# Supplementary material for: Production, Passaging Stability, and Histological Analysis of Madin–Darby Canine Kidney Cells Cultured in a Low-Serum Medium
Source: Vaccines (Basel). 2024 Aug 30;12(9):991. doi: 10.3390/vaccines12090991 (PMC11435615; doi:10.3390/vaccines12090991)
Supplement: Supplementary file 1 [file vaccines-12-00991-s001.zip]

Archive with 842 entries (755 files):
- Supplementary File S1:Protocol of  RNA-seq.pdf
- Supplementary File S2:Protocol of proteomic analysis.pdf
- Supplementary File S3/
- Supplementary File S3/proteome/
- Supplementary File S3/proteome/1.QualityControl/
- Supplementary File S3/proteome/1.QualityControl/all/
- Supplementary File S3/proteome/1.QualityControl/all/ly_all_peptides.txt
- Supplementary File S3/proteome/1.QualityControl/all/ly_all_proteins.txt
- Supplementary File S3/proteome/1.QualityControl/all/ly_raw_quant.txt
- Supplementary File S3/proteome/1.QualityControl/sample/
- Supplementary File S3/proteome/1.QualityControl/sample/3_1_infected_peptides.txt
- Supplementary File S3/proteome/1.QualityControl/sample/3_1_infected_proteins.txt
- Supplementary File S3/proteome/1.QualityControl/sample/3_2_infected_peptides.txt
- Supplementary File S3/proteome/1.QualityControl/sample/3_2_infected_proteins.txt
- Supplementary File S3/proteome/1.QualityControl/sample/3_3_infected_peptides.txt
- Supplementary File S3/proteome/1.QualityControl/sample/3_3_infected_proteins.txt
- Supplementary File S3/proteome/1.QualityControl/sample/3_4_uninfected_peptides.txt
- Supplementary File S3/proteome/1.QualityControl/sample/3_4_uninfected_proteins.txt
- Supplementary File S3/proteome/1.QualityControl/sample/3_5_uninfected_peptides.txt
- Supplementary File S3/proteome/1.QualityControl/sample/3_5_uninfected_proteins.txt
- Supplementary File S3/proteome/1.QualityControl/sample/3_6_uninfected_peptides.txt
- Supplementary File S3/proteome/1.QualityControl/sample/3_6_uninfected_proteins.txt
- Supplementary File S3/proteome/1.QualityControl/sample/5_1_infected_peptides.txt
- Supplementary File S3/proteome/1.QualityControl/sample/5_1_infected_proteins.txt
- Supplementary File S3/proteome/1.QualityControl/sample/5_2_infected_peptides.txt
- Supplementary File S3/proteome/1.QualityControl/sample/5_2_infected_proteins.txt
- Supplementary File S3/proteome/1.QualityControl/sample/5_3_infected_peptides.txt
- Supplementary File S3/proteome/1.QualityControl/sample/5_3_infected_proteins.txt
- Supplementary File S3/proteome/1.QualityControl/sample/5_4_uninfected_peptides.txt
- Supplementary File S3/proteome/1.QualityControl/sample/5_4_uninfected_proteins.txt
- Supplementary File S3/proteome/1.QualityControl/sample/5_5_uninfected_peptides.txt
- Supplementary File S3/proteome/1.QualityControl/sample/5_5_uninfected_proteins.txt
- Supplementary File S3/proteome/1.QualityControl/sample/5_6_uninfected_peptides.txt
- Supplementary File S3/proteome/1.QualityControl/sample/5_6_uninfected_proteins.txt
- Supplementary File S3/proteome/1.QualityControl/stats/
- Supplementary File S3/proteome/1.QualityControl/stats/ly_missed_cleavages.pdf
- Supplementary File S3/proteome/1.QualityControl/stats/ly_missed_cleavages.png
- Supplementary File S3/proteome/1.QualityControl/stats/ly_missed_cleavages.txt
- Supplementary File S3/proteome/1.QualityControl/stats/ly_missing_stats.pdf
- Supplementary File S3/proteome/1.QualityControl/stats/ly_missing_stats.png
- Supplementary File S3/proteome/1.QualityControl/stats/ly_missing_stats.txt
- Supplementary File S3/proteome/1.QualityControl/stats/ly_msms_count.pdf
- Supplementary File S3/proteome/1.QualityControl/stats/ly_msms_count.png
- Supplementary File S3/proteome/1.QualityControl/stats/ly_msms_count.txt
- Supplementary File S3/proteome/1.QualityControl/stats/ly_peptides_count.pdf
- Supplementary File S3/proteome/1.QualityControl/stats/ly_peptides_count.png
- Supplementary File S3/proteome/1.QualityControl/stats/ly_peptides_count.txt
- Supplementary File S3/proteome/1.QualityControl/stats/ly_peptides_length.pdf
- Supplementary File S3/proteome/1.QualityControl/stats/ly_peptides_length.png
- Supplementary File S3/proteome/1.QualityControl/stats/ly_peptides_length.txt
- Supplementary File S3/proteome/1.QualityControl/stats/ly_ppm_score.pdf
- Supplementary File S3/proteome/1.QualityControl/stats/ly_ppm_score.png
- Supplementary File S3/proteome/1.QualityControl/stats/ly_ppm_score.txt
- Supplementary File S3/proteome/1.QualityControl/stats/ly_sample_stats.pdf
- Supplementary File S3/proteome/1.QualityControl/stats/ly_sample_stats.png
- Supplementary File S3/proteome/1.QualityControl/stats/ly_sample_stats.txt
- Supplementary File S3/proteome/2.Quantification/
- Supplementary File S3/proteome/2.Quantification/impute/
- Supplementary File S3/proteome/2.Quantification/impute/ly_filter_quant.txt
- Supplementary File S3/proteome/2.Quantification/impute/ly_impute_quant.txt
- Supplementary File S3/proteome/2.Quantification/impute/ly_impute_quant.xlsx
- Supplementary File S3/proteome/2.Quantification/impute/ly_log2_quant.txt
- Supplementary File S3/proteome/2.Quantification/stats/
- Supplementary File S3/proteome/2.Quantification/stats/ly_2d_pca.pdf
- Supplementary File S3/proteome/2.Quantification/stats/ly_2d_pca.png
- Supplementary File S3/proteome/2.Quantification/stats/ly_3d_pca.pdf
- Supplementary File S3/proteome/2.Quantification/stats/ly_3d_pca.png
- Supplementary File S3/proteome/2.Quantification/stats/ly_boxplot.pdf
- Supplementary File S3/proteome/2.Quantification/stats/ly_boxplot.png
- Supplementary File S3/proteome/2.Quantification/stats/ly_cluster_heatmap.pdf
- Supplementary File S3/proteome/2.Quantification/stats/ly_cluster_heatmap.png
- Supplementary File S3/proteome/2.Quantification/stats/ly_correlation_heatmap.pdf
- Supplementary File S3/proteome/2.Quantification/stats/ly_correlation_heatmap.png
- Supplementary File S3/proteome/2.Quantification/stats/ly_correlation_matrix.txt
- Supplementary File S3/proteome/3.Difference/
- Supplementary File S3/proteome/3.Difference/compare/
- Supplementary File S3/proteome/3.Difference/compare/3-infected_vs_5-infected/
- Supplementary File S3/proteome/3.Difference/compare/3-infected_vs_5-infected/3-infected_vs_5-infected_2d_pca.pdf
- Supplementary File S3/proteome/3.Difference/compare/3-infected_vs_5-infected/3-infected_vs_5-infected_2d_pca.png
- Supplementary File S3/proteome/3.Difference/compare/3-infected_vs_5-infected/3-infected_vs_5-infected_3d_pca.pdf
- Supplementary File S3/proteome/3.Difference/compare/3-infected_vs_5-infected/3-infected_vs_5-infected_3d_pca.png
- Supplementary File S3/proteome/3.Difference/compare/3-infected_vs_5-infected/3-infected_vs_5-infected_boxplot.pdf
- Supplementary File S3/proteome/3.Difference/compare/3-infected_vs_5-infected/3-infected_vs_5-infected_boxplot.png
- Supplementary File S3/proteome/3.Difference/compare/3-infected_vs_5-infected/3-infected_vs_5-infected_cluster_heatmap.pdf
- Supplementary File S3/proteome/3.Difference/compare/3-infected_vs_5-infected/3-infected_vs_5-infected_cluster_heatmap.png
- Supplementary File S3/proteome/3.Difference/compare/3-infected_vs_5-infected/3-infected_vs_5-infected_compare.txt
- Supplementary File S3/proteome/3.Difference/compare/3-infected_vs_5-infected/3-infected_vs_5-infected_diff.txt
- Supplementary File S3/proteome/3.Difference/compare/3-infected_vs_5-infected/3-infected_vs_5-infected_diff_2d_pca.pdf
- Supplementary File S3/proteome/3.Difference/compare/3-infected_vs_5-infected/3-infected_vs_5-infected_diff_2d_pca.png
- Supplementary File S3/proteome/3.Difference/compare/3-infected_vs_5-infected/3-infected_vs_5-infected_diff_3d_pca.pdf
- Supplementary File S3/proteome/3.Difference/compare/3-infected_vs_5-infected/3-infected_vs_5-infected_diff_3d_pca.png
- Supplementary File S3/proteome/3.Difference/compare/3-infected_vs_5-infected/3-infected_vs_5-infected_diff_boxplot.pdf
- Supplementary File S3/proteome/3.Difference/compare/3-infected_vs_5-infected/3-infected_vs_5-infected_diff_boxplot.png
- Supplementary File S3/proteome/3.Difference/compare/3-infected_vs_5-infected/3-infected_vs_5-infected_diff_cluster_heatmap.pdf
- Supplementary File S3/proteome/3.Difference/compare/3-infected_vs_5-infected/3-infected_vs_5-infected_diff_cluster_heatmap.png
- Supplementary File S3/proteome/3.Difference/compare/3-infected_vs_5-infected/3-infected_vs_5-infected_diff_quant.txt
- Supplementary File S3/proteome/3.Difference/compare/3-infected_vs_5-infected/3-infected_vs_5-infected_quant.txt
- Supplementary File S3/proteome/3.Difference/compare/3-infected_vs_5-infected/3-infected_vs_5-infected_volcano.pdf
- Supplementary File S3/proteome/3.Difference/compare/3-infected_vs_5-infected/3-infected_vs_5-infected_volcano.png
- Supplementary File S3/proteome/3.Difference/compare/3-uninfected_vs_5-uninfected/
- Supplementary File S3/proteome/3.Difference/compare/3-uninfected_vs_5-uninfected/3-uninfected_vs_5-uninfected_2d_pca.pdf
- Supplementary File S3/proteome/3.Difference/compare/3-uninfected_vs_5-uninfected/3-uninfected_vs_5-uninfected_2d_pca.png
- Supplementary File S3/proteome/3.Difference/compare/3-uninfected_vs_5-uninfected/3-uninfected_vs_5-uninfected_3d_pca.pdf
- Supplementary File S3/proteome/3.Difference/compare/3-uninfected_vs_5-uninfected/3-uninfected_vs_5-uninfected_3d_pca.png
- Supplementary File S3/proteome/3.Difference/compare/3-uninfected_vs_5-uninfected/3-uninfected_vs_5-uninfected_boxplot.pdf
- Supplementary File S3/proteome/3.Difference/compare/3-uninfected_vs_5-uninfected/3-uninfected_vs_5-uninfected_boxplot.png
- Supplementary File S3/proteome/3.Difference/compare/3-uninfected_vs_5-uninfected/3-uninfected_vs_5-uninfected_cluster_heatmap.pdf
- Supplementary File S3/proteome/3.Difference/compare/3-uninfected_vs_5-uninfected/3-uninfected_vs_5-uninfected_cluster_heatmap.png
- Supplementary File S3/proteome/3.Difference/compare/3-uninfected_vs_5-uninfected/3-uninfected_vs_5-uninfected_compare.txt
- Supplementary File S3/proteome/3.Difference/compare/3-uninfected_vs_5-uninfected/3-uninfected_vs_5-uninfected_diff.txt
- Supplementary File S3/proteome/3.Difference/compare/3-uninfected_vs_5-uninfected/3-uninfected_vs_5-uninfected_diff_2d_pca.pdf
- Supplementary File S3/proteome/3.Difference/compare/3-uninfected_vs_5-uninfected/3-uninfected_vs_5-uninfected_diff_2d_pca.png
- Supplementary File S3/proteome/3.Difference/compare/3-uninfected_vs_5-uninfected/3-uninfected_vs_5-uninfected_diff_3d_pca.pdf
- Supplementary File S3/proteome/3.Difference/compare/3-uninfected_vs_5-uninfected/3-uninfected_vs_5-uninfected_diff_3d_pca.png
- Supplementary File S3/proteome/3.Difference/compare/3-uninfected_vs_5-uninfected/3-uninfected_vs_5-uninfected_diff_boxplot.pdf
- Supplementary File S3/proteome/3.Difference/compare/3-uninfected_vs_5-uninfected/3-uninfected_vs_5-uninfected_diff_boxplot.png
- Supplementary File S3/proteome/3.Difference/compare/3-uninfected_vs_5-uninfected/3-uninfected_vs_5-uninfected_diff_cluster_heatmap.pdf
- Supplementary File S3/proteome/3.Difference/compare/3-uninfected_vs_5-uninfected/3-uninfected_vs_5-uninfected_diff_cluster_heatmap.png
- Supplementary File S3/proteome/3.Difference/compare/3-uninfected_vs_5-uninfected/3-uninfected_vs_5-uninfected_diff_quant.txt
- Supplementary File S3/proteome/3.Difference/compare/3-uninfected_vs_5-uninfected/3-uninfected_vs_5-uninfected_quant.txt
- Supplementary File S3/proteome/3.Difference/compare/3-uninfected_vs_5-uninfected/3-uninfected_vs_5-uninfected_volcano.pdf
- Supplementary File S3/proteome/3.Difference/compare/3-uninfected_vs_5-uninfected/3-uninfected_vs_5-uninfected_volcano.png
- Supplementary File S3/proteome/3.Difference/stats/
- Supplementary File S3/proteome/3.Difference/stats/ly_diff_stats.txt
- Supplementary File S3/proteome/3.Difference/stats/ly_diff_venn.pdf
- Supplementary File S3/proteome/3.Difference/stats/ly_diff_venn.png
- Supplementary File S3/proteome/4.Enrichment/
- Supplementary File S3/proteome/4.Enrichment/gsea/
- Supplementary File S3/proteome/4.Enrichment/gsea/3-infected_vs_3-uninfected/
- Supplementary File S3/proteome/4.Enrichment/gsea/3-infected_vs_3-uninfected/3-infected_vs_3-uninfected_GO_ALL_GSEA.txt
- Supplementary File S3/proteome/4.Enrichment/gsea/3-infected_vs_3-uninfected/3-infected_vs_3-uninfected_GO_ALL_GSEA_dotplot.pdf
- Supplementary File S3/proteome/4.Enrichment/gsea/3-infected_vs_3-uninfected/3-infected_vs_3-uninfected_GO_ALL_GSEA_dotplot.png
- Supplementary File S3/proteome/4.Enrichment/gsea/3-infected_vs_3-uninfected/3-infected_vs_3-uninfected_GO_ALL_GSEA_gseaplot.pdf
- Supplementary File S3/proteome/4.Enrichment/gsea/3-infected_vs_3-uninfected/3-infected_vs_3-uninfected_GO_ALL_GSEA_gseaplot.png
- Supplementary File S3/proteome/4.Enrichment/gsea/3-infected_vs_3-uninfected/3-infected_vs_3-uninfected_GO_ALL_GSEA_ridgeplot.pdf
- Supplementary File S3/proteome/4.Enrichment/gsea/3-infected_vs_3-uninfected/3-infected_vs_3-uninfected_GO_ALL_GSEA_ridgeplot.png
- Supplementary File S3/proteome/4.Enrichment/gsea/3-infected_vs_3-uninfected/3-infected_vs_3-uninfected_GO_BP_GSEA.txt
- Supplementary File S3/proteome/4.Enrichment/gsea/3-infected_vs_3-uninfected/3-infected_vs_3-uninfected_GO_BP_GSEA_dotplot.pdf
- Supplementary File S3/proteome/4.Enrichment/gsea/3-infected_vs_3-uninfected/3-infected_vs_3-uninfected_GO_BP_GSEA_dotplot.png
- Supplementary File S3/proteome/4.Enrichment/gsea/3-infected_vs_3-uninfected/3-infected_vs_3-uninfected_GO_BP_GSEA_gseaplot.pdf
- Supplementary File S3/proteome/4.Enrichment/gsea/3-infected_vs_3-uninfected/3-infected_vs_3-uninfected_GO_BP_GSEA_gseaplot.png
- Supplementary File S3/proteome/4.Enrichment/gsea/3-infected_vs_3-uninfected/3-infected_vs_3-uninfected_GO_BP_GSEA_ridgeplot.pdf
- Supplementary File S3/proteome/4.Enrichment/gsea/3-infected_vs_3-uninfected/3-infected_vs_3-uninfected_GO_BP_GSEA_ridgeplot.png
- Supplementary File S3/proteome/4.Enrichment/gsea/3-infected_vs_3-uninfected/3-infected_vs_3-uninfected_GO_CC_GSEA.txt
- Supplementary File S3/proteome/4.Enrichment/gsea/3-infected_vs_3-uninfected/3-infected_vs_3-uninfected_GO_CC_GSEA_dotplot.pdf
- Supplementary File S3/proteome/4.Enrichment/gsea/3-infected_vs_3-uninfected/3-infected_vs_3-uninfected_GO_CC_GSEA_dotplot.png
- Supplementary File S3/proteome/4.Enrichment/gsea/3-infected_vs_3-uninfected/3-infected_vs_3-uninfected_GO_CC_GSEA_gseaplot.pdf
- Supplementary File S3/proteome/4.Enrichment/gsea/3-infected_vs_3-uninfected/3-infected_vs_3-uninfected_GO_CC_GSEA_gseaplot.png
- Supplementary File S3/proteome/4.Enrichment/gsea/3-infected_vs_3-uninfected/3-infected_vs_3-uninfected_GO_CC_GSEA_ridgeplot.pdf
- Supplementary File S3/proteome/4.Enrichment/gsea/3-infected_vs_3-uninfected/3-infected_vs_3-uninfected_GO_CC_GSEA_ridgeplot.png
- Supplementary File S3/proteome/4.Enrichment/gsea/3-infected_vs_3-uninfected/3-infected_vs_3-uninfected_GO_MF_GSEA.txt
- Supplementary File S3/proteome/4.Enrichment/gsea/3-infected_vs_3-uninfected/3-infected_vs_3-uninfected_GO_MF_GSEA_dotplot.pdf
- Supplementary File S3/proteome/4.Enrichment/gsea/3-infected_vs_3-uninfected/3-infected_vs_3-uninfected_GO_MF_GSEA_dotplot.png
- Supplementary File S3/proteome/4.Enrichment/gsea/3-infected_vs_3-uninfected/3-infected_vs_3-uninfected_GO_MF_GSEA_gseaplot.pdf
- Supplementary File S3/proteome/4.Enrichment/gsea/3-infected_vs_3-uninfected/3-infected_vs_3-uninfected_GO_MF_GSEA_gseaplot.png
- Supplementary File S3/proteome/4.Enrichment/gsea/3-infected_vs_3-uninfected/3-infected_vs_3-uninfected_GO_MF_GSEA_ridgeplot.pdf
- Supplementary File S3/proteome/4.Enrichment/gsea/3-infected_vs_3-uninfected/3-infected_vs_3-uninfected_GO_MF_GSEA_ridgeplot.png
- Supplementary File S3/proteome/4.Enrichment/gsea/3-infected_vs_3-uninfected/3-infected_vs_3-uninfected_KEGG_GSEA.txt
- Supplementary File S3/proteome/4.Enrichment/gsea/3-infected_vs_3-uninfected/3-infected_vs_3-uninfected_KEGG_GSEA_dotplot.pdf
- Supplementary File S3/proteome/4.Enrichment/gsea/3-infected_vs_3-uninfected/3-infected_vs_3-uninfected_KEGG_GSEA_dotplot.png
- Supplementary File S3/proteome/4.Enrichment/gsea/3-infected_vs_3-uninfected/3-infected_vs_3-uninfected_KEGG_GSEA_gseaplot.pdf
- Supplementary File S3/proteome/4.Enrichment/gsea/3-infected_vs_3-uninfected/3-infected_vs_3-uninfected_KEGG_GSEA_gseaplot.png
- Supplementary File S3/proteome/4.Enrichment/gsea/3-infected_vs_3-uninfected/3-infected_vs_3-uninfected_KEGG_GSEA_ridgeplot.pdf
- Supplementary File S3/proteome/4.Enrichment/gsea/3-infected_vs_3-uninfected/3-infected_vs_3-uninfected_KEGG_GSEA_ridgeplot.png
- Supplementary File S3/proteome/4.Enrichment/gsea/3-infected_vs_5-infected/
- Supplementary File S3/proteome/4.Enrichment/gsea/3-infected_vs_5-infected/3-infected_vs_5-infected_GO_ALL_GSEA.txt
- Supplementary File S3/proteome/4.Enrichment/gsea/5-infected_vs_5-uninfected/
- Supplementary File S3/proteome/4.Enrichment/gsea/5-infected_vs_5-uninfected/5-infected_vs_5-uninfected_GO_ALL_GSEA.txt
- Supplementary File S3/proteome/4.Enrichment/gsea/5-infected_vs_5-uninfected/5-infected_vs_5-uninfected_GO_ALL_GSEA_dotplot.pdf
- Supplementary File S3/proteome/4.Enrichment/gsea/5-infected_vs_5-uninfected/5-infected_vs_5-uninfected_GO_ALL_GSEA_dotplot.png
- Supplementary File S3/proteome/4.Enrichment/gsea/5-infected_vs_5-uninfected/5-infected_vs_5-uninfected_GO_ALL_GSEA_gseaplot.pdf
- Supplementary File S3/proteome/4.Enrichment/gsea/5-infected_vs_5-uninfected/5-infected_vs_5-uninfected_GO_ALL_GSEA_gseaplot.png
- Supplementary File S3/proteome/4.Enrichment/gsea/5-infected_vs_5-uninfected/5-infected_vs_5-uninfected_GO_ALL_GSEA_ridgeplot.pdf
- Supplementary File S3/proteome/4.Enrichment/gsea/5-infected_vs_5-uninfected/5-infected_vs_5-uninfected_GO_ALL_GSEA_ridgeplot.png
- Supplementary File S3/proteome/4.Enrichment/gsea/5-infected_vs_5-uninfected/5-infected_vs_5-uninfected_GO_BP_GSEA.txt
- Supplementary File S3/proteome/4.Enrichment/gsea/5-infected_vs_5-uninfected/5-infected_vs_5-uninfected_GO_BP_GSEA_dotplot.pdf
- Supplementary File S3/proteome/4.Enrichment/gsea/5-infected_vs_5-uninfected/5-infected_vs_5-uninfected_GO_BP_GSEA_dotplot.png
- Supplementary File S3/proteome/4.Enrichment/gsea/5-infected_vs_5-uninfected/5-infected_vs_5-uninfected_GO_BP_GSEA_gseaplot.pdf
- Supplementary File S3/proteome/4.Enrichment/gsea/5-infected_vs_5-uninfected/5-infected_vs_5-uninfected_GO_BP_GSEA_gseaplot.png
- Supplementary File S3/proteome/4.Enrichment/gsea/5-infected_vs_5-uninfected/5-infected_vs_5-uninfected_GO_BP_GSEA_ridgeplot.pdf
- Supplementary File S3/proteome/4.Enrichment/gsea/5-infected_vs_5-uninfected/5-infected_vs_5-uninfected_GO_BP_GSEA_ridgeplot.png
- Supplementary File S3/proteome/4.Enrichment/gsea/5-infected_vs_5-uninfected/5-infected_vs_5-uninfected_GO_CC_GSEA.txt
- Supplementary File S3/proteome/4.Enrichment/gsea/5-infected_vs_5-uninfected/5-infected_vs_5-uninfected_GO_CC_GSEA_dotplot.pdf
- Supplementary File S3/proteome/4.Enrichment/gsea/5-infected_vs_5-uninfected/5-infected_vs_5-uninfected_GO_CC_GSEA_dotplot.png
- Supplementary File S3/proteome/4.Enrichment/gsea/5-infected_vs_5-uninfected/5-infected_vs_5-uninfected_GO_CC_GSEA_gseaplot.pdf
- Supplementary File S3/proteome/4.Enrichment/gsea/5-infected_vs_5-uninfected/5-infected_vs_5-uninfected_GO_CC_GSEA_gseaplot.png
- Supplementary File S3/proteome/4.Enrichment/gsea/5-infected_vs_5-uninfected/5-infected_vs_5-uninfected_GO_CC_GSEA_ridgeplot.pdf
- Supplementary File S3/proteome/4.Enrichment/gsea/5-infected_vs_5-uninfected/5-infected_vs_5-uninfected_GO_CC_GSEA_ridgeplot.png
- Supplementary File S3/proteome/4.Enrichment/gsea/5-infected_vs_5-uninfected/5-infected_vs_5-uninfected_GO_MF_GSEA.txt
- Supplementary File S3/proteome/4.Enrichment/gsea/5-infected_vs_5-uninfected/5-infected_vs_5-uninfected_GO_MF_GSEA_dotplot.pdf
- Supplementary File S3/proteome/4.Enrichment/gsea/5-infected_vs_5-uninfected/5-infected_vs_5-uninfected_GO_MF_GSEA_dotplot.png
- Supplementary File S3/proteome/4.Enrichment/gsea/5-infected_vs_5-uninfected/5-infected_vs_5-uninfected_GO_MF_GSEA_gseaplot.pdf
- Supplementary File S3/proteome/4.Enrichment/gsea/5-infected_vs_5-uninfected/5-infected_vs_5-uninfected_GO_MF_GSEA_gseaplot.png
- Supplementary File S3/proteome/4.Enrichment/gsea/5-infected_vs_5-uninfected/5-infected_vs_5-uninfected_GO_MF_GSEA_ridgeplot.pdf
- Supplementary File S3/proteome/4.Enrichment/gsea/5-infected_vs_5-uninfected/5-infected_vs_5-uninfected_GO_MF_GSEA_ridgeplot.png
- Supplementary File S3/proteome/4.Enrichment/gsea/5-infected_vs_5-uninfected/5-infected_vs_5-uninfected_KEGG_GSEA.txt
- Supplementary File S3/proteome/4.Enrichment/gsea/5-infected_vs_5-uninfected/5-infected_vs_5-uninfected_KEGG_GSEA_dotplot.pdf
- Supplementary File S3/proteome/4.Enrichment/gsea/5-infected_vs_5-uninfected/5-infected_vs_5-uninfected_KEGG_GSEA_dotplot.png
- Supplementary File S3/proteome/4.Enrichment/gsea/5-infected_vs_5-uninfected/5-infected_vs_5-uninfected_KEGG_GSEA_gseaplot.pdf
- Supplementary File S3/proteome/4.Enrichment/gsea/5-infected_vs_5-uninfected/5-infected_vs_5-uninfected_KEGG_GSEA_gseaplot.png
- Supplementary File S3/proteome/4.Enrichment/gsea/5-infected_vs_5-uninfected/5-infected_vs_5-uninfected_KEGG_GSEA_ridgeplot.pdf
- Supplementary File S3/proteome/4.Enrichment/gsea/5-infected_vs_5-uninfected/5-infected_vs_5-uninfected_KEGG_GSEA_ridgeplot.png
- Supplementary File S3/proteome/Readme.txt
- Supplementary File S3/transcriptome/
- Supplementary File S3/transcriptome/1.QualityControl/
- Supplementary File S3/transcriptome/1.QualityControl/fastp/
- Supplementary File S3/transcriptome/1.QualityControl/fastp/3-1-infected/
- Supplementary File S3/transcriptome/1.QualityControl/fastp/3-1-infected/3-1-infected_fastp.html
- Supplementary File S3/transcriptome/1.QualityControl/fastp/3-1-uninfected/
- Supplementary File S3/transcriptome/1.QualityControl/fastp/3-1-uninfected/3-1-uninfected_fastp.html
- Supplementary File S3/transcriptome/1.QualityControl/fastp/3-2-infected/
- Supplementary File S3/transcriptome/1.QualityControl/fastp/3-2-infected/3-2-infected_fastp.html
- Supplementary File S3/transcriptome/1.QualityControl/fastp/3-2-uninfected/
- Supplementary File S3/transcriptome/1.QualityControl/fastp/3-2-uninfected/3-2-uninfected_fastp.html
- Supplementary File S3/transcriptome/1.QualityControl/fastp/3-3-infected/
- Supplementary File S3/transcriptome/1.QualityControl/fastp/3-3-infected/3-3-infected_fastp.html
- Supplementary File S3/transcriptome/1.QualityControl/fastp/3-3-uninfected/
- Supplementary File S3/transcriptome/1.QualityControl/fastp/3-3-uninfected/3-3-uninfected_fastp.html
- Supplementary File S3/transcriptome/1.QualityControl/fastp/5-1-infected/
- Supplementary File S3/transcriptome/1.QualityControl/fastp/5-1-infected/5-1-infected_fastp.html
- Supplementary File S3/transcriptome/1.QualityControl/fastp/5-1-uninfected/
- Supplementary File S3/transcriptome/1.QualityControl/fastp/5-1-uninfected/5-1-uninfected_fastp.html
- Supplementary File S3/transcriptome/1.QualityControl/fastp/5-2-infected/
- Supplementary File S3/transcriptome/1.QualityControl/fastp/5-2-infected/5-2-infected_fastp.html
- Supplementary File S3/transcriptome/1.QualityControl/fastp/5-2-uninfected/
- Supplementary File S3/transcriptome/1.QualityControl/fastp/5-2-uninfected/5-2-uninfected_fastp.html
- Supplementary File S3/transcriptome/1.QualityControl/fastp/5-3-infected/
- Supplementary File S3/transcriptome/1.QualityControl/fastp/5-3-infected/5-3-infected_fastp.html
- Supplementary File S3/transcriptome/1.QualityControl/fastp/5-3-uninfected/
- Supplementary File S3/transcriptome/1.QualityControl/fastp/5-3-uninfected/5-3-uninfected_fastp.html
- Supplementary File S3/transcriptome/1.QualityControl/stats/
- Supplementary File S3/transcriptome/1.QualityControl/stats/ly_multiqc_fastp.html
- Supplementary File S3/transcriptome/1.QualityControl/stats/ly_qc_stats.txt
- Supplementary File S3/transcriptome/1.QualityControl/stats/ly_sortmerna_stats.txt
- Supplementary File S3/transcriptome/1.QualityControl/stats/ly_trim_stats.txt
- Supplementary File S3/transcriptome/1.QualityControl/trim/
- Supplementary File S3/transcriptome/1.QualityControl/trim/3-1-infected_trim.pdf
- Supplementary File S3/transcriptome/1.QualityControl/trim/3-1-infected_trim.png
- Supplementary File S3/transcriptome/1.QualityControl/trim/3-1-uninfected_trim.pdf
- Supplementary File S3/transcriptome/1.QualityControl/trim/3-1-uninfected_trim.png
- Supplementary File S3/transcriptome/1.QualityControl/trim/3-2-infected_trim.pdf
- Supplementary File S3/transcriptome/1.QualityControl/trim/3-2-infected_trim.png
- Supplementary File S3/transcriptome/1.QualityControl/trim/3-2-uninfected_trim.pdf
- Supplementary File S3/transcriptome/1.QualityControl/trim/3-2-uninfected_trim.png
- Supplementary File S3/transcriptome/1.QualityControl/trim/3-3-infected_trim.pdf
- Supplementary File S3/transcriptome/1.QualityControl/trim/3-3-infected_trim.png
- Supplementary File S3/transcriptome/1.QualityControl/trim/3-3-uninfected_trim.pdf
- Supplementary File S3/transcriptome/1.QualityControl/trim/3-3-uninfected_trim.png
- Supplementary File S3/transcriptome/1.QualityControl/trim/5-1-infected_trim.pdf
- Supplementary File S3/transcriptome/1.QualityControl/trim/5-1-infected_trim.png
- Supplementary File S3/transcriptome/1.QualityControl/trim/5-1-uninfected_trim.pdf
- Supplementary File S3/transcriptome/1.QualityControl/trim/5-1-uninfected_trim.png
- Supplementary File S3/transcriptome/1.QualityControl/trim/5-2-infected_trim.pdf
- Supplementary File S3/transcriptome/1.QualityControl/trim/5-2-infected_trim.png
- Supplementary File S3/transcriptome/1.QualityControl/trim/5-2-uninfected_trim.pdf
- Supplementary File S3/transcriptome/1.QualityControl/trim/5-2-uninfected_trim.png
- Supplementary File S3/transcriptome/1.QualityControl/trim/5-3-infected_trim.pdf
- Supplementary File S3/transcriptome/1.QualityControl/trim/5-3-infected_trim.png
- Supplementary File S3/transcriptome/1.QualityControl/trim/5-3-uninfected_trim.pdf
- Supplementary File S3/transcriptome/1.QualityControl/trim/5-3-uninfected_trim.png
- Supplementary File S3/transcriptome/2.Mapping/
- Supplementary File S3/transcriptome/2.Mapping/qualimap/
- Supplementary File S3/transcriptome/2.Mapping/qualimap/3-1-infected/
- Supplementary File S3/transcriptome/2.Mapping/qualimap/3-1-infected/css/
- Supplementary File S3/transcriptome/2.Mapping/qualimap/3-1-infected/css/agogo.css
- Supplementary File S3/transcriptome/2.Mapping/qualimap/3-1-infected/css/ajax-loader.gif
- Supplementary File S3/transcriptome/2.Mapping/qualimap/3-1-infected/css/basic.css
- Supplementary File S3/transcriptome/2.Mapping/qualimap/3-1-infected/css/bgfooter.png
- Supplementary File S3/transcriptome/2.Mapping/qualimap/3-1-infected/css/bgtop.png
- Supplementary File S3/transcriptome/2.Mapping/qualimap/3-1-infected/css/comment-bright.png
- Supplementary File S3/transcriptome/2.Mapping/qualimap/3-1-infected/css/comment-close.png
- Supplementary File S3/transcriptome/2.Mapping/qualimap/3-1-infected/css/comment.png
- Supplementary File S3/transcriptome/2.Mapping/qualimap/3-1-infected/css/doctools.js
- Supplementary File S3/transcriptome/2.Mapping/qualimap/3-1-infected/css/down-pressed.png
- Supplementary File S3/transcriptome/2.Mapping/qualimap/3-1-infected/css/down.png
- Supplementary File S3/transcriptome/2.Mapping/qualimap/3-1-infected/css/file.png
- Supplementary File S3/transcriptome/2.Mapping/qualimap/3-1-infected/css/jquery.js
- Supplementary File S3/transcriptome/2.Mapping/qualimap/3-1-infected/css/minus.png
- Supplementary File S3/transcriptome/2.Mapping/qualimap/3-1-infected/css/plus.png
- Supplementary File S3/transcriptome/2.Mapping/qualimap/3-1-infected/css/pygments.css
- Supplementary File S3/transcriptome/2.Mapping/qualimap/3-1-infected/css/qualimap_logo_small.png
- Supplementary File S3/transcriptome/2.Mapping/qualimap/3-1-infected/css/report.css
- Supplementary File S3/transcriptome/2.Mapping/qualimap/3-1-infected/css/searchtools.js
- Supplementary File S3/transcriptome/2.Mapping/qualimap/3-1-infected/css/underscore.js
- Supplementary File S3/transcriptome/2.Mapping/qualimap/3-1-infected/css/up-pressed.png
- Supplementary File S3/transcriptome/2.Mapping/qualimap/3-1-infected/css/up.png
- Supplementary File S3/transcriptome/2.Mapping/qualimap/3-1-infected/css/websupport.js
- Supplementary File S3/transcriptome/2.Mapping/qualimap/3-1-infected/images_qualimapReport/
- Supplementary File S3/transcriptome/2.Mapping/qualimap/3-1-infected/images_qualimapReport/Coverage Profile Along Genes (High).png
- Supplementary File S3/transcriptome/2.Mapping/qualimap/3-1-infected/images_qualimapReport/Coverage Profile Along Genes (Low).png
- Supplementary File S3/transcriptome/2.Mapping/qualimap/3-1-infected/images_qualimapReport/Coverage Profile Along Genes (Total).png
- Supplementary File S3/transcriptome/2.Mapping/qualimap/3-1-infected/images_qualimapReport/Junction Analysis.png
- Supplementary File S3/transcriptome/2.Mapping/qualimap/3-1-infected/images_qualimapReport/Reads Genomic Origin.png
- Supplementary File S3/transcriptome/2.Mapping/qualimap/3-1-infected/images_qualimapReport/Transcript coverage histogram.png
- Supplementary File S3/transcriptome/2.Mapping/qualimap/3-1-infected/qualimapReport.html
- Supplementary File S3/transcriptome/2.Mapping/qualimap/3-1-uninfected/
- Supplementary File S3/transcriptome/2.Mapping/qualimap/3-1-uninfected/css/
- Supplementary File S3/transcriptome/2.Mapping/qualimap/3-1-uninfected/css/agogo.css
- Supplementary File S3/transcriptome/2.Mapping/qualimap/3-1-uninfected/css/ajax-loader.gif
- Supplementary File S3/transcriptome/2.Mapping/qualimap/3-1-uninfected/css/basic.css
[truncated: 542 more entries]
