# Supplementary material for: Production, Passaging Stability, and Histological Analysis of Madin–Darby Canine Kidney Cells Cultured in a Low-Serum Medium
Source: Vaccines (Basel). 2024 Aug 30;12(9):991. doi: 10.3390/vaccines12090991 (PMC11435615; doi:10.3390/vaccines12090991)
Supplement: Supplementary file 1 [file vaccines-12-00991-s001.zip › Supplementary File S3/proteome/1.QualityControl/all/ly_all_peptides.txt]

#Accession	Unique protein	Sequence	Length	Modification	Modified sequence	Missed cleavage	Type	Experiment	Charge	m/z	Mass	Mass error [ppm]	Retention time	Retention length	Retention time calibration	PEP	MS/MS count	Score	Intensity	Protein group IDs	Peptide ID	Evidence ID	MS/MS IDs	Best MS/MS
A0A8I3PLS2	no	AAAAAAAAAAGTR	13	Unmodified	_AAAAAAAAAAGTR_	0	MULTI-SECPEP	3_5_uninfected	2	522.283254	1042.55196	3.7061	17.101	0.17037	0	0.062528	1	55.084	2780400	2536	0	0	0	0
A0A8C0M723	no	AAAAAAAAAAPAPEAWPELELAER	24	Acetyl (Protein N-term)	_(ac)AAAAAAAAAAPAPEAWPELELAER_	0	MULTI-MSMS	3_4_uninfected	3	787.400885	2359.18082	2.5712	103.79	1.0464	0	7.4461E-08	3	84.762	100080000	889	1	1	1;2;3	3
A0A8C0M723	no	AAAAAAAAAAPAPEAWPELELAER	24	Acetyl (Protein N-term)	_(ac)AAAAAAAAAAPAPEAWPELELAER_	0	MULTI-MSMS	3_5_uninfected	3	787.400885	2359.18082	1.3345	103.79	1.1535	0	4.0655E-11	2	102.6	113270000	889	1	2	4;5	5
A0A8C0M723	no	AAAAAAAAAAPAPEAWPELELAER	24	Acetyl (Protein N-term)	_(ac)AAAAAAAAAAPAPEAWPELELAER_	0	MULTI-MSMS	3_6_uninfected	3	787.400885	2359.18082	2.4066	103.38	0.74834	1.4211E-14	4.2582E-08	1	85.945	144090000	889	1	3	6	6
A0A8C0M723	no	AAAAAAAAAAPAPEAWPELELAER	24	Acetyl (Protein N-term)	_(ac)AAAAAAAAAAPAPEAWPELELAER_	0	MULTI-MSMS	5_4_uninfected	3	787.400885	2359.18082	1.062	103	0.56947	0	4.6107E-11	3	101.29	132950000	889	1	4	7;8;9	8
A0A8C0M723	no	AAAAAAAAAAPAPEAWPELELAER	24	Acetyl (Protein N-term)	_(ac)AAAAAAAAAAPAPEAWPELELAER_	0	MULTI-MSMS	5_5_uninfected	3	787.400885	2359.18082	1.1193	103.08	0.70832	0	4.2582E-08	1	85.945	152230000	889	1	5	10	10
A0A8C0M723	no	AAAAAAAAAAPAPEAWPELELAER	24	Acetyl (Protein N-term)	_(ac)AAAAAAAAAAPAPEAWPELELAER_	0	MULTI-MSMS	5_6_uninfected	3	787.400885	2359.18082	2.307	103.1	0.95095	0	4.6107E-11	1	101.29	161490000	889	1	6	11	11
A0A8C0M723	no	AAAAAAAAAAPAPEAWPELELAER	24	Acetyl (Protein N-term)	_(ac)AAAAAAAAAAPAPEAWPELELAER_	0	MULTI-MSMS	3_1_infected	3	787.400885	2359.18082	1.5744	101.78	1.1215	0	3.2017E-07	2	75.646	110680000	889	1	7	12;13	12
A0A8C0M723	no	AAAAAAAAAAPAPEAWPELELAER	24	Acetyl (Protein N-term)	_(ac)AAAAAAAAAAPAPEAWPELELAER_	0	MULTI-MSMS	3_2_infected	3	787.400885	2359.18082	1.1961	101.58	0.91615	0	1.8476E-07	2	80.67	108780000	889	1	8	14;15	15
A0A8C0M723	no	AAAAAAAAAAPAPEAWPELELAER	24	Acetyl (Protein N-term)	_(ac)AAAAAAAAAAPAPEAWPELELAER_	0	MULTI-MSMS	3_3_infected	3	787.400885	2359.18082	1.345	101.53	1.0516	0	0.00021095	1	45.784	108700000	889	1	9	16	16
A0A8C0M723	no	AAAAAAAAAAPAPEAWPELELAER	24	Acetyl (Protein N-term)	_(ac)AAAAAAAAAAPAPEAWPELELAER_	0	MULTI-MSMS	5_1_infected	3	787.400885	2359.18082	0.21754	101.48	2.3088	-1.4211E-14	7.4461E-08	1	84.762	88437000	889	1	10	17	17
A0A8C0M723	no	AAAAAAAAAAPAPEAWPELELAER	24	Acetyl (Protein N-term)	_(ac)AAAAAAAAAAPAPEAWPELELAER_	0	MULTI-MSMS	5_2_infected	3	787.400885	2359.18082	0.52478	101.64	0.95203	-1.4211E-14	7.4461E-08	2	84.762	100480000	889	1	11	18;19	18
A0A8C0M723	no	AAAAAAAAAAPAPEAWPELELAER	24	Acetyl (Protein N-term)	_(ac)AAAAAAAAAAPAPEAWPELELAER_	0	MULTI-MSMS	5_3_infected	3	787.400885	2359.18082	0.42695	101.55	1.0177	0	2.6086E-07	5	77.847	99769000	889	1	12	20;21;22;23;24	22
A0A8I3P3S4	no	AAAAAAAAAVSR	12	Unmodified	_AAAAAAAAAVSR_	0	MULTI-MSMS	3_5_uninfected	2	500.780348	999.546142	0.12501	19.469	0.44153	0	0.0011535	1	85.533	1542100	2980	2	13	25	25
A0A8I3P3S4	no	AAAAAAAAAVSR	12	Unmodified	_AAAAAAAAAVSR_	0	MSMS	5_4_uninfected	2	500.780348	999.546142	NaN	18.484	1	0	0.0017598	1	78.655		2980	2	14	26	26
A0A8I3P3S4	no	AAAAAAAAAVSR	12	Unmodified	_AAAAAAAAAVSR_	0	MSMS	5_5_uninfected	2	500.780348	999.546142	NaN	18.527	1	0	0.016012	1	56.013		2980	2	15	27	27
A0A8I3P3S4	no	AAAAAAAAAVSR	12	Unmodified	_AAAAAAAAAVSR_	0	MSMS	5_6_uninfected	2	500.780348	999.546142	NaN	19.063	1	0	0.018249	1	55.084		2980	2	16	28	28
A0A8I3PZ75	no	AAAAAAAAGDSDSWDADTFSVEDPVR	26	Acetyl (Protein N-term)	_(ac)AAAAAAAAGDSDSWDADTFSVEDPVR_	0	MSMS	3_4_uninfected	3	870.052649	2607.13612	NaN	100.81	1	0	0.00052909	1	45.546		2671	3	17	29	29
A0A8I3PZ75	no	AAAAAAAAGDSDSWDADTFSVEDPVR	26	Acetyl (Protein N-term)	_(ac)AAAAAAAAGDSDSWDADTFSVEDPVR_	0	MSMS	3_5_uninfected	3	870.052649	2607.13612	NaN	100.28	1	0	0.00052909	1	45.546		2671	3	18	30	30
A0A8I3PZ75	no	AAAAAAAAGDSDSWDADTFSVEDPVR	26	Acetyl (Protein N-term)	_(ac)AAAAAAAAGDSDSWDADTFSVEDPVR_	0	MULTI-MSMS	3_6_uninfected	3	870.052649	2607.13612	-1.1732	100.3	0.61096	0	1.2068E-05	2	56.131	30056000	2671	3	19	31;32	32
A0A8I3PZ75	no	AAAAAAAAGDSDSWDADTFSVEDPVRK	27	Acetyl (Protein N-term)	_(ac)AAAAAAAAGDSDSWDADTFSVEDPVRK_	1	MULTI-MSMS	3_4_uninfected	3	912.75097	2735.23108	-1.7132	91.296	0.50954	0	8.4791E-12	1	92.833	147870000	2671	4	20	33	33
A0A8I3PZ75	no	AAAAAAAAGDSDSWDADTFSVEDPVRK	27	Acetyl (Protein N-term)	_(ac)AAAAAAAAGDSDSWDADTFSVEDPVRK_	1	MULTI-MSMS	3_5_uninfected	3	912.75097	2735.23108	-1.0666	90.652	0.8815	-1.4211E-14	1.6125E-47	2	177.7	202290000	2671	4	21	34;35	35
A0A8I3PZ75	no	AAAAAAAAGDSDSWDADTFSVEDPVRK	27	Acetyl (Protein N-term)	_(ac)AAAAAAAAGDSDSWDADTFSVEDPVRK_	1	MULTI-MSMS	3_6_uninfected	3	912.75097	2735.23108	-1.1281	91.06	0.90653	0	3.2711E-63	2	202.73	150890000	2671	4	22	36;37	37
A0A8I3PZ75	no	AAAAAAAAGDSDSWDADTFSVEDPVRK	27	Acetyl (Protein N-term)	_(ac)AAAAAAAAGDSDSWDADTFSVEDPVRK_	1	MULTI-MSMS	3_6_uninfected	3	912.75097	2735.23108	1.8187	91.703	0.30497	0	6.9731E-09	1	85.573	18761000	2671	4	23	38	38
A0A8I3PZ75	no	AAAAAAAAGDSDSWDADTFSVEDPVRK	27	Acetyl (Protein N-term)	_(ac)AAAAAAAAGDSDSWDADTFSVEDPVRK_	1	MULTI-MSMS	5_4_uninfected	3	912.75097	2735.23108	-1.285	90.256	0.60553	0	1.8132E-47	2	176.48	134010000	2671	4	24	39;40	40
A0A8I3PZ75	no	AAAAAAAAGDSDSWDADTFSVEDPVRK	27	Acetyl (Protein N-term)	_(ac)AAAAAAAAGDSDSWDADTFSVEDPVRK_	1	MULTI-MSMS	5_5_uninfected	3	912.75097	2735.23108	-1.1627	90.222	0.71	0	4.0076E-08	1	77.053	151570000	2671	4	25	41	41
A0A8I3PZ75	no	AAAAAAAAGDSDSWDADTFSVEDPVRK	27	Acetyl (Protein N-term)	_(ac)AAAAAAAAGDSDSWDADTFSVEDPVRK_	1	MULTI-MSMS	5_6_uninfected	3	912.75097	2735.23108	-1.7678	90.468	0.54208	0	1.411E-19	3	120	142960000	2671	4	26	42;43;44	42
A0A8I3PZ75	no	AAAAAAAAGDSDSWDADTFSVEDPVRK	27	Acetyl (Protein N-term)	_(ac)AAAAAAAAGDSDSWDADTFSVEDPVRK_	1	MULTI-MSMS	3_1_infected	3	912.75097	2735.23108	-2.1025	88.155	0.74736	0	8.2698E-20	2	122.04	119030000	2671	4	27	45;46	46
A0A8I3PZ75	no	AAAAAAAAGDSDSWDADTFSVEDPVRK	27	Acetyl (Protein N-term)	_(ac)AAAAAAAAGDSDSWDADTFSVEDPVRK_	1	MULTI-MSMS	3_2_infected	3	912.75097	2735.23108	-1.5289	87.486	0.8513	0	1.3338E-11	3	88.79	142490000	2671	4	28	47;48;49	47
A0A8I3PZ75	no	AAAAAAAAGDSDSWDADTFSVEDPVRK	27	Acetyl (Protein N-term)	_(ac)AAAAAAAAGDSDSWDADTFSVEDPVRK_	1	MULTI-MSMS	3_3_infected	3	912.75097	2735.23108	-1.9569	87.692	0.71263	0	3.078E-08	2	79.445	193060000	2671	4	29	50;51	50
A0A8I3PZ75	no	AAAAAAAAGDSDSWDADTFSVEDPVRK	27	Acetyl (Protein N-term)	_(ac)AAAAAAAAGDSDSWDADTFSVEDPVRK_	1	MULTI-MSMS	5_1_infected	3	912.75097	2735.23108	-1.991	87.011	1.3759	-1.4211E-14	3.2578E-19	3	113.54	126700000	2671	4	30	52;53;54	53
A0A8I3PZ75	no	AAAAAAAAGDSDSWDADTFSVEDPVRK	27	Acetyl (Protein N-term)	_(ac)AAAAAAAAGDSDSWDADTFSVEDPVRK_	1	MULTI-MSMS	5_2_infected	3	912.75097	2735.23108	-1.7795	87.76	0.64404	0	1.0236E-19	5	121.35	100700000	2671	4	31	55;56;57;58;59	56
A0A8I3PZ75	no	AAAAAAAAGDSDSWDADTFSVEDPVRK	27	Acetyl (Protein N-term)	_(ac)AAAAAAAAGDSDSWDADTFSVEDPVRK_	1	MULTI-MSMS	5_3_infected	3	912.75097	2735.23108	-1.7351	87.744	1.0095	1.4211E-14	2.5889E-19	2	115.88	105770000	2671	4	32	60;61	60
A0A8I3PCS1	no	AAAAAAAGPGAGGAGAAVPGSAGPCAAVSVFPGAR	35	Acetyl (Protein N-term)	_(ac)AAAAAAAGPGAGGAGAAVPGSAGPCAAVSVFPGAR_	0	MULTI-MSMS	3_4_uninfected	4	727.114795	2904.43007	-2.2812	90.79	0.81398	1.4211E-14	1.5094E-06	1	51.236	106280000	5740	5	33	62	62
A0A8I3PCS1	no	AAAAAAAGPGAGGAGAAVPGSAGPCAAVSVFPGAR	35	Acetyl (Protein N-term)	_(ac)AAAAAAAGPGAGGAGAAVPGSAGPCAAVSVFPGAR_	0	MULTI-MSMS	3_6_uninfected	4	727.114795	2904.43007	-2.2941	89.9	1.4249	0	1.5094E-06	2	51.236	99330000	5740	5	34	63;64	63
A0A8I3S2Q4	no	AAAAAAAPAPAAEILLTPAR	20	Unmodified	_AAAAAAAPAPAAEILLTPAR_	0	MULTI-MSMS	5_4_uninfected	2	909.017618	1816.02068	2.8334	70.322	0.44213	0	0.00091973	1	50.659	14037000	3222	6	35	65	65
A0A8I3S2Q4	no	AAAAAAAPAPAAEILLTPAR	20	Unmodified	_AAAAAAAPAPAAEILLTPAR_	0	MSMS	5_5_uninfected	2	909.017618	1816.02068	NaN	70.801	1	0	0.003471	1	53.869		3222	6	36	66	66
A0A8I3S2Q4	no	AAAAAAAPAPAAEILLTPAR	20	Unmodified	_AAAAAAAPAPAAEILLTPAR_	0	MULTI-MSMS	5_6_uninfected	2	909.017618	1816.02068	1.1391	71.196	0.57634	0	0.049895	1	24.964	17754000	3222	6	37	67	67
A0A8C0T552	no	AAAAAAEGVPSTQR	14	Acetyl (Protein N-term)	_(ac)AAAAAAEGVPSTQR_	0	MULTI-MSMS	3_5_uninfected	2	671.341498	1340.66844	2.5749	44.861	0.50809	0	2.6665E-05	1	131.82	54357000	5818	7	38	68	68
A0A8C0T552	no	AAAAAAEGVPSTQR	14	Acetyl (Protein N-term)	_(ac)AAAAAAEGVPSTQR_	0	MULTI-MSMS	5_6_uninfected	2	671.341498	1340.66844	1.3841	44.889	0.74733	0	0.0055972	1	53.237	59884000	5818	7	39	69	69
A0A8C0T552	no	AAAAAAEGVPSTQR	14	Acetyl (Protein N-term)	_(ac)AAAAAAEGVPSTQR_	0	MULTI-MSMS	3_1_infected	2	671.341498	1340.66844	1.0047	42.753	0.51057	0	0.00020894	2	91.937	47386000	5818	7	40	70;71	70
A0A8C0T552	no	AAAAAAEGVPSTQR	14	Acetyl (Protein N-term)	_(ac)AAAAAAEGVPSTQR_	0	MULTI-SECPEP	3_3_infected	2	671.341498	1340.66844	1.6514	43.319	0.68062	7.1054E-15	0.0016335	1	131.82	39812000	5818	7	41	72	72
A0A8C0T552	no	AAAAAAEGVPSTQR	14	Acetyl (Protein N-term)	_(ac)AAAAAAEGVPSTQR_	0	MULTI-MSMS	5_1_infected	2	671.341498	1340.66844	0.77723	41.673	0.47659	0	8.1907E-05	1	112.13	45689000	5818	7	42	73	73
A0A8C0T552	no	AAAAAAEGVPSTQR	14	Acetyl (Protein N-term)	_(ac)AAAAAAEGVPSTQR_	0	MULTI-SECPEP	5_3_infected	2	671.341498	1340.66844	2.2765	42.796	0.8501	0	0.0017827	1	117.52	39458000	5818	7	43	74	74
A0A8C0T552	no	AAAAAAEGVPSTQR	14	Acetyl (Protein N-term)	_(ac)AAAAAAEGVPSTQR_	0	MULTI-MATCH	5_4_uninfected	2	671.341498	1340.66844	0.52215	42.507	0.33747	0	NaN	0	NaN	2284100	5818	7	44
A0A8I3NH42	no	AAAAAAEHSQR	11	Unmodified	_AAAAAAEHSQR_	0	MULTI-MSMS	3_2_infected	2	541.770511	1081.52647	-0.036242	8.3133	0.11651	0	0.0013148	1	93.111	2320400	4254	8	45	75	75
A0A8I3NH42	no	AAAAAAEHSQR	11	Unmodified	_AAAAAAEHSQR_	0	MULTI-MATCH	3_1_infected	2	541.770511	1081.52647	0.65947	8.0997	0.069702	0	NaN	0	NaN	3069500	4254	8	46
A0A8I3NH42	no	AAAAAAEHSQR	11	Unmodified	_AAAAAAEHSQR_	0	MULTI-MATCH	5_1_infected	2	541.770511	1081.52647	-2.5296	8.3457	0.10703	0	NaN	0	NaN	5133300	4254	8	47
A0A8I3PZP0	no	AAAAAAGAGPEMVR	14	Acetyl (Protein N-term)	_(ac)AAAAAAGAGPEMVR_	0	MULTI-MSMS	3_4_uninfected	2	642.821886	1283.62922	-0.0086061	56.373	1.1229	0	5.176E-06	2	145.34	127700000	6031	9	48	76;77	77
A0A8I3PZP0	no	AAAAAAGAGPEMVR	14	Acetyl (Protein N-term)	_(ac)AAAAAAGAGPEMVR_	0	MULTI-MSMS	3_5_uninfected	2	642.821886	1283.62922	-0.43873	55.423	1.3256	0	4.8137E-07	1	159.83	104040000	6031	9	49	78	78
A0A8I3PZP0	no	AAAAAAGAGPEMVR	14	Acetyl (Protein N-term)	_(ac)AAAAAAGAGPEMVR_	0	MULTI-MSMS	3_6_uninfected	2	642.821886	1283.62922	0.040419	54.925	1.2591	0	4.6559E-06	3	145.89	100790000	6031	9	50	79;80;81	80
A0A8I3PZP0	no	AAAAAAGAGPEMVR	14	Acetyl (Protein N-term)	_(ac)AAAAAAGAGPEMVR_	0	MULTI-MSMS	5_4_uninfected	2	642.821886	1283.62922	0.063853	55.11	1.6986	0	4.6559E-06	3	145.89	145840000	6031	9	51	82;83;84	84
A0A8I3PZP0	no	AAAAAAGAGPEMVR	14	Acetyl (Protein N-term)	_(ac)AAAAAAGAGPEMVR_	0	MULTI-MSMS	5_5_uninfected	2	642.821886	1283.62922	0.0061992	54.945	1.0519	0	8.3575E-06	2	142	99147000	6031	9	52	85;86	86
A0A8I3PZP0	no	AAAAAAGAGPEMVR	14	Acetyl (Protein N-term)	_(ac)AAAAAAGAGPEMVR_	0	MULTI-MSMS	5_6_uninfected	2	642.821886	1283.62922	-0.39467	55.007	1.1205	0	4.6559E-06	3	145.89	126220000	6031	9	53	87;88;89	89
A0A8I3PZP0	no	AAAAAAGAGPEMVR	14	Acetyl (Protein N-term)	_(ac)AAAAAAGAGPEMVR_	0	MULTI-MSMS	3_1_infected	2	642.821886	1283.62922	-0.54691	52.759	0.91988	0	4.6559E-06	3	145.89	78204000	6031	9	54	90;91;92	91
A0A8I3PZP0	no	AAAAAAGAGPEMVR	14	Acetyl (Protein N-term)	_(ac)AAAAAAGAGPEMVR_	0	MULTI-MSMS	3_2_infected	2	642.821886	1283.62922	-0.30592	53.087	1.9675	0	4.6559E-06	5	145.89	56061000	6031	9	55	93;94;95;96;97	95
A0A8I3PZP0	no	AAAAAAGAGPEMVR	14	Acetyl (Protein N-term)	_(ac)AAAAAAGAGPEMVR_	0	MULTI-MSMS	3_3_infected	2	642.821886	1283.62922	-0.51262	52.944	1.3914	-7.1054E-15	7.4978E-07	3	150.61	78466000	6031	9	56	98;99;100	99
A0A8I3PZP0	no	AAAAAAGAGPEMVR	14	Acetyl (Protein N-term)	_(ac)AAAAAAGAGPEMVR_	0	MULTI-MSMS	5_1_infected	2	642.821886	1283.62922	-0.18026	52.944	1.0201	0	4.6559E-06	2	145.89	79840000	6031	9	57	101;102	102
A0A8I3PZP0	no	AAAAAAGAGPEMVR	14	Acetyl (Protein N-term)	_(ac)AAAAAAGAGPEMVR_	0	MULTI-MSMS	5_2_infected	2	642.821886	1283.62922	-0.72832	52.991	1.0514	7.1054E-15	4.8137E-07	2	159.83	60259000	6031	9	58	103;104	104
A0A8I3PZP0	no	AAAAAAGAGPEMVR	14	Acetyl (Protein N-term)	_(ac)AAAAAAGAGPEMVR_	0	MULTI-MSMS	5_3_infected	2	642.821886	1283.62922	0.55564	52.048	1.5634	0	4.6559E-06	4	145.89	70431000	6031	9	59	105;106;107;108	107
A0A8I3PZP0	no	AAAAAAGAGPEMVR	14	Acetyl (Protein N-term),Oxidation (M)	_(ac)AAAAAAGAGPEM(ox)VR_	0	MULTI-MSMS	3_1_infected	2	650.819344	1299.62413	3.1581	38.136	0.98547	0	0.0040161	1	66.595	3636500	6031	9	60	109	109
A0A8I3PZP0	no	AAAAAAGAGPEMVR	14	Acetyl (Protein N-term),Oxidation (M)	_(ac)AAAAAAGAGPEM(ox)VR_	0	MSMS	5_1_infected	2	650.819344	1299.62413	NaN	38.86	1	0	0.0013962	1	66.19		6031	9	61	110	110
A0A8I3PZP0	no	AAAAAAGAGPEMVR	14	Acetyl (Protein N-term),Oxidation (M)	_(ac)AAAAAAGAGPEM(ox)VR_	0	MULTI-MSMS	5_2_infected	2	650.819344	1299.62413	3.0371	39.103	1.4946	0	0.0071511	1	60.167	6774600	6031	9	62	111	111
A0A8I3PZP0	no	AAAAAAGAGPEMVR	14	Acetyl (Protein N-term),Oxidation (M)	_(ac)AAAAAAGAGPEM(ox)VR_	0	MULTI-MSMS	5_3_infected	2	650.819344	1299.62413	2.2633	38.48	0.85009	0	0.0050222	2	63.076	3378500	6031	9	63	112;113	112
A0A8C0PUF0	no	AAAAAAGGEGR	11	Acetyl (Protein N-term)	_(ac)AAAAAAGGEGR_	0	MULTI-MSMS	3_4_uninfected	2	472.23323	942.451907	-0.60805	23.958	0.37336	-3.5527E-15	0.0012898	1	82.749	9238000	3505	10	64	114	114
A0A8C0PUF0	no	AAAAAAGGEGR	11	Acetyl (Protein N-term)	_(ac)AAAAAAGGEGR_	0	MULTI-MSMS	3_5_uninfected	2	472.23323	942.451907	-1.4408	23.055	0.30627	0	0.00044899	1	99.815	5860800	3505	10	65	115	115
A0A8C0PUF0	no	AAAAAAGGEGR	11	Acetyl (Protein N-term)	_(ac)AAAAAAGGEGR_	0	MULTI-MSMS	3_6_uninfected	2	472.23323	942.451907	0.21324	22.887	0.44257	0	0.017954	1	47.187	6723700	3505	10	66	116	116
A0A8C0PUF0	no	AAAAAAGGEGR	11	Acetyl (Protein N-term)	_(ac)AAAAAAGGEGR_	0	MULTI-MSMS	5_4_uninfected	2	472.23323	942.451907	-0.47991	22.881	0.27119	0	0.0028237	1	71.425	6340500	3505	10	67	117	117
A0A8C0PUF0	no	AAAAAAGGEGR	11	Acetyl (Protein N-term)	_(ac)AAAAAAGGEGR_	0	MULTI-MSMS	5_5_uninfected	2	472.23323	942.451907	0.34951	22.779	0.33236	0	0.00069467	1	92.732	11194000	3505	10	68	118	118
A0A8C0PUF0	no	AAAAAAGGEGR	11	Acetyl (Protein N-term)	_(ac)AAAAAAGGEGR_	0	MULTI-MSMS	5_6_uninfected	2	472.23323	942.451907	0.43484	22.055	0.30794	0	0.0015841	1	79.427	9212600	3505	10	69	119	119
A0A8C0PUF0	no	AAAAAAGGEGR	11	Acetyl (Protein N-term)	_(ac)AAAAAAGGEGR_	0	MULTI-MSMS	3_1_infected	2	472.23323	942.451907	0.1905	21.136	0.78314	0	0.00051079	1	98.033	8990600	3505	10	70	120	120
A0A8C0PUF0	no	AAAAAAGGEGR	11	Acetyl (Protein N-term)	_(ac)AAAAAAGGEGR_	0	MULTI-MSMS	3_2_infected	2	472.23323	942.451907	-0.85714	22.244	0.40947	0	0.00021224	1	118.5	6185000	3505	10	71	121	121
A0A8C0PUF0	no	AAAAAAGGEGR	11	Acetyl (Protein N-term)	_(ac)AAAAAAGGEGR_	0	MULTI-MSMS	3_3_infected	2	472.23323	942.451907	0.19919	20.858	0.47487	0	0.00012374	1	124.23	8906000	3505	10	72	122	122
A0A8C0PUF0	no	AAAAAAGGEGR	11	Acetyl (Protein N-term)	_(ac)AAAAAAGGEGR_	0	MULTI-MSMS	5_1_infected	2	472.23323	942.451907	0.11473	22.149	0.2371	0	8.5787E-05	1	145.72	10982000	3505	10	73	123	123
A0A8C0PUF0	no	AAAAAAGGEGR	11	Acetyl (Protein N-term)	_(ac)AAAAAAGGEGR_	0	MULTI-MSMS	5_2_infected	2	472.23323	942.451907	-1.4333	21.885	0.64576	-3.5527E-15	0.00060358	1	95.358	9246100	3505	10	74	124	124
A0A8C0PUF0	no	AAAAAAGGEGR	11	Acetyl (Protein N-term)	_(ac)AAAAAAGGEGR_	0	MULTI-MSMS	5_3_infected	2	472.23323	942.451907	0.3897	21.225	0.4073	0	0.00062669	1	94.692	8560800	3505	10	75	125	125
A0A8P0TBA3	no	AAAAAAPAAPTAAPAAQESGTIPK	24	Unmodified	_AAAAAAPAAPTAAPAAQESGTIPK_	0	MULTI-MSMS	3_4_uninfected	3	702.039287	2103.09603	-0.19865	40.201	0.71418	0	0.046572	1	16.086	66500000	3643	11	76	126	126
A0A8P0TBA3	no	AAAAAAPAAPTAAPAAQESGTIPK	24	Unmodified	_AAAAAAPAAPTAAPAAQESGTIPK_	0	MULTI-MSMS	3_5_uninfected	3	702.039287	2103.09603	0.96801	40.913	0.44063	-7.1054E-15	0.011043	1	28.529	52153000	3643	11	77	127	127
A0A8P0TBA3	no	AAAAAAPAAPTAAPAAQESGTIPK	24	Unmodified	_AAAAAAPAAPTAAPAAQESGTIPK_	0	MULTI-MSMS	3_6_uninfected	3	702.039287	2103.09603	-0.77296	39.93	0.8145	0	0.00035939	2	42.746	54935000	3643	11	78	128;129	129
A0A8P0TBA3	no	AAAAAAPAAPTAAPAAQESGTIPK	24	Unmodified	_AAAAAAPAAPTAAPAAQESGTIPK_	0	MSMS	5_5_uninfected	3	702.039287	2103.09603	NaN	40.07	1	0	0.00090752	1	48.872		3643	11	79	130	130
A0A8P0TBA3	no	AAAAAAPAAPTAAPAAQESGTIPK	24	Unmodified	_AAAAAAPAAPTAAPAAQESGTIPK_	0	MSMS	5_6_uninfected	3	702.039287	2103.09603	NaN	39.401	1	0	1.4921E-05	1	67.76		3643	11	80	131	131
A0A8P0TBA3	no	AAAAAAPAAPTAAPAAQESGTIPK	24	Unmodified	_AAAAAAPAAPTAAPAAQESGTIPK_	0	MULTI-MSMS	3_1_infected	3	702.039287	2103.09603	-0.38659	36.474	0.71284	0	0.047937	2	15.705	67390000	3643	11	81	132;133	132
A0A8P0TBA3	no	AAAAAAPAAPTAAPAAQESGTIPK	24	Unmodified	_AAAAAAPAAPTAAPAAQESGTIPK_	0	MULTI-MSMS	5_1_infected	3	702.039287	2103.09603	-0.44686	37.569	0.64707	0	0.03792	1	18.503	66012000	3643	11	82	134	134
A0A8P0TBA3	no	AAAAAAPAAPTAAPAAQESGTIPK	24	Unmodified	_AAAAAAPAAPTAAPAAQESGTIPK_	0	MULTI-MSMS	5_3_infected	3	702.039287	2103.09603	-0.37803	36.432	0.75002	0	0.051034	1	14.839	39066000	3643	11	83	135	135
A0A8C0RUD1	no	AAAAAAQGGGGGEPR	15	Acetyl (Protein N-term)	_(ac)AAAAAAQGGGGGEPR_	0	MULTI-MSMS	3_5_uninfected	2	641.810365	1281.60618	-1.8197	28.995	1.0851	0	2.4461E-14	1	204.69	19940000	592	12	84	136	136
A0A8C0RUD1	no	AAAAAAQGGGGGEPR	15	Acetyl (Protein N-term)	_(ac)AAAAAAQGGGGGEPR_	0	MSMS	3_6_uninfected	2	641.810365	1281.60618	NaN	28.473	1	0	3.1047E-14	1	143.24		592	12	85	137	137
A0A8C0RUD1	no	AAAAAAQGGGGGEPR	15	Acetyl (Protein N-term)	_(ac)AAAAAAQGGGGGEPR_	0	MULTI-MSMS	5_5_uninfected	2	641.810365	1281.60618	-0.7883	27.808	0.26924	0	3.5788E-05	1	108.7	3635500	592	12	86	138	138
A0A8C0RUD1	no	AAAAAAQGGGGGEPR	15	Acetyl (Protein N-term)	_(ac)AAAAAAQGGGGGEPR_	0	MULTI-MSMS	5_6_uninfected	2	641.810365	1281.60618	0.34942	27.732	0.43815	0	1.6362E-05	1	127.7	25645000	592	12	87	139	139
A0A8C0RUD1	no	AAAAAAQGGGGGEPR	15	Acetyl (Protein N-term)	_(ac)AAAAAAQGGGGGEPR_	0	MULTI-MSMS	5_6_uninfected	2	641.810365	1281.60618	-0.14229	27.958	0.40954	0	0.00010518	1	92.866	6844800	592	12	88	140	140
A0A8C0RUD1	no	AAAAAAQGGGGGEPR	15	Acetyl (Protein N-term)	_(ac)AAAAAAQGGGGGEPR_	0	MULTI-MSMS	5_6_uninfected	2	641.810365	1281.60618	-1.0172	28.128	0.22411	0	3.3989E-05	1	103.34	6916400	592	12	89	141	141
A0A8C0RUD1	no	AAAAAAQGGGGGEPR	15	Acetyl (Protein N-term)	_(ac)AAAAAAQGGGGGEPR_	0	MSMS	3_3_infected	2	641.810365	1281.60618	NaN	27.333	1	0	6.3539E-07	1	109.6		592	12	90	142	142
A0A8C0RUD1	no	AAAAAAQGGGGGEPR	15	Acetyl (Protein N-term)	_(ac)AAAAAAQGGGGGEPR_	0	MSMS	3_3_infected	2	641.810365	1281.60618	NaN	28.218	1	0	1.1127E-05	1	100.88		592	12	91	143	143
A0A8C0RUD1	no	AAAAAAQGGGGGEPR	15	Acetyl (Protein N-term)	_(ac)AAAAAAQGGGGGEPR_	0	MSMS	5_1_infected	2	641.810365	1281.60618	NaN	26.178	1	0	0.0051265	1	55.314		592	12	92	144	144
A0A8C0RUD1	no	AAAAAAQGGGGGEPR	15	Acetyl (Protein N-term)	_(ac)AAAAAAQGGGGGEPR_	0	MULTI-MATCH	3_5_uninfected	2	641.810365	1281.60618	-5.5077	28.733	0.46964	0	NaN	0	NaN	15526000	592	12	93
A0A8C0RUD1	no	AAAAAAQGGGGGEPR	15	Acetyl (Protein N-term)	_(ac)AAAAAAQGGGGGEPR_	0	MULTI-MATCH	3_5_uninfected	2	641.810365	1281.60618	0.14145	27.973	0.46171	0	NaN	0	NaN	2476200	592	12	94
A0A8C0RUD1	no	AAAAAAQGGGGGEPR	15	Acetyl (Protein N-term)	_(ac)AAAAAAQGGGGGEPR_	0	MULTI-MATCH	5_4_uninfected	2	641.810365	1281.60618	-2.4555	28.795	0.27196	0	NaN	0	NaN	1627200	592	12	95
A0A8C0RUD1	no	AAAAAAQGGGGGEPR	15	Acetyl (Protein N-term)	_(ac)AAAAAAQGGGGGEPR_	0	MULTI-MATCH	5_5_uninfected	2	641.810365	1281.60618	0.026327	27.536	0.31678	0	NaN	0	NaN	6869100	592	12	96
A0A8C0RUD1	no	AAAAAAQGGGGGEPR	15	Acetyl (Protein N-term)	_(ac)AAAAAAQGGGGGEPR_	0	MULTI-MATCH	5_2_infected	2	641.810365	1281.60618	-3.7939	28.156	0.30525	0	NaN	0	NaN	4839300	592	12	97
A0A8C0PRU0	no	AAAAAAWEEPSSGNGTAR	18	Unmodified	_AAAAAAWEEPSSGNGTAR_	0	MULTI-MSMS	3_4_uninfected	2	858.900439	1715.78633	2.81	35.569	0.74852	0	5.6183E-09	1	136.7	20326000	4296	13	98	145	145
A0A8C0PRU0	no	AAAAAAWEEPSSGNGTAR	18	Unmodified	_AAAAAAWEEPSSGNGTAR_	0	MULTI-MSMS	3_5_uninfected	2	858.900439	1715.78633	0.40506	33.937	0.47291	0	1.6793E-08	1	129.34	14483000	4296	13	99	146	146
A0A8C0PRU0	no	AAAAAAWEEPSSGNGTAR	18	Unmodified	_AAAAAAWEEPSSGNGTAR_	0	MULTI-MSMS	3_6_uninfected	2	858.900439	1715.78633	0.65845	33.648	0.95103	0	1.9786E-08	2	127.37	16535000	4296	13	100	147;148	148
A0A8C0PRU0	no	AAAAAAWEEPSSGNGTAR	18	Unmodified	_AAAAAAWEEPSSGNGTAR_	0	MULTI-SECPEP	5_4_uninfected	2	858.900439	1715.78633	-1.1448	33.781	0.50885	0	1.596E-06	1	138.24	27610000	4296	13	101	149	149
A0A8C0PRU0	no	AAAAAAWEEPSSGNGTAR	18	Unmodified	_AAAAAAWEEPSSGNGTAR_	0	MULTI-MSMS	5_5_uninfected	2	858.900439	1715.78633	1.4556	33.743	0.57672	0	4.7164E-08	1	113.22	21482000	4296	13	102	150	150
A0A8C0PRU0	no	AAAAAAWEEPSSGNGTAR	18	Unmodified	_AAAAAAWEEPSSGNGTAR_	0	MULTI-MSMS	5_6_uninfected	2	858.900439	1715.78633	1.9255	33.471	0.64107	-7.1054E-15	1.6793E-08	1	129.34	14696000	4296	13	103	151	151
A0A8C0PRU0	no	AAAAAAWEEPSSGNGTAR	18	Unmodified	_AAAAAAWEEPSSGNGTAR_	0	MULTI-MSMS	3_1_infected	2	858.900439	1715.78633	3.4978	32.738	0.84918	0	0.011369	1	42.083	25310000	4296	13	104	152	152
A0A8C0PRU0	no	AAAAAAWEEPSSGNGTAR	18	Unmodified	_AAAAAAWEEPSSGNGTAR_	0	MULTI-MSMS	3_2_infected	2	858.900439	1715.78633	1.9701	31.186	0.6464	3.5527E-15	2.8629E-08	2	122.39	14811000	4296	13	105	153;154	154
A0A8C0PRU0	no	AAAAAAWEEPSSGNGTAR	18	Unmodified	_AAAAAAWEEPSSGNGTAR_	0	MULTI-MSMS	3_3_infected	2	858.900439	1715.78633	1.0084	31.724	0.33967	0	6.7612E-07	1	101.39	18124000	4296	13	106	155	155
A0A8C0PRU0	no	AAAAAAWEEPSSGNGTAR	18	Unmodified	_AAAAAAWEEPSSGNGTAR_	0	MULTI-MSMS	5_1_infected	2	858.900439	1715.78633	1.6768	31.944	0.71317	0	4.4138E-08	2	114.72	12620000	4296	13	107	156;157	156
A0A8C0PRU0	no	AAAAAAWEEPSSGNGTAR	18	Unmodified	_AAAAAAWEEPSSGNGTAR_	0	MULTI-MSMS	5_2_infected	2	858.900439	1715.78633	0.36618	31.131	0.64381	0	3.5212E-05	1	91.313	8357500	4296	13	108	158	158
A0A8C0PRU0	no	AAAAAAWEEPSSGNGTAR	18	Unmodified	_AAAAAAWEEPSSGNGTAR_	0	MSMS	5_3_infected	2	858.900439	1715.78633	NaN	32.777	1	0	1.1455E-11	1	113.24		4296	13	109	159	159
A0A8C0PRU0	no	AAAAAAWEEPSSGNGTAR	18	Unmodified	_AAAAAAWEEPSSGNGTAR_	0	MULTI-MATCH	3_1_infected	2	858.900439	1715.78633	-3.0816	35.367	0.16909	0	NaN	0	NaN	3677800	4296	13	110
A0A8C0PRU0	no	AAAAAAWEEPSSGNGTAR	18	Unmodified	_AAAAAAWEEPSSGNGTAR_	0	MULTI-MATCH	3_3_infected	2	858.900439	1715.78633	7.6203	31.221	0.16981	3.5527E-15	NaN	0	NaN	4509100	4296	13	111
A0A8C0PRU0	no	AAAAAAWEEPSSGNGTAR	18	Unmodified	_AAAAAAWEEPSSGNGTAR_	0	MULTI-MATCH	5_3_infected	2	858.900439	1715.78633	-1.183	35.383	0.40795	0	NaN	0	NaN	4619300	4296	13	112
A0A8C0PRU0	no	AAAAAAWEEPSSGNGTAR	18	Deamidation (NQ)	_AAAAAAWEEPSSGN(de)GTAR_	0	MULTI-MSMS	3_4_uninfected	2	859.392447	1716.77034	-1.1316	38.161	0.34038	0	2.8171E-06	1	107.37	22767000	4296	13	113	160	160
A0A8C0PRU0	no	AAAAAAWEEPSSGNGTAR	18	Deamidation (NQ)	_AAAAAAWEEPSSGN(de)GTAR_	0	MULTI-MSMS	3_4_uninfected	2	859.392447	1716.77034	-0.86434	39.551	0.544	0	1.3795E-06	2	110.38	15848000	4296	13	114	161;162	162
A0A8C0PRU0	no	AAAAAAWEEPSSGNGTAR	18	Deamidation (NQ)	_AAAAAAWEEPSSGN(de)GTAR_	0	MULTI-MSMS	3_5_uninfected	2	859.392447	1716.77034	-0.82331	37.945	0.70438	0	2.5901E-06	1	107.85	10694000	4296	13	115	163	163
A0A8C0PRU0	no	AAAAAAWEEPSSGNGTAR	18	Deamidation (NQ)	_AAAAAAWEEPSSGN(de)GTAR_	0	MULTI-MSMS	3_5_uninfected	2	859.392447	1716.77034	-0.0902	39.98	0.60983	0	4.4515E-14	1	167.44	17295000	4296	13	116	164	164
A0A8C0PRU0	no	AAAAAAWEEPSSGNGTAR	18	Deamidation (NQ)	_AAAAAAWEEPSSGN(de)GTAR_	0	MULTI-MSMS	3_6_uninfected	2	859.392447	1716.77034	-1.4729	37.933	0.43809	-7.1054E-15	3.3674E-07	1	116.71	24321000	4296	13	117	165	165
A0A8C0PRU0	no	AAAAAAWEEPSSGNGTAR	18	Deamidation (NQ)	_AAAAAAWEEPSSGN(de)GTAR_	0	MULTI-MSMS	3_6_uninfected	2	859.392447	1716.77034	-1.088	39.278	0.51099	0	0.0033571	1	69.815	19771000	4296	13	118	166	166
A0A8C0PRU0	no	AAAAAAWEEPSSGNGTAR	18	Deamidation (NQ)	_AAAAAAWEEPSSGN(de)GTAR_	0	MULTI-MSMS	5_4_uninfected	2	859.392447	1716.77034	-1.1686	36.461	0.47555	0	1.1097E-08	1	146.36	21812000	4296	13	119	167	167
A0A8C0PRU0	no	AAAAAAWEEPSSGNGTAR	18	Deamidation (NQ)	_AAAAAAWEEPSSGN(de)GTAR_	0	MULTI-MSMS	5_4_uninfected	2	859.392447	1716.77034	-0.76309	38	0.64275	0	7.4416E-08	1	134.56	20464000	4296	13	120	168	168
A0A8C0PRU0	no	AAAAAAWEEPSSGNGTAR	18	Deamidation (NQ)	_AAAAAAWEEPSSGN(de)GTAR_	0	MULTI-MSMS	5_5_uninfected	2	859.392447	1716.77034	-1.4424	36.588	0.51021	0	2.3983E-07	1	122.42	18515000	4296	13	121	169	169
A0A8C0PRU0	no	AAAAAAWEEPSSGNGTAR	18	Deamidation (NQ)	_AAAAAAWEEPSSGN(de)GTAR_	0	MULTI-MSMS	5_5_uninfected	2	859.392447	1716.77034	-0.59832	38.504	0.81505	0	5.1933E-06	3	102.4	13101000	4296	13	122	170;171;172	170
A0A8C0PRU0	no	AAAAAAWEEPSSGNGTAR	18	Deamidation (NQ)	_AAAAAAWEEPSSGN(de)GTAR_	0	MULTI-MSMS	5_6_uninfected	2	859.392447	1716.77034	-0.55114	36.953	0.50956	7.1054E-15	5.1273E-08	1	136.38	20752000	4296	13	123	173	173
A0A8C0PRU0	no	AAAAAAWEEPSSGNGTAR	18	Deamidation (NQ)	_AAAAAAWEEPSSGN(de)GTAR_	0	MULTI-MSMS	5_6_uninfected	2	859.392447	1716.77034	-0.55644	38.663	0.61265	0	0.00066805	1	84.169	17086000	4296	13	124	174	174
A0A8C0PRU0	no	AAAAAAWEEPSSGNGTAR	18	Deamidation (NQ)	_AAAAAAWEEPSSGN(de)GTAR_	0	MULTI-MSMS	3_1_infected	2	859.392447	1716.77034	-3.5269	35.015	0.30579	0	3.0867E-07	1	118.37	21360000	4296	13	125	175	175
A0A8C0PRU0	no	AAAAAAWEEPSSGNGTAR	18	Deamidation (NQ)	_AAAAAAWEEPSSGN(de)GTAR_	0	MULTI-MSMS	3_1_infected	2	859.392447	1716.77034	-2.2024	36.391	0.509	-7.1054E-15	3.2848E-07	1	117.2	16210000	4296	13	126	176	176
A0A8C0PRU0	no	AAAAAAWEEPSSGNGTAR	18	Deamidation (NQ)	_AAAAAAWEEPSSGN(de)GTAR_	0	MULTI-MSMS	3_2_infected	2	859.392447	1716.77034	-1.0322	35.441	0.67944	0	0.0004067	1	88.021	13847000	4296	13	127	177	177
A0A8C0PRU0	no	AAAAAAWEEPSSGNGTAR	18	Deamidation (NQ)	_AAAAAAWEEPSSGN(de)GTAR_	0	MULTI-MSMS	3_2_infected	2	859.392447	1716.77034	-2.2988	37.362	0.61379	0	0.0051722	1	65.232	12710000	4296	13	128	178	178
A0A8C0PRU0	no	AAAAAAWEEPSSGNGTAR	18	Deamidation (NQ)	_AAAAAAWEEPSSGN(de)GTAR_	0	MULTI-MSMS	3_3_infected	2	859.392447	1716.77034	-2.7455	33.992	0.37502	0	7.0381E-07	1	111.79	14858000	4296	13	129	179	179
A0A8C0PRU0	no	AAAAAAWEEPSSGNGTAR	18	Deamidation (NQ)	_AAAAAAWEEPSSGN(de)GTAR_	0	MULTI-MSMS	3_3_infected	2	859.392447	1716.77034	-1.3217	36.618	0.78012	0	0.0004011	2	88.187	8831000	4296	13	130	180;181	180
A0A8C0PRU0	no	AAAAAAWEEPSSGNGTAR	18	Deamidation (NQ)	_AAAAAAWEEPSSGN(de)GTAR_	0	MULTI-MSMS	5_1_infected	2	859.392447	1716.77034	-1.8053	36.08	0.4742	0	2.588E-08	1	141.38	25082000	4296	13	131	182	182
A0A8C0PRU0	no	AAAAAAWEEPSSGNGTAR	18	Deamidation (NQ)	_AAAAAAWEEPSSGN(de)GTAR_	0	MULTI-MSMS	5_1_infected	2	859.392447	1716.77034	-2.6958	37.408	0.4428	0	1.9694E-06	1	109.15	15901000	4296	13	132	183	183
A0A8C0PRU0	no	AAAAAAWEEPSSGNGTAR	18	Deamidation (NQ)	_AAAAAAWEEPSSGN(de)GTAR_	0	MULTI-MSMS	5_2_infected	2	859.392447	1716.77034	-1.566	34.865	0.54423	0	1.2446E-06	1	110.66	11664000	4296	13	133	184	184
A0A8C0PRU0	no	AAAAAAWEEPSSGNGTAR	18	Deamidation (NQ)	_AAAAAAWEEPSSGN(de)GTAR_	0	MULTI-MSMS	5_2_infected	2	859.392447	1716.77034	-1.366	37.411	0.44188	0	0.0047125	1	66.393	5120700	4296	13	134	185	185
A0A8C0PRU0	no	AAAAAAWEEPSSGNGTAR	18	Deamidation (NQ)	_AAAAAAWEEPSSGN(de)GTAR_	0	MULTI-MSMS	5_3_infected	2	859.392447	1716.77034	-2.4256	34.808	0.40646	0	2.6466E-07	2	120.96	25630000	4296	13	135	186;187	187
A0A8C0PRU0	no	AAAAAAWEEPSSGNGTAR	18	Deamidation (NQ)	_AAAAAAWEEPSSGN(de)GTAR_	0	MULTI-MSMS	5_3_infected	2	859.392447	1716.77034	-3.3621	36.273	0.478	0	2.6615E-07	1	120.87	12126000	4296	13	136	188	188
A0A8C0SX68	no	AAAAAEQQQFYLLLGNLLSPDNVVR	25	Acetyl (Protein N-term)	_(ac)AAAAAEQQQFYLLLGNLLSPDNVVR_	0	MULTI-MSMS	3_6_uninfected	3	915.151969	2742.43408	0.9286	112.45	0.23787	0	8.8944E-21	2	133.95	60692000	5699	14	137	189;190	190
A0A8C0SX68	no	AAAAAEQQQFYLLLGNLLSPDNVVR	25	Acetyl (Protein N-term)	_(ac)AAAAAEQQQFYLLLGNLLSPDNVVR_	0	MULTI-MSMS	5_4_uninfected	3	915.151969	2742.43408	0.075472	112.44	0.34042	0	7.9249E-21	1	134.34	139790000	5699	14	138	191	191
A0A8C0SX68	no	AAAAAEQQQFYLLLGNLLSPDNVVR	25	Acetyl (Protein N-term)	_(ac)AAAAAEQQQFYLLLGNLLSPDNVVR_	0	MULTI-MSMS	5_5_uninfected	3	915.151969	2742.43408	0.16554	112.59	0.30519	0	1.1387E-29	1	159.51	231690000	5699	14	139	192	192
A0A8C0SX68	no	AAAAAEQQQFYLLLGNLLSPDNVVR	25	Acetyl (Protein N-term)	_(ac)AAAAAEQQQFYLLLGNLLSPDNVVR_	0	MULTI-MSMS	5_6_uninfected	3	915.151969	2742.43408	0.38334	112.51	0.43983	1.4211E-14	5.0002E-06	1	70.091	385830000	5699	14	140	193	193
A0A8C0SX68	no	AAAAAEQQQFYLLLGNLLSPDNVVR	25	Acetyl (Protein N-term)	_(ac)AAAAAEQQQFYLLLGNLLSPDNVVR_	0	MULTI-MSMS	3_1_infected	3	915.151969	2742.43408	0.64681	112.33	0.20378	0	1.6542E-05	1	58.904	8930200	5699	14	141	194	194
A0A8C0SX68	no	AAAAAEQQQFYLLLGNLLSPDNVVR	25	Acetyl (Protein N-term)	_(ac)AAAAAEQQQFYLLLGNLLSPDNVVR_	0	MULTI-MSMS	3_2_infected	3	915.151969	2742.43408	1.1326	112.13	0.17014	0	4.7668E-05	1	49.25	10206000	5699	14	142	195	195
A0A8C0SX68	no	AAAAAEQQQFYLLLGNLLSPDNVVR	25	Acetyl (Protein N-term)	_(ac)AAAAAEQQQFYLLLGNLLSPDNVVR_	0	MULTI-MSMS	3_3_infected	3	915.151969	2742.43408	0.33881	112.19	0.16924	0	2.4257E-05	1	51.834	3553600	5699	14	143	196	196
A0A8C0SX68	no	AAAAAEQQQFYLLLGNLLSPDNVVR	25	Acetyl (Protein N-term)	_(ac)AAAAAEQQQFYLLLGNLLSPDNVVR_	0	MULTI-MSMS	5_1_infected	3	915.151969	2742.43408	0.96635	112.24	0.17007	0	2.2724E-06	1	72.805	13430000	5699	14	144	197	197
A0A8C0SX68	no	AAAAAEQQQFYLLLGNLLSPDNVVR	25	Acetyl (Protein N-term)	_(ac)AAAAAEQQQFYLLLGNLLSPDNVVR_	0	MULTI-MSMS	5_3_infected	3	915.151969	2742.43408	0.95901	112.28	0.17072	0	1.0082E-06	1	74.062	12228000	5699	14	145	198	198
A0A8C0SX68	no	AAAAAEQQQFYLLLGNLLSPDNVVR	25	Acetyl (Protein N-term)	_(ac)AAAAAEQQQFYLLLGNLLSPDNVVR_	0	MULTI-MATCH	3_4_uninfected	3	915.151969	2742.43408	-0.56825	112.66	0.37522	0	NaN	0	NaN	112750000	5699	14	146
A0A8I3ND03	no	AAAAAGPATAPK	12	Acetyl (Protein N-term)	_(ac)AAAAAGPATAPK_	0	MULTI-MSMS	3_4_uninfected	2	519.782556	1037.55056	0.29336	26.722	0.81696	0	0.0027087	2	66.056	70747000	6391	15	147	199;200	199
A0A8I3ND03	no	AAAAAGPATAPK	12	Acetyl (Protein N-term)	_(ac)AAAAAGPATAPK_	0	MULTI-MSMS	3_5_uninfected	2	519.782556	1037.55056	0.28688	26.173	0.91824	0	0.00020352	2	100.25	40382000	6391	15	148	201;202	202
A0A8I3ND03	no	AAAAAGPATAPK	12	Acetyl (Protein N-term)	_(ac)AAAAAGPATAPK_	0	MULTI-MSMS	3_6_uninfected	2	519.782556	1037.55056	0.40549	26.148	0.81554	3.5527E-15	0.0049902	2	59.426	44708000	6391	15	149	203;204	203
A0A8I3ND03	no	AAAAAGPATAPK	12	Acetyl (Protein N-term)	_(ac)AAAAAGPATAPK_	0	MULTI-MSMS	5_4_uninfected	2	519.782556	1037.55056	0.19515	25.387	0.74691	3.5527E-15	0.00029273	1	96.143	84701000	6391	15	150	205	205
A0A8I3ND03	no	AAAAAGPATAPK	12	Acetyl (Protein N-term)	_(ac)AAAAAGPATAPK_	0	MULTI-MSMS	5_5_uninfected	2	519.782556	1037.55056	0.29438	25.354	0.70362	0	0.0028394	1	65.305	56300000	6391	15	151	206	206
A0A8I3ND03	no	AAAAAGPATAPK	12	Acetyl (Protein N-term)	_(ac)AAAAAGPATAPK_	0	MULTI-MSMS	5_6_uninfected	2	519.782556	1037.55056	-0.13217	26.086	0.7826	0	8.3266E-05	2	121.73	70037000	6391	15	152	207;208	207
A0A8I3ND03	no	AAAAAGPATAPK	12	Acetyl (Protein N-term)	_(ac)AAAAAGPATAPK_	0	MULTI-MSMS	3_1_infected	2	519.782556	1037.55056	0.37446	24.029	0.84747	0	0.00043324	3	90.15	80359000	6391	15	153	209;210;211	210
A0A8I3ND03	no	AAAAAGPATAPK	12	Acetyl (Protein N-term)	_(ac)AAAAAGPATAPK_	0	MULTI-MSMS	3_2_infected	2	519.782556	1037.55056	0.21604	24.846	1.3944	3.5527E-15	0.00019627	2	102.06	29585000	6391	15	154	212;213	213
A0A8I3ND03	no	AAAAAGPATAPK	12	Acetyl (Protein N-term)	_(ac)AAAAAGPATAPK_	0	MULTI-MSMS	3_3_infected	2	519.782556	1037.55056	0.63685	24.361	1.1877	0	0.00017974	2	106.2	71029000	6391	15	155	214;215	215
A0A8I3ND03	no	AAAAAGPATAPK	12	Acetyl (Protein N-term)	_(ac)AAAAAGPATAPK_	0	MULTI-MSMS	5_1_infected	2	519.782556	1037.55056	0.41978	23.719	0.64634	3.5527E-15	0.00089886	1	79.986	81465000	6391	15	156	216	216
A0A8I3ND03	no	AAAAAGPATAPK	12	Acetyl (Protein N-term)	_(ac)AAAAAGPATAPK_	0	MULTI-MSMS	5_2_infected	2	519.782556	1037.55056	0.2514	24.223	1.0505	0	0.00097639	2	78.556	45432000	6391	15	157	217;218	218
A0A8I3ND03	no	AAAAAGPATAPK	12	Acetyl (Protein N-term)	_(ac)AAAAAGPATAPK_	0	MSMS	5_2_infected	2	519.782556	1037.55056	NaN	25.089	1	0	0.022387	1	45.161		6391	15	158	219	219
A0A8I3ND03	no	AAAAAGPATAPK	12	Acetyl (Protein N-term)	_(ac)AAAAAGPATAPK_	0	MULTI-MSMS	5_3_infected	2	519.782556	1037.55056	0.093498	23.7	1.6295	0	0.00010649	2	118.71	36162000	6391	15	159	220;221	220
A0A8I3ND03	no	AAAAAGPATAPK	12	Acetyl (Protein N-term)	_(ac)AAAAAGPATAPK_	0	MULTI-MATCH	5_4_uninfected	2	519.782556	1037.55056	-5.7316	23.348	0.44041	0	NaN	0	NaN	8624000	6391	15	160
A0A8P0P2R9	no	AAAAALEAVAPTGALWGLVHDFVMGQQEGPADQVAADVK	39	Acetyl (Protein N-term)	_(ac)AAAAALEAVAPTGALWGLVHDFVMGQQEGPADQVAADVK_	0	MULTI-MSMS	5_6_uninfected	4	979.993911	3915.94654	-1.4626	112.42	0.37221	0	2.9724E-13	2	77.766	36051000	5126	16	161	222;223	223
A0A8P0P2R9	no	AAAAALEAVAPTGALWGLVHDFVMGQQEGPADQVAADVK	39	Acetyl (Protein N-term)	_(ac)AAAAALEAVAPTGALWGLVHDFVMGQQEGPADQVAADVK_	0	MULTI-MATCH	3_5_uninfected	4	979.993911	3915.94654	-1.5678	112.49	0.10126	0	NaN	0	NaN	4186800	5126	16	162
A0A8P0P2R9	no	AAAAALEAVAPTGALWGLVHDFVMGQQEGPADQVAADVK	39	Acetyl (Protein N-term)	_(ac)AAAAALEAVAPTGALWGLVHDFVMGQQEGPADQVAADVK_	0	MULTI-MATCH	5_5_uninfected	4	979.993911	3915.94654	1.0434	112.32	0.10123	0	NaN	0	NaN	11848000	5126	16	163
A0A8P0S797	no	AAAAALGPGPLR	12	Acetyl (Protein N-term)	_(ac)AAAAALGPGPLR_	0	MULTI-MSMS	3_4_uninfected	2	553.819473	1105.62439	0.63741	69.086	0.95082	0	0.00011937	3	117.04	61047000	6579	17	164	224;225;226	225
A0A8P0S797	no	AAAAALGPGPLR	12	Acetyl (Protein N-term)	_(ac)AAAAALGPGPLR_	0	MULTI-MSMS	3_5_uninfected	2	553.819473	1105.62439	0.066222	68.28	1.0862	0	4.3295E-05	3	153.71	73479000	6579	17	165	227;228;229	228
A0A8P0S797	no	AAAAALGPGPLR	12	Acetyl (Protein N-term)	_(ac)AAAAALGPGPLR_	0	MULTI-MSMS	3_6_uninfected	2	553.819473	1105.62439	0.29051	68.224	1.1212	0	4.3394E-05	1	153.78	76185000	6579	17	166	230	230
A0A8P0S797	no	AAAAALGPGPLR	12	Acetyl (Protein N-term)	_(ac)AAAAALGPGPLR_	0	MULTI-MSMS	5_4_uninfected	2	553.819473	1105.62439	0.78813	67.742	0.78291	0	0.00019446	1	102.51	69231000	6579	17	167	231	231
A0A8P0S797	no	AAAAALGPGPLR	12	Acetyl (Protein N-term)	_(ac)AAAAALGPGPLR_	0	MULTI-MSMS	5_5_uninfected	2	553.819473	1105.62439	0.19556	67.737	0.95284	0	2.4723E-05	2	141.52	69594000	6579	17	168	232;233	233
A0A8P0S797	no	AAAAALGPGPLR	12	Acetyl (Protein N-term)	_(ac)AAAAALGPGPLR_	0	MULTI-MSMS	5_6_uninfected	2	553.819473	1105.62439	-0.018485	67.711	1.0866	0	3.0907E-05	3	170.66	72053000	6579	17	169	234;235;236	235
A0A8P0S797	no	AAAAALGPGPLR	12	Acetyl (Protein N-term)	_(ac)AAAAALGPGPLR_	0	MULTI-MSMS	3_1_infected	2	553.819473	1105.62439	0.41369	65.199	1.0201	0	0.00010115	2	119.41	21093000	6579	17	170	237;238	238
A0A8P0S797	no	AAAAALGPGPLR	12	Acetyl (Protein N-term)	_(ac)AAAAALGPGPLR_	0	MULTI-MSMS	3_2_infected	2	553.819473	1105.62439	0.49511	65.406	1.0523	0	0.00041181	1	91.064	20096000	6579	17	171	239	239
A0A8P0S797	no	AAAAALGPGPLR	12	Acetyl (Protein N-term)	_(ac)AAAAALGPGPLR_	0	MULTI-MSMS	3_3_infected	2	553.819473	1105.62439	2.2196	64.823	1.5964	0	2.2505E-05	5	145.63	25180000	6579	17	172	240;241;242;243;244	241
A0A8P0S797	no	AAAAALGPGPLR	12	Acetyl (Protein N-term)	_(ac)AAAAALGPGPLR_	0	MULTI-MSMS	5_1_infected	2	553.819473	1105.62439	0.29997	65.532	0.9513	0	2.4523E-05	2	141.39	15719000	6579	17	173	245;246	246
A0A8P0S797	no	AAAAALGPGPLR	12	Acetyl (Protein N-term)	_(ac)AAAAALGPGPLR_	0	MULTI-MSMS	5_2_infected	2	553.819473	1105.62439	-0.0014918	65.551	1.087	0	2.4523E-05	3	141.39	18102000	6579	17	174	247;248;249	248
A0A8P0S797	no	AAAAALGPGPLR	12	Acetyl (Protein N-term)	_(ac)AAAAALGPGPLR_	0	MULTI-MSMS	5_3_infected	2	553.819473	1105.62439	1.0229	65.041	0.68047	0	4.6271E-05	1	155.75	19530000	6579	17	175	250	250
A0A8I3MF64	no	AAAAATVVPPMVGGPPFVGPVGFGPGDR	28	Unmodified	_AAAAATVVPPMVGGPPFVGPVGFGPGDR_	0	MULTI-MSMS	3_1_infected	4	648.59143	2590.33661	0.18393	95.262	0.54476	0	0.048719	1	14.425	6198600	1111	18	176	251	251
A0A8I3MF64	no	AAAAATVVPPMVGGPPFVGPVGFGPGDR	28	Unmodified	_AAAAATVVPPMVGGPPFVGPVGFGPGDR_	0	MULTI-MATCH	5_2_infected	4	648.59143	2590.33661	0.047341	95.465	0.44123	0	NaN	0	NaN	8107100	1111	18	177
A0A8I3P0B0	yes	AAAAAVAGAGR	11	Acetyl (Protein N-term)	_(ac)AAAAAVAGAGR_	0	MSMS	3_6_uninfected	2	464.253966	926.493378	NaN	40.773	1	0	0.01491	1	52.716		6459	19	178	252	252
A0A8I3P0B0	yes	AAAAAVAGAGR	11	Acetyl (Protein N-term)	_(ac)AAAAAVAGAGR_	0	MULTI-MSMS	5_4_uninfected	2	464.253966	926.493378	-1.3256	39.752	0.37417	0	0.0019667	1	75.109	3328100	6459	19	179	253	253
A0A8I3P0B0	yes	AAAAAVAGAGR	11	Acetyl (Protein N-term)	_(ac)AAAAAVAGAGR_	0	MULTI-MSMS	5_6_uninfected	2	464.253966	926.493378	-1.1541	40.139	0.33967	0	0.0027135	1	71.877	5541600	6459	19	180	254	254
A0A8I3NI63	no	AAAAECDVVMAATEPELLDDEEAKR	25	Acetyl (Protein N-term)	_(ac)AAAAECDVVMAATEPELLDDEEAKR_	1	MULTI-MSMS	3_6_uninfected	3	916.089718	2745.24733	1.3656	98.069	0.98063	1.4211E-14	8.9273E-12	2	109.39	138940000	5277	20	181	255;256	256
A0A8I3NI63	no	AAAAECDVVMAATEPELLDDEEAKR	25	Acetyl (Protein N-term)	_(ac)AAAAECDVVMAATEPELLDDEEAKR_	1	MULTI-MSMS	5_4_uninfected	3	916.089718	2745.24733	0.90941	98.311	0.67716	0	8.4923E-10	3	96.54	209930000	5277	20	182	257;258;259	259
A0A8I3NI63	no	AAAAECDVVMAATEPELLDDEEAKR	25	Acetyl (Protein N-term)	_(ac)AAAAECDVVMAATEPELLDDEEAKR_	1	MULTI-MSMS	5_5_uninfected	3	916.089718	2745.24733	1.423	97.881	0.94842	0	2.0078E-09	2	91.767	181510000	5277	20	183	260;261	261
A0A8I3NI63	no	AAAAECDVVMAATEPELLDDEEAKR	25	Acetyl (Protein N-term)	_(ac)AAAAECDVVMAATEPELLDDEEAKR_	1	MULTI-MSMS	5_6_uninfected	3	916.089718	2745.24733	1.1207	98.343	0.74568	0	1.3713E-09	1	94.389	174700000	5277	20	184	262	262
A0A8I3NI63	no	AAAAECDVVMAATEPELLDDEEAKR	25	Acetyl (Protein N-term)	_(ac)AAAAECDVVMAATEPELLDDEEAKR_	1	MULTI-MSMS	3_1_infected	3	916.089718	2745.24733	1.5565	96.901	0.50979	0	1.5584E-07	1	80.102	170150000	5277	20	185	263	263
A0A8I3NI63	no	AAAAECDVVMAATEPELLDDEEAKR	25	Acetyl (Protein N-term)	_(ac)AAAAECDVVMAATEPELLDDEEAKR_	1	MULTI-MSMS	3_2_infected	3	916.089718	2745.24733	1.8909	96.768	1.0884	1.4211E-14	2.4171E-07	1	76.02	68760000	5277	20	186	264	264
A0A8I3NI63	no	AAAAECDVVMAATEPELLDDEEAKR	25	Acetyl (Protein N-term)	_(ac)AAAAECDVVMAATEPELLDDEEAKR_	1	MSMS	3_3_infected	3	916.089718	2745.24733	NaN	96.801	1	0	3.0725E-19	1	114.2		5277	20	187	265	265
A0A8I3NI63	no	AAAAECDVVMAATEPELLDDEEAKR	25	Acetyl (Protein N-term)	_(ac)AAAAECDVVMAATEPELLDDEEAKR_	1	MULTI-MSMS	5_1_infected	3	916.089718	2745.24733	0.34155	96.62	0.74738	0	5.322E-16	2	124.14	144010000	5277	20	188	266;267	267
A0A8I3NI63	no	AAAAECDVVMAATEPELLDDEEAKR	25	Acetyl (Protein N-term)	_(ac)AAAAECDVVMAATEPELLDDEEAKR_	1	MULTI-MSMS	5_2_infected	3	916.089718	2745.24733	1.4058	96.834	0.88176	0	0.00041359	1	41.491	108770000	5277	20	189	268	268
A0A8I3NI63	no	AAAAECDVVMAATEPELLDDEEAKR	25	Acetyl (Protein N-term)	_(ac)AAAAECDVVMAATEPELLDDEEAKR_	1	MULTI-MSMS	5_3_infected	3	916.089718	2745.24733	1.0942	96.117	0.91561	0	2.4476E-05	1	55.228	107500000	5277	20	190	269	269
A0A8C0YV60	no	AAAAEDGEQPGPEPEAK	17	Unmodified	_AAAAEDGEQPGPEPEAK_	0	MULTI-MSMS	3_5_uninfected	2	833.881381	1665.74821	0.025199	19.276	0.47535	0	6.5534E-17	1	190.66	92113000	1395	21	191	270	270
A0A8C0YV60	no	AAAAEDGEQPGPEPEAK	17	Unmodified	_AAAAEDGEQPGPEPEAK_	0	MULTI-MSMS	5_4_uninfected	2	833.881381	1665.74821	-0.044198	18.219	0.71416	0	8.2077E-17	1	188.29	69737000	1395	21	192	271	271
A0A8C0YV60	no	AAAAEDGEQPGPEPEAK	17	Unmodified	_AAAAEDGEQPGPEPEAK_	0	MULTI-MSMS	3_1_infected	2	833.881381	1665.74821	0.10808	16.364	0.43974	0	7.577E-14	1	184.87	291740000	1395	21	193	272	272
A0A8C0YV60	no	AAAAEDGEQPGPEPEAK	17	Unmodified	_AAAAEDGEQPGPEPEAK_	0	MULTI-MSMS	3_2_infected	2	833.881381	1665.74821	0.34655	17.516	0.81341	0	1.9071E-26	1	228.12	196080000	1395	21	194	273	273
A0A8C0YV60	no	AAAAEDGEQPGPEPEAK	17	Unmodified	_AAAAEDGEQPGPEPEAK_	0	MULTI-MSMS	3_3_infected	2	833.881381	1665.74821	-0.27249	16.914	1.0851	0	2.6141E-13	1	178.32	163150000	1395	21	195	274	274
A0A8C0YV60	no	AAAAEDGEQPGPEPEAK	17	Unmodified	_AAAAEDGEQPGPEPEAK_	0	MULTI-MSMS	5_1_infected	2	833.881381	1665.74821	-0.12947	17.527	0.61035	0	3.9084E-39	1	253.76	201900000	1395	21	196	275	275
A0A8C0YV60	no	AAAAEDGEQPGPEPEAK	17	Unmodified	_AAAAEDGEQPGPEPEAK_	0	MULTI-MSMS	5_2_infected	2	833.881381	1665.74821	0.090716	16.576	0.985	0	1.2551E-20	1	202.05	150010000	1395	21	197	276	276
A0A8C0YV60	no	AAAAEDGEQPGPEPEAK	17	Unmodified	_AAAAEDGEQPGPEPEAK_	0	MULTI-MSMS	5_3_infected	2	833.881381	1665.74821	-0.29212	18.069	0.67756	0	3.549E-09	1	151.55	162210000	1395	21	198	277	277
A0A8C0YV60	no	AAAAEDGEQPGPEPEAK	17	Unmodified	_AAAAEDGEQPGPEPEAK_	0	MULTI-MATCH	3_4_uninfected	2	833.881381	1665.74821	0.34199	17.835	0.57913	0	NaN	0	NaN	98905000	1395	21	199
A0A8C0YV60	no	AAAAEDGEQPGPEPEAK	17	Unmodified	_AAAAEDGEQPGPEPEAK_	0	MULTI-MATCH	3_6_uninfected	2	833.881381	1665.74821	0.23203	17.932	0.61174	0	NaN	0	NaN	67967000	1395	21	200
A0A8C0YV60	no	AAAAEDGEQPGPEPEAK	17	Unmodified	_AAAAEDGEQPGPEPEAK_	0	MULTI-MATCH	5_5_uninfected	2	833.881381	1665.74821	-0.09881	17.954	0.73381	3.5527E-15	NaN	0	NaN	49123000	1395	21	201
A0A8C0YV60	no	AAAAEDGEQPGPEPEAK	17	Unmodified	_AAAAEDGEQPGPEPEAK_	0	MULTI-MATCH	3_3_infected	2	833.881381	1665.74821	2.0856	17.796	0.13559	0	NaN	0	NaN	1845600	1395	21	202
A0A8I3ND60	no	AAAAESSNLASSSNSEK	17	Unmodified	_AAAAESSNLASSSNSEK_	0	MULTI-MSMS	3_4_uninfected	2	812.376463	1622.73837	0.38997	15.633	0.23573	1.7764E-15	1.0577E-17	1	198.55	16340000	5524	22	203	278	278
A0A8I3ND60	no	AAAAESSNLASSSNSEK	17	Unmodified	_AAAAESSNLASSSNSEK_	0	MULTI-MSMS	3_5_uninfected	2	812.376463	1622.73837	0.0535	16.405	0.27149	0	6.1082E-23	2	219.43	14715000	5524	22	204	279;280	279
A0A8I3ND60	no	AAAAESSNLASSSNSEK	17	Unmodified	_AAAAESSNLASSSNSEK_	0	MULTI-MSMS	3_6_uninfected	2	812.376463	1622.73837	-0.0028172	15.876	0.195	0	2.7089E-27	1	236.28	15430000	5524	22	205	281	281
A0A8I3ND60	no	AAAAESSNLASSSNSEK	17	Unmodified	_AAAAESSNLASSSNSEK_	0	MULTI-MSMS	5_4_uninfected	2	812.376463	1622.73837	-0.82834	14.745	0.20403	0	4.352E-39	1	252.75	17374000	5524	22	206	282	282
A0A8I3ND60	no	AAAAESSNLASSSNSEK	17	Unmodified	_AAAAESSNLASSSNSEK_	0	MULTI-MSMS	5_5_uninfected	2	812.376463	1622.73837	0.31214	15.047	0.16947	-1.7764E-15	2.0177E-26	1	227.56	16929000	5524	22	207	283	283
A0A8I3ND60	no	AAAAESSNLASSSNSEK	17	Unmodified	_AAAAESSNLASSSNSEK_	0	MULTI-MSMS	5_6_uninfected	2	812.376463	1622.73837	0.066583	15.502	0.4036	1.7764E-15	1.0112E-06	1	132.59	8583100	5524	22	208	284	284
A0A8I3ND60	no	AAAAESSNLASSSNSEK	17	Unmodified	_AAAAESSNLASSSNSEK_	0	MULTI-MSMS	3_1_infected	2	812.376463	1622.73837	-0.30326	14.707	0.20427	0	2.8751E-48	1	269.81	29069000	5524	22	209	285	285
A0A8I3ND60	no	AAAAESSNLASSSNSEK	17	Unmodified	_AAAAESSNLASSSNSEK_	0	MULTI-MSMS	3_2_infected	2	812.376463	1622.73837	0.61866	15.005	0.50939	0	2.3846E-06	1	122.46	11405000	5524	22	210	286	286
A0A8I3ND60	no	AAAAESSNLASSSNSEK	17	Unmodified	_AAAAESSNLASSSNSEK_	0	MULTI-MSMS	3_3_infected	2	812.376463	1622.73837	0.87043	15.203	0.23762	0	2.4529E-32	1	246.51	27478000	5524	22	211	287	287
A0A8I3ND60	no	AAAAESSNLASSSNSEK	17	Unmodified	_AAAAESSNLASSSNSEK_	0	MULTI-MSMS	5_1_infected	2	812.376463	1622.73837	0.71242	15.029	0.47512	0	1.2631E-22	2	213.38	16519000	5524	22	212	288;289	288
A0A8I3ND60	no	AAAAESSNLASSSNSEK	17	Unmodified	_AAAAESSNLASSSNSEK_	0	MULTI-MSMS	5_2_infected	2	812.376463	1622.73837	1.0917	14.088	0.47446	-1.7764E-15	8.0742E-17	1	188.48	13487000	5524	22	213	290	290
A0A8I3ND60	no	AAAAESSNLASSSNSEK	17	Unmodified	_AAAAESSNLASSSNSEK_	0	MULTI-MSMS	5_3_infected	2	812.376463	1622.73837	1.0912	14.898	0.57648	0	1.4942E-07	1	145.31	14434000	5524	22	214	291	291
A0A8I3ND60	no	AAAAESSNLASSSNSEK	17	Unmodified	_AAAAESSNLASSSNSEK_	0	MULTI-MATCH	5_4_uninfected	2	812.376463	1622.73837	4.8646	13.857	0.20417	0	NaN	0	NaN	1749900	5524	22	215
A0A8I3ND60	no	AAAAESSNLASSSNSEK	17	Unmodified	_AAAAESSNLASSSNSEK_	0	MULTI-MATCH	5_5_uninfected	2	812.376463	1622.73837	4.8046	14.19	0.17015	0	NaN	0	NaN	2799600	5524	22	216
A0A8I3ND60	no	AAAAESSNLASSSNSEK	17	Unmodified	_AAAAESSNLASSSNSEK_	0	MULTI-MATCH	3_1_infected	2	812.376463	1622.73837	4.6642	14.072	0.23727	0	NaN	0	NaN	11080000	5524	22	217
A0A8I3S533	no	AAAAGGQCVR	10	Acetyl (Protein N-term)	_(ac)AAAAGGQCVR_	0	MSMS	5_4_uninfected	2	501.742908	1001.47126	NaN	21.562	1	0	0.0030193	1	79.451		1489	23	218	292	292
A0A8I3S533	no	AAAAGGQCVR	10	Acetyl (Protein N-term)	_(ac)AAAAGGQCVR_	0	MSMS	5_5_uninfected	2	501.742908	1001.47126	NaN	21.747	1	0	0.0030161	1	79.469		1489	23	219	293	293
A0A8C0TCA5	no	AAAAGSAAGPGGLVAPK	17	Unmodified	_AAAAGSAAGPGGLVAPK_	0	MULTI-MSMS	5_5_uninfected	2	683.377883	1364.74121	-0.0060352	30.669	0.55072	-3.5527E-15	0.054342	1	31.597	1813400	5927	24	220	294	294
A0A8C0TIN5	no	AAAALGSSSGSASPAVAELCQNSPETFLEASK	32	Acetyl (Protein N-term)	_(ac)AAAALGSSSGSASPAVAELCQNSPETFLEASK_	0	MULTI-MSMS	3_4_uninfected	3	1050.83471	3149.48229	-0.42237	100.42	0.30507	0	1.169E-06	1	54.732	20558000	6034	25	221	295	295
A0A8C0TIN5	no	AAAALGSSSGSASPAVAELCQNSPETFLEASK	32	Acetyl (Protein N-term)	_(ac)AAAALGSSSGSASPAVAELCQNSPETFLEASK_	0	MULTI-MSMS	3_5_uninfected	3	1050.83471	3149.48229	0.058184	99.998	0.37297	0	1.8294E-11	1	82.089	29377000	6034	25	222	296	296
A0A8C0TIN5	no	AAAALGSSSGSASPAVAELCQNSPETFLEASK	32	Acetyl (Protein N-term)	_(ac)AAAALGSSSGSASPAVAELCQNSPETFLEASK_	0	MULTI-MSMS	3_6_uninfected	3	1050.83471	3149.48229	-0.59499	99.897	0.47395	0	1.3448E-14	1	88.014	22869000	6034	25	223	297	297
A0A8C0TIN5	no	AAAALGSSSGSASPAVAELCQNSPETFLEASK	32	Acetyl (Protein N-term)	_(ac)AAAALGSSSGSASPAVAELCQNSPETFLEASK_	0	MULTI-MSMS	5_5_uninfected	3	1050.83471	3149.48229	-0.32903	99.981	0.37588	0	5.7929E-10	1	73.107	30542000	6034	25	224	298	298
A0A8C0TIN5	no	AAAALGSSSGSASPAVAELCQNSPETFLEASK	32	Acetyl (Protein N-term)	_(ac)AAAALGSSSGSASPAVAELCQNSPETFLEASK_	0	MULTI-MSMS	5_6_uninfected	3	1050.83471	3149.48229	-0.84363	99.752	0.4072	0	1.9972E-09	1	68.516	18955000	6034	25	225	299	299
A0A8C0TIN5	no	AAAALGSSSGSASPAVAELCQNSPETFLEASK	32	Acetyl (Protein N-term)	_(ac)AAAALGSSSGSASPAVAELCQNSPETFLEASK_	0	MULTI-MSMS	3_1_infected	3	1050.83471	3149.48229	2.1983	98.402	0.40799	-1.4211E-14	1.1037E-06	1	55.158	16639000	6034	25	226	300	300
A0A8C0TIN5	no	AAAALGSSSGSASPAVAELCQNSPETFLEASK	32	Acetyl (Protein N-term)	_(ac)AAAALGSSSGSASPAVAELCQNSPETFLEASK_	0	MULTI-MSMS	3_2_infected	3	1050.83471	3149.48229	-1.0057	98.42	0.30519	0	0.00012844	1	40.067	13926000	6034	25	227	301	301
A0A8C0TIN5	no	AAAALGSSSGSASPAVAELCQNSPETFLEASK	32	Acetyl (Protein N-term)	_(ac)AAAALGSSSGSASPAVAELCQNSPETFLEASK_	0	MULTI-MSMS	3_3_infected	3	1050.83471	3149.48229	-0.78482	98.281	0.40744	0	1.8504E-06	1	50.294	12024000	6034	25	228	302	302
A0A8C0TIN5	no	AAAALGSSSGSASPAVAELCQNSPETFLEASK	32	Acetyl (Protein N-term)	_(ac)AAAALGSSSGSASPAVAELCQNSPETFLEASK_	0	MULTI-MSMS	5_1_infected	3	1050.83471	3149.48229	-0.59163	98.159	0.37404	0	5.9962E-06	1	49.486	21699000	6034	25	229	303	303
A0A8C0QKG0	yes	AAAAMAEQESAR	12	Acetyl (Protein N-term)	_(ac)AAAAMAEQESAR_	0	MULTI-MSMS	3_4_uninfected	2	624.287876	1246.5612	0.11314	50.6	0.64725	0	4.2943E-05	1	129.83	40325000	4749	26	230	304	304
A0A8C0QKG0	yes	AAAAMAEQESAR	12	Acetyl (Protein N-term)	_(ac)AAAAMAEQESAR_	0	MULTI-MSMS	3_5_uninfected	2	624.287876	1246.5612	0.24535	51.139	0.88004	-7.1054E-15	0.00011734	1	117.3	36763000	4749	26	231	305	305
A0A8C0QKG0	yes	AAAAMAEQESAR	12	Acetyl (Protein N-term)	_(ac)AAAAMAEQESAR_	0	MULTI-MSMS	3_6_uninfected	2	624.287876	1246.5612	-0.21244	50.351	0.88515	-7.1054E-15	1.7801E-05	1	174.92	45898000	4749	26	232	306	306
A0A8C0QKG0	yes	AAAAMAEQESAR	12	Acetyl (Protein N-term)	_(ac)AAAAMAEQESAR_	0	MULTI-MSMS	5_4_uninfected	2	624.287876	1246.5612	-1.3904	49.015	0.7836	7.1054E-15	0.00019833	1	101.54	60576000	4749	26	233	307	307
A0A8C0QKG0	yes	AAAAMAEQESAR	12	Acetyl (Protein N-term)	_(ac)AAAAMAEQESAR_	0	MULTI-MSMS	5_5_uninfected	2	624.287876	1246.5612	0.2272	50.192	0.85128	0	0.0036643	2	61.78	24788000	4749	26	234	308;309	308
A0A8C0QKG0	yes	AAAAMAEQESAR	12	Acetyl (Protein N-term)	_(ac)AAAAMAEQESAR_	0	MULTI-MSMS	5_6_uninfected	2	624.287876	1246.5612	-1.5624	49.258	0.91896	0	0.00018315	2	105.35	48474000	4749	26	235	310;311	310
A0A8C0QKG0	yes	AAAAMAEQESAR	12	Acetyl (Protein N-term)	_(ac)AAAAMAEQESAR_	0	MULTI-MSMS	3_2_infected	2	624.287876	1246.5612	-0.52274	47.242	1.3594	-7.1054E-15	5.1576E-06	2	195.7	27765000	4749	26	236	312;313	312
A0A8C0QKG0	yes	AAAAMAEQESAR	12	Acetyl (Protein N-term)	_(ac)AAAAMAEQESAR_	0	MULTI-MSMS	3_3_infected	2	624.287876	1246.5612	-0.55144	47.457	0.68076	0	5.3653E-05	1	160.82	40459000	4749	26	237	314	314
A0A8C0QKG0	yes	AAAAMAEQESAR	12	Acetyl (Protein N-term)	_(ac)AAAAMAEQESAR_	0	MULTI-MSMS	5_1_infected	2	624.287876	1246.5612	-1.1388	48.233	2.0362	0	0.024968	1	41.704	34621000	4749	26	238	315	315
A0A8C0QKG0	yes	AAAAMAEQESAR	12	Acetyl (Protein N-term)	_(ac)AAAAMAEQESAR_	0	MULTI-MSMS	5_2_infected	2	624.287876	1246.5612	-0.4529	47.208	0.9848	0	4.7949E-05	1	128.27	41782000	4749	26	239	316	316
A0A8C0QKG0	yes	AAAAMAEQESAR	12	Acetyl (Protein N-term)	_(ac)AAAAMAEQESAR_	0	MULTI-MSMS	5_3_infected	2	624.287876	1246.5612	-0.36908	48.377	0.95017	0	0.00060759	1	85.355	47822000	4749	26	240	317	317
A0A8C0QKG0	yes	AAAAMAEQESARNGAR	16	Acetyl (Protein N-term),Deamidation (NQ)	_(ac)AAAAMAEQESARN(de)GAR_	1	MULTI-MSMS	3_5_uninfected	2	823.881192	1645.74783	-3.8803	43.335	0.30524	0	0.01202	1	53.211	5379700	4749	27	241	318	318
A0A8C0QKG0	yes	AAAAMAEQESARNGAR	16	Acetyl (Protein N-term),Deamidation (NQ)	_(ac)AAAAMAEQ(de)ESARNGAR_	1	MSMS	5_5_uninfected	2	823.881192	1645.74783	NaN	43.1	1	0	0.0056333	1	63.283		4749	27	242	319	319
A0A8C0QKG0	yes	AAAAMAEQESARNGAR	16	Acetyl (Protein N-term),Deamidation (NQ)	_(ac)AAAAMAEQESARN(de)GAR_	1	MULTI-MATCH	5_4_uninfected	2	823.881192	1645.74783	-5.0957	42.757	0.33925	7.1054E-15	NaN	0	NaN	1644600	4749	27	243
A0A8I3S614	no	AAAANLCIGDVITAIDGENTSGMTHLEAQNK	31	Unmodified	_AAAANLCIGDVITAIDGENTSGMTHLEAQNK_	0	MULTI-MSMS	3_4_uninfected	3	1062.51157	3184.51288	0.061268	96.272	1.2575	0	1.0257E-26	1	124.03	416630000	6001	28	244	320	320
A0A8I3S614	no	AAAANLCIGDVITAIDGENTSGMTHLEAQNK	31	Unmodified	_AAAANLCIGDVITAIDGENTSGMTHLEAQNK_	0	MULTI-MSMS	3_5_uninfected	3	1062.51157	3184.51288	-0.024318	95.716	0.94827	1.4211E-14	4.3922E-67	2	199.2	571090000	6001	28	245	321;322	321
A0A8I3S614	no	AAAANLCIGDVITAIDGENTSGMTHLEAQNK	31	Unmodified	_AAAANLCIGDVITAIDGENTSGMTHLEAQNK_	0	MULTI-MSMS	3_6_uninfected	3	1062.51157	3184.51288	0.28672	95.288	1.0883	0	1.2722E-122	2	274.88	615310000	6001	28	246	323;324	323
A0A8I3S614	no	AAAANLCIGDVITAIDGENTSGMTHLEAQNK	31	Unmodified	_AAAANLCIGDVITAIDGENTSGMTHLEAQNK_	0	MULTI-MSMS	5_4_uninfected	3	1062.51157	3184.51288	-0.12792	94.859	1.0195	0	5.3521E-59	2	178.85	602180000	6001	28	247	325;326	325
A0A8I3S614	no	AAAANLCIGDVITAIDGENTSGMTHLEAQNK	31	Unmodified	_AAAANLCIGDVITAIDGENTSGMTHLEAQNK_	0	MULTI-MSMS	5_5_uninfected	3	1062.51157	3184.51288	-0.039821	94.594	0.94853	0	9.8477E-106	2	249.96	434200000	6001	28	248	327;328	327
A0A8I3S614	no	AAAANLCIGDVITAIDGENTSGMTHLEAQNK	31	Unmodified	_AAAANLCIGDVITAIDGENTSGMTHLEAQNK_	0	MULTI-MSMS	5_6_uninfected	3	1062.51157	3184.51288	-0.40344	95.06	1.2242	0	1.2653E-54	2	174.15	479710000	6001	28	249	329;330	329
A0A8I3S614	no	AAAANLCIGDVITAIDGENTSGMTHLEAQNK	31	Unmodified	_AAAANLCIGDVITAIDGENTSGMTHLEAQNK_	0	MULTI-MSMS	3_1_infected	3	1062.51157	3184.51288	-0.0010218	92.953	0.94858	0	7.1873E-75	3	202.85	631870000	6001	28	250	331;332;333	331
A0A8I3S614	no	AAAANLCIGDVITAIDGENTSGMTHLEAQNK	31	Unmodified	_AAAANLCIGDVITAIDGENTSGMTHLEAQNK_	0	MULTI-MSMS	3_2_infected	3	1062.51157	3184.51288	-0.19879	93.896	0.98359	-1.4211E-14	1.1539E-25	2	114.79	478280000	6001	28	251	334;335	334
A0A8I3S614	no	AAAANLCIGDVITAIDGENTSGMTHLEAQNK	31	Unmodified	_AAAANLCIGDVITAIDGENTSGMTHLEAQNK_	0	MULTI-MSMS	3_2_infected	3	1062.51157	3184.51288	1.1952	95.013	0.61163	1.4211E-14	4.9898E-07	1	60.176	17734000	6001	28	252	336	336
A0A8I3S614	no	AAAANLCIGDVITAIDGENTSGMTHLEAQNK	31	Unmodified	_AAAANLCIGDVITAIDGENTSGMTHLEAQNK_	0	MULTI-MSMS	3_3_infected	3	1062.51157	3184.51288	0.34083	93.066	1.6959	0	3.9339E-47	3	157.16	359610000	6001	28	253	337;338;339	338
A0A8I3S614	no	AAAANLCIGDVITAIDGENTSGMTHLEAQNK	31	Unmodified	_AAAANLCIGDVITAIDGENTSGMTHLEAQNK_	0	MULTI-MSMS	5_1_infected	3	1062.51157	3184.51288	0.26207	93.807	1.356	0	1.7935E-31	3	133.61	454010000	6001	28	254	340;341;342	341
A0A8I3S614	no	AAAANLCIGDVITAIDGENTSGMTHLEAQNK	31	Unmodified	_AAAANLCIGDVITAIDGENTSGMTHLEAQNK_	0	MULTI-MSMS	5_2_infected	3	1062.51157	3184.51288	0.0036105	93.531	1.8658	0	9.7054E-85	3	216.71	240740000	6001	28	255	343;344;345	344
A0A8I3S614	no	AAAANLCIGDVITAIDGENTSGMTHLEAQNK	31	Unmodified	_AAAANLCIGDVITAIDGENTSGMTHLEAQNK_	0	MULTI-MSMS	5_2_infected	3	1062.51157	3184.51288	1.7909	95.76	1.2545	1.4211E-14	0.025732	1	19.692	23459000	6001	28	256	346	346
A0A8I3S614	no	AAAANLCIGDVITAIDGENTSGMTHLEAQNK	31	Unmodified	_AAAANLCIGDVITAIDGENTSGMTHLEAQNK_	0	MULTI-MSMS	5_3_infected	3	1062.51157	3184.51288	0.39156	93.225	0.98391	0	1.3933E-84	3	213.05	352900000	6001	28	257	347;348;349	348
A0A8I3S614	no	AAAANLCIGDVITAIDGENTSGMTHLEAQNK	31	Unmodified	_AAAANLCIGDVITAIDGENTSGMTHLEAQNK_	0	MULTI-MATCH	5_3_infected	3	1062.51157	3184.51288	-0.73191	95.542	0.23642	0	NaN	0	NaN	10743000	6001	28	258
A0A8C0Q0T8	no	AAAANSGSSLPLFDCPTWAGKPPPGLHLDVVK	32	Acetyl (Protein N-term)	_(ac)AAAANSGSSLPLFDCPTWAGKPPPGLHLDVVK_	1	MULTI-MSMS	3_4_uninfected	3	1105.8992	3314.67578	0.37928	97.155	0.27209	0	1.9797E-14	2	88.395	31109000	4464	29	259	350;351	351
A0A8C0Q0T8	no	AAAANSGSSLPLFDCPTWAGKPPPGLHLDVVK	32	Acetyl (Protein N-term)	_(ac)AAAANSGSSLPLFDCPTWAGKPPPGLHLDVVK_	1	MULTI-MSMS	3_6_uninfected	3	1105.8992	3314.67578	0.6739	96.07	0.23783	0	2.2906E-11	1	83.022	26616000	4464	29	260	352	352
A0A8C0Q0T8	no	AAAANSGSSLPLFDCPTWAGKPPPGLHLDVVK	32	Acetyl (Protein N-term)	_(ac)AAAANSGSSLPLFDCPTWAGKPPPGLHLDVVK_	1	MULTI-MSMS	5_4_uninfected	3	1105.8992	3314.67578	1.1457	95.871	0.30443	0	4.8846E-09	1	64.583	31524000	4464	29	261	353	353
A0A8C0Q0T8	no	AAAANSGSSLPLFDCPTWAGKPPPGLHLDVVK	32	Acetyl (Protein N-term)	_(ac)AAAANSGSSLPLFDCPTWAGKPPPGLHLDVVK_	1	MULTI-MSMS	5_5_uninfected	3	1105.8992	3314.67578	0.60163	95.384	0.27028	0	2.2695E-09	1	70.151	29760000	4464	29	262	354	354
A0A8C0Q0T8	no	AAAANSGSSLPLFDCPTWAGKPPPGLHLDVVK	32	Acetyl (Protein N-term)	_(ac)AAAANSGSSLPLFDCPTWAGKPPPGLHLDVVK_	1	MULTI-MSMS	5_6_uninfected	3	1105.8992	3314.67578	0.34605	96.315	0.40775	0	5.3448E-26	1	117.88	36079000	4464	29	263	355	355
A0A8C0Q0T8	no	AAAANSGSSLPLFDCPTWAGKPPPGLHLDVVK	32	Acetyl (Protein N-term)	_(ac)AAAANSGSSLPLFDCPTWAGKPPPGLHLDVVK_	1	MULTI-MSMS	3_2_infected	3	1105.8992	3314.67578	-0.72338	94.378	0.27026	0	4.1407E-11	1	79.512	22439000	4464	29	264	356	356
A0A8C0Q0T8	no	AAAANSGSSLPLFDCPTWAGKPPPGLHLDVVK	32	Acetyl (Protein N-term)	_(ac)AAAANSGSSLPLFDCPTWAGKPPPGLHLDVVK_	1	MULTI-MSMS	3_3_infected	3	1105.8992	3314.67578	0.35988	94.477	0.44021	1.4211E-14	2.8493E-06	1	50.144	16485000	4464	29	265	357	357
A0A8C0Q0T8	no	AAAANSGSSLPLFDCPTWAGKPPPGLHLDVVK	32	Acetyl (Protein N-term)	_(ac)AAAANSGSSLPLFDCPTWAGKPPPGLHLDVVK_	1	MULTI-MSMS	5_1_infected	3	1105.8992	3314.67578	0.24927	94.6	0.33932	0	1.5561E-09	2	71.67	41003000	4464	29	266	358;359	358
A0A8C0Q0T8	no	AAAANSGSSLPLFDCPTWAGKPPPGLHLDVVK	32	Acetyl (Protein N-term)	_(ac)AAAANSGSSLPLFDCPTWAGKPPPGLHLDVVK_	1	MULTI-MSMS	5_3_infected	3	1105.8992	3314.67578	-0.69506	93.866	0.27123	0	1.4413E-08	1	62.284	27832000	4464	29	267	360	360
A0A8C0Q0T8	no	AAAANSGSSLPLFDCPTWAGKPPPGLHLDVVK	32	Acetyl (Protein N-term)	_(ac)AAAANSGSSLPLFDCPTWAGKPPPGLHLDVVK_	1	MSMS	5_3_infected	3	1105.8992	3314.67578	NaN	93.964	1	0	7.4157E-05	1	51.539		4464	29	268	361	361
A0A8C0S9P1	yes	AAAAPAADGVPGR	13	Acetyl (Protein N-term)	_(ac)AAAAPAADGVPGR_	0	MULTI-MSMS	3_4_uninfected	2	583.301644	1164.58874	1.5374	39.771	0.47674	0	4.276E-05	1	121.73	5547600	5370	30	269	362	362
A0A8C0S9P1	yes	AAAAPAADGVPGR	13	Acetyl (Protein N-term)	_(ac)AAAAPAADGVPGR_	0	MULTI-MSMS	3_5_uninfected	2	583.301644	1164.58874	1.9087	40.089	0.50918	-7.1054E-15	0.0014778	1	70.1	5009100	5370	30	270	363	363
A0A8C0S9P1	yes	AAAAPAADGVPGR	13	Acetyl (Protein N-term)	_(ac)AAAAPAADGVPGR_	0	MULTI-MSMS	3_6_uninfected	2	583.301644	1164.58874	1.0124	39.473	0.40905	0	0.00016063	1	96.342	8652400	5370	30	271	364	364
A0A8C0S9P1	yes	AAAAPAADGVPGR	13	Acetyl (Protein N-term)	_(ac)AAAAPAADGVPGR_	0	MULTI-MSMS	5_4_uninfected	2	583.301644	1164.58874	0.8385	38.363	0.54425	0	0.00012647	1	98.048	5340600	5370	30	272	365	365
A0A8C0S9P1	yes	AAAAPAADGVPGR	13	Acetyl (Protein N-term)	_(ac)AAAAPAADGVPGR_	0	MULTI-MSMS	5_5_uninfected	2	583.301644	1164.58874	0.93913	38.984	0.74807	0	0.00035782	1	86.898	6187400	5370	30	273	366	366
A0A8C0S9P1	yes	AAAAPAADGVPGR	13	Acetyl (Protein N-term)	_(ac)AAAAPAADGVPGR_	0	MULTI-MSMS	5_6_uninfected	2	583.301644	1164.58874	0.58139	39.067	0.51031	0	0.0016858	1	68.626	9206000	5370	30	274	367	367
A0A8C0MWD0	no	AAAAPATTPGAPPPEGASPQPGVHNLPVPTLFGTVK	36	Unmodified	_AAAAPATTPGAPPPEGASPQPGVHNLPVPTLFGTVK_	0	MULTI-MSMS	3_4_uninfected	3	1139.27181	3414.79359	0.47374	80.181	0.81522	0	0.0030273	1	27.715	13749000	1903	31	275	368	368
A0A8C0MWD0	no	AAAAPATTPGAPPPEGASPQPGVHNLPVPTLFGTVK	36	Unmodified	_AAAAPATTPGAPPPEGASPQPGVHNLPVPTLFGTVK_	0	MULTI-MSMS	3_5_uninfected	3	1139.27181	3414.79359	0.022659	79.336	0.91738	1.4211E-14	0.048576	2	9.4784	14618000	1903	31	276	369;370	370
A0A8C0MWD0	no	AAAAPATTPGAPPPEGASPQPGVHNLPVPTLFGTVK	36	Unmodified	_AAAAPATTPGAPPPEGASPQPGVHNLPVPTLFGTVK_	0	MULTI-MSMS	3_6_uninfected	3	1139.27181	3414.79359	0.36193	79.272	0.81413	0	0.013333	1	21.638	10759000	1903	31	277	371	371
A0A8C0MWD0	no	AAAAPATTPGAPPPEGASPQPGVHNLPVPTLFGTVK	36	Unmodified	_AAAAPATTPGAPPPEGASPQPGVHNLPVPTLFGTVK_	0	MSMS	3_6_uninfected	3	1139.27181	3414.79359	NaN	79.573	1	0	0.003133	1	32.299		1903	31	278	372	372
A0A8C0MWD0	no	AAAAPATTPGAPPPEGASPQPGVHNLPVPTLFGTVK	36	Unmodified	_AAAAPATTPGAPPPEGASPQPGVHNLPVPTLFGTVK_	0	MULTI-MSMS	5_4_uninfected	3	1139.27181	3414.79359	1.3536	78.781	0.7488	0	7.6758E-06	1	49.001	13291000	1903	31	279	373	373
A0A8C0MWD0	no	AAAAPATTPGAPPPEGASPQPGVHNLPVPTLFGTVK	36	Unmodified	_AAAAPATTPGAPPPEGASPQPGVHNLPVPTLFGTVK_	0	MULTI-MSMS	5_5_uninfected	3	1139.27181	3414.79359	1.5825	77.388	0.23804	0	8.1473E-05	1	39.477	19311000	1903	31	280	374	374
A0A8C0MWD0	no	AAAAPATTPGAPPPEGASPQPGVHNLPVPTLFGTVK	36	Unmodified	_AAAAPATTPGAPPPEGASPQPGVHNLPVPTLFGTVK_	0	MULTI-MSMS	5_6_uninfected	3	1139.27181	3414.79359	-1.0417	79.642	0.4423	0	0.025865	1	17.482	14081000	1903	31	281	375	375
A0A8C0MWD0	no	AAAAPATTPGAPPPEGASPQPGVHNLPVPTLFGTVK	36	Unmodified	_AAAAPATTPGAPPPEGASPQPGVHNLPVPTLFGTVK_	0	MULTI-SECPEP	5_6_uninfected	3	1139.27181	3414.79359	-0.3683	79.207	0.64682	0	0.0023459	1	38.298	12034000	1903	31	282	376	376
A0A8C0RFH5	no	AAAASAAEAGIATAGAEDSDDALLK	25	Unmodified	_AAAASAAEAGIATAGAEDSDDALLK_	0	MULTI-MSMS	3_4_uninfected	3	754.03616	2259.08665	-0.5146	70.399	1.2236	0	3.8685E-38	1	177.93	153720000	4926	32	283	377	377
A0A8C0RFH5	no	AAAASAAEAGIATAGAEDSDDALLK	25	Unmodified	_AAAASAAEAGIATAGAEDSDDALLK_	0	MULTI-MSMS	3_5_uninfected	3	754.03616	2259.08665	-0.11071	70.327	1.3253	0	7.1702E-15	3	112.85	209310000	4926	32	284	378;379;380	379
A0A8C0RFH5	no	AAAASAAEAGIATAGAEDSDDALLK	25	Unmodified	_AAAASAAEAGIATAGAEDSDDALLK_	0	MULTI-MSMS	3_5_uninfected	3	754.03616	2259.08665	-0.20305	71.869	0.61316	0	0.00029	2	43.303	19997000	4926	32	285	381;382	381
A0A8C0RFH5	no	AAAASAAEAGIATAGAEDSDDALLK	25	Unmodified	_AAAASAAEAGIATAGAEDSDDALLK_	0	MULTI-MSMS	3_6_uninfected	3	754.03616	2259.08665	0.05441	70.536	1.5594	0	1.6559E-05	2	59.55	221420000	4926	32	286	383;384	384
A0A8C0RFH5	no	AAAASAAEAGIATAGAEDSDDALLK	25	Unmodified	_AAAASAAEAGIATAGAEDSDDALLK_	0	MULTI-MSMS	3_6_uninfected	3	754.03616	2259.08665	-1.0128	71.585	0.54131	0	0.011878	2	26.841	21671000	4926	32	287	385;386	385
A0A8C0RFH5	no	AAAASAAEAGIATAGAEDSDDALLK	25	Unmodified	_AAAASAAEAGIATAGAEDSDDALLK_	0	MULTI-MSMS	5_4_uninfected	3	754.03616	2259.08665	-0.25368	69.29	0.98382	0	3.1214E-29	2	154.65	244840000	4926	32	288	387;388	388
A0A8C0RFH5	no	AAAASAAEAGIATAGAEDSDDALLK	25	Unmodified	_AAAASAAEAGIATAGAEDSDDALLK_	0	MULTI-MSMS	5_5_uninfected	3	754.03616	2259.08665	-0.07103	69.747	2.1735	1.4211E-14	2.1337E-20	4	129.43	100810000	4926	32	289	389;390;391;392	389
A0A8C0RFH5	no	AAAASAAEAGIATAGAEDSDDALLK	25	Unmodified	_AAAASAAEAGIATAGAEDSDDALLK_	0	MULTI-MSMS	5_6_uninfected	3	754.03616	2259.08665	-0.022827	69.843	2.1028	0	4.7664E-12	5	110.57	102380000	4926	32	290	393;394;395;396;397	396
A0A8C0RFH5	no	AAAASAAEAGIATAGAEDSDDALLK	25	Unmodified	_AAAASAAEAGIATAGAEDSDDALLK_	0	MULTI-MSMS	5_6_uninfected	3	754.03616	2259.08665	-1.7816	71.152	0.77933	0	2.2811E-05	2	54.072	26040000	4926	32	291	398;399	399
A0A8C0RFH5	no	AAAASAAEAGIATAGAEDSDDALLK	25	Unmodified	_AAAASAAEAGIATAGAEDSDDALLK_	0	MULTI-MSMS	3_1_infected	3	754.03616	2259.08665	0.14604	67.903	1.8014	0	1.9619E-07	1	76.889	186530000	4926	32	292	400	400
A0A8C0RFH5	no	AAAASAAEAGIATAGAEDSDDALLK	25	Unmodified	_AAAASAAEAGIATAGAEDSDDALLK_	0	MULTI-MSMS	3_2_infected	3	754.03616	2259.08665	-0.31343	67.636	3.7059	0	1.2288E-05	2	63.376	69140000	4926	32	293	401;402	402
A0A8C0RFH5	no	AAAASAAEAGIATAGAEDSDDALLK	25	Unmodified	_AAAASAAEAGIATAGAEDSDDALLK_	0	MULTI-MSMS	5_1_infected	3	754.03616	2259.08665	-0.54648	67.096	1.5952	0	2.715E-05	1	50.271	218720000	4926	32	294	403	403
A0A8C0RFH5	no	AAAASAAEAGIATAGAEDSDDALLK	25	Unmodified	_AAAASAAEAGIATAGAEDSDDALLK_	0	MULTI-MSMS	5_2_infected	3	754.03616	2259.08665	-0.58817	67.382	2.6824	0	3.7048E-10	2	98.3	160600000	4926	32	295	404;405	405
A0A8C0RFH5	no	AAAASAAEAGIATAGAEDSDDALLK	25	Unmodified	_AAAASAAEAGIATAGAEDSDDALLK_	0	MULTI-MSMS	5_2_infected	3	754.03616	2259.08665	3.4907	76.557	0.34062	0	0.02513	1	21.697	23627000	4926	32	296	406	406
A0A8C0RFH5	no	AAAASAAEAGIATAGAEDSDDALLK	25	Unmodified	_AAAASAAEAGIATAGAEDSDDALLK_	0	MULTI-MSMS	5_3_infected	3	754.03616	2259.08665	-0.085358	66.073	1.2892	0	6.2579E-15	2	114.39	165980000	4926	32	297	407;408	407
A0A8C0RFH5	no	AAAASAAEAGIATAGAEDSDDALLK	25	Unmodified	_AAAASAAEAGIATAGAEDSDDALLK_	0	MULTI-MSMS	5_3_infected	3	754.03616	2259.08665	-0.24865	67.536	1.4251	0	0.011352	3	27.325	13340000	4926	32	298	409;410;411	411
A0A8C0RFH5	no	AAAASAAEAGIATAGAEDSDDALLK	25	Unmodified	_AAAASAAEAGIATAGAEDSDDALLK_	0	MULTI-MATCH	3_4_uninfected	3	754.03616	2259.08665	-3.3201	71.656	0.16981	0	NaN	0	NaN	11514000	4926	32	299
A0A8I3QAG8	no	AAAASSVLASAEQPGR	16	Unmodified	_AAAASSVLASAEQPGR_	0	MULTI-SECPEP	3_4_uninfected	2	743.386436	1484.75832	-1.6897	40.061	0.98739	0	0.041429	1	54.023	19814000	6179	33	300	412	412
A0A8I3QAG8	no	AAAASSVLASAEQPGR	16	Unmodified	_AAAASSVLASAEQPGR_	0	MULTI-MSMS	3_5_uninfected	2	743.386436	1484.75832	-1.3804	40.632	0.57676	0	0.039891	1	36.32	18378000	6179	33	301	413	413
A0A8I3QAG8	no	AAAASSVLASAEQPGR	16	Unmodified	_AAAASSVLASAEQPGR_	0	MULTI-SECPEP	5_4_uninfected	2	743.386436	1484.75832	-1.6825	38.445	0.95165	7.1054E-15	0.00048221	1	105.17	13645000	6179	33	302	414	414
A0A8I3QAG8	no	AAAASSVLASAEQPGR	16	Unmodified	_AAAASSVLASAEQPGR_	0	MULTI-MSMS	5_5_uninfected	2	743.386436	1484.75832	-2.2178	39.596	1.1213	0	0.00050664	1	73.848	6441200	6179	33	303	415	415
A0A8I3QAG8	no	AAAASSVLASAEQPGR	16	Unmodified	_AAAASSVLASAEQPGR_	0	MULTI-MSMS	3_1_infected	2	743.386436	1484.75832	-2.1324	36.525	0.54279	0	5.8141E-06	2	128.85	10254000	6179	33	304	416;417	417
A0A8I3QAG8	no	AAAASSVLASAEQPGR	16	Unmodified	_AAAASSVLASAEQPGR_	0	MULTI-MSMS	3_2_infected	2	743.386436	1484.75832	-2.3958	37.716	0.74997	0	0.0004106	1	74.76	11949000	6179	33	305	418	418
A0A8I3QAG8	no	AAAASSVLASAEQPGR	16	Unmodified	_AAAASSVLASAEQPGR_	0	MULTI-MSMS	3_3_infected	2	743.386436	1484.75832	0.88763	37.109	0.78054	0	0.0012806	1	66.498	7055800	6179	33	306	419	419
A0A8I3QAG8	no	AAAASSVLASAEQPGR	16	Unmodified	_AAAASSVLASAEQPGR_	0	MULTI-MSMS	5_1_infected	2	743.386436	1484.75832	-0.20922	37.502	0.44263	0	4.563E-06	1	131.37	14618000	6179	33	307	420	420
A0A8I3QAG8	no	AAAASSVLASAEQPGR	16	Unmodified	_AAAASSVLASAEQPGR_	0	MULTI-MATCH	3_6_uninfected	2	743.386436	1484.75832	-1.5508	39.739	0.88302	0	NaN	0	NaN	16422000	6179	33	308
A0A8I3QAG8	no	AAAASSVLASAEQPGR	16	Unmodified	_AAAASSVLASAEQPGR_	0	MULTI-MATCH	3_3_infected	2	743.386436	1484.75832	4.0913	36.302	0.23728	0	NaN	0	NaN	1535900	6179	33	309
A0A8I3QAG8	no	AAAASSVLASAEQPGR	16	Unmodified	_AAAASSVLASAEQPGR_	0	MULTI-MATCH	5_3_infected	2	743.386436	1484.75832	4.9395	36.045	0.27252	7.1054E-15	NaN	0	NaN	3240000	6179	33	310
A0A8C0TEI3	no	AAAATCGTSAGNK	13	Acetyl (Protein N-term)	_(ac)AAAATCGTSAGNK_	0	MULTI-MSMS	3_4_uninfected	2	611.280051	1220.54555	1.701	17.968	0.27255	0	8.8597E-05	1	100.58	7436100	5895	34	311	421	421
A0A8C0TEI3	no	AAAATCGTSAGNK	13	Acetyl (Protein N-term)	_(ac)AAAATCGTSAGNK_	0	MULTI-MSMS	3_5_uninfected	2	611.280051	1220.54555	0.77161	19.039	0.30515	0	1.3933E-05	1	140.17	5123700	5895	34	312	422	422
A0A8C0TEI3	no	AAAATCGTSAGNK	13	Acetyl (Protein N-term)	_(ac)AAAATCGTSAGNK_	0	MULTI-MSMS	3_6_uninfected	2	611.280051	1220.54555	0.79357	18.031	0.3064	0	5.4758E-05	1	117.7	4550500	5895	34	313	423	423
A0A8C0TEI3	no	AAAATCGTSAGNK	13	Acetyl (Protein N-term)	_(ac)AAAATCGTSAGNK_	0	MULTI-MSMS	5_5_uninfected	2	611.280051	1220.54555	0.84608	17.861	0.40925	0	0.00047064	2	83.883	4432600	5895	34	314	424;425	425
A0A8C0TEI3	no	AAAATCGTSAGNK	13	Acetyl (Protein N-term)	_(ac)AAAATCGTSAGNK_	0	MULTI-MSMS	5_6_uninfected	2	611.280051	1220.54555	0.052079	18.841	0.13459	0	1.4245E-05	1	137.98	7091700	5895	34	315	426	426
A0A8C0TEI3	no	AAAATCGTSAGNK	13	Acetyl (Protein N-term)	_(ac)AAAATCGTSAGNK_	0	MULTI-MSMS	3_1_infected	2	611.280051	1220.54555	0.27103	16.774	0.47343	3.5527E-15	0.0014408	1	70.363	12440000	5895	34	316	427	427
A0A8C0TEI3	no	AAAATCGTSAGNK	13	Acetyl (Protein N-term)	_(ac)AAAATCGTSAGNK_	0	MULTI-MSMS	3_2_infected	2	611.280051	1220.54555	0.35725	17.794	0.40652	0	1.7379E-05	1	135.43	11551000	5895	34	317	428	428
A0A8C0TEI3	no	AAAATCGTSAGNK	13	Acetyl (Protein N-term)	_(ac)AAAATCGTSAGNK_	0	MULTI-SECPEP	3_3_infected	2	611.280051	1220.54555	1.0441	17.413	0.61152	3.5527E-15	0.0024737	1	94.409	8998700	5895	34	318	429	429
A0A8C0TEI3	no	AAAATCGTSAGNK	13	Acetyl (Protein N-term)	_(ac)AAAATCGTSAGNK_	0	MULTI-MSMS	5_1_infected	2	611.280051	1220.54555	0.92135	17.531	0.27054	0	0.00043568	1	84.817	10602000	5895	34	319	430	430
A0A8C0TEI3	no	AAAATCGTSAGNK	13	Acetyl (Protein N-term)	_(ac)AAAATCGTSAGNK_	0	MULTI-MSMS	5_2_infected	2	611.280051	1220.54555	0.88422	16.791	0.23861	0	6.4229E-05	1	114.51	5893000	5895	34	320	431	431
A0A8C0TEI3	no	AAAATCGTSAGNK	13	Acetyl (Protein N-term)	_(ac)AAAATCGTSAGNK_	0	MULTI-MSMS	5_3_infected	2	611.280051	1220.54555	0.19541	18.103	0.27098	0	1.2905E-05	1	147.4	9474600	5895	34	321	432	432
A0A8C0TEI3	no	AAAATCGTSAGNK	13	Acetyl (Protein N-term)	_(ac)AAAATCGTSAGNK_	0	MULTI-MATCH	5_4_uninfected	2	611.280051	1220.54555	-0.083184	18.795	0.23771	0	NaN	0	NaN	2103500	5895	34	322
Q5TJF0	yes	AAAATMAAAAR	11	Acetyl (Protein N-term)	_(ac)AAAATMAAAAR_	0	MULTI-MSMS	3_4_uninfected	2	509.260933	1016.50731	1.4393	53.326	0.5081	0	0.0016648	1	78.516	3815000	272	35	323	433	433
Q5TJF0	yes	AAAATMAAAAR	11	Acetyl (Protein N-term)	_(ac)AAAATMAAAAR_	0	MULTI-MSMS	5_4_uninfected	2	509.260933	1016.50731	-2.3828	51.697	0.47717	7.1054E-15	0.0089657	1	56.258	3462300	272	35	324	434	434
Q5TJF0	yes	AAAATMAAAAR	11	Acetyl (Protein N-term)	_(ac)AAAATMAAAAR_	0	MULTI-MSMS	5_5_uninfected	2	509.260933	1016.50731	1.0155	52.754	0.30449	-7.1054E-15	0.0037792	1	67.507	4830700	272	35	325	435	435
Q5TJF0	yes	AAAATMAAAAR	11	Acetyl (Protein N-term)	_(ac)AAAATMAAAAR_	0	MULTI-SECPEP	5_6_uninfected	2	509.260933	1016.50731	1.2025	52.524	0.40789	0	0.015698	1	69.423	3746000	272	35	326	436	436
Q5TJF0	yes	AAAATMAAAAR	11	Acetyl (Protein N-term)	_(ac)AAAATMAAAAR_	0	MULTI-MATCH	3_1_infected	2	509.260933	1016.50731	7.5127	52.59	0.27352	-7.1054E-15	NaN	0	NaN	4307800	272	35	327
Q5TJF0	yes	AAAATMAAAAR	11	Acetyl (Protein N-term)	_(ac)AAAATMAAAAR_	0	MULTI-MATCH	3_2_infected	2	509.260933	1016.50731	8.4587	52.97	0.30584	0	NaN	0	NaN	1135000	272	35	328
A0A8I3NS82	no	AAAATMATSGSAR	13	Acetyl (Protein N-term),Oxidation (M)	_(ac)AAAATM(ox)ATSGSAR_	0	MSMS	5_4_uninfected	2	612.287876	1222.5612	NaN	39.286	1	0	0.00023742	1	83.869		4639	36	329	437	437
A0A8I3NS82	no	AAAATMATSGSAR	13	Acetyl (Protein N-term),Oxidation (M)	_(ac)AAAATM(ox)ATSGSAR_	0	MULTI-MSMS	3_2_infected	2	612.287876	1222.5612	1.2688	26.282	1.0864	3.5527E-15	0.0086526	1	60.102	11270000	4639	36	330	438	438
A0A8I3NS82	no	AAAATMATSGSAR	13	Acetyl (Protein N-term),Oxidation (M)	_(ac)AAAATM(ox)ATSGSAR_	0	MSMS	3_3_infected	2	612.287876	1222.5612	NaN	24.941	1	0	0.014901	1	48.44		4639	36	331	439	439
A0A8I3NS82	no	AAAATMATSGSAR	13	Acetyl (Protein N-term),Oxidation (M)	_(ac)AAAATM(ox)ATSGSAR_	0	MULTI-MSMS	5_3_infected	2	612.287876	1222.5612	1.6355	24.761	1.7974	0	0.042976	1	44.318	6155400	4639	36	332	440	440
A0A8P0PPB7	no	AAAAVVAGVPAEGSGAQVR	19	Unmodified	_AAAAVVAGVPAEGSGAQVR_	0	MULTI-MSMS	3_4_uninfected	2	840.955017	1679.89548	1.418	39.627	0.27383	0	1.8858E-05	2	96.103	10827000	1307	37	333	441;442	441
A0A8P0PPB7	no	AAAAVVAGVPAEGSGAQVR	19	Unmodified	_AAAAVVAGVPAEGSGAQVR_	0	MULTI-MSMS	3_5_uninfected	2	840.955017	1679.89548	0.50236	40.218	0.30573	0	8.8558E-09	2	117.23	13593000	1307	37	334	443;444	443
A0A8P0PPB7	no	AAAAVVAGVPAEGSGAQVR	19	Unmodified	_AAAAVVAGVPAEGSGAQVR_	0	MULTI-MSMS	3_6_uninfected	2	840.955017	1679.89548	0.47922	39.34	0.30744	0	2.8365E-05	2	94.122	14388000	1307	37	335	445;446	446
A0A8P0PPB7	no	AAAAVVAGVPAEGSGAQVR	19	Unmodified	_AAAAVVAGVPAEGSGAQVR_	0	MULTI-MSMS	5_4_uninfected	2	840.955017	1679.89548	1.5866	38.066	0.3042	0	3.4436E-05	1	92.856	14783000	1307	37	336	447	447
A0A8P0PPB7	no	AAAAVVAGVPAEGSGAQVR	19	Unmodified	_AAAAVVAGVPAEGSGAQVR_	0	MULTI-MSMS	5_5_uninfected	2	840.955017	1679.89548	0.82059	38.749	0.5426	0	2.4062E-05	1	95.018	5436000	1307	37	337	448	448
A0A8P0PPB7	no	AAAAVVAGVPAEGSGAQVR	19	Unmodified	_AAAAVVAGVPAEGSGAQVR_	0	MULTI-MSMS	5_6_uninfected	2	840.955017	1679.89548	0.67675	38.919	0.34153	0	0.00035857	2	66.538	11057000	1307	37	338	449;450	450
A0A8P0PPB7	no	AAAAVVAGVPAEGSGAQVR	19	Unmodified	_AAAAVVAGVPAEGSGAQVR_	0	MULTI-MSMS	3_1_infected	2	840.955017	1679.89548	0.71082	35.992	0.30587	0	7.5828E-05	1	85.554	17065000	1307	37	339	451	451
A0A8P0PPB7	no	AAAAVVAGVPAEGSGAQVR	19	Unmodified	_AAAAVVAGVPAEGSGAQVR_	0	MULTI-MSMS	3_2_infected	2	840.955017	1679.89548	2.4948	36.968	0.3066	0	3.0758E-05	1	93.623	10746000	1307	37	340	452	452
A0A8P0PPB7	no	AAAAVVAGVPAEGSGAQVR	19	Unmodified	_AAAAVVAGVPAEGSGAQVR_	0	MULTI-MSMS	3_3_infected	2	840.955017	1679.89548	0.90278	36.188	0.68028	0	0.00040493	1	64.55	6574400	1307	37	341	453	453
A0A8P0PPB7	no	AAAAVVAGVPAEGSGAQVR	19	Unmodified	_AAAAVVAGVPAEGSGAQVR_	0	MULTI-MSMS	5_1_infected	2	840.955017	1679.89548	1.9664	37.083	0.27106	7.1054E-15	3.4107E-05	1	92.925	18242000	1307	37	342	454	454
A0A8P0PPB7	no	AAAAVVAGVPAEGSGAQVR	19	Unmodified	_AAAAVVAGVPAEGSGAQVR_	0	MULTI-MSMS	5_2_infected	2	840.955017	1679.89548	0.97217	37.139	0.37498	0	2.972E-05	1	93.839	9757600	1307	37	343	455	455
A0A8P0PPB7	no	AAAAVVAGVPAEGSGAQVR	19	Unmodified	_AAAAVVAGVPAEGSGAQVR_	0	MULTI-MSMS	5_3_infected	2	840.955017	1679.89548	1.3523	35.999	0.2716	7.1054E-15	3.9229E-05	1	91.858	14348000	1307	37	344	456	456
A0A8C0SD27	no	AAAAVVEFQR	10	Acetyl (Protein N-term)	_(ac)AAAAVVEFQR_	0	MULTI-MSMS	3_4_uninfected	2	552.29583	1102.57711	-0.26768	73.412	2.6836	0	0.00020167	6	160.75	142100000	5409	38	345	457;458;459;460;461;462	462
A0A8C0SD27	no	AAAAVVEFQR	10	Acetyl (Protein N-term)	_(ac)AAAAVVEFQR_	0	MULTI-MSMS	3_4_uninfected	2	552.29583	1102.57711	0.37067	75.923	1.2181	0	0.00040538	2	114.99	9856600	5409	38	346	463;464	463
A0A8C0SD27	no	AAAAVVEFQR	10	Acetyl (Protein N-term)	_(ac)AAAAVVEFQR_	0	MULTI-MSMS	3_4_uninfected	2	552.29583	1102.57711	0.7175	77.225	0.81388	0	0.00036541	1	117.04	6450500	5409	38	347	465	465
A0A8C0SD27	no	AAAAVVEFQR	10	Acetyl (Protein N-term)	_(ac)AAAAVVEFQR_	0	MULTI-MSMS	3_5_uninfected	2	552.29583	1102.57711	-0.37204	73.606	2.8534	0	0.00018132	5	198.87	156610000	5409	38	348	466;467;468;469;470	469
A0A8C0SD27	no	AAAAVVEFQR	10	Acetyl (Protein N-term)	_(ac)AAAAVVEFQR_	0	MSMS	3_5_uninfected	2	552.29583	1102.57711	NaN	76.266	1	0	0.0032199	1	78.334		5409	38	349	471	471
A0A8C0SD27	no	AAAAVVEFQR	10	Acetyl (Protein N-term)	_(ac)AAAAVVEFQR_	0	MULTI-MSMS	3_6_uninfected	2	552.29583	1102.57711	-0.46804	72.898	2.5816	0	0.00022209	4	185.84	156230000	5409	38	350	472;473;474;475	472
A0A8C0SD27	no	AAAAVVEFQR	10	Acetyl (Protein N-term)	_(ac)AAAAVVEFQR_	0	MULTI-MSMS	3_6_uninfected	2	552.29583	1102.57711	0.62905	75.172	1.1858	0	0.0026453	1	80.165	7766500	5409	38	351	476	476
A0A8C0SD27	no	AAAAVVEFQR	10	Acetyl (Protein N-term)	_(ac)AAAAVVEFQR_	0	MULTI-MSMS	3_6_uninfected	2	552.29583	1102.57711	0.82416	77.233	0.84887	0	0.0078124	1	62.582	6666400	5409	38	352	477	477
A0A8C0SD27	no	AAAAVVEFQR	10	Acetyl (Protein N-term)	_(ac)AAAAVVEFQR_	0	MULTI-MSMS	3_6_uninfected	2	552.29583	1102.57711	1.0669	77.72	0.30644	0	0.0013242	1	92.439	4429400	5409	38	353	478	478
A0A8C0SD27	no	AAAAVVEFQR	10	Acetyl (Protein N-term)	_(ac)AAAAVVEFQR_	0	MSMS	3_6_uninfected	2	552.29583	1102.57711	NaN	75.808	1	0	0.00015426	1	128.61		5409	38	354	479	479
A0A8C0SD27	no	AAAAVVEFQR	10	Acetyl (Protein N-term)	_(ac)AAAAVVEFQR_	0	MSMS	3_6_uninfected	2	552.29583	1102.57711	NaN	75.851	1	0	0.0019639	1	92.439		5409	38	355	480	480
A0A8C0SD27	no	AAAAVVEFQR	10	Acetyl (Protein N-term)	_(ac)AAAAVVEFQR_	0	MSMS	3_6_uninfected	2	552.29583	1102.57711	NaN	76.427	1	0	0.0012491	1	101.43		5409	38	356	481	481
A0A8C0SD27	no	AAAAVVEFQR	10	Acetyl (Protein N-term)	_(ac)AAAAVVEFQR_	0	MULTI-MSMS	5_4_uninfected	2	552.29583	1102.57711	-0.29808	71.972	4.0096	0	8.7092E-05	7	205.7	142470000	5409	38	357	482;483;484;485;486;487;488	484
A0A8C0SD27	no	AAAAVVEFQR	10	Acetyl (Protein N-term)	_(ac)AAAAVVEFQR_	0	MULTI-MSMS	5_4_uninfected	2	552.29583	1102.57711	0.1523	75.934	0.68027	-1.4211E-14	0.0028742	2	78.516	6830200	5409	38	358	489;490	489
A0A8C0SD27	no	AAAAVVEFQR	10	Acetyl (Protein N-term)	_(ac)AAAAVVEFQR_	0	MULTI-MSMS	5_4_uninfected	2	552.29583	1102.57711	1.1407	77.205	0.57713	0	0.0058926	1	67.897	8954600	5409	38	359	491	491
A0A8C0SD27	no	AAAAVVEFQR	10	Acetyl (Protein N-term)	_(ac)AAAAVVEFQR_	0	MSMS	5_4_uninfected	2	552.29583	1102.57711	NaN	76.65	1	0	0.0019639	1	92.439		5409	38	360	492	492
A0A8C0SD27	no	AAAAVVEFQR	10	Acetyl (Protein N-term)	_(ac)AAAAVVEFQR_	0	MULTI-MSMS	5_5_uninfected	2	552.29583	1102.57711	-0.56358	72.681	2.7176	0	0.00018132	4	198.87	140420000	5409	38	361	493;494;495;496	493
A0A8C0SD27	no	AAAAVVEFQR	10	Acetyl (Protein N-term)	_(ac)AAAAVVEFQR_	0	MSMS	5_5_uninfected	2	552.29583	1102.57711	NaN	76.343	1	0	0.0097448	1	61.582		5409	38	362	497	497
A0A8C0SD27	no	AAAAVVEFQR	10	Acetyl (Protein N-term)	_(ac)AAAAVVEFQR_	0	MSMS	5_5_uninfected	2	552.29583	1102.57711	NaN	77.096	1	0	0.0020422	1	90.657		5409	38	363	498	498
A0A8C0SD27	no	AAAAVVEFQR	10	Acetyl (Protein N-term)	_(ac)AAAAVVEFQR_	0	MULTI-SECPEP	5_5_uninfected	2	552.29583	1102.57711	0.51945	75.025	0.47574	0	0.016726	1	79.906	10278000	5409	38	364	499	499
A0A8C0SD27	no	AAAAVVEFQR	10	Acetyl (Protein N-term)	_(ac)AAAAVVEFQR_	0	MULTI-MSMS	5_6_uninfected	2	552.29583	1102.57711	-0.74978	72.752	3.6686	0	0.00020167	5	194.2	124140000	5409	38	365	500;501;502;503;504	501
A0A8C0SD27	no	AAAAVVEFQR	10	Acetyl (Protein N-term)	_(ac)AAAAVVEFQR_	0	MULTI-MSMS	5_6_uninfected	2	552.29583	1102.57711	-0.62431	76.688	0.95185	0	0.0028742	1	78.516	6976600	5409	38	366	505	505
A0A8C0SD27	no	AAAAVVEFQR	10	Acetyl (Protein N-term)	_(ac)AAAAVVEFQR_	0	MSMS	5_6_uninfected	2	552.29583	1102.57711	NaN	76.118	1	0	0.005023	1	69.812		5409	38	367	506	506
A0A8C0SD27	no	AAAAVVEFQR	10	Acetyl (Protein N-term)	_(ac)AAAAVVEFQR_	0	MSMS	5_6_uninfected	2	552.29583	1102.57711	NaN	77.69	1	0	0.0019639	1	92.439		5409	38	368	507	507
A0A8C0SD27	no	AAAAVVEFQR	10	Acetyl (Protein N-term)	_(ac)AAAAVVEFQR_	0	MULTI-MSMS	3_1_infected	2	552.29583	1102.57711	-0.34183	70.293	2.8514	-1.4211E-14	0.00020789	4	174.16	133450000	5409	38	369	508;509;510;511	508
A0A8C0SD27	no	AAAAVVEFQR	10	Acetyl (Protein N-term)	_(ac)AAAAVVEFQR_	0	MULTI-MSMS	3_1_infected	2	552.29583	1102.57711	0.64999	73.603	0.88018	0	0.0024535	1	81.548	6549600	5409	38	370	512	512
A0A8C0SD27	no	AAAAVVEFQR	10	Acetyl (Protein N-term)	_(ac)AAAAVVEFQR_	0	MSMS	3_1_infected	2	552.29583	1102.57711	NaN	72.087	1	0	0.0010395	1	103.56		5409	38	371	513	513
A0A8C0SD27	no	AAAAVVEFQR	10	Acetyl (Protein N-term)	_(ac)AAAAVVEFQR_	0	MSMS	3_1_infected	2	552.29583	1102.57711	NaN	72.881	1	0	0.0020422	1	90.657		5409	38	372	514	514
A0A8C0SD27	no	AAAAVVEFQR	10	Acetyl (Protein N-term)	_(ac)AAAAVVEFQR_	0	MULTI-MSMS	3_2_infected	2	552.29583	1102.57711	-0.66794	70.363	2.7541	0	0.00021578	5	186.13	123440000	5409	38	373	515;516;517;518;519	515
A0A8C0SD27	no	AAAAVVEFQR	10	Acetyl (Protein N-term)	_(ac)AAAAVVEFQR_	0	MULTI-MSMS	3_2_infected	2	552.29583	1102.57711	-2.4012	116.03	1.9062	0	0.029067	1	43.808	445990	5409	38	374	520	520
A0A8C0SD27	no	AAAAVVEFQR	10	Acetyl (Protein N-term)	_(ac)AAAAVVEFQR_	0	MSMS	3_2_infected	2	552.29583	1102.57711	NaN	71.93	1	0	0.00040669	1	114.28		5409	38	375	521	521
A0A8C0SD27	no	AAAAVVEFQR	10	Acetyl (Protein N-term)	_(ac)AAAAVVEFQR_	0	MSMS	3_2_infected	2	552.29583	1102.57711	NaN	72.782	1	0	0.00020603	1	121.62		5409	38	376	522	522
A0A8C0SD27	no	AAAAVVEFQR	10	Acetyl (Protein N-term)	_(ac)AAAAVVEFQR_	0	MSMS	3_2_infected	2	552.29583	1102.57711	NaN	73.767	1	0	0.0028419	1	80.438		5409	38	377	523	523
A0A8C0SD27	no	AAAAVVEFQR	10	Acetyl (Protein N-term)	_(ac)AAAAVVEFQR_	0	MULTI-MSMS	3_3_infected	2	552.29583	1102.57711	-0.31654	70.038	2.9562	0	0.00021873	4	155.75	120400000	5409	38	378	524;525;526;527	527
A0A8C0SD27	no	AAAAVVEFQR	10	Acetyl (Protein N-term)	_(ac)AAAAVVEFQR_	0	MULTI-MSMS	3_3_infected	2	552.29583	1102.57711	0.63902	74.124	0.54477	0	0.0022153	1	83.265	5708100	5409	38	379	528	528
A0A8C0SD27	no	AAAAVVEFQR	10	Acetyl (Protein N-term)	_(ac)AAAAVVEFQR_	0	MSMS	3_3_infected	2	552.29583	1102.57711	NaN	72.621	1	0	0.0017917	1	95.909		5409	38	380	529	529
A0A8C0SD27	no	AAAAVVEFQR	10	Acetyl (Protein N-term)	_(ac)AAAAVVEFQR_	0	MULTI-MSMS	5_1_infected	2	552.29583	1102.57711	-0.69527	69.669	1.898	0	0.00021453	3	168.23	153850000	5409	38	381	530;531;532	531
A0A8C0SD27	no	AAAAVVEFQR	10	Acetyl (Protein N-term)	_(ac)AAAAVVEFQR_	0	MULTI-MSMS	5_1_infected	2	552.29583	1102.57711	-0.11167	71.552	2.0357	0	0.00021842	2	141.39	7084700	5409	38	382	533;534	533
A0A8C0SD27	no	AAAAVVEFQR	10	Acetyl (Protein N-term)	_(ac)AAAAVVEFQR_	0	MULTI-MSMS	5_1_infected	2	552.29583	1102.57711	-0.06208	73.974	1.3231	0	0.0024535	2	81.548	5495800	5409	38	383	535;536	535
A0A8C0SD27	no	AAAAVVEFQR	10	Acetyl (Protein N-term)	_(ac)AAAAVVEFQR_	0	MSMS	5_1_infected	2	552.29583	1102.57711	NaN	114.18	1	0	0.040236	1	42.599		5409	38	384	537	537
A0A8C0SD27	no	AAAAVVEFQR	10	Acetyl (Protein N-term)	_(ac)AAAAVVEFQR_	0	MULTI-MSMS	5_2_infected	2	552.29583	1102.57711	-0.086415	70.331	2.7875	0	3.2517E-05	4	210.1	122280000	5409	38	385	538;539;540;541	538
A0A8C0SD27	no	AAAAVVEFQR	10	Acetyl (Protein N-term)	_(ac)AAAAVVEFQR_	0	MSMS	5_2_infected	2	552.29583	1102.57711	NaN	73.217	1	0	0.0010395	1	103.56		5409	38	386	542	542
A0A8C0SD27	no	AAAAVVEFQR	10	Acetyl (Protein N-term)	_(ac)AAAAVVEFQR_	0	MSMS	5_2_infected	2	552.29583	1102.57711	NaN	74.215	1	0	0.0029375	1	79.906		5409	38	387	543	543
A0A8C0SD27	no	AAAAVVEFQR	10	Acetyl (Protein N-term)	_(ac)AAAAVVEFQR_	0	MULTI-MSMS	5_3_infected	2	552.29583	1102.57711	-0.23599	70.032	2.7172	0	0.00022106	5	160.11	99235000	5409	38	388	544;545;546;547;548	546
A0A8C0SD27	no	AAAAVVEFQR	10	Acetyl (Protein N-term)	_(ac)AAAAVVEFQR_	0	MULTI-MSMS	5_3_infected	2	552.29583	1102.57711	-0.14866	72.396	1.3259	0	0.00021453	2	127.56	7660300	5409	38	389	549;550	549
A0A8C0SD27	no	AAAAVVEFQR	10	Acetyl (Protein N-term)	_(ac)AAAAVVEFQR_	0	MSMS	5_3_infected	2	552.29583	1102.57711	NaN	73.359	1	0	0.0026425	1	81.548		5409	38	390	551	551
A0A8C0SD27	no	AAAAVVEFQR	10	Acetyl (Protein N-term)	_(ac)AAAAVVEFQR_	0	MSMS	5_3_infected	2	552.29583	1102.57711	NaN	74.771	1	0	0.0023668	1	83.265		5409	38	391	552	552
A0A8C0SD27	no	AAAAVVEFQR	10	Acetyl (Protein N-term)	_(ac)AAAAVVEFQR_	0	MSMS	5_3_infected	2	552.29583	1102.57711	NaN	75.532	1	0	0.010402	1	60.436		5409	38	392	553	553
A0A8C0SD27	no	AAAAVVEFQR	10	Acetyl (Protein N-term)	_(ac)AAAAVVEFQR_	0	MULTI-MATCH	3_4_uninfected	2	552.29583	1102.57711	1.7204	115.72	0.17028	0	NaN	0	NaN	542600	5409	38	393
A0A8C0SD27	no	AAAAVVEFQR	10	Acetyl (Protein N-term)	_(ac)AAAAVVEFQR_	0	MULTI-MATCH	3_5_uninfected	2	552.29583	1102.57711	-0.41825	77.892	0.50956	0	NaN	0	NaN	4285500	5409	38	394
A0A8C0SD27	no	AAAAVVEFQR	10	Acetyl (Protein N-term)	_(ac)AAAAVVEFQR_	0	MULTI-MATCH	3_3_infected	2	552.29583	1102.57711	-6.8128	77.32	0.10239	0	NaN	0	NaN	1777100	5409	38	395
A0A8C0SD27	no	AAAAVVEFQR	10	Acetyl (Protein N-term)	_(ac)AAAAVVEFQR_	0	MULTI-MATCH	3_3_infected	2	552.29583	1102.57711	1.0848	75.203	0.1353	0	NaN	0	NaN	2882500	5409	38	396
A0A8C0SD27	no	AAAAVVEFQR	10	Acetyl (Protein N-term)	_(ac)AAAAVVEFQR_	0	MULTI-MATCH	5_1_infected	2	552.29583	1102.57711	-2.3911	116.11	0.8448	0	NaN	0	NaN	220130	5409	38	397
A0A8C0SD27	no	AAAAVVEFQR	10	Acetyl (Protein N-term)	_(ac)AAAAVVEFQR_	0	MULTI-MATCH	5_2_infected	2	552.29583	1102.57711	-0.084601	116.23	0.61158	0	NaN	0	NaN	195590	5409	38	398
A0A8C0SD27	no	AAAAVVEFQR	10	Acetyl (Protein N-term)	_(ac)AAAAVVEFQR_	0	MULTI-MATCH	5_3_infected	2	552.29583	1102.57711	1.4235	75.808	0.17038	0	NaN	0	NaN	1969400	5409	38	399
A0A8C0TC64	no	AAACETVWLLGGQGSEK	17	Unmodified	_AAACETVWLLGGQGSEK_	0	MULTI-MSMS	3_2_infected	2	888.932893	1775.85123	-1.1439	14.668	0.40814	0	0.063802	1	29.807	6622400	274	39	400	554	554
A0A8C0REA4	no	AAADEEPKPK	10	Acetyl (Protein N-term)	_(ac)AAADEEPKPK_	1	MULTI-MSMS	3_4_uninfected	2	549.277303	1096.54005	0.93423	15.498	0.60965	0	0.003118	1	82.426	63827000	4904	40	401	555	555
A0A8C0REA4	no	AAADEEPKPK	10	Acetyl (Protein N-term)	_(ac)AAADEEPKPK_	1	MULTI-MSMS	3_5_uninfected	2	549.277303	1096.54005	0.12804	16.033	0.67998	-3.5527E-15	0.019597	1	53.775	28550000	4904	40	402	556	556
A0A8C0REA4	no	AAADEEPKPK	10	Acetyl (Protein N-term)	_(ac)AAADEEPKPK_	1	MULTI-MSMS	3_6_uninfected	2	549.277303	1096.54005	0.049477	15.719	0.54332	-1.7764E-15	0.00094608	2	104.44	48395000	4904	40	403	557;558	558
A0A8C0REA4	no	AAADEEPKPK	10	Acetyl (Protein N-term)	_(ac)AAADEEPKPK_	1	MULTI-MSMS	5_4_uninfected	2	549.277303	1096.54005	1.9787	14.639	0.67906	0	0.00029699	2	133.86	50836000	4904	40	404	559;560	559
A0A8C0REA4	no	AAADEEPKPK	10	Acetyl (Protein N-term)	_(ac)AAADEEPKPK_	1	MULTI-MSMS	5_5_uninfected	2	549.277303	1096.54005	0.6184	14.961	0.51037	0	0.00029522	1	132.76	36699000	4904	40	405	561	561
A0A8C0REA4	no	AAADEEPKPK	10	Acetyl (Protein N-term)	_(ac)AAADEEPKPK_	1	MULTI-MSMS	5_6_uninfected	2	549.277303	1096.54005	1.9363	15.167	0.78242	0	0.00072318	1	109.71	33022000	4904	40	406	562	562
A0A8C0REA4	no	AAADEEPKPK	10	Acetyl (Protein N-term)	_(ac)AAADEEPKPK_	1	MULTI-MSMS	3_1_infected	2	549.277303	1096.54005	-0.76006	14.602	0.51148	0	0.0035374	1	80.165	68940000	4904	40	407	563	563
A0A8C0REA4	no	AAADEEPKPK	10	Acetyl (Protein N-term)	_(ac)AAADEEPKPK_	1	MULTI-MSMS	3_2_infected	2	549.277303	1096.54005	1.925	14.454	1.2921	0	0.0035374	1	80.165	28990000	4904	40	408	564	564
A0A8C0REA4	no	AAADEEPKPK	10	Acetyl (Protein N-term)	_(ac)AAADEEPKPK_	1	MULTI-MSMS	3_3_infected	2	549.277303	1096.54005	0.29113	15.066	0.648	0	0.0090543	1	65.465	55914000	4904	40	409	565	565
A0A8C0REA4	no	AAADEEPKPK	10	Acetyl (Protein N-term)	_(ac)AAADEEPKPK_	1	MULTI-MSMS	5_1_infected	2	549.277303	1096.54005	-0.20393	14.529	1.2202	0	0.00059807	1	112.84	32758000	4904	40	410	566	566
A0A8C0REA4	no	AAADEEPKPK	10	Acetyl (Protein N-term)	_(ac)AAADEEPKPK_	1	MULTI-MSMS	5_2_infected	2	549.277303	1096.54005	-0.070012	13.967	0.40788	-1.7764E-15	0.003118	2	82.426	37518000	4904	40	411	567;568	568
A0A8C0REA4	no	AAADEEPKPK	10	Acetyl (Protein N-term)	_(ac)AAADEEPKPK_	1	MULTI-MSMS	5_3_infected	2	549.277303	1096.54005	0.88213	14.576	0.6781	0	0.0095591	2	64.42	36461000	4904	40	412	569;570	570
A0A8C0REA4	no	AAADEEPKPK	10	Acetyl (Protein N-term)	_(ac)AAADEEPKPK_	1	MSMS	5_3_infected	2	549.277303	1096.54005	NaN	14.32	1	0	0.060456	1	40.058		4904	40	413	571	571
A0A8I3S5U0	no	AAADELAFHEFEEASSLLAETPDAATTSGR	30	Acetyl (Protein N-term)	_(ac)AAADELAFHEFEEASSLLAETPDAATTSGR_	0	MULTI-MSMS	5_4_uninfected	3	1050.4897	3148.44728	1.4609	110.94	0.33869	1.4211E-14	1.208E-19	1	107.31	84775000	2969	41	414	572	572
A0A8I3S5U0	no	AAADELAFHEFEEASSLLAETPDAATTSGR	30	Acetyl (Protein N-term)	_(ac)AAADELAFHEFEEASSLLAETPDAATTSGR_	0	MULTI-MATCH	5_6_uninfected	3	1050.4897	3148.44728	1.6651	111.22	0.27085	0	NaN	0	NaN	133760000	2969	41	415
A0A8C0PVK3	no	AAADGDDSLYPIAVLIDELR	20	Acetyl (Protein N-term)	_(ac)AAADGDDSLYPIAVLIDELR_	0	MULTI-MSMS	5_5_uninfected	3	720.36707	2158.07938	0.033016	112.92	0.33937	0	4.6803E-05	1	75.589	40992000	4368;4446	42	416	573	573
A0A8C0PVK3	no	AAADGDDSLYPIAVLIDELR	20	Acetyl (Protein N-term)	_(ac)AAADGDDSLYPIAVLIDELR_	0	MULTI-MSMS	3_1_infected	3	720.36707	2158.07938	-1.8333	112.64	0.57623	0	9.8294E-05	2	65.521	26678000	4368;4446	42	417	574;575	575
A0A8C0PVK3	no	AAADGDDSLYPIAVLIDELR	20	Acetyl (Protein N-term)	_(ac)AAADGDDSLYPIAVLIDELR_	0	MULTI-MSMS	5_1_infected	3	720.36707	2158.07938	0.34858	112.56	0.2373	0	9.8294E-05	1	65.521	21703000	4368;4446	42	418	576	576
A0A8C0PVK3	no	AAADGDDSLYPIAVLIDELR	20	Acetyl (Protein N-term)	_(ac)AAADGDDSLYPIAVLIDELR_	0	MULTI-MSMS	5_3_infected	3	720.36707	2158.07938	-1.8888	112.69	0.3395	0	0.00021585	2	57.989	19896000	4368;4446	42	419	577;578	578
A0A8C0PVK3	no	AAADGDDSLYPIAVLIDELR	20	Acetyl (Protein N-term)	_(ac)AAADGDDSLYPIAVLIDELR_	0	MULTI-MATCH	3_2_infected	3	720.36707	2158.07938	-1.3869	112.46	0.98439	0	NaN	0	NaN	8100600	4368;4446	42	420
A0A8I3MSR7	no	AAADLAQIADVDIDSDGIFK	20	Acetyl (Protein N-term)	_(ac)AAADLAQIADVDIDSDGIFK_	0	MULTI-MSMS	3_4_uninfected	3	697.347786	2089.02153	-0.41049	111.3	0.84898	0	1.3551E-07	2	104.03	334430000	5538	43	421	579;580	579
A0A8I3MSR7	no	AAADLAQIADVDIDSDGIFK	20	Acetyl (Protein N-term)	_(ac)AAADLAQIADVDIDSDGIFK_	0	MULTI-MSMS	3_5_uninfected	3	697.347786	2089.02153	-0.93642	111.31	0.98522	0	4.2515E-11	1	112.74	235900000	5538	43	422	581	581
A0A8I3MSR7	no	AAADLAQIADVDIDSDGIFK	20	Acetyl (Protein N-term)	_(ac)AAADLAQIADVDIDSDGIFK_	0	MULTI-MSMS	3_6_uninfected	3	697.347786	2089.02153	-0.74757	111.21	1.699	0	1.3551E-07	3	104.03	267340000	5538	43	423	582;583;584	582
A0A8I3MSR7	no	AAADLAQIADVDIDSDGIFK	20	Acetyl (Protein N-term)	_(ac)AAADLAQIADVDIDSDGIFK_	0	MULTI-MSMS	5_4_uninfected	3	697.347786	2089.02153	-0.83177	111.02	1.0814	0	3.98E-11	2	113.53	314850000	5538	43	424	585;586	586
A0A8I3MSR7	no	AAADLAQIADVDIDSDGIFK	20	Acetyl (Protein N-term)	_(ac)AAADLAQIADVDIDSDGIFK_	0	MULTI-MSMS	5_5_uninfected	3	697.347786	2089.02153	-1.0466	111.07	1.0537	0	3.9995E-11	2	113.47	199990000	5538	43	425	587;588	587
A0A8I3MSR7	no	AAADLAQIADVDIDSDGIFK	20	Acetyl (Protein N-term)	_(ac)AAADLAQIADVDIDSDGIFK_	0	MULTI-MSMS	5_6_uninfected	3	697.347786	2089.02153	-0.1397	111.25	1.12	0	6.7959E-12	3	123.19	198360000	5538	43	426	589;590;591	589
A0A8I3MSR7	no	AAADLAQIADVDIDSDGIFK	20	Acetyl (Protein N-term)	_(ac)AAADLAQIADVDIDSDGIFK_	0	MULTI-MSMS	5_6_uninfected	3	697.347786	2089.02153	-3.6985	115.13	0.6471	0	0.0013158	1	44.587	4661300	5538	43	427	592	592
A0A8I3MSR7	no	AAADLAQIADVDIDSDGIFK	20	Acetyl (Protein N-term)	_(ac)AAADLAQIADVDIDSDGIFK_	0	MULTI-MSMS	3_1_infected	3	697.347786	2089.02153	-2.2608	109.98	1.9392	0	8.5103E-05	1	67.995	46459000	5538	43	428	593	593
A0A8I3MSR7	no	AAADLAQIADVDIDSDGIFK	20	Acetyl (Protein N-term)	_(ac)AAADLAQIADVDIDSDGIFK_	0	MSMS	3_1_infected	3	697.347786	2089.02153	NaN	110.43	1	0	0.00027114	1	66.386		5538	43	429	594	594
A0A8I3MSR7	no	AAADLAQIADVDIDSDGIFK	20	Acetyl (Protein N-term)	_(ac)AAADLAQIADVDIDSDGIFK_	0	MULTI-MSMS	3_2_infected	3	697.347786	2089.02153	-2.0284	109.92	1.193	0	4.6803E-05	1	75.589	28659000	5538	43	430	595	595
A0A8I3MSR7	no	AAADLAQIADVDIDSDGIFK	20	Acetyl (Protein N-term)	_(ac)AAADLAQIADVDIDSDGIFK_	0	MULTI-MSMS	3_3_infected	3	697.347786	2089.02153	-2.4594	110.19	1.0866	0	4.4532E-05	2	76.539	43396000	5538	43	431	596;597	596
A0A8I3MSR7	no	AAADLAQIADVDIDSDGIFK	20	Acetyl (Protein N-term)	_(ac)AAADLAQIADVDIDSDGIFK_	0	MULTI-MSMS	5_1_infected	3	697.347786	2089.02153	-2.5269	110.08	0.64545	0	8.5103E-05	2	67.995	40684000	5538	43	432	598;599	599
A0A8I3MSR7	no	AAADLAQIADVDIDSDGIFK	20	Acetyl (Protein N-term)	_(ac)AAADLAQIADVDIDSDGIFK_	0	MULTI-MSMS	5_1_infected	3	697.347786	2089.02153	-2.7722	110.99	1.1906	1.4211E-14	0.00010534	1	64.2	13680000	5538	43	433	600	600
A0A8I3MSR7	no	AAADLAQIADVDIDSDGIFK	20	Acetyl (Protein N-term)	_(ac)AAADLAQIADVDIDSDGIFK_	0	MULTI-MSMS	5_2_infected	3	697.347786	2089.02153	-1.7877	110.13	1.052	0	2.5527E-05	2	84.493	44383000	5538	43	434	601;602	601
A0A8I3MSR7	no	AAADLAQIADVDIDSDGIFK	20	Acetyl (Protein N-term)	_(ac)AAADLAQIADVDIDSDGIFK_	0	MULTI-MSMS	5_2_infected	3	697.347786	2089.02153	-1.9531	111.08	0.91536	0	8.5103E-05	1	67.995	17111000	5538	43	435	603	603
A0A8I3MSR7	no	AAADLAQIADVDIDSDGIFK	20	Acetyl (Protein N-term)	_(ac)AAADLAQIADVDIDSDGIFK_	0	MULTI-MSMS	5_3_infected	3	697.347786	2089.02153	-2.3043	109.99	1.3564	0	9.3682E-05	2	66.386	49000000	5538	43	436	604;605	605
A0A8I3MSR7	no	AAADLAQIADVDIDSDGIFK	20	Acetyl (Protein N-term)	_(ac)AAADLAQIADVDIDSDGIFK_	0	MULTI-MATCH	3_5_uninfected	3	697.347786	2089.02153	-6.2198	114.91	0.78301	0	NaN	0	NaN	1187400	5538	43	437
A0A8I3MSR7	no	AAADLAQIADVDIDSDGIFK	20	Acetyl (Protein N-term)	_(ac)AAADLAQIADVDIDSDGIFK_	0	MULTI-MATCH	5_4_uninfected	3	697.347786	2089.02153	-5.3568	114.62	0.95045	0	NaN	0	NaN	2045300	5538	43	438
A0A8I3NEV6	no	AAADLLSPLALLR	13	Unmodified	_AAADLLSPLALLR_	0	MULTI-MSMS	3_4_uninfected	2	662.403369	1322.79219	0.5904	100.41	0.33914	0	0.0086257	1	58.37	13969000	554	44	439	606	606
A0A8I3NEV6	no	AAADLLSPLALLR	13	Unmodified	_AAADLLSPLALLR_	0	MULTI-MSMS	3_5_uninfected	2	662.403369	1322.79219	1.2309	100.03	0.30492	0	0.0038047	1	66.595	22000000	554	44	440	607	607
A0A8I3NEV6	no	AAADLLSPLALLR	13	Unmodified	_AAADLLSPLALLR_	0	MULTI-MSMS	3_6_uninfected	2	662.403369	1322.79219	0.7691	99.79	0.372	-1.4211E-14	0.00018528	1	99.568	20167000	554	44	441	608	608
A0A8I3NEV6	no	AAADLLSPLALLR	13	Unmodified	_AAADLLSPLALLR_	0	MULTI-MSMS	5_4_uninfected	2	662.403369	1322.79219	1.1224	99.681	0.30605	0	4.6497E-05	2	130.98	25420000	554	44	442	609;610	609
A0A8I3NEV6	no	AAADLLSPLALLR	13	Unmodified	_AAADLLSPLALLR_	0	MULTI-MSMS	5_5_uninfected	2	662.403369	1322.79219	0.84097	99.713	0.34164	0	0.0004909	1	91.656	24330000	554	44	443	611	611
A0A8I3NEV6	no	AAADLLSPLALLR	13	Unmodified	_AAADLLSPLALLR_	0	MULTI-MSMS	5_6_uninfected	2	662.403369	1322.79219	0.24926	99.8	0.3733	0	0.0058636	1	61.353	20350000	554	44	444	612	612
A0A8I3NEV6	no	AAADLLSPLALLR	13	Unmodified	_AAADLLSPLALLR_	0	MULTI-MSMS	3_1_infected	2	662.403369	1322.79219	0.94587	98.062	0.27022	0	0.014591	1	51.927	16648000	554	44	445	613	613
A0A8I3NEV6	no	AAADLLSPLALLR	13	Unmodified	_AAADLLSPLALLR_	0	MSMS	3_2_infected	2	662.403369	1322.79219	NaN	97.769	1	0	0.026584	1	50.353		554	44	446	614	614
A0A8I3NEV6	no	AAADLLSPLALLR	13	Unmodified	_AAADLLSPLALLR_	0	MSMS	3_3_infected	2	662.403369	1322.79219	NaN	97.728	1	0	0.00045859	1	85.377		554	44	447	615	615
A0A8I3NEV6	no	AAADLLSPLALLR	13	Unmodified	_AAADLLSPLALLR_	0	MULTI-MSMS	5_1_infected	2	662.403369	1322.79219	1.0636	97.741	0.28279	0	0.00012728	1	113.93	13802000	554	44	448	616	616
A0A8I3NEV6	no	AAADLLSPLALLR	13	Unmodified	_AAADLLSPLALLR_	0	MULTI-MSMS	5_3_infected	2	662.403369	1322.79219	0.68724	97.813	0.47158	0	0.0026124	1	70.977	9589300	554	44	449	617	617
A0A8I3N2M6	no	AAADTLQGPMQAAYR	15	Unmodified	_AAADTLQGPMQAAYR_	0	MSMS	5_4_uninfected	2	782.382839	1562.75113	NaN	68.378	1	0	0.041639	1	43.77		2844;5566	45	450	618	618
A0A8P0SVD9	no	AAADVIVNSVPVNLK	15	Unmodified	_AAADVIVNSVPVNLK_	0	MULTI-MSMS	3_4_uninfected	2	755.435398	1508.85624	0.45361	70.374	0.30572	0	0.00064793	1	78.653	6848900	2475	46	451	619	619
A0A8P0SVD9	no	AAADVIVNSVPVNLK	15	Unmodified	_AAADVIVNSVPVNLK_	0	MSMS	5_5_uninfected	2	755.435398	1508.85624	NaN	69.556	1	0	0.025683	1	47.302		2475	46	452	620	620
A0A8P0SVD9	no	AAADVIVNSVPVNLK	15	Unmodified	_AAADVIVNSVPVNLK_	0	MULTI-MSMS	5_3_infected	2	755.435398	1508.85624	0.070004	66.1	0.44108	0	0.0034259	1	61.213	28555000	2475	46	453	621	621
A0A8P0SVD9	no	AAADVIVNSVPVNLK	15	Unmodified	_AAADVIVNSVPVNLK_	0	MULTI-MATCH	3_5_uninfected	2	755.435398	1508.85624	-1.5494	69.895	0.47646	0	NaN	0	NaN	11659000	2475	46	454
A0A8P0SVD9	no	AAADVIVNSVPVNLK	15	Unmodified	_AAADVIVNSVPVNLK_	0	MULTI-MATCH	5_6_uninfected	2	755.435398	1508.85624	-0.43425	69.689	0.20426	1.4211E-14	NaN	0	NaN	3452200	2475	46	455
A0A8I3Q010	no	AAAEAALGALVSGLYDVQAFK	21	Acetyl (Protein N-term)	_(ac)AAAEAALGALVSGLYDVQAFK_	0	MULTI-MSMS	3_4_uninfected	3	703.040517	2106.09972	1.3814	113.41	0.33935	0	1.7147E-08	1	109.89	137520000	6308	47	456	622	622
A0A8I3Q010	no	AAAEAALGALVSGLYDVQAFK	21	Acetyl (Protein N-term)	_(ac)AAAEAALGALVSGLYDVQAFK_	0	MULTI-MSMS	3_5_uninfected	3	703.040517	2106.09972	2.4548	113.2	0.50916	1.4211E-14	2.0966E-13	1	128.14	74439000	6308	47	457	623	623
A0A8I3Q010	no	AAAEAALGALVSGLYDVQAFK	21	Acetyl (Protein N-term)	_(ac)AAAEAALGALVSGLYDVQAFK_	0	MULTI-MSMS	3_6_uninfected	3	703.040517	2106.09972	1.1827	113.06	0.27227	0	7.2961E-12	2	120.11	101500000	6308	47	458	624;625	624
A0A8I3Q010	no	AAAEAALGALVSGLYDVQAFK	21	Acetyl (Protein N-term)	_(ac)AAAEAALGALVSGLYDVQAFK_	0	MULTI-MSMS	5_4_uninfected	3	703.040517	2106.09972	1.4615	113.09	0.44108	0	8.4617E-12	1	119.31	97027000	6308	47	459	626	626
A0A8I3Q010	no	AAAEAALGALVSGLYDVQAFK	21	Acetyl (Protein N-term)	_(ac)AAAEAALGALVSGLYDVQAFK_	0	MULTI-MSMS	5_5_uninfected	3	703.040517	2106.09972	0.29359	113.27	0.34113	0	1.1173E-08	1	110.77	133250000	6308	47	460	627	627
A0A8I3Q010	no	AAAEAALGALVSGLYDVQAFK	21	Acetyl (Protein N-term)	_(ac)AAAEAALGALVSGLYDVQAFK_	0	MULTI-MSMS	5_6_uninfected	3	703.040517	2106.09972	0.66417	113.19	0.44337	0	1.7802E-13	1	130	346270000	6308	47	461	628	628
A0A8I3Q010	no	AAAEAALGALVSGLYDVQAFK	21	Acetyl (Protein N-term)	_(ac)AAAEAALGALVSGLYDVQAFK_	0	MULTI-MSMS	3_1_infected	3	703.040517	2106.09972	-0.28273	112.87	0.67676	0	0.00020281	1	50.87	19918000	6308	47	462	629	629
A0A8I3Q010	no	AAAEAALGALVSGLYDVQAFK	21	Acetyl (Protein N-term)	_(ac)AAAEAALGALVSGLYDVQAFK_	0	MSMS	3_2_infected	3	703.040517	2106.09972	NaN	112.74	1	0	1.3447E-07	1	92.31		6308	47	463	630	630
A0A8I3Q010	no	AAAEAALGALVSGLYDVQAFK	21	Acetyl (Protein N-term)	_(ac)AAAEAALGALVSGLYDVQAFK_	0	MULTI-MSMS	3_3_infected	3	703.040517	2106.09972	-1.3218	112.75	0.40508	0	4.1441E-05	1	68.168	10907000	6308	47	464	631	631
A0A8I3Q010	no	AAAEAALGALVSGLYDVQAFK	21	Acetyl (Protein N-term)	_(ac)AAAEAALGALVSGLYDVQAFK_	0	MULTI-MSMS	5_1_infected	3	703.040517	2106.09972	-0.092173	112.83	0.57693	0	9.0497E-06	1	85.974	17021000	6308	47	465	632	632
A0A8I3Q010	no	AAAEAALGALVSGLYDVQAFK	21	Acetyl (Protein N-term)	_(ac)AAAEAALGALVSGLYDVQAFK_	0	MULTI-MATCH	5_3_infected	3	703.040517	2106.09972	0.14385	112.96	0.6134	0	NaN	0	NaN	21717000	6308	47	466
A0A8I3PC81	no	AAAEAANCIMEVSCGQAESSEKPNAEDMTSK	31	Acetyl (Protein N-term)	_(ac)AAAEAANCIMEVSCGQAESSEKPNAEDMTSK_	1	MULTI-MSMS	3_4_uninfected	3	1110.1406	3327.39996	-0.85095	89.898	0.81416	0	7.1539E-121	3	262.98	555630000	6244	48	467	633;634;635	634
A0A8I3PC81	no	AAAEAANCIMEVSCGQAESSEKPNAEDMTSK	31	Acetyl (Protein N-term)	_(ac)AAAEAANCIMEVSCGQAESSEKPNAEDMTSK_	1	MULTI-MSMS	3_5_uninfected	3	1110.1406	3327.39996	-1.2977	88.91	1.0496	0	1.0912E-93	4	233.19	674000000	6244	48	468	636;637;638;639	637
A0A8I3PC81	no	AAAEAANCIMEVSCGQAESSEKPNAEDMTSK	31	Acetyl (Protein N-term)	_(ac)AAAEAANCIMEVSCGQAESSEKPNAEDMTSK_	1	MULTI-MSMS	3_6_uninfected	3	1110.1406	3327.39996	-0.57878	88.75	1.6324	0	7.9047E-66	3	189.45	535930000	6244	48	469	640;641;642	641
A0A8I3PC81	no	AAAEAANCIMEVSCGQAESSEKPNAEDMTSK	31	Acetyl (Protein N-term)	_(ac)AAAEAANCIMEVSCGQAESSEKPNAEDMTSK_	1	MULTI-MSMS	5_4_uninfected	3	1110.1406	3327.39996	-1.0574	88.938	1.0214	0	7.7219E-66	3	189.7	1032300000	6244	48	470	643;644;645	645
A0A8I3PC81	no	AAAEAANCIMEVSCGQAESSEKPNAEDMTSK	31	Acetyl (Protein N-term)	_(ac)AAAEAANCIMEVSCGQAESSEKPNAEDMTSK_	1	MULTI-MSMS	5_5_uninfected	3	1110.1406	3327.39996	-1.1776	87.669	1.2894	-1.4211E-14	1.7349E-132	2	286.34	577600000	6244	48	471	646;647	647
A0A8I3PC81	no	AAAEAANCIMEVSCGQAESSEKPNAEDMTSK	31	Acetyl (Protein N-term)	_(ac)AAAEAANCIMEVSCGQAESSEKPNAEDMTSK_	1	MULTI-MSMS	5_6_uninfected	3	1110.1406	3327.39996	-0.72293	89.005	0.84928	0	5.8366E-121	3	265.23	807100000	6244	48	472	648;649;650	650
A0A8I3PC81	no	AAAEAANCIMEVSCGQAESSEKPNAEDMTSK	31	Acetyl (Protein N-term)	_(ac)AAAEAANCIMEVSCGQAESSEKPNAEDMTSK_	1	MULTI-MSMS	3_1_infected	3	1110.1406	3327.39996	-0.63888	86.803	1.1208	0	7.8016E-75	3	205.32	548250000	6244	48	473	651;652;653	653
A0A8I3PC81	no	AAAEAANCIMEVSCGQAESSEKPNAEDMTSK	31	Acetyl (Protein N-term)	_(ac)AAAEAANCIMEVSCGQAESSEKPNAEDMTSK_	1	MULTI-MSMS	3_2_infected	3	1110.1406	3327.39996	-1.5891	86.185	0.91607	0	1.5886E-38	2	147.41	644230000	6244	48	474	654;655	655
A0A8I3PC81	no	AAAEAANCIMEVSCGQAESSEKPNAEDMTSK	31	Acetyl (Protein N-term)	_(ac)AAAEAANCIMEVSCGQAESSEKPNAEDMTSK_	1	MULTI-MSMS	3_3_infected	3	1110.1406	3327.39996	-0.97962	86.501	1.0177	0	5.0068E-66	2	193.34	750160000	6244	48	475	656;657	657
A0A8I3PC81	no	AAAEAANCIMEVSCGQAESSEKPNAEDMTSK	31	Acetyl (Protein N-term)	_(ac)AAAEAANCIMEVSCGQAESSEKPNAEDMTSK_	1	MULTI-MSMS	5_1_infected	3	1110.1406	3327.39996	-1.0138	85.304	1.0542	0	2.9096E-93	2	225.8	737160000	6244	48	476	658;659	659
A0A8I3PC81	no	AAAEAANCIMEVSCGQAESSEKPNAEDMTSK	31	Acetyl (Protein N-term)	_(ac)AAAEAANCIMEVSCGQAESSEKPNAEDMTSK_	1	MULTI-MSMS	5_2_infected	3	1110.1406	3327.39996	-0.88149	86.399	0.94953	0	4.8038E-38	3	142.22	583090000	6244	48	477	660;661;662	662
A0A8I3PC81	no	AAAEAANCIMEVSCGQAESSEKPNAEDMTSK	31	Acetyl (Protein N-term)	_(ac)AAAEAANCIMEVSCGQAESSEKPNAEDMTSK_	1	MULTI-MSMS	5_3_infected	3	1110.1406	3327.39996	-1.2819	86.436	1.0204	0	1.0227E-74	2	203.06	601130000	6244	48	478	663;664	664
A0A8I3PC81	no	AAAEAANCIMEVSCGQAESSEKPNAEDMTSK	31	Acetyl (Protein N-term),Oxidation (M)	_(ac)AAAEAANCIM(ox)EVSCGQAESSEKPNAEDMTSK_	1	MULTI-MSMS	3_1_infected	3	1115.47223	3343.39487	0.12008	73.135	0.51033	0	2.0014E-06	1	55.046	12407000	6244	48	479	665	665
A0A8I3PC81	no	AAAEAANCIMEVSCGQAESSEKPNAEDMTSK	31	Acetyl (Protein N-term),Oxidation (M)	_(ac)AAAEAANCIMEVSCGQAESSEKPNAEDM(ox)TSK_	1	MULTI-MSMS	3_1_infected	3	1115.47223	3343.39487	-0.071355	81.843	0.61275	0	0.00013961	2	43.068	29519000	6244	48	480	666;667	666
A0A8I3PC81	no	AAAEAANCIMEVSCGQAESSEKPNAEDMTSK	31	Acetyl (Protein N-term),Oxidation (M)	_(ac)AAAEAANCIMEVSCGQAESSEKPNAEDM(ox)TSK_	1	MULTI-MSMS	3_2_infected	3	1115.47223	3343.39487	-1.0329	82.401	0.78182	0	2.7254E-06	1	52.402	22918000	6244	48	481	668	668
A0A8I3PC81	no	AAAEAANCIMEVSCGQAESSEKPNAEDMTSK	31	Acetyl (Protein N-term),Oxidation (M)	_(ac)AAAEAANCIMEVSCGQAESSEKPNAEDM(ox)TSK_	1	MULTI-MSMS	3_3_infected	3	1115.47223	3343.39487	-1.7692	82.36	0.47429	0	3.3025E-06	1	50.294	35780000	6244	48	482	669	669
A0A8I3PC81	no	AAAEAANCIMEVSCGQAESSEKPNAEDMTSK	31	Acetyl (Protein N-term),Oxidation (M)	_(ac)AAAEAANCIMEVSCGQAESSEKPNAEDM(ox)TSK_	1	MULTI-MSMS	5_1_infected	3	1115.47223	3343.39487	-1.5151	82.103	0.40694	0	0.00015754	1	42.181	46111000	6244	48	483	670	670
A0A8I3PC81	no	AAAEAANCIMEVSCGQAESSEKPNAEDMTSK	31	Acetyl (Protein N-term),Oxidation (M)	_(ac)AAAEAANCIMEVSCGQAESSEKPNAEDM(ox)TSK_	1	MULTI-MSMS	5_2_infected	3	1115.47223	3343.39487	-1.5131	82.401	0.43994	0	3.2698E-06	1	50.413	31386000	6244	48	484	671	671
A0A8I3PC81	no	AAAEAANCIMEVSCGQAESSEKPNAEDMTSK	31	Acetyl (Protein N-term),Oxidation (M)	_(ac)AAAEAANCIMEVSCGQAESSEKPNAEDM(ox)TSK_	1	MULTI-MSMS	5_3_infected	3	1115.47223	3343.39487	-0.74122	81.325	0.6104	1.4211E-14	5.138E-05	1	47.429	24905000	6244	48	485	672	672
A0A8I3N986	no	AAAEAGSDDAR	11	Acetyl (Protein N-term)	_(ac)AAAEAGSDDAR_	0	MSMS	3_4_uninfected	2	538.236167	1074.45778	NaN	19.514	1	0	0.034451	1	42.338		503	49	486	673	673
A0A8I3N986	no	AAAEAGSDDAR	11	Acetyl (Protein N-term)	_(ac)AAAEAGSDDAR_	0	MULTI-MSMS	3_6_uninfected	2	538.236167	1074.45778	-0.9094	19.347	0.29869	0	0.0071485	1	59.067	8428000	503	49	487	674	674
A0A8I3N986	no	AAAEAGSDDAR	11	Acetyl (Protein N-term)	_(ac)AAAEAGSDDAR_	0	MULTI-MSMS	5_5_uninfected	2	538.236167	1074.45778	0.039717	19.931	0.33787	0	0.00084161	2	88.496	5538500	503	49	488	675;676	676
A0A8I3N986	no	AAAEAGSDDAR	11	Acetyl (Protein N-term)	_(ac)AAAEAGSDDAR_	0	MULTI-MSMS	5_6_uninfected	2	538.236167	1074.45778	-0.21834	19.816	0.21001	0	0.0014148	1	81.338	4194100	503	49	489	677	677
A0A8I3N986	no	AAAEAGSDDAR	11	Acetyl (Protein N-term)	_(ac)AAAEAGSDDAR_	0	MULTI-MSMS	3_1_infected	2	538.236167	1074.45778	0.06081	17.746	0.40795	0	0.0003001	1	112.8	12590000	503	49	490	678	678
A0A8I3N986	no	AAAEAGSDDAR	11	Acetyl (Protein N-term)	_(ac)AAAEAGSDDAR_	0	MULTI-MSMS	3_2_infected	2	538.236167	1074.45778	-0.057125	18.598	0.47509	0	0.00042399	1	101.9	5448300	503	49	491	679	679
A0A8I3N986	no	AAAEAGSDDAR	11	Acetyl (Protein N-term)	_(ac)AAAEAGSDDAR_	0	MULTI-MSMS	3_3_infected	2	538.236167	1074.45778	0.46844	18.469	0.3385	0	0.00034112	1	109.29	9886900	503	49	492	680	680
A0A8I3N986	no	AAAEAGSDDAR	11	Acetyl (Protein N-term)	_(ac)AAAEAGSDDAR_	0	MULTI-MSMS	5_1_infected	2	538.236167	1074.45778	-0.7032	19.309	0.63916	0	0.0013307	1	82.287	6323300	503	49	493	681	681
A0A8I3N986	no	AAAEAGSDDAR	11	Acetyl (Protein N-term)	_(ac)AAAEAGSDDAR_	0	MULTI-MSMS	5_2_infected	2	538.236167	1074.45778	-0.24978	17.972	0.37296	0	0.00028744	1	113.62	4952900	503	49	494	682	682
A0A8I3N986	no	AAAEAGSDDAR	11	Acetyl (Protein N-term)	_(ac)AAAEAGSDDAR_	0	MULTI-MSMS	5_3_infected	2	538.236167	1074.45778	0.23229	19.079	0.33956	0	0.00021714	1	118.18	6417400	503	49	495	683	683
A0A8I3N986	no	AAAEAGSDDAR	11	Acetyl (Protein N-term)	_(ac)AAAEAGSDDAR_	0	MULTI-MATCH	5_4_uninfected	2	538.236167	1074.45778	0.16007	19.796	0.43283	0	NaN	0	NaN	3522100	503	49	496
A0A8I3P321	no	AAAEAVDTQLMLGVGLIEK	19	Acetyl (Protein N-term)	_(ac)AAAEAVDTQLMLGVGLIEK_	0	MULTI-SECPEP	3_1_infected	3	657.687086	1970.03943	-0.30846	111.25	0.34074	0	0.038736	1	40.179	7042000	6172	50	497	684	684
A0A8I3P321	no	AAAEAVDTQLMLGVGLIEK	19	Acetyl (Protein N-term)	_(ac)AAAEAVDTQLMLGVGLIEK_	0	MULTI-MSMS	3_2_infected	3	657.687086	1970.03943	0.59872	111.12	0.44215	0	0.00014761	2	66.827	10337000	6172	50	498	685;686	685
A0A8I3P321	no	AAAEAVDTQLMLGVGLIEK	19	Acetyl (Protein N-term)	_(ac)AAAEAVDTQLMLGVGLIEK_	0	MULTI-SECPEP	3_3_infected	3	657.687086	1970.03943	1.3968	111.16	0.44093	0	0.0017809	1	67.274	11533000	6172	50	499	687	687
A0A8I3P321	no	AAAEAVDTQLMLGVGLIEK	19	Acetyl (Protein N-term)	_(ac)AAAEAVDTQLMLGVGLIEK_	0	MULTI-MSMS	5_1_infected	3	657.687086	1970.03943	0.032218	111.13	0.47731	1.4211E-14	0.0020601	1	44.816	6482300	6172	50	500	688	688
A0A8I3P321	no	AAAEAVDTQLMLGVGLIEK	19	Acetyl (Protein N-term)	_(ac)AAAEAVDTQLMLGVGLIEK_	0	MULTI-MSMS	5_2_infected	3	657.687086	1970.03943	0.41037	111.11	0.4738	0	0.0014655	1	47.047	6755100	6172	50	501	689	689
A0A8I3P321	no	AAAEAVDTQLMLGVGLIEK	19	Acetyl (Protein N-term)	_(ac)AAAEAVDTQLMLGVGLIEK_	0	MULTI-MSMS	5_3_infected	3	657.687086	1970.03943	-2.5856	111.48	0.30462	0	0.0020601	1	44.816	7761200	6172	50	502	690	690
A0A8I3P321	no	AAAEAVDTQLMLGVGLIEK	19	Acetyl (Protein N-term)	_(ac)AAAEAVDTQLMLGVGLIEK_	0	MULTI-MATCH	3_4_uninfected	3	657.687086	1970.03943	3.5421	111.61	0.20428	0	NaN	0	NaN	5950300	6172	50	503
A0A8I3P321	no	AAAEAVDTQLMLGVGLIEK	19	Acetyl (Protein N-term)	_(ac)AAAEAVDTQLMLGVGLIEK_	0	MULTI-MATCH	3_6_uninfected	3	657.687086	1970.03943	-1.6699	111.7	0.54308	0	NaN	0	NaN	12232000	6172	50	504
A0A8I3P321	no	AAAEAVDTQLMLGVGLIEK	19	Acetyl (Protein N-term)	_(ac)AAAEAVDTQLMLGVGLIEK_	0	MULTI-MATCH	5_4_uninfected	3	657.687086	1970.03943	-0.81997	111.59	0.27086	0	NaN	0	NaN	7677400	6172	50	505
A0A8I3P321	no	AAAEAVDTQLMLGVGLIEK	19	Acetyl (Protein N-term)	_(ac)AAAEAVDTQLMLGVGLIEK_	0	MULTI-MATCH	5_4_uninfected	3	657.687086	1970.03943	3.9262	111.35	0.40591	0	NaN	0	NaN	13398000	6172	50	506
A0A8I3P321	no	AAAEAVDTQLMLGVGLIEK	19	Acetyl (Protein N-term)	_(ac)AAAEAVDTQLMLGVGLIEK_	0	MULTI-MATCH	5_5_uninfected	3	657.687086	1970.03943	1.7149	111.68	0.30653	0	NaN	0	NaN	11344000	6172	50	507
A0A8I3P321	no	AAAEAVDTQLMLGVGLIEK	19	Acetyl (Protein N-term)	_(ac)AAAEAVDTQLMLGVGLIEK_	0	MULTI-MATCH	5_6_uninfected	3	657.687086	1970.03943	0.099115	111.6	0.30519	0	NaN	0	NaN	13933000	6172	50	508
A0A8I3P321	no	AAAEAVDTQLMLGVGLIEK	19	Acetyl (Protein N-term)	_(ac)AAAEAVDTQLMLGVGLIEK_	0	MULTI-MATCH	3_2_infected	3	657.687086	1970.03943	-0.1557	111.34	0.23829	0	NaN	0	NaN	5743400	6172	50	509
A0A8I3P321	no	AAAEAVDTQLMLGVGLIEK	19	Acetyl (Protein N-term)	_(ac)AAAEAVDTQLMLGVGLIEK_	0	MULTI-MATCH	3_3_infected	3	657.687086	1970.03943	3.9462	111.35	0.54354	1.4211E-14	NaN	0	NaN	9918500	6172	50	510
A0A8I3P321	no	AAAEAVDTQLMLGVGLIEK	19	Acetyl (Protein N-term)	_(ac)AAAEAVDTQLMLGVGLIEK_	0	MULTI-MATCH	5_1_infected	3	657.687086	1970.03943	1.4344	111.37	2.2073	-1.4211E-14	NaN	0	NaN	8003200	6172	50	511
A0A8I3P321	no	AAAEAVDTQLMLGVGLIEK	19	Acetyl (Protein N-term)	_(ac)AAAEAVDTQLMLGVGLIEK_	0	MULTI-MATCH	5_2_infected	3	657.687086	1970.03943	4.7283	111.37	0.64495	0	NaN	0	NaN	11003000	6172	50	512
A0A8I3P321	no	AAAEAVDTQLMLGVGLIEK	19	Acetyl (Protein N-term)	_(ac)AAAEAVDTQLMLGVGLIEK_	0	MULTI-MATCH	5_3_infected	3	657.687086	1970.03943	0.037786	111.15	1.2546	0	NaN	0	NaN	5928100	6172	50	513
A0A8P0STX3	no	AAAEAVHHIHLQNFSR	16	Acetyl (Protein N-term)	_(ac)AAAEAVHHIHLQNFSR_	0	MULTI-MSMS	3_6_uninfected	4	461.489405	1841.92851	0.37982	51.718	0.47462	0	0.00093378	1	62.165	15454000	566	51	514	691	691
A0A8P0STX3	no	AAAEAVHHIHLQNFSR	16	Acetyl (Protein N-term)	_(ac)AAAEAVHHIHLQNFSR_	0	MULTI-MSMS	5_4_uninfected	4	461.489405	1841.92851	0.97049	50.293	0.34073	0	0.0114	1	43.024	5796600	566	51	515	692	692
A0A8P0STX3	no	AAAEAVHHIHLQNFSR	16	Acetyl (Protein N-term)	_(ac)AAAEAVHHIHLQNFSR_	0	MULTI-MATCH	5_6_uninfected	4	461.489405	1841.92851	0.36452	51.075	0.50905	0	NaN	0	NaN	3199800	566	51	516
A0A8P0STX3	no	AAAEAVHHIHLQNFSR	16	Acetyl (Protein N-term)	_(ac)AAAEAVHHIHLQNFSR_	0	MULTI-MATCH	3_1_infected	4	461.489405	1841.92851	0.32933	50.197	0.33837	0	NaN	0	NaN	4177100	566	51	517
A0A8I3QIE3	no	AAAEDVNVTFEDQQK	15	Unmodified	_AAAEDVNVTFEDQQK_	0	MULTI-MSMS	3_4_uninfected	2	832.891748	1663.76894	1.196	45.507	1.5322	0	5.9177E-14	2	202.65	21480000	4124	52	518	693;694	693
A0A8I3QIE3	no	AAAEDVNVTFEDQQK	15	Unmodified	_AAAEDVNVTFEDQQK_	0	MULTI-MSMS	3_5_uninfected	2	832.891748	1663.76894	0.27805	44.494	1.763	0	1.7139E-14	2	209.8	22627000	4124	52	519	695;696	695
A0A8I3QIE3	no	AAAEDVNVTFEDQQK	15	Unmodified	_AAAEDVNVTFEDQQK_	0	MSMS	3_5_uninfected	2	832.891748	1663.76894	NaN	45.831	1	0	0.0039236	1	60.49		4124	52	520	697	697
A0A8I3QIE3	no	AAAEDVNVTFEDQQK	15	Unmodified	_AAAEDVNVTFEDQQK_	0	MULTI-MSMS	3_6_uninfected	2	832.891748	1663.76894	0.19877	43.55	1.553	0	1.3923E-09	2	178.71	20283000	4124	52	521	698;699	698
A0A8I3QIE3	no	AAAEDVNVTFEDQQK	15	Unmodified	_AAAEDVNVTFEDQQK_	0	MULTI-MSMS	3_6_uninfected	2	832.891748	1663.76894	-0.57478	44.205	1.109	0	3.3858E-07	2	151.98	12133000	4124	52	522	700;701	700
A0A8I3QIE3	no	AAAEDVNVTFEDQQK	15	Unmodified	_AAAEDVNVTFEDQQK_	0	MULTI-MSMS	3_6_uninfected	2	832.891748	1663.76894	-1.2853	45.292	0.44245	0	0.00064641	1	78.692	4470700	4124	52	523	702	702
A0A8I3QIE3	no	AAAEDVNVTFEDQQK	15	Unmodified	_AAAEDVNVTFEDQQK_	0	MULTI-MSMS	3_6_uninfected	2	832.891748	1663.76894	1.5924	45.637	1.2242	0	0.002782	1	62.408	4375200	4124	52	524	703	703
A0A8I3QIE3	no	AAAEDVNVTFEDQQK	15	Unmodified	_AAAEDVNVTFEDQQK_	0	MULTI-MSMS	5_4_uninfected	2	832.891748	1663.76894	-0.067519	44.488	1.8335	0	2.6293E-07	1	156.01	29137000	4124	52	525	704	704
A0A8I3QIE3	no	AAAEDVNVTFEDQQK	15	Unmodified	_AAAEDVNVTFEDQQK_	0	MULTI-MSMS	5_5_uninfected	2	832.891748	1663.76894	0.35864	44.127	1.4637	-7.1054E-15	2.6679E-14	3	208.17	27831000	4124	52	526	705;706;707	705
A0A8I3QIE3	no	AAAEDVNVTFEDQQK	15	Unmodified	_AAAEDVNVTFEDQQK_	0	MULTI-MSMS	5_5_uninfected	2	832.891748	1663.76894	3.5737	45.481	0.50805	0	0.002339	2	65.179	7089200	4124	52	527	708;709	708
A0A8I3QIE3	no	AAAEDVNVTFEDQQK	15	Unmodified	_AAAEDVNVTFEDQQK_	0	MULTI-MSMS	5_6_uninfected	2	832.891748	1663.76894	-0.066083	44.542	2.9239	7.1054E-15	1.1997E-09	3	179.94	23267000	4124	52	528	710;711;712	711
A0A8I3QIE3	no	AAAEDVNVTFEDQQK	15	Unmodified	_AAAEDVNVTFEDQQK_	0	MULTI-MSMS	3_1_infected	2	832.891748	1663.76894	1.1463	42.359	2.2101	0	2.6679E-14	3	208.17	28769000	4124	52	529	713;714;715	714
A0A8I3QIE3	no	AAAEDVNVTFEDQQK	15	Unmodified	_AAAEDVNVTFEDQQK_	0	MULTI-MSMS	3_2_infected	2	832.891748	1663.76894	1.2837	42.586	2.0046	0	7.5569E-07	2	149.49	43457000	4124	52	530	716;717	716
A0A8I3QIE3	no	AAAEDVNVTFEDQQK	15	Unmodified	_AAAEDVNVTFEDQQK_	0	MULTI-MSMS	3_3_infected	2	832.891748	1663.76894	0.65197	43.079	1.6663	0	2.5299E-08	3	172.92	36258000	4124	52	531	718;719;720	718
A0A8I3QIE3	no	AAAEDVNVTFEDQQK	15	Unmodified	_AAAEDVNVTFEDQQK_	0	MULTI-MSMS	3_3_infected	2	832.891748	1663.76894	-0.032811	45.852	0.44123	7.1054E-15	0.031833	1	41.689	7032100	4124	52	532	721	721
A0A8I3QIE3	no	AAAEDVNVTFEDQQK	15	Unmodified	_AAAEDVNVTFEDQQK_	0	MSMS	3_3_infected	2	832.891748	1663.76894	NaN	44.224	1	0	0.0030053	1	63.473		4124	52	533	722	722
A0A8I3QIE3	no	AAAEDVNVTFEDQQK	15	Unmodified	_AAAEDVNVTFEDQQK_	0	MSMS	3_3_infected	2	832.891748	1663.76894	NaN	44.394	1	0	0.00013196	1	84.479		4124	52	534	723	723
A0A8I3QIE3	no	AAAEDVNVTFEDQQK	15	Unmodified	_AAAEDVNVTFEDQQK_	0	MULTI-MSMS	5_1_infected	2	832.891748	1663.76894	-0.83412	41.097	2.4468	0	1.7177E-07	5	160.88	29508000	4124	52	535	724;725;726;727;728	724
A0A8I3QIE3	no	AAAEDVNVTFEDQQK	15	Unmodified	_AAAEDVNVTFEDQQK_	0	MSMS	5_1_infected	2	832.891748	1663.76894	NaN	42.99	1	0	0.0043211	1	59.198		4124	52	536	729	729
A0A8I3QIE3	no	AAAEDVNVTFEDQQK	15	Unmodified	_AAAEDVNVTFEDQQK_	0	MULTI-MSMS	5_2_infected	2	832.891748	1663.76894	-0.0037426	42.704	2.069	0	1.1216E-05	5	137.01	35585000	4124	52	537	730;731;732;733;734	730
A0A8I3QIE3	no	AAAEDVNVTFEDQQK	15	Unmodified	_AAAEDVNVTFEDQQK_	0	MULTI-MSMS	5_3_infected	2	832.891748	1663.76894	1.1571	42.443	1.9349	7.1054E-15	5.1023E-06	2	143.97	24917000	4124	52	538	735;736	736
A0A8I3QIE3	no	AAAEDVNVTFEDQQK	15	Unmodified	_AAAEDVNVTFEDQQK_	0	MULTI-MATCH	5_4_uninfected	2	832.891748	1663.76894	-1.8253	46.12	0.20349	0	NaN	0	NaN	6582500	4124	52	539
A0A8I3QIE3	no	AAAEDVNVTFEDQQK	15	Unmodified	_AAAEDVNVTFEDQQK_	0	MULTI-MATCH	3_1_infected	2	832.891748	1663.76894	-0.19116	45.962	0.40716	7.1054E-15	NaN	0	NaN	5726700	4124	52	540
A0A8I3QIE3	no	AAAEDVNVTFEDQQK	15	Unmodified	_AAAEDVNVTFEDQQK_	0	MULTI-MATCH	5_2_infected	2	832.891748	1663.76894	-0.33185	44.992	0.54222	0	NaN	0	NaN	7882700	4124	52	541
A0A8I3NV30	no	AAAEEEDGGPEGPNR	15	Acetyl (Protein N-term)	_(ac)AAAEEEDGGPEGPNR_	0	MULTI-MSMS	3_4_uninfected	2	770.829148	1539.64374	0.89629	35.016	0.30612	0	1.8578E-05	1	125.74	3938000	6250	53	542	737	737
A0A8I3NV30	no	AAAEEEDGGPEGPNR	15	Acetyl (Protein N-term)	_(ac)AAAEEEDGGPEGPNR_	0	MULTI-MSMS	3_5_uninfected	2	770.829148	1539.64374	0.57746	33.446	0.3736	0	4.7931E-06	1	138.71	3542500	6250	53	543	738	738
A0A8I3NV30	no	AAAEEEDGGPEGPNR	15	Acetyl (Protein N-term)	_(ac)AAAEEEDGGPEGPNR_	0	MULTI-MSMS	3_6_uninfected	2	770.829148	1539.64374	-0.12397	33.065	0.61094	0	8.5589E-05	1	94.767	3018300	6250	53	544	739	739
A0A8I3NV30	no	AAAEEEDGGPEGPNR	15	Acetyl (Protein N-term)	_(ac)AAAEEEDGGPEGPNR_	0	MULTI-MSMS	5_4_uninfected	2	770.829148	1539.64374	-0.016552	33.506	0.30501	7.1054E-15	3.5891E-05	1	113.22	4623700	6250	53	545	740	740
A0A8I3NV30	no	AAAEEEDGGPEGPNR	15	Acetyl (Protein N-term)	_(ac)AAAEEEDGGPEGPNR_	0	MULTI-MSMS	5_5_uninfected	2	770.829148	1539.64374	-0.11543	33.371	0.37355	0	1.0274E-05	1	133.07	7130500	6250	53	546	741	741
A0A8I3NV30	no	AAAEEEDGGPEGPNR	15	Acetyl (Protein N-term)	_(ac)AAAEEEDGGPEGPNR_	0	MULTI-MSMS	5_6_uninfected	2	770.829148	1539.64374	0.41303	33.073	0.41904	0	3.3159E-05	1	115.18	3608800	6250	53	547	742	742
A0A8I3NV30	no	AAAEEEDGGPEGPNR	15	Acetyl (Protein N-term)	_(ac)AAAEEEDGGPEGPNR_	0	MULTI-MSMS	3_1_infected	2	770.829148	1539.64374	-0.0032894	32.676	0.51006	0	0.0045376	2	51.841	4662000	6250	53	548	743;744	744
A0A8I3NV30	no	AAAEEEDGGPEGPNR	15	Acetyl (Protein N-term)	_(ac)AAAEEEDGGPEGPNR_	0	MULTI-MSMS	3_2_infected	2	770.829148	1539.64374	0.035818	31.111	0.44198	0	0.0011227	1	66.262	3376100	6250	53	549	745	745
A0A8I3NV30	no	AAAEEEDGGPEGPNR	15	Acetyl (Protein N-term)	_(ac)AAAEEEDGGPEGPNR_	0	MULTI-MSMS	5_1_infected	2	770.829148	1539.64374	-0.14533	31.99	0.40708	3.5527E-15	0.00093437	1	68.536	3234600	6250	53	550	746	746
A0A8I3NV30	no	AAAEEEDGGPEGPNR	15	Acetyl (Protein N-term)	_(ac)AAAEEEDGGPEGPNR_	0	MULTI-MATCH	3_3_infected	2	770.829148	1539.64374	0.52791	31.692	0.47578	0	NaN	0	NaN	3627000	6250	53	551
A0A8I3Q2L7	no	AAAEGASEPADGDSDSAR	18	Unmodified	_AAAEGASEPADGDSDSAR_	0	MULTI-MSMS	3_5_uninfected	2	838.853352	1675.69215	0.24483	15.855	0.3409	-1.7764E-15	9.4068E-05	1	82.543	1577600	3804	54	552	747	747
A0A8I3Q2L7	no	AAAEGASEPADGDSDSAR	18	Unmodified	_AAAEGASEPADGDSDSAR_	0	MULTI-MSMS	3_6_uninfected	2	838.853352	1675.69215	-1.3326	15.503	0.27251	1.7764E-15	0.00020965	1	73.848	3200600	3804	54	553	748	748
A0A8I3Q2L7	no	AAAEGASEPADGDSDSAR	18	Unmodified	_AAAEGASEPADGDSDSAR_	0	MULTI-MSMS	5_6_uninfected	2	838.853352	1675.69215	0.026496	14.987	0.34	0	0.00029261	1	72.089	2564700	3804	54	554	749	749
A0A8I3Q2L7	no	AAAEGASEPADGDSDSAR	18	Unmodified	_AAAEGASEPADGDSDSAR_	0	MULTI-MSMS	3_1_infected	2	838.853352	1675.69215	-0.12428	14.433	0.34146	0	4.2413E-08	2	115.57	9693200	3804	54	555	750;751	751
A0A8I3Q2L7	no	AAAEGASEPADGDSDSAR	18	Unmodified	_AAAEGASEPADGDSDSAR_	0	MULTI-MSMS	3_2_infected	2	838.853352	1675.69215	-0.33905	14.347	0.61274	0	6.0375E-07	1	102.66	6298400	3804	54	556	752	752
A0A8I3Q2L7	no	AAAEGASEPADGDSDSAR	18	Unmodified	_AAAEGASEPADGDSDSAR_	0	MULTI-MSMS	3_3_infected	2	838.853352	1675.69215	-1.8135	14.966	0.27215	-1.7764E-15	4.2883E-08	1	115.34	10241000	3804	54	557	753	753
A0A8I3Q2L7	no	AAAEGASEPADGDSDSAR	18	Unmodified	_AAAEGASEPADGDSDSAR_	0	MULTI-MSMS	5_1_infected	2	838.853352	1675.69215	-1.2498	14.55	0.57557	0	9.5685E-05	1	82.362	5369600	3804	54	558	754	754
A0A8I3Q2L7	no	AAAEGASEPADGDSDSAR	18	Unmodified	_AAAEGASEPADGDSDSAR_	0	MULTI-MSMS	5_2_infected	2	838.853352	1675.69215	-0.71939	13.78	0.30548	0	0.00012777	1	78.763	5107200	3804	54	559	755	755
A0A8I3Q2L7	no	AAAEGASEPADGDSDSAR	18	Unmodified	_AAAEGASEPADGDSDSAR_	0	MULTI-MSMS	5_3_infected	2	838.853352	1675.69215	-0.53229	14.422	0.4081	-1.7764E-15	0.00040995	1	69.602	5429200	3804	54	560	756	756
A0A8I3Q2L7	no	AAAEGASEPADGDSDSAR	18	Unmodified	_AAAEGASEPADGDSDSAR_	0	MULTI-MATCH	3_4_uninfected	2	838.853352	1675.69215	-2.2383	15.26	0.27021	1.7764E-15	NaN	0	NaN	1981600	3804	54	561
A0A8P0SJL7	no	AAAEPGSPGGAADSGAR	17	Unmodified	_AAAEPGSPGGAADSGAR_	0	MULTI-MSMS	3_4_uninfected	2	721.336943	1440.65933	0.37071	15.667	0.43875	0	4.4826E-06	2	101.6	22541000	5057	55	562	757;758	757
A0A8P0SJL7	no	AAAEPGSPGGAADSGAR	17	Unmodified	_AAAEPGSPGGAADSGAR_	0	MULTI-MSMS	3_5_uninfected	2	721.336943	1440.65933	0.033235	16.418	0.57718	0	2.2431E-07	1	142.91	19130000	5057	55	563	759	759
A0A8P0SJL7	no	AAAEPGSPGGAADSGAR	17	Unmodified	_AAAEPGSPGGAADSGAR_	0	MULTI-MSMS	3_6_uninfected	2	721.336943	1440.65933	-0.22914	15.879	0.50093	0	2.868E-07	3	140.91	25816000	5057	55	564	760;761;762	761
A0A8P0SJL7	no	AAAEPGSPGGAADSGAR	17	Unmodified	_AAAEPGSPGGAADSGAR_	0	MULTI-MSMS	5_4_uninfected	2	721.336943	1440.65933	-0.876	14.762	0.44267	1.7764E-15	4.4773E-06	2	101.72	17542000	5057	55	565	763;764	764
A0A8P0SJL7	no	AAAEPGSPGGAADSGAR	17	Unmodified	_AAAEPGSPGGAADSGAR_	0	MULTI-MSMS	5_5_uninfected	2	721.336943	1440.65933	-0.14601	15.058	0.23697	1.7764E-15	0.00016345	1	79.633	14696000	5057	55	566	765	765
A0A8P0SJL7	no	AAAEPGSPGGAADSGAR	17	Unmodified	_AAAEPGSPGGAADSGAR_	0	MULTI-MSMS	5_6_uninfected	2	721.336943	1440.65933	-0.76603	15.725	0.83806	1.7764E-15	1.9371E-06	1	125.28	6784200	5057	55	567	766	766
A0A8P0SJL7	no	AAAEPGSPGGAADSGAR	17	Unmodified	_AAAEPGSPGGAADSGAR_	0	MULTI-MSMS	3_1_infected	2	721.336943	1440.65933	-0.63334	14.736	0.40676	0	4.37E-06	2	104.24	41613000	5057	55	568	767;768	768
A0A8P0SJL7	no	AAAEPGSPGGAADSGAR	17	Unmodified	_AAAEPGSPGGAADSGAR_	0	MULTI-MSMS	3_2_infected	2	721.336943	1440.65933	0.67091	15.281	0.94982	0	0.0003237	3	73.466	33311000	5057	55	569	769;770;771	769
A0A8P0SJL7	no	AAAEPGSPGGAADSGAR	17	Unmodified	_AAAEPGSPGGAADSGAR_	0	MULTI-MSMS	3_3_infected	2	721.336943	1440.65933	-0.1524	15.23	0.37398	1.7764E-15	3.9959E-05	3	93.011	36441000	5057	55	570	772;773;774	773
A0A8P0SJL7	no	AAAEPGSPGGAADSGAR	17	Unmodified	_AAAEPGSPGGAADSGAR_	0	MULTI-MSMS	5_1_infected	2	721.336943	1440.65933	0.40477	15.184	0.95157	0	4.4373E-06	2	102.66	44002000	5057	55	571	775;776	776
A0A8P0SJL7	no	AAAEPGSPGGAADSGAR	17	Unmodified	_AAAEPGSPGGAADSGAR_	0	MULTI-MSMS	5_2_infected	2	721.336943	1440.65933	0.68018	14.099	0.54329	0	0.00012416	1	82.85	30993000	5057	55	572	777	777
A0A8P0SJL7	no	AAAEPGSPGGAADSGAR	17	Unmodified	_AAAEPGSPGGAADSGAR_	0	MULTI-MSMS	5_3_infected	2	721.336943	1440.65933	0.10889	14.958	0.95008	0	0.00065169	1	69.03	15060000	5057	55	573	778	778
A0A8P0SJL7	no	AAAEPGSPGGAADSGAR	17	Unmodified	_AAAEPGSPGGAADSGAR_	0	MULTI-MATCH	5_3_infected	2	721.336943	1440.65933	3.5735	14.595	0.17087	1.7764E-15	NaN	0	NaN	3172900	5057	55	574
A0A8P0SVJ4	no	AAAEPLRPR	9	Acetyl (Protein N-term)	_(ac)AAAEPLRPR_	1	MULTI-MSMS	3_5_uninfected	2	511.790715	1021.56688	0.45922	26.44	0.95144	0	0.054828	1	41.302	2597200	393	56	575	779	779
A0A8P0SVJ4	no	AAAEPLRPR	9	Acetyl (Protein N-term)	_(ac)AAAEPLRPR_	1	MSMS	3_6_uninfected	2	511.790715	1021.56688	NaN	26.411	1	0	0.0051115	1	86.833		393	56	576	780	780
A0A8P0SVJ4	no	AAAEPLRPR	9	Acetyl (Protein N-term)	_(ac)AAAEPLRPR_	1	MSMS	5_4_uninfected	2	511.790715	1021.56688	NaN	25.588	1	0	0.0025462	1	109.86		393	56	577	781	781
A0A8P0SVJ4	no	AAAEPLRPR	9	Acetyl (Protein N-term)	_(ac)AAAEPLRPR_	1	MSMS	5_5_uninfected	2	511.790715	1021.56688	NaN	25.541	1	0	0.0073488	1	77.058		393	56	578	782	782
A0A8P0P220	yes	AAAETLSLR	9	Acetyl (Protein N-term)	_(ac)AAAETLSLR_	0	MULTI-MSMS	3_4_uninfected	2	487.269281	972.52401	-0.38813	61.526	0.71318	0	0.001141	1	107.66	60975000	6628	57	579	783	783
A0A8P0P220	yes	AAAETLSLR	9	Acetyl (Protein N-term)	_(ac)AAAETLSLR_	0	MULTI-MSMS	3_5_uninfected	2	487.269281	972.52401	-0.19126	61.807	0.84847	-7.1054E-15	0.00046883	1	157.86	65760000	6628	57	580	784	784
A0A8P0P220	yes	AAAETLSLR	9	Acetyl (Protein N-term)	_(ac)AAAETLSLR_	0	MSMS	3_6_uninfected	2	487.269281	972.52401	NaN	61.128	1	0	0.00017239	1	143.89		6628	57	581	785	785
A0A8P0P220	yes	AAAETLSLR	9	Acetyl (Protein N-term)	_(ac)AAAETLSLR_	0	MSMS	5_4_uninfected	2	487.269281	972.52401	NaN	60.332	1	0	0.0017712	1	114.5		6628	57	582	786	786
A0A8P0P220	yes	AAAETLSLR	9	Acetyl (Protein N-term)	_(ac)AAAETLSLR_	0	MSMS	5_5_uninfected	2	487.269281	972.52401	NaN	60.957	1	0	0.0022286	1	107.01		6628	57	583	787	787
A0A8P0P220	yes	AAAETLSLR	9	Acetyl (Protein N-term)	_(ac)AAAETLSLR_	0	MSMS	5_6_uninfected	2	487.269281	972.52401	NaN	60.756	1	0	0.002505	1	104.06		6628	57	584	788	788
A0A8P0P220	yes	AAAETLSLR	9	Acetyl (Protein N-term)	_(ac)AAAETLSLR_	0	MULTI-MSMS	3_1_infected	2	487.269281	972.52401	1.3705	58.289	1.1205	0	0.025172	1	49.442	25372000	6628	57	585	789	789
A0A8P0P220	yes	AAAETLSLR	9	Acetyl (Protein N-term)	_(ac)AAAETLSLR_	0	MSMS	3_2_infected	2	487.269281	972.52401	NaN	58.874	1	0	0.043707	1	45.972		6628	57	586	790	790
A0A8P0P220	yes	AAAETLSLR	9	Acetyl (Protein N-term)	_(ac)AAAETLSLR_	0	MULTI-MSMS	3_3_infected	2	487.269281	972.52401	1.5185	58.708	0.95094	0	0.037963	1	42.864	27512000	6628	57	587	791	791
A0A8P0P220	yes	AAAETLSLR	9	Acetyl (Protein N-term)	_(ac)AAAETLSLR_	0	MULTI-MSMS	5_3_infected	2	487.269281	972.52401	1.4066	58.62	1.8358	0	0.040717	1	41.448	16993000	6628	57	588	792	792
A0A8P0TLI1	no	AAAEVGINSETIVKPASISEDELLNLINK	29	Unmodified	_AAAEVGINSETIVKPASISEDELLNLINK_	1	MULTI-MSMS	3_4_uninfected	3	1013.54671	3037.61831	0.32202	98.461	0.7466	0	4.0352E-32	1	138.23	129770000	5583	58	589	793	793
A0A8P0TLI1	no	AAAEVGINSETIVKPASISEDELLNLINK	29	Unmodified	_AAAEVGINSETIVKPASISEDELLNLINK_	1	MULTI-MSMS	3_5_uninfected	3	1013.54671	3037.61831	-0.61431	97.816	0.81736	0	3.2537E-25	2	128.92	125350000	5583	58	590	794;795	794
A0A8P0TLI1	no	AAAEVGINSETIVKPASISEDELLNLINK	29	Unmodified	_AAAEVGINSETIVKPASISEDELLNLINK_	1	MULTI-MSMS	3_6_uninfected	3	1013.54671	3037.61831	-0.18364	97.493	0.9147	0	2.8377E-25	3	130.01	117850000	5583	58	591	796;797;798	798
A0A8P0TLI1	no	AAAEVGINSETIVKPASISEDELLNLINK	29	Unmodified	_AAAEVGINSETIVKPASISEDELLNLINK_	1	MULTI-MSMS	5_4_uninfected	3	1013.54671	3037.61831	-0.14265	97.786	1.1893	0	8.819E-08	3	73.805	127240000	5583	58	592	799;800;801	799
A0A8P0TLI1	no	AAAEVGINSETIVKPASISEDELLNLINK	29	Unmodified	_AAAEVGINSETIVKPASISEDELLNLINK_	1	MULTI-MSMS	5_5_uninfected	3	1013.54671	3037.61831	-0.40612	97.289	0.74694	0	7.3906E-09	1	80.847	113030000	5583	58	593	802	802
A0A8P0TLI1	no	AAAEVGINSETIVKPASISEDELLNLINK	29	Unmodified	_AAAEVGINSETIVKPASISEDELLNLINK_	1	MULTI-MSMS	5_5_uninfected	3	1013.54671	3037.61831	1.5994	97.776	0.54202	0	2.1876E-07	2	71.974	39279000	5583	58	594	803;804	803
A0A8P0TLI1	no	AAAEVGINSETIVKPASISEDELLNLINK	29	Unmodified	_AAAEVGINSETIVKPASISEDELLNLINK_	1	MULTI-MSMS	5_6_uninfected	3	1013.54671	3037.61831	-0.4852	98.048	0.81347	0	6.5018E-26	2	135.75	299320000	5583	58	595	805;806	805
A0A8P0TLI1	no	AAAEVGINSETIVKPASISEDELLNLINK	29	Unmodified	_AAAEVGINSETIVKPASISEDELLNLINK_	1	MULTI-MSMS	3_1_infected	3	1013.54671	3037.61831	0.81366	96.666	0.81468	0	5.7889E-07	2	66.925	45729000	5583	58	596	807;808	807
A0A8P0TLI1	no	AAAEVGINSETIVKPASISEDELLNLINK	29	Unmodified	_AAAEVGINSETIVKPASISEDELLNLINK_	1	MULTI-MSMS	3_2_infected	3	1013.54671	3037.61831	0.95553	95.829	0.783	0	6.5802E-06	2	53.705	54707000	5583	58	597	809;810	809
A0A8P0TLI1	no	AAAEVGINSETIVKPASISEDELLNLINK	29	Unmodified	_AAAEVGINSETIVKPASISEDELLNLINK_	1	MULTI-MSMS	3_3_infected	3	1013.54671	3037.61831	0.94035	96.29	0.74364	1.4211E-14	3.8819E-06	3	57.803	64456000	5583	58	598	811;812;813	812
A0A8P0TLI1	no	AAAEVGINSETIVKPASISEDELLNLINK	29	Unmodified	_AAAEVGINSETIVKPASISEDELLNLINK_	1	MULTI-MSMS	5_1_infected	3	1013.54671	3037.61831	0.95064	95.879	0.57651	1.4211E-14	1.2386E-08	1	76.439	93406000	5583	58	599	814	814
A0A8P0TLI1	no	AAAEVGINSETIVKPASISEDELLNLINK	29	Unmodified	_AAAEVGINSETIVKPASISEDELLNLINK_	1	MULTI-MSMS	5_2_infected	3	1013.54671	3037.61831	1.3579	96.186	0.74567	0	2.978E-20	2	121.3	59877000	5583	58	600	815;816	816
A0A8P0TLI1	no	AAAEVGINSETIVKPASISEDELLNLINK	29	Unmodified	_AAAEVGINSETIVKPASISEDELLNLINK_	1	MULTI-MSMS	5_3_infected	3	1013.54671	3037.61831	1.2078	95.66	0.54167	0	0.000385	1	39.737	68255000	5583	58	601	817	817
A0A8P0TLI1	no	AAAEVGINSETIVKPASISEDELLNLINK	29	Unmodified	_AAAEVGINSETIVKPASISEDELLNLINK_	1	MULTI-MATCH	3_1_infected	3	1013.54671	3037.61831	-2.2657	97.295	0.20376	0	NaN	0	NaN	13649000	5583	58	602
A0A8I3MXC4	no	AAAEVNQDYGLDSK	14	Unmodified	_AAAEVNQDYGLDSK_	0	MULTI-MSMS	3_4_uninfected	2	740.849352	1479.68415	-0.70671	35.762	0.7814	0	1.3872E-06	1	151.66	40771000	3375	59	603	818	818
A0A8I3MXC4	no	AAAEVNQDYGLDSK	14	Unmodified	_AAAEVNQDYGLDSK_	0	MULTI-SECPEP	3_5_uninfected	2	740.849352	1479.68415	-1.593	34.21	0.743	0	0.0034453	1	113.63	39707000	3375	59	604	819	819
A0A8I3MXC4	no	AAAEVNQDYGLDSK	14	Unmodified	_AAAEVNQDYGLDSK_	0	MULTI-MSMS	3_6_uninfected	2	740.849352	1479.68415	-1.1071	34.401	1.3248	0	6.0557E-08	2	174.4	27292000	3375	59	605	820;821	820
A0A8I3MXC4	no	AAAEVNQDYGLDSK	14	Unmodified	_AAAEVNQDYGLDSK_	0	MULTI-MSMS	5_4_uninfected	2	740.849352	1479.68415	0.80764	34.137	0.7498	0	5.4811E-05	2	131.12	35724000	3375	59	606	822;823	822
A0A8I3MXC4	no	AAAEVNQDYGLDSK	14	Unmodified	_AAAEVNQDYGLDSK_	0	MSMS	5_5_uninfected	2	740.849352	1479.68415	NaN	34.12	1	0	2.5476E-18	1	156.51		3375	59	607	824	824
A0A8I3MXC4	no	AAAEVNQDYGLDSK	14	Unmodified	_AAAEVNQDYGLDSK_	0	MULTI-MSMS	5_6_uninfected	2	740.849352	1479.68415	-1.7617	34.15	0.81147	0	2.2056E-05	1	138.76	32051000	3375	59	608	825	825
A0A8I3MXC4	no	AAAEVNQDYGLDSK	14	Unmodified	_AAAEVNQDYGLDSK_	0	MSMS	5_6_uninfected	2	740.849352	1479.68415	NaN	34.667	1	0	0.021713	1	51.286		3375	59	609	826	826
A0A8I3MXC4	no	AAAEVNQDYGLDSK	14	Unmodified	_AAAEVNQDYGLDSK_	0	MSMS	5_6_uninfected	2	740.849352	1479.68415	NaN	35.364	1	0	0.033158	1	46.352		3375	59	610	827	827
A0A8I3MXC4	no	AAAEVNQDYGLDSK	14	Unmodified	_AAAEVNQDYGLDSK_	0	MSMS	3_1_infected	2	740.849352	1479.68415	NaN	33.433	1	0	0.00050117	1	80.245		3375	59	611	828	828
A0A8I3MXC4	no	AAAEVNQDYGLDSK	14	Unmodified	_AAAEVNQDYGLDSK_	0	MULTI-MSMS	3_2_infected	2	740.849352	1479.68415	0.90728	33.266	0.54139	7.1054E-15	0.0063434	2	59.418	2668700	3375	59	612	829;830	829
A0A8I3MXC4	no	AAAEVNQDYGLDSK	14	Unmodified	_AAAEVNQDYGLDSK_	0	MSMS	3_2_infected	2	740.849352	1479.68415	NaN	32.064	1	0	0.0019854	1	68.548		3375	59	613	831	831
A0A8I3MXC4	no	AAAEVNQDYGLDSK	14	Unmodified	_AAAEVNQDYGLDSK_	0	MSMS	3_3_infected	2	740.849352	1479.68415	NaN	32.392	1	0	0.00025479	1	85.885		3375	59	614	832	832
A0A8I3MXC4	no	AAAEVNQDYGLDSK	14	Unmodified	_AAAEVNQDYGLDSK_	0	MULTI-MSMS	5_1_infected	2	740.849352	1479.68415	0.57218	32.574	0.9517	0	0.0005669	3	87.184	37705000	3375	59	615	833;834;835	835
A0A8I3MXC4	no	AAAEVNQDYGLDSK	14	Unmodified	_AAAEVNQDYGLDSK_	0	MULTI-MSMS	5_2_infected	2	740.849352	1479.68415	1.0858	31.511	0.9538	3.5527E-15	0.0004031	2	91.937	22889000	3375	59	616	836;837	836
A0A8I3MXC4	no	AAAEVNQDYGLDSK	14	Unmodified	_AAAEVNQDYGLDSK_	0	MULTI-MSMS	5_2_infected	2	740.849352	1479.68415	3.1902	32.543	1.1917	7.1054E-15	0.033508	1	43.419	11709000	3375	59	617	838	838
A0A8I3MXC4	no	AAAEVNQDYGLDSK	14	Unmodified	_AAAEVNQDYGLDSK_	0	MULTI-MSMS	5_3_infected	2	740.849352	1479.68415	-0.25958	32.932	0.61106	0	0.0055707	1	60.49	29113000	3375	59	618	839	839
A0A8I3N6K0	no	AAAFEDQENETVVVK	15	Unmodified	_AAAFEDQENETVVVK_	0	MSMS	3_5_uninfected	2	825.404492	1648.79443	NaN	44.634	1	0	0.00010863	1	87.184		5438	60	619	840	840
A0A8I3N6K0	no	AAAFEDQENETVVVK	15	Unmodified	_AAAFEDQENETVVVK_	0	MSMS	3_6_uninfected	2	825.404492	1648.79443	NaN	43.595	1	0	0.00031206	1	80.014		5438	60	620	841	841
A0A8I3N6K0	no	AAAFEDQENETVVVK	15	Unmodified	_AAAFEDQENETVVVK_	0	MSMS	3_6_uninfected	2	825.404492	1648.79443	NaN	43.683	1	0	9.0676E-05	1	89.266		5438	60	621	842	842
A0A8I3N6K0	no	AAAFEDQENETVVVK	15	Unmodified	_AAAFEDQENETVVVK_	0	MSMS	5_4_uninfected	2	825.404492	1648.79443	NaN	44.535	1	0	9.0676E-05	1	89.266		5438	60	622	843	843
A0A8I3N6K0	no	AAAFEDQENETVVVK	15	Unmodified	_AAAFEDQENETVVVK_	0	MULTI-MSMS	5_1_infected	2	825.404492	1648.79443	-2.4431	40.975	0.91696	7.1054E-15	0.00031926	1	87.184	17226000	5438	60	623	844	844
A0A8I3N6K0	no	AAAFEDQENETVVVK	15	Unmodified	_AAAFEDQENETVVVK_	0	MULTI-MSMS	5_1_infected	2	825.404492	1648.79443	0.8878	42.103	1.6305	0	0.0005583	2	80.979	11341000	5438	60	624	845;846	845
A0A8I3N6K0	no	AAAFEDQENETVVVK	15	Unmodified	_AAAFEDQENETVVVK_	0	MULTI-MSMS	5_2_infected	2	825.404492	1648.79443	-1.4514	43.495	0.47406	0	0.0022332	1	65.842	7386500	5438	60	625	847	847
A0A8I3N6K0	no	AAAFEDQENETVVVK	15	Unmodified	_AAAFEDQENETVVVK_	0	MULTI-MATCH	3_1_infected	2	825.404492	1648.79443	-3.0736	43.832	0.13528	0	NaN	0	NaN	2822600	5438	60	626
A0A8I3N6K0	no	AAAFEDQENETVVVK	15	Unmodified	_AAAFEDQENETVVVK_	0	MULTI-MATCH	5_3_infected	2	825.404492	1648.79443	-2.0591	43.335	0.81233	0	NaN	0	NaN	10092000	5438	60	627
A0A8C0SU81	no	AAAFSPVDHDDFVI	14	Unmodified	_AAAFSPVDHDDFVI_	0	MULTI-MSMS	3_4_uninfected	2	752.359356	1502.70416	0.73459	84.016	0.67802	-1.4211E-14	0.0483	1	38.754	38221000	5651	61	628	848	848
A0A8C0SU81	no	AAAFSPVDHDDFVI	14	Unmodified	_AAAFSPVDHDDFVI_	0	MULTI-MSMS	3_5_uninfected	2	752.359356	1502.70416	-0.15424	84.121	0.51052	0	0.041197	1	40.994	35591000	5651	61	629	849	849
A0A8C0SU81	no	AAAFSPVDHDDFVI	14	Unmodified	_AAAFSPVDHDDFVI_	0	MULTI-SECPEP	5_4_uninfected	2	752.359356	1502.70416	-0.39167	82.381	0.78007	0	0.050274	1	55.908	54172000	5651	61	630	850	850
A0A8C0SU81	no	AAAFSPVDHDDFVI	14	Unmodified	_AAAFSPVDHDDFVI_	0	MULTI-MSMS	5_6_uninfected	2	752.359356	1502.70416	0.21349	82.991	0.67689	0	0.033212	1	43.512	43803000	5651	61	631	851	851
A0A8C0SU81	no	AAAFSPVDHDDFVI	14	Unmodified	_AAAFSPVDHDDFVI_	0	MULTI-MATCH	5_5_uninfected	2	752.359356	1502.70416	-0.20622	82.488	0.54427	0	NaN	0	NaN	60509000	5651	61	632
A0A8C0SU81	no	AAAFSPVDHDDFVI	14	Unmodified	_AAAFSPVDHDDFVI_	0	MULTI-MATCH	5_1_infected	2	752.359356	1502.70416	-0.86317	84.109	0.37144	0	NaN	0	NaN	16327000	5651	61	633
A0A8C0PB83	no	AAAGELEEDSGLMALAK	17	Unmodified	_AAAGELEEDSGLMALAK_	0	MULTI-MSMS	3_2_infected	2	838.414002	1674.81345	1.0959	72.364	1.1904	0	3.5385E-07	1	138.75	144230000	3817	62	634	852	852
A0A8C0PB83	no	AAAGELEEDSGLMALAK	17	Unmodified	_AAAGELEEDSGLMALAK_	0	MULTI-MSMS	5_1_infected	2	838.414002	1674.81345	1.2142	71.605	2.0358	0	0.00041064	2	72.29	119770000	3817	62	635	853;854	854
A0A8C0PB83	no	AAAGELEEDSGLMALAK	17	Unmodified	_AAAGELEEDSGLMALAK_	0	MULTI-MSMS	5_2_infected	2	838.414002	1674.81345	1.3258	72.691	1.2574	1.4211E-14	4.4701E-06	1	101.89	168700000	3817	62	636	855	855
A0A8C0PB83	no	AAAGELEEDSGLMALAK	17	Unmodified	_AAAGELEEDSGLMALAK_	0	MULTI-MATCH	3_1_infected	2	838.414002	1674.81345	0.9408	72.077	1.3221	-1.4211E-14	NaN	0	NaN	172290000	3817	62	637
A0A8C0Q0M7	no	AAAGELQEDSGLHVLAR	17	Unmodified	_AAAGELQEDSGLHVLAR_	0	MULTI-MSMS	5_1_infected	2	868.949932	1735.88531	0.22918	46.305	0.23841	7.1054E-15	0.00019409	1	77.124	5163900	4462	63	638	856	856
P55745	yes	AAAGGGGGGAAGR	13	Acetyl (Protein N-term)	_(ac)AAAGGGGGGAAGR_	0	MULTI-MSMS	3_4_uninfected	2	486.236304	970.458055	-0.8183	14.616	0.17174	0	1.0952E-05	1	157.2	10308000	212	64	639	857	857
P55745	yes	AAAGGGGGGAAGR	13	Acetyl (Protein N-term)	_(ac)AAAGGGGGGAAGR_	0	MULTI-MSMS	3_5_uninfected	2	486.236304	970.458055	-0.27344	13.666	0.42182	0	0.0001668	1	96.034	8331500	212	64	640	858	858
P55745	yes	AAAGGGGGGAAGR	13	Acetyl (Protein N-term)	_(ac)AAAGGGGGGAAGR_	0	MULTI-MSMS	3_6_uninfected	2	486.236304	970.458055	-1.306	14.735	0.30493	0	0.00021455	2	93.649	14000000	212	64	641	859;860	859
P55745	yes	AAAGGGGGGAAGR	13	Acetyl (Protein N-term)	_(ac)AAAGGGGGGAAGR_	0	MULTI-MSMS	5_4_uninfected	2	486.236304	970.458055	0.19481	13.63	0.34017	0	6.3965E-06	1	167.04	26708000	212	64	642	861	861
P55745	yes	AAAGGGGGGAAGR	13	Acetyl (Protein N-term)	_(ac)AAAGGGGGGAAGR_	0	MULTI-MSMS	5_5_uninfected	2	486.236304	970.458055	0.1169	13.817	0.40735	0	1.2217E-05	1	151.44	22306000	212	64	643	862	862
P55745	yes	AAAGGGGGGAAGR	13	Acetyl (Protein N-term)	_(ac)AAAGGGGGGAAGR_	0	MULTI-MSMS	5_6_uninfected	2	486.236304	970.458055	0.56635	13.646	0.46092	0	1.0833E-08	2	191.78	20557000	212	64	644	863;864	863
P55745	yes	AAAGGGGGGAAGR	13	Acetyl (Protein N-term)	_(ac)AAAGGGGGGAAGR_	0	MULTI-MSMS	3_2_infected	2	486.236304	970.458055	-0.90387	12.533	0.26788	0	0.00021818	1	93.467	6807700	212	64	645	865	865
P55745	yes	AAAGGGGGGAAGR	13	Acetyl (Protein N-term)	_(ac)AAAGGGGGGAAGR_	0	MULTI-MSMS	3_3_infected	2	486.236304	970.458055	-1.0042	14.111	0.23814	0	7.139E-05	1	111.82	6486600	212	64	646	866	866
P55745	yes	AAAGGGGGGAAGR	13	Acetyl (Protein N-term)	_(ac)AAAGGGGGGAAGR_	0	MULTI-MSMS	5_2_infected	2	486.236304	970.458055	-0.30269	13.321	0.13626	0	0.0072502	1	52.579	5495200	212	64	647	867	867
P55745	yes	AAAGGGGGGAAGR	13	Acetyl (Protein N-term)	_(ac)AAAGGGGGGAAGR_	0	MULTI-MSMS	5_3_infected	2	486.236304	970.458055	-0.43917	13.727	0.20328	0	8.168E-05	1	105.1	5281700	212	64	648	868	868
P55745	yes	AAAGGGGGGAAGR	13	Acetyl (Protein N-term)	_(ac)AAAGGGGGGAAGR_	0	MULTI-MATCH	5_1_infected	2	486.236304	970.458055	-1.9546	12.365	0.30598	0	NaN	0	NaN	5777100	212	64	649
A0A8I3RRR3	no	AAAGGLAMLTSMR	13	Unmodified	_AAAGGLAMLTSMR_	0	MULTI-MSMS	3_5_uninfected	2	625.323208	1248.63186	-3.1598	70.32	0.9187	0	0.013071	1	53.569	39012000	4340	65	650	869	869
A0A8I3RRR3	no	AAAGGLAMLTSMR	13	Unmodified	_AAAGGLAMLTSMR_	0	MULTI-MATCH	3_4_uninfected	2	625.323208	1248.63186	-3.2009	70.419	1.0536	0	NaN	0	NaN	32579000	4340	65	651
A0A8P0TDI1	no	AAAGQESEGPAVGPPQPLGK	20	Unmodified	_AAAGQESEGPAVGPPQPLGK_	0	MULTI-MSMS	3_4_uninfected	2	930.976147	1859.93774	0.53923	40.927	0.68072	0	0.00081491	1	52.555	4513800	2450	66	652	870	870
A0A8P0TDI1	no	AAAGQESEGPAVGPPQPLGK	20	Unmodified	_AAAGQESEGPAVGPPQPLGK_	0	MULTI-MSMS	3_5_uninfected	2	930.976147	1859.93774	0.46941	41.378	0.50539	7.1054E-15	1.2288E-07	1	109.22	6767200	2450	66	653	871	871
A0A8P0TDI1	no	AAAGQESEGPAVGPPQPLGK	20	Unmodified	_AAAGQESEGPAVGPPQPLGK_	0	MULTI-MSMS	3_6_uninfected	2	930.976147	1859.93774	0.41012	40.616	0.54132	0	7.7512E-05	1	81.565	6335500	2450	66	654	872	872
A0A8P0TDI1	no	AAAGQESEGPAVGPPQPLGK	20	Unmodified	_AAAGQESEGPAVGPPQPLGK_	0	MULTI-MSMS	5_4_uninfected	2	930.976147	1859.93774	0.14658	39.478	0.44283	7.1054E-15	2.5188E-05	1	92.856	6185800	2450	66	655	873	873
A0A8P0TDI1	no	AAAGQESEGPAVGPPQPLGK	20	Unmodified	_AAAGQESEGPAVGPPQPLGK_	0	MSMS	5_5_uninfected	2	930.976147	1859.93774	NaN	40.857	1	0	0.0001784	1	74.76		2450	66	656	874	874
A0A8P0TDI1	no	AAAGQESEGPAVGPPQPLGK	20	Unmodified	_AAAGQESEGPAVGPPQPLGK_	0	MULTI-MSMS	5_6_uninfected	2	930.976147	1859.93774	-0.18276	40.024	0.4426	0	3.7287E-07	1	102.73	8134500	2450	66	657	875	875
A0A8P0TDI1	no	AAAGQESEGPAVGPPQPLGK	20	Unmodified	_AAAGQESEGPAVGPPQPLGK_	0	MULTI-MSMS	3_1_infected	2	930.976147	1859.93774	0.87165	37.301	0.64567	0	0.00014562	1	72.496	9214300	2450	66	658	876	876
A0A8P0TDI1	no	AAAGQESEGPAVGPPQPLGK	20	Unmodified	_AAAGQESEGPAVGPPQPLGK_	0	MSMS	3_2_infected	2	930.976147	1859.93774	NaN	38.152	1	0	0.046818	1	35.737		2450	66	659	877	877
A0A8P0TDI1	no	AAAGQESEGPAVGPPQPLGK	20	Unmodified	_AAAGQESEGPAVGPPQPLGK_	0	MULTI-MSMS	3_3_infected	2	930.976147	1859.93774	0.43533	38.378	0.67949	0	0.00012844	2	73.848	7430600	2450	66	660	878;879	878
A0A8P0TDI1	no	AAAGQESEGPAVGPPQPLGK	20	Unmodified	_AAAGQESEGPAVGPPQPLGK_	0	MULTI-MSMS	5_1_infected	2	930.976147	1859.93774	0.096214	38.136	0.54321	0	0.00039458	1	60.157	8913000	2450	66	661	880	880
A0A8P0TDI1	no	AAAGQESEGPAVGPPQPLGK	20	Unmodified	_AAAGQESEGPAVGPPQPLGK_	0	MULTI-MSMS	5_2_infected	2	930.976147	1859.93774	0.76738	38.28	0.61086	0	0.013539	1	35.204	9012600	2450	66	662	881	881
A0A8P0TDI1	no	AAAGQESEGPAVGPPQPLGK	20	Unmodified	_AAAGQESEGPAVGPPQPLGK_	0	MULTI-MSMS	5_3_infected	2	930.976147	1859.93774	0.59431	37.325	0.67923	0	0.0097027	1	36.284	6025900	2450	66	663	882	882
A0A8P0TDI1	no	AAAGQESEGPAVGPPQPLGK	20	Unmodified	_AAAGQESEGPAVGPPQPLGK_	0	MULTI-MATCH	5_5_uninfected	2	930.976147	1859.93774	0.51809	40.906	0.74707	0	NaN	0	NaN	5605900	2450	66	664
A0A8P0TDI1	no	AAAGQESEGPAVGPPQPLGK	20	Unmodified	_AAAGQESEGPAVGPPQPLGK_	0	MULTI-MATCH	3_2_infected	2	930.976147	1859.93774	0.15445	38.399	0.54375	0	NaN	0	NaN	5320000	2450	66	665
A0A8I3MKN1	no	AAAHCAHVFTTVSQITAIEAQHLLK	25	Unmodified	_AAAHCAHVFTTVSQITAIEAQHLLK_	0	MULTI-MSMS	3_4_uninfected	4	680.110252	2716.4119	-3.0756	76.77	0.81424	0	0.010394	1	28.344	24685000	2580	67	666	883	883
A0A8I3MKN1	no	AAAHCAHVFTTVSQITAIEAQHLLK	25	Unmodified	_AAAHCAHVFTTVSQITAIEAQHLLK_	0	MULTI-MSMS	3_5_uninfected	4	680.110252	2716.4119	0.4527	75.493	0.74788	1.4211E-14	0.0048816	1	33.342	20337000	2580	67	667	884	884
A0A8I3MKN1	no	AAAHCAHVFTTVSQITAIEAQHLLK	25	Unmodified	_AAAHCAHVFTTVSQITAIEAQHLLK_	0	MULTI-MSMS	3_5_uninfected	3	906.477911	2716.4119	-0.41505	75.528	0.30492	0	0.049905	1	14.799	18788000	2580	67	668	885	885
A0A8I3MKN1	no	AAAHCAHVFTTVSQITAIEAQHLLK	25	Unmodified	_AAAHCAHVFTTVSQITAIEAQHLLK_	0	MULTI-MSMS	3_6_uninfected	4	680.110252	2716.4119	0.3097	74.7	0.64672	0	0.00044493	2	39.625	49696000	2580	67	669	886;887	887
A0A8I3MKN1	no	AAAHCAHVFTTVSQITAIEAQHLLK	25	Unmodified	_AAAHCAHVFTTVSQITAIEAQHLLK_	0	MULTI-MSMS	5_5_uninfected	4	680.110252	2716.4119	-0.34291	74.414	0.37331	0	3.1968E-08	1	85.805	43853000	2580	67	670	888	888
A0A8I3MKN1	no	AAAHCAHVFTTVSQITAIEAQHLLK	25	Unmodified	_AAAHCAHVFTTVSQITAIEAQHLLK_	0	MULTI-MSMS	5_6_uninfected	4	680.110252	2716.4119	0.85292	74.362	0.61196	0	2.2136E-06	1	72.99	43035000	2580	67	671	889	889
A0A8I3MKN1	no	AAAHCAHVFTTVSQITAIEAQHLLK	25	Unmodified	_AAAHCAHVFTTVSQITAIEAQHLLK_	0	MULTI-MSMS	3_1_infected	4	680.110252	2716.4119	-0.057391	71.033	0.33998	0	2.6107E-11	1	102.48	22067000	2580	67	672	890	890
A0A8I3MKN1	no	AAAHCAHVFTTVSQITAIEAQHLLK	25	Unmodified	_AAAHCAHVFTTVSQITAIEAQHLLK_	0	MULTI-MSMS	3_2_infected	4	680.110252	2716.4119	-1.0528	71.469	0.44112	0	1.2093E-05	1	63.726	23869000	2580	67	673	891	891
A0A8I3MKN1	no	AAAHCAHVFTTVSQITAIEAQHLLK	25	Unmodified	_AAAHCAHVFTTVSQITAIEAQHLLK_	0	MULTI-MSMS	3_3_infected	4	680.110252	2716.4119	0.52591	71.927	0.54276	0	0.00033576	1	42.289	15798000	2580	67	674	892	892
A0A8I3MKN1	no	AAAHCAHVFTTVSQITAIEAQHLLK	25	Unmodified	_AAAHCAHVFTTVSQITAIEAQHLLK_	0	MULTI-MSMS	5_1_infected	4	680.110252	2716.4119	-0.23252	70.104	0.64281	0	1.4759E-07	1	79.635	11481000	2580	67	675	893	893
A0A8I3MKN1	no	AAAHCAHVFTTVSQITAIEAQHLLK	25	Unmodified	_AAAHCAHVFTTVSQITAIEAQHLLK_	0	MULTI-MSMS	5_3_infected	4	680.110252	2716.4119	1.395	72.139	0.54303	0	0.012251	1	26.66	11007000	2580	67	676	894	894
A0A8I3MKN1	no	AAAHCAHVFTTVSQITAIEAQHLLK	25	Unmodified	_AAAHCAHVFTTVSQITAIEAQHLLK_	0	MULTI-MATCH	5_2_infected	4	680.110252	2716.4119	-0.038402	71.941	0.44201	0	NaN	0	NaN	16406000	2580	67	677
A0A8I3P1I2	no	AAAILAEK	8	Acetyl (Protein N-term)	_(ac)AAAILAEK_	0	MULTI-MSMS	3_4_uninfected	2	414.744911	827.475269	0.39455	61.571	0.40661	-7.1054E-15	0.013319	1	73.26	3624200	6463	68	678	895	895
A0A8I3P1I2	no	AAAILAEK	8	Acetyl (Protein N-term)	_(ac)AAAILAEK_	0	MULTI-MSMS	5_5_uninfected	2	414.744911	827.475269	0.25998	61.129	0.33843	0	0.013319	1	73.26	4403200	6463	68	679	896	896
A0A8I3P1I2	no	AAAILAEK	8	Acetyl (Protein N-term)	_(ac)AAAILAEK_	0	MULTI-MSMS	5_6_uninfected	2	414.744911	827.475269	-0.03421	60.841	0.51004	0	0.013319	2	73.26	4440600	6463	68	680	897;898	898
A0A8I3P1I2	no	AAAILAEK	8	Acetyl (Protein N-term)	_(ac)AAAILAEK_	0	MULTI-MSMS	3_1_infected	2	414.744911	827.475269	-0.21266	58.319	0.40616	0	0.013319	1	73.26	2333100	6463	68	681	899	899
A0A8I3P1I2	no	AAAILAEK	8	Acetyl (Protein N-term)	_(ac)AAAILAEK_	0	MULTI-MSMS	5_1_infected	2	414.744911	827.475269	0.15891	57.869	0.40593	0	0.013319	1	73.26	2944000	6463	68	682	900	900
A0A8I3P1I2	no	AAAILAEK	8	Acetyl (Protein N-term)	_(ac)AAAILAEK_	0	MULTI-MSMS	5_3_infected	2	414.744911	827.475269	-0.21168	58.482	0.27067	-7.1054E-15	0.0237	1	60.478	2910100	6463	68	683	901	901
A0A8I3P1I2	no	AAAILAEK	8	Acetyl (Protein N-term)	_(ac)AAAILAEK_	0	MULTI-MATCH	3_6_uninfected	2	414.744911	827.475269	0.95573	61.222	0.34093	0	NaN	0	NaN	4011900	6463	68	684
A0A8I3P1I2	no	AAAILAEK	8	Acetyl (Protein N-term)	_(ac)AAAILAEK_	0	MULTI-MATCH	5_2_infected	2	414.744911	827.475269	-1.2875	58.548	0.30623	0	NaN	0	NaN	3224900	6463	68	685
A0A8I3P0B8	no	AAALATAMAQDSAAPSS	17	Unmodified	_AAALATAMAQDSAAPSS_	0	MULTI-MSMS	5_4_uninfected	2	767.364312	1532.71407	-1.5475	54.052	0.6126	0	0.00074814	1	67.726	19634000	3580	69	686	902	902
A0A8I3P0B8	no	AAALATAMAQDSAAPSS	17	Unmodified	_AAALATAMAQDSAAPSS_	0	MULTI-MSMS	5_6_uninfected	2	767.364312	1532.71407	-0.476	54.415	0.51017	0	0.015811	1	42.802	21922000	3580	69	687	903	903
A0A8I3P0B8	no	AAALATAMAQDSAAPSS	17	Unmodified	_AAALATAMAQDSAAPSS_	0	MULTI-MSMS	5_3_infected	2	767.364312	1532.71407	0.3736	51.317	0.4407	0	0.03765	1	34.755	12097000	3580	69	688	904	904
A0A8I3P0B8	no	AAALATAMAQDSAAPSS	17	Unmodified	_AAALATAMAQDSAAPSS_	0	MULTI-MATCH	3_6_uninfected	2	767.364312	1532.71407	-1.9978	53.379	0.17006	0	NaN	0	NaN	4414600	3580	69	689
A0A8I3P0B8	no	AAALATAMAQDSAAPSS	17	Unmodified	_AAALATAMAQDSAAPSS_	0	MULTI-MATCH	3_6_uninfected	2	767.364312	1532.71407	-6.8288	51.808	0.16956	7.1054E-15	NaN	0	NaN	4715500	3580	69	690
A0A8I3QAG1	no	AAALATVNAWAEQTGMK	17	Unmodified	_AAALATVNAWAEQTGMK_	0	MULTI-MSMS	3_4_uninfected	2	866.937979	1731.8614	4.4105	79.443	0.57966	0	0.0049509	1	50.088	29650000	4164	70	691	905	905
A0A8I3QAG1	no	AAALATVNAWAEQTGMK	17	Unmodified	_AAALATVNAWAEQTGMK_	0	MULTI-MSMS	3_6_uninfected	2	866.937979	1731.8614	3.7077	78.569	0.67928	0	4.4373E-06	1	102.66	19989000	4164	70	692	906	906
A0A8C0QNB1	no	AAALDPGWPEPRQR	14	Unmodified	_AAALDPGWPEPRQR_	1	MULTI-MSMS	5_4_uninfected	2	782.404963	1562.79537	3.853	88.391	0.50907	0	0.051974	1	53.327	216550000	4777	71	693	907	907
A0A8C0SAW8	no	AAALGAGGGAGAGDDDFDQFDKPGAER	27	Acetyl (Protein N-term)	_(ac)AAALGAGGGAGAGDDDFDQFDKPGAER_	1	MSMS	3_1_infected	3	860.052872	2577.13679	NaN	73.242	1	0	0.00072751	1	45.099		3006	72	694	908	908
A0A8C0PFU1	no	AAALGFSNEQGAFETTVEK	19	Unmodified	_AAALGFSNEQGAFETTVEK_	0	MSMS	3_6_uninfected	2	985.478719	1968.94289	NaN	69.436	1	0	1.5505E-09	1	105.19		3325	73	695	909	909
A0A8C0PFU1	no	AAALGFSNEQGAFETTVEK	19	Unmodified	_AAALGFSNEQGAFETTVEK_	0	MULTI-MSMS	5_4_uninfected	2	985.478719	1968.94289	1.7883	68.391	0.20336	0	0.00071929	1	59.77	13455000	3325	73	696	910	910
A0A8C0NKI6	no	AAALLAMSQPSPEK	14	Unmodified	_AAALLAMSQPSPEK_	0	MULTI-MSMS	3_4_uninfected	2	707.373952	1412.73335	0.58697	47.503	0.30544	0	0.0035132	1	65.5	14777000	2841	74	697	911	911
A0A8C0NKI6	no	AAALLAMSQPSPEK	14	Unmodified	_AAALLAMSQPSPEK_	0	MULTI-MSMS	3_5_uninfected	2	707.373952	1412.73335	-1.9393	46.763	0.50942	0	0.0024743	2	69.979	8157900	2841	74	698	912;913	912
A0A8C0NKI6	no	AAALLAMSQPSPEK	14	Unmodified	_AAALLAMSQPSPEK_	0	MSMS	3_6_uninfected	2	707.373952	1412.73335	NaN	46.907	1	0	0.030955	1	47.302		2841	74	699	914	914
A0A8C0NKI6	no	AAALLAMSQPSPEK	14	Unmodified	_AAALLAMSQPSPEK_	0	MULTI-MSMS	3_1_infected	2	707.373952	1412.73335	-4.1967	44.183	1.1546	0	0.0010399	1	79.693	34927000	2841	74	700	915	915
A0A8C0NKI6	no	AAALLAMSQPSPEK	14	Unmodified	_AAALLAMSQPSPEK_	0	MULTI-MSMS	3_3_infected	2	707.373952	1412.73335	-4.1236	44.345	0.54349	0	0.0092392	1	55.401	21181000	2841	74	701	916	916
A0A8C0NKI6	no	AAALLAMSQPSPEK	14	Unmodified	_AAALLAMSQPSPEK_	0	MULTI-MSMS	5_1_infected	2	707.373952	1412.73335	-1.6655	43.816	0.98503	0	0.00090274	3	81.865	20184000	2841	74	702	917;918;919	919
A0A8C0NKI6	no	AAALLAMSQPSPEK	14	Unmodified	_AAALLAMSQPSPEK_	0	MULTI-MSMS	5_2_infected	2	707.373952	1412.73335	-2.5684	44.143	0.60746	0	0.00055972	2	87.298	24183000	2841	74	703	920;921	921
A0A8C0NKI6	no	AAALLAMSQPSPEK	14	Unmodified	_AAALLAMSQPSPEK_	0	MULTI-MATCH	5_3_infected	2	707.373952	1412.73335	-5.4219	44.668	1.6992	0	NaN	0	NaN	22490000	2841	74	704
A0A8C0N2F8	no	AAALLLQNDNNADIESK	17	Unmodified	_AAALLLQNDNNADIESK_	0	MULTI-MSMS	3_4_uninfected	2	900.46033	1798.90611	3.3906	53.211	0.77859	0	8.759E-05	2	85.845	6699200	2136;2015	75	705	922;923	923
A0A8C0N2F8	no	AAALLLQNDNNADIESK	17	Unmodified	_AAALLLQNDNNADIESK_	0	MSMS	3_5_uninfected	2	900.46033	1798.90611	NaN	53.13	1	0	3.1438E-12	1	127.17		2136;2015	75	706	924	924
A0A8C0N2F8	no	AAALLLQNDNNADIESK	17	Unmodified	_AAALLLQNDNNADIESK_	0	MULTI-MSMS	3_6_uninfected	2	900.46033	1798.90611	2.0376	52.48	0.44076	0	0.00053834	1	70.563	11134000	2136;2015	75	707	925	925
A0A8C0N2F8	no	AAALLLQNDNNADIESK	17	Unmodified	_AAALLLQNDNNADIESK_	0	MSMS	5_4_uninfected	2	900.46033	1798.90611	NaN	51.58	1	0	0.0019591	1	64.121		2136;2015	75	708	926	926
A0A8C0N2F8	no	AAALLLQNDNNADIESK	17	Unmodified	_AAALLLQNDNNADIESK_	0	MULTI-MSMS	5_6_uninfected	2	900.46033	1798.90611	1.571	52.57	0.23738	0	4.3102E-06	1	105.65	5394700	2136;2015	75	709	927	927
A0A8C0N2F8	no	AAALLLQNDNNADIESK	17	Unmodified	_AAALLLQNDNNADIESK_	0	MULTI-MSMS	3_1_infected	2	900.46033	1798.90611	1.3139	50.636	0.30548	0	0.00012011	1	83.182	6969000	2136;2015	75	710	928	928
A0A8C0N2F8	no	AAALLLQNDNNADIESK	17	Unmodified	_AAALLLQNDNNADIESK_	0	MSMS	3_2_infected	2	900.46033	1798.90611	NaN	50.149	1	0	0.021674	1	45.257		2136;2015	75	711	929	929
A0A8C0N2F8	no	AAALLLQNDNNADIESK	17	Unmodified	_AAALLLQNDNNADIESK_	0	MULTI-MATCH	5_5_uninfected	2	900.46033	1798.90611	5.7505	52.588	0.54277	0	NaN	0	NaN	11626000	2136;2015	75	712
A0A8C0Z721	no	AAALPEATVNQTDENK	16	Unmodified	_AAALPEATVNQTDENK_	0	MULTI-MSMS	5_3_infected	2	836.412848	1670.81114	0.29463	30.419	1.0856	3.5527E-15	0.0004106	1	74.76	3617200	6126	76	713	930	930
A0A8C0Z721	no	AAALPEATVNQTDENK	16	Unmodified	_AAALPEATVNQTDENK_	0	MULTI-MATCH	5_6_uninfected	2	836.412848	1670.81114	-5.6803	30.92	0.15132	0	NaN	0	NaN	8889900	6126	76	714
A0A8C0SIR3	no	AAALSPEDETWEVLEEAPPPVFPLRPGGLPGLCEWLR	37	Unmodified	_AAALSPEDETWEVLEEAPPPVFPLRPGGLPGLCEWLR_	1	MULTI-MSMS	5_5_uninfected	4	1025.5213	4098.05609	-0.20956	110.47	0.27353	-1.4211E-14	7.7869E-06	1	49.312	10099000	5493	77	715	931	931
A0A8I3PI66	no	AAALVLQTIWGYK	13	Unmodified	_AAALVLQTIWGYK_	0	MULTI-MSMS	3_6_uninfected	2	717.411195	1432.80784	-0.4994	94.637	1.3936	0	0.0020086	1	73.196	111840000	1324;1439	78	716	932	932
A0A8C0ST49	no	AAAMAAAAAETAQR	14	Unmodified	_AAAMAAAAAETAQR_	0	MULTI-MSMS	5_4_uninfected	2	652.324793	1302.63503	1.2372	26.691	0.92304	0	8.0561E-05	1	125.74	28475000	5636	79	717	933	933
A0A8C0ST49	no	AAAMAAAAAETAQR	14	Unmodified	_AAAMAAAAAETAQR_	0	MULTI-MSMS	5_5_uninfected	2	652.324793	1302.63503	1.4239	27.141	0.47703	0	0.0001461	1	104.79	8449600	5636	79	718	934	934
A0A8C0ST49	no	AAAMAAAAAETAQR	14	Unmodified	_AAAMAAAAAETAQR_	0	MSMS	5_6_uninfected	2	652.324793	1302.63503	NaN	27.427	1	0	1.8076E-07	1	120.06		5636	79	719	935	935
A0A8C0ST49	no	AAAMAAAAAETAQR	14	Unmodified	_AAAMAAAAAETAQR_	0	MULTI-MATCH	5_6_uninfected	2	652.324793	1302.63503	2.0721	27.528	0.30696	0	NaN	0	NaN	12412000	5636	79	720
A0A8I3S3B2	no	AAAMAATAAER	11	Acetyl (Protein N-term)	_(ac)AAAMAATAAER_	0	MSMS	3_4_uninfected	2	538.263673	1074.51279	NaN	54.843	1	0	0.0054205	1	64.711		984	80	721	936	936
A0A8I3S3B2	no	AAAMAATAAER	11	Acetyl (Protein N-term)	_(ac)AAAMAATAAER_	0	MSMS	3_2_infected	2	538.263673	1074.51279	NaN	51.553	1	0	0.0046264	1	66.621		984	80	722	937	937
A0A8I3NXW3	no	AAAMDVDTPSGTNSGAGK	18	Acetyl (Protein N-term)	_(ac)AAAMDVDTPSGTNSGAGK_	0	MULTI-MSMS	3_4_uninfected	2	846.380691	1690.74683	0.44898	48.729	0.6469	0	3.9391E-19	1	186.76	97243000	5800	81	723	938	938
A0A8I3NXW3	no	AAAMDVDTPSGTNSGAGK	18	Acetyl (Protein N-term)	_(ac)AAAMDVDTPSGTNSGAGK_	0	MULTI-MSMS	3_5_uninfected	2	846.380691	1690.74683	1.1298	48.338	1.3957	0	1.8633E-34	2	232.42	75455000	5800	81	724	939;940	940
A0A8I3NXW3	no	AAAMDVDTPSGTNSGAGK	18	Acetyl (Protein N-term)	_(ac)AAAMDVDTPSGTNSGAGK_	0	MULTI-MSMS	3_6_uninfected	2	846.380691	1690.74683	0.44504	48.555	0.91781	0	7.9962E-22	2	193.15	106370000	5800	81	725	941;942	941
A0A8I3NXW3	no	AAAMDVDTPSGTNSGAGK	18	Acetyl (Protein N-term)	_(ac)AAAMDVDTPSGTNSGAGK_	0	MULTI-MSMS	5_4_uninfected	2	846.380691	1690.74683	1.4146	47.465	0.57614	0	1.7286E-11	2	152.4	140010000	5800	81	726	943;944	943
A0A8I3NXW3	no	AAAMDVDTPSGTNSGAGK	18	Acetyl (Protein N-term)	_(ac)AAAMDVDTPSGTNSGAGK_	0	MULTI-MSMS	5_5_uninfected	2	846.380691	1690.74683	0.65492	47.576	0.91751	0	6.9485E-19	1	186.17	108360000	5800	81	727	945	945
A0A8I3NXW3	no	AAAMDVDTPSGTNSGAGK	18	Acetyl (Protein N-term)	_(ac)AAAMDVDTPSGTNSGAGK_	0	MULTI-MSMS	5_6_uninfected	2	846.380691	1690.74683	1.433	47.75	0.67853	0	4.173E-15	1	163.51	117770000	5800	81	728	946	946
A0A8I3NXW3	no	AAAMDVDTPSGTNSGAGK	18	Acetyl (Protein N-term)	_(ac)AAAMDVDTPSGTNSGAGK_	0	MULTI-MSMS	3_1_infected	2	846.380691	1690.74683	0.055155	46.052	0.91716	0	7.299E-28	3	211.26	87442000	5800	81	729	947;948;949	949
A0A8I3NXW3	no	AAAMDVDTPSGTNSGAGK	18	Acetyl (Protein N-term)	_(ac)AAAMDVDTPSGTNSGAGK_	0	MSMS	3_3_infected	2	846.380691	1690.74683	NaN	45.643	1	0	1.6512E-26	1	152.47		5800	81	730	950	950
A0A8I3NXW3	no	AAAMDVDTPSGTNSGAGK	18	Acetyl (Protein N-term)	_(ac)AAAMDVDTPSGTNSGAGK_	0	MULTI-MSMS	5_1_infected	2	846.380691	1690.74683	-0.38649	46.099	0.88282	0	5.8071E-18	2	176.05	101880000	5800	81	731	951;952	952
A0A8I3NXW3	no	AAAMDVDTPSGTNSGAGK	18	Acetyl (Protein N-term)	_(ac)AAAMDVDTPSGTNSGAGK_	0	MSMS	5_2_infected	2	846.380691	1690.74683	NaN	45.472	1	0	1.6502E-43	1	176.05		5800	81	732	953	953
A0A8I3NXW3	no	AAAMDVDTPSGTNSGAGK	18	Acetyl (Protein N-term)	_(ac)AAAMDVDTPSGTNSGAGK_	0	MULTI-MSMS	5_3_infected	2	846.380691	1690.74683	0.52643	46.611	0.81253	0	2.0206E-11	1	150.69	82781000	5800	81	733	954	954
A0A8I3NXW3	no	AAAMDVDTPSGTNSGAGK	18	Acetyl (Protein N-term)	_(ac)AAAMDVDTPSGTNSGAGK_	0	MULTI-MATCH	5_6_uninfected	2	846.380691	1690.74683	4.204	49.207	0.30519	0	NaN	0	NaN	4633700	5800	81	734
A0A8I3NXW3	no	AAAMDVDTPSGTNSGAGKK	19	Acetyl (Protein N-term)	_(ac)AAAMDVDTPSGTNSGAGKK_	1	MSMS	3_4_uninfected	2	910.428172	1818.84179	NaN	35.895	1	0	4.0447E-07	1	94.191		5800	82	735	955	955
A0A8I3NXW3	no	AAAMDVDTPSGTNSGAGKK	19	Acetyl (Protein N-term)	_(ac)AAAMDVDTPSGTNSGAGKK_	1	MSMS	5_4_uninfected	2	910.428172	1818.84179	NaN	34.078	1	0	0.00093284	1	62.89		5800	82	736	956	956
A0A8I3NXW3	no	AAAMDVDTPSGTNSGAGKK	19	Acetyl (Protein N-term)	_(ac)AAAMDVDTPSGTNSGAGKK_	1	MSMS	5_5_uninfected	2	910.428172	1818.84179	NaN	34.128	1	0	0.00017709	1	72.496		5800	82	737	957	957
A0A8I3NXW3	no	AAAMDVDTPSGTNSGAGKK	19	Acetyl (Protein N-term)	_(ac)AAAMDVDTPSGTNSGAGKK_	1	MSMS	5_6_uninfected	2	910.428172	1818.84179	NaN	34.188	1	0	0.002543	1	54.7		5800	82	738	958	958
A0A8I3NXW3	no	AAAMDVDTPSGTNSGAGKK	19	Acetyl (Protein N-term)	_(ac)AAAMDVDTPSGTNSGAGKK_	1	MULTI-MSMS	5_1_infected	2	910.428172	1818.84179	-0.23305	32.239	0.33911	0	0.00046092	1	62.088	3862400	5800	82	739	959	959
A0A8I3NXW3	no	AAAMDVDTPSGTNSGAGKK	19	Acetyl (Protein N-term)	_(ac)AAAMDVDTPSGTNSGAGKK_	1	MSMS	5_2_infected	2	910.428172	1818.84179	NaN	31.523	1	0	0.0014611	1	57.802		5800	82	740	960	960
A0A8C0TD64	no	AAAPAPEEEMDECEQALAAEPK	22	Unmodified	_AAAPAPEEEMDECEQALAAEPK_	0	MULTI-MSMS	3_4_uninfected	2	1179.01722	2356.01989	-0.20581	70.451	0.88365	-1.4211E-14	2.521E-08	2	107.07	25579000	5949	83	741	961;962	961
A0A8C0TD64	no	AAAPAPEEEMDECEQALAAEPK	22	Unmodified	_AAAPAPEEEMDECEQALAAEPK_	0	MULTI-MSMS	3_4_uninfected	3	786.34724	2356.01989	-2.3292	70.385	1.4266	0	4.5108E-06	2	79.383	84595000	5949	83	742	963;964	963
A0A8C0TD64	no	AAAPAPEEEMDECEQALAAEPK	22	Unmodified	_AAAPAPEEEMDECEQALAAEPK_	0	MULTI-MSMS	3_5_uninfected	2	1179.01722	2356.01989	0.096288	70.506	1.6663	0	6.9433E-12	4	118.33	11652000	5949	83	743	965;966;967;968	967
A0A8C0TD64	no	AAAPAPEEEMDECEQALAAEPK	22	Unmodified	_AAAPAPEEEMDECEQALAAEPK_	0	MULTI-MSMS	3_5_uninfected	3	786.34724	2356.01989	-1.9294	70.49	2.4841	0	0.00018992	3	48.896	130600000	5949	83	744	969;970;971	970
A0A8C0TD64	no	AAAPAPEEEMDECEQALAAEPK	22	Unmodified	_AAAPAPEEEMDECEQALAAEPK_	0	MULTI-MSMS	3_6_uninfected	2	1179.01722	2356.01989	-0.39694	70.649	0.84852	0	1.3086E-11	1	112.5	29352000	5949	83	745	972	972
A0A8C0TD64	no	AAAPAPEEEMDECEQALAAEPK	22	Unmodified	_AAAPAPEEEMDECEQALAAEPK_	0	MULTI-MSMS	3_6_uninfected	3	786.34724	2356.01989	-1.0778	70.6	1.1882	0	3.3788E-06	1	83.251	179580000	5949	83	746	973	973
A0A8C0TD64	no	AAAPAPEEEMDECEQALAAEPK	22	Unmodified	_AAAPAPEEEMDECEQALAAEPK_	0	MULTI-MSMS	5_4_uninfected	2	1179.01722	2356.01989	-0.10097	69.304	0.84995	0	3.631E-17	2	129.93	21827000	5949	83	747	974;975	974
A0A8C0TD64	no	AAAPAPEEEMDECEQALAAEPK	22	Unmodified	_AAAPAPEEEMDECEQALAAEPK_	0	MULTI-MSMS	5_4_uninfected	3	786.34724	2356.01989	-1.845	69.288	1.4252	1.4211E-14	0.04508	1	17.262	155890000	5949	83	748	976	976
A0A8C0TD64	no	AAAPAPEEEMDECEQALAAEPK	22	Unmodified	_AAAPAPEEEMDECEQALAAEPK_	0	MULTI-MSMS	5_5_uninfected	2	1179.01722	2356.01989	-0.39238	69.79	1.6316	0	4.8713E-12	3	120.3	15302000	5949	83	749	977;978;979	978
A0A8C0TD64	no	AAAPAPEEEMDECEQALAAEPK	22	Unmodified	_AAAPAPEEEMDECEQALAAEPK_	0	MULTI-MSMS	5_5_uninfected	3	786.34724	2356.01989	-2.0684	69.8	2.0733	0	5.2725E-06	3	76.78	148580000	5949	83	750	980;981;982	980
A0A8C0TD64	no	AAAPAPEEEMDECEQALAAEPK	22	Unmodified	_AAAPAPEEEMDECEQALAAEPK_	0	MULTI-MSMS	5_6_uninfected	3	786.34724	2356.01989	-2.1035	69.788	2.0064	0	6.9709E-06	5	74.325	146250000	5949	83	751	983;984;985;986;987	984
A0A8C0TD64	no	AAAPAPEEEMDECEQALAAEPK	22	Unmodified	_AAAPAPEEEMDECEQALAAEPK_	0	MULTI-MSMS	5_6_uninfected	2	1179.01722	2356.01989	0.28023	69.7	1.3589	0	4.7872E-08	2	102.28	23823000	5949	83	752	988;989	989
A0A8C0TD64	no	AAAPAPEEEMDECEQALAAEPK	22	Unmodified	_AAAPAPEEEMDECEQALAAEPK_	0	MULTI-MSMS	3_1_infected	2	1179.01722	2356.01989	0.77899	68.209	0.74825	0	9.3983E-06	2	80.706	13343000	5949	83	753	990;991	991
A0A8C0TD64	no	AAAPAPEEEMDECEQALAAEPK	22	Unmodified	_AAAPAPEEEMDECEQALAAEPK_	0	MULTI-MSMS	3_1_infected	3	786.34724	2356.01989	-0.70148	68.258	1.5966	0	5.2725E-06	2	76.78	139850000	5949	83	754	992;993	992
A0A8C0TD64	no	AAAPAPEEEMDECEQALAAEPK	22	Unmodified	_AAAPAPEEEMDECEQALAAEPK_	0	MULTI-MSMS	3_2_infected	2	1179.01722	2356.01989	0.54815	68.231	1.362	0	5.8806E-05	3	65.704	9282900	5949	83	755	994;995;996	996
A0A8C0TD64	no	AAAPAPEEEMDECEQALAAEPK	22	Unmodified	_AAAPAPEEEMDECEQALAAEPK_	0	MULTI-MSMS	3_2_infected	3	786.34724	2356.01989	-0.50779	68.353	2.5504	0	4.6265E-06	3	78.987	108100000	5949	83	756	997;998;999	998
A0A8C0TD64	no	AAAPAPEEEMDECEQALAAEPK	22	Unmodified	_AAAPAPEEEMDECEQALAAEPK_	0	MULTI-MSMS	3_3_infected	2	1179.01722	2356.01989	-0.64205	67.586	0.78208	0	5.1678E-05	1	67.136	12138000	5949	83	757	1000	1000
A0A8C0TD64	no	AAAPAPEEEMDECEQALAAEPK	22	Unmodified	_AAAPAPEEEMDECEQALAAEPK_	0	MULTI-MSMS	3_3_infected	3	786.34724	2356.01989	-1.225	67.562	1.8684	0	0.011824	2	29.276	123430000	5949	83	758	1001;1002	1001
A0A8C0TD64	no	AAAPAPEEEMDECEQALAAEPK	22	Unmodified	_AAAPAPEEEMDECEQALAAEPK_	0	MSMS	3_3_infected	2	1179.01722	2356.01989	NaN	67.83	1	0	0.00030036	1	66.797		5949	83	759	1003	1003
A0A8C0TD64	no	AAAPAPEEEMDECEQALAAEPK	22	Unmodified	_AAAPAPEEEMDECEQALAAEPK_	0	MULTI-MSMS	5_1_infected	3	786.34724	2356.01989	-1.6665	67.277	1.2889	0	3.24E-05	2	62.684	160250000	5949	83	760	1004;1005	1005
A0A8C0TD64	no	AAAPAPEEEMDECEQALAAEPK	22	Unmodified	_AAAPAPEEEMDECEQALAAEPK_	0	MULTI-MSMS	5_1_infected	2	1179.01722	2356.01989	-0.23248	67.284	0.71063	0	5.2216E-08	1	101.36	22760000	5949	83	761	1006	1006
A0A8C0TD64	no	AAAPAPEEEMDECEQALAAEPK	22	Unmodified	_AAAPAPEEEMDECEQALAAEPK_	0	MULTI-MSMS	5_2_infected	3	786.34724	2356.01989	-0.93297	67.631	2.0036	0	0.001092	4	38.205	128140000	5949	83	762	1007;1008;1009;1010	1008
A0A8C0TD64	no	AAAPAPEEEMDECEQALAAEPK	22	Unmodified	_AAAPAPEEEMDECEQALAAEPK_	0	MULTI-MSMS	5_2_infected	2	1179.01722	2356.01989	-0.52959	67.604	0.94921	-1.4211E-14	0.00010162	2	60.55	12204000	5949	83	763	1011;1012	1011
A0A8C0TD64	no	AAAPAPEEEMDECEQALAAEPK	22	Unmodified	_AAAPAPEEEMDECEQALAAEPK_	0	MULTI-MSMS	5_3_infected	2	1179.01722	2356.01989	-0.36016	66.198	0.95129	0	0.00080441	2	46.964	18741000	5949	83	764	1013;1014	1013
A0A8C0TD64	no	AAAPAPEEEMDECEQALAAEPK	22	Unmodified	_AAAPAPEEEMDECEQALAAEPK_	0	MULTI-MSMS	5_3_infected	3	786.34724	2356.01989	-1.7885	66.154	1.4264	0	0.00030781	2	47.499	118480000	5949	83	765	1015;1016	1016
A0A8I3RVA8	no	AAAQAVQEMR	10	Acetyl (Protein N-term)	_(ac)AAAQAVQEMR_	0	MULTI-MSMS	3_4_uninfected	2	558.776948	1115.53934	-0.86353	56.316	0.67914	0	0.00020602	1	147.51	109570000	4770	84	766	1017	1017
A0A8I3RVA8	no	AAAQAVQEMR	10	Acetyl (Protein N-term)	_(ac)AAAQAVQEMR_	0	MULTI-MSMS	3_5_uninfected	2	558.776948	1115.53934	-0.97676	55.407	0.64452	-7.1054E-15	0.0002251	1	138.1	105630000	4770	84	767	1018	1018
A0A8I3RVA8	no	AAAQAVQEMR	10	Acetyl (Protein N-term)	_(ac)AAAQAVQEMR_	0	MULTI-MSMS	3_6_uninfected	2	558.776948	1115.53934	0.38335	54.948	0.95283	0	0.00021824	1	141.48	138770000	4770	84	768	1019	1019
A0A8I3RVA8	no	AAAQAVQEMR	10	Acetyl (Protein N-term)	_(ac)AAAQAVQEMR_	0	MULTI-MSMS	5_4_uninfected	2	558.776948	1115.53934	-0.67817	54.903	0.88173	0	0.00020743	2	161.79	123120000	4770	84	769	1020;1021	1021
A0A8I3RVA8	no	AAAQAVQEMR	10	Acetyl (Protein N-term)	_(ac)AAAQAVQEMR_	0	MULTI-MSMS	5_5_uninfected	2	558.776948	1115.53934	-0.9337	54.889	0.64659	0	0.00035523	1	159.37	149640000	4770	84	770	1022	1022
A0A8I3RVA8	no	AAAQAVQEMR	10	Acetyl (Protein N-term)	_(ac)AAAQAVQEMR_	0	MULTI-MSMS	5_6_uninfected	2	558.776948	1115.53934	-1.3008	54.702	0.64643	0	5.526E-07	1	220.88	139790000	4770	84	771	1023	1023
A0A8I3RVA8	no	AAAQAVQEMR	10	Acetyl (Protein N-term)	_(ac)AAAQAVQEMR_	0	MULTI-MSMS	3_1_infected	2	558.776948	1115.53934	-0.58035	52.752	0.44353	0	0.00024192	1	152.47	90951000	4770	84	772	1024	1024
A0A8I3RVA8	no	AAAQAVQEMR	10	Acetyl (Protein N-term)	_(ac)AAAQAVQEMR_	0	MULTI-MSMS	3_2_infected	2	558.776948	1115.53934	-0.97486	53.224	0.95015	0	0.00022502	2	124.23	36835000	4770	84	773	1025;1026	1026
A0A8I3RVA8	no	AAAQAVQEMR	10	Acetyl (Protein N-term)	_(ac)AAAQAVQEMR_	0	MULTI-MSMS	3_3_infected	2	558.776948	1115.53934	-1.5008	52.741	0.78174	7.1054E-15	0.0002251	1	138.1	62813000	4770	84	774	1027	1027
A0A8I3RVA8	no	AAAQAVQEMR	10	Acetyl (Protein N-term)	_(ac)AAAQAVQEMR_	0	MULTI-MSMS	5_1_infected	2	558.776948	1115.53934	-0.62636	52.897	0.54447	7.1054E-15	0.00021783	2	157.68	67539000	4770	84	775	1028;1029	1028
A0A8I3RVA8	no	AAAQAVQEMR	10	Acetyl (Protein N-term)	_(ac)AAAQAVQEMR_	0	MULTI-MSMS	5_2_infected	2	558.776948	1115.53934	-1.0494	52.96	0.57746	-7.1054E-15	0.00022134	1	133.23	55285000	4770	84	776	1030	1030
A0A8I3RVA8	no	AAAQAVQEMR	10	Acetyl (Protein N-term)	_(ac)AAAQAVQEMR_	0	MULTI-MSMS	5_3_infected	2	558.776948	1115.53934	-0.84034	51.923	0.71244	0	0.00050425	1	110.87	54622000	4770	84	777	1031	1031
A0A8I3RVA8	no	AAAQAVQEMR	10	Acetyl (Protein N-term),Oxidation (M)	_(ac)AAAQAVQEM(ox)R_	0	MULTI-SECPEP	3_3_infected	2	566.774405	1131.53426	-4.0952	29.837	0.33885	3.5527E-15	0.030507	1	53.775	2478500	4770	84	778	1032	1032
A0A8I3RVA8	no	AAAQAVQEMR	10	Acetyl (Protein N-term),Oxidation (M)	_(ac)AAAQAVQEM(ox)R_	0	MSMS	5_3_infected	2	566.774405	1131.53426	NaN	29.599	1	0	0.0088176	1	61.962		4770	84	779	1033	1033
A0A8C0QGH7	no	AAAQGDGSTQHDLMK	15	Unmodified	_AAAQGDGSTQHDLMK_	0	MULTI-MSMS	3_4_uninfected	2	765.354279	1528.694	0.59122	15.599	0.50691	0	5.7068E-13	1	195.77	54563000	4714	85	780	1034	1034
A0A8C0QGH7	no	AAAQGDGSTQHDLMK	15	Unmodified	_AAAQGDGSTQHDLMK_	0	MULTI-MSMS	3_5_uninfected	2	765.354279	1528.694	0.17607	16.251	0.237	0	3.5381E-07	1	151.16	15297000	4714	85	781	1035	1035
A0A8C0QGH7	no	AAAQGDGSTQHDLMK	15	Unmodified	_AAAQGDGSTQHDLMK_	0	MULTI-MSMS	3_6_uninfected	2	765.354279	1528.694	0.76552	15.79	0.43257	-1.7764E-15	7.6875E-13	2	194.06	14651000	4714	85	782	1036;1037	1037
A0A8C0QGH7	no	AAAQGDGSTQHDLMK	15	Unmodified	_AAAQGDGSTQHDLMK_	0	MULTI-MSMS	5_4_uninfected	2	765.354279	1528.694	-0.45501	14.741	0.33926	0	5.8826E-16	1	215.14	26304000	4714	85	783	1038	1038
A0A8C0QGH7	no	AAAQGDGSTQHDLMK	15	Unmodified	_AAAQGDGSTQHDLMK_	0	MULTI-MSMS	5_5_uninfected	2	765.354279	1528.694	1.4095	15.024	0.40679	0	2.149E-07	1	158.58	14687000	4714	85	784	1039	1039
A0A8C0QGH7	no	AAAQGDGSTQHDLMK	15	Unmodified	_AAAQGDGSTQHDLMK_	0	MULTI-MSMS	5_6_uninfected	2	765.354279	1528.694	-0.33799	15.374	0.30715	0	0.0015733	1	69.971	9120700	4714	85	785	1040	1040
A0A8C0QGH7	no	AAAQGDGSTQHDLMK	15	Unmodified	_AAAQGDGSTQHDLMK_	0	MULTI-MSMS	3_1_infected	2	765.354279	1528.694	-0.4253	14.702	0.27274	0	0.00013927	1	96.067	45367000	4714	85	786	1041	1041
A0A8C0QGH7	no	AAAQGDGSTQHDLMK	15	Unmodified	_AAAQGDGSTQHDLMK_	0	MULTI-MSMS	3_2_infected	2	765.354279	1528.694	-0.068061	14.674	0.51117	0	0.00081778	1	74.698	30455000	4714	85	787	1042	1042
A0A8C0QGH7	no	AAAQGDGSTQHDLMK	15	Unmodified	_AAAQGDGSTQHDLMK_	0	MULTI-MSMS	3_3_infected	2	765.354279	1528.694	0.92358	15.134	0.2716	0	2.5296E-05	1	130.56	33504000	4714	85	788	1043	1043
A0A8C0QGH7	no	AAAQGDGSTQHDLMK	15	Unmodified	_AAAQGDGSTQHDLMK_	0	MULTI-MSMS	5_1_infected	2	765.354279	1528.694	0.42434	14.742	0.54207	0	7.8757E-06	1	140.45	37850000	4714	85	789	1044	1044
A0A8C0QGH7	no	AAAQGDGSTQHDLMK	15	Unmodified	_AAAQGDGSTQHDLMK_	0	MULTI-MSMS	5_2_infected	2	765.354279	1528.694	0.30382	14.035	0.37279	0	0.0024252	1	64.64	33502000	4714	85	790	1045	1045
A0A8C0QGH7	no	AAAQGDGSTQHDLMK	15	Unmodified	_AAAQGDGSTQHDLMK_	0	MULTI-MSMS	5_3_infected	2	765.354279	1528.694	-0.079467	14.745	0.44103	0	6.5631E-05	1	103.43	31801000	4714	85	791	1046	1046
A0A8C0QGH7	no	AAAQGDGSTQHDLMK	15	Unmodified	_AAAQGDGSTQHDLMK_	0	MULTI-MATCH	5_4_uninfected	2	765.354279	1528.694	3.4879	15.938	0.16957	-1.7764E-15	NaN	0	NaN	1519600	4714	85	792
A0A8C0QGH7	no	AAAQGDGSTQHDLMK	15	Unmodified	_AAAQGDGSTQHDLMK_	0	MULTI-MATCH	5_5_uninfected	2	765.354279	1528.694	3.5859	16.127	0.16886	0	NaN	0	NaN	2605100	4714	85	793
A0A8C0QGH7	no	AAAQGDGSTQHDLMK	15	Unmodified	_AAAQGDGSTQHDLMK_	0	MULTI-MATCH	3_1_infected	2	765.354279	1528.694	-4.4823	16.413	0.3721	0	NaN	0	NaN	5411000	4714	85	794
A0A8C0QGH7	no	AAAQGDGSTQHDLMK	15	Unmodified	_AAAQGDGSTQHDLMK_	0	MULTI-MATCH	3_3_infected	2	765.354279	1528.694	3.1256	16.154	0.23754	0	NaN	0	NaN	4173300	4714	85	795
A0A8I3NVU0	no	AAAQLLQSQAQQSGAQQTK	19	Unmodified	_AAAQLLQSQAQQSGAQQTK_	0	MULTI-MSMS	3_4_uninfected	2	979.00851	1956.00247	0.077065	34.739	0.30548	0	1.2811E-31	1	223.55	10472000	3311	86	796	1047	1047
A0A8I3NVU0	no	AAAQLLQSQAQQSGAQQTK	19	Unmodified	_AAAQLLQSQAQQSGAQQTK_	0	MULTI-MSMS	3_5_uninfected	2	979.00851	1956.00247	-0.49081	32.821	0.21342	0	5.9866E-10	1	142.57	10887000	3311	86	797	1048	1048
A0A8I3NVU0	no	AAAQLLQSQAQQSGAQQTK	19	Unmodified	_AAAQLLQSQAQQSGAQQTK_	0	MULTI-MSMS	3_6_uninfected	2	979.00851	1956.00247	0.45944	32.157	0.20857	0	1.1221E-10	1	148.68	5777800	3311	86	798	1049	1049
A0A8I3NVU0	no	AAAQLLQSQAQQSGAQQTK	19	Unmodified	_AAAQLLQSQAQQSGAQQTK_	0	MULTI-MSMS	5_4_uninfected	2	979.00851	1956.00247	0.34293	32.996	0.27127	0	7.6331E-57	1	273.3	12826000	3311	86	799	1050	1050
A0A8I3NVU0	no	AAAQLLQSQAQQSGAQQTK	19	Unmodified	_AAAQLLQSQAQQSGAQQTK_	0	MULTI-MSMS	5_5_uninfected	2	979.00851	1956.00247	-0.1062	32.803	0.3073	0	1.4972E-15	1	165.51	8824900	3311	86	800	1051	1051
A0A8I3NVU0	no	AAAQLLQSQAQQSGAQQTK	19	Unmodified	_AAAQLLQSQAQQSGAQQTK_	0	MULTI-MSMS	3_1_infected	2	979.00851	1956.00247	0.21729	31.878	0.17019	3.5527E-15	0.00013454	1	78.486	4582600	3311	86	801	1052	1052
A0A8I3NVU0	no	AAAQLLQSQAQQSGAQQTK	19	Unmodified	_AAAQLLQSQAQQSGAQQTK_	0	MULTI-MSMS	5_1_infected	2	979.00851	1956.00247	1.6804	30.716	0.33929	-3.5527E-15	0.00042414	1	63.727	2867000	3311	86	802	1053	1053
A0A8I3NVU0	no	AAAQLLQSQAQQSGAQQTK	19	Unmodified	_AAAQLLQSQAQQSGAQQTK_	0	MULTI-MATCH	5_6_uninfected	2	979.00851	1956.00247	0.27063	32.004	0.262	0	NaN	0	NaN	8694500	3311	86	803
A0A8I3NVU0	no	AAAQLLQSQAQQSGAQQTK	19	Unmodified	_AAAQLLQSQAQQSGAQQTK_	0	MULTI-MATCH	3_2_infected	2	979.00851	1956.00247	0.15501	30.249	0.13559	3.5527E-15	NaN	0	NaN	5636200	3311	86	804
A0A8I3NVU0	no	AAAQLLQSQAQQSGAQQTK	19	Unmodified	_AAAQLLQSQAQQSGAQQTK_	0	MULTI-MATCH	5_3_infected	2	979.00851	1956.00247	-0.44742	31.99	0.17039	0	NaN	0	NaN	3438500	3311	86	805
A0A8I3N2E4	no	AAASGLDHLK	10	Acetyl (Protein N-term)	_(ac)AAASGLDHLK_	0	MULTI-MSMS	3_4_uninfected	2	512.774731	1023.53491	-0.015504	38.905	0.3394	0	0.00030455	1	120.15	37409000	6368	87	806	1054	1054
A0A8I3N2E4	no	AAASGLDHLK	10	Acetyl (Protein N-term)	_(ac)AAASGLDHLK_	0	MULTI-MSMS	3_5_uninfected	2	512.774731	1023.53491	-0.48204	39.057	0.47626	0	0.00047685	1	111.74	15554000	6368	87	807	1055	1055
A0A8I3N2E4	no	AAASGLDHLK	10	Acetyl (Protein N-term)	_(ac)AAASGLDHLK_	0	MULTI-MSMS	3_6_uninfected	2	512.774731	1023.53491	-0.13681	38.481	0.37306	0	0.00054825	2	109.48	30594000	6368	87	808	1056;1057	1056
A0A8I3N2E4	no	AAASGLDHLK	10	Acetyl (Protein N-term)	_(ac)AAASGLDHLK_	0	MULTI-MSMS	5_4_uninfected	2	512.774731	1023.53491	-0.14975	37.13	0.44095	0	0.00022223	1	133.98	30684000	6368	87	809	1058	1058
A0A8I3N2E4	no	AAASGLDHLK	10	Acetyl (Protein N-term)	_(ac)AAASGLDHLK_	0	MULTI-MSMS	5_5_uninfected	2	512.774731	1023.53491	0.049037	37.446	0.47662	0	0.00030455	1	120.15	40072000	6368	87	810	1059	1059
A0A8I3N2E4	no	AAASGLDHLK	10	Acetyl (Protein N-term)	_(ac)AAASGLDHLK_	0	MULTI-MSMS	5_6_uninfected	2	512.774731	1023.53491	-0.68204	37.795	0.47445	0	0.00020739	1	150.36	34869000	6368	87	811	1060	1060
A0A8I3N2E4	no	AAASGLDHLK	10	Acetyl (Protein N-term)	_(ac)AAASGLDHLK_	0	MULTI-MSMS	3_1_infected	2	512.774731	1023.53491	-0.29396	35.593	0.61222	0	0.00024599	1	123.16	22295000	6368	87	812	1061	1061
A0A8I3N2E4	no	AAASGLDHLK	10	Acetyl (Protein N-term)	_(ac)AAASGLDHLK_	0	MULTI-MSMS	3_2_infected	2	512.774731	1023.53491	0.034718	36.385	0.81565	0	0.00060463	1	107.69	15377000	6368	87	813	1062	1062
A0A8I3N2E4	no	AAASGLDHLK	10	Acetyl (Protein N-term)	_(ac)AAASGLDHLK_	0	MULTI-MSMS	3_3_infected	2	512.774731	1023.53491	-0.49728	34.948	0.64623	0	0.0015082	1	89.542	17743000	6368	87	814	1063	1063
A0A8I3N2E4	no	AAASGLDHLK	10	Acetyl (Protein N-term)	_(ac)AAASGLDHLK_	0	MULTI-MSMS	5_1_infected	2	512.774731	1023.53491	0.8133	36.624	0.61113	-7.1054E-15	0.00056944	1	108.81	24714000	6368	87	815	1064	1064
A0A8I3N2E4	no	AAASGLDHLK	10	Acetyl (Protein N-term)	_(ac)AAASGLDHLK_	0	MULTI-MSMS	5_2_infected	2	512.774731	1023.53491	-0.19966	36.153	0.67908	0	0.0058496	1	68.016	13075000	6368	87	816	1065	1065
A0A8I3N2E4	no	AAASGLDHLK	10	Acetyl (Protein N-term)	_(ac)AAASGLDHLK_	0	MULTI-MSMS	5_3_infected	2	512.774731	1023.53491	-0.050038	35.608	0.67907	0	0.00021915	1	131.41	18850000	6368	87	817	1066	1066
A0A8I3MKJ4	no	AAASLAAVSGAAAAGLGSAQPAELSSHK	28	Unmodified	_AAASLAAVSGAAAAGLGSAQPAELSSHK_	0	MULTI-MSMS	3_1_infected	4	616.825218	2463.27176	0.99379	65.474	0.47615	0	0.051391	1	13.702	8086000	1358	88	818	1067	1067
A0A8I3MKJ4	no	AAASLAAVSGAAAAGLGSAQPAELSSHK	28	Unmodified	_AAASLAAVSGAAAAGLGSAQPAELSSHK_	0	MULTI-MSMS	5_1_infected	4	616.825218	2463.27176	-0.13567	65.821	0.37268	0	0.0042876	2	32.434	8851500	1358	88	819	1068;1069	1069
A0A8I3MKJ4	no	AAASLAAVSGAAAAGLGSAQPAELSSHK	28	Unmodified	_AAASLAAVSGAAAAGLGSAQPAELSSHK_	0	MULTI-MATCH	3_2_infected	4	616.825218	2463.27176	0.50917	65.684	0.20353	0	NaN	0	NaN	10076000	1358	88	820
A0A8C0Z4R7	no	AAASTAPEQAGLVEPCR	17	Unmodified	_AAASTAPEQAGLVEPCR_	0	MSMS	5_4_uninfected	2	864.422693	1726.83083	NaN	36.662	1	0	0.0028862	1	60.157		5019	89	821	1070	1070
A0A8C0Z4R7	no	AAASTAPEQAGLVEPCR	17	Unmodified	_AAASTAPEQAGLVEPCR_	0	MULTI-MSMS	3_1_infected	2	864.422693	1726.83083	-0.28711	35.015	0.27191	0	2.8309E-05	1	95.273	7449700	5019	89	822	1071	1071
A0A8C0Z4R7	no	AAASTAPEQAGLVEPCR	17	Unmodified	_AAASTAPEQAGLVEPCR_	0	MULTI-MSMS	3_2_infected	2	864.422693	1726.83083	-0.30663	35.601	0.64566	0	0.00021418	1	75.479	3073900	5019	89	823	1072	1072
A0A8C0Z4R7	no	AAASTAPEQAGLVEPCR	17	Unmodified	_AAASTAPEQAGLVEPCR_	0	MSMS	3_3_infected	2	864.422693	1726.83083	NaN	34.185	1	0	0.016039	1	48.659		5019	89	824	1073	1073
A0A8C0Z4R7	no	AAASTAPEQAGLVEPCR	17	Unmodified	_AAASTAPEQAGLVEPCR_	0	MULTI-MSMS	5_1_infected	2	864.422693	1726.83083	-0.06909	35.98	0.47432	0	4.1219E-06	1	110.08	7522200	5019	89	825	1074	1074
A0A8C0Z4R7	no	AAASTAPEQAGLVEPCR	17	Unmodified	_AAASTAPEQAGLVEPCR_	0	MULTI-MSMS	5_2_infected	2	864.422693	1726.83083	-0.044174	35.093	0.7125	0	0.017969	1	41.401	2911400	5019	89	826	1075	1075
A0A8C0Z4R7	no	AAASTAPEQAGLVEPCR	17	Unmodified	_AAASTAPEQAGLVEPCR_	0	MULTI-MSMS	5_3_infected	2	864.422693	1726.83083	-1.5741	34.773	0.4755	7.1054E-15	0.0030747	1	56.122	4900800	5019	89	827	1076	1076
A0A8C0Z4R7	no	AAASTAPEQAGLVEPCR	17	Unmodified	_AAASTAPEQAGLVEPCR_	0	MULTI-MATCH	5_6_uninfected	2	864.422693	1726.83083	-0.68609	34.809	0.39171	0	NaN	0	NaN	33356000	5019	89	828
A0A8C0S463	no	AAASTPCSGAASPR	14	Unmodified	_AAASTPCSGAASPR_	0	MULTI-MSMS	3_5_uninfected	2	652.3066	1302.59865	0.29942	14.272	0.41056	0	0.03565	1	42.743	959240	2767	90	829	1077	1077
A0A8C0S463	no	AAASTPCSGAASPR	14	Unmodified	_AAASTPCSGAASPR_	0	MULTI-MSMS	3_6_uninfected	2	652.3066	1302.59865	-0.081562	15.005	0.19182	1.7764E-15	0.058407	1	36.447	2601000	2767	90	830	1078	1078
A0A8C0S463	no	AAASTPCSGAASPR	14	Unmodified	_AAASTPCSGAASPR_	0	MULTI-SECPEP	5_4_uninfected	2	652.3066	1302.59865	-0.09092	13.733	0.20371	0	0.062207	1	53.252	2354400	2767	90	831	1079	1079
A0A8C0S463	no	AAASTPCSGAASPR	14	Unmodified	_AAASTPCSGAASPR_	0	MULTI-MATCH	3_4_uninfected	2	652.3066	1302.59865	1.059	14.719	0.13667	0	NaN	0	NaN	3271700	2767	90	832
A0A8C0S463	no	AAASTPCSGAASPR	14	Unmodified	_AAASTPCSGAASPR_	0	MULTI-MATCH	5_5_uninfected	2	652.3066	1302.59865	2.5079	15.177	0.33889	-1.7764E-15	NaN	0	NaN	39850000	2767	90	833
A0A8C0S463	no	AAASTPCSGAASPR	14	Unmodified	_AAASTPCSGAASPR_	0	MULTI-MATCH	5_6_uninfected	2	652.3066	1302.59865	1.0951	13.883	0.29082	1.7764E-15	NaN	0	NaN	1129200	2767	90	834
A0A8C0Z2F5	no	AAASVLTTSMVTMEPGYLFLGSR	23	Unmodified	_AAASVLTTSMVTMEPGYLFLGSR_	0	MULTI-MSMS	3_4_uninfected	3	801.407994	2401.20215	0.56002	103.15	0.37328	0	0.0029146	1	35.66	18565000	6265	91	835	1080	1080
A0A8C0Z2F5	no	AAASVLTTSMVTMEPGYLFLGSR	23	Unmodified	_AAASVLTTSMVTMEPGYLFLGSR_	0	MULTI-MSMS	3_5_uninfected	3	801.407994	2401.20215	1.8626	103.03	0.44268	0	0.00049159	1	43.233	12352000	6265	91	836	1081	1081
A0A8C0Z2F5	no	AAASVLTTSMVTMEPGYLFLGSR	23	Unmodified	_AAASVLTTSMVTMEPGYLFLGSR_	0	MULTI-MSMS	3_6_uninfected	3	801.407994	2401.20215	1.0807	102.9	0.30564	0	0.00054571	1	42.384	21029000	6265	91	837	1082	1082
A0A8C0Z2F5	no	AAASVLTTSMVTMEPGYLFLGSR	23	Unmodified	_AAASVLTTSMVTMEPGYLFLGSR_	0	MULTI-MSMS	5_4_uninfected	3	801.407994	2401.20215	1.1858	102.43	0.30668	0	7.2524E-05	1	49.902	18703000	6265	91	838	1083	1083
A0A8C0Z2F5	no	AAASVLTTSMVTMEPGYLFLGSR	23	Unmodified	_AAASVLTTSMVTMEPGYLFLGSR_	0	MULTI-MSMS	5_5_uninfected	3	801.407994	2401.20215	0.84131	102.39	0.33975	-1.4211E-14	3.2448E-05	1	60.747	14547000	6265	91	839	1084	1084
A0A8C0Z2F5	no	AAASVLTTSMVTMEPGYLFLGSR	23	Unmodified	_AAASVLTTSMVTMEPGYLFLGSR_	0	MSMS	5_6_uninfected	3	801.407994	2401.20215	NaN	102.41	1	0	0.003827	1	43.523		6265	91	840	1085	1085
A0A8C0Z2F5	no	AAASVLTTSMVTMEPGYLFLGSR	23	Unmodified	_AAASVLTTSMVTMEPGYLFLGSR_	0	MULTI-MSMS	3_1_infected	3	801.407994	2401.20215	2.0847	100.77	0.44263	-1.4211E-14	0.033719	1	20.03	11524000	6265	91	841	1086	1086
A0A8C0Z2F5	no	AAASVLTTSMVTMEPGYLFLGSR	23	Unmodified	_AAASVLTTSMVTMEPGYLFLGSR_	0	MULTI-MSMS	5_1_infected	3	801.407994	2401.20215	2.0712	100.29	0.33857	0	0.037775	1	18.904	11437000	6265	91	842	1087	1087
A0A8C0Z2F5	no	AAASVLTTSMVTMEPGYLFLGSR	23	Unmodified	_AAASVLTTSMVTMEPGYLFLGSR_	0	MULTI-MATCH	5_2_infected	3	801.407994	2401.20215	4.904	100.75	0.50916	0	NaN	0	NaN	11196000	6265	91	843
A0A8I3MTV8	no	AAATPESQEPQAK	13	Unmodified	_AAATPESQEPQAK_	0	MULTI-MSMS	3_4_uninfected	2	664.328056	1326.64156	-0.36006	14.512	0.2049	0	2.292E-05	1	152.97	11346000	5992	92	844	1088	1088
A0A8I3MTV8	no	AAATPESQEPQAK	13	Unmodified	_AAATPESQEPQAK_	0	MULTI-MSMS	3_5_uninfected	2	664.328056	1326.64156	0.33029	13.551	0.46259	0	0.00017124	1	100.48	6256800	5992	92	845	1089	1089
A0A8I3MTV8	no	AAATPESQEPQAK	13	Unmodified	_AAATPESQEPQAK_	0	MULTI-MSMS	3_6_uninfected	2	664.328056	1326.64156	0.40318	14.805	0.20299	0	7.1217E-07	1	177.06	12802000	5992	92	846	1090	1090
A0A8I3MTV8	no	AAATPESQEPQAK	13	Unmodified	_AAATPESQEPQAK_	0	MULTI-MSMS	5_4_uninfected	2	664.328056	1326.64156	0.91798	13.448	0.22556	0	5.4037E-06	1	171.85	7591500	5992	92	847	1091	1091
A0A8I3MTV8	no	AAATPESQEPQAK	13	Unmodified	_AAATPESQEPQAK_	0	MULTI-MSMS	5_5_uninfected	2	664.328056	1326.64156	0.36436	13.671	0.30764	0	0.00090798	1	83.883	7858100	5992	92	848	1092	1092
A0A8I3MTV8	no	AAATPESQEPQAK	13	Unmodified	_AAATPESQEPQAK_	0	MULTI-MSMS	5_6_uninfected	2	664.328056	1326.64156	-0.1472	13.437	0.30629	0	4.9796E-05	1	129.85	7171000	5992	92	849	1093	1093
A0A8I3MTV8	no	AAATPESQEPQAK	13	Unmodified	_AAATPESQEPQAK_	0	MULTI-MSMS	3_1_infected	2	664.328056	1326.64156	-0.31945	13.852	0.23797	0	7.1217E-07	1	177.06	46788000	5992	92	850	1094	1094
A0A8I3MTV8	no	AAATPESQEPQAK	13	Unmodified	_AAATPESQEPQAK_	0	MULTI-MSMS	3_2_infected	2	664.328056	1326.64156	0.3688	12.131	0.34	0	7.1217E-07	1	177.06	28062000	5992	92	851	1095	1095
A0A8I3MTV8	no	AAATPESQEPQAK	13	Unmodified	_AAATPESQEPQAK_	0	MULTI-MSMS	3_3_infected	2	664.328056	1326.64156	0.039177	13.976	0.27139	0	2.4974E-05	1	147.12	30712000	5992	92	852	1096	1096
A0A8I3MTV8	no	AAATPESQEPQAK	13	Unmodified	_AAATPESQEPQAK_	0	MULTI-MSMS	5_1_infected	2	664.328056	1326.64156	-0.25118	12.021	0.37338	0	2.2115E-08	1	190.96	40890000	5992	92	853	1097	1097
A0A8I3MTV8	no	AAATPESQEPQAK	13	Unmodified	_AAATPESQEPQAK_	0	MULTI-MSMS	5_2_infected	2	664.328056	1326.64156	-0.74241	13.054	0.37353	0	1.1051E-05	1	167.93	46503000	5992	92	854	1098	1098
A0A8I3MTV8	no	AAATPESQEPQAK	13	Unmodified	_AAATPESQEPQAK_	0	MULTI-MSMS	5_3_infected	2	664.328056	1326.64156	0.0015705	13.576	0.30601	1.7764E-15	1.6895E-05	1	163.88	48911000	5992	92	855	1099	1099
A0A8I3MTV8	no	AAATPESQEPQAK	13	Unmodified	_AAATPESQEPQAK_	0	MULTI-MATCH	5_4_uninfected	2	664.328056	1326.64156	2.6508	15.217	0.20321	0	NaN	0	NaN	2809400	5992	92	856
A0A8C0MQ50	no	AAATVVVPVEWIK	13	Acetyl (Protein N-term)	_(ac)AAATVVVPVEWIK_	0	MULTI-MSMS	3_4_uninfected	2	712.911027	1423.8075	2.3387	102.25	0.75172	0	0.00027104	1	90.827	63312000	1686	93	857	1100	1100
A0A8C0MQ50	no	AAATVVVPVEWIK	13	Acetyl (Protein N-term)	_(ac)AAATVVVPVEWIK_	0	MULTI-MSMS	3_5_uninfected	2	712.911027	1423.8075	1.7383	101.92	0.37466	0	1.8262E-05	2	134.84	93560000	1686	93	858	1101;1102	1101
A0A8C0MQ50	no	AAATVVVPVEWIK	13	Acetyl (Protein N-term)	_(ac)AAATVVVPVEWIK_	0	MULTI-MSMS	3_6_uninfected	2	712.911027	1423.8075	0.94057	101.7	0.40869	0	6.0458E-05	3	115.78	70563000	1686	93	859	1103;1104;1105	1104
A0A8C0MQ50	no	AAATVVVPVEWIK	13	Acetyl (Protein N-term)	_(ac)AAATVVVPVEWIK_	0	MULTI-MSMS	5_4_uninfected	2	712.911027	1423.8075	1.9363	101.38	0.30658	0	6.5975E-05	1	113.93	76298000	1686	93	860	1106	1106
A0A8C0MQ50	no	AAATVVVPVEWIK	13	Acetyl (Protein N-term)	_(ac)AAATVVVPVEWIK_	0	MULTI-MSMS	5_5_uninfected	2	712.911027	1423.8075	3.7303	101.58	0.37502	0	8.4507E-05	2	103.26	30513000	1686	93	861	1107;1108	1108
A0A8C0MQ50	no	AAATVVVPVEWIK	13	Acetyl (Protein N-term)	_(ac)AAATVVVPVEWIK_	0	MULTI-MSMS	5_6_uninfected	2	712.911027	1423.8075	-0.14869	101.64	0.54254	0	8.0513E-05	3	105.86	71115000	1686	93	862	1109;1110;1111	1110
A0A8C0MQ50	no	AAATVVVPVEWIK	13	Acetyl (Protein N-term)	_(ac)AAATVVVPVEWIK_	0	MULTI-MSMS	3_1_infected	2	712.911027	1423.8075	2.4568	99.756	0.30412	0	7.9692E-05	1	106.4	53300000	1686	93	863	1112	1112
A0A8C0MQ50	no	AAATVVVPVEWIK	13	Acetyl (Protein N-term)	_(ac)AAATVVVPVEWIK_	0	MULTI-MSMS	3_2_infected	2	712.911027	1423.8075	1.7927	99.638	0.37418	0	5.6768E-05	1	117.02	36582000	1686	93	864	1113	1113
A0A8C0MQ50	no	AAATVVVPVEWIK	13	Acetyl (Protein N-term)	_(ac)AAATVVVPVEWIK_	0	MULTI-MSMS	3_3_infected	2	712.911027	1423.8075	-0.38693	99.672	0.40767	0	2.8966E-05	2	127.76	35782000	1686	93	865	1114;1115	1115
A0A8C0MQ50	no	AAATVVVPVEWIK	13	Acetyl (Protein N-term)	_(ac)AAATVVVPVEWIK_	0	MULTI-MSMS	5_1_infected	2	712.911027	1423.8075	2.1585	99.623	0.27106	0	5.6768E-05	1	117.02	43720000	1686	93	866	1116	1116
A0A8C0MQ50	no	AAATVVVPVEWIK	13	Acetyl (Protein N-term)	_(ac)AAATVVVPVEWIK_	0	MULTI-MSMS	5_2_infected	2	712.911027	1423.8075	0.064673	99.698	0.40953	0	4.9315E-05	1	119.53	35425000	1686	93	867	1117	1117
A0A8C0MQ50	no	AAATVVVPVEWIK	13	Acetyl (Protein N-term)	_(ac)AAATVVVPVEWIK_	0	MULTI-MSMS	5_3_infected	2	712.911027	1423.8075	0.7793	100.06	0.30405	0	7.0567E-05	1	112.36	38000000	1686	93	868	1118	1118
A0A8C0MQ50	no	AAATVVVPVEWIK	13	Acetyl (Protein N-term)	_(ac)AAATVVVPVEWIK_	0	MULTI-MATCH	3_6_uninfected	2	712.911027	1423.8075	1.4672	99.687	0.3381	1.4211E-14	NaN	0	NaN	6615500	1686	93	869
A0A8I3MSC7	no	AAAVAAAPGGPSMDPR	16	Acetyl (Protein N-term)	_(ac)AAAVAAAPGGPSMDPR_	0	MULTI-MSMS	3_4_uninfected	2	740.864283	1479.71401	0.2164	59.411	0.74645	0	0.00020723	2	74.944	98521000	4297	94	870	1119;1120	1120
A0A8I3MSC7	no	AAAVAAAPGGPSMDPR	16	Acetyl (Protein N-term)	_(ac)AAAVAAAPGGPSMDPR_	0	MULTI-MSMS	3_5_uninfected	2	740.864283	1479.71401	-0.2814	58.889	1.0191	7.1054E-15	8.1394E-06	2	101.93	72210000	4297	94	871	1121;1122	1122
A0A8I3MSC7	no	AAAVAAAPGGPSMDPR	16	Acetyl (Protein N-term)	_(ac)AAAVAAAPGGPSMDPR_	0	MULTI-MSMS	3_6_uninfected	2	740.864283	1479.71401	1.4044	59.135	0.94936	-7.1054E-15	0.00052663	2	69.01	123510000	4297	94	872	1123;1124	1124
A0A8I3MSC7	no	AAAVAAAPGGPSMDPR	16	Acetyl (Protein N-term)	_(ac)AAAVAAAPGGPSMDPR_	0	MULTI-MSMS	5_4_uninfected	2	740.864283	1479.71401	0.40689	58.293	1.0555	7.1054E-15	8.1421E-06	4	103.34	108380000	4297	94	873	1125;1126;1127;1128	1128
A0A8I3MSC7	no	AAAVAAAPGGPSMDPR	16	Acetyl (Protein N-term)	_(ac)AAAVAAAPGGPSMDPR_	0	MULTI-MSMS	5_5_uninfected	2	740.864283	1479.71401	0.12162	58.274	1.0168	0	8.1515E-06	3	108.37	64868000	4297	94	874	1129;1130;1131	1131
A0A8I3MSC7	no	AAAVAAAPGGPSMDPR	16	Acetyl (Protein N-term)	_(ac)AAAVAAAPGGPSMDPR_	0	MULTI-MSMS	5_6_uninfected	2	740.864283	1479.71401	-0.68019	58.163	0.88198	0	8.1369E-06	4	100.55	108990000	4297	94	875	1132;1133;1134;1135	1134
A0A8I3MSC7	no	AAAVAAAPGGPSMDPR	16	Acetyl (Protein N-term)	_(ac)AAAVAAAPGGPSMDPR_	0	MULTI-MSMS	3_1_infected	2	740.864283	1479.71401	-0.29528	55.592	1.1902	0	7.8073E-06	1	113.47	89079000	4297	94	876	1136	1136
A0A8I3MSC7	no	AAAVAAAPGGPSMDPR	16	Acetyl (Protein N-term)	_(ac)AAAVAAAPGGPSMDPR_	0	MULTI-MSMS	3_3_infected	2	740.864283	1479.71401	0.57458	56.719	0.88484	7.1054E-15	1.6143E-05	2	98.353	83990000	4297	94	877	1137;1138	1138
A0A8I3MSC7	no	AAAVAAAPGGPSMDPR	16	Acetyl (Protein N-term)	_(ac)AAAVAAAPGGPSMDPR_	0	MULTI-MSMS	5_1_infected	2	740.864283	1479.71401	-0.017709	55.641	0.88464	0	8.1372E-06	1	100.72	89920000	4297	94	878	1139	1139
A0A8I3MSC7	no	AAAVAAAPGGPSMDPR	16	Acetyl (Protein N-term)	_(ac)AAAVAAAPGGPSMDPR_	0	MULTI-MSMS	5_2_infected	2	740.864283	1479.71401	1.2416	56.808	0.84981	0	0.00015648	2	79.659	73495000	4297	94	879	1140;1141	1140
A0A8I3MSC7	no	AAAVAAAPGGPSMDPR	16	Acetyl (Protein N-term)	_(ac)AAAVAAAPGGPSMDPR_	0	MULTI-MSMS	5_3_infected	2	740.864283	1479.71401	0.61111	56.526	1.0189	0	0.0022566	1	56.225	97604000	4297	94	880	1142	1142
A0A8I3MSC7	no	AAAVAAAPGGPSMDPR	16	Acetyl (Protein N-term)	_(ac)AAAVAAAPGGPSMDPR_	0	MULTI-MATCH	3_1_infected	2	740.864283	1479.71401	-4.7676	58.863	0.40738	0	NaN	0	NaN	11937000	4297	94	881
A0A8I3MSC7	no	AAAVAAAPGGPSMDPR	16	Acetyl (Protein N-term),Oxidation (M)	_(ac)AAAVAAAPGGPSM(ox)DPR_	0	MSMS	5_3_infected	2	748.86174	1495.70893	NaN	42.687	1	0	0.0013948	1	61.353		4297	94	882	1143	1143
A0A8I3NLN0	no	AAAVAPPEEELKR	13	Unmodified	_AAAVAPPEEELKR_	1	MSMS	5_1_infected	2	690.877716	1379.74088	NaN	22.863	1	0	0.048144	1	55.084		3558	95	883	1144	1144
A0A8I3MKJ4	no	AAAVAVAAASR	11	Acetyl (Protein N-term)	_(ac)AAAVAVAAASR_	0	MULTI-MSMS	3_4_uninfected	2	500.282723	998.550893	0.62785	61.492	0.30449	0	0.003348	1	69.276	4017700	1358	96	884	1145	1145
A0A8I3MKJ4	no	AAAVAVAAASR	11	Acetyl (Protein N-term)	_(ac)AAAVAVAAASR_	0	MSMS	5_6_uninfected	2	500.282723	998.550893	NaN	60.747	1	0	0.00318	1	70.1		1358	96	885	1146	1146
A0A8I3MKJ4	no	AAAVAVAAASR	11	Acetyl (Protein N-term)	_(ac)AAAVAVAAASR_	0	MULTI-MATCH	5_1_infected	2	500.282723	998.550893	3.6552	61.385	0.40867	0	NaN	0	NaN	3182400	1358	96	886
A0A8I3MKJ4	no	AAAVAVAAASR	11	Acetyl (Protein N-term)	_(ac)AAAVAVAAASR_	0	MULTI-MATCH	5_3_infected	2	500.282723	998.550893	3.7333	61.912	0.27123	0	NaN	0	NaN	3528900	1358	96	887
A0A8I3MKY6	no	AAAVLPVLDLAQR	13	Unmodified	_AAAVLPVLDLAQR_	0	MULTI-MSMS	3_5_uninfected	2	668.900994	1335.78744	1.867	80.577	1.2924	0	0.00076906	1	85.807	75080000	1363	97	888	1147	1147
A0A8I3MKY6	no	AAAVLPVLDLAQR	13	Unmodified	_AAAVLPVLDLAQR_	0	MULTI-MSMS	3_6_uninfected	2	668.900994	1335.78744	1.7167	80.557	1.562	0	0.034517	1	44.425	50727000	1363	97	889	1148	1148
A0A8I3MKY6	no	AAAVLPVLDLAQR	13	Unmodified	_AAAVLPVLDLAQR_	0	MULTI-MSMS	5_5_uninfected	2	668.900994	1335.78744	1.475	79.422	1.5932	0	0.0010251	2	82.261	52020000	1363	97	890	1149;1150	1150
A0A8I3MKY6	no	AAAVLPVLDLAQR	13	Unmodified	_AAAVLPVLDLAQR_	0	MULTI-MSMS	3_1_infected	2	668.900994	1335.78744	2.2407	76.877	1.632	0	0.0067151	1	60.434	36190000	1363	97	891	1151	1151
A0A8I3MKY6	no	AAAVLPVLDLAQR	13	Unmodified	_AAAVLPVLDLAQR_	0	MULTI-MSMS	3_2_infected	2	668.900994	1335.78744	2.2217	76.465	1.6998	-1.4211E-14	0.0028511	1	70.1	24832000	1363	97	892	1152	1152
A0A8I3MKY6	no	AAAVLPVLDLAQR	13	Unmodified	_AAAVLPVLDLAQR_	0	MULTI-MSMS	3_3_infected	2	668.900994	1335.78744	2.4168	76.367	1.0518	0	0.014591	1	51.927	33503000	1363	97	893	1153	1153
A0A8I3MKY6	no	AAAVLPVLDLAQR	13	Unmodified	_AAAVLPVLDLAQR_	0	MULTI-MSMS	5_1_infected	2	668.900994	1335.78744	2.7061	76.679	0.98549	0	0.0049848	1	62.303	46179000	1363	97	894	1154	1154
A0A8I3MKY6	no	AAAVLPVLDLAQR	13	Unmodified	_AAAVLPVLDLAQR_	0	MULTI-MSMS	5_2_infected	2	668.900994	1335.78744	2.0011	76.528	1.1918	0	0.027897	1	46.406	31432000	1363	97	895	1155	1155
A0A8I3MKY6	no	AAAVLPVLDLAQR	13	Unmodified	_AAAVLPVLDLAQR_	0	MULTI-MSMS	5_3_infected	2	668.900994	1335.78744	2.2398	76.979	1.054	0	0.0049848	2	62.303	36184000	1363	97	896	1156;1157	1157
A0A8I3MKY6	no	AAAVLPVLDLAQR	13	Unmodified	_AAAVLPVLDLAQR_	0	MULTI-MATCH	5_4_uninfected	2	668.900994	1335.78744	1.2495	79.689	1.0849	0	NaN	0	NaN	89632000	1363	97	897
A0A8P0TAL0	no	AAAVNPTSLESAPR	14	Acetyl (Protein N-term)	_(ac)AAAVNPTSLESAPR_	0	MULTI-MSMS	3_5_uninfected	2	713.370255	1424.72596	2.9377	63.456	0.50877	0	0.0017294	2	66.262	21410000	6497;6515	98	898	1158;1159	1159
A0A8P0TAL0	no	AAAVNPTSLESAPR	14	Acetyl (Protein N-term)	_(ac)AAAVNPTSLESAPR_	0	MULTI-MSMS	3_6_uninfected	2	713.370255	1424.72596	2.3253	62.642	0.5767	0	0.00060618	1	77.64	23916000	6497;6515	98	899	1160	1160
A0A8P0TAL0	no	AAAVNPTSLESAPR	14	Acetyl (Protein N-term)	_(ac)AAAVNPTSLESAPR_	0	MULTI-MSMS	5_5_uninfected	2	713.370255	1424.72596	1.5827	62.802	0.61085	-7.1054E-15	0.0017976	1	65.695	22566000	6497;6515	98	900	1161	1161
A0A8P0TAL0	no	AAAVNPTSLESAPR	14	Acetyl (Protein N-term)	_(ac)AAAVNPTSLESAPR_	0	MULTI-MSMS	5_6_uninfected	2	713.370255	1424.72596	2.1779	62.883	0.54218	7.1054E-15	0.0024811	1	61.577	24008000	6497;6515	98	901	1162	1162
A0A8P0TAL0	no	AAAVNPTSLESAPR	14	Acetyl (Protein N-term)	_(ac)AAAVNPTSLESAPR_	0	MULTI-SECPEP	5_1_infected	2	713.370255	1424.72596	1.3588	60.363	0.44197	0	0.0070463	1	73.951	11150000	6497;6515	98	902	1163	1163
A0A8P0TAL0	no	AAAVNPTSLESAPR	14	Acetyl (Protein N-term)	_(ac)AAAVNPTSLESAPR_	0	MULTI-MATCH	5_2_infected	2	713.370255	1424.72596	-3.8993	60.513	0.74809	7.1054E-15	NaN	0	NaN	13047000	6497;6515	98	903
A0A8C0MMB0	no	AAAWGGHEDIVLNLLQHGAEVNK	23	Unmodified	_AAAWGGHEDIVLNLLQHGAEVNK_	0	MULTI-MSMS	3_5_uninfected	3	814.755662	2441.24516	-0.63891	86.245	0.27205	0	0.0069263	1	32.484	11136000	1580	99	904	1164	1164
A0A8C0MMB0	no	AAAWGGHEDIVLNLLQHGAEVNK	23	Unmodified	_AAAWGGHEDIVLNLLQHGAEVNK_	0	MULTI-MSMS	5_6_uninfected	3	814.755662	2441.24516	-1.4113	84.873	0.2374	1.4211E-14	0.0036724	1	35.06	14136000	1580	99	905	1165	1165
A0A8C0MMB0	no	AAAWGGHEDIVLNLLQHGAEVNK	23	Unmodified	_AAAWGGHEDIVLNLLQHGAEVNK_	0	MULTI-MSMS	5_1_infected	3	814.755662	2441.24516	-2.9914	82.134	0.23781	0	0.049354	1	15.692	11301000	1580	99	906	1166	1166
A0A8C0MMB0	no	AAAWGGHEDIVLNLLQHGAEVNK	23	Unmodified	_AAAWGGHEDIVLNLLQHGAEVNK_	0	MULTI-MATCH	5_4_uninfected	3	814.755662	2441.24516	-1.2428	84.759	0.23743	0	NaN	0	NaN	10675000	1580	99	907
A0A8C0MMB0	no	AAAWGGHEDIVLNLLQHGAEVNK	23	Unmodified	_AAAWGGHEDIVLNLLQHGAEVNK_	0	MULTI-MATCH	5_5_uninfected	3	814.755662	2441.24516	0.029987	84.556	0.16996	0	NaN	0	NaN	16674000	1580	99	908
A0A8C0MMB0	no	AAAWGGHEDIVLNLLQHGAEVNK	23	Unmodified	_AAAWGGHEDIVLNLLQHGAEVNK_	0	MULTI-MATCH	3_1_infected	3	814.755662	2441.24516	-0.21026	82.13	0.5429	0	NaN	0	NaN	6683600	1580	99	909
A0A8C0MMB0	no	AAAWGGHEDIVLNLLQHGAEVNK	23	Unmodified	_AAAWGGHEDIVLNLLQHGAEVNK_	0	MULTI-MATCH	3_3_infected	3	814.755662	2441.24516	-0.4756	82.505	0.27163	0	NaN	0	NaN	11389000	1580	99	910
A0A8I3NNB6	no	AAAYLDPNLNHTPNSSTK	18	Acetyl (Protein N-term)	_(ac)AAAYLDPNLNHTPNSSTK_	0	MSMS	3_4_uninfected	2	978.476511	1954.93847	NaN	61.326	1	0	0.015634	1	42.789		3572	100	911	1167	1167
A0A8C0S3M2	no	AACELLGQLQAK	12	Unmodified	_AACELLGQLQAK_	0	MULTI-SECPEP	3_4_uninfected	2	651.347737	1300.68092	-0.10279	57.123	0.64622	0	0.0015779	1	137.13	292960000	5290	101	912	1168	1168
A0A8C0S3M2	no	AACELLGQLQAK	12	Unmodified	_AACELLGQLQAK_	0	MULTI-MSMS	3_5_uninfected	2	651.347737	1300.68092	-0.70912	56.176	1.0184	0	5.1905E-05	2	142.92	259790000	5290	101	913	1169;1170	1170
A0A8C0S3M2	no	AACELLGQLQAK	12	Unmodified	_AACELLGQLQAK_	0	MULTI-MSMS	3_6_uninfected	2	651.347737	1300.68092	-0.69873	55.705	0.98521	7.1054E-15	3.1917E-05	2	176.38	278290000	5290	101	914	1171;1172	1172
A0A8C0S3M2	no	AACELLGQLQAK	12	Unmodified	_AACELLGQLQAK_	0	MULTI-MSMS	5_4_uninfected	2	651.347737	1300.68092	1.0304	55.738	1.3942	0	6.1691E-05	3	148.52	194790000	5290	101	915	1173;1174;1175	1175
A0A8C0S3M2	no	AACELLGQLQAK	12	Unmodified	_AACELLGQLQAK_	0	MULTI-MSMS	5_5_uninfected	2	651.347737	1300.68092	-0.045509	55.678	0.7123	7.1054E-15	1.6035E-05	3	188.66	306790000	5290	101	916	1176;1177;1178	1177
A0A8C0S3M2	no	AACELLGQLQAK	12	Unmodified	_AACELLGQLQAK_	0	MULTI-MSMS	5_6_uninfected	2	651.347737	1300.68092	1.5871	55.528	1.1869	-7.1054E-15	3.7347E-05	1	138.06	281960000	5290	101	917	1179	1179
A0A8C0S3M2	no	AACELLGQLQAK	12	Unmodified	_AACELLGQLQAK_	0	MULTI-MSMS	3_1_infected	2	651.347737	1300.68092	1.049	53.238	1.0543	0	0.00015468	2	122.13	176840000	5290	101	918	1180;1181	1181
A0A8C0S3M2	no	AACELLGQLQAK	12	Unmodified	_AACELLGQLQAK_	0	MULTI-MSMS	3_2_infected	2	651.347737	1300.68092	0.77165	54.392	1.4939	0	0.0056969	1	64.654	126320000	5290	101	919	1182	1182
A0A8C0S3M2	no	AACELLGQLQAK	12	Unmodified	_AACELLGQLQAK_	0	MULTI-MSMS	3_3_infected	2	651.347737	1300.68092	1.4779	53.575	1.5627	0	0.0012917	1	84.213	128440000	5290	101	920	1183	1183
A0A8C0S3M2	no	AACELLGQLQAK	12	Unmodified	_AACELLGQLQAK_	0	MULTI-MSMS	5_1_infected	2	651.347737	1300.68092	1.4027	53.474	1.0524	0	6.5639E-05	2	147.51	193530000	5290	101	921	1184;1185	1185
A0A8C0S3M2	no	AACELLGQLQAK	12	Unmodified	_AACELLGQLQAK_	0	MULTI-MSMS	5_2_infected	2	651.347737	1300.68092	1.3224	53.72	1.7994	0	7.2913E-05	3	149.94	110910000	5290	101	922	1186;1187;1188	1187
A0A8C0S3M2	no	AACELLGQLQAK	12	Unmodified	_AACELLGQLQAK_	0	MULTI-MSMS	5_3_infected	2	651.347737	1300.68092	0.45155	52.733	1.4294	0	0.00034996	2	105.78	101580000	5290	101	923	1189;1190	1189
A0A8C0S3M2	no	AACELLGQLQAK	12	Unmodified	_AACELLGQLQAK_	0	MULTI-MATCH	3_4_uninfected	2	651.347737	1300.68092	-3.5694	55.906	0.17071	-7.1054E-15	NaN	0	NaN	6971200	5290	101	924
A0A8I3RPP8	no	AACEQLHQQQQQQQEETAAATLLLQGEEEGEED	33	Unmodified	_AACEQLHQQQQQQQEETAAATLLLQGEEEGEED_	0	MULTI-MSMS	3_2_infected	3	1247.22565	3738.65512	1.4164	86.374	0.44094	0	0.057986	1	8.9128	13479000	877	102	925	1191	1191
A0A8I3RPP8	no	AACEQLHQQQQQQQEETAAATLLLQGEEEGEED	33	Unmodified	_AACEQLHQQQQQQQEETAAATLLLQGEEEGEED_	0	MULTI-MATCH	3_3_infected	3	1247.22565	3738.65512	0.39425	86.808	0.47614	0	NaN	0	NaN	15700000	877	102	926
A0A8I3RPP8	no	AACEQLHQQQQQQQEETAAATLLLQGEEEGEED	33	Unmodified	_AACEQLHQQQQQQQEETAAATLLLQGEEEGEED_	0	MULTI-MATCH	5_3_infected	3	1247.22565	3738.65512	0.12467	86.669	0.47539	0	NaN	0	NaN	11005000	877	102	927
A0A8P0T5N8	no	AACSAAMEEDSEASSSR	17	Unmodified	_AACSAAMEEDSEASSSR_	0	MSMS	3_6_uninfected	2	879.848897	1757.68324	NaN	22.023	1	0	0.0068236	1	55.452		1278	103	928	1192	1192
A0A8P0T5N8	no	AACSAAMEEDSEASSSR	17	Unmodified	_AACSAAMEEDSEASSSR_	0	MULTI-MSMS	5_4_uninfected	2	879.848897	1757.68324	-0.40225	22.355	0.27332	-3.5527E-15	3.8873E-06	1	113.24	2384300	1278	103	929	1193	1193
A0A8P0T5N8	no	AACSAAMEEDSEASSSR	17	Unmodified	_AACSAAMEEDSEASSSR_	0	MULTI-MSMS	5_5_uninfected	2	879.848897	1757.68324	0.88706	22.266	0.27168	0	4.4826E-06	1	101.6	2624900	1278	103	930	1194	1194
A0A8P0T5N8	no	AACSAAMEEDSEASSSR	17	Unmodified	_AACSAAMEEDSEASSSR_	0	MSMS	5_6_uninfected	2	879.848897	1757.68324	NaN	21.282	1	0	3.2529E-09	1	114.72		1278	103	931	1195	1195
A0A8P0T5N8	no	AACSAAMEEDSEASSSR	17	Unmodified	_AACSAAMEEDSEASSSR_	0	MULTI-MSMS	3_1_infected	2	879.848897	1757.68324	0.018786	19.649	0.5093	0	0.00036129	1	72.958	2731100	1278	103	932	1196	1196
A0A8P0T5N8	no	AACSAAMEEDSEASSSR	17	Unmodified	_AACSAAMEEDSEASSSR_	0	MULTI-MSMS	3_3_infected	2	879.848897	1757.68324	0.47315	19.842	0.34023	0	4.0775E-06	1	111.12	5461400	1278	103	933	1197	1197
A0A8P0T5N8	no	AACSAAMEEDSEASSSR	17	Unmodified	_AACSAAMEEDSEASSSR_	0	MULTI-MSMS	5_1_infected	2	879.848897	1757.68324	-1.4208	21.765	0.20383	0	1.7033E-05	1	97.463	5807800	1278	103	934	1198	1198
A0A8P0T5N8	no	AACSAAMEEDSEASSSR	17	Unmodified	_AACSAAMEEDSEASSSR_	0	MULTI-MSMS	5_2_infected	2	879.848897	1757.68324	0.31624	20.873	0.47462	0	0.017969	1	41.401	1906100	1278	103	935	1199	1199
A0A8P0T5N8	no	AACSAAMEEDSEASSSR	17	Unmodified	_AACSAAMEEDSEASSSR_	0	MSMS	5_3_infected	2	879.848897	1757.68324	NaN	20.574	1	0	1.2358E-09	1	118.37		1278	103	936	1200	1200
A0A8P0T5N8	no	AACSAAMEEDSEASSSR	17	Unmodified	_AACSAAMEEDSEASSSR_	0	MULTI-MATCH	3_5_uninfected	2	879.848897	1757.68324	-0.092175	22.582	0.33906	0	NaN	0	NaN	1577400	1278	103	937
A0A8P0T5N8	no	AACSAAMEEDSEASSSR	17	Unmodified	_AACSAAMEEDSEASSSR_	0	MULTI-MATCH	5_3_infected	2	879.848897	1757.68324	-1.3656	20.548	0.27275	0	NaN	0	NaN	3178700	1278	103	938
A0A8C0PU65	no	AADAEAEVASLNRR	14	Unmodified	_AADAEAEVASLNRR_	1	MULTI-MSMS	3_4_uninfected	3	491.586583	1471.73792	0.19144	28.778	0.50955	0	0.014097	1	45.115	15807000	4338	104	939	1201	1201
A0A8C0PU65	no	AADAEAEVASLNRR	14	Unmodified	_AADAEAEVASLNRR_	1	MULTI-MSMS	5_5_uninfected	3	491.586583	1471.73792	1.1129	27.197	0.62228	0	0.0087716	1	48.467	8803000	4338	104	940	1202	1202
A0A8C0PU65	no	AADAEAEVASLNRR	14	Unmodified	_AADAEAEVASLNRR_	1	MULTI-MATCH	3_3_infected	3	491.586583	1471.73792	0.44764	26.6	0.64534	0	NaN	0	NaN	3837200	4338	104	941
A0A8I3N9X1	no	AADALQQNLQQDYDR	15	Unmodified	_AADALQQNLQQDYDR_	0	MULTI-MSMS	3_4_uninfected	2	874.913547	1747.81254	0.27838	52.028	0.54394	7.1054E-15	1.7359E-05	1	134.2	5703500	4214	105	942	1203	1203
A0A8I3N9X1	no	AADALQQNLQQDYDR	15	Unmodified	_AADALQQNLQQDYDR_	0	MULTI-MSMS	3_5_uninfected	2	874.913547	1747.81254	-0.26318	52.372	0.27129	0	1.0926E-12	1	191.26	13347000	4214	105	943	1204	1204
A0A8I3N9X1	no	AADALQQNLQQDYDR	15	Unmodified	_AADALQQNLQQDYDR_	0	MULTI-MSMS	3_6_uninfected	2	874.913547	1747.81254	-0.096515	51.546	0.30597	0	2.4106E-10	2	186.02	9355600	4214	105	944	1205;1206	1205
A0A8I3N9X1	no	AADALQQNLQQDYDR	15	Unmodified	_AADALQQNLQQDYDR_	0	MULTI-MSMS	5_4_uninfected	2	874.913547	1747.81254	0.27198	50.165	0.37494	0	1.252E-09	1	179.6	11983000	4214	105	945	1207	1207
A0A8I3N9X1	no	AADALQQNLQQDYDR	15	Unmodified	_AADALQQNLQQDYDR_	0	MULTI-MSMS	5_5_uninfected	2	874.913547	1747.81254	-0.064136	51.912	0.33918	-7.1054E-15	1.2712E-07	1	163.78	11823000	4214	105	946	1208	1208
A0A8I3N9X1	no	AADALQQNLQQDYDR	15	Unmodified	_AADALQQNLQQDYDR_	0	MULTI-MSMS	5_6_uninfected	2	874.913547	1747.81254	0.59455	50.604	0.47537	7.1054E-15	7.0444E-05	1	110.86	5369400	4214	105	947	1209	1209
A0A8I3N9X1	no	AADALQQNLQQDYDR	15	Unmodified	_AADALQQNLQQDYDR_	0	MULTI-MSMS	3_1_infected	2	874.913547	1747.81254	-0.34251	50.29	0.30422	7.1054E-15	3.5507E-07	1	151.1	9203000	4214	105	948	1210	1210
A0A8I3N9X1	no	AADALQQNLQQDYDR	15	Unmodified	_AADALQQNLQQDYDR_	0	MULTI-MSMS	3_2_infected	2	874.913547	1747.81254	0.54548	48.915	0.47624	0	0.00030728	1	87.618	4670100	4214	105	949	1211	1211
A0A8I3N9X1	no	AADALQQNLQQDYDR	15	Unmodified	_AADALQQNLQQDYDR_	0	MULTI-MSMS	3_3_infected	2	874.913547	1747.81254	1.3555	48.171	0.41056	0	5.1023E-06	1	143.97	8359700	4214	105	950	1212	1212
A0A8I3N9X1	no	AADALQQNLQQDYDR	15	Unmodified	_AADALQQNLQQDYDR_	0	MULTI-MSMS	5_2_infected	2	874.913547	1747.81254	0.99733	48.357	0.44058	0	0.00064641	1	78.692	3645700	4214	105	951	1213	1213
A0A8I3N9X1	no	AADALQQNLQQDYDR	15	Unmodified	_AADALQQNLQQDYDR_	0	MULTI-MSMS	5_3_infected	2	874.913547	1747.81254	1.9466	49.006	0.27112	0	2.6885E-05	1	129.84	15521000	4214	105	952	1214	1214
A0A8C0PZQ4	no	AADCDLQITNAQTK	14	Unmodified	_AADCDLQITNAQTK_	0	MSMS	3_5_uninfected	2	774.869762	1547.72497	NaN	32.309	1	0	1.7426E-06	1	115.39		3443	106	953	1215	1215
A0A8C0PZQ4	no	AADCDLQITNAQTK	14	Unmodified	_AADCDLQITNAQTK_	0	MULTI-MSMS	3_1_infected	2	774.869762	1547.72497	3.2527	30.432	1.1215	-3.5527E-15	0.00026196	2	96.171	8759300	3443	106	954	1216;1217	1217
A0A8C0PZQ4	no	AADCDLQITNAQTK	14	Unmodified	_AADCDLQITNAQTK_	0	MULTI-MSMS	5_1_infected	2	774.869762	1547.72497	4.0453	29.879	0.9511	0	0.023009	1	46.73	13329000	3443	106	955	1218	1218
A0A8C0PZQ4	no	AADCDLQITNAQTK	14	Unmodified	_AADCDLQITNAQTK_	0	MULTI-MATCH	5_6_uninfected	2	774.869762	1547.72497	4.7233	30.336	0.32392	3.5527E-15	NaN	0	NaN	11300000	3443	106	956
A0A8C0PZQ4	no	AADCDLQITNAQTK	14	Unmodified	_AADCDLQITNAQTK_	0	MULTI-MATCH	5_2_infected	2	774.869762	1547.72497	1.2217	29.842	0.6125	0	NaN	0	NaN	24905000	3443	106	957
A0A8I3NSV0	no	AADCEVEQWDSDEPIPAK	18	Unmodified	_AADCEVEQWDSDEPIPAK_	0	MULTI-MSMS	3_4_uninfected	2	1030.4493	2058.88405	3.0559	62.046	1.359	-7.1054E-15	0.016165	1	37.504	15300000	5621	107	958	1219	1219
A0A8I3NSV0	no	AADCEVEQWDSDEPIPAK	18	Unmodified	_AADCEVEQWDSDEPIPAK_	0	MSMS	5_4_uninfected	2	1030.4493	2058.88405	NaN	60.61	1	0	3.0953E-34	1	163.51		5621	107	959	1220	1220
A0A8I3NSV0	no	AADCEVEQWDSDEPIPAK	18	Unmodified	_AADCEVEQWDSDEPIPAK_	0	MSMS	5_6_uninfected	2	1030.4493	2058.88405	NaN	61.951	1	0	5.0051E-34	1	159.08		5621	107	960	1221	1221
A0A8I3NSV0	no	AADCEVEQWDSDEPIPAK	18	Unmodified	_AADCEVEQWDSDEPIPAK_	0	MULTI-MSMS	3_1_infected	2	1030.4493	2058.88405	0.24115	59.301	0.6444	0	0.00039759	1	69.864	24296000	5621	107	961	1222	1222
A0A8I3NSV0	no	AADCEVEQWDSDEPIPAK	18	Unmodified	_AADCEVEQWDSDEPIPAK_	0	MULTI-MSMS	3_2_infected	2	1030.4493	2058.88405	1.4079	58.924	0.57831	0	5.8779E-13	1	162.32	24271000	5621	107	962	1223	1223
A0A8I3NSV0	no	AADCEVEQWDSDEPIPAK	18	Unmodified	_AADCEVEQWDSDEPIPAK_	0	MULTI-MSMS	5_1_infected	2	1030.4493	2058.88405	0.84166	59.288	1.3909	0	6.9591E-05	2	85.288	13243000	5621	107	963	1224;1225	1224
A0A8I3NSV0	no	AADCEVEQWDSDEPIPAK	18	Unmodified	_AADCEVEQWDSDEPIPAK_	0	MULTI-MSMS	5_2_infected	2	1030.4493	2058.88405	1.2	59.093	0.57722	7.1054E-15	4.2413E-08	1	115.57	23192000	5621	107	964	1226	1226
A0A8I3NSV0	no	AADCEVEQWDSDEPIPAK	18	Unmodified	_AADCEVEQWDSDEPIPAK_	0	MSMS	5_3_infected	2	1030.4493	2058.88405	NaN	59.958	1	0	0.00015778	1	78.324		5621	107	965	1227	1227
A0A8I3NSV0	no	AADCEVEQWDSDEPIPAK	18	Unmodified	_AADCEVEQWDSDEPIPAK_	0	MULTI-MATCH	3_5_uninfected	2	1030.4493	2058.88405	4.6993	62.633	1.1524	0	NaN	0	NaN	20159000	5621	107	966
A0A8I3NSV0	no	AADCEVEQWDSDEPIPAK	18	Unmodified	_AADCEVEQWDSDEPIPAK_	0	MULTI-MATCH	3_6_uninfected	2	1030.4493	2058.88405	5.6194	61.69	1.1231	7.1054E-15	NaN	0	NaN	28536000	5621	107	967
A0A8I3PFQ8	no	AADEEAFEDNSEEYIR	16	Unmodified	_AADEEAFEDNSEEYIR_	0	MULTI-MSMS	3_4_uninfected	2	944.397592	1886.78063	0.0087415	61.499	0.71318	0	4.2848E-22	1	215.08	103220000	5294;5304	108	968	1228	1228
A0A8I3PFQ8	no	AADEEAFEDNSEEYIR	16	Unmodified	_AADEEAFEDNSEEYIR_	0	MULTI-MSMS	3_5_uninfected	2	944.397592	1886.78063	0.068399	62.318	0.74561	7.1054E-15	3.9881E-20	2	204.17	143690000	5294;5304	108	969	1229;1230	1230
A0A8I3PFQ8	no	AADEEAFEDNSEEYIR	16	Unmodified	_AADEEAFEDNSEEYIR_	0	MULTI-MSMS	3_6_uninfected	2	944.397592	1886.78063	0.17606	61.383	0.74797	0	3.3338E-31	1	237.68	154450000	5294;5304	108	970	1231	1231
A0A8I3PFQ8	no	AADEEAFEDNSEEYIR	16	Unmodified	_AADEEAFEDNSEEYIR_	0	MULTI-MSMS	5_4_uninfected	2	944.397592	1886.78063	-0.4763	60.277	0.57634	7.1054E-15	2.199E-31	1	241.92	170000000	5294;5304	108	971	1232	1232
A0A8I3PFQ8	no	AADEEAFEDNSEEYIR	16	Unmodified	_AADEEAFEDNSEEYIR_	0	MULTI-MSMS	5_5_uninfected	2	944.397592	1886.78063	-0.4461	61.637	0.64754	-7.1054E-15	1.5451E-38	2	253.79	116380000	5294;5304	108	972	1233;1234	1234
A0A8I3PFQ8	no	AADEEAFEDNSEEYIR	16	Unmodified	_AADEEAFEDNSEEYIR_	0	MULTI-MSMS	5_6_uninfected	2	944.397592	1886.78063	-0.46385	61.193	1.0184	0	9.4485E-48	3	270.74	109680000	5294;5304	108	973	1235;1236;1237	1236
A0A8I3PFQ8	no	AADEEAFEDNSEEYIR	16	Unmodified	_AADEEAFEDNSEEYIR_	0	MULTI-MSMS	3_1_infected	2	944.397592	1886.78063	0.056848	58.867	1.0864	-7.1054E-15	3.0529E-12	3	174.84	161100000	5294;5304	108	974	1238;1239;1240	1238
A0A8I3PFQ8	no	AADEEAFEDNSEEYIR	16	Unmodified	_AADEEAFEDNSEEYIR_	0	MULTI-MSMS	3_2_infected	2	944.397592	1886.78063	0.060519	58.591	0.71294	0	2.9359E-23	1	224.42	128040000	5294;5304	108	975	1241	1241
A0A8I3PFQ8	no	AADEEAFEDNSEEYIR	16	Unmodified	_AADEEAFEDNSEEYIR_	0	MULTI-MSMS	3_3_infected	2	944.397592	1886.78063	0.29458	59.252	0.64299	7.1054E-15	4.7141E-26	1	231.7	207510000	5294;5304	108	976	1242	1242
A0A8I3PFQ8	no	AADEEAFEDNSEEYIR	16	Unmodified	_AADEEAFEDNSEEYIR_	0	MULTI-MSMS	5_1_infected	2	944.397592	1886.78063	-0.20574	58.156	1.4248	7.1054E-15	5.769E-21	2	211.46	90252000	5294;5304	108	977	1243;1244	1244
A0A8I3PFQ8	no	AADEEAFEDNSEEYIR	16	Unmodified	_AADEEAFEDNSEEYIR_	0	MULTI-MSMS	5_2_infected	2	944.397592	1886.78063	-0.11065	58.87	0.7126	7.1054E-15	2.9359E-23	2	224.42	142700000	5294;5304	108	978	1245;1246	1246
A0A8I3PFQ8	no	AADEEAFEDNSEEYIR	16	Unmodified	_AADEEAFEDNSEEYIR_	0	MULTI-MSMS	5_3_infected	2	944.397592	1886.78063	0.19198	59.948	0.91623	-7.1054E-15	3.3388E-20	2	205.56	81410000	5294;5304	108	979	1247;1248	1248
A0A8I3PFQ8	no	AADEEAFEDNSEEYIR	16	Unmodified	_AADEEAFEDNSEEYIR_	0	MSMS	5_3_infected	2	944.397592	1886.78063	NaN	60.219	1	0	3.2181E-22	1	151.26		5294;5304	108	980	1249	1249
A0A8I3MXC4	no	AADEVAEGK	9	Unmodified	_AADEVAEGK_	0	MULTI-MSMS	3_6_uninfected	2	445.216714	888.418876	-0.18936	9.467	0.25769	0	0.061416	1	46.016	3258300	3375	109	981	1250	1250
A0A8I3MXC4	no	AADEVAEGK	9	Unmodified	_AADEVAEGK_	0	MULTI-MSMS	5_5_uninfected	2	445.216714	888.418876	0.79799	10.376	0.38055	-1.7764E-15	0.061416	1	46.016	5304000	3375	109	982	1251	1251
A0A8I3MXC4	no	AADEVAEGK	9	Unmodified	_AADEVAEGK_	0	MULTI-MSMS	5_1_infected	2	445.216714	888.418876	0.084436	9.1142	0.27284	0	0.043185	1	51.787	15996000	3375	109	983	1252	1252
A0A8I3MXC4	no	AADEVAEGK	9	Unmodified	_AADEVAEGK_	0	MULTI-MATCH	3_4_uninfected	2	445.216714	888.418876	-0.14403	9.8188	0.31736	0	NaN	0	NaN	3392300	3375	109	984
A0A8I3MXC4	no	AADEVAEGK	9	Unmodified	_AADEVAEGK_	0	MULTI-MATCH	3_5_uninfected	2	445.216714	888.418876	-0.78719	10.402	0.17109	0	NaN	0	NaN	2667800	3375	109	985
A0A8I3MXC4	no	AADEVAEGK	9	Unmodified	_AADEVAEGK_	0	MULTI-MATCH	5_6_uninfected	2	445.216714	888.418876	0.51363	9.9916	0.32881	0	NaN	0	NaN	6065500	3375	109	986
A0A8I3MXC4	no	AADEVAEGK	9	Unmodified	_AADEVAEGK_	0	MULTI-MATCH	3_3_infected	2	445.216714	888.418876	2.1793	10.532	0.2031	0	NaN	0	NaN	1786800	3375	109	987
A0A8I3MXC4	no	AADEVAEGK	9	Unmodified	_AADEVAEGK_	0	MULTI-MATCH	5_3_infected	2	445.216714	888.418876	0.62593	10.597	0.33101	0	NaN	0	NaN	1270300	3375	109	988
A0A8C0NQ24	no	AADFAQDIDINPGAVYK	17	Unmodified	_AADFAQDIDINPGAVYK_	0	MULTI-MSMS	3_4_uninfected	2	904.446691	1806.87883	0.7245	80.185	0.47577	0	0.0022815	1	58.674	9738000	2911	110	989	1253	1253
A0A8C0NQ24	no	AADFAQDIDINPGAVYK	17	Unmodified	_AADFAQDIDINPGAVYK_	0	MULTI-MSMS	3_5_uninfected	2	904.446691	1806.87883	1.0787	79.469	0.64652	0	0.01302	1	44.616	12278000	2911	110	990	1254	1254
A0A8C0NQ24	no	AADFAQDIDINPGAVYK	17	Unmodified	_AADFAQDIDINPGAVYK_	0	MULTI-MSMS	3_6_uninfected	2	904.446691	1806.87883	1.1072	79.536	0.64319	0	0.0078233	1	47.991	8312000	2911	110	991	1255	1255
A0A8C0NQ24	no	AADFAQDIDINPGAVYK	17	Unmodified	_AADFAQDIDINPGAVYK_	0	MULTI-MSMS	5_4_uninfected	2	904.446691	1806.87883	0.93034	78.831	0.74786	0	0.0021228	1	59.185	11734000	2911	110	992	1256	1256
A0A8C0NQ24	no	AADFAQDIDINPGAVYK	17	Unmodified	_AADFAQDIDINPGAVYK_	0	MULTI-MSMS	5_5_uninfected	2	904.446691	1806.87883	-0.5468	78.003	0.40794	0	0.0048328	1	50.467	10288000	2911	110	993	1257	1257
A0A8C0NQ24	no	AADFAQDIDINPGAVYK	17	Unmodified	_AADFAQDIDINPGAVYK_	0	MULTI-MATCH	3_6_uninfected	2	904.446691	1806.87883	4.8072	79.985	0.95215	0	NaN	0	NaN	8600900	2911	110	994
A0A8I3RY05	no	AADFIDQALAQK	12	Unmodified	_AADFIDQALAQK_	0	MSMS	3_4_uninfected	2	645.838059	1289.66157	NaN	70.639	1	0	0.00030028	1	96.89		895	111	995	1258	1258
A0A8I3RY05	no	AADFIDQALAQK	12	Unmodified	_AADFIDQALAQK_	0	MSMS	3_5_uninfected	2	645.838059	1289.66157	NaN	70.47	1	0	0.00023978	1	102.06		895	111	996	1259	1259
A0A8I3RY05	no	AADFIDQALAQK	12	Unmodified	_AADFIDQALAQK_	0	MULTI-MSMS	3_6_uninfected	2	645.838059	1289.66157	-0.27046	70.458	0.67865	0	8.8855E-05	1	128.86	68871000	895	111	997	1260	1260
A0A8I3RY05	no	AADFIDQALAQK	12	Unmodified	_AADFIDQALAQK_	0	MULTI-MSMS	5_4_uninfected	2	645.838059	1289.66157	-0.046522	69.342	0.78202	0	0.00012904	1	123.86	78267000	895	111	998	1261	1261
A0A8I3RY05	no	AADFIDQALAQK	12	Unmodified	_AADFIDQALAQK_	0	MULTI-MSMS	5_5_uninfected	2	645.838059	1289.66157	-0.36296	69.745	1.0884	0	0.00030509	1	111.61	41973000	895	111	999	1262	1262
A0A8I3RY05	no	AADFIDQALAQK	12	Unmodified	_AADFIDQALAQK_	0	MSMS	5_6_uninfected	2	645.838059	1289.66157	NaN	69.622	1	0	2.1445E-06	1	130.41		895	111	1000	1263	1263
A0A8I3RY05	no	AADFIDQALAQK	12	Unmodified	_AADFIDQALAQK_	0	MULTI-MSMS	3_1_infected	2	645.838059	1289.66157	2.7485	68.264	0.88364	0	0.00016064	1	121.73	38711000	895	111	1001	1264	1264
A0A8I3RY05	no	AADFIDQALAQK	12	Unmodified	_AADFIDQALAQK_	0	MULTI-MSMS	3_2_infected	2	645.838059	1289.66157	0.28437	68.033	1.1218	0	0.039105	1	44.318	16654000	895	111	1002	1265	1265
A0A8I3RY05	no	AADFIDQALAQK	12	Unmodified	_AADFIDQALAQK_	0	MULTI-MSMS	3_3_infected	2	645.838059	1289.66157	2.6534	67.631	0.84967	0	0.00026795	1	114.5	34203000	895	111	1003	1266	1266
A0A8I3RY05	no	AADFIDQALAQK	12	Unmodified	_AADFIDQALAQK_	0	MULTI-SECPEP	5_2_infected	2	645.838059	1289.66157	2.6935	67.814	1.0517	1.4211E-14	0.063213	1	56.916	41512000	895	111	1004	1267	1267
A0A8I3RY05	no	AADFIDQALAQK	12	Unmodified	_AADFIDQALAQK_	0	MULTI-MSMS	5_3_infected	2	645.838059	1289.66157	-0.44943	66.621	0.64423	0	0.00033901	1	107.21	30825000	895	111	1005	1268	1268
A0A8I3PDS8	no	AADGDGAAASAPAVPDGGVGK	21	Unmodified	_AADGDGAAASAPAVPDGGVGK_	0	MULTI-MSMS	3_1_infected	2	877.421204	1752.82786	0.75876	34.114	0.37229	0	0.0001221	1	65.113	9588500	3337	112	1006	1269	1269
A0A8I3PDS8	no	AADGDGAAASAPAVPDGGVGK	21	Unmodified	_AADGDGAAASAPAVPDGGVGK_	0	MULTI-MSMS	3_2_infected	2	877.421204	1752.82786	-0.32774	33.656	0.84729	-7.1054E-15	0.042515	1	25.448	3965200	3337	112	1007	1270	1270
A0A8I3PDS8	no	AADGDGAAASAPAVPDGGVGK	21	Unmodified	_AADGDGAAASAPAVPDGGVGK_	0	MULTI-MSMS	3_3_infected	2	877.421204	1752.82786	1.14	33.033	0.33957	0	0.00013795	1	63.037	11400000	3337	112	1008	1271	1271
A0A8I3PDS8	no	AADGDGAAASAPAVPDGGVGK	21	Unmodified	_AADGDGAAASAPAVPDGGVGK_	0	MULTI-MSMS	5_1_infected	2	877.421204	1752.82786	0.20108	34.407	0.98523	0	0.0031026	1	40.552	2355400	3337	112	1009	1272	1272
A0A8I3PDS8	no	AADGDGAAASAPAVPDGGVGK	21	Unmodified	_AADGDGAAASAPAVPDGGVGK_	0	MULTI-MSMS	5_2_infected	2	877.421204	1752.82786	1.1307	32.971	0.61212	0	0.016948	1	33.304	4725700	3337	112	1010	1273	1273
A0A8I3PDS8	no	AADGDGAAASAPAVPDGGVGK	21	Unmodified	_AADGDGAAASAPAVPDGGVGK_	0	MULTI-MSMS	5_3_infected	2	877.421204	1752.82786	0.61488	33.756	0.27119	7.1054E-15	0.0001928	1	60.657	8120800	3337	112	1011	1274	1274
A0A8C0NRL2	no	AADGDLEMEDVNLNMGR	17	Acetyl (Protein N-term)	_(ac)AADGDLEMEDVNLNMGR_	0	MULTI-MSMS	5_4_uninfected	2	946.411665	1890.80878	0.84585	92.136	0.23856	0	9.6982E-08	1	144.1	9774100	3066	113	1012	1275	1275
A0A8I3NW16	no	AADGVTLTGINQTGDQALQNKPSSDLSVPSNPAR	34	Unmodified	_AADGVTLTGINQTGDQALQNKPSSDLSVPSNPAR_	1	MULTI-MSMS	3_4_uninfected	3	1141.57639	3421.70735	0.58413	68.385	0.54333	0	7.1618E-46	1	145.29	47069000	853	114	1013	1276	1276
A0A8I3NW16	no	AADGVTLTGINQTGDQALQNKPSSDLSVPSNPAR	34	Unmodified	_AADGVTLTGINQTGDQALQNKPSSDLSVPSNPAR_	1	MULTI-MSMS	3_5_uninfected	3	1141.57639	3421.70735	0.85791	67.144	0.57536	0	1.0522E-45	2	143.09	53202000	853	114	1014	1277;1278	1278
A0A8I3NW16	no	AADGVTLTGINQTGDQALQNKPSSDLSVPSNPAR	34	Unmodified	_AADGVTLTGINQTGDQALQNKPSSDLSVPSNPAR_	1	MULTI-MSMS	3_6_uninfected	3	1141.57639	3421.70735	-0.4161	67.749	0.84782	0	3.2378E-30	3	116.57	39501000	853	114	1015	1279;1280;1281	1281
A0A8I3NW16	no	AADGVTLTGINQTGDQALQNKPSSDLSVPSNPAR	34	Unmodified	_AADGVTLTGINQTGDQALQNKPSSDLSVPSNPAR_	1	MULTI-MSMS	5_4_uninfected	3	1141.57639	3421.70735	0.54191	67.325	0.44098	0	1.0213E-87	1	207.9	99583000	853	114	1016	1282	1282
A0A8I3NW16	no	AADGVTLTGINQTGDQALQNKPSSDLSVPSNPAR	34	Unmodified	_AADGVTLTGINQTGDQALQNKPSSDLSVPSNPAR_	1	MULTI-MSMS	5_5_uninfected	3	1141.57639	3421.70735	0.74733	66.47	0.60989	0	4.0519E-23	2	100.57	64954000	853	114	1017	1283;1284	1283
A0A8I3NW16	no	AADGVTLTGINQTGDQALQNKPSSDLSVPSNPAR	34	Unmodified	_AADGVTLTGINQTGDQALQNKPSSDLSVPSNPAR_	1	MULTI-MSMS	5_6_uninfected	3	1141.57639	3421.70735	0.73579	66.484	0.61157	0	2.6571E-15	1	86.675	99485000	853	114	1018	1285	1285
A0A8I3NW16	no	AADGVTLTGINQTGDQALQNKPSSDLSVPSNPAR	34	Unmodified	_AADGVTLTGINQTGDQALQNKPSSDLSVPSNPAR_	1	MULTI-MSMS	3_1_infected	3	1141.57639	3421.70735	0.14789	64.757	0.88368	0	1.7579E-06	2	52.069	63169000	853	114	1019	1286;1287	1286
A0A8I3NW16	no	AADGVTLTGINQTGDQALQNKPSSDLSVPSNPAR	34	Unmodified	_AADGVTLTGINQTGDQALQNKPSSDLSVPSNPAR_	1	MULTI-MSMS	3_2_infected	3	1141.57639	3421.70735	0.39483	65.166	0.64473	0	9.2921E-10	1	67.353	60007000	853	114	1020	1288	1288
A0A8I3NW16	no	AADGVTLTGINQTGDQALQNKPSSDLSVPSNPAR	34	Unmodified	_AADGVTLTGINQTGDQALQNKPSSDLSVPSNPAR_	1	MULTI-MSMS	3_3_infected	3	1141.57639	3421.70735	1.0612	63.352	1.0882	-7.1054E-15	2.1251E-38	2	129.03	67513000	853	114	1021	1289;1290	1290
A0A8I3NW16	no	AADGVTLTGINQTGDQALQNKPSSDLSVPSNPAR	34	Unmodified	_AADGVTLTGINQTGDQALQNKPSSDLSVPSNPAR_	1	MULTI-MSMS	5_1_infected	3	1141.57639	3421.70735	0.14794	65.331	0.57753	0	1.2734E-10	1	73.817	76008000	853	114	1022	1291	1291
A0A8I3NW16	no	AADGVTLTGINQTGDQALQNKPSSDLSVPSNPAR	34	Unmodified	_AADGVTLTGINQTGDQALQNKPSSDLSVPSNPAR_	1	MULTI-MSMS	5_2_infected	3	1141.57639	3421.70735	-0.84593	64.822	1.2204	-1.4211E-14	1.4417E-14	2	83.616	24624000	853	114	1023	1292;1293	1292
A0A8I3NW16	no	AADGVTLTGINQTGDQALQNKPSSDLSVPSNPAR	34	Unmodified	_AADGVTLTGINQTGDQALQNKPSSDLSVPSNPAR_	1	MULTI-MSMS	5_3_infected	3	1141.57639	3421.70735	-0.019675	63.816	0.50908	0	1.423E-38	1	131.81	83222000	853	114	1024	1294	1294
A0A8I3PRI8	no	AADHLEALAAIEDFFLEHEALSTSMAK	27	Unmodified	_AADHLEALAAIEDFFLEHEALSTSMAK_	0	MULTI-MSMS	3_4_uninfected	4	733.36147	2929.41677	-0.87387	106.05	0.30668	0	9.5515E-12	1	90.968	13288000	2132	115	1025	1295	1295
A0A8I3PRI8	no	AADHLEALAAIEDFFLEHEALSTSMAK	27	Unmodified	_AADHLEALAAIEDFFLEHEALSTSMAK_	0	MULTI-MSMS	3_5_uninfected	4	733.36147	2929.41677	-0.98547	105.77	0.27427	0	1.3462E-06	1	68.836	22188000	2132	115	1026	1296	1296
A0A8I3PRI8	no	AADHLEALAAIEDFFLEHEALSTSMAK	27	Unmodified	_AADHLEALAAIEDFFLEHEALSTSMAK_	0	MULTI-MSMS	3_6_uninfected	4	733.36147	2929.41677	-0.5754	105.23	0.37381	0	1.7398E-08	1	82.342	15072000	2132	115	1027	1297	1297
A0A8I3PRI8	no	AADHLEALAAIEDFFLEHEALSTSMAK	27	Unmodified	_AADHLEALAAIEDFFLEHEALSTSMAK_	0	MULTI-MSMS	5_4_uninfected	4	733.36147	2929.41677	-1.6292	104.76	0.40827	0	5.6245E-16	2	107.23	14216000	2132	115	1028	1298;1299	1299
A0A8I3PRI8	no	AADHLEALAAIEDFFLEHEALSTSMAK	27	Unmodified	_AADHLEALAAIEDFFLEHEALSTSMAK_	0	MULTI-MSMS	5_5_uninfected	4	733.36147	2929.41677	-0.91095	104.8	0.40856	-1.4211E-14	2.4333E-06	1	63.823	16342000	2132	115	1029	1300	1300
A0A8I3PRI8	no	AADHLEALAAIEDFFLEHEALSTSMAK	27	Unmodified	_AADHLEALAAIEDFFLEHEALSTSMAK_	0	MULTI-MSMS	5_6_uninfected	4	733.36147	2929.41677	-0.3238	105.5	0.37353	0	8.6411E-25	1	130.15	57505000	2132	115	1030	1301	1301
A0A8C0MX11	no	AADIDQEVK	9	Unmodified	_AADIDQEVK_	0	MULTI-MSMS	3_4_uninfected	2	494.750921	987.48729	-1.1074	18.065	0.40972	0	0.0050618	1	91.069	27020000	1811	116	1031	1302	1302
A0A8C0MX11	no	AADIDQEVK	9	Unmodified	_AADIDQEVK_	0	MULTI-MSMS	3_5_uninfected	2	494.750921	987.48729	-0.46627	19.072	0.3735	0	0.0053572	1	89.698	32151000	1811	116	1032	1303	1303
A0A8C0MX11	no	AADIDQEVK	9	Unmodified	_AADIDQEVK_	0	MULTI-MSMS	3_6_uninfected	2	494.750921	987.48729	-0.45535	18.117	0.44127	0	0.0029571	1	101.54	23745000	1811	116	1033	1304	1304
A0A8C0MX11	no	AADIDQEVK	9	Unmodified	_AADIDQEVK_	0	MULTI-MSMS	5_4_uninfected	2	494.750921	987.48729	-0.81393	17.989	0.53785	-3.5527E-15	0.026471	1	60.019	20363000	1811	116	1034	1305	1305
A0A8C0MX11	no	AADIDQEVK	9	Unmodified	_AADIDQEVK_	0	MULTI-MSMS	5_5_uninfected	2	494.750921	987.48729	-1.0442	17.891	0.47692	0	0.0014335	2	136.75	22075000	1811	116	1035	1306;1307	1307
A0A8C0MX11	no	AADIDQEVK	9	Unmodified	_AADIDQEVK_	0	MULTI-MSMS	5_6_uninfected	2	494.750921	987.48729	-0.56064	18.81	0.33994	0	0.0015133	1	117.04	27354000	1811	116	1036	1308	1308
A0A8C0MX11	no	AADIDQEVK	9	Unmodified	_AADIDQEVK_	0	MULTI-MSMS	3_1_infected	2	494.750921	987.48729	-0.49484	16.598	0.3045	-3.5527E-15	0.0025997	1	104.44	46047000	1811	116	1037	1309	1309
A0A8C0MX11	no	AADIDQEVK	9	Unmodified	_AADIDQEVK_	0	MULTI-MSMS	3_2_infected	2	494.750921	987.48729	-1.1313	17.492	0.37218	0	0.0028371	2	102.51	42644000	1811	116	1038	1310;1311	1310
A0A8C0MX11	no	AADIDQEVK	9	Unmodified	_AADIDQEVK_	0	MULTI-MSMS	3_3_infected	2	494.750921	987.48729	-1.0552	17.105	0.71292	0	0.015196	1	69.812	34266000	1811	116	1039	1312	1312
A0A8C0MX11	no	AADIDQEVK	9	Unmodified	_AADIDQEVK_	0	MULTI-MSMS	5_1_infected	2	494.750921	987.48729	-1.2693	17.457	0.33896	0	0.0028371	1	102.51	41209000	1811	116	1040	1313	1313
A0A8C0MX11	no	AADIDQEVK	9	Unmodified	_AADIDQEVK_	0	MULTI-MSMS	5_2_infected	2	494.750921	987.48729	-1.2164	16.72	0.37408	0	0.0067229	1	85.161	23647000	1811	116	1041	1314	1314
A0A8C0MX11	no	AADIDQEVK	9	Unmodified	_AADIDQEVK_	0	MULTI-MSMS	5_3_infected	2	494.750921	987.48729	-1.5726	18.005	0.44003	0	0.0050618	1	91.069	33208000	1811	116	1042	1315	1315
A0A8C0TB66	no	AADIGVAMGQTGTDVCK	17	Unmodified	_AADIGVAMGQTGTDVCK_	0	MULTI-MSMS	3_4_uninfected	2	847.397829	1692.78111	0.055154	47.763	0.16969	0	8.2494E-05	1	86.262	7028900	1060	117	1043	1316	1316
A0A8C0TB66	no	AADIGVAMGQTGTDVCK	17	Unmodified	_AADIGVAMGQTGTDVCK_	0	MULTI-MSMS	3_4_uninfected	2	847.397829	1692.78111	-2.7258	47.821	0.13634	0	4.1892E-06	2	108.5	12747000	1060	117	1044	1317;1318	1317
A0A8C0TB66	no	AADIGVAMGQTGTDVCK	17	Unmodified	_AADIGVAMGQTGTDVCK_	0	MULTI-MSMS	3_5_uninfected	2	847.397829	1692.78111	2.8039	47.155	0.58015	7.1054E-15	4.2303E-06	2	107.53	9001000	1060	117	1045	1319;1320	1320
A0A8C0TB66	no	AADIGVAMGQTGTDVCK	17	Unmodified	_AADIGVAMGQTGTDVCK_	0	MULTI-MSMS	3_6_uninfected	2	847.397829	1692.78111	-1.5379	47.571	0.50766	0	0.00022654	1	74.78	7932100	1060	117	1046	1321	1321
A0A8C0TB66	no	AADIGVAMGQTGTDVCK	17	Unmodified	_AADIGVAMGQTGTDVCK_	0	MULTI-MATCH	3_5_uninfected	2	847.397829	1692.78111	-7.0919	48.018	1.7703	0	NaN	0	NaN	280110000	1060	117	1047
A0A8C0T1Y9	no	AADLEPPKPSDQETGEQVSSPGDRPPIHTTTEDSAGVQTEF	41	Unmodified	_AADLEPPKPSDQETGEQVSSPGDRPPIHTTTEDSAGVQTEF_	2	MULTI-MSMS	3_1_infected	4	1081.00583	4319.99421	0.76668	58.215	1.1223	7.1054E-15	0.045552	1	11.243	14263000	5774	118	1048	1322	1322
A0A8C0T1Y9	no	AADLEPPKPSDQETGEQVSSPGDRPPIHTTTEDSAGVQTEF	41	Unmodified	_AADLEPPKPSDQETGEQVSSPGDRPPIHTTTEDSAGVQTEF_	2	MULTI-MSMS	3_2_infected	4	1081.00583	4319.99421	0.23452	57.43	0.67776	0	0.0082968	1	23.024	25366000	5774	118	1049	1323	1323
A0A8C0T1Y9	no	AADLEPPKPSDQETGEQVSSPGDRPPIHTTTEDSAGVQTEF	41	Unmodified	_AADLEPPKPSDQETGEQVSSPGDRPPIHTTTEDSAGVQTEF_	2	MULTI-MSMS	5_1_infected	4	1081.00583	4319.99421	0.11904	56.382	0.54233	7.1054E-15	0.045827	1	11.165	21312000	5774	118	1050	1324	1324
A0A8C0T1Y9	no	AADLEPPKPSDQETGEQVSSPGDRPPIHTTTEDSAGVQTEF	41	Unmodified	_AADLEPPKPSDQETGEQVSSPGDRPPIHTTTEDSAGVQTEF_	2	MULTI-MSMS	5_2_infected	4	1081.00583	4319.99421	1.1517	57.943	0.61172	-7.1054E-15	0.04941	1	10.15	19586000	5774	118	1051	1325	1325
A0A8C0T1Y9	no	AADLEPPKPSDQETGEQVSSPGDRPPIHTTTEDSAGVQTEF	41	Unmodified	_AADLEPPKPSDQETGEQVSSPGDRPPIHTTTEDSAGVQTEF_	2	MULTI-MSMS	5_3_infected	4	1081.00583	4319.99421	-0.40918	58.2	0.50822	-7.1054E-15	0.061107	1	6.8351	17650000	5774	118	1052	1326	1326
A0A8C0T1Y9	no	AADLEPPKPSDQETGEQVSSPGDRPPIHTTTEDSAGVQTEF	41	Unmodified	_AADLEPPKPSDQETGEQVSSPGDRPPIHTTTEDSAGVQTEF_	2	MULTI-MATCH	3_3_infected	4	1081.00583	4319.99421	0.61734	58.476	0.95002	0	NaN	0	NaN	27621000	5774	118	1053
A0A8C0SE18	no	AADLLVNPLDPR	12	Unmodified	_AADLLVNPLDPR_	0	MULTI-MSMS	3_4_uninfected	3	431.910227	1292.70885	-0.31045	75.296	0.67911	0	0.065547	1	22.578	3749100	2995	119	1054	1327	1327
A0A8C0SE18	no	AADLLVNPLDPR	12	Unmodified	_AADLLVNPLDPR_	0	MSMS	5_4_uninfected	3	431.910227	1292.70885	NaN	73.396	1	0	0.020874	1	45.257		2995	119	1055	1328	1328
A0A8I3S2R3	no	AADLLYAMCDR	11	Unmodified	_AADLLYAMCDR_	0	MULTI-MSMS	3_4_uninfected	2	649.797023	1297.57949	-0.34561	67.285	0.44078	0	0.013344	1	59.426	20164000	451	120	1056	1329	1329
A0A8I3S2R3	no	AADLLYAMCDR	11	Unmodified	_AADLLYAMCDR_	0	MULTI-SECPEP	3_6_uninfected	2	649.797023	1297.57949	-0.1397	65.878	0.57796	0	0.01797	1	85.29	21805000	451	120	1057	1330	1330
A0A8I3S2R3	no	AADLLYAMCDR	11	Unmodified	_AADLLYAMCDR_	0	MULTI-MSMS	5_4_uninfected	2	649.797023	1297.57949	0.70534	65.917	0.71218	-1.4211E-14	0.050517	1	42.718	18044000	451	120	1058	1331	1331
A0A8I3S2R3	no	AADLLYAMCDR	11	Unmodified	_AADLLYAMCDR_	0	MULTI-SECPEP	5_5_uninfected	2	649.797023	1297.57949	1.1122	65.689	0.74625	0	0.017604	1	86.624	20667000	451	120	1059	1332	1332
A0A8I3S2R3	no	AADLLYAMCDR	11	Unmodified	_AADLLYAMCDR_	0	MULTI-MSMS	5_6_uninfected	2	649.797023	1297.57949	1.2638	65.554	0.61102	0	0.01198	2	60.518	15340000	451	120	1060	1333;1334	1333
A0A8I3S2R3	no	AADLLYAMCDR	11	Unmodified	_AADLLYAMCDR_	0	MULTI-MSMS	3_1_infected	2	649.797023	1297.57949	0.48092	63.333	0.57957	0	0.00772	2	66.595	21871000	451	120	1061	1335;1336	1335
A0A8I3S2R3	no	AADLLYAMCDR	11	Unmodified	_AADLLYAMCDR_	0	MULTI-MSMS	3_2_infected	2	649.797023	1297.57949	1.2889	63.124	1.1233	-7.1054E-15	0.051873	1	42.336	10210000	451	120	1062	1337	1337
A0A8I3S2R3	no	AADLLYAMCDR	11	Unmodified	_AADLLYAMCDR_	0	MULTI-MSMS	3_3_infected	2	649.797023	1297.57949	0.54696	62.633	0.61174	0	0.0024454	1	83	17290000	451	120	1063	1338	1338
A0A8I3S2R3	no	AADLLYAMCDR	11	Unmodified	_AADLLYAMCDR_	0	MULTI-MSMS	5_1_infected	2	649.797023	1297.57949	0.91617	63.779	1.0892	-7.1054E-15	0.041836	2	45.161	15073000	451	120	1064	1339;1340	1339
A0A8I3S2R3	no	AADLLYAMCDR	11	Unmodified	_AADLLYAMCDR_	0	MULTI-SECPEP	5_2_infected	2	649.797023	1297.57949	0.21841	62.748	0.98621	0	0.012863	1	102.06	13275000	451	120	1065	1341	1341
A0A8I3S2R3	no	AADLLYAMCDR	11	Unmodified	_AADLLYAMCDR_	0	MULTI-MSMS	5_3_infected	2	649.797023	1297.57949	0.30911	63.522	0.50979	-7.1054E-15	0.0012346	1	94.309	13354000	451	120	1066	1342	1342
A0A8I3S2R3	no	AADLLYAMCDR	11	Unmodified	_AADLLYAMCDR_	0	MULTI-MATCH	3_4_uninfected	2	649.797023	1297.57949	4.6485	65.436	0.27156	0	NaN	0	NaN	8318000	451	120	1067
A0A8I3NPS8	no	AADPPAENSSAPEAEQGGAE	20	Unmodified	_AADPPAENSSAPEAEQGGAE_	0	MULTI-MSMS	3_4_uninfected	2	949.405948	1896.79734	0.1956	29.37	1.7671	0	2.6049E-13	3	141.65	52088000	1355;4763	121	1068	1343;1344;1345	1343
A0A8I3NPS8	no	AADPPAENSSAPEAEQGGAE	20	Unmodified	_AADPPAENSSAPEAEQGGAE_	0	MULTI-MSMS	3_5_uninfected	2	949.405948	1896.79734	0.0021014	29.717	1.1873	0	8.0936E-11	2	115.24	81806000	1355;4763	121	1069	1346;1347	1347
A0A8I3NPS8	no	AADPPAENSSAPEAEQGGAE	20	Unmodified	_AADPPAENSSAPEAEQGGAE_	0	MULTI-MSMS	3_6_uninfected	2	949.405948	1896.79734	0.30325	28.845	1.2915	0	7.1758E-08	1	110.55	80546000	1355;4763	121	1070	1348	1348
A0A8I3NPS8	no	AADPPAENSSAPEAEQGGAE	20	Unmodified	_AADPPAENSSAPEAEQGGAE_	0	MSMS	3_6_uninfected	2	949.405948	1896.79734	NaN	29.499	1	0	9.7475E-07	1	92.039		1355;4763	121	1071	1349	1349
A0A8I3NPS8	no	AADPPAENSSAPEAEQGGAE	20	Unmodified	_AADPPAENSSAPEAEQGGAE_	0	MULTI-MSMS	5_4_uninfected	2	949.405948	1896.79734	0.13284	27.507	1.4921	0	2.5102E-11	2	122.1	62549000	1355;4763	121	1072	1350;1351	1350
A0A8I3NPS8	no	AADPPAENSSAPEAEQGGAE	20	Unmodified	_AADPPAENSSAPEAEQGGAE_	0	MSMS	5_4_uninfected	2	949.405948	1896.79734	NaN	28.59	1	0	0.030715	1	39.661		1355;4763	121	1073	1352	1352
A0A8I3NPS8	no	AADPPAENSSAPEAEQGGAE	20	Unmodified	_AADPPAENSSAPEAEQGGAE_	0	MULTI-MSMS	5_5_uninfected	2	949.405948	1896.79734	0.22751	28.176	1.7273	0	3.1829E-13	2	139.77	35939000	1355;4763	121	1074	1353;1354	1353
A0A8I3NPS8	no	AADPPAENSSAPEAEQGGAE	20	Unmodified	_AADPPAENSSAPEAEQGGAE_	0	MULTI-MSMS	5_6_uninfected	2	949.405948	1896.79734	0.30358	28.331	0.68506	0	9.4407E-11	2	113.59	57599000	1355;4763	121	1075	1355;1356	1355
A0A8I3NPS8	no	AADPPAENSSAPEAEQGGAE	20	Unmodified	_AADPPAENSSAPEAEQGGAE_	0	MSMS	5_6_uninfected	2	949.405948	1896.79734	NaN	28.756	1	0	1.275E-09	1	98.943		1355;4763	121	1076	1357	1357
A0A8I3NPS8	no	AADPPAENSSAPEAEQGGAE	20	Unmodified	_AADPPAENSSAPEAEQGGAE_	0	MULTI-MSMS	3_1_infected	2	949.405948	1896.79734	0.22016	26.954	1.6669	0	3.9836E-11	3	120.29	138800000	1355;4763	121	1077	1358;1359;1360	1358
A0A8I3NPS8	no	AADPPAENSSAPEAEQGGAE	20	Unmodified	_AADPPAENSSAPEAEQGGAE_	0	MULTI-MSMS	3_2_infected	2	949.405948	1896.79734	-0.13793	27.86	1.0885	0	9.6472E-13	1	133.04	123300000	1355;4763	121	1078	1361	1361
A0A8I3NPS8	no	AADPPAENSSAPEAEQGGAE	20	Unmodified	_AADPPAENSSAPEAEQGGAE_	0	MULTI-MSMS	3_3_infected	2	949.405948	1896.79734	0.26378	28.181	2.0339	0	2.3748E-13	6	142.39	96145000	1355;4763	121	1079	1362;1363;1364;1365;1366;1367	1365
A0A8I3NPS8	no	AADPPAENSSAPEAEQGGAE	20	Unmodified	_AADPPAENSSAPEAEQGGAE_	0	MULTI-MSMS	5_1_infected	2	949.405948	1896.79734	0.37771	25.629	1.5623	-3.5527E-15	3.0283E-07	2	104.55	137520000	1355;4763	121	1080	1368;1369	1368
A0A8I3NPS8	no	AADPPAENSSAPEAEQGGAE	20	Unmodified	_AADPPAENSSAPEAEQGGAE_	0	MULTI-MSMS	5_2_infected	2	949.405948	1896.79734	-0.99191	27.916	0.95149	0	1.469E-12	1	129.17	119960000	1355;4763	121	1081	1370	1370
A0A8I3NPS8	no	AADPPAENSSAPEAEQGGAE	20	Unmodified	_AADPPAENSSAPEAEQGGAE_	0	MULTI-MSMS	5_3_infected	2	949.405948	1896.79734	-0.042021	27.439	1.5291	0	1.7755E-08	3	111.95	112070000	1355;4763	121	1082	1371;1372;1373	1372
A0A8I3NPS8	no	AADPPAENSSAPEAEQGGAE	20	Unmodified	_AADPPAENSSAPEAEQGGAE_	0	MULTI-MATCH	5_6_uninfected	2	949.405948	1896.79734	0.23821	28.828	0.27114	0	NaN	0	NaN	7088000	1355;4763	121	1083
A0A8I3NPS8	no	AADPPAENSSAPEAEQGGAE	20	Unmodified	_AADPPAENSSAPEAEQGGAE_	0	MULTI-MATCH	3_3_infected	2	949.405948	1896.79734	0.67017	29.499	0.20378	0	NaN	0	NaN	1818500	1355;4763	121	1084
A0A8P0TQL8	no	AADQFDIYSSQQSK	14	Unmodified	_AADQFDIYSSQQSK_	0	MULTI-MSMS	3_4_uninfected	2	794.367909	1586.72127	0.68598	47.658	0.2717	0	0.0012135	2	76.942	8944100	6585	122	1085	1374;1375	1374
A0A8P0TQL8	no	AADQFDIYSSQQSK	14	Unmodified	_AADQFDIYSSQQSK_	0	MULTI-MSMS	5_5_uninfected	2	794.367909	1586.72127	0.97553	46.307	0.37178	0	0.045538	1	39.625	8068000	6585	122	1086	1376	1376
A0A8P0TQL8	no	AADQFDIYSSQQSK	14	Unmodified	_AADQFDIYSSQQSK_	0	MULTI-MSMS	5_6_uninfected	2	794.367909	1586.72127	-0.008433	46.539	0.30771	0	0.00048913	1	89.356	8778400	6585	122	1087	1377	1377
A0A8P0TQL8	no	AADQFDIYSSQQSK	14	Unmodified	_AADQFDIYSSQQSK_	0	MULTI-MSMS	3_2_infected	2	794.367909	1586.72127	1.0519	44.407	0.23795	0	0.062802	1	35.774	4437100	6585	122	1088	1378	1378
A0A8P0TQL8	no	AADQFDIYSSQQSK	14	Unmodified	_AADQFDIYSSQQSK_	0	MULTI-MSMS	5_1_infected	2	794.367909	1586.72127	0.30857	44.761	0.71535	0	0.013246	1	49.842	6683700	6585	122	1089	1379	1379
A0A8P0TQL8	no	AADQFDIYSSQQSK	14	Unmodified	_AADQFDIYSSQQSK_	0	MULTI-MATCH	3_5_uninfected	2	794.367909	1586.72127	1.4062	47.094	0.40998	0	NaN	0	NaN	5368000	6585	122	1090
A0A8P0TQL8	no	AADQFDIYSSQQSK	14	Unmodified	_AADQFDIYSSQQSK_	0	MULTI-MATCH	3_1_infected	2	794.367909	1586.72127	0.53387	44.615	0.57806	0	NaN	0	NaN	7217600	6585	122	1091
A0A8P0TQL8	no	AADQFDIYSSQQSK	14	Unmodified	_AADQFDIYSSQQSK_	0	MULTI-MATCH	3_3_infected	2	794.367909	1586.72127	0.82087	44.916	0.27028	0	NaN	0	NaN	10015000	6585	122	1092
A0A8P0TQL8	no	AADQFDIYSSQQSK	14	Unmodified	_AADQFDIYSSQQSK_	0	MULTI-MATCH	5_2_infected	2	794.367909	1586.72127	0.71711	44.68	0.30591	7.1054E-15	NaN	0	NaN	9203900	6585	122	1093
A0A8P0TQL8	no	AADQFDIYSSQQSK	14	Unmodified	_AADQFDIYSSQQSK_	0	MULTI-MATCH	5_3_infected	2	794.367909	1586.72127	2.3249	45.753	0.44268	0	NaN	0	NaN	9108600	6585	122	1094
A0A8I3MNN9	no	AADSICDGDLVDR	13	Unmodified	_AADSICDGDLVDR_	0	MULTI-MSMS	3_4_uninfected	2	703.814455	1405.61436	-0.38867	45.672	0.3076	7.1054E-15	0.0032768	1	68.536	9504900	4866	123	1095	1380	1380
A0A8I3MNN9	no	AADSICDGDLVDR	13	Unmodified	_AADSICDGDLVDR_	0	MULTI-MSMS	3_5_uninfected	2	703.814455	1405.61436	-0.31396	44.569	0.31156	0	0.0039997	1	65.879	10741000	4866	123	1096	1381	1381
A0A8I3MNN9	no	AADSICDGDLVDR	13	Unmodified	_AADSICDGDLVDR_	0	MULTI-MSMS	3_6_uninfected	2	703.814455	1405.61436	-0.69815	43.981	0.59892	7.1054E-15	0.001499	2	75.695	10836000	4866	123	1097	1382;1383	1383
A0A8I3MNN9	no	AADSICDGDLVDR	13	Unmodified	_AADSICDGDLVDR_	0	MULTI-SECPEP	5_4_uninfected	2	703.814455	1405.61436	-0.45683	44.524	0.33941	0	0.064046	1	54.784	19559000	4866	123	1098	1384	1384
A0A8I3MNN9	no	AADSICDGDLVDR	13	Unmodified	_AADSICDGDLVDR_	0	MULTI-MSMS	5_5_uninfected	2	703.814455	1405.61436	-0.32223	44.303	0.33931	0	0.016047	1	50.354	15124000	4866	123	1099	1385	1385
A0A8I3MNN9	no	AADSICDGDLVDR	13	Unmodified	_AADSICDGDLVDR_	0	MULTI-MSMS	5_6_uninfected	2	703.814455	1405.61436	-1.3084	44.62	0.40744	0	0.0010782	1	81.525	12627000	4866	123	1100	1386	1386
A0A8I3MNN9	no	AADSICDGDLVDR	13	Unmodified	_AADSICDGDLVDR_	0	MULTI-MSMS	3_1_infected	2	703.814455	1405.61436	-1.3166	42.388	0.37355	0	7.063E-05	1	123.8	12329000	4866	123	1101	1387	1387
A0A8I3MNN9	no	AADSICDGDLVDR	13	Unmodified	_AADSICDGDLVDR_	0	MULTI-MSMS	3_2_infected	2	703.814455	1405.61436	-1.4885	42.813	0.23748	0	6.8894E-05	1	124.1	14796000	4866	123	1102	1388	1388
A0A8I3MNN9	no	AADSICDGDLVDR	13	Unmodified	_AADSICDGDLVDR_	0	MULTI-MSMS	3_3_infected	2	703.814455	1405.61436	-1.1534	43.223	0.3075	0	0.00017052	1	100.72	12102000	4866	123	1103	1389	1389
A0A8I3MNN9	no	AADSICDGDLVDR	13	Unmodified	_AADSICDGDLVDR_	0	MULTI-MSMS	5_1_infected	2	703.814455	1405.61436	0.60955	41.359	0.33943	0	0.00015652	1	105.46	16092000	4866	123	1104	1390	1390
A0A8I3MNN9	no	AADSICDGDLVDR	13	Unmodified	_AADSICDGDLVDR_	0	MULTI-MSMS	5_2_infected	2	703.814455	1405.61436	-1.8016	42.973	0.30585	0	0.0006488	1	87.568	14509000	4866	123	1105	1391	1391
A0A8I3MNN9	no	AADSICDGDLVDR	13	Unmodified	_AADSICDGDLVDR_	0	MULTI-MSMS	5_3_infected	2	703.814455	1405.61436	-1.0576	42.654	0.40644	0	0.001308	1	78.342	12282000	4866	123	1106	1392	1392
A0A8I3PDF3	no	AADVFMCSPR	10	Acetyl (Protein N-term)	_(ac)AADVFMCSPR_	0	MULTI-SECPEP	3_5_uninfected	2	598.265358	1194.51616	-0.4461	77.943	0.40761	0	0.03974	1	55.461	5046000	5692	124	1107	1393	1393
A0A8I3PDF3	no	AADVFMCSPR	10	Acetyl (Protein N-term)	_(ac)AADVFMCSPR_	0	MULTI-MSMS	3_6_uninfected	2	598.265358	1194.51616	1.438	77.49	0.50966	0	0.019185	1	49.06	3955100	5692	124	1108	1394	1394
A0A8P0T6S6	no	AADVHEVR	8	Unmodified	_AADVHEVR_	0	MULTI-MSMS	3_6_uninfected	2	448.732866	895.451179	-0.012857	9.2171	0.20955	0	0.06256	1	53.968	1622600	5637;6498	125	1109	1395	1395
A0A8P0T6S6	no	AADVHEVR	8	Unmodified	_AADVHEVR_	0	MSMS	5_3_infected	2	448.732866	895.451179	NaN	8.4769	1	0	0.03672	1	69.628		5637;6498	125	1110	1396	1396
A0A8I3NJV3	no	AAEAAEAAAAAAAAGSGK	18	Unmodified	_AAEAAEAAAAAAAAGSGK_	0	MULTI-MSMS	3_4_uninfected	3	486.910955	1457.71104	0.14756	45.72	0.20472	0	0.0059532	1	39.983	2502300	1243	126	1111	1397	1397
A0A8I3NJV3	no	AAEAAEAAAAAAAAGSGK	18	Unmodified	_AAEAAEAAAAAAAAGSGK_	0	MULTI-MSMS	5_6_uninfected	3	486.910955	1457.71104	-0.34215	44.518	0.33952	0	0.0026913	1	47.082	3924300	1243	126	1112	1398	1398
A0A8C0NWV8	no	AAEAAPPAQEVSGEAEPPEQAADTSEQVADTSK	33	Unmodified	_AAEAAPPAQEVSGEAEPPEQAADTSEQVADTSK_	0	MULTI-MSMS	3_4_uninfected	3	1094.50245	3280.48552	0.16369	53.838	1.7981	0	2.0809E-14	3	76.423	22105000	3255;6475	127	1113	1399;1400;1401	1400
A0A8C0NWV8	no	AAEAAPPAQEVSGEAEPPEQAADTSEQVADTSK	33	Unmodified	_AAEAAPPAQEVSGEAEPPEQAADTSEQVADTSK_	0	MSMS	3_4_uninfected	3	1094.50245	3280.48552	NaN	53.241	1	0	0.064924	1	16.816		3255;6475	127	1114	1402	1402
A0A8C0NWV8	no	AAEAAPPAQEVSGEAEPPEQAADTSEQVADTSK	33	Unmodified	_AAEAAPPAQEVSGEAEPPEQAADTSEQVADTSK_	0	MULTI-MSMS	3_5_uninfected	3	1094.50245	3280.48552	-0.75362	53.095	0.71314	0	1.4177E-14	2	79.911	39519000	3255;6475	127	1115	1403;1404	1403
A0A8C0NWV8	no	AAEAAPPAQEVSGEAEPPEQAADTSEQVADTSK	33	Unmodified	_AAEAAPPAQEVSGEAEPPEQAADTSEQVADTSK_	0	MULTI-MSMS	3_6_uninfected	3	1094.50245	3280.48552	-0.54368	52.475	0.64522	0	4.0055E-10	1	66.902	58819000	3255;6475	127	1116	1405	1405
A0A8C0NWV8	no	AAEAAPPAQEVSGEAEPPEQAADTSEQVADTSK	33	Unmodified	_AAEAAPPAQEVSGEAEPPEQAADTSEQVADTSK_	0	MULTI-MSMS	5_4_uninfected	3	1094.50245	3280.48552	-0.024863	52.36	1.7362	7.1054E-15	4.6771E-10	3	65.57	20584000	3255;6475	127	1117	1406;1407;1408	1407
A0A8C0NWV8	no	AAEAAPPAQEVSGEAEPPEQAADTSEQVADTSK	33	Unmodified	_AAEAAPPAQEVSGEAEPPEQAADTSEQVADTSK_	0	MULTI-MSMS	5_4_uninfected	4	821.128656	3280.48552	1.4681	52.413	0.4771	0	0.0050453	1	26.832	7566100	3255;6475	127	1118	1409	1409
A0A8C0NWV8	no	AAEAAPPAQEVSGEAEPPEQAADTSEQVADTSK	33	Unmodified	_AAEAAPPAQEVSGEAEPPEQAADTSEQVADTSK_	0	MULTI-MSMS	5_5_uninfected	3	1094.50245	3280.48552	-0.70569	53.017	0.81485	-7.1054E-15	2.5789E-07	2	59.838	42531000	3255;6475	127	1119	1410;1411	1411
A0A8C0NWV8	no	AAEAAPPAQEVSGEAEPPEQAADTSEQVADTSK	33	Unmodified	_AAEAAPPAQEVSGEAEPPEQAADTSEQVADTSK_	0	MULTI-MSMS	5_6_uninfected	3	1094.50245	3280.48552	0.16207	53.313	0.74774	0	1.7953E-14	2	77.925	52778000	3255;6475	127	1120	1412;1413	1413
A0A8C0NWV8	no	AAEAAPPAQEVSGEAEPPEQAADTSEQVADTSK	33	Unmodified	_AAEAAPPAQEVSGEAEPPEQAADTSEQVADTSK_	0	MULTI-MSMS	3_1_infected	3	1094.50245	3280.48552	-0.099644	50.937	1.0856	0	1.7953E-14	2	77.925	78548000	3255;6475	127	1121	1414;1415	1415
A0A8C0NWV8	no	AAEAAPPAQEVSGEAEPPEQAADTSEQVADTSK	33	Unmodified	_AAEAAPPAQEVSGEAEPPEQAADTSEQVADTSK_	0	MULTI-MSMS	3_1_infected	4	821.128656	3280.48552	0.033645	50.958	0.50926	-7.1054E-15	0.047918	1	12.959	13691000	3255;6475	127	1122	1416	1416
A0A8C0NWV8	no	AAEAAPPAQEVSGEAEPPEQAADTSEQVADTSK	33	Unmodified	_AAEAAPPAQEVSGEAEPPEQAADTSEQVADTSK_	0	MULTI-MSMS	3_2_infected	3	1094.50245	3280.48552	-0.32167	50.844	1.3595	0	6.5326E-05	2	43.795	43212000	3255;6475	127	1123	1417;1418	1418
A0A8C0NWV8	no	AAEAAPPAQEVSGEAEPPEQAADTSEQVADTSK	33	Unmodified	_AAEAAPPAQEVSGEAEPPEQAADTSEQVADTSK_	0	MULTI-MSMS	3_2_infected	4	821.128656	3280.48552	-0.017368	50.791	0.68176	0	0.009677	2	23.726	9798700	3255;6475	127	1124	1419;1420	1420
A0A8C0NWV8	no	AAEAAPPAQEVSGEAEPPEQAADTSEQVADTSK	33	Unmodified	_AAEAAPPAQEVSGEAEPPEQAADTSEQVADTSK_	0	MULTI-MSMS	3_3_infected	3	1094.50245	3280.48552	-0.15804	48.954	1.6995	0	2.4114E-10	2	70.062	52325000	3255;6475	127	1125	1421;1422	1422
A0A8C0NWV8	no	AAEAAPPAQEVSGEAEPPEQAADTSEQVADTSK	33	Unmodified	_AAEAAPPAQEVSGEAEPPEQAADTSEQVADTSK_	0	MULTI-MSMS	5_1_infected	4	821.128656	3280.48552	0.7809	51.312	0.47613	7.1054E-15	0.0057623	1	25.306	11416000	3255;6475	127	1126	1423	1423
A0A8C0NWV8	no	AAEAAPPAQEVSGEAEPPEQAADTSEQVADTSK	33	Unmodified	_AAEAAPPAQEVSGEAEPPEQAADTSEQVADTSK_	0	MULTI-MSMS	5_1_infected	3	1094.50245	3280.48552	-0.15926	51.356	0.95008	0	1.1827E-08	1	62.213	58004000	3255;6475	127	1127	1424	1424
A0A8C0NWV8	no	AAEAAPPAQEVSGEAEPPEQAADTSEQVADTSK	33	Unmodified	_AAEAAPPAQEVSGEAEPPEQAADTSEQVADTSK_	0	MULTI-MSMS	5_2_infected	3	1094.50245	3280.48552	0.32097	49.762	0.61294	0	0.057417	1	9.1429	4311100	3255;6475	127	1128	1425	1425
A0A8C0NWV8	no	AAEAAPPAQEVSGEAEPPEQAADTSEQVADTSK	33	Unmodified	_AAEAAPPAQEVSGEAEPPEQAADTSEQVADTSK_	0	MULTI-MSMS	5_2_infected	3	1094.50245	3280.48552	0.0091781	50.926	1.6995	0	7.2137E-07	4	55.366	28273000	3255;6475	127	1129	1426;1427;1428;1429	1428
A0A8C0NWV8	no	AAEAAPPAQEVSGEAEPPEQAADTSEQVADTSK	33	Unmodified	_AAEAAPPAQEVSGEAEPPEQAADTSEQVADTSK_	0	MULTI-MSMS	5_3_infected	3	1094.50245	3280.48552	-0.24799	49.247	1.2552	0	4.9929E-15	3	84.741	56818000	3255;6475	127	1130	1430;1431;1432	1431
A0A8C0NWV8	no	AAEAAPPAQEVSGEAEPPEQAADTSEQVADTSK	33	Unmodified	_AAEAAPPAQEVSGEAEPPEQAADTSEQVADTSK_	0	MULTI-MATCH	3_6_uninfected	4	821.128656	3280.48552	-0.44172	52.514	0.23701	0	NaN	0	NaN	10379000	3255;6475	127	1131
A0A8C0NWV8	no	AAEAAPPAQEVSGEAEPPEQAADTSEQVADTSK	33	Unmodified	_AAEAAPPAQEVSGEAEPPEQAADTSEQVADTSK_	0	MULTI-MATCH	5_2_infected	4	821.128656	3280.48552	0.72469	50.894	0.85032	0	NaN	0	NaN	6995100	3255;6475	127	1132
A0A8I3MXJ9	no	AAEAQASAVLSSLLGQLHLHPTPPVR	26	Unmodified	_AAEAQASAVLSSLLGQLHLHPTPPVR_	0	MULTI-MSMS	3_4_uninfected	4	666.621147	2662.45548	-0.77175	98.63	0.30534	0	0.00033217	1	41.047	14444000	2045	128	1133	1433	1433
A0A8C0PZA5	no	AAECNIVVTQPR	12	Unmodified	_AAECNIVVTQPR_	0	MULTI-MSMS	3_4_uninfected	2	679.348268	1356.68198	-1.1951	32.415	1.597	0	6.6345E-05	1	147.74	49267000	705	129	1134	1434	1434
A0A8C0PZA5	no	AAECNIVVTQPR	12	Unmodified	_AAECNIVVTQPR_	0	MULTI-MSMS	3_5_uninfected	2	679.348268	1356.68198	-0.73948	31.458	0.85077	0	4.8777E-05	1	141.88	86527000	705	129	1135	1435	1435
A0A8C0PZA5	no	AAECNIVVTQPR	12	Unmodified	_AAECNIVVTQPR_	0	MULTI-MSMS	3_6_uninfected	2	679.348268	1356.68198	-1.0315	30.558	0.74983	0	0.00031102	1	110.84	83214000	705	129	1136	1436	1436
A0A8C0PZA5	no	AAECNIVVTQPR	12	Unmodified	_AAECNIVVTQPR_	0	MULTI-MSMS	5_4_uninfected	2	679.348268	1356.68198	-0.52213	30.061	1.0211	0	0.0016367	3	80.916	44277000	705	129	1137	1437;1438;1439	1439
A0A8C0PZA5	no	AAECNIVVTQPR	12	Unmodified	_AAECNIVVTQPR_	0	MULTI-SECPEP	5_5_uninfected	2	679.348268	1356.68198	-0.93549	31.021	0.71958	3.5527E-15	0.00015733	1	168.74	53264000	705	129	1138	1440	1440
A0A8C0PZA5	no	AAECNIVVTQPR	12	Unmodified	_AAECNIVVTQPR_	0	MULTI-SECPEP	5_6_uninfected	2	679.348268	1356.68198	-1.7139	30.076	0.42747	0	0.0049643	1	106.29	52635000	705	129	1139	1441	1441
A0A8C0PZA5	no	AAECNIVVTQPR	12	Unmodified	_AAECNIVVTQPR_	0	MULTI-MSMS	3_1_infected	2	679.348268	1356.68198	-1.2586	28.921	1.0208	0	0.00010545	1	161.51	88792000	705	129	1140	1442	1442
A0A8C0PZA5	no	AAECNIVVTQPR	12	Unmodified	_AAECNIVVTQPR_	0	MULTI-MSMS	3_2_infected	2	679.348268	1356.68198	-1.2137	29.122	0.81645	3.5527E-15	0.00081308	1	90.653	78592000	705	129	1141	1443	1443
A0A8C0PZA5	no	AAECNIVVTQPR	12	Unmodified	_AAECNIVVTQPR_	0	MULTI-MSMS	3_3_infected	2	679.348268	1356.68198	-0.87505	29.549	0.74585	0	0.00015818	1	121.9	85683000	705	129	1142	1444	1444
A0A8C0PZA5	no	AAECNIVVTQPR	12	Unmodified	_AAECNIVVTQPR_	0	MULTI-MSMS	5_1_infected	2	679.348268	1356.68198	-0.63733	28.137	1.1205	0	5.3639E-05	4	143.5	58141000	705	129	1143	1445;1446;1447;1448	1447
A0A8C0PZA5	no	AAECNIVVTQPR	12	Unmodified	_AAECNIVVTQPR_	0	MULTI-MSMS	5_2_infected	2	679.348268	1356.68198	-1.4325	29.004	0.54364	0	9.0296E-05	2	156.12	89388000	705	129	1144	1449;1450	1449
A0A8C0PZA5	no	AAECNIVVTQPR	12	Unmodified	_AAECNIVVTQPR_	0	MULTI-MSMS	5_3_infected	2	679.348268	1356.68198	-0.65012	29.071	1.5952	3.5527E-15	0.00081163	2	90.685	60787000	705	129	1145	1451;1452	1451
A0A8C0PZA5	no	AAECNIVVTQPR	12	Unmodified	_AAECNIVVTQPR_	0	MULTI-MATCH	3_4_uninfected	2	679.348268	1356.68198	-3.207	30.959	0.71497	3.5527E-15	NaN	0	NaN	6063100	705	129	1146
A0A8C0PZA5	no	AAECNIVVTQPR	12	Unmodified	_AAECNIVVTQPR_	0	MULTI-MATCH	5_5_uninfected	2	679.348268	1356.68198	-2.6506	30.741	0.30623	3.5527E-15	NaN	0	NaN	3496300	705	129	1147
A0A8C0PZA5	no	AAECNIVVTQPR	12	Unmodified	_AAECNIVVTQPR_	0	MULTI-MATCH	5_5_uninfected	2	679.348268	1356.68198	0.8166	29.752	0.93411	0	NaN	0	NaN	6856500	705	129	1148
A0A8C0PZA5	no	AAECNIVVTQPR	12	Unmodified	_AAECNIVVTQPR_	0	MULTI-MATCH	5_6_uninfected	2	679.348268	1356.68198	-0.96929	30.262	0.39235	-3.5527E-15	NaN	0	NaN	56695000	705	129	1149
A0A8C0PZA5	no	AAECNIVVTQPR	12	Unmodified	_AAECNIVVTQPR_	0	MULTI-MATCH	3_3_infected	2	679.348268	1356.68198	-2.5958	28.725	1.2877	-3.5527E-15	NaN	0	NaN	12053000	705	129	1150
A0A8P0TMS6	no	AAECWGEQAEER	12	Unmodified	_AAECWGEQAEER_	0	MULTI-MSMS	3_6_uninfected	2	718.298972	1434.58339	0.52735	31.086	0.20284	0	0.054828	1	39.785	7184100	2356	130	1151	1453	1453
A0A8P0TMS6	no	AAECWGEQAEER	12	Unmodified	_AAECWGEQAEER_	0	MULTI-MSMS	5_1_infected	2	718.298972	1434.58339	0.64758	29.126	0.57721	0	0.052232	1	40.533	2986000	2356	130	1152	1454	1454
A0A8P0TMS6	no	AAECWGEQAEER	12	Unmodified	_AAECWGEQAEER_	0	MULTI-MSMS	5_3_infected	2	718.298972	1434.58339	-0.61415	31.124	0.40609	-3.5527E-15	0.052359	1	40.496	3606400	2356	130	1153	1455	1455
A0A8P0TMS6	no	AAECWGEQAEER	12	Unmodified	_AAECWGEQAEER_	0	MULTI-MATCH	5_4_uninfected	2	718.298972	1434.58339	-0.62494	31.231	0.40785	-3.5527E-15	NaN	0	NaN	5344400	2356	130	1154
A0A8C0NUP7	no	AAEDDEDDDVDTK	13	Unmodified	_AAEDDEDDDVDTK_	0	MSMS	3_5_uninfected	2	719.278622	1436.54269	NaN	16.71	1	0	0.024803	1	51.092		3180	131	1155	1456	1456
A0A8C0NUP7	no	AAEDDEDDDVDTK	13	Unmodified	_AAEDDEDDDVDTK_	0	MULTI-MSMS	5_4_uninfected	2	719.278622	1436.54269	-0.022045	15.178	0.23745	0	0.00051959	1	90.913	3301800	3180	131	1156	1457	1457
A0A8C0NUP7	no	AAEDDEDDDVDTK	13	Unmodified	_AAEDDEDDDVDTK_	0	MSMS	5_5_uninfected	2	719.278622	1436.54269	NaN	15.412	1	0	0.002292	1	69.721		3180	131	1157	1458	1458
A0A8C0NUP7	no	AAEDDEDDDVDTK	13	Unmodified	_AAEDDEDDDVDTK_	0	MULTI-MSMS	5_6_uninfected	2	719.278622	1436.54269	-0.50188	16.13	0.27088	0	0.00012989	1	113.47	3796900	3180	131	1158	1459	1459
A0A8C0NUP7	no	AAEDDEDDDVDTK	13	Unmodified	_AAEDDEDDDVDTK_	0	MULTI-MSMS	3_1_infected	2	719.278622	1436.54269	-0.23847	15.265	0.27105	0	5.6877E-05	1	127.42	10495000	3180	131	1159	1460	1460
A0A8C0NUP7	no	AAEDDEDDDVDTK	13	Unmodified	_AAEDDEDDDVDTK_	0	MULTI-MSMS	3_2_infected	2	719.278622	1436.54269	1.0923	15.693	0.27011	0	6.8894E-05	1	124.1	10441000	3180	131	1160	1461	1461
A0A8C0NUP7	no	AAEDDEDDDVDTK	13	Unmodified	_AAEDDEDDDVDTK_	0	MULTI-MSMS	3_3_infected	2	719.278622	1436.54269	0.39742	15.65	0.20383	0	4.9686E-05	1	129.89	8201000	3180	131	1161	1462	1462
A0A8C0NUP7	no	AAEDDEDDDVDTK	13	Unmodified	_AAEDDEDDDVDTK_	0	MULTI-MSMS	5_1_infected	2	719.278622	1436.54269	0.34434	15.732	0.27238	-1.7764E-15	2.1053E-05	1	157.38	14885000	3180	131	1162	1463	1463
A0A8C0NUP7	no	AAEDDEDDDVDTK	13	Unmodified	_AAEDDEDDDVDTK_	0	MULTI-MSMS	5_2_infected	2	719.278622	1436.54269	-0.42535	14.845	0.37301	0	8.463E-05	1	121.36	9546900	3180	131	1163	1464	1464
A0A8C0NUP7	no	AAEDDEDDDVDTK	13	Unmodified	_AAEDDEDDDVDTK_	0	MULTI-MSMS	5_3_infected	2	719.278622	1436.54269	0.057515	15.946	0.33779	0	6.1788E-05	1	125.74	9345800	3180	131	1164	1465	1465
A0A8C0NUP7	no	AAEDDEDDDVDTK	13	Unmodified	_AAEDDEDDDVDTK_	0	MULTI-MATCH	3_5_uninfected	2	719.278622	1436.54269	-0.1098	16.639	0.20445	0	NaN	0	NaN	3047400	3180	131	1165
A0A8C0NUP7	no	AAEDDEDDDVDTK	13	Unmodified	_AAEDDEDDDVDTK_	0	MULTI-MATCH	3_6_uninfected	2	719.278622	1436.54269	0.021168	16.157	0.13667	0	NaN	0	NaN	2141000	3180	131	1166
A0A8C0NUP7	no	AAEDDEDDDVDTKK	14	Unmodified	_AAEDDEDDDVDTKK_	1	MULTI-MSMS	3_4_uninfected	2	783.326104	1564.63766	0.64571	13.731	0.749	0	4.0167E-10	1	202.68	553630000	3180	132	1167	1466	1466
A0A8C0NUP7	no	AAEDDEDDDVDTKK	14	Unmodified	_AAEDDEDDDVDTKK_	1	MULTI-MSMS	3_6_uninfected	2	783.326104	1564.63766	1.0454	13.667	0.77158	1.7764E-15	8.2316E-10	1	196.48	144000000	3180	132	1168	1467	1467
A0A8C0NUP7	no	AAEDDEDDDVDTKK	14	Unmodified	_AAEDDEDDDVDTKK_	1	MULTI-MSMS	5_4_uninfected	2	783.326104	1564.63766	1.1864	12.58	0.32517	0	5.3307E-12	1	212.89	464950000	3180	132	1169	1468	1468
A0A8C0NUP7	no	AAEDDEDDDVDTKK	14	Unmodified	_AAEDDEDDDVDTKK_	1	MULTI-MSMS	3_1_infected	2	783.326104	1564.63766	0.77954	12.054	0.28676	0	0.023667	1	56.359	11531000	3180	132	1170	1469	1469
A0A8C0NUP7	no	AAEDDEDDDVDTKK	14	Unmodified	_AAEDDEDDDVDTKK_	1	MULTI-MSMS	3_1_infected	2	783.326104	1564.63766	-0.61351	12.816	0.47548	0	0.027981	1	54.198	7829500	3180	132	1171	1470	1470
A0A8C0NUP7	no	AAEDDEDDDVDTKK	14	Unmodified	_AAEDDEDDDVDTKK_	1	MULTI-MSMS	3_1_infected	2	783.326104	1564.63766	0.77678	13.174	0.77857	0	9.8295E-07	1	169.52	2886000000	3180	132	1172	1471	1471
A0A8C0NUP7	no	AAEDDEDDDVDTKK	14	Unmodified	_AAEDDEDDDVDTKK_	1	MULTI-MSMS	3_2_infected	2	783.326104	1564.63766	0.90184	11.215	2.9819	0	7.8803E-10	4	196.88	1884100000	3180	132	1173	1472;1473;1474;1475	1472
A0A8C0NUP7	no	AAEDDEDDDVDTKK	14	Unmodified	_AAEDDEDDDVDTKK_	1	MULTI-MSMS	3_3_infected	2	783.326104	1564.63766	0.85272	12.089	0.40971	0	0.0077773	1	68.536	10358000	3180	132	1174	1476	1476
A0A8C0NUP7	no	AAEDDEDDDVDTKK	14	Unmodified	_AAEDDEDDDVDTKK_	1	MULTI-MSMS	3_3_infected	2	783.326104	1564.63766	-1.9952	12.651	0.44192	0	0.0015383	1	87.363	6138900	3180	132	1175	1477	1477
A0A8C0NUP7	no	AAEDDEDDDVDTKK	14	Unmodified	_AAEDDEDDDVDTKK_	1	MULTI-MSMS	3_3_infected	2	783.326104	1564.63766	0.77654	13.124	2.2486	0	3.0215E-12	3	218.18	2192100000	3180	132	1176	1478;1479;1480	1479
A0A8C0NUP7	no	AAEDDEDDDVDTKK	14	Unmodified	_AAEDDEDDDVDTKK_	1	MULTI-MSMS	5_1_infected	2	783.326104	1564.63766	0.96145	10.975	0.64523	0	0.00039374	1	102.4	2356000000	3180	132	1177	1481	1481
A0A8C0NUP7	no	AAEDDEDDDVDTKK	14	Unmodified	_AAEDDEDDDVDTKK_	1	MULTI-MSMS	5_1_infected	2	783.326104	1564.63766	0.17932	11.62	1.4924	0	2.1188E-12	3	220.25	25452000	3180	132	1178	1482;1483;1484	1482
A0A8C0NUP7	no	AAEDDEDDDVDTKK	14	Unmodified	_AAEDDEDDDVDTKK_	1	MULTI-MSMS	5_2_infected	2	783.326104	1564.63766	0.38376	12.473	2.4785	0	4.0285E-06	4	150.46	2412400000	3180	132	1179	1485;1486;1487;1488	1485
A0A8C0NUP7	no	AAEDDEDDDVDTKK	14	Unmodified	_AAEDDEDDDVDTKK_	1	MULTI-MSMS	5_3_infected	2	783.326104	1564.63766	1.1582	11.716	0.55347	0	0.0033389	1	77.062	3635000	3180	132	1180	1489	1489
A0A8C0NUP7	no	AAEDDEDDDVDTKK	14	Unmodified	_AAEDDEDDDVDTKK_	1	MULTI-MSMS	5_3_infected	2	783.326104	1564.63766	0.42329	12.98	2.0368	0	3.0215E-12	2	218.18	2175100000	3180	132	1181	1490;1491	1490
A0A8C0NUP7	no	AAEDDEDDDVDTKK	14	Unmodified	_AAEDDEDDDVDTKK_	1	MULTI-MATCH	3_4_uninfected	2	783.326104	1564.63766	1.2573	13.521	0.16815	-1.7764E-15	NaN	0	NaN	1251300	3180	132	1182
A0A8C0NUP7	no	AAEDDEDDDVDTKK	14	Unmodified	_AAEDDEDDDVDTKK_	1	MULTI-MATCH	3_5_uninfected	2	783.326104	1564.63766	0.47947	11.93	0.62386	0	NaN	0	NaN	150670000	3180	132	1183
A0A8C0NUP7	no	AAEDDEDDDVDTKK	14	Unmodified	_AAEDDEDDDVDTKK_	1	MULTI-MATCH	3_5_uninfected	2	783.326104	1564.63766	-0.82276	11.61	0.20431	0	NaN	0	NaN	1448700	3180	132	1184
A0A8C0NUP7	no	AAEDDEDDDVDTKK	14	Unmodified	_AAEDDEDDDVDTKK_	1	MULTI-MATCH	3_6_uninfected	2	783.326104	1564.63766	1.9526	12.925	0.41448	0	NaN	0	NaN	785500	3180	132	1185
A0A8C0NUP7	no	AAEDDEDDDVDTKK	14	Unmodified	_AAEDDEDDDVDTKK_	1	MULTI-MATCH	5_4_uninfected	2	783.326104	1564.63766	-0.85871	11.845	0.13632	0	NaN	0	NaN	1197000	3180	132	1186
A0A8C0NUP7	no	AAEDDEDDDVDTKK	14	Unmodified	_AAEDDEDDDVDTKK_	1	MULTI-MATCH	5_1_infected	2	783.326104	1564.63766	-0.03448	12.931	0.88532	1.7764E-15	NaN	0	NaN	2038200	3180	132	1187
A0A8C0NUP7	no	AAEDDEDDDVDTKK	14	Unmodified	_AAEDDEDDDVDTKK_	1	MULTI-MATCH	5_1_infected	2	783.326104	1564.63766	0.051471	14.088	0.40786	0	NaN	0	NaN	1043400	3180	132	1188
A0A8C0NUP7	no	AAEDDEDDDVDTKK	14	Unmodified	_AAEDDEDDDVDTKK_	1	MULTI-MATCH	5_2_infected	2	783.326104	1564.63766	-0.86785	11.827	0.13519	0	NaN	0	NaN	8270000	3180	132	1189
A0A8I3NY52	no	AAEDHFQGVSSGASLCGK	18	Unmodified	_AAEDHFQGVSSGASLCGK_	0	MSMS	5_2_infected	2	910.915232	1819.81591	NaN	32.45	1	0	0.051744	1	39.006		767	133	1190	1492	1492
A0A8P0NG96	no	AAEDLFVNIR	10	Unmodified	_AAEDLFVNIR_	0	MULTI-MSMS	3_4_uninfected	2	574.308938	1146.60332	-1.7528	67.647	0.3732	0	0.00070869	1	160.11	30451000	1743	134	1191	1493	1493
A0A8P0NG96	no	AAEDLFVNIR	10	Unmodified	_AAEDLFVNIR_	0	MSMS	3_5_uninfected	2	574.308938	1146.60332	NaN	66.81	1	0	0.00031389	1	127.56		1743	134	1192	1494	1494
A0A8P0NG96	no	AAEDLFVNIR	10	Unmodified	_AAEDLFVNIR_	0	MULTI-MSMS	3_6_uninfected	2	574.308938	1146.60332	-0.8365	66.397	0.47152	0	0.00071665	1	116.73	15194000	1743	134	1193	1495	1495
A0A8P0NG96	no	AAEDLFVNIR	10	Unmodified	_AAEDLFVNIR_	0	MULTI-MSMS	5_4_uninfected	2	574.308938	1146.60332	-1.5199	66.388	0.40754	0	0.00086285	1	112.84	19216000	1743	134	1194	1496	1496
A0A8P0NG96	no	AAEDLFVNIR	10	Unmodified	_AAEDLFVNIR_	0	MULTI-MSMS	5_5_uninfected	2	574.308938	1146.60332	-0.35494	66.097	0.33891	0	0.0027731	1	90.657	9358700	1743	134	1195	1497	1497
A0A8P0NG96	no	AAEDLFVNIR	10	Unmodified	_AAEDLFVNIR_	0	MULTI-MSMS	5_6_uninfected	2	574.308938	1146.60332	-0.18067	66.03	0.27234	0	0.00043405	1	136.27	10331000	1743	134	1196	1498	1498
A0A8P0NG96	no	AAEDLFVNIR	10	Unmodified	_AAEDLFVNIR_	0	MULTI-MSMS	5_1_infected	2	574.308938	1146.60332	-3.9799	64.21	0.64588	0	0.0014821	2	102.51	11068000	1743	134	1197	1499;1500	1500
A0A8P0NG96	no	AAEDLFVNIR	10	Unmodified	_AAEDLFVNIR_	0	MULTI-MATCH	3_1_infected	2	574.308938	1146.60332	-5.1908	63.778	0.5429	0	NaN	0	NaN	11091000	1743	134	1198
A0A8P0NG96	no	AAEDLFVNIR	10	Unmodified	_AAEDLFVNIR_	0	MULTI-MATCH	3_2_infected	2	574.308938	1146.60332	-4.7947	63.752	0.67898	-7.1054E-15	NaN	0	NaN	7097400	1743	134	1199
A0A8P0NG96	no	AAEDLFVNIR	10	Unmodified	_AAEDLFVNIR_	0	MULTI-MATCH	5_3_infected	2	574.308938	1146.60332	-4.5497	63.782	0.30576	0	NaN	0	NaN	7476200	1743	134	1200
A0A8C0M295	no	AAEDNPYWVSPAYSK	15	Unmodified	_AAEDNPYWVSPAYSK_	0	MULTI-MSMS	3_1_infected	2	849.393927	1696.7733	0.20154	57.645	0.95279	0	0.047502	1	36.679	22005000	735	135	1201	1501	1501
A0A8P0N4L2	no	AAEEAEEARER	11	Unmodified	_AAEEAEEARER_	1	MULTI-MSMS	3_4_uninfected	2	630.79438	1259.57421	0.89914	11.569	0.44362	0	0.037161	1	66.692	2696400	3945;5165;4205;6365	136	1202	1502	1502
A0A8P0N4L2	no	AAEEAEEARER	11	Unmodified	_AAEEAEEARER_	1	MULTI-MSMS	3_5_uninfected	2	630.79438	1259.57421	0.0021094	10.976	0.17033	0	0.00029473	1	205.18	10117000	3945;5165;4205;6365	136	1203	1503	1503
A0A8P0N4L2	no	AAEEAEEARER	11	Unmodified	_AAEEAEEARER_	1	MULTI-MSMS	3_6_uninfected	2	630.79438	1259.57421	-0.1367	10.707	0.35572	0	0.002944	1	111.61	5379500	3945;5165;4205;6365	136	1204	1504	1504
A0A8P0N4L2	no	AAEEAEEARER	11	Unmodified	_AAEEAEEARER_	1	MULTI-MSMS	5_4_uninfected	2	630.79438	1259.57421	0.92079	11.52	0.20407	0	0.00055682	1	199.11	7986200	3945;5165;4205;6365	136	1205	1505	1505
A0A8P0N4L2	no	AAEEAEEARER	11	Unmodified	_AAEEAEEARER_	1	MULTI-MSMS	5_5_uninfected	2	630.79438	1259.57421	0.30645	11.683	0.23912	0	3.082E-06	1	217.66	11514000	3945;5165;4205;6365	136	1206	1506	1506
A0A8P0N4L2	no	AAEEAEEARER	11	Unmodified	_AAEEAEEARER_	1	MULTI-MSMS	5_6_uninfected	2	630.79438	1259.57421	0.61651	11.067	0.23738	0	0.0013866	1	185.61	10563000	3945;5165;4205;6365	136	1207	1507	1507
A0A8P0N4L2	no	AAEEAEEARER	11	Unmodified	_AAEEAEEARER_	1	MULTI-MSMS	3_1_infected	2	630.79438	1259.57421	0.33633	10.95	0.4411	-1.7764E-15	0.001282	2	188.04	5488500	3945;5165;4205;6365	136	1208	1508;1509	1508
A0A8P0N4L2	no	AAEEAEEARER	11	Unmodified	_AAEEAEEARER_	1	MULTI-MSMS	3_2_infected	2	630.79438	1259.57421	0.54063	10.472	0.27152	0	0.00027871	1	205.59	14194000	3945;5165;4205;6365	136	1209	1510	1510
A0A8P0N4L2	no	AAEEAEEARER	11	Unmodified	_AAEEAEEARER_	1	MULTI-MSMS	3_3_infected	2	630.79438	1259.57421	0.62336	11.511	0.34154	0	0.0018079	1	168.74	13060000	3945;5165;4205;6365	136	1210	1511	1511
A0A8P0N4L2	no	AAEEAEEARER	11	Unmodified	_AAEEAEEARER_	1	MULTI-MSMS	5_1_infected	2	630.79438	1259.57421	0.56007	9.6476	0.16967	0	0.00062508	1	138.66	4502800	3945;5165;4205;6365	136	1211	1512	1512
A0A8P0N4L2	no	AAEEAEEARER	11	Unmodified	_AAEEAEEARER_	1	MULTI-MSMS	5_2_infected	2	630.79438	1259.57421	0.32759	11.613	0.17014	-1.7764E-15	0.0067061	1	92.062	6472400	3945;5165;4205;6365	136	1212	1513	1513
A0A8P0N4L2	no	AAEEAEEARER	11	Unmodified	_AAEEAEEARER_	1	MULTI-MSMS	5_3_infected	2	630.79438	1259.57421	0.13394	9.8918	0.44167	0	0.0017458	1	175.93	15793000	3945;5165;4205;6365	136	1213	1514	1514
A0A8P0N4L2	no	AAEEAEEARER	11	Unmodified	_AAEEAEEARER_	1	MULTI-MATCH	3_3_infected	2	630.79438	1259.57421	3.7555	9.2371	0.19632	0	NaN	0	NaN	3270600	3945;5165;4205;6365	136	1214
A0A8C0MHU9	no	AAEEAFVNDIDESSPGTEWER	21	Unmodified	_AAEEAFVNDIDESSPGTEWER_	0	MULTI-MSMS	3_4_uninfected	2	1176.51676	2351.01896	0.23025	82.349	0.34021	0	7.6839E-14	2	142.1	9494300	1398	137	1215	1515;1516	1515
A0A8C0MHU9	no	AAEEAFVNDIDESSPGTEWER	21	Unmodified	_AAEEAFVNDIDESSPGTEWER_	0	MULTI-MSMS	5_4_uninfected	2	1176.51676	2351.01896	-0.66802	81.071	0.17033	0	7.926E-14	1	141.85	10588000	1398	137	1216	1517	1517
A0A8C0MHU9	no	AAEEAFVNDIDESSPGTEWER	21	Unmodified	_AAEEAFVNDIDESSPGTEWER_	0	MULTI-MSMS	5_6_uninfected	2	1176.51676	2351.01896	0.39815	81.675	0.23648	0	7.244E-20	1	171.21	15869000	1398	137	1217	1518	1518
A0A8C0MHU9	no	AAEEAFVNDIDESSPGTEWER	21	Unmodified	_AAEEAFVNDIDESSPGTEWER_	0	MULTI-MSMS	3_1_infected	2	1176.51676	2351.01896	-0.43407	78.844	0.30495	0	5.2058E-14	1	144.68	13815000	1398	137	1218	1519	1519
A0A8C0MHU9	no	AAEEAFVNDIDESSPGTEWER	21	Unmodified	_AAEEAFVNDIDESSPGTEWER_	0	MSMS	5_1_infected	2	1176.51676	2351.01896	NaN	79.772	1	0	3.0771E-21	1	132.08		1398	137	1219	1520	1520
A0A8C0PAT2	no	AAEEEEEEEEADLACTPTDVR	21	Unmodified	_AAEEEEEEEEADLACTPTDVR_	0	MULTI-MSMS	5_1_infected	3	798.335946	2391.98601	-0.098044	55.008	0.23733	7.1054E-15	0.044772	1	17.72	7045200	279	138	1220	1521	1521
A0A8I3P6L5	no	AAEEEEVDSADTCER	15	Acetyl (Protein N-term)	_(ac)AAEEEEVDSADTCER_	0	MSMS	3_5_uninfected	2	876.846878	1751.6792	NaN	48.799	1	0	5.994E-05	1	86.313		5554	139	1221	1522	1522
A0A8I3P6L5	no	AAEEEEVDSADTCER	15	Acetyl (Protein N-term)	_(ac)AAEEEEVDSADTCER_	0	MULTI-MSMS	5_6_uninfected	2	876.846878	1751.6792	0.82504	47.592	0.37374	0	1.3114E-05	1	130.56	8239900	5554	139	1222	1523	1523
A0A8I3P6L5	no	AAEEEEVDSADTCER	15	Acetyl (Protein N-term)	_(ac)AAEEEEVDSADTCER_	0	MSMS	5_2_infected	2	876.846878	1751.6792	NaN	45.802	1	0	0.00041505	1	71.176		5554	139	1223	1524	1524
A0A8I3P6L5	no	AAEEEEVDSADTCER	15	Acetyl (Protein N-term)	_(ac)AAEEEEVDSADTCER_	0	MULTI-MATCH	5_3_infected	2	876.846878	1751.6792	-0.78013	47.221	0.23768	-7.1054E-15	NaN	0	NaN	3049800	5554	139	1224
A0A8P0N496	no	AAEEEFWHNQHPQPYIFPESPGGTSYER	28	Unmodified	_AAEEEFWHNQHPQPYIFPESPGGTSYER_	0	MULTI-MSMS	5_4_uninfected	3	1101.83039	3302.46935	-0.82113	70.746	0.16906	-1.4211E-14	4.3261E-06	1	57.688	11888000	1772	140	1225	1525	1525
A0A8P0N496	no	AAEEEFWHNQHPQPYIFPESPGGTSYER	28	Unmodified	_AAEEEFWHNQHPQPYIFPESPGGTSYER_	0	MULTI-MSMS	5_6_uninfected	3	1101.83039	3302.46935	-1.2511	71.69	0.34055	0	2.7684E-07	1	72.881	11718000	1772	140	1226	1526	1526
A0A8P0N496	no	AAEEEFWHNQHPQPYIFPESPGGTSYER	28	Unmodified	_AAEEEFWHNQHPQPYIFPESPGGTSYER_	0	MULTI-MSMS	3_2_infected	3	1101.83039	3302.46935	0.022898	69.814	0.17009	-1.4211E-14	0.0084611	2	27.143	6553400	1772	140	1227	1527;1528	1527
A0A8P0N496	no	AAEEEFWHNQHPQPYIFPESPGGTSYER	28	Unmodified	_AAEEEFWHNQHPQPYIFPESPGGTSYER_	0	MULTI-MSMS	5_2_infected	3	1101.83039	3302.46935	-0.71673	69.636	0.50967	0	0.0050669	1	31.384	5056700	1772	140	1228	1529	1529
A0A8I3PT73	no	AAEEEGLLK	9	Acetyl (Protein N-term)	_(ac)AAEEEGLLK_	0	MSMS	3_4_uninfected	2	501.261122	1000.50769	NaN	58.851	1	0	0.012744	1	64.265		4573	141	1229	1530	1530
A0A8I3PT73	no	AAEEEGLLK	9	Acetyl (Protein N-term)	_(ac)AAEEEGLLK_	0	MULTI-MSMS	3_5_uninfected	2	501.261122	1000.50769	0.28869	58.293	0.54516	0	0.0042691	1	81.296	2525200	4573	141	1230	1531	1531
A0A8I3PT73	no	AAEEEGLLK	9	Acetyl (Protein N-term)	_(ac)AAEEEGLLK_	0	MSMS	3_6_uninfected	2	501.261122	1000.50769	NaN	58.53	1	0	0.0067802	1	73.248		4573	141	1231	1532	1532
A0A8I3PT73	no	AAEEEGLLK	9	Acetyl (Protein N-term)	_(ac)AAEEEGLLK_	0	MULTI-MSMS	5_5_uninfected	2	501.261122	1000.50769	0.86674	57.617	0.44169	0	0.0023662	1	93.374	4145300	4573	141	1232	1533	1533
A0A8I3PT73	no	AAEEEGLLK	9	Acetyl (Protein N-term)	_(ac)AAEEEGLLK_	0	MSMS	5_6_uninfected	2	501.261122	1000.50769	NaN	57.58	1	0	0.0045495	1	82.452		4573	141	1233	1534	1534
A0A8I3PT73	no	AAEEEGLLK	9	Acetyl (Protein N-term)	_(ac)AAEEEGLLK_	0	MSMS	3_1_infected	2	501.261122	1000.50769	NaN	55.158	1	0	0.01191	1	65.246		4573	141	1234	1535	1535
A0A8I3PT73	no	AAEEEGLLK	9	Acetyl (Protein N-term)	_(ac)AAEEEGLLK_	0	MULTI-MSMS	3_3_infected	2	501.261122	1000.50769	1.4404	56.136	0.47702	-7.1054E-15	0.01989	1	54.157	3233400	4573	141	1235	1536	1536
A0A8I3PT73	no	AAEEEGLLK	9	Acetyl (Protein N-term)	_(ac)AAEEEGLLK_	0	MULTI-MSMS	5_2_infected	2	501.261122	1000.50769	1.6485	56.291	0.44291	0	0.03722	1	43.246	3234800	4573	141	1236	1537	1537
A0A8I3PT73	no	AAEEEGLLK	9	Acetyl (Protein N-term)	_(ac)AAEEEGLLK_	0	MULTI-MSMS	5_3_infected	2	501.261122	1000.50769	1.2001	55.841	0.47473	0	0.0087132	1	67.981	2390400	4573	141	1237	1538	1538
A0A8I3PT73	no	AAEEEGLLK	9	Acetyl (Protein N-term)	_(ac)AAEEEGLLK_	0	MULTI-MATCH	3_2_infected	2	501.261122	1000.50769	0.99119	56.208	0.27148	0	NaN	0	NaN	3407300	4573	141	1238
A0A8I3PT73	no	AAEEEGLLKR	10	Acetyl (Protein N-term)	_(ac)AAEEEGLLKR_	1	MULTI-MSMS	3_4_uninfected	2	579.311677	1156.6088	-0.7289	46.317	0.57676	-7.1054E-15	0.0039211	1	83.948	138900000	4573	142	1239	1539	1539
A0A8I3PT73	no	AAEEEGLLKR	10	Acetyl (Protein N-term)	_(ac)AAEEEGLLKR_	1	MULTI-SECPEP	3_5_uninfected	2	579.311677	1156.6088	-0.6212	45.369	0.67859	0	0.0030739	1	146.81	148290000	4573	142	1240	1540	1540
A0A8I3PT73	no	AAEEEGLLKR	10	Acetyl (Protein N-term)	_(ac)AAEEEGLLKR_	1	MULTI-MSMS	3_6_uninfected	2	579.311677	1156.6088	-1.1858	45.019	0.91806	7.1054E-15	0.00041496	2	153.08	123240000	4573	142	1241	1541;1542	1542
A0A8I3PT73	no	AAEEEGLLKR	10	Acetyl (Protein N-term)	_(ac)AAEEEGLLKR_	1	MULTI-SECPEP	5_4_uninfected	2	579.311677	1156.6088	-1.3948	45.169	0.50788	0	0.0025356	1	141.2	150370000	4573	142	1242	1543	1543
A0A8I3PT73	no	AAEEEGLLKR	10	Acetyl (Protein N-term)	_(ac)AAEEEGLLKR_	1	MULTI-MSMS	5_5_uninfected	2	579.311677	1156.6088	-0.36375	44.953	0.61301	7.1054E-15	0.0021058	1	95.358	183840000	4573	142	1243	1544	1544
A0A8I3PT73	no	AAEEEGLLKR	10	Acetyl (Protein N-term)	_(ac)AAEEEGLLKR_	1	MULTI-MSMS	5_6_uninfected	2	579.311677	1156.6088	-0.97463	45.218	0.57775	0	0.00045297	1	123.21	163060000	4573	142	1244	1545	1545
A0A8I3PT73	no	AAEEEGLLKR	10	Acetyl (Protein N-term)	_(ac)AAEEEGLLKR_	1	MULTI-MSMS	3_1_infected	2	579.311677	1156.6088	-1.6143	42.923	0.68019	0	0.0033598	1	86.136	91902000	4573	142	1245	1546	1546
A0A8I3PT73	no	AAEEEGLLKR	10	Acetyl (Protein N-term)	_(ac)AAEEEGLLKR_	1	MULTI-SECPEP	3_2_infected	2	579.311677	1156.6088	-1.1397	43.226	0.47698	0	0.0030811	1	149.94	84900000	4573	142	1246	1547	1547
A0A8I3PT73	no	AAEEEGLLKR	10	Acetyl (Protein N-term)	_(ac)AAEEEGLLKR_	1	MSMS	3_3_infected	2	579.311677	1156.6088	NaN	43.695	1	0	0.00016015	1	130.56		4573	142	1247	1548	1548
A0A8I3PT73	no	AAEEEGLLKR	10	Acetyl (Protein N-term)	_(ac)AAEEEGLLKR_	1	MULTI-MSMS	5_1_infected	2	579.311677	1156.6088	-1.9018	41.924	0.88544	0	0.001053	2	108.81	113960000	4573	142	1248	1549;1550	1549
A0A8I3PT73	no	AAEEEGLLKR	10	Acetyl (Protein N-term)	_(ac)AAEEEGLLKR_	1	MULTI-SECPEP	5_2_infected	2	579.311677	1156.6088	-1.7321	43.4	0.54329	0	0.044697	1	47.187	97426000	4573	142	1249	1551	1551
A0A8I3PT73	no	AAEEEGLLKR	10	Acetyl (Protein N-term)	_(ac)AAEEEGLLKR_	1	MULTI-MSMS	5_3_infected	2	579.311677	1156.6088	-2.1882	43.326	0.61077	0	0.00062883	1	118.33	69109000	4573	142	1250	1552	1552
A0A8I3PT73	no	AAEEEGLLKR	10	Acetyl (Protein N-term)	_(ac)AAEEEGLLKR_	1	MULTI-MATCH	3_1_infected	2	579.311677	1156.6088	5.757	45.494	0.54283	0	NaN	0	NaN	19281000	4573	142	1251
A0A8I3PT73	no	AAEEEGLLKR	10	Acetyl (Protein N-term)	_(ac)AAEEEGLLKR_	1	MULTI-MATCH	5_1_infected	2	579.311677	1156.6088	5.6114	45.606	0.67698	0	NaN	0	NaN	25717000	4573	142	1252
A0A8I3N7Z6	no	AAEEPWTQSQQK	12	Unmodified	_AAEEPWTQSQQK_	0	MULTI-MSMS	3_5_uninfected	2	701.833505	1401.65246	1.2401	30.052	0.50866	-3.5527E-15	0.017396	1	52.278	4538500	3087	143	1253	1553	1553
A0A8I3N7Z6	no	AAEEPWTQSQQK	12	Unmodified	_AAEEPWTQSQQK_	0	MULTI-MSMS	3_6_uninfected	2	701.833505	1401.65246	0.53876	29.228	0.50628	-3.5527E-15	0.017779	1	51.927	5537300	3087	143	1254	1554	1554
A0A8I3N7Z6	no	AAEEPWTQSQQK	12	Unmodified	_AAEEPWTQSQQK_	0	MULTI-MSMS	3_1_infected	2	701.833505	1401.65246	0.78683	27.166	0.50957	0	0.0072102	2	61.65	3698200	3087	143	1255	1555;1556	1555
A0A8I3N7Z6	no	AAEEPWTQSQQK	12	Unmodified	_AAEEPWTQSQQK_	0	MULTI-MSMS	3_2_infected	2	701.833505	1401.65246	-0.010583	28.127	0.40803	0	0.0034466	1	71.349	5000900	3087	143	1256	1557	1557
A0A8I3N7Z6	no	AAEEPWTQSQQK	12	Unmodified	_AAEEPWTQSQQK_	0	MULTI-MSMS	5_2_infected	2	701.833505	1401.65246	-0.44179	28.15	0.37304	0	0.008571	1	60.398	5988300	3087	143	1257	1558	1558
A0A8I3N7Z6	no	AAEEPWTQSQQK	12	Unmodified	_AAEEPWTQSQQK_	0	MULTI-MSMS	5_3_infected	2	701.833505	1401.65246	0.23556	27.809	0.57824	0	0.018495	1	51.268	3281200	3087	143	1258	1559	1559
A0A8I3N7Z6	no	AAEEPWTQSQQK	12	Unmodified	_AAEEPWTQSQQK_	0	MULTI-MATCH	3_5_uninfected	2	701.833505	1401.65246	-3.3904	29.29	0.71229	0	NaN	0	NaN	5089100	3087	143	1259
A0A8I3N7Z6	no	AAEEPWTQSQQK	12	Unmodified	_AAEEPWTQSQQK_	0	MULTI-MATCH	5_6_uninfected	2	701.833505	1401.65246	2.313	28.006	0.1345	0	NaN	0	NaN	1748500	3087	143	1260
A0A8I3N7Z6	no	AAEEPWTQSQQK	12	Unmodified	_AAEEPWTQSQQK_	0	MULTI-MATCH	3_1_infected	2	701.833505	1401.65246	0.59951	30.526	0.47681	0	NaN	0	NaN	1764900	3087	143	1261
A0A8I3N7Z6	no	AAEEPWTQSQQK	12	Unmodified	_AAEEPWTQSQQK_	0	MULTI-MATCH	3_3_infected	2	701.833505	1401.65246	1.4603	28.48	0.54157	0	NaN	0	NaN	3927900	3087	143	1262
A0A8I3N8E9	no	AAEEQGDDQDSEK	13	Unmodified	_AAEEQGDDQDSEK_	0	MULTI-MSMS	5_4_uninfected	2	711.286782	1420.55901	-0.24989	10.773	0.13953	0	0.040136	1	42.743	831390	5789	144	1263	1560	1560
A0A8I3N8E9	no	AAEEQGDDQDSEK	13	Unmodified	_AAEEQGDDQDSEK_	0	MULTI-MSMS	3_1_infected	2	711.286782	1420.55901	-0.010239	9.6955	0.20408	1.7764E-15	2.6391E-05	1	141.95	5381700	5789	144	1264	1561	1561
A0A8I3N8E9	no	AAEEQGDDQDSEK	13	Unmodified	_AAEEQGDDQDSEK_	0	MULTI-MSMS	3_2_infected	2	711.286782	1420.55901	0.25757	9.4362	0.20365	0	2.7312E-06	1	173.71	9027500	5789	144	1265	1562	1562
A0A8I3N8E9	no	AAEEQGDDQDSEK	13	Unmodified	_AAEEQGDDQDSEK_	0	MULTI-MSMS	3_3_infected	2	711.286782	1420.55901	0.035271	9.7781	0.2341	0	3.9234E-06	1	172.88	7983500	5789	144	1266	1563	1563
A0A8I3N8E9	no	AAEEQGDDQDSEK	13	Unmodified	_AAEEQGDDQDSEK_	0	MULTI-MSMS	5_1_infected	2	711.286782	1420.55901	0.49734	8.9436	0.16996	0	2.6794E-05	1	140.49	5579000	5789	144	1267	1564	1564
A0A8I3N8E9	no	AAEEQGDDQDSEK	13	Unmodified	_AAEEQGDDQDSEK_	0	MULTI-MSMS	5_2_infected	2	711.286782	1420.55901	0.063133	10.122	0.33941	0	6.4594E-07	1	178.08	6954800	5789	144	1268	1565	1565
A0A8I3N8E9	no	AAEEQGDDQDSEK	13	Unmodified	_AAEEQGDDQDSEK_	0	MULTI-MSMS	5_3_infected	2	711.286782	1420.55901	0.065171	8.4206	0.16863	0	9.1917E-05	1	120.09	8479400	5789	144	1269	1566	1566
A0A8I3N8E9	no	AAEEQGDDQDSEK	13	Unmodified	_AAEEQGDDQDSEK_	0	MULTI-MATCH	3_6_uninfected	2	711.286782	1420.55901	0.3199	9.0592	0.13366	0	NaN	0	NaN	838320	5789	144	1270
A0A8C0N684	no	AAEESAQEMMEEEEEIPKPK	20	Unmodified	_AAEESAQEMMEEEEEIPKPK_	1	MSMS	3_4_uninfected	3	769.011858	2304.01374	NaN	60.823	1	0	0.0083628	1	45.047		2028	145	1271	1567	1567
A0A8C0N684	no	AAEESAQEMMEEEEEIPKPK	20	Unmodified	_AAEESAQEMMEEEEEIPKPK_	1	MSMS	3_4_uninfected	3	769.011858	2304.01374	NaN	61.881	1	0	0.019276	1	42.309		2028	145	1272	1568	1568
A0A8C0N684	no	AAEESAQEMMEEEEEIPKPK	20	Unmodified	_AAEESAQEMMEEEEEIPKPK_	1	MULTI-MSMS	3_5_uninfected	3	769.011858	2304.01374	-0.70999	62.388	1.3215	0	4.4138E-05	2	83.936	307750000	2028	145	1273	1569;1570	1569
A0A8C0N684	no	AAEESAQEMMEEEEEIPKPK	20	Unmodified	_AAEESAQEMMEEEEEIPKPK_	1	MSMS	3_6_uninfected	3	769.011858	2304.01374	NaN	60.688	1	0	0.020857	1	41.912		2028	145	1274	1571	1571
A0A8C0N684	no	AAEESAQEMMEEEEEIPKPK	20	Unmodified	_AAEESAQEMMEEEEEIPKPK_	1	MSMS	3_6_uninfected	3	769.011858	2304.01374	NaN	61.396	1	0	2.7818E-06	1	85.231		2028	145	1275	1572	1572
A0A8C0N684	no	AAEESAQEMMEEEEEIPKPK	20	Unmodified	_AAEESAQEMMEEEEEIPKPK_	1	MULTI-MSMS	5_4_uninfected	3	769.011858	2304.01374	-1.0139	60.073	1.2572	-7.1054E-15	3.5211E-11	2	118.91	409440000	2028	145	1276	1573;1574	1574
A0A8C0N684	no	AAEESAQEMMEEEEEIPKPK	20	Unmodified	_AAEESAQEMMEEEEEIPKPK_	1	MULTI-MSMS	5_5_uninfected	3	769.011858	2304.01374	-0.24662	61.679	1.7205	0	3.8743E-11	1	118.28	302920000	2028	145	1277	1575	1575
A0A8C0N684	no	AAEESAQEMMEEEEEIPKPK	20	Unmodified	_AAEESAQEMMEEEEEIPKPK_	1	MSMS	5_6_uninfected	3	769.011858	2304.01374	NaN	60.348	1	0	0.0025139	1	56.017		2028	145	1278	1576	1576
A0A8C0N684	no	AAEESAQEMMEEEEEIPKPK	20	Unmodified	_AAEESAQEMMEEEEEIPKPK_	1	MSMS	5_6_uninfected	3	769.011858	2304.01374	NaN	61.129	1	0	2.731E-06	1	85.42		2028	145	1279	1577	1577
A0A8C0N684	no	AAEESAQEMMEEEEEIPKPK	20	Unmodified	_AAEESAQEMMEEEEEIPKPK_	1	MULTI-MSMS	3_1_infected	3	769.011858	2304.01374	-1.0293	58.574	2.3086	0	8.6889E-13	3	130.77	242160000	2028	145	1280	1578;1579;1580	1580
A0A8C0N684	no	AAEESAQEMMEEEEEIPKPK	20	Unmodified	_AAEESAQEMMEEEEEIPKPK_	1	MSMS	5_1_infected	3	769.011858	2304.01374	NaN	56.769	1	0	0.044532	1	35.973		2028	145	1281	1581	1581
A0A8C0N684	no	AAEESAQEMMEEEEEIPKPK	20	Unmodified	_AAEESAQEMMEEEEEIPKPK_	1	MSMS	5_1_infected	3	769.011858	2304.01374	NaN	57.686	1	0	0.0011062	1	63.302		2028	145	1282	1582	1582
A0A8C0N684	no	AAEESAQEMMEEEEEIPKPK	20	Unmodified	_AAEESAQEMMEEEEEIPKPK_	1	MULTI-MSMS	5_2_infected	3	769.011858	2304.01374	-1	57.562	0.27209	0	0.054263	1	21.129	10411000	2028	145	1283	1583	1583
A0A8C0N684	no	AAEESAQEMMEEEEEIPKPK	20	Unmodified	_AAEESAQEMMEEEEEIPKPK_	1	MULTI-MSMS	5_2_infected	3	769.011858	2304.01374	-1.3601	58.316	1.6313	0	9.8507E-06	1	95.958	323600000	2028	145	1284	1584	1584
A0A8C0N684	no	AAEESAQEMMEEEEEIPKPK	20	Unmodified	_AAEESAQEMMEEEEEIPKPK_	1	MULTI-MSMS	5_3_infected	3	769.011858	2304.01374	-1.4663	59.532	2.6146	-7.1054E-15	4.4562E-06	3	98.185	133800000	2028	145	1285	1585;1586;1587	1587
A0A8C0N684	no	AAEESAQEMMEEEEEIPKPK	20	Oxidation (M)	_AAEESAQEM(ox)MEEEEEIPKPK_	1	MULTI-MSMS	3_1_infected	3	774.343496	2320.00866	0.42522	49.581	0.44073	0	0.0044959	1	46.027	7720500	2028	145	1286	1588	1588
A0A8C0N684	no	AAEESAQEMMEEEEEIPKPK	20	Deamidation (NQ)	_AAEESAQ(de)EMMEEEEEIPKPK_	1	MSMS	5_1_infected	3	769.339863	2304.99776	NaN	56.15	1	0	0.0023989	1	56.9		2028	145	1287	1589	1589
A0A8I3Q3F0	no	AAEGINEHINDAHLEAMAELHDR	23	Unmodified	_AAEGINEHINDAHLEAMAELHDR_	0	MULTI-MSMS	3_5_uninfected	3	852.734709	2555.1823	0.79361	57.443	0.16961	0	0.00084511	1	37.688	6145800	3749	146	1288	1590	1590
A0A8I3Q3F0	no	AAEGINEHINDAHLEAMAELHDR	23	Unmodified	_AAEGINEHINDAHLEAMAELHDR_	0	MULTI-MSMS	3_6_uninfected	3	852.734709	2555.1823	-0.074072	58.853	0.33863	0	0.0030656	1	35.54	12223000	3749	146	1289	1591	1591
A0A8I3Q3F0	no	AAEGINEHINDAHLEAMAELHDR	23	Unmodified	_AAEGINEHINDAHLEAMAELHDR_	0	MULTI-MSMS	5_6_uninfected	3	852.734709	2555.1823	-0.60838	56.679	0.13539	0	1.165E-17	1	125.39	21646000	3749	146	1290	1592	1592
A0A8I3Q3F0	no	AAEGINEHINDAHLEAMAELHDR	23	Unmodified	_AAEGINEHINDAHLEAMAELHDR_	0	MULTI-MSMS	3_1_infected	3	852.734709	2555.1823	0.021317	53.825	0.27111	0	0.00050012	1	43.099	12531000	3749	146	1291	1593	1593
A0A8I3Q3F0	no	AAEGINEHINDAHLEAMAELHDR	23	Unmodified	_AAEGINEHINDAHLEAMAELHDR_	0	MULTI-MSMS	3_2_infected	3	852.734709	2555.1823	0.033457	55.929	0.27065	0	2.3484E-07	1	97.059	11935000	3749	146	1292	1594	1594
A0A8I3Q3F0	no	AAEGINEHINDAHLEAMAELHDR	23	Unmodified	_AAEGINEHINDAHLEAMAELHDR_	0	MULTI-MSMS	5_1_infected	3	852.734709	2555.1823	-0.82322	54.001	0.27215	-7.1054E-15	4.5519E-05	1	57.21	15831000	3749	146	1293	1595	1595
A0A8C0SNN1	no	AAEHPEPPKGELQLPPPPPPGHYGAWAAQELQAK	34	Acetyl (Protein N-term)	_(ac)AAEHPEPPKGELQLPPPPPPGHYGAWAAQELQAK_	1	MULTI-MSMS	3_4_uninfected	3	1217.61787	3649.83177	-0.011361	79.434	0.68111	0	9.9712E-07	1	56.041	19159000	3211	147	1294	1596	1596
A0A8C0SNN1	no	AAEHPEPPKGELQLPPPPPPGHYGAWAAQELQAK	34	Acetyl (Protein N-term)	_(ac)AAEHPEPPKGELQLPPPPPPGHYGAWAAQELQAK_	1	MULTI-MSMS	3_6_uninfected	3	1217.61787	3649.83177	-0.24874	78.825	0.85032	1.4211E-14	1.9601E-06	1	49.968	10859000	3211	147	1295	1597	1597
A0A8C0SNN1	no	AAEHPEPPKGELQLPPPPPPGHYGAWAAQELQAK	34	Acetyl (Protein N-term)	_(ac)AAEHPEPPKGELQLPPPPPPGHYGAWAAQELQAK_	1	MULTI-MSMS	5_4_uninfected	3	1217.61787	3649.83177	-1.0836	78.285	0.67912	0	4.5598E-05	1	46.696	22783000	3211	147	1296	1598	1598
A0A8C0SNN1	no	AAEHPEPPKGELQLPPPPPPGHYGAWAAQELQAK	34	Acetyl (Protein N-term)	_(ac)AAEHPEPPKGELQLPPPPPPGHYGAWAAQELQAK_	1	MULTI-MSMS	5_6_uninfected	3	1217.61787	3649.83177	-0.41055	78.556	0.67796	0	6.8498E-06	1	49.453	15630000	3211	147	1297	1599	1599
A0A8C0SNN1	no	AAEHPEPPKGELQLPPPPPPGHYGAWAAQELQAK	34	Acetyl (Protein N-term)	_(ac)AAEHPEPPKGELQLPPPPPPGHYGAWAAQELQAK_	1	MULTI-MSMS	5_2_infected	3	1217.61787	3649.83177	-0.14277	74.517	0.27022	0	5.8981E-08	1	61.958	34873000	3211	147	1298	1600	1600
A0A8C0SCB8	no	AAEIHSR	7	Acetyl (Protein N-term)	_(ac)AAEIHSR_	0	MULTI-MSMS	5_4_uninfected	2	413.214309	824.414065	-1.6125	15.489	0.61186	-1.7764E-15	0.010333	1	119.07	19810000	2455;2618	148	1299	1601	1601
A0A8C0SCB8	no	AAEIHSR	7	Acetyl (Protein N-term)	_(ac)AAEIHSR_	0	MULTI-MSMS	3_3_infected	2	413.214309	824.414065	-0.81838	15.676	0.47646	-1.7764E-15	0.010514	1	110.63	23281000	2455;2618	148	1300	1602	1602
A0A8C0SCB8	no	AAEIHSR	7	Acetyl (Protein N-term)	_(ac)AAEIHSR_	0	MULTI-MSMS	5_2_infected	2	413.214309	824.414065	-0.76695	14.882	0.74619	0	0.013743	1	91.626	20409000	2455;2618	148	1301	1603	1603
A0A8C0SCB8	no	AAEIHSR	7	Acetyl (Protein N-term)	_(ac)AAEIHSR_	0	MULTI-MSMS	5_3_infected	2	413.214309	824.414065	-1.1473	15.915	0.67538	1.7764E-15	0.012007	1	100.75	12484000	2455;2618	148	1302	1604	1604
A0A8C0SCB8	no	AAEIHSR	7	Acetyl (Protein N-term)	_(ac)AAEIHSR_	0	MULTI-MATCH	3_1_infected	2	413.214309	824.414065	-0.79386	15.28	0.47452	0	NaN	0	NaN	24827000	2455;2618	148	1303
A0A8C0SCB8	no	AAEIHSR	7	Acetyl (Protein N-term)	_(ac)AAEIHSR_	0	MULTI-MATCH	3_2_infected	2	413.214309	824.414065	0.12114	15.659	0.43961	0	NaN	0	NaN	19154000	2455;2618	148	1304
A0A8C0SCB8	no	AAEIHSR	7	Acetyl (Protein N-term)	_(ac)AAEIHSR_	0	MULTI-MATCH	5_1_infected	2	413.214309	824.414065	0.29785	15.556	0.54433	1.7764E-15	NaN	0	NaN	16716000	2455;2618	148	1305
A0A8I3RXI5	no	AAEINGEVDDDDTGGEWR	18	Deamidation (NQ)	_AAEIN(de)GEVDDDDTGGEWR_	0	MSMS	5_5_uninfected	2	975.403406	1948.79226	NaN	55.988	1	0	0.0024613	1	67.275		1891	149	1306	1605	1605
A0A8C0PGY5	no	AAEIYGVTHTR	11	Unmodified	_AAEIYGVTHTR_	0	MSMS	3_5_uninfected	2	609.317294	1216.62004	NaN	21.677	1	0	0.054129	1	44.309		4019	150	1307	1606	1606
A0A8C0PGY5	no	AAEIYGVTHTR	11	Unmodified	_AAEIYGVTHTR_	0	MULTI-MSMS	3_6_uninfected	2	609.317294	1216.62004	-4.1205	20.27	0.50968	0	0.018762	2	55.084	5425700	4019	150	1308	1607;1608	1607
A0A8C0PGY5	no	AAEIYGVTHTR	11	Unmodified	_AAEIYGVTHTR_	0	MSMS	5_4_uninfected	2	609.317294	1216.62004	NaN	21.147	1	0	0.016866	1	57.598		4019	150	1309	1609	1609
A0A8C0PGY5	no	AAEIYGVTHTR	11	Unmodified	_AAEIYGVTHTR_	0	MULTI-MSMS	5_5_uninfected	2	609.317294	1216.62004	-4.2329	21.137	0.39561	0	0.012086	1	60.434	4937400	4019	150	1310	1610	1610
A0A8C0PGY5	no	AAEIYGVTHTR	11	Unmodified	_AAEIYGVTHTR_	0	MULTI-MSMS	3_2_infected	2	609.317294	1216.62004	-1.8173	19.232	0.47591	0	0.057632	1	40.715	7893800	4019	150	1311	1611	1611
A0A8C0PGY5	no	AAEIYGVTHTR	11	Unmodified	_AAEIYGVTHTR_	0	MULTI-MSMS	5_1_infected	2	609.317294	1216.62004	-1.7385	20.184	0.54334	-3.5527E-15	0.023744	1	51.092	10425000	4019	150	1312	1612	1612
A0A8C0PGY5	no	AAEIYGVTHTR	11	Unmodified	_AAEIYGVTHTR_	0	MULTI-MATCH	3_4_uninfected	2	609.317294	1216.62004	-2.9754	21.017	0.61322	0	NaN	0	NaN	4420900	4019	150	1313
A0A8C0PGY5	no	AAEIYGVTHTR	11	Unmodified	_AAEIYGVTHTR_	0	MULTI-MATCH	5_4_uninfected	2	609.317294	1216.62004	-4.0331	20.905	0.37317	3.5527E-15	NaN	0	NaN	3427300	4019	150	1314
A0A8C0PGY5	no	AAEIYGVTHTR	11	Unmodified	_AAEIYGVTHTR_	0	MULTI-MATCH	3_3_infected	2	609.317294	1216.62004	-2.8044	18.714	0.33951	0	NaN	0	NaN	11523000	4019	150	1315
A0A8I3S0I0	no	AAELEPDQLLAWQGLASLYEK	21	Unmodified	_AAELEPDQLLAWQGLASLYEK_	0	MULTI-MSMS	3_4_uninfected	3	782.405636	2344.19508	-1.4537	106.81	0.78196	1.4211E-14	5.5373E-08	2	104.63	18284000	2679	151	1316	1613;1614	1613
A0A8I3S0I0	no	AAELEPDQLLAWQGLASLYEK	21	Unmodified	_AAELEPDQLLAWQGLASLYEK_	0	MULTI-MSMS	3_6_uninfected	3	782.405636	2344.19508	0.11132	106	0.51192	0	3.9487E-08	1	106.86	34338000	2679	151	1317	1615	1615
A0A8I3S0I0	no	AAELEPDQLLAWQGLASLYEK	21	Unmodified	_AAELEPDQLLAWQGLASLYEK_	0	MULTI-MSMS	5_4_uninfected	3	782.405636	2344.19508	-0.28487	105.65	0.50934	0	5.5373E-08	1	104.63	48096000	2679	151	1318	1616	1616
A0A8I3S0I0	no	AAELEPDQLLAWQGLASLYEK	21	Unmodified	_AAELEPDQLLAWQGLASLYEK_	0	MULTI-MSMS	5_5_uninfected	3	782.405636	2344.19508	0.13956	105.52	0.37197	0	3.0556E-06	1	95.206	42622000	2679	151	1319	1617	1617
A0A8I3S0I0	no	AAELEPDQLLAWQGLASLYEK	21	Unmodified	_AAELEPDQLLAWQGLASLYEK_	0	MULTI-MSMS	5_6_uninfected	3	782.405636	2344.19508	-2.2163	106.1	0.68123	0	1.8229E-11	2	113.17	27361000	2679	151	1320	1618;1619	1619
A0A8I3S0I0	no	AAELEPDQLLAWQGLASLYEK	21	Unmodified	_AAELEPDQLLAWQGLASLYEK_	0	MULTI-MSMS	3_1_infected	3	782.405636	2344.19508	-0.76332	104.42	1.3269	1.4211E-14	2.3638E-05	1	74.047	14375000	2679	151	1321	1620	1620
A0A8I3S0I0	no	AAELEPDQLLAWQGLASLYEK	21	Unmodified	_AAELEPDQLLAWQGLASLYEK_	0	MULTI-MSMS	3_2_infected	3	782.405636	2344.19508	-1.1515	103.75	0.68186	0	5.0449E-05	1	66.045	17342000	2679	151	1322	1621	1621
A0A8I3S0I0	no	AAELEPDQLLAWQGLASLYEK	21	Unmodified	_AAELEPDQLLAWQGLASLYEK_	0	MULTI-MSMS	3_3_infected	3	782.405636	2344.19508	0.89039	103.9	0.20467	1.4211E-14	0.00017988	1	53.342	13032000	2679	151	1323	1622	1622
A0A8I3S0I0	no	AAELEPDQLLAWQGLASLYEK	21	Unmodified	_AAELEPDQLLAWQGLASLYEK_	0	MULTI-MSMS	5_1_infected	3	782.405636	2344.19508	0.76699	104.55	0.27078	0	0.00019897	1	51.876	18067000	2679	151	1324	1623	1623
A0A8I3S0I0	no	AAELEPDQLLAWQGLASLYEK	21	Unmodified	_AAELEPDQLLAWQGLASLYEK_	0	MULTI-SECPEP	5_2_infected	3	782.405636	2344.19508	0.37699	103.96	0.30521	0	0.024876	1	38.205	6656400	2679	151	1325	1624	1624
A0A8I3S0I0	no	AAELEPDQLLAWQGLASLYEK	21	Unmodified	_AAELEPDQLLAWQGLASLYEK_	0	MULTI-MSMS	5_3_infected	3	782.405636	2344.19508	-1.1377	104.3	0.84737	0	0.00012173	1	57.806	12448000	2679	151	1326	1625	1625
A0A8I3S6X4	no	AAELFHQLSQALEVLTDTAAR	21	Unmodified	_AAELFHQLSQALEVLTDTAAR_	0	MULTI-MSMS	3_4_uninfected	3	762.069246	2283.18591	1.4799	108.75	0.44233	0	7.9937E-12	1	119.87	52998000	3704	152	1327	1626	1626
A0A8I3S6X4	no	AAELFHQLSQALEVLTDTAAR	21	Unmodified	_AAELFHQLSQALEVLTDTAAR_	0	MULTI-MSMS	3_5_uninfected	3	762.069246	2283.18591	0.9135	108.28	0.40931	0	3.568E-05	1	70.453	43764000	3704	152	1328	1627	1627
A0A8I3S6X4	no	AAELFHQLSQALEVLTDTAAR	21	Unmodified	_AAELFHQLSQALEVLTDTAAR_	0	MULTI-MSMS	5_4_uninfected	3	762.069246	2283.18591	1.2055	107.86	0.44222	0	6.3153E-10	2	112.32	198440000	3704	152	1329	1628;1629	1629
A0A8I3S6X4	no	AAELFHQLSQALEVLTDTAAR	21	Unmodified	_AAELFHQLSQALEVLTDTAAR_	0	MULTI-MSMS	5_5_uninfected	3	762.069246	2283.18591	1.8474	107.93	0.47597	0	1.6667E-13	2	131.09	86771000	3704	152	1330	1630;1631	1631
A0A8I3S6X4	no	AAELFHQLSQALEVLTDTAAR	21	Unmodified	_AAELFHQLSQALEVLTDTAAR_	0	MULTI-MSMS	5_6_uninfected	3	762.069246	2283.18591	1.1332	107.93	0.44067	0	4.2639E-14	3	139.98	93496000	3704	152	1331	1632;1633;1634	1632
A0A8I3S6X4	no	AAELFHQLSQALEVLTDTAAR	21	Unmodified	_AAELFHQLSQALEVLTDTAAR_	0	MULTI-MSMS	3_1_infected	3	762.069246	2283.18591	0.32572	106.25	0.47398	0	3.811E-08	1	107.06	25917000	3704	152	1332	1635	1635
A0A8I3S6X4	no	AAELFHQLSQALEVLTDTAAR	21	Unmodified	_AAELFHQLSQALEVLTDTAAR_	0	MULTI-MSMS	3_2_infected	3	762.069246	2283.18591	0.83424	105.95	0.74711	1.4211E-14	1.3872E-12	1	124.2	14211000	3704	152	1333	1636	1636
A0A8I3S6X4	no	AAELFHQLSQALEVLTDTAAR	21	Unmodified	_AAELFHQLSQALEVLTDTAAR_	0	MULTI-MSMS	5_1_infected	3	762.069246	2283.18591	1.4749	106.01	0.51115	0	7.7238E-05	1	61.222	18141000	3704	152	1334	1637	1637
A0A8I3S6X4	no	AAELFHQLSQALEVLTDTAAR	21	Unmodified	_AAELFHQLSQALEVLTDTAAR_	0	MULTI-MSMS	5_2_infected	3	762.069246	2283.18591	1.2875	105.57	0.51005	0	4.9097E-05	1	66.448	11736000	3704	152	1335	1638	1638
A0A8I3S6X4	no	AAELFHQLSQALEVLTDTAAR	21	Unmodified	_AAELFHQLSQALEVLTDTAAR_	0	MULTI-MSMS	5_3_infected	3	762.069246	2283.18591	0.75392	106.07	0.44212	0	3.9616E-06	1	93.776	17348000	3704	152	1336	1639	1639
A0A8C0LZX1	no	AAELIANSLATAGDGLIELR	20	Unmodified	_AAELIANSLATAGDGLIELR_	0	MULTI-MSMS	3_4_uninfected	3	666.700383	1997.07932	2.4351	98.829	0.67951	0	1.2932E-05	1	91.637	52616000	639	153	1337	1640	1640
A0A8C0LZX1	no	AAELIANSLATAGDGLIELR	20	Unmodified	_AAELIANSLATAGDGLIELR_	0	MULTI-MSMS	3_5_uninfected	3	666.700383	1997.07932	1.6252	98.288	0.50975	0	2.1113E-05	1	86.727	64019000	639	153	1338	1641	1641
A0A8C0LZX1	no	AAELIANSLATAGDGLIELR	20	Unmodified	_AAELIANSLATAGDGLIELR_	0	MULTI-MSMS	3_6_uninfected	3	666.700383	1997.07932	1.7405	97.983	0.8458	0	7.9131E-05	1	69.763	81920000	639	153	1339	1642	1642
A0A8C0LZX1	no	AAELIANSLATAGDGLIELR	20	Unmodified	_AAELIANSLATAGDGLIELR_	0	MULTI-MSMS	5_5_uninfected	3	666.700383	1997.07932	4.3646	97.766	1.0155	0	9.7755E-06	4	93.684	62057000	639	153	1340	1643;1644;1645;1646	1644
A0A8C0LZX1	no	AAELIANSLATAGDGLIELR	20	Unmodified	_AAELIANSLATAGDGLIELR_	0	MULTI-MSMS	3_1_infected	3	666.700383	1997.07932	2.0734	96.725	0.51065	0	0.00029005	1	55.337	35433000	639	153	1341	1647	1647
A0A8C0LZX1	no	AAELIANSLATAGDGLIELR	20	Unmodified	_AAELIANSLATAGDGLIELR_	0	MULTI-MSMS	3_2_infected	3	666.700383	1997.07932	1.9677	96.17	0.88613	0	9.1997E-06	1	94.057	45886000	639	153	1342	1648	1648
A0A8C0LZX1	no	AAELIANSLATAGDGLIELR	20	Unmodified	_AAELIANSLATAGDGLIELR_	0	MULTI-MSMS	3_3_infected	3	666.700383	1997.07932	0.5814	96.619	0.67633	0	0.00024862	1	57.045	31069000	639	153	1343	1649	1649
A0A8C0LZX1	no	AAELIANSLATAGDGLIELR	20	Unmodified	_AAELIANSLATAGDGLIELR_	0	MSMS	5_1_infected	3	666.700383	1997.07932	NaN	96.194	1	0	0.00054756	1	63.447		639	153	1344	1650	1650
A0A8C0LZX1	no	AAELIANSLATAGDGLIELR	20	Unmodified	_AAELIANSLATAGDGLIELR_	0	MULTI-MSMS	5_3_infected	3	666.700383	1997.07932	0.69828	95.92	0.40765	0	4.6154E-05	1	76.704	45629000	639	153	1345	1651	1651
A0A8C0LZX1	no	AAELIANSLATAGDGLIELR	20	Unmodified	_AAELIANSLATAGDGLIELR_	0	MULTI-MATCH	5_4_uninfected	3	666.700383	1997.07932	4.7437	98.142	0.77997	0	NaN	0	NaN	57123000	639	153	1346
A0A8C0LZX1	no	AAELIANSLATAGDGLIELR	20	Unmodified	_AAELIANSLATAGDGLIELR_	0	MULTI-MATCH	5_6_uninfected	3	666.700383	1997.07932	5.7893	98.323	0.50843	0	NaN	0	NaN	64775000	639	153	1347
A0A8I3S898	no	AAELLMSCFR	10	Unmodified	_AAELLMSCFR_	0	MULTI-MSMS	3_4_uninfected	2	599.291376	1196.5682	0.43944	68.857	0.30487	0	0.014056	1	64.04	6280000	5305	154	1348	1652	1652
A0A8I3S898	no	AAELLMSCFR	10	Unmodified	_AAELLMSCFR_	0	MSMS	3_5_uninfected	2	599.291376	1196.5682	NaN	68.037	1	0	0.013639	1	66.299		5305	154	1349	1653	1653
A0A8I3S898	no	AAELLMSCFR	10	Unmodified	_AAELLMSCFR_	0	MULTI-MSMS	3_6_uninfected	2	599.291376	1196.5682	0.54825	68.104	0.50859	0	0.026434	2	54.982	4774000	5305	154	1350	1654;1655	1655
A0A8I3S898	no	AAELLMSCFR	10	Unmodified	_AAELLMSCFR_	0	MULTI-MSMS	5_4_uninfected	2	599.291376	1196.5682	0.035785	67.66	0.10168	0	0.013174	1	65.305	4601200	5305	154	1351	1656	1656
A0A8I3S898	no	AAELLMSCFR	10	Unmodified	_AAELLMSCFR_	0	MULTI-MSMS	3_1_infected	2	599.291376	1196.5682	1.3583	65.227	0.47481	0	0.028955	1	53.327	2934200	5305	154	1352	1657	1657
A0A8I3S898	no	AAELLMSCFR	10	Unmodified	_AAELLMSCFR_	0	MULTI-MSMS	5_1_infected	2	599.291376	1196.5682	1.623	65.582	0.2718	-1.4211E-14	0.050415	1	45.368	5277800	5305	154	1353	1658	1658
A0A8I3S898	no	AAELLMSCFR	10	Unmodified	_AAELLMSCFR_	0	MULTI-MATCH	5_4_uninfected	2	599.291376	1196.5682	-0.79052	67.578	0.20413	0	NaN	0	NaN	6450300	5305	154	1354
A0A8I3S898	no	AAELLMSCFR	10	Unmodified	_AAELLMSCFR_	0	MULTI-MATCH	3_2_infected	2	599.291376	1196.5682	2.1087	65.29	0.50949	0	NaN	0	NaN	3641100	5305	154	1355
A0A8I3S898	no	AAELLMSCFR	10	Unmodified	_AAELLMSCFR_	0	MULTI-MATCH	5_2_infected	2	599.291376	1196.5682	1.6694	65.031	0.77969	0	NaN	0	NaN	4519300	5305	154	1356
A0A8C0MGS3	no	AAELQQR	7	Unmodified	_AAELQQR_	0	MULTI-MSMS	3_6_uninfected	2	408.222134	814.429715	0.042128	10.538	0.20871	0	0.039142	1	74.191	1346700	1198	155	1357	1659	1659
A0A8C0MGS3	no	AAELQQR	7	Unmodified	_AAELQQR_	0	MULTI-MSMS	3_3_infected	2	408.222134	814.429715	1.2342	10.921	0.23183	0	0.022426	1	103.29	5276700	1198	155	1358	1660	1660
A0A8C0MGS3	no	AAELQQR	7	Unmodified	_AAELQQR_	0	MULTI-MATCH	3_5_uninfected	2	408.222134	814.429715	0.42462	11.044	0.10153	0	NaN	0	NaN	1425000	1198	155	1359
A0A8C0MGS3	no	AAELQQR	7	Unmodified	_AAELQQR_	0	MULTI-MATCH	5_4_uninfected	2	408.222134	814.429715	-1.1654	11.471	0.13568	0	NaN	0	NaN	3530500	1198	155	1360
A0A8C0MGS3	no	AAELQQR	7	Unmodified	_AAELQQR_	0	MULTI-MATCH	5_6_uninfected	2	408.222134	814.429715	-1.8342	11.009	0.17092	0	NaN	0	NaN	1664900	1198	155	1361
A0A8C0MGS3	no	AAELQQR	7	Unmodified	_AAELQQR_	0	MULTI-MATCH	3_1_infected	2	408.222134	814.429715	0.2792	10.493	0.44139	0	NaN	0	NaN	5937300	1198	155	1362
A0A8C0MGS3	no	AAELQQR	7	Unmodified	_AAELQQR_	0	MULTI-MATCH	3_2_infected	2	408.222134	814.429715	-0.048036	10.333	0.30501	0	NaN	0	NaN	3662800	1198	155	1363
A0A8C0MGS3	no	AAELQQR	7	Unmodified	_AAELQQR_	0	MULTI-MATCH	5_2_infected	2	408.222134	814.429715	0.75425	11.421	0.13611	0	NaN	0	NaN	6043400	1198	155	1364
A0A8C0YUV5	no	AAELSHVLGQQGR	13	Unmodified	_AAELSHVLGQQGR_	0	MULTI-MSMS	3_4_uninfected	2	683.365307	1364.71606	0.20016	29.273	0.44416	0	0.0032523	1	68.626	2981600	6201	156	1365	1661	1661
A0A8C0YUV5	no	AAELSHVLGQQGR	13	Unmodified	_AAELSHVLGQQGR_	0	MULTI-MSMS	3_6_uninfected	2	683.365307	1364.71606	1.272	28.619	0.40923	0	0.0012957	1	78.513	2215200	6201	156	1366	1662	1662
A0A8C0YUV5	no	AAELSHVLGQQGR	13	Unmodified	_AAELSHVLGQQGR_	0	MULTI-MATCH	3_5_uninfected	2	683.365307	1364.71606	3.3164	29.615	0.20299	0	NaN	0	NaN	2479400	6201	156	1367
A0A8C0MVI2	no	AAEMEHLLER	10	Unmodified	_AAEMEHLLER_	0	MSMS	3_5_uninfected	2	599.79788	1197.58121	NaN	37.986	1	0	0.022089	1	58.699		1875	157	1368	1663	1663
A0A8C0MVI2	no	AAEMEHLLER	10	Unmodified	_AAEMEHLLER_	0	MSMS	3_6_uninfected	2	599.79788	1197.58121	NaN	37.819	1	0	0.034687	1	54.066		1875	157	1369	1664	1664
A0A8C0MVI2	no	AAEMEHLLER	10	Unmodified	_AAEMEHLLER_	0	MSMS	5_4_uninfected	2	599.79788	1197.58121	NaN	36.281	1	0	0.017102	1	63.184		1875	157	1370	1665	1665
A0A8C0MVI2	no	AAEMEHLLER	10	Unmodified	_AAEMEHLLER_	0	MSMS	5_6_uninfected	2	599.79788	1197.58121	NaN	36.934	1	0	0.017223	1	63.076		1875	157	1371	1666	1666
A0A8C0MVI2	no	AAEMEHLLER	10	Unmodified	_AAEMEHLLER_	0	MSMS	3_1_infected	2	599.79788	1197.58121	NaN	34.995	1	0	0.0036006	1	94.85		1875	157	1372	1667	1667
A0A8C0MVI2	no	AAEMEHLLER	10	Unmodified	_AAEMEHLLER_	0	MSMS	3_3_infected	2	599.79788	1197.58121	NaN	33.928	1	0	0.0023794	1	101.65		1875	157	1373	1668	1668
A0A8C0MVI2	no	AAEMEHLLER	10	Unmodified	_AAEMEHLLER_	0	MSMS	5_1_infected	2	599.79788	1197.58121	NaN	35.919	1	0	0.0064736	1	77.662		1875	157	1374	1669	1669
A0A8C0MVI2	no	AAEMEHLLER	10	Unmodified	_AAEMEHLLER_	0	MSMS	5_2_infected	2	599.79788	1197.58121	NaN	34.779	1	0	0.0045058	1	84.213		1875	157	1375	1670	1670
A0A8C0MVI2	no	AAEMEHLLER	10	Unmodified	_AAEMEHLLER_	0	MSMS	5_3_infected	2	599.79788	1197.58121	NaN	34.852	1	0	0.0033917	1	96.331		1875	157	1376	1671	1671
A0A8C0TGM8	no	AAEMLSQLDLFSR	13	Unmodified	_AAEMLSQLDLFSR_	0	MULTI-MSMS	3_5_uninfected	2	740.876859	1479.73916	-0.42528	92.952	0.84885	0	0.00018705	2	99.522	40308000	5998	158	1377	1672;1673	1672
A0A8C0TGM8	no	AAEMLSQLDLFSR	13	Unmodified	_AAEMLSQLDLFSR_	0	MSMS	5_4_uninfected	2	740.876859	1479.73916	NaN	91.76	1	0	2.962E-14	1	147.37		5998	158	1378	1674	1674
A0A8C0TGM8	no	AAEMLSQLDLFSR	13	Unmodified	_AAEMLSQLDLFSR_	0	MSMS	5_5_uninfected	2	740.876859	1479.73916	NaN	91.833	1	0	1.6713E-14	1	152.07		5998	158	1379	1675	1675
A0A8C0TGM8	no	AAEMLSQLDLFSR	13	Unmodified	_AAEMLSQLDLFSR_	0	MSMS	5_6_uninfected	2	740.876859	1479.73916	NaN	92.029	1	0	0.00039901	1	87.713		5998	158	1380	1676	1676
A0A8C0TGM8	no	AAEMLSQLDLFSR	13	Unmodified	_AAEMLSQLDLFSR_	0	MSMS	3_3_infected	2	740.876859	1479.73916	NaN	88.922	1	0	0.0077714	1	58.829		5998	158	1381	1677	1677
A0A8C0TGM8	no	AAEMLSQLDLFSR	13	Unmodified	_AAEMLSQLDLFSR_	0	MSMS	5_3_infected	2	740.876859	1479.73916	NaN	89.424	1	0	0.0065062	1	61.344		5998	158	1382	1678	1678
A0A8C0PYF9	no	AAEPSKTEIQTLFK	14	Acetyl (Protein N-term)	_(ac)AAEPSKTEIQTLFK_	1	MSMS	5_3_infected	2	802.930145	1603.84574	NaN	69.024	1	0	0.0001309	1	89.266		4424	159	1383	1679	1679
A0A8P0TGA1	no	AAEQAAAGGPQEAQPR	16	Unmodified	_AAEQAAAGGPQEAQPR_	0	MULTI-MSMS	3_4_uninfected	2	776.379143	1550.74373	0.44313	16.258	0.71056	0	5.1655E-06	1	130.15	111080000	1114	160	1384	1680	1680
A0A8P0TGA1	no	AAEQAAAGGPQEAQPR	16	Unmodified	_AAEQAAAGGPQEAQPR_	0	MULTI-MSMS	3_5_uninfected	2	776.379143	1550.74373	1.0147	17.186	1.3257	0	1.3986E-07	2	148.96	67334000	1114	160	1385	1681;1682	1682
A0A8P0TGA1	no	AAEQAAAGGPQEAQPR	16	Unmodified	_AAEQAAAGGPQEAQPR_	0	MULTI-MSMS	3_6_uninfected	2	776.379143	1550.74373	0.27127	16.368	0.77198	0	1.5688E-08	1	150.14	125530000	1114	160	1386	1683	1683
A0A8P0TGA1	no	AAEQAAAGGPQEAQPR	16	Unmodified	_AAEQAAAGGPQEAQPR_	0	MULTI-MSMS	5_4_uninfected	2	776.379143	1550.74373	0.43822	15.525	0.91813	1.7764E-15	0.00028833	1	80.312	61799000	1114	160	1387	1684	1684
A0A8P0TGA1	no	AAEQAAAGGPQEAQPR	16	Unmodified	_AAEQAAAGGPQEAQPR_	0	MULTI-MSMS	5_5_uninfected	2	776.379143	1550.74373	0.26239	15.702	0.84931	0	1.5737E-05	1	111.31	54684000	1114	160	1388	1685	1685
A0A8P0TGA1	no	AAEQAAAGGPQEAQPR	16	Unmodified	_AAEQAAAGGPQEAQPR_	0	MULTI-MSMS	5_6_uninfected	2	776.379143	1550.74373	0.89148	16.936	1.0516	0	8.7292E-09	2	155.66	45108000	1114	160	1389	1686;1687	1687
A0A8P0TGA1	no	AAEQAAAGGPQEAQPR	16	Unmodified	_AAEQAAAGGPQEAQPR_	0	MULTI-MSMS	3_1_infected	2	776.379143	1550.74373	0.82682	15.259	0.6429	1.7764E-15	1.5736E-05	1	110.98	111750000	1114	160	1390	1688	1688
A0A8P0TGA1	no	AAEQAAAGGPQEAQPR	16	Unmodified	_AAEQAAAGGPQEAQPR_	0	MULTI-MSMS	3_2_infected	2	776.379143	1550.74373	0.58046	16.132	0.81373	0	1.5702E-05	1	101.6	95339000	1114	160	1391	1689	1689
A0A8P0TGA1	no	AAEQAAAGGPQEAQPR	16	Unmodified	_AAEQAAAGGPQEAQPR_	0	MULTI-MSMS	3_3_infected	2	776.379143	1550.74373	0.70586	15.68	0.91825	-1.7764E-15	1.5713E-05	1	104.59	149920000	1114	160	1392	1690	1690
A0A8P0TGA1	no	AAEQAAAGGPQEAQPR	16	Unmodified	_AAEQAAAGGPQEAQPR_	0	MULTI-SECPEP	5_1_infected	2	776.379143	1550.74373	0.42202	16.101	0.64531	0	0.00065594	1	118.76	132520000	1114	160	1393	1691	1691
A0A8P0TGA1	no	AAEQAAAGGPQEAQPR	16	Unmodified	_AAEQAAAGGPQEAQPR_	0	MULTI-MSMS	5_2_infected	2	776.379143	1550.74373	0.18479	14.921	0.91533	0	1.5716E-05	2	109.16	80999000	1114	160	1394	1692;1693	1692
A0A8P0TGA1	no	AAEQAAAGGPQEAQPR	16	Unmodified	_AAEQAAAGGPQEAQPR_	0	MULTI-MSMS	5_3_infected	2	776.379143	1550.74373	0.19273	16.37	1.457	0	5.1931E-06	3	130.1	73145000	1114	160	1395	1694;1695;1696	1695
A0A8P0TGA1	no	AAEQAAAGGPQEAQPR	16	Unmodified	_AAEQAAAGGPQEAQPR_	0	MULTI-MATCH	5_1_infected	2	776.379143	1550.74373	1.1312	16.32	0.10267	0	NaN	0	NaN	1161400	1114	160	1396
A0A8C0M248	no	AAEQTANDLR	10	Unmodified	_AAEQTANDLR_	0	MULTI-MSMS	3_4_uninfected	2	544.770177	1087.5258	0.80353	15.667	0.23573	-1.7764E-15	0.00039349	1	148.52	20989000	728	161	1397	1697	1697
A0A8C0M248	no	AAEQTANDLR	10	Unmodified	_AAEQTANDLR_	0	MULTI-MSMS	3_5_uninfected	2	544.770177	1087.5258	0.91201	16.248	0.33868	0	0.00040065	2	146.69	13336000	728	161	1398	1698;1699	1699
A0A8C0M248	no	AAEQTANDLR	10	Unmodified	_AAEQTANDLR_	0	MULTI-MSMS	3_6_uninfected	2	544.770177	1087.5258	0.91549	15.879	0.22874	0	0.0004066	2	145.17	16920000	728	161	1399	1700;1701	1700
A0A8C0M248	no	AAEQTANDLR	10	Unmodified	_AAEQTANDLR_	0	MULTI-MSMS	5_4_uninfected	2	544.770177	1087.5258	2.3247	14.775	0.27172	0	0.011038	1	68.371	8673300	728	161	1400	1702	1702
A0A8C0M248	no	AAEQTANDLR	10	Unmodified	_AAEQTANDLR_	0	MULTI-MSMS	5_5_uninfected	2	544.770177	1087.5258	2.1028	15.066	0.20355	0	0.00049864	2	122.52	10029000	728	161	1401	1703;1704	1703
A0A8C0M248	no	AAEQTANDLR	10	Unmodified	_AAEQTANDLR_	0	MULTI-MSMS	5_6_uninfected	2	544.770177	1087.5258	0.67519	15.414	0.23895	-1.7764E-15	0.001559	1	101.25	6521400	728	161	1402	1705	1705
A0A8C0M248	no	AAEQTANDLR	10	Unmodified	_AAEQTANDLR_	0	MULTI-MSMS	3_1_infected	2	544.770177	1087.5258	-0.04543	14.793	0.13542	0	0.00038907	1	149.65	15598000	728	161	1403	1706	1706
A0A8C0M248	no	AAEQTANDLR	10	Unmodified	_AAEQTANDLR_	0	MULTI-MSMS	3_2_infected	2	544.770177	1087.5258	0.26786	14.713	0.37433	0	0.0011026	1	108.74	10576000	728	161	1404	1707	1707
A0A8C0M248	no	AAEQTANDLR	10	Unmodified	_AAEQTANDLR_	0	MULTI-MSMS	3_3_infected	2	544.770177	1087.5258	1.1521	15.203	0.20376	1.7764E-15	0.00043276	1	135.71	11910000	728	161	1405	1708	1708
A0A8C0M248	no	AAEQTANDLR	10	Unmodified	_AAEQTANDLR_	0	MULTI-MSMS	5_1_infected	2	544.770177	1087.5258	1.705	14.742	0.47454	0	0.00042215	2	141.2	8006600	728	161	1406	1709;1710	1710
A0A8C0M248	no	AAEQTANDLR	10	Unmodified	_AAEQTANDLR_	0	MULTI-MSMS	5_2_infected	2	544.770177	1087.5258	-1.4169	14.191	0.16886	0	0.00055027	2	155.1	5499400	728	161	1407	1711;1712	1712
A0A8C0M248	no	AAEQTANDLR	10	Unmodified	_AAEQTANDLR_	0	MULTI-MSMS	5_3_infected	2	544.770177	1087.5258	2.2892	14.931	0.27145	0	0.0012281	1	106.68	6057600	728	161	1408	1713	1713
A0A8C0QGH7	no	AAEQYTPQATYHGNVTLLR	19	Unmodified	_AAEQYTPQATYHGNVTLLR_	0	MULTI-MSMS	3_4_uninfected	2	1067.03981	2132.06507	0.082414	52.595	0.81392	7.1054E-15	0.0054338	1	43.991	5409400	4714	162	1409	1714	1714
A0A8C0QGH7	no	AAEQYTPQATYHGNVTLLR	19	Unmodified	_AAEQYTPQATYHGNVTLLR_	0	MULTI-MSMS	3_5_uninfected	2	1067.03981	2132.06507	0.43775	52.813	0.30649	0	6.4884E-09	1	122.34	7900700	4714	162	1410	1715	1715
A0A8C0QGH7	no	AAEQYTPQATYHGNVTLLR	19	Unmodified	_AAEQYTPQATYHGNVTLLR_	0	MULTI-MSMS	3_6_uninfected	2	1067.03981	2132.06507	-0.00015727	51.935	0.37189	0	6.6699E-07	1	100.54	9213300	4714	162	1411	1716	1716
A0A8C0QGH7	no	AAEQYTPQATYHGNVTLLR	19	Unmodified	_AAEQYTPQATYHGNVTLLR_	0	MULTI-MSMS	5_4_uninfected	2	1067.03981	2132.06507	0.75988	50.572	0.40911	0	0.00013454	1	78.486	4629100	4714	162	1412	1717	1717
A0A8C0QGH7	no	AAEQYTPQATYHGNVTLLR	19	Unmodified	_AAEQYTPQATYHGNVTLLR_	0	MULTI-MSMS	5_5_uninfected	2	1067.03981	2132.06507	0.091677	52.458	0.37509	0	8.9763E-08	1	110.98	8305300	4714	162	1413	1718	1718
A0A8C0QGH7	no	AAEQYTPQATYHGNVTLLR	19	Unmodified	_AAEQYTPQATYHGNVTLLR_	0	MULTI-MSMS	5_6_uninfected	2	1067.03981	2132.06507	0.62379	51.786	0.64488	0	0.021975	1	34.179	4242400	4714	162	1414	1719	1719
A0A8C0QGH7	no	AAEQYTPQATYHGNVTLLR	19	Unmodified	_AAEQYTPQATYHGNVTLLR_	0	MULTI-MSMS	3_1_infected	2	1067.03981	2132.06507	-0.030326	50.248	0.27043	0	0.00015302	1	76.262	6643300	4714	162	1415	1720	1720
A0A8C0QGH7	no	AAEQYTPQATYHGNVTLLR	19	Unmodified	_AAEQYTPQATYHGNVTLLR_	0	MULTI-MSMS	3_2_infected	2	1067.03981	2132.06507	0.34233	49.224	0.67723	0	0.048796	1	27.409	2950900	4714	162	1416	1721	1721
A0A8C0QGH7	no	AAEQYTPQATYHGNVTLLR	19	Unmodified	_AAEQYTPQATYHGNVTLLR_	0	MULTI-MSMS	3_3_infected	2	1067.03981	2132.06507	0.85449	47.967	0.27324	0	0.00027965	1	69.92	8599800	4714	162	1417	1722	1722
A0A8C0QGH7	no	AAEQYTPQATYHGNVTLLR	19	Unmodified	_AAEQYTPQATYHGNVTLLR_	0	MULTI-MSMS	5_1_infected	2	1067.03981	2132.06507	-0.33092	50.347	0.37365	0	0.00028708	2	69.602	8194500	4714	162	1418	1723;1724	1724
A0A8C0QGH7	no	AAEQYTPQATYHGNVTLLR	19	Unmodified	_AAEQYTPQATYHGNVTLLR_	0	MULTI-MSMS	5_3_infected	2	1067.03981	2132.06507	1.5337	48.863	0.27231	0	0.00048564	1	62.042	9452600	4714	162	1419	1725	1725
E2QWF5	no	AAESGAQSAPLPLEGVDVSPK	21	Unmodified	_AAESGAQSAPLPLEGVDVSPK_	0	MULTI-MSMS	3_4_uninfected	2	1012.02075	2022.02695	-0.12298	64.391	1.2896	0	2.832E-13	2	133.47	257010000	4036	163	1420	1726;1727	1727
E2QWF5	no	AAESGAQSAPLPLEGVDVSPK	21	Unmodified	_AAESGAQSAPLPLEGVDVSPK_	0	MULTI-MSMS	3_5_uninfected	2	1012.02075	2022.02695	-0.2386	64.285	1.1212	0	2.0182E-19	2	164.41	513070000	4036	163	1421	1728;1729	1729
E2QWF5	no	AAESGAQSAPLPLEGVDVSPK	21	Unmodified	_AAESGAQSAPLPLEGVDVSPK_	0	MULTI-MSMS	3_6_uninfected	2	1012.02075	2022.02695	0.195	63.36	0.98491	7.1054E-15	2.1547E-13	3	135.14	373010000	4036	163	1422	1730;1731;1732	1731
E2QWF5	no	AAESGAQSAPLPLEGVDVSPK	21	Unmodified	_AAESGAQSAPLPLEGVDVSPK_	0	MULTI-MSMS	5_4_uninfected	2	1012.02075	2022.02695	0.2578	62.431	1.29	-7.1054E-15	4.7663E-13	2	128.71	383810000	4036	163	1423	1733;1734	1734
E2QWF5	no	AAESGAQSAPLPLEGVDVSPK	21	Unmodified	_AAESGAQSAPLPLEGVDVSPK_	0	MULTI-MSMS	5_5_uninfected	2	1012.02075	2022.02695	0.24334	63.663	0.91624	7.1054E-15	3.1166E-16	3	159.22	391040000	4036	163	1424	1735;1736;1737	1737
E2QWF5	no	AAESGAQSAPLPLEGVDVSPK	21	Unmodified	_AAESGAQSAPLPLEGVDVSPK_	0	MULTI-MSMS	5_6_uninfected	2	1012.02075	2022.02695	-0.25016	63.791	0.84938	0	8.7357E-14	2	141	374620000	4036	163	1425	1738;1739	1738
E2QWF5	no	AAESGAQSAPLPLEGVDVSPK	21	Unmodified	_AAESGAQSAPLPLEGVDVSPK_	0	MULTI-MSMS	3_1_infected	2	1012.02075	2022.02695	0.44891	60.91	0.95077	0	2.7548E-13	2	133.66	254330000	4036	163	1426	1740;1741	1741
E2QWF5	no	AAESGAQSAPLPLEGVDVSPK	21	Unmodified	_AAESGAQSAPLPLEGVDVSPK_	0	MULTI-MSMS	3_2_infected	2	1012.02075	2022.02695	0.33369	60.146	0.91684	7.1054E-15	1.481E-29	3	199.37	303180000	4036	163	1427	1742;1743;1744	1743
E2QWF5	no	AAESGAQSAPLPLEGVDVSPK	21	Unmodified	_AAESGAQSAPLPLEGVDVSPK_	0	MULTI-MSMS	3_3_infected	2	1012.02075	2022.02695	0.67727	60.509	0.91738	-7.1054E-15	7.9555E-14	2	141.82	297860000	4036	163	1428	1745;1746	1746
E2QWF5	no	AAESGAQSAPLPLEGVDVSPK	21	Unmodified	_AAESGAQSAPLPLEGVDVSPK_	0	MULTI-MSMS	5_1_infected	2	1012.02075	2022.02695	0.54096	60.907	1.019	7.1054E-15	4.7663E-13	2	128.71	292410000	4036	163	1429	1747;1748	1748
E2QWF5	no	AAESGAQSAPLPLEGVDVSPK	21	Unmodified	_AAESGAQSAPLPLEGVDVSPK_	0	MULTI-MSMS	5_2_infected	2	1012.02075	2022.02695	0.80105	60.339	0.84968	7.1054E-15	1.3213E-11	3	121.31	257180000	4036	163	1430	1749;1750;1751	1750
E2QWF5	no	AAESGAQSAPLPLEGVDVSPK	21	Unmodified	_AAESGAQSAPLPLEGVDVSPK_	0	MULTI-MSMS	5_3_infected	2	1012.02075	2022.02695	0.69178	61.3	1.2229	-7.1054E-15	2.429E-11	3	118.13	242700000	4036	163	1431	1752;1753;1754	1754
A0A8I3S666	no	AAESLADPTEYENLFPGLK	19	Unmodified	_AAESLADPTEYENLFPGLK_	0	MULTI-MSMS	3_4_uninfected	2	1033.00985	2064.00515	-3.7006	98.615	0.50928	1.4211E-14	3.4436E-05	1	92.856	77363000	4732	164	1432	1755	1755
A0A8I3S666	no	AAESLADPTEYENLFPGLK	19	Unmodified	_AAESLADPTEYENLFPGLK_	0	MULTI-MSMS	3_5_uninfected	2	1033.00985	2064.00515	-3.0651	98.084	0.6124	0	0.00024145	1	71.558	98933000	4732	164	1433	1756	1756
A0A8I3S666	no	AAESLADPTEYENLFPGLK	19	Unmodified	_AAESLADPTEYENLFPGLK_	0	MULTI-MSMS	3_6_uninfected	2	1033.00985	2064.00515	-2.6572	97.732	0.60923	0	8.1272E-10	3	139.89	87788000	4732	164	1434	1757;1758;1759	1757
A0A8I3S666	no	AAESLADPTEYENLFPGLK	19	Unmodified	_AAESLADPTEYENLFPGLK_	0	MULTI-MSMS	5_4_uninfected	2	1033.00985	2064.00515	-4.347	97.856	0.68117	0	8.6269E-05	2	84.297	79814000	4732	164	1435	1760;1761	1761
A0A8I3S666	no	AAESLADPTEYENLFPGLK	19	Unmodified	_AAESLADPTEYENLFPGLK_	0	MULTI-MSMS	5_5_uninfected	2	1033.00985	2064.00515	-3.4608	97.486	0.77998	0	9.3197E-08	3	110.92	97102000	4732	164	1436	1762;1763;1764	1764
A0A8I3S666	no	AAESLADPTEYENLFPGLK	19	Unmodified	_AAESLADPTEYENLFPGLK_	0	MSMS	3_1_infected	2	1033.00985	2064.00515	NaN	96.323	1	0	0.019746	1	43.405		4732	164	1437	1765	1765
A0A8I3S666	no	AAESLADPTEYENLFPGLK	19	Unmodified	_AAESLADPTEYENLFPGLK_	0	MULTI-MSMS	3_2_infected	2	1033.00985	2064.00515	-1.7862	96.172	0.75025	0	4.5971E-09	3	126.95	62871000	4732	164	1438	1766;1767;1768	1768
A0A8I3S666	no	AAESLADPTEYENLFPGLK	19	Unmodified	_AAESLADPTEYENLFPGLK_	0	MULTI-MSMS	3_3_infected	2	1033.00985	2064.00515	-2.3813	96.547	0.67561	0	1.5198E-05	1	96.866	60899000	4732	164	1439	1769	1769
A0A8I3S666	no	AAESLADPTEYENLFPGLK	19	Unmodified	_AAESLADPTEYENLFPGLK_	0	MULTI-MSMS	5_1_infected	2	1033.00985	2064.00515	-1.4369	96.226	0.71125	0	1.2323E-07	1	110.38	77142000	4732	164	1440	1770	1770
A0A8I3S666	no	AAESLADPTEYENLFPGLK	19	Unmodified	_AAESLADPTEYENLFPGLK_	0	MULTI-MSMS	5_2_infected	2	1033.00985	2064.00515	-2.4833	96.488	0.61036	0	5.234E-06	1	98.942	70119000	4732	164	1441	1771	1771
A0A8I3S666	no	AAESLADPTEYENLFPGLK	19	Unmodified	_AAESLADPTEYENLFPGLK_	0	MULTI-MSMS	5_3_infected	2	1033.00985	2064.00515	-2.4849	95.942	0.47549	-1.4211E-14	9.3197E-08	3	110.92	57887000	4732	164	1442	1772;1773;1774	1774
A0A8P0NJV1	no	AAESLLALSR	10	Unmodified	_AAESLLALSR_	0	MULTI-MSMS	3_4_uninfected	2	515.798206	1029.58186	-3.6209	52.811	0.94724	0	0.033302	1	50.473	8370700	5918	165	1443	1775	1775
A0A8P0NJV1	no	AAESLLALSR	10	Unmodified	_AAESLLALSR_	0	MULTI-MSMS	3_5_uninfected	2	515.798206	1029.58186	-2.7579	52.847	0.50954	0	0.0013244	3	105.1	13243000	5918	165	1444	1776;1777;1778	1776
A0A8P0NJV1	no	AAESLLALSR	10	Unmodified	_AAESLLALSR_	0	MULTI-MSMS	3_6_uninfected	2	515.798206	1029.58186	-3.354	52.173	0.67827	0	0.033302	1	50.473	11868000	5918	165	1445	1779	1779
A0A8P0NJV1	no	AAESLLALSR	10	Unmodified	_AAESLLALSR_	0	MULTI-MSMS	5_4_uninfected	2	515.798206	1029.58186	-3.6025	50.932	0.9524	0	0.0080611	2	72.643	12742000	5918	165	1446	1780;1781	1781
A0A8P0NJV1	no	AAESLLALSR	10	Unmodified	_AAESLLALSR_	0	MULTI-MSMS	5_5_uninfected	2	515.798206	1029.58186	-3.6004	52.373	0.61463	0	0.0061918	2	76.1	7954600	5918	165	1447	1782;1783	1783
A0A8P0NJV1	no	AAESLLALSR	10	Unmodified	_AAESLLALSR_	0	MULTI-MSMS	5_6_uninfected	2	515.798206	1029.58186	-2.9199	51.864	0.88247	0	0.026309	2	55.064	13542000	5918	165	1448	1784;1785	1784
A0A8P0NJV1	no	AAESLLALSR	10	Unmodified	_AAESLLALSR_	0	MSMS	3_1_infected	2	515.798206	1029.58186	NaN	50.2	1	0	0.0082214	1	72.643		5918	165	1449	1786	1786
A0A8P0NJV1	no	AAESLLALSR	10	Unmodified	_AAESLLALSR_	0	MSMS	5_2_infected	2	515.798206	1029.58186	NaN	49.287	1	0	0.0164	1	63.816		5918	165	1450	1787	1787
A0A8I3PVY3	no	AAESSGDPGTTTPR	14	Unmodified	_AAESSGDPGTTTPR_	0	MULTI-MSMS	3_5_uninfected	2	673.81277	1345.61099	0.47826	13.232	0.34292	-1.7764E-15	0.0032591	1	66.595	1905700	5961	166	1451	1788	1788
A0A8I3PVY3	no	AAESSGDPGTTTPR	14	Unmodified	_AAESSGDPGTTTPR_	0	MULTI-MSMS	3_6_uninfected	2	673.81277	1345.61099	-2.3897	14.633	0.27214	0	0.0002272	1	97.214	4809500	5961	166	1452	1789	1789
A0A8I3PVY3	no	AAESSGDPGTTTPR	14	Unmodified	_AAESSGDPGTTTPR_	0	MULTI-MSMS	5_4_uninfected	2	673.81277	1345.61099	0.51429	13.276	0.16944	0	0.0035877	1	65.179	4708000	5961	166	1453	1790	1790
A0A8I3PVY3	no	AAESSGDPGTTTPR	14	Unmodified	_AAESSGDPGTTTPR_	0	MULTI-MSMS	5_5_uninfected	2	673.81277	1345.61099	0.36363	13.538	0.27328	0	0.00074968	2	84.289	4198400	5961	166	1454	1791;1792	1792
A0A8I3PVY3	no	AAESSGDPGTTTPR	14	Unmodified	_AAESSGDPGTTTPR_	0	MULTI-MSMS	5_6_uninfected	2	673.81277	1345.61099	-1.3393	13.236	0.34	-1.7764E-15	0.0006866	1	85.288	2957000	5961	166	1455	1793	1793
A0A8I3PVY3	no	AAESSGDPGTTTPR	14	Unmodified	_AAESSGDPGTTTPR_	0	MULTI-MSMS	3_1_infected	2	673.81277	1345.61099	-0.049647	13.731	0.20299	0	0.0065015	1	59.198	4458900	5961	166	1456	1794	1794
A0A8I3PVY3	no	AAESSGDPGTTTPR	14	Unmodified	_AAESSGDPGTTTPR_	0	MULTI-MSMS	3_2_infected	2	673.81277	1345.61099	-0.14002	12.014	0.30466	0	0.0002272	1	97.214	4078100	5961	166	1457	1795	1795
A0A8I3PVY3	no	AAESSGDPGTTTPR	14	Unmodified	_AAESSGDPGTTTPR_	0	MULTI-MSMS	3_3_infected	2	673.81277	1345.61099	0.071263	13.853	0.23839	0	0.00015469	1	110.08	5375900	5961	166	1458	1796	1796
A0A8I3PVY3	no	AAESSGDPGTTTPR	14	Unmodified	_AAESSGDPGTTTPR_	0	MULTI-MSMS	5_1_infected	2	673.81277	1345.61099	0.39411	11.891	0.27046	0	0.00014973	1	107.03	8089900	5961	166	1459	1797	1797
A0A8I3PVY3	no	AAESSGDPGTTTPR	14	Unmodified	_AAESSGDPGTTTPR_	0	MSMS	5_3_infected	2	673.81277	1345.61099	NaN	13.511	1	0	0.00011653	1	94.767		5961	166	1460	1798	1798
A0A8I3PVY3	no	AAESSGDPGTTTPR	14	Unmodified	_AAESSGDPGTTTPR_	0	MULTI-MATCH	5_6_uninfected	2	673.81277	1345.61099	-1.7049	14.589	0.23749	0	NaN	0	NaN	1126500	5961	166	1461
A0A8I3PVY3	no	AAESSGDPGTTTPR	14	Unmodified	_AAESSGDPGTTTPR_	0	MULTI-MATCH	5_2_infected	2	673.81277	1345.61099	-0.40214	13.015	0.20366	0	NaN	0	NaN	4918400	5961	166	1462
A0A8P0PBH3	no	AAESVSKPGVSEESPGPSK	19	Unmodified	_AAESVSKPGVSEESPGPSK_	1	MULTI-MSMS	3_4_uninfected	2	921.95762	1841.90069	0.48316	17.092	0.16951	0	2.2259E-08	1	126.95	4098300	5669	167	1463	1799	1799
A0A8P0PBH3	no	AAESVSKPGVSEESPGPSK	19	Unmodified	_AAESVSKPGVSEESPGPSK_	1	MULTI-MSMS	5_5_uninfected	2	921.95762	1841.90069	0.019258	16.934	0.37496	0	0.0067297	1	53.252	1699200	5669	167	1464	1800	1800
A0A8P0PBH3	no	AAESVSKPGVSEESPGPSK	19	Unmodified	_AAESVSKPGVSEESPGPSK_	1	MULTI-MSMS	3_1_infected	2	921.95762	1841.90069	0.36358	15.874	0.27229	1.7764E-15	1.925E-09	1	145.1	7667600	5669	167	1465	1801	1801
A0A8P0PBH3	no	AAESVSKPGVSEESPGPSK	19	Unmodified	_AAESVSKPGVSEESPGPSK_	1	MULTI-MSMS	3_2_infected	2	921.95762	1841.90069	1.7428	17.051	0.23847	0	5.8661E-15	1	167.32	10167000	5669	167	1466	1802	1802
A0A8P0PBH3	no	AAESVSKPGVSEESPGPSK	19	Unmodified	_AAESVSKPGVSEESPGPSK_	1	MULTI-MSMS	3_3_infected	2	921.95762	1841.90069	0.87506	16.159	0.27157	0	1.6905E-06	1	106.29	10788000	5669	167	1467	1803	1803
A0A8P0PBH3	no	AAESVSKPGVSEESPGPSK	19	Unmodified	_AAESVSKPGVSEESPGPSK_	1	MULTI-MSMS	5_1_infected	2	921.95762	1841.90069	0.49228	16.89	0.33852	0	1.9852E-06	1	105.19	8591700	5669	167	1468	1804	1804
A0A8P0PBH3	no	AAESVSKPGVSEESPGPSK	19	Unmodified	_AAESVSKPGVSEESPGPSK_	1	MULTI-MSMS	5_2_infected	2	921.95762	1841.90069	0.81408	15.977	0.23663	0	2.3719E-09	1	143.94	8822900	5669	167	1469	1805	1805
A0A8P0PBH3	no	AAESVSKPGVSEESPGPSK	19	Unmodified	_AAESVSKPGVSEESPGPSK_	1	MULTI-MSMS	5_3_infected	2	921.95762	1841.90069	1.3092	17.58	0.33963	0	6.8736E-09	1	136.24	6768000	5669	167	1470	1806	1806
A0A8P0PBH3	no	AAESVSKPGVSEESPGPSK	19	Unmodified	_AAESVSKPGVSEESPGPSK_	1	MULTI-MATCH	3_6_uninfected	2	921.95762	1841.90069	0.81514	17.149	0.33854	0	NaN	0	NaN	3429900	5669	167	1471
A0A8P0SGA5	no	AAETQTLNFGPEWLR	15	Acetyl (Protein N-term)	_(ac)AAETQTLNFGPEWLR_	0	MULTI-MSMS	3_4_uninfected	2	887.941576	1773.8686	0.25364	103.18	0.44167	0	2.012E-14	3	206.11	56119000	6523	168	1472	1807;1808;1809	1808
A0A8P0SGA5	no	AAETQTLNFGPEWLR	15	Acetyl (Protein N-term)	_(ac)AAETQTLNFGPEWLR_	0	MULTI-MSMS	3_5_uninfected	2	887.941576	1773.8686	0.0039111	103.07	0.67919	0	3.3875E-14	1	201.6	42466000	6523	168	1473	1810	1810
A0A8P0SGA5	no	AAETQTLNFGPEWLR	15	Acetyl (Protein N-term)	_(ac)AAETQTLNFGPEWLR_	0	MULTI-MSMS	3_6_uninfected	2	887.941576	1773.8686	-0.79333	102.95	0.54398	0	7.1137E-15	1	210.38	63010000	6523	168	1474	1811	1811
A0A8P0SGA5	no	AAETQTLNFGPEWLR	15	Acetyl (Protein N-term)	_(ac)AAETQTLNFGPEWLR_	0	MULTI-SECPEP	5_4_uninfected	2	887.941576	1773.8686	0.855	102.51	0.47646	0	1.358E-24	1	220.25	86738000	6523	168	1475	1812	1812
A0A8P0SGA5	no	AAETQTLNFGPEWLR	15	Acetyl (Protein N-term)	_(ac)AAETQTLNFGPEWLR_	0	MULTI-MSMS	5_5_uninfected	2	887.941576	1773.8686	0.29285	102.39	0.47612	1.4211E-14	2.1816E-10	1	184.88	91692000	6523	168	1476	1813	1813
A0A8P0SGA5	no	AAETQTLNFGPEWLR	15	Acetyl (Protein N-term)	_(ac)AAETQTLNFGPEWLR_	0	MULTI-MSMS	5_6_uninfected	2	887.941576	1773.8686	0.49216	102.48	0.44313	-1.4211E-14	5.0384E-13	1	192.3	69748000	6523	168	1477	1814	1814
A0A8P0SGA5	no	AAETQTLNFGPEWLR	15	Acetyl (Protein N-term)	_(ac)AAETQTLNFGPEWLR_	0	MULTI-MSMS	3_1_infected	2	887.941576	1773.8686	0.62208	101.02	0.57761	0	9.8101E-08	1	159.94	49062000	6523	168	1478	1815	1815
A0A8P0SGA5	no	AAETQTLNFGPEWLR	15	Acetyl (Protein N-term)	_(ac)AAETQTLNFGPEWLR_	0	MULTI-MSMS	3_2_infected	2	887.941576	1773.8686	0.5959	100.97	0.51078	0	9.8101E-08	1	159.94	48233000	6523	168	1479	1816	1816
A0A8P0SGA5	no	AAETQTLNFGPEWLR	15	Acetyl (Protein N-term)	_(ac)AAETQTLNFGPEWLR_	0	MULTI-MSMS	3_3_infected	2	887.941576	1773.8686	0.58874	100.99	0.50861	0	3.6251E-05	1	110.08	48928000	6523	168	1480	1817	1817
A0A8P0SGA5	no	AAETQTLNFGPEWLR	15	Acetyl (Protein N-term)	_(ac)AAETQTLNFGPEWLR_	0	MULTI-MSMS	5_1_infected	2	887.941576	1773.8686	-0.72965	100.5	0.57638	0	7.1341E-10	1	178.81	53437000	6523	168	1481	1818	1818
A0A8P0SGA5	no	AAETQTLNFGPEWLR	15	Acetyl (Protein N-term)	_(ac)AAETQTLNFGPEWLR_	0	MULTI-MSMS	5_2_infected	2	887.941576	1773.8686	0.39792	101.01	0.54402	0	7.8238E-08	1	161.99	44180000	6523	168	1482	1819	1819
A0A8P0SGA5	no	AAETQTLNFGPEWLR	15	Acetyl (Protein N-term)	_(ac)AAETQTLNFGPEWLR_	0	MULTI-MSMS	5_3_infected	2	887.941576	1773.8686	-0.36304	101.14	0.47392	0	9.8101E-08	1	159.94	61134000	6523	168	1483	1820	1820
A0A8C0MAY9	no	AAEVLVYEAPPPPGR	15	Unmodified	_AAEVLVYEAPPPPGR_	0	MULTI-SECPEP	3_4_uninfected	2	783.419748	1564.82494	0.73154	54.63	0.71296	0	0.036535	1	57.225	8800300	1108;1376	169	1484	1821	1821
A0A8C0MAY9	no	AAEVLVYEAPPPPGR	15	Unmodified	_AAEVLVYEAPPPPGR_	0	MULTI-MSMS	3_1_infected	2	783.419748	1564.82494	0.76883	51.096	0.77999	0	0.0041154	1	60	43965000	1108;1376	169	1485	1822	1822
A0A8C0MAY9	no	AAEVLVYEAPPPPGR	15	Unmodified	_AAEVLVYEAPPPPGR_	0	MULTI-MATCH	3_2_infected	2	783.419748	1564.82494	0.86647	50.83	1.0209	0	NaN	0	NaN	9603200	1108;1376	169	1486
A0A8C0MAY9	no	AAEVLVYEAPPPPGR	15	Unmodified	_AAEVLVYEAPPPPGR_	0	MULTI-MATCH	3_3_infected	2	783.419748	1564.82494	2.053	54.696	1.1213	7.1054E-15	NaN	0	NaN	34262000	1108;1376	169	1487
A0A8P0TEI7	no	AAEVWMDEYK	10	Unmodified	_AAEVWMDEYK_	0	MULTI-MSMS	3_4_uninfected	2	621.278989	1240.54342	1.1206	57.664	0.30507	0	0.0078624	1	72.928	17036000	2417;3027	170	1488	1823	1823
A0A8P0TEI7	no	AAEVWMDEYK	10	Unmodified	_AAEVWMDEYK_	0	MULTI-MSMS	5_4_uninfected	2	621.278989	1240.54342	1.0244	56.339	0.30539	0	0.045147	1	46.819	18914000	2417;3027	170	1489	1824	1824
A0A8P0TEI7	no	AAEVWMDEYK	10	Unmodified	_AAEVWMDEYK_	0	MULTI-MSMS	5_3_infected	2	621.278989	1240.54342	1.0772	53.507	0.50783	0	0.046462	1	46.457	3595600	2417;3027	170	1490	1825	1825
A0A8P0TEI7	no	AAEVWMDEYK	10	Unmodified	_AAEVWMDEYK_	0	MULTI-MATCH	3_5_uninfected	2	621.278989	1240.54342	1.5109	56.757	0.40734	0	NaN	0	NaN	14824000	2417;3027	170	1491
A0A8P0TEI7	no	AAEVWMDEYK	10	Unmodified	_AAEVWMDEYK_	0	MULTI-MATCH	3_6_uninfected	2	621.278989	1240.54342	1.8093	56.845	0.51126	0	NaN	0	NaN	13819000	2417;3027	170	1492
A0A8P0TEI7	no	AAEVWMDEYK	10	Unmodified	_AAEVWMDEYK_	0	MULTI-MATCH	5_5_uninfected	2	621.278989	1240.54342	0.065046	56.163	0.37347	-7.1054E-15	NaN	0	NaN	10119000	2417;3027	170	1493
A0A8P0TEI7	no	AAEVWMDEYK	10	Unmodified	_AAEVWMDEYK_	0	MULTI-MATCH	5_6_uninfected	2	621.278989	1240.54342	0.7023	55.865	0.44057	0	NaN	0	NaN	6837700	2417;3027	170	1494
A0A8P0TEI7	no	AAEVWMDEYK	10	Unmodified	_AAEVWMDEYK_	0	MULTI-MATCH	3_1_infected	2	621.278989	1240.54342	1.1202	53.74	0.23731	0	NaN	0	NaN	5042400	2417;3027	170	1495
A0A8P0TEI7	no	AAEVWMDEYK	10	Unmodified	_AAEVWMDEYK_	0	MULTI-MATCH	5_1_infected	2	621.278989	1240.54342	0.42273	53.974	0.30623	0	NaN	0	NaN	4980200	2417;3027	170	1496
A0A8P0TTL6	no	AAEWQLDQPSWSGR	14	Unmodified	_AAEWQLDQPSWSGR_	0	MSMS	3_5_uninfected	2	815.884061	1629.75357	NaN	70.946	1	0	0.030366	1	47.556		4357	171	1497	1826	1826
A0A8P0TTL6	no	AAEWQLDQPSWSGR	14	Unmodified	_AAEWQLDQPSWSGR_	0	MSMS	3_6_uninfected	2	815.884061	1629.75357	NaN	70.702	1	0	0.00077158	1	76.522		4357	171	1498	1827	1827
A0A8C0M446	no	AAEYHLR	7	Unmodified	_AAEYHLR_	0	MSMS	5_1_infected	2	430.224677	858.434801	NaN	12.464	1	0	0.05098	1	74.439		811	172	1499	1828	1828
A0A8I3S3C4	no	AAFDCYGNWLATVEQR	16	Unmodified	_AAFDCYGNWLATVEQR_	0	MULTI-MSMS	3_5_uninfected	2	950.935967	1899.85738	-4.0897	96.689	0.40491	0	1.5701E-05	1	101.39	49845000	2560	173	1500	1829	1829
A0A8I3S3C4	no	AAFDCYGNWLATVEQR	16	Unmodified	_AAFDCYGNWLATVEQR_	0	MULTI-MSMS	3_6_uninfected	2	950.935967	1899.85738	-1.4871	96.253	0.40884	0	3.7421E-06	3	133.02	77893000	2560	173	1501	1830;1831;1832	1831
A0A8I3S3C4	no	AAFDCYGNWLATVEQR	16	Unmodified	_AAFDCYGNWLATVEQR_	0	MULTI-MSMS	5_4_uninfected	2	950.935967	1899.85738	-1.3784	96.064	0.47655	1.4211E-14	0.00033817	1	77.912	36201000	2560	173	1502	1833	1833
A0A8I3S3C4	no	AAFDCYGNWLATVEQR	16	Unmodified	_AAFDCYGNWLATVEQR_	0	MULTI-MSMS	5_6_uninfected	2	950.935967	1899.85738	-1.5516	96.387	0.40709	0	0.00012097	1	89.44	47555000	2560	173	1503	1834	1834
A0A8I3S3C4	no	AAFDCYGNWLATVEQR	16	Unmodified	_AAFDCYGNWLATVEQR_	0	MULTI-MSMS	3_1_infected	2	950.935967	1899.85738	0.44422	94.333	0.51006	0	0.0016392	1	63.091	31057000	2560	173	1504	1835	1835
A0A8I3S3C4	no	AAFDCYGNWLATVEQR	16	Unmodified	_AAFDCYGNWLATVEQR_	0	MULTI-MSMS	3_2_infected	2	950.935967	1899.85738	-1.8507	94.828	0.37378	0	0.0002197	1	83.617	25776000	2560	173	1505	1836	1836
A0A8I3S3C4	no	AAFDCYGNWLATVEQR	16	Unmodified	_AAFDCYGNWLATVEQR_	0	MULTI-MSMS	3_3_infected	2	950.935967	1899.85738	-0.77995	94.718	0.44004	0	0.00060034	2	72.958	18837000	2560	173	1506	1837;1838	1837
A0A8I3S3C4	no	AAFDCYGNWLATVEQR	16	Unmodified	_AAFDCYGNWLATVEQR_	0	MULTI-MSMS	5_1_infected	2	950.935967	1899.85738	1.9638	94.938	0.27143	0	0.00044216	1	74.46	31837000	2560	173	1507	1839	1839
A0A8I3S3C4	no	AAFDCYGNWLATVEQR	16	Unmodified	_AAFDCYGNWLATVEQR_	0	MULTI-MSMS	5_2_infected	2	950.935967	1899.85738	0.21127	95.06	0.30645	1.4211E-14	0.00044216	1	74.46	19587000	2560	173	1508	1840	1840
A0A8I3S3C4	no	AAFDCYGNWLATVEQR	16	Unmodified	_AAFDCYGNWLATVEQR_	0	MULTI-MSMS	5_3_infected	2	950.935967	1899.85738	-0.58577	94.217	0.30567	0	0.0022432	1	61.11	27355000	2560	173	1509	1841	1841
A0A8I3NMG3	no	AAFDDAIAELDTLSEESYK	19	Unmodified	_AAFDDAIAELDTLSEESYK_	0	MULTI-MSMS	3_4_uninfected	2	1044.48641	2086.95826	-0.04614	104.88	1.0886	0	1.0208E-18	2	182.89	1618800000	4324	174	1510	1842;1843	1842
A0A8I3NMG3	no	AAFDDAIAELDTLSEESYK	19	Unmodified	_AAFDDAIAELDTLSEESYK_	0	MULTI-MSMS	3_5_uninfected	2	1044.48641	2086.95826	0.059859	105.01	0.94625	0	2.2198E-18	3	177.42	2748600000	4324	174	1511	1844;1845;1846	1845
A0A8I3NMG3	no	AAFDDAIAELDTLSEESYK	19	Unmodified	_AAFDDAIAELDTLSEESYK_	0	MSMS	3_5_uninfected	2	1044.48641	2086.95826	NaN	101.52	1	0	6.3751E-05	1	80.96		4324	174	1512	1847	1847
A0A8I3NMG3	no	AAFDDAIAELDTLSEESYK	19	Unmodified	_AAFDDAIAELDTLSEESYK_	0	MSMS	3_5_uninfected	2	1044.48641	2086.95826	NaN	106.88	1	0	0.0622	1	34.685		4324	174	1513	1848	1848
A0A8I3NMG3	no	AAFDDAIAELDTLSEESYK	19	Unmodified	_AAFDDAIAELDTLSEESYK_	0	MULTI-MSMS	3_6_uninfected	2	1044.48641	2086.95826	-0.078146	104.37	0.78204	0	1.7191E-12	3	160.18	2866600000	4324	174	1514	1849;1850;1851	1850
A0A8I3NMG3	no	AAFDDAIAELDTLSEESYK	19	Unmodified	_AAFDDAIAELDTLSEESYK_	0	MSMS	3_6_uninfected	2	1044.48641	2086.95826	NaN	101.51	1	0	6.969E-05	1	80.746		4324	174	1515	1852	1852
A0A8I3NMG3	no	AAFDDAIAELDTLSEESYK	19	Unmodified	_AAFDDAIAELDTLSEESYK_	0	MULTI-MSMS	5_4_uninfected	2	1044.48641	2086.95826	-0.40803	103.98	0.71338	0	6.813E-10	2	141.54	3688700000	4324	174	1516	1853;1854	1853
A0A8I3NMG3	no	AAFDDAIAELDTLSEESYK	19	Unmodified	_AAFDDAIAELDTLSEESYK_	0	MULTI-MSMS	5_5_uninfected	2	1044.48641	2086.95826	-0.010817	103.96	0.85196	0	7.9243E-23	2	198.48	4508300000	4324	174	1517	1855;1856	1855
A0A8I3NMG3	no	AAFDDAIAELDTLSEESYK	19	Unmodified	_AAFDDAIAELDTLSEESYK_	0	MULTI-MSMS	5_6_uninfected	2	1044.48641	2086.95826	-0.28671	104.3	0.88375	0	9.1915E-10	3	138.55	2279500000	4324	174	1518	1857;1858;1859	1859
A0A8I3NMG3	no	AAFDDAIAELDTLSEESYK	19	Unmodified	_AAFDDAIAELDTLSEESYK_	0	MULTI-MSMS	3_1_infected	2	1044.48641	2086.95826	0.28858	103.25	0.95167	0	3.4904E-09	2	130.19	1927400000	4324	174	1519	1860;1861	1860
A0A8I3NMG3	no	AAFDDAIAELDTLSEESYK	19	Unmodified	_AAFDDAIAELDTLSEESYK_	0	MULTI-MSMS	3_2_infected	2	1044.48641	2086.95826	-0.5619	102.67	1.1215	0	1.3244E-05	3	97.273	1872800000	4324	174	1520	1862;1863;1864	1863
A0A8I3NMG3	no	AAFDDAIAELDTLSEESYK	19	Unmodified	_AAFDDAIAELDTLSEESYK_	0	MULTI-MSMS	3_3_infected	2	1044.48641	2086.95826	-0.70185	102.87	1.1853	0	3.4051E-10	3	145.81	1833100000	4324	174	1521	1865;1866;1867	1865
A0A8I3NMG3	no	AAFDDAIAELDTLSEESYK	19	Unmodified	_AAFDDAIAELDTLSEESYK_	0	MULTI-MSMS	5_1_infected	2	1044.48641	2086.95826	0.47764	103.21	1.0867	1.4211E-14	5.4619E-07	3	102.73	1544300000	4324	174	1522	1868;1869;1870	1870
A0A8I3NMG3	no	AAFDDAIAELDTLSEESYK	19	Unmodified	_AAFDDAIAELDTLSEESYK_	0	MULTI-MSMS	5_2_infected	2	1044.48641	2086.95826	-0.33971	102.93	0.95233	0	9.3401E-09	1	116.19	1636900000	4324	174	1523	1871	1871
A0A8I3NMG3	no	AAFDDAIAELDTLSEESYK	19	Unmodified	_AAFDDAIAELDTLSEESYK_	0	MULTI-MSMS	5_2_infected	2	1044.48641	2086.95826	-2.4638	103.6	1.0531	1.4211E-14	0.0013849	1	53.3	16345000	4324	174	1524	1872	1872
A0A8I3NMG3	no	AAFDDAIAELDTLSEESYK	19	Unmodified	_AAFDDAIAELDTLSEESYK_	0	MULTI-MSMS	5_3_infected	2	1044.48641	2086.95826	-0.14019	103.11	1.157	0	4.0449E-08	3	111.88	1369200000	4324	174	1525	1873;1874;1875	1875
A0A8I3NMG3	no	AAFDDAIAELDTLSEESYKDSTLIMQLLR	29	Unmodified	_AAFDDAIAELDTLSEESYKDSTLIMQLLR_	1	MULTI-MSMS	3_4_uninfected	4	815.407611	3257.60134	-0.9427	112.25	0.33976	0	2.1001E-39	1	157.31	196590000	4324	175	1526	1876	1876
A0A8I3NMG3	no	AAFDDAIAELDTLSEESYKDSTLIMQLLR	29	Unmodified	_AAFDDAIAELDTLSEESYKDSTLIMQLLR_	1	MULTI-MSMS	3_4_uninfected	3	1086.87439	3257.60134	-0.40367	112.25	0.20318	0	7.2223E-64	1	205	164570000	4324	175	1527	1877	1877
A0A8I3NMG3	no	AAFDDAIAELDTLSEESYKDSTLIMQLLR	29	Unmodified	_AAFDDAIAELDTLSEESYKDSTLIMQLLR_	1	MULTI-MSMS	3_5_uninfected	4	815.407611	3257.60134	0.081984	112.15	0.2708	0	1.9511E-39	1	157.68	72026000	4324	175	1528	1878	1878
A0A8I3NMG3	no	AAFDDAIAELDTLSEESYKDSTLIMQLLR	29	Unmodified	_AAFDDAIAELDTLSEESYKDSTLIMQLLR_	1	MULTI-MSMS	3_5_uninfected	3	1086.87439	3257.60134	0.50545	112.15	0.23706	0	4.2405E-48	1	178.53	57605000	4324	175	1529	1879	1879
A0A8I3NMG3	no	AAFDDAIAELDTLSEESYKDSTLIMQLLR	29	Unmodified	_AAFDDAIAELDTLSEESYKDSTLIMQLLR_	1	MULTI-MSMS	3_6_uninfected	4	815.407611	3257.60134	-0.92257	112.11	0.20421	0	1.0048E-25	2	133.95	87671000	4324	175	1530	1880;1881	1881
A0A8I3NMG3	no	AAFDDAIAELDTLSEESYKDSTLIMQLLR	29	Unmodified	_AAFDDAIAELDTLSEESYKDSTLIMQLLR_	1	MULTI-MSMS	3_6_uninfected	3	1086.87439	3257.60134	-0.3616	112.11	0.17022	0	1.2103E-55	1	197.08	68949000	4324	175	1531	1882	1882
A0A8I3NMG3	no	AAFDDAIAELDTLSEESYKDSTLIMQLLR	29	Unmodified	_AAFDDAIAELDTLSEESYKDSTLIMQLLR_	1	MULTI-MSMS	5_4_uninfected	3	1086.87439	3257.60134	-0.095856	112.01	0.17057	0	1.5635E-49	1	187.21	16344000	4324	175	1532	1883	1883
A0A8I3NMG3	no	AAFDDAIAELDTLSEESYKDSTLIMQLLR	29	Unmodified	_AAFDDAIAELDTLSEESYKDSTLIMQLLR_	1	MULTI-MSMS	5_4_uninfected	4	815.407611	3257.60134	-1.0928	112.01	0.2049	0	3.9312E-43	1	170.55	9654000	4324	175	1533	1884	1884
A0A8I3NMG3	no	AAFDDAIAELDTLSEESYKDSTLIMQLLR	29	Unmodified	_AAFDDAIAELDTLSEESYKDSTLIMQLLR_	1	MULTI-MSMS	5_5_uninfected	3	1086.87439	3257.60134	0.49325	112.12	0.20335	0	5.9071E-128	1	295.63	78099000	4324	175	1534	1885	1885
A0A8I3NMG3	no	AAFDDAIAELDTLSEESYKDSTLIMQLLR	29	Unmodified	_AAFDDAIAELDTLSEESYKDSTLIMQLLR_	1	MULTI-MSMS	5_5_uninfected	4	815.407611	3257.60134	-0.16444	112.12	0.30493	0	2.4091E-32	1	140.65	48704000	4324	175	1535	1886	1886
A0A8I3NMG3	no	AAFDDAIAELDTLSEESYKDSTLIMQLLR	29	Unmodified	_AAFDDAIAELDTLSEESYKDSTLIMQLLR_	1	MULTI-MSMS	5_6_uninfected	3	1086.87439	3257.60134	0.33794	112.18	0.23652	0	1.615E-55	1	196.08	391800000	4324	175	1536	1887	1887
A0A8I3NMG3	no	AAFDDAIAELDTLSEESYKDSTLIMQLLR	29	Unmodified	_AAFDDAIAELDTLSEESYKDSTLIMQLLR_	1	MULTI-MSMS	5_6_uninfected	4	815.407611	3257.60134	-0.26047	112.18	0.47351	0	2.8818E-16	2	101.47	294950000	4324	175	1537	1888;1889	1888
A0A8C0MX11	no	AAFECMYTLLDSCLDR	16	Unmodified	_AAFECMYTLLDSCLDR_	0	MULTI-MSMS	3_5_uninfected	2	982.931179	1963.8478	0.30923	101.15	0.23858	0	0.0027668	1	59.898	21138000	1811	176	1538	1890	1890
A0A8C0MX11	no	AAFECMYTLLDSCLDR	16	Unmodified	_AAFECMYTLLDSCLDR_	0	MULTI-MSMS	3_6_uninfected	2	982.931179	1963.8478	0.25237	101.19	0.23888	0	0.00078114	1	71.241	20469000	1811	176	1539	1891	1891
A0A8C0MX11	no	AAFECMYTLLDSCLDR	16	Unmodified	_AAFECMYTLLDSCLDR_	0	MSMS	3_6_uninfected	2	982.931179	1963.8478	NaN	101.29	1	0	0.062394	1	40.066		1811	176	1540	1892	1892
A0A8C0MX11	no	AAFECMYTLLDSCLDR	16	Unmodified	_AAFECMYTLLDSCLDR_	0	MSMS	5_5_uninfected	2	982.931179	1963.8478	NaN	100.69	1	0	0.0021082	1	64.55		1811	176	1541	1893	1893
A0A8C0MX11	no	AAFECMYTLLDSCLDR	16	Unmodified	_AAFECMYTLLDSCLDR_	0	MULTI-MSMS	3_1_infected	2	982.931179	1963.8478	0.66875	99.181	0.16923	0	0.019726	1	43.991	10924000	1811	176	1542	1894	1894
A0A8C0MX11	no	AAFECMYTLLDSCLDR	16	Unmodified	_AAFECMYTLLDSCLDR_	0	MULTI-MSMS	3_3_infected	2	982.931179	1963.8478	1.0249	99.483	0.17031	-1.4211E-14	0.016931	1	45.28	8733900	1811	176	1543	1895	1895
A0A8C0MX11	no	AAFECMYTLLDSCLDR	16	Unmodified	_AAFECMYTLLDSCLDR_	0	MULTI-MSMS	5_1_infected	2	982.931179	1963.8478	-0.1502	98.893	0.23867	0	8.585E-05	1	92.925	15087000	1811	176	1544	1896	1896
A0A8C0MX11	no	AAFECMYTLLDSCLDR	16	Unmodified	_AAFECMYTLLDSCLDR_	0	MULTI-MSMS	5_2_infected	2	982.931179	1963.8478	0.085733	99.41	0.20418	0	0.0036724	1	57.802	9731300	1811	176	1545	1897	1897
A0A8C0MX11	no	AAFECMYTLLDSCLDR	16	Unmodified	_AAFECMYTLLDSCLDR_	0	MULTI-MATCH	5_5_uninfected	2	982.931179	1963.8478	-1.0148	100.65	0.1021	-1.4211E-14	NaN	0	NaN	11899000	1811	176	1546
A0A8C0MX11	no	AAFECMYTLLDSCLDR	16	Unmodified	_AAFECMYTLLDSCLDR_	0	MULTI-MATCH	5_3_infected	2	982.931179	1963.8478	2.3663	99.765	0.17077	0	NaN	0	NaN	8326600	1811	176	1547
A0A8P0PQR9	no	AAFEELEK	8	Unmodified	_AAFEELEK_	0	MULTI-MSMS	3_4_uninfected	2	468.737283	935.460012	0.98863	35.746	0.3387	0	0.034192	1	67.169	5194000	1436	177	1548	1898	1898
A0A8P0PQR9	no	AAFEELEK	8	Unmodified	_AAFEELEK_	0	MULTI-MSMS	3_5_uninfected	2	468.737283	935.460012	1.0277	34.413	0.33631	0	0.023202	1	75.213	4363900	1436	177	1549	1899	1899
A0A8P0PQR9	no	AAFEELEK	8	Unmodified	_AAFEELEK_	0	MULTI-MSMS	3_6_uninfected	2	468.737283	935.460012	1.499	34.203	0.44104	0	0.023202	1	75.213	3768500	1436	177	1550	1900	1900
A0A8P0PQR9	no	AAFEELEK	8	Unmodified	_AAFEELEK_	0	MULTI-MSMS	5_4_uninfected	2	468.737283	935.460012	1.4504	34.026	0.30493	0	0.014224	1	86.794	4089000	1436	177	1551	1901	1901
A0A8P0PQR9	no	AAFEELEK	8	Unmodified	_AAFEELEK_	0	MSMS	5_5_uninfected	2	468.737283	935.460012	NaN	34.002	1	0	0.028858	1	75.213		1436	177	1552	1902	1902
A0A8P0PQR9	no	AAFEELEK	8	Unmodified	_AAFEELEK_	0	MULTI-MSMS	5_6_uninfected	2	468.737283	935.460012	1.1776	34.085	0.43342	7.1054E-15	0.023202	1	75.213	8019400	1436	177	1553	1903	1903
A0A8P0PQR9	no	AAFEELEK	8	Unmodified	_AAFEELEK_	0	MULTI-MSMS	3_1_infected	2	468.737283	935.460012	2.4326	33.056	0.37337	0	0.034192	1	67.169	4406300	1436	177	1554	1904	1904
A0A8P0PQR9	no	AAFEELEK	8	Unmodified	_AAFEELEK_	0	MSMS	3_2_infected	2	468.737283	935.460012	NaN	31.78	1	0	0.056072	1	60.478		1436	177	1555	1905	1905
A0A8P0PQR9	no	AAFEELEK	8	Unmodified	_AAFEELEK_	0	MSMS	3_3_infected	2	468.737283	935.460012	NaN	32.207	1	0	0.056072	1	60.478		1436	177	1556	1906	1906
A0A8P0PQR9	no	AAFEELEK	8	Unmodified	_AAFEELEK_	0	MSMS	5_2_infected	2	468.737283	935.460012	NaN	31.752	1	0	0.039709	1	68.214		1436	177	1557	1907	1907
A0A8P0ND82	no	AAFGLSEAGFNTACVTK	17	Unmodified	_AAFGLSEAGFNTACVTK_	0	MULTI-MSMS	3_4_uninfected	2	872.422162	1742.82977	-1.5682	72.065	1.2902	0	0.0019529	1	59.731	122850000	6472	178	1558	1908	1908
A0A8P0ND82	no	AAFGLSEAGFNTACVTK	17	Unmodified	_AAFGLSEAGFNTACVTK_	0	MULTI-MSMS	3_5_uninfected	2	872.422162	1742.82977	-1.368	72.765	0.95144	-1.4211E-14	4.5474E-06	2	100.07	108760000	6472	178	1559	1909;1910	1909
A0A8P0ND82	no	AAFGLSEAGFNTACVTK	17	Unmodified	_AAFGLSEAGFNTACVTK_	0	MULTI-SECPEP	5_4_uninfected	2	872.422162	1742.82977	-1.5107	70.803	0.88275	0	0.0002415	1	98.531	134610000	6472	178	1560	1911	1911
A0A8P0ND82	no	AAFGLSEAGFNTACVTK	17	Unmodified	_AAFGLSEAGFNTACVTK_	0	MULTI-MSMS	5_5_uninfected	2	872.422162	1742.82977	-0.55492	71.752	0.88138	0	4.5344E-06	1	100.38	183860000	6472	178	1561	1912	1912
A0A8P0ND82	no	AAFGLSEAGFNTACVTK	17	Unmodified	_AAFGLSEAGFNTACVTK_	0	MULTI-MSMS	5_6_uninfected	2	872.422162	1742.82977	-1.3464	71.618	0.8143	0	0.061853	1	30.176	168260000	6472	178	1562	1913	1913
A0A8P0ND82	no	AAFGLSEAGFNTACVTK	17	Unmodified	_AAFGLSEAGFNTACVTK_	0	MULTI-MSMS	3_1_infected	2	872.422162	1742.82977	-1.6046	69.235	0.81431	0	0.053124	1	31.827	115470000	6472	178	1563	1914	1914
A0A8P0ND82	no	AAFGLSEAGFNTACVTK	17	Unmodified	_AAFGLSEAGFNTACVTK_	0	MULTI-MSMS	3_2_infected	2	872.422162	1742.82977	-0.74619	69.421	0.98623	0	0.011212	1	45.79	78410000	6472	178	1564	1915	1915
A0A8P0ND82	no	AAFGLSEAGFNTACVTK	17	Unmodified	_AAFGLSEAGFNTACVTK_	0	MULTI-MSMS	3_3_infected	2	872.422162	1742.82977	-1.425	68.723	0.91273	0	0.011212	1	45.79	83584000	6472	178	1565	1916	1916
A0A8P0ND82	no	AAFGLSEAGFNTACVTK	17	Unmodified	_AAFGLSEAGFNTACVTK_	0	MULTI-MSMS	5_1_infected	2	872.422162	1742.82977	-0.34294	68.303	0.95181	0	0.00020693	2	76.073	117640000	6472	178	1566	1917;1918	1918
A0A8P0ND82	no	AAFGLSEAGFNTACVTK	17	Unmodified	_AAFGLSEAGFNTACVTK_	0	MULTI-MSMS	5_2_infected	2	872.422162	1742.82977	-1.419	68.971	1.4276	0	0.00053402	1	70.622	64423000	6472	178	1567	1919	1919
A0A8P0ND82	no	AAFGLSEAGFNTACVTK	17	Unmodified	_AAFGLSEAGFNTACVTK_	0	MULTI-MSMS	5_3_infected	2	872.422162	1742.82977	-1.1958	68.216	1.765	1.4211E-14	0.064699	1	29.638	51786000	6472	178	1568	1920	1920
A0A8P0ND82	no	AAFGLSEAGFNTACVTK	17	Unmodified	_AAFGLSEAGFNTACVTK_	0	MULTI-MATCH	3_6_uninfected	2	872.422162	1742.82977	-1.0372	71.958	0.98176	0	NaN	0	NaN	157590000	6472	178	1569
A0A8C0MQU1	no	AAFGSIAANGPTSLVDK	17	Unmodified	_AAFGSIAANGPTSLVDK_	0	MULTI-MSMS	5_6_uninfected	2	809.925394	1617.83624	-0.26195	64.912	0.30476	0	0.063116	1	29.937	31069000	1224	179	1570	1921	1921
A0A8C0MQU1	no	AAFGSIAANGPTSLVDK	17	Unmodified	_AAFGSIAANGPTSLVDK_	0	MSMS	3_1_infected	2	809.925394	1617.83624	NaN	62.345	1	0	0.01137	1	52.101		1224	179	1571	1922	1922
A0A8C0MQU1	no	AAFGSIAANGPTSLVDK	17	Unmodified	_AAFGSIAANGPTSLVDK_	0	MULTI-MATCH	5_4_uninfected	2	809.925394	1617.83624	-1.2583	64.72	0.50902	1.4211E-14	NaN	0	NaN	11347000	1224	179	1572
A0A8C0Q401	no	AAFLLTVLSER	11	Unmodified	_AAFLLTVLSER_	0	MULTI-MSMS	3_2_infected	2	610.355888	1218.69722	-0.58006	64.643	0.67889	0	0.066238	1	38.293	3433600	1693	180	1573	1923	1923
A0A8C0Q401	no	AAFLLTVLSER	11	Unmodified	_AAFLLTVLSER_	0	MULTI-MATCH	3_3_infected	2	610.355888	1218.69722	0.81466	63.957	0.33947	-7.1054E-15	NaN	0	NaN	2790000	1693	180	1574
A0A8I3RU99	no	AAFQSLLDAQADEAVLDHPDLK	22	Unmodified	_AAFQSLLDAQADEAVLDHPDLK_	0	MULTI-MSMS	3_5_uninfected	3	789.732411	2366.1754	-1.7704	91.091	0.30567	0	0.0016254	2	36.935	28587000	3179	181	1575	1924;1925	1925
A0A8I3RU99	no	AAFQSLLDAQADEAVLDHPDLK	22	Unmodified	_AAFQSLLDAQADEAVLDHPDLK_	0	MULTI-MSMS	3_6_uninfected	3	789.732411	2366.1754	-0.77688	91.414	0.24927	1.4211E-14	0.0039529	2	35.187	23603000	3179	181	1576	1926;1927	1926
A0A8I3RU99	no	AAFQSLLDAQADEAVLDHPDLK	22	Unmodified	_AAFQSLLDAQADEAVLDHPDLK_	0	MULTI-MSMS	3_1_infected	3	789.732411	2366.1754	0.4659	88.042	0.27124	0	0.00084211	1	41.166	39989000	3179	181	1577	1928	1928
A0A8I3RU99	no	AAFQSLLDAQADEAVLDHPDLK	22	Unmodified	_AAFQSLLDAQADEAVLDHPDLK_	0	MULTI-MSMS	3_2_infected	3	789.732411	2366.1754	-0.73509	87.246	0.37477	0	0.00025022	1	48.182	26320000	3179	181	1578	1929	1929
A0A8I3RU99	no	AAFQSLLDAQADEAVLDHPDLK	22	Unmodified	_AAFQSLLDAQADEAVLDHPDLK_	0	MULTI-MSMS	3_3_infected	3	789.732411	2366.1754	-0.097499	87.537	0.33849	0	3.2188E-05	2	62.781	33058000	3179	181	1579	1930;1931	1931
A0A8I3RU99	no	AAFQSLLDAQADEAVLDHPDLK	22	Unmodified	_AAFQSLLDAQADEAVLDHPDLK_	0	MULTI-MSMS	5_1_infected	3	789.732411	2366.1754	-0.024078	86.611	0.67276	0	0.0010006	2	39.288	21422000	3179	181	1580	1932;1933	1933
A0A8I3RU99	no	AAFQSLLDAQADEAVLDHPDLK	22	Unmodified	_AAFQSLLDAQADEAVLDHPDLK_	0	MULTI-SECPEP	5_3_infected	3	789.732411	2366.1754	0.92015	87.526	0.30478	-1.4211E-14	0.0023794	1	48.597	27959000	3179	181	1581	1934	1934
A0A8I3RU99	no	AAFQSLLDAQADEAVLDHPDLK	22	Unmodified	_AAFQSLLDAQADEAVLDHPDLK_	0	MULTI-MATCH	3_4_uninfected	3	789.732411	2366.1754	-0.4132	91.436	0.27183	0	NaN	0	NaN	23118000	3179	181	1582
A0A8I3RU99	no	AAFQSLLDAQADEAVLDHPDLK	22	Deamidation (NQ)	_AAFQSLLDAQ(de)ADEAVLDHPDLK_	0	MULTI-SECPEP	5_2_infected	3	790.060417	2367.15942	2.6331	87.406	0.57331	0	0.0073258	1	45.423	33158000	3179	181	1583	1935	1935
A0A8I3PLP4	no	AAFTAFEEAQLPR	13	Unmodified	_AAFTAFEEAQLPR_	0	MULTI-MSMS	3_4_uninfected	2	725.869891	1449.72523	2.6815	73.047	0.40747	0	0.00062993	2	88.056	14865000	5297	182	1584	1936;1937	1937
A0A8I3PLP4	no	AAFTAFEEAQLPR	13	Unmodified	_AAFTAFEEAQLPR_	0	MULTI-MSMS	3_6_uninfected	2	725.869891	1449.72523	2.647	72.594	0.74715	0	0.0045942	1	63.694	40825000	5297	182	1585	1938	1938
A0A8I3PLP4	no	AAFTAFEEAQLPR	13	Unmodified	_AAFTAFEEAQLPR_	0	MULTI-MSMS	5_5_uninfected	2	725.869891	1449.72523	3.0922	72.41	0.88443	0	0.00073029	3	86.344	43822000	5297	182	1586	1939;1940;1941	1940
A0A8I3PLP4	no	AAFTAFEEAQLPR	13	Unmodified	_AAFTAFEEAQLPR_	0	MULTI-SECPEP	5_3_infected	4	363.438584	1449.72523	-2.4881	11.912	0.34402	1.7764E-15	0.063631	1	37.426	1950000	5297	182	1587	1942	1942
A0A8I3PLP4	no	AAFTAFEEAQLPR	13	Unmodified	_AAFTAFEEAQLPR_	0	MULTI-MATCH	3_6_uninfected	4	363.438584	1449.72523	-0.64962	12.135	0.26345	0	NaN	0	NaN	1010100	5297	182	1588
A0A8I3PLP4	no	AAFTAFEEAQLPR	13	Unmodified	_AAFTAFEEAQLPR_	0	MULTI-MATCH	5_6_uninfected	2	725.869891	1449.72523	3.0129	72.213	0.5443	0	NaN	0	NaN	20632000	5297	182	1589
A0A8I3PLP4	no	AAFTAFEEAQLPR	13	Unmodified	_AAFTAFEEAQLPR_	0	MULTI-MATCH	3_2_infected	2	725.869891	1449.72523	7.8585	72.01	0.44159	-1.4211E-14	NaN	0	NaN	10327000	5297	182	1590
A0A8I3PLP4	no	AAFTAFEEAQLPR	13	Unmodified	_AAFTAFEEAQLPR_	0	MULTI-MATCH	5_1_infected	2	725.869891	1449.72523	8.6811	71.809	0.20331	0	NaN	0	NaN	4166700	5297	182	1591
A0A8I3PLP4	no	AAFTAFEEAQLPR	13	Unmodified	_AAFTAFEEAQLPR_	0	MULTI-MATCH	5_3_infected	2	725.869891	1449.72523	7.3219	72.33	0.50914	0	NaN	0	NaN	11542000	5297	182	1592
A0A8I3Q4L8	no	AAGAAEAAAVVEVGSAPQFEELLR	24	Acetyl (Protein N-term)	_(ac)AAGAAEAAAVVEVGSAPQFEELLR_	0	MULTI-MSMS	3_4_uninfected	3	800.079811	2397.2176	-0.30685	111.21	1.3601	-1.4211E-14	5.1438E-11	3	99.999	212030000	6065	183	1593	1943;1944;1945	1944
A0A8I3Q4L8	no	AAGAAEAAAVVEVGSAPQFEELLR	24	Acetyl (Protein N-term)	_(ac)AAGAAEAAAVVEVGSAPQFEELLR_	0	MULTI-MSMS	3_4_uninfected	3	800.079811	2397.2176	-0.92351	112.16	0.81532	1.4211E-14	8.6171E-08	2	84.327	14581000	6065	183	1594	1946;1947	1946
A0A8I3Q4L8	no	AAGAAEAAAVVEVGSAPQFEELLR	24	Acetyl (Protein N-term)	_(ac)AAGAAEAAAVVEVGSAPQFEELLR_	0	MULTI-MSMS	3_4_uninfected	3	800.079811	2397.2176	-1.2917	113.32	3.3669	1.4211E-14	2.311E-06	4	73.546	8518200	6065	183	1595	1948;1949;1950;1951	1949
A0A8I3Q4L8	no	AAGAAEAAAVVEVGSAPQFEELLR	24	Acetyl (Protein N-term)	_(ac)AAGAAEAAAVVEVGSAPQFEELLR_	0	MULTI-MSMS	3_4_uninfected	3	800.079811	2397.2176	-0.79861	116.04	0.64421	0	3.5234E-05	1	50.055	3569400	6065	183	1596	1952	1952
A0A8I3Q4L8	no	AAGAAEAAAVVEVGSAPQFEELLR	24	Acetyl (Protein N-term)	_(ac)AAGAAEAAAVVEVGSAPQFEELLR_	0	MULTI-MSMS	3_4_uninfected	3	800.079811	2397.2176	-1.3318	116.76	0.77852	-1.4211E-14	0.00014071	1	47.392	2826800	6065	183	1597	1953	1953
A0A8I3Q4L8	no	AAGAAEAAAVVEVGSAPQFEELLR	24	Acetyl (Protein N-term)	_(ac)AAGAAEAAAVVEVGSAPQFEELLR_	0	MULTI-MSMS	3_5_uninfected	3	800.079811	2397.2176	-0.19655	111.05	2.1395	0	9.892E-27	2	139.02	142270000	6065	183	1598	1954;1955	1955
A0A8I3Q4L8	no	AAGAAEAAAVVEVGSAPQFEELLR	24	Acetyl (Protein N-term)	_(ac)AAGAAEAAAVVEVGSAPQFEELLR_	0	MULTI-MSMS	3_5_uninfected	3	800.079811	2397.2176	-0.86983	112.3	3.8047	0	1.3604E-07	6	82.477	33689000	6065	183	1599	1956;1957;1958;1959;1960;1961	1956
A0A8I3Q4L8	no	AAGAAEAAAVVEVGSAPQFEELLR	24	Acetyl (Protein N-term)	_(ac)AAGAAEAAAVVEVGSAPQFEELLR_	0	MULTI-MSMS	3_5_uninfected	3	800.079811	2397.2176	-0.55996	115.65	1.5605	0	0.00010416	1	48.229	3000900	6065	183	1600	1962	1962
A0A8I3Q4L8	no	AAGAAEAAAVVEVGSAPQFEELLR	24	Acetyl (Protein N-term)	_(ac)AAGAAEAAAVVEVGSAPQFEELLR_	0	MULTI-MSMS	3_6_uninfected	3	800.079811	2397.2176	-0.045758	111.22	2.6134	0	9.892E-27	3	139.02	191630000	6065	183	1601	1963;1964;1965	1963
A0A8I3Q4L8	no	AAGAAEAAAVVEVGSAPQFEELLR	24	Acetyl (Protein N-term)	_(ac)AAGAAEAAAVVEVGSAPQFEELLR_	0	MULTI-MSMS	3_6_uninfected	3	800.079811	2397.2176	-0.040349	112.41	2.5131	0	2.6357E-08	3	86.546	10044000	6065	183	1602	1966;1967;1968	1966
A0A8I3Q4L8	no	AAGAAEAAAVVEVGSAPQFEELLR	24	Acetyl (Protein N-term)	_(ac)AAGAAEAAAVVEVGSAPQFEELLR_	0	MULTI-MSMS	3_6_uninfected	3	800.079811	2397.2176	-0.75226	114.79	0.81549	0	0.00027399	1	44.341	4956400	6065	183	1603	1969	1969
A0A8I3Q4L8	no	AAGAAEAAAVVEVGSAPQFEELLR	24	Acetyl (Protein N-term)	_(ac)AAGAAEAAAVVEVGSAPQFEELLR_	0	MULTI-MSMS	3_6_uninfected	3	800.079811	2397.2176	-0.68174	116.36	0.84471	0	0.00015862	1	46.982	2364100	6065	183	1604	1970	1970
A0A8I3Q4L8	no	AAGAAEAAAVVEVGSAPQFEELLR	24	Acetyl (Protein N-term)	_(ac)AAGAAEAAAVVEVGSAPQFEELLR_	0	MULTI-MSMS	5_4_uninfected	3	800.079811	2397.2176	-0.24092	110.95	2.0662	1.4211E-14	3.0162E-28	2	149.73	212630000	6065	183	1605	1971;1972	1972
A0A8I3Q4L8	no	AAGAAEAAAVVEVGSAPQFEELLR	24	Acetyl (Protein N-term)	_(ac)AAGAAEAAAVVEVGSAPQFEELLR_	0	MULTI-MSMS	5_4_uninfected	3	800.079811	2397.2176	-0.63276	112.38	2.1082	0	1.0769E-05	2	67.979	9296200	6065	183	1606	1973;1974	1973
A0A8I3Q4L8	no	AAGAAEAAAVVEVGSAPQFEELLR	24	Acetyl (Protein N-term)	_(ac)AAGAAEAAAVVEVGSAPQFEELLR_	0	MULTI-MSMS	5_5_uninfected	3	800.079811	2397.2176	0.11395	111.1	1.9721	1.4211E-14	9.892E-27	4	139.02	140220000	6065	183	1607	1975;1976;1977;1978	1976
A0A8I3Q4L8	no	AAGAAEAAAVVEVGSAPQFEELLR	24	Acetyl (Protein N-term)	_(ac)AAGAAEAAAVVEVGSAPQFEELLR_	0	MULTI-MSMS	5_5_uninfected	3	800.079811	2397.2176	-0.58897	111.71	1.1523	-1.4211E-14	2.6059E-05	3	57.147	22112000	6065	183	1608	1979;1980;1981	1981
A0A8I3Q4L8	no	AAGAAEAAAVVEVGSAPQFEELLR	24	Acetyl (Protein N-term)	_(ac)AAGAAEAAAVVEVGSAPQFEELLR_	0	MULTI-MSMS	5_5_uninfected	3	800.079811	2397.2176	-0.24241	113.54	2.1437	0	3.0415E-05	1	53.779	7770900	6065	183	1609	1982	1982
A0A8I3Q4L8	no	AAGAAEAAAVVEVGSAPQFEELLR	24	Acetyl (Protein N-term)	_(ac)AAGAAEAAAVVEVGSAPQFEELLR_	0	MULTI-MSMS	5_5_uninfected	3	800.079811	2397.2176	-0.73488	116.13	1.4608	-1.4211E-14	2.6401E-05	1	56.882	3628300	6065	183	1610	1983	1983
A0A8I3Q4L8	no	AAGAAEAAAVVEVGSAPQFEELLR	24	Acetyl (Protein N-term)	_(ac)AAGAAEAAAVVEVGSAPQFEELLR_	0	MSMS	5_5_uninfected	3	800.079811	2397.2176	NaN	113.15	1	0	1.4022E-05	1	66.871		6065	183	1611	1984	1984
A0A8I3Q4L8	no	AAGAAEAAAVVEVGSAPQFEELLR	24	Acetyl (Protein N-term)	_(ac)AAGAAEAAAVVEVGSAPQFEELLR_	0	MSMS	5_5_uninfected	3	800.079811	2397.2176	NaN	113.76	1	0	3.7489E-06	1	69.72		6065	183	1612	1985	1985
A0A8I3Q4L8	no	AAGAAEAAAVVEVGSAPQFEELLR	24	Acetyl (Protein N-term)	_(ac)AAGAAEAAAVVEVGSAPQFEELLR_	0	MSMS	5_5_uninfected	3	800.079811	2397.2176	NaN	114.37	1	0	0.0012609	1	44.953		6065	183	1613	1986	1986
A0A8I3Q4L8	no	AAGAAEAAAVVEVGSAPQFEELLR	24	Acetyl (Protein N-term)	_(ac)AAGAAEAAAVVEVGSAPQFEELLR_	0	MSMS	5_5_uninfected	3	800.079811	2397.2176	NaN	114.98	1	0	0.00023087	1	55.228		6065	183	1614	1987	1987
A0A8I3Q4L8	no	AAGAAEAAAVVEVGSAPQFEELLR	24	Acetyl (Protein N-term)	_(ac)AAGAAEAAAVVEVGSAPQFEELLR_	0	MULTI-MSMS	5_6_uninfected	3	800.079811	2397.2176	0.37339	110.49	1.1539	0	3.7846E-20	2	128.55	115780000	6065	183	1615	1988;1989	1989
A0A8I3Q4L8	no	AAGAAEAAAVVEVGSAPQFEELLR	24	Acetyl (Protein N-term)	_(ac)AAGAAEAAAVVEVGSAPQFEELLR_	0	MULTI-MSMS	5_6_uninfected	3	800.079811	2397.2176	0.93989	111.3	1.2212	-1.4211E-14	7.4127E-27	1	141.78	252560000	6065	183	1616	1990	1990
A0A8I3Q4L8	no	AAGAAEAAAVVEVGSAPQFEELLR	24	Acetyl (Protein N-term)	_(ac)AAGAAEAAAVVEVGSAPQFEELLR_	0	MULTI-MSMS	5_6_uninfected	3	800.079811	2397.2176	-0.92075	111.84	0.94967	0	9.0167E-06	1	69.133	23611000	6065	183	1617	1991	1991
A0A8I3Q4L8	no	AAGAAEAAAVVEVGSAPQFEELLR	24	Acetyl (Protein N-term)	_(ac)AAGAAEAAAVVEVGSAPQFEELLR_	0	MULTI-MSMS	5_6_uninfected	3	800.079811	2397.2176	-0.29858	112.95	2.9604	0	1.2091E-07	3	83.039	12971000	6065	183	1618	1992;1993;1994	1992
A0A8I3Q4L8	no	AAGAAEAAAVVEVGSAPQFEELLR	24	Acetyl (Protein N-term)	_(ac)AAGAAEAAAVVEVGSAPQFEELLR_	0	MULTI-MSMS	5_6_uninfected	3	800.079811	2397.2176	-0.5685	115.82	1.4916	0	3.5234E-05	1	50.055	5074700	6065	183	1619	1995	1995
A0A8I3Q4L8	no	AAGAAEAAAVVEVGSAPQFEELLR	24	Acetyl (Protein N-term)	_(ac)AAGAAEAAAVVEVGSAPQFEELLR_	0	MULTI-MSMS	5_6_uninfected	3	800.079811	2397.2176	-1.4561	118.93	2.6336	-1.4211E-14	3.1164E-05	2	53.201	1680000	6065	183	1620	1996;1997	1997
A0A8I3Q4L8	no	AAGAAEAAAVVEVGSAPQFEELLR	24	Acetyl (Protein N-term)	_(ac)AAGAAEAAAVVEVGSAPQFEELLR_	0	MULTI-MSMS	3_1_infected	3	800.079811	2397.2176	-0.25656	109.11	1.804	0	6.3358E-27	5	142.99	68771000	6065	183	1621	1998;1999;2000;2001;2002	2000
A0A8I3Q4L8	no	AAGAAEAAAVVEVGSAPQFEELLR	24	Acetyl (Protein N-term)	_(ac)AAGAAEAAAVVEVGSAPQFEELLR_	0	MULTI-MSMS	3_1_infected	3	800.079811	2397.2176	-0.095169	111.02	1.2927	0	1.3938E-11	2	109.05	38490000	6065	183	1622	2003;2004	2003
A0A8I3Q4L8	no	AAGAAEAAAVVEVGSAPQFEELLR	24	Acetyl (Protein N-term)	_(ac)AAGAAEAAAVVEVGSAPQFEELLR_	0	MULTI-MSMS	3_1_infected	3	800.079811	2397.2176	-1.4027	111.78	3.2189	0	7.0106E-06	5	70.453	21424000	6065	183	1623	2005;2006;2007;2008;2009	2007
A0A8I3Q4L8	no	AAGAAEAAAVVEVGSAPQFEELLR	24	Acetyl (Protein N-term)	_(ac)AAGAAEAAAVVEVGSAPQFEELLR_	0	MULTI-SECPEP	3_1_infected	3	800.079811	2397.2176	-1.653	115.53	1.1802	0	0.012826	1	40.81	719410	6065	183	1624	2010	2010
A0A8I3Q4L8	no	AAGAAEAAAVVEVGSAPQFEELLR	24	Acetyl (Protein N-term)	_(ac)AAGAAEAAAVVEVGSAPQFEELLR_	0	MULTI-MSMS	3_2_infected	3	800.079811	2397.2176	-0.13735	109.81	3.1999	0	5.4767E-27	7	143.95	53507000	6065	183	1625	2011;2012;2013;2014;2015;2016;2017	2015
A0A8I3Q4L8	no	AAGAAEAAAVVEVGSAPQFEELLR	24	Acetyl (Protein N-term)	_(ac)AAGAAEAAAVVEVGSAPQFEELLR_	0	MULTI-MSMS	3_3_infected	3	800.079811	2397.2176	-0.14728	110.16	2.2786	0	7.582E-29	5	150.58	53706000	6065	183	1626	2018;2019;2020;2021;2022	2020
A0A8I3Q4L8	no	AAGAAEAAAVVEVGSAPQFEELLR	24	Acetyl (Protein N-term)	_(ac)AAGAAEAAAVVEVGSAPQFEELLR_	0	MULTI-MSMS	3_3_infected	3	800.079811	2397.2176	0.1415	110.99	3.5926	0	2.6884E-11	3	105.92	127560000	6065	183	1627	2023;2024;2025	2023
A0A8I3Q4L8	no	AAGAAEAAAVVEVGSAPQFEELLR	24	Acetyl (Protein N-term)	_(ac)AAGAAEAAAVVEVGSAPQFEELLR_	0	MSMS	3_3_infected	3	800.079811	2397.2176	NaN	111.99	1	0	0.002579	1	43.176		6065	183	1628	2026	2026
A0A8I3Q4L8	no	AAGAAEAAAVVEVGSAPQFEELLR	24	Acetyl (Protein N-term)	_(ac)AAGAAEAAAVVEVGSAPQFEELLR_	0	MULTI-MSMS	5_1_infected	3	800.079811	2397.2176	-0.20219	109.67	2.0705	0	9.167E-27	2	139.83	62236000	6065	183	1629	2027;2028	2028
A0A8I3Q4L8	no	AAGAAEAAAVVEVGSAPQFEELLR	24	Acetyl (Protein N-term)	_(ac)AAGAAEAAAVVEVGSAPQFEELLR_	0	MULTI-MSMS	5_1_infected	3	800.079811	2397.2176	0.0020605	110.86	3.1934	0	4.1868E-15	2	120.52	49778000	6065	183	1630	2029;2030	2029
A0A8I3Q4L8	no	AAGAAEAAAVVEVGSAPQFEELLR	24	Acetyl (Protein N-term)	_(ac)AAGAAEAAAVVEVGSAPQFEELLR_	0	MULTI-MSMS	5_2_infected	3	800.079811	2397.2176	-0.4494	109.62	2.4473	0	1.732E-20	3	133.38	66470000	6065	183	1631	2031;2032;2033	2032
A0A8I3Q4L8	no	AAGAAEAAAVVEVGSAPQFEELLR	24	Acetyl (Protein N-term)	_(ac)AAGAAEAAAVVEVGSAPQFEELLR_	0	MULTI-MSMS	5_2_infected	3	800.079811	2397.2176	-0.43004	110.98	1.018	0	1.1011E-11	2	109.75	59376000	6065	183	1632	2034;2035	2034
A0A8I3Q4L8	no	AAGAAEAAAVVEVGSAPQFEELLR	24	Acetyl (Protein N-term)	_(ac)AAGAAEAAAVVEVGSAPQFEELLR_	0	MULTI-MSMS	5_2_infected	3	800.079811	2397.2176	-1.5549	111.76	2.4744	0	3.4608E-05	2	50.539	8903600	6065	183	1633	2036;2037	2036
A0A8I3Q4L8	no	AAGAAEAAAVVEVGSAPQFEELLR	24	Acetyl (Protein N-term)	_(ac)AAGAAEAAAVVEVGSAPQFEELLR_	0	MULTI-MSMS	5_3_infected	3	800.079811	2397.2176	-0.62302	108.99	1.0849	0	3.7846E-20	2	128.55	37092000	6065	183	1634	2038;2039	2038
A0A8I3Q4L8	no	AAGAAEAAAVVEVGSAPQFEELLR	24	Acetyl (Protein N-term)	_(ac)AAGAAEAAAVVEVGSAPQFEELLR_	0	MULTI-MSMS	5_3_infected	3	800.079811	2397.2176	-0.66011	109.64	1.1183	0	1.3448E-20	1	134.29	34898000	6065	183	1635	2040	2040
A0A8I3Q4L8	no	AAGAAEAAAVVEVGSAPQFEELLR	24	Acetyl (Protein N-term)	_(ac)AAGAAEAAAVVEVGSAPQFEELLR_	0	MULTI-MSMS	5_3_infected	3	800.079811	2397.2176	-0.13888	110.99	3.7705	0	1.4309E-11	3	108.96	41487000	6065	183	1636	2041;2042;2043	2042
A0A8I3Q4L8	no	AAGAAEAAAVVEVGSAPQFEELLR	24	Acetyl (Protein N-term)	_(ac)AAGAAEAAAVVEVGSAPQFEELLR_	0	MULTI-MATCH	5_5_uninfected	3	800.079811	2397.2176	-0.6095	109.7	0.23833	0	NaN	0	NaN	3761000	6065	183	1637
A0A8I3Q4L8	no	AAGAAEAAAVVEVGSAPQFEELLR	24	Acetyl (Protein N-term)	_(ac)AAGAAEAAAVVEVGSAPQFEELLR_	0	MULTI-MATCH	5_3_infected	3	800.079811	2397.2176	-2.1977	115.94	0.88304	0	NaN	0	NaN	751700	6065	183	1638
A0A8I3N650	no	AAGADEYAQQDVVK	14	Unmodified	_AAGADEYAQQDVVK_	0	MULTI-MSMS	3_4_uninfected	2	732.851895	1463.68924	-3.4994	33.988	0.50986	0	0.00013943	1	100.69	27400000	3459	184	1639	2044	2044
A0A8I3N650	no	AAGADEYAQQDVVK	14	Unmodified	_AAGADEYAQQDVVK_	0	MULTI-MSMS	3_6_uninfected	2	732.851895	1463.68924	-4.408	31.504	0.50674	-3.5527E-15	0.00026389	1	96.113	26922000	3459	184	1640	2045	2045
A0A8I3N650	no	AAGADEYAQQDVVK	14	Unmodified	_AAGADEYAQQDVVK_	0	MULTI-MSMS	5_4_uninfected	2	732.851895	1463.68924	-1.5654	32.074	0.60439	0	0.00061993	1	86.344	18572000	3459	184	1641	2046	2046
A0A8I3N650	no	AAGADEYAQQDVVK	14	Unmodified	_AAGADEYAQQDVVK_	0	MULTI-MSMS	5_5_uninfected	2	732.851895	1463.68924	-2.9858	32.216	0.54571	0	0.00013974	2	104.43	27044000	3459	184	1642	2047;2048	2047
A0A8I3N650	no	AAGADEYAQQDVVK	14	Unmodified	_AAGADEYAQQDVVK_	0	MULTI-MSMS	5_6_uninfected	2	732.851895	1463.68924	-3.6389	31.327	0.36957	0	0.00010409	2	121.61	28207000	3459	184	1643	2049;2050	2049
A0A8I3N650	no	AAGADEYAQQDVVK	14	Unmodified	_AAGADEYAQQDVVK_	0	MULTI-MSMS	3_1_infected	2	732.851895	1463.68924	-0.33988	31.093	0.78151	0	6.3403E-11	3	208.33	18299000	3459	184	1644	2051;2052;2053	2051
A0A8I3N650	no	AAGADEYAQQDVVK	14	Unmodified	_AAGADEYAQQDVVK_	0	MULTI-MSMS	3_2_infected	2	732.851895	1463.68924	-1.8251	29.968	0.40734	0	1.2788E-09	1	187.16	26167000	3459	184	1645	2054	2054
A0A8I3N650	no	AAGADEYAQQDVVK	14	Unmodified	_AAGADEYAQQDVVK_	0	MULTI-MSMS	3_3_infected	2	732.851895	1463.68924	-1.1873	30.602	0.54346	-3.5527E-15	1.0103E-08	1	182.28	35146000	3459	184	1646	2055	2055
A0A8I3N650	no	AAGADEYAQQDVVK	14	Unmodified	_AAGADEYAQQDVVK_	0	MULTI-MSMS	5_1_infected	2	732.851895	1463.68924	-0.74831	30.005	0.61075	-3.5527E-15	1.4722E-06	2	150.15	42125000	3459	184	1647	2056;2057	2057
A0A8I3N650	no	AAGADEYAQQDVVK	14	Unmodified	_AAGADEYAQQDVVK_	0	MULTI-MSMS	5_2_infected	2	732.851895	1463.68924	-1.7062	29.828	0.37349	3.5527E-15	8.7522E-09	1	183.03	53245000	3459	184	1648	2058	2058
A0A8I3N650	no	AAGADEYAQQDVVK	14	Unmodified	_AAGADEYAQQDVVK_	0	MULTI-MATCH	5_6_uninfected	2	732.851895	1463.68924	-5.3854	29.871	0.20427	0	NaN	0	NaN	3610500	3459	184	1649
A0A8I3N650	no	AAGADEYAQQDVVK	14	Unmodified	_AAGADEYAQQDVVK_	0	MULTI-MATCH	5_3_infected	2	732.851895	1463.68924	-1.0251	31.511	0.47643	0	NaN	0	NaN	38314000	3459	184	1650
A0A8I3N650	no	AAGADEYAQQDVVKK	15	Unmodified	_AAGADEYAQQDVVKK_	1	MULTI-MSMS	3_4_uninfected	2	796.899377	1591.7842	0.23832	23.107	0.50643	-3.5527E-15	0.029685	1	49.5	2294900	3459	185	1651	2059	2059
A0A8I3N650	no	AAGADEYAQQDVVKK	15	Unmodified	_AAGADEYAQQDVVKK_	1	MULTI-MSMS	3_5_uninfected	2	796.899377	1591.7842	0.5306	22.189	0.30695	0	0.0068037	1	64.439	3891700	3459	185	1652	2060	2060
A0A8I3N650	no	AAGADEYAQQDVVKK	15	Unmodified	_AAGADEYAQQDVVKK_	1	MULTI-MSMS	5_4_uninfected	2	796.899377	1591.7842	0.99551	21.862	0.30502	0	0.0053269	1	67.776	2112300	3459	185	1653	2061	2061
A0A8I3N650	no	AAGADEYAQQDVVKK	15	Unmodified	_AAGADEYAQQDVVKK_	1	MULTI-MSMS	5_3_infected	2	796.899377	1591.7842	0.63058	20.074	0.34097	0	0.00018421	1	104.82	4365300	3459	185	1654	2062	2062
A0A8I3N650	no	AAGADEYAQQDVVKK	15	Unmodified	_AAGADEYAQQDVVKK_	1	MULTI-MATCH	5_5_uninfected	2	796.899377	1591.7842	0.65778	21.926	0.17005	0	NaN	0	NaN	2785200	3459	185	1655
A0A8C0QAZ7	no	AAGAEPNSSILKPELLAAIEK	21	Unmodified	_AAGAEPNSSILKPELLAAIEK_	1	MULTI-MSMS	5_4_uninfected	2	1061.59134	2121.16813	-1.6153	78.34	0.54301	1.4211E-14	0.00061732	1	64.407	10371000	4131	186	1656	2063	2063
A0A8C0QAZ7	no	AAGAEPNSSILKPELLAAIEK	21	Unmodified	_AAGAEPNSSILKPELLAAIEK_	1	MULTI-MATCH	3_5_uninfected	2	1061.59134	2121.16813	-1.4752	78.891	0.33992	0	NaN	0	NaN	10815000	4131	186	1657
A0A8C0QAZ7	no	AAGAEPNSSILKPELLAAIEK	21	Unmodified	_AAGAEPNSSILKPELLAAIEK_	1	MULTI-MATCH	5_6_uninfected	2	1061.59134	2121.16813	-4.4147	78.469	0.27137	-1.4211E-14	NaN	0	NaN	7882400	4131	186	1658
A0A8C0LWB9	no	AAGALLNGPPQFSTAPEIK	19	Unmodified	_AAGALLNGPPQFSTAPEIK_	0	MULTI-MSMS	3_4_uninfected	2	941.507083	1880.99961	0.16442	72.879	0.61068	0	0.0039788	1	46.282	15217000	506	187	1659	2064	2064
A0A8C0LWB9	no	AAGALLNGPPQFSTAPEIK	19	Unmodified	_AAGALLNGPPQFSTAPEIK_	0	MULTI-MSMS	3_5_uninfected	2	941.507083	1880.99961	-0.047447	73.355	0.4434	0	0.00077539	1	59.225	24546000	506	187	1660	2065	2065
A0A8C0LWB9	no	AAGALLNGPPQFSTAPEIK	19	Unmodified	_AAGALLNGPPQFSTAPEIK_	0	MULTI-MSMS	3_6_uninfected	2	941.507083	1880.99961	0.48603	72.615	0.44116	1.4211E-14	0.0011778	2	55.314	20214000	506	187	1661	2066;2067	2067
A0A8C0LWB9	no	AAGALLNGPPQFSTAPEIK	19	Unmodified	_AAGALLNGPPQFSTAPEIK_	0	MULTI-MSMS	5_4_uninfected	2	941.507083	1880.99961	-1.3773	71.48	0.44189	1.4211E-14	5.7256E-05	1	88.101	23043000	506	187	1662	2068	2068
A0A8C0LWB9	no	AAGALLNGPPQFSTAPEIK	19	Unmodified	_AAGALLNGPPQFSTAPEIK_	0	MULTI-MSMS	5_5_uninfected	2	941.507083	1880.99961	-0.50762	72.453	0.37429	0	0.0016584	1	50.641	22998000	506	187	1663	2069	2069
A0A8C0LWB9	no	AAGALLNGPPQFSTAPEIK	19	Unmodified	_AAGALLNGPPQFSTAPEIK_	0	MULTI-MSMS	5_6_uninfected	2	941.507083	1880.99961	0.18813	72.537	0.57817	0	0.0001264	1	79.466	27846000	506	187	1664	2070	2070
A0A8C0LWB9	no	AAGALLNGPPQFSTAPEIK	19	Unmodified	_AAGALLNGPPQFSTAPEIK_	0	MULTI-MSMS	3_1_infected	2	941.507083	1880.99961	0.19011	69.468	0.40675	0	0.0051382	1	44.457	22133000	506	187	1665	2071	2071
A0A8C0LWB9	no	AAGALLNGPPQFSTAPEIK	19	Unmodified	_AAGALLNGPPQFSTAPEIK_	0	MULTI-MSMS	3_2_infected	2	941.507083	1880.99961	-0.022578	69.704	0.47646	0	0.0014341	1	52.821	10760000	506	187	1666	2072	2072
A0A8C0LWB9	no	AAGALLNGPPQFSTAPEIK	19	Unmodified	_AAGALLNGPPQFSTAPEIK_	0	MULTI-MSMS	3_3_infected	2	941.507083	1880.99961	-0.17197	68.946	0.54132	0	0.0051382	1	44.457	17507000	506	187	1667	2073	2073
A0A8C0LWB9	no	AAGALLNGPPQFSTAPEIK	19	Unmodified	_AAGALLNGPPQFSTAPEIK_	0	MULTI-MSMS	5_1_infected	2	941.507083	1880.99961	-1.0533	68.59	0.67957	0	0.0080863	1	39.815	16029000	506	187	1668	2074	2074
A0A8C0LWB9	no	AAGALLNGPPQFSTAPEIK	19	Unmodified	_AAGALLNGPPQFSTAPEIK_	0	MULTI-MSMS	5_3_infected	2	941.507083	1880.99961	0.36	69.151	0.88504	0	0.0075085	2	40.725	10355000	506	187	1669	2075;2076	2076
A0A8C0LWB9	no	AAGALLNGPPQFSTAPEIK	19	Unmodified	_AAGALLNGPPQFSTAPEIK_	0	MULTI-MATCH	5_4_uninfected	2	941.507083	1880.99961	1.2714	68.84	0.3387	0	NaN	0	NaN	14925000	506	187	1670
A0A8C0LWB9	no	AAGALLNGPPQFSTAPEIK	19	Unmodified	_AAGALLNGPPQFSTAPEIK_	0	MULTI-MATCH	5_5_uninfected	2	941.507083	1880.99961	0.13838	69.073	0.74786	-1.4211E-14	NaN	0	NaN	27238000	506	187	1671
A0A8C0LWB9	no	AAGALLNGPPQFSTAPEIK	19	Unmodified	_AAGALLNGPPQFSTAPEIK_	0	MULTI-MATCH	5_6_uninfected	2	941.507083	1880.99961	0.58403	69.344	0.88638	0	NaN	0	NaN	40522000	506	187	1672
A0A8C0LWB9	no	AAGALLNGPPQFSTAPEIK	19	Unmodified	_AAGALLNGPPQFSTAPEIK_	0	MULTI-MATCH	5_2_infected	2	941.507083	1880.99961	-0.31572	69.41	0.84906	-1.4211E-14	NaN	0	NaN	6579700	506	187	1673
A0A8I3PWC3	no	AAGAPEDGAEDEVLAR	16	Unmodified	_AAGAPEDGAEDEVLAR_	0	MULTI-MSMS	3_4_uninfected	2	785.870816	1569.72708	-0.45136	42.78	0.35289	-7.1054E-15	0.01693	1	45.28	2977100	4537	188	1674	2077	2077
A0A8I3PWC3	no	AAGAPEDGAEDEVLAR	16	Unmodified	_AAGAPEDGAEDEVLAR_	0	MULTI-MSMS	3_5_uninfected	2	785.870816	1569.72708	-0.12684	42.524	0.27208	0	0.0054872	1	53.6	4442800	4537	188	1675	2078	2078
A0A8I3PWC3	no	AAGAPEDGAEDEVLAR	16	Unmodified	_AAGAPEDGAEDEVLAR_	0	MULTI-MSMS	5_4_uninfected	2	785.870816	1569.72708	0.88053	41.48	0.34019	0	0.020786	1	43.502	3431000	4537	188	1676	2079	2079
A0A8I3PWC3	no	AAGAPEDGAEDEVLAR	16	Unmodified	_AAGAPEDGAEDEVLAR_	0	MSMS	5_5_uninfected	2	785.870816	1569.72708	NaN	42.427	1	0	0.00075892	1	69.864		4537	188	1677	2080	2080
A0A8I3PWC3	no	AAGAPEDGAEDEVLAR	16	Unmodified	_AAGAPEDGAEDEVLAR_	0	MULTI-MSMS	3_1_infected	2	785.870816	1569.72708	0.067584	39.5	0.57715	0	0.0014194	1	65.179	6034100	4537	188	1678	2081	2081
A0A8I3PWC3	no	AAGAPEDGAEDEVLAR	16	Unmodified	_AAGAPEDGAEDEVLAR_	0	MULTI-MSMS	3_2_infected	2	785.870816	1569.72708	0.27241	41.179	0.27173	0	0.013232	1	46.985	7303700	4537	188	1679	2082	2082
A0A8I3PWC3	no	AAGAPEDGAEDEVLAR	16	Unmodified	_AAGAPEDGAEDEVLAR_	0	MULTI-MSMS	3_3_infected	2	785.870816	1569.72708	-1.5266	40.185	0.23675	0	0.0036362	1	57.885	7272300	4537	188	1680	2083	2083
A0A8I3PWC3	no	AAGAPEDGAEDEVLAR	16	Unmodified	_AAGAPEDGAEDEVLAR_	0	MULTI-MSMS	5_2_infected	2	785.870816	1569.72708	0.83128	41.264	0.37228	0	0.0055792	1	53.388	6024900	4537	188	1681	2084	2084
A0A8I3PWC3	no	AAGAPEDGAEDEVLAR	16	Unmodified	_AAGAPEDGAEDEVLAR_	0	MULTI-MSMS	5_3_infected	2	785.870816	1569.72708	-1.077	39.922	0.57653	0	0.020685	1	43.549	5237900	4537	188	1682	2085	2085
A0A8I3PWC3	no	AAGAPEDGAEDEVLAR	16	Unmodified	_AAGAPEDGAEDEVLAR_	0	MULTI-MATCH	3_5_uninfected	2	785.870816	1569.72708	6.7602	42.089	0.37353	0	NaN	0	NaN	5351800	4537	188	1683
A0A8I3PQP9	no	AAGCDFTNVVK	11	Unmodified	_AAGCDFTNVVK_	0	MULTI-MSMS	3_4_uninfected	2	591.284605	1180.55466	-0.53005	39.203	0.44193	0	0.00045356	2	117.01	46097000	5038	189	1684	2086;2087	2087
A0A8I3PQP9	no	AAGCDFTNVVK	11	Unmodified	_AAGCDFTNVVK_	0	MULTI-MSMS	3_5_uninfected	2	591.284605	1180.55466	-0.63698	39.432	0.61368	0	0.0024883	1	82.749	39639000	5038	189	1685	2088	2088
A0A8I3PQP9	no	AAGCDFTNVVK	11	Unmodified	_AAGCDFTNVVK_	0	MULTI-MSMS	3_6_uninfected	2	591.284605	1180.55466	-0.71128	38.821	0.44117	0	0.0027296	1	81.338	60996000	5038	189	1686	2089	2089
A0A8I3PQP9	no	AAGCDFTNVVK	11	Unmodified	_AAGCDFTNVVK_	0	MULTI-MSMS	5_4_uninfected	2	591.284605	1180.55466	-0.7914	37.499	0.67743	0	0.0042434	1	73.985	48048000	5038	189	1687	2090	2090
A0A8I3PQP9	no	AAGCDFTNVVK	11	Unmodified	_AAGCDFTNVVK_	0	MULTI-MSMS	5_5_uninfected	2	591.284605	1180.55466	-1.0128	37.855	0.74881	0	0.00070429	2	107.15	31298000	5038	189	1688	2091;2092	2091
A0A8I3PQP9	no	AAGCDFTNVVK	11	Unmodified	_AAGCDFTNVVK_	0	MULTI-MSMS	5_6_uninfected	2	591.284605	1180.55466	-1.5905	38.171	0.71256	0	0.001417	2	91.584	37050000	5038	189	1689	2093;2094	2094
A0A8I3PQP9	no	AAGCDFTNVVK	11	Unmodified	_AAGCDFTNVVK_	0	MULTI-MSMS	3_2_infected	2	591.284605	1180.55466	-0.72472	36.753	0.64689	0	0.0014801	1	90.64	43658000	5038	189	1690	2095	2095
A0A8I3PQP9	no	AAGCDFTNVVK	11	Unmodified	_AAGCDFTNVVK_	0	MULTI-MSMS	3_3_infected	2	591.284605	1180.55466	-0.56725	35.56	0.88457	0	0.0040593	2	74.376	38795000	5038	189	1691	2096;2097	2096
A0A8I3PQP9	no	AAGCDFTNVVK	11	Unmodified	_AAGCDFTNVVK_	0	MULTI-MSMS	5_1_infected	2	591.284605	1180.55466	-1.1583	36.905	0.44025	0	0.00021614	1	125.16	64491000	5038	189	1692	2098	2098
A0A8I3PQP9	no	AAGCDFTNVVK	11	Unmodified	_AAGCDFTNVVK_	0	MULTI-MSMS	5_2_infected	2	591.284605	1180.55466	-0.81726	36.695	0.7142	7.1054E-15	0.0042434	1	73.985	45506000	5038	189	1693	2099	2099
A0A8I3PQP9	no	AAGCDFTNVVK	11	Unmodified	_AAGCDFTNVVK_	0	MULTI-MSMS	5_3_infected	2	591.284605	1180.55466	-0.96413	35.91	0.47502	0	0.001209	1	94.692	47251000	5038	189	1694	2100	2100
A0A8I3PQP9	no	AAGCDFTNVVK	11	Unmodified	_AAGCDFTNVVK_	0	MULTI-MATCH	5_6_uninfected	2	591.284605	1180.55466	0.85906	39.124	0.23791	0	NaN	0	NaN	3170100	5038	189	1695
A0A8I3PQP9	no	AAGCDFTNVVK	11	Unmodified	_AAGCDFTNVVK_	0	MULTI-MATCH	3_1_infected	2	591.284605	1180.55466	-0.6155	35.865	0.47512	0	NaN	0	NaN	95581000	5038	189	1696
A0A8I3PQP9	no	AAGCDFTNVVK	11	Unmodified	_AAGCDFTNVVK_	0	MULTI-MATCH	3_2_infected	2	591.284605	1180.55466	1.1459	37.675	0.44353	0	NaN	0	NaN	2007300	5038	189	1697
A0A8I3PQP9	no	AAGCDFTNVVK	11	Unmodified	_AAGCDFTNVVK_	0	MULTI-MATCH	5_2_infected	2	591.284605	1180.55466	2.9952	37.555	0.44137	0	NaN	0	NaN	4214200	5038	189	1698
A0A8I3PQP9	no	AAGCDFTNVVK	11	Unmodified	_AAGCDFTNVVK_	0	MULTI-MATCH	5_3_infected	2	591.284605	1180.55466	1.6615	36.575	0.54483	0	NaN	0	NaN	5060900	5038	189	1699
A0A8P0SV32	no	AAGDLGLTLHQR	12	Unmodified	_AAGDLGLTLHQR_	0	MULTI-MSMS	3_4_uninfected	2	626.343843	1250.67313	-0.914	35.135	0.27234	0	0.012563	1	56.725	5594200	2244	190	1700	2101	2101
A0A8P0SV32	no	AAGDLGLTLHQR	12	Unmodified	_AAGDLGLTLHQR_	0	MSMS	5_6_uninfected	2	626.343843	1250.67313	NaN	32.848	1	0	0.010595	1	59.067		2244	190	1701	2102	2102
A0A8I3NYX9	no	AAGDTTVIENSDVSPEAESSEK	22	Unmodified	_AAGDTTVIENSDVSPEAESSEK_	0	MULTI-MSMS	5_6_uninfected	2	1118.5086	2235.00264	0.60695	41.593	0.20417	0	0.019206	1	31.827	2495400	4287	191	1702	2103	2103
A0A8I3NYX9	no	AAGDTTVIENSDVSPEAESSEK	22	Unmodified	_AAGDTTVIENSDVSPEAESSEK_	0	MULTI-MSMS	3_1_infected	2	1118.5086	2235.00264	1.2894	40.284	0.79736	-7.1054E-15	5.5915E-05	2	66.285	8984400	4287	191	1703	2104;2105	2105
A0A8I3NYX9	no	AAGDTTVIENSDVSPEAESSEK	22	Unmodified	_AAGDTTVIENSDVSPEAESSEK_	0	MULTI-MSMS	3_2_infected	2	1118.5086	2235.00264	0.99507	41.59	0.40812	0	3.454E-06	1	91.207	10157000	4287	191	1704	2106	2106
A0A8I3NYX9	no	AAGDTTVIENSDVSPEAESSEK	22	Unmodified	_AAGDTTVIENSDVSPEAESSEK_	0	MULTI-MSMS	3_3_infected	2	1118.5086	2235.00264	0.83732	40.651	0.60261	7.1054E-15	0.0010162	2	45.863	8844800	4287	191	1705	2107;2108	2108
A0A8I3NYX9	no	AAGDTTVIENSDVSPEAESSEK	22	Unmodified	_AAGDTTVIENSDVSPEAESSEK_	0	MULTI-MSMS	5_1_infected	2	1118.5086	2235.00264	0.68467	39.603	0.37167	0	2.3918E-08	1	107.35	12251000	4287	191	1706	2109	2109
A0A8I3NYX9	no	AAGDTTVIENSDVSPEAESSEK	22	Unmodified	_AAGDTTVIENSDVSPEAESSEK_	0	MULTI-MSMS	5_2_infected	2	1118.5086	2235.00264	0.24015	41.579	0.40634	7.1054E-15	5.8099E-08	1	100.11	12880000	4287	191	1707	2110	2110
A0A8I3NYX9	no	AAGDTTVIENSDVSPEAESSEK	22	Unmodified	_AAGDTTVIENSDVSPEAESSEK_	0	MULTI-MATCH	5_3_infected	2	1118.5086	2235.00264	2.045	40.748	0.67472	-7.1054E-15	NaN	0	NaN	5365300	4287	191	1708
A0A8I3SCU7	no	AAGEDPALPGTQPCTGLAAPR	21	Unmodified	_AAGEDPALPGTQPCTGLAAPR_	0	MULTI-MSMS	3_4_uninfected	2	1025.50475	2048.99494	1.1517	55.865	0.37613	0	0.00025404	1	58.595	10583000	2553	192	1709	2111	2111
A0A8I3SCU7	no	AAGEDPALPGTQPCTGLAAPR	21	Unmodified	_AAGEDPALPGTQPCTGLAAPR_	0	MULTI-MSMS	3_5_uninfected	2	1025.50475	2048.99494	-0.18421	54.741	0.27175	0	0.00020704	1	60.178	11599000	2553	192	1710	2112	2112
A0A8I3SCU7	no	AAGEDPALPGTQPCTGLAAPR	21	Unmodified	_AAGEDPALPGTQPCTGLAAPR_	0	MULTI-MSMS	3_6_uninfected	2	1025.50475	2048.99494	0.14512	53.923	0.47494	0	0.0014639	1	46.408	18074000	2553	192	1711	2113	2113
A0A8I3SCU7	no	AAGEDPALPGTQPCTGLAAPR	21	Unmodified	_AAGEDPALPGTQPCTGLAAPR_	0	MULTI-MSMS	5_4_uninfected	2	1025.50475	2048.99494	-0.28342	54.126	0.57895	0	0.018804	1	32.734	6728600	2553	192	1712	2114	2114
A0A8I3SCU7	no	AAGEDPALPGTQPCTGLAAPR	21	Unmodified	_AAGEDPALPGTQPCTGLAAPR_	0	MULTI-MSMS	5_5_uninfected	2	1025.50475	2048.99494	-0.54515	54.381	0.30526	-7.1054E-15	7.6909E-05	1	71.031	13184000	2553	192	1713	2115	2115
A0A8I3SCU7	no	AAGEDPALPGTQPCTGLAAPR	21	Unmodified	_AAGEDPALPGTQPCTGLAAPR_	0	MULTI-MSMS	5_6_uninfected	2	1025.50475	2048.99494	0.062056	54.364	0.30716	-7.1054E-15	3.1151E-05	1	81.908	9912700	2553	192	1714	2116	2116
A0A8I3SCU7	no	AAGEDPALPGTQPCTGLAAPR	21	Unmodified	_AAGEDPALPGTQPCTGLAAPR_	0	MULTI-MSMS	3_2_infected	2	1025.50475	2048.99494	-0.87493	51.961	0.44108	0	0.062268	1	22.606	9671700	2553	192	1715	2117	2117
A0A8I3SCU7	no	AAGEDPALPGTQPCTGLAAPR	21	Unmodified	_AAGEDPALPGTQPCTGLAAPR_	0	MULTI-MSMS	3_3_infected	2	1025.50475	2048.99494	-0.68537	51.719	0.61126	0	0.0072234	1	36.292	7109000	2553	192	1716	2118	2118
A0A8I3SCU7	no	AAGEDPALPGTQPCTGLAAPR	21	Unmodified	_AAGEDPALPGTQPCTGLAAPR_	0	MULTI-MSMS	5_1_infected	2	1025.50475	2048.99494	-1.2901	52.146	0.30445	0	0.0033453	1	39.685	17677000	2553	192	1717	2119	2119
A0A8I3SCU7	no	AAGEDPALPGTQPCTGLAAPR	21	Unmodified	_AAGEDPALPGTQPCTGLAAPR_	0	MULTI-MSMS	5_2_infected	2	1025.50475	2048.99494	0.79963	52.145	0.37437	0	0.049367	1	24.191	10135000	2553	192	1718	2120	2120
A0A8I3SCU7	no	AAGEDPALPGTQPCTGLAAPR	21	Unmodified	_AAGEDPALPGTQPCTGLAAPR_	0	MULTI-MSMS	5_3_infected	2	1025.50475	2048.99494	0.25391	50.866	0.37351	0	0.001761	1	45.347	10433000	2553	192	1719	2121	2121
A0A8I3SCU7	no	AAGEDPALPGTQPCTGLAAPR	21	Unmodified	_AAGEDPALPGTQPCTGLAAPR_	0	MULTI-MATCH	3_1_infected	2	1025.50475	2048.99494	-1.6221	51.923	0.30418	0	NaN	0	NaN	10249000	2553	192	1720
A0A8C0PN90	no	AAGELGIAVCNIPSAAVEETADSTICHILNLYR	33	Unmodified	_AAGELGIAVCNIPSAAVEETADSTICHILNLYR_	0	MULTI-MSMS	3_5_uninfected	3	1176.92023	3527.73885	-1.6804	111.02	0.47635	1.4211E-14	3.2801E-18	1	92.788	29160000	4128	193	1721	2122	2122
A0A8C0PN90	no	AAGELGIAVCNIPSAAVEETADSTICHILNLYR	33	Unmodified	_AAGELGIAVCNIPSAAVEETADSTICHILNLYR_	0	MULTI-MSMS	5_4_uninfected	3	1176.92023	3527.73885	-0.15827	110.79	0.30563	1.4211E-14	3.576E-24	1	111.24	32581000	4128	193	1722	2123	2123
A0A8C0PN90	no	AAGELGIAVCNIPSAAVEETADSTICHILNLYR	33	Unmodified	_AAGELGIAVCNIPSAAVEETADSTICHILNLYR_	0	MULTI-MSMS	5_5_uninfected	3	1176.92023	3527.73885	-1.028	110.76	0.61258	-1.4211E-14	8.7301E-05	1	41.734	27519000	4128	193	1723	2124	2124
A0A8C0PN90	no	AAGELGIAVCNIPSAAVEETADSTICHILNLYR	33	Unmodified	_AAGELGIAVCNIPSAAVEETADSTICHILNLYR_	0	MULTI-MSMS	5_6_uninfected	3	1176.92023	3527.73885	0.24365	110.85	0.64415	0	0.046381	1	13.202	29226000	4128	193	1724	2125	2125
A0A8C0QM78	no	AAGFDEIEQHLTYR	14	Unmodified	_AAGFDEIEQHLTYR_	0	MSMS	3_3_infected	2	825.399544	1648.78453	NaN	62.836	1	0	0.0048422	1	61.363		361	194	1725	2126	2126
A0A8C0MKC0	no	AAGFRDPLLACGTDGVGTK	19	Unmodified	_AAGFRDPLLACGTDGVGTK_	1	MULTI-MSMS	3_4_uninfected	2	953.477999	1904.94145	-0.76417	57.086	0.44271	7.1054E-15	6.0854E-12	1	160.81	16625000	1505	195	1726	2127	2127
A0A8C0MKC0	no	AAGFRDPLLACGTDGVGTK	19	Unmodified	_AAGFRDPLLACGTDGVGTK_	1	MULTI-MSMS	3_5_uninfected	2	953.477999	1904.94145	-0.17186	55.937	0.61153	0	5.5104E-18	1	182.35	21796000	1505	195	1727	2128	2128
A0A8C0MKC0	no	AAGFRDPLLACGTDGVGTK	19	Unmodified	_AAGFRDPLLACGTDGVGTK_	1	MULTI-MSMS	3_6_uninfected	2	953.477999	1904.94145	-1.2673	55.704	0.68026	0	0.00056909	1	80.534	10975000	1505	195	1728	2129	2129
A0A8C0MKC0	no	AAGFRDPLLACGTDGVGTK	19	Unmodified	_AAGFRDPLLACGTDGVGTK_	1	MULTI-MSMS	5_4_uninfected	2	953.477999	1904.94145	-0.30275	55.716	0.6803	0	4.0434E-09	2	139.6	13406000	1505	195	1729	2130;2131	2130
A0A8C0MKC0	no	AAGFRDPLLACGTDGVGTK	19	Unmodified	_AAGFRDPLLACGTDGVGTK_	1	MULTI-MSMS	5_5_uninfected	2	953.477999	1904.94145	-0.5194	55.51	0.74599	0	3.1549E-13	1	162.41	19189000	1505	195	1730	2132	2132
A0A8C0MKC0	no	AAGFRDPLLACGTDGVGTK	19	Unmodified	_AAGFRDPLLACGTDGVGTK_	1	MULTI-MSMS	5_6_uninfected	2	953.477999	1904.94145	-0.77831	55.288	0.67844	0	6.0725E-34	1	229.54	26973000	1505	195	1731	2133	2133
A0A8C0MKC0	no	AAGFRDPLLACGTDGVGTK	19	Unmodified	_AAGFRDPLLACGTDGVGTK_	1	MULTI-MSMS	3_1_infected	2	953.477999	1904.94145	-1.7963	52.855	0.6817	0	0.00032342	2	86.641	14166000	1505	195	1732	2134;2135	2135
A0A8C0MKC0	no	AAGFRDPLLACGTDGVGTK	19	Unmodified	_AAGFRDPLLACGTDGVGTK_	1	MULTI-MSMS	3_2_infected	2	953.477999	1904.94145	-0.65644	53.782	0.61193	0	0.00055168	1	80.967	5032500	1505	195	1733	2136	2136
A0A8C0MKC0	no	AAGFRDPLLACGTDGVGTK	19	Unmodified	_AAGFRDPLLACGTDGVGTK_	1	MULTI-MSMS	3_3_infected	2	953.477999	1904.94145	-1.0373	53.101	0.71192	0	0.00012885	1	94.487	7912000	1505	195	1734	2137	2137
A0A8C0MKC0	no	AAGFRDPLLACGTDGVGTK	19	Unmodified	_AAGFRDPLLACGTDGVGTK_	1	MULTI-MSMS	5_3_infected	2	953.477999	1904.94145	-0.31219	51.842	0.88271	0	1.115E-08	1	133.66	10549000	1505	195	1735	2138	2138
A0A8C0MKC0	no	AAGFRDPLLACGTDGVGTK	19	Unmodified	_AAGFRDPLLACGTDGVGTK_	1	MULTI-MATCH	5_2_infected	2	953.477999	1904.94145	0.22621	53.203	0.40714	0	NaN	0	NaN	12048000	1505	195	1736
A0A8C0MJL2	no	AAGFSSSTTSNDWEENR	17	Unmodified	_AAGFSSSTTSNDWEENR_	0	MULTI-MSMS	3_4_uninfected	2	929.895551	1857.77655	-0.90074	46.363	0.3405	7.1054E-15	2.0827E-13	1	180.2	13725000	1470	196	1737	2139	2139
A0A8C0MJL2	no	AAGFSSSTTSNDWEENR	17	Unmodified	_AAGFSSSTTSNDWEENR_	0	MULTI-MSMS	3_5_uninfected	2	929.895551	1857.77655	-0.63982	45.199	0.40606	0	7.0832E-07	2	134.98	17251000	1470	196	1738	2140;2141	2140
A0A8C0MJL2	no	AAGFSSSTTSNDWEENR	17	Unmodified	_AAGFSSSTTSNDWEENR_	0	MULTI-MSMS	3_6_uninfected	2	929.895551	1857.77655	-0.52844	44.954	0.57797	0	4.5269E-06	1	100.55	11823000	1470	196	1739	2142	2142
A0A8C0MJL2	no	AAGFSSSTTSNDWEENR	17	Unmodified	_AAGFSSSTTSNDWEENR_	0	MULTI-MSMS	5_4_uninfected	2	929.895551	1857.77655	-0.22072	45.169	0.33886	0	9.9519E-14	2	184.03	25613000	1470	196	1740	2143;2144	2143
A0A8C0MJL2	no	AAGFSSSTTSNDWEENR	17	Unmodified	_AAGFSSSTTSNDWEENR_	0	MULTI-MSMS	5_5_uninfected	2	929.895551	1857.77655	-0.62319	44.883	0.40937	0	4.7654E-10	1	161.1	16554000	1470	196	1741	2145	2145
A0A8C0MJL2	no	AAGFSSSTTSNDWEENR	17	Unmodified	_AAGFSSSTTSNDWEENR_	0	MULTI-MSMS	5_6_uninfected	2	929.895551	1857.77655	-0.052832	45.178	0.30571	7.1054E-15	6.5649E-18	1	199.12	20377000	1470	196	1742	2146	2146
A0A8C0MJL2	no	AAGFSSSTTSNDWEENR	17	Unmodified	_AAGFSSSTTSNDWEENR_	0	MULTI-MSMS	3_1_infected	2	929.895551	1857.77655	-0.73661	42.948	0.47622	0	2.8361E-06	1	119.69	22723000	1470	196	1743	2147	2147
A0A8C0MJL2	no	AAGFSSSTTSNDWEENR	17	Unmodified	_AAGFSSSTTSNDWEENR_	0	MULTI-MSMS	3_2_infected	2	929.895551	1857.77655	0.32093	43.223	0.34064	0	8.703E-17	1	187.58	26006000	1470	196	1744	2148	2148
A0A8C0MJL2	no	AAGFSSSTTSNDWEENR	17	Unmodified	_AAGFSSSTTSNDWEENR_	0	MULTI-MSMS	3_3_infected	2	929.895551	1857.77655	-0.48712	43.88	0.44126	0	7.6084E-07	1	134.56	26446000	1470	196	1745	2149	2149
A0A8C0MJL2	no	AAGFSSSTTSNDWEENR	17	Unmodified	_AAGFSSSTTSNDWEENR_	0	MULTI-MSMS	5_2_infected	2	929.895551	1857.77655	0.011377	43.451	0.33907	0	5.4459E-07	1	136.27	19158000	1470	196	1746	2150	2150
A0A8C0MJL2	no	AAGFSSSTTSNDWEENR	17	Unmodified	_AAGFSSSTTSNDWEENR_	0	MULTI-MSMS	5_3_infected	2	929.895551	1857.77655	-0.068535	43.504	0.57529	0	3.5068E-06	1	115.57	15090000	1470	196	1747	2151	2151
A0A8C0MJL2	no	AAGFSSSTTSNDWEENR	17	Deamidation (NQ)	_AAGFSSSTTSN(de)DWEENR_	0	MULTI-MSMS	5_1_infected	2	930.387559	1858.76056	3.3612	41.803	1.3272	0	0.0017106	1	76.332	25168000	1470	196	1748	2152	2152
A0A8P0PJT6	no	AAGGAVAAAPECR	13	Acetyl (Protein N-term)	_(ac)AAGGAVAAAPECR_	0	MSMS	5_4_uninfected	2	621.798411	1241.58227	NaN	34.904	1	0	1.4465E-14	1	147.95		5109	197	1749	2153	2153
A0A8P0PJT6	no	AAGGAVAAAPECR	13	Acetyl (Protein N-term)	_(ac)AAGGAVAAAPECR_	0	MULTI-MSMS	5_5_uninfected	2	621.798411	1241.58227	-0.23176	35.101	0.57756	0	2.4101E-05	1	130.98	21743000	5109	197	1750	2154	2154
A0A8P0PJT6	no	AAGGAVAAAPECR	13	Acetyl (Protein N-term)	_(ac)AAGGAVAAAPECR_	0	MSMS	3_1_infected	2	621.798411	1241.58227	NaN	33.867	1	0	8.2031E-06	1	109.42		5109	197	1751	2155	2155
A0A8P0PJT6	no	AAGGAVAAAPECR	13	Acetyl (Protein N-term)	_(ac)AAGGAVAAAPECR_	0	MSMS	5_3_infected	2	621.798411	1241.58227	NaN	33.622	1	0	8.2941E-06	1	109.29		5109	197	1752	2156	2156
A0A8C0N2D2	no	AAGHLLKPK	9	Unmodified	_AAGHLLKPK_	1	MULTI-MSMS	3_5_uninfected	2	467.795269	933.575986	0.018055	9.5562	0.20363	0	0.012581	1	104.45	4895300	2129	198	1753	2157	2157
A0A8C0N2D2	no	AAGHLLKPK	9	Unmodified	_AAGHLLKPK_	1	MULTI-MSMS	5_4_uninfected	2	467.795269	933.575986	-1.2106	8.3563	0.35856	0	0.049855	1	76.035	2366900	2129	198	1754	2158	2158
A0A8C0N2D2	no	AAGHLLKPK	9	Unmodified	_AAGHLLKPK_	1	MULTI-MATCH	3_4_uninfected	2	467.795269	933.575986	-0.74156	8.7644	0.13613	0	NaN	0	NaN	4808900	2129	198	1755
A0A8C0N2D2	no	AAGHLLKPK	9	Unmodified	_AAGHLLKPK_	1	MULTI-MATCH	5_5_uninfected	2	467.795269	933.575986	-0.80337	8.4416	0.20333	0	NaN	0	NaN	5446100	2129	198	1756
A0A8C0N2D2	no	AAGHLLKPK	9	Unmodified	_AAGHLLKPK_	1	MULTI-MATCH	5_6_uninfected	2	467.795269	933.575986	-0.75779	8.8098	0.17016	0	NaN	0	NaN	6693900	2129	198	1757
A0A8C0N2D2	no	AAGHLLKPK	9	Unmodified	_AAGHLLKPK_	1	MULTI-MATCH	3_1_infected	2	467.795269	933.575986	-1.8645	8.335	0.13567	0	NaN	0	NaN	1331500	2129	198	1758
A0A8C0N2D2	no	AAGHLLKPK	9	Unmodified	_AAGHLLKPK_	1	MULTI-MATCH	3_2_infected	2	467.795269	933.575986	-1.8796	8.5697	0.13549	0	NaN	0	NaN	1341200	2129	198	1759
A0A8C0N7D3	no	AAGLEGECDGQGPGFYLYDLGSTHGTFLNK	30	Unmodified	_AAGLEGECDGQGPGFYLYDLGSTHGTFLNK_	0	MULTI-MSMS	3_6_uninfected	3	1058.82062	3173.44003	2.3991	94.086	0.33892	0	3.886E-06	2	49.793	27351000	2329	199	1760	2159;2160	2160
A0A8C0N7D3	no	AAGLEGECDGQGPGFYLYDLGSTHGTFLNK	30	Unmodified	_AAGLEGECDGQGPGFYLYDLGSTHGTFLNK_	0	MULTI-MSMS	5_5_uninfected	3	1058.82062	3173.44003	2.8872	93.568	0.30637	0	0.00015137	2	42.536	48540000	2329	199	1761	2161;2162	2161
A0A8C0N7D3	no	AAGLEGECDGQGPGFYLYDLGSTHGTFLNK	30	Unmodified	_AAGLEGECDGQGPGFYLYDLGSTHGTFLNK_	0	MULTI-MSMS	3_2_infected	3	1058.82062	3173.44003	3.3212	91.286	0.60963	0	0.044196	2	14.931	8923400	2329	199	1762	2163;2164	2164
A0A8I3PDS8	no	AAGLETADTATSEAPESQANPHPVPGDGLHR	31	Unmodified	_AAGLETADTATSEAPESQANPHPVPGDGLHR_	0	MULTI-MSMS	3_2_infected	3	1032.82542	3095.45443	0.33151	41.063	0.37342	0	6.6699E-09	2	64.733	6921100	3337	200	1763	2165;2166	2165
A0A8I3PDS8	no	AAGLETADTATSEAPESQANPHPVPGDGLHR	31	Unmodified	_AAGLETADTATSEAPESQANPHPVPGDGLHR_	0	MULTI-MSMS	3_3_infected	3	1032.82542	3095.45443	0.50366	39.749	0.27155	0	6.6398E-09	2	64.779	6714200	3337	200	1764	2167;2168	2167
A0A8I3PDS8	no	AAGLETADTATSEAPESQANPHPVPGDGLHR	31	Unmodified	_AAGLETADTATSEAPESQANPHPVPGDGLHR_	0	MULTI-MSMS	5_1_infected	3	1032.82542	3095.45443	0.10561	38.565	0.37466	0	2.6284E-14	1	89.723	15462000	3337	200	1765	2169	2169
A0A8I3PDS8	no	AAGLETADTATSEAPESQANPHPVPGDGLHR	31	Unmodified	_AAGLETADTATSEAPESQANPHPVPGDGLHR_	0	MULTI-MSMS	5_2_infected	3	1032.82542	3095.45443	-0.054836	41.242	0.30468	-7.1054E-15	1.0753E-09	1	73.341	10290000	3337	200	1766	2170	2170
A0A8I3PDS8	no	AAGLETADTATSEAPESQANPHPVPGDGLHR	31	Unmodified	_AAGLETADTATSEAPESQANPHPVPGDGLHR_	0	MULTI-MSMS	5_3_infected	3	1032.82542	3095.45443	0.22161	39.058	0.40925	0	0.058335	1	9.6275	3074800	3337	200	1767	2171	2171
A0A8C0RKZ6	no	AAGMGSYVTPQR	12	Unmodified	_AAGMGSYVTPQR_	0	MULTI-MSMS	3_4_uninfected	2	619.303329	1236.59211	-1.3754	33.815	0.47679	0	0.006006	2	63.734	7267900	5014	201	1768	2172;2173	2173
A0A8C0RKZ6	no	AAGMGSYVTPQR	12	Unmodified	_AAGMGSYVTPQR_	0	MULTI-MSMS	3_5_uninfected	2	619.303329	1236.59211	-2.1932	32.403	0.4739	0	0.017957	2	51.762	8587000	5014	201	1769	2174;2175	2175
A0A8C0RKZ6	no	AAGMGSYVTPQR	12	Unmodified	_AAGMGSYVTPQR_	0	MULTI-MSMS	3_6_uninfected	2	619.303329	1236.59211	-1.9844	31.533	0.54056	3.5527E-15	0.03162	1	46.475	8731200	5014	201	1770	2176	2176
A0A8C0RKZ6	no	AAGMGSYVTPQR	12	Unmodified	_AAGMGSYVTPQR_	0	MULTI-MATCH	5_4_uninfected	2	619.303329	1236.59211	0.56897	31.681	0.45612	0	NaN	0	NaN	4213000	5014	201	1771
A0A8C0RKZ6	no	AAGMGSYVTPQR	12	Unmodified	_AAGMGSYVTPQR_	0	MULTI-MATCH	5_4_uninfected	2	619.303329	1236.59211	-1.3525	31.939	0.36822	3.5527E-15	NaN	0	NaN	5238000	5014	201	1772
A0A8C0RKZ6	no	AAGMGSYVTPQR	12	Unmodified	_AAGMGSYVTPQR_	0	MULTI-MATCH	5_5_uninfected	2	619.303329	1236.59211	0.38986	31.979	0.44427	0	NaN	0	NaN	9344600	5014	201	1773
A0A8C0RKZ6	no	AAGMGSYVTPQR	12	Unmodified	_AAGMGSYVTPQR_	0	MULTI-MATCH	5_6_uninfected	2	619.303329	1236.59211	-4.7576	31.069	0.06143	0	NaN	0	NaN	7994400	5014	201	1774
A0A8C0RKZ6	no	AAGMGSYVTPQR	12	Unmodified	_AAGMGSYVTPQR_	0	MULTI-MATCH	3_2_infected	2	619.303329	1236.59211	0.0019273	32.423	0.30686	0	NaN	0	NaN	3671900	5014	201	1775
A0A8P0NI35	no	AAGQPYEQYAK	11	Unmodified	_AAGQPYEQYAK_	0	MULTI-MSMS	5_6_uninfected	2	613.296027	1224.5775	-1.7288	26.483	0.30478	-3.5527E-15	0.048857	1	43.185	5711300	6618	202	1776	2177	2177
A0A8P0NI35	no	AAGQPYEQYAK	11	Unmodified	_AAGQPYEQYAK_	0	MULTI-MATCH	3_4_uninfected	2	613.296027	1224.5775	-0.61641	26.716	0.44268	0	NaN	0	NaN	1563800	6618	202	1777
A0A8P0NI35	no	AAGQPYEQYAK	11	Unmodified	_AAGQPYEQYAK_	0	MULTI-MATCH	3_3_infected	2	613.296027	1224.5775	1.0955	26.13	0.60977	0	NaN	0	NaN	3996700	6618	202	1778
A0A8P0NI35	no	AAGQPYEQYAK	11	Unmodified	_AAGQPYEQYAK_	0	MULTI-MATCH	5_2_infected	2	613.296027	1224.5775	0.55344	25.837	0.97209	0	NaN	0	NaN	2532200	6618	202	1779
A0A8C0TIN7	no	AAGQYSTSYAQQK	13	Unmodified	_AAGQYSTSYAQQK_	0	MULTI-MSMS	3_4_uninfected	2	701.833505	1401.65246	1.7079	19.814	0.33994	0	0.00024398	1	98.048	5241900	6035	203	1780	2178	2178
A0A8C0TIN7	no	AAGQYSTSYAQQK	13	Unmodified	_AAGQYSTSYAQQK_	0	MSMS	3_6_uninfected	2	701.833505	1401.65246	NaN	19.405	1	0	3.183E-06	1	118.71		6035	203	1781	2179	2179
A0A8C0TIN7	no	AAGQYSTSYAQQK	13	Unmodified	_AAGQYSTSYAQQK_	0	MULTI-MSMS	5_4_uninfected	2	701.833505	1401.65246	0.37521	20.356	0.68583	0	0.044626	1	41.399	3048100	6035	203	1782	2180	2180
A0A8C0TIN7	no	AAGQYSTSYAQQK	13	Unmodified	_AAGQYSTSYAQQK_	0	MULTI-MSMS	5_6_uninfected	2	701.833505	1401.65246	-0.24032	19.849	0.22656	0	0.00031758	1	96.143	2292000	6035	203	1783	2181	2181
A0A8C0TIN7	no	AAGQYSTSYAQQK	13	Unmodified	_AAGQYSTSYAQQK_	0	MSMS	3_1_infected	2	701.833505	1401.65246	NaN	17.388	1	0	0.00033793	1	90.108		6035	203	1784	2182	2182
A0A8C0TIN7	no	AAGQYSTSYAQQK	13	Unmodified	_AAGQYSTSYAQQK_	0	MULTI-MSMS	3_2_infected	2	701.833505	1401.65246	-0.53571	18.351	0.22459	0	3.3528E-05	2	135.43	10280000	6035	203	1785	2183;2184	2184
A0A8C0TIN7	no	AAGQYSTSYAQQK	13	Unmodified	_AAGQYSTSYAQQK_	0	MSMS	5_1_infected	2	701.833505	1401.65246	NaN	19.658	1	0	0.0010003	1	78.655		6035	203	1786	2185	2185
A0A8C0TIN7	no	AAGQYSTSYAQQK	13	Unmodified	_AAGQYSTSYAQQK_	0	MSMS	5_2_infected	2	701.833505	1401.65246	NaN	17.703	1	0	0.00044762	1	85.807		6035	203	1787	2186	2186
A0A8C0TIN7	no	AAGQYSTSYAQQK	13	Unmodified	_AAGQYSTSYAQQK_	0	MULTI-MATCH	5_5_uninfected	2	701.833505	1401.65246	-0.94602	20.602	0.30654	0	NaN	0	NaN	3926400	6035	203	1788
A0A8P0NLP5	no	AAGSVPSEIIER	12	Acetyl (Protein N-term)	_(ac)AAGSVPSEIIER_	0	MULTI-MSMS	3_4_uninfected	2	635.835517	1269.65648	-0.053106	67.749	0.40738	0	0.00036418	1	93.096	17866000	1001	204	1789	2187	2187
A0A8P0NLP5	no	AAGSVPSEIIER	12	Acetyl (Protein N-term)	_(ac)AAGSVPSEIIER_	0	MULTI-MSMS	3_5_uninfected	2	635.835517	1269.65648	1.1751	66.957	0.44214	0	0.00018764	1	104.22	17316000	1001	204	1790	2188	2188
A0A8P0NLP5	no	AAGSVPSEIIER	12	Acetyl (Protein N-term)	_(ac)AAGSVPSEIIER_	0	MULTI-MSMS	3_6_uninfected	2	635.835517	1269.65648	-0.25907	66.604	0.54253	0	0.00028806	1	96.342	17963000	1001	204	1791	2189	2189
A0A8P0NLP5	no	AAGSVPSEIIER	12	Acetyl (Protein N-term)	_(ac)AAGSVPSEIIER_	0	MULTI-MSMS	5_4_uninfected	2	635.835517	1269.65648	-0.5587	66.555	0.34101	0	0.00029573	1	96.015	19265000	1001	204	1792	2190	2190
A0A8P0NLP5	no	AAGSVPSEIIER	12	Acetyl (Protein N-term)	_(ac)AAGSVPSEIIER_	0	MULTI-MSMS	5_5_uninfected	2	635.835517	1269.65648	1.4117	66.371	0.37371	-1.4211E-14	0.00036418	1	93.096	20310000	1001	204	1793	2191	2191
A0A8P0NLP5	no	AAGSVPSEIIER	12	Acetyl (Protein N-term)	_(ac)AAGSVPSEIIER_	0	MSMS	5_6_uninfected	2	635.835517	1269.65648	NaN	66.303	1	0	0.00051739	1	82.417		1001	204	1794	2192	2192
A0A8P0NLP5	no	AAGSVPSEIIER	12	Acetyl (Protein N-term)	_(ac)AAGSVPSEIIER_	0	MULTI-MSMS	3_1_infected	2	635.835517	1269.65648	0.76049	63.983	0.40642	-7.1054E-15	0.0002026	1	100.48	11858000	1001	204	1795	2193	2193
A0A8P0NLP5	no	AAGSVPSEIIER	12	Acetyl (Protein N-term)	_(ac)AAGSVPSEIIER_	0	MULTI-MSMS	3_2_infected	2	635.835517	1269.65648	0.8991	64.136	0.47493	0	0.00028806	2	96.342	9086100	1001	204	1796	2194;2195	2195
A0A8P0NLP5	no	AAGSVPSEIIER	12	Acetyl (Protein N-term)	_(ac)AAGSVPSEIIER_	0	MULTI-MSMS	5_1_infected	2	635.835517	1269.65648	0.76763	64.337	0.50998	1.4211E-14	0.0025245	1	67.113	9759700	1001	204	1797	2196	2196
A0A8P0NLP5	no	AAGSVPSEIIER	12	Acetyl (Protein N-term)	_(ac)AAGSVPSEIIER_	0	MSMS	5_2_infected	2	635.835517	1269.65648	NaN	63.757	1	0	0.00040017	1	85.355		1001	204	1798	2197	2197
A0A8P0NMA3	no	AAGTAEPAEPAEPAEPEASR	20	Unmodified	_AAGTAEPAEPAEPAEPEASR_	0	MULTI-MSMS	3_4_uninfected	2	975.955608	1949.89666	0.64846	32.585	0.61392	0	0.04722	1	25.718	2994500	4060	205	1799	2198	2198
A0A8P0NMA3	no	AAGTAEPAEPAEPAEPEASR	20	Unmodified	_AAGTAEPAEPAEPAEPEASR_	0	MULTI-MSMS	3_5_uninfected	2	975.955608	1949.89666	-0.27739	31.268	0.34002	-3.5527E-15	0.0012496	1	49.12	4711800	4060	205	1800	2199	2199
A0A8P0NMA3	no	AAGTAEPAEPAEPAEPEASR	20	Unmodified	_AAGTAEPAEPAEPAEPEASR_	0	MULTI-MSMS	3_6_uninfected	2	975.955608	1949.89666	-1.1756	30.36	0.23733	3.5527E-15	0.0057247	1	38.366	3962200	4060	205	1801	2200	2200
A0A8P0NMA3	no	AAGTAEPAEPAEPAEPEASR	20	Unmodified	_AAGTAEPAEPAEPAEPEASR_	0	MULTI-MSMS	5_5_uninfected	2	975.955608	1949.89666	0.048542	31.191	0.44045	0	0.00052481	1	57.802	2563900	4060	205	1802	2201	2201
A0A8P0NMA3	no	AAGTAEPAEPAEPAEPEASR	20	Unmodified	_AAGTAEPAEPAEPAEPEASR_	0	MULTI-MSMS	3_1_infected	2	975.955608	1949.89666	-0.72137	28.993	0.67943	0	0.041476	1	27.335	7213700	4060	205	1803	2202	2202
A0A8P0NMA3	no	AAGTAEPAEPAEPAEPEASR	20	Unmodified	_AAGTAEPAEPAEPAEPEASR_	0	MULTI-MSMS	3_2_infected	2	975.955608	1949.89666	-0.80372	28.905	0.44212	0	0.00024346	1	64.798	7528100	4060	205	1804	2203	2203
A0A8P0NMA3	no	AAGTAEPAEPAEPAEPEASR	20	Unmodified	_AAGTAEPAEPAEPAEPEASR_	0	MULTI-MSMS	3_3_infected	2	975.955608	1949.89666	-1.0911	29.687	0.40697	0	1.0388E-10	1	112.42	10187000	4060	205	1805	2204	2204
A0A8P0NMA3	no	AAGTAEPAEPAEPAEPEASR	20	Unmodified	_AAGTAEPAEPAEPAEPEASR_	0	MULTI-MSMS	5_1_infected	2	975.955608	1949.89666	-0.5028	27.677	1.051	0	0.0060459	3	37.594	5168200	4060	205	1806	2205;2206;2207	2205
A0A8P0NMA3	no	AAGTAEPAEPAEPAEPEASR	20	Unmodified	_AAGTAEPAEPAEPAEPEASR_	0	MULTI-MSMS	5_2_infected	2	975.955608	1949.89666	-0.64371	28.79	0.37275	0	1.9052E-07	1	107.46	10470000	4060	205	1807	2208	2208
A0A8P0NMA3	no	AAGTAEPAEPAEPAEPEASR	20	Unmodified	_AAGTAEPAEPAEPAEPEASR_	0	MULTI-MSMS	5_3_infected	2	975.955608	1949.89666	-0.43853	28.988	0.74698	0	0.00094815	1	50.145	6332800	4060	205	1808	2209	2209
A0A8P0NMA3	no	AAGTAEPAEPAEPAEPEASR	20	Unmodified	_AAGTAEPAEPAEPAEPEASR_	0	MULTI-MATCH	5_4_uninfected	2	975.955608	1949.89666	-0.26188	30.091	0.64741	0	NaN	0	NaN	3191100	4060	205	1809
A0A8P0NMA3	no	AAGTAEPAEPAEPAEPEASR	20	Unmodified	_AAGTAEPAEPAEPAEPEASR_	0	MULTI-MATCH	5_6_uninfected	2	975.955608	1949.89666	-1.0998	29.929	0.42747	-3.5527E-15	NaN	0	NaN	4458500	4060	205	1810
A0A8P0NMA3	no	AAGTAEPAEPAEPAEPEASR	20	Unmodified	_AAGTAEPAEPAEPAEPEASR_	0	MULTI-MATCH	5_3_infected	2	975.955608	1949.89666	0.86072	29.693	0.10165	3.5527E-15	NaN	0	NaN	498950	4060	205	1811
A0A8C0TN08	no	AAGTDGSDFQHR	12	Unmodified	_AAGTDGSDFQHR_	0	MULTI-MSMS	3_4_uninfected	2	631.28144	1260.54833	-0.48275	14.61	0.13791	1.7764E-15	1.1019E-08	1	223.08	9461600	6084	206	1812	2210	2210
A0A8C0TN08	no	AAGTDGSDFQHR	12	Unmodified	_AAGTDGSDFQHR_	0	MULTI-MSMS	3_5_uninfected	2	631.28144	1260.54833	0.5945	13.684	0.33038	0	8.2688E-05	1	129.85	3877200	6084	206	1813	2211	2211
A0A8C0TN08	no	AAGTDGSDFQHR	12	Unmodified	_AAGTDGSDFQHR_	0	MULTI-MSMS	3_6_uninfected	2	631.28144	1260.54833	-0.42003	14.836	0.13479	1.7764E-15	4.5652E-05	1	140.83	6158500	6084	206	1814	2212	2212
A0A8C0TN08	no	AAGTDGSDFQHR	12	Unmodified	_AAGTDGSDFQHR_	0	MULTI-MSMS	5_4_uninfected	2	631.28144	1260.54833	-0.49237	13.551	0.20473	0	9.8739E-06	1	195.79	9783900	6084	206	1815	2213	2213
A0A8C0TN08	no	AAGTDGSDFQHR	12	Unmodified	_AAGTDGSDFQHR_	0	MULTI-MSMS	5_5_uninfected	2	631.28144	1260.54833	-0.582	13.778	0.27263	0	3.3647E-06	1	205.83	7021800	6084	206	1816	2214	2214
A0A8C0TN08	no	AAGTDGSDFQHR	12	Unmodified	_AAGTDGSDFQHR_	0	MULTI-MSMS	5_6_uninfected	2	631.28144	1260.54833	-0.57634	13.573	0.26432	0	3.702E-05	2	137.95	4753000	6084	206	1817	2215;2216	2216
A0A8C0TN08	no	AAGTDGSDFQHR	12	Unmodified	_AAGTDGSDFQHR_	0	MULTI-MSMS	3_1_infected	2	631.28144	1260.54833	-0.58847	13.954	0.16977	0	0.00030474	1	111.65	7200000	6084	206	1818	2217	2217
A0A8C0TN08	no	AAGTDGSDFQHR	12	Unmodified	_AAGTDGSDFQHR_	0	MULTI-MSMS	3_2_infected	2	631.28144	1260.54833	-1.461	12.314	0.26969	-1.7764E-15	1.8013E-05	1	186.78	11323000	6084	206	1819	2218	2218
A0A8C0TN08	no	AAGTDGSDFQHR	12	Unmodified	_AAGTDGSDFQHR_	0	MULTI-MSMS	3_3_infected	2	631.28144	1260.54833	-0.20219	14.147	0.30723	0	5.4275E-05	1	171.56	11923000	6084	206	1820	2219	2219
A0A8C0TN08	no	AAGTDGSDFQHR	12	Unmodified	_AAGTDGSDFQHR_	0	MULTI-MSMS	5_1_infected	2	631.28144	1260.54833	-0.85937	12.158	0.27237	0	1.157E-05	1	193.82	17536000	6084	206	1821	2220	2220
A0A8C0TN08	no	AAGTDGSDFQHR	12	Unmodified	_AAGTDGSDFQHR_	0	MULTI-MSMS	5_2_infected	2	631.28144	1260.54833	-1.0996	13.253	0.17023	0	0.00012875	1	123.88	8068400	6084	206	1822	2221	2221
A0A8C0TN08	no	AAGTDGSDFQHR	12	Unmodified	_AAGTDGSDFQHR_	0	MULTI-MSMS	5_3_infected	2	631.28144	1260.54833	-1.16	13.747	0.27169	0	8.5436E-05	1	166.33	7464100	6084	206	1823	2222	2222
A0A8C0S2B1	no	AAGTGTASPVSGPGVVR	17	Unmodified	_AAGTGTASPVSGPGVVR_	0	MULTI-MSMS	3_4_uninfected	2	742.396804	1482.77906	0.36978	30.199	0.54408	3.5527E-15	0.0046632	1	51.013	2527600	5280	207	1824	2223	2223
A0A8C0S2B1	no	AAGTGTASPVSGPGVVR	17	Unmodified	_AAGTGTASPVSGPGVVR_	0	MULTI-MSMS	3_5_uninfected	2	742.396804	1482.77906	2.2303	30.22	0.4412	-3.5527E-15	0.0039672	1	53.252	2883000	5280	207	1825	2224	2224
A0A8C0S2B1	no	AAGTGTASPVSGPGVVR	17	Unmodified	_AAGTGTASPVSGPGVVR_	0	MULTI-SECPEP	3_6_uninfected	2	742.396804	1482.77906	0.53968	29.353	0.27139	0	0.0095576	1	64.55	1994400	5280	207	1826	2225	2225
A0A8C0S2B1	no	AAGTGTASPVSGPGVVR	17	Unmodified	_AAGTGTASPVSGPGVVR_	0	MULTI-MSMS	5_5_uninfected	2	742.396804	1482.77906	1.9298	28.893	0.43994	0	0.029565	1	36.284	2490500	5280	207	1827	2226	2226
A0A8C0S2B1	no	AAGTGTASPVSGPGVVR	17	Unmodified	_AAGTGTASPVSGPGVVR_	0	MULTI-MATCH	5_6_uninfected	2	742.396804	1482.77906	1.1185	28.848	0.13572	0	NaN	0	NaN	2193500	5280	207	1828
A0A8C0TD64	no	AAGTLYTYPENWR	13	Acetyl (Protein N-term)	_(ac)AAGTLYTYPENWR_	0	MULTI-SECPEP	3_4_uninfected	2	792.37808	1582.74161	-1.631	92.379	0.47383	0	0.0011674	1	105.4	61625000	5949	208	1829	2227	2227
A0A8C0TD64	no	AAGTLYTYPENWR	13	Acetyl (Protein N-term)	_(ac)AAGTLYTYPENWR_	0	MULTI-MSMS	3_6_uninfected	2	792.37808	1582.74161	-0.26981	92.029	0.50797	0	0.00017464	2	95.642	99268000	5949	208	1830	2228;2229	2228
A0A8C0TD64	no	AAGTLYTYPENWR	13	Acetyl (Protein N-term)	_(ac)AAGTLYTYPENWR_	0	MULTI-MSMS	5_4_uninfected	2	792.37808	1582.74161	0.075811	91.233	0.50897	0	0.00072101	1	77.192	82516000	5949	208	1831	2230	2230
A0A8C0TD64	no	AAGTLYTYPENWR	13	Acetyl (Protein N-term)	_(ac)AAGTLYTYPENWR_	0	MULTI-MSMS	5_5_uninfected	2	792.37808	1582.74161	-0.47139	91.207	0.7776	0	1.2475E-05	1	150.27	103270000	5949	208	1832	2231	2231
A0A8C0TD64	no	AAGTLYTYPENWR	13	Acetyl (Protein N-term)	_(ac)AAGTLYTYPENWR_	0	MULTI-MSMS	5_6_uninfected	2	792.37808	1582.74161	-0.40399	91.459	0.54301	0	8.8762E-05	1	100.48	117240000	5949	208	1833	2232	2232
A0A8C0TD64	no	AAGTLYTYPENWR	13	Acetyl (Protein N-term)	_(ac)AAGTLYTYPENWR_	0	MULTI-MSMS	3_3_infected	2	792.37808	1582.74161	-2.4969	88.677	0.81388	0	0.00032938	1	87.913	46575000	5949	208	1834	2233	2233
A0A8C0TD64	no	AAGTLYTYPENWR	13	Acetyl (Protein N-term)	_(ac)AAGTLYTYPENWR_	0	MSMS	5_1_infected	2	792.37808	1582.74161	NaN	88.62	1	0	0.0095764	1	53.683		5949	208	1835	2234	2234
A0A8C0TD64	no	AAGTLYTYPENWR	13	Acetyl (Protein N-term),Deamidation (NQ)	_(ac)AAGTLYTYPEN(de)WR_	0	MULTI-MSMS	3_6_uninfected	2	792.870088	1583.72562	-0.22567	94.129	0.33892	0	0.003941	1	66.595	12411000	5949	208	1836	2235	2235
A0A8C0TD64	no	AAGTLYTYPENWR	13	Acetyl (Protein N-term),Deamidation (NQ)	_(ac)AAGTLYTYPEN(de)WR_	0	MULTI-MSMS	5_4_uninfected	2	792.870088	1583.72562	1.2072	93.556	0.23698	0	0.00050052	1	91.855	10944000	5949	208	1837	2236	2236
A0A8C0TD64	no	AAGTLYTYPENWR	13	Acetyl (Protein N-term),Deamidation (NQ)	_(ac)AAGTLYTYPEN(de)WR_	0	MULTI-MSMS	5_5_uninfected	2	792.870088	1583.72562	1.1211	93.622	0.3408	-1.4211E-14	0.0036286	1	67.704	10611000	5949	208	1838	2237	2237
A0A8C0TD64	no	AAGTLYTYPENWR	13	Acetyl (Protein N-term),Deamidation (NQ)	_(ac)AAGTLYTYPEN(de)WR_	0	MULTI-MATCH	5_6_uninfected	2	792.870088	1583.72562	1.7056	93.839	0.27154	1.4211E-14	NaN	0	NaN	15205000	5949	208	1839
A0A8I3NPD6	no	AAGTSNYWEDLR	12	Acetyl (Protein N-term)	_(ac)AAGTSNYWEDLR_	0	MULTI-MSMS	3_5_uninfected	2	712.82568	1423.63681	-3.9796	85.685	0.23703	0	0.0045728	1	60.167	9079900	1527	209	1840	2238	2238
A0A8I3NPD6	no	AAGTSNYWEDLR	12	Acetyl (Protein N-term)	_(ac)AAGTSNYWEDLR_	0	MULTI-MATCH	3_3_infected	2	712.82568	1423.63681	-10.529	85.598	0.20373	0	NaN	0	NaN	6443900	1527	209	1841
A0A8I3NPD6	no	AAGTSNYWEDLRK	13	Acetyl (Protein N-term)	_(ac)AAGTSNYWEDLRK_	1	MULTI-MSMS	3_6_uninfected	2	776.873162	1551.73177	4.3697	64.824	0.64522	0	1.5137E-05	1	164.64	250600000	1527	210	1842	2239	2239
A0A8I3NPD6	no	AAGTSNYWEDLRK	13	Acetyl (Protein N-term)	_(ac)AAGTSNYWEDLRK_	1	MULTI-MSMS	5_5_uninfected	2	776.873162	1551.73177	4.4442	64.996	0.57912	0	4.7295E-05	1	130.01	258650000	1527	210	1843	2240	2240
A0A8I3NPD6	no	AAGTSNYWEDLRK	13	Acetyl (Protein N-term)	_(ac)AAGTSNYWEDLRK_	1	MSMS	5_6_uninfected	2	776.873162	1551.73177	NaN	64.591	1	0	1.9754E-14	1	145.99		1527	210	1844	2241	2241
A0A8I3NPD6	no	AAGTSNYWEDLRK	13	Acetyl (Protein N-term)	_(ac)AAGTSNYWEDLRK_	1	MULTI-MSMS	3_2_infected	2	776.873162	1551.73177	2.2212	61.842	1.0879	0	0.011915	1	54.259	88946000	1527	210	1845	2242	2242
A0A8I3NPD6	no	AAGTSNYWEDLRK	13	Acetyl (Protein N-term)	_(ac)AAGTSNYWEDLRK_	1	MULTI-MATCH	5_4_uninfected	2	776.873162	1551.73177	8.0925	61.62	0.3745	-7.1054E-15	NaN	0	NaN	31722000	1527	210	1846
A0A8P0TKE0	no	AAGVCLEPHQEEK	13	Unmodified	_AAGVCLEPHQEEK_	0	MULTI-MSMS	3_4_uninfected	2	734.348465	1466.68238	-0.31707	18.376	0.37503	0	0.00798	1	59.067	3052000	2170	211	1847	2243	2243
A0A8P0TKE0	no	AAGVCLEPHQEEK	13	Unmodified	_AAGVCLEPHQEEK_	0	MULTI-MATCH	3_6_uninfected	2	734.348465	1466.68238	-0.97339	18.371	0.40676	0	NaN	0	NaN	1627100	2170	211	1848
A0A8P0TKE0	no	AAGVCLEPHQEEK	13	Unmodified	_AAGVCLEPHQEEK_	0	MULTI-MATCH	5_5_uninfected	2	734.348465	1466.68238	-1.1807	18.702	0.19291	0	NaN	0	NaN	1080500	2170	211	1849
A0A8P0TKE0	no	AAGVCLEPHQEEK	13	Unmodified	_AAGVCLEPHQEEK_	0	MULTI-MATCH	5_6_uninfected	2	734.348465	1466.68238	-3.7677	18.757	0.13486	0	NaN	0	NaN	2423200	2170	211	1850
A0A8P0TKE0	no	AAGVCLEPHQEEK	13	Unmodified	_AAGVCLEPHQEEK_	0	MULTI-MATCH	3_2_infected	2	734.348465	1466.68238	6.3032	18.677	0.30542	0	NaN	0	NaN	1661300	2170	211	1851
A0A8I3NZP6	no	AAGVCLMLLATCCEDDIVPHVLPFIK	26	Unmodified	_AAGVCLMLLATCCEDDIVPHVLPFIK_	0	MULTI-MSMS	3_5_uninfected	3	981.493076	2941.4574	0.44018	106.35	0.34059	0	7.9327E-05	2	48.077	13906000	763	212	1852	2244;2245	2245
A0A8I3NZP6	no	AAGVCLMLLATCCEDDIVPHVLPFIK	26	Unmodified	_AAGVCLMLLATCCEDDIVPHVLPFIK_	0	MULTI-MATCH	3_4_uninfected	3	981.493076	2941.4574	1.614	107.01	0.57795	0	NaN	0	NaN	13701000	763	212	1853
A0A8I3MBN3	no	AAGVDDQENWHEGK	14	Unmodified	_AAGVDDQENWHEGK_	0	MULTI-MSMS	3_4_uninfected	2	778.342226	1554.6699	1.9689	23.294	0.54088	3.5527E-15	0.0093014	1	55.314	3895100	916	213	1854	2246	2246
A0A8I3MBN3	no	AAGVDDQENWHEGK	14	Unmodified	_AAGVDDQENWHEGK_	0	MULTI-MSMS	3_5_uninfected	2	778.342226	1554.6699	-1.3954	22.276	0.23863	3.5527E-15	0.0011381	1	78.136	2396300	916	213	1855	2247	2247
A0A8I3MBN3	no	AAGVDDQENWHEGK	14	Unmodified	_AAGVDDQENWHEGK_	0	MULTI-MSMS	3_6_uninfected	2	778.342226	1554.6699	1.6122	21.513	0.41628	0	0.0021087	1	71.555	2087500	916	213	1856	2248	2248
A0A8I3MBN3	no	AAGVDDQENWHEGK	14	Unmodified	_AAGVDDQENWHEGK_	0	MULTI-MSMS	5_4_uninfected	2	778.342226	1554.6699	1.8985	22.016	0.30497	3.5527E-15	0.0003138	1	94.616	2928300	916	213	1857	2249	2249
A0A8I3MBN3	no	AAGVDDQENWHEGK	14	Unmodified	_AAGVDDQENWHEGK_	0	MULTI-MSMS	5_5_uninfected	2	778.342226	1554.6699	0.49424	21.972	0.23842	0	0.00014353	1	103.21	4092100	916	213	1858	2250	2250
A0A8I3MBN3	no	AAGVDDQENWHEGK	14	Unmodified	_AAGVDDQENWHEGK_	0	MULTI-SECPEP	3_1_infected	2	778.342226	1554.6699	-0.82599	19.219	0.5425	0	0.047403	1	56.548	6475900	916	213	1859	2251	2251
A0A8I3MBN3	no	AAGVDDQENWHEGK	14	Unmodified	_AAGVDDQENWHEGK_	0	MULTI-MSMS	3_2_infected	2	778.342226	1554.6699	0.20133	20.674	0.44235	0	0.004217	1	62.466	5779200	916	213	1860	2252	2252
A0A8I3MBN3	no	AAGVDDQENWHEGK	14	Unmodified	_AAGVDDQENWHEGK_	0	MULTI-SECPEP	3_3_infected	2	778.342226	1554.6699	-2.3122	19.572	0.34228	0	0.0098868	1	91.549	7196200	916	213	1861	2253	2253
A0A8I3MBN3	no	AAGVDDQENWHEGK	14	Unmodified	_AAGVDDQENWHEGK_	0	MULTI-SECPEP	5_3_infected	2	778.342226	1554.6699	-1.373	20.36	0.27183	3.5527E-15	0.016514	1	78.342	5330400	916	213	1862	2254	2254
A0A8I3MBN3	no	AAGVDDQENWHEGK	14	Unmodified	_AAGVDDQENWHEGK_	0	MULTI-MATCH	3_6_uninfected	2	778.342226	1554.6699	2.8135	19.069	0.20363	0	NaN	0	NaN	2683900	916	213	1863
A0A8I3MBN3	no	AAGVDDQENWHEGK	14	Unmodified	_AAGVDDQENWHEGK_	0	MULTI-MATCH	5_6_uninfected	2	778.342226	1554.6699	0.099959	21.067	0.27302	0	NaN	0	NaN	8266400	916	213	1864
A0A8I3MBN3	no	AAGVDDQENWHEGK	14	Unmodified	_AAGVDDQENWHEGK_	0	MULTI-MATCH	5_1_infected	2	778.342226	1554.6699	-1.1115	21.554	0.23754	0	NaN	0	NaN	20767000	916	213	1865
A0A8C0NII8	no	AAGVDQWLEVFCEQEEK	17	Unmodified	_AAGVDQWLEVFCEQEEK_	0	MULTI-MSMS	3_4_uninfected	2	1019.46475	2036.91496	-1.9154	100.77	0.13617	0	0.0048353	1	50.46	11674000	2763	214	1866	2255	2255
A0A8C0NII8	no	AAGVDQWLEVFCEQEEK	17	Unmodified	_AAGVDQWLEVFCEQEEK_	0	MULTI-MSMS	5_4_uninfected	2	1019.46475	2036.91496	1.3285	100.14	0.16988	-1.4211E-14	0.013343	1	44.406	14506000	2763	214	1867	2256	2256
A0A8C0NII8	no	AAGVDQWLEVFCEQEEK	17	Unmodified	_AAGVDQWLEVFCEQEEK_	0	MULTI-MSMS	3_2_infected	2	1019.46475	2036.91496	3.3411	98.773	0.20327	0	0.062663	1	30.023	14594000	2763	214	1868	2257	2257
A0A8C0NII8	no	AAGVDQWLEVFCEQEEK	17	Unmodified	_AAGVDQWLEVFCEQEEK_	0	MULTI-MATCH	5_6_uninfected	2	1019.46475	2036.91496	-0.50473	100.01	0.13561	1.4211E-14	NaN	0	NaN	9742100	2763	214	1869
A0A8C0NII8	no	AAGVDQWLEVFCEQEEK	17	Unmodified	_AAGVDQWLEVFCEQEEK_	0	MULTI-MATCH	3_1_infected	2	1019.46475	2036.91496	0.7062	98.558	0.20345	-1.4211E-14	NaN	0	NaN	8102400	2763	214	1870
A0A8C0NII8	no	AAGVDQWLEVFCEQEEK	17	Unmodified	_AAGVDQWLEVFCEQEEK_	0	MULTI-MATCH	3_3_infected	2	1019.46475	2036.91496	0.61211	98.783	0.20434	0	NaN	0	NaN	8220700	2763	214	1871
A0A8I3MV65	no	AAGVEAAAEVATTETK	16	Acetyl (Protein N-term)	_(ac)AAGVEAAAEVATTETK_	0	MULTI-MSMS	3_4_uninfected	2	780.891217	1559.76788	-0.79626	84.672	0.91531	0	5.0075E-05	2	91.858	13128000	6025	215	1872	2258;2259	2258
A0A8I3MV65	no	AAGVEAAAEVATTETK	16	Acetyl (Protein N-term)	_(ac)AAGVEAAAEVATTETK_	0	MULTI-MSMS	3_4_uninfected	2	780.891217	1559.76788	-0.47367	85.367	0.47634	0	0.012468	1	41.996	15689000	6025	215	1873	2260	2260
A0A8I3MV65	no	AAGVEAAAEVATTETK	16	Acetyl (Protein N-term)	_(ac)AAGVEAAAEVATTETK_	0	MSMS	3_6_uninfected	2	780.891217	1559.76788	NaN	83.684	1	0	0.022262	1	42.797		6025	215	1874	2261	2261
A0A8I3MV65	no	AAGVEAAAEVATTETK	16	Acetyl (Protein N-term)	_(ac)AAGVEAAAEVATTETK_	0	MULTI-MATCH	3_5_uninfected	2	780.891217	1559.76788	-3.9083	85.38	0.13396	0	NaN	0	NaN	6670600	6025	215	1875
A0A8I3MV65	no	AAGVEAAAEVATTETK	16	Acetyl (Protein N-term)	_(ac)AAGVEAAAEVATTETK_	0	MULTI-MATCH	3_6_uninfected	2	780.891217	1559.76788	-5.5037	84.965	0.47631	0	NaN	0	NaN	9274800	6025	215	1876
A0A8I3MV65	no	AAGVEAAAEVATTETK	16	Acetyl (Protein N-term)	_(ac)AAGVEAAAEVATTETK_	0	MULTI-MATCH	5_4_uninfected	2	780.891217	1559.76788	-4.0989	84.081	0.61198	0	NaN	0	NaN	11111000	6025	215	1877
A0A8I3MV65	no	AAGVEAAAEVATTETK	16	Acetyl (Protein N-term)	_(ac)AAGVEAAAEVATTETK_	0	MULTI-MATCH	5_6_uninfected	2	780.891217	1559.76788	-5.3787	84.511	0.67788	0	NaN	0	NaN	12895000	6025	215	1878
A0A8I3NA03	no	AAGVLVYELLPALDK	15	Unmodified	_AAGVLVYELLPALDK_	0	MULTI-MSMS	3_4_uninfected	2	786.455799	1570.89705	0.79225	101.09	0.44138	0	0.0025365	1	63.944	25075000	624	216	1879	2262	2262
A0A8I3NA03	no	AAGVLVYELLPALDK	15	Unmodified	_AAGVLVYELLPALDK_	0	MULTI-MSMS	3_5_uninfected	2	786.455799	1570.89705	-0.17793	100.62	0.61126	0	0.0075457	3	53.967	25625000	624	216	1880	2263;2264;2265	2263
A0A8I3NA03	no	AAGVLVYELLPALDK	15	Unmodified	_AAGVLVYELLPALDK_	0	MULTI-MSMS	5_4_uninfected	2	786.455799	1570.89705	-1.0245	100.35	0.78164	0	0.049743	1	36.32	20338000	624	216	1881	2266	2266
A0A8I3NA03	no	AAGVLVYELLPALDK	15	Unmodified	_AAGVLVYELLPALDK_	0	MULTI-MSMS	3_1_infected	2	786.455799	1570.89705	-2.6662	98.778	0.71625	1.4211E-14	0.0003063	1	87.667	21129000	624	216	1882	2267	2267
A0A8I3NA03	no	AAGVLVYELLPALDK	15	Unmodified	_AAGVLVYELLPALDK_	0	MULTI-MSMS	3_2_infected	2	786.455799	1570.89705	0.11794	98.657	0.57602	0	0.0016939	1	69.216	23727000	624	216	1883	2268	2268
A0A8I3NA03	no	AAGVLVYELLPALDK	15	Unmodified	_AAGVLVYELLPALDK_	0	MULTI-MSMS	3_3_infected	2	786.455799	1570.89705	-0.79089	98.642	0.95115	0	0.0015981	2	69.815	24411000	624	216	1884	2269;2270	2269
A0A8I3NA03	no	AAGVLVYELLPALDK	15	Unmodified	_AAGVLVYELLPALDK_	0	MULTI-MSMS	5_1_infected	2	786.455799	1570.89705	-0.89238	98.463	0.54607	0	0.0010196	1	73.435	36320000	624	216	1885	2271	2271
A0A8I3NA03	no	AAGVLVYELLPALDK	15	Unmodified	_AAGVLVYELLPALDK_	0	MULTI-MSMS	5_2_infected	2	786.455799	1570.89705	0.073692	98.774	0.74775	-1.4211E-14	0.0025081	1	64.121	17157000	624	216	1886	2272	2272
A0A8I3NA03	no	AAGVLVYELLPALDK	15	Unmodified	_AAGVLVYELLPALDK_	0	MULTI-MSMS	5_3_infected	2	786.455799	1570.89705	0.91592	98.935	0.94969	0	0.0021184	2	66.56	19644000	624	216	1887	2273;2274	2273
A0A8I3P6D3	no	AAGVNVEPFWPGLFAK	16	Unmodified	_AAGVNVEPFWPGLFAK_	0	MULTI-MSMS	3_4_uninfected	2	851.951215	1701.88788	-0.65183	99.889	1.0885	0	7.1304E-06	2	126.19	1413300000	5383	217	1888	2275;2276	2276
A0A8I3P6D3	no	AAGVNVEPFWPGLFAK	16	Unmodified	_AAGVNVEPFWPGLFAK_	0	MULTI-MSMS	3_5_uninfected	2	851.951215	1701.88788	-0.44631	99.443	1.1907	-1.4211E-14	4.7247E-05	1	96.756	1946300000	5383	217	1889	2277	2277
A0A8I3P6D3	no	AAGVNVEPFWPGLFAK	16	Unmodified	_AAGVNVEPFWPGLFAK_	0	MULTI-MSMS	3_6_uninfected	2	851.951215	1701.88788	-0.0056914	99.229	1.2225	0	5.239E-06	3	130.01	1781800000	5383	217	1890	2278;2279;2280	2279
A0A8I3P6D3	no	AAGVNVEPFWPGLFAK	16	Unmodified	_AAGVNVEPFWPGLFAK_	0	MULTI-MSMS	5_4_uninfected	2	851.951215	1701.88788	-0.59652	99.306	0.98688	0	1.5739E-05	2	111.86	1997000000	5383	217	1891	2281;2282	2282
A0A8I3P6D3	no	AAGVNVEPFWPGLFAK	16	Unmodified	_AAGVNVEPFWPGLFAK_	0	MULTI-MSMS	5_5_uninfected	2	851.951215	1701.88788	-0.36636	99.229	1.258	-1.4211E-14	1.5735E-05	4	110.84	1916000000	5383	217	1892	2283;2284;2285;2286	2283
A0A8I3P6D3	no	AAGVNVEPFWPGLFAK	16	Unmodified	_AAGVNVEPFWPGLFAK_	0	MULTI-MSMS	5_6_uninfected	2	851.951215	1701.88788	-0.5844	99.169	0.95221	0	4.1259E-06	4	132.25	2131300000	5383	217	1893	2287;2288;2289;2290	2290
A0A8I3P6D3	no	AAGVNVEPFWPGLFAK	16	Unmodified	_AAGVNVEPFWPGLFAK_	0	MULTI-MSMS	3_1_infected	2	851.951215	1701.88788	-0.76123	97.522	0.81715	0	4.336E-06	1	131.83	1140500000	5383	217	1894	2291	2291
A0A8I3P6D3	no	AAGVNVEPFWPGLFAK	16	Unmodified	_AAGVNVEPFWPGLFAK_	0	MULTI-MSMS	3_2_infected	2	851.951215	1701.88788	-0.6348	97.447	1.4861	0	3.3106E-06	2	133.89	718660000	5383	217	1895	2292;2293	2293
A0A8I3P6D3	no	AAGVNVEPFWPGLFAK	16	Unmodified	_AAGVNVEPFWPGLFAK_	0	MULTI-MSMS	3_3_infected	2	851.951215	1701.88788	-0.14909	97.397	0.99215	0	0.00012948	1	88.596	901320000	5383	217	1896	2294	2294
A0A8I3P6D3	no	AAGVNVEPFWPGLFAK	16	Unmodified	_AAGVNVEPFWPGLFAK_	0	MULTI-MSMS	5_1_infected	2	851.951215	1701.88788	-0.34175	97.211	1.0166	0	1.5734E-05	1	110.66	1421000000	5383	217	1897	2295	2295
A0A8I3P6D3	no	AAGVNVEPFWPGLFAK	16	Unmodified	_AAGVNVEPFWPGLFAK_	0	MULTI-MSMS	5_2_infected	2	851.951215	1701.88788	-0.26765	97.33	1.1972	0	5.239E-06	1	130.01	734240000	5383	217	1898	2296	2296
A0A8I3P6D3	no	AAGVNVEPFWPGLFAK	16	Unmodified	_AAGVNVEPFWPGLFAK_	0	MULTI-MSMS	5_3_infected	2	851.951215	1701.88788	-0.50006	96.952	1.3047	0	9.9716E-05	1	91.549	717420000	5383	217	1899	2297	2297
A0A8I3NC59	no	AAGYNFYGTER	11	Unmodified	_AAGYNFYGTER_	0	MULTI-MSMS	3_4_uninfected	2	624.785827	1247.5571	2.8554	43.448	0.3394	0	0.032271	2	47.853	6775900	1184	218	1900	2298;2299	2299
A0A8I3NC59	no	AAGYNFYGTER	11	Unmodified	_AAGYNFYGTER_	0	MULTI-MSMS	3_6_uninfected	2	624.785827	1247.5571	1.3915	41.942	0.17005	0	0.011733	1	60.717	14521000	1184	218	1901	2300	2300
A0A8I3NC59	no	AAGYNFYGTER	11	Unmodified	_AAGYNFYGTER_	0	MULTI-MSMS	5_4_uninfected	2	624.785827	1247.5571	0.54012	41.687	0.27288	7.1054E-15	0.0013103	2	93.178	10272000	1184	218	1902	2301;2302	2301
A0A8I3NC59	no	AAGYNFYGTER	11	Unmodified	_AAGYNFYGTER_	0	MULTI-MSMS	5_5_uninfected	2	624.785827	1247.5571	-1.3311	42.439	0.13717	0	0.021926	1	52.549	15876000	1184	218	1903	2303	2303
A0A8I3NC59	no	AAGYNFYGTER	11	Unmodified	_AAGYNFYGTER_	0	MULTI-MSMS	5_6_uninfected	2	624.785827	1247.5571	2.3199	41.296	0.27156	0	0.00091988	2	99.013	10865000	1184	218	1904	2304;2305	2305
A0A8I3NC59	no	AAGYNFYGTER	11	Unmodified	_AAGYNFYGTER_	0	MULTI-MSMS	3_3_infected	2	624.785827	1247.5571	4.1577	40.258	0.20278	0	0.023303	1	51.445	8012800	1184	218	1905	2306	2306
A0A8I3NC59	no	AAGYNFYGTER	11	Unmodified	_AAGYNFYGTER_	0	MULTI-MSMS	5_1_infected	2	624.785827	1247.5571	2.8104	39.643	0.20269	0	0.013791	1	59.067	14920000	1184	218	1906	2307	2307
A0A8I3NC59	no	AAGYNFYGTER	11	Unmodified	_AAGYNFYGTER_	0	MULTI-MATCH	3_2_infected	2	624.785827	1247.5571	3.8777	41.333	0.3394	0	NaN	0	NaN	8907500	1184	218	1907
A0A8I3NC59	no	AAGYNFYGTER	11	Unmodified	_AAGYNFYGTER_	0	MULTI-MATCH	5_3_infected	2	624.785827	1247.5571	7.6054	40.043	0.37276	0	NaN	0	NaN	6870500	1184	218	1908
A0A8P0PDY0	no	AAHATSDIPEASCEK	15	Unmodified	_AAHATSDIPEASCEK_	0	MULTI-MSMS	3_2_infected	2	793.859394	1585.70424	1.0203	16.236	0.2029	0	0.0018026	1	68.536	1928700	6485	219	1909	2308	2308
A0A8P0PDY0	no	AAHATSDIPEASCEK	15	Unmodified	_AAHATSDIPEASCEK_	0	MULTI-MSMS	5_3_infected	2	793.859394	1585.70424	1.0832	16.594	0.27275	0	0.00060785	1	79.693	2335000	6485	219	1910	2309	2309
A0A8P0PDY0	no	AAHATSDIPEASCEK	15	Unmodified	_AAHATSDIPEASCEK_	0	MULTI-MATCH	3_6_uninfected	2	793.859394	1585.70424	0.49545	16.539	0.13593	0	NaN	0	NaN	2201300	6485	219	1911
A0A8C0SIR3	no	AAHGVLLQALSEMQADAEAVLAPHVPAQ	28	Unmodified	_AAHGVLLQALSEMQADAEAVLAPHVPAQ_	0	MULTI-MSMS	3_4_uninfected	3	946.491997	2836.45416	1.1973	110.21	0.33968	0	7.9561E-05	1	47.208	8221100	5493	220	1912	2310	2310
A0A8C0SIR3	no	AAHGVLLQALSEMQADAEAVLAPHVPAQ	28	Unmodified	_AAHGVLLQALSEMQADAEAVLAPHVPAQ_	0	MULTI-MSMS	3_5_uninfected	3	946.491997	2836.45416	-0.5704	109.94	0.27201	0	0.00031526	1	38.562	11722000	5493	220	1913	2311	2311
A0A8C0SIR3	no	AAHGVLLQALSEMQADAEAVLAPHVPAQ	28	Unmodified	_AAHGVLLQALSEMQADAEAVLAPHVPAQ_	0	MULTI-MSMS	5_4_uninfected	3	946.491997	2836.45416	1.0095	109.69	0.37286	0	0.00029995	1	39.124	10009000	5493	220	1914	2312	2312
A0A8C0SIR3	no	AAHGVLLQALSEMQADAEAVLAPHVPAQ	28	Unmodified	_AAHGVLLQALSEMQADAEAVLAPHVPAQ_	0	MULTI-MSMS	5_5_uninfected	3	946.491997	2836.45416	-0.67646	109.43	0.23849	1.4211E-14	3.2418E-06	2	59.55	22980000	5493	220	1915	2313;2314	2314
A0A8C0SIR3	no	AAHGVLLQALSEMQADAEAVLAPHVPAQ	28	Unmodified	_AAHGVLLQALSEMQADAEAVLAPHVPAQ_	0	MULTI-MSMS	5_6_uninfected	3	946.491997	2836.45416	0.67983	109.65	0.37238	-1.4211E-14	0.01875	1	22.456	32787000	5493	220	1916	2315	2315
A0A8I3S1I2	no	AAHIFNEALVCHQIR	15	Unmodified	_AAHIFNEALVCHQIR_	0	MULTI-MSMS	3_4_uninfected	4	445.483428	1777.90461	0.45531	44.803	0.68113	0	0.00011898	2	89.629	34580000	5634	221	1917	2316;2317	2316
A0A8I3S1I2	no	AAHIFNEALVCHQIR	15	Unmodified	_AAHIFNEALVCHQIR_	0	MULTI-MSMS	3_5_uninfected	4	445.483428	1777.90461	-0.41995	43.43	0.44172	-7.1054E-15	9.0416E-05	1	92.856	32094000	5634	221	1918	2318	2318
A0A8I3S1I2	no	AAHIFNEALVCHQIR	15	Unmodified	_AAHIFNEALVCHQIR_	0	MULTI-MSMS	3_6_uninfected	4	445.483428	1777.90461	-0.54678	42.316	0.57717	0	2.829E-05	1	100.22	35630000	5634	221	1919	2319	2319
A0A8I3S1I2	no	AAHIFNEALVCHQIR	15	Unmodified	_AAHIFNEALVCHQIR_	0	MULTI-MSMS	5_4_uninfected	4	445.483428	1777.90461	-0.54338	42.668	1.12	7.1054E-15	0.00027446	2	79.466	19726000	5634	221	1920	2320;2321	2321
A0A8I3S1I2	no	AAHIFNEALVCHQIR	15	Unmodified	_AAHIFNEALVCHQIR_	0	MULTI-MSMS	5_5_uninfected	4	445.483428	1777.90461	-0.52016	43.258	0.47423	0	0.00011898	1	89.629	44241000	5634	221	1921	2322	2322
A0A8I3S1I2	no	AAHIFNEALVCHQIR	15	Unmodified	_AAHIFNEALVCHQIR_	0	MULTI-MSMS	5_6_uninfected	4	445.483428	1777.90461	-1.057	42.477	0.96256	0	0.00071846	1	69.716	17017000	5634	221	1922	2323	2323
A0A8I3S1I2	no	AAHIFNEALVCHQIR	15	Unmodified	_AAHIFNEALVCHQIR_	0	MULTI-MSMS	3_1_infected	4	445.483428	1777.90461	-0.42571	40.273	1.1709	0	0.00011898	2	89.629	20988000	5634	221	1923	2324;2325	2325
A0A8I3S1I2	no	AAHIFNEALVCHQIR	15	Unmodified	_AAHIFNEALVCHQIR_	0	MULTI-MSMS	3_2_infected	4	445.483428	1777.90461	0.22717	41.615	0.51048	0	9.0416E-05	1	92.856	31999000	5634	221	1924	2326	2326
A0A8I3S1I2	no	AAHIFNEALVCHQIR	15	Unmodified	_AAHIFNEALVCHQIR_	0	MULTI-MSMS	3_3_infected	4	445.483428	1777.90461	0.45684	40.267	0.66888	0	0.00027446	3	79.466	23792000	5634	221	1925	2327;2328;2329	2327
A0A8I3S1I2	no	AAHIFNEALVCHQIR	15	Unmodified	_AAHIFNEALVCHQIR_	0	MULTI-MSMS	5_1_infected	4	445.483428	1777.90461	-0.28925	39.489	0.50721	-7.1054E-15	0.00025997	2	80.312	31136000	5634	221	1926	2330;2331	2331
A0A8I3S1I2	no	AAHIFNEALVCHQIR	15	Unmodified	_AAHIFNEALVCHQIR_	0	MULTI-MSMS	5_2_infected	4	445.483428	1777.90461	-0.4516	41.768	0.47572	0	2.828E-05	1	100.19	26834000	5634	221	1927	2332	2332
A0A8I3S1I2	no	AAHIFNEALVCHQIR	15	Unmodified	_AAHIFNEALVCHQIR_	0	MULTI-MSMS	5_3_infected	4	445.483428	1777.90461	-0.12377	40.743	1.1477	0	0.00011898	3	89.629	16009000	5634	221	1928	2333;2334;2335	2335
A0A8I3S1I2	no	AAHIFNEALVCHQIR	15	Unmodified	_AAHIFNEALVCHQIR_	0	MULTI-MATCH	5_6_uninfected	4	445.483428	1777.90461	-0.90701	42.065	0.32988	0	NaN	0	NaN	6901000	5634	221	1929
A0A8C0Q8X0	no	AAHLCAEAALR	11	Unmodified	_AAHLCAEAALR_	0	MULTI-MSMS	3_4_uninfected	3	394.873118	1181.59753	-0.094595	23.302	5.7797	0	0.00040567	10	98.943	153570000	4613	222	1930	2336;2337;2338;2339;2340;2341;2342;2343;2344;2345	2340
A0A8C0Q8X0	no	AAHLCAEAALR	11	Unmodified	_AAHLCAEAALR_	0	MULTI-MSMS	3_4_uninfected	3	394.873118	1181.59753	-0.14875	29.744	2.5164	0	0.0055053	3	60.064	3172200	4613	222	1931	2346;2347;2348	2347
A0A8C0Q8X0	no	AAHLCAEAALR	11	Unmodified	_AAHLCAEAALR_	0	MULTI-MSMS	3_4_uninfected	3	394.873118	1181.59753	0.80454	31.363	0.9802	0	0.029992	1	37.696	3402300	4613	222	1932	2349	2349
A0A8C0Q8X0	no	AAHLCAEAALR	11	Unmodified	_AAHLCAEAALR_	0	MULTI-MSMS	3_4_uninfected	3	394.873118	1181.59753	-0.26397	32.97	1.6995	0	0.0058547	2	59.426	2706800	4613	222	1933	2350;2351	2350
A0A8C0Q8X0	no	AAHLCAEAALR	11	Unmodified	_AAHLCAEAALR_	0	MSMS	3_4_uninfected	3	394.873118	1181.59753	NaN	33.652	1	0	0.021698	1	46.406		4613	222	1934	2352	2352
A0A8C0Q8X0	no	AAHLCAEAALR	11	Unmodified	_AAHLCAEAALR_	0	MULTI-MSMS	3_5_uninfected	3	394.873118	1181.59753	-0.31643	22.497	2.4463	0	0.000303	7	107.79	169680000	4613	222	1935	2353;2354;2355;2356;2357;2358;2359	2355
A0A8C0Q8X0	no	AAHLCAEAALR	11	Unmodified	_AAHLCAEAALR_	0	MULTI-MSMS	3_5_uninfected	3	394.873118	1181.59753	-0.40946	29.506	1.9014	-3.5527E-15	0.0054843	5	60.102	6193400	4613	222	1936	2360;2361;2362;2363;2364	2362
A0A8C0Q8X0	no	AAHLCAEAALR	11	Unmodified	_AAHLCAEAALR_	0	MULTI-MSMS	3_5_uninfected	3	394.873118	1181.59753	-0.4078	31.113	0.98777	0	0.026599	1	39.873	2452100	4613	222	1937	2365	2365
A0A8C0Q8X0	no	AAHLCAEAALR	11	Unmodified	_AAHLCAEAALR_	0	MULTI-MSMS	3_5_uninfected	3	394.873118	1181.59753	0.92528	32.214	0.7797	0	0.025286	1	40.715	2458700	4613	222	1938	2366	2366
A0A8C0Q8X0	no	AAHLCAEAALR	11	Unmodified	_AAHLCAEAALR_	0	MULTI-MSMS	3_5_uninfected	3	394.873118	1181.59753	-2.4451	32.525	0.2712	0	0.055696	1	27.589	3270000	4613	222	1939	2367	2367
A0A8C0Q8X0	no	AAHLCAEAALR	11	Unmodified	_AAHLCAEAALR_	0	MSMS	3_5_uninfected	3	394.873118	1181.59753	NaN	25.152	1	0	0.0019665	1	76.282		4613	222	1940	2368	2368
A0A8C0Q8X0	no	AAHLCAEAALR	11	Unmodified	_AAHLCAEAALR_	0	MSMS	3_5_uninfected	3	394.873118	1181.59753	NaN	25.8	1	0	0.01584	1	51.276		4613	222	1941	2369	2369
A0A8C0Q8X0	no	AAHLCAEAALR	11	Unmodified	_AAHLCAEAALR_	0	MSMS	3_5_uninfected	3	394.873118	1181.59753	NaN	26.412	1	0	0.003484	1	68.893		4613	222	1942	2370	2370
A0A8C0Q8X0	no	AAHLCAEAALR	11	Unmodified	_AAHLCAEAALR_	0	MSMS	3_5_uninfected	3	394.873118	1181.59753	NaN	27.023	1	0	0.0046003	1	66.056		4613	222	1943	2371	2371
A0A8C0Q8X0	no	AAHLCAEAALR	11	Unmodified	_AAHLCAEAALR_	0	MSMS	3_5_uninfected	3	394.873118	1181.59753	NaN	27.635	1	0	0.046957	1	37.749		4613	222	1944	2372	2372
A0A8C0Q8X0	no	AAHLCAEAALR	11	Unmodified	_AAHLCAEAALR_	0	MSMS	3_5_uninfected	3	394.873118	1181.59753	NaN	36.007	1	0	0.064785	1	31.843		4613	222	1945	2373	2373
A0A8C0Q8X0	no	AAHLCAEAALR	11	Unmodified	_AAHLCAEAALR_	0	MULTI-MSMS	3_6_uninfected	3	394.873118	1181.59753	-1.6561	21.385	0.16936	0	0.0046863	1	61.56	5624800	4613	222	1946	2374	2374
A0A8C0Q8X0	no	AAHLCAEAALR	11	Unmodified	_AAHLCAEAALR_	0	MULTI-MSMS	3_6_uninfected	3	394.873118	1181.59753	-0.27645	21.598	3.9269	0	0.00071544	7	88.392	153190000	4613	222	1947	2375;2376;2377;2378;2379;2380;2381	2377
A0A8C0Q8X0	no	AAHLCAEAALR	11	Unmodified	_AAHLCAEAALR_	0	MULTI-MSMS	3_6_uninfected	3	394.873118	1181.59753	-0.53228	28.878	0.64583	0	0.022165	1	42.718	2899100	4613	222	1948	2382	2382
A0A8C0Q8X0	no	AAHLCAEAALR	11	Unmodified	_AAHLCAEAALR_	0	MULTI-MSMS	3_6_uninfected	3	394.873118	1181.59753	0.016491	29.889	1.3228	0	0.0070366	2	57.267	6840400	4613	222	1949	2383;2384	2383
A0A8C0Q8X0	no	AAHLCAEAALR	11	Unmodified	_AAHLCAEAALR_	0	MULTI-MSMS	3_6_uninfected	3	394.873118	1181.59753	-0.55819	30.742	0.81567	0	0.012992	1	48.602	3923900	4613	222	1950	2385	2385
A0A8C0Q8X0	no	AAHLCAEAALR	11	Unmodified	_AAHLCAEAALR_	0	MULTI-MSMS	3_6_uninfected	3	394.873118	1181.59753	-3.2809	35.005	0.47761	0	0.061624	1	25.296	13012000	4613	222	1951	2386	2386
A0A8C0Q8X0	no	AAHLCAEAALR	11	Unmodified	_AAHLCAEAALR_	0	MULTI-MSMS	3_6_uninfected	3	394.873118	1181.59753	-0.34135	36.741	0.44094	0	0.041477	1	33.088	1589800	4613	222	1952	2387	2387
A0A8C0Q8X0	no	AAHLCAEAALR	11	Unmodified	_AAHLCAEAALR_	0	MSMS	3_6_uninfected	3	394.873118	1181.59753	NaN	25.696	1	0	0.0011925	1	81.338		4613	222	1953	2388	2388
A0A8C0Q8X0	no	AAHLCAEAALR	11	Unmodified	_AAHLCAEAALR_	0	MSMS	3_6_uninfected	3	394.873118	1181.59753	NaN	26.92	1	0	0.006917	1	60.167		4613	222	1954	2389	2389
A0A8C0Q8X0	no	AAHLCAEAALR	11	Unmodified	_AAHLCAEAALR_	0	MULTI-SECPEP	3_6_uninfected	3	394.873118	1181.59753	1.0215	34.358	0.74637	0	0.066334	1	42.718	4496300	4613	222	1955	2390	2390
A0A8C0Q8X0	no	AAHLCAEAALR	11	Unmodified	_AAHLCAEAALR_	0	MULTI-MSMS	5_4_uninfected	3	394.873118	1181.59753	-0.65193	21.877	2.1364	0	0.00067079	1	89.913	120080000	4613	222	1956	2391	2391
A0A8C0Q8X0	no	AAHLCAEAALR	11	Unmodified	_AAHLCAEAALR_	0	MULTI-MSMS	5_4_uninfected	3	394.873118	1181.59753	-1.1701	25.691	0.84756	-3.5527E-15	0.060805	1	25.613	6239100	4613	222	1957	2392	2392
A0A8C0Q8X0	no	AAHLCAEAALR	11	Unmodified	_AAHLCAEAALR_	0	MULTI-MSMS	5_4_uninfected	3	394.873118	1181.59753	-0.63517	30.061	1.4549	0	0.0031539	1	67.726	3930500	4613	222	1958	2393	2393
A0A8C0Q8X0	no	AAHLCAEAALR	11	Unmodified	_AAHLCAEAALR_	0	MULTI-MSMS	5_4_uninfected	3	394.873118	1181.59753	0.26699	31.499	0.40623	0	0.061166	1	25.474	2920700	4613	222	1959	2394	2394
A0A8C0Q8X0	no	AAHLCAEAALR	11	Unmodified	_AAHLCAEAALR_	0	MULTI-MSMS	5_4_uninfected	3	394.873118	1181.59753	0.02335	32.643	1.2259	0	0.025024	2	40.883	7714700	4613	222	1960	2395;2396	2396
A0A8C0Q8X0	no	AAHLCAEAALR	11	Unmodified	_AAHLCAEAALR_	0	MSMS	5_4_uninfected	3	394.873118	1181.59753	NaN	22.95	1	0	0.036274	1	41.164		4613	222	1961	2397	2397
A0A8C0Q8X0	no	AAHLCAEAALR	11	Unmodified	_AAHLCAEAALR_	0	MSMS	5_4_uninfected	3	394.873118	1181.59753	NaN	24.862	1	0	0.0030091	1	70.1		4613	222	1962	2398	2398
A0A8C0Q8X0	no	AAHLCAEAALR	11	Unmodified	_AAHLCAEAALR_	0	MULTI-SECPEP	5_4_uninfected	3	394.873118	1181.59753	0.51854	25.352	0.3388	0	0.060414	1	44.425	8222700	4613	222	1963	2399	2399
A0A8C0Q8X0	no	AAHLCAEAALR	11	Unmodified	_AAHLCAEAALR_	0	MULTI-SECPEP	5_4_uninfected	3	394.873118	1181.59753	-1.1134	28.366	0.84815	0	0.022514	1	63.184	3286200	4613	222	1964	2400	2400
A0A8C0Q8X0	no	AAHLCAEAALR	11	Unmodified	_AAHLCAEAALR_	0	MULTI-MSMS	5_5_uninfected	3	394.873118	1181.59753	-0.6966	22.04	1.7273	0	0.00054171	2	94.309	206980000	4613	222	1965	2401;2402	2402
A0A8C0Q8X0	no	AAHLCAEAALR	11	Unmodified	_AAHLCAEAALR_	0	MULTI-MSMS	5_5_uninfected	3	394.873118	1181.59753	-0.5273	30.616	0.65348	0	0.01836	2	45.158	2349200	4613	222	1966	2403;2404	2404
A0A8C0Q8X0	no	AAHLCAEAALR	11	Unmodified	_AAHLCAEAALR_	0	MULTI-MSMS	5_5_uninfected	3	394.873118	1181.59753	-0.9138	31.394	0.65109	0	0.0052565	2	60.518	3969500	4613	222	1967	2405;2406	2405
A0A8C0Q8X0	no	AAHLCAEAALR	11	Unmodified	_AAHLCAEAALR_	0	MSMS	5_5_uninfected	3	394.873118	1181.59753	NaN	23.157	1	0	0.031412	1	42.718		4613	222	1968	2407	2407
A0A8C0Q8X0	no	AAHLCAEAALR	11	Unmodified	_AAHLCAEAALR_	0	MSMS	5_5_uninfected	3	394.873118	1181.59753	NaN	24.871	1	0	0.0070191	1	59.908		4613	222	1969	2408	2408
A0A8C0Q8X0	no	AAHLCAEAALR	11	Unmodified	_AAHLCAEAALR_	0	MSMS	5_5_uninfected	3	394.873118	1181.59753	NaN	25.64	1	0	0.0072086	1	59.426		4613	222	1970	2409	2409
A0A8C0Q8X0	no	AAHLCAEAALR	11	Unmodified	_AAHLCAEAALR_	0	MULTI-SECPEP	5_5_uninfected	3	394.873118	1181.59753	-0.8509	23.629	1.1899	0	0.018218	1	67.726	17148000	4613	222	1971	2410	2410
A0A8C0Q8X0	no	AAHLCAEAALR	11	Unmodified	_AAHLCAEAALR_	0	MULTI-MSMS	5_6_uninfected	3	394.873118	1181.59753	-0.48873	21.293	0.56548	0	0.00066505	1	90.108	176520000	4613	222	1972	2411	2411
A0A8C0Q8X0	no	AAHLCAEAALR	11	Unmodified	_AAHLCAEAALR_	0	MULTI-MSMS	5_6_uninfected	3	394.873118	1181.59753	-0.6439	21.757	0.72018	0	0.00031617	2	106.4	31537000	4613	222	1973	2412;2413	2413
A0A8C0Q8X0	no	AAHLCAEAALR	11	Unmodified	_AAHLCAEAALR_	0	MULTI-MSMS	5_6_uninfected	3	394.873118	1181.59753	-0.48799	24.235	0.53863	-3.5527E-15	0.041113	1	33.229	3188700	4613	222	1974	2414	2414
A0A8C0Q8X0	no	AAHLCAEAALR	11	Unmodified	_AAHLCAEAALR_	0	MULTI-MSMS	5_6_uninfected	3	394.873118	1181.59753	-1.2979	26.596	0.68607	0	0.0063113	1	58.592	7437400	4613	222	1975	2415	2415
A0A8C0Q8X0	no	AAHLCAEAALR	11	Unmodified	_AAHLCAEAALR_	0	MSMS	5_6_uninfected	3	394.873118	1181.59753	NaN	24.882	1	0	0.023776	1	45.158		4613	222	1976	2416	2416
A0A8C0Q8X0	no	AAHLCAEAALR	11	Unmodified	_AAHLCAEAALR_	0	MSMS	5_6_uninfected	3	394.873118	1181.59753	NaN	25.485	1	0	0.014097	1	52.725		4613	222	1977	2417	2417
A0A8C0Q8X0	no	AAHLCAEAALR	11	Unmodified	_AAHLCAEAALR_	0	MSMS	5_6_uninfected	3	394.873118	1181.59753	NaN	26.126	1	0	0.0067788	1	60.518		4613	222	1978	2418	2418
A0A8C0Q8X0	no	AAHLCAEAALR	11	Unmodified	_AAHLCAEAALR_	0	MULTI-SECPEP	5_6_uninfected	3	394.873118	1181.59753	-0.96893	22.95	1.2579	0	0.02405	1	61.56	11282000	4613	222	1979	2419	2419
A0A8C0Q8X0	no	AAHLCAEAALR	11	Unmodified	_AAHLCAEAALR_	0	MULTI-MSMS	3_1_infected	3	394.873118	1181.59753	-0.41347	18.995	3.091	0	0.0010083	4	83.862	156600000	4613	222	1980	2420;2421;2422;2423	2420
A0A8C0Q8X0	no	AAHLCAEAALR	11	Unmodified	_AAHLCAEAALR_	0	MULTI-MSMS	3_1_infected	3	394.873118	1181.59753	1.2716	22.806	2.681	3.5527E-15	0.0013609	4	79.16	33794000	4613	222	1981	2424;2425;2426;2427	2425
A0A8C0Q8X0	no	AAHLCAEAALR	11	Unmodified	_AAHLCAEAALR_	0	MULTI-MSMS	3_1_infected	3	394.873118	1181.59753	-0.33838	28.871	1.0223	0	0.0082322	1	55.084	3552300	4613	222	1982	2428	2428
A0A8C0Q8X0	no	AAHLCAEAALR	11	Unmodified	_AAHLCAEAALR_	0	MULTI-MSMS	3_1_infected	3	394.873118	1181.59753	0.26925	31.568	0.69835	3.5527E-15	0.0016439	1	75.387	9158700	4613	222	1983	2429	2429
A0A8C0Q8X0	no	AAHLCAEAALR	11	Unmodified	_AAHLCAEAALR_	0	MSMS	3_1_infected	3	394.873118	1181.59753	NaN	26.22	1	0	0.032607	1	42.336		4613	222	1984	2430	2430
A0A8C0Q8X0	no	AAHLCAEAALR	11	Unmodified	_AAHLCAEAALR_	0	MSMS	3_1_infected	3	394.873118	1181.59753	NaN	26.817	1	0	0.0047325	1	65.719		4613	222	1985	2431	2431
A0A8C0Q8X0	no	AAHLCAEAALR	11	Unmodified	_AAHLCAEAALR_	0	MSMS	3_1_infected	3	394.873118	1181.59753	NaN	28.086	1	0	0.061694	1	33.039		4613	222	1986	2432	2432
A0A8C0Q8X0	no	AAHLCAEAALR	11	Unmodified	_AAHLCAEAALR_	0	MSMS	3_1_infected	3	394.873118	1181.59753	NaN	40.532	1	0	0.061542	1	33.088		4613	222	1987	2433	2433
A0A8C0Q8X0	no	AAHLCAEAALR	11	Unmodified	_AAHLCAEAALR_	0	MULTI-SECPEP	3_1_infected	3	394.873118	1181.59753	-0.58089	21.959	1.1224	0	0.020116	1	65.719	10093000	4613	222	1988	2434	2434
A0A8C0Q8X0	no	AAHLCAEAALR	11	Unmodified	_AAHLCAEAALR_	0	MULTI-MSMS	3_2_infected	3	394.873118	1181.59753	-0.12581	20.606	2.7171	0	0.0013988	6	78.655	100480000	4613	222	1989	2435;2436;2437;2438;2439;2440	2436
A0A8C0Q8X0	no	AAHLCAEAALR	11	Unmodified	_AAHLCAEAALR_	0	MULTI-MSMS	3_2_infected	3	394.873118	1181.59753	-0.669	25.92	1.6653	0	0.019503	1	44.425	4264300	4613	222	1990	2441	2441
A0A8C0Q8X0	no	AAHLCAEAALR	11	Unmodified	_AAHLCAEAALR_	0	MULTI-MSMS	3_2_infected	3	394.873118	1181.59753	-0.10344	29.129	0.68014	0	0.025024	1	40.883	3079100	4613	222	1991	2442	2442
A0A8C0Q8X0	no	AAHLCAEAALR	11	Unmodified	_AAHLCAEAALR_	0	MSMS	3_2_infected	3	394.873118	1181.59753	NaN	23.398	1	0	0.0019665	1	76.282		4613	222	1992	2443	2443
A0A8C0Q8X0	no	AAHLCAEAALR	11	Unmodified	_AAHLCAEAALR_	0	MSMS	3_2_infected	3	394.873118	1181.59753	NaN	24.008	1	0	0.0035769	1	68.657		4613	222	1993	2444	2444
A0A8C0Q8X0	no	AAHLCAEAALR	11	Unmodified	_AAHLCAEAALR_	0	MSMS	3_2_infected	3	394.873118	1181.59753	NaN	24.623	1	0	0.0074947	1	58.699		4613	222	1994	2445	2445
A0A8C0Q8X0	no	AAHLCAEAALR	11	Unmodified	_AAHLCAEAALR_	0	MSMS	3_2_infected	3	394.873118	1181.59753	NaN	32.932	1	0	0.02607	1	44.425		4613	222	1995	2446	2446
A0A8C0Q8X0	no	AAHLCAEAALR	11	Unmodified	_AAHLCAEAALR_	0	MSMS	3_2_infected	3	394.873118	1181.59753	NaN	33.541	1	0	0.02607	1	44.425		4613	222	1996	2447	2447
A0A8C0Q8X0	no	AAHLCAEAALR	11	Unmodified	_AAHLCAEAALR_	0	MULTI-MSMS	3_3_infected	3	394.873118	1181.59753	-0.20508	19.419	4.4125	0	0.0011651	7	81.771	130570000	4613	222	1997	2448;2449;2450;2451;2452;2453;2454	2451
A0A8C0Q8X0	no	AAHLCAEAALR	11	Unmodified	_AAHLCAEAALR_	0	MULTI-MSMS	3_3_infected	3	394.873118	1181.59753	-0.45561	25.159	2.1749	0	0.0011976	4	81.338	9062300	4613	222	1998	2455;2456;2457;2458	2457
[truncated: 432,126 more rows]
