# Supplementary material for: Production, Passaging Stability, and Histological Analysis of Madin–Darby Canine Kidney Cells Cultured in a Low-Serum Medium
Source: Vaccines (Basel). 2024 Aug 30;12(9):991. doi: 10.3390/vaccines12090991 (PMC11435615; doi:10.3390/vaccines12090991)
Supplement: Supplementary file 1 [file vaccines-12-00991-s001.zip › Supplementary File S3/proteome/1.QualityControl/all/ly_all_proteins.txt]

#Accession	Gene	Description	Mw(kDa)	Length	Identification type 3_1_infected	Identification type 3_2_infected	Identification type 3_3_infected	Identification type 3_4_uninfected	Identification type 3_5_uninfected	Identification type 3_6_uninfected	Identification type 5_1_infected	Identification type 5_2_infected	Identification type 5_3_infected	Identification type 5_4_uninfected	Identification type 5_5_uninfected	Identification type 5_6_uninfected	Peptides	Peptides 3_1_infected	Peptides 3_2_infected	Peptides 3_3_infected	Peptides 3_4_uninfected	Peptides 3_5_uninfected	Peptides 3_6_uninfected	Peptides 5_1_infected	Peptides 5_2_infected	Peptides 5_3_infected	Peptides 5_4_uninfected	Peptides 5_5_uninfected	Peptides 5_6_uninfected	Unique peptides	Unique peptides 3_1_infected	Unique peptides 3_2_infected	Unique peptides 3_3_infected	Unique peptides 3_4_uninfected	Unique peptides 3_5_uninfected	Unique peptides 3_6_uninfected	Unique peptides 5_1_infected	Unique peptides 5_2_infected	Unique peptides 5_3_infected	Unique peptides 5_4_uninfected	Unique peptides 5_5_uninfected	Unique peptides 5_6_uninfected	Sequence coverage [%]	Sequence coverage 3_1_infected [%]	Sequence coverage 3_2_infected [%]	Sequence coverage 3_3_infected [%]	Sequence coverage 3_4_uninfected [%]	Sequence coverage 3_5_uninfected [%]	Sequence coverage 3_6_uninfected [%]
A0A8I3N0U0	HEMGN	Hemogen OS=Canis lupus familiaris OX=9615 GN=HEMGN PE=4 SV=1	119.35	1104	By MS/MS	By MS/MS	By MS/MS	By MS/MS	By MS/MS	By MS/MS	By MS/MS	By MS/MS	By MS/MS	By MS/MS	By MS/MS	By MS/MS	2	2	2	2	2	2	2	2	2	2	2	2	2	2	2	2	2	2	2	2	2	2	2	2	2	2	2.2	2.2	2.2	2.2	2.2	2.2	2.2
A0A8I3NFE2	INPPL1	Phosphatidylinositol 3,4,5-trisphosphate 5-phosphatase 2 OS=Canis lupus familiaris OX=9615 GN=INPPL1 PE=1 SV=1	138.81	1264	By MS/MS	By MS/MS	By MS/MS	By MS/MS	By MS/MS	By MS/MS	By MS/MS	By matching	By MS/MS	By MS/MS	By MS/MS	By MS/MS	7	6	6	4	5	5	4	6	6	4	4	4	5	7	6	6	4	5	5	4	6	6	4	4	4	5	7.6	6.5	6.5	3.6	4.8	4.8	3.7
A0A9J7PD20	NCLN	Nicalin OS=Canis lupus familiaris OX=9615 GN=NCLN PE=3 SV=1	62.73	560	By MS/MS	By MS/MS	By MS/MS	By MS/MS	By MS/MS	By MS/MS	By MS/MS	By MS/MS	By MS/MS	By MS/MS	By MS/MS	By MS/MS	9	6	8	7	7	6	6	7	6	4	6	8	7	9	6	8	7	7	6	6	7	6	4	6	8	7	19.5	14.1	17.5	15.5	15.7	14.1	13.8
A0A8I3P746	CCDC47	PAT complex subunit CCDC47 OS=Canis lupus familiaris OX=9615 GN=CCDC47 PE=3 SV=1	51.667	447	By MS/MS	By MS/MS	By MS/MS	By MS/MS	By MS/MS	By MS/MS	By MS/MS	By MS/MS	By MS/MS	By MS/MS	By MS/MS	By MS/MS	10	6	6	6	5	5	8	5	6	6	6	7	7	10	6	6	6	5	5	8	5	6	6	6	7	7	34.7	21	21	21	20.8	16.6	28.2
A0A8C0NY81	--	Calcium load-activated calcium channel OS=Canis lupus familiaris OX=9615 PE=3 SV=1	11.372	104	By MS/MS	By MS/MS	By MS/MS	By MS/MS	By MS/MS	By MS/MS	By MS/MS	By MS/MS	By MS/MS	By MS/MS	By MS/MS	By MS/MS	1	1	1	1	1	1	1	1	1	1	1	1	1	1	1	1	1	1	1	1	1	1	1	1	1	1	13.5	13.5	13.5	13.5	13.5	13.5	13.5
A0A9J7R993	AURKA	Aurora kinase OS=Canis lupus familiaris OX=9615 GN=AURKA PE=3 SV=1	39.458	350			By MS/MS		By MS/MS		By MS/MS	By matching	By MS/MS		By MS/MS		2	0	0	1	0	1	0	1	1	1	0	1	0	2	0	0	1	0	1	0	1	1	1	0	1	0	7.1	0	0	4.3	0	2.9	0
A0M8U6	TES	Testin OS=Canis lupus familiaris OX=9615 GN=TES PE=3 SV=1	48.008	421	By MS/MS	By MS/MS	By MS/MS	By MS/MS	By MS/MS	By MS/MS	By MS/MS	By MS/MS	By MS/MS	By MS/MS	By MS/MS	By MS/MS	14	12	13	12	12	13	11	12	12	14	12	12	11	14	12	13	12	12	13	11	12	12	14	12	12	11	40.1	35.2	38	35.2	35.2	37.3	33
A0M8V0	CAPZA2	F-actin-capping protein subunit alpha-2 OS=Canis lupus familiaris OX=9615 GN=CAPZA2 PE=3 SV=1	32.981	286	By MS/MS	By MS/MS	By MS/MS	By MS/MS	By MS/MS	By MS/MS	By MS/MS	By MS/MS	By MS/MS	By MS/MS	By MS/MS	By MS/MS	11	8	8	5	9	8	7	7	7	6	10	9	9	10	8	8	5	8	8	7	7	7	6	10	8	8	59.1	44.1	45.5	31.8	47.9	48.3	43.7
A0SYQ0	PTGES	Prostaglandin E synthase OS=Canis lupus familiaris OX=9615 GN=PTGES PE=2 SV=1	17.129	153				By MS/MS	By MS/MS	By matching						By MS/MS	1	0	0	0	1	1	1	0	0	0	0	0	1	1	0	0	0	1	1	1	0	0	0	0	0	1	6.5	0	0	0	6.5	6.5	6.5
A1XD97	TFIP11	Tuftelin-interacting protein 11 OS=Canis lupus familiaris OX=9615 GN=TFIP11 PE=2 SV=1	96.566	837	By MS/MS	By MS/MS	By MS/MS	By MS/MS	By MS/MS	By MS/MS	By MS/MS	By MS/MS	By MS/MS	By MS/MS	By MS/MS	By MS/MS	12	3	5	5	7	5	5	5	4	6	5	4	5	12	3	5	5	7	5	5	5	4	6	5	4	5	18.9	4.9	7.5	7.2	11.8	8.8	8.7
A0A8C0SLG6	CGN	Cingulin OS=Canis lupus familiaris OX=9615 GN=CGN PE=4 SV=1	136.23	1196	By MS/MS	By MS/MS	By MS/MS	By MS/MS	By MS/MS	By MS/MS	By MS/MS	By MS/MS	By MS/MS	By MS/MS	By MS/MS	By MS/MS	23	17	18	20	17	15	14	16	17	16	16	17	15	23	17	18	20	17	15	14	16	17	16	16	17	15	28.3	21.5	22.7	24.3	21.3	18.3	17.5
A0A8C0TAT1	THADA	THADA armadillo repeat containing OS=Canis lupus familiaris OX=9615 GN=THADA PE=3 SV=1	202.86	1809	By MS/MS	By MS/MS	By MS/MS	By MS/MS	By MS/MS	By MS/MS	By MS/MS	By MS/MS	By MS/MS	By MS/MS	By MS/MS	By MS/MS	11	3	2	4	5	6	5	1	4	5	6	6	4	11	3	2	4	5	6	5	1	4	5	6	6	4	7.8	2.3	1.5	2.8	3.7	4.6	4
A0A8C0TDT9	--	Catenin beta 1 OS=Canis lupus familiaris OX=9615 PE=3 SV=1	76.879	699	By MS/MS	By MS/MS	By MS/MS	By MS/MS	By MS/MS	By MS/MS	By MS/MS	By MS/MS	By MS/MS	By MS/MS	By MS/MS	By MS/MS	20	17	16	14	13	11	14	16	16	19	19	17	15	18	15	14	12	11	9	12	14	14	17	17	15	13	42.6	36.6	37.2	32.2	32	24.7	33.8
A0A8C0Z7A3	ABCB11	Bile salt export pump OS=Canis lupus familiaris OX=9615 GN=ABCB11 PE=4 SV=1	145.73	1317	By MS/MS	By MS/MS	By MS/MS	By MS/MS	By MS/MS	By MS/MS	By MS/MS	By MS/MS	By MS/MS	By MS/MS	By MS/MS	By MS/MS	2	2	2	2	2	2	2	2	2	2	2	2	2	1	1	1	1	1	1	1	1	1	1	1	1	1	1.9	1.9	1.9	1.9	1.9	1.9	1.9
A0A8C0PP72	RPL18	Ribosomal protein L18 OS=Canis lupus familiaris OX=9615 GN=RPL18 PE=3 SV=1	22.833	199	By MS/MS	By MS/MS	By MS/MS	By MS/MS	By MS/MS	By MS/MS	By MS/MS	By MS/MS	By MS/MS	By MS/MS	By MS/MS	By MS/MS	7	5	5	4	7	5	6	4	3	5	7	6	6	7	5	5	4	7	5	6	4	3	5	7	6	6	32.7	27.1	27.1	21.6	32.7	26.6	32.7
A0A8C0PU84	--	Ribosomal protein L36a OS=Canis lupus familiaris OX=9615 PE=3 SV=1	33.178	300	By MS/MS	By MS/MS	By MS/MS	By MS/MS	By MS/MS	By MS/MS	By MS/MS	By MS/MS	By MS/MS	By MS/MS	By MS/MS	By MS/MS	3	2	3	2	3	2	3	1	3	3	3	3	3	3	2	3	2	3	2	3	1	3	3	3	3	3	10.7	7.7	10.7	6.3	10.7	7.7	10.7
A0A8I3NQB4	RPL19	Ribosomal protein L19 OS=Canis lupus familiaris OX=9615 GN=RPL19 PE=3 SV=1	23.361	195	By MS/MS	By MS/MS	By MS/MS	By MS/MS	By MS/MS	By MS/MS	By MS/MS	By MS/MS	By MS/MS	By MS/MS	By MS/MS	By MS/MS	6	6	6	5	5	6	5	6	5	5	6	6	5	6	6	6	5	5	6	5	6	5	5	6	6	5	28.2	28.2	28.2	27.7	23.1	28.2	23.1
E2QRY6	NAXE	NAD(P)H-hydrate epimerase OS=Canis lupus familiaris OX=9615 GN=NAXE PE=3 SV=1	31.175	288	By MS/MS	By MS/MS	By MS/MS	By MS/MS	By MS/MS	By MS/MS	By MS/MS	By MS/MS	By MS/MS	By MS/MS	By MS/MS	By MS/MS	3	3	3	3	1	1	1	3	3	3	1	2	1	3	3	3	3	1	1	1	3	3	3	1	2	1	13.2	13.2	13.2	13.2	6.2	6.2	6.2
A0A8I3N8F0	QRSL1	Glutamyl-tRNA(Gln) amidotransferase subunit A, mitochondrial OS=Canis lupus familiaris OX=9615 GN=QRSL1 PE=3 SV=1	57.364	526	By MS/MS	By MS/MS	By MS/MS	By MS/MS	By MS/MS	By MS/MS	By MS/MS	By MS/MS	By MS/MS	By MS/MS	By MS/MS	By MS/MS	3	3	2	3	2	2	2	2	3	2	2	2	2	3	3	2	3	2	2	2	2	3	2	2	2	2	7.4	7.4	5.7	7.4	5.7	5.7	5.7
E2QV03	TRAPPC2	Trafficking protein particle complex subunit 2 OS=Canis lupus familiaris OX=9615 GN=TRAPPC2 PE=3 SV=1	16.429	140		By MS/MS	By MS/MS	By MS/MS	By MS/MS	By MS/MS		By MS/MS	By matching	By MS/MS	By MS/MS	By MS/MS	1	0	1	1	1	1	1	0	1	1	1	1	1	1	0	1	1	1	1	1	0	1	1	1	1	1	8.6	0	8.6	8.6	8.6	8.6	8.6
A0A8P0PJF3	RPL15	Ribosomal protein L15 OS=Canis lupus familiaris OX=9615 GN=RPL15 PE=3 SV=1	22.581	201	By MS/MS	By MS/MS	By MS/MS	By MS/MS	By MS/MS	By MS/MS	By MS/MS	By MS/MS	By MS/MS	By MS/MS	By MS/MS	By MS/MS	5	2	2	2	5	4	5	2	2	2	3	4	4	5	2	2	2	5	4	5	2	2	2	3	4	4	27.9	11.9	11.9	11.9	27.9	24.9	27.9
A0A8C0YUK2	MPP5	Protein PALS1 OS=Canis lupus familiaris OX=9615 GN=MPP5 PE=3 SV=1	74.389	649	By MS/MS	By MS/MS	By MS/MS	By MS/MS	By MS/MS	By MS/MS	By MS/MS	By MS/MS	By MS/MS	By MS/MS	By MS/MS	By MS/MS	7	3	3	2	2	3	2	2	1	4	3	3	2	7	3	3	2	2	3	2	2	1	4	3	3	2	15.1	6.5	6.5	4.5	4.6	6.2	4.5
A0A8P0P3E5	PATJ	PATJ crumbs cell polarity complex component OS=Canis lupus familiaris OX=9615 GN=PATJ PE=4 SV=1	208.04	1909	By MS/MS	By MS/MS	By MS/MS	By MS/MS	By MS/MS	By MS/MS	By MS/MS	By MS/MS	By MS/MS	By MS/MS	By MS/MS	By MS/MS	20	12	10	11	9	9	11	11	8	11	12	12	11	20	12	10	11	9	9	11	11	8	11	12	12	11	16.5	8.5	9	7.7	7	6.8	8.7
E2R222	TRIP13	Pachytene checkpoint protein 2 homolog OS=Canis lupus familiaris OX=9615 GN=TRIP13 PE=3 SV=1	48.434	432	By MS/MS	By MS/MS	By MS/MS	By MS/MS	By MS/MS	By MS/MS	By MS/MS	By MS/MS	By MS/MS	By MS/MS	By MS/MS	By MS/MS	12	9	10	10	11	9	10	8	10	10	10	10	10	12	9	10	10	11	9	10	8	10	10	10	10	10	34.3	24.3	27.5	27.3	31	24.3	27.3
A0A8P0TL90	DAD1	Dolichyl-diphosphooligosaccharide--protein glycosyltransferase subunit DAD1 OS=Canis lupus familiaris OX=9615 GN=DAD1 PE=3 SV=1	11.571	102	By MS/MS	By MS/MS	By MS/MS	By MS/MS	By MS/MS	By MS/MS	By MS/MS	By MS/MS	By MS/MS	By MS/MS	By MS/MS	By MS/MS	2	2	2	2	2	2	2	2	2	2	2	2	2	2	2	2	2	2	2	2	2	2	2	2	2	2	21.6	21.6	21.6	21.6	21.6	21.6	21.6
A0A8I3NTX3	EXOC6	Exocyst complex component OS=Canis lupus familiaris OX=9615 GN=EXOC6 PE=3 SV=1	94.509	813	By matching	By MS/MS	By matching	By MS/MS	By matching	By MS/MS	By MS/MS	By MS/MS	By MS/MS	By MS/MS	By MS/MS	By MS/MS	7	1	1	1	3	2	4	1	2	2	1	2	2	7	1	1	1	3	2	4	1	2	2	1	2	2	11.7	1.6	1.8	1.6	4.4	2.6	5.7
E2RBS6	SETD3	Actin-histidine N-methyltransferase OS=Canis lupus familiaris OX=9615 GN=SETD3 PE=3 SV=1	66.281	588	By MS/MS	By MS/MS	By MS/MS	By MS/MS	By MS/MS	By MS/MS	By MS/MS	By MS/MS	By MS/MS	By MS/MS	By MS/MS	By MS/MS	11	9	9	10	8	10	7	10	9	9	11	8	11	11	9	9	10	8	10	7	10	9	9	11	8	11	24.5	19.4	20.7	22.8	18.2	22.8	14.5
A0A8I3NNC1	TDRD7	Tudor domain-containing protein 7 OS=Canis lupus familiaris OX=9615 GN=TDRD7 PE=3 SV=1	115.31	1024	By MS/MS	By MS/MS	By MS/MS	By matching	By MS/MS	By MS/MS	By MS/MS	By MS/MS	By MS/MS	By matching	By MS/MS		4	2	2	3	1	2	2	2	2	3	1	1	0	4	2	2	3	1	2	2	2	2	3	1	1	0	5.2	2.1	2.1	3.7	1.5	2.4	2.1
A0A8I3MHB5	AP4M1	AP-4 complex subunit mu-1 OS=Canis lupus familiaris OX=9615 GN=AP4M1 PE=3 SV=1	48.099	437				By MS/MS	By MS/MS					By MS/MS	By MS/MS		1	0	0	0	1	1	0	0	0	0	1	1	0	1	0	0	0	1	1	0	0	0	0	1	1	0	2.5	0	0	0	2.5	2.5	0
A0A8C0NM75	STT3B	dolichyl-diphosphooligosaccharide--protein glycotransferase OS=Canis lupus familiaris OX=9615 GN=STT3B PE=3 SV=1	83.118	730	By MS/MS	By MS/MS	By MS/MS	By MS/MS	By MS/MS	By MS/MS	By MS/MS	By MS/MS	By MS/MS	By MS/MS	By MS/MS	By MS/MS	5	3	3	3	3	3	3	4	3	3	3	3	4	5	3	3	3	3	3	3	4	3	3	3	3	4	8.8	4.2	4.2	4.2	4.2	4.2	4.2
E2RGI3	SNRPC	U1 small nuclear ribonucleoprotein C OS=Canis lupus familiaris OX=9615 GN=SNRPC PE=3 SV=1	17.394	159	By MS/MS	By MS/MS	By MS/MS	By MS/MS	By MS/MS	By MS/MS		By MS/MS		By MS/MS	By MS/MS	By MS/MS	2	1	1	2	1	1	2	0	1	0	2	2	2	2	1	1	2	1	1	2	0	1	0	2	2	2	18.9	7.5	7.5	18.9	7.5	7.5	18.9
E2RH47	RPS3	Small ribosomal subunit protein uS3 OS=Canis lupus familiaris OX=9615 GN=RPS3 PE=1 SV=1	26.674	243	By MS/MS	By MS/MS	By MS/MS	By MS/MS	By MS/MS	By MS/MS	By MS/MS	By MS/MS	By MS/MS	By MS/MS	By MS/MS	By MS/MS	13	7	8	8	8	9	8	7	9	7	8	9	7	13	7	8	8	8	9	8	7	9	7	8	9	7	58	30.5	34.2	34.2	36.6	42	36.6
A0A8I3MPU6	MASTL	Serine/threonine-protein kinase greatwall OS=Canis lupus familiaris OX=9615 GN=MASTL PE=4 SV=1	93.406	842	By MS/MS	By MS/MS	By MS/MS	By MS/MS	By MS/MS	By MS/MS	By MS/MS	By MS/MS	By MS/MS	By MS/MS	By MS/MS	By MS/MS	8	6	5	5	3	3	2	5	5	2	5	4	3	8	6	5	5	3	3	2	5	5	2	5	4	3	12.1	9.4	8.1	8.1	4.6	4.6	3.4
A0A8P0PI34	PKHD1	PKHD1 ciliary IPT domain containing fibrocystin/polyductin OS=Canis lupus familiaris OX=9615 GN=PKHD1 PE=4 SV=1	417.67	3798	By MS/MS			By MS/MS	By MS/MS	By MS/MS		By MS/MS	By MS/MS				2	1	0	0	1	1	1	0	1	1	0	0	0	2	1	0	0	1	1	1	0	1	1	0	0	0	0.5	0.3	0	0	0.2	0.3	0.2
A0A8I3Q2E8	GATC	Glutamyl-tRNA(Gln) amidotransferase subunit C, mitochondrial OS=Canis lupus familiaris OX=9615 GN=GATC PE=3 SV=1	15.32	136	By MS/MS		By MS/MS		By MS/MS	By MS/MS	By MS/MS	By MS/MS	By MS/MS			By MS/MS	1	1	0	1	0	1	1	1	1	1	0	0	1	1	1	0	1	0	1	1	1	1	1	0	0	1	14	14	0	14	0	14	14
A0A8C0TE49	RPL32	60S ribosomal protein L32 OS=Canis lupus familiaris OX=9615 GN=RPL32 PE=3 SV=1	17.531	149	By MS/MS	By MS/MS	By MS/MS	By MS/MS	By MS/MS	By MS/MS	By MS/MS	By MS/MS	By MS/MS	By MS/MS	By MS/MS	By MS/MS	8	5	5	3	7	7	7	4	3	3	8	8	6	8	5	5	3	7	7	7	4	3	3	8	8	6	38.3	30.2	30.2	24.8	33.6	33.6	33.6
A0A8I3Q853	LOC119868947	Transmembrane protein 258 OS=Canis lupus familiaris OX=9615 GN=LOC119868947 PE=3 SV=1	8.9155	78	By MS/MS	By MS/MS	By MS/MS	By MS/MS	By MS/MS	By MS/MS	By MS/MS	By MS/MS	By MS/MS	By MS/MS	By MS/MS	By MS/MS	1	1	1	1	1	1	1	1	1	1	1	1	1	1	1	1	1	1	1	1	1	1	1	1	1	1	10.3	10.3	10.3	10.3	10.3	10.3	10.3
E2RQ08	RPN1	Dolichyl-diphosphooligosaccharide--protein glycosyltransferase subunit 1 OS=Canis lupus familiaris OX=9615 GN=RPN1 PE=1 SV=1	68.576	607	By MS/MS	By MS/MS	By MS/MS	By MS/MS	By MS/MS	By MS/MS	By MS/MS	By MS/MS	By MS/MS	By MS/MS	By MS/MS	By MS/MS	16	15	14	14	15	13	15	14	12	12	14	14	14	16	15	14	14	15	13	15	14	12	12	14	14	14	36.7	32.6	29.8	30.6	33.8	26.9	33.8
A0A8I3NFM4	RAB25	RAB25, member RAS onco family OS=Canis lupus familiaris OX=9615 GN=RAB25 PE=4 SV=1	23.634	213	By MS/MS	By MS/MS	By MS/MS	By MS/MS	By MS/MS	By MS/MS	By MS/MS	By MS/MS	By MS/MS	By MS/MS	By MS/MS	By MS/MS	4	3	2	3	4	3	3	3	3	3	3	4	3	4	3	2	3	4	3	3	3	3	3	3	4	3	26.8	20.7	11.3	20.7	26.8	20.7	21.6
E2RR58	RPL12	Large ribosomal subunit protein uL11 OS=Canis lupus familiaris OX=9615 GN=RPL12 PE=1 SV=1	17.818	165	By MS/MS	By MS/MS	By MS/MS	By MS/MS	By MS/MS	By MS/MS	By MS/MS	By MS/MS	By MS/MS	By MS/MS	By MS/MS	By MS/MS	7	6	6	6	7	7	7	6	7	6	7	7	7	7	6	6	6	7	7	7	6	7	6	7	7	7	60	54.5	54.5	54.5	60	60	60
F1P963	NUDT1	Oxidized purine nucleoside triphosphate hydrolase OS=Canis lupus familiaris OX=9615 GN=NUDT1 PE=1 SV=2	18.079	156	By MS/MS	By MS/MS	By MS/MS	By MS/MS	By MS/MS	By MS/MS	By MS/MS	By MS/MS	By MS/MS	By MS/MS	By MS/MS	By MS/MS	3	1	3	3	1	1	1	1	1	2	1	1	2	3	1	3	3	1	1	1	1	1	2	1	1	2	26.3	8.3	26.3	26.3	8.3	8.3	8.3
A0A8P0SWK5	CDH1	Cadherin 1 OS=Canis lupus familiaris OX=9615 GN=CDH1 PE=4 SV=1	96.416	872	By MS/MS	By MS/MS	By MS/MS	By MS/MS	By MS/MS	By MS/MS	By MS/MS	By MS/MS	By MS/MS	By MS/MS	By MS/MS	By MS/MS	15	9	8	7	8	9	9	8	9	10	10	11	7	15	9	8	7	8	9	9	8	9	10	10	11	7	28.6	18.9	15.9	13.9	12.6	18.1	14.8
A0A8P0PBH9	RPN2	Dolichyl-diphosphooligosaccharide--protein glycosyltransferase subunit 2 OS=Canis lupus familiaris OX=9615 GN=RPN2 PE=3 SV=1	68.897	629	By MS/MS	By MS/MS	By MS/MS	By MS/MS	By MS/MS	By MS/MS	By MS/MS	By MS/MS	By MS/MS	By MS/MS	By MS/MS	By MS/MS	17	14	14	15	15	16	17	14	13	14	14	15	15	17	14	14	15	15	16	17	14	13	14	14	15	15	46.1	38.8	34	39.3	39.6	44.8	46.1
F1PJP5	STT3A	Dolichyl-diphosphooligosaccharide--protein glycosyltransferase subunit STT3A OS=Canis lupus familiaris OX=9615 GN=STT3A PE=1 SV=3	80.578	705	By MS/MS	By MS/MS	By MS/MS	By MS/MS	By MS/MS	By MS/MS	By MS/MS	By MS/MS	By MS/MS	By MS/MS	By MS/MS	By MS/MS	12	8	6	8	9	8	9	8	6	8	9	8	9	12	8	6	8	9	8	9	8	6	8	9	8	9	19.9	14.3	8.7	12.2	14.3	15.9	14
A0A8C0S5Y9	FTO	Alpha-ketoglutarate-dependent dioxygenase FTO OS=Canis lupus familiaris OX=9615 GN=FTO PE=3 SV=1	55.838	482	By MS/MS	By MS/MS	By MS/MS	By MS/MS	By MS/MS	By MS/MS	By MS/MS		By MS/MS	By MS/MS	By MS/MS	By MS/MS	4	2	2	2	3	4	4	2	0	1	2	4	2	4	2	2	2	3	4	4	2	0	1	2	4	2	11.6	4.6	4.6	4.6	7.7	11.6	11.6
A0A8I3NL32	MYO1D	Myosin ID OS=Canis lupus familiaris OX=9615 GN=MYO1D PE=3 SV=1	105.88	918	By MS/MS	By MS/MS	By MS/MS	By MS/MS	By MS/MS	By MS/MS	By MS/MS	By MS/MS	By MS/MS	By MS/MS	By MS/MS	By MS/MS	23	18	16	17	17	12	17	16	11	15	19	16	16	23	18	16	17	17	12	17	16	11	15	19	16	16	33.8	26.9	23.6	25.1	23.7	19	24.8
F1PTE3	RAB13	Ras-related protein Rab-13 OS=Canis lupus familiaris OX=9615 GN=RAB13 PE=1 SV=2	22.667	203	By MS/MS	By MS/MS	By MS/MS	By MS/MS	By MS/MS	By MS/MS	By MS/MS	By MS/MS	By MS/MS	By MS/MS	By MS/MS	By MS/MS	5	3	3	3	4	4	3	3	3	3	4	5	4	4	2	2	2	3	3	2	2	2	2	3	4	3	26.1	13.8	13.8	14.3	22.7	22.7	17.7
A0A8C0PHF9	--	Signal recognition particle 19 kDa protein OS=Canis lupus familiaris OX=9615 PE=3 SV=1	16.028	143	By MS/MS	By MS/MS	By MS/MS	By MS/MS	By MS/MS	By MS/MS	By MS/MS	By MS/MS	By MS/MS	By MS/MS	By MS/MS	By MS/MS	6	2	2	2	4	5	4	2	4	4	3	5	4	6	2	2	2	4	5	4	2	4	4	3	5	4	55.2	25.9	25.9	25.9	44.8	54.5	44.1
O02812	MAPK14	Mitogen-activated protein kinase 14 OS=Canis lupus familiaris OX=9615 GN=MAPK14 PE=2 SV=3	41.265	360	By MS/MS	By MS/MS	By MS/MS	By MS/MS	By MS/MS	By MS/MS	By MS/MS	By MS/MS	By MS/MS	By MS/MS	By MS/MS	By MS/MS	11	8	8	5	9	5	7	8	6	4	8	6	7	1	1	1	1	1	1	1	1	1	1	1	1	1	38.3	30.6	26.7	17.2	31.7	17.8	23.1
A0A8C0NDQ0	--	Coagulation factor VIII OS=Canis lupus familiaris OX=9615 PE=3 SV=1	215.27	1893		By MS/MS	By MS/MS										1	0	1	1	0	0	0	0	0	0	0	0	0	1	0	1	1	0	0	0	0	0	0	0	0	0	0.8	0	0.8	0.8	0	0	0
O18840	ACTB	Actin, cytoplasmic 1 OS=Canis lupus familiaris OX=9615 GN=ACTB PE=2 SV=3	41.736	375	By MS/MS	By MS/MS	By MS/MS	By MS/MS	By MS/MS	By MS/MS	By MS/MS	By MS/MS	By MS/MS	By MS/MS	By MS/MS	By MS/MS	25	17	18	19	20	20	20	18	17	19	20	20	22	1	1	1	1	1	1	1	1	1	1	1	1	1	79.2	60	62.7	62.9	67.7	69.1	67.5
O46550	CAV2	Caveolin-2 OS=Canis lupus familiaris OX=9615 GN=CAV2 PE=1 SV=2	17.931	162	By MS/MS	By MS/MS	By MS/MS	By MS/MS	By MS/MS	By MS/MS	By MS/MS	By MS/MS	By MS/MS	By MS/MS	By MS/MS	By MS/MS	3	1	2	1	1	1	1	2	2	2	1	1	1	3	1	2	1	1	1	1	2	2	2	1	1	1	27.2	8.6	17.3	8.6	8.6	8.6	8.6
A0A8P0N9G2	CAT	Catalase OS=Canis lupus familiaris OX=9615 GN=CAT PE=3 SV=1	59.452	524	By MS/MS	By MS/MS	By MS/MS	By MS/MS	By MS/MS	By MS/MS	By MS/MS	By MS/MS	By MS/MS	By MS/MS	By MS/MS	By MS/MS	14	11	11	10	12	12	12	9	8	10	10	12	11	14	11	11	10	12	12	12	9	8	10	10	12	11	36.6	27.9	25.2	22.5	28.2	28.6	28.2
A0A8I3SBX3	GDI1	Rab GDP dissociation inhibitor OS=Canis lupus familiaris OX=9615 GN=GDI1 PE=3 SV=1	50.147	443	By MS/MS	By MS/MS	By MS/MS	By MS/MS	By MS/MS	By MS/MS	By MS/MS	By MS/MS	By MS/MS	By MS/MS	By MS/MS	By MS/MS	15	10	11	10	11	10	10	11	11	11	13	11	12	12	9	9	9	9	8	8	10	9	9	10	9	10	54.4	36.3	40.6	35.7	40.2	37	37.5
P05124	CKB	Creatine kinase B-type OS=Canis lupus familiaris OX=9615 GN=CKB PE=1 SV=1	42.701	381	By MS/MS	By MS/MS	By MS/MS	By MS/MS	By MS/MS	By MS/MS	By MS/MS	By MS/MS	By MS/MS	By MS/MS	By MS/MS	By MS/MS	19	17	16	16	12	11	11	14	14	14	13	14	12	17	15	14	14	11	10	10	12	12	12	11	12	10	66.7	62.7	62.7	56.2	49.9	40.7	43.6
A0A8C0RV89	--	Sodium/potassium-transporting ATPase subunit beta OS=Canis lupus familiaris OX=9615 PE=3 SV=1	35.126	302	By MS/MS	By MS/MS	By MS/MS	By MS/MS	By MS/MS	By MS/MS	By MS/MS	By MS/MS	By MS/MS	By MS/MS	By MS/MS	By MS/MS	6	6	5	6	6	5	6	5	5	6	5	5	6	6	6	5	6	6	5	6	5	5	6	5	5	6	20.9	20.9	18.5	20.9	20.9	18.5	20.9
A0A8C0SSY9	--	SRP receptor subunit alpha OS=Canis lupus familiaris OX=9615 PE=3 SV=1	69.65	638	By MS/MS	By MS/MS	By MS/MS	By MS/MS	By MS/MS	By MS/MS	By MS/MS	By MS/MS	By MS/MS	By MS/MS	By MS/MS	By MS/MS	11	7	8	7	10	11	9	9	8	7	7	9	9	11	7	8	7	10	11	9	9	8	7	7	9	9	24.8	13.2	15	13.8	21.6	24.8	19.4
A0A8I3MAZ1	SEC11C	Signal peptidase complex catalytic subunit SEC11 OS=Canis lupus familiaris OX=9615 GN=SEC11C PE=3 SV=1	17.462	156	By MS/MS	By MS/MS	By MS/MS	By MS/MS	By MS/MS	By MS/MS	By MS/MS	By MS/MS	By MS/MS	By MS/MS	By MS/MS	By MS/MS	2	1	1	1	2	2	2	1	1	1	2	2	2	2	1	1	1	2	2	2	1	1	1	2	2	2	11.5	6.4	6.4	6.4	11.5	11.5	11.5
A0A8P0PLW5	SRP14	Signal recognition particle 14 kDa protein OS=Canis lupus familiaris OX=9615 GN=SRP14 PE=3 SV=1	12.46	110	By MS/MS	By MS/MS	By MS/MS	By MS/MS	By MS/MS	By MS/MS	By MS/MS	By MS/MS	By MS/MS	By MS/MS	By MS/MS	By MS/MS	3	1	2	2	1	1	2	2	1	2	3	2	2	3	1	2	2	1	1	2	2	1	2	3	2	2	32.7	12.7	23.6	23.6	12.7	12.7	21.8
P16967	SSR1	Translocon-associated protein subunit alpha OS=Canis lupus familiaris OX=9615 GN=SSR1 PE=1 SV=1	31.976	286	By MS/MS	By MS/MS	By MS/MS	By MS/MS	By MS/MS	By MS/MS	By MS/MS	By MS/MS	By MS/MS	By MS/MS	By MS/MS	By MS/MS	4	3	2	2	4	4	4	2	2	2	4	4	4	4	3	2	2	4	4	4	2	2	2	4	4	4	23.1	20.3	14.3	14.3	23.1	23.1	23.1
P18066	RAB5A	Ras-related protein Rab-5A OS=Canis lupus familiaris OX=9615 GN=RAB5A PE=1 SV=1	23.658	215	By MS/MS	By matching	By matching	By MS/MS	By MS/MS		By MS/MS	By matching	By MS/MS	By MS/MS	By MS/MS	By MS/MS	5	3	1	1	2	1	0	2	1	2	2	1	2	4	2	0	0	2	1	0	1	0	1	2	1	2	34.9	17.2	5.1	5.1	12.1	6.5	0
A0A8P0TM43	RAB7A	RAB7A, member RAS onco family OS=Canis lupus familiaris OX=9615 GN=RAB7A PE=4 SV=1	23.235	205	By MS/MS	By MS/MS	By MS/MS	By MS/MS	By MS/MS	By MS/MS	By MS/MS	By MS/MS	By MS/MS	By MS/MS	By MS/MS	By MS/MS	12	10	11	10	11	12	9	8	10	9	11	10	7	12	10	11	10	11	12	9	8	10	9	11	10	7	54.6	47.8	54.1	49.3	54.6	54.6	49.3
P24408	RAB9A	Ras-related protein Rab-9A OS=Canis lupus familiaris OX=9615 GN=RAB9A PE=1 SV=2	22.81	201	By MS/MS	By MS/MS	By MS/MS	By MS/MS	By MS/MS	By MS/MS	By MS/MS	By MS/MS	By MS/MS	By MS/MS	By MS/MS	By MS/MS	3	1	1	3	2	1	1	2	1	1	2	1	3	3	1	1	3	2	1	1	2	1	1	2	1	3	19.9	7	7	19.9	12.9	7	7
A0A8P0PGR6	RAB10	RAB10, member RAS onco family OS=Canis lupus familiaris OX=9615 GN=RAB10 PE=4 SV=1	20.159	180	By MS/MS	By MS/MS	By MS/MS	By MS/MS	By MS/MS	By MS/MS	By MS/MS	By MS/MS	By MS/MS	By MS/MS	By MS/MS	By MS/MS	3	3	3	3	3	3	3	3	3	3	3	3	3	2	2	2	2	2	2	2	2	2	2	2	2	2	22.8	22.8	22.8	22.8	22.8	22.8	22.8
A0A8P0SW23	CANX	Calnexin OS=Canis lupus familiaris OX=9615 GN=CANX PE=3 SV=1	67.474	592	By MS/MS	By MS/MS	By MS/MS	By MS/MS	By MS/MS	By MS/MS	By MS/MS	By MS/MS	By MS/MS	By MS/MS	By MS/MS	By MS/MS	20	9	10	12	14	11	11	11	9	10	15	13	11	20	9	10	12	14	11	11	11	9	10	15	13	11	37	14	16.7	16.2	24.2	23	23.3
P25473	CLU	Clusterin OS=Canis lupus familiaris OX=9615 GN=CLU PE=2 SV=1	51.789	445	By MS/MS	By MS/MS	By MS/MS	By MS/MS	By MS/MS	By MS/MS	By MS/MS	By MS/MS	By MS/MS	By MS/MS	By MS/MS	By MS/MS	9	5	5	4	8	9	9	7	8	7	7	9	8	9	5	5	4	8	9	9	7	8	7	7	9	8	18.4	10.6	9.7	7.2	18.4	18.4	18.4
A0A8C0RR91	ADCY6	adenylate cyclase OS=Canis lupus familiaris OX=9615 GN=ADCY6 PE=3 SV=1	124.49	1111	By MS/MS			By matching	By MS/MS	By MS/MS				By MS/MS	By MS/MS	By MS/MS	2	1	0	0	1	1	1	0	0	0	2	2	1	2	1	0	0	1	1	1	0	0	0	2	2	1	2.5	0.9	0	0	0.9	0.9	0.9
P31637	SLC5A3	Sodium/myo-inositol cotransporter OS=Canis lupus familiaris OX=9615 GN=SLC5A3 PE=1 SV=1	79.545	718	By MS/MS	By MS/MS	By MS/MS	By MS/MS	By MS/MS	By MS/MS	By MS/MS	By MS/MS	By MS/MS	By MS/MS	By MS/MS	By MS/MS	6	2	4	4	5	5	6	2	2	4	5	6	6	6	2	4	4	5	5	6	2	2	4	5	6	6	13	2.8	6.4	9.5	8.5	8.5	13
P33724	CAV1	Caveolin-1 OS=Canis lupus familiaris OX=9615 GN=CAV1 PE=1 SV=1	20.605	178	By MS/MS	By MS/MS	By MS/MS	By MS/MS	By MS/MS	By MS/MS	By MS/MS	By MS/MS	By MS/MS	By MS/MS	By MS/MS	By MS/MS	6	5	5	5	6	6	5	5	5	5	6	6	5	6	5	5	5	6	6	5	5	5	5	6	6	5	40.4	36	36	36	40.4	40.4	36
P33729	ICAM1	Intercellular adhesion molecule 1 (Fragment) OS=Canis lupus familiaris OX=9615 GN=ICAM1 PE=2 SV=2	57.951	528	By MS/MS	By MS/MS	By MS/MS	By MS/MS	By MS/MS	By MS/MS	By MS/MS	By MS/MS	By MS/MS	By MS/MS	By MS/MS	By MS/MS	6	5	2	5	2	3	3	4	4	3	4	3	4	6	5	2	5	2	3	3	4	4	3	4	3	4	13.8	13.8	4.7	13.8	4.2	7.2	7.2
P33731	SRP72	Signal recognition particle subunit SRP72 OS=Canis lupus familiaris OX=9615 GN=SRP72 PE=1 SV=3	74.493	671	By MS/MS	By MS/MS	By MS/MS	By MS/MS	By MS/MS	By MS/MS	By MS/MS	By MS/MS	By MS/MS	By MS/MS	By MS/MS	By MS/MS	17	10	13	13	13	13	12	12	11	14	13	12	10	17	10	13	13	13	13	12	12	11	14	13	12	10	33.7	21.6	27.1	27.4	28.8	28.8	25.6
A0A8C0TUR1	SEC61A1	Protein transport protein Sec61 subunit alpha isoform 1 OS=Canis lupus familiaris OX=9615 GN=SEC61A1 PE=3 SV=1	52.904	482	By MS/MS	By MS/MS	By MS/MS	By MS/MS	By MS/MS	By MS/MS	By MS/MS	By MS/MS	By MS/MS	By MS/MS	By MS/MS	By MS/MS	6	2	3	4	6	6	3	3	3	3	4	6	5	6	2	3	4	6	6	3	3	3	3	4	6	5	22.2	5	9.1	11	22.2	22.2	9.1
A0A8P0PIJ3	GNAI2	G protein subunit alpha i2 OS=Canis lupus familiaris OX=9615 GN=GNAI2 PE=4 SV=1	40.15	351	By MS/MS	By MS/MS	By MS/MS	By MS/MS	By MS/MS	By MS/MS	By MS/MS	By MS/MS	By MS/MS	By MS/MS	By MS/MS	By MS/MS	14	11	10	11	12	10	12	13	12	11	12	12	10	8	7	6	7	7	5	6	8	7	7	6	6	5	53.6	47.3	38.7	47.3	49	40.7	45.3
E5Q8W5	LGALS3	Galectin OS=Canis lupus familiaris OX=9615 GN=LGALS3 PE=2 SV=1	29.505	287	By MS/MS	By MS/MS	By MS/MS	By MS/MS	By MS/MS	By MS/MS	By MS/MS	By MS/MS	By MS/MS	By MS/MS	By MS/MS	By MS/MS	9	6	8	6	8	9	8	8	8	7	9	9	9	9	6	8	6	8	9	8	8	8	7	9	9	9	31	25.4	29.3	21.3	26.5	31	28.6
A0A8P0SCP9	HSP90B1	Heat shock protein 90 beta family member 1 OS=Canis lupus familiaris OX=9615 GN=HSP90B1 PE=3 SV=1	92.384	803	By MS/MS	By MS/MS	By MS/MS	By MS/MS	By MS/MS	By MS/MS	By MS/MS	By MS/MS	By MS/MS	By MS/MS	By MS/MS	By MS/MS	35	26	25	23	28	28	24	24	24	23	27	30	33	33	24	23	21	26	26	22	23	22	21	25	28	31	43	36.9	34.9	34.6	38.1	38.1	35.7
P47240	PAX8	Paired box protein Pax-8 OS=Canis lupus familiaris OX=9615 GN=PAX8 PE=2 SV=1	48.839	459	By MS/MS			By MS/MS	By MS/MS	By MS/MS	By matching		By MS/MS	By MS/MS	By MS/MS	By MS/MS	4	1	0	0	2	1	2	1	0	1	4	3	3	4	1	0	0	2	1	2	1	0	1	4	3	3	13.1	2.6	0	0	6.5	3.9	7
A0A8C0PR47	FUCA1	Alpha-L-fucosidase OS=Canis lupus familiaris OX=9615 GN=FUCA1 PE=3 SV=1	51.185	441	By MS/MS	By MS/MS	By MS/MS	By MS/MS	By MS/MS	By MS/MS	By MS/MS	By MS/MS	By MS/MS	By MS/MS	By MS/MS	By MS/MS	3	2	2	2	2	1	2	2	2	2	1	1	2	3	2	2	2	2	1	2	2	2	2	1	1	2	10.2	7.7	7.7	7.7	6.3	3.9	7.7
P49256	LMAN2	Vesicular integral-membrane protein VIP36 OS=Canis lupus familiaris OX=9615 GN=LMAN2 PE=1 SV=1	40.213	356	By MS/MS	By MS/MS	By MS/MS	By MS/MS	By MS/MS	By MS/MS	By MS/MS	By MS/MS	By MS/MS	By MS/MS	By MS/MS	By MS/MS	8	6	5	4	5	5	4	7	5	6	6	6	6	8	6	5	4	5	5	4	7	5	6	6	6	6	29.2	19.9	16.3	13.8	21.9	16.3	12.6
A0A8I3PTV9	DLD	Dihydrolipoyl dehydrogenase OS=Canis lupus familiaris OX=9615 GN=DLD PE=3 SV=1	54.434	511	By MS/MS	By MS/MS	By MS/MS	By MS/MS	By MS/MS	By MS/MS	By MS/MS	By MS/MS	By MS/MS	By MS/MS	By MS/MS	By MS/MS	6	3	3	2	4	4	2	2	3	3	3	3	4	6	3	3	2	4	4	2	2	3	3	3	3	4	19.4	12.3	12.3	9.8	14.5	14.7	9.8
P49820	NDUFV2	NADH dehydrogenase [ubiquinone] flavoprotein 2 (Fragment) OS=Canis lupus familiaris OX=9615 GN=NDUFV2 PE=1 SV=2	1.0992	11	By MS/MS	By MS/MS	By MS/MS	By MS/MS	By MS/MS	By MS/MS	By MS/MS	By MS/MS	By MS/MS	By MS/MS	By MS/MS	By MS/MS	1	1	1	1	1	1	1	1	1	1	1	1	1	1	1	1	1	1	1	1	1	1	1	1	1	1	90.9	90.9	90.9	90.9	90.9	90.9	90.9
P50551	VASP	Vasodilator-stimulated phosphoprotein OS=Canis lupus familiaris OX=9615 GN=VASP PE=1 SV=3	40.413	384	By MS/MS	By MS/MS	By MS/MS	By MS/MS	By MS/MS	By MS/MS	By MS/MS	By MS/MS	By MS/MS	By MS/MS	By MS/MS	By MS/MS	12	8	8	8	8	8	8	7	8	7	8	9	8	12	8	8	8	8	8	8	7	8	7	8	9	8	42.4	27.6	31.2	31	30.5	30.5	30.5
P51147	RAB5C	Ras-related protein Rab-5C OS=Canis lupus familiaris OX=9615 GN=RAB5C PE=2 SV=1	23.455	216	By MS/MS	By MS/MS	By MS/MS	By MS/MS	By MS/MS	By MS/MS	By MS/MS	By MS/MS	By MS/MS	By MS/MS	By MS/MS	By MS/MS	6	4	3	4	2	3	2	3	3	4	2	2	2	5	3	2	3	2	3	2	2	2	3	2	2	2	47.7	28.2	21.8	34.7	16.7	23.1	16.7
A0A8I3PU76	PFKM	ATP-dependent 6-phosphofructokinase OS=Canis lupus familiaris OX=9615 GN=PFKM PE=3 SV=1	85.389	780	By MS/MS	By MS/MS	By MS/MS	By MS/MS	By MS/MS	By MS/MS	By MS/MS	By MS/MS	By MS/MS	By MS/MS	By MS/MS	By MS/MS	5	4	4	5	5	5	3	4	4	4	4	3	3	5	4	4	5	5	5	3	4	4	4	4	3	3	9.2	7.1	7.1	9.2	9.2	9.2	4.6
A0A346M2B2	TPI1	Triosephosphate isomerase OS=Canis lupus familiaris OX=9615 GN=TPI1 PE=2 SV=1	26.714	249	By MS/MS	By MS/MS	By MS/MS	By MS/MS	By MS/MS	By MS/MS	By MS/MS	By MS/MS	By MS/MS	By MS/MS	By MS/MS	By MS/MS	14	13	13	13	13	12	13	14	13	12	13	11	12	14	13	13	13	13	12	13	14	13	12	13	11	12	73.5	73.1	73.1	69.9	73.1	72.7	73.1
P55745	RAB21	Ras-related protein Rab-21 OS=Canis lupus familiaris OX=9615 GN=RAB21 PE=3 SV=3	24.161	223	By MS/MS	By MS/MS	By MS/MS	By MS/MS	By MS/MS	By MS/MS	By MS/MS	By MS/MS	By MS/MS	By MS/MS	By MS/MS	By MS/MS	10	6	7	7	7	6	8	6	7	7	8	9	10	10	6	7	7	7	6	8	6	7	7	8	9	10	41.3	29.6	39.9	35.4	35.4	29.1	40.4
P60058	SEC61G	Protein transport protein Sec61 subunit gamma OS=Canis lupus familiaris OX=9615 GN=SEC61G PE=1 SV=1	7.7412	68	By MS/MS	By MS/MS	By MS/MS	By MS/MS	By MS/MS	By MS/MS	By MS/MS	By MS/MS	By MS/MS	By MS/MS	By MS/MS	By MS/MS	2	2	2	2	2	2	2	2	2	2	2	2	2	2	2	2	2	2	2	2	2	2	2	2	2	2	36.8	36.8	36.8	36.8	36.8	36.8	36.8
P60467	SEC61B	Protein transport protein Sec61 subunit beta OS=Canis lupus familiaris OX=9615 GN=SEC61B PE=1 SV=2	9.9743	96	By MS/MS	By MS/MS	By MS/MS	By MS/MS	By MS/MS	By MS/MS	By MS/MS	By MS/MS	By MS/MS	By MS/MS	By MS/MS	By MS/MS	1	1	1	1	1	1	1	1	1	1	1	1	1	1	1	1	1	1	1	1	1	1	1	1	1	1	10.4	10.4	10.4	10.4	10.4	10.4	10.4
A0A8I3MRX7	LOC403934	Cell division control protein 42 homolog OS=Canis lupus familiaris OX=9615 GN=LOC403934 PE=3 SV=1	21.228	191	By MS/MS	By MS/MS	By MS/MS	By MS/MS	By MS/MS	By MS/MS	By MS/MS	By MS/MS	By MS/MS	By MS/MS	By MS/MS	By MS/MS	5	5	5	5	5	5	5	5	5	5	4	5	5	5	5	5	5	5	5	5	5	5	5	4	5	5	32.5	32.5	32.5	32.5	32.5	32.5	32.5
P61007	RAB8A	Ras-related protein Rab-8A OS=Canis lupus familiaris OX=9615 GN=RAB8A PE=1 SV=1	23.668	207	By MS/MS	By MS/MS	By MS/MS	By MS/MS	By MS/MS	By MS/MS	By MS/MS	By MS/MS	By MS/MS	By MS/MS	By MS/MS	By MS/MS	6	6	5	6	5	5	5	5	5	5	5	5	5	0	0	0	0	0	0	0	0	0	0	0	0	0	28.5	28.5	22.7	28.5	25.1	25.1	25.1
A0A8C0MT82	SPCS3	Signal peptidase complex subunit 3 OS=Canis lupus familiaris OX=9615 GN=SPCS3 PE=3 SV=1	18.563	165	By MS/MS	By MS/MS	By MS/MS	By MS/MS	By MS/MS	By MS/MS	By MS/MS	By MS/MS	By MS/MS	By MS/MS	By MS/MS	By MS/MS	2	2	2	2	2	2	2	2	2	2	2	2	2	2	2	2	2	2	2	2	2	2	2	2	2	2	13.9	13.9	13.9	13.9	13.9	13.9	13.9
P61010	SRP54	Signal recognition particle subunit SRP54 OS=Canis lupus familiaris OX=9615 GN=SRP54 PE=1 SV=1	55.704	504	By MS/MS	By MS/MS	By MS/MS	By MS/MS	By MS/MS	By MS/MS	By MS/MS	By MS/MS	By MS/MS	By MS/MS	By MS/MS	By MS/MS	16	12	10	9	12	11	12	10	9	10	13	11	12	16	12	10	9	12	11	12	10	9	10	13	11	12	37.1	28.2	24	22.8	27.4	25.2	25.4
P61017	RAB4B	Ras-related protein Rab-4B OS=Canis lupus familiaris OX=9615 GN=RAB4B PE=2 SV=1	23.586	213	By MS/MS	By MS/MS	By MS/MS	By MS/MS	By MS/MS	By MS/MS	By MS/MS	By MS/MS	By MS/MS	By MS/MS	By MS/MS	By MS/MS	3	2	3	2	3	3	2	2	3	3	2	3	3	2	1	2	1	2	2	1	1	2	2	2	2	2	16	10.8	16	10.8	16	16	10.8
P61105	RAB2A	Ras-related protein Rab-2A OS=Canis lupus familiaris OX=9615 GN=RAB2A PE=1 SV=1	23.545	212	By MS/MS	By MS/MS	By MS/MS	By MS/MS	By MS/MS	By MS/MS	By MS/MS	By MS/MS	By MS/MS	By MS/MS	By MS/MS	By MS/MS	9	9	9	9	8	9	9	9	9	8	9	9	8	5	5	5	5	4	5	5	5	5	4	5	5	4	55.7	55.7	55.7	55.7	49.1	55.7	55.7
P61162	ACTR1A	Alpha-centractin OS=Canis lupus familiaris OX=9615 GN=ACTR1A PE=2 SV=1	42.613	376	By MS/MS	By MS/MS	By MS/MS	By MS/MS	By MS/MS	By MS/MS	By MS/MS	By MS/MS	By MS/MS	By MS/MS	By MS/MS	By MS/MS	10	7	6	7	7	8	6	6	6	4	6	9	8	7	5	4	5	4	5	4	4	4	3	4	6	5	45.5	31.1	29	31.1	31.9	35.9	29.3
A0A8P0P5A0	APTX	Aprataxin OS=Canis lupus familiaris OX=9615 GN=APTX PE=4 SV=1	33.371	293				By MS/MS	By MS/MS	By MS/MS			By MS/MS	By MS/MS	By MS/MS	By MS/MS	1	0	0	0	1	1	1	0	0	1	1	1	1	1	0	0	0	1	1	1	0	0	1	1	1	1	5.5	0	0	0	5.5	5.5	5.5
A0A8P0TGT5	RAB11B	RAB11B, member RAS onco family OS=Canis lupus familiaris OX=9615 GN=RAB11B PE=4 SV=1	19.863	177	By MS/MS	By MS/MS	By MS/MS	By MS/MS	By MS/MS	By MS/MS	By MS/MS	By MS/MS	By MS/MS	By MS/MS	By MS/MS	By MS/MS	5	3	3	3	3	4	4	3	3	4	4	4	4	5	3	3	3	3	4	4	3	3	4	4	4	4	33.9	18.6	18.6	18.6	18.6	27.1	27.1
A0A8I3S273	RAB1A	RAB1A, member RAS onco family OS=Canis lupus familiaris OX=9615 GN=RAB1A PE=4 SV=1	15.33	141	By MS/MS	By MS/MS	By MS/MS	By MS/MS	By MS/MS	By MS/MS	By MS/MS	By MS/MS	By MS/MS	By MS/MS	By MS/MS	By MS/MS	4	4	4	4	4	4	4	4	4	4	4	4	4	2	2	2	2	2	2	2	2	2	2	2	2	2	39.7	39.7	39.7	39.7	39.7	39.7	39.7
P62825	RAN	GTP-binding nuclear protein Ran OS=Canis lupus familiaris OX=9615 GN=RAN PE=1 SV=3	24.423	216	By MS/MS	By MS/MS	By MS/MS	By MS/MS	By MS/MS	By MS/MS	By MS/MS	By MS/MS	By MS/MS	By MS/MS	By MS/MS	By MS/MS	10	8	8	8	9	8	10	7	8	7	8	9	9	10	8	8	8	9	8	10	7	8	7	8	9	9	46.8	35.2	31.9	31.9	41.7	35.6	46.8
P62872	GNB1	Guanine nucleotide-binding protein G(I)/G(S)/G(T) subunit beta-1 OS=Canis lupus familiaris OX=9615 GN=GNB1 PE=2 SV=3	37.377	340	By MS/MS	By MS/MS	By MS/MS	By MS/MS	By MS/MS	By MS/MS	By MS/MS	By MS/MS	By MS/MS	By MS/MS	By MS/MS	By MS/MS	10	8	9	7	7	8	8	8	7	6	7	7	7	4	3	3	1	2	3	2	2	1	1	2	2	2	50.3	43.2	46.2	36.8	33.2	37.1	42.4
P63050	UBA52	Ubiquitin-ribosomal protein eL40 fusion protein OS=Canis lupus familiaris OX=9615 GN=UBA52 PE=2 SV=2	14.728	128	By matching	By matching	By matching	By MS/MS	By MS/MS	By MS/MS	By matching	By matching	By matching	By matching	By MS/MS	By MS/MS	4	4	4	3	4	4	4	3	3	3	4	4	4	1	1	1	0	1	1	1	0	0	0	1	1	1	37.5	37.5	37.5	29.7	37.5	37.5	37.5
A0A8C0NMX5	GNAS	GNAS complex locus OS=Canis lupus familiaris OX=9615 GN=GNAS PE=3 SV=1	105.2	982	By MS/MS	By MS/MS	By MS/MS	By MS/MS	By MS/MS	By MS/MS	By MS/MS	By MS/MS	By MS/MS	By MS/MS	By MS/MS	By MS/MS	8	6	4	5	6	4	6	5	5	4	7	7	4	0	0	0	0	0	0	0	0	0	0	0	0	0	11.9	9.4	7.1	8.5	9.5	5.4	9.7
A0A8I3MLZ4	RPS17	Small ribosomal subunit protein eS17 OS=Canis lupus familiaris OX=9615 GN=RPS17 PE=3 SV=1	14.837	129	By MS/MS	By MS/MS	By MS/MS	By MS/MS	By MS/MS	By MS/MS	By MS/MS	By MS/MS	By MS/MS	By MS/MS	By MS/MS	By MS/MS	8	5	6	5	5	6	6	5	3	6	5	6	6	8	5	6	5	5	6	6	5	3	6	5	6	6	60.5	40.3	60.5	54.3	54.3	54.3	54.3
A0A8I3MKH6	SEC11A	Signal peptidase complex catalytic subunit SEC11 OS=Canis lupus familiaris OX=9615 GN=SEC11A PE=3 SV=1	19.057	164	By MS/MS	By MS/MS	By MS/MS	By MS/MS	By MS/MS	By MS/MS	By MS/MS	By MS/MS	By MS/MS	By MS/MS	By MS/MS	By MS/MS	6	5	4	5	5	5	5	5	5	5	6	6	6	6	5	4	5	5	5	5	5	5	5	6	6	6	37.8	22	21.3	22	22	22	22
A0A8C0SUA1	DNAJB11	DnaJ heat shock protein family (Hsp40) member B11 OS=Canis lupus familiaris OX=9615 GN=DNAJB11 PE=4 SV=1	39.31	345	By MS/MS	By MS/MS	By MS/MS	By matching			By MS/MS	By MS/MS	By MS/MS	By MS/MS	By MS/MS		6	3	2	4	1	0	0	3	2	3	1	1	0	6	3	2	4	1	0	0	3	2	3	1	1	0	22	9.9	6.4	14.5	4.6	0	0
A0A8C0M9Q2	SPCS1	Signal peptidase complex subunit 1 OS=Canis lupus familiaris OX=9615 GN=SPCS1 PE=3 SV=1	11.761	102	By MS/MS	By MS/MS	By MS/MS	By MS/MS	By matching	By matching	By MS/MS	By MS/MS	By MS/MS	By MS/MS	By matching	By MS/MS	3	2	3	2	3	1	2	2	3	2	2	1	1	3	2	3	2	3	1	2	2	3	2	2	1	1	31.4	31.4	31.4	31.4	31.4	11.8	31.4
A0A8P0T409	KRTCAP2	Keratinocyte-associated protein 2 OS=Canis lupus familiaris OX=9615 GN=KRTCAP2 PE=3 SV=1	11.985	112	By MS/MS	By MS/MS	By MS/MS	By MS/MS	By MS/MS	By MS/MS	By MS/MS	By MS/MS	By MS/MS	By MS/MS	By MS/MS	By MS/MS	1	1	1	1	1	1	1	1	1	1	1	1	1	1	1	1	1	1	1	1	1	1	1	1	1	1	15.2	15.2	15.2	15.2	15.2	15.2	15.2
A0A8C0LYW2	SRP68	Signal recognition particle subunit SRP68 OS=Canis lupus familiaris OX=9615 GN=SRP68 PE=3 SV=1	65.325	578	By MS/MS	By MS/MS	By MS/MS	By MS/MS	By MS/MS	By MS/MS	By MS/MS	By MS/MS	By MS/MS	By MS/MS	By MS/MS	By MS/MS	14	10	10	12	10	10	11	10	9	11	11	13	12	14	10	10	12	10	10	11	10	9	11	11	13	12	29.1	20.4	21.3	22.7	20.2	20.9	22.3
A0A8C0NL89	SLC6A6	Sodium- and chloride-dependent taurine transporter OS=Canis lupus familiaris OX=9615 GN=SLC6A6 PE=3 SV=1	64.754	575	By MS/MS	By MS/MS	By MS/MS	By MS/MS	By MS/MS	By MS/MS	By MS/MS		By matching	By MS/MS	By MS/MS	By MS/MS	3	1	2	1	2	1	1	1	0	1	2	1	2	3	1	2	1	2	1	1	1	0	1	2	1	2	5	2.1	4	2.1	3.1	2.1	2.1
A0A8C0TR87	TRAM1	Translocating chain-associated membrane protein OS=Canis lupus familiaris OX=9615 GN=TRAM1 PE=3 SV=1	43.13	374	By MS/MS	By MS/MS	By MS/MS	By MS/MS	By MS/MS	By MS/MS	By MS/MS	By MS/MS	By MS/MS	By MS/MS	By MS/MS	By MS/MS	4	2	2	2	1	1	2	2	2	2	2	3	2	4	2	2	2	1	1	2	2	2	2	2	3	2	14.2	7.5	7.5	7.5	2.1	2.1	5.6
A0A8I3MT85	DDOST	Dolichyl-diphosphooligosaccharide--protein glycosyltransferase 48 kDa subunit OS=Canis lupus familiaris OX=9615 GN=DDOST PE=3 SV=1	49.165	442	By MS/MS	By MS/MS	By MS/MS	By MS/MS	By MS/MS	By MS/MS	By MS/MS	By MS/MS	By MS/MS	By MS/MS	By MS/MS	By MS/MS	9	8	8	6	9	9	9	7	6	7	9	9	9	9	8	8	6	9	9	9	7	6	7	9	9	9	34.6	31.2	31.2	19.9	34.6	34.6	34.6
A0A8I3MLD2	MYH8	Myosin heavy chain 8 OS=Canis lupus familiaris OX=9615 GN=MYH8 PE=3 SV=1	222.82	1939						By MS/MS							1	0	0	0	0	0	1	0	0	0	0	0	0	1	0	0	0	0	0	1	0	0	0	0	0	0	0.6	0	0	0	0	0	0.6
A0A8I3RQQ3	MYH4	Myosin heavy chain 4 OS=Canis lupus familiaris OX=9615 GN=MYH4 PE=3 SV=1	223.02	1939						By MS/MS							1	0	0	0	0	0	1	0	0	0	0	0	0	1	0	0	0	0	0	1	0	0	0	0	0	0	0.7	0	0	0	0	0	0.7
A0A8P0STW6	CYB5R3	NADH-cytochrome b5 reductase OS=Canis lupus familiaris OX=9615 GN=CYB5R3 PE=3 SV=1	33.851	297	By MS/MS	By MS/MS	By MS/MS	By MS/MS	By MS/MS	By MS/MS	By MS/MS	By MS/MS	By MS/MS	By MS/MS	By MS/MS	By MS/MS	10	9	8	9	7	9	8	8	7	7	9	7	8	10	9	8	9	7	9	8	8	7	7	9	7	8	59.6	51.9	44.4	51.9	48.1	52.2	48.1
Q1HE58	RAB27A	Ras-related protein Rab-27A OS=Canis lupus familiaris OX=9615 GN=RAB27A PE=2 SV=1	24.972	221	By MS/MS	By MS/MS	By MS/MS	By MS/MS	By MS/MS	By MS/MS	By MS/MS	By MS/MS	By MS/MS	By MS/MS	By MS/MS	By MS/MS	5	3	3	3	2	3	3	3	3	4	1	1	4	5	3	3	3	2	3	3	3	3	4	1	1	4	23.1	16.7	16.7	16.7	10.9	15.4	15.4
A0A8C0QAL6	MAP2K2	Mitogen-activated protein kinase kinase 2 OS=Canis lupus familiaris OX=9615 GN=MAP2K2 PE=3 SV=1	44.338	399	By MS/MS	By MS/MS	By MS/MS	By MS/MS	By MS/MS	By MS/MS	By MS/MS	By MS/MS	By MS/MS	By MS/MS	By MS/MS	By MS/MS	11	5	3	4	7	4	7	5	3	5	4	6	5	7	3	2	2	4	2	5	3	2	3	3	4	3	36.3	20.1	9.5	9.5	23.3	10	22.1
A0A8P0T982	MYH9	Myosin heavy chain 9 OS=Canis lupus familiaris OX=9615 GN=MYH9 PE=3 SV=1	226.3	1958	By MS/MS	By MS/MS	By MS/MS	By MS/MS	By MS/MS	By MS/MS	By MS/MS	By MS/MS	By MS/MS	By MS/MS	By MS/MS	By MS/MS	103	90	80	88	88	85	83	82	86	91	86	84	82	88	76	68	74	74	73	71	70	75	77	74	72	71	54.7	50.5	46.5	49.9	49.8	50.2	49.2
Q28271	COL4A1	Collagen type IV alpha 1 chain (Fragment) OS=Canis lupus familiaris OX=9615 GN=COL4A1 PE=2 SV=2	24.585	225	By MS/MS	By MS/MS	By MS/MS				By MS/MS						1	1	1	1	0	0	0	1	0	0	0	0	0	1	1	1	1	0	0	0	1	0	0	0	0	0	6.2	6.2	6.2	6.2	0	0	0
Q28250	SPCS2	Signal peptidase complex subunit 2 OS=Canis lupus familiaris OX=9615 GN=SPCS2 PE=1 SV=1	24.941	226	By MS/MS	By MS/MS	By MS/MS	By MS/MS	By MS/MS	By MS/MS	By MS/MS	By MS/MS	By MS/MS	By MS/MS	By MS/MS	By MS/MS	5	3	1	1	4	2	5	3	2	2	5	4	4	5	3	1	1	4	2	5	3	2	2	5	4	4	26.5	16.4	3.5	3.5	23	17.7	26.5
A0A8I3NLB2	PLA2G7	Phospholipase A2 group VII OS=Canis lupus familiaris OX=9615 GN=PLA2G7 PE=4 SV=1	50.149	444			By MS/MS	By MS/MS	By MS/MS	By MS/MS		By MS/MS		By MS/MS	By MS/MS	By MS/MS	2	0	0	1	1	1	1	0	1	0	1	1	2	2	0	0	1	1	1	1	0	1	0	1	1	2	7.9	0	0	5	5	5	5
A0A8I3NDV4	OCLN	Occludin OS=Canis lupus familiaris OX=9615 GN=OCLN PE=3 SV=1	59.003	519	By MS/MS			By MS/MS	By MS/MS	By MS/MS	By matching		By matching	By MS/MS	By MS/MS	By MS/MS	4	2	0	0	2	1	2	1	0	1	2	1	2	4	2	0	0	2	1	2	1	0	1	2	1	2	10.6	4	0	0	4.8	1.9	4
Q28288	STXBP2	Syntaxin-binding protein 2 OS=Canis lupus familiaris OX=9615 GN=STXBP2 PE=2 SV=1	66.499	593	By MS/MS	By MS/MS	By MS/MS	By MS/MS	By MS/MS	By MS/MS	By MS/MS	By MS/MS	By MS/MS	By MS/MS	By MS/MS	By MS/MS	16	13	12	11	15	13	13	13	13	11	15	15	14	16	13	12	11	15	13	13	13	13	11	15	15	14	34.7	26.6	24.5	21.9	32	26.5	27
A0A8P0TKE6	RRBP1	Ribosome binding protein 1 OS=Canis lupus familiaris OX=9615 GN=RRBP1 PE=4 SV=1	160.89	1495	By MS/MS	By MS/MS	By MS/MS	By MS/MS	By MS/MS	By MS/MS	By MS/MS	By MS/MS	By MS/MS	By MS/MS	By MS/MS	By MS/MS	39	28	29	31	28	27	24	30	31	30	30	24	26	39	28	29	31	28	27	24	30	31	30	30	24	26	30.6	23	22.9	24.9	22.3	21.1	20.1
A0A8I3NVN8	NPC2	NPC intracellular cholesterol transporter 2 OS=Canis lupus familiaris OX=9615 GN=NPC2 PE=3 SV=1	16.128	149	By MS/MS	By MS/MS	By MS/MS	By MS/MS	By MS/MS	By MS/MS	By MS/MS	By MS/MS	By MS/MS	By MS/MS	By matching	By matching	2	2	2	1	2	2	2	2	2	2	2	1	1	2	2	2	1	2	2	2	2	2	2	2	1	1	14.8	14.8	14.8	6	14.8	14.8	14.8
Q29476	SULT1A1	Sulfotransferase 1A1 OS=Canis lupus familiaris OX=9615 GN=SULT1A1 PE=1 SV=1	34.115	295	By MS/MS	By MS/MS	By MS/MS	By MS/MS	By MS/MS	By MS/MS	By MS/MS	By MS/MS	By MS/MS	By MS/MS	By MS/MS	By MS/MS	5	3	3	4	3	3	4	3	2	4	2	3	2	5	3	3	4	3	3	4	3	2	4	2	3	2	31.5	21.7	22.4	27.1	18	21.7	26.1
Q9TUX4	--	Cellular tumor antigen p53 (Fragment) OS=Canis lupus familiaris OX=9615 PE=2 SV=1	27.716	246	By MS/MS			By matching	By MS/MS	By matching					By matching	By matching	2	1	0	0	1	1	1	0	0	0	0	1	1	2	1	0	0	1	1	1	0	0	0	0	1	1	7.7	2.8	0	0	4.9	4.9	4.9
A0A8I3PJC4	SPECC1L	Cytospin-A OS=Canis lupus familiaris OX=9615 GN=SPECC1L PE=3 SV=1	120.22	1078	By MS/MS	By MS/MS	By MS/MS	By MS/MS	By MS/MS	By MS/MS	By MS/MS	By MS/MS	By MS/MS	By MS/MS	By MS/MS	By MS/MS	8	3	3	4	1	2	4	5	4	3	5	4	4	8	3	3	4	1	2	4	5	4	3	5	4	4	12.7	3.7	3	4.4	1	1.7	4.1
A0A8C0NRI8	AGL	Glycogen debranching enzyme OS=Canis lupus familiaris OX=9615 GN=AGL PE=3 SV=1	167.11	1466	By MS/MS	By MS/MS	By MS/MS	By MS/MS	By MS/MS	By MS/MS	By MS/MS	By MS/MS	By MS/MS	By MS/MS	By MS/MS	By MS/MS	5	1	2	1	3	4	2	1	1	1	3	2	3	5	1	2	1	3	4	2	1	1	1	3	2	3	4.3	0.8	1.8	0.8	2.6	3.5	1.6
Q2THW9	ZDHHC5	Palmitoyltransferase ZDHHC5 OS=Canis lupus familiaris OX=9615 GN=ZDHHC5 PE=2 SV=1	77.384	715	By MS/MS	By MS/MS	By MS/MS	By MS/MS	By MS/MS	By MS/MS	By MS/MS	By MS/MS	By MS/MS	By MS/MS	By MS/MS	By MS/MS	3	1	2	2	3	2	2	2	2	2	2	3	2	3	1	2	2	3	2	2	2	2	2	2	3	2	6.2	2.2	4.9	3.5	6.2	4.9	4.9
A0A8I3NR72	MACO1	Macoilin OS=Canis lupus familiaris OX=9615 GN=MACO1 PE=3 SV=1	50.79	437	By MS/MS	By MS/MS	By MS/MS	By MS/MS	By MS/MS	By MS/MS	By MS/MS	By MS/MS	By MS/MS	By MS/MS	By MS/MS	By MS/MS	4	4	3	4	4	4	2	3	4	3	4	3	3	4	4	3	4	4	4	2	3	4	3	4	3	3	10.3	10.3	8.2	10.3	10.3	10.3	5.3
A0A8C0STX1	KDM5C	[histone H3]-trimethyl-L-lysine(4) demethylase OS=Canis lupus familiaris OX=9615 GN=KDM5C PE=3 SV=1	175.42	1559	By matching	By matching	By matching	By MS/MS	By MS/MS	By MS/MS	By matching	By matching	By MS/MS	By matching	By matching	By matching	3	1	1	1	2	2	2	1	2	2	1	2	2	1	0	0	0	1	1	1	0	1	1	0	1	1	2.4	0.4	0.4	0.4	2	1.5	1.5
A0A8P0PR50	CTSD	Cathepsin D OS=Canis lupus familiaris OX=9615 GN=CTSD PE=3 SV=1	43.111	398	By MS/MS	By MS/MS	By MS/MS	By MS/MS	By MS/MS	By MS/MS	By MS/MS	By MS/MS	By MS/MS	By MS/MS	By MS/MS	By MS/MS	9	6	5	6	8	6	6	4	3	4	5	5	5	9	6	5	6	8	6	6	4	3	4	5	5	5	34.7	21.6	16.6	20.6	30.7	23.4	23.4
A0A8P0NTS1	DSTYK	Dual serine/threonine and tyrosine protein kinase OS=Canis lupus familiaris OX=9615 GN=DSTYK PE=4 SV=1	99.857	877			By MS/MS		By matching					By MS/MS	By MS/MS		1	0	0	1	0	1	0	0	0	0	1	1	0	1	0	0	1	0	1	0	0	0	0	1	1	0	1.3	0	0	1.3	0	1.3	0
Q50KA8	NME2	Nucleoside diphosphate kinase B OS=Canis lupus familiaris OX=9615 GN=NME2 PE=2 SV=1	17.366	152	By MS/MS	By MS/MS	By MS/MS	By MS/MS	By MS/MS	By MS/MS	By MS/MS	By MS/MS	By MS/MS	By MS/MS	By MS/MS	By MS/MS	10	7	8	7	7	8	8	7	7	8	7	7	8	8	5	7	6	6	6	6	6	6	7	5	5	7	65.8	52.6	63.2	50.7	50.7	57.2	58.6
Q50KA9	NME1	Nucleoside diphosphate kinase A OS=Canis lupus familiaris OX=9615 GN=NME1 PE=2 SV=1	17.18	152	By MS/MS	By MS/MS	By MS/MS	By MS/MS	By MS/MS	By MS/MS	By MS/MS	By MS/MS	By MS/MS	By MS/MS	By MS/MS	By MS/MS	10	8	8	5	9	10	9	7	8	7	10	10	9	6	5	6	3	6	6	5	5	5	4	6	6	6	67.1	61.2	62.5	43.4	62.5	67.1	67.1
A0A8P0SV86	PODXL	Podocalyxin OS=Canis lupus familiaris OX=9615 GN=PODXL PE=3 SV=1	57.422	546	By MS/MS			By MS/MS			By MS/MS	By MS/MS	By matching				1	1	0	0	1	0	0	1	1	1	0	0	0	1	1	0	0	1	0	0	1	1	1	0	0	0	2.4	2.4	0	0	2.4	0	0
Q5JZQ9	CLN5	Ceroid-lipofuscinosis neuronal protein 5 OS=Canis lupus familiaris OX=9615 GN=CLN5 PE=2 SV=1	40.389	350	By MS/MS	By MS/MS	By MS/MS	By MS/MS	By MS/MS	By MS/MS	By MS/MS	By MS/MS	By MS/MS	By MS/MS	By MS/MS	By MS/MS	4	4	3	4	3	3	3	4	4	3	4	4	4	4	4	3	4	3	3	3	4	4	3	4	4	4	13.7	13.7	10.3	13.7	10.3	10.3	10.3
A0A8I3NJC3	EOGT	EGF domain specific O-linked N-acetylglucosamine transferase OS=Canis lupus familiaris OX=9615 GN=EOGT PE=3 SV=1	51.926	443	By MS/MS	By MS/MS	By MS/MS	By MS/MS	By MS/MS	By MS/MS	By MS/MS	By MS/MS	By MS/MS	By MS/MS	By MS/MS	By MS/MS	3	2	2	2	2	2	2	1	2	2	2	1	2	3	2	2	2	2	2	2	1	2	2	2	1	2	7.7	6.3	6.3	6.3	6.3	6.3	6.3
A0A8I3PZJ7	PRKCD	Protein kinase C delta type OS=Canis lupus familiaris OX=9615 GN=PRKCD PE=3 SV=1	77.283	674	By MS/MS	By MS/MS	By MS/MS	By MS/MS	By MS/MS	By MS/MS	By MS/MS	By MS/MS	By MS/MS	By MS/MS	By MS/MS	By MS/MS	9	7	6	4	4	6	4	6	7	4	5	6	5	9	7	6	4	4	6	4	6	7	4	5	6	5	17.1	13.5	12	8.6	8.9	12.8	8.2
A0A8P0TH69	DAXX	Death domain-associated protein 6 OS=Canis lupus familiaris OX=9615 GN=DAXX PE=3 SV=1	75.755	681	By MS/MS	By MS/MS					By MS/MS	By MS/MS	By MS/MS				1	1	1	0	0	0	0	1	1	1	0	0	0	1	1	1	0	0	0	0	1	1	1	0	0	0	1.5	1.5	1.5	0	0	0	0
A0A8C0N245	TAPBP	Tapasin OS=Canis lupus familiaris OX=9615 GN=TAPBP PE=4 SV=1	38.139	359	By MS/MS	By MS/MS	By MS/MS	By MS/MS			By MS/MS	By MS/MS	By MS/MS				3	2	2	2	1	0	0	3	2	3	0	0	0	3	2	2	2	1	0	0	3	2	3	0	0	0	16.2	13.1	13.1	13.1	7.2	0	0
A0A8C0TCQ1	--	Ral guanine nucleotide dissociation stimulator like 2 OS=Canis lupus familiaris OX=9615 PE=4 SV=1	77.412	719					By MS/MS								1	0	0	0	0	1	0	0	0	0	0	0	0	1	0	0	0	0	1	0	0	0	0	0	0	0	2.1	0	0	0	0	2.1	0
A0A8I3PSW1	--	Uncharacterized protein OS=Canis lupus familiaris OX=9615 PE=3 SV=1	11.527	103	By MS/MS	By MS/MS	By MS/MS	By MS/MS	By MS/MS	By MS/MS	By MS/MS	By MS/MS	By MS/MS	By MS/MS	By MS/MS	By MS/MS	5	1	2	2	4	3	2	2	2	2	2	4	2	5	1	2	2	4	3	2	2	2	2	2	4	2	38.8	13.6	27.2	27.2	38.8	25.2	25.2
A0A8I3S4Q2	WDR46	WD repeat domain 46 OS=Canis lupus familiaris OX=9615 GN=WDR46 PE=4 SV=1	64.802	577	By MS/MS	By MS/MS	By MS/MS	By MS/MS	By MS/MS	By MS/MS	By MS/MS	By MS/MS	By MS/MS	By MS/MS	By MS/MS	By MS/MS	6	4	4	5	4	4	3	4	4	4	4	3	3	6	4	4	5	4	4	3	4	4	4	4	3	3	12.7	8.8	8.1	10.2	9.2	9.2	6.8
Q5TJE9	RPS18	Small ribosomal subunit protein uS13 OS=Canis lupus familiaris OX=9615 GN=RPS18 PE=1 SV=3	17.718	152	By MS/MS	By MS/MS	By MS/MS	By MS/MS	By MS/MS	By MS/MS	By MS/MS	By MS/MS	By MS/MS	By MS/MS	By MS/MS	By MS/MS	8	6	4	6	5	5	4	4	5	6	7	7	6	8	6	4	6	5	5	4	4	5	6	7	7	6	37.5	31.6	26.3	31.6	30.9	31.6	24.3
Q5TJF0	VPS52	Vacuolar protein sorting-associated protein 52 homolog OS=Canis lupus familiaris OX=9615 GN=VPS52 PE=3 SV=1	82.237	723	By MS/MS	By MS/MS	By MS/MS	By MS/MS	By MS/MS	By MS/MS	By MS/MS	By MS/MS	By MS/MS	By MS/MS	By MS/MS	By MS/MS	6	3	2	2	6	4	4	2	1	2	5	4	4	6	3	2	2	6	4	4	2	1	2	5	4	4	10.7	4.8	3.2	3.3	10.7	7.5	7.5
Q5TJF3	RING1	E3 ubiquitin-protein ligase RING1 OS=Canis lupus familiaris OX=9615 GN=RING1 PE=3 SV=2	42.47	406	By MS/MS	By MS/MS	By MS/MS	By MS/MS	By MS/MS	By MS/MS	By MS/MS	By MS/MS	By MS/MS	By MS/MS	By MS/MS	By MS/MS	7	3	4	4	3	6	3	3	4	4	5	5	5	5	2	3	3	2	4	2	2	3	4	3	3	3	30.8	10.3	15	15	10.3	23.2	10.3
A0A8C0TC64	SLC39A7	(3R)-3-hydroxyacyl-CoA dehydrogenase OS=Canis lupus familiaris OX=9615 GN=SLC39A7 PE=4 SV=1	26.695	259	By matching	By MS/MS	By matching	By MS/MS	By MS/MS	By MS/MS	By matching	By matching	By matching	By MS/MS	By MS/MS	By MS/MS	5	2	3	2	4	4	4	1	2	2	4	3	3	2	0	1	0	1	1	1	0	0	1	1	1	1	29	9.3	15.8	9.3	22.4	22.4	22.4
Q5TJF8	RXRB	Retinoid X receptor beta (Fragment) OS=Canis lupus familiaris OX=9615 GN=RXRB PE=3 SV=1	49.003	458	By MS/MS	By MS/MS	By MS/MS	By MS/MS	By MS/MS	By MS/MS	By MS/MS	By MS/MS	By MS/MS	By MS/MS	By MS/MS	By MS/MS	3	1	2	1	1	2	1	1	1	1	1	1	1	3	1	2	1	1	2	1	1	1	1	1	1	1	7.4	2	5.2	2	2	4.1	2
A0A8I3NXB0	BRD2	Bromodomain containing 2 OS=Canis lupus familiaris OX=9615 GN=BRD2 PE=4 SV=1	84.829	766	By MS/MS	By MS/MS	By MS/MS	By MS/MS	By matching	By matching	By MS/MS	By MS/MS	By MS/MS	By MS/MS	By MS/MS	By matching	3	2	3	2	2	2	2	3	2	2	2	2	2	2	1	2	1	1	1	1	2	1	1	1	1	1	5.4	4	5.4	4	4	4	4
Q5WR10	DDX39B	Spliceosome RNA helicase DDX39B OS=Canis lupus familiaris OX=9615 GN=DDX39B PE=3 SV=1	49.021	428	By MS/MS	By MS/MS	By MS/MS	By MS/MS	By MS/MS	By MS/MS	By MS/MS	By MS/MS	By MS/MS	By MS/MS	By MS/MS	By MS/MS	14	9	8	9	13	10	10	9	8	9	10	11	11	8	5	5	5	7	6	6	6	5	5	6	7	6	48.1	34.6	31.8	34.6	43	34.8	34.8
A0A8C0Z6M9	SPEG	IF rod domain-containing protein OS=Canis lupus familiaris OX=9615 GN=SPEG PE=3 SV=1	50.321	443	By MS/MS	By matching	By matching	By matching	By matching	By matching	By matching	By matching	By matching	By matching	By matching	By matching	5	4	3	3	4	3	4	3	3	4	3	4	4	1	1	0	0	0	0	0	0	0	0	0	0	0	9.3	7.2	5	5	7	5	7
A0A8C0PAT2	CCND1	Cyclin D1 OS=Canis lupus familiaris OX=9615 GN=CCND1 PE=3 SV=1	33.372	295	By MS/MS		By MS/MS	By MS/MS	By MS/MS	By MS/MS	By MS/MS	By MS/MS	By MS/MS	By MS/MS	By MS/MS	By MS/MS	6	2	0	2	2	4	4	4	3	2	3	2	3	6	2	0	2	2	4	4	4	3	2	3	2	3	27.8	7.5	0	6.8	6.8	15.6	15.6
A0A8I3MHX5	FUT8	Alpha-(1,6)-fucosyltransferase OS=Canis lupus familiaris OX=9615 GN=FUT8 PE=3 SV=1	66.448	575	By MS/MS			By MS/MS	By MS/MS	By MS/MS				By MS/MS	By MS/MS	By MS/MS	2	1	0	0	2	1	2	0	0	0	2	2	1	2	1	0	0	2	1	2	0	0	0	2	2	1	4	2.1	0	0	4	1.9	4
Q68AY9	CCL8	C-C motif chemokine 8 OS=Canis lupus familiaris OX=9615 GN=CCL8 PE=3 SV=1	11.263	99	By matching			By MS/MS			By matching		By MS/MS				1	1	0	0	1	0	0	1	0	1	0	0	0	1	1	0	0	1	0	0	1	0	1	0	0	0	12.1	12.1	0	0	12.1	0	0
A0A8C0PT47	UNK	RING finger protein unkempt homolog OS=Canis lupus familiaris OX=9615 GN=UNK PE=3 SV=1	81.085	743	By MS/MS			By MS/MS									2	1	0	0	1	0	0	0	0	0	0	0	0	2	1	0	0	1	0	0	0	0	0	0	0	0	3	1.6	0	0	1.3	0	0
A0A8C0Z5A2	NFKB1	Nuclear factor NF-kappa-B p105 subunit OS=Canis lupus familiaris OX=9615 GN=NFKB1 PE=4 SV=1	101.45	936	By MS/MS	By MS/MS	By MS/MS	By MS/MS	By MS/MS	By MS/MS	By MS/MS	By MS/MS	By MS/MS	By MS/MS	By MS/MS	By MS/MS	7	3	3	4	4	3	4	4	4	2	4	3	4	7	3	3	4	4	3	4	4	4	2	4	3	4	11.5	5.7	5.7	7.6	6.8	4	6.8
Q6J3Q7	COX17	Cytochrome c oxidase copper chaperone OS=Canis lupus familiaris OX=9615 GN=COX17 PE=3 SV=3	6.7759	63	By MS/MS		By MS/MS	By MS/MS	By MS/MS	By MS/MS				By MS/MS	By MS/MS	By MS/MS	1	1	0	1	1	1	1	0	0	0	1	1	1	1	1	0	1	1	1	1	0	0	0	1	1	1	25.4	25.4	0	25.4	25.4	25.4	25.4
A0A8C0PSH4	--	Protein 4.1 OS=Canis lupus familiaris OX=9615 PE=4 SV=1	115.66	1038	By MS/MS	By MS/MS	By MS/MS	By MS/MS	By MS/MS	By MS/MS	By MS/MS	By MS/MS	By MS/MS	By MS/MS	By MS/MS	By MS/MS	8	3	3	3	4	4	3	3	4	2	3	1	3	5	3	1	2	2	2	2	2	3	2	2	0	2	11.1	3.9	3.4	3.8	5.4	5	3.5
Q68V02	p27	Putative cyclin-dependent kinase inhibitor p27 (Fragment) OS=Canis lupus familiaris OX=9615 GN=p27 PE=2 SV=1	21.832	195	By MS/MS	By MS/MS	By MS/MS	By MS/MS	By MS/MS	By matching	By matching	By matching			By MS/MS		2	1	1	2	1	1	1	1	1	0	0	1	0	2	1	1	2	1	1	1	1	1	0	0	1	0	14.4	4.1	4.1	14.4	4.1	4.1	4.1
Q6TEQ7	ANXA2	Annexin A2 OS=Canis lupus familiaris OX=9615 GN=ANXA2 PE=1 SV=1	38.654	339	By MS/MS	By MS/MS	By MS/MS	By MS/MS	By MS/MS	By MS/MS	By MS/MS	By MS/MS	By MS/MS	By MS/MS	By MS/MS	By MS/MS	25	21	21	21	24	23	24	21	21	22	24	23	23	24	20	20	20	23	22	23	20	20	21	23	22	22	68.7	62.8	62.8	62.8	68.4	64	66.4
Q6URC2	HMGA1	High mobility group protein HMG-I/HMG-Y OS=Canis lupus familiaris OX=9615 GN=HMGA1 PE=3 SV=3	11.676	107	By MS/MS	By MS/MS	By MS/MS	By MS/MS	By MS/MS	By MS/MS	By MS/MS	By MS/MS	By MS/MS	By MS/MS	By MS/MS	By MS/MS	6	3	2	2	4	4	3	4	2	2	3	3	3	3	2	2	2	3	3	3	2	2	2	3	3	3	57.9	32.7	15	15	33.6	33.6	23.4
A0A8I3PNY2	HPRT1	Hypoxanthine phosphoribosyltransferase OS=Canis lupus familiaris OX=9615 GN=HPRT1 PE=3 SV=1	24.452	218	By MS/MS	By MS/MS	By MS/MS	By MS/MS	By MS/MS	By MS/MS	By MS/MS	By MS/MS	By MS/MS	By MS/MS	By MS/MS	By MS/MS	6	5	6	5	5	5	5	5	4	5	5	6	5	6	5	6	5	5	5	5	5	4	5	5	6	5	34.9	30.3	34.9	30.3	30.3	30.3	30.3
Q6YKA4	HMGB1	High mobility group protein B1 OS=Canis lupus familiaris OX=9615 GN=HMGB1 PE=2 SV=3	24.893	215	By MS/MS	By MS/MS	By MS/MS	By MS/MS	By MS/MS	By MS/MS	By MS/MS	By MS/MS	By MS/MS	By MS/MS	By MS/MS	By MS/MS	12	8	8	7	10	10	11	9	6	8	11	11	10	10	7	7	6	8	8	9	8	5	7	9	9	9	44.7	27.9	28.4	27.9	40	40	44.7
A0A8I3NGY1	MET	Hepatocyte growth factor receptor OS=Canis lupus familiaris OX=9615 GN=MET PE=4 SV=1	159.23	1423	By MS/MS	By MS/MS	By MS/MS	By MS/MS	By MS/MS	By MS/MS	By MS/MS	By MS/MS	By MS/MS	By MS/MS	By MS/MS	By MS/MS	8	2	2	2	3	3	5	1	2	2	4	4	4	8	2	2	2	3	3	5	1	2	2	4	4	4	7.6	2	2	2.3	3.1	2.7	4.7
Q7YQC6	HSPA1	Heat shock 70 kDa protein 1 OS=Canis lupus familiaris OX=9615 GN=HSPA1 PE=2 SV=1	70.069	641	By MS/MS	By MS/MS	By MS/MS	By MS/MS	By MS/MS	By MS/MS	By MS/MS	By MS/MS	By MS/MS	By MS/MS	By MS/MS	By MS/MS	26	24	24	24	23	22	21	23	23	25	20	21	25	17	16	16	16	15	14	14	15	15	16	12	14	17	57.9	51.6	51.6	51.6	56.2	51.3	42.3
Q7YR70	AAMP	Angio-associated migratory cell protein OS=Canis lupus familiaris OX=9615 GN=AAMP PE=3 SV=1	46.938	435	By MS/MS	By matching	By MS/MS	By MS/MS	By MS/MS	By MS/MS	By MS/MS	By MS/MS	By MS/MS	By MS/MS	By MS/MS	By MS/MS	3	1	1	1	2	2	2	2	2	1	2	2	2	3	1	1	1	2	2	2	2	2	1	2	2	2	9	3	3	3	6	6	6
A0A8P0PD47	DSG2	Desmoglein 2 OS=Canis lupus familiaris OX=9615 GN=DSG2 PE=4 SV=1	96.772	894	By MS/MS	By MS/MS	By MS/MS	By MS/MS	By MS/MS	By MS/MS	By MS/MS	By MS/MS	By MS/MS	By MS/MS	By MS/MS	By MS/MS	8	2	2	2	5	3	4	2	2	3	5	4	5	4	2	2	2	3	2	2	2	2	2	4	3	2	13	3.4	3.4	3.4	7.8	4.7	5.9
Q863Z4	MTPN	Myotrophin OS=Canis lupus familiaris OX=9615 GN=MTPN PE=3 SV=3	12.895	118	By MS/MS	By MS/MS	By MS/MS	By MS/MS	By MS/MS	By MS/MS	By MS/MS	By MS/MS	By MS/MS	By MS/MS	By MS/MS	By MS/MS	6	5	6	6	6	6	6	5	3	4	6	6	6	6	5	6	6	6	6	6	5	3	4	6	6	6	75.4	64.4	75.4	75.4	75.4	75.4	75.4
A0A8P0SW54	EBAG9	Receptor-binding cancer antigen expressed on SiSo cells OS=Canis lupus familiaris OX=9615 GN=EBAG9 PE=4 SV=1	21.557	193	By MS/MS	By MS/MS	By MS/MS	By MS/MS	By MS/MS	By MS/MS	By MS/MS	By MS/MS		By MS/MS	By MS/MS	By MS/MS	1	1	1	1	1	1	1	1	1	0	1	1	1	1	1	1	1	1	1	1	1	1	0	1	1	1	9.8	9.8	9.8	9.8	9.8	9.8	9.8
A0A8C0PWJ6	--	Rho guanine nucleotide exchange factor 2 OS=Canis lupus familiaris OX=9615 PE=4 SV=1	110.29	976	By MS/MS	By MS/MS	By MS/MS	By MS/MS	By MS/MS	By MS/MS	By MS/MS	By MS/MS	By MS/MS	By MS/MS	By MS/MS	By MS/MS	7	4	3	4	4	3	2	4	4	3	2	2	2	7	4	3	4	4	3	2	4	4	3	2	2	2	10.7	5.3	4.4	5.7	7.1	4.5	2.9
A0A8P0NQD4	TPMT	Thiopurine S-methyltransferase OS=Canis lupus familiaris OX=9615 GN=TPMT PE=3 SV=1	28.013	240	By MS/MS	By MS/MS	By MS/MS	By MS/MS	By MS/MS	By MS/MS	By MS/MS	By MS/MS	By MS/MS	By MS/MS	By MS/MS	By MS/MS	8	5	4	5	7	6	6	5	5	6	5	6	6	8	5	4	5	7	6	6	5	5	6	5	6	6	33.3	19.6	15.8	19.6	27.1	23.3	23.3
A0A8C0LTL7	--	Rhophilin Rho GTPase binding protein 2 OS=Canis lupus familiaris OX=9615 PE=3 SV=1	74.62	667	By matching	By MS/MS	By MS/MS	By MS/MS		By MS/MS	By MS/MS	By MS/MS	By MS/MS	By MS/MS	By MS/MS	By MS/MS	3	1	2	2	2	0	3	2	2	2	2	2	1	3	1	2	2	2	0	3	2	2	2	2	2	1	5.1	1.9	4	4	3.1	0	5.1
A0A8I3P430	MCL1	MCL1 apoptosis regulator, BCL2 family member OS=Canis lupus familiaris OX=9615 GN=MCL1 PE=3 SV=1	36.735	350	By MS/MS	By MS/MS	By MS/MS	By MS/MS	By MS/MS	By MS/MS	By MS/MS	By MS/MS	By MS/MS	By MS/MS	By MS/MS		4	2	1	1	2	2	2	3	1	1	2	2	0	4	2	1	1	2	2	2	3	1	1	2	2	0	22.6	8.6	6	6	15.1	8.6	8.6
Q8HZM5	GLUL	Glutamine synthetase OS=Canis lupus familiaris OX=9615 GN=GLUL PE=1 SV=3	42.028	373	By MS/MS	By MS/MS	By MS/MS	By MS/MS	By MS/MS	By MS/MS	By MS/MS	By MS/MS	By MS/MS	By MS/MS	By MS/MS	By MS/MS	3	3	3	1	1	2	2	2	2	2	3	2	3	3	3	3	1	1	2	2	2	2	2	3	2	3	7	7	7	2.7	2.7	7	7
A0A140DDC9	BIRC5	Baculoviral IAP repeat containing 5 OS=Canis lupus familiaris OX=9615 GN=BIRC5 PE=2 SV=1	16.271	142	By MS/MS	By MS/MS	By MS/MS				By MS/MS		By MS/MS		By MS/MS	By MS/MS	3	1	1	1	0	0	0	2	0	1	0	2	1	3	1	1	1	0	0	0	2	0	1	0	2	1	30.3	9.9	9.9	9.9	0	0	0
A0A8P0PF55	HSPB8	Heat shock protein beta-8 OS=Canis lupus familiaris OX=9615 GN=HSPB8 PE=3 SV=1	20.725	186		By matching	By matching	By MS/MS	By matching				By MS/MS	By matching		By MS/MS	2	0	1	1	2	1	0	0	0	1	1	0	1	2	0	1	1	2	1	0	0	0	1	1	0	1	16.1	0	7.5	7.5	16.1	8.6	0
A0A8I3PTD4	PRKACA	cAMP-dependent protein kinase OS=Canis lupus familiaris OX=9615 GN=PRKACA PE=3 SV=1	39.887	343	By MS/MS	By MS/MS	By MS/MS	By MS/MS	By MS/MS	By MS/MS	By MS/MS	By MS/MS	By MS/MS	By MS/MS	By MS/MS	By MS/MS	8	5	5	7	3	3	4	3	5	3	4	3	4	4	2	3	4	1	1	1	1	2	2	1	1	1	31.2	22.7	16.9	28.3	15.5	15.5	18.4
Q8MJ47	PPP1CB	Serine/threonine-protein phosphatase PP1-beta catalytic subunit OS=Canis lupus familiaris OX=9615 GN=PPP1CB PE=2 SV=4	37.186	327	By MS/MS	By MS/MS	By MS/MS	By MS/MS	By MS/MS	By MS/MS	By MS/MS	By MS/MS	By MS/MS	By MS/MS	By MS/MS	By MS/MS	12	9	8	7	11	9	8	6	10	8	11	9	11	3	1	1	1	2	1	1	1	2	1	3	2	3	52.9	32.4	27.2	26.9	42.8	35.2	29.4
A0A8P0SEC0	RAD51	RAD51 recombinase OS=Canis lupus familiaris OX=9615 GN=RAD51 PE=4 SV=1	30.948	280	By MS/MS	By matching	By matching	By MS/MS	By MS/MS		By MS/MS		By MS/MS	By MS/MS			1	1	1	1	1	1	0	1	0	1	1	0	0	1	1	1	1	1	1	0	1	0	1	1	0	0	4.3	4.3	4.3	4.3	4.3	4.3	0
Q8SPS9	DYNLT3	Dynein light chain Tctex-type 3 OS=Canis lupus familiaris OX=9615 GN=DYNLT3 PE=3 SV=1	13.081	116	By MS/MS	By MS/MS	By MS/MS	By MS/MS	By MS/MS	By MS/MS	By MS/MS	By MS/MS	By MS/MS	By MS/MS	By MS/MS	By MS/MS	4	3	3	3	4	4	4	3	3	3	4	4	4	4	3	3	3	4	4	4	3	3	3	4	4	4	57.8	28.4	28.4	28.4	57.8	57.8	57.8
Q3LA82	ugt	UDP-galactose transporter (Short form) OS=Canis lupus familiaris OX=9615 GN=ugt PE=2 SV=1	34.654	336			By matching	By MS/MS	By matching	By matching	By matching	By MS/MS		By MS/MS		By MS/MS	2	0	0	1	2	1	1	1	1	0	2	0	2	1	0	0	1	1	0	0	1	1	0	1	0	1	12.2	0	0	3.3	12.2	8.9	8.9
A0A8I3N537	FZD6	Frizzled class receptor 6 OS=Canis lupus familiaris OX=9615 GN=FZD6 PE=3 SV=1	80.252	712	By MS/MS	By matching	By MS/MS	By MS/MS	By MS/MS	By MS/MS	By MS/MS	By matching		By MS/MS	By MS/MS	By MS/MS	4	2	1	2	1	2	2	2	1	0	1	1	2	4	2	1	2	1	2	2	2	1	0	1	1	2	7	3.8	1.3	2.8	2	3.5	4.2
Q8WN22	PRKDC	DNA-dependent protein kinase catalytic subunit OS=Canis lupus familiaris OX=9615 GN=PRKDC PE=2 SV=1	473.06	4144	By MS/MS	By MS/MS		By MS/MS	By MS/MS	By MS/MS	By MS/MS	By MS/MS	By MS/MS	By MS/MS	By MS/MS	By MS/MS	14	1	3	0	7	8	9	1	2	2	5	9	8	14	1	3	0	7	8	9	1	2	2	5	9	8	4.5	0.2	1	0	2.2	2.3	2.9
A0A8C0NDP7	--	Superoxide dismutase [Cu-Zn] OS=Canis lupus familiaris OX=9615 PE=3 SV=1	15.844	153	By MS/MS	By MS/MS	By MS/MS	By matching	By matching	By MS/MS	By MS/MS	By MS/MS	By MS/MS	By matching	By MS/MS	By MS/MS	5	3	3	4	3	1	2	3	3	3	4	4	4	5	3	3	4	3	1	2	3	3	3	4	4	4	27.5	13.7	13.7	22.9	17.6	13.7	13.1
A0A8C0M0X1	BRCA1	Breast cancer type 1 susceptibility protein homolog OS=Canis lupus familiaris OX=9615 GN=BRCA1 PE=4 SV=1	200.28	1809			By MS/MS	By MS/MS									2	0	0	1	1	0	0	0	0	0	0	0	0	2	0	0	1	1	0	0	0	0	0	0	0	0	1.4	0	0	0.8	0.6	0	0
A0A8C0NF12	TJP2	Tight junction protein ZO-2 OS=Canis lupus familiaris OX=9615 GN=TJP2 PE=4 SV=1	133.55	1189	By matching	By MS/MS	By matching	By matching	By matching	By matching	By MS/MS	By matching	By matching	By matching	By matching	By matching	32	28	25	25	23	22	24	26	24	26	25	28	25	1	0	1	0	0	0	0	1	0	0	0	0	0	43.3	37.6	32.2	34	33.7	33.5	36
Q95KM5	CLDN3	Claudin-3 OS=Canis lupus familiaris OX=9615 GN=CLDN3 PE=2 SV=1	23.148	218	By matching	By matching	By matching	By matching	By matching	By matching	By MS/MS	By matching	By matching	By MS/MS	By matching	By matching	2	1	1	1	1	1	1	2	1	1	2	1	1	1	0	0	0	0	0	0	1	0	0	1	0	0	12.8	7.3	7.3	7.3	7.3	7.3	7.3
A0A8C0M9D9	--	Ferritin OS=Canis lupus familiaris OX=9615 PE=3 SV=1	17.414	152				By matching		By MS/MS				By matching		By MS/MS	1	0	0	0	1	0	1	0	0	0	1	0	1	1	0	0	0	1	0	1	0	0	0	1	0	1	9.9	0	0	0	9.9	0	9.9
Q9GKK4	GALK1	Galactokinase OS=Canis lupus familiaris OX=9615 GN=GALK1 PE=2 SV=1	42.12	392	By matching	By MS/MS	By MS/MS	By MS/MS	By matching	By MS/MS	By MS/MS	By MS/MS	By MS/MS	By MS/MS	By MS/MS	By MS/MS	3	3	3	3	2	1	3	2	3	3	3	2	3	1	1	1	1	1	0	1	1	1	1	1	1	1	12	12	12	12	7.4	3.3	12
Q9GL24	CTSL	Procathepsin L OS=Canis lupus familiaris OX=9615 GN=CTSL PE=2 SV=1	37.383	333	By MS/MS	By MS/MS	By MS/MS	By MS/MS	By MS/MS	By MS/MS	By MS/MS	By MS/MS	By MS/MS	By MS/MS	By MS/MS	By MS/MS	6	5	5	5	4	5	5	5	5	5	4	2	3	6	5	5	5	4	5	5	5	5	5	4	2	3	26.4	22.8	22.8	22.8	17.7	22.8	22.8
A0A8C0MUN7	QKI	KH domain-containing RNA-binding protein QKI OS=Canis lupus familiaris OX=9615 GN=QKI PE=4 SV=1	34.01	308	By MS/MS	By MS/MS	By MS/MS	By MS/MS	By MS/MS	By MS/MS	By MS/MS	By MS/MS	By MS/MS	By MS/MS	By MS/MS	By MS/MS	6	3	4	4	1	2	3	2	5	3	4	2	4	6	3	4	4	1	2	3	2	5	3	4	2	4	23.7	14.9	19.2	19.2	5.5	9.7	14.3
A0A8C0P4B6	EPB41L5	Band 4.1-like protein 5 OS=Canis lupus familiaris OX=9615 GN=EPB41L5 PE=4 SV=1	55.55	484	By MS/MS	By MS/MS	By MS/MS	By MS/MS	By MS/MS	By MS/MS	By MS/MS	By MS/MS	By MS/MS	By MS/MS	By MS/MS	By MS/MS	5	3	5	4	4	4	4	3	3	2	5	4	3	5	3	5	4	4	4	4	3	3	2	5	4	3	12	6	12	9.1	9.5	8.9	8.9
A0A8C0N984	DUOX1	NAD(P)H oxidase (H2O2-forming) OS=Canis lupus familiaris OX=9615 GN=DUOX1 PE=3 SV=1	173.26	1519	By MS/MS	By matching	By MS/MS	By MS/MS	By MS/MS	By MS/MS	By matching	By matching	By matching			By MS/MS	2	1	1	1	1	1	1	1	1	1	0	0	1	2	1	1	1	1	1	1	1	1	1	0	0	1	2	1.2	1.2	1.2	1.2	1.2	1.2
Q9N0Y2	MX2	Interferon-induced GTP-binding protein Mx2 OS=Canis lupus familiaris OX=9615 GN=MX2 PE=2 SV=1	81.441	711	By MS/MS	By MS/MS	By MS/MS	By matching	By matching	By matching	By MS/MS	By MS/MS	By MS/MS		By matching		18	12	9	11	3	2	2	16	16	15	0	1	0	8	5	4	5	1	1	1	6	8	7	0	1	0	31.4	23.1	17.4	22.1	5.6	4.8	4.8
Q9N0Y3	MX1	Interferon-induced GTP-binding protein Mx1 OS=Canis lupus familiaris OX=9615 GN=MX1 PE=2 SV=1	74.8	657	By MS/MS	By MS/MS	By MS/MS	By MS/MS	By MS/MS	By MS/MS	By MS/MS	By MS/MS	By MS/MS	By MS/MS	By matching	By MS/MS	21	16	14	16	8	4	3	16	20	17	3	3	1	4	3	4	4	2	1	1	3	4	4	2	2	1	40	35	27.9	31.8	18.6	10.4	8.4
A0A8P0TUR0	COL17A1	Collagen type XVII alpha 1 chain OS=Canis lupus familiaris OX=9615 GN=COL17A1 PE=4 SV=1	142.87	1417	By MS/MS	By MS/MS	By MS/MS	By MS/MS	By MS/MS	By MS/MS	By MS/MS	By MS/MS	By MS/MS	By MS/MS	By MS/MS	By MS/MS	8	4	3	3	3	3	4	3	3	3	6	6	4	8	4	3	3	3	3	4	3	3	3	6	6	4	9.9	6.2	3.4	3.4	2.8	4.7	5.2
Q9TQX6	DBI	Acyl-CoA-binding protein OS=Canis lupus familiaris OX=9615 GN=DBI PE=1 SV=2	9.9782	87	By matching	By matching	By matching	By MS/MS	By matching	By matching	By matching	By matching	By matching	By matching	By matching	By matching	5	3	4	2	4	2	2	2	3	3	3	3	2	1	0	0	0	1	0	0	0	0	0	0	0	0	51.7	35.6	36.8	23	39.1	23	23
A0A8C0PME1	GLB1	Beta-galactosidase OS=Canis lupus familiaris OX=9615 GN=GLB1 PE=3 SV=1	105.5	946	By matching	By MS/MS	By MS/MS	By MS/MS	By MS/MS	By MS/MS	By MS/MS	By MS/MS	By MS/MS	By MS/MS	By MS/MS	By MS/MS	6	4	5	2	3	5	4	2	3	3	3	4	4	6	4	5	2	3	5	4	2	3	3	3	4	4	9.3	6.7	8.2	2.9	5.2	7.7	6.7
A0A8C0Z1R1	DAG1	Dystroglycan 1 OS=Canis lupus familiaris OX=9615 GN=DAG1 PE=4 SV=1	92.038	846	By MS/MS	By MS/MS	By MS/MS	By MS/MS	By MS/MS	By MS/MS	By MS/MS	By MS/MS	By MS/MS	By MS/MS	By MS/MS	By MS/MS	3	1	1	1	2	3	3	1	1	2	2	2	3	3	1	1	1	2	3	3	1	1	2	2	2	3	6	3.4	3.4	3.4	4.7	6	6
Q9TT99	ATOX1	Copper transport protein ATOX1 OS=Canis lupus familiaris OX=9615 GN=ATOX1 PE=3 SV=1	7.4365	68	By MS/MS	By MS/MS	By MS/MS	By MS/MS	By MS/MS	By MS/MS	By MS/MS	By MS/MS	By MS/MS	By MS/MS	By MS/MS	By MS/MS	4	4	4	4	4	1	1	3	4	2	2	3	2	4	4	4	4	4	1	1	3	4	2	2	3	2	73.5	73.5	73.5	73.5	73.5	26.5	26.5
A0A346JM02	S100A4	Protein S100 OS=Canis lupus familiaris OX=9615 GN=S100A4 PE=2 SV=1	11.847	101	By MS/MS	By MS/MS	By MS/MS	By MS/MS	By MS/MS	By MS/MS	By MS/MS	By MS/MS	By MS/MS	By MS/MS	By MS/MS	By MS/MS	3	2	2	2	2	2	2	2	2	3	3	2	2	3	2	2	2	2	2	2	2	2	3	3	2	2	25.7	19.8	19.8	19.8	19.8	19.8	19.8
A0A8I3NAI6	TPP1	Tripeptidyl-peptidase 1 OS=Canis lupus familiaris OX=9615 GN=TPP1 PE=4 SV=1	50.875	470	By MS/MS	By MS/MS	By MS/MS	By MS/MS	By MS/MS	By MS/MS	By MS/MS	By MS/MS	By MS/MS	By MS/MS	By MS/MS	By MS/MS	2	1	1	1	2	2	2	1	1	1	2	2	2	2	1	1	1	2	2	2	1	1	1	2	2	2	6	3	3	3	6	6	6
Q9XSI1	CTLA4	Cytotoxic T-lymphocyte protein 4 OS=Canis lupus familiaris OX=9615 GN=CTLA4 PE=2 SV=1	24.206	223										By MS/MS			1	0	0	0	0	0	0	0	0	0	1	0	0	1	0	0	0	0	0	0	0	0	0	1	0	0	8.1	0	0	0	0	0	0
A0A8P0NHH9	RBM47	RNA-binding protein 47 OS=Canis lupus familiaris OX=9615 GN=RBM47 PE=3 SV=1	63.594	593	By MS/MS	By MS/MS	By MS/MS	By MS/MS	By MS/MS	By MS/MS	By MS/MS	By MS/MS	By MS/MS	By MS/MS	By MS/MS	By MS/MS	17	8	9	8	13	11	10	8	7	8	14	15	16	17	8	9	8	13	11	10	8	7	8	14	15	16	48.1	21.2	22.6	21.2	29.7	24.3	25.5
Q9XST5	MT2A	Metallothionein-2 OS=Canis lupus familiaris OX=9615 GN=MT2A PE=1 SV=1	6.0122	61	By MS/MS	By MS/MS	By MS/MS	By MS/MS	By MS/MS	By MS/MS	By MS/MS	By MS/MS	By MS/MS	By MS/MS	By MS/MS	By MS/MS	2	2	1	2	1	1	1	2	2	2	2	2	1	1	1	0	1	0	0	0	1	1	1	1	1	0	52.5	52.5	19.7	52.5	19.7	19.7	19.7
A0A8I3PH30	RPL13A	Large ribosomal subunit protein uL13 OS=Canis lupus familiaris OX=9615 GN=RPL13A PE=3 SV=1	23.535	203	By MS/MS	By MS/MS	By MS/MS	By MS/MS	By MS/MS	By MS/MS	By MS/MS	By MS/MS	By MS/MS	By MS/MS	By MS/MS	By MS/MS	8	7	7	7	6	7	7	7	6	4	8	7	8	8	7	7	7	6	7	7	7	6	4	8	7	8	30	29.6	29.6	29.6	29.1	24.1	27.1
A0A8I3MYV4	RPL27	60S ribosomal protein L27 OS=Canis lupus familiaris OX=9615 GN=RPL27 PE=3 SV=1	15.798	136	By MS/MS	By MS/MS	By MS/MS	By MS/MS	By MS/MS	By MS/MS	By MS/MS	By MS/MS	By MS/MS	By MS/MS	By MS/MS	By MS/MS	4	2	2	2	1	1	2	2	2	2	3	2	2	4	2	2	2	1	1	2	2	2	2	3	2	2	32.4	23.5	23.5	23.5	8.1	8.1	25.7
Q9XT54	PDE6D	Retinal rod rhodopsin-sensitive cGMP 3,5-cyclic phosphodiesterase subunit delta OS=Canis lupus familiaris OX=9615 GN=PDE6D PE=2 SV=1	17.362	150	By MS/MS	By MS/MS	By MS/MS	By MS/MS	By MS/MS	By MS/MS	By MS/MS	By MS/MS	By MS/MS	By MS/MS	By MS/MS	By MS/MS	3	3	3	2	3	3	3	3	3	3	3	3	3	3	3	3	2	3	3	3	3	3	3	3	3	3	28.7	28.7	28.7	20.7	28.7	28.7	28.7
Q9XT82	PTGER2	Prostaglandin E2 receptor EP2 subtype OS=Canis lupus familiaris OX=9615 GN=PTGER2 PE=2 SV=1	40.275	361				By MS/MS	By MS/MS	By matching				By MS/MS	By MS/MS		1	0	0	0	1	1	1	0	0	0	1	1	0	1	0	0	0	1	1	1	0	0	0	1	1	0	4.7	0	0	0	4.7	4.7	4.7
Q9ZZ57	MT-ND5	NADH-ubiquinone oxidoreductase chain 5 OS=Canis lupus familiaris OX=9615 GN=MT-ND5 PE=3 SV=3	68.465	606	By MS/MS	By MS/MS	By MS/MS	By MS/MS	By MS/MS	By MS/MS	By MS/MS	By MS/MS	By MS/MS	By MS/MS	By MS/MS	By MS/MS	4	3	3	3	3	3	3	3	3	2	4	4	4	4	3	3	3	3	3	3	3	3	2	4	4	4	7.3	5.4	5.4	5.4	4.8	4.8	4.8
Q9ZZ58	MT-ND4	NADH-ubiquinone oxidoreductase chain 4 OS=Canis lupus familiaris OX=9615 GN=MT-ND4 PE=3 SV=1	52.095	459	By MS/MS	By MS/MS	By MS/MS	By MS/MS	By MS/MS	By MS/MS	By MS/MS	By MS/MS	By MS/MS	By MS/MS	By MS/MS	By MS/MS	2	1	1	1	2	2	2	1	1	1	2	2	2	2	1	1	1	2	2	2	1	1	1	2	2	2	8.5	4.1	4.1	4.1	8.5	8.5	8.5
A0A6H0DTW1	ND3	NADH-ubiquinone oxidoreductase chain 3 (Fragment) OS=Canis lupus familiaris OX=9615 GN=ND3 PE=3 SV=1	12.807	114	By MS/MS	By MS/MS	By MS/MS	By MS/MS	By MS/MS	By MS/MS	By MS/MS	By MS/MS	By MS/MS	By MS/MS	By MS/MS	By MS/MS	1	1	1	1	1	1	1	1	1	1	1	1	1	1	1	1	1	1	1	1	1	1	1	1	1	1	13.2	13.2	13.2	13.2	13.2	13.2	13.2
A0A2Z2GZ52	COX3	Cytochrome c oxidase subunit 3 (Fragment) OS=Canis lupus familiaris OX=9615 GN=COX3 PE=3 SV=1	8.9293	77	By MS/MS	By MS/MS	By MS/MS	By MS/MS	By MS/MS	By MS/MS	By MS/MS	By MS/MS	By MS/MS	By MS/MS	By MS/MS	By MS/MS	1	1	1	1	1	1	1	1	1	1	1	1	1	1	1	1	1	1	1	1	1	1	1	1	1	1	18.2	18.2	18.2	18.2	18.2	18.2	18.2
A0A193BKX7	ATP6	ATP synthase subunit a (Fragment) OS=Canis lupus familiaris OX=9615 GN=ATP6 PE=3 SV=1	12.812	115	By MS/MS	By MS/MS	By MS/MS	By MS/MS	By MS/MS	By MS/MS	By MS/MS	By MS/MS	By MS/MS	By MS/MS	By MS/MS	By MS/MS	2	2	2	2	2	2	2	2	2	2	2	2	2	2	2	2	2	2	2	2	2	2	2	2	2	2	20	20	20	20	20	20	20
Q9ZZ63	MT-ATP8	ATP synthase protein 8 OS=Canis lupus familiaris OX=9615 GN=MT-ATP8 PE=3 SV=1	7.9783	67	By MS/MS	By MS/MS	By MS/MS	By MS/MS	By MS/MS	By MS/MS	By MS/MS	By MS/MS	By MS/MS	By MS/MS	By MS/MS	By MS/MS	2	1	1	1	2	2	2	1	1	2	2	2	2	2	1	1	1	2	2	2	1	1	2	2	2	2	34.3	14.9	14.9	14.9	34.3	34.3	34.3
Q9ZZ64	MT-CO1	Cytochrome c oxidase subunit 1 OS=Canis lupus familiaris OX=9615 GN=MT-CO1 PE=3 SV=2	57.039	514	By MS/MS	By MS/MS	By MS/MS	By MS/MS	By MS/MS	By MS/MS	By MS/MS	By MS/MS	By MS/MS	By MS/MS	By MS/MS	By MS/MS	2	1	2	1	2	2	2	1	2	1	2	2	2	2	1	2	1	2	2	2	1	2	1	2	2	2	8.2	1.6	8.2	1.6	8.2	8.2	8.2
A0A8I3N374	LOC474938	glutathione transferase OS=Canis lupus familiaris OX=9615 GN=LOC474938 PE=3 SV=1	25.657	223				By matching	By matching	By MS/MS	By matching			By MS/MS	By MS/MS	By MS/MS	2	0	0	0	1	2	1	1	0	0	1	2	1	2	0	0	0	1	2	1	1	0	0	1	2	1	13.9	0	0	0	5.4	13.9	8.5
A0A060H4R6	COX2	Cytochrome c oxidase subunit 2 OS=Canis lupus familiaris OX=9615 GN=COX2 PE=3 SV=1	26.03	227	By MS/MS	By MS/MS	By MS/MS	By MS/MS	By MS/MS	By MS/MS	By MS/MS	By MS/MS	By MS/MS	By MS/MS	By MS/MS	By MS/MS	3	3	3	3	2	3	3	3	3	2	3	3	3	3	3	3	3	2	3	3	3	3	2	3	3	3	20.3	20.3	20.3	20.3	15.9	20.3	20.3
L7QI60	PVRL4	Nectin 4 splice variant 2 OS=Canis lupus familiaris OX=9615 GN=PVRL4 PE=2 SV=1	52.574	484				By MS/MS		By MS/MS					By MS/MS		2	0	0	0	1	0	1	0	0	0	0	2	0	2	0	0	0	1	0	1	0	0	0	0	2	0	5.2	0	0	0	2.1	0	3.1
A0A8P0NER3	TFRC	Transferrin receptor protein 1 OS=Canis lupus familiaris OX=9615 GN=TFRC PE=3 SV=1	86.586	770	By MS/MS	By MS/MS	By MS/MS	By MS/MS	By MS/MS	By MS/MS	By MS/MS	By MS/MS	By MS/MS	By MS/MS	By MS/MS	By MS/MS	20	17	16	16	16	16	16	17	15	16	17	15	17	20	17	16	16	16	16	16	17	15	16	17	15	17	40.1	33.2	33.2	32.7	33	32.2	33.6
A0A8I3PDL1	NR3C1	Glucocorticoid receptor OS=Canis lupus familiaris OX=9615 GN=NR3C1 PE=3 SV=1	80.025	725	By MS/MS	By MS/MS	By MS/MS	By MS/MS	By MS/MS	By MS/MS	By MS/MS	By MS/MS	By MS/MS	By MS/MS	By MS/MS	By MS/MS	5	4	3	4	4	2	2	3	3	2	4	2	3	5	4	3	4	4	2	2	3	3	2	4	2	3	8.8	7	5.7	7.4	7	3.9	3.9
A0A8P0P6Z2	ANXA5	Annexin OS=Canis lupus familiaris OX=9615 GN=ANXA5 PE=3 SV=1	35.943	321	By MS/MS	By MS/MS	By MS/MS	By MS/MS	By MS/MS	By MS/MS	By MS/MS	By MS/MS	By MS/MS	By MS/MS	By MS/MS	By MS/MS	19	12	14	15	19	19	13	14	14	11	15	16	15	19	12	14	15	19	19	13	14	14	11	15	16	15	72.6	54.8	61.4	62.3	72.6	72.6	56.1
A0A8P0N3F1	STAT6	Signal transducer and activator of transcription OS=Canis lupus familiaris OX=9615 GN=STAT6 PE=3 SV=1	89.332	800	By MS/MS	By MS/MS	By MS/MS	By MS/MS	By MS/MS	By MS/MS	By MS/MS	By MS/MS	By MS/MS	By MS/MS	By MS/MS	By MS/MS	8	5	6	5	6	6	5	4	6	6	5	7	7	8	5	6	5	6	6	5	4	6	6	5	7	7	17.6	11.5	13	11.5	11	11	8.1
A0A8P0NI75	TPM1	Tropomyosin 1 OS=Canis lupus familiaris OX=9615 GN=TPM1 PE=3 SV=1	41.207	368	By MS/MS	By MS/MS	By MS/MS	By MS/MS	By MS/MS	By MS/MS	By MS/MS	By MS/MS	By MS/MS	By MS/MS	By MS/MS	By MS/MS	18	13	10	12	12	10	13	13	12	16	13	10	12	0	0	0	0	0	0	0	0	0	0	0	0	0	33.2	25	23.9	28	26.6	25	29.1
A0A0S1U0J7	GFAP	Glial fibrillary acidic protein transcript variant delta/epsilon OS=Canis lupus familiaris OX=9615 GN=GFAP PE=2 SV=1	49.501	432	By MS/MS	By matching	By MS/MS	By matching	By matching	By matching	By matching	By matching	By matching	By matching	By matching	By matching	2	2	1	2	1	1	1	1	1	2	1	1	1	1	1	0	1	0	0	0	0	0	1	0	0	0	3.7	3.7	1.6	3.7	1.6	1.6	1.6
A0A8C0PCG6	--	SP110 nuclear body protein OS=Canis lupus familiaris OX=9615 PE=4 SV=1	57.309	507	By matching	By MS/MS	By matching				By matching	By MS/MS	By MS/MS				2	1	2	1	0	0	0	2	1	1	0	0	0	2	1	2	1	0	0	0	2	1	1	0	0	0	5.1	2.8	5.1	2.4	0	0	0
A0A140DDD1	BID	BH3-interacting domain death agonist OS=Canis lupus familiaris OX=9615 GN=BID PE=2 SV=1	22.368	195	By MS/MS	By MS/MS	By MS/MS	By MS/MS	By MS/MS	By MS/MS	By MS/MS	By MS/MS	By MS/MS	By MS/MS	By MS/MS	By MS/MS	6	5	5	5	5	5	4	5	5	5	5	6	5	6	5	5	5	5	5	4	5	5	5	5	6	5	46.2	41	41	41	39.5	39.5	32.3
A0A172R5P7	ND2	NADH-ubiquinone oxidoreductase chain 2 OS=Canis lupus familiaris OX=9615 GN=ND2 PE=3 SV=1	39.127	347					By MS/MS						By MS/MS		2	0	0	0	0	1	0	0	0	0	0	1	0	2	0	0	0	0	1	0	0	0	0	0	1	0	13.5	0	0	0	0	4.9	0
A0A8C0N0W7	ATP5F1B	ATP synthase subunit beta OS=Canis lupus familiaris OX=9615 GN=ATP5F1B PE=3 SV=1	56.285	527	By MS/MS	By MS/MS	By MS/MS	By MS/MS	By MS/MS	By MS/MS	By MS/MS	By MS/MS	By MS/MS	By MS/MS	By MS/MS	By MS/MS	24	20	19	20	21	22	23	20	21	19	21	23	21	24	20	19	20	21	22	23	20	21	19	21	23	21	74.8	64.1	57.5	61.1	68.9	72.3	74.8
A0A8C0NQM6	ATP5F1A	ATP synthase subunit alpha OS=Canis lupus familiaris OX=9615 GN=ATP5F1A PE=3 SV=1	57.795	534	By MS/MS	By MS/MS	By MS/MS	By MS/MS	By MS/MS	By MS/MS	By MS/MS	By MS/MS	By MS/MS	By MS/MS	By MS/MS	By MS/MS	19	14	14	13	17	18	15	13	14	13	16	16	16	19	14	14	13	17	18	15	13	14	13	16	16	16	49.1	34.1	35.8	30.3	39.3	47	36.7
A0A8C0SZ25	SLC39A10	Solute carrier family 39 member 10 OS=Canis lupus familiaris OX=9615 GN=SLC39A10 PE=4 SV=1	89.159	789	By MS/MS	By MS/MS	By MS/MS	By MS/MS	By MS/MS	By MS/MS	By MS/MS	By MS/MS	By MS/MS	By MS/MS	By MS/MS	By matching	2	2	2	1	2	1	1	1	1	1	1	1	1	2	2	2	1	2	1	1	1	1	1	1	1	1	4.8	4.8	4.8	1.4	4.8	1.4	1.4
A0A286R219	EPHA2	receptor protein-tyrosine kinase OS=Canis lupus familiaris OX=9615 GN=EPHA2 PE=2 SV=1	108.26	975	By MS/MS	By MS/MS	By MS/MS	By MS/MS	By MS/MS	By MS/MS	By MS/MS	By MS/MS	By MS/MS	By MS/MS	By MS/MS	By MS/MS	16	9	9	9	7	8	9	13	13	10	12	9	13	15	8	8	8	6	7	8	12	12	9	11	8	12	21.2	11.8	9.9	11.2	8.7	10.7	11.7
A0A8C0NUC0	XRCC5	X-ray repair cross-complementing protein 5 OS=Canis lupus familiaris OX=9615 GN=XRCC5 PE=3 SV=1	76.719	677	By MS/MS	By MS/MS	By MS/MS	By MS/MS	By MS/MS	By MS/MS	By MS/MS	By MS/MS	By MS/MS	By MS/MS	By MS/MS	By MS/MS	7	5	5	5	6	6	6	4	4	2	7	5	5	7	5	5	5	6	6	6	4	4	2	7	5	5	13.9	9.9	10	10	11.8	12.3	12.9
A0A8C0QM78	RIGI	RNA helicase OS=Canis lupus familiaris OX=9615 GN=RIGI PE=3 SV=1	106.05	925	By MS/MS	By MS/MS	By MS/MS	By MS/MS	By MS/MS	By MS/MS	By MS/MS	By MS/MS	By MS/MS	By matching	By matching	By matching	28	20	17	20	5	3	3	22	22	22	1	2	1	28	20	17	20	5	3	3	22	22	22	1	2	1	34.7	25.8	20.6	24.1	5.6	3.2	3.4
A0A8I3MML4	IDH2	Isocitrate dehydrogenase [NADP] OS=Canis lupus familiaris OX=9615 GN=IDH2 PE=3 SV=1	47.092	419	By MS/MS	By MS/MS	By MS/MS	By MS/MS	By MS/MS	By MS/MS	By MS/MS	By MS/MS	By MS/MS	By MS/MS	By MS/MS	By MS/MS	15	10	11	10	13	12	11	11	11	9	10	10	9	15	10	11	10	13	12	11	11	11	9	10	10	9	37.9	26.5	28.2	26.5	31.7	32.7	29.8
A0A8C0NBV0	--	Superoxide dismutase [Mn], mitochondrial OS=Canis lupus familiaris OX=9615 PE=3 SV=1	53.357	495	By MS/MS	By MS/MS	By MS/MS	By MS/MS	By MS/MS	By MS/MS	By MS/MS	By MS/MS	By MS/MS	By MS/MS	By MS/MS	By MS/MS	4	3	3	4	4	4	4	4	3	3	4	4	4	4	3	3	4	4	4	4	4	3	3	4	4	4	10.5	7.7	7.7	10.5	10.5	10.5	10.5
A0A3G6V761	N1ICD	NOTCH1 (Fragment) OS=Canis lupus familiaris OX=9615 GN=N1ICD PE=2 SV=1	87.296	822				By MS/MS						By MS/MS			2	0	0	0	1	0	0	0	0	0	1	0	0	2	0	0	0	1	0	0	0	0	0	1	0	0	3.3	0	0	0	1.3	0	0
A0A8C0Z7J5	--	CXADR Ig-like cell adhesion molecule OS=Canis lupus familiaris OX=9615 PE=4 SV=1	39.117	352	By MS/MS	By MS/MS	By MS/MS	By MS/MS	By MS/MS	By MS/MS	By MS/MS	By MS/MS	By MS/MS	By MS/MS	By MS/MS	By MS/MS	7	4	3	3	5	5	5	4	3	2	5	5	5	7	4	3	3	5	5	5	4	3	2	5	5	5	27.6	15.6	9.1	9.1	17.3	17.6	17.6
A0A8I3NRY4	ESRP1	Epithelial splicing regulatory protein 1 OS=Canis lupus familiaris OX=9615 GN=ESRP1 PE=4 SV=1	67.534	608	By MS/MS	By MS/MS	By MS/MS	By MS/MS	By MS/MS	By MS/MS	By MS/MS	By MS/MS	By MS/MS	By MS/MS	By MS/MS	By MS/MS	9	5	4	5	9	8	6	2	5	4	9	8	9	9	5	4	5	9	8	6	2	5	4	9	8	9	25	11.5	10.4	11.5	25	21.1	16.3
A0A8P0TJS9	LGALS1	Galectin OS=Canis lupus familiaris OX=9615 GN=LGALS1 PE=4 SV=1	14.703	131	By MS/MS	By MS/MS	By MS/MS	By MS/MS	By MS/MS	By MS/MS	By MS/MS	By MS/MS	By MS/MS	By MS/MS	By MS/MS	By MS/MS	4	3	3	3	3	2	2	3	2	2	2	3	2	4	3	3	3	3	2	2	3	2	2	2	3	2	52.7	32.8	32.8	32.8	43.5	23.7	23.7
A0A8P0P7J5	CDH3	Cadherin 3 OS=Canis lupus familiaris OX=9615 GN=CDH3 PE=4 SV=1	83.493	760	By MS/MS	By MS/MS	By MS/MS	By MS/MS	By MS/MS	By MS/MS	By MS/MS	By MS/MS	By MS/MS	By MS/MS	By MS/MS	By MS/MS	3	1	1	1	1	1	1	1	1	1	2	2	2	3	1	1	1	1	1	1	1	1	1	2	2	2	5.4	1.4	1.4	1.4	1.4	1.4	1.4
A0A8C0PJK6	MICOS10	MICOS complex subunit MIC10 OS=Canis lupus familiaris OX=9615 GN=MICOS10 PE=3 SV=1	7.04	62												By MS/MS	1	0	0	0	0	0	0	0	0	0	0	0	1	1	0	0	0	0	0	0	0	0	0	0	0	1	51.6	0	0	0	0	0	0
A0A8C0S3C0	--	Histone H2A OS=Canis lupus familiaris OX=9615 PE=3 SV=1	31.178	280	By MS/MS	By MS/MS	By MS/MS	By MS/MS	By MS/MS	By MS/MS	By MS/MS	By MS/MS	By MS/MS	By MS/MS	By MS/MS	By MS/MS	5	2	1	2	4	3	2	2	1	2	3	2	3	1	0	0	0	1	1	1	0	0	0	1	0	0	27.9	11.8	6.8	11.8	27.9	13.2	13.2
A0A5F4D4Q9	LOC478509	Large ribosomal subunit protein eL34 OS=Canis lupus familiaris OX=9615 GN=LOC478509 PE=3 SV=1	13.293	117	By MS/MS	By MS/MS	By MS/MS	By MS/MS	By MS/MS	By MS/MS	By MS/MS	By MS/MS	By MS/MS	By MS/MS	By MS/MS	By MS/MS	2	2	2	2	2	2	2	2	2	2	2	2	2	2	2	2	2	2	2	2	2	2	2	2	2	2	14.5	14.5	14.5	14.5	14.5	14.5	14.5
A0A8C0SZS9	CD109	CD109 molecule OS=Canis lupus familiaris OX=9615 GN=CD109 PE=3 SV=1	153.2	1368	By MS/MS		By MS/MS		By matching	By MS/MS			By MS/MS	By MS/MS	By matching	By MS/MS	3	1	0	2	0	1	1	0	0	1	1	1	2	3	1	0	2	0	1	1	0	0	1	1	1	2	3.1	1.2	0	1.9	0	1.2	0.7
A0A5F4DDK2	SUDS3	SDS3 homolog, SIN3A corepressor complex component OS=Canis lupus familiaris OX=9615 GN=SUDS3 PE=4 SV=1	46.462	407	By MS/MS	By MS/MS	By MS/MS	By MS/MS	By MS/MS	By MS/MS	By MS/MS	By MS/MS	By MS/MS	By MS/MS	By MS/MS	By MS/MS	2	1	2	1	2	2	2	1	2	2	2	2	2	2	1	2	1	2	2	2	1	2	2	2	2	2	6.1	3.7	6.1	3.7	6.1	6.1	6.1
A0A8C0Q9X8	IFGGC1	Interferon-inducible GTPase 1-like OS=Canis lupus familiaris OX=9615 GN=IFGGC1 PE=3 SV=1	47.799	419	By MS/MS	By MS/MS	By MS/MS				By MS/MS	By MS/MS	By MS/MS				7	4	3	3	0	0	0	4	4	7	0	0	0	7	4	3	3	0	0	0	4	4	7	0	0	0	23.9	11.7	8.8	8.6	0	0	0
A0A5K1UTD0	WDR1	WD repeat domain 1 OS=Canis lupus familiaris OX=9615 GN=WDR1 PE=2 SV=1	66.364	606	By MS/MS	By MS/MS	By MS/MS	By MS/MS	By MS/MS	By MS/MS	By MS/MS	By MS/MS	By MS/MS	By MS/MS	By MS/MS	By MS/MS	23	19	20	20	18	19	19	21	18	20	19	18	20	23	19	20	20	18	19	19	21	18	20	19	18	20	57.9	47.7	47.7	45	43.1	47.7	47.7
A0A8P0SVD7	GJA1	Gap junction protein OS=Canis lupus familiaris OX=9615 GN=GJA1 PE=3 SV=1	42.042	372	By MS/MS	By MS/MS	By MS/MS				By MS/MS	By MS/MS	By MS/MS	By MS/MS	By MS/MS	By matching	3	1	2	1	0	0	0	2	2	2	1	1	1	3	1	2	1	0	0	0	2	2	2	1	1	1	12.4	4	8.1	4	0	0	0
A0A8C0QRU1	GJB3	Gap junction protein OS=Canis lupus familiaris OX=9615 GN=GJB3 PE=3 SV=1	30.763	270	By MS/MS	By MS/MS	By MS/MS	By MS/MS	By MS/MS	By MS/MS	By MS/MS	By MS/MS	By MS/MS	By MS/MS	By MS/MS	By MS/MS	1	1	1	1	1	1	1	1	1	1	1	1	1	1	1	1	1	1	1	1	1	1	1	1	1	1	4.1	4.1	4.1	4.1	4.1	4.1	4.1
A0A6S4Q328	DLA88	DLA class I alpha chain OS=Canis lupus familiaris OX=9615 GN=DLA88 PE=3 SV=1	40.369	362	By MS/MS	By matching	By MS/MS	By matching	By matching	By matching	By MS/MS	By matching	By MS/MS	By matching	By matching	By matching	8	7	5	7	6	6	5	7	8	7	2	2	3	0	0	0	0	0	0	0	0	0	0	0	0	0	32.9	28.7	20.7	29.3	25.1	25.1	21.5
A0A6S4Q1S4	DLA88	DLA class I alpha chain OS=Canis lupus familiaris OX=9615 GN=DLA88 PE=3 SV=1	40.373	361	By MS/MS	By MS/MS	By MS/MS	By MS/MS	By MS/MS	By MS/MS	By MS/MS	By MS/MS	By MS/MS	By MS/MS	By MS/MS	By MS/MS	9	8	7	8	8	7	6	7	9	8	3	2	4	0	0	0	0	0	0	0	0	0	0	0	0	0	36.6	32.4	28.8	33	33.2	28.8	25.2
A0A6S4Q8S4	DLA88	DLA class I alpha chain OS=Canis lupus familiaris OX=9615 GN=DLA88 PE=3 SV=1	40.348	362	By MS/MS	By MS/MS	By MS/MS	By matching	By matching	By MS/MS	By MS/MS	By MS/MS	By MS/MS	By matching	By matching	By matching	8	7	5	7	7	7	6	7	8	7	2	3	3	0	0	0	0	0	0	0	0	0	0	0	0	0	33.1	29	21	29.6	28.7	28.7	25.1
A0A7G3MIA6	ENOPH1	Enolase-phosphatase E1 OS=Canis lupus familiaris OX=9615 GN=ENOPH1 PE=2 SV=1	28.854	261	By MS/MS	By MS/MS	By MS/MS	By MS/MS	By MS/MS	By MS/MS	By MS/MS	By MS/MS	By MS/MS	By MS/MS	By MS/MS	By MS/MS	3	1	2	1	1	2	3	1	2	3	2	1	3	3	1	2	1	1	2	3	1	2	3	2	1	3	12.6	4.6	9.6	5	4.6	9.6	12.6
Q683K8	cdkn1a	Putative cyclin-dependent kinase inhibitor 1A (P21/WAF1/CIP1) (Fragment) OS=Canis lupus familiaris OX=9615 GN=cdkn1a PE=2 SV=1	14.548	132	By MS/MS	By MS/MS	By MS/MS	By MS/MS	By MS/MS	By MS/MS	By MS/MS	By MS/MS	By MS/MS	By MS/MS	By MS/MS	By MS/MS	2	2	2	2	2	2	2	2	2	2	2	1	2	2	2	2	2	2	2	2	2	2	2	2	1	2	18.9	18.9	18.9	18.9	18.9	18.9	18.9
A0A8P0N5J2	TGFBR1	receptor protein serine/threonine kinase OS=Canis lupus familiaris OX=9615 GN=TGFBR1 PE=3 SV=1	54.964	488	By MS/MS	By MS/MS	By MS/MS	By MS/MS	By MS/MS	By MS/MS	By MS/MS	By MS/MS	By MS/MS	By MS/MS	By MS/MS	By MS/MS	5	3	3	3	3	2	2	3	4	3	4	3	3	5	3	3	3	3	2	2	3	4	3	4	3	3	13.9	6.6	6.6	6.6	6.8	3.7	5.3
E2R6K5	H3-3B	Histone H3 OS=Canis lupus familiaris OX=9615 GN=H3-3B PE=3 SV=1	15.328	136		By matching	By matching	By matching	By MS/MS	By MS/MS	By matching		By matching	By MS/MS	By MS/MS	By MS/MS	3	0	1	1	2	3	2	1	0	1	3	3	3	1	0	0	0	0	1	1	0	0	0	1	1	1	30.1	0	5.1	5.1	6.6	30.1	30.1
A0A8C0LQD0	--	Ribonuclease P protein subunit p29 OS=Canis lupus familiaris OX=9615 PE=3 SV=1	25.495	220	By MS/MS		By MS/MS		By MS/MS	By MS/MS	By MS/MS	By MS/MS	By matching	By MS/MS	By MS/MS		3	2	0	1	0	2	1	1	1	1	1	3	0	1	1	0	1	0	1	1	0	0	0	1	1	0	20.5	12.7	0	5.5	0	12.7	5.5
A0A8P0P4H5	C3H15orf40	WH1 domain-containing protein OS=Canis lupus familiaris OX=9615 GN=C3H15orf40 PE=3 SV=1	38.54	336	By MS/MS	By MS/MS			By MS/MS								2	1	1	0	0	1	0	0	0	0	0	0	0	2	1	1	0	0	1	0	0	0	0	0	0	0	7.4	4.8	2.7	0	0	4.8	0
A0A8C0LQH6	DHX58	RNA helicase OS=Canis lupus familiaris OX=9615 GN=DHX58 PE=3 SV=1	71.62	634	By MS/MS	By matching	By MS/MS	By MS/MS	By matching		By MS/MS	By MS/MS	By MS/MS				3	1	1	1	1	1	0	2	1	2	0	0	0	3	1	1	1	1	1	0	2	1	2	0	0	0	5.2	2.1	2.1	2.1	2.1	2.1	0
A0A8I3MXI0	--	Uncharacterized protein OS=Canis lupus familiaris OX=9615 PE=4 SV=1	12.131	106	By MS/MS	By MS/MS	By MS/MS	By MS/MS	By MS/MS	By MS/MS	By MS/MS	By MS/MS	By MS/MS	By MS/MS	By MS/MS	By MS/MS	2	2	2	2	2	2	2	2	2	2	2	2	2	2	2	2	2	2	2	2	2	2	2	2	2	2	22.6	22.6	22.6	22.6	22.6	22.6	22.6
A0A8P0P4D5	ITGB3BP	Centromere protein R OS=Canis lupus familiaris OX=9615 GN=ITGB3BP PE=4 SV=1	19.727	171											By MS/MS	By MS/MS	1	0	0	0	0	0	0	0	0	0	0	1	1	1	0	0	0	0	0	0	0	0	0	0	1	1	7	0	0	0	0	0	0
A0A8C0Q1M0	--	ATP synthase subunit e, mitochondrial OS=Canis lupus familiaris OX=9615 PE=3 SV=1	8.0182	69	By MS/MS	By MS/MS	By MS/MS	By MS/MS	By MS/MS	By MS/MS	By MS/MS	By MS/MS	By MS/MS	By MS/MS	By MS/MS	By MS/MS	2	2	2	2	2	2	2	2	2	2	2	2	2	2	2	2	2	2	2	2	2	2	2	2	2	2	36.2	36.2	36.2	36.2	36.2	36.2	36.2
A0A8C0T108	PIH1D1	PIH1 domain containing 1 OS=Canis lupus familiaris OX=9615 GN=PIH1D1 PE=3 SV=1	32.63	290	By MS/MS	By MS/MS	By MS/MS	By MS/MS	By MS/MS	By MS/MS	By MS/MS	By MS/MS	By MS/MS	By MS/MS	By MS/MS	By MS/MS	2	2	2	2	2	2	2	1	1	1	2	2	2	2	2	2	2	2	2	2	1	1	1	2	2	2	10.7	10.7	10.7	10.7	10.7	10.7	10.7
A0A8I3NJR1	LRRC59	Leucine rich repeat containing 59 OS=Canis lupus familiaris OX=9615 GN=LRRC59 PE=4 SV=1	34.785	306	By MS/MS	By MS/MS	By MS/MS	By MS/MS	By MS/MS	By MS/MS	By MS/MS	By MS/MS	By MS/MS	By MS/MS	By MS/MS	By MS/MS	14	9	10	10	12	11	11	10	10	7	10	11	12	14	9	10	10	12	11	11	10	10	7	10	11	12	44.8	31	37.9	31	41.5	39.2	39.2
A0A8P0SVJ4	NHERF2	Na(+)/H(+) exchange regulatory cofactor NHE-RF OS=Canis lupus familiaris OX=9615 GN=NHERF2 PE=4 SV=1	35.378	316					By MS/MS	By MS/MS				By MS/MS	By MS/MS		1	0	0	0	0	1	1	0	0	0	1	1	0	1	0	0	0	0	1	1	0	0	0	1	1	0	2.8	0	0	0	0	2.8	2.8
A0A8C0QJM0	ITGA1	Integrin subunit alpha 1 OS=Canis lupus familiaris OX=9615 GN=ITGA1 PE=3 SV=1	118.89	1073	By MS/MS	By MS/MS	By MS/MS	By matching	By MS/MS	By matching	By MS/MS	By MS/MS	By MS/MS	By matching		By MS/MS	2	1	1	1	1	1	2	1	1	1	1	0	1	2	1	1	1	1	1	2	1	1	1	1	0	1	2.3	1.1	1.1	1.1	1.1	1.1	2.3
A0A8C0QFV5	--	Rho guanine nucleotide exchange factor 28 OS=Canis lupus familiaris OX=9615 PE=4 SV=1	141.51	1264	By MS/MS	By MS/MS	By MS/MS	By MS/MS	By MS/MS	By MS/MS	By MS/MS	By MS/MS	By MS/MS	By MS/MS	By MS/MS	By MS/MS	6	3	3	4	3	3	4	4	4	3	3	3	4	6	3	3	4	3	3	4	4	4	3	3	3	4	8.9	4.8	4	6.3	4	4	5.1
A0A8I3NKS9	VAV2	Vav guanine nucleotide exchange factor 2 OS=Canis lupus familiaris OX=9615 GN=VAV2 PE=4 SV=1	92.532	800	By MS/MS	By MS/MS	By MS/MS	By MS/MS	By MS/MS	By MS/MS	By matching	By MS/MS	By MS/MS	By MS/MS	By MS/MS	By MS/MS	7	2	3	3	4	6	4	3	3	4	4	5	2	7	2	3	3	4	6	4	3	3	4	4	5	2	11.4	2.6	4.8	4.8	7	9.6	7
A0A8I3MH48	PPP6R1	Protein phosphatase 6 regulatory subunit 1 OS=Canis lupus familiaris OX=9615 GN=PPP6R1 PE=3 SV=1	93.953	853	By MS/MS	By MS/MS	By MS/MS	By MS/MS	By MS/MS	By MS/MS	By MS/MS	By MS/MS	By MS/MS	By MS/MS	By MS/MS	By MS/MS	8	5	6	6	6	6	6	5	5	6	6	7	6	8	5	6	6	6	6	6	5	5	6	6	7	6	16.4	11.4	13.5	13.5	13.5	13.5	13.5
A0A8I3MA02	XRCC1	X-ray repair cross complementing 1 OS=Canis lupus familiaris OX=9615 GN=XRCC1 PE=4 SV=1	65.554	598	By MS/MS	By MS/MS	By MS/MS	By MS/MS	By MS/MS	By MS/MS	By MS/MS	By MS/MS	By MS/MS	By MS/MS	By MS/MS	By MS/MS	6	4	2	3	3	2	4	3	2	2	2	4	2	6	4	2	3	3	2	4	3	2	2	2	4	2	14.9	9.4	3.7	5.9	3.7	7.7	12.7
K0J6C5	HEXB	beta-N-acetylhexosaminidase (Fragment) OS=Canis lupus familiaris OX=9615 GN=HEXB PE=2 SV=1	50.641	444	By MS/MS	By MS/MS	By MS/MS	By MS/MS	By MS/MS	By MS/MS	By MS/MS	By MS/MS	By MS/MS	By MS/MS	By MS/MS	By MS/MS	8	5	5	5	6	7	7	5	6	6	6	5	6	8	5	5	5	6	7	7	5	6	6	6	5	6	23.4	13.7	11.7	11.7	18.9	20.3	18.5
A0A8I3MZB9	PLA2G4A	Phospholipase A2 OS=Canis lupus familiaris OX=9615 GN=PLA2G4A PE=4 SV=1	85.309	749	By MS/MS	By MS/MS	By MS/MS	By MS/MS	By MS/MS	By MS/MS	By MS/MS	By MS/MS	By MS/MS	By MS/MS	By MS/MS	By MS/MS	13	9	10	8	8	7	8	10	7	8	7	7	10	13	9	10	8	8	7	8	10	7	8	7	7	10	25.4	17.2	18.3	15.9	15.2	14.4	15.2
A0A8C0PZR2	--	Mitochondrial ribosomal protein L38 OS=Canis lupus familiaris OX=9615 PE=4 SV=1	44.449	379	By MS/MS				By MS/MS	By matching		By MS/MS	By MS/MS	By MS/MS		By MS/MS	2	1	0	0	0	1	1	0	1	1	1	0	1	2	1	0	0	0	1	1	0	1	1	1	0	1	9.2	5	0	0	0	5	5
A0A8C0QH12	--	Family with sequence similarity 193 member A OS=Canis lupus familiaris OX=9615 PE=3 SV=1	132.42	1199	By matching	By MS/MS	By matching	By matching	By matching	By matching	By matching	By matching	By matching	By MS/MS		By matching	2	1	1	1	1	1	1	1	1	1	1	0	1	1	0	1	0	0	0	0	0	1	0	1	0	0	1.9	0.5	1.4	0.5	0.5	0.5	0.5
A0A8I3NG21	UBR7	Ubiquitin protein ligase E3 component n-recognin 7 OS=Canis lupus familiaris OX=9615 GN=UBR7 PE=4 SV=1	48.089	425	By MS/MS	By MS/MS	By MS/MS	By MS/MS	By MS/MS	By MS/MS	By MS/MS	By MS/MS	By MS/MS	By MS/MS	By MS/MS	By MS/MS	7	4	4	5	2	3	3	5	5	5	3	3	3	7	4	4	5	2	3	3	5	5	5	3	3	3	21.2	16.9	12.5	20	6.4	9.4	9.4
A0A8I3PPA2	NOSIP	Nitric oxide synthase-interacting protein OS=Canis lupus familiaris OX=9615 GN=NOSIP PE=3 SV=1	46.439	417	By MS/MS	By MS/MS	By MS/MS	By MS/MS	By MS/MS	By MS/MS	By MS/MS	By MS/MS	By MS/MS	By MS/MS	By MS/MS	By MS/MS	3	3	2	3	3	3	3	3	3	2	3	2	2	3	3	2	3	3	3	3	3	3	2	3	2	2	11.8	11.8	8.6	11.8	11.8	11.8	11.8
A0A8P0TN83	GUSB	Argininosuccinate lyase OS=Canis lupus familiaris OX=9615 GN=GUSB PE=3 SV=1	44.597	399	By MS/MS	By MS/MS	By MS/MS	By MS/MS	By MS/MS	By MS/MS	By MS/MS	By MS/MS			By matching	By MS/MS	4	2	1	2	2	2	3	1	1	0	0	1	2	4	2	1	2	2	2	3	1	1	0	0	1	2	12.8	7.8	2.5	5.3	5	5	10
A0A8C0SKS8	PRRC2C	Proline rich coiled-coil 2C OS=Canis lupus familiaris OX=9615 GN=PRRC2C PE=4 SV=1	313.47	2859	By MS/MS	By MS/MS	By MS/MS	By MS/MS	By MS/MS	By MS/MS	By MS/MS	By MS/MS	By MS/MS	By MS/MS	By MS/MS	By MS/MS	33	22	22	21	21	21	21	21	21	22	23	20	18	33	22	22	21	21	21	21	21	21	22	23	20	18	17.8	12.5	13.5	11.1	11.2	11.4	11.6
A0A8I3PZN6	GNA13	G protein subunit alpha 13 OS=Canis lupus familiaris OX=9615 GN=GNA13 PE=3 SV=1	43.929	377	By MS/MS	By MS/MS	By MS/MS		By MS/MS	By MS/MS	By MS/MS	By MS/MS	By MS/MS	By MS/MS	By MS/MS	By MS/MS	5	4	2	2	0	1	2	3	4	3	2	2	3	5	4	2	2	0	1	2	3	4	3	2	2	3	20.4	16.2	10.3	10.3	0	5.8	10.3
A0A8I3MU85	TIMM50	Mitochondrial import inner membrane translocase subunit TIM50 OS=Canis lupus familiaris OX=9615 GN=TIMM50 PE=3 SV=1	40.279	356	By MS/MS	By MS/MS		By MS/MS	By MS/MS	By MS/MS	By MS/MS			By MS/MS	By MS/MS	By MS/MS	4	2	2	0	2	2	2	1	0	0	2	4	2	4	2	2	0	2	2	2	1	0	0	2	4	2	12.9	5.3	7.6	0	6.2	6.2	5.3
A0A8I3NNL6	GON7	GON7 subunit of KEOPS complex OS=Canis lupus familiaris OX=9615 GN=GON7 PE=4 SV=1	10.855	100							By MS/MS				By MS/MS		1	0	0	0	0	0	0	1	0	0	0	1	0	1	0	0	0	0	0	0	1	0	0	0	1	0	15	0	0	0	0	0	0
A0A8P0NP01	KIAA0586	KIAA0586 OS=Canis lupus familiaris OX=9615 GN=KIAA0586 PE=4 SV=1	155.33	1406	By MS/MS		By MS/MS		By MS/MS	By MS/MS	By MS/MS	By MS/MS	By MS/MS	By MS/MS			1	1	0	1	0	1	1	1	1	1	1	0	0	1	1	0	1	0	1	1	1	1	1	1	0	0	2	2	0	2	0	2	2
A0A8I3MC30	RPS5	Ribosomal protein S5 OS=Canis lupus familiaris OX=9615 GN=RPS5 PE=3 SV=1	22.876	204	By MS/MS	By MS/MS	By MS/MS	By MS/MS	By MS/MS	By MS/MS	By MS/MS	By MS/MS	By MS/MS	By MS/MS	By MS/MS	By MS/MS	9	4	5	4	8	7	8	4	4	4	8	7	9	9	4	5	4	8	7	8	4	4	4	8	7	9	56.4	27	31.9	27	55.9	42.2	55.9
A0A8I3PL53	INTS11	Integrator complex subunit 11 OS=Canis lupus familiaris OX=9615 GN=INTS11 PE=4 SV=1	56.048	499	By MS/MS		By MS/MS	By MS/MS	By MS/MS	By MS/MS			By MS/MS	By MS/MS	By MS/MS	By MS/MS	4	1	0	1	3	2	2	0	0	1	1	2	2	4	1	0	1	3	2	2	0	0	1	1	2	2	13.2	6.2	0	6.2	11.6	7.8	8
A0A8I3P8T5	CSRP1	Uncharacterized protein OS=Canis lupus familiaris OX=9615 GN=CSRP1 PE=4 SV=1	20.632	193	By MS/MS	By MS/MS	By MS/MS	By MS/MS	By MS/MS	By MS/MS	By MS/MS	By MS/MS	By MS/MS	By MS/MS	By MS/MS	By MS/MS	7	6	6	6	5	4	5	6	6	6	6	6	5	7	6	6	6	5	4	5	6	6	6	6	6	5	41.5	41.5	32.6	32.6	28	28	36.8
A0A8P0T375	SH3BP2	SH3 domain binding protein 2 OS=Canis lupus familiaris OX=9615 GN=SH3BP2 PE=4 SV=1	62.641	564			By MS/MS	By MS/MS	By MS/MS					By MS/MS	By MS/MS	By MS/MS	1	0	0	1	1	1	0	0	0	0	1	1	1	1	0	0	1	1	1	0	0	0	0	1	1	1	2.8	0	0	2.8	2.8	2.8	0
A0A8C0QC85	--	Protein odr-4 homolog OS=Canis lupus familiaris OX=9615 PE=3 SV=1	47.862	423	By MS/MS	By MS/MS	By MS/MS	By MS/MS	By MS/MS	By MS/MS	By MS/MS	By MS/MS	By MS/MS	By MS/MS	By MS/MS	By MS/MS	6	5	4	5	4	4	4	4	4	4	4	3	5	6	5	4	5	4	4	4	4	4	4	4	3	5	19.4	16.5	13.7	16.5	13.7	13.7	13.7
A0A8I3RV58	DCUN1D3	DCN1-like protein OS=Canis lupus familiaris OX=9615 GN=DCUN1D3 PE=4 SV=1	32.04	284				By MS/MS	By MS/MS	By matching	By MS/MS			By MS/MS		By MS/MS	1	0	0	0	1	1	1	1	0	0	1	0	1	1	0	0	0	1	1	1	1	0	0	1	0	1	4.6	0	0	0	4.6	4.6	4.6
A0A8C0S097	ATP6V0A1	V-type proton ATPase subunit a OS=Canis lupus familiaris OX=9615 GN=ATP6V0A1 PE=3 SV=1	98.779	863	By MS/MS	By MS/MS	By MS/MS	By MS/MS	By MS/MS	By MS/MS	By MS/MS	By MS/MS	By MS/MS	By MS/MS	By MS/MS	By MS/MS	14	4	6	5	6	9	8	5	6	3	8	8	10	14	4	6	5	6	9	8	5	6	3	8	8	10	21.1	7.9	10.5	9.3	9.8	14.9	11.9
A0A8P0SWV2	APBB2	Amyloid beta protein binding family B member 2 OS=Canis lupus familiaris OX=9615 GN=APBB2 PE=4 SV=1	76.629	698	By MS/MS	By MS/MS	By MS/MS	By MS/MS	By MS/MS	By MS/MS	By MS/MS	By MS/MS	By MS/MS	By MS/MS	By MS/MS	By MS/MS	6	5	4	4	4	4	4	2	3	2	5	3	4	6	5	4	4	4	4	4	2	3	2	5	3	4	12	10.3	8.9	8.9	6.9	8	8
A0A8P0T473	AMZ2	Archaelysin family metallopeptidase 2 OS=Canis lupus familiaris OX=9615 GN=AMZ2 PE=3 SV=1	34.684	302	By MS/MS	By MS/MS	By MS/MS	By MS/MS	By MS/MS	By MS/MS	By matching	By matching	By MS/MS	By MS/MS	By matching	By MS/MS	1	1	1	1	1	1	1	1	1	1	1	1	1	1	1	1	1	1	1	1	1	1	1	1	1	1	4.3	4.3	4.3	4.3	4.3	4.3	4.3
A0A8C0LSU9	LGMN	Legumain OS=Canis lupus familiaris OX=9615 GN=LGMN PE=3 SV=1	41.068	364	By MS/MS	By MS/MS	By MS/MS	By MS/MS	By MS/MS	By MS/MS	By MS/MS	By MS/MS	By MS/MS	By MS/MS	By MS/MS	By MS/MS	3	3	3	3	3	2	2	1	3	2	1	2	2	3	3	3	3	3	2	2	1	3	2	1	2	2	16.2	16.2	16.2	16.2	16.2	12.4	12.4
A0A8I3NCZ6	NIPSNAP2	NIPSNAP domain-containing protein OS=Canis lupus familiaris OX=9615 GN=NIPSNAP2 PE=3 SV=1	30.795	258	By MS/MS	By MS/MS	By MS/MS	By MS/MS	By MS/MS	By MS/MS	By MS/MS	By MS/MS	By MS/MS	By MS/MS	By MS/MS	By MS/MS	5	3	1	3	3	3	1	3	2	4	2	3	4	4	2	1	2	2	2	0	2	1	3	1	2	3	26	12.8	6.2	14	16.3	14.3	2.3
A0A8C0LSW6	ARL15	ADP ribosylation factor like GTPase 15 OS=Canis lupus familiaris OX=9615 GN=ARL15 PE=4 SV=1	19.991	181	By MS/MS	By MS/MS	By MS/MS	By MS/MS	By MS/MS	By MS/MS	By MS/MS	By MS/MS	By MS/MS	By MS/MS	By MS/MS	By MS/MS	2	2	2	1	2	2	2	1	2	1	2	2	2	2	2	2	1	2	2	2	1	2	1	2	2	2	16.6	16.6	16.6	6.6	16.6	16.6	16.6
A0A8I3PGB4	ACOX1	Acyl-coenzyme A oxidase OS=Canis lupus familiaris OX=9615 GN=ACOX1 PE=3 SV=1	75.034	661	By MS/MS	By MS/MS	By MS/MS	By MS/MS	By MS/MS	By MS/MS	By MS/MS	By MS/MS	By MS/MS	By MS/MS	By MS/MS	By MS/MS	14	10	9	11	10	11	11	8	10	11	11	10	9	14	10	9	11	10	11	11	8	10	11	11	10	9	33	21.6	20.3	23.1	20.1	25	22.4
A0A8C0LSZ1	CARNMT1	Carnosine N-methyltransferase OS=Canis lupus familiaris OX=9615 GN=CARNMT1 PE=3 SV=1	47.235	411	By MS/MS	By MS/MS	By MS/MS	By MS/MS	By MS/MS	By MS/MS	By MS/MS	By MS/MS	By MS/MS	By MS/MS	By MS/MS	By MS/MS	6	4	2	4	4	3	4	2	4	2	4	3	2	6	4	2	4	4	3	4	2	4	2	4	3	2	15.3	8.5	4.1	8.5	9.7	6.8	10.7
A0A8P0NWZ8	MLYCD	Malonyl-CoA decarboxylase OS=Canis lupus familiaris OX=9615 GN=MLYCD PE=4 SV=1	55.236	499	By MS/MS	By MS/MS	By MS/MS	By MS/MS	By MS/MS	By MS/MS	By MS/MS	By MS/MS	By MS/MS	By MS/MS	By MS/MS	By MS/MS	6	3	3	2	4	2	3	2	1	2	2	2	2	6	3	3	2	4	2	3	2	1	2	2	2	2	16.4	7.6	8.4	5	10.4	5.4	7.6
A0A8P0N3K4	ADGRG6	Adhesion G protein-coupled receptor G6 OS=Canis lupus familiaris OX=9615 GN=ADGRG6 PE=3 SV=1	133.8	1194				By MS/MS	By MS/MS	By MS/MS				By MS/MS	By MS/MS	By MS/MS	3	0	0	0	2	3	2	0	0	0	2	3	2	3	0	0	0	2	3	2	0	0	0	2	3	2	4	0	0	0	2.8	4	2.8
A0A8I3PD41	CPSF2	Cleavage and polyadenylation specificity factor subunit 2 OS=Canis lupus familiaris OX=9615 GN=CPSF2 PE=3 SV=1	88.488	782	By MS/MS	By MS/MS	By MS/MS	By MS/MS	By MS/MS	By MS/MS	By MS/MS	By MS/MS	By MS/MS	By MS/MS	By MS/MS	By MS/MS	16	12	13	10	10	13	10	12	11	12	12	13	12	16	12	13	10	10	13	10	12	11	12	12	13	12	23.7	16.5	18.3	15.5	16.6	21.1	17.3
A0A8P0PMP1	CCNL2	Cyclin L2 OS=Canis lupus familiaris OX=9615 GN=CCNL2 PE=3 SV=1	56.375	514	By MS/MS	By MS/MS	By MS/MS	By MS/MS	By MS/MS	By MS/MS	By MS/MS	By MS/MS	By MS/MS	By MS/MS	By MS/MS	By MS/MS	2	2	1	2	1	2	2	1	1	1	1	1	2	2	2	1	2	1	2	2	1	1	1	1	1	2	5.3	5.3	2.9	5.3	2.9	5.3	5.3
A0A8I3NJ07	--	SH3 domain-containing protein OS=Canis lupus familiaris OX=9615 PE=4 SV=1	23.826	214	By MS/MS	By MS/MS	By MS/MS	By MS/MS	By MS/MS	By MS/MS	By MS/MS	By MS/MS	By MS/MS	By MS/MS	By MS/MS	By MS/MS	7	4	3	2	6	6	5	4	4	5	4	5	4	7	4	3	2	6	6	5	4	4	5	4	5	4	50	29.9	26.2	14.5	44.4	44.4	37.4
A0A8C0R9V3	SMG5	Nonsense-mediated mRNA decay factor OS=Canis lupus familiaris OX=9615 GN=SMG5 PE=4 SV=1	108	965		By MS/MS		By MS/MS	By MS/MS	By MS/MS	By MS/MS	By MS/MS		By MS/MS	By matching	By matching	3	0	1	0	1	2	3	2	1	0	2	1	1	3	0	1	0	1	2	3	2	1	0	2	1	1	3.6	0	0.8	0	0.8	2.8	3.6
A0A8I3MKJ2	SLC38A7	Solute carrier family 38 member 7 OS=Canis lupus familiaris OX=9615 GN=SLC38A7 PE=4 SV=1	38.114	355		By matching	By matching		By MS/MS	By MS/MS		By MS/MS	By matching	By MS/MS	By MS/MS	By matching	1	0	1	1	0	1	1	0	1	1	1	1	1	1	0	1	1	0	1	1	0	1	1	1	1	1	3.4	0	3.4	3.4	0	3.4	3.4
A0A8C0PNR7	--	Envoplakin OS=Canis lupus familiaris OX=9615 PE=4 SV=1	231.23	2029	By MS/MS	By MS/MS	By MS/MS	By MS/MS	By MS/MS	By MS/MS	By MS/MS	By MS/MS	By MS/MS	By MS/MS	By MS/MS	By MS/MS	39	26	24	24	25	24	26	21	22	24	26	26	27	39	26	24	24	25	24	26	21	22	24	26	26	27	29.7	20.1	16.6	17.4	16.9	17.4	18.3
A0A8C0QQJ3	--	Homologous-pairing protein 2 homolog OS=Canis lupus familiaris OX=9615 PE=3 SV=1	24.714	216				By MS/MS	By MS/MS	By MS/MS				By MS/MS	By matching	By MS/MS	2	0	0	0	1	2	2	0	0	0	2	1	2	2	0	0	0	1	2	2	0	0	0	2	1	2	10.6	0	0	0	4.6	10.6	10.6
A0A8P0PLN0	PDS5A	PDS5 cohesin associated factor A OS=Canis lupus familiaris OX=9615 GN=PDS5A PE=3 SV=1	147.24	1308	By MS/MS	By MS/MS	By MS/MS	By MS/MS	By MS/MS	By MS/MS	By MS/MS	By MS/MS	By MS/MS	By MS/MS	By MS/MS	By MS/MS	22	18	13	17	11	14	14	15	17	18	12	12	10	20	17	12	16	10	13	12	14	16	16	11	12	10	24.4	19.7	13.5	18.5	11.5	15.9	15.3
A0A8P0SPY7	SURF1	SURF1-like protein OS=Canis lupus familiaris OX=9615 GN=SURF1 PE=3 SV=1	33.822	301				By MS/MS			By MS/MS					By MS/MS	1	0	0	0	1	0	0	1	0	0	0	0	1	1	0	0	0	1	0	0	1	0	0	0	0	1	5.3	0	0	0	5.3	0	0
A0A8P0NMK2	SDF4	45 kDa calcium-binding protein OS=Canis lupus familiaris OX=9615 GN=SDF4 PE=3 SV=1	41.152	355	By MS/MS	By MS/MS	By MS/MS	By MS/MS	By MS/MS	By MS/MS	By matching	By MS/MS	By MS/MS	By MS/MS	By MS/MS	By matching	3	3	2	2	2	1	2	1	2	2	2	1	1	3	3	2	2	2	1	2	1	2	2	2	1	1	11.8	11.8	5.9	9.3	5.9	3.4	9.3
A0A8I3MA67	TRIM28	Tripartite motif containing 28 OS=Canis lupus familiaris OX=9615 GN=TRIM28 PE=4 SV=1	88.526	835	By MS/MS	By MS/MS	By MS/MS	By matching	By matching	By MS/MS	By MS/MS	By MS/MS	By MS/MS	By matching	By matching	By matching	20	13	15	16	15	13	16	13	17	15	15	16	15	1	1	1	1	0	0	1	1	1	1	0	0	1	42.2	32.6	36.2	37.1	33.3	31	36.5
A0A8I3N5F8	KCNN4	Potassium calcium-activated channel subfamily N member 4 OS=Canis lupus familiaris OX=9615 GN=KCNN4 PE=4 SV=1	47.666	427			By matching					By MS/MS		By MS/MS	By MS/MS	By MS/MS	3	0	0	1	0	0	0	0	1	0	3	2	2	3	0	0	1	0	0	0	0	1	0	3	2	2	7.3	0	0	3.5	0	0	0
A0A8P0TCT1	TMX3	Thioredoxin related transmembrane protein 3 OS=Canis lupus familiaris OX=9615 GN=TMX3 PE=4 SV=1	51.872	456	By MS/MS	By MS/MS	By MS/MS	By MS/MS	By MS/MS	By MS/MS	By MS/MS	By MS/MS	By MS/MS	By MS/MS	By MS/MS	By MS/MS	8	4	4	4	5	4	5	4	3	3	6	4	5	8	4	4	4	5	4	5	4	3	3	6	4	5	25.4	13.6	15.4	12.9	17.5	11.2	13.4
A0A8I3P7T1	ARID4A	AT-rich interaction domain 4A OS=Canis lupus familiaris OX=9615 GN=ARID4A PE=4 SV=1	134.91	1189	By MS/MS	By MS/MS	By MS/MS	By MS/MS	By MS/MS	By MS/MS	By MS/MS	By MS/MS	By matching	By MS/MS	By MS/MS	By matching	3	3	3	2	1	2	1	3	3	2	2	1	1	3	3	3	2	1	2	1	3	3	2	2	1	1	3.5	3.5	3.5	2.4	1.2	2.4	1.2
A0A8P0P0I3	FAM118B	Family with sequence similarity 118 member B OS=Canis lupus familiaris OX=9615 GN=FAM118B PE=4 SV=1	34.65	307	By MS/MS	By MS/MS		By MS/MS	By MS/MS	By MS/MS	By MS/MS	By MS/MS	By matching	By MS/MS	By MS/MS	By MS/MS	4	1	2	0	1	2	1	1	2	1	2	2	2	4	1	2	0	1	2	1	1	2	1	2	2	2	16.9	5.2	8.8	0	5.2	8.8	5.2
A0A8P0SV43	DSC1	Desmocollin 1 OS=Canis lupus familiaris OX=9615 GN=DSC1 PE=4 SV=1	100.42	899	By MS/MS	By MS/MS	By MS/MS	By MS/MS	By MS/MS	By MS/MS	By MS/MS	By MS/MS	By MS/MS	By MS/MS	By MS/MS	By MS/MS	9	5	4	5	2	4	4	6	7	5	6	6	5	7	3	2	3	1	2	3	4	5	3	5	4	3	11.7	6	4.6	6.7	2.2	5	4.9
A0A8C0LTV9	--	Glycerophosphodiester phosphodiesterase domain containing 3 OS=Canis lupus familiaris OX=9615 PE=3 SV=1	36.554	318	By MS/MS	By MS/MS	By MS/MS	By MS/MS	By MS/MS	By MS/MS	By MS/MS	By MS/MS	By MS/MS	By MS/MS	By MS/MS	By MS/MS	6	3	2	4	4	5	2	1	2	3	3	3	3	6	3	2	4	4	5	2	1	2	3	3	3	3	19.8	10.4	7.5	15.1	11.6	19.5	8.5
A0A8C0LTW8	C3H15orf40	Chromosome 3 C15orf40 homolog OS=Canis lupus familiaris OX=9615 GN=C3H15orf40 PE=3 SV=1	16.043	152	By MS/MS	By MS/MS	By MS/MS	By MS/MS	By MS/MS	By MS/MS	By MS/MS	By MS/MS	By MS/MS	By MS/MS	By MS/MS	By MS/MS	1	1	1	1	1	1	1	1	1	1	1	1	1	1	1	1	1	1	1	1	1	1	1	1	1	1	8.6	8.6	8.6	8.6	8.6	8.6	8.6
A0A8I3QRJ1	EIF2D	Eukaryotic translation initiation factor 2D OS=Canis lupus familiaris OX=9615 GN=EIF2D PE=4 SV=1	60.837	548	By MS/MS	By MS/MS	By MS/MS	By MS/MS	By MS/MS	By MS/MS	By MS/MS	By MS/MS	By MS/MS	By MS/MS	By MS/MS	By MS/MS	12	11	11	8	10	9	7	10	9	9	9	9	7	12	11	11	8	10	9	7	10	9	9	9	9	7	34.1	28.1	32.1	20.4	27.6	21.5	17
A0A8C0RVY5	--	FA complementation group M OS=Canis lupus familiaris OX=9615 PE=3 SV=1	216.42	1908		By MS/MS											1	0	1	0	0	0	0	0	0	0	0	0	0	1	0	1	0	0	0	0	0	0	0	0	0	0	0.5	0	0.5	0	0	0	0
A0A8P0PCJ6	ATXN2L	Ataxin 2 like OS=Canis lupus familiaris OX=9615 GN=ATXN2L PE=3 SV=1	104.09	993	By MS/MS	By MS/MS	By MS/MS	By MS/MS	By MS/MS	By MS/MS	By MS/MS	By MS/MS	By MS/MS	By MS/MS	By MS/MS	By MS/MS	13	8	6	6	8	7	8	6	8	7	10	9	8	13	8	6	6	8	7	8	6	8	7	10	9	8	23.4	10.5	8.6	8.6	11.7	10.1	12.9
A0A8I3NP37	UBASH3B	Ubiquitin associated and SH3 domain containing B OS=Canis lupus familiaris OX=9615 GN=UBASH3B PE=4 SV=1	67.216	600									By MS/MS				1	0	0	0	0	0	0	0	0	1	0	0	0	1	0	0	0	0	0	0	0	0	1	0	0	0	2	0	0	0	0	0	0
A0A8I3SBZ4	PDE4B	Phosphodiesterase OS=Canis lupus familiaris OX=9615 GN=PDE4B PE=3 SV=1	57.658	503	By matching	By MS/MS	By MS/MS	By MS/MS	By MS/MS	By MS/MS	By MS/MS	By MS/MS	By MS/MS	By MS/MS	By MS/MS	By MS/MS	1	1	1	1	1	1	1	1	1	1	1	1	1	1	1	1	1	1	1	1	1	1	1	1	1	1	2	2	2	2	2	2	2
A0A8C0LU58	--	Glycosylated lysosomal membrane protein OS=Canis lupus familiaris OX=9615 PE=3 SV=1	35.674	331			By MS/MS	By MS/MS							By MS/MS		1	0	0	1	1	0	0	0	0	0	0	1	0	1	0	0	1	1	0	0	0	0	0	0	1	0	4.5	0	0	4.5	4.5	0	0
A0A8I3S2R3	AP2A1	AP-2 complex subunit alpha OS=Canis lupus familiaris OX=9615 GN=AP2A1 PE=3 SV=1	105.49	956	By MS/MS	By MS/MS	By MS/MS	By MS/MS	By MS/MS	By MS/MS	By MS/MS	By MS/MS	By MS/MS	By MS/MS	By MS/MS	By MS/MS	24	19	19	20	20	19	20	18	19	19	19	21	20	18	14	14	15	14	13	14	13	14	14	14	16	16	36.5	28	29.5	29.3	30	28.1	29.3
A0A8I3NIN6	KAT7	histone acetyltransferase OS=Canis lupus familiaris OX=9615 GN=KAT7 PE=3 SV=1	58.135	501	By MS/MS	By MS/MS	By MS/MS	By MS/MS	By MS/MS	By MS/MS	By MS/MS	By MS/MS	By MS/MS	By MS/MS	By MS/MS	By MS/MS	5	1	2	1	5	5	4	1	1	1	3	2	5	4	1	2	1	4	4	4	1	1	1	2	2	4	14.8	3	7.8	3	14.8	14.8	12.6
A0A8C0RW56	--	N(alpha)-acetyltransferase 30, NatC catalytic subunit OS=Canis lupus familiaris OX=9615 PE=3 SV=1	39.178	363	By MS/MS	By MS/MS	By MS/MS	By MS/MS	By MS/MS	By MS/MS	By MS/MS	By MS/MS	By MS/MS	By MS/MS	By MS/MS	By MS/MS	8	6	4	5	6	5	5	4	6	5	8	6	7	8	6	4	5	6	5	5	4	6	5	8	6	7	30.9	24.5	16	19.3	23.1	20.1	20.1
A0A8P0SM92	LLGL1	LLGL scribble cell polarity complex component 1 OS=Canis lupus familiaris OX=9615 GN=LLGL1 PE=3 SV=1	113.54	1043	By MS/MS	By MS/MS	By MS/MS	By MS/MS	By MS/MS	By MS/MS	By MS/MS	By MS/MS	By MS/MS	By MS/MS	By MS/MS	By MS/MS	17	11	9	10	12	9	14	11	9	11	12	13	12	15	10	9	9	10	7	13	10	8	10	10	12	11	21.9	15.8	13.6	14.2	16.6	10.9	20.5
Q5I9W4	--	Protein kinase B (Fragment) OS=Canis lupus familiaris OX=9615 PE=2 SV=1	44.327	390	By matching	By MS/MS	By MS/MS	By MS/MS	By MS/MS	By MS/MS	By MS/MS	By MS/MS	By MS/MS	By MS/MS	By matching	By MS/MS	2	1	2	1	1	1	2	1	2	1	1	2	1	1	1	1	1	1	1	1	1	1	1	1	1	1	7.9	2.6	7.9	2.6	2.6	2.6	7.9
A0A8P0NZL8	CMIP	C-Maf inducing protein OS=Canis lupus familiaris OX=9615 GN=CMIP PE=4 SV=1	61.685	557	By MS/MS	By matching	By matching			By MS/MS		By matching	By matching	By MS/MS	By matching	By matching	2	2	1	1	0	0	2	0	1	1	1	1	1	2	2	1	1	0	0	2	0	1	1	1	1	1	4.1	4.1	2.5	2.5	0	0	4.1
A0A8I3MKB2	AMACR	Solute carrier family 45 member 2 OS=Canis lupus familiaris OX=9615 GN=AMACR PE=3 SV=1	41.901	382	By MS/MS	By MS/MS	By MS/MS	By MS/MS	By MS/MS	By MS/MS	By MS/MS	By MS/MS	By MS/MS	By MS/MS	By MS/MS	By MS/MS	7	5	6	6	7	6	6	6	4	6	6	6	7	7	5	6	6	7	6	6	6	4	6	6	6	7	26.7	18.3	22.8	22.8	26.7	22.8	22.8
A0A8C0SDW0	PFAS	phosphoribosylformylglycinamidine synthase OS=Canis lupus familiaris OX=9615 GN=PFAS PE=3 SV=1	145.06	1341	By MS/MS	By MS/MS	By MS/MS	By MS/MS	By MS/MS	By MS/MS	By MS/MS	By MS/MS	By MS/MS	By MS/MS	By MS/MS	By MS/MS	28	17	18	15	16	18	17	16	13	14	21	21	22	27	16	17	14	16	17	16	15	12	13	20	20	21	37.4	22.8	23.2	22.1	20.3	23.7	19.8
A0A8I3N8J4	RPUSD4	RNA pseudouridine synthase D4 OS=Canis lupus familiaris OX=9615 GN=RPUSD4 PE=4 SV=1	42.271	378	By matching		By MS/MS	By MS/MS	By MS/MS			By MS/MS		By matching	By matching	By MS/MS	3	1	0	1	1	1	0	0	1	0	2	2	2	3	1	0	1	1	1	0	0	1	0	2	2	2	9.3	2.4	0	2.4	2.4	2.4	0
A0A8C0SLI5	--	Ig-like domain-containing protein OS=Canis lupus familiaris OX=9615 PE=4 SV=1	17.087	156			By MS/MS										1	0	0	1	0	0	0	0	0	0	0	0	0	1	0	0	1	0	0	0	0	0	0	0	0	0	9	0	0	9	0	0	0
A0A8P0T8J0	PEPD	Peptidase D OS=Canis lupus familiaris OX=9615 GN=PEPD PE=3 SV=1	49.958	452	By MS/MS	By MS/MS	By MS/MS	By MS/MS	By MS/MS	By MS/MS	By MS/MS	By MS/MS	By MS/MS	By MS/MS	By MS/MS	By MS/MS	4	4	4	3	1	1	1	4	4	2	1	2	1	4	4	4	3	1	1	1	4	4	2	1	2	1	19.2	19.2	19.2	13.1	6.2	6.2	6.2
A0A8I3RQL6	NOL8	Nucleolar protein 8 OS=Canis lupus familiaris OX=9615 GN=NOL8 PE=4 SV=1	123.52	1106	By MS/MS	By MS/MS	By MS/MS	By MS/MS	By MS/MS	By MS/MS	By MS/MS	By MS/MS	By MS/MS	By MS/MS	By MS/MS	By MS/MS	7	3	4	4	5	3	6	2	3	3	5	2	5	7	3	4	4	5	3	6	2	3	3	5	2	5	9.9	3.9	4.9	5.3	6.3	3.9	7.5
A0A8I3P9F0	L3HYPDH	trans-L-3-hydroxyproline dehydratase OS=Canis lupus familiaris OX=9615 GN=L3HYPDH PE=3 SV=1	38.002	354	By MS/MS	By MS/MS	By MS/MS	By MS/MS	By MS/MS	By MS/MS	By MS/MS	By MS/MS	By MS/MS	By MS/MS	By MS/MS	By MS/MS	5	5	3	5	5	5	5	5	4	5	4	3	4	5	5	3	5	5	5	5	5	4	5	4	3	4	19.2	19.2	11.3	19.2	19.2	19.2	19.2
A0A8C0PZ79	NEMF	Nuclear export mediator factor OS=Canis lupus familiaris OX=9615 GN=NEMF PE=3 SV=1	120.9	1057	By MS/MS	By MS/MS	By MS/MS	By MS/MS	By MS/MS	By MS/MS	By MS/MS	By MS/MS	By MS/MS	By MS/MS	By MS/MS	By MS/MS	12	8	6	5	7	6	8	8	7	6	5	5	3	12	8	6	5	7	6	8	8	7	6	5	5	3	13.3	8	6.7	5.3	8.6	7.3	9.9
A0A8C0LUS7	PSMC1	Proteasome 26S subunit, ATPase 1 OS=Canis lupus familiaris OX=9615 GN=PSMC1 PE=3 SV=1	49.184	440	By MS/MS	By MS/MS	By MS/MS	By MS/MS	By MS/MS	By MS/MS	By MS/MS	By MS/MS	By MS/MS	By MS/MS	By MS/MS	By MS/MS	14	12	12	12	13	13	13	12	12	12	13	13	13	14	12	12	12	13	13	13	12	12	12	13	13	13	43	35.9	35.9	35.9	38.4	40.5	38
A0A8P0TB11	PPP1R12C	Protein phosphatase 1 regulatory subunit OS=Canis lupus familiaris OX=9615 GN=PPP1R12C PE=4 SV=1	83.864	769	By MS/MS	By MS/MS		By MS/MS	By matching	By MS/MS	By MS/MS	By MS/MS	By MS/MS	By MS/MS	By MS/MS	By MS/MS	3	1	1	0	2	1	2	1	1	1	1	3	2	3	1	1	0	2	1	2	1	1	1	1	3	2	4.3	1.6	1.6	0	2.7	1.6	2.9
A0A8I3RYI3	PITHD1	PITH domain containing 1 OS=Canis lupus familiaris OX=9615 GN=PITHD1 PE=3 SV=1	24.13	211				By MS/MS	By MS/MS	By MS/MS		By matching		By MS/MS	By MS/MS	By MS/MS	2	0	0	0	2	2	2	0	1	0	2	1	1	2	0	0	0	2	2	2	0	1	0	2	1	1	10	0	0	0	10	10	10
A0A8P0NYE2	ZNF592	Zinc finger protein 592 OS=Canis lupus familiaris OX=9615 GN=ZNF592 PE=4 SV=1	133.09	1228	By MS/MS												1	1	0	0	0	0	0	0	0	0	0	0	0	1	1	0	0	0	0	0	0	0	0	0	0	0	1.5	1.5	0	0	0	0	0
A0A8I3NID4	VPS25	Vacuolar protein-sorting-associated protein 25 OS=Canis lupus familiaris OX=9615 GN=VPS25 PE=3 SV=1	20.76	176	By MS/MS	By MS/MS	By MS/MS	By MS/MS	By MS/MS	By MS/MS	By MS/MS	By MS/MS	By MS/MS	By MS/MS	By MS/MS	By MS/MS	5	3	4	2	4	4	5	4	3	3	4	5	5	5	3	4	2	4	4	5	4	3	3	4	5	5	34.1	19.9	27.8	14.2	27.8	26.1	34.1
A0A8C0LUY5	--	Annexin OS=Canis lupus familiaris OX=9615 PE=3 SV=1	43.98	395	By MS/MS	By MS/MS	By MS/MS	By MS/MS	By MS/MS	By MS/MS	By MS/MS	By MS/MS	By MS/MS	By MS/MS	By MS/MS	By MS/MS	10	10	10	10	10	10	10	10	10	10	10	10	10	0	0	0	0	0	0	0	0	0	0	0	0	0	40.5	40.5	40.5	40.5	40.5	40.5	40.5
A0A8C0M1C9	--	Sortilin-related receptor OS=Canis lupus familiaris OX=9615 PE=3 SV=1	233.61	2081	By MS/MS	By matching	By matching				By matching	By MS/MS	By matching				1	1	1	1	0	0	0	1	1	1	0	0	0	1	1	1	1	0	0	0	1	1	1	0	0	0	0.5	0.5	0.5	0.5	0	0	0
Q8SPQ9	PTGS2	Cyclooxygenase 2 OS=Canis lupus familiaris OX=9615 GN=PTGS2 PE=2 SV=1	68.974	604	By MS/MS	By MS/MS	By MS/MS	By MS/MS	By MS/MS	By MS/MS	By MS/MS	By MS/MS	By MS/MS	By MS/MS	By MS/MS	By MS/MS	11	9	8	8	4	4	5	7	10	7	6	4	5	11	9	8	8	4	4	5	7	10	7	6	4	5	25.7	20.9	18.2	18.2	9.1	8.9	11.8
A0A8I3NQ61	TDP1	Tyrosyl-DNA phosphodiesterase 1 OS=Canis lupus familiaris OX=9615 GN=TDP1 PE=3 SV=1	63.686	568	By MS/MS	By MS/MS	By MS/MS	By MS/MS	By MS/MS	By MS/MS	By MS/MS		By MS/MS	By MS/MS	By MS/MS	By MS/MS	6	2	1	3	4	3	3	4	0	2	2	2	1	6	2	1	3	4	3	3	4	0	2	2	2	1	13.2	4	1.9	6.2	9.5	7.4	7.4
A0A8C0QJ80	VKORC1L1	vitamin-K-epoxide reductase (warfarin-sensitive) OS=Canis lupus familiaris OX=9615 GN=VKORC1L1 PE=3 SV=1	39.606	380	By MS/MS	By MS/MS	By MS/MS	By MS/MS	By MS/MS	By MS/MS	By MS/MS	By MS/MS	By MS/MS	By MS/MS	By MS/MS	By MS/MS	2	2	2	2	2	2	2	2	2	2	2	2	2	2	2	2	2	2	2	2	2	2	2	2	2	2	5.5	5.5	5.5	5.5	5.5	5.5	5.5
A0A8P0P4T3	ABLIM3	Actin binding LIM protein family member 3 OS=Canis lupus familiaris OX=9615 GN=ABLIM3 PE=4 SV=1	59.893	534				By matching	By matching	By MS/MS				By matching	By MS/MS	By MS/MS	1	0	0	0	1	1	1	0	0	0	1	1	1	1	0	0	0	1	1	1	0	0	0	1	1	1	2.4	0	0	0	2.4	2.4	2.4
A0A8C0LXK3	RAI14	Retinoic acid induced 14 OS=Canis lupus familiaris OX=9615 GN=RAI14 PE=4 SV=1	114.44	1023				By MS/MS	By MS/MS	By MS/MS		By MS/MS		By matching	By matching		2	0	0	0	2	1	2	0	1	0	1	1	0	2	0	0	0	2	1	2	0	1	0	1	1	0	2.2	0	0	0	2.2	1.2	2.2
A0A8C0LV47	FBXW11	F-box and WD repeat domain containing 11 OS=Canis lupus familiaris OX=9615 GN=FBXW11 PE=4 SV=1	58.422	508	By MS/MS	By MS/MS	By matching	By MS/MS	By MS/MS	By MS/MS	By MS/MS	By MS/MS	By MS/MS	By MS/MS	By matching	By MS/MS	4	3	2	2	2	2	3	1	3	3	2	2	2	4	3	2	2	2	2	3	1	3	3	2	2	2	8.3	6.3	4.1	4.1	4.1	4.1	6.3
A0A8P0SHU4	ELOA	Elongin-A OS=Canis lupus familiaris OX=9615 GN=ELOA PE=4 SV=1	99.015	876	By MS/MS	By MS/MS	By MS/MS	By MS/MS	By MS/MS	By MS/MS	By MS/MS	By MS/MS	By MS/MS	By MS/MS	By MS/MS	By MS/MS	10	6	5	7	7	5	5	4	5	6	6	5	7	0	0	0	0	0	0	0	0	0	0	0	0	0	13.4	9.9	7.9	10.6	9.6	6.6	7.6
A0A8P0PN26	IQGAP3	IQ motif containing GTPase activating protein 3 OS=Canis lupus familiaris OX=9615 GN=IQGAP3 PE=4 SV=1	183.89	1623	By MS/MS	By MS/MS	By MS/MS	By matching	By MS/MS	By MS/MS	By MS/MS	By MS/MS	By MS/MS	By MS/MS	By MS/MS	By MS/MS	12	7	7	6	3	4	4	7	6	7	8	9	7	11	6	6	6	2	3	3	7	6	7	7	8	6	8.9	5.4	4.9	4.3	2.2	3.3	2.8
A0A8C0LV92	RPL11	Elongin-A OS=Canis lupus familiaris OX=9615 GN=RPL11 PE=4 SV=1	105.31	931	By MS/MS	By MS/MS	By MS/MS	By MS/MS	By MS/MS	By matching	By MS/MS	By MS/MS	By MS/MS	By MS/MS	By MS/MS	By MS/MS	10	6	5	7	7	5	4	4	5	6	6	5	7	0	0	0	0	0	0	0	0	0	0	0	0	0	12.2	9	7.1	9.7	8.7	5.9	5.9
A0A8I3RXD6	CHCHD2	Coiled-coil-helix-coiled-coil-helix domain containing 2 OS=Canis lupus familiaris OX=9615 GN=CHCHD2 PE=4 SV=1	15.698	152					By MS/MS	By MS/MS				By MS/MS	By MS/MS	By MS/MS	2	0	0	0	0	1	1	0	0	0	1	2	2	2	0	0	0	0	1	1	0	0	0	1	2	2	23.7	0	0	0	0	15.1	15.1
A0A8I3N3C4	THUMPD1	THUMP domain containing 1 OS=Canis lupus familiaris OX=9615 GN=THUMPD1 PE=4 SV=1	40.084	358	By MS/MS	By MS/MS	By MS/MS	By MS/MS	By MS/MS	By MS/MS	By MS/MS	By MS/MS	By MS/MS	By MS/MS	By MS/MS	By MS/MS	11	9	7	8	5	7	7	9	7	8	6	6	7	11	9	7	8	5	7	7	9	7	8	6	6	7	39.9	33.5	25.7	29.6	16.2	24.6	24.3
A0A8I3MLP9	RBM17	Splicing factor 45 OS=Canis lupus familiaris OX=9615 GN=RBM17 PE=4 SV=1	44.919	401	By MS/MS	By MS/MS	By MS/MS	By MS/MS	By MS/MS	By MS/MS	By MS/MS	By MS/MS		By MS/MS	By MS/MS	By MS/MS	5	4	3	1	1	4	4	3	1	0	3	1	3	5	4	3	1	1	4	4	3	1	0	3	1	3	19.2	16.5	12.5	5.5	5.5	16.2	15.2
A0A8C0QCZ8	EPN1	Epsin 1 OS=Canis lupus familiaris OX=9615 GN=EPN1 PE=3 SV=1	56.956	543	By MS/MS	By MS/MS	By MS/MS	By MS/MS	By MS/MS	By MS/MS	By MS/MS	By MS/MS	By MS/MS	By MS/MS	By MS/MS	By MS/MS	3	3	2	3	3	3	3	3	3	3	3	3	2	2	2	2	2	2	2	2	2	2	2	2	2	2	7.9	7.9	5.7	7.9	7.9	7.9	7.9
A0A8I3NL91	EPN3	Epsin 3 OS=Canis lupus familiaris OX=9615 GN=EPN3 PE=3 SV=1	65.07	609	By MS/MS	By MS/MS	By MS/MS	By MS/MS	By MS/MS	By MS/MS	By MS/MS	By MS/MS	By MS/MS	By MS/MS	By MS/MS	By MS/MS	7	4	2	3	3	4	3	3	4	3	5	4	5	6	3	2	2	2	3	2	2	3	2	4	3	5	24.3	12	3.4	5.4	5.4	7.7	5.4
A0A8I3RSG8	L2HGDH	L-2-hydroxyglutarate dehydrogenase OS=Canis lupus familiaris OX=9615 GN=L2HGDH PE=4 SV=1	51.202	463	By MS/MS	By matching	By MS/MS	By MS/MS	By MS/MS	By MS/MS	By MS/MS	By MS/MS	By MS/MS	By MS/MS	By matching	By MS/MS	3	2	1	1	3	1	2	2	2	1	1	1	2	3	2	1	1	3	1	2	2	2	1	1	1	2	8.9	5.2	2.6	2.6	8.9	2.6	5.2
A0A8C0M123	--	Target of myb1 like 2 membrane trafficking protein OS=Canis lupus familiaris OX=9615 PE=4 SV=1	74.379	686	By MS/MS	By MS/MS	By MS/MS	By MS/MS	By MS/MS	By MS/MS	By MS/MS	By matching	By MS/MS	By MS/MS	By matching		5	3	4	4	1	1	2	4	4	3	2	1	0	5	3	4	4	1	1	2	4	4	3	2	1	0	11.8	7.7	10.6	10.6	1.9	1.9	5.8
A0A8I3MHW5	WDR73	WD repeat domain 73 OS=Canis lupus familiaris OX=9615 GN=WDR73 PE=4 SV=1	41.032	375	By MS/MS	By MS/MS	By MS/MS	By MS/MS	By MS/MS	By MS/MS	By MS/MS	By MS/MS	By MS/MS	By MS/MS	By MS/MS	By MS/MS	1	1	1	1	1	1	1	1	1	1	1	1	1	1	1	1	1	1	1	1	1	1	1	1	1	1	2.9	2.9	2.9	2.9	2.9	2.9	2.9
A0A8C0LX80	ATP2C2	Calcium-transporting ATPase OS=Canis lupus familiaris OX=9615 GN=ATP2C2 PE=3 SV=1	102.33	941	By MS/MS	By MS/MS	By matching			By MS/MS	By MS/MS	By MS/MS	By MS/MS	By MS/MS	By MS/MS	By MS/MS	4	1	2	1	0	0	2	2	2	2	2	1	3	4	1	2	1	0	0	2	2	2	2	2	1	3	5.7	0.9	2.4	0.9	0	0	2.4
A0A8I3P249	CTIF	Cap binding complex dependent translation initiation factor OS=Canis lupus familiaris OX=9615 GN=CTIF PE=4 SV=1	65.149	576	By MS/MS	By MS/MS	By MS/MS	By MS/MS	By MS/MS	By MS/MS	By MS/MS	By MS/MS	By MS/MS	By MS/MS	By MS/MS	By MS/MS	5	2	2	3	2	3	2	3	2	2	2	2	2	5	2	2	3	2	3	2	3	2	2	2	2	2	10.6	4.5	4.5	5.9	5.9	6.4	4.5
A0A8I3NMY7	WDR5	WD repeat domain 5 OS=Canis lupus familiaris OX=9615 GN=WDR5 PE=4 SV=1	36.588	334	By MS/MS	By MS/MS	By MS/MS	By MS/MS	By MS/MS	By MS/MS	By MS/MS	By MS/MS	By MS/MS	By MS/MS	By MS/MS	By MS/MS	9	7	8	6	7	7	6	6	7	8	7	7	3	9	7	8	6	7	7	6	6	7	8	7	7	3	39.8	26.3	31.1	21.9	30.5	26.3	23.1
A0A8C0LVP7	KIN	Kin17 DNA and RNA binding protein OS=Canis lupus familiaris OX=9615 GN=KIN PE=3 SV=1	45.19	392	By MS/MS	By MS/MS	By MS/MS	By MS/MS	By MS/MS	By MS/MS	By MS/MS	By MS/MS	By MS/MS	By MS/MS	By MS/MS	By MS/MS	3	1	2	1	2	2	2	2	2	1	2	2	2	2	1	2	1	2	2	2	1	2	1	2	2	2	7.7	3.1	6.1	3.1	6.1	6.1	6.1
A0A8C0LVQ6	--	Protein phosphatase 1 regulatory subunit 13B OS=Canis lupus familiaris OX=9615 PE=4 SV=1	107.65	993	By MS/MS	By MS/MS	By MS/MS	By MS/MS	By MS/MS	By MS/MS	By MS/MS	By MS/MS	By MS/MS	By MS/MS	By MS/MS	By MS/MS	6	2	5	3	3	2	4	4	3	5	4	3	3	6	2	5	3	3	2	4	4	3	5	4	3	3	8.1	3.1	6.6	4.5	4.3	3.1	5.4
A0A8I3NC97	CCT6A	Chaperonin containing TCP1 subunit 6A OS=Canis lupus familiaris OX=9615 GN=CCT6A PE=3 SV=1	57.973	531	By MS/MS	By MS/MS	By MS/MS	By MS/MS	By MS/MS	By MS/MS	By MS/MS	By MS/MS	By MS/MS	By MS/MS	By MS/MS	By MS/MS	15	11	12	11	13	13	13	10	11	10	14	13	15	9	5	6	5	8	7	7	6	6	6	8	8	9	44.8	30.5	34.5	30.5	33.3	38	38
A0A8P0TN21	PRKCZ	Protein kinase C zeta OS=Canis lupus familiaris OX=9615 GN=PRKCZ PE=3 SV=1	43.526	378		By matching		By MS/MS						By matching	By MS/MS	By MS/MS	2	0	1	0	1	0	0	0	0	0	1	1	1	1	0	0	0	1	0	0	0	0	0	0	1	1	5.8	0	2.1	0	3.7	0	0
A0A8I3MXX9	URI1	URI1 prefoldin like chaperone OS=Canis lupus familiaris OX=9615 GN=URI1 PE=4 SV=1	59.457	531		By MS/MS		By MS/MS	By MS/MS	By MS/MS	By MS/MS	By matching	By MS/MS	By MS/MS	By MS/MS	By MS/MS	3	0	1	0	2	1	2	1	1	1	1	1	3	3	0	1	0	2	1	2	1	1	1	1	1	3	8.3	0	2.4	0	4.9	2.4	4.9
A0A8C0LW07	GOT2	Aspartate aminotransferase OS=Canis lupus familiaris OX=9615 GN=GOT2 PE=3 SV=1	47.44	430	By MS/MS	By MS/MS	By MS/MS	By MS/MS	By MS/MS	By MS/MS	By MS/MS	By MS/MS	By MS/MS	By MS/MS	By MS/MS	By MS/MS	17	14	13	14	15	16	13	12	14	13	15	16	15	17	14	13	14	15	16	13	12	14	13	15	16	15	51.4	48.1	42.1	41.4	47.9	51.4	43.5
A0A8I3N1H0	NDUFAF2	NADH:ubiquinone oxidoreductase complex assembly factor 2 OS=Canis lupus familiaris OX=9615 GN=NDUFAF2 PE=3 SV=1	19.368	169	By MS/MS	By MS/MS	By MS/MS	By MS/MS	By MS/MS	By MS/MS	By MS/MS	By MS/MS	By MS/MS	By MS/MS	By MS/MS	By MS/MS	5	3	1	2	2	4	3	3	1	2	3	2	3	5	3	1	2	2	4	3	3	1	2	3	2	3	34.9	16.6	7.7	9.5	18.3	33.1	26
A0A8P0TFQ4	MARK3	non-specific serine/threonine protein kinase OS=Canis lupus familiaris OX=9615 GN=MARK3 PE=3 SV=1	87.649	779	By MS/MS	By MS/MS	By MS/MS	By MS/MS	By MS/MS	By MS/MS	By MS/MS	By MS/MS	By MS/MS	By MS/MS	By MS/MS	By MS/MS	14	8	9	6	10	10	8	9	8	8	12	8	8	12	7	7	5	8	8	7	7	7	7	10	6	7	24.3	14.6	15.4	10.8	16.4	15.9	13.6
A0A8I3RXI3	GHDC	GH3 domain containing OS=Canis lupus familiaris OX=9615 GN=GHDC PE=4 SV=1	57.251	529			By MS/MS										1	0	0	1	0	0	0	0	0	0	0	0	0	1	0	0	1	0	0	0	0	0	0	0	0	0	2.8	0	0	2.8	0	0	0
A0A8I3NR49	HSBP1	Heat shock factor binding protein 1 OS=Canis lupus familiaris OX=9615 GN=HSBP1 PE=3 SV=1	8.4825	76	By MS/MS	By MS/MS	By MS/MS	By MS/MS	By MS/MS	By MS/MS	By MS/MS	By MS/MS	By MS/MS	By MS/MS	By MS/MS	By MS/MS	4	2	3	2	2	2	2	1	3	3	2	2	3	4	2	3	2	2	2	2	1	3	3	2	2	3	72.4	47.4	47.4	47.4	47.4	47.4	47.4
A0A8P0PE40	PPP1R9B	Protein phosphatase 1 regulatory subunit 9B OS=Canis lupus familiaris OX=9615 GN=PPP1R9B PE=4 SV=1	90.208	830	By MS/MS	By MS/MS	By MS/MS	By MS/MS	By MS/MS	By MS/MS	By MS/MS	By MS/MS	By MS/MS	By MS/MS	By MS/MS	By MS/MS	8	7	7	7	6	5	3	6	8	8	6	8	5	8	7	7	7	6	5	3	6	8	8	6	8	5	13.9	12.4	11.2	13.9	10.4	8	6.6
A0A8I3N986	PGP	Phosphoglycolate phosphatase OS=Canis lupus familiaris OX=9615 GN=PGP PE=3 SV=1	33.993	321	By MS/MS	By MS/MS	By MS/MS	By MS/MS	By MS/MS	By MS/MS	By MS/MS	By MS/MS	By MS/MS	By MS/MS	By MS/MS	By MS/MS	8	6	7	5	7	6	7	6	4	5	6	8	5	8	6	7	5	7	6	7	6	4	5	6	8	5	41.4	29.6	36.1	21.2	36.1	32.7	34.9
A0A8C0LWA6	STAT5B	Signal transducer and activator of transcription OS=Canis lupus familiaris OX=9615 GN=STAT5B PE=3 SV=1	87.019	760	By MS/MS	By MS/MS	By MS/MS	By MS/MS	By MS/MS	By MS/MS	By MS/MS	By MS/MS	By MS/MS	By MS/MS	By MS/MS	By MS/MS	11	4	2	4	6	4	4	6	6	4	7	4	7	11	4	2	4	6	4	4	6	6	4	7	4	7	16.1	6.2	2.9	6.6	10	6.6	6.7
A0A8C0LWB7	MRPL27	Mitochondrial ribosomal protein L27 OS=Canis lupus familiaris OX=9615 GN=MRPL27 PE=3 SV=1	10.412	93	By MS/MS	By matching	By MS/MS	By MS/MS	By MS/MS	By MS/MS	By MS/MS	By MS/MS		By MS/MS	By MS/MS	By MS/MS	3	1	1	2	2	1	2	2	1	0	2	1	1	3	1	1	2	2	1	2	2	1	0	2	1	1	52.7	17.2	16.1	35.5	35.5	16.1	33.3
A0A8C0LWB9	CNOT3	CCR4-NOT transcription complex subunit 3 OS=Canis lupus familiaris OX=9615 GN=CNOT3 PE=3 SV=1	81.696	753	By MS/MS	By MS/MS	By MS/MS	By MS/MS	By MS/MS	By MS/MS	By MS/MS	By MS/MS	By MS/MS	By MS/MS	By MS/MS	By MS/MS	5	3	3	3	3	3	3	1	3	2	4	2	3	5	3	3	3	3	3	3	1	3	2	4	2	3	12.2	9	9	9	5.4	5.4	5.4
A0A8P0SL43	METTL25B	Methyltransferase like 25B OS=Canis lupus familiaris OX=9615 GN=METTL25B PE=4 SV=1	52.882	474										By MS/MS	By MS/MS		2	0	0	0	0	0	0	0	0	0	2	1	0	2	0	0	0	0	0	0	0	0	0	2	1	0	9.5	0	0	0	0	0	0
A0A8C0PRQ3	ERGIC1	Endoplasmic reticulum-Golgi intermediate compartment protein OS=Canis lupus familiaris OX=9615 GN=ERGIC1 PE=3 SV=1	32.601	290	By MS/MS	By MS/MS	By MS/MS	By MS/MS	By MS/MS	By MS/MS	By MS/MS	By MS/MS	By MS/MS	By MS/MS	By MS/MS	By MS/MS	3	2	1	2	3	2	2	2	2	2	2	2	2	3	2	1	2	3	2	2	2	2	2	2	2	2	9.3	5.9	3.1	5.9	9.3	5.9	5.9
A0A8C0QAK9	--	phosphoserine phosphatase OS=Canis lupus familiaris OX=9615 PE=3 SV=1	23.4	211	By MS/MS	By MS/MS	By MS/MS	By MS/MS	By MS/MS	By MS/MS	By MS/MS	By MS/MS	By MS/MS	By MS/MS	By MS/MS	By MS/MS	4	2	1	2	3	3	3	2	2	2	4	4	4	4	2	1	2	3	3	3	2	2	2	4	4	4	21.8	12.3	6.6	12.3	18	16.1	18
A0A8C0LWM8	DARS2	Aspartyl-tRNA synthetase 2, mitochondrial OS=Canis lupus familiaris OX=9615 GN=DARS2 PE=3 SV=1	69.536	615				By MS/MS	By MS/MS	By MS/MS				By MS/MS		By MS/MS	3	0	0	0	2	1	1	0	0	0	2	0	1	3	0	0	0	2	1	1	0	0	0	2	0	1	5.4	0	0	0	3.4	1.5	1.5
A0A8P0PBN1	WWOX	WW domain-containing oxidoreductase OS=Canis lupus familiaris OX=9615 GN=WWOX PE=4 SV=1	49.124	441	By matching	By MS/MS	By MS/MS	By MS/MS	By matching	By MS/MS			By matching	By MS/MS	By MS/MS	By matching	3	1	1	1	2	2	2	0	0	1	2	2	2	3	1	1	1	2	2	2	0	0	1	2	2	2	8.6	2.3	3.2	2.3	6.3	5.4	6.3
A0A8I3NUR2	RNPEP	Arginyl aminopeptidase OS=Canis lupus familiaris OX=9615 GN=RNPEP PE=3 SV=1	72.265	650	By MS/MS	By MS/MS	By MS/MS	By MS/MS	By MS/MS	By MS/MS	By MS/MS	By MS/MS	By MS/MS	By MS/MS	By MS/MS	By MS/MS	13	9	8	8	10	8	8	8	8	7	10	10	9	13	9	8	8	10	8	8	8	8	7	10	10	9	28.8	18.8	17.2	17.2	21.8	20.6	19.7
A0A8C0SIW9	MYH10	Myosin heavy chain 10 OS=Canis lupus familiaris OX=9615 GN=MYH10 PE=3 SV=1	225.67	1945	By MS/MS	By MS/MS	By MS/MS	By MS/MS	By MS/MS	By MS/MS	By MS/MS	By MS/MS	By MS/MS	By MS/MS	By MS/MS	By MS/MS	26	16	15	16	20	20	17	11	12	14	16	14	12	11	4	4	5	6	8	5	1	3	2	4	2	1	16.2	10.8	10.6	11	12.1	13.3	11.4
A0A8P0SZG3	KLHL14	Kelch like family member 14 OS=Canis lupus familiaris OX=9615 GN=KLHL14 PE=4 SV=1	43.302	384			By MS/MS										1	0	0	1	0	0	0	0	0	0	0	0	0	1	0	0	1	0	0	0	0	0	0	0	0	0	3.4	0	0	3.4	0	0	0
A0A8P0THI5	CSNK1A1	Protein kinase domain-containing protein OS=Canis lupus familiaris OX=9615 GN=CSNK1A1 PE=3 SV=1	38.914	337	By MS/MS	By MS/MS	By MS/MS	By MS/MS	By MS/MS	By MS/MS	By MS/MS	By MS/MS	By MS/MS	By MS/MS	By MS/MS	By MS/MS	6	4	4	3	4	5	4	3	4	4	5	6	4	2	1	1	0	1	2	1	0	1	1	2	2	1	22.8	14.5	14.5	11.6	14.5	20.8	14.5
A0A8P0TPF6	CLIC4	Chloride intracellular channel protein OS=Canis lupus familiaris OX=9615 GN=CLIC4 PE=3 SV=1	28.485	251	By MS/MS	By MS/MS	By MS/MS	By MS/MS	By MS/MS	By MS/MS	By MS/MS	By MS/MS	By MS/MS	By MS/MS	By MS/MS	By MS/MS	9	5	6	6	6	7	6	6	6	6	7	7	7	9	5	6	6	6	7	6	6	6	6	7	7	7	41.8	26.3	28.7	28.7	33.5	34.3	28.7
A0A8I3P0G4	PRPSAP2	Uncharacterized protein OS=Canis lupus familiaris OX=9615 GN=PRPSAP2 PE=3 SV=1	39.677	359	By MS/MS	By MS/MS	By MS/MS	By MS/MS	By MS/MS	By MS/MS	By MS/MS	By MS/MS	By MS/MS	By MS/MS	By MS/MS	By MS/MS	8	4	5	6	5	3	5	5	4	5	5	5	6	8	4	5	6	5	3	5	5	4	5	5	5	6	33.1	17.5	22.8	25.9	20.6	13.6	21.2
A0A8I3NGB8	CALCOCO2	Calcium binding and coiled-coil domain 2 OS=Canis lupus familiaris OX=9615 GN=CALCOCO2 PE=4 SV=1	52.116	449			By matching	By MS/MS	By MS/MS	By MS/MS	By MS/MS	By MS/MS	By MS/MS	By MS/MS	By MS/MS	By MS/MS	4	0	0	1	1	1	1	1	1	1	2	2	4	4	0	0	1	1	1	1	1	1	1	2	2	4	14.7	0	0	2.7	2.4	2.4	2.4
A0A8P0NCJ4	ELF3	E74 like ETS transcription factor 3 OS=Canis lupus familiaris OX=9615 GN=ELF3 PE=3 SV=1	41.216	369				By MS/MS	By MS/MS	By matching					By MS/MS	By MS/MS	2	0	0	0	1	2	1	0	0	0	0	1	1	2	0	0	0	1	2	1	0	0	0	0	1	1	6	0	0	0	3.5	6	3.5
A0A8I3MXZ9	SMG9	Nonsense-mediated mRNA decay factor SMG9 OS=Canis lupus familiaris OX=9615 GN=SMG9 PE=3 SV=1	54.586	494	By MS/MS	By MS/MS	By MS/MS	By MS/MS	By MS/MS	By MS/MS	By MS/MS	By MS/MS		By MS/MS	By MS/MS	By MS/MS	7	2	3	3	4	5	5	3	3	0	5	5	5	7	2	3	3	4	5	5	3	3	0	5	5	5	23.5	6.3	10.5	9.9	13.2	15.6	17
A0A8P0P5V9	LAD1	Ladinin 1 OS=Canis lupus familiaris OX=9615 GN=LAD1 PE=4 SV=1	52.676	488	By MS/MS	By MS/MS	By MS/MS	By MS/MS	By MS/MS	By MS/MS	By MS/MS	By MS/MS	By MS/MS	By MS/MS	By MS/MS	By MS/MS	17	14	16	14	14	15	14	15	14	15	13	15	16	1	0	1	0	1	1	1	0	0	0	1	1	1	41.4	36.7	41.2	35.9	37.5	37.7	37.5
A0A8I3NX10	TSPAN14	Uncharacterized protein OS=Canis lupus familiaris OX=9615 GN=TSPAN14 PE=4 SV=1	16.818	147	By MS/MS	By MS/MS	By MS/MS	By MS/MS	By MS/MS	By MS/MS	By MS/MS	By MS/MS	By MS/MS	By MS/MS	By MS/MS		1	1	1	1	1	1	1	1	1	1	1	1	0	1	1	1	1	1	1	1	1	1	1	1	1	0	7.5	7.5	7.5	7.5	7.5	7.5	7.5
A0A8P0TI68	DOCK7	Dedicator of cytokinesis 7 OS=Canis lupus familiaris OX=9615 GN=DOCK7 PE=3 SV=1	238.29	2098	By MS/MS	By MS/MS	By MS/MS	By MS/MS	By MS/MS	By MS/MS	By MS/MS	By MS/MS	By MS/MS	By MS/MS	By MS/MS	By MS/MS	15	8	6	5	6	8	7	7	7	4	6	6	6	13	8	6	4	6	8	6	7	6	4	6	6	6	10.1	5.5	4.4	3.1	3.8	5.1	4.1
A0A8C0PYW5	VPS13A	Vacuolar protein sorting 13 homolog A OS=Canis lupus familiaris OX=9615 GN=VPS13A PE=3 SV=1	354.4	3122	By MS/MS	By MS/MS	By MS/MS	By MS/MS	By MS/MS	By MS/MS	By MS/MS	By MS/MS	By matching	By MS/MS	By MS/MS	By MS/MS	13	6	6	6	6	6	6	6	3	4	5	6	5	13	6	6	6	6	6	6	6	3	4	5	6	5	5.5	2.6	2.3	2.5	2.7	2.5	2.6
A0A8C0Q1D3	DAAM1	Dishevelled associated activator of morphogenesis 1 OS=Canis lupus familiaris OX=9615 GN=DAAM1 PE=4 SV=1	114.83	1006	By MS/MS	By MS/MS		By MS/MS	By MS/MS	By MS/MS	By MS/MS	By matching		By MS/MS	By MS/MS	By MS/MS	3	2	1	0	2	2	1	1	1	0	1	2	3	3	2	1	0	2	2	1	1	1	0	1	2	3	3	2	1.1	0	2	2	0.9
A0A8C0PSC7	--	Membrane bound O-acyltransferase domain containing 7 OS=Canis lupus familiaris OX=9615 PE=4 SV=1	44.34	397	By MS/MS	By MS/MS	By MS/MS	By MS/MS	By MS/MS	By MS/MS	By MS/MS	By MS/MS	By MS/MS	By MS/MS	By MS/MS	By MS/MS	3	3	3	2	2	2	3	2	3	3	2	2	3	3	3	3	2	2	2	3	2	3	3	2	2	3	10.3	10.3	10.3	7.3	7.3	7.3	10.3
A0A8C0SIE6	--	Acetyl-CoA acyltransferase 2 OS=Canis lupus familiaris OX=9615 PE=3 SV=1	40.629	382	By MS/MS	By MS/MS	By MS/MS	By MS/MS	By MS/MS	By MS/MS	By MS/MS	By MS/MS	By MS/MS	By MS/MS	By MS/MS	By MS/MS	11	9	10	6	9	8	8	8	8	8	7	8	7	11	9	10	6	9	8	8	8	8	8	7	8	7	45.8	37.7	41.1	32.2	42.4	39.8	41.1
A0A8C0LWT7	SLC39A11	Solute carrier family 39 member 11 OS=Canis lupus familiaris OX=9615 GN=SLC39A11 PE=4 SV=1	33.388	321				By MS/MS	By MS/MS					By MS/MS		By MS/MS	1	0	0	0	1	1	0	0	0	0	1	0	1	1	0	0	0	1	1	0	0	0	0	1	0	1	5.3	0	0	0	5.3	5.3	0
A0A8C0LWU2	COTL1	Coactosin like F-actin binding protein 1 OS=Canis lupus familiaris OX=9615 GN=COTL1 PE=4 SV=1	15.967	142	By MS/MS	By MS/MS	By MS/MS	By MS/MS	By MS/MS	By MS/MS	By MS/MS	By MS/MS	By MS/MS	By MS/MS	By MS/MS	By MS/MS	3	3	3	3	3	3	3	2	3	3	3	3	3	3	3	3	3	3	3	3	2	3	3	3	3	3	38.7	38.7	38.7	38.7	38.7	38.7	38.7
A0A8C0M022	PRCC	Proline rich mitotic checkpoint control factor OS=Canis lupus familiaris OX=9615 GN=PRCC PE=4 SV=1	49.744	475	By MS/MS	By MS/MS	By MS/MS	By MS/MS	By MS/MS	By MS/MS	By MS/MS	By MS/MS	By MS/MS	By MS/MS	By MS/MS	By MS/MS	2	1	1	1	2	2	2	1	1	1	1	2	2	2	1	1	1	2	2	2	1	1	1	1	2	2	4.8	1.9	1.9	1.9	4.8	4.8	4.8
A0A8I3MGV2	CDIPT	CDP-diacylglycerol--inositol 3-phosphatidyltransferase OS=Canis lupus familiaris OX=9615 GN=CDIPT PE=4 SV=1	18.548	168	By MS/MS	By MS/MS	By MS/MS	By MS/MS	By MS/MS	By MS/MS	By MS/MS	By MS/MS	By MS/MS	By MS/MS	By MS/MS	By MS/MS	3	2	2	2	3	3	3	2	2	1	2	3	3	3	2	2	2	3	3	3	2	2	1	2	3	3	22	14.3	14.3	14.3	22	22	22
A0A8P0TJN8	RPS11	Small ribosomal subunit protein uS17 OS=Canis lupus familiaris OX=9615 GN=RPS11 PE=3 SV=1	18.003	154	By MS/MS	By MS/MS	By MS/MS	By MS/MS	By MS/MS	By MS/MS	By MS/MS	By MS/MS	By MS/MS	By MS/MS	By MS/MS	By MS/MS	6	3	3	3	5	6	4	3	3	3	6	5	6	6	3	3	3	5	6	4	3	3	3	6	5	6	41.6	20.8	20.8	20.8	32.5	41.6	26
A0A8C0RAN0	--	non-specific serine/threonine protein kinase OS=Canis lupus familiaris OX=9615 PE=4 SV=1	242.61	2320	By MS/MS	By MS/MS	By MS/MS	By MS/MS	By MS/MS	By MS/MS	By matching	By MS/MS	By matching	By MS/MS	By MS/MS	By matching	5	4	3	3	3	3	4	4	2	4	3	3	3	2	1	1	1	1	1	2	1	1	1	1	1	1	2.6	1.9	1.5	1.5	1.5	1.8	2.2
A0A8I3N9D0	RPS16	Ribosomal protein S16 OS=Canis lupus familiaris OX=9615 GN=RPS16 PE=3 SV=1	16.445	146	By MS/MS	By MS/MS	By MS/MS	By MS/MS	By MS/MS	By MS/MS	By MS/MS	By MS/MS	By MS/MS	By MS/MS	By MS/MS	By MS/MS	4	3	3	4	3	3	3	4	4	3	3	3	3	4	3	3	4	3	3	3	4	4	3	3	3	3	27.4	19.2	19.2	27.4	19.2	19.2	19.2
A0A8P0SM81	RAI1	Retinoic acid induced 1 OS=Canis lupus familiaris OX=9615 GN=RAI1 PE=4 SV=1	194.15	1827	By MS/MS			By MS/MS	By MS/MS	By MS/MS			By matching	By MS/MS	By MS/MS	By MS/MS	3	2	0	0	1	1	1	0	0	1	1	1	2	3	2	0	0	1	1	1	0	0	1	1	1	2	2	1.1	0	0	0.6	0.6	0.6
A0A8C0S0M4	NIPBL	Nipped-B protein OS=Canis lupus familiaris OX=9615 GN=NIPBL PE=3 SV=1	298.82	2648	By MS/MS	By MS/MS	By MS/MS	By MS/MS	By MS/MS	By MS/MS	By MS/MS	By MS/MS	By matching	By MS/MS	By MS/MS	By MS/MS	11	4	4	5	6	4	6	4	4	2	3	6	4	11	4	4	5	6	4	6	4	4	2	3	6	4	5.1	1.5	2	2	2.8	2	2.8
A0A8I3RZE8	JMJD6	Jumonji domain containing 6, arginine demethylase and lysine hydroxylase OS=Canis lupus familiaris OX=9615 GN=JMJD6 PE=4 SV=1	41.847	361	By MS/MS	By MS/MS	By MS/MS	By MS/MS	By MS/MS	By MS/MS	By MS/MS	By MS/MS	By MS/MS	By MS/MS	By MS/MS	By MS/MS	3	3	2	3	2	2	2	2	2	2	2	2	2	3	3	2	3	2	2	2	2	2	2	2	2	2	13.9	13.9	10	13.9	10	10	10
A0A8I3RT24	TSEN34	tRNA-splicing endonuclease subunit Sen34 OS=Canis lupus familiaris OX=9615 GN=TSEN34 PE=3 SV=1	33.514	310	By MS/MS	By MS/MS	By MS/MS	By MS/MS	By MS/MS	By MS/MS	By MS/MS	By MS/MS	By MS/MS	By MS/MS	By MS/MS	By MS/MS	4	3	2	3	2	3	3	4	3	2	2	3	2	4	3	2	3	2	3	3	4	3	2	2	3	2	16.1	11.6	7.4	11.6	7.4	11.9	11.9
A0A8C0LX14	BNIP1	BCL2 interacting protein 1 OS=Canis lupus familiaris OX=9615 GN=BNIP1 PE=4 SV=1	26.121	228	By MS/MS	By MS/MS	By MS/MS	By MS/MS	By MS/MS	By MS/MS	By MS/MS	By MS/MS	By MS/MS	By MS/MS	By MS/MS	By MS/MS	5	4	4	4	5	4	5	3	3	4	5	5	5	5	4	4	4	5	4	5	3	3	4	5	5	5	25	21.5	21.5	21.5	25	21.5	25
A0A8I3NDE3	METTL13	Methyltransferase 13, eEF1A lysine and N-terminal methyltransferase OS=Canis lupus familiaris OX=9615 GN=METTL13 PE=4 SV=1	73.803	655	By MS/MS	By MS/MS	By MS/MS	By MS/MS	By MS/MS	By MS/MS	By MS/MS	By MS/MS	By MS/MS	By MS/MS	By MS/MS	By MS/MS	17	8	8	10	11	10	12	8	8	7	9	8	6	17	8	8	10	11	10	12	8	8	7	9	8	6	34.2	16.5	16.3	20.5	21.5	19.8	23.7
A0A8C0LX52	MOCS2	Molybdopterin synthase sulfur carrier subunit OS=Canis lupus familiaris OX=9615 GN=MOCS2 PE=3 SV=1	9.1223	83	By MS/MS	By MS/MS	By MS/MS	By MS/MS	By MS/MS	By MS/MS	By MS/MS	By MS/MS	By MS/MS	By MS/MS		By MS/MS	1	1	1	1	1	1	1	1	1	1	1	0	1	1	1	1	1	1	1	1	1	1	1	1	0	1	13.3	13.3	13.3	13.3	13.3	13.3	13.3
A0A8I3RT77	VAT1	Vesicle amine transport 1 OS=Canis lupus familiaris OX=9615 GN=VAT1 PE=3 SV=1	42.543	400	By MS/MS	By MS/MS	By MS/MS	By MS/MS	By MS/MS	By MS/MS	By MS/MS	By MS/MS	By MS/MS	By MS/MS	By MS/MS	By MS/MS	9	6	7	7	9	9	9	7	7	8	9	9	9	9	6	7	7	9	9	9	7	7	8	9	9	9	34.8	20	26.5	26.5	34.8	34.8	34.8
A0A8C0LX68	--	Rab GDP dissociation inhibitor OS=Canis lupus familiaris OX=9615 PE=3 SV=1	49.465	435	By MS/MS	By MS/MS	By MS/MS	By MS/MS	By MS/MS	By MS/MS	By MS/MS	By MS/MS	By MS/MS	By MS/MS	By MS/MS	By MS/MS	21	15	16	14	18	17	16	15	16	18	18	16	17	18	14	14	13	16	15	14	14	14	16	15	14	15	61.4	42.1	45.5	36.6	52	53.8	50.8
A0A8I3P9G4	TOP3A	DNA topoisomerase OS=Canis lupus familiaris OX=9615 GN=TOP3A PE=3 SV=1	102.57	915		By MS/MS		By MS/MS	By MS/MS	By MS/MS	By MS/MS	By MS/MS		By MS/MS	By MS/MS	By matching	5	0	1	0	3	2	3	1	1	0	1	1	2	4	0	0	0	3	2	3	1	0	0	1	1	2	6	0	1.2	0	3.6	2.3	3.5
A0A8I3MCG8	RPL28	Large ribosomal subunit protein eL28 OS=Canis lupus familiaris OX=9615 GN=RPL28 PE=3 SV=1	15.717	137	By MS/MS	By MS/MS	By MS/MS	By MS/MS	By MS/MS	By MS/MS	By MS/MS	By MS/MS	By MS/MS	By MS/MS	By MS/MS	By MS/MS	4	2	2	2	3	3	2	2	3	3	2	3	3	4	2	2	2	3	3	2	2	3	3	2	3	3	22.6	15.3	9.5	15.3	21.2	21.2	15.3
A0A8I3NG84	BCL3	BCL3 transcription coactivator OS=Canis lupus familiaris OX=9615 GN=BCL3 PE=4 SV=1	47.329	454	By matching		By matching	By MS/MS	By MS/MS	By MS/MS		By MS/MS		By MS/MS			2	1	0	1	1	1	1	0	1	0	2	0	0	2	1	0	1	1	1	1	0	1	0	2	0	0	6.6	3.1	0	3.1	3.5	3.5	3.5
A0A8C0LXA4	--	receptor protein-tyrosine kinase OS=Canis lupus familiaris OX=9615 PE=4 SV=1	121.85	1098	By MS/MS	By MS/MS	By MS/MS	By MS/MS	By MS/MS	By MS/MS	By MS/MS	By MS/MS	By MS/MS	By MS/MS	By matching	By MS/MS	6	6	6	5	6	6	6	5	4	4	4	2	5	4	4	4	3	4	4	4	4	2	2	3	1	3	7.4	7.4	7.4	6.5	7.4	7.4	7.4
A0A8I3MIQ4	CNOT1	CCR4-NOT transcription complex subunit 1 OS=Canis lupus familiaris OX=9615 GN=CNOT1 PE=3 SV=1	262.21	2336	By MS/MS	By MS/MS	By MS/MS	By MS/MS	By MS/MS	By MS/MS	By MS/MS	By MS/MS	By MS/MS	By MS/MS	By MS/MS	By MS/MS	37	23	21	24	23	21	25	24	23	25	25	25	24	37	23	21	24	23	21	25	24	23	25	25	25	24	23.3	13.7	12.5	13.9	13.4	12.3	15.5
A0A8I3PD53	ATXN3	ubiquitinyl hydrolase 1 OS=Canis lupus familiaris OX=9615 GN=ATXN3 PE=4 SV=1	41.218	359	By MS/MS	By MS/MS	By MS/MS	By MS/MS	By MS/MS	By MS/MS	By MS/MS	By MS/MS	By MS/MS	By MS/MS	By MS/MS	By MS/MS	5	3	3	2	1	2	3	2	4	2	2	2	1	3	2	2	1	1	2	3	1	2	2	1	2	1	18.9	12.3	10.6	7.8	2.2	6.7	9.5
A0A8C0QD97	MOCS2	Molybdopterin synthase catalytic subunit OS=Canis lupus familiaris OX=9615 GN=MOCS2 PE=3 SV=1	19.595	176	By MS/MS			By MS/MS	By MS/MS	By MS/MS				By MS/MS	By MS/MS	By MS/MS	2	1	0	0	2	1	1	0	0	0	1	1	1	2	1	0	0	2	1	1	0	0	0	1	1	1	17	5.7	0	0	17	11.4	11.4
A0A8I3NWZ4	CDK11	Uncharacterized protein OS=Canis lupus familiaris OX=9615 GN=CDK11 PE=3 SV=1	86.822	748	By MS/MS	By MS/MS	By MS/MS	By MS/MS	By MS/MS	By MS/MS	By MS/MS	By MS/MS	By MS/MS	By MS/MS	By MS/MS	By MS/MS	11	7	7	6	6	9	8	7	7	7	7	8	8	11	7	7	6	6	9	8	7	7	7	7	8	8	17.5	10.4	10.6	8.6	8.8	14.4	12.3
A0A8I3NCS1	ACSF2	Acyl-CoA synthetase family member 2 OS=Canis lupus familiaris OX=9615 GN=ACSF2 PE=3 SV=1	63.546	572	By MS/MS	By MS/MS	By MS/MS	By MS/MS	By MS/MS	By MS/MS	By MS/MS	By MS/MS	By MS/MS	By MS/MS	By MS/MS	By MS/MS	7	3	4	5	5	6	5	5	5	3	2	3	2	7	3	4	5	5	6	5	5	5	3	2	3	2	21.7	7.5	11.9	14	14.5	19.1	14.5
A0A8P0NSQ0	LRR1	Leucine rich repeat protein 1 OS=Canis lupus familiaris OX=9615 GN=LRR1 PE=4 SV=1	46.674	414	By MS/MS		By MS/MS		By MS/MS	By MS/MS	By MS/MS	By MS/MS		By MS/MS		By MS/MS	3	1	0	1	0	1	1	1	1	0	1	0	2	3	1	0	1	0	1	1	1	1	0	1	0	2	9.7	4.6	0	4.6	0	4.6	2.7
A0A8I3NEV6	MFSD10	Major facilitator superfamily domain containing 10 OS=Canis lupus familiaris OX=9615 GN=MFSD10 PE=4 SV=1	38.732	358	By MS/MS	By MS/MS	By MS/MS	By MS/MS	By MS/MS	By MS/MS	By MS/MS		By MS/MS	By MS/MS	By MS/MS	By MS/MS	2	2	1	2	2	2	2	2	0	1	2	2	2	2	2	1	2	2	2	2	2	0	1	2	2	2	6.4	6.4	3.6	6.4	6.4	6.4	6.4
A0A8I3N321	FAM25A	Protein FAM25A OS=Canis lupus familiaris OX=9615 GN=FAM25A PE=4 SV=1	9.0221	89		By MS/MS	By MS/MS		By MS/MS	By MS/MS		By matching	By MS/MS	By MS/MS	By MS/MS		1	0	1	1	0	1	1	0	1	1	1	1	0	1	0	1	1	0	1	1	0	1	1	1	1	0	27	0	27	27	0	27	27
A0A8I3MLI4	NPM1	Nucleophosmin OS=Canis lupus familiaris OX=9615 GN=NPM1 PE=3 SV=1	29.581	266	By MS/MS	By MS/MS	By MS/MS	By MS/MS	By MS/MS	By MS/MS	By MS/MS	By MS/MS	By MS/MS	By MS/MS	By MS/MS	By MS/MS	7	7	7	7	7	7	6	7	7	7	7	7	7	1	1	1	1	1	1	0	1	1	1	1	1	1	40.2	40.2	40.2	40.2	40.2	40.2	37.6
A0A8C0M311	RABGAP1L	RAB GTPase activating protein 1 like OS=Canis lupus familiaris OX=9615 GN=RABGAP1L PE=4 SV=1	120.89	1063	By MS/MS	By MS/MS	By MS/MS	By MS/MS	By MS/MS	By MS/MS	By MS/MS	By MS/MS	By MS/MS	By MS/MS	By MS/MS	By MS/MS	10	4	5	3	5	3	2	4	2	3	4	5	3	9	4	4	3	4	3	2	3	2	2	3	4	3	11.3	3.7	5.2	3.5	5.5	3.7	2.1
A0A8C0YXA3	--	Cadherin domain-containing protein OS=Canis lupus familiaris OX=9615 PE=4 SV=1	114.42	1041		By MS/MS	By MS/MS										1	0	1	1	0	0	0	0	0	0	0	0	0	1	0	1	1	0	0	0	0	0	0	0	0	0	1.9	0	1.9	1.9	0	0	0
A0A8I3MX71	MLST8	Target of rapamycin complex subunit LST8 OS=Canis lupus familiaris OX=9615 GN=MLST8 PE=3 SV=1	35.893	326	By MS/MS	By MS/MS	By matching	By MS/MS	By MS/MS	By MS/MS	By MS/MS	By MS/MS	By matching	By MS/MS	By MS/MS	By matching	3	1	2	2	2	1	2	1	1	1	1	1	1	3	1	2	2	2	1	2	1	1	1	1	1	1	14.7	5.5	9.2	9.2	11	5.5	11
A0A8I3RQJ0	RPS29	Small ribosomal subunit protein uS14 OS=Canis lupus familiaris OX=9615 GN=RPS29 PE=3 SV=1	6.6767	56	By matching	By MS/MS	By MS/MS	By MS/MS	By MS/MS	By MS/MS	By matching	By MS/MS	By MS/MS	By MS/MS	By MS/MS	By MS/MS	1	1	1	1	1	1	1	1	1	1	1	1	1	1	1	1	1	1	1	1	1	1	1	1	1	1	19.6	19.6	19.6	19.6	19.6	19.6	19.6
A0A8P0SB08	SAMD4B	Sterile alpha motif domain containing 4B OS=Canis lupus familiaris OX=9615 GN=SAMD4B PE=3 SV=1	75.453	693	By MS/MS	By MS/MS	By MS/MS	By MS/MS	By MS/MS	By MS/MS	By MS/MS	By MS/MS	By MS/MS	By MS/MS	By MS/MS	By MS/MS	4	3	2	2	2	2	2	3	4	2	3	2	3	3	2	1	1	1	1	1	2	3	1	2	1	2	8.1	6.2	4.5	4.5	4.5	4.5	4.5
A0A8I3N656	CAMSAP1	Calmodulin regulated spectrin associated protein 1 OS=Canis lupus familiaris OX=9615 GN=CAMSAP1 PE=3 SV=1	166.49	1500		By matching	By matching	By MS/MS	By MS/MS	By MS/MS	By MS/MS	By MS/MS	By MS/MS	By MS/MS	By MS/MS	By MS/MS	8	0	1	1	2	2	2	3	1	1	2	2	2	8	0	1	1	2	2	2	3	1	1	2	2	2	8.9	0	0.7	0.7	2.7	2.4	2.7
A0A8I3MI16	CPEB4	Cytoplasmic polyadenylation element binding protein 4 OS=Canis lupus familiaris OX=9615 GN=CPEB4 PE=4 SV=1	64.222	589	By MS/MS	By matching	By MS/MS	By MS/MS	By MS/MS		By MS/MS	By MS/MS	By MS/MS	By MS/MS	By MS/MS		3	3	1	3	2	1	0	1	2	2	1	1	0	1	1	0	1	1	0	0	0	0	0	0	0	0	6.5	6.5	2.9	6.5	3.6	1.7	0
A0A8P0P7L3	CDC42BPB	non-specific serine/threonine protein kinase OS=Canis lupus familiaris OX=9615 GN=CDC42BPB PE=3 SV=1	194.49	1712	By MS/MS	By MS/MS	By MS/MS	By MS/MS	By MS/MS	By MS/MS	By MS/MS	By MS/MS	By MS/MS	By MS/MS	By MS/MS	By MS/MS	38	24	22	23	26	28	29	20	23	20	31	28	26	35	23	21	22	23	27	26	18	22	19	29	25	25	30.3	21	18.7	19	22.1	21.6	24
A0A8C0RUI7	--	Apolipoprotein B receptor OS=Canis lupus familiaris OX=9615 PE=4 SV=1	129.67	1219	By MS/MS	By MS/MS	By MS/MS	By MS/MS	By MS/MS	By MS/MS	By MS/MS	By MS/MS	By MS/MS	By MS/MS	By MS/MS	By MS/MS	16	13	13	11	6	7	6	16	12	11	7	7	6	16	13	13	11	6	7	6	16	12	11	7	7	6	21.3	16.9	16.3	13.9	7	8	7
A0A8P0STX3	ZBTB45	Zinc finger and BTB domain containing 45 OS=Canis lupus familiaris OX=9615 GN=ZBTB45 PE=4 SV=1	53.719	513	By matching				By matching	By MS/MS				By MS/MS		By matching	2	1	0	0	0	1	1	0	0	0	1	0	1	1	1	0	0	0	0	1	0	0	0	1	0	1	5.7	3.1	0	0	0	2.5	3.1
A0A8C0SDP2	GRAMD1B	GRAM domain containing 1B OS=Canis lupus familiaris OX=9615 GN=GRAMD1B PE=4 SV=1	81.084	698	By matching	By matching	By matching	By matching	By matching	By matching	By matching	By matching	By matching	By MS/MS	By matching	By matching	2	1	1	1	1	1	1	1	1	1	2	1	1	1	0	0	0	0	0	0	0	0	0	1	0	0	3.7	1.3	1.3	1.3	1.3	1.3	1.3
A0A8P0TLH4	RPL38	Large ribosomal subunit protein eL38 OS=Canis lupus familiaris OX=9615 GN=RPL38 PE=3 SV=1	13.647	119	By MS/MS	By MS/MS	By MS/MS	By MS/MS	By MS/MS	By MS/MS	By MS/MS	By MS/MS	By MS/MS	By MS/MS	By MS/MS	By MS/MS	3	3	3	3	3	3	3	3	3	3	3	3	3	3	3	3	3	3	3	3	3	3	3	3	3	3	19.3	19.3	19.3	19.3	19.3	19.3	19.3
A0A8C0LXV5	POLD1	DNA polymerase OS=Canis lupus familiaris OX=9615 GN=POLD1 PE=3 SV=1	119.41	1070	By MS/MS	By MS/MS	By MS/MS	By MS/MS	By MS/MS	By MS/MS	By MS/MS	By matching	By MS/MS	By MS/MS	By MS/MS	By MS/MS	9	4	2	1	4	6	5	3	1	2	6	3	4	9	4	2	1	4	6	5	3	1	2	6	3	4	12.1	6.4	3.7	1	4.3	6.6	5.3
A0A8C0R9E5	--	tRNA pseudouridine synthase OS=Canis lupus familiaris OX=9615 PE=3 SV=1	33.244	301	By MS/MS	By MS/MS	By MS/MS		By MS/MS	By MS/MS		By MS/MS	By MS/MS	By MS/MS	By MS/MS	By MS/MS	3	1	1	1	0	2	1	0	1	1	2	2	1	3	1	1	1	0	2	1	0	1	1	2	2	1	13.3	3.3	3.3	3.3	0	9	3.3
A0A8P0SHQ6	HMGCL	Hydroxymethylglutaryl-CoA lyase, mitochondrial OS=Canis lupus familiaris OX=9615 GN=HMGCL PE=3 SV=1	32.401	308	By MS/MS	By MS/MS	By MS/MS	By MS/MS	By MS/MS	By MS/MS	By MS/MS	By MS/MS	By MS/MS	By MS/MS	By MS/MS	By MS/MS	6	2	1	4	3	6	5	3	3	2	4	4	4	6	2	1	4	3	6	5	3	3	2	4	4	4	24.7	11.4	3.9	19.8	13	24.7	20.5
A0A8I3MEC0	EPS8L1	EPS8 like 1 OS=Canis lupus familiaris OX=9615 GN=EPS8L1 PE=3 SV=1	78.712	711	By MS/MS	By MS/MS	By MS/MS	By MS/MS	By MS/MS	By MS/MS	By MS/MS	By MS/MS	By MS/MS	By MS/MS	By MS/MS	By MS/MS	15	11	10	9	11	10	12	11	10	10	11	14	12	15	11	10	9	11	10	12	11	10	10	11	14	12	29.7	19.8	21.2	18.7	26.2	20.4	23.9
A0A8P0NWV6	OMA1	OMA1 zinc metallopeptidase OS=Canis lupus familiaris OX=9615 GN=OMA1 PE=4 SV=1	54.517	475	By MS/MS			By MS/MS	By MS/MS					By MS/MS	By MS/MS	By matching	1	1	0	0	1	1	0	0	0	0	1	1	1	1	1	0	0	1	1	0	0	0	0	1	1	1	2.1	2.1	0	0	2.1	2.1	0
A0A8P0SAZ5	FBL	Fibrillarin OS=Canis lupus familiaris OX=9615 GN=FBL PE=3 SV=1	33.318	313	By MS/MS	By MS/MS	By MS/MS	By MS/MS	By MS/MS	By MS/MS	By MS/MS	By MS/MS	By MS/MS	By MS/MS	By MS/MS	By MS/MS	4	4	2	4	4	4	4	3	3	3	3	3	4	3	3	1	3	3	3	3	2	2	2	2	2	3	17.3	17.3	6.7	17.3	17.3	17.3	17.3
A0A8C0LY33	--	RNA polymerase II-associated factor 1 homolog OS=Canis lupus familiaris OX=9615 PE=3 SV=1	65.747	577	By MS/MS	By MS/MS	By MS/MS	By MS/MS	By MS/MS	By MS/MS	By MS/MS	By MS/MS	By MS/MS	By MS/MS	By MS/MS	By MS/MS	11	6	4	5	7	4	6	4	5	6	5	8	7	11	6	4	5	7	4	6	4	5	6	5	8	7	23.9	13.7	11.3	10.9	18.4	12.1	15.6
A0A8I3P3X5	GALE	UDP-glucose 4-epimerase OS=Canis lupus familiaris OX=9615 GN=GALE PE=3 SV=1	38.25	348	By MS/MS	By MS/MS	By MS/MS	By MS/MS	By MS/MS	By MS/MS	By MS/MS	By MS/MS	By MS/MS	By MS/MS	By MS/MS	By MS/MS	11	9	10	9	9	9	9	9	9	9	11	10	9	11	9	10	9	9	9	9	9	9	9	11	10	9	60.1	46	49.7	49.7	44.3	44.3	44.3
A0A8I3RRL2	HPN	Hepsin OS=Canis lupus familiaris OX=9615 GN=HPN PE=4 SV=1	44.904	417						By MS/MS					By MS/MS	By MS/MS	1	0	0	0	0	0	1	0	0	0	0	1	1	1	0	0	0	0	0	1	0	0	0	0	1	1	4.1	0	0	0	0	0	4.1
A0A8C0LYB2	ZMIZ1	Zinc finger MIZ-type containing 1 OS=Canis lupus familiaris OX=9615 GN=ZMIZ1 PE=4 SV=1	106.65	980	By MS/MS												1	1	0	0	0	0	0	0	0	0	0	0	0	1	1	0	0	0	0	0	0	0	0	0	0	0	2.7	2.7	0	0	0	0	0
A0A8I3S225	TEN1	TEN1 subunit of CST complex OS=Canis lupus familiaris OX=9615 GN=TEN1 PE=4 SV=1	13.754	121	By MS/MS	By MS/MS	By matching		By matching				By matching	By matching	By matching	By matching	2	2	1	1	0	1	0	0	0	1	1	1	1	2	2	1	1	0	1	0	0	0	1	1	1	1	19.8	19.8	12.4	12.4	0	7.4	0
A0A8I3RSA8	TSEN15	Uncharacterized protein OS=Canis lupus familiaris OX=9615 GN=TSEN15 PE=3 SV=1	13.247	126	By MS/MS	By MS/MS	By MS/MS		By MS/MS	By MS/MS	By MS/MS	By MS/MS	By MS/MS	By MS/MS			1	1	1	1	0	1	1	1	1	1	1	0	0	1	1	1	1	0	1	1	1	1	1	1	0	0	30.2	30.2	30.2	30.2	0	30.2	30.2
A0A8P0SMJ1	FLII	FLII actin remodeling protein OS=Canis lupus familiaris OX=9615 GN=FLII PE=4 SV=1	158.2	1404	By matching	By MS/MS	By matching	By matching	By matching	By matching	By matching	By matching	By matching	By matching	By matching	By matching	37	23	23	18	23	26	26	23	19	20	26	23	27	1	0	1	0	0	0	0	0	0	0	0	0	0	36.7	22.3	21.4	15.8	23.5	24.6	26.9
A0A8I3S6W4	KARS1	Lysine--tRNA ligase OS=Canis lupus familiaris OX=9615 GN=KARS1 PE=3 SV=1	67.989	597	By MS/MS	By MS/MS	By MS/MS	By MS/MS	By MS/MS	By MS/MS	By MS/MS	By MS/MS	By MS/MS	By MS/MS	By MS/MS	By MS/MS	16	12	13	12	12	12	13	13	13	12	14	14	14	16	12	13	12	12	12	13	13	13	12	14	14	14	39.2	24	28.6	27.1	26.8	30.5	31.7
A0A8C0PBW8	--	PWI domain-containing protein OS=Canis lupus familiaris OX=9615 PE=4 SV=1	93.551	827	By MS/MS	By MS/MS	By MS/MS	By MS/MS	By MS/MS	By MS/MS	By MS/MS	By MS/MS	By MS/MS	By MS/MS	By MS/MS	By MS/MS	6	6	5	4	4	4	4	5	3	6	5	5	5	6	6	5	4	4	4	4	5	3	6	5	5	5	12.2	12.2	10.2	8.8	9.2	9.2	8.5
A0A8I3NRY3	ARHGEF12	Rho guanine nucleotide exchange factor 12 OS=Canis lupus familiaris OX=9615 GN=ARHGEF12 PE=4 SV=1	172.64	1543	By MS/MS	By MS/MS	By MS/MS	By MS/MS	By MS/MS	By MS/MS	By MS/MS	By MS/MS	By MS/MS	By MS/MS	By MS/MS	By MS/MS	12	6	5	5	4	7	3	5	4	5	4	4	4	1	1	1	1	0	1	0	1	0	1	0	1	0	12.9	6.7	5.8	5.8	2.9	8.6	2.7
A0A8C0M4S1	NCAPD3	Condensin-2 complex subunit D3 OS=Canis lupus familiaris OX=9615 GN=NCAPD3 PE=4 SV=1	162.24	1443			By MS/MS	By MS/MS	By MS/MS	By MS/MS	By MS/MS	By MS/MS	By MS/MS	By MS/MS	By MS/MS	By MS/MS	9	0	0	2	4	4	4	2	2	4	6	3	5	9	0	0	2	4	4	4	2	2	4	6	3	5	8.6	0	0	2.3	3.7	3.7	3.7
A0A8I3PFI1	GABARAPL2	GABA type A receptor associated protein like 2 OS=Canis lupus familiaris OX=9615 GN=GABARAPL2 PE=3 SV=1	13.667	117		By MS/MS	By MS/MS			By MS/MS							1	0	1	1	0	0	1	0	0	0	0	0	0	1	0	1	1	0	0	1	0	0	0	0	0	0	12.8	0	12.8	12.8	0	0	12.8
A0A8P0TBC7	QSOX2	Quiescin sulfhydryl oxidase 2 OS=Canis lupus familiaris OX=9615 GN=QSOX2 PE=4 SV=1	70.347	636	By MS/MS	By matching	By MS/MS		By MS/MS	By matching	By matching	By matching	By MS/MS	By MS/MS	By MS/MS	By MS/MS	4	1	1	1	0	2	1	2	1	1	1	1	2	4	1	1	1	0	2	1	2	1	1	1	1	2	7.2	2.4	2.4	1.1	0	3.8	2.4
A0A8P0SYU6	PRPSAP1	Phosphoribosyl pyrophosphate synthetase associated protein 1 OS=Canis lupus familiaris OX=9615 GN=PRPSAP1 PE=3 SV=1	42.486	385	By MS/MS	By MS/MS	By MS/MS	By MS/MS	By MS/MS	By MS/MS	By MS/MS	By MS/MS	By MS/MS	By MS/MS	By MS/MS	By MS/MS	7	4	6	6	4	4	5	4	5	5	6	6	5	7	4	6	6	4	4	5	4	5	5	6	6	5	27	15.3	22.9	23.4	16.1	16.1	19.2
A0A8I3NAW5	CAVIN1	Caveolae associated protein 1 OS=Canis lupus familiaris OX=9615 GN=CAVIN1 PE=3 SV=1	43.467	390	By MS/MS	By MS/MS	By MS/MS	By MS/MS	By MS/MS	By MS/MS	By MS/MS	By MS/MS	By MS/MS	By MS/MS	By MS/MS	By MS/MS	9	8	8	8	7	6	7	9	9	8	6	6	7	5	4	4	4	3	2	3	5	5	4	2	2	3	28.2	27.9	28.2	27.9	23.3	20.5	25.1
A0A8C0LYF7	--	TNF alpha induced protein 2 OS=Canis lupus familiaris OX=9615 PE=3 SV=1	77.378	697	By MS/MS	By MS/MS	By MS/MS	By MS/MS	By MS/MS	By MS/MS	By MS/MS	By MS/MS	By MS/MS	By MS/MS	By MS/MS	By MS/MS	14	9	7	10	8	11	9	10	7	6	7	9	9	14	9	7	10	8	11	9	10	7	6	7	9	9	29.7	16.6	17.5	21.4	13.9	19.1	15.9
A0A8C0M3Q5	--	Septin 9 OS=Canis lupus familiaris OX=9615 PE=3 SV=1	131.12	1216	By MS/MS	By MS/MS	By MS/MS	By MS/MS	By MS/MS	By MS/MS	By MS/MS	By MS/MS	By MS/MS	By MS/MS	By MS/MS	By MS/MS	25	19	20	19	19	20	23	18	17	17	21	22	18	25	19	20	19	19	20	23	18	17	17	21	22	18	22.9	19.2	18.6	18.5	20.8	21.4	22.8
A0A8C0RUD1	MAPK3	Mitogen-activated protein kinase OS=Canis lupus familiaris OX=9615 GN=MAPK3 PE=3 SV=1	43.055	380	By MS/MS	By MS/MS	By MS/MS	By MS/MS	By MS/MS	By MS/MS	By MS/MS	By MS/MS	By MS/MS	By MS/MS	By MS/MS	By MS/MS	10	6	6	7	8	7	9	7	6	6	7	9	8	5	3	3	4	4	5	5	4	4	3	4	5	5	33.2	22.4	22.4	26.3	22.9	23.9	32.9
A0A8C0LYM6	ARPC5	Actin-related protein 2/3 complex subunit 5 OS=Canis lupus familiaris OX=9615 GN=ARPC5 PE=3 SV=1	16.288	151	By MS/MS	By MS/MS	By MS/MS	By MS/MS	By MS/MS	By MS/MS	By MS/MS	By MS/MS	By MS/MS	By MS/MS	By MS/MS	By MS/MS	5	4	4	4	3	4	4	4	4	4	3	5	5	5	4	4	4	3	4	4	4	4	4	3	5	5	53.6	43.7	43.7	45.7	43.7	43.7	43.7
A0A8C0LYN2	BLVRB	Biliverdin reductase B OS=Canis lupus familiaris OX=9615 GN=BLVRB PE=4 SV=1	22.079	206	By MS/MS	By MS/MS	By MS/MS	By MS/MS	By MS/MS	By MS/MS	By MS/MS	By MS/MS	By MS/MS	By MS/MS	By MS/MS	By MS/MS	9	9	8	7	9	9	9	8	7	9	9	9	8	9	9	8	7	9	9	9	8	7	9	9	9	8	73.8	73.8	63.6	60.2	73.8	73.8	73.8
A0A8I3RY44	CACYBP	Calcyclin-binding protein OS=Canis lupus familiaris OX=9615 GN=CACYBP PE=4 SV=1	41.243	379	By MS/MS	By MS/MS	By MS/MS	By MS/MS	By MS/MS	By MS/MS	By MS/MS	By MS/MS	By MS/MS	By MS/MS	By MS/MS	By MS/MS	10	10	9	9	7	9	8	9	9	9	9	8	8	10	10	9	9	7	9	8	9	9	9	9	8	8	24.3	24.3	24.3	24.3	17.9	24	24
A0A8P0TSW2	UBE2O	Ubiquitin conjugating enzyme E2 O OS=Canis lupus familiaris OX=9615 GN=UBE2O PE=4 SV=1	134.61	1234	By MS/MS	By MS/MS	By MS/MS	By MS/MS	By MS/MS	By MS/MS	By MS/MS	By MS/MS	By MS/MS	By MS/MS	By MS/MS	By MS/MS	7	3	2	2	4	3	2	1	2	2	4	4	5	7	3	2	2	4	3	2	1	2	2	4	4	5	8.8	3	1.8	2.2	3.8	3	1.9
A0A8C0R9X5	--	ATP binding cassette subfamily A member 3 OS=Canis lupus familiaris OX=9615 PE=4 SV=1	207.09	1866				By MS/MS						By MS/MS			2	0	0	0	1	0	0	0	0	0	1	0	0	2	0	0	0	1	0	0	0	0	0	1	0	0	1.4	0	0	0	0.7	0	0
A0A8I3MS40	CPEB2	Cytoplasmic polyadenylation element binding protein 2 OS=Canis lupus familiaris OX=9615 GN=CPEB2 PE=3 SV=1	63.17	575	By matching	By matching	By matching	By matching	By matching		By matching	By matching	By matching	By matching	By MS/MS	By MS/MS	3	2	1	2	1	1	0	1	2	2	1	2	1	1	0	0	0	0	0	0	0	0	0	0	1	1	7.7	4.7	3	4.7	1.7	1.7	0
A0A8C0LYR3	VAMP4	Vesicle associated membrane protein 4 OS=Canis lupus familiaris OX=9615 GN=VAMP4 PE=3 SV=1	31.747	283	By matching	By MS/MS	By MS/MS	By MS/MS	By matching		By MS/MS	By MS/MS	By MS/MS	By matching	By MS/MS	By MS/MS	2	1	1	2	1	1	0	1	1	2	1	1	2	2	1	1	2	1	1	0	1	1	2	1	1	2	7.1	2.1	2.1	7.1	4.9	2.1	0
A0A8C0LYS1	DHX8	RNA helicase OS=Canis lupus familiaris OX=9615 GN=DHX8 PE=4 SV=1	138.57	1216	By MS/MS	By MS/MS	By MS/MS	By MS/MS	By MS/MS	By MS/MS	By MS/MS	By MS/MS	By MS/MS	By MS/MS	By MS/MS	By MS/MS	9	5	3	2	5	6	5	7	3	5	4	6	2	9	5	3	2	5	6	5	7	3	5	4	6	2	11	5.5	3.2	2.2	6	7.4	6.5
A0A8C0PNA6	CTDP1	RNA polymerase II subunit A C-terminal domain phosphatase OS=Canis lupus familiaris OX=9615 GN=CTDP1 PE=4 SV=1	90.639	838	By MS/MS	By MS/MS	By MS/MS	By MS/MS	By MS/MS	By MS/MS	By MS/MS	By MS/MS	By MS/MS	By MS/MS	By MS/MS	By MS/MS	4	1	2	2	4	2	3	2	2	3	4	3	4	4	1	2	2	4	2	3	2	2	3	4	3	4	8.1	2	3.9	4.2	8.1	4.1	6
A0A8I3MCH7	CYB5A	Cytochrome b5 type A (microsomal) OS=Canis lupus familiaris OX=9615 GN=CYB5A PE=3 SV=1	11.233	98	By MS/MS	By MS/MS	By MS/MS	By MS/MS	By MS/MS	By MS/MS	By MS/MS	By MS/MS	By MS/MS	By MS/MS	By MS/MS	By MS/MS	5	4	4	4	4	5	5	4	5	4	5	5	4	5	4	4	4	4	5	5	4	5	4	5	5	4	65.3	56.1	56.1	56.1	53.1	65.3	65.3
A0A8I3MZJ7	VPS26B	VPS26, retromer complex component B OS=Canis lupus familiaris OX=9615 GN=VPS26B PE=3 SV=1	39.082	336	By MS/MS	By MS/MS	By MS/MS	By MS/MS	By MS/MS	By MS/MS	By MS/MS	By MS/MS	By MS/MS	By MS/MS	By MS/MS	By MS/MS	5	4	4	4	4	4	4	3	4	4	4	5	4	5	4	4	4	4	4	4	3	4	4	4	5	4	19.6	15.8	15.8	15.8	15.8	15.8	15.8
A0A8I3MDE2	TIMM21	Mitochondrial import inner membrane translocase subunit Tim21 OS=Canis lupus familiaris OX=9615 GN=TIMM21 PE=3 SV=1	27.502	243	By matching	By matching		By MS/MS	By matching	By MS/MS		By matching		By MS/MS	By matching	By MS/MS	1	1	1	0	1	1	1	0	1	0	1	1	1	1	1	1	0	1	1	1	0	1	0	1	1	1	5.8	5.8	5.8	0	5.8	5.8	5.8
A0A8I3S4M9	CPTP	Ceramide-1-phosphate transfer protein OS=Canis lupus familiaris OX=9615 GN=CPTP PE=4 SV=1	24.51	214	By MS/MS	By MS/MS	By MS/MS	By MS/MS	By MS/MS	By MS/MS	By MS/MS	By MS/MS	By MS/MS	By MS/MS	By MS/MS	By MS/MS	4	4	3	3	4	3	4	3	3	3	4	3	4	4	4	3	3	4	3	4	3	3	3	4	3	4	22.4	22.4	15.9	15.9	22.4	16.8	22.4
A0A8C0LYW5	--	WAPL cohesin release factor OS=Canis lupus familiaris OX=9615 PE=3 SV=1	124.51	1120	By MS/MS	By MS/MS	By MS/MS	By MS/MS	By MS/MS	By MS/MS	By MS/MS	By MS/MS	By MS/MS	By MS/MS	By MS/MS	By MS/MS	13	6	5	7	6	5	6	6	5	6	7	8	4	13	6	5	7	6	5	6	6	5	6	7	8	4	17.4	7.6	7	9	9.2	7.8	7.9
A0A8I3MU58	SNCG	Gamma-synuclein OS=Canis lupus familiaris OX=9615 GN=SNCG PE=3 SV=1	13.349	127	By MS/MS	By MS/MS	By MS/MS	By MS/MS	By MS/MS	By MS/MS	By MS/MS	By MS/MS	By MS/MS	By MS/MS	By MS/MS	By MS/MS	7	6	5	5	6	6	6	6	6	5	7	7	6	7	6	5	5	6	6	6	6	6	5	7	7	6	52.8	51.2	50.4	51.2	52.8	52	52
A0A8I3RUK4	TUBG1	Tubulin gamma chain OS=Canis lupus familiaris OX=9615 GN=TUBG1 PE=3 SV=1	51.103	451	By MS/MS	By MS/MS	By MS/MS	By MS/MS	By MS/MS	By MS/MS	By MS/MS	By MS/MS	By MS/MS	By MS/MS	By MS/MS	By MS/MS	10	7	7	8	8	5	7	7	5	8	9	6	7	10	7	7	8	8	5	7	7	5	8	9	6	7	51	34.6	36.4	40.4	40.6	23.7	35.9
A0A8C0LYY5	SRSF10	Serine and arginine rich splicing factor 10 OS=Canis lupus familiaris OX=9615 GN=SRSF10 PE=4 SV=1	22.192	183	By MS/MS	By MS/MS	By MS/MS	By MS/MS	By MS/MS	By MS/MS	By MS/MS	By MS/MS	By MS/MS	By MS/MS	By MS/MS	By MS/MS	7	3	4	2	4	5	6	2	4	2	4	6	5	7	3	4	2	4	5	6	2	4	2	4	6	5	33.9	18	18.6	12	18	26.8	25.1
A0A8I3N342	ANAPC4	Anaphase promoting complex subunit 4 OS=Canis lupus familiaris OX=9615 GN=ANAPC4 PE=4 SV=1	85.385	750	By MS/MS	By MS/MS	By MS/MS	By MS/MS	By MS/MS	By MS/MS	By MS/MS	By MS/MS	By MS/MS	By MS/MS	By MS/MS	By MS/MS	4	4	3	4	3	3	3	4	4	3	3	3	3	4	4	3	4	3	3	3	4	4	3	3	3	3	7.7	7.7	4.9	7.7	4.9	4.9	4.9
A0A8I3RP62	U2AF2	Splicing factor U2AF subunit OS=Canis lupus familiaris OX=9615 GN=U2AF2 PE=3 SV=1	53.5	475	By MS/MS	By MS/MS	By MS/MS	By MS/MS	By MS/MS	By MS/MS	By MS/MS	By MS/MS	By MS/MS	By MS/MS	By MS/MS	By MS/MS	9	6	6	7	7	9	7	5	5	6	6	7	8	9	6	6	7	7	9	7	5	5	6	6	7	8	38.9	29.5	29.5	31.8	32.2	38.9	32
A0A8P0SLU3	USP43	Ubiquitin specific peptidase 43 OS=Canis lupus familiaris OX=9615 GN=USP43 PE=4 SV=1	119.52	1096	By MS/MS		By MS/MS	By MS/MS	By MS/MS					By MS/MS			2	1	0	1	1	1	0	0	0	0	1	0	0	2	1	0	1	1	1	0	0	0	0	1	0	0	1.7	0.8	0	0.8	0.9	0.9	0
A0A8I3S0M2	LOC100855538	40S ribosomal protein S24 OS=Canis lupus familiaris OX=9615 GN=LOC100855538 PE=3 SV=1	15.454	133	By MS/MS	By MS/MS	By MS/MS	By MS/MS	By MS/MS	By MS/MS	By MS/MS	By MS/MS	By MS/MS	By MS/MS	By MS/MS	By MS/MS	5	5	5	4	5	5	5	5	5	5	5	4	5	3	3	3	3	3	3	3	3	3	3	3	3	3	33.8	33.8	33.8	29.3	33.8	33.8	33.8
A0A8C0LZ25	--	Tr-type G domain-containing protein OS=Canis lupus familiaris OX=9615 PE=3 SV=1	38.656	361	By MS/MS	By MS/MS	By MS/MS	By MS/MS	By MS/MS	By MS/MS	By MS/MS	By MS/MS	By MS/MS	By MS/MS	By MS/MS	By matching	8	6	6	7	6	7	7	8	7	6	7	7	7	1	1	1	1	1	1	1	1	1	1	1	1	1	39.1	27.1	27.1	30.2	27.1	30.2	30.2
A0A8I3S4K4	BCAR1	BCAR1 scaffold protein, Cas family member OS=Canis lupus familiaris OX=9615 GN=BCAR1 PE=3 SV=1	93.083	865	By MS/MS	By MS/MS	By MS/MS	By MS/MS	By MS/MS	By MS/MS	By MS/MS	By MS/MS	By MS/MS	By MS/MS	By MS/MS	By MS/MS	17	13	12	10	11	13	12	12	12	11	10	11	13	15	11	10	9	10	12	11	11	11	9	9	10	12	29.7	20.3	19.2	14.3	17.7	22.1	19.1
A0A8I3N8H6	GRPEL2	Prenylcysteine oxidase 1 like OS=Canis lupus familiaris OX=9615 GN=GRPEL2 PE=3 SV=1	52.808	481				By MS/MS		By MS/MS				By MS/MS			3	0	0	0	2	0	1	0	0	0	2	0	0	3	0	0	0	2	0	1	0	0	0	2	0	0	7.9	0	0	0	5.6	0	2.7
A0A8C0LZ65	--	CAP1 OS=Canis lupus familiaris OX=9615 PE=4 SV=1	21.111	191	By matching	By matching	By matching	By matching	By MS/MS	By matching	By matching	By matching	By matching	By MS/MS	By matching	By matching	2	1	1	1	1	2	1	1	1	1	2	1	1	1	0	0	0	0	1	0	0	0	0	1	0	0	15.2	3.1	3.1	3.1	3.1	15.2	3.1
A0A8C0Q4L4	--	Myosin phosphatase Rho interacting protein OS=Canis lupus familiaris OX=9615 PE=4 SV=1	130.42	1150	By MS/MS	By MS/MS	By MS/MS	By MS/MS	By MS/MS	By MS/MS	By MS/MS	By MS/MS	By MS/MS	By MS/MS	By MS/MS	By MS/MS	16	7	6	7	11	6	7	9	9	6	6	8	7	15	6	5	7	10	5	6	8	8	5	5	7	6	20.4	9	8.3	9	14	7.7	8.7
A0A8C0LZ78	HIGD2A	HIG1 hypoxia inducible domain family member 2A OS=Canis lupus familiaris OX=9615 GN=HIGD2A PE=4 SV=1	11.325	106		By matching		By MS/MS	By MS/MS	By MS/MS	By MS/MS		By matching	By MS/MS	By MS/MS	By MS/MS	2	0	1	0	1	1	1	2	0	1	1	1	1	2	0	1	0	1	1	1	2	0	1	1	1	1	52.8	0	19.8	0	19.8	19.8	19.8
A0A8I3NUU3	SCRN2	Secernin 2 OS=Canis lupus familiaris OX=9615 GN=SCRN2 PE=3 SV=1	47.543	433	By MS/MS	By MS/MS	By MS/MS	By MS/MS	By MS/MS	By MS/MS	By MS/MS	By MS/MS	By MS/MS	By MS/MS	By MS/MS	By MS/MS	6	4	2	2	4	6	6	4	2	3	4	4	4	6	4	2	2	4	6	6	4	2	3	4	4	4	23.3	17.1	6	9.7	12.2	23.3	23.3
A0A8I3N2L4	CCT3	T-complex protein 1 subunit gamma OS=Canis lupus familiaris OX=9615 GN=CCT3 PE=3 SV=1	56.524	507	By matching	By matching	By MS/MS	By matching	By matching	By matching	By matching	By matching	By matching	By matching	By matching	By matching	25	20	21	19	22	23	21	20	18	20	23	23	20	1	1	1	1	0	1	0	0	0	1	0	0	0	55.4	42.6	44.8	38.7	46.5	53.5	47.9
A0A8I3NFU7	SNX18	Sorting nexin OS=Canis lupus familiaris OX=9615 GN=SNX18 PE=3 SV=1	63.39	580	By MS/MS	By MS/MS	By MS/MS	By MS/MS	By matching	By MS/MS	By MS/MS	By matching	By MS/MS	By MS/MS	By MS/MS		3	1	1	2	2	1	2	1	1	2	1	2	0	3	1	1	2	2	1	2	1	1	2	1	2	0	7.2	2.2	2.2	4.3	4.3	2.1	5
A0A8I3NML2	CLTB	Clathrin light chain OS=Canis lupus familiaris OX=9615 GN=CLTB PE=3 SV=1	23.151	211	By MS/MS	By MS/MS	By MS/MS	By MS/MS	By MS/MS	By MS/MS	By MS/MS	By MS/MS	By MS/MS	By MS/MS	By MS/MS	By MS/MS	3	3	2	3	3	2	2	2	2	3	3	1	2	3	3	2	3	3	2	2	2	2	3	3	1	2	14.7	14.7	8.5	14.7	14.7	8.5	8.5
A0A8I3NA03	NAGLU	N-acetyl-alpha-glucosaminidase OS=Canis lupus familiaris OX=9615 GN=NAGLU PE=4 SV=1	83.003	747	By MS/MS	By MS/MS	By MS/MS	By MS/MS	By MS/MS	By MS/MS	By MS/MS	By MS/MS	By MS/MS	By MS/MS	By MS/MS	By MS/MS	5	5	4	5	3	5	3	4	4	5	3	2	2	5	5	4	5	3	5	3	4	4	5	3	2	2	9.2	9.2	7	9.2	6.4	9.2	5.5
A0A8C0SDW2	--	Ig-like domain-containing protein OS=Canis lupus familiaris OX=9615 PE=4 SV=1	40.26	373	By MS/MS	By matching	By matching	By matching		By MS/MS	By matching	By MS/MS	By matching	By MS/MS	By MS/MS	By MS/MS	3	1	1	1	1	0	1	1	1	1	2	2	2	3	1	1	1	1	0	1	1	1	1	2	2	2	9.9	1.9	1.9	1.9	1.9	0	4.6
A0A8I3P9T9	PCDH1	Protocadherin 1 OS=Canis lupus familiaris OX=9615 GN=PCDH1 PE=4 SV=1	132.95	1232	By MS/MS	By MS/MS	By MS/MS	By MS/MS			By MS/MS	By MS/MS	By MS/MS			By matching	3	2	3	2	1	0	0	2	2	1	0	0	1	3	2	3	2	1	0	0	2	2	1	0	0	1	4.8	2	4.8	2	1.2	0	0
A0A8C0LZG6	EXOC7	Exocyst complex component 7 OS=Canis lupus familiaris OX=9615 GN=EXOC7 PE=3 SV=1	74.997	653	By MS/MS	By MS/MS	By MS/MS	By MS/MS	By MS/MS	By MS/MS	By MS/MS	By MS/MS	By MS/MS	By MS/MS	By MS/MS	By MS/MS	21	10	12	10	15	13	12	11	12	10	12	14	12	21	10	12	10	15	13	12	11	12	10	12	14	12	39.4	17.3	23.6	19.9	29.1	24.8	22.5
A0A8I3MEU4	CNDP2	Carnosine dipeptidase 2 OS=Canis lupus familiaris OX=9615 GN=CNDP2 PE=3 SV=1	52.599	473	By MS/MS	By MS/MS	By MS/MS	By MS/MS	By MS/MS	By MS/MS	By MS/MS	By MS/MS	By MS/MS	By MS/MS	By MS/MS	By MS/MS	13	9	10	8	10	12	11	8	10	11	12	9	13	13	9	10	8	10	12	11	8	10	11	12	9	13	36.8	22.6	27.5	24.7	32.3	36.8	29.8
A0A8C0LZH0	REXO4	RNA exonuclease 4 OS=Canis lupus familiaris OX=9615 GN=REXO4 PE=3 SV=1	47.084	428	By MS/MS	By MS/MS	By MS/MS	By MS/MS	By MS/MS	By MS/MS	By MS/MS	By MS/MS	By MS/MS	By MS/MS	By MS/MS	By MS/MS	5	5	4	5	3	3	3	4	4	5	4	2	4	5	5	4	5	3	3	3	4	4	5	4	2	4	16.6	16.6	13.3	16.6	9.8	9.8	8.9
A0A8C0PWB8	--	SH3 domain and tetratricopeptide repeats 1 OS=Canis lupus familiaris OX=9615 PE=4 SV=1	146.14	1334	By MS/MS	By MS/MS	By MS/MS	By MS/MS	By MS/MS	By MS/MS	By MS/MS	By matching	By MS/MS	By MS/MS	By MS/MS	By MS/MS	2	1	2	1	2	2	2	2	1	2	2	1	1	1	0	1	0	1	1	1	1	0	1	1	1	1	1.6	0.4	1.6	0.4	1.6	1.6	1.6
A0A8I3RX36	GAREM1	GRB2 associated regulator of MAPK1 subtype 1 OS=Canis lupus familiaris OX=9615 GN=GAREM1 PE=3 SV=1	87.356	790	By MS/MS	By MS/MS	By MS/MS	By MS/MS	By MS/MS	By MS/MS	By MS/MS	By MS/MS	By MS/MS	By MS/MS	By MS/MS	By MS/MS	1	1	1	1	1	1	1	1	1	1	1	1	1	1	1	1	1	1	1	1	1	1	1	1	1	1	1.8	1.8	1.8	1.8	1.8	1.8	1.8
A0A8C0Q4E5	KTN1	Kinectin 1 OS=Canis lupus familiaris OX=9615 GN=KTN1 PE=4 SV=1	142.52	1232	By MS/MS	By MS/MS	By MS/MS	By matching	By matching	By matching	By MS/MS	By MS/MS	By MS/MS	By matching	By matching	By matching	54	38	45	44	40	39	39	40	44	44	39	41	42	1	1	1	1	0	0	0	1	1	1	0	0	1	47.7	38	42.8	40.5	39.2	37.5	37.8
A0A8P0NY90	POLR3A	DNA-directed RNA polymerase subunit OS=Canis lupus familiaris OX=9615 GN=POLR3A PE=3 SV=1	147.25	1314	By matching			By MS/MS	By MS/MS	By MS/MS		By matching	By matching	By MS/MS	By MS/MS	By MS/MS	5	1	0	0	4	3	4	0	1	1	3	4	5	5	1	0	0	4	3	4	0	1	1	3	4	5	6.3	1.3	0	0	4.7	3.9	4.7
A0A8C0SPF0	MED25	Mediator of RNA polymerase II transcription subunit 25 OS=Canis lupus familiaris OX=9615 GN=MED25 PE=3 SV=1	41.435	395	By MS/MS		By MS/MS	By MS/MS	By MS/MS	By MS/MS	By MS/MS	By MS/MS	By MS/MS	By MS/MS	By MS/MS	By MS/MS	1	1	0	1	1	1	1	1	1	1	1	1	1	1	1	0	1	1	1	1	1	1	1	1	1	1	4.6	4.6	0	4.6	4.6	4.6	4.6
A0A8C0LZN7	RAMAC	RNA guanine-7 methyltransferase activating subunit OS=Canis lupus familiaris OX=9615 GN=RAMAC PE=3 SV=1	14.323	118	By MS/MS	By MS/MS	By MS/MS	By MS/MS	By MS/MS	By MS/MS	By MS/MS	By MS/MS	By MS/MS	By MS/MS	By MS/MS	By MS/MS	2	1	1	1	2	2	2	1	1	1	2	2	2	2	1	1	1	2	2	2	1	1	1	2	2	2	22.9	14.4	14.4	14.4	22.9	22.9	22.9
A0A8I3NK47	HSPA8	Heat shock protein family A (Hsp70) member 8 OS=Canis lupus familiaris OX=9615 GN=HSPA8 PE=3 SV=1	70.897	646	By MS/MS	By MS/MS	By MS/MS	By MS/MS	By MS/MS	By MS/MS	By MS/MS	By MS/MS	By MS/MS	By MS/MS	By MS/MS	By MS/MS	32	24	25	26	29	27	26	23	25	27	26	29	29	2	1	1	1	2	2	2	0	1	1	1	2	2	68.7	51.1	51.1	52.9	65.3	59	59
A0A8I3MX99	DNAJC21	DnaJ heat shock protein family (Hsp40) member C21 OS=Canis lupus familiaris OX=9615 GN=DNAJC21 PE=4 SV=1	61.732	532	By MS/MS	By MS/MS	By MS/MS	By MS/MS	By MS/MS	By MS/MS	By MS/MS	By MS/MS	By MS/MS	By MS/MS	By MS/MS	By MS/MS	6	5	3	3	2	2	3	4	3	3	2	3	2	6	5	3	3	2	2	3	4	3	3	2	3	2	15.6	13	7	5.8	4.5	4.5	7
A0A8I3NSL6	RFK	riboflavin kinase OS=Canis lupus familiaris OX=9615 GN=RFK PE=4 SV=1	17.63	155	By MS/MS	By MS/MS	By MS/MS		By matching	By matching	By MS/MS	By MS/MS	By MS/MS	By matching	By matching	By matching	2	2	1	1	0	1	1	2	2	1	1	1	1	2	2	1	1	0	1	1	2	2	1	1	1	1	12.3	12.3	5.2	5.2	0	5.2	5.2
A0A8C0LZX1	PHB1	Prohibitin OS=Canis lupus familiaris OX=9615 GN=PHB1 PE=3 SV=1	29.863	273	By MS/MS	By MS/MS	By MS/MS	By MS/MS	By MS/MS	By MS/MS	By MS/MS	By MS/MS	By MS/MS	By MS/MS	By MS/MS	By MS/MS	11	8	9	8	8	8	8	9	7	7	10	9	9	11	8	9	8	8	8	8	9	7	7	10	9	9	55.3	46.5	50.5	38.1	46.2	46.2	46.2
A0A8P0SNV2	ENTR1	Endosome-associated-trafficking regulator 1 OS=Canis lupus familiaris OX=9615 GN=ENTR1 PE=3 SV=1	40.213	362				By MS/MS	By MS/MS	By MS/MS	By MS/MS	By MS/MS		By MS/MS	By MS/MS	By MS/MS	2	0	0	0	2	1	1	1	1	0	1	1	1	2	0	0	0	2	1	1	1	1	0	1	1	1	8.3	0	0	0	8.3	4.7	4.7
A0A8I3N2Y1	SURF2	Surfeit 2 OS=Canis lupus familiaris OX=9615 GN=SURF2 PE=4 SV=1	29.382	258	By MS/MS	By MS/MS		By MS/MS				By MS/MS	By MS/MS		By MS/MS		1	1	1	0	1	0	0	0	1	1	0	1	0	1	1	1	0	1	0	0	0	1	1	0	1	0	4.3	4.3	4.3	0	4.3	0	0
A0A8I3PI15	GAN	Gigaxonin OS=Canis lupus familiaris OX=9615 GN=GAN PE=4 SV=1	62.982	552	By MS/MS	By MS/MS	By MS/MS	By MS/MS	By MS/MS	By MS/MS	By matching	By matching		By MS/MS	By MS/MS	By MS/MS	6	1	1	1	3	2	3	1	1	0	2	2	1	6	1	1	1	3	2	3	1	1	0	2	2	1	14.1	1.6	1.6	2.5	5.6	3.6	7.6
A0A8C0MAE3	CDK20	Cyclin dependent kinase 20 OS=Canis lupus familiaris OX=9615 GN=CDK20 PE=3 SV=1	30.03	271			By MS/MS	By MS/MS	By MS/MS			By matching					2	0	0	1	1	1	0	0	1	0	0	0	0	2	0	0	1	1	1	0	0	1	0	0	0	0	9.2	0	0	3.3	5.9	3.3	0
J9NYK7	MYADM	Myeloid associated differentiation marker OS=Canis lupus familiaris OX=9615 GN=MYADM PE=3 SV=1	35.247	322	By MS/MS	By MS/MS	By MS/MS	By MS/MS	By MS/MS	By MS/MS	By MS/MS	By MS/MS	By MS/MS	By MS/MS	By MS/MS	By MS/MS	4	2	2	2	3	3	3	2	2	2	4	3	3	4	2	2	2	3	3	3	2	2	2	4	3	3	15.8	10.2	10.2	10.2	15.8	15.8	15.8
A0A8C0M021	FOXRED1	FAD dependent oxidoreductase domain containing 1 OS=Canis lupus familiaris OX=9615 GN=FOXRED1 PE=4 SV=1	52.231	472	By matching	By MS/MS	By MS/MS	By MS/MS	By MS/MS	By MS/MS	By MS/MS	By MS/MS	By MS/MS	By matching	By MS/MS	By MS/MS	4	2	3	3	2	1	1	2	4	3	1	2	2	4	2	3	3	2	1	1	2	4	3	1	2	2	13.8	4.4	11.7	11.7	4.2	2.1	7.2
A0A8I3MY43	RETREG3	Reticulophagy regulator family member 3 OS=Canis lupus familiaris OX=9615 GN=RETREG3 PE=3 SV=1	51.284	466	By MS/MS	By MS/MS	By MS/MS	By MS/MS	By MS/MS	By MS/MS	By MS/MS	By MS/MS	By MS/MS	By MS/MS	By MS/MS	By MS/MS	2	1	1	1	1	2	2	2	1	1	1	2	2	2	1	1	1	1	2	2	2	1	1	1	2	2	9.9	3.2	3.2	3.2	3.2	9.9	9.9
A0A8C0M5A3	ADGRG1	Adhesion G-protein coupled receptor G1 OS=Canis lupus familiaris OX=9615 GN=ADGRG1 PE=4 SV=1	71.617	644	By matching		By MS/MS	By matching	By MS/MS	By MS/MS		By MS/MS	By MS/MS	By MS/MS	By MS/MS	By MS/MS	1	1	0	1	1	1	1	0	1	1	1	1	1	1	1	0	1	1	1	1	0	1	1	1	1	1	1.6	1.6	0	1.6	1.6	1.6	1.6
A0A8I3MP74	BST1	ADP-ribosyl cyclase/cyclic ADP-ribose hydrolase OS=Canis lupus familiaris OX=9615 GN=BST1 PE=3 SV=1	34.605	310				By MS/MS						By MS/MS		By MS/MS	1	0	0	0	1	0	0	0	0	0	1	0	1	1	0	0	0	1	0	0	0	0	0	1	0	1	4.2	0	0	0	4.2	0	0
A0A8I3MFS7	UBE2S	Ubiquitin conjugating enzyme E2 S OS=Canis lupus familiaris OX=9615 GN=UBE2S PE=3 SV=1	23.911	223	By MS/MS	By MS/MS	By MS/MS	By MS/MS	By MS/MS	By MS/MS	By MS/MS	By MS/MS	By MS/MS	By MS/MS	By MS/MS	By MS/MS	4	2	2	2	2	3	3	3	3	3	3	3	3	4	2	2	2	2	3	3	3	3	3	3	3	3	24.2	8.5	8.5	8.5	8.5	14.8	14.8
A0A8P0SIY4	HTT	Huntingtin OS=Canis lupus familiaris OX=9615 GN=HTT PE=3 SV=1	333.91	3018	By MS/MS	By MS/MS	By MS/MS	By MS/MS	By MS/MS	By MS/MS	By MS/MS	By MS/MS	By MS/MS	By MS/MS	By MS/MS	By MS/MS	25	14	12	9	12	12	13	11	13	11	14	12	13	25	14	12	9	12	12	13	11	13	11	14	12	13	11.7	6.6	5.5	4.4	5.5	5.3	6.6
A0A8C0PS09	--	6-phosphofructo-2-kinase/fructose-2,6-biphosphatase 3 OS=Canis lupus familiaris OX=9615 PE=3 SV=1	53.323	461				By MS/MS	By MS/MS	By MS/MS				By MS/MS	By MS/MS	By MS/MS	2	0	0	0	2	2	1	0	0	0	1	1	2	2	0	0	0	2	2	1	0	0	0	1	1	2	6.3	0	0	0	6.3	6.3	2.8
A0A8P0PHN0	USP24	ubiquitinyl hydrolase 1 OS=Canis lupus familiaris OX=9615 GN=USP24 PE=3 SV=1	287.7	2561	By MS/MS	By MS/MS	By MS/MS	By MS/MS	By MS/MS	By MS/MS	By MS/MS	By MS/MS	By MS/MS	By MS/MS	By MS/MS	By MS/MS	28	14	12	13	21	14	19	15	11	11	19	18	16	28	14	12	13	21	14	19	15	11	11	19	18	16	16.4	8.4	6.6	8.3	12.1	8.3	11.3
A0A8I3MXF1	MRPL24	Large ribosomal subunit protein uL24m OS=Canis lupus familiaris OX=9615 GN=MRPL24 PE=3 SV=1	24.817	216	By MS/MS	By MS/MS	By MS/MS	By MS/MS	By MS/MS	By MS/MS	By MS/MS	By MS/MS	By MS/MS	By MS/MS	By MS/MS	By MS/MS	3	3	2	1	3	3	3	2	2	2	2	3	3	3	3	2	1	3	3	3	2	2	2	2	3	3	16.7	16.7	10.2	6	16.7	16.7	16.7
A0A8I3PVF2	FA2H	Fatty acid 2-hydroxylase OS=Canis lupus familiaris OX=9615 GN=FA2H PE=3 SV=1	41.553	363					By matching	By MS/MS				By MS/MS	By MS/MS	By MS/MS	3	0	0	0	0	1	3	0	0	0	1	1	1	3	0	0	0	0	1	3	0	0	0	1	1	1	9.4	0	0	0	0	3.6	9.4
A0A8C0YZQ2	TAOK2	TAO kinase 2 OS=Canis lupus familiaris OX=9615 GN=TAOK2 PE=4 SV=1	109.65	969	By MS/MS	By MS/MS	By MS/MS	By MS/MS	By MS/MS	By MS/MS	By MS/MS	By MS/MS	By MS/MS	By MS/MS	By MS/MS	By MS/MS	6	5	4	4	2	2	3	2	4	2	3	2	3	6	5	4	4	2	2	3	2	4	2	3	2	3	9.6	7.3	6.3	6.3	3.4	3.4	5.1
A0A8C0PSF6	IARS1	isoleucine--tRNA ligase OS=Canis lupus familiaris OX=9615 GN=IARS1 PE=3 SV=1	141.61	1236	By MS/MS	By MS/MS	By MS/MS	By MS/MS	By MS/MS	By MS/MS	By MS/MS	By MS/MS	By MS/MS	By MS/MS	By MS/MS	By MS/MS	27	18	20	22	22	23	23	20	21	18	20	21	23	27	18	20	22	22	23	23	20	21	18	20	21	23	34.6	22.5	24.7	27	28.5	28.3	28.5
A0A8I3NQL3	DLG5	Discs large MAGUK scaffold protein 5 OS=Canis lupus familiaris OX=9615 GN=DLG5 PE=4 SV=1	209.23	1872	By MS/MS	By MS/MS	By MS/MS	By MS/MS	By MS/MS	By MS/MS	By MS/MS	By MS/MS	By MS/MS	By MS/MS	By MS/MS	By MS/MS	3	2	2	2	2	3	2	2	2	2	2	2	2	3	2	2	2	2	3	2	2	2	2	2	2	2	1.9	1.3	1.3	1.3	1.3	1.9	1.3
A0A8P0SKZ5	MRPL45	Tim44-like domain-containing protein OS=Canis lupus familiaris OX=9615 GN=MRPL45 PE=4 SV=1	35.044	303	By MS/MS	By MS/MS	By MS/MS	By MS/MS	By MS/MS	By MS/MS	By MS/MS	By MS/MS	By MS/MS	By MS/MS	By MS/MS	By MS/MS	4	2	3	1	4	3	3	2	3	3	3	4	3	4	2	3	1	4	3	3	2	3	3	3	4	3	15.2	6.6	9.6	3.3	15.2	9.6	12.2
A0A8I3MY76	GHITM	Growth hormone inducible transmembrane protein OS=Canis lupus familiaris OX=9615 GN=GHITM PE=3 SV=1	37.264	345	By MS/MS	By MS/MS	By MS/MS	By MS/MS	By MS/MS	By MS/MS	By MS/MS	By MS/MS	By MS/MS	By MS/MS	By MS/MS	By MS/MS	3	3	3	3	3	2	3	3	3	3	3	3	3	3	3	3	3	3	2	3	3	3	3	3	3	3	8.4	8.4	8.4	8.4	8.4	5.8	8.4
A0A8P0TJE6	ATPAF2	ATP synthase mitochondrial F1 complex assembly factor 2 OS=Canis lupus familiaris OX=9615 GN=ATPAF2 PE=3 SV=1	32.804	289	By matching	By MS/MS	By matching	By MS/MS	By MS/MS	By MS/MS	By MS/MS	By matching	By MS/MS	By MS/MS	By MS/MS	By matching	4	1	1	1	2	3	2	1	2	1	1	2	2	4	1	1	1	2	3	2	1	2	1	1	2	2	16.3	4.2	4.2	3.5	7.6	13.1	7.3
A0A8I3RTQ9	SLC39A6	Solute carrier family 39 member 6 OS=Canis lupus familiaris OX=9615 GN=SLC39A6 PE=4 SV=1	79.88	708					By MS/MS					By MS/MS		By MS/MS	2	0	0	0	0	1	0	0	0	0	1	0	1	2	0	0	0	0	1	0	0	0	0	1	0	1	2.8	0	0	0	0	1.6	0
A0A8I3P973	PNKP	Polynucleotide kinase 3-phosphatase OS=Canis lupus familiaris OX=9615 GN=PNKP PE=4 SV=1	64.725	589	By MS/MS	By MS/MS	By MS/MS	By MS/MS	By MS/MS	By MS/MS	By MS/MS	By MS/MS	By MS/MS	By MS/MS	By MS/MS	By MS/MS	12	4	2	2	5	5	4	4	3	2	2	4	7	12	4	2	2	5	5	4	4	3	2	2	4	7	34.3	11.4	10.4	7	10.4	10.7	11.2
A0A8C0Q3P9	--	alpha-1,2-Mannosidase OS=Canis lupus familiaris OX=9615 PE=3 SV=1	106.15	949	By MS/MS	By MS/MS	By MS/MS	By MS/MS	By MS/MS	By MS/MS	By MS/MS	By MS/MS	By MS/MS	By MS/MS	By MS/MS	By MS/MS	5	5	4	5	2	3	3	3	4	4	4	3	3	5	5	4	5	2	3	3	3	4	4	4	3	3	7.9	7.9	5.7	7.9	3.5	4.7	4.7
A0A8C0M5Y6	PFDN1	Prefoldin subunit 1 OS=Canis lupus familiaris OX=9615 GN=PFDN1 PE=4 SV=1	3.8502	35	By MS/MS	By MS/MS	By MS/MS	By MS/MS	By MS/MS	By MS/MS	By MS/MS	By MS/MS	By MS/MS	By MS/MS	By MS/MS	By MS/MS	2	1	1	1	2	1	1	1	1	2	1	1	1	2	1	1	1	2	1	1	1	1	2	1	1	1	28.6	28.6	28.6	28.6	28.6	28.6	28.6
A0A8P0SDA0	UTP15	U3 small nucleolar RNA-associated protein 15 homolog OS=Canis lupus familiaris OX=9615 GN=UTP15 PE=4 SV=1	56.188	498	By MS/MS	By MS/MS	By MS/MS	By MS/MS	By MS/MS	By MS/MS	By MS/MS	By MS/MS	By MS/MS	By MS/MS	By MS/MS	By MS/MS	8	7	6	7	5	7	6	7	6	4	6	6	6	8	7	6	7	5	7	6	7	6	4	6	6	6	24.5	18.1	15.5	21.9	12	21.9	18.5
A0A8C0M0J6	LMBRD2	LMBR1 domain containing 2 OS=Canis lupus familiaris OX=9615 GN=LMBRD2 PE=4 SV=1	80.988	695	By MS/MS	By MS/MS	By matching	By MS/MS	By MS/MS	By MS/MS	By MS/MS	By MS/MS		By MS/MS	By MS/MS	By MS/MS	3	1	1	1	3	2	1	1	1	0	1	1	1	3	1	1	1	3	2	1	1	1	0	1	1	1	8.1	2.2	2.2	2.2	8.1	3.7	2.2
A0A8P0SLD6	SPDL1	Protein Spindly OS=Canis lupus familiaris OX=9615 GN=SPDL1 PE=3 SV=1	71.85	620	By matching	By MS/MS		By MS/MS		By matching		By MS/MS	By matching	By MS/MS	By MS/MS	By MS/MS	3	1	1	0	1	0	1	0	2	1	1	1	3	3	1	1	0	1	0	1	0	2	1	1	1	3	4.7	1.5	1.6	0	1.6	0	1.6
A0A8I3P5N8	CENPN	Centromere protein N OS=Canis lupus familiaris OX=9615 GN=CENPN PE=3 SV=1	35.737	305	By MS/MS	By MS/MS	By MS/MS	By MS/MS	By MS/MS	By MS/MS	By MS/MS	By MS/MS	By MS/MS	By MS/MS	By MS/MS	By MS/MS	2	1	2	2	1	2	1	1	2	1	2	2	1	2	1	2	2	1	2	1	1	2	1	2	2	1	7.5	3.3	7.5	7.5	3.3	7.5	3.3
A0A8C0M0M0	--	WD repeat domain 37 OS=Canis lupus familiaris OX=9615 PE=4 SV=1	97.86	900	By MS/MS	By MS/MS	By MS/MS	By MS/MS	By MS/MS	By MS/MS	By MS/MS	By MS/MS	By MS/MS	By MS/MS	By MS/MS	By MS/MS	4	2	1	1	2	1	1	3	1	1	1	1	1	4	2	1	1	2	1	1	3	1	1	1	1	1	7.4	2.3	1.3	3.7	2.8	1.3	1.3
A0A8I3MPP6	LSM14A	LSM14A mRNA processing body assembly factor OS=Canis lupus familiaris OX=9615 GN=LSM14A PE=3 SV=1	46.526	422	By MS/MS	By MS/MS	By MS/MS	By MS/MS	By MS/MS	By MS/MS	By MS/MS	By MS/MS	By MS/MS	By MS/MS	By MS/MS	By MS/MS	5	3	3	4	3	4	4	3	3	3	4	3	4	5	3	3	4	3	4	4	3	3	3	4	3	4	10.7	9	9	10.2	5.2	9.5	8.8
A0A8I3MMG4	FKBP3	peptidylprolyl isomerase OS=Canis lupus familiaris OX=9615 GN=FKBP3 PE=4 SV=1	25.207	224	By MS/MS	By MS/MS	By MS/MS	By MS/MS	By MS/MS	By MS/MS	By MS/MS	By MS/MS	By MS/MS	By MS/MS	By MS/MS	By MS/MS	11	10	9	9	9	10	10	8	9	9	10	8	7	11	10	9	9	9	10	10	8	9	9	10	8	7	50.9	50.4	50.4	50.4	49.1	50.9	50.9
A0A8C0SZX7	PRR12	Proline rich 12 OS=Canis lupus familiaris OX=9615 GN=PRR12 PE=4 SV=1	344.9	3307	By MS/MS	By MS/MS	By MS/MS	By MS/MS	By matching	By matching	By MS/MS	By MS/MS	By MS/MS	By MS/MS	By MS/MS	By MS/MS	4	2	2	3	2	3	1	2	2	2	2	2	2	4	2	2	3	2	3	1	2	2	2	2	2	2	1.5	0.6	0.6	1.2	0.6	1	0.4
A0A8I3NB66	ZC3H14	Zinc finger CCCH domain-containing protein 14 OS=Canis lupus familiaris OX=9615 GN=ZC3H14 PE=3 SV=1	82.843	736	By MS/MS	By MS/MS	By MS/MS	By MS/MS	By MS/MS	By MS/MS	By MS/MS	By MS/MS	By MS/MS	By MS/MS	By MS/MS	By MS/MS	15	8	10	8	10	9	11	8	8	7	10	10	9	15	8	10	8	10	9	11	8	8	7	10	10	9	27.4	13.9	15.8	13.9	20.7	19.6	23.6
A0A8C0PV95	GRAMD1A	GRAM domain containing 1A OS=Canis lupus familiaris OX=9615 GN=GRAMD1A PE=4 SV=1	79.244	713	By MS/MS	By MS/MS	By MS/MS	By MS/MS	By MS/MS	By MS/MS	By matching	By MS/MS	By MS/MS	By MS/MS	By MS/MS	By MS/MS	3	1	1	1	2	2	1	1	1	2	2	3	1	2	0	0	0	1	1	0	0	0	1	1	2	0	4.6	1.3	1.3	1.3	3.2	3.2	1.3
A0A8C0M0R6	COG1	Conserved oligomeric Golgi complex subunit 1 OS=Canis lupus familiaris OX=9615 GN=COG1 PE=3 SV=1	108.7	976	By matching	By MS/MS	By MS/MS	By MS/MS	By MS/MS	By MS/MS	By MS/MS	By MS/MS	By MS/MS	By matching	By matching	By MS/MS	9	8	6	5	7	6	8	5	6	6	6	7	6	1	1	1	1	1	1	1	1	1	1	0	1	1	9.2	8	6.2	5	7.6	6.4	8.4
A0A8I3PRS1	COPS3	COP9 signalosome subunit 3 OS=Canis lupus familiaris OX=9615 GN=COPS3 PE=4 SV=1	47.903	423	By MS/MS	By MS/MS	By MS/MS	By MS/MS	By MS/MS	By MS/MS	By MS/MS	By MS/MS	By MS/MS	By MS/MS	By MS/MS	By MS/MS	7	5	6	4	5	6	4	5	4	6	5	5	6	7	5	6	4	5	6	4	5	4	6	5	5	6	25.8	17.3	23.2	14.2	16.8	23.2	13.7
A0A8C0M6I5	ELP2	Elongator complex protein 2 OS=Canis lupus familiaris OX=9615 GN=ELP2 PE=3 SV=1	85.05	756	By MS/MS	By MS/MS	By MS/MS	By MS/MS	By MS/MS	By MS/MS	By MS/MS	By MS/MS	By MS/MS	By MS/MS	By MS/MS	By MS/MS	10	4	3	6	4	5	3	4	3	5	7	5	7	10	4	3	6	4	5	3	4	3	5	7	5	7	20.4	10.1	6.1	13.1	6.9	7.9	4.9
A0A8C0Q860	ARHGEF16	Rho guanine nucleotide exchange factor 16 OS=Canis lupus familiaris OX=9615 GN=ARHGEF16 PE=4 SV=1	80.369	716	By MS/MS	By MS/MS	By MS/MS	By MS/MS	By MS/MS	By MS/MS	By MS/MS	By MS/MS	By MS/MS	By MS/MS	By MS/MS	By MS/MS	5	4	3	3	3	2	3	3	3	2	4	2	4	5	4	3	3	3	2	3	3	3	2	4	2	4	7.8	6.4	4.9	4.9	4.9	3.4	4.9
A0A8I3NJ35	DHCR24	24-dehydrocholesterol reductase OS=Canis lupus familiaris OX=9615 GN=DHCR24 PE=4 SV=1	59.96	516	By MS/MS	By MS/MS	By MS/MS	By MS/MS	By MS/MS	By MS/MS	By MS/MS	By MS/MS	By MS/MS	By MS/MS	By MS/MS	By MS/MS	6	3	3	2	4	5	6	2	2	3	3	6	5	6	3	3	2	4	5	6	2	2	3	3	6	5	14.5	7.6	7.6	5.6	10.3	11.8	14.5
A0A8C0PPU1	--	SECIS binding protein 2 OS=Canis lupus familiaris OX=9615 PE=4 SV=1	82.52	748	By MS/MS	By MS/MS		By MS/MS	By matching	By MS/MS	By MS/MS	By MS/MS	By MS/MS	By MS/MS	By MS/MS	By MS/MS	3	1	1	0	1	1	2	1	1	1	3	1	2	3	1	1	0	1	1	2	1	1	1	3	1	2	5.1	1.6	1.6	0	1.6	1.6	4
A0A8I3P0U9	NUP62	Nucleoporin 62 OS=Canis lupus familiaris OX=9615 GN=NUP62 PE=3 SV=1	53.735	527	By MS/MS	By MS/MS	By MS/MS	By MS/MS	By MS/MS	By MS/MS	By MS/MS	By MS/MS	By MS/MS	By MS/MS	By MS/MS	By MS/MS	9	6	7	8	5	5	8	6	7	6	6	7	6	9	6	7	8	5	5	8	6	7	6	6	7	6	22	12.3	16.3	22	11.2	15.2	16.3
A0A8P0TBB5	BCL7C	BAF chromatin remodeling complex subunit BCL7C OS=Canis lupus familiaris OX=9615 GN=BCL7C PE=3 SV=1	22.13	202	By MS/MS	By MS/MS	By MS/MS	By MS/MS	By MS/MS	By MS/MS	By MS/MS	By MS/MS				By MS/MS	1	1	1	1	1	1	1	1	1	0	0	0	1	1	1	1	1	1	1	1	1	1	0	0	0	1	8.9	8.9	8.9	8.9	8.9	8.9	8.9
A0A8C0M0Z5	KIF22	Kinesin-like protein OS=Canis lupus familiaris OX=9615 GN=KIF22 PE=3 SV=1	73.216	664	By MS/MS	By MS/MS	By MS/MS	By MS/MS	By MS/MS	By MS/MS	By MS/MS	By MS/MS	By MS/MS	By MS/MS	By MS/MS	By MS/MS	6	3	4	3	5	5	5	4	4	3	4	6	4	6	3	4	3	5	5	5	4	4	3	4	6	4	13.1	7.4	9.8	7.4	11.4	11.4	11.4
A0A8C0M104	--	NAD(+) kinase OS=Canis lupus familiaris OX=9615 PE=3 SV=1	50.109	454					By MS/MS					By MS/MS		By MS/MS	1	0	0	0	0	1	0	0	0	0	1	0	1	1	0	0	0	0	1	0	0	0	0	1	0	1	3.7	0	0	0	0	3.7	0
A0A8P0PKC9	C1H19orf47	Chromosome 1 C19orf47 homolog OS=Canis lupus familiaris OX=9615 GN=C1H19orf47 PE=4 SV=1	37.907	353			By MS/MS							By MS/MS			2	0	0	1	0	0	0	0	0	0	1	0	0	2	0	0	1	0	0	0	0	0	0	1	0	0	9.9	0	0	4.8	0	0	0
A0A8C0M889	--	ARFGEF family member 3 OS=Canis lupus familiaris OX=9615 PE=4 SV=1	186.14	1698	By MS/MS	By MS/MS	By MS/MS	By MS/MS	By MS/MS	By MS/MS	By MS/MS	By MS/MS	By MS/MS	By MS/MS	By MS/MS	By MS/MS	7	5	4	4	1	3	2	4	4	2	2	3	2	7	5	4	4	1	3	2	4	4	2	2	3	2	5.7	4.1	3.1	3.3	0.6	2.4	1.6
A0A8P0P299	SEC14L1	SEC14 like lipid binding 1 OS=Canis lupus familiaris OX=9615 GN=SEC14L1 PE=4 SV=1	79.449	699	By matching	By matching		By matching	By MS/MS	By MS/MS	By matching			By MS/MS	By MS/MS	By MS/MS	3	1	1	0	1	3	2	1	0	0	2	1	1	3	1	1	0	1	3	2	1	0	0	2	1	1	5.9	1.6	1.6	0	2.1	5.9	3.7
A0A8I3P924	FDXR	NADPH:adrenodoxin oxidoreductase, mitochondrial OS=Canis lupus familiaris OX=9615 GN=FDXR PE=3 SV=1	49.692	451												By MS/MS	1	0	0	0	0	0	0	0	0	0	0	0	1	1	0	0	0	0	0	0	0	0	0	0	0	1	2.4	0	0	0	0	0	0
A0A8I3P468	HDAC3	Histone deacetylase 3 OS=Canis lupus familiaris OX=9615 GN=HDAC3 PE=3 SV=1	48.847	428	By matching	By MS/MS	By matching	By MS/MS	By MS/MS	By matching	By MS/MS	By MS/MS	By matching	By matching	By matching	By matching	3	1	2	1	2	2	1	2	3	1	1	1	1	2	0	1	0	1	1	0	1	2	0	0	0	0	8.2	1.9	5.4	1.9	5.4	5.4	1.9
A0A8I3RTC4	GPI	Glucose-6-phosphate isomerase OS=Canis lupus familiaris OX=9615 GN=GPI PE=3 SV=1	62.837	558	By MS/MS	By MS/MS	By MS/MS	By MS/MS	By MS/MS	By MS/MS	By MS/MS	By MS/MS	By MS/MS	By MS/MS	By MS/MS	By MS/MS	15	12	13	13	12	12	13	12	11	12	14	11	13	14	11	12	12	11	11	12	11	11	12	13	11	13	45.5	35.8	35.8	35.8	41.6	34.8	38.7
A0A8I3MRD1	WDR20	WD repeat domain 20 OS=Canis lupus familiaris OX=9615 GN=WDR20 PE=4 SV=1	57.119	520	By MS/MS	By MS/MS	By MS/MS	By MS/MS	By MS/MS	By MS/MS	By MS/MS		By MS/MS	By MS/MS	By MS/MS	By MS/MS	3	1	1	1	2	2	2	1	0	1	2	1	2	3	1	1	1	2	2	2	1	0	1	2	1	2	7.5	2.7	2.7	2.5	5	4.8	5
A0A8I3MLF0	USF2	Upstream transcription factor 2, c-fos interacting OS=Canis lupus familiaris OX=9615 GN=USF2 PE=4 SV=1	23.957	215		By MS/MS	By MS/MS	By MS/MS			By MS/MS	By MS/MS	By MS/MS				1	0	1	1	1	0	0	1	1	1	0	0	0	1	0	1	1	1	0	0	1	1	1	0	0	0	7.4	0	7.4	7.4	7.4	0	0
A0A8C0QDR9	NOP14	NOP14 nucleolar protein OS=Canis lupus familiaris OX=9615 GN=NOP14 PE=3 SV=1	97.339	854	By MS/MS	By MS/MS	By MS/MS	By MS/MS	By MS/MS	By MS/MS	By MS/MS	By MS/MS	By MS/MS	By MS/MS	By MS/MS	By MS/MS	8	3	3	2	4	2	3	2	4	3	4	5	3	8	3	3	2	4	2	3	2	4	3	4	5	3	14.6	4.4	5.2	3.6	5.7	2.6	3.9
A0A8I3NU85	TTC4	Tetratricopeptide repeat domain 4 OS=Canis lupus familiaris OX=9615 GN=TTC4 PE=3 SV=1	44.602	388	By MS/MS	By MS/MS	By MS/MS	By MS/MS	By MS/MS	By MS/MS	By MS/MS	By MS/MS	By MS/MS	By MS/MS	By MS/MS	By MS/MS	5	3	2	3	1	2	3	2	2	2	4	3	2	5	3	2	3	1	2	3	2	2	2	4	3	2	18.6	11.1	8.8	11.1	3.6	8.2	11.6
A0A8I3N3W6	RPS14	Ribosomal protein S14 OS=Canis lupus familiaris OX=9615 GN=RPS14 PE=3 SV=1	16.847	156	By MS/MS	By MS/MS	By MS/MS	By MS/MS	By MS/MS	By MS/MS	By MS/MS	By MS/MS	By MS/MS	By MS/MS	By MS/MS	By MS/MS	9	6	6	6	7	9	8	6	6	6	7	9	8	5	2	2	2	4	5	4	2	2	2	3	5	4	57.7	30.1	30.1	30.1	55.8	57.7	57.1
A0A8I3NWS4	HNRNPR	Heterogeneous nuclear ribonucleoprotein R OS=Canis lupus familiaris OX=9615 GN=HNRNPR PE=4 SV=1	70.942	633	By MS/MS	By MS/MS	By MS/MS	By MS/MS	By MS/MS	By MS/MS	By MS/MS	By MS/MS	By MS/MS	By MS/MS	By MS/MS	By MS/MS	15	13	12	13	14	13	14	13	11	12	12	12	15	14	12	11	12	13	12	13	12	10	11	11	11	14	29.7	27.8	25.6	27.5	29.7	27.8	29.7
A0A8C0M8W1	--	Heparan sulfate proteoglycan 2 OS=Canis lupus familiaris OX=9615 PE=4 SV=1	450.52	4221	By MS/MS	By MS/MS	By MS/MS	By MS/MS	By MS/MS	By MS/MS	By MS/MS	By MS/MS		By MS/MS	By MS/MS	By MS/MS	10	4	4	3	5	6	6	1	2	0	8	6	7	10	4	4	3	5	6	6	1	2	0	8	6	7	3.7	1.3	1.1	1	1.8	2.6	2
A0A8C0Q454	--	non-specific serine/threonine protein kinase OS=Canis lupus familiaris OX=9615 PE=3 SV=1	276.26	2586	By MS/MS	By MS/MS	By MS/MS	By MS/MS	By MS/MS	By MS/MS	By MS/MS	By MS/MS	By MS/MS	By MS/MS	By MS/MS	By MS/MS	11	2	4	4	3	5	4	2	2	2	3	3	5	11	2	4	4	3	5	4	2	2	2	3	3	5	5.6	0.9	2.1	1.9	1.4	2.5	2
A0A8C0M1A6	GINS3	DNA replication complex GINS protein PSF3 OS=Canis lupus familiaris OX=9615 GN=GINS3 PE=3 SV=1	24.36	216	By MS/MS	By MS/MS	By MS/MS	By MS/MS	By MS/MS	By MS/MS	By MS/MS	By MS/MS	By MS/MS	By MS/MS	By MS/MS	By MS/MS	6	6	4	5	4	5	5	6	5	5	4	3	4	6	6	4	5	4	5	5	6	5	5	4	3	4	42.6	42.6	30.6	31.5	28.2	35.6	35.6
A0A8C0Q5I8	--	TRMT1-like protein OS=Canis lupus familiaris OX=9615 PE=3 SV=1	76.898	690	By MS/MS	By MS/MS	By MS/MS	By MS/MS	By MS/MS	By MS/MS	By MS/MS	By MS/MS	By MS/MS	By MS/MS	By MS/MS	By MS/MS	8	5	3	3	7	6	6	4	2	4	6	5	4	8	5	3	3	7	6	6	4	2	4	6	5	4	15.7	7.8	5.7	4.6	14.6	10.9	10.4
A0A8P0SS30	MIER1	MIER1 transcriptional regulator OS=Canis lupus familiaris OX=9615 GN=MIER1 PE=4 SV=1	42.248	369		By MS/MS	By MS/MS			By matching	By MS/MS			By MS/MS	By MS/MS		2	0	1	1	0	0	1	1	0	0	1	1	0	2	0	1	1	0	0	1	1	0	0	1	1	0	6.2	0	6.2	3.3	0	0	6.2
A0A8C0PY23	SAMD4A	Sterile alpha motif domain containing 4A OS=Canis lupus familiaris OX=9615 GN=SAMD4A PE=3 SV=1	69.934	629	By MS/MS	By MS/MS	By MS/MS	By MS/MS	By MS/MS	By MS/MS	By MS/MS	By MS/MS	By MS/MS	By MS/MS	By MS/MS	By MS/MS	7	1	3	1	4	4	4	3	3	2	4	3	4	6	0	2	0	3	3	3	2	2	1	3	2	3	19.9	2.5	8.9	2.5	11.3	11.3	11.3
A0A8I3MWG3	PSME3	Proteasome activator subunit 3 OS=Canis lupus familiaris OX=9615 GN=PSME3 PE=3 SV=1	29.506	254	By MS/MS	By MS/MS	By MS/MS	By MS/MS	By MS/MS	By MS/MS	By MS/MS	By MS/MS	By MS/MS	By MS/MS	By MS/MS	By MS/MS	8	4	5	5	7	6	5	6	5	5	5	5	8	8	4	5	5	7	6	5	6	5	5	5	5	8	46.1	14.6	20.5	20.5	30.7	26	22.4
A0A8C0M1E4	--	Inositol-tetrakisphosphate 1-kinase OS=Canis lupus familiaris OX=9615 PE=3 SV=1	52.421	486	By MS/MS	By MS/MS	By MS/MS	By MS/MS	By MS/MS	By MS/MS	By MS/MS	By MS/MS	By MS/MS	By MS/MS	By MS/MS	By MS/MS	10	5	5	5	7	6	7	7	6	4	6	5	5	0	0	0	0	0	0	0	0	0	0	0	0	0	38.5	18.7	18.7	14.6	25.7	21.4	24.1
A0A8C0PZA5	--	RNA helicase OS=Canis lupus familiaris OX=9615 PE=3 SV=1	139.5	1256	By MS/MS	By MS/MS	By MS/MS	By MS/MS	By MS/MS	By MS/MS	By MS/MS	By MS/MS	By MS/MS	By MS/MS	By MS/MS	By MS/MS	27	18	17	19	20	22	23	19	22	18	22	20	22	27	18	17	19	20	22	23	19	22	18	22	20	22	34.8	23.6	22.2	24.3	25.1	27.7	27.9
A0A8P0NJG8	PPP2R5C	Serine/threonine-protein phosphatase 2A 56 kDa regulatory subunit OS=Canis lupus familiaris OX=9615 GN=PPP2R5C PE=3 SV=1	56.717	485	By MS/MS	By MS/MS	By MS/MS	By MS/MS	By matching	By MS/MS	By MS/MS	By MS/MS	By MS/MS	By MS/MS	By MS/MS	By matching	4	3	3	3	3	1	2	3	3	3	4	4	2	2	2	2	2	2	1	1	2	2	2	2	2	1	11.1	7.6	7.6	7.6	7.6	2.9	5.6
A0A8C0M8M8	--	ubiquitinyl hydrolase 1 OS=Canis lupus familiaris OX=9615 PE=4 SV=1	54.352	470		By MS/MS					By MS/MS	By matching	By matching				1	0	1	0	0	0	0	1	1	1	0	0	0	1	0	1	0	0	0	0	1	1	1	0	0	0	1.9	0	1.9	0	0	0	0
A0A8C0M1Q5	--	RPTOR independent companion of MTOR complex 2 OS=Canis lupus familiaris OX=9615 PE=3 SV=1	182.51	1624	By MS/MS	By MS/MS	By MS/MS	By MS/MS	By MS/MS	By MS/MS	By MS/MS	By MS/MS	By MS/MS	By MS/MS	By MS/MS	By MS/MS	9	5	4	4	4	5	5	5	4	5	3	6	5	9	5	4	4	4	5	5	5	4	5	3	6	5	8.4	4.1	3.6	3.6	3.8	4.5	3.3
A0A8C0MC78	ERCC2	General transcription and DNA repair factor IIH helicase subunit XPD OS=Canis lupus familiaris OX=9615 GN=ERCC2 PE=3 SV=1	80.202	717			By MS/MS	By matching	By MS/MS	By MS/MS			By MS/MS	By MS/MS	By matching	By matching	2	0	0	1	1	1	1	0	0	1	1	1	2	2	0	0	1	1	1	1	0	0	1	1	1	2	3.8	0	0	1.7	1.7	1.7	1.7
A0A8C0PXP0	--	Actin filament associated protein 1 OS=Canis lupus familiaris OX=9615 PE=4 SV=1	80.572	728	By MS/MS	By MS/MS	By MS/MS	By MS/MS	By MS/MS	By MS/MS	By MS/MS	By MS/MS	By MS/MS	By MS/MS	By MS/MS	By MS/MS	4	3	2	2	2	2	2	3	3	3	2	2	2	4	3	2	2	2	2	2	3	3	3	2	2	2	6.9	5.4	3.4	3.4	3.4	3.4	3.4
A0A8I3N1T9	FURIN	Furin, paired basic amino acid cleaving enzyme OS=Canis lupus familiaris OX=9615 GN=FURIN PE=3 SV=1	86.707	793	By MS/MS	By matching	By MS/MS				By MS/MS	By MS/MS	By matching				2	1	1	1	0	0	0	2	1	1	0	0	0	2	1	1	1	0	0	0	2	1	1	0	0	0	3	1.6	1.6	1.6	0	0	0
A0A8P0PNI0	ELOB	Elongin B OS=Canis lupus familiaris OX=9615 GN=ELOB PE=4 SV=1	10.446	93	By MS/MS	By MS/MS	By MS/MS	By MS/MS	By MS/MS	By MS/MS	By MS/MS	By MS/MS	By MS/MS	By MS/MS	By MS/MS	By MS/MS	2	2	2	2	2	2	2	2	2	2	2	2	2	1	1	1	1	1	1	1	1	1	1	1	1	1	21.5	21.5	21.5	21.5	21.5	21.5	21.5
A0A8I3MY73	IFNGR1	Interferon gamma receptor 1 OS=Canis lupus familiaris OX=9615 GN=IFNGR1 PE=3 SV=1	53.144	475										By MS/MS		By MS/MS	1	0	0	0	0	0	0	0	0	0	1	0	1	1	0	0	0	0	0	0	0	0	0	1	0	1	3.4	0	0	0	0	0	0
A0A8I3MTV9	GMFB	Glia maturation factor OS=Canis lupus familiaris OX=9615 GN=GMFB PE=3 SV=1	16.713	142	By MS/MS	By MS/MS	By MS/MS	By MS/MS	By MS/MS	By MS/MS	By MS/MS	By MS/MS	By MS/MS	By MS/MS	By MS/MS	By MS/MS	3	2	2	2	1	3	3	3	3	3	1	1	1	2	1	1	1	0	2	2	2	2	2	0	0	0	46.5	35.2	30.3	35.2	19	46.5	46.5
A0A8I3QEE9	NT5C	5, 3-nucleotidase, cytosolic OS=Canis lupus familiaris OX=9615 GN=NT5C PE=4 SV=1	24.329	210			By MS/MS	By MS/MS	By MS/MS	By MS/MS	By MS/MS	By MS/MS	By matching		By MS/MS	By MS/MS	2	0	0	1	2	1	1	1	1	1	0	1	1	2	0	0	1	2	1	1	1	1	1	0	1	1	10.5	0	0	6.2	10.5	6.2	6.2
A0A8P0TPQ1	RNF2	RING-type E3 ubiquitin transferase OS=Canis lupus familiaris OX=9615 GN=RNF2 PE=4 SV=1	37.377	334	By matching	By matching	By MS/MS	By matching	By matching	By matching	By MS/MS	By matching	By MS/MS	By MS/MS	By matching	By MS/MS	4	2	2	2	2	3	2	2	2	1	4	3	3	2	1	1	1	1	1	1	1	1	1	2	1	1	17.1	9	9	9	7.5	12.3	7.5
A0A8I3MNI7	AMDHD2	N-acetylglucosamine-6-phosphate deacetylase OS=Canis lupus familiaris OX=9615 GN=AMDHD2 PE=3 SV=1	41.442	386			By MS/MS			By MS/MS		By matching	By MS/MS	By matching			2	0	0	1	0	0	1	0	1	1	1	0	0	2	0	0	1	0	0	1	0	1	1	1	0	0	5.4	0	0	3.1	0	0	2.3
A0A8C0YZ68	NVL	Nuclear VCP like OS=Canis lupus familiaris OX=9615 GN=NVL PE=4 SV=1	82.815	749	By MS/MS	By MS/MS	By MS/MS	By MS/MS	By MS/MS	By MS/MS	By MS/MS	By MS/MS	By MS/MS	By MS/MS	By MS/MS	By MS/MS	8	2	3	3	3	3	3	6	4	3	2	2	3	8	2	3	3	3	3	3	6	4	3	2	2	3	11.3	3.3	4.3	4.3	4.5	4.5	4.5
A0A8I3MMA7	IGF1R	Tyrosine-protein kinase receptor OS=Canis lupus familiaris OX=9615 GN=IGF1R PE=3 SV=1	158.82	1403	By MS/MS	By matching		By MS/MS	By MS/MS	By MS/MS	By MS/MS	By matching		By MS/MS	By MS/MS	By MS/MS	8	2	1	0	3	3	5	1	1	0	5	6	3	8	2	1	0	3	3	5	1	1	0	5	6	3	8.3	1.6	0.6	0	2	2	4.8
A0A8I3MMA0	CPNE2	Copine 2 OS=Canis lupus familiaris OX=9615 GN=CPNE2 PE=3 SV=1	60.995	548			By MS/MS					By matching					1	0	0	1	0	0	0	0	1	0	0	0	0	1	0	0	1	0	0	0	0	1	0	0	0	0	2.4	0	0	2.4	0	0	0
A0A8P0T8A4	ELAC2	Zinc phosphodiesterase ELAC protein 2 OS=Canis lupus familiaris OX=9615 GN=ELAC2 PE=3 SV=1	87.359	785	By MS/MS	By MS/MS	By MS/MS	By MS/MS	By MS/MS	By MS/MS	By MS/MS	By MS/MS	By MS/MS	By MS/MS	By MS/MS	By MS/MS	9	4	5	5	8	5	6	5	5	6	7	7	7	9	4	5	5	8	5	6	5	5	6	7	7	7	16.7	6.6	7.8	7.8	14.6	7.8	10.2
A0A8P0SM37	RBM22	Pre-mRNA-splicing factor RBM22 OS=Canis lupus familiaris OX=9615 GN=RBM22 PE=3 SV=1	45.7	410	By MS/MS	By MS/MS	By MS/MS	By MS/MS	By MS/MS	By MS/MS	By MS/MS	By MS/MS	By MS/MS	By MS/MS	By MS/MS	By matching	6	1	2	3	3	3	3	2	2	2	3	3	4	6	1	2	3	3	3	3	2	2	2	3	3	4	18	2.7	6.6	10	9.3	8	10
A0A8I3MXA4	POLR1G	RNA polymerase I subunit G OS=Canis lupus familiaris OX=9615 GN=POLR1G PE=4 SV=1	60.438	564	By MS/MS	By MS/MS	By MS/MS	By MS/MS	By MS/MS	By MS/MS	By MS/MS	By MS/MS	By MS/MS	By MS/MS	By MS/MS	By MS/MS	9	5	5	5	4	6	8	5	5	6	7	9	8	9	5	5	5	4	6	8	5	5	6	7	9	8	34.4	15.6	15.6	19	16.3	21.3	29.1
A0A8P0NDX9	PRC1	Protein regulator of cytokinesis 1 OS=Canis lupus familiaris OX=9615 GN=PRC1 PE=3 SV=1	66.397	566	By matching				By MS/MS	By MS/MS	By matching		By MS/MS	By MS/MS		By MS/MS	1	1	0	0	0	1	1	1	0	1	1	0	1	1	1	0	0	0	1	1	1	0	1	1	0	1	4.8	4.8	0	0	0	4.8	4.8
A0A8I3MGE0	TAPT1	Transmembrane anterior posterior transformation 1 OS=Canis lupus familiaris OX=9615 GN=TAPT1 PE=3 SV=1	82.449	759	By MS/MS	By MS/MS	By MS/MS	By MS/MS	By matching		By MS/MS	By MS/MS	By matching		By MS/MS	By matching	3	1	1	2	1	1	0	1	1	1	0	1	1	3	1	1	2	1	1	0	1	1	1	0	1	1	6.2	2.8	2.8	4.1	2.1	2.1	0
A0A8C0TXH4	--	Peroxiredoxin-like 2 activated in M-CSF stimulated monocytes OS=Canis lupus familiaris OX=9615 PE=4 SV=1	32.154	289	By MS/MS	By MS/MS	By MS/MS	By MS/MS	By matching	By matching	By MS/MS	By MS/MS			By MS/MS	By MS/MS	2	1	1	1	1	1	1	2	1	0	0	1	1	2	1	1	1	1	1	1	2	1	0	0	1	1	8.7	4.5	4.5	4.5	4.5	4.5	4.5
A0A8I3MNW2	KIFC3	Kinesin-like protein OS=Canis lupus familiaris OX=9615 GN=KIFC3 PE=3 SV=1	91.853	824					By MS/MS				By MS/MS	By MS/MS			3	0	0	0	0	1	0	0	0	1	2	0	0	3	0	0	0	0	1	0	0	0	1	2	0	0	5	0	0	0	0	1.9	0
A0A8C0M248	MYH14	Myosin heavy chain 14 OS=Canis lupus familiaris OX=9615 GN=MYH14 PE=3 SV=1	228.7	2002	By MS/MS	By MS/MS	By MS/MS	By MS/MS	By MS/MS	By MS/MS	By MS/MS	By MS/MS	By MS/MS	By MS/MS	By MS/MS	By MS/MS	55	41	42	36	43	42	37	33	34	35	34	36	33	46	36	37	31	35	35	30	29	30	29	28	29	28	34.9	29.5	29.6	25.6	29.4	28.9	26.2
A0A8I3MA21	KDM1A	Lysine-specific histone demethylase OS=Canis lupus familiaris OX=9615 GN=KDM1A PE=3 SV=1	94.646	873	By MS/MS	By MS/MS	By MS/MS	By MS/MS	By MS/MS	By MS/MS	By MS/MS	By MS/MS	By MS/MS	By MS/MS	By MS/MS	By MS/MS	16	10	11	9	6	8	10	12	8	9	9	8	10	16	10	11	9	6	8	10	12	8	9	9	8	10	32.2	17.9	20	16.6	11.2	12	22.3
A0A8P0NGD3	LRPAP1	LDL receptor related protein associated protein 1 OS=Canis lupus familiaris OX=9615 GN=LRPAP1 PE=4 SV=1	42.353	364	By MS/MS	By MS/MS	By MS/MS	By MS/MS	By MS/MS	By MS/MS	By MS/MS	By MS/MS	By MS/MS	By MS/MS	By MS/MS	By MS/MS	7	4	2	5	4	5	4	4	4	3	4	3	3	7	4	2	5	4	5	4	4	4	3	4	3	3	23.9	16.5	7.7	18.7	12.4	15.1	12.4
A0A8I3MMJ4	ISG20	Interferon stimulated exonuclease gene 20 OS=Canis lupus familiaris OX=9615 GN=ISG20 PE=4 SV=1	19.401	171	By MS/MS	By MS/MS	By MS/MS	By MS/MS			By MS/MS	By MS/MS	By MS/MS	By MS/MS	By matching		4	3	4	3	1	0	0	4	4	3	2	1	0	4	3	4	3	1	0	0	4	4	3	2	1	0	26.3	21.6	26.3	21.6	8.8	0	0
A0A8I3N6E6	PRSS22	Uncharacterized protein OS=Canis lupus familiaris OX=9615 GN=PRSS22 PE=4 SV=1	33.099	309	By MS/MS	By MS/MS	By MS/MS		By matching			By MS/MS	By MS/MS				2	2	2	2	0	1	0	0	2	1	0	0	0	2	2	2	2	0	1	0	0	2	1	0	0	0	11	11	11	11	0	6.8	0
A0A8C0THV4	TJP1	Tight junction protein ZO-1 OS=Canis lupus familiaris OX=9615 GN=TJP1 PE=4 SV=1	198.97	1778	By MS/MS	By MS/MS	By MS/MS	By MS/MS	By MS/MS	By MS/MS	By MS/MS	By MS/MS	By MS/MS	By MS/MS	By MS/MS	By MS/MS	34	24	28	26	17	18	20	27	23	24	22	21	24	34	24	28	26	17	18	20	27	23	24	22	21	24	28.6	21.9	23.2	22.4	15.3	17	17.3
A0A8I3PA32	PHF2	PHD finger protein 2 OS=Canis lupus familiaris OX=9615 GN=PHF2 PE=4 SV=1	122.04	1112			By matching		By MS/MS							By matching	2	0	0	1	0	2	0	0	0	0	0	0	1	2	0	0	1	0	2	0	0	0	0	0	0	1	2.2	0	0	1	0	2.2	0
A0A8C0M295	WDR70	WD repeat domain 70 OS=Canis lupus familiaris OX=9615 GN=WDR70 PE=4 SV=1	72.978	653	By MS/MS	By MS/MS	By MS/MS	By MS/MS	By MS/MS	By MS/MS	By MS/MS	By MS/MS	By MS/MS	By MS/MS	By MS/MS	By MS/MS	9	4	3	4	7	5	6	5	4	4	6	5	6	9	4	3	4	7	5	6	5	4	4	6	5	6	20.5	8	5.7	7.7	16.4	9.5	14.4
A0A8I3NTJ5	PNPO	pyridoxal 5-phosphate synthase OS=Canis lupus familiaris OX=9615 GN=PNPO PE=3 SV=1	25.288	218	By MS/MS	By MS/MS	By MS/MS	By MS/MS	By MS/MS	By MS/MS	By MS/MS	By MS/MS	By MS/MS	By MS/MS	By MS/MS	By MS/MS	1	1	1	1	1	1	1	1	1	1	1	1	1	1	1	1	1	1	1	1	1	1	1	1	1	1	6.9	6.9	6.9	6.9	6.9	6.9	6.9
A0A8P0TPW6	DIAPH1	Diaphanous related formin 1 OS=Canis lupus familiaris OX=9615 GN=DIAPH1 PE=3 SV=1	140.66	1267	By MS/MS	By MS/MS	By MS/MS	By MS/MS	By MS/MS	By MS/MS	By MS/MS	By MS/MS	By MS/MS	By MS/MS	By MS/MS	By MS/MS	27	15	14	16	21	19	21	16	15	14	18	20	22	27	15	14	16	21	19	21	16	15	14	18	20	22	28.8	17.3	16	18	23.7	21	23.7
A0A8C0SBH7	--	RING-type E3 ubiquitin transferase OS=Canis lupus familiaris OX=9615 PE=3 SV=1	179.76	1612	By MS/MS	By MS/MS	By MS/MS	By MS/MS	By MS/MS	By MS/MS	By matching	By MS/MS	By matching	By MS/MS	By MS/MS	By matching	6	2	1	2	3	2	4	1	2	1	4	1	2	6	2	1	2	3	2	4	1	2	1	4	1	2	5.6	2.2	0.9	2.2	3	1.8	3.8
A0A8C0PMQ6	STIM2	Stromal interaction molecule 2 OS=Canis lupus familiaris OX=9615 GN=STIM2 PE=4 SV=1	81.251	714	By MS/MS	By MS/MS	By MS/MS	By MS/MS	By MS/MS	By matching	By MS/MS	By MS/MS	By MS/MS	By MS/MS	By MS/MS	By matching	5	3	2	2	2	3	1	1	2	2	2	2	1	5	3	2	2	2	3	1	1	2	2	2	2	1	9.5	6	3.1	3.1	3.2	5	1.7
A0A8I3PJD2	TBC1D17	TBC1 domain family member 17 OS=Canis lupus familiaris OX=9615 GN=TBC1D17 PE=4 SV=1	69.013	615	By MS/MS	By MS/MS	By MS/MS	By MS/MS	By MS/MS	By MS/MS	By MS/MS	By MS/MS	By MS/MS	By MS/MS	By MS/MS	By MS/MS	5	2	2	2	3	3	4	1	2	2	3	2	4	5	2	2	2	3	3	4	1	2	2	3	2	4	12.5	3.7	3.7	3.7	6.2	6.2	10.1
A0A8P0TEG8	WDR26	WD repeat domain 26 OS=Canis lupus familiaris OX=9615 GN=WDR26 PE=4 SV=1	72.308	665	By MS/MS	By MS/MS	By MS/MS	By MS/MS	By MS/MS	By MS/MS	By MS/MS	By MS/MS	By MS/MS	By MS/MS	By MS/MS	By MS/MS	12	8	6	8	6	5	8	7	6	8	8	8	7	12	8	6	8	6	5	8	7	6	8	8	8	7	24.7	14	10.1	13.5	10.2	8.3	16.8
A0A8C0M2N8	PIK3R1	Phosphatidylinositol 3-kinase regulatory subunit alpha OS=Canis lupus familiaris OX=9615 GN=PIK3R1 PE=3 SV=1	80.974	700	By MS/MS	By MS/MS	By MS/MS	By matching	By MS/MS	By MS/MS	By MS/MS	By MS/MS	By MS/MS	By MS/MS	By MS/MS	By MS/MS	2	2	2	2	1	1	2	2	2	2	1	1	2	2	2	2	2	1	1	2	2	2	2	1	1	2	3.3	3.3	3.3	3.3	1.7	1.6	3.3
A0A8C0PWQ2	TBC1D14	KIAA0232 OS=Canis lupus familiaris OX=9615 GN=TBC1D14 PE=4 SV=1	47.616	413	By MS/MS		By MS/MS	By MS/MS	By MS/MS		By MS/MS		By MS/MS	By MS/MS	By MS/MS	By MS/MS	1	1	0	1	1	1	0	1	0	1	1	1	1	1	1	0	1	1	1	0	1	0	1	1	1	1	5.3	5.3	0	5.3	5.3	5.3	0
A0A8P0SB20	PFKP	ATP-dependent 6-phosphofructokinase OS=Canis lupus familiaris OX=9615 GN=PFKP PE=3 SV=1	97.422	893	By MS/MS	By MS/MS	By MS/MS	By MS/MS	By MS/MS	By MS/MS	By MS/MS	By MS/MS	By MS/MS	By MS/MS	By MS/MS	By MS/MS	23	20	18	20	21	19	20	20	19	17	18	19	20	22	19	17	19	20	18	19	19	18	16	17	18	19	37.7	35.1	31	35.1	37.6	33	35.5
A0A8I3RS69	RPS9	Small ribosomal subunit protein uS4 OS=Canis lupus familiaris OX=9615 GN=RPS9 PE=3 SV=1	22.591	194	By MS/MS	By MS/MS	By MS/MS	By MS/MS	By MS/MS	By MS/MS	By MS/MS	By MS/MS	By MS/MS	By MS/MS	By MS/MS	By MS/MS	9	6	7	5	6	5	7	5	5	5	7	6	6	9	6	7	5	6	5	7	5	5	5	7	6	6	42.8	30.4	34	26.3	29.9	26.3	34
A0A8C0QNF6	NADK2	NAD kinase 2, mitochondrial OS=Canis lupus familiaris OX=9615 GN=NADK2 PE=3 SV=1	48.747	436	By MS/MS	By MS/MS	By MS/MS	By MS/MS	By MS/MS	By MS/MS	By MS/MS	By MS/MS	By MS/MS	By MS/MS	By MS/MS	By MS/MS	5	3	4	3	2	3	4	2	2	3	3	4	3	5	3	4	3	2	3	4	2	2	3	3	4	3	14.2	6.9	9.9	7.6	4.6	6.9	11.2
A0A8P0THW2	GPRC5C	G protein-coupled receptor class C group 5 member C OS=Canis lupus familiaris OX=9615 GN=GPRC5C PE=4 SV=1	47.693	439	By MS/MS	By MS/MS	By MS/MS	By MS/MS	By MS/MS	By MS/MS	By MS/MS	By MS/MS	By MS/MS	By matching	By matching	By MS/MS	3	2	2	1	1	2	2	1	1	1	1	1	2	3	2	2	1	1	2	2	1	1	1	1	1	2	9.1	5.5	5.5	2.1	2.1	5.7	7.1
A0A8I3PK28	MON1B	Vacuolar fusion protein MON1 homolog OS=Canis lupus familiaris OX=9615 GN=MON1B PE=3 SV=1	44.596	404		By matching	By MS/MS	By MS/MS	By MS/MS	By matching		By MS/MS		By MS/MS		By MS/MS	2	0	1	1	1	2	1	0	1	0	1	0	1	2	0	1	1	1	2	1	0	1	0	1	0	1	7.9	0	4	4	4	7.9	4
A0A8C0M2R0	--	Solute carrier family 25 member 19 OS=Canis lupus familiaris OX=9615 PE=3 SV=1	29.259	263				By MS/MS	By MS/MS		By MS/MS			By MS/MS	By MS/MS		3	0	0	0	1	2	0	1	0	0	2	1	0	3	0	0	0	1	2	0	1	0	0	2	1	0	16.7	0	0	0	6.8	11.8	0
A0A8C0M2R3	UBA2	SUMO-activating enzyme subunit 2 OS=Canis lupus familiaris OX=9615 GN=UBA2 PE=3 SV=1	71.239	640	By MS/MS	By MS/MS	By MS/MS	By MS/MS	By MS/MS	By MS/MS	By MS/MS	By MS/MS	By MS/MS	By MS/MS	By MS/MS	By MS/MS	22	14	12	13	13	12	13	17	14	12	14	14	16	3	3	3	3	3	3	3	3	3	3	3	3	3	45.3	29.2	26.6	29.2	29.2	30.3	31.4
A0A8I3NRJ3	NLRX1	Uncharacterized protein OS=Canis lupus familiaris OX=9615 GN=NLRX1 PE=4 SV=1	107.09	975	By MS/MS	By MS/MS	By MS/MS	By MS/MS	By MS/MS	By MS/MS	By MS/MS	By MS/MS	By MS/MS	By MS/MS	By MS/MS	By MS/MS	8	4	3	2	5	6	4	3	3	3	5	6	2	2	0	1	0	0	1	1	0	0	0	1	2	0	11.3	5.4	4.9	2.2	6.9	9.6	6.7
A0A8P0NJV4	BRIX1	Ribosome biogenesis protein BRX1 homolog OS=Canis lupus familiaris OX=9615 GN=BRIX1 PE=3 SV=1	41.082	353	By MS/MS	By MS/MS	By MS/MS	By MS/MS	By MS/MS	By MS/MS	By MS/MS	By MS/MS	By MS/MS	By MS/MS	By MS/MS	By MS/MS	6	3	4	4	3	5	4	4	3	4	4	4	3	6	3	4	4	3	5	4	4	3	4	4	4	3	19.8	7.4	16.1	16.1	7.4	11	7.9
A0A8C0MDZ9	ARHGAP32	Rho GTPase activating protein 32 OS=Canis lupus familiaris OX=9615 GN=ARHGAP32 PE=3 SV=1	214.79	1956	By MS/MS	By matching	By MS/MS	By MS/MS	By MS/MS	By MS/MS	By MS/MS	By MS/MS	By MS/MS	By MS/MS	By MS/MS	By MS/MS	7	2	1	1	2	2	2	1	1	1	3	2	3	7	2	1	1	2	2	2	1	1	1	3	2	3	5.4	1.4	0.7	0.7	1.4	1.6	1.5
A0A8I3RRV1	TRAP1	TNF receptor associated protein 1 OS=Canis lupus familiaris OX=9615 GN=TRAP1 PE=3 SV=1	73.702	647	By MS/MS	By MS/MS	By MS/MS	By MS/MS	By MS/MS	By MS/MS	By MS/MS	By MS/MS	By MS/MS	By MS/MS	By MS/MS	By MS/MS	15	12	12	11	12	12	12	11	12	10	12	14	13	15	12	12	11	12	12	12	11	12	10	12	14	13	36.3	28.9	28.9	27	28.9	28.9	27
A0A8C0M2V0	SNRPA1	Small nuclear ribonucleoprotein polypeptide A OS=Canis lupus familiaris OX=9615 GN=SNRPA1 PE=3 SV=1	28.415	255	By MS/MS	By MS/MS	By MS/MS	By MS/MS	By MS/MS	By MS/MS	By MS/MS	By MS/MS	By MS/MS	By MS/MS	By MS/MS	By MS/MS	13	10	10	9	11	11	11	11	10	9	12	13	12	13	10	10	9	11	11	11	11	10	9	12	13	12	65.5	47.5	47.5	37.6	65.5	51.8	51.8
A0A8I3P1B6	LRRC42	Leucine-rich repeat-containing protein 42 OS=Canis lupus familiaris OX=9615 GN=LRRC42 PE=3 SV=1	84.229	766		By matching			By MS/MS	By matching	By MS/MS			By matching		By matching	2	0	1	0	0	1	1	1	0	0	1	0	1	2	0	1	0	0	1	1	1	0	0	1	0	1	4	0	2.2	0	0	1.8	1.8
A0A8C0S7C7	--	Protein phosphatase 1 regulatory subunit 37 OS=Canis lupus familiaris OX=9615 PE=4 SV=1	76.039	699	By MS/MS		By MS/MS	By MS/MS	By MS/MS	By MS/MS	By MS/MS	By MS/MS	By MS/MS	By MS/MS	By MS/MS	By MS/MS	5	1	0	2	2	3	2	1	2	1	1	2	1	5	1	0	2	2	3	2	1	2	1	1	2	1	9.7	1.6	0	3.1	4.1	5.7	4
A0A8C0S0E9	--	Chromosome 1 open reading frame 174 OS=Canis lupus familiaris OX=9615 PE=3 SV=1	25.411	237	By MS/MS	By matching	By MS/MS	By MS/MS	By MS/MS			By matching			By MS/MS	By matching	1	1	1	1	1	1	0	0	1	0	0	1	1	1	1	1	1	1	1	0	0	1	0	0	1	1	6.8	6.8	6.8	6.8	6.8	6.8	0
A0A8I3MGQ6	QDPR	Quinoid dihydropteridine reductase OS=Canis lupus familiaris OX=9615 GN=QDPR PE=4 SV=1	25.602	242	By MS/MS	By MS/MS	By MS/MS	By MS/MS	By MS/MS	By MS/MS	By MS/MS	By MS/MS	By MS/MS	By MS/MS	By MS/MS	By MS/MS	6	3	3	4	6	5	5	3	4	4	4	3	5	6	3	3	4	6	5	5	3	4	4	4	3	5	43.4	24	22.7	29.3	43.4	36.4	38
A0A8P0PMC2	SLC30A5	Zinc transporter OS=Canis lupus familiaris OX=9615 GN=SLC30A5 PE=3 SV=1	78.493	711					By MS/MS								1	0	0	0	0	1	0	0	0	0	0	0	0	1	0	0	0	0	1	0	0	0	0	0	0	0	1.7	0	0	0	0	1.7	0
A0A8I3PD69	PANK4	4-phosphopantetheine phosphatase OS=Canis lupus familiaris OX=9615 GN=PANK4 PE=3 SV=1	83.677	750	By MS/MS	By MS/MS	By MS/MS	By MS/MS	By MS/MS	By MS/MS	By MS/MS	By MS/MS	By MS/MS	By MS/MS	By MS/MS	By MS/MS	7	4	4	5	4	2	3	3	3	4	4	4	1	7	4	4	5	4	2	3	3	3	4	4	4	1	11.1	6.7	6.3	8	6.4	2.9	4.8
A0A8P0SYQ6	LOC487020	Cyclin N-terminal domain-containing protein OS=Canis lupus familiaris OX=9615 GN=LOC487020 PE=3 SV=1	40.991	366	By MS/MS							By MS/MS	By matching				1	1	0	0	0	0	0	0	1	1	0	0	0	1	1	0	0	0	0	0	0	1	1	0	0	0	3.6	3.6	0	0	0	0	0
A0A8I3NZP6	KPNB1	Uncharacterized protein OS=Canis lupus familiaris OX=9615 GN=KPNB1 PE=3 SV=1	97.226	876	By MS/MS	By MS/MS	By MS/MS	By MS/MS	By MS/MS	By MS/MS	By MS/MS	By MS/MS	By MS/MS	By MS/MS	By MS/MS	By MS/MS	27	19	19	20	25	23	21	18	20	20	21	23	26	27	19	19	20	25	23	21	18	20	20	21	23	26	45	30	30	31.3	41.9	40.9	35.2
A0A8I3RUJ1	MAP7	Microtubule associated protein 7 OS=Canis lupus familiaris OX=9615 GN=MAP7 PE=3 SV=1	71.316	644	By MS/MS	By MS/MS	By MS/MS	By MS/MS	By MS/MS	By MS/MS	By MS/MS	By MS/MS	By MS/MS	By MS/MS	By MS/MS	By MS/MS	6	4	5	4	5	5	5	5	4	5	5	5	5	6	4	5	4	5	5	5	5	4	5	5	5	5	13	6.5	8.7	6.5	8.7	8.7	8.7
A0A8I3MVR8	--	MICOS complex subunit OS=Canis lupus familiaris OX=9615 PE=3 SV=1	17.689	156	By MS/MS	By MS/MS	By matching	By MS/MS	By MS/MS	By MS/MS	By MS/MS	By MS/MS	By MS/MS	By MS/MS	By MS/MS	By MS/MS	2	2	1	1	2	2	2	1	1	2	2	2	2	2	2	1	1	2	2	2	1	1	2	2	2	2	10.9	10.9	7.1	3.8	10.9	10.9	10.9
A0A8P0PK82	FUS	FUS RNA binding protein OS=Canis lupus familiaris OX=9615 GN=FUS PE=3 SV=1	52.553	516	By MS/MS	By MS/MS	By MS/MS	By MS/MS	By MS/MS	By MS/MS	By MS/MS	By MS/MS	By MS/MS	By MS/MS	By MS/MS	By MS/MS	6	5	5	5	5	6	5	4	5	5	6	6	6	5	5	5	5	5	5	5	4	5	5	5	5	5	14.5	14.5	14.5	14.5	14.5	14.5	14.5
A0A8I3NY52	KLC1	Kinesin light chain OS=Canis lupus familiaris OX=9615 GN=KLC1 PE=3 SV=1	70.601	627	By MS/MS	By MS/MS	By MS/MS	By MS/MS	By MS/MS	By MS/MS	By MS/MS	By MS/MS	By MS/MS	By MS/MS	By MS/MS	By MS/MS	9	6	5	5	6	4	6	6	6	4	5	5	3	6	4	3	3	4	2	4	3	5	2	3	3	1	17.7	12.6	8.9	8.9	10.4	8.1	10.4
A0A8I3MVS8	DPAGT1	UDP-N-acetylglucosamine--dolichyl-phosphate N-acetylglucosaminephosphotransferase OS=Canis lupus familiaris OX=9615 GN=DPAGT1 PE=3 SV=1	45.947	408					By matching	By MS/MS							1	0	0	0	0	1	1	0	0	0	0	0	0	1	0	0	0	0	1	1	0	0	0	0	0	0	2.7	0	0	0	0	2.7	2.7
A0A8P0SNI6	PMPCA	Peptidase, mitochondrial processing subunit alpha OS=Canis lupus familiaris OX=9615 GN=PMPCA PE=3 SV=1	58.569	526	By MS/MS	By MS/MS	By MS/MS	By MS/MS	By MS/MS	By MS/MS	By MS/MS	By MS/MS	By MS/MS	By MS/MS	By MS/MS	By MS/MS	8	8	6	7	7	8	6	7	7	5	7	7	8	8	8	6	7	7	8	6	7	7	5	7	7	8	18.4	18.4	13.1	15.8	16.2	18.4	12.5
A0A8I3NJM2	PPIF	Peptidyl-prolyl cis-trans isomerase OS=Canis lupus familiaris OX=9615 GN=PPIF PE=3 SV=1	21.759	205	By matching				By MS/MS				By MS/MS				2	1	0	0	0	1	0	0	0	1	0	0	0	2	1	0	0	0	1	0	0	0	1	0	0	0	17.1	5.4	0	0	0	11.7	0
A0A8P0PM80	LOC106557880	60S ribosomal protein L31 OS=Canis lupus familiaris OX=9615 GN=LOC106557880 PE=3 SV=1	9.3726	82	By MS/MS	By MS/MS	By MS/MS	By MS/MS	By MS/MS	By MS/MS	By MS/MS	By MS/MS	By MS/MS	By MS/MS	By MS/MS	By MS/MS	2	1	1	1	2	2	1	1	1	1	2	1	2	2	1	1	1	2	2	1	1	1	1	2	1	2	29.3	17.1	17.1	17.1	29.3	29.3	17.1
A0A8P0NI33	NPEPPS	Aminopeptidase OS=Canis lupus familiaris OX=9615 GN=NPEPPS PE=3 SV=1	96.979	860	By MS/MS	By MS/MS	By MS/MS	By MS/MS	By MS/MS	By MS/MS	By MS/MS	By MS/MS	By MS/MS	By MS/MS	By MS/MS	By MS/MS	26	20	18	18	20	21	22	18	20	15	20	20	22	26	20	18	18	20	21	22	18	20	15	20	20	22	41.3	34.7	30.3	31.7	35.7	35.7	38
A0A8I3RTU3	UBAC1	Ubiquitin-associated domain-containing protein 1 OS=Canis lupus familiaris OX=9615 GN=UBAC1 PE=4 SV=1	46.07	411	By matching	By MS/MS	By MS/MS	By MS/MS	By MS/MS	By MS/MS		By MS/MS	By matching	By MS/MS	By MS/MS	By matching	2	1	2	1	1	1	2	0	2	1	1	2	1	2	1	2	1	1	1	2	0	2	1	1	2	1	6.1	3.2	6.1	2.9	2.9	2.9	6.1
A0A8I3NB38	CWC27	CWC27 spliceosome associated cyclophilin OS=Canis lupus familiaris OX=9615 GN=CWC27 PE=4 SV=1	53.391	471	By MS/MS	By MS/MS	By MS/MS	By MS/MS	By MS/MS	By MS/MS	By MS/MS	By MS/MS	By MS/MS	By MS/MS	By MS/MS	By MS/MS	8	6	7	7	2	2	3	4	5	5	2	2	5	8	6	7	7	2	2	3	4	5	5	2	2	5	28.2	16.3	25.5	21	4.9	4.9	8.5
A0A8I3N222	SEL1L	SEL1L adaptor subunit of ERAD E3 ubiquitin ligase OS=Canis lupus familiaris OX=9615 GN=SEL1L PE=4 SV=1	96.497	860	By MS/MS	By MS/MS	By MS/MS	By MS/MS	By MS/MS	By MS/MS	By MS/MS	By MS/MS	By MS/MS	By MS/MS	By MS/MS	By MS/MS	10	4	3	4	8	5	6	5	4	6	6	6	8	10	4	3	4	8	5	6	5	4	6	6	6	8	20.6	6.3	6.9	6.3	15	9.3	10.6
A0A8I3PKV2	TMEM94	Transmembrane protein 94 OS=Canis lupus familiaris OX=9615 GN=TMEM94 PE=4 SV=1	145.96	1319	By MS/MS		By MS/MS	By MS/MS	By MS/MS	By MS/MS	By matching	By matching		By MS/MS	By MS/MS	By MS/MS	1	1	0	1	1	1	1	1	1	0	1	1	1	1	1	0	1	1	1	1	1	1	0	1	1	1	0.8	0.8	0	0.8	0.8	0.8	0.8
A0A8C0QA45	ADD1	Adducin 1 OS=Canis lupus familiaris OX=9615 GN=ADD1 PE=3 SV=1	69.577	631	By MS/MS	By MS/MS	By MS/MS	By MS/MS	By MS/MS	By matching	By MS/MS	By MS/MS	By MS/MS	By MS/MS	By MS/MS	By MS/MS	3	2	1	2	1	2	1	2	1	2	1	1	1	3	2	1	2	1	2	1	2	1	2	1	1	1	6.8	4.8	1.9	4	1.9	4.8	1.9
A0A8C0QDH8	--	Ral GEF with PH domain and SH3 binding motif 2 OS=Canis lupus familiaris OX=9615 PE=4 SV=1	61.212	547	By MS/MS		By matching	By MS/MS	By MS/MS	By MS/MS	By matching	By MS/MS		By matching	By MS/MS	By MS/MS	4	1	0	1	1	2	1	1	1	0	1	3	2	4	1	0	1	1	2	1	1	1	0	1	3	2	9.1	2.2	0	2.2	2.2	4.8	2.2
A0A8C0M3J0	THOC3	THO complex 3 OS=Canis lupus familiaris OX=9615 GN=THOC3 PE=4 SV=1	38.783	351	By MS/MS	By MS/MS	By MS/MS	By MS/MS	By MS/MS	By MS/MS	By MS/MS	By MS/MS	By MS/MS	By MS/MS	By MS/MS	By MS/MS	4	3	3	1	3	3	2	2	2	2	3	3	4	4	3	3	1	3	3	2	2	2	2	3	3	4	24.2	15.1	15.1	2.6	16.8	16.8	11.7
A0A8I3N4K3	AKAP13	A-kinase anchoring protein 13 OS=Canis lupus familiaris OX=9615 GN=AKAP13 PE=4 SV=1	296.37	2728	By MS/MS	By MS/MS	By MS/MS	By MS/MS	By MS/MS	By MS/MS	By MS/MS	By MS/MS	By MS/MS	By MS/MS	By MS/MS	By MS/MS	40	29	24	22	18	24	21	22	23	23	19	25	28	40	29	24	22	18	24	21	22	23	23	19	25	28	24.9	17.3	13.9	12.3	9.1	12.1	11.6
A0A8C0T9T3	--	Methylmalonyl-CoA epimerase OS=Canis lupus familiaris OX=9615 PE=3 SV=1	18.929	176	By MS/MS	By MS/MS	By MS/MS	By MS/MS	By MS/MS	By MS/MS	By MS/MS	By MS/MS	By MS/MS	By MS/MS	By MS/MS	By MS/MS	5	3	2	2	4	1	4	2	3	1	3	2	3	5	3	2	2	4	1	4	2	3	1	3	2	3	42.6	22.7	15.3	21	42.6	7.4	26.1
A0A8P0T5F4	BCLAF1	BCL2 associated transcription factor 1 OS=Canis lupus familiaris OX=9615 GN=BCLAF1 PE=3 SV=1	100.23	870	By MS/MS	By MS/MS	By matching	By matching	By matching	By MS/MS	By MS/MS	By MS/MS	By MS/MS	By matching	By matching	By matching	11	9	9	7	7	6	8	9	6	8	7	7	7	1	1	1	1	0	0	1	1	1	1	0	0	0	18.3	15.9	14.9	11.6	11.3	10.3	14.6
A0A8I3N9S0	RPRD1A	Regulation of nuclear pre-mRNA domain-containing protein OS=Canis lupus familiaris OX=9615 GN=RPRD1A PE=3 SV=1	34.539	302	By MS/MS	By MS/MS	By MS/MS	By MS/MS	By MS/MS	By MS/MS	By MS/MS	By MS/MS	By MS/MS	By MS/MS	By MS/MS	By MS/MS	4	2	2	2	3	3	4	2	2	2	2	2	3	3	2	2	2	2	2	3	2	2	2	2	2	2	19.2	7.9	7.9	7.9	15.2	15.2	19.2
A0A8I3MFB6	ACBD6	Acyl-CoA-binding domain-containing protein 6 OS=Canis lupus familiaris OX=9615 GN=ACBD6 PE=4 SV=1	31.039	282	By MS/MS	By MS/MS	By MS/MS	By MS/MS	By MS/MS	By MS/MS	By MS/MS	By MS/MS	By MS/MS	By MS/MS	By MS/MS	By MS/MS	5	3	3	3	3	3	3	4	3	2	2	3	2	5	3	3	3	3	3	3	4	3	2	2	3	2	22.7	11.3	11.3	11.3	11	11	13.1
A0A8I3RXV3	PSMB3	Proteasome subunit beta OS=Canis lupus familiaris OX=9615 GN=PSMB3 PE=3 SV=1	22.979	205	By MS/MS	By MS/MS	By MS/MS	By MS/MS	By MS/MS	By MS/MS	By MS/MS	By MS/MS	By MS/MS	By MS/MS	By MS/MS	By MS/MS	7	5	4	3	5	6	5	4	4	5	6	7	7	7	5	4	3	5	6	5	4	4	5	6	7	7	44.4	35.1	30.2	21.5	30.7	35.6	35.6
A0A8C0M3P6	SFXN1	Sidoreflexin OS=Canis lupus familiaris OX=9615 GN=SFXN1 PE=3 SV=1	35.714	322	By MS/MS	By MS/MS	By MS/MS	By MS/MS	By MS/MS	By MS/MS	By MS/MS	By MS/MS	By MS/MS	By MS/MS	By MS/MS	By MS/MS	11	8	8	6	8	10	9	8	7	9	8	7	10	10	7	7	6	7	9	8	7	7	8	7	6	9	52.8	44.1	39.8	27.6	44.1	50.9	47.5
A0A8I3MLR0	CYP2S1	Cytochrome P450 OS=Canis lupus familiaris OX=9615 GN=CYP2S1 PE=3 SV=1	17.928	164	By MS/MS		By matching	By MS/MS	By MS/MS			By MS/MS	By MS/MS	By MS/MS		By MS/MS	1	1	0	1	1	1	0	0	1	1	1	0	1	1	1	0	1	1	1	0	0	1	1	1	0	1	6.7	6.7	0	6.7	6.7	6.7	0
A0A8C0PQZ7	--	Leukocyte receptor cluster member 8 OS=Canis lupus familiaris OX=9615 PE=4 SV=1	83.213	761	By MS/MS	By MS/MS	By MS/MS		By matching	By MS/MS	By matching	By MS/MS	By MS/MS	By MS/MS	By MS/MS	By matching	5	2	1	1	0	1	2	1	1	1	2	3	1	5	2	1	1	0	1	2	1	1	1	2	3	1	9.5	3.7	1.8	1.8	0	1.7	3.8
A0A8I3MMZ7	EML2	EMAP like 2 OS=Canis lupus familiaris OX=9615 GN=EML2 PE=3 SV=1	70.615	649	By MS/MS	By MS/MS	By MS/MS	By MS/MS	By MS/MS	By MS/MS	By MS/MS	By MS/MS	By MS/MS	By MS/MS	By MS/MS	By MS/MS	11	10	11	8	9	10	8	9	10	9	10	8	10	11	10	11	8	9	10	8	9	10	9	10	8	10	27.9	26.3	27.9	21.1	24.8	25.6	20
A0A8I3NTP8	MRRF	Mitochondrial ribosome recycling factor OS=Canis lupus familiaris OX=9615 GN=MRRF PE=3 SV=1	23.334	210	By MS/MS	By matching	By matching	By MS/MS	By MS/MS	By MS/MS	By MS/MS	By MS/MS	By MS/MS	By MS/MS	By MS/MS	By MS/MS	2	1	1	1	1	2	1	1	2	1	1	2	2	2	1	1	1	1	2	1	1	2	1	1	2	2	14.8	7.1	7.1	7.1	7.6	14.8	7.1
A0A8I3MKV0	CENPV	Centromere protein V OS=Canis lupus familiaris OX=9615 GN=CENPV PE=3 SV=1	28.477	261	By MS/MS	By MS/MS	By MS/MS	By MS/MS	By MS/MS	By MS/MS	By MS/MS	By MS/MS	By MS/MS	By MS/MS	By MS/MS	By MS/MS	3	2	1	2	1	1	3	2	3	2	2	3	1	3	2	1	2	1	1	3	2	3	2	2	3	1	23.8	18.4	5	10.3	5	5	23.8
A0A8I3NIN4	PGS1	CDP-diacylglycerol--glycerol-3-phosphate 3-phosphatidyltransferase OS=Canis lupus familiaris OX=9615 GN=PGS1 PE=3 SV=1	55.948	502		By MS/MS	By MS/MS		By MS/MS	By MS/MS		By matching		By MS/MS			1	0	1	1	0	1	1	0	1	0	1	0	0	1	0	1	1	0	1	1	0	1	0	1	0	0	2.6	0	2.6	2.6	0	2.6	2.6
A0A8I3NVZ8	EMC10	ER membrane protein complex subunit 10 OS=Canis lupus familiaris OX=9615 GN=EMC10 PE=4 SV=1	26.883	254	By MS/MS	By MS/MS	By MS/MS	By MS/MS	By MS/MS	By MS/MS	By MS/MS	By MS/MS	By MS/MS	By MS/MS	By MS/MS	By MS/MS	1	1	1	1	1	1	1	1	1	1	1	1	1	1	1	1	1	1	1	1	1	1	1	1	1	1	6.7	6.7	6.7	6.7	6.7	6.7	6.7
A0A8C0M3S5	AKR1E2	Aldo-keto reductase family 1 member E2 OS=Canis lupus familiaris OX=9615 GN=AKR1E2 PE=3 SV=1	33.999	301	By MS/MS	By MS/MS	By MS/MS	By MS/MS	By MS/MS	By MS/MS	By MS/MS	By MS/MS	By MS/MS	By MS/MS	By MS/MS	By MS/MS	5	4	4	4	5	3	3	4	3	4	5	5	2	5	4	4	4	5	3	3	4	3	4	5	5	2	20.9	15.3	15.3	15.3	20.9	11.6	11.6
A0A8C0T318	--	Thioredoxin domain-containing protein OS=Canis lupus familiaris OX=9615 PE=3 SV=1	33.353	299	By MS/MS	By MS/MS	By MS/MS	By MS/MS	By MS/MS	By MS/MS	By MS/MS	By MS/MS	By MS/MS	By MS/MS	By MS/MS	By MS/MS	4	1	2	2	2	4	4	1	2	1	4	4	2	4	1	2	2	2	4	4	1	2	1	4	4	2	22.7	5.7	11	11	12.7	22.7	22.7
A0A8P0P945	ERBIN	Erbb2 interacting protein OS=Canis lupus familiaris OX=9615 GN=ERBIN PE=3 SV=1	172.67	1544	By MS/MS	By MS/MS	By MS/MS	By MS/MS	By MS/MS	By matching	By MS/MS	By MS/MS	By MS/MS		By MS/MS	By MS/MS	5	5	4	4	1	1	1	5	5	5	0	1	2	5	5	4	4	1	1	1	5	5	5	0	1	2	4.6	4.6	3.7	3.2	0.9	0.9	0.9
A0A8I3N5C1	TRAPPC6B	Trafficking protein particle complex subunit 6B OS=Canis lupus familiaris OX=9615 GN=TRAPPC6B PE=3 SV=1	17.983	158	By MS/MS	By MS/MS	By MS/MS	By MS/MS	By MS/MS	By MS/MS	By MS/MS	By MS/MS	By MS/MS	By MS/MS	By MS/MS	By MS/MS	3	1	2	2	1	1	2	3	2	3	2	3	3	3	1	2	2	1	1	2	3	2	3	2	3	3	22.2	8.9	17.1	17.1	8.9	8.9	17.1
A0A8I3P749	CDK5RAP3	CDK5 regulatory subunit associated protein 3 OS=Canis lupus familiaris OX=9615 GN=CDK5RAP3 PE=3 SV=1	56.79	504	By MS/MS	By MS/MS	By MS/MS	By MS/MS	By MS/MS	By MS/MS	By MS/MS	By MS/MS	By MS/MS	By MS/MS	By MS/MS	By MS/MS	6	3	3	3	5	5	3	3	3	4	4	4	5	6	3	3	3	5	5	3	3	3	4	4	4	5	12.9	8.5	7.1	7.1	10.3	10.3	4.6
A0A8I3NT10	UBE2C	Ubiquitin conjugating enzyme E2 C OS=Canis lupus familiaris OX=9615 GN=UBE2C PE=3 SV=1	19.58	179	By MS/MS	By MS/MS	By MS/MS	By MS/MS	By MS/MS	By MS/MS	By MS/MS	By MS/MS	By MS/MS	By MS/MS	By MS/MS	By MS/MS	5	3	3	3	3	3	3	3	2	4	3	4	4	5	3	3	3	3	3	3	3	2	4	3	4	4	49.7	24.6	24.6	24.6	24.6	24.6	24.6
A0A8C0YYI7	DAB2	DAB adaptor protein 2 OS=Canis lupus familiaris OX=9615 GN=DAB2 PE=4 SV=1	56.711	531	By MS/MS	By MS/MS	By MS/MS				By MS/MS	By matching		By MS/MS			2	1	2	1	0	0	0	2	1	0	1	0	0	2	1	2	1	0	0	0	2	1	0	1	0	0	4.1	2.3	4.1	2.3	0	0	0
A0A8C0M3X8	TAF9	TATA-box binding protein associated factor 9 OS=Canis lupus familiaris OX=9615 GN=TAF9 PE=3 SV=1	33.513	307	By MS/MS	By MS/MS	By MS/MS	By MS/MS	By MS/MS	By MS/MS	By MS/MS	By MS/MS	By MS/MS	By MS/MS	By MS/MS	By MS/MS	6	2	2	2	3	3	4	3	2	2	3	4	4	5	1	1	1	2	2	3	2	1	1	2	3	3	23.5	8.5	8.5	8.5	11.7	13	15.6
A0A8C0M9I8	RBM27	RNA binding motif protein 27 OS=Canis lupus familiaris OX=9615 GN=RBM27 PE=4 SV=1	108.8	973	By MS/MS	By MS/MS	By MS/MS	By MS/MS	By MS/MS	By MS/MS	By MS/MS	By MS/MS	By MS/MS	By MS/MS	By MS/MS	By MS/MS	10	5	8	6	6	7	7	8	8	6	7	6	10	9	5	7	5	5	6	6	7	7	6	6	5	9	15.4	9.5	13.1	10.7	10.7	11.6	9.1
A0A8I3P1M0	DCTPP1	dCTP pyrophosphatase 1 OS=Canis lupus familiaris OX=9615 GN=DCTPP1 PE=4 SV=1	18.63	170					By matching	By matching				By MS/MS	By MS/MS	By MS/MS	1	0	0	0	0	1	1	0	0	0	1	1	1	1	0	0	0	0	1	1	0	0	0	1	1	1	11.8	0	0	0	0	11.8	11.8
A0A8I3MIJ9	GDPGP1	GDP-D-glucose phosphorylase 1 OS=Canis lupus familiaris OX=9615 GN=GDPGP1 PE=3 SV=1	43.133	393	By MS/MS	By MS/MS	By MS/MS	By MS/MS	By MS/MS	By MS/MS	By MS/MS	By MS/MS	By MS/MS	By MS/MS	By MS/MS	By MS/MS	4	3	1	1	2	2	2	2	1	3	2	2	3	4	3	1	1	2	2	2	2	1	3	2	2	3	16.3	14	4.6	4.6	6.9	6.9	6.9
A0A8C0M421	--	Acyl-coenzyme A oxidase OS=Canis lupus familiaris OX=9615 PE=3 SV=1	75.657	670	By MS/MS	By MS/MS	By MS/MS	By MS/MS	By MS/MS	By MS/MS	By matching	By MS/MS	By matching	By MS/MS	By MS/MS	By MS/MS	5	4	2	3	5	3	3	2	2	2	4	4	4	5	4	2	3	5	3	3	2	2	2	4	4	4	11	8.8	4.5	6.7	11	6.7	6.7
A0A8P0TAY7	CLPTM1	CLPTM1 regulator of GABA type A receptor forward trafficking OS=Canis lupus familiaris OX=9615 GN=CLPTM1 PE=3 SV=1	72.443	641	By MS/MS	By MS/MS	By MS/MS	By MS/MS	By MS/MS	By MS/MS	By MS/MS	By MS/MS	By MS/MS	By MS/MS	By matching	By MS/MS	6	3	2	3	3	3	3	3	3	2	2	2	3	6	3	2	3	3	3	3	3	3	2	2	2	3	14.8	8.9	6.6	8.4	5	5	5
A0A8I3N368	KATNB1	Katanin p80 WD40 repeat-containing subunit B1 OS=Canis lupus familiaris OX=9615 GN=KATNB1 PE=3 SV=1	72.311	655	By MS/MS	By MS/MS	By MS/MS	By MS/MS	By MS/MS	By MS/MS	By MS/MS	By MS/MS	By MS/MS	By MS/MS	By MS/MS	By MS/MS	7	4	2	2	5	2	3	1	3	3	2	2	3	7	4	2	2	5	2	3	1	3	3	2	2	3	15.4	6.7	3.8	3.5	12.5	3.1	4.7
A0A8P0TSY5	KCNAB2	Voltage-gated potassium channel subunit beta-2 OS=Canis lupus familiaris OX=9615 GN=KCNAB2 PE=3 SV=1	37.252	334	By MS/MS	By MS/MS	By MS/MS	By MS/MS	By MS/MS	By MS/MS	By MS/MS	By MS/MS	By MS/MS	By MS/MS	By MS/MS	By MS/MS	5	4	3	4	3	1	2	5	4	3	3	2	4	5	4	3	4	3	1	2	5	4	3	3	2	4	20.7	18.3	10.8	18.3	10.8	5.7	7.8
A0A8P0TGG8	TBC1D1	TBC1 domain family member 1 OS=Canis lupus familiaris OX=9615 GN=TBC1D1 PE=4 SV=1	49.399	444	By MS/MS	By MS/MS	By MS/MS			By MS/MS		By MS/MS					1	1	1	1	0	0	1	0	1	0	0	0	0	1	1	1	1	0	0	1	0	1	0	0	0	0	2.7	2.7	2.7	2.7	0	0	2.7
A0A8I3NM57	NOP16	Nucleolar protein 16 OS=Canis lupus familiaris OX=9615 GN=NOP16 PE=3 SV=1	21.188	178	By MS/MS	By MS/MS	By MS/MS	By MS/MS	By MS/MS	By MS/MS	By MS/MS	By MS/MS	By MS/MS	By MS/MS	By MS/MS	By MS/MS	6	5	5	4	3	5	5	4	4	4	4	5	5	6	5	5	4	3	5	5	4	4	4	4	5	5	42.7	33.1	33.1	27	19.1	36.5	36.5
A0A8C0M446	GPSM1	G protein signaling modulator 1 OS=Canis lupus familiaris OX=9615 GN=GPSM1 PE=3 SV=1	74.147	671	By MS/MS	By MS/MS	By MS/MS	By MS/MS	By MS/MS	By MS/MS	By MS/MS	By MS/MS	By MS/MS	By MS/MS	By MS/MS	By MS/MS	9	5	2	4	2	4	4	7	4	6	3	3	4	8	5	2	3	2	4	4	6	4	5	3	3	4	19.4	12.2	6.4	9.1	6.1	9.4	12.2
A0A8C0PQL8	--	General transcription factor IIA subunit 1 OS=Canis lupus familiaris OX=9615 PE=3 SV=1	41.425	375	By MS/MS	By MS/MS	By MS/MS	By MS/MS	By MS/MS	By MS/MS	By MS/MS	By MS/MS	By MS/MS	By MS/MS	By MS/MS	By MS/MS	1	1	1	1	1	1	1	1	1	1	1	1	1	1	1	1	1	1	1	1	1	1	1	1	1	1	2.9	2.9	2.9	2.9	2.9	2.9	2.9
A0A8C0RVD4	POLG	DNA polymerase subunit gamma-1 OS=Canis lupus familiaris OX=9615 GN=POLG PE=4 SV=1	129.65	1158		By MS/MS		By matching	By MS/MS	By MS/MS	By MS/MS	By matching	By MS/MS	By matching	By MS/MS	By matching	4	0	1	0	1	3	2	1	2	2	1	1	1	4	0	1	0	1	3	2	1	2	2	1	1	1	5.4	0	1.6	0	0.9	3.8	2.4
A0A8C0M482	CRIP2	Cysteine rich protein 2 OS=Canis lupus familiaris OX=9615 GN=CRIP2 PE=4 SV=1	22.565	208	By MS/MS	By MS/MS	By MS/MS	By MS/MS	By MS/MS	By MS/MS	By MS/MS	By MS/MS	By MS/MS	By MS/MS	By MS/MS	By MS/MS	5	3	5	3	5	4	5	4	4	4	5	4	4	5	3	5	3	5	4	5	4	4	4	5	4	4	56.7	36.5	56.7	36.5	56.7	50	56.7
A0A8I3MNF1	SNRPA	U1 small nuclear ribonucleoprotein A OS=Canis lupus familiaris OX=9615 GN=SNRPA PE=3 SV=1	31.233	282	By MS/MS	By MS/MS	By MS/MS	By MS/MS	By MS/MS	By MS/MS	By MS/MS		By MS/MS	By MS/MS	By MS/MS	By MS/MS	6	2	2	3	4	4	4	1	0	1	4	4	6	6	2	2	3	4	4	4	1	0	1	4	4	6	31.9	16.7	14.9	20.2	21.6	18.8	20.6
A0A8C0PK30	CCNY	Cyclin Y OS=Canis lupus familiaris OX=9615 GN=CCNY PE=3 SV=1	30.856	265			By MS/MS	By MS/MS	By MS/MS	By MS/MS	By MS/MS			By MS/MS	By MS/MS	By MS/MS	3	0	0	1	1	3	1	1	0	0	2	3	3	3	0	0	1	1	3	1	1	0	0	2	3	3	15.1	0	0	6.4	4.2	15.1	4.2
A0A8C0SJ73	PRKAA1	Acetyl-CoA carboxylase kinase OS=Canis lupus familiaris OX=9615 GN=PRKAA1 PE=3 SV=1	64.007	559	By MS/MS	By MS/MS	By MS/MS	By MS/MS	By MS/MS	By MS/MS	By MS/MS	By MS/MS	By MS/MS	By MS/MS	By MS/MS	By MS/MS	12	8	8	8	10	9	10	10	9	9	9	8	10	10	6	6	6	8	7	9	8	7	7	7	7	8	30.1	22.4	22.4	22.4	26.3	24.5	25.2
A0A8I3NH16	PTPN21	Tyrosine-protein phosphatase non-receptor type OS=Canis lupus familiaris OX=9615 GN=PTPN21 PE=3 SV=1	132.25	1170	By MS/MS		By matching	By MS/MS	By MS/MS	By MS/MS	By MS/MS	By MS/MS	By MS/MS	By matching	By matching	By matching	3	1	0	1	1	2	1	1	1	1	1	1	1	3	1	0	1	1	2	1	1	1	1	1	1	1	2.9	0.6	0	0.6	0.9	2	0.6
A0A8P0TBJ2	SLC25A21	Solute carrier family 25 member 21 OS=Canis lupus familiaris OX=9615 GN=SLC25A21 PE=3 SV=1	30.207	269		By matching		By MS/MS	By MS/MS	By MS/MS	By MS/MS			By matching	By MS/MS	By MS/MS	3	0	1	0	1	2	2	1	0	0	2	3	3	3	0	1	0	1	2	2	1	0	0	2	3	3	11.5	0	3	0	4.5	7.4	7.4
A0A8I3MNQ2	NCF2	Neutrophil cytosolic factor 2 OS=Canis lupus familiaris OX=9615 GN=NCF2 PE=3 SV=1	49.778	444	By matching	By MS/MS	By matching			By MS/MS		By MS/MS		By matching		By matching	1	1	1	1	0	0	1	0	1	0	1	0	1	1	1	1	1	0	0	1	0	1	0	1	0	1	3.4	3.4	3.4	3.4	0	0	3.4
A0A8I3RS35	TMEM91	2-oxoisovalerate dehydrogenase subunit alpha OS=Canis lupus familiaris OX=9615 GN=TMEM91 PE=3 SV=1	53.871	479	By MS/MS	By MS/MS	By MS/MS	By MS/MS	By MS/MS	By MS/MS	By MS/MS	By matching	By MS/MS	By MS/MS	By MS/MS	By MS/MS	4	3	3	2	3	3	3	2	2	2	3	2	2	4	3	3	2	3	3	3	2	2	2	3	2	2	13.4	10	9.8	6.5	9.8	10	9.8
A0A8I3NMK5	CLIC1	Chloride intracellular channel protein OS=Canis lupus familiaris OX=9615 GN=CLIC1 PE=3 SV=1	27.02	241	By MS/MS	By MS/MS	By MS/MS	By MS/MS	By MS/MS	By MS/MS	By MS/MS	By MS/MS	By MS/MS	By MS/MS	By MS/MS	By MS/MS	11	9	9	9	10	10	11	9	9	10	11	9	11	3	2	2	2	3	3	3	2	2	3	3	3	3	64.7	51.9	51.9	51.9	55.6	55.6	64.7
A0A8P0NU54	KIAA1191	Putative monooxygenase p33MONOX OS=Canis lupus familiaris OX=9615 GN=KIAA1191 PE=3 SV=1	22.188	202	By MS/MS	By MS/MS	By MS/MS	By MS/MS			By MS/MS			By MS/MS	By MS/MS	By matching	1	1	1	1	1	0	0	1	0	0	1	1	1	1	1	1	1	1	0	0	1	0	0	1	1	1	5.9	5.9	5.9	5.9	5.9	0	0
A0A8I3N7S7	ANKS6	Ankyrin repeat and sterile alpha motif domain containing 6 OS=Canis lupus familiaris OX=9615 GN=ANKS6 PE=4 SV=1	92.31	873					By MS/MS	By MS/MS						By MS/MS	1	0	0	0	0	1	1	0	0	0	0	0	1	1	0	0	0	0	1	1	0	0	0	0	0	1	1.7	0	0	0	0	1.7	1.7
A0A8P0S6X2	DDAH2	dimethylargininase OS=Canis lupus familiaris OX=9615 GN=DDAH2 PE=3 SV=1	29.71	285	By MS/MS	By MS/MS	By MS/MS	By MS/MS	By MS/MS	By matching	By MS/MS	By matching	By MS/MS	By MS/MS	By MS/MS	By matching	3	1	1	1	2	2	1	1	1	1	2	1	1	3	1	1	1	2	2	1	1	1	1	2	1	1	20	4.9	4.9	4.9	14.4	14.4	9.5
A0A8I3MFC7	TXNL4A	Thioredoxin-like protein OS=Canis lupus familiaris OX=9615 GN=TXNL4A PE=3 SV=1	16.8	142	By MS/MS				By MS/MS	By MS/MS	By MS/MS	By MS/MS	By MS/MS	By matching	By matching	By matching	2	1	0	0	0	1	1	1	1	1	1	1	1	2	1	0	0	0	1	1	1	1	1	1	1	1	25.4	16.2	0	0	0	9.2	16.2
A0A8C0M4J7	CORO7	Coronin OS=Canis lupus familiaris OX=9615 GN=CORO7 PE=3 SV=1	114.07	1048	By MS/MS	By MS/MS	By MS/MS	By MS/MS	By MS/MS	By MS/MS	By MS/MS	By MS/MS	By MS/MS	By MS/MS	By MS/MS	By MS/MS	7	6	4	5	4	5	5	4	4	6	5	5	5	7	6	4	5	4	5	5	4	4	6	5	5	5	8.4	7.3	5.7	6.4	5.8	6.8	6.8
A0A8I3NV71	CYB5R1	NADH-cytochrome b5 reductase OS=Canis lupus familiaris OX=9615 GN=CYB5R1 PE=3 SV=1	33.943	305	By MS/MS	By MS/MS	By MS/MS	By MS/MS	By MS/MS	By MS/MS	By MS/MS	By MS/MS	By MS/MS	By MS/MS	By MS/MS	By MS/MS	5	2	2	3	2	2	2	4	3	4	4	3	4	5	2	2	3	2	2	2	4	3	4	4	3	4	25.9	8.2	8.2	11.1	9.8	9.8	9.8
A0A8C0M4K6	CBX1	Chromobox 1 OS=Canis lupus familiaris OX=9615 GN=CBX1 PE=4 SV=1	19.151	166	By MS/MS	By matching	By MS/MS	By MS/MS	By MS/MS	By MS/MS	By matching	By matching	By matching	By MS/MS	By MS/MS	By MS/MS	3	2	2	2	3	3	2	1	1	1	3	3	2	2	1	1	1	2	2	1	0	0	0	2	2	1	37.3	19.9	27.1	19.9	37.3	37.3	27.1
A0A8I3MK45	GEMIN2	Gem-associated protein 2 OS=Canis lupus familiaris OX=9615 GN=GEMIN2 PE=3 SV=1	29.836	265	By MS/MS	By MS/MS	By matching	By MS/MS	By MS/MS	By MS/MS		By MS/MS	By MS/MS	By matching	By MS/MS	By matching	2	1	1	1	1	2	1	0	1	1	1	2	1	2	1	1	1	1	2	1	0	1	1	1	2	1	9.4	4.5	4.5	4.5	4.5	9.4	4.5
A0A8P0P4S6	SETD6	N-lysine methyltransferase SETD6 OS=Canis lupus familiaris OX=9615 GN=SETD6 PE=4 SV=1	47.935	419	By MS/MS	By MS/MS	By MS/MS	By MS/MS	By MS/MS	By MS/MS	By MS/MS	By MS/MS	By MS/MS	By matching	By MS/MS	By MS/MS	3	2	2	2	1	1	2	2	1	2	1	1	2	3	2	2	2	1	1	2	2	1	2	1	1	2	8.1	4.8	4.8	5.5	2.1	2.6	4.8
A0A8C0T0J0	--	Rho guanine nucleotide exchange factor 12 OS=Canis lupus familiaris OX=9615 PE=4 SV=1	165.55	1480	By MS/MS	By matching	By matching	By matching	By matching	By matching	By MS/MS	By matching	By matching	By matching	By matching	By matching	12	6	4	4	4	6	3	5	4	4	4	3	4	1	1	0	0	0	0	0	1	0	0	0	0	0	13.2	6.8	3.6	3.6	3	6.5	2.8
A0A8I3N203	SMIM20	Small integral membrane protein 20 OS=Canis lupus familiaris OX=9615 GN=SMIM20 PE=4 SV=1	7.5657	67						By MS/MS	By matching	By MS/MS					1	0	0	0	0	0	1	1	1	0	0	0	0	1	0	0	0	0	0	1	1	1	0	0	0	0	20.9	0	0	0	0	0	20.9
A0A8I3PMN7	DRG2	Developmentally regulated GTP binding protein 2 OS=Canis lupus familiaris OX=9615 GN=DRG2 PE=4 SV=1	40.732	364	By MS/MS	By MS/MS	By MS/MS	By MS/MS	By MS/MS	By MS/MS	By matching	By MS/MS	By MS/MS	By MS/MS	By MS/MS	By MS/MS	7	3	3	3	5	4	5	1	4	2	3	3	5	7	3	3	3	5	4	5	1	4	2	3	3	5	23.1	10.2	10.4	11	17	14.3	17
A0A8I3PKQ3	COMMD9	COMM domain containing 9 OS=Canis lupus familiaris OX=9615 GN=COMMD9 PE=4 SV=1	21.796	198	By MS/MS	By MS/MS	By MS/MS	By MS/MS	By MS/MS	By MS/MS	By MS/MS	By MS/MS	By MS/MS	By MS/MS	By MS/MS	By MS/MS	7	3	3	3	5	6	6	3	2	3	6	6	5	7	3	3	3	5	6	6	3	2	3	6	6	5	53.5	31.3	31.3	31.3	41.9	48	48
A0A8C0YTV2	--	WASP like actin nucleation promoting factor OS=Canis lupus familiaris OX=9615 PE=4 SV=1	53.962	499	By MS/MS	By MS/MS	By MS/MS	By MS/MS	By MS/MS	By MS/MS	By MS/MS	By MS/MS	By MS/MS	By MS/MS	By MS/MS	By MS/MS	8	3	4	5	6	5	5	2	3	4	6	5	6	8	3	4	5	6	5	5	2	3	4	6	5	6	34.5	17	19.2	24.2	24.6	20.4	20.4
A0A8C0M4V5	RPRD1B	Regulation of nuclear pre-mRNA domain-containing protein OS=Canis lupus familiaris OX=9615 GN=RPRD1B PE=3 SV=1	36.899	326	By MS/MS	By MS/MS	By MS/MS	By MS/MS	By MS/MS	By MS/MS	By MS/MS	By MS/MS	By MS/MS	By MS/MS	By MS/MS	By MS/MS	7	5	3	4	4	5	3	5	2	5	3	3	5	6	5	3	4	3	4	2	5	2	5	3	3	4	35.6	23.9	17.2	22.1	17.2	27	14.1
A0A8C0M6M5	NFRKB	Nuclear factor related to kappaB binding protein OS=Canis lupus familiaris OX=9615 GN=NFRKB PE=4 SV=1	133.02	1240	By MS/MS		By MS/MS	By MS/MS	By MS/MS	By MS/MS	By MS/MS		By MS/MS	By MS/MS	By MS/MS	By MS/MS	6	4	0	2	4	4	3	1	0	2	3	3	4	6	4	0	2	4	4	3	1	0	2	3	3	4	7.3	5.2	0	2.7	4.2	4.2	3.1
A0A8P0NGR0	TACC3	Transforming acidic coiled-coil containing protein 3 OS=Canis lupus familiaris OX=9615 GN=TACC3 PE=3 SV=1	85.971	786	By MS/MS	By MS/MS	By MS/MS		By MS/MS	By MS/MS	By MS/MS	By MS/MS	By MS/MS	By MS/MS	By MS/MS	By MS/MS	4	2	2	1	0	1	1	2	2	3	1	1	1	4	2	2	1	0	1	1	2	2	3	1	1	1	6.2	4.3	4.1	2.3	0	2.3	2.3
A0A8C0M4W9	--	Sodium/potassium-transporting ATPase subunit beta OS=Canis lupus familiaris OX=9615 PE=3 SV=1	31.597	280	By MS/MS	By MS/MS	By MS/MS	By MS/MS	By MS/MS	By MS/MS	By MS/MS	By MS/MS	By MS/MS	By MS/MS	By MS/MS	By MS/MS	8	5	5	5	4	5	5	5	5	6	5	4	5	8	5	5	5	4	5	5	5	5	6	5	4	5	37.5	26.8	26.8	20	16.4	20	20
A0A8C0PJ90	--	Ribosome binding factor A OS=Canis lupus familiaris OX=9615 PE=4 SV=1	35.182	324		By MS/MS				By MS/MS			By MS/MS		By MS/MS		2	0	1	0	0	0	1	0	0	1	0	1	0	2	0	1	0	0	0	1	0	0	1	0	1	0	13.3	0	9	0	0	0	9
A0A8I3PAA1	EXOC5	Exocyst complex component 5 OS=Canis lupus familiaris OX=9615 GN=EXOC5 PE=3 SV=1	81.825	708	By MS/MS	By MS/MS	By MS/MS	By MS/MS	By MS/MS	By MS/MS	By MS/MS	By MS/MS	By MS/MS	By MS/MS	By MS/MS	By MS/MS	20	14	11	15	15	15	12	12	15	11	14	15	15	20	14	11	15	15	15	12	12	15	11	14	15	15	36.2	22.6	17.1	26.8	27.5	25.7	21.5
A0A8I3MQ14	RSPRY1	Ring finger and SPRY domain containing 1 OS=Canis lupus familiaris OX=9615 GN=RSPRY1 PE=4 SV=1	64.347	576	By MS/MS	By MS/MS	By MS/MS	By MS/MS	By MS/MS	By MS/MS	By MS/MS	By MS/MS	By MS/MS	By MS/MS	By MS/MS	By MS/MS	4	4	3	4	3	4	3	3	4	3	3	2	2	4	4	3	4	3	4	3	3	4	3	3	2	2	9.4	9.4	6.8	9.4	7.1	9.4	6.8
A0A8C0PUP6	CEP350	Centrosomal protein 350 OS=Canis lupus familiaris OX=9615 GN=CEP350 PE=4 SV=1	321.8	2850	By MS/MS	By MS/MS	By matching			By MS/MS	By MS/MS	By matching		By MS/MS	By matching		4	1	1	1	0	0	1	1	2	0	1	1	0	4	1	1	1	0	0	1	1	2	0	1	1	0	1.6	0.4	0.5	0.5	0	0	0.4
A0A8I3PQS5	RPS10	Ribosomal protein S10 OS=Canis lupus familiaris OX=9615 GN=RPS10 PE=3 SV=1	18.898	165	By MS/MS	By MS/MS	By MS/MS	By MS/MS	By MS/MS	By MS/MS	By MS/MS	By MS/MS	By MS/MS	By MS/MS	By MS/MS	By MS/MS	8	4	5	4	7	6	5	5	5	5	7	6	7	8	4	5	4	7	6	5	5	5	5	7	6	7	47.9	29.1	33.3	29.1	47.9	43.6	37.6
A0A8I3N393	DGAT1	O-acyltransferase OS=Canis lupus familiaris OX=9615 GN=DGAT1 PE=3 SV=1	70.862	636	By MS/MS	By MS/MS	By MS/MS	By MS/MS	By MS/MS	By MS/MS	By MS/MS	By MS/MS	By MS/MS	By MS/MS	By MS/MS	By MS/MS	5	4	2	4	5	4	3	3	4	3	4	3	3	5	4	2	4	5	4	3	3	4	3	4	3	3	10.1	8.3	4.4	8.3	10.1	8.3	7.1
A0A8I3NTY8	GNPDA1	Glucosamine-6-phosphate isomerase OS=Canis lupus familiaris OX=9615 GN=GNPDA1 PE=3 SV=1	32.603	289	By MS/MS	By MS/MS	By MS/MS	By MS/MS	By MS/MS	By MS/MS	By MS/MS	By MS/MS	By MS/MS	By MS/MS	By MS/MS	By MS/MS	8	6	5	6	7	7	7	6	5	7	8	8	8	6	5	5	6	6	6	6	5	5	6	6	6	6	40.8	31.1	27.3	32.9	36.7	36.7	36.7
A0A8I3MX43	SMG7	Nonsense-mediated mRNA decay factor OS=Canis lupus familiaris OX=9615 GN=SMG7 PE=4 SV=1	118.88	1063	By MS/MS	By MS/MS	By MS/MS	By MS/MS	By MS/MS	By MS/MS	By MS/MS	By MS/MS	By MS/MS	By MS/MS	By MS/MS	By MS/MS	5	3	3	2	2	4	2	3	4	4	2	2	3	5	3	3	2	2	4	2	3	4	4	2	2	3	5.3	2.7	3	1.9	1.8	3.9	1.8
A0A8C0M536	--	Heat shock protein 90 alpha family class A member 1 OS=Canis lupus familiaris OX=9615 PE=3 SV=1	84.632	732	By MS/MS	By MS/MS	By MS/MS	By MS/MS	By MS/MS	By MS/MS	By MS/MS	By MS/MS	By MS/MS	By MS/MS	By MS/MS	By MS/MS	39	31	33	31	32	33	32	32	32	30	31	32	35	23	18	19	18	19	21	18	17	18	17	18	19	22	52.9	43.7	46	42.3	48.9	47.7	46.4
A0A8I3PS81	DHRS7B	Dehydrogenase/reductase SDR family member 7B OS=Canis lupus familiaris OX=9615 GN=DHRS7B PE=3 SV=1	33.784	310	By MS/MS	By MS/MS	By MS/MS	By MS/MS	By MS/MS	By MS/MS	By MS/MS	By MS/MS	By MS/MS	By MS/MS	By MS/MS	By MS/MS	6	2	2	3	4	3	3	1	2	1	3	5	4	6	2	2	3	4	3	3	1	2	1	3	5	4	21.6	8.7	8.1	12.3	18.1	13.9	13.9
A0A8C0MAU2	--	Cyclin N-terminal domain-containing protein OS=Canis lupus familiaris OX=9615 PE=4 SV=1	29.465	266		By MS/MS	By MS/MS	By MS/MS	By MS/MS	By MS/MS		By MS/MS	By MS/MS	By MS/MS	By MS/MS	By MS/MS	1	0	1	1	1	1	1	0	1	1	1	1	1	1	0	1	1	1	1	1	0	1	1	1	1	1	4.1	0	4.1	4.1	4.1	4.1	4.1
A0A8I3MWR4	WDR61	Uncharacterized protein OS=Canis lupus familiaris OX=9615 GN=WDR61 PE=4 SV=1	33.515	305	By MS/MS	By MS/MS	By MS/MS	By MS/MS	By MS/MS	By MS/MS	By MS/MS	By MS/MS	By MS/MS	By MS/MS	By MS/MS	By MS/MS	10	7	8	8	9	8	8	7	8	7	8	8	10	10	7	8	8	9	8	8	7	8	7	8	8	10	48.2	40.3	43.9	43.9	44.3	38.7	38.7
A0A8I3NW16	PACSIN2	Protein kinase C and casein kinase substrate in neurons 2 OS=Canis lupus familiaris OX=9615 GN=PACSIN2 PE=3 SV=1	55.89	486	By MS/MS	By MS/MS	By MS/MS	By MS/MS	By MS/MS	By MS/MS	By MS/MS	By MS/MS	By MS/MS	By MS/MS	By MS/MS	By MS/MS	13	11	12	11	12	10	11	10	11	10	11	12	11	13	11	12	11	12	10	11	10	11	10	11	12	11	42	37.7	39.5	37.7	36.2	30.9	34.2
A0A8P0NBY0	THYN1	Thymocyte nuclear protein 1 OS=Canis lupus familiaris OX=9615 GN=THYN1 PE=4 SV=1	25.886	229	By MS/MS	By MS/MS	By MS/MS	By MS/MS	By MS/MS	By MS/MS	By MS/MS	By MS/MS	By MS/MS	By MS/MS	By MS/MS	By MS/MS	3	2	3	2	3	3	2	2	2	2	3	3	2	3	2	3	2	3	3	2	2	2	2	3	3	2	14.8	9.6	14.8	9.6	14.8	14.8	9.6
A0A8I3NUZ4	ARHGAP23	Rho GTPase activating protein 23 OS=Canis lupus familiaris OX=9615 GN=ARHGAP23 PE=4 SV=1	148.28	1371	By MS/MS	By matching	By MS/MS	By MS/MS	By matching	By MS/MS	By matching	By MS/MS	By MS/MS	By MS/MS	By MS/MS	By MS/MS	2	2	1	2	1	1	1	1	1	2	1	1	1	2	2	1	2	1	1	1	1	1	2	1	1	1	1.5	1.5	0.9	1.5	0.9	0.7	0.9
A0A8C0SJX2	--	Transmembrane protein 45B OS=Canis lupus familiaris OX=9615 PE=3 SV=1	31.636	274	By MS/MS	By MS/MS	By MS/MS	By MS/MS	By MS/MS	By MS/MS	By matching	By MS/MS	By MS/MS	By MS/MS	By MS/MS	By MS/MS	1	1	1	1	1	1	1	1	1	1	1	1	1	1	1	1	1	1	1	1	1	1	1	1	1	1	3.6	3.6	3.6	3.6	3.6	3.6	3.6
A0A8P0P3Q7	NUP93	Nuclear pore complex protein Nup93 OS=Canis lupus familiaris OX=9615 GN=NUP93 PE=3 SV=1	93.171	817	By MS/MS	By MS/MS	By MS/MS	By MS/MS	By MS/MS	By MS/MS	By MS/MS	By MS/MS	By MS/MS	By MS/MS	By MS/MS	By MS/MS	21	18	16	16	18	17	16	17	17	18	17	20	21	21	18	16	16	18	17	16	17	17	18	17	20	21	36.2	29.4	26.8	26.3	30.4	26.4	28.4
A0A8P0SBY1	VPS16	Vacuolar protein sorting-associated protein 16 homolog OS=Canis lupus familiaris OX=9615 GN=VPS16 PE=3 SV=1	91.964	815	By MS/MS	By MS/MS	By MS/MS	By MS/MS	By MS/MS	By MS/MS	By MS/MS	By MS/MS	By MS/MS	By MS/MS	By MS/MS	By MS/MS	9	5	5	6	8	5	5	4	5	5	7	5	8	9	5	5	6	8	5	5	4	5	5	7	5	8	15.2	8.8	8.8	10.7	13.4	9.3	8.3
A0A8I3N1S2	TMEM106A	Transmembrane protein 106A OS=Canis lupus familiaris OX=9615 GN=TMEM106A PE=3 SV=1	23.626	214	By MS/MS		By matching				By MS/MS	By MS/MS	By MS/MS				1	1	0	1	0	0	0	1	1	1	0	0	0	1	1	0	1	0	0	0	1	1	1	0	0	0	5.6	5.6	0	5.6	0	0	0
A0A8I3NGM3	NSD1	Nuclear receptor binding SET domain protein 1 OS=Canis lupus familiaris OX=9615 GN=NSD1 PE=4 SV=1	267.81	2429	By MS/MS	By MS/MS	By matching	By MS/MS	By MS/MS	By MS/MS	By MS/MS	By matching		By MS/MS	By MS/MS	By MS/MS	1	1	1	1	1	1	1	1	1	0	1	1	1	1	1	1	1	1	1	1	1	1	0	1	1	1	0.4	0.4	0.4	0.4	0.4	0.4	0.4
A0A8P0TQ22	POLR3B	DNA-directed RNA polymerase subunit beta OS=Canis lupus familiaris OX=9615 GN=POLR3B PE=3 SV=1	119.93	1063	By matching	By MS/MS	By MS/MS	By MS/MS	By MS/MS	By MS/MS	By matching	By matching	By matching	By MS/MS	By MS/MS	By MS/MS	4	1	2	1	3	2	2	2	1	1	2	3	2	4	1	2	1	3	2	2	2	1	1	2	3	2	6	1.1	2.2	1.1	4.6	2.2	2.2
A0A8I3MYG1	TUBB6	Tubulin beta chain OS=Canis lupus familiaris OX=9615 GN=TUBB6 PE=3 SV=1	49.867	446	By MS/MS	By MS/MS	By MS/MS	By MS/MS	By MS/MS	By MS/MS	By MS/MS	By MS/MS	By MS/MS	By MS/MS	By MS/MS	By MS/MS	18	16	17	17	17	17	18	16	17	18	17	18	17	4	3	4	4	4	4	4	3	4	4	4	4	4	60.1	57.6	57.8	57.8	57.8	57.8	60.1
A0A8I3RR47	BICDL2	BICD family like cargo adaptor 2 OS=Canis lupus familiaris OX=9615 GN=BICDL2 PE=4 SV=1	67.697	618	By MS/MS						By MS/MS				By MS/MS	By matching	2	1	0	0	0	0	0	1	0	0	0	1	1	2	1	0	0	0	0	0	1	0	0	0	1	1	5	2.3	0	0	0	0	0
A0A8I3N253	--	Large ribosomal subunit protein uL6 OS=Canis lupus familiaris OX=9615 PE=3 SV=1	22.278	196	By matching	By MS/MS		By matching	By matching	By matching	By matching			By matching	By matching	By MS/MS	3	1	1	0	1	1	1	1	0	0	1	1	2	2	0	1	0	0	0	0	0	0	0	0	0	1	20.9	7.1	13.8	0	7.1	7.1	7.1
A0A8I3PAI9	WDR33	WD repeat domain 33 OS=Canis lupus familiaris OX=9615 GN=WDR33 PE=4 SV=1	145.9	1336	By MS/MS	By MS/MS	By MS/MS	By MS/MS	By MS/MS	By MS/MS	By MS/MS	By MS/MS	By MS/MS	By MS/MS	By MS/MS	By MS/MS	10	5	5	5	7	5	7	6	7	4	7	6	6	10	5	5	5	7	5	7	6	7	4	7	6	6	11.2	6.5	5.4	6.5	8.1	6.5	9
A0A8C0SL89	--	Elongation factor 1-alpha OS=Canis lupus familiaris OX=9615 PE=3 SV=1	50.694	466	By matching	By matching	By matching	By matching	By matching	By matching	By matching	By matching	By matching	By matching	By matching	By MS/MS	17	12	13	14	14	15	16	12	14	12	14	15	15	1	0	0	0	0	0	0	0	0	0	0	0	1	45.7	34.3	34.3	36.7	36.5	38.8	38.8
A0A8I3MN58	SMAD4	Mothers against decapentaplegic homolog OS=Canis lupus familiaris OX=9615 GN=SMAD4 PE=3 SV=1	50.074	456	By MS/MS	By MS/MS	By MS/MS	By MS/MS	By MS/MS	By MS/MS	By MS/MS	By MS/MS	By MS/MS	By MS/MS	By MS/MS	By MS/MS	4	2	3	3	2	2	2	2	2	3	1	2	2	4	2	3	3	2	2	2	2	2	3	1	2	2	11.6	7.5	9.2	9.2	7.5	7	7.5
A0A8I3MWK3	DDX19A	DEAD-box helicase 19B OS=Canis lupus familiaris OX=9615 GN=DDX19A PE=4 SV=1	54.418	484	By matching	By matching	By matching	By matching	By MS/MS	By matching	By matching	By matching	By matching	By matching	By MS/MS	By matching	13	9	10	9	7	9	8	9	9	9	8	9	9	1	0	0	0	0	1	0	0	0	0	0	1	0	35.1	25.6	25.6	25	20.2	27.9	22.3
A0A8P0NJV5	NUP155	Nucleoporin 155 OS=Canis lupus familiaris OX=9615 GN=NUP155 PE=3 SV=1	141.22	1262	By MS/MS	By MS/MS	By MS/MS	By MS/MS	By MS/MS	By MS/MS	By MS/MS	By MS/MS	By MS/MS	By MS/MS	By MS/MS	By MS/MS	22	15	13	14	13	15	15	12	11	13	17	13	18	22	15	13	14	13	15	15	12	11	13	17	13	18	27.6	17.2	15.6	16.3	16.9	18.6	17.7
A0A8P0P608	VGLL4	Vestigial like family member 4 OS=Canis lupus familiaris OX=9615 GN=VGLL4 PE=3 SV=1	30.187	280	By MS/MS			By MS/MS	By MS/MS	By MS/MS	By MS/MS		By MS/MS	By MS/MS	By MS/MS	By MS/MS	4	1	0	0	2	4	2	1	0	1	1	2	1	4	1	0	0	2	4	2	1	0	1	1	2	1	20	3.6	0	0	8.6	20	8.6
A0A8C0M5I1	TUBB6	Tubulin beta 6 class V OS=Canis lupus familiaris OX=9615 GN=TUBB6 PE=3 SV=1	38.05	348	By matching	By matching	By MS/MS	By matching	By matching	By matching	By matching	By matching	By matching	By matching	By matching	By matching	7	7	7	7	6	6	6	6	6	6	6	6	6	1	1	1	1	0	0	0	0	0	0	0	0	0	35.1	35.1	35.1	35.1	29.3	29.3	29.3
A0A8I3N111	APLP2	Amyloid beta precursor like protein 2 OS=Canis lupus familiaris OX=9615 GN=APLP2 PE=3 SV=1	85.134	751	By MS/MS	By MS/MS	By matching	By MS/MS						By MS/MS	By MS/MS		4	1	1	1	1	0	0	0	0	0	1	1	0	4	1	1	1	1	0	0	0	0	0	1	1	0	7.3	1.7	1.6	1.7	1.6	0	0
A0A8C0RBE7	CEP192	SEH1 like nucleoporin OS=Canis lupus familiaris OX=9615 GN=CEP192 PE=4 SV=1	326.49	2954	By MS/MS	By MS/MS	By MS/MS	By MS/MS	By MS/MS	By MS/MS	By MS/MS	By MS/MS	By MS/MS	By MS/MS	By MS/MS	By MS/MS	16	10	11	8	11	8	12	12	9	7	11	10	11	16	10	11	8	11	8	12	12	9	7	11	10	11	7.6	4.1	4.5	3.4	5	3.6	5.3
A0A8P0P733	BCKDK	Protein-serine/threonine kinase OS=Canis lupus familiaris OX=9615 GN=BCKDK PE=3 SV=1	37.81	335	By MS/MS		By matching	By MS/MS	By MS/MS	By MS/MS		By matching	By matching	By MS/MS	By MS/MS	By matching	3	2	0	1	1	3	1	0	1	1	2	2	1	3	2	0	1	1	3	1	0	1	1	2	2	1	14.9	8.1	0	2.7	5.4	14.9	5.4
A0A8C0M5J7	TBC1D2	TBC1 domain family member 2 OS=Canis lupus familiaris OX=9615 GN=TBC1D2 PE=4 SV=1	104.63	924	By MS/MS	By MS/MS	By MS/MS	By MS/MS	By MS/MS	By MS/MS	By MS/MS	By MS/MS	By MS/MS	By MS/MS	By MS/MS	By MS/MS	16	12	8	10	8	9	9	12	10	10	10	9	10	16	12	8	10	8	9	9	12	10	10	10	9	10	25.9	20.7	13.9	17	11.9	12.8	13.2
A0A8I3RXH3	GRK6	G protein-coupled receptor kinase OS=Canis lupus familiaris OX=9615 GN=GRK6 PE=3 SV=1	64.366	560		By MS/MS	By MS/MS			By MS/MS	By MS/MS	By MS/MS	By MS/MS	By MS/MS		By MS/MS	1	0	1	1	0	0	1	1	1	1	1	0	1	1	0	1	1	0	0	1	1	1	1	1	0	1	2.5	0	2.5	2.5	0	0	2.5
A0A8I3RPP8	PURA	Purine rich element binding protein A OS=Canis lupus familiaris OX=9615 GN=PURA PE=3 SV=1	34.91	322	By MS/MS	By MS/MS	By MS/MS	By MS/MS	By MS/MS	By MS/MS	By MS/MS	By MS/MS	By MS/MS	By MS/MS	By MS/MS	By MS/MS	5	3	4	4	4	3	4	4	3	4	4	3	3	5	3	4	4	4	3	4	4	3	4	4	3	3	37.3	19.9	30.1	30.1	27	19.9	27
A0A8I3P1H4	ARAP3	ArfGAP with RhoGAP domain, ankyrin repeat and PH domain 3 OS=Canis lupus familiaris OX=9615 GN=ARAP3 PE=4 SV=1	151.38	1373	By MS/MS	By MS/MS	By MS/MS	By MS/MS	By MS/MS	By MS/MS	By MS/MS	By MS/MS	By MS/MS	By MS/MS	By MS/MS	By MS/MS	7	4	3	6	3	3	3	4	3	3	6	5	3	7	4	3	6	3	3	3	4	3	3	6	5	3	6.4	3.7	3.2	5.6	2.7	2.7	2.3
A0A8C0M5N2	--	G3BP stress granule assembly factor 1 OS=Canis lupus familiaris OX=9615 PE=4 SV=1	57.562	508	By MS/MS	By MS/MS	By MS/MS	By MS/MS	By MS/MS	By MS/MS	By MS/MS	By MS/MS	By MS/MS	By MS/MS	By MS/MS	By MS/MS	16	11	11	13	13	13	11	14	13	14	14	12	11	15	10	10	12	12	12	11	13	12	13	13	12	11	42.1	36.6	34.4	38.8	36.2	35.8	33.1
A0A8P0NUD5	NCOR1	Nuclear receptor corepressor 1 OS=Canis lupus familiaris OX=9615 GN=NCOR1 PE=3 SV=1	273.84	2482		By MS/MS		By MS/MS	By MS/MS	By MS/MS	By MS/MS			By MS/MS	By MS/MS	By matching	3	0	1	0	2	1	2	2	0	0	2	1	1	3	0	1	0	2	1	2	2	0	0	2	1	1	1.5	0	0.5	0	1	0.4	1
A0A8C0QEP7	RASAL2	RAS protein activator like 2 OS=Canis lupus familiaris OX=9615 GN=RASAL2 PE=4 SV=1	172.86	1548	By MS/MS	By MS/MS	By MS/MS	By MS/MS	By MS/MS	By MS/MS	By MS/MS	By MS/MS	By MS/MS	By MS/MS	By MS/MS	By MS/MS	13	4	5	6	6	8	8	5	3	8	8	9	5	1	0	0	0	0	0	1	0	0	1	0	1	0	11.6	3.3	4.1	5.2	5	7.1	6.8
A0A8C0M5U2	RBPJ	Recombination signal binding protein for immunoglobulin kappa J region OS=Canis lupus familiaris OX=9615 GN=RBPJ PE=3 SV=1	43.463	382	By matching	By matching	By MS/MS				By MS/MS	By MS/MS					4	1	1	2	0	0	0	4	1	0	0	0	0	4	1	1	2	0	0	0	4	1	0	0	0	0	11.8	2.9	2.9	6	0	0	0
A0A8I3PGP5	IFTAP	Intraflagellar transport associated protein OS=Canis lupus familiaris OX=9615 GN=IFTAP PE=4 SV=1	27.124	244	By MS/MS		By MS/MS	By matching	By matching	By matching	By MS/MS		By MS/MS	By MS/MS		By MS/MS	1	1	0	1	1	1	1	1	0	1	1	0	1	1	1	0	1	1	1	1	1	0	1	1	0	1	4.5	4.5	0	4.5	4.5	4.5	4.5
A0A8P0NUN5	LSR	Lipolysis stimulated lipoprotein receptor OS=Canis lupus familiaris OX=9615 GN=LSR PE=4 SV=1	54.504	490	By MS/MS	By MS/MS	By MS/MS	By MS/MS	By MS/MS	By MS/MS	By MS/MS	By MS/MS	By MS/MS	By MS/MS	By MS/MS	By MS/MS	5	2	2	3	3	3	3	3	2	2	5	3	5	5	2	2	3	3	3	3	3	2	2	5	3	5	14.7	5.1	5.1	8.2	8.2	8.2	8.2
A0A8I3MUP2	PRPF31	U4/U6 small nuclear ribonucleoprotein Prp31 OS=Canis lupus familiaris OX=9615 GN=PRPF31 PE=3 SV=1	55.441	499	By MS/MS	By MS/MS	By MS/MS	By MS/MS	By MS/MS	By MS/MS	By MS/MS	By MS/MS	By MS/MS	By MS/MS	By MS/MS	By MS/MS	8	4	4	5	4	5	5	4	5	4	4	5	5	8	4	4	5	4	5	5	4	5	4	4	5	5	29.3	13	13.8	19.2	13	17.8	16.2
A0A8I3P8Y4	VPS41	Vacuolar protein sorting-associated protein 41 homolog OS=Canis lupus familiaris OX=9615 GN=VPS41 PE=3 SV=1	95.848	829	By MS/MS	By MS/MS	By MS/MS	By MS/MS	By MS/MS	By MS/MS	By MS/MS	By MS/MS	By MS/MS	By MS/MS	By MS/MS	By MS/MS	6	2	1	1	3	3	2	3	2	1	3	3	2	6	2	1	1	3	3	2	3	2	1	3	3	2	9.8	4	2.7	2.7	5.4	5.4	4.1
A0A8C0Q8E6	GRPEL2	GrpE protein homolog OS=Canis lupus familiaris OX=9615 GN=GRPEL2 PE=3 SV=1	25.203	225	By MS/MS	By MS/MS				By MS/MS	By MS/MS	By MS/MS					1	1	1	0	0	0	1	1	1	0	0	0	0	1	1	1	0	0	0	1	1	1	0	0	0	0	6.7	6.7	6.7	0	0	0	6.7
A0A8I3NLT5	CTR9	CTR9 homolog, Paf1/RNA polymerase II complex component OS=Canis lupus familiaris OX=9615 GN=CTR9 PE=4 SV=1	133.54	1173	By MS/MS	By MS/MS	By MS/MS	By MS/MS	By MS/MS	By MS/MS	By MS/MS	By MS/MS	By MS/MS	By MS/MS	By MS/MS	By MS/MS	9	5	4	4	4	4	5	5	3	6	6	5	4	9	5	4	4	4	4	5	5	3	6	6	5	4	11.1	5.3	4.4	5.5	4.5	4.5	5.8
A0A8C0M723	--	Leucine rich repeat containing 47 OS=Canis lupus familiaris OX=9615 PE=4 SV=1	59.244	546	By MS/MS	By MS/MS	By MS/MS	By MS/MS	By MS/MS	By MS/MS	By MS/MS	By MS/MS	By MS/MS	By MS/MS	By MS/MS	By MS/MS	15	14	11	12	8	9	10	13	13	12	8	9	10	15	14	11	12	8	9	10	13	13	12	8	9	10	42.5	38.1	26.9	32.1	18.3	23.1	25.3
A0A8C0M603	TCOF1	LisH domain-containing protein OS=Canis lupus familiaris OX=9615 GN=TCOF1 PE=4 SV=1	149.56	1461	By MS/MS	By MS/MS	By MS/MS	By MS/MS	By MS/MS	By MS/MS	By MS/MS	By MS/MS	By MS/MS	By MS/MS	By MS/MS	By MS/MS	12	8	7	7	9	8	7	7	8	6	10	9	9	12	8	7	7	9	8	7	7	8	6	10	9	9	12.6	8.4	7	7.7	9.7	9	7.2
A0A8P0SI27	LAMC1	Laminin subunit gamma 1 OS=Canis lupus familiaris OX=9615 GN=LAMC1 PE=4 SV=1	177.46	1608	By MS/MS	By MS/MS	By MS/MS	By MS/MS	By MS/MS	By MS/MS	By MS/MS	By MS/MS	By MS/MS	By MS/MS	By MS/MS	By MS/MS	14	8	5	9	6	8	5	7	6	2	7	3	4	14	8	5	9	6	8	5	7	6	2	7	3	4	14.5	9	5	10	5.2	7.2	4.6
A0A8C0M630	--	Coiled-coil domain containing 97 OS=Canis lupus familiaris OX=9615 PE=4 SV=1	39.1	344					By MS/MS	By MS/MS	By MS/MS					By MS/MS	2	0	0	0	0	1	1	1	0	0	0	0	2	2	0	0	0	0	1	1	1	0	0	0	0	2	13.1	0	0	0	0	4.4	4.4
A0A8P0TT84	PAQR4	Progestin and adipoQ receptor family member 4 OS=Canis lupus familiaris OX=9615 GN=PAQR4 PE=3 SV=1	21.425	199					By MS/MS					By MS/MS	By MS/MS	By matching	1	0	0	0	0	1	0	0	0	0	1	1	1	1	0	0	0	0	1	0	0	0	0	1	1	1	7.5	0	0	0	0	7.5	0
A0A8C0M636	--	CXXC motif containing zinc binding protein OS=Canis lupus familiaris OX=9615 PE=3 SV=1	18.122	160				By MS/MS								By MS/MS	1	0	0	0	1	0	0	0	0	0	0	0	1	1	0	0	0	1	0	0	0	0	0	0	0	1	10	0	0	0	10	0	0
A0A8I3RY05	DUSP3	Dual specificity protein phosphatase OS=Canis lupus familiaris OX=9615 GN=DUSP3 PE=3 SV=1	20.504	185	By MS/MS	By MS/MS	By MS/MS	By MS/MS	By MS/MS	By MS/MS	By MS/MS	By MS/MS	By MS/MS	By MS/MS	By MS/MS	By MS/MS	6	6	4	4	4	4	3	4	5	6	4	4	4	6	6	4	4	4	4	3	4	5	6	4	4	4	41.6	41.6	26.5	26.5	27	27	18.9
A0A8P0SN60	PKMYT1	Protein kinase, membrane associated tyrosine/threonine 1 OS=Canis lupus familiaris OX=9615 GN=PKMYT1 PE=3 SV=1	54.172	497	By MS/MS	By MS/MS	By matching	By matching	By matching	By matching	By matching	By matching	By MS/MS	By MS/MS	By matching	By matching	3	3	2	2	1	1	1	1	1	2	1	1	1	3	3	2	2	1	1	1	1	1	2	1	1	1	7.6	7.6	5.2	5.2	2.6	2.6	2.6
A0A8P0NJY4	CXXC1	CXXC-type zinc finger protein 1 OS=Canis lupus familiaris OX=9615 GN=CXXC1 PE=4 SV=1	75.43	654	By MS/MS	By MS/MS	By matching	By MS/MS	By MS/MS	By MS/MS	By MS/MS	By matching	By matching	By MS/MS	By MS/MS	By MS/MS	3	2	1	1	2	2	2	2	1	1	1	3	2	3	2	1	1	2	2	2	2	1	1	1	3	2	5.2	3.5	1.4	1.4	3.1	3.5	3.1
A0A8C0MC89	--	PCF11 cleavage and polyadenylation factor subunit OS=Canis lupus familiaris OX=9615 PE=4 SV=1	166.33	1491	By MS/MS	By MS/MS	By MS/MS	By MS/MS	By MS/MS	By MS/MS	By MS/MS	By MS/MS	By MS/MS	By MS/MS	By MS/MS	By MS/MS	4	3	3	3	2	3	2	3	3	3	2	2	1	4	3	3	3	2	3	2	3	3	3	2	2	1	3.9	3.2	3.1	2.3	1.5	3.1	1.5
A0A8I3MLV2	WTIP	WT1 interacting protein OS=Canis lupus familiaris OX=9615 GN=WTIP PE=4 SV=1	43.729	415	By matching		By MS/MS		By MS/MS	By matching	By MS/MS	By MS/MS				By MS/MS	1	1	0	1	0	1	1	1	1	0	0	0	1	1	1	0	1	0	1	1	1	1	0	0	0	1	2.9	2.9	0	2.9	0	2.9	2.9
A0A8C0RCE1	--	Kelch like family member 5 OS=Canis lupus familiaris OX=9615 PE=4 SV=1	63.448	567							By MS/MS		By MS/MS				1	0	0	0	0	0	0	1	0	1	0	0	0	1	0	0	0	0	0	0	1	0	1	0	0	0	2.5	0	0	0	0	0	0
A0A8C0RBF6	--	SET domain containing 1A, histone lysine methyltransferase OS=Canis lupus familiaris OX=9615 PE=4 SV=1	181.06	1667				By matching	By MS/MS	By MS/MS				By MS/MS	By MS/MS	By MS/MS	2	0	0	0	1	1	1	0	0	0	2	1	1	2	0	0	0	1	1	1	0	0	0	2	1	1	1.3	0	0	0	0.6	0.6	0.6
A0A8I3RVH2	TRIM23	Tripartite motif containing 23 OS=Canis lupus familiaris OX=9615 GN=TRIM23 PE=4 SV=1	53.522	481	By MS/MS	By MS/MS	By MS/MS	By MS/MS	By MS/MS	By MS/MS	By MS/MS	By MS/MS	By MS/MS	By MS/MS	By MS/MS	By MS/MS	1	1	1	1	1	1	1	1	1	1	1	1	1	1	1	1	1	1	1	1	1	1	1	1	1	1	2.1	2.1	2.1	2.1	2.1	2.1	2.1
A0A8P0T2B0	OSBPL8	Oxysterol-binding protein OS=Canis lupus familiaris OX=9615 GN=OSBPL8 PE=3 SV=1	97.085	847	By MS/MS	By MS/MS	By MS/MS	By MS/MS	By MS/MS	By MS/MS	By MS/MS	By MS/MS	By MS/MS	By MS/MS	By MS/MS	By MS/MS	6	5	5	4	3	3	2	3	3	3	3	3	3	6	5	5	4	3	3	2	3	3	3	3	3	3	11	8.9	9.2	7.4	5.3	5.3	3.1
A0A8C0M6B8	CAPN2	Calpain-2 catalytic subunit OS=Canis lupus familiaris OX=9615 GN=CAPN2 PE=3 SV=1	79.446	696	By MS/MS	By MS/MS	By MS/MS	By MS/MS	By MS/MS	By MS/MS	By MS/MS	By MS/MS	By MS/MS	By MS/MS	By MS/MS	By MS/MS	24	14	15	15	20	18	18	14	16	14	20	19	22	24	14	15	15	20	18	18	14	16	14	20	19	22	54	32.6	31	29.5	46.3	42.7	38.8
A0A8I3N3G1	NDST1	[heparan sulfate]-glucosamine N-sulfotransferase OS=Canis lupus familiaris OX=9615 GN=NDST1 PE=3 SV=1	94.381	825		By MS/MS		By MS/MS	By MS/MS	By matching					By MS/MS	By matching	2	0	1	0	1	1	1	0	0	0	0	2	1	2	0	1	0	1	1	1	0	0	0	0	2	1	2.9	0	1.3	0	1.3	1.6	1.6
A0A8I3RY12	UTP23	UTP23 small subunit processome component OS=Canis lupus familiaris OX=9615 GN=UTP23 PE=4 SV=1	11.978	103	By MS/MS	By MS/MS	By MS/MS	By MS/MS	By MS/MS		By MS/MS		By matching	By MS/MS	By MS/MS	By MS/MS	1	1	1	1	1	1	0	1	0	1	1	1	1	1	1	1	1	1	1	0	1	0	1	1	1	1	11.7	11.7	11.7	11.7	11.7	11.7	0
A0A8I3MS52	OXCT1	Succinyl-CoA:3-ketoacid-coenzyme A transferase OS=Canis lupus familiaris OX=9615 GN=OXCT1 PE=3 SV=1	56.192	518	By MS/MS	By MS/MS	By MS/MS	By MS/MS	By MS/MS	By MS/MS	By MS/MS	By MS/MS	By MS/MS	By MS/MS	By MS/MS	By MS/MS	11	8	7	9	11	8	8	8	8	9	7	7	9	11	8	7	9	11	8	8	8	8	9	7	7	9	32.2	21.6	19.9	23.7	32.2	22	21
A0A8P0NN69	--	THUMP domain-containing protein OS=Canis lupus familiaris OX=9615 PE=3 SV=1	53.803	481	By MS/MS	By MS/MS	By MS/MS	By MS/MS	By MS/MS	By MS/MS	By MS/MS	By MS/MS	By MS/MS	By MS/MS	By MS/MS	By MS/MS	8	3	3	5	6	5	6	6	4	4	4	4	3	8	3	3	5	6	5	6	6	4	4	4	4	3	21	7.3	7.9	12.5	14.8	11.9	14.1
A0A8C0M6F0	--	Drebrin 1 OS=Canis lupus familiaris OX=9615 PE=4 SV=1	118.37	1080	By MS/MS	By MS/MS	By MS/MS	By MS/MS	By MS/MS	By MS/MS	By MS/MS	By MS/MS	By MS/MS	By MS/MS	By MS/MS	By MS/MS	19	12	11	10	11	11	10	13	10	8	14	12	12	13	7	8	6	8	7	7	8	8	7	10	8	8	26.3	17.7	16.9	12.4	13.6	15.4	13.5
A0A8I3MI98	USP48	Ubiquitin carboxyl-terminal hydrolase 48 OS=Canis lupus familiaris OX=9615 GN=USP48 PE=3 SV=1	112.48	976	By MS/MS	By MS/MS	By MS/MS	By MS/MS	By MS/MS	By MS/MS	By MS/MS	By MS/MS	By MS/MS	By MS/MS	By MS/MS	By MS/MS	9	9	6	6	6	5	5	6	7	5	6	7	6	9	9	6	6	6	5	5	6	7	5	6	7	6	12.4	12.4	9.2	9	9	7.2	7.9
A0A8P0STD4	--	PIN domain-containing protein OS=Canis lupus familiaris OX=9615 PE=3 SV=1	23.339	198	By MS/MS	By MS/MS	By MS/MS	By MS/MS	By MS/MS	By MS/MS	By MS/MS	By MS/MS	By MS/MS	By MS/MS	By MS/MS	By MS/MS	3	2	2	2	2	2	2	2	2	2	2	2	2	3	2	2	2	2	2	2	2	2	2	2	2	2	20.2	12.6	12.6	12.6	14.6	14.6	14.6
A0A8C0M6H5	BDP1	B double prime 1, subunit of RNA polymerase III transcription initiation factor IIIB OS=Canis lupus familiaris OX=9615 GN=BDP1 PE=4 SV=1	285.22	2558			By MS/MS	By MS/MS						By MS/MS		By MS/MS	1	0	0	1	1	0	0	0	0	0	1	0	1	1	0	0	1	1	0	0	0	0	0	1	0	1	0.4	0	0	0.4	0.4	0	0
A0A8C0QFZ2	CSNK2A2	Casein kinase 2 alpha 2 OS=Canis lupus familiaris OX=9615 GN=CSNK2A2 PE=3 SV=1	40.235	343	By MS/MS	By MS/MS	By MS/MS	By MS/MS	By MS/MS	By MS/MS	By MS/MS	By MS/MS	By MS/MS	By MS/MS	By MS/MS	By MS/MS	4	3	3	4	3	2	3	2	3	4	2	3	2	4	3	3	4	3	2	3	2	3	4	2	3	2	12.8	9.9	10.5	12.8	9.9	6.4	8.7
A0A8I3MJQ5	FANCI	FA complementation group I OS=Canis lupus familiaris OX=9615 GN=FANCI PE=4 SV=1	140.51	1252	By MS/MS	By MS/MS	By MS/MS	By MS/MS	By MS/MS	By MS/MS	By MS/MS	By MS/MS	By MS/MS	By MS/MS	By MS/MS	By matching	11	2	1	3	2	4	6	4	4	4	4	2	2	11	2	1	3	2	4	6	4	4	4	4	2	2	11	1.7	0.9	2.5	1.7	3.2	5.6
A0A8I3N186	TNIP1	TNFAIP3 interacting protein 1 OS=Canis lupus familiaris OX=9615 GN=TNIP1 PE=4 SV=1	64.462	570						By matching				By MS/MS	By MS/MS	By MS/MS	2	0	0	0	0	0	1	0	0	0	1	1	2	2	0	0	0	0	0	1	0	0	0	1	1	2	5.3	0	0	0	0	0	1.9
A0A8I3MBN3	LAP3	Cytosol aminopeptidase OS=Canis lupus familiaris OX=9615 GN=LAP3 PE=3 SV=1	56.188	519	By MS/MS	By MS/MS	By MS/MS	By MS/MS	By MS/MS	By MS/MS	By MS/MS	By MS/MS	By MS/MS	By MS/MS	By MS/MS	By MS/MS	18	16	14	17	16	16	14	15	14	15	15	15	15	18	16	14	17	16	16	14	15	14	15	15	15	15	48.2	45.7	39.9	45.7	44.3	44.3	39.1
A0A8C0M6L6	TTLL12	Tubulin tyrosine ligase like 12 OS=Canis lupus familiaris OX=9615 GN=TTLL12 PE=4 SV=1	73.896	642	By MS/MS	By MS/MS	By MS/MS	By MS/MS	By MS/MS	By MS/MS	By MS/MS	By MS/MS	By MS/MS	By MS/MS	By MS/MS	By MS/MS	20	13	11	9	16	15	15	11	11	13	15	16	15	20	13	11	9	16	15	15	11	11	13	15	16	15	60.4	36.4	29.3	21	49.1	43.8	46.4
A0A8C0MGJ6	FOCAD	Focadhesin OS=Canis lupus familiaris OX=9615 GN=FOCAD PE=4 SV=1	185.54	1667	By MS/MS	By MS/MS	By MS/MS	By MS/MS	By MS/MS	By MS/MS	By MS/MS	By MS/MS	By MS/MS	By MS/MS	By MS/MS	By MS/MS	11	7	6	6	8	7	7	5	6	5	5	7	7	11	7	6	6	8	7	7	5	6	5	5	7	7	9.2	5.9	5	5.2	7.1	6.1	6.1
A0A8I3MVQ3	PDPR	Rhodanese domain-containing protein OS=Canis lupus familiaris OX=9615 GN=PDPR PE=3 SV=1	99.227	878	By MS/MS	By MS/MS	By MS/MS	By MS/MS	By MS/MS	By MS/MS	By MS/MS	By MS/MS	By MS/MS	By MS/MS	By MS/MS	By MS/MS	7	3	3	4	4	4	5	3	3	4	3	2	2	7	3	3	4	4	4	5	3	3	4	3	2	2	9.3	4.4	4.4	5.7	5.8	5.8	6.7
A0A8I3NC92	DDX41	RNA helicase OS=Canis lupus familiaris OX=9615 GN=DDX41 PE=3 SV=1	69.915	622	By MS/MS	By MS/MS	By MS/MS	By MS/MS	By MS/MS	By MS/MS	By MS/MS	By MS/MS	By MS/MS	By MS/MS	By MS/MS	By MS/MS	5	3	3	3	5	3	4	3	3	3	5	5	5	5	3	3	3	5	3	4	3	3	3	5	5	5	8.2	4.3	5.1	5.1	8.2	5.5	7.2
A0A8C0M6R4	--	ST3 beta-galactoside alpha-2,3-sialyltransferase 4 OS=Canis lupus familiaris OX=9615 PE=3 SV=1	37.465	328	By MS/MS	By MS/MS	By MS/MS	By MS/MS	By MS/MS	By MS/MS	By matching	By MS/MS	By MS/MS	By MS/MS	By MS/MS	By MS/MS	3	2	2	2	1	1	1	1	2	2	2	2	1	3	2	2	2	1	1	1	1	2	2	2	2	1	13.4	8.8	8.8	8.8	4.9	4.9	4.9
A0A8C0M6T9	--	Integrin subunit beta 1 binding protein 1 OS=Canis lupus familiaris OX=9615 PE=4 SV=1	16.087	149	By MS/MS	By MS/MS	By matching		By matching	By matching	By MS/MS	By MS/MS	By MS/MS	By MS/MS	By MS/MS	By matching	4	4	4	2	0	1	1	3	2	2	1	2	1	4	4	4	2	0	1	1	3	2	2	1	2	1	38.9	38.9	38.9	20.8	0	8.7	8.7
A0A8I3NNI4	PARS2	proline--tRNA ligase OS=Canis lupus familiaris OX=9615 GN=PARS2 PE=4 SV=1	53.402	475				By MS/MS									1	0	0	0	1	0	0	0	0	0	0	0	0	1	0	0	0	1	0	0	0	0	0	0	0	0	2.7	0	0	0	2.7	0	0
A0A8C0M6U0	--	Ribosomal protein L23/L25 N-terminal domain-containing protein OS=Canis lupus familiaris OX=9615 PE=3 SV=1	18.21	159	By MS/MS	By MS/MS	By MS/MS	By MS/MS	By MS/MS	By MS/MS	By MS/MS	By MS/MS	By MS/MS	By MS/MS	By MS/MS	By MS/MS	5	4	2	3	4	4	4	5	3	2	4	5	5	1	0	0	0	0	0	0	1	0	0	0	1	1	34.6	26.4	7.5	26.4	26.4	26.4	26.4
A0A8P0NYB7	EXOSC6	Exoribonuclease phosphorolytic domain-containing protein OS=Canis lupus familiaris OX=9615 GN=EXOSC6 PE=4 SV=1	28.289	272	By MS/MS	By MS/MS	By MS/MS	By MS/MS	By MS/MS	By MS/MS	By MS/MS	By MS/MS	By MS/MS	By MS/MS	By MS/MS	By MS/MS	3	3	3	3	3	2	3	3	3	3	3	2	3	3	3	3	3	3	2	3	3	3	3	3	2	3	13.6	13.6	13.6	13.6	13.6	9.6	13.6
A0A8P0NB25	CIAPIN1	Anamorsin OS=Canis lupus familiaris OX=9615 GN=CIAPIN1 PE=3 SV=1	33.822	315	By MS/MS	By MS/MS	By MS/MS	By MS/MS	By MS/MS	By MS/MS	By MS/MS	By MS/MS	By MS/MS	By MS/MS	By MS/MS	By MS/MS	8	6	5	4	6	5	6	6	5	4	4	4	5	8	6	5	4	6	5	6	6	5	4	4	4	5	46.3	32.7	28.9	21.3	38.1	29.2	33.3
A0A8I3MTT7	CNIH1	Cornichon family AMPA receptor auxiliary protein 1 OS=Canis lupus familiaris OX=9615 GN=CNIH1 PE=3 SV=1	14.051	121	By MS/MS	By MS/MS	By MS/MS	By MS/MS	By MS/MS	By MS/MS		By MS/MS	By MS/MS	By MS/MS	By MS/MS	By MS/MS	2	2	1	2	1	1	2	0	1	2	1	2	1	2	2	1	2	1	1	2	0	1	2	1	2	1	24	24	20.7	24	20.7	20.7	24
A0A8P0NYW1	LBR	Lamin B receptor OS=Canis lupus familiaris OX=9615 GN=LBR PE=3 SV=1	63.898	561	By MS/MS	By MS/MS	By MS/MS	By MS/MS	By MS/MS	By MS/MS	By MS/MS	By MS/MS	By MS/MS	By MS/MS	By MS/MS	By MS/MS	4	2	3	2	4	4	4	3	3	3	4	4	4	4	2	3	2	4	4	4	3	3	3	4	4	4	9.3	7.1	7.1	7.1	9.3	9.3	9.3
A0A8I3RT31	KCTD5	Potassium channel tetramerization domain containing 5 OS=Canis lupus familiaris OX=9615 GN=KCTD5 PE=4 SV=1	25.986	234	By MS/MS	By MS/MS	By MS/MS	By MS/MS	By MS/MS	By MS/MS	By MS/MS	By MS/MS	By MS/MS	By MS/MS	By MS/MS	By MS/MS	4	2	2	2	1	2	3	3	2	3	3	1	2	3	1	1	1	0	1	2	2	1	2	2	0	1	31.2	15.8	15.8	15.8	9	13.7	20.5
A0A8P0PLB1	MCCC2	methylcrotonoyl-CoA carboxylase OS=Canis lupus familiaris OX=9615 GN=MCCC2 PE=3 SV=1	57.752	525	By MS/MS	By MS/MS	By MS/MS	By MS/MS	By MS/MS	By MS/MS	By MS/MS	By MS/MS	By MS/MS	By MS/MS	By MS/MS	By MS/MS	12	8	10	10	10	10	11	8	8	10	9	10	9	12	8	10	10	10	10	11	8	8	10	9	10	9	32	22.1	26.9	27.6	26.5	27.4	29.5
A0A8P0NDJ3	KLHL25	Kelch like family member 25 OS=Canis lupus familiaris OX=9615 GN=KLHL25 PE=4 SV=1	65.973	589	By MS/MS	By MS/MS	By MS/MS	By MS/MS	By MS/MS	By MS/MS	By MS/MS	By MS/MS	By MS/MS	By MS/MS	By MS/MS	By MS/MS	8	6	4	3	4	6	6	6	3	5	6	6	5	8	6	4	3	4	6	6	6	3	5	6	6	5	19.7	14.4	8.7	6.3	10	12.2	15.8
A0A8I3RX95	FBXO28	F-box protein 28 OS=Canis lupus familiaris OX=9615 GN=FBXO28 PE=4 SV=1	40.924	368	By MS/MS	By MS/MS	By MS/MS	By MS/MS	By MS/MS	By MS/MS	By MS/MS	By MS/MS	By MS/MS	By MS/MS	By MS/MS	By MS/MS	2	1	1	1	1	1	2	1	1	1	2	2	1	2	1	1	1	1	1	2	1	1	1	2	2	1	7.3	3.8	3.8	3.8	3.8	3.8	7.3
A0A8I3MVN8	C2CD2L	C2CD2 like OS=Canis lupus familiaris OX=9615 GN=C2CD2L PE=4 SV=1	75.85	707	By MS/MS		By matching	By MS/MS	By MS/MS	By MS/MS	By matching	By MS/MS	By MS/MS	By MS/MS	By MS/MS	By MS/MS	2	2	0	1	1	1	1	1	2	1	1	1	1	2	2	0	1	1	1	1	1	2	1	1	1	1	3.4	3.4	0	1.4	1.4	1.4	1.4
A0A8I3MF12	DMAC2	Distal membrane arm assembly component 2 OS=Canis lupus familiaris OX=9615 GN=DMAC2 PE=4 SV=1	25.757	230	By MS/MS			By MS/MS	By MS/MS	By MS/MS	By MS/MS			By MS/MS	By MS/MS	By MS/MS	3	1	0	0	3	2	3	1	0	0	1	1	2	3	1	0	0	3	2	3	1	0	0	1	1	2	21.3	12.2	0	0	21.3	16.1	21.3
A0A8P0NI52	STX4	Syntaxin 4 OS=Canis lupus familiaris OX=9615 GN=STX4 PE=3 SV=1	34.281	297	By MS/MS	By MS/MS	By MS/MS	By MS/MS	By MS/MS	By MS/MS	By MS/MS	By MS/MS	By MS/MS	By MS/MS	By MS/MS	By MS/MS	7	5	5	3	6	5	3	5	4	4	3	3	4	7	5	5	3	6	5	3	5	4	4	3	3	4	38.4	29.3	29.3	15.5	33	29.3	21.9
A0A8C0M715	--	FCH and double SH3 domains 1 OS=Canis lupus familiaris OX=9615 PE=4 SV=1	64.21	578	By MS/MS	By MS/MS	By MS/MS	By MS/MS	By MS/MS	By matching		By MS/MS	By MS/MS	By MS/MS	By MS/MS	By MS/MS	3	2	2	1	1	1	2	0	1	1	1	1	1	3	2	2	1	1	1	2	0	1	1	1	1	1	6.6	4.2	4.3	1.9	1.9	2.2	4.2
A0A8I3N322	ATG7	Autophagy related 7 OS=Canis lupus familiaris OX=9615 GN=ATG7 PE=4 SV=1	68.611	623	By MS/MS	By MS/MS	By MS/MS	By MS/MS	By MS/MS	By MS/MS	By MS/MS	By MS/MS	By MS/MS	By MS/MS	By MS/MS	By MS/MS	10	5	3	3	6	6	6	4	2	2	8	7	6	10	5	3	3	6	6	6	4	2	2	8	7	6	24.4	14	9.8	9.3	15.1	15.1	13
A0A8I3MZP6	CEP76	Centrosomal protein of 76 kDa OS=Canis lupus familiaris OX=9615 GN=CEP76 PE=3 SV=1	65.955	586	By MS/MS						By MS/MS		By MS/MS	By MS/MS		By MS/MS	3	1	0	0	0	0	0	1	0	1	1	0	2	3	1	0	0	0	0	0	1	0	1	1	0	2	5.8	2.7	0	0	0	0	0
A0A8I3MS09	DCTN4	Dynactin subunit 4 OS=Canis lupus familiaris OX=9615 GN=DCTN4 PE=3 SV=1	52.33	460	By MS/MS	By MS/MS	By MS/MS	By MS/MS	By MS/MS	By MS/MS	By MS/MS	By MS/MS	By MS/MS	By MS/MS	By MS/MS	By MS/MS	12	11	12	11	10	10	9	11	12	9	10	9	11	12	11	12	11	10	10	9	11	12	9	10	9	11	45.2	42.2	45.2	42.2	35.7	35.7	26.5
A0A8I3PYG8	UQCC2	Ubiquinol-cytochrome-c reductase complex assembly factor 2 OS=Canis lupus familiaris OX=9615 GN=UQCC2 PE=4 SV=1	13.248	111	By MS/MS	By MS/MS	By MS/MS		By MS/MS	By MS/MS	By MS/MS	By MS/MS	By MS/MS	By MS/MS	By MS/MS	By MS/MS	1	1	1	1	0	1	1	1	1	1	1	1	1	1	1	1	1	0	1	1	1	1	1	1	1	1	10.8	10.8	10.8	10.8	0	10.8	10.8
A0A8C0M746	SRSF2	Serine and arginine rich splicing factor 2 OS=Canis lupus familiaris OX=9615 GN=SRSF2 PE=4 SV=1	25.476	221	By MS/MS	By MS/MS	By MS/MS	By MS/MS	By MS/MS	By MS/MS	By MS/MS	By MS/MS	By MS/MS	By MS/MS	By MS/MS	By MS/MS	2	2	2	2	2	2	2	2	2	2	2	2	2	2	2	2	2	2	2	2	2	2	2	2	2	2	14.9	14.9	14.9	14.9	14.9	14.9	14.9
A0A8P0TLZ4	LRRC75A	Leucine rich repeat containing 75A OS=Canis lupus familiaris OX=9615 GN=LRRC75A PE=4 SV=1	37.696	343				By MS/MS	By MS/MS	By MS/MS							1	0	0	0	1	1	1	0	0	0	0	0	0	1	0	0	0	1	1	1	0	0	0	0	0	0	4.7	0	0	0	4.7	4.7	4.7
A0A8C0Q2I1	--	Sterol carrier protein 2 OS=Canis lupus familiaris OX=9615 PE=3 SV=1	58.743	545	By MS/MS	By MS/MS	By MS/MS	By MS/MS	By MS/MS	By MS/MS	By MS/MS	By MS/MS	By MS/MS	By MS/MS	By MS/MS	By MS/MS	14	11	11	11	12	12	11	11	11	11	10	12	11	14	11	11	11	12	12	11	11	11	11	10	12	11	26.6	23.7	23.7	23.7	26.6	23.7	23.7
A0A8I3NNY6	NCBP1	Nuclear cap binding protein subunit 1 OS=Canis lupus familiaris OX=9615 GN=NCBP1 PE=3 SV=1	91.838	790	By MS/MS	By MS/MS	By MS/MS	By MS/MS	By MS/MS	By MS/MS	By MS/MS	By MS/MS	By MS/MS	By MS/MS	By MS/MS	By MS/MS	14	8	10	7	10	11	12	8	9	8	10	10	9	14	8	10	7	10	11	12	8	9	8	10	10	9	22.3	13.7	15.4	12.3	16.6	19.1	20.9
A0A8C0Q5W3	--	Phosphofurin acidic cluster sorting protein 2 OS=Canis lupus familiaris OX=9615 PE=3 SV=1	94.574	858	By MS/MS		By MS/MS	By MS/MS	By MS/MS	By MS/MS		By MS/MS	By MS/MS	By MS/MS	By MS/MS	By MS/MS	5	1	0	1	1	2	3	0	1	1	2	3	2	5	1	0	1	1	2	3	0	1	1	2	3	2	6.9	1.5	0	0.8	1.4	3.3	4.2
A0A8I3MQG4	TMX1	Thioredoxin related transmembrane protein 1 OS=Canis lupus familiaris OX=9615 GN=TMX1 PE=4 SV=1	31.515	278	By MS/MS	By MS/MS	By MS/MS	By MS/MS	By MS/MS	By MS/MS	By MS/MS	By MS/MS	By MS/MS	By MS/MS	By MS/MS	By MS/MS	8	7	7	7	7	5	6	7	7	7	7	8	6	8	7	7	7	7	5	6	7	7	7	7	8	6	27.7	27.7	27.7	27.7	27.7	23.4	27.3
A0A8I3NWW2	CYB5R4	Cytochrome b5 reductase 4 OS=Canis lupus familiaris OX=9615 GN=CYB5R4 PE=3 SV=1	57.933	508	By matching			By MS/MS	By MS/MS	By MS/MS	By MS/MS			By MS/MS	By MS/MS	By MS/MS	4	1	0	0	2	2	2	1	0	0	2	2	1	4	1	0	0	2	2	2	1	0	0	2	2	1	9.8	3.1	0	0	5.3	5.7	3.9
A0A8P0NL10	AGPAT2	1-acyl-sn-glycerol-3-phosphate acyltransferase OS=Canis lupus familiaris OX=9615 GN=AGPAT2 PE=3 SV=1	30.941	274	By MS/MS	By MS/MS	By MS/MS	By MS/MS	By MS/MS	By MS/MS	By MS/MS	By MS/MS	By MS/MS	By matching	By MS/MS	By MS/MS	2	2	2	1	2	2	1	2	2	2	1	2	1	2	2	2	1	2	2	1	2	2	2	1	2	1	9.1	9.1	9.1	6.9	9.1	9.1	6.9
A0A8C0M795	--	Tubulin alpha chain OS=Canis lupus familiaris OX=9615 PE=3 SV=1	44.97	405	By MS/MS	By matching	By matching	By matching	By matching	By matching	By matching	By matching	By MS/MS	By MS/MS	By matching	By MS/MS	4	4	3	3	2	2	2	2	2	3	3	2	3	2	2	1	1	0	0	0	0	0	1	1	0	1	15.3	15.3	10.4	10.4	6.9	6.9	6.9
A0A8I3NJU8	MED30	Mediator of RNA polymerase II transcription subunit 30 OS=Canis lupus familiaris OX=9615 GN=MED30 PE=3 SV=1	16.272	143		By matching	By matching	By matching		By MS/MS		By matching	By matching				1	0	1	1	1	0	1	0	1	1	0	0	0	1	0	1	1	1	0	1	0	1	1	0	0	0	8.4	0	8.4	8.4	8.4	0	8.4
A0A8C0MCB4	POGLUT2	Protein O-glucosyltransferase 2 OS=Canis lupus familiaris OX=9615 GN=POGLUT2 PE=3 SV=1	53.759	466	By MS/MS	By MS/MS	By MS/MS	By MS/MS	By MS/MS	By MS/MS	By MS/MS	By MS/MS	By MS/MS	By MS/MS	By MS/MS	By MS/MS	6	5	4	4	6	4	5	5	5	5	5	3	6	6	5	4	4	6	4	5	5	5	5	5	3	6	13.9	12.2	9.4	9.4	13.9	9.7	12.2
A0A8C0QL93	--	Membrane palmitoylated protein 6 OS=Canis lupus familiaris OX=9615 PE=3 SV=1	84.355	763	By MS/MS	By MS/MS	By MS/MS	By MS/MS	By MS/MS	By MS/MS	By MS/MS	By MS/MS	By MS/MS	By MS/MS	By matching	By MS/MS	3	2	2	3	2	2	3	1	2	1	2	1	2	3	2	2	3	2	2	3	1	2	1	2	1	2	5.1	3.5	3	5.1	3.7	3.7	5.1
A0A8I3MF75	MAEA	RING-type E3 ubiquitin transferase OS=Canis lupus familiaris OX=9615 GN=MAEA PE=4 SV=1	45.377	396	By MS/MS	By MS/MS	By MS/MS	By MS/MS		By matching	By MS/MS	By MS/MS	By MS/MS	By matching		By MS/MS	4	1	3	3	1	0	1	1	3	1	1	0	2	4	1	3	3	1	0	1	1	3	1	1	0	2	11.6	3.8	7.3	7.3	3.8	0	3.8
A0A8I3NAC2	CCDC90B	Coiled-coil domain containing 90B OS=Canis lupus familiaris OX=9615 GN=CCDC90B PE=3 SV=1	29.455	254	By MS/MS	By MS/MS	By MS/MS	By MS/MS	By MS/MS	By MS/MS	By MS/MS	By MS/MS	By MS/MS	By MS/MS	By MS/MS	By MS/MS	4	2	1	2	3	2	3	2	2	2	3	2	2	4	2	1	2	3	2	3	2	2	2	3	2	2	18.9	4.3	3.9	4.3	11.4	11	11.4
A0A8I3NK75	UNC5A	Netrin receptor UNC5 OS=Canis lupus familiaris OX=9615 GN=UNC5A PE=3 SV=1	92.801	841	By MS/MS	By MS/MS	By MS/MS	By MS/MS	By MS/MS	By MS/MS	By MS/MS	By MS/MS	By MS/MS	By MS/MS	By MS/MS	By MS/MS	1	1	1	1	1	1	1	1	1	1	1	1	1	1	1	1	1	1	1	1	1	1	1	1	1	1	1.3	1.3	1.3	1.3	1.3	1.3	1.3
A0A8I3NVK2	ETFB	Electron transfer flavoprotein subunit beta OS=Canis lupus familiaris OX=9615 GN=ETFB PE=3 SV=1	38.342	359	By MS/MS	By MS/MS	By MS/MS	By MS/MS	By MS/MS	By MS/MS	By MS/MS	By MS/MS	By MS/MS	By MS/MS	By MS/MS	By MS/MS	5	5	5	5	4	5	4	5	5	4	5	5	4	5	5	5	5	4	5	4	5	5	4	5	5	4	20.3	20.3	20.3	20.3	17	20.3	17
A0A8C0PNI0	ADORA2B	Adenosine receptor A2b OS=Canis lupus familiaris OX=9615 GN=ADORA2B PE=3 SV=1	40.418	364		By MS/MS	By MS/MS			By MS/MS	By MS/MS			By MS/MS			2	0	1	1	0	0	1	1	0	0	1	0	0	2	0	1	1	0	0	1	1	0	0	1	0	0	6	0	3.3	3.3	0	0	2.7
A0A8C0MBI4	--	TBC1 domain family member 2B OS=Canis lupus familiaris OX=9615 PE=4 SV=1	92.228	806										By MS/MS			1	0	0	0	0	0	0	0	0	0	1	0	0	1	0	0	0	0	0	0	0	0	0	1	0	0	2.2	0	0	0	0	0	0
A0A8I3P5Y0	TTC17	Tetratricopeptide repeat domain 17 OS=Canis lupus familiaris OX=9615 GN=TTC17 PE=4 SV=1	122.33	1082							By MS/MS						1	0	0	0	0	0	0	1	0	0	0	0	0	1	0	0	0	0	0	0	1	0	0	0	0	0	1.1	0	0	0	0	0	0
A0A8I3NQP4	MRPL37	Mitochondrial ribosomal protein L37 OS=Canis lupus familiaris OX=9615 GN=MRPL37 PE=4 SV=1	48.348	423	By MS/MS	By MS/MS	By MS/MS	By MS/MS	By MS/MS	By MS/MS	By MS/MS	By MS/MS	By MS/MS	By MS/MS	By MS/MS	By MS/MS	8	2	4	5	5	7	7	5	3	5	6	5	5	8	2	4	5	5	7	7	5	3	5	6	5	5	23.4	7.8	12.1	14.2	13.9	19.9	19.9
A0A8P0TNR3	QSOX1	Sulfhydryl oxidase OS=Canis lupus familiaris OX=9615 GN=QSOX1 PE=3 SV=1	77.679	704	By MS/MS	By MS/MS	By MS/MS	By MS/MS	By MS/MS	By MS/MS	By MS/MS	By MS/MS	By MS/MS	By MS/MS	By MS/MS	By matching	3	2	1	1	2	3	3	1	1	2	2	2	2	3	2	1	1	2	3	3	1	1	2	2	2	2	4.8	2.8	1.1	1.1	2.8	4.8	4.8
A0A8P0SKG3	PYCR2	Pyrroline-5-carboxylate reductase OS=Canis lupus familiaris OX=9615 GN=PYCR2 PE=3 SV=1	33.736	320	By MS/MS	By MS/MS	By MS/MS	By MS/MS	By MS/MS	By MS/MS	By MS/MS	By MS/MS	By MS/MS	By MS/MS	By MS/MS	By MS/MS	5	4	4	4	4	4	3	3	3	4	3	4	4	2	2	2	2	1	2	1	2	1	2	1	2	2	19.4	16.2	16.2	16.2	14.1	16.2	10.9
A0A8I3MZE8	GM2A	Ganglioside GM2 activator OS=Canis lupus familiaris OX=9615 GN=GM2A PE=4 SV=1	21.577	196	By MS/MS	By MS/MS	By MS/MS	By MS/MS	By MS/MS	By MS/MS	By MS/MS	By MS/MS	By MS/MS	By MS/MS	By MS/MS	By MS/MS	3	3	2	3	3	3	3	3	2	3	3	2	3	3	3	2	3	3	3	3	3	2	3	3	2	3	8.7	8.7	8.7	8.7	8.7	8.7	8.7
A0A8I3MQ00	DDX19A	DEAD-box helicase 19B OS=Canis lupus familiaris OX=9615 GN=DDX19A PE=4 SV=1	53.947	478	By MS/MS	By MS/MS	By MS/MS	By MS/MS	By matching	By MS/MS	By MS/MS	By MS/MS	By MS/MS	By matching	By MS/MS	By matching	13	9	10	9	9	10	10	10	9	9	10	10	10	1	1	1	1	1	1	1	1	1	1	1	1	1	35.6	29.3	29.3	28.7	29.5	31.6	31.6
A0A8P0SG71	MRPS11	Mitochondrial ribosomal protein S11 OS=Canis lupus familiaris OX=9615 GN=MRPS11 PE=3 SV=1	20.789	196	By MS/MS			By MS/MS	By MS/MS	By MS/MS				By MS/MS	By MS/MS	By MS/MS	3	1	0	0	2	2	1	0	0	0	1	1	2	3	1	0	0	2	2	1	0	0	0	1	1	2	30.1	8.7	0	0	21.9	21.9	8.7
A0A8I3MER3	--	Uncharacterized protein OS=Canis lupus familiaris OX=9615 PE=4 SV=1	7.5556	64			By MS/MS										1	0	0	1	0	0	0	0	0	0	0	0	0	1	0	0	1	0	0	0	0	0	0	0	0	0	21.9	0	0	21.9	0	0	0
A0A8I3S238	IDH3B	Isocitrate dehydrogenase [NAD] subunit, mitochondrial OS=Canis lupus familiaris OX=9615 GN=IDH3B PE=3 SV=1	42.332	385	By MS/MS	By MS/MS	By MS/MS	By MS/MS	By MS/MS	By MS/MS	By MS/MS	By MS/MS	By MS/MS	By MS/MS	By MS/MS	By MS/MS	9	7	7	7	6	6	6	6	6	6	6	7	8	9	7	7	7	6	6	6	6	6	6	6	7	8	36.9	31.7	31.7	30.4	29.6	26.2	26.2
A0A8I3MC95	DNAJA3	DnaJ heat shock protein family (Hsp40) member A3 OS=Canis lupus familiaris OX=9615 GN=DNAJA3 PE=3 SV=1	48.879	451	By MS/MS	By MS/MS	By MS/MS	By MS/MS	By MS/MS	By MS/MS	By MS/MS	By MS/MS	By MS/MS	By MS/MS	By MS/MS	By MS/MS	6	1	1	1	2	2	2	1	1	1	5	5	4	6	1	1	1	2	2	2	1	1	1	5	5	4	20.2	3.5	3.5	3.5	6.2	6.2	6.2
A0A8C0M7P7	MAPK1IP1L	Mitogen-activated protein kinase 1 interacting protein 1 like OS=Canis lupus familiaris OX=9615 GN=MAPK1IP1L PE=3 SV=1	23.935	242	By MS/MS	By MS/MS	By MS/MS	By MS/MS	By MS/MS	By MS/MS	By MS/MS	By MS/MS	By MS/MS	By MS/MS	By MS/MS	By MS/MS	1	1	1	1	1	1	1	1	1	1	1	1	1	1	1	1	1	1	1	1	1	1	1	1	1	1	7	7	7	7	7	7	7
A0A8I3NM38	VKORC1	vitamin-K-epoxide reductase (warfarin-sensitive) OS=Canis lupus familiaris OX=9615 GN=VKORC1 PE=3 SV=1	18.01	163				By MS/MS	By MS/MS	By MS/MS			By MS/MS	By MS/MS	By MS/MS		1	0	0	0	1	1	1	0	0	1	1	1	0	1	0	0	0	1	1	1	0	0	1	1	1	0	8	0	0	0	8	8	8
A0A8P0SLV2	STON2	Stonin 2 OS=Canis lupus familiaris OX=9615 GN=STON2 PE=3 SV=1	100.59	895	By MS/MS	By MS/MS		By MS/MS	By MS/MS	By matching				By MS/MS	By matching	By MS/MS	3	2	2	0	1	2	1	0	0	0	2	1	1	3	2	2	0	1	2	1	0	0	0	2	1	1	4.7	3.1	2.8	0	1.6	2.8	1.6
A0A8C0M7R9	--	Isoaspartyl peptidase/L-asparaginase OS=Canis lupus familiaris OX=9615 PE=3 SV=1	32.971	316	By MS/MS	By MS/MS	By MS/MS	By MS/MS	By MS/MS	By MS/MS	By MS/MS	By MS/MS	By MS/MS	By MS/MS	By MS/MS	By MS/MS	5	3	3	3	2	4	2	2	2	3	2	3	3	5	3	3	3	2	4	2	2	2	3	2	3	3	26.3	18.7	18.7	17.7	14.6	21.8	14.6
A0A8I3PT69	GRB2	Growth factor receptor bound protein 2 OS=Canis lupus familiaris OX=9615 GN=GRB2 PE=4 SV=1	25.206	217	By MS/MS	By MS/MS	By MS/MS	By MS/MS	By MS/MS	By MS/MS	By MS/MS	By MS/MS	By MS/MS	By MS/MS	By MS/MS	By MS/MS	6	4	3	4	5	4	6	3	2	2	6	5	5	6	4	3	4	5	4	6	3	2	2	6	5	5	42.4	23.5	16.1	23.5	35.9	30.4	42.4
A0A8I3MXS5	GPATCH8	G-patch domain containing 8 OS=Canis lupus familiaris OX=9615 GN=GPATCH8 PE=4 SV=1	163.8	1498	By MS/MS	By MS/MS	By MS/MS	By MS/MS	By MS/MS	By MS/MS	By MS/MS	By MS/MS	By MS/MS	By MS/MS	By MS/MS	By MS/MS	5	4	2	1	2	1	2	5	2	2	3	2	2	4	3	1	1	2	1	2	4	1	2	3	2	2	4.8	3.9	1.8	1.1	2	1.1	2.1
A0A8C0QQ82	--	Sad1 and UNC84 domain containing 1 OS=Canis lupus familiaris OX=9615 PE=4 SV=1	103.36	928	By MS/MS	By MS/MS	By MS/MS	By MS/MS	By MS/MS	By MS/MS	By MS/MS	By MS/MS	By MS/MS	By MS/MS	By MS/MS	By MS/MS	13	12	10	7	5	4	4	6	7	8	6	6	6	13	12	10	7	5	4	4	6	7	8	6	6	6	18	16.9	12.9	9.5	6.6	4.8	5
A0A8C0M7W2	TMED9	Transmembrane p24 trafficking protein 9 OS=Canis lupus familiaris OX=9615 GN=TMED9 PE=3 SV=1	27.053	235	By MS/MS	By MS/MS	By MS/MS	By MS/MS	By MS/MS	By MS/MS	By MS/MS	By MS/MS	By MS/MS	By MS/MS	By MS/MS	By MS/MS	5	5	5	5	4	5	5	4	5	4	5	5	4	4	4	4	4	3	4	4	4	4	4	4	4	4	29.4	29.4	29.4	29.4	24.7	29.4	29.4
A0A8I3PAT7	YAE1	YAE1 maturation factor of ABCE1 OS=Canis lupus familiaris OX=9615 GN=YAE1 PE=4 SV=1	25.34	226	By MS/MS	By MS/MS	By MS/MS	By matching			By MS/MS	By MS/MS	By MS/MS	By MS/MS	By MS/MS	By MS/MS	4	1	2	1	1	0	0	3	1	3	2	1	1	4	1	2	1	1	0	0	3	1	3	2	1	1	28.8	6.2	10.6	4.4	4.4	0	0
A0A8I3MWL7	COX10	Protoheme IX farnesyltransferase, mitochondrial OS=Canis lupus familiaris OX=9615 GN=COX10 PE=3 SV=1	48.701	440	By MS/MS	By MS/MS	By matching	By MS/MS		By MS/MS		By MS/MS	By MS/MS	By MS/MS		By MS/MS	1	1	1	1	1	0	1	0	1	1	1	0	1	1	1	1	1	1	0	1	0	1	1	1	0	1	2.7	2.7	2.7	2.7	2.7	0	2.7
A0A8I3MLM1	PSMC6	Proteasome 26S subunit, ATPase 6 OS=Canis lupus familiaris OX=9615 GN=PSMC6 PE=3 SV=1	42.571	378	By MS/MS	By MS/MS	By MS/MS	By MS/MS	By MS/MS	By MS/MS	By MS/MS	By MS/MS	By MS/MS	By MS/MS	By MS/MS	By MS/MS	13	13	11	11	9	11	12	11	11	11	12	12	9	13	13	11	11	9	11	12	11	11	11	12	12	9	44.4	44.4	40.5	40.5	32.5	41.3	40.5
A0A8I3RX94	AHNAK	AHNAK nucleoprotein OS=Canis lupus familiaris OX=9615 GN=AHNAK PE=4 SV=1	20.604	185	By matching	By MS/MS	By MS/MS	By matching	By matching	By matching	By matching	By matching	By matching	By matching	By matching	By MS/MS	5	3	5	5	3	3	4	3	3	2	4	4	4	1	0	1	1	0	0	0	0	0	0	0	0	1	52.4	24.9	52.4	52.4	38.9	38.9	43.8
A0A8I3PAK3	RALA	RAS like proto-oncogene A OS=Canis lupus familiaris OX=9615 GN=RALA PE=4 SV=1	23.54	206	By matching	By MS/MS	By MS/MS	By MS/MS		By MS/MS	By MS/MS	By MS/MS	By MS/MS	By MS/MS	By MS/MS	By matching	3	1	3	1	3	0	2	2	3	1	3	2	1	3	1	3	1	3	0	2	2	3	1	3	2	1	15	6.8	15	6.8	15	0	14.1
A0A8P0SKM4	ZNF346	Zinc finger protein 346 OS=Canis lupus familiaris OX=9615 GN=ZNF346 PE=4 SV=1	33.161	294	By MS/MS	By MS/MS	By matching			By MS/MS	By MS/MS	By MS/MS	By MS/MS	By MS/MS			3	1	2	1	0	0	1	1	1	2	1	0	0	3	1	2	1	0	0	1	1	1	2	1	0	0	11.9	3.7	8.2	3.7	0	0	4.4
A0A8P0SD62	SSRP1	FACT complex subunit SSRP1 OS=Canis lupus familiaris OX=9615 GN=SSRP1 PE=3 SV=1	79.891	696	By MS/MS	By MS/MS	By MS/MS	By MS/MS	By MS/MS	By MS/MS	By MS/MS	By MS/MS	By MS/MS	By MS/MS	By MS/MS	By MS/MS	19	14	15	14	15	17	17	11	10	14	16	17	14	19	14	15	14	15	17	17	11	10	14	16	17	14	36.2	29.6	30.5	28.7	29.7	35.2	32.6
A0A8I3S3B2	ROGDI	Protein rogdi homolog OS=Canis lupus familiaris OX=9615 GN=ROGDI PE=3 SV=1	32.466	289		By MS/MS	By MS/MS	By MS/MS	By MS/MS	By matching					By MS/MS	By MS/MS	3	0	1	1	3	1	1	0	0	0	0	1	1	3	0	1	1	3	1	1	0	0	0	0	1	1	13.1	0	3.8	5.2	13.1	4.2	4.2
A0A8I3NY28	CDK13	Cyclin dependent kinase 13 OS=Canis lupus familiaris OX=9615 GN=CDK13 PE=4 SV=1	147.1	1350	By matching	By MS/MS	By matching	By MS/MS	By matching	By matching	By MS/MS	By matching	By MS/MS	By matching	By matching	By matching	4	2	2	2	1	2	2	4	1	2	1	1	3	2	1	1	1	1	0	0	2	1	1	0	0	1	4.1	1.6	2.4	1.6	0.8	2.4	2.4
A0A8I3MCI5	NMRAL1	NmrA like redox sensor 1 OS=Canis lupus familiaris OX=9615 GN=NMRAL1 PE=4 SV=1	44.593	415	By MS/MS		By MS/MS	By MS/MS	By MS/MS	By MS/MS	By MS/MS	By MS/MS	By MS/MS	By MS/MS	By MS/MS	By MS/MS	4	2	0	2	4	4	3	2	2	1	2	2	3	4	2	0	2	4	4	3	2	2	1	2	2	3	13.5	3.9	0	6	13.5	13.5	6.3
A0A8I3Q0A8	MRPS7	Mitochondrial ribosomal protein S7 OS=Canis lupus familiaris OX=9615 GN=MRPS7 PE=3 SV=1	28.206	242	By MS/MS	By MS/MS	By MS/MS	By MS/MS	By MS/MS	By MS/MS	By MS/MS	By MS/MS	By MS/MS	By MS/MS	By MS/MS	By MS/MS	3	1	1	2	2	2	2	1	1	1	1	1	1	3	1	1	2	2	2	2	1	1	1	1	1	1	15.3	7	7	12.8	9.5	9.5	12.8
A0A8I3NR57	EFCAB6	EF-hand calcium binding domain 6 OS=Canis lupus familiaris OX=9615 GN=EFCAB6 PE=4 SV=1	176.16	1528	By MS/MS		By MS/MS	By MS/MS	By MS/MS	By MS/MS		By MS/MS	By MS/MS	By MS/MS	By MS/MS	By MS/MS	2	1	0	1	2	2	2	0	1	1	1	2	2	2	1	0	1	2	2	2	0	1	1	1	2	2	1.5	0.7	0	0.7	1.5	1.5	1.5
A0A8I3PJK4	IWS1	Interacts with SUPT6H, CTD assembly factor 1 OS=Canis lupus familiaris OX=9615 GN=IWS1 PE=4 SV=1	95.393	847	By MS/MS	By MS/MS	By MS/MS	By MS/MS	By MS/MS	By MS/MS	By MS/MS	By MS/MS	By MS/MS	By MS/MS	By MS/MS	By MS/MS	4	3	3	3	4	3	3	3	3	3	3	3	4	4	3	3	3	4	3	3	3	3	3	3	3	4	7	5.3	5.3	5.3	7	5.3	5.3
A0A8P0TU25	SIL1	SIL1 nucleotide exchange factor OS=Canis lupus familiaris OX=9615 GN=SIL1 PE=4 SV=1	52.192	464	By MS/MS	By MS/MS	By MS/MS	By MS/MS	By MS/MS	By MS/MS	By MS/MS	By MS/MS	By MS/MS	By MS/MS	By MS/MS	By MS/MS	5	2	2	2	2	2	4	2	2	1	3	2	2	5	2	2	2	2	2	4	2	2	1	3	2	2	11.2	4.3	4.3	4.3	5.6	4.5	9.5
A0A8C0Z5W4	HEATR5B	HEAT repeat containing 5B OS=Canis lupus familiaris OX=9615 GN=HEATR5B PE=3 SV=1	219.24	2020	By MS/MS	By MS/MS	By MS/MS	By MS/MS	By MS/MS	By MS/MS	By MS/MS	By MS/MS	By MS/MS	By MS/MS	By MS/MS	By MS/MS	15	10	10	9	10	12	10	13	9	10	10	11	12	15	10	10	9	10	12	10	13	9	10	10	11	12	10.7	7.1	6.8	6.5	6.8	9	6.9
A0A8I3N0D6	KLC3	Kinesin light chain OS=Canis lupus familiaris OX=9615 GN=KLC3 PE=3 SV=1	55.464	504	By MS/MS	By MS/MS	By MS/MS	By MS/MS	By MS/MS	By MS/MS	By matching	By matching	By MS/MS	By MS/MS	By MS/MS	By matching	4	2	2	2	3	3	2	2	1	3	2	2	1	3	1	1	1	2	2	1	1	0	2	1	1	0	12.1	4.8	4.8	4.8	7.5	7.5	5.6
A0A8P0PFH2	SPECC1	Sperm antigen with calponin homology and coiled-coil domains 1 OS=Canis lupus familiaris OX=9615 GN=SPECC1 PE=4 SV=1	109.51	978	By MS/MS	By MS/MS	By MS/MS	By MS/MS	By MS/MS	By MS/MS	By MS/MS	By MS/MS	By MS/MS	By MS/MS	By MS/MS	By MS/MS	7	5	3	4	5	3	5	4	5	5	4	4	4	7	5	3	4	5	3	5	4	5	5	4	4	4	8.7	5.8	3.1	4.4	5.8	3.7	5.8
A0A8I3ND46	TUT1	Speckle targeted PIP5K1A-regulated poly(A) polymerase OS=Canis lupus familiaris OX=9615 GN=TUT1 PE=3 SV=1	94.341	873				By MS/MS	By MS/MS	By MS/MS	By MS/MS	By MS/MS		By MS/MS	By MS/MS	By MS/MS	5	0	0	0	1	1	1	1	1	0	3	1	1	5	0	0	0	1	1	1	1	1	0	3	1	1	7.4	0	0	0	1.1	1.1	1.1
A0A8C0S9B1	--	Telomeric repeat-binding factor 2-interacting protein 1 OS=Canis lupus familiaris OX=9615 PE=3 SV=1	44.322	401	By MS/MS	By MS/MS	By MS/MS	By MS/MS	By MS/MS	By MS/MS	By MS/MS	By MS/MS	By MS/MS	By MS/MS	By MS/MS	By MS/MS	3	3	2	2	1	2	2	2	3	3	2	2	2	3	3	2	2	1	2	2	2	3	3	2	2	2	11.2	11.2	7.7	7.7	4.2	7.7	7.7
A0A8I3QBF7	TPP2	Tripeptidyl-peptidase 2 OS=Canis lupus familiaris OX=9615 GN=TPP2 PE=3 SV=1	137.12	1240	By MS/MS	By MS/MS	By MS/MS	By MS/MS	By MS/MS	By MS/MS	By MS/MS	By MS/MS	By MS/MS	By MS/MS	By MS/MS	By MS/MS	29	20	23	24	23	19	24	20	19	18	24	25	24	29	20	23	24	23	19	24	20	19	18	24	25	24	34.7	23.5	26.1	26.7	30	23.1	29.2
A0A8I3RT53	MAP3K5	mitogen-activated protein kinase kinase kinase OS=Canis lupus familiaris OX=9615 GN=MAP3K5 PE=3 SV=1	153.32	1366	By MS/MS	By MS/MS		By MS/MS	By MS/MS	By MS/MS	By MS/MS	By matching	By MS/MS	By MS/MS	By MS/MS	By MS/MS	9	2	2	0	3	4	3	2	2	4	4	3	3	8	2	2	0	3	4	3	2	2	4	3	3	2	10.6	2.2	1.6	0	3.8	4.8	2.9
A0A8P0N6A4	KIDINS220	Kinase D interacting substrate 220 OS=Canis lupus familiaris OX=9615 GN=KIDINS220 PE=4 SV=1	112.37	1003	By MS/MS		By matching	By matching	By MS/MS	By MS/MS	By MS/MS	By matching	By MS/MS	By matching	By MS/MS	By MS/MS	3	1	0	1	1	1	2	1	1	1	2	1	1	3	1	0	1	1	1	2	1	1	1	2	1	1	4.4	1.2	0	1.2	1.1	1.1	3.2
A0A8C0QGB4	KIF3C	Kinesin-like protein OS=Canis lupus familiaris OX=9615 GN=KIF3C PE=3 SV=1	85.557	760	By MS/MS	By MS/MS	By MS/MS	By MS/MS	By MS/MS		By MS/MS	By MS/MS	By MS/MS		By MS/MS	By matching	6	1	3	3	1	1	0	5	4	3	0	2	1	4	1	3	2	0	0	0	3	3	2	0	0	0	9.9	1.3	5	5.3	1.4	1.6	0
A0A8C0M8C0	--	PH domain-containing protein OS=Canis lupus familiaris OX=9615 PE=4 SV=1	14.024	126					By MS/MS	By MS/MS		By MS/MS		By matching	By MS/MS		1	0	0	0	0	1	1	0	1	0	1	1	0	1	0	0	0	0	1	1	0	1	0	1	1	0	7.1	0	0	0	0	7.1	7.1
A0A8P0NLP5	CARD6	Caspase recruitment domain family member 6 OS=Canis lupus familiaris OX=9615 GN=CARD6 PE=4 SV=1	126.03	1107	By MS/MS	By MS/MS	By MS/MS	By MS/MS	By MS/MS	By MS/MS	By MS/MS	By MS/MS	By MS/MS	By MS/MS	By MS/MS	By MS/MS	7	5	5	2	5	6	6	3	5	2	5	6	5	7	5	5	2	5	6	6	3	5	2	5	6	5	11.2	6.9	6.9	2.8	8.2	9.5	9.5
A0A8C0M8C9	ETFDH	Electron transfer flavoprotein-ubiquinone oxidoreductase OS=Canis lupus familiaris OX=9615 GN=ETFDH PE=4 SV=1	62.995	570	By MS/MS	By MS/MS	By MS/MS	By MS/MS	By MS/MS	By MS/MS	By MS/MS	By MS/MS	By MS/MS	By MS/MS	By MS/MS	By MS/MS	10	7	7	7	9	9	7	6	5	6	5	6	7	10	7	7	7	9	9	7	6	5	6	5	6	7	24.4	18.8	18.1	18.1	23.2	22.1	18.9
A0A8P0PIN1	B4GALT7	Beta-1,4-galactosyltransferase 7 OS=Canis lupus familiaris OX=9615 GN=B4GALT7 PE=4 SV=1	33.934	299				By MS/MS	By MS/MS	By MS/MS							1	0	0	0	1	1	1	0	0	0	0	0	0	1	0	0	0	1	1	1	0	0	0	0	0	0	4.3	0	0	0	4.3	4.3	4.3
A0A8C0RUX2	TMEM59	Transmembrane protein 59 OS=Canis lupus familiaris OX=9615 GN=TMEM59 PE=3 SV=1	34.334	302										By MS/MS	By MS/MS	By matching	2	0	0	0	0	0	0	0	0	0	1	1	2	2	0	0	0	0	0	0	0	0	0	1	1	2	9.3	0	0	0	0	0	0
A0A8P0N3H2	LOC102157398	GTP:AMP phosphotransferase AK3, mitochondrial OS=Canis lupus familiaris OX=9615 GN=LOC102157398 PE=3 SV=1	25.717	227	By MS/MS	By MS/MS	By MS/MS				By MS/MS		By MS/MS				1	1	1	1	0	0	0	1	0	1	0	0	0	1	1	1	1	0	0	0	1	0	1	0	0	0	4.4	4.4	4.4	4.4	0	0	0
A0A8C0M8E8	--	Serine protease 33 OS=Canis lupus familiaris OX=9615 PE=4 SV=1	19.17	175	By MS/MS	By MS/MS	By MS/MS	By MS/MS	By MS/MS	By MS/MS	By MS/MS	By MS/MS	By MS/MS	By MS/MS	By MS/MS	By MS/MS	2	2	2	2	2	2	2	2	2	2	2	2	2	1	1	1	1	1	1	1	1	1	1	1	1	1	23.4	23.4	23.4	23.4	23.4	23.4	23.4
A0A8I3MIA7	ANKHD1	Ankyrin repeat and KH domain containing 1 OS=Canis lupus familiaris OX=9615 GN=ANKHD1 PE=4 SV=1	269.19	2539	By MS/MS	By MS/MS	By MS/MS	By MS/MS	By MS/MS	By MS/MS	By MS/MS	By MS/MS	By MS/MS	By MS/MS	By MS/MS	By MS/MS	16	7	5	6	7	9	8	10	8	7	10	11	6	11	6	5	5	6	7	8	8	7	6	8	8	6	9.3	4.1	2.8	3.5	3.9	5.5	4.8
A0A8P0P0W1	CIC	Capicua transcriptional repressor OS=Canis lupus familiaris OX=9615 GN=CIC PE=4 SV=1	236.05	2313	By MS/MS		By MS/MS	By MS/MS	By MS/MS	By MS/MS	By MS/MS		By MS/MS			By MS/MS	2	2	0	1	2	2	2	2	0	2	0	0	1	2	2	0	1	2	2	2	2	0	2	0	0	1	1.8	1.8	0	1.3	1.8	1.8	1.8
A0A8I3NT02	STAP2	Signal transducing adaptor family member 2 OS=Canis lupus familiaris OX=9615 GN=STAP2 PE=4 SV=1	45.076	411	By matching	By MS/MS	By matching	By MS/MS	By MS/MS	By MS/MS	By matching	By MS/MS	By matching	By MS/MS	By MS/MS	By matching	2	1	1	1	2	1	2	1	1	1	2	2	1	2	1	1	1	2	1	2	1	1	1	2	2	1	5.6	2.4	2.4	2.4	5.6	2.4	5.6
A0A8I3NBZ5	ANXA6	Annexin OS=Canis lupus familiaris OX=9615 GN=ANXA6 PE=3 SV=1	75.689	670	By MS/MS	By MS/MS	By MS/MS	By MS/MS	By MS/MS	By MS/MS	By MS/MS	By MS/MS	By MS/MS	By MS/MS	By MS/MS	By MS/MS	24	18	19	18	23	20	19	16	17	20	22	19	21	24	18	19	18	23	20	19	16	17	20	22	19	21	44.2	32.8	37.5	35.5	42.7	39.4	36.1
A0A8P0T3M8	RALGAPB	Ral GTPase activating protein non-catalytic subunit beta OS=Canis lupus familiaris OX=9615 GN=RALGAPB PE=4 SV=1	153.16	1374	By MS/MS	By matching	By MS/MS	By MS/MS	By MS/MS	By MS/MS	By MS/MS	By MS/MS	By MS/MS	By MS/MS	By MS/MS	By MS/MS	5	4	2	2	3	3	2	2	2	2	3	4	3	5	4	2	2	3	3	2	2	2	2	3	4	3	5.7	4.3	2.2	2.4	3.6	3.5	2.2
A0A8C0M8I3	--	5-nucleotidase domain containing 1 OS=Canis lupus familiaris OX=9615 PE=3 SV=1	51.178	451	By MS/MS	By MS/MS	By MS/MS	By MS/MS	By MS/MS	By MS/MS	By MS/MS	By MS/MS	By MS/MS	By MS/MS	By MS/MS	By MS/MS	6	3	4	5	4	4	4	4	3	5	5	4	4	6	3	4	5	4	4	4	4	3	5	5	4	4	20.2	11.3	11.1	16.2	11.1	11.1	11.1
A0A8P0P3G8	AMPD3	AMP deaminase OS=Canis lupus familiaris OX=9615 GN=AMPD3 PE=3 SV=1	88.861	767	By MS/MS	By MS/MS	By MS/MS	By MS/MS	By MS/MS	By MS/MS	By MS/MS	By MS/MS	By MS/MS	By MS/MS	By MS/MS	By MS/MS	5	3	2	3	5	5	5	3	3	3	4	3	5	5	3	2	3	5	5	5	3	3	3	4	3	5	8.9	5.1	3.4	5.5	8.9	8.9	8.9
A0A8C0PPG3	--	Gluconokinase OS=Canis lupus familiaris OX=9615 PE=3 SV=1	20.487	187				By MS/MS	By MS/MS				By MS/MS			By MS/MS	2	0	0	0	2	1	0	0	0	1	0	0	1	2	0	0	0	2	1	0	0	0	1	0	0	1	16	0	0	0	16	7.5	0
M1V4E8	ADAM17	Disintegrin and metalloproteinase domain-containing protein 17 OS=Canis lupus familiaris OX=9615 GN=ADAM17 PE=2 SV=1	92.716	823	By MS/MS	By MS/MS	By MS/MS	By MS/MS	By MS/MS	By MS/MS	By MS/MS	By MS/MS	By MS/MS	By MS/MS	By MS/MS	By MS/MS	5	3	3	4	4	3	4	3	3	3	3	3	1	5	3	3	4	4	3	4	3	3	3	3	3	1	8.1	4.4	4.4	6.9	5.6	3.6	5.6
A0A8P0TUD0	RWDD1	RWD domain containing 1 OS=Canis lupus familiaris OX=9615 GN=RWDD1 PE=4 SV=1	17.111	147	By MS/MS	By MS/MS	By MS/MS	By MS/MS	By MS/MS	By MS/MS	By MS/MS	By MS/MS	By MS/MS	By MS/MS	By MS/MS	By MS/MS	3	2	2	2	2	1	1	2	2	1	1	2	2	3	2	2	2	2	1	1	2	2	1	1	2	2	23.8	12.2	12.2	12.2	17.7	6.1	6.1
A0A8C0MC76	LOC475405	KRR1 small subunit processome component OS=Canis lupus familiaris OX=9615 GN=LOC475405 PE=3 SV=1	43.562	380	By MS/MS	By MS/MS	By MS/MS	By MS/MS	By MS/MS	By MS/MS	By MS/MS	By MS/MS	By MS/MS	By MS/MS	By MS/MS	By MS/MS	8	5	5	5	4	4	5	3	3	2	4	4	4	8	5	5	5	4	4	5	3	3	2	4	4	4	28.9	22.9	24.5	22.9	16.1	17.6	17.1
A0A8P0P4P8	NDC1	Nucleoporin NDC1 OS=Canis lupus familiaris OX=9615 GN=NDC1 PE=3 SV=1	74.041	657	By MS/MS	By MS/MS	By MS/MS	By MS/MS	By MS/MS	By MS/MS	By MS/MS	By MS/MS	By MS/MS	By MS/MS	By MS/MS	By MS/MS	9	5	3	4	5	4	7	4	3	4	5	4	7	9	5	3	4	5	4	7	4	3	4	5	4	7	16	9.9	3.7	5	9	7.3	14
A0A8C0RD23	CENPF	Centromere protein F OS=Canis lupus familiaris OX=9615 GN=CENPF PE=4 SV=1	327.25	2837	By MS/MS	By MS/MS	By matching		By matching	By MS/MS	By MS/MS	By MS/MS	By MS/MS	By matching	By MS/MS	By matching	8	3	3	1	0	1	2	3	3	2	2	3	2	7	3	3	1	0	0	1	3	2	2	1	2	1	2.9	1.2	1	0.3	0	0.2	0.6
A0A8I3PV38	LIG4	DNA ligase OS=Canis lupus familiaris OX=9615 GN=LIG4 PE=3 SV=1	104.18	911	By matching	By MS/MS	By MS/MS	By MS/MS			By MS/MS		By matching	By MS/MS	By MS/MS		2	2	2	2	1	0	0	1	0	1	1	1	0	2	2	2	2	1	0	0	1	0	1	1	1	0	2	2	2	2	0.9	0	0
A0A8I3MLD4	XPR1	Solute carrier family 53 member 1 OS=Canis lupus familiaris OX=9615 GN=XPR1 PE=3 SV=1	73.81	631	By MS/MS												1	1	0	0	0	0	0	0	0	0	0	0	0	1	1	0	0	0	0	0	0	0	0	0	0	0	4.1	4.1	0	0	0	0	0
A0A8C0PZU4	--	Eukaryotic translation initiation factor 4 gamma 3 OS=Canis lupus familiaris OX=9615 PE=3 SV=1	201.36	1830	By MS/MS	By MS/MS	By MS/MS	By MS/MS	By MS/MS	By MS/MS	By MS/MS	By MS/MS	By MS/MS	By MS/MS	By MS/MS	By MS/MS	20	7	7	7	13	10	12	7	8	4	13	12	12	17	5	4	5	11	7	9	5	5	3	10	9	9	16.8	4.6	6.2	5.5	11.1	7.7	10
A0A8C0T3S7	SRRM2	Serine/arginine repetitive matrix 2 OS=Canis lupus familiaris OX=9615 GN=SRRM2 PE=4 SV=1	282.89	2611	By MS/MS	By MS/MS	By MS/MS	By MS/MS	By MS/MS	By MS/MS	By MS/MS	By MS/MS	By MS/MS	By MS/MS	By MS/MS	By MS/MS	20	12	13	13	15	16	14	11	8	12	14	14	16	20	12	13	13	15	16	14	11	8	12	14	14	16	11.7	7.1	7.7	7.7	9.5	10.1	8.4
A0A8I3QHR3	NUDT16	Nudix hydrolase 16 OS=Canis lupus familiaris OX=9615 GN=NUDT16 PE=4 SV=1	21.089	195	By MS/MS	By MS/MS	By MS/MS		By MS/MS		By MS/MS	By MS/MS	By MS/MS	By MS/MS	By matching		1	1	1	1	0	1	0	1	1	1	1	1	0	1	1	1	1	0	1	0	1	1	1	1	1	0	11.3	11.3	11.3	11.3	0	11.3	0
A0A8C0M8Z4	MTA1	Metastasis associated 1 OS=Canis lupus familiaris OX=9615 GN=MTA1 PE=4 SV=1	81.066	719	By MS/MS	By MS/MS	By MS/MS	By MS/MS	By MS/MS	By MS/MS	By MS/MS	By MS/MS	By MS/MS	By MS/MS	By MS/MS	By MS/MS	14	8	8	7	7	9	7	7	6	7	10	10	9	11	7	7	6	5	6	5	6	6	6	9	7	7	27.1	17.7	15.7	12.9	13.5	19.9	13.8
A0A8I3S638	SCEL	Sciellin OS=Canis lupus familiaris OX=9615 GN=SCEL PE=4 SV=1	75.41	669	By MS/MS	By MS/MS	By MS/MS	By MS/MS	By MS/MS	By MS/MS	By MS/MS	By MS/MS	By MS/MS	By MS/MS	By MS/MS	By MS/MS	13	9	9	9	9	8	9	10	10	10	11	11	10	3	3	3	2	2	2	2	3	3	3	3	2	2	24.2	17.5	17.8	17.9	17.5	16	17.9
A0A8C0SJZ9	TRAF6	TNF receptor-associated factor OS=Canis lupus familiaris OX=9615 GN=TRAF6 PE=3 SV=1	58.761	517	By MS/MS	By matching	By MS/MS				By MS/MS	By MS/MS	By MS/MS				2	1	1	1	0	0	0	1	1	1	0	0	0	2	1	1	1	0	0	0	1	1	1	0	0	0	3.9	1.7	1.7	1.7	0	0	0
A0A8C0RVI7	AKAP10	A-kinase anchoring protein 10 OS=Canis lupus familiaris OX=9615 GN=AKAP10 PE=4 SV=1	63.181	568			By MS/MS		By MS/MS		By MS/MS		By MS/MS	By MS/MS	By MS/MS	By matching	1	0	0	1	0	1	0	1	0	1	1	1	1	1	0	0	1	0	1	0	1	0	1	1	1	1	1.9	0	0	1.9	0	1.9	0
A0A8P0NA59	CDK7	Cyclin-dependent kinase 7 OS=Canis lupus familiaris OX=9615 GN=CDK7 PE=3 SV=1	38.527	341	By MS/MS		By matching		By MS/MS	By MS/MS	By MS/MS	By MS/MS	By MS/MS	By MS/MS		By MS/MS	4	1	0	1	0	1	1	2	1	1	1	0	1	4	1	0	1	0	1	1	2	1	1	1	0	1	16.4	5.9	0	5.9	0	2.6	2.6
A0A8C0Q310	--	Milk fat globule-EGF factor 8 protein OS=Canis lupus familiaris OX=9615 PE=4 SV=1	45.229	404	By MS/MS	By MS/MS	By MS/MS	By MS/MS	By MS/MS	By MS/MS	By MS/MS	By MS/MS	By MS/MS	By MS/MS	By MS/MS	By MS/MS	10	3	2	4	4	6	4	6	7	5	8	6	5	10	3	2	4	4	6	4	6	7	5	8	6	5	26.7	7.7	5.7	12.1	11.9	15.1	11.9
A0A8C0M958	ENAH	ENAH actin regulator OS=Canis lupus familiaris OX=9615 GN=ENAH PE=3 SV=1	69.998	628	By MS/MS	By MS/MS	By MS/MS	By MS/MS	By MS/MS	By MS/MS	By MS/MS	By MS/MS	By MS/MS	By MS/MS	By MS/MS	By MS/MS	15	9	13	9	10	8	9	10	9	10	7	9	8	0	0	0	0	0	0	0	0	0	0	0	0	0	26.8	19.9	24.7	17.8	19.7	17.5	17.8
A0A8C0M963	CEBPZOS	CEBPZ opposite strand OS=Canis lupus familiaris OX=9615 GN=CEBPZOS PE=4 SV=1	9.537	80	By MS/MS		By MS/MS	By MS/MS				By MS/MS			By MS/MS	By MS/MS	1	1	0	1	1	0	0	0	1	0	0	1	1	1	1	0	1	1	0	0	0	1	0	0	1	1	13.8	13.8	0	13.8	13.8	0	0
A0A8I3NSJ6	CBX4	Chromobox 4 OS=Canis lupus familiaris OX=9615 GN=CBX4 PE=4 SV=1	60.464	553	By MS/MS					By MS/MS	By MS/MS			By MS/MS		By MS/MS	1	1	0	0	0	0	1	1	0	0	1	0	1	1	1	0	0	0	0	1	1	0	0	1	0	1	2.7	2.7	0	0	0	0	2.7
A0A8I3MT65	FAM20B	FAM20B glycosaminoglycan xylosylkinase OS=Canis lupus familiaris OX=9615 GN=FAM20B PE=3 SV=1	46.458	409	By MS/MS	By MS/MS	By MS/MS	By MS/MS	By MS/MS	By MS/MS	By MS/MS	By MS/MS	By MS/MS	By MS/MS	By MS/MS	By MS/MS	2	1	2	1	2	1	1	1	1	1	1	1	1	2	1	2	1	2	1	1	1	1	1	1	1	1	4.9	2.4	4.9	2.4	4.9	2.4	2.4
A0A8I3S4S2	DCTN3	Dynactin subunit 3 OS=Canis lupus familiaris OX=9615 GN=DCTN3 PE=4 SV=1	18	158	By MS/MS	By MS/MS	By MS/MS	By MS/MS	By MS/MS	By MS/MS	By MS/MS	By MS/MS	By MS/MS	By MS/MS	By MS/MS	By MS/MS	3	2	1	1	1	2	2	1	2	2	1	2	1	3	2	1	1	1	2	2	1	2	2	1	2	1	29.7	17.1	7	7	10.1	17.1	22.8
A0A8P0T4R2	PTPN14	Tyrosine-protein phosphatase non-receptor type OS=Canis lupus familiaris OX=9615 GN=PTPN14 PE=3 SV=1	123.62	1093	By MS/MS	By MS/MS	By MS/MS	By MS/MS	By MS/MS	By MS/MS	By MS/MS	By MS/MS	By MS/MS	By MS/MS	By MS/MS	By matching	6	3	2	3	2	2	3	2	3	1	4	1	1	6	3	2	3	2	2	3	2	3	1	4	1	1	6.2	2.9	2.3	2.9	2.7	2.3	2.9
A0A8P0N8N8	CEBPZ	CCAAT enhancer binding protein zeta OS=Canis lupus familiaris OX=9615 GN=CEBPZ PE=3 SV=1	114.79	1001	By MS/MS	By MS/MS	By MS/MS	By MS/MS	By MS/MS	By MS/MS	By MS/MS	By MS/MS	By MS/MS	By MS/MS	By MS/MS	By MS/MS	15	10	10	7	8	8	9	10	8	10	12	12	10	15	10	10	7	8	8	9	10	8	10	12	12	10	19.3	13.8	13.7	9.7	10.6	10.4	12.7
A0A8I3MIZ4	GSK3A	[tau protein] kinase OS=Canis lupus familiaris OX=9615 GN=GSK3A PE=3 SV=1	50.981	483	By MS/MS	By MS/MS	By MS/MS	By MS/MS	By MS/MS	By MS/MS	By MS/MS	By MS/MS	By MS/MS	By MS/MS	By MS/MS	By MS/MS	6	4	4	4	4	3	3	4	4	3	4	3	5	5	3	3	3	3	2	2	3	3	2	3	2	4	20.9	15.1	15.1	15.1	10.4	7.5	7.5
A0A8C0MD48	ATP1A1	Sodium/potassium-transporting ATPase subunit alpha OS=Canis lupus familiaris OX=9615 GN=ATP1A1 PE=3 SV=1	112.92	1022	By MS/MS	By MS/MS	By MS/MS	By MS/MS	By MS/MS	By MS/MS	By MS/MS	By MS/MS	By MS/MS	By MS/MS	By MS/MS	By MS/MS	35	30	29	28	29	29	31	30	28	27	32	28	29	20	16	15	15	16	16	17	16	14	14	18	15	16	39.1	35.2	34.1	34.9	33.9	35.4	36.9
A0A8C0TF16	--	Kelch like family member 9 OS=Canis lupus familiaris OX=9615 PE=4 SV=1	69.203	616				By MS/MS	By MS/MS	By MS/MS				By MS/MS	By MS/MS	By MS/MS	2	0	0	0	2	1	1	0	0	0	2	2	2	2	0	0	0	2	1	1	0	0	0	2	2	2	3.2	0	0	0	3.2	1.8	1.8
A0A8C0QJG2	--	Large ribosomal subunit protein mL54 OS=Canis lupus familiaris OX=9615 PE=3 SV=1	15.855	137				By MS/MS	By MS/MS	By MS/MS	By MS/MS			By MS/MS	By MS/MS	By MS/MS	2	0	0	0	1	1	1	1	0	0	1	1	1	2	0	0	0	1	1	1	1	0	0	1	1	1	25.5	0	0	0	19	19	19
A0A8C0M9E2	AEBP1	AE binding protein 1 OS=Canis lupus familiaris OX=9615 GN=AEBP1 PE=4 SV=1	46.745	417	By MS/MS	By MS/MS	By MS/MS	By MS/MS	By MS/MS	By MS/MS	By MS/MS	By MS/MS	By MS/MS	By MS/MS	By MS/MS	By MS/MS	14	10	10	9	12	11	11	10	8	12	11	10	12	1	1	1	1	1	1	1	1	1	1	1	0	1	44.6	32.6	32.6	28.3	38.6	36.2	35.3
A0A8I3MHX7	--	Cysteine-rich and transmembrane domain-containing protein 1 OS=Canis lupus familiaris OX=9615 PE=3 SV=1	10.999	102	By MS/MS	By MS/MS	By MS/MS	By MS/MS	By MS/MS	By MS/MS	By MS/MS	By MS/MS	By MS/MS	By MS/MS		By matching	1	1	1	1	1	1	1	1	1	1	1	0	1	1	1	1	1	1	1	1	1	1	1	1	0	1	9.8	9.8	9.8	9.8	9.8	9.8	9.8
A0A8I3NIF6	TRIM36	RING-type E3 ubiquitin transferase OS=Canis lupus familiaris OX=9615 GN=TRIM36 PE=4 SV=1	81.644	717			By matching					By MS/MS	By MS/MS	By matching	By matching	By MS/MS	2	0	0	1	0	0	0	0	1	1	2	1	1	2	0	0	1	0	0	0	0	1	1	2	1	1	3.6	0	0	1.7	0	0	0
A0A8I3P1W0	FYN	Tyrosine-protein kinase OS=Canis lupus familiaris OX=9615 GN=FYN PE=3 SV=1	54.483	482	By matching	By MS/MS	By matching	By matching	By matching	By matching	By matching	By matching	By matching	By matching	By matching	By matching	3	2	3	2	2	3	3	2	2	3	3	3	3	1	0	1	0	0	1	1	0	0	1	1	1	1	7.1	3.9	7.1	3.9	3.9	7.1	7.1
A0A8I3NP86	SLC25A51	Solute carrier family 25 member 51 OS=Canis lupus familiaris OX=9615 GN=SLC25A51 PE=3 SV=1	33.85	297	By MS/MS	By MS/MS	By MS/MS	By MS/MS	By matching	By matching	By matching	By matching	By matching	By matching	By matching		2	1	1	1	1	1	1	1	1	1	1	1	0	2	1	1	1	1	1	1	1	1	1	1	1	0	5.7	2.7	3	2.7	3	2.7	3
A0A8I3QJY0	AK4	Adenylate kinase 4, mitochondrial OS=Canis lupus familiaris OX=9615 GN=AK4 PE=3 SV=1	25.392	223	By MS/MS	By MS/MS	By MS/MS	By MS/MS	By MS/MS	By MS/MS	By matching						4	4	4	4	3	3	3	1	0	0	0	0	0	4	4	4	4	3	3	3	1	0	0	0	0	0	19.7	19.7	19.7	19.7	13.9	13.9	13.9
A0A8P0P700	TNPO1	Transportin 1 OS=Canis lupus familiaris OX=9615 GN=TNPO1 PE=4 SV=1	98.761	865	By MS/MS	By MS/MS	By MS/MS	By MS/MS	By MS/MS	By MS/MS	By MS/MS	By MS/MS	By MS/MS	By MS/MS	By MS/MS	By MS/MS	25	14	15	14	19	18	19	14	17	15	15	20	21	19	11	12	12	14	14	14	11	14	13	12	15	17	46.9	26	27.5	26.7	35.4	32.6	33.5
A0A8I3RXU1	CWC25	CWC25 spliceosome associated protein homolog OS=Canis lupus familiaris OX=9615 GN=CWC25 PE=3 SV=1	49.041	420	By MS/MS	By matching	By matching	By MS/MS	By MS/MS	By MS/MS			By MS/MS	By MS/MS	By MS/MS	By MS/MS	4	1	1	1	3	3	2	0	0	1	2	2	2	4	1	1	1	3	3	2	0	0	1	2	2	2	15.7	2.4	2.9	2.4	8.6	12.4	5.2
A0A8I3S4K1	SFT2D3	Vesicle transport protein OS=Canis lupus familiaris OX=9615 GN=SFT2D3 PE=3 SV=1	21.382	216	By MS/MS	By MS/MS	By MS/MS	By MS/MS	By MS/MS	By MS/MS	By MS/MS	By MS/MS	By MS/MS	By MS/MS	By MS/MS	By MS/MS	1	1	1	1	1	1	1	1	1	1	1	1	1	1	1	1	1	1	1	1	1	1	1	1	1	1	7.9	7.9	7.9	7.9	7.9	7.9	7.9
A0A8I3MPX0	AFG3L2	AFG3 like matrix AAA peptidase subunit 2 OS=Canis lupus familiaris OX=9615 GN=AFG3L2 PE=3 SV=1	89.799	806	By MS/MS	By MS/MS	By MS/MS	By MS/MS	By MS/MS	By MS/MS	By MS/MS	By MS/MS	By MS/MS	By MS/MS	By MS/MS	By MS/MS	19	12	13	13	12	10	9	10	13	13	11	12	10	19	12	13	13	12	10	9	10	13	13	11	12	10	25.9	14.6	15.8	18.2	14.5	13.8	12
A0A8C0M9N1	--	Tetratricopeptide repeat and ankyrin repeat containing 1 OS=Canis lupus familiaris OX=9615 PE=4 SV=1	359.73	3144	By MS/MS	By MS/MS	By MS/MS				By MS/MS	By MS/MS	By MS/MS			By MS/MS	9	3	3	3	0	0	0	5	4	6	0	0	2	9	3	3	3	0	0	0	5	4	6	0	0	2	3.2	0.8	0.9	1	0	0	0
A0A8C0M9N5	TRAPPC4	Trafficking protein particle complex subunit OS=Canis lupus familiaris OX=9615 GN=TRAPPC4 PE=3 SV=1	24.264	219	By MS/MS	By MS/MS	By MS/MS	By MS/MS	By MS/MS	By MS/MS	By MS/MS	By MS/MS	By MS/MS	By MS/MS	By MS/MS	By MS/MS	4	3	1	4	3	3	3	2	3	3	3	4	3	4	3	1	4	3	3	3	2	3	3	3	4	3	26	19.6	7.8	26	18.7	18.7	18.3
A0A8I3PH51	ZFC3H1	Zinc finger C3H1-type containing OS=Canis lupus familiaris OX=9615 GN=ZFC3H1 PE=4 SV=1	208.87	1846	By MS/MS	By MS/MS	By MS/MS	By matching	By MS/MS	By MS/MS	By matching	By matching	By MS/MS	By MS/MS	By MS/MS	By MS/MS	7	2	3	2	1	2	2	1	3	2	1	1	4	7	2	3	2	1	2	2	1	3	2	1	1	4	5	2	1.8	1.4	0.5	1.5	1.3
A0A8I3PQL9	CASKIN2	CASK interacting protein 2 OS=Canis lupus familiaris OX=9615 GN=CASKIN2 PE=4 SV=1	126.93	1202	By MS/MS			By MS/MS	By MS/MS	By MS/MS	By MS/MS			By MS/MS	By MS/MS	By MS/MS	3	2	0	0	1	1	1	1	0	0	2	2	2	3	2	0	0	1	1	1	1	0	0	2	2	2	3.3	2.2	0	0	1.2	1.1	1.2
A0A8C0SWR4	--	SLIT and NTRK like family member 1 OS=Canis lupus familiaris OX=9615 PE=4 SV=1	66.071	588							By MS/MS						1	0	0	0	0	0	0	1	0	0	0	0	0	1	0	0	0	0	0	0	1	0	0	0	0	0	1.7	0	0	0	0	0	0
A0A8P0S8L6	TRA2A	Transformer 2 alpha homolog OS=Canis lupus familiaris OX=9615 GN=TRA2A PE=4 SV=1	20.688	180	By MS/MS	By MS/MS	By MS/MS	By MS/MS	By MS/MS	By MS/MS	By MS/MS	By MS/MS	By MS/MS	By MS/MS	By MS/MS	By MS/MS	2	1	2	1	2	2	2	1	2	2	2	2	2	2	1	2	1	2	2	2	1	2	2	2	2	2	12.8	5	12.8	5	12.8	12.8	12.8
A0A8P0T3K4	SEC23A	Protein transport protein SEC23 OS=Canis lupus familiaris OX=9615 GN=SEC23A PE=3 SV=1	82.881	736	By MS/MS	By MS/MS	By MS/MS	By MS/MS	By MS/MS	By MS/MS	By MS/MS	By MS/MS	By MS/MS	By MS/MS	By MS/MS	By MS/MS	16	9	10	10	12	11	9	6	8	6	11	11	10	13	8	9	9	10	9	7	5	6	5	10	10	9	32.9	17.8	19.4	19.2	26.6	25.3	19
A0A8I3NKV1	TXNIP	Thioredoxin interacting protein OS=Canis lupus familiaris OX=9615 GN=TXNIP PE=3 SV=1	43.65	391	By MS/MS	By MS/MS	By MS/MS	By MS/MS	By MS/MS	By MS/MS	By MS/MS	By MS/MS	By MS/MS	By MS/MS		By MS/MS	5	4	5	4	3	2	2	3	3	4	2	0	1	5	4	5	4	3	2	2	3	3	4	2	0	1	19.9	12.8	19.9	12.8	9.7	5.6	5.6
A0A8C0TB66	ATP2C1	Calcium-transporting ATPase OS=Canis lupus familiaris OX=9615 GN=ATP2C1 PE=3 SV=1	97.024	888	By MS/MS	By MS/MS	By MS/MS	By MS/MS	By MS/MS	By MS/MS	By MS/MS	By MS/MS	By MS/MS	By MS/MS	By MS/MS	By MS/MS	12	7	4	5	9	10	9	5	4	4	8	9	10	12	7	4	5	9	10	9	5	4	4	8	9	10	19.6	12.3	7	8	15.4	17.1	15.5
A0A8I3RZV7	SMN	Survival motor neuron OS=Canis lupus familiaris OX=9615 GN=SMN PE=3 SV=1	28.098	259	By MS/MS	By MS/MS	By MS/MS	By MS/MS	By MS/MS	By MS/MS	By MS/MS	By MS/MS	By MS/MS	By MS/MS	By MS/MS	By MS/MS	5	3	1	2	3	3	4	4	3	4	1	2	2	5	3	1	2	3	3	4	4	3	4	1	2	2	32	18.5	4.6	11.6	16.6	20.1	27
A0A8I3NSR5	TSPO	Translocator protein OS=Canis lupus familiaris OX=9615 GN=TSPO PE=3 SV=1	18.75	169				By MS/MS	By MS/MS	By MS/MS				By MS/MS	By MS/MS	By MS/MS	2	0	0	0	1	1	2	0	0	0	2	2	2	2	0	0	0	1	1	2	0	0	0	2	2	2	23.7	0	0	0	8.3	8.3	23.7
A0A8C0Q4V6	LASP1	LIM and SH3 domain protein 1 OS=Canis lupus familiaris OX=9615 GN=LASP1 PE=4 SV=1	28.649	250	By MS/MS	By MS/MS	By MS/MS	By MS/MS	By MS/MS	By MS/MS	By MS/MS	By MS/MS	By MS/MS	By MS/MS	By MS/MS	By MS/MS	9	8	8	8	7	8	8	8	9	9	8	8	8	9	8	8	8	7	8	8	8	9	9	8	8	8	34.8	34.4	34.4	34.4	34.4	34.8	34.8
A0A8I3PYA6	SYCP1	Synaptonemal complex protein 1 OS=Canis lupus familiaris OX=9615 GN=SYCP1 PE=4 SV=1	111.51	954	By matching	By MS/MS	By MS/MS	By MS/MS	By MS/MS	By MS/MS		By matching	By matching				2	1	1	1	1	1	1	0	1	1	0	0	0	2	1	1	1	1	1	1	0	1	1	0	0	0	2.5	1.4	1.4	1.4	1.2	1.2	1.2
A0A8I3Q272	GLT8D1	Glycosyltransferase 8 domain containing 1 OS=Canis lupus familiaris OX=9615 GN=GLT8D1 PE=4 SV=1	41.888	371	By MS/MS		By MS/MS	By MS/MS						By MS/MS		By matching	2	1	0	1	1	0	0	0	0	0	1	0	1	2	1	0	1	1	0	0	0	0	0	1	0	1	7.3	3.2	0	3.2	4	0	0
A0A8C0M9Y5	MTMR10	Myotubularin related protein 10 OS=Canis lupus familiaris OX=9615 GN=MTMR10 PE=3 SV=1	80.682	710	By MS/MS	By MS/MS	By MS/MS	By MS/MS	By MS/MS	By MS/MS	By MS/MS	By MS/MS	By MS/MS	By MS/MS	By MS/MS	By MS/MS	6	3	3	3	3	3	4	1	4	3	3	2	3	6	3	3	3	3	3	4	1	4	3	3	2	3	10	4.6	4.6	4.6	4.8	4.8	6.3
A0A8C0RCS5	--	Ral GTPase activating protein catalytic alpha subunit 1 OS=Canis lupus familiaris OX=9615 PE=4 SV=1	285.56	2544	By MS/MS	By MS/MS	By MS/MS	By MS/MS	By MS/MS	By MS/MS	By MS/MS	By MS/MS	By MS/MS	By MS/MS	By MS/MS	By MS/MS	9	2	3	5	4	3	4	1	4	3	2	2	3	9	2	3	5	4	3	4	1	4	3	2	2	3	4.8	1.1	1.2	2.4	1.8	1.7	2.1
A0A8P0N7N2	LLGL2	LLGL scribble cell polarity complex component 2 OS=Canis lupus familiaris OX=9615 GN=LLGL2 PE=3 SV=1	113.97	1022	By MS/MS	By MS/MS	By MS/MS	By MS/MS	By MS/MS	By MS/MS	By MS/MS	By MS/MS	By MS/MS	By MS/MS	By MS/MS	By MS/MS	24	20	16	17	17	20	18	15	18	18	19	18	16	22	19	16	16	15	18	17	14	17	17	17	17	15	36.8	32.5	26.4	24.7	25.3	28.4	22.6
A0A8C0MEG0	--	Pleckstrin homology like domain family B member 1 OS=Canis lupus familiaris OX=9615 PE=4 SV=1	150.22	1365	By MS/MS	By MS/MS	By matching				By MS/MS		By matching			By matching	3	1	1	1	0	0	0	1	0	2	0	0	1	3	1	1	1	0	0	0	1	0	2	0	0	1	2.7	1	0.9	0.9	0	0	0
A0A8P0NXX7	PGM3	Phosphoacetylglucosamine mutase OS=Canis lupus familiaris OX=9615 GN=PGM3 PE=3 SV=1	55.378	501	By MS/MS	By MS/MS	By MS/MS	By MS/MS	By MS/MS	By MS/MS	By MS/MS	By MS/MS	By MS/MS	By MS/MS	By MS/MS	By MS/MS	9	5	5	6	6	3	7	6	5	6	5	4	4	9	5	5	6	6	3	7	6	5	6	5	4	4	30.5	16.6	17.2	19	22.8	10.8	24.6
A0A8I3NP11	ARFGAP3	ADP ribosylation factor GTPase activating protein 3 OS=Canis lupus familiaris OX=9615 GN=ARFGAP3 PE=4 SV=1	52.211	473	By MS/MS	By MS/MS	By MS/MS	By MS/MS	By MS/MS	By MS/MS	By MS/MS	By MS/MS	By MS/MS	By MS/MS	By MS/MS	By MS/MS	6	5	5	3	5	4	4	3	5	5	4	4	3	5	4	4	2	4	3	3	2	4	4	3	3	2	17.1	14.2	14.8	8.7	14.8	11.6	11.6
A0A8I3NXW8	RNF14	RBR-type E3 ubiquitin transferase OS=Canis lupus familiaris OX=9615 GN=RNF14 PE=4 SV=1	53.862	474	By MS/MS		By MS/MS	By MS/MS	By matching	By MS/MS		By MS/MS	By MS/MS	By MS/MS	By MS/MS	By MS/MS	3	1	0	2	2	1	3	0	1	2	2	3	2	3	1	0	2	2	1	3	0	1	2	2	3	2	7.4	2.7	0	5.3	5.3	2.7	7.4
A0A8C0MA58	--	Actin related protein 5 OS=Canis lupus familiaris OX=9615 PE=3 SV=1	68.194	607	By MS/MS	By MS/MS	By MS/MS	By MS/MS	By MS/MS	By MS/MS	By MS/MS		By MS/MS	By MS/MS	By MS/MS		4	2	1	2	3	2	1	4	0	2	2	3	0	4	2	1	2	3	2	1	4	0	2	2	3	0	13	7.4	1.8	8.9	11.2	7.4	5.1
A0A8I3N356	SOAT1	O-acyltransferase OS=Canis lupus familiaris OX=9615 GN=SOAT1 PE=3 SV=1	58.129	491	By MS/MS	By MS/MS	By MS/MS	By MS/MS	By MS/MS	By MS/MS	By MS/MS	By MS/MS	By MS/MS	By MS/MS	By MS/MS	By MS/MS	3	1	2	2	2	2	1	1	1	1	2	3	2	3	1	2	2	2	2	1	1	1	1	2	3	2	11.6	4.9	8.1	8.1	8.4	8.4	4.9
A0A8I3MLI8	CHD2	DNA helicase OS=Canis lupus familiaris OX=9615 GN=CHD2 PE=4 SV=1	200.14	1730	By MS/MS	By MS/MS	By MS/MS	By MS/MS	By MS/MS	By MS/MS	By MS/MS	By MS/MS	By MS/MS	By MS/MS	By MS/MS	By MS/MS	5	3	3	3	4	4	3	2	2	2	3	4	4	3	2	2	2	3	2	2	1	1	1	2	2	2	3.3	2	2	2	2.6	2.7	2
A0A8C0RXQ4	--	Nidogen 2 OS=Canis lupus familiaris OX=9615 PE=4 SV=1	160.36	1467	By MS/MS				By matching	By MS/MS				By MS/MS		By MS/MS	4	2	0	0	0	1	1	0	0	0	1	0	1	4	2	0	0	0	1	1	0	0	0	1	0	1	3.6	1.9	0	0	0	1	1
A0A8C0MEI2	NEK6	NIMA related kinase 6 OS=Canis lupus familiaris OX=9615 GN=NEK6 PE=3 SV=1	32.886	285	By matching	By matching	By matching	By MS/MS	By MS/MS	By MS/MS	By MS/MS	By matching	By matching	By matching	By matching	By matching	4	2	2	2	3	3	3	3	2	2	2	2	2	2	0	0	0	1	1	1	1	0	0	0	0	0	17.2	8.8	8.8	8.8	14	11.9	14
A0A8P0TRQ8	VPS11	Vacuolar protein sorting-associated protein 11 homolog OS=Canis lupus familiaris OX=9615 GN=VPS11 PE=3 SV=1	98.916	866	By matching	By MS/MS	By MS/MS	By MS/MS	By MS/MS	By MS/MS	By MS/MS	By MS/MS	By MS/MS	By MS/MS	By MS/MS	By MS/MS	6	2	3	1	3	3	2	5	3	4	2	1	1	1	0	0	0	1	1	1	0	0	0	1	1	1	7.6	2.8	3.1	1.5	4.5	4.5	3
A0A8I3MVX4	TRIM16	Tripartite motif containing 16 OS=Canis lupus familiaris OX=9615 GN=TRIM16 PE=4 SV=1	67.546	599	By MS/MS	By MS/MS	By MS/MS	By MS/MS	By MS/MS	By MS/MS	By MS/MS	By MS/MS	By MS/MS	By MS/MS	By MS/MS	By MS/MS	10	4	4	4	8	6	8	5	4	8	6	7	7	10	4	4	4	8	6	8	5	4	8	6	7	7	24.2	9.5	9.3	9.3	19.2	13.2	18.5
A0A8P0T8Z0	TCERG1	Transcription elongation regulator 1 OS=Canis lupus familiaris OX=9615 GN=TCERG1 PE=4 SV=1	111.63	978	By MS/MS	By MS/MS	By MS/MS	By MS/MS	By MS/MS	By MS/MS	By MS/MS	By MS/MS	By MS/MS	By MS/MS	By MS/MS	By MS/MS	12	8	6	6	7	9	7	6	8	7	8	9	6	12	8	6	6	7	9	7	6	8	7	8	9	6	13.9	9.7	7.6	7.2	8.8	10.4	8.3
A0A8C0TSG5	--	Mitochondrial ribosomal protein S24 OS=Canis lupus familiaris OX=9615 PE=3 SV=1	18.97	167	By MS/MS	By MS/MS	By matching	By MS/MS	By MS/MS	By MS/MS	By MS/MS	By MS/MS		By MS/MS	By MS/MS	By MS/MS	3	1	1	1	2	2	2	1	1	0	3	2	2	3	1	1	1	2	2	2	1	1	0	3	2	2	28.7	7.2	7.2	7.2	17.4	17.4	17.4
A0A8C0SEY4	--	Prostaglandin F2 receptor inhibitor OS=Canis lupus familiaris OX=9615 PE=4 SV=1	94.893	850	By MS/MS	By matching	By MS/MS	By MS/MS	By MS/MS	By MS/MS	By MS/MS	By MS/MS	By MS/MS	By MS/MS	By MS/MS	By MS/MS	5	2	1	3	2	4	4	2	2	2	2	2	2	5	2	1	3	2	4	4	2	2	2	2	2	2	7.1	2.7	1.2	4.1	2.7	5.6	5.8
A0A8C0MA89	PAIP2	Poly(A) binding protein interacting protein 2 OS=Canis lupus familiaris OX=9615 GN=PAIP2 PE=3 SV=1	14.727	124	By MS/MS	By MS/MS	By MS/MS	By MS/MS	By MS/MS	By MS/MS	By MS/MS	By MS/MS	By MS/MS	By MS/MS	By MS/MS	By MS/MS	3	1	1	2	1	2	1	1	2	2	3	3	3	3	1	1	2	1	2	1	1	2	2	3	3	3	50.8	15.3	15.3	26.6	15.3	39.5	15.3
A0A8I3MUD4	RAB31	RAB31, member RAS oncogene family OS=Canis lupus familiaris OX=9615 GN=RAB31 PE=4 SV=1	21.507	195	By matching	By matching	By matching	By MS/MS	By MS/MS	By MS/MS	By matching	By matching	By matching	By MS/MS	By MS/MS	By matching	4	3	2	3	3	3	3	2	3	3	4	4	3	1	0	0	0	1	1	1	0	0	0	1	1	1	23.6	16.4	12.3	16.4	19.5	19.5	19.5
A0A8C0SA86	--	Proteasome assembly chaperone 2 OS=Canis lupus familiaris OX=9615 PE=4 SV=1	14.918	133	By MS/MS	By MS/MS	By MS/MS	By MS/MS	By MS/MS	By MS/MS	By MS/MS	By MS/MS	By MS/MS	By MS/MS	By MS/MS	By MS/MS	3	2	2	3	3	3	3	2	2	2	3	3	2	3	2	2	3	3	3	3	2	2	2	3	3	2	28.6	17.3	17.3	28.6	28.6	28.6	28.6
A0A8I3PZF7	RBM26	RNA binding motif protein 26 OS=Canis lupus familiaris OX=9615 GN=RBM26 PE=4 SV=1	108.29	961	By MS/MS	By MS/MS	By MS/MS	By MS/MS	By MS/MS	By MS/MS	By MS/MS	By MS/MS	By MS/MS	By MS/MS	By MS/MS	By MS/MS	12	10	10	11	9	10	10	12	9	8	10	9	10	0	0	0	0	0	0	0	0	0	0	0	0	0	17.6	12.9	12.9	14.2	11.7	15.6	15.6
A0A8I3NWC3	XPA	XPA, DNA damage recognition and repair factor OS=Canis lupus familiaris OX=9615 GN=XPA PE=3 SV=1	31.138	273										By MS/MS		By matching	1	0	0	0	0	0	0	0	0	0	1	0	1	1	0	0	0	0	0	0	0	0	0	1	0	1	6.2	0	0	0	0	0	0
A0A8I3RUC8	LSM3	U6 snRNA-associated Sm-like protein LSm3 OS=Canis lupus familiaris OX=9615 GN=LSM3 PE=3 SV=1	11.801	102	By MS/MS	By MS/MS	By MS/MS	By MS/MS	By MS/MS	By MS/MS	By MS/MS	By MS/MS	By MS/MS	By MS/MS	By MS/MS	By MS/MS	3	2	2	2	2	3	3	2	2	2	3	3	3	3	2	2	2	2	3	3	2	2	2	3	3	3	41.2	32.4	32.4	32.4	20.6	41.2	41.2
A0A8I3NG17	IDH3A	Isocitrate dehydrogenase [NAD] subunit, mitochondrial OS=Canis lupus familiaris OX=9615 GN=IDH3A PE=3 SV=1	39.757	366	By MS/MS	By MS/MS	By MS/MS	By MS/MS	By MS/MS	By MS/MS	By MS/MS	By MS/MS	By MS/MS	By MS/MS	By MS/MS	By MS/MS	5	4	4	3	3	4	5	4	4	3	4	4	4	5	4	4	3	3	4	5	4	4	3	4	4	4	15.3	12.3	12.3	9.6	10.1	12.3	15.3
A0A8I3MH35	PAFAH1B3	Uncharacterized protein OS=Canis lupus familiaris OX=9615 GN=PAFAH1B3 PE=4 SV=1	25.851	231	By MS/MS	By MS/MS	By MS/MS	By MS/MS	By MS/MS	By MS/MS	By MS/MS	By MS/MS	By MS/MS	By MS/MS	By MS/MS	By MS/MS	5	5	5	5	5	5	4	5	5	5	5	5	5	5	5	5	5	5	5	4	5	5	5	5	5	5	35.9	35.9	35.9	35.9	35.9	35.9	25.5
A0A8C0SEY0	LOC475937	Transaldolase OS=Canis lupus familiaris OX=9615 GN=LOC475937 PE=3 SV=1	35.644	319	By MS/MS	By MS/MS	By MS/MS	By MS/MS	By MS/MS	By MS/MS	By MS/MS	By MS/MS	By MS/MS	By MS/MS	By MS/MS	By MS/MS	6	5	5	5	5	5	5	5	5	4	5	5	6	6	5	5	5	5	5	5	5	5	4	5	5	6	20.1	18.5	18.5	18.5	16.3	16.3	16.3
A0A8C0TF04	--	Fatty acid desaturase 2 OS=Canis lupus familiaris OX=9615 PE=4 SV=1	47.477	402	By MS/MS	By MS/MS	By MS/MS	By MS/MS	By MS/MS	By MS/MS	By MS/MS	By matching		By MS/MS	By MS/MS	By MS/MS	4	2	2	1	4	3	3	1	1	0	3	2	3	4	2	2	1	4	3	3	1	1	0	3	2	3	12.7	6.5	6.5	3	12.7	8	8
A0A8I3MHD1	HYOU1	Hypoxia up-regulated 1 OS=Canis lupus familiaris OX=9615 GN=HYOU1 PE=3 SV=1	104.66	934	By MS/MS	By MS/MS	By MS/MS	By MS/MS	By MS/MS	By MS/MS	By MS/MS	By MS/MS	By MS/MS	By MS/MS	By MS/MS	By MS/MS	28	19	18	23	18	18	19	20	19	21	20	19	19	28	19	18	23	18	18	19	20	19	21	20	19	19	42.8	28.9	26.4	36.4	26.3	26.7	29.1
A0A8C0MAH3	VHL	von Hippel-Lindau disease tumor suppressor OS=Canis lupus familiaris OX=9615 GN=VHL PE=3 SV=1	24.497	219	By MS/MS	By MS/MS	By MS/MS	By MS/MS	By MS/MS	By MS/MS	By MS/MS	By MS/MS	By MS/MS	By MS/MS	By MS/MS	By MS/MS	3	2	2	2	2	2	2	3	2	2	2	2	2	3	2	2	2	2	2	2	3	2	2	2	2	2	17.4	12.8	11.4	11.4	11.4	11.4	11.4
A0A8C0RUI4	--	BCL9 like OS=Canis lupus familiaris OX=9615 PE=3 SV=1	146.71	1400	By MS/MS	By matching	By matching	By matching	By MS/MS	By MS/MS	By MS/MS	By matching	By MS/MS	By MS/MS	By MS/MS	By matching	5	3	2	2	2	2	2	4	2	1	2	2	1	5	3	2	2	2	2	2	4	2	1	2	2	1	3.4	2.1	1.4	1.4	1.1	1.7	1.1
A0A8P0N8J3	ERCC5	ERCC excision repair 5, endonuclease OS=Canis lupus familiaris OX=9615 GN=ERCC5 PE=3 SV=1	131.49	1173	By MS/MS	By MS/MS	By MS/MS				By MS/MS	By matching	By matching				3	2	2	2	0	0	0	2	2	1	0	0	0	3	2	2	2	0	0	0	2	2	1	0	0	0	2.8	1.8	1.7	1.8	0	0	0
A0A8I3MM48	FBXO4	F-box protein 4 OS=Canis lupus familiaris OX=9615 GN=FBXO4 PE=4 SV=1	34.476	305	By MS/MS	By MS/MS	By MS/MS	By MS/MS	By MS/MS	By MS/MS	By MS/MS	By MS/MS	By MS/MS	By MS/MS		By MS/MS	4	3	2	2	1	1	1	2	2	1	1	0	2	4	3	2	2	1	1	1	2	2	1	1	0	2	15.4	10.5	7.5	7.5	4.9	4.9	4.9
A0A8C0T1C3	ZNF451	Zinc finger protein 451 OS=Canis lupus familiaris OX=9615 GN=ZNF451 PE=4 SV=1	110.56	965	By MS/MS	By MS/MS		By MS/MS	By MS/MS	By MS/MS	By MS/MS	By MS/MS	By MS/MS	By MS/MS	By MS/MS	By MS/MS	4	2	2	0	1	2	2	2	2	2	3	2	2	4	2	2	0	1	2	2	2	2	2	3	2	2	6.5	3.3	3.4	0	1.6	3.4	3.4
A0A8C0Q148	--	Mitochondrial rRNA methyltransferase 3 OS=Canis lupus familiaris OX=9615 PE=4 SV=1	47.144	421						By MS/MS	By matching			By MS/MS	By MS/MS	By MS/MS	3	0	0	0	0	0	1	1	0	0	1	1	2	3	0	0	0	0	0	1	1	0	0	1	1	2	11.4	0	0	0	0	0	2.4
A0A8C0MAM9	API5	Apoptosis inhibitor 5 OS=Canis lupus familiaris OX=9615 GN=API5 PE=3 SV=1	56.809	504	By MS/MS	By MS/MS	By MS/MS	By MS/MS	By MS/MS	By MS/MS	By MS/MS	By MS/MS	By MS/MS	By MS/MS	By MS/MS	By MS/MS	11	9	8	9	8	8	9	9	9	9	7	9	7	11	9	8	9	8	8	9	9	9	9	7	9	7	31.2	26.6	20.4	25.8	23.6	20.6	26
A0A8C0MAP0	DNMT3A	DNA (cytosine-5-)-methyltransferase OS=Canis lupus familiaris OX=9615 GN=DNMT3A PE=3 SV=1	102.05	912	By MS/MS	By MS/MS	By matching	By MS/MS	By MS/MS	By MS/MS	By MS/MS		By matching	By MS/MS	By MS/MS		6	2	1	1	4	4	2	1	0	1	1	2	0	6	2	1	1	4	4	2	1	0	1	1	2	0	8	2	0.8	0.8	5.4	5.6	3.4
A0A8C0MAT1	ANKS3	Ankyrin repeat and sterile alpha motif domain containing 3 OS=Canis lupus familiaris OX=9615 GN=ANKS3 PE=4 SV=1	60.79	553	By MS/MS	By MS/MS	By MS/MS	By MS/MS	By MS/MS	By MS/MS		By MS/MS		By MS/MS	By MS/MS	By matching	4	2	1	2	2	1	2	0	1	0	1	1	1	4	2	1	2	2	1	2	0	1	0	1	1	1	8.3	4.5	2.5	4.5	4	1.8	4
A0A8I3RSD9	IMPA2	Inositol-1-monophosphatase OS=Canis lupus familiaris OX=9615 GN=IMPA2 PE=3 SV=1	29.238	269	By matching	By MS/MS	By MS/MS	By MS/MS	By MS/MS	By MS/MS	By MS/MS	By matching	By MS/MS		By MS/MS	By MS/MS	3	1	3	2	1	1	2	3	1	1	0	2	1	3	1	3	2	1	1	2	3	1	1	0	2	1	17.8	3	17.8	14.9	6.3	6.3	9.3
A0A8I3NI98	PGGT1B	Protein geranylgeranyltransferase type I subunit beta OS=Canis lupus familiaris OX=9615 GN=PGGT1B PE=3 SV=1	33.93	300	By MS/MS	By MS/MS	By MS/MS	By MS/MS	By MS/MS	By MS/MS	By MS/MS	By MS/MS	By MS/MS	By MS/MS	By MS/MS	By MS/MS	4	1	2	2	2	3	3	3	2	3	3	2	2	4	1	2	2	2	3	3	3	2	3	3	2	2	16	5.3	9.7	9.7	8.7	11.7	11.7
A0A8C0MAX5	--	Histone deacetylase OS=Canis lupus familiaris OX=9615 PE=3 SV=1	53.016	467	By MS/MS	By MS/MS	By MS/MS	By MS/MS	By MS/MS	By MS/MS	By MS/MS	By MS/MS	By MS/MS	By MS/MS	By MS/MS	By MS/MS	10	9	8	8	8	5	9	7	6	9	8	9	8	7	6	5	5	5	4	6	4	5	6	5	6	5	31.9	30	24.8	24.8	25.5	18.2	26.8
A0A8C0MAY0	--	Chromosome 16 open reading frame 58 OS=Canis lupus familiaris OX=9615 PE=3 SV=1	53.044	485	By MS/MS	By MS/MS	By MS/MS	By MS/MS	By MS/MS	By MS/MS	By MS/MS	By MS/MS	By MS/MS	By matching	By matching	By MS/MS	4	2	2	2	3	4	1	3	1	2	1	2	2	4	2	2	2	3	4	1	3	1	2	1	2	2	9.5	4.3	4.3	4.3	6.6	9.5	2.1
A0A8P0TTV8	RBM8A	RNA-binding protein 8A OS=Canis lupus familiaris OX=9615 GN=RBM8A PE=3 SV=1	19.76	173	By MS/MS	By MS/MS	By MS/MS	By MS/MS	By MS/MS	By MS/MS	By MS/MS	By MS/MS	By MS/MS	By MS/MS	By MS/MS	By MS/MS	6	3	3	3	4	4	2	3	3	3	3	4	4	6	3	3	3	4	4	2	3	3	3	3	4	4	60.7	26	26	26	46.8	46.8	26
A0A8C0MAY9	--	Anaphase-promoting complex subunit 2 OS=Canis lupus familiaris OX=9615 PE=3 SV=1	184.09	1676	By MS/MS	By MS/MS	By MS/MS	By MS/MS	By matching	By MS/MS	By MS/MS	By MS/MS	By MS/MS	By MS/MS	By matching	By MS/MS	5	2	2	2	2	1	4	2	1	1	4	1	1	2	1	0	0	1	1	2	1	0	0	2	1	1	4.5	1.7	1.6	1.6	1.7	0.8	3.6
A0A8P0SUD6	PAXX	PAXX non-homologous end joining factor OS=Canis lupus familiaris OX=9615 GN=PAXX PE=4 SV=1	19.564	187	By MS/MS	By MS/MS	By MS/MS	By MS/MS	By MS/MS	By MS/MS	By MS/MS	By MS/MS	By MS/MS	By MS/MS	By MS/MS	By MS/MS	1	1	1	1	1	1	1	1	1	1	1	1	1	1	1	1	1	1	1	1	1	1	1	1	1	1	6.4	6.4	6.4	6.4	6.4	6.4	6.4
A0A8C0MEP1	AKT1	AKT serine/threonine kinase 1 OS=Canis lupus familiaris OX=9615 GN=AKT1 PE=4 SV=1	62.944	553	By MS/MS	By MS/MS	By MS/MS	By MS/MS	By MS/MS	By MS/MS	By MS/MS	By MS/MS	By MS/MS	By MS/MS	By MS/MS	By MS/MS	6	4	3	2	3	4	5	4	4	3	4	5	4	5	4	2	2	3	4	4	4	3	3	4	4	4	14.5	7.8	8.3	4.5	6	9.2	13
A0A8I3MF64	RBM42	RNA-binding protein 42 OS=Canis lupus familiaris OX=9615 GN=RBM42 PE=3 SV=1	47.64	453	By MS/MS	By MS/MS	By MS/MS	By MS/MS	By MS/MS	By MS/MS	By MS/MS	By MS/MS	By MS/MS	By MS/MS	By MS/MS	By MS/MS	5	3	3	2	3	3	3	3	3	2	2	3	2	5	3	3	2	3	3	3	3	3	2	2	3	2	19.4	11.5	7.7	5.3	7.7	9.5	7.7
A0A8C0QK16	--	Protein phosphatase 4 regulatory subunit 1 OS=Canis lupus familiaris OX=9615 PE=4 SV=1	106.74	948	By MS/MS	By MS/MS	By MS/MS	By MS/MS	By MS/MS	By MS/MS	By MS/MS	By MS/MS	By MS/MS	By MS/MS	By MS/MS	By MS/MS	14	8	7	9	8	8	9	9	10	10	11	9	6	13	8	7	9	7	7	9	9	10	10	10	8	6	22.2	12.3	11.3	13	14.2	15.4	17.9
A0A8C0QMZ4	LOC100855593	Histone H2A OS=Canis lupus familiaris OX=9615 GN=LOC100855593 PE=3 SV=1	13.988	129	By matching	By matching	By matching	By matching	By MS/MS	By matching	By matching	By matching	By matching	By matching	By MS/MS	By MS/MS	4	2	1	2	2	3	1	2	1	2	2	3	3	1	0	0	0	0	1	0	0	0	0	0	1	1	57.4	25.6	14.7	25.6	24	48.1	14.7
A0A8P0TGA1	MARCKS	Myristoylated alanine rich protein kinase C substrate OS=Canis lupus familiaris OX=9615 GN=MARCKS PE=3 SV=1	33.825	356	By MS/MS	By MS/MS	By MS/MS	By MS/MS	By MS/MS	By MS/MS	By MS/MS	By MS/MS	By MS/MS	By MS/MS	By MS/MS	By MS/MS	9	6	7	6	8	8	8	8	7	9	7	7	7	8	6	6	6	8	8	8	7	6	8	7	7	7	44.9	29.5	32.3	29.5	42.1	42.1	42.1
A0A8I3PSJ2	HPCAL1	Hippocalcin like 1 OS=Canis lupus familiaris OX=9615 GN=HPCAL1 PE=4 SV=1	22.285	193	By MS/MS	By MS/MS	By MS/MS	By MS/MS	By MS/MS	By MS/MS	By MS/MS	By MS/MS	By MS/MS	By MS/MS	By MS/MS	By MS/MS	3	3	3	2	3	2	3	3	3	3	1	1	2	3	3	3	2	3	2	3	3	3	3	1	1	2	21.2	21.2	21.2	14.5	21.2	14.5	21.2
A0A8C0S0V4	--	non-specific protein-tyrosine kinase OS=Canis lupus familiaris OX=9615 PE=4 SV=1	121.83	1055	By MS/MS	By MS/MS	By matching	By MS/MS	By MS/MS	By MS/MS	By MS/MS	By MS/MS	By MS/MS	By MS/MS	By MS/MS	By MS/MS	2	2	1	1	1	1	1	1	1	1	1	1	1	2	2	1	1	1	1	1	1	1	1	1	1	1	2.7	2.7	1.2	1.2	1.2	1.2	1.2
A0A8I3MTM9	HERPUD1	Homocysteine inducible ER protein with ubiquitin like domain 1 OS=Canis lupus familiaris OX=9615 GN=HERPUD1 PE=4 SV=1	26.485	234	By MS/MS	By MS/MS	By MS/MS	By MS/MS	By MS/MS	By MS/MS	By MS/MS	By MS/MS	By MS/MS	By MS/MS	By MS/MS	By MS/MS	3	3	2	2	2	1	2	1	3	2	1	2	2	3	3	2	2	2	1	2	1	3	2	1	2	2	15	15	11.1	11.1	11.1	4.3	11.1
A0A8C0MB66	SNRPD2	Small nuclear ribonucleoprotein Sm D2 OS=Canis lupus familiaris OX=9615 GN=SNRPD2 PE=3 SV=1	13.527	118	By MS/MS	By MS/MS	By MS/MS	By MS/MS	By MS/MS	By MS/MS	By MS/MS	By MS/MS	By MS/MS	By MS/MS	By MS/MS	By MS/MS	6	5	5	4	5	5	5	5	6	6	5	6	6	6	5	5	4	5	5	5	5	6	6	5	6	6	45.8	39.8	39.8	33.1	37.3	39.8	39.8
A0A8I3S2K5	RPRD2	Regulation of nuclear pre-mRNA domain containing 2 OS=Canis lupus familiaris OX=9615 GN=RPRD2 PE=4 SV=1	152.77	1436	By MS/MS	By MS/MS	By MS/MS	By MS/MS	By MS/MS	By MS/MS	By MS/MS	By MS/MS	By MS/MS	By MS/MS	By MS/MS	By MS/MS	11	6	6	5	4	6	6	7	6	7	4	8	5	11	6	6	5	4	6	6	7	6	7	4	8	5	13.9	7.2	7.7	6.6	4.2	7.3	6.5
A0A8C0RDZ3	DOCK4	Dedicator of cytokinesis 4 OS=Canis lupus familiaris OX=9615 GN=DOCK4 PE=3 SV=1	213.63	1869	By MS/MS	By MS/MS	By MS/MS	By MS/MS	By MS/MS	By MS/MS	By MS/MS	By MS/MS	By MS/MS	By MS/MS	By MS/MS	By MS/MS	6	2	3	2	3	4	2	2	3	2	3	2	3	6	2	3	2	3	4	2	2	3	2	3	2	3	5.8	1.3	2.7	2.1	2.7	3.8	2.1
A0A8C0SJX4	GLG1	Golgi apparatus protein 1 OS=Canis lupus familiaris OX=9615 GN=GLG1 PE=4 SV=1	133.72	1175	By MS/MS	By MS/MS	By MS/MS	By MS/MS	By MS/MS	By MS/MS	By MS/MS	By MS/MS	By MS/MS	By MS/MS	By MS/MS	By MS/MS	13	10	7	4	7	8	5	7	3	4	6	3	4	13	10	7	4	7	8	5	7	3	4	6	3	4	15.1	12.2	7.1	4.3	7.6	8.1	5.6
A0A8I3RTC9	PAFAH1B2	Platelet activating factor acetylhydrolase 1b catalytic subunit 2 OS=Canis lupus familiaris OX=9615 GN=PAFAH1B2 PE=4 SV=1	25.541	229	By MS/MS	By MS/MS	By MS/MS	By MS/MS	By MS/MS	By MS/MS	By MS/MS	By MS/MS	By MS/MS	By MS/MS	By MS/MS	By MS/MS	5	3	4	4	3	4	3	3	4	4	2	3	4	5	3	4	4	3	4	3	3	4	4	2	3	4	34.1	16.6	17.5	17.5	16.6	33.2	24.9
A0A8C0MEQ8	--	YTH domain containing 2 OS=Canis lupus familiaris OX=9615 PE=4 SV=1	153.82	1367	By MS/MS	By MS/MS	By MS/MS	By MS/MS	By MS/MS	By MS/MS	By MS/MS	By MS/MS	By MS/MS	By MS/MS	By MS/MS	By MS/MS	7	4	3	4	4	4	4	4	2	3	4	4	4	7	4	3	4	4	4	4	4	2	3	4	4	4	8	4.7	3.4	4.8	4.1	4.5	4.5
A0A8C0SDX4	SBF2	SET binding factor 2 OS=Canis lupus familiaris OX=9615 GN=SBF2 PE=3 SV=1	190.47	1694	By matching	By matching	By matching	By MS/MS	By MS/MS	By MS/MS	By matching	By matching	By matching	By MS/MS	By MS/MS	By MS/MS	3	1	1	1	2	3	2	1	1	1	2	2	3	2	0	0	0	1	2	1	0	0	0	1	1	2	1.9	0.6	0.6	0.6	1.2	1.9	1.2
A0A8C0PQC6	ALDH8A1	HBS1-like protein OS=Canis lupus familiaris OX=9615 GN=ALDH8A1 PE=4 SV=1	89.841	816	By MS/MS	By MS/MS	By MS/MS	By MS/MS	By MS/MS	By MS/MS	By MS/MS	By MS/MS	By MS/MS	By MS/MS	By MS/MS	By MS/MS	7	4	4	4	4	5	4	5	3	5	5	4	5	7	4	4	4	4	5	4	5	3	5	5	4	5	11.6	7.7	7.6	7.7	6.4	7.5	6.4
A0A8P0NTL7	CLIC3	Chloride intracellular channel 3 OS=Canis lupus familiaris OX=9615 GN=CLIC3 PE=3 SV=1	27.053	238	By MS/MS	By MS/MS	By MS/MS	By MS/MS	By MS/MS	By MS/MS	By MS/MS	By MS/MS	By MS/MS	By MS/MS	By MS/MS	By MS/MS	6	5	4	6	2	4	3	6	6	6	4	5	3	6	5	4	6	2	4	3	6	6	6	4	5	3	37	29.4	24.4	37	10.1	22.7	16
A0A8P0SIG0	PLOD3	procollagen-lysine 5-dioxygenase OS=Canis lupus familiaris OX=9615 GN=PLOD3 PE=4 SV=1	84.715	740	By MS/MS	By MS/MS	By MS/MS	By MS/MS	By MS/MS	By MS/MS	By MS/MS	By MS/MS	By MS/MS	By MS/MS	By MS/MS	By MS/MS	13	11	9	10	12	7	9	9	7	6	8	10	11	12	10	8	9	11	6	9	8	6	5	8	10	11	21.8	17.7	14.9	16.6	20	12.3	15
A0A8C0TAI1	GANAB	Glucosidase II alpha subunit OS=Canis lupus familiaris OX=9615 GN=GANAB PE=3 SV=1	106.38	944	By matching	By matching	By matching	By matching	By matching	By matching	By MS/MS	By MS/MS	By matching	By matching	By matching	By matching	21	16	13	12	14	13	13	15	14	14	15	14	16	1	0	0	0	0	0	0	1	1	1	0	0	0	35.9	25.8	19.6	19.1	23.2	20.9	19.1
A0A8I3NTP7	BYSL	Bystin like OS=Canis lupus familiaris OX=9615 GN=BYSL PE=3 SV=1	49.647	437	By MS/MS	By MS/MS	By MS/MS	By MS/MS	By MS/MS	By MS/MS	By MS/MS	By MS/MS	By MS/MS	By MS/MS	By MS/MS	By MS/MS	5	2	4	3	4	4	3	4	3	3	4	4	3	5	2	4	3	4	4	3	4	3	3	4	4	3	14.9	5.5	11.9	8.9	11.4	11.9	8.5
A0A8C0QH27	PPID	Peptidylprolyl isomerase D OS=Canis lupus familiaris OX=9615 GN=PPID PE=4 SV=1	41.016	370	By MS/MS	By MS/MS	By MS/MS	By MS/MS	By MS/MS	By MS/MS	By MS/MS	By MS/MS	By MS/MS	By MS/MS	By MS/MS	By MS/MS	10	9	6	9	8	8	9	7	8	8	9	9	8	10	9	6	9	8	8	9	7	8	8	9	9	8	38.6	35.9	25.1	35.9	34.3	27	36.2
A0A8C0MBH2	--	Ubiquinone biosynthesis protein OS=Canis lupus familiaris OX=9615 PE=3 SV=1	33.744	299	By MS/MS	By MS/MS	By MS/MS	By MS/MS	By MS/MS	By MS/MS	By MS/MS	By MS/MS	By MS/MS	By MS/MS	By MS/MS	By MS/MS	4	2	2	4	2	3	3	3	3	2	3	3	3	4	2	2	4	2	3	3	3	3	2	3	3	3	16.1	10.7	10.7	16.1	10.7	13	13
A0A8C0MIW2	PBRM1	Polybromo 1 OS=Canis lupus familiaris OX=9615 GN=PBRM1 PE=4 SV=1	183.9	1597	By MS/MS	By matching	By MS/MS	By MS/MS	By MS/MS	By MS/MS	By MS/MS			By MS/MS	By MS/MS	By MS/MS	6	2	1	1	1	2	3	3	0	0	4	3	3	6	2	1	1	1	2	3	3	0	0	4	3	3	5	2.1	0.9	0.9	0.5	1.9	2.3
A0A8I3MLV9	ECE1	Endothelin converting enzyme 1 OS=Canis lupus familiaris OX=9615 GN=ECE1 PE=4 SV=1	78.892	701	By MS/MS	By MS/MS	By MS/MS	By MS/MS	By MS/MS	By MS/MS	By MS/MS	By MS/MS	By MS/MS	By MS/MS	By MS/MS	By MS/MS	4	2	3	3	3	3	3	3	4	2	4	3	3	4	2	3	3	3	3	3	3	4	2	4	3	3	7.4	3.6	5.8	5	5	5	5
Q4VYB4	spink5	Serine peptidase inhibitor Kazal type 5 OS=Canis lupus familiaris OX=9615 GN=spink5 PE=2 SV=1	120.81	1063				By MS/MS	By MS/MS	By MS/MS	By matching	By matching		By MS/MS	By MS/MS	By MS/MS	6	0	0	0	3	3	3	1	1	0	6	6	4	5	0	0	0	2	2	2	1	1	0	5	5	3	6.9	0	0	0	3.1	2.8	3.2
A0A8I3MPC4	EXOSC5	Exosome component 5 OS=Canis lupus familiaris OX=9615 GN=EXOSC5 PE=4 SV=1	24.964	235	By MS/MS		By matching	By MS/MS	By MS/MS	By MS/MS	By MS/MS	By MS/MS	By MS/MS	By MS/MS	By MS/MS	By MS/MS	3	1	0	1	1	2	3	1	1	1	3	2	1	3	1	0	1	1	2	3	1	1	1	3	2	1	19.6	10.2	0	10.2	5.1	15.3	19.6
A0A8C0MBM6	TSPYL4	TSPY like 4 OS=Canis lupus familiaris OX=9615 GN=TSPYL4 PE=3 SV=1	42.596	398	By MS/MS	By MS/MS	By MS/MS						By MS/MS			By matching	1	1	1	1	0	0	0	0	0	1	0	0	1	1	1	1	1	0	0	0	0	0	1	0	0	1	5.5	5.5	5.5	5.5	0	0	0
A0A8C0MBP8	CELF1	CUGBP Elav-like family member 1 OS=Canis lupus familiaris OX=9615 GN=CELF1 PE=3 SV=1	66.688	622	By MS/MS	By MS/MS	By MS/MS	By MS/MS	By MS/MS	By MS/MS	By MS/MS	By MS/MS	By MS/MS	By MS/MS	By MS/MS	By MS/MS	8	7	6	6	6	5	7	6	6	7	5	6	6	8	7	6	6	6	5	7	6	6	7	5	6	6	15.1	13.5	12.5	12.5	12.2	11.3	14.1
A0A8C0SFC7	--	Anillin actin binding protein OS=Canis lupus familiaris OX=9615 PE=4 SV=1	121.23	1101	By MS/MS	By MS/MS	By MS/MS	By MS/MS	By MS/MS	By MS/MS	By MS/MS	By MS/MS	By MS/MS	By MS/MS	By MS/MS	By MS/MS	22	14	16	13	10	14	12	15	16	16	17	13	14	22	14	16	13	10	14	12	15	16	16	17	13	14	27.6	15.8	20.5	15.8	11.4	16.6	14.6
A0A8I3PKU0	TBC1D15	TBC1 domain family member 15 OS=Canis lupus familiaris OX=9615 GN=TBC1D15 PE=4 SV=1	77.359	674	By MS/MS	By MS/MS	By MS/MS	By MS/MS	By MS/MS	By MS/MS	By MS/MS	By MS/MS	By MS/MS	By MS/MS	By MS/MS	By MS/MS	12	3	4	5	10	10	7	7	4	7	6	8	9	12	3	4	5	10	10	7	7	4	7	6	8	9	25.5	5.5	7.7	12.2	22.4	21.8	16.8
A0A8C0MBQ8	VANGL1	Vang-like protein OS=Canis lupus familiaris OX=9615 GN=VANGL1 PE=3 SV=1	59.843	524	By MS/MS	By matching	By MS/MS	By MS/MS	By MS/MS	By MS/MS	By MS/MS	By MS/MS	By MS/MS	By MS/MS	By MS/MS	By MS/MS	4	3	1	2	3	2	3	3	3	2	4	3	3	4	3	1	2	3	2	3	3	3	2	4	3	3	10.1	8	3.1	5.7	7.4	5.3	8
A0A8P0P0I6	L3MBTL3	L3MBTL histone methyl-lysine binding protein 3 OS=Canis lupus familiaris OX=9615 GN=L3MBTL3 PE=4 SV=1	82.329	726	By matching		By MS/MS			By matching			By matching		By MS/MS		2	1	0	1	0	0	1	0	0	1	0	1	0	2	1	0	1	0	0	1	0	0	1	0	1	0	3.7	1.5	0	1.5	0	0	1.5
A0A8I3MPP1	HNRNPK	Heterogeneous nuclear ribonucleoprotein K OS=Canis lupus familiaris OX=9615 GN=HNRNPK PE=4 SV=1	48.51	439	By MS/MS	By MS/MS	By MS/MS	By MS/MS	By MS/MS	By MS/MS	By MS/MS	By MS/MS	By MS/MS	By matching	By MS/MS	By MS/MS	16	14	12	13	13	13	12	12	13	14	12	15	16	1	1	1	1	1	1	1	1	1	1	1	1	1	51.5	45.6	37.8	42.6	42.6	42.6	37.8
A0A8I3N999	LIAS	Lipoyl synthase, mitochondrial OS=Canis lupus familiaris OX=9615 GN=LIAS PE=3 SV=1	36.03	322		By MS/MS	By MS/MS	By MS/MS	By MS/MS		By matching	By MS/MS	By MS/MS		By matching	By MS/MS	2	0	1	1	1	2	0	1	1	1	0	1	1	2	0	1	1	1	2	0	1	1	1	0	1	1	6.8	0	2.2	2.2	4.7	6.8	0
A0A8P0T3M0	TAF2	Transcription initiation factor TFIID subunit 2 OS=Canis lupus familiaris OX=9615 GN=TAF2 PE=3 SV=1	131.44	1151	By MS/MS	By MS/MS	By MS/MS	By MS/MS	By MS/MS	By MS/MS	By MS/MS	By MS/MS	By MS/MS	By MS/MS	By MS/MS		6	1	2	2	3	1	2	3	1	1	2	2	0	6	1	2	2	3	1	2	3	1	1	2	2	0	7	1.9	3	3	3.1	0.7	2.6
A0A8P0SNP4	ZER1	Zyg-11 related cell cycle regulator OS=Canis lupus familiaris OX=9615 GN=ZER1 PE=3 SV=1	86.284	752	By matching	By MS/MS	By MS/MS	By MS/MS	By MS/MS	By MS/MS	By matching	By matching	By MS/MS	By MS/MS		By MS/MS	2	2	1	1	1	1	1	1	1	2	1	0	1	2	2	1	1	1	1	1	1	1	2	1	0	1	3.6	3.6	1.7	1.9	1.7	1.7	1.7
A0A8C0MBX3	CYP1B1	Cytochrome P450 family 1 subfamily B member 1 OS=Canis lupus familiaris OX=9615 GN=CYP1B1 PE=3 SV=1	60.411	543	By MS/MS		By MS/MS	By MS/MS	By MS/MS	By MS/MS	By MS/MS	By MS/MS	By MS/MS	By MS/MS	By MS/MS	By MS/MS	7	3	0	1	6	7	6	2	1	2	4	3	3	7	3	0	1	6	7	6	2	1	2	4	3	3	15.8	6.8	0	2.9	13.8	15.8	13.8
A0A8I3N500	INTS1	Integrator complex subunit 1 OS=Canis lupus familiaris OX=9615 GN=INTS1 PE=4 SV=1	239.82	2153	By MS/MS	By MS/MS	By MS/MS	By MS/MS	By MS/MS	By MS/MS	By MS/MS	By MS/MS	By MS/MS	By MS/MS	By MS/MS	By MS/MS	15	5	5	4	11	11	10	6	3	3	10	9	10	15	5	5	4	11	11	10	6	3	3	10	9	10	10.5	4	3.5	2.5	7.8	8.2	7
A0A8I3PJ38	GALT	Galactose-1-phosphate uridylyltransferase OS=Canis lupus familiaris OX=9615 GN=GALT PE=3 SV=1	31.429	271	By MS/MS	By MS/MS	By MS/MS	By MS/MS	By matching	By MS/MS	By MS/MS	By MS/MS	By MS/MS	By matching			3	2	2	2	1	1	2	1	2	2	1	0	0	3	2	2	2	1	1	2	1	2	2	1	0	0	12.5	8.9	8.9	8.9	5.9	5.9	9.6
A0A8C0Q6H1	GK5	Putative glycerol kinase 5 OS=Canis lupus familiaris OX=9615 GN=GK5 PE=3 SV=1	54.875	489	By MS/MS	By MS/MS	By MS/MS	By MS/MS	By MS/MS	By MS/MS	By MS/MS	By MS/MS	By MS/MS	By MS/MS	By MS/MS	By MS/MS	4	1	1	1	2	4	3	2	1	1	3	2	3	4	1	1	1	2	4	3	2	1	1	3	2	3	12.7	3.9	3.9	3.9	6.5	12.7	11
A0A8C0MC53	SIK3	non-specific serine/threonine protein kinase OS=Canis lupus familiaris OX=9615 GN=SIK3 PE=4 SV=1	147.06	1340	By matching	By matching	By matching		By MS/MS	By MS/MS		By MS/MS	By MS/MS	By MS/MS	By MS/MS	By MS/MS	4	1	2	1	0	2	2	0	2	3	1	1	2	3	0	1	1	0	1	1	0	2	2	1	1	2	3.7	0.5	1.3	1.6	0	1.2	1.2
A0A8I3NFA9	PDCL	Phosducin like OS=Canis lupus familiaris OX=9615 GN=PDCL PE=3 SV=1	34.203	301	By MS/MS	By MS/MS	By MS/MS	By MS/MS	By MS/MS	By MS/MS	By MS/MS	By MS/MS	By MS/MS	By MS/MS	By MS/MS	By MS/MS	2	2	2	2	1	1	1	1	2	2	2	1	1	2	2	2	2	1	1	1	1	2	2	2	1	1	9.3	9.3	9.3	9.3	5.6	5.6	5.6
A0A8C0MBY5	RMI1	RecQ-mediated genome instability protein 1 OS=Canis lupus familiaris OX=9615 GN=RMI1 PE=3 SV=1	72.705	650	By MS/MS			By MS/MS	By MS/MS	By MS/MS	By MS/MS	By MS/MS		By MS/MS	By MS/MS	By MS/MS	4	1	0	0	3	2	2	1	1	0	3	3	2	4	1	0	0	3	2	2	1	1	0	3	3	2	7.4	1.8	0	0	5.5	4	4
J7I8M6	TIMP-3	Tissue inhibitor metalloproteinase-3 (Fragment) OS=Canis lupus familiaris OX=9615 GN=TIMP-3 PE=2 SV=1	21.69	188	By MS/MS	By MS/MS	By MS/MS		By MS/MS	By MS/MS	By MS/MS	By MS/MS	By MS/MS	By MS/MS	By MS/MS	By MS/MS	3	2	2	2	0	1	1	2	2	3	2	2	3	3	2	2	2	0	1	1	2	2	3	2	2	3	17	10.6	10.6	10.6	0	5.9	5.9
A0A8P0SS64	NAGPA	N-acetylglucosamine-1-phosphodiester alpha-N-acetylglucosaminidase OS=Canis lupus familiaris OX=9615 GN=NAGPA PE=4 SV=1	51.974	483				By MS/MS									1	0	0	0	1	0	0	0	0	0	0	0	0	1	0	0	0	1	0	0	0	0	0	0	0	0	3.1	0	0	0	3.1	0	0
A0A8C0MC04	ABR	Active breakpoint cluster region-related protein OS=Canis lupus familiaris OX=9615 GN=ABR PE=4 SV=1	134.1	1196	By MS/MS	By MS/MS	By MS/MS	By MS/MS	By MS/MS	By MS/MS	By MS/MS	By MS/MS	By MS/MS	By MS/MS	By MS/MS	By MS/MS	13	7	8	8	9	11	9	8	8	8	10	10	10	12	6	7	7	8	10	8	7	7	7	9	9	9	16.1	6.9	10	10	10.4	13.9	12.1
A0A8I3NGL7	TMED4	RNA helicase OS=Canis lupus familiaris OX=9615 GN=TMED4 PE=4 SV=1	57.042	505	By matching	By matching	By matching	By MS/MS	By MS/MS	By MS/MS	By MS/MS	By MS/MS	By matching	By matching	By MS/MS	By matching	12	6	7	7	8	7	9	8	8	5	9	10	9	1	0	1	0	1	1	1	1	1	0	0	1	0	36.2	15.4	18.8	20	20.2	18	22.8
A0A8C0SLR3	OGFOD1	Prolyl 3-hydroxylase OGFOD1 OS=Canis lupus familiaris OX=9615 GN=OGFOD1 PE=3 SV=1	57.14	496	By MS/MS	By matching	By MS/MS	By MS/MS	By MS/MS	By matching	By MS/MS	By matching	By matching	By matching	By matching	By MS/MS	5	2	1	2	3	2	1	1	1	1	2	1	2	5	2	1	2	3	2	1	1	1	1	2	1	2	11.5	4.2	2.4	4.2	7.7	3.6	2.4
A0A8C0SEN2	SRP9	Signal recognition particle 9 kDa protein OS=Canis lupus familiaris OX=9615 GN=SRP9 PE=3 SV=1	10.072	86	By MS/MS	By MS/MS	By MS/MS	By MS/MS	By MS/MS	By MS/MS	By MS/MS	By MS/MS	By MS/MS	By MS/MS	By MS/MS	By MS/MS	3	2	1	2	3	3	2	2	2	3	3	2	2	3	2	1	2	3	3	2	2	2	3	3	2	2	34.9	22.1	9.3	22.1	34.9	34.9	25.6
A0A8C0Q9X4	--	Methylmalonyl-CoA mutase, mitochondrial OS=Canis lupus familiaris OX=9615 PE=3 SV=1	83.202	749	By MS/MS	By MS/MS	By MS/MS	By MS/MS	By MS/MS	By MS/MS	By MS/MS	By MS/MS	By MS/MS	By MS/MS	By MS/MS	By MS/MS	9	4	6	6	5	6	6	4	7	6	6	8	7	9	4	6	6	5	6	6	4	7	6	6	8	7	20.3	7.7	10.5	12.7	9.3	12.7	12.7
A0A8C0TBK9	DNAJC13	DnaJ heat shock protein family (Hsp40) member C13 OS=Canis lupus familiaris OX=9615 GN=DNAJC13 PE=4 SV=1	242.09	2136	By MS/MS	By MS/MS	By MS/MS	By MS/MS	By MS/MS	By MS/MS	By MS/MS	By MS/MS	By MS/MS	By MS/MS	By MS/MS	By MS/MS	18	11	9	11	12	11	13	8	10	10	11	11	12	18	11	9	11	12	11	13	8	10	10	11	11	12	12.8	7.2	5.8	8.1	7.8	7.4	9.5
A0A8I3NLZ5	BLVRA	Biliverdin reductase A OS=Canis lupus familiaris OX=9615 GN=BLVRA PE=3 SV=1	33.71	296	By MS/MS	By MS/MS	By MS/MS	By MS/MS	By MS/MS	By MS/MS	By MS/MS	By MS/MS	By MS/MS	By MS/MS	By MS/MS	By MS/MS	8	5	6	5	6	7	6	6	4	4	7	7	8	8	5	6	5	6	7	6	6	4	4	7	7	8	36.8	19.3	22.6	19.3	28.7	32.1	23.6
A0A8C0MK56	--	Aldehyde dehydrogenase 3 family member A2 OS=Canis lupus familiaris OX=9615 PE=3 SV=1	60.606	549					By MS/MS								1	0	0	0	0	1	0	0	0	0	0	0	0	1	0	0	0	0	1	0	0	0	0	0	0	0	2.4	0	0	0	0	2.4	0
A0A8C0MC85	--	Inverted formin, FH2 and WH2 domain containing OS=Canis lupus familiaris OX=9615 PE=4 SV=1	138.26	1281	By MS/MS	By MS/MS	By MS/MS	By MS/MS	By MS/MS	By MS/MS	By MS/MS	By MS/MS	By MS/MS	By MS/MS	By MS/MS	By MS/MS	29	23	22	23	24	25	22	24	24	22	20	23	22	4	3	4	3	2	2	3	3	4	3	2	2	2	38.2	29.5	27.6	28.4	30.3	31.5	25.4
A0A8C0QJN9	LIPE	Hormone-sensitive lipase OS=Canis lupus familiaris OX=9615 GN=LIPE PE=3 SV=1	82.344	759	By MS/MS	By MS/MS	By MS/MS	By MS/MS	By MS/MS	By MS/MS	By MS/MS	By MS/MS	By MS/MS	By MS/MS	By MS/MS	By MS/MS	7	5	4	3	2	3	4	4	3	3	4	4	2	7	5	4	3	2	3	4	4	3	3	4	4	2	14.5	10.9	6.3	5.1	3.4	5.7	8
A0A8C0QI29	HADHA	enoyl-CoA hydratase OS=Canis lupus familiaris OX=9615 GN=HADHA PE=3 SV=1	77.125	708	By MS/MS	By MS/MS	By MS/MS	By MS/MS	By MS/MS	By MS/MS	By MS/MS	By MS/MS	By MS/MS	By MS/MS	By MS/MS	By MS/MS	21	19	19	19	21	21	21	18	19	19	21	21	20	21	19	19	19	21	21	21	18	19	19	21	21	20	44.8	41.1	41.1	41.1	44.8	44.8	44.8
A0A8I3MUA1	STX7	Syntaxin 7 OS=Canis lupus familiaris OX=9615 GN=STX7 PE=3 SV=1	29.74	261	By MS/MS	By MS/MS	By MS/MS	By MS/MS	By MS/MS	By MS/MS	By MS/MS	By MS/MS	By MS/MS	By MS/MS	By MS/MS	By MS/MS	6	3	4	4	3	3	4	4	2	4	3	2	5	6	3	4	4	3	3	4	4	2	4	3	2	5	43.3	18.8	24.1	24.1	18.8	18.8	24.1
A0A8I3P8S3	PNPLA7	Patatin like phospholipase domain containing 7 OS=Canis lupus familiaris OX=9615 GN=PNPLA7 PE=3 SV=1	144.82	1308				By MS/MS	By MS/MS	By MS/MS	By matching			By MS/MS	By matching	By matching	3	0	0	0	3	3	2	1	0	0	1	1	1	2	0	0	0	2	2	1	0	0	0	1	1	1	2.2	0	0	0	2.2	2.2	1.5
A0A8C0MG85	--	TAR (HIV-1) RNA binding protein 1 OS=Canis lupus familiaris OX=9615 PE=4 SV=1	173.88	1560	By MS/MS	By MS/MS	By MS/MS	By MS/MS	By MS/MS	By MS/MS	By MS/MS	By MS/MS	By MS/MS	By MS/MS	By MS/MS	By MS/MS	9	6	5	4	4	6	5	4	5	5	4	5	3	9	6	5	4	4	6	5	4	5	5	4	5	3	7.7	5	4.1	2.9	3.1	5.2	4.3
A0A8C0PY01	STRBP	Spermatid perinuclear RNA binding protein OS=Canis lupus familiaris OX=9615 GN=STRBP PE=4 SV=1	65.134	595	By MS/MS	By MS/MS	By MS/MS	By MS/MS	By MS/MS	By MS/MS	By MS/MS	By MS/MS	By MS/MS	By MS/MS	By MS/MS	By MS/MS	11	6	5	5	10	7	6	4	6	4	7	7	7	9	4	4	4	9	6	5	3	5	3	6	6	6	27.4	9.7	13.9	13.9	27.2	16.5	15.8
A0A8C0MCM2	--	Microtubule crosslinking factor 1 OS=Canis lupus familiaris OX=9615 PE=3 SV=1	179.12	1603	By MS/MS	By MS/MS	By matching	By matching	By matching	By MS/MS	By MS/MS	By matching	By MS/MS	By MS/MS	By matching	By matching	16	9	11	11	8	9	12	7	8	9	11	11	11	1	1	1	0	0	0	1	1	0	1	1	0	1	14.5	7.7	9.4	9.5	5.9	6.1	10.1
A0A8P0T4X8	DCAF12	DDB1 and CUL4 associated factor 12 OS=Canis lupus familiaris OX=9615 GN=DCAF12 PE=4 SV=1	45.883	411						By MS/MS	By MS/MS						1	0	0	0	0	0	1	1	0	0	0	0	0	1	0	0	0	0	0	1	1	0	0	0	0	0	4.1	0	0	0	0	0	4.1
A0A8C0MCH4	LOC612207	IGF like family member 3 OS=Canis lupus familiaris OX=9615 GN=LOC612207 PE=3 SV=1	12.672	115				By MS/MS	By MS/MS	By MS/MS						By MS/MS	1	0	0	0	1	1	1	0	0	0	0	0	1	1	0	0	0	1	1	1	0	0	0	0	0	1	12.2	0	0	0	12.2	12.2	12.2
A0A8I3N516	RPL35	Large ribosomal subunit protein uL29 OS=Canis lupus familiaris OX=9615 GN=RPL35 PE=3 SV=1	14.565	123	By MS/MS	By MS/MS	By MS/MS	By MS/MS	By MS/MS	By MS/MS	By MS/MS	By MS/MS	By MS/MS	By MS/MS	By MS/MS	By MS/MS	6	5	4	5	6	3	5	4	5	5	5	5	3	5	4	3	4	5	3	4	3	4	4	4	4	3	33.3	26	23.6	26	33.3	23.6	26
A0A8I3RWX4	RPL8	Large ribosomal subunit protein uL2 OS=Canis lupus familiaris OX=9615 GN=RPL8 PE=3 SV=1	28.024	257	By MS/MS	By MS/MS	By MS/MS	By MS/MS	By MS/MS	By MS/MS	By MS/MS	By MS/MS	By MS/MS	By MS/MS	By MS/MS	By MS/MS	8	6	5	5	7	6	6	5	6	6	7	7	5	8	6	5	5	7	6	6	5	6	6	7	7	5	37	26.8	26.8	26.8	26.8	26.8	26.8
A0A8I3S6A3	UBAP1	Ubiquitin associated protein 1 OS=Canis lupus familiaris OX=9615 GN=UBAP1 PE=4 SV=1	48.792	445	By MS/MS	By MS/MS	By MS/MS	By MS/MS	By MS/MS	By MS/MS	By MS/MS	By MS/MS	By MS/MS	By MS/MS	By MS/MS	By MS/MS	1	1	1	1	1	1	1	1	1	1	1	1	1	1	1	1	1	1	1	1	1	1	1	1	1	1	4	4	4	4	4	4	4
A0A8C0YZ37	--	Stress-70 protein, mitochondrial OS=Canis lupus familiaris OX=9615 PE=3 SV=1	69.266	636	By MS/MS	By MS/MS	By MS/MS	By MS/MS	By MS/MS	By MS/MS	By MS/MS	By MS/MS	By MS/MS	By MS/MS	By MS/MS	By MS/MS	27	21	21	20	22	25	22	22	22	23	22	22	21	27	21	21	20	22	25	22	22	22	23	22	22	21	51.6	45.1	43.2	42.9	44.3	49.8	45.3
A0A8C0MCL5	NUDT14	Nudix hydrolase 14 OS=Canis lupus familiaris OX=9615 GN=NUDT14 PE=4 SV=1	23.882	222		By MS/MS		By MS/MS		By MS/MS	By MS/MS			By matching	By matching	By matching	3	0	1	0	1	0	3	1	0	0	1	1	2	2	0	1	0	0	0	2	1	0	0	1	1	2	21.6	0	4.5	0	5.9	0	21.6
A0A8I3Q8N6	LUC7L2	LUC7-like 2 (S. cerevisiae) OS=Canis lupus familiaris OX=9615 GN=LUC7L2 PE=3 SV=1	46.522	392	By MS/MS	By MS/MS	By MS/MS	By MS/MS	By MS/MS	By MS/MS	By MS/MS	By MS/MS	By MS/MS	By MS/MS	By MS/MS	By MS/MS	5	5	4	4	5	5	5	3	4	5	5	5	5	3	3	2	2	3	3	3	2	2	3	3	3	3	18.1	18.1	14	14	18.1	18.1	18.1
A0A8I3SBR3	H6PD	Hexose-6-phosphate dehydrogenase/glucose 1-dehydrogenase OS=Canis lupus familiaris OX=9615 GN=H6PD PE=4 SV=1	89.525	792		By MS/MS	By matching			By MS/MS	By matching	By MS/MS			By MS/MS	By MS/MS	2	0	1	1	0	0	1	1	1	0	0	1	1	2	0	1	1	0	0	1	1	1	0	0	1	1	3.4	0	1.9	1.9	0	0	1.5
A0A8C0MCS9	--	Tonsoku-like protein OS=Canis lupus familiaris OX=9615 PE=3 SV=1	140.54	1291	By matching		By matching		By MS/MS	By MS/MS	By MS/MS		By MS/MS	By MS/MS	By MS/MS	By MS/MS	2	1	0	1	0	1	1	1	0	1	1	1	1	2	1	0	1	0	1	1	1	0	1	1	1	1	1.9	0.9	0	0.9	0	0.9	0.9
A0A8I3P294	RAD21	RAD21 cohesin complex component OS=Canis lupus familiaris OX=9615 GN=RAD21 PE=3 SV=1	71.635	631	By MS/MS	By MS/MS	By MS/MS	By MS/MS	By MS/MS	By MS/MS	By MS/MS	By MS/MS	By MS/MS	By MS/MS	By MS/MS	By MS/MS	11	6	6	7	5	8	6	5	8	7	8	8	7	11	6	6	7	5	8	6	5	8	7	8	8	7	26.5	13.9	14.7	16.3	9.7	19.3	14.4
A0A8C0MCU9	--	YKT6 v-SNARE homolog OS=Canis lupus familiaris OX=9615 PE=3 SV=1	22.39	198	By MS/MS	By MS/MS	By MS/MS	By MS/MS	By MS/MS	By MS/MS	By MS/MS	By MS/MS	By MS/MS	By MS/MS	By MS/MS	By MS/MS	4	1	3	2	3	3	4	1	2	2	3	4	3	4	1	3	2	3	3	4	1	2	2	3	4	3	27.3	6.6	20.7	15.2	20.7	20.7	27.3
A0A8P0SKH6	SDE2	Replication stress response regulator SDE2 OS=Canis lupus familiaris OX=9615 GN=SDE2 PE=3 SV=1	48.175	449		By MS/MS					By MS/MS	By matching			By matching	By MS/MS	2	0	1	0	0	0	0	1	1	0	0	1	1	2	0	1	0	0	0	0	1	1	0	0	1	1	5.1	0	2.7	0	0	0	0
A0A8I3NC59	POLR1B	DNA-directed RNA polymerase subunit beta OS=Canis lupus familiaris OX=9615 GN=POLR1B PE=3 SV=1	122.24	1079	By MS/MS	By MS/MS	By MS/MS	By MS/MS	By MS/MS	By MS/MS	By MS/MS	By MS/MS	By MS/MS	By MS/MS	By MS/MS	By MS/MS	15	6	7	8	12	10	11	8	8	8	11	13	12	15	6	7	8	12	10	11	8	8	8	11	13	12	16.1	5.8	6.9	8	11.8	11	11.8
A0A8C0RD15	SF1	Splicing factor 1 OS=Canis lupus familiaris OX=9615 GN=SF1 PE=3 SV=1	61.798	571	By MS/MS	By MS/MS	By MS/MS	By MS/MS	By MS/MS	By MS/MS	By MS/MS	By matching	By matching	By MS/MS	By MS/MS	By MS/MS	15	11	12	10	13	12	12	11	9	9	14	13	14	1	1	1	1	1	1	1	1	0	0	1	1	1	37.3	32.9	33.1	30.8	37.1	37.3	35
A0A8P0PGT0	DAPK3	Death associated protein kinase 3 OS=Canis lupus familiaris OX=9615 GN=DAPK3 PE=3 SV=1	51.724	445	By MS/MS	By MS/MS	By MS/MS	By MS/MS	By MS/MS	By MS/MS			By MS/MS	By MS/MS	By MS/MS	By MS/MS	3	2	1	2	2	1	1	0	0	2	2	1	2	3	2	1	2	2	1	1	0	0	2	2	1	2	7.4	4.5	2	4.5	4.5	2	2
A0A8C0MCW5	--	WD repeat domain 3 OS=Canis lupus familiaris OX=9615 PE=4 SV=1	103.11	912	By MS/MS	By MS/MS	By MS/MS	By MS/MS	By MS/MS	By MS/MS	By MS/MS	By MS/MS	By MS/MS	By MS/MS	By MS/MS	By MS/MS	11	6	8	7	5	4	5	7	5	5	5	4	5	11	6	8	7	5	4	5	7	5	5	5	4	5	18.4	10.1	11.1	11.8	6.9	5.9	9.1
A0A8I3NGB3	OS9	Endoplasmic reticulum lectin OS=Canis lupus familiaris OX=9615 GN=OS9 PE=3 SV=1	46.217	407	By MS/MS	By MS/MS	By MS/MS	By MS/MS	By MS/MS	By MS/MS	By matching	By MS/MS	By MS/MS	By MS/MS	By MS/MS	By MS/MS	2	2	1	1	2	2	2	1	2	1	2	2	1	2	2	1	1	2	2	2	1	2	1	2	2	1	7.6	7.6	2.7	4.9	7.6	7.6	7.6
A0A8I3PKV1	NDOR1	NADPH-dependent diflavin oxidoreductase 1 OS=Canis lupus familiaris OX=9615 GN=NDOR1 PE=3 SV=1	71.472	644	By MS/MS	By MS/MS	By MS/MS	By MS/MS	By MS/MS	By MS/MS	By MS/MS	By MS/MS	By MS/MS	By MS/MS	By MS/MS	By MS/MS	5	1	2	2	2	2	2	2	1	2	2	2	4	5	1	2	2	2	2	2	2	1	2	2	2	4	15.8	1.9	5	5	5.1	5.1	5.1
A0A8I3MX31	EDF1	Uncharacterized protein OS=Canis lupus familiaris OX=9615 GN=EDF1 PE=4 SV=1	16.368	148	By MS/MS	By MS/MS	By MS/MS	By MS/MS	By MS/MS	By MS/MS	By MS/MS	By MS/MS	By MS/MS	By MS/MS	By MS/MS	By MS/MS	3	3	3	3	3	2	2	3	3	3	3	3	3	3	3	3	3	3	2	2	3	3	3	3	3	3	18.2	18.2	18.2	18.2	18.2	8.1	18.2
A0A8C0Q9L4	--	Inhibitor of Bruton tyrosine kinase OS=Canis lupus familiaris OX=9615 PE=4 SV=1	151.62	1364	By matching	By MS/MS	By matching	By MS/MS	By MS/MS	By MS/MS	By matching	By matching		By MS/MS	By MS/MS	By MS/MS	5	1	2	1	4	4	4	1	1	0	4	4	3	5	1	2	1	4	4	4	1	1	0	4	4	3	5.1	0.8	1.8	0.8	4.1	4	4.3
A0A8I3NDV5	LANCL2	LanC like 2 OS=Canis lupus familiaris OX=9615 GN=LANCL2 PE=3 SV=1	47.2	414	By MS/MS	By MS/MS	By MS/MS	By MS/MS	By MS/MS	By MS/MS	By MS/MS	By MS/MS	By MS/MS	By MS/MS	By MS/MS	By MS/MS	5	3	2	3	2	2	4	2	3	1	3	2	1	5	3	2	3	2	2	4	2	3	1	3	2	1	17.1	11.1	6.3	11.1	6.3	6.3	12.3
A0A8I3S099	CD2AP	CD2 associated protein OS=Canis lupus familiaris OX=9615 GN=CD2AP PE=4 SV=1	71.388	639	By MS/MS	By MS/MS	By MS/MS	By MS/MS	By MS/MS	By MS/MS	By MS/MS	By MS/MS	By MS/MS	By MS/MS	By MS/MS	By MS/MS	17	9	10	8	14	9	10	8	8	10	9	9	8	17	9	10	8	14	9	10	8	8	10	9	9	8	35.4	21.6	21.1	18	32.4	19.9	21.8
A0A8P0PI95	TMEM214	Transmembrane protein 214 OS=Canis lupus familiaris OX=9615 GN=TMEM214 PE=3 SV=1	71.477	640	By MS/MS	By MS/MS	By MS/MS	By MS/MS	By MS/MS	By MS/MS	By MS/MS	By MS/MS	By MS/MS	By MS/MS	By MS/MS	By MS/MS	9	9	8	7	4	6	5	6	8	6	5	5	4	9	9	8	7	4	6	5	6	8	6	5	5	4	16.9	16.9	15.3	13.8	9.5	12.2	12
A0A8P0TPJ8	TRIM37	Tripartite motif containing 37 OS=Canis lupus familiaris OX=9615 GN=TRIM37 PE=4 SV=1	100.12	892					By MS/MS					By MS/MS			2	0	0	0	0	1	0	0	0	0	1	0	0	2	0	0	0	0	1	0	0	0	0	1	0	0	2.8	0	0	0	0	1.3	0
A0A8P0TCY6	ABCB1	ATP binding cassette subfamily B member 1 OS=Canis lupus familiaris OX=9615 GN=ABCB1 PE=4 SV=1	146.58	1321	By MS/MS	By MS/MS	By MS/MS	By MS/MS	By MS/MS	By MS/MS	By MS/MS	By MS/MS	By MS/MS	By MS/MS	By MS/MS	By MS/MS	23	14	16	15	16	19	18	14	13	17	18	15	16	16	9	10	9	12	13	12	9	11	11	13	10	11	23.2	12.6	15.5	13.6	17.6	19.8	18.7
A0A8I3PES4	MRPL41	Mitochondrial ribosomal protein L41 OS=Canis lupus familiaris OX=9615 GN=MRPL41 PE=3 SV=1	15.277	135	By MS/MS	By MS/MS	By MS/MS	By MS/MS	By MS/MS	By MS/MS	By MS/MS	By MS/MS	By MS/MS	By MS/MS	By MS/MS	By MS/MS	3	2	2	2	3	3	3	2	2	2	3	3	3	3	2	2	2	3	3	3	2	2	2	3	3	3	24.4	16.3	16.3	16.3	24.4	24.4	24.4
A0A8C0MGS3	TRAF2	TNF receptor-associated factor OS=Canis lupus familiaris OX=9615 GN=TRAF2 PE=3 SV=1	52.171	469	By matching	By MS/MS	By MS/MS	By MS/MS	By MS/MS	By MS/MS	By MS/MS	By MS/MS	By MS/MS	By MS/MS	By MS/MS	By MS/MS	2	2	2	2	1	2	2	1	2	1	2	1	2	2	2	2	2	1	2	2	1	2	1	2	1	2	3.6	3.6	3.6	3.6	2.1	3.6	3.6
A0A8P0SBE6	STRN	Striatin OS=Canis lupus familiaris OX=9615 GN=STRN PE=3 SV=1	86.128	780	By MS/MS	By MS/MS	By MS/MS	By MS/MS	By MS/MS	By MS/MS	By MS/MS	By MS/MS	By MS/MS	By MS/MS	By MS/MS	By MS/MS	11	10	9	10	9	10	9	9	10	10	8	8	7	11	10	9	10	9	10	9	9	10	10	8	8	7	26.2	23.3	19.9	23.3	18.7	21.5	18.7
A0A8C0S8P1	ENSA	Endosulfine alpha OS=Canis lupus familiaris OX=9615 GN=ENSA PE=3 SV=1	12.975	117	By MS/MS	By MS/MS	By MS/MS	By MS/MS	By MS/MS	By MS/MS	By MS/MS	By MS/MS	By MS/MS	By MS/MS	By MS/MS	By MS/MS	6	6	4	6	4	3	4	6	6	6	4	4	3	5	5	3	5	3	2	3	5	5	5	3	3	2	39.3	39.3	29.1	39.3	39.3	34.2	39.3
A0A8P0S6G5	WDR7	WD repeat domain 7 OS=Canis lupus familiaris OX=9615 GN=WDR7 PE=4 SV=1	164.97	1496	By MS/MS	By matching	By matching	By matching	By MS/MS	By MS/MS	By MS/MS	By matching	By MS/MS	By MS/MS	By MS/MS	By MS/MS	4	3	1	1	1	2	3	2	2	1	2	3	4	4	3	1	1	1	2	3	2	2	1	2	3	4	3.3	2.7	1	1	1.1	1.7	2.3
A0A8I3Q1T9	IAH1	Isoamyl acetate-hydrolyzing esterase 1 homolog OS=Canis lupus familiaris OX=9615 GN=IAH1 PE=3 SV=1	27.687	249	By MS/MS	By MS/MS	By MS/MS	By MS/MS	By MS/MS	By MS/MS	By MS/MS	By MS/MS	By MS/MS	By MS/MS	By MS/MS	By MS/MS	3	3	2	1	2	2	3	2	3	3	3	3	3	3	3	2	1	2	2	3	2	3	3	3	3	3	15.3	15.3	11.6	4.8	10.4	8.4	15.3
A0A8C0MD96	NOP56	NOP56 ribonucleoprotein OS=Canis lupus familiaris OX=9615 GN=NOP56 PE=3 SV=1	66.443	597	By MS/MS	By MS/MS	By MS/MS	By MS/MS	By MS/MS	By MS/MS	By MS/MS	By MS/MS	By MS/MS	By MS/MS	By MS/MS	By MS/MS	23	17	18	17	18	19	19	18	18	17	19	16	19	23	17	18	17	18	19	19	18	18	17	19	16	19	51.4	38.9	36.7	38.9	42.7	42.4	44.2
A0A8I3MT73	NAPG	NSF attachment protein gamma OS=Canis lupus familiaris OX=9615 GN=NAPG PE=3 SV=1	34.588	311	By MS/MS	By MS/MS	By MS/MS	By MS/MS	By MS/MS	By MS/MS	By MS/MS	By MS/MS	By MS/MS	By MS/MS	By MS/MS	By MS/MS	6	3	4	2	4	3	4	5	2	5	4	4	4	6	3	4	2	4	3	4	5	2	5	4	4	4	29.6	16.4	19.6	10	17.4	16.4	19.6
A0A8C0TPG4	--	Protein arginine methyltransferase NDUFAF7 OS=Canis lupus familiaris OX=9615 PE=3 SV=1	52.825	474	By MS/MS	By MS/MS	By MS/MS	By MS/MS	By MS/MS	By MS/MS	By MS/MS	By MS/MS	By MS/MS	By MS/MS	By MS/MS	By MS/MS	5	1	1	1	2	2	3	1	1	2	1	2	3	5	1	1	1	2	2	3	1	1	2	1	2	3	13.5	2.7	2.7	2.7	5.5	4.9	8.6
A0A8C0MDB7	--	Tankyrase 1 binding protein 1 OS=Canis lupus familiaris OX=9615 PE=4 SV=1	180.09	1725	By MS/MS	By MS/MS	By MS/MS	By MS/MS	By MS/MS	By MS/MS	By MS/MS	By MS/MS	By MS/MS	By MS/MS	By MS/MS	By MS/MS	39	28	25	25	24	24	22	31	27	29	25	23	25	39	28	25	25	24	24	22	31	27	29	25	23	25	34.5	25.4	24.2	23.2	22.8	22.1	19.8
A0A8I3PER7	RPL22	Ribosomal protein L22 OS=Canis lupus familiaris OX=9615 GN=RPL22 PE=3 SV=1	14.759	128	By MS/MS	By MS/MS	By MS/MS	By MS/MS	By MS/MS	By MS/MS	By MS/MS	By MS/MS	By MS/MS	By MS/MS	By MS/MS	By MS/MS	5	4	4	4	4	4	4	4	4	5	3	4	3	5	4	4	4	4	4	4	4	4	5	3	4	3	52.3	50.8	50.8	50.8	50.8	50.8	50.8
A0A8P0P2W6	GOLGA1	Golgin A1 OS=Canis lupus familiaris OX=9615 GN=GOLGA1 PE=4 SV=1	80.509	700	By MS/MS		By matching	By MS/MS	By MS/MS	By MS/MS	By MS/MS	By MS/MS	By matching	By MS/MS	By MS/MS	By MS/MS	3	1	0	1	2	2	2	1	1	1	3	1	1	3	1	0	1	2	2	2	1	1	1	3	1	1	4.3	1.4	0	1.4	3.1	3.1	3.1
A0A8C0SLC6	--	Coiled-coil domain-containing protein 43 OS=Canis lupus familiaris OX=9615 PE=3 SV=1	25.425	226	By MS/MS	By MS/MS	By MS/MS	By MS/MS	By MS/MS	By MS/MS		By MS/MS	By MS/MS		By MS/MS		4	2	1	1	3	3	3	0	1	3	0	1	0	4	2	1	1	3	3	3	0	1	3	0	1	0	15.9	10.6	5.8	5.8	14.6	14.6	14.6
A0A8I3N2W1	NAP1L1	Nucleosome assembly protein 1 like 1 OS=Canis lupus familiaris OX=9615 GN=NAP1L1 PE=3 SV=1	38.19	328	By MS/MS	By MS/MS	By MS/MS	By MS/MS	By MS/MS	By MS/MS	By MS/MS	By MS/MS	By MS/MS	By MS/MS	By MS/MS	By MS/MS	12	9	9	8	9	8	9	8	9	8	7	9	10	1	1	1	1	1	1	1	1	1	1	1	1	1	45.1	36	36	35.7	36.6	36.6	36
A0A8I3NRM6	EXOSC3	Ribosomal RNA-processing protein 40 OS=Canis lupus familiaris OX=9615 GN=EXOSC3 PE=3 SV=1	29.548	275	By MS/MS	By MS/MS	By MS/MS	By MS/MS	By MS/MS	By MS/MS	By MS/MS	By MS/MS	By MS/MS	By MS/MS	By MS/MS	By MS/MS	8	5	5	4	5	7	5	5	5	5	4	5	5	8	5	5	4	5	7	5	5	5	5	4	5	5	45.8	36	28.4	28.4	33.1	38.2	28.4
A0A8C0MQ16	--	FAM86 N-terminal domain-containing protein OS=Canis lupus familiaris OX=9615 PE=3 SV=1	43.167	394	By MS/MS	By MS/MS	By MS/MS	By MS/MS	By MS/MS	By MS/MS	By MS/MS	By MS/MS	By MS/MS	By MS/MS	By MS/MS	By MS/MS	4	2	2	2	2	2	1	3	3	4	1	3	2	4	2	2	2	2	2	1	3	3	4	1	3	2	17.8	6.1	10.7	6.1	6.1	6.1	2.5
A0A8C0MDH8	--	Oxysterol-binding protein OS=Canis lupus familiaris OX=9615 PE=3 SV=1	100.93	887	By MS/MS	By MS/MS	By MS/MS	By MS/MS	By MS/MS	By MS/MS	By MS/MS	By MS/MS	By MS/MS	By MS/MS	By MS/MS	By MS/MS	19	12	9	9	11	14	14	8	11	7	12	15	10	18	12	9	9	10	13	13	8	11	7	11	14	9	32.8	20.5	16.9	16.2	20.4	24.8	25.7
A0A8I3RSX0	TOMM20	Translocase of outer mitochondrial membrane 20 OS=Canis lupus familiaris OX=9615 GN=TOMM20 PE=3 SV=1	16.314	145	By MS/MS			By MS/MS	By MS/MS	By MS/MS				By MS/MS	By MS/MS	By MS/MS	3	1	0	0	1	1	2	0	0	0	1	2	2	3	1	0	0	1	1	2	0	0	0	1	2	2	48.3	9	0	0	13.8	13.8	22.8
A0A8I3RRZ0	RAB12	RAB12, member RAS onco family OS=Canis lupus familiaris OX=9615 GN=RAB12 PE=4 SV=1	35.921	336	By MS/MS	By MS/MS	By MS/MS	By MS/MS	By MS/MS	By MS/MS	By MS/MS	By MS/MS	By MS/MS	By MS/MS	By MS/MS	By MS/MS	3	3	2	1	2	2	2	1	1	1	2	2	2	3	3	2	1	2	2	2	1	1	1	2	2	2	12.2	12.2	8.9	3	8.9	8.9	8.9
A0A8I3MWI3	PPP5C	Serine/threonine-protein phosphatase OS=Canis lupus familiaris OX=9615 GN=PPP5C PE=3 SV=1	56.889	499	By MS/MS	By MS/MS	By MS/MS	By MS/MS	By MS/MS	By MS/MS	By MS/MS	By MS/MS	By MS/MS	By MS/MS	By MS/MS	By MS/MS	10	8	7	5	6	6	6	8	6	6	4	5	5	10	8	7	5	6	6	6	8	6	6	4	5	5	21.8	17.4	14.2	11	14	13.8	15
A0A8I3MSY2	TVP23B	Golgi apparatus membrane protein TVP23 homolog OS=Canis lupus familiaris OX=9615 GN=TVP23B PE=3 SV=1	23.366	205		By MS/MS	By MS/MS		By MS/MS	By MS/MS	By MS/MS	By MS/MS	By MS/MS		By MS/MS	By matching	2	0	1	1	0	1	1	1	1	1	0	2	1	2	0	1	1	0	1	1	1	1	1	0	2	1	18	0	13.2	13.2	0	13.2	13.2
A0A8C0MHG0	--	RUN and FYVE domain containing 1 OS=Canis lupus familiaris OX=9615 PE=4 SV=1	83.774	744	By MS/MS	By MS/MS	By MS/MS	By MS/MS	By MS/MS	By MS/MS	By MS/MS	By MS/MS	By MS/MS	By MS/MS	By MS/MS	By matching	3	1	1	1	2	3	2	1	1	1	1	2	1	3	1	1	1	2	3	2	1	1	1	1	2	1	4.8	1.5	1.5	1.5	3.2	4.8	3.2
A0A8I3NQB6	RABGAP1	RAB GTPase activating protein 1 OS=Canis lupus familiaris OX=9615 GN=RABGAP1 PE=4 SV=1	121.39	1065	By MS/MS	By MS/MS	By MS/MS	By MS/MS	By MS/MS	By MS/MS	By MS/MS	By MS/MS	By MS/MS	By MS/MS	By MS/MS	By MS/MS	11	7	8	6	8	7	9	6	5	7	9	9	8	10	7	7	6	7	7	9	5	5	6	8	8	8	12.8	8.2	9.4	6.5	9.1	8.1	10.9
A0A8I3PB27	PLEKHN1	Pleckstrin homology domain containing N1 OS=Canis lupus familiaris OX=9615 GN=PLEKHN1 PE=4 SV=1	67.625	618						By MS/MS		By MS/MS					1	0	0	0	0	0	1	0	1	0	0	0	0	1	0	0	0	0	0	1	0	1	0	0	0	0	1.9	0	0	0	0	0	1.9
A0A8C0QC20	TJP3	Tight junction protein ZO-3 OS=Canis lupus familiaris OX=9615 GN=TJP3 PE=4 SV=1	99.957	911	By MS/MS	By MS/MS	By MS/MS	By MS/MS	By MS/MS	By MS/MS	By MS/MS	By MS/MS	By MS/MS	By MS/MS	By MS/MS	By MS/MS	8	2	3	2	5	5	6	2	4	4	5	5	6	8	2	3	2	5	5	6	2	4	4	5	5	6	13.3	3.6	5.5	3.6	8.3	8.3	10.2
A0A8I3MI89	RBM34	RNA binding motif protein 34 OS=Canis lupus familiaris OX=9615 GN=RBM34 PE=4 SV=1	28.331	247	By MS/MS	By MS/MS	By MS/MS	By MS/MS	By MS/MS	By MS/MS	By MS/MS	By MS/MS	By MS/MS	By MS/MS	By MS/MS	By MS/MS	6	3	3	3	2	1	2	4	3	5	5	3	4	6	3	3	3	2	1	2	4	3	5	5	3	4	29.6	16.6	16.6	16.6	10.1	5.3	10.1
A0A8I3ML75	--	Uncharacterized protein OS=Canis lupus familiaris OX=9615 PE=3 SV=1	48.941	439	By matching	By matching	By matching	By matching	By matching	By matching	By MS/MS	By matching	By matching	By matching	By matching	By matching	2	1	1	1	1	1	1	2	1	1	1	1	1	1	0	0	0	0	0	0	1	0	0	0	0	0	6.2	3.4	3.4	3.4	3.4	3.4	3.4
A0A8C0MQU1	--	Nucleoporin 50 OS=Canis lupus familiaris OX=9615 PE=4 SV=1	46.04	433	By MS/MS	By MS/MS	By MS/MS	By MS/MS	By MS/MS	By MS/MS	By MS/MS	By MS/MS	By MS/MS	By MS/MS	By MS/MS	By MS/MS	10	5	5	4	6	5	5	5	5	5	6	6	8	10	5	5	4	6	5	5	5	5	5	6	6	8	41.6	18.5	17.8	14.1	26.8	23.8	17.1
A0A8I3MVU0	TSFM	Elongation factor Ts, mitochondrial OS=Canis lupus familiaris OX=9615 GN=TSFM PE=3 SV=1	36.543	337	By MS/MS	By MS/MS	By MS/MS	By MS/MS	By MS/MS	By MS/MS	By MS/MS	By MS/MS	By MS/MS	By MS/MS	By MS/MS	By MS/MS	7	2	2	1	2	4	4	1	2	2	3	4	2	7	2	2	1	2	4	4	1	2	2	3	4	2	41.8	14.8	14.8	5.9	14.8	31.2	22.6
A0A8C0MLS4	--	Eukaryotic translation initiation factor 2 alpha kinase 3 OS=Canis lupus familiaris OX=9615 PE=4 SV=1	118.35	1063	By MS/MS	By MS/MS	By MS/MS	By MS/MS	By MS/MS	By MS/MS	By MS/MS	By MS/MS	By MS/MS	By MS/MS	By MS/MS	By MS/MS	7	5	4	5	6	6	6	5	2	5	5	5	7	7	5	4	5	6	6	6	5	2	5	5	5	7	9.7	6.5	5	6.5	8.3	8.3	8.3
A0A8C0RE12	BUD13	BUD13 homolog OS=Canis lupus familiaris OX=9615 GN=BUD13 PE=3 SV=1	79.8	701	By MS/MS	By MS/MS	By MS/MS	By MS/MS	By MS/MS	By MS/MS	By MS/MS	By MS/MS		By MS/MS	By MS/MS	By MS/MS	3	1	2	1	2	1	2	2	1	0	3	1	1	3	1	2	1	2	1	2	2	1	0	3	1	1	6.3	2.3	3.9	2.3	4.7	2.3	3.9
A0A8I3NX04	HSD17B12	Hydroxysteroid 17-beta dehydrogenase 12 OS=Canis lupus familiaris OX=9615 GN=HSD17B12 PE=3 SV=1	34.388	312	By MS/MS	By MS/MS	By MS/MS	By MS/MS	By MS/MS	By MS/MS	By MS/MS	By MS/MS	By MS/MS	By MS/MS	By MS/MS	By MS/MS	9	4	4	5	7	7	7	4	5	4	7	8	8	9	4	4	5	7	7	7	4	5	4	7	8	8	50	20.8	22.1	30.1	37.8	37.8	37.8
A0A8P0SGI8	OTUD7B	ubiquitinyl hydrolase 1 OS=Canis lupus familiaris OX=9615 GN=OTUD7B PE=4 SV=1	92.008	843	By MS/MS	By MS/MS	By MS/MS	By MS/MS	By MS/MS	By MS/MS	By MS/MS	By MS/MS	By MS/MS	By MS/MS	By MS/MS	By MS/MS	13	8	9	10	11	8	8	10	9	9	9	9	10	13	8	9	10	11	8	8	10	9	9	9	9	10	22.7	13.5	16.6	16.8	19.7	14	13.4
A0A8C0QHB8	ATR	Serine/threonine-protein kinase ATR OS=Canis lupus familiaris OX=9615 GN=ATR PE=3 SV=1	289.06	2528	By MS/MS	By matching	By MS/MS	By MS/MS	By MS/MS	By MS/MS	By MS/MS	By MS/MS	By matching	By MS/MS	By MS/MS	By MS/MS	5	2	1	2	2	3	3	2	2	1	2	2	4	5	2	1	2	2	3	3	2	2	1	2	2	4	2.8	1.1	0.5	1	1.1	1.5	1.5
A0A8I3NHA4	MRPS36	Uncharacterized protein OS=Canis lupus familiaris OX=9615 GN=MRPS36 PE=4 SV=1	11.447	103	By MS/MS	By MS/MS	By MS/MS	By MS/MS	By MS/MS	By MS/MS	By MS/MS	By MS/MS	By MS/MS	By MS/MS	By MS/MS	By MS/MS	6	4	4	3	4	5	6	4	4	4	5	4	4	6	4	4	3	4	5	6	4	4	4	5	4	4	69.9	56.3	57.3	44.7	57.3	68.9	69.9
A0A8I3N8K2	HNRNPAB	Heterogeneous nuclear ribonucleoprotein A/B OS=Canis lupus familiaris OX=9615 GN=HNRNPAB PE=4 SV=1	30.58	285	By MS/MS	By MS/MS	By MS/MS	By MS/MS	By MS/MS	By MS/MS	By MS/MS	By MS/MS	By MS/MS	By MS/MS	By MS/MS	By MS/MS	9	8	8	8	8	8	9	8	8	8	8	9	9	9	8	8	8	8	8	9	8	8	8	8	9	9	35.4	35.1	35.1	35.1	28.8	32.6	35.4
A0A8I3N859	AHSA1	Activator of HSP90 ATPase activity 1 OS=Canis lupus familiaris OX=9615 GN=AHSA1 PE=3 SV=1	38.293	338	By MS/MS	By MS/MS	By MS/MS	By MS/MS	By MS/MS	By MS/MS	By MS/MS	By MS/MS	By MS/MS	By MS/MS	By MS/MS	By MS/MS	8	6	5	6	6	6	5	6	7	6	6	7	6	8	6	5	6	6	6	5	6	7	6	6	7	6	30.8	23.4	19.8	23.4	23.4	23.4	16.9
A0A8P0P6P0	NTPCR	Nucleoside-triphosphatase, cancer-related OS=Canis lupus familiaris OX=9615 GN=NTPCR PE=3 SV=1	20.494	190	By MS/MS	By matching	By MS/MS	By MS/MS	By MS/MS	By MS/MS	By MS/MS	By MS/MS	By MS/MS	By MS/MS	By MS/MS	By MS/MS	4	3	2	2	3	4	4	2	3	3	3	4	4	4	3	2	2	3	4	4	2	3	3	3	4	4	27.4	20.5	13.2	14.7	21.1	27.4	27.4
A0A8C0ME07	GLYR1	Cytokine-like nuclear factor N-PAC OS=Canis lupus familiaris OX=9615 GN=GLYR1 PE=3 SV=1	51.495	472	By MS/MS	By MS/MS	By MS/MS	By MS/MS	By MS/MS	By MS/MS	By MS/MS	By MS/MS	By MS/MS	By MS/MS	By MS/MS	By MS/MS	5	2	2	2	4	3	3	2	1	2	3	3	4	5	2	2	2	4	3	3	2	1	2	3	3	4	16.5	8.7	5.5	5.5	13.8	10.6	8.3
A0A8I3N2S2	SNW1	SNW domain-containing protein 1 OS=Canis lupus familiaris OX=9615 GN=SNW1 PE=3 SV=1	61.505	536	By MS/MS	By MS/MS	By MS/MS	By MS/MS	By MS/MS	By MS/MS	By MS/MS	By MS/MS	By MS/MS	By MS/MS	By MS/MS	By MS/MS	14	9	10	10	11	10	9	8	11	7	11	10	10	14	9	10	10	11	10	9	8	11	7	11	10	10	35.3	22.8	25.9	27.4	25.9	27.8	24.3
A0A8I3NNU6	AMD1	Adenosylmethionine decarboxylase 1 OS=Canis lupus familiaris OX=9615 GN=AMD1 PE=3 SV=1	24.476	214		By MS/MS		By MS/MS	By MS/MS	By MS/MS	By MS/MS			By MS/MS	By MS/MS	By MS/MS	1	0	1	0	1	1	1	1	0	0	1	1	1	1	0	1	0	1	1	1	1	0	0	1	1	1	5.6	0	5.6	0	5.6	5.6	5.6
A0A8C0QCP1	--	receptor protein-tyrosine kinase OS=Canis lupus familiaris OX=9615 PE=4 SV=1	168.12	1554	By MS/MS	By MS/MS	By MS/MS	By MS/MS	By MS/MS	By MS/MS	By MS/MS	By MS/MS	By MS/MS	By MS/MS	By MS/MS	By MS/MS	15	10	11	6	8	11	7	9	8	7	9	7	7	14	9	11	6	7	10	6	8	8	7	8	7	7	12.1	8.4	9.4	4.6	6.2	8.5	5.2
A0A8I3PVF0	ACOT7	Acyl-CoA thioesterase 7 OS=Canis lupus familiaris OX=9615 GN=ACOT7 PE=4 SV=1	36.527	329	By MS/MS	By MS/MS	By MS/MS	By MS/MS	By MS/MS	By MS/MS	By MS/MS	By MS/MS	By MS/MS	By MS/MS	By MS/MS	By MS/MS	6	5	6	6	5	6	5	5	5	5	6	5	5	6	5	6	6	5	6	5	5	5	5	6	5	5	21.6	18.5	21.6	21.6	18.5	21.6	18.5
A0A8I3S466	MGRN1	E3 ubiquitin-protein ligase OS=Canis lupus familiaris OX=9615 GN=MGRN1 PE=4 SV=1	57.114	524								By MS/MS		By MS/MS			2	0	0	0	0	0	0	0	1	0	1	0	0	2	0	0	0	0	0	0	0	1	0	1	0	0	4.2	0	0	0	0	0	0
A0A8C0T000	METTL1	tRNA (guanine-N(7)-)-methyltransferase OS=Canis lupus familiaris OX=9615 GN=METTL1 PE=3 SV=1	32.347	287	By matching		By matching	By matching	By matching	By MS/MS		By matching	By MS/MS	By MS/MS	By MS/MS	By matching	2	1	0	2	1	1	1	0	1	1	1	1	1	2	1	0	2	1	1	1	0	1	1	1	1	1	9.1	4.2	0	9.1	4.9	4.9	4.9
A0A8C0PZC5	--	Chromobox 8 OS=Canis lupus familiaris OX=9615 PE=4 SV=1	41.86	378		By MS/MS				By MS/MS	By MS/MS			By MS/MS	By MS/MS	By matching	2	0	1	0	0	0	1	1	0	0	2	1	2	2	0	1	0	0	0	1	1	0	0	2	1	2	6.1	0	2.4	0	0	0	2.4
A0A8I3NJV3	CYHR1	Zinc finger TRAF-type containing 1 OS=Canis lupus familiaris OX=9615 GN=CYHR1 PE=3 SV=1	43.868	406	By MS/MS	By MS/MS		By MS/MS	By MS/MS	By MS/MS	By MS/MS			By MS/MS	By matching	By MS/MS	3	1	1	0	2	1	2	2	0	0	1	1	2	3	1	1	0	2	1	2	2	0	0	1	1	2	9.9	2	2	0	6.4	2	5.4
A0A8C0ME77	TOX4	TOX high mobility group box family member 4 OS=Canis lupus familiaris OX=9615 GN=TOX4 PE=4 SV=1	66.094	619	By MS/MS	By MS/MS	By MS/MS	By MS/MS	By MS/MS	By MS/MS	By MS/MS	By MS/MS	By MS/MS	By MS/MS	By MS/MS	By MS/MS	6	6	5	6	5	5	5	5	4	5	5	5	4	5	5	4	5	4	4	4	4	4	4	4	4	3	11.5	11.5	10.2	11.5	10.2	10.2	10.2
A0A8I3N795	KIFC2	Kinesin-like protein OS=Canis lupus familiaris OX=9615 GN=KIFC2 PE=3 SV=1	84.657	788	By MS/MS	By MS/MS	By MS/MS	By MS/MS	By MS/MS			By MS/MS	By matching	By MS/MS		By MS/MS	2	2	1	2	1	1	0	0	1	2	1	0	1	2	2	1	2	1	1	0	0	1	2	1	0	1	2.8	2.8	1.9	2.8	0.9	0.9	0
A0A8C0TU07	HNRNPLL	Heterogeneous nuclear ribonucleoprotein L like OS=Canis lupus familiaris OX=9615 GN=HNRNPLL PE=4 SV=1	56.651	511	By MS/MS	By MS/MS	By MS/MS	By MS/MS	By MS/MS	By MS/MS	By MS/MS	By MS/MS	By MS/MS	By MS/MS	By MS/MS	By MS/MS	12	9	7	11	9	7	7	6	7	9	6	7	7	12	9	7	11	9	7	7	6	7	9	6	7	7	39.3	28.4	23.9	36.8	31.3	23.9	18.8
A0A8I3N686	HNRNPH1	Heterogeneous nuclear ribonucleoprotein H1 OS=Canis lupus familiaris OX=9615 GN=HNRNPH1 PE=4 SV=1	49.229	449	By MS/MS	By MS/MS	By MS/MS	By MS/MS	By MS/MS	By MS/MS	By MS/MS	By MS/MS	By MS/MS	By MS/MS	By MS/MS	By MS/MS	13	11	10	9	9	8	11	7	11	10	11	11	11	6	4	4	3	3	3	4	3	4	4	4	4	5	42.1	30.3	26.3	22	30.5	26.7	33.4
A0A8C0MEB7	--	Potassium channel subfamily K member OS=Canis lupus familiaris OX=9615 PE=3 SV=1	38.139	336										By MS/MS		By MS/MS	1	0	0	0	0	0	0	0	0	0	1	0	1	1	0	0	0	0	0	0	0	0	0	1	0	1	3.6	0	0	0	0	0	0
A0A8I3SCI7	PLCG1	1-phosphatidylinositol 4,5-bisphosphate phosphodiesterase gamma OS=Canis lupus familiaris OX=9615 GN=PLCG1 PE=4 SV=1	148.25	1290	By MS/MS	By MS/MS	By MS/MS	By MS/MS		By matching	By MS/MS	By matching	By MS/MS	By MS/MS	By MS/MS		4	1	1	1	2	0	1	2	1	2	1	2	0	4	1	1	1	2	0	1	2	1	2	1	2	0	3.6	0.7	0.7	0.7	1.4	0	0.7
A0A8C0MED8	UGDH	UDP-glucose 6-dehydrogenase OS=Canis lupus familiaris OX=9615 GN=UGDH PE=3 SV=1	55.074	494	By MS/MS	By MS/MS	By MS/MS	By MS/MS	By MS/MS	By MS/MS	By MS/MS	By MS/MS	By MS/MS	By MS/MS	By MS/MS	By MS/MS	18	16	15	14	14	13	15	16	16	17	14	13	17	18	16	15	14	14	13	15	16	16	17	14	13	17	51.2	50.8	45.1	45.5	45.7	42.5	48
A0A8C0MEL1	--	Sorting nexin 8 OS=Canis lupus familiaris OX=9615 PE=3 SV=1	52.472	463	By MS/MS	By MS/MS	By MS/MS	By MS/MS	By MS/MS	By MS/MS	By MS/MS	By MS/MS	By MS/MS	By MS/MS	By MS/MS	By MS/MS	5	3	3	3	4	4	3	3	2	2	4	4	4	5	3	3	3	4	4	3	3	2	2	4	4	4	17.7	8.4	8.4	8.4	11.9	11.9	9.3
A0A8P0NFD0	LOC608513	Methyltransferase type 11 domain-containing protein OS=Canis lupus familiaris OX=9615 GN=LOC608513 PE=4 SV=1	31.92	282	By MS/MS	By MS/MS	By MS/MS	By MS/MS	By MS/MS	By MS/MS	By MS/MS	By MS/MS	By MS/MS	By MS/MS	By MS/MS	By MS/MS	1	1	1	1	1	1	1	1	1	1	1	1	1	1	1	1	1	1	1	1	1	1	1	1	1	1	5.3	5.3	5.3	5.3	5.3	5.3	5.3
A0A8C0MEH4	--	60S ribosomal protein L23 OS=Canis lupus familiaris OX=9615 PE=3 SV=1	13.552	127	By MS/MS	By MS/MS	By MS/MS	By MS/MS	By MS/MS	By MS/MS	By MS/MS	By MS/MS	By MS/MS	By MS/MS	By MS/MS	By MS/MS	2	1	2	1	1	2	1	2	1	1	1	1	1	2	1	2	1	1	2	1	2	1	1	1	1	1	23.6	15.7	23.6	15.7	15.7	23.6	15.7
A0A8I3SCC4	PTDSS2	Phosphatidylserine synthase OS=Canis lupus familiaris OX=9615 GN=PTDSS2 PE=3 SV=1	55.51	484	By MS/MS	By MS/MS	By MS/MS	By MS/MS	By MS/MS	By MS/MS	By MS/MS	By MS/MS	By MS/MS	By MS/MS	By MS/MS	By MS/MS	4	2	2	1	2	1	2	2	1	2	1	2	2	4	2	2	1	2	1	2	2	1	2	1	2	2	11	5.4	5.4	3.3	5.6	2.1	5.4
A0A8I3RQN1	AMFR	Autocrine motility factor receptor OS=Canis lupus familiaris OX=9615 GN=AMFR PE=4 SV=1	73.197	645		By matching	By matching	By MS/MS	By MS/MS	By MS/MS	By MS/MS	By matching	By MS/MS	By MS/MS	By MS/MS	By MS/MS	5	0	1	1	3	3	3	1	1	1	4	4	3	5	0	1	1	3	3	3	1	1	1	4	4	3	16.9	0	2.2	2.2	9.8	10.5	10.5
A0A8I3SAL0	PDIA6	Protein disulfide-isomerase A6 OS=Canis lupus familiaris OX=9615 GN=PDIA6 PE=3 SV=1	47.897	437	By MS/MS	By MS/MS	By MS/MS	By MS/MS	By MS/MS	By MS/MS	By MS/MS	By MS/MS	By MS/MS	By MS/MS	By MS/MS	By MS/MS	15	10	11	9	11	9	10	10	9	12	10	12	12	15	10	11	9	11	9	10	10	9	12	10	12	12	53.5	31.8	36.6	32.7	40.3	30.4	32.3
A0A8C0SKU9	--	Cell division cycle 23 OS=Canis lupus familiaris OX=9615 PE=4 SV=1	67.2	582	By MS/MS		By MS/MS	By MS/MS	By MS/MS	By MS/MS	By MS/MS	By MS/MS	By MS/MS	By MS/MS	By MS/MS	By MS/MS	6	4	0	2	4	4	4	2	1	2	4	4	3	6	4	0	2	4	4	4	2	1	2	4	4	3	12.5	8.4	0	5.3	9.1	9.1	9.5
A0A8C0MEL6	ATF3	Activating transcription factor 3 OS=Canis lupus familiaris OX=9615 GN=ATF3 PE=4 SV=1	20.652	181											By MS/MS		1	0	0	0	0	0	0	0	0	0	0	1	0	1	0	0	0	0	0	0	0	0	0	0	1	0	9.4	0	0	0	0	0	0
A0A8I3S4I9	EHMT1	Euchromatic histone lysine methyltransferase 1 OS=Canis lupus familiaris OX=9615 GN=EHMT1 PE=4 SV=1	135.45	1240	By MS/MS	By MS/MS	By MS/MS	By MS/MS	By MS/MS	By MS/MS	By MS/MS	By MS/MS	By MS/MS	By MS/MS	By MS/MS	By MS/MS	10	3	3	3	6	2	5	6	5	4	6	6	5	10	3	3	3	6	2	5	6	5	4	6	6	5	15.9	3.1	3.9	4.4	6.8	2.3	6.2
A0A8P0N4U4	MCM5	DNA replication licensing factor MCM5 OS=Canis lupus familiaris OX=9615 GN=MCM5 PE=3 SV=1	82.224	734	By MS/MS	By MS/MS	By MS/MS	By MS/MS	By MS/MS	By MS/MS	By MS/MS	By MS/MS	By MS/MS	By MS/MS	By MS/MS	By MS/MS	24	14	14	14	19	19	19	16	13	17	16	17	17	24	14	14	14	19	19	19	16	13	17	16	17	17	38.7	24	24.1	23.6	30.9	32	30.7
A0A8I3S2R7	UBAC2	UBA domain containing 2 OS=Canis lupus familiaris OX=9615 GN=UBAC2 PE=4 SV=1	37.392	328	By MS/MS	By MS/MS	By matching	By MS/MS	By MS/MS	By MS/MS	By MS/MS		By MS/MS	By MS/MS	By MS/MS	By MS/MS	4	1	3	1	4	3	3	2	0	3	4	3	4	4	1	3	1	4	3	3	2	0	3	4	3	4	16.2	3.7	10.4	3	16.2	10.4	10.4
A0A8I3MYP1	ETHE1	Uncharacterized protein OS=Canis lupus familiaris OX=9615 GN=ETHE1 PE=4 SV=1	27.8	254	By MS/MS	By MS/MS	By MS/MS	By MS/MS	By MS/MS	By MS/MS	By MS/MS	By MS/MS	By MS/MS	By MS/MS	By MS/MS	By MS/MS	6	5	5	5	6	6	6	3	4	4	3	6	5	6	5	5	5	6	6	6	3	4	4	3	6	5	26.4	22.4	22.4	22.4	26.4	26.4	26.4
A0A8C0MES4	--	Peptidyl-prolyl cis-trans isomerase OS=Canis lupus familiaris OX=9615 PE=3 SV=1	17.869	164	By MS/MS	By MS/MS	By MS/MS	By MS/MS	By MS/MS	By MS/MS	By MS/MS	By MS/MS	By MS/MS	By MS/MS	By MS/MS	By MS/MS	11	10	10	11	10	10	10	10	9	11	10	10	10	5	5	5	5	5	5	5	5	4	5	5	5	5	70.7	70.7	70.7	70.7	70.7	70.7	70.7
A0A8P0PGC9	KIF20A	Kinesin-like protein OS=Canis lupus familiaris OX=9615 GN=KIF20A PE=3 SV=1	94.661	834	By MS/MS	By MS/MS	By MS/MS		By MS/MS	By MS/MS	By MS/MS	By MS/MS	By MS/MS	By MS/MS		By matching	7	3	2	2	0	1	1	6	4	5	3	0	1	7	3	2	2	0	1	1	6	4	5	3	0	1	11.8	5.2	3.7	3.1	0	1.7	1.9
A0A8I3RTT6	RPS12	40S ribosomal protein S12 OS=Canis lupus familiaris OX=9615 GN=RPS12 PE=3 SV=1	14.515	132	By MS/MS	By MS/MS	By MS/MS	By MS/MS	By MS/MS	By MS/MS	By MS/MS	By MS/MS	By MS/MS	By MS/MS	By MS/MS	By MS/MS	6	5	5	5	5	6	4	5	5	5	5	5	5	6	5	5	5	5	6	4	5	5	5	5	5	5	62.1	55.3	55.3	55.3	55.3	62.1	43.9
A0A8I3S6M2	RERE	Arginine-glutamic acid dipeptide repeats OS=Canis lupus familiaris OX=9615 GN=RERE PE=4 SV=1	139.74	1280	By MS/MS						By MS/MS		By MS/MS	By MS/MS	By matching		2	1	0	0	0	0	0	1	0	1	1	1	0	2	1	0	0	0	0	0	1	0	1	1	1	0	3.1	0.9	0	0	0	0	0
A0A8C0MEV7	FCHO2	F-BAR domain only protein 2 OS=Canis lupus familiaris OX=9615 GN=FCHO2 PE=3 SV=1	95.465	880	By MS/MS	By MS/MS	By matching	By MS/MS	By MS/MS	By MS/MS	By MS/MS	By MS/MS	By MS/MS	By MS/MS	By MS/MS	By MS/MS	5	3	5	1	1	3	4	3	1	1	3	3	3	5	3	5	1	1	3	4	3	1	1	3	3	3	8.6	6.2	8.6	1.9	1.6	5.1	7.8
A0A8C0MEV9	--	N-alpha-acetyltransferase 35, NatC auxiliary subunit OS=Canis lupus familiaris OX=9615 PE=3 SV=1	82.326	724	By MS/MS	By MS/MS	By MS/MS	By MS/MS	By MS/MS	By MS/MS	By MS/MS	By MS/MS	By MS/MS	By MS/MS	By MS/MS	By MS/MS	12	7	5	5	7	5	6	5	4	6	8	8	7	12	7	5	5	7	5	6	5	4	6	8	8	7	20.7	11	7.7	8	11.2	7.6	9.7
A0A8I3RV50	EEF2	Eukaryotic translation elongation factor 2 OS=Canis lupus familiaris OX=9615 GN=EEF2 PE=4 SV=1	95.339	858	By MS/MS	By MS/MS	By MS/MS	By MS/MS	By MS/MS	By MS/MS	By MS/MS	By MS/MS	By MS/MS	By MS/MS	By MS/MS	By MS/MS	46	31	34	31	38	39	38	35	35	33	41	39	41	46	31	34	31	38	39	38	35	35	33	41	39	41	64.8	43.2	49.4	44.1	58.4	58.5	55.9
A0A8P0S7Z3	TNFRSF21	TNF receptor superfamily member 21 OS=Canis lupus familiaris OX=9615 GN=TNFRSF21 PE=4 SV=1	70.459	643										By MS/MS			1	0	0	0	0	0	0	0	0	0	1	0	0	1	0	0	0	0	0	0	0	0	0	1	0	0	1.9	0	0	0	0	0	0
A0A8C0MEY3	LOC607049	SLC35A4 upstream open reading frame protein OS=Canis lupus familiaris OX=9615 GN=LOC607049 PE=4 SV=1	11.193	103	By MS/MS	By MS/MS	By MS/MS	By MS/MS	By MS/MS	By MS/MS	By MS/MS	By MS/MS	By MS/MS	By MS/MS	By MS/MS	By MS/MS	2	2	2	2	2	2	2	2	2	2	2	2	2	2	2	2	2	2	2	2	2	2	2	2	2	2	17.5	17.5	17.5	17.5	17.5	17.5	17.5
A0A8I3S063	TIMM22	Mitochondrial import inner membrane translocase subunit TIM22 OS=Canis lupus familiaris OX=9615 GN=TIMM22 PE=3 SV=1	20.09	193	By MS/MS	By MS/MS	By MS/MS	By MS/MS	By MS/MS	By MS/MS	By MS/MS	By MS/MS	By MS/MS	By MS/MS	By MS/MS	By MS/MS	2	2	2	1	2	2	1	2	1	1	2	2	2	2	2	2	1	2	2	1	2	1	1	2	2	2	16.1	16.1	16.1	7.8	16.1	16.1	7.8
A0A8I3Q7Y0	PTRH2	aminoacyl-tRNA hydrolase OS=Canis lupus familiaris OX=9615 GN=PTRH2 PE=4 SV=1	19.178	179	By MS/MS	By MS/MS	By MS/MS	By MS/MS	By MS/MS	By MS/MS	By MS/MS	By MS/MS	By MS/MS	By MS/MS	By MS/MS	By MS/MS	3	2	2	2	2	3	2	2	2	2	2	3	2	3	2	2	2	2	3	2	2	2	2	2	3	2	29.6	21.8	21.8	21.8	21.8	29.6	21.8
A0A8P0NTN7	C12H6orf132	Chromosome 12 C6orf132 homolog OS=Canis lupus familiaris OX=9615 GN=C12H6orf132 PE=4 SV=1	116.39	1119	By MS/MS	By MS/MS	By MS/MS	By MS/MS	By MS/MS	By MS/MS	By matching	By MS/MS	By MS/MS	By MS/MS	By MS/MS	By MS/MS	3	2	1	2	2	2	2	1	2	1	2	2	1	3	2	1	2	2	2	2	1	2	1	2	2	1	4.9	3.7	1.5	3.7	3.7	3.7	3.7
A0A8C0MJX5	IFRD1	Interferon related developmental regulator 1 OS=Canis lupus familiaris OX=9615 GN=IFRD1 PE=3 SV=1	46.993	423	By MS/MS	By MS/MS	By MS/MS	By MS/MS	By MS/MS	By MS/MS	By MS/MS	By MS/MS	By MS/MS	By MS/MS	By MS/MS	By MS/MS	4	2	1	1	3	3	4	1	2	2	2	2	3	4	2	1	1	3	3	4	1	2	2	2	2	3	16.5	6.9	4	4	12.3	12.3	16.5
A0A8C0MGQ3	ERCC3	General transcription and DNA repair factor IIH helicase subunit XPB OS=Canis lupus familiaris OX=9615 GN=ERCC3 PE=3 SV=1	86.331	758			By matching					By matching	By MS/MS	By MS/MS	By MS/MS	By MS/MS	3	0	0	1	0	0	0	0	1	1	2	1	2	3	0	0	1	0	0	0	0	1	1	2	1	2	5.8	0	0	1.6	0	0	0
A0A8C0MF42	--	Tr-type G domain-containing protein OS=Canis lupus familiaris OX=9615 PE=3 SV=1	46.972	428	By matching	By MS/MS	By matching	By matching	By matching	By matching	By matching	By matching	By matching	By matching	By matching	By matching	7	4	6	4	5	5	6	4	5	4	5	5	4	1	0	1	0	0	0	0	0	1	0	0	0	0	15.7	10.7	13.3	10.7	13.1	13.1	13.1
A0A8P0T5N8	UBE3A	Ubiquitin-protein ligase E3A OS=Canis lupus familiaris OX=9615 GN=UBE3A PE=4 SV=1	93.964	820	By MS/MS	By MS/MS	By MS/MS	By MS/MS	By MS/MS	By MS/MS	By MS/MS	By MS/MS	By MS/MS	By MS/MS	By MS/MS	By MS/MS	9	6	4	7	6	8	6	4	5	5	6	8	7	9	6	4	7	6	8	6	4	5	5	6	8	7	17.2	10.9	7.8	12.4	10.4	13.8	10.9
A0A8C0MF54	TMX2	Thioredoxin-related transmembrane protein 2 OS=Canis lupus familiaris OX=9615 GN=TMX2 PE=4 SV=1	29.725	258	By MS/MS	By MS/MS	By MS/MS	By MS/MS	By MS/MS	By MS/MS	By MS/MS	By MS/MS	By MS/MS	By MS/MS	By MS/MS	By MS/MS	4	2	2	2	2	3	3	2	2	2	3	3	4	4	2	2	2	2	3	3	2	2	2	3	3	4	20.2	10.5	10.5	10.5	10.5	15.5	15.5
A0A8C0QC25	NFX1	Nuclear transcription factor, X-box binding 1 OS=Canis lupus familiaris OX=9615 GN=NFX1 PE=3 SV=1	113.04	1012	By matching	By matching		By MS/MS	By MS/MS	By MS/MS	By matching	By MS/MS		By MS/MS	By MS/MS	By MS/MS	2	1	1	0	2	1	2	1	1	0	2	2	1	2	1	1	0	2	1	2	1	1	0	2	2	1	3.1	1.8	1.3	0	3.1	1.8	3.1
A0A8C0MG23	CHD8	Chromodomain-helicase-DNA-binding protein 8 OS=Canis lupus familiaris OX=9615 GN=CHD8 PE=3 SV=1	278.74	2461	By MS/MS	By MS/MS	By MS/MS	By MS/MS	By MS/MS	By MS/MS	By MS/MS	By MS/MS	By MS/MS	By MS/MS	By MS/MS	By MS/MS	10	7	6	5	5	6	7	7	6	4	6	5	5	8	5	4	3	4	5	6	5	4	3	5	4	5	6.7	4.9	3.9	3.5	3.9	4.3	5
A0A8I3MWP5	UBQLN1	Ubiquilin 1 OS=Canis lupus familiaris OX=9615 GN=UBQLN1 PE=4 SV=1	61.966	585	By MS/MS	By MS/MS	By MS/MS	By MS/MS	By MS/MS	By MS/MS	By MS/MS	By MS/MS	By MS/MS	By MS/MS	By MS/MS	By MS/MS	11	9	8	7	10	11	10	9	9	8	11	11	10	2	2	2	1	2	2	2	2	2	2	2	2	2	45.1	36.6	33.8	30.1	41.5	45.1	41.5
A0A8I3NAS4	TMEM263	Transmembrane protein 263 OS=Canis lupus familiaris OX=9615 GN=TMEM263 PE=3 SV=1	11.563	115	By MS/MS	By MS/MS	By matching		By MS/MS	By MS/MS	By MS/MS	By MS/MS	By matching	By matching	By MS/MS	By matching	2	1	1	1	0	2	2	1	1	1	1	1	1	2	1	1	1	0	2	2	1	1	1	1	1	1	35.7	13	13	13	0	35.7	35.7
A0A8C0YX24	CROT	Carnitine O-octanoyltransferase OS=Canis lupus familiaris OX=9615 GN=CROT PE=3 SV=1	67.101	582	By MS/MS	By MS/MS	By MS/MS	By MS/MS	By MS/MS	By MS/MS	By MS/MS	By MS/MS	By MS/MS	By MS/MS	By MS/MS	By MS/MS	12	7	7	6	8	10	10	6	7	7	8	8	7	12	7	7	6	8	10	10	6	7	7	8	8	7	36.8	19.1	19.1	16	22.2	31.1	27.5
A0A8C0MJD7	CUX1	Homeobox protein cut-like OS=Canis lupus familiaris OX=9615 GN=CUX1 PE=3 SV=1	168.23	1543	By MS/MS	By MS/MS	By MS/MS	By MS/MS	By MS/MS	By MS/MS	By MS/MS	By MS/MS	By MS/MS	By MS/MS	By MS/MS	By MS/MS	9	4	3	5	2	4	5	2	2	2	4	5	4	9	4	3	5	2	4	5	2	2	2	4	5	4	7.8	3.6	2.6	4.4	1.5	3.2	4.5
A0A8P0TCS8	MAP4K2	non-specific serine/threonine protein kinase OS=Canis lupus familiaris OX=9615 GN=MAP4K2 PE=3 SV=1	90.488	811	By matching	By MS/MS		By MS/MS	By MS/MS	By MS/MS		By MS/MS	By MS/MS	By MS/MS	By MS/MS	By MS/MS	6	1	2	0	2	2	2	0	1	2	2	2	1	6	1	2	0	2	2	2	0	1	2	2	2	1	10.7	1.1	2.7	0	3.8	3.8	4.4
A0A8C0MFC6	--	ISG15 ubiquitin like modifier OS=Canis lupus familiaris OX=9615 PE=4 SV=1	18.361	168	By MS/MS	By MS/MS	By MS/MS	By MS/MS	By MS/MS	By MS/MS	By MS/MS	By MS/MS	By MS/MS	By MS/MS	By MS/MS	By MS/MS	7	6	5	6	4	3	3	6	7	5	3	3	2	7	6	5	6	4	3	3	6	7	5	3	3	2	69	57.7	42.3	57.7	44	28.6	28.6
A0A8I3MVC7	RABL6	RAB, member RAS oncogene family like 6 OS=Canis lupus familiaris OX=9615 GN=RABL6 PE=4 SV=1	79.03	715	By MS/MS	By MS/MS	By MS/MS	By MS/MS	By MS/MS	By MS/MS	By MS/MS	By MS/MS	By MS/MS	By MS/MS	By MS/MS	By MS/MS	8	4	2	2	7	5	5	3	3	4	5	6	5	8	4	2	2	7	5	5	3	3	4	5	6	5	15.9	9.2	4.9	4.9	13.4	9.2	9.2
A0A8I3PWI4	NOL10	Nucleolar protein 10 OS=Canis lupus familiaris OX=9615 GN=NOL10 PE=3 SV=1	77.057	662	By MS/MS	By MS/MS	By MS/MS	By MS/MS	By MS/MS	By MS/MS	By MS/MS	By MS/MS	By MS/MS	By MS/MS	By MS/MS	By MS/MS	14	8	7	7	11	10	10	5	6	8	10	10	11	14	8	7	7	11	10	10	5	6	8	10	10	11	32.3	19.9	18.6	18.1	28.4	26.3	26.6
A0A8I3N9L9	ADAP1	ArfGAP with dual PH domains 1 OS=Canis lupus familiaris OX=9615 GN=ADAP1 PE=4 SV=1	35.49	302	By MS/MS			By MS/MS	By MS/MS	By MS/MS					By MS/MS	By MS/MS	1	1	0	0	1	1	1	0	0	0	0	1	1	1	1	0	0	1	1	1	0	0	0	0	1	1	4	4	0	0	4	4	4
A0A8P0PJX8	CDC40	Cell division cycle 40 OS=Canis lupus familiaris OX=9615 GN=CDC40 PE=4 SV=1	61.07	541	By MS/MS	By MS/MS	By MS/MS	By MS/MS	By MS/MS	By MS/MS	By MS/MS	By MS/MS	By MS/MS	By MS/MS	By MS/MS	By MS/MS	7	3	1	2	2	1	5	2	2	2	2	3	2	7	3	1	2	2	1	5	2	2	2	2	3	2	17.7	6.8	2.6	4.6	5.2	2.6	12.9
A0A8C0MFE2	SRSF7	Serine and arginine rich splicing factor 7 OS=Canis lupus familiaris OX=9615 GN=SRSF7 PE=4 SV=1	15.763	137	By MS/MS	By MS/MS	By MS/MS	By MS/MS	By MS/MS	By MS/MS	By MS/MS	By MS/MS	By MS/MS	By MS/MS	By MS/MS	By MS/MS	3	3	3	3	3	3	3	3	3	3	3	3	3	2	2	2	2	2	2	2	2	2	2	2	2	2	25.5	25.5	25.5	25.5	25.5	25.5	25.5
A0A8I3MUH2	FAM240B	Uncharacterized protein OS=Canis lupus familiaris OX=9615 GN=FAM240B PE=4 SV=1	9.6129	78								By MS/MS					1	0	0	0	0	0	0	0	1	0	0	0	0	1	0	0	0	0	0	0	0	1	0	0	0	0	17.9	0	0	0	0	0	0
A0A8C0QEW1	RAB3IP	RAB3A interacting protein OS=Canis lupus familiaris OX=9615 GN=RAB3IP PE=3 SV=1	71.969	652	By MS/MS	By matching	By MS/MS	By MS/MS	By MS/MS	By MS/MS	By MS/MS	By matching	By MS/MS	By MS/MS	By MS/MS	By MS/MS	2	1	1	1	2	2	2	1	1	1	1	2	2	2	1	1	1	2	2	2	1	1	1	1	2	2	6	1.8	1.8	1.8	6	6	6
A0A8C0MFG3	PRRC2A	Proline rich coiled-coil 2A OS=Canis lupus familiaris OX=9615 GN=PRRC2A PE=4 SV=1	229.95	2165	By MS/MS	By MS/MS	By MS/MS	By MS/MS	By MS/MS	By MS/MS	By MS/MS	By MS/MS	By MS/MS	By MS/MS	By MS/MS	By MS/MS	21	11	10	10	12	11	12	11	8	11	13	15	15	21	11	10	10	12	11	12	11	8	11	13	15	15	14.3	6.5	6.1	8	6.9	6.7	7.3
A0A8I3S3I8	SLC25A22	Uncharacterized protein OS=Canis lupus familiaris OX=9615 GN=SLC25A22 PE=3 SV=1	34.232	320	By MS/MS	By MS/MS	By MS/MS	By MS/MS	By MS/MS	By MS/MS	By MS/MS	By MS/MS	By MS/MS	By MS/MS	By MS/MS	By MS/MS	6	2	2	2	5	4	4	1	3	3	3	4	4	6	2	2	2	5	4	4	1	3	3	3	4	4	31.9	7.8	7.8	7.8	24.7	20.6	20.6
A0A8C0Q6M9	--	Transcriptional regulating factor 1 OS=Canis lupus familiaris OX=9615 PE=4 SV=1	124.13	1126	By matching	By MS/MS				By MS/MS							2	1	1	0	0	0	1	0	0	0	0	0	0	2	1	1	0	0	0	1	0	0	0	0	0	0	2.4	0.9	1.5	0	0	0	0.9
A0A8C0MFI8	MRPL32	Mitochondrial ribosomal protein L32 OS=Canis lupus familiaris OX=9615 GN=MRPL32 PE=3 SV=1	21.155	188	By MS/MS	By MS/MS	By MS/MS	By MS/MS			By MS/MS	By MS/MS	By MS/MS	By MS/MS		By MS/MS	1	1	1	1	1	0	0	1	1	1	1	0	1	1	1	1	1	1	0	0	1	1	1	1	0	1	6.9	6.9	6.9	6.9	6.9	0	0
A0A8C0MFJ3	DPYSL3	Dihydropyrimidinase like 3 OS=Canis lupus familiaris OX=9615 GN=DPYSL3 PE=3 SV=1	74.502	693	By MS/MS	By MS/MS	By MS/MS	By MS/MS	By MS/MS	By MS/MS	By MS/MS	By MS/MS	By MS/MS	By MS/MS	By MS/MS	By MS/MS	21	16	17	17	18	18	19	17	17	15	18	16	19	1	0	0	0	1	1	1	0	0	0	1	1	1	49.5	38	40.3	40.3	41	41.4	43.3
A0A8C0Q054	--	Histone-lysine N-methyltransferase OS=Canis lupus familiaris OX=9615 PE=3 SV=1	402.16	3698		By matching	By matching	By MS/MS	By MS/MS	By matching	By MS/MS	By MS/MS	By MS/MS			By matching	9	0	2	1	1	1	1	4	2	3	0	0	1	9	0	2	1	1	1	1	4	2	3	0	0	1	3.8	0	0.6	0.2	0.4	0.3	0.3
A0A8P0N5V9	BCKDHB	Branched chain keto acid dehydrogenase E1 subunit beta OS=Canis lupus familiaris OX=9615 GN=BCKDHB PE=4 SV=1	42.387	387	By MS/MS	By MS/MS	By MS/MS	By MS/MS	By MS/MS	By MS/MS	By MS/MS	By MS/MS	By MS/MS	By MS/MS	By MS/MS	By MS/MS	3	2	2	2	2	3	2	2	2	2	3	3	2	3	2	2	2	2	3	2	2	2	2	3	3	2	9	5.9	5.9	5.9	6.5	9	5.9
A0A8C0PWC0	CALM1	Calmodulin 1 OS=Canis lupus familiaris OX=9615 GN=CALM1 PE=4 SV=1	16.837	149	By MS/MS	By MS/MS	By MS/MS	By MS/MS	By MS/MS	By MS/MS	By MS/MS	By MS/MS	By MS/MS	By MS/MS	By MS/MS	By MS/MS	9	6	7	7	8	8	8	7	7	6	8	8	9	9	6	7	7	8	8	8	7	7	6	8	8	9	81.2	55.7	56.4	56.4	81.2	81.2	81.2
A0A8P0S693	PIP4K2C	Phosphatidylinositol-5-phosphate 4-kinase type 2 gamma OS=Canis lupus familiaris OX=9615 GN=PIP4K2C PE=4 SV=1	46.043	412	By MS/MS	By MS/MS	By MS/MS	By MS/MS	By MS/MS	By MS/MS	By MS/MS	By MS/MS	By MS/MS	By MS/MS	By MS/MS	By MS/MS	6	5	3	4	4	4	4	4	3	5	3	5	5	6	5	3	4	4	4	4	4	3	5	3	5	5	10.2	10	4.6	10	10	10	10
A0A8I3RRW7	IK	IK cytokine OS=Canis lupus familiaris OX=9615 GN=IK PE=3 SV=1	64.203	547	By MS/MS	By MS/MS	By MS/MS	By MS/MS	By MS/MS	By MS/MS	By MS/MS	By MS/MS	By MS/MS	By MS/MS	By MS/MS	By MS/MS	7	5	5	4	4	4	2	3	4	4	5	4	3	7	5	5	4	4	4	2	3	4	4	5	4	3	16.5	11.7	11.7	8.6	8	8	3.3
A0A8I3MEN5	SRA1	Steroid receptor RNA activator 1 OS=Canis lupus familiaris OX=9615 GN=SRA1 PE=4 SV=1	25.834	237		By MS/MS	By MS/MS	By matching	By MS/MS	By MS/MS	By MS/MS		By MS/MS	By MS/MS	By MS/MS	By MS/MS	1	0	1	1	1	1	1	1	0	1	1	1	1	1	0	1	1	1	1	1	1	0	1	1	1	1	8.4	0	8.4	8.4	8.4	8.4	8.4
A0A8C0MFM7	--	Ribitol-5-phosphate transferase OS=Canis lupus familiaris OX=9615 PE=3 SV=1	52.511	473							By MS/MS		By MS/MS		By MS/MS	By matching	2	0	0	0	0	0	0	1	0	1	0	1	1	2	0	0	0	0	0	0	1	0	1	0	1	1	5.5	0	0	0	0	0	0
A0A8P0PPB7	CEP170B	FHA domain-containing protein OS=Canis lupus familiaris OX=9615 GN=CEP170B PE=3 SV=1	181.71	1701	By MS/MS	By MS/MS	By MS/MS	By MS/MS	By MS/MS	By MS/MS	By MS/MS	By MS/MS	By MS/MS	By MS/MS	By MS/MS	By MS/MS	16	8	8	8	4	8	8	8	8	7	10	10	8	15	7	7	7	4	7	7	7	7	6	9	9	7	14.8	7.2	7.9	7.8	4	6.7	6.9
A0A8I3NWJ9	TAF8	Transcription initiation factor TFIID subunit 8 OS=Canis lupus familiaris OX=9615 GN=TAF8 PE=3 SV=1	18.732	175			By MS/MS	By MS/MS	By MS/MS	By MS/MS			By matching	By MS/MS	By MS/MS		1	0	0	1	1	1	1	0	0	1	1	1	0	1	0	0	1	1	1	1	0	0	1	1	1	0	9.1	0	0	9.1	9.1	9.1	9.1
A0A8P0NIQ1	TMED8	Transmembrane p24 trafficking protein family member 8 OS=Canis lupus familiaris OX=9615 GN=TMED8 PE=4 SV=1	35.184	312				By MS/MS					By MS/MS				1	0	0	0	1	0	0	0	0	1	0	0	0	1	0	0	0	1	0	0	0	0	1	0	0	0	5.8	0	0	0	5.8	0	0
A0A8C0YYZ5	--	Protein phosphatase 1 regulatory subunit 18 OS=Canis lupus familiaris OX=9615 PE=4 SV=1	68.715	618	By MS/MS	By MS/MS	By MS/MS	By MS/MS	By MS/MS	By MS/MS	By MS/MS	By MS/MS	By MS/MS	By MS/MS	By MS/MS	By MS/MS	12	8	8	9	4	4	4	9	9	8	5	7	8	12	8	8	9	4	4	4	9	9	8	5	7	8	29.1	18	20.6	23.9	7.3	7.3	12.3
A0A8I3MDI0	ANGEL2	Angel homolog 2 OS=Canis lupus familiaris OX=9615 GN=ANGEL2 PE=4 SV=1	58.664	513				By matching	By MS/MS	By MS/MS				By MS/MS		By MS/MS	1	0	0	0	1	1	1	0	0	0	1	0	1	1	0	0	0	1	1	1	0	0	0	1	0	1	3.5	0	0	0	3.5	3.5	3.5
A0A8P0NHI7	CDC42BPA	non-specific serine/threonine protein kinase OS=Canis lupus familiaris OX=9615 GN=CDC42BPA PE=3 SV=1	189.9	1673	By MS/MS	By MS/MS	By MS/MS	By MS/MS	By MS/MS	By MS/MS	By MS/MS	By MS/MS	By MS/MS	By MS/MS	By MS/MS	By MS/MS	4	2	3	2	3	3	3	3	3	2	4	3	2	2	1	2	1	1	2	1	1	2	1	2	1	1	2.9	1	1.7	1	2.2	1.7	2.2
A0A8I3MNT8	NUDT21	Cleavage and polyadenylation specificity factor subunit 5 OS=Canis lupus familiaris OX=9615 GN=NUDT21 PE=3 SV=1	26.24	227	By MS/MS	By MS/MS	By MS/MS	By MS/MS	By MS/MS	By MS/MS	By MS/MS	By MS/MS	By MS/MS	By MS/MS	By MS/MS	By MS/MS	10	7	6	7	10	8	7	6	4	6	9	8	8	10	7	6	7	10	8	7	6	4	6	9	8	8	55.1	32.6	32.2	32.6	55.1	44.9	40.1
A0A8P0TJ28	ARID1B	AT-rich interaction domain 1B OS=Canis lupus familiaris OX=9615 GN=ARID1B PE=4 SV=1	259	2476	By MS/MS	By MS/MS	By matching	By MS/MS	By MS/MS	By MS/MS	By MS/MS	By MS/MS	By MS/MS	By MS/MS	By MS/MS	By MS/MS	8	5	2	1	3	3	4	6	2	4	4	5	3	8	5	2	1	3	3	4	6	2	4	4	5	3	4.8	2.6	1.3	0.6	1.5	1.9	2.1
A0A8C0ML58	ZNF143	Zinc finger protein 143 OS=Canis lupus familiaris OX=9615 GN=ZNF143 PE=4 SV=1	75.192	695	By matching	By MS/MS			By MS/MS	By MS/MS							2	1	1	0	0	1	1	0	0	0	0	0	0	2	1	1	0	0	1	1	0	0	0	0	0	0	2.4	1.3	1.3	0	0	1.2	1.3
A0A8P0T3F2	SLC1A5	Amino acid transporter OS=Canis lupus familiaris OX=9615 GN=SLC1A5 PE=3 SV=1	56.812	541	By MS/MS	By MS/MS	By MS/MS	By MS/MS	By MS/MS	By MS/MS	By MS/MS	By MS/MS	By MS/MS	By MS/MS	By MS/MS	By MS/MS	9	4	6	8	7	8	7	4	4	5	8	7	8	9	4	6	8	7	8	7	4	4	5	8	7	8	17.6	10.4	15	17.6	15.2	17.6	15.2
A0A8I3PKS3	CLTC	Clathrin heavy chain OS=Canis lupus familiaris OX=9615 GN=CLTC PE=3 SV=1	192.06	1679	By MS/MS	By MS/MS	By MS/MS	By MS/MS	By MS/MS	By MS/MS	By MS/MS	By MS/MS	By MS/MS	By MS/MS	By MS/MS	By MS/MS	63	41	40	39	50	55	49	41	40	39	48	53	51	48	30	29	28	38	42	37	28	29	29	37	39	40	53.5	32.3	33	31.7	43.7	46.6	40.4
A0A8I3PJ87	TUBB4B	Tubulin beta chain OS=Canis lupus familiaris OX=9615 GN=TUBB4B PE=3 SV=1	49.83	445	By MS/MS	By MS/MS	By MS/MS	By MS/MS	By MS/MS	By MS/MS	By MS/MS	By MS/MS	By MS/MS	By MS/MS	By MS/MS	By MS/MS	21	18	19	18	19	19	20	18	18	19	19	20	19	1	1	1	1	1	1	1	1	1	1	1	1	1	66.1	61.8	61.8	61.8	63.8	63.8	66.1
A0A8P0PRD0	B4GALT1	Beta-1,4-galactosyltransferase OS=Canis lupus familiaris OX=9615 GN=B4GALT1 PE=3 SV=1	39.748	359	By MS/MS	By matching	By MS/MS	By MS/MS	By MS/MS	By MS/MS	By MS/MS	By MS/MS	By MS/MS	By MS/MS	By MS/MS	By MS/MS	4	1	1	2	2	3	2	1	2	1	3	2	2	4	1	1	2	2	3	2	1	2	1	3	2	2	20.1	1.7	1.7	7.2	5.8	14.5	10.3
A0A8C0PSH1	--	Cathepsin H OS=Canis lupus familiaris OX=9615 PE=3 SV=1	36.105	323	By MS/MS	By MS/MS	By MS/MS	By MS/MS	By MS/MS	By MS/MS	By MS/MS	By MS/MS	By MS/MS	By MS/MS	By MS/MS	By MS/MS	7	6	6	6	5	5	4	4	4	5	6	5	4	7	6	6	6	5	5	4	4	4	5	6	5	4	34.4	29.1	29.1	29.1	18.9	18.9	16.1
A0A8C0MG38	SPOUT1	SPOUT domain containing methyltransferase 1 OS=Canis lupus familiaris OX=9615 GN=SPOUT1 PE=3 SV=1	41.959	376	By MS/MS	By MS/MS	By MS/MS	By MS/MS	By MS/MS	By MS/MS	By MS/MS	By MS/MS	By MS/MS	By MS/MS	By MS/MS	By MS/MS	4	3	3	3	2	2	4	1	2	3	4	2	3	4	3	3	3	2	2	4	1	2	3	4	2	3	16.8	14.4	14.4	14.4	11.2	11.2	16.8
A0A8C0MG43	RPL7	Ribosomal protein L7 OS=Canis lupus familiaris OX=9615 GN=RPL7 PE=3 SV=1	29.212	248	By MS/MS	By MS/MS	By MS/MS	By MS/MS	By MS/MS	By MS/MS	By MS/MS	By MS/MS	By MS/MS	By MS/MS	By MS/MS	By MS/MS	10	8	8	7	8	9	8	7	7	7	9	9	9	10	8	8	7	8	9	8	7	7	7	9	9	9	39.1	30.2	33.9	33.5	34.3	38.7	34.3
A0A8I3MF49	TXNL1	Thioredoxin like 1 OS=Canis lupus familiaris OX=9615 GN=TXNL1 PE=4 SV=1	28.229	254	By MS/MS	By MS/MS	By MS/MS	By MS/MS	By MS/MS	By MS/MS	By MS/MS	By MS/MS	By MS/MS	By MS/MS	By MS/MS	By MS/MS	9	7	6	8	7	8	5	5	7	5	6	5	6	9	7	6	8	7	8	5	5	7	5	6	5	6	46.5	42.1	37.8	42.9	42.1	45.7	28.7
A0A8I3PI66	CTNND1	Catenin delta 1 OS=Canis lupus familiaris OX=9615 GN=CTNND1 PE=3 SV=1	103.99	932	By MS/MS	By MS/MS	By MS/MS	By MS/MS	By MS/MS	By MS/MS	By MS/MS	By MS/MS	By MS/MS	By MS/MS	By MS/MS	By MS/MS	31	20	17	20	19	19	21	19	17	18	20	19	21	2	2	2	2	2	1	2	2	2	2	2	2	2	51.6	34.1	27.7	31.5	29.8	32.4	35.2
A0A8I3NFM0	EFCAB5	EF-hand calcium binding domain 5 OS=Canis lupus familiaris OX=9615 GN=EFCAB5 PE=4 SV=1	157.73	1362	By MS/MS	By matching			By MS/MS	By matching	By matching	By matching	By matching				2	1	1	0	0	1	1	1	1	1	0	0	0	2	1	1	0	0	1	1	1	1	1	0	0	0	1	0.7	0.7	0	0	1	1
A0A8P0T7T3	LOC475707	GPN-loop GTPase OS=Canis lupus familiaris OX=9615 GN=LOC475707 PE=3 SV=1	39.881	359				By MS/MS	By MS/MS	By MS/MS		By MS/MS		By matching	By MS/MS	By MS/MS	5	0	0	0	1	2	4	0	1	0	2	4	2	2	0	0	0	1	1	2	0	1	0	1	1	1	26.2	0	0	0	3.9	9.5	20.3
A0A8C0MG62	--	Sequestosome 1 OS=Canis lupus familiaris OX=9615 PE=4 SV=1	44.189	411	By MS/MS	By MS/MS	By MS/MS	By MS/MS	By MS/MS	By MS/MS	By MS/MS	By MS/MS	By MS/MS	By MS/MS	By MS/MS	By MS/MS	12	6	6	6	6	7	8	7	6	7	10	11	12	12	6	6	6	6	7	8	7	6	7	10	11	12	64.7	34.8	37.7	34.8	32.8	38.2	46.7
A0A8P0SB10	ARHGEF40	Rho guanine nucleotide exchange factor 40 OS=Canis lupus familiaris OX=9615 GN=ARHGEF40 PE=4 SV=1	163.1	1518	By MS/MS			By matching	By matching	By MS/MS			By matching				3	1	0	0	1	2	3	0	0	1	0	0	0	3	1	0	0	1	2	3	0	0	1	0	0	0	3	1.4	0	0	0.7	2.1	3
A0A8C0MJE1	LRRFIP2	LRR binding FLII interacting protein 2 OS=Canis lupus familiaris OX=9615 GN=LRRFIP2 PE=3 SV=1	84.604	743	By MS/MS	By MS/MS	By MS/MS	By MS/MS	By MS/MS	By MS/MS	By MS/MS	By MS/MS	By MS/MS	By MS/MS	By MS/MS	By MS/MS	11	9	7	7	7	9	8	8	8	8	10	10	8	10	8	6	6	6	8	7	7	7	7	9	9	7	17.1	14.1	12.9	10.9	12.2	14.9	15.2
A0A8C0NV79	--	Centrosomal protein 97 OS=Canis lupus familiaris OX=9615 PE=4 SV=1	86.092	775	By matching	By MS/MS	By matching			By MS/MS	By MS/MS	By MS/MS	By MS/MS	By MS/MS	By MS/MS	By MS/MS	2	1	1	1	0	0	1	1	1	1	2	2	1	2	1	1	1	0	0	1	1	1	1	2	2	1	4.1	1.7	1.7	1.7	0	0	1.7
A0A8C0T4D5	--	Coiled-coil domain containing 127 OS=Canis lupus familiaris OX=9615 PE=4 SV=1	28.361	238	By MS/MS	By MS/MS		By MS/MS	By MS/MS	By MS/MS	By MS/MS		By MS/MS	By MS/MS			1	1	1	0	1	1	1	1	0	1	1	0	0	1	1	1	0	1	1	1	1	0	1	1	0	0	8.8	8.8	8.8	0	8.8	8.8	8.8
A0A8I3PSC7	RRM2	Ribonucleotide reductase regulatory subunit M2 OS=Canis lupus familiaris OX=9615 GN=RRM2 PE=3 SV=1	43.745	380	By MS/MS	By MS/MS	By MS/MS	By MS/MS	By MS/MS	By MS/MS	By MS/MS	By MS/MS	By MS/MS	By MS/MS	By MS/MS	By MS/MS	9	5	6	6	5	9	7	6	6	6	7	8	7	8	4	5	5	4	8	6	5	6	5	7	7	7	31.3	18.4	22.1	22.1	18.7	31.3	25.8
A0A8P0NIE3	LACTB	Lactamase beta OS=Canis lupus familiaris OX=9615 GN=LACTB PE=4 SV=1	61.277	554	By MS/MS	By MS/MS	By MS/MS	By MS/MS	By MS/MS	By MS/MS	By MS/MS	By MS/MS	By MS/MS	By MS/MS	By MS/MS	By MS/MS	6	5	2	3	5	4	4	4	3	4	5	4	5	6	5	2	3	5	4	4	4	3	4	5	4	5	13.2	10.5	4.9	6.7	10.5	8.3	8.3
A0A8I3PIS3	SMU1	WD40 repeat-containing protein SMU1 OS=Canis lupus familiaris OX=9615 GN=SMU1 PE=3 SV=1	55.956	499	By MS/MS	By MS/MS	By MS/MS	By MS/MS	By MS/MS	By MS/MS	By MS/MS	By MS/MS	By MS/MS	By MS/MS	By MS/MS	By MS/MS	11	8	7	6	8	6	8	6	6	5	8	8	7	11	8	7	6	8	6	8	6	6	5	8	8	7	32.7	25.1	22	15.4	22.4	17	20.4
A0A8C0MGA6	PRPF3	U4/U6 small nuclear ribonucleoprotein Prp3 OS=Canis lupus familiaris OX=9615 GN=PRPF3 PE=4 SV=1	77.528	683	By MS/MS	By MS/MS	By MS/MS	By MS/MS	By MS/MS	By MS/MS	By MS/MS	By MS/MS	By MS/MS	By MS/MS	By MS/MS	By MS/MS	10	9	8	9	7	7	6	7	6	9	7	7	6	10	9	8	9	7	7	6	7	6	9	7	7	6	20.2	18.9	15.7	18.9	14.5	14.5	12.2
A0A8C0MMS1	SMAD1	Mothers against decapentaplegic homolog OS=Canis lupus familiaris OX=9615 GN=SMAD1 PE=3 SV=1	47.142	420	By matching		By MS/MS	By MS/MS	By MS/MS		By MS/MS		By matching	By MS/MS	By matching	By matching	4	1	0	2	2	3	0	1	0	1	2	1	1	1	0	0	0	1	1	0	0	0	0	0	0	0	11.2	3.1	0	5.2	5.5	8.6	0
A0A8I3NNG3	PRCP	Prolylcarboxypeptidase OS=Canis lupus familiaris OX=9615 GN=PRCP PE=3 SV=1	56.109	497	By MS/MS	By MS/MS	By MS/MS		By MS/MS		By MS/MS	By MS/MS	By MS/MS			By matching	3	3	3	2	0	2	0	2	2	3	0	0	1	3	3	3	2	0	2	0	2	2	3	0	0	1	7.8	7.8	7.8	6	0	3.6	0
A0A8I3NB90	TTK	TTK protein kinase OS=Canis lupus familiaris OX=9615 GN=TTK PE=4 SV=1	96.601	855	By MS/MS	By matching		By MS/MS	By MS/MS	By MS/MS	By MS/MS	By MS/MS		By matching	By MS/MS		2	1	1	0	1	1	1	1	2	0	1	1	0	2	1	1	0	1	1	1	1	2	0	1	1	0	2.8	1.4	1.4	0	1.4	1.4	1.4
A0A8C0MGC2	--	DExH-box helicase 57 OS=Canis lupus familiaris OX=9615 PE=4 SV=1	148.81	1316	By MS/MS	By MS/MS	By MS/MS	By MS/MS	By MS/MS	By MS/MS	By MS/MS	By MS/MS	By MS/MS	By MS/MS	By MS/MS	By MS/MS	8	6	4	3	6	6	6	5	3	4	6	5	5	7	5	3	2	5	5	5	4	2	3	5	4	4	8.4	6.9	3.3	2.5	4.7	6.8	4.9
A0A8C0QRC0	LOC611500	Phospholipid scramblase OS=Canis lupus familiaris OX=9615 GN=LOC611500 PE=3 SV=1	34.51	314	By MS/MS	By MS/MS	By MS/MS		By MS/MS		By MS/MS	By MS/MS	By MS/MS	By MS/MS	By MS/MS	By MS/MS	3	1	2	2	0	2	0	2	2	2	1	1	2	3	1	2	2	0	2	0	2	2	2	1	1	2	9.6	4.1	8.6	8.6	0	9.6	0
A0A8I3PXZ8	CDC42BPG	non-specific serine/threonine protein kinase OS=Canis lupus familiaris OX=9615 GN=CDC42BPG PE=3 SV=1	164.83	1479	By MS/MS	By MS/MS	By MS/MS	By MS/MS	By MS/MS	By MS/MS	By MS/MS	By MS/MS	By MS/MS	By MS/MS	By MS/MS	By MS/MS	7	2	1	2	5	4	3	1	3	2	3	3	3	6	2	1	2	4	4	2	1	3	2	3	2	3	7.2	1.8	0.9	1.8	4.7	3.6	2.6
A0A8I3QMM2	NT5DC2	5-nucleotidase domain containing 2 OS=Canis lupus familiaris OX=9615 GN=NT5DC2 PE=3 SV=1	60.998	532	By MS/MS	By MS/MS	By MS/MS	By MS/MS	By MS/MS	By MS/MS	By MS/MS	By MS/MS	By MS/MS	By MS/MS	By MS/MS	By MS/MS	4	2	2	3	3	1	3	2	1	1	2	3	3	4	2	2	3	3	1	3	2	1	1	2	3	3	11.3	5.6	5.6	8.3	8.6	1.9	8.6
A0A8I3Q294	BCS1L	Mitochondrial chaperone BCS1 OS=Canis lupus familiaris OX=9615 GN=BCS1L PE=3 SV=1	47.251	419	By MS/MS	By MS/MS	By MS/MS	By MS/MS	By MS/MS	By MS/MS	By MS/MS	By MS/MS	By MS/MS	By MS/MS	By MS/MS	By MS/MS	7	4	3	5	4	5	6	4	4	4	6	7	6	7	4	3	5	4	5	6	4	4	4	6	7	6	19.6	11.7	9.3	14.6	11.7	14.6	16.9
A0A8C0MGE5	TOMM5	Translocase of outer mitochondrial membrane 5 OS=Canis lupus familiaris OX=9615 GN=TOMM5 PE=3 SV=1	6.0352	51												By MS/MS	2	0	0	0	0	0	0	0	0	0	0	0	2	2	0	0	0	0	0	0	0	0	0	0	0	2	35.3	0	0	0	0	0	0
A0A8I3NK24	MICALL2	MICAL like 2 OS=Canis lupus familiaris OX=9615 GN=MICALL2 PE=4 SV=1	95.697	897	By MS/MS	By MS/MS	By MS/MS	By MS/MS	By matching	By MS/MS	By MS/MS		By MS/MS				4	2	2	2	1	2	2	1	0	1	0	0	0	4	2	2	2	1	2	2	1	0	1	0	0	0	5.9	2.2	3.1	2.2	1.1	2.8	2.8
A0A8I3N8Q7	MAFK	MAF bZIP transcription factor K OS=Canis lupus familiaris OX=9615 GN=MAFK PE=4 SV=1	17.493	156	By MS/MS	By MS/MS	By MS/MS	By MS/MS	By MS/MS	By MS/MS	By MS/MS	By MS/MS	By MS/MS	By MS/MS	By MS/MS	By MS/MS	2	2	2	2	2	1	1	2	1	2	2	2	1	2	2	2	2	2	1	1	2	1	2	2	2	1	12.8	12.8	12.8	12.8	12.8	7.1	7.1
A0A8C0MN60	--	WH2 domain-containing protein OS=Canis lupus familiaris OX=9615 PE=4 SV=1	164.96	1572	By MS/MS	By MS/MS	By MS/MS	By MS/MS	By MS/MS	By MS/MS	By MS/MS	By MS/MS	By MS/MS	By MS/MS	By MS/MS	By MS/MS	3	3	1	2	3	2	2	3	2	3	2	3	1	3	3	1	2	3	2	2	3	2	3	2	3	1	2.5	2.5	0.6	1.4	2.5	1.8	1.4
A0A8C0MJ91	--	Feline leukemia virus subgroup C cellular receptor 1 OS=Canis lupus familiaris OX=9615 PE=4 SV=1	54.792	509	By MS/MS	By MS/MS	By MS/MS	By MS/MS	By MS/MS	By MS/MS	By MS/MS	By MS/MS	By MS/MS	By MS/MS	By MS/MS	By MS/MS	3	2	2	2	2	3	2	2	2	2	2	2	2	3	2	2	2	2	3	2	2	2	2	2	2	2	8.8	6.7	6.7	6.7	6.7	8.8	6.7
A0A8C0SGB9	--	UDP-N-acetylglucosamine pyrophosphorylase 1 like 1 OS=Canis lupus familiaris OX=9615 PE=4 SV=1	55.913	504	By MS/MS	By MS/MS	By MS/MS	By MS/MS	By MS/MS	By MS/MS	By MS/MS	By MS/MS	By MS/MS	By MS/MS	By MS/MS	By MS/MS	5	4	2	3	4	4	5	4	3	4	4	5	5	4	3	2	2	3	3	4	3	2	3	3	4	4	17.1	12.9	8.1	11.3	12.9	12.9	17.1
A0A8C0MGH9	UBE2K	E2 ubiquitin-conjugating enzyme OS=Canis lupus familiaris OX=9615 GN=UBE2K PE=3 SV=1	20.037	180	By MS/MS	By MS/MS	By MS/MS	By MS/MS	By MS/MS	By MS/MS	By MS/MS	By MS/MS	By MS/MS	By MS/MS	By MS/MS	By MS/MS	7	6	6	6	6	7	6	5	5	7	6	6	6	7	6	6	6	6	7	6	5	5	7	6	6	6	55	45	45	55	55	55	55
A0A8I3PQU8	YWHAQ	14-3-3 protein theta OS=Canis lupus familiaris OX=9615 GN=YWHAQ PE=3 SV=1	27.764	245	By MS/MS	By MS/MS	By MS/MS	By MS/MS	By MS/MS	By MS/MS	By MS/MS	By MS/MS	By MS/MS	By MS/MS	By MS/MS	By MS/MS	15	12	12	12	13	13	14	12	13	13	14	14	14	13	10	10	10	11	11	12	10	11	11	12	12	12	46.9	46.9	46.9	46.9	46.9	46.9	46.9
A0A8C0YZD1	PRORP	ribonuclease P OS=Canis lupus familiaris OX=9615 GN=PRORP PE=3 SV=1	63.704	553	By MS/MS		By MS/MS	By MS/MS	By MS/MS	By MS/MS				By MS/MS	By MS/MS		1	1	0	1	1	1	1	0	0	0	1	1	0	1	1	0	1	1	1	1	0	0	0	1	1	0	2.5	2.5	0	2.5	2.5	2.5	2.5
A0A8C0MGL2	DOLK	dolichol kinase OS=Canis lupus familiaris OX=9615 GN=DOLK PE=3 SV=1	59.251	536	By MS/MS	By MS/MS	By MS/MS	By matching	By MS/MS	By MS/MS	By MS/MS	By MS/MS	By matching	By MS/MS	By MS/MS	By MS/MS	1	1	1	1	1	1	1	1	1	1	1	1	1	1	1	1	1	1	1	1	1	1	1	1	1	1	1.9	1.9	1.9	1.9	1.9	1.9	1.9
A0A8I3MZ43	TTYH3	Protein tweety homolog OS=Canis lupus familiaris OX=9615 GN=TTYH3 PE=3 SV=1	54.352	492	By MS/MS	By MS/MS	By MS/MS	By MS/MS	By MS/MS	By MS/MS	By MS/MS	By MS/MS	By MS/MS	By MS/MS	By MS/MS	By MS/MS	3	2	1	1	2	2	1	2	1	2	1	2	3	3	2	1	1	2	2	1	2	1	2	1	2	3	6.5	4.5	2.8	2.8	4.5	4.5	2.8
A0A8I3NPS8	YBX1	Uncharacterized protein OS=Canis lupus familiaris OX=9615 GN=YBX1 PE=4 SV=1	35.924	324	By MS/MS	By MS/MS	By MS/MS	By MS/MS	By MS/MS	By MS/MS	By MS/MS	By MS/MS	By MS/MS	By MS/MS	By MS/MS	By MS/MS	13	8	9	9	11	12	11	7	10	9	12	11	11	0	0	0	0	0	0	0	0	0	0	0	0	0	42.9	33.3	35.2	39.5	42.9	42.9	42.6
A0A8C0MN49	PLIN2	Perilipin OS=Canis lupus familiaris OX=9615 GN=PLIN2 PE=3 SV=1	44.753	410	By MS/MS	By MS/MS	By MS/MS	By MS/MS	By MS/MS	By MS/MS	By MS/MS	By MS/MS	By MS/MS	By MS/MS	By MS/MS	By MS/MS	9	6	4	4	6	8	7	4	4	4	8	8	6	9	6	4	4	6	8	7	4	4	4	8	8	6	33.9	21	14.1	14.1	22.4	30.5	25.1
A0A8C0MGR5	PTPN13	Protein tyrosine phosphatase non-receptor type 13 OS=Canis lupus familiaris OX=9615 GN=PTPN13 PE=3 SV=1	284.01	2547	By MS/MS	By MS/MS	By MS/MS	By MS/MS	By MS/MS	By MS/MS	By MS/MS	By MS/MS	By MS/MS	By MS/MS	By MS/MS	By MS/MS	13	7	5	6	6	8	4	5	3	4	5	7	8	13	7	5	6	6	8	4	5	3	4	5	7	8	6	3.1	2.2	2.6	2.7	3.6	1.9
A0A8I3MKJ4	IRF2BP2	Interferon regulatory factor 2 binding protein 2 OS=Canis lupus familiaris OX=9615 GN=IRF2BP2 PE=3 SV=1	61.258	592	By MS/MS	By MS/MS	By MS/MS	By MS/MS	By MS/MS	By MS/MS	By MS/MS	By MS/MS	By MS/MS	By MS/MS	By MS/MS	By MS/MS	9	7	6	4	7	6	5	7	5	5	6	4	7	7	5	5	4	6	5	5	6	4	5	5	3	6	30.1	25	22.3	15.9	22.6	20.8	19.1
A0A8I3RVH0	NTAQ1	Protein N-terminal glutamine amidohydrolase OS=Canis lupus familiaris OX=9615 GN=NTAQ1 PE=3 SV=1	23.888	207	By MS/MS	By MS/MS	By MS/MS	By MS/MS	By MS/MS	By MS/MS	By MS/MS	By MS/MS	By MS/MS	By MS/MS	By MS/MS	By MS/MS	5	2	2	2	3	3	3	4	3	3	3	2	2	5	2	2	2	3	3	3	4	3	3	3	2	2	28.5	12.6	12.6	12.6	18.4	18.4	18.4
A0A8C0MGT5	COA6	Cytochrome c oxidase assembly factor 6 OS=Canis lupus familiaris OX=9615 GN=COA6 PE=4 SV=1	9.4796	79					By MS/MS					By MS/MS		By MS/MS	1	0	0	0	0	1	0	0	0	0	1	0	1	1	0	0	0	0	1	0	0	0	0	1	0	1	16.5	0	0	0	0	16.5	0
A0A8C0MGT8	--	Mortality factor 4 like 1 OS=Canis lupus familiaris OX=9615 PE=4 SV=1	31.302	269	By MS/MS		By MS/MS	By MS/MS	By MS/MS		By matching	By MS/MS		By MS/MS	By MS/MS	By MS/MS	2	1	0	1	1	1	0	1	1	0	1	2	1	2	1	0	1	1	1	0	1	1	0	1	2	1	10	5.2	0	5.2	5.2	5.2	0
A0A8C0MGU0	GPX8	Glutathione peroxidase OS=Canis lupus familiaris OX=9615 GN=GPX8 PE=3 SV=1	24.007	209	By MS/MS	By MS/MS	By MS/MS	By MS/MS	By MS/MS	By MS/MS	By MS/MS	By MS/MS	By MS/MS	By MS/MS	By MS/MS	By MS/MS	5	3	2	4	2	2	2	3	5	3	3	2	2	5	3	2	4	2	2	2	3	5	3	3	2	2	25.4	15.8	10	20.6	10	10	10
A0A8I3MKY6	NDUFV2	NADH dehydrogenase [ubiquinone] flavoprotein 2, mitochondrial OS=Canis lupus familiaris OX=9615 GN=NDUFV2 PE=3 SV=1	27.402	249	By MS/MS	By MS/MS	By MS/MS	By MS/MS	By MS/MS	By MS/MS	By MS/MS	By MS/MS	By MS/MS	By MS/MS	By MS/MS	By MS/MS	6	4	4	5	3	3	3	4	4	4	4	3	4	6	4	4	5	3	3	3	4	4	4	4	3	4	30.9	22.5	22.5	26.5	15.7	16.9	16.9
A0A8I3PF55	PSMC3	Uncharacterized protein OS=Canis lupus familiaris OX=9615 GN=PSMC3 PE=3 SV=1	49.256	439	By MS/MS	By MS/MS	By MS/MS	By MS/MS	By MS/MS	By MS/MS	By MS/MS	By MS/MS	By MS/MS	By MS/MS	By MS/MS	By MS/MS	17	13	12	13	15	13	14	14	14	12	15	15	12	5	4	3	3	5	5	5	4	4	3	5	5	4	49.2	35.3	30.8	32.1	45.1	40.8	42.8
A0A8I3PQW0	LRRC8A	Leucine rich repeat containing 8 VRAC subunit A OS=Canis lupus familiaris OX=9615 GN=LRRC8A PE=3 SV=1	94.094	810	By MS/MS	By MS/MS	By MS/MS	By MS/MS	By MS/MS	By MS/MS	By MS/MS	By MS/MS	By MS/MS	By MS/MS	By MS/MS	By MS/MS	12	9	7	6	5	7	6	8	7	6	9	6	8	11	9	7	6	5	7	6	8	7	6	8	6	7	21.6	14.6	11.7	10.2	8.4	11.7	10
A0A8P0PKJ1	JAG2	Delta-like protein OS=Canis lupus familiaris OX=9615 GN=JAG2 PE=4 SV=1	127.86	1188	By MS/MS	By MS/MS	By MS/MS	By MS/MS	By matching		By MS/MS	By MS/MS	By MS/MS	By MS/MS	By MS/MS	By MS/MS	3	2	2	1	2	1	0	3	2	1	2	3	2	3	2	2	1	2	1	0	3	2	1	2	3	2	4	2.2	2.2	0.9	2.8	0.9	0
A0A8P0N3S9	ABHD16A	Abhydrolase domain containing 16A, phospholipase OS=Canis lupus familiaris OX=9615 GN=ABHD16A PE=4 SV=1	59.065	521	By MS/MS	By MS/MS	By MS/MS	By MS/MS	By MS/MS	By MS/MS	By MS/MS	By matching		By MS/MS	By MS/MS	By MS/MS	3	3	2	2	2	1	3	2	1	0	2	2	2	3	3	2	2	2	1	3	2	1	0	2	2	2	7.1	7.1	4.6	4.6	4.8	2.3	7.1
A0A8I3PE10	TOR1B	Torsin OS=Canis lupus familiaris OX=9615 GN=TOR1B PE=3 SV=1	37.656	336	By matching	By MS/MS	By MS/MS		By MS/MS	By matching	By MS/MS		By MS/MS	By MS/MS	By MS/MS	By MS/MS	6	1	1	1	0	1	1	2	0	1	3	1	2	6	1	1	1	0	1	1	2	0	1	3	1	2	19	3.3	1.8	4.2	0	3.3	3.3
A0A8C0QN12	RPF2	Ribosome production factor 2 homolog OS=Canis lupus familiaris OX=9615 GN=RPF2 PE=3 SV=1	35.623	306	By MS/MS	By MS/MS	By MS/MS	By MS/MS	By MS/MS	By MS/MS	By MS/MS	By MS/MS	By MS/MS	By MS/MS	By MS/MS	By MS/MS	8	4	3	3	4	4	3	1	4	5	7	4	5	8	4	3	3	4	4	3	1	4	5	7	4	5	29.4	16.7	11.1	12.4	11.8	11.8	7.5
A0A8I3NF40	RAB23	Uncharacterized protein OS=Canis lupus familiaris OX=9615 GN=RAB23 PE=4 SV=1	26.762	237	By MS/MS	By MS/MS	By MS/MS	By MS/MS	By MS/MS	By MS/MS	By MS/MS	By MS/MS	By MS/MS	By MS/MS	By MS/MS	By MS/MS	5	3	3	3	4	4	4	4	3	4	4	4	4	5	3	3	3	4	4	4	4	3	4	4	4	4	34.6	20.7	20.7	20.7	28.7	28.7	28.7
A0A8P0S6H1	VARS2	valine--tRNA ligase OS=Canis lupus familiaris OX=9615 GN=VARS2 PE=3 SV=1	112.42	1008	By MS/MS	By MS/MS	By MS/MS	By MS/MS	By MS/MS	By MS/MS	By MS/MS	By MS/MS	By MS/MS	By MS/MS	By MS/MS	By MS/MS	5	4	2	1	3	4	3	3	2	3	4	3	4	5	4	2	1	3	4	3	3	2	3	4	3	4	10.7	7.6	3.7	0.9	4.9	7.9	5.4
A0A8I3S990	LOC119866325	Cytochrome c oxidase subunit OS=Canis lupus familiaris OX=9615 GN=LOC119866325 PE=3 SV=1	10.114	86	By MS/MS	By MS/MS	By MS/MS	By MS/MS	By MS/MS	By MS/MS	By MS/MS	By MS/MS	By MS/MS	By MS/MS	By MS/MS	By MS/MS	3	3	3	2	2	3	3	3	2	2	3	2	2	3	3	3	2	2	3	3	3	2	2	3	2	2	40.7	40.7	40.7	27.9	29.1	40.7	40.7
A0A8P0PBV9	RMDN1	Regulator of microtubule dynamics 1 OS=Canis lupus familiaris OX=9615 GN=RMDN1 PE=4 SV=1	27.811	241	By MS/MS	By MS/MS	By MS/MS	By MS/MS	By MS/MS	By MS/MS	By MS/MS	By MS/MS	By MS/MS	By MS/MS	By MS/MS	By MS/MS	4	2	1	2	2	3	1	2	1	2	1	1	2	4	2	1	2	2	3	1	2	1	2	1	1	2	20.3	8.3	4.6	8.3	8.3	13.7	4.6
A0A8C0SGW1	ABCB1	Phosphatidylcholine translocator ABCB4 OS=Canis lupus familiaris OX=9615 GN=ABCB1 PE=4 SV=1	135.49	1231	By matching	By MS/MS	By MS/MS	By MS/MS	By MS/MS	By MS/MS	By MS/MS	By MS/MS	By MS/MS	By MS/MS	By MS/MS	By MS/MS	11	5	7	7	5	9	8	8	3	8	8	8	9	4	0	1	1	1	3	2	3	1	2	3	3	4	10.2	3.8	5.8	5.7	4.6	8.6	6.6
A0A8P0P7T1	RBFOX1	RNA binding fox-1 homolog 1 OS=Canis lupus familiaris OX=9615 GN=RBFOX1 PE=4 SV=1	62.548	579	By MS/MS	By MS/MS		By MS/MS	By MS/MS	By MS/MS	By MS/MS	By MS/MS		By matching	By MS/MS	By MS/MS	2	1	1	0	1	1	2	1	1	0	1	1	1	2	1	1	0	1	1	2	1	1	0	1	1	1	4.1	2.6	1.6	0	1.6	1.6	4.1
A0A8I3PVM9	TPRN	Taperin OS=Canis lupus familiaris OX=9615 GN=TPRN PE=4 SV=1	78.78	747	By matching	By matching	By matching	By matching		By matching	By matching	By matching	By matching	By MS/MS			4	1	2	2	1	0	2	1	1	1	3	0	0	1	0	0	0	0	0	0	0	0	0	1	0	0	9.4	2	3.5	3.5	2	0	5.2
A0A8I3P0Z8	BAG2	BAG cochaperone 2 OS=Canis lupus familiaris OX=9615 GN=BAG2 PE=4 SV=1	23.675	211	By MS/MS	By MS/MS	By MS/MS	By MS/MS	By MS/MS	By MS/MS	By MS/MS	By MS/MS	By MS/MS	By MS/MS	By MS/MS	By MS/MS	6	4	6	4	3	4	4	5	5	3	2	3	3	6	4	6	4	3	4	4	5	5	3	2	3	3	23.7	19.4	23.7	19.4	12.3	16.6	16.6
A0A8C0MLA0	ELAVL4	ELAV like RNA binding protein 4 OS=Canis lupus familiaris OX=9615 GN=ELAVL4 PE=4 SV=1	14.021	128		By matching			By matching	By matching	By matching	By matching	By MS/MS				2	0	1	0	0	1	1	1	1	1	0	0	0	1	0	0	0	0	0	0	0	0	1	0	0	0	20.3	0	7	0	0	7	7
A0A8I3PIL7	GGACT	Gamma-glutamylaminecyclotransferase OS=Canis lupus familiaris OX=9615 GN=GGACT PE=3 SV=1	18.43	164	By MS/MS	By MS/MS	By MS/MS	By MS/MS	By MS/MS	By MS/MS	By MS/MS	By MS/MS	By MS/MS	By MS/MS	By MS/MS	By MS/MS	4	4	4	4	3	3	4	4	3	3	4	4	4	4	4	4	4	3	3	4	4	3	3	4	4	4	39	39	39	39	24.4	24.4	39
A0A8C0MH64	AP2S1	AP complex subunit sigma OS=Canis lupus familiaris OX=9615 GN=AP2S1 PE=3 SV=1	12.417	104	By MS/MS	By MS/MS	By MS/MS	By MS/MS	By MS/MS	By MS/MS	By MS/MS	By MS/MS	By MS/MS	By MS/MS	By MS/MS	By MS/MS	3	3	3	3	3	3	3	3	2	3	3	3	3	3	3	3	3	3	3	3	3	2	3	3	3	3	18.3	18.3	18.3	18.3	18.3	18.3	18.3
A0A8C0TLJ7	--	Propionyl-CoA carboxylase alpha chain, mitochondrial OS=Canis lupus familiaris OX=9615 PE=4 SV=1	70.977	639	By MS/MS	By MS/MS	By MS/MS	By MS/MS	By MS/MS	By MS/MS	By MS/MS	By MS/MS	By MS/MS	By MS/MS	By MS/MS	By MS/MS	10	5	5	6	7	3	5	5	5	6	5	5	5	10	5	5	6	7	3	5	5	5	6	5	5	5	20.3	11	10.6	12.7	14.7	6.7	10.6
A0A8C0QL42	--	TBC1 domain family member 9B OS=Canis lupus familiaris OX=9615 PE=4 SV=1	138.45	1235	By MS/MS	By MS/MS	By MS/MS	By MS/MS	By MS/MS	By MS/MS	By MS/MS	By MS/MS	By MS/MS	By MS/MS	By MS/MS	By MS/MS	4	2	2	2	1	2	2	3	2	3	1	3	1	4	2	2	2	1	2	2	3	2	3	1	3	1	4.6	2.7	2.7	2.7	1.3	2.3	2.3
A0A8I3MZZ8	VIPAS39	Spermatogenesis-defective protein 39 homolog OS=Canis lupus familiaris OX=9615 GN=VIPAS39 PE=4 SV=1	51.611	444	By MS/MS	By MS/MS	By MS/MS	By MS/MS	By MS/MS	By MS/MS	By MS/MS	By MS/MS	By MS/MS	By MS/MS	By MS/MS	By MS/MS	5	2	4	3	3	2	2	3	3	3	2	2	2	5	2	4	3	3	2	2	3	3	3	2	2	2	14	6.3	11.3	8.6	8.3	6.3	6.3
A0A8C0MHA3	--	SH3 domain-binding glutamic acid-rich-like protein OS=Canis lupus familiaris OX=9615 PE=3 SV=1	12.3	107	By MS/MS	By MS/MS	By MS/MS	By MS/MS	By MS/MS	By MS/MS	By matching	By MS/MS	By MS/MS	By MS/MS	By MS/MS	By MS/MS	3	3	3	3	3	3	3	3	2	2	3	3	3	3	3	3	3	3	3	3	3	2	2	3	3	3	34.6	34.6	34.6	34.6	34.6	34.6	34.6
A0A8P0TLX4	ALG1	Glycosyl transferase family 1 domain-containing protein OS=Canis lupus familiaris OX=9615 GN=ALG1 PE=4 SV=1	32.467	292	By MS/MS	By matching	By matching	By MS/MS	By MS/MS	By MS/MS	By MS/MS	By MS/MS	By MS/MS	By MS/MS	By MS/MS		1	1	1	1	1	1	1	1	1	1	1	1	0	1	1	1	1	1	1	1	1	1	1	1	1	0	5.1	5.1	5.1	5.1	5.1	5.1	5.1
A0A8C0TBR2	CWC22	CWC22 spliceosome associated protein homolog OS=Canis lupus familiaris OX=9615 GN=CWC22 PE=4 SV=1	100.89	871	By MS/MS	By MS/MS	By MS/MS	By MS/MS	By MS/MS	By MS/MS	By MS/MS	By MS/MS	By MS/MS	By MS/MS	By MS/MS	By MS/MS	6	6	4	5	6	6	6	6	5	5	5	6	5	6	6	4	5	6	6	6	6	5	5	5	6	5	7.8	7.8	5.2	6.2	7.8	7.8	7.8
A0A8C0MHE8	RPF2	Ribosome production factor 2 homolog OS=Canis lupus familiaris OX=9615 GN=RPF2 PE=4 SV=1	24.092	214	By MS/MS	By MS/MS	By MS/MS		By matching	By MS/MS			By matching		By matching		1	1	1	1	0	1	1	0	0	1	0	1	0	1	1	1	1	0	1	1	0	0	1	0	1	0	5.1	5.1	5.1	5.1	0	5.1	5.1
A0A8C0Q319	AGRN	Agrin OS=Canis lupus familiaris OX=9615 GN=AGRN PE=4 SV=1	221.95	2096	By MS/MS	By MS/MS	By MS/MS	By MS/MS	By MS/MS	By MS/MS	By MS/MS	By MS/MS	By MS/MS	By MS/MS	By MS/MS	By MS/MS	10	4	3	2	5	6	5	4	3	2	7	7	7	10	4	3	2	5	6	5	4	3	2	7	7	7	7.3	3.7	3.1	1.3	3.9	4.6	2.8
A0A8P0SI18	ZPR1	ZPR1 zinc finger OS=Canis lupus familiaris OX=9615 GN=ZPR1 PE=3 SV=1	51.138	460	By MS/MS	By MS/MS	By MS/MS	By MS/MS	By MS/MS	By MS/MS	By MS/MS	By MS/MS	By MS/MS	By MS/MS	By MS/MS	By MS/MS	13	9	8	8	7	9	10	8	8	8	10	10	8	13	9	8	8	7	9	10	8	8	8	10	10	8	45	27	27	23.9	23.9	29.6	35
A0A8I3PM68	KYAT1	Kynurenine aminotransferase 1 OS=Canis lupus familiaris OX=9615 GN=KYAT1 PE=4 SV=1	42.635	374	By MS/MS	By MS/MS	By MS/MS	By MS/MS	By MS/MS	By MS/MS	By MS/MS	By MS/MS	By MS/MS	By MS/MS	By MS/MS	By MS/MS	7	4	4	4	4	3	2	4	5	4	5	6	5	7	4	4	4	4	3	2	4	5	4	5	6	5	18.2	11.8	12.3	13.9	11	11	6.4
A0A8C0T559	GNL3	Guanine nucleotide-binding protein-like 3 OS=Canis lupus familiaris OX=9615 GN=GNL3 PE=4 SV=1	61.877	550	By MS/MS	By MS/MS	By MS/MS	By MS/MS	By MS/MS	By MS/MS	By MS/MS	By MS/MS	By MS/MS	By MS/MS	By MS/MS	By MS/MS	12	9	9	10	9	9	10	10	8	10	10	8	8	12	9	9	10	9	9	10	10	8	10	10	8	8	29.3	26	21.8	28	23.8	20.7	22.5
A0A8I3MKC0	NNT	proton-translocating NAD(P)(+) transhydrogenase OS=Canis lupus familiaris OX=9615 GN=NNT PE=3 SV=1	113.89	1088	By MS/MS	By MS/MS	By MS/MS	By MS/MS	By MS/MS	By MS/MS	By MS/MS	By MS/MS	By MS/MS	By MS/MS	By MS/MS	By MS/MS	13	8	7	7	13	12	12	3	5	7	10	10	12	3	0	0	0	3	2	2	0	0	0	1	1	2	17	9.7	8.7	8.6	17	16.1	16.1
A0A8I3Q1V5	LOC119881669	peptidylprolyl isomerase OS=Canis lupus familiaris OX=9615 GN=LOC119881669 PE=4 SV=1	11.928	108	By MS/MS	By MS/MS	By MS/MS	By MS/MS	By MS/MS	By MS/MS	By MS/MS	By MS/MS	By MS/MS	By MS/MS	By MS/MS	By MS/MS	7	3	3	2	6	6	5	3	3	2	5	6	6	7	3	3	2	6	6	5	3	3	2	5	6	6	73.1	39.8	39.8	25	73.1	72.2	70.4
A0A8C0MI84	EDIL3	EGF like repeats and discoidin domains 3 OS=Canis lupus familiaris OX=9615 GN=EDIL3 PE=4 SV=1	49.145	437	By matching	By matching		By MS/MS	By MS/MS	By MS/MS	By MS/MS	By MS/MS	By MS/MS	By MS/MS	By MS/MS	By MS/MS	4	1	1	0	2	4	4	2	2	2	4	2	3	4	1	1	0	2	4	4	2	2	2	4	2	3	12.1	2.7	4.1	0	6.9	12.1	12.1
A0A8C0YV60	--	DNA-(apurinic or apyrimidinic site) endonuclease OS=Canis lupus familiaris OX=9615 PE=3 SV=1	35.26	317	By MS/MS	By MS/MS	By MS/MS	By MS/MS	By MS/MS	By MS/MS	By MS/MS	By MS/MS	By MS/MS	By MS/MS	By MS/MS	By MS/MS	12	11	11	11	11	11	11	9	11	11	11	10	10	12	11	11	11	11	11	11	9	11	11	11	10	10	51.1	44.8	44.8	44.8	51.1	44.8	45.4
A0A8I3PA98	NUDT16L1	Nudix hydrolase 16 like 1 OS=Canis lupus familiaris OX=9615 GN=NUDT16L1 PE=4 SV=1	23.287	210	By MS/MS	By matching	By MS/MS	By MS/MS		By matching	By MS/MS	By MS/MS	By MS/MS		By MS/MS	By MS/MS	3	2	2	2	1	0	1	3	3	2	0	1	1	3	2	2	2	1	0	1	3	3	2	0	1	1	19.5	12.9	12.9	12.9	8.1	0	8.1
J9P0J9	PSENEN	Gamma-secretase subunit PEN-2 OS=Canis lupus familiaris OX=9615 GN=PSENEN PE=2 SV=1	12.043	101				By MS/MS	By MS/MS	By MS/MS				By MS/MS	By MS/MS	By MS/MS	1	0	0	0	1	1	1	0	0	0	1	1	1	1	0	0	0	1	1	1	0	0	0	1	1	1	14.9	0	0	0	14.9	14.9	14.9
A0A8C0MHU9	CLTA	Clathrin light chain OS=Canis lupus familiaris OX=9615 GN=CLTA PE=3 SV=1	50.239	469	By MS/MS	By MS/MS	By MS/MS	By MS/MS	By MS/MS	By MS/MS	By MS/MS	By MS/MS	By MS/MS	By MS/MS	By MS/MS	By MS/MS	4	4	3	2	3	1	1	3	2	2	2	2	3	4	4	3	2	3	1	1	3	2	2	2	2	3	11.9	11.9	7.5	5.8	10.2	3.6	3.6
A0A8I3RUW8	MAPKAP1	MAPK associated protein 1 OS=Canis lupus familiaris OX=9615 GN=MAPKAP1 PE=3 SV=1	36.253	323				By MS/MS	By matching					By MS/MS	By MS/MS	By MS/MS	1	0	0	0	1	1	0	0	0	0	1	1	1	1	0	0	0	1	1	0	0	0	0	1	1	1	3.4	0	0	0	3.4	3.4	0
A0A8I3N0X1	DCAKD	Dephospho-CoA kinase domain containing OS=Canis lupus familiaris OX=9615 GN=DCAKD PE=3 SV=1	26.476	231	By MS/MS	By MS/MS	By MS/MS	By MS/MS	By MS/MS	By MS/MS		By MS/MS	By matching	By MS/MS	By MS/MS	By MS/MS	2	2	1	1	1	1	1	0	1	1	1	1	1	2	2	1	1	1	1	1	0	1	1	1	1	1	10.4	10.4	5.6	5.6	5.6	5.6	5.6
A0A8I3Q8I7	NDUFB2	NADH dehydrogenase [ubiquinone] 1 beta subcomplex subunit 2, mitochondrial OS=Canis lupus familiaris OX=9615 GN=NDUFB2 PE=3 SV=1	11.91	105											By matching	By MS/MS	1	0	0	0	0	0	0	0	0	0	0	1	1	1	0	0	0	0	0	0	0	0	0	0	1	1	31.4	0	0	0	0	0	0
A0A8I3S3S8	BIN1	Bridging integrator 1 OS=Canis lupus familiaris OX=9615 GN=BIN1 PE=4 SV=1	59.841	549	By MS/MS	By MS/MS	By MS/MS	By MS/MS	By MS/MS	By MS/MS	By MS/MS	By MS/MS	By MS/MS	By MS/MS	By MS/MS	By MS/MS	4	4	4	4	3	3	3	3	4	3	4	2	4	4	4	4	4	3	3	3	3	4	3	4	2	4	13.5	13.5	13.5	13.5	10.4	10.2	10.2
A0A8I3PHW5	UBE2R2	Uncharacterized protein OS=Canis lupus familiaris OX=9615 GN=UBE2R2 PE=3 SV=1	27.166	238	By matching		By matching	By MS/MS	By MS/MS	By MS/MS	By MS/MS	By MS/MS	By MS/MS	By MS/MS	By matching	By MS/MS	1	1	0	1	1	1	1	1	1	1	1	1	1	1	1	0	1	1	1	1	1	1	1	1	1	1	4.2	4.2	0	4.2	4.2	4.2	4.2
A0A8I3PSE9	FAF1	Fas associated factor 1 OS=Canis lupus familiaris OX=9615 GN=FAF1 PE=4 SV=1	55.92	489	By MS/MS	By MS/MS	By MS/MS	By MS/MS	By matching	By MS/MS	By MS/MS	By MS/MS	By MS/MS	By MS/MS	By matching	By MS/MS	4	2	2	2	1	1	2	2	1	2	2	1	1	4	2	2	2	1	1	2	2	1	2	2	1	1	10	5.3	5.1	5.3	2.7	2.7	4.9
A0A8C0MI10	ATL2	Atlastin GTPase 2 OS=Canis lupus familiaris OX=9615 GN=ATL2 PE=3 SV=1	63.868	560	By MS/MS	By MS/MS	By MS/MS	By MS/MS	By MS/MS	By MS/MS	By MS/MS	By MS/MS	By MS/MS	By MS/MS	By MS/MS	By MS/MS	7	4	4	5	6	6	5	5	5	5	4	5	6	6	3	4	4	5	5	4	4	4	4	4	5	5	17	10	10	12	15	15	11.6
A0A8P0T0F6	HERC4	HECT and RLD domain containing E3 ubiquitin protein ligase 4 OS=Canis lupus familiaris OX=9615 GN=HERC4 PE=4 SV=1	121.9	1087	By MS/MS	By MS/MS	By MS/MS	By MS/MS	By MS/MS	By MS/MS	By MS/MS	By MS/MS	By MS/MS	By MS/MS	By MS/MS	By MS/MS	11	7	5	6	3	5	3	5	5	2	4	5	4	11	7	5	6	3	5	3	5	5	2	4	5	4	17	11.6	7.8	10.6	3.3	7.2	4
A0A8I3NS08	SWAP70	Switching B cell complex subunit SWAP70 OS=Canis lupus familiaris OX=9615 GN=SWAP70 PE=4 SV=1	61.812	527	By MS/MS	By MS/MS	By MS/MS	By MS/MS	By MS/MS	By MS/MS	By MS/MS	By MS/MS	By MS/MS	By MS/MS	By MS/MS	By MS/MS	14	9	9	9	8	8	7	9	8	8	8	6	11	1	0	1	0	1	0	1	0	1	1	1	0	1	32.6	21.8	23.7	20.7	17.8	18.2	18
A0A8I3N6Q6	CCM2	CCM2 scaffold protein OS=Canis lupus familiaris OX=9615 GN=CCM2 PE=3 SV=1	49.295	447	By MS/MS	By MS/MS	By MS/MS	By MS/MS	By MS/MS	By MS/MS	By MS/MS	By MS/MS	By MS/MS	By MS/MS	By MS/MS	By MS/MS	3	2	2	2	2	2	2	1	2	2	1	2	2	3	2	2	2	2	2	2	1	2	2	1	2	2	8.1	4.9	4.9	4.9	5.6	5.6	4.9
A0A8P0NAU8	NDUFS3	NADH dehydrogenase [ubiquinone] iron-sulfur protein 3, mitochondrial OS=Canis lupus familiaris OX=9615 GN=NDUFS3 PE=3 SV=1	30.157	263	By MS/MS	By MS/MS	By MS/MS	By MS/MS	By MS/MS	By MS/MS	By MS/MS	By MS/MS	By MS/MS	By MS/MS	By MS/MS	By MS/MS	7	3	4	4	5	4	4	3	5	5	4	4	5	7	3	4	4	5	4	4	3	5	5	4	4	5	31.2	16	20.2	20.2	24.3	19.4	19.4
A0A8C0RXT0	LOC479005	HECT-type E3 ubiquitin transferase OS=Canis lupus familiaris OX=9615 GN=LOC479005 PE=4 SV=1	518.16	4753	By matching	By matching		By MS/MS	By MS/MS	By matching	By MS/MS	By MS/MS	By MS/MS	By MS/MS	By matching	By MS/MS	6	1	2	0	2	2	2	1	1	2	2	1	3	6	1	2	0	2	2	2	1	1	2	2	1	3	1.9	0.5	0.7	0	0.4	0.4	0.7
A0A8C0S773	BAG6	Large proline-rich protein BAG6 OS=Canis lupus familiaris OX=9615 GN=BAG6 PE=4 SV=1	118.97	1131	By MS/MS	By MS/MS	By MS/MS	By MS/MS	By MS/MS	By MS/MS	By MS/MS	By MS/MS	By MS/MS	By MS/MS	By MS/MS	By MS/MS	11	10	8	10	11	11	10	10	9	9	9	9	10	11	10	8	10	11	11	10	10	9	9	9	9	10	15.9	14.9	12.8	14.9	15.9	15.9	14.8
A0A8I3NJP2	COMMD5	Uncharacterized protein OS=Canis lupus familiaris OX=9615 GN=COMMD5 PE=4 SV=1	24.265	224	By MS/MS	By MS/MS	By MS/MS	By MS/MS	By MS/MS	By MS/MS	By MS/MS	By MS/MS	By MS/MS	By MS/MS	By MS/MS	By matching	5	1	1	1	1	2	2	1	2	1	3	2	3	5	1	1	1	1	2	2	1	2	1	3	2	3	32.6	5.4	3.1	5.4	5.4	12.9	12.9
A0A8C0MI79	--	Ras association domain family member 7 OS=Canis lupus familiaris OX=9615 PE=4 SV=1	37.074	345		By MS/MS	By matching	By MS/MS	By MS/MS		By MS/MS	By MS/MS		By MS/MS			1	0	1	1	1	1	0	1	1	0	1	0	0	1	0	1	1	1	1	0	1	1	0	1	0	0	6.1	0	6.1	6.1	6.1	6.1	0
A0A8C0MIJ4	TM9SF2	Transmembrane 9 superfamily member OS=Canis lupus familiaris OX=9615 GN=TM9SF2 PE=3 SV=1	68.321	601	By MS/MS	By MS/MS	By MS/MS	By MS/MS	By MS/MS	By MS/MS	By MS/MS	By MS/MS	By MS/MS	By MS/MS	By MS/MS	By MS/MS	10	7	8	9	8	7	8	7	8	6	10	8	7	9	6	7	8	7	6	7	7	7	5	9	7	6	20.1	16.3	15.6	18.1	16	14	16
A0A8I3RZJ6	MRPS21	Mitochondrial ribosomal protein S21 OS=Canis lupus familiaris OX=9615 GN=MRPS21 PE=3 SV=1	10.687	87	By MS/MS	By MS/MS	By MS/MS	By MS/MS	By MS/MS	By MS/MS	By MS/MS	By MS/MS	By MS/MS	By MS/MS	By matching	By MS/MS	2	2	2	2	1	1	1	2	2	2	1	1	1	2	2	2	2	1	1	1	2	2	2	1	1	1	24.1	24.1	24.1	24.1	13.8	13.8	13.8
A0A8P0SIT2	SAV1	Salvador family WW domain containing protein 1 OS=Canis lupus familiaris OX=9615 GN=SAV1 PE=4 SV=1	43.888	377				By MS/MS	By MS/MS	By MS/MS						By MS/MS	1	0	0	0	1	1	1	0	0	0	0	0	1	1	0	0	0	1	1	1	0	0	0	0	0	1	3.2	0	0	0	3.2	3.2	3.2
J9P6S8	H2BC15	Histone H2B OS=Canis lupus familiaris OX=9615 GN=H2BC15 PE=3 SV=1	13.89	126	By MS/MS	By MS/MS	By MS/MS	By MS/MS	By MS/MS	By MS/MS	By matching	By matching	By matching	By MS/MS	By MS/MS	By MS/MS	9	3	3	5	8	4	8	3	4	2	7	7	7	1	1	1	1	1	1	1	0	1	0	1	1	1	67.5	29.4	27.8	42.1	58.7	44.4	64.3
A0A8I3Q9Y0	TOPBP1	DNA topoisomerase II binding protein 1 OS=Canis lupus familiaris OX=9615 GN=TOPBP1 PE=4 SV=1	162.3	1448	By MS/MS	By MS/MS	By MS/MS	By MS/MS	By MS/MS	By MS/MS	By MS/MS	By MS/MS	By MS/MS	By MS/MS	By MS/MS	By MS/MS	6	4	3	4	3	3	5	4	4	6	5	4	4	6	4	3	4	3	3	5	4	4	6	5	4	4	4.4	3.1	1.9	3.1	2.4	2.5	3.8
A0A8C0PWM3	--	Carboxypeptidase D OS=Canis lupus familiaris OX=9615 PE=3 SV=1	146.5	1321	By MS/MS	By MS/MS	By MS/MS	By MS/MS	By MS/MS	By MS/MS	By MS/MS	By MS/MS	By MS/MS	By MS/MS	By MS/MS	By MS/MS	16	11	11	11	9	11	8	10	11	10	12	6	9	16	11	11	11	9	11	8	10	11	10	12	6	9	16.8	9.3	10	9.3	10.4	11.7	8.9
A0A8I3SCI3	TOP1	DNA topoisomerase I OS=Canis lupus familiaris OX=9615 GN=TOP1 PE=3 SV=1	91.257	770	By MS/MS	By MS/MS	By MS/MS	By MS/MS	By MS/MS	By MS/MS	By MS/MS	By MS/MS	By MS/MS	By MS/MS	By MS/MS	By MS/MS	17	12	13	12	11	12	11	14	14	9	13	13	12	17	12	13	12	11	12	11	14	14	9	13	13	12	24	17	19.1	16.4	17.4	19.6	16.8
A0A8C0MIG1	SON	Protein SON OS=Canis lupus familiaris OX=9615 GN=SON PE=4 SV=1	267.21	2464	By MS/MS	By MS/MS	By MS/MS	By MS/MS	By MS/MS	By MS/MS	By MS/MS	By MS/MS	By MS/MS	By MS/MS	By MS/MS	By MS/MS	17	11	12	11	12	12	12	11	11	12	14	12	14	17	11	12	11	12	12	12	11	11	12	14	12	14	11.8	6.7	7.9	7.4	7.9	7.4	8
A0A8P0SAT3	FANCD2	FA complementation group D2 OS=Canis lupus familiaris OX=9615 GN=FANCD2 PE=4 SV=1	164.1	1449	By MS/MS	By MS/MS	By MS/MS		By MS/MS	By MS/MS	By MS/MS	By MS/MS	By MS/MS	By MS/MS	By MS/MS	By MS/MS	4	1	1	1	0	1	1	3	1	2	1	2	3	4	1	1	1	0	1	1	3	1	2	1	2	3	3.2	0.6	0.6	1.2	0	0.6	0.6
A0A8C0MLE5	TMEM242	Transmembrane protein 242 OS=Canis lupus familiaris OX=9615 GN=TMEM242 PE=3 SV=1	13.37	131	By MS/MS	By MS/MS	By MS/MS	By MS/MS	By MS/MS	By MS/MS	By MS/MS	By MS/MS	By MS/MS		By MS/MS	By MS/MS	1	1	1	1	1	1	1	1	1	1	0	1	1	1	1	1	1	1	1	1	1	1	1	0	1	1	13.7	13.7	13.7	13.7	13.7	13.7	13.7
A0A8C0MIJ6	TSPAN8	Tetraspanin OS=Canis lupus familiaris OX=9615 GN=TSPAN8 PE=3 SV=1	23.786	222	By MS/MS	By MS/MS	By MS/MS	By MS/MS	By MS/MS	By MS/MS	By MS/MS	By MS/MS	By MS/MS	By MS/MS	By MS/MS	By MS/MS	3	3	3	3	3	3	3	3	3	3	3	3	3	3	3	3	3	3	3	3	3	3	3	3	3	3	17.1	17.1	17.1	17.1	17.1	17.1	17.1
A0A8I3RSF5	FAM114A2	Uncharacterized protein OS=Canis lupus familiaris OX=9615 GN=FAM114A2 PE=3 SV=1	54.87	501	By MS/MS	By MS/MS	By MS/MS	By MS/MS	By MS/MS	By MS/MS	By MS/MS	By MS/MS	By MS/MS	By MS/MS	By MS/MS	By MS/MS	10	7	8	9	7	8	8	7	9	8	8	9	9	10	7	8	9	7	8	8	7	9	8	8	9	9	35.5	20	28.1	32.9	20	28.1	24.8
A0A8C0MIK8	TMCO4	Transmembrane and coiled-coil domains 4 OS=Canis lupus familiaris OX=9615 GN=TMCO4 PE=3 SV=1	66.504	620				By MS/MS	By MS/MS	By MS/MS				By MS/MS		By MS/MS	1	0	0	0	1	1	1	0	0	0	1	0	1	1	0	0	0	1	1	1	0	0	0	1	0	1	1.8	0	0	0	1.8	1.8	1.8
A0A8C0PNM3	--	Cyclin K OS=Canis lupus familiaris OX=9615 PE=3 SV=1	64.137	581	By MS/MS	By MS/MS	By MS/MS	By MS/MS	By MS/MS	By MS/MS	By MS/MS		By MS/MS	By MS/MS	By MS/MS		2	1	1	1	2	1	1	1	0	1	1	2	0	2	1	1	1	2	1	1	1	0	1	1	2	0	4.3	2.9	2.9	2.9	4.3	2.9	2.9
A0A8I3N492	RRP8	Ribosomal RNA-processing protein 8 OS=Canis lupus familiaris OX=9615 GN=RRP8 PE=3 SV=1	15.493	140				By MS/MS	By matching	By MS/MS				By MS/MS	By matching	By MS/MS	2	0	0	0	1	1	1	0	0	0	2	1	1	2	0	0	0	1	1	1	0	0	0	2	1	1	33.6	0	0	0	23.6	23.6	23.6
A0A8I3NN17	RPIA	ribose-5-phosphate isomerase OS=Canis lupus familiaris OX=9615 GN=RPIA PE=3 SV=1	33.298	311	By MS/MS	By MS/MS	By MS/MS	By MS/MS	By MS/MS	By MS/MS	By MS/MS	By MS/MS	By MS/MS	By MS/MS	By MS/MS	By MS/MS	7	3	4	4	4	4	4	4	2	3	4	4	4	7	3	4	4	4	4	4	4	2	3	4	4	4	34.4	12.9	18	18	18	19	18
A0A8C0MRJ4	NRP2	Neuropilin OS=Canis lupus familiaris OX=9615 GN=NRP2 PE=3 SV=1	94.259	835	By MS/MS	By MS/MS	By MS/MS		By MS/MS	By MS/MS	By MS/MS		By MS/MS	By MS/MS	By MS/MS	By MS/MS	4	3	2	1	0	1	1	2	0	2	3	3	2	4	3	2	1	0	1	1	2	0	2	3	3	2	5.7	4.2	3	1.2	0	1.2	1.8
A0A8C0SK10	MLH1	MutL homolog 1 OS=Canis lupus familiaris OX=9615 GN=MLH1 PE=3 SV=1	84.47	756	By MS/MS	By MS/MS	By MS/MS	By MS/MS	By MS/MS	By MS/MS	By MS/MS	By MS/MS	By MS/MS	By MS/MS	By MS/MS	By MS/MS	4	1	1	2	2	2	2	1	1	1	2	3	2	4	1	1	2	2	2	2	1	1	1	2	3	2	6.3	1.9	1.9	3.2	3.4	3.4	3.4
A0A8C0MIT4	HSPA5	78 kDa glucose-regulated protein OS=Canis lupus familiaris OX=9615 GN=HSPA5 PE=3 SV=1	72.252	654	By MS/MS	By MS/MS	By MS/MS	By MS/MS	By MS/MS	By MS/MS	By MS/MS	By MS/MS	By MS/MS	By MS/MS	By MS/MS	By MS/MS	33	26	26	26	29	27	29	25	25	28	27	28	26	31	24	24	24	27	25	27	23	23	26	25	26	24	48.3	41.9	45.6	41.3	45.1	42.8	43
A0A8P0TTF2	NMT1	Glycylpeptide N-tetradecanoyltransferase OS=Canis lupus familiaris OX=9615 GN=NMT1 PE=3 SV=1	56.604	494	By MS/MS	By MS/MS	By MS/MS	By MS/MS	By MS/MS	By MS/MS	By MS/MS	By MS/MS	By MS/MS	By MS/MS	By MS/MS	By MS/MS	11	6	6	7	6	7	7	8	4	7	9	9	8	11	6	6	7	6	7	7	8	4	7	9	9	8	27.9	15.6	15.6	14	15	14	14.8
A0A8I3MSX4	RPL9	Large ribosomal subunit protein uL6 OS=Canis lupus familiaris OX=9615 GN=RPL9 PE=3 SV=1	21.863	192	By MS/MS	By MS/MS	By MS/MS	By MS/MS	By MS/MS	By MS/MS	By MS/MS	By MS/MS	By MS/MS	By MS/MS	By MS/MS	By MS/MS	11	8	7	7	11	9	11	8	7	7	11	11	11	10	7	7	7	10	8	10	7	7	7	10	10	10	55.2	50.5	43.2	43.2	55.2	50.5	55.2
A0A8C0MIX2	CHMP5	Charged multivesicular body protein 5 OS=Canis lupus familiaris OX=9615 GN=CHMP5 PE=3 SV=1	24.605	219	By MS/MS	By MS/MS	By MS/MS	By MS/MS	By MS/MS	By MS/MS	By MS/MS	By MS/MS	By MS/MS	By MS/MS	By MS/MS	By MS/MS	5	2	2	2	3	4	4	2	2	2	3	4	3	5	2	2	2	3	4	4	2	2	2	3	4	3	39.3	10	14.6	10	26.9	36.5	26.9
A0A8P0PQR9	GOLGA4	Golgin A4 OS=Canis lupus familiaris OX=9615 GN=GOLGA4 PE=4 SV=1	268.38	2303	By MS/MS	By MS/MS	By MS/MS	By MS/MS	By MS/MS	By MS/MS	By MS/MS	By MS/MS	By MS/MS	By MS/MS	By MS/MS	By MS/MS	36	24	21	20	20	20	19	19	15	19	21	20	20	36	24	21	20	20	20	19	19	15	19	21	20	20	17.6	11.9	10.2	10	10.4	10.2	9.4
A0A8C0MP19	NFIC	Nuclear factor 1 OS=Canis lupus familiaris OX=9615 GN=NFIC PE=3 SV=1	45.381	406	By MS/MS	By MS/MS	By MS/MS	By MS/MS	By MS/MS	By MS/MS		By MS/MS	By MS/MS	By MS/MS	By MS/MS	By MS/MS	4	2	1	1	3	2	3	0	1	1	3	3	2	3	2	1	1	2	1	2	0	1	1	2	2	2	17	11.6	7.9	7.9	13.3	5.4	13.3
A0A8I3N3W5	PSMG3	Proteasome assembly chaperone 3 OS=Canis lupus familiaris OX=9615 GN=PSMG3 PE=4 SV=1	13.06	122	By MS/MS	By MS/MS	By MS/MS	By MS/MS	By MS/MS	By MS/MS		By MS/MS	By MS/MS	By MS/MS	By MS/MS	By MS/MS	3	2	2	1	2	1	2	0	2	1	1	1	1	3	2	2	1	2	1	2	0	2	1	1	1	1	37.7	30.3	30.3	19.7	30.3	19.7	27
A0A8C0MJ12	CTNND1	Catenin delta 1 OS=Canis lupus familiaris OX=9615 GN=CTNND1 PE=3 SV=1	102.45	917	By MS/MS	By MS/MS	By MS/MS	By MS/MS	By MS/MS	By MS/MS	By MS/MS	By MS/MS	By MS/MS	By MS/MS	By MS/MS	By MS/MS	30	19	16	19	18	19	20	18	16	17	19	18	20	1	1	1	1	1	1	1	1	1	1	1	1	1	50.9	33.2	26.6	30.5	28.8	32.8	34.2
A0A8C0MJ20	--	Ferrochelatase OS=Canis lupus familiaris OX=9615 PE=3 SV=1	48.337	429	By MS/MS	By MS/MS	By MS/MS	By MS/MS	By MS/MS	By MS/MS	By MS/MS	By MS/MS	By MS/MS	By MS/MS	By MS/MS	By MS/MS	7	2	2	3	4	5	4	3	3	2	5	7	6	7	2	2	3	4	5	4	3	3	2	5	7	6	22.1	5.4	7.5	7.7	11.9	15.6	12.1
A0A8I3NCQ4	AHNAK	AHNAK nucleoprotein OS=Canis lupus familiaris OX=9615 GN=AHNAK PE=4 SV=1	656.71	6134	By MS/MS	By MS/MS	By MS/MS	By MS/MS	By MS/MS	By MS/MS	By MS/MS	By MS/MS	By MS/MS	By MS/MS	By MS/MS	By MS/MS	172	138	136	139	141	140	133	134	129	131	142	150	141	1	0	0	0	0	0	0	1	0	1	0	0	0	58.7	51.8	50.6	50.9	53.5	51.1	50
A0A8I3MYI6	ARHGAP27	Rho GTPase activating protein 27 OS=Canis lupus familiaris OX=9615 GN=ARHGAP27 PE=4 SV=1	76.325	677	By MS/MS	By MS/MS	By matching	By MS/MS	By MS/MS		By MS/MS	By MS/MS	By MS/MS	By MS/MS		By matching	4	2	3	1	2	1	0	2	2	2	2	0	1	3	2	2	0	2	1	0	2	1	2	2	0	1	8	3.4	6.6	2.5	3.4	1.3	0
A0A8C0MWR6	MARS1	Methionine--tRNA ligase, cytoplasmic OS=Canis lupus familiaris OX=9615 GN=MARS1 PE=3 SV=1	98.13	874	By MS/MS	By MS/MS	By MS/MS	By MS/MS	By MS/MS	By MS/MS	By MS/MS	By MS/MS	By MS/MS	By MS/MS	By MS/MS	By MS/MS	20	13	12	11	17	19	16	12	12	12	16	18	18	20	13	12	11	17	19	16	12	12	12	16	18	18	39.5	23.8	22.7	19.1	33.8	38.3	27.7
A0A8I3PEQ4	TSPAN3	Uncharacterized protein OS=Canis lupus familiaris OX=9615 GN=TSPAN3 PE=4 SV=1	18.321	164										By MS/MS			1	0	0	0	0	0	0	0	0	0	1	0	0	1	0	0	0	0	0	0	0	0	0	1	0	0	9.8	0	0	0	0	0	0
A0A8C0MNX3	RASA4B	RAS p21 protein activator 4B OS=Canis lupus familiaris OX=9615 GN=RASA4B PE=4 SV=1	83.487	746			By MS/MS				By MS/MS						2	0	0	1	0	0	0	1	0	0	0	0	0	2	0	0	1	0	0	0	1	0	0	0	0	0	3.6	0	0	1.9	0	0	0
A0A8C0MJW3	FOXP1	Forkhead box P1 OS=Canis lupus familiaris OX=9615 GN=FOXP1 PE=4 SV=1	66.345	601	By MS/MS	By MS/MS	By MS/MS		By MS/MS		By MS/MS	By MS/MS				By MS/MS	4	2	1	2	0	1	0	2	2	0	0	0	1	4	2	1	2	0	1	0	2	2	0	0	0	1	11	4	2.2	4	0	2.2	0
A0A8C0MY12	--	ATP synthase subunit g, mitochondrial OS=Canis lupus familiaris OX=9615 PE=3 SV=1	8.9653	82	By MS/MS	By MS/MS	By MS/MS	By MS/MS	By MS/MS	By MS/MS	By MS/MS	By MS/MS	By MS/MS	By MS/MS	By MS/MS	By MS/MS	3	2	3	2	2	2	3	2	3	2	3	2	3	3	2	3	2	2	2	3	2	3	2	3	2	3	35.4	24.4	35.4	24.4	24.4	24.4	35.4
A0A8C0MJ63	SETDB1	SET domain bifurcated histone lysine methyltransferase 1 OS=Canis lupus familiaris OX=9615 GN=SETDB1 PE=4 SV=1	143.17	1293	By MS/MS	By MS/MS	By MS/MS	By matching	By MS/MS	By MS/MS	By MS/MS	By MS/MS	By MS/MS	By MS/MS	By MS/MS	By MS/MS	5	1	2	1	1	3	4	2	2	2	4	3	2	5	1	2	1	1	3	4	2	2	2	4	3	2	3.6	0.9	1.5	0.5	0.5	1.5	2.4
A0A8P0T876	TATDN3	TatD DNase domain containing 3 OS=Canis lupus familiaris OX=9615 GN=TATDN3 PE=3 SV=1	27.559	252	By MS/MS	By MS/MS	By MS/MS	By MS/MS	By MS/MS	By MS/MS	By MS/MS	By MS/MS	By MS/MS	By MS/MS	By MS/MS	By MS/MS	1	1	1	1	1	1	1	1	1	1	1	1	1	1	1	1	1	1	1	1	1	1	1	1	1	1	7.1	7.1	7.1	7.1	7.1	7.1	7.1
A0A8C0SCX1	--	DnaJ heat shock protein family (Hsp40) member C11 OS=Canis lupus familiaris OX=9615 PE=4 SV=1	57.083	506	By MS/MS	By MS/MS	By MS/MS	By MS/MS	By MS/MS	By MS/MS	By MS/MS	By MS/MS	By MS/MS	By MS/MS	By MS/MS	By MS/MS	9	3	3	3	8	4	5	3	3	2	6	5	4	9	3	3	3	8	4	5	3	3	2	6	5	4	24.5	8.1	8.1	8.3	21.5	10.9	13.6
A0A8I3MY57	PREB	Prolactin regulatory element-binding protein OS=Canis lupus familiaris OX=9615 GN=PREB PE=3 SV=1	45.968	418	By MS/MS	By MS/MS	By MS/MS	By MS/MS	By MS/MS	By MS/MS	By MS/MS	By MS/MS	By MS/MS	By MS/MS	By MS/MS	By MS/MS	11	7	8	6	7	6	7	6	7	6	4	7	7	11	7	8	6	7	6	7	6	7	6	4	7	7	42.6	27.5	31.1	22.2	25.8	22.7	25.4
A0A8P0P828	BNIP2	BCL2 interacting protein 2 OS=Canis lupus familiaris OX=9615 GN=BNIP2 PE=4 SV=1	35.663	311										By MS/MS	By matching	By MS/MS	1	0	0	0	0	0	0	0	0	0	1	1	1	1	0	0	0	0	0	0	0	0	0	1	1	1	3.9	0	0	0	0	0	0
A0A8I3S2L0	CDC27	Cell division cycle 27 OS=Canis lupus familiaris OX=9615 GN=CDC27 PE=4 SV=1	82.915	743	By MS/MS	By MS/MS	By MS/MS	By MS/MS	By MS/MS	By MS/MS	By MS/MS	By MS/MS	By MS/MS	By MS/MS	By MS/MS	By MS/MS	6	4	4	4	4	5	5	4	4	4	6	6	5	6	4	4	4	4	5	5	4	4	4	6	6	5	10.6	6.9	6.9	6.9	7	8.3	8.3
A0A8C0SBB7	HNRNPA0	Heterogeneous nuclear ribonucleoprotein A0 OS=Canis lupus familiaris OX=9615 GN=HNRNPA0 PE=4 SV=1	31.069	310	By MS/MS	By MS/MS	By MS/MS	By MS/MS	By MS/MS	By MS/MS	By MS/MS	By MS/MS	By MS/MS	By MS/MS	By MS/MS	By MS/MS	3	1	3	1	1	3	3	1	3	1	1	2	2	3	1	3	1	1	3	3	1	3	1	1	2	2	18.4	5.2	18.4	5.2	5.2	18.4	18.4
A0A8P0NJ43	DEGS2	sphingolipid 4-desaturase OS=Canis lupus familiaris OX=9615 GN=DEGS2 PE=3 SV=1	36.767	323	By MS/MS	By MS/MS						By MS/MS					1	1	1	0	0	0	0	0	1	0	0	0	0	1	1	1	0	0	0	0	0	1	0	0	0	0	4.6	4.6	4.6	0	0	0	0
A0A8I3MQW9	ABHD12B	Abhydrolase domain containing 12B OS=Canis lupus familiaris OX=9615 GN=ABHD12B PE=4 SV=1	39.475	349					By MS/MS								1	0	0	0	0	1	0	0	0	0	0	0	0	1	0	0	0	0	1	0	0	0	0	0	0	0	2.6	0	0	0	0	2.6	0
A0A8P0PMD8	CFL2	ADF-H domain-containing protein OS=Canis lupus familiaris OX=9615 GN=CFL2 PE=3 SV=1	16.916	149	By MS/MS	By MS/MS	By MS/MS	By MS/MS	By MS/MS	By MS/MS	By MS/MS	By MS/MS	By MS/MS	By MS/MS	By MS/MS	By MS/MS	8	7	6	6	8	7	6	6	7	5	7	7	7	5	5	4	4	5	4	3	4	5	4	4	4	4	50.3	50.3	50.3	50.3	50.3	50.3	40.9
A0A8P0PHI1	NOTCH2	Notch receptor 2 OS=Canis lupus familiaris OX=9615 GN=NOTCH2 PE=3 SV=1	256.41	2388	By matching	By MS/MS		By matching			By MS/MS	By MS/MS		By MS/MS	By MS/MS	By matching	6	1	2	0	1	0	0	2	1	0	3	3	1	6	1	2	0	1	0	0	2	1	0	3	3	1	4.9	0.3	0.9	0	0.3	0	0
A0A8C0TE66	ITPRID2	ITPR interacting domain containing 2 OS=Canis lupus familiaris OX=9615 GN=ITPRID2 PE=4 SV=1	189.97	1806	By MS/MS	By MS/MS	By MS/MS	By MS/MS	By MS/MS	By MS/MS	By MS/MS	By MS/MS	By MS/MS	By MS/MS	By MS/MS	By MS/MS	11	4	5	4	7	7	7	4	4	3	6	8	8	11	4	5	4	7	7	7	4	4	3	6	8	8	7.9	2.9	3.7	2.8	5.1	5.1	5.1
A0A8I3PBI8	NOL6	Nucleolar protein 6 OS=Canis lupus familiaris OX=9615 GN=NOL6 PE=3 SV=1	127.67	1146	By MS/MS	By MS/MS	By MS/MS	By MS/MS	By MS/MS	By MS/MS	By MS/MS	By MS/MS	By MS/MS	By MS/MS	By MS/MS	By MS/MS	13	5	7	6	7	8	7	7	5	6	8	8	6	13	5	7	6	7	8	7	7	5	6	8	8	6	17.4	6.8	9.2	7.6	9	10.4	8.5
A0A8P0P399	VRK1	VRK serine/threonine kinase 1 OS=Canis lupus familiaris OX=9615 GN=VRK1 PE=3 SV=1	44.823	393	By MS/MS	By MS/MS	By MS/MS	By MS/MS	By MS/MS	By MS/MS	By MS/MS	By MS/MS	By MS/MS	By MS/MS	By MS/MS	By MS/MS	8	8	6	7	4	6	5	6	5	4	5	5	6	8	8	6	7	4	6	5	6	5	4	5	5	6	23.9	23.9	19.6	21.6	13.2	19.6	16.8
A0A8P0P651	WFS1	Wolframin ER transmembrane glycoprotein OS=Canis lupus familiaris OX=9615 GN=WFS1 PE=4 SV=1	98.1	878	By MS/MS	By MS/MS	By MS/MS	By MS/MS					By MS/MS	By MS/MS	By MS/MS		2	1	1	2	1	0	0	0	0	1	1	1	0	2	1	1	2	1	0	0	0	0	1	1	1	0	4.6	3.2	1.4	4.6	1.4	0	0
A0A8I3NAP1	TTC9C	Tetratricopeptide repeat domain 9C OS=Canis lupus familiaris OX=9615 GN=TTC9C PE=4 SV=1	19.984	171	By MS/MS	By MS/MS	By MS/MS	By MS/MS	By MS/MS	By MS/MS	By MS/MS	By MS/MS	By MS/MS	By MS/MS	By MS/MS	By MS/MS	3	2	2	2	1	1	2	2	3	3	2	3	2	3	2	2	2	1	1	2	2	3	3	2	3	2	38	24	22.2	24	14	8.2	29.8
A0A8C0PTC8	RPTOR	Regulatory associated protein of MTOR complex 1 OS=Canis lupus familiaris OX=9615 GN=RPTOR PE=3 SV=1	143.47	1286	By MS/MS	By MS/MS	By MS/MS	By MS/MS	By MS/MS	By MS/MS	By MS/MS	By MS/MS	By MS/MS	By MS/MS	By MS/MS	By MS/MS	4	2	4	2	3	1	3	2	3	1	2	3	3	4	2	4	2	3	1	3	2	3	1	2	3	3	3.6	1.6	3.6	1.9	2.6	0.9	2.6
A0A8I3P0B1	ARNT	Aryl hydrocarbon receptor nuclear translocator OS=Canis lupus familiaris OX=9615 GN=ARNT PE=4 SV=1	82.624	753	By MS/MS	By MS/MS	By MS/MS	By MS/MS	By MS/MS	By MS/MS	By MS/MS	By MS/MS	By MS/MS	By MS/MS	By MS/MS	By MS/MS	9	5	3	4	4	3	2	6	2	5	4	2	1	9	5	3	4	4	3	2	6	2	5	4	2	1	18.5	11.4	7.4	8.5	7	4.6	2.8
A0A8I3RW63	UFL1	E3 UFM1-protein ligase 1 OS=Canis lupus familiaris OX=9615 GN=UFL1 PE=3 SV=1	87.002	773	By MS/MS	By MS/MS	By MS/MS	By MS/MS	By MS/MS	By MS/MS	By MS/MS	By MS/MS	By MS/MS	By MS/MS	By MS/MS	By MS/MS	14	8	7	7	9	7	8	8	7	8	6	8	9	14	8	7	7	9	7	8	8	7	8	6	8	9	25.7	15.8	13.5	13.3	15	12.9	13.5
A0A8C0TH17	--	oxoglutarate dehydrogenase (succinyl-transferring) OS=Canis lupus familiaris OX=9615 PE=3 SV=1	117.27	1034	By MS/MS	By MS/MS	By MS/MS	By MS/MS	By MS/MS	By MS/MS	By MS/MS	By MS/MS	By MS/MS	By MS/MS	By MS/MS	By MS/MS	29	20	18	19	20	21	23	21	20	18	21	20	21	29	20	18	19	20	21	23	21	20	18	21	20	21	33.7	25.8	23.5	24.4	25.9	29.3	30.7
A0A8C0MJK2	CHST12	Carbohydrate sulfotransferase OS=Canis lupus familiaris OX=9615 GN=CHST12 PE=3 SV=1	48.745	419					By MS/MS			By MS/MS					2	0	0	0	0	1	0	0	1	0	0	0	0	2	0	0	0	0	1	0	0	1	0	0	0	0	5.5	0	0	0	0	3.1	0
A0A8I3NJE1	TAF6L	TATA-box binding protein associated factor 6 like OS=Canis lupus familiaris OX=9615 GN=TAF6L PE=3 SV=1	67.472	618	By matching	By MS/MS	By MS/MS	By MS/MS	By MS/MS	By MS/MS	By matching	By matching		By MS/MS	By MS/MS		1	1	1	1	1	1	1	1	1	0	1	1	0	1	1	1	1	1	1	1	1	1	0	1	1	0	2.4	2.4	2.4	2.4	2.4	2.4	2.4
[truncated: 5,203 more rows]
[truncated: 62 more columns]
