# Supplementary material for: Production, Passaging Stability, and Histological Analysis of Madin–Darby Canine Kidney Cells Cultured in a Low-Serum Medium
Source: Vaccines (Basel). 2024 Aug 30;12(9):991. doi: 10.3390/vaccines12090991 (PMC11435615; doi:10.3390/vaccines12090991)
Supplement: Supplementary file 1 [file vaccines-12-00991-s001.zip › Supplementary File S3/proteome/1.QualityControl/all/ly_raw_quant.txt]

#Accession	3-1-infected	3-2-infected	3-3-infected	3-4-uninfected	3-5-uninfected	3-6-uninfected	5-1-infected	5-2-infected	5-3-infected	5-4-uninfected	5-5-uninfected	5-6-uninfected
A0A0S1U0J7(GFAP)	NA	NA	NA	NA	NA	NA	NA	NA	NA	NA	NA	NA
A0A2Z2GZ52(COX3)	NA	NA	NA	NA	NA	NA	NA	NA	NA	NA	NA	5408300
A0A3G6V761(N1ICD)	NA	NA	NA	6042900	NA	NA	NA	NA	NA	NA	NA	NA
A0A5F4D4Q9(LOC478509)	1269300000	1173100000	915250000	737240000	920040000	847460000	799470000	968330000	957250000	840450000	909290000	737220000
A0A5F4DDK2(SUDS3)	NA	NA	NA	12722000	20481000	17289000	NA	NA	14553000	17983000	16143000	8108800
A0A5K1UTD0(WDR1)	2027200000	2292200000	1973500000	1350300000	1500000000	1604900000	1946700000	1911900000	1894900000	1739600000	1823400000	1503800000
A0A6H0DTW1(ND3)	NA	NA	NA	NA	NA	NA	NA	NA	NA	NA	NA	50938000
A0A6S4Q1S4(DLA88)	191170000	178030000	187730000	172270000	175520000	172920000	303750000	304990000	300420000	75984000	87801000	98101000
A0A6S4Q8S4(DLA88)	NA	NA	NA	NA	NA	NA	NA	NA	NA	NA	8563400	NA
A0A6S4Q328(DLA88)	NA	NA	NA	NA	NA	NA	NA	1660200	NA	NA	NA	NA
A0A7G3MIA6(ENOPH1)	NA	36937000	NA	NA	26085000	48164000	NA	NA	57768000	40186000	NA	35399000
A0A8C0LQD0(--)	NA	NA	NA	NA	NA	NA	NA	NA	NA	NA	19292000	NA
A0A8C0LQH6(DHX58)	NA	NA	NA	NA	NA	NA	NA	NA	18279000	NA	NA	NA
A0A8C0LSU9(LGMN)	159240000	173180000	181210000	91258000	112010000	134410000	NA	136290000	143730000	NA	83499000	110350000
A0A8C0LSW6(ARL15)	46957000	32998000	NA	36533000	49110000	62106000	NA	44396000	NA	45457000	52338000	56646000
A0A8C0LSZ1(CARNMT1)	26996000	NA	24786000	14365000	10280000	8979100	22114000	25377000	17843000	7236000	9983500	12910000
A0A8C0LTL7(--)	NA	NA	16731000	NA	NA	40074000	NA	NA	NA	33140000	42757000	NA
A0A8C0LTV9(--)	79786000	40826000	61874000	NA	40650000	38424000	NA	39012000	62211000	38156000	44878000	25678000
A0A8C0LTW8(C3H15orf40)	NA	NA	NA	NA	NA	NA	NA	NA	NA	NA	NA	86150000
A0A8C0LU58(--)	NA	NA	NA	NA	NA	NA	NA	NA	NA	NA	51583000	NA
A0A8C0LUS7(PSMC1)	1968200000	2048000000	1902000000	1734800000	2017400000	2314600000	1699800000	1901300000	1885600000	1891300000	2213900000	2218100000
A0A8C0LUY5(--)	NA	NA	NA	NA	NA	NA	NA	NA	NA	NA	NA	NA
A0A8C0LV47(FBXW11)	26311000	33446000	28258000	NA	21475000	20900000	NA	34490000	25420000	NA	24697000	27316000
A0A8C0LV92(RPL11)	NA	NA	NA	NA	NA	NA	NA	NA	NA	NA	NA	102060000
A0A8C0LVP7(KIN)	NA	37510000	NA	20048000	16138000	19679000	NA	50052000	NA	17667000	18941000	15846000
A0A8C0LVQ6(--)	48427000	30913000	51235000	23949000	5853800	17352000	32387000	21805000	49294000	18085000	13219000	NA
A0A8C0LW07(GOT2)	2602300000	2668200000	2785100000	3986400000	4672300000	5483200000	3021500000	2497000000	2159800000	4167100000	4175400000	4178400000
A0A8C0LWA6(STAT5B)	35302000	57610000	41594000	47040000	64755000	108460000	62743000	47374000	68633000	54148000	48002000	36970000
A0A8C0LWB7(MRPL27)	NA	NA	NA	39180000	NA	NA	NA	NA	NA	36373000	NA	NA
A0A8C0LWB9(CNOT3)	59980000	55745000	72684000	54476000	66759000	63872000	NA	35442000	40339000	45716000	65143000	66981000
A0A8C0LWM8(DARS2)	NA	NA	NA	NA	NA	NA	NA	NA	NA	6543200	NA	NA
A0A8C0LWT7(SLC39A11)	NA	NA	NA	NA	NA	NA	NA	NA	NA	NA	NA	6531200
A0A8C0LWU2(COTL1)	93986000	154100000	83006000	215900000	191950000	307640000	141450000	103850000	138570000	357890000	366810000	317780000
A0A8C0LX14(BNIP1)	63166000	57073000	47239000	96267000	88066000	81779000	47549000	54645000	81168000	97423000	89335000	79120000
A0A8C0LX52(MOCS2)	NA	NA	NA	NA	NA	NA	NA	NA	NA	NA	NA	23169000
A0A8C0LX68(--)	2569500000	2135300000	2283500000	2370600000	2827500000	2364200000	2570400000	2349200000	2217200000	2300500000	2937100000	2348200000
A0A8C0LX80(ATP2C2)	NA	NA	NA	NA	NA	10507000	NA	15047000	NA	25877000	NA	19104000
A0A8C0LXA4(--)	72244000	60928000	81774000	72239000	69698000	62507000	36029000	34914000	48322000	35177000	NA	45710000
A0A8C0LXK3(RAI14)	NA	NA	NA	NA	NA	8052600	NA	NA	NA	NA	NA	NA
A0A8C0LXV5(POLD1)	137490000	NA	NA	41342000	51365000	42149000	49133000	NA	NA	36321000	32700000	45234000
A0A8C0LY33(--)	87468000	78622000	93235000	131510000	120830000	116360000	104750000	102560000	114290000	89354000	130920000	116600000
A0A8C0LYB2(ZMIZ1)	10839000	NA	NA	NA	NA	NA	NA	NA	NA	NA	NA	NA
A0A8C0LYF7(--)	295980000	293620000	250290000	163360000	167600000	189200000	291910000	258860000	307860000	218620000	210160000	145010000
A0A8C0LYM6(ARPC5)	688440000	800350000	881160000	823060000	574010000	544080000	1008700000	830300000	914980000	771650000	570440000	523460000
A0A8C0LYN2(BLVRB)	365440000	348990000	456020000	558850000	591120000	625700000	436130000	558350000	661110000	591720000	582630000	691920000
A0A8C0LYR3(VAMP4)	NA	NA	51356000	NA	NA	NA	NA	NA	16281000	NA	NA	25353000
A0A8C0LYS1(DHX8)	23417000	NA	NA	26916000	32533000	32248000	32881000	19142000	23383000	NA	29300000	38229000
A0A8C0LYW2(SRP68)	494290000	439940000	555310000	435790000	453810000	495580000	529720000	461250000	566710000	375650000	390760000	427860000
A0A8C0LYW5(--)	67430000	55544000	60733000	72318000	92141000	116280000	66626000	63317000	77410000	92324000	107060000	74928000
A0A8C0LYY5(SRSF10)	248640000	233750000	198350000	281330000	264340000	289980000	230380000	244320000	177220000	214460000	300600000	200410000
A0A8C0LZ25(--)	NA	NA	NA	NA	NA	NA	NA	NA	NA	NA	NA	NA
A0A8C0LZ65(--)	NA	NA	NA	NA	NA	NA	NA	NA	NA	NA	NA	NA
A0A8C0LZ78(HIGD2A)	NA	NA	NA	NA	NA	NA	56037000	NA	NA	NA	NA	NA
A0A8C0LZG6(EXOC7)	261270000	305660000	313150000	255500000	242490000	236110000	219620000	291910000	267820000	285920000	211280000	268190000
A0A8C0LZH0(REXO4)	34212000	56254000	40912000	24671000	23149000	28005000	53197000	54158000	41506000	15200000	13990000	15007000
A0A8C0LZN7(RAMAC)	NA	NA	NA	72195000	70690000	57930000	NA	NA	NA	62154000	60707000	63519000
A0A8C0LZX1(PHB1)	2149000000	2048800000	1841300000	2403800000	2791000000	2473900000	1870900000	1766400000	1725600000	2520000000	2217100000	2562800000
A0A8C0M0J6(LMBRD2)	NA	NA	NA	24114000	25881000	NA	NA	NA	NA	NA	NA	NA
A0A8C0M0M0(--)	NA	NA	NA	NA	NA	NA	NA	NA	NA	NA	NA	71752000
A0A8C0M0R6(COG1)	NA	NA	NA	NA	NA	NA	NA	NA	NA	NA	3130800	NA
A0A8C0M0X1(BRCA1)	NA	NA	1490900	NA	NA	NA	NA	NA	NA	NA	NA	NA
A0A8C0M0Z5(KIF22)	38515000	NA	40269000	44465000	69038000	63878000	39506000	55065000	56016000	58575000	51608000	53900000
A0A8C0M1A6(GINS3)	62996000	58099000	51909000	42615000	52930000	54843000	69544000	61084000	43830000	63174000	65069000	69215000
A0A8C0M1C9(--)	NA	NA	NA	NA	NA	NA	NA	NA	NA	NA	NA	NA
A0A8C0M1E4(--)	240980000	222180000	271720000	243820000	242280000	341420000	230100000	203890000	298720000	227170000	364670000	198880000
A0A8C0M1Q5(--)	59529000	26251000	50329000	38897000	35200000	34192000	33806000	43806000	53030000	37424000	32135000	27151000
A0A8C0M2N8(PIK3R1)	12960000	11081000	15490000	NA	NA	9127400	18259000	13512000	14118000	NA	NA	9943200
A0A8C0M2R0(--)	NA	NA	NA	NA	NA	NA	NA	NA	NA	4582300	NA	NA
A0A8C0M2R3(UBA2)	795130000	1008400000	1011400000	1051100000	1033500000	966770000	1003100000	1067600000	856100000	1180100000	1059100000	986940000
A0A8C0M2V0(SNRPA1)	610570000	698870000	634310000	600320000	821130000	754030000	574710000	654970000	572300000	566930000	736160000	564400000
A0A8C0M3J0(THOC3)	97992000	84083000	NA	73084000	67959000	94701000	79577000	78725000	90122000	68482000	64721000	64818000
A0A8C0M3P6(SFXN1)	464130000	456130000	543230000	587440000	592020000	484880000	359990000	468360000	386760000	594890000	529060000	700610000
A0A8C0M3Q5(--)	1016200000	1026600000	891760000	660750000	671820000	623870000	970170000	773810000	863590000	717360000	698320000	640260000
A0A8C0M3S5(AKR1E2)	83511000	69767000	77975000	85754000	39739000	92482000	82460000	52693000	68956000	66540000	55665000	52032000
A0A8C0M3X8(TAF9)	29836000	39145000	41266000	56338000	57828000	72205000	40157000	41557000	48910000	72358000	64233000	44332000
A0A8C0M4J7(CORO7)	141480000	191940000	169000000	147800000	166980000	140250000	181220000	198450000	185070000	128930000	139420000	132180000
A0A8C0M4K6(CBX1)	NA	NA	NA	NA	NA	NA	NA	NA	NA	NA	11261000	NA
A0A8C0M4S1(NCAPD3)	NA	NA	35674000	24000000	23748000	31102000	NA	39207000	39558000	50719000	31666000	45119000
A0A8C0M4V5(RPRD1B)	111460000	172130000	77927000	137970000	184550000	160630000	108650000	142270000	127420000	163450000	160580000	148370000
A0A8C0M4W9(--)	1062000000	932190000	804660000	1212200000	1386900000	1465700000	816590000	1051600000	957520000	1486600000	1630400000	1754500000
A0A8C0M5A3(ADGRG1)	NA	NA	NA	NA	NA	NA	NA	NA	NA	NA	NA	13741000
A0A8C0M5I1(TUBB6)	NA	NA	13189000	NA	NA	NA	NA	NA	NA	NA	NA	NA
A0A8C0M5J7(TBC1D2)	121030000	128770000	139600000	92666000	97506000	105760000	147070000	131890000	144220000	123500000	177340000	136860000
A0A8C0M5N2(--)	1172000000	1085800000	1238800000	1752200000	2120200000	1689500000	1288000000	1459600000	1497300000	2047700000	1821300000	1835700000
A0A8C0M5U2(RBPJ)	NA	NA	26293000	NA	NA	NA	33285000	NA	NA	NA	NA	NA
A0A8C0M5Y6(PFDN1)	NA	NA	NA	NA	NA	NA	NA	NA	NA	NA	NA	203220000
A0A8C0M6B8(CAPN2)	2229500000	2449400000	2255500000	2135000000	2217200000	1702500000	2446200000	2135000000	2219900000	2352200000	1998700000	2234300000
A0A8C0M6F0(--)	314470000	354740000	356800000	373290000	272480000	300640000	483000000	524690000	571070000	285690000	295830000	288880000
A0A8C0M6H5(BDP1)	NA	NA	NA	NA	NA	NA	NA	NA	NA	NA	NA	NA
A0A8C0M6I5(ELP2)	64057000	83293000	63395000	64027000	48490000	61826000	72521000	70517000	64882000	55587000	47557000	47550000
A0A8C0M6L6(TTLL12)	886730000	813920000	775350000	1470700000	1270900000	1448900000	893910000	630920000	705490000	1382300000	1731900000	1788600000
A0A8C0M6M5(NFRKB)	NA	NA	26922000	14734000	18426000	14514000	NA	NA	NA	18574000	15180000	15597000
A0A8C0M6R4(--)	53867000	48073000	55501000	NA	NA	NA	NA	43851000	60748000	60822000	NA	NA
A0A8C0M6T9(--)	10989000	14576000	11371000	NA	NA	NA	17853000	16149000	12586000	NA	5116300	NA
A0A8C0M6U0(--)	99729000	99079000	133270000	134080000	33893000	76621000	50021000	105500000	NA	122940000	70562000	136480000
A0A8C0M7P7(MAPK1IP1L)	NA	NA	NA	NA	NA	NA	NA	NA	NA	NA	NA	194750000
A0A8C0M7R9(--)	131120000	161220000	163400000	101740000	125140000	113390000	158270000	150520000	116100000	124180000	167730000	131470000
A0A8C0M7W2(TMED9)	389910000	416710000	407860000	590780000	414910000	256400000	428280000	328240000	385440000	386870000	385930000	345130000
A0A8C0M8C0(--)	NA	NA	NA	NA	NA	NA	NA	NA	NA	NA	7722000	NA
A0A8C0M8C9(ETFDH)	267440000	294520000	328070000	265090000	199500000	259450000	239910000	213420000	213410000	170790000	182460000	178060000
A0A8C0M8E8(--)	NA	NA	NA	NA	NA	NA	NA	NA	NA	NA	NA	90924000
A0A8C0M8I3(--)	98068000	89383000	106830000	119630000	147440000	153710000	126770000	176820000	115860000	103300000	137310000	91125000
A0A8C0M8M8(--)	NA	NA	NA	NA	NA	NA	NA	NA	2639400	NA	NA	NA
A0A8C0M8W1(--)	45076000	55272000	42651000	78336000	75334000	87398000	NA	NA	NA	79302000	76472000	72980000
A0A8C0M8Z4(MTA1)	89068000	97995000	83557000	110450000	143760000	147430000	93399000	88997000	104720000	166930000	136610000	129970000
A0A8C0M9D9(--)	NA	NA	NA	NA	NA	NA	NA	NA	NA	NA	NA	10235000
A0A8C0M9E2(AEBP1)	1236800000	1180400000	1367400000	1148400000	877950000	902690000	1179200000	1292300000	1059800000	1187600000	1112000000	1008100000
A0A8C0M9I8(RBM27)	175060000	178880000	163820000	142460000	165740000	247360000	179890000	123410000	131480000	181270000	151320000	177850000
A0A8C0M9N1(--)	65734000	73330000	65570000	NA	NA	NA	70746000	94188000	91077000	NA	NA	NA
A0A8C0M9N5(TRAPPC4)	33564000	NA	56045000	62069000	69956000	49027000	NA	54917000	55431000	62708000	73599000	58025000
A0A8C0M9Q2(SPCS1)	41459000	136760000	107950000	50393000	NA	50050000	102420000	130680000	78870000	85368000	NA	NA
A0A8C0M9Y5(MTMR10)	18924000	31603000	23699000	34751000	28449000	33736000	NA	30273000	30919000	34493000	23988000	43282000
A0A8C0M021(FOXRED1)	18484000	24292000	25775000	NA	NA	NA	19732000	21977000	34712000	NA	17625000	18304000
A0A8C0M022(PRCC)	NA	NA	NA	28529000	NA	30589000	NA	NA	NA	NA	NA	NA
A0A8C0M104(--)	NA	NA	NA	NA	NA	NA	NA	NA	NA	NA	NA	5461400
A0A8C0M123(--)	20978000	19606000	20008000	NA	NA	NA	19817000	15698000	17548000	NA	NA	NA
A0A8C0M248(MYH14)	2674500000	2602600000	2785600000	2896300000	2752900000	2691200000	1696000000	1583300000	1843000000	2006000000	1992200000	1902500000
A0A8C0M295(WDR70)	42368000	41476000	52318000	40830000	41589000	32419000	53294000	NA	41652000	29150000	28240000	22211000
A0A8C0M311(RABGAP1L)	19066000	NA	NA	22859000	13621000	17473000	21409000	NA	18554000	17374000	10730000	NA
A0A8C0M421(--)	35344000	55065000	42050000	69632000	67449000	70444000	42141000	46619000	49345000	54189000	73794000	75119000
A0A8C0M446(GPSM1)	83521000	NA	109100000	41300000	59405000	57572000	98817000	62581000	86412000	40379000	48638000	60349000
A0A8C0M482(CRIP2)	1466100000	1214100000	1728600000	1315000000	1331000000	1160700000	986540000	1137300000	1658700000	1202500000	1060000000	1075400000
A0A8C0M536(--)	10011000000	10137000000	10028000000	10988000000	12026000000	11658000000	9407500000	9351000000	9628300000	10556000000	11347000000	10287000000
A0A8C0M603(TCOF1)	85553000	146190000	84751000	84342000	95939000	67929000	103320000	126240000	82936000	67292000	54684000	100930000
A0A8C0M630(--)	NA	NA	NA	NA	NA	NA	10017000	NA	NA	NA	NA	NA
A0A8C0M636(--)	NA	NA	NA	NA	NA	NA	NA	NA	NA	NA	NA	NA
A0A8C0M715(--)	NA	NA	NA	NA	NA	18413000	NA	NA	NA	NA	NA	NA
A0A8C0M723(--)	346370000	321150000	369370000	311000000	303480000	314350000	303970000	385470000	368240000	361100000	375730000	350220000
A0A8C0M746(SRSF2)	1589000000	1758700000	1520400000	1719600000	2048800000	2216100000	1785400000	1688900000	1359200000	1782000000	2198000000	2044000000
A0A8C0M795(--)	NA	NA	16645000	NA	NA	NA	NA	NA	NA	NA	NA	NA
A0A8C0M889(--)	29577000	31764000	35760000	NA	NA	NA	45927000	NA	28730000	86404000	NA	NA
A0A8C0M958(ENAH)	163100000	231300000	216520000	172520000	144980000	88059000	149760000	202460000	152670000	149510000	110370000	147810000
A0A8C0M963(CEBPZOS)	NA	NA	NA	NA	NA	NA	NA	NA	NA	NA	NA	4610000
A0A8C0MA58(--)	44871000	NA	29120000	40132000	30519000	NA	36756000	NA	NA	38817000	50094000	NA
A0A8C0MA89(PAIP2)	NA	NA	NA	NA	NA	NA	NA	NA	NA	NA	NA	25153000
A0A8C0MAE3(CDK20)	NA	NA	NA	9290800	NA	NA	NA	NA	NA	NA	NA	NA
A0A8C0MAH3(VHL)	24198000	32472000	40246000	14690000	13032000	14871000	32535000	32338000	37864000	13362000	16502000	13823000
A0A8C0MAM9(API5)	620520000	564170000	573210000	598350000	806250000	703890000	553750000	481080000	503280000	667490000	703180000	650950000
A0A8C0MAP0(DNMT3A)	NA	NA	NA	22691000	12254000	NA	NA	NA	NA	NA	NA	NA
A0A8C0MAT1(ANKS3)	NA	NA	NA	NA	NA	19484000	NA	NA	NA	NA	NA	NA
A0A8C0MAU2(--)	NA	NA	NA	NA	NA	NA	NA	NA	NA	NA	NA	3066700
A0A8C0MAX5(--)	395110000	360890000	396470000	326540000	356870000	327510000	312200000	376300000	382930000	334670000	375080000	355700000
A0A8C0MAY0(--)	NA	NA	NA	19948000	NA	NA	NA	NA	NA	NA	12281000	26971000
A0A8C0MAY9(--)	NA	NA	NA	NA	NA	171510000	54967000	NA	NA	30055000	NA	NA
A0A8C0MB66(SNRPD2)	299640000	339230000	310230000	371560000	444700000	443140000	282470000	236480000	345060000	292020000	246180000	184250000
A0A8C0MBH2(--)	26268000	33082000	28005000	28847000	18473000	17037000	29048000	29377000	28899000	23606000	16928000	15335000
A0A8C0MBI4(--)	NA	NA	NA	NA	NA	NA	NA	NA	NA	9545900	NA	NA
A0A8C0MBM6(TSPYL4)	NA	NA	NA	NA	NA	NA	NA	NA	NA	NA	NA	3372600
A0A8C0MBP8(CELF1)	210620000	217280000	196520000	298270000	227670000	231390000	173080000	197250000	172580000	257910000	202510000	185150000
A0A8C0MBQ8(VANGL1)	24136000	NA	19549000	45241000	15220000	32898000	41812000	21109000	13858000	40677000	51091000	49528000
A0A8C0MBX3(CYP1B1)	19619000	NA	NA	133440000	119260000	117890000	52741000	NA	NA	75648000	66476000	72183000
A0A8C0MBY5(RMI1)	NA	NA	NA	120830000	103610000	NA	NA	NA	NA	121610000	113650000	136860000
A0A8C0MC04(ABR)	220470000	256030000	240670000	231150000	222980000	166160000	247450000	245000000	222250000	138970000	230650000	195520000
A0A8C0MC53(SIK3)	NA	NA	NA	NA	NA	NA	NA	9062400	NA	NA	NA	NA
A0A8C0MC76(LOC475405)	90281000	92190000	88571000	95214000	122680000	67440000	70814000	96436000	91535000	65952000	98841000	66382000
A0A8C0MC78(ERCC2)	NA	NA	NA	NA	NA	NA	NA	NA	NA	NA	NA	15425000
A0A8C0MC85(--)	1449800000	1468200000	1272800000	1824700000	1751300000	1818600000	1527000000	1492800000	1582100000	1731700000	1786700000	2106500000
A0A8C0MC89(--)	19035000	25037000	29052000	18701000	24993000	18405000	24386000	25637000	29765000	19249000	20613000	NA
A0A8C0MCB4(POGLUT2)	72114000	69392000	85534000	115440000	85303000	107120000	56926000	69128000	66510000	93022000	82518000	71421000
A0A8C0MCH4(LOC612207)	NA	NA	NA	NA	NA	NA	NA	NA	NA	NA	NA	5136200
A0A8C0MCL5(NUDT14)	NA	NA	NA	NA	NA	57821000	NA	NA	NA	NA	NA	NA
A0A8C0MCM2(--)	NA	NA	NA	NA	NA	NA	NA	NA	NA	NA	NA	12016000
A0A8C0MCS9(--)	NA	NA	NA	NA	NA	NA	NA	NA	NA	NA	NA	2562100
A0A8C0MCU9(--)	NA	111690000	NA	63572000	65064000	91936000	NA	NA	NA	69272000	77125000	59632000
A0A8C0MCW5(--)	111710000	98208000	103850000	206090000	184110000	228130000	107480000	80584000	114970000	177630000	186880000	247940000
A0A8C0MD48(ATP1A1)	4134300000	4047000000	3782000000	3869800000	3812000000	3646800000	3710600000	4211300000	3842700000	3554200000	4287600000	4050800000
A0A8C0MD96(NOP56)	711890000	657110000	722740000	793010000	710090000	731170000	778480000	712580000	748580000	744880000	779250000	612660000
A0A8C0MDB7(--)	1003000000	1002000000	985280000	586420000	547570000	495390000	966920000	1115000000	1122200000	542190000	577070000	441430000
A0A8C0MDH8(--)	376520000	376130000	371640000	343950000	230200000	335680000	341570000	394590000	271150000	311970000	292540000	288930000
A0A8C0MDZ9(ARHGAP32)	NA	NA	NA	NA	NA	NA	NA	NA	NA	10128000	6846700	NA
A0A8C0ME07(GLYR1)	63010000	83051000	NA	77682000	68137000	91270000	NA	NA	61238000	NA	59874000	40290000
A0A8C0ME77(TOX4)	101560000	144520000	113580000	78990000	79602000	85068000	151470000	132890000	84944000	86083000	70323000	103770000
A0A8C0MEB7(--)	NA	NA	NA	NA	NA	NA	NA	NA	NA	NA	NA	NA
A0A8C0MED8(UGDH)	2585800000	2353600000	1954200000	2268000000	2118300000	2163200000	2366200000	2440500000	2893200000	2072900000	2230400000	2019400000
A0A8C0MEG0(--)	NA	NA	NA	NA	NA	NA	NA	NA	7971700	NA	NA	NA
A0A8C0MEH4(--)	521090000	NA	NA	695070000	1061600000	927380000	NA	NA	828340000	1032100000	1348200000	619610000
A0A8C0MEI2(NEK6)	NA	NA	NA	NA	NA	NA	9309200	NA	NA	NA	NA	NA
A0A8C0MEL1(--)	31847000	46709000	37749000	78267000	73654000	61335000	37701000	40820000	47753000	95814000	65750000	108620000
A0A8C0MEL6(ATF3)	NA	NA	NA	NA	NA	NA	NA	NA	NA	NA	10801000	NA
A0A8C0MEP1(AKT1)	59565000	64801000	64094000	56404000	58147000	44992000	74570000	72372000	113160000	49530000	45534000	45184000
A0A8C0MEQ8(--)	300490000	118000000	112810000	160950000	209310000	256260000	114110000	101270000	115570000	189900000	216460000	239920000
A0A8C0MES4(--)	18841000000	20751000000	18992000000	20936000000	22504000000	24794000000	20134000000	20568000000	22454000000	19716000000	26081000000	22884000000
A0A8C0MEV7(FCHO2)	32304000	30194000	NA	NA	39493000	47339000	42032000	NA	NA	49863000	30762000	51574000
A0A8C0MEV9(--)	114230000	80553000	84022000	95949000	99079000	158650000	76605000	82014000	85184000	96639000	118730000	98086000
A0A8C0MEY3(LOC607049)	65446000	83082000	81296000	136770000	108730000	116590000	89221000	86784000	86417000	93031000	114240000	93941000
A0A8C0MF42(--)	NA	NA	NA	NA	NA	NA	NA	698550	NA	NA	NA	NA
A0A8C0MF54(TMX2)	60616000	54457000	58917000	104740000	110770000	105590000	89268000	81519000	61527000	135160000	159760000	141230000
A0A8C0MFC6(--)	3413100000	2457000000	3452400000	646480000	500780000	380810000	5357900000	5849400000	5582500000	217720000	176060000	165880000
A0A8C0MFE2(SRSF7)	172840000	NA	NA	265780000	212800000	177150000	154630000	NA	175000000	107200000	179020000	184470000
A0A8C0MFG3(PRRC2A)	200330000	208480000	147480000	275820000	175000000	248970000	154140000	159770000	160280000	194770000	171720000	143920000
A0A8C0MFI8(MRPL32)	NA	NA	NA	NA	NA	NA	NA	NA	NA	NA	NA	2840500
A0A8C0MFJ3(DPYSL3)	1444100000	1467100000	1352600000	1485900000	1390600000	1490800000	1424900000	1360000000	1319700000	1145300000	984120000	952800000
A0A8C0MFM7(--)	NA	NA	NA	NA	NA	NA	NA	NA	NA	NA	NA	2525700
A0A8C0MG23(CHD8)	60674000	63900000	76770000	62757000	99431000	91548000	89790000	69620000	81205000	119040000	87296000	89049000
A0A8C0MG38(SPOUT1)	29485000	27584000	37915000	47631000	63038000	51862000	NA	33280000	26225000	40307000	26705000	64922000
A0A8C0MG43(RPL7)	710320000	707940000	962780000	1392300000	777720000	971500000	812290000	1045100000	873780000	1249600000	1216600000	1015600000
A0A8C0MG62(--)	410020000	391980000	531390000	248230000	331900000	291670000	490230000	428880000	607410000	693870000	660690000	628760000
A0A8C0MG85(--)	36956000	35877000	36499000	36546000	41405000	48470000	29579000	25906000	21490000	39015000	38930000	36243000
A0A8C0MGA6(PRPF3)	174360000	176390000	135290000	183270000	180770000	178760000	145610000	149540000	162450000	187200000	157900000	162570000
A0A8C0MGC2(--)	63980000	67827000	46539000	43198000	54732000	49539000	55420000	38760000	61074000	42045000	52250000	44387000
A0A8C0MGE5(TOMM5)	NA	NA	NA	NA	NA	NA	NA	NA	NA	NA	NA	18621000
A0A8C0MGH9(UBE2K)	580750000	632760000	625010000	649220000	940940000	877830000	732600000	563670000	600710000	869970000	865210000	1115700000
A0A8C0MGJ6(FOCAD)	99321000	86084000	112430000	131150000	124680000	149080000	107780000	99089000	95843000	136790000	139520000	144730000
A0A8C0MGL2(DOLK)	NA	NA	NA	NA	NA	NA	NA	NA	NA	NA	NA	17780000
A0A8C0MGQ3(ERCC3)	NA	NA	NA	NA	NA	NA	NA	NA	NA	NA	NA	148400000
A0A8C0MGR5(PTPN13)	52971000	59268000	51948000	79424000	53142000	83212000	24189000	47897000	48695000	45623000	36891000	47787000
A0A8C0MGS3(TRAF2)	13933000	13881000	10597000	NA	10748000	8174000	NA	16629000	NA	13761000	NA	9911100
A0A8C0MGT5(COA6)	NA	NA	NA	NA	13575000	NA	NA	NA	NA	NA	NA	NA
A0A8C0MGT8(--)	NA	NA	NA	NA	NA	NA	NA	NA	NA	NA	NA	13184000
A0A8C0MGU0(GPX8)	128050000	127390000	84134000	156720000	NA	185040000	130200000	115370000	125390000	123220000	NA	130050000
A0A8C0MH64(AP2S1)	50545000	52088000	43300000	56165000	58578000	63387000	51477000	40126000	56195000	65278000	57815000	61775000
A0A8C0MHA3(--)	110420000	123870000	112570000	159690000	205380000	182520000	156120000	145040000	83008000	191630000	170500000	142460000
A0A8C0MHE8(RPF2)	NA	NA	NA	NA	NA	NA	NA	NA	NA	NA	1673100	NA
A0A8C0MHG0(--)	NA	NA	NA	15173000	11097000	13153000	NA	NA	NA	NA	6360700	NA
A0A8C0MHU9(CLTA)	59516000	44658000	44789000	39922000	NA	NA	49522000	42434000	50681000	29870000	18503000	45996000
A0A8C0MI10(ATL2)	87682000	110540000	119640000	109780000	110550000	112790000	173150000	153960000	150690000	176420000	160130000	115780000
A0A8C0MI79(--)	NA	NA	NA	NA	NA	NA	NA	NA	NA	19553000	NA	NA
A0A8C0MI84(EDIL3)	NA	NA	NA	23055000	42325000	50505000	23366000	18823000	23801000	120270000	72376000	53432000
A0A8C0MIG1(SON)	450200000	455480000	417570000	347800000	387710000	436970000	459200000	416990000	447720000	494170000	452240000	448090000
A0A8C0MIJ4(TM9SF2)	459020000	309900000	345590000	418820000	329120000	377390000	318210000	286680000	424900000	388760000	346670000	441400000
A0A8C0MIJ6(TSPAN8)	524920000	NA	600400000	463940000	NA	375260000	917640000	1068400000	792890000	470570000	289900000	310010000
A0A8C0MIK8(TMCO4)	NA	NA	NA	NA	NA	NA	NA	NA	NA	NA	NA	11030000
A0A8C0MIT4(HSPA5)	13052000000	12300000000	12481000000	10594000000	9731500000	11227000000	14167000000	15246000000	13527000000	10675000000	11532000000	8968000000
A0A8C0MIW2(PBRM1)	NA	NA	NA	NA	38364000	NA	NA	NA	NA	27137000	30713000	33617000
A0A8C0MIX2(CHMP5)	109210000	94810000	106190000	95712000	99201000	99086000	89274000	94806000	90942000	121440000	99731000	114170000
A0A8C0MJ12(CTNND1)	NA	NA	NA	NA	NA	NA	NA	NA	NA	NA	NA	3109600
A0A8C0MJ20(--)	NA	53612000	62914000	77375000	85904000	55030000	76080000	61821000	62233000	76857000	93780000	78895000
A0A8C0MJ63(SETDB1)	NA	14944000	NA	NA	19689000	19167000	NA	17864000	NA	18642000	25903000	16287000
A0A8C0MJ91(--)	23124000	27990000	22337000	39573000	53854000	59946000	16149000	21661000	NA	50979000	38185000	48527000
A0A8C0MJD7(CUX1)	50496000	64451000	36213000	52007000	43594000	49817000	NA	56287000	NA	24262000	46214000	31863000
A0A8C0MJE1(LRRFIP2)	179610000	209100000	242760000	166830000	131600000	127180000	193150000	249220000	211490000	203310000	195280000	177500000
A0A8C0MJK2(CHST12)	NA	NA	NA	NA	14105000	NA	NA	NA	NA	NA	NA	NA
A0A8C0MJL2(DHX29)	249120000	295020000	292760000	326220000	312120000	370540000	252190000	267260000	292370000	330770000	293710000	295400000
A0A8C0MJS9(--)	242690000	202450000	266500000	220170000	241500000	208400000	249100000	227180000	255960000	217930000	243110000	200900000
A0A8C0MJT5(--)	30449000	30769000	25906000	40022000	42755000	41132000	32808000	37988000	36977000	56121000	37064000	57320000
A0A8C0MJW3(FOXP1)	NA	NA	NA	NA	NA	NA	NA	17645000	NA	NA	NA	NA
A0A8C0MJX5(IFRD1)	44621000	NA	NA	48465000	67273000	54014000	NA	91670000	56958000	82945000	59801000	94041000
A0A8C0MK11(--)	400070000	449160000	344480000	584180000	673720000	546660000	389110000	459840000	402640000	298360000	393010000	476730000
A0A8C0MK56(--)	NA	NA	NA	NA	28523000	NA	NA	NA	NA	NA	NA	NA
A0A8C0MK68(--)	NA	NA	NA	NA	NA	NA	NA	NA	56966000	NA	NA	NA
A0A8C0MK92(POGLUT1)	NA	NA	NA	NA	NA	NA	NA	NA	NA	NA	NA	12385000
A0A8C0MKC0(--)	2701600000	2857900000	2593400000	3614300000	3505100000	3364000000	2380900000	2915700000	2867800000	3371800000	3762500000	3982700000
A0A8C0MKN1(--)	230380000	320570000	347620000	211940000	274440000	212790000	303590000	313620000	NA	271280000	165070000	220180000
A0A8C0MKQ6(--)	NA	NA	NA	NA	NA	NA	NA	NA	NA	16679000	NA	NA
A0A8C0MKY2(RPUSD3)	NA	NA	NA	19869000	NA	23322000	NA	NA	NA	NA	NA	14107000
A0A8C0ML39(--)	989310000	1080800000	1073700000	971560000	939060000	880520000	934070000	1058000000	941970000	1011300000	1136400000	861950000
A0A8C0ML58(ZNF143)	NA	1850300	NA	NA	NA	NA	NA	NA	NA	NA	NA	NA
A0A8C0ML93(--)	245480000	167430000	167470000	401500000	353170000	383800000	289210000	194570000	223850000	364080000	332930000	388480000
A0A8C0MLA0(ELAVL4)	NA	NA	NA	NA	NA	NA	NA	NA	2888000	NA	NA	NA
A0A8C0MLE5(TMEM242)	NA	NA	NA	NA	NA	NA	NA	NA	NA	NA	NA	18411000
A0A8C0MLS4(--)	75621000	55821000	57266000	71567000	88467000	86990000	65688000	81721000	63780000	84341000	60077000	77921000
A0A8C0MLU0(SERPINB1)	1288200000	1255600000	1225800000	1218200000	1498300000	1690700000	1135900000	1121900000	1325800000	1425900000	1197900000	1670500000
A0A8C0MLX1(SVIL)	29858000	NA	NA	NA	NA	NA	NA	NA	NA	NA	NA	NA
A0A8C0MLY6(MYO6)	1352100000	1409200000	1290200000	1037700000	1048300000	1045300000	1238000000	1151500000	1180700000	1003400000	820250000	940470000
A0A8C0MM14(--)	NA	NA	NA	NA	NA	NA	NA	NA	NA	NA	NA	NA
A0A8C0MM16(--)	1065400000	1013700000	1050700000	1065500000	1203700000	1051100000	1071000000	997690000	998780000	1110400000	1131100000	1146800000
A0A8C0MMB0(ANKRD50)	44801000	40324000	31889000	43351000	58685000	70817000	49479000	37477000	50208000	37754000	58962000	46867000
A0A8C0MMD1(ARHGAP35)	85335000	101780000	63487000	91210000	115940000	119370000	77740000	93069000	78845000	116320000	119200000	164650000
A0A8C0MMF5(--)	NA	NA	NA	22487000	NA	NA	NA	NA	NA	16462000	20974000	17198000
A0A8C0MMN9(--)	NA	NA	NA	NA	NA	NA	NA	NA	NA	NA	NA	NA
A0A8C0MMS1(SMAD1)	NA	NA	NA	NA	9961200	NA	NA	NA	NA	NA	NA	NA
A0A8C0MMS5(--)	103230000	75451000	57315000	73856000	45695000	50927000	76209000	88403000	68714000	123070000	49817000	39829000
A0A8C0MMS7(ARL17A)	NA	NA	NA	NA	NA	13897000	NA	NA	NA	18069000	NA	NA
A0A8C0MMZ1(--)	NA	NA	NA	NA	NA	NA	4768100	NA	NA	NA	NA	NA
A0A8C0MN13(MED11)	13868000	NA	22015000	22330000	25266000	24421000	NA	12819000	12093000	21713000	26816000	25804000
A0A8C0MN49(PLIN2)	164570000	102710000	80756000	229680000	235730000	204640000	74332000	59742000	79365000	215540000	215630000	209160000
A0A8C0MN60(--)	12057000	NA	15101000	14066000	13501000	10797000	27213000	26531000	22368000	11724000	21169000	NA
A0A8C0MN88(PLRG1)	339760000	270220000	238570000	201250000	209860000	243160000	223220000	257680000	263000000	162670000	194880000	198490000
A0A8C0MND4(UPK1B)	207660000	232910000	157990000	127810000	178690000	160490000	189420000	266880000	190340000	170940000	86219000	148930000
A0A8C0MND6(--)	170940000	158400000	161840000	212740000	246820000	235190000	151870000	175730000	184320000	319310000	341470000	324760000
A0A8C0MNQ9(--)	328300000	335750000	388850000	312110000	354560000	328640000	316860000	378950000	287950000	329610000	426810000	443800000
A0A8C0MNS4(--)	236990000	240110000	180020000	232660000	310710000	311090000	238120000	221290000	220860000	314490000	381560000	400390000
A0A8C0MNT1(--)	NA	NA	NA	NA	NA	NA	NA	NA	NA	NA	NA	31640000
A0A8C0MNX3(RASA4B)	NA	NA	NA	NA	NA	NA	NA	NA	NA	NA	NA	NA
A0A8C0MNZ8(TIMM8A)	394890000	382330000	366760000	547290000	680130000	705820000	313860000	383090000	509920000	603200000	443870000	390820000
A0A8C0MP19(NFIC)	NA	NA	NA	37579000	35382000	33666000	NA	NA	NA	32339000	28956000	NA
A0A8C0MP96(RTN3)	NA	169690000	161520000	161570000	115880000	129790000	106360000	140740000	170170000	165550000	NA	127890000
A0A8C0MPH7(NCOA2)	NA	NA	NA	NA	NA	4975300	NA	NA	NA	NA	NA	NA
A0A8C0MPK2(--)	NA	NA	NA	NA	NA	NA	NA	NA	NA	NA	NA	8242700
A0A8C0MPL4(E2F4)	NA	NA	NA	NA	21558000	20094000	16809000	NA	NA	28932000	24935000	29931000
A0A8C0MQ16(--)	20849000	22646000	29550000	24323000	36160000	NA	29955000	36767000	27068000	NA	NA	31989000
A0A8C0MQ45(TLN2)	30389000	30347000	NA	43445000	37038000	37831000	NA	26880000	NA	60912000	72826000	55158000
A0A8C0MQ50(THOC2)	263700000	244620000	200380000	271270000	290490000	282870000	217070000	204350000	224330000	230480000	196460000	252490000
A0A8C0MQ75(--)	NA	NA	NA	NA	NA	NA	NA	NA	NA	11389000	NA	NA
A0A8C0MQC4(COMMD6)	NA	NA	NA	68235000	NA	61284000	NA	NA	NA	59933000	60662000	56858000
A0A8C0MQE3(--)	NA	NA	NA	NA	NA	NA	NA	NA	NA	NA	4876400	NA
A0A8C0MQE5(--)	NA	NA	NA	38314000	47720000	36478000	NA	NA	NA	36227000	94223000	56762000
A0A8C0MQK1(OGT)	182320000	183690000	229880000	194570000	219260000	240590000	150460000	176860000	188340000	205500000	197670000	240800000
A0A8C0MQP2(HUWE1)	386020000	465130000	451990000	551230000	605910000	666710000	494660000	414000000	425890000	717770000	658450000	568170000
A0A8C0MQU1(--)	105830000	97668000	173770000	114820000	159630000	135220000	82750000	170800000	105220000	155730000	104050000	120020000
A0A8C0MQU2(TMEM126A)	24525000	NA	20969000	21212000	NA	21057000	NA	27394000	NA	NA	32767000	18111000
A0A8C0MRB2(NDUFAF4)	NA	NA	NA	NA	NA	NA	NA	NA	NA	NA	NA	39354000
A0A8C0MRI2(GLMN)	19022000	73604000	88210000	100880000	NA	152880000	76101000	68146000	82512000	86573000	NA	NA
A0A8C0MRJ4(NRP2)	15655000	10688000	NA	NA	NA	NA	11645000	NA	NA	14153000	20273000	13937000
A0A8C0MRJ6(RPL29)	NA	NA	NA	276600000	232550000	NA	NA	NA	NA	218630000	187990000	127740000
A0A8C0MRZ2(--)	NA	NA	10140000	NA	NA	NA	NA	NA	NA	NA	NA	NA
A0A8C0MSB1(CUL1)	426070000	373230000	349530000	375770000	279050000	392450000	340350000	274240000	361460000	328360000	382720000	309940000
A0A8C0MSN3(ARHGEF4)	NA	NA	NA	43938000	50286000	35812000	NA	NA	NA	NA	NA	NA
A0A8C0MSP0(RBM28)	169170000	177610000	176960000	115270000	141280000	119010000	170390000	180620000	131550000	222670000	167280000	149230000
A0A8C0MSX2(VDAC1)	NA	NA	NA	NA	NA	NA	NA	NA	NA	NA	NA	74335000
A0A8C0MSZ6(SMARCA5)	753220000	858860000	780900000	757080000	598520000	638830000	735640000	1036600000	823970000	739070000	550240000	521640000
A0A8C0MT06(PSIP1)	460470000	383510000	383910000	309570000	198090000	258460000	273130000	317110000	276490000	243730000	189730000	235460000
A0A8C0MT28(HM13)	109820000	123500000	151430000	106570000	152030000	122350000	97416000	121830000	143650000	110950000	128140000	141880000
A0A8C0MT82(SPCS3)	NA	NA	NA	NA	NA	NA	NA	NA	NA	NA	NA	NA
A0A8C0MT88(ACVR1)	NA	NA	NA	NA	NA	NA	NA	NA	NA	27027000	NA	NA
A0A8C0MTH7(--)	67430000	110390000	130190000	51033000	44206000	40740000	96971000	113830000	75853000	118290000	44054000	36450000
A0A8C0MTK2(--)	151110000	136920000	131320000	96036000	81687000	118370000	137470000	140050000	121620000	89727000	60473000	72863000
A0A8C0MTL6(ERO1B)	36555000	41448000	NA	27948000	26228000	33099000	NA	NA	NA	26454000	NA	NA
A0A8C0MTS0(--)	104720000	108040000	122040000	67638000	NA	56960000	88929000	98824000	93210000	89012000	71187000	66862000
A0A8C0MTU2(--)	NA	NA	NA	NA	26404000	NA	NA	NA	NA	NA	NA	NA
A0A8C0MU85(AK3)	120790000	113220000	118820000	NA	155030000	124280000	99881000	115820000	88894000	134730000	145260000	141870000
A0A8C0MUN7(QKI)	38333000	38544000	38322000	NA	NA	39655000	43304000	44745000	39821000	36844000	35210000	36178000
A0A8C0MUT2(--)	309230000	400010000	397280000	413410000	417000000	356140000	420020000	433300000	434770000	343600000	294350000	342560000
A0A8C0MUW7(--)	65201000	NA	NA	58709000	54286000	71460000	48179000	NA	56148000	NA	NA	66164000
A0A8C0MV04(CETN3)	NA	NA	NA	NA	NA	NA	7723200	NA	NA	NA	NA	NA
A0A8C0MV09(FAH)	125590000	122560000	101210000	259310000	214630000	251430000	160590000	110900000	122520000	184220000	267540000	290140000
A0A8C0MV63(SYTL2)	NA	NA	NA	NA	NA	NA	NA	NA	NA	NA	3116200	NA
A0A8C0MV74(--)	NA	NA	NA	45069000	34526000	26554000	12579000	25772000	NA	31879000	40434000	34395000
A0A8C0MVB4(--)	NA	NA	NA	NA	NA	NA	NA	NA	NA	NA	56913000	NA
A0A8C0MVC6(ARMT1)	71310000	52724000	54978000	58794000	79785000	58372000	44455000	51216000	37356000	60964000	79357000	56541000
A0A8C0MVE4(--)	NA	22854000	NA	23684000	19224000	NA	NA	29679000	33712000	14218000	12827000	29740000
A0A8C0MVI2(SYVN1)	NA	NA	15674000	34115000	22390000	20619000	NA	NA	NA	28222000	21497000	19981000
A0A8C0MVL4(--)	NA	NA	NA	NA	NA	NA	NA	NA	NA	NA	NA	NA
A0A8C0MVM6(OTUB1)	608950000	444800000	518570000	424470000	465750000	473400000	400350000	456130000	561770000	454780000	327950000	424620000
A0A8C0MVQ9(NAPA)	570750000	550620000	497930000	380850000	500050000	474580000	558250000	572350000	549750000	473140000	477390000	482090000
A0A8C0MVS7(--)	NA	NA	NA	NA	NA	NA	NA	NA	NA	NA	NA	7882800
A0A8C0MVT2(SMC3)	711230000	792580000	811820000	609570000	645500000	647420000	922050000	746620000	931970000	801200000	573650000	687140000
A0A8C0MVZ8(LOC607890)	NA	NA	NA	NA	NA	NA	NA	NA	NA	NA	NA	NA
A0A8C0MW76(SHROOM1)	NA	31536000	NA	38289000	30077000	32186000	NA	17993000	24533000	27469000	23986000	31961000
A0A8C0MW91(SPATS2L)	NA	NA	NA	NA	28180000	NA	NA	NA	NA	NA	NA	NA
A0A8C0MWA7(--)	NA	NA	NA	NA	NA	NA	NA	7942400	NA	NA	NA	NA
A0A8C0MWD0(--)	85545000	102870000	70221000	80116000	57810000	66640000	102730000	75864000	106980000	75185000	88739000	64453000
A0A8C0MWR6(MARS1)	1162900000	1044500000	1058000000	1359200000	1303700000	1613600000	827080000	951280000	1159500000	1463500000	1555000000	1504200000
A0A8C0MWU4(--)	NA	NA	46977000	NA	60202000	113960000	35293000	NA	90306000	31227000	70247000	49529000
A0A8C0MX11(--)	2091800000	2021600000	2105400000	2142000000	2926000000	2355400000	1825100000	1854100000	1804700000	2326400000	2196500000	2049600000
A0A8C0MX39(--)	20671000	NA	NA	NA	30912000	NA	NA	NA	NA	NA	74237000	40612000
A0A8C0MX58(DICER1)	74356000	60531000	52002000	40524000	36444000	50981000	61739000	53291000	71743000	39418000	32598000	42379000
A0A8C0MX62(STK38)	NA	71777000	NA	42429000	48324000	46978000	NA	NA	NA	NA	24722000	NA
A0A8C0MXD0(--)	NA	NA	NA	NA	NA	NA	NA	NA	NA	NA	NA	6075100
A0A8C0MXG2(--)	450160000	448930000	421680000	516180000	570640000	616810000	475960000	440960000	543760000	555460000	685200000	616850000
A0A8C0MXG4(--)	67511000	59386000	72136000	61694000	23870000	50527000	76220000	92277000	81896000	62137000	46084000	34175000
A0A8C0MXK5(--)	NA	NA	NA	NA	NA	NA	NA	NA	NA	NA	NA	4013100
A0A8C0MXL9(GORASP2)	482980000	450610000	362490000	421310000	381360000	447660000	485470000	404390000	629280000	456200000	352830000	459840000
A0A8C0MXS4(--)	NA	NA	NA	NA	NA	NA	NA	NA	NA	NA	NA	1733000
A0A8C0MXS9(EFL1)	210310000	211600000	261470000	187600000	138350000	146730000	214970000	207810000	256510000	137040000	114080000	121270000
A0A8C0MXU6(--)	NA	NA	NA	NA	NA	NA	NA	20269000	NA	NA	NA	NA
A0A8C0MXY3(--)	NA	NA	NA	NA	NA	NA	NA	45999000	NA	NA	NA	NA
A0A8C0MY12(--)	155770000	199750000	234430000	260320000	339010000	391260000	190600000	129290000	358490000	313570000	339030000	272620000
A0A8C0MY22(--)	45852000	63428000	NA	NA	87465000	NA	NA	64120000	NA	64446000	54468000	63388000
A0A8C0MY30(--)	NA	9058400	NA	23579000	NA	NA	NA	NA	NA	27634000	28129000	NA
A0A8C0MY73(--)	NA	NA	11029000	NA	NA	NA	NA	12067000	NA	NA	NA	NA
A0A8C0MYA6(--)	79346000	69270000	83001000	45603000	43364000	38704000	67059000	72708000	101800000	115400000	51123000	30580000
A0A8C0MYK4(ANKZF1)	NA	NA	NA	NA	NA	NA	NA	NA	NA	NA	NA	35774000
A0A8C0MYU0(--)	29532000	17959000	38558000	40244000	NA	NA	NA	21828000	30546000	30236000	29175000	22278000
A0A8C0MZ18(SCAMP2)	64650000	48214000	NA	77928000	40234000	60672000	40364000	53230000	NA	72387000	60627000	52122000
A0A8C0MZ75(LRP1)	NA	NA	NA	NA	NA	NA	NA	NA	NA	NA	2103400	NA
A0A8C0MZA6(ARMC4)	NA	NA	NA	NA	NA	NA	NA	NA	NA	NA	NA	NA
A0A8C0MZB4(PRIM1)	48545000	51540000	45835000	NA	NA	NA	55130000	56787000	NA	NA	NA	NA
A0A8C0MZJ1(MPZL2)	NA	NA	NA	NA	NA	NA	NA	NA	NA	NA	NA	46940000
A0A8C0MZJ3(UBR4)	1495600000	1606000000	1559700000	1661000000	1799300000	1784700000	1568900000	1521300000	1373700000	1652100000	1660500000	1799600000
A0A8C0MZR0(--)	69962000	66479000	66354000	32860000	18328000	9205700	101980000	99144000	89480000	24120000	24196000	20122000
A0A8C0MZR6(--)	765810000	706570000	786010000	1129100000	1142700000	1129400000	836730000	823240000	750700000	1166400000	1077400000	1066500000
A0A8C0MZS3(PUM3)	467400000	390090000	384040000	482030000	560260000	538370000	392490000	474010000	446440000	582680000	522940000	476020000
A0A8C0MZS7(ERAL1)	NA	NA	NA	NA	NA	NA	NA	NA	NA	NA	1763700	NA
A0A8C0MZT7(--)	NA	NA	NA	NA	NA	NA	NA	NA	12437000	NA	NA	12025000
A0A8C0MZX6(--)	NA	NA	NA	NA	NA	NA	17164000	NA	NA	NA	NA	NA
A0A8C0MZX9(DHX38)	125380000	95924000	108040000	86334000	125720000	105410000	145670000	96033000	117460000	120560000	130970000	122010000
A0A8C0MZY6(--)	NA	NA	NA	NA	NA	NA	NA	NA	NA	NA	NA	26776000
A0A8C0N0I6(SACS)	NA	NA	NA	NA	NA	NA	NA	55459000	NA	NA	NA	NA
A0A8C0N0M0(--)	84610000	102600000	70202000	78622000	128210000	107740000	94136000	125080000	72054000	126060000	109350000	89901000
A0A8C0N0M5(MDN1)	170430000	180200000	186650000	223170000	339110000	342680000	169130000	186060000	121780000	336550000	354070000	358220000
A0A8C0N0R2(STMN2)	NA	NA	NA	NA	NA	3313700	NA	NA	NA	NA	NA	NA
A0A8C0N0W6(--)	123130000	124370000	128680000	211630000	284230000	225110000	147990000	147940000	159550000	259590000	221850000	178250000
A0A8C0N0W7(ATP5F1B)	6571300000	6818700000	7828300000	10082000000	10891000000	9222900000	6781700000	6841600000	7770100000	8536900000	9798600000	10187000000
A0A8C0N0X5(SYTL5)	NA	NA	NA	33939000	NA	15062000	NA	NA	NA	13404000	14539000	14995000
A0A8C0N0Z5(RFX3)	NA	NA	NA	16063000	15575000	NA	NA	NA	NA	NA	NA	NA
A0A8C0N1A6(KIFC1)	NA	NA	NA	13278000	16014000	NA	26976000	NA	NA	10750000	15389000	8123500
A0A8C0N1B4(COX7A2L)	94066000	94911000	103990000	158920000	121800000	182180000	132160000	131160000	121200000	146300000	170490000	156980000
A0A8C0N1D2(RTN4IP1)	38656000	NA	NA	36560000	43677000	48126000	38193000	NA	NA	37228000	39204000	44156000
A0A8C0N1H5(DHODH)	NA	NA	NA	NA	31430000	20790000	34682000	36267000	23713000	24169000	20155000	16500000
A0A8C0N1M4(PRPF38A)	54228000	77052000	73255000	NA	71380000	NA	45921000	62575000	53696000	57956000	72583000	65717000
A0A8C0N1W9(GEMIN5)	286550000	336500000	338920000	372040000	355980000	388540000	323390000	339850000	368190000	381720000	334540000	370040000
A0A8C0N1X7(STARD10)	54310000	44339000	58167000	NA	NA	NA	45999000	37685000	NA	NA	NA	NA
A0A8C0N2C7(NAE1)	578930000	493490000	654010000	541160000	544690000	576100000	398260000	478690000	515790000	492230000	490770000	535450000
A0A8C0N2D2(METTL26)	48843000	57732000	49214000	113950000	116580000	143000000	61095000	35604000	49421000	121600000	101660000	88754000
A0A8C0N2E1(PPIL1)	NA	57226000	NA	88990000	54311000	49441000	NA	NA	54177000	81079000	99413000	50023000
A0A8C0N2F8(--)	378830000	406540000	343480000	572890000	671580000	645310000	392690000	358300000	298760000	454500000	564510000	481160000
A0A8C0N2G5(--)	195200000	88079000	182170000	102300000	102590000	94361000	77065000	151440000	140310000	157210000	69555000	103900000
A0A8C0N2I8(UGGT1)	846480000	840080000	829660000	1060400000	977920000	934680000	801330000	812840000	628890000	866080000	968240000	1103300000
A0A8C0N2M4(LYRM4)	NA	NA	NA	NA	NA	NA	NA	NA	NA	NA	NA	12016000
A0A8C0N2P3(RSBN1L)	NA	NA	NA	NA	NA	NA	12763000	NA	NA	NA	NA	NA
A0A8C0N2Q5(--)	NA	NA	NA	NA	NA	NA	NA	NA	NA	NA	NA	72585000
A0A8C0N2S6(--)	68933000	85934000	79530000	77005000	66450000	59052000	63118000	84057000	83006000	73777000	90406000	45702000
A0A8C0N2T5(--)	NA	NA	NA	NA	14955000	9815900	NA	NA	NA	12882000	NA	NA
A0A8C0N2Y8(--)	NA	NA	NA	NA	NA	NA	NA	NA	NA	NA	877890	NA
A0A8C0N3D8(PCTP)	NA	NA	NA	NA	NA	NA	NA	NA	NA	NA	NA	34694000
A0A8C0N3J1(SFN)	1250200000	1295000000	1478100000	1031300000	630190000	646870000	1602200000	1663200000	2321500000	785650000	757350000	751070000
A0A8C0N3J6(--)	688800000	767050000	700430000	735790000	772750000	861270000	622500000	718080000	747980000	979270000	819970000	815880000
A0A8C0N3L0(GRB7)	NA	NA	NA	36968000	NA	41272000	NA	NA	NA	NA	NA	NA
A0A8C0N3T6(--)	2352000000	2209600000	2270600000	2561000000	2510400000	2342900000	2184000000	2126100000	2291600000	2550200000	2385900000	2471100000
A0A8C0N4I9(--)	NA	NA	NA	NA	NA	NA	NA	NA	2697700	NA	NA	NA
A0A8C0N4J9(DST)	279490000	236680000	250660000	171230000	163890000	193600000	226200000	204870000	222530000	196960000	181620000	169820000
A0A8C0N4P4(PGRMC2)	76300000	79276000	73937000	72662000	52975000	48190000	47562000	72863000	67333000	83915000	74329000	85218000
A0A8C0N5A7(ADHFE1)	NA	NA	NA	NA	NA	NA	NA	NA	NA	NA	NA	32899000
A0A8C0N5U4(ANKIB1)	NA	NA	NA	24061000	NA	NA	NA	NA	NA	NA	NA	NA
A0A8C0N5X0(--)	NA	NA	NA	NA	74531000	NA	NA	NA	NA	NA	NA	NA
A0A8C0N6F0(UBR4)	193040000	207150000	247840000	283270000	412520000	326470000	268910000	200310000	255290000	357890000	362810000	376930000
A0A8C0N6I4(TTC7A)	109300000	NA	110770000	73182000	83163000	92038000	103130000	NA	NA	NA	77669000	105520000
A0A8C0N6K0(TRMT61B)	NA	28837000	NA	NA	NA	NA	NA	38598000	51234000	NA	NA	44501000
A0A8C0N6N8(DNPH1)	28901000	39187000	32840000	82141000	93192000	90347000	NA	49574000	17155000	124080000	123750000	111150000
A0A8C0N6Q9(--)	NA	NA	NA	25726000	NA	28878000	NA	NA	NA	NA	NA	NA
A0A8C0N6T0(--)	200320000	96132000	143060000	NA	58179000	82289000	75084000	113670000	170900000	177890000	114710000	132580000
A0A8C0N6W8(LSM5)	NA	NA	NA	121210000	NA	134590000	NA	NA	NA	NA	202100000	108220000
A0A8C0N6Z2(--)	NA	NA	NA	NA	NA	NA	NA	NA	NA	NA	NA	NA
A0A8C0N7D3(SLC4A1AP)	93971000	94901000	118880000	86262000	97328000	123850000	94009000	97166000	88729000	82755000	112620000	95958000
A0A8C0N7E5(CLDN4)	NA	NA	NA	153520000	188710000	NA	NA	NA	NA	248150000	NA	143770000
A0A8C0N7L9(CDR2L)	NA	NA	NA	NA	NA	NA	NA	4265800	NA	NA	NA	NA
A0A8C0N7M5(CIZ1)	NA	NA	NA	NA	NA	NA	NA	NA	NA	NA	NA	12601000
A0A8C0N7N8(--)	59395000	52734000	NA	41061000	50322000	60715000	56461000	56023000	NA	73220000	54631000	56648000
A0A8C0N7P6(COL5A2)	NA	NA	NA	NA	79973000	64124000	NA	NA	NA	NA	69015000	80803000
A0A8C0N7Q0(--)	24411000	32300000	23149000	NA	30091000	34387000	30810000	21292000	29155000	30033000	28466000	52940000
A0A8C0N7Z0(LAS1L)	80244000	78703000	67911000	122250000	101840000	118900000	72097000	72786000	78696000	83496000	108290000	104010000
A0A8C0N8B2(VEZT)	37291000	27450000	38986000	33769000	40731000	NA	24124000	NA	27936000	29369000	NA	44542000
A0A8C0N8D3(--)	386650000	462590000	442980000	382570000	405390000	333100000	592800000	447600000	491530000	335510000	415090000	371260000
A0A8C0N8S8(CEP70)	NA	NA	NA	NA	NA	NA	NA	NA	NA	16016000	NA	NA
A0A8C0N8V1(--)	30319000	28154000	33015000	27817000	40218000	37733000	21663000	29475000	25613000	NA	NA	NA
A0A8C0N8Y6(--)	145080000	235440000	199800000	148430000	93697000	123360000	160330000	173760000	112830000	89736000	179450000	163480000
A0A8C0N9G5(UBQLN2)	NA	NA	NA	49313000	58032000	58926000	NA	NA	NA	55096000	73364000	78685000
A0A8C0N9H4(--)	51412000	75475000	84219000	183490000	225740000	172980000	54183000	119620000	69178000	218290000	148060000	172250000
A0A8C0N9J8(--)	48639000	69045000	41208000	48381000	47131000	57155000	87809000	49493000	58938000	69102000	50997000	82080000
A0A8C0N9J9(--)	NA	NA	NA	NA	NA	NA	NA	NA	NA	NA	NA	NA
A0A8C0N9N8(--)	75856000	42140000	57714000	68496000	65630000	52080000	87983000	51022000	85904000	62674000	46907000	37960000
A0A8C0N9Q5(PHF8)	NA	NA	NA	NA	NA	NA	NA	NA	NA	NA	NA	1777800
A0A8C0N9T5(VPS13B)	NA	NA	NA	NA	NA	NA	NA	NA	NA	NA	NA	61280000
A0A8C0N9W0(MRPL17)	NA	NA	NA	52390000	NA	28117000	26534000	NA	NA	NA	33438000	42760000
A0A8C0N9Z2(ZNF185)	101750000	74668000	111530000	46746000	25015000	27963000	37585000	30483000	21173000	40231000	36742000	36116000
A0A8C0N032(PRDX4)	268520000	362100000	312340000	131120000	71647000	NA	308270000	394970000	305300000	116180000	182260000	118340000
A0A8C0N131(--)	NA	NA	NA	NA	NA	NA	NA	NA	NA	NA	NA	5842100
A0A8C0N138(--)	NA	NA	NA	NA	NA	NA	NA	NA	NA	NA	29209000	NA
A0A8C0N162(--)	4739900000	5276800000	4688400000	5797900000	7447500000	6428900000	6204400000	6268300000	6615600000	6628300000	5567200000	8140800000
A0A8C0N203(OSBPL9)	42585000	64250000	63346000	46498000	40299000	62521000	31567000	NA	NA	56352000	37183000	NA
A0A8C0N242(--)	NA	NA	NA	NA	NA	NA	NA	NA	NA	NA	NA	34697000
A0A8C0N245(TAPBP)	31069000	23301000	27232000	NA	NA	NA	59647000	53638000	48882000	NA	NA	NA
A0A8C0N249(DOCK9)	100850000	132210000	127750000	122250000	138120000	138230000	154510000	145190000	163110000	143270000	179980000	182630000
A0A8C0N278(CLUH)	371590000	378480000	323460000	474700000	529770000	517470000	361200000	323190000	386410000	492090000	478520000	481510000
A0A8C0N297(ANK3)	NA	NA	NA	NA	NA	NA	NA	NA	NA	NA	NA	6309300
A0A8C0N328(TACC1)	NA	NA	60773000	NA	NA	NA	NA	NA	NA	NA	NA	NA
A0A8C0N341(BAZ1B)	261050000	229380000	235490000	239480000	273780000	279840000	295860000	326640000	348270000	300770000	249700000	298160000
A0A8C0N416(RPP40)	NA	NA	NA	NA	NA	69926000	NA	NA	NA	91484000	NA	NA
A0A8C0N440(UPP1)	3081900000	2594200000	2470600000	2417100000	1926300000	1747500000	3563200000	3128400000	3491100000	1853800000	1623800000	1688200000
A0A8C0N448(--)	3119600	NA	NA	NA	NA	NA	NA	NA	NA	NA	NA	NA
A0A8C0N466(RWDD4)	NA	NA	NA	NA	34856000	38870000	49576000	NA	74738000	NA	42749000	37011000
A0A8C0N527(--)	NA	NA	NA	NA	NA	NA	NA	NA	1886300	NA	NA	NA
A0A8C0N542(--)	NA	NA	NA	25726000	24627000	NA	NA	NA	29551000	NA	NA	NA
A0A8C0N585(SRBD1)	48036000	NA	25239000	51961000	69189000	85633000	NA	32098000	39129000	81276000	75276000	55922000
A0A8C0N615(ORC2)	70024000	47880000	56300000	47077000	38861000	53497000	42033000	66326000	44856000	49947000	49831000	56591000
A0A8C0N641(P4HA2)	615330000	640620000	718970000	509920000	467060000	459490000	414350000	526870000	514130000	327650000	295540000	267490000
A0A8C0N666(XPOT)	284480000	263570000	262010000	330650000	403040000	358670000	273590000	221060000	292330000	379680000	403760000	378610000
A0A8C0N684(GSPT1)	788290000	789760000	806680000	737620000	641890000	773600000	688230000	801440000	885580000	782370000	621320000	634210000
A0A8C0N775(CCDC22)	90003000	69095000	79676000	125420000	143020000	151290000	113510000	85361000	94049000	137420000	105080000	119930000
A0A8C0N779(--)	NA	NA	NA	NA	NA	NA	NA	NA	NA	NA	NA	NA
A0A8C0N810(--)	NA	NA	NA	NA	NA	NA	1498000	NA	NA	NA	NA	NA
A0A8C0N831(PAFAH1B1)	619760000	664440000	640840000	675250000	514240000	516840000	602550000	584000000	652160000	625290000	553700000	517280000
A0A8C0N883(--)	110490000	121230000	109670000	59817000	64335000	55509000	125390000	125250000	129150000	56137000	53838000	54807000
A0A8C0N892(--)	NA	NA	NA	NA	NA	NA	4059600	NA	NA	NA	NA	NA
A0A8C0N909(--)	449770000	403810000	317660000	209110000	222040000	273290000	463050000	368900000	319780000	241900000	265870000	295170000
A0A8C0N912(--)	524360000	501190000	448630000	447910000	486580000	494140000	380800000	403200000	424910000	489900000	507300000	540390000
A0A8C0N984(DUOX1)	NA	NA	NA	NA	NA	NA	NA	NA	24620000	NA	NA	NA
A0A8C0NA02(CIAO3)	NA	NA	NA	20032000	NA	33708000	NA	NA	NA	NA	38089000	NA
A0A8C0NA35(PLXNB2)	181250000	193040000	192140000	222990000	271900000	287090000	299450000	239940000	220350000	330130000	340890000	416860000
A0A8C0NA58(NR2C1)	39319000	41079000	35547000	24212000	NA	14839000	42846000	67972000	49855000	22424000	14443000	18497000
A0A8C0NAA3(ASCC3)	149500000	147070000	154710000	84532000	91180000	105890000	108160000	130150000	140740000	84807000	95483000	100190000
A0A8C0NAF9(--)	44162000	56287000	45784000	19001000	13621000	14922000	56290000	58493000	48577000	22799000	21830000	24702000
A0A8C0NAJ0(--)	NA	NA	NA	NA	NA	NA	NA	NA	NA	NA	NA	5665800
A0A8C0NAR2(EDC3)	149150000	124230000	133830000	86677000	74180000	91865000	140870000	151900000	172050000	102800000	81409000	95036000
A0A8C0NBB0(--)	49126000	NA	43393000	NA	NA	NA	64094000	49418000	83492000	NA	NA	NA
A0A8C0NBG2(INTS14)	26708000	16901000	26417000	28219000	NA	41031000	17465000	17431000	NA	NA	22809000	NA
A0A8C0NBL6(--)	NA	NA	NA	NA	NA	NA	NA	NA	NA	NA	NA	NA
A0A8C0NBN3(PTTG1)	NA	NA	NA	NA	NA	NA	NA	NA	6630100	NA	NA	NA
A0A8C0NBV0(--)	102370000	146760000	88727000	132270000	103630000	65103000	117190000	152830000	151900000	65510000	96562000	84909000
A0A8C0NC01(UTP20)	366710000	392920000	451500000	421470000	419460000	458310000	322800000	292400000	326770000	410480000	380720000	290540000
A0A8C0NC57(VPS35)	527260000	545500000	642040000	858550000	965400000	807070000	546410000	545500000	507650000	913400000	1005900000	851030000
A0A8C0NCC7(SUPT6H)	146430000	153110000	121230000	135770000	139630000	180190000	176080000	179670000	204630000	151090000	136830000	136160000
A0A8C0NCE3(--)	NA	NA	NA	NA	NA	NA	NA	NA	NA	NA	NA	8567800
A0A8C0NCI5(WWC2)	NA	NA	NA	NA	NA	NA	NA	6913900	6016200	3939600	NA	NA
A0A8C0NCK9(--)	NA	NA	NA	NA	NA	NA	NA	NA	NA	NA	NA	18062000
A0A8C0NCL6(ELP1)	94902000	88204000	125790000	100240000	126780000	123670000	101630000	94713000	109550000	163610000	122450000	128020000
A0A8C0NCN5(DYNLT1)	69183000	NA	74008000	157880000	200090000	166560000	53483000	98170000	93992000	156370000	180090000	162010000
A0A8C0NCP8(--)	NA	NA	NA	NA	NA	NA	NA	NA	NA	NA	NA	NA
A0A8C0NCW0(APBB1IP)	NA	NA	NA	7069100	NA	NA	NA	NA	NA	NA	NA	NA
A0A8C0NCY0(FKBP5)	323470000	359940000	317560000	293720000	224140000	265830000	215750000	226370000	241430000	201940000	230000000	271910000
A0A8C0ND03(USO1)	553470000	577700000	557270000	584260000	490580000	426360000	584520000	565920000	523780000	392220000	415510000	408700000
A0A8C0ND12(HSD17B6)	NA	NA	NA	NA	6063400	NA	NA	NA	NA	NA	NA	NA
A0A8C0ND90(BAZ2B)	NA	NA	NA	NA	NA	NA	NA	21713000	NA	NA	NA	NA
A0A8C0NDB8(RAD23B)	453910000	469700000	474940000	605960000	650120000	624170000	501460000	539610000	527610000	566450000	724120000	531840000
A0A8C0NDC8(BAIAP2L1)	471730000	638380000	460910000	494930000	442280000	487100000	619570000	595210000	769180000	601040000	601330000	585530000
A0A8C0NDH8(UBE2I)	121210000	116680000	85506000	63096000	86619000	82229000	106700000	127620000	114810000	91550000	71761000	97569000
A0A8C0NDP7(--)	68482000	86820000	83192000	2634200	NA	2323900	121760000	108290000	72566000	3680400	4696700	7840900
A0A8C0NDQ0(--)	NA	NA	NA	NA	NA	NA	NA	NA	NA	NA	NA	NA
A0A8C0NDT4(--)	NA	NA	NA	NA	NA	NA	NA	NA	NA	NA	NA	11125000
A0A8C0NDY3(RAB43)	39786000	NA	NA	NA	NA	94736000	45662000	NA	NA	NA	NA	NA
A0A8C0NDY9(--)	50086000	45971000	42181000	30140000	23009000	30865000	48250000	45829000	52255000	29299000	18480000	19041000
A0A8C0NE16(ARHGAP20)	NA	NA	NA	NA	NA	NA	NA	NA	NA	NA	NA	12982000
A0A8C0NE40(PMS1)	28253000	23014000	NA	15135000	19111000	19579000	20865000	NA	30127000	22441000	13782000	26153000
A0A8C0NEA2(--)	NA	NA	NA	NA	NA	NA	NA	NA	NA	NA	NA	14741000
A0A8C0NEH1(ASMTL)	NA	NA	56014000	NA	NA	NA	NA	NA	NA	NA	NA	NA
A0A8C0NEH5(WIPI2)	NA	NA	NA	NA	NA	NA	39519000	NA	58669000	NA	NA	56554000
A0A8C0NEP7(FXR1)	100170000	122780000	118270000	112830000	68952000	93235000	128630000	105880000	117160000	81459000	101820000	55141000
A0A8C0NEZ8(WDFY1)	NA	NA	NA	NA	NA	NA	NA	NA	NA	NA	NA	53482000
A0A8C0NF12(TJP2)	NA	NA	NA	NA	NA	NA	908800	NA	NA	NA	NA	NA
A0A8C0NF75(--)	NA	NA	NA	NA	NA	NA	NA	NA	NA	NA	NA	NA
A0A8C0NF91(--)	NA	NA	NA	55583000	NA	NA	NA	NA	NA	NA	NA	NA
A0A8C0NFG8(TMEM70)	NA	NA	NA	NA	NA	NA	NA	NA	NA	1289900	NA	NA
A0A8C0NFQ0(--)	11219000	14502000	NA	NA	NA	NA	NA	16911000	16422000	8926400	NA	14757000
A0A8C0NGB5(--)	130380000	146180000	153530000	173360000	101760000	NA	109180000	139490000	134300000	163880000	93667000	76826000
A0A8C0NGH1(ABCC3)	NA	NA	NA	NA	NA	NA	NA	NA	NA	NA	2578800	NA
A0A8C0NGK4(PHKB)	11637000	10493000	9006200	NA	26558000	27058000	8722400	7389800	9861800	24660000	29395000	NA
A0A8C0NGL9(ZMYM4)	NA	NA	NA	NA	NA	NA	NA	NA	NA	NA	NA	4154100
A0A8C0NGN8(BAZ2A)	NA	NA	13555000	NA	NA	NA	NA	NA	NA	NA	NA	NA
A0A8C0NGQ5(--)	NA	NA	NA	NA	NA	NA	NA	4448100	NA	NA	NA	NA
A0A8C0NGQ9(PSMD8)	188000000	260510000	188780000	129670000	182050000	179460000	154220000	92120000	60399000	140500000	107620000	174630000
A0A8C0NGV3(PRKACB)	68194000	84563000	56989000	58994000	64440000	NA	48779000	36960000	NA	NA	NA	NA
A0A8C0NH34(--)	136510000	127290000	239780000	164180000	188800000	227940000	207490000	243540000	320560000	214820000	221070000	200450000
A0A8C0NH44(RFXAP)	NA	NA	NA	NA	NA	NA	NA	NA	NA	NA	NA	4223100
A0A8C0NH72(RNF7)	NA	NA	NA	NA	NA	NA	NA	NA	NA	NA	NA	6738700
A0A8C0NHD1(PSMA5)	635990000	597290000	566420000	478730000	420150000	364480000	881430000	787350000	675050000	349740000	528260000	485610000
A0A8C0NHK9(--)	NA	NA	NA	NA	NA	NA	NA	NA	NA	NA	NA	NA
A0A8C0NHL4(PROSC)	NA	NA	NA	NA	NA	NA	NA	NA	NA	NA	NA	10289000
A0A8C0NHS1(SPAST)	NA	NA	NA	NA	NA	NA	NA	NA	NA	NA	NA	3417900
A0A8C0NHW4(--)	149180000	136550000	NA	NA	NA	219370000	206680000	176690000	185390000	241740000	NA	NA
A0A8C0NHZ3(DPP8)	NA	NA	NA	NA	NA	NA	NA	NA	NA	15570000	NA	NA
A0A8C0NI19(RPP30)	86413000	76414000	67810000	112980000	118840000	120400000	67468000	74313000	52413000	100340000	95433000	113010000
A0A8C0NI20(--)	9666300	15027000	NA	10751000	14167000	11907000	13863000	17637000	NA	NA	9499800	NA
A0A8C0NI41(--)	NA	NA	NA	NA	NA	NA	10466000	NA	NA	NA	NA	NA
A0A8C0NI53(HACD3)	NA	NA	NA	NA	NA	NA	NA	NA	NA	NA	NA	27125000
A0A8C0NI57(--)	NA	NA	NA	NA	NA	NA	NA	NA	NA	NA	1615500	NA
A0A8C0NIB8(BORCS5)	NA	NA	NA	NA	28267000	NA	NA	NA	NA	NA	NA	NA
A0A8C0NIF2(RIOK2)	NA	NA	NA	56605000	52213000	60663000	NA	NA	NA	NA	NA	NA
A0A8C0NII4(--)	NA	NA	NA	NA	NA	NA	NA	NA	95954000	NA	NA	NA
A0A8C0NII8(XPC)	41674000	35177000	43862000	46304000	48681000	55800000	44883000	49235000	42678000	45466000	57141000	33966000
A0A8C0NIQ4(SENP3)	59652000	NA	48903000	NA	57196000	44117000	42643000	NA	NA	72265000	60983000	63434000
A0A8C0NIR3(PPP4R2)	272990000	250870000	245540000	186620000	174790000	190940000	239460000	246730000	254430000	186650000	146970000	161290000
A0A8C0NIU8(SENP7)	NA	NA	NA	NA	NA	NA	NA	NA	NA	NA	NA	13467000
A0A8C0NJ35(PIGH)	NA	NA	NA	NA	NA	NA	NA	NA	NA	NA	NA	1272300
A0A8C0NJ56(--)	25840000	25975000	NA	NA	NA	NA	NA	27883000	NA	NA	NA	NA
A0A8C0NJ63(--)	122800000	133080000	120180000	231080000	182850000	191050000	184580000	165820000	160710000	146920000	138130000	230420000
A0A8C0NJ70(--)	NA	NA	NA	20940000	NA	21893000	NA	NA	NA	NA	NA	12507000
A0A8C0NJA5(PEA15)	NA	NA	45996000	NA	32312000	24752000	NA	53101000	NA	NA	NA	NA
A0A8C0NJC4(DBT)	229470000	163710000	NA	181660000	187150000	177870000	98923000	142880000	86910000	154520000	248020000	195830000
A0A8C0NJE4(--)	15940000	NA	8301300	27266000	25408000	27497000	11933000	17986000	16054000	23581000	18837000	17998000
A0A8C0NJF7(RPF1)	NA	NA	NA	28437000	33899000	33849000	NA	NA	NA	38941000	36136000	33591000
A0A8C0NJG0(--)	139810000	136460000	166280000	167240000	116250000	193980000	182730000	208430000	239480000	121930000	90320000	158290000
A0A8C0NJH9(EXOC8)	106010000	127890000	136500000	119230000	105540000	109490000	93101000	146550000	113250000	132640000	116230000	114860000
A0A8C0NKI1(FMR1)	49339000	51861000	50859000	27517000	21580000	42285000	NA	49238000	NA	21917000	26815000	19802000
A0A8C0NKI3(SMCHD1)	104160000	97307000	70754000	90270000	121760000	122850000	84517000	77681000	82634000	99602000	121560000	88448000
A0A8C0NKI6(--)	148290000	145640000	206220000	131080000	114830000	103900000	321590000	357640000	327700000	98954000	52454000	44182000
A0A8C0NKM5(--)	63176000	66003000	57874000	52001000	59855000	46095000	44136000	75399000	67657000	45501000	56400000	56485000
A0A8C0NKN9(--)	194010000	177120000	187970000	296070000	257270000	260740000	227830000	233270000	214380000	347680000	326930000	251660000
A0A8C0NKS0(ZC3H18)	NA	12691000	NA	22187000	15892000	19398000	NA	NA	10086000	10618000	9610700	NA
A0A8C0NKT6(YIPF4)	NA	NA	NA	NA	NA	NA	NA	NA	NA	NA	NA	39862000
A0A8C0NKX6(--)	22900000	23023000	21277000	19324000	16804000	20062000	22810000	20590000	28286000	NA	NA	NA
A0A8C0NKZ2(--)	704680000	795950000	714360000	949290000	1051900000	1015300000	931720000	870530000	802620000	896350000	970210000	931650000
A0A8C0NL24(--)	694210000	664150000	722200000	745000000	842560000	741480000	752820000	636320000	719270000	661460000	892990000	740360000
A0A8C0NL39(--)	189430000	201650000	150900000	214840000	220860000	195130000	160930000	241430000	226700000	205310000	236790000	244420000
A0A8C0NL89(SLC6A6)	NA	NA	NA	14214000	NA	NA	NA	NA	NA	NA	NA	NA
A0A8C0NLC8(SNX21)	NA	NA	NA	NA	NA	NA	NA	NA	NA	9160700	NA	NA
A0A8C0NLE2(--)	507110000	497320000	573550000	473890000	530270000	417440000	521180000	562120000	525370000	484410000	502730000	516990000
A0A8C0NLH8(--)	NA	NA	NA	NA	NA	NA	24491000	NA	NA	NA	NA	NA
A0A8C0NLL3(ARHGDIA)	3977100000	4913700000	4462300000	4725500000	4275600000	4108800000	4099500000	4399600000	4510100000	4866900000	3994600000	3931500000
A0A8C0NLR7(HGS)	228030000	185330000	209730000	182130000	170250000	185980000	202280000	225990000	196550000	183710000	157160000	176120000
A0A8C0NLS3(--)	NA	NA	NA	NA	11885000	NA	NA	NA	NA	NA	NA	19793000
A0A8C0NLS8(LOC477562)	26717000	23393000	22817000	29589000	19017000	28789000	23561000	19668000	23660000	30746000	16144000	20822000
A0A8C0NLV0(--)	117760000	89238000	87718000	102740000	99468000	107350000	122660000	130230000	125890000	128320000	132510000	145780000
A0A8C0NLV9(SF3A3)	433460000	399860000	388160000	477380000	681590000	471900000	427370000	443370000	486720000	471950000	381280000	497100000
A0A8C0NM24(EDC4)	NA	NA	NA	NA	NA	NA	12723000	NA	NA	NA	NA	NA
A0A8C0NM75(STT3B)	135940000	119530000	150210000	207380000	183570000	199830000	109180000	126750000	NA	249440000	181740000	196770000
A0A8C0NMA5(CTH)	933130000	742250000	763930000	1019900000	1425800000	1306100000	803250000	766880000	868040000	1564300000	1678600000	1546900000
A0A8C0NMF4(SEPTIN6)	193910000	188770000	178830000	68333000	66967000	55602000	136100000	167190000	207080000	54414000	62540000	47066000
A0A8C0NMG5(--)	NA	NA	NA	NA	21728000	NA	NA	NA	NA	NA	NA	NA
A0A8C0NMH8(SMARCE1)	164110000	117720000	164340000	117070000	164010000	214100000	145540000	150410000	152800000	171010000	138360000	132990000
A0A8C0NMI5(CTSB)	371950000	375120000	317130000	111770000	181190000	183930000	244470000	238740000	180130000	63082000	52888000	83277000
A0A8C0NMJ9(--)	NA	NA	NA	NA	NA	NA	NA	NA	NA	NA	NA	NA
A0A8C0NMM2(DDX21)	3107300000	2644600000	2871600000	2673700000	2088100000	2539700000	2860900000	2965300000	3628100000	2838800000	3023400000	2364100000
A0A8C0NMP0(--)	2547800000	2542200000	2183000000	2385600000	2947600000	2441500000	2411000000	2301600000	2478000000	2385200000	2590600000	2551200000
A0A8C0NMR3(--)	240470000	201540000	171150000	208120000	189430000	177950000	178200000	209510000	175460000	164140000	183970000	156250000
A0A8C0NMR4(--)	123030000	103190000	104880000	NA	NA	48702000	61062000	NA	NA	NA	49941000	NA
A0A8C0NMV9(--)	38173000	40468000	24496000	35899000	44302000	48491000	NA	37722000	NA	43925000	53352000	29251000
A0A8C0NMX5(GNAS)	222130000	183490000	197720000	176160000	94710000	134330000	246220000	164100000	234020000	136290000	159870000	177770000
A0A8C0NN31(--)	23816000	21034000	22688000	22406000	8657000	14399000	20803000	18602000	8345200	12524000	12834000	14964000
A0A8C0NN36(NCDN)	16902000	21448000	29857000	21197000	NA	34852000	20037000	24039000	17895000	23413000	31427000	34465000
A0A8C0NN75(APP)	NA	NA	NA	NA	17523000	9212400	NA	NA	NA	18707000	NA	NA
A0A8C0NNB2(MAP1LC3B)	NA	NA	NA	NA	NA	NA	NA	NA	NA	NA	NA	119440000
A0A8C0NNC1(ZZEF1)	19158000	36087000	18403000	34125000	19464000	14504000	28777000	30877000	25505000	20789000	17806000	16355000
A0A8C0NNF7(CTSA)	120790000	101390000	157750000	220250000	156440000	126890000	97649000	106020000	111260000	144270000	127790000	130580000
A0A8C0NNJ7(--)	321360000	382830000	307760000	179290000	222980000	282560000	433050000	509510000	486850000	360600000	384530000	349890000
A0A8C0NNJ8(--)	NA	NA	NA	NA	NA	NA	NA	NA	NA	22218000	17250000	14936000
A0A8C0NNK5(NCOA1)	NA	NA	NA	NA	11477000	NA	NA	NA	NA	NA	NA	NA
A0A8C0NNN9(--)	22622000	18172000	15639000	18009000	26025000	17274000	NA	26286000	NA	NA	NA	NA
A0A8C0NNU3(--)	1928300000	2373100000	1764100000	2521000000	2581200000	2207900000	2058700000	2035200000	2465100000	2501400000	2279200000	2021100000
A0A8C0NNV7(APOOL)	NA	74532000	75742000	28665000	NA	50733000	40082000	41646000	40504000	43176000	25481000	32396000
A0A8C0NNW3(DYNC1LI1)	193910000	149490000	152740000	109760000	142580000	162900000	166110000	130610000	148080000	153440000	227620000	185800000
A0A8C0NP40(--)	29539000	36836000	NA	NA	NA	17317000	24058000	27021000	NA	27998000	22652000	NA
A0A8C0NPM5(LRRC8D)	26614000	30425000	29660000	28893000	25437000	32339000	25184000	37450000	33135000	36910000	37686000	36067000
A0A8C0NQ24(ZNF462)	NA	NA	NA	NA	28781000	21217000	NA	NA	NA	27927000	23629000	NA
A0A8C0NQ45(--)	187210000	135810000	124000000	247290000	213390000	200270000	198350000	169430000	189120000	168760000	215540000	207490000
A0A8C0NQ56(--)	29812000	31135000	39371000	NA	NA	NA	23817000	30267000	23819000	NA	NA	14961000
A0A8C0NQ82(--)	NA	NA	NA	NA	NA	NA	NA	NA	NA	NA	NA	NA
A0A8C0NQL1(--)	96066000	142190000	128640000	98728000	138430000	99323000	88512000	110440000	97439000	88882000	69774000	129450000
A0A8C0NQL4(MAX)	13604000	16132000	12143000	NA	NA	NA	11546000	17150000	16092000	NA	NA	NA
A0A8C0NQM6(ATP5F1A)	6626000000	8221100000	6525500000	10922000000	10940000000	10268000000	6668000000	7155700000	6595500000	9898800000	10745000000	9779200000
A0A8C0NQQ3(--)	NA	NA	NA	NA	NA	NA	NA	NA	NA	24046000	NA	NA
A0A8C0NQY5(MRE11)	NA	NA	NA	NA	NA	NA	NA	NA	10150000	NA	NA	NA
A0A8C0NR07(SLC25A15)	NA	NA	NA	NA	4483900	6038200	NA	NA	NA	NA	NA	4548300
A0A8C0NR54(--)	6012200000	5394500000	5004100000	4670100000	4321300000	5324900000	5876800000	5497800000	6386100000	4925400000	4655500000	4841300000
A0A8C0NR61(RBM14)	235860000	202110000	260330000	292870000	317200000	294850000	224060000	172250000	267320000	274770000	272860000	191550000
A0A8C0NRC3(CSNK1G1)	NA	NA	NA	NA	NA	NA	NA	NA	NA	NA	NA	3460500
A0A8C0NRD9(ATIC)	4290700000	4249900000	4187100000	4674500000	5063100000	5370300000	3530000000	3748400000	4000100000	4446000000	4823900000	4678900000
A0A8C0NRH5(--)	242300000	218630000	232810000	178510000	258110000	267440000	193160000	215510000	193600000	187060000	268330000	258530000
A0A8C0NRI8(AGL)	NA	28450000	NA	NA	46178000	35014000	NA	NA	NA	43015000	31362000	36297000
A0A8C0NRK7(--)	NA	NA	NA	NA	NA	NA	39816000	NA	NA	NA	NA	NA
A0A8C0NRL2(RHBDL2)	NA	NA	NA	18808000	17749000	NA	NA	NA	NA	NA	NA	20214000
A0A8C0NRZ8(SNX31)	53940000	39391000	75598000	NA	56591000	NA	76514000	85471000	123370000	67499000	NA	NA
A0A8C0NSC0(RPS19BP1)	125280000	NA	86652000	NA	136710000	NA	NA	99407000	116750000	33465000	44767000	NA
A0A8C0NSF7(--)	1129100000	1273100000	1152100000	1421100000	1553000000	1441700000	1068200000	1232300000	1035900000	1299900000	1548400000	1443300000
A0A8C0NSS6(--)	262100000	220320000	249090000	274180000	310520000	293200000	246580000	229080000	244880000	306370000	272880000	291540000
A0A8C0NST9(CCT4)	3662400000	4030900000	3176100000	5117400000	5158600000	4663700000	3548500000	3011400000	3420200000	4343800000	3964100000	4103200000
A0A8C0NSV2(UACA)	83077000	78386000	95860000	64126000	59190000	49146000	103940000	91383000	104250000	49897000	60451000	56101000
A0A8C0NT73(POP1)	71869000	66021000	71410000	107400000	116270000	104670000	94247000	49211000	75225000	159210000	120290000	147690000
A0A8C0NTB0(--)	53373000	NA	51095000	NA	NA	NA	13791000	NA	NA	44183000	NA	NA
A0A8C0NTC7(FBXO9)	NA	NA	NA	NA	NA	NA	NA	NA	NA	NA	1308200	NA
A0A8C0NTE1(ADSS)	1079000000	1065000000	1231200000	1466600000	1555400000	1605000000	1461500000	1380900000	1049700000	1847700000	1337400000	1538700000
A0A8C0NTG5(CENPS)	NA	NA	NA	NA	NA	NA	NA	NA	NA	NA	NA	5118300
A0A8C0NTS1(C4H1orf131)	NA	NA	NA	NA	NA	NA	NA	NA	NA	NA	NA	10368000
A0A8C0NTS7(--)	226070000	215350000	171180000	NA	NA	NA	NA	240450000	190330000	207720000	185380000	NA
A0A8C0NU48(CWF19L1)	165610000	112360000	152180000	173390000	106650000	127580000	128330000	125770000	143190000	121110000	134460000	137590000
A0A8C0NUC0(XRCC5)	103000000	97864000	102710000	212390000	154130000	165480000	142690000	130990000	143760000	163210000	243830000	218720000
A0A8C0NUF0(TRIP4)	NA	NA	NA	NA	NA	11178000	11728000	NA	16962000	NA	NA	NA
A0A8C0NUI1(EMSY)	NA	NA	NA	NA	21849000	NA	NA	NA	NA	NA	NA	NA
A0A8C0NUK7(--)	NA	NA	NA	NA	NA	NA	NA	NA	NA	17694000	21286000	NA
A0A8C0NUM0(PCYT2)	41780000	49329000	48785000	25728000	33669000	11242000	42226000	44679000	52098000	NA	35653000	28494000
A0A8C0NUP7(PTMA)	2215700000	2291100000	2395400000	468650000	560870000	407910000	2461200000	2735000000	2553000000	469350000	325580000	482260000
A0A8C0NUT0(FN3KRP)	27496000	41725000	26613000	30470000	33059000	NA	16941000	24544000	29060000	NA	NA	41305000
A0A8C0NUT7(FYTTD1)	20438000	31043000	21479000	NA	NA	NA	NA	22488000	23550000	26630000	18983000	50962000
A0A8C0NUY1(TELO2)	NA	NA	NA	NA	NA	NA	NA	NA	NA	NA	NA	11794000
A0A8C0NV04(--)	NA	NA	NA	56988000	63037000	41799000	NA	NA	NA	45690000	45809000	51303000
A0A8C0NV79(--)	NA	NA	NA	NA	NA	NA	NA	NA	NA	NA	NA	16209000
A0A8C0NVE3(--)	NA	NA	NA	41748000	NA	31616000	NA	NA	NA	37601000	29280000	27227000
A0A8C0NVP6(CNN2)	72434000	122420000	126050000	141160000	137370000	113210000	93537000	81393000	79481000	93389000	NA	130110000
A0A8C0NVQ4(BIN3)	NA	NA	NA	NA	NA	NA	NA	NA	NA	NA	NA	15523000
A0A8C0NVQ5(--)	20937000	NA	NA	32315000	24915000	38255000	NA	NA	NA	NA	NA	NA
A0A8C0NVR6(--)	4385900000	3282600000	3641600000	3406800000	2593300000	4129000000	4306800000	4219800000	4745500000	2124600000	2247000000	3035500000
A0A8C0NVX9(VPS36)	75347000	NA	108670000	118230000	171750000	133870000	150370000	99112000	94779000	132150000	102500000	121560000
A0A8C0NW98(--)	84210000	94035000	86401000	100700000	122030000	93245000	97217000	86195000	91644000	107070000	128570000	112500000
A0A8C0NWJ2(MEPCE)	54075000	47178000	53613000	70213000	56361000	60300000	53233000	55563000	63539000	61309000	65894000	66982000
A0A8C0NWV8(CCAR2)	1366700000	1269900000	1067500000	1218800000	1277400000	1214000000	1409900000	1105800000	1129900000	954840000	1134700000	1118000000
A0A8C0NWW9(--)	69955000	71808000	76644000	71814000	75289000	90687000	47957000	74818000	65278000	104200000	107820000	76668000
A0A8C0NWZ0(--)	340130000	427410000	446870000	265820000	298060000	200460000	339900000	422720000	522850000	286250000	207610000	182660000
A0A8C0NX07(UBXN7)	81944000	95887000	79548000	90066000	122310000	121840000	89370000	75466000	95115000	116310000	106920000	100330000
A0A8C0NX13(--)	37587000	49640000	50128000	50667000	82057000	41258000	28761000	79504000	NA	50147000	NA	68418000
A0A8C0NX63(--)	NA	NA	NA	29726000	26156000	NA	NA	NA	NA	NA	NA	NA
A0A8C0NX81(EIF2S2)	1632500000	1608100000	1651900000	1373700000	1320400000	1542000000	1669700000	1546200000	1661300000	1441700000	1753500000	1335900000
A0A8C0NXA3(UQCRC1)	414180000	239000000	306100000	352290000	369090000	430600000	473500000	250560000	673840000	451700000	373070000	491130000
A0A8C0NXC3(CEP170)	NA	NA	NA	NA	NA	NA	NA	NA	NA	NA	NA	4118900
A0A8C0NXL0(--)	NA	NA	NA	NA	NA	NA	NA	NA	NA	NA	NA	NA
A0A8C0NXL6(TUBB4A)	1696900000	2612900000	1593300000	3001500000	2447900000	1861600000	2195100000	2063100000	1981800000	3131400000	2739300000	2343900000
A0A8C0NXN8(MOB2)	NA	NA	48196000	NA	NA	NA	NA	NA	NA	NA	NA	NA
A0A8C0NXR4(--)	NA	NA	NA	NA	NA	NA	NA	NA	NA	NA	NA	NA
A0A8C0NXS0(LIG3)	69217000	65131000	48154000	55509000	72432000	54909000	79890000	56192000	54932000	64238000	52029000	54813000
A0A8C0NXS3(ATP11C)	28709000	30019000	26349000	44439000	35163000	52341000	31337000	25393000	42844000	61447000	41802000	44518000
A0A8C0NXW5(CLPX)	190860000	211820000	183900000	250620000	273870000	236500000	176870000	237640000	191380000	202580000	233440000	216480000
A0A8C0NXX9(IER3IP1)	NA	NA	NA	NA	NA	NA	NA	NA	NA	NA	NA	125220000
A0A8C0NY81(--)	NA	NA	NA	NA	NA	NA	NA	NA	27541000	NA	NA	NA
A0A8C0NYC1(HUS1)	NA	10242000	NA	6700900	9495700	10258000	NA	13780000	NA	NA	8568700	8762400
A0A8C0NYD1(--)	NA	NA	NA	24749000	20882000	19229000	NA	NA	NA	23207000	27309000	28799000
A0A8C0NYE0(LRCH4)	24248000	22591000	24195000	NA	NA	NA	NA	24064000	20486000	NA	NA	NA
A0A8C0NYU8(--)	NA	NA	NA	NA	NA	NA	NA	NA	NA	NA	NA	NA
A0A8C0NYZ7(TRPV4)	113870000	122460000	101190000	176070000	184360000	215570000	88378000	92620000	74492000	192550000	139740000	123610000
A0A8C0NZ37(--)	847810000	886420000	725240000	1043200000	807870000	710060000	832920000	753170000	796630000	879960000	800840000	923610000
A0A8C0NZ53(ABCD4)	NA	NA	NA	NA	NA	NA	NA	NA	NA	NA	NA	9053200
A0A8C0NZG9(INTS6)	14488000	NA	NA	19382000	21268000	31848000	23945000	NA	14423000	29588000	25412000	27870000
A0A8C0NZR2(NDUFA4)	NA	NA	NA	NA	NA	NA	NA	NA	NA	NA	NA	94109000
A0A8C0NZT0(ACTR3)	2253400000	1764500000	1858700000	1908600000	1709500000	1786300000	1889700000	2071900000	2255700000	1813100000	1851300000	2021300000
A0A8C0NZX7(--)	NA	NA	NA	NA	NA	NA	NA	NA	NA	8749000	NA	NA
A0A8C0P0B2(VDAC2)	2811900000	2705200000	2091800000	2004300000	2374900000	2127300000	2063600000	2292900000	2032800000	1959300000	2350600000	2369800000
A0A8C0P0K1(--)	NA	50842000	43011000	48293000	69446000	80280000	NA	55463000	35510000	56981000	53939000	56519000
A0A8C0P0L7(MACF1)	NA	NA	NA	NA	NA	NA	NA	NA	NA	30380000	NA	NA
A0A8C0P0P7(LPCAT3)	117590000	120440000	122390000	110600000	86158000	119200000	116220000	111630000	84295000	81809000	107750000	78505000
A0A8C0P0U6(TSC22D4)	NA	NA	NA	NA	NA	NA	NA	NA	NA	NA	NA	14342000
A0A8C0P0X7(--)	107090000	123590000	94748000	100360000	98666000	124020000	93951000	125930000	89891000	95583000	109280000	76770000
A0A8C0P0Y1(C1QBP)	186290000	193420000	155310000	200600000	257030000	250920000	242590000	168290000	171050000	247780000	307710000	316460000
A0A8C0P1B0(CAPN5)	22602000	NA	NA	NA	NA	NA	NA	NA	NA	NA	NA	NA
A0A8C0P1H1(KCTD14)	NA	NA	NA	NA	NA	NA	NA	NA	NA	NA	NA	26981000
A0A8C0P2D9(SP100)	26518000	35574000	33891000	19601000	20361000	19759000	49483000	65610000	73922000	17443000	15800000	NA
A0A8C0P2M9(TUSC3)	40493000	45061000	39851000	72821000	54835000	48531000	39874000	49515000	40504000	60044000	49089000	30838000
A0A8C0P2V6(--)	52713000	42511000	54433000	NA	NA	NA	46858000	43055000	45499000	NA	NA	NA
A0A8C0P3D6(--)	NA	NA	NA	NA	NA	NA	NA	NA	NA	NA	NA	NA
A0A8C0P3K1(USP5)	717850000	766610000	869480000	921510000	769340000	711490000	1209600000	877830000	1147500000	879590000	756060000	748690000
A0A8C0P3P2(COG6)	80836000	76384000	58594000	80491000	92571000	87109000	81066000	50353000	64160000	90199000	70364000	97656000
A0A8C0P3P4(EP400)	NA	NA	NA	NA	NA	NA	NA	NA	NA	NA	NA	98322000
A0A8C0P3R9(FLNB)	14110000000	14604000000	14737000000	14382000000	14609000000	14484000000	14855000000	15944000000	14843000000	14421000000	15105000000	14849000000
A0A8C0P3T1(GIT2)	37133000	37179000	51219000	21107000	37539000	37514000	38600000	59791000	48417000	18221000	24422000	NA
A0A8C0P4B0(APMAP)	314650000	349810000	341270000	456960000	497560000	362880000	264650000	284110000	275110000	412580000	459960000	367660000
A0A8C0P4B6(EPB41L5)	38931000	46322000	47425000	48519000	54108000	48356000	28353000	42528000	32684000	39552000	35965000	35090000
A0A8C0P4F9(GCC2)	166790000	155810000	138750000	89298000	97435000	123580000	137560000	115750000	158800000	122310000	97612000	76200000
A0A8C0P4H8(--)	85499000	96516000	93807000	68538000	98534000	102800000	95961000	95306000	90091000	93337000	77087000	59796000
A0A8C0P4I5(PPAT)	NA	148550000	109960000	206950000	234470000	192950000	118030000	NA	124840000	219540000	278290000	182800000
A0A8C0P4K1(--)	17614000	12339000	11338000	28454000	25743000	37739000	NA	NA	NA	47212000	44385000	44829000
A0A8C0P4L9(HIRA)	8267700	9546100	7503500	NA	NA	NA	NA	NA	NA	NA	NA	NA
A0A8C0P4N0(--)	NA	NA	NA	NA	NA	NA	NA	NA	NA	NA	NA	7958900
A0A8C0P4U1(DDA1)	NA	NA	27935000	NA	NA	NA	NA	NA	NA	NA	NA	NA
A0A8C0P4Y3(ADH5)	559940000	497830000	564180000	297490000	229010000	246400000	539290000	555710000	528110000	231350000	266560000	291620000
A0A8C0P5A1(--)	NA	NA	NA	NA	NA	NA	16445000	NA	NA	NA	NA	NA
A0A8C0P5C4(--)	98869000	NA	107920000	86132000	81829000	99086000	NA	NA	101200000	77164000	81282000	50369000
A0A8C0P5E8(WDR11)	205750000	211830000	211870000	193590000	226510000	212330000	226690000	202510000	221700000	224990000	221020000	223050000
A0A8C0P5E9(PGD)	6997800000	7464600000	6778500000	6393800000	6919600000	7520600000	6019300000	6575600000	5619200000	7846400000	8360400000	6027800000
A0A8C0P5H9(LOC477944)	262850000	342160000	329070000	201860000	223200000	171290000	380120000	357930000	253470000	310290000	331960000	406330000
A0A8C0P5P0(--)	276020000	199450000	274940000	185930000	128170000	123190000	237510000	179730000	242850000	160400000	161930000	122020000
A0A8C0P5R4(--)	30658000	NA	41843000	NA	NA	NA	36517000	NA	NA	NA	NA	NA
A0A8C0P5R6(KLHL11)	NA	26729000	NA	NA	NA	NA	NA	NA	NA	NA	NA	NA
A0A8C0P5W3(SRRT)	225430000	150010000	211920000	127600000	120590000	133410000	184380000	236620000	201980000	141350000	120530000	85775000
A0A8C0P5X6(ARPP19)	152360000	148660000	162020000	144570000	158090000	128820000	160570000	151160000	148470000	200230000	196740000	143550000
A0A8C0P5Y9(GPN3)	41509000	NA	NA	NA	NA	27387000	54653000	47913000	51528000	8725100	7962700	18529000
A0A8C0P6A5(SP140)	10564000	NA	NA	12753000	NA	NA	26447000	NA	NA	27185000	NA	13490000
A0A8C0P6B3(--)	NA	NA	NA	NA	NA	NA	NA	NA	NA	NA	NA	32790000
A0A8C0P6E0(--)	NA	NA	NA	NA	NA	NA	NA	18650000	NA	56995000	NA	NA
A0A8C0P6F9(KCTD9)	NA	NA	NA	NA	NA	NA	NA	NA	13240000	NA	NA	NA
A0A8C0P6K8(SLC25A11)	255290000	246860000	247190000	351000000	433990000	361610000	254210000	191180000	224320000	365940000	461800000	365480000
A0A8C0P6Q2(NDUFAF1)	NA	NA	NA	NA	NA	NA	NA	NA	5653700	NA	NA	NA
A0A8C0P6W8(EIF4E)	808370000	724130000	931040000	567530000	627730000	690160000	664040000	849380000	749210000	654600000	742870000	683270000
A0A8C0P7A3(DLG1)	95975000	97950000	111340000	110360000	113590000	104840000	102790000	107100000	81276000	103940000	72046000	82505000
A0A8C0P7E2(PDE12)	281640000	260230000	247130000	262730000	255040000	281090000	277430000	258530000	283280000	272490000	295140000	300890000
A0A8C0P7G2(RALGAPA2)	NA	NA	NA	19620000	NA	NA	NA	NA	NA	NA	NA	NA
A0A8C0P7I5(RPS6KA3)	64008000	85432000	84462000	81501000	100190000	119740000	77921000	59670000	79072000	75499000	81767000	94286000
A0A8C0P7I7(--)	51232000	83818000	56809000	118970000	116040000	106240000	30915000	NA	16489000	107760000	91863000	96202000
A0A8C0P7N6(--)	33022000	NA	NA	106770000	69125000	77204000	37315000	39625000	66330000	64557000	68449000	63467000
A0A8C0P7R0(--)	55557000	38663000	57054000	32825000	NA	NA	31502000	37726000	60879000	38970000	44125000	37746000
A0A8C0P8A3(--)	311560000	339230000	297240000	307530000	305100000	242830000	223380000	280400000	231450000	342220000	299090000	332700000
A0A8C0P8R2(TSC22D1)	NA	NA	NA	NA	NA	NA	NA	NA	NA	NA	NA	4653200
A0A8C0P8V6(--)	NA	NA	NA	NA	NA	22791000	NA	NA	NA	NA	NA	NA
A0A8C0P9I7(P3H1)	57094000	48558000	54662000	39924000	57555000	35886000	38283000	44719000	58331000	35337000	37516000	NA
A0A8C0P9M1(MCM4)	828610000	753270000	760430000	1247000000	1482100000	1500100000	820950000	905030000	702020000	1311900000	1467000000	1070300000
A0A8C0P9M4(RHOG)	249210000	266510000	289030000	229540000	181960000	160790000	269010000	264490000	250160000	191360000	174550000	187910000
A0A8C0P9Q2(--)	257600000	264180000	255790000	300460000	278330000	295400000	332970000	301600000	333720000	296480000	267600000	260370000
A0A8C0P9S0(ACO2)	752010000	705660000	896390000	708500000	792470000	743230000	732750000	853680000	766060000	824410000	660330000	804810000
A0A8C0P9S2(SCMH1)	NA	NA	NA	NA	NA	NA	NA	NA	NA	NA	NA	NA
A0A8C0P9S7(ZMYND8)	56695000	NA	56937000	40257000	32476000	28047000	35540000	24092000	NA	24579000	31380000	43775000
A0A8C0P9T7(NOC4L)	54987000	53964000	41778000	103280000	121390000	114990000	61016000	46619000	61194000	114800000	112580000	147740000
A0A8C0P9U7(--)	NA	NA	NA	NA	11504000	NA	NA	NA	NA	NA	NA	NA
A0A8C0P9X6(--)	NA	NA	NA	16520000	9886100	NA	NA	NA	NA	NA	18217000	NA
A0A8C0P9Y6(--)	31125000	31440000	35051000	22086000	16674000	NA	29776000	23954000	NA	NA	NA	NA
A0A8C0P022(--)	49101000	NA	55439000	NA	NA	NA	69052000	59940000	49610000	NA	NA	NA
A0A8C0P040(APAF1)	NA	NA	NA	22085000	NA	NA	NA	18118000	NA	NA	NA	NA
A0A8C0P057(--)	NA	NA	NA	NA	NA	NA	1320200	NA	NA	NA	NA	NA
A0A8C0P067(ANXA4)	1628500000	1268900000	1293100000	1582300000	1543600000	1748700000	1704800000	1263100000	1424000000	1976000000	1679600000	1993700000
A0A8C0P081(NEK1)	NA	NA	NA	NA	NA	NA	NA	NA	NA	NA	1777200	NA
A0A8C0P095(PLXNA2)	23460000	23744000	19980000	37363000	52541000	NA	17601000	37495000	17567000	50654000	82959000	60756000
A0A8C0P102(--)	NA	NA	NA	NA	NA	NA	NA	NA	NA	4354300	NA	NA
A0A8C0P136(QSER1)	NA	60147000	45556000	NA	NA	NA	35857000	57014000	NA	NA	NA	NA
A0A8C0P164(--)	732210000	657590000	841280000	803250000	757130000	730970000	662110000	587850000	701600000	865150000	722590000	739860000
A0A8C0P172(--)	41891000	NA	NA	41108000	49812000	45032000	40318000	NA	47156000	NA	36814000	44593000
A0A8C0P174(PGLS)	478630000	452310000	446390000	611980000	546000000	508470000	454690000	475890000	422720000	547070000	595530000	568140000
A0A8C0P182(CHD1)	60665000	44699000	83512000	55807000	80078000	79403000	64990000	55187000	67429000	65976000	71269000	52959000
A0A8C0P223(CBR4)	NA	NA	NA	NA	NA	NA	NA	NA	NA	NA	NA	21038000
A0A8C0P269(CLCN3)	NA	NA	NA	NA	23979000	37708000	NA	NA	NA	NA	NA	30779000
A0A8C0P363(ZMAT3)	NA	NA	NA	NA	NA	NA	NA	NA	NA	NA	NA	3375700
A0A8C0P483(--)	NA	NA	NA	NA	NA	NA	NA	NA	NA	NA	NA	2004900
A0A8C0P543(DHX37)	71627000	52648000	47883000	81116000	72939000	63606000	59631000	54048000	76816000	77081000	79442000	75273000
A0A8C0P547(INTS10)	NA	NA	NA	NA	NA	NA	NA	NA	NA	13623000	NA	NA
A0A8C0P575(--)	106490000	119060000	105330000	118250000	77053000	131830000	95767000	128430000	117020000	173500000	205720000	178320000
A0A8C0P591(--)	46824000	NA	NA	44302000	69062000	73009000	42941000	NA	42015000	55901000	77654000	50774000
A0A8C0P625(LYPLAL1)	53753000	80825000	NA	64708000	65701000	72462000	88490000	68852000	53951000	NA	62678000	79367000
A0A8C0P652(--)	NA	NA	NA	NA	NA	NA	NA	NA	NA	16858000	NA	17412000
A0A8C0P654(RSF1)	34608000	28277000	26224000	19992000	30301000	21971000	53599000	31122000	46060000	20836000	16057000	22597000
A0A8C0P735(--)	32446000	25573000	36809000	31580000	43251000	NA	28561000	28545000	31766000	25122000	NA	NA
A0A8C0P754(SMYD5)	144900000	141840000	132240000	205810000	234450000	245270000	242090000	172690000	167580000	193420000	192040000	195720000
A0A8C0P772(--)	NA	NA	NA	NA	NA	NA	NA	NA	NA	12718000	NA	NA
A0A8C0P775(DZIP3)	NA	NA	NA	NA	NA	NA	NA	NA	NA	NA	NA	46380000
A0A8C0P821(RAB14)	485640000	728740000	596860000	811030000	913520000	786840000	517640000	715990000	483950000	994560000	835820000	818840000
A0A8C0P945(UBR5)	165220000	210390000	147300000	187430000	244120000	267520000	194690000	167150000	187320000	232020000	219460000	237380000
A0A8C0PA60(--)	74483000	112980000	NA	112040000	65935000	84123000	99682000	103380000	88903000	54377000	43416000	51270000
A0A8C0PA67(--)	22008000	NA	NA	NA	NA	NA	NA	NA	NA	NA	NA	NA
A0A8C0PAE9(--)	31971000	32771000	34167000	19163000	24517000	25278000	52611000	32031000	28851000	35494000	31828000	40917000
A0A8C0PAF3(KATNAL1)	NA	NA	NA	NA	NA	NA	NA	NA	NA	NA	NA	21585000
A0A8C0PAM2(--)	583670000	490600000	473150000	553130000	576230000	480210000	454670000	420840000	467380000	375850000	419910000	490460000
A0A8C0PAN1(--)	NA	23820000	NA	55017000	NA	55570000	NA	NA	NA	NA	NA	33270000
A0A8C0PAQ3(CAPRIN1)	1057100000	1164900000	1145800000	1109300000	989700000	1258700000	1269100000	1245800000	1366800000	1142700000	939130000	963480000
A0A8C0PAQ6(SDHAF2)	NA	NA	40354000	98816000	65614000	101660000	NA	NA	NA	61373000	NA	101610000
A0A8C0PAT2(CCND1)	37244000	NA	NA	NA	11497000	15481000	22219000	23448000	47537000	27796000	26472000	27310000
A0A8C0PAW0(--)	NA	NA	NA	NA	NA	NA	NA	NA	NA	NA	NA	50452000
A0A8C0PAX5(ACADSB)	151090000	164160000	139710000	212970000	196420000	227120000	168520000	139050000	158780000	151880000	147310000	121220000
A0A8C0PAZ4(--)	669570000	837480000	653830000	687330000	915930000	880410000	692480000	759770000	628160000	819300000	812500000	874920000
A0A8C0PB15(--)	267840000	314050000	251260000	156990000	157800000	189940000	308080000	289560000	284720000	202430000	126670000	164000000
A0A8C0PB20(S100A14)	538770000	384860000	344900000	256030000	213870000	228720000	432120000	467530000	426060000	229420000	222190000	601110000
A0A8C0PB37(KRT89)	NA	NA	NA	NA	NA	NA	NA	NA	NA	7148300	NA	NA
A0A8C0PB47(RHEB)	NA	366990000	329100000	NA	359780000	NA	NA	NA	NA	NA	NA	NA
A0A8C0PB83(EFHD1)	493000000	414520000	339610000	274420000	310730000	289780000	440870000	477020000	529450000	230880000	308960000	174600000
A0A8C0PB88(--)	NA	NA	NA	NA	NA	NA	NA	NA	NA	NA	NA	2776000
A0A8C0PBD4(PNPLA8)	16635000	NA	NA	NA	19464000	21506000	NA	NA	NA	22024000	16674000	NA
A0A8C0PBG1(AHCYL2)	NA	24805000	NA	NA	NA	NA	NA	NA	NA	NA	NA	NA
A0A8C0PBL5(MTMR3)	37307000	30056000	27683000	32391000	36141000	28593000	36405000	32465000	18300000	44511000	38435000	37923000
A0A8C0PBR2(TPD52L2)	157510000	188200000	170170000	90509000	84756000	160370000	204340000	227920000	187030000	104030000	89967000	68752000
A0A8C0PBT1(EEF1D)	3243700000	3068500000	2805700000	2369900000	2388500000	2983600000	2610700000	2228800000	2439400000	2478100000	2342000000	3031200000
A0A8C0PBV4(UBE2Q2)	NA	NA	NA	NA	77366000	NA	NA	NA	NA	85627000	108910000	63883000
A0A8C0PBW8(--)	791750000	757820000	785570000	1073700000	814640000	1255600000	753300000	629810000	764900000	814150000	847970000	920150000
A0A8C0PC42(DCTN6)	NA	36951000	NA	NA	NA	NA	29485000	NA	35441000	19557000	NA	NA
A0A8C0PC84(FNTA)	147330000	136760000	179530000	131150000	158580000	178790000	114460000	100040000	121240000	165510000	189210000	84527000
A0A8C0PCF8(NDUFS8)	NA	37737000	28854000	170510000	287200000	186640000	39848000	43366000	50712000	246240000	234660000	216700000
A0A8C0PCG6(--)	NA	NA	NA	NA	NA	NA	14462000	NA	NA	NA	NA	NA
A0A8C0PCI3(--)	308090000	314760000	250310000	699730000	787450000	708370000	328580000	415070000	259710000	557270000	777130000	489160000
A0A8C0PCJ2(--)	746410000	801290000	821830000	782630000	678990000	798790000	717370000	874490000	838170000	724670000	728150000	682890000
A0A8C0PCN9(LDHA)	25068000000	20430000000	27340000000	21648000000	16727000000	18569000000	20588000000	20083000000	22597000000	16502000000	16491000000	17767000000
A0A8C0PCQ1(GFER)	NA	NA	NA	NA	NA	NA	NA	NA	11161000	NA	NA	NA
A0A8C0PCX6(DPM3)	NA	NA	NA	NA	NA	NA	NA	NA	NA	NA	7493400	NA
A0A8C0PD06(ANKRD28)	128230000	95827000	115010000	103620000	74284000	86521000	87189000	115660000	101100000	70344000	77587000	49534000
A0A8C0PD34(--)	24284000	21372000	25245000	25969000	28222000	30949000	22288000	16956000	21677000	28812000	21987000	23215000
A0A8C0PD42(NBEAL1)	NA	NA	NA	9747700	8668000	NA	NA	NA	12177000	12028000	NA	8984500
A0A8C0PD71(SMARCC1)	202590000	180990000	137730000	181270000	189540000	255110000	229660000	200930000	193760000	214050000	199210000	181080000
A0A8C0PD76(AAAS)	99727000	131190000	144930000	242540000	213850000	214140000	182020000	123960000	139350000	232500000	197560000	180200000
A0A8C0PDB7(LAMP1)	NA	NA	NA	NA	NA	NA	NA	NA	NA	NA	22516000	NA
A0A8C0PDC7(SFR1)	NA	NA	NA	NA	NA	NA	NA	NA	NA	NA	NA	19976000
A0A8C0PDH8(CLASP1)	89084000	98794000	100590000	110900000	135300000	86409000	80439000	96723000	104760000	110690000	110990000	106240000
A0A8C0PDQ4(CASP6)	200610000	220150000	186440000	261060000	307980000	204960000	219090000	175120000	161150000	334510000	252270000	229960000
A0A8C0PDR9(MYO19)	43642000	28691000	50965000	34738000	20583000	22034000	NA	37830000	51912000	35654000	25661000	33354000
A0A8C0PDU9(PTPRA)	NA	NA	NA	34088000	27529000	22818000	NA	NA	NA	30304000	33886000	28831000
A0A8C0PDZ7(ZFYVE19)	75124000	94674000	68395000	88791000	83733000	103500000	70282000	90259000	NA	70200000	99039000	78274000
A0A8C0PE22(C2CD5)	27185000	37546000	NA	42157000	53406000	41121000	36935000	NA	NA	42374000	26886000	34910000
A0A8C0PEN9(ADNP)	55802000	42331000	35552000	65422000	75666000	68137000	66557000	41318000	25683000	55770000	64381000	53382000
A0A8C0PEQ5(DIP2B)	25265000	19931000	51509000	41064000	28488000	NA	NA	NA	NA	33201000	19317000	28720000
A0A8C0PEQ7(--)	88303000	116150000	107020000	50298000	68397000	62031000	94984000	110030000	78896000	126940000	71828000	49139000
A0A8C0PET5(--)	NA	NA	NA	NA	NA	NA	NA	NA	NA	NA	NA	NA
A0A8C0PF77(SEC23IP)	329850000	403050000	274640000	320030000	313160000	375050000	348750000	322790000	286430000	348950000	316930000	303730000
A0A8C0PFA6(--)	115640000	166430000	170640000	NA	NA	NA	NA	172930000	238680000	NA	NA	NA
A0A8C0PFF8(ETFA)	961100000	831860000	811540000	973940000	1068700000	1111400000	899070000	912260000	784670000	1101900000	812750000	991810000
A0A8C0PFS8(--)	NA	NA	42983000	35862000	31272000	32112000	37773000	NA	NA	45464000	42053000	51016000
A0A8C0PFU1(SYNE2)	206550000	164340000	233800000	287620000	277830000	277870000	208820000	155430000	191170000	268210000	299370000	311270000
A0A8C0PFY2(PI4KA)	49519000	49439000	41634000	62826000	68829000	49800000	47530000	54788000	47819000	47407000	66026000	44389000
A0A8C0PG13(--)	NA	NA	NA	NA	NA	NA	NA	NA	20492000	NA	NA	NA
A0A8C0PG33(--)	NA	NA	NA	NA	NA	NA	NA	7861200	NA	NA	NA	NA
A0A8C0PGA7(--)	52434000	69481000	50920000	43402000	75792000	66690000	67325000	59352000	69815000	57576000	58806000	43002000
A0A8C0PGB1(DNAJB1)	431720000	424520000	384810000	335680000	384070000	406100000	458550000	460430000	423790000	435030000	389820000	373380000
A0A8C0PGJ2(RIOX1)	68299000	116320000	100750000	80884000	133310000	95585000	138150000	121670000	91772000	74723000	81260000	62164000
A0A8C0PGW8(--)	NA	NA	NA	NA	NA	NA	NA	3895400	NA	NA	NA	NA
A0A8C0PGX2(--)	NA	NA	68055000	NA	NA	NA	63953000	NA	NA	28460000	NA	NA
A0A8C0PGY5(XAB2)	180390000	94373000	135100000	109130000	136220000	126550000	124890000	192440000	213320000	110440000	99621000	138050000
A0A8C0PH12(HDLBP)	789240000	887150000	854730000	1025600000	1075400000	1154500000	1023700000	813220000	854390000	1047800000	952100000	855550000
A0A8C0PH21(--)	63130000	62125000	49978000	93931000	91472000	104810000	37191000	42640000	38887000	93826000	95902000	121210000
A0A8C0PH27(--)	NA	NA	NA	33497000	31595000	35355000	37468000	NA	19742000	50340000	49124000	56473000
A0A8C0PH33(--)	12192000	NA	NA	NA	NA	NA	NA	NA	12132000	NA	NA	NA
A0A8C0PHC2(PARD6B)	130120000	119090000	126520000	135570000	123810000	97249000	90715000	152220000	102790000	189510000	163640000	129840000
A0A8C0PHF9(--)	264850000	218240000	NA	229610000	344660000	295260000	198060000	246630000	255600000	298890000	320140000	221150000
A0A8C0PHH3(TRAPPC10)	NA	NA	38069000	NA	NA	44531000	36460000	NA	NA	NA	NA	NA
A0A8C0PHJ7(TEAD1)	NA	19705000	17962000	NA	NA	NA	17726000	NA	NA	29680000	32442000	17932000
A0A8C0PHL7(--)	84629000	72153000	85538000	56192000	69191000	114470000	128590000	93247000	75730000	131060000	78613000	NA
A0A8C0PHN1(FDPS)	NA	NA	NA	NA	NA	NA	NA	NA	NA	NA	NA	NA
A0A8C0PHP1(YTHDC1)	83428000	100070000	99037000	69493000	68432000	67996000	86132000	97638000	129180000	74065000	80046000	62697000
A0A8C0PHT5(NDUFAF6)	9556200	NA	NA	NA	NA	NA	8820400	NA	NA	NA	NA	NA
A0A8C0PHU3(--)	NA	51308000	NA	NA	NA	31220000	NA	NA	NA	23018000	NA	38652000
A0A8C0PHV3(--)	168570000	168150000	144970000	271150000	323780000	424580000	191590000	176030000	190770000	363830000	315070000	265070000
A0A8C0PI22(--)	NA	NA	NA	NA	NA	114030000	NA	NA	NA	NA	86574000	NA
A0A8C0PI27(--)	NA	NA	NA	NA	9899400	10692000	NA	NA	NA	6314000	8723700	NA
A0A8C0PI44(MICAL2)	34828000	38050000	28050000	NA	35838000	NA	39345000	45587000	33139000	21789000	30353000	32144000
A0A8C0PI51(--)	33034000	41860000	35234000	41296000	28137000	37631000	41905000	39298000	32729000	31712000	34004000	29027000
A0A8C0PI62(PROCR)	205430000	237320000	206880000	67708000	62003000	66903000	237430000	125950000	161530000	147490000	117200000	124910000
A0A8C0PIC9(--)	75474000	NA	62450000	58631000	62929000	59092000	95832000	NA	NA	NA	71528000	45861000
A0A8C0PID0(--)	NA	22637000	11480000	NA	NA	NA	NA	27874000	NA	NA	NA	NA
A0A8C0PID5(PDCD6IP)	1138800000	1167800000	1259100000	1047200000	1011500000	1051700000	926700000	1068100000	913880000	1292600000	1388800000	1261500000
A0A8C0PIF4(--)	137180000	107070000	118830000	113420000	137770000	152580000	160830000	139910000	162450000	116660000	98085000	127070000
A0A8C0PIJ0(SLC4A2)	164590000	198290000	183940000	163890000	141340000	142180000	256770000	244140000	213400000	269870000	269150000	246270000
A0A8C0PIL6(--)	83102000	89027000	84282000	96513000	93676000	83210000	84640000	128870000	94485000	117400000	80438000	79089000
A0A8C0PIP1(SSH1)	NA	NA	NA	NA	2807200	NA	NA	NA	NA	NA	NA	NA
A0A8C0PIQ2(AP2A2)	1037200000	968820000	1008200000	1144300000	1075300000	1095000000	912620000	842040000	938160000	1010100000	1251100000	1184300000
A0A8C0PJ10(INTS8)	NA	NA	NA	NA	18349000	NA	NA	NA	NA	21715000	NA	NA
A0A8C0PJ51(--)	NA	NA	5103200	NA	NA	NA	NA	NA	NA	NA	NA	NA
A0A8C0PJ71(--)	415510000	503620000	368760000	388800000	460830000	474870000	368780000	374660000	426900000	563390000	490590000	427790000
A0A8C0PJ90(--)	NA	NA	NA	NA	NA	NA	NA	NA	20041000	NA	NA	NA
A0A8C0PJB9(--)	NA	NA	NA	NA	NA	NA	NA	NA	NA	NA	NA	13149000
A0A8C0PJJ6(PPM1F)	NA	NA	NA	NA	12414000	NA	NA	NA	NA	29008000	NA	27186000
A0A8C0PJK6(MICOS10)	NA	NA	NA	NA	NA	NA	NA	NA	NA	NA	NA	73620000
A0A8C0PJL1(--)	29267000	57554000	32326000	33707000	19175000	17496000	NA	NA	NA	31293000	18109000	20540000
A0A8C0PJN1(--)	NA	NA	NA	NA	NA	NA	NA	NA	NA	NA	19076000	NA
A0A8C0PJP0(PPP4R3B)	318950000	284010000	322120000	426040000	448860000	416070000	350290000	277340000	413380000	401390000	403520000	362860000
A0A8C0PJR6(AP1B1)	507020000	585870000	565350000	578670000	504400000	519150000	662370000	529390000	602030000	517580000	482340000	699380000
A0A8C0PJT1(PRPF6)	271790000	331810000	283760000	296240000	206180000	237750000	262950000	308130000	315950000	220620000	215960000	252930000
A0A8C0PJU6(RIOK3)	57633000	71098000	37172000	44903000	42805000	38393000	86067000	51431000	53378000	59348000	35961000	60855000
A0A8C0PJY5(--)	79652000	64323000	64648000	74535000	103980000	107500000	70589000	77960000	79701000	93050000	85814000	92503000
A0A8C0PK30(CCNY)	NA	NA	NA	NA	28921000	NA	NA	NA	NA	29576000	19640000	29638000
A0A8C0PK33(BCAS1)	21130000	35084000	18218000	9772200	11252000	6433200	9854400	13500000	16092000	NA	19275000	NA
A0A8C0PKH3(TIGAR)	502150000	583800000	590320000	814830000	672040000	1015700000	570740000	501530000	731740000	817940000	832610000	670010000
A0A8C0PKK1(LOC477508)	NA	NA	NA	106830000	97146000	NA	NA	NA	NA	NA	NA	155510000
A0A8C0PKK8(--)	NA	NA	NA	6580000	NA	7512900	NA	NA	NA	6486900	5376900	NA
A0A8C0PKN0(MCRIP1)	NA	NA	NA	NA	NA	NA	NA	NA	NA	NA	NA	38249000
A0A8C0PKS8(RELL1)	24331000	30251000	NA	NA	NA	19591000	14727000	NA	24611000	14860000	NA	20578000
A0A8C0PKV5(RPUSD2)	NA	NA	NA	NA	34653000	31483000	36936000	29644000	NA	NA	47079000	NA
A0A8C0PL11(SIX4)	NA	NA	NA	NA	NA	NA	NA	NA	NA	23998000	21437000	NA
A0A8C0PL14(BCCIP)	51615000	33235000	41420000	19080000	19161000	NA	34271000	20927000	20139000	28657000	NA	50882000
A0A8C0PLB8(CARKD)	33829000	23466000	40897000	37437000	62804000	72312000	55236000	39322000	38122000	NA	73356000	99060000
A0A8C0PLC6(--)	NA	NA	NA	NA	NA	NA	NA	1683100	NA	NA	NA	NA
A0A8C0PLD3(C26H12orf43)	NA	NA	NA	NA	NA	NA	NA	NA	NA	NA	NA	17477000
A0A8C0PLW0(OXA1L)	NA	NA	NA	24791000	NA	12558000	NA	NA	NA	NA	NA	15617000
A0A8C0PLX7(--)	NA	NA	NA	NA	NA	NA	NA	NA	NA	NA	NA	NA
A0A8C0PM55(ATP6V1A)	553880000	590920000	642810000	877660000	954600000	1075500000	456540000	504050000	599270000	743950000	827370000	897000000
A0A8C0PMB6(--)	241680000	378990000	208210000	639750000	477320000	458440000	353050000	415540000	352890000	455300000	622120000	410540000
A0A8C0PME1(GLB1)	34366000	33033000	NA	44596000	34854000	41551000	NA	NA	NA	NA	62489000	32466000
A0A8C0PMJ8(--)	11825000	NA	6038800	NA	NA	NA	NA	NA	9437200	NA	NA	NA
A0A8C0PMN9(--)	65701000	65726000	63914000	97414000	83427000	101360000	67637000	62032000	73510000	145870000	86399000	91767000
A0A8C0PMQ6(STIM2)	12708000	NA	NA	NA	NA	NA	NA	NA	14828000	NA	NA	NA
A0A8C0PMR8(FUT1)	NA	NA	NA	26054000	35069000	47965000	NA	NA	NA	34345000	37810000	33908000
A0A8C0PMV6(DLG3)	23046000	NA	NA	24484000	31836000	28201000	NA	NA	NA	22939000	29923000	27370000
A0A8C0PN02(KRT8)	NA	NA	NA	138780000	NA	162930000	NA	NA	NA	NA	NA	175730000
A0A8C0PN90(CTBP2)	NA	113220000	121680000	101380000	124030000	NA	124760000	100540000	NA	112080000	86984000	88406000
A0A8C0PNA6(CTDP1)	NA	NA	30732000	42427000	39169000	30848000	22728000	27161000	29071000	60415000	35587000	53239000
A0A8C0PNC9(TOMM7)	196530000	NA	NA	434590000	360520000	429950000	243850000	NA	337500000	371970000	254660000	521740000
A0A8C0PNI0(ADORA2B)	NA	10800000	NA	NA	NA	NA	NA	NA	NA	NA	NA	NA
A0A8C0PNJ8(UBE2L3)	1171900000	1186500000	1176700000	1262800000	1189200000	1118000000	1365000000	1327700000	1471500000	1389300000	1275000000	1078900000
A0A8C0PNM3(--)	NA	NA	NA	13558000	NA	NA	NA	NA	NA	NA	9885000	NA
A0A8C0PNR7(--)	416290000	452890000	468040000	461580000	438840000	365050000	400940000	461000000	373120000	548370000	601950000	574840000
A0A8C0PP72(RPL18)	1204300000	1234900000	1516600000	1298500000	1020700000	1322100000	1169900000	1186500000	1172500000	1655700000	1729300000	1077800000
A0A8C0PP81(SNAP29)	211960000	148810000	151350000	125170000	170900000	121030000	235750000	133060000	225830000	149060000	117920000	207330000
A0A8C0PPF8(SMG8)	27406000	NA	18309000	NA	NA	NA	29553000	NA	NA	NA	NA	5183600
A0A8C0PPG3(--)	NA	NA	NA	21076000	NA	NA	NA	NA	NA	NA	NA	NA
A0A8C0PPR3(--)	49817000	66790000	59103000	110220000	114270000	153220000	83187000	63310000	60973000	94877000	112430000	130280000
A0A8C0PPU1(--)	NA	NA	NA	NA	NA	11517000	NA	NA	NA	4313200	NA	12413000
A0A8C0PQ10(GTF2E2)	78010000	75998000	78102000	59891000	62844000	63349000	80348000	74538000	77458000	59155000	77837000	67051000
A0A8C0PQ22(ANXA7)	360790000	370030000	345880000	306770000	323450000	357220000	874700000	441300000	295770000	385920000	316140000	282660000
A0A8C0PQ80(--)	744730000	599570000	579910000	690770000	586220000	788300000	758140000	685650000	756740000	723050000	666000000	699770000
A0A8C0PQ83(PCBP3)	NA	NA	NA	NA	NA	NA	NA	NA	NA	NA	NA	NA
A0A8C0PQC6(ALDH8A1)	134950000	109270000	132380000	152750000	184360000	142340000	152400000	122760000	149680000	132660000	172340000	172140000
A0A8C0PQL0(ANO6)	11508000	9795200	10576000	14709000	NA	NA	NA	NA	8708400	22454000	11445000	6896900
A0A8C0PQL8(--)	NA	NA	NA	NA	NA	NA	NA	NA	NA	NA	NA	204180000
A0A8C0PQW4(MECR)	76601000	82124000	76528000	105090000	112490000	58907000	79173000	97913000	72294000	112590000	82449000	91605000
A0A8C0PQZ4(PEF1)	160070000	208020000	181640000	281690000	275690000	222360000	233150000	217160000	176510000	274090000	322480000	278700000
A0A8C0PQZ7(--)	16501000	NA	NA	NA	NA	NA	NA	NA	NA	NA	NA	NA
A0A8C0PR27(PITRM1)	460620000	393570000	491960000	483920000	577070000	556970000	443840000	384430000	426730000	452850000	476310000	528030000
A0A8C0PR47(FUCA1)	52358000	45777000	63092000	NA	NA	89636000	67463000	54822000	56114000	NA	NA	68664000
A0A8C0PR54(MAP3K4)	18558000	NA	NA	14973000	20668000	NA	16350000	18858000	NA	NA	NA	NA
A0A8C0PRC5(LOC100856725)	NA	NA	NA	NA	NA	NA	NA	54710000	NA	NA	NA	NA
A0A8C0PRJ0(--)	NA	12516000	NA	14524000	17413000	16219000	22475000	15820000	NA	12722000	16009000	NA
A0A8C0PRQ3(ERGIC1)	NA	NA	139720000	160020000	153450000	143760000	94122000	132030000	118160000	113860000	120640000	NA
A0A8C0PRS9(--)	NA	NA	NA	NA	NA	NA	NA	NA	NA	NA	NA	6366600
A0A8C0PRU0(RCC2)	410080000	374160000	514250000	471510000	441430000	414670000	550900000	507860000	596140000	432840000	468260000	438040000
A0A8C0PRY5(ENO3)	432510000	517380000	422410000	201910000	136070000	134040000	567330000	502690000	477570000	173560000	166950000	145840000
A0A8C0PS09(--)	NA	NA	NA	NA	NA	NA	NA	NA	NA	NA	NA	13643000
A0A8C0PS33(CCDC186)	NA	13732000	NA	NA	NA	NA	NA	NA	NA	NA	NA	NA
A0A8C0PSB6(EHD2)	779490000	667510000	535040000	741600000	877010000	609240000	561680000	519190000	569210000	687540000	742710000	863100000
A0A8C0PSC7(--)	62171000	68714000	51218000	45566000	44261000	47326000	62055000	74916000	51728000	43993000	30037000	46375000
A0A8C0PSF6(IARS1)	1003400000	1001200000	1063400000	1230500000	1178700000	1237100000	967080000	970680000	936520000	1285000000	1252800000	1387700000
A0A8C0PSH1(--)	112770000	177590000	121540000	220560000	125700000	100190000	128820000	150530000	133280000	106250000	102060000	164640000
A0A8C0PSH3(--)	110650000	124620000	131420000	141490000	113880000	129260000	120270000	125590000	119470000	145520000	NA	158960000
A0A8C0PSH4(--)	25105000	21327000	36113000	46027000	NA	24474000	29417000	27338000	20156000	30081000	NA	23425000
A0A8C0PSH8(GBA)	45713000	56007000	48600000	80131000	78274000	61954000	51360000	48101000	48087000	76468000	82014000	96357000
A0A8C0PSL2(--)	399290000	393000000	421860000	486090000	639110000	609180000	454650000	360160000	392940000	471750000	458520000	442860000
A0A8C0PSY8(JMJD1C)	NA	NA	NA	37255000	27863000	NA	NA	NA	NA	NA	NA	NA
A0A8C0PT23(SNRPD1)	NA	NA	NA	NA	NA	NA	NA	NA	NA	NA	NA	585420000
A0A8C0PT47(UNK)	1333600	NA	NA	NA	NA	NA	NA	NA	NA	NA	NA	NA
A0A8C0PT56(WLS)	NA	NA	NA	42171000	34728000	35695000	NA	NA	NA	28592000	39672000	31813000
A0A8C0PT77(RAE1)	211680000	204450000	222190000	147770000	95069000	147760000	207240000	263060000	261010000	156350000	124520000	103040000
A0A8C0PT97(BCL2L2)	395230000	376170000	518240000	322280000	324240000	334360000	425810000	416640000	344120000	322870000	330690000	280720000
A0A8C0PTC8(RPTOR)	19701000	21645000	18354000	31965000	NA	36855000	18490000	17385000	NA	38822000	19606000	33550000
A0A8C0PTF5(RNPC3)	NA	NA	NA	NA	10648000	NA	NA	NA	NA	NA	NA	13559000
A0A8C0PTW7(PCBP2)	NA	NA	NA	NA	NA	NA	NA	NA	NA	NA	NA	83263000
A0A8C0PTZ0(SCAMP3)	62527000	78422000	80600000	95967000	112270000	117750000	62072000	92266000	98321000	120630000	119260000	108860000
A0A8C0PU04(--)	258900000	209390000	200660000	252470000	181690000	186010000	242510000	172900000	184490000	181210000	166340000	212420000
A0A8C0PU06(--)	229310000	200880000	222160000	286710000	335960000	302620000	245040000	185150000	221640000	244350000	292740000	312600000
A0A8C0PU47(UBAP2L)	NA	NA	NA	NA	NA	NA	NA	NA	NA	NA	NA	5112400
A0A8C0PU65(TPM3)	NA	NA	NA	NA	NA	NA	NA	NA	NA	NA	7996500	NA
A0A8C0PU84(--)	253790000	274000000	449420000	184320000	144640000	151480000	NA	329510000	297020000	199280000	233340000	211300000
A0A8C0PUF0(--)	107440000	95173000	101160000	100390000	88542000	121590000	108790000	104100000	115900000	127420000	133750000	98669000
A0A8C0PUG1(TPM3)	5169000000	6982900000	6398300000	5220900000	5062500000	4914800000	5325200000	6360600000	6065000000	4474500000	4281700000	4840500000
A0A8C0PUH5(DLGAP5)	40257000	38955000	53632000	NA	34769000	34696000	45338000	36356000	34798000	25705000	21368000	32937000
A0A8C0PUP6(CEP350)	NA	NA	NA	NA	NA	NA	NA	41621000	NA	NA	NA	NA
A0A8C0PUT4(--)	50762000	57615000	38596000	51265000	39942000	38199000	55287000	41444000	44966000	60594000	71314000	53375000
A0A8C0PUU6(--)	25745000	33154000	33261000	47367000	47895000	45358000	NA	27373000	NA	NA	36077000	47756000
A0A8C0PUV7(--)	35010000	35856000	43718000	30579000	33759000	31413000	32446000	42461000	29738000	34410000	29683000	28006000
A0A8C0PV14(MADD)	459200000	514720000	538440000	NA	NA	294320000	413850000	414500000	430400000	434060000	409130000	428150000
A0A8C0PV95(GRAMD1A)	NA	NA	NA	17363000	12424000	NA	NA	NA	NA	23668000	16769000	NA
A0A8C0PV96(CEMIP2)	NA	NA	NA	29390000	NA	NA	NA	NA	NA	NA	NA	NA
A0A8C0PVA5(REPS1)	NA	NA	16678000	NA	NA	NA	NA	NA	NA	NA	NA	NA
A0A8C0PVK3(PPP2R1A)	2121800000	1999400000	1848100000	2208300000	2295500000	2289300000	1992100000	1991100000	2207900000	2366100000	2517400000	2131000000
A0A8C0PVP4(--)	NA	NA	NA	NA	NA	NA	4132500	NA	NA	NA	NA	NA
A0A8C0PWB8(--)	NA	17324000	NA	26981000	23664000	54625000	29078000	NA	18891000	27933000	NA	NA
A0A8C0PWC0(CALM1)	2053300000	2387200000	2619100000	2287500000	2144500000	1982900000	2700300000	3307500000	2652200000	1579700000	2103700000	1864100000
A0A8C0PWH7(--)	31528000	31699000	38214000	NA	64906000	41424000	49393000	48740000	40022000	91133000	37728000	50822000
A0A8C0PWJ2(--)	40485000	33268000	36497000	41226000	59299000	52977000	40525000	40603000	21075000	43727000	58799000	48041000
A0A8C0PWJ6(--)	39060000	40336000	34421000	27826000	41567000	54217000	NA	28750000	41498000	46570000	42794000	27889000
A0A8C0PWM3(--)	178740000	196080000	152220000	122800000	154590000	195540000	163950000	231410000	205720000	128810000	110340000	149570000
A0A8C0PWQ2(TBC1D14)	NA	NA	NA	NA	NA	NA	NA	NA	NA	NA	NA	6664200
A0A8C0PX06(--)	NA	NA	NA	NA	NA	NA	NA	NA	NA	NA	NA	NA
A0A8C0PXN0(GGA3)	98723000	43430000	NA	75893000	62070000	47065000	NA	NA	NA	94982000	56697000	80256000
A0A8C0PXP0(--)	26919000	24276000	35893000	35432000	45301000	46269000	26965000	30857000	31308000	59634000	59437000	NA
A0A8C0PXT2(DDX21)	145560000	96244000	151600000	77240000	70331000	91604000	95655000	94412000	94527000	56182000	66004000	78604000
A0A8C0PXW4(--)	NA	NA	NA	NA	NA	NA	NA	NA	NA	NA	NA	NA
A0A8C0PXZ5(UBAP2L)	578280000	487450000	588630000	389790000	552270000	545330000	674340000	509430000	750470000	428140000	611750000	408310000
A0A8C0PY01(STRBP)	64538000	60933000	66051000	55517000	96941000	53284000	38799000	64631000	38795000	65491000	48926000	83264000
A0A8C0PY02(UBQLN1)	NA	NA	NA	NA	NA	NA	NA	NA	NA	NA	NA	NA
A0A8C0PY17(--)	NA	NA	NA	6362800	NA	NA	NA	NA	NA	NA	NA	NA
A0A8C0PY23(SAMD4A)	35261000	30005000	NA	31472000	33621000	45688000	38526000	48514000	76853000	57700000	41070000	41848000
A0A8C0PY38(--)	11535000	NA	NA	NA	NA	7629600	NA	NA	10756000	NA	5538000	NA
A0A8C0PY59(STK10)	362960000	277990000	356670000	203560000	166610000	141480000	321560000	304760000	313000000	165590000	151400000	146850000
A0A8C0PY69(--)	130390000	134750000	141630000	137320000	127010000	105990000	135090000	164760000	128140000	142840000	129360000	143140000
A0A8C0PY99(PCBP2)	3755200000	2906300000	3157600000	3633800000	3740600000	4111000000	4457100000	3896600000	4181500000	3711800000	3691300000	3237600000
A0A8C0PYE5(--)	NA	NA	NA	NA	NA	42169000	NA	NA	NA	NA	NA	NA
A0A8C0PYF9(--)	462050000	542330000	430450000	1165300000	768230000	538680000	613050000	458530000	632610000	657570000	683980000	838140000
A0A8C0PYH8(RNF31)	44573000	37737000	NA	61526000	60728000	64142000	62413000	NA	41082000	73089000	67191000	59361000
A0A8C0PYN4(JPT1)	NA	NA	NA	70230000	NA	83137000	NA	NA	NA	80861000	78974000	63765000
A0A8C0PYP3(PEX3)	46529000	53823000	50134000	77890000	77435000	109760000	55523000	56773000	83280000	52620000	62537000	53791000
A0A8C0PYQ2(HNRNPA1)	7739400000	9283900000	7574000000	11547000000	8116600000	11700000000	8018900000	7752300000	8834900000	10003000000	9359600000	9872700000
A0A8C0PYS7(--)	59951000	82992000	60148000	51592000	83798000	64725000	72265000	56605000	67296000	77029000	76973000	80415000
A0A8C0PYT5(S100A6)	NA	NA	NA	356340000	228000000	176190000	NA	NA	NA	201950000	685790000	1291600000
A0A8C0PYW4(--)	64133000	51432000	66448000	NA	48629000	NA	55041000	62969000	58317000	NA	NA	NA
A0A8C0PYW5(VPS13A)	32896000	43077000	30919000	39423000	42045000	39405000	34011000	31071000	37871000	29883000	48541000	36576000
A0A8C0PZ37(NUDT19)	NA	NA	NA	8408400	NA	NA	NA	NA	NA	NA	NA	NA
A0A8C0PZ79(NEMF)	84751000	74461000	87867000	71713000	64101000	55000000	68195000	66083000	70157000	54628000	57954000	54847000
A0A8C0PZ97(--)	NA	NA	NA	9070900	NA	NA	NA	NA	NA	NA	NA	NA
A0A8C0PZA5(--)	1354200000	1229300000	1072700000	1194100000	1419000000	1693700000	1166900000	1080100000	1143600000	1215800000	1555600000	1311500000
A0A8C0PZC5(--)	NA	NA	NA	NA	NA	NA	NA	NA	NA	NA	NA	13820000
A0A8C0PZD9(TIMM17A)	62260000	68235000	56737000	NA	NA	NA	NA	69240000	111480000	NA	NA	NA
A0A8C0PZF2(IPO4)	502210000	468880000	472000000	807670000	975480000	969420000	564710000	525250000	521610000	1067200000	947640000	1021900000
A0A8C0PZQ4(RBBP6)	123980000	106370000	114790000	69341000	50169000	64611000	108850000	105630000	125610000	61855000	54507000	53352000
A0A8C0PZR2(--)	NA	NA	NA	NA	NA	NA	NA	NA	NA	13555000	NA	NA
A0A8C0PZS6(--)	76461000	110060000	82317000	96558000	128580000	125930000	99947000	105220000	119410000	146940000	160080000	230340000
A0A8C0PZU4(--)	NA	109820000	NA	109190000	130080000	95411000	80662000	84898000	NA	105220000	99309000	106920000
A0A8C0Q0I1(--)	NA	NA	NA	NA	NA	NA	NA	NA	25707000	NA	NA	NA
A0A8C0Q0J1(C5H17orf49)	NA	NA	NA	NA	NA	NA	NA	NA	NA	NA	NA	30021000
A0A8C0Q0M1(SUPT4H1)	NA	NA	NA	NA	NA	9472400	NA	NA	NA	NA	NA	NA
A0A8C0Q0M7(--)	518170000	648150000	700670000	396430000	448440000	455580000	766540000	611580000	460830000	543250000	444590000	395870000
A0A8C0Q0T0(CRYBG2)	25141000	NA	NA	NA	NA	NA	NA	27141000	23867000	NA	51353000	NA
A0A8C0Q0T8(--)	105580000	105010000	70096000	146840000	90767000	109780000	140580000	135450000	111560000	87198000	99428000	82444000
A0A8C0Q0U3(PARD3)	41336000	42398000	41014000	20111000	15937000	20595000	29326000	41248000	33141000	23422000	17978000	24426000
A0A8C0Q0V3(CDC123)	78226000	90395000	88938000	127250000	75706000	114990000	118080000	90001000	77458000	122390000	85821000	95276000
A0A8C0Q1A0(MYL12B)	NA	NA	NA	NA	NA	NA	NA	NA	NA	NA	NA	33687000
A0A8C0Q1D3(DAAM1)	9015000	NA	NA	12964000	9069900	NA	NA	NA	NA	NA	6315300	7024600
A0A8C0Q1M0(--)	193890000	186920000	195710000	206260000	319970000	277290000	203950000	200740000	163840000	224100000	165260000	280670000
A0A8C0Q1M8(HSD17B4)	689830000	675530000	715250000	1221700000	1151000000	1165400000	604180000	691010000	538990000	974210000	982960000	1100600000
A0A8C0Q1U5(FNBP1L)	NA	NA	NA	5249000	NA	NA	NA	NA	NA	NA	NA	NA
A0A8C0Q1V4(--)	142750000	139290000	145020000	105460000	124710000	108200000	128990000	139370000	109020000	95783000	150190000	143770000
A0A8C0Q1W7(DLGAP1)	NA	NA	NA	NA	NA	NA	NA	NA	NA	NA	NA	9787000
A0A8C0Q1W8(PDXDC1)	246750000	211860000	296900000	352330000	303510000	303000000	310390000	233830000	396310000	403130000	291890000	314960000
A0A8C0Q1Z7(SCYL3)	NA	NA	NA	NA	28891000	30008000	44664000	NA	NA	NA	42006000	NA
A0A8C0Q2I1(--)	800480000	832420000	873090000	1088800000	1124800000	909340000	899920000	916480000	937180000	988430000	779210000	820550000
A0A8C0Q2Q8(--)	34758000	43307000	37090000	35336000	33476000	NA	37692000	33526000	45141000	39945000	35383000	56737000
A0A8C0Q3C5(DVL2)	NA	NA	NA	NA	NA	NA	NA	NA	NA	NA	7743800	NA
A0A8C0Q3P9(--)	53372000	44203000	48376000	NA	51480000	49642000	43035000	39187000	55060000	101450000	60487000	98635000
A0A8C0Q3Q1(FHL3)	NA	NA	NA	24473000	NA	NA	NA	NA	NA	19691000	15443000	NA
A0A8C0Q3Q3(--)	NA	NA	NA	NA	NA	NA	NA	NA	NA	6329800	NA	NA
A0A8C0Q3Z0(SPAG7)	66835000	69730000	75987000	NA	NA	NA	79632000	68624000	68115000	NA	NA	NA
A0A8C0Q4E5(KTN1)	NA	NA	NA	NA	NA	NA	NA	NA	NA	NA	NA	NA
A0A8C0Q4J4(ENAM)	NA	NA	NA	NA	NA	NA	NA	NA	NA	NA	NA	NA
A0A8C0Q4L4(--)	69732000	79132000	54730000	53832000	62643000	71650000	67446000	64756000	72739000	48857000	53425000	55262000
A0A8C0Q4P0(ACTN2)	NA	NA	NA	NA	NA	NA	NA	NA	NA	27726000	NA	NA
A0A8C0Q4Q1(YY1)	NA	20532000	32151000	29882000	21248000	25764000	NA	35701000	22335000	26568000	20533000	10627000
A0A8C0Q4R0(MYDGF)	30370000	52761000	45069000	39220000	37855000	35540000	42128000	52121000	26360000	18003000	32486000	20921000
A0A8C0Q4V6(LASP1)	2305500000	2958300000	3035000000	2138000000	2799000000	2533900000	3025900000	3231700000	3481400000	3324100000	2399600000	2397100000
A0A8C0Q4Y8(--)	NA	NA	NA	45431000	45517000	32158000	NA	NA	NA	45361000	NA	39676000
A0A8C0Q4Z2(AFTPH)	31693000	30672000	53781000	45087000	NA	35872000	24247000	36875000	22713000	24406000	45268000	38467000
A0A8C0Q4Z8(AP3M1)	112840000	149140000	NA	189650000	142040000	194930000	130900000	114810000	105630000	199450000	198170000	221950000
A0A8C0Q5A3(--)	60005000	72831000	71753000	53040000	42235000	NA	NA	59659000	NA	NA	22662000	NA
A0A8C0Q5G0(UBE2Z)	34726000	33737000	NA	24046000	42078000	36509000	33015000	28135000	37104000	34768000	NA	44807000
A0A8C0Q5G9(LSM6)	NA	NA	NA	NA	NA	2554000000	NA	NA	NA	NA	NA	NA
A0A8C0Q5I8(--)	48629000	67124000	100920000	90341000	67102000	88815000	51679000	39352000	56238000	58978000	83118000	59418000
A0A8C0Q5M8(--)	999500000	1357700000	1207000000	1205200000	1399700000	1443300000	1423000000	1366600000	1284800000	1398900000	1246500000	1246000000
A0A8C0Q5P7(SNAPIN)	NA	NA	NA	49422000	NA	NA	NA	NA	NA	70848000	NA	NA
A0A8C0Q5W3(--)	NA	NA	NA	NA	NA	42582000	NA	NA	NA	29657000	40628000	40740000
A0A8C0Q5Y6(DGKA)	572340000	589560000	469760000	498760000	630880000	561560000	504670000	530660000	487570000	581650000	519910000	593750000
A0A8C0Q6B5(--)	1458200000	1261600000	1535100000	1394200000	1178200000	1281200000	1452500000	1819000000	1436100000	1582400000	1445700000	1274500000
A0A8C0Q6B9(TM9SF1)	1118000000	628380000	639320000	NA	276230000	444230000	NA	568440000	573520000	646750000	619680000	597780000
A0A8C0Q6E5(--)	NA	NA	NA	NA	NA	NA	NA	NA	NA	NA	NA	42528000
A0A8C0Q6H1(GK5)	NA	NA	NA	29722000	34943000	33570000	32035000	NA	NA	53371000	NA	38125000
A0A8C0Q6J6(--)	915640000	937930000	962890000	1452400000	1564000000	1502100000	982020000	822070000	973860000	1608400000	1230100000	1317600000
A0A8C0Q6M9(--)	NA	NA	NA	NA	NA	2062700	NA	NA	NA	NA	NA	NA
A0A8C0Q6V1(FAM135A)	13707000	NA	NA	10227000	16475000	27369000	11194000	NA	NA	20789000	NA	11943000
A0A8C0Q6X1(--)	260810000	255120000	236670000	261650000	316120000	355660000	295070000	272850000	258680000	277620000	275530000	313100000
A0A8C0Q6X7(IPO11)	163110000	143960000	215860000	182450000	195440000	196090000	152630000	147250000	166240000	195450000	217330000	151360000
A0A8C0Q7D0(--)	NA	NA	NA	NA	NA	NA	NA	NA	NA	NA	NA	NA
A0A8C0Q7G1(--)	191300000	185910000	212620000	635080000	429890000	388830000	309970000	222890000	300960000	878480000	567370000	573710000
A0A8C0Q7G6(WDR92)	29702000	37685000	26738000	NA	NA	NA	44192000	25277000	28339000	NA	NA	NA
A0A8C0Q7G9(--)	NA	NA	NA	14053000	NA	NA	NA	NA	NA	NA	NA	NA
A0A8C0Q7I6(HDGFL2)	264450000	238520000	180380000	221980000	245560000	204510000	190010000	192410000	191350000	220320000	223290000	170120000
A0A8C0Q7J0(--)	1162300000	1078500000	1121200000	1380700000	1761400000	1665600000	1196100000	1045600000	1080500000	1422800000	1627900000	1545700000
A0A8C0Q7T4(--)	205440000	147560000	180970000	103740000	102410000	82367000	135140000	171130000	164120000	126870000	88099000	93997000
A0A8C0Q7Z9(GEMIN5)	NA	NA	NA	NA	NA	NA	NA	NA	NA	NA	6636100	NA
A0A8C0Q8A0(--)	NA	NA	NA	NA	NA	20733000	NA	NA	NA	22096000	33820000	NA
A0A8C0Q8E6(GRPEL2)	NA	NA	NA	NA	NA	NA	NA	11881000	NA	NA	NA	NA
A0A8C0Q8H3(RPS26)	NA	NA	NA	NA	124570000	NA	NA	NA	NA	133750000	NA	170520000
A0A8C0Q8H8(--)	37707000	43691000	44095000	58692000	49225000	43960000	47888000	NA	17323000	44960000	57045000	36016000
A0A8C0Q8N2(--)	85622000	117140000	139100000	80051000	63337000	48379000	72423000	90577000	103990000	87977000	70093000	89309000
A0A8C0Q8R1(TCAF2)	168370000	165150000	160830000	150030000	152280000	117060000	145040000	172500000	127830000	132450000	175530000	120630000
A0A8C0Q8U1(NOP9)	269980000	262190000	225920000	258400000	321560000	388670000	241720000	171120000	275230000	309680000	277390000	347610000
A0A8C0Q8X0(PA2G4)	1970800000	2187600000	1806300000	2260800000	2391000000	2425500000	2531200000	2177000000	2348900000	2290900000	2221600000	2633300000
A0A8C0Q8X1(GNG12)	393370000	67899000	NA	190730000	113590000	212980000	400280000	38335000	NA	150220000	113920000	229750000
A0A8C0Q9E7(HSPA14)	97906000	NA	83021000	135860000	107020000	107850000	130980000	97410000	140900000	147700000	185510000	145110000
A0A8C0Q9L4(--)	NA	25141000	NA	27072000	25309000	23180000	NA	NA	NA	30946000	26811000	13314000
A0A8C0Q9X4(--)	199460000	188220000	152700000	212540000	176280000	208340000	158400000	154300000	173740000	123180000	165660000	177640000
A0A8C0Q9X8(IFGGC1)	39922000	44729000	63813000	NA	NA	NA	120300000	129650000	136760000	NA	NA	NA
A0A8C0Q9Z0(IFT74)	NA	NA	NA	NA	NA	NA	NA	NA	NA	NA	NA	6114300
A0A8C0Q020(TSR3)	44966000	NA	NA	NA	78701000	79448000	NA	NA	NA	NA	62343000	NA
A0A8C0Q027(MICAL3)	NA	NA	9575800	NA	NA	NA	NA	NA	NA	NA	NA	NA
A0A8C0Q054(--)	NA	4799500	NA	NA	NA	NA	NA	5888200	NA	NA	NA	NA
A0A8C0Q070(CANT1)	146070000	127770000	132110000	214540000	167750000	200230000	177210000	165540000	149470000	105930000	114670000	138260000
A0A8C0Q119(VCL)	7699500000	7882100000	7632000000	6447500000	8270700000	7863600000	6796300000	7671100000	6927800000	7262200000	7665100000	6460100000
A0A8C0Q148(--)	NA	NA	NA	NA	NA	NA	NA	NA	NA	NA	NA	16207000
A0A8C0Q185(--)	42326000	33613000	29738000	30281000	31368000	29550000	NA	22858000	19150000	27851000	31726000	37145000
A0A8C0Q301(ACTG1)	53535000000	58164000000	41432000000	35797000000	32986000000	30282000000	51173000000	55318000000	61294000000	32353000000	32451000000	36345000000
A0A8C0Q310(--)	67087000	42457000	59046000	80142000	31955000	30111000	65373000	65557000	69333000	132040000	98283000	89681000
A0A8C0Q319(AGRN)	38504000	40182000	49334000	69941000	98400000	86295000	55347000	24318000	54784000	81911000	91175000	99316000
A0A8C0Q321(--)	NA	NA	NA	20148000	NA	NA	NA	NA	NA	NA	NA	NA
A0A8C0Q401(ZSWIM8)	154160000	131890000	126620000	NA	NA	NA	NA	126200000	NA	NA	NA	NA
A0A8C0Q451(PLAA)	282840000	264160000	244150000	224140000	166710000	170540000	226950000	253900000	245530000	185560000	160800000	198520000
A0A8C0Q454(--)	NA	61224000	83306000	61322000	65983000	38763000	53190000	92722000	54431000	60692000	60124000	52576000
A0A8C0Q556(LOC478038)	NA	NA	NA	NA	NA	NA	NA	NA	NA	NA	14628000	NA
A0A8C0Q608(ARL6IP1)	47941000	47579000	44648000	48161000	49926000	66613000	62991000	58491000	64306000	52708000	34142000	43762000
A0A8C0Q672(--)	NA	NA	NA	NA	39252000	NA	NA	NA	NA	NA	NA	NA
A0A8C0Q770(--)	103220000	168920000	157490000	110710000	67272000	46849000	134320000	156660000	106250000	44014000	49883000	42221000
A0A8C0Q790(--)	93422000	NA	83017000	135390000	24310000	110450000	98201000	61103000	88027000	105460000	100660000	168420000
A0A8C0Q803(GGCX)	235170000	215690000	237260000	260250000	241840000	203330000	238160000	222550000	200140000	249780000	224610000	260310000
A0A8C0Q817(PRMT9)	17790000	NA	NA	NA	NA	NA	NA	15151000	17869000	NA	NA	NA
A0A8C0Q851(VAPA)	124790000	103370000	97563000	91269000	103250000	94544000	101090000	91441000	84988000	99751000	92299000	81663000
A0A8C0Q860(ARHGEF16)	50915000	32285000	32482000	29115000	31813000	17886000	22231000	35033000	31049000	29805000	19886000	23698000
A0A8C0Q909(--)	99353000	73864000	78916000	54583000	49713000	NA	64762000	82691000	59032000	64157000	47129000	34111000
A0A8C0Q930(--)	51474000	42095000	36805000	62021000	NA	NA	51706000	45703000	NA	NA	NA	NA
A0A8C0Q933(CDKN2B)	NA	NA	NA	NA	NA	NA	NA	NA	11536000	NA	NA	NA
A0A8C0Q988(UGP2)	NA	NA	NA	NA	NA	NA	NA	NA	NA	NA	NA	24314000
A0A8C0QA04(LMCD1)	NA	NA	NA	NA	NA	NA	NA	3248200	NA	NA	NA	NA
A0A8C0QA20(DIS3)	351160000	481900000	381140000	307280000	347240000	319860000	333580000	381340000	242210000	339180000	365320000	343390000
A0A8C0QA45(ADD1)	19531000	NA	NA	NA	NA	NA	24335000	NA	NA	NA	NA	NA
A0A8C0QA74(CYFIP2)	NA	NA	NA	NA	NA	NA	NA	NA	NA	NA	NA	87680000
A0A8C0QA81(--)	NA	NA	NA	NA	NA	NA	NA	NA	NA	NA	NA	16954000
A0A8C0QAK9(--)	NA	NA	101050000	298400000	310960000	171180000	82679000	73348000	116110000	299600000	288850000	241560000
A0A8C0QAL6(MAP2K2)	NA	NA	NA	61883000	NA	NA	NA	NA	NA	NA	27363000	NA
A0A8C0QAT8(--)	1305100000	816650000	1048600000	1130000000	1607200000	1207800000	946630000	760200000	1099000000	1080100000	1238700000	1055600000
A0A8C0QAU4(TPR)	1401600000	1279200000	1330100000	1071000000	879860000	1028000000	1287600000	1332900000	1315900000	907410000	879380000	864300000
A0A8C0QAZ7(--)	12370000	NA	18799000	14582000	NA	NA	15484000	NA	14415000	NA	9691000	NA
A0A8C0QB01(--)	NA	NA	NA	20172000	NA	NA	NA	NA	NA	NA	17379000	16199000
A0A8C0QB09(--)	NA	NA	NA	NA	NA	NA	NA	NA	NA	NA	NA	146340000
A0A8C0QB70(RPL5)	NA	NA	NA	NA	NA	NA	NA	NA	NA	NA	NA	10746000
A0A8C0QBE5(--)	42849000	44097000	NA	35740000	46267000	41254000	41440000	48538000	NA	50809000	46570000	39417000
A0A8C0QBL1(UTP3)	95950000	86150000	94338000	79786000	106860000	73109000	98066000	94314000	75249000	58576000	84628000	98015000
A0A8C0QBV2(APBA3)	12294000	NA	19009000	NA	NA	NA	NA	NA	NA	NA	NA	NA
A0A8C0QC16(PNO1)	NA	NA	NA	NA	NA	121450000	NA	NA	NA	63959000	76078000	NA
A0A8C0QC20(TJP3)	106280000	51446000	80052000	79025000	81329000	104140000	74419000	73500000	130540000	89341000	88489000	70272000
A0A8C0QC25(NFX1)	NA	NA	NA	11648000	NA	11186000	NA	NA	NA	11003000	7862500	NA
A0A8C0QC27(--)	142710000	98392000	98072000	59294000	93036000	81292000	NA	152860000	104780000	124550000	70788000	70199000
A0A8C0QC85(--)	114400000	95144000	87406000	84838000	75267000	85065000	78282000	69096000	90431000	71861000	68437000	90577000
A0A8C0QCI3(GFPT1)	601670000	640830000	674920000	752270000	882630000	879470000	555040000	637290000	574420000	945770000	677760000	812150000
A0A8C0QCP1(--)	133140000	139190000	157660000	207680000	125090000	108250000	160660000	147910000	143050000	133720000	130440000	110330000
A0A8C0QCZ8(EPN1)	56491000	54466000	59770000	68847000	90644000	90794000	82744000	67632000	66527000	79396000	92568000	60069000
A0A8C0QD05(--)	NA	NA	NA	NA	NA	NA	NA	NA	NA	NA	NA	8993000
A0A8C0QD97(MOCS2)	NA	NA	NA	NA	NA	NA	NA	NA	NA	NA	NA	19274000
A0A8C0QDA9(TMSB10)	8857300000	6959300000	8286700000	NA	NA	NA	NA	NA	NA	NA	NA	NA
A0A8C0QDE1(--)	14000000	13308000	NA	12117000	16295000	17400000	14007000	NA	15981000	13145000	14737000	10510000
A0A8C0QDH1(DIAPH3)	146600000	149180000	178110000	74681000	74480000	93313000	120950000	146960000	154460000	99247000	85071000	77920000
A0A8C0QDH8(--)	NA	NA	NA	NA	NA	NA	NA	NA	NA	NA	34505000	NA
A0A8C0QDL4(SELENOF)	323760000	NA	NA	NA	NA	NA	NA	NA	244080000	NA	NA	NA
A0A8C0QDM0(--)	NA	NA	NA	NA	NA	NA	NA	NA	NA	NA	NA	6410600
A0A8C0QDP1(IKBIP)	NA	NA	NA	NA	44168000	38753000	NA	NA	NA	39160000	NA	NA
A0A8C0QDR9(NOP14)	69091000	105650000	110180000	101320000	183190000	82839000	72720000	89574000	17062000	88258000	148340000	138740000
A0A8C0QDU0(U2SURP)	196220000	130070000	171500000	229240000	324300000	229570000	167110000	150810000	222090000	232240000	253280000	236230000
A0A8C0QDX9(FXR2)	78120000	68592000	70810000	66635000	97008000	68681000	73733000	43045000	45301000	91903000	76671000	113990000
A0A8C0QDY9(ITSN2)	44834000	42253000	42607000	38488000	NA	NA	50169000	52237000	50603000	50852000	61027000	25356000
A0A8C0QED5(TPBG)	55612000	52819000	50251000	49516000	53243000	57070000	74580000	68789000	48456000	98278000	110770000	91547000
A0A8C0QEE7(SPTLC1)	287670000	179490000	305970000	205430000	241080000	258970000	160460000	247990000	315090000	227320000	274580000	227600000
A0A8C0QEG7(FBXO6)	55864000	51391000	45433000	46767000	42058000	51081000	53979000	47514000	45845000	35902000	34660000	57339000
A0A8C0QEL7(GPAT4)	37093000	NA	20590000	26002000	22963000	NA	26572000	NA	23459000	21493000	14858000	18944000
A0A8C0QEN7(--)	194140000	133410000	195800000	254330000	196300000	231580000	194610000	117980000	224280000	272600000	261820000	227640000
A0A8C0QEP7(RASAL2)	66096000	78474000	61332000	68315000	43281000	60151000	91475000	65779000	77258000	41309000	42806000	53183000
A0A8C0QEU8(--)	285490000	293900000	246850000	273200000	252260000	312890000	204020000	239530000	208310000	243050000	238720000	266250000
A0A8C0QEW1(RAB3IP)	NA	NA	NA	17415000	23159000	18953000	NA	NA	NA	NA	31518000	28435000
A0A8C0QEY6(ZCCHC10)	NA	NA	NA	NA	NA	NA	NA	NA	NA	NA	NA	13507000
A0A8C0QF43(--)	NA	NA	NA	NA	NA	NA	NA	NA	NA	1900800	NA	NA
A0A8C0QF85(PPP6R3)	182380000	177840000	222940000	108860000	178470000	182580000	169520000	216990000	169750000	164280000	162310000	213840000
A0A8C0QFA4(--)	NA	NA	NA	NA	23633000	NA	NA	NA	NA	NA	NA	NA
A0A8C0QFD6(DDB1)	543010000	656290000	497260000	615490000	514080000	603900000	422160000	531620000	490440000	641770000	577240000	533450000
A0A8C0QFD7(SAR1B)	302110000	223460000	276400000	342940000	387020000	443550000	364990000	293590000	325460000	349920000	370650000	410860000
A0A8C0QFE7(PWP1)	112480000	116480000	111050000	104060000	123860000	105870000	99846000	89541000	114500000	87287000	86284000	92960000
A0A8C0QFF9(--)	49023000	52398000	60656000	36201000	30188000	42261000	70870000	51233000	66484000	78372000	51822000	74664000
A0A8C0QFJ5(LETM1)	485390000	470590000	547490000	505430000	584460000	480230000	436720000	445100000	497880000	524840000	575650000	571210000
A0A8C0QFJ9(--)	NA	NA	NA	NA	NA	NA	NA	NA	NA	NA	NA	3539600
A0A8C0QFQ6(PCNA)	2620400000	2443100000	2519300000	4618700000	4004800000	4051500000	3473400000	3040600000	2947700000	3953500000	3190800000	3219300000
A0A8C0QFV5(--)	36487000	32942000	30953000	35828000	38320000	49832000	42239000	49519000	42212000	32682000	51344000	40956000
A0A8C0QFY3(TIA1)	402040000	436950000	435160000	428420000	450530000	390510000	457620000	517540000	375330000	369730000	422750000	412760000
A0A8C0QFZ2(CSNK2A2)	130990000	86460000	128910000	99782000	NA	61155000	68336000	181000000	129460000	95380000	140010000	105540000
A0A8C0QG16(--)	NA	34627000	43449000	20531000	NA	44336000	43085000	45456000	36559000	39313000	31923000	25866000
A0A8C0QG54(--)	360670000	420030000	460970000	206370000	242330000	259740000	387280000	398070000	435790000	230600000	175130000	215680000
A0A8C0QG63(--)	40102000	35821000	31130000	NA	49926000	57146000	41523000	37354000	34053000	48543000	33789000	35443000
A0A8C0QG89(CNPY3)	NA	NA	NA	46053000	NA	NA	NA	NA	NA	NA	NA	NA
A0A8C0QGB4(KIF3C)	NA	19991000	NA	NA	NA	NA	17600000	NA	NA	NA	NA	NA
A0A8C0QGC6(DHRS1)	28533000	25064000	21680000	14693000	NA	NA	35766000	24252000	29587000	NA	NA	NA
A0A8C0QGD7(LSM8)	NA	NA	NA	167660000	233060000	NA	NA	NA	NA	NA	NA	249830000
A0A8C0QGG1(--)	13907000	NA	NA	NA	NA	NA	NA	NA	NA	NA	NA	NA
A0A8C0QGH7(--)	14184000000	16357000000	14807000000	17345000000	19161000000	18631000000	11453000000	12594000000	12554000000	15309000000	17434000000	17113000000
A0A8C0QGP9(TRIM17)	NA	16552000	NA	23146000	22233000	18447000	16850000	18607000	NA	NA	NA	26185000
A0A8C0QGU9(--)	18100000	NA	9238300	NA	NA	NA	NA	NA	NA	NA	NA	NA
A0A8C0QGX6(DPYSL3)	NA	NA	NA	NA	NA	NA	NA	NA	NA	NA	NA	3248200
A0A8C0QH12(--)	NA	NA	NA	NA	NA	NA	NA	NA	NA	5340000	NA	NA
A0A8C0QH27(PPID)	321670000	368240000	380690000	576670000	603600000	577000000	232950000	297170000	296870000	486010000	461400000	494890000
A0A8C0QH45(ARHGEF7)	46081000	46436000	46629000	41362000	36974000	38386000	49080000	55775000	41898000	59139000	39355000	33475000
A0A8C0QH89(--)	NA	NA	NA	NA	NA	NA	NA	NA	NA	NA	NA	NA
A0A8C0QH95(IRF2BP1)	NA	NA	NA	42640000	56464000	31640000	NA	NA	51113000	40022000	52906000	47879000
A0A8C0QHA4(--)	381690000	328650000	357770000	374760000	346900000	324750000	362780000	394560000	322860000	353010000	306860000	324490000
A0A8C0QHB8(ATR)	18019000	NA	NA	NA	NA	NA	NA	NA	NA	37420000	NA	37984000
A0A8C0QHL4(--)	633380000	500100000	627040000	382150000	484290000	316040000	476170000	591830000	609090000	415740000	788670000	511710000
A0A8C0QHV0(MUL1)	NA	NA	NA	NA	14043000	15175000	23695000	NA	NA	10908000	NA	10496000
A0A8C0QI29(HADHA)	3732300000	4133200000	3699700000	4839400000	5065400000	4429900000	3504300000	3709500000	3377000000	4402300000	4506500000	4045600000
A0A8C0QI36(PCM1)	161440000	112760000	143600000	117770000	91822000	102980000	115750000	103600000	110940000	NA	NA	NA
A0A8C0QI65(NUB1)	144480000	201800000	150380000	73428000	90243000	103930000	165490000	213510000	167040000	51999000	75109000	113590000
A0A8C0QIL2(--)	NA	NA	NA	NA	NA	NA	NA	NA	14140000	NA	NA	NA
A0A8C0QIR3(HADHB)	1047300000	926250000	1110900000	1397900000	1321100000	1348500000	1181600000	1096700000	1208500000	1248700000	1141000000	1103600000
A0A8C0QJ80(VKORC1L1)	122020000	113450000	137260000	235700000	211980000	227940000	158520000	123880000	134160000	201420000	175090000	182470000
A0A8C0QJA2(--)	69937000	73752000	72222000	116640000	58130000	97614000	87241000	83970000	102800000	105520000	123000000	147390000
A0A8C0QJD0(--)	87321000	43622000	43457000	69205000	68069000	62520000	55775000	49779000	55427000	57319000	75520000	56406000
A0A8C0QJG2(--)	NA	NA	NA	NA	NA	NA	NA	NA	NA	NA	NA	24522000
A0A8C0QJH1(USP38)	NA	NA	NA	NA	NA	5787800	NA	NA	NA	NA	NA	NA
A0A8C0QJM0(ITGA1)	NA	NA	NA	NA	NA	16516000	NA	NA	NA	NA	NA	NA
A0A8C0QJM9(CAVIN1)	NA	NA	NA	NA	NA	NA	NA	NA	NA	NA	NA	5806800
A0A8C0QJN9(LIPE)	59372000	40792000	NA	47025000	50659000	52792000	31328000	29826000	28397000	44759000	45986000	40253000
A0A8C0QJQ1(ARF1)	1920900000	2025100000	1747500000	2244900000	2393700000	1960700000	1719800000	1883800000	2057000000	2080100000	2226800000	2344900000
A0A8C0QJT0(NCCRP1)	11796000	28269000	16968000	9205600	NA	NA	NA	15882000	NA	18077000	NA	17057000
A0A8C0QK16(--)	313670000	308970000	269800000	153270000	203160000	162450000	264020000	279140000	249350000	189470000	201490000	149370000
A0A8C0QK32(RNASEH2B)	NA	NA	NA	NA	NA	NA	NA	NA	NA	NA	NA	2501700
A0A8C0QKG0(--)	NA	67183000	NA	41420000	NA	55273000	62252000	NA	39298000	36733000	29486000	58054000
A0A8C0QKP0(--)	NA	NA	NA	NA	NA	NA	NA	NA	NA	NA	NA	15735000
A0A8C0QKX4(ST3GAL1)	3112600	NA	NA	NA	NA	NA	NA	NA	NA	NA	NA	NA
A0A8C0QL42(--)	51075000	68809000	28536000	NA	NA	52225000	55317000	50012000	64858000	NA	52304000	NA
A0A8C0QL93(--)	41747000	41746000	39404000	58007000	50761000	67754000	39695000	54629000	NA	28867000	NA	59774000
A0A8C0QLT0(--)	128090000	130570000	131310000	NA	NA	NA	294980000	267930000	237500000	NA	NA	NA
A0A8C0QM00(--)	NA	NA	NA	NA	NA	NA	NA	NA	NA	NA	NA	12392000
A0A8C0QM52(MRPL53)	46479000	NA	45421000	87245000	90453000	NA	NA	48601000	NA	72454000	44619000	62866000
A0A8C0QM78(RIGI)	416090000	583380000	549930000	82569000	180070000	NA	723080000	681580000	834710000	NA	95512000	NA
A0A8C0QMB2(DFFA)	28407000	26142000	28930000	42898000	42607000	42151000	15498000	NA	24455000	35134000	51789000	34779000
A0A8C0QMJ0(ITGA1)	245180000	332520000	294140000	194980000	136100000	227800000	359000000	324460000	287930000	186090000	169520000	193840000
A0A8C0QMM4(H3C13)	NA	NA	NA	NA	NA	NA	NA	NA	NA	NA	NA	NA
A0A8C0QMU4(CSNK1D)	70197000	71727000	80846000	58699000	50614000	NA	73972000	44850000	76930000	76431000	69615000	57129000
A0A8C0QMZ4(LOC100855593)	NA	NA	NA	NA	NA	NA	NA	NA	NA	NA	NA	334920000
A0A8C0QN06(VAPA)	NA	NA	NA	NA	NA	NA	NA	NA	NA	NA	NA	25506000
A0A8C0QN12(RPF2)	133870000	48725000	NA	185850000	156220000	197370000	NA	96804000	133900000	248520000	192990000	218930000
A0A8C0QN20(--)	483900000	511520000	593940000	461170000	532670000	462600000	451470000	527630000	445510000	490420000	403480000	381470000
A0A8C0QN38(LOC102151856)	NA	NA	NA	NA	NA	NA	NA	NA	NA	NA	NA	1545300000
A0A8C0QN72(SEC24A)	125980000	102460000	86388000	107260000	129570000	111630000	143150000	122390000	134150000	155880000	124880000	143400000
A0A8C0QNB1(--)	NA	NA	NA	73877000	NA	63521000	62830000	61605000	51127000	118720000	52279000	136590000
A0A8C0QNF4(DOK1)	44919000	39203000	55855000	48543000	20271000	21476000	67306000	51994000	51475000	40914000	NA	28833000
A0A8C0QNF5(--)	NA	NA	NA	36021000	34834000	NA	NA	NA	NA	NA	29964000	NA
A0A8C0QNF6(NADK2)	19378000	25045000	19566000	39307000	41270000	40383000	22410000	29067000	15644000	NA	30691000	27077000
A0A8C0QNK0(RAB3A)	93040000	NA	108890000	74514000	104740000	93356000	NA	81886000	NA	101280000	122880000	99074000
A0A8C0QNL8(RPS3A)	1163000000	1129700000	1574700000	1715800000	1888600000	1280700000	1358000000	1332100000	1574700000	1180400000	2093100000	1707800000
A0A8C0QNY0(ANXA10)	989820000	955640000	888010000	1240500000	1236800000	1535300000	998080000	913700000	942410000	1431700000	1508800000	1089800000
A0A8C0QP08(--)	205520000	198540000	166800000	129720000	119060000	115580000	153410000	136920000	154230000	138150000	109830000	117230000
A0A8C0QP29(EIF3L)	1421300000	1205800000	1481000000	1424800000	1445700000	1516700000	1576900000	1438400000	1488900000	1628800000	1703300000	1745800000
A0A8C0QP73(--)	NA	NA	NA	NA	NA	62850000	123950000	64661000	104860000	NA	86124000	NA
A0A8C0QPQ7(--)	99724000	85119000	95527000	86209000	135660000	126250000	88141000	73359000	81278000	99846000	113410000	115880000
A0A8C0QPR1(LARS1)	1321300000	1332600000	1405500000	1562100000	1862900000	1776600000	1212900000	1187700000	1138200000	1806700000	1680800000	1833700000
A0A8C0QQ52(APPL2)	NA	NA	NA	NA	NA	NA	NA	NA	NA	39697000	50144000	37271000
A0A8C0QQ82(--)	64312000	58833000	57618000	60660000	55349000	42838000	86872000	62077000	57226000	56210000	45234000	45125000
A0A8C0QQC6(--)	NA	NA	NA	NA	NA	NA	NA	NA	NA	NA	NA	6005000
A0A8C0QQI7(--)	NA	NA	NA	NA	NA	9429100	NA	NA	NA	NA	NA	NA
A0A8C0QQJ3(--)	NA	NA	NA	NA	5435300	7335300	NA	NA	NA	9177100	NA	5514000
A0A8C0QQT1(ABCA1)	NA	NA	NA	NA	NA	NA	NA	NA	NA	7405100	NA	NA
A0A8C0QQZ0(CACTIN)	NA	NA	NA	NA	NA	NA	NA	NA	NA	NA	NA	4782100
A0A8C0QRC0(LOC611500)	NA	43675000	21442000	NA	NA	NA	43001000	45745000	30158000	NA	NA	36405000
A0A8C0QRL7(TRIM54)	2745100000	2409500000	2513100000	3183000000	3577300000	3677400000	2481900000	2278800000	2339900000	3479400000	3353000000	3368000000
A0A8C0QRU1(GJB3)	NA	NA	NA	NA	NA	NA	NA	NA	NA	NA	NA	36027000
A0A8C0R9A2(--)	NA	60960000	70850000	129440000	133360000	110910000	59860000	76924000	48009000	80489000	107000000	76847000
A0A8C0R9E5(--)	NA	NA	NA	NA	16962000	NA	NA	NA	NA	NA	NA	NA
A0A8C0R9H0(--)	NA	NA	NA	NA	NA	NA	NA	NA	NA	NA	NA	654530000
A0A8C0R9J3(--)	30541000	38153000	29698000	41094000	NA	29793000	30133000	30351000	NA	21207000	NA	22664000
A0A8C0R9N6(--)	NA	NA	NA	NA	NA	9267000	NA	NA	NA	NA	NA	NA
A0A8C0R9V3(SMG5)	NA	NA	NA	NA	25121000	14087000	NA	NA	NA	18696000	NA	NA
A0A8C0R9X5(--)	NA	NA	NA	NA	NA	NA	NA	NA	NA	5148700	NA	NA
A0A8C0R971(UQCRFS1)	NA	NA	NA	125380000	171320000	135480000	NA	NA	NA	133550000	101050000	230190000
A0A8C0RAA7(IQGAP1)	4556000000	4718200000	4002400000	3760100000	3901200000	4016400000	5077500000	4571800000	4414300000	4068200000	3969100000	4205400000
A0A8C0RAF5(NINJ1)	NA	NA	NA	NA	NA	NA	NA	NA	NA	NA	NA	11158000
A0A8C0RAM1(--)	247300000	362100000	282930000	217980000	270130000	193580000	296440000	286100000	255530000	209970000	276020000	228620000
A0A8C0RAM5(--)	1777800000	1552800000	1590900000	2081600000	2245500000	1726900000	1700800000	1675800000	1765800000	1819600000	1820300000	1723800000
A0A8C0RAN0(--)	NA	NA	NA	NA	NA	20416000	NA	NA	NA	NA	NA	NA
A0A8C0RAY8(CIB1)	70039000	68866000	61776000	31591000	34773000	45899000	74979000	65775000	55072000	69073000	NA	70026000
A0A8C0RB10(ETV3)	NA	NA	NA	NA	NA	NA	NA	NA	NA	NA	NA	2026500
A0A8C0RB18(CLDN6)	161970000	277520000	225370000	NA	NA	NA	127410000	207680000	NA	179600000	166760000	177080000
A0A8C0RB34(POU2F3)	NA	NA	NA	56575000	49264000	57105000	43448000	NA	52967000	49534000	48557000	45018000
A0A8C0RB66(MAP2K3)	199350000	239210000	185590000	183810000	155300000	208620000	213940000	237270000	231020000	214140000	186560000	111780000
A0A8C0RBE7(CEP192)	219560000	231000000	257340000	276380000	341920000	310980000	234400000	225590000	231250000	313710000	286290000	299750000
A0A8C0RBF6(--)	NA	NA	NA	NA	NA	NA	NA	NA	NA	26122000	NA	NA
A0A8C0RBJ7(RPS19)	1236800000	1594100000	1615000000	2095900000	2149100000	2112700000	1607200000	1748100000	1268200000	1942200000	2025100000	2085600000
A0A8C0RC03(MARVELD2)	NA	NA	NA	NA	NA	NA	NA	NA	NA	NA	NA	18467000
A0A8C0RC87(SYMPK)	218390000	230020000	219020000	258920000	344560000	308800000	243740000	188660000	257230000	245610000	282180000	275390000
A0A8C0RCE1(--)	NA	NA	NA	NA	NA	NA	NA	NA	5057300	NA	NA	NA
A0A8C0RCF1(NANS)	379040000	373620000	386580000	418770000	557550000	523120000	251050000	272720000	284300000	453950000	459550000	343950000
A0A8C0RCH3(--)	138120000	156120000	135080000	150090000	155370000	182500000	186880000	135240000	176290000	151290000	139280000	165680000
A0A8C0RCM8(USP15)	165230000	134850000	157500000	132710000	156150000	157620000	147590000	155180000	151390000	119120000	160090000	153000000
A0A8C0RCS5(--)	80895000	95796000	120270000	75332000	92077000	84544000	NA	165300000	NA	63173000	83205000	54877000
A0A8C0RCS9(--)	NA	NA	NA	NA	NA	NA	20993000	NA	NA	NA	NA	NA
A0A8C0RCU5(--)	17582000	14987000	11950000	NA	NA	NA	13118000	15453000	19793000	12493000	23003000	16768000
A0A8C0RCZ1(FNBP4)	NA	NA	NA	11627000	15211000	15215000	NA	NA	NA	NA	9857100	NA
A0A8C0RD15(SF1)	NA	NA	NA	NA	NA	NA	NA	NA	NA	NA	NA	97413000
A0A8C0RD23(CENPF)	NA	NA	NA	NA	NA	NA	NA	NA	NA	7541800	10572000	NA
A0A8C0RD92(--)	804420000	1087400000	758170000	424500000	500430000	321660000	830520000	1014100000	943630000	448100000	411240000	572840000
A0A8C0RDD1(FBXO7)	NA	NA	NA	83434000	94991000	NA	NA	NA	NA	NA	NA	NA
A0A8C0RDD6(TAGLN)	145860000	148670000	148970000	298140000	310670000	259050000	106480000	151980000	135860000	118560000	82044000	107040000
A0A8C0RDH2(--)	NA	NA	NA	NA	NA	NA	NA	NA	NA	38742000	39949000	40459000
A0A8C0RDL4(HARS1)	599990000	464310000	606120000	558330000	494340000	519460000	487340000	572130000	516920000	551580000	526230000	497170000
A0A8C0RDP7(--)	NA	NA	NA	NA	NA	NA	NA	NA	24066000	NA	NA	NA
A0A8C0RDW9(ARHGAP8)	20788000	19417000	14625000	24316000	18068000	17399000	19769000	20915000	12533000	22508000	18693000	NA
A0A8C0RDZ0(C13H8orf33)	NA	NA	NA	NA	NA	NA	NA	NA	NA	NA	2315300	NA
A0A8C0RDZ3(DOCK4)	20380000	NA	24250000	24695000	25241000	30484000	15496000	22030000	24467000	21820000	25343000	33053000
A0A8C0RE12(BUD13)	NA	NA	NA	10457000	NA	NA	NA	NA	NA	16074000	NA	NA
A0A8C0RE16(TMEM201)	NA	NA	NA	35293000	NA	31599000	NA	NA	NA	NA	NA	41311000
A0A8C0REA4(ADK)	367550000	349420000	347870000	466000000	355930000	377120000	257450000	294350000	288730000	366010000	301120000	309120000
A0A8C0REK4(--)	NA	NA	NA	NA	NA	NA	NA	NA	NA	NA	NA	NA
A0A8C0REQ5(ITGB3)	106500000	59456000	82716000	96019000	86434000	81738000	104090000	88380000	57553000	79496000	103220000	62875000
A0A8C0RES2(GTF3C3)	NA	NA	NA	10774000	15291000	17184000	NA	NA	NA	13765000	NA	NA
A0A8C0REV4(PGGHG)	NA	NA	NA	NA	NA	NA	NA	NA	NA	5839500	NA	NA
A0A8C0REW6(RPS6KA2)	NA	NA	63766000	NA	NA	NA	NA	NA	NA	NA	NA	NA
A0A8C0RFC0(--)	33690000	46400000	50322000	34197000	33897000	40694000	45769000	41201000	33023000	50604000	48229000	44250000
A0A8C0RFH5(PSMD4)	363250000	298790000	294580000	323610000	358740000	392630000	421890000	338280000	321320000	384290000	325660000	266620000
A0A8C0RFL3(--)	NA	56611000	41957000	33028000	46176000	34840000	54384000	41169000	43688000	46213000	39353000	45725000
A0A8C0RFL6(MRTO4)	157230000	164600000	165710000	178660000	169840000	137890000	128930000	195970000	107200000	162640000	155140000	158520000
A0A8C0RFM4(LMNB2)	NA	NA	NA	NA	NA	NA	NA	NA	NA	NA	NA	10691000
A0A8C0RFM8(--)	NA	NA	NA	NA	NA	NA	NA	NA	NA	NA	NA	NA
A0A8C0RFQ3(LMNB2)	174970000	93914000	209330000	141200000	186990000	171500000	163230000	154140000	149460000	126810000	177060000	136240000
A0A8C0RFY0(TCF25)	NA	NA	NA	NA	NA	15123000	NA	NA	NA	NA	NA	NA
A0A8C0RGE6(--)	506810000	552170000	620220000	544790000	429040000	272330000	921340000	718500000	778620000	297760000	420660000	332070000
A0A8C0RGG7(--)	NA	NA	NA	NA	NA	NA	NA	NA	NA	NA	NA	10696000
A0A8C0RGH7(--)	143020000	180560000	140880000	241990000	214570000	265370000	133610000	143350000	146900000	258190000	212540000	191880000
A0A8C0RGP7(CEP63)	NA	NA	NA	NA	NA	NA	NA	NA	NA	NA	NA	2874900
A0A8C0RGX8(--)	NA	NA	NA	NA	NA	NA	NA	NA	NA	NA	NA	32204000
A0A8C0RGZ3(--)	139210000	93357000	97447000	28626000	NA	96436000	137190000	159380000	147050000	NA	NA	33263000
A0A8C0RH17(PIBF1)	NA	NA	NA	NA	NA	NA	NA	NA	NA	NA	NA	23205000
A0A8C0RH82(CSK)	308420000	305660000	271570000	379330000	379620000	333010000	300270000	277480000	255300000	346000000	399600000	298170000
A0A8C0RHA8(ACOT9)	610060000	630840000	668560000	636430000	555520000	581460000	630470000	612380000	566290000	616840000	592070000	512710000
A0A8C0RHF3(PCCB)	87876000	87989000	72164000	94096000	104640000	102000000	81261000	60971000	56025000	70054000	108410000	88655000
A0A8C0RHF7(--)	99002000	65405000	70745000	105360000	105460000	100100000	64118000	80474000	100750000	77670000	112790000	NA
A0A8C0RHI7(CCDC81)	NA	NA	NA	NA	NA	NA	NA	NA	NA	NA	NA	NA
A0A8C0RHJ8(--)	1287200000	1265700000	1289700000	1642500000	1515800000	1581500000	1102100000	1223200000	1195800000	1499600000	1363200000	1281100000
A0A8C0RHU2(--)	NA	NA	NA	NA	NA	NA	NA	NA	NA	NA	2085000	NA
A0A8C0RHX8(LONP2)	NA	NA	NA	NA	NA	60330000	NA	NA	NA	43732000	53187000	42303000
A0A8C0RI24(MTRR)	32875000	34056000	34534000	21598000	27794000	29880000	35634000	39021000	33819000	27637000	22810000	30892000
A0A8C0RI60(RSL1D1)	598690000	535170000	443030000	425970000	397000000	389710000	504610000	593570000	433830000	459390000	299260000	257570000
A0A8C0RI85(RPS21)	93817000	48068000	78875000	78960000	43910000	167050000	82016000	67853000	107920000	115600000	114790000	58552000
A0A8C0RI89(ABCC10)	NA	NA	NA	NA	20799000	19689000	NA	NA	NA	NA	NA	NA
A0A8C0RIA3(--)	209520000	163960000	184730000	121490000	131720000	125080000	196250000	134290000	138590000	132130000	140630000	134840000
A0A8C0RIC6(DNPEP)	185770000	154260000	163570000	130340000	55057000	57052000	199220000	204700000	214920000	125820000	107940000	175880000
A0A8C0RIE9(--)	708710000	788790000	831890000	515990000	563430000	621670000	708890000	696300000	763830000	784350000	698100000	721510000
A0A8C0RIF8(--)	NA	NA	NA	NA	NA	NA	NA	NA	NA	NA	NA	1325900
A0A8C0RIH4(CLINT1)	393030000	323210000	315600000	229870000	258760000	221500000	339070000	338630000	351630000	259720000	226110000	193800000
A0A8C0RIJ1(--)	NA	NA	NA	NA	NA	NA	NA	NA	NA	NA	NA	NA
A0A8C0RIK1(SNRNP200)	1936000000	2077100000	1970500000	2208800000	2466500000	2553400000	2003600000	1952400000	1966700000	2270500000	2259300000	2297100000
A0A8C0RIL1(SQOR)	516120000	506690000	580020000	572740000	543730000	518940000	860950000	823800000	709620000	559810000	515130000	598180000
A0A8C0RIP4(--)	NA	NA	NA	NA	NA	39457000	NA	NA	NA	NA	NA	18574000
A0A8C0RIP9(BUD23)	31150000	32955000	32374000	29985000	35498000	30230000	29918000	NA	35793000	33831000	26917000	31818000
A0A8C0RIQ4(--)	NA	NA	NA	NA	NA	NA	NA	NA	NA	NA	NA	NA
A0A8C0RIS1(--)	NA	NA	115150000	NA	NA	NA	NA	NA	NA	NA	NA	NA
A0A8C0RIU4(ABCC5)	NA	NA	NA	NA	NA	NA	NA	NA	NA	NA	NA	7533600
A0A8C0RJG3(SLC39A7)	36759000	33270000	34130000	79605000	56347000	50373000	47493000	27373000	43391000	43084000	64288000	45071000
A0A8C0RJL4(NFXL1)	NA	24544000	NA	20324000	NA	NA	34252000	NA	24574000	NA	NA	NA
A0A8C0RJM8(FTSJ3)	NA	NA	NA	NA	NA	NA	NA	NA	NA	NA	NA	15255000
A0A8C0RJZ7(--)	29186000	NA	39407000	37125000	18697000	25248000	NA	NA	25524000	27188000	29553000	21240000
A0A8C0RK12(AP3B1)	1030400000	1235300000	1088500000	1748200000	2027900000	1806900000	1043900000	1002400000	1085000000	1509600000	2076800000	1684300000
A0A8C0RK53(NDC80)	51164000	57333000	40639000	21363000	34634000	36020000	54954000	48682000	57960000	28921000	40543000	34096000
A0A8C0RK65(DDX49)	NA	NA	11514000	NA	NA	12047000	NA	14581000	NA	NA	25848000	23146000
A0A8C0RK80(--)	123320000	166850000	153010000	157290000	109200000	166230000	149070000	186780000	160480000	227930000	164730000	194190000
A0A8C0RKC2(KPNA4)	592670000	762370000	586870000	517460000	532250000	549930000	580620000	597880000	891380000	636160000	685700000	513120000
A0A8C0RKE6(PDF)	30884000	NA	NA	81520000	72254000	81337000	43136000	NA	NA	71926000	79196000	66185000
A0A8C0RKG1(EIF3K)	826380000	899890000	870000000	1032400000	985260000	1098800000	717590000	793270000	833660000	1233500000	939440000	1235500000
A0A8C0RKN1(--)	109960000	NA	147360000	195470000	160410000	224090000	151520000	149510000	130650000	NA	358300000	277650000
A0A8C0RKP2(--)	NA	NA	NA	NA	41430000	36792000	NA	NA	NA	34838000	31628000	44422000
A0A8C0RKQ6(--)	2431100000	2630800000	2845500000	2480600000	3312100000	2329200000	2403200000	2754300000	2271800000	3104200000	2909800000	2304800000
A0A8C0RKW9(MYL6)	2098600000	2176100000	2012100000	1545700000	1855300000	2101800000	2133500000	2030700000	1954100000	1795400000	2045100000	1769600000
A0A8C0RKZ6(ZNF593)	NA	151320000	NA	60725000	333410000	NA	NA	NA	NA	50732000	80874000	59007000
A0A8C0RL07(PSMC2)	2512600000	2231400000	2121900000	2090000000	2261500000	2273000000	2182400000	2094600000	2369900000	2055700000	2399000000	2059600000
A0A8C0RLA7(--)	141420000	105770000	108210000	88060000	95359000	87786000	134540000	65377000	104100000	85338000	113230000	127180000
A0A8C0RLC3(--)	17008000	NA	15286000	NA	19450000	23506000	19324000	NA	NA	21940000	22802000	21331000
A0A8C0RLR6(TMED10)	49068000	53274000	53373000	57955000	50374000	67287000	48023000	29056000	41200000	43402000	45246000	128450000
A0A8C0RLS6(--)	81378000	61383000	50091000	71742000	57014000	66730000	56391000	69340000	56494000	69955000	59480000	67713000
A0A8C0RLT3(OPTN)	343640000	323970000	345150000	255160000	209590000	264060000	484700000	426500000	457260000	192530000	214540000	220610000
A0A8C0RLY3(EIF2S1)	3039400000	2543400000	2672800000	1686800000	2233200000	2148500000	2650800000	2718700000	2486300000	1694000000	2087300000	2062500000
A0A8C0RM21(--)	NA	NA	NA	NA	NA	NA	NA	NA	NA	NA	30122000	NA
A0A8C0RM88(ELOVL5)	NA	NA	NA	NA	NA	NA	NA	NA	NA	NA	NA	34296000
A0A8C0RMG2(GAMT)	NA	NA	NA	NA	NA	NA	12867000	NA	NA	NA	NA	NA
A0A8C0RMH2(--)	NA	NA	NA	NA	NA	NA	NA	NA	NA	NA	NA	NA
A0A8C0RML8(--)	17125000	NA	18847000	113230000	49403000	71461000	NA	83528000	19263000	117320000	67132000	61684000
A0A8C0RN24(DUS1L)	NA	NA	NA	14909000	14725000	NA	NA	NA	NA	NA	12400000	NA
A0A8C0RN94(CUL5)	184920000	155940000	157530000	206160000	187980000	253520000	206730000	178640000	186850000	277970000	266410000	261540000
A0A8C0RNG0(TRMT2A)	52325000	45328000	58763000	65620000	76110000	87787000	67425000	50651000	53448000	70421000	61567000	63112000
A0A8C0RNJ7(LAMTOR4)	NA	NA	NA	NA	NA	NA	NA	NA	NA	NA	NA	78762000
A0A8C0RNL0(LRP10)	NA	NA	NA	13779000	25274000	12445000	13430000	10441000	NA	37453000	48069000	40331000
A0A8C0RNS4(SUMO1)	108750000	121450000	93499000	24747000	NA	22259000	75561000	80261000	58194000	NA	NA	28453000
A0A8C0RNY9(NOP58)	1008200000	695840000	669820000	1005100000	931660000	1019900000	796860000	839570000	801900000	1094800000	1128600000	827640000
A0A8C0RP34(TNPO2)	127370000	104890000	114820000	158180000	147570000	117130000	117660000	116660000	100630000	142620000	179690000	175640000
A0A8C0RP36(--)	NA	NA	NA	NA	NA	NA	NA	NA	NA	NA	NA	46874000
A0A8C0RP65(TARDBP)	797970000	788880000	602690000	629280000	706850000	693460000	674730000	741720000	835190000	774460000	735010000	778610000
A0A8C0RP85(--)	1813200000	1530900000	1764800000	1472700000	1512200000	1187400000	1599500000	1749200000	2225600000	1494400000	1398700000	1378400000
A0A8C0RPA1(BCAT1)	1545400000	1755500000	1612400000	1456500000	1625000000	1765300000	1544800000	1727600000	1508200000	1517400000	1937600000	1590900000
A0A8C0RPG3(POLR1D)	67678000	NA	36423000	NA	NA	NA	NA	NA	NA	NA	NA	NA
A0A8C0RPG9(RPS2)	3880900000	3896500000	3388900000	4544900000	4951600000	4848000000	3217600000	3750400000	3953800000	5604300000	5960100000	4725000000
A0A8C0RPV5(--)	10781000	9268300	NA	NA	NA	NA	NA	10017000	NA	NA	NA	NA
A0A8C0RPZ2(ATP6V1H)	583860000	549580000	578650000	548940000	534930000	615040000	589490000	506330000	549300000	513060000	499560000	626910000
A0A8C0RQ92(DNMT1)	283750000	339310000	331890000	213480000	227690000	211940000	366020000	372490000	318470000	242060000	256030000	216620000
A0A8C0RQE6(--)	NA	NA	NA	NA	9659600	NA	NA	NA	NA	8576700	15965000	NA
A0A8C0RQQ7(RB1CC1)	16043000	19533000	19795000	NA	NA	NA	NA	17247000	NA	NA	NA	NA
A0A8C0RR32(TPM4)	NA	NA	NA	NA	NA	NA	NA	NA	NA	NA	NA	83562000
A0A8C0RR48(--)	78817000	58220000	69937000	78062000	71851000	65188000	82723000	47169000	62055000	90786000	71661000	97108000
A0A8C0RR53(--)	462150000	594480000	563340000	687690000	754790000	727500000	364390000	488520000	494250000	562430000	615970000	572070000
A0A8C0RR54(DOCK5)	175430000	167140000	177700000	153140000	214700000	181690000	176300000	135820000	175810000	173560000	215470000	275050000
A0A8C0RR77(KRT89)	8765500000	8918300000	8575100000	9698700000	6542600000	7927800000	7325100000	8096800000	7697600000	6671600000	6736100000	8163300000
A0A8C0RR86(--)	NA	NA	NA	NA	NA	NA	NA	NA	NA	NA	NA	986660
A0A8C0RR91(ADCY6)	NA	NA	NA	NA	NA	NA	NA	NA	NA	NA	17925000	NA
A0A8C0RRA9(LOC477558)	552750000	426660000	430080000	553790000	363260000	583750000	729610000	574580000	584320000	589550000	561210000	549410000
A0A8C0RRY4(ARPC3)	NA	375490000	343370000	723940000	1081700000	1115300000	NA	311360000	NA	1044200000	985760000	728210000
A0A8C0RS68(RAP1GDS1)	NA	NA	NA	NA	NA	NA	11816000	NA	NA	NA	NA	NA
A0A8C0RS74(--)	107490000	105580000	141120000	84118000	164170000	88488000	70210000	98637000	107740000	120100000	88723000	78175000
A0A8C0RSC7(--)	NA	NA	NA	NA	NA	NA	NA	NA	NA	NA	NA	14531000
A0A8C0RSI7(--)	330210000	267180000	324460000	265520000	279270000	264480000	602820000	475650000	400730000	219140000	224020000	241890000
A0A8C0RSM3(--)	69839000	90746000	97210000	84986000	75253000	108540000	84748000	52382000	64696000	217290000	121960000	147700000
A0A8C0RSZ3(NBEAL2)	53570000	34057000	37920000	20946000	40691000	19275000	27536000	27878000	49100000	19673000	12703000	15877000
A0A8C0RT21(PDS5B)	331910000	333270000	347910000	318390000	245310000	268650000	296320000	324280000	277120000	237500000	244310000	172080000
A0A8C0RT25(ELP3)	48115000	46707000	NA	59613000	87211000	79141000	NA	NA	NA	90702000	97164000	106810000
A0A8C0RT33(CHAF1A)	65691000	86997000	74595000	77888000	73460000	103330000	101290000	76559000	92582000	90666000	86448000	92840000
A0A8C0RT74(SGMS2)	NA	NA	NA	NA	NA	NA	NA	NA	NA	37023000	39213000	35450000
A0A8C0RTH0(CHEK2)	NA	NA	NA	NA	28946000	27477000	NA	NA	NA	NA	NA	24852000
A0A8C0RTJ5(HSCB)	NA	NA	NA	NA	NA	NA	NA	NA	9112800	NA	NA	NA
A0A8C0RTK9(CYC1)	423710000	506250000	440970000	227460000	283870000	294300000	412240000	330310000	423820000	205210000	204190000	215490000
A0A8C0RTN7(WASHC4)	48720000	33320000	40781000	49485000	73341000	44215000	54073000	42571000	NA	48054000	NA	39272000
A0A8C0RTR9(--)	72905000	NA	77774000	NA	63360000	77018000	30180000	77495000	61335000	70124000	68721000	80455000
A0A8C0RU77(TKT)	2984400000	2659300000	2859100000	2805500000	2380800000	2336200000	3238800000	2630600000	2908100000	2097800000	2355800000	2859800000
A0A8C0RU90(--)	NA	NA	NA	NA	NA	NA	NA	NA	NA	11045000	NA	NA
A0A8C0RU92(--)	33599000	30794000	NA	NA	NA	NA	18201000	42328000	32789000	NA	NA	NA
A0A8C0RUD1(MAPK3)	126930000	140860000	136920000	97933000	133150000	102670000	97568000	79528000	88926000	109800000	131300000	98784000
A0A8C0RUI4(--)	42989000	NA	NA	20018000	NA	NA	38137000	NA	NA	18696000	23894000	NA
A0A8C0RUI7(--)	125550000	128980000	124830000	23369000	21691000	25904000	112640000	147470000	127550000	26783000	23857000	29860000
A0A8C0RUL0(GNPNAT1)	361320000	397010000	429050000	386250000	412700000	400450000	326860000	431400000	404450000	420350000	462690000	504590000
A0A8C0RUX2(TMEM59)	NA	NA	NA	NA	NA	NA	NA	NA	NA	NA	NA	3516200
A0A8C0RV14(--)	39323000	57424000	54933000	51701000	53097000	50731000	65307000	NA	47927000	25200000	25438000	38000000
A0A8C0RV37(--)	364460000	332940000	461970000	705460000	810910000	815800000	411400000	501760000	532070000	707900000	593880000	521080000
A0A8C0RV40(QNG1)	133050000	145100000	121940000	171110000	170620000	171490000	160970000	123030000	183190000	198910000	157230000	181420000
A0A8C0RV89(--)	547080000	473420000	550890000	459120000	483700000	447120000	603220000	488340000	475260000	553070000	541960000	395390000
A0A8C0RVA1(--)	85344000	75872000	75956000	106930000	105120000	110090000	98129000	122190000	94029000	118650000	121660000	92514000
A0A8C0RVD4(POLG)	NA	NA	NA	NA	65172000	132750000	NA	NA	NA	NA	NA	NA
A0A8C0RVI7(AKAP10)	NA	NA	NA	NA	NA	NA	NA	NA	NA	NA	NA	923150
A0A8C0RVQ9(NOC2L)	290500000	240350000	260890000	236820000	288260000	353050000	207550000	228840000	269000000	281620000	305250000	283300000
A0A8C0RVV2(GLOD4)	438680000	398380000	386980000	288410000	588400000	437570000	326220000	407290000	393330000	299010000	377110000	410170000
A0A8C0RVX6(--)	14383000	15601000	10052000	NA	NA	12372000	NA	NA	25546000	5152600	NA	NA
A0A8C0RVY5(--)	NA	NA	NA	NA	NA	NA	NA	NA	NA	NA	NA	NA
A0A8C0RW04(--)	NA	NA	NA	NA	NA	NA	NA	NA	NA	NA	9846500	NA
A0A8C0RW25(GRPEL1)	222730000	237030000	203220000	211860000	162840000	175140000	228980000	188120000	195140000	187640000	172410000	196150000
A0A8C0RW56(--)	64058000	45017000	41501000	47257000	86002000	69358000	42044000	36309000	34070000	47616000	46859000	57633000
A0A8C0RWD0(--)	NA	NA	NA	NA	NA	18795000	NA	NA	NA	30379000	NA	NA
A0A8C0RWE6(PITPNA)	196680000	169770000	174080000	192680000	225260000	221040000	170360000	204750000	153720000	251090000	194490000	207410000
A0A8C0RWN4(--)	71739000	86888000	87780000	74520000	44993000	33331000	60372000	75526000	60738000	48299000	54206000	69847000
A0A8C0RWW7(PIP4K2B)	23040000	NA	NA	38936000	39020000	34328000	25297000	NA	22615000	35647000	37445000	NA
A0A8C0RX08(ACACA)	1008800000	1104000000	1021100000	1263600000	1414600000	1417100000	844880000	777350000	791920000	1178900000	1263300000	1252900000
A0A8C0RX34(TUBGCP5)	10303000	9224600	7425000	NA	NA	7958600	9984600	10224000	6492400	6645300	8256600	7132900
A0A8C0RX62(--)	NA	NA	NA	NA	NA	NA	NA	NA	NA	NA	NA	3934900
A0A8C0RX88(--)	NA	NA	NA	NA	NA	NA	NA	NA	NA	NA	15602000	NA
A0A8C0RXA1(--)	NA	NA	NA	NA	NA	NA	NA	NA	NA	NA	NA	8397400
A0A8C0RXC9(MRPL20)	44044000	NA	36732000	65138000	34131000	45722000	NA	48677000	41650000	55073000	41300000	30185000
A0A8C0RXE8(ATAD3A)	316260000	373900000	328060000	394220000	428060000	383150000	328330000	340090000	359640000	321040000	368540000	360590000
A0A8C0RXH5(--)	433810000	342820000	340420000	344330000	341960000	377780000	411000000	362900000	439820000	352630000	334610000	286560000
A0A8C0RXK9(DHDDS)	72696000	56599000	61827000	108040000	106360000	96499000	38832000	29782000	56628000	69927000	113010000	94105000
A0A8C0RXM3(FHAD1)	NA	NA	NA	NA	NA	NA	NA	NA	NA	NA	NA	NA
A0A8C0RXQ4(--)	137280000	NA	NA	NA	NA	NA	NA	NA	NA	NA	NA	NA
A0A8C0RXQ6(--)	NA	NA	NA	NA	NA	NA	NA	NA	NA	3947700	NA	NA
A0A8C0RXT0(LOC479005)	NA	18162000	NA	NA	NA	26663000	NA	NA	NA	29370000	NA	21233000
A0A8C0RY18(--)	NA	NA	NA	NA	NA	NA	NA	NA	11431000	NA	NA	NA
A0A8C0RY55(USP39)	89636000	108560000	90497000	126990000	143950000	169750000	104550000	107840000	112960000	140000000	129770000	127220000
A0A8C0RYB8(RGS3)	NA	NA	NA	NA	NA	NA	NA	NA	7294600	NA	NA	NA
A0A8C0RYK7(HAUS3)	30731000	32635000	51515000	NA	NA	74501000	37308000	NA	33534000	18109000	35029000	22908000
A0A8C0RYK8(--)	NA	NA	NA	NA	NA	NA	NA	NA	NA	NA	NA	NA
A0A8C0RYN1(CARHSP1)	64665000	83569000	69693000	48946000	53747000	43296000	73255000	68456000	106750000	53811000	56692000	67677000
A0A8C0RYN9(--)	NA	NA	NA	21741000	14673000	NA	NA	NA	NA	NA	20424000	21396000
A0A8C0RYW0(PLOD1)	112050000	119700000	123470000	82486000	82109000	83568000	94065000	67617000	57631000	69640000	72096000	83378000
A0A8C0RZ87(GTPBP1)	NA	NA	NA	NA	NA	NA	NA	NA	NA	NA	NA	20208000
A0A8C0RZD5(RTCB)	1402300000	1227200000	1366800000	1299700000	1361500000	1118400000	1266400000	1116500000	1170700000	1113400000	1147900000	1215200000
A0A8C0RZG3(DNAJA1)	383540000	524020000	545190000	350980000	404710000	424800000	551330000	534170000	395530000	436960000	334410000	314080000
A0A8C0RZM4(COPG2)	203560000	254020000	263670000	352370000	437270000	426460000	258780000	257160000	254550000	389320000	437940000	408440000
A0A8C0RZP2(AFF4)	9539100	8140100	NA	NA	NA	NA	NA	NA	NA	5948100	NA	6307400
A0A8C0S0E9(--)	NA	NA	NA	NA	NA	NA	NA	NA	NA	NA	NA	8905400
A0A8C0S0F5(--)	NA	NA	NA	NA	NA	NA	NA	NA	NA	NA	NA	NA
A0A8C0S0J3(DYNC1H1)	8562300000	8459400000	8235100000	8856300000	9336700000	8756000000	7912800000	8056700000	8587500000	9057500000	9214000000	8565400000
A0A8C0S0M4(NIPBL)	45073000	37163000	34419000	38490000	40566000	28843000	37376000	41633000	NA	40193000	34594000	44103000
A0A8C0S0U2(--)	NA	NA	NA	NA	NA	NA	NA	NA	NA	NA	NA	21070000
A0A8C0S0V4(--)	16477000	NA	NA	NA	NA	NA	NA	NA	NA	NA	NA	NA
A0A8C0S0Z2(FRG1)	41967000	45184000	52394000	50740000	50789000	57071000	60023000	NA	33009000	50352000	52993000	31586000
A0A8C0S1G4(--)	752810000	1090100000	1003800000	650880000	693580000	771530000	1135600000	1058100000	848690000	650510000	727480000	776580000
A0A8C0S1J3(--)	NA	NA	NA	59004000	NA	80579000	NA	NA	NA	111340000	88384000	59064000
A0A8C0S1K7(--)	829360000	767350000	721270000	839240000	830450000	718460000	989950000	842450000	958860000	755300000	700890000	655020000
A0A8C0S1R1(--)	59421000	59949000	75850000	64737000	92597000	102090000	91865000	NA	43011000	80021000	134540000	92215000
A0A8C0S1R2(--)	150610000	143720000	141130000	193870000	187360000	214480000	169490000	169930000	162980000	211210000	177530000	198040000
A0A8C0S2B1(--)	46974000	41649000	45274000	68941000	69882000	69094000	46660000	34278000	34777000	43130000	45235000	52242000
A0A8C0S2D4(CAMSAP2)	112760000	114730000	104430000	108740000	113170000	90334000	145590000	116650000	124340000	108950000	138590000	102420000
A0A8C0S2G1(LPIN1)	NA	NA	3533400	NA	NA	NA	NA	NA	NA	NA	NA	NA
A0A8C0S2H6(--)	NA	NA	NA	NA	NA	NA	NA	NA	NA	11643000	NA	NA
A0A8C0S2I3(--)	14154000	NA	NA	NA	NA	NA	13850000	15909000	NA	NA	NA	NA
A0A8C0S2P9(ALDH3B1)	44454000	45930000	58482000	98095000	65772000	65665000	42529000	51235000	63812000	71770000	74181000	84739000
A0A8C0S2U1(RBMX)	1327200000	1024300000	1005100000	1344700000	1516100000	1608500000	1213700000	973070000	1234900000	1214700000	1437500000	1540300000
A0A8C0S3C0(--)	NA	NA	NA	70579000	NA	NA	NA	NA	NA	NA	NA	NA
A0A8C0S3H2(--)	163600000	204860000	161600000	179920000	244150000	178220000	180040000	180260000	206740000	185300000	219510000	189610000
A0A8C0S3K3(--)	NA	NA	NA	NA	NA	NA	NA	NA	NA	NA	NA	NA
A0A8C0S3M2(APRT)	900510000	804220000	786470000	1445200000	1474300000	1509200000	945620000	853970000	882240000	1327400000	1561400000	1691200000
A0A8C0S3Y5(--)	NA	NA	NA	NA	NA	NA	NA	NA	NA	NA	NA	9532200
A0A8C0S3Y9(--)	NA	20276000	32392000	37280000	41769000	37805000	32892000	29642000	20870000	21954000	18720000	NA
A0A8C0S4A9(--)	NA	NA	NA	NA	NA	NA	NA	NA	NA	NA	NA	18508000
A0A8C0S4E4(CSE1L)	NA	NA	NA	NA	NA	NA	NA	NA	NA	NA	NA	NA
A0A8C0S4F8(--)	NA	NA	NA	NA	NA	NA	NA	NA	NA	NA	NA	2742700
A0A8C0S4H5(SCFD1)	1058400000	1034200000	1058300000	1177500000	1292600000	1119400000	1036800000	1200200000	1158300000	1287400000	1212500000	1120100000
A0A8C0S4J7(WDR36)	366920000	334710000	389010000	459050000	518850000	452120000	328250000	308700000	383020000	462210000	351150000	560680000
A0A8C0S4K6(NRDC)	449890000	456640000	370150000	336920000	281100000	343620000	332720000	454300000	461990000	334930000	322060000	287970000
A0A8C0S4L7(UPK3A)	NA	NA	NA	NA	NA	NA	NA	NA	NA	NA	9951400	NA
A0A8C0S4U0(MACROH2A1)	549250000	556610000	580300000	488290000	473510000	533560000	484860000	498160000	474750000	367400000	439230000	346340000
A0A8C0S4W9(ORC3)	45663000	NA	49845000	49509000	48857000	41504000	52010000	NA	59629000	37737000	33615000	NA
A0A8C0S4Y3(NT5C3B)	192820000	133640000	148810000	224920000	274970000	243540000	147430000	208760000	233480000	174920000	281970000	229340000
A0A8C0S5A2(TMEM63B)	26605000	37989000	41804000	33373000	NA	50383000	41077000	49674000	40205000	62566000	60031000	49760000
A0A8C0S5K7(UTP4)	150830000	83238000	139370000	128540000	168010000	153700000	127050000	93395000	118780000	134290000	109560000	160650000
A0A8C0S5U9(--)	64467000	74209000	79526000	112120000	119710000	104230000	58181000	92021000	77244000	124350000	91615000	110820000
A0A8C0S5Y1(--)	NA	NA	NA	NA	NA	NA	NA	NA	NA	NA	NA	1842500
A0A8C0S5Y2(TXNRD1)	202200000	239380000	381180000	377560000	346500000	283760000	143260000	113660000	109770000	404190000	333080000	237950000
A0A8C0S5Y6(SIKE1)	62879000	20003000	32482000	NA	NA	NA	11066000	8990500	14208000	NA	NA	NA
A0A8C0S5Y9(FTO)	NA	25398000	NA	23040000	28254000	20862000	20697000	NA	NA	21724000	23797000	NA
A0A8C0S6I1(--)	NA	NA	NA	NA	NA	NA	NA	NA	5652600	NA	NA	NA
A0A8C0S6N4(RFFL)	NA	NA	NA	NA	NA	NA	NA	NA	NA	NA	NA	NA
A0A8C0S6V7(SH3GLB2)	97623000	62707000	NA	86418000	77068000	75392000	89381000	73457000	75770000	62802000	65866000	105170000
A0A8C0S7A2(NQO2)	NA	NA	NA	32206000	32680000	NA	NA	NA	NA	25242000	NA	30982000
A0A8C0S7C7(--)	NA	NA	NA	29493000	24818000	NA	NA	NA	NA	NA	NA	NA
A0A8C0S7Q5(NDUFA5)	255470000	176410000	250780000	NA	NA	NA	196130000	312990000	260380000	NA	222940000	237050000
A0A8C0S7Q6(VPS50)	51573000	50260000	64538000	54868000	69278000	77899000	NA	51633000	50151000	67448000	49210000	45007000
A0A8C0S7W6(MAP2)	NA	NA	NA	NA	NA	NA	NA	NA	8515800	NA	NA	NA
A0A8C0S7X1(FLNB)	NA	NA	NA	NA	NA	NA	NA	NA	NA	NA	NA	NA
A0A8C0S7Z1(--)	NA	NA	NA	NA	NA	NA	NA	NA	NA	NA	NA	5096100
A0A8C0S008(ATP8B1)	NA	NA	NA	NA	NA	NA	6537700	NA	NA	NA	NA	NA
A0A8C0S8F5(OSGEP)	128520000	121320000	128950000	206360000	140840000	145950000	120080000	111600000	127990000	157070000	145390000	156430000
A0A8C0S8K6(PJA2)	NA	NA	NA	NA	NA	NA	NA	NA	13454000	NA	NA	NA
A0A8C0S8P1(ENSA)	65406000	72006000	54408000	30346000	43632000	38302000	102820000	59023000	83341000	36866000	41187000	42245000
A0A8C0S8X9(--)	NA	NA	NA	NA	NA	NA	NA	NA	NA	NA	1542300	NA
A0A8C0S8Y7(--)	NA	NA	NA	NA	NA	NA	NA	NA	NA	NA	NA	34991000
A0A8C0S9A8(--)	NA	NA	NA	NA	NA	NA	NA	9880600	NA	NA	NA	NA
A0A8C0S9B1(--)	53195000	74116000	90764000	NA	41343000	66704000	59958000	80284000	66927000	47836000	82740000	75423000
A0A8C0S9B9(--)	589810000	528960000	584660000	529380000	521080000	603420000	545840000	504470000	550930000	558920000	587440000	534820000
A0A8C0S9M1(TRRAP)	84959000	55357000	78099000	76063000	94099000	95384000	110740000	66094000	107130000	75870000	84997000	83425000
A0A8C0S9P1(SHKBP1)	NA	NA	NA	NA	NA	NA	NA	NA	NA	NA	27221000	27514000
A0A8C0S9Q9(--)	NA	NA	NA	NA	NA	NA	NA	NA	NA	NA	NA	114070000
A0A8C0S040(TUBGCP3)	106750000	95521000	82421000	127110000	159660000	137630000	104350000	97512000	107950000	127250000	127730000	132630000
A0A8C0S088(LOC480351)	NA	NA	NA	NA	NA	NA	NA	NA	NA	NA	NA	NA
A0A8C0S097(ATP6V0A1)	69084000	76123000	69835000	66270000	86476000	70928000	91972000	91238000	91990000	97407000	109030000	137160000
A0A8C0S119(--)	NA	NA	NA	NA	NA	NA	NA	NA	NA	NA	NA	3839600
A0A8C0S138(--)	NA	NA	NA	NA	NA	NA	14395000	NA	NA	NA	NA	NA
A0A8C0S244(ARPC1A)	NA	NA	NA	NA	NA	NA	NA	NA	NA	NA	NA	NA
A0A8C0S315(MATR3)	4517500000	5014600000	4572600000	4858600000	4817800000	5214800000	4533200000	4867400000	4389200000	4738700000	5060900000	4550800000
A0A8C0S348(TEC)	15563000	NA	16652000	9866800	13910000	NA	11428000	NA	13800000	NA	NA	NA
A0A8C0S424(FAM118A)	10056000	NA	NA	NA	NA	13986000	NA	NA	NA	NA	NA	NA
A0A8C0S441(--)	43828000	NA	40365000	37962000	37920000	41863000	31471000	51088000	NA	41797000	32325000	39828000
A0A8C0S447(GPHN)	44420000	78837000	50916000	84742000	88638000	87383000	53037000	42163000	56857000	71407000	66790000	73764000
A0A8C0S463(SLAIN2)	71467000	50850000	56197000	88102000	26105000	41074000	53272000	34869000	60526000	62070000	136040000	56621000
A0A8C0S497(MRPS30)	NA	NA	NA	NA	34658000	31309000	NA	NA	NA	27000000	NA	NA
A0A8C0S500(--)	NA	71950000	95808000	71475000	90422000	70520000	72809000	71881000	70364000	87902000	82356000	108780000
A0A8C0S505(--)	NA	NA	NA	NA	NA	NA	NA	NA	NA	NA	NA	27519000
A0A8C0S546(DDX27)	236370000	219410000	229180000	284040000	346200000	359480000	229270000	238970000	253320000	378270000	303270000	277720000
A0A8C0S560(--)	3807400	NA	NA	NA	NA	NA	NA	NA	NA	NA	NA	NA
A0A8C0S671(HNRNPL)	2069100000	2573100000	2003200000	1430600000	1407400000	1313500000	2088400000	2736800000	2499800000	1422700000	1113700000	1151900000
A0A8C0S737(--)	57636000	49837000	66019000	25677000	27676000	29026000	52395000	59544000	58121000	26331000	29019000	25956000
A0A8C0S773(BAG6)	404730000	387600000	425870000	417370000	461790000	515120000	531360000	470640000	509480000	394930000	418370000	438150000
A0A8C0S817(KRT13)	NA	NA	NA	NA	NA	NA	NA	NA	NA	NA	47050000	NA
A0A8C0S833(--)	NA	NA	NA	NA	NA	NA	NA	NA	NA	135070000	133390000	110870000
A0A8C0S914(--)	NA	NA	NA	NA	NA	NA	NA	NA	1526300	NA	NA	NA
A0A8C0S968(ASH2L)	33172000	20053000	21058000	32841000	28021000	30299000	35822000	17462000	23195000	20050000	31396000	38540000
A0A8C0SA24(CHM)	NA	NA	NA	NA	NA	NA	NA	NA	NA	NA	NA	4206200
A0A8C0SA71(TSC22D2)	NA	NA	NA	NA	NA	NA	NA	NA	NA	NA	NA	2258600
A0A8C0SA86(--)	136890000	123460000	120160000	118910000	169150000	145090000	129250000	139480000	106980000	122210000	132660000	105040000
A0A8C0SAE4(--)	26497000	NA	34098000	NA	NA	NA	NA	NA	26144000	NA	NA	NA
A0A8C0SAH5(SAMM50)	209090000	225810000	174870000	211830000	249820000	228660000	301830000	243930000	248790000	256030000	194480000	211020000
A0A8C0SAI2(--)	NA	NA	NA	NA	NA	NA	NA	NA	NA	NA	NA	8943900
A0A8C0SAP8(SUCLG2)	666460000	657570000	699560000	629680000	956840000	675470000	394250000	557690000	506850000	527740000	606180000	524950000
A0A8C0SAW8(RBM33)	NA	NA	NA	8385800	NA	NA	NA	NA	NA	NA	NA	NA
A0A8C0SB12(--)	387870000	337100000	415830000	342120000	526350000	373500000	285360000	302480000	231280000	374830000	419750000	406570000
A0A8C0SBA6(CTPS1)	922820000	866150000	726650000	736640000	787850000	701260000	871730000	792470000	672360000	827430000	767790000	822360000
A0A8C0SBB7(HNRNPA0)	NA	NA	NA	NA	588070000	462910000	NA	521130000	NA	NA	NA	NA
A0A8C0SBF1(AKAP17A)	NA	NA	NA	NA	NA	NA	NA	NA	NA	NA	NA	5723600
A0A8C0SBH7(--)	NA	NA	19356000	17696000	20179000	19252000	NA	NA	NA	16779000	NA	NA
A0A8C0SBQ6(FRYL)	69924000	69783000	77145000	100760000	92850000	102350000	72249000	69561000	61915000	80785000	107270000	91105000
A0A8C0SBS8(--)	NA	NA	NA	NA	NA	NA	NA	NA	NA	12870000	NA	NA
A0A8C0SC48(OAZ1)	50700000	54297000	50671000	74992000	39596000	50329000	56113000	55597000	53317000	84084000	60339000	57497000
A0A8C0SC69(SET)	1040700000	902290000	688690000	1166300000	815110000	1213000000	945750000	877120000	1102100000	1020900000	1187300000	1537400000
A0A8C0SC86(GPKOW)	NA	NA	NA	NA	66367000	45302000	NA	NA	NA	38261000	46675000	32669000
A0A8C0SCB1(LOC480914)	NA	NA	NA	NA	NA	NA	NA	NA	NA	NA	NA	147130000
A0A8C0SCB8(--)	53691000	41638000	50433000	50558000	58100000	55978000	45407000	54053000	49488000	41124000	51941000	47337000
A0A8C0SCC1(--)	NA	NA	NA	NA	NA	NA	NA	NA	NA	NA	NA	6763800
A0A8C0SCD5(--)	NA	NA	NA	NA	NA	NA	NA	NA	NA	NA	142180000	161800000
A0A8C0SCE6(EEF1D)	NA	NA	NA	NA	NA	NA	NA	NA	NA	NA	NA	NA
A0A8C0SCH2(--)	NA	NA	NA	NA	NA	NA	NA	NA	24869000	NA	NA	NA
A0A8C0SCK4(GK)	157860000	149700000	140010000	204550000	283100000	172660000	168630000	77367000	146910000	296980000	320780000	312630000
A0A8C0SCX1(--)	112230000	123340000	118650000	163730000	136950000	175510000	107280000	112400000	104990000	175810000	152020000	134870000
A0A8C0SCZ1(C4H5orf51)	NA	NA	NA	NA	NA	NA	NA	NA	NA	9002800	NA	NA
A0A8C0SD27(PSMD11)	2495500000	2504900000	2283500000	2697900000	2695900000	2872500000	2619900000	2443700000	2572900000	2754600000	3031000000	2609900000
A0A8C0SD78(RINT1)	50190000	58339000	55844000	74113000	72526000	79792000	54449000	69806000	64898000	75495000	66807000	71618000
A0A8C0SDF8(TRAPPC8)	90799000	75496000	88504000	113160000	41685000	53198000	62183000	78216000	97563000	58261000	40222000	37420000
A0A8C0SDL6(SLC12A9)	NA	NA	NA	NA	NA	NA	NA	NA	NA	NA	NA	14310000
A0A8C0SDN1(--)	111670000	112620000	118710000	125150000	173300000	199390000	105520000	106040000	115580000	189410000	192770000	166380000
A0A8C0SDP2(GRAMD1B)	NA	NA	NA	NA	NA	NA	NA	NA	NA	NA	NA	NA
A0A8C0SDW0(PFAS)	421550000	553710000	351810000	442250000	575590000	630560000	443970000	543430000	335160000	603920000	562610000	590610000
A0A8C0SDW2(--)	NA	NA	NA	NA	NA	NA	NA	NA	NA	24623000	NA	27237000
A0A8C0SDX4(SBF2)	NA	NA	NA	NA	NA	3218700	NA	NA	NA	NA	NA	NA
A0A8C0SDZ3(--)	26854000	22563000	25678000	32270000	36536000	35240000	18571000	24862000	28058000	36126000	30607000	33439000
A0A8C0SDZ8(NDRG3)	163130000	176120000	193040000	152220000	154560000	163660000	190710000	153440000	210950000	147170000	152240000	140490000
A0A8C0SE18(SRPK2)	NA	NA	8755500	NA	NA	NA	NA	NA	NA	NA	NA	NA
A0A8C0SE21(MAGOHB)	NA	NA	NA	NA	NA	NA	NA	NA	NA	NA	NA	114040000
A0A8C0SE28(TRMT61A)	126090000	161900000	136130000	113690000	130440000	150690000	159430000	184760000	150210000	160930000	176700000	94747000
A0A8C0SEA6(--)	NA	NA	NA	NA	NA	NA	NA	NA	NA	NA	NA	21330000
A0A8C0SED0(TBP)	NA	NA	NA	NA	NA	NA	NA	NA	NA	NA	NA	38137000
A0A8C0SED5(LPXN)	NA	NA	NA	5631200	NA	NA	NA	NA	NA	NA	6208100	NA
A0A8C0SED8(CDYL)	46374000	87825000	75992000	63246000	69659000	65401000	72392000	89676000	75833000	74937000	64869000	81938000
A0A8C0SEN2(SRP9)	225900000	NA	183950000	109250000	134590000	130840000	45124000	231280000	59965000	90704000	134330000	111120000
A0A8C0SEP1(NEU1)	NA	NA	NA	NA	NA	NA	NA	NA	NA	NA	NA	6498800
A0A8C0SEP5(ZNRD1)	70877000	102300000	103030000	45446000	64773000	52992000	120180000	110890000	94673000	58147000	61075000	58176000
A0A8C0SER6(--)	711660000	721280000	662680000	728230000	876750000	690060000	820670000	842720000	1041800000	783970000	1034400000	1029000000
A0A8C0SEV1(--)	220750000	235650000	233100000	427890000	390180000	338620000	187040000	234570000	187530000	447540000	367130000	382900000
A0A8C0SEY0(LOC475937)	1519200000	1780000000	1598300000	1228700000	1453000000	1457500000	1203600000	1788300000	1406000000	1220700000	1371800000	1515600000
A0A8C0SEY4(--)	52483000	NA	55156000	36308000	40764000	66315000	42064000	37662000	57438000	61164000	43043000	25260000
A0A8C0SEY7(--)	8267200	NA	10873000	NA	NA	NA	20311000	9155800	NA	NA	NA	NA
A0A8C0SEZ3(ZFYVE26)	NA	NA	NA	1708000	NA	NA	NA	NA	NA	NA	NA	NA
A0A8C0SF08(PSMC4)	943100000	1062200000	965590000	1164400000	1328500000	1289200000	827290000	910430000	945200000	1084400000	1201100000	1333400000
A0A8C0SF49(DSG3)	535870000	477030000	590020000	463600000	398930000	455020000	489370000	550940000	647400000	620140000	551290000	502210000
A0A8C0SFC7(--)	339840000	289510000	334990000	91267000	72170000	128770000	448570000	352200000	402900000	149150000	102400000	102990000
A0A8C0SFE7(--)	NA	NA	NA	23760000	12197000	14501000	11994000	NA	NA	25245000	NA	21750000
A0A8C0SFI2(--)	164880000	222030000	159300000	111240000	146760000	123100000	226800000	276940000	196800000	101580000	122350000	80063000
A0A8C0SFI9(ZNF227)	NA	NA	NA	NA	NA	NA	NA	NA	NA	NA	NA	NA
A0A8C0SFR7(--)	168030000	123610000	146380000	168530000	114920000	135580000	162740000	128880000	212010000	146690000	121480000	99034000
A0A8C0SG12(--)	16293000000	17607000000	16092000000	22610000000	23127000000	19709000000	14191000000	15364000000	17429000000	19552000000	19899000000	16964000000
A0A8C0SG94(ATP2B4)	1295400000	1123500000	1070700000	724500000	767570000	831710000	953560000	1014100000	939240000	689760000	703970000	715190000
A0A8C0SG98(--)	31587000	34675000	37629000	NA	32366000	39393000	27268000	35569000	33198000	36296000	33274000	NA
A0A8C0SGA0(PUF60)	1571600000	1575700000	1485900000	1662000000	1673400000	1889900000	1306100000	1286600000	1293600000	1451800000	1646500000	1546300000
A0A8C0SGB9(--)	37588000	47970000	41114000	67020000	57456000	62347000	43019000	39469000	37589000	56919000	73580000	64365000
A0A8C0SGH4(--)	105140000	78146000	67982000	114730000	105550000	76698000	73108000	112430000	79002000	99670000	80579000	59983000
A0A8C0SGI9(--)	1307000000	1548700000	1195200000	1634500000	1672300000	1663500000	1557700000	1397400000	1451000000	1744200000	1533700000	1721300000
A0A8C0SGJ4(OCIAD1)	NA	NA	156420000	250950000	193510000	NA	115650000	218100000	103520000	NA	NA	NA
A0A8C0SGK1(RAPGEF6)	67751000	NA	NA	NA	NA	NA	NA	NA	NA	12705000	NA	NA
A0A8C0SGL7(R3HDM2)	NA	NA	NA	12721000	10078000	NA	NA	NA	NA	NA	12617000	NA
A0A8C0SGW1(ABCB1)	NA	NA	NA	NA	17512000	NA	NA	NA	22495000	17287000	21690000	15675000
A0A8C0SH40(SMAP2)	NA	NA	NA	NA	NA	NA	NA	NA	NA	NA	NA	NA
A0A8C0SH43(TLE3)	6886900	12895000	6222700	7886000	9268500	9444300	9709000	NA	9951400	NA	4952700	10573000
A0A8C0SH50(SLC35F2)	NA	NA	NA	NA	NA	NA	NA	NA	NA	NA	NA	108110000
A0A8C0SHD6(LOC475399)	1161900000	1414400000	1363900000	1342800000	1147900000	1066700000	1032900000	1007300000	1244400000	1229500000	1268300000	1097500000
A0A8C0SHD9(--)	15536000	24449000	19719000	22221000	20551000	18842000	22271000	22685000	30589000	22156000	21514000	18752000
A0A8C0SHJ8(ECPAS)	835800000	875920000	832520000	882190000	1049800000	1066500000	920590000	858710000	856020000	900130000	937780000	940580000
A0A8C0SHK5(DSG3)	12784000	NA	12051000	NA	NA	NA	23063000	NA	NA	NA	NA	NA
A0A8C0SHL8(BCAP29)	NA	NA	NA	NA	7711300	8252800	NA	NA	NA	7076800	14095000	10620000
A0A8C0SHQ3(HEATR5A)	207200000	184950000	176540000	158990000	175280000	209580000	161490000	188100000	227030000	165940000	129610000	150400000
A0A8C0SHT7(SPTBN2)	343970000	383660000	289520000	438450000	519520000	496210000	439320000	304880000	290640000	564560000	512970000	558780000
A0A8C0SI53(SLC27A4)	227530000	284990000	246570000	240230000	351740000	330750000	200150000	227210000	170530000	315460000	383410000	326030000
A0A8C0SI63(--)	41466000	38209000	39057000	52330000	53987000	33684000	64229000	49053000	61072000	57129000	57585000	42557000
A0A8C0SIE6(--)	464260000	362140000	354500000	263340000	212100000	247400000	399610000	370910000	351850000	282070000	245940000	284440000
A0A8C0SIR3(IRGQ)	243080000	239520000	186660000	246470000	227280000	254690000	238940000	238130000	260030000	259940000	252450000	248230000
A0A8C0SIW9(MYH10)	33750000	NA	33199000	32679000	37573000	36907000	NA	34992000	33092000	24551000	NA	NA
A0A8C0SJ08(RBL1)	NA	NA	NA	NA	NA	NA	NA	NA	NA	NA	2715300	NA
A0A8C0SJ23(SLC12A4)	64173000	95274000	89953000	113720000	77522000	70419000	102260000	118660000	115240000	170470000	121220000	164990000
A0A8C0SJ33(--)	225030000	226860000	250270000	344160000	321380000	267650000	248370000	191730000	327650000	437270000	423150000	325580000
A0A8C0SJ73(PRKAA1)	291610000	312880000	292370000	298210000	380540000	333090000	350070000	355360000	331800000	310930000	366930000	282460000
A0A8C0SJ90(TAB2)	NA	NA	NA	18669000	15549000	NA	NA	NA	NA	NA	12342000	12049000
A0A8C0SJD0(ACSL4)	1060200000	1105400000	1147600000	1135600000	1100800000	1186700000	874260000	871790000	876960000	1118000000	1089200000	1091600000
A0A8C0SJI1(INPP1)	240210000	202590000	200980000	330770000	383000000	412950000	283380000	219070000	230560000	283350000	306670000	299270000
A0A8C0SJL7(--)	879980000	858820000	897090000	1010200000	1147200000	993580000	936650000	838280000	946840000	1098000000	1022800000	934820000
A0A8C0SJR0(--)	22057000	39021000	26540000	22463000	25529000	19967000	18206000	21088000	13020000	NA	19406000	20354000
A0A8C0SJR7(--)	344980000	306450000	410600000	289990000	226790000	226470000	364450000	377280000	473240000	247950000	185790000	183990000
A0A8C0SJX2(--)	NA	NA	NA	NA	NA	NA	NA	NA	NA	NA	NA	5756900
A0A8C0SJX4(GLG1)	107810000	118070000	101910000	135400000	160810000	83896000	81354000	94152000	85114000	54205000	28931000	56147000
A0A8C0SJZ9(TRAF6)	NA	NA	NA	NA	NA	NA	NA	NA	4213700	NA	NA	NA
A0A8C0SK10(MLH1)	NA	NA	NA	37988000	NA	NA	NA	NA	NA	NA	48078000	50751000
A0A8C0SK32(PPOX)	89114000	NA	84847000	110460000	172790000	98701000	67750000	73289000	94996000	106280000	92815000	88840000
A0A8C0SK85(--)	158380000	194020000	155620000	287950000	339410000	395990000	160140000	193750000	186290000	383820000	435630000	347960000
A0A8C0SKF3(SKIV2L)	71594000	90261000	88094000	91947000	124090000	101980000	68919000	79659000	72159000	76640000	94736000	78953000
A0A8C0SKG6(--)	64585000	85925000	70308000	60485000	37790000	42690000	69109000	79821000	56759000	55542000	NA	41744000
A0A8C0SKI1(--)	65563000	75491000	67431000	72589000	58696000	83512000	91146000	70969000	67994000	69502000	46929000	67311000
A0A8C0SKM2(--)	30790000	39488000	34776000	38951000	47153000	29355000	50704000	42351000	45414000	35672000	46027000	26747000
A0A8C0SKP0(PUM2)	64199000	63204000	55957000	35243000	33016000	38070000	70785000	57939000	57277000	27693000	28944000	39998000
A0A8C0SKS4(DIAPH2)	92541000	82095000	110860000	72816000	84274000	67350000	70079000	89546000	90784000	82754000	93433000	91699000
A0A8C0SKS8(PRRC2C)	532930000	521860000	513080000	326360000	280580000	296890000	617820000	514300000	518250000	251950000	248950000	247330000
A0A8C0SKU0(SLC25A5)	2788700000	2778900000	3083000000	3548300000	3953300000	3901300000	2573200000	3056400000	3306100000	4145900000	3776900000	4051200000
A0A8C0SKU9(--)	61290000	NA	51740000	34592000	48092000	58144000	34297000	NA	29279000	38300000	33283000	37821000
A0A8C0SKV3(--)	207930000	257640000	244000000	153470000	158660000	159610000	226030000	267570000	224060000	164250000	183500000	184190000
A0A8C0SL13(UBE2L6)	NA	NA	NA	NA	NA	NA	NA	NA	6956100	NA	NA	NA
A0A8C0SL61(POR)	268160000	235540000	275720000	240420000	229570000	200150000	378550000	275160000	287240000	279930000	249290000	193350000
A0A8C0SL89(--)	NA	NA	NA	NA	NA	NA	NA	NA	NA	NA	NA	11225000
A0A8C0SL95(--)	14755000	10180000	15274000	14552000	19927000	14063000	16103000	20044000	NA	13256000	18651000	20139000
A0A8C0SL97(R3HDM1)	NA	NA	NA	NA	13124000	NA	NA	NA	NA	NA	NA	NA
A0A8C0SLA1(--)	46240000	50568000	49448000	43251000	52985000	65411000	52346000	57966000	50399000	61830000	57349000	46639000
A0A8C0SLC6(--)	NA	NA	NA	43088000	44182000	59555000	NA	NA	NA	NA	NA	NA
A0A8C0SLE1(DNAJC4)	NA	NA	NA	NA	NA	NA	NA	NA	NA	NA	4513100	NA
A0A8C0SLG6(CGN)	591060000	544000000	570910000	432170000	442950000	360960000	525630000	493390000	591220000	409410000	446170000	356040000
A0A8C0SLH7(--)	NA	NA	NA	NA	NA	NA	NA	NA	NA	NA	NA	321150000
A0A8C0SLI5(--)	NA	NA	NA	NA	NA	NA	NA	NA	NA	NA	NA	NA
A0A8C0SLR3(OGFOD1)	NA	NA	NA	20258000	NA	NA	NA	NA	NA	NA	NA	NA
A0A8C0SLU9(TENT4B)	13933000	NA	NA	NA	NA	NA	11722000	NA	NA	NA	NA	NA
A0A8C0SLW9(EPM2AIP1)	114240000	111040000	103050000	95025000	149570000	149830000	120680000	113850000	117260000	106700000	93274000	100060000
A0A8C0SM21(SHROOM2)	100460000	152900000	120910000	88864000	77308000	92726000	101960000	101130000	128140000	78923000	39549000	86447000
A0A8C0SM53(CD2BP2)	81304000	95611000	75643000	85727000	72597000	59346000	104100000	78298000	91521000	56407000	71506000	84313000
A0A8C0SMD1(USF1)	NA	NA	NA	NA	NA	NA	NA	NA	NA	NA	NA	10465000
A0A8C0SMF1(--)	NA	NA	NA	NA	NA	NA	NA	NA	NA	NA	NA	8760200
A0A8C0SMJ7(--)	158220000	84777000	111020000	169900000	202050000	99587000	104730000	95276000	93445000	122050000	140540000	160060000
A0A8C0SMP6(SART1)	162740000	204500000	249910000	181810000	210460000	172840000	193180000	188600000	167620000	182730000	178320000	159310000
A0A8C0SMX8(--)	145590000	154210000	149170000	147460000	204750000	208590000	130030000	120610000	124140000	197860000	264570000	175810000
A0A8C0SMZ9(TRAPPC11)	101860000	133460000	124780000	106520000	135700000	110920000	118280000	101870000	129090000	106440000	156250000	127470000
A0A8C0SN49(CENPT)	NA	NA	NA	NA	NA	NA	NA	NA	NA	NA	NA	8643000
A0A8C0SN76(FNDC3B)	33441000	NA	NA	NA	43345000	27664000	NA	38422000	33993000	57638000	43428000	31541000
A0A8C0SNC5(STX8)	33225000	33669000	NA	NA	39329000	39676000	39486000	NA	50877000	NA	54554000	52103000
A0A8C0SNH1(AARS1)	1419400000	1439700000	1452500000	1818400000	1904000000	1925200000	1272800000	1183800000	1366900000	1778100000	1960200000	1763500000
A0A8C0SNJ7(--)	NA	NA	NA	NA	NA	NA	NA	NA	NA	NA	NA	NA
A0A8C0SNN1(SF3B2)	747310000	798810000	853180000	534110000	649810000	618350000	789590000	1022500000	777590000	536550000	480970000	454810000
A0A8C0SNQ5(PSMD6)	1307200000	1246800000	1122000000	1259300000	1201700000	1514500000	1162100000	1263200000	1254800000	1426400000	1408400000	1392400000
A0A8C0SNS1(--)	121280000	141480000	105960000	126720000	141500000	140290000	178390000	138930000	128810000	137870000	148420000	139800000
A0A8C0SNS3(RBBP7)	237380000	228280000	345430000	262410000	263480000	208350000	235180000	235190000	241020000	220660000	273630000	282070000
A0A8C0SNT2(LOC607890)	2448000000	2507500000	1965900000	3283600000	2972900000	3051400000	2330100000	2232500000	2380400000	2376000000	3123100000	2574300000
A0A8C0SNU7(ERG28)	NA	NA	NA	NA	NA	NA	NA	NA	NA	67169000	74442000	NA
A0A8C0SNV6(--)	112490000	97585000	87865000	51772000	32194000	40223000	152850000	178660000	197690000	NA	19295000	46598000
A0A8C0SP22(--)	26387000	23452000	26842000	24005000	19194000	NA	20653000	20795000	19439000	18770000	23351000	35696000
A0A8C0SPF0(MED25)	NA	NA	NA	NA	NA	NA	NA	NA	NA	NA	NA	16109000
A0A8C0SPG3(PPP1R10)	150440000	161680000	139520000	133510000	164350000	131680000	232980000	178520000	231700000	177780000	169180000	187170000
A0A8C0SPH5(--)	NA	NA	NA	NA	NA	NA	NA	NA	NA	NA	NA	NA
A0A8C0SPH9(PABPC4)	478970000	524980000	495960000	572530000	616310000	800400000	474420000	491450000	468620000	552990000	695460000	686620000
A0A8C0SPJ5(--)	78351000	59373000	89528000	74257000	55588000	48945000	65231000	63060000	98239000	59999000	59460000	50064000
A0A8C0SPX1(PYURF)	NA	NA	NA	NA	NA	NA	NA	NA	NA	NA	NA	6837400
A0A8C0SPX7(ETF1)	1874000000	1711200000	1871400000	1661700000	1695900000	1733200000	1753900000	1464600000	1594600000	1773300000	1713200000	1542200000
A0A8C0SQ45(UTP6)	70993000	69768000	81070000	72210000	62145000	80919000	61709000	87995000	72860000	56242000	59013000	63086000
A0A8C0SQ57(--)	NA	NA	NA	NA	NA	NA	NA	NA	NA	NA	NA	25209000
A0A8C0SQB3(--)	NA	NA	NA	NA	NA	NA	NA	NA	NA	NA	NA	17018000
A0A8C0SQK2(--)	NA	NA	NA	27592000	26843000	NA	NA	NA	NA	23116000	23621000	21139000
A0A8C0SQN2(TCF20)	NA	NA	NA	NA	NA	18502000	NA	NA	NA	NA	12624000	NA
A0A8C0SQP4(PMPCB)	210000000	237950000	221190000	299480000	269490000	296860000	212660000	202830000	252140000	225460000	310920000	411240000
A0A8C0SQW5(--)	NA	NA	NA	NA	NA	NA	NA	NA	NA	NA	NA	NA
A0A8C0SR01(--)	307430000	263250000	388500000	676780000	704080000	869150000	373570000	332490000	440790000	943230000	902290000	806560000
A0A8C0SRA9(CREBBP)	16797000	NA	NA	23798000	23825000	20639000	NA	NA	NA	27782000	24828000	19275000
A0A8C0SRE9(CHMP3)	52763000	54680000	56575000	37811000	NA	36682000	63618000	57647000	77161000	43152000	69573000	55801000
A0A8C0SRF0(--)	155540000	156040000	181490000	119340000	165080000	129290000	142790000	129690000	159660000	156850000	135700000	162550000
A0A8C0SRI9(RMND5A)	NA	NA	NA	NA	NA	NA	NA	NA	NA	NA	NA	20316000
A0A8C0SS04(DRAP1)	104480000	104980000	105590000	90468000	169780000	139380000	77204000	130120000	123850000	148470000	66635000	109190000
A0A8C0SS43(TMTC3)	16782000	17109000	25104000	40324000	32302000	25798000	25044000	NA	32336000	28355000	36372000	57967000
A0A8C0SS58(GSR)	290280000	308670000	315320000	421060000	408530000	424350000	240810000	237240000	203660000	392920000	261530000	236030000
A0A8C0SS84(RPA3)	120060000	125090000	127560000	99795000	144520000	163550000	123130000	117290000	146140000	123900000	108940000	101050000
A0A8C0SSD1(--)	NA	NA	NA	NA	NA	NA	NA	NA	NA	NA	NA	NA
A0A8C0SSJ3(TAF1A)	6403000	NA	NA	NA	NA	NA	NA	5932600	NA	NA	NA	NA
A0A8C0SSQ9(--)	NA	NA	NA	11214000	10611000	NA	NA	NA	NA	14379000	10486000	NA
A0A8C0SSS6(DUSP11)	NA	10710000	NA	NA	NA	NA	NA	NA	NA	3606300	3200000	NA
A0A8C0SSX8(--)	19443000	NA	NA	NA	NA	NA	19014000	22167000	20224000	NA	NA	NA
A0A8C0SSY9(--)	688850000	642660000	716330000	446890000	337160000	480100000	649960000	544220000	794030000	402040000	327130000	389670000
A0A8C0ST40(--)	NA	NA	NA	NA	NA	NA	NA	NA	NA	NA	1013500	NA
A0A8C0ST49(--)	NA	NA	NA	NA	NA	NA	NA	NA	NA	44611000	20097000	28101000
A0A8C0STB1(--)	14775000	NA	NA	6429600	11947000	8276300	14703000	NA	NA	NA	NA	NA
A0A8C0STH5(SIN3B)	NA	NA	NA	12155000	25277000	18037000	NA	NA	NA	12906000	NA	10397000
A0A8C0STI1(--)	31949000	NA	NA	NA	NA	NA	NA	NA	NA	NA	NA	NA
A0A8C0STJ7(CTNNA1)	4771700000	5022300000	4600500000	4790900000	5256600000	5531900000	5162700000	4686800000	5653600000	6132400000	5616900000	5934700000
A0A8C0STL9(--)	NA	6588800	NA	34265000	16744000	21026000	NA	NA	NA	29720000	22669000	NA
A0A8C0STQ0(ANKRD49)	NA	NA	NA	NA	NA	NA	NA	NA	NA	NA	NA	NA
A0A8C0STU7(MRPS26)	55513000	81992000	72669000	86608000	78245000	71636000	58516000	NA	73409000	101260000	80608000	80134000
A0A8C0STX0(--)	NA	NA	NA	NA	NA	NA	NA	NA	NA	9238400	NA	NA
A0A8C0STX1(KDM5C)	NA	NA	NA	16036000	NA	NA	NA	NA	NA	NA	NA	NA
A0A8C0STX4(NCSTN)	NA	NA	NA	NA	NA	173260000	NA	NA	NA	NA	NA	NA
A0A8C0SU33(--)	53630000	40587000	44501000	84124000	104080000	59241000	70377000	52972000	64093000	84398000	58675000	72579000
A0A8C0SU42(TRIP11)	341570000	323950000	349580000	351210000	411890000	331770000	285100000	270270000	316540000	424610000	358370000	376670000
A0A8C0SU81(--)	75456000	NA	85460000	77638000	107720000	103180000	80680000	39537000	58884000	83495000	83590000	68417000
A0A8C0SUA1(DNAJB11)	44761000	NA	17384000	NA	NA	NA	27756000	NA	26538000	NA	NA	NA
A0A8C0SUA9(DGUOK)	64571000	86672000	128440000	117980000	137280000	177140000	99101000	94973000	86936000	119870000	144790000	146250000
A0A8C0SUB0(--)	NA	NA	NA	NA	NA	NA	NA	NA	NA	NA	NA	NA
A0A8C0SUM9(--)	17628000	19735000	19270000	68300000	51154000	85625000	32171000	26585000	31217000	74440000	81625000	NA
A0A8C0SUS0(--)	60077000	56252000	58259000	67345000	63075000	75528000	58731000	67525000	48746000	75539000	58843000	72132000
A0A8C0SUU0(--)	3643700000	3488400000	3111700000	5866900000	5951300000	7620000000	3800000000	2845500000	3047200000	5359500000	5792000000	5500900000
A0A8C0SV84(ATP2B1)	84174000	57325000	84843000	66060000	70450000	87051000	60584000	61517000	60515000	45864000	70702000	50084000
A0A8C0SVF8(HMGB3)	422350000	475800000	308250000	434010000	351930000	323120000	532160000	497880000	402560000	321270000	386770000	340880000
A0A8C0SVI8(FKBP15)	52114000	53020000	45929000	66402000	85829000	76966000	43883000	37782000	45158000	71790000	81897000	75802000
A0A8C0SVQ9(ARIH1)	136740000	103950000	154280000	109010000	96618000	107240000	128720000	143460000	117770000	106150000	120580000	116330000
A0A8C0SVS8(SS18L2)	NA	NA	NA	NA	NA	NA	NA	NA	NA	NA	NA	21920000
A0A8C0SVY4(VAC14)	100320000	74753000	86037000	98204000	76850000	104750000	96672000	74814000	92676000	107580000	86775000	85467000
A0A8C0SVY6(--)	246290000	195180000	231700000	174060000	116300000	185500000	371200000	318480000	214060000	152960000	173000000	186480000
A0A8C0SW51(RBPMS)	NA	NA	NA	25605000	NA	25255000	NA	NA	NA	21550000	18787000	18967000
A0A8C0SWD1(--)	NA	NA	NA	25450000	22827000	24466000	NA	NA	NA	24670000	24871000	31195000
A0A8C0SWM0(SREBF2)	NA	NA	NA	NA	NA	NA	NA	3492600	NA	NA	NA	NA
A0A8C0SWR4(--)	NA	NA	NA	NA	NA	NA	NA	NA	NA	NA	NA	NA
A0A8C0SWW1(CNPY4)	NA	NA	NA	NA	NA	NA	NA	NA	NA	NA	31466000	NA
A0A8C0SX54(ATP1A4)	NA	NA	NA	NA	NA	NA	NA	NA	NA	NA	NA	NA
A0A8C0SX61(USP11)	9428000	NA	8424800	6352300	NA	4958300	6689300	NA	10222000	NA	NA	6254600
A0A8C0SX68(--)	4308000000	4676200000	4162500000	3820300000	4438200000	4542900000	5348300000	4421200000	4183700000	4424400000	4695000000	4637100000
A0A8C0SX95(--)	81917000	96918000	66239000	111520000	145150000	157230000	83543000	61821000	77619000	116720000	118910000	110000000
A0A8C0SXB6(IMMT)	NA	NA	NA	NA	NA	NA	NA	NA	NA	NA	NA	989150
A0A8C0SXJ4(--)	186520000	167980000	203120000	187630000	171190000	147640000	145490000	170190000	134590000	155870000	138190000	146340000
A0A8C0SXK5(--)	14494000	15384000	20269000	NA	NA	4985600	30570000	7344300	18589000	2793300	NA	NA
A0A8C0SXN2(--)	552890000	500890000	650430000	520870000	396340000	427650000	505060000	571920000	718660000	521060000	470590000	408450000
A0A8C0SXP4(HSD11B1)	NA	NA	NA	NA	NA	NA	NA	NA	NA	NA	NA	NA
A0A8C0SXT4(PTCD3)	226310000	191270000	211800000	359420000	237990000	309700000	230640000	249470000	214220000	249440000	288060000	314610000
A0A8C0SY39(--)	NA	NA	NA	NA	NA	NA	NA	NA	NA	NA	NA	63883000
A0A8C0SYL4(IMMT)	NA	NA	NA	3393200	NA	NA	NA	NA	NA	NA	NA	NA
A0A8C0SYM0(ERGIC2)	54538000	68828000	77562000	NA	45167000	NA	41060000	53194000	36834000	36162000	41659000	NA
A0A8C0SYM2(TUBGCP4)	20209000	NA	NA	NA	NA	30202000	NA	22535000	24107000	30657000	NA	NA
A0A8C0SYR7(RBBP5)	NA	NA	NA	NA	NA	NA	NA	NA	NA	NA	NA	24950000
A0A8C0SYX6(EXOC6B)	254990000	199480000	236090000	217490000	231240000	208220000	209220000	180330000	220260000	233510000	222170000	242510000
A0A8C0SYY9(EPS15L1)	88076000	59509000	68903000	80834000	104370000	102550000	86923000	74590000	75833000	95010000	105200000	106780000
A0A8C0SZ03(--)	NA	NA	NA	39454000	NA	NA	NA	NA	NA	NA	NA	NA
A0A8C0SZ12(--)	368850000	NA	NA	NA	NA	NA	NA	NA	266610000	NA	NA	NA
A0A8C0SZ23(PAICS)	NA	NA	NA	NA	NA	NA	NA	NA	NA	NA	NA	NA
A0A8C0SZ25(SLC39A10)	NA	NA	NA	NA	NA	NA	NA	NA	NA	NA	NA	6229600
A0A8C0SZ55(--)	338510000	433780000	445000000	616660000	672060000	518990000	363750000	427980000	359540000	609540000	563270000	556030000
A0A8C0SZ63(UTP25)	26996000	29775000	27601000	41100000	44982000	31677000	26085000	27237000	31288000	27602000	23672000	28992000
A0A8C0SZB6(--)	58287000	57502000	61339000	102850000	141740000	128450000	60084000	68582000	73015000	101410000	106420000	124040000
A0A8C0SZD5(--)	273410000	353360000	294070000	298650000	314160000	397190000	300910000	341520000	164300000	457870000	690920000	258920000
A0A8C0SZP4(--)	NA	NA	NA	NA	NA	52448000	NA	NA	NA	NA	73639000	120330000
A0A8C0SZS9(CD109)	NA	NA	NA	NA	NA	NA	NA	NA	NA	NA	NA	40095000
A0A8C0SZX7(PRR12)	38583000	30234000	24864000	30194000	21392000	NA	28168000	31896000	31172000	24669000	24978000	12324000
A0A8C0SZY4(--)	28748000	38438000	26759000	47626000	NA	NA	47875000	30659000	34655000	NA	NA	NA
A0A8C0SZZ4(DNM2)	260790000	412690000	357070000	279000000	297880000	261400000	313440000	332480000	297640000	440750000	282360000	320920000
A0A8C0T000(METTL1)	NA	NA	13475000	NA	NA	NA	NA	NA	NA	NA	NA	NA
A0A8C0T0B0(--)	NA	NA	NA	NA	98818000	NA	NA	NA	NA	89344000	74621000	81497000
A0A8C0T0C4(--)	67621000	104700000	94565000	136610000	103490000	111570000	95703000	119030000	110140000	134350000	123470000	135970000
A0A8C0T0J0(--)	NA	NA	NA	NA	NA	NA	8829200	NA	NA	NA	NA	NA
A0A8C0T0J3(MCM7)	669760000	757850000	662160000	1064300000	1046800000	1133200000	843550000	749730000	883560000	933460000	956330000	927630000
A0A8C0T0J7(--)	NA	NA	NA	NA	NA	NA	NA	9111200	NA	NA	NA	NA
A0A8C0T0Q0(--)	27612000	22012000	22296000	NA	NA	NA	NA	16578000	21745000	17784000	19875000	NA
A0A8C0T0R7(--)	NA	NA	NA	NA	NA	NA	NA	NA	NA	NA	4712800	NA
A0A8C0T0X4(TRADD)	339210000	343940000	402890000	316150000	518030000	443220000	432060000	371310000	371020000	358890000	494160000	465750000
A0A8C0T0Z1(DHX36)	221300000	240600000	268960000	210510000	201970000	206870000	235410000	265760000	231990000	233550000	230200000	234890000
A0A8C0T1A5(XPNPEP1)	468440000	511790000	460700000	449800000	590260000	500530000	400520000	516850000	497070000	458810000	449690000	406880000
A0A8C0T1C3(ZNF451)	NA	139340000	NA	NA	509540000	651670000	NA	519780000	NA	474320000	591410000	801130000
A0A8C0T1P3(MED17)	34311000	27233000	NA	37108000	NA	56930000	15734000	NA	15930000	52293000	50444000	27572000
A0A8C0T1Y9(NIBAN2)	979050000	1112300000	1295400000	1277900000	1261400000	1258600000	1240200000	1291700000	1251400000	1425100000	1428600000	1350300000
A0A8C0T002(--)	NA	NA	NA	NA	NA	NA	NA	NA	NA	NA	NA	NA
A0A8C0T2B3(TFB1M)	NA	NA	NA	NA	25973000	17941000	NA	NA	NA	23541000	NA	18408000
A0A8C0T2F6(--)	10954000000	11285000000	10274000000	12103000000	14850000000	14554000000	11297000000	10991000000	12734000000	14460000000	16839000000	19942000000
A0A8C0T2T6(--)	NA	NA	NA	NA	100010000	76221000	57607000	NA	91755000	101780000	99263000	89371000
A0A8C0T2T8(AMMECR1L)	NA	NA	NA	NA	NA	NA	NA	NA	NA	NA	NA	11255000
A0A8C0T3G4(--)	NA	NA	NA	NA	NA	NA	NA	NA	NA	NA	NA	NA
A0A8C0T3P3(SMCO2)	NA	NA	NA	NA	NA	NA	NA	NA	NA	NA	NA	NA
A0A8C0T3R1(--)	NA	NA	NA	NA	NA	NA	NA	NA	9424000	NA	NA	NA
A0A8C0T3S7(SRRM2)	204710000	229330000	170210000	319950000	261760000	227990000	228950000	215250000	193110000	271350000	293720000	296360000
A0A8C0T3U0(--)	NA	NA	NA	NA	49820000	35045000	NA	NA	NA	25526000	NA	NA
A0A8C0T3U6(POLR1A)	373370000	369430000	379880000	438890000	481290000	553420000	432810000	399710000	421110000	509960000	417410000	466160000
A0A8C0T4D0(DTWD1)	29765000	NA	NA	NA	36255000	NA	NA	24551000	NA	NA	NA	NA
A0A8C0T4D5(--)	NA	NA	NA	NA	NA	NA	NA	NA	2835400	NA	NA	NA
A0A8C0T4F5(--)	NA	NA	NA	NA	NA	NA	NA	NA	NA	NA	NA	NA
A0A8C0T4K1(FAM8A1)	NA	NA	NA	13572000	17962000	NA	NA	NA	NA	NA	NA	NA
A0A8C0T4R0(GMPS)	906450000	1037100000	940850000	862270000	842110000	966280000	767500000	902180000	846160000	771880000	769000000	653200000
A0A8C0T4T8(TTC27)	212070000	178970000	197000000	453080000	464270000	590080000	195010000	222640000	282960000	487140000	459700000	439050000
A0A8C0T4Z2(--)	719670000	809340000	922800000	1043800000	934050000	1000800000	742470000	892860000	947150000	1274900000	944980000	943480000
A0A8C0T5B3(--)	32549000	27950000	30337000	40326000	34093000	37772000	31366000	32626000	31088000	28699000	29471000	30648000
A0A8C0T5B5(SECISBP2L)	23983000	NA	32070000	30422000	29857000	20248000	33337000	NA	28339000	53286000	25424000	52750000
A0A8C0T5E3(MON2)	145210000	167640000	150860000	189040000	189720000	175000000	173480000	172910000	159230000	188110000	157690000	166280000
A0A8C0T5J0(CHUK)	45015000	27456000	28067000	30431000	26359000	34615000	33572000	24178000	31014000	38238000	31865000	30670000
A0A8C0T5P2(--)	NA	NA	NA	NA	NA	NA	NA	NA	NA	85804000	NA	NA
A0A8C0T5U5(DPF2)	129890000	94828000	120500000	174780000	234040000	353480000	123620000	118560000	136420000	183440000	190630000	165430000
A0A8C0T5W8(--)	NA	NA	NA	NA	NA	NA	NA	NA	NA	NA	NA	18177000
A0A8C0T5Y9(--)	NA	NA	NA	NA	NA	NA	13079000	NA	NA	NA	NA	NA
A0A8C0T6E2(TBC1D25)	NA	NA	NA	NA	NA	NA	NA	NA	NA	NA	NA	13389000
A0A8C0T6G2(HMG20A)	44236000	46292000	48353000	71493000	62927000	41338000	47125000	54084000	41892000	61274000	66945000	NA
A0A8C0T6H0(MFN1)	16267000	22655000	17029000	24204000	22764000	26655000	17958000	19582000	20415000	41284000	36983000	40659000
A0A8C0T6H7(L1CAM)	41433000	NA	NA	NA	NA	NA	53511000	66098000	69188000	NA	56055000	NA
A0A8C0T6H9(--)	1978500000	1896800000	2383700000	1686800000	1294200000	1300000000	2977900000	3868200000	3419600000	3159800000	2553500000	2683800000
A0A8C0T6I4(SSR3)	NA	NA	NA	NA	NA	NA	NA	NA	NA	NA	NA	467050000
A0A8C0T6M0(--)	856140000	714270000	849840000	586720000	578990000	665870000	755490000	666660000	938860000	517830000	578540000	733940000
A0A8C0T6P4(CHORDC1)	721630000	1032300000	654420000	552200000	669400000	690250000	1015700000	916970000	848660000	724970000	645730000	624720000
A0A8C0T6S2(SMPD4)	45346000	54674000	49561000	66604000	47974000	57285000	49514000	46579000	39869000	66797000	69559000	54006000
A0A8C0T7A0(NBN)	26574000	25850000	21850000	NA	NA	NA	NA	NA	NA	20408000	NA	NA
A0A8C0T7D8(--)	NA	NA	NA	NA	NA	NA	NA	NA	NA	6103800	NA	NA
A0A8C0T7G7(PPFIBP1)	NA	NA	NA	NA	NA	NA	NA	NA	NA	NA	NA	NA
A0A8C0T7G8(CMTR1)	72547000	58594000	49222000	77312000	75054000	101340000	86325000	79739000	62869000	71376000	72206000	73082000
A0A8C0T7M5(LOC610164)	1434200000	1754600000	1675300000	1785000000	1830700000	1746900000	1616000000	1517400000	1312200000	1569900000	1680200000	1668300000
A0A8C0T7N5(MED15)	NA	NA	NA	NA	NA	NA	NA	NA	NA	NA	NA	12274000
A0A8C0T7U4(TAP2)	25639000	27067000	20207000	28661000	NA	NA	NA	65274000	47518000	NA	7792800	NA
A0A8C0T7Z6(--)	NA	NA	NA	29356000	NA	18442000	NA	49440000	52402000	25305000	NA	24222000
A0A8C0T8A0(GSK3B)	52309000	42167000	82170000	68921000	74786000	76855000	52572000	48944000	47193000	71212000	91577000	66418000
A0A8C0T8G1(SLC39A4)	NA	NA	NA	NA	NA	NA	NA	NA	NA	NA	NA	7207700
A0A8C0T8H0(PRKCA)	NA	NA	NA	41504000	NA	NA	NA	NA	NA	NA	NA	NA
A0A8C0T8L9(GTF2E1)	14755000	NA	25253000	27069000	15170000	16231000	NA	NA	21385000	25717000	14595000	18103000
A0A8C0T8M3(EML3)	66956000	55002000	54446000	49765000	39275000	36503000	61187000	50818000	77903000	45244000	31617000	42421000
A0A8C0T8N2(--)	NA	NA	NA	NA	NA	NA	NA	NA	NA	NA	NA	70934000
A0A8C0T8P0(AKAP8)	40039000	57935000	43745000	32057000	55854000	44543000	64841000	41514000	63189000	60141000	43898000	49513000
A0A8C0T8W7(--)	26972000	21834000	21236000	19129000	15870000	24018000	26843000	21441000	27507000	25998000	20925000	18413000
A0A8C0T9C9(--)	44778000	21149000	28482000	33350000	39963000	NA	NA	NA	NA	86580000	NA	NA
A0A8C0T9D5(PSMD12)	2057400000	1941300000	2151200000	1679200000	2077500000	1819400000	1906600000	2138700000	2120600000	1662500000	1659100000	1706900000
A0A8C0T9E3(--)	113520000	146000000	86197000	129750000	145680000	117860000	195690000	116860000	112070000	156700000	175330000	237160000
A0A8C0T9H8(RPLP0)	7349700000	8555500000	7171400000	8978700000	9908900000	8918800000	8096100000	7990000000	7938600000	9802600000	8320600000	8920800000
A0A8C0T9Q5(--)	64646000	80014000	73610000	37897000	24120000	42545000	63947000	72220000	69125000	58165000	41057000	40879000
A0A8C0T9T0(PSMA1)	305630000	438720000	368300000	182720000	176230000	183360000	525280000	249340000	422800000	228100000	206820000	225550000
A0A8C0T9T3(--)	36331000	49083000	44532000	39117000	NA	61454000	38653000	37074000	NA	35481000	62089000	65004000
A0A8C0T9V4(ATP13A3)	NA	NA	NA	NA	NA	NA	NA	NA	NA	56907000	NA	NA
A0A8C0T9X3(RABEPK)	49312000	66879000	50883000	NA	NA	NA	58806000	66917000	63114000	68224000	68596000	82734000
A0A8C0T092(TAOK3)	80860000	87503000	88707000	101530000	113670000	116960000	90224000	95961000	77270000	103640000	76931000	90871000
A0A8C0T108(PIH1D1)	66506000	78639000	68058000	39561000	26932000	25872000	NA	NA	NA	20766000	27299000	19681000
A0A8C0T149(SPTBN1)	8828000000	8748800000	9163500000	7570900000	7775600000	8382800000	9485200000	8734700000	8888600000	8519100000	8606800000	8242500000
A0A8C0T181(--)	303260000	205820000	261520000	192000000	211090000	209650000	192170000	219320000	266650000	204380000	203950000	195290000
A0A8C0T211(--)	NA	NA	NA	NA	NA	NA	NA	NA	NA	NA	NA	4192100
A0A8C0T254(SPTLC2)	650580000	631430000	502720000	642460000	519170000	518070000	438970000	529250000	443510000	619060000	645840000	754600000
A0A8C0T273(--)	116410000	93830000	133600000	133040000	149340000	159830000	159390000	128600000	145840000	148210000	132210000	128260000
A0A8C0T306(--)	NA	NA	NA	NA	NA	NA	NA	NA	NA	NA	NA	9416500
A0A8C0T318(--)	NA	NA	71273000	71603000	84610000	102170000	NA	72639000	NA	65559000	110730000	72490000
A0A8C0T358(--)	66962000	84533000	66794000	57318000	47085000	42011000	86491000	103390000	60181000	35214000	46308000	49481000
A0A8C0T445(EXOSC7)	71527000	71570000	69605000	105150000	124250000	130990000	68997000	77553000	73844000	118220000	138120000	113100000
A0A8C0T457(NOP2)	556680000	422580000	530830000	709350000	591120000	621730000	566000000	443030000	580440000	711610000	586210000	507500000
A0A8C0T481(PPFIBP1)	427570000	419370000	466090000	387640000	481800000	491590000	531510000	485850000	484980000	425240000	563280000	472340000
A0A8C0T499(HSF1)	23701000	25143000	23289000	21504000	NA	25699000	19700000	22374000	NA	NA	NA	NA
A0A8C0T552(BLOC1S2)	NA	NA	NA	NA	NA	NA	88254000	NA	38114000	17723000	NA	NA
A0A8C0T559(GNL3)	228360000	353740000	249370000	302520000	320630000	286430000	253420000	282250000	240790000	350310000	274060000	272640000
A0A8C0T605(--)	298580000	382420000	333060000	296270000	292360000	243510000	402380000	368560000	413640000	243600000	259950000	271010000
A0A8C0T608(APEH)	203910000	122970000	127970000	187430000	259110000	240680000	195910000	NA	139120000	167840000	301870000	239590000
A0A8C0T611(FN1)	133630000	131320000	125390000	239630000	295460000	325710000	178240000	184350000	161700000	322100000	328030000	345220000
A0A8C0T623(PDCD4)	NA	NA	NA	NA	NA	9502600	NA	NA	NA	NA	NA	NA
A0A8C0T730(CCT3)	5138900000	5053500000	5468700000	5033300000	5512400000	5636400000	5632900000	4921300000	4282700000	5669000000	4906200000	4960800000
A0A8C0T760(--)	NA	NA	NA	NA	NA	NA	NA	NA	NA	NA	NA	7999100
A0A8C0T765(--)	NA	NA	NA	NA	NA	NA	NA	NA	NA	NA	9809600	NA
A0A8C0T863(RTN4)	1167300000	1146700000	1387300000	2664200000	2214800000	2156500000	1828400000	1828200000	2221200000	1979200000	2624200000	3948100000
A0A8C0T920(SMARCB1)	152870000	NA	86712000	109390000	89264000	97714000	NA	99132000	98661000	93354000	86893000	NA
A0A8C0TA17(--)	10031000	9797700	17640000	NA	NA	NA	10943000	13605000	15189000	NA	NA	NA
A0A8C0TA90(MACF1)	1000200000	976700000	959010000	913860000	948660000	930290000	1009200000	917770000	895720000	970050000	921260000	939000000
A0A8C0TA99(--)	23177000	15512000	NA	32967000	31094000	36710000	19362000	NA	27797000	26707000	26122000	26763000
A0A8C0TAI1(GANAB)	NA	NA	NA	NA	NA	NA	NA	NA	NA	NA	NA	NA
A0A8C0TAJ4(WIZ)	NA	NA	NA	NA	NA	NA	NA	30174000	NA	NA	NA	NA
A0A8C0TAM6(--)	72851000	107270000	85193000	58598000	52379000	68681000	120830000	87511000	96290000	77663000	56653000	64966000
A0A8C0TAS5(SLC25A38)	NA	NA	NA	NA	NA	NA	NA	NA	NA	NA	NA	NA
A0A8C0TAS8(HEPH)	16061000	21288000	20034000	26529000	29010000	22096000	19016000	28464000	14934000	34246000	28257000	18892000
A0A8C0TAT1(THADA)	NA	43312000	45271000	47556000	64319000	60872000	NA	37437000	41109000	57750000	57217000	63717000
A0A8C0TAT6(EWSR1)	196140000	NA	425540000	166990000	196370000	238510000	295570000	239710000	NA	270510000	155450000	177370000
A0A8C0TAY9(--)	19367000	33927000	23627000	NA	NA	NA	NA	NA	18630000	NA	NA	NA
A0A8C0TB14(--)	227160000	254940000	226580000	335700000	481080000	446450000	224270000	257430000	286660000	419820000	510380000	329420000
A0A8C0TB26(PIGS)	196090000	172980000	181310000	228620000	274090000	272570000	206270000	153360000	170070000	230750000	281280000	239490000
A0A8C0TB66(ATP2C1)	105390000	110000000	91140000	154390000	80042000	104500000	77259000	NA	84804000	120990000	100020000	105020000
A0A8C0TBI6(--)	NA	NA	NA	NA	NA	NA	NA	NA	7846400	NA	NA	NA
A0A8C0TBJ8(--)	497770000	488020000	688490000	464170000	439570000	324490000	628700000	638450000	465080000	255580000	383000000	379260000
A0A8C0TBK9(DNAJC13)	191670000	212900000	231560000	288860000	362680000	327070000	164600000	216920000	219620000	303470000	314390000	297290000
A0A8C0TBN7(--)	NA	NA	NA	NA	NA	NA	NA	NA	21044000	NA	NA	NA
A0A8C0TBR2(CWC22)	64625000	77237000	67416000	48222000	34415000	39824000	56052000	68238000	60671000	38578000	26220000	46801000
A0A8C0TBU1(--)	NA	NA	NA	NA	NA	NA	NA	NA	NA	NA	NA	31103000
A0A8C0TBV6(--)	28466000	45126000	36936000	14185000	20003000	NA	41279000	37450000	23999000	13183000	NA	16928000
A0A8C0TBZ9(EIF3B)	1535400000	1641600000	1375900000	1277600000	1460300000	1446900000	1497700000	1682600000	1543700000	1445600000	1473800000	1397000000
A0A8C0TC64(SLC39A7)	NA	NA	NA	NA	NA	NA	NA	NA	NA	NA	NA	25528000
A0A8C0TC78(--)	NA	38987000	29947000	40198000	34776000	45840000	37438000	35064000	NA	35960000	33323000	41242000
A0A8C0TCA5(UNC119B)	NA	NA	NA	NA	NA	NA	NA	NA	NA	NA	17987000	NA
A0A8C0TCD4(OXSM)	NA	NA	NA	NA	NA	NA	NA	NA	NA	NA	40089000	52280000
A0A8C0TCD6(SDF2)	NA	33271000	24251000	NA	NA	13327000	NA	24581000	NA	NA	NA	NA
A0A8C0TCK6(BZW1)	342780000	375130000	399150000	265950000	281680000	318040000	221090000	359400000	379990000	367170000	356270000	336960000
A0A8C0TCK7(USP8)	105590000	81624000	116820000	63534000	114450000	81729000	98721000	94625000	82833000	78667000	94729000	90530000
A0A8C0TCM0(TEX10)	63043000	73968000	76899000	95084000	95842000	82505000	61330000	79740000	83686000	98414000	96174000	89261000
A0A8C0TCP3(MARS2)	10168000	NA	NA	10347000	8035600	NA	NA	NA	NA	9448000	7955600	NA
A0A8C0TCQ1(--)	NA	NA	NA	NA	NA	NA	NA	NA	NA	NA	NA	NA
A0A8C0TCQ7(HMBS)	55475000	77132000	43107000	52218000	63758000	57144000	29992000	54198000	47799000	52893000	61083000	78048000
A0A8C0TCU2(EMD)	195650000	187460000	188140000	181990000	119530000	130990000	197990000	184740000	225910000	193190000	160500000	154360000
A0A8C0TCV3(ATP6AP1)	NA	NA	NA	NA	NA	NA	447530000	NA	NA	NA	NA	NA
A0A8C0TD28(--)	NA	NA	218900000	NA	NA	NA	NA	NA	NA	NA	NA	207090000
A0A8C0TD64(TUT1)	5117400000	5047300000	4848700000	6073200000	5091400000	5822700000	5946700000	5426500000	5677800000	5267000000	5526000000	5381300000
A0A8C0TDT9(--)	1385100000	1311400000	1320600000	772830000	893430000	800180000	1681000000	1466600000	1488900000	1030400000	974340000	911430000
A0A8C0TDX8(--)	30299000	32034000	27768000	23941000	16922000	13712000	31329000	32100000	35023000	24568000	14718000	18308000
A0A8C0TE03(--)	556670000	423770000	504700000	390910000	385630000	323790000	513250000	455130000	536420000	203810000	194860000	203490000
A0A8C0TE49(RPL32)	2289500000	2509400000	1758200000	1749200000	1405500000	2077700000	1975600000	2512700000	1679600000	2261000000	2424500000	2115200000
A0A8C0TE66(ITPRID2)	60792000	85531000	68093000	47256000	64158000	48646000	62801000	71794000	49688000	55773000	30399000	72445000
A0A8C0TE69(--)	132690000	137790000	141390000	42208000	NA	44350000	132370000	162920000	140600000	35376000	50564000	43259000
A0A8C0TE78(NIF3L1)	NA	NA	NA	47344000	112490000	NA	NA	NA	NA	38298000	NA	23794000
A0A8C0TEC3(--)	1303200000	742540000	1598200000	1478400000	222680000	942440000	2010500000	764470000	2213000000	1341900000	825920000	1930000000
A0A8C0TED0(--)	NA	NA	NA	37586000	NA	69249000	NA	NA	NA	NA	NA	NA
A0A8C0TEI3(DNAJC24)	45724000	46992000	NA	48146000	41502000	32410000	40385000	30536000	NA	24507000	37828000	53155000
A0A8C0TEJ3(INTS13)	NA	NA	NA	27833000	28098000	34574000	NA	NA	NA	34686000	30080000	25289000
A0A8C0TEW9(IFT122)	NA	NA	NA	NA	NA	NA	NA	NA	NA	NA	NA	NA
A0A8C0TF04(--)	63103000	NA	NA	117020000	156470000	168700000	NA	NA	NA	178700000	171720000	128360000
A0A8C0TF16(--)	NA	NA	NA	10152000	NA	NA	NA	NA	NA	14948000	11926000	13576000
A0A8C0TF17(--)	41823000	NA	40792000	62654000	66866000	94071000	45549000	NA	NA	65822000	67391000	52895000
A0A8C0TF60(--)	NA	NA	NA	NA	NA	NA	NA	NA	NA	NA	NA	7897200
A0A8C0TFI5(TOP3B)	33437000	NA	28745000	31349000	NA	32956000	NA	NA	32035000	26255000	31865000	20791000
A0A8C0TFI9(GATAD2A)	89426000	91455000	91170000	84657000	67256000	58611000	112690000	114860000	116110000	58201000	64404000	52561000
A0A8C0TFJ9(BTBD9)	NA	NA	NA	NA	NA	NA	NA	NA	NA	NA	NA	NA
A0A8C0TFL5(PPP3CA)	313140000	268510000	238770000	223020000	223110000	245210000	325810000	246150000	273200000	238190000	266320000	311980000
A0A8C0TFM0(--)	73350000	60823000	54955000	45794000	49011000	70049000	86600000	66433000	102100000	45561000	75452000	71157000
A0A8C0TFR2(--)	NA	NA	NA	NA	NA	NA	NA	NA	NA	NA	NA	NA
A0A8C0TFS1(GLO1)	135040000	116600000	138580000	94575000	174470000	137420000	115320000	120520000	111360000	81973000	83931000	100470000
A0A8C0TG56(--)	19490000	NA	18881000	NA	NA	NA	11907000	NA	NA	24111000	NA	NA
A0A8C0TG69(PTDSS1)	NA	NA	NA	NA	NA	NA	NA	NA	NA	NA	10642000	NA
A0A8C0TG82(--)	115300000	100300000	92401000	76321000	40735000	66055000	123410000	94492000	110880000	38098000	NA	59793000
A0A8C0TGH3(CASP10)	353300000	313810000	270930000	667320000	702370000	662190000	466290000	346370000	327430000	557180000	713320000	685600000
A0A8C0TGM8(IGBP1)	107290000	152900000	113670000	136660000	160210000	174580000	115990000	132740000	95148000	124370000	94227000	128950000
A0A8C0TGU9(--)	NA	NA	23950000	NA	NA	NA	NA	NA	NA	NA	NA	NA
A0A8C0TGV4(--)	NA	NA	NA	23065000	NA	16707000	NA	NA	NA	21575000	26203000	38881000
A0A8C0TGW8(TRIP12)	334200000	305440000	338700000	296780000	319940000	320870000	353870000	333980000	371740000	271390000	296840000	332190000
A0A8C0TGZ3(--)	NA	NA	NA	NA	NA	NA	NA	NA	NA	NA	NA	20802000
A0A8C0TH17(--)	730100000	814010000	815100000	763390000	878310000	703680000	797300000	835490000	785680000	747680000	685150000	736720000
A0A8C0TH25(--)	NA	NA	NA	NA	NA	NA	NA	NA	NA	NA	5571100	NA
A0A8C0TH29(--)	2000000000	1726800000	1819400000	2079500000	2172700000	2283600000	1747800000	1774100000	1549300000	1819600000	2090800000	2067400000
A0A8C0TH41(ACY1)	334820000	344130000	301490000	414980000	462070000	370230000	355990000	322760000	377970000	382780000	454380000	452160000
A0A8C0TH60(--)	589680000	NA	693340000	897890000	739000000	751150000	519680000	857450000	NA	725510000	795400000	884150000
A0A8C0TH91(MTDH)	176520000	210230000	204050000	170850000	186780000	135040000	163920000	176640000	160980000	174960000	133380000	131770000
A0A8C0THG0(GBF1)	208120000	258100000	259240000	348270000	376530000	400380000	226500000	246700000	255700000	426290000	405940000	371080000
A0A8C0THS5(--)	430710000	405860000	352920000	230680000	276880000	297020000	429860000	444900000	430390000	309970000	410420000	301110000
A0A8C0THS7(OGA)	191870000	174880000	156030000	236820000	208330000	241410000	192360000	198600000	196050000	282090000	273540000	268990000
A0A8C0THV3(IFT80)	NA	NA	NA	NA	NA	NA	NA	NA	NA	NA	NA	11543000
A0A8C0THV4(TJP1)	644420000	578520000	625060000	324860000	351220000	340890000	566610000	616070000	595290000	382040000	355790000	395460000
A0A8C0THX2(ZNF280C)	NA	7715800	NA	NA	NA	NA	NA	NA	NA	NA	NA	NA
A0A8C0THZ8(SF1)	754610000	870200000	704940000	868200000	675770000	582340000	946880000	750480000	877440000	766120000	586960000	697810000
A0A8C0TI33(--)	188500000	197980000	167540000	221000000	301830000	235140000	186580000	185850000	210010000	224010000	249700000	233460000
A0A8C0TI73(--)	NA	NA	NA	NA	NA	NA	NA	NA	8486500	NA	NA	NA
A0A8C0TI74(--)	61398000	57707000	62936000	58808000	55462000	62679000	54625000	86636000	54613000	81328000	53608000	68480000
A0A8C0TID7(BCAT1)	NA	NA	NA	NA	NA	NA	NA	NA	NA	NA	NA	NA
A0A8C0TIE2(--)	NA	NA	NA	NA	NA	NA	NA	NA	NA	NA	36592000	NA
A0A8C0TIF1(--)	20927000	NA	NA	NA	24850000	31149000	32465000	NA	24336000	22091000	18106000	NA
A0A8C0TII6(--)	1200900000	1126700000	1006900000	1420000000	1506600000	1576200000	1304100000	1334600000	1415700000	1706600000	2025700000	2114300000
A0A8C0TIJ5(ISYNA1)	97615000	111960000	100620000	116160000	123290000	137100000	66861000	73191000	74913000	126800000	132920000	132420000
A0A8C0TIM3(--)	NA	NA	11939000	11931000	12861000	NA	13818000	18048000	NA	NA	11588000	7686400
A0A8C0TIN5(--)	69491000	65260000	64391000	82818000	108130000	86086000	84150000	90667000	61583000	95976000	100300000	93283000
A0A8C0TIN7(OPA1)	529140000	438710000	532480000	569050000	490200000	592440000	488500000	478110000	491090000	583400000	560950000	483750000
A0A8C0TJ11(--)	NA	NA	NA	NA	NA	NA	14597000	NA	11201000	NA	NA	NA
A0A8C0TJ16(TBC1D23)	61342000	54106000	43059000	38706000	48515000	39757000	70933000	42604000	42634000	42231000	43159000	52824000
A0A8C0TJ18(PIN1)	165170000	124430000	164890000	79322000	142610000	116450000	155490000	149920000	205400000	113470000	127180000	100450000
A0A8C0TJ37(TAMM41)	NA	NA	NA	62219000	44503000	37057000	22219000	NA	NA	44504000	57341000	45644000
A0A8C0TJE0(IKBKG)	164480000	177650000	132430000	177300000	NA	105070000	198680000	152270000	165820000	136700000	169410000	121900000
A0A8C0TJJ5(--)	NA	NA	NA	NA	NA	NA	NA	NA	NA	NA	NA	168610000
A0A8C0TJJ8(--)	NA	NA	NA	NA	NA	NA	NA	NA	NA	NA	NA	9864200
[truncated: 4,546 more rows]
