# Supplementary material for: Production, Passaging Stability, and Histological Analysis of Madin–Darby Canine Kidney Cells Cultured in a Low-Serum Medium
Source: Vaccines (Basel). 2024 Aug 30;12(9):991. doi: 10.3390/vaccines12090991 (PMC11435615; doi:10.3390/vaccines12090991)
Supplement: Supplementary file 1 [file vaccines-12-00991-s001.zip › Supplementary File S3/proteome/1.QualityControl/sample/3_1_infected_peptides.txt]

#Accession	Unique protein	Sequence	Length	Modification	Modified sequence	Missed cleavage	Type	Charge	m/z	Mass	Mass error [ppm]	Retention time	Retention length	Retention time calibration	PEP	MS/MS count	Score	Intensity	Protein group IDs	Peptide ID	Evidence ID
A0A8C0M723	no	AAAAAAAAAAPAPEAWPELELAER	24	Acetyl (Protein N-term)	_(ac)AAAAAAAAAAPAPEAWPELELAER_	0	MULTI-MSMS	3	787.400885	2359.18082	1.5744	101.78	1.1215	0	3.2017E-07	2	75.646	110680000	889	1	7
A0A8I3PZ75	no	AAAAAAAAGDSDSWDADTFSVEDPVRK	27	Acetyl (Protein N-term)	_(ac)AAAAAAAAGDSDSWDADTFSVEDPVRK_	1	MULTI-MSMS	3	912.75097	2735.23108	-2.1025	88.155	0.74736	0	8.2698E-20	2	122.04	119030000	2671	4	27
A0A8C0T552	no	AAAAAAEGVPSTQR	14	Acetyl (Protein N-term)	_(ac)AAAAAAEGVPSTQR_	0	MULTI-MSMS	2	671.341498	1340.66844	1.0047	42.753	0.51057	0	0.00020894	2	91.937	47386000	5818	7	40
A0A8I3NH42	no	AAAAAAEHSQR	11	Unmodified	_AAAAAAEHSQR_	0	MULTI-MATCH	2	541.770511	1081.52647	0.65947	8.0997	0.069702	0	NaN	0	NaN	3069500	4254	8	46
A0A8I3PZP0	no	AAAAAAGAGPEMVR	14	Acetyl (Protein N-term)	_(ac)AAAAAAGAGPEMVR_	0	MULTI-MSMS	2	642.821886	1283.62922	-0.54691	52.759	0.91988	0	4.6559E-06	3	145.89	78204000	6031	9	54
A0A8I3PZP0	no	AAAAAAGAGPEMVR	14	Acetyl (Protein N-term),Oxidation (M)	_(ac)AAAAAAGAGPEM(ox)VR_	0	MULTI-MSMS	2	650.819344	1299.62413	3.1581	38.136	0.98547	0	0.0040161	1	66.595	3636500	6031	9	60
A0A8C0PUF0	no	AAAAAAGGEGR	11	Acetyl (Protein N-term)	_(ac)AAAAAAGGEGR_	0	MULTI-MSMS	2	472.23323	942.451907	0.1905	21.136	0.78314	0	0.00051079	1	98.033	8990600	3505	10	70
A0A8P0TBA3	no	AAAAAAPAAPTAAPAAQESGTIPK	24	Unmodified	_AAAAAAPAAPTAAPAAQESGTIPK_	0	MULTI-MSMS	3	702.039287	2103.09603	-0.38659	36.474	0.71284	0	0.047937	2	15.705	67390000	3643	11	81
A0A8C0PRU0	no	AAAAAAWEEPSSGNGTAR	18	Unmodified	_AAAAAAWEEPSSGNGTAR_	0	MULTI-MSMS	2	858.900439	1715.78633	3.4978	32.738	0.84918	0	0.011369	1	42.083	25310000	4296	13	104
A0A8C0PRU0	no	AAAAAAWEEPSSGNGTAR	18	Unmodified	_AAAAAAWEEPSSGNGTAR_	0	MULTI-MATCH	2	858.900439	1715.78633	-3.0816	35.367	0.16909	0	NaN	0	NaN	3677800	4296	13	110
A0A8C0PRU0	no	AAAAAAWEEPSSGNGTAR	18	Deamidation (NQ)	_AAAAAAWEEPSSGN(de)GTAR_	0	MULTI-MSMS	2	859.392447	1716.77034	-3.5269	35.015	0.30579	0	3.0867E-07	1	118.37	21360000	4296	13	125
A0A8C0PRU0	no	AAAAAAWEEPSSGNGTAR	18	Deamidation (NQ)	_AAAAAAWEEPSSGN(de)GTAR_	0	MULTI-MSMS	2	859.392447	1716.77034	-2.2024	36.391	0.509	-7.1054E-15	3.2848E-07	1	117.2	16210000	4296	13	126
A0A8C0SX68	no	AAAAAEQQQFYLLLGNLLSPDNVVR	25	Acetyl (Protein N-term)	_(ac)AAAAAEQQQFYLLLGNLLSPDNVVR_	0	MULTI-MSMS	3	915.151969	2742.43408	0.64681	112.33	0.20378	0	1.6542E-05	1	58.904	8930200	5699	14	141
A0A8I3ND03	no	AAAAAGPATAPK	12	Acetyl (Protein N-term)	_(ac)AAAAAGPATAPK_	0	MULTI-MSMS	2	519.782556	1037.55056	0.37446	24.029	0.84747	0	0.00043324	3	90.15	80359000	6391	15	153
A0A8P0S797	no	AAAAALGPGPLR	12	Acetyl (Protein N-term)	_(ac)AAAAALGPGPLR_	0	MULTI-MSMS	2	553.819473	1105.62439	0.41369	65.199	1.0201	0	0.00010115	2	119.41	21093000	6579	17	170
A0A8I3MF64	no	AAAAATVVPPMVGGPPFVGPVGFGPGDR	28	Unmodified	_AAAAATVVPPMVGGPPFVGPVGFGPGDR_	0	MULTI-MSMS	4	648.59143	2590.33661	0.18393	95.262	0.54476	0	0.048719	1	14.425	6198600	1111	18	176
A0A8I3NI63	no	AAAAECDVVMAATEPELLDDEEAKR	25	Acetyl (Protein N-term)	_(ac)AAAAECDVVMAATEPELLDDEEAKR_	1	MULTI-MSMS	3	916.089718	2745.24733	1.5565	96.901	0.50979	0	1.5584E-07	1	80.102	170150000	5277	20	185
A0A8C0YV60	no	AAAAEDGEQPGPEPEAK	17	Unmodified	_AAAAEDGEQPGPEPEAK_	0	MULTI-MSMS	2	833.881381	1665.74821	0.10808	16.364	0.43974	0	7.577E-14	1	184.87	291740000	1395	21	193
A0A8I3ND60	no	AAAAESSNLASSSNSEK	17	Unmodified	_AAAAESSNLASSSNSEK_	0	MULTI-MSMS	2	812.376463	1622.73837	-0.30326	14.707	0.20427	0	2.8751E-48	1	269.81	29069000	5524	22	209
A0A8I3ND60	no	AAAAESSNLASSSNSEK	17	Unmodified	_AAAAESSNLASSSNSEK_	0	MULTI-MATCH	2	812.376463	1622.73837	4.6642	14.072	0.23727	0	NaN	0	NaN	11080000	5524	22	217
A0A8C0TIN5	no	AAAALGSSSGSASPAVAELCQNSPETFLEASK	32	Acetyl (Protein N-term)	_(ac)AAAALGSSSGSASPAVAELCQNSPETFLEASK_	0	MULTI-MSMS	3	1050.83471	3149.48229	2.1983	98.402	0.40799	-1.4211E-14	1.1037E-06	1	55.158	16639000	6034	25	226
A0A8I3S614	no	AAAANLCIGDVITAIDGENTSGMTHLEAQNK	31	Unmodified	_AAAANLCIGDVITAIDGENTSGMTHLEAQNK_	0	MULTI-MSMS	3	1062.51157	3184.51288	-0.0010218	92.953	0.94858	0	7.1873E-75	3	202.85	631870000	6001	28	250
A0A8C0RFH5	no	AAAASAAEAGIATAGAEDSDDALLK	25	Unmodified	_AAAASAAEAGIATAGAEDSDDALLK_	0	MULTI-MSMS	3	754.03616	2259.08665	0.14604	67.903	1.8014	0	1.9619E-07	1	76.889	186530000	4926	32	292
A0A8I3QAG8	no	AAAASSVLASAEQPGR	16	Unmodified	_AAAASSVLASAEQPGR_	0	MULTI-MSMS	2	743.386436	1484.75832	-2.1324	36.525	0.54279	0	5.8141E-06	2	128.85	10254000	6179	33	304
A0A8C0TEI3	no	AAAATCGTSAGNK	13	Acetyl (Protein N-term)	_(ac)AAAATCGTSAGNK_	0	MULTI-MSMS	2	611.280051	1220.54555	0.27103	16.774	0.47343	3.5527E-15	0.0014408	1	70.363	12440000	5895	34	316
Q5TJF0	yes	AAAATMAAAAR	11	Acetyl (Protein N-term)	_(ac)AAAATMAAAAR_	0	MULTI-MATCH	2	509.260933	1016.50731	7.5127	52.59	0.27352	-7.1054E-15	NaN	0	NaN	4307800	272	35	327
A0A8P0PPB7	no	AAAAVVAGVPAEGSGAQVR	19	Unmodified	_AAAAVVAGVPAEGSGAQVR_	0	MULTI-MSMS	2	840.955017	1679.89548	0.71082	35.992	0.30587	0	7.5828E-05	1	85.554	17065000	1307	37	339
A0A8C0SD27	no	AAAAVVEFQR	10	Acetyl (Protein N-term)	_(ac)AAAAVVEFQR_	0	MULTI-MSMS	2	552.29583	1102.57711	-0.34183	70.293	2.8514	-1.4211E-14	0.00020789	4	174.16	133450000	5409	38	369
A0A8C0SD27	no	AAAAVVEFQR	10	Acetyl (Protein N-term)	_(ac)AAAAVVEFQR_	0	MULTI-MSMS	2	552.29583	1102.57711	0.64999	73.603	0.88018	0	0.0024535	1	81.548	6549600	5409	38	370
A0A8C0SD27	no	AAAAVVEFQR	10	Acetyl (Protein N-term)	_(ac)AAAAVVEFQR_	0	MSMS	2	552.29583	1102.57711	NaN	72.087	1	0	0.0010395	1	103.56		5409	38	371
A0A8C0SD27	no	AAAAVVEFQR	10	Acetyl (Protein N-term)	_(ac)AAAAVVEFQR_	0	MSMS	2	552.29583	1102.57711	NaN	72.881	1	0	0.0020422	1	90.657		5409	38	372
A0A8C0REA4	no	AAADEEPKPK	10	Acetyl (Protein N-term)	_(ac)AAADEEPKPK_	1	MULTI-MSMS	2	549.277303	1096.54005	-0.76006	14.602	0.51148	0	0.0035374	1	80.165	68940000	4904	40	407
A0A8C0PVK3	no	AAADGDDSLYPIAVLIDELR	20	Acetyl (Protein N-term)	_(ac)AAADGDDSLYPIAVLIDELR_	0	MULTI-MSMS	3	720.36707	2158.07938	-1.8333	112.64	0.57623	0	9.8294E-05	2	65.521	26678000	4368;4446	42	417
A0A8I3MSR7	no	AAADLAQIADVDIDSDGIFK	20	Acetyl (Protein N-term)	_(ac)AAADLAQIADVDIDSDGIFK_	0	MULTI-MSMS	3	697.347786	2089.02153	-2.2608	109.98	1.9392	0	8.5103E-05	1	67.995	46459000	5538	43	428
A0A8I3MSR7	no	AAADLAQIADVDIDSDGIFK	20	Acetyl (Protein N-term)	_(ac)AAADLAQIADVDIDSDGIFK_	0	MSMS	3	697.347786	2089.02153	NaN	110.43	1	0	0.00027114	1	66.386		5538	43	429
A0A8I3NEV6	no	AAADLLSPLALLR	13	Unmodified	_AAADLLSPLALLR_	0	MULTI-MSMS	2	662.403369	1322.79219	0.94587	98.062	0.27022	0	0.014591	1	51.927	16648000	554	44	445
A0A8I3Q010	no	AAAEAALGALVSGLYDVQAFK	21	Acetyl (Protein N-term)	_(ac)AAAEAALGALVSGLYDVQAFK_	0	MULTI-MSMS	3	703.040517	2106.09972	-0.28273	112.87	0.67676	0	0.00020281	1	50.87	19918000	6308	47	462
A0A8I3PC81	no	AAAEAANCIMEVSCGQAESSEKPNAEDMTSK	31	Acetyl (Protein N-term)	_(ac)AAAEAANCIMEVSCGQAESSEKPNAEDMTSK_	1	MULTI-MSMS	3	1110.1406	3327.39996	-0.63888	86.803	1.1208	0	7.8016E-75	3	205.32	548250000	6244	48	473
A0A8I3PC81	no	AAAEAANCIMEVSCGQAESSEKPNAEDMTSK	31	Acetyl (Protein N-term),Oxidation (M)	_(ac)AAAEAANCIM(ox)EVSCGQAESSEKPNAEDMTSK_	1	MULTI-MSMS	3	1115.47223	3343.39487	0.12008	73.135	0.51033	0	2.0014E-06	1	55.046	12407000	6244	48	479
A0A8I3PC81	no	AAAEAANCIMEVSCGQAESSEKPNAEDMTSK	31	Acetyl (Protein N-term),Oxidation (M)	_(ac)AAAEAANCIMEVSCGQAESSEKPNAEDM(ox)TSK_	1	MULTI-MSMS	3	1115.47223	3343.39487	-0.071355	81.843	0.61275	0	0.00013961	2	43.068	29519000	6244	48	480
A0A8I3N986	no	AAAEAGSDDAR	11	Acetyl (Protein N-term)	_(ac)AAAEAGSDDAR_	0	MULTI-MSMS	2	538.236167	1074.45778	0.06081	17.746	0.40795	0	0.0003001	1	112.8	12590000	503	49	490
A0A8I3P321	no	AAAEAVDTQLMLGVGLIEK	19	Acetyl (Protein N-term)	_(ac)AAAEAVDTQLMLGVGLIEK_	0	MULTI-SECPEP	3	657.687086	1970.03943	-0.30846	111.25	0.34074	0	0.038736	1	40.179	7042000	6172	50	497
A0A8P0STX3	no	AAAEAVHHIHLQNFSR	16	Acetyl (Protein N-term)	_(ac)AAAEAVHHIHLQNFSR_	0	MULTI-MATCH	4	461.489405	1841.92851	0.32933	50.197	0.33837	0	NaN	0	NaN	4177100	566	51	517
A0A8I3QIE3	no	AAAEDVNVTFEDQQK	15	Unmodified	_AAAEDVNVTFEDQQK_	0	MULTI-MSMS	2	832.891748	1663.76894	1.1463	42.359	2.2101	0	2.6679E-14	3	208.17	28769000	4124	52	529
A0A8I3QIE3	no	AAAEDVNVTFEDQQK	15	Unmodified	_AAAEDVNVTFEDQQK_	0	MULTI-MATCH	2	832.891748	1663.76894	-0.19116	45.962	0.40716	7.1054E-15	NaN	0	NaN	5726700	4124	52	540
A0A8I3NV30	no	AAAEEEDGGPEGPNR	15	Acetyl (Protein N-term)	_(ac)AAAEEEDGGPEGPNR_	0	MULTI-MSMS	2	770.829148	1539.64374	-0.0032894	32.676	0.51006	0	0.0045376	2	51.841	4662000	6250	53	548
A0A8I3Q2L7	no	AAAEGASEPADGDSDSAR	18	Unmodified	_AAAEGASEPADGDSDSAR_	0	MULTI-MSMS	2	838.853352	1675.69215	-0.12428	14.433	0.34146	0	4.2413E-08	2	115.57	9693200	3804	54	555
A0A8P0SJL7	no	AAAEPGSPGGAADSGAR	17	Unmodified	_AAAEPGSPGGAADSGAR_	0	MULTI-MSMS	2	721.336943	1440.65933	-0.63334	14.736	0.40676	0	4.37E-06	2	104.24	41613000	5057	55	568
A0A8P0P220	yes	AAAETLSLR	9	Acetyl (Protein N-term)	_(ac)AAAETLSLR_	0	MULTI-MSMS	2	487.269281	972.52401	1.3705	58.289	1.1205	0	0.025172	1	49.442	25372000	6628	57	585
A0A8P0TLI1	no	AAAEVGINSETIVKPASISEDELLNLINK	29	Unmodified	_AAAEVGINSETIVKPASISEDELLNLINK_	1	MULTI-MSMS	3	1013.54671	3037.61831	0.81366	96.666	0.81468	0	5.7889E-07	2	66.925	45729000	5583	58	596
A0A8P0TLI1	no	AAAEVGINSETIVKPASISEDELLNLINK	29	Unmodified	_AAAEVGINSETIVKPASISEDELLNLINK_	1	MULTI-MATCH	3	1013.54671	3037.61831	-2.2657	97.295	0.20376	0	NaN	0	NaN	13649000	5583	58	602
A0A8I3MXC4	no	AAAEVNQDYGLDSK	14	Unmodified	_AAAEVNQDYGLDSK_	0	MSMS	2	740.849352	1479.68415	NaN	33.433	1	0	0.00050117	1	80.245		3375	59	611
A0A8I3N6K0	no	AAAFEDQENETVVVK	15	Unmodified	_AAAFEDQENETVVVK_	0	MULTI-MATCH	2	825.404492	1648.79443	-3.0736	43.832	0.13528	0	NaN	0	NaN	2822600	5438	60	626
A0A8C0PB83	no	AAAGELEEDSGLMALAK	17	Unmodified	_AAAGELEEDSGLMALAK_	0	MULTI-MATCH	2	838.414002	1674.81345	0.9408	72.077	1.3221	-1.4211E-14	NaN	0	NaN	172290000	3817	62	637
A0A8P0TDI1	no	AAAGQESEGPAVGPPQPLGK	20	Unmodified	_AAAGQESEGPAVGPPQPLGK_	0	MULTI-MSMS	2	930.976147	1859.93774	0.87165	37.301	0.64567	0	0.00014562	1	72.496	9214300	2450	66	658
A0A8I3MKN1	no	AAAHCAHVFTTVSQITAIEAQHLLK	25	Unmodified	_AAAHCAHVFTTVSQITAIEAQHLLK_	0	MULTI-MSMS	4	680.110252	2716.4119	-0.057391	71.033	0.33998	0	2.6107E-11	1	102.48	22067000	2580	67	672
A0A8I3P1I2	no	AAAILAEK	8	Acetyl (Protein N-term)	_(ac)AAAILAEK_	0	MULTI-MSMS	2	414.744911	827.475269	-0.21266	58.319	0.40616	0	0.013319	1	73.26	2333100	6463	68	681
A0A8C0SAW8	no	AAALGAGGGAGAGDDDFDQFDKPGAER	27	Acetyl (Protein N-term)	_(ac)AAALGAGGGAGAGDDDFDQFDKPGAER_	1	MSMS	3	860.052872	2577.13679	NaN	73.242	1	0	0.00072751	1	45.099		3006	72	694
A0A8C0NKI6	no	AAALLAMSQPSPEK	14	Unmodified	_AAALLAMSQPSPEK_	0	MULTI-MSMS	2	707.373952	1412.73335	-4.1967	44.183	1.1546	0	0.0010399	1	79.693	34927000	2841	74	700
A0A8C0N2F8	no	AAALLLQNDNNADIESK	17	Unmodified	_AAALLLQNDNNADIESK_	0	MULTI-MSMS	2	900.46033	1798.90611	1.3139	50.636	0.30548	0	0.00012011	1	83.182	6969000	2136;2015	75	710
A0A8I3NXW3	no	AAAMDVDTPSGTNSGAGK	18	Acetyl (Protein N-term)	_(ac)AAAMDVDTPSGTNSGAGK_	0	MULTI-MSMS	2	846.380691	1690.74683	0.055155	46.052	0.91716	0	7.299E-28	3	211.26	87442000	5800	81	729
A0A8C0TD64	no	AAAPAPEEEMDECEQALAAEPK	22	Unmodified	_AAAPAPEEEMDECEQALAAEPK_	0	MULTI-MSMS	2	1179.01722	2356.01989	0.77899	68.209	0.74825	0	9.3983E-06	2	80.706	13343000	5949	83	753
A0A8C0TD64	no	AAAPAPEEEMDECEQALAAEPK	22	Unmodified	_AAAPAPEEEMDECEQALAAEPK_	0	MULTI-MSMS	3	786.34724	2356.01989	-0.70148	68.258	1.5966	0	5.2725E-06	2	76.78	139850000	5949	83	754
A0A8I3RVA8	no	AAAQAVQEMR	10	Acetyl (Protein N-term)	_(ac)AAAQAVQEMR_	0	MULTI-MSMS	2	558.776948	1115.53934	-0.58035	52.752	0.44353	0	0.00024192	1	152.47	90951000	4770	84	772
A0A8C0QGH7	no	AAAQGDGSTQHDLMK	15	Unmodified	_AAAQGDGSTQHDLMK_	0	MULTI-MSMS	2	765.354279	1528.694	-0.4253	14.702	0.27274	0	0.00013927	1	96.067	45367000	4714	85	786
A0A8C0QGH7	no	AAAQGDGSTQHDLMK	15	Unmodified	_AAAQGDGSTQHDLMK_	0	MULTI-MATCH	2	765.354279	1528.694	-4.4823	16.413	0.3721	0	NaN	0	NaN	5411000	4714	85	794
A0A8I3NVU0	no	AAAQLLQSQAQQSGAQQTK	19	Unmodified	_AAAQLLQSQAQQSGAQQTK_	0	MULTI-MSMS	2	979.00851	1956.00247	0.21729	31.878	0.17019	3.5527E-15	0.00013454	1	78.486	4582600	3311	86	801
A0A8I3N2E4	no	AAASGLDHLK	10	Acetyl (Protein N-term)	_(ac)AAASGLDHLK_	0	MULTI-MSMS	2	512.774731	1023.53491	-0.29396	35.593	0.61222	0	0.00024599	1	123.16	22295000	6368	87	812
A0A8I3MKJ4	no	AAASLAAVSGAAAAGLGSAQPAELSSHK	28	Unmodified	_AAASLAAVSGAAAAGLGSAQPAELSSHK_	0	MULTI-MSMS	4	616.825218	2463.27176	0.99379	65.474	0.47615	0	0.051391	1	13.702	8086000	1358	88	818
A0A8C0Z4R7	no	AAASTAPEQAGLVEPCR	17	Unmodified	_AAASTAPEQAGLVEPCR_	0	MULTI-MSMS	2	864.422693	1726.83083	-0.28711	35.015	0.27191	0	2.8309E-05	1	95.273	7449700	5019	89	822
A0A8C0Z2F5	no	AAASVLTTSMVTMEPGYLFLGSR	23	Unmodified	_AAASVLTTSMVTMEPGYLFLGSR_	0	MULTI-MSMS	3	801.407994	2401.20215	2.0847	100.77	0.44263	-1.4211E-14	0.033719	1	20.03	11524000	6265	91	841
A0A8I3MTV8	no	AAATPESQEPQAK	13	Unmodified	_AAATPESQEPQAK_	0	MULTI-MSMS	2	664.328056	1326.64156	-0.31945	13.852	0.23797	0	7.1217E-07	1	177.06	46788000	5992	92	850
A0A8C0MQ50	no	AAATVVVPVEWIK	13	Acetyl (Protein N-term)	_(ac)AAATVVVPVEWIK_	0	MULTI-MSMS	2	712.911027	1423.8075	2.4568	99.756	0.30412	0	7.9692E-05	1	106.4	53300000	1686	93	863
A0A8I3MSC7	no	AAAVAAAPGGPSMDPR	16	Acetyl (Protein N-term)	_(ac)AAAVAAAPGGPSMDPR_	0	MULTI-MSMS	2	740.864283	1479.71401	-0.29528	55.592	1.1902	0	7.8073E-06	1	113.47	89079000	4297	94	876
A0A8I3MSC7	no	AAAVAAAPGGPSMDPR	16	Acetyl (Protein N-term)	_(ac)AAAVAAAPGGPSMDPR_	0	MULTI-MATCH	2	740.864283	1479.71401	-4.7676	58.863	0.40738	0	NaN	0	NaN	11937000	4297	94	881
A0A8I3MKY6	no	AAAVLPVLDLAQR	13	Unmodified	_AAAVLPVLDLAQR_	0	MULTI-MSMS	2	668.900994	1335.78744	2.2407	76.877	1.632	0	0.0067151	1	60.434	36190000	1363	97	891
A0A8C0MMB0	no	AAAWGGHEDIVLNLLQHGAEVNK	23	Unmodified	_AAAWGGHEDIVLNLLQHGAEVNK_	0	MULTI-MATCH	3	814.755662	2441.24516	-0.21026	82.13	0.5429	0	NaN	0	NaN	6683600	1580	99	909
A0A8C0S3M2	no	AACELLGQLQAK	12	Unmodified	_AACELLGQLQAK_	0	MULTI-MSMS	2	651.347737	1300.68092	1.049	53.238	1.0543	0	0.00015468	2	122.13	176840000	5290	101	918
A0A8P0T5N8	no	AACSAAMEEDSEASSSR	17	Unmodified	_AACSAAMEEDSEASSSR_	0	MULTI-MSMS	2	879.848897	1757.68324	0.018786	19.649	0.5093	0	0.00036129	1	72.958	2731100	1278	103	932
A0A8I3N9X1	no	AADALQQNLQQDYDR	15	Unmodified	_AADALQQNLQQDYDR_	0	MULTI-MSMS	2	874.913547	1747.81254	-0.34251	50.29	0.30422	7.1054E-15	3.5507E-07	1	151.1	9203000	4214	105	948
A0A8C0PZQ4	no	AADCDLQITNAQTK	14	Unmodified	_AADCDLQITNAQTK_	0	MULTI-MSMS	2	774.869762	1547.72497	3.2527	30.432	1.1215	-3.5527E-15	0.00026196	2	96.171	8759300	3443	106	954
A0A8I3NSV0	no	AADCEVEQWDSDEPIPAK	18	Unmodified	_AADCEVEQWDSDEPIPAK_	0	MULTI-MSMS	2	1030.4493	2058.88405	0.24115	59.301	0.6444	0	0.00039759	1	69.864	24296000	5621	107	961
A0A8I3PFQ8	no	AADEEAFEDNSEEYIR	16	Unmodified	_AADEEAFEDNSEEYIR_	0	MULTI-MSMS	2	944.397592	1886.78063	0.056848	58.867	1.0864	-7.1054E-15	3.0529E-12	3	174.84	161100000	5294;5304	108	974
A0A8I3RY05	no	AADFIDQALAQK	12	Unmodified	_AADFIDQALAQK_	0	MULTI-MSMS	2	645.838059	1289.66157	2.7485	68.264	0.88364	0	0.00016064	1	121.73	38711000	895	111	1001
A0A8I3PDS8	no	AADGDGAAASAPAVPDGGVGK	21	Unmodified	_AADGDGAAASAPAVPDGGVGK_	0	MULTI-MSMS	2	877.421204	1752.82786	0.75876	34.114	0.37229	0	0.0001221	1	65.113	9588500	3337	112	1006
A0A8I3NW16	no	AADGVTLTGINQTGDQALQNKPSSDLSVPSNPAR	34	Unmodified	_AADGVTLTGINQTGDQALQNKPSSDLSVPSNPAR_	1	MULTI-MSMS	3	1141.57639	3421.70735	0.14789	64.757	0.88368	0	1.7579E-06	2	52.069	63169000	853	114	1019
A0A8C0MX11	no	AADIDQEVK	9	Unmodified	_AADIDQEVK_	0	MULTI-MSMS	2	494.750921	987.48729	-0.49484	16.598	0.3045	-3.5527E-15	0.0025997	1	104.44	46047000	1811	116	1037
A0A8C0T1Y9	no	AADLEPPKPSDQETGEQVSSPGDRPPIHTTTEDSAGVQTEF	41	Unmodified	_AADLEPPKPSDQETGEQVSSPGDRPPIHTTTEDSAGVQTEF_	2	MULTI-MSMS	4	1081.00583	4319.99421	0.76668	58.215	1.1223	7.1054E-15	0.045552	1	11.243	14263000	5774	118	1048
A0A8I3S2R3	no	AADLLYAMCDR	11	Unmodified	_AADLLYAMCDR_	0	MULTI-MSMS	2	649.797023	1297.57949	0.48092	63.333	0.57957	0	0.00772	2	66.595	21871000	451	120	1061
A0A8I3NPS8	no	AADPPAENSSAPEAEQGGAE	20	Unmodified	_AADPPAENSSAPEAEQGGAE_	0	MULTI-MSMS	2	949.405948	1896.79734	0.22016	26.954	1.6669	0	3.9836E-11	3	120.29	138800000	1355;4763	121	1077
A0A8P0TQL8	no	AADQFDIYSSQQSK	14	Unmodified	_AADQFDIYSSQQSK_	0	MULTI-MATCH	2	794.367909	1586.72127	0.53387	44.615	0.57806	0	NaN	0	NaN	7217600	6585	122	1091
A0A8I3MNN9	no	AADSICDGDLVDR	13	Unmodified	_AADSICDGDLVDR_	0	MULTI-MSMS	2	703.814455	1405.61436	-1.3166	42.388	0.37355	0	7.063E-05	1	123.8	12329000	4866	123	1101
A0A8C0NWV8	no	AAEAAPPAQEVSGEAEPPEQAADTSEQVADTSK	33	Unmodified	_AAEAAPPAQEVSGEAEPPEQAADTSEQVADTSK_	0	MULTI-MSMS	3	1094.50245	3280.48552	-0.099644	50.937	1.0856	0	1.7953E-14	2	77.925	78548000	3255;6475	127	1121
A0A8C0NWV8	no	AAEAAPPAQEVSGEAEPPEQAADTSEQVADTSK	33	Unmodified	_AAEAAPPAQEVSGEAEPPEQAADTSEQVADTSK_	0	MULTI-MSMS	4	821.128656	3280.48552	0.033645	50.958	0.50926	-7.1054E-15	0.047918	1	12.959	13691000	3255;6475	127	1122
A0A8C0PZA5	no	AAECNIVVTQPR	12	Unmodified	_AAECNIVVTQPR_	0	MULTI-MSMS	2	679.348268	1356.68198	-1.2586	28.921	1.0208	0	0.00010545	1	161.51	88792000	705	129	1140
A0A8C0NUP7	no	AAEDDEDDDVDTK	13	Unmodified	_AAEDDEDDDVDTK_	0	MULTI-MSMS	2	719.278622	1436.54269	-0.23847	15.265	0.27105	0	5.6877E-05	1	127.42	10495000	3180	131	1159
A0A8C0NUP7	no	AAEDDEDDDVDTKK	14	Unmodified	_AAEDDEDDDVDTKK_	1	MULTI-MSMS	2	783.326104	1564.63766	0.77954	12.054	0.28676	0	0.023667	1	56.359	11531000	3180	132	1170
A0A8C0NUP7	no	AAEDDEDDDVDTKK	14	Unmodified	_AAEDDEDDDVDTKK_	1	MULTI-MSMS	2	783.326104	1564.63766	-0.61351	12.816	0.47548	0	0.027981	1	54.198	7829500	3180	132	1171
A0A8C0NUP7	no	AAEDDEDDDVDTKK	14	Unmodified	_AAEDDEDDDVDTKK_	1	MULTI-MSMS	2	783.326104	1564.63766	0.77678	13.174	0.77857	0	9.8295E-07	1	169.52	2886000000	3180	132	1172
A0A8P0NG96	no	AAEDLFVNIR	10	Unmodified	_AAEDLFVNIR_	0	MULTI-MATCH	2	574.308938	1146.60332	-5.1908	63.778	0.5429	0	NaN	0	NaN	11091000	1743	134	1198
A0A8C0M295	no	AAEDNPYWVSPAYSK	15	Unmodified	_AAEDNPYWVSPAYSK_	0	MULTI-MSMS	2	849.393927	1696.7733	0.20154	57.645	0.95279	0	0.047502	1	36.679	22005000	735	135	1201
A0A8P0N4L2	no	AAEEAEEARER	11	Unmodified	_AAEEAEEARER_	1	MULTI-MSMS	2	630.79438	1259.57421	0.33633	10.95	0.4411	-1.7764E-15	0.001282	2	188.04	5488500	3945;5165;4205;6365	136	1208
A0A8C0MHU9	no	AAEEAFVNDIDESSPGTEWER	21	Unmodified	_AAEEAFVNDIDESSPGTEWER_	0	MULTI-MSMS	2	1176.51676	2351.01896	-0.43407	78.844	0.30495	0	5.2058E-14	1	144.68	13815000	1398	137	1218
A0A8I3PT73	no	AAEEEGLLK	9	Acetyl (Protein N-term)	_(ac)AAEEEGLLK_	0	MSMS	2	501.261122	1000.50769	NaN	55.158	1	0	0.01191	1	65.246		4573	141	1234
A0A8I3PT73	no	AAEEEGLLKR	10	Acetyl (Protein N-term)	_(ac)AAEEEGLLKR_	1	MULTI-MSMS	2	579.311677	1156.6088	-1.6143	42.923	0.68019	0	0.0033598	1	86.136	91902000	4573	142	1245
A0A8I3PT73	no	AAEEEGLLKR	10	Acetyl (Protein N-term)	_(ac)AAEEEGLLKR_	1	MULTI-MATCH	2	579.311677	1156.6088	5.757	45.494	0.54283	0	NaN	0	NaN	19281000	4573	142	1251
A0A8I3N7Z6	no	AAEEPWTQSQQK	12	Unmodified	_AAEEPWTQSQQK_	0	MULTI-MSMS	2	701.833505	1401.65246	0.78683	27.166	0.50957	0	0.0072102	2	61.65	3698200	3087	143	1255
A0A8I3N7Z6	no	AAEEPWTQSQQK	12	Unmodified	_AAEEPWTQSQQK_	0	MULTI-MATCH	2	701.833505	1401.65246	0.59951	30.526	0.47681	0	NaN	0	NaN	1764900	3087	143	1261
A0A8I3N8E9	no	AAEEQGDDQDSEK	13	Unmodified	_AAEEQGDDQDSEK_	0	MULTI-MSMS	2	711.286782	1420.55901	-0.010239	9.6955	0.20408	1.7764E-15	2.6391E-05	1	141.95	5381700	5789	144	1264
A0A8C0N684	no	AAEESAQEMMEEEEEIPKPK	20	Unmodified	_AAEESAQEMMEEEEEIPKPK_	1	MULTI-MSMS	3	769.011858	2304.01374	-1.0293	58.574	2.3086	0	8.6889E-13	3	130.77	242160000	2028	145	1280
A0A8C0N684	no	AAEESAQEMMEEEEEIPKPK	20	Oxidation (M)	_AAEESAQEM(ox)MEEEEEIPKPK_	1	MULTI-MSMS	3	774.343496	2320.00866	0.42522	49.581	0.44073	0	0.0044959	1	46.027	7720500	2028	145	1286
A0A8I3Q3F0	no	AAEGINEHINDAHLEAMAELHDR	23	Unmodified	_AAEGINEHINDAHLEAMAELHDR_	0	MULTI-MSMS	3	852.734709	2555.1823	0.021317	53.825	0.27111	0	0.00050012	1	43.099	12531000	3749	146	1291
A0A8C0SCB8	no	AAEIHSR	7	Acetyl (Protein N-term)	_(ac)AAEIHSR_	0	MULTI-MATCH	2	413.214309	824.414065	-0.79386	15.28	0.47452	0	NaN	0	NaN	24827000	2455;2618	148	1303
A0A8I3S0I0	no	AAELEPDQLLAWQGLASLYEK	21	Unmodified	_AAELEPDQLLAWQGLASLYEK_	0	MULTI-MSMS	3	782.405636	2344.19508	-0.76332	104.42	1.3269	1.4211E-14	2.3638E-05	1	74.047	14375000	2679	151	1321
A0A8I3S6X4	no	AAELFHQLSQALEVLTDTAAR	21	Unmodified	_AAELFHQLSQALEVLTDTAAR_	0	MULTI-MSMS	3	762.069246	2283.18591	0.32572	106.25	0.47398	0	3.811E-08	1	107.06	25917000	3704	152	1332
A0A8C0LZX1	no	AAELIANSLATAGDGLIELR	20	Unmodified	_AAELIANSLATAGDGLIELR_	0	MULTI-MSMS	3	666.700383	1997.07932	2.0734	96.725	0.51065	0	0.00029005	1	55.337	35433000	639	153	1341
A0A8I3S898	no	AAELLMSCFR	10	Unmodified	_AAELLMSCFR_	0	MULTI-MSMS	2	599.291376	1196.5682	1.3583	65.227	0.47481	0	0.028955	1	53.327	2934200	5305	154	1352
A0A8C0MGS3	no	AAELQQR	7	Unmodified	_AAELQQR_	0	MULTI-MATCH	2	408.222134	814.429715	0.2792	10.493	0.44139	0	NaN	0	NaN	5937300	1198	155	1362
A0A8C0MVI2	no	AAEMEHLLER	10	Unmodified	_AAEMEHLLER_	0	MSMS	2	599.79788	1197.58121	NaN	34.995	1	0	0.0036006	1	94.85		1875	157	1372
A0A8P0TGA1	no	AAEQAAAGGPQEAQPR	16	Unmodified	_AAEQAAAGGPQEAQPR_	0	MULTI-MSMS	2	776.379143	1550.74373	0.82682	15.259	0.6429	1.7764E-15	1.5736E-05	1	110.98	111750000	1114	160	1390
A0A8C0M248	no	AAEQTANDLR	10	Unmodified	_AAEQTANDLR_	0	MULTI-MSMS	2	544.770177	1087.5258	-0.04543	14.793	0.13542	0	0.00038907	1	149.65	15598000	728	161	1403
A0A8C0QGH7	no	AAEQYTPQATYHGNVTLLR	19	Unmodified	_AAEQYTPQATYHGNVTLLR_	0	MULTI-MSMS	2	1067.03981	2132.06507	-0.030326	50.248	0.27043	0	0.00015302	1	76.262	6643300	4714	162	1415
E2QWF5	no	AAESGAQSAPLPLEGVDVSPK	21	Unmodified	_AAESGAQSAPLPLEGVDVSPK_	0	MULTI-MSMS	2	1012.02075	2022.02695	0.44891	60.91	0.95077	0	2.7548E-13	2	133.66	254330000	4036	163	1426
A0A8I3S666	no	AAESLADPTEYENLFPGLK	19	Unmodified	_AAESLADPTEYENLFPGLK_	0	MSMS	2	1033.00985	2064.00515	NaN	96.323	1	0	0.019746	1	43.405		4732	164	1437
A0A8P0NJV1	no	AAESLLALSR	10	Unmodified	_AAESLLALSR_	0	MSMS	2	515.798206	1029.58186	NaN	50.2	1	0	0.0082214	1	72.643		5918	165	1449
A0A8I3PVY3	no	AAESSGDPGTTTPR	14	Unmodified	_AAESSGDPGTTTPR_	0	MULTI-MSMS	2	673.81277	1345.61099	-0.049647	13.731	0.20299	0	0.0065015	1	59.198	4458900	5961	166	1456
A0A8P0PBH3	no	AAESVSKPGVSEESPGPSK	19	Unmodified	_AAESVSKPGVSEESPGPSK_	1	MULTI-MSMS	2	921.95762	1841.90069	0.36358	15.874	0.27229	1.7764E-15	1.925E-09	1	145.1	7667600	5669	167	1465
A0A8P0SGA5	no	AAETQTLNFGPEWLR	15	Acetyl (Protein N-term)	_(ac)AAETQTLNFGPEWLR_	0	MULTI-MSMS	2	887.941576	1773.8686	0.62208	101.02	0.57761	0	9.8101E-08	1	159.94	49062000	6523	168	1478
A0A8C0MAY9	no	AAEVLVYEAPPPPGR	15	Unmodified	_AAEVLVYEAPPPPGR_	0	MULTI-MSMS	2	783.419748	1564.82494	0.76883	51.096	0.77999	0	0.0041154	1	60	43965000	1108;1376	169	1485
A0A8P0TEI7	no	AAEVWMDEYK	10	Unmodified	_AAEVWMDEYK_	0	MULTI-MATCH	2	621.278989	1240.54342	1.1202	53.74	0.23731	0	NaN	0	NaN	5042400	2417;3027	170	1495
A0A8I3S3C4	no	AAFDCYGNWLATVEQR	16	Unmodified	_AAFDCYGNWLATVEQR_	0	MULTI-MSMS	2	950.935967	1899.85738	0.44422	94.333	0.51006	0	0.0016392	1	63.091	31057000	2560	173	1504
A0A8I3NMG3	no	AAFDDAIAELDTLSEESYK	19	Unmodified	_AAFDDAIAELDTLSEESYK_	0	MULTI-MSMS	2	1044.48641	2086.95826	0.28858	103.25	0.95167	0	3.4904E-09	2	130.19	1927400000	4324	174	1519
A0A8C0MX11	no	AAFECMYTLLDSCLDR	16	Unmodified	_AAFECMYTLLDSCLDR_	0	MULTI-MSMS	2	982.931179	1963.8478	0.66875	99.181	0.16923	0	0.019726	1	43.991	10924000	1811	176	1542
A0A8P0PQR9	no	AAFEELEK	8	Unmodified	_AAFEELEK_	0	MULTI-MSMS	2	468.737283	935.460012	2.4326	33.056	0.37337	0	0.034192	1	67.169	4406300	1436	177	1554
A0A8P0ND82	no	AAFGLSEAGFNTACVTK	17	Unmodified	_AAFGLSEAGFNTACVTK_	0	MULTI-MSMS	2	872.422162	1742.82977	-1.6046	69.235	0.81431	0	0.053124	1	31.827	115470000	6472	178	1563
A0A8C0MQU1	no	AAFGSIAANGPTSLVDK	17	Unmodified	_AAFGSIAANGPTSLVDK_	0	MSMS	2	809.925394	1617.83624	NaN	62.345	1	0	0.01137	1	52.101		1224	179	1571
A0A8I3RU99	no	AAFQSLLDAQADEAVLDHPDLK	22	Unmodified	_AAFQSLLDAQADEAVLDHPDLK_	0	MULTI-MSMS	3	789.732411	2366.1754	0.4659	88.042	0.27124	0	0.00084211	1	41.166	39989000	3179	181	1577
A0A8I3Q4L8	no	AAGAAEAAAVVEVGSAPQFEELLR	24	Acetyl (Protein N-term)	_(ac)AAGAAEAAAVVEVGSAPQFEELLR_	0	MULTI-MSMS	3	800.079811	2397.2176	-0.25656	109.11	1.804	0	6.3358E-27	5	142.99	68771000	6065	183	1621
A0A8I3Q4L8	no	AAGAAEAAAVVEVGSAPQFEELLR	24	Acetyl (Protein N-term)	_(ac)AAGAAEAAAVVEVGSAPQFEELLR_	0	MULTI-MSMS	3	800.079811	2397.2176	-0.095169	111.02	1.2927	0	1.3938E-11	2	109.05	38490000	6065	183	1622
A0A8I3Q4L8	no	AAGAAEAAAVVEVGSAPQFEELLR	24	Acetyl (Protein N-term)	_(ac)AAGAAEAAAVVEVGSAPQFEELLR_	0	MULTI-MSMS	3	800.079811	2397.2176	-1.4027	111.78	3.2189	0	7.0106E-06	5	70.453	21424000	6065	183	1623
A0A8I3Q4L8	no	AAGAAEAAAVVEVGSAPQFEELLR	24	Acetyl (Protein N-term)	_(ac)AAGAAEAAAVVEVGSAPQFEELLR_	0	MULTI-SECPEP	3	800.079811	2397.2176	-1.653	115.53	1.1802	0	0.012826	1	40.81	719410	6065	183	1624
A0A8I3N650	no	AAGADEYAQQDVVK	14	Unmodified	_AAGADEYAQQDVVK_	0	MULTI-MSMS	2	732.851895	1463.68924	-0.33988	31.093	0.78151	0	6.3403E-11	3	208.33	18299000	3459	184	1644
A0A8C0LWB9	no	AAGALLNGPPQFSTAPEIK	19	Unmodified	_AAGALLNGPPQFSTAPEIK_	0	MULTI-MSMS	2	941.507083	1880.99961	0.19011	69.468	0.40675	0	0.0051382	1	44.457	22133000	506	187	1665
A0A8I3PWC3	no	AAGAPEDGAEDEVLAR	16	Unmodified	_AAGAPEDGAEDEVLAR_	0	MULTI-MSMS	2	785.870816	1569.72708	0.067584	39.5	0.57715	0	0.0014194	1	65.179	6034100	4537	188	1678
A0A8I3PQP9	no	AAGCDFTNVVK	11	Unmodified	_AAGCDFTNVVK_	0	MULTI-MATCH	2	591.284605	1180.55466	-0.6155	35.865	0.47512	0	NaN	0	NaN	95581000	5038	189	1696
A0A8I3NYX9	no	AAGDTTVIENSDVSPEAESSEK	22	Unmodified	_AAGDTTVIENSDVSPEAESSEK_	0	MULTI-MSMS	2	1118.5086	2235.00264	1.2894	40.284	0.79736	-7.1054E-15	5.5915E-05	2	66.285	8984400	4287	191	1703
A0A8I3SCU7	no	AAGEDPALPGTQPCTGLAAPR	21	Unmodified	_AAGEDPALPGTQPCTGLAAPR_	0	MULTI-MATCH	2	1025.50475	2048.99494	-1.6221	51.923	0.30418	0	NaN	0	NaN	10249000	2553	192	1720
A0A8C0MKC0	no	AAGFRDPLLACGTDGVGTK	19	Unmodified	_AAGFRDPLLACGTDGVGTK_	1	MULTI-MSMS	2	953.477999	1904.94145	-1.7963	52.855	0.6817	0	0.00032342	2	86.641	14166000	1505	195	1732
A0A8C0MJL2	no	AAGFSSSTTSNDWEENR	17	Unmodified	_AAGFSSSTTSNDWEENR_	0	MULTI-MSMS	2	929.895551	1857.77655	-0.73661	42.948	0.47622	0	2.8361E-06	1	119.69	22723000	1470	196	1743
A0A8P0PJT6	no	AAGGAVAAAPECR	13	Acetyl (Protein N-term)	_(ac)AAGGAVAAAPECR_	0	MSMS	2	621.798411	1241.58227	NaN	33.867	1	0	8.2031E-06	1	109.42		5109	197	1751
A0A8C0N2D2	no	AAGHLLKPK	9	Unmodified	_AAGHLLKPK_	1	MULTI-MATCH	2	467.795269	933.575986	-1.8645	8.335	0.13567	0	NaN	0	NaN	1331500	2129	198	1758
A0A8C0TIN7	no	AAGQYSTSYAQQK	13	Unmodified	_AAGQYSTSYAQQK_	0	MSMS	2	701.833505	1401.65246	NaN	17.388	1	0	0.00033793	1	90.108		6035	203	1784
A0A8P0NLP5	no	AAGSVPSEIIER	12	Acetyl (Protein N-term)	_(ac)AAGSVPSEIIER_	0	MULTI-MSMS	2	635.835517	1269.65648	0.76049	63.983	0.40642	-7.1054E-15	0.0002026	1	100.48	11858000	1001	204	1795
A0A8P0NMA3	no	AAGTAEPAEPAEPAEPEASR	20	Unmodified	_AAGTAEPAEPAEPAEPEASR_	0	MULTI-MSMS	2	975.955608	1949.89666	-0.72137	28.993	0.67943	0	0.041476	1	27.335	7213700	4060	205	1803
A0A8C0TN08	no	AAGTDGSDFQHR	12	Unmodified	_AAGTDGSDFQHR_	0	MULTI-MSMS	2	631.28144	1260.54833	-0.58847	13.954	0.16977	0	0.00030474	1	111.65	7200000	6084	206	1818
A0A8I3MBN3	no	AAGVDDQENWHEGK	14	Unmodified	_AAGVDDQENWHEGK_	0	MULTI-SECPEP	2	778.342226	1554.6699	-0.82599	19.219	0.5425	0	0.047403	1	56.548	6475900	916	213	1859
A0A8C0NII8	no	AAGVDQWLEVFCEQEEK	17	Unmodified	_AAGVDQWLEVFCEQEEK_	0	MULTI-MATCH	2	1019.46475	2036.91496	0.7062	98.558	0.20345	-1.4211E-14	NaN	0	NaN	8102400	2763	214	1870
A0A8I3NA03	no	AAGVLVYELLPALDK	15	Unmodified	_AAGVLVYELLPALDK_	0	MULTI-MSMS	2	786.455799	1570.89705	-2.6662	98.778	0.71625	1.4211E-14	0.0003063	1	87.667	21129000	624	216	1882
A0A8I3P6D3	no	AAGVNVEPFWPGLFAK	16	Unmodified	_AAGVNVEPFWPGLFAK_	0	MULTI-MSMS	2	851.951215	1701.88788	-0.76123	97.522	0.81715	0	4.336E-06	1	131.83	1140500000	5383	217	1894
A0A8I3S1I2	no	AAHIFNEALVCHQIR	15	Unmodified	_AAHIFNEALVCHQIR_	0	MULTI-MSMS	4	445.483428	1777.90461	-0.42571	40.273	1.1709	0	0.00011898	2	89.629	20988000	5634	221	1923
A0A8C0Q8X0	no	AAHLCAEAALR	11	Unmodified	_AAHLCAEAALR_	0	MULTI-MSMS	3	394.873118	1181.59753	-0.41347	18.995	3.091	0	0.0010083	4	83.862	156600000	4613	222	1980
A0A8C0Q8X0	no	AAHLCAEAALR	11	Unmodified	_AAHLCAEAALR_	0	MULTI-MSMS	3	394.873118	1181.59753	1.2716	22.806	2.681	3.5527E-15	0.0013609	4	79.16	33794000	4613	222	1981
A0A8C0Q8X0	no	AAHLCAEAALR	11	Unmodified	_AAHLCAEAALR_	0	MULTI-MSMS	3	394.873118	1181.59753	-0.33838	28.871	1.0223	0	0.0082322	1	55.084	3552300	4613	222	1982
A0A8C0Q8X0	no	AAHLCAEAALR	11	Unmodified	_AAHLCAEAALR_	0	MULTI-MSMS	3	394.873118	1181.59753	0.26925	31.568	0.69835	3.5527E-15	0.0016439	1	75.387	9158700	4613	222	1983
A0A8C0Q8X0	no	AAHLCAEAALR	11	Unmodified	_AAHLCAEAALR_	0	MSMS	3	394.873118	1181.59753	NaN	26.22	1	0	0.032607	1	42.336		4613	222	1984
A0A8C0Q8X0	no	AAHLCAEAALR	11	Unmodified	_AAHLCAEAALR_	0	MSMS	3	394.873118	1181.59753	NaN	26.817	1	0	0.0047325	1	65.719		4613	222	1985
A0A8C0Q8X0	no	AAHLCAEAALR	11	Unmodified	_AAHLCAEAALR_	0	MSMS	3	394.873118	1181.59753	NaN	28.086	1	0	0.061694	1	33.039		4613	222	1986
A0A8C0Q8X0	no	AAHLCAEAALR	11	Unmodified	_AAHLCAEAALR_	0	MSMS	3	394.873118	1181.59753	NaN	40.532	1	0	0.061542	1	33.088		4613	222	1987
A0A8C0Q8X0	no	AAHLCAEAALR	11	Unmodified	_AAHLCAEAALR_	0	MULTI-SECPEP	3	394.873118	1181.59753	-0.58089	21.959	1.1224	0	0.020116	1	65.719	10093000	4613	222	1988
A0A8C0Q8X0	no	AAHLCAEAALR	11	Unmodified	_AAHLCAEAALR_	0	MULTI-MATCH	3	394.873118	1181.59753	0.94398	29.667	0.57449	0	NaN	0	NaN	3573900	4613	222	2030
A0A8I3NY48	no	AAHSEGNTTAGLDMK	15	Unmodified	_AAHSEGNTTAGLDMK_	0	MULTI-MSMS	2	751.848829	1501.68311	0.15131	15.751	0.74758	0	2.3191E-25	1	243.88	126630000	4781	223	2043
A0A8I3NY48	no	AAHSEGNTTAGLDMK	15	Oxidation (M)	_AAHSEGNTTAGLDM(ox)K_	0	MULTI-MSMS	2	759.846287	1517.67802	-0.37674	12.956	0.33886	0	3.3757E-05	1	139.78	6362100	4781	223	2050
A0A8I3PWT8	no	AAHVLMPHESTVEHTHVDINEMESPLATR	29	Unmodified	_AAHVLMPHESTVEHTHVDINEMESPLATR_	0	MULTI-MSMS	3	1084.52392	3250.54993	0.17927	51.659	0.23777	0	6.9016E-07	1	62.051	11611000	4238	224	2063
A0A8I3PWT8	no	AAHVLMPHESTVEHTHVDINEMESPLATR	29	Unmodified	_AAHVLMPHESTVEHTHVDINEMESPLATR_	0	MULTI-MATCH	6	542.765598	3250.54993	0.22245	51.713	0.67691	7.1054E-15	NaN	0	NaN	47405000	4238	224	2072
A0A8I3MUW8	no	AAHYCHSTLK	10	Unmodified	_AAHYCHSTLK_	0	MULTI-MSMS	2	594.28494	1186.55533	-0.97617	8.6529	0.22747	0	0.022052	1	57.859	1080200	4564	225	2075
A0A8C0NXS3	no	AAIECEQPQPDLYK	14	Unmodified	_AAIECEQPQPDLYK_	0	MULTI-MATCH	2	831.395612	1660.77667	-5.0642	42.121	0.40682	0	NaN	0	NaN	7853500	3293	226	2085
A0A8P0TK57	no	AAIEHELPTATQK	13	Unmodified	_AAIEHELPTATQK_	0	MULTI-MSMS	2	704.875173	1407.73579	-1.8137	21.599	0.71552	0	0.019294	1	48.981	4039400	4928	227	2089
A0A8C0MGJ6	no	AAIGFFVTGGK	11	Unmodified	_AAIGFFVTGGK_	0	MULTI-MSMS	2	534.297842	1066.58113	1.1143	61.939	0.84739	-7.1054E-15	0.010568	1	61.65	6309800	918	228	2097
A0A8P0T343	no	AAIIEEQKR	9	Unmodified	_AAIIEEQKR_	1	MULTI-MSMS	2	529.303655	1056.59276	1.6617	13.197	0.2039	-1.7764E-15	0.0069588	1	105.14	6737100	4161	229	2103
A0A8P0T767	no	AAILDLEK	8	Unmodified	_AAILDLEK_	0	MULTI-MSMS	2	436.758018	871.501483	0.66959	40.498	0.64015	7.1054E-15	0.021102	2	77.923	16013000	2606	231	2124
A0A8I3RQT2	no	AAILPTSIFLTNK	13	Unmodified	_AAILPTSIFLTNK_	0	MULTI-MSMS	2	694.911027	1387.8075	0.17366	81.351	0.67147	0	0.001171	1	80.24	174070000	2942	232	2136
A0A8I3RQT2	no	AAILPTSIFLTNKK	14	Unmodified	_AAILPTSIFLTNKK_	1	MULTI-MSMS	3	506.308098	1515.90246	0.59711	63.562	0.57906	0	0.0016407	1	66.533	20350000	2942	233	2148
A0A8C0MMN9	no	AAIQELQQKR	10	3 Deamidation (NQ)	_AAIQ(de)ELQ(de)Q(de)KR_	1	MULTI-MSMS	2	594.31696	1186.61937	4.0252	13.339	0.30578	0	0.039968	1	76.064	15072000	1557	236	2163
A0A8P0NJG6	no	AAISLIPEVPK	11	Unmodified	_AAISLIPEVPK_	0	MULTI-MSMS	2	569.347532	1136.68051	0.13142	64.29	1.1206	0	0.0025061	2	82.645	17289000	6424	238	2172
A0A8C0MFJ3	no	AALAGGTTMIIDHVVPEPEASLTEAYEK	28	Unmodified	_AALAGGTTMIIDHVVPEPEASLTEAYEK_	0	MULTI-MSMS	3	971.82319	2912.44774	0.084587	87.314	2.8222	0	1.8152E-09	5	86.48	77452000	1299;4719	240	2206
A0A8C0MFJ3	no	AALAGGTTMIIDHVVPEPEASLTEAYEK	28	Unmodified	_AALAGGTTMIIDHVVPEPEASLTEAYEK_	0	MULTI-MSMS	4	729.119211	2912.44774	0.19521	87.451	1.7685	0	0.00032893	3	38.234	53919000	1299;4719	240	2207
A0A8C0MFJ3	no	AALAGGTTMIIDHVVPEPEASLTEAYEK	28	Unmodified	_AALAGGTTMIIDHVVPEPEASLTEAYEK_	0	MSMS	3	971.82319	2912.44774	NaN	88.384	1	0	0.00026941	1	51.956		1299;4719	240	2208
A0A8P0N4L2	no	AALAHSEEIAASQAAAAK	18	Unmodified	_AALAHSEEIAASQAAAAK_	0	MULTI-MATCH	2	855.444483	1708.87441	-9.292	32.554	0.33958	-7.1054E-15	NaN	0	NaN	6510900	3945;5165;4205;6365	243	2240
A0A8I3NTC5	no	AALAPLPPLPPQFK	14	Acetyl (Protein N-term)	_(ac)AALAPLPPLPPQFK_	0	MULTI-MSMS	2	751.442495	1500.87044	0.11249	98.9	2.2092	0	0.0017087	4	66.435	31390000	4380	244	2246
A0A8I3MGQ6	no	AALDGTPGMIGYGMAK	16	Unmodified	_AALDGTPGMIGYGMAK_	0	MULTI-MATCH	2	776.878544	1551.74254	-1.8125	62.445	0.67728	0	NaN	0	NaN	154360000	759	246	2267
A0A8I3S702	no	AALDSLSLFTGLGLSEHK	18	Acetyl (Protein N-term)	_(ac)AALDSLSLFTGLGLSEHK_	0	MULTI-MSMS	3	634.338674	1899.99419	-0.37805	105.97	0.71156	0	2.8171E-05	1	85.563	40058000	5954	247	2274
A0A8C0TLW9	no	AALEAAIADAEQR	13	Unmodified	_AALEAAIADAEQR_	0	MULTI-MSMS	2	664.843873	1327.67319	-1.3985	37.764	1.2564	0	0.0012834	2	78.683	8111300	4237;6073	248	2297
A0A8C0TLW9	no	AALEAAIADAEQR	13	Unmodified	_AALEAAIADAEQR_	0	MULTI-MSMS	2	664.843873	1327.67319	-0.25405	57.512	2.6127	0	4.2599E-05	5	132.32	13018000000	4237;6073	248	2298
A0A8C0TLW9	no	AALEAAIADAEQR	13	Unmodified	_AALEAAIADAEQR_	0	MULTI-MSMS	2	664.843873	1327.67319	2.3866	59.571	1.8355	0	0.00015929	3	104.52	36099000	4237;6073	248	2299
A0A8C0TLW9	no	AALEAAIADAEQR	13	Unmodified	_AALEAAIADAEQR_	0	MSMS	2	664.843873	1327.67319	NaN	63.516	1	0	0.018832	1	53.569		4237;6073	248	2300
A0A8C0TLW9	no	AALEAAIADAEQR	13	Unmodified	_AALEAAIADAEQR_	0	MULTI-MATCH	2	664.843873	1327.67319	10.61	115.06	0.13574	0	NaN	0	NaN	459550	4237;6073	248	2328
A0A8C0P4Y3	no	AALEACHK	8	Unmodified	_AALEACHK_	0	MULTI-MSMS	2	450.22382	898.433086	-0.55245	8.6382	0.36303	0	0.016884	1	83.364	20273000	3567	249	2339
A0A8P0S6F1	no	AALEALGSCLNNK	13	Unmodified	_AALEALGSCLNNK_	0	MULTI-MSMS	2	680.848101	1359.68165	-0.93301	49.4	0.77948	0	7.0929E-05	1	123.75	279470000	1810	250	2351
A0A8P0S6F1	no	AALEALGSCLNNK	13	Unmodified	_AALEALGSCLNNK_	0	MULTI-MATCH	2	680.848101	1359.68165	-0.12602	52.118	1.5984	7.1054E-15	NaN	0	NaN	1306900000	1810	250	2357
A0A8P0S6F1	no	AALEALGSCLNNK	13	Deamidation (NQ)	_AALEALGSCLN(de)NK_	0	MULTI-MSMS	2	681.340109	1360.66566	-0.86866	50.661	0.44109	0	0.001143	1	112.36	15179000	1810	250	2364
A0A8C0THS5	no	AALEDNSGSSELQEIMR	17	Unmodified	_AALEDNSGSSELQEIMR_	0	MULTI-MSMS	2	925.433455	1848.85236	-2.0098	69.873	0.37349	1.4211E-14	1.3296E-71	1	297.32	158760000	6013;6493	251	2376
A0A8C0RIK1	no	AALETDENLLLCAPTGAGK	19	Unmodified	_AALETDENLLLCAPTGAGK_	0	MULTI-MSMS	2	972.490772	1942.96699	1.3251	71.512	0.43934	-1.4211E-14	7.6791E-12	1	152.16	19274000	4969	256	2444
A0A8I3N6X9	no	AALIESQGQQQEER	14	Unmodified	_AALIESQGQQQEER_	0	MULTI-MSMS	2	793.892083	1585.76961	-0.062926	21.338	0.61264	0	1.6337E-05	1	141.88	56013000	6380	261	2467
A0A8C0TA90	no	AALLEQALSNAR	12	Unmodified	_AALLEQALSNAR_	0	MULTI-MSMS	2	628.851501	1255.68845	4.4252	59.428	0.40813	-7.1054E-15	0.042646	1	43.297	16277000	3272;5880	265	2500
A0A8I3SCB6	no	AALLETLSLLLAK	13	Unmodified	_AALLETLSLLLAK_	0	MULTI-MSMS	2	678.429053	1354.84355	-0.53466	106.04	0.47408	0	0.00024398	1	98.048	41056000	3764	266	2510
A0A8I3SBI9	no	AALLNQHYQVNFK	13	Unmodified	_AALLNQHYQVNFK_	0	MULTI-MSMS	2	773.412257	1544.80996	2.7514	47.357	0.61168	0	2.4468E-08	1	189.38	18001000	5490	267	2522
A0A8I3S0I0	no	AALLSPGDPAVWAGLMAACHADDK	24	Unmodified	_AALLSPGDPAVWAGLMAACHADDK_	0	MULTI-MATCH	3	813.059477	2436.1566	-2.4422	94.038	0.61194	0	NaN	0	NaN	21111000	2679	268	2536
A0A8C0QRL7	no	AALMLEDGSVLR	12	Acetyl (Protein N-term)	_(ac)AALMLEDGSVLR_	0	MULTI-MSMS	2	658.84757	1315.68059	0.067878	98.587	0.78412	0	1.1631E-05	2	183.47	208780000	4799	269	2549
A0A8C0T3U6	no	AALNLPEAASCDEVR	15	Unmodified	_AALNLPEAASCDEVR_	0	MULTI-MATCH	2	808.390861	1614.76717	-4.5367	51.783	0.81324	0	NaN	0	NaN	32016000	5797	271	2577
A0A8C0PUU6	no	AALNPGKPTEPR	12	Acetyl (Protein N-term)	_(ac)AALNPGKPTEPR_	1	MULTI-MSMS	2	646.851501	1291.68845	-1.6724	27.66	0.81617	0	0.003354	2	67.207	11073000	4354	272	2585
A0A8C0SIE6	no	AALSAGGVSPEAIDSIIVGNVMQSSSDAPYLAR	33	Unmodified	_AALSAGGVSPEAIDSIIVGNVMQSSSDAPYLAR_	0	MULTI-MSMS	4	812.413228	3245.62381	1.0298	104.92	0.8174	0	5.4392E-10	1	64.213	39516000	527	279	2633
A0A8I3PYS5	no	AALSEEELEKK	11	Unmodified	_AALSEEELEKK_	1	MULTI-MSMS	2	623.8299	1245.64525	-0.28148	19.034	0.67788	0	0.0010336	2	168.8	30608000	2053	280	2644
A0A8I3S9H6	no	AALSGLASALESYR	14	Acetyl (Protein N-term)	_(ac)AALSGLASALESYR_	0	MULTI-MSMS	2	725.880456	1449.74636	0.75299	107.43	1.2231	0	1.5103E-05	2	136.48	12175000	4284	281	2656
A0A8P0PMT6	no	AALTLTPSAVNK	12	Unmodified	_AALTLTPSAVNK_	0	MULTI-MSMS	2	593.34552	1184.67649	1.7555	36.453	0.6792	0	0.00038328	1	101.46	15992000	6356	287	2688
A0A8I3RTC4	no	AALTQSPQFQK	11	Acetyl (Protein N-term)	_(ac)AALTQSPQFQK_	0	MULTI-MSMS	2	630.832777	1259.651	1.3284	53.754	1.5638	0	7.0066E-05	3	135.83	901980000	690	289	2702
A0A8I3RVE3	no	AALVAAESAASPGLAETAEAAELSR	25	Acetyl (Protein N-term)	_(ac)AALVAAESAASPGLAETAEAAELSR_	0	MULTI-MSMS	3	800.074726	2397.20235	-0.12881	103.05	0.95049	0	1.0633E-05	1	64.488	16405000	5265	290	2717
A0A8I3MYG1	no	AALVDLEPGTMDSVR	15	Unmodified	_AALVDLEPGTMDSVR_	0	MULTI-MSMS	2	787.398155	1572.78176	-0.062721	66.454	0.86645	0	0.00021793	3	92.112	358710000	862;871	291	2730
A0A8C0Z5M9	no	AALWALQGGTSVVIANGTHPK	21	Unmodified	_AALWALQGGTSVVIANGTHPK_	0	MULTI-MSMS	3	697.716367	2090.12727	0.80631	67.555	0.91618	0	2.0441E-05	2	75.358	57974000	6299	292	2743
A0A8I3RQT2	no	AAMAVGGAGGSR	12	Acetyl (Protein N-term)	_(ac)AAMAVGGAGGSR_	0	MULTI-MSMS	2	523.756015	1045.49748	3.625	35.466	0.64596	0	0.00028048	1	96.665	13123000	2942	294	2764
A0A8P0TAW7	no	AAMDNSEIAGEKK	13	Unmodified	_AAMDNSEIAGEKK_	1	MULTI-MSMS	2	682.329741	1362.64493	-1.067	14.599	0.1709	0	0.00010592	1	133.81	17430000	1559;1748;5700	296	2779
A0A8P0TAW7	no	AAMDNSEIAGEKK	13	Unmodified	_AAMDNSEIAGEKK_	1	MULTI-MATCH	2	682.329741	1362.64493	1.9238	14.211	0.16939	0	NaN	0	NaN	2656700	1559;1748;5700	296	2786
A0A8C0TDT9	no	AAMFPETLDEGMQIPSTQFDAAHPTNVQR	29	Unmodified	_AAMFPETLDEGMQIPSTQFDAAHPTNVQR_	0	MULTI-MSMS	3	1068.16925	3201.48593	-0.38745	84.271	1.7307	0	4.9509E-20	4	115.45	131560000	138	298	2805
A0A8I3MSC7	no	AAMGTGISHMNDLTIIQTTQGFCR	24	Unmodified	_AAMGTGISHMNDLTIIQTTQGFCR_	0	MULTI-MSMS	3	875.085697	2622.23526	-0.69566	76.239	0.84894	0	2.4003E-05	4	59.547	83276000	4297	301	2824
Q9XSU9	yes	AAMLAAQDVAQR	12	Unmodified	_AAMLAAQDVAQR_	0	MULTI-MSMS	2	622.824429	1243.63431	0.42874	32.777	0.64503	0	7.2432E-05	2	131.5	22338000	6678	302	2837
A0A8P0PQL6	no	AANAAENDFSVSQAEVSSR	19	Unmodified	_AANAAENDFSVSQAEVSSR_	0	MULTI-MSMS	2	976.950857	1951.88716	0.42667	48.651	0.84874	-7.1054E-15	6.7566E-09	2	121.76	32623000	1631	303	2852
A0A8C0NKI6	no	AANAGNLQAAELLLSTLEK	19	Unmodified	_AANAGNLQAAELLLSTLEK_	0	MULTI-MSMS	2	964.028379	1926.04221	0.49771	100.09	0.30658	0	5.8301E-12	1	154.65	37773000	2841	304	2865
A0A8I3PCE5	no	AANGVVLATEK	11	Deamidation (NQ)	_AAN(de)GVVLATEK_	0	MULTI-MATCH	2	537.295496	1072.57644	-1.1289	24.791	0.44039	0	NaN	0	NaN	32399000	4798	307	2888
K7RW18	no	AANILVGENLVCK	13	Unmodified	_AANILVGENLVCK_	0	MULTI-SECPEP	2	700.881944	1399.74933	-0.36824	57.418	0.98576	0	0.0024658	1	107.55	70948000	4233;4353	308	2897
A0A8I3MHD1	no	AANSLEAFIFETQDK	15	Unmodified	_AANSLEAFIFETQDK_	0	MULTI-MSMS	2	842.414859	1682.81517	1.3775	90.398	0.64677	0	0.00073756	1	76.326	77973000	1093	313	2929
A0A8C0MJD7	no	AANVGSMFQYWK	12	Acetyl (Protein N-term)	_(ac)AANVGSMFQYWK_	0	MULTI-MSMS	2	722.339912	1442.66527	0.023187	101.02	0.37301	0	0.0014582	1	73.233	16442000	1285	314	2939
A0A8I3PHH2	no	AANVLLSEHGEVK	13	Unmodified	_AANVLLSEHGEVK_	0	MULTI-MATCH	2	683.869891	1365.72523	-1.3491	26.093	0.54301	0	NaN	0	NaN	2202100	5784	315	2951
A0A8I3NC42	no	AAPAAASDQPDSAATTEK	18	Unmodified	_AAPAAASDQPDSAATTEK_	0	MULTI-MSMS	2	851.399938	1700.78532	1.4893	15.835	0.409	1.7764E-15	1.7674E-21	1	192.14	28000000	2787	319	2978
A0A8I3MZS6	no	AAPAPAAAVPAAVPGVAPVPSGVFTDVPISNIR	33	Unmodified	_AAPAPAAAVPAAVPGVAPVPSGVFTDVPISNIR_	0	MULTI-MSMS	3	1027.23614	3078.68661	-0.8383	94.771	0.64698	0	7.6987E-15	1	83.318	252400000	2465	321	3002
A0A8I3MZS6	no	AAPAPAAAVPAAVPGVAPVPSGVFTDVPISNIR	33	Unmodified	_AAPAPAAAVPAAVPGVAPVPSGVFTDVPISNIR_	0	MULTI-MSMS	4	770.678928	3078.68661	0.24682	94.771	0.68085	0	9.0159E-06	1	49.087	209080000	2465	321	3003
A0A8I3MZS6	no	AAPAPAAAVPAAVPGVAPVPSGVFTDVPISNIR	33	Unmodified	_AAPAPAAAVPAAVPGVAPVPSGVFTDVPISNIR_	0	MULTI-MSMS	5	616.744598	3078.68661	0.066004	94.793	1.5634	-1.4211E-14	0.062865	1	9.1574	56331000	2465	321	3004
A0A8P0TBU6	no	AAPAPCQEGACVGSEAR	17	Unmodified	_AAPAPCQEGACVGSEAR_	0	MULTI-MSMS	2	865.882878	1729.7512	3.9395	23.347	0.64586	3.5527E-15	4.1678E-06	1	109	6643000	2003	322	3026
A0A8I3P0L6	no	AAPAPTPSSTININTSTSK	19	Unmodified	_AAPAPTPSSTININTSTSK_	0	MULTI-MSMS	2	929.481262	1856.94797	0.53046	36.614	0.50873	0	0.0074245	1	40.857	5500700	3854	323	3037
A0A8I3MMI9	no	AAPCIYWLPLTDSQIVQK	18	Unmodified	_AAPCIYWLPLTDSQIVQK_	0	MULTI-MSMS	3	701.702959	2102.08705	-0.26214	95.558	0.47528	0	0.0043971	2	43.37	11143000	2884	324	3047
A0A8C0S2B1	no	AAPDEESTTSITK	13	Unmodified	_AAPDEESTTSITK_	0	MSMS	2	675.325179	1348.6358	NaN	18.066	1	0	0.00047693	1	84.658		5280	325	3059
A0A8C0MA58	no	AAPDPVLEAGPGAHGPLPVPLVLDNGSFQAR	31	Unmodified	_AAPDPVLEAGPGAHGPLPVPLVLDNGSFQAR_	0	MULTI-MSMS	3	1021.54012	3061.59852	-0.88041	89.507	0.50935	0	0.00016422	1	40.254	18855000	1073	328	3084
A0A8C0N883	no	AAPEATSEDGGAEPALEAR	19	Unmodified	_AAPEATSEDGGAEPALEAR_	0	MULTI-MSMS	2	921.429226	1840.8439	-0.12314	33.901	0.64079	0	0.0027985	1	48.14	25638000	2371	329	3092
A0A8I3NI98	no	AAPEDERPAGSGEGER	16	Acetyl (Protein N-term)	_(ac)AAPEDERPAGSGEGER_	1	MULTI-MSMS	2	835.374254	1668.73396	-0.49764	19.155	0.67788	0	0.00027566	1	75.045	7784900	1104	330	3105
A0A8I3P3S4	no	AAPEEPQQQPPEAAAAAAPAGTTSSR	26	Unmodified	_AAPEEPQQQPPEAAAAAAPAGTTSSR_	0	MULTI-MSMS	3	835.405246	2503.19391	1.6722	34.279	0.27061	0	0.00044648	1	37.673	10163000	2980	331	3112
A0A8C0TB26	no	AAPGVAATDLEVVR	14	Unmodified	_AAPGVAATDLEVVR_	0	MULTI-MSMS	2	684.877716	1367.74088	-3.0179	50.552	0.77937	0	0.00012377	1	118.28	51624000	5903	336	3142
A0A8C0SJL7	no	AAPGYHMAK	9	Unmodified	_AAPGYHMAK_	0	MULTI-MATCH	2	473.234187	944.453822	0.18194	12.494	0.61086	0	NaN	0	NaN	13461000	3880;4478	338	3161
A0A8I3SCQ8	no	AAPLAGFGYGLPISR	15	Unmodified	_AAPLAGFGYGLPISR_	0	MULTI-MSMS	2	745.411726	1488.8089	-0.27854	80.788	0.30707	0	0.00037086	2	85.845	18083000	5315	339	3171
A0A8C0QGH7	no	AAPLDSIQSLAAYYIECIR	19	Unmodified	_AAPLDSIQSLAAYYIECIR_	0	MULTI-MSMS	3	718.701507	2153.08269	-1.008	110.49	1.2937	0	0.00071674	2	50.883	34701000	4714	340	3180
A0A8I3NF75	no	AAPLLHAR	8	Acetyl (Protein N-term)	_(ac)AAPLLHAR_	0	MULTI-MSMS	2	445.763969	889.513385	0.013666	33.683	0.40457	0	0.0076573	1	86.086	6219700	2907	341	3193
A0A8P0S821	no	AAPLPQDFLDR	11	Unmodified	_AAPLPQDFLDR_	0	MULTI-MSMS	2	621.827495	1241.64044	-0.0045796	63.024	1.529	7.1054E-15	0.0013148	3	93.111	241160000	6439	342	3205
A0A8P0TI09	no	AAPLSAGAVAPETDVAER	18	Unmodified	_AAPLSAGAVAPETDVAER_	0	MULTI-MSMS	2	862.944315	1723.87408	-0.1031	45.558	0.54298	0	0.00048879	1	67.93	8048100	2363	343	3215
A0A8C0NWJ2	no	AAPPDVGEER	10	Unmodified	_AAPPDVGEER_	0	MULTI-MSMS	2	520.753995	1039.49344	-1.5997	16.259	0.30554	-3.5527E-15	0.057988	1	43.282	7536900	3249	346	3229
A0A8P0N910	no	AAPPPEDQQDPAPLS	15	Unmodified	_AAPPPEDQQDPAPLS_	0	MULTI-MATCH	2	766.865002	1531.71545	-0.4276	38.566	0.88404	0	NaN	0	NaN	13556000	6530	347	3241
A0A8I3NQ19	no	AAPPPPGHHQNGVIK	15	Deamidation (NQ)	_AAPPPPGHHQN(de)GVIK_	0	MULTI-MSMS	2	760.902057	1519.78956	-0.86746	13.072	0.44129	0	0.0032647	1	85.377	3383600	2131	348	3243
A0A8I3N0B2	no	AAPPPPPPPPPPPGADR	17	Unmodified	_AAPPPPPPPPPPPGADR_	0	MULTI-MSMS	2	814.43319	1626.85183	-0.41065	32.478	0.54387	0	0.00066802	1	68.809	3853800	2180	349	3248
A0A8C0LX14	no	AAPQDVHVR	9	Acetyl (Protein N-term)	_(ac)AAPQDVHVR_	0	MULTI-SECPEP	2	517.772522	1033.53049	-0.88895	22.129	0.71304	0	0.012443	1	96.253	24696000	539	350	3253
A0A8P0NJV5	no	AAPQSPSVPK	10	Unmodified	_AAPQSPSVPK_	0	MULTI-MSMS	2	491.271824	980.529095	-0.48287	15.786	0.54397	0	0.011141	1	68.224	9527100	869	352	3271
A0A8P0PAZ7	no	AAPSEEDDSGVEVYYR	16	Unmodified	_AAPSEEDDSGVEVYYR_	0	MULTI-MSMS	2	893.891945	1785.76934	0.72282	48.447	1.0532	0	0.0016392	3	63.091	3020400	6527	353	3278
A0A8C0S1R2	no	AAPSEGQAFASGVEK	15	Acetyl (Protein N-term)	_(ac)AAPSEGQAFASGVEK_	0	MULTI-MSMS	2	745.85972	1489.70489	-3.3787	54.015	0.40775	7.1054E-15	3.381E-05	1	114.71	40221000	5273	354	3289
A0A8I3RY98	no	AAPSLLNWRR	10	Acetyl (Protein N-term)	_(ac)AAPSLLNWRR_	1	MULTI-MSMS	2	613.343646	1224.67274	1.7145	61.148	0.3399	0	0.014609	1	62.338	15508000	1520	356	3298
A0A8P0PEI2	no	AAPSPGQPTQPTR	13	Unmodified	_AAPSPGQPTQPTR_	0	MULTI-MATCH	2	654.338758	1306.66296	-0.13378	16.6	0.10099	0	NaN	0	NaN	2103300	5413	357	3302
A0A8C0M5Y6	no	AAPVDLELKK	10	Acetyl (Protein N-term)	_(ac)AAPVDLELKK_	1	MULTI-MSMS	2	563.329339	1124.64412	0.55687	46.713	0.85006	0	0.0032226	1	86.67	147360000	664	360	3314
A0A8C0MIG1	no	AAPVTGGMGAVLMR	14	Unmodified	_AAPVTGGMGAVLMR_	0	MULTI-MATCH	2	665.852132	1329.68971	-8.227	59.394	0.30672	7.1054E-15	NaN	0	NaN	14923000	1421	361	3331
A0A8I3NUK8	no	AAQALALLR	9	Acetyl (Protein N-term)	_(ac)AAQALALLR_	0	MULTI-MATCH	2	484.798009	967.581465	-0.52909	95.892	0.67688	-1.4211E-14	NaN	0	NaN	130060000	6204	362	3346
A0A8P0NLY2	no	AAQEEYIKR	9	Unmodified	_AAQEEYIKR_	1	MULTI-MSMS	2	554.293288	1106.57202	0.29576	14.224	0.30527	0	0.0031197	1	145.63	85572000	6623;6228	364	3359
P62825	no	AAQGEPQVQFK	11	Acetyl (Protein N-term)	_(ac)AAQGEPQVQFK_	0	MULTI-MSMS	2	622.817127	1243.6197	0.78944	49.039	3.4592	0	0.00032008	3	111.17	605090000	225	365	3373
A0A8C0TM85	no	AAQGIEGGDPGDVGR	15	Unmodified	_AAQGIEGGDPGDVGR_	0	MULTI-MSMS	2	699.834037	1397.65352	0.33027	26.072	0.3399	0	0.012775	1	48.741	2611900	6079	366	3383
A0A8C0TH91	no	AAQGWQDELAR	11	Acetyl (Protein N-term)	_(ac)AAQGWQDELAR_	0	MULTI-MSMS	2	643.809833	1285.60511	-0.41431	70.945	0.37361	0	8.4315E-05	2	145.17	20959000	6008	369	3410
A0A8P0T767	no	AAQLATEIADVK	12	Unmodified	_AAQLATEIADVK_	0	MULTI-MSMS	2	615.340435	1228.66632	2.8183	46.221	0.74702	0	0.00062531	1	94.804	18428000	2606	371	3434
A0A8I3P147	no	AAQLCGAGMAAVVDK	15	Unmodified	_AAQLCGAGMAAVVDK_	0	MULTI-MSMS	2	731.363061	1460.71157	-0.75913	46.113	1.3925	0	2.9428E-05	2	128.67	163180000	5243;2836	372	3446
A0A8I3MEV9	no	AAQLIGTCSQNVAAIQEQVLGLGALR	26	Unmodified	_AAQLIGTCSQNVAAIQEQVLGLGALR_	0	MULTI-MSMS	3	894.484954	2680.43303	0.44162	98.725	0.27322	0	1.8307E-08	1	85.467	43844000	4809	375	3469
A0A8I3MLL4	no	AAQLQHSEK	9	Unmodified	_AAQLQHSEK_	0	MULTI-MSMS	2	506.26453	1010.51451	1.3571	8.0997	0.081218	0	0.0014236	1	121.09	12002000	1845	377	3480
A0A8I3PDA9	no	AAQMPESDQIK	11	Acetyl (Protein N-term)	_(ac)AAQMPESDQIK_	0	MULTI-MSMS	2	630.300452	1258.58635	-1.1562	44.985	1.0182	0	0.00022158	1	117.89	27256000	4813	378	3492
A0A8P0NP10	no	AAQTACRPLGK	11	Acetyl (Protein N-term)	_(ac)AAQTACRPLGK_	1	MULTI-MATCH	2	607.819147	1213.62374	4.7401	21.68	0.30641	0	NaN	0	NaN	887470	6406	381	3509
A0A8C0PCF8	no	AAQTLLWTELIR	12	Unmodified	_AAQTLLWTELIR_	0	MULTI-MSMS	2	707.906276	1413.798	1.0568	92.655	0.64506	0	0.00080521	1	90.827	44218000	3157	382	3520
A0A8I3RSP3	no	AAQTSVAYGCIK	12	Unmodified	_AAQTSVAYGCIK_	0	MULTI-SECPEP	2	634.818812	1267.62307	-1.1574	27.638	0.98674	0	0.0013765	1	138.66	66754000	4500	383	3532
A0A8I3MQZ4	no	AAQTTHQFIIAK	12	Unmodified	_AAQTTHQFIIAK_	0	MULTI-MSMS	2	664.869694	1327.72483	0.092104	20.538	0.47537	0	0.005641	1	64.82	4430300	4309	384	3543
A0A8I3PYF5	no	AAQYQVNQAAAAQAAATAAAMGIPQAVLPPLPK	33	Unmodified	_AAQYQVNQAAAAQAAATAAAMGIPQAVLPPLPK_	0	MULTI-MSMS	4	801.43149	3201.69685	1.2895	100.76	0.6465	0	5.1753E-05	2	45.137	13172000	5671	387	3559
A0A8C0Q5M8	no	AASAAAASAAAAAAASGSPGPGEGSAGGEK	30	Acetyl (Protein N-term)	_(ac)AASAAAASAAAAAAASGSPGPGEGSAGGEK_	0	MULTI-MSMS	3	805.045718	2412.11532	-0.16108	72.408	0.57705	0	8.6693E-20	2	108.75	115630000	437;4550	388	3568
A0A8C0S4U0	no	AASADSTTEGTPADGFTVLSTK	22	Unmodified	_AASADSTTEGTPADGFTVLSTK_	0	MULTI-MSMS	3	709.674451	2126.00152	0.25689	59.48	0.7471	-7.1054E-15	0.013125	2	28.299	109910000	5309	392	3615
A0A8C0S4U0	no	AASADSTTEGTPADGFTVLSTK	22	Unmodified	_AASADSTTEGTPADGFTVLSTK_	0	MULTI-MSMS	2	1064.00804	2126.00152	0.68665	59.449	0.44216	7.1054E-15	6.5331E-05	1	64.394	17067000	5309	392	3616
A0A8C0TBZ9	yes	AASAPGAPSPPPEEPPAPAPAAGEAPAEQAGDAAAEAR	38	Unmodified	_AASAPGAPSPPPEEPPAPAPAAGEAPAEQAGDAAAEAR_	0	MULTI-MSMS	3	1148.88159	3443.62296	-0.60647	54.003	0.84935	0	0.00036437	1	36.244	36989000	5921	394	3639
A0A8I3PBM7	no	AASCVLLHTGQK	12	Acetyl (Protein N-term)	_(ac)AASCVLLHTGQK_	0	MSMS	2	663.845361	1325.67617	NaN	43.057	1	0	4.1026E-14	1	163.64		5718	395	3652
A0A8I3PBM7	no	AASCVLLHTGQK	12	Acetyl (Protein N-term)	_(ac)AASCVLLHTGQK_	0	MSMS	2	663.845361	1325.67617	NaN	43.668	1	0	8.0688E-12	1	157.75		5718	395	3653
A0A8I3MU97	no	AASEGPAGVLPCLELPTYAAACALVSSR	28	Unmodified	_AASEGPAGVLPCLELPTYAAACALVSSR_	0	MULTI-MATCH	3	944.473726	2830.39935	-0.14457	102.26	0.95091	0	NaN	0	NaN	21341000	3423	396	3669
A0A8C0SZP4	no	AASEQQADTSGGDSPK	16	Unmodified	_AASEQQADTSGGDSPK_	0	MULTI-MSMS	2	774.842256	1547.66996	1.0107	12.237	0.20444	0	0.0013966	1	65.395	1801500	2492	397	3670
E2RQ08	no	AASFLLALEPELEAR	15	Unmodified	_AASFLLALEPELEAR_	0	MULTI-MSMS	2	815.445963	1628.87737	0.703	96.943	0.44128	0	7.6773E-08	1	168.3	110750000	164	398	3678
A0A8I3N8V6	no	AASGAGDPLNTK	12	Acetyl (Protein N-term)	_(ac)AASGAGDPLNTK_	0	MULTI-MSMS	2	572.28566	1142.55677	0.44895	36.141	0.71268	0	0.00021775	1	99.34	28304000	5888	399	3689
A0A8I3PK82	no	AASGSGMAQK	10	Acetyl (Protein N-term)	_(ac)AASGSGMAQK_	0	MULTI-MSMS	2	475.224017	948.43348	-0.36302	15.706	0.27166	-1.7764E-15	0.00042177	1	163.99	26415000	4967	402	3711
A0A8C0T2B3	no	AASGTLSTFR	10	Acetyl (Protein N-term)	_(ac)AASGTLSTFR_	0	MULTI-MSMS	2	526.772188	1051.52982	0.55043	54.763	0.47445	0	0.00050425	1	110.87	6089300	5780	403	3724
A0A8I3PPA2	no	AASGTTSDDAQPGSSAGPTGK	21	Unmodified	_AASGTTSDDAQPGSSAGPTGK_	0	MULTI-MSMS	2	931.921766	1861.82898	-0.31883	14.412	0.30677	-1.7764E-15	3.2651E-06	1	97.767	11217000	404	404	3735
A0A8C0SF49	no	AASHSFSEQTNINSENAYFSGSSFQVPKPLDEANAEK	37	Unmodified	_AASHSFSEQTNINSENAYFSGSSFQVPKPLDEANAEK_	1	MULTI-MSMS	4	1001.21606	4000.83513	0.015223	70.994	1.0514	0	0.053194	2	9.8113	64670000	5444;5455	405	3742
A0A8C0SF49	no	AASHSFSEQTNINSENAYFSGSSFQVPKPLDEANAEK	37	Unmodified	_AASHSFSEQTNINSENAYFSGSSFQVPKPLDEANAEK_	1	MULTI-MSMS	3	1334.61899	4000.83513	0.025285	71.032	0.37361	0	0.00012323	1	40.326	30365000	5444;5455	405	3743
A0A8C0SF49	no	AASHSFSEQTNINSENAYFSGSSFQVPKPLDEANAEK	37	Unmodified	_AASHSFSEQTNINSENAYFSGSSFQVPKPLDEANAEK_	1	MULTI-MATCH	3	1334.61899	4000.83513	3.6942	72.06	0.23713	-1.4211E-14	NaN	0	NaN	13886000	5444;5455	405	3749
A0A8C0SZ55	no	AASLQPGISEDLQK	14	Unmodified	_AASLQPGISEDLQK_	0	MULTI-MSMS	2	728.885738	1455.75692	0.50905	42.472	0.64557	0	0.00028491	1	95.483	75771000	2141	409	3771
A0A8C0SZ55	no	AASLQPGISEDLQK	14	Unmodified	_AASLQPGISEDLQK_	0	MULTI-MATCH	2	728.885738	1455.75692	-2.2725	41.065	2.0892	0	NaN	0	NaN	62093000	2141	409	3776
A0A8I3SCB6	no	AASQSTQVPTVTEGAAAALLLSK	23	Unmodified	_AASQSTQVPTVTEGAAAALLLSK_	0	MULTI-MSMS	3	738.737385	2213.19033	-0.23446	84.997	1.1525	1.4211E-14	0.00044936	2	43.895	33697000	3764	412	3787
A0A8P0SUA7	no	AASSLEQK	8	Acetyl (Protein N-term)	_(ac)AASSLEQK_	0	MULTI-MSMS	2	438.227082	874.439611	-1.0162	23.947	0.40575	0	0.016256	1	69.198	3588400	5864	414	3805
A0A8C0ML39	no	AASSLLANLWQYSK	14	Unmodified	_AASSLLANLWQYSK_	0	MULTI-MSMS	2	776.411923	1550.80929	-0.54744	92.305	0.51091	0	0.021007	1	47.361	67408000	1501;6542	415	3817
A0A8I3NP13	no	AASSLNLSNGETESVK	16	Unmodified	_AASSLNLSNGETESVK_	0	MULTI-MSMS	2	803.899574	1605.78459	2.6208	33.596	0.43838	-7.1054E-15	1.6121E-05	1	99.844	10972000	3420	416	3824
A0A8I3QAG8	no	AASTASHR	8	Acetyl (Protein N-term)	_(ac)AASTASHR_	0	MSMS	2	421.709391	841.404229	NaN	9.367	1	0	0.0599	1	43.808		6179	417	3833
A0A8P0PBD3	no	AASTVLDGSGDHVASQTLDVVHSSEPPGENYR	32	Unmodified	_AASTVLDGSGDHVASQTLDVVHSSEPPGENYR_	0	MULTI-MSMS	4	824.641999	3294.53889	-2.0807	59.976	0.6123	7.1054E-15	1.789E-11	2	82.503	104710000	6632;6053	419	3843
A0A8P0PBD3	no	AASTVLDGSGDHVASQTLDVVHSSEPPGENYR	32	Unmodified	_AASTVLDGSGDHVASQTLDVVHSSEPPGENYR_	0	MULTI-MSMS	3	1099.18691	3294.53889	0.41778	59.959	0.27283	0	0.00011263	2	41.661	13851000	6632;6053	419	3844
A0A8I3S238	no	AASVPVEFQEHHLSEVQNMASEEK	24	Unmodified	_AASVPVEFQEHHLSEVQNMASEEK_	0	MULTI-MSMS	3	899.425541	2695.25479	0.21375	53.586	0.50833	0	3.2019E-12	2	111.67	46870000	967	421	3857
A0A8C0PPR3	no	AASVVQPQPLVVVK	14	Unmodified	_AASVVQPQPLVVVK_	0	MULTI-MSMS	2	717.937576	1433.8606	0.25656	48.272	0.9855	0	0.011168	2	52.725	8720300	3719	424	3876
A0A8C0PBT1	no	AATAAEDDEDDAIDLFGSDEEEDKEAAR	28	Unmodified	_AATAAEDDEDDAIDLFGSDEEEDKEAAR_	1	MULTI-MSMS	3	1000.09005	2997.24831	1.2247	71.828	0.44032	0	7.0918E-16	1	105.35	28615000	3836;5399	426	3885
A0A8P0SBF6	no	AATACFGFPK	10	Unmodified	_AATACFGFPK_	0	MULTI-MSMS	2	535.260402	1068.50625	-0.40644	45.26	0.67836	0	0.020928	1	58.596	7150700	3359	427	3897
A0A8P0PDY0	no	AATAFNSTEPGSAEGFK	17	Unmodified	_AATAFNSTEPGSAEGFK_	0	MULTI-MSMS	2	842.894291	1683.77403	-3.0141	42.731	0.47639	0	1.2575E-07	1	146.07	8549100	6485	428	3909
A0A8I3N6K0	no	AATAPLLEAVDNLSAFASNPEFSSIPAQISPEGR	34	Unmodified	_AATAPLLEAVDNLSAFASNPEFSSIPAQISPEGR_	0	MULTI-MSMS	3	1157.58612	3469.73653	0.76883	110.39	1.3598	0	0.0052428	1	24.769	41349000	5438	429	3924
A0A8C0P6K8	no	AATASPGAGGVDGKPR	16	Acetyl (Protein N-term)	_(ac)AATASPGAGGVDGKPR_	1	MULTI-MSMS	2	727.373329	1452.73211	0.4393	18.068	0.60899	0	1.0884E-05	1	101.89	6084700	3629	430	3939
A0A8P0NFD4	no	AATDCSDLGQSR	12	Unmodified	_AATDCSDLGQSR_	0	MULTI-MSMS	2	640.780415	1279.54628	-1.5012	16.092	0.34014	0	1.4045E-05	1	190.96	22113000	4381	432	3952
A0A8C0T4D5	no	AATDPVAADLQMAAGLTDIFK	21	Unmodified	_AATDPVAADLQMAAGLTDIFK_	0	MULTI-MSMS	3	707.029512	2118.06671	2.8081	108.13	0.57766	0	0.0059484	1	34.346	3761800	1331	433	3962
A0A8I3RRR3	no	AATECMCNLAMSK	13	Unmodified	_AATECMCNLAMSK_	0	MULTI-MSMS	2	743.81149	1485.60843	2.3448	38.057	0.54444	0	0.024951	1	47.288	12179000	4340	434	3972
A0A8I3RRR3	no	AATECMCNLAMSK	13	Unmodified	_AATECMCNLAMSK_	0	MULTI-MATCH	2	743.81149	1485.60843	1.9818	41.407	0.78328	0	NaN	0	NaN	135440000	4340	434	3977
A0A8P0T6S6	no	AATESFASDPILYR	14	Unmodified	_AATESFASDPILYR_	0	MULTI-MSMS	2	770.885738	1539.75692	-0.22471	62.099	0.84754	0	1.0737E-06	1	143.89	595010000	5637;6498	435	3987
A0A8P0T6S6	no	AATESFASDPILYRPVAVALDTK	23	Unmodified	_AATESFASDPILYRPVAVALDTK_	1	MULTI-MSMS	2	1218.14447	2434.27439	-0.067562	82.597	0.6454	0	3.2984E-06	1	96.247	14528000	5637;6498	436	3998
A0A8I3Q0D2	no	AATFFGEVVK	10	Acetyl (Protein N-term)	_(ac)AATFFGEVVK_	0	MULTI-MSMS	2	555.795132	1109.57571	0.11062	96.359	0.60881	0	0.00033693	1	118.5	104290000	4375	438	4011
A0A8I3S7B6	no	AATKDEDEWKEFEQK	15	Unmodified	_AATKDEDEWKEFEQK_	2	MULTI-MSMS	2	927.431238	1852.84792	-0.36891	35.083	0.4076	0	1.9588E-76	1	305.11	63597000	6288	441	4025
A0A8I3Q022	no	AATLAQELEK	10	Unmodified	_AATLAQELEK_	0	MULTI-MSMS	2	537.295496	1072.57644	0.74198	36.354	0.33929	0	0.0008303	1	113.71	7672200	2103	442	4037
A0A8I3N0D3	no	AATMEVQAGPLR	12	Oxidation (M)	_AATM(ox)EVQAGPLR_	0	MULTI-MSMS	2	630.324262	1258.63397	0.32909	23.651	0.74575	0	0.00135	1	107.57	14550000	6365;6188;3979	443	4051
A0A8P0SCG5	no	AATNLENQLHSAQK	14	Acetyl (Protein N-term)	_(ac)AATNLENQLHSAQK_	0	MULTI-MSMS	2	783.897168	1565.77978	2.822	48.78	0.6784	0	0.00054012	1	79.659	4707600	4298	445	4067
A0A8C0SL61	no	AATPVIMVGPGTGVAPFIGFIQER	24	Unmodified	_AATPVIMVGPGTGVAPFIGFIQER_	0	MULTI-MSMS	3	810.106756	2427.29844	0.89102	101.77	0.84909	0	2.4415E-05	2	59.242	58284000	5530	446	4082
A0A8C0PNR7	no	AATQELALLISR	12	Unmodified	_AATQELALLISR_	0	MULTI-SECPEP	2	643.377352	1284.74015	-0.70255	73.154	0.67899	0	0.0098698	1	87.568	39738000	432	447	4093
A0A8C0QQ82	no	AATQGNGDLAAEAAR	15	Deamidation (NQ)	_AATQGN(de)GDLAAEAAR_	0	MULTI-MSMS	2	708.839319	1415.66409	-0.19483	26.077	0.34067	0	0.019347	1	65.395	4045100	975	448	4102
A0A8P0SQF7	no	AATSDLEHYDK	11	Unmodified	_AATSDLEHYDK_	0	MULTI-MSMS	2	625.288399	1248.56225	-2.3974	18.114	0.84532	0	0.00043319	1	117.7	39616000	4345	449	4110
A0A8I3MMF8	no	AATSTLSVCDFLGEK	15	Unmodified	_AATSTLSVCDFLGEK_	0	MULTI-MSMS	2	799.890163	1597.76577	-3.7884	74.911	0.64304	0	0.0062731	1	56.205	29893000	4893	450	4117
A0A8C0T8L9	no	AATTAGAAGLAGGHHR	16	Unmodified	_AATTAGAAGLAGGHHR_	0	MULTI-MATCH	3	473.579762	1417.71746	-0.67159	13.072	0.13495	0	NaN	0	NaN	1853800	5870	451	4124
A0A8P0T3K4	no	AATTGHVIDIYACALDQTGLLEMK	24	Unmodified	_AATTGHVIDIYACALDQTGLLEMK_	0	MULTI-MSMS	3	864.43298	2590.27711	-3.2786	94.771	0.47604	0	0.00013178	1	47.728	77148000	1058	452	4131
A0A8I3QGM8	no	AATTVLQELK	10	Unmodified	_AATTVLQELK_	0	MULTI-MSMS	2	537.313689	1072.61282	-0.18543	43.2	0.57775	0	0.0020023	1	96.948	24842000	2311	453	4141
A0A8P0SNI4	no	AATVAAAAADAGPGVAVPVDLR	22	Acetyl (Protein N-term)	_(ac)AATVAAAAADAGPGVAVPVDLR_	0	MSMS	3	669.028611	2004.064	NaN	95.618	1	0	0.0013368	1	45.413		3092	454	4147
A0A8I3S4K4	no	AAVAAVQGAVHELLEFAR	18	Unmodified	_AAVAAVQGAVHELLEFAR_	0	MULTI-MSMS	3	618.00737	1851.00028	0.36046	97.453	0.47723	1.4211E-14	3.4716E-15	1	163.7	41228000	615	459	4175
A0A8I3RSF7	no	AAVAAVSSAK	10	Acetyl (Protein N-term)	_(ac)AAVAAVSSAK_	0	MULTI-MSMS	2	458.758549	915.502546	0.98684	36.205	0.3059	0	0.012557	1	56.432	3616500	1751	460	4187
A0A8I3N041	no	AAVAPEEVSEVIFGHVLAAGCGQNPVR	27	Unmodified	_AAVAPEEVSEVIFGHVLAAGCGQNPVR_	0	MULTI-MSMS	3	926.472826	2776.39665	-0.048278	96.266	0.87974	0	1.4545E-28	3	137.45	606000000	2646	462	4207
A0A8I3N041	no	AAVAPEEVSEVIFGHVLAAGCGQNPVR	27	Unmodified	_AAVAPEEVSEVIFGHVLAAGCGQNPVR_	0	MULTI-MSMS	4	695.106438	2776.39665	-1.3187	96.299	0.64161	0	5.0427E-06	2	59.324	159220000	2646	462	4208
A0A8C0P4Y3	no	AAVAWEAGKPLSIEEVEVAPPK	22	Unmodified	_AAVAWEAGKPLSIEEVEVAPPK_	1	MULTI-MSMS	3	764.414243	2290.2209	-0.21672	71.019	0.7142	0	0.00013404	2	54.223	362800000	3567	463	4227
A0A8C0P4Y3	no	AAVAWEAGKPLSIEEVEVAPPK	22	Unmodified	_AAVAWEAGKPLSIEEVEVAPPK_	1	MULTI-MSMS	4	573.562501	2290.2209	0.81739	71.005	0.30584	0	0.0035884	1	35.875	21799000	3567	463	4228
A0A8C0PFF8	no	AAVDAGFVPNDMQVGQTGK	19	Unmodified	_AAVDAGFVPNDMQVGQTGK_	0	MULTI-MSMS	2	952.962182	1903.90981	0.036611	59.958	0.7141	0	1.9524E-09	1	134.68	197580000	3957	465	4241
A0A8P0TLF5	no	AAVDEENDEKEDEER	15	Unmodified	_AAVDEENDEKEDEER_	1	MULTI-MSMS	2	889.371574	1776.7286	0.20585	14.43	0.30666	-1.7764E-15	6.2709E-19	1	225.55	63348000	6552;6551;5810	466	4255
A0A8I3N7S3	no	AAVEALQSQALHATSQQPLR	20	Unmodified	_AAVEALQSQALHATSQQPLR_	0	MULTI-MSMS	3	707.046665	2118.11816	1.0134	51.569	0.47478	0	1.94E-13	2	137.05	259100000	2126	468	4279
A0A8I3PXL2	no	AAVEEGIVLGGGCALLR	17	Unmodified	_AAVEEGIVLGGGCALLR_	0	MULTI-MSMS	2	842.956172	1683.89779	1.3075	75.891	2.2102	0	3.1795E-09	3	152.7	478950000	5923	470	4298
A0A8I3N1B0	no	AAVEHVVADAGAFLR	15	Acetyl (Protein N-term)	_(ac)AAVEHVVADAGAFLR_	0	MULTI-MSMS	2	784.414997	1566.81544	0.10347	98.493	0.78269	0	3.0443E-06	2	143	197540000	5851	473	4316
A0A8P0PEI2	no	AAVELALLGAR	11	Unmodified	_AAVELALLGAR_	0	MULTI-MSMS	2	542.329673	1082.64479	1.3318	65.075	0.54297	0	0.00064893	1	109.71	6608200	5413	474	4326
A0A8C0PJT1	no	AAVELEEPEDAR	12	Unmodified	_AAVELEEPEDAR_	0	MULTI-MSMS	2	664.820064	1327.62557	-2.392	34.421	0.60992	0	0.00010982	1	125.48	56148000	3911	475	4339
A0A8I3NZP6	no	AAVENLPTFLVELSR	15	Unmodified	_AAVENLPTFLVELSR_	0	MULTI-MSMS	2	829.959237	1657.90392	-1.0491	99.215	1.0211	0	1.1888E-05	3	136.7	592950000	763	476	4353
A0A8C0TPY7	no	AAVESLGFILFR	12	Unmodified	_AAVESLGFILFR_	0	MULTI-MSMS	2	661.876988	1321.73942	-0.40717	97.158	0.91855	0	0.0003672	2	103.55	163280000	3527;6086	477	4367
A0A8I3S0R4	no	AAVETLGIPCFLGGMAR	17	Unmodified	_AAVETLGIPCFLGGMAR_	0	MULTI-MSMS	2	881.952575	1761.8906	0.10089	94.64	0.88432	0	4.0704E-05	2	92.866	29622000	3851	478	4379
A0A8C0TAT6	no	AAVEWFDGKDFQGSK	15	Unmodified	_AAVEWFDGKDFQGSK_	1	MULTI-SECPEP	2	842.901919	1683.78929	-0.51118	56.928	0.84765	0	0.0085081	1	117.23	28454000	3143;6332;3329	480	4394
A0A8I3NCB2	no	AAVHEALCDNVDTR	14	Unmodified	_AAVHEALCDNVDTR_	0	MULTI-MSMS	2	785.867553	1569.72055	0.10781	22.034	0.64602	0	1.6681E-08	1	178.65	24230000	4013	481	4405
A0A8P0PEA0	no	AAVIPLGTWR	10	Unmodified	_AAVIPLGTWR_	0	MULTI-MSMS	2	542.319109	1082.62366	0.33313	62.803	0.81593	0	0.00091996	1	111.74	50685000	6555	482	4419
A0A8C0SUM9	no	AAVLESLLR	9	Acetyl (Protein N-term)	_(ac)AAVLESLLR_	0	MULTI-MSMS	2	507.303124	1012.5917	-0.827	110.07	0.44436	0	0.011637	1	61.999	6367200	5655	483	4431
A0A8P0TJC5	no	AAVLIFANK	9	Unmodified	_AAVLIFANK_	0	MULTI-MSMS	2	473.789653	945.564752	-3.0008	46.412	0.84989	0	0.0021305	2	108.24	10074000	1774	484	4444
A0A8C0SNN1	no	AAVLLEQER	9	Unmodified	_AAVLLEQER_	0	MULTI-SECPEP	2	514.790381	1027.56621	-0.58824	27.626	0.817	0	0.026642	1	104.44	122020000	3211	485	4456
A0A8C0QAU4	no	AAVLQQVLER	10	Acetyl (Protein N-term)	_(ac)AAVLQQVLER_	0	MULTI-MSMS	2	584.837862	1167.66117	-0.26396	100.81	0.37476	1.4211E-14	0.00021549	1	128.36	6712900	4645;6361	488	4482
A0A8C0M958	no	AAVMVYDDANKK	12	Unmodified	_AAVMVYDDANKK_	1	MULTI-MSMS	2	662.83192	1323.64929	-0.45564	17.092	0.23728	0	0.0016954	1	95.09	11377000	1031;4852	492	4501
A0A8C0TSE7	no	AAVPELLQQQEEDR	14	Acetyl (Protein N-term)	_(ac)AAVPELLQQQEEDR_	0	MULTI-MSMS	2	834.415391	1666.81623	-3.4911	83.915	2.9539	0	0.0016936	1	66.56	68711000	3853	493	4516
A0A8C0SG12	no	AAVPSGASTGIYEALELR	18	Unmodified	_AAVPSGASTGIYEALELR_	0	MULTI-MSMS	2	902.975615	1803.93668	0.2905	80.592	5.5622	-1.4211E-14	3.7568E-09	4	139.48	2008700000	5458;4299	494	4563
A0A8C0SG12	no	AAVPSGASTGIYEALELR	18	Unmodified	_AAVPSGASTGIYEALELR_	0	MULTI-MSMS	2	902.975615	1803.93668	0.85659	83.376	3.3611	0	4.9234E-15	7	167.98	98337000	5458;4299	494	4564
A0A8C0SG12	no	AAVPSGASTGIYEALELR	18	Unmodified	_AAVPSGASTGIYEALELR_	0	MULTI-MSMS	2	902.975615	1803.93668	1.708	86.704	2.4484	0	1.5691E-08	4	130.07	35666000	5458;4299	494	4565
A0A8I3S6W4	no	AAVQGAEVK	9	Acetyl (Protein N-term)	_(ac)AAVQGAEVK_	0	MULTI-MSMS	2	457.750724	913.486896	-0.71921	15.209	0.30481	1.7764E-15	0.001791	1	98.523	18055000	582	497	4614
A0A8C0T7M5	no	AAVQQLQAEGLSPR	14	Unmodified	_AAVQQLQAEGLSPR_	0	MULTI-MATCH	2	734.399347	1466.78414	0.64447	42.44	0.81521	0	NaN	0	NaN	189340000	4031;4122	499	4637
A0A8C0Q9X4	no	AAVQVLDDIEK	11	Unmodified	_AAVQVLDDIEK_	0	MULTI-MSMS	2	600.82716	1199.63977	0.86626	52.315	0.47607	0	0.00052851	1	114.5	65759000	1159	500	4644
A0A8I3PK95	no	AAVSDMAQEK	10	Unmodified	_AAVSDMAQEK_	0	MULTI-MSMS	2	525.250231	1048.48591	-0.18815	14.565	0.2046	0	0.0062886	1	75.738	35268000	2472	501	4655
A0A8C0TDT9	no	AAVSHWQQQSYLDSGIHSGATTTAPSLSGK	30	Unmodified	_AAVSHWQQQSYLDSGIHSGATTTAPSLSGK_	0	MULTI-MSMS	3	1029.17064	3084.49009	-0.3	51.578	0.37273	0	4.3302E-66	2	194.64	150930000	138	502	4669
A0A8C0TDT9	no	AAVSHWQQQSYLDSGIHSGATTTAPSLSGK	30	Unmodified	_AAVSHWQQQSYLDSGIHSGATTTAPSLSGK_	0	MULTI-MSMS	4	772.129799	3084.49009	-0.11443	51.567	0.47449	0	1.8769E-09	1	73.126	243420000	138	502	4670
A0A8P0PLN0	no	AAVSQESPGGLEAGNAK	17	Unmodified	_AAVSQESPGGLEAGNAK_	0	MULTI-MSMS	2	793.394458	1584.77436	1.1511	23.629	0.78157	0	1.8331E-17	1	197.43	23506000	434	505	4689
A0A8P0TTG0	no	AAVTLLGDEK	10	Unmodified	_AAVTLLGDEK_	0	MULTI-MSMS	2	508.784764	1015.55498	-0.14895	34.425	0.67907	0	0.00040807	1	124.92	156200000	3064	506	4704
A0A8C0T5U5	no	AAVVENVVK	9	Acetyl (Protein N-term)	_(ac)AAVVENVVK_	0	MULTI-MSMS	2	485.782025	969.549496	0.53917	68.223	0.91778	0	0.0031454	2	86.833	22580000	5825	508	4727
A0A8C0SS58	no	AAVVESHK	8	Unmodified	_AAVVESHK_	0	MULTI-MSMS	2	420.732335	839.450116	-0.32241	4.2491	1.8187	0	0.0087761	4	100.19	13174000	5613	509	4739
A0A8C0RVQ9	no	AAVVTTQGDQEGAEASR	17	Unmodified	_AAVVTTQGDQEGAEASR_	0	MULTI-MSMS	2	845.405554	1688.79656	0.14192	17.313	0.36396	0	1.2631E-22	1	213.38	55964000	5201	511	4757
A0A8I3PWI9	no	AAVWQQVLAVDAR	13	Acetyl (Protein N-term)	_(ac)AAVWQQVLAVDAR_	0	MULTI-MSMS	2	734.898983	1467.78341	0.21434	104.73	0.7141	0	7.0916E-05	1	112.13	7934000	5863	512	4769
A0A8I3RPU3	no	AAVYSGISFK	10	Acetyl (Protein N-term)	_(ac)AAVYSGISFK_	0	MSMS	2	542.787307	1083.56006	NaN	78.587	1	0	0.047265	1	40.352		2348	513	4777
A0A8P0NYW1	no	AAWAPPAALAPASSGNAIYDFFIGR	25	Unmodified	_AAWAPPAALAPASSGNAIYDFFIGR_	0	MULTI-MSMS	3	845.432408	2533.27539	0.71585	106.5	0.54408	0	0.0033515	1	34.685	21040000	928	514	4785
A0A8C0NQ45	no	AAWEVDTGRR	10	Unmodified	_AAWEVDTGRR_	1	MULTI-MATCH	2	580.793986	1159.57342	1.9222	23.394	0.37496	0	NaN	0	NaN	3777100	3007	515	4795
A0A8C0MCU9	no	AAYDVSSFSFFQR	13	Unmodified	_AAYDVSSFSFFQR_	0	MULTI-MSMS	2	762.859523	1523.70449	1.1764	88.168	0.37366	0	0.0010251	2	82.261	40815000	1182	517	4807
A0A8I3NEK0	no	AAYEAELGDAR	11	Unmodified	_AAYEAELGDAR_	0	MULTI-MSMS	2	583.277835	1164.54112	-0.60944	32.902	0.37332	7.1054E-15	0.00086621	1	99.815	13808000	5929;6396	518	4818
A0A8I3NEK0	no	AAYEAELGDARK	12	Unmodified	_AAYEAELGDARK_	1	MULTI-MSMS	2	647.325316	1292.63608	-0.54433	21.34	0.40874	0	0.0010629	1	101.38	22922000	5929;6396	519	4828
A0A8C0SKU0	no	AAYFGIYDTAK	11	Unmodified	_AAYFGIYDTAK_	0	MULTI-MSMS	2	610.303321	1218.59209	-0.38844	57.668	1.7328	0	0.0010768	3	96.668	512740000	5523	520	4841
A0A8I3S2Q1	no	AAYFGVYDTAK	11	Unmodified	_AAYFGVYDTAK_	0	MULTI-MSMS	2	603.295496	1204.57644	0.10839	51.264	0.7121	0	0.012131	1	60.398	691430000	2087;2586	521	4855
A0A8I3PQP9	no	AAYQVAALPK	10	Unmodified	_AAYQVAALPK_	0	MULTI-MSMS	2	516.297842	1030.58113	-1.2591	35.51	0.54453	7.1054E-15	0.043222	1	47.349	22089000	5038	522	4864
A0A8P0TTF2	no	AAYSFYNVHTQTPLLDLMSDALVLAK	26	Unmodified	_AAYSFYNVHTQTPLLDLMSDALVLAK_	0	MULTI-MATCH	3	961.164999	2880.47317	2.9345	107.66	0.57918	-1.4211E-14	NaN	0	NaN	5828600	1433	523	4870
A0A8I3PV71	no	AAYVLFYQR	9	Unmodified	_AAYVLFYQR_	0	MULTI-MSMS	2	565.803291	1129.59203	0.79357	60.574	0.34024	7.1054E-15	0.0066451	1	85.359	4393000	2701;4864	525	4881
A0A8C0SRF0	no	ACADAGLLDESFLR	14	Unmodified	_ACADAGLLDESFLR_	0	MULTI-MSMS	2	769.369398	1536.72424	-2.3704	79.129	0.44019	0	3.9538E-05	1	134.3	25389000	5608	526	4892
P62872	no	ACADATLSQITNNIDPVGR	19	Unmodified	_ACADATLSQITNNIDPVGR_	0	MULTI-MSMS	2	1008.49438	2014.9742	-0.63039	77.248	0.47657	0	2.2305E-12	3	159.5	17098000	226	527	4903
A0A8I3P9Y9	no	ACADPAAGSVILLENLR	17	Unmodified	_ACADPAAGSVILLENLR_	0	MULTI-MSMS	3	590.645333	1768.91417	0.19723	87.341	1.7693	-1.4211E-14	2.6967E-07	4	135.72	886800000	5736	528	4918
A0A8I3P9Y9	no	ACADPAAGSVILLENLR	17	Unmodified	_ACADPAAGSVILLENLR_	0	MULTI-MSMS	2	885.464361	1768.91417	0.13741	87.277	2.2111	0	3.2018E-13	4	176.25	1196400000	5736	528	4919
A0A8C0NC57	no	ACAELHQNVNVK	12	Unmodified	_ACAELHQNVNVK_	0	MULTI-MSMS	2	691.845893	1381.67723	1.9906	15.242	0.50817	0	9.6288E-06	1	196.07	21406000	2512	529	4936
A0A8I3RW82	no	ACALQVLSAILEGSK	15	Unmodified	_ACALQVLSAILEGSK_	0	MULTI-MSMS	2	780.426716	1558.83888	-0.65553	102.98	0.20528	0	0.0017803	2	68.676	10889000	3430	531	4950
A0A8P0ND82	no	ACALSIAESCR	11	Unmodified	_ACALSIAESCR_	0	MULTI-MSMS	2	619.286822	1236.55909	-2.233	35.807	0.33901	0	0.0037627	2	75.294	9086200	6472	532	4960
A0A8P0ND82	no	ACALSIAESCRPGDK	15	Unmodified	_ACALSIAESCRPGDK_	1	MULTI-MSMS	2	817.884889	1633.75522	-0.019915	33.821	0.57386	0	0.00031525	2	102.62	40197000	6472	533	4970
A0A8I3S4M3	no	ACALSQINTK	10	Unmodified	_ACALSQINTK_	0	MULTI-MSMS	2	553.287148	1104.55974	-1.0316	22.499	0.37393	0	0.0010241	1	175.38	18492000	1908	534	4981
A0A8P0SGA5	no	ACDESFQPLGDIMK	14	Unmodified	_ACDESFQPLGDIMK_	0	MULTI-MSMS	2	805.863091	1609.71163	-0.30766	74.256	0.84681	0	0.0020296	2	71.896	13765000	6523	537	5003
A0A8C0QI65	no	ACDGNVDHAAAHITNR	16	Unmodified	_ACDGNVDHAAAHITNR_	0	MULTI-MSMS	2	861.392258	1720.76996	0.01517	15.743	0.27242	0	8.5667E-27	1	236.55	12085000	4734	539	5022
A0A8P0P2R9	no	ACDHITSNVLPLLLEQFHK	19	Unmodified	_ACDHITSNVLPLLLEQFHK_	0	MULTI-MSMS	4	559.54522	2234.15177	0.31591	88.566	0.67862	0	0.00064251	1	52.731	27752000	5126	540	5035
A0A8C0SMD1	no	ACDYIQELR	9	Unmodified	_ACDYIQELR_	0	MULTI-MSMS	2	584.27678	1166.53901	-0.43611	47.839	0.78175	-7.1054E-15	0.030104	1	58.23	10683000	5543	541	5048
A0A8I3NEL4	no	ACENLAPFNTALK	13	Unmodified	_ACENLAPFNTALK_	0	MULTI-MSMS	2	724.863751	1447.71295	-0.62097	55.034	1.6302	0	2.5783E-05	1	144.17	232800000	3223	543	5070
A0A8I3S4V4	no	ACESSSHDLK	10	Unmodified	_ACESSSHDLK_	0	MULTI-MSMS	2	567.24822	1132.48189	0.31574	8.573	0.20197	0	0.00075471	2	115.71	4679100	3650	544	5076
A0A8C0Q4V6	no	ACFHCETCK	9	Unmodified	_ACFHCETCK_	0	MULTI-MSMS	3	404.824671	1211.45218	-0.58833	11.935	1.1255	0	0.035011	1	41.117	353480000	1063	545	5087
A0A8P0SBA9	no	ACGAPNVVEDEIDQYLSK	18	Unmodified	_ACGAPNVVEDEIDQYLSK_	0	MULTI-MSMS	2	1004.47004	2006.92552	-3.1068	95.718	0.50821	0	2.2591E-08	1	125.53	29804000	4275	547	5104
A0A8I3ME07	no	ACGDSTLTQITAGLDPVGR	19	Unmodified	_ACGDSTLTQITAGLDPVGR_	0	MULTI-MSMS	2	966.478196	1930.94184	0.57209	81.629	0.51087	0	8.4034E-05	1	84.566	18568000	3970	548	5113
A0A8I3NAI9	no	ACGGGGDVPYAQGQAPEPR	19	Unmodified	_ACGGGGDVPYAQGQAPEPR_	0	MULTI-MSMS	2	943.926131	1885.83771	-0.059124	33.516	0.27036	7.1054E-15	3.7635E-05	1	92.19	6130400	5964	549	5115
A0A8I3RT77	no	ACGLNFADLMAR	12	Unmodified	_ACGLNFADLMAR_	0	MULTI-MSMS	2	669.818289	1337.62203	-2.9302	80.341	0.50859	0	0.0020265	1	77.192	53056000	542	551	5135
A0A8C0Z0Y6	no	ACGNFGIPCELR	12	Unmodified	_ACGNFGIPCELR_	0	MULTI-MSMS	2	697.321196	1392.62784	-1.5643	57.883	1.2584	0	3.7324E-05	4	174.41	308510000	3467;5688	552	5147
A0A8P0SG56	no	ACHPYDSSHK	10	Unmodified	_ACHPYDSSHK_	0	MULTI-MATCH	2	601.256379	1200.49821	-1.7181	8.0997	0.087047	0	NaN	0	NaN	2500600	6504	554	5159
A0A8I3QBF7	no	ACIDSNEDGDLSTSTVLR	18	Unmodified	_ACIDSNEDGDLSTSTVLR_	0	MULTI-MSMS	2	976.946926	1951.8793	-1.0145	53.302	0.37395	-7.1054E-15	1.878E-11	1	156.81	14041000	996	555	5167
A0A8P0PLP4	no	ACIGDTLCQK	10	Unmodified	_ACIGDTLCQK_	0	MULTI-MSMS	2	583.270641	1164.52673	-0.30874	26.803	0.88371	0	0.00039537	1	148.04	53196000	6602	557	5183
A0A8I3MXG8	no	ACIPYLK	7	Unmodified	_ACIPYLK_	0	MSMS	2	432.736031	863.45751	NaN	41.142	1	0	0.055396	1	72.021		5632	558	5196
A0A8I3P5J7	no	ACLDSGGLSPR	11	Unmodified	_ACLDSGGLSPR_	0	MSMS	2	566.774405	1131.53426	NaN	27.701	1	0	0.0014216	1	90.15		5642	559	5208
A0A8I3PLJ3	no	ACLEHR	6	Unmodified	_ACLEHR_	0	MULTI-MSMS	2	393.18978	784.365007	-0.11869	8.1881	0.16594	0	0.057131	1	75.131	16753000	5830	560	5214
A0A8C0RL07	no	ACLIFFDEIDAIGGAR	16	Unmodified	_ACLIFFDEIDAIGGAR_	0	MULTI-MSMS	2	884.440354	1766.86616	1.491	101.01	1.4609	1.4211E-14	1.7049E-05	3	99.752	19454000	2564	561	5247
A0A8P0NYX2	no	ACLILTTQR	9	Unmodified	_ACLILTTQR_	0	MULTI-MATCH	2	538.300059	1074.58556	2.91	35.06	0.37379	0	NaN	0	NaN	6444600	4618	562	5269
A0A8I3MS75	no	ACLISLGYDVENDR	14	Unmodified	_ACLISLGYDVENDR_	0	MULTI-MSMS	2	812.885412	1623.75627	0.35061	72.299	1.3248	0	9.7682E-05	3	122.69	205350000	5381	563	5279
A0A8I3MS75	no	ACLISLGYDVENDR	14	Unmodified	_ACLISLGYDVENDR_	0	MULTI-MSMS	2	812.885412	1623.75627	0.7386	73.777	1.1186	0	0.0033364	1	66.262	19594000	5381	563	5280
A0A8I3MS75	no	ACLISLGYDVENDR	14	Unmodified	_ACLISLGYDVENDR_	0	MULTI-MSMS	2	812.885412	1623.75627	-4.4177	74.88	0.84612	0	0.027679	1	45.257	15888000	5381	563	5281
A0A8C0QM78	no	ACMVFQLPNKDEESR	15	Unmodified	_ACMVFQLPNKDEESR_	1	MULTI-MSMS	2	912.424378	1822.8342	0.87614	50.151	0.64323	0	3.1913E-05	1	142.08	14833000	361	567	5317
A0A8C0T181	no	ACMVGHVDFK	10	Unmodified	_ACMVGHVDFK_	0	MULTI-MSMS	3	388.516055	1162.52633	-0.25477	28.516	0.98876	0	0.055093	1	28.956	12369000	3273	568	5324
A0A8C0PRY5	no	ACNCLLLK	8	Unmodified	_ACNCLLLK_	0	MULTI-MSMS	2	496.256805	990.499057	0.084319	31.588	0.66492	0	0.0064547	2	113.25	140170000	4299	569	5337
A0A8C0PYT5	no	ACPLDQAIGLLVAIFHK	17	Acetyl (Protein N-term)	_(ac)ACPLDQAIGLLVAIFHK_	0	MULTI-MATCH	3	636.68524	1907.03389	-0.3147	112.43	0.13633	0	NaN	0	NaN	36410000	4433	573	5373
A0A8P0TDG2	no	ACPRPEGLNFQDLK	14	Unmodified	_ACPRPEGLNFQDLK_	1	MULTI-MSMS	2	822.911764	1643.80898	1.2789	46.55	0.88427	-7.1054E-15	6.0049E-06	2	154.28	40534000	1943	575	5386
A0A8I3NUN8	no	ACQALGAMLSK	11	Unmodified	_ACQALGAMLSK_	0	MULTI-MSMS	2	575.291376	1148.5682	-0.89888	42.519	0.47615	0	0.0071154	1	67.881	5849200	3225	579	5411
A0A8I3S5Y5	no	ACQEVLEQVK	10	Unmodified	_ACQEVLEQVK_	0	MULTI-MSMS	2	602.305538	1202.59652	1.5854	27.626	0.6123	0	0.034633	1	49.715	12792000	5489	581	5421
A0A8I3S5Y5	no	ACQEVLEQVK	10	Unmodified	_ACQEVLEQVK_	0	MULTI-MATCH	2	602.305538	1202.59652	1.3231	28.511	0.44401	0	NaN	0	NaN	13772000	5489	581	5427
A0A8P0SG56	no	ACQHLILIGDHQQLR	15	Unmodified	_ACQHLILIGDHQQLR_	0	MULTI-MATCH	4	451.242707	1800.94172	-0.011307	34.898	0.37387	0	NaN	0	NaN	7368800	6504	582	5433
A0A8P0SG56	no	ACQHLILIGDHQQLRPSANVYDLAK	25	Unmodified	_ACQHLILIGDHQQLRPSANVYDLAK_	1	MULTI-MSMS	5	572.903553	2859.48138	1.7263	55.54	0.68031	7.1054E-15	0.025972	1	23.394	17119000	6504	583	5435
A0A8I3S0N0	no	ACQQLDTQK	9	Unmodified	_ACQQLDTQK_	0	MULTI-MSMS	2	546.26113	1090.50771	1.7747	12.326	0.57724	0	0.00077539	1	173.23	19669000	6587	585	5449
A0A8C0QNL8	no	ACQSIYPLHDVFVR	14	Unmodified	_ACQSIYPLHDVFVR_	0	MULTI-MSMS	2	852.929957	1703.84536	0.15152	62.06	0.813	0	4.9029E-05	3	132.32	713540000	4780;6560	586	5468
A0A8C0QNL8	no	ACQSIYPLHDVFVR	14	Unmodified	_ACQSIYPLHDVFVR_	0	MULTI-MSMS	4	426.968617	1703.84536	-0.31562	62.042	0.5083	-7.1054E-15	0.0013971	1	67.115	19379000	4780;6560	586	5469
A0A8P0TDF9	no	ACQVYIQHMR	10	Unmodified	_ACQVYIQHMR_	0	MULTI-MSMS	2	653.313174	1304.6118	-1.5614	20.781	0.71276	0	0.00043369	1	136.11	6302500	4814	591	5514
A0A8P0TDF9	no	ACSAIHAVNLR	11	Unmodified	_ACSAIHAVNLR_	0	MULTI-MSMS	2	606.319314	1210.62407	-0.06986	21.36	0.57857	0	0.0014828	1	90.601	9388200	4814;581	592	5533
A0A8P0TDF9	no	ACSAIHAVNLR	11	Unmodified	_ACSAIHAVNLR_	0	MULTI-SECPEP	3	404.548635	1210.62407	-0.71367	21.307	0.64635	0	0.044644	1	50.452	25495000	4814;581	592	5534
A0A8P0TDF9	no	ACSAIHAVNLR	11	Unmodified	_ACSAIHAVNLR_	0	MULTI-MATCH	2	606.319314	1210.62407	-3.2092	22.565	0.27254	0	NaN	0	NaN	5576200	4814;581	592	5544
A0A8I3NFI4	no	ACSVIFPLIYSEIK	14	Unmodified	_ACSVIFPLIYSEIK_	0	MULTI-MSMS	3	547.296982	1638.86912	0.65589	96.261	2.206	0	0.0010916	1	69.92	26356000	1912	596	5569
A0A8C0QGH7	no	ACTDTALENMTSLR	14	Unmodified	_ACTDTALENMTSLR_	0	MULTI-MSMS	2	791.863622	1581.71269	-0.48005	59.006	0.98315	0	1.8881E-08	4	177.44	1132000000	4714	597	5581
A0A8C0T4R0	no	ACTTEEDQEK	10	Unmodified	_ACTTEEDQEK_	0	MULTI-MSMS	2	605.74825	1209.48195	0.3414	9.5069	0.2035	0	0.00041222	1	143.73	7917700	5812	598	5596
A0A8P0PAZ7	no	ACVLCVHPR	9	Unmodified	_ACVLCVHPR_	0	MULTI-MSMS	2	556.278603	1110.54265	-0.66459	17.644	0.33479	0	0.00078179	1	172.52	7476700	6527	599	5611
A0A8C0MD48	no	ACVVHGSDLK	10	Unmodified	_ACVVHGSDLK_	0	MULTI-MSMS	3	362.518453	1084.53353	-0.29323	13.817	0.74665	0	0.0082012	1	60.064	907660000	1039	603	5646
A0A8C0MD48	no	ACVVHGSDLK	10	Unmodified	_ACVVHGSDLK_	0	MULTI-MSMS	2	543.274041	1084.53353	-0.91059	13.806	0.37363	1.7764E-15	0.00069218	1	159.58	164510000	1039	603	5647
A0A8C0PZF2	no	ACYALENFVENLGPK	15	Unmodified	_ACYALENFVENLGPK_	0	MULTI-SECPEP	2	862.919255	1723.82396	1.014	94.296	0.57686	0	0.002928	1	99.522	62811000	2478	605	5669
P61162	no	ACYLSINPQK	10	Unmodified	_ACYLSINPQK_	0	MULTI-MSMS	2	597.302798	1192.59104	2.2009	37.881	2.0392	0	0.032409	2	51.059	16756000	221;5039	606	5678
P61162	no	ACYLSINPQKDETLETEK	18	Unmodified	_ACYLSINPQKDETLETEK_	1	MULTI-MSMS	2	1070.01735	2138.02015	3.6254	50.436	0.40691	-7.1054E-15	0.010381	1	55.452	8919600	221	607	5684
A0A8I3NMP3	no	ADAAPNGPQGAGAVQFMMTNK	21	Acetyl (Protein N-term)	_(ac)ADAAPNGPQGAGAVQFMMTNK_	0	MULTI-MSMS	3	706.662946	2116.96701	-1.0828	83.086	1.0526	0	0.00013232	1	56.529	26969000	1973	608	5691
A0A8C0SR01	no	ADAASQVLLGSGLTILSQPLMYVK	24	Acetyl (Protein N-term)	_(ac)ADAASQVLLGSGLTILSQPLMYVK_	0	MULTI-MSMS	3	839.792614	2516.35601	0.22111	112.19	0.37402	1.4211E-14	3.971E-15	1	120.75	167520000	4867	609	5705
A0A8I3P3V0	no	ADADKPEVLGAAGDDSPHQQPAEQPGEPR	29	Acetyl (Protein N-term)	_(ac)ADADKPEVLGAAGDDSPHQQPAEQPGEPR_	1	MULTI-MSMS	3	1008.8025	3023.38568	0.68596	42.736	0.61201	0	2.2236E-16	1	105.55	55103000	5662	610	5716
A0A8C0M0J6	no	ADAEETLEDVMEEVR	15	Unmodified	_ADAEETLEDVMEEVR_	0	MULTI-MSMS	2	868.388181	1734.76181	-1.7136	98.088	0.60279	0	6.8204E-05	1	113.61	25066000	666	613	5734
A0A8I3N6K0	no	ADAEGESDLENSR	13	Unmodified	_ADAEGESDLENSR_	0	MULTI-MSMS	2	696.797317	1391.58008	0.67248	20.035	0.67942	3.5527E-15	0.00049811	2	91.469	11202000	5438	614	5743
A0A8I3N6K0	no	ADAEGESDLENSRK	14	Unmodified	_ADAEGESDLENSRK_	1	MULTI-MATCH	2	760.844798	1519.67504	0.27551	14.961	0.13503	-1.7764E-15	NaN	0	NaN	3468200	5438	615	5756
A0A8I3Q2L7	no	ADAEVLILPK	10	Acetyl (Protein N-term)	_(ac)ADAEVLILPK_	0	MULTI-MSMS	2	555.823889	1109.63323	0.38789	84.99	1.0854	0	0.00021551	2	140.5	42542000	3804	616	5763
A0A8P0SC38	no	ADAFGDELFSVFEDDSTTASGTK	23	Acetyl (Protein N-term)	_(ac)ADAFGDELFSVFEDDSTTASGTK_	0	MULTI-MSMS	3	818.02733	2451.06016	-0.18006	111.79	0.23769	0	5.2087E-09	1	106.69	29527000	5185	618	5774
A0A8C0RXK9	no	ADAGKDGNNPAENGDAK	17	Unmodified	_ADAGKDGNNPAENGDAK_	1	MULTI-MSMS	2	822.366429	1642.71831	0.46248	9.9323	0.23892	0	0.039962	1	47.712	1939400	5225	620	5783
A0A8C0RXK9	no	ADAGKDGNNPAENGDAK	17	Deamidation (NQ)	_ADAGKDGNNPAEN(de)GDAK_	1	MULTI-MATCH	2	822.858437	1643.70232	2.3845	10.405	0.74706	0	NaN	0	NaN	2088300	5225	620	5792
A0A8P0T0S7	no	ADAHEEDELQAAEEQR	16	Unmodified	_ADAHEEDELQAAEEQR_	0	MULTI-MSMS	2	920.900833	1839.78711	-0.65147	34.171	0.3047	0	1.6101E-16	1	194.24	12195000	4695	621	5796
A0A8I3PT55	no	ADALQAGASQFETSAAK	17	Unmodified	_ADALQAGASQFETSAAK_	0	MULTI-MSMS	2	833.407566	1664.80058	1.4451	51.299	0.67739	-7.1054E-15	1.8567E-09	1	156.81	296880000	5412	622	5807
A0A8I3RZE8	no	ADALQLSVEEFVER	14	Unmodified	_ADALQLSVEEFVER_	0	MSMS	2	803.409577	1604.8046	NaN	95.272	1	0	0.022492	1	50.95		537	623	5812
A0A8P0T222	no	ADAPVPESTGLLGSAER	17	Unmodified	_ADAPVPESTGLLGSAER_	0	MULTI-MSMS	2	835.423216	1668.83188	0.61562	53.115	0.27327	0	0.026075	1	36.944	14136000	3216	624	5816
A0A8P0TSG1	no	ADAQYILPNDIGVFSLDCR	19	Acetyl (Protein N-term)	_(ac)ADAQYILPNDIGVFSLDCR_	0	MULTI-MSMS	3	737.024649	2208.05212	-1.8081	107.35	0.3745	-1.4211E-14	6.8766E-05	1	74.953	5326600	6414	625	5824
A0A8I3N859	no	ADATNVNNWHWTER	14	Unmodified	_ADATNVNNWHWTER_	0	MULTI-MSMS	2	857.390042	1712.76553	-0.5222	49.579	0.81319	0	0.00029788	2	95.094	60227000	1233	626	5833
A0A8I3NQX0	no	ADAVNEALESLESVLR	16	Unmodified	_ADAVNEALESLESVLR_	0	MULTI-MSMS	2	858.444148	1714.87374	2.0931	106.92	0.77993	-1.4211E-14	0.0017302	1	62.298	47424000	3380	627	5842
A0A8I3N275	no	ADCASGIFLAAEK	13	Unmodified	_ADCASGIFLAAEK_	0	MULTI-MSMS	2	676.829377	1351.6442	-0.73197	54.907	0.47495	0	0.029552	1	45.911	108840000	5762	629	5863
A0A8C0QEG7	no	ADCGCTYHIR	10	Unmodified	_ADCGCTYHIR_	0	MULTI-MSMS	2	626.763514	1251.51248	-0.26872	15.962	0.34064	1.7764E-15	0.0016526	1	99.802	9691300	2897	631	5871
A0A8P0TQD4	no	ADCPPARPAPENSR	14	Unmodified	_ADCPPARPAPENSR_	1	MULTI-MATCH	2	769.362438	1536.71032	0.17252	14.138	0.10137	0	NaN	0	NaN	2105500	1471	632	5883
A0A8C0RIA3	no	ADCSEEALAAALADVPELAR	20	Unmodified	_ADCSEEALAAALADVPELAR_	0	MULTI-MSMS	3	691.337004	2070.98918	-0.16921	100.24	0.64641	0	4.0932E-05	1	78.794	47184000	2058	633	5890
A0A8C0Q2I1	no	ADCTITMADSDLLALMTGK	19	Unmodified	_ADCTITMADSDLLALMTGK_	0	MULTI-MSMS	2	1013.97833	2025.9421	-0.64914	103.83	0.37471	0	6.1732E-09	1	123.02	23647000	943	634	5902
A0A8P0PF27	no	ADDADEFGYSR	11	Unmodified	_ADDADEFGYSR_	0	MULTI-MSMS	2	623.254557	1244.49456	0.3937	35.856	0.44105	0	0.022908	1	51.762	28080000	6519	635	5914
A0A8I3S329	no	ADDDTYVILDNLR	13	Unmodified	_ADDDTYVILDNLR_	0	MULTI-MSMS	2	761.872827	1521.7311	-2.4834	80.544	0.4093	0	2.5087E-05	3	146.71	36456000	3710	636	5925
A0A8C0QFJ5	no	ADDKLIAEEGVDSLNVK	17	Unmodified	_ADDKLIAEEGVDSLNVK_	1	MULTI-MSMS	2	908.470363	1814.92617	-0.45467	55.009	0.4067	0	2.2966E-20	1	208.68	27616000	4702	638	5943
A0A8I3PFB8	no	ADDLDFETGDAGASATFPMQCSALR	25	Acetyl (Protein N-term)	_(ac)ADDLDFETGDAGASATFPMQCSALR_	0	MULTI-MSMS	3	896.723258	2687.14795	-0.31824	99.555	3.1245	0	8.8224E-10	5	95.71	1745900000	4979	639	5971
A0A8I3PFB8	no	ADDLDFETGDAGASATFPMQCSALR	25	Acetyl (Protein N-term)	_(ac)ADDLDFETGDAGASATFPMQCSALR_	0	MULTI-MSMS	2	1344.58125	2687.14795	-0.14485	99.508	0.54117	0	7.4274E-33	1	168.41	36517000	4979	639	5972
A0A8I3PFB8	no	ADDLDFETGDAGASATFPMQCSALR	25	Acetyl (Protein N-term)	_(ac)ADDLDFETGDAGASATFPMQCSALR_	0	MULTI-MSMS	3	896.723258	2687.14795	-0.61711	102.54	0.88306	-1.4211E-14	9.1509E-05	1	48.115	14801000	4979	639	5973
A0A8I3P8U7	no	ADDLGDEWWEK	11	Acetyl (Protein N-term)	_(ac)ADDLGDEWWEK_	0	MULTI-MSMS	2	703.298964	1404.58338	1.0427	96.125	0.47261	0	0.022198	1	44.882	5742100	6289	640	5989
A0A8P0PQL6	no	ADDPYAHLSK	10	Unmodified	_ADDPYAHLSK_	0	MULTI-MSMS	2	558.769645	1115.52474	0.61096	18.247	0.43913	0	0.014653	1	63.184	14165000	1631	644	6010
A0A8I3RUC8	no	ADDVDQQQTTNTVEEPLDLIR	21	Acetyl (Protein N-term)	_(ac)ADDVDQQQTTNTVEEPLDLIR_	0	MULTI-MSMS	3	814.725874	2441.15579	-1.4893	96.14	0.43916	0	5.4878E-06	1	90.972	32709000	1088	645	6024
A0A8I3RUC8	no	ADDVDQQQTTNTVEEPLDLIR	21	Acetyl (Protein N-term)	_(ac)ADDVDQQQTTNTVEEPLDLIR_	0	MSMS	2	1221.58517	2441.15579	NaN	96.154	1	0	4.645E-32	1	150.16		1088	645	6025
A0A8I3RUC8	no	ADDVDQQQTTNTVEEPLDLIR	21	Acetyl (Protein N-term),Deamidation (NQ)	_(ac)ADDVDQQQ(de)TTNTVEEPLDLIR_	0	MULTI-MSMS	2	1222.07718	2442.13981	3.242	96.147	0.3046	0	1.6303E-12	1	125.61	9817100	1088	645	6036
A0A8P0NIU0	no	ADEDLIFR	8	Acetyl (Protein N-term)	_(ac)ADEDLIFR_	0	MULTI-MSMS	2	510.753464	1019.49238	0.54936	81.868	0.47663	0	0.0029654	1	139.28	8207800	5054	647	6047
A0A8C0TUW0	no	ADEDPALFQSVK	12	Unmodified	_ADEDPALFQSVK_	0	MULTI-MSMS	2	660.327524	1318.6405	-0.55801	50.27	0.57585	0	0.00031395	1	110.46	117540000	6161	648	6059
A0A8I3N375	no	ADEDPIMGFHQMFLLK	16	Unmodified	_ADEDPIMGFHQMFLLK_	0	MULTI-MSMS	2	946.45769	1890.90083	-1.0777	92.168	0.9517	0	1.3102E-05	2	116.55	189580000	2987	649	6075
A0A8I3N375	no	ADEDPIMGFHQMFLLK	16	Unmodified	_ADEDPIMGFHQMFLLK_	0	MULTI-MSMS	4	473.732483	1890.90083	-0.28077	92.265	0.47472	0	0.0026541	1	52.5	4923300	2987	649	6076
A0A8C0TJ18	no	ADEEKLPPGWEK	12	Acetyl (Protein N-term)	_(ac)ADEEKLPPGWEK_	1	MULTI-MSMS	2	720.853906	1439.69326	-4.335	50.258	1.0507	-7.1054E-15	0.00021014	1	111.86	46382000	6046	650	6091
A0A8C0P0Y1	no	ADEQEPELTSTPNFVVEVIK	20	Unmodified	_ADEQEPELTSTPNFVVEVIK_	0	MULTI-MSMS	2	1123.06536	2244.11616	1.3619	89.778	0.33998	1.4211E-14	0.00011788	2	74.678	10871000	3422	651	6105
A0A8I3S3S8	no	ADETKDEQFEQCVQNFNK	18	Unmodified	_ADETKDEQFEQCVQNFNK_	1	MULTI-MSMS	2	1115.48949	2228.96443	-0.11678	53.561	0.37267	0	2.5703E-17	1	182.1	24942000	1402	653	6118
A0A8I3NHY9	no	ADEVAPAKK	9	Unmodified	_ADEVAPAKK_	1	MULTI-MSMS	2	464.758549	927.502546	-0.14468	8.1316	0.22246	0	0.022803	1	81.296	46982000	3201	654	6125
A0A8P0PBZ5	no	ADFAQACQDAGVR	13	Unmodified	_ADFAQACQDAGVR_	0	MULTI-MSMS	2	704.817332	1407.62011	-1.512	35.547	0.54385	0	2.2013E-05	1	155.11	49779000	2979	655	6139
A0A8P0T982	no	ADFCIIHYAGK	11	Unmodified	_ADFCIIHYAGK_	0	MULTI-MSMS	2	647.816073	1293.61759	-0.2759	49.942	0.60912	0	0.00056653	1	113.22	322190000	243;513	656	6151
A0A8P0NJ43	no	ADFEWVYTDQPHTQR	15	Unmodified	_ADFEWVYTDQPHTQR_	0	MULTI-SECPEP	2	946.931739	1891.84893	1.4987	59.369	0.27196	-7.1054E-15	0.01052	1	73.435	7354100	1455	657	6159
A0A8C0Z2F5	no	ADFHVGAHVNTFWR	14	Unmodified	_ADFHVGAHVNTFWR_	0	MULTI-MATCH	4	414.956204	1655.79571	0.19739	52.603	0.64793	0	NaN	0	NaN	10526000	6265	658	6173
A0A8I3PP17	no	ADFITLGLSEEK	12	Unmodified	_ADFITLGLSEEK_	0	MULTI-MSMS	2	661.84555	1321.67655	2.0394	73.093	0.78085	-1.4211E-14	0.057037	1	39.148	37093000	2460	659	6177
A0A8C0T6S2	no	ADFLGSFCR	9	Unmodified	_ADFLGSFCR_	0	MULTI-MSMS	2	536.747659	1071.48076	-0.032421	63.164	0.47723	7.1054E-15	0.016456	2	68.383	7143600	5837	660	6183
A0A8P0N3U1	no	ADFPAGIPECGTDALR	16	Unmodified	_ADFPAGIPECGTDALR_	0	MULTI-MSMS	2	845.398686	1688.78282	-1.2589	67.555	2.4307	-1.4211E-14	1.5702E-05	3	101.6	49403000	5408;6428	661	6197
A0A8P0N3U1	no	ADFPAGIPECGTDALR	16	Unmodified	_ADFPAGIPECGTDALR_	0	MULTI-MSMS	2	845.398686	1688.78282	-2.21	68.202	0.64591	-1.4211E-14	0.00025932	1	81.709	23617000	5408;6428	661	6198
A0A8I3SCI2	no	ADFSPFGNTQGPSR	14	Unmodified	_ADFSPFGNTQGPSR_	0	MULTI-MATCH	2	740.844404	1479.67426	2.4957	52.08	0.37326	0	NaN	0	NaN	53348000	3792	662	6211
A0A8I3PB52	no	ADFVLAANSYDLAIK	15	Unmodified	_ADFVLAANSYDLAIK_	0	MULTI-MSMS	2	805.924863	1609.83517	0.81271	83.047	1.0526	0	0.00024772	3	90.614	24177000	6100	663	6219
A0A8C0THV4	no	ADGATSDDLDLHDDR	15	Unmodified	_ADGATSDDLDLHDDR_	0	MULTI-MSMS	2	808.345162	1614.67577	-0.3065	28.362	0.61388	0	0.0027048	1	62.891	11952000	733	664	6230
A0A8I3PDJ3	no	ADGDLTLLWAEWQGR	15	Unmodified	_ADGDLTLLWAEWQGR_	0	MULTI-MSMS	2	865.928468	1729.84238	3.2853	101.14	0.37321	0	1.9821E-05	3	133.07	12900000	5222	665	6243
A0A8I3NAK8	no	ADGEEPEKK	9	Acetyl (Protein N-term)	_(ac)ADGEEPEKK_	1	MULTI-MSMS	2	522.745836	1043.47712	-1.8911	12.224	0.30523	0	0.0013033	1	127.56	15261000	5316	666	6251
Q8MJ47	no	ADGELNVDSLITR	13	Acetyl (Protein N-term)	_(ac)ADGELNVDSLITR_	0	MULTI-MSMS	2	722.867545	1443.72054	-1.2289	91.618	1.0185	0	1.4257E-05	2	137.89	130450000	305	667	6265
A0A8C0SFR7	no	ADGGDGGDGGDGAEGVTLQR	20	Unmodified	_ADGGDGGDGGDGAEGVTLQR_	0	MULTI-MSMS	2	902.390633	1802.76671	0.14185	32.641	0.61111	0	7.7824E-49	1	240.42	56986000	5428	668	6280
A0A8C0Q1V4	no	ADGHAATLVMK	11	Unmodified	_ADGHAATLVMK_	0	MULTI-MSMS	3	371.862219	1112.56483	-0.2465	16.184	0.23766	0	0.032793	1	36.447	34392000	3113	670	6292
A0A8I3NJC3	no	ADGIPGEPLFNYASIR	16	Unmodified	_ADGIPGEPLFNYASIR_	0	MULTI-MSMS	2	860.438669	1718.86278	1.2743	85.132	0.37214	0	0.0075022	1	49.627	12153000	264	671	6308
A0A8I3MXF1	no	ADGIVPETWTDGPK	14	Unmodified	_ADGIVPETWTDGPK_	0	MULTI-MSMS	2	743.364638	1484.71472	4.0406	60.436	0.30701	0	0.050881	1	37.94	23360000	653	672	6316
A0A8C0MXG2	no	ADGLLGMFLK	10	Unmodified	_ADGLLGMFLK_	0	MULTI-MSMS	2	532.794078	1063.5736	-0.13895	96.264	0.47249	0	0.0027226	1	91.069	59930000	1937	674	6334
A0A8P0NVH9	no	ADGLVSLLTTSEDADEPR	18	Unmodified	_ADGLVSLLTTSEDADEPR_	0	MSMS	2	944.960359	1887.90617	NaN	84.031	1	0	4.3572E-09	1	106.13		6508;316	675	6343
A0A8I3NX27	no	ADGPVAEVLLR	11	Acetyl (Protein N-term)	_(ac)ADGPVAEVLLR_	0	MULTI-MSMS	2	591.32987	1180.64519	-0.65346	92.004	1.767	0	0.00013307	2	163.16	42349000	3431	676	6355
A0A8P0NEN2	no	ADGVLVPGGFGIR	13	Unmodified	_ADGVLVPGGFGIR_	0	MULTI-MSMS	2	629.351137	1256.68772	-0.23291	70.068	0.3394	0	0.00050598	1	91.265	22382000	6613	680	6376
A0A8C0QNL8	no	ADGYEPPVQESV	12	Unmodified	_ADGYEPPVQESV_	0	MULTI-SECPEP	2	645.796057	1289.57756	0.061596	52.248	0.88222	0	0.020289	1	74.424	165600000	4780;6560	681	6388
A0A8I3MLM1	no	ADHDFVVQEDFMK	13	Unmodified	_ADHDFVVQEDFMK_	0	MULTI-MSMS	2	790.856123	1579.69769	-3.5184	57.208	0.60726	7.1054E-15	7.6967E-07	1	176.18	41947000	979	683	6409
A0A8I3NYW8	no	ADHQPLTEASYVNLPTIALCNTDSPLR	27	Unmodified	_ADHQPLTEASYVNLPTIALCNTDSPLR_	0	MULTI-MSMS	3	999.497588	2995.47093	-0.22622	87.873	1.4955	1.4211E-14	7.7774E-25	4	130.78	2511600000	2064	686	6437
A0A8I3Q4M3	no	ADHTLSSLEPAYSAK	15	Unmodified	_ADHTLSSLEPAYSAK_	0	MULTI-MSMS	2	795.393927	1588.7733	-2.9107	38.054	1.5632	-7.1054E-15	3.1741E-07	1	153.11	19508000	3526	687	6447
A0A8C0Z5T8	no	ADHVQSLAQLENLCK	15	Acetyl (Protein N-term)	_(ac)ADHVQSLAQLENLCK_	0	MULTI-MSMS	2	884.438343	1766.86213	0.60172	72.803	0.81512	0	2.3664E-20	1	233.37	95118000	6302	688	6456
Q5TJE9	no	ADIDLTKR	8	Unmodified	_ADIDLTKR_	1	MULTI-MATCH	2	466.263999	930.513445	-1.2093	16.6	0.16894	0	NaN	0	NaN	4115300	271	689	6464
A0A8P0SB85	no	ADIDNKEQSELDQDLDDVEEVEEEETGEETK	31	Acetyl (Protein N-term)	_(ac)ADIDNKEQSELDQDLDDVEEVEEEETGEETK_	1	MULTI-MSMS	3	1208.18518	3621.53371	-0.68272	101.66	0.4763	0	1.3061E-25	1	117.04	103300000	4552	690	6472
A0A8I3N2W1	no	ADIDNLPR	8	Acetyl (Protein N-term)	_(ac)ADIDNLPR_	0	MULTI-MSMS	2	478.245806	954.47706	-1.6489	55.643	0.579	0	0.0033138	1	117.16	19732000	1210	691	6485
A0A8P0PQR9	no	ADIEGLVMEK	10	Unmodified	_ADIEGLVMEK_	0	MULTI-MSMS	2	552.783907	1103.55326	1.3671	55.018	0.77957	-7.1054E-15	0.0087784	1	71.614	9387900	1436	692	6497
A0A8C0P3R9	no	ADIEMPFDPSK	11	Unmodified	_ADIEMPFDPSK_	0	MULTI-MSMS	2	625.292096	1248.56964	1.271	64.432	0.68059	0	0.052318	1	42.21	17201000	3517;3936	693	6504
A0A8C0RLY3	no	ADIEVACYGYEGIDAVK	17	Unmodified	_ADIEVACYGYEGIDAVK_	0	MULTI-MSMS	2	936.937841	1871.86113	0.58047	73.021	2.2383	0	2.5769E-06	2	121.28	67034000	5036	694	6538
A0A8C0RLY3	no	ADIEVACYGYEGIDAVK	17	Unmodified	_ADIEVACYGYEGIDAVK_	0	MULTI-MSMS	2	936.937841	1871.86113	-1.2444	75.782	0.44236	0	0.010149	1	46.481	6944600	5036	694	6539
A0A8C0RLY3	no	ADIEVACYGYEGIDAVK	17	Unmodified	_ADIEVACYGYEGIDAVK_	0	MULTI-MSMS	2	936.937841	1871.86113	1.8357	76.966	0.91758	1.4211E-14	0.021558	1	39.069	9054300	5036	694	6540
A0A8C0RLY3	no	ADIEVACYGYEGIDAVK	17	Unmodified	_ADIEVACYGYEGIDAVK_	0	MULTI-MSMS	2	936.937841	1871.86113	-1.3787	79.795	0.57627	-1.4211E-14	0.00072534	1	68.034	9530600	5036	694	6541
A0A8C0RLY3	no	ADIEVACYGYEGIDAVK	17	Unmodified	_ADIEVACYGYEGIDAVK_	0	MSMS	2	936.937841	1871.86113	NaN	77.861	1	0	0.019932	1	45.79		5036	694	6542
A0A8C0RLY3	no	ADIEVACYGYEGIDAVK	17	Unmodified	_ADIEVACYGYEGIDAVK_	0	MSMS	2	936.937841	1871.86113	NaN	82.709	1	0	0.0058915	1	56.139		5036	694	6543
A0A8C0RLY3	no	ADIEVACYGYEGIDAVK	17	Unmodified	_ADIEVACYGYEGIDAVK_	0	MULTI-MATCH	2	936.937841	1871.86113	-0.46436	75.471	0.4769	0	NaN	0	NaN	5886600	5036	694	6568
A0A8P0N9X4	no	ADIFMFDEPSSYLDVK	16	Unmodified	_ADIFMFDEPSSYLDVK_	0	MULTI-MSMS	2	938.93731	1875.86007	-0.76277	98.092	0.47076	-1.4211E-14	1.4266E-05	1	114.72	455330000	6573;6418	695	6578
A0A8P0N9X4	no	ADIFMFDEPSSYLDVK	16	Unmodified	_ADIFMFDEPSSYLDVK_	0	MULTI-MATCH	2	938.93731	1875.86007	-2.6717	99.574	0.20332	0	NaN	0	NaN	17897000	6573;6418	695	6584
A0A8P0N9X4	no	ADIFMFDEPSSYLDVK	16	Oxidation (M)	_ADIFM(ox)FDEPSSYLDVK_	0	MULTI-MSMS	2	946.934767	1891.85498	-0.14724	95.186	0.4432	0	0.0026062	1	72.496	11344000	6573;6418	695	6590
A0A8C0YTV2	no	ADIGTPSNFQHIGHVGWDPNTGFDLNNLDPELK	33	Unmodified	_ADIGTPSNFQHIGHVGWDPNTGFDLNNLDPELK_	0	MULTI-MSMS	3	1206.91312	3617.71752	-0.060266	92.553	0.17075	0	0.0026915	1	31.757	28250000	836	696	6596
A0A8C0MD48	no	ADIGVAMGIAGSDVSK	16	Unmodified	_ADIGVAMGIAGSDVSK_	0	MULTI-MSMS	2	745.879598	1489.74464	-0.16823	64.268	1.3927	0	0.030402	1	39.069	40828000	1039	697	6603
A0A8I3RQT2	no	ADIIVSELLGSFADNELSPECLDGAQHFLK	30	Unmodified	_ADIIVSELLGSFADNELSPECLDGAQHFLK_	0	MULTI-MATCH	3	1096.87461	3287.60201	-5.4556	105.99	0.54208	0	NaN	0	NaN	6583200	2942	699	6622
A0A8I3PYE9	no	ADIIYPGHGPVIHNAEAK	18	Unmodified	_ADIIYPGHGPVIHNAEAK_	0	MULTI-MSMS	2	951.497049	1900.97955	1.4589	32.412	0.33966	0	0.00013879	1	77.527	4464300	1739	700	6624
A0A8I3MV65	no	ADILEDKDGK	10	Unmodified	_ADILEDKDGK_	1	MULTI-MSMS	2	552.282586	1102.55062	0.76623	15.582	0.37295	1.7764E-15	0.004195	1	112.75	149050000	6025;2852	701	6633
A0A8I3NIS2	no	ADISLDELIR	10	Acetyl (Protein N-term)	_(ac)ADISLDELIR_	0	MULTI-MSMS	2	593.819335	1185.62412	1.5477	99.66	0.61062	0	0.0003912	2	115.71	33629000	5152	702	6646
A0A8P0T2J3	no	ADIWALGCLLYK	12	Unmodified	_ADIWALGCLLYK_	0	MULTI-MSMS	2	711.87613	1421.73771	-0.69841	99.275	0.40666	0	0.00087668	1	89.247	17890000	6520;5928	704	6669
A0A8I3PHH2	no	ADIWSLGITAIELAK	15	Unmodified	_ADIWSLGITAIELAK_	0	MULTI-MSMS	2	800.950881	1599.88721	-0.81968	106.3	0.44079	0	0.00024772	1	90.614	4944600	5784;3962	705	6681
A0A8C0TBJ8	no	ADKEAAFDDAVEER	14	Acetyl (Protein N-term)	_(ac)ADKEAAFDDAVEER_	1	MULTI-MSMS	2	804.362824	1606.71109	-0.076509	52.333	0.57931	0	4.267E-05	1	129.71	343480000	2303	706	6694
A0A8C0QLT0	no	ADKEAHDLINK	11	Unmodified	_ADKEAHDLINK_	1	MULTI-MSMS	2	627.327859	1252.64116	-0.22161	13.102	0.20329	0	0.010593	1	84.507	3471800	4760	707	6700
A0A8C0N0W7	no	ADKLAEEHS	9	Unmodified	_ADKLAEEHS_	1	MULTI-MSMS	2	500.240721	998.466889	0.42029	9.4394	0.30579	0	0.0034693	1	176.6	114220000	356	708	6712
A0A8C0MWR6	no	ADKNQVAAEVAK	12	Unmodified	_ADKNQVAAEVAK_	1	MULTI-MATCH	3	415.226215	1242.65681	-0.20479	14.055	0.20334	0	NaN	0	NaN	8288900	1443	709	6729
A0A8C0QDA9	no	ADKPDMGEIASFDK	14	Acetyl (Protein N-term),Oxidation (M)	_(ac)ADKPDM(ox)GEIASFDK_	1	MULTI-MSMS	2	791.358696	1580.70284	-0.25193	45.871	1.1199	0	1.8436E-05	3	137.16	238580000	4675	710	6738
A0A8C0QDA9	no	ADKPDMGEIASFDK	14	Acetyl (Protein N-term),Oxidation (M)	_(ac)ADKPDM(ox)GEIASFDK_	1	MULTI-MATCH	2	791.358696	1580.70284	-3.3231	48.506	0.67902	0	NaN	0	NaN	3191800	4675	710	6746
A0A8C0QDA9	no	ADKPDMGEIASFDK	14	Acetyl (Protein N-term)	_(ac)ADKPDMGEIASFDK_	1	MULTI-MSMS	2	783.361238	1564.70792	-3.218	60.409	0.44302	-7.1054E-15	0.00052491	2	84.169	11598000	4675	710	6762
A0A8C0QDA9	no	ADKPDMGEIASFDK	14	Acetyl (Protein N-term)	_(ac)ADKPDMGEIASFDK_	1	MULTI-MSMS	2	783.361238	1564.70792	0.26983	62.947	2.7179	7.1054E-15	3.1021E-07	4	167.98	8702300000	4675	710	6763
A0A8C0QDA9	no	ADKPDMGEIASFDK	14	Acetyl (Protein N-term)	_(ac)ADKPDMGEIASFDK_	1	MULTI-MSMS	2	783.361238	1564.70792	0.63417	67.473	0.71279	0	0.00040492	2	86.911	22245000	4675	710	6764
A0A8C0PNJ8	no	ADLAEEYSK	9	Unmodified	_ADLAEEYSK_	0	MULTI-MSMS	2	513.242929	1024.47131	-0.319	25.074	0.54425	0	0.0041374	1	95.358	78192000	4247	711	6800
A0A8C0PNJ8	no	ADLAEEYSKDR	11	Unmodified	_ADLAEEYSKDR_	1	MULTI-MSMS	2	648.806956	1295.59936	3.3445	23.697	1.3235	-3.5527E-15	0.016691	1	77.14	12545000	4247	712	6812
A0M8V0	yes	ADLEEQLSDEEK	12	Acetyl (Protein N-term)	_(ac)ADLEEQLSDEEK_	0	MULTI-MSMS	2	724.325376	1446.6362	0.3385	72.733	0.54296	0	0.00071159	1	83.438	18946000	133	715	6826
A0A8I3N9V3	no	ADLINNLGTIAK	12	Unmodified	_ADLINNLGTIAK_	0	MULTI-MSMS	2	621.856252	1241.69795	-0.023808	61.115	1.8996	-7.1054E-15	7.6515E-05	3	151.22	7219600000	6384;5365;849	718	6858
A0A8I3N9V3	no	ADLINNLGTIAK	12	Unmodified	_ADLINNLGTIAK_	0	MULTI-MSMS	2	621.856252	1241.69795	1.2613	64.781	0.57761	0	0.008822	1	60.167	11638000	6384;5365;849	718	6859
A0A8I3N9V3	no	ADLINNLGTIAK	12	Unmodified	_ADLINNLGTIAK_	0	MULTI-MATCH	2	621.856252	1241.69795	0.25583	62.811	0.37343	0	NaN	0	NaN	9985400	6384;5365;849	718	6877
A0A8C0RLT3	no	ADLLGIVSELQLK	13	Unmodified	_ADLLGIVSELQLK_	0	MULTI-SECPEP	2	699.913767	1397.81298	-1.1684	100.05	0.64563	0	0.010208	1	86.014	123220000	4587	719	6899
A0A8C0Q3Z0	yes	ADLLGSILSSMEKPPSFGDQESR	23	Acetyl (Protein N-term)	_(ac)ADLLGSILSSMEKPPSFGDQESR_	1	MULTI-MSMS	3	836.075849	2505.20572	-0.28138	111.38	0.37486	0	1.7423E-17	2	125.04	55234000	4522	720	6910
A0A8C0Q0M7	no	ADLNQGIGEPQSPSR	15	Unmodified	_ADLNQGIGEPQSPSR_	0	MULTI-MSMS	2	784.8868	1567.75905	-0.46139	33.152	1.0529	0	6.4416E-05	2	101.56	115780000	4462	721	6924
A0A8P0SJL7	no	ADLNSVLGSPEHLELFLLAQQK	22	Unmodified	_ADLNSVLGSPEHLELFLLAQQK_	0	MULTI-MSMS	3	808.104068	2421.29037	1.0761	99.065	0.61301	-1.4211E-14	1.0135E-05	1	72.876	238660000	5057	722	6943
A0A8I3RPU3	no	ADLQAVLSAVTLTK	14	Unmodified	_ADLQAVLSAVTLTK_	0	MSMS	2	715.416674	1428.81879	NaN	91.761	1	0	0.04744	1	43.761		2348	725	6956
A0A8P0T767	no	ADLQNHLDTAQNALQDK	17	Unmodified	_ADLQNHLDTAQNALQDK_	0	MULTI-MSMS	2	947.96631	1893.91807	1.2132	42.585	0.30592	0	1.0886E-22	1	215	8352100	2606	726	6965
A0A8P0NEQ4	no	ADLSLADALTEPPPEIEEEIKR	22	Acetyl (Protein N-term)	_(ac)ADLSLADALTEPPPEIEEEIKR_	1	MULTI-MSMS	3	826.758515	2477.25371	0.47205	99.756	1.2216	0	5.0431E-07	1	97.457	396010000	6614	728	6984
A0A8P0TDF9	no	ADLTALFLPR	10	Unmodified	_ADLTALFLPR_	0	MULTI-MSMS	2	558.824224	1115.63389	1.1689	89.436	1.6999	1.4211E-14	0.00046673	2	152.47	67819000	4814;581	730	7008
A0A8P0TDF9	no	ADLTALFLPR	10	Unmodified	_ADLTALFLPR_	0	MULTI-MATCH	3	372.885241	1115.63389	-0.013433	89.387	0.78194	0	NaN	0	NaN	4352300	4814;581	730	7019
A0A8I3NH75	no	ADLTVLDENK	10	Unmodified	_ADLTVLDENK_	0	MULTI-MATCH	2	559.290411	1116.56627	0.3027	37.982	0.34015	0	NaN	0	NaN	4313800	2758	731	7025
A0A8P0NFJ3	no	ADMALDTQGQQELLPK	16	Unmodified	_ADMALDTQGQQELLPK_	0	MULTI-MATCH	2	879.440551	1756.86655	0.48941	92.952	0.26971	-1.4211E-14	NaN	0	NaN	64681000	4303	735	7038
A0A8C0TGV4	no	ADMDFLLNELER	12	Unmodified	_ADMDFLLNELER_	0	MULTI-MSMS	2	733.353216	1464.69188	-0.52653	97.335	0.23894	0	0.0082528	1	60.691	13054000	5163	736	7044
A0A8I3MBN3	no	ADMGGAATICSAIVSAAK	18	Unmodified	_ADMGGAATICSAIVSAAK_	0	MULTI-MSMS	2	847.416022	1692.81749	0.068021	74.493	1.3905	0	3.0069E-11	2	153.39	130150000	916	739	7060
A0A8P0TF92	no	ADMLEMEVK	9	Unmodified	_ADMLEMEVK_	0	MSMS	2	533.251385	1064.48822	NaN	49.19	1	0	0.030249	1	60.892		5972	740	7071
A0A8I3NL18	no	ADMNTFPDFK	10	Unmodified	_ADMNTFPDFK_	0	MULTI-MSMS	2	593.265881	1184.51721	0.52543	58.713	1.0177	7.1054E-15	0.01702	1	61.161	25397000	5060	741	7073
A0A8P0TQD4	no	ADMPNGEQGFASPLELFNSIAAQGELVR	28	Acetyl (Protein N-term)	_(ac)ADMPNGEQGFASPLELFNSIAAQGELVR_	0	MULTI-MSMS	3	1001.82207	3002.44439	-0.62185	112.02	0.23785	0	1.2329E-08	1	81.055	59981000	1471	742	7083
A0A8P0TQD4	no	ADMPNGEQGFASPLELFNSIAAQGELVR	28	Acetyl (Protein N-term),Deamidation (NQ)	_(ac)ADMPN(de)GEQGFASPLELFNSIAAQGELVR_	0	MULTI-MATCH	3	1002.15008	3003.4284	-1.4764	112.29	0.30573	-1.4211E-14	NaN	0	NaN	8123200	1471	742	7095
A0A8C0PSB6	no	ADMVETQQLMR	11	Unmodified	_ADMVETQQLMR_	0	MULTI-MSMS	2	661.31558	1320.61661	-0.28838	44.488	0.612	0	0.00016267	1	145.17	76256000	4307	743	7103
A0A8C0QI29	no	ADMVIEAVFEDLSLK	15	Unmodified	_ADMVIEAVFEDLSLK_	0	MULTI-MSMS	3	560.623535	1678.84877	-0.22173	107.4	1.0548	1.4211E-14	0.0005494	1	71.98	18965000	1165	744	7121
A0A8C0QI29	no	ADMVIEAVFEDLSLK	15	Unmodified	_ADMVIEAVFEDLSLK_	0	MULTI-MSMS	2	840.431664	1678.84877	3.8081	107.29	0.47717	0	6.52E-05	1	114.72	33713000	1165	744	7122
A0A8C0QI29	no	ADMVIEAVFEDLSLK	15	Unmodified	_ADMVIEAVFEDLSLK_	0	MSMS	2	840.431664	1678.84877	NaN	107.2	1	0	1.3504E-05	1	103.75		1165	744	7123
A0A8C0RKC2	no	ADNEKLDNQR	10	Acetyl (Protein N-term)	_(ac)ADNEKLDNQR_	1	MULTI-MSMS	2	622.796923	1243.57929	0.44679	15.808	0.23871	0	0.00056067	1	186.78	14146000	2977	746	7139
Q28288	no	ADNPSLGEGPEK	12	Unmodified	_ADNPSLGEGPEK_	0	MULTI-MSMS	2	607.288399	1212.56225	1.3216	17.778	0.33883	0	0.000799	1	90.964	11919000	248	748	7154
A0A8P0PHV3	no	ADNSFSDGVPSDALEAAK	18	Acetyl (Protein N-term)	_(ac)ADNSFSDGVPSDALEAAK_	0	MULTI-MSMS	2	918.418327	1834.8221	-3.6648	77.388	0.7134	-1.4211E-14	0.00011926	3	73.415	78518000	4406	749	7164
A0A8I3N6P6	no	ADPAFGLESSGIAGTTSDEPERIEESGTDEAR	32	Unmodified	_ADPAFGLESSGIAGTTSDEPERIEESGTDEAR_	1	MULTI-MSMS	3	1098.8342	3293.48077	-0.056048	70.895	0.74728	-1.4211E-14	9.4627E-39	2	146.89	28487000	3024	750	7174
A0A8P0TQH1	no	ADPDAPEAQAEACLGER	17	Unmodified	_ADPDAPEAQAEACLGER_	0	MULTI-MSMS	2	900.396872	1798.77919	0.8403	51.413	0.81275	0	9.7695E-07	1	132.86	24191000	6388	751	7186
A0A8C0T8L9	no	ADPDVLTEVPAALKR	15	Acetyl (Protein N-term)	_(ac)ADPDVLTEVPAALKR_	1	MSMS	2	818.948869	1635.88319	NaN	79.491	1	0	0.00016226	1	80.69		5870	752	7196
A0A8C0M2R3	no	ADPEASWEPMEAEAR	15	Unmodified	_ADPEASWEPMEAEAR_	0	MULTI-MSMS	2	844.864676	1687.7148	0.65734	59.604	0.64548	0	0.00012581	1	96.745	74732000	750;6669	753	7206
A0A8C0S3M2	no	ADPELQLVAR	10	Acetyl (Protein N-term)	_(ac)ADPELQLVAR_	0	MULTI-MSMS	2	577.31422	1152.61389	1.2159	71.585	0.44021	1.4211E-14	0.00039549	1	115.49	54183000	5290	756	7230
A0A8C0S3M2	no	ADPELQLVAR	10	Acetyl (Protein N-term)	_(ac)ADPELQLVAR_	0	MULTI-MATCH	2	577.31422	1152.61389	4.4064	74.963	0.67759	0	NaN	0	NaN	5009200	5290	756	7235
A0A8C0THS5	no	ADPGIPPPPR	10	Unmodified	_ADPGIPPPPR_	0	MULTI-MSMS	2	508.779816	1015.54508	-0.68268	26.894	1.0544	3.5527E-15	0.051455	1	45.081	3377900	6013;6493	757	7239
A0A8C0THS5	no	ADPPYTHTIQK	11	Unmodified	_ADPPYTHTIQK_	0	MULTI-MSMS	2	635.824952	1269.63535	0.38223	16.666	0.71135	0	0.042329	1	45.022	12251000	6013;6493	759	7253
A0A8C0MVQ9	no	ADPQEAINCLMR	12	Unmodified	_ADPQEAINCLMR_	0	MULTI-MSMS	2	709.331761	1416.64897	-0.29373	67.927	1.1539	0	0.019382	1	50.452	37150000	1881	760	7271
A0A8I3NW16	no	ADPSLNPEQLK	11	Unmodified	_ADPSLNPEQLK_	0	MULTI-MSMS	2	606.31696	1210.61937	0.015027	37.214	1.0534	-7.1054E-15	0.0019729	1	85.764	55751000	853	762	7285
A0A8I3NVV9	no	ADPWQECMDYAVTLAR	16	Acetyl (Protein N-term)	_(ac)ADPWQECMDYAVTLAR_	0	MULTI-MSMS	2	984.434943	1966.85533	-1.7451	105.01	0.74703	0	8.1571E-06	1	111.39	35609000	2074	764	7308
A0A8I3PZF8	no	ADPYIEITGAEGK	13	Unmodified	_ADPYIEITGAEGK_	0	MULTI-MATCH	2	682.340632	1362.66671	-1.3802	51.718	0.44027	0	NaN	0	NaN	19373000	5488	765	7321
A0A8I3MS52	no	ADQAGNVIFR	10	Unmodified	_ADQAGNVIFR_	0	MULTI-MSMS	2	545.78563	1089.55671	0.21218	35.628	0.61222	0	0.0014851	1	102.46	165110000	907	766	7333
A0A8I3Q022	no	ADQDRLDLEER	11	Unmodified	_ADQDRLDLEER_	1	MULTI-MSMS	2	680.328587	1358.64262	1.2397	26.141	0.40751	3.5527E-15	0.017093	1	76.655	17680000	2103	767	7344
A0A8I3N6K0	no	ADQDSEAMKR	10	Unmodified	_ADQDSEAMKR_	1	MULTI-MSMS	2	575.761494	1149.50844	-1.1311	9.8481	0.2049	0	0.0036171	1	105.4	7255000	5438	768	7353
A0A8I3ME07	no	ADQELLMYSHDNIICGITSVAFSR	24	Unmodified	_ADQELLMYSHDNIICGITSVAFSR_	0	MULTI-MSMS	3	914.107155	2739.29964	-1.9507	98.089	0.39871	0	4.7405E-11	1	101.47	57079000	3970	769	7365
A0A8I3ME07	no	ADQELLMYSHDNIICGITSVAFSR	24	Unmodified	_ADQELLMYSHDNIICGITSVAFSR_	0	MULTI-MATCH	3	914.107155	2739.29964	-0.097299	99.855	0.23753	0	NaN	0	NaN	10613000	3970	769	7370
A0A8C0PFU1	no	ADQFEELQSIFK	12	Unmodified	_ADQFEELQSIFK_	0	MULTI-MSMS	2	727.861731	1453.70891	3.9052	92.75	0.50826	-1.4211E-14	0.00063037	1	94.692	17376000	3325	771	7381
A0A8P0T3V0	no	ADQFEYVMYGK	11	Unmodified	_ADQFEYVMYGK_	0	MULTI-MSMS	2	675.805371	1349.59619	-1.1076	62.101	0.60927	0	0.0088013	1	64.297	54484000	6658	772	7394
A0A8C0MQ50	no	ADQLDYENFR	10	Unmodified	_ADQLDYENFR_	0	MULTI-MSMS	2	635.788566	1269.56258	-3.5469	51.239	0.71239	0	0.0068533	1	74.376	29608000	1686	773	7406
A0A8C0PWC0	no	ADQLTEEQIAEFK	13	Acetyl (Protein N-term)	_(ac)ADQLTEEQIAEFK_	0	MULTI-MSMS	2	782.380485	1562.74642	0.73312	84.19	1.629	0	1.4157E-06	5	173.71	2793000000	1302	774	7447
A0A8C0PWC0	no	ADQLTEEQIAEFK	13	Acetyl (Protein N-term)	_(ac)ADQLTEEQIAEFK_	0	MULTI-MSMS	2	782.380485	1562.74642	-2.6532	87.631	0.44366	0	0.0023461	1	63.944	18423000	1302	774	7448
A0A8C0PWC0	no	ADQLTEEQIAEFK	13	Acetyl (Protein N-term)	_(ac)ADQLTEEQIAEFK_	0	MSMS	2	782.380485	1562.74642	NaN	85.574	1	0	0.00016379	1	90.913		1302	774	7449
A0A8C0PWC0	no	ADQLTEEQIAEFK	13	Acetyl (Protein N-term)	_(ac)ADQLTEEQIAEFK_	0	MULTI-MATCH	2	782.380485	1562.74642	-1.6669	113.64	0.81255	0	NaN	0	NaN	1220300	1302	774	7476
A0A8C0PWC0	no	ADQLTEEQIAEFK	13	Acetyl (Protein N-term)	_(ac)ADQLTEEQIAEFK_	0	MULTI-MATCH	2	782.380485	1562.74642	-1.1725	112.41	1.1199	0	NaN	0	NaN	1793400	1302	774	7477
A0A8C0PWC0	no	ADQLTEEQIAEFK	13	Acetyl (Protein N-term)	_(ac)ADQLTEEQIAEFK_	0	MULTI-MATCH	2	782.380485	1562.74642	-1.6064	115.31	1.3564	0	NaN	0	NaN	860080	1302	774	7478
A0A8C0PWC0	no	ADQLTEEQIAEFK	13	Acetyl (Protein N-term)	_(ac)ADQLTEEQIAEFK_	0	MULTI-MATCH	2	782.380485	1562.74642	-0.48153	114.51	1.1061	0	NaN	0	NaN	992730	1302	774	7479
A0A8C0PWC0	no	ADQLTEEQIAEFK	13	Acetyl (Protein N-term),Deamidation (NQ)	_(ac)ADQ(de)LTEEQIAEFK_	0	MSMS	2	782.872493	1563.73043	NaN	86.907	1	0	0.026975	1	55.401		1302	774	7490
A0A8C0S0M4	no	ADQQLVEIDKK	11	Unmodified	_ADQQLVEIDKK_	1	MULTI-MATCH	2	643.851167	1285.68778	-1.5597	20.525	0.33946	0	NaN	0	NaN	1793700	536	776	7506
A0A8I3RZY6	no	ADQQYECVAEIGEGAYGK	18	Unmodified	_ADQQYECVAEIGEGAYGK_	0	MULTI-MSMS	2	994.438737	1986.86292	-0.29354	62.373	0.67752	-7.1054E-15	6.6543E-15	1	165.51	41863000	5894	777	7514
A0A8I3Q6L5	no	ADQVDTQQLMR	11	Unmodified	_ADQVDTQQLMR_	0	MULTI-MSMS	2	652.816801	1303.61905	-0.76932	35.081	0.50889	0	0.00014365	1	196.99	223450000	5401	779	7532
A0A8I3Q6L5	no	ADQVDTQQLMR	11	Oxidation (M)	_ADQVDTQQLM(ox)R_	0	MULTI-MSMS	2	660.814258	1319.61396	-0.32661	22.887	0.71394	0	0.037448	1	63.184	6554200	5401	779	7541
A0A8I3PAK3	no	ADQWNVNYVETSAK	14	Unmodified	_ADQWNVNYVETSAK_	0	MULTI-MATCH	2	812.883726	1623.7529	5.6198	54.042	0.84944	0	NaN	0	NaN	123420000	981	780	7562
A0A8I3N3W6	no	ADRDESSPYAAMLAAQDVAQR	21	Unmodified	_ADRDESSPYAAMLAAQDVAQR_	1	MULTI-MSMS	3	755.690329	2264.04916	-0.17483	67.417	1.394	0	8.3448E-08	3	104.95	469510000	695	781	7576
A0A8I3N3W6	no	ADRDESSPYAAMLAAQDVAQR	21	Unmodified	_ADRDESSPYAAMLAAQDVAQR_	1	MULTI-MSMS	2	1133.03186	2264.04916	0.80128	67.512	0.7144	0	0.015738	1	40.025	11010000	695	781	7577
A0A8C0PMB6	no	ADRDSNEEEEEK	12	Unmodified	_ADRDSNEEEEEK_	1	MULTI-MSMS	2	725.800056	1449.58556	-0.67574	8.7452	0.22722	0	0.0020468	1	99.283	2563100	4218;6501	782	7589
A0A8I3PLL4	no	ADSDLDYIQYR	11	Unmodified	_ADSDLDYIQYR_	0	MULTI-SECPEP	2	679.814781	1357.61501	-1.6021	55.773	0.37524	0	0.052157	1	64.711	4117000	4382	785	7598
A0A8I3S182	no	ADSGCEAPQGQDR	13	Acetyl (Protein N-term)	_(ac)ADSGCEAPQGQDR_	0	MULTI-MSMS	2	716.791512	1431.56847	-0.62718	18.996	0.57675	0	6.6858E-05	1	113.63	28686000	4541	786	7608
A0A8I3Q5E6	no	ADSLEVQQMK	10	Unmodified	_ADSLEVQQMK_	0	MSMS	2	574.784438	1147.55432	NaN	27.692	1	0	0.032738	1	54.712		3727	789	7625
A0A8C0SVY4	no	ADSPSIDYAELLR	13	Unmodified	_ADSPSIDYAELLR_	0	MULTI-MSMS	2	725.364638	1448.71472	-0.46321	77.522	0.37385	1.4211E-14	0.0065633	1	60.598	48625000	5676	790	7626
A0A8C0QA20	no	ADSPTFPYLNTLLR	14	Unmodified	_ADSPTFPYLNTLLR_	0	MULTI-MSMS	2	804.42503	1606.83551	-3.2882	95.209	0.68122	0	0.0042306	1	62.408	57464000	4636	792	7634
A0A8P0N9G2	no	ADSRDPASDQMK	12	Acetyl (Protein N-term)	_(ac)ADSRDPASDQMK_	1	MULTI-MSMS	2	681.801348	1361.58814	-1.0389	18.251	0.71054	0	0.00028619	3	99.5	25726000	180	794	7647
A0A8C0NWV8	no	ADSWVEKEEPAPSN	14	Unmodified	_ADSWVEKEEPAPSN_	1	MULTI-MSMS	2	779.854635	1557.69472	0.11422	36.367	0.61078	0	0.058842	1	51.359	86777000	3255;6475	798	7683
A0A8P0T268	no	ADTEALIHAR	10	Unmodified	_ADTEALIHAR_	0	MULTI-MSMS	2	548.790912	1095.56727	-0.19326	20.161	0.64474	0	0.00043517	1	136.75	12322000	6548;2372	800	7701
A0A8C0SF08	no	ADTLDPALLRPGR	13	Unmodified	_ADTLDPALLRPGR_	1	MULTI-MSMS	3	465.596531	1393.76776	0.33879	46.538	1.2565	0	0.0005445	1	85.522	10900000	5443	801	7718
A0A8C0SF08	no	ADTLDPALLRPGR	13	Unmodified	_ADTLDPALLRPGR_	1	MULTI-SECPEP	2	697.891158	1393.76776	0.27171	46.555	1.0862	0	0.01292	1	104.05	17975000	5443	801	7719
A0A8C0M3Q5	no	ADTLTLEER	9	Unmodified	_ADTLTLEER_	0	MULTI-MSMS	2	524.269478	1046.5244	0.60846	31.752	1.039	-3.5527E-15	0.0020682	2	108.74	35041000	591	802	7733
A0A8C0M3Q5	no	ADTLTLEER	9	Unmodified	_ADTLTLEER_	0	MULTI-MATCH	2	524.269478	1046.5244	-2.8511	30.822	0.16917	0	NaN	0	NaN	701270	591	802	7741
A0A8C0YWH0	no	ADTLTPEECQQFK	13	Unmodified	_ADTLTPEECQQFK_	0	MULTI-MSMS	2	783.858863	1565.70317	-0.38411	37.834	0.9853	0	2.4067E-05	2	150.27	266920000	2843	803	7749
A0A8C0YWH0	no	ADTLTPEECQQFKK	14	Unmodified	_ADTLTPEECQQFKK_	1	MULTI-MSMS	2	847.906344	1693.79814	-1.9905	26.801	0.88384	0	0.0097267	1	65.5	7640600	2843	804	7760
A0A8C0SJR7	no	ADTQTYQPYNK	11	Unmodified	_ADTQTYQPYNK_	0	MULTI-MSMS	2	664.809499	1327.60444	-0.51789	19.23	1.4596	0	0.00083771	2	100.98	86394000	5512	806	7778
A0A8C0SJR7	no	ADTQTYQPYNKDWIK	15	Unmodified	_ADTQTYQPYNKDWIK_	1	MULTI-MSMS	2	935.95214	1869.88973	0.073908	47.019	0.61225	-7.1054E-15	0.00033753	1	109.72	17636000	5512	807	7794
A0A8C0PKK8	no	ADTSLNNCEGAAGSTSEK	18	Unmodified	_ADTSLNNCEGAAGSTSEK_	0	MULTI-MSMS	2	906.389244	1810.76393	-1.3888	17.29	0.23869	-3.5527E-15	6.813E-27	1	206.18	15930000	4171	808	7805
A0A8I3RWH7	no	ADTSQEICSPR	11	Unmodified	_ADTSQEICSPR_	0	MSMS	2	632.285334	1262.55611	NaN	16.936	1	0	0.032046	1	51.436		5965	809	7815
A0A8I3RZ00	no	ADTTTPTTSAITASR	15	Unmodified	_ADTTTPTTSAITASR_	0	MSMS	2	747.375734	1492.73692	NaN	27.852	1	0	0.016985	1	51.727		3989	812	7826
A0A8I3QRJ1	no	ADVAAAFPGLGTDQVSVLVPGKEELNTVK	29	Unmodified	_ADVAAAFPGLGTDQVSVLVPGKEELNTVK_	1	MULTI-MSMS	3	975.857111	2924.5495	0.15473	88.185	0.44117	0	4.7973E-05	1	48.76	35628000	445	813	7832
A0A8C0NH72	no	ADVEDGEEPCAVSSHSGSAGSK	22	Acetyl (Protein N-term)	_(ac)ADVEDGEEPCAVSSHSGSAGSK_	0	MULTI-MSMS	2	1109.46367	2216.91278	-0.11927	34.218	0.40527	7.1054E-15	1.1553E-06	1	94.339	14995000	2698	816	7860
A0A8C0NH72	no	ADVEDGEEPCAVSSHSGSAGSK	22	Acetyl (Protein N-term)	_(ac)ADVEDGEEPCAVSSHSGSAGSK_	0	MULTI-MATCH	2	1109.46367	2216.91278	-2.6422	33.423	0.27178	0	NaN	0	NaN	5258400	2698	816	7866
A0A8P0SD62	no	ADVIQATGDAICIFR	15	Unmodified	_ADVIQATGDAICIFR_	0	MULTI-MSMS	2	825.419422	1648.82429	-4.0987	87.884	0.88509	0	0.00095368	1	73.848	363690000	983	818	7872
A0A8P0TTV8	no	ADVLDLHEAGGEDFAMDEDGDESIHK	26	Acetyl (Protein N-term)	_(ac)ADVLDLHEAGGEDFAMDEDGDESIHK_	0	MULTI-MSMS	3	953.075014	2856.20321	-0.40402	83.237	3.5992	0	1.5865E-12	7	110.6	29649000	1107	819	7899
A0A8P0TTV8	no	ADVLDLHEAGGEDFAMDEDGDESIHK	26	Acetyl (Protein N-term)	_(ac)ADVLDLHEAGGEDFAMDEDGDESIHK_	0	MULTI-MSMS	3	953.075014	2856.20321	-0.67149	92.223	0.37297	0	3.8781E-06	1	67.478	17155000	1107	819	7900
A0A8P0TTV8	no	ADVLDLHEAGGEDFAMDEDGDESIHK	26	Acetyl (Protein N-term)	_(ac)ADVLDLHEAGGEDFAMDEDGDESIHK_	0	MSMS	3	953.075014	2856.20321	NaN	85.014	1	0	6.637E-10	1	85.376		1107	819	7901
A0A8P0TTV8	no	ADVLDLHEAGGEDFAMDEDGDESIHK	26	Acetyl (Protein N-term)	_(ac)ADVLDLHEAGGEDFAMDEDGDESIHK_	0	MSMS	3	953.075014	2856.20321	NaN	86.696	1	0	1.4035E-05	1	62.605		1107	819	7902
A0A8P0TTV8	no	ADVLDLHEAGGEDFAMDEDGDESIHK	26	Acetyl (Protein N-term)	_(ac)ADVLDLHEAGGEDFAMDEDGDESIHK_	0	MULTI-MATCH	3	953.075014	2856.20321	-0.83919	90.371	0.20335	0	NaN	0	NaN	8929000	1107	819	7927
A0A8P0TTV8	no	ADVLDLHEAGGEDFAMDEDGDESIHK	26	Acetyl (Protein N-term),Oxidation (M)	_(ac)ADVLDLHEAGGEDFAM(ox)DEDGDESIHK_	0	MULTI-MSMS	3	958.406652	2872.19813	0.3444	74.06	0.40592	0	1.6538E-05	1	53.281	12536000	1107	819	7930
A0A8C0STX4	no	ADVLFIAPR	9	Unmodified	_ADVLFIAPR_	0	MULTI-MSMS	2	501.292559	1000.57057	0.82803	56.547	0.67965	-7.1054E-15	0.005477	1	89.142	10301000	5647	820	7937
A0A8C0PHV3	no	ADVLSVLR	8	Acetyl (Protein N-term)	_(ac)ADVLSVLR_	0	MULTI-MSMS	2	457.768917	913.523281	0.010633	92.937	0.43873	0	0.0028939	1	150.17	17236000	4064	821	7950
O46550	no	ADVQLCMDDDAYSR	14	Unmodified	_ADVQLCMDDDAYSR_	0	MULTI-MSMS	2	829.842887	1657.67122	-0.31469	53.414	1.3595	0	0.00072974	2	84.605	23667000	179	823	7970
O46550	no	ADVQLCMDDDAYSR	14	Unmodified	_ADVQLCMDDDAYSR_	0	MULTI-SECPEP	2	829.842887	1657.67122	-1.6515	54.69	1.4253	0	0.049474	1	56.087	9138600	179	823	7971
A0A8C0Q5M8	no	ADVQSIIGLQR	11	Unmodified	_ADVQSIIGLQR_	0	MULTI-MSMS	2	600.340769	1198.66699	-1.2512	58.388	3.0262	-7.1054E-15	0.00016416	1	132.01	112150000	437;4550	824	7989
A0A8I3S6F7	no	ADVVESWIGEK	11	Unmodified	_ADVVESWIGEK_	0	MULTI-MSMS	2	616.81151	1231.60847	2.5006	63.123	0.64715	-7.1054E-15	0.060396	1	39.937	24725000	6594;6533	826	7997
A0A8I3PI35	no	ADWLTHYWMPR	11	Unmodified	_ADWLTHYWMPR_	0	MULTI-MSMS	2	738.348071	1474.68159	3.3232	79.295	0.34022	0	0.00039242	1	119.07	58350000	5077	827	7999
A0A8C0PM55	no	ADYAQLLEDMQNAFR	15	Unmodified	_ADYAQLLEDMQNAFR_	0	MULTI-MSMS	2	892.917243	1783.81993	-1.9521	104.47	0.44218	0	9.8265E-10	4	181.31	52829000	4216	829	8010
A0A8I3SCB6	no	ADYTSHLR	8	Unmodified	_ADYTSHLR_	0	MULTI-MSMS	2	481.738148	961.461744	-0.16259	16.025	0.23779	0	0.0056013	1	149.48	26923000	3764	831	8029
A0A8C0MXS4	no	AEAAEQAALAANQESNIAR	19	Deamidation (NQ)	_AEAAEQAALAANQESN(de)IAR_	0	MULTI-MSMS	2	964.96905	1927.92355	-1.3215	56.183	1.1559	0	0.042288	1	44.616	5923600	1948	833	8041
A0A8I3Q3G4	no	AEAALDAVR	9	Acetyl (Protein N-term)	_(ac)AEAALDAVR_	0	MULTI-MSMS	2	479.253631	956.49271	0.054644	64.268	0.61122	0	0.00080895	1	114.89	7292900	5377	834	8051
A0A8C0YZF2	no	AEAALLLPQEAAAAEQR	17	Acetyl (Protein N-term)	_(ac)AEAALLLPQEAAAAEQR_	0	MULTI-MSMS	3	598.651252	1792.93193	0.2703	96.876	0.23786	0	0.00144	1	54.974	7963800	6234	835	8061
A0A8C0PA67	no	AEAAPPAEAGPGPAAPALPK	20	Unmodified	_AEAAPPAEAGPGPAAPALPK_	0	MULTI-MATCH	5	357.393516	1781.9312	2.6848	22.076	0.95121	0	NaN	0	NaN	20177000	3772	836	8067
A0A8C0RLT3	no	AEADQEVEQLK	11	Unmodified	_AEADQEVEQLK_	0	MSMS	2	630.309332	1258.60411	NaN	30.177	1	0	3.2824E-05	1	125.48		4587	837	8075
A0A8I3PZF7	no	AEAEAAAVHGAR	12	Unmodified	_AEAEAAAVHGAR_	0	MULTI-MSMS	2	576.791444	1151.56833	0.33708	11.928	0.41977	1.7764E-15	0.056494	1	39.305	5299100	1086	838	8088
A0A8P0PBZ5	no	AEAEAQAEELSFPR	14	Unmodified	_AEAEAQAEELSFPR_	0	MULTI-MSMS	2	774.370452	1546.72635	-1.532	52.929	0.68163	0	1.0966E-12	1	218.15	40734000	2979	839	8100
A0A8P0PBZ5	no	AEAEAQAEELSFPR	14	Unmodified	_AEAEAQAEELSFPR_	0	MULTI-MATCH	2	774.370452	1546.72635	-2.6269	53.975	0.23726	0	NaN	0	NaN	17125000	2979	839	8109
A0A8C0NTC7	no	AEAEEDCHSDTVR	13	Acetyl (Protein N-term)	_(ac)AEAEEDCHSDTVR_	0	MULTI-MSMS	2	780.815184	1559.61581	0.76596	19.322	0.44132	0	0.00024884	1	91.936	2595400	3034	840	8116
A0A8C0N883	no	AEAEILGTQETK	12	Unmodified	_AEAEILGTQETK_	0	MULTI-MSMS	2	645.332807	1288.65106	2.0463	27.674	0.88481	-3.5527E-15	0.0021197	1	76.302	13639000	2371	842	8125
A0A8P0N4L2	no	AEAELLQQQK	10	Unmodified	_AEAELLQQQK_	0	MULTI-MSMS	2	579.311677	1156.6088	0.34841	22.87	0.5442	0	0.00091365	1	169.06	343120000	3945;5165;4205;6365	843	8136
A0A8I3PQS5	no	AEAGAGSATEFQFR	14	Unmodified	_AEAGAGSATEFQFR_	0	MULTI-MSMS	2	721.338955	1440.66336	-0.39406	47.034	3.5642	7.1054E-15	9.0865E-07	6	160.18	67539000	845	846	8176
A0A8I3PQS5	no	AEAGAGSATEFQFR	14	Unmodified	_AEAGAGSATEFQFR_	0	MULTI-MSMS	2	721.338955	1440.66336	1.2461	57.968	0.34326	7.1054E-15	0.048851	1	38.58	4830700	845	846	8177
A0A8I3PQS5	no	AEAGAGSATEFQFR	14	Unmodified	_AEAGAGSATEFQFR_	0	MULTI-MATCH	2	721.338955	1440.66336	5.8886	50.699	0.40707	0	NaN	0	NaN	15416000	845	846	8197
A0A8P0T542	no	AEAGVPAEFSIWTR	14	Unmodified	_AEAGVPAEFSIWTR_	0	MULTI-MSMS	2	767.388448	1532.76234	0.77057	81.926	1.3263	0	0.00015026	2	99.522	349850000	6595;2676	849	8211
A0A8C0QJD0	no	AEAIVYGHGSGR	12	Unmodified	_AEAIVYGHGSGR_	0	MULTI-MSMS	2	608.807094	1215.59963	-1.1704	14.804	0.16904	0	0.00031453	1	110.38	9391900	4697	850	8219
A0A8I3S2W4	no	AEALASAIASTK	12	Unmodified	_AEALASAIASTK_	0	MULTI-MSMS	2	566.814053	1131.61355	1.2626	35.34	0.67982	0	0.0061155	1	63.408	26749000	5829	851	8232
A0A8C0SX61	no	AEALLSHAPR	10	Unmodified	_AEALLSHAPR_	0	MULTI-MSMS	2	532.795998	1063.57744	1.9511	18.014	0.27132	0	0.032752	1	50.834	1435100	5697	853	8240
A0A8I3N2W4	no	AEALMMPLVDQLENR	15	Unmodified	_AEALMMPLVDQLENR_	0	MULTI-MSMS	2	865.434215	1728.85388	-0.4351	91.797	0.88261	0	6.9243E-05	3	113.22	32175000	5191	854	8251
A0A8P0T982	no	AEAQLQELQVK	11	Unmodified	_AEAQLQELQVK_	0	MULTI-MSMS	2	628.845884	1255.67722	0.68073	37.426	0.5431	0	0.00012412	2	137.69	215140000	243	857	8273
A0A8I3N6K0	no	AEASQLGHK	9	Unmodified	_AEASQLGHK_	0	MULTI-SECPEP	2	470.745973	939.477394	0.41579	8.4299	0.13601	0	0.030733	1	98.458	4888500	5438	860	8283
A0A8I3PL23	no	AEASWDSAVHSCPQLSK	17	Unmodified	_AEASWDSAVHSCPQLSK_	0	MULTI-MSMS	2	936.930882	1871.84721	2.2752	42.723	0.44253	0	4.4913E-06	1	101.39	6385600	6491	862	8298
A0A8I3NCQ4	no	AEATGHQAGAGDGEWEECDIK	21	Unmodified	_AEATGHQAGAGDGEWEECDIK_	0	MULTI-MSMS	2	1115.96892	2229.92329	0.29873	33.953	0.67519	0	6.6201E-44	1	227.22	103540000	1441;6667	863	8307
A0A8C0QGH7	no	AEAVVAMLLTK	11	Unmodified	_AEAVVAMLLTK_	0	MULTI-MSMS	2	573.333567	1144.65258	0.064338	72.138	2.3411	0	0.00021372	3	125.48	484350000	4714	865	8333
A0A8C0QGH7	no	AEAVVAMLLTK	11	Unmodified	_AEAVVAMLLTK_	0	MULTI-MATCH	2	573.333567	1144.65258	2.0152	74.997	1.1196	0	NaN	0	NaN	7773100	4714	865	8342
A0A8C0YR77	no	AECEILMMVGLPAAGK	16	Unmodified	_AECEILMMVGLPAAGK_	0	MULTI-MSMS	2	845.422261	1688.82997	-1.0051	92.009	0.47363	0	0.0061878	2	51.979	10973000	5274	867	8346
A0A8P0NER3	no	AECERPTGTEALGTEGTEPSETEEYFPETPSR	32	Unmodified	_AECERPTGTEALGTEGTEPSETEEYFPETPSR_	1	MULTI-MSMS	3	1186.5214	3556.54238	0.47084	60.735	0.78118	-7.1054E-15	2.9979E-06	2	50.464	74074000	347	868	8354
A0A8I3QAG1	no	AECLEELGCLVESYGMNVCQPTPGK	25	Unmodified	_AECLEELGCLVESYGMNVCQPTPGK_	0	MULTI-MSMS	3	947.756917	2840.24892	-1.1421	100.23	0.44193	0	2.481E-05	2	52.321	34854000	4164	869	8366
A0A8I3N8L3	no	AECRPAASENYMR	13	Unmodified	_AECRPAASENYMR_	1	MULTI-MSMS	2	777.843024	1553.6715	-2.3651	16.939	0.30435	0	0.0006358	1	113.22	6240100	3759	870	8377
A0A8P0ST92	no	AECTAEQCYK	10	Unmodified	_AECTAEQCYK_	0	MULTI-MATCH	2	630.255188	1258.49582	0.83773	14.634	0.13735	0	NaN	0	NaN	2353100	1518	871	8389
A0A8I3N4G0	no	AEDDQPLPGVLLSLSGGVFR	20	Unmodified	_AEDDQPLPGVLLSLSGGVFR_	0	MULTI-MSMS	3	690.700383	2069.07932	-0.20756	104.59	1.0201	0	0.0056513	1	35.389	13529000	2978	872	8398
A0A8P0NFD4	no	AEDELLDLQDK	11	Unmodified	_AEDELLDLQDK_	0	MULTI-MSMS	2	644.81699	1287.61943	-0.97028	55.136	0.44061	0	0.00053134	1	114.4	31017000	4381	873	8410
A0A8I3RV92	no	AEDFTPVFMAPPVHYPR	17	Unmodified	_AEDFTPVFMAPPVHYPR_	0	MULTI-MSMS	3	658.657461	1972.95055	-0.91861	74.293	1.3876	-1.4211E-14	0.032532	2	27.85	11198000	4612	875	8424
A0A8P0TGA1	no	AEDGAAPSPSGETPK	15	Unmodified	_AEDGAAPSPSGETPK_	0	MULTI-MSMS	2	707.328253	1412.64195	-2.8793	15.751	0.71299	0	5.0845E-05	1	120.03	32945000	1114	876	8436
Q6TEQ7	no	AEDGSVIDYELIDQDAR	17	Unmodified	_AEDGSVIDYELIDQDAR_	0	MULTI-MSMS	2	954.944709	1907.87487	1.2997	72.412	0.30615	0	6.7207E-05	1	87.719	11192000	287	878	8459
Q6TEQ7	no	AEDGSVIDYELIDQDAR	17	Unmodified	_AEDGSVIDYELIDQDAR_	0	MULTI-MSMS	2	954.944709	1907.87487	0.46605	73.97	2.8498	0	7.505E-17	5	189.3	5064700000	287	878	8460
Q6TEQ7	no	AEDGSVIDYELIDQDAR	17	Unmodified	_AEDGSVIDYELIDQDAR_	0	MULTI-MSMS	2	954.944709	1907.87487	1.2004	76.751	1.0198	0	4.237E-06	3	107.37	70718000	287	878	8461
Q6TEQ7	no	AEDGSVIDYELIDQDAR	17	Unmodified	_AEDGSVIDYELIDQDAR_	0	MULTI-MATCH	2	954.944709	1907.87487	3.0828	113.98	0.20322	0	NaN	0	NaN	564550	287	878	8496
A0A8C0Z3X7	no	AEDIPQMDDAFSQTVK	16	Unmodified	_AEDIPQMDDAFSQTVK_	0	MULTI-MSMS	2	897.914366	1793.81418	-0.58413	68.595	1.0189	0	0.032335	1	38.178	284020000	2054	879	8498
A0A8I3PZ15	no	AEDLVLEK	8	Acetyl (Protein N-term)	_(ac)AEDLVLEK_	0	MULTI-MSMS	2	479.758215	957.501877	-0.08178	62.971	0.47642	0	0.0032966	1	119.27	30809000	6532	880	8506
A0A8C0M248	no	AEDMAELTCLNEASVLHNLR	20	Unmodified	_AEDMAELTCLNEASVLHNLR_	0	MULTI-MSMS	3	762.699948	2285.07802	-0.24209	81.644	0.54515	0	6.0649E-14	1	145.61	107160000	728	881	8517
A0A8C0QFQ6	no	AEDNADTLALVFEAPNQEK	19	Unmodified	_AEDNADTLALVFEAPNQEK_	0	MULTI-MSMS	2	1038.00002	2073.98548	-0.38167	83.016	0.64523	0	5.3692E-31	1	218.6	36792000	4703	882	8527
A0A8I3PDK7	no	AEDQHLVEMEDTLSK	15	Unmodified	_AEDQHLVEMEDTLSK_	0	MULTI-MSMS	2	872.906541	1743.79853	1.9208	52.993	0.20494	-7.1054E-15	6.6772E-05	1	105.19	13516000	4082	884	8546
A0A8C0NVQ5	no	AEDTISILPDDPR	13	Unmodified	_AEDTISILPDDPR_	0	MULTI-MSMS	2	721.362096	1440.70964	1.1839	59.883	0.74846	0	0.0012974	1	78.488	12722000	3220	885	8556
A0A8C0N984	no	AEDVDALLLGMASQIAER	18	Unmodified	_AEDVDALLLGMASQIAER_	0	MULTI-MSMS	3	634.659419	1900.95643	-1.0714	91.564	0.74619	0	0.057567	1	16.123	13347000	320	886	8563
A0A8I3MEB5	no	AEDYEVVK	8	Unmodified	_AEDYEVVK_	0	MULTI-MSMS	2	476.73474	951.454927	4.348	21.936	0.61271	0	0.0094603	1	98.299	6811200	2772;2878	888	8577
A0A8P0N7N2	no	AEDYGEHHLAVLTNLGDVQVVSLPLLKPQVR	31	Unmodified	_AEDYGEHHLAVLTNLGDVQVVSLPLLKPQVR_	1	MULTI-SECPEP	6	569.313241	3409.83579	0.28057	89.262	0.40667	0	0.059411	1	19.597	9540800	1068	889	8579
A0A8P0SW23	no	AEEDEILNR	9	Unmodified	_AEEDEILNR_	0	MULTI-MSMS	2	544.76456	1087.51457	2.0819	31.792	0.63264	0	0.0029498	1	101.6	24694000	192	893	8594
A0A8I3S667	no	AEEDKIPLLVVGNK	14	Unmodified	_AEEDKIPLLVVGNK_	1	MULTI-MSMS	2	762.935231	1523.85591	1.1132	53.405	0.57745	0	0.011199	1	70.675	12427000	5117	894	8602
A0A8I3N1J1	no	AEEDKLEQIK	10	Unmodified	_AEEDKLEQIK_	1	MULTI-MSMS	2	601.816793	1201.61903	2.0498	18.781	0.44166	0	0.0070314	1	103.01	10104000	4308	895	8606
A0A8I3Q022	no	AEEDTQFNYHR	11	Unmodified	_AEEDTQFNYHR_	0	MULTI-MSMS	2	705.307655	1408.60076	0.89756	21.746	0.57846	0	0.00023872	2	124.23	7972000	2103	897	8627
A0A8C0M9E2	no	AEEDVEPECIMQK	13	Unmodified	_AEEDVEPECIMQK_	0	MULTI-MSMS	2	789.344731	1576.67491	-1.0699	44.576	0.74769	0	0.0011149	1	81.017	238310000	1042;4855	898	8640
A0A8C0M9E2	no	AEEDVEPECIMQK	13	Oxidation (M)	_AEEDVEPECIM(ox)QK_	0	MULTI-MSMS	2	797.342188	1592.66982	-0.36321	31.178	0.81609	0	0.0054453	2	77.677	3576500	1042;4855	898	8646
A0A8P0SGA5	no	AEEEGQTENSLPTK	14	Unmodified	_AEEEGQTENSLPTK_	0	MULTI-MSMS	2	766.857374	1531.7002	-0.62249	18.067	0.47401	0	0.0021087	1	71.555	3741800	6523	899	8652
A0A8I3MIF7	no	AEEELEALR	9	Acetyl (Protein N-term)	_(ac)AEEELEALR_	0	MULTI-MSMS	2	551.274761	1100.53497	2.4943	75.322	0.68	0	0.015888	1	57.96	22746000	4465	900	8663
A0A8I3MIF7	no	AEEELEALRK	10	Acetyl (Protein N-term)	_(ac)AEEELEALRK_	1	MULTI-MSMS	2	615.322242	1228.62993	0.70789	57.755	0.5819	0	0.00039505	2	126.82	59024000	4465	901	8672
A0A8C0PZU4	no	AEEELSGDKVLESEQDK	17	Unmodified	_AEEELSGDKVLESEQDK_	1	MULTI-MATCH	2	953.449824	1904.8851	-3.7983	35.651	0.71391	0	NaN	0	NaN	17061000	1022	902	8682
A0A8I3MUT4	no	AEEGDAEESRK	11	Unmodified	_AEEGDAEESRK_	1	MULTI-MSMS	2	610.773113	1219.53167	-3.7461	8.2339	0.37245	0	0.010418	1	75.294	30014000	5625	905	8696
A0A8I3RTT6	no	AEEGIAAGGVMDVNTALQEVLK	22	Acetyl (Protein N-term),Oxidation (M)	_(ac)AEEGIAAGGVM(ox)DVNTALQEVLK_	0	MULTI-MSMS	3	758.382502	2272.12568	0.44826	108.08	0.47575	0	3.278E-12	1	118.37	128280000	1265	906	8711
A0A8I3RTT6	no	AEEGIAAGGVMDVNTALQEVLK	22	Acetyl (Protein N-term)	_(ac)AEEGIAAGGVMDVNTALQEVLK_	0	MULTI-MSMS	3	753.050864	2256.13076	-0.075597	110.8	9.6859	0	1.8348E-21	4	155.88	516800000	1265	906	8741
A0A8I3PDS8	no	AEEIEQEVAEDESR	14	Unmodified	_AEEIEQEVAEDESR_	0	MULTI-MSMS	2	817.363021	1632.71149	0.77204	43.682	0.34043	0	0.0002851	1	95.477	5608900	3337	908	8749
A0A8P0NYS4	no	AEEITIPADVTPER	14	Unmodified	_AEEITIPADVTPER_	0	MSMS	2	770.896303	1539.77805	NaN	54.67	1	0	0.0028925	1	66.267		2452	909	8760
A0A8P0NYS4	no	AEEITIPADVTPER	14	Unmodified	_AEEITIPADVTPER_	0	MSMS	2	770.896303	1539.77805	NaN	54.747	1	0	0.0010754	1	72.34		2452	909	8761
A0A8P0TUI6	no	AEEIWQQSVIGDYLAR	16	Unmodified	_AEEIWQQSVIGDYLAR_	0	MULTI-MSMS	2	939.47324	1876.93193	-1.925	93.57	0.37428	-1.4211E-14	2.9276E-07	1	147.71	28627000	5617	910	8765
E2RBS6	no	AEELFLWVPR	10	Unmodified	_AEELFLWVPR_	0	MULTI-MSMS	2	630.342781	1258.67101	-1.1909	92.222	0.64484	0	0.00044593	1	123.92	45718000	152	911	8773
A0A8P0TEN2	no	AEELGLPVLGVLR	13	Unmodified	_AEELGLPVLGVLR_	0	MULTI-MSMS	2	683.408652	1364.80275	2.5523	91.668	0.88382	0	0.00017574	2	99.815	27748000	6247	912	8786
A0A8C0MFG3	no	AEELSPKPLEQSDESPK	17	Unmodified	_AEELSPKPLEQSDESPK_	1	MULTI-MSMS	2	942.465278	1882.916	-0.50613	29.055	0.78152	0	0.022579	1	51.013	3555000	1295	914	8804
A0A8I3S0A8	no	AEEPTSSGNPGEHGSASTHKPIHFAK	26	Unmodified	_AEEPTSSGNPGEHGSASTHKPIHFAK_	1	MULTI-MSMS	6	446.383594	2672.25791	-0.079798	14.155	0.33936	0	0.0022096	1	36.079	57344000	1909	915	8813
A0A8I3NMK5	no	AEEQPQVELFVK	12	Acetyl (Protein N-term)	_(ac)AEEQPQVELFVK_	0	MULTI-MSMS	2	729.877382	1457.74021	0.51599	81.388	2.3365	0	0.0031917	2	63.283	680300000	822	916	8826
A0A8C0N883	no	AEESLEVSQVDAEQR	15	Unmodified	_AEESLEVSQVDAEQR_	0	MULTI-MSMS	2	845.399938	1688.78532	-2.2779	39.076	0.64561	0	0.0010959	1	72.958	5479700	2371	918	8839
A0A8C0P2D9	no	AEESQESSNSVLR	13	Unmodified	_AEESQESSNSVLR_	0	MULTI-MATCH	2	718.336609	1434.65867	-6.3242	17.912	0.64349	0	NaN	0	NaN	15260000	3178	919	8848
A0A8C0P2D9	no	AEESQESSNSVLR	13	Unmodified	_AEESQESSNSVLR_	0	MULTI-MATCH	2	718.336609	1434.65867	-1.4434	17.313	0.23869	0	NaN	0	NaN	6112600	3178	919	8849
A0A8C0PAT2	no	AEETCAPSVSYFK	13	Unmodified	_AEETCAPSVSYFK_	0	MULTI-MSMS	2	744.837399	1487.66025	-2.4026	47.285	0.51077	0	0.001561	1	74.841	6832800	279	920	8857
A0A8C0S4Y3	yes	AEEVSTLMK	9	Acetyl (Protein N-term)	_(ac)AEEVSTLMK_	0	MULTI-MSMS	2	525.262807	1048.51106	-0.021876	71.463	0.47426	0	0.00046883	1	157.86	53616000	5310	922	8869
A0A8I3S602	no	AEEVVVVAK	9	Acetyl (Protein N-term)	_(ac)AEEVVVVAK_	0	MULTI-MSMS	2	493.281857	984.549162	-0.47583	52.394	0.64638	0	0.0022625	1	94.302	7934600	6141	923	8881
A0A8I3S667	no	AEEWGVQYVETSAK	14	Unmodified	_AEEWGVQYVETSAK_	0	MULTI-MSMS	2	798.880652	1595.74675	-1.704	60.736	0.88391	0	1.1037E-06	1	156.71	43267000	5117	925	8902
A0A8C0NLL3	no	AEEYEFLTPMEEAPK	15	Unmodified	_AEEYEFLTPMEEAPK_	0	MULTI-MSMS	2	892.408385	1782.80222	-0.19985	75.599	2.0722	-1.4211E-14	3.6952E-07	3	150.33	1662700000	2882	926	8915
A0A8C0P9S0	no	AEFDPGQDTYQHPPK	15	Unmodified	_AEFDPGQDTYQHPPK_	0	MULTI-MSMS	2	865.394458	1728.77436	-0.015056	32.659	0.74844	-7.1054E-15	6.9178E-05	1	108.9	27453000	3754	928	8934
A0A8C0TT35	no	AEFEDQDDEAR	11	Unmodified	_AEFEDQDDEAR_	0	MULTI-MSMS	2	662.768028	1323.5215	0.47163	21.147	0.51087	0	0.00047468	1	116.3	13588000	5059	929	8952
A0A8I3MHD1	no	AEFEELCADLFER	13	Unmodified	_AEFEELCADLFER_	0	MULTI-MSMS	2	814.866688	1627.71882	-0.82958	91.957	1.0886	1.4211E-14	3.2846E-05	1	135.66	216630000	1093	930	8967
A0A8C0Q8X0	no	AEFEVHEVYAVDVLVSSGEGK	21	Unmodified	_AEFEVHEVYAVDVLVSSGEGK_	0	MULTI-MSMS	3	755.374224	2263.10084	1.4891	104.73	0.51168	0	0.022728	1	23.892	3982700	4613	931	9005
A0A8C0Q8X0	no	AEFEVHEVYAVDVLVSSGEGK	21	Unmodified	_AEFEVHEVYAVDVLVSSGEGK_	0	MULTI-MSMS	3	755.374224	2263.10084	1.5856	109.48	0.6782	0	0.014756	1	28.178	3212300	4613	931	9006
A0A8C0Q8X0	no	AEFEVHEVYAVDVLVSSGEGK	21	Unmodified	_AEFEVHEVYAVDVLVSSGEGK_	0	MULTI-MSMS	3	755.374224	2263.10084	0.59539	110.66	1.1224	0	0.029968	1	21.865	5490600	4613	931	9007
A0A8C0Q8X0	no	AEFEVHEVYAVDVLVSSGEGK	21	Unmodified	_AEFEVHEVYAVDVLVSSGEGK_	0	MULTI-MSMS	3	755.374224	2263.10084	-0.50176	112.05	3.8546	0	0.00015559	5	55.206	6087900	4613	931	9008
A0A8C0Q8X0	no	AEFEVHEVYAVDVLVSSGEGK	21	Unmodified	_AEFEVHEVYAVDVLVSSGEGK_	0	MULTI-MSMS	3	755.374224	2263.10084	-1.391	115.12	1.889	0	0.060006	1	13.455	1885300	4613	931	9009
A0A8C0Q8X0	no	AEFEVHEVYAVDVLVSSGEGK	21	Unmodified	_AEFEVHEVYAVDVLVSSGEGK_	0	MSMS	3	755.374224	2263.10084	NaN	111.41	1	0	0.06017	1	24.552		4613	931	9010
A0A8C0Q8X0	no	AEFEVHEVYAVDVLVSSGEGK	21	Unmodified	_AEFEVHEVYAVDVLVSSGEGK_	0	MSMS	3	755.374224	2263.10084	NaN	114.37	1	0	0.017964	1	35.973		4613	931	9011
A0A8C0Q8X0	no	AEFEVHEVYAVDVLVSSGEGK	21	Unmodified	_AEFEVHEVYAVDVLVSSGEGK_	0	MULTI-MATCH	3	755.374224	2263.10084	4.5972	105.24	0.50863	0	NaN	0	NaN	4500000	4613	931	9048
A0A7G3MIA6	no	AEFFEDVVPAVR	12	Unmodified	_AEFFEDVVPAVR_	0	MULTI-MSMS	2	689.853709	1377.69287	0.19964	77.348	0.91958	0	0.00070192	3	93.111	33554000	381	932	9057
A0A8P0P5V9	no	AEFFVAPVGVASK	13	Unmodified	_AEFFVAPVGVASK_	0	MULTI-MSMS	2	661.36117	1320.70779	0.2696	64.034	1.3595	0	0.0005779	2	89.403	560930000	521;6610	933	9072
A0A8P0P5V9	no	AEFFVAPVGVASK	13	Unmodified	_AEFFVAPVGVASK_	0	MULTI-MSMS	3	441.243206	1320.70779	-0.016817	64.02	0.5077	0	0.025493	1	37.366	8822200	521;6610	933	9073
A0A8I3NUR2	no	AEFGPPGPGPGSR	13	Unmodified	_AEFGPPGPGPGSR_	0	MULTI-MSMS	2	613.301644	1224.58874	0.27955	32.144	1.3458	-7.1054E-15	0.00058123	4	89.317	54565000	512	934	9094
A0A8C0SHQ3	no	AEFIFDWLR	9	Unmodified	_AEFIFDWLR_	0	MSMS	2	598.808574	1195.60259	NaN	100.5	1	0	0.015542	1	69.825		5441	935	9107
A0A8C0NLE2	no	AEFTSPPSLFK	11	Unmodified	_AEFTSPPSLFK_	0	MULTI-MSMS	2	612.318971	1222.62339	2.0643	64.017	1.6653	0	0.001417	1	91.584	352370000	2876	936	9118
A0A8I3PZJ7	no	AEFWLDLQPQAK	12	Unmodified	_AEFWLDLQPQAK_	0	MULTI-MSMS	2	723.374809	1444.73507	3.4957	81.982	0.88357	0	0.018686	1	51.092	23769000	265	937	9131
A0A8I3NBM4	no	AEGAAGQGRPESGAADHPGPK	21	Unmodified	_AEGAAGQGRPESGAADHPGPK_	1	MULTI-MSMS	3	653.980431	1958.91946	-0.96849	13.148	0.54232	1.7764E-15	8.6241E-05	1	64.723	7995200	5247	939	9142
A0A8I3PA25	no	AEGDTAGTAGPPGGTPAGDK	20	Unmodified	_AEGDTAGTAGPPGGTPAGDK_	0	MULTI-MSMS	2	863.897562	1725.78057	0.27361	17.083	0.71294	0	1.9052E-07	1	107.46	18052000	6486	941	9158
A0A8I3MMF8	no	AEGGEAVAASGAAAAATFGESGR	23	Unmodified	_AEGGEAVAASGAAAAATFGESGR_	0	MULTI-MSMS	3	669.98373	2006.92936	-0.66322	62.431	0.64355	0	1.9574E-05	2	66.041	22410000	4893	945	9191
A0A8C0P081	no	AEGHMVYLAR	10	Unmodified	_AEGHMVYLAR_	0	MULTI-MSMS	3	382.862331	1145.56516	0.39346	21.844	0.44309	0	0.043012	1	33.961	1756900	3386	946	9202
A0A8C0PDU9	no	AEGILDVFQTVK	12	Unmodified	_AEGILDVFQTVK_	0	MULTI-MSMS	2	660.36391	1318.71327	1.0687	85.254	0.60992	0	0.0060429	1	63.624	13961000	3906	947	9210
A0A8C0TBN7	yes	AEGNLEAVLNTLDR	14	Unmodified	_AEGNLEAVLNTLDR_	0	MULTI-MSMS	2	757.894094	1513.77364	1.3975	86.032	0.54442	0	0.052511	1	37.426	19487000	5913	948	9216
A0A8I3S4K1	no	AEGPAAGGGPAGAWLGR	17	Unmodified	_AEGPAAGGGPAGAWLGR_	0	MULTI-MSMS	2	747.876039	1493.73752	-0.54119	54.54	0.81598	0	0.0036514	1	54.267	11107000	1050	949	9229
A0A8I3NCQ4	no	AEGPEMAVDLPK	12	Unmodified	_AEGPEMAVDLPK_	0	MULTI-MSMS	2	628.813196	1255.61184	-2.507	50.247	0.81359	0	0.0060429	2	63.624	281600000	1441;6667	950	9242
A0A8I3NCQ4	no	AEGPEVDMNLPK	12	Unmodified	_AEGPEVDMNLPK_	0	MULTI-MSMS	2	650.316103	1298.61765	-0.35412	47.386	1.3597	-7.1054E-15	0.00026795	2	114.5	238910000	1441;6667	952	9273
A0A8I3NCQ4	no	AEGPEVDMNLPK	12	Oxidation (M)	_AEGPEVDM(ox)NLPK_	0	MULTI-MSMS	2	658.31356	1314.61257	-2.5224	32.079	0.51005	0	0.030249	1	61.353	13694000	1441;6667	952	9280
A0A8I3NCQ4	no	AEGPEVYMNLPEADVDISGHK	21	Unmodified	_AEGPEVYMNLPEADVDISGHK_	0	MULTI-MSMS	3	757.691447	2270.05251	0.17989	71.793	1.2887	0	0.00095969	1	43.823	172050000	1441;6667	953	9290
A0A8P0PM34	no	AEGPPIINVMFLK	13	Unmodified	_AEGPPIINVMFLK_	0	MSMS	2	714.899605	1427.78466	NaN	91.468	1	0	0.00077606	1	80.688		3932	954	9305
A0A8P0PM34	no	AEGPPIINVMFLK	13	Unmodified	_AEGPPIINVMFLK_	0	MSMS	2	714.899605	1427.78466	NaN	91.606	1	0	0.00036417	1	89.08		3932	954	9306
A0A8I3QBV9	no	AEGPQEWVFQECK	13	Unmodified	_AEGPQEWVFQECK_	0	MULTI-MSMS	2	804.361573	1606.70859	-0.80799	65.573	1.5293	0	2.3987E-05	4	150.46	36929000	2404	955	9318
A0A8I3PH30	no	AEGQVLVLDGR	11	Unmodified	_AEGQVLVLDGR_	0	MULTI-MSMS	2	578.81967	1155.62479	1.1	41.793	1.4964	0	0.0034063	2	77.379	201120000	333	957	9338
A0A8I3PH30	no	AEGQVLVLDGR	11	Unmodified	_AEGQVLVLDGR_	0	MULTI-MATCH	2	578.81967	1155.62479	1.552	43.581	0.51031	7.1054E-15	NaN	0	NaN	13169000	333	957	9344
A0A8I3PH30	no	AEGQVLVLDGR	11	Acetyl (Protein N-term)	_(ac)AEGQVLVLDGR_	0	MULTI-MSMS	2	599.824952	1197.63535	-0.21613	70.984	1.3578	0	8.9135E-05	2	130.98	486210000	333	957	9356
A0A8P0T6S6	no	AEGSDVANAVLDGADCIMLSGETAK	25	Unmodified	_AEGSDVANAVLDGADCIMLSGETAK_	0	MULTI-MSMS	3	832.052716	2493.13632	-0.36	98.497	1.3943	1.4211E-14	1.1749E-11	3	107.88	1720600000	5637;6498	958	9382
A0A8P0T6S6	no	AEGSDVANAVLDGADCIMLSGETAK	25	Unmodified	_AEGSDVANAVLDGADCIMLSGETAK_	0	MULTI-MSMS	2	1247.57544	2493.13632	-0.36719	98.492	0.27159	0	9.2946E-100	2	281.72	87879000	5637;6498	958	9383
A0A8C0MTH7	no	AEGSSNSVVHAETK	14	Unmodified	_AEGSSNSVVHAETK_	0	MULTI-MSMS	2	708.341694	1414.66884	0.33827	12.068	0.26468	0	9.7631E-05	1	122.7	2955500	1804	960	9416
A0A8C0RXE8	no	AEGTRPEGAQFLIPSTQAE	19	Unmodified	_AEGTRPEGAQFLIPSTQAE_	1	MULTI-MSMS	2	1001.49744	2000.98033	0.062337	61.84	0.67857	0	0.0020537	1	63.727	57308000	5224	961	9432
A0A8P0NRL9	no	AEGVIDGYADEK	12	Unmodified	_AEGVIDGYADEK_	0	MULTI-MSMS	2	633.796057	1265.57756	-3.1096	34.317	0.406	0	0.013654	1	55.721	16232000	5759	963	9441
A0A8I3NBF9	no	AEHDQLVLNYAK	12	Unmodified	_AEHDQLVLNYAK_	0	MULTI-MSMS	2	700.862066	1399.70958	1.3016	34.348	0.37205	0	2.9138E-05	1	178.46	53191000	4115	964	9452
A0A8C0PYW4	no	AEHGSPDVHSPSSQK	15	Unmodified	_AEHGSPDVHSPSSQK_	0	MULTI-MSMS	2	781.863325	1561.7121	0.68643	9.9733	0.34066	0	0.0011448	1	72.652	1540900	4434	965	9459
A0A8P0NUZ2	no	AEIDLVCELAK	11	Unmodified	_AEIDLVCELAK_	0	MULTI-MSMS	2	630.828846	1259.64314	-0.22436	70.425	0.64643	0	0.00065488	1	109.44	138970000	5605	966	9470
A0A8C0SRF0	no	AEIDYSDAPDEFRDPLMDTLMTDPVR	26	Unmodified	_AEIDYSDAPDEFRDPLMDTLMTDPVR_	1	MULTI-MSMS	3	1004.79156	3011.35285	1.2927	97.735	0.13663	0	2.2006E-05	1	54.656	11563000	5608	967	9477
A0A8C0NNJ7	no	AEIHAQPSDKER	12	Unmodified	_AEIHAQPSDKER_	1	MULTI-MSMS	2	690.846947	1379.67934	-1.5673	9.6438	0.20423	0	0.036473	1	61.353	11583000	2946	968	9481
A0A8C0YS41	no	AEIIEQDVYER	11	Unmodified	_AEIIEQDVYER_	0	MULTI-MSMS	2	682.838256	1363.66196	-2.0477	45.052	0.71202	0	0.034493	1	47.228	99164000	6188;3979	969	9494
A0A8C0P5W3	no	AEIISLCK	8	Unmodified	_AEIISLCK_	0	MULTI-MSMS	2	467.257328	932.500103	-0.18395	35.967	0.44135	0	0.054258	1	57.177	23345000	3602	973	9513
A0A8I3NID4	no	AEIITVSDGR	10	Unmodified	_AEIITVSDGR_	0	MSMS	2	530.785296	1059.55604	NaN	32.418	1	0	0.0035451	1	95.502		469	974	9526
A0A8C0T2T6	no	AEILALQQALK	11	Unmodified	_AEILALQQALK_	0	MULTI-MSMS	2	599.363713	1196.71287	0.86626	63.279	0.54549	7.1054E-15	0.0032674	1	78.192	9465700	3972	975	9537
A0A8I3PKJ4	no	AEIQELAMVPR	11	Unmodified	_AEIQELAMVPR_	0	MULTI-MSMS	2	628.837005	1255.65946	-4.0426	59.646	0.37423	0	0.00012959	3	136.57	13140000	2491	976	9549
A0A8C0P3R9	no	AEISCIDNK	9	Unmodified	_AEISCIDNK_	0	MULTI-MSMS	2	525.250231	1048.48591	0.3335	17.506	0.49903	0	0.04814	1	49.554	189000000	3517;3936	978	9565
A0A8P0T542	no	AEISCTDNQDGTCSVSYLPVLPGDYSILVK	30	Unmodified	_AEISCTDNQDGTCSVSYLPVLPGDYSILVK_	0	MULTI-MSMS	3	1101.19161	3300.55301	0.17853	99.008	0.5105	0	7.436E-09	1	67.47	167770000	6595;2676	979	9578
A0A8C0NRD9	no	AEISNAIDQYVTGTIGEDEDLIK	23	Unmodified	_AEISNAIDQYVTGTIGEDEDLIK_	0	MULTI-MSMS	3	832.078024	2493.21224	0.96782	100.78	0.61272	0	1.2253E-12	2	119.16	165070000	3057	980	9588
A0A8I3PDN0	no	AEITDAEGLGLK	12	Unmodified	_AEITDAEGLGLK_	0	MULTI-MSMS	2	608.824618	1215.63468	0.24835	50.61	0.47498	7.1054E-15	0.011886	1	57.348	16017000	3361	981	9600
A0A8C0P3R9	no	AEITFDDHK	9	Unmodified	_AEITFDDHK_	0	MULTI-MATCH	2	538.256371	1074.49819	-1.7908	19.438	0.47545	3.5527E-15	NaN	0	NaN	6814700	3517;3936	982	9614
A0A8C0P3R9	no	AEITFDDHKNGSCGVSYIAQEPGNYEVSIK	30	Deamidation (NQ)	_AEITFDDHKN(de)GSCGVSYIAQEPGNYEVSIK_	1	MULTI-MSMS	3	1110.51374	3328.5194	0.5511	71.025	0.57762	0	1.5284E-05	2	52.721	26531000	3517;3936	983	9618
A0A8I3NM74	no	AEKDEPGAWEETFK	14	Unmodified	_AEKDEPGAWEETFK_	1	MULTI-MSMS	2	818.87811	1635.74167	2.5599	46.432	0.64566	0	0.012165	1	69.815	7231000	1128;6425	986	9631
A0A8I3NM74	no	AEKDEPGAWEETFK	14	Unmodified	_AEKDEPGAWEETFK_	1	MULTI-SECPEP	2	818.87811	1635.74167	1.6663	45.43	0.16889	0	0.054387	1	83.045	6440100	1128;6425	986	9632
A0A8P0PFH2	no	AEKDQLEHSCAELK	14	Unmodified	_AEKDQLEHSCAELK_	1	MULTI-MATCH	2	829.396144	1656.77773	-0.30589	16.533	0.20241	0	NaN	0	NaN	5062100	993	987	9636
A0A8I3PGJ5	no	AEKENPGLTQDIIMK	15	Unmodified	_AEKENPGLTQDIIMK_	1	MULTI-MSMS	2	843.940187	1685.86582	-1.6243	39.5	0.4414	0	0.00090971	2	93.623	6299400	5272	988	9641
A0A8C0SW51	no	AEKENTPSEANLQEEEVR	18	Unmodified	_AEKENTPSEANLQEEEVR_	1	MULTI-MATCH	2	1036.99018	2071.96581	0.12674	28.583	0.40991	0	NaN	0	NaN	2884900	3732	989	9650
A0A8C0THX2	no	AELAITENK	9	Unmodified	_AELAITENK_	0	MULTI-MSMS	2	494.769114	987.523675	0.012207	21.963	0.40792	0	0.033151	1	56.729	2049500	5940	990	9654
A0A8C0PYH8	no	AELALSLLQETPR	13	Unmodified	_AELALSLLQETPR_	0	MSMS	2	720.906473	1439.79839	NaN	78.35	1	0	0.0077714	1	58.829		4425	991	9662
A0A8C0TS00	no	AELATEEFLPVTPILEGFVILR	22	Unmodified	_AELATEEFLPVTPILEGFVILR_	0	MULTI-MATCH	3	819.792831	2456.35666	-2.0471	111.38	0.1707	0	NaN	0	NaN	11838000	6130	992	9669
A0A8P0P220	no	AELDNELMEGK	11	Unmodified	_AELDNELMEGK_	0	MULTI-MSMS	2	624.79246	1247.57037	-0.51434	44.694	0.57715	0	0.044832	1	44.318	24877000	6628	994	9680
A0A8C0QJA2	no	AELDQLLSGFGLDDPGSPLQDMTDAPGK	28	Unmodified	_AELDQLLSGFGLDDPGSPLQDMTDAPGK_	0	MULTI-MATCH	3	963.127049	2886.35932	-0.66316	108.42	0.44342	0	NaN	0	NaN	4068000	4667	995	9692
A0A8C0T149	no	AELFTQSCADLDK	13	Unmodified	_AELFTQSCADLDK_	0	MULTI-MSMS	2	749.348131	1496.68171	-0.8287	50.874	0.88101	0	2.7408E-05	1	138.25	114680000	5764	998	9713
A0A8C0T149	no	AELFTQSCADLDK	13	Unmodified	_AELFTQSCADLDK_	0	MULTI-MSMS	2	749.348131	1496.68171	2.276	51.909	0.54185	0	0.00094309	1	83.397	13069000	5764	998	9714
A0A8I3RUJ1	no	AELGAGGDSHR	11	Acetyl (Protein N-term)	_(ac)AELGAGGDSHR_	0	MULTI-MSMS	2	556.259976	1110.5054	-0.18652	17.947	0.47359	0	9.3714E-05	1	148.69	73434000	764	1001	9731
A0A8I3NYN3	no	AELGTGDSPSQSPPIK	16	Unmodified	_AELGTGDSPSQSPPIK_	0	MULTI-MSMS	2	792.399209	1582.78387	-1.3506	32.194	0.84878	0	1.571E-05	2	103.88	27542000	5101	1002	9743
A0A8C0MFG3	no	AELHPVELKPFQDYR	15	Unmodified	_AELHPVELKPFQDYR_	1	MULTI-MSMS	4	461.244072	1840.94718	-1.8444	51.051	0.61086	0	0.0012674	2	64.52	80144000	1295	1003	9756
A0A8P0T0S7	no	AELIQYQK	8	Unmodified	_AELIQYQK_	0	MSMS	2	496.7742	991.533846	NaN	26.852	1	0	0.034056	1	71.141		4695	1004	9767
A0A8I3P212	no	AELIVQPELK	10	Unmodified	_AELIVQPELK_	0	MULTI-MSMS	2	570.337164	1138.65977	0.10234	48.901	1.4602	0	0.0011994	3	107.15	101270000	6467	1005	9777
A0A8P0SBB2	no	AELLDHAVLLQVIK	14	Unmodified	_AELLDHAVLLQVIK_	0	MULTI-MATCH	2	781.469241	1560.92393	-1.2778	76.643	0.40679	0	NaN	0	NaN	6832000	1588	1006	9790
A0A8I3RY44	no	AELLDNEKPAAVVAPITTGYTVK	23	Unmodified	_AELLDNEKPAAVVAPITTGYTVK_	1	MULTI-MSMS	3	800.772207	2399.29479	0.33083	65.295	0.50984	0	0.0009516	1	41.446	25368000	595	1007	9795
A0A8C0M248	no	AELLLEPCSNYR	12	Unmodified	_AELLLEPCSNYR_	0	MULTI-MSMS	2	732.861209	1463.70786	0.19435	56.072	1.1238	-7.1054E-15	0.00043809	2	98.943	53251000	728	1008	9810
A0A8C0LX14	no	AELLQGGDLLR	11	Unmodified	_AELLQGGDLLR_	0	MULTI-MSMS	2	592.83532	1183.65609	-2.4289	60.961	0.4071	7.1054E-15	0.0031039	1	79.148	17236000	539	1009	9822
A0A8I3P4D4	no	AELLSLTQMER	11	Unmodified	_AELLSLTQMER_	0	MULTI-MATCH	2	645.839745	1289.66494	-1.4092	65.735	0.37394	0	NaN	0	NaN	8528300	3676	1010	9835
A0A8C0MWR6	no	AELLVSTVGPEECVVPFLTRPK	22	Unmodified	_AELLVSTVGPEECVVPFLTRPK_	1	MULTI-MSMS	3	814.441804	2440.30358	-0.07925	87.861	1.1904	1.4211E-14	0.00027067	5	49.106	168470000	1443	1011	9843
A0A8I3S7X5	no	AELMEISEDK	10	Unmodified	_AELMEISEDK_	0	MULTI-MSMS	2	582.776279	1163.538	-0.19271	39.369	0.44209	0	0.0069952	1	74.173	9056600	1675	1012	9849
A0A8I3S7X5	no	AELMEISEDKTK	12	Unmodified	_AELMEISEDKTK_	1	MULTI-MSMS	2	697.3476	1392.68065	0.16027	28.413	0.68184	0	0.00043164	1	128.81	42710000	1675	1013	9858
A0A8I3S7X5	no	AELMEISEDKTK	12	Unmodified	_AELMEISEDKTK_	1	MULTI-MATCH	2	697.3476	1392.68065	-2.0843	29.971	0.33895	0	NaN	0	NaN	7485300	1675	1013	9865
A0A8C0NSF7	no	AELNPWPEYINTR	13	Unmodified	_AELNPWPEYINTR_	0	MULTI-MSMS	2	801.89918	1601.78381	2.9043	73.416	1.661	0	0.0013562	2	77.674	97124000	3097	1016	9876
A0A8C0Z0H6	no	AELQAQLAALNTR	13	Unmodified	_AELQAQLAALNTR_	0	MULTI-MSMS	2	699.888615	1397.76268	0.48653	56.683	0.6455	7.1054E-15	0.0011096	1	81.09	6498400	3827	1018	9890
A0A8I3MHY7	no	AELQASDHR	9	Unmodified	_AELQASDHR_	0	MULTI-MSMS	2	513.751787	1025.48902	-0.43899	10.018	0.33973	0	0.011844	1	73.616	22733000	2869	1019	9904
A0A8I3RWA0	no	AELQQEVEK	9	Unmodified	_AELQQEVEK_	0	MULTI-MSMS	2	537.277303	1072.54005	1.8581	17.05	0.37375	0	0.0041002	1	95.531	8693700	5044	1021	9916
A0A8C0SD27	no	AELRDDPIISTHLAK	15	Unmodified	_AELRDDPIISTHLAK_	1	MULTI-MSMS	2	839.959768	1677.90498	-0.48092	35.063	0.37349	0	1.0511E-05	1	147.7	50782000	5409	1022	9928
A0A8P0TM99	no	AELSHVQK	8	Acetyl (Protein N-term)	_(ac)AELSHVQK_	0	MULTI-MSMS	2	477.256174	952.497795	0.053526	19.042	0.47512	0	0.0030058	1	136.11	6258400	5967	1023	9938
A0A8I3S556	no	AELSQTQAEQAAQK	14	Unmodified	_AELSQTQAEQAAQK_	0	MULTI-MSMS	2	751.875901	1501.73725	2.1536	19.645	0.54342	0	6.5075E-05	1	128.97	5271400	1951;6279	1024	9949
A0A8C0TH25	no	AELSQTQAEQAAQLSSMQQVVR	22	Unmodified	_AELSQTQAEQAAQLSSMQQVVR_	0	MULTI-MSMS	3	801.735939	2402.18599	0.63733	67.944	0.40747	0	0.012976	1	28.411	14047000	5953	1025	9960
A0A8P0SRP4	no	AELTTLLEQWEK	12	Unmodified	_AELTTLLEQWEK_	0	MULTI-SECPEP	2	730.885207	1459.75586	0.5805	93.31	0.95124	0	0.012495	1	82.417	172810000	6482	1027	9973
A0A8C0NEA2	no	AELVCLSGPHLVSGAEGSEGAGPDSEPCLPPEEQPR	36	Unmodified	_AELVCLSGPHLVSGAEGSEGAGPDSEPCLPPEEQPR_	0	MULTI-MSMS	3	1243.57708	3727.7094	-0.40351	70.792	0.54379	0	0.0019085	1	31.368	17307000	2594	1028	9986
A0A8I3S0A8	no	AELVPLAEELSCSVCLEPFK	20	Acetyl (Protein N-term)	_(ac)AELVPLAEELSCSVCLEPFK_	0	MULTI-MSMS	3	778.384967	2332.13307	-0.26103	112.12	0.30613	-1.4211E-14	8.2464E-05	1	68.49	30027000	1909	1029	9998
A0A8I3P799	no	AELVQGQSAPVGMK	14	Acetyl (Protein N-term)	_(ac)AELVQGQSAPVGMK_	0	MULTI-MSMS	2	728.876859	1455.73916	2.3832	63.279	0.91904	-7.1054E-15	7.3317E-05	1	101.93	64357000	2268	1031	10012
A0A8C0TA90	no	AELVSISSSEDEGNLR	16	Unmodified	_AELVSISSSEDEGNLR_	0	MSMS	2	853.415588	1704.81662	NaN	51.382	1	0	4.6648E-05	1	84.821		3272;5880	1032	10020
A0A8I3NRV2	no	AEMDAAVTSCK	11	Unmodified	_AEMDAAVTSCK_	0	MULTI-MSMS	2	591.760106	1181.50566	-1.3042	19.619	0.64529	0	0.0060712	1	70.1	40112000	3621	1033	10028
A0A8I3NRV2	no	AEMDAAVTSCK	11	Unmodified	_AEMDAAVTSCK_	0	MULTI-MSMS	2	591.760106	1181.50566	-4.063	20.707	1.052	0	0.060396	1	39.937	3936000	3621	1033	10029
A0A8I3P212	no	AEMDMVAWGVDLASVEQHINSHR	23	Unmodified	_AEMDMVAWGVDLASVEQHINSHR_	0	MULTI-MSMS	3	865.740807	2594.20059	0.83787	96.179	0.47275	0	7.3536E-13	1	121.47	33626000	6467	1034	10051
A0A8C0T358	no	AEMICNGILPIDQMR	15	Unmodified	_AEMICNGILPIDQMR_	0	MULTI-SECPEP	2	880.928242	1759.84193	1.8062	77.624	0.78234	-1.4211E-14	0.0021492	1	116.55	20452000	5791	1036	10058
A0A8P0T3M0	no	AEMIDALANSVTPAVSVNNEVR	22	Unmodified	_AEMIDALANSVTPAVSVNNEVR_	0	MULTI-MSMS	3	767.38988	2299.14781	-4.0541	83.345	0.68005	0	0.021065	1	23.869	17110000	1144	1037	10067
A0A8P0PC12	no	AEMLLDQYR	9	Unmodified	_AEMLLDQYR_	0	MULTI-MSMS	2	569.781699	1137.54884	-2.1907	51.836	0.33894	-7.1054E-15	0.008476	1	80.684	10350000	2106	1038	10078
A0A8P0NVQ4	no	AEMTEATSQTYQYGGDLTNTFK	22	Unmodified	_AEMTEATSQTYQYGGDLTNTFK_	0	MULTI-MSMS	3	819.368921	2455.08493	0.11104	71.648	0.64343	-1.4211E-14	0.057286	1	13.904	21778000	5259	1040	10098
A0A8I3NT60	no	AEMVVPDFSELFK	13	Unmodified	_AEMVVPDFSELFK_	0	MULTI-MSMS	2	756.37616	1510.73777	-0.6335	100.64	0.51051	1.4211E-14	0.01467	1	51.841	49785000	6269	1041	10107
A0A8I3RZ30	no	AENAGLSSTAGLLR	14	Unmodified	_AENAGLSSTAGLLR_	0	MSMS	2	680.364973	1358.71539	NaN	49.173	1	0	0.00084742	1	75.479		3100	1043	10117
Q5WR10	no	AENDVDNELLDYEEDEVETAAGGDGSEAPAK	31	Acetyl (Protein N-term)	_(ac)AENDVDNELLDYEEDEVETAAGGDGSEAPAK_	0	MULTI-MSMS	3	1098.80245	3293.38553	-0.61182	103.55	0.64466	0	7.6476E-07	2	58.861	96870000	277	1044	10127
Q5WR10	no	AENDVDNELLDYEEDEVETAAGGDGSEAPAKK	32	Acetyl (Protein N-term)	_(ac)AENDVDNELLDYEEDEVETAAGGDGSEAPAKK_	1	MULTI-MSMS	3	1141.50077	3421.48049	0.69489	97.053	0.50902	-1.4211E-14	1.3245E-26	1	122.7	301040000	277	1045	10138
A0A8C0SFI2	yes	AENLQLLTENELHR	14	Unmodified	_AENLQLLTENELHR_	0	MULTI-MSMS	3	560.628559	1678.86385	0.17687	54.206	0.30802	0	0.027148	1	35.916	7529000	5451	1055	10185
A0A8I3PBJ7	no	AENLSVPVIGALLR	14	Unmodified	_AENLSVPVIGALLR_	0	MULTI-MSMS	2	726.432658	1450.85076	-1.8504	94.054	0.40748	0	0.047917	1	38.875	4436300	3779	1056	10191
A0A8I3S2F8	no	AENPGDPSDLQGR	13	Unmodified	_AENPGDPSDLQGR_	0	MULTI-MATCH	2	678.312937	1354.61132	0.46507	22.832	0.57772	0	NaN	0	NaN	10359000	6460	1060	10201
A0A8C0S1G4	no	AENPGLENHR	10	Acetyl (Protein N-term)	_(ac)AENPGLENHR_	0	MULTI-MSMS	2	589.781076	1177.5476	0.21368	18.016	0.57499	0	0.001123	1	95.608	146800000	5263	1061	10210
A0A8C0PFS8	no	AENPYLFLR	9	Unmodified	_AENPYLFLR_	0	MULTI-MATCH	2	561.800749	1121.58694	-0.78125	65.183	0.54388	0	NaN	0	NaN	5990800	3969	1062	10229
A0A8P0TKE6	no	AENSQLMER	9	Oxidation (M)	_AENSQLM(ox)ER_	0	MULTI-MSMS	2	547.250763	1092.48697	-0.24884	13.481	0.20336	0	0.021136	1	90.135	10946000	249	1065	10240
A0A8I3NYX9	no	AENVLVDEPLIHATTYIPLMDNADSNPVLDK	31	Unmodified	_AENVLVDEPLIHATTYIPLMDNADSNPVLDK_	0	MULTI-MSMS	3	1136.57282	3406.69664	1.0932	98.162	0.33457	-1.4211E-14	3.1484E-09	1	70.151	39525000	4287;632	1067	10259
A0A8I3NYX9	no	AENVLVDEPLIHATTYIPLMDNADSNPVLDKR	32	Unmodified	_AENVLVDEPLIHATTYIPLMDNADSNPVLDKR_	1	MULTI-MSMS	4	891.706714	3562.79775	-0.58222	93.633	1.0188	0	8.519E-20	2	101.37	84870000	4287;632	1068	10270
A0A8C0NLR7	no	AEPAPVASSAPPASSLYSSPVTSSAPLAEDIDPELAR	37	Unmodified	_AEPAPVASSAPPASSLYSSPVTSSAPLAEDIDPELAR_	0	MULTI-MSMS	3	1217.60725	3649.79992	-0.11404	92.701	0.37406	0	0.00062137	1	35.308	28853000	2890	1069	10278
A0A8C0TFI9	no	AEPATAPHPALK	12	Unmodified	_AEPATAPHPALK_	0	MULTI-MATCH	2	601.830037	1201.64552	-6.3531	15.144	0.47322	0	NaN	0	NaN	7606000	2125	1070	10285
A0A8P0SRG8	no	AEPEAVKENQ	10	Unmodified	_AEPEAVKENQ_	1	MULTI-MSMS	2	557.772385	1113.53022	0.51401	13.479	0.37194	0	0.014518	1	88.819	6058100	3123	1071	10286
A0A8P0NGM3	no	AEPGGGGPGFTFTFR	15	Unmodified	_AEPGGGGPGFTFTFR_	0	MSMS	2	749.35969	1496.70483	NaN	72.49	1	0	0.027297	1	46.481		2279	1073	10301
A0A8I3N8J4	no	AEPLHLCHR	9	Unmodified	_AEPLHLCHR_	0	MULTI-MATCH	3	378.194192	1131.56075	-0.37034	13.759	0.20385	0	NaN	0	NaN	3716400	459	1075	10323
A0A8C0T6P4	no	AEPMQWASLELPATK	15	Unmodified	_AEPMQWASLELPATK_	0	MSMS	2	836.424173	1670.83379	NaN	80.662	1	0	3.0892E-05	1	97.551		2918	1078	10331
A0A8C0YZ18	no	AEPPAAGLSVDVAGLLAQLAR	21	Unmodified	_AEPPAAGLSVDVAGLLAQLAR_	0	MULTI-MSMS	3	673.712623	2018.11604	1.7084	108.78	0.64799	0	0.013389	1	29.136	14104000	3801	1079	10339
A0A8I3MHD1	no	AEPPLNASDQAEK	13	Unmodified	_AEPPLNASDQAEK_	0	MULTI-MSMS	2	685.333338	1368.65212	-0.38307	17.945	2.0247	-3.5527E-15	4.9345E-05	4	130.01	35250000	1093	1080	10353
A0A8I3RSQ2	no	AEPPQCTSLAWSADGQTLFAGYTDNLVR	28	Unmodified	_AEPPQCTSLAWSADGQTLFAGYTDNLVR_	0	MULTI-MSMS	3	1023.48546	3067.43455	-2.1293	99.121	1.3248	0	2.4974E-06	4	60.829	147330000	2230	1082	10405
A0A8I3RSQ2	no	AEPPQCTSLAWSADGQTLFAGYTDNLVR	28	Unmodified	_AEPPQCTSLAWSADGQTLFAGYTDNLVR_	0	MULTI-MSMS	3	1023.48546	3067.43455	-4.1481	100.19	0.50997	1.4211E-14	7.8878E-06	1	51.568	54478000	2230	1082	10406
A0A8I3RSQ2	no	AEPPQCTSLAWSADGQTLFAGYTDNLVR	28	Unmodified	_AEPPQCTSLAWSADGQTLFAGYTDNLVR_	0	MULTI-MSMS	3	1023.48546	3067.43455	-4.221	100.51	0.40792	0	8.204E-06	2	51.025	51696000	2230	1082	10407
A0A8I3RSQ2	no	AEPPQCTSLAWSADGQTLFAGYTDNLVR	28	Unmodified	_AEPPQCTSLAWSADGQTLFAGYTDNLVR_	0	MULTI-MSMS	3	1023.48546	3067.43455	-4.4545	100.9	0.8491	1.4211E-14	0.0074507	1	28.405	46938000	2230	1082	10408
A0A8I3RSQ2	no	AEPPQCTSLAWSADGQTLFAGYTDNLVR	28	Unmodified	_AEPPQCTSLAWSADGQTLFAGYTDNLVR_	0	MULTI-MSMS	3	1023.48546	3067.43455	-3.859	101.78	0.7479	0	0.00027351	1	40.094	29679000	2230	1082	10409
A0A8I3RSQ2	no	AEPPQCTSLAWSADGQTLFAGYTDNLVR	28	Unmodified	_AEPPQCTSLAWSADGQTLFAGYTDNLVR_	0	MULTI-MSMS	3	1023.48546	3067.43455	-4.3773	102.56	1.9017	0	0.00018583	4	43.31	27855000	2230	1082	10410
A0A8I3RSQ2	no	AEPPQCTSLAWSADGQTLFAGYTDNLVR	28	Unmodified	_AEPPQCTSLAWSADGQTLFAGYTDNLVR_	0	MULTI-MATCH	3	1023.48546	3067.43455	-4.4617	115.39	1.5261	-1.4211E-14	NaN	0	NaN	1666600	2230	1082	10464
A0A8P0TEL0	no	AEPPTGPETEDKENR	15	Unmodified	_AEPPTGPETEDKENR_	1	MULTI-SECPEP	2	835.38683	1668.75911	-2.4717	14.28	0.16996	0	0.025261	1	85.845	11005000	6375;6666	1083	10475
A0A8C0MP96	no	AEPSAATQSPSVSSSSSGAEPAAPGGGSPGACPALGAK	38	Acetyl (Protein N-term)	_(ac)AEPSAATQSPSVSSSSSGAEPAAPGGGSPGACPALGAK_	0	MULTI-MSMS	3	1132.52671	3394.55831	-0.12088	58.833	1.0505	0	1.2956E-13	1	79.422	156230000	1660	1084	10485
A0A8I3NA66	no	AEPSGDEARPPIR	13	Acetyl (Protein N-term)	_(ac)AEPSGDEARPPIR_	1	MSMS	2	718.860054	1435.70556	NaN	29.254	1	0	0.032353	1	43.77		4804	1085	10491
A0A8I3S4Y3	no	AEPSRPVGLEQLR	13	Unmodified	_AEPSRPVGLEQLR_	1	MULTI-MSMS	2	726.401889	1450.78923	0.61784	33.185	0.98186	0	0.0028239	1	89.266	21833000	2766	1086	10499
A0A8C0SXJ4	no	AEPYAADEGSGEGHK	15	Unmodified	_AEPYAADEGSGEGHK_	0	MULTI-MATCH	2	759.328784	1516.64302	0.9775	14.281	0.16996	-1.7764E-15	NaN	0	NaN	5789600	4264	1089	10514
A0A8C0N249	no	AEPYIASEYK	10	Unmodified	_AEPYIASEYK_	0	MULTI-MATCH	2	585.787504	1169.56045	-0.69888	34.202	0.27091	0	NaN	0	NaN	3289700	1921	1090	10519
A0A8C0P4F9	no	AEQAAITSEFESYK	14	Unmodified	_AEQAAITSEFESYK_	0	MSMS	2	787.37266	1572.73077	NaN	57.154	1	0	0.00023704	1	87.026		3545	1091	10523
A0A8C0MJE1	no	AEQDITTLEQNISR	14	Unmodified	_AEQDITTLEQNISR_	0	MULTI-MSMS	2	809.407566	1616.80058	3.7636	60.198	0.71522	7.1054E-15	0.0033918	2	66.023	84492000	1329	1092	10530
A0A8I3Q0U5	no	AEQDSTTVAAFASSLASGLASSASEAAK	28	Unmodified	_AEQDSTTVAAFASSLASGLASSASEAAK_	0	MULTI-MSMS	3	876.759354	2627.25623	2.1577	102.74	0.44273	0	0.0093273	2	26.06	12909000	4875	1094	10544
A0A8I3PGD1	no	AEQDVENELLDYEEDEEPQAPPESTPAPPK	30	Acetyl (Protein N-term)	_(ac)AEQDVENELLDYEEDEEPQAPPESTPAPPK_	0	MULTI-MSMS	3	1136.84236	3407.50525	-0.059232	99.552	0.64281	0	8.1764E-11	1	80.439	184710000	1616	1095	10555
A0A8I3PGD1	no	AEQDVENELLDYEEDEEPQAPPESTPAPPKK	31	Acetyl (Protein N-term)	_(ac)AEQDVENELLDYEEDEEPQAPPESTPAPPKK_	1	MULTI-MSMS	3	1179.54068	3535.60021	-1.2755	92.648	0.40783	0	8.1961E-07	2	59.211	49653000	1616	1096	10567
A0A8I3MLL4	no	AEQEEEFISNTLFK	14	Unmodified	_AEQEEEFISNTLFK_	0	MULTI-MSMS	2	842.906867	1683.79918	0.66816	81.11	0.43328	0	0.00048756	1	89.403	31521000	1845	1097	10573
A0A8I3NB41	no	AEQEIMKK	8	Unmodified	_AEQEIMKK_	1	MULTI-MATCH	2	488.760235	975.505917	1.5436	9.9598	0.13634	0	NaN	0	NaN	1919000	4571	1098	10584
A0A8C0NLL3	no	AEQEPTAEQLAQIAAENEEDEHSVNYKPPAQK	32	Acetyl (Protein N-term)	_(ac)AEQEPTAEQLAQIAAENEEDEHSVNYKPPAQK_	1	MULTI-MSMS	3	1202.8992	3605.67578	0.43943	72.783	1.6978	0	4.6983E-55	2	174.53	2010700000	2882	1100	10599
A0A8C0NLL3	no	AEQEPTAEQLAQIAAENEEDEHSVNYKPPAQK	32	Acetyl (Protein N-term)	_(ac)AEQEPTAEQLAQIAAENEEDEHSVNYKPPAQK_	1	MULTI-MSMS	4	902.426221	3605.67578	0.30522	72.797	1.4602	0	1.9221E-66	1	192.42	1422900000	2882	1100	10600
A0A8C0TH17	no	AEQFYCGDTEGK	12	Unmodified	_AEQFYCGDTEGK_	0	MULTI-MSMS	2	702.790449	1403.56634	0.61914	28.335	0.44288	0	0.011946	2	57.293	11915000	1467	1101	10624
A0A8C0TH17	no	AEQFYCGDTEGKK	13	Unmodified	_AEQFYCGDTEGKK_	1	MULTI-MSMS	2	766.83793	1531.66131	-2.1251	16.951	0.37226	0	0.00012192	1	131.83	19662000	1467	1102	10636
A0A8I3MR72	no	AEQINQAAGEASAVLAK	17	Unmodified	_AEQINQAAGEASAVLAK_	0	MULTI-MSMS	2	835.939033	1669.86351	-0.14554	54.002	0.61142	0	7.9623E-12	3	171.73	103480000	2710	1103	10650
A0A8C0THV4	no	AEQLASVQYTLPK	13	Unmodified	_AEQLASVQYTLPK_	0	MULTI-MSMS	2	724.393199	1446.77184	-1.1227	53.441	0.57817	0	0.019147	1	49.025	68417000	733	1105	10661
A0A8C0THV4	no	AEQLASVQYTLPK	13	Unmodified	_AEQLASVQYTLPK_	0	MULTI-MSMS	2	724.393199	1446.77184	-2.3272	53.542	0.91518	0	0.0088089	1	58.172	76383000	733	1105	10662
A0A8I3MCT0	no	AEQLGAEGNVDESQK	15	Unmodified	_AEQLGAEGNVDESQK_	0	MULTI-MSMS	2	787.868273	1573.72199	-1.5245	20.88	1.4955	0	4.8601E-06	2	144.28	31608000	5356	1106	10677
A0A8C0QC16	no	AEQLSAAGEGADAGR	15	Unmodified	_AEQLSAAGEGADAGR_	0	MSMS	2	701.831494	1401.64843	NaN	20.305	1	0	0.02571	1	47.288		4661	1109	10692
A0A8I3MGQ9	no	AEQMASVQNAQR	12	Unmodified	_AEQMASVQNAQR_	0	MULTI-MATCH	2	666.819875	1331.6252	-2.0686	16.834	0.74556	-3.5527E-15	NaN	0	NaN	17467000	313;6326	1110	10700
A0A8P0STS5	no	AEQMFGEMEVWNAISER	17	Unmodified	_AEQMFGEMEVWNAISER_	0	MULTI-MSMS	2	1013.9535	2025.89245	2.0995	97.769	0.23876	0	2.5769E-06	1	121.28	13261000	4891	1111	10706
A0A8I3QBV9	no	AEQPHQHAMYYLR	13	Unmodified	_AEQPHQHAMYYLR_	0	MULTI-MSMS	4	411.699138	1642.76744	-0.19414	20.751	1.2904	3.5527E-15	0.00034113	2	85.845	59733000	2404	1112	10715
A0A8I3QBV9	no	AEQPHQHAMYYLR	13	Unmodified	_AEQPHQHAMYYLR_	0	MULTI-MATCH	2	822.390999	1642.76744	-0.45906	20.785	0.9175	0	NaN	0	NaN	6278300	2404	1112	10723
A0A8I3MLT1	no	AEQPPSSAPWGLEQDEGHEDSLPSSVPDLQQLVR	34	Unmodified	_AEQPPSSAPWGLEQDEGHEDSLPSSVPDLQQLVR_	0	MULTI-MSMS	3	1233.59048	3697.74961	0.57046	92.814	0.30464	0	3.5081E-05	1	46.31	28300000	3873	1114	10725
A0A8P0NKK4	no	AEQPWDYPARPQAK	14	Unmodified	_AEQPWDYPARPQAK_	1	MULTI-MSMS	2	828.910079	1655.8056	1.5381	34.953	0.33985	0	0.0031183	1	85.963	10430000	4273	1115	10740
A0A8I3S3I8	no	AEQQISLPAK	10	Acetyl (Protein N-term)	_(ac)AEQQISLPAK_	0	MULTI-MSMS	2	563.808771	1125.60299	-0.68065	50.127	0.50754	-7.1054E-15	0.00067719	1	105.4	17262000	1296	1116	10752
A0A8C0S0J3	no	AERPDVDEK	9	Unmodified	_AERPDVDEK_	1	MULTI-MSMS	3	353.508611	1057.504	-0.3295	10.629	0.54426	0	0.040205	2	46.844	151130000	5260	1118	10769
A0A8I3N7N6	no	AERPEDLNLPNAVITR	16	Acetyl (Protein N-term)	_(ac)AERPEDLNLPNAVITR_	1	MULTI-MSMS	2	925.491964	1848.96938	-0.77719	69.064	0.78199	0	4.3647E-05	1	95.195	51254000	3758	1119	10781
A0A8C0T0Z1	no	AESCGNGNSTGYQIR	15	Unmodified	_AESCGNGNSTGYQIR_	0	MULTI-MSMS	2	807.352268	1612.68998	-0.15472	20.53	0.67968	-3.5527E-15	6.798E-05	1	107.06	8553200	4989;4991	1120	10793
A0A8C0T0Z1	no	AESCGNGNSTGYQIR	15	Unmodified	_AESCGNGNSTGYQIR_	0	MULTI-MATCH	2	807.352268	1612.68998	-0.67863	22.597	0.20444	0	NaN	0	NaN	2262300	4989;4991	1120	10796
A0A8C0T0Z1	no	AESCGNGNSTGYQIR	15	Deamidation (NQ)	_AESCGN(de)GNSTGYQIR_	0	MSMS	2	807.844275	1613.674	NaN	23.605	1	0	0.0042547	1	67.385		4989;4991	1120	10802
A0A8I3NRE9	no	AESDGSLLLESK	12	Unmodified	_AESDGSLLLESK_	0	MULTI-MSMS	2	624.819532	1247.62451	1.75	40.182	1.4427	0	0.0012451	3	84.658	14619000	4387;5140	1121	10815
A0A8C0QEU8	no	AESDLFLAEHHK	12	Unmodified	_AESDLFLAEHHK_	0	MULTI-MSMS	3	466.233369	1395.67828	0.58442	24.231	0.6439	0	0.048312	1	29.805	2828700	4671	1122	10819
A0A8I3NL88	no	AESDPAYQQYQDAANNLR	18	Unmodified	_AESDPAYQQYQDAANNLR_	0	MULTI-MSMS	2	1027.46413	2052.91371	1.1072	60.03	1.1567	0	1.7666E-21	2	192.15	172730000	6423	1123	10829
A0A8I3NL88	no	AESDPAYQQYQDAANNLR	18	Deamidation (NQ)	_AESDPAYQQYQDAAN(de)NLR_	0	MSMS	2	1027.95614	2053.89773	NaN	49.347	1	0	2.5121E-11	1	113.77		6423	1123	10839
A0A8C0N909	no	AESEDFLQEEK	11	Unmodified	_AESEDFLQEEK_	0	MULTI-MSMS	2	662.798797	1323.58304	0.64951	37.65	0.40898	0	0.0027704	1	81.099	3212300	2398	1124	10841
A0A8I3N9R4	no	AESEEMETSQAASK	14	Unmodified	_AESEEMETSQAASK_	0	MULTI-MSMS	2	749.32231	1496.63007	-0.62202	15.418	0.27134	-1.7764E-15	1.1608E-10	1	204.69	31285000	1996	1125	10847
A0A8I3MWP5	no	AESGESGGPPSSQDGAAAAEGAGAPAAAASAEPK	34	Acetyl (Protein N-term)	_(ac)AESGESGGPPSSQDGAAAAEGAGAPAAAASAEPK_	0	MULTI-MSMS	3	989.446387	2965.31733	-0.55062	52.43	0.57882	0	9.1404E-07	2	53.563	41168000	1282;4408	1128	10865
A0A8I3PDN0	no	AESLQQEVEALK	12	Unmodified	_AESLQQEVEALK_	0	MSMS	2	672.853906	1343.69326	NaN	63.701	1	0	1.0734E-13	1	161.17		3361	1133	10890
A0A8I3PDN0	no	AESLQQEVEALK	12	Unmodified	_AESLQQEVEALK_	0	MULTI-MATCH	2	672.853906	1343.69326	3.0769	67.69	0.54212	0	NaN	0	NaN	50346000	3361	1133	10898
A0A8C0Z084	no	AESMLQQADK	10	Unmodified	_AESMLQQADK_	0	MULTI-MSMS	2	560.768788	1119.52302	0.21321	20.931	0.6105	0	0.00042126	1	130.75	42756000	2893	1134	10903
A0A8I3NNA6	no	AESTANAGQSDNR	13	Unmodified	_AESTANAGQSDNR_	0	MULTI-MSMS	2	660.792369	1319.57018	-0.95149	9.338	0.1698	0	4.9345E-05	1	130.01	10301000	4717	1138	10924
A0A8I3PTU4	no	AESVMIQQAK	10	Unmodified	_AESVMIQQAK_	0	MULTI-MSMS	2	552.789524	1103.56449	-1.0768	19.218	0.78087	0	0.0024402	1	93.374	12163000	2741	1141	10946
A0A8C0P4F9	no	AETEQQCLCLK	11	Unmodified	_AETEQQCLCLK_	0	MULTI-MSMS	2	690.318319	1378.62209	-1.2481	28.83	0.37483	3.5527E-15	0.00064893	1	109.71	6148300	3545	1143	10960
A0A8C0RR77	no	AETETMYQSK	10	Unmodified	_AETETMYQSK_	0	MULTI-MSMS	2	594.266078	1186.5176	0.028111	16.194	0.33922	0	0.00038796	1	149.94	631760000	5124;6251	1144	10971
A0A8C0RR77	no	AETETMYQSK	10	Oxidation (M)	_AETETM(ox)YQSK_	0	MULTI-MSMS	2	602.263536	1202.51252	1.8443	13.194	0.71359	0	0.009664	2	93.649	6105900	5124;6251	1144	10987
A0A8P0P0G9	no	AETIQADTPALSLIAETVEDMVK	23	Unmodified	_AETIQADTPALSLIAETVEDMVK_	0	MULTI-MSMS	3	815.752484	2444.23562	1.6197	111.45	0.17047	0	0.014952	1	26.13	7129500	1728	1145	10994
A0A8I3N1L7	no	AETVADTRR	9	Acetyl (Protein N-term)	_(ac)AETVADTRR_	1	MULTI-MSMS	2	530.772719	1059.53089	3.5274	17.319	0.33888	0	0.0011353	1	144.12	10759000	1979	1150	11018
P61017	yes	AETYDFLFK	9	Acetyl (Protein N-term)	_(ac)AETYDFLFK_	0	MULTI-MSMS	2	588.284597	1174.55464	0.27527	100.96	0.37462	0	0.0063071	1	73.248	8716400	219	1151	11029
A0A8I3NAK8	no	AEVAAEFLNDR	11	Unmodified	_AEVAAEFLNDR_	0	MULTI-MSMS	2	617.806759	1233.59897	4.4511	52.689	0.74883	0	0.00012546	3	137.95	27721000	5316;6398	1153	11040
A0A8P0SBA9	no	AEVAAIYEPPQIGTQNSLELLEDPKAEVVDEIAAK	35	Unmodified	_AEVAAIYEPPQIGTQNSLELLEDPKAEVVDEIAAK_	1	MULTI-MSMS	3	1250.98232	3749.92512	0.76982	96.878	0.3067	0	0.00017387	1	37.276	100820000	4275	1154	11053
A0A8P0SBA9	no	AEVAAIYEPPQIGTQNSLELLEDPKAEVVDEIAAK	35	Unmodified	_AEVAAIYEPPQIGTQNSLELLEDPKAEVVDEIAAK_	1	MULTI-MSMS	4	938.488556	3749.92512	0.85038	96.87	0.27308	0	1.3301E-18	2	94.203	40972000	4275	1154	11054
A0A8C0T181	no	AEVASAVCLR	10	Unmodified	_AEVASAVCLR_	0	MULTI-MSMS	2	538.281866	1074.54918	-0.90484	30.944	0.8835	0	0.0028905	1	89.698	2306000	3273	1155	11065
A0A8C0P3R9	no	AEVCIENNK	9	Unmodified	_AEVCIENNK_	0	MULTI-MSMS	2	538.755681	1075.49681	-0.10443	15.446	0.30485	1.7764E-15	0.00089602	1	159.04	59737000	3517;3936	1157	11077
A0A8I3NNQ3	no	AEVEETLKR	9	Acetyl (Protein N-term)	_(ac)AEVEETLKR_	1	MULTI-MSMS	2	558.798403	1115.58225	1.2696	38.684	1.8004	7.1054E-15	0.0014958	3	114.89	159800000	6429	1159	11097
A0A8I3PKE6	no	AEVEEVVEPLPSEK	14	Unmodified	_AEVEEVVEPLPSEK_	0	MULTI-MSMS	2	777.898511	1553.78247	-3.2169	48.434	0.34008	0	8.0657E-05	1	125.72	8469900	1894	1160	11109
A0A8C0Q7I6	no	AEVEKAEEALAGEEAPMER	19	Unmodified	_AEVEKAEEALAGEEAPMER_	1	MULTI-MSMS	3	686.993126	2057.95755	2.1432	53.565	0.50848	-7.1054E-15	0.0063255	2	38.103	12043000	3838	1161	11124
A0A8C0Q7I6	no	AEVEKAEEALAGEEAPMER	19	Unmodified	_AEVEKAEEALAGEEAPMER_	1	MULTI-MSMS	2	1029.98605	2057.95755	-0.22395	53.617	0.40679	0	1.6961E-09	2	145.69	14893000	3838	1161	11125
A0A8I3NGP8	no	AEVEQKK	7	Acetyl (Protein N-term)	_(ac)AEVEQKK_	1	MULTI-MATCH	2	437.23745	872.460347	-0.32158	10.904	0.23774	0	NaN	0	NaN	12415000	2809	1162	11144
A0A8I3P777	no	AEVETSGIGDSILNVK	16	Unmodified	_AEVETSGIGDSILNVK_	0	MSMS	2	816.427967	1630.84138	NaN	64.31	1	0	1.2647E-06	1	101.89		5462	1163	11149
A0A8I3PGB4	no	AEVHESYYK	9	Unmodified	_AEVHESYYK_	0	MULTI-MSMS	3	375.845223	1124.51384	-1.7202	14.736	0.27173	0	0.039208	1	38.567	14538000	423	1164	11156
A0A8I3S556	no	AEVHSTGGTSNDGMEALLSSNSNLKEELER	30	Unmodified	_AEVHSTGGTSNDGMEALLSSNSNLKEELER_	1	MULTI-MSMS	3	1059.16511	3174.47351	-0.051717	69.095	0.20427	0	3.6456E-11	1	85.489	15939000	1951;5953;6279	1165	11159
A0A8P0TEL0	no	AEVHTDAGCPPEAVAAALNPVEDHEASGEDDSK	33	Unmodified	_AEVHTDAGCPPEAVAAALNPVEDHEASGEDDSK_	0	MULTI-MSMS	3	1130.16718	3387.47972	0.22774	58.951	0.78041	-7.1054E-15	0.0034571	1	30.104	16776000	6375;6666	1166	11163
A0A8I3MY76	no	AEVIPAYGVQK	11	Unmodified	_AEVIPAYGVQK_	0	MULTI-MSMS	2	587.826963	1173.63937	1.2109	36.558	0.81441	0	0.017078	1	56.434	17949000	659	1167	11172
A0A8C0TCK6	no	AEVLSEEPILK	11	Unmodified	_AEVLSEEPILK_	0	MULTI-MSMS	2	614.345186	1226.67582	0.20957	50.112	0.37218	0	0.0037627	1	75.294	29618000	2374	1169	11191
A0A8C0PY59	no	AEVMEEIEDGREEGEEEDSPDATSPLGDHTR	31	Unmodified	_AEVMEEIEDGREEGEEEDSPDATSPLGDHTR_	1	MULTI-MSMS	3	1143.82174	3428.4434	0.1937	59.694	0.44198	7.1054E-15	6.2099E-12	2	86.869	38334000	4415	1171	11210
A0A8I3S2F8	no	AEVNAFTESIDAELR	15	Unmodified	_AEVNAFTESIDAELR_	0	MULTI-MSMS	2	832.909941	1663.80533	3.39	79.764	1.5966	0	0.00026073	2	89.959	59228000	6460	1172	11221
A0A8I3S2F8	no	AEVNAFTESIDAELR	15	Unmodified	_AEVNAFTESIDAELR_	0	MSMS	2	832.909941	1663.80533	NaN	80.533	1	0	3.8859E-05	1	95.273		6460	1172	11222
A0A8I3NII5	no	AEVNGLAAQGK	11	Deamidation (NQ)	_AEVN(de)GLAAQGK_	0	MULTI-MSMS	2	529.77747	1057.54039	-0.28874	16.567	0.33825	0	0.012417	1	90.657	21587000	6273	1173	11234
A0A8I3N2M6	no	AEVQHQLHVAVGSLQESILAQVQR	24	Unmodified	_AEVQHQLHVAVGSLQESILAQVQR_	0	MULTI-MSMS	4	660.860863	2639.41435	0.95659	78.452	0.57875	0	0.004077	2	34.418	51032000	2844;5566	1174	11247
A0A8C0STJ7	no	AEVQNLGGELVVSGVDSAMSLIQAAK	26	Unmodified	_AEVQNLGGELVVSGVDSAMSLIQAAK_	0	MULTI-MSMS	3	862.786299	2585.33707	0.0096687	110.7	1.5636	0	3.6073E-33	2	164.31	899870000	5644	1175	11255
A0A8I3S467	no	AEVSELPSVVCDLANGSITWADVEAR	26	Deamidation (NQ)	_AEVSELPSVVCDLAN(de)GSITWADVEAR_	0	MULTI-MSMS	3	930.448123	2788.32254	0.44802	106.03	0.71196	0	5.6128E-06	1	69.152	18218000	1791	1177	11273
A0A8I3S467	no	AEVSELPSVVCDLANGSITWADVEAR	26	Unmodified	_AEVSELPSVVCDLANGSITWADVEAR_	0	MULTI-MSMS	3	930.120118	2787.33852	-0.41968	105.23	0.98619	0	7.9601E-08	3	78.758	165640000	1791	1177	11291
A0A8P0NE56	no	AEVTMGDPHQQTLAR	15	Unmodified	_AEVTMGDPHQQTLAR_	0	MULTI-MSMS	2	827.404303	1652.79405	0.73191	25.412	0.61281	0	6.4964E-05	1	102.4	5720000	3855	1179	11306
A0A8I3MIA7	no	AEVVSLLLDR	10	Unmodified	_AEVVSLLLDR_	0	MULTI-MSMS	2	557.826963	1113.63937	-0.37149	72.031	0.50979	0	0.00042781	1	133.57	14966000	1007	1180	11321
A0A8I3N508	no	AEWIEAIKK	9	Unmodified	_AEWIEAIKK_	1	MSMS	2	544.310949	1086.60735	NaN	35.406	1	0	0.016741	1	101.72		2736	1182	11331
A0A8C0Z0Y6	no	AEYEGDGIPTVFVAVAGR	18	Unmodified	_AEYEGDGIPTVFVAVAGR_	0	MULTI-MSMS	2	925.96779	1849.92103	-0.21008	85.843	1.529	0	9.9133E-12	5	159.5	352320000	3467;5688	1184	11345
A0A8C0PGY5	no	AEYFDGSEPVQNR	13	Unmodified	_AEYFDGSEPVQNR_	0	MULTI-MSMS	2	756.341694	1510.66884	-2.6444	37.156	0.37351	0	0.00066145	1	87.298	10496000	4019	1185	11352
A0A8I3S2M7	no	AEYLASIFGTEK	12	Acetyl (Protein N-term)	_(ac)AEYLASIFGTEK_	0	MULTI-MSMS	2	685.84555	1369.67655	-0.30671	109.44	0.71207	0	3.2001E-05	3	148.56	460190000	3258;6175	1188	11373
A0A8I3MKY4	no	AEYSAYQDK	9	Unmodified	_AEYSAYQDK_	0	MULTI-MSMS	2	537.740554	1073.46655	0.20335	17.007	0.33884	0	0.0013505	1	126.41	38687000	2879	1189	11386
A0A8I3NGR5	no	AFAANSEHQDVDQLIEK	17	Unmodified	_AFAANSEHQDVDQLIEK_	0	MULTI-MSMS	2	957.963236	1913.91192	-1.2234	46.516	1.2928	0	7.3945E-08	2	147.73	21686000	6036	1191	11400
A0A8I3MN54	no	AFAAQEDLEK	10	Unmodified	_AFAAQEDLEK_	0	MULTI-MSMS	2	561.277303	1120.54005	0.11925	31.7	1.31	0	0.0010433	1	109.71	60335000	5023	1192	11409
A0A8I3PEA3	no	AFADALEVIPMALSENSGMNPIQTMTEVR	29	Unmodified	_AFADALEVIPMALSENSGMNPIQTMTEVR_	0	MULTI-MSMS	3	1045.84349	3134.50864	-0.15416	109.87	0.78139	0	4.3471E-09	3	81.341	83531000	6033	1193	11423
A0A8I3PEA3	no	AFADALEVIPMALSENSGMNPIQTMTEVR	29	Oxidation (M)	_AFADALEVIPM(ox)ALSENSGMNPIQTMTEVR_	0	MULTI-MATCH	3	1051.17513	3150.50356	-2.4551	107.06	0.84899	0	NaN	0	NaN	16796000	6033	1193	11430
A0A8C0NST9	no	AFADAMEVIPSTLAENAGLNPISTVTELR	29	Unmodified	_AFADAMEVIPSTLAENAGLNPISTVTELR_	0	MULTI-MSMS	3	1010.85326	3029.53795	-0.0025468	106.65	1.6627	0	1.5112E-20	5	122.04	1090100000	3109	1194	11437
A0A8C0NST9	no	AFADAMEVIPSTLAENAGLNPISTVTELR	29	Unmodified	_AFADAMEVIPSTLAENAGLNPISTVTELR_	0	MULTI-MSMS	4	758.391764	3029.53795	1.3676	106.62	0.54421	0	0.060451	1	9.8828	13969000	3109	1194	11438
A0A8C0NST9	no	AFADAMEVIPSTLAENAGLNPISTVTELR	29	Unmodified	_AFADAMEVIPSTLAENAGLNPISTVTELR_	0	MULTI-MSMS	5	606.914867	3029.53795	0.33412	106.61	0.34035	0	0.048155	1	15.29	4011200	3109	1194	11439
A0A8C0MKC0	no	AFAHITGGGLLENIPR	16	Unmodified	_AFAHITGGGLLENIPR_	0	MULTI-MSMS	4	417.232236	1664.89984	0.013922	66.416	0.57163	1.4211E-14	0.00014523	1	78.486	8921800	1505	1197	11482
A0A8C0MKC0	no	AFAHITGGGLLENIPR	16	Unmodified	_AFAHITGGGLLENIPR_	0	MULTI-MSMS	2	833.457196	1664.89984	1.3023	66.343	0.37138	0	0.016981	1	45.257	8762500	1505	1197	11483
A0A8C0M8W1	no	AFAHLQVPER	10	Unmodified	_AFAHLQVPER_	0	MSMS	3	389.88049	1166.61964	NaN	33.097	1	0	0.042568	1	41.08		697	1198	11489
A0A8P0NAE9	no	AFASWWYK	8	Acetyl (Protein N-term)	_(ac)AFASWWYK_	0	MULTI-MSMS	2	550.763635	1099.51272	0.49086	104.75	0.5451	0	0.0066961	1	89.55	123500000	2386	1202	11511
A0A8P0TM32	no	AFATMGETVMSVK	13	Unmodified	_AFATMGETVMSVK_	0	MULTI-MSMS	2	686.335981	1370.65741	3.1533	59.578	0.47563	-7.1054E-15	0.050556	1	39.625	9195100	1913	1204	11524
A0A8P0P307	no	AFAVGVQQVLLK	12	Unmodified	_AFAVGVQQVLLK_	0	MULTI-MSMS	2	636.887355	1271.76016	-0.2207	68.849	0.88356	0	0.0031505	2	72.23	149360000	5279	1205	11535
A0A8C0M9I8	no	AFCADQLDVFLQK	13	Unmodified	_AFCADQLDVFLQK_	0	MULTI-MSMS	2	777.884684	1553.75481	1.7775	88.257	0.61073	0	0.00017273	1	99.973	47312000	802	1207	11554
A0A8P0N4L2	no	AFCGFEDPR	9	Unmodified	_AFCGFEDPR_	0	MULTI-MSMS	2	549.737291	1097.46003	0.36588	44.444	0.78148	0	0.0092251	1	78.77	15441000	3945;5165;4205	1209	11576
A0A8C0SYM2	no	AFCTGLDSVLQPYR	14	Unmodified	_AFCTGLDSVLQPYR_	0	MULTI-MSMS	2	813.900865	1625.78718	3.5803	78.991	0.57639	1.4211E-14	0.042395	1	40.616	15978000	5063	1211	11590
A0A8C0S4K6	no	AFDCPETEYPVK	12	Unmodified	_AFDCPETEYPVK_	0	MULTI-MSMS	2	728.326667	1454.63878	0.2922	44.487	0.61183	0	0.0038664	1	70.1	10228000	1831	1212	11598
A0A8C0PDH8	no	AFDDVPVVQIYSSR	14	Unmodified	_AFDDVPVVQIYSSR_	0	MULTI-MSMS	2	798.406837	1594.79912	1.8903	76.714	0.64537	0	0.001206	2	77.062	7695600	3604	1213	11605
A0A8I3MSC7	no	AFDFVPPEAVPEQK	14	Unmodified	_AFDFVPPEAVPEQK_	0	MULTI-MSMS	3	525.26808	1572.78241	0.72643	70.047	0.30574	0	0.035483	1	33.008	9586700	4297	1215	11621
A0A8I3MSC7	no	AFDFVPPEAVPEQK	14	Unmodified	_AFDFVPPEAVPEQK_	0	MULTI-MATCH	2	787.398481	1572.78241	7.6374	73.481	0.13541	0	NaN	0	NaN	3839800	4297	1215	11627
A0A8I3N3K9	no	AFDGFSSAQK	10	Unmodified	_AFDGFSSAQK_	0	MULTI-MSMS	2	529.251089	1056.48762	-0.33339	31.885	0.54268	0	0.0016526	1	99.802	16199000	4828	1216	11636
A0A8I3PBI8	no	AFDHVLHLHPLSR	13	Unmodified	_AFDHVLHLHPLSR_	0	MULTI-MSMS	3	514.616037	1540.82628	0.23117	36.3	0.57689	0	0.00031653	1	86.467	13116000	1460	1217	11647
A0A8I3RSP3	no	AFDILGIKPVQR	12	Unmodified	_AFDILGIKPVQR_	1	MULTI-MSMS	2	678.903537	1355.79252	0.42622	61.489	0.67871	0	0.0011628	1	116.37	74731000	4500	1218	11658
A0A8I3Q8S6	no	AFDMWAGDVNDLLK	14	Unmodified	_AFDMWAGDVNDLLK_	0	MULTI-MATCH	2	797.882141	1593.74973	-6.5368	98.999	0.44213	0	NaN	0	NaN	14813000	5960	1219	11672
A0A8C0SPX1	no	AFDPALLEFLVCPLSK	16	Unmodified	_AFDPALLEFLVCPLSK_	0	MULTI-MSMS	3	607.326941	1818.95899	0.0036695	108.15	0.34056	0	0.060075	1	19.006	2419100	4009	1221	11682
A0A8I3NHY9	no	AFDSGIIPMEFVNK	14	Unmodified	_AFDSGIIPMEFVNK_	0	MULTI-MSMS	2	784.394884	1566.77522	0.14158	88.399	0.74623	0	0.0023739	1	70.412	1426500000	3201	1222	11695
A0A8I3NHY9	no	AFDSGIIPMEFVNK	14	Oxidation (M)	_AFDSGIIPM(ox)EFVNK_	0	MULTI-MSMS	2	792.392341	1582.77013	-1.3159	75.439	0.95233	0	0.0018371	3	90.306	24282000	3201	1222	11704
A0A8C0TA90	no	AFDTTDGHQGASQAPK	16	Unmodified	_AFDTTDGHQGASQAPK_	0	MULTI-MSMS	2	815.876433	1629.73831	0.77702	15.224	0.203	0	7.2977E-18	1	199.8	12196000	3272;5880	1224	11716
A0A8C0QGU9	no	AFEDDAIQLVAR	12	Unmodified	_AFEDDAIQLVAR_	0	MULTI-MSMS	2	674.348791	1346.68303	0.61071	71.726	0.40632	0	0.0021026	2	76.465	10531000	2280	1226	11731
A0A8P0S883	no	AFEDEMKK	8	Unmodified	_AFEDEMKK_	1	MULTI-MSMS	2	499.236593	996.458632	1.6386	16.067	0.37373	0	0.030172	1	94.662	23302000	3301	1227	11745
A0A8C0M8C9	no	AFEELFPDWK	10	Unmodified	_AFEELFPDWK_	0	MULTI-MSMS	2	641.311146	1280.60774	0.42799	90.933	0.57602	0	0.00048603	1	153.08	21392000	1002	1230	11771
A0A8P0N4L2	no	AFEETQIDIPGSAGR	15	Unmodified	_AFEETQIDIPGSAGR_	0	MULTI-MSMS	2	795.891552	1589.76855	0.20576	58.669	1.5602	-7.1054E-15	9.3772E-13	2	192.6	1355500000	3945;5165;4205;6365	1233	11797
A0A8C0RHF3	no	AFENDVDALCNLR	13	Unmodified	_AFENDVDALCNLR_	0	MULTI-SECPEP	2	768.859197	1535.70384	-0.56957	71.019	0.20378	0	0.0026557	1	113.93	37247000	2023	1235	11806
A0A8P0TC47	no	AFENLLGQALTK	12	Unmodified	_AFENLLGQALTK_	0	MULTI-MSMS	2	652.864077	1303.7136	-0.30802	75.725	1.4956	0	4.8874E-05	3	141.91	142790000	4754	1236	11819
A0A8P0P708	no	AFENWSGLPGASR	13	Unmodified	_AFENWSGLPGASR_	0	MULTI-MSMS	2	696.338758	1390.66296	-2.1492	63.208	0.71584	-7.1054E-15	0.00034329	2	95.477	45654000	6502	1237	11827
A0A8I3NM74	no	AFFAGSQR	8	Unmodified	_AFFAGSQR_	0	MULTI-MSMS	2	442.224677	882.434801	1.5344	23.891	0.47414	0	0.061946	1	54.205	2292500	1128;6425	1240	11842
A0A8I3PBK4	no	AFFALVTNGVR	11	Deamidation (NQ)	_AFFALVTN(de)GVR_	0	MULTI-MSMS	2	598.327131	1194.63971	0.98356	75.598	0.6804	0	0.0056243	1	108.74	7856100	3825	1241	11857
A0A8P0NI33	no	AFFESHPAPSAER	13	Unmodified	_AFFESHPAPSAER_	0	MULTI-MSMS	2	723.34404	1444.67353	3.7392	27.812	0.88507	0	0.0028511	3	70.1	47218000	772	1243	11871
A0A8I3NGY1	no	AFFMLDGIHSK	11	Unmodified	_AFFMLDGIHSK_	0	MULTI-MATCH	2	633.320991	1264.62743	8.6162	64.763	0.27306	0	NaN	0	NaN	8370100	291	1244	11880
A0A8I3NUR2	no	AFFPCFDTPAVK	12	Unmodified	_AFFPCFDTPAVK_	0	MULTI-MSMS	2	700.339381	1398.66421	0.96343	77.706	0.81454	0	0.00019009	2	119.75	69453000	512	1245	11888
A0A8C0Q8X0	no	AFFSEVER	8	Unmodified	_AFFSEVER_	0	MULTI-MSMS	2	492.742899	983.471246	-0.62876	45.326	0.9164	0	0.0061786	2	127.12	232840000	4613	1246	11902
A0A8I3NC31	no	AFGDDSALLK	10	Unmodified	_AFGDDSALLK_	0	MULTI-MSMS	2	518.769114	1035.52368	1.7876	49.689	1.4564	0	0.047546	1	46.158	38386000	4899	1248	11922
A0A8I3PU21	no	AFGDVFSVIGVR	12	Unmodified	_AFGDVFSVIGVR_	0	MSMS	2	633.845687	1265.67682	NaN	93.671	1	0	0.0041723	1	69.276		2648	1249	11932
A0A8C0MVM6	no	AFGFSHLEALLDDSKELQR	19	Unmodified	_AFGFSHLEALLDDSKELQR_	1	MSMS	3	726.039287	2175.09603	NaN	87.307	1	0	0.002048	1	59.585		1878	1250	11942
A0A8I3MU76	no	AFGGYLGTDQSK	12	Unmodified	_AFGGYLGTDQSK_	0	MULTI-MSMS	2	622.30131	1242.58807	-0.038532	41.159	0.71425	0	0.0021218	2	76.282	134390000	3740	1251	11953
A0A8P0T542	no	AFGPGLQGGSAGSPAR	16	Unmodified	_AFGPGLQGGSAGSPAR_	0	MULTI-MSMS	2	715.362764	1428.71098	0.70831	33.687	0.40457	0	8.2185E-06	1	124.21	71855000	6595;2676	1252	11965
A0A8P0T542	no	AFGPGLQGGSAGSPAR	16	Unmodified	_AFGPGLQGGSAGSPAR_	0	MULTI-MATCH	2	715.362764	1428.71098	-0.12509	36.282	0.78056	0	NaN	0	NaN	8767900	6595;2676	1252	11971
A0A8I3S748	no	AFGSTIVINPEK	12	Unmodified	_AFGSTIVINPEK_	0	MULTI-MSMS	2	638.350803	1274.68705	1.0185	50.747	0.33901	-7.1054E-15	0.0021218	2	76.282	11541000	3660	1254	11985
A0A8I3S154	no	AFGTILNLVPLAESVVK	17	Unmodified	_AFGTILNLVPLAESVVK_	0	MULTI-MSMS	2	886.021837	1770.02912	0.6638	104.82	0.8512	0	0.0017299	1	60.448	42757000	2637	1255	11995
Q9XSU6	no	AFGYYGPLR	9	Unmodified	_AFGYYGPLR_	0	MULTI-MATCH	2	522.269084	1042.52362	0.23111	54.638	0.44092	7.1054E-15	NaN	0	NaN	24737000	5813	1256	12010
A0A8I3N8F0	no	AFHDQQLLTVAK	12	Unmodified	_AFHDQQLLTVAK_	0	MULTI-MSMS	3	457.585743	1369.7354	-0.083371	35.717	1.0206	-7.1054E-15	0.0075292	1	52.495	17669000	144	1257	12017
A0A8I3MR56	no	AFHNEAQVNPER	12	Unmodified	_AFHNEAQVNPER_	0	MULTI-MSMS	2	706.339289	1410.66403	-1.8107	15.369	0.47443	0	3.9522E-05	1	136.81	32286000	2626	1258	12028
A0A8I3N0K8	no	AFHPTYEEK	9	Unmodified	_AFHPTYEEK_	0	MULTI-MSMS	2	561.266739	1120.51892	0.87206	15.722	0.27242	-1.7764E-15	0.0025135	1	105.14	6687100	5387	1261	12050
A0A8P0S762	no	AFIITGQTYTR	11	Unmodified	_AFIITGQTYTR_	0	MULTI-MSMS	2	635.843145	1269.67174	1.0762	50.584	0.67863	0	0.0003159	1	158.37	100610000	6470	1264	12075
A0A8I3NAA2	no	AFIITINSFDTELSK	15	Unmodified	_AFIITINSFDTELSK_	0	MULTI-MSMS	2	849.951078	1697.8876	0.86383	94.713	0.57795	0	0.0083483	1	52.555	25611000	6237	1265	12087
A0A8I3P1H7	no	AFINLEAAGVGGK	13	Unmodified	_AFINLEAAGVGGK_	0	MULTI-SECPEP	2	623.843145	1245.67174	0.0053031	60.795	0.57685	0	0.0035632	1	120.09	98199000	1953	1266	12095
A0A8I3MU66	no	AFIPAIDSFGFETDLR	16	Unmodified	_AFIPAIDSFGFETDLR_	0	MULTI-MSMS	2	899.954152	1797.89375	3.6899	99.181	1.4273	0	5.8141E-06	2	128.85	109310000	5497	1267	12118
A0A8C0T5B3	no	AFIPPLAEDLLAR	13	Unmodified	_AFIPPLAEDLLAR_	0	MULTI-MSMS	2	713.408652	1424.80275	1.3478	97.385	0.54375	0	0.002884	1	69.979	18171000	2032	1268	12128
A0A8I3MV65	no	AFITNIPFDVK	11	Unmodified	_AFITNIPFDVK_	0	MULTI-MSMS	2	632.850438	1263.68632	0.51186	78.975	0.91699	-1.4211E-14	0.00031308	1	121.73	930450000	6025;2852	1269	12141
A0A8I3NUK2	no	AFKDEYVVSLIR	12	Unmodified	_AFKDEYVVSLIR_	1	MULTI-MSMS	2	720.398284	1438.78202	2.3385	62.883	0.54312	0	0.0078372	2	81.09	10142000	3176	1272	12173
A0A8C0T9H8	no	AFLADPSAFVAAAPVAAATTAAPAAAAAPAK	31	Unmodified	_AFLADPSAFVAAAPVAAATTAAPAAAAAPAK_	0	MULTI-MSMS	4	688.872168	2751.45957	-0.3004	92.29	1.462	0	9.0425E-15	4	96.44	1163600000	5887	1273	12195
A0A8C0T9H8	no	AFLADPSAFVAAAPVAAATTAAPAAAAAPAK	31	Unmodified	_AFLADPSAFVAAAPVAAATTAAPAAAAAPAK_	0	MULTI-MSMS	3	918.160465	2751.45957	0.27408	92.289	1.3576	0	1.9633E-09	2	71.974	483450000	5887	1273	12196
A0A8C0T9H8	no	AFLADPSAFVAAAPVAAATTAAPAAAAAPAK	31	Unmodified	_AFLADPSAFVAAAPVAAATTAAPAAAAAPAK_	0	MULTI-SECPEP	5	551.29919	2751.45957	-0.16947	92.297	0.74772	0	0.0019182	1	43.612	55202000	5887	1273	12197
A0A8P0NBP0	no	AFLALLGLQHTK	12	Unmodified	_AFLALLGLQHTK_	0	MULTI-MSMS	3	437.930962	1310.77106	0.21464	68.75	0.37364	0	0.00017615	1	99.752	7769200	6434	1275	12222
A0A8P0PAZ7	no	AFLCLSLIGPHK	12	Unmodified	_AFLCLSLIGPHK_	0	MULTI-MSMS	2	678.37884	1354.74313	1.693	69.728	0.40675	0	0.00037992	1	101.9	17805000	6527	1276	12231
A0A8I3RRV1	no	AFLDALQNQAEASSK	15	Unmodified	_AFLDALQNQAEASSK_	0	MULTI-MSMS	2	796.899377	1591.7842	1.0616	66.513	1.3439	0	1.5179E-07	2	161.94	63100000	754	1277	12243
A0A8C0P5E9	no	AFLEDIRK	8	Unmodified	_AFLEDIRK_	1	MULTI-MSMS	2	496.282192	990.549831	0.44386	32.788	0.88348	0	0.017876	1	113.14	207230000	3586	1279	12258
A0A8I3N3C4	no	AFLEDMKK	8	Unmodified	_AFLEDMKK_	1	MULTI-MSMS	2	491.257328	980.500103	-1.0839	24.503	0.57594	0	0.060279	1	77.058	13212000	482	1280	12269
A0A8I3NWC5	no	AFLHTVCFY	9	Unmodified	_AFLHTVCFY_	0	MULTI-MSMS	2	579.276052	1156.53755	0.50687	71.581	0.44025	-1.4211E-14	0.015531	1	69.432	15444000	4450	1283	12290
A0A5F4D4Q9	no	AFLIEEQK	8	Unmodified	_AFLIEEQK_	0	MULTI-MSMS	2	489.26875	976.522947	-0.19369	37.156	1.4609	0	0.0060824	2	129.4	1337600000	371	1284	12303
A0A8I3NK29	no	AFLMQHDPTNDYLVTSHIHLHVPEGATPK	29	Unmodified	_AFLMQHDPTNDYLVTSHIHLHVPEGATPK_	0	MULTI-MSMS	3	1090.21178	3267.61352	0.28929	64.86	0.47601	0	1.8893E-06	1	59.189	10468000	6149	1287	12326
A0A8I3NK29	no	AFLMQHDPTNDYLVTSHIHLHVPEGATPK	29	Unmodified	_AFLMQHDPTNDYLVTSHIHLHVPEGATPK_	0	MULTI-MSMS	5	654.52998	3267.61352	-0.3244	64.992	1.2584	1.4211E-14	0.0045183	2	31.923	33880000	6149	1287	12327
A0A8C0N138	no	AFLQMDSPK	9	Unmodified	_AFLQMDSPK_	0	MULTI-MSMS	2	518.760235	1035.50592	-1.9772	42.465	0.47571	0	0.0074883	1	83.206	7945300	2077	1289	12344
A0A8I3N6F8	no	AFLSPPTLLEGPLR	14	Unmodified	_AFLSPPTLLEGPLR_	0	MULTI-MSMS	2	755.935034	1509.85551	-1.8553	90.429	0.56357	1.4211E-14	0.00014566	1	104.52	38882000	6378	1291	12362
A0A8P0PGR6	no	AFLTLAEDILR	11	Unmodified	_AFLTLAEDILR_	0	MULTI-MSMS	2	631.36117	1260.70779	1.005	97.731	0.67033	1.4211E-14	0.00019213	1	193.41	1164000000	191	1294	12387
A0A8P0N8N8	no	AFLVEEDEPAKK	12	Unmodified	_AFLVEEDEPAKK_	1	MULTI-MSMS	2	688.358825	1374.7031	-2.7782	27.961	0.5105	0	0.031824	1	57.708	6259300	1037	1295	12396
A0A8P0NZV6	no	AFMDIMSAQTSSGSTSAVR	19	Unmodified	_AFMDIMSAQTSSGSTSAVR_	0	MULTI-MATCH	2	973.950957	1945.88736	1.7365	67.61	0.57667	0	NaN	0	NaN	15494000	3713	1296	12411
A0A8I3PKS3	no	AFMTADLPNELIELLEK	17	Oxidation (M)	_AFM(ox)TADLPNELIELLEK_	0	MULTI-MSMS	2	982.008267	1962.00198	0.89536	107.16	0.44141	0	1.7686E-05	1	103.44	52465000	1317;3702	1298	12421
A0A8I3PKS3	no	AFMTADLPNELIELLEK	17	Unmodified	_AFMTADLPNELIELLEK_	0	MULTI-MSMS	2	974.010809	1946.00707	0.25042	110.05	0.51173	0	0.00050039	1	71.076	139870000	1317;3702	1298	12433
A0A8I3P4A8	no	AFNFGNGLQMLGQK	14	Deamidation (NQ)	_AFNFGN(de)GLQMLGQK_	0	MULTI-MSMS	2	763.377026	1524.7395	-2.7786	87.735	1.6667	0	0.0067127	1	83.499	38432000	5005	1299	12439
A0A8P0PN68	no	AFNFLNEIK	9	Unmodified	_AFNFLNEIK_	0	MULTI-MSMS	2	548.295299	1094.57605	0.49129	74.764	2.0714	0	0.004565	2	93.374	33376000	6451	1300	12445
A0A8I3P9Q3	no	AFNSVDPTFDNSVPSK	16	Unmodified	_AFNSVDPTFDNSVPSK_	0	MULTI-MSMS	2	862.909941	1723.80533	0.95638	54.067	0.84968	0	1.5716E-05	1	105.65	42481000	2682	1302	12455
A0A8C0PHT5	no	AFPAFLQTVALENYLK	16	Unmodified	_AFPAFLQTVALENYLK_	0	MULTI-MATCH	3	609.001334	1823.98217	2.7054	102.15	0.40742	0	NaN	0	NaN	4737500	3760	1303	12458
A0A8I3NRV2	no	AFPAWADTSVLSR	13	Unmodified	_AFPAWADTSVLSR_	0	MULTI-MSMS	2	710.864608	1419.71466	-1.9577	78.727	1.4271	0	0.00013004	1	113.44	50242000	3621	1304	12468
A0A8I3NRV2	no	AFPAWADTSVLSR	13	Unmodified	_AFPAWADTSVLSR_	0	MULTI-MATCH	2	710.864608	1419.71466	-2.6079	79.792	0.74585	0	NaN	0	NaN	43172000	3621	1304	12475
A0A8C0N2D2	no	AFPHAEWQPSDVDQR	15	Unmodified	_AFPHAEWQPSDVDQR_	0	MSMS	2	891.91335	1781.81215	NaN	49.692	1	0	0.012236	1	54.143		2129	1305	12478
A0A8P0S6F1	no	AFPMPGFDER	10	Unmodified	_AFPMPGFDER_	0	MULTI-MSMS	2	583.768591	1165.52263	-1.1899	65.47	1.1224	0	0.024222	1	56.434	16108000	1810	1307	12487
A0A8I3P5K2	no	AFPNPYADFNK	11	Unmodified	_AFPNPYADFNK_	0	MULTI-MSMS	2	642.306395	1282.59824	0.26542	61.589	1.4251	-7.1054E-15	0.0022381	4	84.213	38066000	5545	1308	12501
A0A8I3MWT3	no	AFPVVFDSPR	10	Unmodified	_AFPVVFDSPR_	0	MULTI-MSMS	2	567.800749	1133.58694	0.53985	62.864	1.4282	0	0.011409	3	67.838	47623000	4302	1310	12514
A0A8I3MIB6	no	AFQAVQDLPTR	11	Unmodified	_AFQAVQDLPTR_	0	MSMS	2	623.332944	1244.65134	NaN	44.449	1	0	0.00044939	1	108.43		4334	1311	12522
A0A8I3NPL3	no	AFQFVETHGEVCPANWTPDSPTIKPHPTASK	31	Unmodified	_AFQFVETHGEVCPANWTPDSPTIKPHPTASK_	1	MULTI-MSMS	3	1150.55762	3448.65102	0.6043	59.535	0.57737	7.1054E-15	3.2582E-14	2	91.869	49662000	3913	1312	12531
A0A8P0SIY4	no	AFQSVFEVVAAPGNPYHR	18	Unmodified	_AFQSVFEVVAAPGNPYHR_	0	MULTI-MSMS	3	663.670758	1987.99044	-0.098647	72.952	0.47581	0	0.039361	1	22.435	14633000	650	1315	12540
A0A8I3N9R4	no	AFSDPFVEAEK	11	Unmodified	_AFSDPFVEAEK_	0	MULTI-MSMS	2	620.298236	1238.58192	-0.44434	59.697	1.2903	-7.1054E-15	0.0011119	3	96.143	236210000	1996	1318	12560
A0A8I3N9J6	no	AFSEADMERPLQELGLVPSAVLIVAK	26	Unmodified	_AFSEADMERPLQELGLVPSAVLIVAK_	1	MULTI-MSMS	4	696.630752	2782.4939	-0.24668	102.73	0.50852	0	0.0047705	1	33.649	16861000	5786	1319	12570
A0A8P0NLM4	no	AFSSSQPPYLSPGVPFSGK	19	Acetyl (Protein N-term)	_(ac)AFSSSQPPYLSPGVPFSGK_	0	MULTI-MSMS	2	997.996548	1993.97854	0.005579	95.714	1.4236	0	0.00011156	1	72.681	14361000	2786	1322	12589
A0A8I3MK52	no	AFSVFLFNTENK	12	Unmodified	_AFSVFLFNTENK_	0	MULTI-SECPEP	2	708.861534	1415.70852	-1.4637	86.104	0.98559	1.4211E-14	0.0054933	1	104.39	90814000	5211	1326	12608
A0A8C0SDW0	no	AFSVTQGLLR	10	Unmodified	_AFSVTQGLLR_	0	MULTI-MSMS	2	546.314023	1090.61349	-0.093932	59.538	0.34041	0	0.031183	1	51.864	6571800	458	1327	12617
A0A8C0MFE2	no	AFSYYGPLR	9	Unmodified	_AFSYYGPLR_	0	MULTI-MSMS	2	537.274367	1072.53418	0.10578	54.083	0.4765	0	0.0022303	1	107.43	18649000	1292	1328	12629
A0A8C0MV09	no	AFTDQASAVMHLPAIIGDYTDFYSSR	26	Unmodified	_AFTDQASAVMHLPAIIGDYTDFYSSR_	0	MULTI-MATCH	3	959.456841	2875.34869	-2.1484	103.02	0.44233	0	NaN	0	NaN	9606300	1860	1329	12641
A0A8I3MZZ8	no	AFTFDDEDDELSQLK	15	Unmodified	_AFTFDDEDDELSQLK_	0	MSMS	2	886.896696	1771.77884	NaN	80.369	1	0	0.00065547	1	73.848		1383	1330	12649
A0A8C0NRD9	no	AFTHTAQYDEAISDYFR	17	Unmodified	_AFTHTAQYDEAISDYFR_	0	MULTI-MSMS	2	1017.96324	2033.91192	0.45485	71.494	0.54227	0	4.7195E-39	1	251.91	105380000	3057	1331	12661
A0A8C0MKC0	no	AFTKPEEACSFIMSADFPALVVK	23	Unmodified	_AFTKPEEACSFIMSADFPALVVK_	1	MULTI-MATCH	3	853.427166	2557.25967	0.38848	94.304	0.33985	0	NaN	0	NaN	13414000	1505	1332	12671
A0A8P0NER3	no	AFTYINLDK	9	Unmodified	_AFTYINLDK_	0	MULTI-MSMS	2	542.787307	1083.56006	0.45059	54.491	0.64531	0	0.0055247	1	88.921	125810000	347	1337	12695
A0A8C0RPG9	no	AFVAIGDYNGHVGLGVK	17	Unmodified	_AFVAIGDYNGHVGLGVK_	0	MULTI-MSMS	2	858.957029	1715.8995	0.26004	62.048	0.67805	0	0.0096631	1	46.796	65608000	5087	1338	12702
A0A8C0RPG9	no	AFVAIGDYNGHVGLGVK	17	Unmodified	_AFVAIGDYNGHVGLGVK_	0	MULTI-MATCH	2	858.957029	1715.8995	-6.7104	65.447	0.95169	1.4211E-14	NaN	0	NaN	43051000	5087	1338	12703
A0A8C0P0Y1	no	AFVEFLNDEIK	11	Unmodified	_AFVEFLNDEIK_	0	MULTI-MATCH	2	662.84281	1323.67107	-6.0195	79.306	0.91676	0	NaN	0	NaN	79216000	3422	1341	12720
A0A8C0P0Y1	no	AFVEFLNDEIKEEK	14	Unmodified	_AFVEFLNDEIKEEK_	1	MULTI-MSMS	2	855.932885	1709.85122	1.0049	70.533	0.27114	0	0.0010618	1	97.452	17684000	3422	1342	12725
A0A8I3PQ47	no	AFVGSDSGSSSTGDAAR	17	Unmodified	_AFVGSDSGSSSTGDAAR_	0	MULTI-MSMS	2	786.350248	1570.68594	0.25011	19.557	0.50993	0	0.00017162	1	78.964	5090700	2527	1345	12743
A0A8P0NXX7	no	AFVRPSGTEDIVR	13	Unmodified	_AFVRPSGTEDIVR_	1	MULTI-MSMS	2	723.888615	1445.76268	-0.73085	33.894	0.40437	7.1054E-15	0.00016052	1	135.56	30063000	1070	1348	12760
A0A8I3Q022	no	AFVSMVYSEEGAEDR	15	Unmodified	_AFVSMVYSEEGAEDR_	0	MULTI-MSMS	2	845.374877	1688.7352	0.97458	60.786	0.40625	-7.1054E-15	0.0012026	2	72.29	7180600	2103	1349	12774
A0A8C0P8A3	no	AFYAPVHADDLR	12	Unmodified	_AFYAPVHADDLR_	0	MULTI-MSMS	3	458.89821	1373.6728	0.83096	42.682	0.54421	7.1054E-15	0.0029297	1	62.14	181000000	3666	1352	12799
A0A8C0P8A3	no	AFYAPVHADDLR	12	Unmodified	_AFYAPVHADDLR_	0	MULTI-MSMS	2	687.843676	1373.6728	2.3555	42.684	0.50953	0	0.050335	1	41.08	43577000	3666	1352	12800
A0A8C0M6F0	no	AFYMEEGAPYCER	13	Unmodified	_AFYMEEGAPYCER_	0	MULTI-MSMS	2	811.834333	1621.65411	-0.4717	55.523	0.71465	-7.1054E-15	9.1917E-05	1	120.09	95629000	909	1354	12816
A0A8I3PS42	no	AFYNNVLGEYEEYVTK	16	Unmodified	_AFYNNVLGEYEEYVTK_	0	MULTI-MSMS	2	969.959631	1937.90471	1.9616	94.874	1.2253	0	1.5725E-05	1	107.97	284740000	5844	1355	12828
Q7YQC6	no	AFYPEEISSMVLTK	14	Unmodified	_AFYPEEISSMVLTK_	0	MULTI-MSMS	2	807.907824	1613.8011	-0.34778	88.476	1.5302	0	0.00015126	1	113.63	373080000	292;6394	1356	12844
A0A8I3N3Z5	no	AFYVPAQYVK	10	Unmodified	_AFYVPAQYVK_	0	MULTI-MSMS	2	593.318774	1184.623	1.3085	54.342	0.47646	0	0.0029586	1	89.142	32692000	3950	1357	12858
A0A8I3PAS2	no	AGAAGGPEEEAEKPVK	16	Unmodified	_AGAAGGPEEEAEKPVK_	1	MULTI-MATCH	2	770.386102	1538.75765	-0.058146	14.972	0.50914	0	NaN	0	NaN	24305000	6108	1360	12877
A0A8I3SCW8	no	AGAAPAGSLVDGELLR	16	Unmodified	_AGAAPAGSLVDGELLR_	0	MULTI-MSMS	2	748.907005	1495.79946	0.53411	61.959	0.61013	7.1054E-15	0.0067507	1	50.675	32370000	5334	1361	12886
A0A8I3N396	no	AGAAPYVQAFDLPLASPGAEYLK	23	Unmodified	_AGAAPYVQAFDLPLASPGAEYLK_	0	MSMS	3	783.742359	2348.20525	NaN	109.87	1	0	0.054208	1	24.901		5108	1362	12890
A0A8I3NG14	no	AGAAPYVQAFDSLLAGPVAEYLK	23	Unmodified	_AGAAPYVQAFDSLLAGPVAEYLK_	0	MULTI-MSMS	3	784.414243	2350.2209	1.1809	109.98	1.8352	0	5.5882E-07	3	92.95	205680000	6221	1363	12895
A0A8C0RUI7	no	AGAEEEEEEASGGQAPEEAK	20	Unmodified	_AGAEEEEEEASGGQAPEEAK_	0	MULTI-MSMS	2	1009.42708	2016.8396	-0.19901	25.329	0.61326	0	6.9868E-05	1	82.908	16148000	565	1365	12909
A0A8I3PIH1	yes	AGAGAGAGAGAAAGEAGGAR	20	Unmodified	_AGAGAGAGAGAAAGEAGGAR_	0	MULTI-MSMS	2	735.855835	1469.69712	0.98575	15.616	0.33912	-1.7764E-15	0.00018426	1	69.456	7977900	6503	1367	12924
A0A8I3MS45	no	AGAGSATLSMAYAGAR	16	Unmodified	_AGAGSATLSMAYAGAR_	0	MULTI-MSMS	2	727.856457	1453.69836	0.31957	45.004	1.357	0	0.00032496	2	78.548	63519000	1669	1370	12945
A0A8C0T9H8	no	AGAIAPCEVTVPAQNTGLGPEK	22	Unmodified	_AGAIAPCEVTVPAQNTGLGPEK_	0	MULTI-MSMS	2	1090.55444	2179.09432	0.30473	54.197	0.44293	7.1054E-15	1.1181E-11	1	114.31	24203000	5887	1371	12962
A0A8I3S463	no	AGAKPDQIGIITPYEGQR	18	Unmodified	_AGAKPDQIGIITPYEGQR_	1	MULTI-MSMS	2	957.507614	1913.00068	1.3905	47.34	0.78175	0	0.00052353	2	80.967	8416200	5011	1373	12985
A0A8I3N6K0	no	AGALQCSPSDAYTK	14	Unmodified	_AGALQCSPSDAYTK_	0	MULTI-MSMS	2	734.840473	1467.66639	-0.75312	28.228	1.6345	3.5527E-15	1.3645E-06	2	152.07	72856000	5438	1375	13003
A0A8I3MIN2	no	AGAPGAAAPGAPVAAPPAK	19	Unmodified	_AGAPGAAAPGAPVAAPPAK_	0	MULTI-MSMS	2	771.425365	1540.83618	0.16238	27.024	0.9517	0	0.0044104	1	45.603	4494400	3232	1377	13018
A0A8C0PME1	no	AGATLDLLVENMGR	14	Unmodified	_AGATLDLLVENMGR_	0	MULTI-MATCH	2	730.382308	1458.75006	1.0843	84.782	0.17041	0	NaN	0	NaN	3709400	325	1382	13053
A0A8P0TCY6	no	AGAVAEEVLAAIR	13	Unmodified	_AGAVAEEVLAAIR_	0	MSMS	2	635.361702	1268.70885	NaN	79.42	1	0	0.0017073	1	72.243		1196	1384	13065
A0A8I3Q3C9	no	AGAVTGALGAGSGSGGGETALTEWGPVSTLPSLHGK	36	Unmodified	_AGAVTGALGAGSGSGGGETALTEWGPVSTLPSLHGK_	0	MULTI-MSMS	3	1084.21614	3249.62658	-0.87838	83.117	0.4764	0	1.0063E-05	2	48.693	18201000	2990	1385	13068
A0A8C0P172	no	AGAVVAVPTDTLYGLACAASCSAALDAVYR	30	Unmodified	_AGAVVAVPTDTLYGLACAASCSAALDAVYR_	0	MULTI-MSMS	3	1005.16344	3012.46849	-2.7798	102.88	0.54509	0	2.9876E-09	1	71.974	13328000	3436	1386	13075
A0A8C0MKC0	no	AGCALLGGETAEMPDMYPPGEYDLAGFAVGAMER	34	Unmodified	_AGCALLGGETAEMPDMYPPGEYDLAGFAVGAMER_	0	MULTI-MSMS	3	1182.86099	3545.56115	1.4327	105.09	0.61021	-1.4211E-14	0.0081292	1	23.891	6487500	1505	1388	13088
A0A8P0TPW6	no	AGCAVTSLLASELTK	15	Unmodified	_AGCAVTSLLASELTK_	0	MULTI-MSMS	2	760.903073	1519.79159	1.2096	78.351	0.4431	0	0.00038332	2	85.522	183190000	737	1389	13100
A0A8I3MF49	no	AGCECLNESDEHGFDNCLR	19	Unmodified	_AGCECLNESDEHGFDNCLR_	0	MULTI-MSMS	2	1141.94661	2281.87866	-0.81081	43.792	0.407	0	6.2648E-12	1	154.07	22018000	1323	1390	13112
A0A8I3N580	no	AGCQVVAPSDMMDGR	15	Unmodified	_AGCQVVAPSDMMDGR_	0	MULTI-MSMS	2	797.344542	1592.67453	-1.3941	46.717	0.57729	0	0.0011448	2	72.652	10117000	4622	1393	13129
P31637	yes	AGCSNIAYPR	10	Unmodified	_AGCSNIAYPR_	0	MULTI-MSMS	2	554.76384	1107.51313	-0.08668	22.17	0.40688	0	0.0014821	1	102.51	10003000	195	1394	13138
A0A8C0RAM1	yes	AGDAFGDTSFLNSK	14	Unmodified	_AGDAFGDTSFLNSK_	0	MULTI-MSMS	2	715.333338	1428.65212	0.78828	61.281	0.7138	7.1054E-15	0.00030702	2	94.82	55320000	4829	1395	13152
A0A8C0RAM1	yes	AGDAFGDTSFLNSK	14	Unmodified	_AGDAFGDTSFLNSK_	0	MULTI-MATCH	2	715.333338	1428.65212	-1.9443	63.673	0.74815	0	NaN	0	NaN	36405000	4829	1395	13158
A0A8I3P0L6	no	AGDELAYNSSSACASSR	17	Unmodified	_AGDELAYNSSSACASSR_	0	MULTI-MSMS	2	873.373397	1744.73224	-2.8864	28.844	0.44365	0	0.0015063	1	61.167	4164200	3854	1396	13166
A0A8I3NW16	no	AGDELTKIEDEDEQGWCK	18	Unmodified	_AGDELTKIEDEDEQGWCK_	1	MULTI-MSMS	2	1061.96532	2121.91608	0.52877	60.922	0.44109	-7.1054E-15	1.8311E-14	1	169.62	24362000	853	1397	13178
A0A8C0PSL2	no	AGDFGAAFVER	11	Unmodified	_AGDFGAAFVER_	0	MULTI-MSMS	2	570.277638	1138.54072	2.8056	52.398	0.47671	0	0.0014122	1	91.656	17736000	3954	1398	13188
A0A8I3PFB2	no	AGDGAAALLGALAR	14	Unmodified	_AGDGAAALLGALAR_	0	MULTI-MSMS	2	613.846219	1225.67788	-0.79964	77.876	0.37244	0	0.0001584	1	112.36	9787500	2627	1400	13198
A0A8I3NSC5	no	AGDGGIFISR	10	Unmodified	_AGDGGIFISR_	0	MULTI-MATCH	2	496.761623	991.508694	0.43643	37.675	0.47706	0	NaN	0	NaN	7837100	3820;6465	1401	13215
A0A8P0PM03	no	AGDKDDITEPAVCALR	16	Unmodified	_AGDKDDITEPAVCALR_	1	MULTI-MSMS	2	865.922526	1729.8305	0.90392	41.635	0.85144	0	5.1798E-38	1	256.52	83202000	3529	1402	13227
A0A8C0RS74	no	AGDPLDLVALAQQVQK	16	Unmodified	_AGDPLDLVALAQQVQK_	0	MULTI-MSMS	3	555.977188	1664.90974	-1.3073	93.321	0.40775	0	0.00012597	1	80.371	15530000	5142	1404	13240
A0A8C0RS74	no	AGDPLDLVALAQQVQK	16	Unmodified	_AGDPLDLVALAQQVQK_	0	MULTI-SECPEP	2	833.462144	1664.90974	-1.1527	93.314	0.81589	0	0.04038	1	54.286	57847000	5142	1404	13241
A0A8P0NLH3	no	AGDQIICMDDVYGGTNR	17	Unmodified	_AGDQIICMDDVYGGTNR_	0	MULTI-MSMS	2	942.914375	1883.8142	-1.0009	66.443	1.1735	0	4.1583E-06	3	109.22	244140000	2895	1405	13258
A0A8C0TDT9	no	AGDREDITEPAICALR	16	Unmodified	_AGDREDITEPAICALR_	1	MULTI-MSMS	2	893.94125	1785.86795	-1.3023	49.835	0.67782	0	4.6103E-10	2	164.81	78461000	138	1406	13269
A0A8I3S4I7	no	AGDSEQTLQSHQQPGGGEPFLIGVSGGTASGK	32	Acetyl (Protein N-term)	_(ac)AGDSEQTLQSHQQPGGGEPFLIGVSGGTASGK_	0	MULTI-MSMS	3	1047.16908	3138.4854	1.2459	72.741	0.40696	0	2.2377E-05	1	48.226	30755000	6248	1407	13280
A0A8C0P4Y3	no	AGDTVIPLYIPQCGECK	17	Unmodified	_AGDTVIPLYIPQCGECK_	0	MULTI-MSMS	2	960.963336	1919.91212	-1.0116	72.587	0.33955	0	0.0030859	1	56.087	10589000	3567	1408	13291
A0A8I3S3S8	no	AGDVVLVIPFQNPEEQDEGWLMGVK	25	Unmodified	_AGDVVLVIPFQNPEEQDEGWLMGVK_	0	MULTI-MSMS	3	924.130066	2769.36837	0.84979	103.66	0.30648	1.4211E-14	0.025311	1	21.647	9673200	1402	1409	13305
A0A8P0PDY0	no	AGEAQKPVEK	10	Unmodified	_AGEAQKPVEK_	1	MULTI-SECPEP	3	352.860984	1055.56112	-1.4809	8.1297	0.25012	0	0.020342	1	83.499	25384000	6485	1410	13310
A0A8I3Q0P3	no	AGEEEHVYSFPNK	13	Unmodified	_AGEEEHVYSFPNK_	0	MULTI-MSMS	2	753.846613	1505.67867	-1.082	31.848	0.57042	3.5527E-15	0.00015434	1	106.2	4772400	3971	1412	13325
A0A8C0T9C9	no	AGEEIASVGVLSSAR	15	Unmodified	_AGEEIASVGVLSSAR_	0	MULTI-MATCH	2	723.383362	1444.75217	0.086018	52.741	0.40996	0	NaN	0	NaN	8398100	3492	1413	13340
A0A8I3PS42	no	AGEHGSTYGGNPLGCR	16	Unmodified	_AGEHGSTYGGNPLGCR_	0	MULTI-MSMS	2	816.862802	1631.71105	-0.035754	21.484	0.88533	0	5.2549E-05	2	96.229	42040000	5844	1417	13361
A0A8P0SS95	no	AGELLEDSPK	10	Unmodified	_AGELLEDSPK_	0	MULTI-MSMS	2	529.771854	1057.52915	0.39971	27.238	1.0198	0	0.00040984	2	141.48	49019000	6650;6567	1420	13387
A0A8C0SHJ8	no	AGEQLAPFLPQLVPR	15	Unmodified	_AGEQLAPFLPQLVPR_	0	MULTI-MSMS	2	818.46449	1634.91443	0.87164	92.07	0.84881	0	0.0002764	2	89.171	40323000	1761	1423	13409
A0A8P0SLH6	no	AGEVFIHK	8	Unmodified	_AGEVFIHK_	0	MULTI-MSMS	2	450.750527	899.486502	-0.063803	15.956	0.47657	0	0.008299	1	102.71	251780000	2653	1424	13419
A0A8C0Q119	no	AGEVINQPMMMAAR	14	Unmodified	_AGEVINQPMMMAAR_	0	MULTI-MSMS	2	759.864914	1517.71527	-0.74268	52.083	0.44062	0	1.1762E-06	1	155.42	326190000	4471	1425	13431
A0A8I3QNG6	no	AGFAQPSGLSLAPEDPWSCLFVADSESSTVR	31	Unmodified	_AGFAQPSGLSLAPEDPWSCLFVADSESSTVR_	0	MULTI-MSMS	3	1094.51883	3280.53466	0.92657	103.63	0.34015	-1.4211E-14	9.914E-20	1	106.17	22001000	5999	1428	13459
A0A8C0SCX1	no	AGFFGTVVEYGAER	14	Unmodified	_AGFFGTVVEYGAER_	0	MULTI-MSMS	2	751.867348	1501.72014	1.4845	76.825	0.54268	0	0.011409	1	52.391	12889000	1450	1430	13475
A0A8I3NH60	no	AGFIQDTSLILYEEVKPNLTER	22	Deamidation (NQ)	_AGFIQ(de)DTSLILYEEVKPNLTER_	1	MULTI-MATCH	3	846.442638	2536.30608	5.1854	96.491	0.37246	1.4211E-14	NaN	0	NaN	18019000	4936	1431	13485
A0A8I3MJJ7	no	AGFITPVPGGVGPMTVAMLMQSTVESAK	28	Unmodified	_AGFITPVPGGVGPMTVAMLMQSTVESAK_	0	MULTI-MSMS	3	926.14092	2775.40093	-0.34793	108.32	2.3805	-1.4211E-14	6.2097E-16	6	102.69	868200000	4791	1432	13501
A0A8I3MJJ7	no	AGFITPVPGGVGPMTVAMLMQSTVESAK	28	Unmodified	_AGFITPVPGGVGPMTVAMLMQSTVESAK_	0	MULTI-MSMS	4	694.857509	2775.40093	-1.4172	108.36	1.7033	1.4211E-14	0.027848	1	20.07	12482000	4791	1432	13502
A0A8I3MJJ7	no	AGFITPVPGGVGPMTVAMLMQSTVESAK	28	Unmodified	_AGFITPVPGGVGPMTVAMLMQSTVESAK_	0	MULTI-MSMS	3	926.14092	2775.40093	-1.6725	109.11	0.54317	0	0.0052726	1	31.127	3554700	4791	1432	13503
A0A8I3MJJ7	no	AGFITPVPGGVGPMTVAMLMQSTVESAK	28	Oxidation (M)	_AGFITPVPGGVGPMTVAM(ox)LMQSTVESAK_	0	MULTI-SECPEP	3	931.472558	2791.39584	-0.56316	105.23	1.5965	0	4.097E-10	1	75.529	30888000	4791	1432	13522
A0A8C0TBK9	no	AGFLAFTQLPK	11	Unmodified	_AGFLAFTQLPK_	0	MULTI-MSMS	2	596.839874	1191.66519	1.3457	78.423	0.40899	0	0.019595	1	54.416	33026000	1160	1434	13548
A0A8P0NA35	no	AGFLIGDGAGVGK	13	Unmodified	_AGFLIGDGAGVGK_	0	MSMS	2	581.316763	1160.61897	NaN	52.944	1	0	0.0033065	1	67.704		4080	1435	13560
A0A8C0TLK3	no	AGFWEEFESLQK	12	Unmodified	_AGFWEEFESLQK_	0	MULTI-MSMS	2	735.848624	1469.6827	-0.35991	94.345	0.44212	0	0.00088655	1	89.029	17280000	3768	1439	13581
A0A8C0PRU0	no	AGGAAVVITEPEHTK	15	Unmodified	_AGGAAVVITEPEHTK_	0	MULTI-MSMS	3	493.931579	1478.77291	0.73462	20.628	1.5627	0	3.0144E-05	3	108.17	122640000	4296	1440	13594
A0A8C0Q7G9	no	AGGAFDPHTLVR	12	Unmodified	_AGGAFDPHTLVR_	0	MULTI-MSMS	2	620.825286	1239.63602	-4.4852	39.208	1.3588	0	0.007308	1	61.56	26697000	4582	1441	13604
A0A8I3MS52	no	AGGAGVPAFYTSTGYGTLVQQGGSPIK	27	Unmodified	_AGGAGVPAFYTSTGYGTLVQQGGSPIK_	0	MULTI-MSMS	3	862.106249	2583.29692	-0.85629	79.888	0.67726	0	0.00036497	2	38.374	132000000	907	1442	13612
A0A8I3PWC3	no	AGGAPDEVVCEENVSQIYR	19	Unmodified	_AGGAPDEVVCEENVSQIYR_	0	MULTI-MSMS	2	1046.98384	2091.95313	0.49162	61.092	0.50957	0	8.9302E-09	1	117.07	34528000	4537	1443	13624
A0A8C0S3H2	no	AGGDATDSSQTALDNK	16	Unmodified	_AGGDATDSSQTALDNK_	0	MULTI-MSMS	2	775.850081	1549.68561	0.37941	16.533	0.43969	0	1.7122E-26	1	235.47	24495000	4043	1444	13636
A0A8I3SCN7	no	AGGEAGVTLGQPHLSR	16	Acetyl (Protein N-term)	_(ac)AGGEAGVTLGQPHLSR_	0	MULTI-MSMS	3	531.277749	1590.81142	-0.70228	49.121	1.0848	0	4.8767E-05	2	89.911	43283000	5164	1445	13647
A0A8I3RRZ0	no	AGGGGGLGAGSPALSGGQAR	20	Unmodified	_AGGGGGLGAGSPALSGGQAR_	0	MULTI-MSMS	2	799.405692	1596.79683	1.2658	28.955	0.34064	0	0.026598	1	31.526	1792100	1215	1450	13685
A0A8I3N4Q4	no	AGGGGSTTDFLEEWK	15	Unmodified	_AGGGGSTTDFLEEWK_	0	MULTI-MSMS	2	777.857177	1553.6998	-3.0512	73.547	0.43978	-1.4211E-14	6.6858E-05	1	105.32	76433000	4562	1451	13693
A0A8I3NRU2	no	AGGGPGDAGLGAAAAAAPETR	21	Unmodified	_AGGGPGDAGLGAAAAAAPETR_	0	MULTI-MSMS	2	869.429364	1736.84417	2.3985	41.352	0.51155	0	2.654E-08	1	110.77	9604800	4627	1452	13705
A0A8C0PSC7	no	AGGGPTLQCPPPSSPEK	17	Unmodified	_AGGGPTLQCPPPSSPEK_	0	MULTI-MSMS	2	840.406511	1678.79847	0.48678	27.04	1.9049	-3.5527E-15	3.1484E-07	2	140.01	18260000	526	1453	13718
A0A8I3PBD9	no	AGGIETIANEFSDR	14	Unmodified	_AGGIETIANEFSDR_	0	MULTI-MSMS	2	740.357345	1478.70014	-0.64628	70.747	1.222	0	0.0001461	1	104.79	414210000	3821	1454	13733
A0A8I3N9R4	no	AGGIETIANEYSDR	14	Unmodified	_AGGIETIANEYSDR_	0	MULTI-MSMS	2	748.354802	1494.69505	-0.079899	53.88	0.44025	0	0.0001461	1	104.79	26923000	1996	1455	13747
A0A8I3NFE2	no	AGGLGEAGMGAWLR	14	Unmodified	_AGGLGEAGMGAWLR_	0	MULTI-MSMS	2	673.337704	1344.66085	0.20437	72.206	0.2709	0	0.004775	1	61.593	13540000	127	1457	13755
A0A8P0TP31	no	AGGLGPGPNVDTR	13	Unmodified	_AGGLGPGPNVDTR_	0	MULTI-MSMS	2	605.812376	1209.6102	1.2274	25.382	0.78307	0	0.029658	1	45.879	25473000	6385	1459	13775
A0A8I3NSC5	no	AGGPLGLSIVGGSDHSSHPFGIQEPGVFISK	31	Unmodified	_AGGPLGLSIVGGSDHSSHPFGIQEPGVFISK_	0	MULTI-MATCH	3	1016.52435	3046.55123	-1.8937	83.065	0.34045	0	NaN	0	NaN	10130000	3820;6465	1462	13802
A0A8P0P5V9	no	AGGQPASGGCQPAGQR	16	Unmodified	_AGGQPASGGCQPAGQR_	0	MULTI-MSMS	2	749.844413	1497.67427	-2.5896	12.407	0.20403	0	1.5699E-05	1	100.82	4176800	521;6610	1463	13809
A0A8C0N0M5	no	AGGQVNHDLHER	12	Unmodified	_AGGQVNHDLHER_	0	MSMS	2	666.823806	1331.63306	NaN	10.212	1	0	0.00049615	1	91.549		1812	1464	13814
A0A8I3P7C3	no	AGGSAALSPSKK	12	Unmodified	_AGGSAALSPSKK_	1	MULTI-MATCH	3	358.536501	1072.58767	0.11384	8.8976	0.56106	0	NaN	0	NaN	9241200	5000;6182	1465	13828
A0A8I3RZP8	no	AGGSPLPDQTTGSAPQNGK	19	Unmodified	_AGGSPLPDQTTGSAPQNGK_	0	MULTI-MSMS	2	891.934479	1781.8544	0.058914	23.436	0.5098	-3.5527E-15	5.7641E-05	1	88.021	3762700	4442;4889	1467	13833
A0A8I3RZP8	no	AGGSPLPDQTTGSAPQNGK	19	Deamidation (NQ)	_AGGSPLPDQTTGSAPQN(de)GK_	0	MULTI-MSMS	2	892.426487	1782.83842	3.9082	26.606	0.47714	0	0.0018835	1	72.29	3511000	4442;4889	1467	13837
A0A8C0PD71	no	AGGTLCHILGAAYK	14	Unmodified	_AGGTLCHILGAAYK_	0	MULTI-MATCH	2	716.374286	1430.73402	-2.4519	46.865	0.81653	7.1054E-15	NaN	0	NaN	18309000	3584	1469	13859
A0A8C0NVP6	no	AGHCVIGLQMGTNK	14	Unmodified	_AGHCVIGLQMGTNK_	0	MULTI-MSMS	2	743.368678	1484.7228	3.6046	31.095	1.2568	3.5527E-15	0.00036449	2	93.096	9032500	3218	1472	13884
A0A8I3RUX3	no	AGHDQVVVLLNDIR	14	Unmodified	_AGHDQVVVLLNDIR_	0	MULTI-MSMS	2	774.928271	1547.84199	-0.8139	65.804	0.67991	0	0.012077	1	51.463	16236000	3697	1473	13899
A0A8P0SLM5	no	AGHMVPSDQGDMALK	15	Unmodified	_AGHMVPSDQGDMALK_	0	MULTI-MSMS	2	778.863425	1555.7123	-1.6995	28.224	0.44359	0	0.0002338	1	91.313	11333000	1895	1474	13910
A0A8C0M4J7	no	AGHQSAAASNLSGLSLQEAQQILNVSK	27	Unmodified	_AGHQSAAASNLSGLSLQEAQQILNVSK_	0	MULTI-MSMS	3	908.142133	2721.40457	-1.1202	83.066	0.67912	1.4211E-14	0.0012119	1	36.364	76211000	827	1476	13925
A0A8C0PD34	no	AGIEDLESLESLSLDQHSK	19	Unmodified	_AGIEDLESLESLSLDQHSK_	0	MULTI-MSMS	3	691.011174	2070.01169	-0.31312	83.262	0.54397	0	0.041566	3	19.868	10747000	3877	1479	13955
A0A8C0MIG1	no	AGIEGPLLASEVER	14	Unmodified	_AGIEGPLLASEVER_	0	MULTI-MSMS	2	720.888281	1439.76201	-0.32683	60.813	1.1217	-7.1054E-15	0.00030702	2	94.82	72173000	1421	1480	13967
A0A8C0MIG1	no	AGIEGPLLASEVER	14	Unmodified	_AGIEGPLLASEVER_	0	MULTI-MATCH	2	720.888281	1439.76201	0.23407	64.183	0.74666	0	NaN	0	NaN	6119600	1421	1480	13973
A0A8P0NJV5	no	AGIFQPHVR	9	Unmodified	_AGIFQPHVR_	0	MULTI-MATCH	2	512.787976	1023.5614	-0.58809	23.322	0.34116	0	NaN	0	NaN	2277200	869	1481	13980
A0A8C0N9N8	no	AGIFQSAK	8	Unmodified	_AGIFQSAK_	0	MULTI-MSMS	2	411.229428	820.444303	0.45167	20.388	0.54361	0	0.036782	2	65.313	7802600	2426;5289	1482	13986
A0A8P0T3V0	no	AGILFEDIFDVK	12	Acetyl (Protein N-term)	_(ac)AGILFEDIFDVK_	0	MSMS	2	704.871568	1407.72858	NaN	112.44	1	0	0.00011384	1	103.7		6658	1485	14002
A0A8C0NN36	no	AGIMASDCEPALNQAESR	18	Unmodified	_AGIMASDCEPALNQAESR_	0	MULTI-MSMS	2	960.432932	1918.85131	0.40704	48.633	0.47444	0	0.0093708	2	43.991	3399900	2935	1486	14009
A0A8C0TA90	no	AGINQNMDSITEELQAK	17	Unmodified	_AGINQNMDSITEELQAK_	0	MSMS	2	931.451647	1860.88874	NaN	70.193	1	0	5.5941E-12	1	122.55		3272;5880	1487	14021
A0A8C0PUG1	no	AGITTIEAVK	10	Acetyl (Protein N-term)	_(ac)AGITTIEAVK_	0	MULTI-MSMS	2	522.800414	1043.58628	-1.9817	63.083	0.85078	0	0.0004072	1	114.89	1144300000	4347	1488	14043
A0A8C0PUG1	no	AGITTIEAVK	10	Acetyl (Protein N-term)	_(ac)AGITTIEAVK_	0	MULTI-MSMS	2	522.800414	1043.58628	-0.59812	63.56	1.5289	0	0.0015459	3	88.948	34219000	4347	1488	14044
A0A8C0PUG1	no	AGITTIEAVKR	11	Acetyl (Protein N-term)	_(ac)AGITTIEAVKR_	1	MULTI-MSMS	2	600.85097	1199.68739	-1.972	47.803	1.5293	0	0.0004718	2	115.71	128700000	4347	1489	14063
A0A8P0T6S6	no	AGKPVICATQMLESMIK	17	Unmodified	_AGKPVICATQMLESMIK_	1	MULTI-MSMS	2	938.9883	1875.96205	-0.30748	84.649	1.9341	1.4211E-14	2.9947E-16	3	191.19	576270000	5637;6498	1490	14087
A0A8P0T6S6	no	AGKPVICATQMLESMIK	17	Unmodified	_AGKPVICATQMLESMIK_	1	MULTI-MSMS	4	469.997788	1875.96205	-0.62486	84.725	1.0183	0	0.00014801	4	73.983	24083000	5637;6498	1490	14088
A0A8P0P1F9	no	AGLADEDTWDETELGLYK	18	Unmodified	_AGLADEDTWDETELGLYK_	0	MULTI-MSMS	2	1013.46802	2024.92148	-1.8648	87.225	0.64469	0	2.5698E-09	1	142.83	34374000	3763	1493	14108
A0A8I3NHV7	no	AGLELLSDQGYR	12	Acetyl (Protein N-term)	_(ac)AGLELLSDQGYR_	0	MULTI-MSMS	2	682.346249	1362.67794	-0.52243	92.593	0.57953	-1.4211E-14	3.1252E-05	1	145.72	35839000	4220	1495	14121
A0A8I3PBB7	yes	AGLGGGGGHK	10	Acetyl (Protein N-term)	_(ac)AGLGGGGGHK_	0	MULTI-MATCH	2	426.719759	851.424964	0.077445	12.529	0.3392	0	NaN	0	NaN	10387000	6489	1498	14142
A0A8C0Q6X7	no	AGLITNFNEPVNQIATQIAVLIAK	24	Unmodified	_AGLITNFNEPVNQIATQIAVLIAK_	0	MULTI-MSMS	3	846.814518	2537.42172	-0.16186	110.9	0.20412	0	5.6557E-08	3	85.518	39112000	4346	1500	14153
A0A8P0TSG1	no	AGLLALEFYTPEASSWR	17	Unmodified	_AGLLALEFYTPEASSWR_	0	MULTI-MSMS	2	955.985983	1909.95741	-0.53164	98.397	0.47581	0	5.9065E-05	1	89.301	26887000	6414	1501	14166
A0A8C0TT35	no	AGLLQTNGLSK	11	Unmodified	_AGLLQTNGLSK_	0	MULTI-MATCH	2	551.316763	1100.61897	4.2436	35.117	0.27168	0	NaN	0	NaN	14270000	5059	1504	14190
A0A8I3MG77	no	AGLLTEQAPGDTLTAVESK	19	Unmodified	_AGLLTEQAPGDTLTAVESK_	0	MULTI-MSMS	2	950.996745	1899.97894	-2.2595	66.349	0.3375	0	0.0014269	2	52.891	10239000	4437	1505	14195
A0A8C0RLY3	no	AGLNCSTETMPIK	13	Oxidation (M)	_AGLNCSTETM(ox)PIK_	0	MULTI-MSMS	2	719.339252	1436.66395	0.85385	24.314	0.71121	-3.5527E-15	0.0032383	1	85.29	28689000	5036	1506	14204
A0A8C0RLY3	no	AGLNCSTETMPIK	13	Unmodified	_AGLNCSTETMPIK_	0	MULTI-MSMS	2	711.341794	1420.66904	-0.3048	36.376	0.71233	-7.1054E-15	7.0929E-05	3	123.75	531610000	5036	1506	14217
A0A8C0RLY3	no	AGLNCSTETMPIK	13	Deamidation (NQ)	_AGLN(de)CSTETMPIK_	0	MULTI-MSMS	2	711.833802	1421.65305	2.4101	43.408	0.40763	7.1054E-15	0.031942	1	66.595	8630100	5036	1506	14225
A0A8C0N138	no	AGLNEFIQNLVR	12	Unmodified	_AGLNEFIQNLVR_	0	MULTI-SECPEP	2	687.380426	1372.7463	2.3555	95.098	0.4084	0	0.010287	1	85.862	6248400	2077	1507	14227
A0A8P0NWR7	no	AGLNSLEAVK	10	Acetyl (Protein N-term),Deamidation (NQ)	_(ac)AGLN(de)SLEAVK_	0	MULTI-SECPEP	2	522.782222	1043.54989	0.85198	69.491	0.44048	0	0.023718	1	64.711	16401000	6545;5120;6553	1508	14235
A0A8P0NWR7	no	AGLNSLEAVK	10	Acetyl (Protein N-term)	_(ac)AGLNSLEAVK_	0	MSMS	2	522.290214	1042.56587	NaN	63.29	1	0	0.00056496	1	109.11		6545;5120;6553	1508	14246
A0A8P0ND82	no	AGLPCQDLEFVQFHPTGIYGAGCLITEGCR	30	Unmodified	_AGLPCQDLEFVQFHPTGIYGAGCLITEGCR_	0	MULTI-MSMS	3	1122.86166	3365.56314	-0.60455	95.185	0.64682	0	1.215E-10	2	77.522	93420000	6472	1510	14267
A0A8P0N6P6	no	AGLPEALAGQQK	12	Unmodified	_AGLPEALAGQQK_	0	MULTI-MSMS	2	591.827495	1181.64044	-0.64968	35.185	0.95165	0	0.00081544	1	90.601	16442000	2915	1511	14279
A0A8C0MI10	no	AGLTDQVSHHAR	12	Unmodified	_AGLTDQVSHHAR_	0	MULTI-MATCH	2	646.328724	1290.6429	2.5567	13.749	0.10128	0	NaN	0	NaN	1762500	1405	1517	14321
A0A8I3P0G4	no	AGLTHLITMDLHQK	14	Unmodified	_AGLTHLITMDLHQK_	0	MULTI-MSMS	2	789.42705	1576.83955	0.74069	47.398	0.27163	0	8.5988E-05	1	124.67	4571100	517	1518	14327
A0A8C0MSP0	no	AGLTLFVSR	9	Acetyl (Protein N-term)	_(ac)AGLTLFVSR_	0	MULTI-MSMS	2	503.290017	1004.56548	0.15968	94.865	0.91866	0	0.00072363	1	132.08	9964900	1781	1519	14338
A0A8P0NSU8	no	AGLVDDFEKK	10	Unmodified	_AGLVDDFEKK_	1	MULTI-MSMS	2	561.295496	1120.57644	0.9104	34.233	0.50672	0	0.0049892	1	98.582	128990000	6626	1520	14349
A0A8P0N4L2	no	AGLVGPELHEK	11	Unmodified	_AGLVGPELHEK_	0	MULTI-MSMS	2	575.316763	1148.61897	0.219	21.611	1.293	0	0.0054357	1	71.451	264360000	3945;5165;4205;6365	1521	14367
A0A8C0QGH7	no	AGLYGLPR	8	Unmodified	_AGLYGLPR_	0	MULTI-MATCH	2	423.745245	845.475937	-0.13446	41.078	0.81527	0	NaN	0	NaN	25363000	4714	1522	14386
A0A8C0N6N8	no	AGMAAAAAGAR	11	Acetyl (Protein N-term)	_(ac)AGMAAAAAGAR_	0	MULTI-MSMS	2	480.240001	958.465449	-0.021276	44.077	0.50854	0	0.00054339	1	97.093	9796500	2266	1523	14393
A0A8C0SI53	no	AGMAAVANSAGSCDLEHFAQLLEK	24	Unmodified	_AGMAAVANSAGSCDLEHFAQLLEK_	0	MULTI-SECPEP	3	830.729908	2489.16789	1.658	92.201	0.91784	-1.4211E-14	0.00090233	1	48.867	68459000	5483	1524	14405
A0A8C0QGH7	no	AGMADER	7	Unmodified	_AGMADER_	0	MULTI-MSMS	2	375.16597	748.317388	-0.20531	10.721	0.40829	1.7764E-15	0.037078	1	76.035	80503000	4714	1525	14416
A0A8C0Z662	no	AGMQPGLTMVVGPPGTGK	18	Unmodified	_AGMQPGLTMVVGPPGTGK_	0	MULTI-MSMS	2	849.4393	1696.86405	0.31304	62.288	0.67763	0	0.00076014	1	62.287	11839000	5174	1526	14429
A0A8I3S572	no	AGNAHDENVLSYYR	14	Unmodified	_AGNAHDENVLSYYR_	0	MULTI-MATCH	2	804.873693	1607.73283	-0.33097	37.242	1.019	0	NaN	0	NaN	13258000	6593	1528	14449
A0A8I3SCI3	no	AGNEKEEGETADTVGCCSLR	20	Unmodified	_AGNEKEEGETADTVGCCSLR_	1	MULTI-MSMS	2	1091.97061	2181.92666	-0.98001	25.155	0.37458	0	3.935E-27	1	188.25	12775000	1420	1529	14454
A0A8C0TA90	no	AGNELLESSAGDDASSLR	18	Unmodified	_AGNELLESSAGDDASSLR_	0	MULTI-MATCH	2	896.421401	1790.82825	-0.95276	51.31	0.54283	0	NaN	0	NaN	40920000	3272;5880	1530	14471
A0A8I3MSP5	no	AGNEYLIFQK	10	Unmodified	_AGNEYLIFQK_	0	MULTI-MSMS	2	591.811313	1181.60807	0.57317	55.43	0.54405	0	0.0026351	1	91.783	12066000	5822	1531	14479
A0A8P0PG83	no	AGNGQNSCGVEDVLQLLR	18	Unmodified	_AGNGQNSCGVEDVLQLLR_	0	MULTI-MSMS	2	965.475988	1928.93742	-1.2981	93.215	0.30514	0	4.8616E-08	1	112.51	24033000	1961	1533	14497
A0A8P0PG83	no	AGNGQNSCGVEDVLQLLR	18	Deamidation (NQ)	_AGN(de)GQNSCGVEDVLQLLR_	0	MULTI-MSMS	2	965.967996	1929.92144	1.2871	98.532	0.20333	0	2.5276E-10	1	153.38	14129000	1961	1533	14508
A0A8C0TTC2	no	AGNILLNTEGHAK	13	Unmodified	_AGNILLNTEGHAK_	0	MULTI-MSMS	2	669.362233	1336.70991	0.95547	22.635	0.37425	0	0.00010564	1	117.7	38210000	6140	1536	14523
A0A8C0YZQ2	no	AGNILLSEPGLVK	13	Unmodified	_AGNILLSEPGLVK_	0	MULTI-MSMS	2	655.887552	1309.76055	-0.42785	61.297	0.54316	0	0.001391	1	77.192	16629000	655	1537	14537
A0A8I3PER7	no	AGNLGGGVVTIER	13	Unmodified	_AGNLGGGVVTIER_	0	MULTI-MSMS	2	621.843676	1241.6728	0.6493	39.296	3.2781	0	0.00016518	3	102.53	1577500000	1207	1538	14556
A0A8I3PER7	no	AGNLGGGVVTIER	13	Unmodified	_AGNLGGGVVTIER_	0	MULTI-MATCH	2	621.843676	1241.6728	1.2679	42.85	0.74832	0	NaN	0	NaN	4535200	1207	1538	14566
A0A8I3PER7	no	AGNLGGGVVTIER	13	Unmodified	_AGNLGGGVVTIER_	0	MULTI-MATCH	2	621.843676	1241.6728	2.3549	43.398	0.47621	0	NaN	0	NaN	3985300	1207	1538	14567
A0A8C0PY59	no	AGNVLMTLEGDIR	13	Unmodified	_AGNVLMTLEGDIR_	0	MULTI-MSMS	2	694.863751	1387.71295	-2.3998	84.296	1.0862	0	1.3045E-05	4	166.55	48756000	4415	1541	14586
A0A8C0PDQ4	no	AGPADEEQNVTETDAFYK	18	Unmodified	_AGPADEEQNVTETDAFYK_	0	MULTI-MSMS	2	992.942167	1983.86978	-1.1751	54.019	0.64545	-7.1054E-15	1.5561E-08	1	130.15	61545000	3900	1543	14601
A0A8C0TCM0	no	AGPEELPVVGQLLR	14	Unmodified	_AGPEELPVVGQLLR_	0	MULTI-MSMS	2	739.422291	1476.83003	0.70476	88.709	1.0537	0	0.00032403	2	94.309	21525000	3607	1548	14620
A0A8I3PX70	no	AGPETDAQFHFTGIK	15	Unmodified	_AGPETDAQFHFTGIK_	0	MULTI-MATCH	2	809.896637	1617.77872	-2.1502	50.086	0.81216	7.1054E-15	NaN	0	NaN	105680000	6143	1550	14636
A0A8I3PX70	no	AGPETDAQFHFTGIK	15	Unmodified	_AGPETDAQFHFTGIK_	0	MULTI-MATCH	2	809.896637	1617.77872	-1.1284	48.3	0.27234	-7.1054E-15	NaN	0	NaN	1717500	6143	1550	14637
A0A8I3QGM8	no	AGPEYGQGMNPISR	14	Unmodified	_AGPEYGQGMNPISR_	0	MULTI-SECPEP	2	738.848632	1475.68271	-1.4841	41.912	0.47435	0	0.0027696	1	137.89	17001000	2311	1551	14641
A0A8C0P5W3	no	AGPGLGDGER	10	Unmodified	_AGPGLGDGER_	0	MULTI-MSMS	2	464.727781	927.441008	-0.083121	15.379	0.23796	0	0.00041888	1	129.72	93708000	3602	1552	14649
A0A8C0NDY3	yes	AGPGPGPGDPDEQYDFLFK	19	Acetyl (Protein N-term)	_(ac)AGPGPGPGDPDEQYDFLFK_	0	MULTI-MSMS	2	1024.96544	2047.91634	0.21421	100.51	0.37384	-1.4211E-14	0.0010282	1	49.423	22229000	2581	1553	14656
A0A8C0P3R9	no	AGPGTLSVTIEGPSK	15	Unmodified	_AGPGTLSVTIEGPSK_	0	MULTI-MSMS	2	707.382831	1412.75111	-0.96687	47.233	4.3446	0	1.0882E-05	5	137.16	329380000	3517;3936	1556	14683
A0A8C0P3R9	no	AGPGTLSVTIEGPSK	15	Unmodified	_AGPGTLSVTIEGPSK_	0	MSMS	2	707.382831	1412.75111	NaN	49.612	1	0	1.8729E-05	1	101.89		3517;3936	1556	14684
A0A8I3MEC0	no	AGPIPEVEEPQRPGQEGTSGNANPASPDLGPR	32	Unmodified	_AGPIPEVEEPQRPGQEGTSGNANPASPDLGPR_	1	MULTI-MSMS	3	1075.52374	3223.5494	2.1449	52.365	0.91747	0	0.0024786	3	34.575	70821000	572	1557	14703
A0A8I3MWM8	no	AGPPAPAPPAPIPPPALPQISPPEQLQSMEMR	32	Unmodified	_AGPPAPAPPAPIPPPALPQISPPEQLQSMEMR_	0	MULTI-MSMS	3	1094.9053	3281.69408	0.43473	94.104	0.50906	0	1.1132E-06	1	55.413	13262000	5283	1558	14708
A0A8I3P8D6	no	AGPSPEAELQALAR	14	Unmodified	_AGPSPEAELQALAR_	0	MULTI-MSMS	2	705.372798	1408.73104	0.45396	69.827	0.50836	1.4211E-14	0.00026389	1	96.113	162440000	2245	1561	14750
A0A8I3NZ76	no	AGPSTQEPGSQTPLK	15	Unmodified	_AGPSTQEPGSQTPLK_	0	MULTI-MSMS	2	749.38082	1496.74709	0.5572	20.973	1.2227	-3.5527E-15	7.081E-05	3	112.64	21989000	6183	1562	14763
A0A8I3PI65	no	AGPVELGFAEAAPAWR	16	Unmodified	_AGPVELGFAEAAPAWR_	0	MSMS	2	821.422822	1640.83109	NaN	81.576	1	0	0.0015717	1	66.663		2304	1563	14770
A0A8I3MXC3	no	AGQGDVGLALLR	12	Unmodified	_AGQGDVGLALLR_	0	MULTI-MATCH	2	585.335487	1168.65642	-0.25917	61.489	0.10204	-7.1054E-15	NaN	0	NaN	2468100	5262	1566	14789
A0A8C0QGH7	no	AGQLLWK	7	Unmodified	_AGQLLWK_	0	MULTI-MSMS	2	408.242338	814.470124	0.46171	38.005	0.37366	0	0.024276	1	97.596	5138800	4714	1570	14805
A0A8C0MUT2	no	AGQPLQLLDASWYLPK	16	Unmodified	_AGQPLQLLDASWYLPK_	0	MULTI-MSMS	2	900.488162	1798.96177	2.6532	98.44	0.37358	0	6.3994E-05	1	95.094	139950000	1851	1572	14833
A0A8C0MJS9	no	AGQPPPPPK	9	Unmodified	_AGQPPPPPK_	0	MULTI-MSMS	2	444.750527	887.486502	0.0026678	10.799	0.30662	0	0.035289	1	55.676	6595100	1480	1573	14843
A0A8P0T542	no	AGQSAAGAAPGGGADTR	17	Unmodified	_AGQSAAGAAPGGGADTR_	0	MULTI-MSMS	2	707.837111	1413.65967	0.88052	13.817	0.27218	0	1.9323E-07	1	143.91	78409000	6595	1574	14855
A0A8P0SP42	no	AGQSVIGLQMGTNK	14	Unmodified	_AGQSVIGLQMGTNK_	0	MULTI-MSMS	2	702.369201	1402.72385	0.96875	43.318	0.98488	0	4.0372E-05	1	134.13	222210000	2515	1576	14877
A0A8P0SP42	no	AGQSVIGLQMGTNK	14	Oxidation (M)	_AGQSVIGLQM(ox)GTNK_	0	MULTI-MSMS	2	710.366658	1418.71876	-2.2024	27.974	0.47734	0	0.0046878	1	77.674	8283000	2515	1576	14886
A0A8C0TZ22	no	AGQTTYSGVIDCFR	14	Unmodified	_AGQTTYSGVIDCFR_	0	MULTI-MSMS	2	787.867022	1573.71949	-0.9501	62.481	0.40693	0	0.012254	1	51.218	27326000	6173	1577	14894
A0A8I3NBF9	no	AGQTVTIWAANAGVTASPPTDLIWK	25	Unmodified	_AGQTVTIWAANAGVTASPPTDLIWK_	0	MULTI-MSMS	3	856.786739	2567.33839	0.58926	97.254	1.0549	0	1.7949E-05	1	58.332	69109000	4115	1579	14913
A0A8I3NBF9	no	AGQTVTIWAANAGVTASPPTDLIWK	25	Unmodified	_AGQTVTIWAANAGVTASPPTDLIWK_	0	MULTI-MATCH	3	856.786739	2567.33839	0.20555	99.597	0.30479	0	NaN	0	NaN	12192000	4115	1579	14918
A0A8C0T7U4	no	AGQVVQEAVGGLQTVR	16	Unmodified	_AGQVVQEAVGGLQTVR_	0	MULTI-MSMS	2	806.444286	1610.87402	0.86519	54.012	0.30503	0	1.4266E-06	1	138.42	21958000	5854	1581	14932
A0A8I3NEK0	no	AGQVVTIWAAGAGATHSPPTDLVWK	25	Unmodified	_AGQVVTIWAAGAGATHSPPTDLVWK_	0	MULTI-MSMS	3	845.111446	2532.31251	0.50825	81.641	4.2463	0	1.354E-20	11	132.36	652330000	5929;6396	1582	14961
A0A8I3NEK0	no	AGQVVTIWAAGAGATHSPPTDLVWK	25	Unmodified	_AGQVVTIWAAGAGATHSPPTDLVWK_	0	MULTI-MSMS	3	845.111446	2532.31251	-0.12722	86.73	2.5502	0	2.638E-05	1	50.945	22801000	5929;6396	1582	14962
A0A8I3NEK0	no	AGQVVTIWAAGAGATHSPPTDLVWK	25	Unmodified	_AGQVVTIWAAGAGATHSPPTDLVWK_	0	MULTI-MSMS	3	845.111446	2532.31251	-0.92557	111.04	1.9729	0	0.063544	1	9.2092	5408100	5929;6396	1582	14963
A0A8I3NEK0	no	AGQVVTIWAAGAGATHSPPTDLVWK	25	Unmodified	_AGQVVTIWAAGAGATHSPPTDLVWK_	0	MULTI-MSMS	3	845.111446	2532.31251	-0.28744	112.68	0.91545	0	0.060159	1	11.523	3025300	5929;6396	1582	14964
A0A8I3NEK0	no	AGQVVTIWAAGAGATHSPPTDLVWK	25	Unmodified	_AGQVVTIWAAGAGATHSPPTDLVWK_	0	MULTI-MSMS	3	845.111446	2532.31251	-1.556	113.03	2.6656	0	0.033655	3	19.324	3120200	5929;6396	1582	14965
A0A8I3NEK0	no	AGQVVTIWAAGAGATHSPPTDLVWK	25	Unmodified	_AGQVVTIWAAGAGATHSPPTDLVWK_	0	MULTI-MSMS	3	845.111446	2532.31251	-0.35824	116.42	0.61053	0	0.059345	1	12.08	1285200	5929;6396	1582	14966
A0A8I3NEK0	no	AGQVVTIWAAGAGATHSPPTDLVWK	25	Unmodified	_AGQVVTIWAAGAGATHSPPTDLVWK_	0	MULTI-MSMS	3	845.111446	2532.31251	1.8409	116.95	3.4554	0	0.062802	1	9.7164	2902300	5929;6396	1582	14967
A0A8I3NEK0	no	AGQVVTIWAAGAGATHSPPTDLVWK	25	Unmodified	_AGQVVTIWAAGAGATHSPPTDLVWK_	0	MULTI-MATCH	3	845.111446	2532.31251	-1.8956	111.95	0.74794	1.4211E-14	NaN	0	NaN	4487800	5929;6396	1582	15010
A0A8I3NEK0	no	AGQVVTIWAAGAGATHSPPTDLVWK	25	Unmodified	_AGQVVTIWAAGAGATHSPPTDLVWK_	0	MULTI-MATCH	3	845.111446	2532.31251	-0.10294	87.835	0.51176	0	NaN	0	NaN	17121000	5929;6396	1582	15011
A0A8I3NEK0	no	AGQVVTIWAAGAGATHSPPTDLVWK	25	Unmodified	_AGQVVTIWAAGAGATHSPPTDLVWK_	0	MULTI-MATCH	3	845.111446	2532.31251	0.65408	89.806	0.27185	0	NaN	0	NaN	7177300	5929;6396	1582	15012
A0A8I3NEK0	no	AGQVVTIWAAGAGATHSPPTDLVWK	25	Unmodified	_AGQVVTIWAAGAGATHSPPTDLVWK_	0	MULTI-MATCH	3	845.111446	2532.31251	0.76963	115.09	2.091	0	NaN	0	NaN	3097000	5929;6396	1582	15013
A0A8P0TV38	no	AGSAGLGAQSPTSAASAPGEGEAPAAVQGQDDR	33	Unmodified	_AGSAGLGAQSPTSAASAPGEGEAPAAVQGQDDR_	0	MULTI-MSMS	3	994.465893	2980.37585	0.33464	44.903	0.10174	0	0.048462	1	12.607	2947000	6506	1583	15027
A0A8P0TV38	no	AGSAGLGAQSPTSAASAPGEGEAPAAVQGQDDRVPGSEVDAPK	43	Unmodified	_AGSAGLGAQSPTSAASAPGEGEAPAAVQGQDDRVPGSEVDAPK_	1	MULTI-MSMS	3	1320.96505	3959.87331	0.21236	51.683	0.47403	7.1054E-15	7.1655E-09	1	69.537	51670000	6506	1584	15032
A0A8P0PB36	no	AGSAVAPVHPPVR	13	Unmodified	_AGSAVAPVHPPVR_	0	MULTI-MSMS	2	629.356754	1256.69895	0.52331	16.499	0.20286	0	2.7209E-05	1	138.98	10782000	6469	1586	15045
A0A8P0TPF6	no	AGSDGESIGNCPFSQR	16	Unmodified	_AGSDGESIGNCPFSQR_	0	MULTI-MSMS	2	841.365375	1680.7162	0.18763	37.575	0.54488	0	6.0655E-07	1	145.14	70495000	516	1587	15057
A0A8C0PXN0	no	AGSFLFPSGLAPASAPK	17	Unmodified	_AGSFLFPSGLAPASAPK_	0	MULTI-MSMS	2	809.435398	1616.85624	0.11378	76.918	0.74867	1.4211E-14	0.00032601	2	73.435	31343000	4397	1589	15081
A0A8I3MJK3	no	AGSISTLDSLDFAR	14	Unmodified	_AGSISTLDSLDFAR_	0	MULTI-MATCH	2	726.870088	1451.72562	1.133	75.849	0.81684	1.4211E-14	NaN	0	NaN	17004000	2227	1590	15087
A0A8C0YZQ2	no	AGSLKDPDVAELFFKDDPEK	20	Unmodified	_AGSLKDPDVAELFFKDDPEK_	2	MULTI-MSMS	4	556.031034	2220.09503	-1.0024	70.777	0.37423	1.4211E-14	4.3507E-05	1	83.723	37659000	655	1592	15100
A0A8I3NJW1	no	AGSLKDPEIAELFFKEDPEK	20	Unmodified	_AGSLKDPEIAELFFKEDPEK_	2	MULTI-MSMS	4	566.542771	2262.14198	0.11543	74.275	0.40663	0	0.020091	1	30.534	11322000	4422	1593	15112
A0A8C0MLY6	no	AGSLKDPLLDDHGDFIR	17	Unmodified	_AGSLKDPLLDDHGDFIR_	1	MSMS	2	934.978689	1867.94283	NaN	55.078	1	0	0.0044634	1	70.54		1563	1594	15116
A0A8I3N0D3	no	AGSLTAHEVGAALTALLAR	19	Unmodified	_AGSLTAHEVGAALTALLAR_	0	MULTI-MSMS	3	608.010892	1821.01085	-0.66767	94.042	1.2916	0	2.5248E-09	4	123.92	683920000	6365;6188;3979	1595	15133
A0A8I3N0D3	no	AGSLTAHEVGAALTALLAR	19	Unmodified	_AGSLTAHEVGAALTALLAR_	0	MULTI-MSMS	2	911.512699	1821.01085	0.82088	94.043	0.67941	-1.4211E-14	7.4398E-09	2	120.29	120850000	6365;6188;3979	1595	15134
A0A8C0S773	no	AGSSESIAAFIQR	13	Unmodified	_AGSSESIAAFIQR_	0	MULTI-MATCH	2	668.846416	1335.67828	0.11005	60.456	0.5787	0	NaN	0	NaN	40831000	1411	1597	15158
A0A8P0TKC0	no	AGSSSLEAVR	10	Acetyl (Protein N-term)	_(ac)AGSSSLEAVR_	0	MULTI-MSMS	2	509.76182	1017.50909	-0.12446	38.616	1.054	7.1054E-15	0.00021873	2	131.06	60324000	6477	1598	15165
A0A8I3RVE3	no	AGSVLFPELLVR	12	Unmodified	_AGSVLFPELLVR_	0	MULTI-MSMS	2	650.884813	1299.75507	-0.85321	88.886	0.37493	0	0.0014933	1	82.287	9049500	5265	1600	15182
A0A8I3Q2L7	no	AGTAAQEVTEVVK	13	Unmodified	_AGTAAQEVTEVVK_	0	MULTI-MSMS	2	651.848624	1301.6827	1.1181	36.53	0.71267	0	0.00014763	2	108.47	157490000	3804	1602	15200
A0A8P0NUB3	no	AGTAPSKPPLTK	12	Unmodified	_AGTAPSKPPLTK_	1	MULTI-MSMS	3	389.895917	1166.66592	-0.065225	13.473	0.3394	0	0.021401	1	46.643	8341600	2657	1605	15216
A0A8I3Q0D2	no	AGTEDQEEEEEGRR	14	Unmodified	_AGTEDQEEEEEGRR_	1	MULTI-MSMS	2	817.848069	1633.68159	-0.60137	13.477	0.20336	0	1.7881E-11	1	212.27	27841000	4375	1606	15226
A0A8I3S6F7	no	AGTFQAFEQFGQQLLAHGHYASPEVK	26	Unmodified	_AGTFQAFEQFGQQLLAHGHYASPEVK_	0	MULTI-MSMS	3	954.471702	2860.39328	-2.1451	93.244	0.47556	0	3.8743E-10	2	94.955	107530000	6594;6533	1607	15240
A0A8I3PM73	no	AGTGLVAGEVVVDALPYFDQGYEAPGVR	28	Acetyl (Protein N-term)	_(ac)AGTGLVAGEVVVDALPYFDQGYEAPGVR_	0	MULTI-MSMS	3	964.818656	2891.43414	-0.26244	111.38	0.20463	0	2.3714E-08	1	75.226	26702000	4772	1609	15258
A0A8C0SNT2	no	AGTGVDNVDLEAATR	15	Unmodified	_AGTGVDNVDLEAATR_	0	MULTI-MSMS	2	744.868076	1487.7216	1.4957	43.39	1.2563	7.1054E-15	1.0134E-05	2	137.59	478770000	1892;5548	1610	15271
A0A8C0SCD5	no	AGTLIMALHDSSDYLLESAK	20	Unmodified	_AGTLIMALHDSSDYLLESAK_	0	MULTI-MSMS	3	712.36115	2134.06162	-0.38762	90.674	0.90052	-1.4211E-14	2.5231E-07	2	99.86	167880000	1504	1611	15285
A0A8P0N4L2	no	AGTLSITEFADMLSGNAGGFR	21	Unmodified	_AGTLSITEFADMLSGNAGGFR_	0	MULTI-MSMS	2	1058.0124	2114.01025	0.12673	104.34	0.54369	-1.4211E-14	2.0158E-11	1	119.32	109960000	3945;5165;4205	1612	15297
A0A8P0TKE6	no	AGTPATSTAQGK	12	Unmodified	_AGTPATSTAQGK_	0	MULTI-MATCH	2	545.280377	1088.5462	0.50491	9.769	0.44255	1.7764E-15	NaN	0	NaN	37171000	249	1613	15316
A0A8C0MZJ3	no	AGTQGDPDVPECLK	14	Unmodified	_AGTQGDPDVPECLK_	0	MULTI-MSMS	2	743.845755	1485.67696	-1.1766	35.059	0.40764	0	3.1307E-05	1	136.02	80853000	1713	1614	15326
A0A8I3MS75	no	AGTQIENIDEDFR	13	Unmodified	_AGTQIENIDEDFR_	0	MULTI-MSMS	2	754.354802	1506.69505	1.7977	57.111	1.0829	0	2.206E-05	1	155	220190000	5381	1615	15336
A0A8I3MS75	no	AGTQIENIDEDFRDGLK	17	Unmodified	_AGTQIENIDEDFRDGLK_	1	MULTI-MSMS	2	960.968519	1919.92248	1.877	65.197	0.33924	0	5.66E-10	1	162.22	4879100	5381	1616	15349
A0A8I3MVW9	no	AGTQIENIEEDFR	13	Unmodified	_AGTQIENIEEDFR_	0	MULTI-MSMS	2	761.362627	1520.7107	-1.2589	69.046	0.61215	0	3.5101E-08	1	187.42	324630000	5457;4320	1617	15360
A0A8C0Q6J6	no	AGTVVLDDVELR	12	Acetyl (Protein N-term)	_(ac)AGTVVLDDVELR_	0	MULTI-MSMS	2	664.856449	1327.69835	-1.2475	90.918	0.62766	0	0.00011428	1	117.7	92302000	3042	1618	15372
A0A8I3PF51	no	AGVEEAASSGSHLNGDLDPDDREEGAASTAEEAAK	35	Acetyl (Protein N-term),Deamidation (NQ)	_(ac)AGVEEAASSGSHLN(de)GDLDPDDREEGAASTAEEAAK_	1	MULTI-MSMS	4	875.635839	3498.51425	1.2051	64.29	0.78118	1.4211E-14	8.2003E-08	1	61.829	17998000	2402	1621	15400
A0A8I3PF51	no	AGVEEAASSGSHLNGDLDPDDREEGAASTAEEAAK	35	Acetyl (Protein N-term)	_(ac)AGVEEAASSGSHLNGDLDPDDREEGAASTAEEAAK_	1	MULTI-MSMS	4	875.389836	3497.53024	0.24241	62.545	0.71201	-7.1054E-15	7.5879E-24	2	107	53336000	2402	1621	15411
A0A8C0P3R9	no	AGVENGKPTHFTVYTK	16	Unmodified	_AGVENGKPTHFTVYTK_	1	MULTI-SECPEP	2	874.951943	1747.88933	0.29276	19.746	0.88207	0	0.004177	1	95.273	10060000	3517;3936	1623	15424
A0A8C0P3R9	no	AGVENGKPTHFTVYTK	16	Deamidation (NQ)	_AGVEN(de)GKPTHFTVYTK_	1	MULTI-MSMS	2	875.443951	1748.87335	-0.0877	25.044	0.68031	0	2.5737E-11	1	180.09	30307000	3517;3936	1623	15437
A0A8C0RJG3	no	AGVIGLTQTAAR	12	Unmodified	_AGVIGLTQTAAR_	0	MULTI-MATCH	2	579.335487	1156.65642	-3.5752	35.205	0.27133	0	NaN	0	NaN	7050900	2632;274	1625	15455
A0A8P0TKE6	no	AGVIQDTWHK	10	Unmodified	_AGVIQDTWHK_	0	MULTI-MSMS	2	577.80128	1153.58801	-0.2348	25.297	0.51067	0	0.00080867	1	114.28	60787000	249	1626	15463
A0A8P0T982	no	AGVLAHLEEER	11	Unmodified	_AGVLAHLEEER_	0	MULTI-MSMS	2	612.322576	1222.6306	0.24005	35.235	1.3938	0	0.00027734	2	186.78	928390000	243;513	1627	15478
A0A8P0T982	no	AGVLAHLEEER	11	Unmodified	_AGVLAHLEEER_	0	MULTI-MATCH	2	612.322576	1222.6306	4.51	36.772	0.20384	0	NaN	0	NaN	2651700	243;513	1627	15487
A0A8P0T982	no	AGVLAHLEEERDLK	14	Unmodified	_AGVLAHLEEERDLK_	1	MULTI-MATCH	4	395.716419	1578.83657	0.58352	37.721	0.47541	0	NaN	0	NaN	3605900	243;513	1628	15489
A0A8I3NAA2	no	AGVLSQADYLNLVQCETLEDLK	22	Unmodified	_AGVLSQADYLNLVQCETLEDLK_	0	MULTI-MSMS	3	827.084345	2478.23121	-0.20914	98.329	0.37392	0	5.7043E-12	1	112.58	183000000	6237	1630	15503
A0A8C0TSW1	no	AGVNFSEFTGVWK	13	Unmodified	_AGVNFSEFTGVWK_	0	MULTI-MSMS	2	721.359159	1440.70376	0.1811	88.052	0.30568	0	0.00049501	1	91.549	20614000	6136	1632	15517
A0A8I3NP99	no	AGVNTVTTLVENK	13	Unmodified	_AGVNTVTTLVENK_	0	MULTI-MSMS	2	673.369724	1344.72489	0.49809	46.766	2.0401	-7.1054E-15	0.00012899	3	113.63	1750600000	4210	1633	15529
A0A8I3NP99	no	AGVNTVTTLVENKK	14	Unmodified	_AGVNTVTTLVENKK_	1	MULTI-MSMS	2	737.417205	1472.81986	-0.5197	34.555	0.17064	0	8.6678E-05	1	136.02	6617700	4210	1634	15540
A0A8I3NP99	no	AGVNTVTTLVENKK	14	Unmodified	_AGVNTVTTLVENKK_	1	MULTI-MATCH	2	737.417205	1472.81986	0.72582	32.877	0.27184	0	NaN	0	NaN	3481300	4210	1634	15551
A0A8P0NLU9	no	AGVPASYLLIPAASYVLPEVSK	22	Unmodified	_AGVPASYLLIPAASYVLPEVSK_	0	MULTI-MSMS	3	749.087467	2244.24057	0.72906	101.4	0.67772	0	0.0062998	1	33.425	20970000	5313;6377	1635	15557
A0A8P0PRL8	no	AGVPMEVMGLMLGEFVDDYTVR	22	Unmodified	_AGVPMEVMGLMLGEFVDDYTVR_	0	MULTI-MSMS	3	810.389835	2428.14768	-1.2638	111.69	0.40701	0	0.050394	1	15.8	14518000	6055	1636	15569
A0A8C0LY33	no	AGVQSGTNALLVVK	14	Unmodified	_AGVQSGTNALLVVK_	0	MULTI-MSMS	2	678.895909	1355.77726	1.8314	45.936	0.67881	0	0.012807	2	50.452	10721000	575	1638	15584
A0A8I3MZ22	no	AGVSNLVAIHAAVVGVPVEEALQHSAGLDTAR	32	Unmodified	_AGVSNLVAIHAAVVGVPVEEALQHSAGLDTAR_	0	MULTI-MSMS	4	788.676916	3150.67856	0.70259	89.908	0.64703	0	2.5384E-09	1	67.235	25195000	5510	1639	15594
A0A8I3NK29	no	AGVTCIVLPAENK	13	Unmodified	_AGVTCIVLPAENK_	0	MULTI-MSMS	2	686.368669	1370.72279	-1.1274	49.848	1.2869	0	0.00013355	2	112.83	35183000	6149	1640	15606
A0A8I3PWL7	no	AGVTWLSLQWSK	12	Unmodified	_AGVTWLSLQWSK_	0	MULTI-MATCH	2	688.372069	1374.72959	-2.4143	89.186	0.71408	0	NaN	0	NaN	7204400	4005	1642	15619
A0A8P0N4L2	no	AGVVGPELHEK	11	Unmodified	_AGVVGPELHEK_	0	MSMS	2	568.308938	1134.60332	NaN	16.066	1	0	0.0104	1	64.841		3945;5165;4205;6365	1644	15632
A0A8I3PBS0	no	AGVVTPGLTEDQLWR	15	Unmodified	_AGVVTPGLTEDQLWR_	0	MULTI-MSMS	2	821.433387	1640.85222	0.075832	72.633	0.50979	0	0.0090696	2	51.286	74010000	2686	1646	15658
A0A8P0TAL0	no	AGVYPEKDQAENEDGVQENTFSMDPQLER	29	Unmodified	_AGVYPEKDQAENEDGVQENTFSMDPQLER_	1	MULTI-MSMS	3	1099.49312	3295.45753	-0.10956	63.131	0.78325	-7.1054E-15	8.2379E-07	1	63.491	103180000	6497;6515;5742	1647	15670
A0A8I3MC17	no	AGWYDEEAR	9	Unmodified	_AGWYDEEAR_	0	MULTI-MSMS	2	548.738345	1095.46214	0.67937	35.989	0.33924	0	0.008476	1	80.684	6994900	5135	1649	15718
A0A8I3Q3G0	no	AGYEYVSPEQLAGFDK	16	Acetyl (Protein N-term)	_(ac)AGYEYVSPEQLAGFDK_	0	MULTI-MSMS	2	908.425424	1814.8363	-0.77657	96.909	0.4761	0	0.0006695	2	66.393	73233000	4742	1650	15730
A0A8I3PPA0	no	AGYLTLYGVEALPR	14	Unmodified	_AGYLTLYGVEALPR_	0	MULTI-MSMS	2	761.916841	1521.81913	0.87767	83.173	0.47618	0	0.00026389	1	96.113	26286000	5323	1653	15748
A0A8I3PPA0	no	AGYLTLYGVEALPR	14	Unmodified	_AGYLTLYGVEALPR_	0	MULTI-MATCH	2	761.916841	1521.81913	1.1759	85.808	0.23729	0	NaN	0	NaN	6099400	5323	1653	15755
A0A8P0T340	no	AGYQDMPEYENFK	13	Unmodified	_AGYQDMPEYENFK_	0	MULTI-MSMS	2	796.340306	1590.66606	-2.0489	57.525	1.2567	0	3.9764E-07	3	181.87	46212000	6105;6652	1655	15767
A0A8I3S5Q5	no	AGYSQYVPEILEK	13	Unmodified	_AGYSQYVPEILEK_	0	MULTI-MSMS	2	748.885207	1495.75586	-1.358	72.832	0.67907	-1.4211E-14	0.01078	2	56.043	102930000	4700	1657	15784
A0A8C0NH34	no	AHAAEGQVEDVVGNLR	16	Unmodified	_AHAAEGQVEDVVGNLR_	0	MULTI-MSMS	2	832.921175	1663.8278	2.2621	45.412	0.27069	0	1.5256E-08	1	150.49	3670100	2683	1658	15799
A0A8I3NBQ7	no	AHAAVWNAQEAQADFAK	17	Unmodified	_AHAAVWNAQEAQADFAK_	0	MULTI-MSMS	2	914.442274	1826.87	-1.359	45.768	0.50871	7.1054E-15	5.4767E-07	1	136.24	13341000	5352	1659	15813
A0A8C0Q7J0	no	AHATLLGLANMETHYFAK	18	Unmodified	_AHATLLGLANMETHYFAK_	0	MULTI-MSMS	3	663.340132	1986.99857	0.6427	71.028	0.47593	0	0.0010437	1	54.292	69611000	4584	1661	15836
A0A8P0SRD9	no	AHAVTLSSLLSSCTLR	16	Unmodified	_AHAVTLSSLLSSCTLR_	0	MULTI-MSMS	3	572.641811	1714.9036	-1.8201	84.611	1.1547	-1.4211E-14	0.053755	1	21.831	21485000	6435	1662	15842
A0A8P0PJX1	no	AHCLQSGALFR	11	Unmodified	_AHCLQSGALFR_	0	MSMS	2	630.319314	1258.62407	NaN	28.304	1	0	0.0039026	1	76.679		2214	1663	15854
A0A8P0NAH9	no	AHCVTLVQLSISCDHLIDKDIASK	24	Acetyl (Protein N-term)	_(ac)AHCVTLVQLSISCDHLIDKDIASK_	1	MULTI-MSMS	3	922.470205	2764.38879	2.2687	76.563	0.61034	0	7.3699E-15	2	119.83	31535000	6607	1664	15863
A0A8I3Q2Q2	no	AHDGAEVCSAIFSK	14	Unmodified	_AHDGAEVCSAIFSK_	0	MULTI-MSMS	2	746.348465	1490.68238	-1.2182	36.679	0.40722	0	1.1863E-08	1	181.31	19017000	4139	1665	15873
A0A8P0N910	no	AHDGSVFTLCQMR	13	Unmodified	_AHDGSVFTLCQMR_	0	MULTI-MSMS	2	761.350485	1520.68642	-2.4669	46.732	0.57714	0	1.879E-07	1	185.08	52465000	6530	1666	15885
A0A8C0S4Y3	no	AHDLLCQQK	9	Unmodified	_AHDLLCQQK_	0	MULTI-SECPEP	2	556.77949	1111.54443	-0.54206	14.361	0.20453	0	0.019783	1	163.67	69614000	5310	1667	15898
A0A8I3P8S9	no	AHEILPDLVCCSAK	14	Unmodified	_AHEILPDLVCCSAK_	0	MULTI-MSMS	2	806.894725	1611.7749	-1.2506	50.055	0.91379	0	6.0933E-05	1	129.84	229660000	2718	1670	15915
A0A8I3QB40	no	AHFGLPSVEAEDK	13	Unmodified	_AHFGLPSVEAEDK_	0	MSMS	2	700.346249	1398.67794	NaN	41.563	1	0	0.019905	1	53.124		3473	1671	15922
A0A8P0SI18	no	AHFIMNDPAGNSYLQNVYAPEDDPQMK	27	Unmodified	_AHFIMNDPAGNSYLQNVYAPEDDPQMK_	0	MULTI-MSMS	3	1022.46378	3064.36951	-1.2981	76.043	0.81638	0	2.4396E-06	4	63.63	31173000	1389	1673	15935
A0A8I3MHD1	no	AHFNLDESGVLSLIK	15	Deamidation (NQ)	_AHFN(de)LDESGVLSLIK_	0	MULTI-MSMS	2	822.435595	1642.85664	0.40412	82.804	1.563	0	0.00082909	1	98.105	65690000	1093	1674	15948
A0A8I3NRF5	no	AHGAVIPWEYFHLSPLR	17	Unmodified	_AHGAVIPWEYFHLSPLR_	0	MULTI-MSMS	4	499.016527	1992.037	0.52155	80.768	1.3198	0	1.942E-06	3	104.41	68569000	3447	1677	15965
A0A8P0TBA3	no	AHGHCLHEIFLLR	13	Unmodified	_AHGHCLHEIFLLR_	0	MULTI-MSMS	4	401.463501	1601.8249	-0.30082	35.282	0.81546	0	0.00052109	2	80.245	79210000	3643	1679	16010
A0A8P0TBA3	no	AHGHCLHEIFLLR	13	Unmodified	_AHGHCLHEIFLLR_	0	MULTI-MSMS	4	401.463501	1601.8249	-1.3516	36.206	0.88181	0	0.018265	1	42.475	26453000	3643	1679	16011
A0A8P0TBA3	no	AHGHCLHEIFLLR	13	Unmodified	_AHGHCLHEIFLLR_	0	MULTI-MSMS	4	401.463501	1601.8249	-1.2054	36.782	1.5959	-7.1054E-15	0.02885	1	36.284	38686000	3643	1679	16012
A0A8C0TAT1	no	AHGHLQSATDTWR	13	Unmodified	_AHGHLQSATDTWR_	0	MSMS	2	740.358013	1478.70147	NaN	15.539	1	0	0.00026136	1	93.111		137	1681	16033
A0A8C0P3R9	no	AHGPGLEGGLVGK	13	Unmodified	_AHGPGLEGGLVGK_	0	MULTI-MSMS	2	596.327662	1190.64077	2.274	22.704	0.34029	0	0.00087712	1	84.31	17295000	3517;3936	1682	16040
A0A8C0P3R9	no	AHGPGLEGGLVGKPAEFTIDTK	22	Unmodified	_AHGPGLEGGLVGKPAEFTIDTK_	1	MULTI-MSMS	2	1097.57877	2193.14298	-0.054446	52.476	0.27204	0	2.8783E-25	1	174.62	17580000	3517;3936	1683	16051
Q28271	no	AHGQDLGTAGSCLR	14	Unmodified	_AHGQDLGTAGSCLR_	0	MULTI-MSMS	2	721.843881	1441.67321	1.0389	17.797	0.3054	3.5527E-15	0.00014221	1	102.4	3356200	244	1684	16057
A0A8C0TL14	no	AHHCSACDMCILK	13	Unmodified	_AHHCSACDMCILK_	0	MULTI-MSMS	2	801.83583	1601.65711	0.23564	18.722	0.37419	0	0.0031795	1	68.893	2835500	3735	1685	16062
A0A8C0NKI6	no	AHHLIGAGHSSEFKPMTQNEQK	22	Unmodified	_AHHLIGAGHSSEFKPMTQNEQK_	1	MULTI-MATCH	3	816.401002	2446.18118	0.35919	16.229	0.2719	0	NaN	0	NaN	6327800	2841	1686	16068
A0A8C0NUM0	no	AHHSGQEISSEYR	13	Unmodified	_AHHSGQEISSEYR_	0	MULTI-MSMS	2	750.844936	1499.67532	-1.5314	13.261	0.16954	0	0.00014196	1	110.39	5980500	2731	1687	16072
A0A8C0P3R9	no	AHIANPSGASTECFVTDNADGTYQVEYTPFEK	32	Unmodified	_AHIANPSGASTECFVTDNADGTYQVEYTPFEK_	0	MULTI-MSMS	3	1173.85969	3518.55724	0.44923	72.936	0.27126	0	2.2327E-05	1	48.305	11499000	3517;3936	1688	16085
A0A8C0P3R9	no	AHIANPSGASTECFVTDNADGTYQVEYTPFEK	32	Unmodified	_AHIANPSGASTECFVTDNADGTYQVEYTPFEK_	0	MULTI-MSMS	3	1173.85969	3518.55724	-0.17821	73.582	1.3217	0	2.7271E-66	2	188.44	198040000	3517;3936	1688	16086
A0A8I3NZ15	no	AHIGKPAPPFQATAVVDGAFK	21	Unmodified	_AHIGKPAPPFQATAVVDGAFK_	1	MULTI-MSMS	4	531.291554	2121.13711	0.64667	52.807	1.7004	-7.1054E-15	2.3941E-05	3	75.533	1073100000	3137	1689	16110
A0A8I3NZ15	no	AHIGKPAPPFQATAVVDGAFK	21	Unmodified	_AHIGKPAPPFQATAVVDGAFK_	1	MULTI-MATCH	4	531.291554	2121.13711	-1.4314	59.077	0.20292	0	NaN	0	NaN	6069200	3137	1689	16124
A0A8I3NZ15	no	AHIGKPAPPFQATAVVDGAFK	21	Unmodified	_AHIGKPAPPFQATAVVDGAFK_	1	MULTI-MATCH	4	531.291554	2121.13711	2.5099	56.882	0.13607	7.1054E-15	NaN	0	NaN	1424900	3137	1689	16125
A0A8I3NZ15	no	AHIGKPAPPFQATAVVDGAFK	21	Unmodified	_AHIGKPAPPFQATAVVDGAFK_	1	MULTI-MATCH	4	531.291554	2121.13711	-0.70561	58.482	0.5085	0	NaN	0	NaN	3934400	3137	1689	16126
A0A8I3N650	no	AHITLGCAGDVEPVQTGIDLLEIVR	25	Unmodified	_AHITLGCAGDVEPVQTGIDLLEIVR_	0	MULTI-MSMS	3	892.805693	2675.39525	-0.89257	98.227	0.37404	0	4.6988E-15	2	117.01	118120000	3459	1692	16141
A0A8C0Q6B5	no	AHLMEIQVNGGTVAEK	16	Unmodified	_AHLMEIQVNGGTVAEK_	0	MULTI-MSMS	2	848.937979	1695.8614	-0.03405	41.144	1.666	0	1.6395E-98	3	315.41	150510000	2294	1697	16186
A0A8C0Q6B5	no	AHLMEIQVNGGTVAEK	16	Unmodified	_AHLMEIQVNGGTVAEK_	0	MSMS	2	848.937979	1695.8614	NaN	43.173	1	0	0.018846	1	48.822		2294	1697	16187
A0A8C0Q6B5	no	AHLMEIQVNGGTVAEK	16	Unmodified	_AHLMEIQVNGGTVAEK_	0	MSMS	2	848.937979	1695.8614	NaN	43.272	1	0	0.0037022	1	58.274		2294	1697	16188
A0A8C0Q6B5	no	AHLMEIQVNGGTVAEK	16	Oxidation (M)	_AHLM(ox)EIQVNGGTVAEK_	0	MULTI-MSMS	2	856.935436	1711.85632	1.2713	29.999	0.33885	0	6.3071E-05	1	102.62	4164300	2294	1697	16200
A0A8C0Q6B5	no	AHLMEIQVNGGTVAEK	16	Deamidation (NQ)	_AHLMEIQVN(de)GGTVAEK_	0	MULTI-MSMS	2	849.429987	1696.84542	2.232	44.784	0.84908	0	6.9467E-05	1	124.12	20016000	2294	1697	16224
A0A8C0Q6B5	no	AHLMEIQVNGGTVAEK	16	Deamidation (NQ)	_AHLMEIQVN(de)GGTVAEK_	0	MULTI-MSMS	2	849.429987	1696.84542	-0.31162	48.528	0.47444	0	0.00061359	1	94.191	6408600	2294	1697	16225
A0A8C0Q6B5	no	AHLMEIQVNGGTVAEK	16	Oxidation (M),Deamidation (NQ)	_AHLM(ox)EIQVN(de)GGTVAEK_	0	MULTI-MSMS	2	857.427444	1712.84033	-1.158	33.418	0.23762	0	1.0795E-09	1	170.04	7705200	2294	1697	16249
A0A8I3RV86	no	AHLQAEVQHLR	11	Unmodified	_AHLQAEVQHLR_	0	MULTI-MSMS	2	651.357285	1300.70002	0.55291	15.854	0.20488	-1.7764E-15	0.00041893	1	118.18	6166000	4147	1698	16257
A0A8C0RAM5	no	AHLVAVFNEYQR	12	Unmodified	_AHLVAVFNEYQR_	0	MULTI-MSMS	2	723.87805	1445.74155	-0.2039	44.386	0.9169	0	7.0738E-05	2	168.8	67709000	4830	1701	16274
A0A8P0NLU9	no	AHNVPVLVCCETYK	14	Unmodified	_AHNVPVLVCCETYK_	0	MULTI-MSMS	2	845.408	1688.80145	-1.9891	35.542	0.51081	0	0.0035376	1	65.395	11422000	5313;6377	1705	16308
A0A8P0NLU9	no	AHNVPVLVCCETYK	14	Unmodified	_AHNVPVLVCCETYK_	0	MULTI-MATCH	2	845.408	1688.80145	0.97824	37.67	0.51101	0	NaN	0	NaN	12563000	5313;6377	1705	16312
Q2KM16	no	AHPGEFSICFTELQQK	16	Unmodified	_AHPGEFSICFTELQQK_	0	MULTI-MSMS	2	946.453993	1890.89343	-3.14	64.817	0.2388	0	3.0602E-05	1	98.407	32092000	4236	1706	16316
A0A8I3PMC9	no	AHQEMEVEQPCIQEVK	16	Unmodified	_AHQEMEVEQPCIQEVK_	0	MULTI-MSMS	2	977.9535	1953.89245	0.74425	36.204	0.54413	0	1.5714E-05	1	104.87	12342000	4990	1710	16327
A0A8P0TAW7	no	AHQLWLSVEALK	12	Unmodified	_AHQLWLSVEALK_	0	MULTI-MSMS	2	697.893169	1393.77178	0.29585	62.71	0.33886	7.1054E-15	0.023055	1	48.944	11155000	1559;1748;5700	1712	16339
A0A8C0S5Y6	no	AHQSHSAEIESQIDR	15	Unmodified	_AHQSHSAEIESQIDR_	0	MULTI-MSMS	2	854.405889	1706.79722	-0.63381	15.888	0.23832	0	7.0788E-05	1	111.39	6479400	5325	1714	16349
A0A8I3S1Q9	no	AHQVTDESLESTR	13	Unmodified	_AHQVTDESLESTR_	0	MULTI-MSMS	2	736.852426	1471.6903	-1.3739	16.465	0.23683	0	0.0046701	1	63.415	16494000	5105	1715	16362
A0A8I3NRM8	no	AHQVVEDGYEFFAK	14	Unmodified	_AHQVVEDGYEFFAK_	0	MULTI-MSMS	2	820.391187	1638.76782	0.27178	55.706	1.1561	0	3.6657E-06	2	148.78	162610000	3856;305	1716	16374
A0A8C0THV4	no	AHSAAQPPEFDSGVETFSIHADKPK	25	Unmodified	_AHSAAQPPEFDSGVETFSIHADKPK_	1	MULTI-MSMS	3	889.433024	2665.27724	0.43049	45.664	0.44174	0	4.4024E-11	1	101.6	9856600	733	1717	16381
A0A8C0T000	no	AHSNPMADHTLR	12	Unmodified	_AHSNPMADHTLR_	0	MULTI-MATCH	2	675.322585	1348.63062	-0.14257	14.409	0.23874	-1.7764E-15	NaN	0	NaN	4801600	1241	1719	16399
A0A8P0TUR0	no	AHSPASTLPNSPGSTFER	18	Unmodified	_AHSPASTLPNSPGSTFER_	0	MULTI-MSMS	2	928.450296	1854.88604	2.2408	34.049	0.47273	0	2.6592E-07	2	108.59	10711000	323	1720	16404
A0A8C0RBE7	no	AHSPMIAVGSDDSSPNAMAK	20	Unmodified	_AHSPMIAVGSDDSSPNAMAK_	0	MULTI-MSMS	2	993.456407	1984.89826	0.22057	34.471	0.30398	0	3.2956E-19	1	169.62	12831000	873	1721	16410
A0A8I3P9Y9	no	AHSSMVGVSLPQK	13	Unmodified	_AHSSMVGVSLPQK_	0	MULTI-MSMS	2	670.853187	1339.69182	0.21871	27.33	1.4284	0	6.2106E-21	3	248.88	58844000	5736	1723	16427
A0A8I3P9Y9	no	AHSSMVGVSLPQK	13	Oxidation (M)	_AHSSM(ox)VGVSLPQK_	0	MULTI-MSMS	2	678.850644	1355.68673	0.2793	17.802	0.53838	3.5527E-15	0.0043842	1	81.338	4140000	5736	1723	16437
A0A8C0NA35	no	AHTDSLNTLVALHQLYQYTQK	21	Unmodified	_AHTDSLNTLVALHQLYQYTQK_	0	MULTI-MSMS	3	815.423801	2443.24957	0.077387	78.904	0.54241	0	0.029371	1	22.032	16122000	2190	1725	16455
A0A8P0NJV1	no	AHTMEELEELGK	12	Unmodified	_AHTMEELEELGK_	0	MULTI-MATCH	2	693.832117	1385.64968	-1.8897	45.063	0.20369	0	NaN	0	NaN	3571500	5918	1727	16463
A0A8C0PF77	no	AHTSSTQLQEELEK	14	Unmodified	_AHTSSTQLQEELEK_	0	MULTI-MSMS	2	800.894291	1599.77403	-0.27432	26.019	0.8505	-3.5527E-15	1.7437E-12	2	214.04	17929000	3949	1728	16465
Q9ZZ58	no	AHVEAPIAGSMVLAAVLLK	19	Unmodified	_AHVEAPIAGSMVLAAVLLK_	0	MULTI-MSMS	3	630.70089	1889.08084	-0.24081	94.732	0.74815	0	2.2069E-08	1	111.7	69581000	338	1729	16481
A0A8C0STJ7	no	AHVLAASVEQATENFLEK	18	Unmodified	_AHVLAASVEQATENFLEK_	0	MULTI-MSMS	2	979.004904	1955.99526	-0.8656	77.902	0.61064	0	3.2859E-30	1	216.15	28968000	5644	1731	16501
A0A8C0RY55	no	AHVSPHEMLQAVVLCSK	17	Unmodified	_AHVSPHEMLQAVVLCSK_	0	MULTI-MSMS	2	953.487313	1904.96007	-0.77094	51.984	0.6099	0	2.3021E-06	1	122.97	10619000	1855	1732	16510
A0A8C0YW86	no	AHVTHPELK	9	Unmodified	_AHVTHPELK_	0	MULTI-MSMS	2	516.285266	1030.55598	-1.1979	9.8368	0.27283	1.7764E-15	0.016456	1	68.383	1974800	4766	1733	16516
A0A8P0T542	no	AHVVPCFDASK	11	Unmodified	_AHVVPCFDASK_	0	MULTI-SECPEP	3	410.869374	1229.58629	0.48784	24.293	0.84614	0	0.015176	1	70.942	259200000	6595;2676	1734	16530
A0A8I3P8S9	no	AIADTGANVIVTGGK	15	Unmodified	_AIADTGANVIVTGGK_	0	MULTI-MSMS	2	693.882998	1385.75144	0.56792	41.315	1.5982	0	3.2272E-05	2	127.37	169630000	2718	1736	16546
A0A8P0NZ76	no	AIADWYNEK	9	Unmodified	_AIADWYNEK_	0	MULTI-MSMS	2	555.266739	1108.51892	-0.46561	49.803	0.43957	0	0.0013439	1	125.58	18752000	6205	1737	16560
A0A8C0T8M3	no	AIAEGPGSQLLVGTTK	16	Unmodified	_AIAEGPGSQLLVGTTK_	0	MULTI-MSMS	2	771.430313	1540.84607	-0.6712	51.911	0.43965	0	0.020225	1	43.761	6468800	5871	1738	16566
A0A8C0N0W7	no	AIAELGIYPAVDPLDSTSR	19	Unmodified	_AIAELGIYPAVDPLDSTSR_	0	MULTI-MSMS	2	994.520387	1987.02622	-2.6339	88.736	1.086	0	0.00011807	2	80.469	206790000	356	1739	16576
A0A8C0MKC0	no	AIAFFQQQPR	10	Unmodified	_AIAFFQQQPR_	0	MULTI-MSMS	2	603.324922	1204.63529	1.8503	52.283	0.40803	0	0.0014696	1	102.72	170770000	1505	1740	16588
A0A8I3MWI3	no	AIAGDEHK	8	Unmodified	_AIAGDEHK_	0	MULTI-MATCH	2	420.714142	839.413731	-1.1053	5.519	1.3251	0	NaN	0	NaN	3378000	1216	1742	16600
A0A8I3MWI3	no	AIAGDEHKR	9	Unmodified	_AIAGDEHKR_	1	MULTI-MATCH	2	498.764697	995.514842	0.28713	3.6475	0.88213	4.4409E-16	NaN	0	NaN	3432700	1216	1743	16604
A0A8I3PKD6	no	AIAGQGVDCSAIMGVLTNR	19	Unmodified	_AIAGQGVDCSAIMGVLTNR_	0	MULTI-MSMS	3	644.992515	1931.95572	0.77186	83.385	0.5438	-1.4211E-14	0.052316	1	16.487	12360000	5423	1744	16609
A0A8C0MVQ9	no	AIAHYEQSADYYK	13	Unmodified	_AIAHYEQSADYYK_	0	MULTI-MSMS	2	779.862263	1557.70997	0.53262	29.522	0.37127	0	2.7113E-05	2	139.32	11243000	1881	1746	16620
A0A8C0MVQ9	no	AIAHYEQSADYYKGEESNSSANK	23	Unmodified	_AIAHYEQSADYYKGEESNSSANK_	1	MULTI-MSMS	3	854.71749	2561.13064	-0.10003	27.668	0.7148	-3.5527E-15	5.9632E-13	1	123.14	26002000	1881	1747	16635
A0A8C0TUV1	no	AIALSLAESNR	11	Unmodified	_AIALSLAESNR_	0	MULTI-MSMS	2	572.81967	1143.62479	0.039813	42.879	0.47551	0	0.00081428	1	102.07	5087700	1637	1751	16655
A0A8C0MQP2	no	AIAMSLGQDIPMDQR	15	Unmodified	_AIAMSLGQDIPMDQR_	0	MULTI-MSMS	2	823.405457	1644.79636	-0.93417	67.577	0.67812	0	6.8818E-05	2	108.35	13383000	1708	1752	16666
A0A8I3N153	no	AIANECQANFISIK	14	Unmodified	_AIANECQANFISIK_	0	MULTI-MSMS	2	789.900865	1577.78718	-0.15128	54.084	1.1545	0	0.00015278	1	108.9	652170000	2730	1753	16677
A0A8I3N153	no	AIANECQANFISIK	14	Deamidation (NQ)	_AIAN(de)ECQANFISIK_	0	MSMS	2	790.392873	1578.77119	NaN	59.528	1	0	0.00017148	1	99.522		2730	1753	16688
A0A8I3N7Q9	no	AIANHSVYCSTK	12	Unmodified	_AIANHSVYCSTK_	0	MULTI-MSMS	2	675.827169	1349.63978	-0.87132	14.158	0.50979	0	8.928E-06	1	196.88	101210000	2875	1754	16699
A0A8I3PU76	no	AIAVLTSGGDAQGMNAAVR	19	Unmodified	_AIAVLTSGGDAQGMNAAVR_	0	MULTI-MSMS	2	901.464892	1800.91523	0.21745	52.813	0.34125	0	3.032E-12	2	158.42	33934000	210	1761	16736
A0A8I3P636	no	AICALDLAPEVGK	13	Unmodified	_AICALDLAPEVGK_	0	MULTI-MSMS	2	678.86322	1355.71189	3.7764	63.932	0.7124	7.1054E-15	0.032337	1	45.077	10373000	5085	1763	16755
A0A8I3NBZ5	no	AICEAYKEDYHK	12	Unmodified	_AICEAYKEDYHK_	1	MULTI-SECPEP	2	763.850841	1525.68713	-0.22048	16.197	0.30558	-3.5527E-15	0.00022468	1	178.84	94318000	1010	1765	16766
A0A8I3NBZ5	no	AICEAYKEDYHK	12	Unmodified	_AICEAYKEDYHK_	1	MULTI-MATCH	2	763.850841	1525.68713	-3.424	15.922	0.30697	0	NaN	0	NaN	22745000	1010	1765	16770
A0A8C0S9B9	no	AICLDHAK	8	Unmodified	_AICLDHAK_	0	MULTI-MSMS	2	464.23947	926.464386	1.1476	13.624	0.20257	0	0.012918	1	89.55	15656000	5367	1768	16789
A0A8C0LUS7	no	AICTEAGLMALR	12	Unmodified	_AICTEAGLMALR_	0	MULTI-MSMS	2	653.336315	1304.65808	0.15496	60.265	1.0876	0	0.00021763	1	117.89	424780000	465	1769	16806
A0A8C0QLT0	no	AIDAETLQMVFDR	13	Unmodified	_AIDAETLQMVFDR_	0	MULTI-MSMS	2	754.874316	1507.73408	0.77961	90.377	0.44207	0	0.00025613	1	97.734	31909000	4760	1770	16815
A0A8C0PZQ4	no	AIDDSSASISLAQLTK	16	Unmodified	_AIDDSSASISLAQLTK_	0	MULTI-MSMS	2	810.427967	1618.84138	1.9817	69.864	0.23762	0	0.0012289	1	66.989	10208000	3443	1771	16822
A0A8P0NGV9	no	AIDENNESTACFLIR	15	Unmodified	_AIDENNESTACFLIR_	0	MULTI-MSMS	2	876.914701	1751.81485	-0.68993	62.709	0.57729	0	3.8984E-05	1	124.42	16374000	6056;6362	1772	16835
A0A8C0RP85	no	AIDGQQTIIACIESHQFQPK	20	Unmodified	_AIDGQQTIIACIESHQFQPK_	0	MULTI-MSMS	3	762.051198	2283.13177	-0.21192	77.68	1.7337	0	1.8452E-07	5	101.49	621920000	5082	1774	16857
A0A8C0RD92	no	AIDLFTDAIK	10	Unmodified	_AIDLFTDAIK_	0	MSMS	2	553.808239	1105.60193	NaN	72.244	1	0	0.0011166	1	108.74		4880	1776	16872
A0A8C0TS59	no	AIDVPGQVQVYELQPR	16	Unmodified	_AIDVPGQVQVYELQPR_	0	MULTI-MSMS	2	906.48615	1810.95775	2.0029	71.175	0.78155	0	0.0050196	1	54.683	68773000	6133	1779	16891
A0A8I3NM71	no	AIEALKEFNEDGALAVLQQFK	21	Unmodified	_AIEALKEFNEDGALAVLQQFK_	1	MULTI-MSMS	3	778.749514	2333.22671	0.27577	97.795	0.54513	1.4211E-14	6.3177E-06	1	93.684	345480000	4751;2923	1782	16913
A0A8P0PHU9	no	AIEDEGGNPDEIEITSEGNK	20	Unmodified	_AIEDEGGNPDEIEITSEGNK_	0	MULTI-MSMS	2	1058.97948	2115.9444	-0.31768	50.642	0.30548	7.1054E-15	2.4913E-05	1	92.935	13458000	6441	1784	16928
A0A8I3PQU6	no	AIEDFNQSSQQEK	13	Unmodified	_AIEDFNQSSQQEK_	0	MULTI-MSMS	2	762.352259	1522.68997	1.2588	25.362	0.78359	0	0.0161	1	50.297	24809000	3581	1785	16936
A0A8C0NEZ8	no	AIEDSDTLQETMEEYMNKPTF	21	Unmodified	_AIEDSDTLQETMEEYMNKPTF_	1	MULTI-MSMS	3	831.366301	2491.07707	-1.516	99.537	0.37185	1.4211E-14	0.00010665	1	61.942	58350000	2618	1786	16950
A0A8C0QA20	no	AIEEGIPAFTCEEYVK	16	Unmodified	_AIEEGIPAFTCEEYVK_	0	MULTI-MSMS	2	928.44276	1854.87097	-0.23901	72.58	0.94981	0	0.0049812	1	54.772	28902000	4636	1787	16963
A0A8P0NWF3	no	AIEEGTLEEIEEEVR	15	Unmodified	_AIEEGTLEEIEEEVR_	0	MULTI-MSMS	2	873.425621	1744.83669	2.6372	84.49	0.71346	-1.4211E-14	3.0763E-07	2	153.63	35166000	5746	1788	16975
A0A8I3NLK6	no	AIEEGVNHMWTVSAFQQHPR	20	Unmodified	_AIEEGVNHMWTVSAFQQHPR_	0	MULTI-MSMS	3	779.711288	2336.11203	-0.6717	56.472	0.84906	0	0.00020914	3	58.672	19009000	2066	1789	16987
A0A8I3NTY8	no	AIEEGVSHMWTVSAFQQHPR	20	Unmodified	_AIEEGVSHMWTVSAFQQHPR_	0	MULTI-MSMS	3	770.707655	2309.10113	-0.49976	59.855	0.81678	0	2.1104E-19	2	167.14	91090000	847	1790	16999
A0A8I3MSC7	no	AIEENLEPWPQAWDDSLINGSPLLHDPSASINK	33	Unmodified	_AIEENLEPWPQAWDDSLINGSPLLHDPSASINK_	0	MULTI-MSMS	3	1219.60043	3655.77946	-0.041964	99.807	0.50836	0	4.3556E-05	1	45.836	22413000	4297	1791	17013
E2QV81	no	AIEIDEQQGCK	11	Unmodified	_AIEIDEQQGCK_	0	MULTI-MSMS	2	645.803359	1289.59217	-0.95876	22.495	0.37393	0	0.0006239	1	110.87	5578200	4072	1793	17030
A0A8C0RD92	no	AIEINPDSAQPYK	13	Unmodified	_AIEINPDSAQPYK_	0	MULTI-MSMS	2	723.367181	1444.71981	0.31179	43.287	1.4951	0	0.0010419	2	82.029	331850000	4880	1794	17044
A0A8P0T3H0	no	AIELFHSYR	9	Unmodified	_AIELFHSYR_	0	MULTI-MSMS	2	568.298373	1134.58219	-0.40205	42.273	0.47476	0	0.024662	1	60.91	3306300	6282	1797	17058
A0A8P0NKA3	no	AIELNPANAVYFCNR	15	Unmodified	_AIELNPANAVYFCNR_	0	MULTI-MSMS	2	876.430321	1750.84609	1.9298	71.902	1.1868	0	5.5249E-05	1	118.4	233670000	1719	1798	17067
A0A8P0PNK7	no	AIELSLQEQK	10	Unmodified	_AIELSLQEQK_	0	MULTI-MSMS	2	579.821878	1157.6292	1.0534	40.772	0.64495	0	0.0027667	2	90.709	5328200	6570	1799	17082
A0A8I3MPP6	no	AIENQEHR	8	Unmodified	_AIENQEHR_	0	MULTI-MSMS	2	498.746505	995.478456	-0.19499	8.4376	0.33843	0	0.0058538	1	134.81	38656000	670	1801	17092
A0A8C0PZA5	no	AIEPPPLDAVIEAEHTLR	18	Unmodified	_AIEPPPLDAVIEAEHTLR_	0	MULTI-MSMS	3	657.689707	1970.04729	-0.37485	84.872	2.0712	1.4211E-14	2.5874E-05	3	86.479	103440000	705	1802	17101
A0A8P0NI52	no	AIEPQNEEADENYNSVNTR	19	Unmodified	_AIEPQNEEADENYNSVNTR_	0	MULTI-MSMS	2	1096.98817	2191.96178	0.59169	35.493	0.34129	0	1.9836E-22	1	196.11	26883000	935	1803	17113
A0A8I3QAU5	no	AIEQADLLQEEAETPR	16	Unmodified	_AIEQADLLQEEAETPR_	0	MULTI-MSMS	2	906.952337	1811.89012	-0.5741	58.737	0.50988	0	9.1957E-07	2	142.57	19949000	1486	1804	17125
A0A8I3MGM6	no	AIEQADLLQEEDESPR	16	Unmodified	_AIEQADLLQEEDESPR_	0	MULTI-MSMS	2	921.939427	1841.8643	-0.056695	53.059	0.47738	-7.1054E-15	6.3758E-06	1	127.71	117160000	3601	1805	17138
A0A8I3MGM6	no	AIEQADLLQEEDESPR	16	Deamidation (NQ)	_AIEQ(de)ADLLQEEDESPR_	0	MSMS	2	922.431435	1842.84832	NaN	52.94	1	0	8.6633E-11	1	131.17		3601	1805	17144
A0A8C0NE40	no	AIEQESQISLK	11	Unmodified	_AIEQESQISLK_	0	MULTI-MSMS	2	623.337892	1244.66123	2.0653	36.849	0.47619	0	0.022293	1	52.255	15154000	2544	1806	17150
A0A8C0QAU4	no	AIESMEHQLSELK	13	Unmodified	_AIESMEHQLSELK_	0	MULTI-MSMS	2	757.879598	1513.74464	2.1794	51.024	0.30603	0	0.00040657	1	93.839	9695700	4645;6361	1807	17157
A0A8I3N2V0	no	AIESSPDKR	9	Unmodified	_AIESSPDKR_	1	MULTI-MSMS	2	501.764363	1001.51417	2.4069	9.0777	0.36769	0	0.012085	1	94.302	4012100	6197	1808	17161
A0A8P0ST92	no	AIFASGSPFDPVTLPNGR	18	Unmodified	_AIFASGSPFDPVTLPNGR_	0	MULTI-MSMS	2	923.478325	1844.9421	0.61853	84.468	1.1198	0	5.1362E-07	1	104.24	94022000	1518	1812	17188
A0A8P0ST92	no	AIFASGSPFDPVTLPNGR	18	Deamidation (NQ)	_AIFASGSPFDPVTLPN(de)GR_	0	MULTI-MSMS	2	923.970333	1845.92611	-3.3008	88.656	0.4074	1.4211E-14	0.0011056	2	78.324	16453000	1518	1812	17201
A0A8P0ST92	no	AIFASGSPFDPVTLPNGR	18	Deamidation (NQ)	_AIFASGSPFDPVTLPN(de)GR_	0	MULTI-MSMS	2	923.970333	1845.92611	1.622	90.768	0.4073	0	0.0008033	1	82.362	34091000	1518	1812	17202
A0A8I3MTN8	no	AIFDTPDEDPNYNPLPEERPGGFAWGEGQR	30	Unmodified	_AIFDTPDEDPNYNPLPEERPGGFAWGEGQR_	1	MULTI-MSMS	3	1125.51648	3373.5276	0.34996	88.746	0.37323	-1.4211E-14	9.4023E-09	1	68.942	44336000	3438	1814	17222
A0A8P0PAZ7	no	AIFENTLSTYPK	12	Unmodified	_AIFENTLSTYPK_	0	MULTI-MSMS	2	692.361367	1382.70818	-3.9516	57.221	1.0177	0	0.00056474	1	96.143	54812000	6527	1816	17234
A0A8C0TTC2	no	AIFMIPTNPPPTFR	14	Unmodified	_AIFMIPTNPPPTFR_	0	MULTI-MSMS	2	801.429061	1600.84357	1.2851	83.634	1.3238	0	0.01157	5	52.167	52435000	6140	1817	17241
A0A8I3MGN1	no	AIFPQNGLVVSSVDVQSVEPVDQR	24	Unmodified	_AIFPQNGLVVSSVDVQSVEPVDQR_	0	MULTI-MSMS	3	861.785287	2582.33403	0.6463	86.98	0.985	0	1.9789E-05	2	62.611	119500000	5569	1818	17257
A0A8I3NFI4	no	AIFSSGAVLYK	11	Unmodified	_AIFSSGAVLYK_	0	MULTI-MSMS	2	578.324057	1154.63356	0.3096	55.064	1.4267	0	0.00060515	2	111.74	133870000	1912	1822	17279
A0A8C0M9N5	no	AIFSVYVVNK	10	Unmodified	_AIFSVYVVNK_	0	MULTI-MSMS	2	570.326599	1138.63865	0.98786	61.824	0.5432	0	0.035712	1	49.418	4113600	1053	1824	17294
A0A8C0RX08	no	AIGIGAYLVR	10	Unmodified	_AIGIGAYLVR_	0	MULTI-MSMS	2	516.813659	1031.61277	-0.29392	65.109	0.74726	0	0.0013788	1	104.21	41443000	3663	1830	17321
A0A8P0SC38	no	AIGNTELENK	10	Unmodified	_AIGNTELENK_	0	MSMS	2	544.782753	1087.55095	NaN	17.383	1	0	1.9978E-06	1	151.04		5185	1834	17345
A0A8I3QBG5	no	AIGPHDVLATLLNNLK	16	Unmodified	_AIGPHDVLATLLNNLK_	0	MULTI-MSMS	2	844.988329	1687.9621	0.31053	98.961	0.78342	0	2.6019E-09	1	160.52	43463000	1782	1836	17362
A0A8C0NHD1	no	AIGSASEGAQSSLQEVYHK	19	Unmodified	_AIGSASEGAQSSLQEVYHK_	0	MULTI-MSMS	3	654.656954	1960.94903	0.44464	40.399	1.0001	0	3.5507E-05	2	84.94	185100000	2709	1838	17381
A0A8C0PE22	no	AIGTACTLDK	10	Unmodified	_AIGTACTLDK_	0	MULTI-MSMS	2	525.268424	1048.5223	1.2041	18.943	0.37246	0	0.063644	1	41.724	5805800	3353	1839	17394
A0A8I3PIA7	no	AIGTDEDLAHSSIR	14	Unmodified	_AIGTDEDLAHSSIR_	0	MULTI-MSMS	2	742.870619	1483.72669	-0.86524	32.43	0.33991	7.1054E-15	6.0933E-05	2	129.84	19566000	5291	1841	17410
A0A8C0SX68	no	AIGTEPDSDVLSEIMHSFAK	20	Unmodified	_AIGTEPDSDVLSEIMHSFAK_	0	MULTI-MSMS	3	716.349021	2146.02524	-0.63446	99.266	0.47456	0	0.0014074	1	44.415	30402000	5699	1842	17419
A0A8P0SB20	no	AIGVLTSGGDAQGMNAAVR	19	Unmodified	_AIGVLTSGGDAQGMNAAVR_	0	MULTI-MSMS	2	894.457067	1786.89958	0.061105	52.185	1.051	0	3.7045E-22	1	192.68	698730000	744;3976	1844	17436
A0A8P0SB20	no	AIGVLTSGGDAQGMNAAVR	19	Unmodified	_AIGVLTSGGDAQGMNAAVR_	0	MULTI-MATCH	2	894.457067	1786.89958	3.2807	55.714	0.3409	0	NaN	0	NaN	16700000	744;3976	1844	17442
A0A8P0SB20	no	AIGVLTSGGDAQGMNAAVR	19	Oxidation (M)	_AIGVLTSGGDAQGM(ox)NAAVR_	0	MULTI-MSMS	2	902.454524	1802.8945	-0.16042	38.533	0.71388	0	0.00025625	1	87.001	14296000	744;3976	1844	17447
A0A8C0M3S5	no	AIGVSNFNHK	10	Unmodified	_AIGVSNFNHK_	0	MULTI-MSMS	2	543.788173	1085.56179	-1.6232	17.725	0.44095	0	0.00045447	1	123.69	6044400	794	1845	17459
A0A8I3P2L6	no	AIGVSNFNHLQIEK	14	Unmodified	_AIGVSNFNHLQIEK_	0	MULTI-MSMS	2	785.422822	1568.83109	-1.3738	50.565	0.98401	0	1.3803E-06	1	151.79	154740000	4976	1846	17477
A0A8C0SXJ4	no	AIHLPAETMR	10	Unmodified	_AIHLPAETMR_	0	MSMS	3	380.206098	1137.59646	NaN	31.853	1	0	0.022494	1	50.292		4264	1847	17487
A0A8I3PFD4	no	AIHNPMIQK	9	Unmodified	_AIHNPMIQK_	0	MULTI-MATCH	2	526.289494	1050.56443	8.2372	16.78	0.16945	0	NaN	0	NaN	1946900	3930	1849	17508
A0A8I3S4A5	no	AIHQQILLLR	10	Unmodified	_AIHQQILLLR_	0	MULTI-MSMS	3	402.255669	1203.74518	-0.21283	39.761	0.46205	0	0.0039091	1	71.425	7683200	1785	1850	17515
A0A8P0NVX2	no	AIHTAPVATMAFDPTSTLLATGGCDGAVR	29	Unmodified	_AIHTAPVATMAFDPTSTLLATGGCDGAVR_	0	MULTI-MSMS	3	967.812631	2900.41606	0.30045	81.219	0.46803	0	3.1919E-09	2	82.942	94923000	6445	1851	17528
A0A8P0NVX2	no	AIHTAPVATMAFDPTSTLLATGGCDGAVR	29	Unmodified	_AIHTAPVATMAFDPTSTLLATGGCDGAVR_	0	MULTI-MATCH	4	726.111292	2900.41606	-1.8068	81.234	0.46671	0	NaN	0	NaN	45101000	6445	1851	17535
A0A8C0PD06	no	AIHWAAYMGHIEVVK	15	Unmodified	_AIHWAAYMGHIEVVK_	0	MULTI-MSMS	4	431.978984	1723.88683	0.51369	59.994	0.30708	7.1054E-15	0.00033266	1	76.073	7711000	3866	1852	17537
A0A8I3RZM8	no	AIIAPHAGYTYCGSCAAHAYK	21	Unmodified	_AIIAPHAGYTYCGSCAAHAYK_	0	MULTI-MSMS	4	571.267487	2281.04084	0.10661	34.434	0.54331	0	4.9618E-06	1	92.31	105630000	3090	1853	17541
A0A8I3PYS5	no	AIIEEYLHLNDMK	13	Unmodified	_AIIEEYLHLNDMK_	0	MULTI-MSMS	2	794.905616	1587.79668	-0.8814	72.042	0.74672	0	2.5639E-05	1	144.7	264440000	2053	1855	17561
A0A8I3PNN7	no	AIIIFVPVPQLK	12	Unmodified	_AIIIFVPVPQLK_	0	MULTI-MSMS	2	669.431399	1336.84824	0.029612	92.97	1.3599	0	0.0015657	3	81.594	801220000	4468	1856	17586
A0A8I3PNN7	no	AIIIFVPVPQLK	12	Unmodified	_AIIIFVPVPQLK_	0	MULTI-MSMS	3	446.623358	1336.84824	-0.043344	92.912	0.74607	-1.4211E-14	0.0004866	2	85.958	30560000	4468	1856	17587
A0A8P0STW6	no	AIIKDPHDPTVCHLLFANQTEK	22	Unmodified	_AIIKDPHDPTVCHLLFANQTEK_	1	MULTI-MSMS	3	849.772324	2546.29514	-1.2142	50.624	0.20421	7.1054E-15	4.5386E-05	1	64.295	10305000	240	1857	17600
A0A8P0N9X4	no	AIIKPQYVDQIPK	13	Unmodified	_AIIKPQYVDQIPK_	1	MULTI-MSMS	2	756.942859	1511.87116	0.22264	44.178	1.0876	0	0.0075148	1	74.962	42399000	6573;6418	1858	17608
A0A8I3PHW1	no	AIIPSHLAYGK	11	Unmodified	_AIIPSHLAYGK_	0	MULTI-MSMS	3	390.560758	1168.66044	-0.49851	35.015	1.2896	0	0.0035872	1	65.627	376580000	6127	1861	17629
A0A8I3PHW1	no	AIIPSHLAYGK	11	Unmodified	_AIIPSHLAYGK_	0	MULTI-MSMS	2	585.337498	1168.66044	1.49	34.984	0.40777	0	0.017297	1	56.258	16056000	6127	1861	17630
A0A8I3N7Q9	no	AIIQVSQIVAR	11	Unmodified	_AIIQVSQIVAR_	0	MULTI-MSMS	2	599.36933	1196.72411	0.091769	54.953	0.44002	0	0.003625	1	76.1	41551000	2875	1862	17652
A0A8C0N5A7	no	AIKPTLGLIDPLHTLHMPDR	20	Unmodified	_AIKPTLGLIDPLHTLHMPDR_	1	MULTI-MATCH	5	448.454365	2237.23544	0.58594	70.087	0.61169	1.4211E-14	NaN	0	NaN	20088000	2232	1866	17678
A0A8C0Q6J6	no	AILCLLLGGVER	12	Unmodified	_AILCLLLGGVER_	0	MULTI-MSMS	2	657.384122	1312.75369	0.24702	93.057	0.6093	0	9.7916E-05	1	127.4	57872000	3042	1868	17687
A0A8C0TA90	no	AILDQQVLAEELTTK	15	Unmodified	_AILDQQVLAEELTTK_	0	MULTI-MSMS	2	836.46181	1670.90907	-0.6236	78.684	0.51027	0	3.4662E-07	1	151.55	21578000	3272;5880	1869	17700
A0A8C0YS41	no	AILDSETGLLFLSLE	15	Unmodified	_AILDSETGLLFLSLE_	0	MSMS	2	810.940179	1619.8658	NaN	111.71	1	0	0.012388	1	54.066		6188;3979	1870	17711
A0A8I3SBI9	no	AILEDIHVNLFTR	13	Unmodified	_AILEDIHVNLFTR_	0	MULTI-MSMS	2	770.92774	1539.84093	0.30397	78.538	0.91828	-1.4211E-14	7.2928E-07	2	176.8	62659000	5490	1871	17729
A0A8I3SBI9	no	AILEDIHVNLFTR	13	Unmodified	_AILEDIHVNLFTR_	0	MULTI-MSMS	3	514.287586	1539.84093	0.61293	78.509	0.47689	0	0.00058751	1	77.912	19714000	5490	1871	17730
A0A8I3N8D9	no	AILEMEQYIR	10	Unmodified	_AILEMEQYIR_	0	MULTI-MSMS	2	633.331556	1264.64856	-4.2955	70.945	0.57787	0	0.064644	1	41.448	68147000	3720	1872	17744
A0A8P0NSK8	no	AILEQISAHGQK	12	Unmodified	_AILEQISAHGQK_	0	MSMS	2	647.859326	1293.7041	NaN	27.191	1	0	5.2104E-06	1	126.49		6625;4132	1873	17750
A0A8C0TB14	no	AILILDNDGDR	11	Unmodified	_AILILDNDGDR_	0	MULTI-MSMS	2	607.822409	1213.63027	-0.41459	52.2	0.54273	-7.1054E-15	0.0077958	1	66.435	133010000	5175	1876	17766
A0A8C0TB14	no	AILILDNDGDR	11	Unmodified	_AILILDNDGDR_	0	MULTI-MATCH	2	607.822409	1213.63027	-4.8121	55.442	0.10214	0	NaN	0	NaN	3179500	5175	1876	17772
A0A8P0TIK2	no	AILLAVLPMSLLSVGK	16	Unmodified	_AILLAVLPMSLLSVGK_	0	MULTI-MSMS	2	813.007144	1623.99974	0.035903	106.4	0.27153	0	0.009424	1	48.741	2729300	5114	1877	17783
A0A8P0T340	no	AILNPLCQVDYR	12	Unmodified	_AILNPLCQVDYR_	0	MULTI-MSMS	2	731.379568	1460.74458	-3.4319	68.199	1.3932	0	0.0015203	1	82.029	82296000	6105	1880	17809
A0A8P0T340	no	AILNPLCQVDYR	12	Unmodified	_AILNPLCQVDYR_	0	MULTI-MATCH	2	731.379568	1460.74458	-0.19436	69.612	0.4407	0	NaN	0	NaN	29012000	6105	1880	17814
A0A8I3RZP8	no	AILQNEPLTTVAVLK	15	Unmodified	_AILQNEPLTTVAVLK_	0	MULTI-MSMS	2	805.479805	1608.94506	-2.0118	71.298	0.37389	0	0.00055405	2	81.09	19349000	4442;6603	1882	17820
A0A8I3PCS1	no	AILQNHTDFKDK	12	Unmodified	_AILQNHTDFKDK_	1	MULTI-MSMS	2	715.37534	1428.73613	0.43485	16.319	0.23765	0	2.972E-07	1	213.81	10730000	5740	1883	17825
A0A8I3MZ16	no	AILSHLVK	8	Unmodified	_AILSHLVK_	0	MULTI-MSMS	2	440.78437	879.554188	0.94069	23.694	0.3394	0	0.050567	1	58.604	6605800	4561	1885	17832
A0A8C0SU42	no	AILSSILEEQK	11	Unmodified	_AILSSILEEQK_	0	MULTI-MSMS	2	615.850635	1229.68672	-0.70117	63.226	0.54538	-7.1054E-15	0.0001747	1	147.51	35484000	5650	1887	17847
A0A8C0RC87	no	AILTMTQLYK	10	Unmodified	_AILTMTQLYK_	0	MULTI-MSMS	2	591.333567	1180.65258	0.57909	62.506	0.40693	0	0.011141	1	68.224	29838000	4678	1889	17864
A0A8P0TTK7	no	AILVDLEPGTMDSVR	15	Unmodified	_AILVDLEPGTMDSVR_	0	MULTI-MSMS	2	808.42163	1614.82871	4.2435	71.771	0.74535	0	0.0045711	1	59.198	12201000	1644;1768;6608;5630;1645	1890	17883
A0A8P0TTK7	no	AILVDLEPGTMDSVR	15	Unmodified	_AILVDLEPGTMDSVR_	0	MULTI-MSMS	2	808.42163	1614.82871	-0.0022402	74.478	2.0671	0	2.6518E-05	4	130.01	8157200000	1644;1768;6608;5630;1645	1890	17884
A0A8P0TTK7	no	AILVDLEPGTMDSVR	15	Oxidation (M)	_AILVDLEPGTM(ox)DSVR_	0	MULTI-MSMS	2	816.419088	1630.82362	-1.6962	63.553	1.1227	7.1054E-15	0.0079776	1	67.385	197230000	1644;1768;6608;5630;1645	1890	17913
A0A8I3RVG9	no	AILVVFANK	9	Unmodified	_AILVVFANK_	0	MULTI-MSMS	2	487.805303	973.596052	-0.58366	55.609	1.3607	0	0.0036816	2	97.473	24593000	2286	1891	17933
A0A8I3RVG9	no	AILVVFANK	9	Unmodified	_AILVVFANK_	0	MULTI-MSMS	2	487.805303	973.596052	-0.19617	58.501	1.9678	0	0.039597	1	53.554	335150000	2286	1891	17934
A0A8I3RVG9	no	AILVVFANK	9	Unmodified	_AILVVFANK_	0	MULTI-MATCH	2	487.805303	973.596052	-0.73165	60.197	0.30598	-7.1054E-15	NaN	0	NaN	3695800	2286	1891	17947
A0A8I3NJ91	no	AIMAHMTVEEIYKDR	15	Unmodified	_AIMAHMTVEEIYKDR_	1	MULTI-MSMS	4	452.477383	1805.88043	-0.63631	50.836	0.20268	0	0.00063307	1	72.175	13517000	4902	1893	17960
A0A8C0STJ7	no	AIMAQLPQEQK	11	Unmodified	_AIMAQLPQEQK_	0	MULTI-SECPEP	2	628.837005	1255.65946	-0.11005	35.72	1.2237	0	0.0034016	1	152.34	246580000	5644	1894	17972
A0A8C0NEP7	no	AINGPTSASGDEISK	15	Unmodified	_AINGPTSASGDEISK_	0	MULTI-MSMS	2	723.857177	1445.6998	-0.26147	23.306	0.57782	0	6.6759E-05	1	105.17	6089300	2611	1899	17999
A0A8I3NUC9	no	AINLLPANTQINDIR	15	Unmodified	_AINLLPANTQINDIR_	0	MULTI-MSMS	2	833.467761	1664.92097	0.052016	70.345	0.37391	1.4211E-14	0.0002619	1	89.9	15386000	3283	1900	18011
A0A8P0SEB0	no	AINPINTFTK	10	Unmodified	_AINPINTFTK_	0	MULTI-MSMS	2	559.813856	1117.61316	2.1524	47.327	1.0191	0	0.0012439	3	106.42	71129000	5460	1901	18023
A0A8C0RR54	no	AINQFTEVLTR	11	Unmodified	_AINQFTEVLTR_	0	MULTI-MSMS	2	646.353877	1290.6932	0.058488	61.875	0.57673	0	0.00018809	1	128.86	32338000	3507	1902	18034
A0A8I3N0P1	no	AINQGGLTSVAVR	13	Unmodified	_AINQGGLTSVAVR_	0	MULTI-SECPEP	2	643.364776	1284.715	0.16246	36.577	0.54256	0	0.010233	1	85.958	151380000	5602	1903	18048
A0A8P0NG96	no	AINQIAAALFTIHK	14	Unmodified	_AINQIAAALFTIHK_	0	MULTI-MATCH	3	504.296192	1509.86675	1.5336	79.21	0.2716	0	NaN	0	NaN	7435000	1743	1904	18056
A0A8I3RYC9	no	AINQQTGAFVEISR	14	Unmodified	_AINQQTGAFVEISR_	0	MULTI-MSMS	2	767.404629	1532.79471	4.1468	49.919	1.4226	7.1054E-15	2.6833E-05	2	136.96	100500000	3271	1905	18069
A0A8I3RYC9	no	AINQQTGAFVEISR	14	Unmodified	_AINQQTGAFVEISR_	0	MSMS	2	767.404629	1532.79471	NaN	50.597	1	0	0.0031725	1	65.563		3271	1905	18070
A0A8I3RYC9	no	AINQQTGAFVEISR	14	Unmodified	_AINQQTGAFVEISR_	0	MSMS	2	767.404629	1532.79471	NaN	50.964	1	0	3.034E-06	1	111.52		3271	1905	18071
A0A8I3RYC9	no	AINQQTGAFVEISR	14	Unmodified	_AINQQTGAFVEISR_	0	MSMS	2	767.404629	1532.79471	NaN	51.589	1	0	0.0040033	1	63.473		3271	1905	18072
A0A8I3RYC9	no	AINQQTGAFVEISR	14	Unmodified	_AINQQTGAFVEISR_	0	MULTI-SECPEP	2	767.404629	1532.79471	0.01724	52.349	0.27115	0	0.028459	1	64.64	6869500	3271	1905	18073
A0A8I3MPY5	no	AINVDLQSDAALQVDISDALSER	23	Unmodified	_AINVDLQSDAALQVDISDALSER_	0	MULTI-MSMS	3	815.08188	2442.22381	0.7922	55.747	2.0047	0	0.063956	1	10.689	28505000	6336	1907	18093
Q2KKD1	no	AINVILGCLR	10	Unmodified	_AINVILGCLR_	0	MULTI-MSMS	2	564.831526	1127.6485	-0.75815	67.577	0.91618	0	0.00080746	1	163.67	26897000	4160	1908	18100
A0A8I3S6F7	no	AINVQEEK	8	Unmodified	_AINVQEEK_	0	MULTI-MSMS	2	465.748182	929.481811	-0.069011	14.463	0.20382	0	0.0063413	1	120.46	59989000	6594;6533	1909	18112
A0A8C0Q119	no	AIPDLTAPVAAVQAAVSNLVR	21	Unmodified	_AIPDLTAPVAAVQAAVSNLVR_	0	MULTI-MSMS	3	692.731906	2075.17389	-0.35615	109.24	1.7688	0	2.7636E-13	5	124.93	977440000	4471	1911	18132
A0A8C0MZR6	no	AIPELDVYEAEGLALDDEDVEELTASQR	28	Unmodified	_AIPELDVYEAEGLALDDEDVEELTASQR_	0	MSMS	3	1030.82609	3089.45645	NaN	103.68	1	0	0.055454	1	21.255		2019	1912	18140
A0A8C0MZR6	no	AIPELDVYEAEGLALDDEDVEELTASQR	28	Unmodified	_AIPELDVYEAEGLALDDEDVEELTASQR_	0	MULTI-MATCH	3	1030.82609	3089.45645	-0.42212	105.12	0.30453	0	NaN	0	NaN	4181400	2019	1912	18144
A0A8P0TAL0	no	AIPNQGEILVIR	12	Unmodified	_AIPNQGEILVIR_	0	MULTI-MSMS	2	661.893169	1321.77178	0.24375	59.173	1.3233	0	0.00035295	4	105.4	26548000	6497;5742	1914	18152
A0A8I3NC31	no	AIPVLVDVLR	10	Unmodified	_AIPVLVDVLR_	0	MULTI-MSMS	2	547.850242	1093.68593	0.52575	81.874	1.1218	0	0.0024661	2	93.162	39032000	4899	1915	18165
A0A8P0TL06	no	AIQDMFPNMDR	11	Unmodified	_AIQDMFPNMDR_	0	MULTI-MSMS	2	669.302472	1336.59039	-1.08	70.271	0.8827	0	0.0075476	1	66.962	30813000	6569	1919	18190
A0A8I3NZJ0	no	AIQELASPLMGR	12	Unmodified	_AIQELASPLMGR_	0	MULTI-MSMS	2	643.35028	1284.68601	0.68129	59.575	0.34039	0	0.025346	1	48.284	11403000	1826	1920	18200
A0A8P0PBL4	no	AIQLNSNSVQALLLK	15	Unmodified	_AIQLNSNSVQALLLK_	0	MULTI-MSMS	2	806.475054	1610.93556	0.88468	82.081	0.40656	0	0.020819	1	45.764	9014500	5836	1922	18220
A0A8I3P5Y3	no	AIQLSGAEQLEALK	14	Unmodified	_AIQLSGAEQLEALK_	0	MULTI-MSMS	2	735.911756	1469.80896	-0.6035	65.422	0.91793	0	0.00016049	2	99.215	81440000	6301	1923	18233
Q5I9W4	no	AIQMVANSLK	10	Unmodified	_AIQMVANSLK_	0	MULTI-MATCH	2	537.802434	1073.59032	-0.58938	35.513	0.23948	0	NaN	0	NaN	9669700	455	1924	18252
A0A8I3PAI9	no	AIQPDAGYYNDLVPPIGMLNNPMNAVTTK	29	Unmodified	_AIQPDAGYYNDLVPPIGMLNNPMNAVTTK_	0	MULTI-MSMS	3	1039.85097	3116.53109	1.6226	99.824	0.47453	0	0.00046908	1	37.045	34584000	865	1925	18259
A0A8C0T559	no	AIQVGVIGFPNVGK	14	Unmodified	_AIQVGVIGFPNVGK_	0	MULTI-MSMS	2	699.908819	1397.80309	0.6166	74.652	1.2873	0	0.00016958	2	98.943	42639000	1391	1928	18276
A0A8I3P2M1	no	AISAANLHLR	10	Unmodified	_AISAANLHLR_	0	MULTI-MSMS	2	533.311815	1064.60908	-0.07101	29.913	0.44091	3.5527E-15	0.00053026	1	194.27	18277000	2498	1929	18289
A0A8C0M8Z4	no	AISALVPQGGPVLCR	15	Unmodified	_AISALVPQGGPVLCR_	0	MULTI-MSMS	2	769.429593	1536.84463	-0.71967	62.418	0.2373	0	0.0096321	1	50.297	7226300	1025	1930	18298
A0A8I3S7J4	no	AISDTWLTVNR	11	Unmodified	_AISDTWLTVNR_	0	MSMS	2	638.338227	1274.6619	NaN	63.079	1	0	4.3997E-05	1	120.99		2794	1933	18311
A0A8I3S7J4	no	AISDTWLTVNR	11	Unmodified	_AISDTWLTVNR_	0	MULTI-MATCH	2	638.338227	1274.6619	-5.8495	66.692	0.64258	0	NaN	0	NaN	10807000	2794	1933	18316
A0A8P0T3C0	no	AISEELDHALNDMTSL	16	Unmodified	_AISEELDHALNDMTSL_	0	MULTI-MSMS	2	879.914366	1757.81418	-1.0361	96.451	0.33843	0	0.00035113	1	77.288	58013000	6553	1934	18324
A0A8C0MNT1	yes	AISEELDHALNDMTSM	16	Unmodified	_AISEELDHALNDMTSM_	0	MULTI-MSMS	2	888.892577	1775.7706	-1.2458	94.764	0.37426	-1.4211E-14	0.024719	1	41.689	18391000	1636	1935	18337
A0A8I3PYS5	no	AISEPNFSVAYANMCR	16	Unmodified	_AISEPNFSVAYANMCR_	0	MULTI-MSMS	2	915.419096	1828.82364	-1.53	71.059	0.781	0	1.2542E-08	2	152.64	121270000	2053	1936	18350
A0A8I3NRV2	no	AISFVGSNQAGEYIFER	17	Unmodified	_AISFVGSNQAGEYIFER_	0	MULTI-MSMS	2	944.465415	1886.91628	1.8465	81.126	0.70541	-1.4211E-14	8.6865E-07	1	133.71	32476000	3621	1937	18363
A0A8P0SI18	no	AISGLEQDQPAR	12	Unmodified	_AISGLEQDQPAR_	0	MULTI-MSMS	2	642.830766	1283.64698	2.7634	26.025	0.67888	0	0.00090231	2	88.681	13356000	1389	1938	18375
A0A8C0PVK3	no	AISHEHSPSDLEAHFVPLVK	20	Unmodified	_AISHEHSPSDLEAHFVPLVK_	0	MULTI-MSMS	5	443.43281	2212.12767	0.11592	49.701	1.492	0	3.457E-11	4	116.35	343440000	4368;4446	1939	18386
A0A8I3MGZ0	no	AISSASSPQSPGDALR	16	Unmodified	_AISSASSPQSPGDALR_	0	MULTI-MSMS	2	772.389176	1542.7638	0.17501	32.103	0.98473	0	0.029631	1	39.424	31241000	5463	1940	18399
A0A8C0S4U0	no	AISSYFVSTMSSSIK	15	Unmodified	_AISSYFVSTMSSSIK_	0	MULTI-MATCH	2	804.402906	1606.79126	5.292	75.956	0.40738	0	NaN	0	NaN	8841700	5309	1943	18423
A0A8C0MGR5	no	AISTGSLASSTLNK	14	Unmodified	_AISTGSLASSTLNK_	0	MULTI-MATCH	2	675.367181	1348.71981	1.2429	36.032	0.34007	7.1054E-15	NaN	0	NaN	6090900	1357	1944	18435
A0A8P0PAZ7	no	AISVGQLVDVK	11	Unmodified	_AISVGQLVDVK_	0	MULTI-MSMS	2	564.834788	1127.65502	0.28641	58.433	1.0174	0	0.00087473	1	99.688	56893000	6527	1946	18445
A0A8I3NB41	no	AISVHSTPEGCSSACK	16	Unmodified	_AISVHSTPEGCSSACK_	0	MULTI-MSMS	2	845.879804	1689.74505	-0.3282	15.242	0.54133	0	3.8418E-20	1	204.49	86417000	4571	1947	18458
A0A8I3NGR5	no	AISYHLVQKPFPLTK	15	Unmodified	_AISYHLVQKPFPLTK_	1	MULTI-MSMS	4	436.255446	1740.99268	0.66169	47.045	1.6999	-7.1054E-15	0.0013827	2	63.128	26892000	6036	1948	18471
A0A8I3MY94	no	AISYLATVPK	10	Unmodified	_AISYLATVPK_	0	MULTI-MATCH	2	531.813325	1061.6121	0.50725	45.683	0.40795	0	NaN	0	NaN	5380300	5516	1949	18487
A0A8C0RK80	no	AITDGQAGFGNDTLSK	16	Unmodified	_AITDGQAGFGNDTLSK_	0	MULTI-MSMS	2	797.889009	1593.76346	-3.0608	45.066	1.2892	0	9.2938E-06	1	122.52	66241000	2608	1951	18495
A0A8P0P3Q4	no	AITESSEQDIK	11	Unmodified	_AITESSEQDIK_	0	MSMS	2	610.803882	1219.59321	NaN	17.726	1	0	0.032023	1	51.445		3053	1952	18501
A0A8I3S525	no	AITGASLADIMAK	13	Unmodified	_AITGASLADIMAK_	0	MULTI-MSMS	2	631.344663	1260.67477	3.0371	68.455	1.5296	0	0.00019631	2	99.283	1388000000	3054	1953	18506
A0A8I3N828	no	AITGVVCYACK	11	Unmodified	_AITGVVCYACK_	0	MULTI-MSMS	2	621.304484	1240.59441	1.1433	38.407	0.47592	0	0.011491	1	60.91	5231200	2189	1954	18524
A0A8C0S671	no	AITHLNNNFMFGQK	14	Unmodified	_AITHLNNNFMFGQK_	0	MULTI-MSMS	2	817.909024	1633.8035	0.68662	53.538	0.88309	0	0.0059903	1	59.908	68363000	5328	1955	18538
A0A8C0S671	no	AITHLNNNFMFGQK	14	Unmodified	_AITHLNNNFMFGQK_	0	MULTI-MATCH	2	817.909024	1633.8035	2.5788	50.769	1.3556	7.1054E-15	NaN	0	NaN	461800000	5328	1955	18545
A0A8C0S671	no	AITHLNNNFMFGQK	14	Deamidation (NQ)	_AITHLN(de)NNFMFGQK_	0	MULTI-MSMS	2	818.401032	1634.78751	-1.3667	56.039	0.47571	0	0.018898	1	70.942	7590700	5328	1955	18548
A0A8C0PY99	no	AITIAGIPQSIIECVK	16	Unmodified	_AITIAGIPQSIIECVK_	0	MULTI-MSMS	2	856.984398	1711.95424	-0.17746	91.783	0.95182	0	1.5734E-05	3	110.66	855980000	4419;4333;6665;6275	1956	18560
A0A8I3PTN2	no	AITIAGVPQSVTECVK	16	Unmodified	_AITIAGVPQSVTECVK_	0	MULTI-MSMS	2	836.950555	1671.88656	-0.73285	62.903	0.91816	0	1.2665E-05	1	117.23	1344100000	3442	1957	18574
A0A8C0MFJ3	no	AITIASQTNCPLYVTK	16	Unmodified	_AITIASQTNCPLYVTK_	0	MULTI-MSMS	2	890.469112	1778.92367	-0.443	54.391	0.81598	0	3.9485E-13	1	184.03	308860000	1299;4719	1958	18591
A0A8I3P372	no	AITNNQYEIV	10	Unmodified	_AITNNQYEIV_	0	MULTI-MATCH	2	582.798403	1163.58225	-5.0236	59.637	0.6461	0	NaN	0	NaN	11511000	2487	1959	18604
A0A8P0PJ50	no	AITTGLQEYVEAVSFQHFIK	20	Unmodified	_AITTGLQEYVEAVSFQHFIK_	0	MULTI-MSMS	3	761.066954	2280.17903	0.99071	96.91	0.30564	0	0.0029677	1	37.112	88220000	4455	1961	18609
A0A8I3NW81	no	AITVFSPDGHLFQVEYAQEAVK	22	Unmodified	_AITVFSPDGHLFQVEYAQEAVK_	0	MULTI-MSMS	3	817.084785	2448.23253	0.55308	84.64	0.81474	0	2.1862E-06	2	87.326	226420000	5948	1962	18617
A0A8I3NW81	no	AITVFSPDGHLFQVEYAQEAVKK	23	Unmodified	_AITVFSPDGHLFQVEYAQEAVKK_	1	MULTI-MSMS	3	859.783106	2576.32749	0.78114	72.974	0.47581	0	2.8135E-05	1	63.376	43523000	5948	1963	18628
A0A8I3NYW8	no	AIVAIENPADVSVISSR	17	Unmodified	_AIVAIENPADVSVISSR_	0	MULTI-MSMS	2	870.978158	1739.94176	0.62343	69.965	1.5953	0	7.1315E-12	4	172.09	3435100000	2064	1966	18646
A0A8I3MVP9	no	AIVDALPPPCESACTVPTDVDKWFHHQK	28	Unmodified	_AIVDALPPPCESACTVPTDVDKWFHHQK_	1	MULTI-MSMS	4	805.390399	3217.53249	-1.8055	75.664	1.3273	-1.4211E-14	2.1265E-06	3	62.028	31697000	4621	1967	18661
A0A8I3MVP9	no	AIVDALPPPCESACTVPTDVDKWFHHQK	28	Unmodified	_AIVDALPPPCESACTVPTDVDKWFHHQK_	1	MULTI-MSMS	3	1073.51811	3217.53249	1.604	75.602	1.4603	0	0.00042939	1	40.104	30249000	4621	1967	18662
Q5WR10	no	AIVDCGFEHPSEVQHECIPQAILGMDVLCQAK	32	Unmodified	_AIVDCGFEHPSEVQHECIPQAILGMDVLCQAK_	0	MULTI-MSMS	4	913.682021	3650.69898	-1.0197	89.046	0.81509	0	5.6824E-28	2	124.82	1389100000	277;1616	1968	18684
Q5WR10	no	AIVDCGFEHPSEVQHECIPQAILGMDVLCQAK	32	Unmodified	_AIVDCGFEHPSEVQHECIPQAILGMDVLCQAK_	0	MULTI-MSMS	3	1217.90694	3650.69898	-0.78288	89.039	0.71379	0	3.4767E-47	1	152.21	599760000	277;1616	1968	18685
A0A8I3PC55	no	AIVDCIISIIEENTESK	17	Unmodified	_AIVDCIISIIEENTESK_	0	MULTI-MSMS	2	967.492981	1932.97141	-0.12274	110.93	0.23834	0	2.322E-13	1	179.35	53474000	6319	1969	18698
A0A8C0RZM4	no	AIVDCIISIVEENPEGK	17	Unmodified	_AIVDCIISIVEENPEGK_	0	MULTI-MSMS	2	943.482416	1884.95028	-1.2879	101.94	1.0871	0	5.988E-08	1	148.18	42864000	5244	1970	18710
A0A8P0NBR1	no	AIVEFLSNLAR	11	Unmodified	_AIVEFLSNLAR_	0	MSMS	2	616.853512	1231.69247	NaN	88.676	1	0	0.00034884	1	111.46		4272	1972	18721
A0A8I3Q3L6	no	AIVFVVDSAAFQR	13	Unmodified	_AIVFVVDSAAFQR_	0	MULTI-MATCH	2	711.890626	1421.7667	-0.25393	79.232	0.40828	0	NaN	0	NaN	8865500	1874	1973	18730
A0A8I3QBG5	no	AIVNVIGMHK	10	Unmodified	_AIVNVIGMHK_	0	MULTI-MSMS	2	541.312969	1080.61138	1.5113	34.044	0.30409	0	0.0040162	1	84.227	11838000	1782	1978	18746
A0A8P0NBP4	no	AIVQQWLEYR	10	Unmodified	_AIVQQWLEYR_	0	MULTI-MSMS	2	653.351137	1304.68772	1.2107	72.642	0.57805	0	0.00015869	1	206.09	266990000	4987	1979	18759
A0A8I3PUY9	no	AIVQVFEGTSGIDAQK	16	Unmodified	_AIVQVFEGTSGIDAQK_	0	MULTI-MSMS	2	831.938502	1661.86245	0.65811	62.89	0.47593	0	8.2714E-06	1	124.12	30095000	1827	1980	18770
A0A8C0PJT1	no	AIYAYALQVFPSK	13	Unmodified	_AIYAYALQVFPSK_	0	MSMS	2	735.903202	1469.79185	NaN	81.592	1	0	0.00019246	1	96.015		3911	1984	18804
A0A8C0PJT1	no	AIYAYALQVFPSK	13	Unmodified	_AIYAYALQVFPSK_	0	MULTI-MATCH	2	735.903202	1469.79185	0.67688	81.385	0.47664	0	NaN	0	NaN	7097900	3911	1984	18811
A0A8C0T9D5	no	AIYDTPCIQAESEK	14	Unmodified	_AIYDTPCIQAESEK_	0	MULTI-MSMS	2	812.879795	1623.74504	-0.69424	47.057	1.2916	0	2.0045E-05	2	139.86	206520000	5882	1985	18819
A0A8C0Z5N9	no	AIYELAISQPR	11	Unmodified	_AIYELAISQPR_	0	MULTI-MSMS	2	630.85097	1259.68739	1.0068	56.734	0.67879	0	0.0024883	1	82.749	23166000	6300	1986	18832
A0A8P0SDZ7	no	AIYFDGDFGQVVR	13	Unmodified	_AIYFDGDFGQVVR_	0	MULTI-MSMS	2	743.869891	1485.72523	-0.94913	78.397	0.40899	0	0.0049848	1	62.303	26462000	3638	1987	18845
A0A8P0SDZ7	no	AIYFDGDFGQVVR	13	Unmodified	_AIYFDGDFGQVVR_	0	MULTI-MATCH	2	743.869891	1485.72523	-6.0035	80.299	0.37277	0	NaN	0	NaN	8889500	3638	1987	18849
A0A8I3Q6A8	no	AIYHLEAFVAK	11	Unmodified	_AIYHLEAFVAK_	0	MULTI-MSMS	3	421.236163	1260.68666	-0.81068	50.75	0.67946	0	0.0053734	1	60.305	71974000	5606	1988	18858
A0A8C0S097	no	AIYHTLNLCNIDVTQK	16	Unmodified	_AIYHTLNLCNIDVTQK_	0	MULTI-MSMS	2	951.990743	1901.96693	1.3248	58.224	0.33744	7.1054E-15	0.00017948	1	85.554	7995400	417	1989	18869
A0A8I3PLR3	no	AIYQVYNALQEK	12	Unmodified	_AIYQVYNALQEK_	0	MULTI-MSMS	2	720.380091	1438.74563	-0.95035	59.218	0.44021	0	7.8229E-05	2	151.83	26414000	5181	1990	18875
A0A8I3S7X5	no	AKDANNGNLQLR	12	Deamidation (NQ)	_AKDANN(de)GNLQLR_	1	MULTI-MATCH	2	657.841665	1313.66878	0.32428	15.634	0.30578	-1.7764E-15	NaN	0	NaN	3743900	1675	1993	18887
A0A8I3NZ76	no	AKDDDDSDIPTAQR	14	Unmodified	_AKDDDDSDIPTAQR_	1	MULTI-MSMS	2	773.852623	1545.69069	-0.81419	16.125	0.40814	0	3.1481E-28	1	253.54	33034000	6183	1994	18894
A0A8C0MVT2	no	AKDLQDELAGNSEQR	15	Unmodified	_AKDLQDELAGNSEQR_	1	MULTI-MSMS	2	837.408097	1672.80164	-0.52857	32.316	0.3066	0	4.1806E-09	1	182.07	6974900	1885	1998	18923
A0A8I3NX17	no	AKDLVELDPEVEGTK	15	Unmodified	_AKDLVELDPEVEGTK_	1	MSMS	2	821.930342	1641.84613	NaN	44.18	1	0	0.02966	1	63.181		5368	1999	18932
A0A8C0TD64	no	AKDPFAHLPK	10	Unmodified	_AKDPFAHLPK_	1	MULTI-MSMS	2	562.316566	1122.61858	0.50176	20.754	1.1204	0	0.033184	3	74.376	150010000	5949	2000	18941
A0A8C0TCQ7	no	AKDQDMLDLVGVLHDPETLLR	21	Unmodified	_AKDQDMLDLVGVLHDPETLLR_	1	MULTI-MSMS	3	793.417658	2377.23115	0.5691	95.69	0.50821	0	0.016224	1	31.282	12210000	5938	2001	18954
A0A8C0PQ80	no	AKDQNESLDEEMFYK	15	Unmodified	_AKDQNESLDEEMFYK_	1	MULTI-MSMS	2	923.911824	1845.80909	-2.8945	49.142	0.47473	7.1054E-15	0.018977	1	60.345	15867000	4227	2002	18964
A0A8I3MST1	no	AKEAAEQDVEK	11	Unmodified	_AKEAAEQDVEK_	1	MULTI-MATCH	2	609.304049	1216.59355	-0.42686	9.6808	0.57858	1.7764E-15	NaN	0	NaN	114680000	2135	2004	18991
A0A8C0Q6X1	no	AKEDLIFHCGFR	12	Unmodified	_AKEDLIFHCGFR_	1	MULTI-MSMS	4	373.939594	1491.72927	-0.28457	39.37	0.67968	7.1054E-15	0.040277	1	35.006	18497000	4490	2008	19016
A0A8I3PDN0	no	AKEEQQDDTVYMGK	14	Unmodified	_AKEEQQDDTVYMGK_	1	MULTI-MSMS	2	821.374877	1640.7352	0.56175	16.933	0.40598	0	3.056E-60	1	292.35	39369000	3361	2010	19041
A0A8P0NCR2	no	AKEFLMENK	9	Unmodified	_AKEFLMENK_	1	MULTI-MSMS	2	555.286617	1108.55868	-0.63381	18.363	0.33734	0	0.0495	1	76.221	2874300	6160	2011	19048
A0A8C0NR54	no	AKEFTNVYIK	10	Unmodified	_AKEFTNVYIK_	1	MULTI-MATCH	2	606.834788	1211.65502	-1.8254	28.511	0.34167	0	NaN	0	NaN	10556000	3048;5580	2012	19055
A0A8C0PM55	no	AKEILQEEEDLAEIVQLVGK	20	Unmodified	_AKEILQEEEDLAEIVQLVGK_	1	MULTI-MSMS	3	752.077408	2253.21039	-0.87959	99.549	0.64334	0	0.00015923	3	65.784	133420000	4216	2013	19062
E2QWF5	no	AKESWEMNSEEK	12	Unmodified	_AKESWEMNSEEK_	1	MULTI-MSMS	2	734.324656	1466.63476	-0.62905	18.122	0.50672	0	0.00016138	1	175.33	27858000	4036	2016	19086
A0A8C0MIT4	no	AKFEELNMDLFR	12	Unmodified	_AKFEELNMDLFR_	1	MULTI-MSMS	2	756.879401	1511.74425	-0.45793	72.771	0.91779	0	0.00021493	2	145.28	477220000	1432	2017	19103
A0A8I3N9V3	no	AKFENLCK	8	Unmodified	_AKFENLCK_	1	MULTI-MATCH	2	505.260402	1008.50625	-4.5917	15.32	0.33862	0	NaN	0	NaN	32562000	6384;5365;6354	2018	19116
A0A8I3N9B5	no	AKGEIPEVAFMK	12	Unmodified	_AKGEIPEVAFMK_	1	MULTI-MSMS	3	440.572446	1318.69551	0.6019	47.637	1.1222	7.1054E-15	0.0035008	3	66.498	7063000	5768	2019	19126
A0A8P0SW23	no	AKKDDTDDEIAK	12	Unmodified	_AKKDDTDDEIAK_	2	MULTI-MSMS	2	674.833171	1347.65179	-0.042405	8.6942	0.69688	0	0.0012215	1	179.72	57577000	192	2023	19148
A0A8P0SQF7	no	AKLDSLQDTGIDHHALLK	18	Unmodified	_AKLDSLQDTGIDHHALLK_	1	MULTI-MSMS	5	395.817964	1974.05344	1.1741	36.205	0.44179	0	0.037587	1	27.271	38446000	4345	2025	19165
A0A8C0TIN7	no	AKNEILDEVISLSQVTPK	18	Unmodified	_AKNEILDEVISLSQVTPK_	1	MULTI-MSMS	2	992.551687	1983.08882	1.8188	91.056	0.44032	0	1.3282E-14	1	171.11	30466000	6035	2032	19218
A0A8I3Q2T9	no	AKNGSEADIDEGLYSR	16	Acetyl (Protein N-term),Deamidation (NQ)	_(ac)AKN(de)GSEADIDEGLYSR_	1	MULTI-MSMS	2	884.40522	1766.79589	1.1079	52.771	0.44435	7.1054E-15	0.0054191	1	60.401	11038000	5654	2033	19229
A0A8I3NHY9	no	AKPAMPQDSVPSPR	14	Unmodified	_AKPAMPQDSVPSPR_	1	MSMS	2	740.882475	1479.7504	NaN	23.317	1	0	0.037393	1	63.727		3201	2034	19243
A0A8I3RPN3	no	AKPFLSNSSGGHDDMR	16	Unmodified	_AKPFLSNSSGGHDDMR_	1	MULTI-MSMS	2	859.899385	1717.78422	3.6725	16.188	0.23766	0	0.027298	1	53.252	7964900	4180	2035	19250
A0A8I3RRB6	no	AKPLTDQEK	9	Acetyl (Protein N-term)	_(ac)AKPLTDQEK_	1	MULTI-MSMS	2	536.287671	1070.56079	1.189	15.74	0.40789	1.7764E-15	0.0023035	1	99.136	26760000	4478	2036	19264
A0A8I3NH42	no	AKPPPGGGEQEPPPPPTPQDVEMKEEAAAGGGSAGEPDSK	40	Unmodified	_AKPPPGGGEQEPPPPPTPQDVEMKEEAAAGGGSAGEPDSK_	2	MULTI-MSMS	4	974.208812	3892.80614	-0.4945	46.917	2.1065	-7.1054E-15	1.521E-08	2	66.72	17460000	4254	2037	19275
A0A8I3NH42	no	AKPPPGGGEQEPPPPPTPQDVEMKEEAAAGGGSAGEPDSK	40	Unmodified	_AKPPPGGGEQEPPPPPTPQDVEMKEEAAAGGGSAGEPDSK_	2	MULTI-MSMS	4	974.208812	3892.80614	0.73596	48.8	0.84958	0	0.064862	1	7.2162	10268000	4254	2037	19276
A0A8I3MEC0	no	AKPPSEAEYTDVLQK	15	Unmodified	_AKPPSEAEYTDVLQK_	1	MULTI-MATCH	2	838.430509	1674.84647	1.5409	36.361	0.33884	0	NaN	0	NaN	25909000	572	2038	19293
A0A8P0NWJ9	no	AKPQVVVAPVLMSK	14	Acetyl (Protein N-term)	_(ac)AKPQVVVAPVLMSK_	1	MULTI-MSMS	2	754.947087	1507.87962	-0.21832	59.857	0.47523	0	0.002478	1	65.234	25869000	5324	2039	19300
A0A8I3PKJ4	no	AKQDVIEVIEK	11	Unmodified	_AKQDVIEVIEK_	1	MULTI-MSMS	2	636.36391	1270.71327	0.64205	32.098	0.37364	0	0.0048539	1	97.779	11258000	2491	2044	19331
A0A8I3PMD4	no	AKQELEVNGGSGDAVSSGNEVSENMEEEAENR	32	Unmodified	_AKQELEVNGGSGDAVSSGNEVSENMEEEAENR_	1	MULTI-MSMS	3	1122.49385	3364.45971	-0.18994	54.696	0.60989	0	0.0029996	1	33.937	14163000	6511	2046	19352
A0A8I3PMD4	no	AKQELEVNGGSGDAVSSGNEVSENMEEEAENR	32	Deamidation (NQ)	_AKQELEVNGGSGDAVSSGN(de)EVSENMEEEAENR_	1	MULTI-MSMS	3	1122.82185	3365.44373	1.1396	59.913	0.54422	0	7.7233E-06	1	53.266	19834000	6511	2046	19362
A0A8P0NR28	no	AKTALIMPMKEMCK	14	Acetyl (Protein N-term),3 Oxidation (M)	_(ac)AKTALIM(ox)PM(ox)KEM(ox)CK_	2	MULTI-MSMS	2	871.421404	1740.82826	0.90041	50.511	0.54218	0	0.0073009	1	46.819	82024000	6422	2047	19368
A0A8I3PXJ3	no	AKVDEFPLCGHMVSDEYEQLSSEALEAAR	29	Unmodified	_AKVDEFPLCGHMVSDEYEQLSSEALEAAR_	1	MULTI-MSMS	3	1094.50782	3280.50164	0.28557	91.566	0.47683	0	2.6215E-48	2	181.97	199460000	5912	2049	19383
A0A8P0NNQ1	no	AKWDAWNQLK	10	Unmodified	_AKWDAWNQLK_	1	MULTI-MATCH	2	630.330205	1258.64586	-1.0077	50.229	1.1534	0	NaN	0	NaN	87388000	6535;324	2051	19407
A0A8C0TVM6	no	ALAAAGYDVEK	11	Unmodified	_ALAAAGYDVEK_	0	MULTI-MSMS	2	554.287671	1106.56079	-0.22225	31.365	3.7499	0	0.00055454	7	113.62	4657400000	6166;6129;3575;6531;3404;6554	2053	19478
A0A8C0TVM6	no	ALAAAGYDVEK	11	Unmodified	_ALAAAGYDVEK_	0	MULTI-MSMS	3	369.860873	1106.56079	-0.096712	31.39	0.32543	0	0.062215	1	25.068	6212600	6166;6129;3575;6531;3404;6554	2053	19479
A0A8C0TVM6	no	ALAAAGYDVEK	11	Unmodified	_ALAAAGYDVEK_	0	MULTI-MSMS	2	554.287671	1106.56079	-0.43858	37.097	2.0734	0	0.010407	1	61.78	106370000	6166;6129;3575;6531;3404;6554	2053	19480
A0A8C0TVM6	no	ALAAAGYDVEK	11	Unmodified	_ALAAAGYDVEK_	0	MULTI-MSMS	2	554.287671	1106.56079	0.22129	41.078	3.0252	0	0.0048917	6	72.607	9981300	6166;6129;3575;6531;3404;6554	2053	19481
A0A8C0TVM6	no	ALAAAGYDVEK	11	Unmodified	_ALAAAGYDVEK_	0	MSMS	2	554.287671	1106.56079	NaN	38.94	1	0	0.007325	1	68.657		6166;6129;3575;6531;3404;6554	2053	19482
A0A8C0TVM6	no	ALAAAGYDVEK	11	Unmodified	_ALAAAGYDVEK_	0	MSMS	2	554.287671	1106.56079	NaN	49.394	1	0	0.060712	1	43.282		6166;6129;3575;6531;3404;6554	2053	19483
A0A8C0TVM6	no	ALAAAGYDVEK	11	Unmodified	_ALAAAGYDVEK_	0	MULTI-MATCH	2	554.287671	1106.56079	0.94077	47.73	0.1689	0	NaN	0	NaN	2496900	6166;6129;3575;6531;3404;6554	2053	19533
A0A8C0LYM6	no	ALAAGGVGSIVR	12	Unmodified	_ALAAGGVGSIVR_	0	MULTI-MSMS	2	535.819473	1069.62439	-2.9631	37.401	0.37308	0	0.0068245	1	62.005	9366400	593	2055	19548
A0A8P0SWV2	no	ALACSSLQER	10	Unmodified	_ALACSSLQER_	0	MULTI-MSMS	2	567.78223	1133.54991	0.76878	20.911	0.5766	0	0.02449	1	56.258	8234000	418	2060	19582
A0A8C0P9M1	no	ALADDDFLTVTGK	13	Unmodified	_ALADDDFLTVTGK_	0	MULTI-MSMS	2	683.348457	1364.68236	1.9038	67.618	0.88211	0	0.0021566	1	72.652	147190000	3726	2061	19591
A0A8P0NXX8	no	ALADIVIPQEYGITK	15	Unmodified	_ALADIVIPQEYGITK_	0	MULTI-MSMS	2	815.956163	1629.89777	0.76506	79.977	0.57504	0	0.00032981	1	86.911	21768000	6323	2063	19619
A0A8P0N4L2	no	ALAEETKR	8	Unmodified	_ALAEETKR_	1	MULTI-MSMS	2	459.256174	916.497795	-0.91535	9.0998	0.40777	0	0.0177	2	117.16	147640000	3945;5165;4205;6365	2065	19630
A0A8I3NYQ1	no	ALAEEWGCPFMETSAK	16	Unmodified	_ALAEEWGCPFMETSAK_	0	MULTI-MSMS	2	913.90803	1825.80151	1.2766	77.491	0.3057	0	1.5727E-05	1	112.43	16245000	5681	2066	19640
A0A8I3PII6	no	ALAEEWSCPFMETSAK	16	Unmodified	_ALAEEWSCPFMETSAK_	0	MULTI-MSMS	2	928.913312	1855.81207	-0.87103	77.895	0.88243	0	2.3453E-07	3	148.18	334220000	5716	2067	19652
A0A8I3PII6	no	ALAEEWSCPFMETSAK	16	Oxidation (M)	_ALAEEWSCPFM(ox)ETSAK_	0	MULTI-MSMS	2	936.910769	1871.80699	0.2347	69.062	0.34021	0	0.026696	1	50.914	9606600	5716	2067	19658
A0A8C0MQP2	no	ALAELFGLLVK	11	Unmodified	_ALAELFGLLVK_	0	MULTI-MSMS	2	587.365724	1172.7169	0.029487	100.06	0.44236	0	0.00021749	1	124.98	49264000	1708	2068	19670
A0A8I3N856	no	ALAEPLSAAQLR	12	Unmodified	_ALAEPLSAAQLR_	0	MULTI-MSMS	2	620.356419	1238.69829	-1.5282	50.328	0.5421	0	0.00046948	1	98.249	8308800	2116	2070	19682
A0A8C0PB47	no	ALAESWNAAFLESSAK	16	Unmodified	_ALAESWNAAFLESSAK_	0	MULTI-MSMS	2	847.922852	1693.83115	4.4677	77.675	2.1082	0	0.00015419	1	86.772	197390000	3632	2071	19690
A0A8C0NTE1	no	ALAETDAAASSLPNGDCGRPGAR	23	Acetyl (Protein N-term),Deamidation (NQ)	_(ac)ALAETDAAASSLPN(de)GDCGRPGAR_	1	MULTI-MSMS	3	767.357239	2299.04989	0.64933	61.455	0.40726	7.1054E-15	5.2865E-05	1	61.361	18998000	3130	2072	19711
A0A8P0SBE6	no	ALAFHPIEPVLITASEDHTLK	21	Unmodified	_ALAFHPIEPVLITASEDHTLK_	0	MULTI-MSMS	4	576.316497	2301.23688	0.63133	70.545	0.88337	-1.4211E-14	0.00044675	2	48.053	67168000	1199	2075	19731
A0A8I3N628	no	ALAFHPVEPVLVTASEDHTLK	21	Unmodified	_ALAFHPVEPVLVTASEDHTLK_	0	MULTI-MSMS	4	569.308672	2273.20558	0.62118	61.922	1.0173	7.1054E-15	0.00012761	2	57.496	56852000	2281	2076	19745
A0A8I3N628	no	ALAFHPVEPVLVTASEDHTLK	21	Unmodified	_ALAFHPVEPVLVTASEDHTLK_	0	MULTI-MSMS	3	758.742471	2273.20558	1.2668	61.94	0.78032	-7.1054E-15	0.00020148	2	51.684	52149000	2281	2076	19746
A0A8I3RWC4	no	ALAFNGVMFGDR	12	Unmodified	_ALAFNGVMFGDR_	0	MULTI-MSMS	2	649.321522	1296.62849	0.4568	74.824	0.40584	0	0.00047855	1	98.048	5226200	4842	2077	19760
A0A8C0SEY0	no	ALAGCDFLTISPK	13	Unmodified	_ALAGCDFLTISPK_	0	MULTI-MSMS	2	696.86322	1391.71189	-0.44737	69.273	1.29	0	7.0677E-05	2	123.79	1067400000	1091	2078	19770
A0A8C0SEY0	no	ALAGCDFLTISPK	13	Unmodified	_ALAGCDFLTISPK_	0	MULTI-MATCH	2	696.86322	1391.71189	-4.2557	72.492	0.23883	0	NaN	0	NaN	5735900	1091	2078	19777
A0A8C0PDR9	no	ALAGNPCLGHNK	12	Unmodified	_ALAGNPCLGHNK_	0	MULTI-MSMS	3	417.880273	1250.61899	-0.68566	14.361	0.20488	0	0.0061438	1	55.401	18379000	3846	2079	19786
A0A8I3MY77	no	ALAIYEGQLGPDNPNVAR	18	Unmodified	_ALAIYEGQLGPDNPNVAR_	0	MULTI-MSMS	2	949.491964	1896.96938	-0.60735	62.212	0.2368	0	6.6445E-07	1	101.6	13034000	2338	2081	19803
A0A8C0YZ18	no	ALALLEDEER	10	Unmodified	_ALALLEDEER_	0	MULTI-MATCH	2	579.803685	1157.59282	-0.21135	51.288	0.88164	7.1054E-15	NaN	0	NaN	47312000	3801	2084	19820
A0A8P0P1F9	no	ALALNCSAPINDR	13	Unmodified	_ALALNCSAPINDR_	0	MULTI-MSMS	2	707.859	1413.70345	-0.32192	40.964	0.64507	-7.1054E-15	2.5252E-05	2	146.11	38382000	3763	2085	19829
A0A8C0LZH0	no	ALAMDCEMVGAGPK	14	Unmodified	_ALAMDCEMVGAGPK_	0	MULTI-MSMS	2	725.330372	1448.64619	-2.1752	48.663	0.71221	0	0.00040585	1	91.855	10876000	629	2087	19852
A0A8C0QIR3	no	ALAMGYKPK	9	Unmodified	_ALAMGYKPK_	1	MULTI-MATCH	2	489.775688	977.536823	-0.60579	16.432	0.30442	0	NaN	0	NaN	137560000	4740	2088	19861
A0A8I3NNM9	no	ALANECSQGDKR	12	Unmodified	_ALANECSQGDKR_	1	MULTI-MSMS	2	674.817332	1347.62011	0.34595	10.392	0.20369	0	0.00081362	1	112.75	3425400	4910	2089	19863
A0A8I3NZH6	no	ALANMHESLEWLAGR	15	Unmodified	_ALANMHESLEWLAGR_	0	MULTI-MSMS	2	849.425039	1696.83552	1.5558	73.19	1.3922	0	0.00061093	2	79.613	60676000	2260	2090	19870
A0A8P0N3F8	no	ALANQLTDK	9	Unmodified	_ALANQLTDK_	0	MULTI-MSMS	2	487.269281	972.52401	0.26189	20.905	0.71278	0	0.00079832	2	170.66	54179000	5434	2091	19879
A0A8P0N3F8	no	ALANQLTDKELAQGR	15	Unmodified	_ALANQLTDKELAQGR_	1	MULTI-MATCH	2	814.441743	1626.86893	-7.5086	35.071	0.37379	0	NaN	0	NaN	16149000	5434	2092	19892
A0A8P0NLY2	no	ALANSLACQGK	11	Unmodified	_ALANSLACQGK_	0	MULTI-MSMS	2	566.792598	1131.57064	-0.76614	20.305	1.5959	0	5.7683E-05	1	205.57	2655300000	6623;6228	2093	19902
A0A8P0NLY2	no	ALANSLACQGK	11	Unmodified	_ALANSLACQGK_	0	MULTI-MATCH	2	566.792598	1131.57064	-1.4192	21.12	0.37449	0	NaN	0	NaN	1745500	6623;6228	2093	19911
A0A8P0NLY2	no	ALANSLACQGK	11	Deamidation (NQ)	_ALAN(de)SLACQGK_	0	MULTI-MSMS	2	567.284605	1132.55466	1.0703	28.069	0.51109	0	0.0030955	1	119.86	13822000	6623;6228	2093	19916
A0A8I3P6D3	no	ALANVNIGSLICNVGAGGPAPAAGAAPAGGPAPSTAAAPAEEK	43	Unmodified	_ALANVNIGSLICNVGAGGPAPAAGAAPAGGPAPSTAAAPAEEK_	0	MULTI-MSMS	3	1270.31441	3807.92139	-0.32974	89.067	0.5445	-1.4211E-14	3.043E-06	1	57.062	444660000	5383	2094	19956
A0A8I3P6D3	no	ALANVNIGSLICNVGAGGPAPAAGAAPAGGPAPSTAAAPAEEK	43	Unmodified	_ALANVNIGSLICNVGAGGPAPAAGAAPAGGPAPSTAAAPAEEK_	0	MULTI-MSMS	5	762.591554	3807.92139	-0.43339	89.045	0.5787	0	0.022527	1	11.963	319660000	5383	2094	19957
A0A8I3P6D3	no	ALANVNIGSLICNVGAGGPAPAAGAAPAGGPAPSTAAAPAEEK	43	Unmodified	_ALANVNIGSLICNVGAGGPAPAAGAAPAGGPAPSTAAAPAEEK_	0	MULTI-MATCH	6	635.660841	3807.92139	-0.11686	89.045	0.51075	0	NaN	0	NaN	148310000	5383	2094	19974
A0A8I3S2V9	no	ALAPAWEQLALGLEHSETVK	20	Unmodified	_ALAPAWEQLALGLEHSETVK_	0	MULTI-MSMS	3	721.719666	2162.13717	0.074003	93.107	0.37148	0	0.00021177	1	58.564	36699000	4977	2096	19988
A0A8I3RUR8	no	ALASILLQDHIR	12	Unmodified	_ALASILLQDHIR_	0	MULTI-SECPEP	2	675.398618	1348.78268	0.61274	59.114	0.67801	0	0.0031612	1	125.97	51687000	1682	2102	20015
A0A8P0SKD9	no	ALASLMTYK	9	Unmodified	_ALASLMTYK_	0	MULTI-MSMS	2	499.272978	996.531403	0.20847	50.019	0.64324	0	0.028043	1	59.245	154390000	5358;5734	2103	20026
A0A8C0Q119	no	ALASQLQDSLK	11	Unmodified	_ALASQLQDSLK_	0	MULTI-MSMS	2	587.327328	1172.6401	0.45488	45.046	1.0178	0	0.00017311	2	147.2	746620000	4471	2104	20039
A0A8P0SMA2	no	ALASQPPIVADR	12	Unmodified	_ALASQPPIVADR_	0	MULTI-MSMS	2	619.348594	1236.68264	3.4215	34.079	0.23646	0	0.00016406	1	121.5	47647000	4727	2105	20054
A0A8P0NL19	no	ALAVTFTNFVTEPLK	15	Unmodified	_ALAVTFTNFVTEPLK_	0	MULTI-MSMS	2	825.958706	1649.90286	0.28207	91.294	0.34042	1.4211E-14	9.0075E-07	1	149.31	30353000	1844	2107	20069
A0A8I3NHV7	no	ALAVVYGPHEIR	12	Unmodified	_ALAVVYGPHEIR_	0	MULTI-MSMS	2	662.872237	1323.72992	2.2267	35.727	0.30602	0	0.004272	1	68.893	4057300	4220	2109	20086
A0A8C0N666	no	ALAYFEQLK	9	Unmodified	_ALAYFEQLK_	0	MULTI-MSMS	2	541.797675	1081.5808	0.82851	58.867	0.71156	0	0.006703	1	85.212	24168000	2262	2111	20102
A0A8I3PJD1	no	ALCALLGEAPGGPR	14	Unmodified	_ALCALLGEAPGGPR_	0	MULTI-MSMS	2	691.366461	1380.71837	-0.4217	59.88	0.67932	0	1.9474E-05	1	140.17	210460000	6505	2112	20108
A0A8C0QJ80	no	ALCDLGPWVK	10	Unmodified	_ALCDLGPWVK_	0	MULTI-MSMS	2	579.802434	1157.59032	-0.58419	67.262	1.1903	0	0.001248	3	106.36	32953000	474	2114	20123
A0A8I3MK23	no	ALCELESGIPAAESQIVYAERPLTDNHR	28	Unmodified	_ALCELESGIPAAESQIVYAERPLTDNHR_	1	MULTI-MSMS	3	1047.18741	3138.54041	1.5741	79.069	0.20259	0	6.1302E-06	1	58.418	13050000	2482	2117	20149
A0A8I3N6K0	no	ALCGFTEAAAQAAYLVGVSDPNSQAGQQGLVEPTQFAR	38	Unmodified	_ALCGFTEAAAQAAYLVGVSDPNSQAGQQGLVEPTQFAR_	0	MULTI-MSMS	4	981.481168	3921.89556	0.13417	102.55	0.61042	0	6.8007E-05	2	43.444	15039000	5438	2118	20153
A0A8I3N6K0	no	ALCGFTEAAAQAAYLVGVSDPNSQAGQQGLVEPTQFAR	38	Unmodified	_ALCGFTEAAAQAAYLVGVSDPNSQAGQQGLVEPTQFAR_	0	MULTI-MATCH	4	981.481168	3921.89556	2.8764	103.37	0.1357	-1.4211E-14	NaN	0	NaN	5357400	5438	2118	20160
A0A8I3PZF7	no	ALCIDQLDVFLQK	13	Unmodified	_ALCIDQLDVFLQK_	0	MULTI-MSMS	2	781.915984	1561.81741	-0.36631	96.053	0.84439	-1.4211E-14	2.4032E-05	2	150.35	49658000	1086;6534	2121	20180
A0A8C0S1R2	no	ALCTAHEK	8	Unmodified	_ALCTAHEK_	0	MULTI-MATCH	2	465.229102	928.443651	0.16899	8.1667	0.23861	0	NaN	0	NaN	13877000	5273	2127	20209
A0A8P0PSQ2	no	ALCYIHR	7	Unmodified	_ALCYIHR_	0	MSMS	2	466.742179	931.469806	NaN	17.345	1	0	0.047493	1	76.347		6092	2129	20215
A0A8P0NQJ2	no	ALCYVISGQDQR	12	Unmodified	_ALCYVISGQDQR_	0	MULTI-MSMS	2	705.345726	1408.6769	-0.22989	41.372	0.51155	-7.1054E-15	0.00017168	1	120.99	31193000	3228	2130	20222
A0A8I3NS26	no	ALDCSDVTVR	10	Unmodified	_ALDCSDVTVR_	0	MULTI-MATCH	3	379.185251	1134.53392	-0.19511	16.437	0.2365	0	NaN	0	NaN	7335600	3830	2133	20239
A0A8C0MC85	no	ALDEVFQAIEQK	12	Unmodified	_ALDEVFQAIEQK_	0	MULTI-MSMS	2	695.864274	1389.714	-0.51712	78.772	0.64491	0	0.00019785	1	119.22	176450000	1163;6646	2136	20260
A0A8C0M6F0	no	ALDEVTSSQPPPLPPPPPQETQEPGPGLDSEETSK	35	Unmodified	_ALDEVTSSQPPPLPPPPPQETQEPGPGLDSEETSK_	0	MULTI-MSMS	3	1217.92313	3650.74755	0.39792	69.13	0.23814	0	0.053127	1	8.6926	9859900	909	2137	20266
A0A8I3N6K0	no	ALDGAFTEENR	11	Unmodified	_ALDGAFTEENR_	0	MULTI-MSMS	2	611.788566	1221.56258	-0.25214	35.471	0.47646	0	0.00040302	1	118.71	40254000	5438	2139	20281
A0A8C0PAE9	no	ALDGEESDCEDYPMR	15	Unmodified	_ALDGEESDCEDYPMR_	0	MULTI-MSMS	2	893.848366	1785.68218	0.3389	43.61	0.34083	0	6.6947E-05	1	105.46	7689600	3783	2140	20294
A0A8C0Z0G3	no	ALDGPEQMELEEGK	14	Acetyl (Protein N-term)	_(ac)ALDGPEQMELEEGK_	0	MULTI-SECPEP	2	794.363978	1586.7134	-0.49713	72.808	0.44062	0	0.029435	1	49.934	32923000	6246	2141	20305
A0A8I3S614	no	ALDHSQPPSGLVIDK	15	Unmodified	_ALDHSQPPSGLVIDK_	0	MULTI-MSMS	2	788.920112	1575.82567	2.4239	34.671	0.71393	0	0.00024415	1	90.793	37623000	6001	2142	20315
A0A8I3PPR7	no	ALDHYLTLR	9	Unmodified	_ALDHYLTLR_	0	MULTI-MSMS	3	367.873224	1100.59784	-1.6257	43.815	0.47498	7.1054E-15	0.0020278	1	93.111	15565000	5445	2143	20326
A0A8I3NY33	no	ALDIAENEMPGLMR	14	Unmodified	_ALDIAENEMPGLMR_	0	MULTI-MSMS	2	780.381451	1558.74835	-0.082742	74.045	0.81139	0	9.1168E-05	1	123.79	356020000	4658	2144	20339
A0A8I3NNE4	no	ALDIDLDKPLADSEK	15	Unmodified	_ALDIDLDKPLADSEK_	1	MULTI-MSMS	2	821.930342	1641.84613	-0.29551	55.211	0.33908	0	0.0002855	1	117.03	22994000	2052	2145	20352
A0A8I3P2M1	no	ALDIPLVK	8	Unmodified	_ALDIPLVK_	0	MULTI-MSMS	2	434.778754	867.542954	0.33996	54.392	0.9847	0	0.018108	2	81.784	91256000	2498	2146	20364
A0A8I3NQA7	no	ALDKLDGTEINGR	13	Deamidation (NQ)	_ALDKLDGTEIN(de)GR_	1	MULTI-MSMS	2	701.862263	1401.70997	0.57728	33.975	0.4718	0	6.7489E-07	1	191.04	50408000	2256	2147	20374
A0A8I3NQA7	no	ALDKLDGTEINGR	13	Unmodified	_ALDKLDGTEINGR_	1	MULTI-MSMS	2	701.370255	1400.72596	0.42081	30.72	0.91834	0	9.3135E-05	1	161.67	25444000	2256	2147	20385
A0A8I3S2F8	no	ALDKYEHVVR	10	Unmodified	_ALDKYEHVVR_	1	MULTI-MSMS	2	615.335487	1228.65642	0.93297	17.948	0.636	0	0.0022616	1	123.35	11993000	6460	2148	20393
A0A8I3QZ05	no	ALDLDSNCK	9	Unmodified	_ALDLDSNCK_	0	MULTI-MSMS	2	518.242406	1034.47026	-0.42805	21.609	0.78256	-3.5527E-15	0.0014037	1	121.99	117870000	4953	2149	20407
A0A8P0SJL7	no	ALDLIEVLVTK	11	Unmodified	_ALDLIEVLVTK_	0	MULTI-MSMS	2	607.373746	1212.73294	0.30875	95.06	1.46	0	0.0008144	3	102.06	388010000	5057	2151	20426
A0A8I3N2W4	no	ALDLLNNK	8	Unmodified	_ALDLLNNK_	0	MULTI-MSMS	2	450.761092	899.507631	1.1205	36.928	0.34052	0	0.0064337	1	114.59	6388300	5191	2152	20439
A0A8P0TCG9	no	ALDLLSEIR	9	Unmodified	_ALDLLSEIR_	0	MULTI-MSMS	2	515.300581	1028.58661	0.75514	73.801	0.43914	0	0.0014078	1	133.55	9364100	3279	2153	20448
A0A8I3NNE4	no	ALDLLYGMVSK	11	Unmodified	_ALDLLYGMVSK_	0	MULTI-SECPEP	2	605.331024	1208.6475	-0.56108	80.71	0.95158	0	0.020032	1	83	87606000	2052	2154	20459
A0A8I3N2G1	no	ALDMSYDHKPEDEVELAR	18	Unmodified	_ALDMSYDHKPEDEVELAR_	1	MULTI-MATCH	2	1059.49404	2116.97353	-1.5938	47.868	0.74788	0	NaN	0	NaN	3673400	1641	2156	20485
A0A8I3PLQ9	no	ALDPAEQHLR	10	Acetyl (Protein N-term)	_(ac)ALDPAEQHLR_	0	MULTI-MSMS	2	596.309469	1190.60439	0.18887	40.177	1.0685	0	0.00079327	3	101.72	80190000	3424	2157	20492
A0A8I3PF51	no	ALDQASEEIWNDFR	14	Unmodified	_ALDQASEEIWNDFR_	0	MULTI-MSMS	2	847.394458	1692.77436	-1.3186	90.407	0.47614	0	1.6281E-10	2	201.46	173920000	2402	2159	20506
A0A8C0MVT2	no	ALDQFVNFSEQK	12	Unmodified	_ALDQFVNFSEQK_	0	MULTI-MSMS	2	713.354074	1424.69359	1.4724	65.821	0.94601	-1.4211E-14	3.005E-05	1	177.78	73707000	1885	2160	20518
A0A8P0P844	no	ALDSDMQTLVYENYNK	16	Unmodified	_ALDSDMQTLVYENYNK_	0	MULTI-MSMS	2	952.440748	1902.86694	-1.2868	74.065	0.30512	0	1.574E-05	1	112.13	12345000	1842	2161	20530
A0A8I3P3D2	no	ALDTLEDDMTISVEK	15	Unmodified	_ALDTLEDDMTISVEK_	0	MULTI-MSMS	2	840.405843	1678.79713	4.2022	76.309	1.0198	0	0.0013201	2	71.555	12775000	2964	2163	20539
A0A8P0N8G3	no	ALDTVLFGPPLLTR	14	Unmodified	_ALDTVLFGPPLLTR_	0	MULTI-MSMS	2	756.942859	1511.87116	0.47204	95.103	1.3931	0	0.004217	2	62.466	21056000	5080	2164	20552
A0A8P0S6Q0	no	ALDVGSGSGILTACFAR	17	Unmodified	_ALDVGSGSGILTACFAR_	0	MULTI-MSMS	2	847.930154	1693.84575	-4.144	77.675	2.1082	0	4.4913E-06	3	101.39	197390000	2283	2165	20565
A0A346JM02	no	ALDVMVSTFHK	11	Unmodified	_ALDVMVSTFHK_	0	MULTI-MSMS	3	416.553274	1246.63799	-0.23955	45.737	1.3916	7.1054E-15	0.01841	2	45.126	221860000	328	2167	20591
A0A346JM02	no	ALDVMVSTFHK	11	Unmodified	_ALDVMVSTFHK_	0	MULTI-MSMS	2	624.326273	1246.63799	-0.82665	45.698	1.1879	0	0.001417	2	91.584	37711000	328	2167	20592
A0A8C0QFZ2	no	ALDYCHSK	8	Unmodified	_ALDYCHSK_	0	MULTI-MSMS	2	497.226559	992.438566	-0.76324	13.029	0.33817	0	0.010269	1	96.253	13920000	913	2168	20608
A0A8C0M5J7	no	ALEAAQQEK	9	Unmodified	_ALEAAQQEK_	0	MULTI-MSMS	2	494.258914	986.503274	0.072238	12.122	0.33276	1.7764E-15	0.0014608	1	119.41	4921900	875	2174	20641
A0A8C0MBM6	yes	ALEACGAGASGAQGAQGAPGAK	22	Unmodified	_ALEACGAGASGAQGAQGAPGAK_	0	MULTI-MSMS	2	950.452513	1898.89047	-3.2448	21.813	0.37535	0	0.015029	1	33.204	4126300	1136	2175	20650
A0A8C0M9N1	no	ALEAEKEER	9	Unmodified	_ALEAEKEER_	1	MULTI-MSMS	2	537.774928	1073.5353	-1.0341	10.562	0.23779	0	0.015396	1	99.802	4080600	1052	2177	20657
A0A8C0PQW4	no	ALEASMQPFVSSK	13	Unmodified	_ALEASMQPFVSSK_	0	MSMS	2	697.852852	1393.69115	NaN	53.15	1	0	0.0010006	1	78.653		4276	2179	20674
A0A8I3N6K0	no	ALEATTEHIR	10	Unmodified	_ALEATTEHIR_	0	MULTI-MSMS	2	570.80402	1139.59349	0.55338	16.058	0.30598	0	0.00038907	1	149.65	82704000	5438	2181	20684
A0A8I3P9Y9	no	ALECPERPFLAILGGAK	17	Unmodified	_ALECPERPFLAILGGAK_	1	MULTI-MSMS	2	921.500746	1840.98694	-0.50886	79.82	1.2215	0	1.8989E-13	4	186.16	187880000	5736	2182	20698
A0A8I3N2G1	no	ALEDAFLAIDAK	12	Unmodified	_ALEDAFLAIDAK_	0	MULTI-MSMS	2	638.84281	1275.67107	-0.23118	78.214	0.95089	0	0.0054123	2	65.5	292510000	1641	2183	20711
A0A8I3N2G1	no	ALEDAFLAIDAK	12	Unmodified	_ALEDAFLAIDAK_	0	MULTI-MATCH	2	638.84281	1275.67107	-3.0307	79.832	0.40646	0	NaN	0	NaN	4496800	1641	2183	20720
A0A8C0LZG6	no	ALEDFADNIK	10	Unmodified	_ALEDFADNIK_	0	MULTI-MSMS	2	568.285128	1134.5557	-1.8455	54.966	0.33876	0	0.005545	1	78.516	9711300	627	2186	20733
A0A8C0LZG6	no	ALEDFADNIKNDPDKEYNMPK	21	Unmodified	_ALEDFADNIKNDPDKEYNMPK_	2	MULTI-MSMS	3	823.053045	2466.1373	-2.7942	58.128	0.57804	0	8.04E-05	1	75.122	11162000	627	2187	20736
A0A8P0P1T4	no	ALEDIFDAIEGK	12	Unmodified	_ALEDIFDAIEGK_	0	MULTI-MSMS	2	660.837725	1319.6609	0.48448	99.518	0.40598	0	6.1441E-05	2	146.11	100030000	4858	2188	20750
A0A8I3PL10	no	ALEDLHK	7	Unmodified	_ALEDLHK_	0	MULTI-MSMS	2	413.226885	824.439217	-0.2162	18.785	0.67961	0	0.034372	1	79.454	91051000	3286	2189	20757
A0A8P0TC47	no	ALEDTSCLKR	10	Unmodified	_ALEDTSCLKR_	1	MULTI-MSMS	2	596.803162	1191.59177	1.8747	16.623	0.27039	0	0.0045753	1	99.802	11881000	4754	2190	20766
A0A8P0TC47	no	ALEDTSCLKR	10	Unmodified	_ALEDTSCLKR_	1	MULTI-MATCH	2	596.803162	1191.59177	-2.9912	19.337	0.40737	0	NaN	0	NaN	1477800	4754	2190	20771
A0A8I3NRE9	no	ALEDVDYVQTFK	12	Unmodified	_ALEDVDYVQTFK_	0	MULTI-MSMS	2	714.356282	1426.69801	-0.907	63.802	0.67846	7.1054E-15	0.00063037	1	94.692	25174000	4387	2191	20779
A0A8I3MW76	no	ALEEALSEEIKK	12	Unmodified	_ALEEALSEEIKK_	1	MULTI-MSMS	2	680.371932	1358.72931	0.58011	42.808	0.40834	0	0.00017698	1	132.88	34055000	4729	2193	20794
A0A8I3MW76	no	ALEEALSEEIKK	12	Unmodified	_ALEEALSEEIKK_	1	MULTI-MATCH	2	680.371932	1358.72931	2.0492	46.412	0.20476	0	NaN	0	NaN	5867600	4729	2193	20798
A0A8I3NXE8	no	ALEEANTDLEVK	12	Unmodified	_ALEEANTDLEVK_	0	MULTI-MSMS	2	666.338089	1330.66163	3.7185	36.033	0.94991	0	4.8074E-05	1	135.43	88489000	3017;5350	2195	20813
A0A8C0YUL9	no	ALEEANTELEVK	12	Unmodified	_ALEEANTELEVK_	0	MSMS	2	673.345914	1344.67728	NaN	36.651	1	0	0.00025706	1	100.58		6200	2196	20827
A0A8C0PY59	no	ALEEDLNQK	9	Unmodified	_ALEEDLNQK_	0	MSMS	2	530.269478	1058.5244	NaN	21.855	1	0	0.0025043	1	124.59		4415	2197	20838
A0A8I3NC42	no	ALEEELEDLELGL	13	Unmodified	_ALEEELEDLELGL_	0	MULTI-MSMS	2	736.871962	1471.72937	-1.1202	108.49	0.75091	0	0.0001506	2	107.47	36030000	2787	2200	20859
A0A8P0PRL1	no	ALEELNQQLEK	11	Unmodified	_ALEELNQQLEK_	0	MULTI-MSMS	2	657.848624	1313.6827	0.60905	41.829	0.47435	0	0.01078	1	61.48	8767400	4680	2201	20867
A0A8P0PRL1	no	ALEELNQQLEK	11	Unmodified	_ALEELNQQLEK_	0	MULTI-MATCH	2	657.848624	1313.6827	-2.9759	44.236	0.74757	0	NaN	0	NaN	10751000	4680	2201	20869
A0A8C0S1K7	no	ALEEVCVETIEAGFMTK	17	Unmodified	_ALEEVCVETIEAGFMTK_	0	MULTI-MSMS	2	963.963002	1925.91145	0.24301	93.276	0.67902	0	4.237E-06	1	107.37	14343000	1970	2204	20882
A0A8I3NI63	no	ALEFAPACHR	10	Unmodified	_ALEFAPACHR_	0	MULTI-MSMS	2	586.287482	1170.56041	-1.5374	25.017	0.71338	3.5527E-15	0.00053243	1	121.62	22723000	5277	2205	20898
A0A8C0N0M5	no	ALEFGEPVLLVGDTGCGK	18	Unmodified	_ALEFGEPVLLVGDTGCGK_	0	MULTI-MSMS	2	931.471851	1860.92915	-1.5744	86.999	0.44121	0	0.064314	1	26.942	18303000	1812	2206	20905
A0A8P0TK02	no	ALEFIPSDQQNEMVR	15	Unmodified	_ALEFIPSDQQNEMVR_	0	MULTI-MSMS	2	888.932893	1775.85123	-0.86473	65.603	0.95218	0	0.0005583	1	80.979	28934000	6379	2207	20915
A0A8I3S556	no	ALEFVQTESQK	11	Unmodified	_ALEFVQTESQK_	0	MULTI-MATCH	2	640.330067	1278.64558	-5.3697	36.541	0.37311	0	NaN	0	NaN	14059000	1951;5953;6279	2208	20921
A0A8C0SZY4	no	ALEGLLTGLLR	11	Unmodified	_ALEGLLTGLLR_	0	MULTI-MSMS	2	578.358431	1154.70231	-0.50303	94.84	0.47659	0	0.0048747	2	72.643	23767000	5741	2210	20934
A0A8I3PKS3	no	ALEHFTDLYDIK	12	Unmodified	_ALEHFTDLYDIK_	0	MULTI-MSMS	2	732.872099	1463.72965	-0.84552	63.097	0.81762	0	0.00029931	2	112.36	174510000	1317	2211	20945
A0A8I3S301	no	ALEIIPR	7	Unmodified	_ALEIIPR_	0	MULTI-MSMS	2	406.255446	810.496338	-0.15609	40.726	1.0179	0	0.019807	4	114.54	296290000	5664	2215	20969
A0A8P0STS5	no	ALEKEEEEEK	10	Unmodified	_ALEKEEEEEK_	1	MULTI-MSMS	2	617.29589	1232.57723	0.25201	10.833	0.20444	0	0.0020583	1	140.45	8127600	4891	2216	20978
A0A8P0STS5	no	ALEKEEEEEKQK	12	Unmodified	_ALEKEEEEEKQK_	2	MULTI-MSMS	2	745.37266	1488.73077	-0.75714	10.092	0.40718	0	1.3793E-31	1	266.26	25145000	4891	2217	20992
A0A8I3PT83	no	ALELDGQSVK	10	Unmodified	_ALELDGQSVK_	0	MULTI-SECPEP	2	530.287671	1058.56079	0.1408	33.962	0.37093	-7.1054E-15	0.04821	1	77.732	52708000	2313	2218	21003
A0A8I3PT83	no	ALELDGQSVK	10	Unmodified	_ALELDGQSVK_	0	MULTI-MATCH	2	530.287671	1058.56079	0.37947	37.146	0.54325	0	NaN	0	NaN	22848000	2313	2218	21010
A0A8I3NI63	no	ALELDHK	7	Unmodified	_ALELDHK_	0	MULTI-MSMS	2	413.226885	824.439217	0.36801	13.682	0.47449	0	0.033574	1	80.462	57244000	5277	2219	21016
A0A8I3MN54	no	ALELDQER	8	Unmodified	_ALELDQER_	0	MULTI-MSMS	2	487.251089	972.487624	0.15982	24.839	0.57723	0	0.0057254	1	138.9	130340000	5023	2220	21029
A0A8P0T982	no	ALELDSNLYR	10	Unmodified	_ALELDSNLYR_	0	MULTI-MSMS	2	597.311677	1192.6088	-0.25725	54.577	1.053	0	0.015072	2	62.582	189690000	243	2221	21041
E2QWF5	no	ALELDSNNEK	10	Unmodified	_ALELDSNNEK_	0	MULTI-MSMS	2	566.777667	1131.54078	-1.9248	15.773	0.20467	-1.7764E-15	0.012639	1	66.073	8929200	4036	2222	21053
A0A8C0LYF7	no	ALELESQR	8	Unmodified	_ALELESQR_	0	MULTI-MATCH	2	473.253631	944.49271	-0.42205	21.691	0.47694	-3.5527E-15	NaN	0	NaN	8290100	590	2226	21093
A0A8C0SS04	no	ALELFLESLLK	11	Unmodified	_ALELFLESLLK_	0	MULTI-MSMS	2	638.381571	1274.74859	-0.022884	104.21	0.54348	0	0.00082741	1	101.46	30306000	5560	2227	21102
A0A8P0S6J5	no	ALELHPFSVKPLLR	14	Unmodified	_ALELHPFSVKPLLR_	1	MULTI-MSMS	4	405.746251	1618.9559	0.014167	60.088	0.37363	0	0.018012	1	43.03	18837000	2223	2228	21114
A0A8C0Q7G1	no	ALELNMISLK	10	Unmodified	_ALELNMISLK_	0	MULTI-MSMS	2	566.325742	1130.63693	-0.65171	72.136	0.44069	0	0.0025058	1	92.838	58194000	4580	2230	21128
A0A8C0S1J3	no	ALEMSCAIQNQLAR	14	Unmodified	_ALEMSCAIQNQLAR_	0	MULTI-MSMS	2	802.897799	1603.78105	0.9835	60.948	0.33942	0	5.4005E-05	2	131.28	18201000	1868	2233	21143
A0A8I3PD31	no	ALEMVPLLTSTK	12	Unmodified	_ALEMVPLLTSTK_	0	MULTI-MSMS	2	651.870514	1301.72647	0.65713	72.139	0.64468	0	0.0012451	1	84.658	15629000	4328	2234	21153
A0A8I3PRW1	no	ALENCSADLQK	11	Unmodified	_ALENCSADLQK_	0	MULTI-MSMS	2	624.798077	1247.5816	-0.58873	21.05	0.44106	0	0.002039	1	85.377	4203100	4122	2235	21164
A0A8C0SMJ7	no	ALENPDTASLLGR	13	Unmodified	_ALENPDTASLLGR_	0	MULTI-MSMS	2	678.859523	1355.70449	-0.055128	53.1	0.78122	0	1.5318E-05	1	164.97	30888000	4018	2236	21176
A0A8I3S3F0	no	ALEPTGQSGEAVK	13	Unmodified	_ALEPTGQSGEAVK_	0	MSMS	2	643.832974	1285.6514	NaN	38.996	1	0	0.019989	1	53.089		5345	2238	21186
A0A8I3S3F0	no	ALEPTGQSGEAVK	13	Deamidation (NQ)	_ALEPTGQ(de)SGEAVK_	0	MSMS	2	644.324982	1286.63541	NaN	33.629	1	0	0.05331	1	67.897		5345	2238	21194
A0A8C0PWJ2	no	ALEQEVAQLEK	11	Unmodified	_ALEQEVAQLEK_	0	MULTI-MSMS	2	629.337892	1256.66123	1.4171	52.533	0.34139	-7.1054E-15	0.00013731	1	135.55	14789000	4383	2239	21203
A0A8I3ND03	no	ALEQKPDDAQYYCQR	15	Unmodified	_ALEQKPDDAQYYCQR_	1	MULTI-MSMS	2	942.930882	1883.84721	-0.42297	27.479	1.0541	-3.5527E-15	0.00013038	1	129.82	35244000	6391	2240	21221
A0A8I3PKL2	no	ALEQLNGFELAGR	13	Unmodified	_ALEQLNGFELAGR_	0	MULTI-MSMS	2	709.37534	1416.73613	-2.8555	68.991	0.68004	0	2.6039E-05	2	143.24	100200000	3869;4242	2242	21234
A0A8I3PKL2	no	ALEQLNGFELAGR	13	Deamidation (NQ)	_ALEQLN(de)GFELAGR_	0	MULTI-MSMS	2	709.867348	1417.72014	-2.665	69.625	0.64437	-1.4211E-14	0.001401	1	101.95	25330000	3869;4242	2242	21242
A0A8P0T982	no	ALEQQVEEMK	10	Unmodified	_ALEQQVEEMK_	0	MULTI-MSMS	2	602.797546	1203.58054	0.19895	36.069	1.0524	0	0.00082513	1	164.57	1154200000	243	2245	21262
A0A8P0T982	no	ALEQQVEEMK	10	Oxidation (M)	_ALEQQVEEM(ox)K_	0	MULTI-MSMS	2	610.795003	1219.57545	-0.0083628	19.925	1.1205	0	0.0040202	2	110.41	12234000	243	2245	21275
A0A8P0T982	no	ALEQQVEEMKTQLEELEDELQATEDAK	27	Unmodified	_ALEQQVEEMKTQLEELEDELQATEDAK_	1	MULTI-MATCH	3	1049.83437	3146.48128	-2.0516	105.86	0.20497	0	NaN	0	NaN	7966200	243	2246	21300
A0A8C0TFI9	no	ALERDPAEDDVESK	14	Unmodified	_ALERDPAEDDVESK_	1	MULTI-MSMS	2	787.370649	1572.72674	-0.035798	17.918	0.74104	0	0.0011001	1	97.214	3479800	2125	2248	21312
A0A8C0RAA7	no	ALESGDMNTVWK	12	Unmodified	_ALESGDMNTVWK_	0	MSMS	2	675.821552	1349.62855	NaN	52.124	1	0	0.030019	1	50.194		4824	2250	21319
A0A8P0PNQ3	no	ALESIEYVQTFK	12	Unmodified	_ALESIEYVQTFK_	0	MULTI-MATCH	2	714.374475	1426.7344	-4.4905	66.581	0.57509	0	NaN	0	NaN	3716500	5140	2251	21327
A0A8C0SKP0	no	ALESISSDQQSEMVK	15	Unmodified	_ALESISSDQQSEMVK_	0	MULTI-MSMS	2	826.395809	1650.77707	-0.67781	38.385	0.5442	0	6.798E-05	1	107.06	10776000	2514	2252	21334
A0A8P0TQH9	no	ALESLIEMIQK	11	Unmodified	_ALESLIEMIQK_	0	MULTI-MSMS	2	637.854864	1273.69517	-2.1697	89.637	0.4076	0	0.00014709	1	134.26	21628000	3803	2253	21346
A0A8C0MLS4	no	ALESVNNEYAIMPLPTIK	18	Unmodified	_ALESVNNEYAIMPLPTIK_	0	MULTI-MSMS	2	1002.02953	2002.04451	-2.0855	84.43	0.37337	0	0.00025163	1	72.958	11409000	1226	2255	21363
A0A8C0PTC8	no	ALETIGANLQK	11	Unmodified	_ALETIGANLQK_	0	MULTI-SECPEP	2	579.32987	1156.64519	-4.1571	36.693	1.0175	0	0.031861	1	74.486	10236000	1464	2257	21379
A0A8I3PUE6	no	ALETNTHVK	9	Unmodified	_ALETNTHVK_	0	MULTI-MSMS	2	506.774731	1011.53491	0.55505	10.29	0.40731	0	0.0020228	1	109.11	138740000	3656	2260	21397
A0A8I3Q1P1	no	ALEVAEYLTPVLK	13	Unmodified	_ALEVAEYLTPVLK_	0	MULTI-MSMS	2	723.416143	1444.81773	0.64394	87.39	0.88387	0	2.4645E-05	3	148.32	153640000	3819	2261	21413
A0A8I3NXD1	no	ALEVIKPAHILQEK	14	Unmodified	_ALEVIKPAHILQEK_	1	MULTI-MSMS	2	794.97469	1587.93483	2.7077	36.799	0.33916	0	0.0039992	1	83.081	14590000	5149	2263	21428
A0A8I3NXD1	no	ALEVIKPAHILQEK	14	Unmodified	_ALEVIKPAHILQEK_	1	MULTI-SECPEP	4	397.990983	1587.93483	0.14006	36.749	1.1551	0	0.020168	1	55.176	256890000	5149	2263	21429
A0A8I3NXD1	no	ALEVIKPAHILQEKEEQHQLAVTAYLK	27	Unmodified	_ALEVIKPAHILQEKEEQHQLAVTAYLK_	2	MULTI-MSMS	3	1033.91155	3098.71282	-0.31217	62.001	0.47467	0	0.0013739	1	38.746	21018000	5149	2264	21444
A0A8C0M446	no	ALEYHR	6	Unmodified	_ALEYHR_	0	MULTI-MATCH	2	394.70612	787.397687	-0.64686	12.698	0.40704	0	NaN	0	NaN	14245000	811	2265	21457
A0A8C0T6S2	no	ALEYLCQMFR	10	Unmodified	_ALEYLCQMFR_	0	MULTI-MSMS	2	665.817758	1329.62096	-1.7181	84.122	0.57822	0	0.0062886	1	75.738	12257000	5837	2266	21461
A0A8C0MVT2	no	ALEYTIYNQELNETR	15	Unmodified	_ALEYTIYNQELNETR_	0	MSMS	2	928.95488	1855.89521	NaN	64.631	1	0	3.2227E-10	1	130.56		1885	2267	21475
A0A8P0T8A4	no	ALFAGDIEEMEER	13	Unmodified	_ALFAGDIEEMEER_	0	MULTI-MSMS	2	755.348131	1508.68171	-2.2741	72.66	0.40757	0	2.5841E-05	1	143.96	22935000	721	2268	21487
A0A8I3MEV9	no	ALFAISCLVR	10	Unmodified	_ALFAISCLVR_	0	MULTI-MSMS	2	575.326076	1148.6376	1.8836	80.26	0.27096	-1.4211E-14	0.0073492	1	73.665	2519700	4809	2269	21499
A0A8C0PU06	no	ALFDFNGNDEEDLPFKK	17	Unmodified	_ALFDFNGNDEEDLPFKK_	1	MULTI-MSMS	2	999.975812	1997.93707	1.8006	79.827	0.30465	0	1.0578E-05	2	113.65	12788000	4336;6647	2271	21520
A0A8P0TUP3	no	ALFDYNPNEDK	11	Unmodified	_ALFDYNPNEDK_	0	MULTI-MATCH	2	663.304049	1324.59355	0.4481	52.576	0.4437	0	NaN	0	NaN	13017000	1667	2273	21530
A0A8C0NRD9	no	ALFEEVPELLTETEK	15	Unmodified	_ALFEEVPELLTETEK_	0	MULTI-MSMS	2	874.45365	1746.89275	-0.70711	95.326	1.2936	0	6.7615E-05	1	106.49	138260000	3057	2274	21540
A0A8I3MCN5	no	ALFIVPR	7	Unmodified	_ALFIVPR_	0	MSMS	2	408.260531	814.506509	NaN	52.505	1	0	0.050261	1	74.832		4482	2276	21554
A0A8I3PD54	no	ALFLHNR	7	Unmodified	_ALFLHNR_	0	MULTI-MSMS	2	435.750862	869.487171	1.0031	17.329	0.23874	0	0.030628	1	84.185	4476600	6473	2277	21563
A0A8C0QM78	no	ALFLYTSHLR	10	Unmodified	_ALFLYTSHLR_	0	MULTI-MSMS	2	610.842948	1219.67134	1.6475	50.078	0.50767	0	0.010162	1	69.628	19393000	361	2278	21572
A0A8I3N1C5	no	ALFPGDSEIDQLFR	14	Unmodified	_ALFPGDSEIDQLFR_	0	MULTI-MSMS	2	804.406837	1606.79912	0.57212	98.158	0.27022	0	1.2517E-05	1	143.96	100400000	2601	2280	21586
A0A8I3RP75	no	ALFQNTER	8	Unmodified	_ALFQNTER_	0	MULTI-MSMS	2	489.753798	977.493044	-0.8027	23.327	0.40845	0	0.014224	1	86.794	6101900	4452	2281	21598
A0A8I3SCA7	no	ALFSVGFPVPK	11	Unmodified	_ALFSVGFPVPK_	0	MULTI-MSMS	2	581.336967	1160.65938	0.96694	80.241	0.74583	0	0.0014791	1	90.657	18207000	1519	2283	21614
A0A8I3RUG2	no	ALFVSAFPQQLTMK	14	Unmodified	_ALFVSAFPQQLTMK_	0	MULTI-MSMS	2	790.928894	1579.84324	-0.20301	85.666	0.71297	1.4211E-14	0.00086334	1	82.489	43532000	2811	2284	21625
A0A8C0NUK7	no	ALGAAEPPR	9	Unmodified	_ALGAAEPPR_	0	MULTI-MSMS	2	441.245609	880.476666	0.93023	16.058	0.40767	0	0.0017886	1	111.01	15100000	3177	2285	21637
A0A8I3P6L5	no	ALGAALTPFNPLAGLR	16	Unmodified	_ALGAALTPFNPLAGLR_	0	MULTI-MSMS	2	791.459207	1580.90386	1.6062	93.963	0.40742	0	0.0009807	1	69.346	14748000	5554	2286	21649
A0A8P0T542	no	ALGALVDSCAPGLCPDWDSWDASKPVNNAR	30	Unmodified	_ALGALVDSCAPGLCPDWDSWDASKPVNNAR_	1	MULTI-MSMS	3	1081.50464	3241.49208	-0.3646	87.993	0.57877	0	8.1131E-38	2	142.2	537850000	6595;2676	2287	21662
A0A8C0MCS9	no	ALGCAQQAQQPR	12	Unmodified	_ALGCAQQAQQPR_	0	MULTI-MATCH	2	664.33041	1326.64627	5.2804	15.922	0.13583	0	NaN	0	NaN	4447600	1180	2289	21687
A0A8C0P9T7	no	ALGCLLEAVLASR	13	Unmodified	_ALGCLLEAVLASR_	0	MULTI-MSMS	2	686.884487	1371.75442	0.68505	98.091	0.30051	0	0.00011099	1	116.77	20306000	3751	2290	21694
A0A8P0P608	no	ALGDTWLQIK	10	Unmodified	_ALGDTWLQIK_	0	MULTI-MSMS	2	572.821681	1143.62881	0.18116	71.817	0.20486	0	0.026747	1	54.776	7767300	870	2294	21717
A0A8P0PI95	no	ALGEANGVWK	10	Unmodified	_ALGEANGVWK_	0	MSMS	2	522.777274	1043.53999	NaN	16.129	1	0	0.039702	1	52.403		1194	2295	21720
A0A8C0PAM2	no	ALGEPITLFGEGPAER	16	Unmodified	_ALGEPITLFGEGPAER_	0	MULTI-MSMS	2	828.933219	1655.85189	-4.0409	78.452	0.95051	1.4211E-14	1.571E-05	1	103.75	101410000	3793	2296	21725
A0A8I3N305	no	ALGFPLERPK	10	Unmodified	_ALGFPLERPK_	1	MULTI-MSMS	2	564.332216	1126.64988	0.9906	40.568	1.0919	0	0.035895	2	73.573	65307000	4535	2298	21744
A0A8I3NK34	no	ALGISHAK	8	Unmodified	_ALGISHAK_	0	MSMS	2	398.73742	795.460287	NaN	10.26	1	0	0.028888	1	75.189		4054	2302	21757
A0A8C0NCY0	yes	ALGLDSANEK	10	Unmodified	_ALGLDSANEK_	0	MULTI-MSMS	2	509.264196	1016.51384	0.054669	22.594	0.40769	0	0.00043304	1	135.83	40643000	2542	2304	21769
A0A8I3MI98	no	ALGLDTGQQQDAQEFSK	17	Unmodified	_ALGLDTGQQQDAQEFSK_	0	MULTI-MSMS	2	918.442137	1834.86972	-0.84326	50.613	0.33945	-7.1054E-15	2.1412E-39	1	257.79	26649000	910	2305	21781
A0A8I3PMD4	no	ALGLSNFSSR	10	Unmodified	_ALGLSNFSSR_	0	MULTI-MSMS	2	526.28018	1050.54581	1.1438	46.179	0.54307	0	0.0010802	1	109.11	19988000	6511;5718	2309	21813
A0A8C0SIR3	no	ALGLTPGELAER	12	Unmodified	_ALGLTPGELAER_	0	MULTI-MSMS	2	613.840602	1225.66665	2.5967	52.083	0.77949	0	6.9289E-05	1	132.01	65139000	5493	2310	21825
A0A8C0QJN9	no	ALGMMGLVR	9	Unmodified	_ALGMMGLVR_	0	MULTI-MSMS	2	474.26189	946.509228	-0.26992	58.186	0.61297	-7.1054E-15	0.003769	1	97.068	15813000	1164	2311	21836
A0A8I3PH84	no	ALGNICYDSHEGR	13	Unmodified	_ALGNICYDSHEGR_	0	MULTI-MSMS	2	746.335889	1490.65723	-0.013711	27.442	0.64589	-3.5527E-15	0.00015374	1	106.4	12127000	5141;6500	2312	21848
A0A8P0P9R1	no	ALGNIHIAHNLYWLLK	16	Unmodified	_ALGNIHIAHNLYWLLK_	0	MULTI-MATCH	4	469.770257	1875.05192	-0.16993	76.293	0.50999	1.4211E-14	NaN	0	NaN	7989200	5160	2313	21862
A0A8P0TU98	no	ALGNSLHPLGK	11	Unmodified	_ALGNSLHPLGK_	0	MULTI-MSMS	2	553.819473	1105.62439	0.0076511	23.256	0.34006	0	0.013981	1	58.916	1939200	4279	2314	21863
A0A8C0N527	no	ALGQEGMPQDR	11	Unmodified	_ALGQEGMPQDR_	0	MULTI-MSMS	2	601.285137	1200.55572	1.9284	23.237	0.40841	0	0.0076747	1	66.692	3110300	2239	2315	21867
A0A8C0RKW9	no	ALGQNPTNAEVLK	13	Unmodified	_ALGQNPTNAEVLK_	0	MULTI-MSMS	2	677.869891	1353.72523	0.1469	33.727	0.98073	0	0.00015802	1	104.95	3289700000	5013	2316	21877
A0A8C0M795	no	ALGSGNDSFNTFFSETGAGK	20	Deamidation (NQ)	_ALGSGNDSFN(de)TFFSETGAGK_	0	MULTI-MSMS	2	1004.45016	2006.88576	-0.021085	88.559	1.6981	0	1.3011E-10	1	123.28	67967000	949	2319	21910
A0A8I3N7Q9	no	ALGSVGPVDLLVNNAAVALLQPFLEVTK	28	Unmodified	_ALGSVGPVDLLVNNAAVALLQPFLEVTK_	0	MULTI-MSMS	3	950.210937	2847.61098	1.9941	112.12	0.20427	0	6.6925E-12	1	89.297	3917300	2875	2320	21918
A0A8P0SBA8	no	ALGTHVVHSTHTLPLTMTSQQGVK	24	Unmodified	_ALGTHVVHSTHTLPLTMTSQQGVK_	0	MULTI-SECPEP	4	636.590424	2542.33259	1.8512	33.794	0.2689	0	0.048959	1	28.299	9904300	6642	2322	21940
A0A8C0MZJ3	no	ALGTLGMTTNEK	12	Unmodified	_ALGTLGMTTNEK_	0	MULTI-MSMS	2	618.318645	1234.62274	-0.59118	34.61	0.51084	0	4.7328E-05	1	135.55	71846000	1713	2323	21950
A0A8I3N3V4	no	ALGTPNNEVWPEVESLQDYK	20	Unmodified	_ALGTPNNEVWPEVESLQDYK_	0	MULTI-MATCH	3	763.705974	2288.09609	4.8968	86.811	0.20457	-1.4211E-14	NaN	0	NaN	4747800	4359	2325	21985
A0A8C0Z5V7	no	ALGVEQDLALPAIAVIGDQSSGK	23	Unmodified	_ALGVEQDLALPAIAVIGDQSSGK_	0	MULTI-MSMS	3	751.409269	2251.20598	0.47671	96.461	1.1847	0	1.1751E-21	3	153.65	188130000	6305;322;321	2328	21997
A0A8I3N305	no	ALGVLAQLIWSR	12	Unmodified	_ALGVLAQLIWSR_	0	MSMS	2	663.898254	1325.78196	NaN	98.464	1	0	0.00030028	1	96.89		4535	2329	22032
A0A8C0RSI7	no	ALHGEATSSATSETQPGGTNTESFDNLESGMPNK	34	Unmodified	_ALHGEATSSATSETQPGGTNTESFDNLESGMPNK_	0	MULTI-MSMS	3	1155.84974	3464.5274	0.058306	52.428	0.54486	0	1.5086E-54	1	153.01	62745000	4598;6620	2332	22062
A0A8I3NDI5	no	ALHHGIDLEK	10	Unmodified	_ALHHGIDLEK_	0	MULTI-MSMS	2	566.809105	1131.60366	-0.022141	14.463	0.27246	0	0.00042784	1	139.74	58470000	5552	2333	22078
A0A8I3NDI5	no	ALHHGIDLEK	10	Unmodified	_ALHHGIDLEK_	0	MULTI-MSMS	3	378.208495	1131.60366	-1.3056	14.467	0.17004	0	0.053658	1	29.551	9096600	5552	2333	22079
A0A8I3PQW0	no	ALHLGNNVLQSLPSR	15	Unmodified	_ALHLGNNVLQSLPSR_	0	MULTI-MATCH	2	809.95482	1617.89509	-3.2699	57.512	0.27084	0	NaN	0	NaN	24230000	1365	2335	22107
A0A8C0P7A3	no	ALHLLEEYR	9	Unmodified	_ALHLLEEYR_	0	MSMS	3	381.876746	1142.60841	NaN	42.759	1	0	0.0029395	1	97.635		3658	2337	22110
A0A8C0PNR7	no	ALHLQEEAK	9	Unmodified	_ALHLQEEAK_	0	MULTI-SECPEP	2	519.782556	1037.55056	-1.4479	14.602	0.1709	-1.7764E-15	0.061468	1	79.596	10776000	432	2338	22117
A0A8I3MY45	yes	ALHLQK	6	Unmodified	_ALHLQK_	0	MULTI-MSMS	2	355.221406	708.428259	-0.078787	10.052	0.47488	1.7764E-15	0.054905	1	78.156	39828000	6358	2339	22124
A0A8I3NUK8	no	ALHSVLQTVPLGELR	15	Unmodified	_ALHSVLQTVPLGELR_	0	MULTI-MSMS	2	816.975222	1631.93589	-0.46323	62.45	0.44049	0	2.7121E-25	1	242.82	118920000	6204	2344	22136
A0A8I3S533	no	ALHTVQYGLLK	11	Unmodified	_ALHTVQYGLLK_	0	MULTI-MSMS	3	414.911679	1241.71321	-0.89821	35.423	0.34108	0	0.0019977	1	73.327	30478000	1489	2345	22151
A0A8C0T481	no	ALHVVEDLR	9	Unmodified	_ALHVVEDLR_	0	MULTI-MSMS	3	351.201341	1050.58219	-0.68957	28.266	0.85304	0	0.00079211	2	110.87	54114000	5771;5852	2347	22169
A0A8C0T481	no	ALHVVEDLR	9	Unmodified	_ALHVVEDLR_	0	MULTI-MATCH	3	351.201341	1050.58219	-2.8371	29.126	0.23816	0	NaN	0	NaN	551810	5771;5852	2347	22176
A0A8C0TD64	no	ALIAAQYSGAQVR	13	Unmodified	_ALIAAQYSGAQVR_	0	MULTI-MSMS	2	674.372601	1346.73065	-0.11846	40.874	1.3266	0	6.3642E-07	3	178.22	830840000	5949	2348	22188
A0A8C0NST9	no	ALIAGGGAPEIELALR	16	Unmodified	_ALIAGGGAPEIELALR_	0	MULTI-MSMS	2	775.948672	1549.88279	0.80816	79.913	1.1534	0	0.00038243	2	75.78	921570000	3109	2350	22207
A0A8I3S0A8	no	ALIDGTEAISIQK	13	Unmodified	_ALIDGTEAISIQK_	0	MULTI-MSMS	2	679.879924	1357.7453	0.47332	55.373	2.3087	7.1054E-15	3.2273E-05	5	135.86	41970000	1909	2351	22223
A0A8P0N992	no	ALIDPSSGLPNR	12	Unmodified	_ALIDPSSGLPNR_	0	MULTI-MSMS	2	620.338227	1238.6619	1.0159	48.549	1.8686	0	8.5597E-05	2	129.38	32977000	1684	2352	22235
A0A8C0TF60	no	ALIDWIQLQEK	11	Unmodified	_ALIDWIQLQEK_	0	MULTI-MSMS	2	678.879727	1355.7449	-1.2162	89.316	0.33872	0	0.00070318	1	107.21	6782600	3987	2353	22247
A0A8I3NS67	no	ALIEHEMK	8	Unmodified	_ALIEHEMK_	0	MULTI-MSMS	2	485.754953	969.495352	-0.21014	15.284	0.44067	1.7764E-15	0.0062904	1	123.69	267360000	5198	2354	22261
A0A8I3NS67	no	ALIEHEMK	8	Oxidation (M)	_ALIEHEM(ox)K_	0	MULTI-MSMS	2	493.75241	985.490267	0.43124	10.936	0.23748	0	0.052282	1	89.296	7600900	5198	2354	22267
A0A8I3MTR7	no	ALIESYQNLTR	11	Unmodified	_ALIESYQNLTR_	0	MULTI-MSMS	2	654.351334	1306.68811	-1.9867	52.854	0.44305	0	0.00073961	1	105.52	34339000	2375	2355	22274
A0A8I3NYT2	no	ALIGDDVGLTSYK	13	Unmodified	_ALIGDDVGLTSYK_	0	MULTI-MSMS	2	676.358825	1350.7031	1.6299	61.115	0.8152	0	0.00073029	2	86.344	34282000	1792	2356	22286
A0A8I3PM68	no	ALILNTPNNPVGK	13	Unmodified	_ALILNTPNNPVGK_	0	MSMS	2	675.890626	1349.7667	NaN	47.909	1	0	8.4789E-15	1	155.07		1390	2359	22307
A0A8I3PK79	no	ALILVGGYGTR	11	Unmodified	_ALILVGGYGTR_	0	MULTI-MSMS	2	560.329673	1118.64479	-1.0702	54.709	0.91541	7.1054E-15	0.00036872	1	119.86	23639000	5715	2360	22320
A0A8I3S6F7	no	ALINADELANDVAGAEALLDR	21	Unmodified	_ALINADELANDVAGAEALLDR_	0	MULTI-MSMS	3	718.706085	2153.09643	0.91354	106.65	0.88231	0	6.1975E-14	1	136.96	1304700000	6594;6533	2361	22337
A0A8I3S6F7	no	ALINADELANDVAGAEALLDR	21	Deamidation (NQ)	_ALINADELAN(de)DVAGAEALLDR_	0	MULTI-MSMS	3	719.03409	2154.08044	0.064471	107.4	0.47717	0	0.0023736	1	40.756	18282000	6594;6533	2361	22356
A0A8I3S6F7	no	ALINADELANDVAGAEALLDR	21	Deamidation (NQ)	_ALINADELAN(de)DVAGAEALLDR_	0	MULTI-MSMS	3	719.03409	2154.08044	-1.3696	108.32	0.34092	0	0.0022907	1	41.136	4555600	6594;6533	2361	22357
A0A8I3PX00	no	ALINDELVEWK	11	Unmodified	_ALINDELVEWK_	0	MSMS	2	665.356085	1328.69762	NaN	76.655	1	0	0.00029016	1	113.22		2689	2362	22370
A0A8I3NYT2	no	ALINMSSLPALDK	13	Unmodified	_ALINMSSLPALDK_	0	MULTI-MSMS	2	686.87887	1371.74319	-1.1318	77.198	1.0544	0	0.00038238	3	94.465	40935000	1792	2363	22381
A0A8I3NYT2	no	ALINMSSLPALDK	13	Unmodified	_ALINMSSLPALDK_	0	MULTI-MATCH	2	686.87887	1371.74319	2.0945	81.142	0.26253	0	NaN	0	NaN	11946000	1792	2363	22387
A0A8P0P3Q7	no	ALITFAGMIPYR	12	Unmodified	_ALITFAGMIPYR_	0	MULTI-MSMS	2	676.873391	1351.73223	-0.32568	90.82	1.0707	0	0.00018404	2	120.15	69596000	857	2365	22395
A0A8C0YYZ5	no	ALIVDESCR	9	Unmodified	_ALIVDESCR_	0	MULTI-MSMS	2	531.766049	1061.51754	-1.4658	28.306	0.57942	0	0.0014369	1	137.18	15991000	1310	2366	22408
A0A8C0T6H9	no	ALIVLAHAEK	10	Unmodified	_ALIVLAHAEK_	0	MULTI-MSMS	2	532.826766	1063.63898	0.39407	25.836	0.88439	0	0.0028905	3	89.698	53234000	2039	2368	22423
A0A8I3NIL1	no	ALIVVPYAEGVIPDETK	17	Unmodified	_ALIVVPYAEGVIPDETK_	0	MULTI-MSMS	2	907.500935	1812.98732	-0.70614	85.506	0.74605	0	0.0003237	2	73.466	38881000	2647	2371	22454
A0A8I3NSA4	no	ALIVVQQGMTPSAK	14	Unmodified	_ALIVVQQGMTPSAK_	0	MULTI-MSMS	2	721.905419	1441.79629	2.3682	46.259	0.84901	0	0.00014374	2	103.34	65891000	2956	2372	22468
A0A8C0PQW4	no	ALIYGHHGDPAK	12	Unmodified	_ALIYGHHGDPAK_	0	MULTI-SECPEP	2	639.833111	1277.65167	-0.82454	13.797	0.27117	0	0.035317	1	66.19	4830500	4276	2373	22475
A0A8I3MRC0	no	ALKDLLTWVIEGK	13	Unmodified	_ALKDLLTWVIEGK_	1	MULTI-MSMS	2	743.437409	1484.86027	1.1267	101.79	0.57777	1.4211E-14	0.00012194	1	146.36	262430000	1729	2375	22494
A0A8C0T0X4	no	ALKDPALDSLAYEYER	16	Unmodified	_ALKDPALDSLAYEYER_	1	MULTI-MSMS	2	927.467623	1852.92069	-3.0063	62.755	0.67887	-7.1054E-15	0.00040199	1	93.206	19787000	2012	2376	22506
A0A8I3PRM4	no	ALKDPNAFLFDHLLTLKPVK	20	Unmodified	_ALKDPNAFLFDHLLTLKPVK_	2	MULTI-MSMS	5	456.868111	2279.30417	0.26508	78.24	0.81482	0	0.003229	1	41.711	1028100000	5820	2377	22523
A0A8I3PRM4	no	ALKDPNAFLFDHLLTLKPVK	20	Unmodified	_ALKDPNAFLFDHLLTLKPVK_	2	MULTI-MATCH	3	760.775335	2279.30417	0.49656	78.266	0.61086	-1.4211E-14	NaN	0	NaN	74017000	5820	2377	22533
A0A8C0RK12	no	ALKDPNQLIR	10	Unmodified	_ALKDPNQLIR_	1	MULTI-SECPEP	3	389.899662	1166.67716	0.72624	24.939	1.0195	0	0.010952	1	107.57	67874000	2351	2378	22543
A0A8C0QRL7	no	ALKEENIQTLLINPNIATVQTSQGLADK	28	Unmodified	_ALKEENIQTLLINPNIATVQTSQGLADK_	1	MULTI-MSMS	3	1008.21882	3021.63463	0.22213	81.994	0.95169	0	1.1102E-11	2	88.708	42411000	4799	2381	22565
A0A8C0STJ7	no	ALKPEVDKLNIMAAK	15	Unmodified	_ALKPEVDKLNIMAAK_	2	MULTI-MSMS	4	410.990555	1639.93311	0.084192	41.04	1.0537	0	0.00030271	4	83.692	390590000	5644	2383	22594
A0A8P0NCS0	no	ALLAEHLLK	9	Acetyl (Protein N-term)	_(ac)ALLAEHLLK_	0	MULTI-MSMS	2	525.321317	1048.62808	0.86085	80.242	0.37226	0	0.0022835	1	94.114	5781400	6099	2386	22616
A0A8P0TT16	no	ALLAGQALLLR	11	Unmodified	_ALLAGQALLLR_	0	MULTI-MSMS	2	569.868966	1137.72338	0.014823	69.569	0.47423	0	0.00017746	1	148.04	34129000	6566	2388	22637
A0A8C0QNY0	no	ALLAICAGDAEDY	13	Unmodified	_ALLAICAGDAEDY_	0	MULTI-MSMS	2	691.318842	1380.62313	-0.75149	86.404	2.2074	0	0.031475	1	45.335	14426000	3029	2389	22651
P33731	no	ALLAMYTNQAEQCR	14	Unmodified	_ALLAMYTNQAEQCR_	0	MULTI-MSMS	2	834.895257	1667.77596	-1.9346	54.22	0.40929	7.1054E-15	8.3325E-29	2	250.96	101060000	198	2392	22673
A0A8C0T3S7	no	ALLAQTTPAAGSQSLSSGTVAK	22	Unmodified	_ALLAQTTPAAGSQSLSSGTVAK_	0	MULTI-MSMS	3	687.039176	2058.0957	-0.40036	46.392	0.64532	-7.1054E-15	0.0009703	1	39.647	33709000	1023	2393	22685
A0A8C0SU81	no	ALLDPPLELNSDR	13	Unmodified	_ALLDPPLELNSDR_	0	MULTI-MSMS	2	726.888281	1451.76201	2.8693	69.559	0.61001	0	0.0042879	1	64.82	25319000	5651	2397	22702
A0A8I3MCT0	no	ALLDQLMGTAR	11	Unmodified	_ALLDQLMGTAR_	0	MSMS	2	594.823898	1187.63324	NaN	78.704	1	0	0.020287	1	56.209		5356	2398	22715
A0A8I3NM74	no	ALLDSLQLGPDALTVHLINEITK	23	Unmodified	_ALLDSLQLGPDALTVHLINEITK_	0	MULTI-MSMS	3	825.467006	2473.37919	-0.55214	105.19	0.74703	0	8.3006E-07	1	89.511	62054000	1128;6425	2400	22730
A0A8I3MEC0	no	ALLEDKEK	8	Unmodified	_ALLEDKEK_	1	MULTI-MSMS	2	473.266207	944.517862	-0.29198	13.241	0.23779	0	0.033237	1	110.31	17484000	572	2401	22739
A0A8I3RV50	no	ALLELQLEPEELYQTFQR	18	Unmodified	_ALLELQLEPEELYQTFQR_	0	MULTI-MSMS	3	740.723076	2219.1474	0.67984	101.46	0.91735	0	4.3555E-09	2	133.86	585420000	1269	2403	22763
A0A8I3PXJ8	no	ALLENEKK	8	Unmodified	_ALLENEKK_	1	MULTI-MSMS	2	472.7742	943.533846	0.17367	10.799	0.57792	0	0.0177	2	117.16	103560000	2645	2404	22778
A0A8I3NCB2	no	ALLESIALYLTR	12	Unmodified	_ALLESIALYLTR_	0	MULTI-MSMS	2	681.903202	1361.79185	0.21413	102.14	0.61114	0	0.0025941	2	73.885	27374000	4013	2406	22792
A0A8I3N9V3	no	ALLFIPR	7	Unmodified	_ALLFIPR_	0	MULTI-MSMS	2	415.268356	828.522159	0.016978	61.042	1.3231	0	0.019823	2	114.67	2256200000	6384;5365	2407	22806
A0A8I3N9V3	no	ALLFIPR	7	Unmodified	_ALLFIPR_	0	MSMS	2	415.268356	828.522159	NaN	62.091	1	0	0.061127	1	69.39		6384;5365	2407	22807
A0A8C0M536	no	ALLFVPR	7	Unmodified	_ALLFVPR_	0	MULTI-MSMS	2	408.260531	814.506509	-0.11218	53.202	1.0867	0	0.019823	2	114.67	3210900000	849	2409	22836
A0A8C0M536	no	ALLFVPR	7	Unmodified	_ALLFVPR_	0	MULTI-MATCH	2	408.260531	814.506509	-1.2643	57.466	0.7772	-7.1054E-15	NaN	0	NaN	14624000	849	2409	22851
A0A8I3N133	no	ALLLEAQK	8	Unmodified	_ALLLEAQK_	0	MULTI-MSMS	2	443.273835	884.533118	0.09392	30.364	0.51136	0	0.044992	1	60.76	2009800	5102	2415	22877
A0A8I3PL78	no	ALLLLPLEQGFTFSGICR	18	Unmodified	_ALLLLPLEQGFTFSGICR_	0	MULTI-MSMS	3	679.039683	2034.09722	0.47895	104.89	0.40919	0	0.0050908	1	41.86	6475800	1493	2417	22888
A0A8P0PGU6	no	ALLLQGTDSLNR	12	Unmodified	_ALLLQGTDSLNR_	0	MULTI-SECPEP	2	650.864608	1299.71466	0.36404	51.999	0.47468	0	0.0056372	1	103.88	25635000	5022	2419	22908
A0A8I3S2R3	no	ALLLSTYIK	9	Unmodified	_ALLLSTYIK_	0	MULTI-MSMS	2	511.318243	1020.62193	-0.44755	67.077	1.1222	0	0.010618	2	75.213	158550000	451;4105;6353	2422	22927
A0A8I3MQZ0	no	ALLLTGDFSQTSK	13	Unmodified	_ALLLTGDFSQTSK_	0	MULTI-MATCH	2	690.872099	1379.72965	-0.27781	60.86	1.0524	-7.1054E-15	NaN	0	NaN	24374000	4846	2423	22943
A0A8P0SBY1	no	ALLLVGDVAQAADVAIEHR	19	Unmodified	_ALLLVGDVAQAADVAIEHR_	0	MULTI-MSMS	3	654.365335	1960.07417	0.061658	91.758	0.74649	0	5.7866E-06	3	97.284	46618000	858	2424	22950
A0A8I3S533	no	ALLLVPGSVNCLR	13	Unmodified	_ALLLVPGSVNCLR_	0	MULTI-MSMS	2	706.408129	1410.8017	0.22301	71.342	0.40809	0	0.0001441	1	109.66	38553000	1489	2425	22959
A0A8C0SGB9	no	ALLMQHYR	8	Unmodified	_ALLMQHYR_	0	MULTI-MSMS	2	516.276386	1030.53822	-0.76357	22.448	0.37315	0	0.040037	1	62.978	4457900	1349	2427	22977
A0A8C0N8B2	no	ALLNEVIILEDELEK	15	Unmodified	_ALLNEVIILEDELEK_	0	MULTI-MATCH	2	870.985118	1739.95568	-0.40031	103.68	0.47534	0	NaN	0	NaN	7478800	2377	2428	22989
A0A8I3MMY6	no	ALLNVVDNAR	10	Unmodified	_ALLNVVDNAR_	0	MULTI-MSMS	2	542.809105	1083.60366	-2.5759	44.458	1.2223	0	0.046499	1	46.447	19553000	5388	2429	22994
A0A8C0SUM9	no	ALLPEETPAAVLSSAENIAVGLATEK	26	Unmodified	_ALLPEETPAAVLSSAENIAVGLATEK_	0	MULTI-MSMS	3	865.468964	2593.38506	0.57389	110.49	0.37238	0	0.015921	1	23.89	6377500	5655	2430	23000
A0A8I3N8E9	no	ALLPHVLCK	9	Unmodified	_ALLPHVLCK_	0	MULTI-MSMS	3	350.8758	1049.60557	-0.86034	35.156	0.95251	0	0.047705	2	34.387	191540000	5789	2431	23014
A0A8I3RRR3	no	ALLPLALEGTDVGQTK	16	Unmodified	_ALLPLALEGTDVGQTK_	0	MULTI-MSMS	2	813.45907	1624.90359	-0.39453	76.552	1.326	0	1.571E-05	3	103.89	69719000	4340	2432	23032
A0A8I3RRR3	no	ALLPLALEGTDVGQTK	16	Unmodified	_ALLPLALEGTDVGQTK_	0	MULTI-MSMS	3	542.641805	1624.90359	0.43404	76.503	0.78099	0	0.01032	2	42.242	8262800	4340	2432	23033
A0A8I3P212	no	ALLQAILQTEDMLK	14	Unmodified	_ALLQAILQTEDMLK_	0	MULTI-MSMS	2	793.944741	1585.87493	-0.65019	100.64	0.74855	0	0.00011323	1	120.06	242610000	6467	2434	23055
A0A8I3PNA6	no	ALLQELEDLELGI	13	Unmodified	_ALLQELEDLELGI_	0	MULTI-MATCH	2	728.400689	1454.78683	-0.25671	111.65	0.10139	0	NaN	0	NaN	39488000	2017	2437	23070
A0A8P0NZ76	no	ALLQEMPLTALLR	13	Unmodified	_ALLQEMPLTALLR_	0	MULTI-MSMS	2	734.931437	1467.84832	-0.87603	98.329	0.98161	0	2.3104E-05	1	152.54	290050000	6205	2438	23079
A0A8C0PIJ0	no	ALLQMVEVAGAVEDDPLRR	19	Unmodified	_ALLQMVEVAGAVEDDPLRR_	1	MULTI-MSMS	3	694.705251	2081.09392	-0.083676	86.614	0.84943	1.4211E-14	0.0029867	3	43.164	19425000	4096	2441	23103
A0A8P0TAL0	no	ALLQMVQQFGVDFEK	15	Unmodified	_ALLQMVQQFGVDFEK_	0	MULTI-MSMS	2	876.953098	1751.89164	-3.2809	100.7	0.78247	0	6.6006E-05	1	99.752	24630000	6497;6515;5742	2442	23116
A0A8P0TAL0	no	ALLQMVQQFGVDFEK	15	Unmodified	_ALLQMVQQFGVDFEK_	0	MSMS	2	876.953098	1751.89164	NaN	101.17	1	0	0.0039958	1	60.255		6497;6515;5742	2442	23117
A0A8P0N7Z0	no	ALLSSPEGEEK	11	Unmodified	_ALLSSPEGEEK_	0	MULTI-MSMS	2	580.295693	1158.57683	-2.466	25.841	0.27143	0	0.020955	1	53.327	2256900	6528	2445	23135
A0A8P0TUP3	no	ALLSVHDTVAQK	12	Unmodified	_ALLSVHDTVAQK_	0	MULTI-MSMS	2	641.361702	1280.70885	-0.84176	26.591	0.44286	0	0.016102	1	53.47	4308300	1667	2446	23138
A0A8C0QDR9	no	ALLTEHLANR	10	Unmodified	_ALLTEHLANR_	0	MULTI-MSMS	2	569.32238	1136.63021	-1.8025	25.419	0.34013	0	0.0092626	1	70.919	2596800	693	2447	23143
A0A8C0SS58	no	ALLTPVAIAAGR	12	Unmodified	_ALLTPVAIAAGR_	0	MULTI-MSMS	2	576.858598	1151.70264	0.89743	58.918	0.8142	7.1054E-15	0.00032535	2	108.98	17412000	5613	2449	23160
A0A8P0TCS8	no	ALLTQLLDK	9	Unmodified	_ALLTQLLDK_	0	MULTI-MATCH	2	507.813325	1013.6121	-0.5635	69.22	0.40785	0	NaN	0	NaN	4263100	1286	2450	23167
A0A8I3RPN3	no	ALLVPPK	7	Unmodified	_ALLVPPK_	0	MULTI-MSMS	2	369.249632	736.484711	-0.14293	25.677	1.1905	0	0.049725	1	68.033	4493700	4180	2451	23170
A0A8I3MI98	no	ALLVSANQTLK	11	Unmodified	_ALLVSANQTLK_	0	MULTI-SECPEP	2	579.348063	1156.68157	3.6326	37.549	0.16976	0	0.029619	1	76.1	6425300	910	2452	23173
A0A8I3NG14	no	ALLVTASQCQQPAGNK	16	Unmodified	_ALLVTASQCQQPAGNK_	0	MULTI-MSMS	2	843.435603	1684.85665	0.19237	30.248	1.7196	-3.5527E-15	5.916E-13	3	182.28	330330000	6221	2453	23187
A0A8I3NG14	no	ALLVTASQCQQPAGNK	16	Unmodified	_ALLVTASQCQQPAGNK_	0	MULTI-MSMS	2	843.435603	1684.85665	-1.4146	31.545	0.73212	0	0.032676	1	38.021	9953700	6221	2453	23188
Q6TEQ7	no	ALLYLCGGDD	10	Unmodified	_ALLYLCGGDD_	0	MULTI-MSMS	2	548.752607	1095.49066	-0.28146	75.736	2.4826	0	0.0040118	4	84.244	211140000	287	2454	23210
Q6TEQ7	no	ALLYLCGGDD	10	Unmodified	_ALLYLCGGDD_	0	MULTI-MSMS	2	548.752607	1095.49066	0.24304	77.975	1.053	0	0.017802	2	60.648	9578500	287	2454	23211
Q6TEQ7	no	ALLYLCGGDD	10	Unmodified	_ALLYLCGGDD_	0	MULTI-MATCH	2	548.752607	1095.49066	0.56497	79.237	0.30534	0	NaN	0	NaN	3280100	287	2454	23227
A0A8I3S0I0	no	ALLYTAVNQLAMGSSSAETEK	21	Unmodified	_ALLYTAVNQLAMGSSSAETEK_	0	MULTI-MATCH	3	728.699943	2183.078	0.82983	78.487	0.54467	0	NaN	0	NaN	42847000	2679	2456	23237
A0A8C0MQE3	no	ALMAAEDKYSQK	12	Unmodified	_ALMAAEDKYSQK_	1	MULTI-MSMS	2	677.837202	1353.65985	2.8825	18.394	0.27011	0	0.0062761	1	84.17	4317000	1636;1696;6052;6477	2457	23246
A0A8C0QCP1	no	ALMDEEDMEDVVDADEYLIPQQGFFHSPSTSR	32	Unmodified	_ALMDEEDMEDVVDADEYLIPQQGFFHSPSTSR_	0	MULTI-MATCH	3	1224.54326	3670.60796	0.74246	100.72	0.37471	0	NaN	0	NaN	8041500	1238	2458	23253
A0A8I3S7J1	no	ALMEAVSHAK	10	Unmodified	_ALMEAVSHAK_	0	MSMS	2	528.778959	1055.54336	NaN	16.71	1	0	0.0043362	1	86.205		5281	2459	23258
A0A8P0PM03	no	ALMGSPQLVAAVVR	14	Unmodified	_ALMGSPQLVAAVVR_	0	MULTI-MSMS	2	706.408129	1410.8017	0.38973	70.448	1.2221	0	7.0862E-05	1	127.76	205180000	3529	2461	23278
A0A8I3PXL2	no	ALMLQGVDLLADAVAVTMGPK	21	Oxidation (M)	_ALMLQGVDLLADAVAVTM(ox)GPK_	0	MULTI-MSMS	3	710.383009	2128.1272	-0.11441	105.9	0.54222	0	1.329E-05	1	88.396	332540000	5923	2462	23296
A0A8I3PXL2	no	ALMLQGVDLLADAVAVTMGPK	21	Oxidation (M)	_ALM(ox)LQGVDLLADAVAVTMGPK_	0	MULTI-MSMS	3	710.383009	2128.1272	0.86942	108.25	1.1241	0	2.0817E-11	2	117.55	140120000	5923	2462	23297
A0A8I3PXL2	no	ALMLQGVDLLADAVAVTMGPK	21	Unmodified	_ALMLQGVDLLADAVAVTMGPK_	0	MSMS	3	705.051371	2112.13228	NaN	111.2	1	0	1.9177E-10	1	99.059		5923	2462	23336
A0A8I3PXL2	no	ALMLQGVDLLADAVAVTMGPK	21	Unmodified	_ALMLQGVDLLADAVAVTMGPK_	0	MSMS	2	1057.07342	2112.13228	NaN	111.34	1	0	0.00045303	1	67.136		5923	2462	23337
A0A8I3PXL2	no	ALMLQGVDLLADAVAVTMGPK	21	Unmodified	_ALMLQGVDLLADAVAVTMGPK_	0	MSMS	3	705.051371	2112.13228	NaN	114.37	1	0	0.00031821	1	64.723		5923	2462	23338
A0A8I3PXL2	no	ALMLQGVDLLADAVAVTMGPK	21	Unmodified	_ALMLQGVDLLADAVAVTMGPK_	0	MSMS	3	705.051371	2112.13228	NaN	114.97	1	0	0.038319	1	29.476		5923	2462	23339
A0A8I3PXL2	no	ALMLQGVDLLADAVAVTMGPK	21	Unmodified	_ALMLQGVDLLADAVAVTMGPK_	0	MSMS	3	705.051371	2112.13228	NaN	115.58	1	0	8.9488E-05	1	70.414		5923	2462	23340
A0A8I3PXL2	no	ALMLQGVDLLADAVAVTMGPK	21	Unmodified	_ALMLQGVDLLADAVAVTMGPK_	0	MULTI-MATCH	2	1057.07342	2112.13228	1.2021	111.31	0.10245	0	NaN	0	NaN	13452000	5923	2462	23363
A0A8C0QDH1	no	ALMNTQYGLER	11	Unmodified	_ALMNTQYGLER_	0	MULTI-MSMS	2	648.324262	1294.63397	-1.6905	45.575	0.64499	0	0.00022365	3	152.34	10482000	4539	2463	23369
A0A8P0N3S9	no	ALMPVLLQGQAR	12	Unmodified	_ALMPVLLQGQAR_	0	MSMS	2	648.876465	1295.73838	NaN	62.877	1	0	0.012196	1	57.598		1367	2464	23381
A0A8P0N3S9	no	ALMPVLLQGQAR	12	Unmodified	_ALMPVLLQGQAR_	0	MSMS	2	648.876465	1295.73838	NaN	63.004	1	0	0.012217	1	57.59		1367	2464	23382
A0A8C0Q6E5	no	ALMTGSLPGFIDVVR	15	Unmodified	_ALMTGSLPGFIDVVR_	0	MULTI-SECPEP	2	788.431801	1574.84905	4.4042	92.51	0.17124	-1.4211E-14	0.0097824	1	75.819	11442000	4560	2466	23391
A0A8C0RKN1	no	ALNALNNLSVNVENQVK	17	Unmodified	_ALNALNNLSVNVENQVK_	0	MULTI-MSMS	2	920.499789	1838.98503	-1.8222	70.101	0.33931	0	8.5287E-12	1	171.49	59667000	2577	2468	23402
A0A8I3PAB4	no	ALNAVQPQLDVQATK	15	Unmodified	_ALNAVQPQLDVQATK_	0	MULTI-MSMS	2	798.441212	1594.86787	-2.0632	45.607	0.37252	0	0.00048385	1	82.912	10102000	3115	2469	23414
A0A8C0MC76	no	ALNEHHVNATLDLIEGSMTVCTTK	24	Unmodified	_ALNEHHVNATLDLIEGSMTVCTTK_	0	MULTI-MSMS	4	664.328273	2653.28399	-1.9454	70.724	0.50993	0	0.017785	1	24.2	18683000	1017	2472	23438
A0A8I3SAL9	no	ALNILQSTNMAFGK	14	Unmodified	_ALNILQSTNMAFGK_	0	MSMS	2	754.400501	1506.78645	NaN	75.833	1	0	0.0020084	1	68.49		6153	2474	23450
A0A8I3SAL9	no	ALNILQSTNMAFGK	14	Unmodified	_ALNILQSTNMAFGK_	0	MULTI-SECPEP	2	754.400501	1506.78645	4.373	76.013	0.81683	0	0.0024432	1	108.43	31482000	6153	2474	23451
A0A8P0P5D4	no	ALNLAYSSIYGSYR	14	Unmodified	_ALNLAYSSIYGSYR_	0	MULTI-MSMS	2	789.401555	1576.78856	-0.51223	71.361	0.47463	0	1.0286E-06	1	158.05	58536000	6450	2475	23465
A0A8C0T3U6	no	ALNLEDGNQNGR	12	Unmodified	_ALNLEDGNQNGR_	0	MULTI-MSMS	2	650.815647	1299.61674	0.953	23.329	0.67969	0	0.00081116	2	90.696	19777000	5797	2476	23476
A0A8C0TH29	no	ALNMHDK	7	Unmodified	_ALNMHDK_	0	MULTI-MSMS	2	414.705263	827.395972	-0.59144	9.4062	0.23732	0	0.019964	1	111.73	21820000	6002	2477	23486
A0A8I3PV71	no	ALNMSEFVCDLSAR	14	Unmodified	_ALNMSEFVCDLSAR_	0	MULTI-MSMS	2	806.876533	1611.73851	-0.70387	90.393	0.37341	0	0.00014221	1	102.4	89160000	2701	2478	23502
A0A8P0NZV6	no	ALNQAAMEEEEQEEEEEPAQGK	22	Unmodified	_ALNQAAMEEEEQEEEEEPAQGK_	0	MULTI-MSMS	3	830.358862	2488.05476	-0.38112	48.022	0.88416	0	2.4579E-05	3	66.264	9691900	3713	2479	23512
A0A8I3RR94	no	ALNQLSVPLGQLR	13	Unmodified	_ALNQLSVPLGQLR_	0	MULTI-SECPEP	2	704.917175	1407.8198	0.15696	68.375	0.5102	-1.4211E-14	0.0074438	1	92.239	20754000	2631	2480	23525
A0A8C0QGH7	no	ALNQNMEEMPVVFEDVTLHQATILPK	26	Unmodified	_ALNQNMEEMPVVFEDVTLHQATILPK_	0	MULTI-MSMS	3	989.836665	2966.48816	0.25131	97.111	0.50902	1.4211E-14	9.7501E-08	3	76.799	234530000	4714	2481	23543
A0A8C0QGH7	no	ALNQNMEEMPVVFEDVTLHQATILPK	26	Unmodified	_ALNQNMEEMPVVFEDVTLHQATILPK_	0	MULTI-MSMS	4	742.629318	2966.48816	0.00053948	97.075	0.54301	0	0.0063749	1	31.37	386490000	4714	2481	23544
A0A8I3P2I7	no	ALNVIVDLLEK	11	Unmodified	_ALNVIVDLLEK_	0	MULTI-MSMS	2	613.871371	1225.72819	-0.73825	93.718	0.44117	0	0.0015158	1	90.108	10069000	3005	2485	23573
A0A8C0SNV6	no	ALPCCSLHR	9	Unmodified	_ALPCCSLHR_	0	MULTI-MSMS	2	557.268235	1112.52192	0.11182	17.147	0.23839	0	0.0060835	1	86.794	4974500	5571	2487	23584
A0A8C0Q5Y6	no	ALPCEVSTYAK	11	Unmodified	_ALPCEVSTYAK_	0	MSMS	2	619.807913	1237.60127	NaN	36.648	1	0	0.0018465	1	83.998		2887	2488	23595
A0A8P0P5V9	no	ALPDESPPSSAEQGEQR	17	Unmodified	_ALPDESPPSSAEQGEQR_	0	MULTI-MSMS	2	899.416119	1796.81769	0.14144	28.935	2.7551	-3.5527E-15	3.2752E-09	4	152.4	192940000	521;6610	2489	23610
A0A8C0S0J3	no	ALPDMEVVGLNFSSATTPELLLK	23	Unmodified	_ALPDMEVVGLNFSSATTPELLLK_	0	MULTI-MSMS	3	815.769698	2444.28726	0.70655	103.09	0.54282	0	0.00017202	1	48.244	168040000	5260	2490	23624
A0A8P0SBE6	no	ALPDSSEDRDTK	12	Unmodified	_ALPDSSEDRDTK_	1	MULTI-MSMS	2	667.315145	1332.61574	-0.66962	13.68	0.37269	0	0.0004684	1	164.43	21720000	1199	2491	23634
A0A8C0PB83	no	ALPELALK	8	Acetyl (Protein N-term)	_(ac)ALPELALK_	0	MULTI-MSMS	2	448.776211	895.537869	0.27098	81.616	0.71494	0	0.010458	1	79.116	13257000	3817	2492	23649
A0A8P0NKT5	no	ALPEVDSGALSMFFQGGETENEENLSSEK	29	Unmodified	_ALPEVDSGALSMFFQGGETENEENLSSEK_	0	MULTI-MSMS	3	1039.13979	3114.39755	-2.044	99.342	0.23719	1.4211E-14	0.00025337	1	39.384	18794000	5600	2493	23656
A0A8I3SC19	no	ALPFWNEEIVPQIK	14	Unmodified	_ALPFWNEEIVPQIK_	0	MULTI-MSMS	2	842.458873	1682.90319	1.0836	94.84	1.0546	0	0.00013827	2	99.973	2998400000	5132	2494	23663
A0A8I3PAX1	no	ALPGMGTTIDVILINGR	17	Unmodified	_ALPGMGTTIDVILINGR_	0	MULTI-SECPEP	2	870.987472	1739.96039	2.132	94.234	1.0537	-1.4211E-14	0.007352	1	66.989	69452000	3173	2495	23672
A0A8I3MKR5	no	ALPLIVGAQLIHADK	15	Unmodified	_ALPLIVGAQLIHADK_	0	MULTI-MSMS	3	520.315364	1557.92426	0.4534	71.327	1.2563	-1.4211E-14	2.795E-05	2	100.45	55105000	4669	2499	23696
A0A8I3MKR5	no	ALPLIVGAQLIHADK	15	Unmodified	_ALPLIVGAQLIHADK_	0	MULTI-MATCH	3	520.315364	1557.92426	1.0114	70.626	0.10188	0	NaN	0	NaN	4332200	4669	2499	23703
A0A8I3NRJ3	no	ALPLLLNLLK	10	Unmodified	_ALPLLLNLLK_	0	MULTI-MSMS	2	554.378635	1106.74272	-0.40094	99.389	0.5425	-1.4211E-14	0.0031287	1	87.754	25080000	751	2500	23710
A0A8I3MHU4	no	ALPLPQSLPPDFR	13	Unmodified	_ALPLPQSLPPDFR_	0	MULTI-MATCH	2	725.906276	1449.798	-6.219	76.97	0.40965	0	NaN	0	NaN	5482300	3429	2501	23722
A0A8P0SH24	no	ALPPALAALR	10	Unmodified	_ALPPALAALR_	0	MULTI-MSMS	2	496.816202	991.617851	0.34757	59.926	0.57789	0	0.0044327	1	82.671	7399500	5227	2502	23730
A0A8I3PPA2	no	ALPSFWIPSLTPEAK	15	Unmodified	_ALPSFWIPSLTPEAK_	0	MULTI-MSMS	2	828.953423	1655.89229	1.9328	97.178	0.44137	-1.4211E-14	0.0019751	1	67.456	35696000	404	2506	23754
A0A8I3MMQ8	no	ALPSQGLSASAVLEK	15	Unmodified	_ALPSQGLSASAVLEK_	0	MULTI-MSMS	2	735.911756	1469.80896	-1.6254	53.567	0.88161	0	0.0017236	2	69.03	70608000	2217	2507	23767
A0A8C0ML93	no	ALQAAYGSSAPSMTSAALR	19	Unmodified	_ALQAAYGSSAPSMTSAALR_	0	MULTI-MSMS	2	926.964725	1851.9149	0.57754	53.01	0.37506	7.1054E-15	3.7273E-05	1	92.265	32161000	1540	2511	23803
A0A8I3NID4	no	ALQALQQEHK	10	Unmodified	_ALQALQQEHK_	0	MULTI-MSMS	2	583.319837	1164.62512	-0.18352	14.531	0.37515	0	0.00070973	1	189.7	57404000	469	2515	23820
A0A8I3NTN0	no	ALQAQGCSNPEEESILFSNR	20	Unmodified	_ALQAQGCSNPEEESILFSNR_	0	MSMS	3	750.686696	2249.03826	NaN	64.045	1	0	0.060343	1	25.329		4988	2517	23832
A0A8I3NII5	no	ALQASALNAWK	11	Unmodified	_ALQASALNAWK_	0	MULTI-MSMS	2	586.824755	1171.63496	1.2719	51.824	0.77817	0	0.00034255	1	160.11	147850000	6273	2518	23842
A0A8C0PDB7	no	ALQATIGNSYK	11	Unmodified	_ALQATIGNSYK_	0	MULTI-MSMS	2	583.31422	1164.61389	0.42644	29.632	0.5754	3.5527E-15	0.00029372	1	156.92	113090000	3889	2519	23855
A0A8C0STU7	no	ALQDATEHR	9	Unmodified	_ALQDATEHR_	0	MULTI-MSMS	2	520.759612	1039.50467	-0.088295	12.331	0.27133	0	0.0015202	1	116.73	12927000	5646	2521	23876
A0A8I3PS42	no	ALQDPNVAAFMVEPIQGEAGVVVPDPGYLMGVR	33	Unmodified	_ALQDPNVAAFMVEPIQGEAGVVVPDPGYLMGVR_	0	MULTI-MSMS	3	1147.25114	3438.73158	-0.75545	106.35	0.47566	0	0.0055028	1	25.688	27101000	5844	2523	23891
A0A8I3SCW8	no	ALQDQVSIQSADAQEQVEGLLAENNALR	28	Unmodified	_ALQDQVSIQSADAQEQVEGLLAENNALR_	0	MULTI-MSMS	3	1004.17405	3009.50032	-0.51906	97.455	0.20517	0	6.8431E-05	1	47.616	19494000	5334	2524	23900
A0A8I3N7W6	no	ALQEECDRK	9	Unmodified	_ALQEECDRK_	1	MULTI-MSMS	2	574.771862	1147.52917	0.04644	9.6945	0.47656	0	0.0042379	1	116.25	6836900	4816	2525	23911
A0A8I3NII2	no	ALQEGDLASSR	11	Unmodified	_ALQEGDLASSR_	0	MULTI-MSMS	2	573.791109	1145.56767	0.11588	23.312	0.44229	0	0.00077897	1	103.7	8488900	3251	2526	23918
A0A8P0TMS6	no	ALQELQETQGR	11	Unmodified	_ALQELQETQGR_	0	MULTI-MSMS	2	636.830766	1271.64698	0.79743	25.309	0.74977	0	0.00016119	1	195.7	31623000	2356	2529	23947
A0A8I3PX91	no	ALQEQEIECR	10	Unmodified	_ALQEQEIECR_	0	MULTI-MSMS	2	638.303526	1274.5925	-0.54962	24.911	0.57776	0	0.00043364	1	138.26	25119000	3405	2531	23962
A0A8I3PX91	no	ALQEQEIECR	10	Unmodified	_ALQEQEIECR_	0	MULTI-MATCH	2	638.303526	1274.5925	-5.3665	28.035	0.17102	0	NaN	0	NaN	3606500	3405	2531	23968
A0A8P0N4L2	no	ALQESFLSEK	10	Unmodified	_ALQESFLSEK_	0	MULTI-MSMS	2	576.300778	1150.587	0.31915	44.204	1.5963	0	0.00065609	1	118.33	490060000	3945;5165;4205;6365	2533	23976
A0A8P0N4L2	no	ALQESFLSEK	10	Unmodified	_ALQESFLSEK_	0	MULTI-MATCH	2	576.300778	1150.587	5.3197	45.964	0.61092	0	NaN	0	NaN	9858900	3945;5165;4205;6365	2533	23982
A0A8P0N4L2	no	ALQESFLSEKDR	12	Unmodified	_ALQESFLSEKDR_	1	MULTI-MSMS	2	711.864805	1421.71506	-3.022	34.518	1.2877	0	0.00035693	2	152.54	186660000	3945;5165;4205;6365	2534	23992
A0A8I3NC97	no	ALQFLEQVK	9	Unmodified	_ALQFLEQVK_	0	MULTI-MSMS	2	538.310949	1074.60735	0.55698	56.697	1.2203	0	0.0014043	2	133.6	626370000	494	2535	24007
A0A8C0PAZ4	no	ALQGASQIIAEIR	13	Unmodified	_ALQGASQIIAEIR_	0	MULTI-MSMS	2	685.393533	1368.77251	0.29427	70.247	0.91742	0	0.0099531	1	56.936	65355000	3805;3811	2537	24023
A0A8C0PAZ4	no	ALQGASQIIAEIR	13	Unmodified	_ALQGASQIIAEIR_	0	MSMS	2	685.393533	1368.77251	NaN	71.186	1	0	0.064244	1	41.689		3805;3811	2537	24024
A0A8C0QEE7	no	ALQGISGLK	9	Unmodified	_ALQGISGLK_	0	MULTI-MATCH	2	443.77146	885.528367	-0.36686	34.313	0.16931	0	NaN	0	NaN	3844700	1596	2538	24036
A0A8P0NFE2	no	ALQGLVWLK	9	Unmodified	_ALQGLVWLK_	0	MULTI-MSMS	2	514.318577	1026.6226	-0.24507	73.373	0.44207	1.4211E-14	0.004589	1	93.262	4815300	3275	2539	24047
A0A8C0N4J9	no	ALQGQISNQQVAVEK	15	Unmodified	_ALQGQISNQQVAVEK_	0	MULTI-MSMS	2	806.936293	1611.85803	0.4875	32.63	0.30577	0	3.3858E-07	1	151.98	11663000	2035;6641	2540	24059
A0A8I3NU36	no	ALQHSYLQK	9	Unmodified	_ALQHSYLQK_	0	MULTI-MSMS	2	544.298373	1086.58219	1.4118	14.702	0.20502	0	0.0062644	1	86.332	9628800	4884	2544	24092
A0A8I3NU36	no	ALQHSYLQK	9	Unmodified	_ALQHSYLQK_	0	MULTI-MATCH	2	544.298373	1086.58219	0.70895	15.725	0.23834	0	NaN	0	NaN	11132000	4884	2544	24096
A0A8I3RV53	no	ALQIPEVYLR	10	Unmodified	_ALQIPEVYLR_	0	MULTI-MSMS	2	601.350606	1200.68666	-1.2061	71.447	0.64352	0	0.010635	1	68.95	29109000	4909	2545	24109
A0A8I3MKE1	no	ALQLEEER	8	Unmodified	_ALQLEEER_	0	MULTI-MSMS	2	494.258914	986.503274	-0.3554	24.872	0.98505	0	0.0053136	2	154.31	1931500000	2458	2550	24145
A0A8I3MKE1	no	ALQLEEERK	9	Unmodified	_ALQLEEERK_	1	MULTI-MSMS	2	558.306395	1114.59824	0.68883	15.582	0.4749	0	0.0040527	1	119.27	58345000	2458	2551	24151
A0A8I3MN58	no	ALQLLDEVLHTMPIADPQPLD	21	Unmodified	_ALQLLDEVLHTMPIADPQPLD_	0	MULTI-MSMS	3	777.075121	2328.20353	-0.63217	107.57	0.71513	0	0.058517	1	13.872	35094000	867	2553	24167
A0A8I3PQ87	no	ALQLLQMYFEGR	12	Unmodified	_ALQLLQMYFEGR_	0	MULTI-MSMS	2	734.884487	1467.75442	1.3278	95.807	0.77835	0	0.00022047	1	117.7	36106000	3741	2555	24186
A0A8P0PAT4	no	ALQLSTLEER	10	Unmodified	_ALQLSTLEER_	0	MSMS	2	580.319502	1158.62445	NaN	49.184	1	0	0.0035451	1	95.502		3001	2556	24198
A0A8C0LX52	no	ALQLWNEIEAR	11	Unmodified	_ALQLWNEIEAR_	0	MULTI-MSMS	2	671.859326	1341.7041	-0.19674	75.518	0.71559	0	0.00086621	1	99.815	26553000	541	2557	24208
A0A8C0NLR7	no	ALQNAVTTFVNR	12	Unmodified	_ALQNAVTTFVNR_	0	MULTI-MSMS	2	667.364776	1332.715	-3.4241	54.284	0.34102	0	0.034777	1	45.565	8556900	2890	2558	24220
A0A8I3MGN1	no	ALQPLEEGEEGEK	13	Unmodified	_ALQPLEEGEEGEK_	0	MULTI-MSMS	2	714.846278	1427.678	-0.15053	32.308	0.61155	0	0.00015533	1	105.86	134220000	5569	2559	24232
A0A8C0N912	no	ALQPTIFPVVPR	12	Unmodified	_ALQPTIFPVVPR_	0	MULTI-MSMS	2	669.40063	1336.78671	-0.24356	70.777	0.64551	0	0.041473	1	43.635	31555000	2399	2560	24251
A0A8C0N912	no	ALQPTIFPVVPR	12	Unmodified	_ALQPTIFPVVPR_	0	MULTI-MSMS	3	446.602845	1336.78671	-0.050582	70.76	0.61164	0	0.00038155	1	89.403	15100000	2399	2560	24252
A0A8C0TFI9	no	ALQQEQEIEQR	11	Unmodified	_ALQQEQEIEQR_	0	MULTI-MSMS	2	686.34678	1370.67901	0.16219	23.108	0.47678	0	0.00037077	1	171.56	44006000	2125;3627	2561	24269
A0A8C0LYW2	no	ALQQQPEDESK	11	Unmodified	_ALQQQPEDESK_	0	MULTI-MSMS	2	636.806956	1271.59936	-1.6968	13.886	0.40788	0	0.00015509	1	143.7	36933000	234	2564	24287
A0A8C0LYW2	no	ALQQQPEDESK	11	Unmodified	_ALQQQPEDESK_	0	MULTI-MATCH	2	636.806956	1271.59936	1.2844	12.224	0.33276	0	NaN	0	NaN	2114000	234	2564	24292
A0A8C0LYW2	no	ALQQQPEDESKR	12	Unmodified	_ALQQQPEDESKR_	1	MULTI-MSMS	2	714.857512	1427.70047	0.34788	12.797	0.44227	0	7.8303E-05	1	179.1	26673000	234	2565	24300
A0A8P0SGA5	no	ALQQQQQQQQQK	12	Unmodified	_ALQQQQQQQQQK_	0	MULTI-MSMS	2	742.384228	1482.7539	-0.21171	9.8498	0.54454	0	3.2006E-06	1	206.16	17154000	6523	2566	24312
A0A8I3MAY0	no	ALQSEDAEVNNDGDQEFK	18	Unmodified	_ALQSEDAEVNNDGDQEFK_	0	MULTI-MSMS	2	1004.94016	2007.86576	0.14198	38.506	0.61264	0	0.00094481	2	61.375	4247200	5218	2568	24323
A0A8P0PSQ5	no	ALQSGPPQSR	10	Unmodified	_ALQSGPPQSR_	0	MSMS	2	520.777805	1039.54106	NaN	13.965	1	0	0.00030246	1	128.36		4314	2569	24328
A0A8I3MLM1	no	ALQSVGQIVGEVLK	14	Unmodified	_ALQSVGQIVGEVLK_	0	MULTI-MSMS	2	720.924666	1439.83478	0.39035	89.926	0.75007	0	0.0012317	1	76.655	749270000	979	2573	24355
A0A8I3S2R3	no	ALQVGCLLR	9	Unmodified	_ALQVGCLLR_	0	MULTI-MSMS	2	515.297319	1028.58008	-0.041937	53.549	0.64445	0	0.0036538	1	97.602	45658000	451	2575	24371
A0A8I3NUC9	no	ALQVLVDQSK	10	Unmodified	_ALQVLVDQSK_	0	MULTI-MSMS	2	550.819138	1099.62372	0.0037272	34.811	0.27246	0	0.00067578	1	117.81	14397000	3283	2576	24384
A0A8I3NUC9	no	ALQVLVDQSK	10	Unmodified	_ALQVLVDQSK_	0	MULTI-MATCH	2	550.819138	1099.62372	-3.8185	34.039	0.37263	0	NaN	0	NaN	7398200	3283	2576	24391
A0A8P0N4L2	no	ALSAPQDEAK	10	Unmodified	_ALSAPQDEAK_	0	MULTI-MSMS	2	515.264196	1028.51384	-0.053827	15.278	1.0849	1.7764E-15	0.0010011	2	110.41	939930000	3945;5165;4205;6365	2579	24403
A0A8C0NMI5	no	ALSDELVDYVNK	12	Unmodified	_ALSDELVDYVNK_	0	MULTI-MSMS	2	683.348457	1364.68236	0.56562	71.682	0.40629	0	0.054349	1	39.923	11607000	2917;2933	2583	24423
A0A8P0NLY2	no	ALSDHHIYLEGTLLKPNMVTPGHACTHK	28	Unmodified	_ALSDHHIYLEGTLLKPNMVTPGHACTHK_	1	MULTI-MSMS	6	524.268867	3139.56954	0.041916	45.807	1.9693	0	1.1759E-08	6	83.09	482570000	6623	2585	24447
A0A8P0NLY2	no	ALSDHHIYLEGTLLKPNMVTPGHACTHK	28	Unmodified	_ALSDHHIYLEGTLLKPNMVTPGHACTHK_	1	MULTI-MSMS	3	1047.53046	3139.56954	0.49308	45.63	1.1204	0	4.6838E-16	2	107.75	128820000	6623	2585	24448
A0A8P0NLY2	no	ALSDHHIYLEGTLLKPNMVTPGHACTHK	28	Unmodified	_ALSDHHIYLEGTLLKPNMVTPGHACTHK_	1	MULTI-MSMS	7	449.517211	3139.56954	0.040859	45.918	0.91685	0	0.010534	1	27.309	17698000	6623	2585	24449
A0A8P0NLY2	no	ALSDHHIYLEGTLLKPNMVTPGHACTHK	28	Oxidation (M)	_ALSDHHIYLEGTLLKPNM(ox)VTPGHACTHK_	1	MULTI-MSMS	6	526.934686	3155.56446	0.69701	37.374	0.98474	-7.1054E-15	7.3825E-06	1	54.605	16104000	6623	2585	24474
A0A8I3NII5	no	ALSDHHVYLEGTLLKPNMVTPGHACPIK	28	Unmodified	_ALSDHHVYLEGTLLKPNMVTPGHACPIK_	1	MULTI-SECPEP	3	1033.53532	3097.58413	-0.31932	52.656	0.30698	0	8.7993E-14	1	103.63	14157000	6273	2586	24479
A0A8C0PMQ6	no	ALSELTTCLR	10	Unmodified	_ALSELTTCLR_	0	MSMS	2	582.308081	1162.60161	NaN	49.496	1	0	0.027555	1	56.432		739	2587	24483
A0A8I3Q0R4	no	ALSEVSGENHK	11	Unmodified	_ALSEVSGENHK_	0	MULTI-MSMS	2	585.791109	1169.56767	0.75161	11.72	0.3468	0	0.018728	1	55.112	1545100	2644	2590	24495
A0A8I3MQ51	no	ALSFLGFSAPTPIQALTLAPAIR	23	Unmodified	_ALSFLGFSAPTPIQALTLAPAIR_	0	MULTI-MSMS	3	785.786011	2354.3362	-1.3138	107.65	0.30671	0	0.0062432	2	33.024	4773100	2040	2591	24506
A0A8I3M9P4	no	ALSGHLEEVVLALLK	15	Unmodified	_ALSGHLEEVVLALLK_	0	MULTI-MSMS	3	531.318774	1590.93449	0.21467	99.384	0.60928	0	2.2173E-13	1	196.33	266570000	3816	2592	24530
A0A8I3M9P4	no	ALSGHLEEVVLALLK	15	Unmodified	_ALSGHLEEVVLALLK_	0	MULTI-MSMS	2	796.474523	1590.93449	0.50066	99.379	0.37312	0	2.1881E-13	1	198.81	69050000	3816	2592	24531
A0A8I3M9P4	no	ALSGHLEEVVLALLK	15	Unmodified	_ALSGHLEEVVLALLK_	0	MULTI-MSMS	4	398.7409	1590.93449	0.12806	99.383	0.33958	0	9.5383E-05	1	92.295	43323000	3816	2592	24532
A0A8P0NN69	no	ALSGMGHVWR	10	Unmodified	_ALSGMGHVWR_	0	MULTI-MSMS	2	557.284743	1112.55493	1.2627	33.727	0.23544	0	0.049974	1	45.489	4948900	908	2593	24555
A0A8I3PI70	no	ALSGTIHYHNK	11	Unmodified	_ALSGTIHYHNK_	0	MULTI-MSMS	2	620.825286	1239.63602	-2.645	13.363	0.27202	0	0.00013783	1	140.35	6468600	2155	2594	24560
A0A8I3PLJ3	no	ALSGYCGFMAANLYAR	16	Unmodified	_ALSGYCGFMAANLYAR_	0	MULTI-MSMS	2	882.913449	1763.81235	-0.92952	80.461	1.0529	-1.4211E-14	1.5699E-05	2	104.82	18576000	5830	2595	24574
A0A8C0P164	no	ALSHEIEELEK	11	Unmodified	_ALSHEIEELEK_	0	MULTI-MSMS	2	649.33535	1296.65615	-0.0068009	37.612	0.54448	0	4.8297E-23	1	255.39	38334000	3433	2596	24586
A0A8P0PQL6	no	ALSIPPNIDVLLCEQEVVADETPAVQAVLR	30	Unmodified	_ALSIPPNIDVLLCEQEVVADETPAVQAVLR_	0	MULTI-MSMS	3	1087.24627	3258.71698	-1.0207	107.51	0.44268	-1.4211E-14	0.0035274	2	32.164	4653000	1631	2598	24601
A0A8I3MVU4	no	ALSLGMVEEVLR	12	Unmodified	_ALSLGMVEEVLR_	0	MULTI-MSMS	2	658.865763	1315.71697	-0.62642	92.629	0.23975	0	0.00015286	1	122.26	24606000	1692	2600	24624
A0A8I3PMH5	no	ALSLLTLLNVYQK	13	Unmodified	_ALSLLTLLNVYQK_	0	MSMS	2	738.445234	1474.87592	NaN	101.2	1	0	0.00029308	1	91.867		3907	2601	24631
A0A8P0TPF6	no	ALSMPLNGLK	10	Acetyl (Protein N-term)	_(ac)ALSMPLNGLK_	0	MULTI-MSMS	2	543.30481	1084.59507	0.6389	83.999	0.54291	0	0.00026604	1	122.13	20846000	516	2602	24642
A0A8I3MWP5	no	ALSNLESIPGGYNALR	16	Unmodified	_ALSNLESIPGGYNALR_	0	MULTI-MSMS	2	837.944118	1673.87368	0.91037	69.762	0.54214	0	7.3454E-11	1	167.18	425960000	1282;4408;4804	2604	24656
A0A8P0N3U1	no	ALSPLEEWLR	10	Unmodified	_ALSPLEEWLR_	0	MULTI-MSMS	2	607.332413	1212.65027	-0.83334	88.893	0.57798	0	0.00040867	1	125.31	20872000	5408;6428	2606	24676
A0A8C0NT73	no	ALSPMCSTDAGLTFAAVHCLSGK	23	Unmodified	_ALSPMCSTDAGLTFAAVHCLSGK_	0	MULTI-MSMS	3	798.7132	2393.11777	0.44048	80.344	0.33903	0	4.1548E-05	1	58.284	12645000	3122	2607	24687
A0A8C0T4R0	no	ALSQDQVIAVHIDNGFMR	18	Unmodified	_ALSQDQVIAVHIDNGFMR_	0	MULTI-MSMS	2	1007.51237	2013.01019	0.35712	70.675	0.61116	-1.4211E-14	5.3881E-18	1	182.02	29719000	5812	2609	24698
A0A8I3SBU7	no	ALSQGVESVKK	11	Unmodified	_ALSQGVESVKK_	1	MULTI-MATCH	2	573.32987	1144.64519	0.70269	13.988	0.16982	0	NaN	0	NaN	10849000	2712	2610	24715
A0A8I3RW49	no	ALSQLAEVEEK	11	Unmodified	_ALSQLAEVEEK_	0	MULTI-MSMS	2	608.824618	1215.63468	1.167	39.38	1.4948	0	0.00013731	1	135.55	226220000	4659;3245	2611	24722
A0A8C0P5P0	no	ALSQTVPSSGTNGVSIPADCTGAVTATSPDNPAR	34	Unmodified	_ALSQTVPSSGTNGVSIPADCTGAVTATSPDNPAR_	0	MULTI-MSMS	3	1100.5318	3298.57356	1.1496	60.624	0.44113	0	7.7835E-10	2	64.984	14185000	3407	2613	24739
A0A8I3S6F7	no	ALSSEGKPYVTK	12	Unmodified	_ALSSEGKPYVTK_	1	MULTI-MSMS	2	640.34826	1278.68197	-0.13101	15.303	0.91629	1.7764E-15	0.00046188	2	164.65	66153000	6594;6533	2616	24755
A0A8P0SGA5	no	ALSSGGSITSPPLSPALPK	19	Unmodified	_ALSSGGSITSPPLSPALPK_	0	MULTI-MSMS	2	890.496184	1778.97781	0.0044703	60.371	0.98698	0	0.015811	1	35.734	18845000	6523	2617	24765
A0A8P0SHU4	no	ALSSPQEEEEAGFTGR	16	Unmodified	_ALSSPQEEEEAGFTGR_	0	MULTI-MSMS	2	854.394655	1706.77476	-1.0165	43.282	0.88472	0	0.0059298	1	52.576	16406000	480;478	2618	24774
A0A8P0SHU4	no	ALSSPQEEEEAGFTGR	16	Unmodified	_ALSSPQEEEEAGFTGR_	0	MULTI-MATCH	2	854.394655	1706.77476	0.92627	43.95	0.44044	0	NaN	0	NaN	6333600	480;478	2618	24781
A0A8C0SK10	no	ALSSQLQAVVPEDR	14	Unmodified	_ALSSQLQAVVPEDR_	0	MULTI-MSMS	2	756.904462	1511.79437	0.30562	53.903	0.44136	0	0.00014058	1	101.39	7712200	1431	2619	24790
A0A8I3NZT7	no	ALSSSLDDTEVKK	13	Unmodified	_ALSSSLDDTEVKK_	1	MULTI-MSMS	2	696.864471	1391.71439	2.7319	21.093	0.61103	0	0.0028069	1	82.417	61222000	3038	2620	24804
A0A8C0PS33	no	ALSTQVEELKDELVTQR	17	Unmodified	_ALSTQVEELKDELVTQR_	1	MSMS	3	653.684621	1958.03203	NaN	73.212	1	0	0.0016508	1	65.231		4159	2624	24821
A0A8P0T1V2	no	ALSTTASTAAFDK	13	Unmodified	_ALSTTASTAAFDK_	0	MULTI-MSMS	2	642.327524	1282.6405	-0.76521	33.597	0.3712	0	0.00048003	1	91.937	42077000	2325	2625	24831
A0A8C0RVQ9	no	ALSTVCPSEALQPLIYPLSQVVIGCIK	27	Unmodified	_ALSTVCPSEALQPLIYPLSQVVIGCIK_	0	MULTI-MSMS	3	986.201055	2955.58134	1.9536	107.2	0.17022	0	0.05908	1	10.903	4663900	5201	2626	24839
A0A8C0RVQ9	no	ALSTVCPSEALQPLIYPLSQVVIGCIK	27	Unmodified	_ALSTVCPSEALQPLIYPLSQVVIGCIK_	0	MULTI-MSMS	3	986.201055	2955.58134	-0.06072	107.43	0.61305	0	0.015782	2	23.585	6450300	5201	2626	24840
A0A8P0NZ76	no	ALSVETEK	8	Unmodified	_ALSVETEK_	0	MULTI-MSMS	2	438.737283	875.460012	0.23452	15.446	0.23745	0	0.006315	1	122.13	39438000	6205	2627	24848
A0A8C0MZJ3	no	ALSVLGCGHTSSTK	14	Unmodified	_ALSVLGCGHTSSTK_	0	MULTI-MSMS	2	709.358833	1416.70311	-2.2423	18.055	0.43975	0	1.2832E-05	1	143.79	17304000	1713	2629	24868
A0A8C0MZJ3	no	ALSVLGCGHTSSTK	14	Unmodified	_ALSVLGCGHTSSTK_	0	MULTI-MATCH	2	709.358833	1416.70311	4.2802	19.01	0.33913	3.5527E-15	NaN	0	NaN	1798800	1713	2629	24876
A0A8C0PGJ2	no	ALSVYGLPIR	10	Unmodified	_ALSVYGLPIR_	0	MSMS	2	544.826766	1087.63898	NaN	66.428	1	0	0.0073266	1	75.213		4002	2630	24882
A0A8C0PGJ2	no	ALSVYGLPIR	10	Unmodified	_ALSVYGLPIR_	0	MULTI-MATCH	2	544.826766	1087.63898	6.6277	69.559	0.30417	0	NaN	0	NaN	2256400	4002	2630	24885
A0A8C0S4H5	no	ALTDAGCNLNPLQYIK	16	Unmodified	_ALTDAGCNLNPLQYIK_	0	MULTI-MSMS	2	895.958911	1789.90327	-1.8176	86.665	0.84974	0	5.1897E-09	1	158.47	60921000	2099	2632	24894
A0A8P0TM32	no	ALTECQGAVGLGSK	14	Unmodified	_ALTECQGAVGLGSK_	0	MULTI-MSMS	2	695.853383	1389.69221	2.2225	32.927	0.23746	-7.1054E-15	4.0059E-05	1	134.2	8410700	1913	2636	24913
A0A8C0MIJ6	no	ALTEFQNEFK	10	Unmodified	_ALTEFQNEFK_	0	MULTI-MSMS	2	613.806228	1225.5979	0.030675	54.492	1.2897	0	0.0008137	1	163.99	633130000	1424	2637	24923
A0A8I3N2N7	no	ALTLGALTVPLAR	13	Unmodified	_ALTLGALTVPLAR_	0	MULTI-MSMS	2	648.405912	1294.79727	-0.14135	82.197	0.64487	0	0.00011664	1	115.78	27973000	3076	2639	24937
A0A8C0MX11	no	ALTLIAGSPLK	11	Unmodified	_ALTLIAGSPLK_	0	MULTI-MSMS	2	542.342249	1082.66995	0.13483	57.471	0.94916	0	0.00026478	2	123.35	95682000	1811	2640	24950
A0A8I3NL91	no	ALTLLDYLLK	10	Unmodified	_ALTLLDYLLK_	0	MULTI-MSMS	2	581.857732	1161.70091	-0.86855	99.327	0.20365	0	0.00090727	1	111.95	10375000	485	2641	24966
A0A8I3NL91	no	ALTLLDYLLK	10	Unmodified	_ALTLLDYLLK_	0	MULTI-MSMS	2	581.857732	1161.70091	-0.59018	101.83	0.40832	0	0.0029824	1	88.948	33229000	485	2641	24967
A0A8I3PFQ8	no	ALTLPGSSENEYIMK	15	Unmodified	_ALTLPGSSENEYIMK_	0	MULTI-MSMS	2	826.913638	1651.81272	-0.27658	65.535	1.0877	1.4211E-14	3.8984E-05	5	124.42	242990000	5294;5304	2642	24986
A0A8C0S9B9	no	ALTLQDLDNIWAAQAGK	17	Unmodified	_ALTLQDLDNIWAAQAGK_	0	MULTI-SECPEP	2	914.483608	1826.95266	-0.3282	98.681	0.54592	-1.4211E-14	4.3098E-15	1	176.51	69813000	5367	2643	24998
A0A8C0RKG1	no	ALTNLPHTDFTLCK	14	Unmodified	_ALTNLPHTDFTLCK_	0	MULTI-MSMS	2	815.916515	1629.81848	-1.7027	54.993	0.61027	0	0.00013053	2	117.14	123230000	5008	2644	25010
A0A8I3PKE6	no	ALTNVEER	8	Unmodified	_ALTNVEER_	0	MULTI-MATCH	2	466.245806	930.47706	-3.1336	16.803	0.3383	0	NaN	0	NaN	3647500	1894	2645	25025
A0A8I3P5J8	no	ALTPQCGNGEDLYLIAGAVPSDR	23	Unmodified	_ALTPQCGNGEDLYLIAGAVPSDR_	0	MULTI-MSMS	3	806.397034	2416.16927	-0.19255	82.692	0.44131	0	0.0093252	2	30.585	22636000	3237	2646	25037
A0A8I3P5J8	no	ALTPQCGNGEDLYLIAGAVPSDR	23	Deamidation (NQ)	_ALTPQ(de)CGNGEDLYLIAGAVPSDR_	0	MULTI-MSMS	3	806.72504	2417.15329	0.40979	89.199	0.33886	0	0.0002853	1	52.483	13212000	3237	2646	25042
A0A8I3PK85	no	ALTPQTAETDAIR	13	Unmodified	_ALTPQTAETDAIR_	0	MULTI-MSMS	2	693.864805	1385.71506	1.678	37.121	0.64473	-7.1054E-15	0.00056155	2	89.827	9550800	3198	2648	25056
J9NYK7	no	ALTQPLGLLR	10	Unmodified	_ALTQPLGLLR_	0	MULTI-MSMS	2	541.340041	1080.66553	0.21509	61.799	0.64476	0	0.00071665	1	116.73	78500000	644	2650	25075
A0A8P0T542	no	ALTQTGGPHVK	11	Unmodified	_ALTQTGGPHVK_	0	MULTI-MSMS	2	554.809105	1107.60366	0.13752	13.1	0.95003	0	0.00019703	2	127.68	153320000	6595;2676	2651	25087
E2RQ08	no	ALTSEIASLQSR	12	Unmodified	_ALTSEIASLQSR_	0	MULTI-MSMS	2	638.348791	1274.68303	0.52026	51.485	0.40577	0	0.059623	1	38.402	242940000	164	2652	25101
A0A8C0TFL5	no	ALTSETNGTDSNGSNSSNIQ	20	Unmodified	_ALTSETNGTDSNGSNSSNIQ_	0	MULTI-MATCH	2	998.938144	1995.86173	0.72566	28.955	0.47679	0	NaN	0	NaN	8098500	3462	2653	25110
A0A8I3MFB8	no	ALTSVVNYR	9	Unmodified	_ALTSVVNYR_	0	MULTI-MSMS	2	511.785099	1021.55564	0.58194	36.208	0.40797	0	0.0042873	1	94.662	30818000	1569	2654	25119
A0A8I3RWH7	no	ALTTPTHYK	9	Unmodified	_ALTTPTHYK_	0	MULTI-MSMS	2	516.279649	1030.54475	1.0175	14.634	0.57896	0	0.019671	1	64.734	12141000	5965	2655	25127
A0A8I3PJ87	no	ALTVPELTQQMFDAK	15	Unmodified	_ALTVPELTQQMFDAK_	0	MULTI-MSMS	2	846.43728	1690.86001	-0.11067	89.374	3.4323	0	1.3444E-05	10	135.99	4000000000	1318;3284;862;1645	2657	25147
A0A8I3PJ87	no	ALTVPELTQQMFDAK	15	Unmodified	_ALTVPELTQQMFDAK_	0	MSMS	2	846.43728	1690.86001	NaN	86.276	1	0	0.00065917	1	73.781		1318;3284;862;1645	2657	25148
[truncated: 33,109 more rows]
