# Supplementary material for: Production, Passaging Stability, and Histological Analysis of Madin–Darby Canine Kidney Cells Cultured in a Low-Serum Medium
Source: Vaccines (Basel). 2024 Aug 30;12(9):991. doi: 10.3390/vaccines12090991 (PMC11435615; doi:10.3390/vaccines12090991)
Supplement: Supplementary file 1 [file vaccines-12-00991-s001.zip › Supplementary File S3/proteome/1.QualityControl/sample/3_1_infected_proteins.txt]

#Accession	Gene	Description	Mw(kDa)	Length	Identification type	Peptides	Unique peptides	Sequence coverage [%]	Intensity	iBAQ	LFQ intensity	MS/MS count	Protein group ID
A0A0S1U0J7	GFAP	Glial fibrillary acidic protein transcript variant delta/epsilon OS=Canis lupus familiaris OX=9615 GN=GFAP PE=2 SV=1	49.501	432	By MS/MS	2	1	3.7	0	0	0	0	352
A0A2Z2GZ52	COX3	Cytochrome c oxidase subunit 3 (Fragment) OS=Canis lupus familiaris OX=9615 GN=COX3 PE=3 SV=1	8.9293	77	By MS/MS	1	1	18.2	21823000	21823000	0	1	340
A0A5F4D4Q9	LOC478509	Large ribosomal subunit protein eL34 OS=Canis lupus familiaris OX=9615 GN=LOC478509 PE=3 SV=1	13.293	117	By MS/MS	2	2	14.5	1411200000	235200000	1269300000	3	371
A0A5F4DDK2	SUDS3	SDS3 homolog, SIN3A corepressor complex component OS=Canis lupus familiaris OX=9615 GN=SUDS3 PE=4 SV=1	46.462	407	By MS/MS	1	1	3.7	14549000	727460	0	1	373
A0A5K1UTD0	WDR1	WD repeat domain 1 OS=Canis lupus familiaris OX=9615 GN=WDR1 PE=2 SV=1	66.364	606	By MS/MS	19	19	47.7	2176300000	62179000	2027200000	24	375
A0A6H0DTW1	ND3	NADH-ubiquinone oxidoreductase chain 3 (Fragment) OS=Canis lupus familiaris OX=9615 GN=ND3 PE=3 SV=1	12.807	114	By MS/MS	1	1	13.2	53950000	10790000	0	2	339
A0A6S4Q1S4	DLA88	DLA class I alpha chain OS=Canis lupus familiaris OX=9615 GN=DLA88 PE=3 SV=1	40.373	361	By MS/MS	8	0	32.4	253520000	10563000	191170000	9	379
A0A6S4Q8S4	DLA88	DLA class I alpha chain OS=Canis lupus familiaris OX=9615 GN=DLA88 PE=3 SV=1	40.348	362	By MS/MS	7	0	29	10200000	407980	0	2	380
A0A6S4Q328	DLA88	DLA class I alpha chain OS=Canis lupus familiaris OX=9615 GN=DLA88 PE=3 SV=1	40.369	362	By MS/MS	7	0	28.7	4891300	195650	0	1	378
A0A7G3MIA6	ENOPH1	Enolase-phosphatase E1 OS=Canis lupus familiaris OX=9615 GN=ENOPH1 PE=2 SV=1	28.854	261	By MS/MS	1	1	4.6	33554000	3050400	0	3	381
A0A8C0LQD0	--	Ribonuclease P protein subunit p29 OS=Canis lupus familiaris OX=9615 PE=3 SV=1	25.495	220	By MS/MS	2	1	12.7	4813800	481380	0	1	385
A0A8C0LQH6	DHX58	RNA helicase OS=Canis lupus familiaris OX=9615 GN=DHX58 PE=3 SV=1	71.62	634	By MS/MS	1	1	2.1	2975600	74390	0	1	387
A0A8C0LSU9	LGMN	Legumain OS=Canis lupus familiaris OX=9615 GN=LGMN PE=3 SV=1	41.068	364	By MS/MS	3	3	16.2	145570000	7278300	159240000	6	420
A0A8C0LSW6	ARL15	ADP ribosylation factor like GTPase 15 OS=Canis lupus familiaris OX=9615 GN=ARL15 PE=4 SV=1	19.991	181	By MS/MS	2	2	16.6	48347000	4395200	46957000	2	422
A0A8C0LSZ1	CARNMT1	Carnosine N-methyltransferase OS=Canis lupus familiaris OX=9615 GN=CARNMT1 PE=3 SV=1	47.235	411	By MS/MS	4	4	8.5	30000000	1500000	26996000	3	424
A0A8C0LTL7	--	Rhophilin Rho GTPase binding protein 2 OS=Canis lupus familiaris OX=9615 PE=3 SV=1	74.62	667	By matching	1	1	1.9	22685000	527560	0	0	299
A0A8C0LTV9	--	Glycerophosphodiester phosphodiesterase domain containing 3 OS=Canis lupus familiaris OX=9615 PE=3 SV=1	36.554	318	By MS/MS	3	3	10.4	64175000	2917100	79786000	3	443
A0A8C0LTW8	C3H15orf40	Chromosome 3 C15orf40 homolog OS=Canis lupus familiaris OX=9615 GN=C3H15orf40 PE=3 SV=1	16.043	152	By MS/MS	1	1	8.6	39781000	5683000	0	2	444
A0A8C0LUS7	PSMC1	Proteasome 26S subunit, ATPase 1 OS=Canis lupus familiaris OX=9615 GN=PSMC1 PE=3 SV=1	49.184	440	By MS/MS	12	12	35.9	1897800000	70288000	1968200000	30	465
A0A8C0LUY5	--	Annexin OS=Canis lupus familiaris OX=9615 PE=3 SV=1	43.98	395	By MS/MS	10	0	40.5	0	0	0	0	470
A0A8C0LV47	FBXW11	F-box and WD repeat domain containing 11 OS=Canis lupus familiaris OX=9615 GN=FBXW11 PE=4 SV=1	58.422	508	By MS/MS	3	3	6.3	28869000	849080	26311000	1	477
A0A8C0LV92	RPL11	Elongin-A OS=Canis lupus familiaris OX=9615 GN=RPL11 PE=4 SV=1	105.31	931	By MS/MS	6	0	9	123100000	2462100	0	1	480
A0A8C0LVP7	KIN	Kin17 DNA and RNA binding protein OS=Canis lupus familiaris OX=9615 GN=KIN PE=3 SV=1	45.19	392	By MS/MS	1	1	3.1	25629000	883770	0	1	492
A0A8C0LVQ6	--	Protein phosphatase 1 regulatory subunit 13B OS=Canis lupus familiaris OX=9615 PE=4 SV=1	107.65	993	By MS/MS	2	2	3.1	38049000	717910	48427000	2	493
A0A8C0LW07	GOT2	Aspartate aminotransferase OS=Canis lupus familiaris OX=9615 GN=GOT2 PE=3 SV=1	47.44	430	By MS/MS	14	14	48.1	2586100000	83422000	2602300000	21	497
A0A8C0LWA6	STAT5B	Signal transducer and activator of transcription OS=Canis lupus familiaris OX=9615 GN=STAT5B PE=3 SV=1	87.019	760	By MS/MS	4	4	6.2	33425000	759650	35302000	2	504
A0A8C0LWB7	MRPL27	Mitochondrial ribosomal protein L27 OS=Canis lupus familiaris OX=9615 GN=MRPL27 PE=3 SV=1	10.412	93	By MS/MS	1	1	17.2	2269100	324160	0	1	505
A0A8C0LWB9	CNOT3	CCR4-NOT transcription complex subunit 3 OS=Canis lupus familiaris OX=9615 GN=CNOT3 PE=3 SV=1	81.696	753	By MS/MS	3	3	9	37476000	1703500	59980000	3	506
A0A8C0LWU2	COTL1	Coactosin like F-actin binding protein 1 OS=Canis lupus familiaris OX=9615 GN=COTL1 PE=4 SV=1	15.967	142	By MS/MS	3	3	38.7	234130000	23413000	93986000	4	529
A0A8C0LX14	BNIP1	BCL2 interacting protein 1 OS=Canis lupus familiaris OX=9615 GN=BNIP1 PE=4 SV=1	26.121	228	By MS/MS	4	4	21.5	67003000	4187700	63166000	3	539
A0A8C0LX52	MOCS2	Molybdopterin synthase sulfur carrier subunit OS=Canis lupus familiaris OX=9615 GN=MOCS2 PE=3 SV=1	9.1223	83	By MS/MS	1	1	13.3	26553000	3793300	0	1	541
A0A8C0LX68	--	Rab GDP dissociation inhibitor OS=Canis lupus familiaris OX=9615 PE=3 SV=1	49.465	435	By MS/MS	15	14	42.1	2321600000	77388000	2569500000	34	543
A0A8C0LX80	ATP2C2	Calcium-transporting ATPase OS=Canis lupus familiaris OX=9615 GN=ATP2C2 PE=3 SV=1	102.33	941	By MS/MS	1	1	0.9	5219900	104400	0	1	489
A0A8C0LXA4	--	receptor protein-tyrosine kinase OS=Canis lupus familiaris OX=9615 PE=4 SV=1	121.85	1098	By MS/MS	6	4	7.4	79426000	1260700	72244000	5	547
A0A8C0LXV5	POLD1	DNA polymerase OS=Canis lupus familiaris OX=9615 GN=POLD1 PE=3 SV=1	119.41	1070	By MS/MS	4	4	6.4	121420000	1663400	137490000	2	569
A0A8C0LY33	--	RNA polymerase II-associated factor 1 homolog OS=Canis lupus familiaris OX=9615 PE=3 SV=1	65.747	577	By MS/MS	6	6	13.7	73797000	1942000	87468000	8	575
A0A8C0LYB2	ZMIZ1	Zinc finger MIZ-type containing 1 OS=Canis lupus familiaris OX=9615 GN=ZMIZ1 PE=4 SV=1	106.65	980	By MS/MS	1	1	2.7	11277000	296760	10839000	1	578
A0A8C0LYF7	--	TNF alpha induced protein 2 OS=Canis lupus familiaris OX=9615 PE=3 SV=1	77.378	697	By MS/MS	9	9	16.6	256540000	6108100	295980000	10	590
A0A8C0LYM6	ARPC5	Actin-related protein 2/3 complex subunit 5 OS=Canis lupus familiaris OX=9615 GN=ARPC5 PE=3 SV=1	16.288	151	By MS/MS	4	4	43.7	694230000	57852000	688440000	11	593
A0A8C0LYN2	BLVRB	Biliverdin reductase B OS=Canis lupus familiaris OX=9615 GN=BLVRB PE=4 SV=1	22.079	206	By MS/MS	9	9	73.8	447600000	34431000	365440000	12	594
A0A8C0LYR3	VAMP4	Vesicle associated membrane protein 4 OS=Canis lupus familiaris OX=9615 GN=VAMP4 PE=3 SV=1	31.747	283	By matching	1	1	2.1	30462000	2343300	0	0	599
A0A8C0LYS1	DHX8	RNA helicase OS=Canis lupus familiaris OX=9615 GN=DHX8 PE=4 SV=1	138.57	1216	By MS/MS	5	5	5.5	30034000	441680	23417000	4	600
A0A8C0LYW2	SRP68	Signal recognition particle subunit SRP68 OS=Canis lupus familiaris OX=9615 GN=SRP68 PE=3 SV=1	65.325	578	By MS/MS	10	10	20.4	378610000	9234500	494290000	7	234
A0A8C0LYW5	--	WAPL cohesin release factor OS=Canis lupus familiaris OX=9615 PE=3 SV=1	124.51	1120	By MS/MS	6	6	7.6	50928000	697650	67430000	6	606
A0A8C0LYY5	SRSF10	Serine and arginine rich splicing factor 10 OS=Canis lupus familiaris OX=9615 GN=SRSF10 PE=4 SV=1	22.192	183	By MS/MS	3	3	18	313420000	26118000	248640000	5	609
A0A8C0LZ25	--	Tr-type G domain-containing protein OS=Canis lupus familiaris OX=9615 PE=3 SV=1	38.656	361	By MS/MS	6	1	27.1	0	0	0	0	614
A0A8C0LZ65	--	CAP1 OS=Canis lupus familiaris OX=9615 PE=4 SV=1	21.111	191	By matching	1	0	3.1	0	0	0	0	617
A0A8C0LZG6	EXOC7	Exocyst complex component 7 OS=Canis lupus familiaris OX=9615 GN=EXOC7 PE=3 SV=1	74.997	653	By MS/MS	10	10	17.3	231830000	6265600	261270000	7	627
A0A8C0LZH0	REXO4	RNA exonuclease 4 OS=Canis lupus familiaris OX=9615 GN=REXO4 PE=3 SV=1	47.084	428	By MS/MS	5	5	16.6	39269000	1402500	34212000	6	629
A0A8C0LZN7	RAMAC	RNA guanine-7 methyltransferase activating subunit OS=Canis lupus familiaris OX=9615 GN=RAMAC PE=3 SV=1	14.323	118	By MS/MS	1	1	14.4	58979000	5897900	0	1	635
A0A8C0LZX1	PHB1	Prohibitin OS=Canis lupus familiaris OX=9615 GN=PHB1 PE=3 SV=1	29.863	273	By MS/MS	8	8	46.5	1961900000	98097000	2149000000	11	639
A0A8C0M0J6	LMBRD2	LMBR1 domain containing 2 OS=Canis lupus familiaris OX=9615 GN=LMBRD2 PE=4 SV=1	80.988	695	By MS/MS	1	1	2.2	25066000	964080	0	1	666
A0A8C0M0M0	--	WD repeat domain 37 OS=Canis lupus familiaris OX=9615 PE=4 SV=1	97.86	900	By MS/MS	2	2	2.3	40714000	1044000	0	3	669
A0A8C0M0R6	COG1	Conserved oligomeric Golgi complex subunit 1 OS=Canis lupus familiaris OX=9615 GN=COG1 PE=3 SV=1	108.7	976	By matching	8	1	8	14204000	244900	0	0	675
A0A8C0M0Z5	KIF22	Kinesin-like protein OS=Canis lupus familiaris OX=9615 GN=KIF22 PE=3 SV=1	73.216	664	By MS/MS	3	3	7.4	34390000	838790	38515000	1	683
A0A8C0M1A6	GINS3	DNA replication complex GINS protein PSF3 OS=Canis lupus familiaris OX=9615 GN=GINS3 PE=3 SV=1	24.36	216	By MS/MS	6	6	42.6	76017000	4751100	62996000	7	699
A0A8C0M1C9	--	Sortilin-related receptor OS=Canis lupus familiaris OX=9615 PE=3 SV=1	233.61	2081	By MS/MS	1	1	0.5	0	0	0	0	471
A0A8C0M1E4	--	Inositol-tetrakisphosphate 1-kinase OS=Canis lupus familiaris OX=9615 PE=3 SV=1	52.421	486	By MS/MS	5	0	18.7	115580000	5025300	240980000	3	704
A0A8C0M1Q5	--	RPTOR independent companion of MTOR complex 2 OS=Canis lupus familiaris OX=9615 PE=3 SV=1	182.51	1624	By MS/MS	5	5	4.1	56575000	608340	59529000	5	708
A0A8C0M2N8	PIK3R1	Phosphatidylinositol 3-kinase regulatory subunit alpha OS=Canis lupus familiaris OX=9615 GN=PIK3R1 PE=3 SV=1	80.974	700	By MS/MS	2	2	3.3	17143000	389610	12960000	2	742
A0A8C0M2R3	UBA2	SUMO-activating enzyme subunit 2 OS=Canis lupus familiaris OX=9615 GN=UBA2 PE=3 SV=1	71.239	640	By MS/MS	14	3	29.2	820470000	22175000	795130000	14	750
A0A8C0M2V0	SNRPA1	Small nuclear ribonucleoprotein polypeptide A OS=Canis lupus familiaris OX=9615 GN=SNRPA1 PE=3 SV=1	28.415	255	By MS/MS	10	10	47.5	652010000	46572000	610570000	17	755
A0A8C0M3J0	THOC3	THO complex 3 OS=Canis lupus familiaris OX=9615 GN=THOC3 PE=4 SV=1	38.783	351	By MS/MS	3	3	15.1	59708000	2985400	97992000	5	779
A0A8C0M3P6	SFXN1	Sidoreflexin OS=Canis lupus familiaris OX=9615 GN=SFXN1 PE=3 SV=1	35.714	322	By MS/MS	8	7	44.1	547680000	30427000	464130000	11	786
A0A8C0M3Q5	--	Septin 9 OS=Canis lupus familiaris OX=9615 PE=3 SV=1	131.12	1216	By MS/MS	19	19	19.2	932470000	11803000	1016200000	24	591
A0A8C0M3S5	AKR1E2	Aldo-keto reductase family 1 member E2 OS=Canis lupus familiaris OX=9615 GN=AKR1E2 PE=3 SV=1	33.999	301	By MS/MS	4	4	15.3	89998000	4285600	83511000	4	794
A0A8C0M3X8	TAF9	TATA-box binding protein associated factor 9 OS=Canis lupus familiaris OX=9615 GN=TAF9 PE=3 SV=1	33.513	307	By MS/MS	2	1	8.5	27216000	1237100	29836000	2	801
A0A8C0M4J7	CORO7	Coronin OS=Canis lupus familiaris OX=9615 GN=CORO7 PE=3 SV=1	114.07	1048	By MS/MS	6	6	7.3	142830000	2746800	141480000	6	827
A0A8C0M4K6	CBX1	Chromobox 1 OS=Canis lupus familiaris OX=9615 GN=CBX1 PE=4 SV=1	19.151	166	By MS/MS	2	1	19.9	0	0	0	1	829
A0A8C0M4V5	RPRD1B	Regulation of nuclear pre-mRNA domain-containing protein OS=Canis lupus familiaris OX=9615 GN=RPRD1B PE=3 SV=1	36.899	326	By MS/MS	5	5	23.9	167420000	10463000	111460000	7	837
A0A8C0M4W9	--	Sodium/potassium-transporting ATPase subunit beta OS=Canis lupus familiaris OX=9615 PE=3 SV=1	31.597	280	By MS/MS	5	5	26.8	891140000	63653000	1062000000	11	840
A0A8C0M5A3	ADGRG1	Adhesion G-protein coupled receptor G1 OS=Canis lupus familiaris OX=9615 GN=ADGRG1 PE=4 SV=1	71.617	644	By matching	1	1	1.6	2837400	97840	0	0	647
A0A8C0M5I1	TUBB6	Tubulin beta 6 class V OS=Canis lupus familiaris OX=9615 GN=TUBB6 PE=3 SV=1	38.05	348	By matching	7	1	35.1	10965000	548270	0	0	871
A0A8C0M5J7	TBC1D2	TBC1 domain family member 2 OS=Canis lupus familiaris OX=9615 GN=TBC1D2 PE=4 SV=1	104.63	924	By MS/MS	12	12	20.7	131050000	2340100	121030000	11	875
A0A8C0M5N2	--	G3BP stress granule assembly factor 1 OS=Canis lupus familiaris OX=9615 PE=4 SV=1	57.562	508	By MS/MS	11	10	36.6	1450300000	51796000	1172000000	19	879
A0A8C0M5U2	RBPJ	Recombination signal binding protein for immunoglobulin kappa J region OS=Canis lupus familiaris OX=9615 GN=RBPJ PE=3 SV=1	43.463	382	By matching	1	1	2.9	4121100	196240	0	0	882
A0A8C0M5Y6	PFDN1	Prefoldin subunit 1 OS=Canis lupus familiaris OX=9615 GN=PFDN1 PE=4 SV=1	3.8502	35	By MS/MS	1	1	28.6	147360000	49120000	0	1	664
A0A8C0M6B8	CAPN2	Calpain-2 catalytic subunit OS=Canis lupus familiaris OX=9615 GN=CAPN2 PE=3 SV=1	79.446	696	By MS/MS	14	14	32.6	2103600000	55358000	2229500000	27	904
A0A8C0M6F0	--	Drebrin 1 OS=Canis lupus familiaris OX=9615 PE=4 SV=1	118.37	1080	By MS/MS	12	7	17.7	412980000	7792000	314470000	13	909
A0A8C0M6I5	ELP2	Elongator complex protein 2 OS=Canis lupus familiaris OX=9615 GN=ELP2 PE=3 SV=1	85.05	756	By MS/MS	4	4	10.1	68843000	1765200	64057000	4	677
A0A8C0M6L6	TTLL12	Tubulin tyrosine ligase like 12 OS=Canis lupus familiaris OX=9615 GN=TTLL12 PE=4 SV=1	73.896	642	By MS/MS	13	13	36.4	1089700000	29451000	886730000	8	917
A0A8C0M6M5	NFRKB	Nuclear factor related to kappaB binding protein OS=Canis lupus familiaris OX=9615 GN=NFRKB PE=4 SV=1	133.02	1240	By MS/MS	4	4	5.2	6642400	100640	0	3	838
A0A8C0M6R4	--	ST3 beta-galactoside alpha-2,3-sialyltransferase 4 OS=Canis lupus familiaris OX=9615 PE=3 SV=1	37.465	328	By MS/MS	2	2	8.8	50930000	2315000	53867000	2	921
A0A8C0M6T9	--	Integrin subunit beta 1 binding protein 1 OS=Canis lupus familiaris OX=9615 PE=4 SV=1	16.087	149	By MS/MS	4	4	38.9	23128000	2569700	10989000	3	922
A0A8C0M6U0	--	Ribosomal protein L23/L25 N-terminal domain-containing protein OS=Canis lupus familiaris OX=9615 PE=3 SV=1	18.21	159	By MS/MS	4	0	26.4	89207000	9911800	99729000	1	924
A0A8C0M7P7	MAPK1IP1L	Mitogen-activated protein kinase 1 interacting protein 1 like OS=Canis lupus familiaris OX=9615 GN=MAPK1IP1L PE=3 SV=1	23.935	242	By MS/MS	1	1	7	130960000	65481000	0	2	969
A0A8C0M7R9	--	Isoaspartyl peptidase/L-asparaginase OS=Canis lupus familiaris OX=9615 PE=3 SV=1	32.971	316	By MS/MS	3	3	18.7	177040000	11065000	131120000	3	972
A0A8C0M7W2	TMED9	Transmembrane p24 trafficking protein 9 OS=Canis lupus familiaris OX=9615 GN=TMED9 PE=3 SV=1	27.053	235	By MS/MS	5	4	29.4	274820000	16166000	389910000	5	976
A0A8C0M8C9	ETFDH	Electron transfer flavoprotein-ubiquinone oxidoreductase OS=Canis lupus familiaris OX=9615 GN=ETFDH PE=4 SV=1	62.995	570	By MS/MS	7	7	18.8	259220000	7855100	267440000	8	1002
A0A8C0M8E8	--	Serine protease 33 OS=Canis lupus familiaris OX=9615 PE=4 SV=1	19.17	175	By MS/MS	2	1	23.4	125160000	7822600	0	5	1006
A0A8C0M8I3	--	5-nucleotidase domain containing 1 OS=Canis lupus familiaris OX=9615 PE=3 SV=1	51.178	451	By MS/MS	3	3	11.3	91930000	3170000	98068000	3	1012
A0A8C0M8W1	--	Heparan sulfate proteoglycan 2 OS=Canis lupus familiaris OX=9615 PE=4 SV=1	450.52	4221	By MS/MS	4	4	1.3	36849000	216760	45076000	1	697
A0A8C0M8Z4	MTA1	Metastasis associated 1 OS=Canis lupus familiaris OX=9615 GN=MTA1 PE=4 SV=1	81.066	719	By MS/MS	8	7	17.7	116940000	2206300	89068000	6	1025
A0A8C0M9E2	AEBP1	AE binding protein 1 OS=Canis lupus familiaris OX=9615 GN=AEBP1 PE=4 SV=1	46.745	417	By MS/MS	10	1	32.6	1166100000	46646000	1236800000	18	1042
A0A8C0M9I8	RBM27	RNA binding motif protein 27 OS=Canis lupus familiaris OX=9615 GN=RBM27 PE=4 SV=1	108.8	973	By MS/MS	5	5	9.5	211270000	4495000	175060000	5	802
A0A8C0M9N1	--	Tetratricopeptide repeat and ankyrin repeat containing 1 OS=Canis lupus familiaris OX=9615 PE=4 SV=1	359.73	3144	By MS/MS	3	3	0.8	84268000	417170	65734000	2	1052
A0A8C0M9N5	TRAPPC4	Trafficking protein particle complex subunit OS=Canis lupus familiaris OX=9615 GN=TRAPPC4 PE=3 SV=1	24.264	219	By MS/MS	3	3	19.6	15740000	983730	33564000	2	1053
A0A8C0M9Q2	SPCS1	Signal peptidase complex subunit 1 OS=Canis lupus familiaris OX=9615 GN=SPCS1 PE=3 SV=1	11.761	102	By MS/MS	2	2	31.4	23105000	11553000	41459000	1	232
A0A8C0M9Y5	MTMR10	Myotubularin related protein 10 OS=Canis lupus familiaris OX=9615 GN=MTMR10 PE=3 SV=1	80.682	710	By MS/MS	3	3	4.6	19671000	418530	18924000	3	1066
A0A8C0M021	FOXRED1	FAD dependent oxidoreductase domain containing 1 OS=Canis lupus familiaris OX=9615 GN=FOXRED1 PE=4 SV=1	52.231	472	By matching	2	2	4.4	6557800	312280	18484000	0	645
A0A8C0M022	PRCC	Proline rich mitotic checkpoint control factor OS=Canis lupus familiaris OX=9615 GN=PRCC PE=4 SV=1	49.744	475	By MS/MS	1	1	1.9	8287500	637500	0	1	530
A0A8C0M123	--	Target of myb1 like 2 membrane trafficking protein OS=Canis lupus familiaris OX=9615 PE=4 SV=1	74.379	686	By MS/MS	3	3	7.7	9622200	343650	20978000	3	487
A0A8C0M248	MYH14	Myosin heavy chain 14 OS=Canis lupus familiaris OX=9615 GN=MYH14 PE=3 SV=1	228.7	2002	By MS/MS	41	36	29.5	1489800000	11919000	2674500000	44	728
A0A8C0M295	WDR70	WD repeat domain 70 OS=Canis lupus familiaris OX=9615 GN=WDR70 PE=4 SV=1	72.978	653	By MS/MS	4	4	8	37929000	1025100	42368000	2	735
A0A8C0M311	RABGAP1L	RAB GTPase activating protein 1 like OS=Canis lupus familiaris OX=9615 GN=RABGAP1L PE=4 SV=1	120.89	1063	By MS/MS	4	4	3.7	14232000	209290	19066000	3	557
A0A8C0M421	--	Acyl-coenzyme A oxidase OS=Canis lupus familiaris OX=9615 PE=3 SV=1	75.657	670	By MS/MS	4	4	8.8	46428000	1221800	35344000	3	805
A0A8C0M446	GPSM1	G protein signaling modulator 1 OS=Canis lupus familiaris OX=9615 GN=GPSM1 PE=3 SV=1	74.147	671	By MS/MS	5	5	12.2	66891000	1631500	83521000	6	811
A0A8C0M482	CRIP2	Cysteine rich protein 2 OS=Canis lupus familiaris OX=9615 GN=CRIP2 PE=4 SV=1	22.565	208	By MS/MS	3	3	36.5	1391900000	107070000	1466100000	12	814
A0A8C0M536	--	Heat shock protein 90 alpha family class A member 1 OS=Canis lupus familiaris OX=9615 PE=3 SV=1	84.632	732	By MS/MS	31	18	43.7	10344000000	272210000	10011000000	81	849
A0A8C0M603	TCOF1	LisH domain-containing protein OS=Canis lupus familiaris OX=9615 GN=TCOF1 PE=4 SV=1	149.56	1461	By MS/MS	8	8	8.4	127870000	1559400	85553000	7	890
A0A8C0M715	--	FCH and double SH3 domains 1 OS=Canis lupus familiaris OX=9615 PE=4 SV=1	64.21	578	By MS/MS	2	2	4.2	0	0	0	2	936
A0A8C0M723	--	Leucine rich repeat containing 47 OS=Canis lupus familiaris OX=9615 PE=4 SV=1	59.244	546	By MS/MS	14	14	38.1	380360000	10868000	346370000	17	889
A0A8C0M746	SRSF2	Serine and arginine rich splicing factor 2 OS=Canis lupus familiaris OX=9615 GN=SRSF2 PE=4 SV=1	25.476	221	By MS/MS	2	2	14.9	1701700000	154700000	1589000000	16	941
A0A8C0M795	--	Tubulin alpha chain OS=Canis lupus familiaris OX=9615 PE=3 SV=1	44.97	405	By MS/MS	4	2	15.3	12031000	668380	0	1	949
A0A8C0M889	--	ARFGEF family member 3 OS=Canis lupus familiaris OX=9615 PE=4 SV=1	186.14	1698	By MS/MS	5	5	4.1	9807200	107770	29577000	5	686
A0A8C0M958	ENAH	ENAH actin regulator OS=Canis lupus familiaris OX=9615 GN=ENAH PE=3 SV=1	69.998	628	By MS/MS	9	0	19.9	89294000	3079100	163100000	7	1031
A0A8C0M963	CEBPZOS	CEBPZ opposite strand OS=Canis lupus familiaris OX=9615 GN=CEBPZOS PE=4 SV=1	9.537	80	By MS/MS	1	1	13.8	7446000	1241000	0	1	1032
A0A8C0MA58	--	Actin related protein 5 OS=Canis lupus familiaris OX=9615 PE=3 SV=1	68.194	607	By MS/MS	2	2	7.4	57400000	1979300	44871000	1	1073
A0A8C0MA89	PAIP2	Poly(A) binding protein interacting protein 2 OS=Canis lupus familiaris OX=9615 GN=PAIP2 PE=3 SV=1	14.727	124	By MS/MS	1	1	15.3	22448000	4489600	0	2	1083
A0A8C0MAH3	VHL	von Hippel-Lindau disease tumor suppressor OS=Canis lupus familiaris OX=9615 GN=VHL PE=3 SV=1	24.497	219	By MS/MS	2	2	12.8	42948000	6135400	24198000	1	1094
A0A8C0MAM9	API5	Apoptosis inhibitor 5 OS=Canis lupus familiaris OX=9615 GN=API5 PE=3 SV=1	56.809	504	By MS/MS	9	9	26.6	530340000	15598000	620520000	13	1100
A0A8C0MAP0	DNMT3A	DNA (cytosine-5-)-methyltransferase OS=Canis lupus familiaris OX=9615 GN=DNMT3A PE=3 SV=1	102.05	912	By MS/MS	2	2	2	7517400	125290	0	2	1101
A0A8C0MAT1	ANKS3	Ankyrin repeat and sterile alpha motif domain containing 3 OS=Canis lupus familiaris OX=9615 GN=ANKS3 PE=4 SV=1	60.79	553	By MS/MS	2	2	4.5	3683000	111610	0	2	1102
A0A8C0MAX5	--	Histone deacetylase OS=Canis lupus familiaris OX=9615 PE=3 SV=1	53.016	467	By MS/MS	9	6	30	492840000	20535000	395110000	11	1105
A0A8C0MAY0	--	Chromosome 16 open reading frame 58 OS=Canis lupus familiaris OX=9615 PE=3 SV=1	53.044	485	By MS/MS	2	2	4.3	10741000	466980	0	1	1106
A0A8C0MAY9	--	Anaphase-promoting complex subunit 2 OS=Canis lupus familiaris OX=9615 PE=3 SV=1	184.09	1676	By MS/MS	2	1	1.7	43965000	439650	0	2	1108
A0A8C0MB66	SNRPD2	Small nuclear ribonucleoprotein Sm D2 OS=Canis lupus familiaris OX=9615 GN=SNRPD2 PE=3 SV=1	13.527	118	By MS/MS	5	5	39.8	135680000	16960000	299640000	9	1118
A0A8C0MBH2	--	Ubiquinone biosynthesis protein OS=Canis lupus familiaris OX=9615 PE=3 SV=1	33.744	299	By MS/MS	2	2	10.7	19525000	1301700	26268000	2	1131
A0A8C0MBM6	TSPYL4	TSPY like 4 OS=Canis lupus familiaris OX=9615 GN=TSPYL4 PE=3 SV=1	42.596	398	By MS/MS	1	1	5.5	4126300	179410	0	1	1136
A0A8C0MBP8	CELF1	CUGBP Elav-like family member 1 OS=Canis lupus familiaris OX=9615 GN=CELF1 PE=3 SV=1	66.688	622	By MS/MS	7	7	13.5	198750000	8281300	210620000	6	1137
A0A8C0MBQ8	VANGL1	Vang-like protein OS=Canis lupus familiaris OX=9615 GN=VANGL1 PE=3 SV=1	59.843	524	By MS/MS	3	3	8	24515000	845360	24136000	2	1140
A0A8C0MBX3	CYP1B1	Cytochrome P450 family 1 subfamily B member 1 OS=Canis lupus familiaris OX=9615 GN=CYP1B1 PE=3 SV=1	60.411	543	By MS/MS	3	3	6.8	22365000	677720	19619000	2	1146
A0A8C0MBY5	RMI1	RecQ-mediated genome instability protein 1 OS=Canis lupus familiaris OX=9615 GN=RMI1 PE=3 SV=1	72.705	650	By MS/MS	1	1	1.8	0	0	0	1	1152
A0A8C0MC04	ABR	Active breakpoint cluster region-related protein OS=Canis lupus familiaris OX=9615 GN=ABR PE=4 SV=1	134.1	1196	By MS/MS	7	6	6.9	142750000	2162900	220470000	5	1155
A0A8C0MC53	SIK3	non-specific serine/threonine protein kinase OS=Canis lupus familiaris OX=9615 GN=SIK3 PE=4 SV=1	147.06	1340	By matching	1	0	0.5	0	0	0	0	1150
A0A8C0MC76	LOC475405	KRR1 small subunit processome component OS=Canis lupus familiaris OX=9615 GN=LOC475405 PE=3 SV=1	43.562	380	By MS/MS	5	5	22.9	105090000	4569100	90281000	5	1017
A0A8C0MC85	--	Inverted formin, FH2 and WH2 domain containing OS=Canis lupus familiaris OX=9615 PE=4 SV=1	138.26	1281	By MS/MS	23	3	29.5	1329700000	21798000	1449800000	39	1163
A0A8C0MC89	--	PCF11 cleavage and polyadenylation factor subunit OS=Canis lupus familiaris OX=9615 PE=4 SV=1	166.33	1491	By MS/MS	3	3	3.2	24636000	270720	19035000	2	898
A0A8C0MCB4	POGLUT2	Protein O-glucosyltransferase 2 OS=Canis lupus familiaris OX=9615 GN=POGLUT2 PE=3 SV=1	53.759	466	By MS/MS	5	5	12.2	80816000	2693900	72114000	6	951
A0A8C0MCM2	--	Microtubule crosslinking factor 1 OS=Canis lupus familiaris OX=9615 PE=3 SV=1	179.12	1603	By MS/MS	9	1	7.7	10172000	103800	0	1	1170
A0A8C0MCS9	--	Tonsoku-like protein OS=Canis lupus familiaris OX=9615 PE=3 SV=1	140.54	1291	By matching	1	1	0.9	4447600	60926	0	0	1180
A0A8C0MCU9	--	YKT6 v-SNARE homolog OS=Canis lupus familiaris OX=9615 PE=3 SV=1	22.39	198	By MS/MS	1	1	6.6	40815000	2915300	0	2	1182
A0A8C0MCW5	--	WD repeat domain 3 OS=Canis lupus familiaris OX=9615 PE=4 SV=1	103.11	912	By MS/MS	6	6	10.1	140190000	2503400	111710000	7	1187
A0A8C0MD48	ATP1A1	Sodium/potassium-transporting ATPase subunit alpha OS=Canis lupus familiaris OX=9615 GN=ATP1A1 PE=3 SV=1	112.92	1022	By MS/MS	30	16	35.2	4231800000	81381000	4134300000	44	1039
A0A8C0MD96	NOP56	NOP56 ribonucleoprotein OS=Canis lupus familiaris OX=9615 GN=NOP56 PE=3 SV=1	66.443	597	By MS/MS	17	17	38.9	603470000	16763000	711890000	22	1203
A0A8C0MDB7	--	Tankyrase 1 binding protein 1 OS=Canis lupus familiaris OX=9615 PE=4 SV=1	180.09	1725	By MS/MS	28	28	25.4	748100000	7792700	1003000000	35	1206
A0A8C0MDH8	--	Oxysterol-binding protein OS=Canis lupus familiaris OX=9615 PE=3 SV=1	100.93	887	By MS/MS	12	12	20.5	495540000	9716400	376520000	15	1213
A0A8C0MDZ9	ARHGAP32	Rho GTPase activating protein 32 OS=Canis lupus familiaris OX=9615 GN=ARHGAP32 PE=3 SV=1	214.79	1956	By MS/MS	2	2	1.4	34209000	322730	0	3	753
A0A8C0ME07	GLYR1	Cytokine-like nuclear factor N-PAC OS=Canis lupus familiaris OX=9615 GN=GLYR1 PE=3 SV=1	51.495	472	By MS/MS	2	2	8.7	71678000	2756900	63010000	1	1235
A0A8C0ME77	TOX4	TOX high mobility group box family member 4 OS=Canis lupus familiaris OX=9615 GN=TOX4 PE=4 SV=1	66.094	619	By MS/MS	6	5	11.5	133630000	7033300	101560000	5	1244
A0A8C0MED8	UGDH	UDP-glucose 6-dehydrogenase OS=Canis lupus familiaris OX=9615 GN=UGDH PE=3 SV=1	55.074	494	By MS/MS	16	16	50.8	2721700000	80050000	2585800000	28	1250
A0A8C0MEG0	--	Pleckstrin homology like domain family B member 1 OS=Canis lupus familiaris OX=9615 PE=4 SV=1	150.22	1365	By MS/MS	1	1	1	24593000	279470	0	1	1069
A0A8C0MEH4	--	60S ribosomal protein L23 OS=Canis lupus familiaris OX=9615 PE=3 SV=1	13.552	127	By MS/MS	1	1	15.7	532520000	66565000	521090000	3	1253
A0A8C0MEI2	NEK6	NIMA related kinase 6 OS=Canis lupus familiaris OX=9615 GN=NEK6 PE=3 SV=1	32.886	285	By matching	2	0	8.8	0	0	0	0	1077
A0A8C0MEL1	--	Sorting nexin 8 OS=Canis lupus familiaris OX=9615 PE=3 SV=1	52.472	463	By MS/MS	3	3	8.4	26020000	929290	31847000	4	1251
A0A8C0MEP1	AKT1	AKT serine/threonine kinase 1 OS=Canis lupus familiaris OX=9615 GN=AKT1 PE=4 SV=1	62.944	553	By MS/MS	4	4	7.8	51996000	1333200	59565000	6	1110
A0A8C0MEQ8	--	YTH domain containing 2 OS=Canis lupus familiaris OX=9615 PE=4 SV=1	153.82	1367	By MS/MS	4	4	4.7	1542800000	17733000	300490000	6	1123
A0A8C0MES4	--	Peptidyl-prolyl cis-trans isomerase OS=Canis lupus familiaris OX=9615 PE=3 SV=1	17.869	164	By MS/MS	10	5	70.7	22091000000	1577900000	18841000000	21	1263
A0A8C0MEV7	FCHO2	F-BAR domain only protein 2 OS=Canis lupus familiaris OX=9615 GN=FCHO2 PE=3 SV=1	95.465	880	By MS/MS	3	3	6.2	44555000	891110	32304000	1	1267
A0A8C0MEV9	--	N-alpha-acetyltransferase 35, NatC auxiliary subunit OS=Canis lupus familiaris OX=9615 PE=3 SV=1	82.326	724	By MS/MS	7	7	11	99431000	2425100	114230000	6	1268
A0A8C0MEY3	LOC607049	SLC35A4 upstream open reading frame protein OS=Canis lupus familiaris OX=9615 GN=LOC607049 PE=4 SV=1	11.193	103	By MS/MS	2	2	17.5	72381000	18095000	65446000	3	1271
A0A8C0MF42	--	Tr-type G domain-containing protein OS=Canis lupus familiaris OX=9615 PE=3 SV=1	46.972	428	By matching	4	0	10.7	0	0	0	0	1277
A0A8C0MF54	TMX2	Thioredoxin-related transmembrane protein 2 OS=Canis lupus familiaris OX=9615 GN=TMX2 PE=4 SV=1	29.725	258	By MS/MS	2	2	10.5	59558000	3722400	60616000	4	1279
A0A8C0MFC6	--	ISG15 ubiquitin like modifier OS=Canis lupus familiaris OX=9615 PE=4 SV=1	18.361	168	By MS/MS	6	6	57.7	3719900000	309990000	3413100000	19	1287
A0A8C0MFE2	SRSF7	Serine and arginine rich splicing factor 7 OS=Canis lupus familiaris OX=9615 GN=SRSF7 PE=4 SV=1	15.763	137	By MS/MS	3	2	25.5	205310000	18665000	172840000	3	1292
A0A8C0MFG3	PRRC2A	Proline rich coiled-coil 2A OS=Canis lupus familiaris OX=9615 GN=PRRC2A PE=4 SV=1	229.95	2165	By MS/MS	11	11	6.5	197680000	1568900	200330000	8	1295
A0A8C0MFI8	MRPL32	Mitochondrial ribosomal protein L32 OS=Canis lupus familiaris OX=9615 GN=MRPL32 PE=3 SV=1	21.155	188	By MS/MS	1	1	6.9	3690300	335480	0	1	1298
A0A8C0MFJ3	DPYSL3	Dihydropyrimidinase like 3 OS=Canis lupus familiaris OX=9615 GN=DPYSL3 PE=3 SV=1	74.502	693	By MS/MS	16	0	38	1582200000	38591000	1444100000	26	1299
A0A8C0MG23	CHD8	Chromodomain-helicase-DNA-binding protein 8 OS=Canis lupus familiaris OX=9615 GN=CHD8 PE=3 SV=1	278.74	2461	By MS/MS	7	5	4.9	96099000	728030	60674000	8	1281
A0A8C0MG38	SPOUT1	SPOUT domain containing methyltransferase 1 OS=Canis lupus familiaris OX=9615 GN=SPOUT1 PE=3 SV=1	41.959	376	By MS/MS	3	3	14.4	26351000	1254800	29485000	3	1321
A0A8C0MG43	RPL7	Ribosomal protein L7 OS=Canis lupus familiaris OX=9615 GN=RPL7 PE=3 SV=1	29.212	248	By MS/MS	8	8	30.2	653260000	40829000	710320000	7	1322
A0A8C0MG62	--	Sequestosome 1 OS=Canis lupus familiaris OX=9615 PE=4 SV=1	44.189	411	By MS/MS	6	6	34.8	409920000	21575000	410020000	9	1327
A0A8C0MG85	--	TAR (HIV-1) RNA binding protein 1 OS=Canis lupus familiaris OX=9615 PE=4 SV=1	173.88	1560	By MS/MS	6	6	5	43596000	454120	36956000	6	1168
A0A8C0MGA6	PRPF3	U4/U6 small nuclear ribonucleoprotein Prp3 OS=Canis lupus familiaris OX=9615 GN=PRPF3 PE=4 SV=1	77.528	683	By MS/MS	9	9	18.9	201970000	5049200	174360000	12	1335
A0A8C0MGC2	--	DExH-box helicase 57 OS=Canis lupus familiaris OX=9615 PE=4 SV=1	148.81	1316	By MS/MS	6	5	6.9	84047000	1135800	63980000	5	1339
A0A8C0MGH9	UBE2K	E2 ubiquitin-conjugating enzyme OS=Canis lupus familiaris OX=9615 GN=UBE2K PE=3 SV=1	20.037	180	By MS/MS	6	6	45	768520000	64043000	580750000	16	1350
A0A8C0MGJ6	FOCAD	Focadhesin OS=Canis lupus familiaris OX=9615 GN=FOCAD PE=4 SV=1	185.54	1667	By MS/MS	7	7	5.9	146610000	1787900	99321000	6	918
A0A8C0MGL2	DOLK	dolichol kinase OS=Canis lupus familiaris OX=9615 GN=DOLK PE=3 SV=1	59.251	536	By MS/MS	1	1	1.9	5401000	317710	0	1	1353
A0A8C0MGR5	PTPN13	Protein tyrosine phosphatase non-receptor type 13 OS=Canis lupus familiaris OX=9615 GN=PTPN13 PE=3 SV=1	284.01	2547	By MS/MS	7	7	3.1	33675000	233850	52971000	7	1357
A0A8C0MGS3	TRAF2	TNF receptor-associated factor OS=Canis lupus familiaris OX=9615 GN=TRAF2 PE=3 SV=1	52.171	469	By matching	2	2	3.6	12247000	371140	13933000	0	1198
A0A8C0MGT8	--	Mortality factor 4 like 1 OS=Canis lupus familiaris OX=9615 PE=4 SV=1	31.302	269	By MS/MS	1	1	5.2	14766000	868590	0	0	1361
A0A8C0MGU0	GPX8	Glutathione peroxidase OS=Canis lupus familiaris OX=9615 GN=GPX8 PE=3 SV=1	24.007	209	By MS/MS	3	3	15.8	149940000	10710000	128050000	5	1362
A0A8C0MH64	AP2S1	AP complex subunit sigma OS=Canis lupus familiaris OX=9615 GN=AP2S1 PE=3 SV=1	12.417	104	By MS/MS	3	3	18.3	66668000	9524000	50545000	4	1380
A0A8C0MHA3	--	SH3 domain-binding glutamic acid-rich-like protein OS=Canis lupus familiaris OX=9615 PE=3 SV=1	12.3	107	By MS/MS	3	3	34.6	128380000	16047000	110420000	1	1384
A0A8C0MHE8	RPF2	Ribosome production factor 2 homolog OS=Canis lupus familiaris OX=9615 GN=RPF2 PE=4 SV=1	24.092	214	By MS/MS	1	1	5.1	5415400	601710	0	1	1387
A0A8C0MHG0	--	RUN and FYVE domain containing 1 OS=Canis lupus familiaris OX=9615 PE=4 SV=1	83.774	744	By MS/MS	1	1	1.5	9268200	178230	0	1	1218
A0A8C0MHU9	CLTA	Clathrin light chain OS=Canis lupus familiaris OX=9615 GN=CLTA PE=3 SV=1	50.239	469	By MS/MS	4	4	11.9	78959000	2392700	59516000	5	1398
A0A8C0MI10	ATL2	Atlastin GTPase 2 OS=Canis lupus familiaris OX=9615 GN=ATL2 PE=3 SV=1	63.868	560	By MS/MS	4	3	10	69180000	2385500	87682000	3	1405
A0A8C0MI84	EDIL3	EGF like repeats and discoidin domains 3 OS=Canis lupus familiaris OX=9615 GN=EDIL3 PE=4 SV=1	49.145	437	By matching	1	1	2.7	5768700	230750	0	0	1394
A0A8C0MIG1	SON	Protein SON OS=Canis lupus familiaris OX=9615 GN=SON PE=4 SV=1	267.21	2464	By MS/MS	11	11	6.7	374710000	4626100	450200000	14	1421
A0A8C0MIJ4	TM9SF2	Transmembrane 9 superfamily member OS=Canis lupus familiaris OX=9615 GN=TM9SF2 PE=3 SV=1	68.321	601	By MS/MS	7	6	16.3	507350000	20294000	459020000	9	1414
A0A8C0MIJ6	TSPAN8	Tetraspanin OS=Canis lupus familiaris OX=9615 GN=TSPAN8 PE=3 SV=1	23.786	222	By MS/MS	3	3	17.1	647210000	80901000	524920000	2	1424
A0A8C0MIT4	HSPA5	78 kDa glucose-regulated protein OS=Canis lupus familiaris OX=9615 GN=HSPA5 PE=3 SV=1	72.252	654	By MS/MS	26	24	41.9	13232000000	348220000	13052000000	54	1432
A0A8C0MIW2	PBRM1	Polybromo 1 OS=Canis lupus familiaris OX=9615 GN=PBRM1 PE=4 SV=1	183.9	1597	By MS/MS	2	2	2.1	15954000	156410	0	2	1132
A0A8C0MIX2	CHMP5	Charged multivesicular body protein 5 OS=Canis lupus familiaris OX=9615 GN=CHMP5 PE=3 SV=1	24.605	219	By MS/MS	2	2	10	47419000	5927400	109210000	1	1435
A0A8C0MJ12	CTNND1	Catenin delta 1 OS=Canis lupus familiaris OX=9615 GN=CTNND1 PE=3 SV=1	102.45	917	By MS/MS	19	1	33.2	0	0	0	1	1439
A0A8C0MJ20	--	Ferrochelatase OS=Canis lupus familiaris OX=9615 PE=3 SV=1	48.337	429	By MS/MS	2	2	5.4	5876500	202640	0	3	1440
A0A8C0MJ63	SETDB1	SET domain bifurcated histone lysine methyltransferase 1 OS=Canis lupus familiaris OX=9615 GN=SETDB1 PE=4 SV=1	143.17	1293	By MS/MS	1	1	0.9	8023500	104200	0	1	1448
A0A8C0MJ91	--	Feline leukemia virus subgroup C cellular receptor 1 OS=Canis lupus familiaris OX=9615 PE=4 SV=1	54.792	509	By MS/MS	2	2	6.7	23165000	1362600	23124000	2	1348
A0A8C0MJD7	CUX1	Homeobox protein cut-like OS=Canis lupus familiaris OX=9615 GN=CUX1 PE=3 SV=1	168.23	1543	By MS/MS	4	4	3.6	60078000	723830	50496000	3	1285
A0A8C0MJE1	LRRFIP2	LRR binding FLII interacting protein 2 OS=Canis lupus familiaris OX=9615 GN=LRRFIP2 PE=3 SV=1	84.604	743	By MS/MS	9	8	14.1	195540000	4160500	179610000	8	1329
A0A8C0MJL2	DHX29	ATP-dependent RNA helicase DHX29 OS=Canis lupus familiaris OX=9615 GN=DHX29 PE=3 SV=1	148.89	1309	By MS/MS	18	17	19	254220000	3138500	249120000	16	1470
A0A8C0MJS9	--	Afadin, adherens junction formation factor OS=Canis lupus familiaris OX=9615 PE=4 SV=1	213.97	1893	By MS/MS	14	1	11.4	199310000	1779600	242690000	14	1480
A0A8C0MJT5	--	X-linked inhibitor of apoptosis OS=Canis lupus familiaris OX=9615 PE=4 SV=1	52.226	460	By MS/MS	3	3	12.4	26738000	891250	30449000	4	1483
A0A8C0MJW3	FOXP1	Forkhead box P1 OS=Canis lupus familiaris OX=9615 GN=FOXP1 PE=4 SV=1	66.345	601	By MS/MS	2	2	4	7730800	309230	0	2	1446
A0A8C0MJX5	IFRD1	Interferon related developmental regulator 1 OS=Canis lupus familiaris OX=9615 GN=IFRD1 PE=3 SV=1	46.993	423	By MS/MS	2	2	6.9	59335000	3122900	44621000	3	1275
A0A8C0MK11	--	Small nuclear ribonucleoprotein polypeptides B and B1 OS=Canis lupus familiaris OX=9615 PE=4 SV=1	33.014	323	By MS/MS	4	4	15.8	501370000	25068000	400070000	5	1492
A0A8C0MK68	--	Cholinergic receptor nicotinic alpha 3 subunit OS=Canis lupus familiaris OX=9615 PE=3 SV=1	57.313	506	By MS/MS	1	1	2.8	91732000	3057700	0	3	1497
A0A8C0MK92	POGLUT1	Protein O-glucosyltransferase 1 OS=Canis lupus familiaris OX=9615 GN=POGLUT1 PE=4 SV=1	46.122	392	By matching	1	1	2.3	3643500	145740	0	0	1500
A0A8C0MKC0	--	Trifunctional purine biosynthetic protein adenosine-3 OS=Canis lupus familiaris OX=9615 PE=3 SV=1	108.27	1011	By MS/MS	23	23	36	2703000000	47421000	2701600000	43	1505
A0A8C0MKN1	--	Serine and arginine rich splicing factor 4 OS=Canis lupus familiaris OX=9615 PE=4 SV=1	57.166	498	By MS/MS	5	3	9.2	331730000	16587000	230380000	4	1517
A0A8C0MKQ6	--	BRCA1 associated ATM activator 1 OS=Canis lupus familiaris OX=9615 PE=4 SV=1	84.511	786	By matching	1	1	1.5	1869800	45605	0	0	1522
A0A8C0MKY2	RPUSD3	RNA pseudouridine synthase D3 OS=Canis lupus familiaris OX=9615 GN=RPUSD3 PE=4 SV=1	36.885	337	By MS/MS	1	1	3	13112000	690130	0	1	1530
A0A8C0ML39	--	Beta-1,4-N-acetyl-galactosaminyltransferase 4 OS=Canis lupus familiaris OX=9615 PE=3 SV=1	85.572	786	By MS/MS	15	1	23.4	1032000000	19111000	989310000	20	1501
A0A8C0ML58	ZNF143	Zinc finger protein 143 OS=Canis lupus familiaris OX=9615 GN=ZNF143 PE=4 SV=1	75.192	695	By matching	1	1	1.3	1791100	52681	0	0	1315
A0A8C0ML93	--	Aldo-keto reductase family 7 like (gene/pseudogene) OS=Canis lupus familiaris OX=9615 PE=4 SV=1	37.133	333	By MS/MS	3	3	13.8	196040000	11532000	245480000	6	1540
A0A8C0MLE5	TMEM242	Transmembrane protein 242 OS=Canis lupus familiaris OX=9615 GN=TMEM242 PE=3 SV=1	13.37	131	By MS/MS	1	1	13.7	14388000	2055400	0	1	1423
A0A8C0MLS4	--	Eukaryotic translation initiation factor 2 alpha kinase 3 OS=Canis lupus familiaris OX=9615 PE=4 SV=1	118.35	1063	By MS/MS	5	5	6.5	75687000	1113000	75621000	4	1226
A0A8C0MLU0	SERPINB1	Serpin family B member 1 OS=Canis lupus familiaris OX=9615 GN=SERPINB1 PE=3 SV=1	42.608	378	By MS/MS	11	10	33.9	1294700000	51786000	1288200000	17	1556
A0A8C0MLX1	SVIL	Supervillin OS=Canis lupus familiaris OX=9615 GN=SVIL PE=3 SV=1	205.85	1839	By MS/MS	2	2	1.4	31065000	287640	29858000	2	1528
A0A8C0MLY6	MYO6	Unconventional myosin-VI OS=Canis lupus familiaris OX=9615 GN=MYO6 PE=3 SV=1	145.3	1253	By MS/MS	24	24	25.1	1303400000	17613000	1352100000	32	1563
A0A8C0MM16	--	La ribonucleoprotein 1, translational regulator OS=Canis lupus familiaris OX=9615 PE=4 SV=1	123.58	1100	By MS/MS	16	13	25.8	768620000	11646000	1065400000	27	1568
A0A8C0MMB0	ANKRD50	Ankyrin repeat domain 50 OS=Canis lupus familiaris OX=9615 GN=ANKRD50 PE=4 SV=1	149.15	1363	By MS/MS	9	9	9.8	69130000	921730	44801000	5	1580
A0A8C0MMD1	ARHGAP35	Rho GTPase-activating protein 35 OS=Canis lupus familiaris OX=9615 GN=ARHGAP35 PE=4 SV=1	160.23	1409	By MS/MS	6	6	5.3	73577000	826710	85335000	7	1583
A0A8C0MMF5	--	Small ribosomal subunit protein mS40 OS=Canis lupus familiaris OX=9615 PE=3 SV=1	27.997	247	By MS/MS	1	1	4	3787500	315630	0	2	1585
A0A8C0MMN9	--	Centrosomal protein 131 OS=Canis lupus familiaris OX=9615 PE=4 SV=1	117.03	1037	By MS/MS	1	1	1	0	0	0	0	1557
A0A8C0MMS1	SMAD1	Mothers against decapentaplegic homolog OS=Canis lupus familiaris OX=9615 GN=SMAD1 PE=3 SV=1	47.142	420	By matching	1	0	3.1	3401600	161980	0	0	1336
A0A8C0MMS5	--	Pleckstrin homology domain interacting protein OS=Canis lupus familiaris OX=9615 PE=4 SV=1	206.91	1821	By MS/MS	5	5	3.7	168590000	1702900	103230000	2	1600
A0A8C0MMS7	ARL17A	ADP-ribosylation factor OS=Canis lupus familiaris OX=9615 GN=ARL17A PE=3 SV=1	19.387	170	By MS/MS	7	1	45.3	5418000	492540	0	1	1601
A0A8C0MN13	MED11	Mediator of RNA polymerase II transcription subunit 11 OS=Canis lupus familiaris OX=9615 GN=MED11 PE=3 SV=1	13.129	117	By MS/MS	3	3	39.3	16779000	2097400	13868000	1	1609
A0A8C0MN49	PLIN2	Perilipin OS=Canis lupus familiaris OX=9615 GN=PLIN2 PE=3 SV=1	44.753	410	By MS/MS	6	6	21	93882000	3610900	164570000	6	1356
A0A8C0MN60	--	WH2 domain-containing protein OS=Canis lupus familiaris OX=9615 PE=4 SV=1	164.96	1572	By MS/MS	3	3	2.5	15671000	172210	12057000	3	1347
A0A8C0MN88	PLRG1	Pleiotropic regulator 1 OS=Canis lupus familiaris OX=9615 GN=PLRG1 PE=3 SV=1	57.103	515	By MS/MS	7	7	20	197240000	6362700	339760000	6	1613
A0A8C0MND4	UPK1B	Uroplakin 1B OS=Canis lupus familiaris OX=9615 GN=UPK1B PE=4 SV=1	29.746	260	By MS/MS	3	3	13.1	212940000	17745000	207660000	9	1619
A0A8C0MND6	--	Syntaxin binding protein 3 OS=Canis lupus familiaris OX=9615 PE=3 SV=1	67.178	586	By MS/MS	7	7	14.7	115380000	3296600	170940000	5	1620
A0A8C0MNQ9	--	PRA1 family protein OS=Canis lupus familiaris OX=9615 PE=3 SV=1	21.613	188	By MS/MS	2	1	16	339360000	67872000	328300000	6	1633
A0A8C0MNS4	--	Purine rich element binding protein B OS=Canis lupus familiaris OX=9615 PE=3 SV=1	32.669	305	By MS/MS	4	4	27.2	238560000	14910000	236990000	8	1635
A0A8C0MNT1	--	Tropomyosin 1 OS=Canis lupus familiaris OX=9615 PE=3 SV=1	46.027	410	By MS/MS	13	1	25.1	18391000	593270	0	1	1636
A0A8C0MNZ8	TIMM8A	Mitochondrial import inner membrane translocase subunit OS=Canis lupus familiaris OX=9615 GN=TIMM8A PE=3 SV=1	11.014	97	By MS/MS	2	2	41.2	375370000	62562000	394890000	5	1647
A0A8C0MP19	NFIC	Nuclear factor 1 OS=Canis lupus familiaris OX=9615 GN=NFIC PE=3 SV=1	45.381	406	By MS/MS	2	2	11.6	33296000	1664800	0	2	1437
A0A8C0MP96	RTN3	Reticulon OS=Canis lupus familiaris OX=9615 GN=RTN3 PE=4 SV=1	27.274	254	By MS/MS	1	1	15	156230000	26038000	0	1	1660
A0A8C0MPK2	--	Mitochondrial calcium uniporter regulator 1 OS=Canis lupus familiaris OX=9615 PE=3 SV=1	26.757	237	By matching	1	1	7.6	9121500	506750	0	0	1672
A0A8C0MQ16	--	FAM86 N-terminal domain-containing protein OS=Canis lupus familiaris OX=9615 PE=3 SV=1	43.167	394	By MS/MS	2	2	6.1	22129000	1229400	20849000	3	1212
A0A8C0MQ45	TLN2	Talin 2 OS=Canis lupus familiaris OX=9615 GN=TLN2 PE=4 SV=1	266.25	2499	By matching	5	3	2.9	28694000	195200	30389000	0	1685
A0A8C0MQ50	THOC2	THO complex subunit 2 OS=Canis lupus familiaris OX=9615 GN=THOC2 PE=3 SV=1	176.99	1547	By MS/MS	11	11	8.4	230730000	2682900	263700000	10	1686
A0A8C0MQ75	--	Tr-type G domain-containing protein OS=Canis lupus familiaris OX=9615 PE=3 SV=1	43.889	406	By matching	5	1	16.7	24096000	1095300	0	0	1689
A0A8C0MQC4	COMMD6	COMM domain containing 6 OS=Canis lupus familiaris OX=9615 GN=COMMD6 PE=4 SV=1	9.6941	85	By MS/MS	1	1	12.9	14700000	2100000	0	1	1694
A0A8C0MQE3	--	Tropomyosin 1 OS=Canis lupus familiaris OX=9615 PE=3 SV=1	41.151	365	By MS/MS	14	0	27.4	4317000	148860	0	1	1696
A0A8C0MQK1	OGT	UDP-N-acetylglucosamine--peptide N-acetylglucosaminyltransferase 110 kDa subunit OS=Canis lupus familiaris OX=9615 GN=OGT PE=3 SV=1	112.32	1006	By MS/MS	10	10	11.5	215130000	4218300	182320000	9	1705
A0A8C0MQP2	HUWE1	HECT-type E3 ubiquitin transferase OS=Canis lupus familiaris OX=9615 GN=HUWE1 PE=3 SV=1	493.76	4484	By MS/MS	17	17	5.8	275990000	1314200	386020000	14	1708
A0A8C0MQU1	--	Nucleoporin 50 OS=Canis lupus familiaris OX=9615 PE=4 SV=1	46.04	433	By MS/MS	5	5	18.5	60502000	2160800	105830000	5	1224
A0A8C0MQU2	TMEM126A	Transmembrane protein 126A OS=Canis lupus familiaris OX=9615 GN=TMEM126A PE=4 SV=1	21.673	197	By MS/MS	2	2	10.2	15168000	1264000	24525000	1	1711
A0A8C0MRB2	NDUFAF4	NADH dehydrogenase [ubiquinone] 1 alpha subcomplex assembly factor 4 OS=Canis lupus familiaris OX=9615 GN=NDUFAF4 PE=3 SV=1	20.237	175	By MS/MS	1	1	5.7	36372000	2797900	0	1	1732
A0A8C0MRI2	GLMN	Glomulin, FKBP associated protein OS=Canis lupus familiaris OX=9615 GN=GLMN PE=4 SV=1	66.572	581	By MS/MS	2	2	3.8	22052000	595990	19022000	1	1741
A0A8C0MRJ4	NRP2	Neuropilin OS=Canis lupus familiaris OX=9615 GN=NRP2 PE=3 SV=1	94.259	835	By MS/MS	3	3	4.2	14002000	250030	15655000	3	1430
A0A8C0MRJ6	RPL29	Ribosomal protein L29 OS=Canis lupus familiaris OX=9615 GN=RPL29 PE=4 SV=1	26.674	253	By MS/MS	1	1	13.4	31842000	3184200	0	1	1742
A0A8C0MRZ2	--	Importin subunit alpha OS=Canis lupus familiaris OX=9615 PE=3 SV=1	51.985	474	By matching	2	0	6.8	0	0	0	0	1754
A0A8C0MSB1	CUL1	Cullin 1 OS=Canis lupus familiaris OX=9615 GN=CUL1 PE=3 SV=1	89.66	776	By MS/MS	10	10	14.7	386320000	7429200	426070000	11	1765
A0A8C0MSN3	ARHGEF4	Rho guanine nucleotide exchange factor 4 OS=Canis lupus familiaris OX=9615 GN=ARHGEF4 PE=4 SV=1	125.54	1113	By MS/MS	1	1	0.8	7753900	133690	0	2	1780
A0A8C0MSP0	RBM28	RNA binding motif protein 28 OS=Canis lupus familiaris OX=9615 GN=RBM28 PE=4 SV=1	82.606	727	By MS/MS	10	10	17.9	156140000	3808400	169170000	11	1781
A0A8C0MSX2	VDAC1	Voltage dependent anion channel 1 OS=Canis lupus familiaris OX=9615 GN=VDAC1 PE=3 SV=1	28.253	260	By matching	9	0	32.7	0	0	0	0	1789
A0A8C0MSZ6	SMARCA5	SWI/SNF related, matrix associated, actin dependent regulator of chromatin, subfamily a, member 5 OS=Canis lupus familiaris OX=9615 GN=SMARCA5 PE=3 SV=1	116.06	1001	By MS/MS	16	16	18.3	559520000	9172500	753220000	20	1678
A0A8C0MT06	PSIP1	PC4 and SFRS1 interacting protein 1 OS=Canis lupus familiaris OX=9615 GN=PSIP1 PE=3 SV=1	59.764	526	By MS/MS	7	7	18.6	408020000	11658000	460470000	10	1793
A0A8C0MT28	HM13	Histocompatibility minor 13 OS=Canis lupus familiaris OX=9615 GN=HM13 PE=3 SV=1	45.472	415	By MS/MS	4	4	12.3	145450000	7655400	109820000	11	1707
A0A8C0MT82	SPCS3	Signal peptidase complex subunit 3 OS=Canis lupus familiaris OX=9615 GN=SPCS3 PE=3 SV=1	18.563	165	By MS/MS	2	2	13.9	0	0	0	0	217
A0A8C0MTH7	--	Cyclin dependent kinase 12 OS=Canis lupus familiaris OX=9615 PE=4 SV=1	157.05	1422	By MS/MS	3	2	3.2	14963000	216860	67430000	3	1804
A0A8C0MTK2	--	DnaJ homolog subfamily C member 10 OS=Canis lupus familiaris OX=9615 PE=4 SV=1	86.56	756	By MS/MS	6	6	10.7	177200000	5062900	151110000	7	1809
A0A8C0MTL6	ERO1B	Endoplasmic reticulum oxidoreductase 1 beta OS=Canis lupus familiaris OX=9615 GN=ERO1B PE=3 SV=1	50.967	441	By MS/MS	2	0	6.3	35550000	1045600	36555000	1	1476
A0A8C0MTS0	--	CDC42 effector protein 1 OS=Canis lupus familiaris OX=9615 PE=3 SV=1	39.281	376	By MS/MS	5	5	21.5	127430000	6068200	104720000	6	1817
A0A8C0MTU2	--	Peptidyl-tRNA hydrolase 1 homolog OS=Canis lupus familiaris OX=9615 PE=4 SV=1	23.161	214	By MS/MS	2	2	14.5	0	0	0	2	1819
A0A8C0MU85	AK3	Adenylate kinase 3 OS=Canis lupus familiaris OX=9615 GN=AK3 PE=3 SV=1	18.004	157	By MS/MS	3	3	26.8	117870000	10715000	120790000	4	1838
A0A8C0MUN7	QKI	KH domain-containing RNA-binding protein QKI OS=Canis lupus familiaris OX=9615 GN=QKI PE=4 SV=1	34.01	308	By MS/MS	3	3	14.9	34696000	2168500	38333000	2	318
A0A8C0MUT2	--	Sulfurtransferase OS=Canis lupus familiaris OX=9615 PE=4 SV=1	79.633	760	By MS/MS	5	5	11.1	319770000	6951500	309230000	7	1851
A0A8C0MUW7	--	MALT1 paracaspase OS=Canis lupus familiaris OX=9615 PE=4 SV=1	88.019	788	By MS/MS	2	2	3	28618000	665530	65201000	3	1570
A0A8C0MV04	CETN3	Centrin 3 OS=Canis lupus familiaris OX=9615 GN=CETN3 PE=4 SV=1	19.117	162	By MS/MS	1	1	7.4	6079100	467620	0	1	1681
A0A8C0MV09	FAH	Fumarylacetoacetase OS=Canis lupus familiaris OX=9615 GN=FAH PE=3 SV=1	46.241	419	By MS/MS	5	5	22.4	118370000	4552900	125590000	7	1860
A0A8C0MV74	--	Sorting nexin 27 OS=Canis lupus familiaris OX=9615 PE=4 SV=1	61.056	540	By MS/MS	2	2	6.9	7078800	252820	0	1	1865
A0A8C0MVC6	ARMT1	Sugar phosphate phosphatase OS=Canis lupus familiaris OX=9615 GN=ARMT1 PE=3 SV=1	51.018	439	By MS/MS	4	4	12.5	63073000	2522900	71310000	5	1869
A0A8C0MVE4	--	POM121 transmembrane nucleoporin C OS=Canis lupus familiaris OX=9615 PE=4 SV=1	120.41	1187	By MS/MS	1	1	0.5	14230000	355750	0	1	1872
A0A8C0MVI2	SYVN1	Synoviolin 1 OS=Canis lupus familiaris OX=9615 GN=SYVN1 PE=4 SV=1	61.361	559	By MS/MS	3	3	7.9	5336000	213440	0	2	1875
A0A8C0MVL4	--	Translation elongation factor EFTu/EF1A C-terminal domain-containing protein OS=Canis lupus familiaris OX=9615 PE=4 SV=1	28.693	264	By MS/MS	2	1	10.6	0	0	0	0	1877
A0A8C0MVM6	OTUB1	Ubiquitin thioesterase OS=Canis lupus familiaris OX=9615 GN=OTUB1 PE=3 SV=1	31.284	271	By MS/MS	7	7	41	612700000	38294000	608950000	7	1878
A0A8C0MVQ9	NAPA	NSF attachment protein alpha OS=Canis lupus familiaris OX=9615 GN=NAPA PE=3 SV=1	33.19	295	By MS/MS	12	12	48.8	541750000	24625000	570750000	19	1881
A0A8C0MVT2	SMC3	Structural maintenance of chromosomes protein OS=Canis lupus familiaris OX=9615 GN=SMC3 PE=3 SV=1	139.34	1195	By MS/MS	18	18	19	434080000	5426000	711230000	21	1885
A0A8C0MVZ8	LOC607890	D-3-phosphoglycerate dehydrogenase OS=Canis lupus familiaris OX=9615 GN=LOC607890 PE=3 SV=1	56.561	533	By MS/MS	15	1	35.6	0	0	0	0	1892
A0A8C0MW76	SHROOM1	Shroom family member 1 OS=Canis lupus familiaris OX=9615 GN=SHROOM1 PE=3 SV=1	90.114	850	By MS/MS	2	2	3.8	14722000	288670	0	1	1898
A0A8C0MW91	SPATS2L	Spermatogenesis associated serine rich 2 like OS=Canis lupus familiaris OX=9615 GN=SPATS2L PE=3 SV=1	54.257	489	By MS/MS	1	1	3.5	14826000	411830	0	1	1899
A0A8C0MWD0	--	Zinc finger CCCH-type containing 4 OS=Canis lupus familiaris OX=9615 PE=4 SV=1	143.94	1339	By MS/MS	6	6	7.5	63750000	1028200	85545000	5	1903
A0A8C0MWR6	MARS1	Methionine--tRNA ligase, cytoplasmic OS=Canis lupus familiaris OX=9615 GN=MARS1 PE=3 SV=1	98.13	874	By MS/MS	13	13	23.8	1079100000	25095000	1162900000	18	1443
A0A8C0MWU4	--	LRP chaperone MESD OS=Canis lupus familiaris OX=9615 PE=3 SV=1	25.84	234	By MS/MS	1	1	8.5	45339000	2667000	0	1	1916
A0A8C0MX11	--	Cullin associated and neddylation dissociated 1 OS=Canis lupus familiaris OX=9615 PE=3 SV=1	134.23	1211	By MS/MS	22	22	24.9	1725800000	26550000	2091800000	25	1811
A0A8C0MX39	--	FAST kinase domains 2 OS=Canis lupus familiaris OX=9615 PE=4 SV=1	74.573	654	By MS/MS	2	2	4.7	21298000	532450	20671000	1	1927
A0A8C0MX58	DICER1	Endoribonuclease Dicer OS=Canis lupus familiaris OX=9615 GN=DICER1 PE=3 SV=1	212.69	1871	By MS/MS	10	10	6.6	60627000	505220	74356000	9	1929
A0A8C0MX62	STK38	Serine/threonine kinase 38 OS=Canis lupus familiaris OX=9615 GN=STK38 PE=3 SV=1	54.174	465	By MS/MS	1	1	3.4	4318000	159920	0	1	1930
A0A8C0MXG2	--	ER membrane protein complex subunit 1 OS=Canis lupus familiaris OX=9615 PE=3 SV=1	111.72	993	By MS/MS	11	11	17.2	361420000	6125700	450160000	16	1937
A0A8C0MXG4	--	Zinc finger CHCC-type domain-containing protein OS=Canis lupus familiaris OX=9615 PE=4 SV=1	25.719	242	By MS/MS	3	3	11.2	45358000	2668100	67511000	3	1939
A0A8C0MXK5	--	Biogenesis of lysosome-related organelles complex 1 subunit 5 OS=Canis lupus familiaris OX=9615 PE=3 SV=1	21.381	178	By MS/MS	1	1	5.6	3434400	312210	0	1	1942
A0A8C0MXL9	GORASP2	Golgi reassembly stacking protein 2 OS=Canis lupus familiaris OX=9615 GN=GORASP2 PE=3 SV=1	46.405	444	By MS/MS	3	3	13.5	483120000	30195000	482980000	3	1945
A0A8C0MXS4	--	Junctophilin OS=Canis lupus familiaris OX=9615 PE=3 SV=1	70.448	663	By MS/MS	1	1	2.9	0	0	0	0	1948
A0A8C0MXS9	EFL1	Elongation factor like GTPase 1 OS=Canis lupus familiaris OX=9615 GN=EFL1 PE=4 SV=1	126.12	1128	By MS/MS	13	13	14.6	197290000	3131600	210310000	13	1949
A0A8C0MXU6	--	Golgin B1 OS=Canis lupus familiaris OX=9615 PE=4 SV=1	367.81	3182	By matching	43	0	19.2	22468000	97262	0	0	1951
A0A8C0MXY3	--	Alpha-1,3-mannosyl-glycoprotein 2-beta-N-acetylglucosaminyltransferase OS=Canis lupus familiaris OX=9615 PE=3 SV=1	50.102	435	By MS/MS	2	2	11.5	27074000	1083000	0	1	1954
A0A8C0MY12	--	ATP synthase subunit g, mitochondrial OS=Canis lupus familiaris OX=9615 PE=3 SV=1	8.9653	82	By MS/MS	2	2	24.4	170000000	28333000	155770000	8	1447
A0A8C0MY22	--	SIN3 transcription regulator family member A OS=Canis lupus familiaris OX=9615 PE=4 SV=1	125.27	1108	By MS/MS	3	3	3.7	29363000	524350	45852000	3	1958
A0A8C0MY30	--	Serine/threonine-protein kinase ULK3 OS=Canis lupus familiaris OX=9615 PE=3 SV=1	51.535	456	By matching	1	1	3.1	6576700	234880	0	0	1794
A0A8C0MY73	--	Chromosome 4 open reading frame 33 OS=Canis lupus familiaris OX=9615 PE=4 SV=1	23.346	200	By MS/MS	1	1	5	3524700	271130	0	1	1966
A0A8C0MYA6	--	Zinc finger and BTB domain containing 10 OS=Canis lupus familiaris OX=9615 PE=4 SV=1	86.969	803	By MS/MS	2	2	3.4	26925000	747920	79346000	2	1968
A0A8C0MYK4	ANKZF1	Ankyrin repeat and zinc finger peptidyl tRNA hydrolase 1 OS=Canis lupus familiaris OX=9615 GN=ANKZF1 PE=3 SV=1	84.82	766	By matching	1	0	1.2	0	0	0	0	1820
A0A8C0MYU0	--	Large ribosomal subunit protein bL9m OS=Canis lupus familiaris OX=9615 PE=3 SV=1	27.644	244	By MS/MS	3	3	15.6	32937000	1646900	29532000	2	1987
A0A8C0MZ18	SCAMP2	Secretory carrier-associated membrane protein OS=Canis lupus familiaris OX=9615 GN=SCAMP2 PE=3 SV=1	34.415	306	By MS/MS	2	2	10.5	60480000	5040000	64650000	2	1745
A0A8C0MZA6	ARMC4	Armadillo repeat containing 4 OS=Canis lupus familiaris OX=9615 GN=ARMC4 PE=4 SV=1	183.78	1588	By matching	1	1	0.8	0	0	0	0	2004
A0A8C0MZB4	PRIM1	DNA primase OS=Canis lupus familiaris OX=9615 GN=PRIM1 PE=3 SV=1	49.161	418	By MS/MS	2	2	12	51710000	1436400	48545000	1	2005
A0A8C0MZJ3	UBR4	Ubiquitin protein ligase E3 component n-recognin 4 OS=Canis lupus familiaris OX=9615 GN=UBR4 PE=3 SV=1	567.6	5131	By MS/MS	57	57	16.3	1428000000	5450200	1495600000	64	1713
A0A8C0MZR0	--	Trans-golgi network protein 2 OS=Canis lupus familiaris OX=9615 PE=4 SV=1	46.865	436	By MS/MS	4	4	36	68435000	2281200	69962000	7	2018
A0A8C0MZR6	--	DNA replication licensing factor MCM2 OS=Canis lupus familiaris OX=9615 PE=3 SV=1	97.461	869	By MS/MS	17	17	31.8	764210000	15596000	765810000	21	2019
A0A8C0MZS3	PUM3	Pumilio RNA binding family member 3 OS=Canis lupus familiaris OX=9615 GN=PUM3 PE=4 SV=1	73.568	648	By MS/MS	8	8	17.9	423530000	10588000	467400000	10	2021
A0A8C0MZT7	--	GRAM domain containing 4 OS=Canis lupus familiaris OX=9615 PE=4 SV=1	61.107	534	By MS/MS	1	1	2.1	3917200	97931	0	1	1532
A0A8C0MZX9	DHX38	RNA helicase OS=Canis lupus familiaris OX=9615 GN=DHX38 PE=4 SV=1	140.57	1226	By MS/MS	10	10	10.4	134370000	1947400	125380000	7	2029
A0A8C0MZY6	--	Large ribosomal subunit protein mL42 OS=Canis lupus familiaris OX=9615 PE=3 SV=1	12.038	109	By matching	1	0	12.8	0	0	0	0	2030
A0A8C0N0I6	SACS	Sacsin molecular chaperone OS=Canis lupus familiaris OX=9615 GN=SACS PE=4 SV=1	515.56	4526	By MS/MS	2	2	0.8	60762000	210250	0	1	1989
A0A8C0N0M0	--	Epidermal growth factor receptor pathway substrate 15 OS=Canis lupus familiaris OX=9615 PE=4 SV=1	103.09	939	By MS/MS	5	5	8.8	121790000	2388000	84610000	5	1648
A0A8C0N0M5	MDN1	Midasin OS=Canis lupus familiaris OX=9615 GN=MDN1 PE=3 SV=1	625.46	5526	By MS/MS	18	18	4.1	167120000	523900	170430000	15	1812
A0A8C0N0R2	STMN2	Stathmin 2 OS=Canis lupus familiaris OX=9615 GN=STMN2 PE=3 SV=1	26.004	225	By matching	1	0	4.4	0	0	0	0	2061
A0A8C0N0W6	--	HEAT repeat containing 3 OS=Canis lupus familiaris OX=9615 PE=4 SV=1	78.846	721	By MS/MS	6	6	10.4	138820000	4206600	123130000	9	1834
A0A8C0N0W7	ATP5F1B	ATP synthase subunit beta OS=Canis lupus familiaris OX=9615 GN=ATP5F1B PE=3 SV=1	56.285	527	By MS/MS	20	20	64.1	6969100000	232300000	6571300000	42	356
A0A8C0N0X5	SYTL5	Synaptotagmin like 5 OS=Canis lupus familiaris OX=9615 GN=SYTL5 PE=4 SV=1	79.077	711	By MS/MS	2	2	4.5	6576200	134210	0	2	2071
A0A8C0N1A6	KIFC1	Kinesin-like protein OS=Canis lupus familiaris OX=9615 GN=KIFC1 PE=3 SV=1	68.968	631	By MS/MS	1	1	1.4	3952900	98822	0	1	2086
A0A8C0N1B4	COX7A2L	Cytochrome c oxidase subunit 7A2 like OS=Canis lupus familiaris OX=9615 GN=COX7A2L PE=3 SV=1	12.753	114	By MS/MS	3	3	48.2	91657000	11457000	94066000	4	2089
A0A8C0N1D2	RTN4IP1	Reticulon 4 interacting protein 1 OS=Canis lupus familiaris OX=9615 GN=RTN4IP1 PE=3 SV=1	40.022	365	By MS/MS	3	3	12.9	24916000	1132500	38656000	2	1905
A0A8C0N1H5	DHODH	Dihydroorotate dehydrogenase (quinone), mitochondrial OS=Canis lupus familiaris OX=9615 GN=DHODH PE=3 SV=1	42.792	395	By MS/MS	3	3	9.6	42175000	1622100	0	3	2096
A0A8C0N1M4	PRPF38A	Pre-mRNA-splicing factor 38A OS=Canis lupus familiaris OX=9615 GN=PRPF38A PE=3 SV=1	37.476	312	By MS/MS	3	3	12.2	82537000	5502500	54228000	4	2102
A0A8C0N1W9	GEMIN5	Gem nuclear organelle associated protein 5 OS=Canis lupus familiaris OX=9615 GN=GEMIN5 PE=4 SV=1	168.05	1508	By MS/MS	19	2	19	268680000	2769900	286550000	14	2111
A0A8C0N1X7	STARD10	StAR related lipid transfer domain containing 10 OS=Canis lupus familiaris OX=9615 GN=STARD10 PE=4 SV=1	33.106	291	By MS/MS	2	2	8.9	56341000	4024300	54310000	3	2112
A0A8C0N2C7	NAE1	NEDD8-activating enzyme E1 regulatory subunit OS=Canis lupus familiaris OX=9615 GN=NAE1 PE=3 SV=1	59.258	525	By MS/MS	9	9	28.2	691700000	26604000	578930000	13	2127
A0A8C0N2D2	METTL26	Methyltransferase like 26 OS=Canis lupus familiaris OX=9615 GN=METTL26 PE=3 SV=1	22.739	204	By MS/MS	4	4	25	46984000	3915300	48843000	4	2129
A0A8C0N2E1	PPIL1	Peptidyl-prolyl cis-trans isomerase OS=Canis lupus familiaris OX=9615 GN=PPIL1 PE=3 SV=1	18.237	166	By matching	1	1	8.4	12299000	1229900	0	0	2133
A0A8C0N2F8	--	Ankyrin 3 OS=Canis lupus familiaris OX=9615 PE=4 SV=1	479.71	4379	By MS/MS	13	2	4.7	296650000	1111100	378830000	10	2136
A0A8C0N2G5	--	Zinc ribbon domain containing 2 OS=Canis lupus familiaris OX=9615 PE=4 SV=1	17.212	162	By MS/MS	3	3	35.2	217310000	21731000	195200000	7	2138
A0A8C0N2I8	UGGT1	UDP-glucose glycoprotein glucosyltransferase 1 OS=Canis lupus familiaris OX=9615 GN=UGGT1 PE=3 SV=1	163.44	1423	By MS/MS	17	17	18	777770000	9845100	846480000	22	2139
A0A8C0N2P3	RSBN1L	Round spermatid basic protein 1 like OS=Canis lupus familiaris OX=9615 GN=RSBN1L PE=3 SV=1	94.447	845	By MS/MS	1	1	1.5	6495600	135320	0	1	2144
A0A8C0N2Q5	--	Selenoprotein O OS=Canis lupus familiaris OX=9615 PE=3 SV=1	70.709	641	By MS/MS	1	1	3.7	38109000	1088800	0	1	2147
A0A8C0N2S6	--	dCMP deaminase OS=Canis lupus familiaris OX=9615 PE=3 SV=1	20.024	179	By MS/MS	2	2	18.4	58688000	4890700	68933000	5	2148
A0A8C0N2T5	--	Rho GTPase activating protein 29 OS=Canis lupus familiaris OX=9615 PE=4 SV=1	131.63	1165	By MS/MS	3	3	4.3	19684000	243010	0	2	2151
A0A8C0N3J1	SFN	Stratifin OS=Canis lupus familiaris OX=9615 GN=SFN PE=3 SV=1	27.833	248	By MS/MS	14	13	56	1208300000	63592000	1250200000	24	2179
A0A8C0N3J6	--	N(alpha)-acetyltransferase 15, NatA auxiliary subunit OS=Canis lupus familiaris OX=9615 PE=4 SV=1	97.335	834	By MS/MS	12	9	17.6	729380000	12362000	688800000	10	2181
A0A8C0N3L0	GRB7	Growth factor receptor bound protein 7 OS=Canis lupus familiaris OX=9615 GN=GRB7 PE=3 SV=1	61.63	553	By MS/MS	1	1	2.7	14188000	506710	0	2	2183
A0A8C0N3T6	--	Multifunctional fusion protein OS=Canis lupus familiaris OX=9615 PE=3 SV=1	63.9	581	By MS/MS	13	12	27.7	2338600000	83520000	2352000000	26	2194
A0A8C0N4I9	--	Nuclear factor of activated T cells 5 OS=Canis lupus familiaris OX=9615 PE=4 SV=1	158.73	1462	By MS/MS	2	2	1.8	4053500	130760	0	0	2078
A0A8C0N4J9	DST	Dystonin OS=Canis lupus familiaris OX=9615 GN=DST PE=4 SV=1	885.31	7791	By MS/MS	24	1	3.8	257050000	518250	279490000	27	2035
A0A8C0N4P4	PGRMC2	Progesterone receptor membrane component 2 OS=Canis lupus familiaris OX=9615 GN=PGRMC2 PE=4 SV=1	26.185	247	By MS/MS	3	2	17	66222000	5094000	76300000	1	2226
A0A8C0N5A7	ADHFE1	Hydroxyacid-oxoacid transhydrogenase, mitochondrial OS=Canis lupus familiaris OX=9615 GN=ADHFE1 PE=3 SV=1	46.975	434	By matching	1	1	4.6	20088000	717440	0	0	2232
A0A8C0N5X0	--	Non-histone chromosomal protein HMG-17 OS=Canis lupus familiaris OX=9615 PE=3 SV=1	9.8159	95	By matching	2	0	18.9	0	0	0	0	2271
A0A8C0N6F0	UBR4	Multifunctional fusion protein OS=Canis lupus familiaris OX=9615 GN=UBR4 PE=3 SV=1	62.038	564	By MS/MS	5	2	12.4	263410000	7317000	193040000	12	2288
A0A8C0N6I4	TTC7A	Tetratricopeptide repeat domain 7A OS=Canis lupus familiaris OX=9615 GN=TTC7A PE=4 SV=1	99.771	893	By MS/MS	4	4	5.8	159230000	2745300	109300000	3	1967
A0A8C0N6K0	TRMT61B	tRNA (adenine(58)-N(1))-methyltransferase OS=Canis lupus familiaris OX=9615 GN=TRMT61B PE=4 SV=1	53.108	486	By MS/MS	1	1	2.9	24922000	923030	0	1	2291
A0A8C0N6N8	DNPH1	2-deoxynucleoside 5-phosphate N-hydrolase 1 OS=Canis lupus familiaris OX=9615 GN=DNPH1 PE=3 SV=1	18.231	168	By MS/MS	2	2	16.7	22040000	2448900	28901000	3	2266
A0A8C0N6Q9	--	Mitochondrial fission regulator OS=Canis lupus familiaris OX=9615 PE=3 SV=1	38.15	351	By MS/MS	1	1	4.6	9067100	533360	0	1	2297
A0A8C0N6T0	--	Enoyl-CoA delta isomerase 2 OS=Canis lupus familiaris OX=9615 PE=4 SV=1	43.12	390	By MS/MS	2	2	6.9	153400000	6669500	200320000	3	2301
A0A8C0N7D3	SLC4A1AP	Large ribosomal subunit protein bL33m OS=Canis lupus familiaris OX=9615 GN=SLC4A1AP PE=3 SV=1	87.701	782	By MS/MS	7	7	9.3	82049000	1641000	93971000	7	2329
A0A8C0N7E5	CLDN4	Claudin OS=Canis lupus familiaris OX=9615 GN=CLDN4 PE=3 SV=1	22.091	210	By matching	1	0	7.6	0	0	0	0	2332
A0A8C0N7N8	--	Peptidyl-prolyl cis-trans isomerase OS=Canis lupus familiaris OX=9615 PE=3 SV=1	18.023	160	By MS/MS	3	3	23.8	57144000	4395700	59395000	5	2346
A0A8C0N7P6	COL5A2	Collagen type V alpha 2 chain OS=Canis lupus familiaris OX=9615 GN=COL5A2 PE=4 SV=1	140.74	1460	By MS/MS	1	1	0.8	25108000	285320	0	1	2275
A0A8C0N7Q0	--	Protein phosphatase 6 regulatory subunit 2 OS=Canis lupus familiaris OX=9615 PE=3 SV=1	117.34	1087	By MS/MS	3	3	5.2	27337000	479600	24411000	3	2345
A0A8C0N7Z0	LAS1L	LAS1 like, ribosome biogenesis factor OS=Canis lupus familiaris OX=9615 GN=LAS1L PE=4 SV=1	82.97	724	By MS/MS	6	6	13.8	125010000	2841100	80244000	3	2358
A0A8C0N8B2	VEZT	Vezatin OS=Canis lupus familiaris OX=9615 GN=VEZT PE=3 SV=1	81.246	710	By MS/MS	4	4	11	38655000	942800	37291000	2	2377
A0A8C0N8D3	--	Gelsolin OS=Canis lupus familiaris OX=9615 PE=3 SV=1	78.578	713	By MS/MS	9	9	21.9	365550000	9879700	386650000	12	2187
A0A8C0N8S8	CEP70	Centrosomal protein of 70 kDa OS=Canis lupus familiaris OX=9615 GN=CEP70 PE=4 SV=1	66.373	564	By MS/MS	1	1	1.4	0	0	0	1	2393
A0A8C0N8V1	--	SPG7 matrix AAA peptidase subunit, paraplegin OS=Canis lupus familiaris OX=9615 PE=3 SV=1	97.093	887	By MS/MS	3	3	6.4	22989000	417980	30319000	3	2335
A0A8C0N8Y6	--	Adenosylhomocysteinase OS=Canis lupus familiaris OX=9615 PE=3 SV=1	58.788	529	By MS/MS	8	3	18.7	144420000	4376400	145080000	8	2396
A0A8C0N9G5	UBQLN2	Ubiquilin 2 OS=Canis lupus familiaris OX=9615 GN=UBQLN2 PE=4 SV=1	65.584	623	By MS/MS	4	1	10.9	41810000	2787300	0	1	2414
A0A8C0N9H4	--	Normal mucosa of esophagus-specific gene 1 protein OS=Canis lupus familiaris OX=9615 PE=4 SV=1	9.5181	83	By MS/MS	2	2	37.3	82489000	13748000	51412000	1	2416
A0A8C0N9J8	--	Tyrosine-protein phosphatase non-receptor type OS=Canis lupus familiaris OX=9615 PE=3 SV=1	114.44	1018	By MS/MS	3	3	3.3	15911000	260830	48639000	3	2420
A0A8C0N9J9	--	Cytochrome b5 heme-binding domain-containing protein OS=Canis lupus familiaris OX=9615 PE=3 SV=1	14.496	130	By matching	1	0	23.8	0	0	0	0	2421
A0A8C0N9N8	--	Cytochrome c oxidase subunit 6C OS=Canis lupus familiaris OX=9615 PE=3 SV=1	8.4879	75	By MS/MS	4	1	42.7	81064000	11581000	75856000	4	2426
A0A8C0N9Q5	PHF8	PHD finger protein 8 OS=Canis lupus familiaris OX=9615 GN=PHF8 PE=3 SV=1	113.64	1036	By MS/MS	1	1	1.3	4802900	111690	0	1	2430
A0A8C0N9T5	VPS13B	Vacuolar protein sorting 13 homolog B OS=Canis lupus familiaris OX=9615 GN=VPS13B PE=3 SV=1	412.92	3695	By MS/MS	1	1	0.3	17300000	86935	0	1	2278
A0A8C0N9W0	MRPL17	Large ribosomal subunit protein bL17m OS=Canis lupus familiaris OX=9615 GN=MRPL17 PE=3 SV=1	19.524	172	By matching	1	1	6.4	17349000	1239200	0	0	2434
A0A8C0N9Z2	ZNF185	Zinc finger protein 185 with LIM domain OS=Canis lupus familiaris OX=9615 GN=ZNF185 PE=4 SV=1	73.921	688	By MS/MS	10	10	19.5	163560000	3271200	101750000	8	2415
A0A8C0N032	PRDX4	Peroxiredoxin 4 OS=Canis lupus familiaris OX=9615 GN=PRDX4 PE=4 SV=1	30.537	272	By MS/MS	7	5	30.9	229230000	12735000	268520000	4	2037
A0A8C0N131	--	G-protein coupled receptors family 2 profile 2 domain-containing protein OS=Canis lupus familiaris OX=9615 PE=4 SV=1	70.381	640	By MS/MS	1	1	0.9	0	0	0	1	2075
A0A8C0N138	--	Serum/glucocorticoid regulated kinase family member 3 OS=Canis lupus familiaris OX=9615 PE=3 SV=1	38.415	333	By MS/MS	2	2	6.3	14194000	617120	0	1	2077
A0A8C0N162	--	Thioredoxin domain-containing protein OS=Canis lupus familiaris OX=9615 PE=4 SV=1	34.452	328	By MS/MS	8	8	28.4	5847400000	265790000	4739900000	55	2080
A0A8C0N203	OSBPL9	Oxysterol-binding protein OS=Canis lupus familiaris OX=9615 GN=OSBPL9 PE=3 SV=1	79.292	706	By MS/MS	2	1	5	28165000	853500	42585000	3	1988
A0A8C0N242	--	Immortalization up-regulated protein OS=Canis lupus familiaris OX=9615 PE=4 SV=1	11.193	107	By MS/MS	1	1	9.3	21571000	3595200	0	2	2117
A0A8C0N245	TAPBP	Tapasin OS=Canis lupus familiaris OX=9615 GN=TAPBP PE=4 SV=1	38.139	359	By MS/MS	2	2	13.1	30221000	2518400	31069000	1	267
A0A8C0N249	DOCK9	Dedicator of cytokinesis 9 OS=Canis lupus familiaris OX=9615 GN=DOCK9 PE=3 SV=1	248.52	2178	By MS/MS	6	6	3.9	42812000	342500	100850000	5	1921
A0A8C0N278	CLUH	Clustered mitochondria protein homolog OS=Canis lupus familiaris OX=9615 GN=CLUH PE=3 SV=1	150.82	1348	By MS/MS	14	0	14.1	269940000	3599200	371590000	20	2118
A0A8C0N297	ANK3	Ankyrin 3 OS=Canis lupus familiaris OX=9615 GN=ANK3 PE=4 SV=1	204.24	1869	By MS/MS	12	1	10.6	0	0	0	1	2015
A0A8C0N341	BAZ1B	Bromodomain adjacent to zinc finger domain 1B OS=Canis lupus familiaris OX=9615 GN=BAZ1B PE=4 SV=1	170.6	1480	By MS/MS	9	9	7.9	165930000	1784200	261050000	9	2164
A0A8C0N440	UPP1	Nucleoside phosphorylase domain-containing protein OS=Canis lupus familiaris OX=9615 GN=UPP1 PE=3 SV=1	33.699	311	By MS/MS	9	9	48.6	3432400000	214520000	3081900000	19	2204
A0A8C0N448	--	Uncharacterized protein OS=Canis lupus familiaris OX=9615 PE=4 SV=1	9.6938	92	By MS/MS	1	1	18.5	3245700	463670	3119600	1	2207
A0A8C0N466	RWDD4	RWD domain-containing protein OS=Canis lupus familiaris OX=9615 GN=RWDD4 PE=4 SV=1	20.061	177	By MS/MS	1	1	18.1	32824000	4689200	0	2	2210
A0A8C0N527	--	KH and NYN domain containing OS=Canis lupus familiaris OX=9615 PE=4 SV=1	70.118	634	By MS/MS	1	1	1.7	3110300	79752	0	1	2239
A0A8C0N585	SRBD1	S1 RNA binding domain 1 OS=Canis lupus familiaris OX=9615 GN=SRBD1 PE=4 SV=1	112.46	1003	By MS/MS	2	2	2.5	11170000	174530	48036000	1	2221
A0A8C0N615	ORC2	Origin recognition complex subunit 2 OS=Canis lupus familiaris OX=9615 GN=ORC2 PE=3 SV=1	97.474	856	By MS/MS	2	2	2.9	80860000	1757800	70024000	1	2274
A0A8C0N641	P4HA2	procollagen-proline 4-dioxygenase OS=Canis lupus familiaris OX=9615 GN=P4HA2 PE=3 SV=1	60.647	533	By MS/MS	9	9	22.7	686330000	19609000	615330000	14	2276
A0A8C0N666	XPOT	Exportin-T OS=Canis lupus familiaris OX=9615 GN=XPOT PE=3 SV=1	109.47	957	By MS/MS	9	9	11.8	226170000	5026000	284480000	11	2262
A0A8C0N684	GSPT1	G1 to S phase transition 1 OS=Canis lupus familiaris OX=9615 GN=GSPT1 PE=3 SV=1	78.266	730	By MS/MS	12	12	21.9	727390000	18651000	788290000	11	2028
A0A8C0N775	CCDC22	Coiled-coil domain-containing protein 22 OS=Canis lupus familiaris OX=9615 GN=CCDC22 PE=3 SV=1	81.458	724	By MS/MS	7	7	15.7	94250000	1848000	90003000	6	2323
A0A8C0N831	PAFAH1B1	Platelet-activating factor acetylhydrolase IB subunit alpha OS=Canis lupus familiaris OX=9615 GN=PAFAH1B1 PE=3 SV=1	46.256	407	By MS/MS	12	12	40	638390000	24554000	619760000	21	2362
A0A8C0N883	--	EH domain binding protein 1 like 1 OS=Canis lupus familiaris OX=9615 PE=4 SV=1	154.58	1442	By MS/MS	10	10	11.1	151710000	2078200	110490000	11	2371
A0A8C0N909	--	Centrosomal protein 55 OS=Canis lupus familiaris OX=9615 PE=4 SV=1	51.548	440	By MS/MS	10	10	25.2	414840000	13828000	449770000	9	2398
A0A8C0N912	--	Long-chain-fatty-acid--CoA ligase OS=Canis lupus familiaris OX=9615 PE=3 SV=1	77.415	694	By MS/MS	10	10	15.6	579790000	14141000	524360000	12	2399
A0A8C0N984	DUOX1	NAD(P)H oxidase (H2O2-forming) OS=Canis lupus familiaris OX=9615 GN=DUOX1 PE=3 SV=1	173.26	1519	By MS/MS	1	1	1.2	13347000	151670	0	1	320
A0A8C0NA35	PLXNB2	Plexin B2 OS=Canis lupus familiaris OX=9615 GN=PLXNB2 PE=3 SV=1	203.11	1820	By MS/MS	9	9	8.3	194920000	1911000	181250000	11	2190
A0A8C0NA58	NR2C1	Nuclear receptor subfamily 2 group C member 1 OS=Canis lupus familiaris OX=9615 GN=NR2C1 PE=4 SV=1	159.71	1422	By MS/MS	6	6	5.1	24508000	235660	39319000	4	2447
A0A8C0NAA3	ASCC3	Activating signal cointegrator 1 complex subunit 3 OS=Canis lupus familiaris OX=9615 GN=ASCC3 PE=3 SV=1	228.78	2004	By MS/MS	10	10	6.6	145170000	1262300	149500000	10	2449
A0A8C0NAF9	--	mRNA decay activator protein ZFP36 OS=Canis lupus familiaris OX=9615 PE=4 SV=1	50.319	487	By MS/MS	3	3	6.6	15754000	829150	44162000	3	2457
A0A8C0NAJ0	--	Phosphorylated adapter RNA export protein OS=Canis lupus familiaris OX=9615 PE=3 SV=1	37.254	333	By MS/MS	1	1	3.9	7395900	435050	0	1	2462
A0A8C0NAR2	EDC3	Enhancer of mRNA-decapping protein 3 OS=Canis lupus familiaris OX=9615 GN=EDC3 PE=3 SV=1	56.099	508	By MS/MS	4	0	10.8	84484000	2725300	149150000	4	2467
A0A8C0NBB0	--	E3 ubiquitin-protein ligase OS=Canis lupus familiaris OX=9615 PE=3 SV=1	77.719	686	By MS/MS	2	2	2.9	11895000	297380	49126000	1	2273
A0A8C0NBG2	INTS14	Integrator complex subunit 14 OS=Canis lupus familiaris OX=9615 GN=INTS14 PE=4 SV=1	48.426	439	By MS/MS	3	3	10.5	51305000	2052200	26708000	4	2494
A0A8C0NBV0	--	Superoxide dismutase [Mn], mitochondrial OS=Canis lupus familiaris OX=9615 PE=3 SV=1	53.357	495	By MS/MS	3	3	7.7	35793000	1325700	102370000	3	363
A0A8C0NC01	UTP20	UTP20 small subunit processome component OS=Canis lupus familiaris OX=9615 GN=UTP20 PE=4 SV=1	301.95	2636	By MS/MS	13	13	7.7	234740000	1514400	366710000	12	2208
A0A8C0NC57	VPS35	Vacuolar protein sorting-associated protein 35 OS=Canis lupus familiaris OX=9615 GN=VPS35 PE=3 SV=1	91.706	796	By MS/MS	16	16	29.1	656230000	13962000	527260000	15	2512
A0A8C0NCC7	SUPT6H	Transcription elongation factor spt6 OS=Canis lupus familiaris OX=9615 GN=SUPT6H PE=3 SV=1	193.9	1679	By MS/MS	8	8	7.7	138140000	1485400	146430000	8	2237
A0A8C0NCE3	--	NIPA like domain containing 1 OS=Canis lupus familiaris OX=9615 PE=3 SV=1	44.695	411	By MS/MS	1	1	3.6	8468300	604880	0	1	2520
A0A8C0NCI5	WWC2	WW and C2 domain containing 2 OS=Canis lupus familiaris OX=9615 GN=WWC2 PE=4 SV=1	119.61	1078	By MS/MS	1	1	1	2641600	38285	0	1	2339
A0A8C0NCL6	ELP1	Elongator complex protein 1 OS=Canis lupus familiaris OX=9615 GN=ELP1 PE=3 SV=1	145.91	1294	By MS/MS	9	9	9.4	70822000	997490	94902000	8	2530
A0A8C0NCN5	DYNLT1	Dynein light chain Tctex-type 1 OS=Canis lupus familiaris OX=9615 GN=DYNLT1 PE=3 SV=1	12.452	113	By MS/MS	2	2	24.8	20975000	3495900	69183000	0	2534
A0A8C0NCW0	APBB1IP	Amyloid beta precursor protein binding family B member 1 interacting protein OS=Canis lupus familiaris OX=9615 GN=APBB1IP PE=4 SV=1	72.884	663	By MS/MS	2	1	2.6	9201900	340810	0	1	2540
A0A8C0NCY0	FKBP5	peptidylprolyl isomerase OS=Canis lupus familiaris OX=9615 GN=FKBP5 PE=4 SV=1	51.032	456	By MS/MS	7	7	17.3	281340000	8791900	323470000	9	2542
A0A8C0ND03	USO1	General vesicular transport factor p115 OS=Canis lupus familiaris OX=9615 GN=USO1 PE=3 SV=1	104.01	930	By MS/MS	14	0	24.4	532610000	11096000	553470000	18	2546
A0A8C0ND12	HSD17B6	Hydroxysteroid 17-beta dehydrogenase 6 OS=Canis lupus familiaris OX=9615 GN=HSD17B6 PE=3 SV=1	36.087	317	By MS/MS	1	1	4.4	22743000	1083000	0	1	2547
A0A8C0NDB8	RAD23B	UV excision repair protein RAD23 OS=Canis lupus familiaris OX=9615 GN=RAD23B PE=3 SV=1	42.996	406	By MS/MS	4	3	14	356830000	23788000	453910000	6	2559
A0A8C0NDC8	BAIAP2L1	BAR/IMD domain containing adaptor protein 2 like 1 OS=Canis lupus familiaris OX=9615 GN=BAIAP2L1 PE=4 SV=1	56.984	511	By MS/MS	12	12	28.2	528580000	12892000	471730000	17	2561
A0A8C0NDH8	UBE2I	Ubiquitin conjugating enzyme E2 I OS=Canis lupus familiaris OX=9615 GN=UBE2I PE=3 SV=1	18.007	158	By MS/MS	3	3	16.5	102790000	14685000	121210000	7	2567
A0A8C0NDP7	--	Superoxide dismutase [Cu-Zn] OS=Canis lupus familiaris OX=9615 PE=3 SV=1	15.844	153	By MS/MS	3	3	13.7	71540000	10220000	68482000	3	311
A0A8C0NDY3	RAB43	RAB43, member RAS oncogene family OS=Canis lupus familiaris OX=9615 GN=RAB43 PE=4 SV=1	23.215	212	By MS/MS	2	2	15.6	39003000	2166800	39786000	2	2581
A0A8C0NDY9	--	Rho GTPase activating protein 21 OS=Canis lupus familiaris OX=9615 PE=4 SV=1	214.1	1945	By MS/MS	8	8	5.6	46273000	361510	50086000	7	2583
A0A8C0NE16	ARHGAP20	Rho GTPase activating protein 20 OS=Canis lupus familiaris OX=9615 GN=ARHGAP20 PE=4 SV=1	120.67	1083	By MS/MS	1	1	1.3	20743000	423320	0	1	2562
A0A8C0NE40	PMS1	PMS1 homolog 1, mismatch repair system component OS=Canis lupus familiaris OX=9615 GN=PMS1 PE=3 SV=1	116.44	1026	By MS/MS	3	3	2.8	36183000	516910	28253000	3	2544
A0A8C0NEA2	--	Esterase OVCA2 OS=Canis lupus familiaris OX=9615 PE=3 SV=1	24.146	228	By MS/MS	4	1	32	17307000	2163400	0	1	2594
A0A8C0NEH1	ASMTL	Acetylserotonin O-methyltransferase like OS=Canis lupus familiaris OX=9615 GN=ASMTL PE=3 SV=1	61.038	563	By matching	6	0	18.3	0	0	0	0	2067
A0A8C0NEH5	WIPI2	WD repeat domain, phosphoinositide interacting 2 OS=Canis lupus familiaris OX=9615 GN=WIPI2 PE=4 SV=1	47.709	436	By MS/MS	1	1	1.4	11628000	646020	0	1	2603
A0A8C0NEP7	FXR1	FMR1 autosomal homolog 1 OS=Canis lupus familiaris OX=9615 GN=FXR1 PE=3 SV=1	64.062	572	By MS/MS	6	6	19.1	120000000	3636400	100170000	7	2611
A0A8C0NEZ8	WDFY1	WD repeat and FYVE domain containing 1 OS=Canis lupus familiaris OX=9615 GN=WDFY1 PE=4 SV=1	62.517	544	By MS/MS	5	0	11.4	58350000	1716200	0	1	2618
A0A8C0NF12	TJP2	Tight junction protein ZO-2 OS=Canis lupus familiaris OX=9615 GN=TJP2 PE=4 SV=1	133.55	1189	By matching	28	0	37.6	0	0	0	0	313
A0A8C0NF75	--	Glycine receptor alpha 2 OS=Canis lupus familiaris OX=9615 PE=3 SV=1	42.015	363	By MS/MS	1	1	4.4	0	0	0	0	2622
A0A8C0NFQ0	--	Zinc finger HIT-type containing 6 OS=Canis lupus familiaris OX=9615 PE=4 SV=1	49.534	431	By MS/MS	3	3	6.7	16185000	476040	11219000	3	2640
A0A8C0NGB5	--	Family with sequence similarity 107 member B OS=Canis lupus familiaris OX=9615 PE=4 SV=1	18.02	153	By MS/MS	5	5	30.1	203180000	16931000	130380000	5	2473
A0A8C0NGK4	PHKB	Phosphorylase b kinase regulatory subunit OS=Canis lupus familiaris OX=9615 GN=PHKB PE=3 SV=1	119.06	1041	By MS/MS	2	2	2.1	11539000	192320	11637000	1	2365
A0A8C0NGL9	ZMYM4	Zinc finger MYM-type containing 4 OS=Canis lupus familiaris OX=9615 GN=ZMYM4 PE=4 SV=1	171.42	1536	By matching	1	1	0.8	1049100	12794	0	0	2633
A0A8C0NGN8	BAZ2A	Bromodomain adjacent to zinc finger domain 2A OS=Canis lupus familiaris OX=9615 GN=BAZ2A PE=3 SV=1	206.33	1861	By MS/MS	1	1	1.5	4551300	65018	0	1	2368
A0A8C0NGQ5	--	Filamin A OS=Canis lupus familiaris OX=9615 PE=3 SV=1	261.79	2477	By matching	58	0	41.2	0	0	0	0	2676
A0A8C0NGQ9	PSMD8	26S proteasome non-ATPase regulatory subunit 8 OS=Canis lupus familiaris OX=9615 GN=PSMD8 PE=3 SV=1	39.574	351	By MS/MS	2	2	5.1	93330000	4057800	188000000	3	2677
A0A8C0NGV3	PRKACB	cAMP-dependent protein kinase OS=Canis lupus familiaris OX=9615 GN=PRKACB PE=3 SV=1	46.159	397	By MS/MS	5	2	19.6	53950000	2452300	68194000	3	2537
A0A8C0NH34	--	Laminin subunit beta 3 OS=Canis lupus familiaris OX=9615 PE=4 SV=1	125.86	1145	By MS/MS	6	6	7.7	200640000	3184700	136510000	6	2683
A0A8C0NH44	RFXAP	Regulatory factor X associated protein OS=Canis lupus familiaris OX=9615 GN=RFXAP PE=4 SV=1	24.807	233	By matching	1	1	5.6	6329700	575420	0	0	2694
A0A8C0NH72	RNF7	Ring finger protein 7 OS=Canis lupus familiaris OX=9615 GN=RNF7 PE=4 SV=1	9.6961	90	By MS/MS	1	1	24.4	20253000	5063300	0	1	2698
A0A8C0NHD1	PSMA5	Proteasome subunit alpha type OS=Canis lupus familiaris OX=9615 GN=PSMA5 PE=3 SV=1	26.411	241	By MS/MS	6	6	39.8	614070000	51173000	635990000	12	2709
A0A8C0NHL4	PROSC	Pyridoxal phosphate homeostasis protein OS=Canis lupus familiaris OX=9615 GN=PROSC PE=3 SV=1	30.342	274	By MS/MS	1	1	4.7	25578000	1598600	0	2	2721
A0A8C0NHS1	SPAST	Spastin OS=Canis lupus familiaris OX=9615 GN=SPAST PE=3 SV=1	67.523	616	By MS/MS	1	1	2.4	8276900	183930	0	1	2729
A0A8C0NHW4	--	glutaminase OS=Canis lupus familiaris OX=9615 PE=3 SV=1	78.736	714	By MS/MS	11	3	25.8	181190000	4213700	149180000	2	2734
A0A8C0NI19	RPP30	Ribonuclease P/MRP subunit p30 OS=Canis lupus familiaris OX=9615 GN=RPP30 PE=3 SV=1	29.397	268	By MS/MS	4	4	17.2	76142000	4478900	86413000	6	2739
A0A8C0NI20	--	PH domain and leucine rich repeat protein phosphatase 1 OS=Canis lupus familiaris OX=9615 PE=4 SV=1	175.13	1632	By MS/MS	2	2	1.3	8521300	101440	9666300	2	2740
A0A8C0NI41	--	Histone-lysine N-methyltransferase SETD7 OS=Canis lupus familiaris OX=9615 PE=3 SV=1	40.694	366	By MS/MS	1	1	7.4	27767000	1633400	0	1	2742
A0A8C0NI53	HACD3	Very-long-chain (3R)-3-hydroxyacyl-CoA dehydratase OS=Canis lupus familiaris OX=9615 GN=HACD3 PE=3 SV=1	36.389	307	By MS/MS	1	1	3.3	7781000	518740	0	1	2549
A0A8C0NIB8	BORCS5	BLOC-1-related complex subunit 5 OS=Canis lupus familiaris OX=9615 GN=BORCS5 PE=3 SV=1	20.276	177	By MS/MS	1	1	6.8	16683000	1283300	0	1	2752
A0A8C0NIF2	RIOK2	non-specific serine/threonine protein kinase OS=Canis lupus familiaris OX=9615 GN=RIOK2 PE=3 SV=1	61.537	536	By matching	1	1	2.6	39917000	1663200	0	0	2757
A0A8C0NII8	XPC	XPC complex subunit, DNA damage recognition and repair factor OS=Canis lupus familiaris OX=9615 GN=XPC PE=3 SV=1	102.06	913	By MS/MS	4	4	6.5	33442000	682500	41674000	4	2763
A0A8C0NIQ4	SENP3	Ubiquitin-like protease family profile domain-containing protein OS=Canis lupus familiaris OX=9615 GN=SENP3 PE=3 SV=1	61.649	548	By MS/MS	3	3	8.6	47491000	1899700	59652000	3	2533
A0A8C0NIR3	PPP4R2	Protein phosphatase 4 regulatory subunit 2 OS=Canis lupus familiaris OX=9615 GN=PPP4R2 PE=3 SV=1	46.525	414	By MS/MS	7	7	30.9	421630000	17568000	272990000	13	2774
A0A8C0NJ56	--	Beta-1,4-N-acetylgalactosaminyltransferase OS=Canis lupus familiaris OX=9615 PE=3 SV=1	96.708	847	By MS/MS	2	2	3.1	27163000	532610	25840000	2	2790
A0A8C0NJ63	--	ADP dependent glucokinase OS=Canis lupus familiaris OX=9615 PE=4 SV=1	48.979	448	By MS/MS	3	3	14.5	109470000	5761600	122800000	4	2791
A0A8C0NJ70	--	CREB regulated transcription coactivator 1 OS=Canis lupus familiaris OX=9615 PE=4 SV=1	40.995	384	By matching	1	1	7.8	9362400	851130	0	0	2590
A0A8C0NJA5	PEA15	Astrocytic phosphoprotein PEA-15 OS=Canis lupus familiaris OX=9615 GN=PEA15 PE=4 SV=1	15.04	130	By MS/MS	2	0	18.5	36172000	4521500	0	2	2795
A0A8C0NJC4	DBT	Dihydrolipoamide acetyltransferase component of pyruvate dehydrogenase complex OS=Canis lupus familiaris OX=9615 GN=DBT PE=3 SV=1	53.29	482	By MS/MS	2	2	6	101810000	3284100	229470000	1	2797
A0A8C0NJE4	--	Egl-9 family hypoxia inducible factor 1 OS=Canis lupus familiaris OX=9615 PE=4 SV=1	45.078	417	By MS/MS	3	3	11.3	17214000	555280	15940000	3	2800
A0A8C0NJF7	RPF1	Ribosome production factor 1 homolog OS=Canis lupus familiaris OX=9615 GN=RPF1 PE=4 SV=1	39.819	348	By matching	1	1	2.6	1533700	73033	0	0	2418
A0A8C0NJG0	--	Signal transducer and activator of transcription OS=Canis lupus familiaris OX=9615 PE=3 SV=1	97.275	846	By MS/MS	3	3	3.9	178920000	3806800	139810000	3	2802
A0A8C0NJH9	EXOC8	Exocyst complex component 8 OS=Canis lupus familiaris OX=9615 GN=EXOC8 PE=3 SV=1	81.915	727	By MS/MS	8	8	14.3	147290000	3006000	106010000	8	2805
A0A8C0NKI1	FMR1	FMRP translational regulator 1 OS=Canis lupus familiaris OX=9615 GN=FMR1 PE=3 SV=1	61.353	545	By MS/MS	3	3	6.8	15769000	492780	49339000	3	2621
A0A8C0NKI3	SMCHD1	Elastin microfibril interfacer 2 OS=Canis lupus familiaris OX=9615 GN=SMCHD1 PE=4 SV=1	221.63	1967	By MS/MS	11	11	7.6	236410000	1906500	104160000	14	2175
A0A8C0NKI6	--	RNA helicase OS=Canis lupus familiaris OX=9615 PE=3 SV=1	114.32	1008	By MS/MS	10	10	14.8	149210000	2572700	148290000	12	2841
A0A8C0NKM5	--	WD repeat-containing protein 44 OS=Canis lupus familiaris OX=9615 PE=4 SV=1	94.589	850	By MS/MS	7	7	10.4	61146000	1072700	63176000	6	2845
A0A8C0NKN9	--	Retinol dehydrogenase 11 OS=Canis lupus familiaris OX=9615 PE=3 SV=1	32.836	295	By MS/MS	4	4	13.2	245240000	12907000	194010000	6	2847
A0A8C0NKS0	ZC3H18	Zinc finger CCCH-type containing 18 OS=Canis lupus familiaris OX=9615 GN=ZC3H18 PE=4 SV=1	105.93	947	By MS/MS	1	1	1.4	6039900	131300	0	1	2849
A0A8C0NKT6	YIPF4	Protein YIPF OS=Canis lupus familiaris OX=9615 GN=YIPF4 PE=3 SV=1	27.098	244	By MS/MS	1	1	5.3	16274000	1808200	0	1	2851
A0A8C0NKX6	--	Neurofibromin 1 OS=Canis lupus familiaris OX=9615 PE=4 SV=1	322.54	2869	By MS/MS	4	4	1.6	26149000	166560	22900000	2	2859
A0A8C0NKZ2	--	RNA helicase OS=Canis lupus familiaris OX=9615 PE=3 SV=1	80.31	729	By MS/MS	13	8	21.9	654570000	15965000	704680000	9	2861
A0A8C0NL24	--	Ubiquitin carboxyl-terminal hydrolase OS=Canis lupus familiaris OX=9615 PE=3 SV=1	57.759	510	By MS/MS	11	11	33.9	627860000	20253000	694210000	21	2865
A0A8C0NL39	--	NADH dehydrogenase [ubiquinone] 1 alpha subcomplex subunit 10, mitochondrial OS=Canis lupus familiaris OX=9615 PE=3 SV=1	39.326	340	By MS/MS	3	3	13.5	140360000	5848500	189430000	3	2634
A0A8C0NL89	SLC6A6	Sodium- and chloride-dependent taurine transporter OS=Canis lupus familiaris OX=9615 GN=SLC6A6 PE=3 SV=1	64.754	575	By MS/MS	1	1	2.1	4554400	239700	0	1	235
A0A8C0NLC8	SNX21	Sorting nexin family member 21 OS=Canis lupus familiaris OX=9615 GN=SNX21 PE=4 SV=1	15.907	149	By MS/MS	1	1	24.8	12397000	2066200	0	1	2872
A0A8C0NLE2	--	Pre-mRNA 3-end-processing factor FIP1 OS=Canis lupus familiaris OX=9615 PE=3 SV=1	60.32	538	By MS/MS	2	0	5.6	430970000	18738000	507110000	2	2876
A0A8C0NLH8	--	non-specific serine/threonine protein kinase OS=Canis lupus familiaris OX=9615 PE=3 SV=1	156.2	1338	By matching	17	0	14.1	0	0	0	0	2878
A0A8C0NLL3	ARHGDIA	Rho GDP dissociation inhibitor alpha OS=Canis lupus familiaris OX=9615 GN=ARHGDIA PE=3 SV=1	23.393	204	By MS/MS	8	8	58.3	3613900000	240930000	3977100000	16	2882
A0A8C0NLR7	HGS	Hepatocyte growth factor-regulated tyrosine kinase substrate OS=Canis lupus familiaris OX=9615 GN=HGS PE=4 SV=1	86.022	782	By MS/MS	7	7	13.3	271690000	9368600	228030000	9	2890
A0A8C0NLS3	--	Protein archease OS=Canis lupus familiaris OX=9615 PE=3 SV=1	20.089	174	By MS/MS	1	1	4	11322000	1415200	0	1	2891
A0A8C0NLS8	LOC477562	Proline dehydrogenase OS=Canis lupus familiaris OX=9615 GN=LOC477562 PE=3 SV=1	56.217	492	By MS/MS	3	3	7.1	25647000	712420	26717000	3	2892
A0A8C0NLV0	--	Endophilin-B1 OS=Canis lupus familiaris OX=9615 PE=4 SV=1	43.002	385	By MS/MS	5	5	22.1	113280000	5149000	117760000	2	2898
A0A8C0NLV9	SF3A3	Splicing factor 3a subunit 3 OS=Canis lupus familiaris OX=9615 GN=SF3A3 PE=3 SV=1	58.891	501	By MS/MS	7	7	19.8	405270000	14474000	433460000	9	2900
A0A8C0NM24	EDC4	Enhancer of mRNA-decapping protein 4 OS=Canis lupus familiaris OX=9615 GN=EDC4 PE=3 SV=1	151.7	1400	By matching	18	0	24.3	0	0	0	0	2844
A0A8C0NM75	STT3B	dolichyl-diphosphooligosaccharide--protein glycotransferase OS=Canis lupus familiaris OX=9615 GN=STT3B PE=3 SV=1	83.118	730	By MS/MS	3	3	4.2	144190000	4005300	135940000	2	156
A0A8C0NMA5	CTH	Cystathionine gamma-lyase OS=Canis lupus familiaris OX=9615 GN=CTH PE=3 SV=1	41.083	373	By MS/MS	11	0	41.3	847360000	38517000	933130000	7	2909
A0A8C0NMF4	SEPTIN6	Septin OS=Canis lupus familiaris OX=9615 GN=SEPTIN6 PE=3 SV=1	46.945	408	By MS/MS	7	4	24	221620000	8865000	193910000	5	2695
A0A8C0NMG5	--	procollagen-proline 3-dioxygenase OS=Canis lupus familiaris OX=9615 PE=3 SV=1	60.303	527	By MS/MS	1	1	2.5	7749800	234840	0	1	2916
A0A8C0NMH8	SMARCE1	SWI/SNF related, matrix associated, actin dependent regulator of chromatin, subfamily e, member 1 OS=Canis lupus familiaris OX=9615 GN=SMARCE1 PE=4 SV=1	42.77	376	By MS/MS	5	5	15.4	124800000	5672800	164110000	5	2612
A0A8C0NMI5	CTSB	Cathepsin B OS=Canis lupus familiaris OX=9615 GN=CTSB PE=3 SV=1	41.159	374	By MS/MS	6	0	22.5	412510000	19643000	371950000	6	2917
A0A8C0NMM2	DDX21	RNA helicase OS=Canis lupus familiaris OX=9615 GN=DDX21 PE=3 SV=1	87.607	785	By MS/MS	29	21	50.7	3127800000	72740000	3107300000	40	2919
A0A8C0NMP0	--	Coatomer subunit alpha OS=Canis lupus familiaris OX=9615 PE=4 SV=1	139.4	1233	By MS/MS	28	28	33.3	2175100000	28620000	2547800000	27	2920
A0A8C0NMR3	--	Cordon-bleu WH2 repeat protein like 1 OS=Canis lupus familiaris OX=9615 PE=4 SV=1	127.25	1172	By MS/MS	13	0	15.8	263520000	3764600	240470000	13	2922
A0A8C0NMR4	--	Synaptotagmin binding cytoplasmic RNA interacting protein OS=Canis lupus familiaris OX=9615 PE=4 SV=1	63.778	573	By MS/MS	14	2	36.6	119460000	3318500	123030000	2	2923
A0A8C0NMV9	--	ATP-dependent RNA helicase OS=Canis lupus familiaris OX=9615 PE=3 SV=1	108.22	1002	By MS/MS	2	2	2.7	5678000	94634	38173000	2	2928
A0A8C0NMX5	GNAS	GNAS complex locus OS=Canis lupus familiaris OX=9615 GN=GNAS PE=3 SV=1	105.2	982	By MS/MS	6	0	9.4	241750000	6198700	222130000	8	228
A0A8C0NN31	--	UHRF1 binding protein 1 like OS=Canis lupus familiaris OX=9615 PE=4 SV=1	150.79	1349	By MS/MS	3	3	2.9	24070000	297160	23816000	2	2833
A0A8C0NN36	NCDN	Neurochondrin OS=Canis lupus familiaris OX=9615 GN=NCDN PE=3 SV=1	78.718	729	By MS/MS	3	3	5.6	10312000	271370	16902000	4	2935
A0A8C0NN75	APP	Amyloid-beta A4 protein OS=Canis lupus familiaris OX=9615 GN=APP PE=3 SV=1	75.093	660	By matching	1	1	1.4	2698600	79371	0	0	2877
A0A8C0NNB2	MAP1LC3B	Microtubule associated protein 1 light chain 3 beta OS=Canis lupus familiaris OX=9615 GN=MAP1LC3B PE=3 SV=1	14.748	125	By MS/MS	1	1	11.2	0	0	0	1	2943
A0A8C0NNC1	ZZEF1	Zinc finger ZZ-type and EF-hand domain containing 1 OS=Canis lupus familiaris OX=9615 GN=ZZEF1 PE=4 SV=1	323	2899	By MS/MS	2	2	1.3	6586400	43332	19158000	1	2688
A0A8C0NNF7	CTSA	Carboxypeptidase OS=Canis lupus familiaris OX=9615 GN=CTSA PE=3 SV=1	55.159	485	By MS/MS	3	3	7.4	111630000	5581300	120790000	3	2944
A0A8C0NNJ7	--	Integrin subunit alpha 6 OS=Canis lupus familiaris OX=9615 PE=3 SV=1	119.47	1073	By MS/MS	17	17	23.1	424960000	5902200	321360000	22	2946
A0A8C0NNK5	NCOA1	Nuclear receptor coactivator OS=Canis lupus familiaris OX=9615 GN=NCOA1 PE=3 SV=1	152.41	1398	By MS/MS	1	1	0.7	0	0	0	0	2948
A0A8C0NNN9	--	Toll like receptor 3 OS=Canis lupus familiaris OX=9615 PE=3 SV=1	108.45	942	By MS/MS	2	2	2.4	43429000	1010000	22622000	1	2838
A0A8C0NNU3	--	Nucleolin OS=Canis lupus familiaris OX=9615 PE=4 SV=1	71.643	655	By MS/MS	15	15	22.1	2482400000	56419000	1928300000	30	2959
A0A8C0NNV7	APOOL	MICOS complex subunit OS=Canis lupus familiaris OX=9615 GN=APOOL PE=3 SV=1	25.681	233	By MS/MS	2	2	18.5	14961000	1068700	0	1	2960
A0A8C0NNW3	DYNC1LI1	Dynein light intermediate chain OS=Canis lupus familiaris OX=9615 GN=DYNC1LI1 PE=3 SV=1	56.498	524	By MS/MS	6	6	16.6	193800000	5872700	193910000	9	2961
A0A8C0NP40	--	Transmembrane protein 192 OS=Canis lupus familiaris OX=9615 PE=3 SV=1	30.356	268	By MS/MS	2	2	9	26797000	2061300	29539000	2	2973
A0A8C0NPM5	LRRC8D	Leucine rich repeat containing 8 VRAC subunit D OS=Canis lupus familiaris OX=9615 GN=LRRC8D PE=3 SV=1	98.118	858	By MS/MS	3	3	4.2	32953000	672510	26614000	3	2994
A0A8C0NQ24	ZNF462	Zinc finger protein 462 OS=Canis lupus familiaris OX=9615 GN=ZNF462 PE=4 SV=1	267.92	2367	By MS/MS	2	2	1	1654100	13784	0	2	2911
A0A8C0NQ45	--	Medium-chain specific acyl-CoA dehydrogenase, mitochondrial OS=Canis lupus familiaris OX=9615 PE=3 SV=1	42.375	385	By MS/MS	8	8	33.5	228070000	11404000	187210000	7	3007
A0A8C0NQ56	--	SPRY domain containing 7 OS=Canis lupus familiaris OX=9615 PE=4 SV=1	18.449	167	By MS/MS	2	2	16.2	28127000	2557000	29812000	2	3010
A0A8C0NQ82	--	Doublecortin domain containing 1 OS=Canis lupus familiaris OX=9615 PE=4 SV=1	63.81	568	By matching	1	1	2.1	0	0	0	0	3013
A0A8C0NQL1	--	Polypeptide N-acetylgalactosaminyltransferase OS=Canis lupus familiaris OX=9615 PE=3 SV=1	55.37	481	By MS/MS	5	4	13.9	93035000	3876500	96066000	3	3027
A0A8C0NQL4	MAX	MYC associated factor X OS=Canis lupus familiaris OX=9615 GN=MAX PE=4 SV=1	35.984	328	By MS/MS	2	2	6.7	14294000	595570	13604000	2	3028
A0A8C0NQM6	ATP5F1A	ATP synthase subunit alpha OS=Canis lupus familiaris OX=9615 GN=ATP5F1A PE=3 SV=1	57.795	534	By MS/MS	14	14	34.1	6877300000	202270000	6626000000	38	357
A0A8C0NQQ3	--	Angiotensin II receptor associated protein OS=Canis lupus familiaris OX=9615 PE=4 SV=1	17.62	159	By matching	1	1	10.7	16939000	2117300	0	0	3032
A0A8C0NQY5	MRE11	Double-strand break repair protein OS=Canis lupus familiaris OX=9615 GN=MRE11 PE=3 SV=1	77.821	680	By MS/MS	1	1	1.5	17737000	492710	0	1	2936
A0A8C0NR07	SLC25A15	Solute carrier family 25 member 15 OS=Canis lupus familiaris OX=9615 GN=SLC25A15 PE=3 SV=1	29.806	279	By MS/MS	1	1	4.3	6552200	409510	0	1	3043
A0A8C0NR54	--	Polyadenylate-binding protein OS=Canis lupus familiaris OX=9615 PE=3 SV=1	66.649	599	By MS/MS	18	13	38.6	4803200000	123160000	6012200000	25	3048
A0A8C0NR61	RBM14	RNA binding motif protein 14 OS=Canis lupus familiaris OX=9615 GN=RBM14 PE=4 SV=1	69.531	669	By MS/MS	7	5	10.9	255700000	9834600	235860000	6	3049
A0A8C0NRC3	CSNK1G1	non-specific serine/threonine protein kinase OS=Canis lupus familiaris OX=9615 GN=CSNK1G1 PE=3 SV=1	49.571	430	By matching	1	0	2.6	0	0	0	0	3055
A0A8C0NRD9	ATIC	Bifunctional purine biosynthesis protein ATIC OS=Canis lupus familiaris OX=9615 GN=ATIC PE=3 SV=1	64.726	592	By MS/MS	21	21	53.9	4630500000	125150000	4290700000	37	3057
A0A8C0NRH5	--	Nucleolar protein 11 OS=Canis lupus familiaris OX=9615 PE=4 SV=1	77.487	685	By MS/MS	8	8	14.6	259850000	6496200	242300000	9	3062
A0A8C0NRI8	AGL	Glycogen debranching enzyme OS=Canis lupus familiaris OX=9615 GN=AGL PE=3 SV=1	167.11	1466	By MS/MS	1	1	0.8	10181000	113130	0	0	254
A0A8C0NRK7	--	BRISC and BRCA1 A complex member 1 OS=Canis lupus familiaris OX=9615 PE=4 SV=1	28.12	254	By MS/MS	1	1	7.5	26091000	1534700	0	1	3065
A0A8C0NRL2	RHBDL2	rhomboid protease OS=Canis lupus familiaris OX=9615 GN=RHBDL2 PE=3 SV=1	34.257	303	By MS/MS	1	1	2	18090000	1644600	0	1	3066
A0A8C0NRZ8	SNX31	Ankyrin repeat domain 46 OS=Canis lupus familiaris OX=9615 GN=SNX31 PE=4 SV=1	25.126	226	By MS/MS	2	2	22.1	72121000	8013500	53940000	3	3082
A0A8C0NSC0	RPS19BP1	Active regulator of SIRT1 OS=Canis lupus familiaris OX=9615 GN=RPS19BP1 PE=3 SV=1	14.997	137	By MS/MS	2	1	23.4	116290000	12921000	125280000	2	3093
A0A8C0NSF7	--	threonine--tRNA ligase OS=Canis lupus familiaris OX=9615 PE=3 SV=1	83.098	719	By MS/MS	11	11	20.4	1035400000	21570000	1129100000	16	3097
A0A8C0NSS6	--	General transcription factor IIi OS=Canis lupus familiaris OX=9615 PE=4 SV=1	106.07	939	By MS/MS	8	8	12.9	173320000	2841200	262100000	10	3108
A0A8C0NST9	CCT4	T-complex protein 1 subunit delta OS=Canis lupus familiaris OX=9615 GN=CCT4 PE=3 SV=1	58.038	539	By MS/MS	17	17	49.9	3541400000	93194000	3662400000	48	3109
A0A8C0NSV2	UACA	Uveal autoantigen with coiled-coil domains and ankyrin repeats OS=Canis lupus familiaris OX=9615 GN=UACA PE=4 SV=1	164.4	1435	By MS/MS	8	8	6.3	84653000	776630	83077000	6	3111
A0A8C0NT73	POP1	POP1 homolog, ribonuclease P/MRP subunit OS=Canis lupus familiaris OX=9615 GN=POP1 PE=4 SV=1	110.95	990	By MS/MS	3	3	5.2	60453000	991030	71869000	3	3122
A0A8C0NTB0	--	Uncharacterized protein OS=Canis lupus familiaris OX=9615 PE=4 SV=1	20.806	180	By MS/MS	2	2	11.1	57616000	5237800	53373000	1	1802
A0A8C0NTC7	FBXO9	F-box only protein OS=Canis lupus familiaris OX=9615 GN=FBXO9 PE=4 SV=1	49.889	426	By MS/MS	1	1	3.1	2595400	103820	0	1	3034
A0A8C0NTE1	ADSS	Adenylosuccinate synthetase isozyme 2 OS=Canis lupus familiaris OX=9615 GN=ADSS PE=3 SV=1	48.02	439	By MS/MS	7	7	25.3	1068800000	44531000	1079000000	9	3130
A0A8C0NTS7	--	Small ArfGAP 1 OS=Canis lupus familiaris OX=9615 PE=4 SV=1	44.921	417	By MS/MS	2	2	5.5	211220000	19202000	226070000	2	3152
A0A8C0NU48	CWF19L1	CWF19 like 1, cell cycle control OS=Canis lupus familiaris OX=9615 GN=CWF19L1 PE=3 SV=1	55.497	490	By MS/MS	6	6	15.7	81329000	3253100	165610000	7	3161
A0A8C0NUC0	XRCC5	X-ray repair cross-complementing protein 5 OS=Canis lupus familiaris OX=9615 GN=XRCC5 PE=3 SV=1	76.719	677	By MS/MS	5	5	9.9	65849000	1531400	103000000	4	360
A0A8C0NUF0	TRIP4	Thyroid hormone receptor interactor 4 OS=Canis lupus familiaris OX=9615 GN=TRIP4 PE=4 SV=1	61.756	540	By MS/MS	2	2	3	3005100	93910	0	2	3169
A0A8C0NUI1	EMSY	EMSY transcriptional repressor, BRCA2 interacting OS=Canis lupus familiaris OX=9615 GN=EMSY PE=4 SV=1	126.89	1190	By MS/MS	1	1	1	4392800	67582	0	1	3145
A0A8C0NUK7	--	Coordinator of PRMT5 and differentiation stimulator OS=Canis lupus familiaris OX=9615 PE=4 SV=1	18.834	176	By MS/MS	1	1	5.1	15100000	2157200	0	1	3177
A0A8C0NUM0	PCYT2	ethanolamine-phosphate cytidylyltransferase OS=Canis lupus familiaris OX=9615 GN=PCYT2 PE=3 SV=1	41.334	366	By MS/MS	4	1	16.9	37824000	1644500	41780000	4	2731
A0A8C0NUP7	PTMA	Prothymosin alpha OS=Canis lupus familiaris OX=9615 GN=PTMA PE=3 SV=1	12.058	110	By MS/MS	5	5	26.4	2961800000	987250000	2215700000	9	3180
A0A8C0NUT0	FN3KRP	protein-ribulosamine 3-kinase OS=Canis lupus familiaris OX=9615 GN=FN3KRP PE=3 SV=1	33.347	302	By MS/MS	3	3	15.6	31659000	1862300	27496000	1	3184
A0A8C0NUT7	FYTTD1	UAP56-interacting factor OS=Canis lupus familiaris OX=9615 GN=FYTTD1 PE=3 SV=1	35.884	318	By MS/MS	2	2	8.5	18085000	861170	20438000	1	3186
A0A8C0NUY1	TELO2	Telomere length regulation protein TEL2 homolog OS=Canis lupus familiaris OX=9615 GN=TELO2 PE=3 SV=1	93.494	863	By MS/MS	1	0	2.2	7226300	144530	0	1	2819
A0A8C0NV04	--	CCR4-NOT transcription complex subunit 11 OS=Canis lupus familiaris OX=9615 PE=3 SV=1	55.559	516	By MS/MS	1	1	2.1	38824000	1493200	0	2	3193
A0A8C0NV79	--	Centrosomal protein 97 OS=Canis lupus familiaris OX=9615 PE=4 SV=1	86.092	775	By matching	1	1	1.7	7985800	210150	0	0	1330
A0A8C0NVE3	--	HECT and RLD domain containing E3 ubiquitin protein ligase family member 1 OS=Canis lupus familiaris OX=9615 PE=4 SV=1	519.14	4746	By MS/MS	1	1	0.3	8012400	34388	0	1	3192
A0A8C0NVP6	CNN2	Calponin OS=Canis lupus familiaris OX=9615 GN=CNN2 PE=3 SV=1	33.386	309	By MS/MS	3	2	18.4	31999000	2000000	72434000	5	3218
A0A8C0NVQ4	BIN3	Bridging integrator 3 OS=Canis lupus familiaris OX=9615 GN=BIN3 PE=4 SV=1	23.894	205	By MS/MS	1	1	6.3	6440700	460050	0	1	3219
A0A8C0NVQ5	--	Protein Churchill OS=Canis lupus familiaris OX=9615 PE=3 SV=1	15.913	139	By MS/MS	2	2	22.3	19704000	1970400	20937000	2	3220
A0A8C0NVR6	--	14-3-3 domain-containing protein OS=Canis lupus familiaris OX=9615 PE=3 SV=1	28.996	253	By MS/MS	12	10	52.2	4370800000	218540000	4385900000	21	3221
A0A8C0NVX9	VPS36	Vacuolar protein-sorting-associated protein 36 OS=Canis lupus familiaris OX=9615 GN=VPS36 PE=3 SV=1	43.776	386	By MS/MS	6	6	22.3	90061000	3216500	75347000	7	3229
A0A8C0NW98	--	RNA helicase OS=Canis lupus familiaris OX=9615 PE=4 SV=1	89.682	809	By MS/MS	7	7	12	96771000	1974900	84210000	9	3241
A0A8C0NWJ2	MEPCE	RNA methyltransferase OS=Canis lupus familiaris OX=9615 GN=MEPCE PE=3 SV=1	75.152	692	By MS/MS	6	6	11.1	67342000	1820000	54075000	6	3249
A0A8C0NWV8	CCAR2	Cell cycle and apoptosis regulator 2 OS=Canis lupus familiaris OX=9615 GN=CCAR2 PE=4 SV=1	102.13	918	By MS/MS	14	1	28.2	1321200000	24021000	1366700000	20	3255
A0A8C0NWW9	--	WD repeat domain 45B OS=Canis lupus familiaris OX=9615 PE=4 SV=1	38.09	344	By MS/MS	3	3	11	73394000	5645700	69955000	4	3257
A0A8C0NWZ0	--	Dihydrofolate reductase OS=Canis lupus familiaris OX=9615 PE=3 SV=1	21.649	187	By MS/MS	6	6	36.4	376710000	28978000	340130000	5	3259
A0A8C0NX07	UBXN7	UBX domain-containing protein 7 OS=Canis lupus familiaris OX=9615 GN=UBXN7 PE=4 SV=1	54.878	489	By MS/MS	3	1	7.6	90839000	3132400	81944000	4	3261
A0A8C0NX13	--	DNA helicase OS=Canis lupus familiaris OX=9615 PE=3 SV=1	222.57	1964	By MS/MS	4	1	2.5	14808000	142380	37587000	1	3171
A0A8C0NX63	--	Kelch repeat and BTB domain containing 6 OS=Canis lupus familiaris OX=9615 PE=4 SV=1	74.422	660	By MS/MS	1	0	2	0	0	0	1	3263
A0A8C0NX81	EIF2S2	Eukaryotic translation initiation factor 2 subunit beta OS=Canis lupus familiaris OX=9615 GN=EIF2S2 PE=3 SV=1	38.287	333	By MS/MS	9	9	27.9	1702600000	77393000	1632500000	13	3266
A0A8C0NXA3	UQCRC1	Ubiquinol-cytochrome c reductase core protein 1 OS=Canis lupus familiaris OX=9615 GN=UQCRC1 PE=4 SV=1	52.829	480	By MS/MS	6	6	18.5	175450000	6748000	414180000	4	3269
A0A8C0NXC3	CEP170	Centrosomal protein 170 OS=Canis lupus familiaris OX=9615 GN=CEP170 PE=3 SV=1	183.24	1656	By MS/MS	3	2	2.4	4159100	39237	0	0	3204
A0A8C0NXL6	TUBB4A	Tubulin beta chain OS=Canis lupus familiaris OX=9615 GN=TUBB4A PE=3 SV=1	48.351	433	By MS/MS	16	1	58.9	2111500000	100550000	1696900000	5	3284
A0A8C0NXN8	MOB2	MOB kinase activator 2 OS=Canis lupus familiaris OX=9615 GN=MOB2 PE=4 SV=1	26.646	235	By MS/MS	1	1	7.7	59296000	4561200	0	1	3287
A0A8C0NXS0	LIG3	DNA ligase OS=Canis lupus familiaris OX=9615 GN=LIG3 PE=3 SV=1	99.124	890	By MS/MS	7	7	9.9	72676000	1101100	69217000	8	2906
A0A8C0NXS3	ATP11C	Phospholipid-transporting ATPase OS=Canis lupus familiaris OX=9615 GN=ATP11C PE=3 SV=1	129.38	1132	By MS/MS	4	3	4.2	35668000	625750	28709000	3	3293
A0A8C0NXW5	CLPX	Caseinolytic mitochondrial matrix peptidase chaperone subunit OS=Canis lupus familiaris OX=9615 GN=CLPX PE=4 SV=1	69.287	633	By MS/MS	13	13	27.3	256070000	5690500	190860000	14	3296
A0A8C0NXX9	IER3IP1	Immediate early response 3-interacting protein 1 OS=Canis lupus familiaris OX=9615 GN=IER3IP1 PE=3 SV=1	8.9527	82	By MS/MS	1	1	24.4	162030000	40507000	0	0	3298
A0A8C0NY81	--	Calcium load-activated calcium channel OS=Canis lupus familiaris OX=9615 PE=3 SV=1	11.372	104	By MS/MS	1	1	13.5	40732000	8146400	0	2	130
A0A8C0NYC1	HUS1	Checkpoint protein OS=Canis lupus familiaris OX=9615 GN=HUS1 PE=3 SV=1	29.02	259	By MS/MS	2	2	6.6	0	0	0	2	3310
A0A8C0NYD1	--	Solute carrier family 35 member E1 OS=Canis lupus familiaris OX=9615 PE=4 SV=1	44.416	409	By MS/MS	1	1	2.7	5858900	450680	0	1	3313
A0A8C0NYE0	LRCH4	Leucine rich repeats and calponin homology domain containing 4 OS=Canis lupus familiaris OX=9615 GN=LRCH4 PE=4 SV=1	67.977	631	By MS/MS	2	2	4.6	20278000	614470	24248000	1	3315
A0A8C0NYU8	--	EWS RNA binding protein 1 OS=Canis lupus familiaris OX=9615 PE=3 SV=1	61.072	577	By matching	2	0	5	0	0	0	0	3329
A0A8C0NYZ7	TRPV4	Ion transport domain-containing protein OS=Canis lupus familiaris OX=9615 GN=TRPV4 PE=4 SV=1	109.94	981	By MS/MS	4	4	6.2	77445000	1683600	113870000	5	3336
A0A8C0NZ37	--	Coronin OS=Canis lupus familiaris OX=9615 PE=3 SV=1	69.469	637	By MS/MS	7	7	16.6	903540000	25815000	847810000	15	3341
A0A8C0NZ53	ABCD4	ATP binding cassette subfamily D member 4 OS=Canis lupus familiaris OX=9615 GN=ABCD4 PE=4 SV=1	50.551	444	By MS/MS	1	1	1.4	7175900	265770	0	1	3345
A0A8C0NZG9	INTS6	Integrator complex subunit 6 OS=Canis lupus familiaris OX=9615 GN=INTS6 PE=4 SV=1	106.77	957	By MS/MS	4	4	6.9	30809000	540510	14488000	3	3185
A0A8C0NZR2	NDUFA4	NDUFA4 mitochondrial complex associated OS=Canis lupus familiaris OX=9615 GN=NDUFA4 PE=4 SV=1	9.3086	82	By MS/MS	1	1	12.2	140610000	23434000	0	1	3364
A0A8C0NZT0	ACTR3	Actin related protein 3 OS=Canis lupus familiaris OX=9615 GN=ACTR3 PE=3 SV=1	47.371	418	By MS/MS	10	10	31.6	862620000	39210000	2253400000	21	3356
A0A8C0P0B2	VDAC2	Voltage dependent anion channel 2 OS=Canis lupus familiaris OX=9615 GN=VDAC2 PE=3 SV=1	31.578	294	By MS/MS	8	8	33	3197700000	188100000	2811900000	45	3392
A0A8C0P0K1	--	Family with sequence similarity 151 member B OS=Canis lupus familiaris OX=9615 PE=3 SV=1	29.199	255	By MS/MS	1	1	5.1	15225000	1171200	0	1	3400
A0A8C0P0L7	MACF1	Microtubule actin crosslinking factor 1 OS=Canis lupus familiaris OX=9615 GN=MACF1 PE=4 SV=1	619.42	5423	By matching	52	0	13.2	0	0	0	0	3272
A0A8C0P0P7	LPCAT3	Lysophosphatidylcholine acyltransferase 3 OS=Canis lupus familiaris OX=9615 GN=LPCAT3 PE=4 SV=1	70.661	625	By MS/MS	4	4	7.2	135800000	5658400	117590000	6	3406
A0A8C0P0U6	TSC22D4	TSC22 domain family member 4 OS=Canis lupus familiaris OX=9615 GN=TSC22D4 PE=3 SV=1	40.879	395	By matching	2	1	4.8	3239400	134970	0	0	3416
A0A8C0P0X7	--	BRI3 binding protein OS=Canis lupus familiaris OX=9615 PE=4 SV=1	27.572	248	By MS/MS	2	2	11.3	108880000	10888000	107090000	2	3419
A0A8C0P0Y1	C1QBP	Complement component 1 Q subcomponent-binding protein, mitochondrial OS=Canis lupus familiaris OX=9615 GN=C1QBP PE=3 SV=1	30.151	272	By MS/MS	6	6	32.7	186860000	14374000	186290000	10	3422
A0A8C0P1B0	CAPN5	Calpain 5 OS=Canis lupus familiaris OX=9615 GN=CAPN5 PE=3 SV=1	73.16	640	By MS/MS	2	2	3.9	37013000	881250	22602000	2	3440
A0A8C0P1H1	KCTD14	Potassium channel tetramerization domain containing 14 OS=Canis lupus familiaris OX=9615 GN=KCTD14 PE=4 SV=1	27.592	245	By MS/MS	1	1	4.9	65735000	3866800	0	1	3445
A0A8C0P2D9	SP100	SP100 nuclear antigen OS=Canis lupus familiaris OX=9615 GN=SP100 PE=4 SV=1	94.061	821	By MS/MS	5	5	7.2	35168000	628010	26518000	3	3178
A0A8C0P2M9	TUSC3	Tumor suppressor candidate 3 OS=Canis lupus familiaris OX=9615 GN=TUSC3 PE=3 SV=1	33.099	289	By MS/MS	2	2	8.3	37704000	2513600	40493000	2	3477
A0A8C0P2V6	--	Apoptosis and caspase activation inhibitor OS=Canis lupus familiaris OX=9615 PE=4 SV=1	26.75	246	By MS/MS	2	2	16.3	48391000	2688400	52713000	0	3487
A0A8C0P3D6	--	IF rod domain-containing protein OS=Canis lupus familiaris OX=9615 PE=3 SV=1	61.706	593	By matching	1	0	1.2	0	0	0	0	3504
A0A8C0P3K1	USP5	Ubiquitin carboxyl-terminal hydrolase OS=Canis lupus familiaris OX=9615 GN=USP5 PE=3 SV=1	98.82	891	By MS/MS	8	8	11.6	473230000	10755000	717850000	10	3512
A0A8C0P3P2	COG6	Conserved oligomeric Golgi complex subunit 6 OS=Canis lupus familiaris OX=9615 GN=COG6 PE=3 SV=1	68.079	605	By MS/MS	4	4	11.4	72455000	2012600	80836000	6	3515
A0A8C0P3P4	EP400	E1A binding protein p400 OS=Canis lupus familiaris OX=9615 GN=EP400 PE=4 SV=1	302.24	2770	By matching	1	0	0.2	6320500	49379	0	0	3481
A0A8C0P3R9	FLNB	Filamin B OS=Canis lupus familiaris OX=9615 GN=FLNB PE=3 SV=1	275.19	2578	By MS/MS	77	1	48.4	14349000000	93176000	14110000000	171	3517
A0A8C0P3T1	GIT2	GIT ArfGAP 2 OS=Canis lupus familiaris OX=9615 GN=GIT2 PE=4 SV=1	84.616	759	By MS/MS	2	2	5.8	34369000	859230	37133000	3	3502
A0A8C0P4B0	APMAP	Adipocyte plasma membrane-associated protein OS=Canis lupus familiaris OX=9615 GN=APMAP PE=3 SV=1	46.282	415	By MS/MS	7	7	23.4	300980000	11148000	314650000	7	3536
A0A8C0P4B6	EPB41L5	Band 4.1-like protein 5 OS=Canis lupus familiaris OX=9615 GN=EPB41L5 PE=4 SV=1	55.55	484	By MS/MS	3	3	6	36948000	1477900	38931000	3	319
A0A8C0P4F9	GCC2	GRIP and coiled-coil domain containing 2 OS=Canis lupus familiaris OX=9615 GN=GCC2 PE=4 SV=1	191.51	1644	By MS/MS	12	12	10	266330000	1972800	166790000	8	3545
A0A8C0P4H8	--	Phosducin thioredoxin-like domain-containing protein OS=Canis lupus familiaris OX=9615 PE=3 SV=1	27.715	240	By MS/MS	2	2	9.6	78320000	4351100	85499000	3	3549
A0A8C0P4I5	PPAT	Amidophosphoribosyltransferase OS=Canis lupus familiaris OX=9615 GN=PPAT PE=3 SV=1	57.179	517	By MS/MS	2	2	8.3	29459000	1015800	0	4	3550
A0A8C0P4K1	--	Ephrin B1 OS=Canis lupus familiaris OX=9615 PE=3 SV=1	37.945	346	By MS/MS	2	2	11	15554000	707010	17614000	2	3554
A0A8C0P4L9	HIRA	Protein HIRA OS=Canis lupus familiaris OX=9615 GN=HIRA PE=3 SV=1	89.181	810	By MS/MS	3	3	4.7	11085000	263930	8267700	3	3555
A0A8C0P4U1	DDA1	DET1- and DDB1-associated protein 1 OS=Canis lupus familiaris OX=9615 GN=DDA1 PE=3 SV=1	11.821	102	By MS/MS	1	1	11.8	5400100	600020	0	0	3564
A0A8C0P4Y3	ADH5	S-(hydroxymethyl)glutathione dehydrogenase OS=Canis lupus familiaris OX=9615 GN=ADH5 PE=3 SV=1	39.664	374	By MS/MS	6	6	29.9	532700000	24214000	559940000	9	3567
A0A8C0P5A1	--	NUMB endocytic adaptor protein OS=Canis lupus familiaris OX=9615 PE=4 SV=1	78.628	723	By MS/MS	1	1	5.5	13497000	409010	0	1	3579
A0A8C0P5C4	--	Protein farnesyltransferase subunit beta OS=Canis lupus familiaris OX=9615 PE=3 SV=1	43.465	389	By MS/MS	2	2	9	35913000	3264800	98869000	2	3583
A0A8C0P5E8	WDR11	WD repeat domain 11 OS=Canis lupus familiaris OX=9615 GN=WDR11 PE=4 SV=1	136.6	1224	By MS/MS	10	10	9.8	172000000	2324400	205750000	11	3585
A0A8C0P5E9	PGD	6-phosphogluconate dehydrogenase, decarboxylating OS=Canis lupus familiaris OX=9615 GN=PGD PE=3 SV=1	53.095	483	By MS/MS	15	15	42.9	6157900000	205260000	6997800000	25	3586
A0A8C0P5H9	LOC477944	Cytochrome b-c1 complex subunit 7 OS=Canis lupus familiaris OX=9615 GN=LOC477944 PE=3 SV=1	13.534	110	By MS/MS	3	3	27.3	315560000	39446000	262850000	3	3589
A0A8C0P5P0	--	RAN binding protein 3 OS=Canis lupus familiaris OX=9615 PE=4 SV=1	75.055	700	By MS/MS	6	6	14	329760000	8244100	276020000	5	3407
A0A8C0P5R4	--	Elongation factor 1-gamma OS=Canis lupus familiaris OX=9615 PE=3 SV=1	39.434	350	By MS/MS	3	2	11.1	30777000	1465600	30658000	1	3595
A0A8C0P5W3	SRRT	Arsenite-resistance protein 2 OS=Canis lupus familiaris OX=9615 GN=SRRT PE=3 SV=1	96.936	842	By MS/MS	8	8	12.5	193490000	3869800	225430000	7	3602
A0A8C0P5X6	ARPP19	Myosin VA OS=Canis lupus familiaris OX=9615 GN=ARPP19 PE=3 SV=1	220.27	1899	By MS/MS	19	15	11.5	203010000	1735100	152360000	16	3603
A0A8C0P5Y9	GPN3	GPN-loop GTPase 3 OS=Canis lupus familiaris OX=9615 GN=GPN3 PE=3 SV=1	32.659	284	By MS/MS	2	2	10.9	25404000	2309500	41509000	3	3605
A0A8C0P6A5	SP140	SP140 nuclear body protein OS=Canis lupus familiaris OX=9615 GN=SP140 PE=4 SV=1	86.463	749	By MS/MS	2	2	3.2	10677000	254220	10564000	1	3511
A0A8C0P6E0	--	Plasminogen activator, tissue type OS=Canis lupus familiaris OX=9615 PE=4 SV=1	49.606	437	By MS/MS	1	1	3	4379400	182470	0	1	3238
A0A8C0P6K8	SLC25A11	Solute carrier family 25 member 11 OS=Canis lupus familiaris OX=9615 GN=SLC25A11 PE=3 SV=1	34.075	314	By MS/MS	4	4	16.2	194830000	10254000	255290000	3	3629
A0A8C0P6Q2	NDUFAF1	Complex I intermediate-associated protein 30, mitochondrial OS=Canis lupus familiaris OX=9615 GN=NDUFAF1 PE=3 SV=1	35.154	307	By matching	1	1	3.9	6680600	303660	0	0	3633
A0A8C0P6W8	EIF4E	Eukaryotic translation initiation factor 4E OS=Canis lupus familiaris OX=9615 GN=EIF4E PE=3 SV=1	25.093	217	By MS/MS	5	5	33.6	998980000	71355000	808370000	11	3642
A0A8C0P7A3	DLG1	Discs large MAGUK scaffold protein 1 OS=Canis lupus familiaris OX=9615 GN=DLG1 PE=3 SV=1	104.68	939	By MS/MS	5	4	9.5	78208000	1862100	95975000	5	3658
A0A8C0P7E2	PDE12	Phosphodiesterase 12 OS=Canis lupus familiaris OX=9615 GN=PDE12 PE=4 SV=1	67.616	616	By MS/MS	9	9	23.7	341680000	13142000	281640000	10	3664
A0A8C0P7G2	RALGAPA2	Ral GTPase activating protein catalytic alpha subunit 2 OS=Canis lupus familiaris OX=9615 GN=RALGAPA2 PE=4 SV=1	202.26	1796	By MS/MS	1	1	0.5	2312200	23356	0	1	3577
A0A8C0P7I5	RPS6KA3	Ribosomal protein S6 kinase OS=Canis lupus familiaris OX=9615 GN=RPS6KA3 PE=3 SV=1	83.796	740	By MS/MS	11	7	20.7	107020000	2277100	64008000	6	3667
A0A8C0P7I7	--	Exosome component 1 OS=Canis lupus familiaris OX=9615 PE=4 SV=1	21.836	199	By MS/MS	2	2	12.6	45926000	4175100	51232000	3	3668
A0A8C0P7N6	--	Neuron navigator 2 OS=Canis lupus familiaris OX=9615 PE=3 SV=1	267.2	2486	By MS/MS	3	3	1.9	16745000	124970	33022000	2	3490
A0A8C0P7R0	--	Basic proline-rich protein-like OS=Canis lupus familiaris OX=9615 PE=4 SV=1	20.27	196	By MS/MS	2	2	14.8	57903000	5263900	55557000	2	3679
A0A8C0P8A3	--	Solute carrier family 12 member 2 OS=Canis lupus familiaris OX=9615 PE=3 SV=1	122.24	1133	By MS/MS	7	7	7.1	340810000	6196500	311560000	7	3666
A0A8C0P8R2	TSC22D1	TSC22 domain family member 1 OS=Canis lupus familiaris OX=9615 GN=TSC22D1 PE=3 SV=1	108.74	1072	By MS/MS	3	1	6.8	0	0	0	1	3717
A0A8C0P8V6	--	Unc-93 homolog B1, TLR signaling regulator OS=Canis lupus familiaris OX=9615 PE=4 SV=1	66.712	597	By MS/MS	1	1	2.2	12288000	614390	0	1	3724
A0A8C0P9I7	P3H1	procollagen-proline 3-dioxygenase OS=Canis lupus familiaris OX=9615 GN=P3H1 PE=3 SV=1	81.762	734	By MS/MS	4	4	11.2	66580000	1752100	57094000	5	3746
A0A8C0P9M1	MCM4	DNA replication licensing factor MCM4 OS=Canis lupus familiaris OX=9615 GN=MCM4 PE=3 SV=1	94.707	843	By MS/MS	16	16	27.5	760030000	15201000	828610000	20	3726
A0A8C0P9M4	RHOG	Ras homolog family member G OS=Canis lupus familiaris OX=9615 GN=RHOG PE=4 SV=1	21.294	191	By MS/MS	4	4	35.1	235580000	19632000	249210000	6	3750
A0A8C0P9Q2	--	Heat shock protein family A (Hsp70) member 2 OS=Canis lupus familiaris OX=9615 PE=3 SV=1	67.615	614	By MS/MS	16	9	29.6	265560000	6809300	257600000	13	3752
A0A8C0P9S0	ACO2	Aconitate hydratase, mitochondrial OS=Canis lupus familiaris OX=9615 GN=ACO2 PE=3 SV=1	85.721	781	By MS/MS	11	11	20	749750000	17040000	752010000	17	3754
A0A8C0P9S7	ZMYND8	Zinc finger MYND-type containing 8 OS=Canis lupus familiaris OX=9615 GN=ZMYND8 PE=4 SV=1	142.97	1297	By MS/MS	3	3	2.8	43591000	558860	56695000	2	3355
A0A8C0P9T7	NOC4L	Nucleolar complex associated 4 homolog OS=Canis lupus familiaris OX=9615 GN=NOC4L PE=3 SV=1	58.604	516	By MS/MS	2	1	5	39843000	1593700	54987000	2	3751
A0A8C0P9Y6	--	Cadherin 17 OS=Canis lupus familiaris OX=9615 PE=4 SV=1	89.626	811	By MS/MS	3	3	4.4	44268000	1106700	31125000	4	3712
A0A8C0P022	--	Ral guanine nucleotide dissociation stimulator like 3 OS=Canis lupus familiaris OX=9615 PE=4 SV=1	78.378	716	By MS/MS	2	2	5.2	47712000	1163700	49101000	1	3377
A0A8C0P057	--	PX domain containing serine/threonine kinase like OS=Canis lupus familiaris OX=9615 PE=4 SV=1	54.686	482	By MS/MS	1	1	2.5	2598000	118090	0	1	3105
A0A8C0P067	ANXA4	Annexin OS=Canis lupus familiaris OX=9615 GN=ANXA4 PE=3 SV=1	34.931	310	By MS/MS	7	7	32.3	1589100000	69093000	1628500000	13	3384
A0A8C0P081	NEK1	NIMA related kinase 1 OS=Canis lupus familiaris OX=9615 GN=NEK1 PE=4 SV=1	143.15	1257	By MS/MS	1	1	0.8	1756900	23741	0	1	3386
A0A8C0P095	PLXNA2	Plexin A2 OS=Canis lupus familiaris OX=9615 GN=PLXNA2 PE=3 SV=1	213.12	1909	By MS/MS	2	2	1.1	22190000	211340	23460000	1	3387
A0A8C0P102	--	Histone H2B OS=Canis lupus familiaris OX=9615 PE=3 SV=1	15.3	137	By matching	2	0	19	0	0	0	0	3426
A0A8C0P136	QSER1	Glutamine and serine rich 1 OS=Canis lupus familiaris OX=9615 GN=QSER1 PE=4 SV=1	189.68	1741	By MS/MS	1	1	1.5	3721500	51688	0	1	3408
A0A8C0P164	--	Structural maintenance of chromosomes 2 OS=Canis lupus familiaris OX=9615 PE=3 SV=1	131.62	1162	By MS/MS	18	18	16.3	692850000	9362900	732210000	22	3433
A0A8C0P172	--	Threonylcarbamoyl-AMP synthase OS=Canis lupus familiaris OX=9615 PE=3 SV=1	28.526	274	By MS/MS	2	2	15.7	31928000	2128500	41891000	1	3436
A0A8C0P174	PGLS	6-phosphogluconolactonase OS=Canis lupus familiaris OX=9615 GN=PGLS PE=3 SV=1	27.5	258	By MS/MS	5	5	28.7	464050000	33146000	478630000	6	3437
A0A8C0P182	CHD1	DNA helicase OS=Canis lupus familiaris OX=9615 GN=CHD1 PE=4 SV=1	195.22	1692	By MS/MS	6	5	5.1	75153000	722630	60665000	6	2862
A0A8C0P223	CBR4	Carbonyl reductase 4 OS=Canis lupus familiaris OX=9615 GN=CBR4 PE=3 SV=1	24.568	231	By MS/MS	1	1	5.6	13296000	830980	0	1	3448
A0A8C0P269	CLCN3	Chloride channel protein OS=Canis lupus familiaris OX=9615 GN=CLCN3 PE=3 SV=1	88.447	791	By MS/MS	1	1	1.1	8665200	240700	0	1	3466
A0A8C0P483	--	BolA family member 3 OS=Canis lupus familiaris OX=9615 PE=3 SV=1	11.614	103	By matching	1	1	12.6	6740600	842580	0	0	3534
A0A8C0P543	DHX37	DEAH-box helicase 37 OS=Canis lupus familiaris OX=9615 GN=DHX37 PE=4 SV=1	122.31	1094	By MS/MS	3	3	3.1	19351000	297700	71627000	2	3573
A0A8C0P575	--	Protein arginine methyltransferase 3 OS=Canis lupus familiaris OX=9615 PE=4 SV=1	57.001	508	By MS/MS	3	0	5.5	43506000	1891600	106490000	3	2972
A0A8C0P591	--	ubiquitinyl hydrolase 1 OS=Canis lupus familiaris OX=9615 PE=3 SV=1	399.72	3511	By MS/MS	2	2	0.7	25045000	126490	46824000	2	3323
A0A8C0P625	LYPLAL1	palmitoyl-protein hydrolase OS=Canis lupus familiaris OX=9615 GN=LYPLAL1 PE=3 SV=1	25.988	236	By MS/MS	3	3	16.9	41771000	2983600	53753000	2	3611
A0A8C0P652	--	Protein phosphatase OS=Canis lupus familiaris OX=9615 PE=3 SV=1	32.459	303	By MS/MS	1	1	6.9	9478500	789870	0	1	3613
A0A8C0P654	RSF1	Remodeling and spacing factor 1 OS=Canis lupus familiaris OX=9615 GN=RSF1 PE=4 SV=1	162.57	1434	By MS/MS	5	5	4.9	40255000	543980	34608000	4	3614
A0A8C0P735	--	non-specific serine/threonine protein kinase OS=Canis lupus familiaris OX=9615 PE=3 SV=1	45.865	405	By MS/MS	3	3	10.1	35581000	1423200	32446000	3	3648
A0A8C0P754	SMYD5	Histone-lysine N-trimethyltransferase SMYD5 OS=Canis lupus familiaris OX=9615 GN=SMYD5 PE=4 SV=1	47.176	418	By MS/MS	7	7	23.9	146800000	6990700	144900000	9	3652
A0A8C0P775	DZIP3	RING-type E3 ubiquitin transferase OS=Canis lupus familiaris OX=9615 GN=DZIP3 PE=4 SV=1	113.26	991	By MS/MS	1	1	1.1	17720000	295330	0	2	3421
A0A8C0P821	RAB14	Ras-related protein Rab-14 OS=Canis lupus familiaris OX=9615 GN=RAB14 PE=3 SV=1	23.897	215	By MS/MS	8	8	55.3	507550000	31722000	485640000	7	3694
A0A8C0P945	UBR5	Ubiquitin protein ligase E3 component n-recognin 5 OS=Canis lupus familiaris OX=9615 GN=UBR5 PE=4 SV=1	299.92	2717	By MS/MS	11	11	6.6	163550000	1120200	165220000	11	3468
A0A8C0PA60	--	EF-hand domain-containing protein OS=Canis lupus familiaris OX=9615 PE=4 SV=1	38.892	331	By MS/MS	3	3	13.3	82182000	5478800	74483000	4	3771
A0A8C0PA67	--	SH2B adaptor protein 3 OS=Canis lupus familiaris OX=9615 PE=3 SV=1	59.691	554	By MS/MS	2	2	5.8	22897000	817740	22008000	1	3772
A0A8C0PAE9	--	Spindle and kinetochore-associated protein 3 OS=Canis lupus familiaris OX=9615 PE=3 SV=1	51.523	465	By MS/MS	4	4	14.4	40473000	1556700	31971000	6	3783
A0A8C0PAF3	KATNAL1	Multifunctional fusion protein OS=Canis lupus familiaris OX=9615 GN=KATNAL1 PE=3 SV=1	54.063	479	By matching	1	0	2.5	0	0	0	0	3784
A0A8C0PAM2	--	Pre-mRNA processing factor 4 OS=Canis lupus familiaris OX=9615 PE=4 SV=1	58.478	522	By MS/MS	9	9	20.5	685980000	22866000	583670000	9	3793
A0A8C0PAN1	--	C2 calcium dependent domain containing 2 OS=Canis lupus familiaris OX=9615 PE=4 SV=1	76.988	711	By MS/MS	3	3	8	26530000	829060	0	2	3794
A0A8C0PAQ3	CAPRIN1	Cell cycle associated protein 1 OS=Canis lupus familiaris OX=9615 GN=CAPRIN1 PE=3 SV=1	78.717	716	By MS/MS	7	7	15.8	959060000	41698000	1057100000	8	3797
A0A8C0PAQ6	SDHAF2	Succinate dehydrogenase assembly factor 2, mitochondrial OS=Canis lupus familiaris OX=9615 GN=SDHAF2 PE=3 SV=1	19.484	165	By MS/MS	2	2	14.5	35718000	2747500	0	2	3798
A0A8C0PAT2	CCND1	Cyclin D1 OS=Canis lupus familiaris OX=9615 GN=CCND1 PE=3 SV=1	33.372	295	By MS/MS	2	2	7.5	13149000	730480	37244000	1	279
A0A8C0PAW0	--	40S ribosomal protein S3a OS=Canis lupus familiaris OX=9615 PE=3 SV=1	18.66	165	By matching	2	1	18.2	643540	58504	0	0	3800
A0A8C0PAX5	ACADSB	Acyl-CoA dehydrogenase short/branched chain OS=Canis lupus familiaris OX=9615 GN=ACADSB PE=3 SV=1	47.28	432	By MS/MS	11	11	40.7	264380000	9791900	151090000	11	3802
A0A8C0PAZ4	--	Dynamin 1 like OS=Canis lupus familiaris OX=9615 PE=3 SV=1	83.385	749	By MS/MS	17	1	33.9	491450000	9101000	669570000	21	3805
A0A8C0PB15	--	SH3 domain containing kinase binding protein 1 OS=Canis lupus familiaris OX=9615 PE=4 SV=1	46.629	427	By MS/MS	6	6	16.6	260700000	9310900	267840000	8	3807
A0A8C0PB20	S100A14	S100 calcium binding protein A14 OS=Canis lupus familiaris OX=9615 GN=S100A14 PE=4 SV=1	11.508	104	By MS/MS	3	3	39.4	502830000	71833000	538770000	6	3808
A0A8C0PB37	KRT89	Keratin, type II cuticular Hb5 OS=Canis lupus familiaris OX=9615 GN=KRT89 PE=3 SV=1	51.872	470	By matching	5	0	11.1	0	0	0	0	3810
A0A8C0PB47	RHEB	Ras homolog, mTORC1 binding OS=Canis lupus familiaris OX=9615 GN=RHEB PE=4 SV=1	19.943	179	By MS/MS	1	1	8.9	197390000	16450000	0	1	3632
A0A8C0PB83	EFHD1	EF-hand domain family member D1 OS=Canis lupus familiaris OX=9615 GN=EFHD1 PE=4 SV=1	27.285	243	By MS/MS	6	5	33.7	437430000	25731000	493000000	5	3817
A0A8C0PB88	--	G-patch domain-containing protein OS=Canis lupus familiaris OX=9615 PE=4 SV=1	25.694	228	By MS/MS	1	1	6.1	5479400	608820	0	1	3818
A0A8C0PBD4	PNPLA8	Patatin like phospholipase domain containing 8 OS=Canis lupus familiaris OX=9615 GN=PNPLA8 PE=4 SV=1	81.186	719	By MS/MS	3	1	6	14082000	312930	16635000	4	3823
A0A8C0PBG1	AHCYL2	Adenosylhomocysteinase OS=Canis lupus familiaris OX=9615 GN=AHCYL2 PE=3 SV=1	66.732	611	By matching	5	0	9.3	0	0	0	0	3826
A0A8C0PBL5	MTMR3	Phosphatidylinositol-3-phosphate phosphatase OS=Canis lupus familiaris OX=9615 GN=MTMR3 PE=3 SV=1	127.09	1140	By MS/MS	3	3	3.5	31635000	472160	37307000	1	3524
A0A8C0PBR2	TPD52L2	TPD52 like 2 OS=Canis lupus familiaris OX=9615 GN=TPD52L2 PE=3 SV=1	22.271	206	By MS/MS	5	5	38.3	114240000	8788000	157510000	4	3834
A0A8C0PBT1	EEF1D	Eukaryotic translation elongation factor 1 delta OS=Canis lupus familiaris OX=9615 GN=EEF1D PE=3 SV=1	51.505	490	By MS/MS	11	1	33.3	2721100000	75587000	3243700000	7	3836
A0A8C0PBV4	UBE2Q2	F-box protein 22 OS=Canis lupus familiaris OX=9615 GN=UBE2Q2 PE=4 SV=1	44.122	401	By MS/MS	1	1	3.7	8792800	351710	0	1	3840
A0A8C0PBW8	--	PWI domain-containing protein OS=Canis lupus familiaris OX=9615 PE=4 SV=1	93.551	827	By MS/MS	6	6	12.2	696050000	14810000	791750000	9	583
A0A8C0PC42	DCTN6	Dynactin subunit 6 OS=Canis lupus familiaris OX=9615 GN=DCTN6 PE=3 SV=1	20.634	190	By MS/MS	1	1	7.4	28749000	3593700	0	1	2768
A0A8C0PC84	FNTA	Farnesyltransferase, CAAX box, alpha OS=Canis lupus familiaris OX=9615 GN=FNTA PE=3 SV=1	39.727	331	By MS/MS	6	6	29.9	106870000	5624500	147330000	2	3850
A0A8C0PCF8	NDUFS8	NADH dehydrogenase [ubiquinone] iron-sulfur protein 8, mitochondrial OS=Canis lupus familiaris OX=9615 GN=NDUFS8 PE=3 SV=1	23.73	210	By MS/MS	1	1	5.7	44218000	2947900	0	1	3157
A0A8C0PCG6	--	SP110 nuclear body protein OS=Canis lupus familiaris OX=9615 PE=4 SV=1	57.309	507	By matching	1	1	2.8	5502300	171950	0	0	353
A0A8C0PCI3	--	aldehyde dehydrogenase (NAD(+)) OS=Canis lupus familiaris OX=9615 PE=3 SV=1	58.594	539	By MS/MS	9	9	26.9	298400000	11477000	308090000	10	3859
A0A8C0PCJ2	--	RAN binding protein 2 OS=Canis lupus familiaris OX=9615 PE=4 SV=1	352.34	3174	By MS/MS	26	1	12.5	641310000	2901800	746410000	30	3841
A0A8C0PCN9	LDHA	L-lactate dehydrogenase OS=Canis lupus familiaris OX=9615 GN=LDHA PE=3 SV=1	43.128	391	By MS/MS	15	14	50.9	23912000000	824550000	25068000000	45	3862
A0A8C0PCQ1	GFER	Sulfhydryl oxidase OS=Canis lupus familiaris OX=9615 GN=GFER PE=4 SV=1	23.279	204	By MS/MS	1	1	5.9	19957000	1535200	0	1	3865
A0A8C0PCX6	DPM3	Dolichol-phosphate mannosyltransferase subunit 3 OS=Canis lupus familiaris OX=9615 GN=DPM3 PE=3 SV=1	10.096	92	By MS/MS	1	1	13	15143000	5047500	0	1	3872
A0A8C0PD06	ANKRD28	Ankyrin repeat domain 28 OS=Canis lupus familiaris OX=9615 GN=ANKRD28 PE=4 SV=1	149.87	1420	By MS/MS	8	7	8.2	98962000	1799300	128230000	8	3866
A0A8C0PD34	--	PDZ domain containing 8 OS=Canis lupus familiaris OX=9615 PE=4 SV=1	129.66	1166	By MS/MS	3	3	3.6	23491000	355930	24284000	5	3877
A0A8C0PD42	NBEAL1	Neurobeachin like 1 OS=Canis lupus familiaris OX=9615 GN=NBEAL1 PE=4 SV=1	298.2	2614	By MS/MS	2	2	0.8	12117000	85331	0	2	3213
A0A8C0PD71	SMARCC1	SWI/SNF related, matrix associated, actin dependent regulator of chromatin subfamily c member 1 OS=Canis lupus familiaris OX=9615 GN=SMARCC1 PE=4 SV=1	117.5	1053	By MS/MS	10	8	14.5	275040000	4742000	202590000	9	3584
A0A8C0PD76	AAAS	Aladin WD repeat nucleoporin OS=Canis lupus familiaris OX=9615 GN=AAAS PE=4 SV=1	59.499	546	By MS/MS	5	5	12.5	59378000	1915400	99727000	4	3883
A0A8C0PDB7	LAMP1	Lysosomal associated membrane protein 1 OS=Canis lupus familiaris OX=9615 GN=LAMP1 PE=3 SV=1	44.204	412	By MS/MS	1	1	2.7	0	0	0	0	3889
A0A8C0PDH8	CLASP1	Cytoplasmic linker associated protein 1 OS=Canis lupus familiaris OX=9615 GN=CLASP1 PE=4 SV=1	165.76	1511	By MS/MS	10	9	8.8	77897000	749010	89084000	9	3604
A0A8C0PDQ4	CASP6	Caspase 6 OS=Canis lupus familiaris OX=9615 GN=CASP6 PE=3 SV=1	33.431	293	By MS/MS	7	7	27	230220000	12790000	200610000	7	3900
A0A8C0PDR9	MYO19	Myosin XIX OS=Canis lupus familiaris OX=9615 GN=MYO19 PE=3 SV=1	110.09	984	By MS/MS	3	3	4.3	38162000	795050	43642000	3	3846
A0A8C0PDU9	PTPRA	Receptor-type tyrosine-protein phosphatase alpha OS=Canis lupus familiaris OX=9615 GN=PTPRA PE=3 SV=1	84.742	752	By MS/MS	1	1	1.6	13961000	340500	0	1	3906
A0A8C0PDZ7	ZFYVE19	Zinc finger FYVE-type containing 19 OS=Canis lupus familiaris OX=9615 GN=ZFYVE19 PE=4 SV=1	43.811	399	By MS/MS	4	4	16.3	40848000	1571100	75124000	4	3910
A0A8C0PE22	C2CD5	C2 calcium dependent domain containing 5 OS=Canis lupus familiaris OX=9615 GN=C2CD5 PE=4 SV=1	125.17	1137	By MS/MS	3	3	2.9	28531000	518750	27185000	4	3353
A0A8C0PEN9	ADNP	Activity dependent neuroprotector homeobox OS=Canis lupus familiaris OX=9615 GN=ADNP PE=4 SV=1	134.5	1202	By MS/MS	5	5	6.2	59676000	745940	55802000	2	3928
A0A8C0PEQ5	DIP2B	Disco interacting protein 2 homolog B OS=Canis lupus familiaris OX=9615 GN=DIP2B PE=3 SV=1	160.3	1476	By MS/MS	3	3	2.8	19959000	246400	25265000	1	3875
A0A8C0PEQ7	--	Nuclear factor kappa B subunit 2 OS=Canis lupus familiaris OX=9615 PE=4 SV=1	96.452	898	By MS/MS	7	7	12.7	163140000	3625300	88303000	7	3931
A0A8C0PF77	SEC23IP	SEC23 interacting protein OS=Canis lupus familiaris OX=9615 GN=SEC23IP PE=4 SV=1	105.78	941	By MS/MS	12	12	13.3	325570000	6927000	329850000	13	3949
A0A8C0PFA6	--	Flap endonuclease 1 OS=Canis lupus familiaris OX=9615 PE=3 SV=1	39.932	353	By MS/MS	3	3	13.3	84395000	3516500	115640000	5	3953
A0A8C0PFF8	ETFA	Electron transfer flavoprotein subunit alpha OS=Canis lupus familiaris OX=9615 GN=ETFA PE=3 SV=1	34.997	333	By MS/MS	11	11	46.2	982670000	40945000	961100000	13	3957
A0A8C0PFS8	--	RNA binding motif protein 12B OS=Canis lupus familiaris OX=9615 PE=4 SV=1	99.428	855	By MS/MS	2	2	2.2	5990800	90769	0	1	3969
A0A8C0PFU1	SYNE2	Spectrin repeat containing nuclear envelope protein 2 OS=Canis lupus familiaris OX=9615 GN=SYNE2 PE=3 SV=1	803.35	6955	By MS/MS	25	25	4.7	163610000	354910	206550000	21	3325
A0A8C0PFY2	PI4KA	1-phosphatidylinositol 4-kinase OS=Canis lupus familiaris OX=9615 GN=PI4KA PE=3 SV=1	224.36	1989	By MS/MS	6	6	3.6	53036000	461180	49519000	5	3888
A0A8C0PG13	--	Epiplakin 1 OS=Canis lupus familiaris OX=9615 PE=4 SV=1	430.11	3968	By matching	55	0	43.1	0	0	0	0	3979
A0A8C0PG33	--	AT-rich interaction domain 2 OS=Canis lupus familiaris OX=9615 PE=4 SV=1	191.57	1780	By MS/MS	1	1	0.6	0	0	0	1	3984
A0A8C0PGA7	--	Family with sequence similarity 160 member B1 OS=Canis lupus familiaris OX=9615 PE=3 SV=1	103.97	936	By MS/MS	4	4	5.2	43807000	826540	52434000	4	3994
A0A8C0PGB1	DNAJB1	DnaJ heat shock protein family (Hsp40) member B1 OS=Canis lupus familiaris OX=9615 GN=DNAJB1 PE=4 SV=1	38.16	340	By MS/MS	8	8	22.4	508480000	24213000	431720000	10	3995
A0A8C0PGJ2	RIOX1	Bifunctional lysine-specific demethylase and histidyl-hydroxylase OS=Canis lupus familiaris OX=9615 GN=RIOX1 PE=3 SV=1	69.891	630	By MS/MS	5	5	18.7	113460000	3912300	68299000	7	4002
A0A8C0PGW8	--	La-related protein 7 OS=Canis lupus familiaris OX=9615 PE=3 SV=1	62.347	546	By MS/MS	8	1	17.8	4796900	129650	0	1	4016
A0A8C0PGX2	--	D-aminoacyl-tRNA deacylase OS=Canis lupus familiaris OX=9615 PE=3 SV=1	23.423	209	By MS/MS	1	1	7.7	14675000	1834400	0	2	4017
A0A8C0PGY5	XAB2	XPA binding protein 2 OS=Canis lupus familiaris OX=9615 GN=XAB2 PE=4 SV=1	99.968	855	By MS/MS	7	7	11.1	241690000	4394300	180390000	10	4019
A0A8C0PH12	HDLBP	High density lipoprotein binding protein OS=Canis lupus familiaris OX=9615 GN=HDLBP PE=4 SV=1	137.3	1229	By MS/MS	18	18	19	803310000	9917400	789240000	26	4024
A0A8C0PH21	--	Dihydrolipoamide acetyltransferase component of pyruvate dehydrogenase complex OS=Canis lupus familiaris OX=9615 PE=3 SV=1	49.243	459	By MS/MS	4	4	14.6	32962000	1267800	63130000	4	3680
A0A8C0PH27	--	DNA polymerase epsilon catalytic subunit OS=Canis lupus familiaris OX=9615 PE=3 SV=1	251.88	2196	By MS/MS	1	1	0.5	4441200	36704	0	1	4027
A0A8C0PH33	--	Family with sequence similarity 160 member B2 OS=Canis lupus familiaris OX=9615 PE=3 SV=1	78.14	702	By MS/MS	2	2	7	12773000	354810	12192000	2	4028
A0A8C0PHC2	PARD6B	Par-6 family cell polarity regulator beta OS=Canis lupus familiaris OX=9615 GN=PARD6B PE=3 SV=1	40.94	370	By MS/MS	4	4	19.5	146900000	8641300	130120000	7	4039
A0A8C0PHF9	--	Signal recognition particle 19 kDa protein OS=Canis lupus familiaris OX=9615 PE=3 SV=1	16.028	143	By MS/MS	2	2	25.9	209190000	29885000	264850000	3	174
A0A8C0PHH3	TRAPPC10	Trafficking protein particle complex 10 OS=Canis lupus familiaris OX=9615 GN=TRAPPC10 PE=4 SV=1	139.59	1241	By matching	1	1	2.3	7625500	104460	0	0	4041
A0A8C0PHJ7	TEAD1	TEA domain transcription factor 1 OS=Canis lupus familiaris OX=9615 GN=TEAD1 PE=4 SV=1	41.082	368	By matching	1	1	3.3	16527000	1032900	0	0	4045
A0A8C0PHL7	--	Destrin, actin depolymerizing factor OS=Canis lupus familiaris OX=9615 PE=3 SV=1	18.506	165	By MS/MS	5	5	34.5	21179000	1629200	84629000	6	4049
A0A8C0PHN1	FDPS	Farnesyl pyrophosphate synthase OS=Canis lupus familiaris OX=9615 GN=FDPS PE=3 SV=1	38.418	343	By MS/MS	5	1	19	0	0	0	0	4050
A0A8C0PHP1	YTHDC1	YTH domain-containing family protein OS=Canis lupus familiaris OX=9615 GN=YTHDC1 PE=3 SV=1	61.562	541	By MS/MS	4	4	12.4	100610000	3469200	83428000	3	4051
A0A8C0PHT5	NDUFAF6	NADH:ubiquinone oxidoreductase complex assembly factor 6 OS=Canis lupus familiaris OX=9615 GN=NDUFAF6 PE=4 SV=1	28.38	241	By MS/MS	2	2	10.4	9916400	762800	9556200	1	3760
A0A8C0PHU3	--	Leucine zipper like transcription regulator 1 OS=Canis lupus familiaris OX=9615 PE=4 SV=1	147.21	1317	By matching	1	1	0.7	3232300	40404	0	0	4061
A0A8C0PHV3	--	Cell division cycle 73 OS=Canis lupus familiaris OX=9615 PE=3 SV=1	59.148	520	By MS/MS	7	7	16.9	158120000	4392200	168570000	6	4064
A0A8C0PI22	--	Small ribosomal subunit protein bS6m OS=Canis lupus familiaris OX=9615 PE=3 SV=1	14.228	124	By MS/MS	1	1	10.5	0	0	0	1	4073
A0A8C0PI27	--	D-2-hydroxyglutarate dehydrogenase OS=Canis lupus familiaris OX=9615 PE=3 SV=1	59.964	549	By MS/MS	1	1	3.1	5266000	159580	0	1	4075
A0A8C0PI44	MICAL2	F-actin monooxygenase OS=Canis lupus familiaris OX=9615 GN=MICAL2 PE=3 SV=1	100.23	880	By MS/MS	2	2	2.6	34440000	593800	34828000	3	4077
A0A8C0PI51	--	Erythrocyte membrane protein band 4.1 like 1 OS=Canis lupus familiaris OX=9615 PE=4 SV=1	176.61	1609	By MS/MS	4	1	4.3	39614000	388370	33034000	4	4014
A0A8C0PI62	PROCR	Protein C receptor OS=Canis lupus familiaris OX=9615 GN=PROCR PE=4 SV=1	27.222	241	By MS/MS	3	3	14.5	156110000	14192000	205430000	2	4079
A0A8C0PIC9	--	Patatin like phospholipase domain containing 6 OS=Canis lupus familiaris OX=9615 PE=3 SV=1	168.57	1538	By MS/MS	2	2	1.3	105970000	1164500	75474000	2	3863
A0A8C0PID0	--	cysteine--tRNA ligase OS=Canis lupus familiaris OX=9615 PE=3 SV=1	59.012	528	By MS/MS	1	1	1.7	2280000	73549	0	1	4087
A0A8C0PID5	PDCD6IP	Programmed cell death 6 interacting protein OS=Canis lupus familiaris OX=9615 GN=PDCD6IP PE=4 SV=1	90.032	817	By MS/MS	16	16	28.6	1164000000	21555000	1138800000	18	4089
A0A8C0PIF4	--	Spliceosome associated factor 3, U4/U6 recycling protein OS=Canis lupus familiaris OX=9615 PE=4 SV=1	112.16	982	By MS/MS	8	8	12.6	174560000	2815500	137180000	9	4092
A0A8C0PIJ0	SLC4A2	Anion exchange protein OS=Canis lupus familiaris OX=9615 GN=SLC4A2 PE=3 SV=1	136.14	1236	By MS/MS	6	6	7.8	166410000	3200200	164590000	9	4096
A0A8C0PIL6	--	RNA helicase OS=Canis lupus familiaris OX=9615 PE=3 SV=1	96.584	870	By MS/MS	4	4	5.6	77768000	1467300	83102000	5	4100
A0A8C0PIQ2	AP2A2	AP-2 complex subunit alpha OS=Canis lupus familiaris OX=9615 GN=AP2A2 PE=3 SV=1	103.79	936	By MS/MS	20	1	31.4	935230000	15851000	1037200000	18	4105
A0A8C0PJ51	--	Erythrocyte membrane protein band 4.1 like 1 OS=Canis lupus familiaris OX=9615 PE=4 SV=1	86.34	772	By matching	3	0	4.1	0	0	0	0	4123
A0A8C0PJ71	--	Perilipin OS=Canis lupus familiaris OX=9615 PE=3 SV=1	46.756	432	By MS/MS	7	7	35	436060000	15574000	415510000	7	4127
A0A8C0PJB9	--	Family with sequence similarity 83 member H OS=Canis lupus familiaris OX=9615 PE=3 SV=1	123.91	1152	By matching	12	1	14.7	20251000	281270	0	0	4132
A0A8C0PJJ6	PPM1F	Protein phosphatase, Mg2+/Mn2+ dependent 1F OS=Canis lupus familiaris OX=9615 GN=PPM1F PE=3 SV=1	48.324	440	By MS/MS	1	1	3.4	8020200	381910	0	1	4138
A0A8C0PJL1	--	Calpain 7 OS=Canis lupus familiaris OX=9615 PE=3 SV=1	107.93	956	By MS/MS	3	3	3.6	16114000	268570	29267000	2	4141
A0A8C0PJN1	--	Importin 8 OS=Canis lupus familiaris OX=9615 PE=4 SV=1	119.82	1037	By matching	2	1	2	2396700	42798	0	0	4025
A0A8C0PJP0	PPP4R3B	polyribonucleotide nucleotidyltransferase OS=Canis lupus familiaris OX=9615 GN=PPP4R3B PE=3 SV=1	78.465	713	By MS/MS	10	10	17	346120000	7866300	318950000	8	3682
A0A8C0PJR6	AP1B1	AP complex subunit beta OS=Canis lupus familiaris OX=9615 GN=AP1B1 PE=3 SV=1	103.66	939	By MS/MS	17	10	28.2	567470000	11822000	507020000	15	3985
A0A8C0PJT1	PRPF6	Pre-mRNA-processing factor 6 OS=Canis lupus familiaris OX=9615 GN=PRPF6 PE=4 SV=1	106.74	941	By MS/MS	13	13	21.1	277940000	4482900	271790000	17	3911
A0A8C0PJU6	RIOK3	Serine/threonine-protein kinase RIO3 OS=Canis lupus familiaris OX=9615 GN=RIOK3 PE=3 SV=1	58.869	519	By MS/MS	2	2	4.4	29157000	1005400	57633000	3	4148
A0A8C0PJY5	--	Family with sequence similarity 111 member B OS=Canis lupus familiaris OX=9615 PE=4 SV=1	84.574	734	By MS/MS	2	2	3.5	63787000	1483400	79652000	2	4149
A0A8C0PK33	BCAS1	Brain enriched myelin associated protein 1 OS=Canis lupus familiaris OX=9615 GN=BCAS1 PE=4 SV=1	68.149	638	By MS/MS	4	4	8.3	20776000	519410	21130000	4	4153
A0A8C0PKH3	TIGAR	TP53 induced glycolysis regulatory phosphatase OS=Canis lupus familiaris OX=9615 GN=TIGAR PE=4 SV=1	29.695	270	By MS/MS	3	3	21.1	517260000	36947000	502150000	3	4166
A0A8C0PKK1	LOC477508	Cytochrome c oxidase subunit OS=Canis lupus familiaris OX=9615 GN=LOC477508 PE=3 SV=1	12.009	110	By MS/MS	1	1	26.4	50329000	6291100	0	1	4169
A0A8C0PKK8	--	Zinc finger AN1-type containing 5 OS=Canis lupus familiaris OX=9615 PE=4 SV=1	22.519	206	By MS/MS	1	1	8.7	15930000	1062000	0	1	4171
A0A8C0PKN0	MCRIP1	MAPK regulated corepressor interacting protein 1 OS=Canis lupus familiaris OX=9615 GN=MCRIP1 PE=3 SV=1	11.055	97	By MS/MS	1	1	11.3	39686000	4409600	0	1	4175
A0A8C0PKS8	RELL1	RELT like 1 OS=Canis lupus familiaris OX=9615 GN=RELL1 PE=3 SV=1	28.318	258	By MS/MS	2	2	20.9	25412000	3176500	24331000	3	4173
A0A8C0PKV5	RPUSD2	RNA pseudouridine synthase domain containing 2 OS=Canis lupus familiaris OX=9615 GN=RPUSD2 PE=4 SV=1	61.913	552	By MS/MS	1	1	3.3	6632600	189500	0	0	4178
A0A8C0PL14	BCCIP	BRCA2 and CDKN1A-interacting protein OS=Canis lupus familiaris OX=9615 GN=BCCIP PE=3 SV=1	35.658	315	By MS/MS	2	1	8.9	27443000	1444400	51615000	2	4189
A0A8C0PLB8	CARKD	ATP-dependent (S)-NAD(P)H-hydrate dehydratase OS=Canis lupus familiaris OX=9615 GN=CARKD PE=3 SV=1	35.641	330	By MS/MS	4	4	19.7	50571000	2408100	33829000	5	4168
A0A8C0PLD3	C26H12orf43	Protein CUSTOS OS=Canis lupus familiaris OX=9615 GN=C26H12orf43 PE=3 SV=1	28.964	269	By MS/MS	1	1	4.5	17301000	1017700	0	3	4200
A0A8C0PLW0	OXA1L	OXA1L mitochondrial inner membrane protein OS=Canis lupus familiaris OX=9615 GN=OXA1L PE=3 SV=1	45.904	414	By MS/MS	2	2	5.3	3541400	272410	0	1	3068
A0A8C0PM55	ATP6V1A	H(+)-transporting two-sector ATPase OS=Canis lupus familiaris OX=9615 GN=ATP6V1A PE=3 SV=1	64.702	584	By MS/MS	12	12	29.5	542940000	14288000	553880000	24	4216
A0A8C0PMB6	--	Nucleolar and coiled-body phosphoprotein 1 OS=Canis lupus familiaris OX=9615 PE=4 SV=1	68.997	647	By MS/MS	7	1	14.8	204290000	5238300	241680000	11	4218
A0A8C0PME1	GLB1	Beta-galactosidase OS=Canis lupus familiaris OX=9615 GN=GLB1 PE=3 SV=1	105.5	946	By matching	4	4	6.7	14002000	368480	34366000	0	325
A0A8C0PMJ8	--	Syntaxin 3 OS=Canis lupus familiaris OX=9615 PE=3 SV=1	28.71	251	By MS/MS	2	2	9.6	11125000	855800	11825000	1	4224
A0A8C0PMN9	--	Integrator complex subunit 2 OS=Canis lupus familiaris OX=9615 PE=3 SV=1	123.1	1107	By MS/MS	3	3	3.7	44609000	929350	65701000	4	4222
A0A8C0PMQ6	STIM2	Stromal interaction molecule 2 OS=Canis lupus familiaris OX=9615 GN=STIM2 PE=4 SV=1	81.251	714	By MS/MS	3	3	6	12807000	297830	12708000	2	739
A0A8C0PMV6	DLG3	Discs large MAGUK scaffold protein 3 OS=Canis lupus familiaris OX=9615 GN=DLG3 PE=4 SV=1	42.129	366	By MS/MS	2	2	8.2	24530000	1291000	23046000	2	4232
A0A8C0PN02	KRT8	IF rod domain-containing protein OS=Canis lupus familiaris OX=9615 GN=KRT8 PE=3 SV=1	54.717	491	By MS/MS	24	1	56.2	17661000	551900	0	1	4237
A0A8C0PN90	CTBP2	C-terminal binding protein 2 OS=Canis lupus familiaris OX=9615 GN=CTBP2 PE=3 SV=1	47.2	425	By MS/MS	1	1	2.6	91988000	3679500	0	1	4128
A0A8C0PNA6	CTDP1	RNA polymerase II subunit A C-terminal domain phosphatase OS=Canis lupus familiaris OX=9615 GN=CTDP1 PE=4 SV=1	90.639	838	By MS/MS	1	1	2	11545000	240530	0	2	601
A0A8C0PNC9	TOMM7	Mitochondrial import receptor subunit TOM7 homolog OS=Canis lupus familiaris OX=9615 GN=TOMM7 PE=3 SV=1	6.2184	55	By MS/MS	2	2	32.7	194170000	48543000	196530000	1	4244
A0A8C0PNJ8	UBE2L3	Ubiquitin conjugating enzyme E2 L3 OS=Canis lupus familiaris OX=9615 GN=UBE2L3 PE=3 SV=1	17.861	154	By MS/MS	7	7	64.9	1432000000	179000000	1171900000	9	4247
A0A8C0PNM3	--	Cyclin K OS=Canis lupus familiaris OX=9615 PE=3 SV=1	64.137	581	By MS/MS	1	1	2.9	8103200	337630	0	2	1427
A0A8C0PNR7	--	Envoplakin OS=Canis lupus familiaris OX=9615 PE=4 SV=1	231.23	2029	By MS/MS	26	26	20.1	475550000	3804400	416290000	29	432
A0A8C0PP72	RPL18	Ribosomal protein L18 OS=Canis lupus familiaris OX=9615 GN=RPL18 PE=3 SV=1	22.833	199	By MS/MS	5	5	27.1	1564400000	173820000	1204300000	13	140
A0A8C0PP81	SNAP29	Synaptosome associated protein 29 OS=Canis lupus familiaris OX=9615 GN=SNAP29 PE=4 SV=1	28.825	258	By MS/MS	3	3	10.1	175430000	10964000	211960000	2	4255
A0A8C0PPF8	SMG8	Nonsense-mediated mRNA decay factor SMG8 OS=Canis lupus familiaris OX=9615 GN=SMG8 PE=3 SV=1	105.02	950	By MS/MS	3	3	4.7	22058000	408490	27406000	3	1485
A0A8C0PPR3	--	Bromodomain containing 4 OS=Canis lupus familiaris OX=9615 PE=4 SV=1	166.21	1505	By MS/MS	3	2	2.9	57620000	900320	49817000	3	3719
A0A8C0PPU1	--	SECIS binding protein 2 OS=Canis lupus familiaris OX=9615 PE=4 SV=1	82.52	748	By MS/MS	1	1	1.6	2814900	72177	0	1	680
A0A8C0PQ10	GTF2E2	Transcription initiation factor IIE subunit beta OS=Canis lupus familiaris OX=9615 GN=GTF2E2 PE=3 SV=1	32.961	291	By MS/MS	5	5	23.4	89881000	4280100	78010000	6	4267
A0A8C0PQ22	ANXA7	Annexin OS=Canis lupus familiaris OX=9615 GN=ANXA7 PE=3 SV=1	50.109	466	By MS/MS	5	5	15.7	507420000	20297000	360790000	9	2036
A0A8C0PQ80	--	Fermitin family member 2 OS=Canis lupus familiaris OX=9615 PE=3 SV=1	73.553	644	By MS/MS	15	15	30.1	628400000	16984000	744730000	17	4227
A0A8C0PQ83	PCBP3	Poly(rC) binding protein 3 OS=Canis lupus familiaris OX=9615 GN=PCBP3 PE=4 SV=1	35.078	329	By matching	3	0	13.7	0	0	0	0	4021
A0A8C0PQC6	ALDH8A1	HBS1-like protein OS=Canis lupus familiaris OX=9615 GN=ALDH8A1 PE=4 SV=1	89.841	816	By MS/MS	4	4	7.7	127230000	2494800	134950000	6	1125
A0A8C0PQL0	ANO6	Anoctamin OS=Canis lupus familiaris OX=9615 GN=ANO6 PE=3 SV=1	98.65	845	By MS/MS	2	2	2.5	10909000	247930	11508000	2	4106
A0A8C0PQL8	--	General transcription factor IIA subunit 1 OS=Canis lupus familiaris OX=9615 PE=3 SV=1	41.425	375	By MS/MS	1	1	2.9	80098000	11443000	0	2	812
A0A8C0PQW4	MECR	Mitochondrial trans-2-enoyl-CoA reductase OS=Canis lupus familiaris OX=9615 GN=MECR PE=4 SV=1	39.284	367	By MS/MS	6	6	25.3	86155000	3916100	76601000	4	4276
A0A8C0PQZ4	PEF1	Penta-EF-hand domain containing 1 OS=Canis lupus familiaris OX=9615 GN=PEF1 PE=4 SV=1	30.045	284	By MS/MS	2	2	8.5	158870000	19858000	160070000	2	4277
A0A8C0PQZ7	--	Leukocyte receptor cluster member 8 OS=Canis lupus familiaris OX=9615 PE=4 SV=1	83.213	761	By MS/MS	2	2	3.7	17167000	440190	16501000	2	788
A0A8C0PR27	PITRM1	Pitrilysin metalloproteinase 1 OS=Canis lupus familiaris OX=9615 GN=PITRM1 PE=4 SV=1	116.62	1034	By MS/MS	11	11	17.2	460580000	7428700	460620000	12	4278
A0A8C0PR47	FUCA1	Alpha-L-fucosidase OS=Canis lupus familiaris OX=9615 GN=FUCA1 PE=3 SV=1	51.185	441	By MS/MS	2	2	7.7	53757000	2150300	52358000	3	204
A0A8C0PR54	MAP3K4	Mitogen-activated protein kinase kinase kinase 4 OS=Canis lupus familiaris OX=9615 GN=MAP3K4 PE=4 SV=1	152.85	1346	By MS/MS	2	2	1.9	19474000	221290	18558000	1	1993
A0A8C0PRC5	LOC100856725	PrdX deacylase domain-containing protein 1 OS=Canis lupus familiaris OX=9615 GN=LOC100856725 PE=3 SV=1	19.147	172	By MS/MS	1	1	5.8	17112000	1426000	0	1	4285
A0A8C0PRJ0	--	Zinc finger CCCH-type with G patch domain-containing protein OS=Canis lupus familiaris OX=9615 PE=4 SV=1	55.28	513	By MS/MS	1	1	2.1	9307600	300240	0	1	4290
A0A8C0PRQ3	ERGIC1	Endoplasmic reticulum-Golgi intermediate compartment protein OS=Canis lupus familiaris OX=9615 GN=ERGIC1 PE=3 SV=1	32.601	290	By MS/MS	2	2	5.9	107340000	8256800	0	5	508
A0A8C0PRS9	--	KH homology domain-containing protein 4 OS=Canis lupus familiaris OX=9615 PE=3 SV=1	56.585	543	By MS/MS	1	1	1.8	4711600	204850	0	1	4295
A0A8C0PRU0	RCC2	Regulator of chromosome condensation 2 OS=Canis lupus familiaris OX=9615 GN=RCC2 PE=4 SV=1	56.02	522	By MS/MS	13	13	39.3	437010000	13656000	410080000	15	4296
A0A8C0PRY5	ENO3	phosphopyruvate hydratase OS=Canis lupus familiaris OX=9615 GN=ENO3 PE=3 SV=1	47.054	434	By MS/MS	12	8	40.6	377710000	13025000	432510000	10	4299
A0A8C0PS33	CCDC186	Coiled-coil domain containing 186 OS=Canis lupus familiaris OX=9615 GN=CCDC186 PE=4 SV=1	96.155	831	By MS/MS	1	1	2	0	0	0	1	4159
A0A8C0PSB6	EHD2	EH domain containing 2 OS=Canis lupus familiaris OX=9615 GN=EHD2 PE=4 SV=1	61.203	543	By MS/MS	11	10	30.8	825100000	23574000	779490000	13	4307
A0A8C0PSC7	--	Membrane bound O-acyltransferase domain containing 7 OS=Canis lupus familiaris OX=9615 PE=4 SV=1	44.34	397	By MS/MS	3	3	10.3	63969000	3762900	62171000	6	526
A0A8C0PSF6	IARS1	isoleucine--tRNA ligase OS=Canis lupus familiaris OX=9615 GN=IARS1 PE=3 SV=1	141.61	1236	By MS/MS	18	18	22.5	718490000	10724000	1003400000	18	656
A0A8C0PSH1	--	Cathepsin H OS=Canis lupus familiaris OX=9615 PE=3 SV=1	36.105	323	By MS/MS	6	6	29.1	87858000	5168100	112770000	5	1320
A0A8C0PSH3	--	Charged multivesicular body protein 6 OS=Canis lupus familiaris OX=9615 PE=3 SV=1	23.509	201	By MS/MS	3	3	16.9	125390000	11399000	110650000	4	4310
A0A8C0PSH4	--	Protein 4.1 OS=Canis lupus familiaris OX=9615 PE=4 SV=1	115.66	1038	By MS/MS	3	3	3.9	32817000	512770	25105000	6	285
A0A8C0PSH8	GBA	Glucosylceramidase OS=Canis lupus familiaris OX=9615 GN=GBA PE=3 SV=1	55.733	502	By MS/MS	3	3	7.6	49377000	1828800	45713000	6	4265
A0A8C0PSL2	--	5-oxoprolinase, ATP-hydrolysing OS=Canis lupus familiaris OX=9615 PE=3 SV=1	137.55	1288	By MS/MS	12	12	16.8	370340000	6172400	399290000	18	3954
A0A8C0PSY8	JMJD1C	Lysine-specific demethylase OS=Canis lupus familiaris OX=9615 GN=JMJD1C PE=3 SV=1	284.85	2545	By MS/MS	1	1	0.6	2730400	18702	0	1	4313
A0A8C0PT23	SNRPD1	Small nuclear ribonucleoprotein Sm D1 OS=Canis lupus familiaris OX=9615 GN=SNRPD1 PE=3 SV=1	13.281	119	By MS/MS	2	2	28.6	24827000	4965400	0	1	4319
A0A8C0PT47	UNK	RING finger protein unkempt homolog OS=Canis lupus familiaris OX=9615 GN=UNK PE=3 SV=1	81.085	743	By MS/MS	1	1	1.6	1387500	42046	1333600	1	282
A0A8C0PT56	WLS	Wnt ligand secretion mediator OS=Canis lupus familiaris OX=9615 GN=WLS PE=3 SV=1	61.548	548	By MS/MS	2	1	3.8	16164000	557370	0	2	4321
A0A8C0PT77	RAE1	Ribonucleic acid export 1 OS=Canis lupus familiaris OX=9615 GN=RAE1 PE=4 SV=1	37.405	333	By MS/MS	7	7	32.1	233680000	12299000	211680000	4	4234
A0A8C0PT97	BCL2L2	Bcl-2-like protein 2 OS=Canis lupus familiaris OX=9615 GN=BCL2L2 PE=4 SV=1	32.498	304	By MS/MS	5	5	33.6	519160000	34611000	395230000	11	4323
A0A8C0PTC8	RPTOR	Regulatory associated protein of MTOR complex 1 OS=Canis lupus familiaris OX=9615 GN=RPTOR PE=3 SV=1	143.47	1286	By MS/MS	2	2	1.6	16108000	247820	19701000	1	1464
A0A8C0PTW7	PCBP2	Poly(rC) binding protein 2 OS=Canis lupus familiaris OX=9615 GN=PCBP2 PE=4 SV=1	38.58	365	By matching	8	0	37	0	0	0	0	4333
A0A8C0PTZ0	SCAMP3	Secretory carrier-associated membrane protein OS=Canis lupus familiaris OX=9615 GN=SCAMP3 PE=3 SV=1	38.113	346	By MS/MS	3	3	15	64970000	4640700	62527000	3	4011
A0A8C0PU04	--	Huntingtin interacting protein 1 related OS=Canis lupus familiaris OX=9615 PE=3 SV=1	119.54	1067	By MS/MS	11	11	13.2	217690000	2864300	258900000	14	4335
A0A8C0PU06	--	CRK proto-oncogene, adaptor protein OS=Canis lupus familiaris OX=9615 PE=3 SV=1	42.069	385	By MS/MS	5	2	19.5	154900000	6454000	229310000	8	4336
A0A8C0PU47	UBAP2L	Ubiquitin associated protein 2 like OS=Canis lupus familiaris OX=9615 GN=UBAP2L PE=4 SV=1	106.02	1003	By MS/MS	10	1	16.7	4473700	131580	0	1	4337
A0A8C0PU65	TPM3	Tropomyosin 3 OS=Canis lupus familiaris OX=9615 GN=TPM3 PE=3 SV=1	33.222	285	By matching	15	0	45.3	0	0	0	0	4338
A0A8C0PU84	--	Ribosomal protein L36a OS=Canis lupus familiaris OX=9615 PE=3 SV=1	33.178	300	By MS/MS	2	2	7.7	217570000	9065200	253790000	1	141
A0A8C0PUF0	--	RING-type E3 ubiquitin transferase OS=Canis lupus familiaris OX=9615 PE=3 SV=1	96.144	880	By MS/MS	8	8	12.6	107830000	2200500	107440000	8	3505
A0A8C0PUG1	TPM3	Tropomyosin 3 OS=Canis lupus familiaris OX=9615 GN=TPM3 PE=3 SV=1	29.032	248	By MS/MS	19	7	57.3	5356200000	255060000	5169000000	26	4347
A0A8C0PUH5	DLGAP5	DLG associated protein 5 OS=Canis lupus familiaris OX=9615 GN=DLGAP5 PE=3 SV=1	91.58	804	By MS/MS	6	6	10.4	48808000	938620	40257000	6	4348
A0A8C0PUP6	CEP350	Centrosomal protein 350 OS=Canis lupus familiaris OX=9615 GN=CEP350 PE=4 SV=1	321.8	2850	By MS/MS	1	1	0.4	3529100	19391	0	1	844
A0A8C0PUT4	--	Sorting nexin 7 OS=Canis lupus familiaris OX=9615 PE=3 SV=1	49.304	430	By MS/MS	4	4	14.4	55625000	2060200	50762000	4	2635
A0A8C0PUU6	--	Inositol polyphosphate-5-phosphatase K OS=Canis lupus familiaris OX=9615 PE=3 SV=1	51.4	446	By MS/MS	2	2	5.6	25860000	1175500	25745000	3	4354
A0A8C0PUV7	--	HAUS augmin like complex subunit 5 OS=Canis lupus familiaris OX=9615 PE=4 SV=1	70.999	631	By MS/MS	4	4	7.8	37138000	952270	35010000	3	4355
A0A8C0PV14	MADD	MAP kinase-activating death domain protein OS=Canis lupus familiaris OX=9615 GN=MADD PE=3 SV=1	163.84	1477	By MS/MS	3	3	2	15244000	200580	459200000	2	4084
A0A8C0PV95	GRAMD1A	GRAM domain containing 1A OS=Canis lupus familiaris OX=9615 GN=GRAMD1A PE=4 SV=1	79.244	713	By MS/MS	1	0	1.3	8272900	201780	0	1	674
A0A8C0PVA5	REPS1	RALBP1 associated Eps domain containing 1 OS=Canis lupus familiaris OX=9615 GN=REPS1 PE=4 SV=1	86.659	796	By MS/MS	1	1	1.1	2432000	50666	0	2	4361
A0A8C0PVK3	PPP2R1A	Protein phosphatase 2 scaffold subunit Aalpha OS=Canis lupus familiaris OX=9615 GN=PPP2R1A PE=4 SV=1	65.445	590	By MS/MS	16	1	37.3	2257300000	57879000	2121800000	31	4368
A0A8C0PWB8	--	SH3 domain and tetratricopeptide repeats 1 OS=Canis lupus familiaris OX=9615 PE=4 SV=1	146.14	1334	By MS/MS	1	0	0.4	6715300	113820	0	1	630
A0A8C0PWC0	CALM1	Calmodulin 1 OS=Canis lupus familiaris OX=9615 GN=CALM1 PE=4 SV=1	16.837	149	By MS/MS	6	6	55.7	2370700000	263410000	2053300000	4	1302
A0A8C0PWH7	--	PBX homeobox interacting protein 1 OS=Canis lupus familiaris OX=9615 PE=4 SV=1	74.616	682	By MS/MS	3	3	5.6	19482000	590370	31528000	1	4286
A0A8C0PWJ2	--	Coiled-coil domain containing 88C OS=Canis lupus familiaris OX=9615 PE=4 SV=1	230.39	2033	By MS/MS	6	5	3.4	38967000	266900	40485000	3	4383
A0A8C0PWJ6	--	Rho guanine nucleotide exchange factor 2 OS=Canis lupus familiaris OX=9615 PE=4 SV=1	110.29	976	By MS/MS	4	4	5.3	40022000	625340	39060000	2	297
A0A8C0PWM3	--	Carboxypeptidase D OS=Canis lupus familiaris OX=9615 PE=3 SV=1	146.5	1321	By MS/MS	11	11	9.3	194700000	2528600	178740000	9	1419
A0A8C0PWQ2	TBC1D14	KIAA0232 OS=Canis lupus familiaris OX=9615 GN=TBC1D14 PE=4 SV=1	47.616	413	By MS/MS	1	1	5.3	5006700	208610	0	1	743
A0A8C0PX06	--	SOS Ras/Rho guanine nucleotide exchange factor 2 OS=Canis lupus familiaris OX=9615 PE=4 SV=1	141.46	1233	By matching	1	1	1.6	0	0	0	0	4391
A0A8C0PXN0	GGA3	Golgi associated, gamma adaptin ear containing, ARF binding protein 3 OS=Canis lupus familiaris OX=9615 GN=GGA3 PE=3 SV=1	78.709	729	By MS/MS	5	5	12.3	35639000	1149600	98723000	4	4397
A0A8C0PXP0	--	Actin filament associated protein 1 OS=Canis lupus familiaris OX=9615 PE=4 SV=1	80.572	728	By MS/MS	3	3	5.4	36551000	1075000	26919000	4	710
A0A8C0PXT2	DDX21	RNA helicase OS=Canis lupus familiaris OX=9615 GN=DDX21 PE=3 SV=1	88.512	789	By MS/MS	13	0	22.4	82975000	1843900	145560000	4	4403
A0A8C0PXZ5	UBAP2L	Ubiquitin associated protein 2 like OS=Canis lupus familiaris OX=9615 GN=UBAP2L PE=4 SV=1	117.16	1112	By MS/MS	9	0	14.1	615200000	18094000	578280000	13	3593
A0A8C0PY01	STRBP	Spermatid perinuclear RNA binding protein OS=Canis lupus familiaris OX=9615 GN=STRBP PE=4 SV=1	65.134	595	By MS/MS	6	4	9.7	70699000	1767500	64538000	4	1169
A0A8C0PY02	UBQLN1	Ubiquilin 1 OS=Canis lupus familiaris OX=9615 GN=UBQLN1 PE=4 SV=1	59.078	561	By MS/MS	8	1	33.2	0	0	0	0	4408
A0A8C0PY17	--	ubiquitinyl hydrolase 1 OS=Canis lupus familiaris OX=9615 PE=4 SV=1	170.89	1512	By matching	1	1	1	5985300	69597	0	0	4410
A0A8C0PY23	SAMD4A	Sterile alpha motif domain containing 4A OS=Canis lupus familiaris OX=9615 GN=SAMD4A PE=3 SV=1	69.934	629	By MS/MS	1	0	2.5	22057000	711520	35261000	2	702
A0A8C0PY38	--	Chromosome 1 open reading frame 198 OS=Canis lupus familiaris OX=9615 PE=4 SV=1	36.583	332	By MS/MS	3	3	16	11780000	512150	11535000	2	2443
A0A8C0PY59	STK10	non-specific serine/threonine protein kinase OS=Canis lupus familiaris OX=9615 GN=STK10 PE=3 SV=1	112.4	967	By MS/MS	12	11	18.4	226920000	4052200	362960000	14	4415
A0A8C0PY69	--	Small-subunit processome Utp12 domain-containing protein OS=Canis lupus familiaris OX=9615 PE=3 SV=1	98.602	888	By MS/MS	7	7	8.9	121580000	2965400	130390000	10	4117
A0A8C0PY99	PCBP2	Poly(rC) binding protein 2 OS=Canis lupus familiaris OX=9615 GN=PCBP2 PE=4 SV=1	33.8	321	By MS/MS	8	1	42.4	3352600000	167630000	3755200000	20	4419
A0A8C0PYE5	--	Probable glutamate--tRNA ligase, mitochondrial OS=Canis lupus familiaris OX=9615 PE=3 SV=1	58.312	522	By MS/MS	1	1	3.6	23795000	743610	0	1	4423
A0A8C0PYF9	--	ADP ribosylation factor GTPase activating protein 2 OS=Canis lupus familiaris OX=9615 PE=4 SV=1	58.393	534	By MS/MS	6	5	19.5	86138000	2610200	462050000	5	4424
A0A8C0PYH8	RNF31	RBR-type E3 ubiquitin transferase OS=Canis lupus familiaris OX=9615 GN=RNF31 PE=3 SV=1	120.17	1076	By MS/MS	5	1	7	61213000	971630	44573000	5	4425
A0A8C0PYN4	JPT1	Jupiter microtubule associated homolog 1 OS=Canis lupus familiaris OX=9615 GN=JPT1 PE=3 SV=1	15.954	154	By MS/MS	2	2	39	42369000	4236900	0	2	4428
A0A8C0PYP3	PEX3	Peroxisomal assembly protein PEX3 OS=Canis lupus familiaris OX=9615 GN=PEX3 PE=4 SV=1	42.234	373	By MS/MS	3	3	12.3	50756000	2417000	46529000	2	4429
A0A8C0PYQ2	HNRNPA1	Heterogeneous nuclear ribonucleoprotein A1 OS=Canis lupus familiaris OX=9615 GN=HNRNPA1 PE=4 SV=1	34.196	320	By MS/MS	19	5	67.8	8919300000	469440000	7739400000	104	4430
A0A8C0PYS7	--	Misshapen like kinase 1 OS=Canis lupus familiaris OX=9615 PE=4 SV=1	153.63	1364	By MS/MS	6	3	6.6	66023000	868720	59951000	7	1627
A0A8C0PYT5	S100A6	Protein S100 OS=Canis lupus familiaris OX=9615 GN=S100A6 PE=3 SV=1	10.039	90	By matching	1	1	18.9	36410000	7282000	0	0	4433
A0A8C0PYW4	--	Ribosomal RNA processing 1B OS=Canis lupus familiaris OX=9615 PE=3 SV=1	76.678	688	By MS/MS	5	5	8.9	59192000	1599800	64133000	3	4434
A0A8C0PYW5	VPS13A	Vacuolar protein sorting 13 homolog A OS=Canis lupus familiaris OX=9615 GN=VPS13A PE=3 SV=1	354.4	3122	By MS/MS	6	6	2.6	37826000	214920	32896000	3	524
A0A8C0PZ79	NEMF	Nuclear export mediator factor OS=Canis lupus familiaris OX=9615 GN=NEMF PE=3 SV=1	120.9	1057	By MS/MS	8	8	8	82339000	1497100	84751000	8	464
A0A8C0PZA5	--	RNA helicase OS=Canis lupus familiaris OX=9615 PE=3 SV=1	139.5	1256	By MS/MS	18	18	23.6	1276300000	17018000	1354200000	32	705
A0A8C0PZD9	TIMM17A	Mitochondrial import inner membrane translocase subunit TIM17 OS=Canis lupus familiaris OX=9615 GN=TIMM17A PE=3 SV=1	17.993	171	By MS/MS	2	2	32.2	64319000	8039900	62260000	2	4440
A0A8C0PZF2	IPO4	Importin 4 OS=Canis lupus familiaris OX=9615 GN=IPO4 PE=4 SV=1	118.09	1079	By MS/MS	15	15	20.9	531690000	9846000	502210000	20	2478
A0A8C0PZQ4	RBBP6	RB binding protein 6, ubiquitin ligase OS=Canis lupus familiaris OX=9615 GN=RBBP6 PE=4 SV=1	197.03	1760	By MS/MS	9	1	7.2	148020000	1495100	123980000	12	3443
A0A8C0PZR2	--	Mitochondrial ribosomal protein L38 OS=Canis lupus familiaris OX=9615 PE=4 SV=1	44.449	379	By MS/MS	1	1	5	0	0	0	1	401
A0A8C0PZS6	--	Scavenger receptor class B member 1 OS=Canis lupus familiaris OX=9615 PE=3 SV=1	81.435	753	By MS/MS	3	3	6.6	77998000	1999900	76461000	4	4365
A0A8C0PZU4	--	Eukaryotic translation initiation factor 4 gamma 3 OS=Canis lupus familiaris OX=9615 PE=3 SV=1	201.36	1830	By MS/MS	7	5	4.6	26839000	243990	0	4	1022
A0A8C0Q0I1	--	Thioredoxin domain-containing protein OS=Canis lupus familiaris OX=9615 PE=4 SV=1	41.025	379	By MS/MS	1	1	4	11291000	490910	0	1	1491
A0A8C0Q0J1	C5H17orf49	Chromosome 5 C17orf49 homolog OS=Canis lupus familiaris OX=9615 GN=C5H17orf49 PE=4 SV=1	14.019	138	By MS/MS	1	1	10.1	35379000	5054100	0	1	4385
A0A8C0Q0M7	--	EF-hand domain family member D2 OS=Canis lupus familiaris OX=9615 PE=4 SV=1	26.709	240	By MS/MS	5	4	38.3	593280000	37080000	518170000	7	4462
A0A8C0Q0T0	CRYBG2	Crystallin beta-gamma domain containing 2 OS=Canis lupus familiaris OX=9615 GN=CRYBG2 PE=3 SV=1	168.19	1559	By MS/MS	3	3	2.8	22340000	282780	25141000	3	2616
A0A8C0Q0T8	--	Protein phosphatase 1 regulatory subunit 8 OS=Canis lupus familiaris OX=9615 PE=4 SV=1	38.505	351	By MS/MS	5	5	22.2	120390000	7081900	105580000	6	4464
A0A8C0Q0U3	PARD3	Par-3 family cell polarity regulator OS=Canis lupus familiaris OX=9615 GN=PARD3 PE=3 SV=1	152.67	1364	By MS/MS	6	6	5.8	55365000	692060	41336000	6	2038
A0A8C0Q0V3	CDC123	Cell division cycle protein 123 homolog OS=Canis lupus familiaris OX=9615 GN=CDC123 PE=3 SV=1	38.791	334	By MS/MS	5	5	19.5	89452000	4708000	78226000	5	4466
A0A8C0Q1A0	MYL12B	Myosin light chain 12B OS=Canis lupus familiaris OX=9615 GN=MYL12B PE=4 SV=1	19.793	172	By matching	7	0	50.6	0	0	0	0	4476
A0A8C0Q1D3	DAAM1	Dishevelled associated activator of morphogenesis 1 OS=Canis lupus familiaris OX=9615 GN=DAAM1 PE=4 SV=1	114.83	1006	By MS/MS	2	2	2	7741300	119100	9015000	1	525
A0A8C0Q1M0	--	ATP synthase subunit e, mitochondrial OS=Canis lupus familiaris OX=9615 PE=3 SV=1	8.0182	69	By MS/MS	2	2	36.2	232000000	57999000	193890000	4	390
A0A8C0Q1M8	HSD17B4	Hydroxysteroid 17-beta dehydrogenase 4 OS=Canis lupus familiaris OX=9615 GN=HSD17B4 PE=4 SV=1	79.689	737	By MS/MS	8	8	17.9	587050000	14318000	689830000	12	4483
A0A8C0Q1U5	FNBP1L	Formin-binding protein 1-like OS=Canis lupus familiaris OX=9615 GN=FNBP1L PE=3 SV=1	63.629	547	By MS/MS	1	1	2	0	0	0	1	2113
A0A8C0Q1V4	--	Conserved oligomeric Golgi complex subunit 7 OS=Canis lupus familiaris OX=9615 PE=3 SV=1	82.417	736	By MS/MS	7	7	13.7	114680000	2730600	142750000	7	3113
A0A8C0Q1W8	PDXDC1	Pyridoxal dependent decarboxylase domain containing 1 OS=Canis lupus familiaris OX=9615 GN=PDXDC1 PE=4 SV=1	105.87	968	By MS/MS	7	7	14.9	272400000	5238500	246750000	12	2808
A0A8C0Q1Z7	SCYL3	SCY1 like pseudokinase 3 OS=Canis lupus familiaris OX=9615 GN=SCYL3 PE=4 SV=1	72.491	652	By MS/MS	2	2	3.8	23009000	657390	0	2	3952
A0A8C0Q2I1	--	Sterol carrier protein 2 OS=Canis lupus familiaris OX=9615 PE=3 SV=1	58.743	545	By MS/MS	11	11	23.7	900350000	27283000	800480000	13	943
A0A8C0Q2Q8	--	EFR3 homolog A OS=Canis lupus familiaris OX=9615 PE=4 SV=1	88.378	782	By matching	2	2	3.5	39602000	825050	34758000	0	2696
A0A8C0Q3P9	--	alpha-1,2-Mannosidase OS=Canis lupus familiaris OX=9615 PE=3 SV=1	106.15	949	By MS/MS	5	5	7.9	71456000	1488700	53372000	6	663
A0A8C0Q3Q1	FHL3	Four and a half LIM domains 3 OS=Canis lupus familiaris OX=9615 GN=FHL3 PE=4 SV=1	31.097	280	By MS/MS	1	1	2.9	11922000	794820	0	1	4518
A0A8C0Q3Q3	--	Vacuolar protein sorting 13 homolog D OS=Canis lupus familiaris OX=9615 PE=3 SV=1	454.21	4052	By MS/MS	1	1	0.3	2995100	12910	0	2	2711
A0A8C0Q3Z0	SPAG7	Sperm-associated antigen 7 OS=Canis lupus familiaris OX=9615 GN=SPAG7 PE=4 SV=1	26.096	227	By MS/MS	3	3	25.6	80654000	5376900	66835000	3	4522
A0A8C0Q4E5	KTN1	Kinectin 1 OS=Canis lupus familiaris OX=9615 GN=KTN1 PE=4 SV=1	142.52	1232	By MS/MS	38	1	38	0	0	0	0	632
A0A8C0Q4L4	--	Myosin phosphatase Rho interacting protein OS=Canis lupus familiaris OX=9615 PE=4 SV=1	130.42	1150	By MS/MS	7	6	9	82737000	1199100	69732000	5	618
A0A8C0Q4P0	ACTN2	Actinin alpha 2 OS=Canis lupus familiaris OX=9615 GN=ACTN2 PE=3 SV=1	103.71	893	By matching	12	0	14.8	0	0	0	0	4320
A0A8C0Q4Q1	YY1	YY1 transcription factor OS=Canis lupus familiaris OX=9615 GN=YY1 PE=3 SV=1	44.238	410	By matching	1	1	4.9	17455000	872750	0	0	4532
A0A8C0Q4R0	MYDGF	Myeloid derived growth factor OS=Canis lupus familiaris OX=9615 GN=MYDGF PE=4 SV=1	18.77	173	By MS/MS	3	3	24.3	36412000	3034300	30370000	4	4533
A0A8C0Q4V6	LASP1	LIM and SH3 domain protein 1 OS=Canis lupus familiaris OX=9615 GN=LASP1 PE=4 SV=1	28.649	250	By MS/MS	8	8	34.4	2260400000	150700000	2305500000	9	1063
A0A8C0Q4Y8	--	RUN and FYVE domain containing 3 OS=Canis lupus familiaris OX=9615 PE=4 SV=1	106.08	986	By MS/MS	1	1	1.3	10731000	155530	0	1	2747
A0A8C0Q4Z2	AFTPH	Aftiphilin OS=Canis lupus familiaris OX=9615 GN=AFTPH PE=4 SV=1	95.195	866	By MS/MS	3	3	5.2	32288000	768770	31693000	4	2913
A0A8C0Q4Z8	AP3M1	Adaptor related protein complex 3 subunit mu 1 OS=Canis lupus familiaris OX=9615 GN=AP3M1 PE=3 SV=1	46.939	418	By MS/MS	2	2	7.7	75986000	3166100	112840000	2	4536
A0A8C0Q5A3	--	Poly(A)-specific ribonuclease PARN OS=Canis lupus familiaris OX=9615 PE=3 SV=1	82.627	724	By MS/MS	3	3	4.8	53261000	1299100	60005000	2	2526
A0A8C0Q5G0	UBE2Z	Ubiquitin conjugating enzyme E2 Z OS=Canis lupus familiaris OX=9615 GN=UBE2Z PE=4 SV=1	38.238	354	By MS/MS	3	3	10.5	51481000	3432100	34726000	2	4547
A0A8C0Q5G9	LSM6	LSM6 homolog, U6 small nuclear RNA and mRNA degradation associated OS=Canis lupus familiaris OX=9615 GN=LSM6 PE=3 SV=1	9.1275	80	By MS/MS	1	1	13.8	126170000	25235000	0	1	4548
A0A8C0Q5I8	--	TRMT1-like protein OS=Canis lupus familiaris OX=9615 PE=3 SV=1	76.898	690	By MS/MS	5	5	7.8	53419000	1161300	48629000	4	700
A0A8C0Q5M8	--	Tripartite motif containing 28 OS=Canis lupus familiaris OX=9615 PE=4 SV=1	86.563	813	By MS/MS	13	1	33.8	938160000	25356000	999500000	19	4550
A0A8C0Q5W3	--	Phosphofurin acidic cluster sorting protein 2 OS=Canis lupus familiaris OX=9615 PE=3 SV=1	94.574	858	By MS/MS	1	1	1.5	4131800	111670	0	1	945
A0A8C0Q5Y6	DGKA	Diacylglycerol kinase OS=Canis lupus familiaris OX=9615 GN=DGKA PE=3 SV=1	82.502	734	By MS/MS	10	9	18.9	465130000	10111000	572340000	9	2887
A0A8C0Q6B5	--	60S ribosomal protein L3 OS=Canis lupus familiaris OX=9615 PE=3 SV=1	43.466	384	By MS/MS	9	9	26.3	1447000000	76159000	1458200000	15	2294
A0A8C0Q6B9	TM9SF1	Transmembrane 9 superfamily member OS=Canis lupus familiaris OX=9615 GN=TM9SF1 PE=3 SV=1	69.152	606	By MS/MS	3	3	5.6	1342400000	53698000	1118000000	4	4559
A0A8C0Q6E5	--	GPI ethanolamine phosphate transferase 2 OS=Canis lupus familiaris OX=9615 PE=3 SV=1	108.89	983	By MS/MS	2	2	2.6	11442000	266090	0	1	4560
A0A8C0Q6H1	GK5	Putative glycerol kinase 5 OS=Canis lupus familiaris OX=9615 GN=GK5 PE=3 SV=1	54.875	489	By MS/MS	1	1	3.9	0	0	0	1	1149
A0A8C0Q6J6	--	DNA replication licensing factor MCM3 OS=Canis lupus familiaris OX=9615 PE=3 SV=1	92.016	816	By MS/MS	16	16	32.6	933810000	17293000	915640000	22	3042
A0A8C0Q6M9	--	Transcriptional regulating factor 1 OS=Canis lupus familiaris OX=9615 PE=4 SV=1	124.13	1126	By matching	1	1	0.9	3411200	74157	0	0	1297
A0A8C0Q6V1	FAM135A	Family with sequence similarity 135 member A OS=Canis lupus familiaris OX=9615 GN=FAM135A PE=3 SV=1	173.07	1543	By MS/MS	3	3	3.4	22275000	297000	13707000	2	3183
A0A8C0Q6X1	--	Bms1-type G domain-containing protein OS=Canis lupus familiaris OX=9615 PE=4 SV=1	90.162	784	By MS/MS	6	6	9.2	226210000	6653300	260810000	6	4490
A0A8C0Q6X7	IPO11	Importin 11 OS=Canis lupus familiaris OX=9615 GN=IPO11 PE=4 SV=1	106.26	922	By MS/MS	6	6	10.3	134710000	2928600	163110000	10	4346
A0A8C0Q7D0	--	Tr-type G domain-containing protein OS=Canis lupus familiaris OX=9615 PE=3 SV=1	50.03	462	By matching	6	0	15.8	0	0	0	0	4579
A0A8C0Q7G1	--	Phosphoserine aminotransferase OS=Canis lupus familiaris OX=9615 PE=3 SV=1	40.507	370	By MS/MS	3	3	8.1	104650000	3737300	191300000	3	4580
A0A8C0Q7G6	WDR92	Nuclear nucleic acid-binding protein C1D OS=Canis lupus familiaris OX=9615 GN=WDR92 PE=3 SV=1	48.829	433	By MS/MS	5	2	13.4	36436000	1349500	29702000	2	4581
A0A8C0Q7G9	--	Synaptogyrin 1 OS=Canis lupus familiaris OX=9615 PE=3 SV=1	20.99	191	By MS/MS	1	1	6.3	26697000	4449500	0	1	4582
A0A8C0Q7I6	HDGFL2	HDGF like 2 OS=Canis lupus familiaris OX=9615 GN=HDGFL2 PE=3 SV=1	67.529	604	By MS/MS	4	4	13.4	205290000	6220900	264450000	6	3838
A0A8C0Q7J0	--	Nucleoporin 133 OS=Canis lupus familiaris OX=9615 PE=3 SV=1	129.14	1155	By MS/MS	11	11	14	2690600000	43396000	1162300000	11	4584
A0A8C0Q7T4	--	HDGF like 3 OS=Canis lupus familiaris OX=9615 PE=4 SV=1	22.619	203	By MS/MS	2	2	15.3	163490000	16349000	205440000	5	4589
A0A8C0Q7Z9	GEMIN5	Gem nuclear organelle associated protein 5 OS=Canis lupus familiaris OX=9615 GN=GEMIN5 PE=4 SV=1	157.39	1406	By matching	17	0	18.6	0	0	0	0	4592
A0A8C0Q8A0	--	RNA polymerase III subunit E OS=Canis lupus familiaris OX=9615 PE=4 SV=1	74.976	668	By MS/MS	1	1	1.8	9273400	220800	0	1	3160
A0A8C0Q8E6	GRPEL2	GrpE protein homolog OS=Canis lupus familiaris OX=9615 GN=GRPEL2 PE=3 SV=1	25.203	225	By MS/MS	1	1	6.7	10367000	740500	0	1	887
A0A8C0Q8H3	RPS26	40S ribosomal protein S26 OS=Canis lupus familiaris OX=9615 GN=RPS26 PE=3 SV=1	13.015	115	By MS/MS	1	1	13	86386000	14398000	0	1	4602
A0A8C0Q8H8	--	Large ribosomal subunit protein uL22m OS=Canis lupus familiaris OX=9615 PE=3 SV=1	23.544	202	By MS/MS	2	2	9.9	13732000	858250	37707000	2	4603
A0A8C0Q8N2	--	PTPRF interacting protein alpha 1 OS=Canis lupus familiaris OX=9615 PE=3 SV=1	143.95	1277	By MS/MS	7	7	7.3	78238000	965900	85622000	7	3868
A0A8C0Q8R1	TCAF2	TRPM8 channel associated factor 2 OS=Canis lupus familiaris OX=9615 GN=TCAF2 PE=3 SV=1	99.616	917	By MS/MS	9	9	16.1	162280000	4386100	168370000	11	4606
A0A8C0Q8U1	NOP9	NOP9 nucleolar protein OS=Canis lupus familiaris OX=9615 GN=NOP9 PE=4 SV=1	69.346	637	By MS/MS	8	8	15.5	287070000	8443200	269980000	4	4610
A0A8C0Q8X0	PA2G4	Proliferation-associated 2G4 OS=Canis lupus familiaris OX=9615 GN=PA2G4 PE=3 SV=1	43.802	394	By MS/MS	11	11	39.8	1861000000	77542000	1970800000	44	4613
A0A8C0Q8X1	GNG12	Guanine nucleotide-binding protein subunit gamma OS=Canis lupus familiaris OX=9615 GN=GNG12 PE=3 SV=1	8.0242	72	By MS/MS	3	3	44.4	280820000	56164000	393370000	4	4614
A0A8C0Q9E7	HSPA14	Heat shock 70 kDa protein 14 OS=Canis lupus familiaris OX=9615 GN=HSPA14 PE=3 SV=1	51.348	474	By MS/MS	3	3	15.2	116760000	4169900	97906000	4	2408
A0A8C0Q9L4	--	Inhibitor of Bruton tyrosine kinase OS=Canis lupus familiaris OX=9615 PE=4 SV=1	151.62	1364	By matching	1	1	0.8	1776200	21145	0	0	1191
A0A8C0Q9X4	--	Methylmalonyl-CoA mutase, mitochondrial OS=Canis lupus familiaris OX=9615 PE=3 SV=1	83.202	749	By MS/MS	4	4	7.7	123610000	3090200	199460000	5	1159
A0A8C0Q9X8	IFGGC1	Interferon-inducible GTPase 1-like OS=Canis lupus familiaris OX=9615 GN=IFGGC1 PE=3 SV=1	47.799	419	By MS/MS	4	4	11.7	34612000	1442200	39922000	4	374
A0A8C0Q9Z0	IFT74	Intraflagellar transport 74 OS=Canis lupus familiaris OX=9615 GN=IFT74 PE=4 SV=1	62.576	543	By MS/MS	1	1	2.8	0	0	0	1	4635
A0A8C0Q020	TSR3	18S rRNA aminocarboxypropyltransferase OS=Canis lupus familiaris OX=9615 GN=TSR3 PE=3 SV=1	33.818	312	By MS/MS	3	3	16	38612000	2271300	44966000	3	4453
A0A8C0Q027	MICAL3	F-actin monooxygenase OS=Canis lupus familiaris OX=9615 GN=MICAL3 PE=3 SV=1	253.4	2258	By MS/MS	1	1	0.5	5839300	41122	0	1	4112
A0A8C0Q070	CANT1	Galectin-3-binding protein OS=Canis lupus familiaris OX=9615 GN=CANT1 PE=4 SV=1	89.848	814	By MS/MS	4	3	7.6	141440000	2886600	146070000	6	4457
A0A8C0Q119	VCL	Vinculin OS=Canis lupus familiaris OX=9615 GN=VCL PE=3 SV=1	116.71	1066	By MS/MS	30	30	36.5	8098600000	94170000	7699500000	51	4471
A0A8C0Q185	--	Guanine nucleotide-binding protein G(q) subunit alpha OS=Canis lupus familiaris OX=9615 PE=3 SV=1	68.541	586	By MS/MS	2	0	4.6	41778000	1099400	42326000	3	4360
A0A8C0Q301	ACTG1	ACTG protein OS=Canis lupus familiaris OX=9615 GN=ACTG1 PE=3 SV=1	41.792	375	By MS/MS	17	1	60	46040000000	2001700000	53535000000	75	4505
A0A8C0Q310	--	Milk fat globule-EGF factor 8 protein OS=Canis lupus familiaris OX=9615 PE=4 SV=1	45.229	404	By MS/MS	3	3	7.7	31861000	1327600	67087000	3	1030
A0A8C0Q319	AGRN	Agrin OS=Canis lupus familiaris OX=9615 GN=AGRN PE=4 SV=1	221.95	2096	By MS/MS	4	4	3.7	30467000	295800	38504000	2	1388
A0A8C0Q321	--	TATA-box binding protein associated factor 5 like OS=Canis lupus familiaris OX=9615 PE=3 SV=1	65.987	588	By MS/MS	1	1	2	3243300	129730	0	1	2592
A0A8C0Q401	ZSWIM8	Zinc finger SWIM-type containing 8 OS=Canis lupus familiaris OX=9615 GN=ZSWIM8 PE=4 SV=1	192.95	1796	By MS/MS	3	3	2.3	12784000	143640	154160000	2	1693
A0A8C0Q451	PLAA	Phospholipase A2 activating protein OS=Canis lupus familiaris OX=9615 GN=PLAA PE=3 SV=1	84.846	772	By MS/MS	13	13	21	276790000	5535900	282840000	10	2048
A0A8C0Q454	--	non-specific serine/threonine protein kinase OS=Canis lupus familiaris OX=9615 PE=3 SV=1	276.26	2586	By MS/MS	2	2	0.9	8517500	54599	0	1	698
A0A8C0Q608	ARL6IP1	non-specific serine/threonine protein kinase OS=Canis lupus familiaris OX=9615 GN=ARL6IP1 PE=3 SV=1	426.88	3800	By MS/MS	8	8	2.7	49163000	249560	47941000	5	4554
A0A8C0Q770	--	Stathmin OS=Canis lupus familiaris OX=9615 PE=3 SV=1	17.231	148	By MS/MS	5	2	33.1	64419000	6441900	103220000	7	2651
A0A8C0Q790	--	E3 ubiquitin-protein ligase KCMF1 OS=Canis lupus familiaris OX=9615 PE=3 SV=1	41.814	380	By MS/MS	2	2	7.9	60701000	3372300	93422000	2	2411
A0A8C0Q803	GGCX	Vitamin K-dependent gamma-carboxylase OS=Canis lupus familiaris OX=9615 GN=GGCX PE=4 SV=1	81.761	708	By MS/MS	5	5	8.8	192040000	6622200	235170000	6	1915
A0A8C0Q817	PRMT9	Protein arginine methyltransferase 9 OS=Canis lupus familiaris OX=9615 GN=PRMT9 PE=4 SV=1	89.856	803	By MS/MS	2	2	4.2	17852000	457740	17790000	1	2854
A0A8C0Q851	VAPA	VAMP associated protein A OS=Canis lupus familiaris OX=9615 GN=VAPA PE=4 SV=1	43.175	386	By MS/MS	7	0	18.1	126850000	4878700	124790000	7	4595
A0A8C0Q860	ARHGEF16	Rho guanine nucleotide exchange factor 16 OS=Canis lupus familiaris OX=9615 GN=ARHGEF16 PE=4 SV=1	80.369	716	By MS/MS	4	4	6.4	49479000	1237000	50915000	2	678
A0A8C0Q909	--	Hepatocellular carcinoma-associated antigen 59 OS=Canis lupus familiaris OX=9615 PE=3 SV=1	29.817	255	By MS/MS	3	3	13.3	113250000	7549900	99353000	4	4617
A0A8C0Q930	--	Tubulin folding cofactor C OS=Canis lupus familiaris OX=9615 PE=3 SV=1	42.567	388	By MS/MS	2	2	7.5	48880000	2125200	51474000	4	4620
A0A8C0Q933	CDKN2B	Cyclin dependent kinase inhibitor 2B OS=Canis lupus familiaris OX=9615 GN=CDKN2B PE=4 SV=1	14.405	138	By MS/MS	1	1	12.3	0	0	0	1	1848
A0A8C0Q988	UGP2	UTP--glucose-1-phosphate uridylyltransferase OS=Canis lupus familiaris OX=9615 GN=UGP2 PE=3 SV=1	52.243	466	By MS/MS	9	1	27.7	29249000	1008600	0	1	4623
A0A8C0QA20	DIS3	DIS3 homolog, exosome endoribonuclease and 3-5 exoribonuclease OS=Canis lupus familiaris OX=9615 GN=DIS3 PE=3 SV=1	103.13	905	By MS/MS	17	17	26.2	442460000	8348400	351160000	14	4636
A0A8C0QA45	ADD1	Adducin 1 OS=Canis lupus familiaris OX=9615 GN=ADD1 PE=3 SV=1	69.577	631	By MS/MS	2	2	4.8	20302000	634430	19531000	1	777
A0A8C0QA74	CYFIP2	Cytoplasmic FMR1-interacting protein OS=Canis lupus familiaris OX=9615 GN=CYFIP2 PE=3 SV=1	142.45	1226	By MS/MS	4	1	4.4	42298000	563980	0	2	1850
A0A8C0QA81	--	Sodium/hydrogen exchanger OS=Canis lupus familiaris OX=9615 PE=3 SV=1	90.897	815	By MS/MS	1	1	1.3	4409700	142250	0	1	2255
A0A8C0QAK9	--	phosphoserine phosphatase OS=Canis lupus familiaris OX=9615 PE=3 SV=1	23.4	211	By MS/MS	2	2	12.3	57127000	4080500	0	1	509
A0A8C0QAL6	MAP2K2	Mitogen-activated protein kinase kinase 2 OS=Canis lupus familiaris OX=9615 GN=MAP2K2 PE=3 SV=1	44.338	399	By MS/MS	5	3	20.1	13261000	576560	0	2	242
A0A8C0QAT8	--	Voltage-dependent anion-selective channel protein 3 OS=Canis lupus familiaris OX=9615 PE=3 SV=1	29.179	269	By MS/MS	3	3	14.9	714520000	47635000	1305100000	3	3503
A0A8C0QAU4	TPR	Nucleoprotein TPR OS=Canis lupus familiaris OX=9615 GN=TPR PE=3 SV=1	263.69	2329	By MS/MS	33	1	16.6	1007700000	7147100	1401600000	34	4645
A0A8C0QAZ7	--	UBX domain protein 6 OS=Canis lupus familiaris OX=9615 PE=4 SV=1	49.335	441	By MS/MS	2	2	5.7	10329000	449070	12370000	3	4131
A0A8C0QB01	--	VPS37C subunit of ESCRT-I OS=Canis lupus familiaris OX=9615 PE=3 SV=1	38.595	355	By MS/MS	1	1	3.4	0	0	0	1	3485
A0A8C0QB09	--	NADH dehydrogenase [ubiquinone] iron-sulfur protein 7, mitochondrial OS=Canis lupus familiaris OX=9615 PE=3 SV=1	21.934	199	By MS/MS	1	1	7	78931000	6577600	0	2	2939
A0A8C0QB70	RPL5	Ribosomal protein L5 OS=Canis lupus familiaris OX=9615 GN=RPL5 PE=3 SV=1	34.258	296	By MS/MS	5	1	30.7	10897000	641000	0	2	1753
A0A8C0QBE5	--	Kelch repeat and BTB domain containing 2 OS=Canis lupus familiaris OX=9615 PE=4 SV=1	71.081	621	By MS/MS	2	2	4	23948000	725680	42849000	2	2157
A0A8C0QBL1	UTP3	UTP3 small subunit processome component OS=Canis lupus familiaris OX=9615 GN=UTP3 PE=3 SV=1	53.832	476	By matching	4	4	12.8	120670000	6033400	95950000	0	4654
A0A8C0QBV2	APBA3	Amyloid beta precursor protein binding family A member 3 OS=Canis lupus familiaris OX=9615 GN=APBA3 PE=4 SV=1	61.031	575	By MS/MS	2	2	3.5	11381000	569070	12294000	1	1514
A0A8C0QC16	PNO1	Partner of NOB1 homolog OS=Canis lupus familiaris OX=9615 GN=PNO1 PE=4 SV=1	27.828	254	By MS/MS	2	2	11.4	30137000	1883500	0	3	4661
A0A8C0QC20	TJP3	Tight junction protein ZO-3 OS=Canis lupus familiaris OX=9615 GN=TJP3 PE=4 SV=1	99.957	911	By MS/MS	2	2	3.6	46170000	942250	106280000	3	1221
A0A8C0QC25	NFX1	Nuclear transcription factor, X-box binding 1 OS=Canis lupus familiaris OX=9615 GN=NFX1 PE=3 SV=1	113.04	1012	By matching	1	1	1.8	2137100	33392	0	0	1280
A0A8C0QC27	--	Deoxynucleoside kinase domain-containing protein OS=Canis lupus familiaris OX=9615 PE=4 SV=1	63.405	585	By MS/MS	2	2	3.8	131700000	3762800	142710000	2	4662
A0A8C0QC85	--	Protein odr-4 homolog OS=Canis lupus familiaris OX=9615 PE=3 SV=1	47.862	423	By MS/MS	5	5	16.5	116020000	5524600	114400000	6	415
A0A8C0QCI3	GFPT1	glutamine--fructose-6-phosphate transaminase (isomerizing) OS=Canis lupus familiaris OX=9615 GN=GFPT1 PE=4 SV=1	77.875	692	By MS/MS	14	14	28.3	544430000	11584000	601670000	15	3674
A0A8C0QCP1	--	receptor protein-tyrosine kinase OS=Canis lupus familiaris OX=9615 PE=4 SV=1	168.12	1554	By MS/MS	10	9	8.4	200150000	2248900	133140000	9	1238
A0A8C0QCZ8	EPN1	Epsin 1 OS=Canis lupus familiaris OX=9615 GN=EPN1 PE=3 SV=1	56.956	543	By MS/MS	3	2	7.9	53637000	3575800	56491000	2	484
A0A8C0QD05	--	Connector enhancer of kinase suppressor of Ras 1 OS=Canis lupus familiaris OX=9615 PE=4 SV=1	75.366	679	By matching	1	1	0.9	7270500	259660	0	0	2673
A0A8C0QD97	MOCS2	Molybdopterin synthase catalytic subunit OS=Canis lupus familiaris OX=9615 GN=MOCS2 PE=3 SV=1	19.595	176	By MS/MS	1	1	5.7	3435000	312280	0	1	550
A0A8C0QDA9	TMSB10	Thymosin beta OS=Canis lupus familiaris OX=9615 GN=TMSB10 PE=3 SV=1	5.0256	44	By MS/MS	2	2	50	8987100000	2246800000	8857300000	12	4675
A0A8C0QDE1	--	Formin binding protein 1 OS=Canis lupus familiaris OX=9615 PE=4 SV=1	75.799	660	By MS/MS	2	2	2.7	12738000	326610	14000000	2	4545
A0A8C0QDH1	DIAPH3	Diaphanous related formin 3 OS=Canis lupus familiaris OX=9615 GN=DIAPH3 PE=4 SV=1	131.17	1145	By MS/MS	6	6	6.1	364920000	5213200	146600000	9	4539
A0A8C0QDH8	--	Ral GEF with PH domain and SH3 binding motif 2 OS=Canis lupus familiaris OX=9615 PE=4 SV=1	61.212	547	By MS/MS	1	1	2.2	3703200	119460	0	0	778
A0A8C0QDL4	SELENOF	Selenoprotein F/M domain-containing protein OS=Canis lupus familiaris OX=9615 GN=SELENOF PE=3 SV=1	18.168	164	By MS/MS	2	2	15.2	332610000	36957000	323760000	2	3101
A0A8C0QDP1	IKBIP	IKBKB interacting protein OS=Canis lupus familiaris OX=9615 GN=IKBIP PE=4 SV=1	43.983	383	By MS/MS	1	1	3.4	22755000	875200	0	1	4679
A0A8C0QDR9	NOP14	NOP14 nucleolar protein OS=Canis lupus familiaris OX=9615 GN=NOP14 PE=3 SV=1	97.339	854	By MS/MS	3	3	4.4	40265000	774320	69091000	4	693
A0A8C0QDU0	U2SURP	U2 snRNP associated SURP domain containing OS=Canis lupus familiaris OX=9615 GN=U2SURP PE=4 SV=1	111.55	970	By MS/MS	10	10	12.8	166230000	3536800	196220000	11	4682
A0A8C0QDX9	FXR2	FMR1 autosomal homolog 2 OS=Canis lupus familiaris OX=9615 GN=FXR2 PE=3 SV=1	74.176	672	By MS/MS	5	5	7.9	43691000	1040300	78120000	5	2702
A0A8C0QDY9	ITSN2	Intersectin 2 OS=Canis lupus familiaris OX=9615 GN=ITSN2 PE=4 SV=1	173.74	1527	By MS/MS	6	6	4.5	64690000	779400	44834000	4	2949
A0A8C0QED5	TPBG	Trophoblast glycoprotein OS=Canis lupus familiaris OX=9615 GN=TPBG PE=4 SV=1	45.695	420	By MS/MS	2	2	4	55162000	2507400	55612000	2	4688
A0A8C0QEE7	SPTLC1	Serine palmitoyltransferase long chain base subunit 1 OS=Canis lupus familiaris OX=9615 GN=SPTLC1 PE=4 SV=1	48.721	437	By MS/MS	8	8	22.4	305610000	13891000	287670000	6	1596
A0A8C0QEG7	FBXO6	F-box protein 6 OS=Canis lupus familiaris OX=9615 GN=FBXO6 PE=4 SV=1	32.675	284	By MS/MS	4	4	15.5	71640000	3411400	55864000	3	2897
A0A8C0QEL7	GPAT4	Glycerol-3-phosphate acyltransferase 4 OS=Canis lupus familiaris OX=9615 GN=GPAT4 PE=3 SV=1	47.803	417	By MS/MS	5	4	14.4	16514000	688070	37093000	3	4689
A0A8C0QEN7	--	Serine/threonine-protein phosphatase 2A 56 kDa regulatory subunit OS=Canis lupus familiaris OX=9615 PE=3 SV=1	50.968	437	By MS/MS	5	5	15.3	136080000	6480100	194140000	7	3718
A0A8C0QEP7	RASAL2	RAS protein activator like 2 OS=Canis lupus familiaris OX=9615 GN=RASAL2 PE=4 SV=1	172.86	1548	By MS/MS	4	0	3.3	30669000	303650	66096000	4	881
A0A8C0QEU8	--	LPS responsive beige-like anchor protein OS=Canis lupus familiaris OX=9615 PE=4 SV=1	319.66	2868	By MS/MS	15	14	6.4	198730000	1316100	285490000	15	4671
A0A8C0QEW1	RAB3IP	RAB3A interacting protein OS=Canis lupus familiaris OX=9615 GN=RAB3IP PE=3 SV=1	71.969	652	By MS/MS	1	1	1.8	0	0	0	1	1294
A0A8C0QF43	--	Nuclear receptor coactivator 3 OS=Canis lupus familiaris OX=9615 PE=3 SV=1	151.02	1382	By MS/MS	1	1	1	4590100	66524	0	1	4694
A0A8C0QF85	PPP6R3	Protein phosphatase 6 regulatory subunit 3 OS=Canis lupus familiaris OX=9615 GN=PPP6R3 PE=3 SV=1	94.684	844	By MS/MS	7	7	11.1	251520000	5467800	182380000	10	3678
A0A8C0QFA4	--	MutS homolog 3 OS=Canis lupus familiaris OX=9615 PE=4 SV=1	117.28	1050	By MS/MS	1	1	1	0	0	0	1	3085
A0A8C0QFD6	DDB1	DNA damage-binding protein 1 OS=Canis lupus familiaris OX=9615 GN=DDB1 PE=3 SV=1	126.95	1140	By MS/MS	12	12	15.4	573700000	9891300	543010000	12	4698
A0A8C0QFD7	SAR1B	Secretion associated Ras related GTPase 1B OS=Canis lupus familiaris OX=9615 GN=SAR1B PE=3 SV=1	22.423	198	By MS/MS	6	4	39.9	316720000	28792000	302110000	5	4699
A0A8C0QFE7	PWP1	PWP1 homolog, endonuclein OS=Canis lupus familiaris OX=9615 GN=PWP1 PE=4 SV=1	55.858	500	By MS/MS	3	3	9.4	99906000	3996200	112480000	4	4701
A0A8C0QFF9	--	Choline transporter-like protein OS=Canis lupus familiaris OX=9615 PE=3 SV=1	72.815	651	By MS/MS	2	2	4.5	29942000	965880	49023000	2	2765
A0A8C0QFJ5	LETM1	Mitochondrial proton/calcium exchanger protein OS=Canis lupus familiaris OX=9615 GN=LETM1 PE=3 SV=1	83.237	741	By MS/MS	11	11	16.1	500530000	11376000	485390000	16	4702
A0A8C0QFQ6	PCNA	Proliferating cell nuclear antigen OS=Canis lupus familiaris OX=9615 GN=PCNA PE=3 SV=1	28.779	261	By MS/MS	7	7	36.4	2208400000	122690000	2620400000	11	4703
A0A8C0QFV5	--	Rho guanine nucleotide exchange factor 28 OS=Canis lupus familiaris OX=9615 PE=4 SV=1	141.51	1264	By MS/MS	3	3	4.8	43357000	647120	36487000	3	395
A0A8C0QFY3	TIA1	TIA1 cytotoxic granule associated RNA binding protein OS=Canis lupus familiaris OX=9615 GN=TIA1 PE=4 SV=1	42.916	386	By MS/MS	6	4	29	389200000	21622000	402040000	6	3528
A0A8C0QFZ2	CSNK2A2	Casein kinase 2 alpha 2 OS=Canis lupus familiaris OX=9615 GN=CSNK2A2 PE=3 SV=1	40.235	343	By MS/MS	3	3	9.9	102290000	4871000	130990000	5	913
A0A8C0QG16	--	Rho guanine nucleotide exchange factor 10 OS=Canis lupus familiaris OX=9615 PE=4 SV=1	134.73	1224	By MS/MS	2	2	2	7677700	142180	0	3	4705
A0A8C0QG54	--	Zinc finger protein 326 OS=Canis lupus familiaris OX=9615 PE=3 SV=1	62.273	558	By MS/MS	12	12	31.2	318470000	9650500	360670000	11	1572
A0A8C0QG63	--	GDP-Man:Man(3)GlcNAc(2)-PP-Dol alpha-1,2-mannosyltransferase OS=Canis lupus familiaris OX=9615 PE=3 SV=1	72.856	667	By MS/MS	2	2	2.5	38970000	1180900	40102000	3	4708
A0A8C0QG89	CNPY3	Canopy FGF signaling regulator 3 OS=Canis lupus familiaris OX=9615 GN=CNPY3 PE=4 SV=1	31.125	279	By MS/MS	1	1	6.8	46552000	3103400	0	1	4709
A0A8C0QGB4	KIF3C	Kinesin-like protein OS=Canis lupus familiaris OX=9615 GN=KIF3C PE=3 SV=1	85.557	760	By MS/MS	1	1	1.3	5216800	108680	0	1	999
A0A8C0QGC6	DHRS1	Dehydrogenase/reductase 1 OS=Canis lupus familiaris OX=9615 GN=DHRS1 PE=4 SV=1	33.833	312	By MS/MS	4	4	20.2	33641000	1869000	28533000	5	4710
A0A8C0QGD7	LSM8	U6 snRNA-associated Sm-like protein LSm8 OS=Canis lupus familiaris OX=9615 GN=LSM8 PE=3 SV=1	10.403	96	By MS/MS	1	1	10.4	84239000	12034000	0	3	4712
A0A8C0QGG1	--	Aprataxin and PNKP like factor OS=Canis lupus familiaris OX=9615 PE=4 SV=1	31.064	278	By MS/MS	2	2	10.1	14468000	851080	13907000	2	3698
A0A8C0QGH7	--	Fatty acid synthase OS=Canis lupus familiaris OX=9615 PE=4 SV=1	273.46	2514	By MS/MS	69	69	43.4	14866000000	112620000	14184000000	115	4714
A0A8C0QGP9	TRIM17	RING-type E3 ubiquitin transferase OS=Canis lupus familiaris OX=9615 GN=TRIM17 PE=4 SV=1	79.053	692	By MS/MS	2	2	3.2	9255400	205670	0	2	4716
A0A8C0QGU9	--	Origin recognition complex subunit 1 OS=Canis lupus familiaris OX=9615 PE=3 SV=1	91.669	813	By MS/MS	2	2	3	17533000	350660	18100000	3	2280
A0A8C0QGX6	DPYSL3	Dihydropyrimidinase like 3 OS=Canis lupus familiaris OX=9615 GN=DPYSL3 PE=3 SV=1	74.287	691	By matching	16	0	38.1	0	0	0	0	4719
A0A8C0QH12	--	Family with sequence similarity 193 member A OS=Canis lupus familiaris OX=9615 PE=3 SV=1	132.42	1199	By matching	1	0	0.5	0	0	0	0	402
A0A8C0QH27	PPID	Peptidylprolyl isomerase D OS=Canis lupus familiaris OX=9615 GN=PPID PE=4 SV=1	41.016	370	By MS/MS	9	9	35.9	382460000	14165000	321670000	10	1130
A0A8C0QH45	ARHGEF7	Rho guanine nucleotide exchange factor 7 OS=Canis lupus familiaris OX=9615 GN=ARHGEF7 PE=4 SV=1	138.03	1267	By MS/MS	5	5	5.1	43543000	572930	46081000	5	3959
A0A8C0QH95	IRF2BP1	Interferon regulatory factor 2 binding protein 1 OS=Canis lupus familiaris OX=9615 GN=IRF2BP1 PE=3 SV=1	61.643	584	By MS/MS	1	1	2.6	0	0	0	1	4724
A0A8C0QHA4	--	Rho guanine nucleotide exchange factor 1 OS=Canis lupus familiaris OX=9615 PE=4 SV=1	99.211	883	By MS/MS	9	1	16.1	374350000	7487100	381690000	13	4683
A0A8C0QHB8	ATR	Serine/threonine-protein kinase ATR OS=Canis lupus familiaris OX=9615 GN=ATR PE=3 SV=1	289.06	2528	By MS/MS	2	2	1.1	8244800	53888	18019000	2	1230
A0A8C0QHL4	--	Ubiquitin-fold modifier 1 OS=Canis lupus familiaris OX=9615 PE=3 SV=1	9.1175	85	By MS/MS	2	2	58.8	441590000	88319000	633380000	6	2986
A0A8C0QHV0	MUL1	RING-type E3 ubiquitin transferase OS=Canis lupus familiaris OX=9615 GN=MUL1 PE=4 SV=1	39.932	352	By matching	1	1	3.4	8897400	404430	0	0	4728
A0A8C0QI29	HADHA	enoyl-CoA hydratase OS=Canis lupus familiaris OX=9615 GN=HADHA PE=3 SV=1	77.125	708	By MS/MS	19	19	41.1	4257700000	101370000	3732300000	48	1165
A0A8C0QI36	PCM1	Pericentriolar material 1 OS=Canis lupus familiaris OX=9615 GN=PCM1 PE=4 SV=1	238.05	2113	By MS/MS	3	3	1.4	16892000	159360	161440000	2	3395
A0A8C0QI65	NUB1	Negative regulator of ubiquitin like proteins 1 OS=Canis lupus familiaris OX=9615 GN=NUB1 PE=4 SV=1	71.786	625	By MS/MS	8	8	13.9	126610000	3723800	144480000	9	4734
A0A8C0QIL2	--	G2 and S-phase expressed 1 OS=Canis lupus familiaris OX=9615 PE=4 SV=1	75.386	707	By MS/MS	1	1	3	8651200	196620	0	1	1604
A0A8C0QIR3	HADHB	Hydroxyacyl-CoA dehydrogenase trifunctional multienzyme complex subunit beta OS=Canis lupus familiaris OX=9615 GN=HADHB PE=3 SV=1	51.229	475	By MS/MS	7	7	20.2	1026800000	35407000	1047300000	11	4740
A0A8C0QJ80	VKORC1L1	vitamin-K-epoxide reductase (warfarin-sensitive) OS=Canis lupus familiaris OX=9615 GN=VKORC1L1 PE=3 SV=1	39.606	380	By MS/MS	2	2	5.5	129620000	7201000	122020000	4	474
A0A8C0QJA2	--	Tensin 3 OS=Canis lupus familiaris OX=9615 PE=3 SV=1	183.7	1725	By MS/MS	3	3	4.1	45554000	584020	69937000	1	4667
A0A8C0QJD0	--	Mitochondrial ribosomal protein S9 OS=Canis lupus familiaris OX=9615 PE=3 SV=1	43.209	370	By MS/MS	3	3	10.3	44171000	1577500	87321000	2	4697
A0A8C0QJM0	ITGA1	Integrin subunit alpha 1 OS=Canis lupus familiaris OX=9615 GN=ITGA1 PE=3 SV=1	118.89	1073	By MS/MS	1	1	1.1	14511000	273800	0	1	394
A0A8C0QJM9	CAVIN1	Caveolae associated protein 1 OS=Canis lupus familiaris OX=9615 GN=CAVIN1 PE=3 SV=1	26.995	245	By MS/MS	5	1	29.4	11347000	667490	0	1	4747
A0A8C0QJN9	LIPE	Hormone-sensitive lipase OS=Canis lupus familiaris OX=9615 GN=LIPE PE=3 SV=1	82.344	759	By MS/MS	5	5	10.9	19784000	412170	59372000	5	1164
A0A8C0QJQ1	ARF1	ADP-ribosylation factor OS=Canis lupus familiaris OX=9615 GN=ARF1 PE=3 SV=1	20.697	181	By MS/MS	9	1	51.9	1920300000	174570000	1920900000	37	2678
A0A8C0QJT0	NCCRP1	NCCRP1, F-box associated domain containing OS=Canis lupus familiaris OX=9615 GN=NCCRP1 PE=4 SV=1	29.788	264	By MS/MS	1	1	4.2	9886800	706200	11796000	3	3040
A0A8C0QK16	--	Protein phosphatase 4 regulatory subunit 1 OS=Canis lupus familiaris OX=9615 PE=4 SV=1	106.74	948	By MS/MS	8	8	12.3	83835000	1581800	313670000	6	1112
A0A8C0QK32	RNASEH2B	Ribonuclease H2 subunit B OS=Canis lupus familiaris OX=9615 GN=RNASEH2B PE=3 SV=1	28.486	250	By MS/MS	1	1	3.6	8458000	650610	0	1	3059
A0A8C0QKG0	--	Guided entry of tail-anchored proteins factor 4 OS=Canis lupus familiaris OX=9615 PE=3 SV=1	36.322	325	By MS/MS	1	1	3.4	3710100	231880	0	2	4749
A0A8C0QKP0	--	BCL2 like 15 OS=Canis lupus familiaris OX=9615 PE=4 SV=1	9.784	88	By MS/MS	1	1	17	16737000	2789500	0	2	4113
A0A8C0QKX4	ST3GAL1	ST3 beta-galactoside alpha-2,3-sialyltransferase 1 OS=Canis lupus familiaris OX=9615 GN=ST3GAL1 PE=3 SV=1	35.903	311	By MS/MS	1	1	3.9	3238300	170440	3112600	1	3107
A0A8C0QL42	--	TBC1 domain family member 9B OS=Canis lupus familiaris OX=9615 PE=4 SV=1	138.45	1235	By MS/MS	2	2	2.7	41943000	699050	51075000	2	1382
A0A8C0QL93	--	Membrane palmitoylated protein 6 OS=Canis lupus familiaris OX=9615 PE=3 SV=1	84.355	763	By MS/MS	2	2	3.5	35093000	701870	41747000	1	952
A0A8C0QLT0	--	DExD/H-box helicase 60 OS=Canis lupus familiaris OX=9615 PE=4 SV=1	197.53	1706	By MS/MS	9	9	7.2	124160000	1171300	128090000	12	4760
A0A8C0QM00	--	CSD domain-containing protein OS=Canis lupus familiaris OX=9615 PE=4 SV=1	42.925	384	By matching	7	0	24.2	0	0	0	0	4763
A0A8C0QM52	MRPL53	Large ribosomal subunit protein mL53 OS=Canis lupus familiaris OX=9615 GN=MRPL53 PE=3 SV=1	12.054	112	By MS/MS	2	2	25	40775000	4530600	46479000	3	4767
A0A8C0QM78	RIGI	RNA helicase OS=Canis lupus familiaris OX=9615 GN=RIGI PE=3 SV=1	106.05	925	By MS/MS	20	20	25.8	542590000	9196400	416090000	21	361
A0A8C0QMB2	DFFA	DNA fragmentation factor subunit alpha OS=Canis lupus familiaris OX=9615 GN=DFFA PE=4 SV=1	35.511	326	By MS/MS	2	2	8	19717000	1516700	28407000	2	4768
A0A8C0QMJ0	ITGA1	Protein pelota homolog OS=Canis lupus familiaris OX=9615 GN=ITGA1 PE=3 SV=1	43.371	385	By MS/MS	7	7	26.8	152410000	5862000	245180000	8	4769
A0A8C0QMU4	CSNK1D	Casein kinase 1 delta OS=Canis lupus familiaris OX=9615 GN=CSNK1D PE=3 SV=1	46.8	409	By MS/MS	3	1	8.3	84582000	3844600	70197000	3	4773
A0A8C0QMZ4	LOC100855593	Histone H2A OS=Canis lupus familiaris OX=9615 GN=LOC100855593 PE=3 SV=1	13.988	129	By matching	2	0	25.6	0	0	0	0	1113
A0A8C0QN06	VAPA	VAMP associated protein A OS=Canis lupus familiaris OX=9615 GN=VAPA PE=4 SV=1	47.872	431	By matching	8	0	23.4	18121000	671160	0	0	4775
A0A8C0QN12	RPF2	Ribosome production factor 2 homolog OS=Canis lupus familiaris OX=9615 GN=RPF2 PE=3 SV=1	35.623	306	By MS/MS	4	4	16.7	140250000	7381300	133870000	3	1369
A0A8C0QN20	--	ATP-dependent RNA helicase OS=Canis lupus familiaris OX=9615 PE=3 SV=1	75.206	669	By MS/MS	14	14	25	324760000	8546300	483900000	10	3521
A0A8C0QN38	LOC102151856	ATP synthase subunit f, mitochondrial OS=Canis lupus familiaris OX=9615 GN=LOC102151856 PE=3 SV=1	5.7198	49	By MS/MS	1	1	22.4	929080000	309690000	0	1	1595
A0A8C0QN72	SEC24A	SEC24 homolog A, COPII coat complex component OS=Canis lupus familiaris OX=9615 GN=SEC24A PE=3 SV=1	113.24	1031	By MS/MS	5	5	5.8	56478000	1486300	125980000	2	4707
A0A8C0QNB1	--	Tetratricopeptide repeat domain 5 OS=Canis lupus familiaris OX=9615 PE=4 SV=1	46.682	423	By MS/MS	1	1	2.6	11779000	420680	0	1	4777
A0A8C0QNF4	DOK1	Docking protein 1 OS=Canis lupus familiaris OX=9615 GN=DOK1 PE=3 SV=1	52.432	483	By MS/MS	4	4	15.1	32166000	1237100	44919000	4	3136
A0A8C0QNF5	--	Ectopic P-granules autophagy protein 5 homolog OS=Canis lupus familiaris OX=9615 PE=4 SV=1	284.18	2509	By MS/MS	1	1	0.3	31985000	242310	0	1	2723
A0A8C0QNF6	NADK2	NAD kinase 2, mitochondrial OS=Canis lupus familiaris OX=9615 GN=NADK2 PE=3 SV=1	48.747	436	By MS/MS	3	3	6.9	17844000	524820	19378000	2	746
A0A8C0QNK0	RAB3A	RAB3A, member RAS oncogene family OS=Canis lupus familiaris OX=9615 GN=RAB3A PE=4 SV=1	14.052	125	By MS/MS	2	2	24.8	110490000	12277000	93040000	5	4779
A0A8C0QNL8	RPS3A	Small ribosomal subunit protein eS1 OS=Canis lupus familiaris OX=9615 GN=RPS3A PE=3 SV=1	30.624	270	By MS/MS	5	1	23.7	1290000000	67897000	1163000000	8	4780
A0A8C0QNY0	ANXA10	Annexin A10 OS=Canis lupus familiaris OX=9615 GN=ANXA10 PE=3 SV=1	36.31	316	By MS/MS	9	9	35.8	897200000	49844000	989820000	10	3029
A0A8C0QP08	--	G protein pathway suppressor 1 OS=Canis lupus familiaris OX=9615 PE=4 SV=1	72.619	666	By MS/MS	4	4	11	103760000	2660500	205520000	6	4782
A0A8C0QP29	EIF3L	Eukaryotic translation initiation factor 3 subunit L OS=Canis lupus familiaris OX=9615 GN=EIF3L PE=3 SV=1	66.696	564	By MS/MS	16	16	39.9	1505300000	47041000	1421300000	21	4783
A0A8C0QP73	--	Zinc finger and BTB domain containing 7A OS=Canis lupus familiaris OX=9615 PE=4 SV=1	61.293	586	By MS/MS	1	1	1.9	18048000	784680	0	1	4785
A0A8C0QPQ7	--	HECT-type E3 ubiquitin transferase OS=Canis lupus familiaris OX=9615 PE=4 SV=1	112.09	975	By MS/MS	5	1	12.3	115880000	2069200	99724000	4	4788
A0A8C0QPR1	LARS1	leucine--tRNA ligase OS=Canis lupus familiaris OX=9615 GN=LARS1 PE=3 SV=1	139.19	1224	By MS/MS	17	17	19.3	1332400000	19310000	1321300000	24	4725
A0A8C0QQ52	APPL2	Adaptor protein, phosphotyrosine interacting with PH domain and leucine zipper 2 OS=Canis lupus familiaris OX=9615 GN=APPL2 PE=4 SV=1	68.266	609	By MS/MS	1	1	2.3	8601100	215030	0	1	4404
A0A8C0QQ82	--	Sad1 and UNC84 domain containing 1 OS=Canis lupus familiaris OX=9615 PE=4 SV=1	103.36	928	By MS/MS	12	12	16.9	124990000	2049000	64312000	11	975
A0A8C0QQC6	--	Transforming growth factor beta receptor associated protein 1 OS=Canis lupus familiaris OX=9615 PE=4 SV=1	96.943	858	By MS/MS	1	1	1	8362300	174210	0	1	3509
A0A8C0QQT1	ABCA1	ATP binding cassette subfamily A member 1 OS=Canis lupus familiaris OX=9615 GN=ABCA1 PE=4 SV=1	244.4	2175	By MS/MS	3	3	1.5	8932300	75698	0	3	2954
A0A8C0QQZ0	CACTIN	Splicing factor Cactin OS=Canis lupus familiaris OX=9615 GN=CACTIN PE=3 SV=1	88.48	751	By matching	1	1	1.1	7923300	220090	0	0	4793
A0A8C0QRC0	LOC611500	Phospholipid scramblase OS=Canis lupus familiaris OX=9615 GN=LOC611500 PE=3 SV=1	34.51	314	By MS/MS	1	1	4.1	12787000	1278700	0	2	1340
A0A8C0QRL7	TRIM54	CAD protein OS=Canis lupus familiaris OX=9615 GN=TRIM54 PE=3 SV=1	243.31	2225	By MS/MS	32	32	23.6	2492300000	21302000	2745100000	51	4799
A0A8C0QRU1	GJB3	Gap junction protein OS=Canis lupus familiaris OX=9615 GN=GJB3 PE=3 SV=1	30.763	270	By MS/MS	1	1	4.1	13708000	806380	0	1	377
A0A8C0R9A2	--	Valosin containing protein lysine methyltransferase OS=Canis lupus familiaris OX=9615 PE=4 SV=1	25.641	229	By MS/MS	1	1	4.4	45853000	4168500	0	1	4803
A0A8C0R9E5	--	tRNA pseudouridine synthase OS=Canis lupus familiaris OX=9615 PE=3 SV=1	33.244	301	By MS/MS	1	1	3.3	6125000	306250	0	1	570
A0A8C0R9H0	--	Annexin OS=Canis lupus familiaris OX=9615 PE=3 SV=1	38.023	342	By MS/MS	9	0	42.4	633720000	27553000	0	8	4806
A0A8C0R9J3	--	Alpha-L-fucosidase OS=Canis lupus familiaris OX=9615 PE=3 SV=1	46.537	397	By MS/MS	3	3	8.3	34468000	1276600	30541000	4	4427
A0A8C0R9N6	--	X-ray repair cross complementing 3 OS=Canis lupus familiaris OX=9615 PE=4 SV=1	37.616	347	By MS/MS	1	1	2.9	4241300	192790	0	1	4811
A0A8C0R971	UQCRFS1	Cytochrome b-c1 complex subunit Rieske, mitochondrial OS=Canis lupus familiaris OX=9615 GN=UQCRFS1 PE=3 SV=1	29.452	274	By MS/MS	2	2	12.8	17409000	1088000	0	0	4802
A0A8C0RAA7	IQGAP1	IQ motif containing GTPase activating protein 1 OS=Canis lupus familiaris OX=9615 GN=IQGAP1 PE=4 SV=1	189.16	1657	By MS/MS	45	44	38.9	4777200000	50821000	4556000000	63	4824
A0A8C0RAF5	NINJ1	Ninjurin 1 OS=Canis lupus familiaris OX=9615 GN=NINJ1 PE=3 SV=1	16.552	151	By MS/MS	1	1	18.5	9395400	1342200	0	1	4485
A0A8C0RAM1	--	CDC42 effector protein 4 OS=Canis lupus familiaris OX=9615 PE=3 SV=1	38.267	365	By MS/MS	5	5	21.9	149950000	7497700	247300000	5	4829
A0A8C0RAM5	--	Annexin OS=Canis lupus familiaris OX=9615 PE=3 SV=1	82.899	786	By MS/MS	8	8	14.4	1795300000	48522000	1777800000	15	4830
A0A8C0RAN0	--	non-specific serine/threonine protein kinase OS=Canis lupus familiaris OX=9615 PE=4 SV=1	242.61	2320	By MS/MS	4	1	1.9	9199700	98921	0	1	533
A0A8C0RAY8	CIB1	Calcium and integrin binding 1 OS=Canis lupus familiaris OX=9615 GN=CIB1 PE=4 SV=1	21.765	191	By MS/MS	4	4	26.7	64801000	4320000	70039000	5	4835
A0A8C0RB18	CLDN6	Claudin OS=Canis lupus familiaris OX=9615 GN=CLDN6 PE=3 SV=1	23.321	221	By MS/MS	2	1	15.8	140910000	20131000	161970000	2	4837
A0A8C0RB34	POU2F3	POU domain protein OS=Canis lupus familiaris OX=9615 GN=POU2F3 PE=3 SV=1	47.551	435	By MS/MS	1	1	3.2	16594000	829680	0	1	4838
A0A8C0RB66	MAP2K3	Mitogen-activated protein kinase kinase 3 OS=Canis lupus familiaris OX=9615 GN=MAP2K3 PE=3 SV=1	39.342	347	By MS/MS	6	6	19.9	179010000	6884900	199350000	10	4841
A0A8C0RBE7	CEP192	SEH1 like nucleoporin OS=Canis lupus familiaris OX=9615 GN=CEP192 PE=4 SV=1	326.49	2954	By MS/MS	10	10	4.1	222190000	1346600	219560000	16	873
A0A8C0RBJ7	RPS19	Small ribosomal subunit protein eS19 OS=Canis lupus familiaris OX=9615 GN=RPS19 PE=3 SV=1	41.491	377	By MS/MS	5	5	11.9	1172900000	39096000	1236800000	9	4844
A0A8C0RC03	MARVELD2	MARVEL domain containing 2 OS=Canis lupus familiaris OX=9615 GN=MARVELD2 PE=3 SV=1	57.498	525	By MS/MS	1	1	2.1	12689000	528720	0	1	4484
A0A8C0RC87	SYMPK	Symplekin OS=Canis lupus familiaris OX=9615 GN=SYMPK PE=4 SV=1	137.77	1243	By MS/MS	11	11	14.8	212180000	2988400	218390000	11	4678
A0A8C0RCF1	NANS	N-acetylneuraminate synthase OS=Canis lupus familiaris OX=9615 GN=NANS PE=4 SV=1	40.246	359	By MS/MS	7	7	29	336890000	17731000	379040000	10	4856
A0A8C0RCH3	--	Lysine-specific demethylase OS=Canis lupus familiaris OX=9615 PE=3 SV=1	203.85	1881	By MS/MS	6	6	6	99781000	1007900	138120000	5	4859
A0A8C0RCM8	USP15	Ubiquitin carboxyl-terminal hydrolase OS=Canis lupus familiaris OX=9615 GN=USP15 PE=3 SV=1	112.38	981	By MS/MS	9	8	12.5	157770000	2817300	165230000	11	4864
A0A8C0RCS5	--	Ral GTPase activating protein catalytic alpha subunit 1 OS=Canis lupus familiaris OX=9615 PE=4 SV=1	285.56	2544	By MS/MS	2	2	1.1	18303000	146420	80895000	2	1067
A0A8C0RCU5	--	Phosphate transporter OS=Canis lupus familiaris OX=9615 PE=3 SV=1	69.691	640	By MS/MS	2	2	3.1	12828000	513110	17582000	2	4869
A0A8C0RCZ1	FNBP4	Formin binding protein 4 OS=Canis lupus familiaris OX=9615 GN=FNBP4 PE=4 SV=1	110.54	1021	By MS/MS	1	1	1.1	8975900	242590	0	1	4873
A0A8C0RD15	SF1	Splicing factor 1 OS=Canis lupus familiaris OX=9615 GN=SF1 PE=3 SV=1	61.798	571	By MS/MS	11	1	32.9	80449000	3497800	0	6	1185
A0A8C0RD23	CENPF	Centromere protein F OS=Canis lupus familiaris OX=9615 GN=CENPF PE=4 SV=1	327.25	2837	By MS/MS	3	3	1.2	12154000	55496	0	1	1019
A0A8C0RD92	--	STI1 domain-containing protein OS=Canis lupus familiaris OX=9615 PE=3 SV=1	41.505	369	By MS/MS	9	9	21.4	906180000	53305000	804420000	10	4880
A0A8C0RDD1	FBXO7	F-box protein 7 OS=Canis lupus familiaris OX=9615 GN=FBXO7 PE=4 SV=1	57.872	523	By matching	1	1	2.1	11446000	602400	0	0	4885
A0A8C0RDD6	TAGLN	Transgelin OS=Canis lupus familiaris OX=9615 GN=TAGLN PE=3 SV=1	22.605	201	By MS/MS	4	4	21.9	172040000	10120000	145860000	5	4886
A0A8C0RDL4	HARS1	Histidine--tRNA ligase, cytoplasmic OS=Canis lupus familiaris OX=9615 GN=HARS1 PE=3 SV=1	57.346	509	By MS/MS	8	8	18.5	539160000	17392000	599990000	10	4510
A0A8C0RDP7	--	Ring finger protein 213 OS=Canis lupus familiaris OX=9615 PE=4 SV=1	583.98	5139	By MS/MS	23	0	6.4	14771000	48588	0	2	4889
A0A8C0RDW9	ARHGAP8	Rho GTPase activating protein 8 OS=Canis lupus familiaris OX=9615 GN=ARHGAP8 PE=4 SV=1	54.244	474	By MS/MS	2	2	4.9	17101000	551660	20788000	2	4894
A0A8C0RDZ3	DOCK4	Dedicator of cytokinesis 4 OS=Canis lupus familiaris OX=9615 GN=DOCK4 PE=3 SV=1	213.63	1869	By MS/MS	2	2	1.3	13245000	116180	20380000	2	1120
A0A8C0RE12	BUD13	BUD13 homolog OS=Canis lupus familiaris OX=9615 GN=BUD13 PE=3 SV=1	79.8	701	By MS/MS	1	1	2.3	10958000	223630	0	1	1227
A0A8C0RE16	TMEM201	Transmembrane protein 201 OS=Canis lupus familiaris OX=9615 GN=TMEM201 PE=3 SV=1	43.552	394	By MS/MS	1	1	2.5	14817000	823170	0	1	4898
A0A8C0REA4	ADK	Adenosine kinase OS=Canis lupus familiaris OX=9615 GN=ADK PE=3 SV=1	40.561	362	By MS/MS	8	8	34	258780000	11251000	367550000	4	4904
A0A8C0REQ5	ITGB3	Integrin beta OS=Canis lupus familiaris OX=9615 GN=ITGB3 PE=3 SV=1	86.291	780	By MS/MS	2	2	3.7	59699000	1456100	106500000	4	4913
A0A8C0RES2	GTF3C3	General transcription factor IIIC subunit 3 OS=Canis lupus familiaris OX=9615 GN=GTF3C3 PE=4 SV=1	92.198	810	By matching	1	1	1.9	1507000	34249	0	0	4906
A0A8C0REW6	RPS6KA2	non-specific serine/threonine protein kinase OS=Canis lupus familiaris OX=9615 GN=RPS6KA2 PE=3 SV=1	75.289	662	By MS/MS	5	1	9.1	108450000	2582100	0	1	1704
A0A8C0RFC0	--	Kinesin family member 1B OS=Canis lupus familiaris OX=9615 PE=3 SV=1	227.33	2012	By MS/MS	6	6	3.9	29937000	235720	33690000	6	4922
A0A8C0RFH5	PSMD4	26S proteasome non-ATPase regulatory subunit 4 OS=Canis lupus familiaris OX=9615 GN=PSMD4 PE=3 SV=1	40.675	377	By MS/MS	8	8	31.3	433600000	28907000	363250000	8	4926
A0A8C0RFL3	--	SR-related CTD associated factor 8 OS=Canis lupus familiaris OX=9615 PE=4 SV=1	140.38	1270	By MS/MS	2	1	3.2	16268000	318970	0	3	1758
A0A8C0RFL6	MRTO4	Ribosome assembly factor mrt4 OS=Canis lupus familiaris OX=9615 GN=MRTO4 PE=3 SV=1	27.541	240	By MS/MS	3	3	14.2	159660000	9978900	157230000	5	4927
A0A8C0RFM4	LMNB2	Lamin B2 OS=Canis lupus familiaris OX=9615 GN=LMNB2 PE=3 SV=1	71.11	635	By matching	9	0	17.5	0	0	0	0	4929
A0A8C0RFM8	--	Fibrinogen beta chain OS=Canis lupus familiaris OX=9615 PE=4 SV=1	51.37	453	By MS/MS	1	1	2.6	0	0	0	0	4930
A0A8C0RFQ3	LMNB2	Lamin B2 OS=Canis lupus familiaris OX=9615 GN=LMNB2 PE=3 SV=1	76.113	677	By MS/MS	11	0	18.6	156840000	3564600	174970000	9	4931
A0A8C0RFY0	TCF25	Transcription factor 25 OS=Canis lupus familiaris OX=9615 GN=TCF25 PE=3 SV=1	128.01	1130	By matching	8	0	9.5	0	0	0	0	1645
A0A8C0RGE6	--	Epithelial cell adhesion molecule OS=Canis lupus familiaris OX=9615 PE=3 SV=1	33.286	299	By MS/MS	5	5	18.4	328210000	20513000	506810000	4	1716
A0A8C0RGG7	--	Mannosyltransferase OS=Canis lupus familiaris OX=9615 PE=3 SV=1	49.239	443	By matching	1	1	2.3	13225000	574980	0	0	1730
A0A8C0RGH7	--	Mannose-6-phosphate isomerase OS=Canis lupus familiaris OX=9615 PE=3 SV=1	65.793	609	By MS/MS	6	6	18.9	163890000	4966400	143020000	4	1725
A0A8C0RGP7	CEP63	Centrosomal protein 63 OS=Canis lupus familiaris OX=9615 GN=CEP63 PE=3 SV=1	76.688	662	By MS/MS	1	1	1.7	3767100	91880	0	1	4945
A0A8C0RGZ3	--	Core-binding factor subunit beta OS=Canis lupus familiaris OX=9615 PE=3 SV=1	21.991	187	By MS/MS	4	2	25.1	107470000	9770400	139210000	5	4952
A0A8C0RH17	PIBF1	Progesterone immunomodulatory binding factor 1 OS=Canis lupus familiaris OX=9615 GN=PIBF1 PE=4 SV=1	49.237	446	By MS/MS	1	0	2.5	2292800	152850	0	1	4648
A0A8C0RH82	CSK	Tyrosine-protein kinase OS=Canis lupus familiaris OX=9615 GN=CSK PE=3 SV=1	50.584	450	By MS/MS	11	11	32.4	311490000	10383000	308420000	16	4955
A0A8C0RHA8	ACOT9	Acyl-CoA thioesterase 9 OS=Canis lupus familiaris OX=9615 GN=ACOT9 PE=4 SV=1	51.316	448	By MS/MS	11	11	32.1	658200000	19945000	610060000	15	2389
A0A8C0RHF3	PCCB	Propionyl-CoA carboxylase subunit beta OS=Canis lupus familiaris OX=9615 GN=PCCB PE=4 SV=1	61.173	563	By MS/MS	8	8	18.5	117170000	3446300	87876000	8	2023
A0A8C0RHF7	--	Phospholipid phosphatase 6 OS=Canis lupus familiaris OX=9615 PE=4 SV=1	32.86	310	By MS/MS	3	3	10.3	618150000	32534000	99002000	2	4958
A0A8C0RHI7	CCDC81	Coiled-coil domain containing 81 OS=Canis lupus familiaris OX=9615 GN=CCDC81 PE=4 SV=1	50.403	433	By MS/MS	1	1	3.9	0	0	0	0	2397
A0A8C0RHJ8	--	RRM domain-containing protein OS=Canis lupus familiaris OX=9615 PE=4 SV=1	37.855	358	By MS/MS	13	11	35.2	1174500000	65252000	1287200000	25	3578
A0A8C0RHU2	--	MAPK regulated corepressor interacting protein 2 OS=Canis lupus familiaris OX=9615 PE=4 SV=1	6.6676	62	By matching	1	1	17.7	7125300	1425100	0	0	4960
A0A8C0RHX8	LONP2	Lon protease homolog 2, peroxisomal OS=Canis lupus familiaris OX=9615 GN=LONP2 PE=3 SV=1	88.844	797	By MS/MS	1	1	1.8	0	0	0	1	2307
A0A8C0RI24	MTRR	5-methyltetrahydrofolate-homocysteine methyltransferase reductase OS=Canis lupus familiaris OX=9615 GN=MTRR PE=4 SV=1	73.499	660	By MS/MS	3	3	5	35182000	1099400	32875000	3	4964
A0A8C0RI60	RSL1D1	Ribosomal L1 domain containing 1 OS=Canis lupus familiaris OX=9615 GN=RSL1D1 PE=4 SV=1	54.383	482	By MS/MS	8	8	19.9	384560000	15382000	598690000	13	4965
A0A8C0RI85	RPS21	40S ribosomal protein S21 OS=Canis lupus familiaris OX=9615 GN=RPS21 PE=3 SV=1	9.1113	83	By MS/MS	3	3	39.8	73135000	10448000	93817000	4	4966
A0A8C0RI89	ABCC10	ATP binding cassette subfamily C member 10 OS=Canis lupus familiaris OX=9615 GN=ABCC10 PE=4 SV=1	158.88	1457	By MS/MS	1	1	0.8	0	0	0	1	2201
A0A8C0RIA3	--	1,4-alpha-glucan branching enzyme OS=Canis lupus familiaris OX=9615 PE=3 SV=1	80.527	697	By MS/MS	6	6	13.9	234890000	5729100	209520000	6	2058
A0A8C0RIC6	DNPEP	Aspartyl aminopeptidase OS=Canis lupus familiaris OX=9615 GN=DNPEP PE=3 SV=1	51.885	471	By MS/MS	7	7	26.8	167440000	7973500	185770000	9	2427
A0A8C0RIE9	--	Tumor protein D52 OS=Canis lupus familiaris OX=9615 PE=3 SV=1	20.792	193	By MS/MS	8	8	54.9	644290000	64429000	708710000	11	1994
A0A8C0RIF8	--	SRY-box transcription factor 13 OS=Canis lupus familiaris OX=9615 PE=4 SV=1	68.007	615	By MS/MS	1	1	1.5	6039700	154870	0	1	4968
A0A8C0RIH4	CLINT1	Clathrin interactor 1 OS=Canis lupus familiaris OX=9615 GN=CLINT1 PE=4 SV=1	68.019	618	By MS/MS	12	12	25.2	395710000	14132000	393030000	9	4563
A0A8C0RIK1	SNRNP200	U5 small nuclear ribonucleoprotein 200 kDa helicase OS=Canis lupus familiaris OX=9615 GN=SNRNP200 PE=3 SV=1	244.52	2136	By MS/MS	41	41	24.5	2005700000	15548000	1936000000	54	4969
A0A8C0RIL1	SQOR	Sulfide quinone oxidoreductase OS=Canis lupus familiaris OX=9615 GN=SQOR PE=4 SV=1	49.932	450	By MS/MS	11	11	30.7	527700000	15520000	516120000	18	4971
A0A8C0RIP4	--	Anti-silencing function 1A histone chaperone OS=Canis lupus familiaris OX=9615 PE=3 SV=1	22.871	203	By MS/MS	1	1	5.4	5991400	748920	0	2	4973
A0A8C0RIP9	BUD23	BUD23 rRNA methyltransferase and ribosome maturation factor OS=Canis lupus familiaris OX=9615 GN=BUD23 PE=3 SV=1	32.062	284	By MS/MS	2	2	11.6	33712000	2809300	31150000	3	4974
A0A8C0RIQ4	--	IF rod domain-containing protein OS=Canis lupus familiaris OX=9615 PE=4 SV=1	50.981	443	By MS/MS	1	1	3.2	0	0	0	0	2327
A0A8C0RIS1	--	Translation elongation factor EFTu-like domain-containing protein OS=Canis lupus familiaris OX=9615 PE=4 SV=1	20.962	191	By matching	2	0	12.6	0	0	0	0	4743
A0A8C0RIU4	ABCC5	ATP binding cassette subfamily C member 5 OS=Canis lupus familiaris OX=9615 GN=ABCC5 PE=4 SV=1	163.78	1461	By MS/MS	1	1	1	7502700	96188	0	1	2582
A0A8C0RJG3	SLC39A7	Solute carrier family 39 member 7 OS=Canis lupus familiaris OX=9615 GN=SLC39A7 PE=4 SV=1	61.104	571	By MS/MS	4	2	6.5	41047000	2052300	36759000	1	2632
A0A8C0RJM8	FTSJ3	pre-rRNA processing protein FTSJ3 OS=Canis lupus familiaris OX=9615 GN=FTSJ3 PE=3 SV=1	95.159	834	By MS/MS	8	1	16.3	22908000	587380	0	1	4999
A0A8C0RJZ7	--	Zinc finger MYM-type containing 3 OS=Canis lupus familiaris OX=9615 PE=4 SV=1	113.01	1000	By MS/MS	2	2	2.4	12811000	210020	29186000	2	2359
A0A8C0RK12	AP3B1	AP-3 complex subunit beta OS=Canis lupus familiaris OX=9615 GN=AP3B1 PE=3 SV=1	126.61	1151	By MS/MS	5	5	6.1	171440000	2678700	1030400000	5	2351
A0A8C0RK53	NDC80	Kinetochore protein NDC80 OS=Canis lupus familiaris OX=9615 GN=NDC80 PE=3 SV=1	69.402	605	By MS/MS	6	6	9.9	66678000	1550600	51164000	5	2552
A0A8C0RK65	DDX49	RNA helicase OS=Canis lupus familiaris OX=9615 GN=DDX49 PE=3 SV=1	53.925	484	By MS/MS	2	2	6.4	5318900	161180	0	1	2781
A0A8C0RK80	--	YTH domain-containing family protein OS=Canis lupus familiaris OX=9615 PE=3 SV=1	63.247	581	By MS/MS	7	7	20.7	140740000	6118900	123320000	7	2608
A0A8C0RKC2	KPNA4	Importin subunit alpha OS=Canis lupus familiaris OX=9615 GN=KPNA4 PE=3 SV=1	57.9	521	By MS/MS	9	6	31.5	605330000	30267000	592670000	7	2977
A0A8C0RKE6	PDF	Peptide deformylase OS=Canis lupus familiaris OX=9615 GN=PDF PE=3 SV=1	26.882	242	By MS/MS	2	2	12.4	27492000	1832800	30884000	2	5007
A0A8C0RKG1	EIF3K	Eukaryotic translation initiation factor 3 subunit K OS=Canis lupus familiaris OX=9615 GN=EIF3K PE=3 SV=1	25.073	218	By MS/MS	9	9	52.3	740270000	67297000	826380000	13	5008
A0A8C0RKN1	--	Armadillo repeat containing 10 OS=Canis lupus familiaris OX=9615 PE=4 SV=1	30.898	282	By MS/MS	5	5	23.8	97038000	6469200	109960000	6	2577
A0A8C0RKQ6	--	Ribosomal protein OS=Canis lupus familiaris OX=9615 PE=3 SV=1	24.7	216	By MS/MS	8	8	34.3	2315600000	178120000	2431100000	9	5010
A0A8C0RKW9	MYL6	Myosin light chain 6 OS=Canis lupus familiaris OX=9615 GN=MYL6 PE=4 SV=1	16.961	151	By MS/MS	6	6	60.9	1759100000	159910000	2098600000	11	5013
A0A8C0RKZ6	ZNF593	Zinc finger protein 593 OS=Canis lupus familiaris OX=9615 GN=ZNF593 PE=4 SV=1	15.488	137	By MS/MS	1	1	10.2	27515000	3439300	0	1	5014
A0A8C0RL07	PSMC2	Proteasome 26S subunit, ATPase 2 OS=Canis lupus familiaris OX=9615 GN=PSMC2 PE=3 SV=1	48.633	433	By MS/MS	14	14	41.1	2563700000	80115000	2512600000	37	2564
A0A8C0RLA7	--	BCL10 immune signaling adaptor OS=Canis lupus familiaris OX=9615 PE=4 SV=1	25.28	225	By MS/MS	5	5	34.2	272860000	22738000	141420000	4	5015
A0A8C0RLC3	--	Leucine rich repeat containing 40 OS=Canis lupus familiaris OX=9615 PE=4 SV=1	62.441	554	By MS/MS	4	4	9.7	13355000	360950	17008000	3	2615
A0A8C0RLR6	TMED10	Transmembrane p24 trafficking protein 10 OS=Canis lupus familiaris OX=9615 GN=TMED10 PE=3 SV=1	24.78	219	By MS/MS	4	4	19.2	15423000	1285300	49068000	1	5028
A0A8C0RLS6	--	Sec1 family domain containing 2 OS=Canis lupus familiaris OX=9615 PE=3 SV=1	86.136	786	By MS/MS	4	4	8.3	75499000	1677800	81378000	5	5030
A0A8C0RLT3	OPTN	Optineurin OS=Canis lupus familiaris OX=9615 GN=OPTN PE=4 SV=1	65.598	573	By MS/MS	10	10	23.6	339500000	8083400	343640000	10	4587
A0A8C0RLY3	EIF2S1	Eukaryotic translation initiation factor 2 subunit 1 OS=Canis lupus familiaris OX=9615 GN=EIF2S1 PE=3 SV=1	36.108	315	By MS/MS	12	12	43.8	2429700000	110440000	3039400000	21	5036
A0A8C0RM21	--	Catenin alpha 2 OS=Canis lupus familiaris OX=9615 PE=3 SV=1	100.3	904	By matching	6	0	9.6	0	0	0	0	4624
A0A8C0RM88	ELOVL5	Elongation of very long chain fatty acids protein OS=Canis lupus familiaris OX=9615 GN=ELOVL5 PE=3 SV=1	30.508	262	By MS/MS	1	1	5	19834000	1525700	0	1	2894
A0A8C0RML8	--	Kelch domain containing 4 OS=Canis lupus familiaris OX=9615 PE=4 SV=1	61.547	554	By MS/MS	2	2	4.5	12791000	491970	17125000	3	3067
A0A8C0RN94	CUL5	Cullin 5 OS=Canis lupus familiaris OX=9615 GN=CUL5 PE=3 SV=1	90.941	780	By MS/MS	9	9	13.7	269900000	5092400	184920000	9	5061
A0A8C0RNG0	TRMT2A	tRNA (uracil(54)-C(5))-methyltransferase OS=Canis lupus familiaris OX=9615 GN=TRMT2A PE=3 SV=1	68.375	626	By MS/MS	4	4	11	37533000	1042600	52325000	4	5064
A0A8C0RNJ7	LAMTOR4	Ragulator complex protein LAMTOR4 OS=Canis lupus familiaris OX=9615 GN=LAMTOR4 PE=3 SV=1	8.8759	82	By MS/MS	1	1	12.2	53500000	17833000	0	1	5066
A0A8C0RNL0	LRP10	LDL receptor related protein 10 OS=Canis lupus familiaris OX=9615 GN=LRP10 PE=4 SV=1	76.646	715	By MS/MS	1	1	1.7	12513000	521360	0	1	4520
A0A8C0RNS4	SUMO1	Small ubiquitin-related modifier OS=Canis lupus familiaris OX=9615 GN=SUMO1 PE=3 SV=1	11.571	101	By MS/MS	5	5	43.6	152780000	15278000	108750000	5	5069
A0A8C0RNY9	NOP58	NOP58 ribonucleoprotein OS=Canis lupus familiaris OX=9615 GN=NOP58 PE=3 SV=1	60.703	540	By MS/MS	11	11	33.3	1031600000	36842000	1008200000	16	5074
A0A8C0RP34	TNPO2	Transportin 2 OS=Canis lupus familiaris OX=9615 GN=TNPO2 PE=4 SV=1	97.693	870	By MS/MS	8	5	16.4	45622000	1036900	127370000	4	5079
A0A8C0RP36	--	Leucine rich repeats and IQ motif containing 1 OS=Canis lupus familiaris OX=9615 PE=4 SV=1	111.86	949	By MS/MS	1	1	1.1	19190000	314590	0	1	3194
A0A8C0RP65	TARDBP	TAR DNA-binding protein 43 OS=Canis lupus familiaris OX=9615 GN=TARDBP PE=4 SV=1	64.366	607	By MS/MS	5	5	16	720440000	28818000	797970000	10	5081
A0A8C0RP85	--	F-actin-capping protein subunit alpha OS=Canis lupus familiaris OX=9615 PE=3 SV=1	30.245	262	By MS/MS	8	8	49.6	1718000000	107370000	1813200000	25	5082
A0A8C0RPA1	BCAT1	Branched-chain-amino-acid aminotransferase OS=Canis lupus familiaris OX=9615 GN=BCAT1 PE=3 SV=1	51.901	476	By MS/MS	9	2	23.9	1498800000	57646000	1545400000	13	5083
A0A8C0RPG3	POLR1D	DNA-directed RNA polymerases I and III subunit RPAC2 OS=Canis lupus familiaris OX=9615 GN=POLR1D PE=3 SV=1	15.221	133	By MS/MS	2	1	13.5	100470000	12559000	67678000	2	5086
A0A8C0RPG9	RPS2	Small ribosomal subunit protein uS5 OS=Canis lupus familiaris OX=9615 GN=RPS2 PE=3 SV=1	31.249	293	By MS/MS	8	8	34.8	3810400000	173200000	3880900000	24	5087
A0A8C0RPV5	--	HECT-type E3 ubiquitin transferase OS=Canis lupus familiaris OX=9615 PE=4 SV=1	102.14	887	By MS/MS	2	2	2.8	11999000	255290	10781000	1	3256
A0A8C0RPZ2	ATP6V1H	V-type proton ATPase subunit H OS=Canis lupus familiaris OX=9615 GN=ATP6V1H PE=3 SV=1	55.835	483	By MS/MS	8	8	24	476470000	17647000	583860000	10	5097
A0A8C0RQ92	DNMT1	DNA (cytosine-5)-methyltransferase OS=Canis lupus familiaris OX=9615 GN=DNMT1 PE=3 SV=1	182.3	1609	By MS/MS	14	14	11.4	252960000	2635000	283750000	18	5099
A0A8C0RQQ7	RB1CC1	RB1 inducible coiled-coil 1 OS=Canis lupus familiaris OX=9615 GN=RB1CC1 PE=4 SV=1	172.46	1499	By MS/MS	2	2	2	13800000	146810	16043000	1	3647
A0A8C0RR32	TPM4	Tropomyosin 4 OS=Canis lupus familiaris OX=9615 GN=TPM4 PE=3 SV=1	28.521	248	By matching	10	0	31.5	0	0	0	0	5120
A0A8C0RR48	--	COP9 signalosome subunit 7A OS=Canis lupus familiaris OX=9615 PE=3 SV=1	28.746	262	By MS/MS	4	4	23.7	105710000	6218100	78817000	4	5121
A0A8C0RR53	--	DNA topoisomerase 2 OS=Canis lupus familiaris OX=9615 PE=3 SV=1	172.23	1526	By MS/MS	17	12	13.2	127110000	1297100	462150000	11	3646
A0A8C0RR54	DOCK5	Dedicator of cytokinesis 5 OS=Canis lupus familiaris OX=9615 GN=DOCK5 PE=3 SV=1	210.8	1830	By MS/MS	7	6	5.7	134470000	1111400	175430000	7	3507
A0A8C0RR77	KRT89	Keratin, type II cuticular Hb5 OS=Canis lupus familiaris OX=9615 GN=KRT89 PE=3 SV=1	51.019	448	By MS/MS	24	1	52.2	4963400000	137870000	8765500000	35	5124
A0A8C0RR91	ADCY6	adenylate cyclase OS=Canis lupus familiaris OX=9615 GN=ADCY6 PE=3 SV=1	124.49	1111	By MS/MS	1	1	0.9	0	0	0	1	194
A0A8C0RRA9	LOC477558	glutathione transferase OS=Canis lupus familiaris OX=9615 GN=LOC477558 PE=3 SV=1	27.605	242	By MS/MS	4	4	21.9	520100000	40008000	552750000	9	5127
A0A8C0RRY4	ARPC3	Actin-related protein 2/3 complex subunit 3 OS=Canis lupus familiaris OX=9615 GN=ARPC3 PE=3 SV=1	20.546	178	By MS/MS	3	3	19.7	528850000	44071000	0	3	5137
A0A8C0RS68	RAP1GDS1	Rap1 GTPase-GDP dissociation stimulator 1 OS=Canis lupus familiaris OX=9615 GN=RAP1GDS1 PE=4 SV=1	66.649	610	By matching	9	1	20.7	4909300	132680	0	0	5141
A0A8C0RS74	--	Chromosome 1 open reading frame 50 OS=Canis lupus familiaris OX=9615 PE=4 SV=1	21.807	197	By MS/MS	4	1	19.8	220660000	14710000	107490000	5	5142
A0A8C0RSC7	--	Patatin like phospholipase domain containing 2 OS=Canis lupus familiaris OX=9615 PE=4 SV=1	62.671	589	By MS/MS	1	1	2.2	0	0	0	1	3795
A0A8C0RSI7	--	Adenosine deaminase RNA specific OS=Canis lupus familiaris OX=9615 PE=4 SV=1	129.35	1170	By MS/MS	12	0	16.2	330040000	4177800	330210000	14	4598
A0A8C0RSM3	--	Phospholipid-transporting ATPase OS=Canis lupus familiaris OX=9615 PE=3 SV=1	122.74	1073	By MS/MS	5	4	6.7	26254000	437560	69839000	1	4056
A0A8C0RSZ3	NBEAL2	Neurobeachin like 2 OS=Canis lupus familiaris OX=9615 GN=NBEAL2 PE=4 SV=1	296.5	2709	By MS/MS	7	7	4.8	73551000	570160	53570000	6	3885
A0A8C0RT21	PDS5B	PDS5 cohesin associated factor B OS=Canis lupus familiaris OX=9615 GN=PDS5B PE=3 SV=1	166.21	1461	By MS/MS	14	13	12.4	358800000	4031400	331910000	16	3917
A0A8C0RT25	ELP3	Elongator complex protein 3 OS=Canis lupus familiaris OX=9615 GN=ELP3 PE=3 SV=1	59.517	524	By MS/MS	3	3	8.2	24987000	757170	48115000	3	4042
A0A8C0RT33	CHAF1A	Chromatin assembly factor 1 subunit A OS=Canis lupus familiaris OX=9615 GN=CHAF1A PE=3 SV=1	106.48	958	By MS/MS	5	5	8.2	69618000	1513400	65691000	7	5154
A0A8C0RTH0	CHEK2	Checkpoint kinase 2 OS=Canis lupus familiaris OX=9615 GN=CHEK2 PE=4 SV=1	54.887	490	By MS/MS	1	1	2.9	0	0	0	1	4008
A0A8C0RTJ5	HSCB	HscB mitochondrial iron-sulfur cluster cochaperone OS=Canis lupus familiaris OX=9615 GN=HSCB PE=3 SV=1	26.618	235	By MS/MS	1	1	5.1	7481100	415620	0	1	5167
A0A8C0RTK9	CYC1	Cytochrome c1 OS=Canis lupus familiaris OX=9615 GN=CYC1 PE=3 SV=1	35.28	325	By MS/MS	4	2	12.9	322880000	17938000	423710000	8	5168
A0A8C0RTN7	WASHC4	WASH complex subunit 4 OS=Canis lupus familiaris OX=9615 GN=WASHC4 PE=4 SV=1	131.58	1133	By MS/MS	2	2	1.6	40990000	594050	48720000	2	4394
A0A8C0RTR9	--	Phospholipase OS=Canis lupus familiaris OX=9615 PE=3 SV=1	113.56	987	By MS/MS	2	2	3.7	32413000	568650	72905000	2	3966
A0A8C0RU77	TKT	Transketolase OS=Canis lupus familiaris OX=9615 GN=TKT PE=4 SV=1	68.122	623	By MS/MS	15	15	40.3	2853100000	86459000	2984400000	24	5178
A0A8C0RU92	--	Nuclear receptor corepressor 2 OS=Canis lupus familiaris OX=9615 PE=3 SV=1	274.02	2512	By MS/MS	2	2	1.2	27782000	182780	33599000	1	4094
A0A8C0RUD1	MAPK3	Mitogen-activated protein kinase OS=Canis lupus familiaris OX=9615 GN=MAPK3 PE=3 SV=1	43.055	380	By MS/MS	6	3	22.4	139430000	6062000	126930000	3	592
A0A8C0RUI4	--	BCL9 like OS=Canis lupus familiaris OX=9615 PE=3 SV=1	146.71	1400	By MS/MS	3	3	2.1	54586000	1029900	42989000	2	1095
A0A8C0RUI7	--	Apolipoprotein B receptor OS=Canis lupus familiaris OX=9615 PE=4 SV=1	129.67	1219	By MS/MS	13	13	16.9	126660000	1759200	125550000	12	565
A0A8C0RUL0	GNPNAT1	Glucosamine 6-phosphate N-acetyltransferase OS=Canis lupus familiaris OX=9615 GN=GNPNAT1 PE=3 SV=1	20.802	184	By MS/MS	7	7	57.1	334030000	30367000	361320000	6	5183
A0A8C0RV14	--	Transmembrane p24 trafficking protein 3 OS=Canis lupus familiaris OX=9615 PE=3 SV=1	24.564	218	By MS/MS	2	2	12.8	40830000	3402500	39323000	3	5188
A0A8C0RV37	--	Surfeit locus protein 4 OS=Canis lupus familiaris OX=9615 PE=3 SV=1	30.229	269	By MS/MS	4	4	20.8	444130000	40376000	364460000	4	5189
A0A8C0RV40	QNG1	Queuosine 5-phosphate N-glycosylase/hydrolase OS=Canis lupus familiaris OX=9615 GN=QNG1 PE=3 SV=1	38.791	341	By MS/MS	5	5	15.5	140430000	5851300	133050000	8	5190
A0A8C0RV89	--	Sodium/potassium-transporting ATPase subunit beta OS=Canis lupus familiaris OX=9615 PE=3 SV=1	35.126	302	By MS/MS	6	6	20.9	518160000	32385000	547080000	6	183
A0A8C0RVA1	--	WD repeat and HMG-box DNA binding protein 1 OS=Canis lupus familiaris OX=9615 PE=4 SV=1	125.7	1128	By MS/MS	8	8	9.4	85979000	1302700	85344000	11	5194
A0A8C0RVQ9	NOC2L	Nucleolar complex protein 2 homolog OS=Canis lupus familiaris OX=9615 GN=NOC2L PE=3 SV=1	86.533	757	By MS/MS	4	0	8.9	164810000	4578000	290500000	8	5201
A0A8C0RVV2	GLOD4	Glyoxalase domain containing 4 OS=Canis lupus familiaris OX=9615 GN=GLOD4 PE=3 SV=1	33.475	298	By MS/MS	8	8	37.9	553620000	27681000	438680000	9	5203
A0A8C0RVX6	--	Spindle assembly abnormal protein 6 homolog OS=Canis lupus familiaris OX=9615 PE=4 SV=1	70.519	622	By MS/MS	2	2	3.5	29342000	611300	14383000	1	2932
A0A8C0RW25	GRPEL1	GrpE protein homolog OS=Canis lupus familiaris OX=9615 GN=GRPEL1 PE=3 SV=1	24.276	216	By MS/MS	6	6	31.5	233730000	13749000	222730000	8	5206
A0A8C0RW56	--	N(alpha)-acetyltransferase 30, NatC catalytic subunit OS=Canis lupus familiaris OX=9615 PE=3 SV=1	39.178	363	By MS/MS	6	6	24.5	32691000	1634500	64058000	4	453
A0A8C0RWE6	PITPNA	Phosphatidylinositol transfer protein alpha OS=Canis lupus familiaris OX=9615 GN=PITPNA PE=4 SV=1	31.82	270	By MS/MS	7	6	33.3	221360000	8513700	196680000	7	5212
A0A8C0RWN4	--	non-specific serine/threonine protein kinase OS=Canis lupus familiaris OX=9615 PE=3 SV=1	94.999	846	By MS/MS	5	5	7.1	89301000	1941300	71739000	4	5214
A0A8C0RWW7	PIP4K2B	Phosphatidylinositol-5-phosphate 4-kinase type 2 beta OS=Canis lupus familiaris OX=9615 GN=PIP4K2B PE=4 SV=1	47.345	416	By MS/MS	3	2	11.5	23309000	932370	23040000	3	5217
A0A8C0RX08	ACACA	Acetyl-CoA carboxylase 1 OS=Canis lupus familiaris OX=9615 GN=ACACA PE=4 SV=1	270.08	2383	By MS/MS	32	32	19.3	941070000	6580900	1008800000	32	3663
A0A8C0RX34	TUBGCP5	Gamma-tubulin complex component OS=Canis lupus familiaris OX=9615 GN=TUBGCP5 PE=3 SV=1	108.68	939	By MS/MS	2	2	2.6	8235200	132830	10303000	3	1575
A0A8C0RX62	--	uridine/cytidine kinase OS=Canis lupus familiaris OX=9615 PE=3 SV=1	24.574	219	By MS/MS	1	1	4.6	3793600	237100	0	1	2588
A0A8C0RXA1	--	Calcineurin like phosphoesterase domain containing 1 OS=Canis lupus familiaris OX=9615 PE=4 SV=1	18.992	172	By MS/MS	3	1	23.3	8334300	833430	0	1	4543
A0A8C0RXC9	MRPL20	Mitochondrial ribosomal protein L20 OS=Canis lupus familiaris OX=9615 GN=MRPL20 PE=3 SV=1	17.486	149	By MS/MS	2	1	14.8	37137000	3713700	44044000	2	5223
A0A8C0RXE8	ATAD3A	ATPase family AAA domain containing 3A OS=Canis lupus familiaris OX=9615 GN=ATAD3A PE=4 SV=1	66.665	591	By MS/MS	9	9	20.5	308480000	7711900	316260000	11	5224
A0A8C0RXH5	--	Nucleoporin 214 OS=Canis lupus familiaris OX=9615 PE=4 SV=1	233.19	2252	By MS/MS	17	17	12.3	395050000	4202600	433810000	15	2431
A0A8C0RXK9	DHDDS	Alkyl transferase OS=Canis lupus familiaris OX=9615 GN=DHDDS PE=3 SV=1	38.357	340	By MS/MS	7	4	15.6	24912000	1311200	72696000	3	5225
A0A8C0RXQ4	--	Nidogen 2 OS=Canis lupus familiaris OX=9615 PE=4 SV=1	160.36	1467	By MS/MS	2	2	1.9	142820000	2040300	137280000	3	1076
A0A8C0RXQ6	--	MacroH2A.2 histone OS=Canis lupus familiaris OX=9615 PE=4 SV=1	35.376	328	By matching	1	0	5.2	0	0	0	0	5229
A0A8C0RXT0	LOC479005	HECT-type E3 ubiquitin transferase OS=Canis lupus familiaris OX=9615 GN=LOC479005 PE=4 SV=1	518.16	4753	By matching	1	1	0.5	8438400	35014	0	0	1410
A0A8C0RY55	USP39	Ubiquitin specific peptidase 39 OS=Canis lupus familiaris OX=9615 GN=USP39 PE=4 SV=1	61.43	532	By MS/MS	5	5	14.3	127330000	4107400	89636000	6	1855
A0A8C0RYB8	RGS3	Regulator of G protein signaling 3 OS=Canis lupus familiaris OX=9615 GN=RGS3 PE=4 SV=1	22.355	192	By MS/MS	1	1	5.7	4486100	345090	0	2	3687
A0A8C0RYK7	HAUS3	HAUS augmin like complex subunit 3 OS=Canis lupus familiaris OX=9615 GN=HAUS3 PE=3 SV=1	69.443	603	By MS/MS	2	2	4.5	11915000	270800	30731000	1	5234
A0A8C0RYN1	CARHSP1	Calcium regulated heat stable protein 1 OS=Canis lupus familiaris OX=9615 GN=CARHSP1 PE=4 SV=1	15.897	147	By MS/MS	4	4	60.5	80885000	10111000	64665000	9	5237
A0A8C0RYW0	PLOD1	procollagen-lysine 5-dioxygenase OS=Canis lupus familiaris OX=9615 GN=PLOD1 PE=4 SV=1	80.374	699	By MS/MS	7	6	12.7	146860000	3969100	112050000	6	2680
A0A8C0RZ87	GTPBP1	GTP binding protein 1 OS=Canis lupus familiaris OX=9615 GN=GTPBP1 PE=4 SV=1	70.958	652	By MS/MS	1	1	2.5	15365000	495650	0	1	4634
A0A8C0RZD5	RTCB	RNA-splicing ligase RtcB homolog OS=Canis lupus familiaris OX=9615 GN=RTCB PE=3 SV=1	55.183	505	By MS/MS	15	15	35.2	1395700000	48126000	1402300000	16	5240
A0A8C0RZG3	DNAJA1	DnaJ heat shock protein family (Hsp40) member A1 OS=Canis lupus familiaris OX=9615 GN=DNAJA1 PE=3 SV=1	44.868	397	By MS/MS	8	5	32.2	368800000	15367000	383540000	11	5242
A0A8C0RZM4	COPG2	Coatomer subunit gamma OS=Canis lupus familiaris OX=9615 GN=COPG2 PE=3 SV=1	101.85	913	By MS/MS	12	9	18.5	205480000	3951500	203560000	10	5244
A0A8C0RZP2	AFF4	AF4/FMR2 family member 4 OS=Canis lupus familiaris OX=9615 GN=AFF4 PE=3 SV=1	124.08	1134	By MS/MS	2	2	2.7	10113000	146570	9539100	1	4644
A0A8C0S0E9	--	Chromosome 1 open reading frame 174 OS=Canis lupus familiaris OX=9615 PE=3 SV=1	25.411	237	By MS/MS	1	1	6.8	7800400	780040	0	1	758
A0A8C0S0J3	DYNC1H1	Dynein cytoplasmic 1 heavy chain 1 OS=Canis lupus familiaris OX=9615 GN=DYNC1H1 PE=3 SV=1	532.49	4647	By MS/MS	96	96	28.4	8388500000	29330000	8562300000	131	5260
A0A8C0S0M4	NIPBL	Nipped-B protein OS=Canis lupus familiaris OX=9615 GN=NIPBL PE=3 SV=1	298.82	2648	By MS/MS	4	4	1.5	12624000	88277	45073000	3	536
A0A8C0S0U2	--	Small cell adhesion glycoprotein OS=Canis lupus familiaris OX=9615 PE=3 SV=1	9.1764	81	By MS/MS	1	1	30.9	15452000	7726000	0	1	4305
A0A8C0S0V4	--	non-specific protein-tyrosine kinase OS=Canis lupus familiaris OX=9615 PE=4 SV=1	121.83	1055	By MS/MS	2	2	2.7	17143000	272110	16477000	2	1116
A0A8C0S0Z2	FRG1	FSHD region gene 1 OS=Canis lupus familiaris OX=9615 GN=FRG1 PE=3 SV=1	27.407	243	By MS/MS	3	3	16.5	28051000	2157800	41967000	2	3212
A0A8C0S1G4	--	Importin subunit alpha OS=Canis lupus familiaris OX=9615 PE=3 SV=1	57.332	519	By MS/MS	8	5	29.5	649140000	32457000	752810000	15	5263
A0A8C0S1J3	--	SH3 domain binding protein 1 OS=Canis lupus familiaris OX=9615 PE=4 SV=1	67.578	624	By MS/MS	2	2	4.6	27906000	797300	0	2	1868
A0A8C0S1K7	--	Isocitrate dehydrogenase [NADP] OS=Canis lupus familiaris OX=9615 PE=3 SV=1	46.679	413	By MS/MS	11	11	35.1	537580000	17919000	829360000	15	1970
A0A8C0S1R1	--	non-specific serine/threonine protein kinase OS=Canis lupus familiaris OX=9615 PE=4 SV=1	64.125	591	By MS/MS	4	4	10	60079000	1938000	59421000	4	5042
A0A8C0S1R2	--	Zinc finger C3HC-type containing 1 OS=Canis lupus familiaris OX=9615 PE=4 SV=1	46.283	422	By MS/MS	7	0	21.1	158220000	6085200	150610000	6	5273
A0A8C0S2B1	--	Telomeric repeat-binding factor OS=Canis lupus familiaris OX=9615 PE=4 SV=1	56.635	513	By MS/MS	5	5	13.1	46128000	1537600	46974000	4	5280
A0A8C0S2D4	CAMSAP2	Calmodulin regulated spectrin associated protein family member 2 OS=Canis lupus familiaris OX=9615 GN=CAMSAP2 PE=3 SV=1	169.21	1500	By MS/MS	8	8	8.4	175300000	1992000	112760000	10	4316
A0A8C0S2G1	LPIN1	phosphatidate phosphatase OS=Canis lupus familiaris OX=9615 GN=LPIN1 PE=3 SV=1	96.039	865	By MS/MS	1	1	1.8	0	0	0	1	1599
A0A8C0S2I3	--	TLE family member 2, transcriptional corepressor OS=Canis lupus familiaris OX=9615 PE=3 SV=1	23.392	209	By MS/MS	2	2	18.2	14808000	1480800	14154000	3	1593
A0A8C0S2P9	ALDH3B1	Aldehyde dehydrogenase OS=Canis lupus familiaris OX=9615 GN=ALDH3B1 PE=3 SV=1	52.074	468	By MS/MS	3	3	6.8	67017000	2680700	44454000	4	5284
A0A8C0S2U1	RBMX	RNA binding motif protein X-linked OS=Canis lupus familiaris OX=9615 GN=RBMX PE=4 SV=1	42.331	391	By MS/MS	3	3	11.8	1298400000	38188000	1327200000	6	5285
A0A8C0S3C0	--	Histone H2A OS=Canis lupus familiaris OX=9615 PE=3 SV=1	31.178	280	By MS/MS	2	0	11.8	0	0	0	0	370
A0A8C0S3H2	--	Cytoplasmic linker associated protein 2 OS=Canis lupus familiaris OX=9615 PE=4 SV=1	162.81	1488	By MS/MS	14	13	12.3	224270000	2265300	163600000	15	4043
A0A8C0S3K3	--	Contactin-associated protein-like 2 OS=Canis lupus familiaris OX=9615 PE=4 SV=1	42.737	390	By MS/MS	1	1	2.8	0	0	0	0	1487
A0A8C0S3M2	APRT	Adenine phosphoribosyltransferase OS=Canis lupus familiaris OX=9615 GN=APRT PE=3 SV=1	19.691	180	By MS/MS	10	10	66.1	916080000	65434000	900510000	17	5290
A0A8C0S3Y9	--	Decaprenyl diphosphate synthase subunit 2 OS=Canis lupus familiaris OX=9615 PE=3 SV=1	42.57	389	By MS/MS	2	2	7.7	30543000	1221700	0	3	2043
A0A8C0S4A9	--	ADAM metallopeptidase with thrombospondin type 1 motif 19 OS=Canis lupus familiaris OX=9615 PE=4 SV=1	127.18	1159	By matching	1	0	0.5	0	0	0	0	5301
A0A8C0S4E4	CSE1L	Exportin-2 OS=Canis lupus familiaris OX=9615 GN=CSE1L PE=3 SV=1	103.86	915	By MS/MS	20	1	28.6	0	0	0	0	5304
A0A8C0S4F8	--	Golgi integral membrane protein 4 OS=Canis lupus familiaris OX=9615 PE=4 SV=1	77.199	662	By MS/MS	1	1	1.2	6964800	165830	0	1	4109
A0A8C0S4H5	SCFD1	G2/M-phase specific E3 ubiquitin protein ligase OS=Canis lupus familiaris OX=9615 GN=SCFD1 PE=3 SV=1	144.33	1265	By MS/MS	15	15	18	1092200000	14962000	1058400000	20	2099
A0A8C0S4J7	WDR36	WD repeat domain 36 OS=Canis lupus familiaris OX=9615 GN=WDR36 PE=4 SV=1	98.811	890	By MS/MS	12	12	21	372450000	8096700	366920000	12	2231
A0A8C0S4K6	NRDC	Nardilysin convertase OS=Canis lupus familiaris OX=9615 GN=NRDC PE=3 SV=1	132.39	1159	By MS/MS	13	13	16.6	434090000	7484300	449890000	11	1831
A0A8C0S4L7	UPK3A	Uroplakin 3A OS=Canis lupus familiaris OX=9615 GN=UPK3A PE=4 SV=1	30.576	288	By MS/MS	1	1	4.5	0	0	0	1	5307
A0A8C0S4U0	MACROH2A1	Core histone macro-H2A OS=Canis lupus familiaris OX=9615 GN=MACROH2A1 PE=4 SV=1	39.617	372	By MS/MS	11	5	39.5	625360000	32914000	549250000	21	5309
A0A8C0S4W9	ORC3	Origin recognition complex subunit 3 OS=Canis lupus familiaris OX=9615 GN=ORC3 PE=3 SV=1	77.948	674	By MS/MS	3	3	6.7	34716000	789000	45663000	1	4986
A0A8C0S4Y3	NT5C3B	5-nucleotidase OS=Canis lupus familiaris OX=9615 GN=NT5C3B PE=3 SV=1	34.581	300	By MS/MS	4	4	19	168120000	8406100	192820000	4	5310
A0A8C0S5A2	TMEM63B	Transmembrane protein 63B OS=Canis lupus familiaris OX=9615 GN=TMEM63B PE=3 SV=1	89.491	779	By MS/MS	3	3	4.1	29556000	869300	26605000	2	1697
A0A8C0S5K7	UTP4	UTP4 small subunit processome component OS=Canis lupus familiaris OX=9615 GN=UTP4 PE=4 SV=1	74.15	656	By MS/MS	5	5	11.6	131770000	3764800	150830000	7	4994
A0A8C0S5U9	--	Sirtuin 2 OS=Canis lupus familiaris OX=9615 PE=4 SV=1	26.632	233	By MS/MS	3	3	15.5	67585000	3975600	64467000	6	2595
A0A8C0S5Y1	--	Transmembrane protein 259 OS=Canis lupus familiaris OX=9615 PE=4 SV=1	45.871	406	By MS/MS	1	1	2.2	5511300	262440	0	1	3233
A0A8C0S5Y2	TXNRD1	thioredoxin-disulfide reductase OS=Canis lupus familiaris OX=9615 GN=TXNRD1 PE=3 SV=1	64.914	593	By MS/MS	6	6	18	164850000	4995400	202200000	8	3912
A0A8C0S5Y6	SIKE1	Suppressor of IKBKE 1 OS=Canis lupus familiaris OX=9615 GN=SIKE1 PE=3 SV=1	23.701	207	By MS/MS	3	3	18.8	73541000	4902700	62879000	3	5325
A0A8C0S5Y9	FTO	Alpha-ketoglutarate-dependent dioxygenase FTO OS=Canis lupus familiaris OX=9615 GN=FTO PE=3 SV=1	55.838	482	By MS/MS	2	2	4.6	5631900	181670	0	1	171
A0A8C0S6I1	--	Growth arrest specific 2 like 3 OS=Canis lupus familiaris OX=9615 PE=4 SV=1	68.569	648	By MS/MS	1	1	1.5	0	0	0	1	3248
A0A8C0S6V7	SH3GLB2	SH3 domain containing GRB2 like, endophilin B2 OS=Canis lupus familiaris OX=9615 GN=SH3GLB2 PE=4 SV=1	44.353	399	By MS/MS	4	4	16	97778000	4251200	97623000	4	4900
A0A8C0S7A2	NQO2	N-ribosyldihydronicotinamide:quinone reductase 2 OS=Canis lupus familiaris OX=9615 GN=NQO2 PE=3 SV=1	21.728	193	By MS/MS	2	2	6.2	18101000	1392400	0	2	5335
A0A8C0S7C7	--	Protein phosphatase 1 regulatory subunit 37 OS=Canis lupus familiaris OX=9615 PE=4 SV=1	76.039	699	By MS/MS	1	1	1.6	7851000	224310	0	1	757
A0A8C0S7Q5	NDUFA5	NADH dehydrogenase [ubiquinone] 1 alpha subcomplex subunit 5 OS=Canis lupus familiaris OX=9615 GN=NDUFA5 PE=3 SV=1	11.956	102	By MS/MS	2	2	19.6	214790000	35798000	255470000	3	5333
A0A8C0S7Q6	VPS50	VPS50 subunit of EARP/GARPII complex OS=Canis lupus familiaris OX=9615 GN=VPS50 PE=4 SV=1	112.03	965	By MS/MS	4	4	4.9	53776000	911460	51573000	1	2674
A0A8C0S7X1	FLNB	Filamin B OS=Canis lupus familiaris OX=9615 GN=FLNB PE=3 SV=1	278.7	2609	By MS/MS	77	1	48.1	0	0	0	0	3936
A0A8C0S008	ATP8B1	Phospholipid-transporting ATPase OS=Canis lupus familiaris OX=9615 GN=ATP8B1 PE=3 SV=1	135.47	1178	By MS/MS	1	1	1.7	5382600	103510	0	1	1490
A0A8C0S8F5	OSGEP	N(6)-L-threonylcarbamoyladenine synthase OS=Canis lupus familiaris OX=9615 GN=OSGEP PE=3 SV=1	36.231	334	By MS/MS	4	4	19.8	180020000	10001000	128520000	5	1628
A0A8C0S8P1	ENSA	Endosulfine alpha OS=Canis lupus familiaris OX=9615 GN=ENSA PE=3 SV=1	12.975	117	By MS/MS	6	5	39.3	72210000	8023400	65406000	6	1200
A0A8C0S8X9	--	Heat shock protein 90 alpha family class B member 1 OS=Canis lupus familiaris OX=9615 PE=3 SV=1	124.93	1097	By MS/MS	34	0	31.4	10600000	192730	0	2	5365
A0A8C0S8Y7	--	Phosphatidylinositol-4,5-bisphosphate 4-phosphatase OS=Canis lupus familiaris OX=9615 PE=4 SV=1	29.886	282	By MS/MS	1	1	3.9	0	0	0	1	1597
A0A8C0S9A8	--	Paralemmin OS=Canis lupus familiaris OX=9615 PE=3 SV=1	35.599	331	By MS/MS	1	1	2.4	4021600	223420	0	1	3226
A0A8C0S9B1	--	Telomeric repeat-binding factor 2-interacting protein 1 OS=Canis lupus familiaris OX=9615 PE=3 SV=1	44.322	401	By MS/MS	3	3	11.2	70991000	3226900	53195000	4	995
A0A8C0S9B9	--	ubiquitinyl hydrolase 1 OS=Canis lupus familiaris OX=9615 PE=3 SV=1	291.02	2559	By MS/MS	24	24	11	567800000	4027000	589810000	25	5367
A0A8C0S9M1	TRRAP	Transformation/transcription domain associated protein OS=Canis lupus familiaris OX=9615 GN=TRRAP PE=3 SV=1	428.99	3783	By MS/MS	7	7	2	56696000	235250	84959000	7	2642
A0A8C0S040	TUBGCP3	Gamma-tubulin complex component OS=Canis lupus familiaris OX=9615 GN=TUBGCP3 PE=3 SV=1	96.61	845	By MS/MS	7	7	11.4	109240000	2142000	106750000	9	4665
A0A8C0S097	ATP6V0A1	V-type proton ATPase subunit a OS=Canis lupus familiaris OX=9615 GN=ATP6V0A1 PE=3 SV=1	98.779	863	By MS/MS	4	4	7.9	39401000	938120	69084000	6	417
A0A8C0S138	--	Activator of basal transcription 1 OS=Canis lupus familiaris OX=9615 PE=3 SV=1	31.126	273	By MS/MS	1	1	6.6	17623000	1036600	0	3	3205
A0A8C0S244	ARPC1A	Actin related protein 2/3 complex subunit 1A OS=Canis lupus familiaris OX=9615 GN=ARPC1A PE=3 SV=1	49.642	452	By MS/MS	5	0	14.6	0	0	0	0	5278
A0A8C0S315	MATR3	Matrin 3 OS=Canis lupus familiaris OX=9615 GN=MATR3 PE=4 SV=1	107.95	978	By MS/MS	17	17	22.6	4378800000	84207000	4517500000	29	2525
A0A8C0S348	TEC	Tyrosine-protein kinase OS=Canis lupus familiaris OX=9615 GN=TEC PE=3 SV=1	72.87	626	By MS/MS	2	2	4.2	15178000	352970	15563000	2	5287
A0A8C0S424	FAM118A	Family with sequence similarity 118 member A OS=Canis lupus familiaris OX=9615 GN=FAM118A PE=3 SV=1	39.355	346	By MS/MS	2	2	8.7	10024000	556870	10056000	1	5296
A0A8C0S441	--	CDK5 regulatory subunit-associated protein 2 OS=Canis lupus familiaris OX=9615 PE=4 SV=1	213.78	1912	By MS/MS	4	1	2.2	18888000	146420	43828000	3	3551
A0A8C0S447	GPHN	Gephyrin OS=Canis lupus familiaris OX=9615 GN=GPHN PE=3 SV=1	87.177	804	By MS/MS	2	2	3.5	38178000	795370	44420000	1	3020
A0A8C0S463	SLAIN2	SLAIN motif family member 2 OS=Canis lupus familiaris OX=9615 GN=SLAIN2 PE=3 SV=1	62.649	582	By MS/MS	5	5	14.4	123710000	3436400	71467000	5	2767
A0A8C0S497	MRPS30	Mitochondrial ribosomal protein S30 OS=Canis lupus familiaris OX=9615 GN=MRPS30 PE=4 SV=1	48.152	428	By MS/MS	2	2	9.6	30311000	1377800	0	1	5300
A0A8C0S500	--	Large ribosomal subunit protein bL28m OS=Canis lupus familiaris OX=9615 PE=3 SV=1	35.41	315	By MS/MS	1	1	7.3	48555000	2023100	0	1	2252
A0A8C0S505	--	Tubulin alpha chain OS=Canis lupus familiaris OX=9615 PE=3 SV=1	40.918	367	By matching	4	0	15.3	0	0	0	0	5311
A0A8C0S546	DDX27	RNA helicase OS=Canis lupus familiaris OX=9615 GN=DDX27 PE=3 SV=1	86.356	760	By MS/MS	7	7	11.1	190860000	4438700	236370000	6	4229
A0A8C0S560	--	Solute carrier family 25 member 46 OS=Canis lupus familiaris OX=9615 PE=3 SV=1	34.209	307	By MS/MS	1	1	3.3	3961300	247580	3807400	1	2385
A0A8C0S671	HNRNPL	Heterogeneous nuclear ribonucleoprotein L OS=Canis lupus familiaris OX=9615 GN=HNRNPL PE=4 SV=1	64.075	588	By MS/MS	14	14	35	1991000000	90500000	2069100000	36	5328
A0A8C0S737	--	TATA element modulatory factor 1 OS=Canis lupus familiaris OX=9615 PE=4 SV=1	117.69	1048	By MS/MS	5	5	7.7	60044000	909760	57636000	5	1853
A0A8C0S773	BAG6	Large proline-rich protein BAG6 OS=Canis lupus familiaris OX=9615 GN=BAG6 PE=4 SV=1	118.97	1131	By MS/MS	10	10	14.9	400720000	10545000	404730000	10	1411
A0A8C0S817	KRT13	IF rod domain-containing protein OS=Canis lupus familiaris OX=9615 GN=KRT13 PE=3 SV=1	57.643	531	By matching	5	0	10.4	0	0	0	0	5350
A0A8C0S833	--	Ferredoxin 1 OS=Canis lupus familiaris OX=9615 PE=4 SV=1	18.517	171	By MS/MS	1	1	12.3	72505000	8056200	0	1	2924
A0A8C0S914	--	Profilin OS=Canis lupus familiaris OX=9615 PE=3 SV=1	15.032	140	By matching	4	0	30.7	0	0	0	0	4942
A0A8C0S968	ASH2L	ASH2 like, histone lysine methyltransferase complex subunit OS=Canis lupus familiaris OX=9615 GN=ASH2L PE=4 SV=1	60.223	534	By MS/MS	6	6	15.9	45275000	1257600	33172000	4	2704
A0A8C0SA24	CHM	Rab proteins geranylgeranyltransferase component A OS=Canis lupus familiaris OX=9615 GN=CHM PE=3 SV=1	69.031	617	By MS/MS	1	1	2.1	5684400	177640	0	1	5364
A0A8C0SA71	TSC22D2	TSC22 domain family member 2 OS=Canis lupus familiaris OX=9615 GN=TSC22D2 PE=3 SV=1	74.414	745	By MS/MS	2	1	2.6	6093400	468730	0	1	5373
A0A8C0SA86	--	Proteasome assembly chaperone 2 OS=Canis lupus familiaris OX=9615 PE=4 SV=1	14.918	133	By MS/MS	2	2	17.3	122400000	11127000	136890000	5	1085
A0A8C0SAE4	--	heparosan-N-sulfate-glucuronate 5-epimerase OS=Canis lupus familiaris OX=9615 PE=3 SV=1	69.861	615	By MS/MS	3	3	7	40540000	1039500	26497000	2	1638
A0A8C0SAH5	SAMM50	SAMM50 sorting and assembly machinery component OS=Canis lupus familiaris OX=9615 GN=SAMM50 PE=3 SV=1	50.472	456	By MS/MS	5	5	17.1	144470000	4377900	209090000	5	5379
A0A8C0SAI2	--	Oxysterol-binding protein OS=Canis lupus familiaris OX=9615 PE=3 SV=1	70.101	625	By matching	1	0	2.1	0	0	0	0	2042
A0A8C0SAP8	SUCLG2	Succinate--CoA ligase [GDP-forming] subunit beta, mitochondrial OS=Canis lupus familiaris OX=9615 GN=SUCLG2 PE=3 SV=1	50.425	462	By MS/MS	7	7	20.1	580340000	16581000	666460000	7	4954
A0A8C0SAW8	RBM33	RNA binding motif protein 33 OS=Canis lupus familiaris OX=9615 GN=RBM33 PE=4 SV=1	125.83	1136	By MS/MS	3	3	4.7	5928300	131740	0	3	3006
A0A8C0SB12	--	Diphosphomevalonate decarboxylase OS=Canis lupus familiaris OX=9615 PE=3 SV=1	43.879	400	By MS/MS	7	7	29.8	498030000	22638000	387870000	6	2874
A0A8C0SBA6	CTPS1	CTP synthase OS=Canis lupus familiaris OX=9615 GN=CTPS1 PE=3 SV=1	66.707	591	By MS/MS	10	9	21	771290000	22037000	922820000	15	5389
A0A8C0SBB7	HNRNPA0	Heterogeneous nuclear ribonucleoprotein A0 OS=Canis lupus familiaris OX=9615 GN=HNRNPA0 PE=4 SV=1	31.069	310	By MS/MS	1	1	5.2	364700000	26050000	0	3	1454
A0A8C0SBF1	AKAP17A	A-kinase anchoring protein 17A OS=Canis lupus familiaris OX=9615 GN=AKAP17A PE=4 SV=1	80.951	699	By MS/MS	1	1	1.7	5554300	132240	0	1	2046
A0A8C0SBH7	--	RING-type E3 ubiquitin transferase OS=Canis lupus familiaris OX=9615 PE=3 SV=1	179.76	1612	By MS/MS	2	2	2.2	7657400	89040	0	2	738
A0A8C0SBQ6	FRYL	FRY like transcription coactivator OS=Canis lupus familiaris OX=9615 GN=FRYL PE=4 SV=1	344.52	3065	By MS/MS	13	13	5.8	107530000	689270	69924000	12	5327
A0A8C0SC48	OAZ1	Matrin-type domain-containing protein OS=Canis lupus familiaris OX=9615 GN=OAZ1 PE=3 SV=1	49.281	464	By MS/MS	5	5	16.6	63693000	3746700	50700000	6	1795
A0A8C0SC69	SET	SET nuclear proto-oncogene OS=Canis lupus familiaris OX=9615 GN=SET PE=3 SV=1	32.103	277	By MS/MS	4	2	20.9	768020000	69820000	1040700000	2	5395
A0A8C0SCB8	--	WD repeat and FYVE domain containing 1 OS=Canis lupus familiaris OX=9615 PE=4 SV=1	46.135	409	By MS/MS	5	1	14.7	71382000	2745400	53691000	3	2455
A0A8C0SCD5	--	Ceramide synthase 2 OS=Canis lupus familiaris OX=9615 PE=4 SV=1	44.724	379	By MS/MS	1	1	5.3	167880000	10493000	0	2	1504
A0A8C0SCE6	EEF1D	Eukaryotic translation elongation factor 1 delta OS=Canis lupus familiaris OX=9615 GN=EEF1D PE=3 SV=1	28.375	256	By MS/MS	11	1	57.8	0	0	0	0	5399
A0A8C0SCK4	GK	glycerol kinase OS=Canis lupus familiaris OX=9615 GN=GK PE=3 SV=1	58.233	529	By MS/MS	3	3	8.5	88444000	2853000	157860000	5	5402
A0A8C0SCX1	--	DnaJ heat shock protein family (Hsp40) member C11 OS=Canis lupus familiaris OX=9615 PE=4 SV=1	57.083	506	By MS/MS	3	3	8.1	83172000	2970400	112230000	2	1450
A0A8C0SD27	PSMD11	Proteasome 26S subunit, non-ATPase 11 OS=Canis lupus familiaris OX=9615 GN=PSMD11 PE=3 SV=1	47.463	422	By MS/MS	15	15	41.2	2250100000	70317000	2495500000	24	5409
A0A8C0SD78	RINT1	RAD50 interactor 1 OS=Canis lupus familiaris OX=9615 GN=RINT1 PE=4 SV=1	91.126	795	By MS/MS	4	4	8.3	54711000	1302600	50190000	4	5414
A0A8C0SDF8	TRAPPC8	Trafficking protein particle complex 8 OS=Canis lupus familiaris OX=9615 GN=TRAPPC8 PE=4 SV=1	160.66	1433	By MS/MS	6	6	4.3	55442000	676120	90799000	3	5418
A0A8C0SDL6	SLC12A9	Solute carrier family 12 member 9 OS=Canis lupus familiaris OX=9615 GN=SLC12A9 PE=3 SV=1	66.504	632	By MS/MS	1	1	1.7	10791000	539540	0	3	3813
A0A8C0SDN1	--	Pseudouridine synthase 7 OS=Canis lupus familiaris OX=9615 PE=3 SV=1	70.437	625	By MS/MS	7	7	17.3	122370000	3137600	111670000	8	5419
A0A8C0SDP2	GRAMD1B	GRAM domain containing 1B OS=Canis lupus familiaris OX=9615 GN=GRAMD1B PE=4 SV=1	81.084	698	By matching	1	0	1.3	0	0	0	0	567
A0A8C0SDW0	PFAS	phosphoribosylformylglycinamidine synthase OS=Canis lupus familiaris OX=9615 GN=PFAS PE=3 SV=1	145.06	1341	By MS/MS	17	16	22.8	387090000	6144300	421550000	16	458
A0A8C0SDW2	--	Ig-like domain-containing protein OS=Canis lupus familiaris OX=9615 PE=4 SV=1	40.26	373	By MS/MS	1	1	1.9	8705100	669630	0	1	625
A0A8C0SDX4	SBF2	SET binding factor 2 OS=Canis lupus familiaris OX=9615 GN=SBF2 PE=3 SV=1	190.47	1694	By matching	1	0	0.6	0	0	0	0	1124
A0A8C0SDZ3	--	NOP2/Sun RNA methyltransferase 5 OS=Canis lupus familiaris OX=9615 PE=3 SV=1	51.15	469	By MS/MS	3	3	10.9	19121000	764850	26854000	3	1918
A0A8C0SDZ8	NDRG3	NDRG family member 3 OS=Canis lupus familiaris OX=9615 GN=NDRG3 PE=3 SV=1	41.251	375	By MS/MS	4	4	21.6	268140000	14896000	163130000	5	5424
A0A8C0SE18	SRPK2	SRSF protein kinase 2 OS=Canis lupus familiaris OX=9615 GN=SRPK2 PE=4 SV=1	66.516	588	By MS/MS	1	1	1.9	4150100	166000	0	0	2995
A0A8C0SE21	MAGOHB	Mago homolog B, exon junction complex subunit OS=Canis lupus familiaris OX=9615 GN=MAGOHB PE=3 SV=1	17.308	148	By MS/MS	3	1	23	84636000	6045400	0	1	5425
A0A8C0SE28	TRMT61A	tRNA (adenine(58)-N(1))-methyltransferase catalytic subunit TRMT61A OS=Canis lupus familiaris OX=9615 GN=TRMT61A PE=3 SV=1	31.404	289	By MS/MS	4	4	18.7	98329000	6145600	126090000	4	5426
A0A8C0SEA6	--	La ribonucleoprotein 1B OS=Canis lupus familiaris OX=9615 PE=4 SV=1	126.97	1125	By MS/MS	4	1	5	3237300	50582	0	1	1822
A0A8C0SED5	LPXN	Leupaxin OS=Canis lupus familiaris OX=9615 GN=LPXN PE=4 SV=1	41.639	366	By matching	1	1	2.2	4259000	212950	0	0	2903
A0A8C0SED8	CDYL	Chromodomain Y like OS=Canis lupus familiaris OX=9615 GN=CDYL PE=4 SV=1	60.588	544	By MS/MS	6	6	13.2	71000000	2218700	46374000	7	5431
A0A8C0SEN2	SRP9	Signal recognition particle 9 kDa protein OS=Canis lupus familiaris OX=9615 GN=SRP9 PE=3 SV=1	10.072	86	By MS/MS	2	2	22.1	156400000	22342000	225900000	2	1158
A0A8C0SEP1	NEU1	exo-alpha-sialidase OS=Canis lupus familiaris OX=9615 GN=NEU1 PE=3 SV=1	44.943	415	By matching	1	1	2.4	2200300	95666	0	0	5437
A0A8C0SEP5	ZNRD1	DNA-directed RNA polymerase I subunit RPA12 OS=Canis lupus familiaris OX=9615 GN=ZNRD1 PE=3 SV=1	19.937	185	By MS/MS	3	3	38.4	52978000	4816200	70877000	4	3926
A0A8C0SER6	--	EPS8 like 2 OS=Canis lupus familiaris OX=9615 PE=3 SV=1	80.552	712	By MS/MS	11	11	27.2	729080000	16955000	711660000	16	4883
A0A8C0SEV1	--	propionate--CoA ligase OS=Canis lupus familiaris OX=9615 PE=3 SV=1	88.308	819	By MS/MS	8	8	16.4	254490000	5302000	220750000	7	4137
A0A8C0SEY0	LOC475937	Transaldolase OS=Canis lupus familiaris OX=9615 GN=LOC475937 PE=3 SV=1	35.644	319	By MS/MS	5	5	18.5	1555700000	67640000	1519200000	8	1091
A0A8C0SEY4	--	Prostaglandin F2 receptor inhibitor OS=Canis lupus familiaris OX=9615 PE=4 SV=1	94.893	850	By MS/MS	2	2	2.7	43925000	798640	52483000	4	1082
A0A8C0SEY7	--	NAD-capped RNA hydrolase NUDT12 OS=Canis lupus familiaris OX=9615 PE=3 SV=1	47.707	422	By MS/MS	2	2	6.2	8627800	319550	8267200	2	1886
A0A8C0SEZ3	ZFYVE26	Zinc finger FYVE domain-containing protein 26 OS=Canis lupus familiaris OX=9615 GN=ZFYVE26 PE=4 SV=1	282.44	2523	By MS/MS	2	1	0.8	0	0	0	1	2591
A0A8C0SF08	PSMC4	Proteasome 26S subunit, ATPase 4 OS=Canis lupus familiaris OX=9615 GN=PSMC4 PE=3 SV=1	47.366	418	By MS/MS	11	11	45.5	841770000	32376000	943100000	17	5443
A0A8C0SF49	DSG3	Desmoglein-3 OS=Canis lupus familiaris OX=9615 GN=DSG3 PE=4 SV=1	123.46	1132	By MS/MS	8	0	14	569480000	10354000	535870000	11	5444
A0A8C0SFC7	--	Anillin actin binding protein OS=Canis lupus familiaris OX=9615 PE=4 SV=1	121.23	1101	By MS/MS	14	14	15.8	311520000	4867400	339840000	11	1138
A0A8C0SFI2	--	HEXIM P-TEFb complex subunit 1 OS=Canis lupus familiaris OX=9615 PE=3 SV=1	40.228	359	By MS/MS	3	3	15.6	203550000	10178000	164880000	4	5451
A0A8C0SFR7	--	Solute carrier family 7 member 5 OS=Canis lupus familiaris OX=9615 PE=4 SV=1	49.503	467	By MS/MS	3	3	7.3	163290000	10206000	168030000	2	5428
A0A8C0SG12	--	phosphopyruvate hydratase OS=Canis lupus familiaris OX=9615 PE=3 SV=1	47.243	434	By MS/MS	18	14	57.6	19525000000	673280000	16293000000	113	5458
A0A8C0SG94	ATP2B4	Calcium-transporting ATPase OS=Canis lupus familiaris OX=9615 GN=ATP2B4 PE=3 SV=1	133.85	1206	By MS/MS	15	12	20	1353900000	21154000	1295400000	25	2508
A0A8C0SG98	--	Nucleolar protein with MIF4G domain 1 OS=Canis lupus familiaris OX=9615 PE=4 SV=1	96	860	By MS/MS	3	3	5.1	25348000	487460	31587000	2	3033
A0A8C0SGA0	PUF60	Poly(U)-binding-splicing factor PUF60 OS=Canis lupus familiaris OX=9615 GN=PUF60 PE=3 SV=1	57.087	530	By MS/MS	12	1	31.7	1629200000	54308000	1571600000	23	5461
A0A8C0SGB9	--	UDP-N-acetylglucosamine pyrophosphorylase 1 like 1 OS=Canis lupus familiaris OX=9615 PE=4 SV=1	55.913	504	By MS/MS	4	3	12.9	35455000	1143700	37588000	3	1349
A0A8C0SGH4	--	Dihydrolipoyllysine-residue succinyltransferase component of 2-oxoglutarate dehydrogenase complex, mitochondrial OS=Canis lupus familiaris OX=9615 PE=3 SV=1	45.02	423	By MS/MS	2	2	4.7	54495000	2369400	105140000	1	3061
A0A8C0SGI9	--	Glycerol-3-phosphate dehydrogenase OS=Canis lupus familiaris OX=9615 PE=3 SV=1	80.948	727	By MS/MS	18	18	38.4	1103400000	23476000	1307000000	24	5466
A0A8C0SGJ4	OCIAD1	OCIA domain-containing protein 1 OS=Canis lupus familiaris OX=9615 GN=OCIAD1 PE=3 SV=1	26.896	239	By MS/MS	2	2	9.6	4525400	348110	0	3	5449
A0A8C0SGK1	RAPGEF6	Rap guanine nucleotide exchange factor 6 OS=Canis lupus familiaris OX=9615 GN=RAPGEF6 PE=4 SV=1	180.85	1614	By MS/MS	3	3	3.8	72851000	809460	67751000	2	3449
A0A8C0SGW1	ABCB1	Phosphatidylcholine translocator ABCB4 OS=Canis lupus familiaris OX=9615 GN=ABCB1 PE=4 SV=1	135.49	1231	By matching	5	0	3.8	0	0	0	0	1374
A0A8C0SH43	TLE3	TLE family member 3, transcriptional corepressor OS=Canis lupus familiaris OX=9615 GN=TLE3 PE=3 SV=1	84.507	782	By MS/MS	2	2	2.8	7003800	170830	6886900	1	5474
A0A8C0SH50	SLC35F2	Solute carrier family 35 member F2 OS=Canis lupus familiaris OX=9615 GN=SLC35F2 PE=3 SV=1	40.689	368	By MS/MS	1	1	6.2	44880000	3452300	0	1	5472
A0A8C0SHD6	LOC475399	RRM domain-containing protein OS=Canis lupus familiaris OX=9615 GN=LOC475399 PE=3 SV=1	33.657	306	By MS/MS	9	1	34	1198300000	57060000	1161900000	19	5471
A0A8C0SHD9	--	Calcium/calmodulin dependent serine protein kinase OS=Canis lupus familiaris OX=9615 PE=3 SV=1	105.25	927	By MS/MS	3	3	3.7	17572000	308280	15536000	2	2306
A0A8C0SHJ8	ECPAS	Ecm29 proteasome adaptor and scaffold OS=Canis lupus familiaris OX=9615 GN=ECPAS PE=4 SV=1	203.53	1840	By MS/MS	28	28	20.9	896750000	8227000	835800000	35	1761
A0A8C0SHK5	DSG3	Desmoglein-3 OS=Canis lupus familiaris OX=9615 GN=DSG3 PE=4 SV=1	120.97	1107	By MS/MS	10	2	16.7	12214000	222070	12784000	2	5455
A0A8C0SHL8	BCAP29	B-cell receptor-associated protein OS=Canis lupus familiaris OX=9615 GN=BCAP29 PE=3 SV=1	25.771	221	By MS/MS	2	2	8.1	6384400	491110	0	1	5479
A0A8C0SHQ3	HEATR5A	HEAT repeat containing 5A OS=Canis lupus familiaris OX=9615 GN=HEATR5A PE=3 SV=1	210.24	1929	By MS/MS	12	12	8.2	213380000	2071700	207200000	10	5441
A0A8C0SHT7	SPTBN2	Spectrin beta chain OS=Canis lupus familiaris OX=9615 GN=SPTBN2 PE=3 SV=1	271.03	2389	By MS/MS	21	14	13.3	437910000	2719900	343970000	15	3011
A0A8C0SI53	SLC27A4	Solute carrier family 27 member 4 OS=Canis lupus familiaris OX=9615 GN=SLC27A4 PE=3 SV=1	72.353	643	By MS/MS	7	7	16.6	236780000	6765100	227530000	8	5483
A0A8C0SI63	--	Huntingtin interacting protein 1 OS=Canis lupus familiaris OX=9615 PE=3 SV=1	138.08	1246	By MS/MS	3	3	2.7	28606000	357580	41466000	3	1775
A0A8C0SIE6	--	Acetyl-CoA acyltransferase 2 OS=Canis lupus familiaris OX=9615 PE=3 SV=1	40.629	382	By MS/MS	9	9	37.7	457700000	21795000	464260000	10	527
A0A8C0SIR3	IRGQ	Immunity related GTPase Q OS=Canis lupus familiaris OX=9615 GN=IRGQ PE=3 SV=1	63.757	624	By MS/MS	6	6	19.1	207560000	7687300	243080000	4	5493
A0A8C0SIW9	MYH10	Myosin heavy chain 10 OS=Canis lupus familiaris OX=9615 GN=MYH10 PE=3 SV=1	225.67	1945	By MS/MS	16	4	10.8	29293000	234340	33750000	4	513
A0A8C0SJ23	SLC12A4	Solute carrier family 12 member 4 OS=Canis lupus familiaris OX=9615 GN=SLC12A4 PE=3 SV=1	167.02	1498	By MS/MS	2	2	1.9	21118000	281580	64173000	5	2724
A0A8C0SJ33	--	CAAX prenyl protease OS=Canis lupus familiaris OX=9615 PE=3 SV=1	54.521	474	By MS/MS	6	1	16.2	290810000	13218000	225030000	7	3415
A0A8C0SJ73	PRKAA1	Acetyl-CoA carboxylase kinase OS=Canis lupus familiaris OX=9615 GN=PRKAA1 PE=3 SV=1	64.007	559	By MS/MS	8	6	22.4	308430000	8812400	291610000	16	817
A0A8C0SJ90	TAB2	TGF-beta activated kinase 1 (MAP3K7) binding protein 2 OS=Canis lupus familiaris OX=9615 GN=TAB2 PE=4 SV=1	73.653	666	By MS/MS	1	1	2.4	17928000	664000	0	1	2496
A0A8C0SJD0	ACSL4	Acyl-CoA synthetase long chain family member 4 OS=Canis lupus familiaris OX=9615 GN=ACSL4 PE=3 SV=1	74.424	670	By MS/MS	14	13	25.7	1219000000	29025000	1060200000	16	2557
A0A8C0SJI1	INPP1	Inositol polyphosphate-1-phosphatase OS=Canis lupus familiaris OX=9615 GN=INPP1 PE=3 SV=1	41.408	386	By MS/MS	4	4	14.5	279830000	12166000	240210000	5	5504
A0A8C0SJL7	--	Alpha-1,4 glucan phosphorylase OS=Canis lupus familiaris OX=9615 PE=3 SV=1	92.652	809	By MS/MS	16	10	25.8	920600000	17048000	879980000	14	3880
A0A8C0SJR0	--	non-specific serine/threonine protein kinase OS=Canis lupus familiaris OX=9615 PE=4 SV=1	57.876	519	By MS/MS	5	2	13.1	18729000	668900	22057000	2	3390
A0A8C0SJR7	--	Enhancer of rudimentary homolog OS=Canis lupus familiaris OX=9615 PE=3 SV=1	12.259	104	By MS/MS	4	4	37.5	420050000	70008000	344980000	4	5512
A0A8C0SJX2	--	Transmembrane protein 45B OS=Canis lupus familiaris OX=9615 PE=3 SV=1	31.636	274	By MS/MS	1	1	3.6	4832700	439340	0	1	856
A0A8C0SJX4	GLG1	Golgi apparatus protein 1 OS=Canis lupus familiaris OX=9615 GN=GLG1 PE=4 SV=1	133.72	1175	By MS/MS	10	10	12.2	193250000	2800800	107810000	10	1121
A0A8C0SJZ9	TRAF6	TNF receptor-associated factor OS=Canis lupus familiaris OX=9615 GN=TRAF6 PE=3 SV=1	58.761	517	By MS/MS	1	1	1.7	5550200	185010	0	1	1027
A0A8C0SK10	MLH1	MutL homolog 1 OS=Canis lupus familiaris OX=9615 GN=MLH1 PE=3 SV=1	84.47	756	By MS/MS	1	1	1.9	7712200	154240	0	1	1431
A0A8C0SK32	PPOX	Protoporphyrinogen oxidase OS=Canis lupus familiaris OX=9615 GN=PPOX PE=3 SV=1	50.603	480	By MS/MS	3	3	9.2	25821000	806890	89114000	2	5513
A0A8C0SK85	--	ATP binding cassette subfamily C member 4 OS=Canis lupus familiaris OX=9615 PE=4 SV=1	149.63	1326	By MS/MS	4	4	4.1	103620000	1400300	158380000	5	5518
A0A8C0SKF3	SKIV2L	Ski2 like RNA helicase OS=Canis lupus familiaris OX=9615 GN=SKIV2L PE=4 SV=1	137.82	1245	By MS/MS	7	7	7.3	82249000	1209500	71594000	7	5136
A0A8C0SKG6	--	Coiled-coil domain-containing protein 25 OS=Canis lupus familiaris OX=9615 PE=3 SV=1	22.845	192	By MS/MS	4	3	24.5	81843000	5456200	64585000	2	3993
A0A8C0SKI1	--	Striatin interacting protein 1 OS=Canis lupus familiaris OX=9615 PE=3 SV=1	97.404	853	By MS/MS	3	3	5.6	52408000	1218800	65563000	4	2424
A0A8C0SKM2	--	Ankyrin repeat and sterile alpha motif domain containing 1A OS=Canis lupus familiaris OX=9615 PE=4 SV=1	130.35	1199	By MS/MS	8	7	7.8	37505000	604920	30790000	5	2665
A0A8C0SKP0	PUM2	Pumilio RNA binding family member 2 OS=Canis lupus familiaris OX=9615 GN=PUM2 PE=4 SV=1	117.37	1093	By MS/MS	4	3	4	34903000	811690	64199000	3	2514
A0A8C0SKS4	DIAPH2	Diaphanous related formin 2 OS=Canis lupus familiaris OX=9615 GN=DIAPH2 PE=3 SV=1	126.04	1103	By MS/MS	12	12	16.1	126950000	1923400	92541000	10	5522
A0A8C0SKS8	PRRC2C	Proline rich coiled-coil 2C OS=Canis lupus familiaris OX=9615 GN=PRRC2C PE=4 SV=1	313.47	2859	By MS/MS	22	22	12.5	519620000	3906900	532930000	25	406
A0A8C0SKU0	SLC25A5	ADP/ATP translocase OS=Canis lupus familiaris OX=9615 GN=SLC25A5 PE=3 SV=1	32.941	298	By MS/MS	8	5	25.8	2869800000	136660000	2788700000	23	5523
A0A8C0SKU9	--	Cell division cycle 23 OS=Canis lupus familiaris OX=9615 PE=4 SV=1	67.2	582	By MS/MS	4	4	8.4	38314000	1126900	61290000	3	1257
A0A8C0SKV3	--	Family with sequence similarity 91 member A1 OS=Canis lupus familiaris OX=9615 PE=3 SV=1	87.038	770	By MS/MS	6	6	9.6	191860000	4170900	207930000	8	1653
A0A8C0SL13	UBE2L6	Ubiquitin conjugating enzyme E2 L6 OS=Canis lupus familiaris OX=9615 GN=UBE2L6 PE=3 SV=1	17.53	153	By MS/MS	1	1	9.8	3994500	307270	0	1	5526
A0A8C0SL61	POR	NADPH--cytochrome P450 reductase OS=Canis lupus familiaris OX=9615 GN=POR PE=3 SV=1	103.17	929	By MS/MS	6	6	8.5	271490000	5027600	268160000	8	5530
A0A8C0SL89	--	Elongation factor 1-alpha OS=Canis lupus familiaris OX=9615 PE=3 SV=1	50.694	466	By matching	12	0	34.3	0	0	0	0	866
A0A8C0SL95	--	G protein nucleolar 1 (putative) OS=Canis lupus familiaris OX=9615 PE=4 SV=1	68.549	606	By MS/MS	2	2	4.5	11837000	328790	14755000	2	1714
A0A8C0SL97	R3HDM1	R3H domain containing 1 OS=Canis lupus familiaris OX=9615 GN=R3HDM1 PE=4 SV=1	125.1	1137	By MS/MS	1	1	1.2	1912500	49038	0	1	3022
A0A8C0SLA1	--	TBC1 domain family member 10B OS=Canis lupus familiaris OX=9615 PE=4 SV=1	85.65	790	By MS/MS	6	6	11.3	54396000	1648400	46240000	6	5529
A0A8C0SLC6	--	Coiled-coil domain-containing protein 43 OS=Canis lupus familiaris OX=9615 PE=3 SV=1	25.425	226	By MS/MS	2	2	10.6	6027700	502310	0	2	1209
A0A8C0SLE1	DNAJC4	DnaJ heat shock protein family (Hsp40) member C4 OS=Canis lupus familiaris OX=9615 GN=DNAJC4 PE=4 SV=1	26.794	235	By MS/MS	1	1	4.3	7333600	458350	0	1	2057
A0A8C0SLG6	CGN	Cingulin OS=Canis lupus familiaris OX=9615 GN=CGN PE=4 SV=1	136.23	1196	By MS/MS	17	17	21.5	769000000	8839100	591060000	20	136
A0A8C0SLH7	--	protein-tyrosine-phosphatase OS=Canis lupus familiaris OX=9615 PE=3 SV=1	136.66	1230	By MS/MS	2	2	2.8	51016000	944740	0	1	4876
A0A8C0SLR3	OGFOD1	Prolyl 3-hydroxylase OGFOD1 OS=Canis lupus familiaris OX=9615 GN=OGFOD1 PE=3 SV=1	57.14	496	By MS/MS	2	2	4.2	12538000	464380	0	1	1157
A0A8C0SLU9	TENT4B	Terminal nucleotidyltransferase 4B OS=Canis lupus familiaris OX=9615 GN=TENT4B PE=4 SV=1	64.77	591	By MS/MS	2	2	6.1	14374000	410690	13933000	1	1863
A0A8C0SLW9	EPM2AIP1	EPM2A interacting protein 1 OS=Canis lupus familiaris OX=9615 GN=EPM2AIP1 PE=4 SV=1	70.231	608	By MS/MS	6	6	14.5	92198000	2364100	114240000	5	5537
A0A8C0SM21	SHROOM2	Shroom family member 2 OS=Canis lupus familiaris OX=9615 GN=SHROOM2 PE=3 SV=1	181.4	1647	By MS/MS	11	11	10.5	86821000	775190	100460000	10	1839
A0A8C0SM53	CD2BP2	CD2 cytoplasmic tail binding protein 2 OS=Canis lupus familiaris OX=9615 GN=CD2BP2 PE=4 SV=1	37.718	344	By MS/MS	5	5	25.3	101490000	6766000	81304000	6	5540
A0A8C0SMD1	USF1	Upstream transcription factor 1 OS=Canis lupus familiaris OX=9615 GN=USF1 PE=4 SV=1	33.524	310	By MS/MS	1	1	2.9	10683000	1068300	0	1	5543
A0A8C0SMF1	--	RNA binding motif protein 15B OS=Canis lupus familiaris OX=9615 PE=3 SV=1	97.547	899	By matching	1	1	1.4	12968000	227510	0	0	4947
A0A8C0SMJ7	--	Protein tyrosine phosphatase non-receptor type 23 OS=Canis lupus familiaris OX=9615 PE=4 SV=1	174.61	1602	By MS/MS	7	7	4.9	86279000	1092100	158220000	6	4018
A0A8C0SMP6	SART1	Spliceosome associated factor 1, recruiter of U4/U6.U5 tri-snRNP OS=Canis lupus familiaris OX=9615 GN=SART1 PE=3 SV=1	90.799	806	By MS/MS	11	11	21.7	134690000	3207000	162740000	13	5551
A0A8C0SMX8	--	SET binding factor 1 OS=Canis lupus familiaris OX=9615 PE=3 SV=1	208.23	1866	By MS/MS	11	10	8	130290000	1357200	145590000	7	3002
A0A8C0SMZ9	TRAPPC11	Trafficking protein particle complex subunit 11 OS=Canis lupus familiaris OX=9615 GN=TRAPPC11 PE=3 SV=1	123.2	1085	By MS/MS	9	9	12.5	96916000	1563200	101860000	7	2624
A0A8C0SN76	FNDC3B	Fibronectin type III domain containing 3B OS=Canis lupus familiaris OX=9615 GN=FNDC3B PE=4 SV=1	122.73	1114	By MS/MS	2	2	2.3	10788000	239720	33441000	3	4146
A0A8C0SNC5	STX8	Syntaxin 8 OS=Canis lupus familiaris OX=9615 GN=STX8 PE=4 SV=1	26.642	235	By MS/MS	2	2	17.4	30158000	1884900	33225000	1	4815
A0A8C0SNH1	AARS1	Alanine--tRNA ligase OS=Canis lupus familiaris OX=9615 GN=AARS1 PE=3 SV=1	106.77	968	By MS/MS	21	21	31.6	1177100000	21019000	1419400000	25	5542
A0A8C0SNJ7	--	60 kDa heat shock protein, mitochondrial OS=Canis lupus familiaris OX=9615 PE=3 SV=1	24.001	217	By matching	3	0	24.9	0	0	0	0	5563
A0A8C0SNN1	SF3B2	Splicing factor 3b subunit 2 OS=Canis lupus familiaris OX=9615 GN=SF3B2 PE=4 SV=1	100.14	894	By MS/MS	13	13	21.3	677100000	12091000	747310000	17	3211
A0A8C0SNQ5	PSMD6	Proteasome 26S subunit, non-ATPase 6 OS=Canis lupus familiaris OX=9615 GN=PSMD6 PE=4 SV=1	45.547	389	By MS/MS	11	11	31.4	1039300000	35837000	1307200000	22	5562
A0A8C0SNS1	--	TatD DNase domain containing 1 OS=Canis lupus familiaris OX=9615 PE=3 SV=1	33.933	297	By MS/MS	3	3	14.8	126100000	5482700	121280000	4	1547
A0A8C0SNS3	RBBP7	RB binding protein 7, chromatin remodeling factor OS=Canis lupus familiaris OX=9615 GN=RBBP7 PE=4 SV=1	47.834	425	By MS/MS	8	8	37.2	249910000	13884000	237380000	8	5567
A0A8C0SNT2	LOC607890	D-3-phosphoglycerate dehydrogenase OS=Canis lupus familiaris OX=9615 GN=LOC607890 PE=3 SV=1	56.448	532	By MS/MS	15	1	35.7	2398600000	88838000	2448000000	17	5548
A0A8C0SNV6	--	HECT and RLD domain containing E3 ubiquitin protein ligase family member 6 OS=Canis lupus familiaris OX=9615 PE=4 SV=1	108.45	962	By MS/MS	9	9	12.2	107850000	1925900	112490000	7	5571
A0A8C0SP22	--	Transmembrane protein 65 OS=Canis lupus familiaris OX=9615 PE=4 SV=1	25.294	240	By MS/MS	2	2	9.6	21493000	1791100	26387000	3	5573
A0A8C0SPF0	MED25	Mediator of RNA polymerase II transcription subunit 25 OS=Canis lupus familiaris OX=9615 GN=MED25 PE=3 SV=1	41.435	395	By MS/MS	1	1	4.6	14334000	1303100	0	1	634
A0A8C0SPG3	PPP1R10	Serine/threonine-protein phosphatase 1 regulatory subunit 10 OS=Canis lupus familiaris OX=9615 GN=PPP1R10 PE=4 SV=1	99.057	940	By MS/MS	8	8	14.8	189560000	3159400	150440000	9	5578
A0A8C0SPH5	--	Chloride intracellular channel protein OS=Canis lupus familiaris OX=9615 PE=3 SV=1	23.127	205	By matching	7	0	44.4	0	0	0	0	5579
A0A8C0SPH9	PABPC4	Polyadenylate-binding protein OS=Canis lupus familiaris OX=9615 GN=PABPC4 PE=3 SV=1	69.922	636	By MS/MS	12	7	30	468760000	12020000	478970000	7	5580
A0A8C0SPJ5	--	Leucine zipper and CTNNBIP1 domain containing OS=Canis lupus familiaris OX=9615 PE=3 SV=1	23.756	211	By MS/MS	3	3	13.7	58935000	3683400	78351000	3	5581
A0A8C0SPX1	PYURF	PIGY upstream reading frame OS=Canis lupus familiaris OX=9615 GN=PYURF PE=3 SV=1	12.533	114	By MS/MS	1	1	14	2419100	302390	0	1	4009
A0A8C0SPX7	ETF1	Eukaryotic peptide chain release factor subunit 1 OS=Canis lupus familiaris OX=9615 GN=ETF1 PE=3 SV=1	49.03	437	By MS/MS	15	15	43	1457600000	52056000	1874000000	24	5587
A0A8C0SQ45	UTP6	UTP6 small subunit processome component OS=Canis lupus familiaris OX=9615 GN=UTP6 PE=3 SV=1	67.208	572	By MS/MS	5	5	8.4	56835000	1263000	70993000	4	3304
A0A8C0SQB3	--	Maternal embryonic leucine zipper kinase OS=Canis lupus familiaris OX=9615 PE=3 SV=1	74.14	651	By MS/MS	2	1	2.8	10748000	307090	0	2	5582
A0A8C0SQN2	TCF20	Transcription factor 20 OS=Canis lupus familiaris OX=9615 GN=TCF20 PE=4 SV=1	209.32	1937	By MS/MS	1	1	0.7	2734000	26038	0	1	3894
A0A8C0SQP4	PMPCB	Peptidase, mitochondrial processing beta subunit OS=Canis lupus familiaris OX=9615 GN=PMPCB PE=3 SV=1	56.794	513	By MS/MS	8	8	24.4	219200000	7828700	210000000	8	5595
A0A8C0SR01	--	Mitochondrial carrier 2 OS=Canis lupus familiaris OX=9615 PE=3 SV=1	33.302	302	By MS/MS	5	5	27.5	240070000	16005000	307430000	4	4867
A0A8C0SRA9	CREBBP	histone acetyltransferase OS=Canis lupus familiaris OX=9615 GN=CREBBP PE=4 SV=1	244.77	2240	By MS/MS	2	1	1.3	11625000	132110	16797000	2	4849
A0A8C0SRE9	CHMP3	Charged multivesicular body protein 3 OS=Canis lupus familiaris OX=9615 GN=CHMP3 PE=3 SV=1	32.192	288	By MS/MS	3	3	18.1	56220000	4685000	52763000	2	1688
A0A8C0SRF0	--	Ubiquitin conjugation factor E4 OS=Canis lupus familiaris OX=9615 PE=3 SV=1	152.6	1362	By MS/MS	11	11	10.5	205390000	2934200	155540000	9	5608
A0A8C0SS04	DRAP1	DR1 associated protein 1 OS=Canis lupus familiaris OX=9615 GN=DRAP1 PE=4 SV=1	23.189	212	By MS/MS	4	4	20.3	105010000	10501000	104480000	2	5560
A0A8C0SS43	TMTC3	dolichyl-phosphate-mannose--protein mannosyltransferase OS=Canis lupus familiaris OX=9615 GN=TMTC3 PE=3 SV=1	93.739	825	By MS/MS	2	2	2.5	6411000	145700	16782000	1	2925
A0A8C0SS58	GSR	Glutathione reductase OS=Canis lupus familiaris OX=9615 GN=GSR PE=3 SV=1	51.818	480	By MS/MS	7	7	20	272940000	9747800	290280000	11	5613
A0A8C0SS84	RPA3	Replication protein A3 OS=Canis lupus familiaris OX=9615 GN=RPA3 PE=3 SV=1	13.562	121	By MS/MS	3	3	35.5	96857000	10762000	120060000	3	5620
A0A8C0SSD1	--	40S ribosomal protein S15a OS=Canis lupus familiaris OX=9615 PE=3 SV=1	14.825	130	By matching	1	0	5.4	0	0	0	0	5624
A0A8C0SSJ3	TAF1A	TATA-box binding protein associated factor, RNA polymerase I subunit A OS=Canis lupus familiaris OX=9615 GN=TAF1A PE=4 SV=1	48.445	412	By MS/MS	2	2	4.6	6714100	268570	6403000	2	5615
A0A8C0SSQ9	--	Trinucleotide repeat containing 18 OS=Canis lupus familiaris OX=9615 PE=4 SV=1	304.65	2871	By MS/MS	1	1	0.2	7092500	48579	0	1	5629
A0A8C0SSS6	DUSP11	Dual specificity phosphatase 11 OS=Canis lupus familiaris OX=9615 GN=DUSP11 PE=4 SV=1	36.606	313	By MS/MS	1	1	4.5	5064300	211010	0	1	5631
A0A8C0SSX8	--	DNA helicase OS=Canis lupus familiaris OX=9615 PE=4 SV=1	282.04	2489	By MS/MS	2	2	1.4	11002000	79726	19443000	1	5607
A0A8C0SSY9	--	SRP receptor subunit alpha OS=Canis lupus familiaris OX=9615 PE=3 SV=1	69.65	638	By MS/MS	7	7	13.2	807060000	18769000	688850000	10	184
A0A8C0ST40	--	N-acetylglucosamine-1-phosphate transferase subunits alpha and beta OS=Canis lupus familiaris OX=9615 PE=3 SV=1	134.64	1179	By MS/MS	1	1	0.7	4826500	68950	0	1	1883
A0A8C0STB1	--	Impact RWD domain protein OS=Canis lupus familiaris OX=9615 PE=3 SV=1	33.996	306	By MS/MS	2	2	9.5	15764000	685390	14775000	2	3688
A0A8C0STH5	SIN3B	SIN3 transcription regulator family member B OS=Canis lupus familiaris OX=9615 GN=SIN3B PE=4 SV=1	128.56	1125	By MS/MS	1	1	1.3	5718800	80547	0	1	5643
A0A8C0STI1	--	Neutral sphingomyelinase activation associated factor OS=Canis lupus familiaris OX=9615 PE=4 SV=1	104.81	920	By MS/MS	4	4	8.2	33240000	773020	31949000	3	2749
A0A8C0STJ7	CTNNA1	Catenin alpha 1 OS=Canis lupus familiaris OX=9615 GN=CTNNA1 PE=3 SV=1	100.12	906	By MS/MS	31	24	52.8	4838100000	87965000	4771700000	52	5644
A0A8C0STL9	--	Transcriptional enhancer factor TEF-5 OS=Canis lupus familiaris OX=9615 PE=4 SV=1	48.654	434	By MS/MS	1	1	2.5	2574000	128700	0	1	2664
A0A8C0STQ0	ANKRD49	Ankyrin repeat domain 49 OS=Canis lupus familiaris OX=9615 GN=ANKRD49 PE=4 SV=1	27.272	239	By MS/MS	1	1	6.3	0	0	0	0	5645
A0A8C0STU7	MRPS26	Small ribosomal subunit protein mS26 OS=Canis lupus familiaris OX=9615 GN=MRPS26 PE=3 SV=1	23.975	206	By MS/MS	3	3	18.9	21280000	1330000	55513000	3	5646
A0A8C0STX0	--	Large ribosomal subunit protein uL30m OS=Canis lupus familiaris OX=9615 PE=3 SV=1	11.778	101	By MS/MS	1	1	10.9	0	0	0	1	3125
A0A8C0STX1	KDM5C	[histone H3]-trimethyl-L-lysine(4) demethylase OS=Canis lupus familiaris OX=9615 GN=KDM5C PE=3 SV=1	175.42	1559	By matching	1	0	0.4	0	0	0	0	257
A0A8C0STX4	NCSTN	Nicastrin OS=Canis lupus familiaris OX=9615 GN=NCSTN PE=3 SV=1	76.999	697	By MS/MS	1	1	1.3	10301000	278410	0	1	5647
A0A8C0SU33	--	PHD finger protein 14 OS=Canis lupus familiaris OX=9615 PE=4 SV=1	107.85	955	By MS/MS	4	4	4.9	33761000	785140	53630000	3	2842
A0A8C0SU42	TRIP11	Thyroid hormone receptor interactor 11 OS=Canis lupus familiaris OX=9615 GN=TRIP11 PE=4 SV=1	238.58	2068	By MS/MS	26	25	17.8	343130000	2302900	341570000	28	5650
A0A8C0SU81	--	SH3 domain binding protein 4 OS=Canis lupus familiaris OX=9615 PE=4 SV=1	107.05	962	By MS/MS	3	3	4.4	44162000	788610	75456000	3	5651
A0A8C0SUA1	DNAJB11	DnaJ heat shock protein family (Hsp40) member B11 OS=Canis lupus familiaris OX=9615 GN=DNAJB11 PE=4 SV=1	39.31	345	By MS/MS	3	3	9.9	41394000	2069700	44761000	1	231
A0A8C0SUA9	DGUOK	STAM binding protein OS=Canis lupus familiaris OX=9615 GN=DGUOK PE=3 SV=1	52.811	469	By MS/MS	6	5	15.4	92748000	3435100	64571000	5	5652
A0A8C0SUM9	--	Codanin 1 OS=Canis lupus familiaris OX=9615 PE=4 SV=1	133.43	1225	By MS/MS	2	2	2.9	12745000	208930	17628000	2	5655
A0A8C0SUS0	--	RNA binding motif protein 10 OS=Canis lupus familiaris OX=9615 PE=4 SV=1	103.42	931	By MS/MS	4	4	5	43939000	934870	60077000	4	2340
A0A8C0SUU0	--	Phosphatidylethanolamine-binding protein 1 OS=Canis lupus familiaris OX=9615 PE=3 SV=1	24.763	222	By MS/MS	10	10	58.1	3808600000	253910000	3643700000	14	5658
A0A8C0SV84	ATP2B1	Calcium-transporting ATPase OS=Canis lupus familiaris OX=9615 GN=ATP2B1 PE=3 SV=1	137.78	1249	By MS/MS	6	3	6.3	35679000	540590	84174000	4	2722
A0A8C0SVF8	HMGB3	High mobility group box 3 OS=Canis lupus familiaris OX=9615 GN=HMGB3 PE=3 SV=1	23.597	205	By MS/MS	4	4	20	444710000	40429000	422350000	4	1925
A0A8C0SVI8	FKBP15	peptidylprolyl isomerase OS=Canis lupus familiaris OX=9615 GN=FKBP15 PE=4 SV=1	129.08	1180	By MS/MS	7	7	7.2	65121000	1050300	52114000	8	5668
A0A8C0SVQ9	ARIH1	RBR-type E3 ubiquitin transferase OS=Canis lupus familiaris OX=9615 GN=ARIH1 PE=4 SV=1	64.016	555	By MS/MS	9	9	23.4	121590000	4342500	136740000	7	5672
A0A8C0SVY4	VAC14	Protein VAC14 homolog OS=Canis lupus familiaris OX=9615 GN=VAC14 PE=3 SV=1	88.317	783	By MS/MS	9	9	14.3	109760000	2494600	100320000	9	5676
A0A8C0SVY6	--	Interferon regulatory factor 2 binding protein like OS=Canis lupus familiaris OX=9615 PE=3 SV=1	79.476	759	By MS/MS	7	5	15.8	291860000	7296400	246290000	9	5677
A0A8C0SW51	RBPMS	RNA binding protein, mRNA processing factor OS=Canis lupus familiaris OX=9615 GN=RBPMS PE=4 SV=1	31.098	281	By MS/MS	2	2	6.4	2884900	180310	0	1	3732
A0A8C0SWD1	--	Poly [ADP-ribose] polymerase OS=Canis lupus familiaris OX=9615 PE=3 SV=1	148.32	1308	By matching	1	1	1	6263600	89481	0	0	3590
A0A8C0SX54	ATP1A4	Sodium/potassium-transporting ATPase subunit alpha OS=Canis lupus familiaris OX=9615 GN=ATP1A4 PE=3 SV=1	107.29	971	By matching	8	1	11.7	0	0	0	0	2638
A0A8C0SX61	USP11	E1 ubiquitin-activating enzyme OS=Canis lupus familiaris OX=9615 GN=USP11 PE=3 SV=1	163.5	1473	By MS/MS	25	0	22.3	11450000	128650	9428000	2	5697
A0A8C0SX68	--	Importin 5 OS=Canis lupus familiaris OX=9615 PE=4 SV=1	118.9	1056	By MS/MS	30	30	40.6	4543400000	81132000	4308000000	46	5699
A0A8C0SX95	--	Family with sequence similarity 207 member A OS=Canis lupus familiaris OX=9615 PE=3 SV=1	24.068	219	By MS/MS	5	5	29.7	85054000	5670300	81917000	5	5698
A0A8C0SXB6	IMMT	MICOS complex subunit MIC60 OS=Canis lupus familiaris OX=9615 GN=IMMT PE=3 SV=1	75.696	681	By MS/MS	14	1	30.8	5579900	116250	0	1	5700
A0A8C0SXJ4	--	Ubiquitin carboxyl-terminal hydrolase 47 OS=Canis lupus familiaris OX=9615 PE=4 SV=1	154.68	1354	By MS/MS	14	14	13.4	225510000	2967200	186520000	14	4264
A0A8C0SXK5	--	Neuroplastin OS=Canis lupus familiaris OX=9615 PE=4 SV=1	45.518	407	By MS/MS	2	2	7.9	14375000	624990	14494000	2	5704
A0A8C0SXN2	--	non-specific serine/threonine protein kinase OS=Canis lupus familiaris OX=9615 PE=4 SV=1	58.101	527	By MS/MS	11	11	32.1	567730000	19577000	552890000	14	5706
A0A8C0SXP4	HSD11B1	Hydroxysteroid 11-beta dehydrogenase 1 OS=Canis lupus familiaris OX=9615 GN=HSD11B1 PE=4 SV=1	61.386	530	By MS/MS	1	1	2.8	0	0	0	0	5707
A0A8C0SXT4	PTCD3	Small ribosomal subunit protein mS39 OS=Canis lupus familiaris OX=9615 GN=PTCD3 PE=3 SV=1	77.855	687	By MS/MS	6	6	10.6	150900000	3353300	226310000	8	5710
A0A8C0SY39	--	Large ribosomal subunit protein uL22 OS=Canis lupus familiaris OX=9615 PE=3 SV=1	21.394	183	By MS/MS	2	1	13.7	41746000	3478800	0	1	4950
A0A8C0SYL4	IMMT	MICOS complex subunit MIC60 OS=Canis lupus familiaris OX=9615 GN=IMMT PE=3 SV=1	80.15	727	By matching	16	0	32.5	0	0	0	0	1559
A0A8C0SYM0	ERGIC2	Endoplasmic reticulum-Golgi intermediate compartment protein OS=Canis lupus familiaris OX=9615 GN=ERGIC2 PE=3 SV=1	38.884	344	By MS/MS	2	2	8.7	66919000	3717700	54538000	3	5724
A0A8C0SYM2	TUBGCP4	Gamma-tubulin complex component OS=Canis lupus familiaris OX=9615 GN=TUBGCP4 PE=3 SV=1	70.835	623	By MS/MS	2	2	4.8	27725000	792150	20209000	2	5063
A0A8C0SYR7	RBBP5	RB binding protein 5, histone lysine methyltransferase complex subunit OS=Canis lupus familiaris OX=9615 GN=RBBP5 PE=4 SV=1	55.071	500	By MS/MS	1	1	2	6332700	226170	0	1	1956
A0A8C0SYX6	EXOC6B	Exocyst complex component OS=Canis lupus familiaris OX=9615 GN=EXOC6B PE=3 SV=1	91.527	787	By MS/MS	11	11	20.8	253410000	4873400	254990000	11	3977
A0A8C0SYY9	EPS15L1	Epidermal growth factor receptor pathway substrate 15 like 1 OS=Canis lupus familiaris OX=9615 GN=EPS15L1 PE=4 SV=1	83.344	756	By MS/MS	4	4	8.7	66097000	1377000	88076000	5	3306
A0A8C0SZ03	--	Chromosome 11 open reading frame 54 OS=Canis lupus familiaris OX=9615 PE=4 SV=1	28.646	256	By matching	1	1	6.2	14415000	1108900	0	0	5731
A0A8C0SZ12	--	Centrosomal protein 135 OS=Canis lupus familiaris OX=9615 PE=4 SV=1	125.74	1070	By MS/MS	2	2	2	390340000	4819000	368850000	2	5663
A0A8C0SZ23	PAICS	PurE domain-containing protein OS=Canis lupus familiaris OX=9615 GN=PAICS PE=3 SV=1	217.3	1945	By matching	13	0	9.5	0	0	0	0	5688
A0A8C0SZ25	SLC39A10	Solute carrier family 39 member 10 OS=Canis lupus familiaris OX=9615 GN=SLC39A10 PE=4 SV=1	89.159	789	By MS/MS	2	2	4.8	6428800	178580	0	1	358
A0A8C0SZ55	--	Acid phosphatase 6, lysophosphatidic OS=Canis lupus familiaris OX=9615 PE=4 SV=1	47.919	422	By MS/MS	5	5	12.8	440670000	19159000	338510000	5	2141
A0A8C0SZ63	UTP25	U3 small nucleolar RNA-associated protein 25 homolog OS=Canis lupus familiaris OX=9615 GN=UTP25 PE=3 SV=1	86.967	758	By MS/MS	4	4	6.5	23585000	501820	26996000	2	2803
A0A8C0SZB6	--	Chromodomain helicase DNA binding protein 1 like OS=Canis lupus familiaris OX=9615 PE=3 SV=1	109	968	By MS/MS	5	5	6.4	46859000	768190	58287000	6	2394
A0A8C0SZD5	--	Glutamate dehydrogenase OS=Canis lupus familiaris OX=9615 PE=3 SV=1	54.218	490	By MS/MS	10	2	31	220830000	7123500	273410000	6	5734
A0A8C0SZP4	--	Forkhead box K1 OS=Canis lupus familiaris OX=9615 PE=4 SV=1	64.375	611	By MS/MS	2	2	4.1	3460800	104870	0	1	2492
A0A8C0SZS9	CD109	CD109 molecule OS=Canis lupus familiaris OX=9615 GN=CD109 PE=3 SV=1	153.2	1368	By MS/MS	1	1	1.2	9117900	128420	0	1	372
A0A8C0SZX7	PRR12	Proline rich 12 OS=Canis lupus familiaris OX=9615 GN=PRR12 PE=4 SV=1	344.9	3307	By MS/MS	2	2	0.6	32099000	256790	38583000	3	672
A0A8C0SZY4	--	Maestro heat like repeat family member 1 OS=Canis lupus familiaris OX=9615 PE=4 SV=1	179.36	1629	By MS/MS	3	3	2.4	27332000	293890	28748000	4	5741
A0A8C0SZZ4	DNM2	dynamin GTPase OS=Canis lupus familiaris OX=9615 GN=DNM2 PE=3 SV=1	97.275	860	By MS/MS	19	0	30.2	279740000	4823200	260790000	9	5742
A0A8C0T000	METTL1	tRNA (guanine-N(7)-)-methyltransferase OS=Canis lupus familiaris OX=9615 GN=METTL1 PE=3 SV=1	32.347	287	By matching	1	1	4.2	4801600	400140	0	0	1241
A0A8C0T0C4	--	Aminopeptidase like 1 OS=Canis lupus familiaris OX=9615 PE=3 SV=1	50.464	474	By MS/MS	3	3	9.5	55687000	2531200	67621000	3	2901
A0A8C0T0J0	--	Rho guanine nucleotide exchange factor 12 OS=Canis lupus familiaris OX=9615 PE=4 SV=1	165.55	1480	By MS/MS	6	1	6.8	7127400	84850	0	1	832
A0A8C0T0J3	MCM7	DNA replication licensing factor MCM7 OS=Canis lupus familiaris OX=9615 GN=MCM7 PE=3 SV=1	81.135	716	By MS/MS	16	16	30.4	586710000	12483000	669760000	23	5678
A0A8C0T0Q0	--	Autophagy-related protein 101 OS=Canis lupus familiaris OX=9615 PE=3 SV=1	24.561	214	By MS/MS	4	4	21	30149000	2319100	27612000	3	5753
A0A8C0T0R7	--	IF rod domain-containing protein OS=Canis lupus familiaris OX=9615 PE=3 SV=1	49.64	447	By matching	6	0	13.6	0	0	0	0	5754
A0A8C0T0X4	TRADD	Tumor necrosis factor receptor type 1-associated DEATH domain protein OS=Canis lupus familiaris OX=9615 GN=TRADD PE=4 SV=1	34.523	312	By MS/MS	5	5	21.8	340840000	21303000	339210000	7	2012
A0A8C0T0Z1	DHX36	RNA helicase OS=Canis lupus familiaris OX=9615 GN=DHX36 PE=4 SV=1	110.85	973	By MS/MS	11	1	13.8	241090000	4548900	221300000	9	4991
A0A8C0T1A5	XPNPEP1	X-prolyl aminopeptidase 1 OS=Canis lupus familiaris OX=9615 GN=XPNPEP1 PE=3 SV=1	71.907	643	By MS/MS	8	8	24.3	521640000	14098000	468440000	10	5766
A0A8C0T1C3	ZNF451	Zinc finger protein 451 OS=Canis lupus familiaris OX=9615 GN=ZNF451 PE=4 SV=1	110.56	965	By MS/MS	2	2	3.3	720510000	11085000	0	1	1098
A0A8C0T1P3	MED17	Mediator of RNA polymerase II transcription subunit 17 OS=Canis lupus familiaris OX=9615 GN=MED17 PE=3 SV=1	72.87	652	By MS/MS	2	2	4	31526000	955350	34311000	2	5769
A0A8C0T1Y9	NIBAN2	Niban apoptosis regulator 2 OS=Canis lupus familiaris OX=9615 GN=NIBAN2 PE=3 SV=1	84.324	745	By MS/MS	14	14	33.3	1165100000	25892000	979050000	23	5774
A0A8C0T2B3	TFB1M	rRNA adenine N(6)-methyltransferase OS=Canis lupus familiaris OX=9615 GN=TFB1M PE=3 SV=1	39.303	345	By MS/MS	1	1	2.9	6089300	264750	0	1	5780
A0A8C0T2F6	--	glyceraldehyde-3-phosphate dehydrogenase (phosphorylating) OS=Canis lupus familiaris OX=9615 PE=3 SV=1	75.877	713	By MS/MS	12	4	23.4	11501000000	244690000	10954000000	63	5781
A0A8C0T2T6	--	non-specific serine/threonine protein kinase OS=Canis lupus familiaris OX=9615 PE=4 SV=1	214.27	1874	By MS/MS	2	2	1.1	9465700	73951	0	1	3972
A0A8C0T3S7	SRRM2	Serine/arginine repetitive matrix 2 OS=Canis lupus familiaris OX=9615 GN=SRRM2 PE=4 SV=1	282.89	2611	By MS/MS	12	12	7.1	200430000	1327300	204710000	8	1023
A0A8C0T3U6	POLR1A	DNA-directed RNA polymerase subunit OS=Canis lupus familiaris OX=9615 GN=POLR1A PE=3 SV=1	190.08	1680	By MS/MS	17	17	13.3	506490000	4733600	373370000	17	5797
A0A8C0T4D0	DTWD1	tRNA-uridine aminocarboxypropyltransferase OS=Canis lupus familiaris OX=9615 GN=DTWD1 PE=4 SV=1	34.882	299	By MS/MS	2	2	7.4	32573000	1714400	29765000	2	5806
A0A8C0T4D5	--	Coiled-coil domain containing 127 OS=Canis lupus familiaris OX=9615 PE=4 SV=1	28.361	238	By MS/MS	1	1	8.8	3761800	221280	0	1	1331
A0A8C0T4F5	--	LRR binding FLII interacting protein 1 OS=Canis lupus familiaris OX=9615 PE=3 SV=1	95.113	878	By matching	21	0	36.4	0	0	0	0	5810
A0A8C0T4K1	FAM8A1	RDD domain-containing protein OS=Canis lupus familiaris OX=9615 GN=FAM8A1 PE=4 SV=1	18.236	163	By MS/MS	1	1	8.6	3524700	352470	0	1	1986
A0A8C0T4R0	GMPS	GMP synthase (glutamine-hydrolyzing) OS=Canis lupus familiaris OX=9615 GN=GMPS PE=4 SV=1	80.257	725	By MS/MS	17	17	26.9	947220000	18944000	906450000	21	5812
A0A8C0T4T8	TTC27	Tetratricopeptide repeat protein 27 OS=Canis lupus familiaris OX=9615 GN=TTC27 PE=3 SV=1	88.011	774	By MS/MS	5	5	8	141830000	3017700	212070000	6	5732
A0A8C0T4Z2	--	Enoyl-CoA hydratase, short chain 1 OS=Canis lupus familiaris OX=9615 PE=3 SV=1	31.407	291	By MS/MS	6	6	28.5	779580000	38979000	719670000	15	5815
A0A8C0T5B3	--	ArfGAP with RhoGAP domain, ankyrin repeat and PH domain 1 OS=Canis lupus familiaris OX=9615 PE=4 SV=1	77.572	679	By MS/MS	2	2	3.1	23342000	598520	32549000	2	2032
A0A8C0T5B5	SECISBP2L	SECIS binding protein 2 like OS=Canis lupus familiaris OX=9615 GN=SECISBP2L PE=4 SV=1	115.56	1043	By MS/MS	3	3	4.5	30191000	656320	23983000	3	5821
A0A8C0T5E3	MON2	Protein MON2 homolog OS=Canis lupus familiaris OX=9615 GN=MON2 PE=3 SV=1	184.81	1670	By MS/MS	9	9	6.2	129250000	1436100	145210000	5	4853
A0A8C0T5J0	CHUK	IkappaB kinase OS=Canis lupus familiaris OX=9615 GN=CHUK PE=4 SV=1	83.996	743	By MS/MS	3	3	4.4	47640000	1035700	45015000	3	3121
A0A8C0T5U5	DPF2	Double PHD fingers 2 OS=Canis lupus familiaris OX=9615 GN=DPF2 PE=3 SV=1	44.155	391	By MS/MS	4	4	14.3	125370000	5014800	129890000	5	5825
A0A8C0T5W8	--	Rho guanine nucleotide exchange factor 38 OS=Canis lupus familiaris OX=9615 PE=4 SV=1	58.648	513	By MS/MS	1	1	2.3	23933000	703920	0	1	4135
A0A8C0T5Y9	--	G-patch domain containing 4 OS=Canis lupus familiaris OX=9615 PE=4 SV=1	30.84	275	By matching	1	1	5.1	4754900	279700	0	0	5826
A0A8C0T6E2	TBC1D25	TBC1 domain family member 25 OS=Canis lupus familiaris OX=9615 GN=TBC1D25 PE=4 SV=1	84.1	763	By MS/MS	1	1	2.6	12868000	378460	0	1	5831
A0A8C0T6G2	HMG20A	High mobility group 20A OS=Canis lupus familiaris OX=9615 GN=HMG20A PE=4 SV=1	40.113	347	By MS/MS	3	3	17	48715000	2706400	44236000	5	5832
A0A8C0T6H0	MFN1	Mitofusin 1 OS=Canis lupus familiaris OX=9615 GN=MFN1 PE=4 SV=1	84.117	742	By MS/MS	2	2	2.7	16760000	335210	16267000	3	2985
A0A8C0T6H7	L1CAM	L1 cell adhesion molecule OS=Canis lupus familiaris OX=9615 GN=L1CAM PE=3 SV=1	140.05	1256	By MS/MS	3	3	2.9	21590000	317500	41433000	3	5833
A0A8C0T6H9	--	NAD(P)H quinone dehydrogenase 1 OS=Canis lupus familiaris OX=9615 PE=3 SV=1	22.344	199	By MS/MS	7	7	29.1	2069500000	206950000	1978500000	13	2039
A0A8C0T6I4	SSR3	Translocon-associated protein subunit gamma OS=Canis lupus familiaris OX=9615 GN=SSR3 PE=3 SV=1	21.064	185	By MS/MS	1	1	7.6	407850000	67976000	0	2	5834
A0A8C0T6M0	--	Caveolae associated protein 3 OS=Canis lupus familiaris OX=9615 PE=3 SV=1	27.285	263	By MS/MS	5	5	28.5	1136500000	71032000	856140000	10	1985
A0A8C0T6P4	CHORDC1	Cysteine and histidine-rich domain-containing protein 1 OS=Canis lupus familiaris OX=9615 GN=CHORDC1 PE=4 SV=1	34.997	311	By MS/MS	9	9	35	713720000	32442000	721630000	12	2918
A0A8C0T6S2	SMPD4	Sphingomyelin phosphodiesterase 4 OS=Canis lupus familiaris OX=9615 GN=SMPD4 PE=4 SV=1	97.944	867	By MS/MS	3	3	3.7	45173000	941100	45346000	4	5837
A0A8C0T7A0	NBN	Nibrin OS=Canis lupus familiaris OX=9615 GN=NBN PE=4 SV=1	75.303	671	By MS/MS	2	2	4	26404000	614050	26574000	2	3895
A0A8C0T7D8	--	Solute carrier family 36 member 4 OS=Canis lupus familiaris OX=9615 PE=4 SV=1	51.61	457	By matching	1	1	3.3	9041400	452070	0	0	2477
A0A8C0T7G7	PPFIBP1	SAM domain-containing protein OS=Canis lupus familiaris OX=9615 GN=PPFIBP1 PE=3 SV=1	115.53	1025	By MS/MS	17	0	23.6	0	0	0	0	5852
A0A8C0T7G8	CMTR1	Cap-specific mRNA (nucleoside-2-O-)-methyltransferase 1 OS=Canis lupus familiaris OX=9615 GN=CMTR1 PE=4 SV=1	92.056	809	By MS/MS	5	5	7.4	64666000	1175700	72547000	4	4946
A0A8C0T7M5	LOC610164	Carbonyl reductase (NADPH) OS=Canis lupus familiaris OX=9615 GN=LOC610164 PE=3 SV=1	30.532	277	By MS/MS	7	5	37.5	1268900000	66782000	1434200000	14	4031
A0A8C0T7N5	MED15	Mediator of RNA polymerase II transcription subunit 15 OS=Canis lupus familiaris OX=9615 GN=MED15 PE=3 SV=1	65.877	594	By MS/MS	2	2	2.9	13225000	661260	0	2	3871
A0A8C0T7U4	TAP2	ABC-type antigen peptide transporter OS=Canis lupus familiaris OX=9615 GN=TAP2 PE=3 SV=1	77.907	703	By MS/MS	3	2	6.7	47485000	1158200	25639000	3	5854
A0A8C0T7Z6	--	Tetraspanin OS=Canis lupus familiaris OX=9615 PE=3 SV=1	29.966	267	By MS/MS	1	1	4.1	5938900	395930	0	1	3815
A0A8C0T8A0	GSK3B	[tau protein] kinase OS=Canis lupus familiaris OX=9615 GN=GSK3B PE=3 SV=1	46.714	420	By MS/MS	3	2	9	49762000	1990500	52309000	4	1666
A0A8C0T8G1	SLC39A4	Solute carrier family 39 member 4 OS=Canis lupus familiaris OX=9615 GN=SLC39A4 PE=3 SV=1	68.595	647	By matching	1	1	2	4608900	192040	0	0	5866
A0A8C0T8H0	PRKCA	Protein kinase C OS=Canis lupus familiaris OX=9615 GN=PRKCA PE=3 SV=1	78.75	688	By MS/MS	1	1	1.5	4309600	107740	0	1	5867
A0A8C0T8L9	GTF2E1	General transcription factor IIE subunit 1 OS=Canis lupus familiaris OX=9615 GN=GTF2E1 PE=3 SV=1	49.389	438	By MS/MS	3	3	10.3	11160000	429240	14755000	3	5870
A0A8C0T8M3	EML3	EMAP like 3 OS=Canis lupus familiaris OX=9615 GN=EML3 PE=3 SV=1	95.213	896	By MS/MS	9	9	13.5	86938000	1774300	66956000	8	5871
A0A8C0T8P0	AKAP8	A-kinase anchor protein 8 OS=Canis lupus familiaris OX=9615 GN=AKAP8 PE=3 SV=1	73.271	667	By MS/MS	3	3	7.9	45177000	1505900	40039000	3	5139
A0A8C0T8W7	--	Rabenosyn, RAB effector OS=Canis lupus familiaris OX=9615 PE=4 SV=1	83.524	736	By MS/MS	2	2	3.4	22277000	636500	26972000	3	3148
A0A8C0T9C9	--	ATPase PAAT OS=Canis lupus familiaris OX=9615 PE=4 SV=1	40.827	377	By MS/MS	2	2	8	44371000	1584700	44778000	1	3492
A0A8C0T9D5	PSMD12	Proteasome 26S subunit, non-ATPase 12 OS=Canis lupus familiaris OX=9615 GN=PSMD12 PE=3 SV=1	48.871	420	By MS/MS	12	12	36.7	1620500000	52275000	2057400000	17	5882
A0A8C0T9E3	--	Enoyl-CoA delta isomerase 1 OS=Canis lupus familiaris OX=9615 PE=4 SV=1	32.801	302	By MS/MS	2	2	9.3	112360000	7490400	113520000	3	5886
A0A8C0T9H8	RPLP0	60S acidic ribosomal protein P0 OS=Canis lupus familiaris OX=9615 GN=RPLP0 PE=3 SV=1	34.287	317	By MS/MS	9	9	46.1	7479200000	415510000	7349700000	56	5887
A0A8C0T9Q5	--	Integrin subunit alpha 5 OS=Canis lupus familiaris OX=9615 PE=3 SV=1	104.02	954	By MS/MS	6	6	9	69036000	1534100	64646000	6	5819
A0A8C0T9T0	PSMA1	Proteasome subunit alpha type OS=Canis lupus familiaris OX=9615 GN=PSMA1 PE=3 SV=1	29.979	267	By MS/MS	5	5	22.8	284720000	15818000	305630000	11	4412
A0A8C0T9T3	--	Methylmalonyl-CoA epimerase OS=Canis lupus familiaris OX=9615 PE=3 SV=1	18.929	176	By MS/MS	3	3	22.7	13472000	1224700	36331000	3	781
A0A8C0T9X3	RABEPK	Rab9 effector protein with kelch motifs OS=Canis lupus familiaris OX=9615 GN=RABEPK PE=4 SV=1	40.491	371	By MS/MS	3	3	10	62770000	3138500	49312000	5	5891
A0A8C0T092	TAOK3	TAO kinase 3 OS=Canis lupus familiaris OX=9615 GN=TAOK3 PE=4 SV=1	98.118	829	By MS/MS	8	8	11.7	119980000	2608300	80860000	8	4063
A0A8C0T108	PIH1D1	PIH1 domain containing 1 OS=Canis lupus familiaris OX=9615 GN=PIH1D1 PE=3 SV=1	32.63	290	By MS/MS	2	2	10.7	80102000	4005100	66506000	1	391
A0A8C0T149	SPTBN1	Spectrin beta chain OS=Canis lupus familiaris OX=9615 GN=SPTBN1 PE=3 SV=1	275.03	2369	By MS/MS	88	81	48	8640000000	53006000	8828000000	124	5764
A0A8C0T181	--	Baculoviral IAP repeat containing 6 OS=Canis lupus familiaris OX=9615 PE=4 SV=1	490.09	4499	By MS/MS	22	22	7.8	314570000	1596800	303260000	22	3273
A0A8C0T211	--	Solute carrier family 19 member 1 OS=Canis lupus familiaris OX=9615 PE=3 SV=1	54.529	491	By matching	1	0	1.4	3703500	168340	0	0	1561
A0A8C0T254	SPTLC2	Serine palmitoyltransferase long chain base subunit 2 OS=Canis lupus familiaris OX=9615 GN=SPTLC2 PE=3 SV=1	62.721	562	By MS/MS	9	9	27.9	481220000	13749000	650580000	13	5778
A0A8C0T273	--	Aspartate beta-hydroxylase OS=Canis lupus familiaris OX=9615 PE=3 SV=1	130.18	1165	By MS/MS	4	4	4.3	158230000	2511600	116410000	7	2690
A0A8C0T306	--	HCV F-transactivated protein 1 OS=Canis lupus familiaris OX=9615 PE=4 SV=1	7.8348	68	By MS/MS	1	1	16.2	12159000	2431900	0	1	5787
A0A8C0T318	--	Thioredoxin domain-containing protein OS=Canis lupus familiaris OX=9615 PE=3 SV=1	33.353	299	By MS/MS	1	1	5.7	22238000	1482500	0	2	795
A0A8C0T358	--	Large 60S subunit nuclear export GTPase 1 OS=Canis lupus familiaris OX=9615 PE=4 SV=1	74.839	659	By MS/MS	10	1	17.5	80439000	1787500	66962000	9	5791
A0A8C0T445	EXOSC7	Exosome component 7 OS=Canis lupus familiaris OX=9615 GN=EXOSC7 PE=4 SV=1	31.926	291	By MS/MS	4	4	22.3	67688000	3384400	71527000	3	5802
A0A8C0T457	NOP2	NOP2 nucleolar protein OS=Canis lupus familiaris OX=9615 GN=NOP2 PE=3 SV=1	90.217	818	By MS/MS	9	9	14.3	530800000	12344000	556680000	16	5803
A0A8C0T481	PPFIBP1	SAM domain-containing protein OS=Canis lupus familiaris OX=9615 GN=PPFIBP1 PE=3 SV=1	114.2	1015	By MS/MS	16	0	21.3	452180000	7293200	427570000	16	5771
A0A8C0T499	HSF1	Heat shock transcription factor 1 OS=Canis lupus familiaris OX=9615 GN=HSF1 PE=3 SV=1	53.271	493	By MS/MS	2	2	6.1	8765000	365210	23701000	3	4037
A0A8C0T552	BLOC1S2	Biogenesis of lysosomal organelles complex 1 subunit 2 OS=Canis lupus familiaris OX=9615 GN=BLOC1S2 PE=3 SV=1	16.186	144	By MS/MS	1	1	9.7	47386000	5923300	0	2	5818
A0A8C0T559	GNL3	Guanine nucleotide-binding protein-like 3 OS=Canis lupus familiaris OX=9615 GN=GNL3 PE=4 SV=1	61.877	550	By MS/MS	9	9	26	301870000	9147500	228360000	10	1391
A0A8C0T605	--	BUB3 mitotic checkpoint protein OS=Canis lupus familiaris OX=9615 PE=4 SV=1	36.954	326	By MS/MS	8	8	33.7	287400000	17963000	298580000	13	3131
A0A8C0T608	APEH	Acylamino-acid-releasing enzyme OS=Canis lupus familiaris OX=9615 GN=APEH PE=3 SV=1	81.956	737	By MS/MS	2	2	4.3	44466000	1170200	203910000	2	5827
A0A8C0T611	FN1	Fibronectin OS=Canis lupus familiaris OX=9615 GN=FN1 PE=4 SV=1	284.29	2609	By MS/MS	7	7	4.1	163000000	1263600	133630000	6	5828
A0A8C0T730	CCT3	T-complex protein 1 subunit gamma OS=Canis lupus familiaris OX=9615 GN=CCT3 PE=3 SV=1	60.627	545	By MS/MS	20	1	41.7	5445300000	143300000	5138900000	32	5842
A0A8C0T760	--	protein disulfide-isomerase OS=Canis lupus familiaris OX=9615 PE=3 SV=1	35.163	323	By MS/MS	1	1	3.7	26158000	2179900	0	1	5824
A0A8C0T765	--	histone acetyltransferase OS=Canis lupus familiaris OX=9615 PE=4 SV=1	244.05	2223	By MS/MS	2	1	1.9	10940000	135060	0	0	3598
A0A8C0T863	RTN4	Reticulon OS=Canis lupus familiaris OX=9615 GN=RTN4 PE=4 SV=1	130.3	1198	By MS/MS	5	0	14.2	1190000000	23799000	1167300000	9	5858
A0A8C0T920	SMARCB1	SWI/SNF related, matrix associated, actin dependent regulator of chromatin, subfamily b, member 1 OS=Canis lupus familiaris OX=9615 GN=SMARCB1 PE=3 SV=1	36.605	322	By MS/MS	2	2	8.4	302410000	18901000	152870000	2	4078
A0A8C0TA17	--	non-specific serine/threonine protein kinase OS=Canis lupus familiaris OX=9615 PE=3 SV=1	350.62	3122	By MS/MS	3	2	1.2	17084000	101090	10031000	3	5859
A0A8C0TA90	MACF1	Microtubule actin crosslinking factor 1 OS=Canis lupus familiaris OX=9615 GN=MACF1 PE=4 SV=1	847.46	7477	By MS/MS	54	1	10	937940000	1902500	1000200000	56	5880
A0A8C0TA99	--	Mitochondrial translational initiation factor 3 OS=Canis lupus familiaris OX=9615 PE=3 SV=1	31.6	277	By MS/MS	3	3	12.6	25597000	1163500	23177000	2	3782
A0A8C0TAI1	GANAB	Glucosidase II alpha subunit OS=Canis lupus familiaris OX=9615 GN=GANAB PE=3 SV=1	106.38	944	By matching	16	0	25.8	0	0	0	0	1128
A0A8C0TAJ4	WIZ	A-kinase anchoring protein 8 like OS=Canis lupus familiaris OX=9615 GN=WIZ PE=3 SV=1	71.953	649	By MS/MS	1	1	2	0	0	0	1	5897
A0A8C0TAM6	--	Kinesin family member 11 OS=Canis lupus familiaris OX=9615 PE=3 SV=1	127.1	1126	By MS/MS	7	7	7.5	51269000	665830	72851000	7	2522
A0A8C0TAS8	HEPH	Hephaestin OS=Canis lupus familiaris OX=9615 GN=HEPH PE=3 SV=1	123.59	1098	By MS/MS	4	4	3.8	14666000	293310	16061000	1	5899
A0A8C0TAT1	THADA	THADA armadillo repeat containing OS=Canis lupus familiaris OX=9615 GN=THADA PE=3 SV=1	202.86	1809	By MS/MS	3	3	2.3	9519200	89804	0	3	137
A0A8C0TAT6	EWSR1	EWS RNA binding protein 1 OS=Canis lupus familiaris OX=9615 GN=EWSR1 PE=3 SV=1	68.92	661	By MS/MS	2	0	4.4	249390000	10843000	196140000	4	3143
A0A8C0TAY9	--	Aryl hydrocarbon receptor OS=Canis lupus familiaris OX=9615 PE=4 SV=1	95.87	846	By MS/MS	2	2	4.1	25612000	914720	19367000	2	3537
A0A8C0TB14	--	Coatomer subunit zeta OS=Canis lupus familiaris OX=9615 PE=3 SV=1	20.141	176	By MS/MS	4	4	28.4	274580000	54915000	227160000	7	5175
A0A8C0TB26	PIGS	Phosphatidylinositol glycan anchor biosynthesis class S OS=Canis lupus familiaris OX=9615 GN=PIGS PE=3 SV=1	61.494	555	By MS/MS	5	5	13	183710000	7065600	196090000	6	5903
A0A8C0TB66	ATP2C1	Calcium-transporting ATPase OS=Canis lupus familiaris OX=9615 GN=ATP2C1 PE=3 SV=1	97.024	888	By MS/MS	7	7	12.3	57508000	1223600	105390000	3	1060
A0A8C0TBI6	--	inositol-phosphate phosphatase OS=Canis lupus familiaris OX=9615 PE=3 SV=1	56.655	519	By matching	6	0	17.1	0	0	0	0	5910
A0A8C0TBJ8	--	Histone-binding protein RBBP4 N-terminal domain-containing protein OS=Canis lupus familiaris OX=9615 PE=4 SV=1	46.158	410	By MS/MS	6	6	30.7	519890000	30582000	497770000	10	2303
A0A8C0TBK9	DNAJC13	DnaJ heat shock protein family (Hsp40) member C13 OS=Canis lupus familiaris OX=9615 GN=DNAJC13 PE=4 SV=1	242.09	2136	By MS/MS	11	11	7.2	186280000	1526900	191670000	12	1160
A0A8C0TBN7	--	Polyamine modulated factor 1 OS=Canis lupus familiaris OX=9615 PE=4 SV=1	23.308	205	By MS/MS	1	1	6.8	19487000	1217900	0	1	5913
A0A8C0TBR2	CWC22	CWC22 spliceosome associated protein homolog OS=Canis lupus familiaris OX=9615 GN=CWC22 PE=4 SV=1	100.89	871	By MS/MS	6	6	7.8	62568000	1276900	64625000	6	1386
A0A8C0TBV6	--	SR-related CTD associated factor 11 OS=Canis lupus familiaris OX=9615 PE=4 SV=1	148.87	1329	By MS/MS	3	3	3.9	28041000	500730	28466000	3	5919
A0A8C0TBZ9	EIF3B	Eukaryotic translation initiation factor 3 subunit B OS=Canis lupus familiaris OX=9615 GN=EIF3B PE=3 SV=1	91.976	813	By MS/MS	22	22	36.7	1498700000	39439000	1535400000	33	5921
A0A8C0TC64	SLC39A7	(3R)-3-hydroxyacyl-CoA dehydrogenase OS=Canis lupus familiaris OX=9615 GN=SLC39A7 PE=4 SV=1	26.695	259	By matching	2	0	9.3	0	0	0	0	274
A0A8C0TC78	--	Protein KRI1 homolog OS=Canis lupus familiaris OX=9615 PE=3 SV=1	64.514	552	By MS/MS	2	2	4.5	18880000	755200	0	2	3072
A0A8C0TCA5	UNC119B	Unc-119 lipid binding chaperone B OS=Canis lupus familiaris OX=9615 GN=UNC119B PE=3 SV=1	28.253	251	By MS/MS	1	1	4	21052000	1169600	0	1	5927
A0A8C0TCD6	SDF2	Stromal cell derived factor 2 OS=Canis lupus familiaris OX=9615 GN=SDF2 PE=4 SV=1	23.126	211	By MS/MS	2	2	13.7	35017000	3183400	0	1	5930
A0A8C0TCK6	BZW1	Basic leucine zipper and W2 domains 1 OS=Canis lupus familiaris OX=9615 GN=BZW1 PE=3 SV=1	48.043	419	By MS/MS	6	6	25.1	311670000	10389000	342780000	6	2374
A0A8C0TCK7	USP8	Ubiquitin specific peptidase 8 OS=Canis lupus familiaris OX=9615 GN=USP8 PE=4 SV=1	124.17	1087	By MS/MS	6	6	9.8	65946000	955740	105590000	5	4451
A0A8C0TCM0	TEX10	Testis expressed 10 OS=Canis lupus familiaris OX=9615 GN=TEX10 PE=3 SV=1	103.82	913	By MS/MS	5	5	5.9	76548000	1594800	63043000	6	3607
A0A8C0TCP3	MARS2	Methionine--tRNA ligase, mitochondrial OS=Canis lupus familiaris OX=9615 GN=MARS2 PE=3 SV=1	66.143	593	By MS/MS	2	2	3.7	10620000	321820	10168000	2	5936
A0A8C0TCQ7	HMBS	hydroxymethylbilane synthase OS=Canis lupus familiaris OX=9615 GN=HMBS PE=3 SV=1	37.837	344	By MS/MS	3	3	16.9	42300000	2115000	55475000	3	5938
A0A8C0TCU2	EMD	Emerin OS=Canis lupus familiaris OX=9615 GN=EMD PE=4 SV=1	29.375	260	By MS/MS	5	5	25.4	198640000	14189000	195650000	8	5941
A0A8C0TCV3	ATP6AP1	ATPase H+ transporting accessory protein 1 OS=Canis lupus familiaris OX=9615 GN=ATP6AP1 PE=3 SV=1	51.636	465	By MS/MS	1	1	1.9	356280000	16966000	0	1	5942
A0A8C0TD28	--	Tyrosine-protein kinase OS=Canis lupus familiaris OX=9615 PE=3 SV=1	136.14	1216	By MS/MS	1	1	0.9	198270000	2753700	0	2	3252
A0A8C0TD64	TUT1	Elongation factor 1-gamma OS=Canis lupus familiaris OX=9615 GN=TUT1 PE=4 SV=1	50.163	437	By MS/MS	14	13	34.6	4798000000	184540000	5117400000	28	5949
A0A8C0TDT9	--	Catenin beta 1 OS=Canis lupus familiaris OX=9615 PE=3 SV=1	76.879	699	By MS/MS	17	15	36.6	1654600000	39394000	1385100000	29	138
A0A8C0TDX8	--	Splicing factor SWAP OS=Canis lupus familiaris OX=9615 PE=4 SV=1	97.286	883	By MS/MS	4	3	3.2	30672000	638990	30299000	2	5100
A0A8C0TE03	--	Sterile alpha motif domain containing 9 like OS=Canis lupus familiaris OX=9615 PE=4 SV=1	178.01	1532	By MS/MS	16	16	14.2	597620000	6714800	556670000	14	5962
A0A8C0TE49	RPL32	60S ribosomal protein L32 OS=Canis lupus familiaris OX=9615 GN=RPL32 PE=3 SV=1	17.531	149	By MS/MS	5	5	30.2	1177000000	147120000	2289500000	11	162
A0A8C0TE66	ITPRID2	ITPR interacting domain containing 2 OS=Canis lupus familiaris OX=9615 GN=ITPRID2 PE=4 SV=1	189.97	1806	By MS/MS	4	4	2.9	51853000	534560	60792000	2	1459
A0A8C0TE69	--	Caspase 7 OS=Canis lupus familiaris OX=9615 PE=3 SV=1	31.3	277	By MS/MS	1	1	3.6	147600000	8682600	132690000	2	3382
A0A8C0TE78	NIF3L1	NIF3-like protein 1 OS=Canis lupus familiaris OX=9615 GN=NIF3L1 PE=3 SV=1	39.05	349	By MS/MS	1	1	6	4953100	247660	0	1	5968
A0A8C0TEC3	--	Glyceraldehyde 3-phosphate dehydrogenase NAD(P) binding domain-containing protein OS=Canis lupus familiaris OX=9615 PE=3 SV=1	39.348	365	By MS/MS	3	1	17	252180000	11463000	1303200000	4	5969
A0A8C0TED0	--	Phospholipid-transporting ATPase OS=Canis lupus familiaris OX=9615 PE=3 SV=1	134.71	1180	By MS/MS	2	1	1.6	11811000	200180	0	1	2541
A0A8C0TEI3	DNAJC24	Elongator complex protein 4 OS=Canis lupus familiaris OX=9615 GN=DNAJC24 PE=3 SV=1	42.821	389	By MS/MS	2	1	6.4	32396000	1295800	45724000	2	5895
A0A8C0TEJ3	INTS13	Integrator complex subunit 13 OS=Canis lupus familiaris OX=9615 GN=INTS13 PE=3 SV=1	73.55	646	By MS/MS	1	1	1.4	0	0	0	1	5916
A0A8C0TF04	--	Fatty acid desaturase 2 OS=Canis lupus familiaris OX=9615 PE=4 SV=1	47.477	402	By MS/MS	2	2	6.5	64225000	3568100	63103000	3	1092
A0A8C0TF17	--	Laminin subunit alpha 5 OS=Canis lupus familiaris OX=9615 PE=4 SV=1	381.47	3533	By MS/MS	2	2	0.7	23038000	125210	41823000	2	5977
A0A8C0TF60	--	S-phase cyclin A associated protein in the ER OS=Canis lupus familiaris OX=9615 PE=4 SV=1	90.231	817	By MS/MS	1	1	1.3	6782600	138420	0	1	3987
A0A8C0TFI5	TOP3B	DNA topoisomerase OS=Canis lupus familiaris OX=9615 GN=TOP3B PE=3 SV=1	91.126	813	By MS/MS	2	2	3.2	30585000	711280	33437000	1	4260
A0A8C0TFI9	GATAD2A	GATA zinc finger domain containing 2A OS=Canis lupus familiaris OX=9615 GN=GATAD2A PE=4 SV=1	64.428	598	By MS/MS	7	6	14.2	96428000	2351900	89426000	5	2125
A0A8C0TFL5	PPP3CA	Serine/threonine-protein phosphatase OS=Canis lupus familiaris OX=9615 GN=PPP3CA PE=3 SV=1	57.234	507	By MS/MS	6	3	17.4	326910000	12574000	313140000	4	3462
A0A8C0TFM0	--	RNA binding motif single stranded interacting protein 1 OS=Canis lupus familiaris OX=9615 PE=4 SV=1	45.21	417	By MS/MS	3	3	10.3	148390000	8728700	73350000	4	2610
A0A8C0TFR2	--	non-specific serine/threonine protein kinase OS=Canis lupus familiaris OX=9615 PE=4 SV=1	197.16	1793	By matching	2	0	1.3	0	0	0	0	5981
A0A8C0TFS1	GLO1	Lactoylglutathione lyase OS=Canis lupus familiaris OX=9615 GN=GLO1 PE=3 SV=1	20.825	184	By MS/MS	5	5	34.8	127560000	11597000	135040000	9	5982
A0A8C0TG56	--	DEAH-box helicase 32 (putative) OS=Canis lupus familiaris OX=9615 PE=4 SV=1	77.774	689	By MS/MS	2	2	4.2	14611000	374640	19490000	1	4126
A0A8C0TG82	--	Transcription elongation factor A protein-like 4 OS=Canis lupus familiaris OX=9615 PE=4 SV=1	28.028	246	By MS/MS	4	4	23.6	125750000	6287700	115300000	5	3331
A0A8C0TGH3	CASP10	Caspase 10 OS=Canis lupus familiaris OX=9615 GN=CASP10 PE=3 SV=1	54.608	480	By MS/MS	5	5	15	133670000	4455700	353300000	6	5996
A0A8C0TGM8	IGBP1	Immunoglobulin binding protein 1 OS=Canis lupus familiaris OX=9615 GN=IGBP1 PE=3 SV=1	45.182	390	By MS/MS	4	4	15.6	109180000	4367200	107290000	6	5998
A0A8C0TGU9	--	Sp1 transcription factor OS=Canis lupus familiaris OX=9615 PE=4 SV=1	78.23	762	By MS/MS	2	2	5.1	35704000	2975300	0	2	3902
A0A8C0TGV4	--	Cysteine sulfinic acid decarboxylase OS=Canis lupus familiaris OX=9615 PE=3 SV=1	38.422	345	By MS/MS	1	1	3.5	13054000	567570	0	1	5163
A0A8C0TGW8	TRIP12	E3 ubiquitin-protein ligase OS=Canis lupus familiaris OX=9615 GN=TRIP12 PE=3 SV=1	228.46	2067	By MS/MS	17	17	10.6	347330000	2943400	334200000	18	3730
A0A8C0TGZ3	--	Ig-like domain-containing protein OS=Canis lupus familiaris OX=9615 PE=4 SV=1	35.172	309	By MS/MS	1	1	4.9	0	0	0	1	4341
A0A8C0TH17	--	oxoglutarate dehydrogenase (succinyl-transferring) OS=Canis lupus familiaris OX=9615 PE=3 SV=1	117.27	1034	By MS/MS	20	20	25.8	736310000	15340000	730100000	24	1467
A0A8C0TH25	--	Golgin B1 OS=Canis lupus familiaris OX=9615 PE=4 SV=1	372.67	3226	By MS/MS	42	0	18.8	14047000	60031	0	1	5953
A0A8C0TH29	--	deoxyribose-phosphate aldolase OS=Canis lupus familiaris OX=9615 PE=4 SV=1	70.508	638	By MS/MS	15	4	28.8	2368500000	53830000	2000000000	23	6002
A0A8C0TH41	ACY1	N-acyl-aliphatic-L-amino acid amidohydrolase OS=Canis lupus familiaris OX=9615 GN=ACY1 PE=3 SV=1	45.387	408	By MS/MS	7	7	25.2	363310000	13456000	334820000	8	6004
A0A8C0TH60	--	alpha-mannosidase OS=Canis lupus familiaris OX=9615 PE=3 SV=1	104.29	941	By MS/MS	4	4	4.6	938580000	19155000	589680000	3	6006
A0A8C0TH91	MTDH	Metadherin OS=Canis lupus familiaris OX=9615 GN=MTDH PE=4 SV=1	65.93	600	By MS/MS	10	1	29.7	201920000	7478400	176520000	14	6008
A0A8C0THG0	GBF1	Golgi brefeldin A resistant guanine nucleotide exchange factor 1 OS=Canis lupus familiaris OX=9615 GN=GBF1 PE=4 SV=1	202.28	1825	By MS/MS	12	12	9.6	219170000	2087400	208120000	11	3904
A0A8C0THS5	--	Epidermal growth factor receptor pathway substrate 8 OS=Canis lupus familiaris OX=9615 PE=3 SV=1	93.677	837	By MS/MS	14	1	27.1	470410000	11200000	430710000	12	6013
A0A8C0THS7	OGA	O-GlcNAcase OS=Canis lupus familiaris OX=9615 GN=OGA PE=4 SV=1	112.91	1008	By MS/MS	9	9	11.8	208940000	3942200	191870000	7	6014
A0A8C0THV4	TJP1	Tight junction protein ZO-1 OS=Canis lupus familiaris OX=9615 GN=TJP1 PE=4 SV=1	198.97	1778	By MS/MS	24	24	21.9	684930000	6342000	644420000	23	733
A0A8C0THX2	ZNF280C	Zinc finger protein 280C OS=Canis lupus familiaris OX=9615 GN=ZNF280C PE=4 SV=1	93.899	831	By MS/MS	1	1	1.1	2049500	39413	0	1	5940
A0A8C0THZ8	SF1	Splicing factor 1 OS=Canis lupus familiaris OX=9615 GN=SF1 PE=3 SV=1	71.137	667	By MS/MS	11	1	28	586910000	26678000	754610000	19	6018
A0A8C0TI33	--	Chromosome 12 open reading frame 10 OS=Canis lupus familiaris OX=9615 PE=3 SV=1	40.162	358	By MS/MS	4	4	15.1	199930000	7404800	188500000	7	6020
A0A8C0TI74	--	Activating signal cointegrator 1 complex subunit 2 OS=Canis lupus familiaris OX=9615 PE=4 SV=1	85.953	753	By MS/MS	7	7	13.3	77172000	2338600	61398000	8	3968
A0A8C0TID7	BCAT1	Branched-chain-amino-acid aminotransferase OS=Canis lupus familiaris OX=9615 GN=BCAT1 PE=3 SV=1	43.008	386	By MS/MS	8	1	22.5	0	0	0	0	6026
A0A8C0TIF1	--	BMP2 inducible kinase OS=Canis lupus familiaris OX=9615 PE=4 SV=1	116.01	1051	By MS/MS	5	4	6.4	58629000	1196500	20927000	4	5928
A0A8C0TII6	--	EH domain containing 1 OS=Canis lupus familiaris OX=9615 PE=4 SV=1	60.612	534	By MS/MS	15	10	43.1	1053800000	31933000	1200900000	23	5976
A0A8C0TIJ5	ISYNA1	Inositol-3-phosphate synthase 1 OS=Canis lupus familiaris OX=9615 GN=ISYNA1 PE=3 SV=1	126.84	1157	By MS/MS	5	5	6.7	115410000	1803300	97615000	5	6032
A0A8C0TIM3	--	Solute carrier family 15 member 4 OS=Canis lupus familiaris OX=9615 PE=3 SV=1	55.302	515	By MS/MS	2	2	6.2	3952400	197620	0	2	5975
A0A8C0TIN5	--	Peptide-N(4)-(N-acetyl-beta-glucosaminyl)asparagine amidase OS=Canis lupus familiaris OX=9615 PE=3 SV=1	74.857	655	By MS/MS	3	3	8.5	40392000	961720	69491000	3	6034
A0A8C0TIN7	OPA1	Dynamin-like 120 kDa protein, mitochondrial OS=Canis lupus familiaris OX=9615 GN=OPA1 PE=4 SV=1	115.83	997	By MS/MS	11	11	16.4	446120000	6658500	529140000	13	6035
A0A8C0TJ11	--	Filamin A interacting protein 1 like OS=Canis lupus familiaris OX=9615 PE=4 SV=1	129.97	1130	By MS/MS	2	2	2.4	0	0	0	2	6044
A0A8C0TJ16	TBC1D23	TBC1 domain family member 23 OS=Canis lupus familiaris OX=9615 GN=TBC1D23 PE=4 SV=1	76.672	684	By MS/MS	5	5	11	84793000	2422700	61342000	4	6042
A0A8C0TJ18	PIN1	Peptidyl-prolyl cis-trans isomerase OS=Canis lupus familiaris OX=9615 GN=PIN1 PE=4 SV=1	18.303	163	By MS/MS	4	4	38	125110000	11374000	165170000	3	6046
A0A8C0TJ37	TAMM41	Phosphatidate cytidylyltransferase, mitochondrial OS=Canis lupus familiaris OX=9615 GN=TAMM41 PE=3 SV=1	35.507	312	By MS/MS	1	1	2.9	6495000	382060	0	1	6047
A0A8C0TJE0	IKBKG	Inhibitor of nuclear factor kappa B kinase regulatory subunit gamma OS=Canis lupus familiaris OX=9615 GN=IKBKG PE=4 SV=1	51.266	443	By MS/MS	2	2	5.2	250740000	7598100	164480000	4	6050
A0A8C0TJJ5	--	Tropomyosin 1 OS=Canis lupus familiaris OX=9615 PE=3 SV=1	51.027	453	By MS/MS	8	0	12.1	173210000	5248700	0	1	6052
A0A8C0TJJ8	--	FHA domain-containing protein OS=Canis lupus familiaris OX=9615 PE=4 SV=1	292.21	2633	By MS/MS	24	1	15	15905000	87875	0	1	6053
A0A8C0TJR1	--	Cleavage stimulation factor subunit 2 tau variant OS=Canis lupus familiaris OX=9615 PE=4 SV=1	64.858	632	By MS/MS	5	1	11.9	9517200	328180	0	1	3852
A0A8C0TJT2	CERS5	Ceramide synthase 5 OS=Canis lupus familiaris OX=9615 GN=CERS5 PE=4 SV=1	45.86	392	By MS/MS	1	1	4.1	8158100	429380	0	1	3955
A0A8C0TJW4	--	Protein SDA1 OS=Canis lupus familiaris OX=9615 PE=3 SV=1	79.52	686	By MS/MS	2	2	3.4	20459000	552950	24323000	2	2568
A0A8C0TK39	--	Ciliary rootlet coiled-coil, rootletin family member 2 OS=Canis lupus familiaris OX=9615 PE=4 SV=1	155.79	1417	By matching	1	1	1.2	17942000	169260	0	0	6058
A0A8C0TK80	--	Solute carrier organic anion transporter family member OS=Canis lupus familiaris OX=9615 PE=3 SV=1	76.142	721	By matching	2	2	3.1	5507200	229470	0	0	4972
A0A8C0TKG1	MANBA	beta-mannosidase OS=Canis lupus familiaris OX=9615 GN=MANBA PE=3 SV=1	101.75	885	By MS/MS	1	1	1.2	14341000	292670	0	1	3412
A0A8C0TKV7	IGF2R	Insulin like growth factor 2 receptor OS=Canis lupus familiaris OX=9615 GN=IGF2R PE=4 SV=1	272.65	2474	By MS/MS	6	6	2.9	117040000	785500	127360000	5	2121
A0A8C0TKY5	PDLIM2	PDZ and LIM domain 2 OS=Canis lupus familiaris OX=9615 GN=PDLIM2 PE=4 SV=1	38.059	358	By MS/MS	2	2	4.7	36750000	1531200	63164000	1	6067
A0A8C0TL14	ZDHHC20	Palmitoyltransferase OS=Canis lupus familiaris OX=9615 GN=ZDHHC20 PE=3 SV=1	66.887	608	By MS/MS	3	3	8.4	19603000	445520	30323000	3	3735
A0A8C0TL57	NFYB	Nuclear transcription factor Y subunit beta OS=Canis lupus familiaris OX=9615 GN=NFYB PE=3 SV=1	18.26	163	By MS/MS	1	1	8	13695000	2739000	0	1	6069
A0A8C0TLF4	--	Membrane associated ring-CH-type finger 6 OS=Canis lupus familiaris OX=9615 PE=4 SV=1	90.406	805	By MS/MS	1	1	1.1	2692200	122370	0	1	2361
A0A8C0TLJ7	--	Propionyl-CoA carboxylase alpha chain, mitochondrial OS=Canis lupus familiaris OX=9615 PE=4 SV=1	70.977	639	By MS/MS	5	5	11	102080000	2171900	82872000	6	1381
A0A8C0TLK3	PTPN6	protein-tyrosine-phosphatase OS=Canis lupus familiaris OX=9615 GN=PTPN6 PE=3 SV=1	61.93	545	By MS/MS	5	4	10.6	40662000	1129500	54671000	4	3768
A0A8C0TLW9	KRT8	IF rod domain-containing protein OS=Canis lupus familiaris OX=9615 GN=KRT8 PE=3 SV=1	54.687	491	By MS/MS	24	1	56.2	46192000000	1443500000	54809000000	75	6073
A0A8C0TM65	TRMT1	tRNA (guanine(26)-N(2))-dimethyltransferase OS=Canis lupus familiaris OX=9615 GN=TRMT1 PE=3 SV=1	68.94	630	By MS/MS	5	5	8.9	82144000	2161700	79152000	4	3114
A0A8C0TM83	--	MAP7 domain containing 3 OS=Canis lupus familiaris OX=9615 PE=3 SV=1	109.12	987	By MS/MS	3	3	3.7	57999000	1074100	55089000	3	6078
A0A8C0TM85	--	Death inducer-obliterator 1 OS=Canis lupus familiaris OX=9615 PE=4 SV=1	236.96	2182	By MS/MS	5	5	3	60304000	478600	54434000	2	6079
A0A8C0TM99	--	Proton-coupled zinc antiporter SLC30A9, mitochondrial OS=Canis lupus familiaris OX=9615 PE=3 SV=1	59.638	533	By MS/MS	3	3	8.3	108460000	3873400	73300000	3	1981
A0A8C0TMA2	PHF6	PHD finger protein 6 OS=Canis lupus familiaris OX=9615 GN=PHF6 PE=4 SV=1	37.612	331	By MS/MS	3	3	10.9	7175100	326140	5718500	4	6028
A0A8C0TMW6	--	tRNA (cytosine(34)-C(5))-methyltransferase OS=Canis lupus familiaris OX=9615 PE=3 SV=1	107.77	977	By MS/MS	12	12	17.5	796730000	12072000	807490000	18	2034
A0A8C0TN08	JAGN1	Jagunal homolog 1 OS=Canis lupus familiaris OX=9615 GN=JAGN1 PE=3 SV=1	21.116	183	By MS/MS	3	3	13.7	238130000	39689000	205180000	3	6084
A0A8C0TN69	NOP10	Nucleolar protein 10 OS=Canis lupus familiaris OX=9615 GN=NOP10 PE=3 SV=1	7.6578	64	By MS/MS	1	1	20.3	36815000	9203700	0	1	6085
A0A8C0TN72	PSMD1	26S proteasome non-ATPase regulatory subunit 1 OS=Canis lupus familiaris OX=9615 GN=PSMD1 PE=3 SV=1	105.83	952	By matching	23	0	35	0	0	0	0	6086
A0A8C0TNF0	--	Cordon-bleu WH2 repeat protein like 1 OS=Canis lupus familiaris OX=9615 PE=4 SV=1	118.2	1084	By MS/MS	14	1	18.5	9134800	136340	0	2	6037
A0A8C0TNH1	ATP10D	Phospholipid-transporting ATPase OS=Canis lupus familiaris OX=9615 GN=ATP10D PE=3 SV=1	154.13	1378	By MS/MS	5	5	3.8	23495000	335640	33427000	5	6090
A0A8C0TP28	VPS37B	VPS37B subunit of ESCRT-I OS=Canis lupus familiaris OX=9615 GN=VPS37B PE=3 SV=1	31.368	287	By MS/MS	2	2	12.9	69312000	4332000	46138000	2	6101
A0A8C0TP84	--	Transmembrane protease serine OS=Canis lupus familiaris OX=9615 PE=3 SV=1	47.633	421	By MS/MS	2	2	5.5	26607000	1156800	41715000	2	6103
A0A8C0TP95	MICU2	Mitochondrial calcium uptake 2 OS=Canis lupus familiaris OX=9615 GN=MICU2 PE=4 SV=1	46.065	394	By MS/MS	3	3	10.4	49274000	2593400	39787000	3	5148
A0A8C0TPA9	--	Serum amyloid A like 1 OS=Canis lupus familiaris OX=9615 PE=4 SV=1	57.126	514	By MS/MS	2	2	4.7	22451000	863480	22167000	2	6054
A0A8C0TPG4	--	Protein arginine methyltransferase NDUFAF7 OS=Canis lupus familiaris OX=9615 PE=3 SV=1	52.825	474	By MS/MS	1	1	2.7	11414000	326110	0	1	1205
A0A8C0TPJ0	--	Myeloid leukemia factor 2 OS=Canis lupus familiaris OX=9615 PE=3 SV=1	27.913	246	By MS/MS	1	1	3.7	15397000	1399700	0	1	3828
A0A8C0TPU2	--	Zinc finger C3HC-type containing 1 OS=Canis lupus familiaris OX=9615 PE=4 SV=1	56.632	515	By MS/MS	6	0	15.9	22676000	731470	0	1	2755
A0A8C0TPY0	CNOT9	CCR4-NOT transcription complex subunit 9 OS=Canis lupus familiaris OX=9615 GN=CNOT9 PE=3 SV=1	33.601	299	By MS/MS	4	4	15.7	127760000	6388000	106070000	5	6112
A0A8C0TPY1	--	CDC42 effector protein 3 OS=Canis lupus familiaris OX=9615 PE=3 SV=1	24.871	229	By MS/MS	1	1	7.9	11859000	988240	0	1	6113
A0A8C0TPY7	PSMD1	26S proteasome non-ATPase regulatory subunit 1 OS=Canis lupus familiaris OX=9615 GN=PSMD1 PE=3 SV=1	105.78	952	By MS/MS	24	1	37.1	2499500000	49990000	2370400000	36	3527
A0A8C0TQK5	--	Histone H4 OS=Canis lupus familiaris OX=9615 PE=3 SV=1	10.332	92	By MS/MS	6	6	57.6	19894000000	3978800000	18133000000	51	6114
A0A8C0TQQ4	--	Hook microtubule tethering protein 2 OS=Canis lupus familiaris OX=9615 PE=4 SV=1	79.387	685	By MS/MS	5	5	12.1	98295000	2047800	96133000	6	6071
A0A8C0TQR1	ZNF638	Zinc finger protein 638 OS=Canis lupus familiaris OX=9615 GN=ZNF638 PE=4 SV=1	214.53	1927	By MS/MS	3	3	2.3	12316000	110960	53828000	3	4048
A0A8C0TQT4	BRK1	BRICK1 subunit of SCAR/WAVE actin nucleating complex OS=Canis lupus familiaris OX=9615 GN=BRK1 PE=3 SV=1	8.7308	75	By MS/MS	2	2	26.7	45972000	6567400	0	2	6118
A0A8C0TQU6	--	SEC24 homolog B, COPII coat complex component OS=Canis lupus familiaris OX=9615 PE=3 SV=1	132.82	1223	By MS/MS	10	10	11.8	156700000	3822000	251490000	11	3956
A0A8C0TQV4	--	Large ribosomal subunit protein eL33 OS=Canis lupus familiaris OX=9615 PE=3 SV=1	12.381	109	By MS/MS	3	3	25.7	41777000	4641900	40140000	1	3349
A0A8C0TR87	TRAM1	Translocating chain-associated membrane protein OS=Canis lupus familiaris OX=9615 GN=TRAM1 PE=3 SV=1	43.13	374	By MS/MS	2	2	7.5	20628000	1875200	0	1	236
A0A8C0TRI3	ATAD1	ATPase family AAA domain containing 1 OS=Canis lupus familiaris OX=9615 GN=ATAD1 PE=3 SV=1	40.744	361	By MS/MS	5	5	19.7	130710000	5941300	123460000	4	3312
A0A8C0TRN3	--	dTMP kinase OS=Canis lupus familiaris OX=9615 PE=3 SV=1	23.803	212	By MS/MS	4	4	25	164930000	10308000	165180000	4	6125
A0A8C0TRX2	URB1	URB1 ribosome biogenesis 1 homolog OS=Canis lupus familiaris OX=9615 GN=URB1 PE=4 SV=1	250.47	2235	By MS/MS	9	9	5.3	113340000	921500	100550000	10	2154
A0A8C0TRX4	SPX	Spexin hormone OS=Canis lupus familiaris OX=9615 GN=SPX PE=3 SV=1	14.321	128	By MS/MS	2	2	18	67856000	13571000	68157000	3	6128
A0A8C0TRY6	--	H15 domain-containing protein OS=Canis lupus familiaris OX=9615 PE=3 SV=1	21.454	213	By MS/MS	6	0	24.4	65287000	5440600	0	2	6129
A0A8C0TS00	PSMD2	26S proteasome non-ATPase regulatory subunit 2 OS=Canis lupus familiaris OX=9615 GN=PSMD2 PE=3 SV=1	100.27	908	By MS/MS	22	22	34.9	1926500000	33799000	1671400000	28	6130
A0A8C0TS18	--	Cytochrome P450 family 20 subfamily A member 1 OS=Canis lupus familiaris OX=9615 PE=3 SV=1	53.298	467	By MS/MS	3	3	9	55039000	1897900	86906000	4	3522
A0A8C0TS29	MED12	Mediator complex subunit 12 OS=Canis lupus familiaris OX=9615 GN=MED12 PE=3 SV=1	225.2	2018	By MS/MS	1	1	0.5	5931600	57588	0	1	6132
A0A8C0TS59	BAG3	BAG cochaperone 3 OS=Canis lupus familiaris OX=9615 GN=BAG3 PE=4 SV=1	61.901	579	By MS/MS	12	12	32.5	529150000	12906000	496820000	13	6133
A0A8C0TSE7	--	Sorting nexin 5 OS=Canis lupus familiaris OX=9615 PE=3 SV=1	42.859	369	By MS/MS	9	9	34.1	315260000	13136000	314060000	8	3853
A0A8C0TSG5	--	Mitochondrial ribosomal protein S24 OS=Canis lupus familiaris OX=9615 PE=3 SV=1	18.97	167	By MS/MS	1	1	7.2	9646400	876950	0	1	1081
A0A8C0TSI6	CAMK2D	calcium/calmodulin-dependent protein kinase OS=Canis lupus familiaris OX=9615 GN=CAMK2D PE=3 SV=1	73.35	655	By MS/MS	8	7	18.6	709020000	17293000	832540000	15	3351
A0A8C0TSQ5	DIS3L2	DIS3-like exonuclease 2 OS=Canis lupus familiaris OX=9615 GN=DIS3L2 PE=3 SV=1	100.53	897	By MS/MS	2	2	3.1	2065000	36875	0	1	6135
A0A8C0TSW1	PDCD6	Programmed cell death 6 OS=Canis lupus familiaris OX=9615 GN=PDCD6 PE=4 SV=1	21.509	187	By MS/MS	4	4	33.7	173450000	14454000	132460000	4	6136
A0A8C0TSZ8	VPS33A	VPS33A core subunit of CORVET and HOPS complexes OS=Canis lupus familiaris OX=9615 GN=VPS33A PE=3 SV=1	67.624	596	By MS/MS	1	1	3	13812000	336870	0	2	6137
A0A8C0TT35	--	BMS1 ribosome biogenesis factor OS=Canis lupus familiaris OX=9615 PE=4 SV=1	142.1	1244	By MS/MS	10	10	12.1	286240000	4472500	216090000	12	5059
A0A8C0TT37	--	Zinc finger and BTB domain containing 20 OS=Canis lupus familiaris OX=9615 PE=4 SV=1	76.517	698	By MS/MS	1	1	2.7	7125000	203570	0	1	3958
A0A8C0TTC2	STK4	non-specific serine/threonine protein kinase OS=Canis lupus familiaris OX=9615 GN=STK4 PE=3 SV=1	55.525	487	By MS/MS	9	9	28.3	433710000	14457000	402260000	18	6140
A0A8C0TTE5	--	Nucleoside-diphosphate kinase OS=Canis lupus familiaris OX=9615 PE=3 SV=1	21.808	193	By MS/MS	1	1	4.7	7569600	946200	0	1	6142
A0A8C0TTJ0	EEF1A2	Elongation factor 1-alpha OS=Canis lupus familiaris OX=9615 GN=EEF1A2 PE=3 SV=1	50.454	463	By MS/MS	4	1	16	7354500	294180	0	1	6145
A0A8C0TTZ6	--	Arginyl-tRNA--protein transferase 1 OS=Canis lupus familiaris OX=9615 PE=3 SV=1	67.267	604	By MS/MS	3	3	4.8	29325000	888630	41326000	2	3559
A0A8C0TU07	HNRNPLL	Heterogeneous nuclear ribonucleoprotein L like OS=Canis lupus familiaris OX=9615 GN=HNRNPLL PE=4 SV=1	56.651	511	By MS/MS	9	9	28.4	134590000	4486300	146590000	8	1246
A0A8C0TU27	ERC1	ELKS/RAB6-interacting/CAST family member 1 OS=Canis lupus familiaris OX=9615 GN=ERC1 PE=4 SV=1	128.4	1120	By MS/MS	15	15	20.9	269610000	3501500	316110000	14	6151
A0A8C0TUN3	--	Acidic leucine-rich nuclear phosphoprotein 32 family member OS=Canis lupus familiaris OX=9615 PE=3 SV=1	28.517	248	By MS/MS	5	3	24.2	329550000	29959000	245850000	5	1706
A0A8C0TUN5	EPHB3	receptor protein-tyrosine kinase OS=Canis lupus familiaris OX=9615 GN=EPHB3 PE=4 SV=1	100.78	907	By MS/MS	2	0	3	11264000	208580	0	1	1581
A0A8C0TUR1	SEC61A1	Protein transport protein Sec61 subunit alpha isoform 1 OS=Canis lupus familiaris OX=9615 GN=SEC61A1 PE=3 SV=1	52.904	482	By MS/MS	2	2	5	16558000	871480	62628000	2	199
A0A8C0TUV1	USP25	Ubiquitin specific peptidase 25 OS=Canis lupus familiaris OX=9615 GN=USP25 PE=4 SV=1	121.93	1053	By MS/MS	3	3	3.8	18960000	267050	28123000	3	1637
A0A8C0TUW0	PITPNB	Phosphatidylinositol transfer protein beta OS=Canis lupus familiaris OX=9615 GN=PITPNB PE=4 SV=1	31.539	271	By MS/MS	10	9	51.7	509480000	21228000	444380000	13	6161
A0A8C0TUW5	--	10-formyltetrahydrofolate dehydrogenase OS=Canis lupus familiaris OX=9615 PE=3 SV=1	101.16	923	By MS/MS	9	9	16.1	326160000	5346800	505490000	9	6162
A0A8C0TV67	--	ADP-ribosylarginine hydrolase OS=Canis lupus familiaris OX=9615 PE=3 SV=1	40.205	361	By MS/MS	1	1	3.6	30058000	1431300	0	2	6164
A0A8C0TVM6	--	Histone H2B OS=Canis lupus familiaris OX=9615 PE=3 SV=1	45.702	435	By MS/MS	7	1	17.5	6378300000	236230000	7019800000	33	6166
A0A8C0TVP2	--	SOS Ras/Rac guanine nucleotide exchange factor 1 OS=Canis lupus familiaris OX=9615 PE=4 SV=1	144.05	1263	By MS/MS	2	2	1.1	8707400	104910	0	2	1767
A0A8C0TVS7	CREB1	cAMP responsive element binding protein 1 OS=Canis lupus familiaris OX=9615 GN=CREB1 PE=4 SV=1	30.151	278	By MS/MS	2	2	15.5	55375000	11075000	55140000	2	2343
A0A8C0TWE4	PIK3CB	phosphatidylinositol-4,5-bisphosphate 3-kinase OS=Canis lupus familiaris OX=9615 GN=PIK3CB PE=3 SV=1	113.13	987	By MS/MS	1	1	0.7	17910000	303550	0	1	2422
A0A8C0TWZ2	--	Metastasis associated 1 family member 3 OS=Canis lupus familiaris OX=9615 PE=4 SV=1	58.762	515	By MS/MS	2	1	5.6	21737000	587490	0	1	2158
A0A8C0TX00	U2AF1	U2 small nuclear RNA auxiliary factor 1 OS=Canis lupus familiaris OX=9615 GN=U2AF1 PE=4 SV=1	27.882	240	By matching	2	0	12.5	0	0	0	0	6175
A0A8C0TX51	--	Dynamin 1 like OS=Canis lupus familiaris OX=9615 PE=3 SV=1	79.417	711	By MS/MS	17	1	35.6	4248100	81693	0	1	3811
A0A8C0TXC7	SYNJ1	phosphoinositide 5-phosphatase OS=Canis lupus familiaris OX=9615 GN=SYNJ1 PE=3 SV=1	173.17	1574	By MS/MS	2	2	1.4	13726000	135900	21118000	2	1952
A0A8C0TXH4	--	Peroxiredoxin-like 2 activated in M-CSF stimulated monocytes OS=Canis lupus familiaris OX=9615 PE=4 SV=1	32.154	289	By MS/MS	1	1	4.5	6296200	370370	0	1	726
A0A8C0TY78	--	E3 ubiquitin-protein ligase OS=Canis lupus familiaris OX=9615 PE=3 SV=1	196.62	1744	By MS/MS	3	3	2.4	7746100	84196	8307200	2	1724
A0A8C0TYF2	--	ADAM metallopeptidase domain 10 OS=Canis lupus familiaris OX=9615 PE=4 SV=1	84.102	747	By MS/MS	6	6	13.3	50446000	1073300	43304000	5	6180
A0A8C0TYG6	--	Translation elongation factor EFTu/EF1A C-terminal domain-containing protein OS=Canis lupus familiaris OX=9615 PE=4 SV=1	20.605	189	By MS/MS	2	1	22.8	82127000	9125200	79261000	3	6181
A0A8C0TYI6	--	SAFB like transcription modulator OS=Canis lupus familiaris OX=9615 PE=4 SV=1	105.99	927	By MS/MS	7	7	5.8	68057000	1546800	66158000	5	1957
A0A8C0TYK7	--	Fem-1 homolog B OS=Canis lupus familiaris OX=9615 PE=4 SV=1	64.305	572	By matching	1	1	4.4	14243000	374820	0	0	1841
A0A8C0TYU2	--	NADH-ubiquinone oxidoreductase 75 kDa subunit, mitochondrial OS=Canis lupus familiaris OX=9615 PE=3 SV=1	79.577	726	By MS/MS	12	12	24.5	428110000	9513600	447560000	11	6163
A0A8C0TZ22	SLC25A12	Solute carrier family 25 member 12 OS=Canis lupus familiaris OX=9615 GN=SLC25A12 PE=3 SV=1	74.798	678	By MS/MS	8	6	15.3	113240000	2903600	94368000	5	6173
A0A8C0TZ41	COX11	Cytochrome c oxidase copper chaperone COX11 OS=Canis lupus familiaris OX=9615 GN=COX11 PE=3 SV=1	30.2	267	By MS/MS	1	1	10.5	15606000	1114700	15000000	2	2461
A0A8C0TZ71	--	Vacuolar protein sorting-associated protein 18 homolog OS=Canis lupus familiaris OX=9615 PE=3 SV=1	110.09	972	By MS/MS	5	5	7.8	71185000	1248900	256160000	5	3662
A0A8C0TZB0	--	StAR related lipid transfer domain containing 7 OS=Canis lupus familiaris OX=9615 PE=4 SV=1	43.226	372	By MS/MS	2	2	4.6	34871000	1202500	39103000	4	6184
A0A8C0YR77	--	B30.2/SPRY domain-containing protein OS=Canis lupus familiaris OX=9615 PE=4 SV=1	84.698	756	By MS/MS	7	7	12.3	291930000	6487400	238560000	9	5274
A0A8C0YS41	--	Epiplakin 1 OS=Canis lupus familiaris OX=9615 PE=4 SV=1	376.76	3469	By MS/MS	57	1	44	2227600000	11602000	2344500000	55	6188
A0A8C0YSM3	--	ELM2 and Myb/SANT domain containing 1 OS=Canis lupus familiaris OX=9615 PE=4 SV=1	121.51	1105	By matching	1	0	1.2	0	0	0	0	6189
A0A8C0YSR2	--	alanine transaminase OS=Canis lupus familiaris OX=9615 PE=3 SV=1	57.517	521	By MS/MS	1	1	3.5	79290000	2557800	0	1	6190
A0A8C0YST5	--	Isochorismatase domain containing 1 OS=Canis lupus familiaris OX=9615 PE=3 SV=1	32.226	299	By MS/MS	8	8	33.1	300580000	18786000	479080000	10	3700
A0A8C0YT97	DDX59	RNA helicase OS=Canis lupus familiaris OX=9615 GN=DDX59 PE=3 SV=1	65.859	593	By MS/MS	3	3	5.4	89373000	2351900	66507000	4	3781
A0A8C0YTV2	--	WASP like actin nucleation promoting factor OS=Canis lupus familiaris OX=9615 PE=4 SV=1	53.962	499	By MS/MS	3	3	17	97795000	3492700	137910000	4	836
A0A8C0YTY3	NNT	proton-translocating NAD(P)(+) transhydrogenase OS=Canis lupus familiaris OX=9615 GN=NNT PE=3 SV=1	58.965	565	By MS/MS	9	1	21.4	7199600	224990	0	1	6194
A0A8C0YUK2	MPP5	Protein PALS1 OS=Canis lupus familiaris OX=9615 GN=MPP5 PE=3 SV=1	74.389	649	By MS/MS	3	3	6.5	47646000	1134400	45942000	5	147
A0A8C0YUL9	KRT17	Keratin 17 OS=Canis lupus familiaris OX=9615 GN=KRT17 PE=3 SV=1	48.74	443	By MS/MS	6	0	21.9	0	0	0	1	6200
A0A8C0YV52	YPEL5	Protein yippee-like OS=Canis lupus familiaris OX=9615 GN=YPEL5 PE=3 SV=1	13.841	121	By MS/MS	2	2	21.5	43498000	4833100	44091000	2	6202
A0A8C0YV60	--	DNA-(apurinic or apyrimidinic site) endonuclease OS=Canis lupus familiaris OX=9615 PE=3 SV=1	35.26	317	By MS/MS	11	11	44.8	1586600000	93331000	1717600000	17	1395
A0A8C0YV67	CLASRP	CLK4 associating serine/arginine rich protein OS=Canis lupus familiaris OX=9615 GN=CLASRP PE=4 SV=1	75.023	656	By MS/MS	1	1	1.2	8151700	262960	0	1	5354
A0A8C0YVM6	PTPN1	Tyrosine-protein phosphatase non-receptor type OS=Canis lupus familiaris OX=9615 GN=PTPN1 PE=3 SV=1	49.018	427	By MS/MS	7	7	22.5	79790000	2573900	96450000	4	5376
A0A8C0YVZ7	PARP1	Poly [ADP-ribose] polymerase OS=Canis lupus familiaris OX=9615 GN=PARP1 PE=3 SV=1	113.01	1014	By MS/MS	13	12	18.2	634640000	10074000	592360000	14	6208
A0A8C0YW41	PRKCI	Protein kinase C OS=Canis lupus familiaris OX=9615 GN=PRKCI PE=3 SV=1	68.233	596	By MS/MS	8	8	24.7	467840000	16708000	463960000	10	4241
A0A8C0YW64	PSME3IP1	Family with sequence similarity 192 member A OS=Canis lupus familiaris OX=9615 GN=PSME3IP1 PE=4 SV=1	28.614	254	By MS/MS	3	3	16.9	70812000	5447100	65379000	3	6210
A0A8C0YW86	--	Ribosome biogenesis protein NSA2 homolog OS=Canis lupus familiaris OX=9615 PE=3 SV=1	27.977	244	By MS/MS	1	1	3.7	1974800	179520	0	1	4766
A0A8C0YWH0	--	Septin OS=Canis lupus familiaris OX=9615 PE=3 SV=1	48.697	417	By MS/MS	11	11	25.2	1845500000	76896000	1449400000	13	2843
A0A8C0YWM2	CD99	CD99 antigen OS=Canis lupus familiaris OX=9615 GN=CD99 PE=3 SV=1	17.096	170	By MS/MS	1	1	10.6	20570000	6856600	0	1	1969
A0A8C0YWP1	NT5C1B	5-nucleotidase, cytosolic IB OS=Canis lupus familiaris OX=9615 GN=NT5C1B PE=4 SV=1	70.605	624	By MS/MS	3	1	8.2	113590000	2641500	56556000	3	2352
A0A8C0YX24	CROT	Carnitine O-octanoyltransferase OS=Canis lupus familiaris OX=9615 GN=CROT PE=3 SV=1	67.101	582	By MS/MS	7	7	19.1	370520000	10898000	445250000	11	1284
A0A8C0YXI6	UBE3C	HECT-type E3 ubiquitin transferase OS=Canis lupus familiaris OX=9615 GN=UBE3C PE=4 SV=1	143.43	1274	By MS/MS	3	3	3.4	16986000	223510	47223000	2	2855
A0A8C0YXT6	--	ENAH actin regulator OS=Canis lupus familiaris OX=9615 PE=3 SV=1	61.599	546	By matching	8	0	21.2	0	0	0	0	4852
A0A8C0YY15	PLCB3	1-phosphatidylinositol 4,5-bisphosphate phosphodiesterase OS=Canis lupus familiaris OX=9615 GN=PLCB3 PE=4 SV=1	131.03	1162	By MS/MS	8	8	11.2	251020000	4254600	252180000	6	1931
A0A8C0YY30	RIOK1	Serine/threonine-protein kinase RIO1 OS=Canis lupus familiaris OX=9615 GN=RIOK1 PE=3 SV=1	63.174	549	By MS/MS	2	2	4	9424400	285590	0	2	2272
A0A8C0YY53	TTC33	Tetratricopeptide repeat domain 33 OS=Canis lupus familiaris OX=9615 GN=TTC33 PE=4 SV=1	29.403	262	By MS/MS	1	1	5	14365000	845020	0	1	6223
A0A8C0YYI7	DAB2	DAB adaptor protein 2 OS=Canis lupus familiaris OX=9615 GN=DAB2 PE=4 SV=1	56.711	531	By MS/MS	1	1	2.3	2162100	86483	0	1	800
A0A8C0YYT6	--	fructose-bisphosphate aldolase OS=Canis lupus familiaris OX=9615 PE=3 SV=1	39.518	364	By matching	9	1	29.7	11811000	492130	0	0	6228
A0A8C0YYZ3	--	Trafficking protein particle complex 12 OS=Canis lupus familiaris OX=9615 PE=4 SV=1	61.022	549	By MS/MS	5	5	13.7	85136000	2837900	74772000	6	5609
A0A8C0YYZ5	--	Protein phosphatase 1 regulatory subunit 18 OS=Canis lupus familiaris OX=9615 PE=4 SV=1	68.715	618	By MS/MS	8	8	18	152690000	3817300	155350000	10	1310
A0A8C0YZ11	PAAF1	Proteasomal ATPase associated factor 1 OS=Canis lupus familiaris OX=9615 GN=PAAF1 PE=4 SV=1	38.8	362	By matching	1	1	3.9	124220000	6537800	0	0	5572
A0A8C0YZ18	--	Extended synaptotagmin 2 OS=Canis lupus familiaris OX=9615 PE=3 SV=1	90.795	812	By MS/MS	8	8	16	237430000	5161600	232010000	5	3801
A0A8C0YZ37	--	Stress-70 protein, mitochondrial OS=Canis lupus familiaris OX=9615 PE=3 SV=1	69.266	636	By MS/MS	21	21	45.1	5907600000	155460000	6416600000	49	1176
A0A8C0YZ68	NVL	Nuclear VCP like OS=Canis lupus familiaris OX=9615 GN=NVL PE=4 SV=1	82.815	749	By MS/MS	2	2	3.3	18487000	429920	36555000	2	718
A0A8C0YZA4	--	Protein tyrosine phosphatase mitochondrial 1 OS=Canis lupus familiaris OX=9615 PE=4 SV=1	21.914	194	By MS/MS	1	1	6.7	14379000	958610	0	1	6233
A0A8C0YZD1	PRORP	ribonuclease P OS=Canis lupus familiaris OX=9615 GN=PRORP PE=3 SV=1	63.704	553	By MS/MS	1	1	2.5	16265000	428030	0	1	1352
A0A8C0YZF2	COG3	Conserved oligomeric Golgi complex subunit 3 OS=Canis lupus familiaris OX=9615 GN=COG3 PE=3 SV=1	94.846	830	By MS/MS	6	6	8.4	70474000	1236400	40952000	4	6234
A0A8C0YZQ2	TAOK2	TAO kinase 2 OS=Canis lupus familiaris OX=9615 GN=TAOK2 PE=4 SV=1	109.65	969	By MS/MS	5	5	7.3	67581000	1351600	52816000	4	655
A0A8C0YZV0	--	TLDc domain-containing protein OS=Canis lupus familiaris OX=9615 PE=3 SV=1	112.14	976	By MS/MS	9	9	14.3	451960000	6847800	376370000	6	6241
A0A8C0YZV3	MIA3	MIA SH3 domain ER export factor 3 OS=Canis lupus familiaris OX=9615 GN=MIA3 PE=4 SV=1	217.42	1964	By matching	15	1	9	22214000	185120	0	0	5628
A0A8C0Z0G3	PSMC5	Proteasome 26S subunit, ATPase 5 OS=Canis lupus familiaris OX=9615 GN=PSMC5 PE=3 SV=1	45.626	406	By MS/MS	15	14	41.9	1465800000	52348000	1463700000	27	6246
A0A8C0Z0H6	GOLGA3	Golgin A3 OS=Canis lupus familiaris OX=9615 GN=GOLGA3 PE=4 SV=1	154.35	1370	By MS/MS	14	14	14.1	236770000	2721500	164680000	12	3827
A0A8C0Z0T9	--	Proteasome activator subunit 4 OS=Canis lupus familiaris OX=9615 PE=3 SV=1	200.22	1748	By MS/MS	8	8	5.9	98964000	970240	104910000	5	5670
A0A8C0Z0Y6	PAICS	PurE domain-containing protein OS=Canis lupus familiaris OX=9615 GN=PAICS PE=3 SV=1	43.672	397	By MS/MS	15	2	49.4	4955400000	206480000	4837900000	34	3467
A0A8C0Z1F6	POLD3	DNA polymerase delta subunit 3 OS=Canis lupus familiaris OX=9615 GN=POLD3 PE=4 SV=1	51.665	466	By MS/MS	1	1	2.8	9336600	333450	0	1	6257
A0A8C0Z1H1	--	Peroxisomal N(1)-acetyl-spermine/spermidine oxidase OS=Canis lupus familiaris OX=9615 PE=4 SV=1	74.323	675	By MS/MS	1	1	1.6	1603800	50118	0	0	1699
A0A8C0Z1R1	DAG1	Dystroglycan 1 OS=Canis lupus familiaris OX=9615 GN=DAG1 PE=4 SV=1	92.038	846	By MS/MS	1	1	3.4	112760000	2562800	0	3	326
A0A8C0Z1T2	LAMA3	Laminin subunit alpha 3 OS=Canis lupus familiaris OX=9615 GN=LAMA3 PE=4 SV=1	186.62	1686	By MS/MS	4	4	3.3	56838000	531200	55088000	6	3513
A0A8C0Z2A3	--	DENN domain containing 4C OS=Canis lupus familiaris OX=9615 PE=4 SV=1	218.73	1971	By MS/MS	10	10	8.8	113350000	1100500	75763000	9	6262
A0A8C0Z2B6	PHC2	Polyhomeotic homolog 2 OS=Canis lupus familiaris OX=9615 GN=PHC2 PE=4 SV=1	36.03	323	By MS/MS	3	2	10.5	17580000	764330	22308000	3	2484
A0A8C0Z2D7	KIF15	Kinesin family member 15 OS=Canis lupus familiaris OX=9615 GN=KIF15 PE=3 SV=1	159.89	1384	By MS/MS	11	11	9.5	118040000	1168700	177270000	9	5850
A0A8C0Z2F5	CPSF1	Cleavage and polyadenylation specific factor 1 OS=Canis lupus familiaris OX=9615 GN=CPSF1 PE=4 SV=1	161.19	1444	By MS/MS	7	7	7.5	184130000	2245500	176650000	6	6265
A0A8C0Z2G8	NCAPD2	Condensin complex subunit 1 OS=Canis lupus familiaris OX=9615 GN=NCAPD2 PE=3 SV=1	157.34	1400	By MS/MS	14	14	14.5	296780000	3663900	403430000	17	6266
A0A8C0Z3B5	PLEKHA5	Pleckstrin homology domain containing A5 OS=Canis lupus familiaris OX=9615 GN=PLEKHA5 PE=4 SV=1	146.94	1284	By MS/MS	4	4	3.6	39676000	461340	23400000	2	3849
A0A8C0Z3F6	PCBP2	Poly(rC) binding protein 2 OS=Canis lupus familiaris OX=9615 GN=PCBP2 PE=4 SV=1	34.917	331	By matching	6	0	31.7	0	0	0	0	6275
A0A8C0Z3I7	RPL37A	Ribosomal protein L37a OS=Canis lupus familiaris OX=9615 GN=RPL37A PE=3 SV=1	10.275	92	By MS/MS	3	3	41.3	526350000	87725000	359390000	27	6277
A0A8C0Z3P5	--	PAT1 homolog 1, processing body mRNA decay factor OS=Canis lupus familiaris OX=9615 PE=3 SV=1	86.579	770	By MS/MS	6	6	8.7	65776000	1461700	61033000	2	3227
A0A8C0Z3X4	--	non-specific serine/threonine protein kinase OS=Canis lupus familiaris OX=9615 PE=4 SV=1	276.31	2503	By matching	2	0	0.9	0	0	0	0	6281
A0A8C0Z3X7	MYOF	Myoferlin OS=Canis lupus familiaris OX=9615 GN=MYOF PE=3 SV=1	233.27	2047	By MS/MS	39	39	23.2	1871400000	13966000	1979900000	39	2054
A0A8C0Z3Z2	--	SPG11 vesicle trafficking associated, spatacsin OS=Canis lupus familiaris OX=9615 PE=4 SV=1	250.88	2205	By MS/MS	1	1	0.6	9907900	82566	0	1	2599
A0A8C0Z3Z6	--	Protein kinase cAMP-dependent type II regulatory subunit alpha OS=Canis lupus familiaris OX=9615 PE=3 SV=1	42.663	377	By MS/MS	6	5	22.5	468180000	18727000	449850000	13	5937
A0A8C0Z4B9	RPL15	60S ribosomal protein L15 OS=Canis lupus familiaris OX=9615 GN=RPL15 PE=3 SV=1	29.961	263	By MS/MS	2	1	13.3	11831000	695930	0	0	3631
A0A8C0Z4F7	TAGLN3	Transgelin OS=Canis lupus familiaris OX=9615 GN=TAGLN3 PE=3 SV=1	17.329	155	By MS/MS	2	1	18.1	225700000	17362000	0	2	6024
A0A8C0Z4K0	--	Dedicator of cytokinesis 1 OS=Canis lupus familiaris OX=9615 PE=3 SV=1	212.05	1835	By MS/MS	3	2	2	19467000	169280	24269000	3	4185
A0A8C0Z4P8	ARFGEF1	ADP ribosylation factor guanine nucleotide exchange factor 1 OS=Canis lupus familiaris OX=9615 GN=ARFGEF1 PE=4 SV=1	193.08	1715	By MS/MS	13	10	10.7	134390000	1385400	268680000	12	2177
A0A8C0Z4R7	BACH1	BTB domain and CNC homolog 1 OS=Canis lupus familiaris OX=9615 GN=BACH1 PE=4 SV=1	74.68	680	By MS/MS	4	4	7.6	34013000	872130	58276000	4	5019
A0A8C0Z4W1	--	Elongation factor 1-alpha OS=Canis lupus familiaris OX=9615 PE=3 SV=1	50.101	461	By matching	6	0	21.9	0	0	0	0	6290
A0A8C0Z4Z6	RIF1	Replication timing regulatory factor 1 OS=Canis lupus familiaris OX=9615 GN=RIF1 PE=4 SV=1	271.2	2440	By MS/MS	12	12	7.8	103460000	772070	78304000	11	2167
A0A8C0Z5A2	NFKB1	Nuclear factor NF-kappa-B p105 subunit OS=Canis lupus familiaris OX=9615 GN=NFKB1 PE=4 SV=1	101.45	936	By MS/MS	3	3	5.7	56142000	967970	61243000	2	283
A0A8C0Z5A9	GSG1	Germ cell associated 1 OS=Canis lupus familiaris OX=9615 GN=GSG1 PE=3 SV=1	40.588	371	By MS/MS	1	1	4.3	25579000	1278900	0	1	6294
A0A8C0Z5E9	SEC31A	SEC31 homolog A, COPII coat complex component OS=Canis lupus familiaris OX=9615 GN=SEC31A PE=3 SV=1	136.03	1252	By MS/MS	16	16	19.9	581600000	10974000	587260000	26	6297
A0A8C0Z5L3	--	NADH:ubiquinone oxidoreductase subunit A9 OS=Canis lupus familiaris OX=9615 PE=4 SV=1	55.485	496	By MS/MS	4	4	9.9	130200000	3426300	107440000	4	4249
A0A8C0Z5M9	ALDH18A1	Delta-1-pyrroline-5-carboxylate synthase OS=Canis lupus familiaris OX=9615 GN=ALDH18A1 PE=3 SV=1	87.25	795	By MS/MS	15	15	28.4	585350000	11478000	641410000	18	6299
A0A8C0Z5N9	CRNKL1	Crooked neck pre-mRNA splicing factor 1 OS=Canis lupus familiaris OX=9615 GN=CRNKL1 PE=4 SV=1	87.251	728	By MS/MS	8	8	12.4	394560000	8577300	212560000	10	6300
A0A8C0Z5T8	XPO7	Exportin 7 OS=Canis lupus familiaris OX=9615 GN=XPO7 PE=3 SV=1	124.84	1096	By MS/MS	19	19	22.9	1054500000	17873000	1023100000	27	6302
A0A8C0Z5V7	MX2	Interferon-induced GTP-binding protein Mx1 OS=Canis lupus familiaris OX=9615 GN=MX2 PE=3 SV=1	81.166	708	By MS/MS	17	0	33.5	1111100000	27778000	1076900000	26	6305
A0A8C0Z5W4	HEATR5B	HEAT repeat containing 5B OS=Canis lupus familiaris OX=9615 GN=HEATR5B PE=3 SV=1	219.24	2020	By MS/MS	10	10	7.1	131090000	1213800	125220000	10	991
A0A8C0Z6G4	DDX23	RNA helicase OS=Canis lupus familiaris OX=9615 GN=DDX23 PE=4 SV=1	95.611	820	By MS/MS	7	7	12.4	131500000	2435100	207910000	9	6309
A0A8C0Z6I0	LDHB	L-lactate dehydrogenase OS=Canis lupus familiaris OX=9615 GN=LDHB PE=3 SV=1	36.622	334	By MS/MS	7	6	26.6	648420000	30877000	849330000	7	6310
A0A8C0Z6M9	SPEG	IF rod domain-containing protein OS=Canis lupus familiaris OX=9615 GN=SPEG PE=3 SV=1	50.321	443	By MS/MS	4	1	7.2	2633100	75232	2530900	1	278
A0A8C0Z6R3	--	Histone H2B OS=Canis lupus familiaris OX=9615 PE=3 SV=1	7.3954	67	By MS/MS	1	1	20.9	0	0	0	0	6311
A0A8C0Z7A3	ABCB11	Bile salt export pump OS=Canis lupus familiaris OX=9615 GN=ABCB11 PE=4 SV=1	145.73	1317	By MS/MS	2	1	1.9	116820000	1693000	0	2	139
A0A8C0Z7F3	KIF20B	Kinesin family member 20B OS=Canis lupus familiaris OX=9615 GN=KIF20B PE=3 SV=1	203.44	1765	By matching	1	0	0.3	0	0	0	0	2817
A0A8C0Z7J5	--	CXADR Ig-like cell adhesion molecule OS=Canis lupus familiaris OX=9615 PE=4 SV=1	39.117	352	By MS/MS	4	4	15.6	124790000	4799600	135560000	3	365
A0A8C0Z008	APIP	Methylthioribulose-1-phosphate dehydratase OS=Canis lupus familiaris OX=9615 GN=APIP PE=3 SV=1	27.023	242	By MS/MS	1	1	5.8	8980000	561250	0	1	3774
A0A8C0Z055	WASHC5	WASH complex subunit 5 OS=Canis lupus familiaris OX=9615 GN=WASHC5 PE=3 SV=1	122.22	1056	By MS/MS	9	9	11.6	97548000	1413700	94452000	14	1757
A0A8C0Z084	PLS3	Plastin 3 OS=Canis lupus familiaris OX=9615 GN=PLS3 PE=4 SV=1	70.781	630	By MS/MS	19	15	38.7	2052700000	51319000	1995100000	25	2893
A0A8C0Z137	--	GDP-mannose 4,6-dehydratase OS=Canis lupus familiaris OX=9615 PE=3 SV=1	96.989	922	By MS/MS	4	4	6.2	207280000	3573700	197130000	5	1656
A0A8C0Z149	STAG2	Cohesin subunit SA OS=Canis lupus familiaris OX=9615 GN=STAG2 PE=3 SV=1	126.71	1097	By MS/MS	6	4	8.6	89577000	1493000	74670000	9	1661
A0A8C0Z196	--	non-specific serine/threonine protein kinase OS=Canis lupus familiaris OX=9615 PE=3 SV=1	63.885	573	By MS/MS	2	1	3.7	10464000	290660	0	2	5798
A0A8C0Z256	ANAPC5	Anaphase-promoting complex subunit 5 OS=Canis lupus familiaris OX=9615 GN=ANAPC5 PE=3 SV=1	84.274	750	By MS/MS	3	3	5.6	47402000	1077300	61954000	6	3753
A0A8C0Z323	--	AHNAK nucleoprotein OS=Canis lupus familiaris OX=9615 PE=4 SV=1	104.63	958	By MS/MS	34	1	55.3	0	0	0	1	6271
A0A8C0Z379	VTI1A	Vesicle transport through interaction with t-SNAREs 1A OS=Canis lupus familiaris OX=9615 GN=VTI1A PE=3 SV=1	25.227	217	By MS/MS	1	1	6.9	16263000	1084200	0	1	6274
A0A8C0Z482	HIKESHI	Embryonic ectoderm development OS=Canis lupus familiaris OX=9615 GN=HIKESHI PE=4 SV=1	50.197	441	By MS/MS	3	3	8.6	42798000	1426600	35421000	2	5995
A0A8C0Z494	--	Oxysterol-binding protein OS=Canis lupus familiaris OX=9615 PE=3 SV=1	88.531	813	By MS/MS	3	0	5.5	170310000	4153800	198050000	3	3670
A0A8C0Z506	NUP58	Nucleoporin 58 OS=Canis lupus familiaris OX=9615 GN=NUP58 PE=4 SV=1	56.465	544	By MS/MS	3	3	11.8	47246000	2779200	66636000	2	2027
A0A8C0Z548	USO1	General vesicular transport factor p115 OS=Canis lupus familiaris OX=9615 GN=USO1 PE=3 SV=1	108.67	970	By matching	14	0	23.4	0	0	0	0	6292
A0A8C0Z662	AQR	RNA helicase aquarius OS=Canis lupus familiaris OX=9615 GN=AQR PE=3 SV=1	170.77	1483	By MS/MS	10	10	9.3	129960000	1604400	158030000	9	5174
A0A8C0Z721	WASHC2C	WASH complex subunit 2C OS=Canis lupus familiaris OX=9615 GN=WASHC2C PE=4 SV=1	146.86	1337	By MS/MS	9	9	9.1	91299000	1233800	84636000	8	6126
A0A8C0Z737	PCYT1A	choline-phosphate cytidylyltransferase OS=Canis lupus familiaris OX=9615 GN=PCYT1A PE=3 SV=1	43.433	381	By MS/MS	6	6	27	251880000	9328800	268710000	5	3453
A0A8I3M9P4	ANXA1	Annexin OS=Canis lupus familiaris OX=9615 GN=ANXA1 PE=3 SV=1	38.626	345	By MS/MS	18	18	61.2	52515000000	2387100000	56472000000	44	3816
A0A8I3M9Q4	ALDH1A1	Aldehyde dehydrogenase 1 family member A1 OS=Canis lupus familiaris OX=9615 GN=ALDH1A1 PE=3 SV=1	54.944	501	By MS/MS	6	6	15.6	48683000	1947300	49882000	5	5179
A0A8I3M9S7	HDDC2	5-deoxynucleotidase HDDC2 OS=Canis lupus familiaris OX=9615 GN=HDDC2 PE=3 SV=1	22.924	204	By MS/MS	3	3	25	22131000	1580800	33227000	3	4248
A0A8I3MA02	XRCC1	X-ray repair cross complementing 1 OS=Canis lupus familiaris OX=9615 GN=XRCC1 PE=4 SV=1	65.554	598	By MS/MS	4	4	9.4	57092000	1841700	50402000	4	398
A0A8I3MA21	KDM1A	Lysine-specific histone demethylase OS=Canis lupus familiaris OX=9615 GN=KDM1A PE=3 SV=1	94.646	873	By MS/MS	10	10	17.9	167140000	3714300	161330000	8	729
A0A8I3MA67	TRIM28	Tripartite motif containing 28 OS=Canis lupus familiaris OX=9615 GN=TRIM28 PE=4 SV=1	88.526	835	By MS/MS	13	1	32.6	55747000	1548500	0	2	437
A0A8I3MA68	UBE2M	Ubiquitin conjugating enzyme E2 M OS=Canis lupus familiaris OX=9615 GN=UBE2M PE=3 SV=1	20.9	183	By MS/MS	6	6	36.1	490890000	40908000	466730000	6	5208
A0A8I3MAJ3	NUDT5	Nudix hydrolase 5 OS=Canis lupus familiaris OX=9615 GN=NUDT5 PE=3 SV=1	24.345	219	By MS/MS	11	11	73.5	1052500000	87708000	752620000	10	2905
A0A8I3MAM5	GTPBP4	Nucleolar GTP-binding protein 1 OS=Canis lupus familiaris OX=9615 GN=GTPBP4 PE=3 SV=1	73.97	634	By MS/MS	9	9	15.3	478990000	10886000	406340000	13	4411
A0A8I3MAV2	LMAN1	Lectin, mannose binding 1 OS=Canis lupus familiaris OX=9615 GN=LMAN1 PE=4 SV=1	58.059	518	By MS/MS	8	8	18	360860000	15036000	312410000	11	1762
A0A8I3MAY0	NCAPG	Non-SMC condensin I complex subunit G OS=Canis lupus familiaris OX=9615 GN=NCAPG PE=3 SV=1	120.97	1079	By MS/MS	13	13	17.9	425250000	7460500	676410000	19	5218
A0A8I3MAZ1	SEC11C	Signal peptidase complex catalytic subunit SEC11 OS=Canis lupus familiaris OX=9615 GN=SEC11C PE=3 SV=1	17.462	156	By MS/MS	1	1	6.4	19858000	2206500	0	1	185
A0A8I3MBF5	RUVBL2	RuvB-like helicase OS=Canis lupus familiaris OX=9615 GN=RUVBL2 PE=3 SV=1	51.142	463	By MS/MS	14	14	34.3	1327100000	45764000	1497500000	17	4496
A0A8I3MBI0	BCAT2	Branched-chain-amino-acid aminotransferase OS=Canis lupus familiaris OX=9615 GN=BCAT2 PE=3 SV=1	54.505	492	By MS/MS	5	5	16.1	208620000	7450800	146540000	7	4995
A0A8I3MBL6	PTAR1	Protein prenyltransferase alpha subunit repeat containing 1 OS=Canis lupus familiaris OX=9615 GN=PTAR1 PE=3 SV=1	39.908	350	By MS/MS	1	1	2.9	0	0	0	1	2714
A0A8I3MBN3	LAP3	Cytosol aminopeptidase OS=Canis lupus familiaris OX=9615 GN=LAP3 PE=3 SV=1	56.188	519	By MS/MS	16	16	45.7	1169600000	38987000	1229400000	20	916
A0A8I3MC14	SBDS	Ribosome maturation protein SBDS OS=Canis lupus familiaris OX=9615 GN=SBDS PE=3 SV=1	28.763	250	By MS/MS	8	8	31.2	190820000	11224000	162220000	11	4713
A0A8I3MC17	TRIM56	RING-type E3 ubiquitin transferase OS=Canis lupus familiaris OX=9615 GN=TRIM56 PE=3 SV=1	83.119	771	By MS/MS	4	4	8	32114000	683270	37705000	5	5135
A0A8I3MC30	RPS5	Ribosomal protein S5 OS=Canis lupus familiaris OX=9615 GN=RPS5 PE=3 SV=1	22.876	204	By MS/MS	4	4	27	1129300000	112930000	1224800000	5	411
A0A8I3MC95	DNAJA3	DnaJ heat shock protein family (Hsp40) member A3 OS=Canis lupus familiaris OX=9615 GN=DNAJA3 PE=3 SV=1	48.879	451	By MS/MS	1	1	3.5	34305000	1429400	0	1	968
A0A8I3MCA7	BTF3	Transcription factor BTF3 OS=Canis lupus familiaris OX=9615 GN=BTF3 PE=3 SV=1	22.137	206	By MS/MS	7	7	50.5	794320000	61101000	938850000	11	4590
A0A8I3MCB7	FBXL17	F-box and leucine rich repeat protein 17 OS=Canis lupus familiaris OX=9615 GN=FBXL17 PE=4 SV=1	50.993	458	By MS/MS	1	1	2.2	189690000	5579200	0	1	1932
A0A8I3MCG7	LCMT1	Leucine carboxyl methyltransferase 1 OS=Canis lupus familiaris OX=9615 GN=LCMT1 PE=3 SV=1	31.966	278	By MS/MS	4	4	22.3	100430000	5579500	95675000	3	4339
A0A8I3MCG8	RPL28	Large ribosomal subunit protein eL28 OS=Canis lupus familiaris OX=9615 GN=RPL28 PE=3 SV=1	15.717	137	By MS/MS	2	2	15.3	0	0	0	1	545
A0A8I3MCH7	CYB5A	Cytochrome b5 type A (microsomal) OS=Canis lupus familiaris OX=9615 GN=CYB5A PE=3 SV=1	11.233	98	By MS/MS	4	4	56.1	1211100000	173010000	914470000	6	602
A0A8I3MCI5	NMRAL1	NmrA like redox sensor 1 OS=Canis lupus familiaris OX=9615 GN=NMRAL1 PE=4 SV=1	44.593	415	By MS/MS	2	2	3.9	19784000	706580	38619000	2	986
A0A8I3MCJ6	LARP4B	Uncharacterized protein OS=Canis lupus familiaris OX=9615 GN=LARP4B PE=4 SV=1	80.175	734	By MS/MS	3	3	4.8	48609000	1246400	80467000	5	4332
A0A8I3MCN5	UPF2	UPF2 regulator of nonsense mediated mRNA decay OS=Canis lupus familiaris OX=9615 GN=UPF2 PE=4 SV=1	147.84	1271	By MS/MS	9	9	7.6	156480000	2173400	130110000	6	4482
A0A8I3MCT0	LUC7L	LUC7 like OS=Canis lupus familiaris OX=9615 GN=LUC7L PE=3 SV=1	43.729	371	By MS/MS	4	2	14.8	31608000	1580400	0	3	5356
A0A8I3MDE2	TIMM21	Mitochondrial import inner membrane translocase subunit Tim21 OS=Canis lupus familiaris OX=9615 GN=TIMM21 PE=3 SV=1	27.502	243	By matching	1	1	5.8	16192000	899560	0	0	604
A0A8I3MDE7	PTGR3	Prostaglandin reductase 3 OS=Canis lupus familiaris OX=9615 GN=PTGR3 PE=3 SV=1	40.127	377	By MS/MS	1	1	1.9	9368500	407320	0	2	4819
A0A8I3MDQ0	POP7	Ribonuclease P protein subunit p20 OS=Canis lupus familiaris OX=9615 GN=POP7 PE=3 SV=1	15.717	140	By MS/MS	1	1	10.7	36772000	7354300	0	2	5465
A0A8I3ME07	GNB2	G protein subunit beta 2 OS=Canis lupus familiaris OX=9615 GN=GNB2 PE=3 SV=1	37.331	340	By MS/MS	10	3	41.2	1662500000	127880000	1553200000	18	3970
A0A8I3ME47	HSPB6	Alpha-crystallin A chain OS=Canis lupus familiaris OX=9615 GN=HSPB6 PE=3 SV=1	16.985	159	By MS/MS	1	1	8.2	38600000	5514200	0	1	6017
A0A8I3ME70	GATAD2B	GATA zinc finger domain containing 2B OS=Canis lupus familiaris OX=9615 GN=GATAD2B PE=4 SV=1	65.182	593	By MS/MS	3	2	5.4	25720000	714450	37435000	2	3627
A0A8I3MEB5	ROCK1	Rho-associated protein kinase OS=Canis lupus familiaris OX=9615 GN=ROCK1 PE=3 SV=1	158.31	1354	By MS/MS	18	1	16.6	247290000	2497900	240630000	13	2772
A0A8I3MEC0	EPS8L1	EPS8 like 1 OS=Canis lupus familiaris OX=9615 GN=EPS8L1 PE=3 SV=1	78.712	711	By MS/MS	11	11	19.8	319510000	6798000	289530000	11	572
A0A8I3MEE5	POP4	Ribonuclease P protein subunit p29 OS=Canis lupus familiaris OX=9615 GN=POP4 PE=3 SV=1	25.468	220	By matching	1	0	7.3	0	0	0	0	6325
[truncated: 3,746 more rows]
