# Supplementary material for: Production, Passaging Stability, and Histological Analysis of Madin–Darby Canine Kidney Cells Cultured in a Low-Serum Medium
Source: Vaccines (Basel). 2024 Aug 30;12(9):991. doi: 10.3390/vaccines12090991 (PMC11435615; doi:10.3390/vaccines12090991)
Supplement: Supplementary file 1 [file vaccines-12-00991-s001.zip › Supplementary File S3/proteome/1.QualityControl/sample/3_2_infected_peptides.txt]

#Accession	Unique protein	Sequence	Length	Modification	Modified sequence	Missed cleavage	Type	Charge	m/z	Mass	Mass error [ppm]	Retention time	Retention length	Retention time calibration	PEP	MS/MS count	Score	Intensity	Protein group IDs	Peptide ID	Evidence ID
A0A8C0M723	no	AAAAAAAAAAPAPEAWPELELAER	24	Acetyl (Protein N-term)	_(ac)AAAAAAAAAAPAPEAWPELELAER_	0	MULTI-MSMS	3	787.400885	2359.18082	1.1961	101.58	0.91615	0	1.8476E-07	2	80.67	108780000	889	1	8
A0A8I3PZ75	no	AAAAAAAAGDSDSWDADTFSVEDPVRK	27	Acetyl (Protein N-term)	_(ac)AAAAAAAAGDSDSWDADTFSVEDPVRK_	1	MULTI-MSMS	3	912.75097	2735.23108	-1.5289	87.486	0.8513	0	1.3338E-11	3	88.79	142490000	2671	4	28
A0A8I3NH42	no	AAAAAAEHSQR	11	Unmodified	_AAAAAAEHSQR_	0	MULTI-MSMS	2	541.770511	1081.52647	-0.036242	8.3133	0.11651	0	0.0013148	1	93.111	2320400	4254	8	45
A0A8I3PZP0	no	AAAAAAGAGPEMVR	14	Acetyl (Protein N-term)	_(ac)AAAAAAGAGPEMVR_	0	MULTI-MSMS	2	642.821886	1283.62922	-0.30592	53.087	1.9675	0	4.6559E-06	5	145.89	56061000	6031	9	55
A0A8C0PUF0	no	AAAAAAGGEGR	11	Acetyl (Protein N-term)	_(ac)AAAAAAGGEGR_	0	MULTI-MSMS	2	472.23323	942.451907	-0.85714	22.244	0.40947	0	0.00021224	1	118.5	6185000	3505	10	71
A0A8C0PRU0	no	AAAAAAWEEPSSGNGTAR	18	Unmodified	_AAAAAAWEEPSSGNGTAR_	0	MULTI-MSMS	2	858.900439	1715.78633	1.9701	31.186	0.6464	3.5527E-15	2.8629E-08	2	122.39	14811000	4296	13	105
A0A8C0PRU0	no	AAAAAAWEEPSSGNGTAR	18	Deamidation (NQ)	_AAAAAAWEEPSSGN(de)GTAR_	0	MULTI-MSMS	2	859.392447	1716.77034	-1.0322	35.441	0.67944	0	0.0004067	1	88.021	13847000	4296	13	127
A0A8C0PRU0	no	AAAAAAWEEPSSGNGTAR	18	Deamidation (NQ)	_AAAAAAWEEPSSGN(de)GTAR_	0	MULTI-MSMS	2	859.392447	1716.77034	-2.2988	37.362	0.61379	0	0.0051722	1	65.232	12710000	4296	13	128
A0A8C0SX68	no	AAAAAEQQQFYLLLGNLLSPDNVVR	25	Acetyl (Protein N-term)	_(ac)AAAAAEQQQFYLLLGNLLSPDNVVR_	0	MULTI-MSMS	3	915.151969	2742.43408	1.1326	112.13	0.17014	0	4.7668E-05	1	49.25	10206000	5699	14	142
A0A8I3ND03	no	AAAAAGPATAPK	12	Acetyl (Protein N-term)	_(ac)AAAAAGPATAPK_	0	MULTI-MSMS	2	519.782556	1037.55056	0.21604	24.846	1.3944	3.5527E-15	0.00019627	2	102.06	29585000	6391	15	154
A0A8P0S797	no	AAAAALGPGPLR	12	Acetyl (Protein N-term)	_(ac)AAAAALGPGPLR_	0	MULTI-MSMS	2	553.819473	1105.62439	0.49511	65.406	1.0523	0	0.00041181	1	91.064	20096000	6579	17	171
A0A8I3NI63	no	AAAAECDVVMAATEPELLDDEEAKR	25	Acetyl (Protein N-term)	_(ac)AAAAECDVVMAATEPELLDDEEAKR_	1	MULTI-MSMS	3	916.089718	2745.24733	1.8909	96.768	1.0884	1.4211E-14	2.4171E-07	1	76.02	68760000	5277	20	186
A0A8C0YV60	no	AAAAEDGEQPGPEPEAK	17	Unmodified	_AAAAEDGEQPGPEPEAK_	0	MULTI-MSMS	2	833.881381	1665.74821	0.34655	17.516	0.81341	0	1.9071E-26	1	228.12	196080000	1395	21	194
A0A8I3ND60	no	AAAAESSNLASSSNSEK	17	Unmodified	_AAAAESSNLASSSNSEK_	0	MULTI-MSMS	2	812.376463	1622.73837	0.61866	15.005	0.50939	0	2.3846E-06	1	122.46	11405000	5524	22	210
A0A8C0TIN5	no	AAAALGSSSGSASPAVAELCQNSPETFLEASK	32	Acetyl (Protein N-term)	_(ac)AAAALGSSSGSASPAVAELCQNSPETFLEASK_	0	MULTI-MSMS	3	1050.83471	3149.48229	-1.0057	98.42	0.30519	0	0.00012844	1	40.067	13926000	6034	25	227
A0A8C0QKG0	yes	AAAAMAEQESAR	12	Acetyl (Protein N-term)	_(ac)AAAAMAEQESAR_	0	MULTI-MSMS	2	624.287876	1246.5612	-0.52274	47.242	1.3594	-7.1054E-15	5.1576E-06	2	195.7	27765000	4749	26	236
A0A8I3S614	no	AAAANLCIGDVITAIDGENTSGMTHLEAQNK	31	Unmodified	_AAAANLCIGDVITAIDGENTSGMTHLEAQNK_	0	MULTI-MSMS	3	1062.51157	3184.51288	-0.19879	93.896	0.98359	-1.4211E-14	1.1539E-25	2	114.79	478280000	6001	28	251
A0A8I3S614	no	AAAANLCIGDVITAIDGENTSGMTHLEAQNK	31	Unmodified	_AAAANLCIGDVITAIDGENTSGMTHLEAQNK_	0	MULTI-MSMS	3	1062.51157	3184.51288	1.1952	95.013	0.61163	1.4211E-14	4.9898E-07	1	60.176	17734000	6001	28	252
A0A8C0Q0T8	no	AAAANSGSSLPLFDCPTWAGKPPPGLHLDVVK	32	Acetyl (Protein N-term)	_(ac)AAAANSGSSLPLFDCPTWAGKPPPGLHLDVVK_	1	MULTI-MSMS	3	1105.8992	3314.67578	-0.72338	94.378	0.27026	0	4.1407E-11	1	79.512	22439000	4464	29	264
A0A8C0RFH5	no	AAAASAAEAGIATAGAEDSDDALLK	25	Unmodified	_AAAASAAEAGIATAGAEDSDDALLK_	0	MULTI-MSMS	3	754.03616	2259.08665	-0.31343	67.636	3.7059	0	1.2288E-05	2	63.376	69140000	4926	32	293
A0A8I3QAG8	no	AAAASSVLASAEQPGR	16	Unmodified	_AAAASSVLASAEQPGR_	0	MULTI-MSMS	2	743.386436	1484.75832	-2.3958	37.716	0.74997	0	0.0004106	1	74.76	11949000	6179	33	305
A0A8C0TEI3	no	AAAATCGTSAGNK	13	Acetyl (Protein N-term)	_(ac)AAAATCGTSAGNK_	0	MULTI-MSMS	2	611.280051	1220.54555	0.35725	17.794	0.40652	0	1.7379E-05	1	135.43	11551000	5895	34	317
Q5TJF0	yes	AAAATMAAAAR	11	Acetyl (Protein N-term)	_(ac)AAAATMAAAAR_	0	MULTI-MATCH	2	509.260933	1016.50731	8.4587	52.97	0.30584	0	NaN	0	NaN	1135000	272	35	328
A0A8I3NS82	no	AAAATMATSGSAR	13	Acetyl (Protein N-term),Oxidation (M)	_(ac)AAAATM(ox)ATSGSAR_	0	MULTI-MSMS	2	612.287876	1222.5612	1.2688	26.282	1.0864	3.5527E-15	0.0086526	1	60.102	11270000	4639	36	330
A0A8P0PPB7	no	AAAAVVAGVPAEGSGAQVR	19	Unmodified	_AAAAVVAGVPAEGSGAQVR_	0	MULTI-MSMS	2	840.955017	1679.89548	2.4948	36.968	0.3066	0	3.0758E-05	1	93.623	10746000	1307	37	340
A0A8C0SD27	no	AAAAVVEFQR	10	Acetyl (Protein N-term)	_(ac)AAAAVVEFQR_	0	MULTI-MSMS	2	552.29583	1102.57711	-0.66794	70.363	2.7541	0	0.00021578	5	186.13	123440000	5409	38	373
A0A8C0SD27	no	AAAAVVEFQR	10	Acetyl (Protein N-term)	_(ac)AAAAVVEFQR_	0	MULTI-MSMS	2	552.29583	1102.57711	-2.4012	116.03	1.9062	0	0.029067	1	43.808	445990	5409	38	374
A0A8C0SD27	no	AAAAVVEFQR	10	Acetyl (Protein N-term)	_(ac)AAAAVVEFQR_	0	MSMS	2	552.29583	1102.57711	NaN	71.93	1	0	0.00040669	1	114.28		5409	38	375
A0A8C0SD27	no	AAAAVVEFQR	10	Acetyl (Protein N-term)	_(ac)AAAAVVEFQR_	0	MSMS	2	552.29583	1102.57711	NaN	72.782	1	0	0.00020603	1	121.62		5409	38	376
A0A8C0SD27	no	AAAAVVEFQR	10	Acetyl (Protein N-term)	_(ac)AAAAVVEFQR_	0	MSMS	2	552.29583	1102.57711	NaN	73.767	1	0	0.0028419	1	80.438		5409	38	377
A0A8C0TC64	no	AAACETVWLLGGQGSEK	17	Unmodified	_AAACETVWLLGGQGSEK_	0	MULTI-MSMS	2	888.932893	1775.85123	-1.1439	14.668	0.40814	0	0.063802	1	29.807	6622400	274	39	400
A0A8C0REA4	no	AAADEEPKPK	10	Acetyl (Protein N-term)	_(ac)AAADEEPKPK_	1	MULTI-MSMS	2	549.277303	1096.54005	1.925	14.454	1.2921	0	0.0035374	1	80.165	28990000	4904	40	408
A0A8C0PVK3	no	AAADGDDSLYPIAVLIDELR	20	Acetyl (Protein N-term)	_(ac)AAADGDDSLYPIAVLIDELR_	0	MULTI-MATCH	3	720.36707	2158.07938	-1.3869	112.46	0.98439	0	NaN	0	NaN	8100600	4368;4446	42	420
A0A8I3MSR7	no	AAADLAQIADVDIDSDGIFK	20	Acetyl (Protein N-term)	_(ac)AAADLAQIADVDIDSDGIFK_	0	MULTI-MSMS	3	697.347786	2089.02153	-2.0284	109.92	1.193	0	4.6803E-05	1	75.589	28659000	5538	43	430
A0A8I3NEV6	no	AAADLLSPLALLR	13	Unmodified	_AAADLLSPLALLR_	0	MSMS	2	662.403369	1322.79219	NaN	97.769	1	0	0.026584	1	50.353		554	44	446
A0A8I3Q010	no	AAAEAALGALVSGLYDVQAFK	21	Acetyl (Protein N-term)	_(ac)AAAEAALGALVSGLYDVQAFK_	0	MSMS	3	703.040517	2106.09972	NaN	112.74	1	0	1.3447E-07	1	92.31		6308	47	463
A0A8I3PC81	no	AAAEAANCIMEVSCGQAESSEKPNAEDMTSK	31	Acetyl (Protein N-term)	_(ac)AAAEAANCIMEVSCGQAESSEKPNAEDMTSK_	1	MULTI-MSMS	3	1110.1406	3327.39996	-1.5891	86.185	0.91607	0	1.5886E-38	2	147.41	644230000	6244	48	474
A0A8I3PC81	no	AAAEAANCIMEVSCGQAESSEKPNAEDMTSK	31	Acetyl (Protein N-term),Oxidation (M)	_(ac)AAAEAANCIMEVSCGQAESSEKPNAEDM(ox)TSK_	1	MULTI-MSMS	3	1115.47223	3343.39487	-1.0329	82.401	0.78182	0	2.7254E-06	1	52.402	22918000	6244	48	481
A0A8I3N986	no	AAAEAGSDDAR	11	Acetyl (Protein N-term)	_(ac)AAAEAGSDDAR_	0	MULTI-MSMS	2	538.236167	1074.45778	-0.057125	18.598	0.47509	0	0.00042399	1	101.9	5448300	503	49	491
A0A8I3P321	no	AAAEAVDTQLMLGVGLIEK	19	Acetyl (Protein N-term)	_(ac)AAAEAVDTQLMLGVGLIEK_	0	MULTI-MSMS	3	657.687086	1970.03943	0.59872	111.12	0.44215	0	0.00014761	2	66.827	10337000	6172	50	498
A0A8I3P321	no	AAAEAVDTQLMLGVGLIEK	19	Acetyl (Protein N-term)	_(ac)AAAEAVDTQLMLGVGLIEK_	0	MULTI-MATCH	3	657.687086	1970.03943	-0.1557	111.34	0.23829	0	NaN	0	NaN	5743400	6172	50	509
A0A8I3QIE3	no	AAAEDVNVTFEDQQK	15	Unmodified	_AAAEDVNVTFEDQQK_	0	MULTI-MSMS	2	832.891748	1663.76894	1.2837	42.586	2.0046	0	7.5569E-07	2	149.49	43457000	4124	52	530
A0A8I3NV30	no	AAAEEEDGGPEGPNR	15	Acetyl (Protein N-term)	_(ac)AAAEEEDGGPEGPNR_	0	MULTI-MSMS	2	770.829148	1539.64374	0.035818	31.111	0.44198	0	0.0011227	1	66.262	3376100	6250	53	549
A0A8I3Q2L7	no	AAAEGASEPADGDSDSAR	18	Unmodified	_AAAEGASEPADGDSDSAR_	0	MULTI-MSMS	2	838.853352	1675.69215	-0.33905	14.347	0.61274	0	6.0375E-07	1	102.66	6298400	3804	54	556
A0A8P0SJL7	no	AAAEPGSPGGAADSGAR	17	Unmodified	_AAAEPGSPGGAADSGAR_	0	MULTI-MSMS	2	721.336943	1440.65933	0.67091	15.281	0.94982	0	0.0003237	3	73.466	33311000	5057	55	569
A0A8P0P220	yes	AAAETLSLR	9	Acetyl (Protein N-term)	_(ac)AAAETLSLR_	0	MSMS	2	487.269281	972.52401	NaN	58.874	1	0	0.043707	1	45.972		6628	57	586
A0A8P0TLI1	no	AAAEVGINSETIVKPASISEDELLNLINK	29	Unmodified	_AAAEVGINSETIVKPASISEDELLNLINK_	1	MULTI-MSMS	3	1013.54671	3037.61831	0.95553	95.829	0.783	0	6.5802E-06	2	53.705	54707000	5583	58	597
A0A8I3MXC4	no	AAAEVNQDYGLDSK	14	Unmodified	_AAAEVNQDYGLDSK_	0	MULTI-MSMS	2	740.849352	1479.68415	0.90728	33.266	0.54139	7.1054E-15	0.0063434	2	59.418	2668700	3375	59	612
A0A8I3MXC4	no	AAAEVNQDYGLDSK	14	Unmodified	_AAAEVNQDYGLDSK_	0	MSMS	2	740.849352	1479.68415	NaN	32.064	1	0	0.0019854	1	68.548		3375	59	613
A0A8C0PB83	no	AAAGELEEDSGLMALAK	17	Unmodified	_AAAGELEEDSGLMALAK_	0	MULTI-MSMS	2	838.414002	1674.81345	1.0959	72.364	1.1904	0	3.5385E-07	1	138.75	144230000	3817	62	634
P55745	yes	AAAGGGGGGAAGR	13	Acetyl (Protein N-term)	_(ac)AAAGGGGGGAAGR_	0	MULTI-MSMS	2	486.236304	970.458055	-0.90387	12.533	0.26788	0	0.00021818	1	93.467	6807700	212	64	645
A0A8P0TDI1	no	AAAGQESEGPAVGPPQPLGK	20	Unmodified	_AAAGQESEGPAVGPPQPLGK_	0	MSMS	2	930.976147	1859.93774	NaN	38.152	1	0	0.046818	1	35.737		2450	66	659
A0A8P0TDI1	no	AAAGQESEGPAVGPPQPLGK	20	Unmodified	_AAAGQESEGPAVGPPQPLGK_	0	MULTI-MATCH	2	930.976147	1859.93774	0.15445	38.399	0.54375	0	NaN	0	NaN	5320000	2450	66	665
A0A8I3MKN1	no	AAAHCAHVFTTVSQITAIEAQHLLK	25	Unmodified	_AAAHCAHVFTTVSQITAIEAQHLLK_	0	MULTI-MSMS	4	680.110252	2716.4119	-1.0528	71.469	0.44112	0	1.2093E-05	1	63.726	23869000	2580	67	673
A0A8C0N2F8	no	AAALLLQNDNNADIESK	17	Unmodified	_AAALLLQNDNNADIESK_	0	MSMS	2	900.46033	1798.90611	NaN	50.149	1	0	0.021674	1	45.257		2136;2015	75	711
A0A8I3S3B2	no	AAAMAATAAER	11	Acetyl (Protein N-term)	_(ac)AAAMAATAAER_	0	MSMS	2	538.263673	1074.51279	NaN	51.553	1	0	0.0046264	1	66.621		984	80	722
A0A8C0TD64	no	AAAPAPEEEMDECEQALAAEPK	22	Unmodified	_AAAPAPEEEMDECEQALAAEPK_	0	MULTI-MSMS	2	1179.01722	2356.01989	0.54815	68.231	1.362	0	5.8806E-05	3	65.704	9282900	5949	83	755
A0A8C0TD64	no	AAAPAPEEEMDECEQALAAEPK	22	Unmodified	_AAAPAPEEEMDECEQALAAEPK_	0	MULTI-MSMS	3	786.34724	2356.01989	-0.50779	68.353	2.5504	0	4.6265E-06	3	78.987	108100000	5949	83	756
A0A8I3RVA8	no	AAAQAVQEMR	10	Acetyl (Protein N-term)	_(ac)AAAQAVQEMR_	0	MULTI-MSMS	2	558.776948	1115.53934	-0.97486	53.224	0.95015	0	0.00022502	2	124.23	36835000	4770	84	773
A0A8C0QGH7	no	AAAQGDGSTQHDLMK	15	Unmodified	_AAAQGDGSTQHDLMK_	0	MULTI-MSMS	2	765.354279	1528.694	-0.068061	14.674	0.51117	0	0.00081778	1	74.698	30455000	4714	85	787
A0A8I3NVU0	no	AAAQLLQSQAQQSGAQQTK	19	Unmodified	_AAAQLLQSQAQQSGAQQTK_	0	MULTI-MATCH	2	979.00851	1956.00247	0.15501	30.249	0.13559	3.5527E-15	NaN	0	NaN	5636200	3311	86	804
A0A8I3N2E4	no	AAASGLDHLK	10	Acetyl (Protein N-term)	_(ac)AAASGLDHLK_	0	MULTI-MSMS	2	512.774731	1023.53491	0.034718	36.385	0.81565	0	0.00060463	1	107.69	15377000	6368	87	813
A0A8I3MKJ4	no	AAASLAAVSGAAAAGLGSAQPAELSSHK	28	Unmodified	_AAASLAAVSGAAAAGLGSAQPAELSSHK_	0	MULTI-MATCH	4	616.825218	2463.27176	0.50917	65.684	0.20353	0	NaN	0	NaN	10076000	1358	88	820
A0A8C0Z4R7	no	AAASTAPEQAGLVEPCR	17	Unmodified	_AAASTAPEQAGLVEPCR_	0	MULTI-MSMS	2	864.422693	1726.83083	-0.30663	35.601	0.64566	0	0.00021418	1	75.479	3073900	5019	89	823
A0A8I3MTV8	no	AAATPESQEPQAK	13	Unmodified	_AAATPESQEPQAK_	0	MULTI-MSMS	2	664.328056	1326.64156	0.3688	12.131	0.34	0	7.1217E-07	1	177.06	28062000	5992	92	851
A0A8C0MQ50	no	AAATVVVPVEWIK	13	Acetyl (Protein N-term)	_(ac)AAATVVVPVEWIK_	0	MULTI-MSMS	2	712.911027	1423.8075	1.7927	99.638	0.37418	0	5.6768E-05	1	117.02	36582000	1686	93	864
A0A8I3MKY6	no	AAAVLPVLDLAQR	13	Unmodified	_AAAVLPVLDLAQR_	0	MULTI-MSMS	2	668.900994	1335.78744	2.2217	76.465	1.6998	-1.4211E-14	0.0028511	1	70.1	24832000	1363	97	892
A0A8C0S3M2	no	AACELLGQLQAK	12	Unmodified	_AACELLGQLQAK_	0	MULTI-MSMS	2	651.347737	1300.68092	0.77165	54.392	1.4939	0	0.0056969	1	64.654	126320000	5290	101	919
A0A8I3RPP8	no	AACEQLHQQQQQQQEETAAATLLLQGEEEGEED	33	Unmodified	_AACEQLHQQQQQQQEETAAATLLLQGEEEGEED_	0	MULTI-MSMS	3	1247.22565	3738.65512	1.4164	86.374	0.44094	0	0.057986	1	8.9128	13479000	877	102	925
A0A8I3N9X1	no	AADALQQNLQQDYDR	15	Unmodified	_AADALQQNLQQDYDR_	0	MULTI-MSMS	2	874.913547	1747.81254	0.54548	48.915	0.47624	0	0.00030728	1	87.618	4670100	4214	105	949
A0A8I3NSV0	no	AADCEVEQWDSDEPIPAK	18	Unmodified	_AADCEVEQWDSDEPIPAK_	0	MULTI-MSMS	2	1030.4493	2058.88405	1.4079	58.924	0.57831	0	5.8779E-13	1	162.32	24271000	5621	107	962
A0A8I3PFQ8	no	AADEEAFEDNSEEYIR	16	Unmodified	_AADEEAFEDNSEEYIR_	0	MULTI-MSMS	2	944.397592	1886.78063	0.060519	58.591	0.71294	0	2.9359E-23	1	224.42	128040000	5294;5304	108	975
A0A8I3RY05	no	AADFIDQALAQK	12	Unmodified	_AADFIDQALAQK_	0	MULTI-MSMS	2	645.838059	1289.66157	0.28437	68.033	1.1218	0	0.039105	1	44.318	16654000	895	111	1002
A0A8I3PDS8	no	AADGDGAAASAPAVPDGGVGK	21	Unmodified	_AADGDGAAASAPAVPDGGVGK_	0	MULTI-MSMS	2	877.421204	1752.82786	-0.32774	33.656	0.84729	-7.1054E-15	0.042515	1	25.448	3965200	3337	112	1007
A0A8I3NW16	no	AADGVTLTGINQTGDQALQNKPSSDLSVPSNPAR	34	Unmodified	_AADGVTLTGINQTGDQALQNKPSSDLSVPSNPAR_	1	MULTI-MSMS	3	1141.57639	3421.70735	0.39483	65.166	0.64473	0	9.2921E-10	1	67.353	60007000	853	114	1020
A0A8C0MX11	no	AADIDQEVK	9	Unmodified	_AADIDQEVK_	0	MULTI-MSMS	2	494.750921	987.48729	-1.1313	17.492	0.37218	0	0.0028371	2	102.51	42644000	1811	116	1038
A0A8C0T1Y9	no	AADLEPPKPSDQETGEQVSSPGDRPPIHTTTEDSAGVQTEF	41	Unmodified	_AADLEPPKPSDQETGEQVSSPGDRPPIHTTTEDSAGVQTEF_	2	MULTI-MSMS	4	1081.00583	4319.99421	0.23452	57.43	0.67776	0	0.0082968	1	23.024	25366000	5774	118	1049
A0A8I3S2R3	no	AADLLYAMCDR	11	Unmodified	_AADLLYAMCDR_	0	MULTI-MSMS	2	649.797023	1297.57949	1.2889	63.124	1.1233	-7.1054E-15	0.051873	1	42.336	10210000	451	120	1062
A0A8I3NPS8	no	AADPPAENSSAPEAEQGGAE	20	Unmodified	_AADPPAENSSAPEAEQGGAE_	0	MULTI-MSMS	2	949.405948	1896.79734	-0.13793	27.86	1.0885	0	9.6472E-13	1	133.04	123300000	1355;4763	121	1078
A0A8P0TQL8	no	AADQFDIYSSQQSK	14	Unmodified	_AADQFDIYSSQQSK_	0	MULTI-MSMS	2	794.367909	1586.72127	1.0519	44.407	0.23795	0	0.062802	1	35.774	4437100	6585	122	1088
A0A8I3MNN9	no	AADSICDGDLVDR	13	Unmodified	_AADSICDGDLVDR_	0	MULTI-MSMS	2	703.814455	1405.61436	-1.4885	42.813	0.23748	0	6.8894E-05	1	124.1	14796000	4866	123	1102
A0A8C0NWV8	no	AAEAAPPAQEVSGEAEPPEQAADTSEQVADTSK	33	Unmodified	_AAEAAPPAQEVSGEAEPPEQAADTSEQVADTSK_	0	MULTI-MSMS	3	1094.50245	3280.48552	-0.32167	50.844	1.3595	0	6.5326E-05	2	43.795	43212000	3255;6475	127	1123
A0A8C0NWV8	no	AAEAAPPAQEVSGEAEPPEQAADTSEQVADTSK	33	Unmodified	_AAEAAPPAQEVSGEAEPPEQAADTSEQVADTSK_	0	MULTI-MSMS	4	821.128656	3280.48552	-0.017368	50.791	0.68176	0	0.009677	2	23.726	9798700	3255;6475	127	1124
A0A8C0PZA5	no	AAECNIVVTQPR	12	Unmodified	_AAECNIVVTQPR_	0	MULTI-MSMS	2	679.348268	1356.68198	-1.2137	29.122	0.81645	3.5527E-15	0.00081308	1	90.653	78592000	705	129	1141
A0A8C0NUP7	no	AAEDDEDDDVDTK	13	Unmodified	_AAEDDEDDDVDTK_	0	MULTI-MSMS	2	719.278622	1436.54269	1.0923	15.693	0.27011	0	6.8894E-05	1	124.1	10441000	3180	131	1160
A0A8C0NUP7	no	AAEDDEDDDVDTKK	14	Unmodified	_AAEDDEDDDVDTKK_	1	MULTI-MSMS	2	783.326104	1564.63766	0.90184	11.215	2.9819	0	7.8803E-10	4	196.88	1884100000	3180	132	1173
A0A8P0NG96	no	AAEDLFVNIR	10	Unmodified	_AAEDLFVNIR_	0	MULTI-MATCH	2	574.308938	1146.60332	-4.7947	63.752	0.67898	-7.1054E-15	NaN	0	NaN	7097400	1743	134	1199
A0A8P0N4L2	no	AAEEAEEARER	11	Unmodified	_AAEEAEEARER_	1	MULTI-MSMS	2	630.79438	1259.57421	0.54063	10.472	0.27152	0	0.00027871	1	205.59	14194000	3945;5165;4205;6365	136	1209
A0A8P0N496	no	AAEEEFWHNQHPQPYIFPESPGGTSYER	28	Unmodified	_AAEEEFWHNQHPQPYIFPESPGGTSYER_	0	MULTI-MSMS	3	1101.83039	3302.46935	0.022898	69.814	0.17009	-1.4211E-14	0.0084611	2	27.143	6553400	1772	140	1227
A0A8I3PT73	no	AAEEEGLLK	9	Acetyl (Protein N-term)	_(ac)AAEEEGLLK_	0	MULTI-MATCH	2	501.261122	1000.50769	0.99119	56.208	0.27148	0	NaN	0	NaN	3407300	4573	141	1238
A0A8I3PT73	no	AAEEEGLLKR	10	Acetyl (Protein N-term)	_(ac)AAEEEGLLKR_	1	MULTI-SECPEP	2	579.311677	1156.6088	-1.1397	43.226	0.47698	0	0.0030811	1	149.94	84900000	4573	142	1246
A0A8I3N7Z6	no	AAEEPWTQSQQK	12	Unmodified	_AAEEPWTQSQQK_	0	MULTI-MSMS	2	701.833505	1401.65246	-0.010583	28.127	0.40803	0	0.0034466	1	71.349	5000900	3087	143	1256
A0A8I3N8E9	no	AAEEQGDDQDSEK	13	Unmodified	_AAEEQGDDQDSEK_	0	MULTI-MSMS	2	711.286782	1420.55901	0.25757	9.4362	0.20365	0	2.7312E-06	1	173.71	9027500	5789	144	1265
A0A8I3Q3F0	no	AAEGINEHINDAHLEAMAELHDR	23	Unmodified	_AAEGINEHINDAHLEAMAELHDR_	0	MULTI-MSMS	3	852.734709	2555.1823	0.033457	55.929	0.27065	0	2.3484E-07	1	97.059	11935000	3749	146	1292
A0A8C0SCB8	no	AAEIHSR	7	Acetyl (Protein N-term)	_(ac)AAEIHSR_	0	MULTI-MATCH	2	413.214309	824.414065	0.12114	15.659	0.43961	0	NaN	0	NaN	19154000	2455;2618	148	1304
A0A8C0PGY5	no	AAEIYGVTHTR	11	Unmodified	_AAEIYGVTHTR_	0	MULTI-MSMS	2	609.317294	1216.62004	-1.8173	19.232	0.47591	0	0.057632	1	40.715	7893800	4019	150	1311
A0A8I3S0I0	no	AAELEPDQLLAWQGLASLYEK	21	Unmodified	_AAELEPDQLLAWQGLASLYEK_	0	MULTI-MSMS	3	782.405636	2344.19508	-1.1515	103.75	0.68186	0	5.0449E-05	1	66.045	17342000	2679	151	1322
A0A8I3S6X4	no	AAELFHQLSQALEVLTDTAAR	21	Unmodified	_AAELFHQLSQALEVLTDTAAR_	0	MULTI-MSMS	3	762.069246	2283.18591	0.83424	105.95	0.74711	1.4211E-14	1.3872E-12	1	124.2	14211000	3704	152	1333
A0A8C0LZX1	no	AAELIANSLATAGDGLIELR	20	Unmodified	_AAELIANSLATAGDGLIELR_	0	MULTI-MSMS	3	666.700383	1997.07932	1.9677	96.17	0.88613	0	9.1997E-06	1	94.057	45886000	639	153	1342
A0A8I3S898	no	AAELLMSCFR	10	Unmodified	_AAELLMSCFR_	0	MULTI-MATCH	2	599.291376	1196.5682	2.1087	65.29	0.50949	0	NaN	0	NaN	3641100	5305	154	1355
A0A8C0MGS3	no	AAELQQR	7	Unmodified	_AAELQQR_	0	MULTI-MATCH	2	408.222134	814.429715	-0.048036	10.333	0.30501	0	NaN	0	NaN	3662800	1198	155	1363
A0A8P0TGA1	no	AAEQAAAGGPQEAQPR	16	Unmodified	_AAEQAAAGGPQEAQPR_	0	MULTI-MSMS	2	776.379143	1550.74373	0.58046	16.132	0.81373	0	1.5702E-05	1	101.6	95339000	1114	160	1391
A0A8C0M248	no	AAEQTANDLR	10	Unmodified	_AAEQTANDLR_	0	MULTI-MSMS	2	544.770177	1087.5258	0.26786	14.713	0.37433	0	0.0011026	1	108.74	10576000	728	161	1404
A0A8C0QGH7	no	AAEQYTPQATYHGNVTLLR	19	Unmodified	_AAEQYTPQATYHGNVTLLR_	0	MULTI-MSMS	2	1067.03981	2132.06507	0.34233	49.224	0.67723	0	0.048796	1	27.409	2950900	4714	162	1416
E2QWF5	no	AAESGAQSAPLPLEGVDVSPK	21	Unmodified	_AAESGAQSAPLPLEGVDVSPK_	0	MULTI-MSMS	2	1012.02075	2022.02695	0.33369	60.146	0.91684	7.1054E-15	1.481E-29	3	199.37	303180000	4036	163	1427
A0A8I3S666	no	AAESLADPTEYENLFPGLK	19	Unmodified	_AAESLADPTEYENLFPGLK_	0	MULTI-MSMS	2	1033.00985	2064.00515	-1.7862	96.172	0.75025	0	4.5971E-09	3	126.95	62871000	4732	164	1438
A0A8I3PVY3	no	AAESSGDPGTTTPR	14	Unmodified	_AAESSGDPGTTTPR_	0	MULTI-MSMS	2	673.81277	1345.61099	-0.14002	12.014	0.30466	0	0.0002272	1	97.214	4078100	5961	166	1457
A0A8P0PBH3	no	AAESVSKPGVSEESPGPSK	19	Unmodified	_AAESVSKPGVSEESPGPSK_	1	MULTI-MSMS	2	921.95762	1841.90069	1.7428	17.051	0.23847	0	5.8661E-15	1	167.32	10167000	5669	167	1466
A0A8P0SGA5	no	AAETQTLNFGPEWLR	15	Acetyl (Protein N-term)	_(ac)AAETQTLNFGPEWLR_	0	MULTI-MSMS	2	887.941576	1773.8686	0.5959	100.97	0.51078	0	9.8101E-08	1	159.94	48233000	6523	168	1479
A0A8C0MAY9	no	AAEVLVYEAPPPPGR	15	Unmodified	_AAEVLVYEAPPPPGR_	0	MULTI-MATCH	2	783.419748	1564.82494	0.86647	50.83	1.0209	0	NaN	0	NaN	9603200	1108;1376	169	1486
A0A8I3S3C4	no	AAFDCYGNWLATVEQR	16	Unmodified	_AAFDCYGNWLATVEQR_	0	MULTI-MSMS	2	950.935967	1899.85738	-1.8507	94.828	0.37378	0	0.0002197	1	83.617	25776000	2560	173	1505
A0A8I3NMG3	no	AAFDDAIAELDTLSEESYK	19	Unmodified	_AAFDDAIAELDTLSEESYK_	0	MULTI-MSMS	2	1044.48641	2086.95826	-0.5619	102.67	1.1215	0	1.3244E-05	3	97.273	1872800000	4324	174	1520
A0A8P0PQR9	no	AAFEELEK	8	Unmodified	_AAFEELEK_	0	MSMS	2	468.737283	935.460012	NaN	31.78	1	0	0.056072	1	60.478		1436	177	1555
A0A8P0ND82	no	AAFGLSEAGFNTACVTK	17	Unmodified	_AAFGLSEAGFNTACVTK_	0	MULTI-MSMS	2	872.422162	1742.82977	-0.74619	69.421	0.98623	0	0.011212	1	45.79	78410000	6472	178	1564
A0A8C0Q401	no	AAFLLTVLSER	11	Unmodified	_AAFLLTVLSER_	0	MULTI-MSMS	2	610.355888	1218.69722	-0.58006	64.643	0.67889	0	0.066238	1	38.293	3433600	1693	180	1573
A0A8I3RU99	no	AAFQSLLDAQADEAVLDHPDLK	22	Unmodified	_AAFQSLLDAQADEAVLDHPDLK_	0	MULTI-MSMS	3	789.732411	2366.1754	-0.73509	87.246	0.37477	0	0.00025022	1	48.182	26320000	3179	181	1578
A0A8I3PLP4	no	AAFTAFEEAQLPR	13	Unmodified	_AAFTAFEEAQLPR_	0	MULTI-MATCH	2	725.869891	1449.72523	7.8585	72.01	0.44159	-1.4211E-14	NaN	0	NaN	10327000	5297	182	1590
A0A8I3Q4L8	no	AAGAAEAAAVVEVGSAPQFEELLR	24	Acetyl (Protein N-term)	_(ac)AAGAAEAAAVVEVGSAPQFEELLR_	0	MULTI-MSMS	3	800.079811	2397.2176	-0.13735	109.81	3.1999	0	5.4767E-27	7	143.95	53507000	6065	183	1625
A0A8I3N650	no	AAGADEYAQQDVVK	14	Unmodified	_AAGADEYAQQDVVK_	0	MULTI-MSMS	2	732.851895	1463.68924	-1.8251	29.968	0.40734	0	1.2788E-09	1	187.16	26167000	3459	184	1645
A0A8C0LWB9	no	AAGALLNGPPQFSTAPEIK	19	Unmodified	_AAGALLNGPPQFSTAPEIK_	0	MULTI-MSMS	2	941.507083	1880.99961	-0.022578	69.704	0.47646	0	0.0014341	1	52.821	10760000	506	187	1666
A0A8I3PWC3	no	AAGAPEDGAEDEVLAR	16	Unmodified	_AAGAPEDGAEDEVLAR_	0	MULTI-MSMS	2	785.870816	1569.72708	0.27241	41.179	0.27173	0	0.013232	1	46.985	7303700	4537	188	1679
A0A8I3PQP9	no	AAGCDFTNVVK	11	Unmodified	_AAGCDFTNVVK_	0	MULTI-MSMS	2	591.284605	1180.55466	-0.72472	36.753	0.64689	0	0.0014801	1	90.64	43658000	5038	189	1690
A0A8I3PQP9	no	AAGCDFTNVVK	11	Unmodified	_AAGCDFTNVVK_	0	MULTI-MATCH	2	591.284605	1180.55466	1.1459	37.675	0.44353	0	NaN	0	NaN	2007300	5038	189	1697
A0A8I3NYX9	no	AAGDTTVIENSDVSPEAESSEK	22	Unmodified	_AAGDTTVIENSDVSPEAESSEK_	0	MULTI-MSMS	2	1118.5086	2235.00264	0.99507	41.59	0.40812	0	3.454E-06	1	91.207	10157000	4287	191	1704
A0A8I3SCU7	no	AAGEDPALPGTQPCTGLAAPR	21	Unmodified	_AAGEDPALPGTQPCTGLAAPR_	0	MULTI-MSMS	2	1025.50475	2048.99494	-0.87493	51.961	0.44108	0	0.062268	1	22.606	9671700	2553	192	1715
A0A8C0MKC0	no	AAGFRDPLLACGTDGVGTK	19	Unmodified	_AAGFRDPLLACGTDGVGTK_	1	MULTI-MSMS	2	953.477999	1904.94145	-0.65644	53.782	0.61193	0	0.00055168	1	80.967	5032500	1505	195	1733
A0A8C0MJL2	no	AAGFSSSTTSNDWEENR	17	Unmodified	_AAGFSSSTTSNDWEENR_	0	MULTI-MSMS	2	929.895551	1857.77655	0.32093	43.223	0.34064	0	8.703E-17	1	187.58	26006000	1470	196	1744
A0A8C0N2D2	no	AAGHLLKPK	9	Unmodified	_AAGHLLKPK_	1	MULTI-MATCH	2	467.795269	933.575986	-1.8796	8.5697	0.13549	0	NaN	0	NaN	1341200	2129	198	1759
A0A8C0N7D3	no	AAGLEGECDGQGPGFYLYDLGSTHGTFLNK	30	Unmodified	_AAGLEGECDGQGPGFYLYDLGSTHGTFLNK_	0	MULTI-MSMS	3	1058.82062	3173.44003	3.3212	91.286	0.60963	0	0.044196	2	14.931	8923400	2329	199	1762
A0A8I3PDS8	no	AAGLETADTATSEAPESQANPHPVPGDGLHR	31	Unmodified	_AAGLETADTATSEAPESQANPHPVPGDGLHR_	0	MULTI-MSMS	3	1032.82542	3095.45443	0.33151	41.063	0.37342	0	6.6699E-09	2	64.733	6921100	3337	200	1763
A0A8C0RKZ6	no	AAGMGSYVTPQR	12	Unmodified	_AAGMGSYVTPQR_	0	MULTI-MATCH	2	619.303329	1236.59211	0.0019273	32.423	0.30686	0	NaN	0	NaN	3671900	5014	201	1775
A0A8C0TIN7	no	AAGQYSTSYAQQK	13	Unmodified	_AAGQYSTSYAQQK_	0	MULTI-MSMS	2	701.833505	1401.65246	-0.53571	18.351	0.22459	0	3.3528E-05	2	135.43	10280000	6035	203	1785
A0A8P0NLP5	no	AAGSVPSEIIER	12	Acetyl (Protein N-term)	_(ac)AAGSVPSEIIER_	0	MULTI-MSMS	2	635.835517	1269.65648	0.8991	64.136	0.47493	0	0.00028806	2	96.342	9086100	1001	204	1796
A0A8P0NMA3	no	AAGTAEPAEPAEPAEPEASR	20	Unmodified	_AAGTAEPAEPAEPAEPEASR_	0	MULTI-MSMS	2	975.955608	1949.89666	-0.80372	28.905	0.44212	0	0.00024346	1	64.798	7528100	4060	205	1804
A0A8C0TN08	no	AAGTDGSDFQHR	12	Unmodified	_AAGTDGSDFQHR_	0	MULTI-MSMS	2	631.28144	1260.54833	-1.461	12.314	0.26969	-1.7764E-15	1.8013E-05	1	186.78	11323000	6084	206	1819
A0A8I3NPD6	no	AAGTSNYWEDLRK	13	Acetyl (Protein N-term)	_(ac)AAGTSNYWEDLRK_	1	MULTI-MSMS	2	776.873162	1551.73177	2.2212	61.842	1.0879	0	0.011915	1	54.259	88946000	1527	210	1845
A0A8P0TKE0	no	AAGVCLEPHQEEK	13	Unmodified	_AAGVCLEPHQEEK_	0	MULTI-MATCH	2	734.348465	1466.68238	6.3032	18.677	0.30542	0	NaN	0	NaN	1661300	2170	211	1851
A0A8I3MBN3	no	AAGVDDQENWHEGK	14	Unmodified	_AAGVDDQENWHEGK_	0	MULTI-MSMS	2	778.342226	1554.6699	0.20133	20.674	0.44235	0	0.004217	1	62.466	5779200	916	213	1860
A0A8C0NII8	no	AAGVDQWLEVFCEQEEK	17	Unmodified	_AAGVDQWLEVFCEQEEK_	0	MULTI-MSMS	2	1019.46475	2036.91496	3.3411	98.773	0.20327	0	0.062663	1	30.023	14594000	2763	214	1868
A0A8I3NA03	no	AAGVLVYELLPALDK	15	Unmodified	_AAGVLVYELLPALDK_	0	MULTI-MSMS	2	786.455799	1570.89705	0.11794	98.657	0.57602	0	0.0016939	1	69.216	23727000	624	216	1883
A0A8I3P6D3	no	AAGVNVEPFWPGLFAK	16	Unmodified	_AAGVNVEPFWPGLFAK_	0	MULTI-MSMS	2	851.951215	1701.88788	-0.6348	97.447	1.4861	0	3.3106E-06	2	133.89	718660000	5383	217	1895
A0A8I3NC59	no	AAGYNFYGTER	11	Unmodified	_AAGYNFYGTER_	0	MULTI-MATCH	2	624.785827	1247.5571	3.8777	41.333	0.3394	0	NaN	0	NaN	8907500	1184	218	1907
A0A8P0PDY0	no	AAHATSDIPEASCEK	15	Unmodified	_AAHATSDIPEASCEK_	0	MULTI-MSMS	2	793.859394	1585.70424	1.0203	16.236	0.2029	0	0.0018026	1	68.536	1928700	6485	219	1909
A0A8I3S1I2	no	AAHIFNEALVCHQIR	15	Unmodified	_AAHIFNEALVCHQIR_	0	MULTI-MSMS	4	445.483428	1777.90461	0.22717	41.615	0.51048	0	9.0416E-05	1	92.856	31999000	5634	221	1924
A0A8C0Q8X0	no	AAHLCAEAALR	11	Unmodified	_AAHLCAEAALR_	0	MULTI-MSMS	3	394.873118	1181.59753	-0.12581	20.606	2.7171	0	0.0013988	6	78.655	100480000	4613	222	1989
A0A8C0Q8X0	no	AAHLCAEAALR	11	Unmodified	_AAHLCAEAALR_	0	MULTI-MSMS	3	394.873118	1181.59753	-0.669	25.92	1.6653	0	0.019503	1	44.425	4264300	4613	222	1990
A0A8C0Q8X0	no	AAHLCAEAALR	11	Unmodified	_AAHLCAEAALR_	0	MULTI-MSMS	3	394.873118	1181.59753	-0.10344	29.129	0.68014	0	0.025024	1	40.883	3079100	4613	222	1991
A0A8C0Q8X0	no	AAHLCAEAALR	11	Unmodified	_AAHLCAEAALR_	0	MSMS	3	394.873118	1181.59753	NaN	23.398	1	0	0.0019665	1	76.282		4613	222	1992
A0A8C0Q8X0	no	AAHLCAEAALR	11	Unmodified	_AAHLCAEAALR_	0	MSMS	3	394.873118	1181.59753	NaN	24.008	1	0	0.0035769	1	68.657		4613	222	1993
A0A8C0Q8X0	no	AAHLCAEAALR	11	Unmodified	_AAHLCAEAALR_	0	MSMS	3	394.873118	1181.59753	NaN	24.623	1	0	0.0074947	1	58.699		4613	222	1994
A0A8C0Q8X0	no	AAHLCAEAALR	11	Unmodified	_AAHLCAEAALR_	0	MSMS	3	394.873118	1181.59753	NaN	32.932	1	0	0.02607	1	44.425		4613	222	1995
A0A8C0Q8X0	no	AAHLCAEAALR	11	Unmodified	_AAHLCAEAALR_	0	MSMS	3	394.873118	1181.59753	NaN	33.541	1	0	0.02607	1	44.425		4613	222	1996
A0A8I3NY48	no	AAHSEGNTTAGLDMK	15	Unmodified	_AAHSEGNTTAGLDMK_	0	MULTI-MSMS	2	751.848829	1501.68311	0.3458	16.541	0.95216	0	5.6933E-78	1	302.87	80588000	4781	223	2044
A0A8I3NY48	no	AAHSEGNTTAGLDMK	15	Oxidation (M)	_AAHSEGNTTAGLDM(ox)K_	0	MULTI-MSMS	2	759.846287	1517.67802	-0.55891	11.147	0.13466	0	3.583E-08	1	174.39	12321000	4781	223	2051
A0A8I3PWT8	no	AAHVLMPHESTVEHTHVDINEMESPLATR	29	Unmodified	_AAHVLMPHESTVEHTHVDINEMESPLATR_	0	MULTI-MSMS	5	651.117263	3250.54993	0.22798	52.091	0.50882	0	0.03091	2	19.582	19522000	4238	224	2064
A0A8I3PWT8	no	AAHVLMPHESTVEHTHVDINEMESPLATR	29	Unmodified	_AAHVLMPHESTVEHTHVDINEMESPLATR_	0	MULTI-MATCH	6	542.765598	3250.54993	0.31907	52.095	0.67897	-7.1054E-15	NaN	0	NaN	30342000	4238	224	2073
A0A8C0NXS3	no	AAIECEQPQPDLYK	14	Unmodified	_AAIECEQPQPDLYK_	0	MULTI-MATCH	2	831.395612	1660.77667	-4.5617	42.574	0.47529	0	NaN	0	NaN	10665000	3293	226	2086
A0A8C0MGJ6	no	AAIGFFVTGGK	11	Unmodified	_AAIGFFVTGGK_	0	MULTI-MATCH	2	534.297842	1066.58113	0.96618	61.519	1.2917	-7.1054E-15	NaN	0	NaN	4191000	918	228	2099
A0A8P0T343	no	AAIIEEQKR	9	Unmodified	_AAIIEEQKR_	1	MULTI-MSMS	2	529.303655	1056.59276	-0.91311	11.475	0.27195	0	0.012639	1	93.374	4437300	4161	229	2104
A0A8C0LZX1	no	AAIISAEGDSK	11	Unmodified	_AAIISAEGDSK_	0	MULTI-MATCH	2	531.277303	1060.54005	-0.2603	18.872	0.2039	0	NaN	0	NaN	3343400	639	230	2116
A0A8P0T767	no	AAILDLEK	8	Unmodified	_AAILDLEK_	0	MULTI-MSMS	2	436.758018	871.501483	0.78886	41.424	0.47532	0	0.008569	1	101.28	17165000	2606	231	2125
A0A8I3RQT2	no	AAILPTSIFLTNK	13	Unmodified	_AAILPTSIFLTNK_	0	MULTI-MSMS	2	694.911027	1387.8075	0.046323	81.38	0.64442	0	0.0097062	1	57.203	133530000	2942	232	2137
A0A8I3RQT2	no	AAILPTSIFLTNKK	14	Unmodified	_AAILPTSIFLTNKK_	1	MULTI-MSMS	3	506.308098	1515.90246	0.74594	63.678	0.81588	0	0.0032634	2	59.185	17357000	2942	233	2149
A0A8P0NJG6	no	AAISLIPEVPK	11	Unmodified	_AAISLIPEVPK_	0	MULTI-MSMS	2	569.347532	1136.68051	-0.29562	64.48	1.3589	1.4211E-14	0.018181	2	55.549	10477000	6424	238	2173
A0A8C0SI53	no	AAIVVHSR	8	Unmodified	_AAIVVHSR_	0	MULTI-MSMS	2	426.756144	851.497735	-0.16514	10.274	0.2377	0	0.021102	1	77.923	3816700	5483	239	2182
A0A8C0MFJ3	no	AALAGGTTMIIDHVVPEPEASLTEAYEK	28	Unmodified	_AALAGGTTMIIDHVVPEPEASLTEAYEK_	0	MULTI-MSMS	3	971.82319	2912.44774	0.16176	86.514	2.2418	-1.4211E-14	1.1293E-08	6	81.839	82891000	1299;4719	240	2209
A0A8P0N4L2	no	AALAHSEEIAASQAAAAK	18	Unmodified	_AALAHSEEIAASQAAAAK_	0	MULTI-MSMS	2	855.444483	1708.87441	2.1366	29.92	0.3053	0	8.5208E-56	1	270.45	275860000	3945;5165;4205;6365	243	2233
A0A8I3NTC5	no	AALAPLPPLPPQFK	14	Acetyl (Protein N-term)	_(ac)AALAPLPPLPPQFK_	0	MULTI-MSMS	2	751.442495	1500.87044	1.1972	98.44	1.2882	0	0.00286	1	60.563	29204000	4380	244	2247
A0A8I3S702	no	AALDSLSLFTGLGLSEHK	18	Acetyl (Protein N-term)	_(ac)AALDSLSLFTGLGLSEHK_	0	MULTI-MSMS	3	634.338674	1899.99419	0.19858	105.73	0.61116	0	0.00027389	1	64.454	30618000	5954	247	2275
A0A8C0TLW9	no	AALEAAIADAEQR	13	Unmodified	_AALEAAIADAEQR_	0	MULTI-MSMS	2	664.843873	1327.67319	0.08857	57.937	4.6536	0	2.3694E-05	9	151.15	13018000000	4237;6073	248	2301
A0A8C0TLW9	no	AALEAAIADAEQR	13	Unmodified	_AALEAAIADAEQR_	0	MULTI-MSMS	2	664.843873	1327.67319	3.0185	62.55	1.4271	-7.1054E-15	0.0024552	1	71.555	12021000	4237;6073	248	2302
A0A8C0TLW9	no	AALEAAIADAEQR	13	Unmodified	_AALEAAIADAEQR_	0	MULTI-MSMS	2	664.843873	1327.67319	2.7161	112.47	2.5435	0	0.00085201	4	84.658	3880700	4237;6073	248	2303
A0A8C0TLW9	no	AALEAAIADAEQR	13	Unmodified	_AALEAAIADAEQR_	0	MULTI-MSMS	2	664.843873	1327.67319	4.3206	116.82	1.0547	0	0.00085201	1	84.658	1033700	4237;6073	248	2304
A0A8C0TLW9	no	AALEAAIADAEQR	13	Unmodified	_AALEAAIADAEQR_	0	MULTI-MATCH	2	664.843873	1327.67319	3.3841	114.64	2.4169	0	NaN	0	NaN	2445000	4237;6073	248	2329
A0A8C0P4Y3	no	AALEACHK	8	Unmodified	_AALEACHK_	0	MULTI-MSMS	2	450.22382	898.433086	-0.30429	8.7416	0.23715	0	0.018108	1	81.784	23948000	3567	249	2340
A0A8P0S6F1	no	AALEALGSCLNNK	13	Unmodified	_AALEALGSCLNNK_	0	MULTI-MSMS	2	680.848101	1359.68165	-1.6424	47.928	1.869	-7.1054E-15	6.1121E-05	1	125.97	166270000	1810	250	2352
A0A8P0S6F1	no	AALEALGSCLNNK	13	Unmodified	_AALEALGSCLNNK_	0	MULTI-MATCH	2	680.848101	1359.68165	-0.1973	52.135	3.7336	0	NaN	0	NaN	1430400000	1810	250	2358
A0A8P0S6F1	no	AALEALGSCLNNK	13	Deamidation (NQ)	_AALEALGSCLN(de)NK_	0	MULTI-MSMS	2	681.340109	1360.66566	-0.57002	50.103	0.57526	0	0.0312	1	66.92	10399000	1810	250	2365
A0A8C0THS5	no	AALEDNSGSSELQEIMR	17	Unmodified	_AALEDNSGSSELQEIMR_	0	MULTI-MSMS	2	925.433455	1848.85236	-2.3986	70.164	0.67965	0	5.2567E-39	1	250.69	145000000	6013;6493	251	2377
A0A8C0RIK1	no	AALETDENLLLCAPTGAGK	19	Unmodified	_AALETDENLLLCAPTGAGK_	0	MULTI-MSMS	2	972.490772	1942.96699	3.0506	71.748	0.47738	0	8.5391E-09	1	117.92	27202000	4969	256	2445
A0A8I3N6X9	no	AALIESQGQQQEER	14	Unmodified	_AALIESQGQQQEER_	0	MULTI-MSMS	2	793.892083	1585.76961	-0.047579	22.646	0.71085	0	1.0103E-08	1	182.28	30415000	6380	261	2468
A0A8I3NUW7	no	AALIMQVLQLTADQIAMLPPEQR	23	Unmodified	_AALIMQVLQLTADQIAMLPPEQR_	0	MULTI-MATCH	3	850.797593	2549.37095	-2.1723	111.24	0.13654	0	NaN	0	NaN	16559000	1974;3852	262	2479
A0A8I3S6F7	no	AALLELWELR	10	Unmodified	_AALLELWELR_	0	MULTI-MSMS	2	607.350606	1212.68666	-3.9249	95.286	0.37295	0	0.031054	1	51.949	18856000	6594;6533	264	2490
A0A8C0TA90	no	AALLEQALSNAR	12	Unmodified	_AALLEQALSNAR_	0	MSMS	2	628.851501	1255.68845	NaN	59.254	1	0	0.027031	1	51.436		3272;5880	265	2501
A0A8I3SCB6	no	AALLETLSLLLAK	13	Unmodified	_AALLETLSLLLAK_	0	MULTI-MSMS	2	678.429053	1354.84355	0.050648	105.73	0.4754	0	0.00024398	1	98.048	39695000	3764	266	2511
A0A8I3SBI9	no	AALLNQHYQVNFK	13	Unmodified	_AALLNQHYQVNFK_	0	MULTI-MSMS	2	773.412257	1544.80996	0.42063	45.697	0.47395	0	2.2335E-05	2	154.35	22336000	5490	267	2523
A0A8I3S0I0	no	AALLSPGDPAVWAGLMAACHADDK	24	Unmodified	_AALLSPGDPAVWAGLMAACHADDK_	0	MULTI-MSMS	3	813.059477	2436.1566	-1.8649	94.495	0.40594	0	0.0063171	2	32.491	40534000	2679	268	2533
A0A8C0QRL7	no	AALMLEDGSVLR	12	Acetyl (Protein N-term)	_(ac)AALMLEDGSVLR_	0	MULTI-MSMS	2	658.84757	1315.68059	-1.0198	98.415	1.1863	0	2.3536E-05	3	169.09	213530000	4799	269	2550
A0A8C0QRL7	no	AALMLEDGSVLR	12	Acetyl (Protein N-term),Oxidation (M)	_(ac)AALM(ox)LEDGSVLR_	0	MULTI-MATCH	2	666.845027	1331.6755	4.9589	84.498	0.74672	0	NaN	0	NaN	28714000	4799	269	2557
A0A8C0T3U6	no	AALNLPEAASCDEVR	15	Unmodified	_AALNLPEAASCDEVR_	0	MULTI-MSMS	2	808.390861	1614.76717	-2.8257	51.895	0.81369	0	0.030829	1	42.061	27085000	5797	271	2573
A0A8C0PUU6	no	AALNPGKPTEPR	12	Acetyl (Protein N-term)	_(ac)AALNPGKPTEPR_	1	MULTI-MSMS	2	646.851501	1291.68845	-1.1978	28.354	0.57883	0	0.025792	1	44.863	14619000	4354	272	2586
A0A8C0SIE6	no	AALSAGGVSPEAIDSIIVGNVMQSSSDAPYLAR	33	Unmodified	_AALSAGGVSPEAIDSIIVGNVMQSSSDAPYLAR_	0	MULTI-MSMS	4	812.413228	3245.62381	0.29889	103.93	0.54622	0	0.0074428	1	24.355	44027000	527	279	2634
A0A8I3PYS5	no	AALSEEELEKK	11	Unmodified	_AALSEEELEKK_	1	MULTI-MATCH	2	623.8299	1245.64525	-0.13603	20.669	0.81651	0	NaN	0	NaN	22602000	2053	280	2649
A0A8P0SGA5	no	AALSSQQQQQLALLLQQFQALK	22	Unmodified	_AALSSQQQQQLALLLQQFQALK_	0	MULTI-MSMS	3	819.127096	2454.35946	2.2634	103.65	0.23928	0	3.24E-05	1	62.684	11907000	6523	284	2672
A0A8P0PMT6	no	AALTLTPSAVNK	12	Unmodified	_AALTLTPSAVNK_	0	MULTI-MSMS	2	593.34552	1184.67649	1.8792	37.341	0.61404	0	0.0021151	1	76.345	11443000	6356	287	2689
A0A8I3RTC4	no	AALTQSPQFQK	11	Acetyl (Protein N-term)	_(ac)AALTQSPQFQK_	0	MULTI-MSMS	2	630.832777	1259.651	1.0527	54.749	1.9352	0	0.00021487	4	118.32	672350000	690	289	2703
A0A8I3RTC4	no	AALTQSPQFQK	11	Acetyl (Protein N-term),3 Deamidation (NQ)	_(ac)AALTQ(de)SPQ(de)FQ(de)K_	0	MULTI-MATCH	2	632.3088	1262.60305	-0.69784	54.987	0.37454	0	NaN	0	NaN	7291100	690	289	2710
A0A8I3RVE3	no	AALVAAESAASPGLAETAEAAELSR	25	Acetyl (Protein N-term)	_(ac)AALVAAESAASPGLAETAEAAELSR_	0	MULTI-MSMS	3	800.074726	2397.20235	0.9329	102.65	0.88351	0	1.2749E-07	2	80.293	11645000	5265	290	2718
A0A8I3MYG1	no	AALVDLEPGTMDSVR	15	Unmodified	_AALVDLEPGTMDSVR_	0	MULTI-MSMS	2	787.398155	1572.78176	0.12709	66.297	0.88337	0	6.4312E-05	3	107.03	417410000	862;871	291	2731
A0A8C0Z5M9	no	AALWALQGGTSVVIANGTHPK	21	Unmodified	_AALWALQGGTSVVIANGTHPK_	0	MULTI-MSMS	3	697.716367	2090.12727	0.73636	66.942	1.2923	0	5.2618E-06	3	91.725	52648000	6299	292	2744
A0A8I3P9K5	no	AALYGGVEGGGSR	13	Acetyl (Protein N-term)	_(ac)AALYGGVEGGGSR_	0	MULTI-MSMS	2	618.304384	1234.59421	-2.0166	57.501	0.54158	0	0.0082709	1	50.452	8485700	6483	293	2756
A0A8I3RQT2	no	AAMAVGGAGGSR	12	Acetyl (Protein N-term)	_(ac)AAMAVGGAGGSR_	0	MULTI-MSMS	2	523.756015	1045.49748	1.405	36.087	0.47433	0	5.5349E-05	1	125.97	11597000	2942	294	2765
A0A8P0TAW7	no	AAMDNSEIAGEKK	13	Unmodified	_AAMDNSEIAGEKK_	1	MULTI-MSMS	2	682.329741	1362.64493	0.10315	14.441	0.44253	0	0.0021282	1	85.813	7522800	1559;1748;5700	296	2780
A0A8C0TDT9	no	AAMFPETLDEGMQIPSTQFDAAHPTNVQR	29	Unmodified	_AAMFPETLDEGMQIPSTQFDAAHPTNVQR_	0	MULTI-MSMS	3	1068.16925	3201.48593	-0.41271	84.654	1.3946	0	7.9414E-33	4	146.34	193180000	138	298	2806
A0A8I3MSC7	no	AAMGTGISHMNDLTIIQTTQGFCR	24	Unmodified	_AAMGTGISHMNDLTIIQTTQGFCR_	0	MULTI-MSMS	3	875.085697	2622.23526	-0.54687	75.42	0.71537	0	0.0058339	2	32.896	85024000	4297	301	2825
Q9XSU9	yes	AAMLAAQDVAQR	12	Unmodified	_AAMLAAQDVAQR_	0	MULTI-MSMS	2	622.824429	1243.63431	-1.5195	31.362	0.74719	3.5527E-15	0.00036602	1	103.7	19786000	6678	302	2838
A0A8P0PQL6	no	AANAAENDFSVSQAEVSSR	19	Unmodified	_AANAAENDFSVSQAEVSSR_	0	MULTI-MSMS	2	976.950857	1951.88716	0.18525	46.189	0.64532	0	1.4759E-15	1	165.64	40339000	1631	303	2853
A0A8C0NKI6	no	AANAGNLQAAELLLSTLEK	19	Unmodified	_AANAGNLQAAELLLSTLEK_	0	MULTI-MSMS	2	964.028379	1926.04221	0.63918	100.11	0.30568	0	9.4198E-16	1	169.04	29374000	2841	304	2866
A0A8I3PCE5	no	AANGVVLATEK	11	Deamidation (NQ)	_AAN(de)GVVLATEK_	0	MULTI-MATCH	2	537.295496	1072.57644	-0.040322	26.075	0.44205	0	NaN	0	NaN	21998000	4798	307	2889
K7RW18	no	AANILVGENLVCK	13	Unmodified	_AANILVGENLVCK_	0	MULTI-MSMS	2	700.881944	1399.74933	-0.23174	57.651	0.88216	0	0.0034415	1	67.93	71283000	4233;4353	308	2898
A0A8C0MJD7	no	AANVGSMFQYWK	12	Acetyl (Protein N-term)	_(ac)AANVGSMFQYWK_	0	MULTI-MSMS	2	722.339912	1442.66527	0.51276	100.94	0.30634	0	0.0001659	1	109.66	13409000	1285	314	2940
A0A8I3PHH2	no	AANVLLSEHGEVK	13	Unmodified	_AANVLLSEHGEVK_	0	MULTI-MATCH	2	683.869891	1365.72523	-7.2119	28.335	0.44312	0	NaN	0	NaN	2467500	5784	315	2952
A0A8I3SAH4	no	AANVLVSESLMCK	13	Unmodified	_AANVLVSESLMCK_	0	MULTI-MATCH	2	711.359987	1420.70542	-6.5956	57.693	0.50876	0	NaN	0	NaN	36918000	6139	317	2963
A0A8I3NC42	no	AAPAAASDQPDSAATTEK	18	Unmodified	_AAPAAASDQPDSAATTEK_	0	MULTI-MSMS	2	851.399938	1700.78532	1.8252	16.862	0.47721	0	5.8887E-15	1	166.6	23930000	2787	319	2979
A0A8I3MZS6	no	AAPAPAAAVPAAVPGVAPVPSGVFTDVPISNIR	33	Unmodified	_AAPAPAAAVPAAVPGVAPVPSGVFTDVPISNIR_	0	MULTI-MSMS	3	1027.23614	3078.68661	-0.052843	94.613	0.40623	0	1.9388E-23	1	106.1	337540000	2465	321	3005
A0A8I3MZS6	no	AAPAPAAAVPAAVPGVAPVPSGVFTDVPISNIR	33	Unmodified	_AAPAPAAAVPAAVPGVAPVPSGVFTDVPISNIR_	0	MULTI-MSMS	5	616.744598	3078.68661	-0.32209	94.635	0.37275	1.4211E-14	0.0063262	1	25.102	43381000	2465	321	3006
A0A8P0TBU6	no	AAPAPCQEGACVGSEAR	17	Unmodified	_AAPAPCQEGACVGSEAR_	0	MULTI-MSMS	2	865.882878	1729.7512	3.0949	24.847	0.74971	0	0.0043953	1	51.875	2870500	2003	322	3027
A0A8I3P0L6	no	AAPAPTPSSTININTSTSK	19	Unmodified	_AAPAPTPSSTININTSTSK_	0	MULTI-MSMS	2	929.481262	1856.94797	0.42222	37.591	0.47779	0	0.0014157	1	53.001	5719600	3854	323	3038
A0A8I3MMI9	no	AAPCIYWLPLTDSQIVQK	18	Unmodified	_AAPCIYWLPLTDSQIVQK_	0	MULTI-MATCH	3	701.702959	2102.08705	-6.1726	97.483	0.13491	0	NaN	0	NaN	3678300	2884	324	3053
A0A8I3MMI9	no	AAPCIYWLPLTDSQIVQK	18	Unmodified	_AAPCIYWLPLTDSQIVQK_	0	MULTI-MATCH	3	701.702959	2102.08705	0.11676	95.371	0.2709	0	NaN	0	NaN	12296000	2884	324	3054
A0A8C0S546	no	AAPDILIATPGR	12	Unmodified	_AAPDILIATPGR_	0	MULTI-MATCH	2	597.845687	1193.67682	4.7186	51.762	1.0508	0	NaN	0	NaN	15252000	4229	326	3072
A0A8C0SXK5	no	AAPDITGHK	9	Unmodified	_AAPDITGHK_	0	MSMS	2	455.243067	908.47158	NaN	10.885	1	0	0.007901	1	86.794		5704	327	3075
A0A8C0N883	no	AAPEATSEDGGAEPALEAR	19	Unmodified	_AAPEATSEDGGAEPALEAR_	0	MULTI-MSMS	2	921.429226	1840.8439	1.4619	32.785	1.2875	0	0.00011672	2	80.632	7471200	2371	329	3093
A0A8I3NI98	no	AAPEDERPAGSGEGER	16	Acetyl (Protein N-term)	_(ac)AAPEDERPAGSGEGER_	1	MULTI-MSMS	2	835.374254	1668.73396	-0.72536	20.689	0.71447	0	0.0097627	1	46.592	7329000	1104	330	3106
A0A8C0TB26	no	AAPGVAATDLEVVR	14	Unmodified	_AAPGVAATDLEVVR_	0	MULTI-MSMS	2	684.877716	1367.74088	-3.0736	50.056	1.5574	0	0.00012377	1	118.28	26287000	5903	336	3143
A0A8C0TB26	no	AAPGVAATDLEVVR	14	Unmodified	_AAPGVAATDLEVVR_	0	MULTI-MATCH	2	684.877716	1367.74088	-3.2125	52.135	0.23729	0	NaN	0	NaN	17642000	5903	336	3148
A0A8C0SJL7	no	AAPGYHMAK	9	Unmodified	_AAPGYHMAK_	0	MULTI-MATCH	2	473.234187	944.453822	0.64452	11.111	0.23697	0	NaN	0	NaN	13873000	3880;4478	338	3162
A0A8I3NF75	no	AAPLLHAR	8	Acetyl (Protein N-term)	_(ac)AAPLLHAR_	0	MULTI-MSMS	2	445.763969	889.513385	0.7442	33.206	0.64248	0	0.011987	1	75.311	3041000	2907	341	3194
A0A8P0S821	no	AAPLPQDFLDR	11	Unmodified	_AAPLPQDFLDR_	0	MULTI-MSMS	2	621.827495	1241.64044	-0.035885	62.879	2.0726	-7.1054E-15	0.00082338	5	101.65	168930000	6439	342	3206
A0A8C0NWJ2	no	AAPPDVGEER	10	Unmodified	_AAPPDVGEER_	0	MULTI-MSMS	2	520.753995	1039.49344	-0.49752	17.123	0.54512	3.5527E-15	0.051166	1	45.161	5649600	3249	346	3230
A0A8P0N910	no	AAPPPEDQQDPAPLS	15	Unmodified	_AAPPPEDQQDPAPLS_	0	MULTI-MSMS	2	766.865002	1531.71545	0.38638	38.577	2.5169	7.1054E-15	0.007081	3	54.784	22456000	6530	347	3239
A0A8C0LX14	no	AAPQDVHVR	9	Acetyl (Protein N-term)	_(ac)AAPQDVHVR_	0	MULTI-SECPEP	2	517.772522	1033.53049	-0.35356	23.155	0.54454	0	0.018338	1	84.568	25614000	539	350	3254
A0A8P0PAZ7	no	AAPSEEDDSGVEVYYR	16	Unmodified	_AAPSEEDDSGVEVYYR_	0	MSMS	2	893.891945	1785.76934	NaN	46.423	1	0	0.0029819	1	61.11		6527	353	3279
A0A8C0S1R2	no	AAPSEGQAFASGVEK	15	Acetyl (Protein N-term)	_(ac)AAPSEGQAFASGVEK_	0	MULTI-MSMS	2	745.85972	1489.70489	-2.8372	55.308	0.54242	0	3.3389E-05	1	101.56	28623000	5273	354	3290
A0A8C0M5Y6	no	AAPVDLELKK	10	Acetyl (Protein N-term)	_(ac)AAPVDLELKK_	1	MULTI-MSMS	2	563.329339	1124.64412	0.59683	45.883	0.81335	0	0.0023513	1	93.267	103440000	664	360	3315
A0A8C0MIG1	no	AAPVTGGMGAVLMR	14	Unmodified	_AAPVTGGMGAVLMR_	0	MULTI-MSMS	2	665.852132	1329.68971	-1.5307	55.907	0.71231	7.1054E-15	0.00036575	1	93.058	18581000	1421	361	3326
A0A8I3NUK8	no	AAQALALLR	9	Acetyl (Protein N-term)	_(ac)AAQALALLR_	0	MULTI-MSMS	2	484.798009	967.581465	0.0042659	95.731	0.57867	0	0.032487	1	45.68	107960000	6204	362	3341
A0A8P0NLY2	no	AAQEEYIKR	9	Unmodified	_AAQEEYIKR_	1	MULTI-MSMS	2	554.293288	1106.57202	0.05137	13.09	0.54275	0	0.0024595	1	160.11	44224000	6623;6228	364	3360
P62825	no	AAQGEPQVQFK	11	Acetyl (Protein N-term)	_(ac)AAQGEPQVQFK_	0	MULTI-MSMS	2	622.817127	1243.6197	0.53795	47.793	3.6658	0	0.00014032	7	123.16	450490000	225	365	3374
A0A8P0TDF9	no	AAQGTLQPSLYQIR	14	Unmodified	_AAQGTLQPSLYQIR_	0	MULTI-MATCH	2	773.422822	1544.83109	3.9953	55.979	0.60997	0	NaN	0	NaN	9769100	4814;581	368	3402
A0A8C0TH91	no	AAQGWQDELAR	11	Acetyl (Protein N-term)	_(ac)AAQGWQDELAR_	0	MSMS	2	643.809833	1285.60511	NaN	71.18	1	0	5.6809E-06	1	135.71		6008	369	3411
A0A8P0T767	no	AAQLATEIADVK	12	Unmodified	_AAQLATEIADVK_	0	MULTI-MSMS	2	615.340435	1228.66632	3.4926	45.39	0.37397	-7.1054E-15	0.00072779	2	92.538	22668000	2606	371	3435
A0A8I3P147	no	AAQLCGAGMAAVVDK	15	Unmodified	_AAQLCGAGMAAVVDK_	0	MULTI-MSMS	2	731.363061	1460.71157	-1.5775	45.115	1.0854	0	6.1714E-05	2	116.01	152320000	5243;2836	372	3447
A0A8I3MEV9	no	AAQLIGTCSQNVAAIQEQVLGLGALR	26	Unmodified	_AAQLIGTCSQNVAAIQEQVLGLGALR_	0	MULTI-MSMS	3	894.484954	2680.43303	-0.022408	98.86	0.30595	-1.4211E-14	1.0578E-11	1	100.88	42924000	4809	375	3470
A0A8I3MEV9	no	AAQLIGTCSQNVAAIQEQVLGLGALR	26	Unmodified	_AAQLIGTCSQNVAAIQEQVLGLGALR_	0	MULTI-MATCH	4	671.115535	2680.43303	-1.8239	98.861	0.17	0	NaN	0	NaN	3930700	4809	375	3476
A0A8I3MLL4	no	AAQLQHSEK	9	Unmodified	_AAQLQHSEK_	0	MULTI-MSMS	2	506.26453	1010.51451	0.52159	8.148	0.29691	0	0.0060683	2	86.833	3468800	1845	377	3481
A0A8C0PCF8	no	AAQTLLWTELIR	12	Unmodified	_AAQTLLWTELIR_	0	MULTI-MSMS	2	707.906276	1413.798	0.55719	93.05	0.95326	0	0.00032926	1	108.47	44723000	3157	382	3521
A0A8I3MQZ4	no	AAQTTHQFIIAK	12	Unmodified	_AAQTTHQFIIAK_	0	MULTI-MSMS	2	664.869694	1327.72483	0.64259	21.722	0.40748	3.5527E-15	0.00035736	1	104.82	3797600	4309	384	3544
A0A8C0Q5M8	no	AASAAAASAAAAAAASGSPGPGEGSAGGEK	30	Acetyl (Protein N-term)	_(ac)AASAAAASAAAAAAASGSPGPGEGSAGGEK_	0	MULTI-MSMS	3	805.045718	2412.11532	-0.51158	72.73	0.57877	0	1.0019E-06	1	58.861	148140000	437;4550	388	3569
A0A8C0S4U0	no	AASADSTTEGTPADGFTVLSTK	22	Unmodified	_AASADSTTEGTPADGFTVLSTK_	0	MULTI-MSMS	3	709.674451	2126.00152	-0.29605	59.016	0.64635	7.1054E-15	0.0424	1	18	79505000	5309	392	3617
A0A8C0S4U0	no	AASADSTTEGTPADGFTVLSTK	22	Unmodified	_AASADSTTEGTPADGFTVLSTK_	0	MSMS	2	1064.00804	2126.00152	NaN	58.921	1	0	0.00049106	1	63.185		5309	392	3618
A0A8C0TBZ9	yes	AASAPGAPSPPPEEPPAPAPAAGEAPAEQAGDAAAEAR	38	Unmodified	_AASAPGAPSPPPEEPPAPAPAAGEAPAEQAGDAAAEAR_	0	MULTI-MSMS	3	1148.88159	3443.62296	0.77957	55.905	0.78002	0	1.2369E-05	1	49.073	36643000	5921	394	3640
A0A8I3PBM7	no	AASCVLLHTGQK	12	Acetyl (Protein N-term)	_(ac)AASCVLLHTGQK_	0	MULTI-MSMS	2	663.845361	1325.67617	0.70705	43.408	0.98445	0	1.6071E-05	1	177.06	698440000	5718	395	3654
A0A8I3MU97	no	AASEGPAGVLPCLELPTYAAACALVSSR	28	Unmodified	_AASEGPAGVLPCLELPTYAAACALVSSR_	0	MULTI-MSMS	3	944.473726	2830.39935	-0.54427	101.86	0.54316	0	4.2016E-06	1	57.902	23526000	3423	396	3665
E2RQ08	no	AASFLLALEPELEAR	15	Unmodified	_AASFLLALEPELEAR_	0	MULTI-MSMS	2	815.445963	1628.87737	0.26204	96.597	0.78167	0	3.6705E-07	1	150.46	77156000	164	398	3679
A0A8I3N8V6	no	AASGAGDPLNTK	12	Acetyl (Protein N-term)	_(ac)AASGAGDPLNTK_	0	MULTI-MATCH	2	572.28566	1142.55677	2.1116	35.912	0.44288	-7.1054E-15	NaN	0	NaN	3034900	5888	399	3698
A0A8I3PK82	no	AASGSGMAQK	10	Acetyl (Protein N-term)	_(ac)AASGSGMAQK_	0	MULTI-MSMS	2	475.224017	948.43348	0.27727	16.142	0.64491	0	0.00043917	1	113.26	17655000	4967	402	3712
A0A8C0T2B3	no	AASGTLSTFR	10	Acetyl (Protein N-term)	_(ac)AASGTLSTFR_	0	MULTI-MSMS	2	526.772188	1051.52982	-0.80499	55.869	0.37272	0	0.0016543	1	87.308	6478500	5780	403	3725
A0A8I3PPA2	no	AASGTTSDDAQPGSSAGPTGK	21	Unmodified	_AASGTTSDDAQPGSSAGPTGK_	0	MULTI-MATCH	2	931.921766	1861.82898	-0.11161	14.201	0.64592	0	NaN	0	NaN	5400900	404	404	3740
A0A8C0SZ55	no	AASLQPGISEDLQK	14	Unmodified	_AASLQPGISEDLQK_	0	MULTI-MSMS	2	728.885738	1455.75692	0.28614	42.739	0.6122	0	0.00026196	1	96.171	69233000	2141	409	3772
A0A8I3SCB6	no	AASQSTQVPTVTEGAAAALLLSK	23	Unmodified	_AASQSTQVPTVTEGAAAALLLSK_	0	MULTI-MATCH	3	738.737385	2213.19033	-0.053556	85.257	0.71473	0	NaN	0	NaN	46839000	3764	412	3795
A0A8C0MC76	no	AASSFHGLAQANGR	14	Acetyl (Protein N-term),Deamidation (NQ)	_(ac)AASSFHGLAQAN(de)GR_	0	MSMS	2	715.344572	1428.67459	NaN	43.432	1	0	0.0014433	1	76.302		1017	413	3801
A0A8C0MC76	no	AASSFHGLAQANGR	14	Acetyl (Protein N-term),Deamidation (NQ)	_(ac)AASSFHGLAQAN(de)GR_	0	MULTI-MATCH	2	715.344572	1428.67459	0.72819	44.838	0.40738	0	NaN	0	NaN	8946000	1017	413	3802
A0A8P0SUA7	no	AASSLEQK	8	Acetyl (Protein N-term)	_(ac)AASSLEQK_	0	MULTI-MSMS	2	438.227082	874.439611	1.0036	24.951	0.47726	0	0.025706	1	58.981	2196800	5864	414	3806
A0A8C0ML39	no	AASSLLANLWQYSK	14	Unmodified	_AASSLLANLWQYSK_	0	MULTI-MSMS	2	776.411923	1550.80929	0.076598	92.473	0.78053	0	0.00020988	1	97.734	53891000	1501;6542	415	3818
A0A8I3NP13	no	AASSLNLSNGETESVK	16	Unmodified	_AASSLNLSNGETESVK_	0	MULTI-MSMS	2	803.899574	1605.78459	3.205	32.118	0.54375	0	0.0053124	1	54.005	6077800	3420	416	3825
A0A8I3QAG8	no	AASTASHR	8	Acetyl (Protein N-term)	_(ac)AASTASHR_	0	MULTI-MATCH	2	421.709391	841.404229	4.2436	9.1796	0.30698	0	NaN	0	NaN	2073800	6179	417	3835
A0A8P0NCI2	no	AASVLLYSLWTHTELHNAYK	20	Unmodified	_AASVLLYSLWTHTELHNAYK_	0	MULTI-MATCH	3	773.070699	2316.19027	2.0579	83.114	0.7491	0	NaN	0	NaN	16517000	3940	420	3851
A0A8I3S238	no	AASVPVEFQEHHLSEVQNMASEEK	24	Unmodified	_AASVPVEFQEHHLSEVQNMASEEK_	0	MULTI-MSMS	3	899.425541	2695.25479	0.26472	55.634	0.47442	0	1.8894E-12	1	111.97	37750000	967	421	3858
A0A8C0PPR3	no	AASVVQPQPLVVVK	14	Unmodified	_AASVVQPQPLVVVK_	0	MULTI-MSMS	2	717.937576	1433.8606	0.032948	47.397	0.81579	0	0.034364	2	43.149	7338000	3719	424	3877
A0A8C0PBT1	no	AATAAEDDEDDAIDLFGSDEEEDKEAAR	28	Unmodified	_AATAAEDDEDDAIDLFGSDEEEDKEAAR_	1	MULTI-MSMS	3	1000.09005	2997.24831	0.7689	72.229	0.4083	0	2.4521E-16	1	109.97	18666000	3836;5399	426	3886
A0A8P0SBF6	no	AATACFGFPK	10	Unmodified	_AATACFGFPK_	0	MULTI-MSMS	2	535.260402	1068.50625	0.19007	44.842	0.57697	-7.1054E-15	0.0033187	1	86.833	11512000	3359	427	3898
A0A8P0PDY0	no	AATAFNSTEPGSAEGFK	17	Unmodified	_AATAFNSTEPGSAEGFK_	0	MULTI-MSMS	2	842.894291	1683.77403	-2.1705	42.981	0.27228	0	5.8345E-05	1	89.44	8270000	6485	428	3910
A0A8I3N6K0	no	AATAPLLEAVDNLSAFASNPEFSSIPAQISPEGR	34	Unmodified	_AATAPLLEAVDNLSAFASNPEFSSIPAQISPEGR_	0	MULTI-MSMS	3	1157.58612	3469.73653	0.62865	110.25	1.2253	0	0.0052428	2	24.769	62712000	5438	429	3925
A0A8I3N6K0	no	AATAPLLEAVDNLSAFASNPEFSSIPAQISPEGR	34	Unmodified	_AATAPLLEAVDNLSAFASNPEFSSIPAQISPEGR_	0	MULTI-MSMS	4	868.441409	3469.73653	0.66795	110.25	1.9062	0	0.025616	1	18.757	99726000	5438	429	3926
A0A8C0P6K8	no	AATASPGAGGVDGKPR	16	Acetyl (Protein N-term)	_(ac)AATASPGAGGVDGKPR_	1	MULTI-MSMS	2	727.373329	1452.73211	0.7355	19.641	0.81649	0	1.3578E-05	1	99.5	5438200	3629	430	3940
A0A8C0QG16	no	AATDAPGDSRPGTDAAPGAGGDVGMGTAPDALLEPTPPPPR	41	Unmodified	_AATDAPGDSRPGTDAAPGAGGDVGMGTAPDALLEPTPPPPR_	1	MULTI-MSMS	3	1275.27791	3822.81189	0.91174	66.811	0.37472	0	0.047086	1	11.243	6801600	4705	431	3945
A0A8P0NFD4	no	AATDCSDLGQSR	12	Unmodified	_AATDCSDLGQSR_	0	MULTI-MSMS	2	640.780415	1279.54628	-0.696	16.83	0.34138	0	0.00010269	1	160.53	19321000	4381	432	3953
A0A8C0T4D5	no	AATDPVAADLQMAAGLTDIFK	21	Unmodified	_AATDPVAADLQMAAGLTDIFK_	0	MULTI-MSMS	3	707.029512	2118.06671	0.078038	108.33	0.3382	0	0.032191	2	21.242	4360600	1331	433	3963
A0A8I3RRR3	no	AATECMCNLAMSK	13	Unmodified	_AATECMCNLAMSK_	0	MULTI-MSMS	2	743.81149	1485.60843	-1.6001	40.364	0.5098	7.1054E-15	0.012236	1	54.471	7693100	4340	434	3973
A0A8I3RRR3	no	AATECMCNLAMSK	13	Unmodified	_AATECMCNLAMSK_	0	MULTI-MATCH	2	743.81149	1485.60843	1.684	42.401	0.37401	0	NaN	0	NaN	167800000	4340	434	3978
A0A8P0T6S6	no	AATESFASDPILYR	14	Unmodified	_AATESFASDPILYR_	0	MULTI-MSMS	2	770.885738	1539.75692	-0.19396	61.423	1.0206	0	1.6199E-05	2	141.95	416400000	5637;6498	435	3988
A0A8P0T6S6	no	AATESFASDPILYRPVAVALDTK	23	Unmodified	_AATESFASDPILYRPVAVALDTK_	1	MULTI-MSMS	2	1218.14447	2434.27439	0.038868	82.921	0.47509	0	0.0006933	2	52.527	14135000	5637;6498	436	3999
A0A8I3Q0D2	no	AATFFGEVVK	10	Acetyl (Protein N-term)	_(ac)AATFFGEVVK_	0	MULTI-MSMS	2	555.795132	1109.57571	-0.38819	96.141	0.64921	0	0.00021243	1	125.82	101950000	4375	438	4012
A0A8I3S7B6	no	AATKDEDEWKEFEQK	15	Unmodified	_AATKDEDEWKEFEQK_	2	MULTI-MSMS	2	927.431238	1852.84792	-0.17196	35.645	0.54333	0	6.2033E-05	1	148.68	9700900	6288	441	4026
A0A8I3Q022	no	AATLAQELEK	10	Unmodified	_AATLAQELEK_	0	MULTI-MSMS	2	537.295496	1072.57644	0.69029	37.256	0.58073	0	0.0021794	1	95.502	6252600	2103	442	4038
A0A8I3N0D3	no	AATMEVQAGPLR	12	Oxidation (M)	_AATM(ox)EVQAGPLR_	0	MULTI-MSMS	2	630.324262	1258.63397	-0.87242	25.015	1.0899	3.5527E-15	0.0019246	2	98.033	5984200	6365;6188;3979	443	4052
A0A8P0S797	no	AATMSAVEAATCR	13	Unmodified	_AATMSAVEAATCR_	0	MULTI-MSMS	2	669.810661	1337.60677	2.1568	35.366	0.67785	0	0.049171	2	40.039	14322000	6579	444	4057
A0A8P0SCG5	no	AATNLENQLHSAQK	14	Acetyl (Protein N-term)	_(ac)AATNLENQLHSAQK_	0	MSMS	2	783.897168	1565.77978	NaN	46.496	1	0	2.2748E-05	1	103.08		4298	445	4068
A0A8C0SL61	no	AATPVIMVGPGTGVAPFIGFIQER	24	Unmodified	_AATPVIMVGPGTGVAPFIGFIQER_	0	MULTI-MSMS	3	810.106756	2427.29844	0.84779	101.53	0.54203	0	7.0775E-08	2	85.013	58161000	5530	446	4083
A0A8C0PNR7	no	AATQELALLISR	12	Unmodified	_AATQELALLISR_	0	MULTI-MSMS	2	643.377352	1284.74015	-0.53996	73.389	0.67891	0	0.00018164	1	120.32	25376000	432	447	4094
A0A8C0QQ82	no	AATQGNGDLAAEAAR	15	Deamidation (NQ)	_AATQGN(de)GDLAAEAAR_	0	MULTI-MATCH	2	708.839319	1415.66409	-1.5519	26.555	0.44199	0	NaN	0	NaN	3105700	975	448	4104
A0A8P0SQF7	no	AATSDLEHYDK	11	Unmodified	_AATSDLEHYDK_	0	MULTI-MSMS	2	625.288399	1248.56225	-0.73543	19.23	0.64662	0	0.00065002	1	109.66	23036000	4345	449	4111
A0A8P0T3K4	no	AATTGHVIDIYACALDQTGLLEMK	24	Unmodified	_AATTGHVIDIYACALDQTGLLEMK_	0	MULTI-MSMS	3	864.43298	2590.27711	-3.1424	94.95	0.57676	0	2.205E-05	1	60.991	44449000	1058	452	4132
A0A8I3QGM8	no	AATTVLQELK	10	Unmodified	_AATTVLQELK_	0	MULTI-MSMS	2	537.313689	1072.61282	-0.37778	43.46	0.47605	0	0.0016526	1	99.802	17842000	2311	453	4142
A0A8C0SZY4	no	AATVMVNCLLK	11	Unmodified	_AATVMVNCLLK_	0	MSMS	2	610.330501	1218.64645	NaN	55.008	1	0	0.028349	1	52.937		5741	456	4160
E2QWF5	no	AAVAAGNHHADTEMK	15	Unmodified	_AAVAAGNHHADTEMK_	0	MULTI-MSMS	2	761.856989	1521.69942	-1.7362	10.367	0.13625	0	0.00046518	1	83.397	2251000	4036	457	4163
E2QWF5	no	AAVAAGNHHADTEMKDEQKNDVAGSQPQVETEA	33	Unmodified	_AAVAAGNHHADTEMKDEQKNDVAGSQPQVETEA_	2	MULTI-MSMS	3	1150.19384	3447.5597	-1.0464	27.063	0.47534	0	0.018853	1	27.096	18559000	4036	458	4165
A0A8I3S4K4	no	AAVAAVQGAVHELLEFAR	18	Unmodified	_AAVAAVQGAVHELLEFAR_	0	MULTI-MSMS	3	618.00737	1851.00028	-0.21922	97.467	0.54385	0	1.5214E-08	1	119.4	36297000	615	459	4176
A0A8I3RSF7	no	AAVAAVSSAK	10	Acetyl (Protein N-term)	_(ac)AAVAAVSSAK_	0	MULTI-MSMS	2	458.758549	915.502546	-0.54407	36.864	0.40894	0	0.0064803	1	66.27	3597000	1751	460	4188
A0A8I3N041	no	AAVAPEEVSEVIFGHVLAAGCGQNPVR	27	Unmodified	_AAVAPEEVSEVIFGHVLAAGCGQNPVR_	0	MULTI-MSMS	3	926.472826	2776.39665	-0.13984	95.8	0.9854	0	2.1816E-19	2	116.24	650150000	2646	462	4209
A0A8I3N041	no	AAVAPEEVSEVIFGHVLAAGCGQNPVR	27	Unmodified	_AAVAPEEVSEVIFGHVLAAGCGQNPVR_	0	MULTI-MSMS	4	695.106438	2776.39665	-1.1766	95.753	0.7131	0	6.0931E-06	2	57.945	85008000	2646	462	4210
A0A8C0P4Y3	no	AAVAWEAGKPLSIEEVEVAPPK	22	Unmodified	_AAVAWEAGKPLSIEEVEVAPPK_	1	MULTI-MSMS	3	764.414243	2290.2209	-0.36695	71.336	0.67857	0	0.0013822	1	40.723	264970000	3567	463	4229
A0A8C0P4Y3	no	AAVAWEAGKPLSIEEVEVAPPK	22	Unmodified	_AAVAWEAGKPLSIEEVEVAPPK_	1	MULTI-MATCH	4	573.562501	2290.2209	-0.96587	71.327	0.30505	0	NaN	0	NaN	15895000	3567	463	4235
A0A8C0PFF8	no	AAVDAGFVPNDMQVGQTGK	19	Unmodified	_AAVDAGFVPNDMQVGQTGK_	0	MULTI-MSMS	2	952.962182	1903.90981	0.40514	59.4	0.57751	0	5.3646E-07	1	102.9	235170000	3957	465	4242
A0A8P0TLF5	no	AAVDEENDEKEDEER	15	Unmodified	_AAVDEENDEKEDEER_	1	MULTI-MSMS	2	889.371574	1776.7286	0.079803	14.024	0.71313	0	1.8137E-06	1	150.06	24593000	6552;6551;5810	466	4256
A0A8I3N7S3	no	AAVEALQSQALHATSQQPLR	20	Unmodified	_AAVEALQSQALHATSQQPLR_	0	MULTI-MSMS	3	707.046665	2118.11816	0.2153	51.71	0.94961	0	7.5504E-05	1	70.414	153280000	2126	468	4280
A0A8I3N7S3	no	AAVEALQSQALHATSQQPLRK	21	Unmodified	_AAVEALQSQALHATSQQPLRK_	1	MULTI-SECPEP	3	749.744986	2246.21313	0.089599	42.336	0.20365	0	0.00033586	1	61.181	7414300	2126	469	4286
A0A8I3PXL2	no	AAVEEGIVLGGGCALLR	17	Unmodified	_AAVEEGIVLGGGCALLR_	0	MULTI-MSMS	2	842.956172	1683.89779	1.6368	75.428	1.3954	0	2.1274E-09	3	155.97	500690000	5923	470	4299
A0A8I3N1B0	no	AAVEHVVADAGAFLR	15	Acetyl (Protein N-term)	_(ac)AAVEHVVADAGAFLR_	0	MULTI-MSMS	2	784.414997	1566.81544	0.1317	98.608	0.57639	0	0.0023694	1	59.198	187980000	5851	473	4317
A0A8P0PEI2	no	AAVELALLGAR	11	Unmodified	_AAVELALLGAR_	0	MULTI-MSMS	2	542.329673	1082.64479	-0.38966	65.243	0.57707	0	0.0011985	1	94.85	8113100	5413	474	4327
A0A8C0PJT1	no	AAVELEEPEDAR	12	Unmodified	_AAVELEEPEDAR_	0	MULTI-MSMS	2	664.820064	1327.62557	-2.4657	34.117	1.1206	0	0.00010982	3	125.48	33599000	3911	475	4340
A0A8I3NZP6	no	AAVENLPTFLVELSR	15	Unmodified	_AAVENLPTFLVELSR_	0	MULTI-MSMS	2	829.959237	1657.90392	-0.87458	99.304	0.71171	0	8.1216E-06	3	140.14	558560000	763	476	4354
A0A8C0TPY7	no	AAVESLGFILFR	12	Unmodified	_AAVESLGFILFR_	0	MULTI-MSMS	2	661.876988	1321.73942	-0.14829	96.952	1.1901	0	0.00035522	3	105.1	123950000	3527;6086	477	4368
A0A8I3S0R4	no	AAVETLGIPCFLGGMAR	17	Unmodified	_AAVETLGIPCFLGGMAR_	0	MULTI-MATCH	2	881.952575	1761.8906	1.2186	94.943	0.67785	0	NaN	0	NaN	29683000	3851	478	4384
A0A8C0TAT6	no	AAVEWFDGKDFQGSK	15	Unmodified	_AAVEWFDGKDFQGSK_	1	MSMS	2	842.901919	1683.78929	NaN	57.44	1	0	1.2723E-23	1	165.58		3143;6332;3329	480	4395
A0A8I3NCB2	no	AAVHEALCDNVDTR	14	Unmodified	_AAVHEALCDNVDTR_	0	MULTI-MSMS	2	785.867553	1569.72055	0.066955	23.273	0.54346	0	0.0097444	2	54.7	20619000	4013	481	4406
A0A8P0PEA0	no	AAVIPLGTWR	10	Unmodified	_AAVIPLGTWR_	0	MULTI-MSMS	2	542.319109	1082.62366	0.082555	62.472	1.2573	0	0.0004079	3	124.98	49473000	6555	482	4420
A0A8C0SUM9	no	AAVLESLLR	9	Acetyl (Protein N-term)	_(ac)AAVLESLLR_	0	MULTI-MSMS	2	507.303124	1012.5917	-0.28896	110.01	0.37418	0	0.00073184	1	121.62	5053200	5655	483	4432
A0A8P0TJC5	no	AAVLIFANK	9	Unmodified	_AAVLIFANK_	0	MULTI-MSMS	2	473.789653	945.564752	0.39318	45.888	0.54257	0	0.0036816	1	97.473	5619300	1774	484	4445
A0A8C0SNN1	no	AAVLLEQER	9	Unmodified	_AAVLLEQER_	0	MULTI-MSMS	2	514.790381	1027.56621	-0.3934	28.422	0.61353	0	0.0022013	1	107.66	115930000	3211	485	4457
A0A8I3N0K8	no	AAVLNAER	8	Acetyl (Protein N-term)	_(ac)AAVLNAER_	0	MULTI-MSMS	2	443.243067	884.47158	-1.0155	46.513	0.44372	0	0.0080088	1	85.212	7676900	5387	487	4471
A0A8C0QAU4	no	AAVLQQVLER	10	Acetyl (Protein N-term)	_(ac)AAVLQQVLER_	0	MULTI-MSMS	2	584.837862	1167.66117	-1.255	100.7	0.3405	0	0.0010379	1	96.948	5778600	4645;6361	488	4483
A0A8C0M958	no	AAVMVYDDANKK	12	Unmodified	_AAVMVYDDANKK_	1	MULTI-MSMS	2	662.83192	1323.64929	0.056953	18.108	0.5774	0	0.0099335	1	70.929	17257000	1031;4852	492	4502
A0A8C0TSE7	no	AAVPELLQQQEEDR	14	Acetyl (Protein N-term)	_(ac)AAVPELLQQQEEDR_	0	MULTI-MATCH	2	834.415391	1666.81623	-4.9675	83.963	2.4476	0	NaN	0	NaN	72817000	3853	493	4520
A0A8C0SG12	no	AAVPSGASTGIYEALELR	18	Unmodified	_AAVPSGASTGIYEALELR_	0	MULTI-MSMS	2	902.975615	1803.93668	-0.35806	80.976	2.6129	0	1.2952E-11	4	158.58	2084700000	5458;4299	494	4566
A0A8C0SG12	no	AAVPSGASTGIYEALELR	18	Unmodified	_AAVPSGASTGIYEALELR_	0	MULTI-MSMS	2	902.975615	1803.93668	0.62861	83.929	4.1811	1.4211E-14	6.3093E-09	6	136.24	65142000	5458;4299	494	4567
A0A8C0SG12	no	AAVPSGASTGIYEALELR	18	Unmodified	_AAVPSGASTGIYEALELR_	0	MSMS	2	902.975615	1803.93668	NaN	91.315	1	0	8.3786E-06	1	86.944		5458;4299	494	4568
A0A8C0SG12	no	AAVPSGASTGIYEALELR	18	Unmodified	_AAVPSGASTGIYEALELR_	0	MSMS	2	902.975615	1803.93668	NaN	91.542	1	0	1.15E-05	1	83.729		5458;4299	494	4569
A0A8C0SG12	no	AAVPSGASTGIYEALELR	18	Unmodified	_AAVPSGASTGIYEALELR_	0	MULTI-MATCH	2	902.975615	1803.93668	-5.0834	93.577	1.1236	1.4211E-14	NaN	0	NaN	18740000	5458;4299	494	4600
A0A8C0SG12	no	AAVPSGASTGIYEALELR	18	Unmodified	_AAVPSGASTGIYEALELR_	0	MULTI-MATCH	2	902.975615	1803.93668	1.8465	89.267	0.44185	0	NaN	0	NaN	23335000	5458;4299	494	4601
A0A8I3S6W4	no	AAVQGAEVK	9	Acetyl (Protein N-term)	_(ac)AAVQGAEVK_	0	MULTI-MSMS	2	457.750724	913.486896	-0.10903	15.625	0.27123	1.7764E-15	0.0027086	1	90.308	11688000	582	497	4615
A0A8C0T7M5	no	AAVQQLQAEGLSPR	14	Unmodified	_AAVQQLQAEGLSPR_	0	MULTI-MSMS	2	734.399347	1466.78414	0.33603	42.761	0.74814	0	1.0222E-07	2	173.71	215980000	4031;4122	499	4627
A0A8C0Q9X4	no	AAVQVLDDIEK	11	Unmodified	_AAVQVLDDIEK_	0	MULTI-MSMS	2	600.82716	1199.63977	1.8101	52.366	0.64416	-7.1054E-15	0.00077897	1	103.7	54957000	1159	500	4645
A0A8I3PK95	no	AAVSDMAQEK	10	Unmodified	_AAVSDMAQEK_	0	MULTI-MSMS	2	525.250231	1048.48591	-0.46438	13.965	0.5773	0	0.0033187	1	86.833	27000000	2472	501	4656
A0A8C0TDT9	no	AAVSHWQQQSYLDSGIHSGATTTAPSLSGK	30	Unmodified	_AAVSHWQQQSYLDSGIHSGATTTAPSLSGK_	0	MULTI-MSMS	3	1029.17064	3084.49009	0.33729	51.889	0.47551	0	2.4008E-54	2	173.96	102670000	138	502	4671
A0A8C0TDT9	no	AAVSHWQQQSYLDSGIHSGATTTAPSLSGK	30	Unmodified	_AAVSHWQQQSYLDSGIHSGATTTAPSLSGK_	0	MULTI-MSMS	4	772.129799	3084.49009	-0.1937	51.906	0.57701	0	2.4913E-19	1	102.5	218150000	138	502	4672
A0A8P0NFJ3	no	AAVSLQEEK	9	Unmodified	_AAVSLQEEK_	0	MULTI-MATCH	2	487.761289	973.508025	3.5552	17.213	0.17111	0	NaN	0	NaN	1573800	4303	504	4682
A0A8P0PLN0	no	AAVSQESPGGLEAGNAK	17	Unmodified	_AAVSQESPGGLEAGNAK_	0	MULTI-MSMS	2	793.394458	1584.77436	0.28351	25.126	1.3608	0	4.4773E-06	2	101.72	9113000	434	505	4690
A0A8P0TTG0	no	AAVTLLGDEK	10	Unmodified	_AAVTLLGDEK_	0	MULTI-MSMS	2	508.784764	1015.55498	0.24514	34.371	1.4236	0	0.0018693	1	98.033	88791000	3064	506	4705
A0A8P0TTG0	no	AAVTLLGDEKK	11	Unmodified	_AAVTLLGDEKK_	1	MULTI-MATCH	2	572.832246	1143.64994	-0.074973	21.253	0.6465	0	NaN	0	NaN	9649400	3064	507	4718
A0A8C0T5U5	no	AAVVENVVK	9	Acetyl (Protein N-term)	_(ac)AAVVENVVK_	0	MULTI-MSMS	2	485.782025	969.549496	0.31037	68.112	1.1897	0	0.0087132	2	67.981	17890000	5825	508	4728
A0A8C0SS58	no	AAVVESHK	8	Unmodified	_AAVVESHK_	0	MULTI-MSMS	2	420.732335	839.450116	0.10053	3.782	2.0047	4.4409E-16	0.0087761	2	100.19	9499400	5613	509	4740
A0A8C0SS58	no	AAVVESHK	8	Unmodified	_AAVVESHK_	0	MULTI-MATCH	2	420.732335	839.450116	-0.43854	5.5646	0.13626	0	NaN	0	NaN	196250	5613	509	4745
A0A8C0RVQ9	no	AAVVTTQGDQEGAEASR	17	Unmodified	_AAVVTTQGDQEGAEASR_	0	MULTI-MSMS	2	845.405554	1688.79656	0.34075	18.639	0.98484	0	7.7756E-17	1	188.91	31059000	5201	511	4758
A0A8I3PWI9	no	AAVWQQVLAVDAR	13	Acetyl (Protein N-term)	_(ac)AAVWQQVLAVDAR_	0	MULTI-MSMS	2	734.898983	1467.78341	-0.757	104.13	0.60918	0	4.9315E-05	1	119.53	6867900	5863	512	4770
A0A8P0NYW1	no	AAWAPPAALAPASSGNAIYDFFIGR	25	Unmodified	_AAWAPPAALAPASSGNAIYDFFIGR_	0	MULTI-MSMS	3	845.432408	2533.27539	1.8335	106.12	0.64448	-1.4211E-14	3.5897E-06	1	71.651	17750000	928	514	4786
A0A8C0MCU9	no	AAYDVSSFSFFQR	13	Unmodified	_AAYDVSSFSFFQR_	0	MULTI-MSMS	2	762.859523	1523.70449	-0.55792	87.567	0.27263	0	0.0075407	1	59.542	58164000	1182	517	4808
A0A8I3NEK0	no	AAYEAELGDARK	12	Unmodified	_AAYEAELGDARK_	1	MULTI-MSMS	2	647.325316	1292.63608	-0.91232	22.748	0.43828	0	0.00011709	1	136.36	13199000	5929;6396	519	4829
A0A8C0SKU0	no	AAYFGIYDTAK	11	Unmodified	_AAYFGIYDTAK_	0	MULTI-MSMS	2	610.303321	1218.59209	-0.36838	58.004	1.3267	0	0.0013981	2	91.867	572990000	5523	520	4842
A0A8I3S2Q1	no	AAYFGVYDTAK	11	Unmodified	_AAYFGVYDTAK_	0	MULTI-MSMS	2	603.295496	1204.57644	0.32435	50.891	1.0209	0	0.009325	2	63.184	420800000	2087;2586	521	4856
A0A8I3PQP9	no	AAYQVAALPK	10	Unmodified	_AAYQVAALPK_	0	MULTI-MATCH	2	516.297842	1030.58113	-1.3405	36.206	0.98557	0	NaN	0	NaN	15815000	5038	522	4868
A0A8P0TTF2	no	AAYSFYNVHTQTPLLDLMSDALVLAK	26	Unmodified	_AAYSFYNVHTQTPLLDLMSDALVLAK_	0	MULTI-MATCH	3	961.164999	2880.47317	3.7544	107.93	0.44352	0	NaN	0	NaN	3448000	1433	523	4871
A0A8I3PV71	no	AAYVLFYQR	9	Unmodified	_AAYVLFYQR_	0	MULTI-MSMS	2	565.803291	1129.59203	-0.22921	60.13	0.2379	0	0.004589	1	93.262	3384500	2701;4864	525	4882
A0A8C0SRF0	no	ACADAGLLDESFLR	14	Unmodified	_ACADAGLLDESFLR_	0	MULTI-MSMS	2	769.369398	1536.72424	-3.2853	79.437	0.51076	0	0.0002272	1	97.214	15952000	5608	526	4893
P62872	no	ACADATLSQITNNIDPVGR	19	Unmodified	_ACADATLSQITNNIDPVGR_	0	MULTI-MSMS	2	1008.49438	2014.9742	-2.0962	76.869	0.71447	0	0.0008913	2	58.098	25982000	226	527	4904
A0A8I3P9Y9	no	ACADPAAGSVILLENLR	17	Unmodified	_ACADPAAGSVILLENLR_	0	MULTI-MSMS	3	590.645333	1768.91417	0.3723	86.82	1.323	0	6.9183E-10	3	157.68	1009700000	5736	528	4920
A0A8I3P9Y9	no	ACADPAAGSVILLENLR	17	Unmodified	_ACADPAAGSVILLENLR_	0	MULTI-MSMS	2	885.464361	1768.91417	0.035255	86.822	1.6635	0	1.473E-20	5	200.21	1126400000	5736	528	4921
A0A8C0NC57	no	ACAELHQNVNVK	12	Unmodified	_ACAELHQNVNVK_	0	MULTI-MSMS	2	691.845893	1381.67723	1.6875	16.09	0.61085	0	0.0062969	2	62.869	9921200	2512	529	4937
A0A8I3RW82	no	ACALQVLSAILEGSK	15	Unmodified	_ACALQVLSAILEGSK_	0	MULTI-MSMS	2	780.426716	1558.83888	-1.6412	102.51	0.23731	-1.4211E-14	0.002339	1	65.179	7495800	3430	531	4951
A0A8P0ND82	no	ACALSIAESCR	11	Unmodified	_ACALSIAESCR_	0	MULTI-MATCH	2	619.286822	1236.55909	-0.046155	36.843	0.37468	0	NaN	0	NaN	4608900	6472	532	4963
A0A8P0ND82	no	ACALSIAESCRPGDK	15	Unmodified	_ACALSIAESCRPGDK_	1	MULTI-MSMS	2	817.884889	1633.75522	-1.1034	32.133	0.95218	0	0.00067094	2	96.103	16342000	6472	533	4971
A0A8I3S4M3	no	ACALSQINTK	10	Unmodified	_ACALSQINTK_	0	MULTI-MSMS	2	553.287148	1104.55974	-0.41195	23.513	0.4074	-3.5527E-15	0.0010241	1	175.38	9825900	1908	534	4982
A0A8P0SGA5	no	ACDESFQPLGDIMK	14	Unmodified	_ACDESFQPLGDIMK_	0	MULTI-MSMS	2	805.863091	1609.71163	-0.78179	74.289	0.54197	0	0.0012135	1	76.942	24858000	6523	537	5004
A0A8I3NC92	no	ACDESVLMDLK	11	Unmodified	_ACDESVLMDLK_	0	MULTI-MSMS	2	640.796688	1279.57882	-1.7611	58.432	0.68064	0	0.0060712	1	70.1	6778200	920	538	5014
A0A8C0QI65	no	ACDGNVDHAAAHITNR	16	Unmodified	_ACDGNVDHAAAHITNR_	0	MULTI-MSMS	2	861.392258	1720.76996	0.037683	16.776	0.30675	0	2.4827E-20	1	207.39	11477000	4734	539	5023
A0A8P0P2R9	no	ACDHITSNVLPLLLEQFHK	19	Unmodified	_ACDHITSNVLPLLLEQFHK_	0	MULTI-MSMS	4	559.54522	2234.15177	0.66737	87.82	0.64691	0	0.00061006	1	53.44	33547000	5126	540	5036
A0A8C0SMD1	no	ACDYIQELR	9	Unmodified	_ACDYIQELR_	0	MULTI-MSMS	2	584.27678	1166.53901	-1.2395	46.315	0.54502	0	0.001528	2	116.37	14714000	5543	541	5049
A0A8C0SUM9	no	ACELVQTNR	9	Unmodified	_ACELVQTNR_	0	MULTI-MSMS	2	545.769123	1089.52369	-1.1617	17.88	0.27122	0	0.008476	1	80.684	4315000	5655	542	5059
A0A8I3NEL4	no	ACENLAPFNTALK	13	Unmodified	_ACENLAPFNTALK_	0	MULTI-MSMS	2	724.863751	1447.71295	-0.39833	56.347	1.2544	0	0.00015446	1	106.16	186520000	3223	543	5071
A0A8I3S4V4	no	ACESSSHDLK	10	Unmodified	_ACESSSHDLK_	0	MULTI-MATCH	2	567.24822	1132.48189	1.0262	8.7051	0.13536	0	NaN	0	NaN	5468400	3650	544	5078
A0A8C0Q4V6	no	ACFHCETCK	9	Unmodified	_ACFHCETCK_	0	MULTI-MSMS	3	404.824671	1211.45218	-0.39866	10.841	0.77961	0	0.0018783	1	94.692	481450000	1063	545	5088
A0A8I3RVP6	no	ACFVGLIESPEGTEELK	17	Unmodified	_ACFVGLIESPEGTEELK_	0	MSMS	2	939.961316	1877.90808	NaN	76.238	1	0	0.012568	1	51.218		2349	546	5097
A0A8P0SBA9	no	ACGAPNVVEDEIDQYLSK	18	Unmodified	_ACGAPNVVEDEIDQYLSK_	0	MULTI-MATCH	2	1004.47004	2006.92552	-5.434	95.791	0.4416	0	NaN	0	NaN	27210000	4275	547	5108
A0A8I3NAI9	no	ACGGGGDVPYAQGQAPEPR	19	Unmodified	_ACGGGGDVPYAQGQAPEPR_	0	MULTI-MSMS	2	943.926131	1885.83771	-1.5351	31.823	0.40797	0	0.00077517	1	59.227	3157800	5964	549	5116
A0A8I3RT77	no	ACGLNFADLMAR	12	Unmodified	_ACGLNFADLMAR_	0	MULTI-MATCH	2	669.818289	1337.62203	-4.7787	80.765	0.40702	0	NaN	0	NaN	27574000	542	551	5139
A0A8C0Z0Y6	no	ACGNFGIPCELR	12	Unmodified	_ACGNFGIPCELR_	0	MULTI-MSMS	2	697.321196	1392.62784	-1.6615	58.1	0.88419	-7.1054E-15	0.000362	2	104.22	326180000	3467;5688	552	5148
A0A8P0SG56	no	ACHPYDSSHK	10	Unmodified	_ACHPYDSSHK_	0	MULTI-MSMS	2	601.256379	1200.49821	-0.26611	8.3332	0.10664	0	0.032399	1	51.066	2506300	6504	554	5158
A0A8I3QBF7	no	ACIDSNEDGDLSTSTVLR	18	Unmodified	_ACIDSNEDGDLSTSTVLR_	0	MULTI-MSMS	2	976.946926	1951.8793	-2.8084	54.668	0.74764	-7.1054E-15	7.8428E-05	2	84.297	12519000	996	555	5168
A0A8P0PLP4	no	ACIGDTLCQK	10	Unmodified	_ACIGDTLCQK_	0	MULTI-MSMS	2	583.270641	1164.52673	-0.078904	27.912	0.64581	0	0.0004381	1	151.56	57888000	6602	557	5184
A0A8I3MXG8	no	ACIPYLK	7	Unmodified	_ACIPYLK_	0	MULTI-MSMS	2	432.736031	863.45751	-1.0772	41.878	1.1212	0	0.054487	1	65.263	18340000	5632	558	5197
A0A8I3P5J7	no	ACLDSGGLSPR	11	Unmodified	_ACLDSGGLSPR_	0	MSMS	2	566.774405	1131.53426	NaN	28.405	1	0	0.0013568	1	91.087		5642	559	5209
A0A8C0RL07	no	ACLIFFDEIDAIGGAR	16	Unmodified	_ACLIFFDEIDAIGGAR_	0	MULTI-MSMS	2	884.440354	1766.86616	0.34817	100.88	1.3588	0	1.3556E-05	3	115.83	23253000	2564	561	5248
A0A8P0NYX2	no	ACLILTTQR	9	Unmodified	_ACLILTTQR_	0	MULTI-MATCH	2	538.300059	1074.58556	0.6566	35.635	0.78113	0	NaN	0	NaN	3688300	4618	562	5270
A0A8I3MS75	no	ACLISLGYDVENDR	14	Unmodified	_ACLISLGYDVENDR_	0	MULTI-MSMS	2	812.885412	1623.75627	0.067395	72.644	1.2242	0	2.8449E-06	3	149.23	208720000	5381	563	5282
A0A8I3MS75	no	ACLISLGYDVENDR	14	Unmodified	_ACLISLGYDVENDR_	0	MULTI-MATCH	2	812.885412	1623.75627	3.0385	74.897	0.54314	0	NaN	0	NaN	32119000	5381	563	5298
A0A8I3MS75	no	ACLISLGYDVENDR	14	Unmodified	_ACLISLGYDVENDR_	0	MULTI-MATCH	2	812.885412	1623.75627	-2.6628	74.208	0.60983	0	NaN	0	NaN	14621000	5381	563	5299
A0A8I3MVW9	no	ACLISMGYNMGEAEFAR	17	Unmodified	_ACLISMGYNMGEAEFAR_	0	MULTI-MSMS	2	960.426064	1918.83757	1.7562	86.002	0.30516	-1.4211E-14	4.0068E-06	2	112.51	17234000	5457	564	5308
A0A8C0QM78	no	ACMVFQLPNKDEESR	15	Unmodified	_ACMVFQLPNKDEESR_	1	MULTI-MSMS	2	912.424378	1822.8342	2.1483	48.929	0.27088	0	0.0013937	1	88.596	2567600	361	567	5318
A0A8C0T181	no	ACMVGHVDFK	10	Unmodified	_ACMVGHVDFK_	0	MULTI-MATCH	3	388.516055	1162.52633	0.30447	28.892	0.98689	0	NaN	0	NaN	14650000	3273	568	5328
A0A8C0PRY5	no	ACNCLLLK	8	Unmodified	_ACNCLLLK_	0	MULTI-MSMS	2	496.256805	990.499057	-0.62552	30.725	0.81614	-3.5527E-15	0.0078452	1	105.12	148060000	4299	569	5338
A0A8C0PRY5	no	ACNCLLLK	8	Unmodified	_ACNCLLLK_	0	MULTI-MATCH	2	496.256805	990.499057	-4.2874	33.727	0.88207	0	NaN	0	NaN	2913700	4299	569	5344
A0A8C0RCH3	no	ACNLTDTQK	9	Unmodified	_ACNLTDTQK_	0	MULTI-MSMS	2	525.747856	1049.48116	1.3464	12.131	0.30667	0	0.0013961	1	132.08	5749800	4859	570	5349
A0A8P0TDG2	no	ACPRPEGLNFQDLK	14	Unmodified	_ACPRPEGLNFQDLK_	1	MULTI-MSMS	2	822.911764	1643.80898	0.3335	45.316	0.54368	0	0.00072214	1	113.99	32951000	1943	575	5387
A0A8P0NLU9	no	ACPSTAGETPSGVK	14	Unmodified	_ACPSTAGETPSGVK_	0	MULTI-MSMS	2	681.321916	1360.62928	-0.18915	16.404	0.74654	0	0.00013974	1	100.88	23276000	5313;6377	576	5400
A0A8C0TE66	no	ACPVNPPSAVEMQLR	15	Unmodified	_ACPVNPPSAVEMQLR_	0	MSMS	2	834.913449	1667.81235	NaN	55.389	1	0	0.015772	1	52.344		1459	577	5404
A0A8I3NUN8	no	ACQALGAMLSK	11	Unmodified	_ACQALGAMLSK_	0	MULTI-MSMS	2	575.291376	1148.5682	-1.8932	42.987	0.40774	0	0.021209	1	53.124	8943900	3225	579	5412
A0A8I3S5Y5	no	ACQEVLEQVK	10	Unmodified	_ACQEVLEQVK_	0	MULTI-MSMS	2	602.305538	1202.59652	1.6769	28.388	0.37544	0	0.032327	2	51.113	11766000	5489	581	5422
A0A8P0SG56	no	ACQHLILIGDHQQLR	15	Unmodified	_ACQHLILIGDHQQLR_	0	MULTI-MSMS	4	451.242707	1800.94172	0.16558	35.554	0.91713	0	0.06046	1	21.666	7709800	6504	582	5429
A0A8P0SG56	no	ACQHLILIGDHQQLRPSANVYDLAK	25	Unmodified	_ACQHLILIGDHQQLRPSANVYDLAK_	1	MULTI-MSMS	5	572.903553	2859.48138	0.8205	56.755	0.44118	0	3.0399E-05	1	54.537	42157000	6504	583	5436
A0A8I3S0N0	no	ACQQLDTQK	9	Unmodified	_ACQQLDTQK_	0	MULTI-MSMS	2	546.26113	1090.50771	0.62481	11.08	0.30553	0	0.0013751	1	129.47	13518000	6587	585	5450
A0A8C0QNL8	no	ACQSIYPLHDVFVR	14	Unmodified	_ACQSIYPLHDVFVR_	0	MULTI-MSMS	2	852.929957	1703.84536	0.18082	61.166	0.98594	0	6.8566E-07	4	164.04	499390000	4780;6560	586	5470
A0A8C0QNL8	no	ACQSIYPLHDVFVR	14	Unmodified	_ACQSIYPLHDVFVR_	0	MULTI-MSMS	4	426.968617	1703.84536	-0.31869	61.22	0.61193	0	0.0048827	2	53.001	8966700	4780;6560	586	5471
A0A8C0QNL8	no	ACQSIYPLHDVFVR	14	Unmodified	_ACQSIYPLHDVFVR_	0	MSMS	2	852.929957	1703.84536	NaN	61.831	1	0	0.00053779	1	79.741		4780;6560	586	5472
A0A8C0SL13	no	ACQVLEALSVLVNRPDLGQPVR	22	Unmodified	_ACQVLEALSVLVNRPDLGQPVR_	1	MULTI-MSMS	3	812.112681	2433.31621	-3.726	97.323	0.44109	0	0.0014866	1	39.935	35762000	5526	590	5501
A0A8P0TDF9	no	ACQVYIQHMR	10	Unmodified	_ACQVYIQHMR_	0	MULTI-MSMS	2	653.313174	1304.6118	-0.92656	22.376	0.61252	0	0.0010861	2	109.01	6248500	4814	591	5515
A0A8P0TDF9	no	ACSAIHAVNLR	11	Unmodified	_ACSAIHAVNLR_	0	MULTI-MSMS	3	404.548635	1210.62407	-0.22132	22.511	0.4729	0	0.026161	1	40.154	33822000	4814;581	592	5535
A0A8P0TDF9	no	ACSAIHAVNLR	11	Unmodified	_ACSAIHAVNLR_	0	MULTI-MSMS	2	606.319314	1210.62407	0.30141	22.528	0.50595	0	0.00022239	1	191.17	13924000	4814;581	592	5536
A0A8P0TDF9	no	ACSAIHAVNLR	11	Unmodified	_ACSAIHAVNLR_	0	MULTI-MATCH	2	606.319314	1210.62407	-1.846	23.562	0.30562	0	NaN	0	NaN	5668600	4814;581	592	5545
A0A8C0QCP1	no	ACSSDSYEVEEDGVR	15	Unmodified	_ACSSDSYEVEEDGVR_	0	MULTI-MSMS	2	851.846681	1701.67881	-0.25769	32.664	0.33856	0	0.0062616	1	56.225	1608200	1238	593	5552
A0A8I3NFI4	no	ACSVIFPLIYSEIK	14	Unmodified	_ACSVIFPLIYSEIK_	0	MULTI-MSMS	3	547.296982	1638.86912	0.091954	95.954	1.6318	-1.4211E-14	0.0014364	1	66.533	21501000	1912	596	5570
A0A8C0QGH7	no	ACTDTALENMTSLR	14	Unmodified	_ACTDTALENMTSLR_	0	MULTI-MSMS	2	791.863622	1581.71269	-0.26129	58.834	0.98554	7.1054E-15	1.6645E-05	2	131.12	1006700000	4714	597	5582
A0A8C0QGH7	no	ACTDTALENMTSLR	14	Oxidation (M)	_ACTDTALENM(ox)TSLR_	0	MULTI-MSMS	2	799.86108	1597.70761	0.82062	35.482	0.71177	0	0.0041846	1	79.659	15679000	4714	597	5593
A0A8C0T4R0	no	ACTTEEDQEK	10	Unmodified	_ACTTEEDQEK_	0	MULTI-MSMS	2	605.74825	1209.48195	1.114	9.2823	0.17035	0	0.0015754	1	100.98	6185400	5812	598	5597
A0A8P0PAZ7	no	ACVLCVHPR	9	Unmodified	_ACVLCVHPR_	0	MULTI-MATCH	2	556.278603	1110.54265	5.5449	17.696	0.30445	0	NaN	0	NaN	2206400	6527	599	5619
A0A8P0PAZ7	no	ACVLCVHPR	9	Unmodified	_ACVLCVHPR_	0	MULTI-MATCH	2	556.278603	1110.54265	5.3383	19.007	0.47657	3.5527E-15	NaN	0	NaN	2268500	6527	599	5620
A0A8C0MD48	no	ACVVHGSDLK	10	Unmodified	_ACVVHGSDLK_	0	MULTI-MSMS	3	362.518453	1084.53353	-0.37263	12.131	2.4402	0	0.005968	3	64.692	953490000	1039	603	5648
A0A8C0MD48	no	ACVVHGSDLK	10	Unmodified	_ACVVHGSDLK_	0	MULTI-MSMS	2	543.274041	1084.53353	-1.2025	12.131	0.74138	0	0.00069218	1	159.58	158070000	1039	603	5649
A0A8C0PZF2	no	ACYALENFVENLGPK	15	Unmodified	_ACYALENFVENLGPK_	0	MSMS	2	862.919255	1723.82396	NaN	94.956	1	0	3.1837E-05	1	97.214		2478	605	5670
P61162	no	ACYLSINPQK	10	Unmodified	_ACYLSINPQK_	0	MULTI-MSMS	2	597.302798	1192.59104	3.5008	39.942	2.5506	0	0.019939	2	59.245	7852200	221;5039	606	5679
A0A8I3NMP3	no	ADAAPNGPQGAGAVQFMMTNK	21	Acetyl (Protein N-term)	_(ac)ADAAPNGPQGAGAVQFMMTNK_	0	MULTI-MSMS	3	706.662946	2116.96701	-1.6049	83.454	1.2586	0	5.0792E-05	3	65.25	13858000	1973	608	5692
A0A8C0SR01	no	ADAASQVLLGSGLTILSQPLMYVK	24	Acetyl (Protein N-term)	_(ac)ADAASQVLLGSGLTILSQPLMYVK_	0	MULTI-MSMS	3	839.792614	2516.35601	0.82708	111.96	0.54303	0	8.1693E-12	1	110.44	105770000	4867	609	5706
A0A8C0N0I6	no	ADADTVLLFLK	11	Unmodified	_ADADTVLLFLK_	0	MULTI-MSMS	2	603.342446	1204.67034	0.59815	90.099	0.4068	0	0.061782	1	39.547	2970000	1989	611	5721
A0A8C0M0J6	no	ADAEETLEDVMEEVR	15	Unmodified	_ADAEETLEDVMEEVR_	0	MULTI-MSMS	2	868.388181	1734.76181	-3.4773	98.324	0.50854	0	9.8756E-05	1	98.105	20292000	666	613	5735
A0A8I3N6K0	no	ADAEGESDLENSR	13	Unmodified	_ADAEGESDLENSR_	0	MULTI-MSMS	2	696.797317	1391.58008	0.92936	21.332	0.61212	0	0.00012866	1	113.69	7474500	5438	614	5744
A0A8I3N6K0	no	ADAEGESDLENSRK	14	Unmodified	_ADAEGESDLENSRK_	1	MULTI-MSMS	2	760.844798	1519.67504	0.79654	15.507	0.23772	1.7764E-15	4.9269E-05	1	141.08	5317800	5438	615	5752
A0A8I3Q2L7	no	ADAEVLILPK	10	Acetyl (Protein N-term)	_(ac)ADAEVLILPK_	0	MULTI-MSMS	2	555.823889	1109.63323	-0.19946	85.003	0.85016	0	0.00026591	2	122.13	30669000	3804	616	5764
A0A8P0SC38	no	ADAFGDELFSVFEDDSTTASGTK	23	Acetyl (Protein N-term)	_(ac)ADAFGDELFSVFEDDSTTASGTK_	0	MSMS	3	818.02733	2451.06016	NaN	111.69	1	0	0.0030891	1	43.162		5185	618	5775
A0A8C0RXK9	no	ADAGKDGNNPAENGDAK	17	Unmodified	_ADAGKDGNNPAENGDAK_	1	MULTI-MSMS	2	822.366429	1642.71831	-0.75928	9.6735	0.23761	0	0.0002471	1	90.861	2351200	5225	620	5784
A0A8C0RXK9	no	ADAGKDGNNPAENGDAK	17	Deamidation (NQ)	_ADAGKDGNNPAEN(de)GDAK_	1	MULTI-MSMS	2	822.858437	1643.70232	3.9797	9.99	0.74656	0	0.027866	1	65.563	2578200	5225	620	5789
A0A8P0T0S7	no	ADAHEEDELQAAEEQR	16	Unmodified	_ADAHEEDELQAAEEQR_	0	MSMS	2	920.900833	1839.78711	NaN	33.006	1	0	0.0016138	1	66.498		4695	621	5797
A0A8I3PT55	no	ADALQAGASQFETSAAK	17	Unmodified	_ADALQAGASQFETSAAK_	0	MULTI-MSMS	2	833.407566	1664.80058	2.4525	50.976	0.47627	0	1.2048E-06	1	131.06	170480000	5412	622	5808
A0A8I3N859	no	ADATNVNNWHWTER	14	Unmodified	_ADATNVNNWHWTER_	0	MULTI-MSMS	2	857.390042	1712.76553	-1.1732	47.197	0.91712	0	2.1026E-05	2	139.32	26489000	1233	626	5834
A0A8I3NQX0	no	ADAVNEALESLESVLR	16	Unmodified	_ADAVNEALESLESVLR_	0	MULTI-MSMS	2	858.444148	1714.87374	1.2605	106.95	0.74831	1.4211E-14	9.6608E-05	1	91.858	12974000	3380	627	5843
A0A8P0SLM8	no	ADAVQDPEMVELVELEIR	18	Unmodified	_ADAVQDPEMVELVELEIR_	0	MULTI-MSMS	2	1028.51699	2055.01942	1.765	99.307	0.3378	0	0.0046205	1	48.527	26007000	4445	628	5854
A0A8I3N275	no	ADCASGIFLAAEK	13	Unmodified	_ADCASGIFLAAEK_	0	MULTI-MSMS	2	676.829377	1351.6442	-0.58192	56.119	0.77994	0	0.0078587	1	59.198	75057000	5762	629	5864
A0A8C0QEG7	no	ADCGCTYHIR	10	Unmodified	_ADCGCTYHIR_	0	MULTI-MSMS	2	626.763514	1251.51248	-0.49951	16.696	0.20398	0	0.002197	1	95.358	5118300	2897	631	5872
A0A8C0RIA3	no	ADCSEEALAAALADVPELAR	20	Unmodified	_ADCSEEALAAALADVPELAR_	0	MULTI-MSMS	3	691.337004	2070.98918	0.1845	100.2	0.47615	0	7.968E-06	2	94.856	28966000	2058	633	5891
A0A8C0Q2I1	no	ADCTITMADSDLLALMTGK	19	Unmodified	_ADCTITMADSDLLALMTGK_	0	MULTI-MSMS	2	1013.97833	2025.9421	-1.4814	103.39	0.34034	1.4211E-14	0.0094971	1	37.594	22089000	943	634	5903
A0A8P0PF27	no	ADDADEFGYSR	11	Unmodified	_ADDADEFGYSR_	0	MULTI-MSMS	2	623.254557	1244.49456	0.49883	36.725	0.61258	0	0.0019018	1	86.18	15188000	6519	635	5915
A0A8I3S329	no	ADDDTYVILDNLR	13	Unmodified	_ADDDTYVILDNLR_	0	MULTI-MSMS	2	761.872827	1521.7311	-1.9014	80.866	0.44092	0	9.5141E-05	2	119.53	28033000	3710	636	5926
A0A8C0QFJ5	no	ADDKLIAEEGVDSLNVK	17	Unmodified	_ADDKLIAEEGVDSLNVK_	1	MULTI-MSMS	2	908.470363	1814.92617	0.4043	56.466	0.30479	0	1.1209E-08	1	155.39	30562000	4702	638	5944
A0A8I3PFB8	no	ADDLDFETGDAGASATFPMQCSALR	25	Acetyl (Protein N-term)	_(ac)ADDLDFETGDAGASATFPMQCSALR_	0	MULTI-MSMS	3	896.723258	2687.14795	-0.19149	99.583	1.9035	0	2.2951E-08	3	86.211	1107700000	4979	639	5974
A0A8I3PFB8	no	ADDLDFETGDAGASATFPMQCSALR	25	Acetyl (Protein N-term)	_(ac)ADDLDFETGDAGASATFPMQCSALR_	0	MULTI-MSMS	2	1344.58125	2687.14795	-0.022607	99.603	0.5433	1.4211E-14	2.1981E-45	1	194.58	30050000	4979	639	5975
A0A8I3P8U7	no	ADDLGDEWWEK	11	Acetyl (Protein N-term)	_(ac)ADDLGDEWWEK_	0	MULTI-MATCH	2	703.298964	1404.58338	0.27594	96.155	0.17066	-1.4211E-14	NaN	0	NaN	4241800	6289	640	5990
A0A8C0SPX7	no	ADDPSAADRNVEIWK	15	Acetyl (Protein N-term)	_(ac)ADDPSAADRNVEIWK_	1	MULTI-MATCH	2	864.913015	1727.81148	-4.2743	61.903	0.40784	7.1054E-15	NaN	0	NaN	2914500	5587	642	6001
A0A8I3PKS3	no	ADDPSSYMEVVQAANTSGNWEELVK	25	Unmodified	_ADDPSSYMEVVQAANTSGNWEELVK_	0	MULTI-MATCH	3	914.085073	2739.23339	-0.8118	98.843	0.20417	0	NaN	0	NaN	13288000	1317	643	6004
A0A8P0PQL6	no	ADDPYAHLSK	10	Unmodified	_ADDPYAHLSK_	0	MULTI-MSMS	2	558.769645	1115.52474	-1.4723	19.254	0.40826	0	0.0083397	2	72.243	10806000	1631	644	6011
A0A8I3RUC8	no	ADDVDQQQTTNTVEEPLDLIR	21	Acetyl (Protein N-term)	_(ac)ADDVDQQQTTNTVEEPLDLIR_	0	MULTI-MSMS	3	814.725874	2441.15579	-1.8174	95.796	0.40774	0	9.784E-06	1	85.231	56457000	1088	645	6026
A0A8I3RUC8	no	ADDVDQQQTTNTVEEPLDLIR	21	Acetyl (Protein N-term)	_(ac)ADDVDQQQTTNTVEEPLDLIR_	0	MULTI-SECPEP	2	1221.58517	2441.15579	-2.3357	95.81	0.20276	0	3.3378E-12	1	145.29	14335000	1088	645	6027
A0A8P0NIU0	no	ADEDLIFR	8	Acetyl (Protein N-term)	_(ac)ADEDLIFR_	0	MULTI-MSMS	2	510.753464	1019.49238	-0.62806	82.027	0.50904	0	0.0029654	1	139.28	6484000	5054	647	6048
A0A8C0TUW0	no	ADEDPALFQSVK	12	Unmodified	_ADEDPALFQSVK_	0	MULTI-MSMS	2	660.327524	1318.6405	0.18894	49.535	0.77938	0	0.0056713	2	64.73	65334000	6161	648	6060
A0A8I3N375	no	ADEDPIMGFHQMFLLK	16	Unmodified	_ADEDPIMGFHQMFLLK_	0	MULTI-MSMS	2	946.45769	1890.90083	-0.71083	92.413	1.4248	1.4211E-14	3.5454E-06	2	133.42	89126000	2987	649	6077
A0A8C0TJ18	no	ADEEKLPPGWEK	12	Acetyl (Protein N-term)	_(ac)ADEEKLPPGWEK_	1	MULTI-MSMS	2	720.853906	1439.69326	-3.8434	49.214	1.5922	7.1054E-15	9.8244E-05	3	123.01	19369000	6046	650	6092
A0A8C0P0Y1	no	ADEQEPELTSTPNFVVEVIK	20	Unmodified	_ADEQEPELTSTPNFVVEVIK_	0	MULTI-MSMS	2	1123.06536	2244.11616	-1.8481	89.233	0.30641	0	0.00023066	1	65.805	10586000	3422	651	6106
A0A8I3S3S8	no	ADETKDEQFEQCVQNFNK	18	Unmodified	_ADETKDEQFEQCVQNFNK_	1	MULTI-MSMS	2	1115.48949	2228.96443	-0.35559	55.519	0.43982	7.1054E-15	8.7213E-08	1	128.54	18417000	1402	653	6119
A0A8I3NHY9	no	ADEVAPAKK	9	Unmodified	_ADEVAPAKK_	1	MSMS	2	464.758549	927.502546	NaN	8.351	1	0	0.021075	1	94.114		3201	654	6126
A0A8P0PBZ5	no	ADFAQACQDAGVR	13	Unmodified	_ADFAQACQDAGVR_	0	MULTI-MSMS	2	704.817332	1407.62011	-1.6181	36.652	0.885	7.1054E-15	2.0015E-05	2	159.83	29514000	2979	655	6140
A0A8P0T982	no	ADFCIIHYAGK	11	Unmodified	_ADFCIIHYAGK_	0	MULTI-MSMS	2	647.816073	1293.61759	-0.75311	48.703	1.1883	0	0.00066486	2	108.98	135190000	243;513	656	6152
A0A8P0NJ43	no	ADFEWVYTDQPHTQR	15	Unmodified	_ADFEWVYTDQPHTQR_	0	MSMS	2	946.931739	1891.84893	NaN	59.08	1	0	5.1377E-07	1	116.01		1455	657	6160
A0A8C0Z2F5	no	ADFHVGAHVNTFWR	14	Unmodified	_ADFHVGAHVNTFWR_	0	MULTI-MATCH	4	414.956204	1655.79571	0.74996	55.733	0.30552	0	NaN	0	NaN	3848500	6265	658	6174
A0A8I3PP17	no	ADFITLGLSEEK	12	Unmodified	_ADFITLGLSEEK_	0	MULTI-MSMS	2	661.84555	1321.67655	2.1803	73.323	0.78061	0	0.056535	1	39.293	30990000	2460	659	6178
A0A8C0T6S2	no	ADFLGSFCR	9	Unmodified	_ADFLGSFCR_	0	MULTI-MATCH	2	536.747659	1071.48076	-0.40901	63.068	0.54498	7.1054E-15	NaN	0	NaN	6883500	5837	660	6190
A0A8P0N3U1	no	ADFPAGIPECGTDALR	16	Unmodified	_ADFPAGIPECGTDALR_	0	MULTI-MSMS	2	845.398686	1688.78282	-3.9694	67.888	0.98669	0	0.00036702	3	76.522	19378000	5408;6428	661	6199
A0A8I3PB52	no	ADFVLAANSYDLAIK	15	Unmodified	_ADFVLAANSYDLAIK_	0	MULTI-MSMS	2	805.924863	1609.83517	-0.17704	83.241	1.054	-1.4211E-14	0.0048083	2	58.781	16826000	6100	663	6220
A0A8C0THV4	no	ADGATSDDLDLHDDR	15	Unmodified	_ADGATSDDLDLHDDR_	0	MULTI-MSMS	2	808.345162	1614.67577	-0.16017	28.729	0.37471	0	6.6562E-05	1	104.87	18686000	733	664	6231
A0A8I3PDJ3	no	ADGDLTLLWAEWQGR	15	Unmodified	_ADGDLTLLWAEWQGR_	0	MSMS	2	865.928468	1729.84238	NaN	101.04	1	0	1.3471E-06	1	108.56		5222	665	6244
A0A8I3NAK8	no	ADGEEPEKK	9	Acetyl (Protein N-term)	_(ac)ADGEEPEKK_	1	MULTI-MATCH	2	522.745836	1043.47712	-1.2271	10.978	0.17017	0	NaN	0	NaN	9748000	5316	666	6256
Q8MJ47	no	ADGELNVDSLITR	13	Acetyl (Protein N-term)	_(ac)ADGELNVDSLITR_	0	MULTI-MSMS	2	722.867545	1443.72054	-0.5337	91.387	1.6609	0	1.369E-05	3	141.88	119700000	305	667	6266
Q8MJ47	no	ADGELNVDSLITR	13	Acetyl (Protein N-term)	_(ac)ADGELNVDSLITR_	0	MSMS	2	722.867545	1443.72054	NaN	92.278	1	0	0.0023457	1	65.241		305	667	6267
A0A8C0SFR7	no	ADGGDGGDGGDGAEGVTLQR	20	Unmodified	_ADGGDGGDGGDGAEGVTLQR_	0	MULTI-MSMS	2	902.390633	1802.76671	-0.45083	31.078	0.61191	0	5.2128E-14	1	148.41	42172000	5428	668	6281
A0A8C0Q1V4	no	ADGHAATLVMK	11	Unmodified	_ADGHAATLVMK_	0	MULTI-MSMS	3	371.862219	1112.56483	-0.1149	16.98	0.47835	0	0.047578	1	30.729	25114000	3113	670	6293
A0A8I3NJC3	no	ADGIPGEPLFNYASIR	16	Unmodified	_ADGIPGEPLFNYASIR_	0	MULTI-MSMS	2	860.438669	1718.86278	-0.4682	85.283	0.37445	0	0.00064899	2	72.496	17035000	264	671	6309
A0A8I3S6F0	no	ADGLALGGSHLR	12	Unmodified	_ADGLALGGSHLR_	0	MULTI-MSMS	2	583.817461	1165.62037	-0.29307	28.061	0.27196	3.5527E-15	0.0023763	1	74.533	7203400	3478	673	6322
A0A8C0MXG2	no	ADGLLGMFLK	10	Unmodified	_ADGLLGMFLK_	0	MULTI-MSMS	2	532.794078	1063.5736	-0.7982	96.074	0.44475	0	0.0027226	1	91.069	55304000	1937	674	6335
A0A8P0NVH9	no	ADGLVSLLTTSEDADEPR	18	Unmodified	_ADGLVSLLTTSEDADEPR_	0	MULTI-MATCH	2	944.960359	1887.90617	7.3656	84.339	0.50935	0	NaN	0	NaN	16212000	6508;316	675	6347
A0A8I3NX27	no	ADGPVAEVLLR	11	Acetyl (Protein N-term)	_(ac)ADGPVAEVLLR_	0	MULTI-MSMS	2	591.32987	1180.64519	-0.58934	91.802	2.5778	0	6.5029E-05	4	163.94	33633000	3431	676	6356
A0A8P0PF55	no	ADGQMPFSCHYPSR	14	Acetyl (Protein N-term)	_(ac)ADGQMPFSCHYPSR_	0	MULTI-MATCH	2	847.856132	1693.69771	6.8365	56.871	0.54271	0	NaN	0	NaN	10768000	303	677	6364
A0A8P0NEN2	no	ADGVLVPGGFGIR	13	Unmodified	_ADGVLVPGGFGIR_	0	MULTI-MSMS	2	629.351137	1256.68772	-0.32265	70.244	0.30603	0	0.0047626	1	63.076	20258000	6613	680	6377
A0A8C0QNL8	no	ADGYEPPVQESV	12	Unmodified	_ADGYEPPVQESV_	0	MULTI-MSMS	2	645.796057	1289.57756	0.38605	52.211	1.3909	0	0.0019317	1	78.098	127550000	4780;6560	681	6389
A0A8I3PQG8	no	ADGYVDNLAQAVDLLLQHADK	21	Unmodified	_ADGYVDNLAQAVDLLLQHADK_	0	MULTI-SECPEP	3	757.053485	2268.13863	1.956	104.71	0.81604	0	0.0042813	1	46.833	12041000	5905	682	6399
A0A8I3MLM1	no	ADHDFVVQEDFMK	13	Unmodified	_ADHDFVVQEDFMK_	0	MULTI-MSMS	2	790.856123	1579.69769	-2.2741	57.582	0.50706	0	8.1737E-09	1	200.67	79258000	979	683	6410
A0A8P0SD62	no	ADHPGISITDLSK	13	Unmodified	_ADHPGISITDLSK_	0	MULTI-SECPEP	2	677.354074	1352.69359	0.082006	42.112	0.61152	0	0.039616	1	60.305	70215000	983	685	6425
A0A8I3NYW8	no	ADHQPLTEASYVNLPTIALCNTDSPLR	27	Unmodified	_ADHQPLTEASYVNLPTIALCNTDSPLR_	0	MULTI-MSMS	3	999.497588	2995.47093	-0.071676	87.17	1.5304	0	4.686E-32	6	145.52	2593600000	2064	686	6438
A0A8I3NYW8	no	ADHQPLTEASYVNLPTIALCNTDSPLR	27	Unmodified	_ADHQPLTEASYVNLPTIALCNTDSPLR_	0	MSMS	3	999.497588	2995.47093	NaN	88	1	0	0.0037265	1	39.795		2064	686	6439
A0A8I3Q4M3	no	ADHTLSSLEPAYSAK	15	Unmodified	_ADHTLSSLEPAYSAK_	0	MULTI-MSMS	2	795.393927	1588.7733	0.39049	40.437	1.259	0	3.6705E-07	1	150.46	9832600	3526	687	6448
A0A8C0Z5T8	no	ADHVQSLAQLENLCK	15	Acetyl (Protein N-term)	_(ac)ADHVQSLAQLENLCK_	0	MSMS	2	884.438343	1766.86213	NaN	72.968	1	0	2.1292E-91	1	246.63		6302	688	6457
A0A8P0SB85	no	ADIDNKEQSELDQDLDDVEEVEEEETGEETK	31	Acetyl (Protein N-term)	_(ac)ADIDNKEQSELDQDLDDVEEVEEEETGEETK_	1	MULTI-MSMS	3	1208.18518	3621.53371	-0.47284	101.38	0.40691	0	5.053E-39	1	149.16	115250000	4552	690	6473
A0A8I3N2W1	no	ADIDNLPR	8	Acetyl (Protein N-term)	_(ac)ADIDNLPR_	0	MULTI-SECPEP	2	478.245806	954.47706	-0.24181	56.576	0.50858	0	0.02551	1	113.7	10910000	1210	691	6486
A0A8P0PQR9	no	ADIEGLVMEK	10	Unmodified	_ADIEGLVMEK_	0	MULTI-MSMS	2	552.783907	1103.55326	0.59154	56.234	0.44101	0	0.0080611	1	72.643	7945900	1436	692	6498
A0A8C0P3R9	no	ADIEMPFDPSK	11	Unmodified	_ADIEMPFDPSK_	0	MULTI-MSMS	2	625.292096	1248.56964	0.69449	64.526	0.78122	0	0.028264	1	48.981	17680000	3517;3936	693	6505
A0A8C0P3R9	no	ADIEMPFDPSK	11	Unmodified	_ADIEMPFDPSK_	0	MULTI-MATCH	2	625.292096	1248.56964	5.3471	63.743	0.40796	0	NaN	0	NaN	2041100	3517;3936	693	6509
A0A8C0RLY3	no	ADIEVACYGYEGIDAVK	17	Unmodified	_ADIEVACYGYEGIDAVK_	0	MULTI-MSMS	2	936.937841	1871.86113	0.14453	73.302	1.8683	0	4.0181E-06	4	112.44	49766000	5036	694	6544
A0A8C0RLY3	no	ADIEVACYGYEGIDAVK	17	Unmodified	_ADIEVACYGYEGIDAVK_	0	MSMS	2	936.937841	1871.86113	NaN	78.108	1	0	0.0022468	1	62.891		5036	694	6545
A0A8C0RLY3	no	ADIEVACYGYEGIDAVK	17	Unmodified	_ADIEVACYGYEGIDAVK_	0	MSMS	2	936.937841	1871.86113	NaN	83.556	1	0	0.0024454	1	62.042		5036	694	6546
A0A8C0RLY3	no	ADIEVACYGYEGIDAVK	17	Unmodified	_ADIEVACYGYEGIDAVK_	0	MSMS	2	936.937841	1871.86113	NaN	90.693	1	0	0.021527	1	45.28		5036	694	6547
A0A8C0RLY3	no	ADIEVACYGYEGIDAVK	17	Unmodified	_ADIEVACYGYEGIDAVK_	0	MULTI-MATCH	2	936.937841	1871.86113	4.3161	85.016	0.17005	0	NaN	0	NaN	6398200	5036	694	6569
A0A8P0N9X4	no	ADIFMFDEPSSYLDVK	16	Unmodified	_ADIFMFDEPSSYLDVK_	0	MULTI-MSMS	2	938.93731	1875.86007	-1.0516	98.191	0.47274	0	1.5211E-05	1	113.24	314180000	6573;6418	695	6579
A0A8P0N9X4	no	ADIFMFDEPSSYLDVK	16	Unmodified	_ADIFMFDEPSSYLDVK_	0	MULTI-MATCH	2	938.93731	1875.86007	-5.8693	99.729	0.23844	0	NaN	0	NaN	16485000	6573;6418	695	6585
A0A8P0N9X4	no	ADIFMFDEPSSYLDVK	16	Oxidation (M)	_ADIFM(ox)FDEPSSYLDVK_	0	MSMS	2	946.934767	1891.85498	NaN	95.322	1	0	0.016324	1	60.301		6573;6418	695	6591
A0A8C0YTV2	no	ADIGTPSNFQHIGHVGWDPNTGFDLNNLDPELK	33	Unmodified	_ADIGTPSNFQHIGHVGWDPNTGFDLNNLDPELK_	0	MULTI-MSMS	3	1206.91312	3617.71752	1.3343	93.425	0.30658	0	0.046381	2	13.202	15514000	836	696	6597
A0A8C0MD48	no	ADIGVAMGIAGSDVSK	16	Unmodified	_ADIGVAMGIAGSDVSK_	0	MSMS	2	745.879598	1489.74464	NaN	65.422	1	0	0.023229	1	46.159		1039	697	6604
A0A8P0PSH6	no	ADIIHACDIVEDAAIAYGYNNIQMTLPK	28	Unmodified	_ADIIHACDIVEDAAIAYGYNNIQMTLPK_	0	MULTI-MSMS	3	1040.51073	3118.51036	0.39291	101.74	0.20262	0	8.7232E-07	2	68.231	11359000	5378	698	6614
A0A8I3RQT2	no	ADIIVSELLGSFADNELSPECLDGAQHFLK	30	Unmodified	_ADIIVSELLGSFADNELSPECLDGAQHFLK_	0	MULTI-MATCH	3	1096.87461	3287.60201	-2.7675	105.73	0.57711	0	NaN	0	NaN	9878400	2942	699	6623
A0A8I3PYE9	no	ADIIYPGHGPVIHNAEAK	18	Unmodified	_ADIIYPGHGPVIHNAEAK_	0	MULTI-MSMS	2	951.497049	1900.97955	2.2405	30.587	0.16948	3.5527E-15	7.6903E-05	1	84.468	8903300	1739	700	6625
A0A8I3MV65	no	ADILEDKDGK	10	Unmodified	_ADILEDKDGK_	1	MULTI-SECPEP	2	552.282586	1102.55062	0.009544	15.964	0.3406	1.7764E-15	0.051469	1	118.18	122370000	6025;2852	701	6634
A0A8I3NIS2	no	ADISLDELIR	10	Acetyl (Protein N-term)	_(ac)ADISLDELIR_	0	MULTI-MSMS	2	593.819335	1185.62412	2.3475	99.597	0.57694	0	0.00021824	1	141.48	25198000	5152	702	6647
A0A8C0N2F8	no	ADIVQQLLQQGASPNAATTSGYTPLHLSAR	30	Unmodified	_ADIVQQLLQQGASPNAATTSGYTPLHLSAR_	0	MULTI-MSMS	3	1036.87393	3107.59998	-0.63992	91.922	0.54236	-1.4211E-14	0.0050005	1	29.859	8052000	2136;2015	703	6658
A0A8P0T2J3	no	ADIWALGCLLYK	12	Unmodified	_ADIWALGCLLYK_	0	MULTI-MSMS	2	711.87613	1421.73771	-0.48418	99.307	0.27086	0	0.00038601	1	101.11	14764000	6520;5928	704	6670
A0A8I3PHH2	no	ADIWSLGITAIELAK	15	Unmodified	_ADIWSLGITAIELAK_	0	MULTI-MSMS	2	800.950881	1599.88721	-2.2277	105.98	0.61064	-1.4211E-14	0.00068859	1	77.597	4958200	5784;3962	705	6682
A0A8C0TBJ8	no	ADKEAAFDDAVEER	14	Acetyl (Protein N-term)	_(ac)ADKEAAFDDAVEER_	1	MULTI-MSMS	2	804.362824	1606.71109	-0.3519	52.675	0.95064	0	5.4691E-05	2	126.09	144500000	2303	706	6695
A0A8C0QLT0	no	ADKEAHDLINK	11	Unmodified	_ADKEAHDLINK_	1	MULTI-MATCH	2	627.327859	1252.64116	-0.51127	11.325	0.13548	0	NaN	0	NaN	3415900	4760	707	6705
A0A8C0N0W7	no	ADKLAEEHS	9	Unmodified	_ADKLAEEHS_	1	MULTI-MSMS	2	500.240721	998.466889	0.7764	9.2823	0.374	0	0.0041979	1	162.97	111460000	356	708	6713
A0A8C0MWR6	no	ADKNQVAAEVAK	12	Unmodified	_ADKNQVAAEVAK_	1	MULTI-MSMS	3	415.226215	1242.65681	0.3115	12.702	0.44266	0	0.041621	1	38.189	8561400	1443	709	6724
A0A8C0QDA9	no	ADKPDMGEIASFDK	14	Acetyl (Protein N-term),Oxidation (M)	_(ac)ADKPDM(ox)GEIASFDK_	1	MULTI-MSMS	2	791.358696	1580.70284	-0.27553	44.982	0.78136	0	5.3056E-05	2	127.02	290600000	4675	710	6739
A0A8C0QDA9	no	ADKPDMGEIASFDK	14	Acetyl (Protein N-term)	_(ac)ADKPDMGEIASFDK_	1	MULTI-MSMS	2	783.361238	1564.70792	-1.7475	59.786	0.34048	0	0.0025734	2	64.64	10699000	4675	710	6765
A0A8C0QDA9	no	ADKPDMGEIASFDK	14	Acetyl (Protein N-term)	_(ac)ADKPDMGEIASFDK_	1	MULTI-MSMS	2	783.361238	1564.70792	0.10475	62.59	4.5526	7.1054E-15	5.1079E-05	10	127.17	5546200000	4675	710	6766
A0A8C0QDA9	no	ADKPDMGEIASFDK	14	Acetyl (Protein N-term)	_(ac)ADKPDMGEIASFDK_	1	MULTI-MSMS	2	783.361238	1564.70792	-3.8694	67	1.3236	0	0.000199	3	95.417	23563000	4675	710	6767
A0A8C0QDA9	no	ADKPDMGEIASFDK	14	Acetyl (Protein N-term)	_(ac)ADKPDMGEIASFDK_	1	MSMS	2	783.361238	1564.70792	NaN	66.384	1	0	0.0024652	1	63.966		4675	710	6768
A0A8C0QDA9	no	ADKPDMGEIASFDK	14	Acetyl (Protein N-term)	_(ac)ADKPDMGEIASFDK_	1	MSMS	2	783.361238	1564.70792	NaN	113.86	1	0	0.034996	1	42.843		4675	710	6769
A0A8C0QDA9	no	ADKPDMGEIASFDK	14	Acetyl (Protein N-term)	_(ac)ADKPDMGEIASFDK_	1	MULTI-MATCH	2	783.361238	1564.70792	4.7914	68.279	0.91858	1.4211E-14	NaN	0	NaN	6153600	4675	710	6792
A0A8C0PNJ8	no	ADLAEEYSK	9	Unmodified	_ADLAEEYSK_	0	MULTI-MSMS	2	513.242929	1024.47131	0.72199	26.82	0.54401	-3.5527E-15	0.0041064	1	95.502	56343000	4247	711	6801
A0M8V0	yes	ADLEEQLSDEEK	12	Acetyl (Protein N-term)	_(ac)ADLEEQLSDEEK_	0	MULTI-MSMS	2	724.325376	1446.6362	-0.58531	72.985	0.57758	0	0.0015254	1	72.848	17905000	133	715	6827
A0A8I3N9V3	no	ADLINNLGTIAK	12	Unmodified	_ADLINNLGTIAK_	0	MULTI-MSMS	2	621.856252	1241.69795	-0.12052	60.453	3.0222	7.1054E-15	0.00031878	4	109.83	5752300000	6384;5365;849	718	6860
A0A8I3N9V3	no	ADLINNLGTIAK	12	Unmodified	_ADLINNLGTIAK_	0	MULTI-MSMS	2	621.856252	1241.69795	0.68692	65.019	0.88257	0	0.0018205	1	79.16	13698000	6384;5365;849	718	6861
A0A8I3N9V3	no	ADLINNLGTIAK	12	Unmodified	_ADLINNLGTIAK_	0	MSMS	2	621.856252	1241.69795	NaN	61.985	1	0	0.00028673	1	98.048		6384;5365;849	718	6862
A0A8I3N9V3	no	ADLINNLGTIAK	12	Unmodified	_ADLINNLGTIAK_	0	MULTI-MATCH	2	621.856252	1241.69795	1.3375	115.28	0.58233	0	NaN	0	NaN	828750	6384;5365;849	718	6878
A0A8I3N9V3	no	ADLINNLGTIAK	12	Unmodified	_ADLINNLGTIAK_	0	MULTI-MATCH	2	621.856252	1241.69795	-1.9832	66.939	0.44228	0	NaN	0	NaN	1958900	6384;5365;849	718	6879
A0A8I3N9V3	no	ADLINNLGTIAK	12	Unmodified	_ADLINNLGTIAK_	0	MULTI-MATCH	2	621.856252	1241.69795	0.41397	63.375	0.61203	0	NaN	0	NaN	7821200	6384;5365;849	718	6880
A0A8I3N9V3	no	ADLINNLGTIAK	12	Deamidation (NQ)	_ADLIN(de)NLGTIAK_	0	MULTI-MSMS	2	622.34826	1242.68197	0.59427	72.3	0.71504	0	0.04949	1	64.064	23016000	6384;5365;849	718	6888
A0A8C0RLT3	no	ADLLGIVSELQLK	13	Unmodified	_ADLLGIVSELQLK_	0	MULTI-SECPEP	2	699.913767	1397.81298	-1.4084	99.985	0.95151	0	0.041178	1	59.418	82092000	4587	719	6900
A0A8C0Q3Z0	yes	ADLLGSILSSMEKPPSFGDQESR	23	Acetyl (Protein N-term)	_(ac)ADLLGSILSSMEKPPSFGDQESR_	1	MULTI-MATCH	3	836.075849	2505.20572	-0.57184	111.31	0.20345	0	NaN	0	NaN	32242000	4522	720	6916
A0A8C0Q0M7	no	ADLNQGIGEPQSPSR	15	Unmodified	_ADLNQGIGEPQSPSR_	0	MULTI-MSMS	2	784.8868	1567.75905	-0.4269	31.381	1.3929	0	8.6142E-10	2	182.08	75820000	4462	721	6925
A0A8P0SJL7	no	ADLNSVLGSPEHLELFLLAQQK	22	Unmodified	_ADLNSVLGSPEHLELFLLAQQK_	0	MULTI-MSMS	3	808.104068	2421.29037	0.48609	99.149	0.57628	1.4211E-14	7.6729E-09	1	108.71	300650000	5057	722	6944
A0A8I3RPU3	no	ADLQAVLSAVTLTK	14	Unmodified	_ADLQAVLSAVTLTK_	0	MULTI-MSMS	2	715.416674	1428.81879	-3.1873	91.428	0.37301	-1.4211E-14	0.0028258	1	68.463	10913000	2348	725	6957
A0A8I3RPU3	no	ADLQAVLSAVTLTK	14	Unmodified	_ADLQAVLSAVTLTK_	0	MSMS	2	715.416674	1428.81879	NaN	91.496	1	0	0.031129	1	47.227		2348	725	6958
A0A8P0T767	no	ADLQNHLDTAQNALQDK	17	Unmodified	_ADLQNHLDTAQNALQDK_	0	MULTI-MSMS	2	947.96631	1893.91807	1.649	42.823	0.27124	0	2.1085E-13	1	180.11	12525000	2606	726	6966
A0A8P0NEQ4	no	ADLSLADALTEPPPEIEEEIKR	22	Acetyl (Protein N-term)	_(ac)ADLSLADALTEPPPEIEEEIKR_	1	MULTI-MSMS	3	826.758515	2477.25371	0.036744	99.809	1.2214	0	4.8302E-06	1	80.303	387170000	6614	728	6985
A0A8P0TDF9	no	ADLTALFLPR	10	Unmodified	_ADLTALFLPR_	0	MULTI-MSMS	2	558.824224	1115.63389	0.62287	88.893	1.29	0	0.00042783	2	173.23	53381000	4814;581	730	7009
A0A8P0TDF9	no	ADLTALFLPR	10	Unmodified	_ADLTALFLPR_	0	MULTI-MSMS	3	372.885241	1115.63389	0.47235	88.855	0.78077	-1.4211E-14	0.0039325	1	71.349	3370800	4814;581	730	7010
A0A8P0TKE6	no	ADLVANQGTK	10	Unmodified	_ADLVANQGTK_	0	MULTI-MSMS	2	508.772188	1015.52982	3.9667	13.848	0.20347	-1.7764E-15	0.041393	1	47.853	2653500	249	733	7029
A0A8I3MBN3	no	ADMGGAATICSAIVSAAK	18	Unmodified	_ADMGGAATICSAIVSAAK_	0	MULTI-MSMS	2	847.416022	1692.81749	0.33906	74.452	1.1208	0	1.1007E-17	1	176.25	175900000	916	739	7061
A0A8I3NL18	no	ADMNTFPDFK	10	Unmodified	_ADMNTFPDFK_	0	MULTI-MATCH	2	593.265881	1184.51721	0.78873	58.637	0.78209	0	NaN	0	NaN	15838000	5060	741	7074
A0A8P0TQD4	no	ADMPNGEQGFASPLELFNSIAAQGELVR	28	Acetyl (Protein N-term)	_(ac)ADMPNGEQGFASPLELFNSIAAQGELVR_	0	MULTI-MSMS	3	1001.82207	3002.44439	0.30809	111.82	0.27191	0	5.6231E-07	1	70.451	36855000	1471	742	7084
A0A8C0PSB6	no	ADMVETQQLMR	11	Unmodified	_ADMVETQQLMR_	0	MULTI-MSMS	2	661.31558	1320.61661	-0.7939	44.214	0.40665	-7.1054E-15	0.00019186	1	128.36	56943000	4307	743	7104
A0A8C0QI29	no	ADMVIEAVFEDLSLK	15	Unmodified	_ADMVIEAVFEDLSLK_	0	MULTI-MSMS	3	560.623535	1678.84877	-0.76216	107.62	1.0919	0	0.01027	2	44.807	10395000	1165	744	7124
A0A8C0QI29	no	ADMVIEAVFEDLSLK	15	Unmodified	_ADMVIEAVFEDLSLK_	0	MSMS	2	840.431664	1678.84877	NaN	107.47	1	0	1.3142E-05	1	103.88		1165	744	7125
A0A8C0RKC2	no	ADNEKLDNQR	10	Acetyl (Protein N-term)	_(ac)ADNEKLDNQR_	1	MULTI-MSMS	2	622.796923	1243.57929	0.30987	16.541	0.3051	0	0.00059405	1	166.19	13209000	2977	746	7140
A0A8P0PHV3	no	ADNSFSDGVPSDALEAAK	18	Acetyl (Protein N-term)	_(ac)ADNSFSDGVPSDALEAAK_	0	MULTI-MSMS	2	918.418327	1834.8221	-4.0819	77.084	0.7827	0	0.00056506	3	60.657	57539000	4406	749	7165
A0A8I3N6P6	no	ADPAFGLESSGIAGTTSDEPERIEESGTDEAR	32	Unmodified	_ADPAFGLESSGIAGTTSDEPERIEESGTDEAR_	1	MULTI-MSMS	3	1098.8342	3293.48077	-0.44767	71.218	0.67779	0	1.9992E-15	1	98.812	27183000	3024	750	7175
A0A8P0TQH1	no	ADPDAPEAQAEACLGER	17	Unmodified	_ADPDAPEAQAEACLGER_	0	MULTI-MSMS	2	900.396872	1798.77919	0.89522	51.504	1.0178	-7.1054E-15	1.1535E-05	2	98.531	10630000	6388	751	7187
A0A8C0M2R3	no	ADPEASWEPMEAEAR	15	Unmodified	_ADPEASWEPMEAEAR_	0	MULTI-MSMS	2	844.864676	1687.7148	1.0583	59.31	0.57757	-7.1054E-15	0.0018059	1	68.515	78171000	750;6669	753	7207
A0A8I3NGL7	no	ADPEAVGFEHMGLDPR	16	Acetyl (Protein N-term)	_(ac)ADPEAVGFEHMGLDPR_	0	MULTI-MATCH	2	891.909418	1781.80428	-2.5531	79.414	1.0191	0	NaN	0	NaN	21227000	1156	754	7218
A0A8C0S3M2	no	ADPELQLVAR	10	Acetyl (Protein N-term)	_(ac)ADPELQLVAR_	0	MULTI-MSMS	2	577.31422	1152.61389	2.4252	71.774	0.44249	-1.4211E-14	0.00089872	1	99.139	37989000	5290	756	7231
A0A8C0THS5	no	ADPGIPPPPR	10	Unmodified	_ADPGIPPPPR_	0	MULTI-MATCH	2	508.779816	1015.54508	-1.817	27.844	0.54273	0	NaN	0	NaN	5215400	6013;6493	757	7245
A0A8C0THS5	no	ADPPYTHTIQK	11	Unmodified	_ADPPYTHTIQK_	0	MULTI-MATCH	2	635.824952	1269.63535	0.31357	17.832	0.74535	0	NaN	0	NaN	13710000	6013;6493	759	7262
A0A8C0MVQ9	no	ADPQEAINCLMR	12	Unmodified	_ADPQEAINCLMR_	0	MULTI-MSMS	2	709.331761	1416.64897	-0.49011	67.787	1.2915	0	0.00085047	2	89.827	17116000	1881	760	7272
A0A8P0T0S7	no	ADPSILQNLR	10	Unmodified	_ADPSILQNLR_	0	MULTI-MSMS	2	563.814387	1125.61422	-1.6203	54.328	0.50838	0	0.0039438	1	84.498	16022000	4695	761	7278
A0A8I3NW16	no	ADPSLNPEQLK	11	Unmodified	_ADPSLNPEQLK_	0	MULTI-MSMS	2	606.31696	1210.61937	0.61121	38.419	1.4637	0	0.0001919	3	150.27	33666000	853	762	7286
A0A8C0MPL4	no	ADPTGVLELPK	11	Unmodified	_ADPTGVLELPK_	0	MSMS	2	570.318971	1138.62339	NaN	56.207	1	0	0.029231	1	52.579		1673	763	7299
A0A8I3NVV9	no	ADPWQECMDYAVTLAR	16	Acetyl (Protein N-term)	_(ac)ADPWQECMDYAVTLAR_	0	MULTI-MSMS	2	984.434943	1966.85533	-2.5429	104.3	0.60994	0	7.0614E-09	2	151.78	32771000	2074	764	7309
A0A8I3PZF8	no	ADPYIEITGAEGK	13	Unmodified	_ADPYIEITGAEGK_	0	MSMS	2	682.340632	1362.66671	NaN	51.604	1	0	0.027076	1	50.149		5488	765	7317
A0A8I3PZF8	no	ADPYIEITGAEGK	13	Unmodified	_ADPYIEITGAEGK_	0	MULTI-MATCH	2	682.340632	1362.66671	-4.9949	55.434	0.43986	0	NaN	0	NaN	8797600	5488	765	7322
A0A8I3MS52	no	ADQAGNVIFR	10	Unmodified	_ADQAGNVIFR_	0	MULTI-MSMS	2	545.78563	1089.55671	0.55819	36.331	0.74622	0	0.00042648	2	140.09	120280000	907	766	7334
A0A8I3Q022	no	ADQDRLDLEER	11	Unmodified	_ADQDRLDLEER_	1	MULTI-MSMS	2	680.328587	1358.64262	0.024473	27.563	0.23801	0	0.0083774	1	87.184	16211000	2103	767	7345
A0A8I3N6K0	no	ADQDSEAMKR	10	Unmodified	_ADQDSEAMKR_	1	MULTI-MSMS	2	575.761494	1149.50844	-2.0291	9.6294	0.20294	0	0.0036171	1	105.4	4035000	5438	768	7354
A0A8P0TEL0	no	ADQERPSLPPGSLK	14	Unmodified	_ADQERPSLPPGSLK_	1	MULTI-MSMS	2	747.89918	1493.78381	-1.7372	27.967	0.74746	0	0.029242	1	59.84	3987000	6375;6666	770	7371
A0A8C0PFU1	no	ADQFEELQSIFK	12	Unmodified	_ADQFEELQSIFK_	0	MULTI-MATCH	2	727.861731	1453.70891	4.9985	93.292	0.85148	0	NaN	0	NaN	10036000	3325	771	7386
A0A8P0T3V0	no	ADQFEYVMYGK	11	Unmodified	_ADQFEYVMYGK_	0	MULTI-MSMS	2	675.805371	1349.59619	-0.7127	61.542	0.78355	0	0.0035625	1	76.465	39536000	6658	772	7395
A0A8C0PWC0	no	ADQLTEEQIAEFK	13	Acetyl (Protein N-term)	_(ac)ADQLTEEQIAEFK_	0	MULTI-MSMS	2	782.380485	1562.74642	0.95319	84.444	1.9715	0	3.951E-09	6	201.48	3189000000	1302	774	7450
A0A8C0PWC0	no	ADQLTEEQIAEFK	13	Acetyl (Protein N-term)	_(ac)ADQLTEEQIAEFK_	0	MULTI-MSMS	2	782.380485	1562.74642	-0.90673	112.53	2.4078	0	0.011884	1	47.894	1737700	1302	774	7451
A0A8C0PWC0	no	ADQLTEEQIAEFK	13	Acetyl (Protein N-term)	_(ac)ADQLTEEQIAEFK_	0	MULTI-SECPEP	2	782.380485	1562.74642	2.467	93.642	0.20474	0	0.043903	1	45.661	5213200	1302	774	7452
A0A8C0PWC0	no	ADQLTEEQIAEFK	13	Acetyl (Protein N-term)	_(ac)ADQLTEEQIAEFK_	0	MULTI-MATCH	2	782.380485	1562.74642	-7.2141	111.36	0.20394	0	NaN	0	NaN	1448800	1302	774	7480
A0A8C0PWC0	no	ADQLTEEQIAEFK	13	Acetyl (Protein N-term)	_(ac)ADQLTEEQIAEFK_	0	MULTI-MATCH	2	782.380485	1562.74642	-0.68677	115.71	1.2274	0	NaN	0	NaN	692940	1302	774	7481
A0A8C0PWC0	no	ADQLTEEQIAEFK	13	Unmodified	_ADQLTEEQIAEFK_	0	MULTI-MATCH	2	761.375203	1520.73585	5.803	59.471	0.71342	-7.1054E-15	NaN	0	NaN	34814000	1302	774	7495
A0A8I3RZY6	no	ADQQYECVAEIGEGAYGK	18	Unmodified	_ADQQYECVAEIGEGAYGK_	0	MULTI-MSMS	2	994.438737	1986.86292	-1.0495	61.516	0.74932	7.1054E-15	2.1532E-11	1	155.98	32697000	5894	777	7515
A0A8I3RZY6	no	ADQQYECVAEIGEGAYGK	18	Unmodified	_ADQQYECVAEIGEGAYGK_	0	MSMS	2	994.438737	1986.86292	NaN	62.008	1	0	0.010571	1	50.145		5894	777	7516
A0A8I3Q6L5	no	ADQVDTQQLMR	11	Unmodified	_ADQVDTQQLMR_	0	MULTI-MSMS	2	652.816801	1303.61905	-0.98328	35.652	1.4263	0	0.00018611	2	149.72	129900000	5401	779	7533
A0A8I3Q6L5	no	ADQVDTQQLMR	11	Oxidation (M)	_ADQVDTQQLM(ox)R_	0	MULTI-MSMS	2	660.814258	1319.61396	0.81074	24.556	1.1223	3.5527E-15	0.011407	1	80.688	7927800	5401	779	7542
A0A8I3PAK3	no	ADQWNVNYVETSAK	14	Unmodified	_ADQWNVNYVETSAK_	0	MULTI-MSMS	2	812.883726	1623.7529	-0.24991	55.57	1.0162	0	0.00014848	1	106.26	182270000	981	780	7555
A0A8I3N3W6	no	ADRDESSPYAAMLAAQDVAQR	21	Unmodified	_ADRDESSPYAAMLAAQDVAQR_	1	MULTI-MSMS	3	755.690329	2264.04916	-0.46056	66.847	1.3916	0	1.1713E-07	3	101.94	318220000	695	781	7578
A0A8I3N3W6	no	ADRDESSPYAAMLAAQDVAQR	21	Unmodified	_ADRDESSPYAAMLAAQDVAQR_	1	MULTI-MSMS	2	1133.03186	2264.04916	0.67186	66.775	0.6116	0	9.7687E-11	1	119.31	9258800	695	781	7579
A0A8C0PMB6	no	ADRDSNEEEEEK	12	Unmodified	_ADRDSNEEEEEK_	1	MULTI-MATCH	2	725.800056	1449.58556	-0.16333	8.7292	0.10126	0	NaN	0	NaN	2234600	4218;6501	782	7591
A0A8I3S182	no	ADSGCEAPQGQDR	13	Acetyl (Protein N-term)	_(ac)ADSGCEAPQGQDR_	0	MULTI-MSMS	2	716.791512	1431.56847	0.15764	20.153	0.57754	0	5.7531E-05	1	116.77	22651000	4541	786	7609
A0A8C0QNF4	no	ADSHEGEVAEGTLASPPGPQELLGSPPALYAEPLDSLR	38	Unmodified	_ADSHEGEVAEGTLASPPGPQELLGSPPALYAEPLDSLR_	0	MULTI-MATCH	3	1290.97259	3869.89594	-0.25019	96.76	0.37233	1.4211E-14	NaN	0	NaN	13526000	3136	787	7619
A0A8P0TCJ5	no	ADSIVTPSPQQVR	13	Unmodified	_ADSIVTPSPQQVR_	0	MSMS	2	699.372798	1396.73104	NaN	32.014	1	0	0.007471	1	59.426		3790	788	7622
A0A8C0QA20	no	ADSPTFPYLNTLLR	14	Unmodified	_ADSPTFPYLNTLLR_	0	MULTI-MSMS	2	804.42503	1606.83551	-3.1778	95.269	0.57704	1.4211E-14	0.007168	2	58.274	72904000	4636	792	7635
A0A8P0N9G2	no	ADSRDPASDQMK	12	Acetyl (Protein N-term)	_(ac)ADSRDPASDQMK_	1	MULTI-MSMS	2	681.801348	1361.58814	-1.1511	19.401	1.0199	0	0.00021135	2	111.63	16236000	180	794	7648
A0A8I3S463	no	ADSVVVLLCR	10	Unmodified	_ADSVVVLLCR_	0	MULTI-MSMS	2	566.313166	1130.61178	1.0029	58.61	0.7809	7.1054E-15	0.00040479	2	145.63	15734000	5011	797	7671
A0A8C0NWV8	no	ADSWVEKEEPAPSN	14	Unmodified	_ADSWVEKEEPAPSN_	1	MULTI-MSMS	2	779.854635	1557.69472	-0.50666	37.515	0.81874	-7.1054E-15	0.0055396	1	78.043	61099000	3255;6475	798	7684
A0A8P0T268	no	ADTEALIHAR	10	Unmodified	_ADTEALIHAR_	0	MULTI-MSMS	2	548.790912	1095.56727	-0.85393	21.377	0.68071	0	0.00042648	2	194.9	9666400	6548;2372	800	7702
A0A8C0SF08	no	ADTLDPALLRPGR	13	Unmodified	_ADTLDPALLRPGR_	1	MULTI-MSMS	2	697.891158	1393.76776	-0.24812	45.501	0.71327	0	0.0020008	1	93.667	23602000	5443	801	7720
A0A8C0SF08	no	ADTLDPALLRPGR	13	Unmodified	_ADTLDPALLRPGR_	1	MULTI-SECPEP	3	465.596531	1393.76776	-0.55074	45.505	0.78073	0	0.025812	1	58.274	12689000	5443	801	7721
A0A8C0M3Q5	no	ADTLTLEER	9	Unmodified	_ADTLTLEER_	0	MULTI-SECPEP	2	524.269478	1046.5244	0.59838	30.679	1.0201	0	0.039117	1	91.318	35295000	591	802	7734
A0A8C0YWH0	no	ADTLTPEECQQFK	13	Unmodified	_ADTLTPEECQQFK_	0	MULTI-MSMS	2	783.858863	1565.70317	-0.68211	39.909	2.0753	-7.1054E-15	2.4032E-05	4	150.35	125010000	2843	803	7750
A0A8C0YWH0	no	ADTLTPEECQQFK	13	Unmodified	_ADTLTPEECQQFK_	0	MULTI-MATCH	2	783.858863	1565.70317	-6.3752	38.144	0.13589	0	NaN	0	NaN	2946300	2843	803	7755
A0A8C0YWH0	no	ADTLTPEECQQFKK	14	Unmodified	_ADTLTPEECQQFKK_	1	MULTI-MSMS	2	847.906344	1693.79814	-1.5798	27.885	0.67938	0	0.00038689	2	100.88	11120000	2843	804	7761
A0A8C0SJR7	no	ADTQTYQPYNK	11	Unmodified	_ADTQTYQPYNK_	0	MULTI-MSMS	2	664.809499	1327.60444	-0.68144	20.435	1.3947	0	0.00019868	2	127.46	70208000	5512	806	7779
A0A8C0SJR7	no	ADTQTYQPYNK	11	Unmodified	_ADTQTYQPYNK_	0	MULTI-MATCH	2	664.809499	1327.60444	-3.3525	19.659	0.47658	0	NaN	0	NaN	1963700	5512	806	7787
A0A8C0SJR7	no	ADTQTYQPYNKDWIK	15	Unmodified	_ADTQTYQPYNKDWIK_	1	MULTI-MSMS	2	935.95214	1869.88973	0.21963	45.372	0.67907	0	0.00033165	1	107.85	22791000	5512	807	7795
A0A8C0PKK8	no	ADTSLNNCEGAAGSTSEK	18	Unmodified	_ADTSLNNCEGAAGSTSEK_	0	MULTI-MSMS	2	906.389244	1810.76393	-1.545	18.458	0.39799	0	4.9873E-10	1	148.68	9402600	4171	808	7806
A0A8I3N684	no	ADTSSQGALVFLSK	14	Unmodified	_ADTSSQGALVFLSK_	0	MSMS	2	712.375006	1422.73546	NaN	62.741	1	0	0.031935	1	46.88		6104	810	7818
A0A8I3QRJ1	no	ADVAAAFPGLGTDQVSVLVPGKEELNTVK	29	Unmodified	_ADVAAAFPGLGTDQVSVLVPGKEELNTVK_	1	MULTI-MSMS	3	975.857111	2924.5495	1.2429	87.439	0.40883	0	8.4549E-06	1	50.857	28313000	445	813	7833
A0A8I3MAM5	no	ADVDVQPYAFTTK	13	Unmodified	_ADVDVQPYAFTTK_	0	MULTI-MSMS	2	727.861731	1453.70891	2.347	55.281	0.61039	0	0.0011706	1	80.245	41922000	4411	814	7845
A0A8I3NCQ4	no	ADVDVSGPKVDTDVPDVNIEEAEGK	25	Unmodified	_ADVDVSGPKVDTDVPDVNIEEAEGK_	1	MULTI-SECPEP	3	866.752088	2597.23444	-3.5469	57.848	0.20405	0	0.00097874	1	47.807	9736100	1441;6667	815	7854
A0A8C0MX11	no	ADVFHAYLSLLK	12	Unmodified	_ADVFHAYLSLLK_	0	MULTI-MSMS	2	688.88227	1375.74999	-2.2817	91.282	0.50794	0	0.00084035	2	90.05	6910100	1811	817	7867
A0A8P0SD62	no	ADVIQATGDAICIFR	15	Unmodified	_ADVIQATGDAICIFR_	0	MULTI-SECPEP	2	825.419422	1648.82429	-3.2015	87.244	1.054	0	0.00013714	1	146.16	251370000	983	818	7873
A0A8P0TTV8	no	ADVLDLHEAGGEDFAMDEDGDESIHK	26	Acetyl (Protein N-term)	_(ac)ADVLDLHEAGGEDFAMDEDGDESIHK_	0	MULTI-MSMS	3	953.075014	2856.20321	1.1032	84.65	4.0799	0	1.1354E-15	7	119.28	29623000	1107	819	7903
A0A8P0TTV8	no	ADVLDLHEAGGEDFAMDEDGDESIHK	26	Acetyl (Protein N-term)	_(ac)ADVLDLHEAGGEDFAMDEDGDESIHK_	0	MULTI-MSMS	3	953.075014	2856.20321	-0.5599	86.142	1.2905	1.4211E-14	7.9037E-10	1	89.197	17225000	1107	819	7904
A0A8P0TTV8	no	ADVLDLHEAGGEDFAMDEDGDESIHK	26	Acetyl (Protein N-term)	_(ac)ADVLDLHEAGGEDFAMDEDGDESIHK_	0	MULTI-MSMS	3	953.075014	2856.20321	-0.44613	92.744	0.81612	0	4.2804E-07	1	74.222	18255000	1107	819	7905
A0A8P0TTV8	no	ADVLDLHEAGGEDFAMDEDGDESIHK	26	Acetyl (Protein N-term)	_(ac)ADVLDLHEAGGEDFAMDEDGDESIHK_	0	MULTI-MATCH	3	953.075014	2856.20321	-0.026486	92.184	0.10281	0	NaN	0	NaN	5020500	1107	819	7928
A0A8C0STX4	no	ADVLFIAPR	9	Unmodified	_ADVLFIAPR_	0	MULTI-MSMS	2	501.292559	1000.57057	0.71598	56.992	0.4401	0	0.0054977	1	89.046	9959800	5647	820	7938
A0A8C0PHV3	no	ADVLSVLR	8	Acetyl (Protein N-term)	_(ac)ADVLSVLR_	0	MULTI-MSMS	2	457.768917	913.523281	-0.97347	93.284	0.54487	0	0.0047608	1	98.997	12968000	4064	821	7951
O46550	no	ADVQLCMDDDAYSR	14	Unmodified	_ADVQLCMDDDAYSR_	0	MULTI-MSMS	2	829.842887	1657.67122	-0.23219	54.597	1.9359	0	0.00052813	4	88.187	18900000	179	823	7972
O46550	no	ADVQLCMDDDAYSR	14	Unmodified	_ADVQLCMDDDAYSR_	0	MULTI-MATCH	2	829.842887	1657.67122	-1.4743	56.415	0.54227	-7.1054E-15	NaN	0	NaN	7411000	179	823	7980
A0A8C0Q5M8	no	ADVQSIIGLQR	11	Unmodified	_ADVQSIIGLQR_	0	MULTI-MSMS	2	600.340769	1198.66699	-0.59129	58.338	1.1231	-7.1054E-15	0.00016416	1	132.01	141170000	437;4550	824	7990
A0A8I3MMW4	no	ADWQAYKEEINR	12	Unmodified	_ADWQAYKEEINR_	1	MULTI-MSMS	2	761.867879	1521.72121	1.4337	44.251	0.47556	0	0.0027283	1	96.171	27021000	4963	828	8000
A0A8C0PM55	no	ADYAQLLEDMQNAFR	15	Unmodified	_ADYAQLLEDMQNAFR_	0	MULTI-MSMS	2	892.917243	1783.81993	-1.4639	103.79	0.57931	0	8.5821E-13	2	193.28	101690000	4216	829	8011
A0A8I3SCB6	no	ADYTSHLR	8	Unmodified	_ADYTSHLR_	0	MULTI-MSMS	2	481.738148	961.461744	0.34586	16.744	0.34064	0	0.0057009	1	140.98	20910000	3764	831	8030
A0A8I3Q3G4	no	AEAALDAVR	9	Acetyl (Protein N-term)	_(ac)AEAALDAVR_	0	MULTI-MSMS	2	479.253631	956.49271	0.0034152	64.405	0.57756	0	0.0017222	1	99.139	5261100	5377	834	8052
A0A8C0YZF2	no	AEAALLLPQEAAAAEQR	17	Acetyl (Protein N-term)	_(ac)AEAALLLPQEAAAAEQR_	0	MULTI-MSMS	3	598.651252	1792.93193	0.66936	96.4	0.40708	-1.4211E-14	0.0022842	1	49.537	9808000	6234	835	8062
A0A8C0RLT3	no	AEADQEVEQLK	11	Unmodified	_AEADQEVEQLK_	0	MSMS	2	630.309332	1258.60411	NaN	29.82	1	0	0.0014398	1	89.886		4587	837	8076
A0A8P0PBZ5	no	AEAEAQAEELSFPR	14	Unmodified	_AEAEAQAEELSFPR_	0	MULTI-MSMS	2	774.370452	1546.72635	-1.8409	53.884	1.2892	0	8.7834E-07	3	160.72	14446000	2979	839	8101
A0A8P0PBZ5	no	AEAEAQAEELSFPR	14	Unmodified	_AEAEAQAEELSFPR_	0	MULTI-MATCH	2	774.370452	1546.72635	-8.6277	55.284	0.47546	0	NaN	0	NaN	13665000	2979	839	8110
A0A8C0NTC7	no	AEAEEDCHSDTVR	13	Acetyl (Protein N-term)	_(ac)AEAEEDCHSDTVR_	0	MULTI-MSMS	2	780.815184	1559.61581	0.28772	20.764	0.34147	0	5.9115E-05	1	116.23	2161400	3034	840	8117
A0A8P0N4L2	no	AEAELLQQQK	10	Unmodified	_AEAELLQQQK_	0	MULTI-MSMS	2	579.311677	1156.6088	0.24411	23.838	0.64502	0	0.0004273	2	152.63	258300000	3945;5165;4205;6365	843	8137
A0A8P0N4L2	no	AEAELLQQQK	10	Unmodified	_AEAELLQQQK_	0	MULTI-MSMS	2	579.311677	1156.6088	3.6272	24.766	0.2726	0	0.020342	1	58.981	746640	3945;5165;4205;6365	843	8138
A0A8I3PQS5	no	AEAGAGSATEFQFR	14	Unmodified	_AEAGAGSATEFQFR_	0	MULTI-MSMS	2	721.338955	1440.66336	-0.31873	45.857	2.8204	-7.1054E-15	7.7745E-09	4	183.57	66388000	845	846	8178
A0A8I3PQS5	no	AEAGAGSATEFQFR	14	Unmodified	_AEAGAGSATEFQFR_	0	MULTI-MSMS	2	721.338955	1440.66336	2.3171	48.689	0.98549	0	0.013808	1	49.632	12218000	845	846	8179
A0A8I3PQS5	no	AEAGAGSATEFQFR	14	Unmodified	_AEAGAGSATEFQFR_	0	MULTI-MSMS	2	721.338955	1440.66336	-0.015791	52.811	1.2558	0	0.0077969	2	57.401	5257100	845	846	8180
A0A8I3PQS5	no	AEAGAGSATEFQFR	14	Unmodified	_AEAGAGSATEFQFR_	0	MULTI-MSMS	2	721.338955	1440.66336	1.8469	54.841	1.6653	0	0.0086594	2	56.205	16908000	845	846	8181
A0A8P0T542	no	AEAGVPAEFSIWTR	14	Unmodified	_AEAGVPAEFSIWTR_	0	MULTI-MSMS	2	767.388448	1532.76234	0.37395	82.204	1.4265	0	0.00014145	2	101.93	262560000	6595;2676	849	8212
A0A8C0QJD0	no	AEAIVYGHGSGR	12	Unmodified	_AEAIVYGHGSGR_	0	MULTI-MSMS	2	608.807094	1215.59963	-0.69026	14.976	0.3395	-1.7764E-15	0.00050533	1	97.456	4065700	4697	850	8220
A0A8I3S2W4	no	AEALASAIASTK	12	Unmodified	_AEALASAIASTK_	0	MULTI-MSMS	2	566.814053	1131.61355	1.5426	35.997	1.1546	0	0.041578	1	43.604	22810000	5829	851	8233
A0A8C0SX61	no	AEALLSHAPR	10	Unmodified	_AEALLSHAPR_	0	MSMS	2	532.795998	1063.57744	NaN	19.24	1	0	0.0043813	1	85.676		5697	853	8241
A0A8I3N2W4	no	AEALMMPLVDQLENR	15	Unmodified	_AEALMMPLVDQLENR_	0	MULTI-MSMS	2	865.434215	1728.85388	-0.023577	91.609	1.289	0	5.8795E-05	2	117.09	23030000	5191	854	8252
A0A8P0T982	no	AEAQLQELQVK	11	Unmodified	_AEAQLQELQVK_	0	MULTI-MSMS	2	628.845884	1255.67722	0.30031	38.527	1.0545	0	0.00030963	2	157.96	158920000	243	857	8274
A0A8I3N6K0	no	AEASQLGHK	9	Unmodified	_AEASQLGHK_	0	MULTI-MATCH	2	470.745973	939.477394	0.44923	9.3954	0.17018	0	NaN	0	NaN	2353200	5438	860	8284
A0A8I3N6K0	no	AEASQLGHK	9	Unmodified	_AEASQLGHK_	0	MULTI-MATCH	2	470.745973	939.477394	1.1967	8.468	0.33844	0	NaN	0	NaN	20496000	5438	860	8285
A0A8C0THV4	no	AEASSPVPYLSPETNPASSTSAVNHNVTLTNVR	33	Unmodified	_AEASSPVPYLSPETNPASSTSAVNHNVTLTNVR_	0	MULTI-MSMS	3	1137.56561	3409.67499	1.1288	66.303	0.51061	0	3.8243E-08	1	61.958	22907000	733	861	8291
A0A8I3PL23	no	AEASWDSAVHSCPQLSK	17	Unmodified	_AEASWDSAVHSCPQLSK_	0	MULTI-MSMS	2	936.930882	1871.84721	2.3397	42.885	0.27139	0	9.1368E-05	2	85.536	13550000	6491	862	8299
A0A8I3NCQ4	no	AEATGHQAGAGDGEWEECDIK	21	Unmodified	_AEATGHQAGAGDGEWEECDIK_	0	MULTI-MSMS	2	1115.96892	2229.92329	-0.60722	32.436	1.2211	0	5.2192E-06	2	96.414	30621000	1441;6667	863	8308
A0A8C0QGH7	no	AEAVVAMLLTK	11	Unmodified	_AEAVVAMLLTK_	0	MULTI-MSMS	2	573.333567	1144.65258	-0.17721	72.445	1.7006	0	0.00092458	3	98.943	362470000	4714	865	8334
A0A8C0QGH7	no	AEAVVAMLLTK	11	Unmodified	_AEAVVAMLLTK_	0	MULTI-MSMS	2	573.333567	1144.65258	0.50295	74.254	1.8312	1.4211E-14	0.00772	2	66.595	10729000	4714	865	8335
A0A8C0YR77	no	AECEILMMVGLPAAGK	16	Unmodified	_AECEILMMVGLPAAGK_	0	MULTI-MSMS	2	845.422261	1688.82997	-0.13698	92.041	0.407	0	0.0062964	1	51.727	12645000	5274	867	8347
A0A8P0NER3	no	AECERPTGTEALGTEGTEPSETEEYFPETPSR	32	Unmodified	_AECERPTGTEALGTEGTEPSETEEYFPETPSR_	1	MULTI-MSMS	3	1186.5214	3556.54238	0.062773	59.753	0.71392	0	4.9137E-09	2	65.301	55873000	347	868	8355
A0A8I3QAG1	no	AECLEELGCLVESYGMNVCQPTPGK	25	Unmodified	_AECLEELGCLVESYGMNVCQPTPGK_	0	MULTI-MSMS	3	947.756917	2840.24892	-0.29154	100.27	0.3743	0	0.04325	1	16.652	23069000	4164	869	8367
A0A8I3N8L3	no	AECRPAASENYMR	13	Unmodified	_AECRPAASENYMR_	1	MULTI-MSMS	2	777.843024	1553.6715	-1.7118	18.107	0.27183	0	9.5176E-05	1	160.67	10891000	3759	870	8378
A0A8P0ST92	no	AECTAEQCYK	10	Unmodified	_AECTAEQCYK_	0	MULTI-SECPEP	2	630.255188	1258.49582	-1.5941	14.219	0.33995	0	0.029853	1	90.601	5989900	1518	871	8384
A0A8I3N4G0	no	AEDDQPLPGVLLSLSGGVFR	20	Unmodified	_AEDDQPLPGVLLSLSGGVFR_	0	MULTI-MSMS	3	690.700383	2069.07932	-0.63689	103.92	0.74848	0	1.8903E-07	1	101.23	23847000	2978	872	8399
A0A8P0NFD4	no	AEDELLDLQDK	11	Unmodified	_AEDELLDLQDK_	0	MULTI-MSMS	2	644.81699	1287.61943	-1.5153	56.364	0.23713	0	0.0016113	1	88.681	15114000	4381	873	8411
A0A8I3RRU2	no	AEDFQIEGYNPHPTIK	16	Unmodified	_AEDFQIEGYNPHPTIK_	0	MULTI-MSMS	2	929.95214	1857.88973	0.84403	51.076	0.47627	0	0.00036679	1	76.533	3257100	4426	874	8417
A0A8I3RV92	no	AEDFTPVFMAPPVHYPR	17	Unmodified	_AEDFTPVFMAPPVHYPR_	0	MULTI-MSMS	3	658.657461	1972.95055	0.085709	74.343	0.77944	0	0.033353	2	27.496	13247000	4612	875	8425
A0A8P0TGA1	no	AEDGAAPSPSGETPK	15	Unmodified	_AEDGAAPSPSGETPK_	0	MULTI-MSMS	2	707.328253	1412.64195	-3.9827	16.658	0.47654	0	0.0018006	1	68.548	31993000	1114	876	8437
A0A8I3NC03	no	AEDGENYAIKK	11	Unmodified	_AEDGENYAIKK_	1	MULTI-MSMS	2	619.306592	1236.59863	-0.79619	14.287	0.23871	0	0.021248	1	66.692	1730300	2463	877	8443
Q6TEQ7	no	AEDGSVIDYELIDQDAR	17	Unmodified	_AEDGSVIDYELIDQDAR_	0	MULTI-MSMS	2	954.944709	1907.87487	2.005	72.602	0.37391	0	0.0003237	1	73.466	11401000	287	878	8462
Q6TEQ7	no	AEDGSVIDYELIDQDAR	17	Unmodified	_AEDGSVIDYELIDQDAR_	0	MULTI-MSMS	2	954.944709	1907.87487	0.54172	74.114	2.4118	0	1.1016E-13	4	183.66	4162600000	287	878	8463
Q6TEQ7	no	AEDGSVIDYELIDQDAR	17	Unmodified	_AEDGSVIDYELIDQDAR_	0	MULTI-MSMS	2	954.944709	1907.87487	2.097	76.204	0.98648	1.4211E-14	1.5208E-11	2	168.61	56906000	287	878	8464
Q6TEQ7	no	AEDGSVIDYELIDQDAR	17	Unmodified	_AEDGSVIDYELIDQDAR_	0	MULTI-MSMS	2	954.944709	1907.87487	3.5739	113.91	1.3898	0	0.060467	1	30.438	1654300	287	878	8465
Q6TEQ7	no	AEDGSVIDYELIDQDAR	17	Unmodified	_AEDGSVIDYELIDQDAR_	0	MSMS	2	954.944709	1907.87487	NaN	76.741	1	0	1.0204E-05	1	90.412		287	878	8466
Q6TEQ7	no	AEDGSVIDYELIDQDAR	17	Unmodified	_AEDGSVIDYELIDQDAR_	0	MSMS	2	954.944709	1907.87487	NaN	76.811	1	0	0.00034597	1	73.927		287	878	8467
Q6TEQ7	no	AEDGSVIDYELIDQDAR	17	Unmodified	_AEDGSVIDYELIDQDAR_	0	MSMS	2	954.944709	1907.87487	NaN	77.494	1	0	0.0012885	1	66.989		287	878	8468
Q6TEQ7	no	AEDGSVIDYELIDQDAR	17	Unmodified	_AEDGSVIDYELIDQDAR_	0	MSMS	2	954.944709	1907.87487	NaN	78.289	1	0	0.00027005	1	76.073		287	878	8469
Q6TEQ7	no	AEDGSVIDYELIDQDAR	17	Unmodified	_AEDGSVIDYELIDQDAR_	0	MULTI-MATCH	2	954.944709	1907.87487	4.3588	115.36	0.78498	1.4211E-14	NaN	0	NaN	1022300	287	878	8497
A0A8I3PZ15	no	AEDLVLEK	8	Acetyl (Protein N-term)	_(ac)AEDLVLEK_	0	MULTI-MSMS	2	479.758215	957.501877	0.24395	62.748	0.67981	-7.1054E-15	0.0040223	1	105.57	23866000	6532	880	8507
A0A8C0M248	no	AEDMAELTCLNEASVLHNLR	20	Unmodified	_AEDMAELTCLNEASVLHNLR_	0	MULTI-MSMS	3	762.699948	2285.07802	-0.27149	81.974	0.54339	0	2.1829E-05	1	86.44	90466000	728	881	8518
A0A8C0QFQ6	no	AEDNADTLALVFEAPNQEK	19	Unmodified	_AEDNADTLALVFEAPNQEK_	0	MULTI-MATCH	2	1038.00002	2073.98548	-0.91728	83.349	0.68023	1.4211E-14	NaN	0	NaN	27463000	4703	882	8532
A0A8I3PDK7	no	AEDQHLVEMEDTLSK	15	Unmodified	_AEDQHLVEMEDTLSK_	0	MULTI-MSMS	2	872.906541	1743.79853	0.83482	54.518	0.30473	0	0.00053847	1	81.494	3999200	4082	884	8547
A0A8C0NVQ5	no	AEDTISILPDDPR	13	Unmodified	_AEDTISILPDDPR_	0	MULTI-MSMS	2	721.362096	1440.70964	4.2069	59.581	0.71281	0	0.004883	1	62.633	14816000	3220	885	8557
A0A8C0N984	no	AEDVDALLLGMASQIAER	18	Unmodified	_AEDVDALLLGMASQIAER_	0	MULTI-MATCH	3	634.659419	1900.95643	-1.6118	91.252	1.0845	0	NaN	0	NaN	12021000	320	886	8565
A0A8I3NGB9	no	AEDVVLEHR	9	Unmodified	_AEDVVLEHR_	0	MULTI-MSMS	2	534.277638	1066.54072	-1.5666	17.252	0.47511	0	0.0006611	2	178.65	22644000	3725	887	8570
A0A8P0N7N2	no	AEDYGEHHLAVLTNLGDVQVVSLPLLKPQVR	31	Unmodified	_AEDYGEHHLAVLTNLGDVQVVSLPLLKPQVR_	1	MULTI-MSMS	6	569.313241	3409.83579	0.8041	88.388	0.4063	0	0.039025	1	18.788	7662000	1068	889	8580
A0A8P0PDI8	no	AEEAGIGDTPNLEDQAAGHVTQAR	24	Unmodified	_AEEAGIGDTPNLEDQAAGHVTQAR_	0	MULTI-MSMS	3	817.389596	2449.14696	0.068333	46.703	0.40916	0	4.8209E-06	2	72.033	5472500	1539	891	8587
A0A8C0SLG6	no	AEECSQLQELLER	13	Unmodified	_AEECSQLQELLER_	0	MULTI-MSMS	2	802.882869	1603.75119	-1.3118	71.838	0.5114	0	3.5101E-08	1	187.42	50981000	136	892	8591
A0A8P0SW23	no	AEEDEILNR	9	Unmodified	_AEEDEILNR_	0	MULTI-MSMS	2	544.76456	1087.51457	1.7442	30.526	0.50964	0	0.0092251	1	78.77	16339000	192	893	8595
A0A8I3N1J1	no	AEEDKLEQIK	10	Unmodified	_AEEDKLEQIK_	1	MULTI-MSMS	2	601.816793	1201.61903	2.3318	20.2	0.34074	0	0.0019817	1	125.57	3770200	4308	895	8607
A0A8P0NNZ9	no	AEEDSGGTLGALR	13	Unmodified	_AEEDSGGTLGALR_	0	MULTI-MSMS	2	638.312406	1274.61026	3.9036	32.318	0.23852	0	0.0042879	1	64.82	2848900	4103	896	8619
A0A8I3Q022	no	AEEDTQFNYHR	11	Unmodified	_AEEDTQFNYHR_	0	MULTI-MSMS	2	705.307655	1408.60076	-0.11429	23.221	0.408	0	0.00018722	2	149.94	6656200	2103	897	8628
A0A8C0M9E2	no	AEEDVEPECIMQK	13	Unmodified	_AEEDVEPECIMQK_	0	MULTI-MSMS	2	789.344731	1576.67491	-1.1313	44.185	0.61046	0	5.5095E-05	2	128.03	252980000	1042;4855	898	8641
A0A8C0M9E2	no	AEEDVEPECIMQK	13	Oxidation (M)	_AEEDVEPECIM(ox)QK_	0	MULTI-MSMS	2	797.342188	1592.66982	-1.6237	30.004	0.33918	0	0.061046	1	51.268	6299200	1042;4855	898	8647
A0A8P0SGA5	no	AEEEGQTENSLPTK	14	Unmodified	_AEEEGQTENSLPTK_	0	MULTI-MSMS	2	766.857374	1531.7002	0.60469	19.447	0.37371	0	0.0033364	1	66.262	1607900	6523	899	8653
A0A8I3MIF7	no	AEEELEALR	9	Acetyl (Protein N-term)	_(ac)AEEELEALR_	0	MULTI-MATCH	2	551.274761	1100.53497	1.3947	75.21	0.5449	0	NaN	0	NaN	19985000	4465	900	8664
A0A8I3MIF7	no	AEEELEALRK	10	Acetyl (Protein N-term)	_(ac)AEEELEALRK_	1	MULTI-MSMS	2	615.322242	1228.62993	0.28278	58.087	0.78257	0	0.00040355	1	141.48	48648000	4465	901	8673
A0A8P0NGV9	no	AEEEVAKLEK	10	Acetyl (Protein N-term)	_(ac)AEEEVAKLEK_	1	MSMS	2	594.311343	1186.60813	NaN	46.99	1	0	0.0044374	1	76.572		6056;6362	903	8691
A0A8I3RTT6	no	AEEGIAAGGVMDVNTALQEVLK	22	Acetyl (Protein N-term),Oxidation (M)	_(ac)AEEGIAAGGVM(ox)DVNTALQEVLK_	0	MULTI-MSMS	3	758.382502	2272.12568	0.65805	108.28	0.98529	0	3.2826E-07	1	98.269	125100000	1265	906	8712
A0A8I3RTT6	no	AEEGIAAGGVMDVNTALQEVLK	22	Acetyl (Protein N-term),Oxidation (M)	_(ac)AEEGIAAGGVM(ox)DVNTALQEVLK_	0	MULTI-MATCH	3	758.382502	2272.12568	-0.38017	107.87	0.64846	0	NaN	0	NaN	84492000	1265	906	8719
A0A8I3RTT6	no	AEEGIAAGGVMDVNTALQEVLK	22	Acetyl (Protein N-term)	_(ac)AEEGIAAGGVMDVNTALQEVLK_	0	MULTI-MSMS	3	753.050864	2256.13076	-0.38044	111.07	10.34	0	2.042E-17	3	127.32	736360000	1265	906	8742
A0A8I3PDS8	no	AEEIEQEVAEDESR	14	Unmodified	_AEEIEQEVAEDESR_	0	MULTI-MSMS	2	817.363021	1632.71149	0.70832	43.679	0.20279	0	0.00015721	1	111.63	7712100	3337	908	8750
E2RBS6	no	AEELFLWVPR	10	Unmodified	_AEELFLWVPR_	0	MULTI-MSMS	2	630.342781	1258.67101	-1.1632	92.212	1.1188	0	0.00062069	2	119.27	25109000	152	911	8774
A0A8P0TEN2	no	AEELGLPVLGVLR	13	Unmodified	_AEELGLPVLGVLR_	0	MULTI-MSMS	2	683.408652	1364.80275	3.0747	91.339	1.3575	1.4211E-14	0.000182	2	99.653	19653000	6247	912	8787
A0A8I3MLT1	no	AEELIQEIQR	10	Unmodified	_AEELIQEIQR_	0	MULTI-MSMS	2	614.830234	1227.64592	-3.9603	49.014	0.98511	0	0.00097281	1	110.87	10354000	3873	913	8798
A0A8C0MFG3	no	AEELSPKPLEQSDESPK	17	Unmodified	_AEELSPKPLEQSDESPK_	1	MULTI-MSMS	2	942.465278	1882.916	-0.40471	29.111	0.50912	0	1.4886E-06	1	140.24	6692700	1295	914	8805
A0A8I3S0A8	no	AEEPTSSGNPGEHGSASTHKPIHFAK	26	Unmodified	_AEEPTSSGNPGEHGSASTHKPIHFAK_	1	MULTI-MSMS	6	446.383594	2672.25791	0.17142	14.086	1.1217	0	0.063286	1	15.26	13928000	1909	915	8814
A0A8I3NMK5	no	AEEQPQVELFVK	12	Acetyl (Protein N-term)	_(ac)AEEQPQVELFVK_	0	MULTI-MSMS	2	729.877382	1457.74021	0.9429	81.428	2.5474	0	0.00079112	3	81.972	397070000	822	916	8827
A0A8C0N883	no	AEESLEVSQVDAEQR	15	Unmodified	_AEESLEVSQVDAEQR_	0	MULTI-MSMS	2	845.399938	1688.78532	-2.1904	40.782	0.67875	0	6.8204E-05	1	113.61	11783000	2371	918	8840
A0A8C0P2D9	no	AEESQESSNSVLR	13	Unmodified	_AEESQESSNSVLR_	0	MULTI-MSMS	2	718.336609	1434.65867	-1.7243	18.289	0.15796	0	0.00014196	1	110.39	3561000	3178	919	8844
A0A8C0S4Y3	yes	AEEVSTLMK	9	Acetyl (Protein N-term)	_(ac)AEEVSTLMK_	0	MULTI-MSMS	2	525.262807	1048.51106	-0.16231	71.695	0.57848	0	0.00046883	1	157.86	40213000	5310	922	8870
A0A8I3S602	no	AEEVVVVAK	9	Acetyl (Protein N-term)	_(ac)AEEVVVVAK_	0	MULTI-MSMS	2	493.281857	984.549162	-0.036972	52.421	0.88244	7.1054E-15	0.00075872	1	119.27	3687800	6141	923	8882
A0A8I3S667	no	AEEWGVQYVETSAK	14	Unmodified	_AEEWGVQYVETSAK_	0	MULTI-MSMS	2	798.880652	1595.74675	-1.0367	60.163	0.64462	0	1.1037E-06	1	156.71	40392000	5117	925	8903
A0A8C0NLL3	no	AEEYEFLTPMEEAPK	15	Unmodified	_AEEYEFLTPMEEAPK_	0	MULTI-MSMS	2	892.408385	1782.80222	-0.12956	75.199	1.9727	-1.4211E-14	3.13E-07	5	153.34	1696900000	2882	926	8916
A0A8P0P4Y1	no	AEFAAPPTDAPDKGYVVPNVDLPPLCSSR	29	Unmodified	_AEFAAPPTDAPDKGYVVPNVDLPPLCSSR_	1	MULTI-MSMS	3	1028.50961	3082.50699	0.38347	80.339	0.44244	-1.4211E-14	0.031954	1	21.73	18630000	2840	927	8925
A0A8C0P9S0	no	AEFDPGQDTYQHPPK	15	Unmodified	_AEFDPGQDTYQHPPK_	0	MULTI-MSMS	2	865.394458	1728.77436	-0.35343	30.706	0.95084	3.5527E-15	1.6148E-05	1	134.75	34630000	3754	928	8935
A0A8C0TT35	no	AEFEDQDDEAR	11	Unmodified	_AEFEDQDDEAR_	0	MULTI-MSMS	2	662.768028	1323.5215	0.59254	22.354	0.54291	0	0.00047468	1	116.3	11206000	5059	929	8953
A0A8I3MHD1	no	AEFEELCADLFER	13	Unmodified	_AEFEELCADLFER_	0	MULTI-MSMS	2	814.866688	1627.71882	-0.98409	91.799	1.6621	-1.4211E-14	2.4196E-05	1	149.96	108210000	1093	930	8968
A0A8C0Q8X0	no	AEFEVHEVYAVDVLVSSGEGK	21	Unmodified	_AEFEVHEVYAVDVLVSSGEGK_	0	MULTI-MSMS	3	755.374224	2263.10084	0.70293	105.71	0.85003	0	0.042874	1	18.251	3173100	4613	931	9012
A0A8C0Q8X0	no	AEFEVHEVYAVDVLVSSGEGK	21	Unmodified	_AEFEVHEVYAVDVLVSSGEGK_	0	MULTI-MSMS	3	755.374224	2263.10084	-2.0632	106.54	1.5657	0	0.015981	1	27.32	8909700	4613	931	9013
A0A8C0Q8X0	no	AEFEVHEVYAVDVLVSSGEGK	21	Unmodified	_AEFEVHEVYAVDVLVSSGEGK_	0	MULTI-MSMS	3	755.374224	2263.10084	1.9978	110.79	1.9738	0	0.013414	4	29.118	5515900	4613	931	9014
A0A8C0Q8X0	no	AEFEVHEVYAVDVLVSSGEGK	21	Unmodified	_AEFEVHEVYAVDVLVSSGEGK_	0	MULTI-MSMS	3	755.374224	2263.10084	0.33229	111.77	3.732	0	6.0764E-05	7	62.966	5930400	4613	931	9015
A0A8C0Q8X0	no	AEFEVHEVYAVDVLVSSGEGK	21	Unmodified	_AEFEVHEVYAVDVLVSSGEGK_	0	MULTI-MSMS	3	755.374224	2263.10084	0.52865	116.69	5.6854	0	0.058005	1	14.015	1513600	4613	931	9016
A0A7G3MIA6	no	AEFFEDVVPAVR	12	Unmodified	_AEFFEDVVPAVR_	0	MULTI-MSMS	2	689.853709	1377.69287	1.6958	77.1	0.98592	0	0.00032006	3	109.66	27787000	381	932	9058
A0A8P0P5V9	no	AEFFVAPVGVASK	13	Unmodified	_AEFFVAPVGVASK_	0	MULTI-MSMS	3	441.243206	1320.70779	0.23756	64.198	0.67845	1.4211E-14	0.062167	1	24.084	7170800	521;6610	933	9074
A0A8P0P5V9	no	AEFFVAPVGVASK	13	Unmodified	_AEFFVAPVGVASK_	0	MULTI-MSMS	2	661.36117	1320.70779	0.39131	64.157	1.6297	0	0.0005779	2	89.403	409240000	521;6610	933	9075
A0A8I3NUR2	no	AEFGPPGPGPGSR	13	Unmodified	_AEFGPPGPGPGSR_	0	MULTI-MSMS	2	613.301644	1224.58874	0.23043	30.904	1.1559	-3.5527E-15	2.9065E-05	4	136.96	51027000	512	934	9095
A0A8C0SHQ3	no	AEFIFDWLR	9	Unmodified	_AEFIFDWLR_	0	MULTI-MSMS	2	598.808574	1195.60259	1.2349	100.39	0.23847	0	0.013708	1	71.501	5476800	5441	935	9108
A0A8C0NLE2	no	AEFTSPPSLFK	11	Unmodified	_AEFTSPPSLFK_	0	MULTI-MSMS	2	612.318971	1222.62339	1.9689	64.046	2.0056	0	0.00080393	2	102.55	258330000	2876	936	9119
A0A8I3PZJ7	no	AEFWLDLQPQAK	12	Unmodified	_AEFWLDLQPQAK_	0	MULTI-MATCH	2	723.374809	1444.73507	0.33121	82.252	0.95077	0	NaN	0	NaN	12334000	265	937	9136
A0A8I3NLV1	no	AEGAAEAPAESGGGGDAAAGAPER	24	Unmodified	_AEGAAEAPAESGGGGDAAAGAPER_	0	MULTI-MATCH	2	1034.96195	2067.90935	-1.1118	23.511	0.2719	0	NaN	0	NaN	2430300	3612	938	9139
A0A8I3PA25	no	AEGDTAGTAGPPGGTPAGDK	20	Unmodified	_AEGDTAGTAGPPGGTPAGDK_	0	MULTI-MSMS	2	863.897562	1725.78057	0.21907	18.301	0.83649	0	1.0256E-13	1	146.77	18575000	6486	941	9159
A0A8P0NWR7	no	AEGDVAALNRR	11	Unmodified	_AEGDVAALNRR_	1	MULTI-MATCH	3	391.210788	1170.61053	2.1636	16.76	0.61128	0	NaN	0	NaN	4411700	6545;5120;6553	942	9177
A0A8I3MMF8	no	AEGGEAVAASGAAAAATFGESGR	23	Unmodified	_AEGGEAVAASGAAAAATFGESGR_	0	MULTI-MSMS	3	669.98373	2006.92936	0.50922	61.558	1.1227	0	0.0047706	2	34.19	15537000	4893	945	9192
A0A8I3MMF8	no	AEGGEAVAASGAAAAATFGESGR	23	Unmodified	_AEGGEAVAASGAAAAATFGESGR_	0	MSMS	2	1004.47196	2006.92936	NaN	61.454	1	0	2.3362E-16	1	110.38		4893	945	9193
A0A8C0PDU9	no	AEGILDVFQTVK	12	Unmodified	_AEGILDVFQTVK_	0	MULTI-MSMS	2	660.36391	1318.71327	0.49419	85.411	0.44265	0	0.002609	1	73.841	14470000	3906	947	9211
A0A8C0TBN7	yes	AEGNLEAVLNTLDR	14	Unmodified	_AEGNLEAVLNTLDR_	0	MULTI-MSMS	2	757.894094	1513.77364	2.9804	85.938	0.44157	0	0.012003	1	51.567	20059000	5913	948	9217
A0A8I3S4K1	no	AEGPAAGGGPAGAWLGR	17	Unmodified	_AEGPAAGGGPAGAWLGR_	0	MULTI-MSMS	2	747.876039	1493.73752	-1.565	55.957	0.67846	0	6.4801E-05	1	88.187	11520000	1050	949	9230
A0A8I3NCQ4	no	AEGPEMAVDLPK	12	Unmodified	_AEGPEMAVDLPK_	0	MULTI-MSMS	2	628.813196	1255.61184	-0.94065	49.548	1.2868	0	0.0015374	3	81.865	158240000	1441;6667	950	9243
A0A8I3NCQ4	no	AEGPEMAVDLPK	12	Oxidation (M)	_AEGPEM(ox)AVDLPK_	0	MSMS	2	636.810653	1271.60675	NaN	36.344	1	0	0.014328	1	73.499		1441;6667	950	9249
A0A8I3NCQ4	no	AEGPEVDENLPK	12	Unmodified	_AEGPEVDENLPK_	0	MULTI-MSMS	2	649.317157	1296.61976	1.1969	33.078	1.7976	0	0.0003545	3	105.2	144940000	1441;6667	951	9260
A0A8I3NCQ4	no	AEGPEVDMNLPK	12	Unmodified	_AEGPEVDMNLPK_	0	MULTI-MSMS	2	650.316103	1298.61765	-0.52739	46.191	0.98568	0	0.0014186	1	83	247840000	1441;6667	952	9274
A0A8I3NCQ4	no	AEGPEVDMNLPK	12	Oxidation (M)	_AEGPEVDM(ox)NLPK_	0	MSMS	2	658.31356	1314.61257	NaN	30.607	1	0	0.034639	1	65.157		1441;6667	952	9281
A0A8I3NCQ4	no	AEGPEVYMNLPEADVDISGHK	21	Unmodified	_AEGPEVYMNLPEADVDISGHK_	0	MULTI-MSMS	3	757.691447	2270.05251	-0.061829	72.074	1.2259	0	1.8932E-05	2	76.817	227670000	1441;6667	953	9291
A0A8P0PM34	no	AEGPPIINVMFLK	13	Unmodified	_AEGPPIINVMFLK_	0	MSMS	2	714.899605	1427.78466	NaN	91.044	1	0	0.0009459	1	79.148		3932	954	9307
A0A8I3QBV9	no	AEGPQEWVFQECK	13	Unmodified	_AEGPQEWVFQECK_	0	MULTI-MSMS	2	804.361573	1606.70859	-0.99847	65.596	1.3579	0	2.1835E-05	2	155.53	22855000	2404	955	9319
A0A8P0TC61	no	AEGQTLVQPSVANR	14	Unmodified	_AEGQTLVQPSVANR_	0	MULTI-MSMS	2	735.388979	1468.76341	-0.72553	29.83	0.3741	0	0.00038064	2	92.611	12647000	1763	956	9329
A0A8I3PH30	no	AEGQVLVLDGR	11	Unmodified	_AEGQVLVLDGR_	0	MULTI-MSMS	2	578.81967	1155.62479	0.94166	42.406	0.91681	0	0.0034219	1	77.288	158380000	333	957	9339
A0A8I3PH30	no	AEGQVLVLDGR	11	Unmodified	_AEGQVLVLDGR_	0	MULTI-MATCH	2	578.81967	1155.62479	-0.70202	43.599	0.40674	0	NaN	0	NaN	14285000	333	957	9345
A0A8I3PH30	no	AEGQVLVLDGR	11	Acetyl (Protein N-term)	_(ac)AEGQVLVLDGR_	0	MULTI-MSMS	2	599.824952	1197.63535	0.014465	71.081	1.5625	0	0.00019629	2	119.53	387690000	333	957	9357
A0A8I3PH30	no	AEGQVLVLDGR	11	Acetyl (Protein N-term)	_(ac)AEGQVLVLDGR_	0	MSMS	2	599.824952	1197.63535	NaN	70.54	1	0	0.02698	1	44.598		333	957	9358
A0A8P0T6S6	no	AEGSDVANAVLDGADCIMLSGETAK	25	Unmodified	_AEGSDVANAVLDGADCIMLSGETAK_	0	MULTI-MSMS	3	832.052716	2493.13632	-0.65701	98.73	1.153	0	2.7308E-15	2	120.33	1548700000	5637;6498	958	9384
A0A8P0T6S6	no	AEGSDVANAVLDGADCIMLSGETAK	25	Unmodified	_AEGSDVANAVLDGADCIMLSGETAK_	0	MULTI-MSMS	2	1247.57544	2493.13632	-1.0405	98.774	0.37336	0	1.3729E-32	2	168.69	38138000	5637;6498	958	9385
A0A8P0T6S6	no	AEGSDVANAVLDGADCIMLSGETAK	25	Unmodified	_AEGSDVANAVLDGADCIMLSGETAK_	0	MULTI-MSMS	3	832.052716	2493.13632	-0.93652	103.17	0.74757	-1.4211E-14	0.045542	1	16.014	6793600	5637;6498	958	9386
A0A8P0T6S6	no	AEGSDVANAVLDGADCIMLSGETAK	25	Deamidation (NQ)	_AEGSDVAN(de)AVLDGADCIMLSGETAK_	0	MULTI-MSMS	3	832.380721	2494.12033	0.44715	100.34	0.81545	-1.4211E-14	4.3237E-05	1	52.732	44219000	5637;6498	958	9402
A0A8C0MTH7	no	AEGSSNSVVHAETK	14	Unmodified	_AEGSSNSVVHAETK_	0	MULTI-MSMS	2	708.341694	1414.66884	-0.082015	10.909	0.13589	0	0.00015106	1	107.85	5780600	1804	960	9417
A0A8C0MTH7	no	AEGSSNSVVHAETK	14	Unmodified	_AEGSSNSVVHAETK_	0	MULTI-MATCH	2	708.341694	1414.66884	2.5524	13.718	0.71268	0	NaN	0	NaN	1434200	1804	960	9423
A0A8C0RXE8	no	AEGTRPEGAQFLIPSTQAE	19	Unmodified	_AEGTRPEGAQFLIPSTQAE_	1	MULTI-MSMS	2	1001.49744	2000.98033	0.082585	61.046	0.7811	0	0.00044057	1	83.729	45921000	5224	961	9433
A0A8P0NRL9	no	AEGVIDGYADEK	12	Unmodified	_AEGVIDGYADEK_	0	MULTI-MSMS	2	633.796057	1265.57756	-3.7293	33.914	0.78078	0	0.0022729	1	74.841	9949700	5759	963	9442
A0A8P0NRL9	no	AEGVIDGYADEK	12	Unmodified	_AEGVIDGYADEK_	0	MULTI-MATCH	2	633.796057	1265.57756	-3.3525	35.278	0.98122	0	NaN	0	NaN	18405000	5759	963	9447
A0A8I3NBF9	no	AEHDQLVLNYAK	12	Unmodified	_AEHDQLVLNYAK_	0	MULTI-MSMS	2	700.862066	1399.70958	1.199	34.011	0.84953	-7.1054E-15	4.9547E-06	2	202.57	31744000	4115	964	9453
A0A8C0PYW4	no	AEHGSPDVHSPSSQK	15	Unmodified	_AEHGSPDVHSPSSQK_	0	MULTI-MATCH	2	781.863325	1561.7121	2.1968	9.689	0.3049	0	NaN	0	NaN	2673500	4434	965	9463
A0A8P0NUZ2	no	AEIDLVCELAK	11	Unmodified	_AEIDLVCELAK_	0	MULTI-MSMS	2	630.828846	1259.64314	-1.1137	70.619	0.78185	0	0.00043832	1	117.53	108500000	5605	966	9471
A0A8P0NUZ2	no	AEIDLVCELAK	11	Unmodified	_AEIDLVCELAK_	0	MULTI-MATCH	2	630.828846	1259.64314	-3.4226	73.63	0.64397	1.4211E-14	NaN	0	NaN	9212900	5605	966	9476
A0A8C0NNJ7	no	AEIHAQPSDKER	12	Unmodified	_AEIHAQPSDKER_	1	MSMS	2	690.846947	1379.67934	NaN	9.3997	1	0	0.019501	1	77.288		2946	968	9482
A0A8C0YS41	no	AEIIEQDVYER	11	Unmodified	_AEIIEQDVYER_	0	MULTI-MSMS	2	682.838256	1363.66196	-1.2503	44.542	0.44261	0	0.0088013	1	64.297	105770000	6188;3979	969	9495
A0A8C0P5W3	no	AEIISLCK	8	Unmodified	_AEIISLCK_	0	MULTI-MSMS	2	467.257328	932.500103	0.54477	36.775	0.50991	0	0.034192	1	67.169	14532000	3602	973	9514
A0A8I3NID4	no	AEIITVSDGR	10	Unmodified	_AEIITVSDGR_	0	MULTI-MATCH	2	530.785296	1059.55604	-2.8407	31.212	0.68045	0	NaN	0	NaN	10764000	469	974	9530
A0A8C0T2T6	no	AEILALQQALK	11	Unmodified	_AEILALQQALK_	0	MULTI-MSMS	2	599.363713	1196.71287	0.63058	63.239	0.68026	-7.1054E-15	0.0094263	1	62.969	6786700	3972	975	9538
A0A8I3PKJ4	no	AEIQELAMVPR	11	Unmodified	_AEIQELAMVPR_	0	MSMS	2	628.837005	1255.65946	NaN	59.28	1	0	0.001303	1	91.867		2491	976	9550
A0A8C0Q3Q3	no	AEIRQTLDR	9	Unmodified	_AEIRQTLDR_	1	MULTI-MSMS	2	551.304187	1100.59382	0.30389	16.687	0.2038	0	0.062176	1	72.485	4483700	2711	977	9555
A0A8C0P3R9	no	AEISCIDNK	9	Unmodified	_AEISCIDNK_	0	MULTI-MSMS	2	525.250231	1048.48591	-0.21405	18.398	1.0747	0	0.0033668	1	98.933	236900000	3517;3936	978	9566
A0A8P0T542	no	AEISCTDNQDGTCSVSYLPVLPGDYSILVK	30	Unmodified	_AEISCTDNQDGTCSVSYLPVLPGDYSILVK_	0	MULTI-MSMS	3	1101.19161	3300.55301	0.024659	99.003	0.61054	0	9.8173E-09	1	65.059	132520000	6595;2676	979	9579
A0A8C0NRD9	no	AEISNAIDQYVTGTIGEDEDLIK	23	Unmodified	_AEISNAIDQYVTGTIGEDEDLIK_	0	MULTI-MSMS	3	832.078024	2493.21224	1.5664	100.66	0.68117	0	1.4219E-06	1	84.547	95975000	3057	980	9589
A0A8I3PDN0	no	AEITDAEGLGLK	12	Unmodified	_AEITDAEGLGLK_	0	MULTI-MSMS	2	608.824618	1215.63468	0.82303	49.917	0.8463	-7.1054E-15	0.0032259	1	72.006	11859000	3361	981	9601
A0A8C0P3R9	no	AEITFDDHK	9	Unmodified	_AEITFDDHK_	0	MULTI-MSMS	2	538.256371	1074.49819	-1.0666	20.635	0.54339	0	0.0078514	1	82.279	4760300	3517;3936	982	9609
A0A8C0P3R9	no	AEITFDDHKNGSCGVSYIAQEPGNYEVSIK	30	Deamidation (NQ)	_AEITFDDHKN(de)GSCGVSYIAQEPGNYEVSIK_	1	MULTI-MSMS	3	1110.51374	3328.5194	0.17398	71.389	0.44017	0	0.00043954	1	45.901	16672000	3517;3936	983	9619
A0A8I3NM74	no	AEKDEPGAWEETFK	14	Unmodified	_AEKDEPGAWEETFK_	1	MULTI-MSMS	2	818.87811	1635.74167	0.53356	45.114	0.44149	0	0.00054905	3	120.03	29301000	1128;6425	986	9633
A0A8I3PGJ5	no	AEKENPGLTQDIIMK	15	Unmodified	_AEKENPGLTQDIIMK_	1	MULTI-MSMS	2	843.940187	1685.86582	-2.4571	41.089	0.44083	0	0.0006019	1	96.82	8422900	5272	988	9642
A0A8C0SW51	no	AEKENTPSEANLQEEEVR	18	Unmodified	_AEKENTPSEANLQEEEVR_	1	MULTI-MSMS	2	1036.99018	2071.96581	-0.14118	28.638	0.27234	-3.5527E-15	0.010517	1	55.314	6099700	3732	989	9647
A0A8C0THX2	no	AELAITENK	9	Unmodified	_AELAITENK_	0	MULTI-MATCH	2	494.769114	987.523675	-4.7084	23.538	0.2721	-3.5527E-15	NaN	0	NaN	2191900	5940	990	9660
A0A8C0TS00	no	AELATEEFLPVTPILEGFVILR	22	Unmodified	_AELATEEFLPVTPILEGFVILR_	0	MULTI-MATCH	3	819.792831	2456.35666	-1.6892	111.28	0.30585	0	NaN	0	NaN	12315000	6130	992	9670
A0A8P0P220	no	AELDNELMEGK	11	Unmodified	_AELDNELMEGK_	0	MULTI-MSMS	2	624.79246	1247.57037	-0.38944	44.464	0.57899	-7.1054E-15	0.00067663	2	108.43	23581000	6628	994	9681
A0A8C0QJA2	no	AELDQLLSGFGLDDPGSPLQDMTDAPGK	28	Unmodified	_AELDQLLSGFGLDDPGSPLQDMTDAPGK_	0	MULTI-MATCH	3	963.127049	2886.35932	-1.459	108.59	0.27293	0	NaN	0	NaN	3796500	4667	995	9693
A0A8C0Q8N2	no	AELDQTRPR	9	Unmodified	_AELDQTRPR_	1	MSMS	2	543.288537	1084.56252	NaN	11.64	1	0	0.047372	1	103.56		3868	996	9696
A0A8C0T149	no	AELFTQSCADLDK	13	Unmodified	_AELFTQSCADLDK_	0	MULTI-MSMS	2	749.348131	1496.68171	-1.1311	50.398	1.5288	0	0.00096847	5	83.045	63018000	5764	998	9715
A0A8C0T149	no	AELFTQSCADLDK	13	Unmodified	_AELFTQSCADLDK_	0	MULTI-MATCH	2	749.348131	1496.68171	5.2458	51.92	0.74587	0	NaN	0	NaN	9029900	5764	998	9722
A0A8I3RUJ1	no	AELGAGGDSHR	11	Acetyl (Protein N-term)	_(ac)AELGAGGDSHR_	0	MULTI-MSMS	2	556.259976	1110.5054	-1.4522	18.791	0.81632	0	7.3219E-05	1	141.02	33261000	764	1001	9732
A0A8I3NYN3	no	AELGTGDSPSQSPPIK	16	Unmodified	_AELGTGDSPSQSPPIK_	0	MULTI-MSMS	2	792.399209	1582.78387	-1.3818	30.536	0.61107	0	8.4987E-05	1	93.011	34031000	5101	1002	9744
A0A8C0MFG3	no	AELHPVELKPFQDYR	15	Unmodified	_AELHPVELKPFQDYR_	1	MULTI-MSMS	4	461.244072	1840.94718	-3.8077	50.7	0.88441	7.1054E-15	0.010018	1	46.319	37960000	1295	1003	9757
A0A8P0T0S7	no	AELIQYQK	8	Unmodified	_AELIQYQK_	0	MSMS	2	496.7742	991.533846	NaN	28.005	1	0	0.016571	1	88.643		4695	1004	9768
A0A8I3P212	no	AELIVQPELK	10	Unmodified	_AELIVQPELK_	0	MULTI-MSMS	2	570.337164	1138.65977	0.032377	47.998	1.8352	0	0.0010882	4	108.98	67998000	6467	1005	9778
A0A8P0SBB2	no	AELLDHAVLLQVIK	14	Unmodified	_AELLDHAVLLQVIK_	0	MULTI-MATCH	2	781.469241	1560.92393	-1.9681	76.152	0.30476	0	NaN	0	NaN	6400400	1588	1006	9791
A0A8I3RY44	no	AELLDNEKPAAVVAPITTGYTVK	23	Unmodified	_AELLDNEKPAAVVAPITTGYTVK_	1	MULTI-MSMS	3	800.772207	2399.29479	0.88736	65.523	0.40702	0	0.00011323	1	50.029	26211000	595	1007	9796
A0A8C0M248	no	AELLLEPCSNYR	12	Unmodified	_AELLLEPCSNYR_	0	MULTI-MSMS	2	732.861209	1463.70786	0.069927	57.042	0.61094	0	0.00091068	2	88.496	68976000	728	1008	9811
A0A8C0LX14	no	AELLQGGDLLR	11	Unmodified	_AELLQGGDLLR_	0	MULTI-MSMS	2	592.83532	1183.65609	-2.9089	60.351	0.27013	0	0.01198	1	60.518	10314000	539	1009	9823
A0A8C0MWR6	no	AELLVSTVGPEECVVPFLTRPK	22	Unmodified	_AELLVSTVGPEECVVPFLTRPK_	1	MULTI-MSMS	3	814.441804	2440.30358	0.50701	87.211	1.122	0	0.016426	2	30.306	134700000	1443	1011	9844
A0A8I3S7X5	no	AELMEISEDK	10	Unmodified	_AELMEISEDK_	0	MULTI-MSMS	2	582.776279	1163.538	-0.050728	40.878	0.20302	0	0.0040201	1	84.213	4144000	1675	1012	9850
A0A8I3S7X5	no	AELMEISEDKTK	12	Unmodified	_AELMEISEDKTK_	1	MULTI-MSMS	2	697.3476	1392.68065	0.78359	28.821	0.67922	0	0.00043777	1	156.16	53697000	1675	1013	9859
A0A8I3S7X5	no	AELMEISEDKTK	12	Unmodified	_AELMEISEDKTK_	1	MULTI-MATCH	2	697.3476	1392.68065	-5.0087	29.701	0.20507	0	NaN	0	NaN	12908000	1675	1013	9866
E2RH47	no	AELNEFLTR	9	Unmodified	_AELNEFLTR_	0	MULTI-MSMS	2	546.787838	1091.56112	-0.75397	55.532	0.57559	7.1054E-15	0.019168	1	65.305	25941000	158	1015	9869
A0A8C0NSF7	no	AELNPWPEYINTR	13	Unmodified	_AELNPWPEYINTR_	0	MULTI-MSMS	2	801.89918	1601.78381	4.2331	73.821	1.4585	0	0.0015327	1	75.229	88297000	3097	1016	9877
A0A8C0Z0H6	no	AELQAQLAALNTR	13	Unmodified	_AELQAQLAALNTR_	0	MULTI-SECPEP	2	699.888615	1397.76268	0.73086	57.294	0.27174	0	0.0047192	1	99.343	9691800	3827	1018	9891
A0A8C0Z0H6	no	AELQAQLAALNTR	13	Unmodified	_AELQAQLAALNTR_	0	MULTI-MATCH	2	699.888615	1397.76268	-0.97329	58.121	0.27352	0	NaN	0	NaN	8973200	3827	1018	9901
A0A8I3MHY7	no	AELQASDHR	9	Unmodified	_AELQASDHR_	0	MULTI-MATCH	2	513.751787	1025.48902	-0.34345	9.7786	0.2032	0	NaN	0	NaN	21348000	2869	1019	9907
A0A8C0RYW0	no	AELQHTDLFHHSR	13	Unmodified	_AELQHTDLFHHSR_	0	MULTI-MSMS	2	795.89222	1589.76989	-0.54672	18.55	0.37271	3.5527E-15	0.00097173	1	83	2186900	2680	1020	9909
A0A8C0SD27	no	AELRDDPIISTHLAK	15	Unmodified	_AELRDDPIISTHLAK_	1	MULTI-MSMS	2	839.959768	1677.90498	0.027223	35.917	0.54471	0	9.5028E-05	1	133.16	14818000	5409	1022	9929
A0A8P0TM99	no	AELSHVQK	8	Acetyl (Protein N-term)	_(ac)AELSHVQK_	0	MULTI-MSMS	2	477.256174	952.497795	0.080219	20.377	0.44026	0	0.0052739	1	96.492	5743300	5967	1023	9939
A0A8I3S556	no	AELSQTQAEQAAQK	14	Unmodified	_AELSQTQAEQAAQK_	0	MULTI-MSMS	2	751.875901	1501.73725	1.3967	21.171	0.40888	0	6.4926E-07	2	164.64	6172700	1951;6279	1024	9950
A0A8I3S556	no	AELSQTQAEQAAQK	14	Unmodified	_AELSQTQAEQAAQK_	0	MULTI-MATCH	2	751.875901	1501.73725	7.3212	19.544	0.98707	0	NaN	0	NaN	25091000	1951;6279	1024	9954
A0A8C0TH25	no	AELSQTQAEQAAQLSSMQQVVR	22	Unmodified	_AELSQTQAEQAAQLSSMQQVVR_	0	MULTI-MSMS	3	801.735939	2402.18599	0.62151	67.676	0.78142	0	0.015631	2	26.417	7630500	5953	1025	9961
A0A8P0SRP4	no	AELTTLLEQWEK	12	Unmodified	_AELTTLLEQWEK_	0	MULTI-MATCH	2	730.885207	1459.75586	0.40565	93.94	0.51052	0	NaN	0	NaN	138680000	6482	1027	9980
A0A8I3S0A8	no	AELVPLAEELSCSVCLEPFK	20	Acetyl (Protein N-term)	_(ac)AELVPLAEELSCSVCLEPFK_	0	MULTI-MSMS	3	778.384967	2332.13307	0.39322	111.89	0.37399	1.4211E-14	3.4465E-05	1	80.752	30793000	1909	1029	9999
A0A8I3P799	no	AELVQGQSAPVGMK	14	Acetyl (Protein N-term)	_(ac)AELVQGQSAPVGMK_	0	MULTI-MSMS	2	728.876859	1455.73916	2.7374	63.132	1.191	7.1054E-15	6.4154E-05	2	118.28	36303000	2268	1031	10013
A0A8I3NRV2	no	AEMDAAVTSCK	11	Unmodified	_AEMDAAVTSCK_	0	MULTI-MSMS	2	591.760106	1181.50566	-2.8362	21.493	1.0548	3.5527E-15	0.048459	1	43.297	3001800	3621	1033	10030
A0A8I3NRV2	no	AEMDAAVTSCK	11	Unmodified	_AEMDAAVTSCK_	0	MULTI-SECPEP	2	591.760106	1181.50566	-1.1081	20.849	0.54569	0	0.0066558	1	121.73	33422000	3621	1033	10031
A0A8I3NRV2	no	AEMDAAVTSCK	11	Oxidation (M)	_AEM(ox)DAAVTSCK_	0	MULTI-MSMS	2	599.757563	1197.50057	1.2555	11.961	0.16888	0	0.041792	1	61.78	3979500	3621	1033	10041
A0A8I3P212	no	AEMDMVAWGVDLASVEQHINSHR	23	Unmodified	_AEMDMVAWGVDLASVEQHINSHR_	0	MULTI-MSMS	3	865.740807	2594.20059	0.1755	95.966	0.37505	0	1.174E-19	1	140.17	37178000	6467	1034	10052
A0A8C0T358	no	AEMICNGILPIDQMR	15	Unmodified	_AEMICNGILPIDQMR_	0	MULTI-MSMS	2	880.928242	1759.84193	0.77902	77.293	1.0206	0	0.00068874	1	77.593	18966000	5791	1036	10059
A0A8P0T3M0	no	AEMIDALANSVTPAVSVNNEVR	22	Unmodified	_AEMIDALANSVTPAVSVNNEVR_	0	MULTI-MATCH	3	767.38988	2299.14781	-2.65	83.623	0.71573	1.4211E-14	NaN	0	NaN	11624000	1144	1037	10071
A0A8P0NVQ4	no	AEMTEATSQTYQYGGDLTNTFK	22	Unmodified	_AEMTEATSQTYQYGGDLTNTFK_	0	MULTI-MSMS	3	819.368921	2455.08493	-0.69742	72.007	0.47572	0	0.032925	1	20.606	24730000	5259	1040	10099
A0A8I3NT60	no	AEMVVPDFSELFK	13	Unmodified	_AEMVVPDFSELFK_	0	MULTI-MSMS	2	756.37616	1510.73777	1.0603	100.59	0.91932	0	0.016047	1	50.354	45258000	6269	1041	10108
A0A8I3RZ30	no	AENAGLSSTAGLLR	14	Unmodified	_AENAGLSSTAGLLR_	0	MSMS	2	680.364973	1358.71539	NaN	47.668	1	0	0.010303	1	56.205		3100	1043	10118
Q5WR10	no	AENDVDNELLDYEEDEVETAAGGDGSEAPAK	31	Acetyl (Protein N-term)	_(ac)AENDVDNELLDYEEDEVETAAGGDGSEAPAK_	0	MULTI-MSMS	3	1098.80245	3293.38553	-0.59161	103	0.64633	0	9.149E-11	1	75.275	56294000	277	1044	10128
Q5WR10	no	AENDVDNELLDYEEDEVETAAGGDGSEAPAKK	32	Acetyl (Protein N-term)	_(ac)AENDVDNELLDYEEDEVETAAGGDGSEAPAKK_	1	MULTI-MSMS	3	1141.50077	3421.48049	-0.74764	97.06	0.54531	0	3.6215E-20	2	108.04	223740000	277	1045	10139
A0A8I3P2H8	no	AENGKLVLNGK	11	Unmodified	_AENGKLVLNGK_	1	MULTI-MATCH	2	571.830037	1141.64552	0.116	13.145	0.33902	0	NaN	0	NaN	2035900	5719	1047	10154
A0A8C0P5R6	no	AENIQSGTFQHPASHVSLLPR	21	Unmodified	_AENIQSGTFQHPASHVSLLPR_	0	MULTI-MSMS	4	573.048821	2288.16618	-0.48648	43.573	0.37311	-7.1054E-15	0.066993	1	11.091	18425000	3597	1051	10171
A0A8P0TFQ4	no	AENLLLDADMNIK	13	Unmodified	_AENLLLDADMNIK_	0	MULTI-MSMS	2	730.376691	1458.73883	-0.3393	73.796	0.91427	0	0.026594	2	46.796	23084000	499;2186	1054	10178
A0A8C0S1G4	no	AENPGLENHR	10	Acetyl (Protein N-term)	_(ac)AENPGLENHR_	0	MULTI-MSMS	2	589.781076	1177.5476	0.41327	19.104	0.85028	0	0.0005542	1	109.29	99446000	5263	1061	10211
A0A8C0S1G4	no	AENPGLENHR	10	Acetyl (Protein N-term)	_(ac)AENPGLENHR_	0	MULTI-MATCH	2	589.781076	1177.5476	-0.04587	19.722	0.13536	0	NaN	0	NaN	908090	5263	1061	10218
A0A8C0PFS8	no	AENPYLFLR	9	Unmodified	_AENPYLFLR_	0	MULTI-MSMS	2	561.800749	1121.58694	-0.17177	65.344	0.44154	0	0.010659	1	75.109	5404600	3969	1062	10225
A0A8I3NTX3	no	AENSEGLGTVPEHER	15	Acetyl (Protein N-term)	_(ac)AENSEGLGTVPEHER_	0	MULTI-MSMS	2	833.886997	1665.75944	1.3795	35.094	0.6446	-7.1054E-15	1.849E-05	1	125.82	3808900	151	1063	10232
A0A8C0RD23	no	AENSMLSTSLR	11	Unmodified	_AENSMLSTSLR_	0	MSMS	2	604.80062	1207.58669	NaN	38.44	1	0	0.037899	1	49.06		1019	1064	10236
A0A8I3NA04	no	AENTQEELR	9	Unmodified	_AENTQEELR_	0	MULTI-MSMS	2	545.262185	1088.50982	-0.21995	13.6	0.27174	0	0.0034693	1	98.458	1589100	4349	1066	10249
A0A8I3NYX9	no	AENVLVDEPLIHATTYIPLMDNADSNPVLDK	31	Unmodified	_AENVLVDEPLIHATTYIPLMDNADSNPVLDK_	0	MULTI-MSMS	3	1136.57282	3406.69664	-0.095225	98.23	0.40561	0	2.2374E-06	1	52.577	26843000	4287;632	1067	10260
A0A8I3NYX9	no	AENVLVDEPLIHATTYIPLMDNADSNPVLDKR	32	Unmodified	_AENVLVDEPLIHATTYIPLMDNADSNPVLDKR_	1	MULTI-MSMS	4	891.706714	3562.79775	-0.053084	94.246	0.50885	0	0.0621	1	9.1164	153920000	4287;632	1068	10271
A0A8C0NLR7	no	AEPAPVASSAPPASSLYSSPVTSSAPLAEDIDPELAR	37	Unmodified	_AEPAPVASSAPPASSLYSSPVTSSAPLAEDIDPELAR_	0	MULTI-MSMS	3	1217.60725	3649.79992	0.17677	93.48	0.40952	1.4211E-14	7.353E-05	2	40.937	11736000	2890	1069	10279
A0A8C0T6P4	no	AEPMQWASLELPATK	15	Unmodified	_AEPMQWASLELPATK_	0	MULTI-MATCH	2	836.424173	1670.83379	-1.9135	83.371	0.7146	-1.4211E-14	NaN	0	NaN	15010000	2918	1078	10332
A0A8C0YZ18	no	AEPPAAGLSVDVAGLLAQLAR	21	Unmodified	_AEPPAAGLSVDVAGLLAQLAR_	0	MULTI-MSMS	3	673.712623	2018.11604	2.1482	108.87	0.54464	-1.4211E-14	0.0016748	1	37.999	5260000	3801	1079	10340
A0A8I3MHD1	no	AEPPLNASDQAEK	13	Unmodified	_AEPPLNASDQAEK_	0	MULTI-MSMS	2	685.333338	1368.65212	-0.7301	19.331	2.3467	0	3.0402E-05	7	136.5	24057000	1093	1080	10354
A0A8I3RSQ2	no	AEPPQCTSLAWSADGQTLFAGYTDNLVR	28	Unmodified	_AEPPQCTSLAWSADGQTLFAGYTDNLVR_	0	MULTI-MSMS	3	1023.48546	3067.43455	-1.2838	99.221	2.3101	1.4211E-14	2.8779E-06	5	60.176	170290000	2230	1082	10411
A0A8I3RSQ2	no	AEPPQCTSLAWSADGQTLFAGYTDNLVR	28	Unmodified	_AEPPQCTSLAWSADGQTLFAGYTDNLVR_	0	MULTI-MSMS	3	1023.48546	3067.43455	-1.2728	101.49	1.5952	-1.4211E-14	0.0011231	2	36.311	31180000	2230	1082	10412
A0A8I3RSQ2	no	AEPPQCTSLAWSADGQTLFAGYTDNLVR	28	Unmodified	_AEPPQCTSLAWSADGQTLFAGYTDNLVR_	0	MULTI-MSMS	3	1023.48546	3067.43455	-1.9693	102.92	0.91899	0	7.2172E-06	1	52.721	23195000	2230	1082	10413
A0A8I3RSQ2	no	AEPPQCTSLAWSADGQTLFAGYTDNLVR	28	Unmodified	_AEPPQCTSLAWSADGQTLFAGYTDNLVR_	0	MULTI-MSMS	3	1023.48546	3067.43455	-2.6036	106.04	0.37318	0	0.0012985	2	36.092	5658800	2230	1082	10414
A0A8P0TEL0	no	AEPPTGPETEDKENR	15	Unmodified	_AEPPTGPETEDKENR_	1	MULTI-MSMS	2	835.38683	1668.75911	-0.98323	13.552	0.47564	0	0.0033261	2	77.64	3105500	6375;6666	1083	10476
A0A8C0MP96	no	AEPSAATQSPSVSSSSSGAEPAAPGGGSPGACPALGAK	38	Acetyl (Protein N-term)	_(ac)AEPSAATQSPSVSSSSSGAEPAAPGGGSPGACPALGAK_	0	MULTI-MSMS	3	1132.52671	3394.55831	0.017316	58.221	0.95351	0	5.5514E-05	2	44.369	138640000	1660	1084	10486
A0A8I3S4Y3	no	AEPSRPVGLEQLR	13	Unmodified	_AEPSRPVGLEQLR_	1	MULTI-MSMS	2	726.401889	1450.78923	1.4016	31.462	1.2572	0	0.018333	1	66.663	11348000	2766	1086	10500
A0A8C0SXJ4	no	AEPYAADEGSGEGHK	15	Unmodified	_AEPYAADEGSGEGHK_	0	MULTI-MSMS	2	759.328784	1516.64302	0.9209	13.234	0.30513	-1.7764E-15	0.00013857	1	96.103	3120700	4264	1089	10509
A0A8C0N249	no	AEPYIASEYK	10	Unmodified	_AEPYIASEYK_	0	MULTI-MSMS	2	585.787504	1169.56045	-0.39676	33.538	0.54078	0	0.046443	1	46.462	3170500	1921	1090	10518
A0A8C0MJE1	no	AEQDITTLEQNISR	14	Unmodified	_AEQDITTLEQNISR_	0	MULTI-MSMS	2	809.407566	1616.80058	2.677	59.755	0.54411	7.1054E-15	0.00040387	1	91.914	64171000	1329	1092	10531
A0A8I3Q0U5	no	AEQDSTTVAAFASSLASGLASSASEAAK	28	Unmodified	_AEQDSTTVAAFASSLASGLASSASEAAK_	0	MULTI-MSMS	3	876.759354	2627.25623	-1.5135	102.25	0.33886	0	0.031531	1	18.949	7929800	4875	1094	10545
A0A8I3PGD1	no	AEQDVENELLDYEEDEEPQAPPESTPAPPK	30	Acetyl (Protein N-term)	_(ac)AEQDVENELLDYEEDEEPQAPPESTPAPPK_	0	MULTI-MSMS	3	1136.84236	3407.50525	0.36706	99.701	0.61103	0	6.3894E-09	1	68.234	129370000	1616	1095	10556
A0A8I3PGD1	no	AEQDVENELLDYEEDEEPQAPPESTPAPPKK	31	Acetyl (Protein N-term)	_(ac)AEQDVENELLDYEEDEEPQAPPESTPAPPKK_	1	MULTI-MSMS	3	1179.54068	3535.60021	-1.514	93.442	0.71543	0	0.00015107	1	42.121	23282000	1616	1096	10568
A0A8I3MLL4	no	AEQEEEFISNTLFK	14	Unmodified	_AEQEEEFISNTLFK_	0	MULTI-MSMS	2	842.906867	1683.79918	1.0119	81.573	0.23804	0	0.00124	1	76.522	20915000	1845	1097	10574
A0A8C0NLL3	no	AEQEPTAEQLAQIAAENEEDEHSVNYKPPAQK	32	Acetyl (Protein N-term)	_(ac)AEQEPTAEQLAQIAAENEEDEHSVNYKPPAQK_	1	MULTI-MSMS	3	1202.8992	3605.67578	0.085218	73.062	1.9027	0	1.7561E-31	2	131.81	1526400000	2882	1100	10601
A0A8C0NLL3	no	AEQEPTAEQLAQIAAENEEDEHSVNYKPPAQK	32	Acetyl (Protein N-term)	_(ac)AEQEPTAEQLAQIAAENEEDEHSVNYKPPAQK_	1	MULTI-MSMS	4	902.426221	3605.67578	-0.39795	73.095	1.5987	0	5.0936E-54	2	167.87	1089400000	2882	1100	10602
A0A8C0NLL3	no	AEQEPTAEQLAQIAAENEEDEHSVNYKPPAQK	32	Acetyl (Protein N-term)	_(ac)AEQEPTAEQLAQIAAENEEDEHSVNYKPPAQK_	1	MULTI-MATCH	3	1202.8992	3605.67578	-3.4013	74.386	1.0188	0	NaN	0	NaN	31100000	2882	1100	10614
A0A8C0TH17	no	AEQFYCGDTEGK	12	Unmodified	_AEQFYCGDTEGK_	0	MULTI-MSMS	2	702.790449	1403.56634	0.51531	28.793	0.23848	0	0.012243	1	57.019	12291000	1467	1101	10625
A0A8C0TH17	no	AEQFYCGDTEGKK	13	Unmodified	_AEQFYCGDTEGKK_	1	MULTI-MSMS	2	766.83793	1531.66131	-0.65178	17.959	0.30535	0	5.4999E-05	1	160.18	17994000	1467	1102	10637
A0A8I3MR72	no	AEQINQAAGEASAVLAK	17	Unmodified	_AEQINQAAGEASAVLAK_	0	MULTI-MSMS	2	835.939033	1669.86351	0.21216	55.696	0.54172	0	9.4005E-07	2	133.15	84542000	2710	1103	10651
A0A8C0THV4	no	AEQLASVQYTLPK	13	Unmodified	_AEQLASVQYTLPK_	0	MULTI-MSMS	2	724.393199	1446.77184	2.2091	54.686	0.81632	7.1054E-15	0.030582	1	45.603	25476000	733	1105	10663
A0A8C0THV4	no	AEQLASVQYTLPK	13	Unmodified	_AEQLASVQYTLPK_	0	MULTI-MSMS	2	724.393199	1446.77184	-2.2703	54.979	1.0199	7.1054E-15	0.011507	1	55.258	44030000	733	1105	10664
A0A8I3RY21	no	AEQLHAVMSSTMEK	14	Unmodified	_AEQLHAVMSSTMEK_	0	MULTI-MSMS	2	781.371083	1560.72761	1.0899	29.92	0.37338	-3.5527E-15	1.4542E-08	1	179.83	21068000	3150	1107	10682
A0A8I3MGQ9	no	AEQMASVQNAQR	12	Unmodified	_AEQMASVQNAQR_	0	MULTI-MSMS	2	666.819875	1331.6252	-0.95755	17.188	0.81639	0	0.021647	1	49.35	106580000	313;6326	1110	10696
A0A8P0STS5	no	AEQMFGEMEVWNAISER	17	Unmodified	_AEQMFGEMEVWNAISER_	0	MSMS	2	1013.9535	2025.89245	NaN	98.085	1	0	0.00050673	1	70.332		4891	1111	10707
A0A8I3QBV9	no	AEQPHQHAMYYLR	13	Unmodified	_AEQPHQHAMYYLR_	0	MULTI-MSMS	4	411.699138	1642.76744	0.029318	22.447	1.4595	0	0.0026011	2	61.375	82787000	2404	1112	10716
A0A8I3MLT1	no	AEQPPSSAPWGLEQDEGHEDSLPSSVPDLQQLVR	34	Unmodified	_AEQPPSSAPWGLEQDEGHEDSLPSSVPDLQQLVR_	0	MULTI-MSMS	3	1233.59048	3697.74961	1.3238	93.753	0.30588	0	9.9086E-05	1	39.687	20178000	3873	1114	10726
A0A8I3MLT1	no	AEQPPSSAPWGLEQDEGHEDSLPSSVPDLQQLVR	34	Unmodified	_AEQPPSSAPWGLEQDEGHEDSLPSSVPDLQQLVR_	0	MULTI-MATCH	4	925.44468	3697.74961	2.2911	93.726	0.37421	0	NaN	0	NaN	12924000	3873	1114	10733
A0A8I3S3I8	no	AEQQISLPAK	10	Acetyl (Protein N-term)	_(ac)AEQQISLPAK_	0	MULTI-MSMS	2	563.808771	1125.60299	-0.064363	49.53	0.64373	0	0.014425	1	54.066	11563000	1296	1116	10753
A0A8C0S0J3	no	AERPDVDEK	9	Unmodified	_AERPDVDEK_	1	MULTI-MSMS	3	353.508611	1057.504	-0.32193	10.367	0.71144	0	0.023818	1	56.043	141200000	5260	1118	10770
A0A8I3N7N6	no	AERPEDLNLPNAVITR	16	Acetyl (Protein N-term)	_(ac)AERPEDLNLPNAVITR_	1	MULTI-MSMS	2	925.491964	1848.96938	-0.053812	69.135	0.85074	0	1.8979E-10	2	162.37	33868000	3758	1119	10782
A0A8I3N7N6	no	AERPEDLNLPNAVITR	16	Acetyl (Protein N-term)	_(ac)AERPEDLNLPNAVITR_	1	MSMS	2	925.491964	1848.96938	NaN	69.555	1	0	0.023531	1	43.761		3758	1119	10783
A0A8C0T0Z1	no	AESCGNGNSTGYQIR	15	Unmodified	_AESCGNGNSTGYQIR_	0	MULTI-MSMS	2	807.352268	1612.68998	-0.081972	21.709	0.78271	0	1.6148E-05	1	134.75	5211600	4989;4991	1120	10794
A0A8C0QEU8	no	AESDLFLAEHHK	12	Unmodified	_AESDLFLAEHHK_	0	MULTI-MSMS	3	466.233369	1395.67828	0.56916	26.184	0.37315	0	0.014726	2	45.915	2851500	4671	1122	10820
A0A8I3NL88	no	AESDPAYQQYQDAANNLR	18	Unmodified	_AESDPAYQQYQDAANNLR_	0	MULTI-MSMS	2	1027.46413	2052.91371	1.9653	59.505	1.4623	0	1.5434E-21	1	193.15	154970000	6423	1123	10830
A0A8I3N9R4	no	AESEEMETSQAASK	14	Unmodified	_AESEEMETSQAASK_	0	MULTI-MSMS	2	749.32231	1496.63007	-1.2436	16.089	0.30603	-3.5527E-15	1.57E-08	1	179.19	24661000	1996	1125	10848
A0A8I3MWP5	no	AESGESGGPPSSQDGAAAAEGAGAPAAAASAEPK	34	Acetyl (Protein N-term)	_(ac)AESGESGGPPSSQDGAAAAEGAGAPAAAASAEPK_	0	MULTI-MSMS	3	989.446387	2965.31733	-0.71673	53.097	1.29	-7.1054E-15	1.2913E-06	1	49.944	14582000	1282;4408	1128	10866
A0A8I3PDN0	no	AESLQQEVEALK	12	Unmodified	_AESLQQEVEALK_	0	MSMS	2	672.853906	1343.69326	NaN	63.494	1	0	0.0029774	1	72.607		3361	1133	10891
A0A8I3PDN0	no	AESLQQEVEALK	12	Unmodified	_AESLQQEVEALK_	0	MSMS	2	672.853906	1343.69326	NaN	63.616	1	0	3.9474E-10	1	147.75		3361	1133	10892
A0A8I3PDN0	no	AESLQQEVEALK	12	Unmodified	_AESLQQEVEALK_	0	MSMS	2	672.853906	1343.69326	NaN	64.01	1	0	3.8174E-06	1	128.27		3361	1133	10893
A0A8C0Z084	no	AESMLQQADK	10	Unmodified	_AESMLQQADK_	0	MULTI-MSMS	2	560.768788	1119.52302	-0.25293	22.045	0.54477	0	0.00041083	1	144.09	30429000	2893	1134	10904
A0A8I3NNA6	no	AESTANAGQSDNR	13	Unmodified	_AESTANAGQSDNR_	0	MULTI-MSMS	2	660.792369	1319.57018	-2.2098	9.1113	0.16986	0	0.00011783	1	115.57	7414300	4717	1138	10925
A0A8C0QP08	no	AESTPEIAEQR	11	Unmodified	_AESTPEIAEQR_	0	MULTI-MATCH	2	615.801674	1229.58879	-2.43	19.999	0.91691	3.5527E-15	NaN	0	NaN	11754000	4782	1139	10939
A0A8I3PTU4	no	AESVMIQQAK	10	Unmodified	_AESVMIQQAK_	0	MULTI-MSMS	2	552.789524	1103.56449	-0.53787	20.433	0.61055	0	0.0011682	1	107.66	10227000	2741	1141	10947
A0A8C0RR77	no	AETETMYQSK	10	Unmodified	_AETETMYQSK_	0	MULTI-MSMS	2	594.266078	1186.5176	-0.22862	16.847	1.4627	0	0.00076599	2	161.92	483940000	5124;6251	1144	10972
A0A8C0RR77	no	AETETMYQSK	10	Unmodified	_AETETMYQSK_	0	MULTI-MSMS	2	594.266078	1186.5176	-1.3322	18.776	0.61188	3.5527E-15	0.042302	2	47.603	1276500	5124;6251	1144	10973
A0A8C0RR77	no	AETETMYQSK	10	Oxidation (M)	_AETETM(ox)YQSK_	0	MULTI-MSMS	2	602.263536	1202.51252	3.1796	11.43	0.6793	0	0.0059288	1	102.61	5166800	5124;6251	1144	10988
A0A8P0P0G9	no	AETIQADTPALSLIAETVEDMVK	23	Unmodified	_AETIQADTPALSLIAETVEDMVK_	0	MULTI-MATCH	3	815.752484	2444.23562	2.2856	111.31	0.10151	0	NaN	0	NaN	6207900	1728	1145	10997
A0A8I3N1L7	no	AETVADTRR	9	Acetyl (Protein N-term)	_(ac)AETVADTRR_	1	MULTI-MSMS	2	530.772719	1059.53089	1.6534	18.269	0.29249	0	0.0013087	1	123.72	11729000	1979	1150	11019
P61017	yes	AETYDFLFK	9	Acetyl (Protein N-term)	_(ac)AETYDFLFK_	0	MULTI-MSMS	2	588.284597	1174.55464	0.29554	100.81	0.27158	0	0.0038696	1	83.265	6118900	219	1151	11030
A0A8I3NAK8	no	AEVAAEFLNDR	11	Unmodified	_AEVAAEFLNDR_	0	MULTI-MSMS	2	617.806759	1233.59897	-0.31306	53.242	1.2215	0	0.00052851	2	114.5	17373000	5316;6398	1153	11041
A0A8P0SBA9	no	AEVAAIYEPPQIGTQNSLELLEDPKAEVVDEIAAK	35	Unmodified	_AEVAAIYEPPQIGTQNSLELLEDPKAEVVDEIAAK_	1	MULTI-MSMS	4	938.488556	3749.92512	-0.2457	96.093	0.4445	0	3.324E-14	2	77.911	26753000	4275	1154	11055
A0A8P0SBA9	no	AEVAAIYEPPQIGTQNSLELLEDPKAEVVDEIAAK	35	Unmodified	_AEVAAIYEPPQIGTQNSLELLEDPKAEVVDEIAAK_	1	MULTI-MSMS	3	1250.98232	3749.92512	0.58618	96.088	0.51288	-1.4211E-14	6.8244E-05	1	44.968	57001000	4275	1154	11056
A0A8C0P3R9	no	AEVCIENNK	9	Unmodified	_AEVCIENNK_	0	MULTI-MSMS	2	538.755681	1075.49681	-0.55521	15.9	0.50871	0	0.0011748	1	144.38	42116000	3517;3936	1157	11078
A0A8I3NNQ3	no	AEVEETLKR	9	Acetyl (Protein N-term)	_(ac)AEVEETLKR_	1	MULTI-MSMS	2	558.798403	1115.58225	1.3392	40.531	1.3927	0	0.0014958	2	114.89	142550000	6429	1159	11098
A0A8I3PKE6	no	AEVEEVVEPLPSEK	14	Unmodified	_AEVEEVVEPLPSEK_	0	MULTI-MSMS	2	777.898511	1553.78247	-0.49688	46.948	0.88314	0	0.000157	1	111.5	13491000	1894	1160	11110
A0A8C0Q7I6	no	AEVEKAEEALAGEEAPMER	19	Unmodified	_AEVEKAEEALAGEEAPMER_	1	MULTI-MSMS	2	1029.98605	2057.95755	0.14322	55.508	0.33796	0	3.504E-09	1	141	12521000	3838	1161	11126
A0A8C0Q7I6	no	AEVEKAEEALAGEEAPMER	19	Unmodified	_AEVEKAEEALAGEEAPMER_	1	MULTI-MSMS	3	686.993126	2057.95755	1.145	55.483	0.37174	0	0.0043387	2	42.639	11676000	3838	1161	11127
A0A8I3NGP8	no	AEVEQKK	7	Acetyl (Protein N-term)	_(ac)AEVEQKK_	1	MULTI-MATCH	2	437.23745	872.460347	-0.028976	10.639	0.16955	1.7764E-15	NaN	0	NaN	19334000	2809	1162	11145
A0A8I3S556	no	AEVHSTGGTSNDGMEALLSSNSNLKEELER	30	Unmodified	_AEVHSTGGTSNDGMEALLSSNSNLKEELER_	1	MULTI-MSMS	3	1059.16511	3174.47351	1.7583	69.39	0.20396	0	0.0018141	1	35.875	11089000	1951;5953;6279	1165	11160
A0A8P0TEL0	no	AEVHTDAGCPPEAVAAALNPVEDHEASGEDDSK	33	Unmodified	_AEVHTDAGCPPEAVAAALNPVEDHEASGEDDSK_	0	MULTI-MSMS	3	1130.16718	3387.47972	-0.32278	58.225	0.44392	0	5.9569E-10	2	63.033	18548000	6375;6666	1166	11164
A0A8I3MY76	no	AEVIPAYGVQK	11	Unmodified	_AEVIPAYGVQK_	0	MULTI-MSMS	2	587.826963	1173.63937	1.6581	37.451	1.2614	-7.1054E-15	0.0070517	1	68.016	14071000	659	1167	11173
A0A8C0TCK6	no	AEVLSEEPILK	11	Unmodified	_AEVLSEEPILK_	0	MULTI-MSMS	2	614.345186	1226.67582	0.92017	49.484	0.64373	-7.1054E-15	0.0088013	1	64.297	22589000	2374	1169	11192
A0A8C0S9A8	no	AEVLVDSQQVPAGTPK	16	Unmodified	_AEVLVDSQQVPAGTPK_	0	MSMS	2	819.938502	1637.86245	NaN	41.216	1	0	0.0025299	1	62.89		3226	1170	11201
A0A8C0PY59	no	AEVMEEIEDGREEGEEEDSPDATSPLGDHTR	31	Unmodified	_AEVMEEIEDGREEGEEEDSPDATSPLGDHTR_	1	MULTI-MSMS	3	1143.82174	3428.4434	0.77706	59.049	0.44244	0	7.4612E-09	2	67.69	25916000	4415	1171	11211
A0A8I3S2F8	no	AEVNAFTESIDAELR	15	Unmodified	_AEVNAFTESIDAELR_	0	MSMS	2	832.909941	1663.80533	NaN	80.542	1	0	0.00031983	1	79.875		6460	1172	11223
A0A8I3S2F8	no	AEVNAFTESIDAELR	15	Unmodified	_AEVNAFTESIDAELR_	0	MSMS	2	832.909941	1663.80533	NaN	81.699	1	0	0.019461	1	50.467		6460	1172	11224
A0A8I3NII5	no	AEVNGLAAQGK	11	Deamidation (NQ)	_AEVN(de)GLAAQGK_	0	MULTI-MSMS	2	529.77747	1057.54039	0.54492	17.519	0.44054	0	0.014348	1	87.308	16375000	6273	1173	11235
A0A8I3N2M6	no	AEVQHQLHVAVGSLQESILAQVQR	24	Unmodified	_AEVQHQLHVAVGSLQESILAQVQR_	0	MULTI-MSMS	4	660.860863	2639.41435	1.4362	78.589	0.77844	-1.4211E-14	0.06306	1	10.924	21433000	2844;5566	1174	11248
A0A8C0STJ7	no	AEVQNLGGELVVSGVDSAMSLIQAAK	26	Unmodified	_AEVQNLGGELVVSGVDSAMSLIQAAK_	0	MULTI-MSMS	3	862.786299	2585.33707	-0.91823	110.73	1.8049	0	8.9126E-12	2	102.69	533930000	5644	1175	11256
A0A8I3S467	no	AEVSELPSVVCDLANGSITWADVEAR	26	Deamidation (NQ)	_AEVSELPSVVCDLAN(de)GSITWADVEAR_	0	MULTI-MSMS	3	930.448123	2788.32254	-2.3983	100.32	0.85045	0	3.1427E-05	1	50.723	59966000	1791	1177	11274
A0A8I3S467	no	AEVSELPSVVCDLANGSITWADVEAR	26	Deamidation (NQ)	_AEVSELPSVVCDLAN(de)GSITWADVEAR_	0	MULTI-MSMS	3	930.448123	2788.32254	-1.2143	105.73	0.50933	0	8.5913E-06	1	66.017	12699000	1791	1177	11275
A0A8I3S467	no	AEVSELPSVVCDLANGSITWADVEAR	26	Unmodified	_AEVSELPSVVCDLANGSITWADVEAR_	0	MULTI-MSMS	3	930.120118	2787.33852	-1.0706	104.23	0.84879	1.4211E-14	7.9601E-08	2	78.758	92378000	1791	1177	11292
A0A8I3Q3F0	no	AEVTEEVEDGKEEDDEEETENSLPIPASK	29	Unmodified	_AEVTEEVEDGKEEDDEEETENSLPIPASK_	1	MULTI-MSMS	3	1073.4792	3217.41577	-0.15999	57.413	0.4397	0	0.0096483	1	29.1	14660000	3749	1178	11300
A0A8P0NE56	no	AEVTMGDPHQQTLAR	15	Unmodified	_AEVTMGDPHQQTLAR_	0	MULTI-MSMS	2	827.404303	1652.79405	0.14452	27.134	0.40696	3.5527E-15	7.1018E-05	1	99.5	5700700	3855	1179	11307
A0A8I3MIA7	no	AEVVSLLLDR	10	Unmodified	_AEVVSLLLDR_	0	MULTI-MSMS	2	557.826963	1113.63937	0.5294	72.272	0.57854	0	0.00058889	1	120.12	10789000	1007	1180	11322
A0A8I3N508	no	AEWIEAIKK	9	Unmodified	_AEWIEAIKK_	1	MSMS	2	544.310949	1086.60735	NaN	36.086	1	0	0.021478	1	93.374		2736	1182	11332
A0A8C0Z0Y6	no	AEYEGDGIPTVFVAVAGR	18	Unmodified	_AEYEGDGIPTVFVAVAGR_	0	MULTI-MSMS	2	925.96779	1849.92103	0.14148	85.802	0.95064	0	3.335E-11	3	152.4	343780000	3467;5688	1184	11346
A0A8I3Q7W6	no	AEYHAQNK	8	Acetyl (Protein N-term)	_(ac)AEYHAQNK_	0	MULTI-MSMS	2	501.735606	1001.45666	2.1134	11.417	0.61058	0	0.0093861	1	81.784	14437000	2130	1187	11362
A0A8I3S2M7	no	AEYLASIFGTEK	12	Acetyl (Protein N-term)	_(ac)AEYLASIFGTEK_	0	MSMS	2	685.84555	1369.67655	NaN	109.29	1	0	4.5365E-06	1	121.9		3258;6175	1188	11374
A0A8I3S2M7	no	AEYLASIFGTEK	12	Acetyl (Protein N-term)	_(ac)AEYLASIFGTEK_	0	MSMS	2	685.84555	1369.67655	NaN	109.89	1	0	0.015294	1	50.353		3258;6175	1188	11375
A0A8I3MKY4	no	AEYSAYQDK	9	Unmodified	_AEYSAYQDK_	0	MULTI-MSMS	2	537.740554	1073.46655	0.57492	17.901	0.33931	0	0.0089496	1	79.474	21977000	2879	1189	11387
A0A8I3RW84	no	AEYWAVSSLTGENVR	15	Unmodified	_AEYWAVSSLTGENVR_	0	MSMS	2	841.412651	1680.81075	NaN	72.229	1	0	0.0511	1	42.475		2219	1190	11393
A0A8I3NGR5	no	AFAANSEHQDVDQLIEK	17	Unmodified	_AFAANSEHQDVDQLIEK_	0	MULTI-MSMS	2	957.963236	1913.91192	-3.2259	45.064	0.98419	7.1054E-15	4.8936E-12	1	173.06	15195000	6036	1191	11401
A0A8I3MN54	no	AFAAQEDLEK	10	Unmodified	_AFAAQEDLEK_	0	MULTI-MSMS	2	561.277303	1120.54005	-0.045175	30.416	0.50923	0	0.0050261	1	80.455	60733000	5023	1192	11410
A0A8I3PEA3	no	AFADALEVIPMALSENSGMNPIQTMTEVR	29	Unmodified	_AFADALEVIPMALSENSGMNPIQTMTEVR_	0	MULTI-MSMS	3	1045.84349	3134.50864	-0.6002	109.78	0.91742	1.4211E-14	6.1083E-14	3	99.614	137670000	6033	1193	11424
A0A8C0NST9	no	AFADAMEVIPSTLAENAGLNPISTVTELR	29	Unmodified	_AFADAMEVIPSTLAENAGLNPISTVTELR_	0	MULTI-MSMS	3	1010.85326	3029.53795	-0.09744	106.58	2.1418	0	2.3134E-32	4	139.4	541320000	3109	1194	11440
A0A8C0NST9	no	AFADAMEVIPSTLAENAGLNPISTVTELR	29	Unmodified	_AFADAMEVIPSTLAENAGLNPISTVTELR_	0	MULTI-MATCH	4	758.391764	3029.53795	0.43321	106.58	0.44105	-1.4211E-14	NaN	0	NaN	5993500	3109	1194	11448
A0A8C0NST9	no	AFADAMEVIPSTLAENAGLNPISTVTELR	29	Unmodified	_AFADAMEVIPSTLAENAGLNPISTVTELR_	0	MULTI-MATCH	5	606.914867	3029.53795	-0.73446	106.59	0.47468	0	NaN	0	NaN	1739900	3109	1194	11449
A0A8C0NST9	no	AFADAMEVIPSTLAENAGLNPISTVTELR	29	Oxidation (M)	_AFADAM(ox)EVIPSTLAENAGLNPISTVTELR_	0	MULTI-MSMS	3	1016.1849	3045.53287	4.4042	100.05	0.37276	0	9.7757E-06	1	50.757	32463000	3109	1194	11457
A0A8C0MCL5	no	AFADDPDVPK	10	Unmodified	_AFADDPDVPK_	0	MULTI-MSMS	2	537.758746	1073.50294	-1.1158	31.09	0.27269	0	0.052647	1	44.753	1849600	1177	1195	11463
A0A8C0MKC0	no	AFAHITGGGLLENIPR	16	Unmodified	_AFAHITGGGLLENIPR_	0	MULTI-MSMS	2	833.457196	1664.89984	0.56009	66.302	0.30606	0	0.0051667	1	54.343	10376000	1505	1197	11484
A0A8C0M8W1	no	AFAHLQVPER	10	Unmodified	_AFAHLQVPER_	0	MULTI-MSMS	3	389.88049	1166.61964	0.94537	31.584	0.64553	-3.5527E-15	0.03422	1	37.771	7440500	697	1198	11490
A0A8P0NAE9	no	AFASWWYK	8	Acetyl (Protein N-term)	_(ac)AFASWWYK_	0	MULTI-MSMS	2	550.763635	1099.51272	-0.30545	104.13	0.5088	0	0.0062707	1	91.626	113470000	2386	1202	11512
A0A8P0TM32	no	AFATMGETVMSVK	13	Unmodified	_AFATMGETVMSVK_	0	MULTI-MSMS	2	686.335981	1370.65741	1.944	59.219	0.2734	-7.1054E-15	0.045597	1	41.109	9670500	1913	1204	11525
A0A8P0P307	no	AFAVGVQQVLLK	12	Unmodified	_AFAVGVQQVLLK_	0	MULTI-MSMS	2	636.887355	1271.76016	-0.076977	68.757	1.6004	0	0.00030407	2	111.74	116230000	5279	1205	11536
A0A8I3QBG5	no	AFAVVASALGIPSLLPFLK	19	Unmodified	_AFAVVASALGIPSLLPFLK_	0	MULTI-MSMS	3	638.720279	1913.13901	-0.16191	109.78	0.37468	0	0.029434	1	23.683	5797600	1782	1206	11542
A0A8C0M9I8	no	AFCADQLDVFLQK	13	Unmodified	_AFCADQLDVFLQK_	0	MULTI-MSMS	2	777.884684	1553.75481	2.3089	87.647	0.44257	0	7.0929E-05	2	123.75	59597000	802	1207	11555
A0A8I3MXN7	no	AFCEPGNVENNGVLSFIK	18	Unmodified	_AFCEPGNVENNGVLSFIK_	0	MULTI-MATCH	2	997.985657	1993.95676	-1.4007	84.778	0.54341	0	NaN	0	NaN	21467000	2770	1208	11568
A0A8P0N4L2	no	AFCGFEDPR	9	Unmodified	_AFCGFEDPR_	0	MULTI-MSMS	2	549.737291	1097.46003	-0.14475	44.302	0.5087	0	0.018491	1	66.073	11066000	3945;5165;4205	1209	11577
A0A8C0PDH8	no	AFDDVPVVQIYSSR	14	Unmodified	_AFDDVPVVQIYSSR_	0	MULTI-MSMS	2	798.406837	1594.79912	0.7437	76.363	0.50994	-1.4211E-14	0.0015529	2	73.951	9238800	3604	1213	11606
A0A8I3MSC7	no	AFDFVPPEAVPEQK	14	Unmodified	_AFDFVPPEAVPEQK_	0	MULTI-MSMS	2	787.398481	1572.78241	-0.553	70.3	0.61206	0	0.0050496	1	61.213	42679000	4297	1215	11622
A0A8I3MSC7	no	AFDFVPPEAVPEQK	14	Unmodified	_AFDFVPPEAVPEQK_	0	MULTI-MSMS	3	525.26808	1572.78241	-0.01155	70.308	0.27261	0	0.019072	1	40.278	8727500	4297	1215	11623
A0A8I3N3K9	no	AFDGFSSAQK	10	Unmodified	_AFDGFSSAQK_	0	MULTI-MSMS	2	529.251089	1056.48762	-0.61866	30.719	0.40793	0	0.0004299	1	134.48	16164000	4828	1216	11637
A0A8I3PBI8	no	AFDHVLHLHPLSR	13	Unmodified	_AFDHVLHLHPLSR_	0	MULTI-MSMS	3	514.616037	1540.82628	0.32129	37.559	0.44409	0	0.00056797	1	78.529	16987000	1460	1217	11648
A0A8I3RSP3	no	AFDILGIKPVQR	12	Unmodified	_AFDILGIKPVQR_	1	MULTI-MSMS	2	678.903537	1355.79252	0.22968	60.791	0.64428	0	0.003292	1	93.598	69234000	4500	1218	11659
A0A8I3Q8S6	no	AFDMWAGDVNDLLK	14	Unmodified	_AFDMWAGDVNDLLK_	0	MSMS	2	797.882141	1593.74973	NaN	97.918	1	0	0.0051895	1	60.49		5960	1219	11669
A0A8I3Q8S6	no	AFDMWAGDVNDLLK	14	Unmodified	_AFDMWAGDVNDLLK_	0	MSMS	2	797.882141	1593.74973	NaN	97.943	1	0	0.018451	1	52.693		5960	1219	11670
A0A8C0P040	no	AFDNQCQILLTTR	13	Unmodified	_AFDNQCQILLTTR_	0	MULTI-MSMS	2	790.398489	1578.78243	4.3378	58.647	0.47515	0	0.0040098	1	65.842	11073000	3118	1220	11676
A0A8I3NHY9	no	AFDSGIIPMEFVNK	14	Unmodified	_AFDSGIIPMEFVNK_	0	MULTI-MSMS	2	784.394884	1566.77522	0.45465	87.797	0.88479	0	0.0019048	2	72.434	1354000000	3201	1222	11696
A0A8I3NHY9	no	AFDSGIIPMEFVNK	14	Oxidation (M)	_AFDSGIIPM(ox)EFVNK_	0	MULTI-MSMS	2	792.392341	1582.77013	-3.4815	75.097	0.91849	0	0.0014165	1	93.448	33745000	3201	1222	11705
A0A8P0NIU0	no	AFDTGQNLSPDR	12	Unmodified	_AFDTGQNLSPDR_	0	MULTI-MSMS	2	660.812573	1319.61059	-2.0348	33.444	0.67659	0	0.052359	1	40.496	13984000	5054	1223	11712
A0A8C0TA90	no	AFDTTDGHQGASQAPK	16	Unmodified	_AFDTTDGHQGASQAPK_	0	MULTI-MSMS	2	815.876433	1629.73831	-0.83503	16.113	0.20373	0	1.0489E-12	1	178.22	12977000	3272;5880	1224	11717
A0A8C0QGU9	no	AFEDDAIQLVAR	12	Unmodified	_AFEDDAIQLVAR_	0	MSMS	2	674.348791	1346.68303	NaN	71.967	1	0	0.0080731	1	63.076		2280	1226	11732
A0A8P0S883	no	AFEDEMKK	8	Unmodified	_AFEDEMKK_	1	MULTI-MSMS	2	499.236593	996.458632	0.57681	16.71	0.44276	0	0.033194	1	91.9	15358000	3301	1227	11746
A0A8C0NCL6	no	AFEDTLQLMER	11	Unmodified	_AFEDTLQLMER_	0	MULTI-SECPEP	2	676.829377	1351.6442	-2.494	73.558	0.27317	0	0.055165	1	63.426	10564000	2530	1228	11754
A0A8I3S362	no	AFEEDQVAGR	10	Unmodified	_AFEEDQVAGR_	0	MULTI-MATCH	2	561.264727	1120.5149	7.6793	25.478	0.47566	3.5527E-15	NaN	0	NaN	2286700	1683	1229	11763
A0A8C0M8C9	no	AFEELFPDWK	10	Unmodified	_AFEELFPDWK_	0	MULTI-MSMS	2	641.311146	1280.60774	0.54146	90.061	0.84109	-1.4211E-14	0.00042199	2	131.06	14982000	1002	1230	11772
A0A8I3P1B6	no	AFEEPEKEQSNASQSSK	17	Unmodified	_AFEEPEKEQSNASQSSK_	1	MULTI-MATCH	2	948.434509	1894.85446	0.28939	15.331	0.17039	-1.7764E-15	NaN	0	NaN	2080500	756	1231	11778
A0A8I3MLV9	no	AFEESLSTLK	10	Unmodified	_AFEESLSTLK_	0	MULTI-MSMS	2	562.795329	1123.5761	-0.34419	46.293	0.57914	0	0.0093341	1	70.816	11739000	1133	1232	11784
A0A8P0N4L2	no	AFEETQIDIPGSAGR	15	Unmodified	_AFEETQIDIPGSAGR_	0	MULTI-MSMS	2	795.891552	1589.76855	0.16911	58.369	0.85056	0	5.5374E-16	3	215.72	1391200000	3945;5165;4205;6365	1233	11798
A0A8C0RHF3	no	AFENDVDALCNLR	13	Unmodified	_AFENDVDALCNLR_	0	MULTI-MATCH	2	768.859197	1535.70384	-6.1831	71.293	0.16971	0	NaN	0	NaN	19272000	2023	1235	11812
A0A8P0TC47	no	AFENLLGQALTK	12	Unmodified	_AFENLLGQALTK_	0	MULTI-MSMS	2	652.864077	1303.7136	-0.59394	75.386	1.0555	0	7.5017E-05	1	131.09	150840000	4754	1236	11820
A0A8P0TC47	no	AFENLLGQALTK	12	Unmodified	_AFENLLGQALTK_	0	MULTI-MATCH	2	652.864077	1303.7136	-2.1157	76.135	0.10115	1.4211E-14	NaN	0	NaN	1803900	4754	1236	11825
A0A8P0P708	no	AFENWSGLPGASR	13	Unmodified	_AFENWSGLPGASR_	0	MULTI-MSMS	2	696.338758	1390.66296	-2.873	63.203	1.0209	-7.1054E-15	0.0011176	1	80.979	33690000	6502	1237	11828
A0A8I3PBK4	no	AFFALVTNGVR	11	Unmodified	_AFFALVTNGVR_	0	MULTI-SECPEP	2	597.835123	1193.65569	-2.4197	71.95	0.88512	1.4211E-14	0.056579	1	62.823	13872000	3825	1241	11847
A0A8I3PBK4	no	AFFALVTNGVR	11	Deamidation (NQ)	_AFFALVTN(de)GVR_	0	MSMS	2	598.327131	1194.63971	NaN	75.297	1	0	0.0023225	1	96.948		3825	1241	11858
A0A8P0NI33	no	AFFESHPAPSAER	13	Unmodified	_AFFESHPAPSAER_	0	MULTI-MSMS	2	723.34404	1444.67353	-0.60977	28.422	0.61284	0	5.569E-05	1	127.83	62205000	772	1243	11872
A0A8I3NUR2	no	AFFPCFDTPAVK	12	Unmodified	_AFFPCFDTPAVK_	0	MULTI-MSMS	2	700.339381	1398.66421	0.0041305	77.529	1.0867	0	0.017779	1	51.927	48429000	512	1245	11889
A0A8C0Q8X0	no	AFFSEVER	8	Unmodified	_AFFSEVER_	0	MULTI-MSMS	2	492.742899	983.471246	-0.33914	45.007	1.5605	0	0.0064446	2	113.89	339470000	4613	1246	11903
A0A8I3NC31	no	AFGDDSALLK	10	Unmodified	_AFGDDSALLK_	0	MULTI-MSMS	2	518.769114	1035.52368	4.4124	48.537	2.5786	0	0.027295	1	54.416	28926000	4899	1248	11923
A0A8I3PU21	no	AFGDVFSVIGVR	12	Unmodified	_AFGDVFSVIGVR_	0	MSMS	2	633.845687	1265.67682	NaN	94.304	1	0	0.0041723	1	69.276		2648	1249	11933
A0A8I3MU76	no	AFGGYLGTDQSK	12	Unmodified	_AFGGYLGTDQSK_	0	MULTI-MSMS	2	622.30131	1242.58807	-0.1395	42.184	0.37411	0	0.00043809	1	98.943	146600000	3740	1251	11954
A0A8P0T542	no	AFGPGLQGGSAGSPAR	16	Unmodified	_AFGPGLQGGSAGSPAR_	0	MULTI-MSMS	2	715.362764	1428.71098	0.72827	32.333	0.88263	0	5.026E-06	2	130.44	50187000	6595;2676	1252	11966
A0A8I3S154	no	AFGTILNLVPLAESVVK	17	Unmodified	_AFGTILNLVPLAESVVK_	0	MULTI-MSMS	2	886.021837	1770.02912	-0.41472	103.94	0.54469	0	0.015598	1	42.941	31538000	2637	1255	11996
Q9XSU6	no	AFGYYGPLR	9	Unmodified	_AFGYYGPLR_	0	MULTI-MSMS	2	522.269084	1042.52362	-0.036025	56.038	0.50859	0	0.003769	1	97.068	18670000	5813	1256	12007
A0A8I3N8F0	no	AFHDQQLLTVAK	12	Unmodified	_AFHDQQLLTVAK_	0	MULTI-MSMS	3	457.585743	1369.7354	0.065518	36.774	0.51071	7.1054E-15	0.043107	1	31.708	13686000	144	1257	12018
A0A8I3MR56	no	AFHNEAQVNPER	12	Unmodified	_AFHNEAQVNPER_	0	MULTI-SECPEP	2	706.339289	1410.66403	-1.0693	16.302	0.64482	0	0.025728	1	70.488	16660000	2626	1258	12029
A0A8I3MR56	no	AFHNEAQVNPER	12	Unmodified	_AFHNEAQVNPER_	0	MULTI-MATCH	2	706.339289	1410.66403	-4.638	17.809	0.54323	0	NaN	0	NaN	10927000	2626	1258	12034
A0A8I3N0K8	no	AFHPTYEEK	9	Unmodified	_AFHPTYEEK_	0	MULTI-MSMS	2	561.266739	1120.51892	0.40821	16.389	0.40638	0	0.03894	1	53.878	5599200	5387	1261	12051
A0A8I3N0K8	no	AFHPTYEEK	9	Unmodified	_AFHPTYEEK_	0	MULTI-MATCH	2	561.266739	1120.51892	6.7054	18.017	0.23759	0	NaN	0	NaN	2919900	5387	1261	12057
A0A8P0S762	no	AFIITGQTYTR	11	Unmodified	_AFIITGQTYTR_	0	MSMS	2	635.843145	1269.67174	NaN	49.73	1	0	3.811E-05	1	123.35		6470	1264	12076
A0A8P0S762	no	AFIITGQTYTR	11	Unmodified	_AFIITGQTYTR_	0	MSMS	2	635.843145	1269.67174	NaN	50.338	1	0	0.0014398	1	89.886		6470	1264	12077
A0A8I3P1H7	no	AFINLEAAGVGGK	13	Unmodified	_AFINLEAAGVGGK_	0	MULTI-MATCH	2	623.843145	1245.67174	-0.63273	60.197	0.57732	-7.1054E-15	NaN	0	NaN	76991000	1953	1266	12106
A0A8I3P1H7	no	AFINLEAAGVGGK	13	Unmodified	_AFINLEAAGVGGK_	0	MULTI-MATCH	2	623.843145	1245.67174	3.5677	61.219	0.54337	7.1054E-15	NaN	0	NaN	11314000	1953	1266	12107
A0A8I3MU66	no	AFIPAIDSFGFETDLR	16	Unmodified	_AFIPAIDSFGFETDLR_	0	MSMS	2	899.954152	1797.89375	NaN	99.05	1	0	0.054104	1	41.242		5497	1267	12119
A0A8C0T5B3	no	AFIPPLAEDLLAR	13	Unmodified	_AFIPPLAEDLLAR_	0	MULTI-MSMS	2	713.408652	1424.80275	1.3432	97.118	0.47688	0	0.0015213	1	75.387	12004000	2032	1268	12129
A0A8I3MV65	no	AFITNIPFDVK	11	Unmodified	_AFITNIPFDVK_	0	MULTI-MSMS	2	632.850438	1263.68632	0.42387	79.133	1.8316	0	0.00013072	4	138.98	630840000	6025;2852	1269	12142
A0A8I3MPS3	no	AFIVWLANGDTLR	13	Unmodified	_AFIVWLANGDTLR_	0	MULTI-SECPEP	2	738.403901	1474.79325	0.030917	91.27	0.20291	0	0.013361	1	80.763	5232200	5369;6350	1271	12158
A0A8C0T9H8	no	AFLADPSAFVAAAPVAAATTAAPAAAAAPAK	31	Unmodified	_AFLADPSAFVAAAPVAAATTAAPAAAAAPAK_	0	MULTI-MSMS	4	688.872168	2751.45957	0.16243	92.516	2.2082	0	1.2925E-14	8	94.96	879800000	5887	1273	12198
A0A8C0T9H8	no	AFLADPSAFVAAAPVAAATTAAPAAAAAPAK	31	Unmodified	_AFLADPSAFVAAAPVAAATTAAPAAAAAPAK_	0	MULTI-MSMS	3	918.160465	2751.45957	0.16322	92.527	1.4926	0	3.0863E-11	3	83.467	480570000	5887	1273	12199
A0A8C0T9H8	no	AFLADPSAFVAAAPVAAATTAAPAAAAAPAK	31	Unmodified	_AFLADPSAFVAAAPVAAATTAAPAAAAAPAK_	0	MULTI-MSMS	5	551.29919	2751.45957	-0.11154	92.581	1.0516	0	1.0267E-06	1	58.26	29207000	5887	1273	12200
A0A8P0NBP0	no	AFLALLGLQHTK	12	Unmodified	_AFLALLGLQHTK_	0	MULTI-MSMS	3	437.930962	1310.77106	0.7878	68.839	0.44378	0	0.00023863	1	96.604	5362600	6434	1275	12223
A0A8P0PAZ7	no	AFLCLSLIGPHK	12	Unmodified	_AFLCLSLIGPHK_	0	MULTI-MSMS	2	678.37884	1354.74313	1.5551	69.9	0.30686	0	0.00024989	2	115.71	12107000	6527	1276	12232
A0A8I3RRV1	no	AFLDALQNQAEASSK	15	Unmodified	_AFLDALQNQAEASSK_	0	MULTI-MSMS	2	796.899377	1591.7842	2.2491	66.353	0.9187	0	1.293E-07	1	163.59	74859000	754	1277	12244
A0A8C0P5E9	no	AFLEDIRK	8	Unmodified	_AFLEDIRK_	1	MULTI-MSMS	2	496.282192	990.549831	0.27883	31.415	0.6792	-3.5527E-15	0.036233	1	89.123	181370000	3586	1279	12259
A0A8I3N3C4	no	AFLEDMKK	8	Unmodified	_AFLEDMKK_	1	MULTI-MSMS	2	491.257328	980.500103	-0.28238	26.21	0.50877	0	0.033494	1	91.626	12018000	482	1280	12270
A0A8I3NWC5	no	AFLHTVCFY	9	Unmodified	_AFLHTVCFY_	0	MULTI-MSMS	2	579.276052	1156.53755	0.67003	71.922	0.40789	0	0.0096252	1	77.748	10571000	4450	1283	12291
A0A5F4D4Q9	no	AFLIEEQK	8	Unmodified	_AFLIEEQK_	0	MULTI-MSMS	2	489.26875	976.522947	-0.10343	38.146	3.3339	0	0.0056558	5	144.83	679790000	371	1284	12304
A0A8I3NK29	no	AFLMQHDPTNDYLVTSHIHLHVPEGATPK	29	Unmodified	_AFLMQHDPTNDYLVTSHIHLHVPEGATPK_	0	MULTI-MSMS	5	654.52998	3267.61352	-0.20851	65.356	0.7808	0	0.0060016	1	30.026	53771000	6149	1287	12328
A0A8I3NK29	no	AFLMQHDPTNDYLVTSHIHLHVPEGATPK	29	Unmodified	_AFLMQHDPTNDYLVTSHIHLHVPEGATPK_	0	MULTI-MSMS	3	1090.21178	3267.61352	1.3734	65.289	0.40754	0	0.00018357	1	42.321	12981000	6149	1287	12329
A0A8I3PDN0	no	AFLQGGQEASDIALLLR	17	Unmodified	_AFLQGGQEASDIALLLR_	0	MULTI-SECPEP	2	901.493975	1800.9734	-0.59781	96.046	0.47791	1.4211E-14	0.035617	1	52.132	10802000	3361	1288	12338
A0A8C0TE03	no	AFLQNLTSVVASR	13	Unmodified	_AFLQNLTSVVASR_	0	MSMS	2	703.393533	1404.77251	NaN	78.62	1	0	0.007848	1	58.676		5962	1290	12354
A0A8I3N6F8	no	AFLSPPTLLEGPLR	14	Unmodified	_AFLSPPTLLEGPLR_	0	MULTI-MSMS	2	755.935034	1509.85551	-0.75302	89.578	0.61909	-1.4211E-14	0.0003138	1	94.616	33790000	6378	1291	12363
A0A8C0Q9L4	no	AFLSSYCYNAATIK	14	Unmodified	_AFLSSYCYNAATIK_	0	MULTI-MSMS	2	804.889966	1607.76538	2.5504	62.485	0.61057	7.1054E-15	0.04503	1	39.785	10666000	1191	1292	12371
A0A8P0PGR6	no	AFLTLAEDILR	11	Unmodified	_AFLTLAEDILR_	0	MULTI-MSMS	2	631.36117	1260.70779	0.7056	97.774	0.9575	0	0.00012774	2	138.4	1013300000	191	1294	12388
A0A8P0N8N8	no	AFLVEEDEPAKK	12	Unmodified	_AFLVEEDEPAKK_	1	MULTI-MATCH	2	688.358825	1374.7031	3.6576	29.565	0.20486	0	NaN	0	NaN	6224100	1037	1295	12400
A0A8P0NZV6	no	AFMDIMSAQTSSGSTSAVR	19	Unmodified	_AFMDIMSAQTSSGSTSAVR_	0	MULTI-MSMS	2	973.950957	1945.88736	1.0913	67.117	0.78024	0	4.834E-05	1	89.959	14257000	3713	1296	12407
A0A8I3RZV1	no	AFMIIQEQR	9	Unmodified	_AFMIIQEQR_	0	MULTI-MATCH	2	568.300059	1134.58556	-8.9824	53.192	0.33983	0	NaN	0	NaN	2180800	4956	1297	12415
A0A8I3PKS3	no	AFMTADLPNELIELLEK	17	Oxidation (M)	_AFM(ox)TADLPNELIELLEK_	0	MULTI-MSMS	2	982.008267	1962.00198	-1.6406	107.23	0.61466	0	0.00059569	2	80.871	18872000	1317;3702	1298	12422
A0A8I3PKS3	no	AFMTADLPNELIELLEK	17	Unmodified	_AFMTADLPNELIELLEK_	0	MULTI-MSMS	2	974.010809	1946.00707	0.78969	110.02	0.54467	0	0.00097627	1	64.64	79231000	1317;3702	1298	12434
A0A8I3P4A8	no	AFNFGNGLQMLGQK	14	Deamidation (NQ)	_AFNFGN(de)GLQMLGQK_	0	MULTI-MATCH	2	763.377026	1524.7395	-1.9512	87.179	0.54272	0	NaN	0	NaN	35329000	5005	1299	12441
A0A8I3NRV2	no	AFPAWADTSVLSR	13	Unmodified	_AFPAWADTSVLSR_	0	MULTI-MSMS	2	710.864608	1419.71466	-1.7046	79.074	1.4267	0	0.00016121	2	103.87	33526000	3621	1304	12469
A0A8I3NRV2	no	AFPAWADTSVLSR	13	Unmodified	_AFPAWADTSVLSR_	0	MULTI-MSMS	2	710.864608	1419.71466	-1.0544	80.091	1.0871	0	0.027276	2	46.592	36298000	3621	1304	12470
A0A8P0S6F1	no	AFPMPGFDER	10	Unmodified	_AFPMPGFDER_	0	MULTI-MSMS	2	583.768591	1165.52263	-1.2601	65.504	0.88292	0	0.0061592	1	76.221	11517000	1810	1307	12488
A0A8I3P5K2	no	AFPNPYADFNK	11	Unmodified	_AFPNPYADFNK_	0	MULTI-MSMS	2	642.306395	1282.59824	0.691	60.85	1.3223	0	0.0022381	2	84.213	39224000	5545	1308	12502
A0A8I3MWT3	no	AFPVVFDSPR	10	Unmodified	_AFPVVFDSPR_	0	MULTI-MSMS	2	567.800749	1133.58694	0.35665	62.625	1.8011	0	0.0012142	5	106.91	33728000	4302	1310	12515
A0A8I3NPL3	no	AFQFVETHGEVCPANWTPDSPTIKPHPTASK	31	Unmodified	_AFQFVETHGEVCPANWTPDSPTIKPHPTASK_	1	MULTI-MSMS	3	1150.55762	3448.65102	0.43387	58.401	0.78275	7.1054E-15	0.0056015	1	31.488	26956000	3913	1312	12532
A0A8P0SIY4	no	AFQSVFEVVAAPGNPYHR	18	Unmodified	_AFQSVFEVVAAPGNPYHR_	0	MULTI-MSMS	3	663.670758	1987.99044	-0.07256	73.231	0.50973	-1.4211E-14	0.04127	1	21.773	9874800	650	1315	12541
A0A8I3N9R4	no	AFSDPFVEAEK	11	Unmodified	_AFSDPFVEAEK_	0	MULTI-MSMS	2	620.298236	1238.58192	-0.59955	59.512	1.5969	0	0.0015158	2	90.108	234870000	1996	1318	12561
A0A8I3N9J6	no	AFSEADMERPLQELGLVPSAVLIVAK	26	Unmodified	_AFSEADMERPLQELGLVPSAVLIVAK_	1	MULTI-MSMS	4	696.630752	2782.4939	0.14693	102.04	0.40791	0	0.045333	1	17.662	11288000	5786	1319	12571
A0A8P0NLM4	no	AFSSSQPPYLSPGVPFSGK	19	Acetyl (Protein N-term)	_(ac)AFSSSQPPYLSPGVPFSGK_	0	MULTI-MSMS	2	997.996548	1993.97854	-2.6024	95.405	0.64449	1.4211E-14	0.0041087	1	40.066	13802000	2786	1322	12590
A0A8I3MK52	no	AFSVFLFNTENK	12	Unmodified	_AFSVFLFNTENK_	0	MULTI-MSMS	2	708.861534	1415.70852	-0.55188	85.955	0.64541	0	0.00074134	1	92.239	108220000	5211	1326	12609
A0A8C0SDW0	no	AFSVTQGLLR	10	Unmodified	_AFSVTQGLLR_	0	MULTI-MSMS	2	546.314023	1090.61349	0.25214	59.231	0.2723	-7.1054E-15	0.012446	1	66.351	10158000	458	1327	12618
A0A8C0MFE2	no	AFSYYGPLR	9	Unmodified	_AFSYYGPLR_	0	MSMS	2	537.274367	1072.53418	NaN	55.348	1	0	0.0025043	1	124.59		1292	1328	12630
A0A8C0MV09	no	AFTDQASAVMHLPAIIGDYTDFYSSR	26	Unmodified	_AFTDQASAVMHLPAIIGDYTDFYSSR_	0	MULTI-MSMS	3	959.456841	2875.34869	-1.015	102.36	0.542	0	0.042436	1	16.532	9139500	1860	1329	12640
A0A8I3MZZ8	no	AFTFDDEDDELSQLK	15	Unmodified	_AFTFDDEDDELSQLK_	0	MSMS	2	886.896696	1771.77884	NaN	80.889	1	0	0.001779	1	67.456		1383	1330	12650
A0A8C0NRD9	no	AFTHTAQYDEAISDYFR	17	Unmodified	_AFTHTAQYDEAISDYFR_	0	MULTI-MSMS	2	1017.96324	2033.91192	1.9251	71.996	0.6804	0	1.0608E-71	3	297.91	78011000	3057	1331	12662
A0A8C0MKC0	no	AFTKPEEACSFIMSADFPALVVK	23	Unmodified	_AFTKPEEACSFIMSADFPALVVK_	1	MULTI-MATCH	3	853.427166	2557.25967	1.0776	94.58	0.27029	0	NaN	0	NaN	19055000	1505	1332	12672
A0A8P0NER3	no	AFTYINLDK	9	Unmodified	_AFTYINLDK_	0	MULTI-MSMS	2	542.787307	1083.56006	0.23359	55.715	0.67704	0	0.0087803	1	79.906	104090000	347	1337	12696
A0A8C0RPG9	no	AFVAIGDYNGHVGLGVK	17	Unmodified	_AFVAIGDYNGHVGLGVK_	0	MULTI-MATCH	2	858.957029	1715.8995	-6.0241	65.566	1.0196	1.4211E-14	NaN	0	NaN	39925000	5087	1338	12704
A0A8C0P0Y1	no	AFVEFLNDEIK	11	Unmodified	_AFVEFLNDEIK_	0	MULTI-MSMS	2	662.84281	1323.67107	-0.75275	79.589	0.54388	0	0.00020926	2	126.07	42598000	3422	1341	12717
A0A8C0P0Y1	no	AFVEFLNDEIKEEK	14	Unmodified	_AFVEFLNDEIKEEK_	1	MULTI-MSMS	2	855.932885	1709.85122	-2.5518	70.893	0.34048	0	0.00067038	1	100.09	23015000	3422	1342	12726
A0A8I3NXE2	no	AFVENYPQFK	10	Unmodified	_AFVENYPQFK_	0	MSMS	2	621.811313	1241.60807	NaN	54.532	1	0	0.022203	1	58.596		6191	1343	12733
A0A8I3PQ47	no	AFVGSDSGSSSTGDAAR	17	Unmodified	_AFVGSDSGSSSTGDAAR_	0	MULTI-MATCH	2	786.350248	1570.68594	0.41228	20.887	0.54553	0	NaN	0	NaN	4885500	2527	1345	12748
A0A8P0NXX7	no	AFVRPSGTEDIVR	13	Unmodified	_AFVRPSGTEDIVR_	1	MULTI-MSMS	2	723.888615	1445.76268	-0.05182	32.611	0.88182	7.1054E-15	0.0089548	1	73.781	9900500	1070	1348	12761
A0A8I3Q022	no	AFVSMVYSEEGAEDR	15	Unmodified	_AFVSMVYSEEGAEDR_	0	MULTI-MSMS	2	845.374877	1688.7352	0.15719	60.182	0.33915	0	0.0016564	1	69.451	6565500	2103	1349	12775
A0A8C0P8A3	no	AFYAPVHADDLR	12	Unmodified	_AFYAPVHADDLR_	0	MULTI-MSMS	3	458.89821	1373.6728	0.59027	42.891	0.57726	0	0.0071685	1	53.252	182210000	3666	1352	12801
A0A8C0P8A3	no	AFYAPVHADDLR	12	Unmodified	_AFYAPVHADDLR_	0	MULTI-MATCH	2	687.843676	1373.6728	1.3126	42.867	0.54391	0	NaN	0	NaN	36456000	3666	1352	12806
A0A8C0M6F0	no	AFYMEEGAPYCER	13	Unmodified	_AFYMEEGAPYCER_	0	MULTI-MSMS	2	811.834333	1621.65411	0.023515	56.844	0.40716	0	8.3237E-05	1	121.6	110870000	909	1354	12817
A0A8I3PS42	no	AFYNNVLGEYEEYVTK	16	Unmodified	_AFYNNVLGEYEEYVTK_	0	MULTI-MSMS	2	969.959631	1937.90471	0.74328	95.258	0.64545	0	0.00038328	4	75.739	359530000	5844	1355	12829
Q7YQC6	no	AFYPEEISSMVLTK	14	Unmodified	_AFYPEEISSMVLTK_	0	MULTI-MSMS	2	807.907824	1613.8011	-0.0061058	87.734	1.225	1.4211E-14	4.5454E-05	2	133.07	341000000	292;6394	1356	12845
A0A8I3N3Z5	no	AFYVPAQYVK	10	Unmodified	_AFYVPAQYVK_	0	MULTI-MSMS	2	593.318774	1184.623	0.93061	55.699	0.60927	0	0.0050864	2	80.229	26904000	3950	1357	12859
A0A8I3PAS2	no	AGAAGGPEEEAEKPVK	16	Unmodified	_AGAAGGPEEEAEKPVK_	1	MULTI-MSMS	2	770.386102	1538.75765	0.25531	15.777	0.8148	0	0.0071933	1	64.55	20797000	6108	1360	12871
A0A8I3SCW8	no	AGAAPAGSLVDGELLR	16	Unmodified	_AGAAPAGSLVDGELLR_	0	MULTI-MSMS	2	748.907005	1495.79946	0.70683	61.005	0.714	0	0.00028973	1	80.245	28854000	5334	1361	12887
A0A8I3NG14	no	AGAAPYVQAFDSLLAGPVAEYLK	23	Unmodified	_AGAAPYVQAFDSLLAGPVAEYLK_	0	MULTI-MSMS	3	784.414243	2350.2209	1.4184	110.23	2.1784	0	1.1103E-06	2	86.625	150890000	6221	1363	12896
A0A8C0RUI7	no	AGAEEEEEEASGGQAPEEAK	20	Unmodified	_AGAEEEEEEASGGQAPEEAK_	0	MULTI-MSMS	2	1009.42708	2016.8396	0.46378	27.312	0.33908	0	2.6877E-24	1	182.33	24615000	565	1365	12910
C1IPW3	no	AGAGDDSETPGEQRPDAEETNTLVSNSSNSNGLK	34	Unmodified	_AGAGDDSETPGEQRPDAEETNTLVSNSSNSNGLK_	1	MULTI-MSMS	3	1149.8508	3446.53057	0.34347	43.513	0.27144	0	9.88E-10	1	66.879	24883000	2481	1368	12929
A0A8I3MS45	no	AGAGSATLSMAYAGAR	16	Unmodified	_AGAGSATLSMAYAGAR_	0	MSMS	2	727.856457	1453.69836	NaN	44.431	1	0	9.9892E-23	1	156.01		1669	1370	12946
A0A8C0T9H8	no	AGAIAPCEVTVPAQNTGLGPEK	22	Unmodified	_AGAIAPCEVTVPAQNTGLGPEK_	0	MULTI-MSMS	3	727.372049	2179.09432	-0.15001	55.665	1.0501	0	6.4106E-05	1	57.516	138260000	5887	1371	12963
A0A8C0T9H8	no	AGAIAPCEVTVPAQNTGLGPEK	22	Unmodified	_AGAIAPCEVTVPAQNTGLGPEK_	0	MULTI-MSMS	2	1090.55444	2179.09432	0.82635	55.729	0.40674	0	1.2299E-05	1	76.358	25621000	5887	1371	12964
A0A8I3S463	no	AGAKPDQIGIITPYEGQR	18	Unmodified	_AGAKPDQIGIITPYEGQR_	1	MULTI-MSMS	2	957.507614	1913.00068	1.8095	45.9	0.57615	7.1054E-15	0.00012807	1	93.494	14431000	5011	1373	12986
A0A8I3N6K0	no	AGALQCSPSDAYTK	14	Unmodified	_AGALQCSPSDAYTK_	0	MULTI-MSMS	2	734.840473	1467.66639	-0.55635	28.61	1.2579	0	0.00013976	2	115.57	110030000	5438	1375	13004
A0A8I3MS09	no	AGATISTLAGLSLK	14	Unmodified	_AGATISTLAGLSLK_	0	MSMS	2	651.88501	1301.75547	NaN	69.811	1	0	0.012049	1	55.452		939	1381	13047
A0A8C0PME1	no	AGATLDLLVENMGR	14	Unmodified	_AGATLDLLVENMGR_	0	MULTI-MATCH	2	730.382308	1458.75006	1.8846	86.802	0.17064	0	NaN	0	NaN	9963000	325	1382	13054
A0A8C0NNW3	no	AGATSEGVLANFFNSLLSK	19	Unmodified	_AGATSEGVLANFFNSLLSK_	0	MULTI-MSMS	2	963.501997	1924.98944	1.7829	107.77	0.37629	0	9.1906E-09	1	116.51	25483000	2961	1383	13055
A0A8I3Q3C9	no	AGAVTGALGAGSGSGGGETALTEWGPVSTLPSLHGK	36	Unmodified	_AGAVTGALGAGSGSGGGETALTEWGPVSTLPSLHGK_	0	MULTI-MSMS	3	1084.21614	3249.62658	-0.86069	83.56	0.57909	0	0.0019085	1	31.368	20077000	2990	1385	13069
A0A8C0MKC0	no	AGCALLGGETAEMPDMYPPGEYDLAGFAVGAMER	34	Unmodified	_AGCALLGGETAEMPDMYPPGEYDLAGFAVGAMER_	0	MULTI-MSMS	3	1182.86099	3545.56115	0.94742	104.07	0.50844	0	0.0081292	1	23.891	6253500	1505	1388	13089
A0A8P0TPW6	no	AGCAVTSLLASELTK	15	Unmodified	_AGCAVTSLLASELTK_	0	MULTI-MSMS	2	760.903073	1519.79159	3.2507	78.354	0.6767	0	0.0025711	1	63.727	103720000	737	1389	13101
A0A8P0TPW6	no	AGCAVTSLLASELTK	15	Unmodified	_AGCAVTSLLASELTK_	0	MSMS	2	760.903073	1519.79159	NaN	78.232	1	0	0.00011	1	87.026		737	1389	13102
A0A8I3MF49	no	AGCECLNESDEHGFDNCLR	19	Unmodified	_AGCECLNESDEHGFDNCLR_	0	MULTI-MSMS	2	1141.94661	2281.87866	-0.15644	43.534	0.23746	0	1.67E-27	1	205.61	45300000	1323	1390	13113
A0A8I3N580	no	AGCQVVAPSDMMDGR	15	Unmodified	_AGCQVVAPSDMMDGR_	0	MULTI-MSMS	2	797.344542	1592.67453	-2.1412	45.615	0.50902	0	0.00036434	4	86.014	14519000	4622	1393	13130
P31637	yes	AGCSNIAYPR	10	Unmodified	_AGCSNIAYPR_	0	MULTI-MSMS	2	554.76384	1107.51313	-0.97011	23.366	0.37331	3.5527E-15	0.0015352	1	101.64	8228100	195	1394	13139
A0A8C0RAM1	yes	AGDAFGDTSFLNSK	14	Unmodified	_AGDAFGDTSFLNSK_	0	MULTI-MSMS	2	715.333338	1428.65212	1.2762	60.75	0.71206	7.1054E-15	0.0011551	1	77.867	49068000	4829	1395	13153
A0A8C0RAM1	yes	AGDAFGDTSFLNSK	14	Unmodified	_AGDAFGDTSFLNSK_	0	MULTI-MATCH	2	715.333338	1428.65212	-1.4263	63.474	0.81627	0	NaN	0	NaN	36115000	4829	1395	13159
A0A8I3NW16	no	AGDELTKIEDEDEQGWCK	18	Unmodified	_AGDELTKIEDEDEQGWCK_	1	MULTI-MSMS	2	1061.96532	2121.91608	-2.5007	60.192	0.30508	-7.1054E-15	2.763E-14	2	166.86	18943000	853	1397	13179
A0A8C0PSL2	no	AGDFGAAFVER	11	Unmodified	_AGDFGAAFVER_	0	MULTI-MSMS	2	570.277638	1138.54072	1.9911	52.565	0.64488	7.1054E-15	0.0022652	1	84.054	13214000	3954	1398	13189
A0A8I3PFB2	no	AGDGAAALLGALAR	14	Unmodified	_AGDGAAALLGALAR_	0	MULTI-MSMS	2	613.846219	1225.67788	-3.4187	77.742	0.40672	0	0.00013827	1	99.973	6652200	2627	1400	13199
A0A8I3NSC5	no	AGDGGIFISR	10	Unmodified	_AGDGGIFISR_	0	MULTI-MSMS	2	496.761623	991.508694	-0.3533	38.658	0.54463	7.1054E-15	0.018634	1	60.102	7010800	3820;6465	1401	13208
A0A8I3NSC5	no	AGDGGIFISR	10	Unmodified	_AGDGGIFISR_	0	MULTI-MATCH	2	496.761623	991.508694	1.5852	37.664	0.44353	0	NaN	0	NaN	4789500	3820;6465	1401	13216
A0A8P0PM03	no	AGDKDDITEPAVCALR	16	Unmodified	_AGDKDDITEPAVCALR_	1	MULTI-MSMS	2	865.922526	1729.8305	1.3427	42.235	0.50896	0	4.7583E-10	1	164.48	108520000	3529	1402	13228
A0A8I3P1A2	no	AGDMICPECGLVVGDR	16	Unmodified	_AGDMICPECGLVVGDR_	0	MULTI-MATCH	2	874.891857	1747.76916	-2.9201	62.368	0.88198	7.1054E-15	NaN	0	NaN	9760600	3170	1403	13235
A0A8C0RS74	no	AGDPLDLVALAQQVQK	16	Unmodified	_AGDPLDLVALAQQVQK_	0	MULTI-MSMS	3	555.977188	1664.90974	-1.5146	93.996	0.27305	-1.4211E-14	0.00032943	1	71.529	17714000	5142	1404	13242
A0A8P0NLH3	no	AGDQIICMDDVYGGTNR	17	Unmodified	_AGDQIICMDDVYGGTNR_	0	MULTI-MSMS	2	942.914375	1883.8142	-1.0254	66.237	0.85066	0	4.2303E-06	1	107.53	247370000	2895	1405	13259
A0A8C0TDT9	no	AGDREDITEPAICALR	16	Unmodified	_AGDREDITEPAICALR_	1	MULTI-MSMS	2	893.94125	1785.86795	-1.6217	48.351	1.3599	0	4.4039E-12	3	179.46	20141000	138	1406	13270
A0A8I3S4I7	no	AGDSEQTLQSHQQPGGGEPFLIGVSGGTASGK	32	Acetyl (Protein N-term)	_(ac)AGDSEQTLQSHQQPGGGEPFLIGVSGGTASGK_	0	MULTI-MATCH	3	1047.16908	3138.4854	0.26839	73.017	0.47641	0	NaN	0	NaN	23110000	6248	1407	13285
A0A8C0P4Y3	no	AGDTVIPLYIPQCGECK	17	Unmodified	_AGDTVIPLYIPQCGECK_	0	MULTI-MSMS	2	960.963336	1919.91212	0.039089	72.798	0.30653	-1.4211E-14	0.0010146	1	64.121	13823000	3567	1408	13292
A0A8I3S3S8	no	AGDVVLVIPFQNPEEQDEGWLMGVK	25	Unmodified	_AGDVVLVIPFQNPEEQDEGWLMGVK_	0	MULTI-MSMS	3	924.130066	2769.36837	2.1799	103.38	0.33991	0	0.0032082	1	34.817	7117200	1402	1409	13306
A0A8P0PDY0	no	AGEAQKPVEK	10	Unmodified	_AGEAQKPVEK_	1	MULTI-SECPEP	3	352.860984	1055.56112	-1.0048	8.367	0.41287	0	0.012734	1	100.88	24100000	6485	1410	13311
A0A8I3Q0P3	no	AGEEEHVYSFPNK	13	Unmodified	_AGEEEHVYSFPNK_	0	MULTI-MSMS	2	753.846613	1505.67867	-1.5974	30.233	0.30476	0	8.1937E-05	1	121.83	9805600	3971	1412	13326
A0A8C0T9C9	no	AGEEIASVGVLSSAR	15	Unmodified	_AGEEIASVGVLSSAR_	0	MULTI-MSMS	2	723.383362	1444.75217	-0.39244	52.895	0.67859	0	0.03444	1	40.725	4730100	3492	1413	13336
A0A8I3PG90	no	AGEENTHLK	9	Unmodified	_AGEENTHLK_	0	MULTI-MSMS	2	499.748713	997.482873	-0.93251	8.8874	0.3729	0	0.0013391	1	124.98	25748000	5116	1414	13344
A0A8I3QYZ1	no	AGEGNEEISNMIHSYIK	17	Unmodified	_AGEGNEEISNMIHSYIK_	0	MULTI-MSMS	3	631.300002	1890.87818	-1.278	75.504	0.30524	1.4211E-14	0.043641	1	23.226	6108700	3738	1416	13353
A0A8I3PS42	no	AGEHGSTYGGNPLGCR	16	Unmodified	_AGEHGSTYGGNPLGCR_	0	MULTI-MSMS	2	816.862802	1631.71105	0.32603	23.029	0.94904	0	3.3412E-07	2	147.37	30243000	5844	1417	13362
A0A8C0Z6G4	yes	AGELADKK	8	Acetyl (Protein N-term)	_(ac)AGELADKK_	1	MULTI-MATCH	2	437.23745	872.460347	-1.078	16.871	0.13684	0	NaN	0	NaN	3874700	6309	1418	13372
A0A8P0SS95	no	AGELLEDSPK	10	Unmodified	_AGELLEDSPK_	0	MULTI-MSMS	2	529.771854	1057.52915	0.63245	28.118	0.88398	0	0.00042781	1	133.57	50443000	6650;6567	1420	13388
A0A8C0SHJ8	no	AGEQLAPFLPQLVPR	15	Unmodified	_AGEQLAPFLPQLVPR_	0	MULTI-MSMS	2	818.46449	1634.91443	1.2273	92.017	1.2879	0	0.00014031	3	96.015	24496000	1761	1423	13410
A0A8P0SLH6	no	AGEVFIHK	8	Unmodified	_AGEVFIHK_	0	MULTI-MSMS	2	450.750527	899.486502	-0.55427	16.609	0.9203	0	0.0085012	1	101.64	188810000	2653	1424	13420
A0A8C0Q119	no	AGEVINQPMMMAAR	14	Unmodified	_AGEVINQPMMMAAR_	0	MULTI-MSMS	2	759.864914	1517.71527	-0.95083	52.16	0.57563	0	1.3137E-06	1	152.97	252610000	4471	1425	13432
A0A8I3PKL0	no	AGEVPSENPAPATEQSSAE	19	Unmodified	_AGEVPSENPAPATEQSSAE_	0	MULTI-MSMS	2	935.918692	1869.82283	-0.072494	35.227	1.7627	0	4.9921E-05	4	89.629	125120000	5407	1426	13440
A0A8I3PKL0	no	AGEVPSENPAPATEQSSAE	19	Unmodified	_AGEVPSENPAPATEQSSAE_	0	MULTI-MATCH	2	935.918692	1869.82283	-1.5023	37.47	0.34155	0	NaN	0	NaN	7060600	5407	1426	13442
A0A8C0Q301	no	AGFAGDDAPR	10	Unmodified	_AGFAGDDAPR_	0	MULTI-MSMS	2	488.727781	975.441008	-0.23409	19.553	0.57747	0	0.05167	1	45.022	33492000	177;4505;4191;6327;5652	1427	13449
A0A8I3QNG6	no	AGFAQPSGLSLAPEDPWSCLFVADSESSTVR	31	Unmodified	_AGFAQPSGLSLAPEDPWSCLFVADSESSTVR_	0	MULTI-MSMS	3	1094.51883	3280.53466	0.30589	103.21	0.33958	0	2.6147E-05	1	48.422	13381000	5999	1428	13460
A0A8C0SCX1	no	AGFFGTVVEYGAER	14	Unmodified	_AGFFGTVVEYGAER_	0	MULTI-MSMS	2	751.867348	1501.72014	-1.0646	76.39	0.51029	0	0.0054614	2	60.641	9919600	1450	1430	13476
A0A8I3MJJ7	no	AGFITPVPGGVGPMTVAMLMQSTVESAK	28	Unmodified	_AGFITPVPGGVGPMTVAMLMQSTVESAK_	0	MULTI-MSMS	3	926.14092	2775.40093	-0.50042	108.4	2.2449	0	2.7605E-12	6	95.519	786490000	4791	1432	13504
A0A8I3MJJ7	no	AGFITPVPGGVGPMTVAMLMQSTVESAK	28	Unmodified	_AGFITPVPGGVGPMTVAMLMQSTVESAK_	0	MULTI-MSMS	4	694.857509	2775.40093	-1.6447	108.42	0.98675	-1.4211E-14	0.042439	2	16.123	14096000	4791	1432	13505
A0A8I3MJJ7	no	AGFITPVPGGVGPMTVAMLMQSTVESAK	28	Unmodified	_AGFITPVPGGVGPMTVAMLMQSTVESAK_	0	MULTI-MSMS	3	926.14092	2775.40093	-4.0387	110.8	0.37602	0	3.3534E-06	1	59.359	6310500	4791	1432	13506
A0A8C0TBK9	no	AGFLAFTQLPK	11	Unmodified	_AGFLAFTQLPK_	0	MULTI-MSMS	2	596.839874	1191.66519	1.9643	78.51	0.57507	1.4211E-14	0.030245	1	48.423	23262000	1160	1434	13549
A0A8P0NA35	no	AGFLIGDGAGVGK	13	Unmodified	_AGFLIGDGAGVGK_	0	MULTI-MSMS	2	581.316763	1160.61897	-1.5692	53.276	1.1534	0	0.049576	1	39.918	5909600	4080	1435	13561
A0A8C0MJT5	no	AGFLYTGEGDTVR	13	Unmodified	_AGFLYTGEGDTVR_	0	MULTI-MATCH	2	693.338424	1384.66229	1.4711	51.864	0.13598	0	NaN	0	NaN	2276700	1483	1436	13567
A0A8C0TLK3	no	AGFWEEFESLQK	12	Unmodified	_AGFWEEFESLQK_	0	MULTI-MSMS	2	735.848624	1469.6827	1.0845	94.869	0.20369	0	0.023911	1	48.698	12128000	3768	1439	13582
A0A8C0PRU0	no	AGGAAVVITEPEHTK	15	Unmodified	_AGGAAVVITEPEHTK_	0	MULTI-MSMS	3	493.931579	1478.77291	0.44044	21.998	1.2569	0	2.8916E-05	3	103.85	91741000	4296	1440	13595
A0A8C0Q7G9	no	AGGAFDPHTLVR	12	Unmodified	_AGGAFDPHTLVR_	0	MULTI-MSMS	2	620.825286	1239.63602	-4.4267	40.606	1.0532	0	0.015963	1	53.597	35010000	4582	1441	13605
A0A8I3MS52	no	AGGAGVPAFYTSTGYGTLVQQGGSPIK	27	Unmodified	_AGGAGVPAFYTSTGYGTLVQQGGSPIK_	0	MULTI-MSMS	3	862.106249	2583.29692	-0.46004	80.337	0.74828	0	0.0096604	3	26.872	119880000	907	1442	13613
A0A8I3PWC3	no	AGGAPDEVVCEENVSQIYR	19	Unmodified	_AGGAPDEVVCEENVSQIYR_	0	MULTI-MSMS	2	1046.98384	2091.95313	0.31997	60.25	0.40638	0	7.1685E-09	1	120.87	37442000	4537	1443	13625
A0A8C0S3H2	no	AGGDATDSSQTALDNK	16	Unmodified	_AGGDATDSSQTALDNK_	0	MULTI-MSMS	2	775.850081	1549.68561	-0.25812	17.561	0.3045	0	1.9685E-22	1	220.5	19006000	4043	1444	13637
A0A8I3SCN7	no	AGGEAGVTLGQPHLSR	16	Acetyl (Protein N-term)	_(ac)AGGEAGVTLGQPHLSR_	0	MULTI-MSMS	3	531.277749	1590.81142	-0.69031	47.482	1.8701	0	2.0173E-05	2	96.673	27707000	5164	1445	13648
A0A8I3SCN7	no	AGGEAGVTLGQPHLSR	16	Acetyl (Protein N-term)	_(ac)AGGEAGVTLGQPHLSR_	0	MSMS	2	796.412985	1590.81142	NaN	47.474	1	0	5.7291E-05	1	81.709		5164	1445	13649
A0A8I3RUH0	no	AGGGCVMTIGEMLR	14	Unmodified	_AGGGCVMTIGEMLR_	0	MULTI-MSMS	2	726.343814	1450.67308	-3.6756	72.141	0.74825	0	0.00014784	1	105.86	47141000	1801	1447	13667
A0A8I3RRZ0	no	AGGGGGLGAGSPALSGGQAR	20	Unmodified	_AGGGGGLGAGSPALSGGQAR_	0	MULTI-MATCH	2	799.405692	1596.79683	1.6713	29.206	0.23651	3.5527E-15	NaN	0	NaN	1433100	1215	1450	13686
A0A8I3N4Q4	no	AGGGGSTTDFLEEWK	15	Unmodified	_AGGGGSTTDFLEEWK_	0	MULTI-MSMS	2	777.857177	1553.6998	-3.523	73.803	0.44	0	6.3768E-05	2	100.72	64393000	4562	1451	13694
A0A8I3NRU2	no	AGGGPGDAGLGAAAAAAPETR	21	Unmodified	_AGGGPGDAGLGAAAAAAPETR_	0	MSMS	2	869.429364	1736.84417	NaN	42.01	1	0	0.00015544	1	71.98		4627	1452	13706
A0A8C0PSC7	no	AGGGPTLQCPPPSSPEK	17	Unmodified	_AGGGPTLQCPPPSSPEK_	0	MULTI-MSMS	2	840.406511	1678.79847	0.40118	27.93	1.2242	0	4.2457E-06	2	107.17	23498000	526	1453	13719
A0A8I3PBD9	no	AGGIETIANEFSDR	14	Unmodified	_AGGIETIANEFSDR_	0	MULTI-MSMS	2	740.357345	1478.70014	-0.70696	71.057	1.2907	0	1.6337E-05	2	141.88	280410000	3821	1454	13734
A0A8I3N9R4	no	AGGIETIANEYSDR	14	Unmodified	_AGGIETIANEYSDR_	0	MULTI-MSMS	2	748.354802	1494.69505	-0.65545	55.472	0.43986	-7.1054E-15	6.4199E-05	1	129.16	28661000	1996	1455	13748
A0A8I3NFE2	no	AGGLGEAGMGAWLR	14	Unmodified	_AGGLGEAGMGAWLR_	0	MULTI-MATCH	2	673.337704	1344.66085	-0.70874	72.551	0.23824	0	NaN	0	NaN	6371300	127	1457	13757
A0A8P0TP31	no	AGGLGPGPNVDTR	13	Unmodified	_AGGLGPGPNVDTR_	0	MULTI-MSMS	2	605.812376	1209.6102	1.1601	27.068	0.64603	0	0.011946	1	54.784	38037000	6385	1459	13776
A0A8I3NSC5	no	AGGPLGLSIVGGSDHSSHPFGIQEPGVFISK	31	Unmodified	_AGGPLGLSIVGGSDHSSHPFGIQEPGVFISK_	0	MULTI-MSMS	3	1016.52435	3046.55123	-3.1011	83.634	0.27131	0	0.0623	1	7.809	11098000	3820;6465	1462	13799
A0A8P0P5V9	no	AGGQPASGGCQPAGQR	16	Unmodified	_AGGQPASGGCQPAGQR_	0	MULTI-MSMS	2	749.844413	1497.67427	-0.85294	10.909	0.16996	0	4.336E-06	1	131.83	7424300	521;6610	1463	13810
A0A8C0N0M5	no	AGGQVNHDLHER	12	Unmodified	_AGGQVNHDLHER_	0	MULTI-SECPEP	2	666.823806	1331.63306	2.8666	9.8465	0.16901	0	0.0040866	1	110.38	3578300	1812	1464	13815
A0A8I3P7C3	no	AGGSAALSPSKK	12	Unmodified	_AGGSAALSPSKK_	1	MULTI-MATCH	3	358.536501	1072.58767	-0.25907	8.8884	0.30453	-1.7764E-15	NaN	0	NaN	9927900	5000;6182	1465	13829
A0A8I3MYJ5	no	AGGTDAPSANGEAGGGESTK	20	Unmodified	_AGGTDAPSANGEAGGGESTK_	0	MULTI-MSMS	2	867.382276	1732.75	-0.62045	13.292	0.27095	0	0.0060459	1	37.594	1575700	4206	1468	13840
A0A8C0PD71	no	AGGTLCHILGAAYK	14	Unmodified	_AGGTLCHILGAAYK_	0	MULTI-MSMS	2	716.374286	1430.73402	1.1901	46.869	0.74855	-7.1054E-15	0.00015202	1	108.43	10751000	3584	1469	13847
A0A8P0TJK0	no	AGGYGIQALGGMLVEYVR	18	Unmodified	_AGGYGIQALGGMLVEYVR_	0	MULTI-MSMS	2	927.482553	1852.95055	-2.1524	100.35	0.7149	0	6.7222E-05	3	85.554	16354000	6617;2067	1471	13873
A0A8C0NVP6	no	AGHCVIGLQMGTNK	14	Unmodified	_AGHCVIGLQMGTNK_	0	MULTI-MSMS	2	743.368678	1484.7228	-1.6424	30.259	0.71325	0	1.5045E-12	1	215.56	20544000	3218	1472	13885
A0A8I3RUX3	no	AGHDQVVVLLNDIR	14	Unmodified	_AGHDQVVVLLNDIR_	0	MULTI-MATCH	2	774.928271	1547.84199	-0.80263	65.842	0.5437	0	NaN	0	NaN	7780600	3697	1473	13903
A0A8P0SLM5	no	AGHMVPSDQGDMALK	15	Unmodified	_AGHMVPSDQGDMALK_	0	MULTI-MSMS	2	778.863425	1555.7123	-0.43566	28.559	0.34072	0	6.4518E-05	1	101.71	19369000	1895	1474	13911
A0A8C0M4J7	no	AGHQSAAASNLSGLSLQEAQQILNVSK	27	Unmodified	_AGHQSAAASNLSGLSLQEAQQILNVSK_	0	MULTI-MSMS	3	908.142133	2721.40457	-1.0469	83.591	0.85189	0	8.0067E-07	2	71.297	95840000	827	1476	13926
A0A8C0REA4	no	AGHYAASVIIR	11	Unmodified	_AGHYAASVIIR_	0	MULTI-MSMS	3	386.552374	1156.63529	0.98856	25.797	2.3115	0	0.0029617	2	68.657	14735000	4904	1478	13941
A0A8C0PD34	no	AGIEDLESLESLSLDQHSK	19	Unmodified	_AGIEDLESLESLSLDQHSK_	0	MULTI-MSMS	3	691.011174	2070.01169	-0.066523	83.707	0.47624	0	0.030184	1	23.447	11322000	3877	1479	13956
A0A8C0MIG1	no	AGIEGPLLASEVER	14	Unmodified	_AGIEGPLLASEVER_	0	MULTI-MSMS	2	720.888281	1439.76201	-0.39705	60.251	1.0177	-7.1054E-15	0.0002804	3	95.618	58237000	1421	1480	13968
A0A8C0MIG1	no	AGIEGPLLASEVER	14	Unmodified	_AGIEGPLLASEVER_	0	MULTI-MATCH	2	720.888281	1439.76201	0.99162	64.42	0.57679	0	NaN	0	NaN	3863200	1421	1480	13974
A0A8C0N9N8	no	AGIFQSAK	8	Unmodified	_AGIFQSAK_	0	MULTI-MSMS	2	411.229428	820.444303	0.30655	21.321	0.44221	0	0.056845	1	56.177	5512600	2426;5289	1482	13987
A0A8P0T3V0	no	AGILFEDIFDVK	12	Acetyl (Protein N-term)	_(ac)AGILFEDIFDVK_	0	MSMS	2	704.871568	1407.72858	NaN	112.3	1	0	0.00077116	1	79.974		6658	1485	14003
A0A8C0NN36	no	AGIMASDCEPALNQAESR	18	Unmodified	_AGIMASDCEPALNQAESR_	0	MSMS	2	960.432932	1918.85131	NaN	46.56	1	0	0.0047113	1	56.122		2935	1486	14010
A0A8C0NN36	no	AGIMASDCEPALNQAESR	18	Unmodified	_AGIMASDCEPALNQAESR_	0	MULTI-MATCH	2	960.432932	1918.85131	0.87472	46.478	0.20605	0	NaN	0	NaN	3191500	2935	1486	14015
A0A8C0TA90	no	AGINQNMDSITEELQAK	17	Unmodified	_AGINQNMDSITEELQAK_	0	MULTI-MSMS	2	931.451647	1860.88874	-2.5198	70.546	0.34015	0	2.1133E-06	1	124.12	42652000	3272;5880	1487	14022
A0A8C0PUG1	no	AGITTIEAVK	10	Acetyl (Protein N-term)	_(ac)AGITTIEAVK_	0	MULTI-MSMS	2	522.800414	1043.58628	-1.807	62.939	3.1599	7.1054E-15	0.00073509	5	103.56	776270000	4347	1488	14045
A0A8C0PUG1	no	AGITTIEAVK	10	Acetyl (Protein N-term)	_(ac)AGITTIEAVK_	0	MSMS	2	522.800414	1043.58628	NaN	65.64	1	0	0.005023	1	69.812		4347	1488	14046
A0A8C0PUG1	no	AGITTIEAVKR	11	Acetyl (Protein N-term)	_(ac)AGITTIEAVKR_	1	MULTI-MSMS	2	600.85097	1199.68739	-1.8316	46.621	1.191	0	0.00070888	1	105.52	154920000	4347	1489	14064
A0A8C0PUG1	no	AGITTIEAVKR	11	Acetyl (Protein N-term)	_(ac)AGITTIEAVKR_	1	MSMS	2	600.85097	1199.68739	NaN	47.401	1	0	0.026634	1	46.158		4347	1489	14065
A0A8P0T6S6	no	AGKPVICATQMLESMIK	17	Unmodified	_AGKPVICATQMLESMIK_	1	MULTI-MSMS	2	938.9883	1875.96205	-0.12716	84.984	1.7	0	1.7688E-11	2	173.59	587780000	5637;6498	1490	14089
A0A8P0T6S6	no	AGKPVICATQMLESMIK	17	Unmodified	_AGKPVICATQMLESMIK_	1	MULTI-MSMS	4	469.997788	1875.96205	-0.011058	84.863	0.61196	0	2.2401E-05	1	92.38	17169000	5637;6498	1490	14090
A0A8P0P1F9	no	AGLADEDTWDETELGLYK	18	Unmodified	_AGLADEDTWDETELGLYK_	0	MULTI-MSMS	2	1013.46802	2024.92148	-1.1663	86.687	0.47621	0	7.8732E-10	1	147.87	29129000	3763	1493	14109
A0A8I3NHV7	no	AGLELLSDQGYR	12	Acetyl (Protein N-term)	_(ac)AGLELLSDQGYR_	0	MULTI-MSMS	2	682.346249	1362.67794	-1.633	92.815	0.88286	0	3.7458E-05	3	149.72	28464000	4220	1495	14122
A0A8C0Q6X7	no	AGLITNFNEPVNQIATQIAVLIAK	24	Unmodified	_AGLITNFNEPVNQIATQIAVLIAK_	0	MULTI-MSMS	3	846.814518	2537.42172	0.82941	110.89	0.23767	0	2.7746E-07	1	77.681	29015000	4346	1500	14154
A0A8P0TSG1	no	AGLLALEFYTPEASSWR	17	Unmodified	_AGLLALEFYTPEASSWR_	0	MULTI-MSMS	2	955.985983	1909.95741	-1.8229	98.516	0.271	-1.4211E-14	5.2304E-05	1	90.614	21320000	6414	1501	14167
A0A8C0TT35	no	AGLLQTNGLSK	11	Unmodified	_AGLLQTNGLSK_	0	MULTI-MSMS	2	551.316763	1100.61897	3.4096	35.649	0.40704	0	0.0064124	1	69.375	7401700	5059	1504	14183
A0A8I3MG77	no	AGLLTEQAPGDTLTAVESK	19	Unmodified	_AGLLTEQAPGDTLTAVESK_	0	MULTI-MSMS	2	950.996745	1899.97894	-0.78177	66.228	0.2383	0	0.0011178	1	55.896	11659000	4437	1505	14196
A0A8C0RLY3	no	AGLNCSTETMPIK	13	Oxidation (M)	_AGLNCSTETM(ox)PIK_	0	MULTI-MSMS	2	719.339252	1436.66395	-0.74708	25.949	0.64581	0	0.014714	1	67.113	21254000	5036	1506	14205
A0A8C0RLY3	no	AGLNCSTETMPIK	13	Unmodified	_AGLNCSTETMPIK_	0	MULTI-MSMS	2	711.341794	1420.66904	-0.56947	37.389	0.92159	-7.1054E-15	2.292E-05	1	152.97	381490000	5036	1506	14218
A0A8P0NWR7	no	AGLNSLEAVK	10	Acetyl (Protein N-term),Deamidation (NQ)	_(ac)AGLN(de)SLEAVK_	0	MULTI-MSMS	2	522.782222	1043.54989	-0.34805	69.562	0.47503	1.4211E-14	0.0031866	1	88.181	8202600	6545;5120;6553	1508	14236
A0A8P0NWR7	no	AGLNSLEAVK	10	Acetyl (Protein N-term)	_(ac)AGLNSLEAVK_	0	MSMS	2	522.290214	1042.56587	NaN	63.79	1	0	0.00040669	1	114.28		6545;5120;6553	1508	14247
A0A8P0ND82	no	AGLPCQDLEFVQFHPTGIYGAGCLITEGCR	30	Unmodified	_AGLPCQDLEFVQFHPTGIYGAGCLITEGCR_	0	MULTI-MSMS	3	1122.86166	3365.56314	-1.4731	94.986	0.30633	0	8.8601E-66	1	188.97	155140000	6472	1510	14268
A0A8P0N6P6	no	AGLPEALAGQQK	12	Unmodified	_AGLPEALAGQQK_	0	MULTI-MSMS	2	591.827495	1181.64044	-1.0332	35.822	0.91648	0	0.016515	1	53.089	8110600	2915	1511	14280
A0A8C0MI10	no	AGLTDQVSHHAR	12	Unmodified	_AGLTDQVSHHAR_	0	MULTI-MSMS	2	646.328724	1290.6429	3.1607	13.052	0.3387	0	0.010493	1	58.63	4320200	1405	1517	14314
A0A8I3P0G4	no	AGLTHLITMDLHQK	14	Unmodified	_AGLTHLITMDLHQK_	0	MSMS	2	789.42705	1576.83955	NaN	45.794	1	0	0.001177	1	70.942		517	1518	14328
A0A8C0MSP0	no	AGLTLFVSR	9	Acetyl (Protein N-term)	_(ac)AGLTLFVSR_	0	MULTI-MSMS	2	503.290017	1004.56548	0.036742	94.918	0.61071	0	0.00078023	1	117.4	9846000	1781	1519	14339
A0A8P0NSU8	no	AGLVDDFEKK	10	Unmodified	_AGLVDDFEKK_	1	MULTI-MSMS	2	561.295496	1120.57644	0.41706	33.594	1.2539	0	0.0068341	1	93.143	55385000	6626	1520	14350
A0A8P0N4L2	no	AGLVGPELHEK	11	Unmodified	_AGLVGPELHEK_	0	MULTI-MSMS	2	575.316763	1148.61897	-0.094447	22.762	1.7658	0	0.00097208	2	98.233	169550000	3945;5165;4205;6365	1521	14368
A0A8C0QGH7	no	AGLYGLPR	8	Unmodified	_AGLYGLPR_	0	MULTI-MSMS	2	423.745245	845.475937	0.38039	42.047	0.50984	-7.1054E-15	0.01287	1	89.673	19324000	4714	1522	14380
A0A8C0N6N8	no	AGMAAAAAGAR	11	Acetyl (Protein N-term)	_(ac)AGMAAAAAGAR_	0	MULTI-MSMS	2	480.240001	958.465449	0.15452	44.004	0.33853	0	0.00017628	1	178.6	9212100	2266	1523	14394
A0A8C0QGH7	no	AGMADER	7	Unmodified	_AGMADER_	0	MULTI-MSMS	2	375.16597	748.317388	-1.4412	10.434	0.40744	0	0.024323	1	97.473	83202000	4714	1525	14417
A0A8C0Z662	no	AGMQPGLTMVVGPPGTGK	18	Unmodified	_AGMQPGLTMVVGPPGTGK_	0	MULTI-MSMS	2	849.4393	1696.86405	0.12004	61.702	0.98672	0	0.010965	1	42.469	6153600	5174	1526	14430
A0A8I3P2R0	no	AGMSTEQAQGLLEK	14	Unmodified	_AGMSTEQAQGLLEK_	0	MULTI-MATCH	2	731.863948	1461.71334	2.3593	47.696	0.74786	0	NaN	0	NaN	8971600	4527	1527	14438
A0A8I3S572	no	AGNAHDENVLSYYR	14	Unmodified	_AGNAHDENVLSYYR_	0	MULTI-MSMS	2	804.873693	1607.73283	-0.14428	38.648	1.3274	0	0.00011047	2	120.53	8051700	6593	1528	14443
A0A8I3SCI3	no	AGNEKEEGETADTVGCCSLR	20	Unmodified	_AGNEKEEGETADTVGCCSLR_	1	MULTI-MSMS	2	1091.97061	2181.92666	0.12474	27.194	0.30529	-3.5527E-15	9.3438E-33	1	206.06	13833000	1420	1529	14455
A0A8C0TA90	no	AGNELLESSAGDDASSLR	18	Unmodified	_AGNELLESSAGDDASSLR_	0	MULTI-MSMS	2	896.421401	1790.82825	-1.0746	50.816	0.95284	0	4.6087E-08	1	113.76	27333000	3272;5880	1530	14467
A0A8C0MG43	no	AGNFYVPAEPK	11	Unmodified	_AGNFYVPAEPK_	0	MULTI-MATCH	2	596.803488	1191.59242	0.88763	42.263	0.61159	0	NaN	0	NaN	21421000	1322	1532	14490
A0A8P0PG83	no	AGNGQNSCGVEDVLQLLR	18	Unmodified	_AGNGQNSCGVEDVLQLLR_	0	MULTI-MSMS	2	965.475988	1928.93742	-1.8339	93.983	0.37481	0	4.8616E-08	1	112.51	16005000	1961	1533	14498
A0A8P0PG83	no	AGNGQNSCGVEDVLQLLR	18	Deamidation (NQ)	_AGN(de)GQNSCGVEDVLQLLR_	0	MULTI-MSMS	2	965.967996	1929.92144	-0.67059	98.586	0.23713	0	1.0664E-08	1	146.5	12839000	1961	1533	14509
A0A8C0TTC2	no	AGNILLNTEGHAK	13	Unmodified	_AGNILLNTEGHAK_	0	MULTI-MSMS	2	669.362233	1336.70991	2.3157	23.767	0.33993	3.5527E-15	2.5488E-05	1	145.25	32059000	6140	1536	14524
A0A8C0YZQ2	no	AGNILLSEPGLVK	13	Unmodified	_AGNILLSEPGLVK_	0	MULTI-MSMS	2	655.887552	1309.76055	-0.86529	60.606	0.57549	0	0.0032796	1	68.525	12396000	655	1537	14538
A0A8I3PER7	no	AGNLGGGVVTIER	13	Unmodified	_AGNLGGGVVTIER_	0	MULTI-MSMS	2	621.843676	1241.6728	0.39989	40.803	2.4464	7.1054E-15	0.00038238	3	94.465	1282500000	1207	1538	14557
A0A8I3PER7	no	AGNLGGGVVTIER	13	Unmodified	_AGNLGGGVVTIER_	0	MULTI-MSMS	2	621.843676	1241.6728	3.209	42.625	1.3257	0	0.024951	1	47.288	9040600	1207	1538	14558
A0A8P0T542	no	AGNNMLLVGVHGPR	14	Unmodified	_AGNNMLLVGVHGPR_	0	MULTI-MSMS	2	717.885352	1433.75615	-1.468	41.498	1.1214	0	0.00019939	1	98.048	81675000	6595;2676	1539	14574
A0A8I3N2R0	no	AGNSLLSPK	9	Unmodified	_AGNSLLSPK_	0	MULTI-MSMS	2	443.753267	885.491981	2.2309	19.847	0.20441	0	0.029361	1	58.596	1846600	1626	1540	14577
A0A8C0PY59	no	AGNVLMTLEGDIR	13	Unmodified	_AGNVLMTLEGDIR_	0	MULTI-MSMS	2	694.863751	1387.71295	-1.4311	84.649	0.6455	0	6.1769E-05	1	125.75	71004000	4415	1541	14587
A0A8C0PDQ4	no	AGPADEEQNVTETDAFYK	18	Unmodified	_AGPADEEQNVTETDAFYK_	0	MULTI-MATCH	2	992.942167	1983.86978	-2.2383	55.659	0.84676	0	NaN	0	NaN	46184000	3900	1543	14605
A0A8C0SJI1	no	AGPAGSSGEPR	11	Unmodified	_AGPAGSSGEPR_	0	MULTI-MATCH	2	493.238513	984.462472	-4.9302	10.777	0.13482	0	NaN	0	NaN	6931400	5504	1545	14612
A0A8C0RJL4	no	AGPECLQCEEGCSK	14	Unmodified	_AGPECLQCEEGCSK_	0	MULTI-MATCH	2	812.82364	1623.63273	0.68621	24.437	0.71362	0	NaN	0	NaN	1073300	4997	1547	14617
A0A8C0TCM0	no	AGPEELPVVGQLLR	14	Unmodified	_AGPEELPVVGQLLR_	0	MULTI-MSMS	2	739.422291	1476.83003	-0.098278	87.769	0.54454	0	0.057503	1	36.585	17174000	3607	1548	14621
A0A8I3PX70	no	AGPETDAQFHFTGIK	15	Unmodified	_AGPETDAQFHFTGIK_	0	MULTI-MSMS	2	809.896637	1617.77872	-1.9192	48.907	1.1883	0	0.0011947	1	72.34	39595000	6143	1550	14632
A0A8C0P5W3	no	AGPGLGDGER	10	Unmodified	_AGPGLGDGER_	0	MULTI-MSMS	2	464.727781	927.441008	0.40899	15.794	0.40635	0	0.00050169	1	122.44	42841000	3602	1552	14650
A0A8C0P3R9	no	AGPGTLSVTIEGPSK	15	Unmodified	_AGPGTLSVTIEGPSK_	0	MULTI-MSMS	2	707.382831	1412.75111	-0.52635	46.127	3.8052	0	2.5301E-05	2	130.56	270130000	3517;3936	1556	14685
A0A8C0P3R9	no	AGPGTLSVTIEGPSK	15	Unmodified	_AGPGTLSVTIEGPSK_	0	MSMS	2	707.382831	1412.75111	NaN	47.08	1	0	1.9663E-05	1	101.56		3517;3936	1556	14686
A0A8C0P3R9	no	AGPGTLSVTIEGPSK	15	Unmodified	_AGPGTLSVTIEGPSK_	0	MSMS	2	707.382831	1412.75111	NaN	47.692	1	0	0.00011219	1	86.772		3517;3936	1556	14687
A0A8C0P3R9	no	AGPGTLSVTIEGPSK	15	Unmodified	_AGPGTLSVTIEGPSK_	0	MSMS	2	707.382831	1412.75111	NaN	48.31	1	0	2.0126E-05	1	101.39		3517;3936	1556	14688
A0A8C0P3R9	no	AGPGTLSVTIEGPSK	15	Unmodified	_AGPGTLSVTIEGPSK_	0	MSMS	2	707.382831	1412.75111	NaN	48.927	1	0	0.0031743	1	62.924		3517;3936	1556	14689
A0A8I3MEC0	no	AGPIPEVEEPQRPGQEGTSGNANPASPDLGPR	32	Unmodified	_AGPIPEVEEPQRPGQEGTSGNANPASPDLGPR_	1	MULTI-MSMS	3	1075.52374	3223.5494	1.2188	53.159	1.9689	0	5.4767E-07	3	60.176	14387000	572	1557	14704
A0A8I3SBI9	no	AGPSLLNTCATFEDSLVLYNR	21	Unmodified	_AGPSLLNTCATFEDSLVLYNR_	0	MULTI-MSMS	3	781.054609	2340.142	-1.6681	96.653	0.71312	0	0.027447	1	22.571	22857000	5490	1560	14731
A0A8I3P8D6	no	AGPSPEAELQALAR	14	Unmodified	_AGPSPEAELQALAR_	0	MULTI-MSMS	2	705.372798	1408.73104	0.23499	70.15	0.64701	0	0.00014873	2	99.568	128970000	2245	1561	14751
A0A8I3NZ76	no	AGPSTQEPGSQTPLK	15	Unmodified	_AGPSTQEPGSQTPLK_	0	MULTI-MSMS	2	749.38082	1496.74709	0.73717	22.258	1.3238	0	7.0317E-05	2	110.66	18121000	6183	1562	14764
A0A8C0QGH7	no	AGQLLWK	7	Unmodified	_AGQLLWK_	0	MULTI-MSMS	2	408.242338	814.470124	0.44113	39.192	0.54446	0	0.042872	1	72.021	3325000	4714	1570	14806
A0A8I3PQ87	no	AGQNASIVSLK	11	Unmodified	_AGQNASIVSLK_	0	MULTI-MSMS	2	544.308938	1086.60332	-1.5653	28.406	0.74991	-3.5527E-15	0.00027081	1	155.42	76405000	3741	1571	14822
A0A8C0MUT2	no	AGQPLQLLDASWYLPK	16	Unmodified	_AGQPLQLLDASWYLPK_	0	MULTI-MSMS	2	900.488162	1798.96177	2.3503	98.493	0.37299	0	5.8141E-06	2	128.85	147700000	1851	1572	14834
A0A8C0MJS9	no	AGQPPPPPK	9	Unmodified	_AGQPPPPPK_	0	MULTI-MATCH	2	444.750527	887.486502	0.73179	10.584	0.47445	0	NaN	0	NaN	4429000	1480	1573	14847
A0A8P0T542	no	AGQSAAGAAPGGGADTR	17	Unmodified	_AGQSAAGAAPGGGADTR_	0	MULTI-MSMS	2	707.837111	1413.65967	0.91001	12.028	0.37364	0	3.2299E-07	1	139.74	78084000	6595	1574	14856
A0A8P0T542	no	AGQSAAGAAPGGGADTR	17	Unmodified	_AGQSAAGAAPGGGADTR_	0	MULTI-MATCH	2	707.837111	1413.65967	-0.16063	13.929	0.40686	0	NaN	0	NaN	835110	6595	1574	14861
A0A8C0TZ22	no	AGQTTYSGVIDCFR	14	Unmodified	_AGQTTYSGVIDCFR_	0	MULTI-MSMS	2	787.867022	1573.71949	0.65737	61.872	0.6803	-7.1054E-15	0.063642	1	35.645	23185000	6173	1577	14895
A0A8I3NBF9	no	AGQTVTIWAANAGVTASPPTDLIWK	25	Unmodified	_AGQTVTIWAANAGVTASPPTDLIWK_	0	MULTI-MSMS	3	856.786739	2567.33839	0.23566	97.078	1.6672	0	0.054499	2	13.52	32155000	4115	1579	14914
A0A8C0T7U4	no	AGQVVQEAVGGLQTVR	16	Unmodified	_AGQVVQEAVGGLQTVR_	0	MULTI-MSMS	2	806.444286	1610.87402	-1.3476	55.558	0.44063	0	4.6176E-06	1	131.26	12018000	5854	1581	14933
A0A8I3NEK0	no	AGQVVTIWAAGAGATHSPPTDLVWK	25	Unmodified	_AGQVVTIWAAGAGATHSPPTDLVWK_	0	MULTI-MSMS	3	845.111446	2532.31251	0.48227	81.661	4.3509	0	8.1617E-16	8	123.55	722830000	5929;6396	1582	14968
A0A8I3NEK0	no	AGQVVTIWAAGAGATHSPPTDLVWK	25	Unmodified	_AGQVVTIWAAGAGATHSPPTDLVWK_	0	MULTI-MSMS	3	845.111446	2532.31251	2.6396	86.011	0.67932	0	0.00034651	1	41.904	27327000	5929;6396	1582	14969
A0A8I3NEK0	no	AGQVVTIWAAGAGATHSPPTDLVWK	25	Unmodified	_AGQVVTIWAAGAGATHSPPTDLVWK_	0	MULTI-MSMS	3	845.111446	2532.31251	1.6074	111.94	3.3226	0	0.038612	3	17.943	3846100	5929;6396	1582	14970
A0A8I3NEK0	no	AGQVVTIWAAGAGATHSPPTDLVWK	25	Unmodified	_AGQVVTIWAAGAGATHSPPTDLVWK_	0	MSMS	3	845.111446	2532.31251	NaN	87.521	1	0	0.015912	1	32.025		5929;6396	1582	14971
A0A8I3NEK0	no	AGQVVTIWAAGAGATHSPPTDLVWK	25	Unmodified	_AGQVVTIWAAGAGATHSPPTDLVWK_	0	MULTI-SECPEP	3	845.111446	2532.31251	-0.6776	89.033	0.51052	0	0.0094357	1	40.756	23827000	5929;6396	1582	14972
A0A8I3NEK0	no	AGQVVTIWAAGAGATHSPPTDLVWK	25	Unmodified	_AGQVVTIWAAGAGATHSPPTDLVWK_	0	MULTI-MATCH	3	845.111446	2532.31251	3.0764	111.63	0.16891	0	NaN	0	NaN	4184100	5929;6396	1582	15014
A0A8I3NEK0	no	AGQVVTIWAAGAGATHSPPTDLVWK	25	Unmodified	_AGQVVTIWAAGAGATHSPPTDLVWK_	0	MULTI-MATCH	3	845.111446	2532.31251	-1.3338	110.5	0.51241	0	NaN	0	NaN	2206600	5929;6396	1582	15015
A0A8I3NEK0	no	AGQVVTIWAAGAGATHSPPTDLVWK	25	Unmodified	_AGQVVTIWAAGAGATHSPPTDLVWK_	0	MULTI-MATCH	3	845.111446	2532.31251	1.5666	86.431	0.37238	0	NaN	0	NaN	19581000	5929;6396	1582	15016
A0A8I3NEK0	no	AGQVVTIWAAGAGATHSPPTDLVWK	25	Unmodified	_AGQVVTIWAAGAGATHSPPTDLVWK_	0	MULTI-MATCH	3	845.111446	2532.31251	-0.1739	91.126	0.50888	-1.4211E-14	NaN	0	NaN	14933000	5929;6396	1582	15017
A0A8P0TV38	no	AGSAGLGAQSPTSAASAPGEGEAPAAVQGQDDRVPGSEVDAPK	43	Unmodified	_AGSAGLGAQSPTSAASAPGEGEAPAAVQGQDDRVPGSEVDAPK_	1	MULTI-MSMS	3	1320.96505	3959.87331	0.38952	52.024	0.47473	0	0.00058416	1	34.566	40150000	6506	1584	15033
A0A8P0PB36	no	AGSAVAPVHPPVR	13	Unmodified	_AGSAVAPVHPPVR_	0	MULTI-MSMS	2	629.356754	1256.69895	-0.81012	17.832	0.30513	0	0.00014613	1	108.98	9064600	6469	1586	15046
A0A8P0TPF6	no	AGSDGESIGNCPFSQR	16	Unmodified	_AGSDGESIGNCPFSQR_	0	MULTI-MSMS	2	841.365375	1680.7162	-0.30475	39.33	1.2584	0	3.0728E-09	2	160.15	23628000	516	1587	15058
A0A8C0SIR3	no	AGSESVPPVGGGGK	14	Unmodified	_AGSESVPPVGGGGK_	0	MULTI-MATCH	2	599.806759	1197.59897	0.92767	16.835	0.75008	0	NaN	0	NaN	17940000	5493	1588	15073
A0A8C0PXN0	no	AGSFLFPSGLAPASAPK	17	Unmodified	_AGSFLFPSGLAPASAPK_	0	MULTI-MSMS	2	809.435398	1616.85624	-2.8365	76.451	0.51065	0	0.0037274	2	54.023	22077000	4397	1589	15082
A0A8C0YZQ2	no	AGSLKDPDVAELFFKDDPEK	20	Unmodified	_AGSLKDPDVAELFFKDDPEK_	2	MULTI-MSMS	4	556.031034	2220.09503	0.083992	71.01	0.47431	1.4211E-14	8.7032E-05	1	73.688	21921000	655	1592	15101
A0A8I3NJW1	no	AGSLKDPEIAELFFKEDPEK	20	Unmodified	_AGSLKDPEIAELFFKEDPEK_	2	MULTI-MATCH	4	566.542771	2262.14198	1.0067	74.283	0.33806	1.4211E-14	NaN	0	NaN	9154000	4422	1593	15113
A0A8I3N0D3	no	AGSLTAHEVGAALTALLAR	19	Unmodified	_AGSLTAHEVGAALTALLAR_	0	MULTI-MSMS	3	608.010892	1821.01085	-0.69896	94.648	0.81347	0	1.7107E-09	1	128.99	1052700000	6365;6188;3979	1595	15135
A0A8I3N0D3	no	AGSLTAHEVGAALTALLAR	19	Unmodified	_AGSLTAHEVGAALTALLAR_	0	MULTI-MSMS	2	911.512699	1821.01085	0.054769	94.613	0.44003	0	8.9321E-67	1	277.31	152970000	6365;6188;3979	1595	15136
A0A8I3N0D3	no	AGSLTAHEVGAALTALLAR	19	Unmodified	_AGSLTAHEVGAALTALLAR_	0	MULTI-MATCH	3	608.010892	1821.01085	0.52151	95.749	0.16895	0	NaN	0	NaN	2433400	6365;6188;3979	1595	15146
A0A8C0S773	no	AGSSESIAAFIQR	13	Unmodified	_AGSSESIAAFIQR_	0	MULTI-SECPEP	2	668.846416	1335.67828	-0.14879	59.996	0.57952	0	0.045898	1	58.37	32006000	1411	1597	15153
A0A8P0TKC0	no	AGSSSLEAVR	10	Acetyl (Protein N-term)	_(ac)AGSSSLEAVR_	0	MULTI-MSMS	2	509.76182	1017.50909	0.053358	40.076	1.6673	0	0.00033693	2	118.5	35947000	6477	1598	15166
A0A8P0TKC0	no	AGSSSLEAVR	10	Acetyl (Protein N-term)	_(ac)AGSSSLEAVR_	0	MULTI-MATCH	2	509.76182	1017.50909	-2.5231	38.902	0.1358	0	NaN	0	NaN	551130	6477	1598	15171
A0A8I3RVE3	no	AGSVLFPELLVR	12	Unmodified	_AGSVLFPELLVR_	0	MULTI-MSMS	2	650.884813	1299.75507	0.18078	88.266	0.4063	1.4211E-14	0.00067756	1	93.649	11046000	5265	1600	15183
A0A8I3Q2L7	no	AGTAAQEVTEVVK	13	Unmodified	_AGTAAQEVTEVVK_	0	MULTI-MSMS	2	651.848624	1301.6827	1.0506	37.618	0.74997	0	0.0032906	2	68.485	117510000	3804	1602	15201
A0A8P0NBY0	no	AGTAGAAGPDSK	12	Unmodified	_AGTAGAAGPDSK_	0	MULTI-SECPEP	2	501.74617	1001.47779	-1.1993	8.942	0.37224	0	0.033049	1	67.207	7949700	854	1603	15208
A0A8P0NUB3	no	AGTAPSKPPLTK	12	Unmodified	_AGTAPSKPPLTK_	1	MULTI-MSMS	3	389.895917	1166.66592	-0.165	11.554	0.27202	0	0.063805	1	32.624	6979400	2657	1605	15217
A0A8I3Q0D2	no	AGTEDQEEEEEGRR	14	Unmodified	_AGTEDQEEEEEGRR_	1	MULTI-MSMS	2	817.848069	1633.68159	-0.35307	11.316	0.2032	0	5.5261E-30	1	262.39	19820000	4375	1606	15227
A0A8I3S6F7	no	AGTFQAFEQFGQQLLAHGHYASPEVK	26	Unmodified	_AGTFQAFEQFGQQLLAHGHYASPEVK_	0	MULTI-MSMS	3	954.471702	2860.39328	-0.33392	94.316	0.44005	0	6.2498E-39	1	183.15	72948000	6594;6533	1607	15241
A0A8I3PM73	no	AGTGLVAGEVVVDALPYFDQGYEAPGVR	28	Acetyl (Protein N-term)	_(ac)AGTGLVAGEVVVDALPYFDQGYEAPGVR_	0	MULTI-MSMS	3	964.818656	2891.43414	-1.0075	111.28	0.1696	0	1.939E-12	1	96.679	24379000	4772	1609	15259
A0A8C0SNT2	no	AGTGVDNVDLEAATR	15	Unmodified	_AGTGVDNVDLEAATR_	0	MULTI-MSMS	2	744.868076	1487.7216	0.28825	43.408	1.0542	0	1.7839E-07	1	160.52	466640000	1892;5548	1610	15272
A0A8C0SNT2	no	AGTGVDNVDLEAATR	15	Unmodified	_AGTGVDNVDLEAATR_	0	MULTI-MATCH	2	744.868076	1487.7216	4.304	45.962	0.16932	0	NaN	0	NaN	2254500	1892;5548	1610	15277
A0A8C0SCD5	no	AGTLIMALHDSSDYLLESAK	20	Unmodified	_AGTLIMALHDSSDYLLESAK_	0	MULTI-MSMS	3	712.36115	2134.06162	-0.128	89.601	1.0692	0	5.4071E-14	3	146.1	247170000	1504	1611	15286
A0A8P0N4L2	no	AGTLSITEFADMLSGNAGGFR	21	Unmodified	_AGTLSITEFADMLSGNAGGFR_	0	MULTI-MSMS	2	1058.0124	2114.01025	-0.25209	103.7	0.51236	0	2.0158E-11	1	119.32	141860000	3945;5165;4205	1612	15298
A0A8C0MZJ3	no	AGTQGDPDVPECLK	14	Unmodified	_AGTQGDPDVPECLK_	0	MULTI-MSMS	2	743.845755	1485.67696	-0.815	35.573	0.78202	0	0.0077316	1	57.492	49129000	1713	1614	15327
A0A8I3MS75	no	AGTQIENIDEDFR	13	Unmodified	_AGTQIENIDEDFR_	0	MULTI-MSMS	2	754.354802	1506.69505	0.31398	57.598	0.43987	0	2.5967E-05	1	143.5	293300000	5381	1615	15337
A0A8I3MS75	no	AGTQIENIDEDFR	13	Unmodified	_AGTQIENIDEDFR_	0	MULTI-MATCH	2	754.354802	1506.69505	4.5378	56.511	0.44145	0	NaN	0	NaN	56025000	5381	1615	15344
A0A8I3MS75	no	AGTQIENIDEDFRDGLK	17	Unmodified	_AGTQIENIDEDFRDGLK_	1	MULTI-MSMS	2	960.968519	1919.92248	0.6797	65.344	0.33983	0	1.1785E-08	1	155.02	10763000	5381	1616	15350
A0A8I3MVW9	no	AGTQIENIEEDFR	13	Unmodified	_AGTQIENIEEDFR_	0	MULTI-MSMS	2	761.362627	1520.7107	-1.4149	69.303	0.74804	0	1.2437E-05	1	166.97	231940000	5457;4320	1617	15361
A0A8C0Q6J6	no	AGTVVLDDVELR	12	Acetyl (Protein N-term)	_(ac)AGTVVLDDVELR_	0	MULTI-MSMS	2	664.856449	1327.69835	-1.1207	90.126	0.97093	0	6.8719E-05	5	123.63	98347000	3042	1618	15373
A0A8C0Q6J6	no	AGTVVLDDVELR	12	Acetyl (Protein N-term)	_(ac)AGTVVLDDVELR_	0	MULTI-MATCH	2	664.856449	1327.69835	4.3756	90.879	0.10226	0	NaN	0	NaN	2231600	3042	1618	15379
A0A8I3NAP1	no	AGVAFFHLQDYDQAQHYLQAAVNR	24	Unmodified	_AGVAFFHLQDYDQAQHYLQAAVNR_	0	MSMS	3	921.452642	2761.3361	NaN	88.099	1	0	0.00043152	1	54.008		1463	1619	15385
A0A8I3PF51	no	AGVEEAASSGSHLNGDLDPDDREEGAASTAEEAAK	35	Acetyl (Protein N-term),Deamidation (NQ)	_(ac)AGVEEAASSGSHLN(de)GDLDPDDREEGAASTAEEAAK_	1	MULTI-MATCH	3	1167.17869	3498.51425	1.0806	65.425	0.20419	0	NaN	0	NaN	4394000	2402	1621	15404
A0A8I3PF51	no	AGVEEAASSGSHLNGDLDPDDREEGAASTAEEAAK	35	Acetyl (Protein N-term),Deamidation (NQ)	_(ac)AGVEEAASSGSHLN(de)GDLDPDDREEGAASTAEEAAK_	1	MULTI-MATCH	4	875.635839	3498.51425	4.1176	65.684	0.27205	0	NaN	0	NaN	5802300	2402	1621	15405
A0A8I3PF51	no	AGVEEAASSGSHLNGDLDPDDREEGAASTAEEAAK	35	Acetyl (Protein N-term)	_(ac)AGVEEAASSGSHLNGDLDPDDREEGAASTAEEAAK_	1	MULTI-MSMS	4	875.389836	3497.53024	0.50554	61.46	1.5958	0	4.4137E-10	1	70.982	27536000	2402	1621	15412
A0A8I3PF51	no	AGVEEAASSGSHLNGDLDPDDREEGAASTAEEAAK	35	Acetyl (Protein N-term)	_(ac)AGVEEAASSGSHLNGDLDPDDREEGAASTAEEAAK_	1	MULTI-MATCH	4	875.389836	3497.53024	-1.5489	65.456	0.17039	0	NaN	0	NaN	4547700	2402	1621	15418
A0A8C0P3R9	no	AGVENGKPTHFTVYTK	16	Unmodified	_AGVENGKPTHFTVYTK_	1	MULTI-MATCH	2	874.951943	1747.88933	1.269	21.425	0.78281	0	NaN	0	NaN	7263200	3517;3936	1623	15431
A0A8C0P3R9	no	AGVENGKPTHFTVYTK	16	Deamidation (NQ)	_AGVEN(de)GKPTHFTVYTK_	1	MULTI-MSMS	2	875.443951	1748.87335	0.58101	26.947	0.47618	0	1.3511E-18	1	203.29	35561000	3517;3936	1623	15438
A0A8C0RJG3	no	AGVIGLTQTAAR	12	Unmodified	_AGVIGLTQTAAR_	0	MULTI-MSMS	2	579.335487	1156.65642	-3.3807	35.809	0.61234	-7.1054E-15	0.049227	1	41.399	5816700	2632;274	1625	15453
A0A8P0TKE6	no	AGVIQDTWHK	10	Unmodified	_AGVIQDTWHK_	0	MULTI-MSMS	2	577.80128	1153.58801	-0.0090275	27.104	0.68032	0	0.0014182	1	103.56	47337000	249	1626	15464
A0A8P0T982	no	AGVLAHLEEER	11	Unmodified	_AGVLAHLEEER_	0	MULTI-MSMS	2	612.322576	1222.6306	-0.06858	35.995	1.8362	-7.1054E-15	0.0001685	1	131.44	512100000	243;513	1627	15479
A0A8C0M248	no	AGVLAQLEEER	11	Unmodified	_AGVLAQLEEER_	0	MULTI-SECPEP	2	607.822409	1213.63027	-1.228	56.479	0.8475	0	0.015675	1	93.649	106060000	728	1629	15495
A0A8I3NAA2	no	AGVLSQADYLNLVQCETLEDLK	22	Unmodified	_AGVLSQADYLNLVQCETLEDLK_	0	MULTI-MSMS	3	827.084345	2478.23121	-0.84349	98.459	0.37302	0	8.3671E-09	1	108.37	190250000	6237	1630	15504
A0A8C0TSW1	no	AGVNFSEFTGVWK	13	Unmodified	_AGVNFSEFTGVWK_	0	MSMS	2	721.359159	1440.70376	NaN	87.408	1	0	0.0002576	1	93.258		6136	1632	15518
A0A8C0TSW1	no	AGVNFSEFTGVWK	13	Unmodified	_AGVNFSEFTGVWK_	0	MSMS	2	721.359159	1440.70376	NaN	87.444	1	0	3.2404E-05	1	107.06		6136	1632	15519
A0A8I3NP99	no	AGVNTVTTLVENK	13	Unmodified	_AGVNTVTTLVENK_	0	MULTI-MSMS	2	673.369724	1344.72489	0.59696	45.582	3.0245	0	2.6907E-05	6	140.07	2122200000	4210	1633	15530
A0A8I3NP99	no	AGVNTVTTLVENKK	14	Unmodified	_AGVNTVTTLVENKK_	1	MULTI-MSMS	2	737.417205	1472.81986	-0.7817	34.652	0.44132	0	0.0034666	1	76.332	4760000	4210	1634	15541
A0A8P0NLU9	no	AGVPASYLLIPAASYVLPEVSK	22	Unmodified	_AGVPASYLLIPAASYVLPEVSK_	0	MULTI-MSMS	3	749.087467	2244.24057	1.1679	101.28	0.47626	-1.4211E-14	0.00045248	1	45.784	13776000	5313;6377	1635	15558
A0A8P0PRL8	no	AGVPMEVMGLMLGEFVDDYTVR	22	Unmodified	_AGVPMEVMGLMLGEFVDDYTVR_	0	MULTI-MSMS	3	810.389835	2428.14768	-2.3096	111.56	0.30603	-1.4211E-14	0.038	1	19.21	7218900	6055	1636	15570
A0A8I3MZ22	no	AGVSNLVAIHAAVVGVPVEEALQHSAGLDTAR	32	Unmodified	_AGVSNLVAIHAAVVGVPVEEALQHSAGLDTAR_	0	MULTI-MSMS	4	788.676916	3150.67856	-0.21265	89.076	0.78126	0	8.5849E-07	1	57.076	21289000	5510	1639	15595
A0A8I3NK29	no	AGVTCIVLPAENK	13	Unmodified	_AGVTCIVLPAENK_	0	MULTI-MSMS	2	686.368669	1370.72279	-1.6062	48.879	2.2737	-7.1054E-15	8.3212E-05	2	121.61	20189000	6149	1640	15607
A0A8P0N4L2	no	AGVVGPELHEK	11	Unmodified	_AGVVGPELHEK_	0	MSMS	2	568.308938	1134.60332	NaN	17.029	1	0	0.0067465	1	69.375		3945;5165;4205;6365	1644	15633
A0A8C0M8Z4	no	AGVVNGAGAPGQSPGAGR	18	Deamidation (NQ)	_AGVVN(de)GAGAPGQSPGAGR_	0	MULTI-MSMS	2	762.381685	1522.74882	0.23393	23.288	0.27231	0	0.0033973	1	69.714	7796000	1025	1645	15645
A0A8C0M8Z4	no	AGVVNGAGAPGQSPGAGR	18	Deamidation (NQ)	_AGVVN(de)GAGAPGQSPGAGR_	0	MULTI-MATCH	2	762.381685	1522.74882	-3.107	24.665	0.64722	-3.5527E-15	NaN	0	NaN	861370	1025	1645	15649
A0A8I3PBS0	no	AGVVTPGLTEDQLWR	15	Unmodified	_AGVVTPGLTEDQLWR_	0	MULTI-MSMS	2	821.433387	1640.85222	-0.45234	72.926	0.81591	0	0.00068692	1	77.64	77211000	2686	1646	15659
A0A8P0TAL0	no	AGVYPEKDQAENEDGVQENTFSMDPQLER	29	Unmodified	_AGVYPEKDQAENEDGVQENTFSMDPQLER_	1	MULTI-MSMS	3	1099.49312	3295.45753	-0.24079	62.942	1.2569	0	7.7072E-13	3	97.691	59380000	6497;6515;5742	1647	15671
A0A8I3MC17	no	AGWYDEEAR	9	Unmodified	_AGWYDEEAR_	0	MSMS	2	548.738345	1095.46214	NaN	36.824	1	0	0.0085067	1	83.265		5135	1649	15719
A0A8I3Q3G0	no	AGYEYVSPEQLAGFDK	16	Acetyl (Protein N-term)	_(ac)AGYEYVSPEQLAGFDK_	0	MULTI-MSMS	2	908.425424	1814.8363	4.1449	96.733	0.98606	0	0.00020568	1	75.088	74231000	4742	1650	15731
A0A8P0TLI1	no	AGYITPVPGGVGPMTVAMLMK	21	Unmodified	_AGYITPVPGGVGPMTVAMLMK_	0	MULTI-MATCH	3	697.366413	2089.07741	6.68	99.782	0.33887	0	NaN	0	NaN	4446700	5583	1652	15742
A0A8I3PPA0	no	AGYLTLYGVEALPR	14	Unmodified	_AGYLTLYGVEALPR_	0	MULTI-MSMS	2	761.916841	1521.81913	0.38196	83.578	0.47655	0	0.00048275	1	89.548	23869000	5323	1653	15749
A0A8P0T340	no	AGYQDMPEYENFK	13	Unmodified	_AGYQDMPEYENFK_	0	MULTI-MSMS	2	796.340306	1590.66606	-1.7056	57.863	0.68054	0	0.013198	1	53.432	54304000	6105;6652	1655	15768
A0A8I3S5Q5	no	AGYSQYVPEILEK	13	Unmodified	_AGYSQYVPEILEK_	0	MULTI-MSMS	2	748.885207	1495.75586	-1.7642	73.158	0.57798	0	0.0033258	1	68.355	71709000	4700	1657	15785
A0A8C0NH34	no	AHAAEGQVEDVVGNLR	16	Unmodified	_AHAAEGQVEDVVGNLR_	0	MULTI-MSMS	2	832.921175	1663.8278	4.4196	44.443	0.3062	7.1054E-15	3.4705E-07	1	147.26	10327000	2683	1658	15800
A0A8I3NBQ7	no	AHAAVWNAQEAQADFAK	17	Unmodified	_AHAAVWNAQEAQADFAK_	0	MULTI-MSMS	2	914.442274	1826.87	-0.28074	44.745	0.37402	0	1.5901E-11	1	168.31	15397000	5352	1659	15814
A0A8I3N2G1	no	AHAGLSSNSER	11	Unmodified	_AHAGLSSNSER_	0	MULTI-MATCH	2	564.773251	1127.53195	0.16867	8.9081	0.37224	0	NaN	0	NaN	41733000	1641	1660	15829
A0A8C0Q7J0	no	AHATLLGLANMETHYFAK	18	Unmodified	_AHATLLGLANMETHYFAK_	0	MULTI-MSMS	3	663.340132	1986.99857	0.65295	71.509	0.44196	0	0.00023419	1	66.977	47995000	4584	1661	15837
A0A8P0SRD9	no	AHAVTLSSLLSSCTLR	16	Unmodified	_AHAVTLSSLLSSCTLR_	0	MULTI-MATCH	3	572.641811	1714.9036	-1.912	84.798	1.0195	-1.4211E-14	NaN	0	NaN	24694000	6435	1662	15844
A0A8P0PJX1	no	AHCLQSGALFR	11	Unmodified	_AHCLQSGALFR_	0	MULTI-MATCH	2	630.319314	1258.62407	5.8547	30.27	0.16912	3.5527E-15	NaN	0	NaN	3884400	2214	1663	15856
A0A8P0NAH9	no	AHCVTLVQLSISCDHLIDKDIASK	24	Acetyl (Protein N-term)	_(ac)AHCVTLVQLSISCDHLIDKDIASK_	1	MULTI-MSMS	3	922.470205	2764.38879	2.5373	75.592	0.64699	0	2.3892E-07	1	81.696	22673000	6607	1664	15864
A0A8I3Q2Q2	no	AHDGAEVCSAIFSK	14	Unmodified	_AHDGAEVCSAIFSK_	0	MULTI-MSMS	2	746.348465	1490.68238	-0.84324	37.885	0.51074	0	5.9244E-08	1	174.42	11030000	4139	1665	15874
A0A8P0N910	no	AHDGSVFTLCQMR	13	Unmodified	_AHDGSVFTLCQMR_	0	MULTI-MSMS	2	761.350485	1520.68642	-2.0679	45.514	0.47531	0	2.9751E-09	1	208.33	78410000	6530	1666	15886
A0A8C0S4Y3	no	AHDLLCQQK	9	Unmodified	_AHDLLCQQK_	0	MULTI-MSMS	2	556.77949	1111.54443	-0.62375	13.348	0.37282	0	0.00051885	2	183.9	43995000	5310	1667	15899
A0A8I3MY57	no	AHEGEIEDLALGPDGK	16	Unmodified	_AHEGEIEDLALGPDGK_	0	MSMS	2	825.902116	1649.78968	NaN	45.891	1	0	6.5161E-29	1	164.13		1451	1669	15907
A0A8I3P8S9	no	AHEILPDLVCCSAK	14	Unmodified	_AHEILPDLVCCSAK_	0	MULTI-MSMS	2	806.894725	1611.7749	-1.9462	49	1.4262	0	0.00010366	4	121.68	82633000	2718	1670	15916
A0A8I3S8Q6	no	AHFGTDETILDGK	13	Unmodified	_AHFGTDETILDGK_	0	MULTI-MATCH	2	702.343706	1402.67286	2.6472	39.947	0.30593	0	NaN	0	NaN	935510	3112	1672	15927
A0A8P0SI18	no	AHFIMNDPAGNSYLQNVYAPEDDPQMK	27	Unmodified	_AHFIMNDPAGNSYLQNVYAPEDDPQMK_	0	MULTI-MSMS	3	1022.46378	3064.36951	-0.3999	75.238	0.74929	0	1.3167E-05	1	49.765	35943000	1389	1673	15936
A0A8I3MHD1	no	AHFNLDESGVLSLIK	15	Unmodified	_AHFNLDESGVLSLIK_	0	MSMS	2	821.943587	1641.87262	NaN	82.984	1	0	7.0415E-14	1	142.83		1093	1674	15945
A0A8I3PX91	no	AHFSPR	6	Unmodified	_AHFSPR_	0	MULTI-MATCH	2	357.68773	713.360908	-2.7168	9.3111	0.54444	0	NaN	0	NaN	10601000	3405	1676	15955
A0A8I3NRF5	no	AHGAVIPWEYFHLSPLR	17	Unmodified	_AHGAVIPWEYFHLSPLR_	0	MULTI-MSMS	4	499.016527	1992.037	0.51208	81.244	1.1191	1.4211E-14	1.8746E-06	3	107.98	94005000	3447	1677	15966
A0A8C0N0W7	no	AHGGYSVFAGVGER	14	Unmodified	_AHGGYSVFAGVGER_	0	MULTI-MSMS	2	703.844207	1405.67386	-4.2671	41.61	0.61287	0	0.00015391	1	109.6	8087500	356	1678	15990
A0A8C0N0W7	no	AHGGYSVFAGVGER	14	Unmodified	_AHGGYSVFAGVGER_	0	MULTI-MSMS	2	703.844207	1405.67386	-2.9169	42.133	0.40761	0	0.0033354	1	66.267	6772800	356	1678	15991
A0A8P0TBA3	no	AHGHCLHEIFLLR	13	Unmodified	_AHGHCLHEIFLLR_	0	MULTI-MSMS	4	401.463501	1601.8249	0.10345	36.471	1.1213	-7.1054E-15	0.0012221	3	70.488	44147000	3643	1679	16013
A0A8P0TBA3	no	AHGHCLHEIFLLR	13	Unmodified	_AHGHCLHEIFLLR_	0	MULTI-MSMS	4	401.463501	1601.8249	-0.76065	38.036	2.5517	0	0.00029809	4	87.184	24962000	3643	1679	16014
A0A8P0TBA3	no	AHGHCLHEIFLLR	13	Unmodified	_AHGHCLHEIFLLR_	0	MULTI-MATCH	4	401.463501	1601.8249	-1.887	40.496	0.61156	0	NaN	0	NaN	5099600	3643	1679	16029
A0A8P0TBA3	no	AHGHCLHEIFLLR	13	Unmodified	_AHGHCLHEIFLLR_	0	MULTI-MATCH	4	401.463501	1601.8249	-1.3279	37.439	0.81837	0	NaN	0	NaN	18243000	3643	1679	16030
A0A8C0P3R9	no	AHGPGLEGGLVGKPAEFTIDTK	22	Unmodified	_AHGPGLEGGLVGKPAEFTIDTK_	1	MSMS	2	1097.57877	2193.14298	NaN	52.877	1	0	0.0057038	1	61.212		3517;3936	1683	16052
Q28271	no	AHGQDLGTAGSCLR	14	Unmodified	_AHGQDLGTAGSCLR_	0	MSMS	2	721.843881	1441.67321	NaN	19.136	1	0	0.0004478	1	80.979		244	1684	16058
A0A8C0NKI6	no	AHHLIGAGHSSEFKPMTQNEQK	22	Unmodified	_AHHLIGAGHSSEFKPMTQNEQK_	1	MULTI-MATCH	3	816.401002	2446.18118	0.6315	17.446	0.33828	3.5527E-15	NaN	0	NaN	3691200	2841	1686	16069
A0A8C0NUM0	no	AHHSGQEISSEYR	13	Unmodified	_AHHSGQEISSEYR_	0	MULTI-MATCH	2	750.844936	1499.67532	-1.622	11.241	0.10125	0	NaN	0	NaN	4259900	2731	1687	16078
A0A8C0P3R9	no	AHIANPSGASTECFVTDNADGTYQVEYTPFEK	32	Unmodified	_AHIANPSGASTECFVTDNADGTYQVEYTPFEK_	0	MULTI-MSMS	3	1173.85969	3518.55724	-0.14622	73.777	1.4579	1.4211E-14	3.7448E-47	2	151.41	181730000	3517;3936	1688	16087
A0A8I3NZ15	no	AHIGKPAPPFQATAVVDGAFK	21	Unmodified	_AHIGKPAPPFQATAVVDGAFK_	1	MULTI-MSMS	4	531.291554	2121.13711	0.099828	54.112	3.1915	7.1054E-15	7.8284E-08	6	103.1	501720000	3137	1689	16111
A0A8I3NZ15	no	AHIGKPAPPFQATAVVDGAFK	21	Unmodified	_AHIGKPAPPFQATAVVDGAFK_	1	MULTI-MSMS	4	531.291554	2121.13711	0.5041	55.415	1.4918	0	0.0020439	2	37.552	23427000	3137	1689	16112
A0A8I3N650	no	AHITLGCAGDVEPVQTGIDLLEIVR	25	Deamidation (NQ)	_AHITLGCAGDVEPVQ(de)TGIDLLEIVR_	0	MULTI-MSMS	3	893.133699	2676.37927	3.0812	98.369	0.37331	1.4211E-14	0.0011312	1	44.3	42756000	3459	1692	16146
A0A8C0Q6B5	no	AHLMEIQVNGGTVAEK	16	Unmodified	_AHLMEIQVNGGTVAEK_	0	MULTI-MSMS	2	848.937979	1695.8614	-0.16583	42.092	1.156	0	2.1134E-47	3	265.22	204000000	2294	1697	16189
A0A8C0Q6B5	no	AHLMEIQVNGGTVAEK	16	Oxidation (M)	_AHLM(ox)EIQVNGGTVAEK_	0	MULTI-MSMS	2	856.935436	1711.85632	3.5452	29.647	0.23897	0	1.1857E-05	1	134.61	5541000	2294	1697	16201
A0A8C0Q6B5	no	AHLMEIQVNGGTVAEK	16	Deamidation (NQ)	_AHLMEIQVN(de)GGTVAEK_	0	MULTI-MSMS	2	849.429987	1696.84542	-0.4429	44.112	0.57797	0	0.057841	1	50.354	10773000	2294	1697	16226
A0A8C0Q6B5	no	AHLMEIQVNGGTVAEK	16	Deamidation (NQ)	_AHLMEIQ(de)VNGGTVAEK_	0	MSMS	2	849.429987	1696.84542	NaN	42.91	1	0	1.1164E-05	1	104.87		2294	1697	16227
A0A8C0Q6B5	no	AHLMEIQVNGGTVAEK	16	Oxidation (M),Deamidation (NQ)	_AHLM(ox)EIQVN(de)GGTVAEK_	0	MULTI-MSMS	2	857.427444	1712.84033	-0.24638	31.789	0.27184	-3.5527E-15	0.00036013	2	109.72	4642100	2294	1697	16250
A0A8C0RAM5	no	AHLVAVFNEYQR	12	Unmodified	_AHLVAVFNEYQR_	0	MULTI-MSMS	2	723.87805	1445.74155	1.429	43.991	0.78138	0	0.00016064	2	121.73	69908000	4830	1701	16275
A0A8I3RWH7	no	AHMESDKHLEALYLFK	16	Unmodified	_AHMESDKHLEALYLFK_	1	MULTI-MSMS	4	483.747556	1930.96112	-0.1358	50.907	0.47744	0	0.0016976	1	58.723	16550000	5965	1702	16291
A0A8I3PMC9	no	AHQEMEVEQPCIQEVK	16	Unmodified	_AHQEMEVEQPCIQEVK_	0	MULTI-MSMS	2	977.9535	1953.89245	0.052606	37.407	0.54562	0	0.00022599	1	83.314	10584000	4990	1710	16328
A0A8P0TAW7	no	AHQLWLSVEALK	12	Unmodified	_AHQLWLSVEALK_	0	MULTI-MATCH	2	697.893169	1393.77178	-2.3084	62.244	0.30494	7.1054E-15	NaN	0	NaN	6850500	1559;1748;5700	1712	16342
A0A8C0S5Y6	no	AHQSHSAEIESQIDR	15	Unmodified	_AHQSHSAEIESQIDR_	0	MULTI-MATCH	2	854.405889	1706.79722	-1.6801	16.863	0.34082	0	NaN	0	NaN	4329900	5325	1714	16353
A0A8I3S1Q9	no	AHQVTDESLESTR	13	Unmodified	_AHQVTDESLESTR_	0	MULTI-MSMS	2	736.852426	1471.6903	-0.21577	17.572	0.23669	0	2.4906E-05	1	147.37	9216500	5105	1715	16363
A0A8I3NRM8	no	AHQVVEDGYEFFAK	14	Unmodified	_AHQVVEDGYEFFAK_	0	MULTI-MSMS	2	820.391187	1638.76782	-0.45105	56.937	0.50879	0	1.3364E-07	2	173.19	277780000	3856;305	1716	16375
A0A8C0THV4	no	AHSAAQPPEFDSGVETFSIHADKPK	25	Unmodified	_AHSAAQPPEFDSGVETFSIHADKPK_	1	MULTI-MSMS	3	889.433024	2665.27724	0.80355	44.341	0.40792	-7.1054E-15	5.2214E-06	2	71.905	10225000	733	1717	16382
A0A8I3PPA0	no	AHSADVFHTFR	11	Unmodified	_AHSADVFHTFR_	0	MULTI-MATCH	2	644.315086	1286.61562	-4.4016	25.92	0.27166	-3.5527E-15	NaN	0	NaN	1798800	5323	1718	16397
A0A8P0TUR0	no	AHSPASTLPNSPGSTFER	18	Unmodified	_AHSPASTLPNSPGSTFER_	0	MSMS	2	928.450296	1854.88604	NaN	32.684	1	0	0.034534	1	42.041		323	1720	16405
A0A8C0RBE7	no	AHSPMIAVGSDDSSPNAMAK	20	Unmodified	_AHSPMIAVGSDDSSPNAMAK_	0	MULTI-MSMS	2	993.456407	1984.89826	0.038535	34.587	0.40828	-7.1054E-15	0.029077	1	30.828	3227400	873	1721	16411
A0A8I3P9Y9	no	AHSSMVGVSLPQK	13	Unmodified	_AHSSMVGVSLPQK_	0	MULTI-MSMS	2	670.853187	1339.69182	0.51254	28.219	1.2923	0	4.2912E-20	1	241.4	88729000	5736	1723	16428
A0A8I3P9Y9	no	AHSSMVGVSLPQK	13	Oxidation (M)	_AHSSM(ox)VGVSLPQK_	0	MULTI-MSMS	2	678.850644	1355.68673	0.11619	19.075	0.64603	0	0.038739	1	57.267	3948900	5736	1723	16438
A0A8I3S4A5	no	AHTFSHPPSSTK	12	Unmodified	_AHTFSHPPSSTK_	0	MULTI-SECPEP	2	648.820201	1295.62585	0.78023	9.4181	0.10233	0	0.046536	1	61.161	955420	1785	1726	16458
A0A8C0PF77	no	AHTSSTQLQEELEK	14	Unmodified	_AHTSSTQLQEELEK_	0	MULTI-MSMS	2	800.894291	1599.77403	-0.89681	27.639	0.33999	0	8.7999E-89	1	314.78	39090000	3949	1728	16466
Q9ZZ58	no	AHVEAPIAGSMVLAAVLLK	19	Unmodified	_AHVEAPIAGSMVLAAVLLK_	0	MULTI-MSMS	3	630.70089	1889.08084	-0.1496	94.83	0.64456	0	1.1708E-09	1	132.59	67823000	338	1729	16482
A0A8C0STJ7	no	AHVLAASVEQATENFLEK	18	Unmodified	_AHVLAASVEQATENFLEK_	0	MULTI-MSMS	2	979.004904	1955.99526	-0.44811	77.753	0.84932	0	1.0689E-07	2	111.39	14931000	5644	1731	16502
A0A8C0RY55	no	AHVSPHEMLQAVVLCSK	17	Unmodified	_AHVSPHEMLQAVVLCSK_	0	MULTI-MSMS	2	953.487313	1904.96007	0.30508	52.132	0.44011	-7.1054E-15	2.7371E-09	1	154.07	10460000	1855	1732	16511
A0A8C0YW86	no	AHVTHPELK	9	Unmodified	_AHVTHPELK_	0	MULTI-MSMS	2	516.285266	1030.55598	-0.49176	9.6994	0.20373	0	0.048563	1	49.442	2429200	4766	1733	16517
A0A8P0T542	no	AHVVPCFDASK	11	Unmodified	_AHVVPCFDASK_	0	MULTI-MSMS	3	410.869374	1229.58629	0.39451	25.96	1.4269	0	0.0036593	3	65.278	230540000	6595;2676	1734	16531
A0A8I3P8S9	no	AIADTGANVIVTGGK	15	Unmodified	_AIADTGANVIVTGGK_	0	MULTI-MSMS	2	693.882998	1385.75144	1.3162	41.985	0.91841	0	3.1952E-05	1	127.52	177560000	2718	1736	16547
A0A8P0NZ76	no	AIADWYNEK	9	Unmodified	_AIADWYNEK_	0	MULTI-MSMS	2	555.266739	1108.51892	0.017252	48.187	0.81549	0	0.0014078	2	133.55	11551000	6205	1737	16561
A0A8C0T8M3	no	AIAEGPGSQLLVGTTK	16	Unmodified	_AIAEGPGSQLLVGTTK_	0	MULTI-MATCH	2	771.430313	1540.84607	0.62599	51.974	0.71229	7.1054E-15	NaN	0	NaN	6733900	5871	1738	16568
A0A8C0MKC0	no	AIAFFQQQPR	10	Unmodified	_AIAFFQQQPR_	0	MULTI-MSMS	2	603.324922	1204.63529	3.273	52.318	0.64424	7.1054E-15	0.0004337	1	138.24	136380000	1505	1740	16589
A0A8C0MJ20	no	AIAFTQYPQYSCSTTGSSLNAIYR	24	Unmodified	_AIAFTQYPQYSCSTTGSSLNAIYR_	0	MULTI-MSMS	3	900.430515	2698.26972	2.8502	80.194	0.20351	0	0.027735	1	21.349	11735000	1440	1741	16598
A0A8I3MWI3	no	AIAGDEHK	8	Unmodified	_AIAGDEHK_	0	MULTI-MATCH	2	420.714142	839.413731	-0.29149	5.4061	0.79583	8.8818E-16	NaN	0	NaN	2455800	1216	1742	16601
A0A8I3MWI3	no	AIAGDEHKR	9	Unmodified	_AIAGDEHKR_	1	MULTI-MSMS	2	498.764697	995.514842	0.2828	3.3874	0.91691	0	0.035552	1	72.485	2042300	1216	1743	16602
A0A8I3PKD6	no	AIAGQGVDCSAIMGVLTNR	19	Unmodified	_AIAGQGVDCSAIMGVLTNR_	0	MULTI-MSMS	3	644.992515	1931.95572	1.066	83.795	0.57796	0	0.044145	1	19.057	20013000	5423	1744	16610
A0A8C0MVQ9	no	AIAHYEQSADYYK	13	Unmodified	_AIAHYEQSADYYK_	0	MULTI-MSMS	2	779.862263	1557.70997	-0.68125	29.203	0.30459	0	2.5494E-05	1	145.23	17439000	1881	1746	16621
A0A8C0MVQ9	no	AIAHYEQSADYYKGEESNSSANK	23	Unmodified	_AIAHYEQSADYYKGEESNSSANK_	1	MULTI-MSMS	3	854.71749	2561.13064	-0.011147	28.089	0.44194	0	7.6206E-55	1	227.6	42063000	1881	1747	16636
A0A8C0MQP2	no	AIAMSLGQDIPMDQR	15	Unmodified	_AIAMSLGQDIPMDQR_	0	MULTI-MSMS	2	823.405457	1644.79636	-2.4796	67.096	0.67751	-1.4211E-14	0.00013605	3	96.229	8951900	1708	1752	16667
A0A8I3N153	no	AIANECQANFISIK	14	Unmodified	_AIANECQANFISIK_	0	MULTI-MSMS	2	789.900865	1577.78718	0.41859	55.463	1.4251	7.1054E-15	1.0286E-06	2	158.05	532500000	2730	1753	16678
A0A8I3N153	no	AIANECQANFISIK	14	Deamidation (NQ)	_AIAN(de)ECQANFISIK_	0	MSMS	2	790.392873	1578.77119	NaN	59.072	1	0	0.01088	1	61.958		2730	1753	16689
A0A8I3N153	no	AIANECQANFISIK	14	Deamidation (NQ)	_AIAN(de)ECQANFISIK_	0	MSMS	2	790.392873	1578.77119	NaN	59.11	1	0	0.0084454	1	64.55		2730	1753	16690
A0A8I3N7Q9	no	AIANHSVYCSTK	12	Unmodified	_AIANHSVYCSTK_	0	MULTI-MSMS	2	675.827169	1349.63978	-0.3625	12.993	1.5968	0	2.7225E-08	1	220.1	43028000	2875	1754	16700
A0A8C0Z5N9	no	AIANVPPIQEK	11	Unmodified	_AIANVPPIQEK_	0	MULTI-MSMS	2	590.340238	1178.66592	-1.1082	31.901	0.81618	0	0.0051593	1	72.038	3873300	6300	1755	16713
A0A8I3PU76	no	AIAVLTSGGDAQGMNAAVR	19	Unmodified	_AIAVLTSGGDAQGMNAAVR_	0	MULTI-MSMS	2	901.464892	1800.91523	-1.1429	53.276	0.67878	0	1.3974E-05	1	97.121	11267000	210	1761	16737
A0A8C0QJD0	no	AIAYLFPSGLFEK	13	Unmodified	_AIAYLFPSGLFEK_	0	MULTI-SECPEP	2	728.397753	1454.78095	-0.085613	95.844	0.54451	0	0.034745	1	63.073	32206000	4697	1762	16748
A0A8I3P636	no	AICALDLAPEVGK	13	Unmodified	_AICALDLAPEVGK_	0	MULTI-MATCH	2	678.86322	1355.71189	5.5293	64.095	1.1549	0	NaN	0	NaN	7199800	5085	1763	16757
A0A8I3NBZ5	no	AICEAYKEDYHK	12	Unmodified	_AICEAYKEDYHK_	1	MULTI-MATCH	2	763.850841	1525.68713	0.322	17.188	0.30731	0	NaN	0	NaN	88169000	1010	1765	16771
A0A8C0S9B9	no	AICLDHAK	8	Unmodified	_AICLDHAK_	0	MSMS	2	464.23947	926.464386	NaN	12.083	1	0	0.028819	1	75.243		5367	1768	16790
A0A8C0S9B9	no	AICLDHAK	8	Unmodified	_AICLDHAK_	0	MULTI-MATCH	2	464.23947	926.464386	-4.4476	11.513	0.16999	0	NaN	0	NaN	1423100	5367	1768	16798
A0A8C0LUS7	no	AICTEAGLMALR	12	Unmodified	_AICTEAGLMALR_	0	MULTI-MSMS	2	653.336315	1304.65808	-1.0602	59.638	1.2234	-7.1054E-15	5.5397E-05	2	144.09	420810000	465	1769	16807
A0A8C0QLT0	no	AIDAETLQMVFDR	13	Unmodified	_AIDAETLQMVFDR_	0	MULTI-MSMS	2	754.874316	1507.73408	0.61445	89.55	0.23775	0	0.00015849	1	104.79	26174000	4760	1770	16816
A0A8C0PZQ4	no	AIDDSSASISLAQLTK	16	Unmodified	_AIDDSSASISLAQLTK_	0	MULTI-MATCH	2	810.427967	1618.84138	5.9861	70.077	0.30559	0	NaN	0	NaN	8849100	3443	1771	16829
A0A8P0NGV9	no	AIDENNESTACFLIR	15	Unmodified	_AIDENNESTACFLIR_	0	MULTI-MSMS	2	876.914701	1751.81485	-0.89161	62.347	0.84816	0	0.0037756	1	60.598	11267000	6056;6362	1772	16836
A0A8P0NGV9	no	AIDENNESTACFLIR	15	Unmodified	_AIDENNESTACFLIR_	0	MULTI-MATCH	2	876.914701	1751.81485	6.618	65.673	0.13555	0	NaN	0	NaN	5700900	6056;6362	1772	16842
A0A8C0RP85	no	AIDGQQTIIACIESHQFQPK	20	Unmodified	_AIDGQQTIIACIESHQFQPK_	0	MULTI-MSMS	3	762.051198	2283.13177	-0.070485	77.247	2.6143	0	4.1823E-11	4	113.47	418140000	5082	1774	16858
A0A8C0RD92	no	AIDLFTDAIK	10	Unmodified	_AIDLFTDAIK_	0	MSMS	2	553.808239	1105.60193	NaN	72.554	1	0	0.0041521	1	88.37		4880	1776	16873
A0A8C0TS59	no	AIDVPGQVQVYELQPR	16	Unmodified	_AIDVPGQVQVYELQPR_	0	MULTI-MSMS	2	906.48615	1810.95775	-0.13835	71.442	0.64493	0	0.00025495	1	81.92	42763000	6133	1779	16892
A0A8C0TS59	no	AIDVPGQVQVYELQPR	16	Unmodified	_AIDVPGQVQVYELQPR_	0	MULTI-MATCH	2	906.48615	1810.95775	3.0151	73.165	0.40794	0	NaN	0	NaN	35737000	6133	1779	16897
A0A8I3NNH2	no	AIEALHGHELRPGR	14	Unmodified	_AIEALHGHELRPGR_	1	MULTI-MATCH	2	778.42623	1554.83791	-1.3832	17.29	0.27271	0	NaN	0	NaN	6287700	3139;3049	1781	16906
A0A8I3NM71	no	AIEALKEFNEDGALAVLQQFK	21	Unmodified	_AIEALKEFNEDGALAVLQQFK_	1	MULTI-MSMS	3	778.749514	2333.22671	0.33076	97.911	0.54967	0	2.5686E-11	2	114.4	291810000	4751;2923	1782	16914
A0A8P0PHU9	no	AIEDEGGNPDEIEITSEGNK	20	Unmodified	_AIEDEGGNPDEIEITSEGNK_	0	MULTI-MSMS	2	1058.97948	2115.9444	-0.34786	50.048	0.54176	-7.1054E-15	0.00014856	1	72.265	7804700	6441	1784	16929
A0A8I3PQU6	no	AIEDFNQSSQQEK	13	Unmodified	_AIEDFNQSSQQEK_	0	MULTI-MSMS	2	762.352259	1522.68997	-1.1473	27.147	0.44123	0	0.045414	1	41.164	35058000	3581	1785	16937
A0A8C0NEZ8	no	AIEDSDTLQETMEEYMNKPTF	21	Unmodified	_AIEDSDTLQETMEEYMNKPTF_	1	MULTI-MSMS	3	831.366301	2491.07707	0.22677	99.713	0.33994	0	0.00024327	1	55.267	54069000	2618	1786	16951
A0A8C0QA20	no	AIEEGIPAFTCEEYVK	16	Unmodified	_AIEEGIPAFTCEEYVK_	0	MULTI-MSMS	2	928.44276	1854.87097	0.21091	72.926	0.88501	0	0.019726	2	43.991	43397000	4636	1787	16964
A0A8P0NWF3	no	AIEEGTLEEIEEEVR	15	Unmodified	_AIEEGTLEEIEEEVR_	0	MULTI-MSMS	2	873.425621	1744.83669	1.9889	84.828	0.40722	0	1.1656E-13	2	199.7	48345000	5746	1788	16976
A0A8I3NLK6	no	AIEEGVNHMWTVSAFQQHPR	20	Unmodified	_AIEEGVNHMWTVSAFQQHPR_	0	MULTI-MSMS	3	779.711288	2336.11203	-0.90311	57.19	0.44123	0	7.4002E-13	1	127.5	42911000	2066	1789	16988
A0A8I3NTY8	no	AIEEGVSHMWTVSAFQQHPR	20	Unmodified	_AIEEGVSHMWTVSAFQQHPR_	0	MULTI-MSMS	3	770.707655	2309.10113	-0.28084	59.232	1.0187	0	1.3585E-25	2	186.94	109930000	847	1790	17000
A0A8I3MSC7	no	AIEENLEPWPQAWDDSLINGSPLLHDPSASINK	33	Unmodified	_AIEENLEPWPQAWDDSLINGSPLLHDPSASINK_	0	MULTI-MSMS	3	1219.60043	3655.77946	0.21287	99.982	0.40672	0	3.9685E-07	1	58.498	20200000	4297	1791	17014
E2QV81	no	AIEIDEQQGCK	11	Unmodified	_AIEIDEQQGCK_	0	MULTI-MSMS	2	645.803359	1289.59217	1.0716	23.516	0.27136	3.5527E-15	0.00098545	1	98.033	2962700	4072	1793	17031
A0A8C0RD92	no	AIEINPDSAQPYK	13	Unmodified	_AIEINPDSAQPYK_	0	MULTI-MSMS	2	723.367181	1444.71981	2.7461	43.203	1.0191	0	0.0020439	1	73.067	267720000	4880	1794	17045
A0A8C0MVQ9	no	AIEIYTDMGR	10	Unmodified	_AIEIYTDMGR_	0	MSMS	2	584.786981	1167.55941	NaN	51.201	1	0	0.0067646	1	76.827		1881	1796	17054
A0A8P0NKA3	no	AIELNPANAVYFCNR	15	Unmodified	_AIELNPANAVYFCNR_	0	MULTI-MSMS	2	876.430321	1750.84609	2.1426	72.185	1.4624	0	6.5495E-05	1	103.22	205080000	1719	1798	17068
A0A8I3MPP6	no	AIENQEHR	8	Unmodified	_AIENQEHR_	0	MSMS	2	498.746505	995.478456	NaN	8.631	1	0	0.0064145	1	117.16		670	1801	17093
A0A8C0PZA5	no	AIEPPPLDAVIEAEHTLR	18	Unmodified	_AIEPPPLDAVIEAEHTLR_	0	MULTI-MSMS	3	657.689707	1970.04729	-0.15262	85.17	1.3604	0	4.9218E-06	2	97.284	103290000	705	1802	17102
A0A8P0NI52	no	AIEPQNEEADENYNSVNTR	19	Unmodified	_AIEPQNEEADENYNSVNTR_	0	MULTI-MSMS	2	1096.98817	2191.96178	0.59763	36.913	0.37473	0	4.8448E-12	1	155.98	20311000	935	1803	17114
A0A8I3QAU5	no	AIEQADLLQEEAETPR	16	Unmodified	_AIEQADLLQEEAETPR_	0	MULTI-MSMS	2	906.952337	1811.89012	-0.73373	58.417	0.33937	0	2.0032E-11	2	172.99	13794000	1486	1804	17126
A0A8I3MGM6	no	AIEQADLLQEEDESPR	16	Unmodified	_AIEQADLLQEEDESPR_	0	MULTI-MSMS	2	921.939427	1841.8643	0.16078	54.278	0.88238	0	1.7369E-07	2	148.68	56983000	3601	1805	17139
A0A8C0NE40	no	AIEQESQISLK	11	Unmodified	_AIEQESQISLK_	0	MULTI-MSMS	2	623.337892	1244.66123	3.3192	37.837	0.54455	0	0.02201	1	52.482	15343000	2544	1806	17151
A0A8C0QAU4	no	AIESMEHQLSELK	13	Unmodified	_AIESMEHQLSELK_	0	MULTI-MSMS	2	757.879598	1513.74464	-0.064055	50.469	0.47589	0	0.01078	1	56.043	9085500	4645;6361	1807	17158
A0A8I3N2V0	no	AIESSPDKR	9	Unmodified	_AIESSPDKR_	1	MULTI-MATCH	2	501.764363	1001.51417	3.4583	8.998	0.30456	0	NaN	0	NaN	3703000	6197	1808	17164
A0A8P0ST92	no	AIFASGSPFDPVTLPNGR	18	Unmodified	_AIFASGSPFDPVTLPNGR_	0	MULTI-MSMS	2	923.478325	1844.9421	1.0556	84.735	0.81644	0	0.00010151	1	81.709	107950000	1518	1812	17189
A0A8P0ST92	no	AIFASGSPFDPVTLPNGR	18	Deamidation (NQ)	_AIFASGSPFDPVTLPN(de)GR_	0	MULTI-MSMS	2	923.970333	1845.92611	0.68955	89.888	0.49551	0	0.00056435	1	85.554	23896000	1518	1812	17203
A0A8I3MTN8	no	AIFDTPDEDPNYNPLPEERPGGFAWGEGQR	30	Unmodified	_AIFDTPDEDPNYNPLPEERPGGFAWGEGQR_	1	MULTI-MSMS	3	1125.51648	3373.5276	1.2576	87.807	0.34063	-1.4211E-14	5.2176E-14	1	91.655	37366000	3438	1814	17223
A0A8C0TTC2	no	AIFMIPTNPPPTFR	14	Unmodified	_AIFMIPTNPPPTFR_	0	MULTI-MATCH	3	534.6218	1600.84357	0.1892	84.018	0.13567	0	NaN	0	NaN	4344900	6140	1817	17251
A0A8I3MGN1	no	AIFPQNGLVVSSVDVQSVEPVDQR	24	Unmodified	_AIFPQNGLVVSSVDVQSVEPVDQR_	0	MULTI-MSMS	3	861.785287	2582.33403	0.64494	86.399	0.91591	1.4211E-14	1.4188E-05	2	66.137	131920000	5569	1818	17258
A0A8I3NFI4	no	AIFSSGAVLYK	11	Unmodified	_AIFSSGAVLYK_	0	MULTI-MSMS	2	578.324057	1154.63356	-0.05527	56.378	0.98315	0	0.00060515	1	111.74	112990000	1912	1822	17280
A0A8C0MZR6	no	AIFTTGQGASAVGLTAYVQR	20	Unmodified	_AIFTTGQGASAVGLTAYVQR_	0	MULTI-MSMS	3	671.02509	2010.05344	0.55	75.37	0.47733	0	0.055317	1	15.006	7836800	2019	1825	17304
A0A8C0RX08	no	AIGIGAYLVR	10	Unmodified	_AIGIGAYLVR_	0	MULTI-MSMS	2	516.813659	1031.61277	-0.085562	65.292	0.7129	1.4211E-14	0.0004213	1	130.77	34782000	3663	1830	17322
A0A8P0SC38	no	AIGNTELENK	10	Unmodified	_AIGNTELENK_	0	MULTI-MSMS	2	544.782753	1087.55095	-0.84231	19.071	0.74773	0	0.024697	1	56.122	11125000	5185	1834	17346
A0A8P0SC38	no	AIGNTELENK	10	Unmodified	_AIGNTELENK_	0	MSMS	2	544.782753	1087.55095	NaN	18.312	1	0	0.00093402	1	111.82		5185	1834	17347
A0A8I3QBG5	no	AIGPHDVLATLLNNLK	16	Unmodified	_AIGPHDVLATLLNNLK_	0	MULTI-MSMS	2	844.988329	1687.9621	0.68652	99.07	0.78021	0	1.5806E-70	2	291.5	48356000	1782	1836	17363
A0A8C0NHD1	no	AIGSASEGAQSSLQEVYHK	19	Unmodified	_AIGSASEGAQSSLQEVYHK_	0	MULTI-SECPEP	3	654.656954	1960.94903	0.022276	41.741	0.71438	0	0.00097649	1	88.565	287030000	2709	1838	17382
A0A8C0PE22	no	AIGTACTLDK	10	Unmodified	_AIGTACTLDK_	0	MULTI-MATCH	2	525.268424	1048.5223	0.15124	20.274	0.67912	3.5527E-15	NaN	0	NaN	5662400	3353	1839	17401
A0A8I3PIA7	no	AIGTDEDLAHSSIR	14	Unmodified	_AIGTDEDLAHSSIR_	0	MULTI-MSMS	2	742.870619	1483.72669	-0.68603	30.676	0.442	0	4.5899E-06	1	148.28	17885000	5291	1841	17411
A0A8C0SX68	no	AIGTEPDSDVLSEIMHSFAK	20	Unmodified	_AIGTEPDSDVLSEIMHSFAK_	0	MULTI-MSMS	3	716.349021	2146.02524	-0.22154	99.386	0.71258	0	0.00028725	1	55.453	26149000	5699	1842	17420
A0A8P0SB20	no	AIGVLTSGGDAQGMNAAVR	19	Unmodified	_AIGVLTSGGDAQGMNAAVR_	0	MULTI-MSMS	2	894.457067	1786.89958	0.08025	52.276	1.221	-7.1054E-15	8.0817E-16	1	169.89	480450000	744;3976	1844	17437
A0A8P0SB20	no	AIGVLTSGGDAQGMNAAVR	19	Oxidation (M)	_AIGVLTSGGDAQGM(ox)NAAVR_	0	MULTI-MSMS	2	902.454524	1802.8945	-0.55827	40.146	0.85035	0	0.021035	1	44.299	10149000	744;3976	1844	17448
A0A8C0M3S5	no	AIGVSNFNHK	10	Unmodified	_AIGVSNFNHK_	0	MULTI-MSMS	2	543.788173	1085.56179	-1.8316	18.841	0.57822	0	0.0003993	1	147.04	2639200	794	1845	17460
A0A8I3P2L6	no	AIGVSNFNHLQIEK	14	Unmodified	_AIGVSNFNHLQIEK_	0	MULTI-MSMS	2	785.422822	1568.83109	-1.0974	49.988	1.5615	0	0.0044176	1	62.089	49335000	4976	1846	17478
A0A8I3PFD4	no	AIHNPMIQK	9	Unmodified	_AIHNPMIQK_	0	MULTI-MSMS	2	526.289494	1050.56443	0.020322	17.038	0.85155	-3.5527E-15	0.003958	2	96.19	6494700	3930	1849	17504
A0A8I3S4A5	no	AIHQQILLLR	10	Unmodified	_AIHQQILLLR_	0	MULTI-MSMS	3	402.255669	1203.74518	0.97034	41.239	0.37386	-7.1054E-15	0.0011936	1	91.087	7464700	1785	1850	17516
A0A8P0NVX2	no	AIHTAPVATMAFDPTSTLLATGGCDGAVR	29	Unmodified	_AIHTAPVATMAFDPTSTLLATGGCDGAVR_	0	MULTI-MSMS	3	967.812631	2900.41606	-0.10151	81.274	0.33857	0	1.7173E-12	1	92.198	69371000	6445	1851	17529
A0A8P0NVX2	no	AIHTAPVATMAFDPTSTLLATGGCDGAVR	29	Unmodified	_AIHTAPVATMAFDPTSTLLATGGCDGAVR_	0	MULTI-MSMS	4	726.111292	2900.41606	-1.5127	81.3	0.5086	0	4.9114E-06	1	52.144	35530000	6445	1851	17530
A0A8C0PD06	no	AIHWAAYMGHIEVVK	15	Unmodified	_AIHWAAYMGHIEVVK_	0	MULTI-MSMS	4	431.978984	1723.88683	-0.071735	59.346	0.27153	0	0.066893	1	18.413	3708600	3866	1852	17538
A0A8I3RZM8	no	AIIAPHAGYTYCGSCAAHAYK	21	Unmodified	_AIIAPHAGYTYCGSCAAHAYK_	0	MULTI-MSMS	4	571.267487	2281.04084	0.87728	34.884	1.3882	-7.1054E-15	0.056494	1	14.665	40846000	3090	1853	17542
A0A8I3PYS5	no	AIIEEYLHLNDMK	13	Unmodified	_AIIEEYLHLNDMK_	0	MULTI-MSMS	2	794.905616	1587.79668	-0.78297	72.35	0.88377	0	0.00015164	2	107.11	202190000	2053	1855	17562
A0A8I3PNN7	no	AIIIFVPVPQLK	12	Unmodified	_AIIIFVPVPQLK_	0	MULTI-MSMS	2	669.431399	1336.84824	-0.30972	93.454	1.8024	0	0.00061198	4	95.099	537850000	4468	1856	17588
A0A8I3PNN7	no	AIIIFVPVPQLK	12	Unmodified	_AIIIFVPVPQLK_	0	MULTI-MSMS	3	446.623358	1336.84824	-0.26022	93.391	0.98757	0	0.0056866	1	56.359	30688000	4468	1856	17589
A0A8P0N9X4	no	AIIKPQYVDQIPK	13	Unmodified	_AIIKPQYVDQIPK_	1	MULTI-MSMS	2	756.942859	1511.87116	0.029565	43.704	0.84972	-7.1054E-15	0.0064051	1	78.136	70784000	6573;6418	1858	17609
A0A8C0RQ92	no	AIILAAAPGEK	11	Unmodified	_AIILAAAPGEK_	0	MSMS	2	527.318774	1052.623	NaN	36.194	1	0	0.040286	1	48.091		5099	1860	17617
A0A8I3PHW1	no	AIIPSHLAYGK	11	Unmodified	_AIIPSHLAYGK_	0	MULTI-MSMS	2	585.337498	1168.66044	1.3877	35.653	0.67884	0	0.038293	1	46.158	13200000	6127	1861	17631
A0A8I3PHW1	no	AIIPSHLAYGK	11	Unmodified	_AIIPSHLAYGK_	0	MSMS	3	390.560758	1168.66044	NaN	35.117	1	0	0.043437	1	38.875		6127	1861	17632
A0A8I3PHW1	no	AIIPSHLAYGK	11	Unmodified	_AIIPSHLAYGK_	0	MSMS	3	390.560758	1168.66044	NaN	35.724	1	0	0.0052619	1	64.374		6127	1861	17633
A0A8I3PHW1	no	AIIPSHLAYGK	11	Unmodified	_AIIPSHLAYGK_	0	MULTI-MATCH	3	390.560758	1168.66044	0.096019	37.048	0.92047	0	NaN	0	NaN	3472000	6127	1861	17644
A0A8I3N7Q9	no	AIIQVSQIVAR	11	Unmodified	_AIIQVSQIVAR_	0	MULTI-MSMS	2	599.36933	1196.72411	-0.16951	56.155	0.4746	0	0.010517	2	61.691	40834000	2875	1862	17653
A0A8C0Q6J6	no	AILCLLLGGVER	12	Unmodified	_AILCLLLGGVER_	0	MULTI-MSMS	2	657.384122	1312.75369	-0.026388	93.663	0.74855	0	0.00047855	1	98.048	35429000	3042	1868	17688
A0A8C0TA90	no	AILDQQVLAEELTTK	15	Unmodified	_AILDQQVLAEELTTK_	0	MULTI-MSMS	2	836.46181	1670.90907	-0.14427	78.721	0.64422	1.4211E-14	5.6719E-05	1	117.86	18718000	3272;5880	1869	17701
A0A8C0YS41	no	AILDSETGLLFLSLE	15	Unmodified	_AILDSETGLLFLSLE_	0	MULTI-SECPEP	2	810.940179	1619.8658	-0.45537	111.56	0.27185	1.4211E-14	0.057429	1	52.49	7196400	6188;3979	1870	17712
A0A8I3SBI9	no	AILEDIHVNLFTR	13	Unmodified	_AILEDIHVNLFTR_	0	MULTI-MSMS	3	514.287586	1539.84093	1.0534	78.598	0.67714	0	0.017543	1	42.789	17588000	5490	1871	17731
A0A8I3SBI9	no	AILEDIHVNLFTR	13	Unmodified	_AILEDIHVNLFTR_	0	MULTI-MSMS	2	770.92774	1539.84093	-1.0412	78.53	1.0163	0	2.3038E-05	2	152.7	52210000	5490	1871	17732
A0A8I3N8D9	no	AILEMEQYIR	10	Unmodified	_AILEMEQYIR_	0	MULTI-MATCH	2	633.331556	1264.64856	-4.5759	71.118	0.95012	0	NaN	0	NaN	51396000	3720	1872	17747
A0A8P0NSK8	no	AILEQISAHGQK	12	Unmodified	_AILEQISAHGQK_	0	MSMS	2	647.859326	1293.7041	NaN	28.255	1	0	0.0022248	1	76.345		6625;4132	1873	17751
A0A8C0TB14	no	AILILDNDGDR	11	Unmodified	_AILILDNDGDR_	0	MULTI-MSMS	2	607.822409	1213.63027	0.1095	52.123	0.7801	0	0.020419	1	53.756	115530000	5175	1876	17767
A0A8P0TIK2	no	AILLAVLPMSLLSVGK	16	Unmodified	_AILLAVLPMSLLSVGK_	0	MULTI-MSMS	2	813.007144	1623.99974	0.30626	106.38	0.30562	0	0.0026127	1	60.255	3602400	5114	1877	17784
A0A8P0T340	no	AILNPLCQVDYR	12	Unmodified	_AILNPLCQVDYR_	0	MULTI-MSMS	2	731.379568	1460.74458	-2.6453	68.068	1.021	0	0.00074134	2	92.239	57952000	6105	1880	17810
A0A8P0T340	no	AILNPLCQVDYR	12	Unmodified	_AILNPLCQVDYR_	0	MULTI-MATCH	2	731.379568	1460.74458	1.9416	69.928	0.57843	0	NaN	0	NaN	30793000	6105	1880	17815
A0A8I3PCS1	no	AILQNHTDFKDK	12	Unmodified	_AILQNHTDFKDK_	1	MULTI-MSMS	2	715.37534	1428.73613	0.9985	17.377	0.20371	3.5527E-15	0.00048529	1	163.84	6321400	5740	1883	17826
A0A8C0SU42	no	AILSSILEEQK	11	Unmodified	_AILSSILEEQK_	0	MULTI-MSMS	2	615.850635	1229.68672	-1.0055	63.194	0.8166	7.1054E-15	0.00049225	1	115.71	30188000	5650	1887	17848
A0A8C0RC87	no	AILTMTQLYK	10	Unmodified	_AILTMTQLYK_	0	MULTI-MSMS	2	591.333567	1180.65258	0.68331	62.015	0.61159	0	0.063091	1	41.876	17009000	4678	1889	17865
A0A8P0TTK7	no	AILVDLEPGTMDSVR	15	Unmodified	_AILVDLEPGTMDSVR_	0	MULTI-MSMS	2	808.42163	1614.82871	-0.094807	74.351	2.5812	0	4.5717E-06	5	144.65	7466900000	1644;1768;6608;5630;1645	1890	17885
A0A8P0TTK7	no	AILVDLEPGTMDSVR	15	Unmodified	_AILVDLEPGTMDSVR_	0	MULTI-MSMS	2	808.42163	1614.82871	1.788	77.923	0.6101	0	0.00074029	1	76.255	13854000	1644;1768;6608;5630;1645	1890	17886
A0A8P0TTK7	no	AILVDLEPGTMDSVR	15	Unmodified	_AILVDLEPGTMDSVR_	0	MULTI-MSMS	2	808.42163	1614.82871	-2.9747	78.437	0.5415	0	0.017902	1	46.844	14326000	1644;1768;6608;5630;1645	1890	17887
A0A8P0TTK7	no	AILVDLEPGTMDSVR	15	Unmodified	_AILVDLEPGTMDSVR_	0	MSMS	2	808.42163	1614.82871	NaN	115.46	1	0	0.06488	1	40.589		1644;1768;6608;5630;1645	1890	17888
A0A8P0TTK7	no	AILVDLEPGTMDSVR	15	Unmodified	_AILVDLEPGTMDSVR_	0	MSMS	2	808.42163	1614.82871	NaN	116.11	1	0	0.019822	1	50.284		1644;1768;6608;5630;1645	1890	17889
A0A8P0TTK7	no	AILVDLEPGTMDSVR	15	Unmodified	_AILVDLEPGTMDSVR_	0	MULTI-MATCH	2	808.42163	1614.82871	5.1263	72.019	0.61206	0	NaN	0	NaN	23094000	1644;1768;6608;5630;1645	1890	17906
A0A8P0TTK7	no	AILVDLEPGTMDSVR	15	Oxidation (M)	_AILVDLEPGTM(ox)DSVR_	0	MULTI-MATCH	2	816.419088	1630.82362	-2.4824	63.486	1.4622	0	NaN	0	NaN	160380000	1644;1768;6608;5630;1645	1890	17918
A0A8I3RVG9	no	AILVVFANK	9	Unmodified	_AILVVFANK_	0	MULTI-MSMS	2	487.805303	973.596052	-0.4328	56.437	0.94908	0	0.0013863	1	122.78	17899000	2286	1891	17935
A0A8I3RVG9	no	AILVVFANK	9	Unmodified	_AILVVFANK_	0	MULTI-MSMS	2	487.805303	973.596052	0.10697	58.449	1.5635	7.1054E-15	0.054288	2	47.916	349360000	2286	1891	17936
A0A8I3NJ91	no	AIMAHMTVEEIYKDR	15	Unmodified	_AIMAHMTVEEIYKDR_	1	MULTI-MATCH	4	452.477383	1805.88043	-1.2991	50.293	0.50808	0	NaN	0	NaN	6043300	4902	1893	17965
A0A8C0STJ7	no	AIMAQLPQEQK	11	Unmodified	_AIMAQLPQEQK_	0	MULTI-MSMS	2	628.837005	1255.65946	0.084211	36.702	1.7006	0	0.0011477	1	95.608	171410000	5644	1894	17973
A0A8C0NEP7	no	AINGPTSASGDEISK	15	Unmodified	_AINGPTSASGDEISK_	0	MULTI-MSMS	2	723.857177	1445.6998	0.94873	24.313	1.0531	0	0.00043079	3	84.289	3700400	2611	1899	18000
A0A8I3NUC9	no	AINLLPANTQINDIR	15	Unmodified	_AINLLPANTQINDIR_	0	MULTI-MSMS	2	833.467761	1664.92097	-0.085155	70.497	0.34051	1.4211E-14	0.0075457	1	53.967	10095000	3283	1900	18012
A0A8P0SEB0	no	AINPINTFTK	10	Unmodified	_AINPINTFTK_	0	MULTI-MSMS	2	559.813856	1117.61316	2.595	46.294	0.85137	0	0.004091	1	83.948	68934000	5460	1901	18024
A0A8C0RR54	no	AINQFTEVLTR	11	Unmodified	_AINQFTEVLTR_	0	MULTI-MSMS	2	646.353877	1290.6932	0.97401	61.187	0.78204	7.1054E-15	0.00073954	1	105.52	28621000	3507	1902	18035
A0A8I3N0P1	no	AINQGGLTSVAVR	13	Unmodified	_AINQGGLTSVAVR_	0	MULTI-MSMS	2	643.364776	1284.715	0.88859	37.525	0.64837	0	0.0042237	1	65.056	130380000	5602	1903	18049
A0A8P0NG96	no	AINQIAAALFTIHK	14	Unmodified	_AINQIAAALFTIHK_	0	MULTI-MSMS	3	504.296192	1509.86675	0.74057	79.577	0.23796	0	0.028771	1	35.35	8963500	1743	1904	18054
A0A8I3RYC9	no	AINQQTGAFVEISR	14	Unmodified	_AINQQTGAFVEISR_	0	MULTI-MSMS	2	767.404629	1532.79471	3.3846	48.852	2.5112	-7.1054E-15	2.6833E-05	4	136.96	36849000	3271	1905	18074
A0A8I3RYC9	no	AINQQTGAFVEISR	14	Unmodified	_AINQQTGAFVEISR_	0	MULTI-MSMS	2	767.404629	1532.79471	-2.1139	50.579	1.2576	0	0.00082242	2	83.137	14346000	3271	1905	18075
A0A8I3RYC9	no	AINQQTGAFVEISR	14	Unmodified	_AINQQTGAFVEISR_	0	MULTI-MATCH	2	767.404629	1532.79471	-0.025019	52.412	0.30536	7.1054E-15	NaN	0	NaN	3762300	3271	1905	18083
A0A8P0NJK6	no	AINTLNGLR	9	Deamidation (NQ)	_AINTLN(de)GLR_	0	MULTI-MATCH	2	486.777274	971.539994	0.13445	32.625	0.43987	0	NaN	0	NaN	1854400	6539;1378	1906	18091
Q2KKD1	no	AINVILGCLR	10	Unmodified	_AINVILGCLR_	0	MULTI-MSMS	2	564.831526	1127.6485	-0.85097	67.14	1.4276	-1.4211E-14	0.00075858	1	161.68	21338000	4160	1908	18101
A0A8I3S6F7	no	AINVQEEK	8	Unmodified	_AINVQEEK_	0	MULTI-MSMS	2	465.748182	929.481811	-1.0274	13.654	0.9848	0	0.0085609	1	101.33	50322000	6594;6533	1909	18113
A0A8C0Q119	no	AIPDLTAPVAAVQAAVSNLVR	21	Unmodified	_AIPDLTAPVAAVQAAVSNLVR_	0	MULTI-MSMS	3	692.731906	2075.17389	0.054503	109.13	1.7003	0	4.6488E-05	3	67.227	445490000	4471	1911	18133
A0A8C0Q119	no	AIPDLTAPVAAVQAAVSNLVR	21	Unmodified	_AIPDLTAPVAAVQAAVSNLVR_	0	MULTI-MATCH	3	692.731906	2075.17389	-1.1928	110.56	0.23952	0	NaN	0	NaN	2270100	4471	1911	18138
A0A8P0TAL0	no	AIPNQGEILVIR	12	Unmodified	_AIPNQGEILVIR_	0	MULTI-MSMS	2	661.893169	1321.77178	1.1609	58.746	1.1888	0	0.00035295	2	105.4	23207000	6497;5742	1914	18153
A0A8I3NC31	no	AIPVLVDVLR	10	Unmodified	_AIPVLVDVLR_	0	MULTI-MSMS	2	547.850242	1093.68593	-0.0047233	81.723	0.91643	0	0.014803	2	62.969	29900000	4899	1915	18166
A0A8P0S8X6	no	AIQCVNNVVVDGR	13	Deamidation (NQ)	_AIQCVN(de)NVVVDGR_	0	MSMS	2	722.864283	1443.71401	NaN	37.752	1	0	0.023955	1	57.174		1703	1917	18179
A0A8P0TL06	no	AIQDMFPNMDR	11	Unmodified	_AIQDMFPNMDR_	0	MULTI-MSMS	2	669.302472	1336.59039	-1.5641	70.513	0.88374	-1.4211E-14	0.020033	1	54.066	20509000	6569	1919	18191
A0A8I3MNS2	no	AIQLNPNYIR	10	Unmodified	_AIQLNPNYIR_	0	MULTI-MSMS	2	601.33803	1200.66151	2.1551	48.785	0.545	0	0.0018981	1	97.798	15884000	2444	1921	18210
A0A8P0PBL4	no	AIQLNSNSVQALLLK	15	Unmodified	_AIQLNSNSVQALLLK_	0	MULTI-MSMS	2	806.475054	1610.93556	-0.81698	82.122	0.74761	1.4211E-14	0.023298	1	44.847	6735800	5836	1922	18221
A0A8I3P5Y3	no	AIQLSGAEQLEALK	14	Unmodified	_AIQLSGAEQLEALK_	0	MULTI-MSMS	2	735.911756	1469.80896	-0.35963	65.536	0.91799	0	0.0010196	2	80.014	82990000	6301	1923	18234
Q5I9W4	no	AIQMVANSLK	10	Unmodified	_AIQMVANSLK_	0	MULTI-MSMS	2	537.802434	1073.59032	-0.81259	36.299	0.47521	0	0.0027799	1	90.601	7520400	455	1924	18246
A0A8I3PAI9	no	AIQPDAGYYNDLVPPIGMLNNPMNAVTTK	29	Unmodified	_AIQPDAGYYNDLVPPIGMLNNPMNAVTTK_	0	MULTI-MSMS	3	1039.85097	3116.53109	0.76636	99.864	0.37326	-1.4211E-14	5.5295E-07	2	62.858	38450000	865	1925	18260
A0A8C0T559	no	AIQVGVIGFPNVGK	14	Unmodified	_AIQVGVIGFPNVGK_	0	MULTI-MSMS	2	699.908819	1397.80309	0.063909	74.514	0.84708	0	0.00065384	2	85.807	36223000	1391	1928	18277
A0A8I3P2M1	no	AISAANLHLR	10	Unmodified	_AISAANLHLR_	0	MULTI-MSMS	2	533.311815	1064.60908	-0.7951	29.761	0.30598	-3.5527E-15	0.0006877	1	190.26	32388000	2498	1929	18290
A0A8I3S7J4	no	AISDTWLTVNR	11	Unmodified	_AISDTWLTVNR_	0	MULTI-MSMS	2	638.338227	1274.6619	0.357	62.844	0.47695	7.1054E-15	0.050425	1	42.743	5455100	2794	1933	18312
A0A8P0T3C0	no	AISEELDHALNDMTSL	16	Unmodified	_AISEELDHALNDMTSL_	0	MULTI-MSMS	2	879.914366	1757.81418	-0.81544	96.225	0.5803	0	0.00011976	1	89.561	55751000	6553	1934	18325
A0A8C0MNT1	yes	AISEELDHALNDMTSM	16	Unmodified	_AISEELDHALNDMTSM_	0	MULTI-MSMS	2	888.892577	1775.7706	-0.47329	95.134	0.23857	1.4211E-14	0.023588	1	42.21	18622000	1636	1935	18338
A0A8I3PYS5	no	AISEPNFSVAYANMCR	16	Unmodified	_AISEPNFSVAYANMCR_	0	MULTI-MSMS	2	915.419096	1828.82364	-1.8851	71.397	0.84983	0	5.8962E-07	1	145.28	105890000	2053	1936	18351
A0A8I3NRV2	no	AISFVGSNQAGEYIFER	17	Unmodified	_AISFVGSNQAGEYIFER_	0	MULTI-MSMS	2	944.465415	1886.91628	2.4545	81.529	0.74619	0	3.8902E-09	3	150.49	39023000	3621	1937	18364
A0A8C0PVK3	no	AISHEHSPSDLEAHFVPLVK	20	Unmodified	_AISHEHSPSDLEAHFVPLVK_	0	MULTI-MSMS	5	443.43281	2212.12767	0.71946	47.442	2.6534	0	1.6354E-06	6	99.055	103950000	4368;4446	1939	18387
A0A8I3PZF7	no	AISSTEAVLNNR	12	Unmodified	_AISSTEAVLNNR_	0	MULTI-MSMS	2	637.838591	1273.66263	-0.21255	30.701	0.78222	0	9.9425E-05	1	159.37	61593000	1086;6534;802	1942	18414
A0A8C0S4U0	no	AISSYFVSTMSSSIK	15	Unmodified	_AISSYFVSTMSSSIK_	0	MULTI-MSMS	2	804.402906	1606.79126	3.9021	75.527	0.54428	0	0.058253	1	34.96	10333000	5309	1943	18420
A0A8C0MGR5	no	AISTGSLASSTLNK	14	Unmodified	_AISTGSLASSTLNK_	0	MULTI-MATCH	2	675.367181	1348.71981	0.57157	37.058	0.34084	0	NaN	0	NaN	5522900	1357	1944	18436
A0A8P0PAZ7	no	AISVGQLVDVK	11	Unmodified	_AISVGQLVDVK_	0	MULTI-MSMS	2	564.834788	1127.65502	0.54996	58.313	0.74876	-7.1054E-15	0.0027296	2	81.338	85901000	6527	1946	18446
A0A8I3NB41	no	AISVHSTPEGCSSACK	16	Unmodified	_AISVHSTPEGCSSACK_	0	MULTI-MSMS	2	845.879804	1689.74505	-0.32315	16.202	0.64482	0	5.2549E-05	2	96.229	60278000	4571	1947	18459
A0A8I3NGR5	no	AISYHLVQKPFPLTK	15	Unmodified	_AISYHLVQKPFPLTK_	1	MULTI-MSMS	4	436.255446	1740.99268	0.19911	45.461	1.1873	0	0.003968	2	53.777	26031000	6036	1948	18472
A0A8I3MY94	no	AISYLATVPK	10	Unmodified	_AISYLATVPK_	0	MULTI-MATCH	2	531.813325	1061.6121	-0.69666	45.054	0.27155	0	NaN	0	NaN	4183000	5516	1949	18488
A0A8P0P3Q4	no	AITESSEQDIK	11	Unmodified	_AITESSEQDIK_	0	MSMS	2	610.803882	1219.59321	NaN	18.8	1	0	0.027387	1	53.327		3053	1952	18502
A0A8I3S525	no	AITGASLADIMAK	13	Unmodified	_AITGASLADIMAK_	0	MULTI-MSMS	2	631.344663	1260.67477	2.4172	68.471	2.4156	-1.4211E-14	0.00031872	2	96.113	1138000000	3054	1953	18507
A0A8I3S525	no	AITGASLADIMAK	13	Oxidation (M)	_AITGASLADIM(ox)AK_	0	MULTI-MSMS	2	639.34212	1276.66969	-0.84629	47.818	0.95131	0	0.012886	1	68.786	13971000	3054	1953	18514
A0A8I3N828	no	AITGVVCYACK	11	Unmodified	_AITGVVCYACK_	0	MULTI-MSMS	2	621.304484	1240.59441	-0.77046	40.242	0.61201	0	0.0024168	2	83.168	5310000	2189	1954	18525
A0A8C0S671	no	AITHLNNNFMFGQK	14	Unmodified	_AITHLNNNFMFGQK_	0	MULTI-MSMS	2	817.909024	1633.8035	2.1972	50.061	1.2891	7.1054E-15	6.1481E-22	1	244.27	114120000	5328	1955	18539
A0A8C0S671	no	AITHLNNNFMFGQK	14	Deamidation (NQ)	_AITHLN(de)NNFMFGQK_	0	MULTI-MSMS	2	818.401032	1634.78751	-1.2295	57.025	0.30565	-7.1054E-15	0.00077402	1	123.62	22169000	5328	1955	18549
A0A8C0PY99	no	AITIAGIPQSIIECVK	16	Unmodified	_AITIAGIPQSIIECVK_	0	MULTI-MSMS	2	856.984398	1711.95424	-0.65	91.671	1.5603	0	7.4369E-09	3	156.69	489330000	4419;4333;6665;6275	1956	18561
A0A8C0PY99	no	AITIAGIPQSIIECVK	16	Unmodified	_AITIAGIPQSIIECVK_	0	MULTI-MATCH	2	856.984398	1711.95424	-4.0307	95.46	0.20348	0	NaN	0	NaN	18680000	4419;4333;6665;6275	1956	18566
A0A8I3PTN2	no	AITIAGVPQSVTECVK	16	Unmodified	_AITIAGVPQSVTECVK_	0	MULTI-MSMS	2	836.950555	1671.88656	-0.54248	62.73	1.5967	-7.1054E-15	1.5284E-06	3	137.59	705990000	3442	1957	18575
A0A8C0MFJ3	no	AITIASQTNCPLYVTK	16	Unmodified	_AITIASQTNCPLYVTK_	0	MULTI-MSMS	2	890.469112	1778.92367	-1.2467	55.801	0.88113	0	5.4055E-09	1	158.3	211190000	1299;4719	1958	18592
A0A8I3P372	no	AITNNQYEIV	10	Unmodified	_AITNNQYEIV_	0	MULTI-MSMS	2	582.798403	1163.58225	-0.3078	59.502	0.27031	0	0.067077	1	40.778	12603000	2487	1959	18602
A0A8I3NW81	no	AITVFSPDGHLFQVEYAQEAVK	22	Unmodified	_AITVFSPDGHLFQVEYAQEAVK_	0	MULTI-MSMS	3	817.084785	2448.23253	0.59289	84.876	0.78272	0	1.7193E-17	3	129.32	206140000	5948	1962	18618
A0A8I3NYW8	no	AIVAIENPADVSVISSR	17	Unmodified	_AIVAIENPADVSVISSR_	0	MULTI-MSMS	2	870.978158	1739.94176	0.50444	70.068	1.869	0	2.1923E-06	3	123.64	2140600000	2064	1966	18647
A0A8I3MVP9	no	AIVDALPPPCESACTVPTDVDKWFHHQK	28	Unmodified	_AIVDALPPPCESACTVPTDVDKWFHHQK_	1	MULTI-MSMS	3	1073.51811	3217.53249	1.2229	74.811	1.0191	0	0.0070838	1	32.083	40542000	4621	1967	18663
A0A8I3MVP9	no	AIVDALPPPCESACTVPTDVDKWFHHQK	28	Unmodified	_AIVDALPPPCESACTVPTDVDKWFHHQK_	1	MULTI-MSMS	4	805.390399	3217.53249	1.152	74.804	0.8502	0	6.77E-07	2	70.569	26053000	4621	1967	18664
Q5WR10	no	AIVDCGFEHPSEVQHECIPQAILGMDVLCQAK	32	Unmodified	_AIVDCGFEHPSEVQHECIPQAILGMDVLCQAK_	0	MULTI-MSMS	4	913.682021	3650.69898	-0.80854	88.01	0.91678	0	2.5832E-11	2	80.342	1763100000	277;1616	1968	18686
Q5WR10	no	AIVDCGFEHPSEVQHECIPQAILGMDVLCQAK	32	Unmodified	_AIVDCGFEHPSEVQHECIPQAILGMDVLCQAK_	0	MULTI-MSMS	3	1217.90694	3650.69898	-0.43264	88.038	0.81509	0	3.106E-26	2	118.97	500530000	277;1616	1968	18687
A0A8I3PC55	no	AIVDCIISIIEENTESK	17	Unmodified	_AIVDCIISIIEENTESK_	0	MULTI-MSMS	2	967.492981	1932.97141	0.61958	110.97	0.238	0	2.5981E-12	1	174.05	59008000	6319	1969	18699
A0A8C0RZM4	no	AIVDCIISIVEENPEGK	17	Unmodified	_AIVDCIISIVEENPEGK_	0	MULTI-MSMS	2	943.482416	1884.95028	-2.1519	101.67	0.74671	0	4.1122E-06	2	110.31	59376000	5244	1970	18711
A0A8P0NBR1	no	AIVEFLSNLAR	11	Unmodified	_AIVEFLSNLAR_	0	MULTI-MATCH	2	616.853512	1231.69247	-5.7879	88.101	1.9712	1.4211E-14	NaN	0	NaN	61174000	4272	1972	18723
A0A8I3Q3L6	no	AIVFVVDSAAFQR	13	Unmodified	_AIVFVVDSAAFQR_	0	MULTI-SECPEP	2	711.890626	1421.7667	0.49402	79.139	0.64701	0	0.037048	1	61.765	6436000	1874	1973	18729
A0A8I3QBG5	no	AIVNVIGMHK	10	Unmodified	_AIVNVIGMHK_	0	MULTI-MSMS	2	541.312969	1080.61138	-2.0526	33.585	0.64308	0	0.066166	1	41.029	6005400	1782	1978	18747
A0A8P0NBP4	no	AIVQQWLEYR	10	Unmodified	_AIVQQWLEYR_	0	MULTI-MSMS	2	653.351137	1304.68772	1.032	72.926	0.54406	0	0.00093636	1	170.22	226510000	4987	1979	18760
A0A8I3PUY9	no	AIVQVFEGTSGIDAQK	16	Unmodified	_AIVQVFEGTSGIDAQK_	0	MULTI-MSMS	2	831.938502	1661.86245	1.8589	62.518	0.74715	7.1054E-15	4.0896E-06	2	132.32	14324000	1827	1980	18771
A0A8I3NXQ3	no	AIWGYCDQLK	10	Unmodified	_AIWGYCDQLK_	0	MULTI-MSMS	2	627.302798	1252.59104	0.69094	59.494	0.33913	0	0.026236	1	55.112	25755000	4566	1981	18782
A0A8C0NBV0	no	AIWNVINWENVTER	14	Unmodified	_AIWNVINWENVTER_	0	MULTI-MATCH	2	872.444286	1742.87402	6.0655	95.823	0.54438	0	NaN	0	NaN	59619000	363	1982	18795
A0A8C0PJT1	no	AIYAYALQVFPSK	13	Unmodified	_AIYAYALQVFPSK_	0	MULTI-MSMS	2	735.903202	1469.79185	-0.63933	81.563	0.44158	0	0.00016549	1	102.42	11019000	3911	1984	18805
A0A8C0T9D5	no	AIYDTPCIQAESEK	14	Unmodified	_AIYDTPCIQAESEK_	0	MULTI-MSMS	2	812.879795	1623.74504	-0.56436	45.673	0.95002	0	3.1479E-05	2	135.99	169150000	5882	1985	18820
A0A8C0Z5N9	no	AIYELAISQPR	11	Unmodified	_AIYELAISQPR_	0	MULTI-MSMS	2	630.85097	1259.68739	2.0393	57.294	0.4075	0	0.00020926	1	126.07	23026000	6300	1986	18833
A0A8P0SDZ7	no	AIYFDGDFGQVVR	13	Unmodified	_AIYFDGDFGQVVR_	0	MULTI-MSMS	2	743.869891	1485.72523	0.36575	78.317	0.67683	0	0.0036639	2	67.113	22241000	3638	1987	18846
A0A8P0SDZ7	no	AIYFDGDFGQVVR	13	Unmodified	_AIYFDGDFGQVVR_	0	MULTI-MATCH	2	743.869891	1485.72523	-1.6799	81.89	0.1354	0	NaN	0	NaN	2497100	3638	1987	18850
A0A8I3Q6A8	no	AIYHLEAFVAK	11	Unmodified	_AIYHLEAFVAK_	0	MULTI-MSMS	3	421.236163	1260.68666	-1.0106	50.227	1.0861	7.1054E-15	0.019287	2	44.564	35105000	5606	1988	18859
A0A8I3PLR3	no	AIYQVYNALQEK	12	Unmodified	_AIYQVYNALQEK_	0	MULTI-MSMS	2	720.380091	1438.74563	-4.485	58.992	1.1573	0	6.0834E-05	1	145.9	28496000	5181	1990	18876
A0A8I3S7X5	no	AKDANNGNLQLR	12	Deamidation (NQ)	_AKDANN(de)GNLQLR_	1	MSMS	2	657.841665	1313.66878	NaN	16.167	1	0	0.064425	1	83.783		1675	1993	18884
A0A8I3NZ76	no	AKDDDDSDIPTAQR	14	Unmodified	_AKDDDDSDIPTAQR_	1	MULTI-MSMS	2	773.852623	1545.69069	-0.45063	17.015	0.47803	0	2.8684E-06	1	165.58	25657000	6183	1994	18895
A0A8C0MVT2	no	AKDLQDELAGNSEQR	15	Unmodified	_AKDLQDELAGNSEQR_	1	MULTI-MSMS	2	837.408097	1672.80164	1.2447	30.599	0.30525	0	7.9653E-08	1	173.72	11137000	1885	1998	18924
A0A8I3NX17	no	AKDLVELDPEVEGTK	15	Unmodified	_AKDLVELDPEVEGTK_	1	MSMS	2	821.930342	1641.84613	NaN	43.762	1	0	0.027108	1	64.045		5368	1999	18933
A0A8C0TD64	no	AKDPFAHLPK	10	Unmodified	_AKDPFAHLPK_	1	MULTI-MSMS	2	562.316566	1122.61858	0.54929	22.074	1.1547	0	0.0058073	3	107.15	84327000	5949	2000	18942
A0A8C0PQ80	no	AKDQNESLDEEMFYK	15	Unmodified	_AKDQNESLDEEMFYK_	1	MULTI-MSMS	2	923.911824	1845.80909	-2.5801	46.853	0.61165	0	0.00017643	1	125.47	9723200	4227	2002	18965
A0A8I3MWI3	no	AKDYENAIK	9	Unmodified	_AKDYENAIK_	1	MULTI-MSMS	2	526.274564	1050.53457	0.13286	13.732	0.40701	1.7764E-15	0.0068976	1	121.05	4762900	1216	2003	18973
A0A8I3MST1	no	AKEAAEQDVEK	11	Unmodified	_AKEAAEQDVEK_	1	MULTI-MSMS	2	609.304049	1216.59355	-0.60302	9.456	0.47481	0	0.0012105	1	189.13	122790000	2135	2004	18984
A0A8I3MST1	no	AKEAAEQDVEK	11	Unmodified	_AKEAAEQDVEK_	1	MULTI-MATCH	2	609.304049	1216.59355	-0.25702	10.184	0.4746	0	NaN	0	NaN	5452400	2135	2004	18992
A0A8I3NS03	no	AKEDEINNQDSVK	13	Unmodified	_AKEDEINNQDSVK_	1	MULTI-MSMS	2	745.360084	1488.70562	2.7656	11.995	0.16887	0	0.0008084	1	101.93	2247500	5884	2007	19008
A0A8C0Q6X1	no	AKEDLIFHCGFR	12	Unmodified	_AKEDLIFHCGFR_	1	MULTI-MSMS	4	373.939594	1491.72927	0.32026	41.282	0.64542	0	0.021957	2	43.382	18876000	4490	2008	19017
A0A8I3PDN0	no	AKEEQQDDTVYMGK	14	Unmodified	_AKEEQQDDTVYMGK_	1	MULTI-MSMS	2	821.374877	1640.7352	-1.0275	17.971	0.44136	0	1.2882E-73	1	301.16	44722000	3361	2010	19042
A0A8C0NR54	no	AKEFTNVYIK	10	Unmodified	_AKEFTNVYIK_	1	MSMS	2	606.834788	1211.65502	NaN	28.972	1	0	0.0092406	1	111.31		3048;5580	2012	19051
A0A8C0PM55	no	AKEILQEEEDLAEIVQLVGK	20	Unmodified	_AKEILQEEEDLAEIVQLVGK_	1	MULTI-MSMS	3	752.077408	2253.21039	-0.20025	99.728	0.84724	-1.4211E-14	2.6643E-05	1	89.028	82707000	4216	2013	19063
A0A8I3MQ25	no	AKELLGQGLLLR	12	Unmodified	_AKELLGQGLLLR_	1	MULTI-MSMS	2	655.911362	1309.80817	0.27489	54.763	0.30651	0	0.057976	1	57.267	4935100	4215	2014	19071
A0A8C0NCY0	yes	AKESWEMDTK	10	Unmodified	_AKESWEMDTK_	1	MULTI-MSMS	2	612.781896	1223.54924	0.44911	19.539	0.37338	0	0.005177	1	109.29	3453200	2542	2015	19077
E2QWF5	no	AKESWEMNSEEK	12	Unmodified	_AKESWEMNSEEK_	1	MULTI-MSMS	2	734.324656	1466.63476	-2.2501	19.095	0.81611	0	0.0017856	1	103.34	11684000	4036	2016	19087
E2QWF5	no	AKESWEMNSEEK	12	Unmodified	_AKESWEMNSEEK_	1	MULTI-MATCH	2	734.324656	1466.63476	3.2652	18.62	0.16978	0	NaN	0	NaN	962100	4036	2016	19094
A0A8C0MIT4	no	AKFEELNMDLFR	12	Unmodified	_AKFEELNMDLFR_	1	MULTI-MSMS	2	756.879401	1511.74425	-0.75485	73.027	1.0202	0	0.00013388	2	179.57	544660000	1432	2017	19104
A0A8I3N9V3	no	AKFENLCK	8	Unmodified	_AKFENLCK_	1	MULTI-MATCH	2	505.260402	1008.50625	-0.26584	15.217	0.64547	1.7764E-15	NaN	0	NaN	10712000	6384;5365;6354	2018	19117
A0A8I3N9B5	no	AKGEIPEVAFMK	12	Unmodified	_AKGEIPEVAFMK_	1	MULTI-MSMS	3	440.572446	1318.69551	-0.18107	46.198	0.50819	0	0.018844	1	47.712	8162800	5768	2019	19127
A0A8C0PCG6	no	AKIECVQTLEPK	12	Unmodified	_AKIECVQTLEPK_	1	MULTI-MSMS	3	472.590277	1414.749	-4.1599	17.934	0.67811	0	0.062478	1	32.933	10852000	353	2020	19133
A0A8P0NNA5	no	AKIPVIAVESDKK	13	Unmodified	_AKIPVIAVESDKK_	2	MULTI-MSMS	3	466.616932	1396.82897	0.45537	22.308	0.64647	0	0.023361	1	52.891	3746200	6315	2022	19140
A0A8P0SW23	no	AKKDDTDDEIAK	12	Unmodified	_AKKDDTDDEIAK_	2	MULTI-MSMS	2	674.833171	1347.65179	-0.086751	8.7405	0.37233	0	0.00024463	1	201.46	80038000	192	2023	19149
A0A8P0SQF7	no	AKLDSLQDTGIDHHALLK	18	Unmodified	_AKLDSLQDTGIDHHALLK_	1	MULTI-MSMS	5	395.817964	1974.05344	0.49173	37.454	0.54664	0	0.031618	1	29.422	22253000	4345	2025	19166
A0A8C0TIN7	no	AKNEILDEVISLSQVTPK	18	Unmodified	_AKNEILDEVISLSQVTPK_	1	MULTI-MSMS	2	992.551687	1983.08882	0.80354	90.069	0.58569	0	2.2039E-05	1	98.943	21754000	6035	2032	19219
A0A8I3Q2T9	no	AKNGSEADIDEGLYSR	16	Acetyl (Protein N-term),Deamidation (NQ)	_(ac)AKN(de)GSEADIDEGLYSR_	1	MULTI-MSMS	2	884.40522	1766.79589	3.4615	50.997	0.74874	0	0.057664	1	40.577	8296400	5654	2033	19230
A0A8I3Q2T9	no	AKNGSEADIDEGLYSR	16	Acetyl (Protein N-term),Deamidation (NQ)	_(ac)AKN(de)GSEADIDEGLYSR_	1	MULTI-MSMS	2	884.40522	1766.79589	-0.90864	53.455	0.84753	-7.1054E-15	0.00056064	1	81.494	5299100	5654	2033	19231
A0A8I3RPN3	no	AKPFLSNSSGGHDDMR	16	Unmodified	_AKPFLSNSSGGHDDMR_	1	MULTI-MSMS	2	859.899385	1717.78422	3.8504	17.214	0.37499	-3.5527E-15	0.038467	1	49.423	5942800	4180	2035	19251
A0A8I3RRB6	no	AKPLTDQEK	9	Acetyl (Protein N-term)	_(ac)AKPLTDQEK_	1	MULTI-MSMS	2	536.287671	1070.56079	0.61911	16.414	0.54259	0	0.013649	1	64.711	18714000	4478	2036	19265
A0A8I3NH42	no	AKPPPGGGEQEPPPPPTPQDVEMKEEAAAGGGSAGEPDSK	40	Unmodified	_AKPPPGGGEQEPPPPPTPQDVEMKEEAAAGGGSAGEPDSK_	2	MULTI-MSMS	4	974.208812	3892.80614	-0.8715	44.741	1.2238	0	0.00092628	3	34.639	19947000	4254	2037	19277
A0A8I3MEC0	no	AKPPSEAEYTDVLQK	15	Unmodified	_AKPPSEAEYTDVLQK_	1	MULTI-MSMS	2	838.430509	1674.84647	1.9719	37.593	0.51164	0	0.00024972	1	119.76	19028000	572	2038	19287
A0A8P0NWJ9	no	AKPQVVVAPVLMSK	14	Acetyl (Protein N-term)	_(ac)AKPQVVVAPVLMSK_	1	MULTI-MSMS	2	754.947087	1507.87962	-1.9539	59.182	0.40882	7.1054E-15	0.00046428	1	85.554	23571000	5324	2039	19301
A0A8P0PK49	no	AKPSPAPPPTTTAPDASGAQK	21	Unmodified	_AKPSPAPPPTTTAPDASGAQK_	1	MULTI-MSMS	2	995.515636	1989.01672	-0.21379	17.017	0.27273	0	0.016436	1	39.509	5489100	5693	2040	19308
A0A8I3P4A8	no	AKPVNSKPESAYR	13	Unmodified	_AKPVNSKPESAYR_	2	MULTI-MATCH	4	362.447946	1445.76268	1.7148	9.7328	0.23697	1.7764E-15	NaN	0	NaN	6165900	5005	2042	19320
A0A8I3PKJ4	no	AKQDVIEVIEK	11	Unmodified	_AKQDVIEVIEK_	1	MULTI-MSMS	2	636.36391	1270.71327	1.0969	30.777	0.37377	0	0.017851	1	75.739	7166900	2491	2044	19332
A0A8I3PMD4	no	AKQELEVNGGSGDAVSSGNEVSENMEEEAENR	32	Deamidation (NQ)	_AKQELEVN(de)GGSGDAVSSGNEVSENMEEEAENR_	1	MULTI-MSMS	3	1122.82185	3365.44373	-0.57977	59.194	0.44164	-7.1054E-15	1.5898E-08	2	65.69	22009000	6511	2046	19363
A0A8I3Q1P1	no	AKTDAGGEDAILQTR	15	Unmodified	_AKTDAGGEDAILQTR_	1	MULTI-MATCH	2	773.397001	1544.77945	-2.4562	27.607	0.30527	0	NaN	0	NaN	4415900	3819	2048	19376
A0A8I3PXJ3	no	AKVDEFPLCGHMVSDEYEQLSSEALEAAR	29	Unmodified	_AKVDEFPLCGHMVSDEYEQLSSEALEAAR_	1	MULTI-MSMS	3	1094.50782	3280.50164	-0.9656	91.324	1.3571	0	2.5452E-17	3	111.68	79370000	5912	2049	19384
A0A8P0NNQ1	no	AKWDAWNQLK	10	Unmodified	_AKWDAWNQLK_	1	MULTI-MSMS	2	630.330205	1258.64586	0.6065	48.953	0.67971	0	0.016719	1	86.332	29678000	6535;324	2051	19399
A0A8C0YSM3	no	ALAAADPHK	9	Unmodified	_ALAAADPHK_	0	MSMS	2	447.245609	892.476666	NaN	9.8076	1	0	0.040246	1	56.721		6189	2052	19410
A0A8C0TVM6	no	ALAAAGYDVEK	11	Unmodified	_ALAAAGYDVEK_	0	MULTI-MSMS	2	554.287671	1106.56079	-0.042276	30.293	3.8346	3.5527E-15	0.00082338	7	101.65	6672600000	6166;6129;3575;6531;3404;6554	2053	19484
A0A8C0TVM6	no	ALAAAGYDVEK	11	Unmodified	_ALAAAGYDVEK_	0	MULTI-MSMS	3	369.860873	1106.56079	1.3051	30.264	0.10076	0	0.066437	1	22.617	5014800	6166;6129;3575;6531;3404;6554	2053	19485
A0A8C0TVM6	no	ALAAAGYDVEK	11	Unmodified	_ALAAAGYDVEK_	0	MULTI-MSMS	2	554.287671	1106.56079	-0.25039	38.138	2.1086	0	0.0027296	5	81.338	84202000	6166;6129;3575;6531;3404;6554	2053	19486
A0A8C0TVM6	no	ALAAAGYDVEK	11	Unmodified	_ALAAAGYDVEK_	0	MULTI-MSMS	2	554.287671	1106.56079	-1.5484	42.066	1.2588	0	0.023525	1	51.268	11256000	6166;6129;3575;6531;3404;6554	2053	19487
A0A8C0TVM6	no	ALAAAGYDVEK	11	Unmodified	_ALAAAGYDVEK_	0	MULTI-MSMS	2	554.287671	1106.56079	0.94037	45.489	0.67946	0	0.034493	1	47.228	3485700	6166;6129;3575;6531;3404;6554	2053	19488
A0A8C0TVM6	no	ALAAAGYDVEK	11	Unmodified	_ALAAAGYDVEK_	0	MULTI-MSMS	2	554.287671	1106.56079	-1.1764	47.737	1.4289	0	0.0027296	3	81.338	6880100	6166;6129;3575;6531;3404;6554	2053	19489
A0A8C0TVM6	no	ALAAAGYDVEK	11	Unmodified	_ALAAAGYDVEK_	0	MULTI-MSMS	2	554.287671	1106.56079	-0.22495	111.87	6.2194	-1.4211E-14	0.0022381	10	84.213	1948900	6166;6129;3575;6531;3404;6554	2053	19490
A0A8C0TVM6	no	ALAAAGYDVEK	11	Unmodified	_ALAAAGYDVEK_	0	MSMS	2	554.287671	1106.56079	NaN	31.995	1	0	0.0014216	1	90.15		6166;6129;3575;6531;3404;6554	2053	19491
A0A8C0TVM6	no	ALAAAGYDVEK	11	Unmodified	_ALAAAGYDVEK_	0	MSMS	2	554.287671	1106.56079	NaN	36.174	1	0	0.0031942	1	78.939		6166;6129;3575;6531;3404;6554	2053	19492
A0A8C0TVM6	no	ALAAAGYDVEK	11	Unmodified	_ALAAAGYDVEK_	0	MSMS	2	554.287671	1106.56079	NaN	51.273	1	0	0.013364	1	61.161		6166;6129;3575;6531;3404;6554	2053	19493
A0A8C0TVM6	no	ALAAAGYDVEK	11	Unmodified	_ALAAAGYDVEK_	0	MULTI-MATCH	2	554.287671	1106.56079	-8.1021	50.166	0.77834	0	NaN	0	NaN	5675200	6166;6129;3575;6531;3404;6554	2053	19534
A0A8C0TVM6	no	ALAAAGYDVEK	11	Unmodified	_ALAAAGYDVEK_	0	MULTI-MATCH	2	554.287671	1106.56079	5.2454	46.766	0.7163	0	NaN	0	NaN	5300700	6166;6129;3575;6531;3404;6554	2053	19535
A0A8C0LYM6	no	ALAAGGVGSIVR	12	Unmodified	_ALAAGGVGSIVR_	0	MULTI-MSMS	2	535.819473	1069.62439	-2.0316	38.366	0.40744	0	5.5409E-05	1	134.25	9152600	593	2055	19549
A0A8I3PQU6	no	ALAAQNIVEDMEQR	14	Unmodified	_ALAAQNIVEDMEQR_	0	MSMS	2	794.393404	1586.77226	NaN	71.807	1	0	1.2546E-17	1	150.04		3581	2058	19567
A0A8C0P9M1	no	ALADDDFLTVTGK	13	Unmodified	_ALADDDFLTVTGK_	0	MULTI-MSMS	2	683.348457	1364.68236	0.64961	67.15	1.3933	0	0.00094309	2	83.397	106980000	3726	2061	19592
A0A8C0SSY9	no	ALADHSMAQTPR	12	Unmodified	_ALADHSMAQTPR_	0	MULTI-MSMS	2	649.319511	1296.62447	-0.018564	17.154	0.4434	0	5.4572E-08	1	215.06	44752000	184	2062	19606
A0A8P0NXX8	no	ALADIVIPQEYGITK	15	Unmodified	_ALADIVIPQEYGITK_	0	MULTI-MSMS	2	815.956163	1629.89777	1.5393	80.193	0.54301	0	0.0025711	1	63.727	18172000	6323	2063	19620
A0A8P0N4L2	no	ALAEETKR	8	Unmodified	_ALAEETKR_	1	MSMS	2	459.256174	916.497795	NaN	9.0459	1	0	0.024812	1	107.59		3945;5165;4205;6365	2065	19631
A0A8I3NYQ1	no	ALAEEWGCPFMETSAK	16	Unmodified	_ALAEEWGCPFMETSAK_	0	MULTI-MSMS	2	913.90803	1825.80151	2.9747	77.211	0.44229	0	1.495E-05	2	113.65	16415000	5681	2066	19641
A0A8I3PII6	no	ALAEEWSCPFMETSAK	16	Unmodified	_ALAEEWSCPFMETSAK_	0	MULTI-MSMS	2	928.913312	1855.81207	-1.0023	77.747	1.223	0	3.0728E-09	3	160.15	201140000	5716	2067	19653
A0A8I3PII6	no	ALAEEWSCPFMETSAK	16	Oxidation (M)	_ALAEEWSCPFM(ox)ETSAK_	0	MULTI-MATCH	2	936.910769	1871.80699	-1.5356	69.257	0.44213	0	NaN	0	NaN	13314000	5716	2067	19662
A0A8C0MQP2	no	ALAELFGLLVK	11	Unmodified	_ALAELFGLLVK_	0	MULTI-MSMS	2	587.365724	1172.7169	-0.0024056	99.986	0.44088	1.4211E-14	0.00091147	1	99.139	36773000	1708	2068	19671
A0A8I3N856	no	ALAEPLSAAQLR	12	Unmodified	_ALAEPLSAAQLR_	0	MULTI-MSMS	2	620.356419	1238.69829	-1.6276	49.702	0.84609	0	0.00077098	1	91.584	7499300	2116	2070	19683
A0A8C0PB47	no	ALAESWNAAFLESSAK	16	Unmodified	_ALAESWNAAFLESSAK_	0	MULTI-MSMS	2	847.922852	1693.83115	4.3456	77.478	1.7992	0	0.0012916	1	66.393	199850000	3632	2071	19691
A0A8C0PB47	no	ALAESWNAAFLESSAK	16	Unmodified	_ALAESWNAAFLESSAK_	0	MSMS	2	847.922852	1693.83115	NaN	78.163	1	0	0.012669	1	52.576		3632	2071	19692
A0A8C0NTE1	no	ALAETDAAASSLPNGDCGRPGAR	23	Acetyl (Protein N-term)	_(ac)ALAETDAAASSLPNGDCGRPGAR_	1	MULTI-MSMS	3	767.029233	2298.06587	-1.0322	57.449	0.40608	0	3.2485E-25	1	167.53	56331000	3130	2072	19706
A0A8P0SBE6	no	ALAFHPIEPVLITASEDHTLK	21	Unmodified	_ALAFHPIEPVLITASEDHTLK_	0	MULTI-MSMS	4	576.316497	2301.23688	-0.1186	70.784	0.95136	0	0.0017738	2	37.4	64623000	1199	2075	19732
A0A8I3N628	no	ALAFHPVEPVLVTASEDHTLK	21	Unmodified	_ALAFHPVEPVLVTASEDHTLK_	0	MULTI-MSMS	3	758.742471	2273.20558	1.1227	60.918	0.88139	0	0.01116	1	30.697	36384000	2281	2076	19747
A0A8I3N628	no	ALAFHPVEPVLVTASEDHTLK	21	Unmodified	_ALAFHPVEPVLVTASEDHTLK_	0	MULTI-MSMS	4	569.308672	2273.20558	0.1406	60.848	1.1189	0	1.7388E-05	1	78.552	65315000	2281	2076	19748
A0A8C0SEY0	no	ALAGCDFLTISPK	13	Unmodified	_ALAGCDFLTISPK_	0	MULTI-MSMS	2	696.86322	1391.71189	-0.12443	69.389	1.9054	0	0.00011405	3	116.23	787240000	1091	2078	19771
A0A8C0PDR9	no	ALAGNPCLGHNK	12	Unmodified	_ALAGNPCLGHNK_	0	MULTI-MATCH	3	417.880273	1250.61899	4.5717	13.5	0.54365	-1.7764E-15	NaN	0	NaN	13309000	3846	2079	19792
A0A8I3NNM9	no	ALAILSQPTPSLVVDHER	18	Unmodified	_ALAILSQPTPSLVVDHER_	0	MULTI-MATCH	3	649.361702	1945.06328	1.6578	65.003	0.64436	0	NaN	0	NaN	7033400	4910	2080	19795
A0A8C0P0L7	no	ALALDEAVSQSAQIAEFHDK	20	Unmodified	_ALALDEAVSQSAQIAEFHDK_	0	MSMS	3	715.027047	2142.05931	NaN	73.014	1	0	0.054425	1	26.742		3272	2082	19809
A0A8C0YZ18	no	ALALLEDEER	10	Unmodified	_ALALLEDEER_	0	MULTI-MSMS	2	579.803685	1157.59282	-0.717	50.964	1.0202	0	0.0063849	1	75.378	44722000	3801	2084	19816
A0A8P0P1F9	no	ALALNCSAPINDR	13	Unmodified	_ALALNCSAPINDR_	0	MULTI-MSMS	2	707.859	1413.70345	4.0397	41.847	1.0545	0	0.00014361	1	109.83	57184000	3763	2085	19830
A0A8P0P1F9	no	ALALNCSAPINDR	13	Unmodified	_ALALNCSAPINDR_	0	MULTI-MATCH	2	707.859	1413.70345	7.6113	44.136	0.88179	0	NaN	0	NaN	21157000	3763	2085	19835
A0A8C0LZH0	no	ALAMDCEMVGAGPK	14	Unmodified	_ALAMDCEMVGAGPK_	0	MULTI-MSMS	2	725.330372	1448.64619	-2.2989	46.967	0.6119	0	0.00026717	2	96.015	9433600	629	2087	19853
A0A8I3NNM9	no	ALANECSQGDKR	12	Unmodified	_ALANECSQGDKR_	1	MULTI-MSMS	2	674.817332	1347.62011	0.56597	10.034	0.20397	0	0.0012129	1	98.943	3068000	4910	2089	19864
A0A8I3NZH6	no	ALANMHESLEWLAGR	15	Unmodified	_ALANMHESLEWLAGR_	0	MULTI-MATCH	2	849.425039	1696.83552	5.9153	72.926	0.54377	0	NaN	0	NaN	21465000	2260	2090	19872
A0A8P0N3F8	no	ALANQLTDK	9	Unmodified	_ALANQLTDK_	0	MULTI-MSMS	2	487.269281	972.52401	0.12436	21.991	0.74868	0	0.0013682	1	128.61	38193000	5434	2091	19880
A0A8P0N3F8	no	ALANQLTDKELAQGR	15	Unmodified	_ALANQLTDKELAQGR_	1	MULTI-MSMS	2	814.441743	1626.86893	-1.858	36.095	0.33865	0	0.00031385	1	114.86	5426900	5434	2092	19887
A0A8P0NLY2	no	ALANSLACQGK	11	Unmodified	_ALANSLACQGK_	0	MULTI-MSMS	2	566.792598	1131.57064	-0.74414	21.441	1.8334	-3.5527E-15	0.00022809	3	190.51	2171900000	6623;6228	2093	19903
A0A8P0NLY2	no	ALANSLACQGK	11	Deamidation (NQ)	_ALAN(de)SLACQGK_	0	MULTI-MSMS	2	567.284605	1132.55466	-0.42396	28.651	0.3064	0	0.0011936	1	141.2	12172000	6623;6228	2093	19917
A0A8I3P6D3	no	ALANVNIGSLICNVGAGGPAPAAGAAPAGGPAPSTAAAPAEEK	43	Unmodified	_ALANVNIGSLICNVGAGGPAPAAGAAPAGGPAPSTAAAPAEEK_	0	MULTI-MSMS	3	1270.31441	3807.92139	0.05968	88.189	0.71279	1.4211E-14	4.1309E-05	1	45.894	484540000	5383	2094	19958
A0A8I3P6D3	no	ALANVNIGSLICNVGAGGPAPAAGAAPAGGPAPSTAAAPAEEK	43	Unmodified	_ALANVNIGSLICNVGAGGPAPAAGAAPAGGPAPSTAAAPAEEK_	0	MULTI-MSMS	5	762.591554	3807.92139	0.1384	88.18	0.67881	0	0.0007507	1	31.235	348980000	5383	2094	19959
A0A8I3P6D3	no	ALANVNIGSLICNVGAGGPAPAAGAAPAGGPAPSTAAAPAEEK	43	Unmodified	_ALANVNIGSLICNVGAGGPAPAAGAAPAGGPAPSTAAAPAEEK_	0	MULTI-MSMS	6	635.660841	3807.92139	0.2859	88.186	0.6111	0	0.030373	1	9.7189	151520000	5383	2094	19960
A0A8I3S2V9	no	ALAPAWEQLALGLEHSETVK	20	Unmodified	_ALAPAWEQLALGLEHSETVK_	0	MULTI-MSMS	3	721.719666	2162.13717	0.84723	93.972	0.30664	0	1.4362E-06	1	99.092	13684000	4977	2096	19989
A0A8I3MW30	no	ALAPGGELEPEQLPR	15	Unmodified	_ALAPGGELEPEQLPR_	0	MULTI-MATCH	2	788.920112	1575.82567	-8.1059	55.731	1.0841	0	NaN	0	NaN	56732000	5869	2097	19995
A0A8C0M6F0	no	ALAPTADPPR	10	Unmodified	_ALAPTADPPR_	0	MULTI-MATCH	2	504.777274	1007.53999	0.94542	20.258	0.74809	0	NaN	0	NaN	2655700	909	2099	20003
A0A8I3RUR8	no	ALASILLQDHIR	12	Unmodified	_ALASILLQDHIR_	0	MULTI-SECPEP	2	675.398618	1348.78268	1.1458	58.72	0.50961	0	0.036367	1	65.719	64451000	1682	2102	20016
A0A8P0SKD9	no	ALASLMTYK	9	Unmodified	_ALASLMTYK_	0	MULTI-MSMS	2	499.272978	996.531403	-0.37317	49.014	1.053	0	0.0039445	1	96.253	122140000	5358;5734	2103	20027
A0A8C0Q119	no	ALASQLQDSLK	11	Unmodified	_ALASQLQDSLK_	0	MULTI-MSMS	2	587.327328	1172.6401	-0.012971	44.584	1.155	7.1054E-15	0.00014719	1	134.25	620430000	4471	2104	20040
A0A8P0SMA2	no	ALASQPPIVADR	12	Unmodified	_ALASQPPIVADR_	0	MULTI-MSMS	2	619.348594	1236.68264	1.2904	33.754	0.64569	7.1054E-15	0.000362	1	104.22	24960000	4727	2105	20055
A0A8P0SMA2	no	ALASQPPIVADR	12	Unmodified	_ALASQPPIVADR_	0	MSMS	3	413.234822	1236.68264	NaN	33.716	1	0	0.051614	1	35.737		4727	2105	20056
A0A8I3RVN9	no	ALAVGGLGSIIR	12	Unmodified	_ALAVGGLGSIIR_	0	MULTI-MSMS	2	563.850773	1125.68699	0.64754	67.281	0.57576	0	0.00033175	1	108.15	40961000	5926	2106	20065
A0A8P0NL19	no	ALAVTFTNFVTEPLK	15	Unmodified	_ALAVTFTNFVTEPLK_	0	MULTI-MSMS	2	825.958706	1649.90286	0.24438	90.779	0.44197	0	6.8149E-05	1	113.63	16726000	1844	2107	20070
A0A8C0PQC6	no	ALAVVLEQEK	10	Unmodified	_ALAVVLEQEK_	0	MULTI-MSMS	2	550.321514	1098.62847	1.0076	40.189	1.7672	0	0.00051103	2	122.19	14258000	1125	2108	20081
A0A8C0N666	no	ALAYFEQLK	9	Unmodified	_ALAYFEQLK_	0	MULTI-MSMS	2	541.797675	1081.5808	0.14453	58.898	0.6455	0	0.012158	1	73.26	20779000	2262	2111	20103
A0A8I3PJD1	no	ALCALLGEAPGGPR	14	Unmodified	_ALCALLGEAPGGPR_	0	MULTI-MSMS	2	691.366461	1380.71837	0.098158	59.471	0.67887	7.1054E-15	3.7757E-05	1	134.68	187770000	6505	2112	20109
A0A8C0QJ80	no	ALCDLGPWVK	10	Unmodified	_ALCDLGPWVK_	0	MULTI-MSMS	2	579.802434	1157.59032	-0.74224	66.871	1.119	0	0.0032255	2	87.181	27063000	474	2114	20124
A0A8I3NTN0	no	ALCHLVLK	8	Unmodified	_ALCHLVLK_	0	MULTI-MSMS	2	477.28368	952.552807	0.86711	24.119	0.23721	0	0.03438	1	67.035	1708500	4988	2120	20170
A0A8I3PZF7	no	ALCIDQLDVFLQK	13	Unmodified	_ALCIDQLDVFLQK_	0	MULTI-MSMS	2	781.915984	1561.81741	1.081	95.774	0.68027	-1.4211E-14	7.5441E-05	2	122.96	43748000	1086;6534	2121	20181
A0A8C0S1R2	no	ALCTAHEK	8	Unmodified	_ALCTAHEK_	0	MULTI-MATCH	2	465.229102	928.443651	0.20196	8.3993	0.20002	0	NaN	0	NaN	15816000	5273	2127	20210
A0A8P0NQJ2	no	ALCYVISGQDQR	12	Unmodified	_ALCYVISGQDQR_	0	MULTI-MSMS	2	705.345726	1408.6769	-0.52129	42.247	0.47569	0	0.00034151	1	106.88	34246000	3228	2130	20223
A0A8C0PJ90	no	ALDAPTQQGTLASTTCSSLCGIDHEALNK	29	Unmodified	_ALDAPTQQGTLASTTCSSLCGIDHEALNK_	0	MULTI-MSMS	3	1020.48513	3058.43356	1.5224	66.32	0.23774	0	2.2463E-12	2	89.829	18406000	841	2131	20229
A0A8C0RJL4	no	ALDCQNHTCMK	11	Unmodified	_ALDCQNHTCMK_	0	MULTI-MATCH	2	689.289039	1376.56352	0.49463	11.917	0.16954	0	NaN	0	NaN	2067400	4997	2132	20236
A0A8I3NS26	no	ALDCSDVTVR	10	Unmodified	_ALDCSDVTVR_	0	MULTI-MSMS	3	379.185251	1134.53392	-0.12434	16.526	0.40727	0	0.056907	1	28.204	3446800	3830	2133	20238
A0A8I3NH60	no	ALDELMDGDIIVFQK	15	Unmodified	_ALDELMDGDIIVFQK_	0	MULTI-MATCH	2	853.937113	1705.85967	-8.364	96.33	0.78254	0	NaN	0	NaN	106920000	4936	2135	20251
A0A8C0MC85	no	ALDEVFQAIEQK	12	Unmodified	_ALDEVFQAIEQK_	0	MULTI-MSMS	2	695.864274	1389.714	-0.32059	78.971	1.257	0	3.1006E-05	2	177.06	149550000	1163;6646	2136	20261
A0A8C0TMU9	no	ALDFPSGSFDVVLEK	15	Unmodified	_ALDFPSGSFDVVLEK_	0	MULTI-MSMS	2	812.416871	1622.81919	3.2841	89.927	0.75544	0	0.065817	1	33.751	11020000	6082	2138	20271
A0A8I3N6K0	no	ALDGAFTEENR	11	Unmodified	_ALDGAFTEENR_	0	MULTI-MSMS	2	611.788566	1221.56258	0.2068	36.187	0.71249	0	0.056641	1	40.994	22196000	5438	2139	20282
A0A8C0PAE9	no	ALDGEESDCEDYPMR	15	Unmodified	_ALDGEESDCEDYPMR_	0	MULTI-MSMS	2	893.848366	1785.68218	-0.61758	43.597	0.30539	0	0.0039703	1	60.255	6817900	3783	2140	20295
A0A8C0Z0G3	no	ALDGPEQMELEEGK	14	Acetyl (Protein N-term)	_(ac)ALDGPEQMELEEGK_	0	MULTI-MATCH	2	794.363978	1586.7134	-0.79629	73.108	0.44233	0	NaN	0	NaN	31467000	6246	2141	20310
A0A8I3S614	no	ALDHSQPPSGLVIDK	15	Unmodified	_ALDHSQPPSGLVIDK_	0	MULTI-MSMS	2	788.920112	1575.82567	1.6499	34.911	1.4913	0	6.8204E-05	4	113.61	8735700	6001	2142	20316
A0A8I3PPR7	no	ALDHYLTLR	9	Unmodified	_ALDHYLTLR_	0	MULTI-MSMS	3	367.873224	1100.59784	-0.83557	43.712	0.33951	7.1054E-15	0.0049027	1	74.376	14003000	5445	2143	20327
A0A8I3NY33	no	ALDIAENEMPGLMR	14	Unmodified	_ALDIAENEMPGLMR_	0	MULTI-SECPEP	2	780.381451	1558.74835	-0.96432	74.143	0.94846	0	1.4802E-10	1	185.08	299020000	4658	2144	20340
A0A8I3NY33	no	ALDIAENEMPGLMR	14	Unmodified	_ALDIAENEMPGLMR_	0	MULTI-MATCH	2	780.381451	1558.74835	4.0857	73.642	0.20421	0	NaN	0	NaN	5908200	4658	2144	20345
A0A8I3NNE4	no	ALDIDLDKPLADSEK	15	Unmodified	_ALDIDLDKPLADSEK_	1	MULTI-MSMS	2	821.930342	1641.84613	0.011287	56.471	0.33876	0	0.0014354	1	88.163	25149000	2052	2145	20353
A0A8I3P2M1	no	ALDIPLVK	8	Unmodified	_ALDIPLVK_	0	MULTI-MSMS	2	434.778754	867.542954	0.049351	55.297	1.1209	0	0.020176	2	79.116	57064000	2498	2146	20365
A0A8I3NQA7	no	ALDKLDGTEINGR	13	Deamidation (NQ)	_ALDKLDGTEIN(de)GR_	1	MULTI-MATCH	2	701.862263	1401.70997	0.67219	32.913	1.3217	0	NaN	0	NaN	15005000	2256	2147	20382
A0A8I3NQA7	no	ALDKLDGTEINGR	13	Unmodified	_ALDKLDGTEINGR_	1	MULTI-MSMS	2	701.370255	1400.72596	0.11079	29.885	0.54412	0	0.00034706	1	123.62	86848000	2256	2147	20386
A0A8I3S2F8	no	ALDKYEHVVR	10	Unmodified	_ALDKYEHVVR_	1	MULTI-MSMS	2	615.335487	1228.65642	3.9141	19.315	0.47587	0	0.0020575	2	140.49	7690100	6460	2148	20394
A0A8I3QZ05	no	ALDLDSNCK	9	Unmodified	_ALDLDSNCK_	0	MULTI-MSMS	2	518.242406	1034.47026	-0.56504	22.578	0.74505	3.5527E-15	0.0010219	1	148.38	97166000	4953	2149	20408
A0A8P0SJL7	no	ALDLIEVLVTK	11	Unmodified	_ALDLIEVLVTK_	0	MULTI-MSMS	2	607.373746	1212.73294	0.31399	95.157	0.88227	0	0.00016416	2	132.01	448740000	5057	2151	20427
A0A8P0SJL7	no	ALDLIEVLVTK	11	Unmodified	_ALDLIEVLVTK_	0	MULTI-MSMS	2	607.373746	1212.73294	-0.11071	95.887	0.34124	0	0.0067501	1	68.657	4257000	5057	2151	20428
A0A8I3N2W4	no	ALDLLNNK	8	Unmodified	_ALDLLNNK_	0	MULTI-MSMS	2	450.761092	899.507631	0.71296	37.765	0.51096	0	0.0071149	2	108.98	4787800	5191	2152	20440
A0A8P0TCG9	no	ALDLLSEIR	9	Unmodified	_ALDLLSEIR_	0	MULTI-MSMS	2	515.300581	1028.58661	1.4414	73.91	0.30465	0	0.0015202	1	116.73	6574500	3279	2153	20449
A0A8I3NNE4	no	ALDLLYGMVSK	11	Unmodified	_ALDLLYGMVSK_	0	MULTI-MSMS	2	605.331024	1208.6475	1.1167	80.98	0.91603	0	0.0015158	2	90.108	89419000	2052	2154	20460
A0A8I3N2G1	no	ALDMSYDHKPEDEVELAR	18	Unmodified	_ALDMSYDHKPEDEVELAR_	1	MULTI-MSMS	2	1059.49404	2116.97353	-0.40233	45.666	0.61013	7.1054E-15	7.6847E-08	1	129.95	9191500	1641	2156	20480
A0A8I3PLQ9	no	ALDPAEQHLR	10	Acetyl (Protein N-term)	_(ac)ALDPAEQHLR_	0	MULTI-MSMS	2	596.309469	1190.60439	0.8713	41.41	0.9181	0	0.00023497	1	123.72	82333000	3424	2157	20493
A0A8I3PF51	no	ALDQASEEIWNDFR	14	Unmodified	_ALDQASEEIWNDFR_	0	MULTI-MSMS	2	847.394458	1692.77436	-1.68	89.503	0.3391	0	5.3775E-10	1	188.96	144160000	2402	2159	20507
A0A8C0MVT2	no	ALDQFVNFSEQK	12	Unmodified	_ALDQFVNFSEQK_	0	MULTI-MSMS	2	713.354074	1424.69359	0.34149	65.873	0.54406	0	6.1443E-05	1	146.11	76327000	1885	2160	20519
A0A8P0P844	no	ALDSDMQTLVYENYNK	16	Unmodified	_ALDSDMQTLVYENYNK_	0	MULTI-MATCH	2	952.440748	1902.86694	-0.99821	74.208	0.16967	1.4211E-14	NaN	0	NaN	14112000	1842	2161	20534
A0A8I3P3D2	no	ALDTLEDDMTISVEK	15	Unmodified	_ALDTLEDDMTISVEK_	0	MULTI-MSMS	2	840.405843	1678.79713	-0.32218	75.716	0.40892	1.4211E-14	0.0095998	1	50.354	9834000	2964	2163	20540
A0A8P0N8G3	no	ALDTVLFGPPLLTR	14	Unmodified	_ALDTVLFGPPLLTR_	0	MULTI-MSMS	2	756.942859	1511.87116	0.69478	95.026	1.0848	0	0.0011144	1	78.513	23206000	5080	2164	20553
A0A8P0S6Q0	no	ALDVGSGSGILTACFAR	17	Unmodified	_ALDVGSGSGILTACFAR_	0	MULTI-MSMS	2	847.930154	1693.84575	-4.2661	77.478	1.7992	0	3.8206E-06	3	113.65	199850000	2283	2165	20566
A0A8P0S6Q0	no	ALDVGSGSGILTACFAR	17	Unmodified	_ALDVGSGSGILTACFAR_	0	MSMS	2	847.930154	1693.84575	NaN	78.576	1	0	0.0028851	1	60.161		2283	2165	20567
A0A8P0S6Q0	no	ALDVGSGSGILTACFAR	17	Unmodified	_ALDVGSGSGILTACFAR_	0	MULTI-MATCH	2	847.930154	1693.84575	-8.6274	80.04	0.16986	0	NaN	0	NaN	6774800	2283	2165	20571
A0A8P0S6Q0	no	ALDVGSGSGILTACFAR	17	Unmodified	_ALDVGSGSGILTACFAR_	0	MULTI-MATCH	2	847.930154	1693.84575	0.264	79.922	0.2364	0	NaN	0	NaN	11065000	2283	2165	20572
A0A346JM02	no	ALDVMVSTFHK	11	Unmodified	_ALDVMVSTFHK_	0	MULTI-MSMS	3	416.553274	1246.63799	-0.24458	45.006	1.2558	-7.1054E-15	0.0012245	2	80.979	250130000	328	2167	20593
A0A346JM02	no	ALDVMVSTFHK	11	Unmodified	_ALDVMVSTFHK_	0	MULTI-SECPEP	2	624.326273	1246.63799	-0.97105	44.999	1.0862	-7.1054E-15	0.022341	1	81.338	60192000	328	2167	20594
A0A8P0SCF0	no	ALDYCHSMGIMHR	13	Unmodified	_ALDYCHSMGIMHR_	0	MULTI-MSMS	2	795.852338	1589.69012	-0.27648	37.402	0.37562	-7.1054E-15	0.0011335	1	80.758	10870000	1612	2169	20615
A0A8C0QJA2	no	ALEAAAPSPDNPGDK	15	Unmodified	_ALEAAAPSPDNPGDK_	0	MSMS	2	726.851895	1451.68924	NaN	26.201	1	0	0.0006675	1	73.632		4667	2171	20626
A0A8C0MI79	no	ALEAAEHALQAQAQELEELNR	21	Unmodified	_ALEAAEHALQAQAQELEELNR_	0	MULTI-MSMS	3	778.72766	2333.16115	0.25783	87.722	0.30654	0	0.010979	1	30.823	16895000	1413	2172	20633
A0A8C0M5J7	no	ALEAAQQEK	9	Unmodified	_ALEAAQQEK_	0	MULTI-MATCH	2	494.258914	986.503274	-1.598	11.046	0.16964	0	NaN	0	NaN	4011900	875	2174	20649
A0A8C0MBM6	yes	ALEACGAGASGAQGAQGAPGAK	22	Unmodified	_ALEACGAGASGAQGAQGAPGAK_	0	MULTI-MSMS	2	950.452513	1898.89047	-0.30531	23.076	0.30603	0	2.2798E-05	2	72.937	3476100	1136	2175	20651
A0A8C0M9N1	no	ALEAEKEER	9	Unmodified	_ALEAEKEER_	1	MULTI-MSMS	2	537.774928	1073.5353	-1.6911	10.279	0.20338	0	0.019883	1	95.502	2682600	1052	2177	20658
A0A8I3N6K0	no	ALEATTEHIR	10	Unmodified	_ALEATTEHIR_	0	MULTI-MSMS	2	570.80402	1139.59349	-0.35376	16.984	0.37564	0	0.00042199	1	131.06	62293000	5438	2181	20685
A0A8I3P9Y9	no	ALECPERPFLAILGGAK	17	Unmodified	_ALECPERPFLAILGGAK_	1	MULTI-MSMS	2	921.500746	1840.98694	-0.23141	80.308	1.3583	0	5.0134E-13	3	183.89	108610000	5736	2182	20699
A0A8I3N2G1	no	ALEDAFLAIDAK	12	Unmodified	_ALEDAFLAIDAK_	0	MULTI-MSMS	2	638.84281	1275.67107	-0.12185	78.155	1.3559	0	0.00026206	5	114.89	211680000	1641	2183	20712
A0A8I3N2G1	no	ALEDAFLAIDAK	12	Unmodified	_ALEDAFLAIDAK_	0	MULTI-MATCH	2	638.84281	1275.67107	0.34768	80.148	0.16985	0	NaN	0	NaN	3350000	1641	2183	20721
A0A8I3N2G1	no	ALEDAFLAIDAK	12	Unmodified	_ALEDAFLAIDAK_	0	MULTI-MATCH	2	638.84281	1275.67107	0.11788	80.389	0.34092	0	NaN	0	NaN	3678900	1641	2183	20722
A0A8C0LZG6	no	ALEDFADNIKNDPDKEYNMPK	21	Unmodified	_ALEDFADNIKNDPDKEYNMPK_	2	MULTI-MSMS	3	823.053045	2466.1373	-1.8748	57.765	0.27056	0	6.3305E-06	2	97.457	11910000	627	2187	20737
A0A8P0P1T4	no	ALEDIFDAIEGK	12	Unmodified	_ALEDIFDAIEGK_	0	MULTI-MSMS	2	660.837725	1319.6609	0.97431	99.576	0.34	0	0.000185	1	120.09	71959000	4858	2188	20751
A0A8I3NRE9	no	ALEDVDYVQTFK	12	Unmodified	_ALEDVDYVQTFK_	0	MULTI-MSMS	2	714.356282	1426.69801	-1.0546	63.646	0.78137	0	0.00030933	2	111.06	19681000	4387	2191	20780
A0A8I3NRE9	no	ALEDVDYVQTFK	12	Unmodified	_ALEDVDYVQTFK_	0	MULTI-MATCH	2	714.356282	1426.69801	5.2579	65.764	0.57759	0	NaN	0	NaN	17543000	4387	2191	20784
A0A8I3MW76	no	ALEEALSEEIKK	12	Unmodified	_ALEEALSEEIKK_	1	MULTI-MSMS	2	680.371932	1358.72931	2.2231	43.033	0.17022	0	0.00017093	1	133.23	50513000	4729	2193	20795
A0A8I3NXE8	no	ALEEANTDLEVK	12	Unmodified	_ALEEANTDLEVK_	0	MULTI-MSMS	2	666.338089	1330.66163	2.9839	37.022	1.0563	0	0.00013075	2	123.75	68385000	3017;5350	2195	20814
A0A8I3NXE8	no	ALEEANTDLEVK	12	Unmodified	_ALEEANTDLEVK_	0	MULTI-MATCH	2	666.338089	1330.66163	5.4365	35.694	0.23878	0	NaN	0	NaN	1747800	3017;5350	2195	20820
A0A8C0PY59	no	ALEEDLNQK	9	Unmodified	_ALEEDLNQK_	0	MULTI-MSMS	2	530.269478	1058.5244	0.33351	23.121	0.74651	0	0.0013811	1	130.22	41061000	4415	2197	20839
A0A8I3NC42	no	ALEEELEDLELGL	13	Unmodified	_ALEEELEDLELGL_	0	MULTI-MSMS	2	736.871962	1471.72937	-2.0741	108.59	0.51101	0	4.5255E-05	2	131.41	27328000	2787	2200	20860
A0A8P0PRL1	no	ALEELNQQLEK	11	Unmodified	_ALEELNQQLEK_	0	MULTI-MATCH	2	657.848624	1313.6827	-2.1381	44.136	0.61156	0	NaN	0	NaN	7941200	4680	2201	20870
A0A8C0S1K7	no	ALEEVCVETIEAGFMTK	17	Unmodified	_ALEEVCVETIEAGFMTK_	0	MULTI-MSMS	2	963.963002	1925.91145	-0.77864	93.843	0.54466	0	5.3341E-05	1	90.412	10974000	1970	2204	20883
A0A8I3NI63	no	ALEFAPACHR	10	Unmodified	_ALEFAPACHR_	0	MULTI-MSMS	2	586.287482	1170.56041	-0.74515	26.772	0.57857	0	0.025843	1	55.37	17708000	5277	2205	20899
A0A8P0TK02	no	ALEFIPSDQQNEMVR	15	Unmodified	_ALEFIPSDQQNEMVR_	0	MULTI-MATCH	2	888.932893	1775.85123	-0.37019	65.705	0.61045	0	NaN	0	NaN	29657000	6379	2207	20918
A0A8C0SZY4	no	ALEGLLTGLLR	11	Unmodified	_ALEGLLTGLLR_	0	MULTI-MSMS	2	578.358431	1154.70231	-0.61392	95.02	0.30655	0	0.00016136	1	132.38	26856000	5741	2210	20935
A0A8I3PKS3	no	ALEHFTDLYDIK	12	Unmodified	_ALEHFTDLYDIK_	0	MULTI-MSMS	2	732.872099	1463.72965	-1.1139	62.863	1.1219	0	4.9126E-05	2	142	114970000	1317	2211	20946
A0A8C0SBA6	no	ALEHSALAINHK	12	Unmodified	_ALEHSALAINHK_	0	MULTI-MSMS	2	652.359493	1302.70443	4.4906	15.455	0.20396	0	3.5504E-17	1	241.4	7587600	5389;6613	2212	20954
A0A8I3S301	no	ALEIIPR	7	Unmodified	_ALEIIPR_	0	MULTI-MSMS	2	406.255446	810.496338	0.51382	41.569	0.84927	0	0.01982	2	114.54	198920000	5664	2215	20970
A0A8P0STS5	no	ALEKEEEEEK	10	Unmodified	_ALEKEEEEEK_	1	MULTI-MSMS	2	617.29589	1232.57723	-2.0932	10.436	0.13649	0	0.00047386	2	208.63	9142300	4891	2216	20979
A0A8P0STS5	no	ALEKEEEEEKQK	12	Unmodified	_ALEKEEEEEKQK_	2	MULTI-MSMS	2	745.37266	1488.73077	0.13748	9.7234	0.33889	0	1.3578E-22	1	251.81	39535000	4891	2217	20993
A0A8I3PT83	no	ALELDGQSVK	10	Unmodified	_ALELDGQSVK_	0	MULTI-SECPEP	2	530.287671	1058.56079	-1.0115	33.142	0.91336	0	0.022704	1	101.25	30719000	2313	2218	21004
A0A8I3NI63	no	ALELDHK	7	Unmodified	_ALELDHK_	0	MULTI-MSMS	2	413.226885	824.439217	2.1431	12.258	0.3411	0	0.029699	1	85.359	36890000	5277	2219	21017
A0A8I3MN54	no	ALELDQER	8	Unmodified	_ALELDQER_	0	MULTI-MSMS	2	487.251089	972.487624	0.78865	26.359	0.8845	0	0.0067703	1	110.81	85715000	5023	2220	21030
A0A8P0T982	no	ALELDSNLYR	10	Unmodified	_ALELDSNLYR_	0	MULTI-MSMS	2	597.311677	1192.6088	-0.27705	55.869	1.0505	0	0.016232	1	61.679	185000000	243	2221	21042
E2QWF5	no	ALELDSNNEK	10	Unmodified	_ALELDSNNEK_	0	MULTI-MSMS	2	566.777667	1131.54078	-0.3675	16.438	0.27089	0	0.0064569	1	75.109	7409100	4036	2222	21054
E2QWF5	no	ALELDSNNEK	10	Unmodified	_ALELDSNNEK_	0	MULTI-MSMS	2	566.777667	1131.54078	1.3413	20.81	1.02	0	0.00073318	2	160.88	244620000	4036	2222	21055
E2QWF5	no	ALELDSNNEK	10	Unmodified	_ALELDSNNEK_	0	MULTI-MATCH	2	566.777667	1131.54078	-0.3675	16.438	0.27089	0	NaN	0	NaN	7409100	4036	2222	21065
A0A8C0LYF7	no	ALELESQR	8	Unmodified	_ALELESQR_	0	MULTI-MSMS	2	473.253631	944.49271	1.021	22.725	0.43894	0	0.015565	1	85.064	6175900	590	2226	21088
A0A8C0SS04	no	ALELFLESLLK	11	Unmodified	_ALELFLESLLK_	0	MULTI-MSMS	2	638.381571	1274.74859	0.58227	103.69	0.44467	0	0.00061128	1	111.46	46302000	5560	2227	21103
A0A8P0S6J5	no	ALELHPFSVKPLLR	14	Unmodified	_ALELHPFSVKPLLR_	1	MULTI-MSMS	4	405.746251	1618.9559	0.31335	59.434	0.33889	0	0.0064735	1	50.897	12444000	2223	2228	21115
A0A8C0Q7G1	no	ALELNMISLK	10	Unmodified	_ALELNMISLK_	0	MULTI-MSMS	2	566.325742	1130.63693	-0.7168	72.443	0.44231	0	0.0044397	1	82.645	51361000	4580	2230	21129
A0A8C0S1J3	no	ALEMSCAIQNQLAR	14	Unmodified	_ALEMSCAIQNQLAR_	0	MULTI-MSMS	2	802.897799	1603.78105	1.2027	60.25	0.67709	0	8.053E-05	1	125.75	22182000	1868	2233	21144
A0A8I3PD31	no	ALEMVPLLTSTK	12	Unmodified	_ALEMVPLLTSTK_	0	MULTI-MSMS	2	651.870514	1301.72647	0.62949	72.332	0.40882	0	0.0061155	1	63.408	10531000	4328	2234	21154
A0A8I3PRW1	no	ALENCSADLQK	11	Unmodified	_ALENCSADLQK_	0	MULTI-MSMS	2	624.798077	1247.5816	-1.5423	22.279	0.30693	0	0.00067367	1	108.57	6628200	4122	2235	21165
A0A8C0SMJ7	no	ALENPDTASLLGR	13	Unmodified	_ALENPDTASLLGR_	0	MULTI-MSMS	2	678.859523	1355.70449	0.78645	53.899	0.78031	0	8.1543E-05	1	121.9	13502000	4018	2236	21177
A0A8I3S3F0	no	ALEPTGQSGEAVK	13	Deamidation (NQ)	_ALEPTGQ(de)SGEAVK_	0	MSMS	2	644.324982	1286.63541	NaN	42.632	1	0	0.05331	1	67.897		5345	2238	21195
A0A8C0PWJ2	no	ALEQEVAQLEK	11	Unmodified	_ALEQEVAQLEK_	0	MULTI-MSMS	2	629.337892	1256.66123	1.0323	52.974	0.78044	0	0.00098472	1	98.044	4217900	4383	2239	21204
A0A8C0PWJ2	no	ALEQEVAQLEK	11	Unmodified	_ALEQEVAQLEK_	0	MULTI-MATCH	2	629.337892	1256.66123	0.63569	55.137	0.47644	0	NaN	0	NaN	9838500	4383	2239	21211
A0A8I3ND03	no	ALEQKPDDAQYYCQR	15	Unmodified	_ALEQKPDDAQYYCQR_	1	MULTI-MATCH	2	942.930882	1883.84721	-0.79752	28.149	0.68033	0	NaN	0	NaN	80642000	6391	2240	21224
A0A8I3PKL2	no	ALEQLNGFELAGR	13	Unmodified	_ALEQLNGFELAGR_	0	MULTI-MSMS	2	709.37534	1416.73613	-2.9845	69.152	0.98627	0	4.9686E-05	1	129.89	80758000	3869;4242	2242	21235
A0A8I3PKL2	no	ALEQLNGFELAGR	13	Deamidation (NQ)	_ALEQLN(de)GFELAGR_	0	MULTI-MSMS	2	709.867348	1417.72014	-0.79285	69.771	0.64597	0	0.00045081	2	128.51	18767000	3869;4242	2242	21243
A0A8P0T982	no	ALEQQVEEMK	10	Unmodified	_ALEQQVEEMK_	0	MULTI-MSMS	2	602.797546	1203.58054	0.14786	37.217	2.2475	0	0.00038796	4	154.49	812910000	243	2245	21263
A0A8P0T982	no	ALEQQVEEMK	10	Unmodified	_ALEQQVEEMK_	0	MSMS	2	602.797546	1203.58054	NaN	39.449	1	0	0.0062396	1	78.334		243	2245	21264
A0A8P0T982	no	ALEQQVEEMK	10	Oxidation (M)	_ALEQQVEEM(ox)K_	0	MULTI-MSMS	2	610.795003	1219.57545	-0.26105	21.284	0.88384	0	0.0062606	2	101.25	10772000	243	2245	21276
A0A8P0T982	no	ALEQQVEEMK	10	Oxidation (M)	_ALEQQVEEM(ox)K_	0	MSMS	2	610.795003	1219.57545	NaN	21.802	1	0	0.0029401	1	117.89		243	2245	21277
A0A8C0TFI9	no	ALERDPAEDDVESK	14	Unmodified	_ALERDPAEDDVESK_	1	MULTI-MSMS	2	787.370649	1572.72674	-0.58693	19.422	0.85028	0	0.0021655	1	90.614	2458700	2125	2248	21313
A0A8C0SKP0	no	ALESISSDQQSEMVK	15	Unmodified	_ALESISSDQQSEMVK_	0	MULTI-MSMS	2	826.395809	1650.77707	-2.0203	40.451	0.47622	0	6.6006E-05	2	99.752	11908000	2514	2252	21335
A0A8P0TQH9	no	ALESLIEMIQK	11	Unmodified	_ALESLIEMIQK_	0	MULTI-MSMS	2	637.854864	1273.69517	-1.8299	89.085	0.78227	0	0.0006881	1	107.9	16363000	3803	2253	21347
A0A8P0NI34	no	ALETEAPASQALADEPKPDGAAAQAQENQDTRPK	34	Unmodified	_ALETEAPASQALADEPKPDGAAAQAQENQDTRPK_	2	MULTI-MSMS	4	880.430301	3517.6921	0.39047	42.438	0.51009	0	2.8736E-38	1	125.68	60302000	2521	2256	21369
A0A8C0PTC8	no	ALETIGANLQK	11	Unmodified	_ALETIGANLQK_	0	MULTI-MSMS	2	579.32987	1156.64519	-3.5956	37.796	0.95428	-7.1054E-15	0.00051389	1	114.99	12237000	1464	2257	21380
A0A8I3PUE6	no	ALETNTHVK	9	Unmodified	_ALETNTHVK_	0	MULTI-MSMS	2	506.774731	1011.53491	0.52311	10.096	0.44074	0	0.0013596	1	123.98	120000000	3656	2260	21398
A0A8I3PUE6	no	ALETNTHVK	9	Deamidation (NQ)	_ALETN(de)THVK_	0	MULTI-MATCH	2	507.266739	1012.51892	-2.0546	11.452	0.23791	0	NaN	0	NaN	2492800	3656	2260	21405
A0A8I3Q1P1	no	ALEVAEYLTPVLK	13	Unmodified	_ALEVAEYLTPVLK_	0	MULTI-MSMS	2	723.416143	1444.81773	0.81419	86.922	0.6446	0	3.8257E-05	1	133.81	184510000	3819	2261	21414
A0A8I3NXD1	no	ALEVIKPAHILQEK	14	Unmodified	_ALEVIKPAHILQEK_	1	MULTI-MSMS	2	794.97469	1587.93483	2.147	37.747	0.40883	7.1054E-15	0.00090773	1	98.406	9318600	5149	2263	21430
A0A8I3NXD1	no	ALEVIKPAHILQEK	14	Unmodified	_ALEVIKPAHILQEK_	1	MULTI-MSMS	4	397.990983	1587.93483	0.41671	37.765	1.3964	0	0.032164	1	35.891	279430000	5149	2263	21431
A0A8I3NXD1	no	ALEVIKPAHILQEKEEQHQLAVTAYLK	27	Unmodified	_ALEVIKPAHILQEKEEQHQLAVTAYLK_	2	MULTI-MATCH	3	1033.91155	3098.71282	-0.60803	60.791	0.5087	0	NaN	0	NaN	24382000	5149	2264	21449
A0A8C0MVT2	no	ALEYTIYNQELNETR	15	Unmodified	_ALEYTIYNQELNETR_	0	MULTI-MSMS	2	928.95488	1855.89521	-2.0328	65.014	0.71272	0	5.7364E-06	1	143.17	32405000	1885	2267	21476
A0A8P0T8A4	no	ALFAGDIEEMEER	13	Unmodified	_ALFAGDIEEMEER_	0	MULTI-MSMS	2	755.348131	1508.68171	-2.8097	72.972	0.37426	0	6.1788E-05	1	125.74	37774000	721	2268	21488
A0A8I3MEV9	no	ALFAISCLVR	10	Unmodified	_ALFAISCLVR_	0	MULTI-MATCH	2	575.326076	1148.6376	2.3771	80.59	0.20402	0	NaN	0	NaN	2376400	4809	2269	21502
A0A8C0PU06	no	ALFDFNGNDEEDLPFK	16	Unmodified	_ALFDFNGNDEEDLPFK_	0	MULTI-MSMS	2	935.928331	1869.84211	3.4478	95.512	0.64531	0	0.0021894	1	61.235	58164000	4336;6647	2270	21508
A0A8C0PU06	no	ALFDFNGNDEEDLPFK	16	Unmodified	_ALFDFNGNDEEDLPFK_	0	MULTI-MSMS	2	935.928331	1869.84211	-1.4829	98.426	0.67861	0	0.0013049	1	66.267	166950000	4336;6647	2270	21509
A0A8P0TUP3	no	ALFDYNPNEDK	11	Unmodified	_ALFDYNPNEDK_	0	MULTI-MSMS	2	663.304049	1324.59355	0.89097	52.813	0.81441	-7.1054E-15	0.032794	1	47.706	5651700	1667	2273	21527
A0A8C0NRD9	no	ALFEEVPELLTETEK	15	Unmodified	_ALFEEVPELLTETEK_	0	MULTI-MSMS	2	874.45365	1746.89275	0.13412	95.258	1.0513	0	0.00018358	1	93.839	179040000	3057	2274	21541
A0A8I3PD54	no	ALFLHNR	7	Unmodified	_ALFLHNR_	0	MULTI-MSMS	2	435.750862	869.487171	1.2148	18.165	0.2381	0	0.023026	1	101.23	4783800	6473	2277	21564
A0A8C0QM78	no	ALFLYTSHLR	10	Unmodified	_ALFLYTSHLR_	0	MULTI-MSMS	2	610.842948	1219.67134	0.36452	48.956	1.1194	0	0.04907	1	45.738	5433100	361	2278	21573
A0A8I3N1C5	no	ALFPGDSEIDQLFR	14	Unmodified	_ALFPGDSEIDQLFR_	0	MULTI-MSMS	2	804.406837	1606.79912	0.77209	98.242	0.27133	0	1.4749E-06	1	150.1	75095000	2601	2280	21587
A0A8I3RP75	no	ALFQNTER	8	Unmodified	_ALFQNTER_	0	MULTI-MSMS	2	489.753798	977.493044	-0.80107	24.359	0.61164	0	0.012918	1	89.55	6243400	4452	2281	21599
A0A8I3SCA7	no	ALFSVGFPVPK	11	Unmodified	_ALFSVGFPVPK_	0	MULTI-MSMS	2	581.336967	1160.65938	0.39486	80.479	0.64621	0	0.0029742	1	79.906	15318000	1519	2283	21615
A0A8I3RUG2	no	ALFVSAFPQQLTMK	14	Unmodified	_ALFVSAFPQQLTMK_	0	MULTI-MSMS	2	790.928894	1579.84324	-0.66381	85.632	0.64624	0	6.9665E-05	1	128.01	44890000	2811	2284	21626
A0A8C0NUK7	no	ALGAAEPPR	9	Unmodified	_ALGAAEPPR_	0	MULTI-MSMS	2	441.245609	880.476666	0.45425	16.892	0.40966	3.5527E-15	0.0033532	1	98.997	6584900	3177	2285	21638
A0A8I3P6L5	no	ALGAALTPFNPLAGLR	16	Unmodified	_ALGAALTPFNPLAGLR_	0	MULTI-MSMS	2	791.459207	1580.90386	0.90938	94.35	0.23645	0	0.048952	1	34.773	17103000	5554	2286	21650
A0A8P0T542	no	ALGALVDSCAPGLCPDWDSWDASKPVNNAR	30	Unmodified	_ALGALVDSCAPGLCPDWDSWDASKPVNNAR_	1	MULTI-MSMS	3	1081.50464	3241.49208	0.407	87.243	0.81534	0	2.2621E-10	4	75.703	538200000	6595;2676	2287	21663
A0A8P0T542	no	ALGALVDSCAPGLCPDWDSWDASKPVNNAR	30	Unmodified	_ALGALVDSCAPGLCPDWDSWDASKPVNNAR_	1	MULTI-MSMS	4	811.380297	3241.49208	0.70632	87.236	0.4757	0	1.2917E-08	1	63.932	66328000	6595;2676	2287	21664
A0A8C0PQ10	no	ALGDQIIFVNRPDK	14	Unmodified	_ALGDQIIFVNRPDK_	1	MSMS	2	793.438472	1584.86239	NaN	56.057	1	0	3.3708E-05	1	110.08		4267	2292	21706
A0A8C0PAM2	no	ALGEPITLFGEGPAER	16	Unmodified	_ALGEPITLFGEGPAER_	0	MSMS	2	828.933219	1655.85189	NaN	78.467	1	0	0.0013702	1	67.456		3793	2296	21726
A0A8C0NDB8	no	ALGFPEGLVIQAYFACEK	18	Unmodified	_ALGFPEGLVIQAYFACEK_	0	MULTI-MATCH	2	1007.01114	2012.00773	3.5769	103.26	0.27198	0	NaN	0	NaN	4535900	2559	2297	21736
A0A8I3N305	no	ALGFPLERPK	10	Unmodified	_ALGFPLERPK_	1	MULTI-MSMS	2	564.332216	1126.64988	-0.26525	41.643	0.81576	0	0.066777	1	64.42	67262000	4535	2298	21745
A0A8I3NK34	no	ALGISHAK	8	Unmodified	_ALGISHAK_	0	MSMS	2	398.73742	795.460287	NaN	10.103	1	0	0.040203	1	67.981		4054	2302	21758
A0A8C0NCY0	yes	ALGLDSANEK	10	Unmodified	_ALGLDSANEK_	0	MULTI-MSMS	2	509.264196	1016.51384	0.12608	23.526	0.57744	-3.5527E-15	0.00043405	1	136.27	35379000	2542	2304	21770
A0A8I3MI98	no	ALGLDTGQQQDAQEFSK	17	Unmodified	_ALGLDTGQQQDAQEFSK_	0	MULTI-MSMS	2	918.442137	1834.86972	0.55906	49.852	0.50727	0	9.5404E-12	1	171.05	13302000	910	2305	21782
A0A8I3PMD4	no	ALGLSNFSSR	10	Unmodified	_ALGLSNFSSR_	0	MULTI-MSMS	2	526.28018	1050.54581	0.41791	45.459	0.67862	0	0.00043304	1	135.83	20996000	6511;5718	2309	21814
A0A8C0SIR3	no	ALGLTPGELAER	12	Unmodified	_ALGLTPGELAER_	0	MULTI-MSMS	2	613.840602	1225.66665	0.49943	52.141	0.88165	7.1054E-15	0.00036334	1	104.05	56811000	5493	2310	21826
A0A8C0QJN9	no	ALGMMGLVR	9	Unmodified	_ALGMMGLVR_	0	MULTI-MSMS	2	474.26189	946.509228	1.0397	58.244	0.37595	0	0.001351	1	124.37	12830000	1164	2311	21837
A0A8I3PH84	no	ALGNICYDSHEGR	13	Unmodified	_ALGNICYDSHEGR_	0	MULTI-MSMS	2	746.335889	1490.65723	-0.98522	28.266	0.40901	0	2.2128E-05	1	154.84	24447000	5141;6500	2312	21849
A0A8P0P9R1	no	ALGNIHIAHNLYWLLK	16	Unmodified	_ALGNIHIAHNLYWLLK_	0	MULTI-MSMS	4	469.770257	1875.05192	0.13043	75.577	0.57874	0	0.063909	1	17.701	7497200	5160	2313	21858
A0A8P0TU98	no	ALGNSLHPLGK	11	Unmodified	_ALGNSLHPLGK_	0	MULTI-MSMS	2	553.819473	1105.62439	-0.33235	24.071	0.37209	0	0.015635	1	57.59	1683900	4279	2314	21864
A0A8C0RKW9	no	ALGQNPTNAEVLK	13	Unmodified	_ALGQNPTNAEVLK_	0	MULTI-MSMS	2	677.869891	1353.72523	0.59394	32.553	3.9338	7.1054E-15	5.4181E-05	3	128.35	1253900000	5013	2316	21878
A0A8C0RKW9	no	ALGQNPTNAEVLK	13	Unmodified	_ALGQNPTNAEVLK_	0	MSMS	2	677.869891	1353.72523	NaN	34.513	1	0	0.013643	1	55.721		5013	2316	21879
A0A8C0RKW9	no	ALGQNPTNAEVLK	13	Unmodified	_ALGQNPTNAEVLK_	0	MULTI-MATCH	2	677.869891	1353.72523	-0.74532	36.571	0.10213	0	NaN	0	NaN	1357600	5013	2316	21887
A0A8C0RKW9	no	ALGQNPTNAEVLK	13	Deamidation (NQ)	_ALGQNPTN(de)AEVLK_	0	MULTI-MATCH	2	678.361899	1354.70924	-1.0808	38.573	0.64628	0	NaN	0	NaN	4728600	5013	2316	21897
O97575	no	ALGQNPTNAEVLR	13	Unmodified	_ALGQNPTNAEVLR_	0	MULTI-MSMS	2	691.872965	1381.73138	-1.5923	35.725	0.67883	0	0.001171	2	80.24	12878000	1746	2317	21902
A0A8I3N7Q9	no	ALGSVGPVDLLVNNAAVALLQPFLEVTK	28	Unmodified	_ALGSVGPVDLLVNNAAVALLQPFLEVTK_	0	MULTI-MSMS	3	950.210937	2847.61098	1.0322	111.92	0.10199	0	0.0039814	1	32.74	5418500	2875	2320	21919
A0A8I3SCX0	no	ALGTEVIQLFPEK	13	Unmodified	_ALGTEVIQLFPEK_	0	MSMS	2	722.905942	1443.79733	NaN	81.486	1	0	2.6611E-05	1	107.45		1799	2321	21930
A0A8P0SBA8	no	ALGTHVVHSTHTLPLTMTSQQGVK	24	Unmodified	_ALGTHVVHSTHTLPLTMTSQQGVK_	0	MULTI-MSMS	4	636.590424	2542.33259	-0.33468	32.283	0.50998	0	0.0065296	1	32.391	3117500	6642	2322	21941
A0A8C0MZJ3	no	ALGTLGMTTNEK	12	Unmodified	_ALGTLGMTTNEK_	0	MULTI-MSMS	2	618.318645	1234.62274	-1.0072	34.65	0.67674	0	4.7328E-05	2	135.55	47795000	1713	2323	21951
A0A8I3N3V4	no	ALGTPNNEVWPEVESLQDYK	20	Unmodified	_ALGTPNNEVWPEVESLQDYK_	0	MULTI-MSMS	3	763.705974	2288.09609	2.4996	86.752	0.51043	0	0.024371	1	24.121	14460000	4359	2325	21972
A0A8I3N3V4	no	ALGTPNNEVWPEVESLQDYK	20	Unmodified	_ALGTPNNEVWPEVESLQDYK_	0	MULTI-MSMS	3	763.705974	2288.09609	0.69969	87.509	1.7326	0	0.00064033	2	48.616	24892000	4359	2325	21973
A0A8C0Z5V7	no	ALGVEQDLALPAIAVIGDQSSGK	23	Unmodified	_ALGVEQDLALPAIAVIGDQSSGK_	0	MULTI-MSMS	3	751.409269	2251.20598	1.3057	95.8	0.95127	0	9.9367E-20	2	141.7	206540000	6305;322;321	2328	21998
A0A8I3N305	no	ALGVLAQLIWSR	12	Unmodified	_ALGVLAQLIWSR_	0	MULTI-MSMS	2	663.898254	1325.78196	0.03619	98.439	0.50827	0	7.7695E-05	1	130.66	5801000	4535	2329	22033
A0A8C0RSI7	no	ALHGEATSSATSETQPGGTNTESFDNLESGMPNK	34	Unmodified	_ALHGEATSSATSETQPGGTNTESFDNLESGMPNK_	0	MULTI-MSMS	3	1155.84974	3464.5274	0.16259	53.896	1.2214	0	6.287E-10	1	66.879	17799000	4598;6620	2332	22063
A0A8I3NDI5	no	ALHHGIDLEK	10	Unmodified	_ALHHGIDLEK_	0	MULTI-MSMS	2	566.809105	1131.60366	-0.42459	13.922	0.67879	0	0.0011665	1	107.69	23968000	5552	2333	22080
A0A8I3NDI5	no	ALHHGIDLEK	10	Unmodified	_ALHHGIDLEK_	0	MULTI-MSMS	3	378.208495	1131.60366	0.13742	13.993	0.50982	0	0.042709	1	34.087	9315900	5552	2333	22081
A0A8C0NNF7	no	ALHIPEQLPR	10	Unmodified	_ALHIPEQLPR_	0	MULTI-MSMS	3	391.89614	1172.66659	-1.3573	41.516	1.3256	-7.1054E-15	0.052118	1	30.189	17736000	2944	2334	22098
A0A8C0PNR7	no	ALHLQEEAK	9	Unmodified	_ALHLQEEAK_	0	MULTI-MSMS	2	519.782556	1037.55056	-0.32695	14.194	0.40759	0	0.0018626	1	110.41	6106500	432	2338	22118
A0A8I3MY45	yes	ALHLQK	6	Unmodified	_ALHLQK_	0	MULTI-MATCH	2	355.221406	708.428259	-0.30506	9.422	0.54354	0	NaN	0	NaN	3066900	6358	2339	22125
A0A8C0RML8	no	ALHQTSTSGVTSLPKP	16	Unmodified	_ALHQTSTSGVTSLPKP_	1	MSMS	2	812.438669	1622.86278	NaN	29.576	1	0	0.051782	1	50.354		3067	2343	22129
A0A8I3NUK8	no	ALHSVLQTVPLGELR	15	Unmodified	_ALHSVLQTVPLGELR_	0	MULTI-MSMS	2	816.975222	1631.93589	-0.44852	61.878	0.74818	0	5.5493E-10	2	184.03	32533000	6204	2344	22137
A0A8I3S533	no	ALHTVQYGLLK	11	Unmodified	_ALHTVQYGLLK_	0	MULTI-MSMS	3	414.911679	1241.71321	-1.1264	36.386	0.54254	0	0.023558	1	41.824	15438000	1489	2345	22152
A0A8I3S533	no	ALHTVQYGLLK	11	Unmodified	_ALHTVQYGLLK_	0	MULTI-MATCH	2	621.86388	1241.71321	-2.1897	36.408	0.37336	0	NaN	0	NaN	2534900	1489	2345	22158
A0A8C0T481	no	ALHVVEDLR	9	Unmodified	_ALHVVEDLR_	0	MULTI-MSMS	3	351.201341	1050.58219	-0.023868	28.733	0.81591	3.5527E-15	0.0044069	1	76.679	59397000	5771;5852	2347	22170
A0A8C0TD64	no	ALIAAQYSGAQVR	13	Unmodified	_ALIAAQYSGAQVR_	0	MULTI-MSMS	2	674.372601	1346.73065	0.11462	41.844	1.5647	0	3.4711E-07	1	182.65	829880000	5949	2348	22189
A0A8C0NST9	no	ALIAGGGAPEIELALR	16	Unmodified	_ALIAGGGAPEIELALR_	0	MULTI-MSMS	2	775.948672	1549.88279	0.68789	80.092	1.2561	0	1.5122E-05	5	113.38	688030000	3109	2350	22208
A0A8C0NST9	no	ALIAGGGAPEIELALR	16	Unmodified	_ALIAGGGAPEIELALR_	0	MULTI-MATCH	2	775.948672	1549.88279	1.9866	82.458	0.13593	0	NaN	0	NaN	2634800	3109	2350	22214
A0A8I3S0A8	no	ALIDGTEAISIQK	13	Unmodified	_ALIDGTEAISIQK_	0	MULTI-MSMS	2	679.879924	1357.7453	-0.65761	56.53	1.4927	7.1054E-15	2.5937E-05	2	143.61	37004000	1909	2351	22224
A0A8P0N992	no	ALIDPSSGLPNR	12	Unmodified	_ALIDPSSGLPNR_	0	MULTI-MSMS	2	620.338227	1238.6619	2.2264	46.959	1.8017	0	0.00075818	2	91.867	24942000	1684	2352	22236
A0A8C0TF60	no	ALIDWIQLQEK	11	Unmodified	_ALIDWIQLQEK_	0	MULTI-MSMS	2	678.879727	1355.7449	0.76323	88.637	0.50899	0	0.0097539	1	62.303	5563800	3987	2353	22248
A0A8I3NS67	no	ALIEHEMK	8	Unmodified	_ALIEHEMK_	0	MULTI-MSMS	2	485.754953	969.495352	0.44139	15.768	0.67872	-1.7764E-15	0.0063972	1	116.9	185980000	5198	2354	22262
A0A8I3NS67	no	ALIEHEMK	8	Oxidation (M)	_ALIEHEM(ox)K_	0	MULTI-MSMS	2	493.75241	985.490267	0.43897	10.639	0.20285	0	0.052678	1	89.046	10609000	5198	2354	22268
A0A8I3MTR7	no	ALIESYQNLTR	11	Unmodified	_ALIESYQNLTR_	0	MULTI-MSMS	2	654.351334	1306.68811	-0.81112	53.727	1.1536	0	0.0015846	2	89.08	18350000	2375	2355	22275
A0A8I3NYT2	no	ALIGDDVGLTSYK	13	Unmodified	_ALIGDDVGLTSYK_	0	MULTI-MSMS	2	676.358825	1350.7031	3.0686	60.453	0.33775	7.1054E-15	0.0021566	1	72.652	20615000	1792	2356	22287
A0A8C0P6K8	no	ALIGMTAGATGAFVGTPAEVALIR	24	Unmodified	_ALIGMTAGATGAFVGTPAEVALIR_	0	MULTI-MSMS	3	763.087472	2286.24059	0.23318	95.724	0.67776	0	0.0076659	1	31.36	51257000	3629	2357	22295
A0A8I3PM68	no	ALILNTPNNPVGK	13	Unmodified	_ALILNTPNNPVGK_	0	MULTI-MSMS	2	675.890626	1349.7667	-0.64119	46.587	1.0555	0	0.00012203	1	114.84	38484000	1390	2359	22308
A0A8I3PK79	no	ALILVGGYGTR	11	Unmodified	_ALILVGGYGTR_	0	MULTI-MSMS	2	560.329673	1118.64479	0.18359	55.742	0.64437	-7.1054E-15	0.0040178	1	74.464	17262000	5715	2360	22321
A0A8I3S6F7	no	ALINADELANDVAGAEALLDR	21	Unmodified	_ALINADELANDVAGAEALLDR_	0	MULTI-MSMS	3	718.706085	2153.09643	0.50512	106.38	0.95074	0	8.2411E-06	3	87.156	670540000	6594;6533	2361	22338
A0A8I3PX00	no	ALINDELVEWK	11	Unmodified	_ALINDELVEWK_	0	MULTI-MSMS	2	665.356085	1328.69762	4.0114	76.604	1.4965	0	0.00097101	2	98.249	111220000	2689	2362	22371
A0A8I3PX00	no	ALINDELVEWK	11	Unmodified	_ALINDELVEWK_	0	MULTI-MATCH	2	665.356085	1328.69762	8.7349	79.865	0.30478	0	NaN	0	NaN	5775700	2689	2362	22376
A0A8I3NYT2	no	ALINMSSLPALDK	13	Unmodified	_ALINMSSLPALDK_	0	MULTI-MSMS	2	686.87887	1371.74319	-1.9398	76.793	0.98608	-1.4211E-14	0.034053	2	44.564	39277000	1792	2363	22382
A0A8I3NYT2	no	ALINMSSLPALDK	13	Unmodified	_ALINMSSLPALDK_	0	MULTI-MATCH	2	686.87887	1371.74319	-4.7826	80.671	0.3396	0	NaN	0	NaN	5368700	1792	2363	22388
A0A8P0P3Q7	no	ALITFAGMIPYR	12	Unmodified	_ALITFAGMIPYR_	0	MULTI-MSMS	2	676.873391	1351.73223	0.10238	89.974	1.171	0	0.00021208	2	118.26	61731000	857	2365	22396
A0A8C0YYZ5	no	ALIVDESCR	9	Unmodified	_ALIVDESCR_	0	MULTI-MSMS	2	531.766049	1061.51754	-1.0488	28.819	0.47646	0	0.0014369	1	137.18	13747000	1310	2366	22409
A0A8C0T6H9	no	ALIVLAHAEK	10	Unmodified	_ALIVLAHAEK_	0	MULTI-MSMS	2	532.826766	1063.63898	-0.22701	27.156	0.71323	0	0.0027226	1	91.069	53089000	2039	2368	22424
A0A8I3RWC4	no	ALIVVPCAEGK	11	Unmodified	_ALIVVPCAEGK_	0	MULTI-MSMS	2	578.823366	1155.63218	0.26065	44.791	0.78142	0	0.0028292	1	80.755	30965000	4842	2370	22445
A0A8I3NIL1	no	ALIVVPYAEGVIPDETK	17	Unmodified	_ALIVVPYAEGVIPDETK_	0	MULTI-MSMS	2	907.500935	1812.98732	-1.679	85.461	0.61317	0	0.0038814	1	53.528	32316000	2647	2371	22455
A0A8C0PQW4	no	ALIYGHHGDPAK	12	Unmodified	_ALIYGHHGDPAK_	0	MULTI-MSMS	2	639.833111	1277.65167	0.050667	11.995	0.20287	0	0.00017168	2	120.99	3131400	4276	2373	22476
A0A8I3MRC0	no	ALKDLLTWVIEGK	13	Unmodified	_ALKDLLTWVIEGK_	1	MULTI-SECPEP	2	743.437409	1484.86027	2.3295	101.58	0.60992	0	7.2808E-07	1	172.13	207750000	1729	2375	22495
A0A8C0T0X4	no	ALKDPALDSLAYEYER	16	Unmodified	_ALKDPALDSLAYEYER_	1	MULTI-MSMS	2	927.467623	1852.92069	-2.7095	62.341	0.98434	0	0.00041569	3	92.925	9559200	2012	2376	22507
A0A8I3PRM4	no	ALKDPNAFLFDHLLTLKPVK	20	Unmodified	_ALKDPNAFLFDHLLTLKPVK_	2	MULTI-MSMS	5	456.868111	2279.30417	0.10831	77.956	1.3574	0	0.0051003	2	37.09	690350000	5820	2377	22524
A0A8I3PRM4	no	ALKDPNAFLFDHLLTLKPVK	20	Unmodified	_ALKDPNAFLFDHLLTLKPVK_	2	MULTI-MATCH	3	760.775335	2279.30417	0.52091	77.891	0.84774	-1.4211E-14	NaN	0	NaN	31270000	5820	2377	22534
A0A8C0RK12	no	ALKDPNQLIR	10	Unmodified	_ALKDPNQLIR_	1	MULTI-SECPEP	3	389.899662	1166.67716	0.61413	26.633	1.02	0	0.0094974	1	112.36	53822000	2351	2378	22544
A0A8I3PLU4	no	ALKEDAATFSSLR	13	Unmodified	_ALKEDAATFSSLR_	1	MULTI-MATCH	2	704.875173	1407.73579	0.078323	42.074	0.85013	0	NaN	0	NaN	10856000	4269	2379	22556
A0A8C0QRL7	no	ALKEENIQTLLINPNIATVQTSQGLADK	28	Unmodified	_ALKEENIQTLLINPNIATVQTSQGLADK_	1	MULTI-MSMS	3	1008.21882	3021.63463	0.17641	81.931	1.0192	0	1.1875E-15	2	100.59	31325000	4799	2381	22566
A0A8C0QRL7	no	ALKEENIQTLLINPNIATVQTSQGLADK	28	Unmodified	_ALKEENIQTLLINPNIATVQTSQGLADK_	1	MULTI-MATCH	4	756.415934	3021.63463	0.80645	81.904	1.1207	0	NaN	0	NaN	16511000	4799	2381	22573
A0A8C0STJ7	no	ALKPEVDKLNIMAAK	15	Unmodified	_ALKPEVDKLNIMAAK_	2	MULTI-MSMS	4	410.990555	1639.93311	0.14554	41.789	0.91833	0	4.2344E-05	1	100.11	318030000	5644	2383	22595
A0A8P0NCS0	no	ALLAEHLLK	9	Acetyl (Protein N-term)	_(ac)ALLAEHLLK_	0	MULTI-MATCH	2	525.321317	1048.62808	-0.18709	80.507	0.27301	0	NaN	0	NaN	4165900	6099	2386	22620
A0A8P0TT16	no	ALLAGQALLLR	11	Unmodified	_ALLAGQALLLR_	0	MULTI-MSMS	2	569.868966	1137.72338	0.017074	69.667	0.61227	0	0.00037094	1	171.38	32293000	6566	2388	22638
A0A8C0QNY0	no	ALLAICAGDAEDY	13	Unmodified	_ALLAICAGDAEDY_	0	MULTI-MSMS	2	691.318842	1380.62313	1.5027	86.18	0.95011	1.4211E-14	0.051799	1	39.253	11224000	3029	2389	22652
A0A8C0QNY0	no	ALLAICAGDAEDY	13	Unmodified	_ALLAICAGDAEDY_	0	MULTI-MATCH	2	691.318842	1380.62313	-1.6634	85.863	0.54395	0	NaN	0	NaN	8989300	3029	2389	22657
A0A8P0N8G3	no	ALLALNHGLDK	11	Unmodified	_ALLALNHGLDK_	0	MULTI-MSMS	2	582.840405	1163.66626	0.070831	36.274	0.23689	0	0.021252	1	53.089	3008900	5080	2390	22660
A0A8P0SLT1	no	ALLALYPAPDEDDAVER	17	Unmodified	_ALLALYPAPDEDDAVER_	0	MSMS	2	929.465081	1856.91561	NaN	74.699	1	0	0.050608	1	40.767		6462	2391	22666
P33731	no	ALLAMYTNQAEQCR	14	Unmodified	_ALLAMYTNQAEQCR_	0	MULTI-MSMS	2	834.895257	1667.77596	-1.9034	55.718	0.47386	0	3.4447E-09	1	185.96	64715000	198	2392	22674
A0A8C0T3S7	no	ALLAQTTPAAGSQSLSSGTVAK	22	Unmodified	_ALLAQTTPAAGSQSLSSGTVAK_	0	MULTI-MSMS	3	687.039176	2058.0957	-2.7121	45.179	0.44133	0	0.0057567	1	33.833	24938000	1023	2393	22686
A0A8I3MCT0	no	ALLDQLMGTAR	11	Unmodified	_ALLDQLMGTAR_	0	MULTI-MSMS	2	594.823898	1187.63324	-0.956	78.815	0.64486	1.4211E-14	0.0040593	1	74.376	9125200	5356	2398	22716
A0A8I3NM74	no	ALLDSLQLGPDALTVHLINEITK	23	Unmodified	_ALLDSLQLGPDALTVHLINEITK_	0	MULTI-MSMS	3	825.467006	2473.37919	-1.1635	104.23	0.67836	0	0.019726	1	23.913	100810000	1128;6425	2400	22731
A0A8I3RV50	no	ALLELQLEPEELYQTFQR	18	Unmodified	_ALLELQLEPEELYQTFQR_	0	MULTI-MSMS	3	740.723076	2219.1474	0.94073	101.25	0.81386	-1.4211E-14	3.0502E-07	2	101.05	597780000	1269	2403	22764
A0A8I3PXJ8	no	ALLENEKK	8	Unmodified	_ALLENEKK_	1	MULTI-MSMS	2	472.7742	943.533846	0.1369	10.605	0.30377	0	0.022195	1	104.21	122750000	2645	2404	22779
A0A8I3NCB2	no	ALLESIALYLTR	12	Unmodified	_ALLESIALYLTR_	0	MULTI-SECPEP	2	681.903202	1361.79185	-0.49623	101.81	0.44138	0	0.036856	1	65.5	32730000	4013	2406	22793
A0A8I3N9V3	no	ALLFIPR	7	Unmodified	_ALLFIPR_	0	MULTI-MSMS	2	415.268356	828.522159	-0.10679	60.486	3.3622	0	0.019823	5	114.67	1881000000	6384;5365	2407	22808
A0A8I3N9V3	no	ALLFIPR	7	Unmodified	_ALLFIPR_	0	MULTI-MSMS	2	415.268356	828.522159	1.0755	115.62	1.6033	0	0.060487	1	61.997	467400	6384;5365	2407	22809
A0A8I3N9V3	no	ALLFIPR	7	Unmodified	_ALLFIPR_	0	MSMS	2	415.268356	828.522159	NaN	64.729	1	0	0.061127	1	69.39		6384;5365	2407	22810
A0A8C0M536	no	ALLFVPR	7	Unmodified	_ALLFVPR_	0	MULTI-MSMS	2	408.260531	814.506509	-0.022592	53.729	3.359	0	0.018402	6	130.84	2209900000	849	2409	22837
A0A8C0M536	no	ALLFVPR	7	Unmodified	_ALLFVPR_	0	MULTI-MSMS	2	408.260531	814.506509	0.32281	58.593	0.47468	0	0.047394	1	69.39	2491000	849	2409	22838
A0A8C0M536	no	ALLFVPR	7	Unmodified	_ALLFVPR_	0	MSMS	2	408.260531	814.506509	NaN	62.013	1	0	0.061127	1	69.39		849	2409	22839
A0A8C0M536	no	ALLFVPR	7	Unmodified	_ALLFVPR_	0	MSMS	2	408.260531	814.506509	NaN	113	1	0	0.061127	1	69.39		849	2409	22840
A0A8C0M536	no	ALLFVPR	7	Unmodified	_ALLFVPR_	0	MSMS	2	408.260531	814.506509	NaN	114.82	1	0	0.061127	1	69.39		849	2409	22841
A0A8C0M536	no	ALLFVPR	7	Unmodified	_ALLFVPR_	0	MSMS	2	408.260531	814.506509	NaN	115.43	1	0	0.061127	1	69.39		849	2409	22842
A0A8C0T8L9	no	ALLIHEK	7	Unmodified	_ALLIHEK_	0	MULTI-MSMS	2	412.255446	822.496338	-0.25562	14.303	0.57829	0	0.019926	1	118.69	13961000	5870	2412	22864
A0A8I3MT65	no	ALLILEGGQK	10	Unmodified	_ALLILEGGQK_	0	MSMS	2	521.318774	1040.623	NaN	48.66	1	0	0.043731	1	51.066		1034	2413	22871
A0A8I3PL78	no	ALLLLPLEQGFTFSGICR	18	Unmodified	_ALLLLPLEQGFTFSGICR_	0	MULTI-MSMS	3	679.039683	2034.09722	0.4412	104.16	0.4067	0	0.0017876	1	49.049	5132100	1493	2417	22889
A0A8P0PGU6	no	ALLLQGTDSLNR	12	Unmodified	_ALLLQGTDSLNR_	0	MULTI-MSMS	2	650.864608	1299.71466	0.08284	52.022	0.54251	0	0.00097298	1	87.258	23622000	5022	2419	22909
A0A8I3S2R3	no	ALLLSTYIK	9	Unmodified	_ALLLSTYIK_	0	MULTI-MSMS	2	511.318243	1020.62193	-0.18014	66.806	1.1195	0	0.0054439	2	89.296	188710000	451;4105;6353	2422	22928
A0A8I3MQZ0	no	ALLLTGDFSQTSK	13	Unmodified	_ALLLTGDFSQTSK_	0	MULTI-MSMS	2	690.872099	1379.72965	-1.1548	60.33	1.0508	-7.1054E-15	0.00016688	2	101.95	18283000	4846	2423	22938
A0A8P0SBY1	no	ALLLVGDVAQAADVAIEHR	19	Unmodified	_ALLLVGDVAQAADVAIEHR_	0	MULTI-MSMS	3	654.365335	1960.07417	-0.4432	91.555	1.0869	0	3.8807E-05	4	84.035	28248000	858	2424	22951
A0A8P0SBY1	no	ALLLVGDVAQAADVAIEHR	19	Unmodified	_ALLLVGDVAQAADVAIEHR_	0	MULTI-MATCH	3	654.365335	1960.07417	-1.8095	94.004	0.17084	0	NaN	0	NaN	3264600	858	2424	22954
A0A8I3S533	no	ALLLVPGSVNCLR	13	Unmodified	_ALLLVPGSVNCLR_	0	MULTI-MSMS	2	706.408129	1410.8017	0.27586	71.649	0.40863	0	8.6764E-05	1	120.99	33633000	1489	2425	22960
A0A8P0P6Z2	no	ALLMLCGGEDD	11	Unmodified	_ALLMLCGGEDD_	0	MULTI-MSMS	2	597.262481	1192.51041	-0.42472	79.136	0.61298	-1.4211E-14	0.024949	1	50.127	3174700	349	2426	22968
A0A8C0SGB9	no	ALLMQHYR	8	Unmodified	_ALLMQHYR_	0	MULTI-MSMS	2	516.276386	1030.53822	-0.68087	23.589	0.30562	0	0.011676	1	92.692	3787400	1349	2427	22978
A0A8C0N8B2	no	ALLNEVIILEDELEK	15	Unmodified	_ALLNEVIILEDELEK_	0	MULTI-MATCH	2	870.985118	1739.95568	-2.7622	103.23	0.40814	0	NaN	0	NaN	4107500	2377	2428	22990
A0A8C0SUM9	no	ALLPEETPAAVLSSAENIAVGLATEK	26	Unmodified	_ALLPEETPAAVLSSAENIAVGLATEK_	0	MULTI-MSMS	3	865.468964	2593.38506	0.33483	110.49	0.51262	0	0.049913	1	14.457	4956600	5655	2430	23001
A0A8I3N8E9	no	ALLPHVLCK	9	Unmodified	_ALLPHVLCK_	0	MULTI-MSMS	3	350.8758	1049.60557	-0.62723	35.926	1.3918	0	0.018329	3	52.482	195130000	5789	2431	23015
A0A8I3RRR3	no	ALLPLALEGTDVGQTK	16	Unmodified	_ALLPLALEGTDVGQTK_	0	MULTI-MSMS	2	813.45907	1624.90359	-0.07121	76.17	1.3608	0	0.00039624	2	75.115	46177000	4340	2432	23034
A0A8I3RRR3	no	ALLPLALEGTDVGQTK	16	Unmodified	_ALLPLALEGTDVGQTK_	0	MULTI-SECPEP	3	542.641805	1624.90359	2.6807	76.133	1.259	0	0.041878	1	43.297	7971100	4340	2432	23035
A0A8I3P212	no	ALLQAILQTEDMLK	14	Unmodified	_ALLQAILQTEDMLK_	0	MULTI-MSMS	2	793.944741	1585.87493	0.065974	100.53	1.0209	0	1.0427E-12	1	218.49	291580000	6467	2434	23056
A0A8P0NZ76	no	ALLQEMPLTALLR	13	Unmodified	_ALLQEMPLTALLR_	0	MULTI-MSMS	2	734.931437	1467.84832	-0.97204	98.324	1.0915	0	0.0026124	1	70.977	217470000	6205	2438	23080
A0A8I3QE63	no	ALLQHK	6	Unmodified	_ALLQHK_	0	MULTI-MATCH	2	355.221406	708.428259	0.86914	7.6447	0.73491	-8.8818E-16	NaN	0	NaN	10709000	1477	2440	23093
A0A8C0PIJ0	no	ALLQMVEVAGAVEDDPLRR	19	Unmodified	_ALLQMVEVAGAVEDDPLRR_	1	MULTI-MSMS	3	694.705251	2081.09392	0.17555	86.209	0.78022	0	0.05736	1	17.148	47959000	4096	2441	23104
A0A8P0TAL0	no	ALLQMVQQFGVDFEK	15	Unmodified	_ALLQMVQQFGVDFEK_	0	MULTI-MSMS	2	876.953098	1751.89164	-2.3488	100.74	1.0209	0	2.2481E-07	3	158.05	25803000	6497;6515;5742	2442	23118
A0A8I3P5D0	no	ALLSNILAAYSFVSENPER	19	Unmodified	_ALLSNILAAYSFVSENPER_	0	MULTI-MSMS	3	698.700383	2093.07932	1.1559	104.14	0.27095	0	0.060177	1	14.015	5308000	4626	2444	23130
A0A8P0N7Z0	no	ALLSSPEGEEK	11	Unmodified	_ALLSSPEGEEK_	0	MULTI-MATCH	2	580.295693	1158.57683	-6.8688	26.293	0.81499	0	NaN	0	NaN	7887600	6528	2445	23136
A0A8C0QDR9	no	ALLTEHLANR	10	Unmodified	_ALLTEHLANR_	0	MULTI-MATCH	2	569.32238	1136.63021	-2.0098	27.141	0.23759	-3.5527E-15	NaN	0	NaN	3256800	693	2447	23144
A0A8C0Q6X7	no	ALLTFYHVTK	10	Unmodified	_ALLTFYHVTK_	0	MULTI-MATCH	2	596.839874	1191.66519	4.7341	47.357	0.4746	0	NaN	0	NaN	5333400	4346	2448	23152
A0A8C0SS58	no	ALLTPVAIAAGR	12	Unmodified	_ALLTPVAIAAGR_	0	MULTI-MSMS	2	576.858598	1151.70264	-0.2053	58.386	0.74848	0	0.00035199	1	105.52	14370000	5613	2449	23161
A0A8P0TCS8	no	ALLTQLLDK	9	Unmodified	_ALLTQLLDK_	0	MULTI-MATCH	2	507.813325	1013.6121	-0.29281	69.409	0.3051	0	NaN	0	NaN	2420000	1286	2450	23168
A0A8I3MI98	no	ALLVSANQTLK	11	Unmodified	_ALLVSANQTLK_	0	MULTI-MSMS	2	579.348063	1156.68157	1.7841	38.458	0.16999	0	0.013981	1	58.916	5837000	910	2452	23174
A0A8I3NG14	no	ALLVTASQCQQPAGNK	16	Unmodified	_ALLVTASQCQQPAGNK_	0	MULTI-MSMS	2	843.435603	1684.85665	0.58124	29.92	1.291	3.5527E-15	6.4752E-06	2	127.51	656330000	6221	2453	23189
Q6TEQ7	no	ALLYLCGGDD	10	Unmodified	_ALLYLCGGDD_	0	MULTI-MSMS	2	548.752607	1095.49066	-0.40801	75.622	2.143	1.4211E-14	0.002726	4	91.041	156100000	287	2454	23212
Q6TEQ7	no	ALLYLCGGDD	10	Unmodified	_ALLYLCGGDD_	0	MSMS	2	548.752607	1095.49066	NaN	77.666	1	0	0.010731	1	68.915		287	2454	23213
Q6TEQ7	no	ALLYLCGGDD	10	Unmodified	_ALLYLCGGDD_	0	MSMS	2	548.752607	1095.49066	NaN	78.28	1	0	0.041558	1	51.787		287	2454	23214
A0A8I3S0I0	no	ALLYTAVNQLAMGSSSAETEK	21	Unmodified	_ALLYTAVNQLAMGSSSAETEK_	0	MULTI-MATCH	3	728.699943	2183.078	1.3109	78.361	0.67714	0	NaN	0	NaN	29059000	2679	2456	23238
A0A8C0MQE3	no	ALMAAEDKYSQK	12	Unmodified	_ALMAAEDKYSQK_	1	MULTI-MSMS	2	677.837202	1353.65985	1.8746	19.779	0.40818	0	0.018294	1	70.363	4723700	1636;1696;6052;6477	2457	23247
A0A8C0QCP1	no	ALMDEEDMEDVVDADEYLIPQQGFFHSPSTSR	32	Unmodified	_ALMDEEDMEDVVDADEYLIPQQGFFHSPSTSR_	0	MULTI-MATCH	3	1224.54326	3670.60796	0.011906	100.65	0.27261	0	NaN	0	NaN	5301100	1238	2458	23254
A0A8I3S7J1	no	ALMEAVSHAK	10	Unmodified	_ALMEAVSHAK_	0	MULTI-MATCH	2	528.778959	1055.54336	-2.2162	18.298	0.29259	0	NaN	0	NaN	4537100	5281	2459	23262
A0A8P0PM03	no	ALMGSPQLVAAVVR	14	Unmodified	_ALMGSPQLVAAVVR_	0	MULTI-MSMS	2	706.408129	1410.8017	-0.23352	70.663	1.3601	0	7.0862E-05	4	127.76	177810000	3529	2461	23279
A0A8I3PXL2	no	ALMLQGVDLLADAVAVTMGPK	21	Oxidation (M)	_ALMLQGVDLLADAVAVTM(ox)GPK_	0	MULTI-MSMS	3	710.383009	2128.1272	1.2044	105.63	0.88365	0	1.7116E-05	2	85.945	224640000	5923	2462	23298
A0A8I3PXL2	no	ALMLQGVDLLADAVAVTMGPK	21	Oxidation (M)	_ALM(ox)LQGVDLLADAVAVTMGPK_	0	MULTI-MSMS	3	710.383009	2128.1272	0.32283	108.38	0.88308	0	2.0817E-11	2	117.55	148010000	5923	2462	23299
A0A8I3PXL2	no	ALMLQGVDLLADAVAVTMGPK	21	Unmodified	_ALMLQGVDLLADAVAVTMGPK_	0	MULTI-MSMS	2	1057.07342	2112.13228	-0.60707	111.15	0.20464	0	2.3133E-08	1	110.98	8306000	5923	2462	23341
A0A8I3PXL2	no	ALMLQGVDLLADAVAVTMGPK	21	Unmodified	_ALMLQGVDLLADAVAVTMGPK_	0	MSMS	3	705.051371	2112.13228	NaN	111.59	1	0	0.013519	1	38.67		5923	2462	23342
A0A8C0QDH1	no	ALMNTQYGLER	11	Unmodified	_ALMNTQYGLER_	0	MULTI-MSMS	2	648.324262	1294.63397	0.73625	44.835	0.23777	0	0.00018611	1	149.72	12367000	4539	2463	23370
A0A8P0N3S9	no	ALMPVLLQGQAR	12	Unmodified	_ALMPVLLQGQAR_	0	MULTI-MSMS	2	648.876465	1295.73838	1.8678	62.829	0.51087	7.1054E-15	0.011614	1	57.598	4403200	1367	2464	23383
A0A8C0RKN1	no	ALNALNNLSVNVENQVK	17	Unmodified	_ALNALNNLSVNVENQVK_	0	MULTI-MSMS	2	920.499789	1838.98503	-2.5128	70.411	0.27223	0	4.1411E-32	2	244	42117000	2577	2468	23403
A0A8C0RKN1	no	ALNALNNLSVNVENQVK	17	Deamidation (NQ)	_ALNALN(de)NLSVNVENQVK_	0	MSMS	2	920.991797	1839.96904	NaN	70.555	1	0	0.00028922	1	80.245		2577	2468	23408
A0A8I3PAB4	no	ALNAVQPQLDVQATK	15	Unmodified	_ALNAVQPQLDVQATK_	0	MULTI-MSMS	2	798.441212	1594.86787	-1.4301	44.813	0.27217	0	0.00049953	1	82.505	9641300	3115	2469	23415
A0A8C0MC76	no	ALNEHHVNATLDLIEGSMTVCTTK	24	Unmodified	_ALNEHHVNATLDLIEGSMTVCTTK_	0	MULTI-MSMS	4	664.328273	2653.28399	-1.8116	71.038	0.4749	0	0.018821	1	23.915	19473000	1017	2472	23439
A0A8I3SAL9	no	ALNILQSTNMAFGK	14	Unmodified	_ALNILQSTNMAFGK_	0	MULTI-MATCH	2	754.400501	1506.78645	5.0184	75.602	1.054	0	NaN	0	NaN	26506000	6153	2474	23456
A0A8P0P5D4	no	ALNLAYSSIYGSYR	14	Unmodified	_ALNLAYSSIYGSYR_	0	MULTI-MSMS	2	789.401555	1576.78856	-0.72937	71.775	0.61322	0	5.2718E-06	1	147.91	43745000	6450	2475	23466
A0A8C0T3U6	no	ALNLEDGNQNGR	12	Unmodified	_ALNLEDGNQNGR_	0	MULTI-MSMS	2	650.815647	1299.61674	-1.1472	24.436	0.88435	3.5527E-15	0.00016064	1	121.73	9604900	5797	2476	23477
A0A8C0TH29	no	ALNMHDK	7	Unmodified	_ALNMHDK_	0	MULTI-MSMS	2	414.705263	827.395972	0.078705	9.2953	0.34115	0	0.032528	1	81.784	16590000	6002	2477	23487
A0A8I3PV71	no	ALNMSEFVCDLSAR	14	Unmodified	_ALNMSEFVCDLSAR_	0	MULTI-MSMS	2	806.876533	1611.73851	-1.092	89.522	0.37336	0	0.00018922	1	98.353	66350000	2701	2478	23503
A0A8P0NZV6	no	ALNQAAMEEEEQEEEEEPAQGK	22	Unmodified	_ALNQAAMEEEEQEEEEEPAQGK_	0	MULTI-MSMS	3	830.358862	2488.05476	-1.0828	45.624	0.37269	0	1.6447E-05	1	69.986	9812800	3713	2479	23513
A0A8I3RR94	no	ALNQLSVPLGQLR	13	Unmodified	_ALNQLSVPLGQLR_	0	MULTI-SECPEP	2	704.917175	1407.8198	-0.80636	68.267	0.64627	0	0.019047	1	72.365	13430000	2631	2480	23526
A0A8C0QGH7	no	ALNQNMEEMPVVFEDVTLHQATILPK	26	Unmodified	_ALNQNMEEMPVVFEDVTLHQATILPK_	0	MULTI-MSMS	3	989.836665	2966.48816	0.095712	96.676	0.91829	0	4.7507E-12	2	107.23	158360000	4714	2481	23545
A0A8C0QGH7	no	ALNQNMEEMPVVFEDVTLHQATILPK	26	Unmodified	_ALNQNMEEMPVVFEDVTLHQATILPK_	0	MULTI-MSMS	4	742.629318	2966.48816	-0.68999	96.694	1.2936	0	0.00015696	2	45.941	255180000	4714	2481	23546
A0A8I3RY98	no	ALNSQVCCK	9	Unmodified	_ALNSQVCCK_	0	MULTI-MSMS	2	540.252251	1078.48995	0.59135	13.547	0.27174	0	0.034831	1	55.902	1470300	1520	2482	23558
A0A8I3P2I7	no	ALNVIVDLLEK	11	Unmodified	_ALNVIVDLLEK_	0	MULTI-MATCH	2	613.871371	1225.72819	-1.4362	94.31	0.16944	0	NaN	0	NaN	9900800	3005	2485	23576
A0A8C0QNB1	no	ALNVTPDYSPK	11	Unmodified	_ALNVTPDYSPK_	0	MULTI-MSMS	2	602.814053	1203.61355	-1.9234	36.755	0.57793	0	0.0054835	3	71.349	6982900	4777	2486	23580
A0A8C0Q5Y6	no	ALPCEVSTYAK	11	Unmodified	_ALPCEVSTYAK_	0	MULTI-MSMS	2	619.807913	1237.60127	0.93724	37.769	0.64746	0	0.010407	1	61.78	58522000	2887	2488	23596
A0A8P0P5V9	no	ALPDESPPSSAEQGEQR	17	Unmodified	_ALPDESPPSSAEQGEQR_	0	MULTI-MSMS	2	899.416119	1796.81769	0.022134	28.902	1.8718	0	8.5604E-17	3	187.78	224660000	521;6610	2489	23611
A0A8P0P5V9	no	ALPDESPPSSAEQGEQR	17	Unmodified	_ALPDESPPSSAEQGEQR_	0	MULTI-MATCH	2	899.416119	1796.81769	6.5921	29.443	0.20495	0	NaN	0	NaN	12456000	521;6610	2489	23622
A0A8P0SBE6	no	ALPDSSEDRDTK	12	Unmodified	_ALPDSSEDRDTK_	1	MULTI-MSMS	2	667.315145	1332.61574	-0.11218	11.852	0.47478	0	0.00025033	1	134.84	12877000	1199	2491	23635
A0A8C0PB83	no	ALPELALK	8	Acetyl (Protein N-term)	_(ac)ALPELALK_	0	MULTI-MSMS	2	448.776211	895.537869	-0.14105	81.494	0.50941	0	0.015017	1	70.912	10851000	3817	2492	23650
A0A8I3SC19	no	ALPFWNEEIVPQIK	14	Unmodified	_ALPFWNEEIVPQIK_	0	MULTI-MSMS	2	842.458873	1682.90319	1.0201	94.985	0.71295	0	0.0063434	2	59.418	3034500000	5132	2494	23664
A0A8C0PWB8	no	ALPLAVTTGNQEAELR	16	Unmodified	_ALPLAVTTGNQEAELR_	0	MULTI-MSMS	2	841.957226	1681.8999	-0.80697	57.03	0.27128	0	0.002207	1	61.194	11984000	630	2498	23685
A0A8I3MKR5	no	ALPLIVGAQLIHADK	15	Unmodified	_ALPLIVGAQLIHADK_	0	MULTI-MSMS	3	520.315364	1557.92426	0.16375	71.544	1.1543	0	2.795E-05	2	100.45	39397000	4669	2499	23697
A0A8I3NRJ3	no	ALPLLLNLLK	10	Unmodified	_ALPLLLNLLK_	0	MULTI-MSMS	2	554.378635	1106.74272	-0.3808	99.378	0.60951	-1.4211E-14	0.0013788	1	104.21	14293000	751	2500	23711
A0A8P0SH24	no	ALPPALAALR	10	Unmodified	_ALPPALAALR_	0	MULTI-MSMS	2	496.816202	991.617851	0.061972	59.545	0.50915	0	0.0014699	1	102.71	6252000	5227	2502	23731
A0A8I3PPA2	no	ALPSFWIPSLTPEAK	15	Unmodified	_ALPSFWIPSLTPEAK_	0	MULTI-SECPEP	2	828.953423	1655.89229	1.0198	96.853	0.84987	0	0.047752	1	54.683	23718000	404	2506	23755
A0A8I3MMQ8	no	ALPSQGLSASAVLEK	15	Unmodified	_ALPSQGLSASAVLEK_	0	MULTI-MSMS	2	735.911756	1469.80896	2.8746	54.809	0.74924	0	0.0048238	1	58.754	41351000	2217	2507	23768
A0A8I3MZ16	no	ALPVSSLVEEGEK	13	Unmodified	_ALPVSSLVEEGEK_	0	MULTI-MSMS	2	679.364107	1356.71366	2.7524	54.538	0.4073	0	0.022559	1	48.004	4413700	4561	2509	23782
A0A8I3P1L6	no	ALPYGDISELKK	12	Unmodified	_ALPYGDISELKK_	1	MULTI-MATCH	2	667.371735	1332.72892	3.0545	44.699	0.3064	0	NaN	0	NaN	12964000	1639	2510	23793
A0A8C0ML93	no	ALQAAYGSSAPSMTSAALR	19	Unmodified	_ALQAAYGSSAPSMTSAALR_	0	MULTI-MSMS	2	926.964725	1851.9149	0.9202	54.386	0.54237	0	3.6301E-05	1	92.468	18455000	1540	2511	23804
A0A8I3NID4	no	ALQALQQEHK	10	Unmodified	_ALQALQQEHK_	0	MULTI-MSMS	2	583.319837	1164.62512	0.020275	13.936	0.7138	-1.7764E-15	0.0011737	1	107.57	24979000	469	2515	23821
A0A8I3NTN0	no	ALQAQGCSNPEEESILFSNR	20	Unmodified	_ALQAQGCSNPEEESILFSNR_	0	MULTI-MSMS	3	750.686696	2249.03826	-0.28553	64.479	0.91671	1.4211E-14	0.06709	1	10.664	14157000	4988	2517	23833
A0A8I3NII5	no	ALQASALNAWK	11	Unmodified	_ALQASALNAWK_	0	MULTI-MSMS	2	586.824755	1171.63496	1.0707	51.652	1.1869	0	0.00029124	1	156.75	92144000	6273	2518	23843
A0A8C0PDB7	no	ALQATIGNSYK	11	Unmodified	_ALQATIGNSYK_	0	MULTI-MSMS	2	583.31422	1164.61389	0.63351	29.609	0.4438	3.5527E-15	0.00028215	1	186.16	109950000	3889	2519	23856
A0A8C0STU7	no	ALQDATEHR	9	Unmodified	_ALQDATEHR_	0	MULTI-SECPEP	2	520.759612	1039.50467	-1.4394	11.012	0.13652	0	0.02712	1	103.74	14399000	5646	2521	23877
A0A8I3PS42	no	ALQDPNVAAFMVEPIQGEAGVVVPDPGYLMGVR	33	Unmodified	_ALQDPNVAAFMVEPIQGEAGVVVPDPGYLMGVR_	0	MULTI-MSMS	3	1147.25114	3438.73158	-0.67716	106.03	0.50869	-1.4211E-14	0.00011828	1	38.829	13184000	5844	2523	23892
A0A8I3SCW8	no	ALQDQVSIQSADAQEQVEGLLAENNALR	28	Unmodified	_ALQDQVSIQSADAQEQVEGLLAENNALR_	0	MULTI-MSMS	3	1004.17405	3009.50032	1.3986	97.59	0.30618	0	0.000195	1	42.973	10339000	5334	2524	23901
A0A8I3N7W6	no	ALQEECDRK	9	Unmodified	_ALQEECDRK_	1	MULTI-MSMS	2	574.771862	1147.52917	-0.53045	9.454	0.20323	0	0.0043585	1	114.28	8922900	4816	2525	23912
A0A8I3NII2	no	ALQEGDLASSR	11	Unmodified	_ALQEGDLASSR_	0	MULTI-MSMS	2	573.791109	1145.56767	0.014322	24.365	0.54345	0	0.040283	1	45.598	7108200	3251	2526	23919
A0A8I3NII2	no	ALQEGDLASSR	11	Unmodified	_ALQEGDLASSR_	0	MULTI-MATCH	2	573.791109	1145.56767	8.873	26.636	0.27251	0	NaN	0	NaN	2224600	3251	2526	23924
A0A8P0TMS6	no	ALQELQETQGR	11	Unmodified	_ALQELQETQGR_	0	MULTI-MSMS	2	636.830766	1271.64698	0.93217	27.16	0.54362	0	0.00022267	1	152.28	36002000	2356	2529	23948
A0A8I3PX91	no	ALQEQEIECR	10	Unmodified	_ALQEQEIECR_	0	MULTI-MSMS	2	638.303526	1274.5925	-0.17916	26.902	0.57801	-3.5527E-15	0.00042176	1	130.96	26818000	3405	2531	23963
A0A8P0N4L2	no	ALQESFLSEK	10	Unmodified	_ALQESFLSEK_	0	MULTI-MSMS	2	576.300778	1150.587	-1.2668	44.104	1.2228	0	0.00043606	2	137.14	363220000	3945;5165;4205;6365	2533	23977
A0A8P0N4L2	no	ALQESFLSEKDR	12	Unmodified	_ALQESFLSEKDR_	1	MULTI-MSMS	2	711.864805	1421.71506	-2.1503	34.32	1.3586	0	0.00044212	2	156.48	71225000	3945;5165;4205;6365	2534	23993
A0A8P0N4L2	no	ALQESFLSEKDR	12	Unmodified	_ALQESFLSEKDR_	1	MULTI-MATCH	2	711.864805	1421.71506	-4.6895	35.586	0.50953	0	NaN	0	NaN	8677000	3945;5165;4205;6365	2534	24000
A0A8I3NC97	no	ALQFLEQVK	9	Unmodified	_ALQFLEQVK_	0	MULTI-MSMS	2	538.310949	1074.60735	0.41498	57.23	0.94908	0	0.0010618	2	147.34	520300000	494	2535	24008
A0A8I3S9S8	no	ALQFPPEGWLR	11	Unmodified	_ALQFPPEGWLR_	0	MULTI-MSMS	2	657.35368	1312.69281	1.7531	92.081	0.64479	0	0.047943	2	43.442	7376200	5695	2536	24014
A0A8C0PAZ4	no	ALQGASQIIAEIR	13	Unmodified	_ALQGASQIIAEIR_	0	MULTI-MSMS	2	685.393533	1368.77251	0.043027	70.546	0.95101	0	0.00016854	2	101.39	65271000	3805;3811	2537	24025
A0A8C0QEE7	no	ALQGISGLK	9	Unmodified	_ALQGISGLK_	0	MULTI-MATCH	2	443.77146	885.528367	-0.018703	34.062	0.33938	0	NaN	0	NaN	3036000	1596	2538	24037
A0A8P0NFE2	no	ALQGLVWLK	9	Unmodified	_ALQGLVWLK_	0	MULTI-MSMS	2	514.318577	1026.6226	-0.79053	73.557	0.30609	0	0.014226	1	70.912	3554300	3275	2539	24048
A0A8C0N4J9	no	ALQGQISNQQVAVEK	15	Unmodified	_ALQGQISNQQVAVEK_	0	MULTI-MSMS	2	806.936293	1611.85803	-0.29359	30.816	0.30591	0	4.8176E-05	1	121.02	10817000	2035;6641	2540	24060
A0A8C0PHJ7	no	ALQHMAAMSSAQIVSATAIHNK	22	Unmodified	_ALQHMAAMSSAQIVSATAIHNK_	0	MULTI-MATCH	3	760.724428	2279.15146	0.42857	46.124	0.44075	0	NaN	0	NaN	7127400	4045	2542	24074
A0A8I3ND36	no	ALQHMTDFAIQFNK	14	Unmodified	_ALQHMTDFAIQFNK_	0	MULTI-MSMS	2	832.416682	1662.81881	-2.1467	61.107	0.54356	0	7.0874E-08	1	174.23	53411000	3083	2543	24082
A0A8I3NU36	no	ALQHSYLQK	9	Unmodified	_ALQHSYLQK_	0	MULTI-MATCH	2	544.298373	1086.58219	-0.13717	16.404	0.33879	0	NaN	0	NaN	6436000	4884	2544	24097
A0A8I3RV53	no	ALQIPEVYLR	10	Unmodified	_ALQIPEVYLR_	0	MULTI-MSMS	2	601.350606	1200.68666	-1.1342	71.77	0.57898	0	0.0028905	2	89.698	25490000	4909	2545	24110
A0A8I3Q1Z2	no	ALQIQEQK	8	Unmodified	_ALQIQEQK_	0	MULTI-MSMS	2	479.271824	956.529095	-0.29295	17.052	0.68236	0	0.0044846	1	166.17	45895000	2654	2546	24120
A0A8C0PNI0	no	ALQISEEMLGER	12	Unmodified	_ALQISEEMLGER_	0	MULTI-MSMS	2	688.347934	1374.68131	1.0982	61.664	0.54456	7.1054E-15	0.003881	1	70.056	9467900	957	2547	24125
A0A8C0Q3Q3	no	ALQITDFSQR	10	Unmodified	_ALQITDFSQR_	0	MSMS	2	589.811845	1177.60914	NaN	52.132	1	0	0.047805	1	49.715		2711	2548	24134
A0A8I3MKE1	no	ALQLEEERK	9	Unmodified	_ALQLEEERK_	1	MULTI-MSMS	2	558.306395	1114.59824	1.0674	16.1	0.91476	0	0.0046308	1	111.95	50354000	2458	2551	24152
A0A8I3MN58	no	ALQLLDEVLHTMPIADPQPLD	21	Unmodified	_ALQLLDEVLHTMPIADPQPLD_	0	MULTI-MSMS	3	777.075121	2328.20353	-0.2178	107.77	0.58084	0	0.065019	1	11.788	29616000	867	2553	24168
A0A8I3PQ87	no	ALQLLQMYFEGR	12	Unmodified	_ALQLLQMYFEGR_	0	MULTI-MATCH	2	734.884487	1467.75442	0.62282	95.779	0.50961	0	NaN	0	NaN	40004000	3741	2555	24191
A0A8C0LX52	no	ALQLWNEIEAR	11	Unmodified	_ALQLWNEIEAR_	0	MULTI-MSMS	2	671.859326	1341.7041	-1.0371	75.191	0.78307	0	0.0006581	1	109.29	22404000	541	2557	24209
A0A8C0NLR7	no	ALQNAVTTFVNR	12	Unmodified	_ALQNAVTTFVNR_	0	MULTI-MSMS	2	667.364776	1332.715	-1.9312	55.673	0.44016	0	0.00074134	1	92.239	10546000	2890	2558	24221
A0A8I3MGN1	no	ALQPLEEGEEGEK	13	Unmodified	_ALQPLEEGEEGEK_	0	MULTI-MSMS	2	714.846278	1427.678	0.12691	30.962	0.68022	0	4.0865E-05	1	132.91	144970000	5569	2559	24233
A0A8C0N912	no	ALQPTIFPVVPR	12	Unmodified	_ALQPTIFPVVPR_	0	MULTI-MSMS	2	669.40063	1336.78671	0.51371	70.933	0.71352	0	0.0059031	2	64.04	28770000	2399	2560	24253
A0A8C0N912	no	ALQPTIFPVVPR	12	Unmodified	_ALQPTIFPVVPR_	0	MULTI-MSMS	3	446.602845	1336.78671	0.51807	70.927	0.6794	0	0.00047032	1	86.313	14162000	2399	2560	24254
A0A8C0TFI9	no	ALQQEQEIEQR	11	Unmodified	_ALQQEQEIEQR_	0	MULTI-SECPEP	2	686.34678	1370.67901	2.9728	24.401	1.463	0	0.0081761	1	116.37	32012000	2125;3627	2561	24270
A0A8C0LYW2	no	ALQQQPEDESK	11	Unmodified	_ALQQQPEDESK_	0	MULTI-MSMS	2	636.806956	1271.59936	-0.51987	12.233	0.53816	1.7764E-15	0.00035403	1	176.78	21579000	234	2564	24288
A0A8C0LYW2	no	ALQQQPEDESKR	12	Unmodified	_ALQQQPEDESKR_	1	MULTI-MSMS	2	714.857512	1427.70047	-0.40263	11.012	0.17024	0	0.00021929	1	130.41	22585000	234	2565	24301
A0A8P0SGA5	no	ALQQQQQQQQQK	12	Unmodified	_ALQQQQQQQQQK_	0	MULTI-MSMS	2	742.384228	1482.7539	-0.64072	9.6218	0.54159	0	1.1225E-05	2	194.22	16811000	6523	2566	24313
A0A8I3MAY0	no	ALQSEDAEVNNDGDQEFK	18	Unmodified	_ALQSEDAEVNNDGDQEFK_	0	MULTI-MSMS	2	1004.94016	2007.86576	-0.88132	40.834	0.27158	0	8.4491E-05	1	83.617	4920900	5218	2568	24324
A0A8P0PSQ5	no	ALQSGPPQSR	10	Unmodified	_ALQSGPPQSR_	0	MSMS	2	520.777805	1039.54106	NaN	12.326	1	0	0.0012277	1	107.69		4314	2569	24329
A0A8I3S5F2	no	ALQSLYTNR	9	Unmodified	_ALQSLYTNR_	0	MULTI-MSMS	2	533.288005	1064.56146	1.1632	31.121	0.34098	-3.5527E-15	0.0029836	1	101.33	7976600	1980	2571	24338
A0A8I3MLM1	no	ALQSVGQIVGEVLK	14	Unmodified	_ALQSVGQIVGEVLK_	0	MULTI-MSMS	2	720.924666	1439.83478	0.68809	89.264	0.61219	-1.4211E-14	0.00054875	1	87.568	533880000	979	2573	24356
A0A8I3S2R3	no	ALQVGCLLR	9	Unmodified	_ALQVGCLLR_	0	MULTI-MSMS	2	515.297319	1028.58008	-0.30796	54.594	0.84931	-7.1054E-15	0.0014191	2	121.29	26120000	451	2575	24372
A0A8I3NUC9	no	ALQVLVDQSK	10	Unmodified	_ALQVLVDQSK_	0	MULTI-MSMS	2	550.819138	1099.62372	0.062094	35.093	0.50931	0	0.00041083	2	144.09	9100600	3283	2576	24385
A0A8P0N4L2	no	ALSAPQDEAK	10	Unmodified	_ALSAPQDEAK_	0	MULTI-MSMS	2	515.264196	1028.51384	0.19296	15.861	2.2427	0	0.00041121	4	126.41	678840000	3945;5165;4205;6365	2579	24404
A0A8C0TKP5	no	ALSCQEVTDDEVLDASCLLDVLR	23	Unmodified	_ALSCQEVTDDEVLDASCLLDVLR_	0	MSMS	3	874.419287	2620.23603	NaN	104.39	1	0	0.062134	1	23.208		4111	2581	24418
A0A8C0NMI5	no	ALSDELVDYVNK	12	Unmodified	_ALSDELVDYVNK_	0	MULTI-MATCH	2	683.348457	1364.68236	-0.22049	71.962	0.30567	0	NaN	0	NaN	11616000	2917;2933	2583	24428
A0A8P0NLY2	no	ALSDHHIYLEGTLLKPNMVTPGHACTHK	28	Unmodified	_ALSDHHIYLEGTLLKPNMVTPGHACTHK_	1	MULTI-MSMS	6	524.268867	3139.56954	-0.08467	44.022	1.3926	0	5.0362E-12	2	93.966	518410000	6623	2585	24450
A0A8P0NLY2	no	ALSDHHIYLEGTLLKPNMVTPGHACTHK	28	Unmodified	_ALSDHHIYLEGTLLKPNMVTPGHACTHK_	1	MULTI-MSMS	3	1047.53046	3139.56954	0.026612	44.048	0.84892	7.1054E-15	7.9902E-25	2	130.15	74370000	6623	2585	24451
A0A8P0NLY2	no	ALSDHHIYLEGTLLKPNMVTPGHACTHK	28	Unmodified	_ALSDHHIYLEGTLLKPNMVTPGHACTHK_	1	MULTI-MATCH	6	524.268867	3139.56954	-0.32629	49.409	0.16912	0	NaN	0	NaN	2091300	6623	2585	24468
A0A8P0NLY2	no	ALSDHHIYLEGTLLKPNMVTPGHACTHK	28	Unmodified	_ALSDHHIYLEGTLLKPNMVTPGHACTHK_	1	MULTI-MATCH	6	524.268867	3139.56954	1.1408	45.874	0.20266	0	NaN	0	NaN	3245200	6623	2585	24469
A0A8P0NLY2	no	ALSDHHIYLEGTLLKPNMVTPGHACTHK	28	Oxidation (M)	_ALSDHHIYLEGTLLKPNM(ox)VTPGHACTHK_	1	MULTI-MSMS	6	526.934686	3155.56446	0.23346	40.869	1.2576	0	0.00013709	1	45.957	10743000	6623	2585	24475
A0A8I3NII5	no	ALSDHHVYLEGTLLKPNMVTPGHACPIK	28	Unmodified	_ALSDHHVYLEGTLLKPNMVTPGHACPIK_	1	MULTI-MSMS	3	1033.53532	3097.58413	0.37827	54.743	0.30721	0	0.00035208	1	41.908	19504000	6273	2586	24480
A0A8C0PMQ6	no	ALSELTTCLR	10	Unmodified	_ALSELTTCLR_	0	MSMS	2	582.308081	1162.60161	NaN	48.313	1	0	0.0037442	1	93.162		739	2587	24484
A0A8C0N7D3	no	ALSESPSQDSLDAFMSEMK	19	Unmodified	_ALSESPSQDSLDAFMSEMK_	0	MULTI-MSMS	2	1036.96119	2071.90782	0.65017	91.794	0.40702	0	0.00048564	2	62.042	5725100	2329	2588	24487
A0A8P0SP38	no	ALSEVSGEDSEEKDNR	16	Unmodified	_ALSEVSGEDSEEKDNR_	1	MULTI-MSMS	2	882.897759	1763.78097	0.80851	16.898	0.20473	0	0.001559	1	78.692	3942700	3168	2589	24489
A0A8I3MQ51	no	ALSFLGFSAPTPIQALTLAPAIR	23	Unmodified	_ALSFLGFSAPTPIQALTLAPAIR_	0	MULTI-MSMS	3	785.786011	2354.3362	-0.34957	108.02	0.2397	0	0.015534	1	25.67	4022200	2040	2591	24507
A0A8I3M9P4	no	ALSGHLEEVVLALLK	15	Unmodified	_ALSGHLEEVVLALLK_	0	MULTI-MSMS	3	531.318774	1590.93449	-0.28538	99.504	0.61075	1.4211E-14	1.9255E-10	1	184.76	139570000	3816	2592	24533
A0A8I3M9P4	no	ALSGHLEEVVLALLK	15	Unmodified	_ALSGHLEEVVLALLK_	0	MULTI-MSMS	2	796.474523	1590.93449	0.89986	99.442	0.40675	0	1.3579E-12	1	188.96	56045000	3816	2592	24534
A0A8I3M9P4	no	ALSGHLEEVVLALLK	15	Unmodified	_ALSGHLEEVVLALLK_	0	MULTI-MSMS	4	398.7409	1590.93449	0.16198	99.469	0.37294	0	0.00013264	2	88.087	25392000	3816	2592	24535
A0A8I3M9P4	no	ALSGHLEEVVLALLK	15	Unmodified	_ALSGHLEEVVLALLK_	0	MULTI-MATCH	3	531.318774	1590.93449	-1.1518	117.79	0.13591	0	NaN	0	NaN	119380	3816	2592	24550
A0A8I3PI70	no	ALSGTIHYHNK	11	Unmodified	_ALSGTIHYHNK_	0	MULTI-MSMS	2	620.825286	1239.63602	-2.8577	11.448	0.3056	-1.7764E-15	0.00069262	1	107.69	5854900	2155	2594	24561
A0A8I3PLJ3	no	ALSGYCGFMAANLYAR	16	Unmodified	_ALSGYCGFMAANLYAR_	0	MULTI-MSMS	2	882.913449	1763.81235	-1.2553	80.834	0.44092	0	1.5727E-05	1	108.7	23845000	5830	2595	24575
A0A8C0P164	no	ALSHEIEELEK	11	Unmodified	_ALSHEIEELEK_	0	MULTI-MSMS	2	649.33535	1296.65615	0.96706	40.32	1.6318	-7.1054E-15	0.00014629	3	150.1	10526000	3433	2596	24587
A0A8P0PQL6	no	ALSIPPNIDVLLCEQEVVADETPAVQAVLR	30	Unmodified	_ALSIPPNIDVLLCEQEVVADETPAVQAVLR_	0	MSMS	3	1087.24627	3258.71698	NaN	108.14	1	0	0.04572	1	22.081		1631	2598	24602
A0A8I3S0I0	no	ALSIVESEQDK	11	Unmodified	_ALSIVESEQDK_	0	MULTI-MATCH	2	609.81425	1217.61395	0.64203	32.116	0.61221	0	NaN	0	NaN	1886700	2679	2599	24614
A0A8I3S0I0	no	ALSIVESEQDK	11	Unmodified	_ALSIVESEQDK_	0	MULTI-MATCH	2	609.81425	1217.61395	5.8252	30.863	0.17054	0	NaN	0	NaN	2835400	2679	2599	24615
A0A8I3MVU4	no	ALSLGMVEEVLR	12	Unmodified	_ALSLGMVEEVLR_	0	MULTI-MSMS	2	658.865763	1315.71697	0.43269	93.078	0.44218	1.4211E-14	0.00059051	1	95.573	13259000	1692	2600	24625
A0A8I3PMH5	no	ALSLLTLLNVYQK	13	Unmodified	_ALSLLTLLNVYQK_	0	MSMS	2	738.445234	1474.87592	NaN	101.1	1	0	0.00046168	1	85.256		3907	2601	24632
A0A8P0TPF6	no	ALSMPLNGLK	10	Acetyl (Protein N-term)	_(ac)ALSMPLNGLK_	0	MULTI-MSMS	2	543.30481	1084.59507	0.09777	84.069	0.61197	0	0.00022797	1	124.08	14533000	516	2602	24643
A0A8I3MWP5	no	ALSNLESIPGGYNALR	16	Unmodified	_ALSNLESIPGGYNALR_	0	MULTI-MSMS	2	837.944118	1673.87368	1.2026	70.05	0.64708	0	9.4178E-06	1	122.33	305740000	1282;4408;4804	2604	24657
A0A8I3N2V0	no	ALSNSVSNMGLSDSSSLGSVK	21	Unmodified	_ALSNSVSNMGLSDSSSLGSVK_	0	MULTI-MSMS	3	680.668643	2038.9841	-0.4907	59.308	0.30602	0	0.0039636	1	35.736	13334000	6197	2605	24665
A0A8P0N3U1	no	ALSPLEEWLR	10	Unmodified	_ALSPLEEWLR_	0	MULTI-MSMS	2	607.332413	1212.65027	-0.13833	88.252	0.44061	0	0.00038907	1	149.65	20374000	5408;6428	2606	24677
A0A8C0T4R0	no	ALSQDQVIAVHIDNGFMR	18	Unmodified	_ALSQDQVIAVHIDNGFMR_	0	MULTI-MSMS	2	1007.51237	2013.01019	1.1806	70.934	0.37289	0	4.9896E-15	1	167.89	31971000	5812	2609	24699
A0A8I3SBU7	no	ALSQGVESVKK	11	Unmodified	_ALSQGVESVKK_	1	MULTI-MSMS	2	573.32987	1144.64519	-0.095472	12.514	0.46924	1.7764E-15	0.00034694	1	137.13	4951100	2712	2610	24710
A0A8I3RW49	no	ALSQLAEVEEK	11	Unmodified	_ALSQLAEVEEK_	0	MULTI-MSMS	2	608.824618	1215.63468	0.38487	41.023	0.57644	0	0.00017597	1	147.75	228630000	4659;3245	2611	24723
A0A8C0P5P0	no	ALSQTVPSSGTNGVSIPADCTGAVTATSPDNPAR	34	Unmodified	_ALSQTVPSSGTNGVSIPADCTGAVTATSPDNPAR_	0	MSMS	3	1100.5318	3298.57356	NaN	59.557	1	0	9.8272E-06	1	55.895		3407	2613	24740
A0A8I3S6F7	no	ALSSEGKPYVTK	12	Unmodified	_ALSSEGKPYVTK_	1	MULTI-MSMS	2	640.34826	1278.68197	0.08858	16.084	1.0853	-3.5527E-15	0.0016806	2	106.16	50799000	6594;6533	2616	24756
A0A8P0SGA5	no	ALSSGGSITSPPLSPALPK	19	Unmodified	_ALSSGGSITSPPLSPALPK_	0	MULTI-MSMS	2	890.496184	1778.97781	-0.16168	59.669	0.71336	0	0.061707	1	24.425	15649000	6523	2617	24766
A0A8P0SHU4	no	ALSSPQEEEEAGFTGR	16	Unmodified	_ALSSPQEEEEAGFTGR_	0	MULTI-MSMS	2	854.394655	1706.77476	1.4789	43.376	0.67974	0	5.7312E-09	1	158.04	16427000	480;478	2618	24775
A0A8C0SK10	no	ALSSQLQAVVPEDR	14	Unmodified	_ALSSQLQAVVPEDR_	0	MULTI-MSMS	2	756.904462	1511.79437	1.1254	55.319	0.50883	0	0.00073591	1	84.507	7507900	1431	2619	24791
A0A8I3NZT7	no	ALSSSLDDTEVKK	13	Unmodified	_ALSSSLDDTEVKK_	1	MULTI-MSMS	2	696.864471	1391.71439	2.9894	22.342	0.44185	0	0.00019568	2	123.79	90427000	3038	2620	24805
A0A8I3NZT7	no	ALSSSLDDTEVKK	13	Unmodified	_ALSSSLDDTEVKK_	1	MULTI-MATCH	2	696.864471	1391.71439	0.25076	22.73	0.57528	-3.5527E-15	NaN	0	NaN	2104700	3038	2620	24810
A0A8C0P3P2	no	ALSTFFVENSLR	12	Unmodified	_ALSTFFVENSLR_	0	MULTI-MATCH	2	692.366984	1382.71942	0.2256	75.063	0.30741	0	NaN	0	NaN	15993000	3515	2623	24819
A0A8C0PS33	no	ALSTQVEELKDELVTQR	17	Unmodified	_ALSTQVEELKDELVTQR_	1	MULTI-MSMS	3	653.684621	1958.03203	-1.0346	73.49	0.23857	0	0.0025741	1	54.004	9321000	4159	2624	24822
A0A8P0T1V2	no	ALSTTASTAAFDK	13	Unmodified	_ALSTTASTAAFDK_	0	MULTI-MSMS	2	642.327524	1282.6405	0.3821	32.212	0.6464	0	0.00014696	1	108.7	18896000	2325	2625	24832
A0A8P0NZ76	no	ALSVETEK	8	Unmodified	_ALSVETEK_	0	MULTI-MATCH	2	438.737283	875.460012	2.6016	16.574	0.27171	0	NaN	0	NaN	9723700	6205	2627	24857
A0A8C0MZJ3	no	ALSVLGCGHTSSTK	14	Unmodified	_ALSVLGCGHTSSTK_	0	MULTI-SECPEP	2	709.358833	1416.70311	0.080822	19.357	0.40826	0	0.0049896	1	101.93	13707000	1713	2629	24869
A0A8C0MIJ6	no	ALTEFQNEFK	10	Unmodified	_ALTEFQNEFK_	0	MSMS	2	613.806228	1225.5979	NaN	55.905	1	0	0.00033044	1	126.41		1424	2637	24924
A0A8I3N2N7	no	ALTLGALTVPLAR	13	Unmodified	_ALTLGALTVPLAR_	0	MULTI-MSMS	2	648.405912	1294.79727	-0.64558	81.968	0.81528	0	0.00032252	1	96.015	24391000	3076	2639	24938
A0A8I3N2N7	no	ALTLGALTVPLAR	13	Unmodified	_ALTLGALTVPLAR_	0	MSMS	2	648.405912	1294.79727	NaN	82.422	1	0	0.024803	1	51.092		3076	2639	24939
A0A8C0MX11	no	ALTLIAGSPLK	11	Unmodified	_ALTLIAGSPLK_	0	MULTI-MSMS	2	542.342249	1082.66995	-0.44258	57.567	0.81329	0	0.00037575	1	166.16	83937000	1811	2640	24951
A0A8I3NL91	no	ALTLLDYLLK	10	Unmodified	_ALTLLDYLLK_	0	MULTI-MSMS	2	581.857732	1161.70091	-0.29479	101.65	0.33862	-1.4211E-14	0.0029824	1	88.948	29344000	485	2641	24968
A0A8I3NL91	no	ALTLLDYLLK	10	Unmodified	_ALTLLDYLLK_	0	MSMS	2	581.857732	1161.70091	NaN	99.352	1	0	0.0039574	1	90.657		485	2641	24969
A0A8I3PFQ8	no	ALTLPGSSENEYIMK	15	Unmodified	_ALTLPGSSENEYIMK_	0	MULTI-MSMS	2	826.913638	1651.81272	-0.59004	65.611	1.0182	1.4211E-14	1.7359E-05	2	134.2	198950000	5294;5304	2642	24987
A0A8C0S9B9	no	ALTLQDLDNIWAAQAGK	17	Unmodified	_ALTLQDLDNIWAAQAGK_	0	MULTI-MSMS	2	914.483608	1826.95266	-0.81548	98.805	0.4413	0	2.6392E-11	2	163.78	60059000	5367	2643	24999
A0A8C0RKG1	no	ALTNLPHTDFTLCK	14	Unmodified	_ALTNLPHTDFTLCK_	0	MULTI-MSMS	2	815.916515	1629.81848	-3.3923	56.468	0.67774	0	1.8088E-12	1	213.63	116280000	5008	2644	25011
A0A8I3PKE6	no	ALTNVEER	8	Unmodified	_ALTNVEER_	0	MULTI-MATCH	2	466.245806	930.47706	-2.2543	17.742	0.37334	0	NaN	0	NaN	2190200	1894	2645	25026
A0A8I3PKE6	no	ALTNVEER	8	Unmodified	_ALTNVEER_	0	MULTI-MATCH	2	466.245806	930.47706	-0.44259	16.744	0.27277	0	NaN	0	NaN	2212100	1894	2645	25027
A0A8I3P5J8	no	ALTPQCGNGEDLYLIAGAVPSDR	23	Unmodified	_ALTPQCGNGEDLYLIAGAVPSDR_	0	MULTI-MSMS	3	806.397034	2416.16927	-0.45875	82.909	0.78118	-1.4211E-14	0.0025883	1	35.918	21290000	3237	2646	25038
A0A8I3P5J8	no	ALTPQCGNGEDLYLIAGAVPSDR	23	Deamidation (NQ)	_ALTPQ(de)CGNGEDLYLIAGAVPSDR_	0	MULTI-MSMS	3	806.72504	2417.15329	-0.44164	88.489	0.40645	0	0.0018224	1	44.632	9961800	3237	2646	25043
A0A8I3PK85	no	ALTPQTAETDAIR	13	Unmodified	_ALTPQTAETDAIR_	0	MULTI-MSMS	2	693.864805	1385.71506	1.719	38.326	1.3614	0	0.0038047	1	66.595	9729400	3198	2648	25057
J9NYK7	no	ALTQPLGLLR	10	Unmodified	_ALTQPLGLLR_	0	MULTI-MSMS	2	541.340041	1080.66553	-0.23854	61.063	0.7138	7.1054E-15	0.0018367	1	98.299	65236000	644	2650	25076
A0A8P0T542	no	ALTQTGGPHVK	11	Unmodified	_ALTQTGGPHVK_	0	MULTI-MSMS	2	554.809105	1107.60366	0.13493	11.282	0.88181	0	0.0005318	1	114.39	210110000	6595;2676	2651	25088
E2RQ08	no	ALTSEIASLQSR	12	Unmodified	_ALTSEIASLQSR_	0	MULTI-MSMS	2	638.348791	1274.68303	0.45852	51.288	0.57629	0	0.0001045	1	161.17	187120000	164	2652	25102
A0A8C0TFL5	no	ALTSETNGTDSNGSNSSNIQ	20	Unmodified	_ALTSETNGTDSNGSNSSNIQ_	0	MULTI-MSMS	2	998.938144	1995.86173	0.98868	29.089	0.33901	0	0.032001	1	30.004	5605600	3462	2653	25109
A0A8I3MFB8	no	ALTSVVNYR	9	Unmodified	_ALTSVVNYR_	0	MULTI-MSMS	2	511.785099	1021.55564	0.28004	37.229	0.44349	0	0.010627	1	75.189	24199000	1569	2654	25120
[truncated: 32,143 more rows]
