# Supplementary material for: Production, Passaging Stability, and Histological Analysis of Madin–Darby Canine Kidney Cells Cultured in a Low-Serum Medium
Source: Vaccines (Basel). 2024 Aug 30;12(9):991. doi: 10.3390/vaccines12090991 (PMC11435615; doi:10.3390/vaccines12090991)
Supplement: Supplementary file 1 [file vaccines-12-00991-s001.zip › Supplementary File S3/proteome/1.QualityControl/sample/3_3_infected_peptides.txt]

#Accession	Unique protein	Sequence	Length	Modification	Modified sequence	Missed cleavage	Type	Charge	m/z	Mass	Mass error [ppm]	Retention time	Retention length	Retention time calibration	PEP	MS/MS count	Score	Intensity	Protein group IDs	Peptide ID	Evidence ID
A0A8C0M723	no	AAAAAAAAAAPAPEAWPELELAER	24	Acetyl (Protein N-term)	_(ac)AAAAAAAAAAPAPEAWPELELAER_	0	MULTI-MSMS	3	787.400885	2359.18082	1.345	101.53	1.0516	0	0.00021095	1	45.784	108700000	889	1	9
A0A8I3PZ75	no	AAAAAAAAGDSDSWDADTFSVEDPVRK	27	Acetyl (Protein N-term)	_(ac)AAAAAAAAGDSDSWDADTFSVEDPVRK_	1	MULTI-MSMS	3	912.75097	2735.23108	-1.9569	87.692	0.71263	0	3.078E-08	2	79.445	193060000	2671	4	29
A0A8C0T552	no	AAAAAAEGVPSTQR	14	Acetyl (Protein N-term)	_(ac)AAAAAAEGVPSTQR_	0	MULTI-SECPEP	2	671.341498	1340.66844	1.6514	43.319	0.68062	7.1054E-15	0.0016335	1	131.82	39812000	5818	7	41
A0A8I3PZP0	no	AAAAAAGAGPEMVR	14	Acetyl (Protein N-term)	_(ac)AAAAAAGAGPEMVR_	0	MULTI-MSMS	2	642.821886	1283.62922	-0.51262	52.944	1.3914	-7.1054E-15	7.4978E-07	3	150.61	78466000	6031	9	56
A0A8C0PUF0	no	AAAAAAGGEGR	11	Acetyl (Protein N-term)	_(ac)AAAAAAGGEGR_	0	MULTI-MSMS	2	472.23323	942.451907	0.19919	20.858	0.47487	0	0.00012374	1	124.23	8906000	3505	10	72
A0A8C0RUD1	no	AAAAAAQGGGGGEPR	15	Acetyl (Protein N-term)	_(ac)AAAAAAQGGGGGEPR_	0	MSMS	2	641.810365	1281.60618	NaN	27.333	1	0	6.3539E-07	1	109.6		592	12	90
A0A8C0RUD1	no	AAAAAAQGGGGGEPR	15	Acetyl (Protein N-term)	_(ac)AAAAAAQGGGGGEPR_	0	MSMS	2	641.810365	1281.60618	NaN	28.218	1	0	1.1127E-05	1	100.88		592	12	91
A0A8C0PRU0	no	AAAAAAWEEPSSGNGTAR	18	Unmodified	_AAAAAAWEEPSSGNGTAR_	0	MULTI-MSMS	2	858.900439	1715.78633	1.0084	31.724	0.33967	0	6.7612E-07	1	101.39	18124000	4296	13	106
A0A8C0PRU0	no	AAAAAAWEEPSSGNGTAR	18	Unmodified	_AAAAAAWEEPSSGNGTAR_	0	MULTI-MATCH	2	858.900439	1715.78633	7.6203	31.221	0.16981	3.5527E-15	NaN	0	NaN	4509100	4296	13	111
A0A8C0PRU0	no	AAAAAAWEEPSSGNGTAR	18	Deamidation (NQ)	_AAAAAAWEEPSSGN(de)GTAR_	0	MULTI-MSMS	2	859.392447	1716.77034	-2.7455	33.992	0.37502	0	7.0381E-07	1	111.79	14858000	4296	13	129
A0A8C0PRU0	no	AAAAAAWEEPSSGNGTAR	18	Deamidation (NQ)	_AAAAAAWEEPSSGN(de)GTAR_	0	MULTI-MSMS	2	859.392447	1716.77034	-1.3217	36.618	0.78012	0	0.0004011	2	88.187	8831000	4296	13	130
A0A8C0SX68	no	AAAAAEQQQFYLLLGNLLSPDNVVR	25	Acetyl (Protein N-term)	_(ac)AAAAAEQQQFYLLLGNLLSPDNVVR_	0	MULTI-MSMS	3	915.151969	2742.43408	0.33881	112.19	0.16924	0	2.4257E-05	1	51.834	3553600	5699	14	143
A0A8I3ND03	no	AAAAAGPATAPK	12	Acetyl (Protein N-term)	_(ac)AAAAAGPATAPK_	0	MULTI-MSMS	2	519.782556	1037.55056	0.63685	24.361	1.1877	0	0.00017974	2	106.2	71029000	6391	15	155
A0A8P0S797	no	AAAAALGPGPLR	12	Acetyl (Protein N-term)	_(ac)AAAAALGPGPLR_	0	MULTI-MSMS	2	553.819473	1105.62439	2.2196	64.823	1.5964	0	2.2505E-05	5	145.63	25180000	6579	17	172
A0A8I3NI63	no	AAAAECDVVMAATEPELLDDEEAKR	25	Acetyl (Protein N-term)	_(ac)AAAAECDVVMAATEPELLDDEEAKR_	1	MSMS	3	916.089718	2745.24733	NaN	96.801	1	0	3.0725E-19	1	114.2		5277	20	187
A0A8C0YV60	no	AAAAEDGEQPGPEPEAK	17	Unmodified	_AAAAEDGEQPGPEPEAK_	0	MULTI-MSMS	2	833.881381	1665.74821	-0.27249	16.914	1.0851	0	2.6141E-13	1	178.32	163150000	1395	21	195
A0A8C0YV60	no	AAAAEDGEQPGPEPEAK	17	Unmodified	_AAAAEDGEQPGPEPEAK_	0	MULTI-MATCH	2	833.881381	1665.74821	2.0856	17.796	0.13559	0	NaN	0	NaN	1845600	1395	21	202
A0A8I3ND60	no	AAAAESSNLASSSNSEK	17	Unmodified	_AAAAESSNLASSSNSEK_	0	MULTI-MSMS	2	812.376463	1622.73837	0.87043	15.203	0.23762	0	2.4529E-32	1	246.51	27478000	5524	22	211
A0A8C0TIN5	no	AAAALGSSSGSASPAVAELCQNSPETFLEASK	32	Acetyl (Protein N-term)	_(ac)AAAALGSSSGSASPAVAELCQNSPETFLEASK_	0	MULTI-MSMS	3	1050.83471	3149.48229	-0.78482	98.281	0.40744	0	1.8504E-06	1	50.294	12024000	6034	25	228
A0A8C0QKG0	yes	AAAAMAEQESAR	12	Acetyl (Protein N-term)	_(ac)AAAAMAEQESAR_	0	MULTI-MSMS	2	624.287876	1246.5612	-0.55144	47.457	0.68076	0	5.3653E-05	1	160.82	40459000	4749	26	237
A0A8I3S614	no	AAAANLCIGDVITAIDGENTSGMTHLEAQNK	31	Unmodified	_AAAANLCIGDVITAIDGENTSGMTHLEAQNK_	0	MULTI-MSMS	3	1062.51157	3184.51288	0.34083	93.066	1.6959	0	3.9339E-47	3	157.16	359610000	6001	28	253
A0A8C0Q0T8	no	AAAANSGSSLPLFDCPTWAGKPPPGLHLDVVK	32	Acetyl (Protein N-term)	_(ac)AAAANSGSSLPLFDCPTWAGKPPPGLHLDVVK_	1	MULTI-MSMS	3	1105.8992	3314.67578	0.35988	94.477	0.44021	1.4211E-14	2.8493E-06	1	50.144	16485000	4464	29	265
A0A8I3QAG8	no	AAAASSVLASAEQPGR	16	Unmodified	_AAAASSVLASAEQPGR_	0	MULTI-MSMS	2	743.386436	1484.75832	0.88763	37.109	0.78054	0	0.0012806	1	66.498	7055800	6179	33	306
A0A8I3QAG8	no	AAAASSVLASAEQPGR	16	Unmodified	_AAAASSVLASAEQPGR_	0	MULTI-MATCH	2	743.386436	1484.75832	4.0913	36.302	0.23728	0	NaN	0	NaN	1535900	6179	33	309
A0A8C0TEI3	no	AAAATCGTSAGNK	13	Acetyl (Protein N-term)	_(ac)AAAATCGTSAGNK_	0	MULTI-SECPEP	2	611.280051	1220.54555	1.0441	17.413	0.61152	3.5527E-15	0.0024737	1	94.409	8998700	5895	34	318
A0A8I3NS82	no	AAAATMATSGSAR	13	Acetyl (Protein N-term),Oxidation (M)	_(ac)AAAATM(ox)ATSGSAR_	0	MSMS	2	612.287876	1222.5612	NaN	24.941	1	0	0.014901	1	48.44		4639	36	331
A0A8P0PPB7	no	AAAAVVAGVPAEGSGAQVR	19	Unmodified	_AAAAVVAGVPAEGSGAQVR_	0	MULTI-MSMS	2	840.955017	1679.89548	0.90278	36.188	0.68028	0	0.00040493	1	64.55	6574400	1307	37	341
A0A8C0SD27	no	AAAAVVEFQR	10	Acetyl (Protein N-term)	_(ac)AAAAVVEFQR_	0	MULTI-MSMS	2	552.29583	1102.57711	-0.31654	70.038	2.9562	0	0.00021873	4	155.75	120400000	5409	38	378
A0A8C0SD27	no	AAAAVVEFQR	10	Acetyl (Protein N-term)	_(ac)AAAAVVEFQR_	0	MULTI-MSMS	2	552.29583	1102.57711	0.63902	74.124	0.54477	0	0.0022153	1	83.265	5708100	5409	38	379
A0A8C0SD27	no	AAAAVVEFQR	10	Acetyl (Protein N-term)	_(ac)AAAAVVEFQR_	0	MSMS	2	552.29583	1102.57711	NaN	72.621	1	0	0.0017917	1	95.909		5409	38	380
A0A8C0SD27	no	AAAAVVEFQR	10	Acetyl (Protein N-term)	_(ac)AAAAVVEFQR_	0	MULTI-MATCH	2	552.29583	1102.57711	-6.8128	77.32	0.10239	0	NaN	0	NaN	1777100	5409	38	395
A0A8C0SD27	no	AAAAVVEFQR	10	Acetyl (Protein N-term)	_(ac)AAAAVVEFQR_	0	MULTI-MATCH	2	552.29583	1102.57711	1.0848	75.203	0.1353	0	NaN	0	NaN	2882500	5409	38	396
A0A8C0REA4	no	AAADEEPKPK	10	Acetyl (Protein N-term)	_(ac)AAADEEPKPK_	1	MULTI-MSMS	2	549.277303	1096.54005	0.29113	15.066	0.648	0	0.0090543	1	65.465	55914000	4904	40	409
A0A8I3MSR7	no	AAADLAQIADVDIDSDGIFK	20	Acetyl (Protein N-term)	_(ac)AAADLAQIADVDIDSDGIFK_	0	MULTI-MSMS	3	697.347786	2089.02153	-2.4594	110.19	1.0866	0	4.4532E-05	2	76.539	43396000	5538	43	431
A0A8I3NEV6	no	AAADLLSPLALLR	13	Unmodified	_AAADLLSPLALLR_	0	MSMS	2	662.403369	1322.79219	NaN	97.728	1	0	0.00045859	1	85.377		554	44	447
A0A8I3Q010	no	AAAEAALGALVSGLYDVQAFK	21	Acetyl (Protein N-term)	_(ac)AAAEAALGALVSGLYDVQAFK_	0	MULTI-MSMS	3	703.040517	2106.09972	-1.3218	112.75	0.40508	0	4.1441E-05	1	68.168	10907000	6308	47	464
A0A8I3PC81	no	AAAEAANCIMEVSCGQAESSEKPNAEDMTSK	31	Acetyl (Protein N-term)	_(ac)AAAEAANCIMEVSCGQAESSEKPNAEDMTSK_	1	MULTI-MSMS	3	1110.1406	3327.39996	-0.97962	86.501	1.0177	0	5.0068E-66	2	193.34	750160000	6244	48	475
A0A8I3PC81	no	AAAEAANCIMEVSCGQAESSEKPNAEDMTSK	31	Acetyl (Protein N-term),Oxidation (M)	_(ac)AAAEAANCIMEVSCGQAESSEKPNAEDM(ox)TSK_	1	MULTI-MSMS	3	1115.47223	3343.39487	-1.7692	82.36	0.47429	0	3.3025E-06	1	50.294	35780000	6244	48	482
A0A8I3N986	no	AAAEAGSDDAR	11	Acetyl (Protein N-term)	_(ac)AAAEAGSDDAR_	0	MULTI-MSMS	2	538.236167	1074.45778	0.46844	18.469	0.3385	0	0.00034112	1	109.29	9886900	503	49	492
A0A8I3P321	no	AAAEAVDTQLMLGVGLIEK	19	Acetyl (Protein N-term)	_(ac)AAAEAVDTQLMLGVGLIEK_	0	MULTI-SECPEP	3	657.687086	1970.03943	1.3968	111.16	0.44093	0	0.0017809	1	67.274	11533000	6172	50	499
A0A8I3P321	no	AAAEAVDTQLMLGVGLIEK	19	Acetyl (Protein N-term)	_(ac)AAAEAVDTQLMLGVGLIEK_	0	MULTI-MATCH	3	657.687086	1970.03943	3.9462	111.35	0.54354	1.4211E-14	NaN	0	NaN	9918500	6172	50	510
A0A8I3QIE3	no	AAAEDVNVTFEDQQK	15	Unmodified	_AAAEDVNVTFEDQQK_	0	MULTI-MSMS	2	832.891748	1663.76894	0.65197	43.079	1.6663	0	2.5299E-08	3	172.92	36258000	4124	52	531
A0A8I3QIE3	no	AAAEDVNVTFEDQQK	15	Unmodified	_AAAEDVNVTFEDQQK_	0	MULTI-MSMS	2	832.891748	1663.76894	-0.032811	45.852	0.44123	7.1054E-15	0.031833	1	41.689	7032100	4124	52	532
A0A8I3QIE3	no	AAAEDVNVTFEDQQK	15	Unmodified	_AAAEDVNVTFEDQQK_	0	MSMS	2	832.891748	1663.76894	NaN	44.224	1	0	0.0030053	1	63.473		4124	52	533
A0A8I3QIE3	no	AAAEDVNVTFEDQQK	15	Unmodified	_AAAEDVNVTFEDQQK_	0	MSMS	2	832.891748	1663.76894	NaN	44.394	1	0	0.00013196	1	84.479		4124	52	534
A0A8I3NV30	no	AAAEEEDGGPEGPNR	15	Acetyl (Protein N-term)	_(ac)AAAEEEDGGPEGPNR_	0	MULTI-MATCH	2	770.829148	1539.64374	0.52791	31.692	0.47578	0	NaN	0	NaN	3627000	6250	53	551
A0A8I3Q2L7	no	AAAEGASEPADGDSDSAR	18	Unmodified	_AAAEGASEPADGDSDSAR_	0	MULTI-MSMS	2	838.853352	1675.69215	-1.8135	14.966	0.27215	-1.7764E-15	4.2883E-08	1	115.34	10241000	3804	54	557
A0A8P0SJL7	no	AAAEPGSPGGAADSGAR	17	Unmodified	_AAAEPGSPGGAADSGAR_	0	MULTI-MSMS	2	721.336943	1440.65933	-0.1524	15.23	0.37398	1.7764E-15	3.9959E-05	3	93.011	36441000	5057	55	570
A0A8P0P220	yes	AAAETLSLR	9	Acetyl (Protein N-term)	_(ac)AAAETLSLR_	0	MULTI-MSMS	2	487.269281	972.52401	1.5185	58.708	0.95094	0	0.037963	1	42.864	27512000	6628	57	587
A0A8P0TLI1	no	AAAEVGINSETIVKPASISEDELLNLINK	29	Unmodified	_AAAEVGINSETIVKPASISEDELLNLINK_	1	MULTI-MSMS	3	1013.54671	3037.61831	0.94035	96.29	0.74364	1.4211E-14	3.8819E-06	3	57.803	64456000	5583	58	598
A0A8I3MXC4	no	AAAEVNQDYGLDSK	14	Unmodified	_AAAEVNQDYGLDSK_	0	MSMS	2	740.849352	1479.68415	NaN	32.392	1	0	0.00025479	1	85.885		3375	59	614
P55745	yes	AAAGGGGGGAAGR	13	Acetyl (Protein N-term)	_(ac)AAAGGGGGGAAGR_	0	MULTI-MSMS	2	486.236304	970.458055	-1.0042	14.111	0.23814	0	7.139E-05	1	111.82	6486600	212	64	646
A0A8P0TDI1	no	AAAGQESEGPAVGPPQPLGK	20	Unmodified	_AAAGQESEGPAVGPPQPLGK_	0	MULTI-MSMS	2	930.976147	1859.93774	0.43533	38.378	0.67949	0	0.00012844	2	73.848	7430600	2450	66	660
A0A8I3MKN1	no	AAAHCAHVFTTVSQITAIEAQHLLK	25	Unmodified	_AAAHCAHVFTTVSQITAIEAQHLLK_	0	MULTI-MSMS	4	680.110252	2716.4119	0.52591	71.927	0.54276	0	0.00033576	1	42.289	15798000	2580	67	674
A0A8C0NKI6	no	AAALLAMSQPSPEK	14	Unmodified	_AAALLAMSQPSPEK_	0	MULTI-MSMS	2	707.373952	1412.73335	-4.1236	44.345	0.54349	0	0.0092392	1	55.401	21181000	2841	74	701
A0A8I3NXW3	no	AAAMDVDTPSGTNSGAGK	18	Acetyl (Protein N-term)	_(ac)AAAMDVDTPSGTNSGAGK_	0	MSMS	2	846.380691	1690.74683	NaN	45.643	1	0	1.6512E-26	1	152.47		5800	81	730
A0A8C0TD64	no	AAAPAPEEEMDECEQALAAEPK	22	Unmodified	_AAAPAPEEEMDECEQALAAEPK_	0	MULTI-MSMS	2	1179.01722	2356.01989	-0.64205	67.586	0.78208	0	5.1678E-05	1	67.136	12138000	5949	83	757
A0A8C0TD64	no	AAAPAPEEEMDECEQALAAEPK	22	Unmodified	_AAAPAPEEEMDECEQALAAEPK_	0	MULTI-MSMS	3	786.34724	2356.01989	-1.225	67.562	1.8684	0	0.011824	2	29.276	123430000	5949	83	758
A0A8C0TD64	no	AAAPAPEEEMDECEQALAAEPK	22	Unmodified	_AAAPAPEEEMDECEQALAAEPK_	0	MSMS	2	1179.01722	2356.01989	NaN	67.83	1	0	0.00030036	1	66.797		5949	83	759
A0A8I3RVA8	no	AAAQAVQEMR	10	Acetyl (Protein N-term)	_(ac)AAAQAVQEMR_	0	MULTI-MSMS	2	558.776948	1115.53934	-1.5008	52.741	0.78174	7.1054E-15	0.0002251	1	138.1	62813000	4770	84	774
A0A8I3RVA8	no	AAAQAVQEMR	10	Acetyl (Protein N-term),Oxidation (M)	_(ac)AAAQAVQEM(ox)R_	0	MULTI-SECPEP	2	566.774405	1131.53426	-4.0952	29.837	0.33885	3.5527E-15	0.030507	1	53.775	2478500	4770	84	778
A0A8C0QGH7	no	AAAQGDGSTQHDLMK	15	Unmodified	_AAAQGDGSTQHDLMK_	0	MULTI-MSMS	2	765.354279	1528.694	0.92358	15.134	0.2716	0	2.5296E-05	1	130.56	33504000	4714	85	788
A0A8C0QGH7	no	AAAQGDGSTQHDLMK	15	Unmodified	_AAAQGDGSTQHDLMK_	0	MULTI-MATCH	2	765.354279	1528.694	3.1256	16.154	0.23754	0	NaN	0	NaN	4173300	4714	85	795
A0A8I3N2E4	no	AAASGLDHLK	10	Acetyl (Protein N-term)	_(ac)AAASGLDHLK_	0	MULTI-MSMS	2	512.774731	1023.53491	-0.49728	34.948	0.64623	0	0.0015082	1	89.542	17743000	6368	87	814
A0A8C0Z4R7	no	AAASTAPEQAGLVEPCR	17	Unmodified	_AAASTAPEQAGLVEPCR_	0	MSMS	2	864.422693	1726.83083	NaN	34.185	1	0	0.016039	1	48.659		5019	89	824
A0A8I3MTV8	no	AAATPESQEPQAK	13	Unmodified	_AAATPESQEPQAK_	0	MULTI-MSMS	2	664.328056	1326.64156	0.039177	13.976	0.27139	0	2.4974E-05	1	147.12	30712000	5992	92	852
A0A8C0MQ50	no	AAATVVVPVEWIK	13	Acetyl (Protein N-term)	_(ac)AAATVVVPVEWIK_	0	MULTI-MSMS	2	712.911027	1423.8075	-0.38693	99.672	0.40767	0	2.8966E-05	2	127.76	35782000	1686	93	865
A0A8I3MSC7	no	AAAVAAAPGGPSMDPR	16	Acetyl (Protein N-term)	_(ac)AAAVAAAPGGPSMDPR_	0	MULTI-MSMS	2	740.864283	1479.71401	0.57458	56.719	0.88484	7.1054E-15	1.6143E-05	2	98.353	83990000	4297	94	877
A0A8I3MKY6	no	AAAVLPVLDLAQR	13	Unmodified	_AAAVLPVLDLAQR_	0	MULTI-MSMS	2	668.900994	1335.78744	2.4168	76.367	1.0518	0	0.014591	1	51.927	33503000	1363	97	893
A0A8C0MMB0	no	AAAWGGHEDIVLNLLQHGAEVNK	23	Unmodified	_AAAWGGHEDIVLNLLQHGAEVNK_	0	MULTI-MATCH	3	814.755662	2441.24516	-0.4756	82.505	0.27163	0	NaN	0	NaN	11389000	1580	99	910
A0A8C0S3M2	no	AACELLGQLQAK	12	Unmodified	_AACELLGQLQAK_	0	MULTI-MSMS	2	651.347737	1300.68092	1.4779	53.575	1.5627	0	0.0012917	1	84.213	128440000	5290	101	920
A0A8I3RPP8	no	AACEQLHQQQQQQQEETAAATLLLQGEEEGEED	33	Unmodified	_AACEQLHQQQQQQQEETAAATLLLQGEEEGEED_	0	MULTI-MATCH	3	1247.22565	3738.65512	0.39425	86.808	0.47614	0	NaN	0	NaN	15700000	877	102	926
A0A8P0T5N8	no	AACSAAMEEDSEASSSR	17	Unmodified	_AACSAAMEEDSEASSSR_	0	MULTI-MSMS	2	879.848897	1757.68324	0.47315	19.842	0.34023	0	4.0775E-06	1	111.12	5461400	1278	103	933
A0A8C0PU65	no	AADAEAEVASLNRR	14	Unmodified	_AADAEAEVASLNRR_	1	MULTI-MATCH	3	491.586583	1471.73792	0.44764	26.6	0.64534	0	NaN	0	NaN	3837200	4338	104	941
A0A8I3N9X1	no	AADALQQNLQQDYDR	15	Unmodified	_AADALQQNLQQDYDR_	0	MULTI-MSMS	2	874.913547	1747.81254	1.3555	48.171	0.41056	0	5.1023E-06	1	143.97	8359700	4214	105	950
A0A8I3PFQ8	no	AADEEAFEDNSEEYIR	16	Unmodified	_AADEEAFEDNSEEYIR_	0	MULTI-MSMS	2	944.397592	1886.78063	0.29458	59.252	0.64299	7.1054E-15	4.7141E-26	1	231.7	207510000	5294;5304	108	976
A0A8I3MXC4	no	AADEVAEGK	9	Unmodified	_AADEVAEGK_	0	MULTI-MATCH	2	445.216714	888.418876	2.1793	10.532	0.2031	0	NaN	0	NaN	1786800	3375	109	987
A0A8I3RY05	no	AADFIDQALAQK	12	Unmodified	_AADFIDQALAQK_	0	MULTI-MSMS	2	645.838059	1289.66157	2.6534	67.631	0.84967	0	0.00026795	1	114.5	34203000	895	111	1003
A0A8I3PDS8	no	AADGDGAAASAPAVPDGGVGK	21	Unmodified	_AADGDGAAASAPAVPDGGVGK_	0	MULTI-MSMS	2	877.421204	1752.82786	1.14	33.033	0.33957	0	0.00013795	1	63.037	11400000	3337	112	1008
A0A8I3NW16	no	AADGVTLTGINQTGDQALQNKPSSDLSVPSNPAR	34	Unmodified	_AADGVTLTGINQTGDQALQNKPSSDLSVPSNPAR_	1	MULTI-MSMS	3	1141.57639	3421.70735	1.0612	63.352	1.0882	-7.1054E-15	2.1251E-38	2	129.03	67513000	853	114	1021
A0A8C0MX11	no	AADIDQEVK	9	Unmodified	_AADIDQEVK_	0	MULTI-MSMS	2	494.750921	987.48729	-1.0552	17.105	0.71292	0	0.015196	1	69.812	34266000	1811	116	1039
A0A8C0T1Y9	no	AADLEPPKPSDQETGEQVSSPGDRPPIHTTTEDSAGVQTEF	41	Unmodified	_AADLEPPKPSDQETGEQVSSPGDRPPIHTTTEDSAGVQTEF_	2	MULTI-MATCH	4	1081.00583	4319.99421	0.61734	58.476	0.95002	0	NaN	0	NaN	27621000	5774	118	1053
A0A8I3S2R3	no	AADLLYAMCDR	11	Unmodified	_AADLLYAMCDR_	0	MULTI-MSMS	2	649.797023	1297.57949	0.54696	62.633	0.61174	0	0.0024454	1	83	17290000	451	120	1063
A0A8I3NPS8	no	AADPPAENSSAPEAEQGGAE	20	Unmodified	_AADPPAENSSAPEAEQGGAE_	0	MULTI-MSMS	2	949.405948	1896.79734	0.26378	28.181	2.0339	0	2.3748E-13	6	142.39	96145000	1355;4763	121	1079
A0A8I3NPS8	no	AADPPAENSSAPEAEQGGAE	20	Unmodified	_AADPPAENSSAPEAEQGGAE_	0	MULTI-MATCH	2	949.405948	1896.79734	0.67017	29.499	0.20378	0	NaN	0	NaN	1818500	1355;4763	121	1084
A0A8P0TQL8	no	AADQFDIYSSQQSK	14	Unmodified	_AADQFDIYSSQQSK_	0	MULTI-MATCH	2	794.367909	1586.72127	0.82087	44.916	0.27028	0	NaN	0	NaN	10015000	6585	122	1092
A0A8I3MNN9	no	AADSICDGDLVDR	13	Unmodified	_AADSICDGDLVDR_	0	MULTI-MSMS	2	703.814455	1405.61436	-1.1534	43.223	0.3075	0	0.00017052	1	100.72	12102000	4866	123	1103
A0A8C0NWV8	no	AAEAAPPAQEVSGEAEPPEQAADTSEQVADTSK	33	Unmodified	_AAEAAPPAQEVSGEAEPPEQAADTSEQVADTSK_	0	MULTI-MSMS	3	1094.50245	3280.48552	-0.15804	48.954	1.6995	0	2.4114E-10	2	70.062	52325000	3255;6475	127	1125
A0A8C0PZA5	no	AAECNIVVTQPR	12	Unmodified	_AAECNIVVTQPR_	0	MULTI-MSMS	2	679.348268	1356.68198	-0.87505	29.549	0.74585	0	0.00015818	1	121.9	85683000	705	129	1142
A0A8C0PZA5	no	AAECNIVVTQPR	12	Unmodified	_AAECNIVVTQPR_	0	MULTI-MATCH	2	679.348268	1356.68198	-2.5958	28.725	1.2877	-3.5527E-15	NaN	0	NaN	12053000	705	129	1150
A0A8C0NUP7	no	AAEDDEDDDVDTK	13	Unmodified	_AAEDDEDDDVDTK_	0	MULTI-MSMS	2	719.278622	1436.54269	0.39742	15.65	0.20383	0	4.9686E-05	1	129.89	8201000	3180	131	1161
A0A8C0NUP7	no	AAEDDEDDDVDTKK	14	Unmodified	_AAEDDEDDDVDTKK_	1	MULTI-MSMS	2	783.326104	1564.63766	0.85272	12.089	0.40971	0	0.0077773	1	68.536	10358000	3180	132	1174
A0A8C0NUP7	no	AAEDDEDDDVDTKK	14	Unmodified	_AAEDDEDDDVDTKK_	1	MULTI-MSMS	2	783.326104	1564.63766	-1.9952	12.651	0.44192	0	0.0015383	1	87.363	6138900	3180	132	1175
A0A8C0NUP7	no	AAEDDEDDDVDTKK	14	Unmodified	_AAEDDEDDDVDTKK_	1	MULTI-MSMS	2	783.326104	1564.63766	0.77654	13.124	2.2486	0	3.0215E-12	3	218.18	2192100000	3180	132	1176
A0A8P0N4L2	no	AAEEAEEARER	11	Unmodified	_AAEEAEEARER_	1	MULTI-MSMS	2	630.79438	1259.57421	0.62336	11.511	0.34154	0	0.0018079	1	168.74	13060000	3945;5165;4205;6365	136	1210
A0A8P0N4L2	no	AAEEAEEARER	11	Unmodified	_AAEEAEEARER_	1	MULTI-MATCH	2	630.79438	1259.57421	3.7555	9.2371	0.19632	0	NaN	0	NaN	3270600	3945;5165;4205;6365	136	1214
A0A8I3PT73	no	AAEEEGLLK	9	Acetyl (Protein N-term)	_(ac)AAEEEGLLK_	0	MULTI-MSMS	2	501.261122	1000.50769	1.4404	56.136	0.47702	-7.1054E-15	0.01989	1	54.157	3233400	4573	141	1235
A0A8I3PT73	no	AAEEEGLLKR	10	Acetyl (Protein N-term)	_(ac)AAEEEGLLKR_	1	MSMS	2	579.311677	1156.6088	NaN	43.695	1	0	0.00016015	1	130.56		4573	142	1247
A0A8I3N7Z6	no	AAEEPWTQSQQK	12	Unmodified	_AAEEPWTQSQQK_	0	MULTI-MATCH	2	701.833505	1401.65246	1.4603	28.48	0.54157	0	NaN	0	NaN	3927900	3087	143	1262
A0A8I3N8E9	no	AAEEQGDDQDSEK	13	Unmodified	_AAEEQGDDQDSEK_	0	MULTI-MSMS	2	711.286782	1420.55901	0.035271	9.7781	0.2341	0	3.9234E-06	1	172.88	7983500	5789	144	1266
A0A8C0SCB8	no	AAEIHSR	7	Acetyl (Protein N-term)	_(ac)AAEIHSR_	0	MULTI-MSMS	2	413.214309	824.414065	-0.81838	15.676	0.47646	-1.7764E-15	0.010514	1	110.63	23281000	2455;2618	148	1300
A0A8C0PGY5	no	AAEIYGVTHTR	11	Unmodified	_AAEIYGVTHTR_	0	MULTI-MATCH	2	609.317294	1216.62004	-2.8044	18.714	0.33951	0	NaN	0	NaN	11523000	4019	150	1315
A0A8I3S0I0	no	AAELEPDQLLAWQGLASLYEK	21	Unmodified	_AAELEPDQLLAWQGLASLYEK_	0	MULTI-MSMS	3	782.405636	2344.19508	0.89039	103.9	0.20467	1.4211E-14	0.00017988	1	53.342	13032000	2679	151	1323
A0A8C0LZX1	no	AAELIANSLATAGDGLIELR	20	Unmodified	_AAELIANSLATAGDGLIELR_	0	MULTI-MSMS	3	666.700383	1997.07932	0.5814	96.619	0.67633	0	0.00024862	1	57.045	31069000	639	153	1343
A0A8C0MGS3	no	AAELQQR	7	Unmodified	_AAELQQR_	0	MULTI-MSMS	2	408.222134	814.429715	1.2342	10.921	0.23183	0	0.022426	1	103.29	5276700	1198	155	1358
A0A8C0MVI2	no	AAEMEHLLER	10	Unmodified	_AAEMEHLLER_	0	MSMS	2	599.79788	1197.58121	NaN	33.928	1	0	0.0023794	1	101.65		1875	157	1373
A0A8C0TGM8	no	AAEMLSQLDLFSR	13	Unmodified	_AAEMLSQLDLFSR_	0	MSMS	2	740.876859	1479.73916	NaN	88.922	1	0	0.0077714	1	58.829		5998	158	1381
A0A8P0TGA1	no	AAEQAAAGGPQEAQPR	16	Unmodified	_AAEQAAAGGPQEAQPR_	0	MULTI-MSMS	2	776.379143	1550.74373	0.70586	15.68	0.91825	-1.7764E-15	1.5713E-05	1	104.59	149920000	1114	160	1392
A0A8C0M248	no	AAEQTANDLR	10	Unmodified	_AAEQTANDLR_	0	MULTI-MSMS	2	544.770177	1087.5258	1.1521	15.203	0.20376	1.7764E-15	0.00043276	1	135.71	11910000	728	161	1405
A0A8C0QGH7	no	AAEQYTPQATYHGNVTLLR	19	Unmodified	_AAEQYTPQATYHGNVTLLR_	0	MULTI-MSMS	2	1067.03981	2132.06507	0.85449	47.967	0.27324	0	0.00027965	1	69.92	8599800	4714	162	1417
E2QWF5	no	AAESGAQSAPLPLEGVDVSPK	21	Unmodified	_AAESGAQSAPLPLEGVDVSPK_	0	MULTI-MSMS	2	1012.02075	2022.02695	0.67727	60.509	0.91738	-7.1054E-15	7.9555E-14	2	141.82	297860000	4036	163	1428
A0A8I3S666	no	AAESLADPTEYENLFPGLK	19	Unmodified	_AAESLADPTEYENLFPGLK_	0	MULTI-MSMS	2	1033.00985	2064.00515	-2.3813	96.547	0.67561	0	1.5198E-05	1	96.866	60899000	4732	164	1439
A0A8I3PVY3	no	AAESSGDPGTTTPR	14	Unmodified	_AAESSGDPGTTTPR_	0	MULTI-MSMS	2	673.81277	1345.61099	0.071263	13.853	0.23839	0	0.00015469	1	110.08	5375900	5961	166	1458
A0A8P0PBH3	no	AAESVSKPGVSEESPGPSK	19	Unmodified	_AAESVSKPGVSEESPGPSK_	1	MULTI-MSMS	2	921.95762	1841.90069	0.87506	16.159	0.27157	0	1.6905E-06	1	106.29	10788000	5669	167	1467
A0A8P0SGA5	no	AAETQTLNFGPEWLR	15	Acetyl (Protein N-term)	_(ac)AAETQTLNFGPEWLR_	0	MULTI-MSMS	2	887.941576	1773.8686	0.58874	100.99	0.50861	0	3.6251E-05	1	110.08	48928000	6523	168	1480
A0A8C0MAY9	no	AAEVLVYEAPPPPGR	15	Unmodified	_AAEVLVYEAPPPPGR_	0	MULTI-MATCH	2	783.419748	1564.82494	2.053	54.696	1.1213	7.1054E-15	NaN	0	NaN	34262000	1108;1376	169	1487
A0A8I3S3C4	no	AAFDCYGNWLATVEQR	16	Unmodified	_AAFDCYGNWLATVEQR_	0	MULTI-MSMS	2	950.935967	1899.85738	-0.77995	94.718	0.44004	0	0.00060034	2	72.958	18837000	2560	173	1506
A0A8I3NMG3	no	AAFDDAIAELDTLSEESYK	19	Unmodified	_AAFDDAIAELDTLSEESYK_	0	MULTI-MSMS	2	1044.48641	2086.95826	-0.70185	102.87	1.1853	0	3.4051E-10	3	145.81	1833100000	4324	174	1521
A0A8C0MX11	no	AAFECMYTLLDSCLDR	16	Unmodified	_AAFECMYTLLDSCLDR_	0	MULTI-MSMS	2	982.931179	1963.8478	1.0249	99.483	0.17031	-1.4211E-14	0.016931	1	45.28	8733900	1811	176	1543
A0A8P0PQR9	no	AAFEELEK	8	Unmodified	_AAFEELEK_	0	MSMS	2	468.737283	935.460012	NaN	32.207	1	0	0.056072	1	60.478		1436	177	1556
A0A8P0ND82	no	AAFGLSEAGFNTACVTK	17	Unmodified	_AAFGLSEAGFNTACVTK_	0	MULTI-MSMS	2	872.422162	1742.82977	-1.425	68.723	0.91273	0	0.011212	1	45.79	83584000	6472	178	1565
A0A8C0Q401	no	AAFLLTVLSER	11	Unmodified	_AAFLLTVLSER_	0	MULTI-MATCH	2	610.355888	1218.69722	0.81466	63.957	0.33947	-7.1054E-15	NaN	0	NaN	2790000	1693	180	1574
A0A8I3RU99	no	AAFQSLLDAQADEAVLDHPDLK	22	Unmodified	_AAFQSLLDAQADEAVLDHPDLK_	0	MULTI-MSMS	3	789.732411	2366.1754	-0.097499	87.537	0.33849	0	3.2188E-05	2	62.781	33058000	3179	181	1579
A0A8I3Q4L8	no	AAGAAEAAAVVEVGSAPQFEELLR	24	Acetyl (Protein N-term)	_(ac)AAGAAEAAAVVEVGSAPQFEELLR_	0	MULTI-MSMS	3	800.079811	2397.2176	-0.14728	110.16	2.2786	0	7.582E-29	5	150.58	53706000	6065	183	1626
A0A8I3Q4L8	no	AAGAAEAAAVVEVGSAPQFEELLR	24	Acetyl (Protein N-term)	_(ac)AAGAAEAAAVVEVGSAPQFEELLR_	0	MULTI-MSMS	3	800.079811	2397.2176	0.1415	110.99	3.5926	0	2.6884E-11	3	105.92	127560000	6065	183	1627
A0A8I3Q4L8	no	AAGAAEAAAVVEVGSAPQFEELLR	24	Acetyl (Protein N-term)	_(ac)AAGAAEAAAVVEVGSAPQFEELLR_	0	MSMS	3	800.079811	2397.2176	NaN	111.99	1	0	0.002579	1	43.176		6065	183	1628
A0A8I3N650	no	AAGADEYAQQDVVK	14	Unmodified	_AAGADEYAQQDVVK_	0	MULTI-MSMS	2	732.851895	1463.68924	-1.1873	30.602	0.54346	-3.5527E-15	1.0103E-08	1	182.28	35146000	3459	184	1646
A0A8C0LWB9	no	AAGALLNGPPQFSTAPEIK	19	Unmodified	_AAGALLNGPPQFSTAPEIK_	0	MULTI-MSMS	2	941.507083	1880.99961	-0.17197	68.946	0.54132	0	0.0051382	1	44.457	17507000	506	187	1667
A0A8I3PWC3	no	AAGAPEDGAEDEVLAR	16	Unmodified	_AAGAPEDGAEDEVLAR_	0	MULTI-MSMS	2	785.870816	1569.72708	-1.5266	40.185	0.23675	0	0.0036362	1	57.885	7272300	4537	188	1680
A0A8I3PQP9	no	AAGCDFTNVVK	11	Unmodified	_AAGCDFTNVVK_	0	MULTI-MSMS	2	591.284605	1180.55466	-0.56725	35.56	0.88457	0	0.0040593	2	74.376	38795000	5038	189	1691
A0A8I3NYX9	no	AAGDTTVIENSDVSPEAESSEK	22	Unmodified	_AAGDTTVIENSDVSPEAESSEK_	0	MULTI-MSMS	2	1118.5086	2235.00264	0.83732	40.651	0.60261	7.1054E-15	0.0010162	2	45.863	8844800	4287	191	1705
A0A8I3SCU7	no	AAGEDPALPGTQPCTGLAAPR	21	Unmodified	_AAGEDPALPGTQPCTGLAAPR_	0	MULTI-MSMS	2	1025.50475	2048.99494	-0.68537	51.719	0.61126	0	0.0072234	1	36.292	7109000	2553	192	1716
A0A8C0QM78	no	AAGFDEIEQHLTYR	14	Unmodified	_AAGFDEIEQHLTYR_	0	MSMS	2	825.399544	1648.78453	NaN	62.836	1	0	0.0048422	1	61.363		361	194	1725
A0A8C0MKC0	no	AAGFRDPLLACGTDGVGTK	19	Unmodified	_AAGFRDPLLACGTDGVGTK_	1	MULTI-MSMS	2	953.477999	1904.94145	-1.0373	53.101	0.71192	0	0.00012885	1	94.487	7912000	1505	195	1734
A0A8C0MJL2	no	AAGFSSSTTSNDWEENR	17	Unmodified	_AAGFSSSTTSNDWEENR_	0	MULTI-MSMS	2	929.895551	1857.77655	-0.48712	43.88	0.44126	0	7.6084E-07	1	134.56	26446000	1470	196	1745
A0A8I3PDS8	no	AAGLETADTATSEAPESQANPHPVPGDGLHR	31	Unmodified	_AAGLETADTATSEAPESQANPHPVPGDGLHR_	0	MULTI-MSMS	3	1032.82542	3095.45443	0.50366	39.749	0.27155	0	6.6398E-09	2	64.779	6714200	3337	200	1764
A0A8P0NI35	no	AAGQPYEQYAK	11	Unmodified	_AAGQPYEQYAK_	0	MULTI-MATCH	2	613.296027	1224.5775	1.0955	26.13	0.60977	0	NaN	0	NaN	3996700	6618	202	1778
A0A8P0NMA3	no	AAGTAEPAEPAEPAEPEASR	20	Unmodified	_AAGTAEPAEPAEPAEPEASR_	0	MULTI-MSMS	2	975.955608	1949.89666	-1.0911	29.687	0.40697	0	1.0388E-10	1	112.42	10187000	4060	205	1805
A0A8C0TN08	no	AAGTDGSDFQHR	12	Unmodified	_AAGTDGSDFQHR_	0	MULTI-MSMS	2	631.28144	1260.54833	-0.20219	14.147	0.30723	0	5.4275E-05	1	171.56	11923000	6084	206	1820
A0A8C0TD64	no	AAGTLYTYPENWR	13	Acetyl (Protein N-term)	_(ac)AAGTLYTYPENWR_	0	MULTI-MSMS	2	792.37808	1582.74161	-2.4969	88.677	0.81388	0	0.00032938	1	87.913	46575000	5949	208	1834
A0A8I3NPD6	no	AAGTSNYWEDLR	12	Acetyl (Protein N-term)	_(ac)AAGTSNYWEDLR_	0	MULTI-MATCH	2	712.82568	1423.63681	-10.529	85.598	0.20373	0	NaN	0	NaN	6443900	1527	209	1841
A0A8I3MBN3	no	AAGVDDQENWHEGK	14	Unmodified	_AAGVDDQENWHEGK_	0	MULTI-SECPEP	2	778.342226	1554.6699	-2.3122	19.572	0.34228	0	0.0098868	1	91.549	7196200	916	213	1861
A0A8C0NII8	no	AAGVDQWLEVFCEQEEK	17	Unmodified	_AAGVDQWLEVFCEQEEK_	0	MULTI-MATCH	2	1019.46475	2036.91496	0.61211	98.783	0.20434	0	NaN	0	NaN	8220700	2763	214	1871
A0A8I3NA03	no	AAGVLVYELLPALDK	15	Unmodified	_AAGVLVYELLPALDK_	0	MULTI-MSMS	2	786.455799	1570.89705	-0.79089	98.642	0.95115	0	0.0015981	2	69.815	24411000	624	216	1884
A0A8I3P6D3	no	AAGVNVEPFWPGLFAK	16	Unmodified	_AAGVNVEPFWPGLFAK_	0	MULTI-MSMS	2	851.951215	1701.88788	-0.14909	97.397	0.99215	0	0.00012948	1	88.596	901320000	5383	217	1896
A0A8I3NC59	no	AAGYNFYGTER	11	Unmodified	_AAGYNFYGTER_	0	MULTI-MSMS	2	624.785827	1247.5571	4.1577	40.258	0.20278	0	0.023303	1	51.445	8012800	1184	218	1905
A0A8I3S1I2	no	AAHIFNEALVCHQIR	15	Unmodified	_AAHIFNEALVCHQIR_	0	MULTI-MSMS	4	445.483428	1777.90461	0.45684	40.267	0.66888	0	0.00027446	3	79.466	23792000	5634	221	1925
A0A8C0Q8X0	no	AAHLCAEAALR	11	Unmodified	_AAHLCAEAALR_	0	MULTI-MSMS	3	394.873118	1181.59753	-0.20508	19.419	4.4125	0	0.0011651	7	81.771	130570000	4613	222	1997
A0A8C0Q8X0	no	AAHLCAEAALR	11	Unmodified	_AAHLCAEAALR_	0	MULTI-MSMS	3	394.873118	1181.59753	-0.45561	25.159	2.1749	0	0.0011976	4	81.338	9062300	4613	222	1998
A0A8C0Q8X0	no	AAHLCAEAALR	11	Unmodified	_AAHLCAEAALR_	0	MULTI-MSMS	3	394.873118	1181.59753	0.13168	28.697	1.3213	0	0.010768	1	50.452	9808900	4613	222	1999
A0A8C0Q8X0	no	AAHLCAEAALR	11	Unmodified	_AAHLCAEAALR_	0	MULTI-MSMS	3	394.873118	1181.59753	0.31014	29.444	0.64381	0	0.023808	1	41.664	3918300	4613	222	2000
A0A8C0Q8X0	no	AAHLCAEAALR	11	Unmodified	_AAHLCAEAALR_	0	MULTI-MATCH	3	394.873118	1181.59753	-0.87189	26.18	1.1196	3.5527E-15	NaN	0	NaN	6259700	4613	222	2031
A0A8I3NY48	no	AAHSEGNTTAGLDMK	15	Unmodified	_AAHSEGNTTAGLDMK_	0	MULTI-MSMS	2	751.848829	1501.68311	0.64921	16.087	1.1546	0	2.5094E-32	2	252.04	98534000	4781	223	2045
A0A8I3NY48	no	AAHSEGNTTAGLDMK	15	Oxidation (M)	_AAHSEGNTTAGLDM(ox)K_	0	MULTI-MSMS	2	759.846287	1517.67802	0.62006	12.708	0.37391	0	0.00017911	1	122.34	6222000	4781	223	2052
A0A8I3NY48	no	AAHSEGNTTAGLDMK	15	Deamidation (NQ)	_AAHSEGN(de)TTAGLDMK_	0	MSMS	2	752.340837	1502.66712	NaN	19.282	1	0	0.0017534	1	72.29		4781	223	2056
A0A8I3PWT8	no	AAHVLMPHESTVEHTHVDINEMESPLATR	29	Unmodified	_AAHVLMPHESTVEHTHVDINEMESPLATR_	0	MULTI-MSMS	6	542.765598	3250.54993	-0.16042	51.954	0.57536	0	0.052287	1	15.399	5809100	4238	224	2065
A0A8I3PWT8	no	AAHVLMPHESTVEHTHVDINEMESPLATR	29	Unmodified	_AAHVLMPHESTVEHTHVDINEMESPLATR_	0	MULTI-MATCH	6	542.765598	3250.54993	0.11575	50.416	0.16879	0	NaN	0	NaN	3374100	4238	224	2074
A0A8I3MUW8	no	AAHYCHSTLK	10	Unmodified	_AAHYCHSTLK_	0	MULTI-MATCH	2	594.28494	1186.55533	-3.7906	8.0892	0.20293	0	NaN	0	NaN	2172100	4564	225	2077
A0A8P0TK57	no	AAIEHELPTATQK	13	Unmodified	_AAIEHELPTATQK_	0	MULTI-MSMS	2	704.875173	1407.73579	-2.8567	21.111	0.61023	0	0.0039151	2	66.19	4358100	4928	227	2090
A0A8P0T343	no	AAIIEEQKR	9	Unmodified	_AAIIEEQKR_	1	MULTI-MSMS	2	529.303655	1056.59276	2.0944	13.09	0.30626	0	0.0096999	1	98.299	5870300	4161	229	2105
A0A8P0T767	no	AAILDLEK	8	Unmodified	_AAILDLEK_	0	MULTI-MSMS	2	436.758018	871.501483	0.66762	40.463	0.56751	0	0.011764	2	92.47	18481000	2606	231	2126
A0A8I3RQT2	no	AAILPTSIFLTNK	13	Unmodified	_AAILPTSIFLTNK_	0	MULTI-MSMS	2	694.911027	1387.8075	-0.22262	81.486	0.86862	0	0.00026685	2	97.456	119640000	2942	232	2138
A0A8I3RQT2	no	AAILPTSIFLTNKK	14	Unmodified	_AAILPTSIFLTNKK_	1	MULTI-MSMS	3	506.308098	1515.90246	0.14403	62.664	0.54366	7.1054E-15	0.00054898	1	78.814	24935000	2942	233	2150
A0A8I3N4I8	no	AAIQTFQNTYQVLAVTFNDTSDQIISGGIDNDIK	34	Unmodified	_AAIQTFQNTYQVLAVTFNDTSDQIISGGIDNDIK_	0	MULTI-MATCH	4	925.963976	3699.8268	-3.6155	110.98	0.20407	0	NaN	0	NaN	8286100	3625	237	2166
A0A8P0NJG6	no	AAISLIPEVPK	11	Unmodified	_AAISLIPEVPK_	0	MULTI-MSMS	2	569.347532	1136.68051	0.20158	63.693	1.2906	0	0.009495	2	62.823	15616000	6424	238	2174
A0A8C0MFJ3	no	AALAGGTTMIIDHVVPEPEASLTEAYEK	28	Unmodified	_AALAGGTTMIIDHVVPEPEASLTEAYEK_	0	MULTI-MSMS	3	971.82319	2912.44774	-0.039081	87.012	2.3772	0	4.4454E-16	5	105.46	73104000	1299;4719	240	2210
A0A8C0MFJ3	no	AALAGGTTMIIDHVVPEPEASLTEAYEK	28	Unmodified	_AALAGGTTMIIDHVVPEPEASLTEAYEK_	0	MULTI-MSMS	4	729.119211	2912.44774	1.1665	86.993	1.8008	0	0.0056017	1	30.816	44294000	1299;4719	240	2211
A0A8C0MFJ3	no	AALAGGTTMIIDHVVPEPEASLTEAYEK	28	Unmodified	_AALAGGTTMIIDHVVPEPEASLTEAYEK_	0	MULTI-MSMS	3	971.82319	2912.44774	0.41321	88.237	0.61106	-1.4211E-14	0.0094479	2	25.91	24268000	1299;4719	240	2212
A0A8C0MFJ3	no	AALAGGTTMIIDHVVPEPEASLTEAYEK	28	Unmodified	_AALAGGTTMIIDHVVPEPEASLTEAYEK_	0	MULTI-MATCH	4	729.119211	2912.44774	-0.39117	86.044	0.4737	0	NaN	0	NaN	24124000	1299;4719	240	2219
A0A8P0N4L2	no	AALAHSEEIAASQAAAAK	18	Unmodified	_AALAHSEEIAASQAAAAK_	0	MULTI-MSMS	2	855.444483	1708.87441	4.2648	30.721	0.33958	-3.5527E-15	1.6788E-30	1	220.53	318010000	3945;5165;4205;6365	243	2234
A0A8I3NTC5	no	AALAPLPPLPPQFK	14	Acetyl (Protein N-term)	_(ac)AALAPLPPLPPQFK_	0	MULTI-MSMS	2	751.442495	1500.87044	1.5529	98.406	1.3938	-1.4211E-14	0.0050852	1	54.608	27494000	4380	244	2248
A0A8I3MGQ6	no	AALDGTPGMIGYGMAK	16	Unmodified	_AALDGTPGMIGYGMAK_	0	MULTI-MSMS	2	776.878544	1551.74254	-1.06	61.832	0.44147	0	0.047586	1	35.006	147160000	759	246	2262
A0A8I3S702	no	AALDSLSLFTGLGLSEHK	18	Acetyl (Protein N-term)	_(ac)AALDSLSLFTGLGLSEHK_	0	MULTI-MSMS	3	634.338674	1899.99419	0.10452	105.58	0.64775	0	4.9679E-06	2	97.129	42277000	5954	247	2276
A0A8C0TLW9	no	AALEAAIADAEQR	13	Unmodified	_AALEAAIADAEQR_	0	MULTI-MSMS	2	664.843873	1327.67319	0.027035	58.537	3.836	7.1054E-15	4.1256E-05	8	132.78	13298000000	4237;6073	248	2305
A0A8C0TLW9	no	AALEAAIADAEQR	13	Unmodified	_AALEAAIADAEQR_	0	MULTI-MSMS	2	664.843873	1327.67319	1.3979	114.07	3.2182	0	0.00042903	6	93.258	4207200	4237;6073	248	2306
A0A8C0TLW9	no	AALEAAIADAEQR	13	Unmodified	_AALEAAIADAEQR_	0	MULTI-MSMS	2	664.843873	1327.67319	2.0171	115.36	1.6343	0	0.00057232	1	89.548	2904900	4237;6073	248	2307
A0A8C0TLW9	no	AALEAAIADAEQR	13	Unmodified	_AALEAAIADAEQR_	0	MULTI-MSMS	2	664.843873	1327.67319	1.2412	117.32	1.1913	0	0.0010316	1	82.171	2118500	4237;6073	248	2308
A0A8C0TLW9	no	AALEAAIADAEQR	13	Unmodified	_AALEAAIADAEQR_	0	MULTI-MSMS	2	664.843873	1327.67319	1.0506	119.36	2.1451	-1.4211E-14	0.0043916	3	64.439	1267900	4237;6073	248	2309
A0A8C0TLW9	no	AALEAAIADAEQR	13	Unmodified	_AALEAAIADAEQR_	0	MSMS	2	664.843873	1327.67319	NaN	109.03	1	0	0.031197	1	48.44		4237;6073	248	2310
A0A8C0TLW9	no	AALEAAIADAEQR	13	Unmodified	_AALEAAIADAEQR_	0	MSMS	2	664.843873	1327.67319	NaN	115.94	1	0	6.5173E-05	1	104.79		4237;6073	248	2311
A0A8C0TLW9	no	AALEAAIADAEQR	13	Unmodified	_AALEAAIADAEQR_	0	MSMS	2	664.843873	1327.67319	NaN	116.56	1	0	0.00019246	1	96.015		4237;6073	248	2312
A0A8C0P4Y3	no	AALEACHK	8	Unmodified	_AALEACHK_	0	MULTI-MSMS	2	450.22382	898.433086	-0.42533	8.0292	0.36812	0	0.019917	1	79.451	17602000	3567	249	2341
A0A8P0S6F1	no	AALEALGSCLNNK	13	Unmodified	_AALEALGSCLNNK_	0	MULTI-MSMS	2	680.848101	1359.68165	0.45437	47.713	1.4984	0	4.6108E-05	1	131.12	282580000	1810	250	2353
A0A8P0S6F1	no	AALEALGSCLNNK	13	Unmodified	_AALEALGSCLNNK_	0	MULTI-MATCH	2	680.848101	1359.68165	0.043697	51.761	3.3292	7.1054E-15	NaN	0	NaN	1154400000	1810	250	2359
A0A8P0S6F1	no	AALEALGSCLNNK	13	Deamidation (NQ)	_AALEALGSCLN(de)NK_	0	MULTI-MSMS	2	681.340109	1360.66566	1.9302	49.041	0.57854	7.1054E-15	0.0041204	1	91.658	16411000	1810	250	2366
A0A8C0THS5	no	AALEDNSGSSELQEIMR	17	Unmodified	_AALEDNSGSSELQEIMR_	0	MULTI-MSMS	2	925.433455	1848.85236	-1.9887	69.65	0.64742	0	2.0873E-13	1	180.18	111560000	6013;6493	251	2378
A0A8C0RIK1	no	AALETDENLLLCAPTGAGK	19	Unmodified	_AALETDENLLLCAPTGAGK_	0	MULTI-MSMS	2	972.490772	1942.96699	3.2459	72.049	0.54274	0	3.7024E-12	1	157.52	20690000	4969	256	2446
A0A8P0NJR4	no	AALGPSSQNVTEYVVR	16	Acetyl (Protein N-term)	_(ac)AALGPSSQNVTEYVVR_	0	MSMS	2	866.946858	1731.87916	NaN	78.455	1	0	0.019696	1	43.502		3565	258	2453
A0A8C0T0C4	no	AALHPPALAVLSHTPEGATQTIAWVGK	27	Unmodified	_AALHPPALAVLSHTPEGATQTIAWVGK_	0	MULTI-MATCH	4	684.876248	2735.47588	-0.49062	74.884	0.50856	0	NaN	0	NaN	17795000	2901	260	2461
A0A8I3N6X9	no	AALIESQGQQQEER	14	Unmodified	_AALIESQGQQQEER_	0	MULTI-MSMS	2	793.892083	1585.76961	-0.59307	21.001	1.052	0	9.5751E-13	1	219.03	47115000	6380	261	2469
A0A8P0TSW2	no	AALLEAGMPESAEDK	15	Unmodified	_AALLEAGMPESAEDK_	0	MSMS	2	766.369063	1530.72357	NaN	47.847	1	0	0.00047304	1	77.124		596	263	2484
A0A8I3S6F7	no	AALLELWELR	10	Unmodified	_AALLELWELR_	0	MULTI-MATCH	2	607.350606	1212.68666	-5.8617	95.421	0.54266	1.4211E-14	NaN	0	NaN	9230500	6594;6533	264	2493
A0A8C0TA90	no	AALLEQALSNAR	12	Unmodified	_AALLEQALSNAR_	0	MULTI-MATCH	2	628.851501	1255.68845	4.5173	63.316	0.81641	-7.1054E-15	NaN	0	NaN	8600100	3272;5880	265	2503
A0A8I3SCB6	no	AALLETLSLLLAK	13	Unmodified	_AALLETLSLLLAK_	0	MULTI-MSMS	2	678.429053	1354.84355	0.029909	105.58	0.4437	0	0.00015136	1	107.21	50549000	3764	266	2512
A0A8I3SBI9	no	AALLNQHYQVNFK	13	Unmodified	_AALLNQHYQVNFK_	0	MULTI-MSMS	2	773.412257	1544.80996	-0.16295	46.246	0.61236	0	9.6876E-73	1	303.76	43886000	5490	267	2524
A0A8I3S0I0	no	AALLSPGDPAVWAGLMAACHADDK	24	Unmodified	_AALLSPGDPAVWAGLMAACHADDK_	0	MULTI-MATCH	3	813.059477	2436.1566	-0.96518	94.253	0.54346	0	NaN	0	NaN	28547000	2679	268	2537
A0A8C0QRL7	no	AALMLEDGSVLR	12	Acetyl (Protein N-term)	_(ac)AALMLEDGSVLR_	0	MULTI-MSMS	2	658.84757	1315.68059	-0.95794	98.36	1.3246	-1.4211E-14	4.4525E-05	2	154.56	245710000	4799	269	2551
A0A8C0T3U6	no	AALNLPEAASCDEVR	15	Unmodified	_AALNLPEAASCDEVR_	0	MULTI-MSMS	2	808.390861	1614.76717	-1.8475	51.117	1.1208	0	0.0013843	1	71.153	22590000	5797	271	2574
A0A8C0PUU6	no	AALNPGKPTEPR	12	Acetyl (Protein N-term)	_(ac)AALNPGKPTEPR_	1	MULTI-MSMS	2	646.851501	1291.68845	-1.2319	28.72	0.71043	0	0.0039052	1	64.841	13984000	4354	272	2587
A0A8C0SIE6	no	AALSAGGVSPEAIDSIIVGNVMQSSSDAPYLAR	33	Unmodified	_AALSAGGVSPEAIDSIIVGNVMQSSSDAPYLAR_	0	MULTI-MATCH	4	812.413228	3245.62381	-0.079202	104.18	0.7475	0	NaN	0	NaN	42497000	527	279	2636
A0A8I3PYS5	no	AALSEEELEKK	11	Unmodified	_AALSEEELEKK_	1	MULTI-MSMS	2	623.8299	1245.64525	-0.81715	19.547	0.78341	0	0.00041826	1	142.92	36193000	2053	280	2645
A0A8I3S9H6	no	AALSGLASALESYR	14	Acetyl (Protein N-term)	_(ac)AALSGLASALESYR_	0	MULTI-MSMS	2	725.880456	1449.74636	0.47213	107.16	0.71416	1.4211E-14	4.0753E-07	2	162.36	9260500	4284	281	2657
A0A8P0SGA5	no	AALSSQQQQQLALLLQQFQALK	22	Unmodified	_AALSSQQQQQLALLLQQFQALK_	0	MULTI-MATCH	3	819.127096	2454.35946	1.0091	103.82	0.16975	0	NaN	0	NaN	14483000	6523	284	2673
A0A8P0PMT6	no	AALTLTPSAVNK	12	Unmodified	_AALTLTPSAVNK_	0	MULTI-MSMS	2	593.34552	1184.67649	1.8647	36.941	1.188	0	0.00030626	2	111.46	10701000	6356	287	2690
A0A8I3RTC4	no	AALTQSPQFQK	11	Acetyl (Protein N-term)	_(ac)AALTQSPQFQK_	0	MULTI-MSMS	2	630.832777	1259.651	1.1039	54.184	2.2418	7.1054E-15	0.00013161	4	123.72	763890000	690	289	2704
A0A8I3RVE3	no	AALVAAESAASPGLAETAEAAELSR	25	Acetyl (Protein N-term)	_(ac)AALVAAESAASPGLAETAEAAELSR_	0	MULTI-MSMS	3	800.074726	2397.20235	0.61904	102.86	0.94835	0	2.4839E-05	1	51.301	10600000	5265	290	2719
A0A8I3MYG1	no	AALVDLEPGTMDSVR	15	Unmodified	_AALVDLEPGTMDSVR_	0	MULTI-MSMS	2	787.398155	1572.78176	0.16443	66.022	1.0855	1.4211E-14	0.00029856	2	88.056	308570000	862;871	291	2732
A0A8C0Z5M9	no	AALWALQGGTSVVIANGTHPK	21	Unmodified	_AALWALQGGTSVVIANGTHPK_	0	MULTI-MSMS	3	697.716367	2090.12727	0.50177	66.96	1.189	0	0.00018172	3	53.201	48807000	6299	292	2745
A0A8I3RQT2	no	AAMAVGGAGGSR	12	Acetyl (Protein N-term)	_(ac)AAMAVGGAGGSR_	0	MULTI-MSMS	2	523.756015	1045.49748	1.7057	35.047	0.44298	0	3.3863E-05	2	147.4	10183000	2942	294	2766
A0A8P0TAW7	no	AAMDNSEIAGEKK	13	Unmodified	_AAMDNSEIAGEKK_	1	MULTI-MATCH	2	682.329741	1362.64493	-0.11659	15.045	0.20419	-1.7764E-15	NaN	0	NaN	18278000	1559;1748;5700	296	2787
A0A8P0TAW7	no	AAMDNSEIAGEKK	13	Unmodified	_AAMDNSEIAGEKK_	1	MULTI-MATCH	2	682.329741	1362.64493	2.3064	14.577	0.20485	-1.7764E-15	NaN	0	NaN	2042100	1559;1748;5700	296	2788
A0A8C0PZA5	no	AAMEALVVEVTK	12	Unmodified	_AAMEALVVEVTK_	0	MSMS	2	630.847039	1259.67952	NaN	66.763	1	0	0.00021202	1	104.43		705	297	2795
A0A8C0PZA5	no	AAMEALVVEVTK	12	Unmodified	_AAMEALVVEVTK_	0	MULTI-MATCH	2	630.847039	1259.67952	-5.6992	69.694	1.0199	0	NaN	0	NaN	16865000	705	297	2798
A0A8C0TDT9	no	AAMFPETLDEGMQIPSTQFDAAHPTNVQR	29	Unmodified	_AAMFPETLDEGMQIPSTQFDAAHPTNVQR_	0	MULTI-MSMS	3	1068.16925	3201.48593	-0.053861	83.809	1.9012	1.4211E-14	7.0487E-17	4	109.25	149750000	138	298	2807
A0A8I3MSC7	no	AAMGTGISHMNDLTIIQTTQGFCR	24	Unmodified	_AAMGTGISHMNDLTIIQTTQGFCR_	0	MULTI-MSMS	3	875.085697	2622.23526	-1.6077	75.782	0.57561	0	1.0202E-07	1	83.905	142600000	4297	301	2826
Q9XSU9	yes	AAMLAAQDVAQR	12	Unmodified	_AAMLAAQDVAQR_	0	MULTI-MSMS	2	622.824429	1243.63431	-0.91504	31.842	0.57848	0	0.0001093	1	125.56	18695000	6678	302	2839
A0A8P0PQL6	no	AANAAENDFSVSQAEVSSR	19	Unmodified	_AANAAENDFSVSQAEVSSR_	0	MULTI-MSMS	2	976.950857	1951.88716	0.22646	46.788	0.61163	0	9.3581E-28	1	208.68	45638000	1631	303	2854
A0A8C0NKI6	no	AANAGNLQAAELLLSTLEK	19	Unmodified	_AANAGNLQAAELLLSTLEK_	0	MULTI-MSMS	2	964.028379	1926.04221	0.51629	100.26	0.30466	-1.4211E-14	2.7366E-12	2	158.81	46262000	2841	304	2867
A0A8I3PCE5	no	AANGVVLATEK	11	Deamidation (NQ)	_AAN(de)GVVLATEK_	0	MULTI-MATCH	2	537.295496	1072.57644	-0.83092	25.252	0.47614	0	NaN	0	NaN	21027000	4798	307	2890
K7RW18	no	AANILVGENLVCK	13	Unmodified	_AANILVGENLVCK_	0	MULTI-MSMS	2	700.881944	1399.74933	-0.62782	58.119	0.9485	0	0.0020832	1	72.922	84171000	4233;4353	308	2899
A0A8C0RTK9	no	AANNGALPPDLSYITR	16	Deamidation (NQ)	_AAN(de)NGALPPDLSYITR_	0	MULTI-MATCH	2	837.428301	1672.84205	7.948	72.993	0.30725	-1.4211E-14	NaN	0	NaN	8345100	5168	311	2920
A0A8P0NN69	no	AANNISSLLTK	11	Unmodified	_AANNISSLLTK_	0	MULTI-MATCH	2	566.322045	1130.62954	-0.074458	50.488	0.7449	0	NaN	0	NaN	6574000	908	312	2926
A0A8I3MHD1	no	AANSLEAFIFETQDK	15	Unmodified	_AANSLEAFIFETQDK_	0	MULTI-MSMS	2	842.414859	1682.81517	1.2812	89.959	0.44037	0	0.00013927	1	96.067	77106000	1093	313	2930
A0A8C0MJD7	no	AANVGSMFQYWK	12	Acetyl (Protein N-term)	_(ac)AANVGSMFQYWK_	0	MULTI-MSMS	2	722.339912	1442.66527	-0.028736	100.97	0.30512	1.4211E-14	0.00081535	1	81.525	13500000	1285	314	2941
A0A8I3PHH2	no	AANVLLSEHGEVK	13	Unmodified	_AANVLLSEHGEVK_	0	MULTI-MATCH	2	683.869891	1365.72523	-6.519	28.774	0.47437	0	NaN	0	NaN	3384400	5784	315	2953
A0A8I3PHH2	no	AANVLLSEHGEVK	13	Unmodified	_AANVLLSEHGEVK_	0	MULTI-MATCH	2	683.869891	1365.72523	-0.9146	26.536	0.47554	-3.5527E-15	NaN	0	NaN	1350800	5784	315	2954
A0A8I3SAH4	no	AANVLVSESLMCK	13	Unmodified	_AANVLVSESLMCK_	0	MULTI-MATCH	2	711.359987	1420.70542	-6.0292	58.199	0.33797	0	NaN	0	NaN	56890000	6139	317	2964
A0A8I3NC42	no	AAPAAASDQPDSAATTEK	18	Unmodified	_AAPAAASDQPDSAATTEK_	0	MULTI-MSMS	2	851.399938	1700.78532	2.1863	16.154	0.47532	0	1.7887E-27	1	210.91	24487000	2787	319	2980
A0A8I3MZS6	no	AAPAPAAAVPAAVPGVAPVPSGVFTDVPISNIR	33	Unmodified	_AAPAPAAAVPAAVPGVAPVPSGVFTDVPISNIR_	0	MULTI-MSMS	3	1027.23614	3078.68661	-0.36237	95.034	0.5421	1.4211E-14	5.1677E-26	2	112.39	238810000	2465	321	3007
A0A8I3MZS6	no	AAPAPAAAVPAAVPGVAPVPSGVFTDVPISNIR	33	Unmodified	_AAPAPAAAVPAAVPGVAPVPSGVFTDVPISNIR_	0	MULTI-MSMS	4	770.678928	3078.68661	0.68434	95.03	0.57611	0	1.2715E-06	1	50.234	203090000	2465	321	3008
A0A8I3MZS6	no	AAPAPAAAVPAAVPGVAPVPSGVFTDVPISNIR	33	Unmodified	_AAPAPAAAVPAAVPGVAPVPSGVFTDVPISNIR_	0	MULTI-MSMS	5	616.744598	3078.68661	0.33112	95.014	0.57611	-1.4211E-14	0.001551	1	34.512	44085000	2465	321	3009
A0A8P0TBU6	no	AAPAPCQEGACVGSEAR	17	Unmodified	_AAPAPCQEGACVGSEAR_	0	MULTI-MSMS	2	865.882878	1729.7512	3.7234	23.975	0.74803	0	0.00072808	1	67.997	4744000	2003	322	3028
A0A8I3P0L6	no	AAPAPTPSSTININTSTSK	19	Unmodified	_AAPAPTPSSTININTSTSK_	0	MULTI-MSMS	2	929.481262	1856.94797	0.65078	37.409	0.61131	0	0.010746	1	37.013	3853400	3854	323	3039
A0A8I3MMI9	no	AAPCIYWLPLTDSQIVQK	18	Unmodified	_AAPCIYWLPLTDSQIVQK_	0	MULTI-MSMS	3	701.702959	2102.08705	-0.25461	95.669	0.30583	0	0.0027787	1	46.892	8948000	2884	324	3048
A0A8C0S546	no	AAPDILIATPGR	12	Unmodified	_AAPDILIATPGR_	0	MULTI-MATCH	2	597.845687	1193.67682	4.6589	51.286	1.8997	0	NaN	0	NaN	16276000	4229	326	3073
A0A8C0SXK5	no	AAPDITGHK	9	Unmodified	_AAPDITGHK_	0	MSMS	2	455.243067	908.47158	NaN	11.936	1	0	0.0074717	1	89.296		5704	327	3076
A0A8C0MA58	no	AAPDPVLEAGPGAHGPLPVPLVLDNGSFQAR	31	Unmodified	_AAPDPVLEAGPGAHGPLPVPLVLDNGSFQAR_	0	MULTI-MSMS	3	1021.54012	3061.59852	-0.31466	89.22	0.5428	0	9.0573E-07	1	58.398	14128000	1073	328	3085
A0A8C0N883	no	AAPEATSEDGGAEPALEAR	19	Unmodified	_AAPEATSEDGGAEPALEAR_	0	MSMS	2	921.429226	1840.8439	NaN	32.964	1	0	0.006478	1	51.009		2371	329	3094
A0A8I3NI98	no	AAPEDERPAGSGEGER	16	Acetyl (Protein N-term)	_(ac)AAPEDERPAGSGEGER_	1	MULTI-MSMS	2	835.374254	1668.73396	-1.2074	19.557	0.47765	0	3.3553E-05	1	96.64	10830000	1104	330	3107
A0A8C0T000	no	AAPGGGFQNIACLR	14	Unmodified	_AAPGGGFQNIACLR_	0	MULTI-MATCH	2	716.36171	1430.70887	-5.31	58.87	0.61205	7.1054E-15	NaN	0	NaN	8811000	1241	334	3133
A0A8C0TB26	no	AAPGVAATDLEVVR	14	Unmodified	_AAPGVAATDLEVVR_	0	MULTI-MSMS	2	684.877716	1367.74088	-2.4025	48.861	1.1566	0	0.00015092	1	113.69	37709000	5903	336	3144
A0A8C0SJL7	no	AAPGYHMAK	9	Unmodified	_AAPGYHMAK_	0	MULTI-MATCH	2	473.234187	944.453822	5.8774	11.844	0.24986	0	NaN	0	NaN	5474800	3880;4478	338	3163
A0A8I3SCQ8	no	AAPLAGFGYGLPISR	15	Unmodified	_AAPLAGFGYGLPISR_	0	MULTI-MSMS	2	745.411726	1488.8089	-0.52668	80.731	0.54356	-1.4211E-14	0.00056944	4	80.69	11465000	5315	339	3172
A0A8C0QGH7	no	AAPLDSIQSLAAYYIECIR	19	Unmodified	_AAPLDSIQSLAAYYIECIR_	0	MULTI-MSMS	3	718.701507	2153.08269	-1.7147	110.46	1.0187	0	4.7617E-05	3	81.618	38827000	4714	340	3181
A0A8I3NF75	no	AAPLLHAR	8	Acetyl (Protein N-term)	_(ac)AAPLLHAR_	0	MULTI-MSMS	2	445.763969	889.513385	0.09197	32.852	0.33886	0	0.01137	1	76.847	3557700	2907	341	3195
A0A8P0S821	no	AAPLPQDFLDR	11	Unmodified	_AAPLPQDFLDR_	0	MULTI-MSMS	2	621.827495	1241.64044	-0.070225	62.432	1.7329	0	0.0015306	2	89.886	266590000	6439	342	3207
A0A8C0NWJ2	no	AAPPDVGEER	10	Unmodified	_AAPPDVGEER_	0	MULTI-MSMS	2	520.753995	1039.49344	-1.3481	16.621	0.61111	3.5527E-15	0.051166	1	45.161	5526000	3249	346	3231
A0A8C0LX14	no	AAPQDVHVR	9	Acetyl (Protein N-term)	_(ac)AAPQDVHVR_	0	MULTI-MSMS	2	517.772522	1033.53049	-0.8743	21.651	1.0499	0	0.014536	1	59.245	16951000	539	350	3255
A0A8P0PAZ7	no	AAPSEEDDSGVEVYYR	16	Unmodified	_AAPSEEDDSGVEVYYR_	0	MULTI-MSMS	2	893.891945	1785.76934	1.8363	47.022	0.37387	0	0.0015308	1	64.121	5543300	6527	353	3280
A0A8C0S1R2	no	AAPSEGQAFASGVEK	15	Acetyl (Protein N-term)	_(ac)AAPSEGQAFASGVEK_	0	MULTI-SECPEP	2	745.85972	1489.70489	-2.5104	54.747	0.88162	7.1054E-15	0.00038947	1	109.39	35252000	5273	354	3291
A0A8C0M5Y6	no	AAPVDLELKK	10	Acetyl (Protein N-term)	_(ac)AAPVDLELKK_	1	MULTI-MSMS	2	563.329339	1124.64412	0.56666	46.273	0.71412	0	0.013472	1	64.04	131870000	664	360	3316
A0A8C0MIG1	no	AAPVTGGMGAVLMR	14	Unmodified	_AAPVTGGMGAVLMR_	0	MULTI-MSMS	2	665.852132	1329.68971	-1.9982	55.639	1.3948	0	0.00010277	2	121.83	14896000	1421	361	3327
A0A8C0MIG1	no	AAPVTGGMGAVLMR	14	Unmodified	_AAPVTGGMGAVLMR_	0	MULTI-MATCH	2	665.852132	1329.68971	-1.4719	57.882	0.71142	7.1054E-15	NaN	0	NaN	60520000	1421	361	3332
A0A8I3NUK8	no	AAQALALLR	9	Acetyl (Protein N-term)	_(ac)AAQALALLR_	0	MULTI-MSMS	2	484.798009	967.581465	-0.15274	95.915	0.57693	0	0.0028389	1	89.142	106490000	6204	362	3342
A0A8P0NLY2	no	AAQEEYIKR	9	Unmodified	_AAQEEYIKR_	1	MULTI-MSMS	2	554.293288	1106.57202	0.16499	14.521	0.40889	0	0.0035683	1	141.39	94474000	6623;6228	364	3361
P62825	no	AAQGEPQVQFK	11	Acetyl (Protein N-term)	_(ac)AAQGEPQVQFK_	0	MULTI-MSMS	2	622.817127	1243.6197	0.34062	47.718	2.416	0	6.5414E-05	3	138.1	683200000	225	365	3375
A0A8C0TH91	no	AAQGWQDELAR	11	Acetyl (Protein N-term)	_(ac)AAQGWQDELAR_	0	MULTI-MSMS	2	643.809833	1285.60511	-1.097	71.333	0.5765	0	0.00028744	1	113.62	23335000	6008	369	3412
A0A8P0T767	no	AAQLATEIADVK	12	Unmodified	_AAQLATEIADVK_	0	MULTI-MSMS	2	615.340435	1228.66632	3.659	45.87	0.37369	0	0.00096879	1	87.298	19448000	2606	371	3436
A0A8I3P147	no	AAQLCGAGMAAVVDK	15	Unmodified	_AAQLCGAGMAAVVDK_	0	MULTI-MSMS	2	731.363061	1460.71157	-1.18	45.763	0.95116	-7.1054E-15	5.8412E-05	3	117.23	197620000	5243;2836	372	3448
A0A8I3MEV9	no	AAQLIGTCSQNVAAIQEQVLGLGALR	26	Unmodified	_AAQLIGTCSQNVAAIQEQVLGLGALR_	0	MULTI-MSMS	3	894.484954	2680.43303	-0.32276	98.915	0.37395	-1.4211E-14	1.0264E-07	1	76.237	48764000	4809	375	3471
A0A8I3MLL4	no	AAQLQHSEK	9	Unmodified	_AAQLQHSEK_	0	MULTI-MATCH	2	506.26453	1010.51451	-0.60886	7.9145	0.23588	-8.8818E-16	NaN	0	NaN	5773300	1845	377	3484
A0A8P0NP10	no	AAQTACRPLGK	11	Acetyl (Protein N-term)	_(ac)AAQTACRPLGK_	1	MULTI-MATCH	2	607.819147	1213.62374	-0.86312	22.539	0.50783	0	NaN	0	NaN	2404100	6406	381	3510
A0A8P0NP10	no	AAQTACRPLGK	11	Acetyl (Protein N-term)	_(ac)AAQTACRPLGK_	1	MULTI-MATCH	2	607.819147	1213.62374	7.3738	21.201	0.16859	0	NaN	0	NaN	1003700	6406	381	3511
A0A8C0PCF8	no	AAQTLLWTELIR	12	Unmodified	_AAQTLLWTELIR_	0	MULTI-MSMS	2	707.906276	1413.798	0.67341	92.419	0.78054	0	0.00033613	1	107.58	48200000	3157	382	3522
A0A8I3RSP3	no	AAQTSVAYGCIK	12	Unmodified	_AAQTSVAYGCIK_	0	MULTI-MSMS	2	634.818812	1267.62307	-1.0656	28.717	0.81233	0	0.061752	1	37.789	69554000	4500	383	3533
A0A8I3RSP3	no	AAQTSVAYGCIK	12	Unmodified	_AAQTSVAYGCIK_	0	MULTI-MATCH	2	634.818812	1267.62307	-1.4578	30.689	0.2718	3.5527E-15	NaN	0	NaN	7518300	4500	383	3537
A0A8I3MQZ4	no	AAQTTHQFIIAK	12	Unmodified	_AAQTTHQFIIAK_	0	MULTI-MSMS	2	664.869694	1327.72483	-0.57399	20.32	0.30558	0	0.00080521	1	90.827	6058500	4309	384	3545
A0A8C0Q5M8	no	AASAAAASAAAAAAASGSPGPGEGSAGGEK	30	Acetyl (Protein N-term)	_(ac)AASAAAASAAAAAAASGSPGPGEGSAGGEK_	0	MULTI-MSMS	3	805.045718	2412.11532	-0.13929	73.11	0.61218	0	9.4737E-26	1	119.35	155340000	437;4550	388	3570
A0A8C0S4U0	no	AASADSTTEGTPADGFTVLSTK	22	Unmodified	_AASADSTTEGTPADGFTVLSTK_	0	MULTI-MSMS	3	709.674451	2126.00152	-0.81954	59.497	0.88122	-7.1054E-15	0.0069246	1	32.956	73384000	5309	392	3619
A0A8C0S4U0	no	AASADSTTEGTPADGFTVLSTK	22	Unmodified	_AASADSTTEGTPADGFTVLSTK_	0	MULTI-SECPEP	2	1064.00804	2126.00152	1.0111	59.459	0.33757	7.1054E-15	0.00022004	1	74.678	11389000	5309	392	3620
A0A8C0TBZ9	yes	AASAPGAPSPPPEEPPAPAPAAGEAPAEQAGDAAAEAR	38	Unmodified	_AASAPGAPSPPPEEPPAPAPAAGEAPAEQAGDAAAEAR_	0	MULTI-MSMS	3	1148.88159	3443.62296	0.84247	56.428	1.1918	0	4.6126E-06	3	51.469	28946000	5921	394	3641
A0A8C0TBZ9	yes	AASAPGAPSPPPEEPPAPAPAAGEAPAEQAGDAAAEAR	38	Unmodified	_AASAPGAPSPPPEEPPAPAPAAGEAPAEQAGDAAAEAR_	0	MULTI-MSMS	4	861.913015	3443.62296	-0.63392	56.389	0.78378	0	0.016484	1	19.754	23216000	5921	394	3642
A0A8I3PBM7	no	AASCVLLHTGQK	12	Acetyl (Protein N-term)	_(ac)AASCVLLHTGQK_	0	MULTI-MSMS	2	663.845361	1325.67617	0.14858	43.76	1.4274	0	5.1832E-05	2	163.88	720080000	5718	395	3655
A0A8I3MU97	no	AASEGPAGVLPCLELPTYAAACALVSSR	28	Unmodified	_AASEGPAGVLPCLELPTYAAACALVSSR_	0	MULTI-MSMS	3	944.473726	2830.39935	-0.25343	102.01	0.61091	0	0.010308	1	24.835	26613000	3423	396	3666
E2RQ08	no	AASFLLALEPELEAR	15	Unmodified	_AASFLLALEPELEAR_	0	MULTI-MSMS	2	815.445963	1628.87737	0.4962	96.828	0.47359	0	3.878E-07	1	149.96	99486000	164	398	3680
A0A8I3N8V6	no	AASGAGDPLNTK	12	Acetyl (Protein N-term)	_(ac)AASGAGDPLNTK_	0	MULTI-MSMS	2	572.28566	1142.55677	-0.56293	36.185	1.4613	0	3.9221E-05	3	166.66	29850000	5888	399	3690
A0A8I3PK82	no	AASGSGMAQK	10	Acetyl (Protein N-term)	_(ac)AASGSGMAQK_	0	MULTI-MSMS	2	475.224017	948.43348	0.92106	16.018	0.37348	0	0.00022549	1	137.9	22046000	4967	402	3713
A0A8C0T2B3	no	AASGTLSTFR	10	Acetyl (Protein N-term)	_(ac)AASGTLSTFR_	0	MULTI-MSMS	2	526.772188	1051.52982	-0.40189	55.479	0.57768	0	0.00078235	1	102.07	5721600	5780	403	3726
A0A8I3PPA2	no	AASGTTSDDAQPGSSAGPTGK	21	Unmodified	_AASGTTSDDAQPGSSAGPTGK_	0	MULTI-MSMS	2	931.921766	1861.82898	0.57696	14.905	0.34093	-1.7764E-15	1.2143E-13	1	137.46	10466000	404	404	3736
A0A8C0SF49	no	AASHSFSEQTNINSENAYFSGSSFQVPKPLDEANAEK	37	Unmodified	_AASHSFSEQTNINSENAYFSGSSFQVPKPLDEANAEK_	1	MULTI-MSMS	4	1001.21606	4000.83513	-0.4961	72.178	0.88087	0	5.0135E-20	2	89.072	55714000	5444;5455	405	3744
A0A8C0SF49	no	AASHSFSEQTNINSENAYFSGSSFQVPKPLDEANAEK	37	Unmodified	_AASHSFSEQTNINSENAYFSGSSFQVPKPLDEANAEK_	1	MULTI-MSMS	3	1334.61899	4000.83513	0.094025	72.179	0.4755	0	0.00077579	1	35.793	24466000	5444;5455	405	3745
A0A8I3SCB6	no	AASQSTQVPTVTEGAAAALLLSK	23	Unmodified	_AASQSTQVPTVTEGAAAALLLSK_	0	MULTI-MSMS	3	738.737385	2213.19033	0.22425	84.841	1.2564	0	0.0007584	1	39.048	44158000	3764	412	3788
A0A8C0ML39	no	AASSLLANLWQYSK	14	Unmodified	_AASSLLANLWQYSK_	0	MULTI-MSMS	2	776.411923	1550.80929	-0.057287	91.893	0.61238	0	0.012877	1	50.354	68735000	1501;6542	415	3819
A0A8I3NP13	no	AASSLNLSNGETESVK	16	Unmodified	_AASSLNLSNGETESVK_	0	MULTI-MSMS	2	803.899574	1605.78459	3.2079	32.42	0.34155	0	4.0116E-05	1	97.463	12393000	3420	416	3826
A0A8I3QAG8	no	AASTASHR	8	Acetyl (Protein N-term)	_(ac)AASTASHR_	0	MULTI-MATCH	2	421.709391	841.404229	1.1313	9.0669	0.36318	0	NaN	0	NaN	1177700	6179	417	3836
A0A8P0NCI2	no	AASVLLYSLWTHTELHNAYK	20	Unmodified	_AASVLLYSLWTHTELHNAYK_	0	MULTI-MSMS	3	773.070699	2316.19027	0.65753	82.796	0.50867	0	0.00033332	2	53.554	23436000	3940	420	3848
A0A8I3S238	no	AASVPVEFQEHHLSEVQNMASEEK	24	Unmodified	_AASVPVEFQEHHLSEVQNMASEEK_	0	MULTI-MSMS	3	899.425541	2695.25479	0.65076	55.279	0.9173	0	2.6623E-05	2	57.61	16862000	967	421	3859
A0A8C0PPR3	no	AASVVQPQPLVVVK	14	Unmodified	_AASVVQPQPLVVVK_	0	MULTI-MSMS	2	717.937576	1433.8606	-0.5404	47.262	0.50869	0	0.0040505	1	63.184	18014000	3719	424	3878
A0A8C0PBT1	no	AATAAEDDEDDAIDLFGSDEEEDKEAAR	28	Unmodified	_AATAAEDDEDDAIDLFGSDEEEDKEAAR_	1	MULTI-MSMS	3	1000.09005	2997.24831	0.20078	72.768	0.37485	0	2.2497E-08	3	80.359	39379000	3836;5399	426	3887
A0A8P0SBF6	no	AATACFGFPK	10	Unmodified	_AATACFGFPK_	0	MULTI-MSMS	2	535.260402	1068.50625	0.030261	45.248	0.40869	0	0.0010343	1	109.86	12491000	3359	427	3899
A0A8I3N6K0	no	AATAPLLEAVDNLSAFASNPEFSSIPAQISPEGR	34	Unmodified	_AATAPLLEAVDNLSAFASNPEFSSIPAQISPEGR_	0	MULTI-MSMS	3	1157.58612	3469.73653	0.28067	110.47	0.8494	0	0.034286	3	16.046	43935000	5438	429	3927
A0A8C0P6K8	no	AATASPGAGGVDGKPR	16	Acetyl (Protein N-term)	_(ac)AATASPGAGGVDGKPR_	1	MULTI-MATCH	2	727.373329	1452.73211	1.684	18.756	0.51018	0	NaN	0	NaN	5250300	3629	430	3944
A0A8P0NFD4	no	AATDCSDLGQSR	12	Unmodified	_AATDCSDLGQSR_	0	MULTI-MSMS	2	640.780415	1279.54628	-0.4747	16.426	0.40762	0	3.1006E-05	1	177.06	22247000	4381	432	3954
A0A8I3RRR3	no	AATECMCNLAMSK	13	Unmodified	_AATECMCNLAMSK_	0	MULTI-MSMS	2	743.81149	1485.60843	1.5175	39.215	0.40827	0	0.0040826	2	65.574	13651000	4340	434	3974
A0A8P0T6S6	no	AATESFASDPILYR	14	Unmodified	_AATESFASDPILYR_	0	MULTI-MSMS	2	770.885738	1539.75692	0.21201	61.565	0.6793	7.1054E-15	1.5331E-05	1	142.43	558290000	5637;6498	435	3989
A0A8P0T6S6	no	AATESFASDPILYRPVAVALDTK	23	Unmodified	_AATESFASDPILYRPVAVALDTK_	1	MULTI-MSMS	2	1218.14447	2434.27439	0.01569	82.756	0.40565	0	9.4003E-36	1	193.47	10329000	5637;6498	436	4000
A0A8I3Q0D2	no	AATFFGEVVK	10	Acetyl (Protein N-term)	_(ac)AATFFGEVVK_	0	MULTI-MSMS	2	555.795132	1109.57571	-0.54227	96.335	0.54066	0	0.00063919	1	106.6	102810000	4375	438	4013
A0A8I3S7B6	no	AATKDEDEWKEFEQK	15	Unmodified	_AATKDEDEWKEFEQK_	2	MULTI-MSMS	2	927.431238	1852.84792	-1.4089	33.815	0.30585	0	5.6464E-91	2	320.01	43844000	6288	441	4027
A0A8I3Q022	no	AATLAQELEK	10	Unmodified	_AATLAQELEK_	0	MULTI-MSMS	2	537.295496	1072.57644	0.32362	36.162	0.81678	0	0.024225	1	56.432	6071700	2103	442	4039
A0A8I3N0D3	no	AATMEVQAGPLR	12	Oxidation (M)	_AATM(ox)EVQAGPLR_	0	MULTI-MSMS	2	630.324262	1258.63397	0.24459	24.223	0.91607	0	0.0012911	1	109.48	10476000	6365;6188;3979	443	4053
A0A8P0S797	no	AATMSAVEAATCR	13	Unmodified	_AATMSAVEAATCR_	0	MSMS	2	669.810661	1337.60677	NaN	33.821	1	0	0.0061971	1	61.958		6579	444	4058
A0A8P0SCG5	no	AATNLENQLHSAQK	14	Acetyl (Protein N-term)	_(ac)AATNLENQLHSAQK_	0	MULTI-MSMS	2	783.897168	1565.77978	-1.3671	47.022	0.30524	0	1.9389E-05	1	134.75	8821800	4298	445	4069
A0A8P0SCG5	no	AATNLENQLHSAQK	14	Acetyl (Protein N-term)	_(ac)AATNLENQLHSAQK_	0	MULTI-MATCH	2	783.897168	1565.77978	5.8894	48.385	0.2729	0	NaN	0	NaN	45431000	4298	445	4075
A0A8C0SL61	no	AATPVIMVGPGTGVAPFIGFIQER	24	Unmodified	_AATPVIMVGPGTGVAPFIGFIQER_	0	MULTI-MSMS	3	810.106756	2427.29844	1.5694	101.53	0.8489	0	2.8145E-05	1	56.485	66244000	5530	446	4084
A0A8C0PNR7	no	AATQELALLISR	12	Unmodified	_AATQELALLISR_	0	MULTI-MSMS	2	643.377352	1284.74015	-0.12249	73.72	0.74883	0	7.3361E-05	1	150.09	34953000	432	447	4095
A0A8P0SQF7	no	AATSDLEHYDK	11	Unmodified	_AATSDLEHYDK_	0	MULTI-MSMS	2	625.288399	1248.56225	-1.633	18.756	0.71356	0	0.00036056	1	175.93	54253000	4345	449	4112
A0A8P0T3K4	no	AATTGHVIDIYACALDQTGLLEMK	24	Unmodified	_AATTGHVIDIYACALDQTGLLEMK_	0	MULTI-MSMS	3	864.43298	2590.27711	-3.7936	95.29	0.44009	0	1.1609E-05	2	67.76	51265000	1058	452	4133
A0A8I3QGM8	no	AATTVLQELK	10	Unmodified	_AATTVLQELK_	0	MULTI-MSMS	2	537.313689	1072.61282	-0.41167	43.752	0.47509	0	0.001802	1	98.582	25058000	2311	453	4143
A0A8C0R9A2	no	AATVESSVEDPLR	13	Acetyl (Protein N-term)	_(ac)AATVESSVEDPLR_	0	MULTI-MSMS	2	708.354271	1414.69399	-0.045219	73.856	1.02	0	0.0005779	1	81.017	29247000	4803	455	4156
A0A8C0SZY4	no	AATVMVNCLLK	11	Unmodified	_AATVMVNCLLK_	0	MSMS	2	610.330501	1218.64645	NaN	54.28	1	0	0.039813	1	48.283		5741	456	4161
E2QWF5	no	AAVAAGNHHADTEMK	15	Unmodified	_AAVAAGNHHADTEMK_	0	MULTI-MSMS	2	761.856989	1521.69942	1.2342	11.396	0.17059	0	0.013588	1	48.44	1265300	4036	457	4164
A0A8I3S4K4	no	AAVAAVQGAVHELLEFAR	18	Unmodified	_AAVAAVQGAVHELLEFAR_	0	MULTI-MSMS	3	618.00737	1851.00028	0.39242	97.371	0.4097	0	1.5214E-08	1	119.4	42738000	615	459	4177
A0A8I3RSF7	no	AAVAAVSSAK	10	Acetyl (Protein N-term)	_(ac)AAVAAVSSAK_	0	MULTI-MSMS	2	458.758549	915.502546	0.65672	36.233	0.5439	0	0.0070642	2	64.654	3419500	1751	460	4189
A0A8I3N041	no	AAVAPEEVSEVIFGHVLAAGCGQNPVR	27	Unmodified	_AAVAPEEVSEVIFGHVLAAGCGQNPVR_	0	MULTI-MSMS	3	926.472826	2776.39665	-0.01414	96.243	0.88053	0	1.299E-24	3	126.31	639090000	2646	462	4211
A0A8I3N041	no	AAVAPEEVSEVIFGHVLAAGCGQNPVR	27	Unmodified	_AAVAPEEVSEVIFGHVLAAGCGQNPVR_	0	MULTI-MSMS	4	695.106438	2776.39665	-1.3103	96.238	0.54018	0	4.1487E-05	1	48.867	127070000	2646	462	4212
A0A8C0P4Y3	no	AAVAWEAGKPLSIEEVEVAPPK	22	Unmodified	_AAVAWEAGKPLSIEEVEVAPPK_	1	MULTI-MSMS	3	764.414243	2290.2209	-0.023241	71.685	0.94796	0	0.0012857	2	41.45	314880000	3567	463	4230
A0A8C0PFF8	no	AAVDAGFVPNDMQVGQTGK	19	Unmodified	_AAVDAGFVPNDMQVGQTGK_	0	MULTI-MATCH	2	952.962182	1903.90981	0.34719	59.835	1.088	0	NaN	0	NaN	240040000	3957	465	4248
A0A8P0TLF5	no	AAVDEENDEKEDEER	15	Unmodified	_AAVDEENDEKEDEER_	1	MULTI-MSMS	2	889.371574	1776.7286	0.73761	14.93	0.30667	0	5.0768E-14	1	210.93	62628000	6552;6551;5810	466	4257
A0A8P0TLF5	no	AAVDEENDEKEDEER	15	Unmodified	_AAVDEENDEKEDEER_	1	MULTI-MATCH	2	889.371574	1776.7286	-3.3577	13.329	0.23835	0	NaN	0	NaN	3127600	6552;6551;5810	466	4261
A0A8I3N7S3	no	AAVEALQSQALHATSQQPLR	20	Unmodified	_AAVEALQSQALHATSQQPLR_	0	MULTI-MSMS	3	707.046665	2118.11816	0.65844	50.544	1.3215	0	7.7427E-09	4	111.95	89333000	2126	468	4281
A0A8I3PXL2	no	AAVEEGIVLGGGCALLR	17	Unmodified	_AAVEEGIVLGGGCALLR_	0	MULTI-MSMS	2	842.956172	1683.89779	2.2777	75.759	1.6291	0	4.396E-06	2	103.63	838020000	5923	470	4300
A0A8I3N1B0	no	AAVEHVVADAGAFLR	15	Acetyl (Protein N-term)	_(ac)AAVEHVVADAGAFLR_	0	MULTI-MSMS	2	784.414997	1566.81544	-0.15485	98.593	1.0192	0	9.054E-08	1	160.72	174910000	5851	473	4318
A0A8P0PEI2	no	AAVELALLGAR	11	Unmodified	_AAVELALLGAR_	0	MULTI-MSMS	2	542.329673	1082.64479	2.1505	64.483	0.61099	0	0.0011548	1	95.502	7878200	5413	474	4328
A0A8C0PJT1	no	AAVELEEPEDAR	12	Unmodified	_AAVELEEPEDAR_	0	MULTI-MSMS	2	664.820064	1327.62557	-1.2665	33.328	0.61264	0	0.00030509	1	111.61	50334000	3911	475	4341
A0A8C0PJT1	no	AAVELEEPEDAR	12	Unmodified	_AAVELEEPEDAR_	0	MULTI-MATCH	2	664.820064	1327.62557	3.7492	38.012	0.10213	-7.1054E-15	NaN	0	NaN	1972300	3911	475	4346
A0A8I3NZP6	no	AAVENLPTFLVELSR	15	Unmodified	_AAVENLPTFLVELSR_	0	MULTI-MSMS	2	829.959237	1657.90392	-0.46728	99.439	0.74769	0	3.6276E-05	1	125.54	555980000	763	476	4355
A0A8I3NZP6	no	AAVENLPTFLVELSR	15	Unmodified	_AAVENLPTFLVELSR_	0	MSMS	2	829.959237	1657.90392	NaN	98.886	1	0	0.00014354	1	83.137		763	476	4356
A0A8C0TPY7	no	AAVESLGFILFR	12	Unmodified	_AAVESLGFILFR_	0	MULTI-MSMS	2	661.876988	1321.73942	-0.17502	97.065	0.8839	0	0.00078539	2	91.265	184160000	3527;6086	477	4369
A0A8I3S0R4	no	AAVETLGIPCFLGGMAR	17	Unmodified	_AAVETLGIPCFLGGMAR_	0	MULTI-MSMS	2	881.952575	1761.8906	0.22647	94.995	0.91555	0	4.5269E-06	2	100.55	20808000	3851	478	4380
A0A8C0TAT6	no	AAVEWFDGKDFQGSK	15	Unmodified	_AAVEWFDGKDFQGSK_	1	MULTI-MSMS	2	842.901919	1683.78929	3.2156	58.098	0.60967	0	0.00021813	1	122.18	78577000	3143;6332;3329	480	4396
A0A8I3NCB2	no	AAVHEALCDNVDTR	14	Unmodified	_AAVHEALCDNVDTR_	0	MULTI-MSMS	2	785.867553	1569.72055	-0.5699	21.351	1.0162	0	0.0025968	1	69.451	20795000	4013	481	4407
A0A8P0PEA0	no	AAVIPLGTWR	10	Unmodified	_AAVIPLGTWR_	0	MULTI-MSMS	2	542.319109	1082.62366	0.046418	62.138	0.74604	0	0.00058755	1	120.15	49509000	6555	482	4421
A0A8C0SUM9	no	AAVLESLLR	9	Acetyl (Protein N-term)	_(ac)AAVLESLLR_	0	MULTI-MSMS	2	507.303124	1012.5917	-1.2423	110.18	0.40823	-1.4211E-14	0.00049336	1	151.27	8083400	5655	483	4433
A0A8P0TJC5	no	AAVLIFANK	9	Unmodified	_AAVLIFANK_	0	MULTI-MSMS	2	473.789653	945.564752	-1.4153	46.123	0.4083	7.1054E-15	0.0015337	1	116.11	7884500	1774	484	4446
A0A8C0SNN1	no	AAVLLEQER	9	Unmodified	_AAVLLEQER_	0	MULTI-MSMS	2	514.790381	1027.56621	-0.45773	28.483	0.94722	0	0.0023628	1	106.36	83853000	3211	485	4458
A0A8I3N0K8	no	AAVLNAER	8	Acetyl (Protein N-term)	_(ac)AAVLNAER_	0	MULTI-MSMS	2	443.243067	884.47158	-0.88795	46.751	0.4755	0	0.007373	1	86.794	8317800	5387	487	4472
A0A8C0M958	no	AAVMVYDDANKK	12	Unmodified	_AAVMVYDDANKK_	1	MULTI-MSMS	2	662.83192	1323.64929	-0.90465	17.788	0.78106	0	0.0054743	1	77.662	16542000	1031;4852	492	4503
A0A8C0M958	no	AAVMVYDDANKK	12	Unmodified	_AAVMVYDDANKK_	1	MULTI-MATCH	2	662.83192	1323.64929	-0.057685	16.494	0.27211	0	NaN	0	NaN	2572800	1031;4852	492	4509
A0A8C0TSE7	no	AAVPELLQQQEEDR	14	Acetyl (Protein N-term)	_(ac)AAVPELLQQQEEDR_	0	MULTI-MSMS	2	834.415391	1666.81623	-3.3827	83.772	1.9349	0	0.00019289	2	92.866	84129000	3853	493	4517
A0A8C0SG12	no	AAVPSGASTGIYEALELR	18	Unmodified	_AAVPSGASTGIYEALELR_	0	MULTI-MSMS	2	902.975615	1803.93668	0.13475	80.714	5.0429	0	2.1179E-11	10	156.08	1095400000	5458;4299	494	4570
A0A8C0SG12	no	AAVPSGASTGIYEALELR	18	Unmodified	_AAVPSGASTGIYEALELR_	0	MULTI-MSMS	2	902.975615	1803.93668	1.6673	85.407	2.8173	0	2.2065E-09	4	143.86	51503000	5458;4299	494	4571
A0A8C0SG12	no	AAVPSGASTGIYEALELR	18	Unmodified	_AAVPSGASTGIYEALELR_	0	MULTI-MSMS	2	902.975615	1803.93668	1.7824	89.71	1.0853	0	2.6451E-05	2	93.494	21402000	5458;4299	494	4572
A0A8C0SG12	no	AAVPSGASTGIYEALELR	18	Unmodified	_AAVPSGASTGIYEALELR_	0	MULTI-MSMS	2	902.975615	1803.93668	-2.2402	93.236	0.81435	0	0.00058904	2	65.805	17022000	5458;4299	494	4573
A0A8C0SG12	no	AAVPSGASTGIYEALELR	18	Unmodified	_AAVPSGASTGIYEALELR_	0	MSMS	2	902.975615	1803.93668	NaN	87.401	1	0	3.9245E-09	1	106.32		5458;4299	494	4574
A0A8C0SG12	no	AAVPSGASTGIYEALELR	18	Unmodified	_AAVPSGASTGIYEALELR_	0	MSMS	2	902.975615	1803.93668	NaN	89.978	1	0	2.7831E-08	1	95.651		5458;4299	494	4575
A0A8C0SG12	no	AAVPSGASTGIYEALELR	18	Unmodified	_AAVPSGASTGIYEALELR_	0	MSMS	2	902.975615	1803.93668	NaN	91.565	1	0	0.002257	1	61.167		5458;4299	494	4576
A0A8C0SG12	no	AAVPSGASTGIYEALELR	18	Unmodified	_AAVPSGASTGIYEALELR_	0	MSMS	2	902.975615	1803.93668	NaN	93.942	1	0	0.01151	1	49.188		5458;4299	494	4577
A0A8C0T7M5	no	AAVQQLQAEGLSPR	14	Unmodified	_AAVQQLQAEGLSPR_	0	MULTI-MSMS	2	734.399347	1466.78414	0.42141	43.19	0.91922	0	8.2513E-07	1	161.67	190430000	4031;4122	499	4628
A0A8C0Q9X4	no	AAVQVLDDIEK	11	Unmodified	_AAVQVLDDIEK_	0	MULTI-MSMS	2	600.82716	1199.63977	0.85839	52.069	0.88308	-7.1054E-15	0.0011119	1	96.143	35339000	1159	500	4646
A0A8I3PK95	no	AAVSDMAQEK	10	Unmodified	_AAVSDMAQEK_	0	MULTI-MSMS	2	525.250231	1048.48591	-0.12424	14.931	0.27273	1.7764E-15	0.0039251	1	84.568	36479000	2472	501	4657
A0A8C0TDT9	no	AAVSHWQQQSYLDSGIHSGATTTAPSLSGK	30	Unmodified	_AAVSHWQQQSYLDSGIHSGATTTAPSLSGK_	0	MULTI-MSMS	3	1029.17064	3084.49009	-0.13495	50.638	1.2539	0	4.6803E-31	4	131.03	33601000	138	502	4673
A0A8P0PLN0	no	AAVSQESPGGLEAGNAK	17	Unmodified	_AAVSQESPGGLEAGNAK_	0	MULTI-MSMS	2	793.394458	1584.77436	0.61752	24.203	0.98484	0	2.7568E-05	2	95.417	13150000	434	505	4691
A0A8P0TTG0	no	AAVTLLGDEK	10	Unmodified	_AAVTLLGDEK_	0	MULTI-MSMS	2	508.784764	1015.55498	0.45055	33.572	0.88379	0	0.00075471	2	115.71	120750000	3064	506	4706
A0A8C0T5U5	no	AAVVENVVK	9	Acetyl (Protein N-term)	_(ac)AAVVENVVK_	0	MULTI-MSMS	2	485.782025	969.549496	0.18206	67.9	0.98636	0	0.00097173	1	110.31	28991000	5825	508	4729
A0A8C0SS58	no	AAVVESHK	8	Unmodified	_AAVVESHK_	0	MULTI-MSMS	2	420.732335	839.450116	-0.10931	4.6704	1.9087	0	0.013815	2	87.323	11059000	5613	509	4741
A0A8C0SS58	no	AAVVESHK	8	Unmodified	_AAVVESHK_	0	MULTI-MATCH	2	420.732335	839.450116	-5.4604	7.248	0.031916	-8.8818E-16	NaN	0	NaN	205350	5613	509	4746
A0A8C0SS58	no	AAVVESHK	8	Unmodified	_AAVVESHK_	0	MULTI-MATCH	2	420.732335	839.450116	1.0424	6.0441	0.052349	0	NaN	0	NaN	379320	5613	509	4747
A0A8C0RVQ9	no	AAVVTTQGDQEGAEASR	17	Unmodified	_AAVVTTQGDQEGAEASR_	0	MULTI-MSMS	2	845.405554	1688.79656	0.8704	18.368	0.42407	-3.5527E-15	5.4459E-07	1	136.27	57198000	5201	511	4759
A0A8I3PWI9	no	AAVWQQVLAVDAR	13	Acetyl (Protein N-term)	_(ac)AAVWQQVLAVDAR_	0	MULTI-MSMS	2	734.898983	1467.78341	-0.19249	104.39	0.64544	-1.4211E-14	5.7531E-05	2	116.77	6182600	5863	512	4771
A0A8P0NYW1	no	AAWAPPAALAPASSGNAIYDFFIGR	25	Unmodified	_AAWAPPAALAPASSGNAIYDFFIGR_	0	MULTI-MSMS	3	845.432408	2533.27539	0.92583	105.84	0.57853	1.4211E-14	1.5895E-05	1	60.133	16790000	928	514	4787
A0A8C0MCU9	no	AAYDVSSFSFFQR	13	Unmodified	_AAYDVSSFSFFQR_	0	MULTI-MSMS	2	762.859523	1523.70449	2.0931	87.811	0.40797	0	0.00015634	2	105.52	47607000	1182	517	4809
A0A8I3NEK0	no	AAYEAELGDAR	11	Unmodified	_AAYEAELGDAR_	0	MULTI-MSMS	2	583.277835	1164.54112	-1.603	31.895	0.23726	3.5527E-15	0.01502	1	58.083	9354300	5929;6396	518	4819
A0A8I3NEK0	no	AAYEAELGDARK	12	Unmodified	_AAYEAELGDARK_	1	MULTI-MSMS	2	647.325316	1292.63608	-1.5166	20.787	0.40884	0	0.0010975	1	99.864	34314000	5929;6396	519	4830
A0A8C0SKU0	no	AAYFGIYDTAK	11	Unmodified	_AAYFGIYDTAK_	0	MULTI-MSMS	2	610.303321	1218.59209	-0.2386	58.437	1.2552	-7.1054E-15	0.0028406	2	80.688	628940000	5523	520	4843
A0A8C0SKU0	no	AAYFGIYDTAK	11	Unmodified	_AAYFGIYDTAK_	0	MULTI-MATCH	2	610.303321	1218.59209	-1.4094	59.845	0.40745	-7.1054E-15	NaN	0	NaN	5938100	5523	520	4847
A0A8I3S2Q1	no	AAYFGVYDTAK	11	Unmodified	_AAYFGVYDTAK_	0	MULTI-MSMS	2	603.295496	1204.57644	0.50922	49.716	1.287	0	0.0026248	3	81.95	461810000	2087;2586	521	4857
A0A8I3PQP9	no	AAYQVAALPK	10	Unmodified	_AAYQVAALPK_	0	MULTI-MSMS	2	516.297842	1030.58113	-1.7211	34.918	1.19	0	0.0060906	2	76.478	18719000	5038	522	4865
A0A8I3PV71	no	AAYVLFYQR	9	Unmodified	_AAYVLFYQR_	0	MSMS	2	565.803291	1129.59203	NaN	60.638	1	0	0.0067909	1	93.262		2701;4864	525	4883
A0A8C0SRF0	no	ACADAGLLDESFLR	14	Unmodified	_ACADAGLLDESFLR_	0	MULTI-MSMS	2	769.369398	1536.72424	-2.0585	78.254	0.57593	0	0.00015365	2	113.22	22453000	5608	526	4894
A0A8I3P9Y9	no	ACADPAAGSVILLENLR	17	Unmodified	_ACADPAAGSVILLENLR_	0	MULTI-MSMS	3	590.645333	1768.91417	-0.0010013	86.939	1.9012	0	1.0347E-07	4	142.54	969740000	5736	528	4922
A0A8I3P9Y9	no	ACADPAAGSVILLENLR	17	Unmodified	_ACADPAAGSVILLENLR_	0	MULTI-MSMS	2	885.464361	1768.91417	0.046378	86.944	1.7314	0	1.5673E-13	2	182.02	1279900000	5736	528	4923
A0A8I3P9Y9	no	ACADPAAGSVILLENLR	17	Unmodified	_ACADPAAGSVILLENLR_	0	MULTI-MATCH	3	590.645333	1768.91417	-0.14468	88.605	0.88316	-1.4211E-14	NaN	0	NaN	5942500	5736	528	4933
A0A8C0NC57	no	ACAELHQNVNVK	12	Unmodified	_ACAELHQNVNVK_	0	MULTI-MSMS	2	691.845893	1381.67723	1.965	15.683	0.64588	0	5.2818E-07	1	211.64	17210000	2512	529	4938
A0A8I3RW82	no	ACALQVLSAILEGSK	15	Unmodified	_ACALQVLSAILEGSK_	0	MULTI-MSMS	2	780.426716	1558.83888	1.3036	102.68	0.23737	0	0.00083173	1	74.611	13193000	3430	531	4952
A0A8P0ND82	no	ACALSIAESCR	11	Unmodified	_ACALSIAESCR_	0	MULTI-MATCH	2	619.286822	1236.55909	-1.833	35.354	0.44261	0	NaN	0	NaN	2377000	6472	532	4964
A0A8P0ND82	no	ACALSIAESCRPGDK	15	Unmodified	_ACALSIAESCRPGDK_	1	MULTI-MSMS	2	817.884889	1633.75522	-0.89812	32.474	0.57897	0	0.00010548	1	132.17	30258000	6472	533	4972
A0A8I3S4M3	no	ACALSQINTK	10	Unmodified	_ACALSQINTK_	0	MULTI-MSMS	2	553.287148	1104.55974	-0.20765	22.44	0.74481	0	0.00053771	1	154.71	7457000	1908	534	4983
A0A8I3P454	no	ACDADSMGELGKEEAVEQDEKIEQAAYQIISR	32	Unmodified	_ACDADSMGELGKEEAVEQDEKIEQAAYQIISR_	2	MULTI-MATCH	4	896.668628	3582.64541	1.0713	95.309	0.44065	0	NaN	0	NaN	28996000	6169	536	4996
A0A8P0SGA5	no	ACDESFQPLGDIMK	14	Unmodified	_ACDESFQPLGDIMK_	0	MULTI-MSMS	2	805.863091	1609.71163	1.7247	74.793	0.98346	0	0.0012864	1	75.788	25902000	6523	537	5005
A0A8I3NC92	no	ACDESVLMDLK	11	Unmodified	_ACDESVLMDLK_	0	MULTI-MSMS	2	640.796688	1279.57882	-2.1776	58.842	0.71461	-7.1054E-15	0.019592	1	54.419	8381500	920	538	5015
A0A8C0QI65	no	ACDGNVDHAAAHITNR	16	Unmodified	_ACDGNVDHAAAHITNR_	0	MULTI-MSMS	2	861.392258	1720.76996	-0.086781	16.086	0.23715	0	2.5607E-32	1	249.19	13484000	4734	539	5024
A0A8P0P2R9	no	ACDHITSNVLPLLLEQFHK	19	Unmodified	_ACDHITSNVLPLLLEQFHK_	0	MULTI-MSMS	4	559.54522	2234.15177	-0.33492	88.063	0.91728	1.4211E-14	0.020813	1	27.924	29827000	5126	540	5037
A0A8C0SMD1	no	ACDYIQELR	9	Unmodified	_ACDYIQELR_	0	MULTI-MSMS	2	584.27678	1166.53901	-0.63098	46.928	0.44185	7.1054E-15	0.0045532	1	93.429	12617000	5543	541	5050
A0A8C0SUM9	no	ACELVQTNR	9	Unmodified	_ACELVQTNR_	0	MULTI-MSMS	2	545.769123	1089.52369	-0.67421	17.472	0.37364	0	0.0014634	1	119.29	4235400	5655	542	5060
A0A8I3NEL4	no	ACENLAPFNTALK	13	Unmodified	_ACENLAPFNTALK_	0	MULTI-MSMS	2	724.863751	1447.71295	-0.056304	56.339	1.9057	-7.1054E-15	7.5181E-05	2	123.01	163320000	3223	543	5072
A0A8I3S4V4	no	ACESSSHDLK	10	Unmodified	_ACESSSHDLK_	0	MULTI-MATCH	2	567.24822	1132.48189	1.5923	7.9956	0.13533	-8.8818E-16	NaN	0	NaN	3201100	3650	544	5079
A0A8C0Q4V6	no	ACFHCETCK	9	Unmodified	_ACFHCETCK_	0	MULTI-MSMS	3	404.824671	1211.45218	-0.628	12.035	1.4177	0	0.00099347	1	107.15	432440000	1063	545	5089
A0A8P0SBA9	no	ACGAPNVVEDEIDQYLSK	18	Unmodified	_ACGAPNVVEDEIDQYLSK_	0	MULTI-MATCH	2	1004.47004	2006.92552	-6.1656	96.045	0.74606	0	NaN	0	NaN	25310000	4275	547	5109
A0A8I3NAI9	no	ACGGGGDVPYAQGQAPEPR	19	Unmodified	_ACGGGGDVPYAQGQAPEPR_	0	MULTI-MSMS	2	943.926131	1885.83771	-0.59351	32.331	0.27262	0	0.00020588	1	73.082	6247000	5964	549	5117
A0A8I3S2R6	no	ACGHVVCWK	9	Unmodified	_ACGHVVCWK_	0	MULTI-MATCH	3	372.840761	1115.50045	-0.5134	17.173	0.5423	0	NaN	0	NaN	7763600	3839	550	5126
A0A8I3RT77	no	ACGLNFADLMAR	12	Unmodified	_ACGLNFADLMAR_	0	MULTI-MSMS	2	669.818289	1337.62203	-3.4105	80.111	0.81541	1.4211E-14	0.0017354	1	79.974	39411000	542	551	5136
A0A8C0Z0Y6	no	ACGNFGIPCELR	12	Unmodified	_ACGNFGIPCELR_	0	MULTI-MSMS	2	697.321196	1392.62784	-1.7767	58.574	0.88243	7.1054E-15	0.0002677	2	114.51	359390000	3467;5688	552	5149
A0A8I3QBF7	no	ACIDSNEDGDLSTSTVLR	18	Unmodified	_ACIDSNEDGDLSTSTVLR_	0	MULTI-MSMS	2	976.946926	1951.8793	-2.0339	54.002	0.64803	0	3.7441E-05	1	90.759	10496000	996	555	5169
A0A8P0PLP4	no	ACIGDTLCQK	10	Unmodified	_ACIGDTLCQK_	0	MULTI-MSMS	2	583.270641	1164.52673	-0.19526	27.678	1.0521	0	0.0010186	2	110.12	39026000	6602	557	5185
A0A8I3MXG8	no	ACIPYLK	7	Unmodified	_ACIPYLK_	0	MULTI-MSMS	2	432.736031	863.45751	-1.3783	41.079	2.2305	0	0.042872	3	72.021	11844000	5632	558	5198
A0A8I3P5J7	no	ACLDSGGLSPR	11	Unmodified	_ACLDSGGLSPR_	0	MULTI-SECPEP	2	566.774405	1131.53426	-0.90088	28.787	0.54161	0	0.055733	1	63.184	5622300	5642	559	5210
A0A8I3PLJ3	no	ACLEHR	6	Unmodified	_ACLEHR_	0	MULTI-MATCH	2	393.18978	784.365007	-1.4832	7.8171	0.16528	8.8818E-16	NaN	0	NaN	12466000	5830	560	5221
A0A8C0RL07	no	ACLIFFDEIDAIGGAR	16	Unmodified	_ACLIFFDEIDAIGGAR_	0	MULTI-MSMS	2	884.440354	1766.86616	0.6015	100.88	1.3239	0	2.2458E-05	1	99.215	21159000	2564	561	5249
A0A8C0RL07	no	ACLIFFDEIDAIGGAR	16	Unmodified	_ACLIFFDEIDAIGGAR_	0	MULTI-MSMS	2	884.440354	1766.86616	1.7524	107.12	0.81744	0	0.028563	1	39.917	4852200	2564	561	5250
A0A8C0RL07	no	ACLIFFDEIDAIGGAR	16	Unmodified	_ACLIFFDEIDAIGGAR_	0	MSMS	2	884.440354	1766.86616	NaN	102.61	1	0	0.0053564	1	57.019		2564	561	5251
A0A8C0RL07	no	ACLIFFDEIDAIGGAR	16	Unmodified	_ACLIFFDEIDAIGGAR_	0	MULTI-MATCH	2	884.440354	1766.86616	3.9783	112.41	0.70949	1.4211E-14	NaN	0	NaN	1796200	2564	561	5259
A0A8P0NYX2	no	ACLILTTQR	9	Unmodified	_ACLILTTQR_	0	MULTI-MSMS	2	538.300059	1074.58556	0.33334	34.251	0.37386	0	0.0041002	1	95.531	5394000	4618	562	5264
A0A8I3MS75	no	ACLISLGYDVENDR	14	Unmodified	_ACLISLGYDVENDR_	0	MULTI-MSMS	2	812.885412	1623.75627	0.028355	73.147	1.291	0	0.00015596	2	110.86	148030000	5381	563	5283
A0A8I3MS75	no	ACLISLGYDVENDR	14	Unmodified	_ACLISLGYDVENDR_	0	MULTI-SECPEP	2	812.885412	1623.75627	0.9855	74.14	0.85113	0	0.026402	1	66.262	15583000	5381	563	5284
A0A8I3MS75	no	ACLISLGYDVENDR	14	Unmodified	_ACLISLGYDVENDR_	0	MULTI-MATCH	2	812.885412	1623.75627	-4.0966	75.268	0.71204	1.4211E-14	NaN	0	NaN	35446000	5381	563	5300
A0A8C0Z2D7	no	ACLQDSYDNLQEVMK	15	Unmodified	_ACLQDSYDNLQEVMK_	0	MULTI-MATCH	2	907.408394	1812.80223	-1.8584	71.481	0.23724	0	NaN	0	NaN	13401000	5850	566	5316
A0A8C0T181	no	ACMVGHVDFK	10	Unmodified	_ACMVGHVDFK_	0	MULTI-MSMS	3	388.516055	1162.52633	-0.2871	29.263	0.91567	0	0.064339	1	25.126	15439000	3273	568	5325
A0A8C0PRY5	no	ACNCLLLK	8	Unmodified	_ACNCLLLK_	0	MULTI-MSMS	2	496.256805	990.499057	-0.99738	31.026	0.44104	3.5527E-15	0.0073651	2	107.66	147110000	4299	569	5339
A0A8C0RCH3	no	ACNLTDTQK	9	Unmodified	_ACNLTDTQK_	0	MULTI-MSMS	2	525.747856	1049.48116	0.16012	13.82	0.23849	0	0.0013871	1	122.74	4718500	4859	570	5350
A0A8I3PI70	no	ACPHVWFER	9	Unmodified	_ACPHVWFER_	0	MULTI-MSMS	3	401.190559	1200.54985	-0.1958	37.661	1.119	-7.1054E-15	0.033556	2	42.001	7977900	2155;4689	572	5363
A0A8P0TDG2	no	ACPRPEGLNFQDLK	14	Unmodified	_ACPRPEGLNFQDLK_	1	MULTI-MSMS	2	822.911764	1643.80898	0.7777	45.909	0.47545	0	7.1309E-06	1	150.14	49679000	1943	575	5388
A0A8I3NUN8	no	ACQALGAMLSK	11	Unmodified	_ACQALGAMLSK_	0	MULTI-MSMS	2	575.291376	1148.5682	0.80403	43.196	0.40935	0	0.0041107	1	74.267	5744200	3225	579	5413
A0A8I3S5Y5	no	ACQEVLEQVK	10	Unmodified	_ACQEVLEQVK_	0	MULTI-MATCH	2	602.305538	1202.59652	0.48444	28.658	0.50817	0	NaN	0	NaN	9364600	5489	581	5428
A0A8P0SG56	no	ACQHLILIGDHQQLRPSANVYDLAK	25	Unmodified	_ACQHLILIGDHQQLRPSANVYDLAK_	1	MULTI-MSMS	5	572.903553	2859.48138	0.14842	57.571	0.44164	0	3.5285E-05	1	51.398	28565000	6504	583	5437
A0A8I3S0N0	no	ACQQLDTQK	9	Unmodified	_ACQQLDTQK_	0	MULTI-MSMS	2	546.26113	1090.50771	1.2969	12.261	0.51013	0	0.00045956	1	186.09	15671000	6587	585	5451
A0A8C0QNL8	no	ACQSIYPLHDVFVR	14	Unmodified	_ACQSIYPLHDVFVR_	0	MULTI-MSMS	2	852.929957	1703.84536	1.0964	61.381	0.64499	0	1.1256E-05	1	144.65	988080000	4780;6560	586	5473
A0A8C0QNL8	no	ACQSIYPLHDVFVR	14	Unmodified	_ACQSIYPLHDVFVR_	0	MULTI-MSMS	4	426.968617	1703.84536	-0.034924	61.37	0.37416	-7.1054E-15	0.00057823	1	75.589	16481000	4780;6560	586	5474
A0A8C0QNL8	no	ACQSIYPLHDVFVR	14	Unmodified	_ACQSIYPLHDVFVR_	0	MULTI-SECPEP	2	852.929957	1703.84536	-0.025453	61.832	0.40675	7.1054E-15	0.0044363	1	103.34	14349000	4780;6560	586	5475
A0A8C0SL13	no	ACQVLEALSVLVNRPDLGQPVR	22	Deamidation (NQ)	_ACQ(de)VLEALSVLVNRPDLGQPVR_	1	MULTI-MATCH	3	812.440686	2434.30023	3.2352	97.234	0.23849	0	NaN	0	NaN	20830000	5526	590	5507
A0A8P0TDF9	no	ACQVYIQHMR	10	Unmodified	_ACQVYIQHMR_	0	MULTI-MSMS	2	653.313174	1304.6118	-0.88287	20.4	0.37371	0	0.00087586	1	183.24	11114000	4814	591	5516
A0A8P0TDF9	no	ACSAIHAVNLR	11	Unmodified	_ACSAIHAVNLR_	0	MULTI-MSMS	2	606.319314	1210.62407	0.52944	20.849	0.61109	0	0.0006881	1	107.9	11144000	4814;581	592	5537
A0A8P0TDF9	no	ACSAIHAVNLR	11	Unmodified	_ACSAIHAVNLR_	0	MULTI-MATCH	2	606.319314	1210.62407	-2.2028	22.433	0.6101	3.5527E-15	NaN	0	NaN	3230600	4814;581	592	5546
A0A8P0TDF9	no	ACSAIHAVNLR	11	Unmodified	_ACSAIHAVNLR_	0	MULTI-MATCH	3	404.548635	1210.62407	-0.00054425	20.815	0.61188	0	NaN	0	NaN	19454000	4814;581	592	5547
A0A8I3NFI4	no	ACSVIFPLIYSEIK	14	Unmodified	_ACSVIFPLIYSEIK_	0	MULTI-MATCH	3	547.296982	1638.86912	-0.057634	96.204	1.0495	-1.4211E-14	NaN	0	NaN	25393000	1912	596	5574
A0A8C0QGH7	no	ACTDTALENMTSLR	14	Unmodified	_ACTDTALENMTSLR_	0	MULTI-MSMS	2	791.863622	1581.71269	-0.30606	59.354	1.1532	7.1054E-15	1.5575E-11	2	211.64	1378900000	4714	597	5583
A0A8C0QGH7	no	ACTDTALENMTSLR	14	Unmodified	_ACTDTALENMTSLR_	0	MULTI-MATCH	2	791.863622	1581.71269	-0.0073144	58.759	0.27264	0	NaN	0	NaN	6425800	4714	597	5589
A0A8C0T4R0	no	ACTTEEDQEK	10	Unmodified	_ACTTEEDQEK_	0	MULTI-MSMS	2	605.74825	1209.48195	0.22561	9.4067	0.28858	0	0.00073764	1	161.02	7630900	5812	598	5598
A0A8P0PAZ7	no	ACVLCVHPR	9	Unmodified	_ACVLCVHPR_	0	MULTI-MSMS	2	556.278603	1110.54265	0.69991	18.389	0.30117	0	0.00092366	1	155.19	7049200	6527	599	5612
A0A8P0PAZ7	no	ACVLCVHPR	9	Unmodified	_ACVLCVHPR_	0	MULTI-MATCH	2	556.278603	1110.54265	5.0073	17.188	0.30498	0	NaN	0	NaN	3278700	6527	599	5621
A0A8P0T4M6	no	ACVSQLNGMVFCPHCGEDASEAQEVTIPR	29	Unmodified	_ACVSQLNGMVFCPHCGEDASEAQEVTIPR_	0	MULTI-MATCH	3	1088.15099	3261.43114	-2.1326	72.837	0.17153	0	NaN	0	NaN	8651200	6661	602	5633
A0A8C0MD48	no	ACVVHGSDLK	10	Unmodified	_ACVVHGSDLK_	0	MULTI-MSMS	3	362.518453	1084.53353	-0.83322	13.874	1.4994	0	0.0096557	1	57.888	1028700000	1039	603	5650
A0A8C0MD48	no	ACVVHGSDLK	10	Unmodified	_ACVVHGSDLK_	0	MSMS	2	543.274041	1084.53353	NaN	13.842	1	0	3.4287E-09	1	158.87		1039	603	5651
P61162	no	ACYLSINPQK	10	Unmodified	_ACYLSINPQK_	0	MULTI-MSMS	2	597.302798	1192.59104	3.6473	39.133	1.4281	0	0.017891	1	60.59	13124000	221;5039	606	5680
P61162	no	ACYLSINPQKDETLETEK	18	Unmodified	_ACYLSINPQKDETLETEK_	1	MULTI-MSMS	2	1070.01735	2138.02015	0.99171	48.115	0.58057	0	0.0022502	1	68.44	6884500	221	607	5685
A0A8I3NMP3	no	ADAAPNGPQGAGAVQFMMTNK	21	Acetyl (Protein N-term)	_(ac)ADAAPNGPQGAGAVQFMMTNK_	0	MULTI-MSMS	3	706.662946	2116.96701	-1.227	83.17	1.0531	0	0.0004005	2	48.229	24159000	1973	608	5693
A0A8C0SR01	no	ADAASQVLLGSGLTILSQPLMYVK	24	Acetyl (Protein N-term)	_(ac)ADAASQVLLGSGLTILSQPLMYVK_	0	MULTI-MSMS	3	839.792614	2516.35601	-0.59886	112.04	0.5427	0	1.732E-20	1	133.38	150840000	4867	609	5707
A0A8I3P3V0	no	ADADKPEVLGAAGDDSPHQQPAEQPGEPR	29	Acetyl (Protein N-term)	_(ac)ADADKPEVLGAAGDDSPHQQPAEQPGEPR_	1	MULTI-MSMS	3	1008.8025	3023.38568	0.31194	43.367	0.68045	0	3.1949E-32	1	139.93	51816000	5662	610	5717
A0A8C0N0I6	no	ADADTVLLFLK	11	Unmodified	_ADADTVLLFLK_	0	MULTI-MATCH	2	603.342446	1204.67034	0.36279	90.483	0.2998	1.4211E-14	NaN	0	NaN	4723800	1989	611	5722
A0A8C0M0J6	no	ADAEETLEDVMEEVR	15	Unmodified	_ADAEETLEDVMEEVR_	0	MULTI-MATCH	2	868.388181	1734.76181	-3.2763	98.265	0.37356	-1.4211E-14	NaN	0	NaN	15152000	666	613	5738
A0A8I3N6K0	no	ADAEGESDLENSR	13	Unmodified	_ADAEGESDLENSR_	0	MULTI-MSMS	2	696.797317	1391.58008	1.4234	20.019	0.40745	0	0.00013295	1	112.94	13544000	5438	614	5745
A0A8I3Q2L7	no	ADAEVLILPK	10	Acetyl (Protein N-term)	_(ac)ADAEVLILPK_	0	MULTI-MSMS	2	555.823889	1109.63323	0.24137	84.78	1.1213	-1.4211E-14	0.00025846	2	122.52	30829000	3804	616	5765
A0A8P0SC38	no	ADAFGDELFSVFEDDSTTASGTK	23	Acetyl (Protein N-term)	_(ac)ADAFGDELFSVFEDDSTTASGTK_	0	MULTI-MSMS	3	818.02733	2451.06016	-0.87881	111.7	0.20371	0	2.159E-06	1	78.976	33757000	5185	618	5776
A0A8C0RXK9	no	ADAGKDGNNPAENGDAK	17	Unmodified	_ADAGKDGNNPAENGDAK_	1	MULTI-MATCH	2	822.366429	1642.71831	-0.1743	10.284	0.39818	0	NaN	0	NaN	2732300	5225	620	5787
A0A8C0RXK9	no	ADAGKDGNNPAENGDAK	17	Deamidation (NQ)	_ADAGKDGNNPAEN(de)GDAK_	1	MULTI-MSMS	2	822.858437	1643.70232	3.4658	10.815	1.1157	0	0.026268	1	66.267	2198100	5225	620	5790
A0A8I3RZE8	no	ADALQLSVEEFVER	14	Unmodified	_ADALQLSVEEFVER_	0	MSMS	2	803.409577	1604.8046	NaN	95.57	1	0	0.0086067	1	56.936		537	623	5813
A0A8I3N859	no	ADATNVNNWHWTER	14	Unmodified	_ADATNVNNWHWTER_	0	MULTI-MSMS	2	857.390042	1712.76553	1.3858	47.434	0.68051	0	1.303E-21	1	237.68	146990000	1233	626	5835
A0A8I3NQX0	no	ADAVNEALESLESVLR	16	Unmodified	_ADAVNEALESLESVLR_	0	MSMS	2	858.444148	1714.87374	NaN	106.5	1	0	0.016542	1	50.222		3380	627	5844
A0A8P0SLM8	no	ADAVQDPEMVELVELEIR	18	Unmodified	_ADAVQDPEMVELVELEIR_	0	MULTI-MSMS	2	1028.51699	2055.01942	3.244	99.474	0.4764	0	0.00031977	1	71.513	18051000	4445	628	5855
A0A8I3N275	no	ADCASGIFLAAEK	13	Unmodified	_ADCASGIFLAAEK_	0	MULTI-MSMS	2	676.829377	1351.6442	-0.66406	56.058	1.0213	0	0.00051959	1	90.913	74004000	5762	629	5865
A0A8I3MVE0	no	ADCASGILLAAER	13	Unmodified	_ADCASGILLAAER_	0	MULTI-MSMS	2	673.840276	1345.666	4.0237	56.562	1.0882	0	0.027276	1	46.592	53235000	4515	630	5869
A0A8C0QEG7	no	ADCGCTYHIR	10	Unmodified	_ADCGCTYHIR_	0	MULTI-MSMS	2	626.763514	1251.51248	0.55572	16.29	0.30564	0	0.00072997	1	116.37	9526500	2897	631	5873
A0A8C0RIA3	no	ADCSEEALAAALADVPELAR	20	Unmodified	_ADCSEEALAAALADVPELAR_	0	MULTI-MSMS	3	691.337004	2070.98918	0.46565	100.36	0.54242	-1.4211E-14	0.00027973	1	55.763	41897000	2058	633	5892
A0A8C0Q2I1	no	ADCTITMADSDLLALMTGK	19	Unmodified	_ADCTITMADSDLLALMTGK_	0	MULTI-MSMS	2	1013.97833	2025.9421	-1.7088	103.46	0.33848	0	0.00039344	1	65.043	20575000	943	634	5904
A0A8P0PF27	no	ADDADEFGYSR	11	Unmodified	_ADDADEFGYSR_	0	MULTI-MSMS	2	623.254557	1244.49456	0.13031	35.503	0.81588	0	0.048459	1	43.297	19126000	6519	635	5916
A0A8I3S329	no	ADDDTYVILDNLR	13	Unmodified	_ADDDTYVILDNLR_	0	MULTI-SECPEP	2	761.872827	1521.7311	-1.0973	80.566	0.61145	0	0.0056716	1	96.229	26225000	3710	636	5927
A0A8C0QFJ5	no	ADDKLIAEEGVDSLNVK	17	Unmodified	_ADDKLIAEEGVDSLNVK_	1	MULTI-MSMS	2	908.470363	1814.92617	0.76843	56.875	0.44276	0	1.1623E-10	2	164.81	33907000	4702	638	5945
A0A8I3PFB8	no	ADDLDFETGDAGASATFPMQCSALR	25	Acetyl (Protein N-term)	_(ac)ADDLDFETGDAGASATFPMQCSALR_	0	MULTI-MSMS	3	896.723258	2687.14795	-0.17619	99.778	3.2257	0	8.8953E-08	3	82.475	1259100000	4979	639	5976
A0A8I3PFB8	no	ADDLDFETGDAGASATFPMQCSALR	25	Acetyl (Protein N-term)	_(ac)ADDLDFETGDAGASATFPMQCSALR_	0	MULTI-MSMS	2	1344.58125	2687.14795	-0.81802	99.695	0.57845	0	3.9913E-38	1	179.14	37132000	4979	639	5977
A0A8P0PQL6	no	ADDPYAHLSK	10	Unmodified	_ADDPYAHLSK_	0	MULTI-MSMS	2	558.769645	1115.52474	0.30212	18.844	0.30559	0	0.0080862	1	72.607	14722000	1631	644	6012
A0A8I3RUC8	no	ADDVDQQQTTNTVEEPLDLIR	21	Acetyl (Protein N-term)	_(ac)ADDVDQQQTTNTVEEPLDLIR_	0	MULTI-MSMS	3	814.725874	2441.15579	-2.0992	96.116	0.40651	0	5.5789E-05	1	63.69	43613000	1088	645	6028
A0A8I3RUC8	no	ADDVDQQQTTNTVEEPLDLIR	21	Acetyl (Protein N-term)	_(ac)ADDVDQQQTTNTVEEPLDLIR_	0	MSMS	2	1221.58517	2441.15579	NaN	96.144	1	0	1.331E-15	1	116.84		1088	645	6029
A0A8I3RUC8	no	ADDVDQQQTTNTVEEPLDLIR	21	Acetyl (Protein N-term),Deamidation (NQ)	_(ac)ADDVDQQQ(de)TTNTVEEPLDLIR_	0	MSMS	2	1222.07718	2442.13981	NaN	96.083	1	0	2.0313E-31	1	148.52		1088	645	6037
A0A8C0MV74	no	ADEDGEGIHPSAPHR	15	Acetyl (Protein N-term)	_(ac)ADEDGEGIHPSAPHR_	0	MSMS	2	815.366232	1628.71791	NaN	23.24	1	0	0.014926	1	45.653		1865	646	6038
A0A8P0NIU0	no	ADEDLIFR	8	Acetyl (Protein N-term)	_(ac)ADEDLIFR_	0	MSMS	2	510.753464	1019.49238	NaN	82.081	1	0	0.0035286	1	113.89		5054	647	6049
A0A8C0TUW0	no	ADEDPALFQSVK	12	Unmodified	_ADEDPALFQSVK_	0	MULTI-MSMS	2	660.327524	1318.6405	-0.3695	48.623	0.61224	0	0.0001654	2	121.41	87982000	6161	648	6061
A0A8I3N375	no	ADEDPIMGFHQMFLLK	16	Unmodified	_ADEDPIMGFHQMFLLK_	0	MULTI-MSMS	2	946.45769	1890.90083	-0.83459	91.765	0.81616	0	5.3718E-05	3	96.113	200300000	2987	649	6078
A0A8I3N375	no	ADEDPIMGFHQMFLLK	16	Unmodified	_ADEDPIMGFHQMFLLK_	0	MULTI-MSMS	4	473.732483	1890.90083	-0.40498	91.773	0.54403	0	0.051573	1	23.138	6218900	2987	649	6079
A0A8C0TJ18	no	ADEEKLPPGWEK	12	Acetyl (Protein N-term)	_(ac)ADEEKLPPGWEK_	1	MULTI-SECPEP	2	720.853906	1439.69326	-2.1378	48.35	0.85108	0	0.0040076	1	95.477	46352000	6046	650	6093
A0A8C0P0Y1	no	ADEQEPELTSTPNFVVEVIK	20	Unmodified	_ADEQEPELTSTPNFVVEVIK_	0	MULTI-MSMS	2	1123.06536	2244.11616	-0.14496	89.38	0.37294	0	0.00017836	1	69.92	10345000	3422	651	6107
A0A8I3S3S8	no	ADETKDEQFEQCVQNFNK	18	Unmodified	_ADETKDEQFEQCVQNFNK_	1	MULTI-MSMS	2	1115.48949	2228.96443	0.30616	54.907	0.64487	7.1054E-15	1.8365E-07	1	117.79	10973000	1402	653	6120
A0A8I3NHY9	no	ADEVAPAKK	9	Unmodified	_ADEVAPAKK_	1	MULTI-MSMS	2	464.758549	927.502546	0.79571	7.7598	0.16575	0	0.06155	1	62.107	39201000	3201	654	6127
A0A8I3NHY9	no	ADEVAPAKK	9	Unmodified	_ADEVAPAKK_	1	MULTI-MATCH	2	464.758549	927.502546	0.1879	8.2748	0.55636	1.7764E-15	NaN	0	NaN	1716600	3201	654	6132
A0A8P0PBZ5	no	ADFAQACQDAGVR	13	Unmodified	_ADFAQACQDAGVR_	0	MULTI-MSMS	2	704.817332	1407.62011	-2.2867	34.911	0.88378	0	9.4717E-05	2	119.6	34276000	2979	655	6141
A0A8P0T982	no	ADFCIIHYAGK	11	Unmodified	_ADFCIIHYAGK_	0	MULTI-MSMS	2	647.816073	1293.61759	-0.2264	48.043	0.61483	0	0.00066486	2	108.98	363370000	243;513	656	6153
A0A8P0T982	no	ADFCIIHYAGK	11	Unmodified	_ADFCIIHYAGK_	0	MULTI-MSMS	2	647.816073	1293.61759	-3.0633	48.736	0.27171	0	0.0576	1	40.724	3240800	243;513	656	6154
A0A8C0Z2F5	no	ADFHVGAHVNTFWR	14	Unmodified	_ADFHVGAHVNTFWR_	0	MULTI-MSMS	4	414.956204	1655.79571	-0.14123	52.71	0.84926	0	0.044802	1	29.981	4525500	6265	658	6167
A0A8C0Z2F5	no	ADFHVGAHVNTFWR	14	Unmodified	_ADFHVGAHVNTFWR_	0	MULTI-MATCH	4	414.956204	1655.79571	-0.81122	56.244	0.20378	0	NaN	0	NaN	1447100	6265	658	6175
A0A8I3PP17	no	ADFITLGLSEEK	12	Unmodified	_ADFITLGLSEEK_	0	MULTI-MATCH	2	661.84555	1321.67655	1.5356	73.666	0.64536	0	NaN	0	NaN	27965000	2460	659	6181
A0A8C0T6S2	no	ADFLGSFCR	9	Unmodified	_ADFLGSFCR_	0	MULTI-MSMS	2	536.747659	1071.48076	0.048572	62.544	0.2719	-7.1054E-15	0.029361	1	58.596	9409800	5837	660	6184
A0A8P0N3U1	no	ADFPAGIPECGTDALR	16	Unmodified	_ADFPAGIPECGTDALR_	0	MULTI-MSMS	2	845.398686	1688.78282	-1.7466	66.954	2.2773	0	1.5706E-05	5	102.66	49443000	5408;6428	661	6200
A0A8I3SCI2	no	ADFSPFGNTQGPSR	14	Unmodified	_ADFSPFGNTQGPSR_	0	MULTI-SECPEP	2	740.844404	1479.67426	0.59489	51.472	0.78075	0	0.045358	1	57.003	43275000	3792	662	6208
A0A8I3PB52	no	ADFVLAANSYDLAIK	15	Unmodified	_ADFVLAANSYDLAIK_	0	MULTI-MSMS	2	805.924863	1609.83517	0.92702	83.031	0.67958	0	0.00084563	1	74.524	20707000	6100	663	6221
A0A8C0THV4	no	ADGATSDDLDLHDDR	15	Unmodified	_ADGATSDDLDLHDDR_	0	MULTI-MSMS	2	808.345162	1614.67577	-0.67704	29.305	0.47538	-3.5527E-15	0.00094835	1	73.881	18397000	733	664	6232
A0A8I3NAK8	no	ADGEEPEKK	9	Acetyl (Protein N-term)	_(ac)ADGEEPEKK_	1	MULTI-MSMS	2	522.745836	1043.47712	-0.85871	12.171	0.23859	0	0.001365	1	137.84	14976000	5316	666	6252
Q8MJ47	no	ADGELNVDSLITR	13	Acetyl (Protein N-term)	_(ac)ADGELNVDSLITR_	0	MULTI-MSMS	2	722.867545	1443.72054	-0.92955	91.366	2.4137	0	1.2856E-05	3	147.74	124510000	305	667	6268
A0A8C0SFR7	no	ADGGDGGDGGDGAEGVTLQR	20	Unmodified	_ADGGDGGDGGDGAEGVTLQR_	0	MULTI-MSMS	2	902.390633	1802.76671	0.21947	31.707	0.51005	3.5527E-15	6.1338E-49	1	242.48	53079000	5428	668	6282
A0A8C0SFR7	no	ADGGDGGDGGDGAEGVTLQR	20	Unmodified	_ADGGDGGDGGDGAEGVTLQR_	0	MULTI-MATCH	2	902.390633	1802.76671	2.9417	35.389	0.20371	0	NaN	0	NaN	2319400	5428	668	6287
A0A8C0Q1V4	no	ADGHAATLVMK	11	Unmodified	_ADGHAATLVMK_	0	MULTI-MSMS	3	371.862219	1112.56483	-0.034438	16.485	0.30637	0	0.012838	2	48.701	24765000	3113	670	6294
A0A8I3NJC3	no	ADGIPGEPLFNYASIR	16	Unmodified	_ADGIPGEPLFNYASIR_	0	MULTI-MSMS	2	860.438669	1718.86278	0.72017	84.943	0.40826	0	0.0062326	2	51.875	12767000	264	671	6310
A0A8I3S6F0	no	ADGLALGGSHLR	12	Unmodified	_ADGLALGGSHLR_	0	MULTI-MATCH	2	583.817461	1165.62037	0.03006	28.008	0.84888	0	NaN	0	NaN	3701900	3478	673	6327
A0A8C0MXG2	no	ADGLLGMFLK	10	Unmodified	_ADGLLGMFLK_	0	MULTI-MSMS	2	532.794078	1063.5736	-0.76884	96.308	0.43864	0	0.0027226	1	91.069	52884000	1937	674	6336
A0A8P0NVH9	no	ADGLVSLLTTSEDADEPR	18	Unmodified	_ADGLVSLLTTSEDADEPR_	0	MSMS	2	944.960359	1887.90617	NaN	83.969	1	0	2.0194E-06	1	93.494		6508;316	675	6344
A0A8I3NX27	no	ADGPVAEVLLR	11	Acetyl (Protein N-term)	_(ac)ADGPVAEVLLR_	0	MULTI-MSMS	2	591.32987	1180.64519	-0.68015	91.717	1.8364	0	0.00017507	3	159.79	32995000	3431	676	6357
A0A8P0PF55	no	ADGQMPFSCHYPSR	14	Acetyl (Protein N-term)	_(ac)ADGQMPFSCHYPSR_	0	MULTI-MATCH	2	847.856132	1693.69771	7.4595	57.536	0.34006	0	NaN	0	NaN	6996000	303	677	6365
A0A8P0NEN2	no	ADGVLVPGGFGIR	13	Unmodified	_ADGVLVPGGFGIR_	0	MULTI-MSMS	2	629.351137	1256.68772	0.064737	69.762	0.6474	0	0.0043331	1	64.654	15713000	6613	680	6378
A0A8C0QNL8	no	ADGYEPPVQESV	12	Unmodified	_ADGYEPPVQESV_	0	MULTI-MSMS	2	645.796057	1289.57756	-0.017957	52.078	1.6981	7.1054E-15	0.014939	1	54.539	188100000	4780;6560	681	6390
A0A8I3PQG8	no	ADGYVDNLAQAVDLLLQHADK	21	Unmodified	_ADGYVDNLAQAVDLLLQHADK_	0	MULTI-MATCH	3	757.053485	2268.13863	-0.31639	105.19	0.71187	0	NaN	0	NaN	19154000	5905	682	6402
A0A8I3MLM1	no	ADHDFVVQEDFMK	13	Unmodified	_ADHDFVVQEDFMK_	0	MULTI-MSMS	2	790.856123	1579.69769	-1.679	58.217	0.54197	-7.1054E-15	7.3096E-07	1	176.78	76946000	979	683	6411
A0A8P0SD62	no	ADHPGISITDLSK	13	Unmodified	_ADHPGISITDLSK_	0	MULTI-MSMS	2	677.354074	1352.69359	0.17073	41.824	1.1559	-7.1054E-15	5.5582E-05	2	127.87	21291000	983	685	6426
A0A8I3NYW8	no	ADHQPLTEASYVNLPTIALCNTDSPLR	27	Unmodified	_ADHQPLTEASYVNLPTIALCNTDSPLR_	0	MULTI-MSMS	3	999.497588	2995.47093	-0.83759	87.318	1.6998	0	8.164E-32	7	142.21	2725500000	2064	686	6440
A0A8I3NYW8	no	ADHQPLTEASYVNLPTIALCNTDSPLR	27	Unmodified	_ADHQPLTEASYVNLPTIALCNTDSPLR_	0	MSMS	3	999.497588	2995.47093	NaN	88.664	1	0	0.00049995	1	47.646		2064	686	6441
A0A8C0Z5T8	no	ADHVQSLAQLENLCK	15	Acetyl (Protein N-term)	_(ac)ADHVQSLAQLENLCK_	0	MULTI-MSMS	2	884.438343	1766.86213	1.7514	73.482	0.50846	0	2.5762E-16	1	216.68	140520000	6302	688	6458
Q5TJE9	no	ADIDLTKR	8	Unmodified	_ADIDLTKR_	1	MULTI-MSMS	2	466.263999	930.513445	-1.3369	17.125	0.27168	0	0.054581	1	79.713	2304500	271	689	6463
A0A8P0SB85	no	ADIDNKEQSELDQDLDDVEEVEEEETGEETK	31	Acetyl (Protein N-term)	_(ac)ADIDNKEQSELDQDLDDVEEVEEEETGEETK_	1	MULTI-MSMS	3	1208.18518	3621.53371	0.43198	101.53	0.47629	0	1.279E-31	1	135.57	123570000	4552	690	6474
A0A8I3N2W1	no	ADIDNLPR	8	Acetyl (Protein N-term)	_(ac)ADIDNLPR_	0	MULTI-MSMS	2	478.245806	954.47706	0.1783	56.637	0.68011	0	0.0032434	1	125.25	19822000	1210	691	6487
A0A8P0PQR9	no	ADIEGLVMEK	10	Unmodified	_ADIEGLVMEK_	0	MULTI-MSMS	2	552.783907	1103.55326	-0.20211	56.251	0.68089	7.1054E-15	0.0087784	1	71.614	8454000	1436	692	6499
A0A8C0P3R9	no	ADIEMPFDPSK	11	Unmodified	_ADIEMPFDPSK_	0	MULTI-MSMS	2	625.292096	1248.56964	1.2019	63.65	0.91762	0	0.050517	1	42.718	15022000	3517;3936	693	6506
A0A8C0RLY3	no	ADIEVACYGYEGIDAVK	17	Unmodified	_ADIEVACYGYEGIDAVK_	0	MULTI-MSMS	2	936.937841	1871.86113	0.466	73.754	2.1418	0	4.1965E-06	5	108.32	62764000	5036	694	6548
A0A8C0RLY3	no	ADIEVACYGYEGIDAVK	17	Unmodified	_ADIEVACYGYEGIDAVK_	0	MULTI-MSMS	2	936.937841	1871.86113	1.6186	76.249	0.67873	0	0.039293	1	34.444	11847000	5036	694	6549
A0A8C0RLY3	no	ADIEVACYGYEGIDAVK	17	Unmodified	_ADIEVACYGYEGIDAVK_	0	MULTI-MATCH	2	936.937841	1871.86113	-0.8312	75.643	0.78066	0	NaN	0	NaN	18050000	5036	694	6570
A0A8P0N9X4	no	ADIFMFDEPSSYLDVK	16	Unmodified	_ADIFMFDEPSSYLDVK_	0	MULTI-MSMS	2	938.93731	1875.86007	-0.72513	98.079	0.57149	0	0.00016425	1	86.288	305900000	6573;6418	695	6580
A0A8P0N9X4	no	ADIFMFDEPSSYLDVK	16	Unmodified	_ADIFMFDEPSSYLDVK_	0	MULTI-MATCH	2	938.93731	1875.86007	-5.6041	99.882	0.1708	0	NaN	0	NaN	21362000	6573;6418	695	6586
A0A8P0N9X4	no	ADIFMFDEPSSYLDVK	16	Oxidation (M)	_ADIFM(ox)FDEPSSYLDVK_	0	MULTI-MSMS	2	946.934767	1891.85498	-0.64428	95.526	0.33826	0	0.0056512	1	65.295	7957900	6573;6418	695	6592
A0A8C0YTV2	no	ADIGTPSNFQHIGHVGWDPNTGFDLNNLDPELK	33	Unmodified	_ADIGTPSNFQHIGHVGWDPNTGFDLNNLDPELK_	0	MULTI-MSMS	3	1206.91312	3617.71752	-1.3113	92.46	0.37463	0	0.0051299	1	26.493	13705000	836	696	6598
A0A8C0MD48	no	ADIGVAMGIAGSDVSK	16	Unmodified	_ADIGVAMGIAGSDVSK_	0	MSMS	2	745.879598	1489.74464	NaN	63.739	1	0	0.0097616	1	54.343		1039	697	6605
A0A8C0MD48	no	ADIGVAMGIAGSDVSK	16	Oxidation (M)	_ADIGVAM(ox)GIAGSDVSK_	0	MULTI-MATCH	2	753.877056	1505.73956	-0.3007	43.704	0.50888	-7.1054E-15	NaN	0	NaN	6108600	1039	697	6608
A0A8I3MV65	no	ADILEDKDGK	10	Unmodified	_ADILEDKDGK_	1	MULTI-MSMS	2	552.282586	1102.55062	1	15.883	0.33967	0	0.0063259	1	105.4	107780000	6025;2852	701	6635
A0A8I3NIS2	no	ADISLDELIR	10	Acetyl (Protein N-term)	_(ac)ADISLDELIR_	0	MULTI-MSMS	2	593.819335	1185.62412	1.3497	99.665	0.68001	-1.4211E-14	0.00021813	2	130.56	25697000	5152	702	6648
A0A8C0N2F8	no	ADIVQQLLQQGASPNAATTSGYTPLHLSAR	30	Unmodified	_ADIVQQLLQQGASPNAATTSGYTPLHLSAR_	0	MULTI-MSMS	3	1036.87393	3107.59998	0.88536	91.489	0.30576	0	1.5087E-10	1	75.141	17713000	2136;2015	703	6659
A0A8P0T2J3	no	ADIWALGCLLYK	12	Unmodified	_ADIWALGCLLYK_	0	MULTI-MSMS	2	711.87613	1421.73771	-1.7651	99.445	0.37494	0	0.00063039	1	94.692	13833000	6520;5928	704	6671
A0A8I3PHH2	no	ADIWSLGITAIELAK	15	Unmodified	_ADIWSLGITAIELAK_	0	MULTI-MSMS	2	800.950881	1599.88721	0.029338	105.78	0.57844	0	0.00041429	1	84.718	7192700	5784;3962	705	6683
A0A8C0TBJ8	no	ADKEAAFDDAVEER	14	Acetyl (Protein N-term)	_(ac)ADKEAAFDDAVEER_	1	MULTI-MSMS	2	804.362824	1606.71109	-0.26688	52.21	1.0187	0	9.7665E-05	3	101.6	166850000	2303	706	6696
A0A8C0QLT0	no	ADKEAHDLINK	11	Unmodified	_ADKEAHDLINK_	1	MULTI-MSMS	2	627.327859	1252.64116	-1.2121	12.942	0.30693	0	0.012835	1	81.799	1890300	4760	707	6701
A0A8C0N0W7	no	ADKLAEEHS	9	Unmodified	_ADKLAEEHS_	1	MULTI-MSMS	2	500.240721	998.466889	1.1908	9.3479	1.0381	0	0.0043721	1	158.07	144340000	356	708	6714
A0A8C0MWR6	no	ADKNQVAAEVAK	12	Unmodified	_ADKNQVAAEVAK_	1	MULTI-MSMS	3	415.226215	1242.65681	-0.82795	14.287	0.3073	0	0.047061	1	36.519	13198000	1443	709	6725
A0A8C0QDA9	no	ADKPDMGEIASFDK	14	Acetyl (Protein N-term),Oxidation (M)	_(ac)ADKPDM(ox)GEIASFDK_	1	MULTI-MSMS	2	791.358696	1580.70284	0.21979	45.616	0.84911	0	5.2522E-05	2	127.17	286580000	4675	710	6740
A0A8C0QDA9	no	ADKPDMGEIASFDK	14	Acetyl (Protein N-term)	_(ac)ADKPDMGEIASFDK_	1	MULTI-MSMS	2	783.361238	1564.70792	-0.71355	60.338	0.37418	0	0.0010304	1	74.237	11621000	4675	710	6770
A0A8C0QDA9	no	ADKPDMGEIASFDK	14	Acetyl (Protein N-term)	_(ac)ADKPDMGEIASFDK_	1	MULTI-MSMS	2	783.361238	1564.70792	0.32497	62.17	3.5003	-7.1054E-15	1.539E-08	6	175.6	9225500000	4675	710	6771
A0A8C0QDA9	no	ADKPDMGEIASFDK	14	Acetyl (Protein N-term)	_(ac)ADKPDMGEIASFDK_	1	MULTI-MSMS	2	783.361238	1564.70792	-3.3546	66.96	1.3926	0	0.00027226	2	92.247	25381000	4675	710	6772
A0A8C0QDA9	no	ADKPDMGEIASFDK	14	Acetyl (Protein N-term)	_(ac)ADKPDMGEIASFDK_	1	MSMS	2	783.361238	1564.70792	NaN	64.929	1	0	1.5243E-05	1	105.65		4675	710	6773
A0A8C0QDA9	no	ADKPDMGEIASFDK	14	Acetyl (Protein N-term)	_(ac)ADKPDMGEIASFDK_	1	MSMS	2	783.361238	1564.70792	NaN	114.12	1	0	0.040397	1	41.684		4675	710	6774
A0A8C0QDA9	no	ADKPDMGEIASFDK	14	Acetyl (Protein N-term)	_(ac)ADKPDMGEIASFDK_	1	MULTI-SECPEP	2	783.361238	1564.70792	0.92967	114.74	0.6775	-1.4211E-14	0.062953	1	43.544	984800	4675	710	6775
A0A8C0QDA9	no	ADKPDMGEIASFDK	14	Acetyl (Protein N-term)	_(ac)ADKPDMGEIASFDK_	1	MULTI-SECPEP	2	783.361238	1564.70792	0.57618	115.39	0.85103	0	0.04088	1	49.081	1266700	4675	710	6776
A0A8C0QDA9	no	ADKPDMGEIASFDK	14	Acetyl (Protein N-term)	_(ac)ADKPDMGEIASFDK_	1	MULTI-SECPEP	2	783.361238	1564.70792	-2.6047	116.92	0.717	0	0.046638	1	46.643	837660	4675	710	6777
A0A8C0PNJ8	no	ADLAEEYSK	9	Unmodified	_ADLAEEYSK_	0	MULTI-MSMS	2	513.242929	1024.47131	0.10501	25.906	0.64328	0	0.0019482	1	109.71	53687000	4247	711	6802
A0A8C0PNJ8	no	ADLAEEYSKDR	11	Unmodified	_ADLAEEYSKDR_	1	MULTI-MSMS	2	648.806956	1295.59936	1.5361	24.486	0.91715	3.5527E-15	0.0068612	3	91.584	10945000	4247	712	6813
A0M8V0	yes	ADLEEQLSDEEK	12	Acetyl (Protein N-term)	_(ac)ADLEEQLSDEEK_	0	MULTI-MSMS	2	724.325376	1446.6362	-0.18623	73.446	0.40673	0	0.00074452	2	82.831	12893000	133	715	6828
A0A8I3PW88	no	ADLEVLTYYR	10	Unmodified	_ADLEVLTYYR_	0	MULTI-MSMS	2	621.821878	1241.6292	-1.1549	69.222	0.44071	0	0.024225	1	56.432	7556500	5933	717	6837
A0A8I3N9V3	no	ADLINNLGTIAK	12	Unmodified	_ADLINNLGTIAK_	0	MULTI-MSMS	2	621.856252	1241.69795	0.063342	60.813	3.1588	-7.1054E-15	7.274E-05	4	131.45	6324500000	6384;5365;849	718	6863
A0A8I3N9V3	no	ADLINNLGTIAK	12	Unmodified	_ADLINNLGTIAK_	0	MULTI-MSMS	2	621.856252	1241.69795	0.78194	63.96	1.3923	0	0.0043619	2	68.626	24560000	6384;5365;849	718	6864
A0A8I3N9V3	no	ADLINNLGTIAK	12	Unmodified	_ADLINNLGTIAK_	0	MULTI-MSMS	2	621.856252	1241.69795	-0.97091	114.27	3.0141	0	0.02182	2	49.3	2443300	6384;5365;849	718	6865
A0A8I3N9V3	no	ADLINNLGTIAK	12	Unmodified	_ADLINNLGTIAK_	0	MULTI-MSMS	2	621.856252	1241.69795	-0.48836	115.42	1.5317	0	0.053235	1	40.244	1565500	6384;5365;849	718	6866
A0A8I3N9V3	no	ADLINNLGTIAK	12	Unmodified	_ADLINNLGTIAK_	0	MULTI-MSMS	2	621.856252	1241.69795	0.52172	117.12	0.68269	0	0.052359	1	40.496	1024600	6384;5365;849	718	6867
A0A8I3N9V3	no	ADLINNLGTIAK	12	Unmodified	_ADLINNLGTIAK_	0	MULTI-MATCH	2	621.856252	1241.69795	-3.4141	66.454	0.37369	0	NaN	0	NaN	3438600	6384;5365;849	718	6881
A0A8I3N9V3	no	ADLINNLGTIAK	12	Deamidation (NQ)	_ADLIN(de)NLGTIAK_	0	MULTI-MSMS	2	622.34826	1242.68197	0.041172	59.082	0.54314	7.1054E-15	0.026323	1	72.275	167410000	6384;5365;849	718	6889
A0A8I3N9V3	no	ADLINNLGTIAK	12	Deamidation (NQ)	_ADLINN(de)LGTIAK_	0	MULTI-MATCH	2	622.34826	1242.68197	1.2525	72.578	0.91839	0	NaN	0	NaN	21021000	6384;5365;849	718	6894
A0A8C0RLT3	no	ADLLGIVSELQLK	13	Unmodified	_ADLLGIVSELQLK_	0	MULTI-SECPEP	2	699.913767	1397.81298	-0.706	100.09	0.91695	0	0.011578	1	83.397	112800000	4587	719	6901
A0A8C0Q3Z0	yes	ADLLGSILSSMEKPPSFGDQESR	23	Acetyl (Protein N-term)	_(ac)ADLLGSILSSMEKPPSFGDQESR_	1	MULTI-MSMS	3	836.075849	2505.20572	-1.1358	111.29	0.37309	0	1.5764E-21	1	154.34	35764000	4522	720	6911
A0A8C0Q0M7	no	ADLNQGIGEPQSPSR	15	Unmodified	_ADLNQGIGEPQSPSR_	0	MULTI-MSMS	2	784.8868	1567.75905	-0.44344	31.941	1.123	3.5527E-15	4.2277E-05	1	123.2	84058000	4462	721	6926
A0A8P0SJL7	no	ADLNSVLGSPEHLELFLLAQQK	22	Unmodified	_ADLNSVLGSPEHLELFLLAQQK_	0	MULTI-MSMS	3	808.104068	2421.29037	0.30186	99.306	0.74747	0	4.0258E-12	2	116.21	366580000	5057	722	6945
A0A8P0T767	no	ADLQNHLDTAQNALQDK	17	Unmodified	_ADLQNHLDTAQNALQDK_	0	MULTI-MSMS	2	947.96631	1893.91807	-0.19224	43.577	0.23773	0	4.2253E-06	1	107.65	8082100	2606	726	6967
A0A8C0P6F9	no	ADLSGSVLDCANLQGVK	17	Unmodified	_ADLSGSVLDCANLQGVK_	0	MULTI-MATCH	2	873.938176	1745.8618	-5.5471	67.078	0.23787	0	NaN	0	NaN	7990600	3624	727	6977
A0A8P0NEQ4	no	ADLSLADALTEPPPEIEEEIKR	22	Acetyl (Protein N-term)	_(ac)ADLSLADALTEPPPEIEEEIKR_	1	MULTI-MSMS	3	826.758515	2477.25371	0.3133	99.894	1.2575	-1.4211E-14	2.9008E-05	2	65.855	338570000	6614	728	6986
Q3LA82	no	ADLSTEPFLPK	11	Unmodified	_ADLSTEPFLPK_	0	MULTI-MATCH	2	609.324254	1216.63395	-1.3583	60.123	0.47644	0	NaN	0	NaN	5178800	308	729	6999
A0A8P0TDF9	no	ADLTALFLPR	10	Unmodified	_ADLTALFLPR_	0	MULTI-MSMS	2	558.824224	1115.63389	1.5839	89.012	1.8324	0	0.00096626	4	172.21	59901000	4814;581	730	7011
A0A8C0TGV4	no	ADMDFLLNELER	12	Unmodified	_ADMDFLLNELER_	0	MULTI-MSMS	2	733.353216	1464.69188	0.84046	97.357	0.1704	0	0.0018736	1	78.653	9484200	5163	736	7045
A0A8I3MBN3	no	ADMGGAATICSAIVSAAK	18	Unmodified	_ADMGGAATICSAIVSAAK_	0	MULTI-MSMS	2	847.416022	1692.81749	0.33935	75.008	0.98362	0	2.6509E-11	1	154.47	173330000	916	739	7062
A0A8I3MBN3	no	ADMGGAATICSAIVSAAK	18	Unmodified	_ADMGGAATICSAIVSAAK_	0	MULTI-MSMS	2	847.416022	1692.81749	-1.7022	75.948	0.20284	0	0.026414	1	35.118	5506800	916	739	7063
A0A8I3NL18	no	ADMNTFPDFK	10	Unmodified	_ADMNTFPDFK_	0	MULTI-MATCH	2	593.265881	1184.51721	0.69798	59.077	0.71321	0	NaN	0	NaN	16349000	5060	741	7075
A0A8P0TQD4	no	ADMPNGEQGFASPLELFNSIAAQGELVR	28	Acetyl (Protein N-term)	_(ac)ADMPNGEQGFASPLELFNSIAAQGELVR_	0	MULTI-MSMS	3	1001.82207	3002.44439	0.060668	111.85	0.27151	0	5.5453E-09	1	84.529	28863000	1471	742	7085
A0A8C0PSB6	no	ADMVETQQLMR	11	Unmodified	_ADMVETQQLMR_	0	MULTI-MSMS	2	661.31558	1320.61661	-0.60269	44.753	0.5423	0	0.00037686	1	164.96	80609000	4307	743	7105
A0A8C0QI29	no	ADMVIEAVFEDLSLK	15	Unmodified	_ADMVIEAVFEDLSLK_	0	MULTI-MSMS	2	840.431664	1678.84877	-0.397	106.88	0.64762	0	6.5839E-05	2	103.75	22617000	1165	744	7126
A0A8C0QI29	no	ADMVIEAVFEDLSLK	15	Unmodified	_ADMVIEAVFEDLSLK_	0	MULTI-MSMS	3	560.623535	1678.84877	-1.0068	106.86	1.2583	-1.4211E-14	0.016344	1	39.685	9274100	1165	744	7127
A0A8C0RKC2	no	ADNEKLDNQR	10	Acetyl (Protein N-term)	_(ac)ADNEKLDNQR_	1	MULTI-MATCH	2	622.796923	1243.57929	0.38909	16.151	0.33887	0	NaN	0	NaN	22462000	2977	746	7146
A0A8P0PHV3	no	ADNSFSDGVPSDALEAAK	18	Acetyl (Protein N-term)	_(ac)ADNSFSDGVPSDALEAAK_	0	MULTI-MSMS	2	918.418327	1834.8221	-1.6553	76.77	0.71292	0	0.0034086	1	46.66	36577000	4406	749	7166
A0A8I3N6P6	no	ADPAFGLESSGIAGTTSDEPERIEESGTDEAR	32	Unmodified	_ADPAFGLESSGIAGTTSDEPERIEESGTDEAR_	1	MULTI-MSMS	3	1098.8342	3293.48077	-0.40199	71.722	1.0504	0	1.0177E-15	2	99.34	33559000	3024	750	7176
A0A8P0TQH1	no	ADPDAPEAQAEACLGER	17	Unmodified	_ADPDAPEAQAEACLGER_	0	MULTI-MSMS	2	900.396872	1798.77919	0.61769	49.866	1.5934	-7.1054E-15	6.8344E-05	3	87.498	10955000	6388	751	7188
A0A8C0T8L9	no	ADPDVLTEVPAALKR	15	Acetyl (Protein N-term)	_(ac)ADPDVLTEVPAALKR_	1	MULTI-MSMS	2	818.948869	1635.88319	-0.24869	78.657	0.81548	0	0.014153	1	48.004	20595000	5870	752	7197
A0A8C0M2R3	no	ADPEASWEPMEAEAR	15	Unmodified	_ADPEASWEPMEAEAR_	0	MULTI-MSMS	2	844.864676	1687.7148	1.2708	59.795	0.57736	7.1054E-15	6.9036E-05	1	108.68	74510000	750;6669	753	7208
A0A8C0S3M2	no	ADPELQLVAR	10	Acetyl (Protein N-term)	_(ac)ADPELQLVAR_	0	MULTI-MSMS	2	577.31422	1152.61389	0.19691	72.046	0.40671	-1.4211E-14	0.0012782	1	93.162	16798000	5290	756	7232
A0A8C0S3M2	no	ADPELQLVAR	10	Acetyl (Protein N-term)	_(ac)ADPELQLVAR_	0	MULTI-MATCH	2	577.31422	1152.61389	4.5006	75.21	0.40663	0	NaN	0	NaN	5153100	5290	756	7236
A0A8C0THS5	no	ADPGIPPPPR	10	Unmodified	_ADPGIPPPPR_	0	MULTI-MSMS	2	508.779816	1015.54508	-1.2408	27.336	1.7641	3.5527E-15	0.062246	2	42.109	2355700	6013;6493	757	7240
A0A8C0THS5	no	ADPPYTHTIQK	11	Unmodified	_ADPPYTHTIQK_	0	MULTI-MSMS	2	635.824952	1269.63535	0.50063	17.349	1.1877	0	0.041922	1	45.137	13429000	6013;6493	759	7254
A0A8C0MVQ9	no	ADPQEAINCLMR	12	Unmodified	_ADPQEAINCLMR_	0	MULTI-MSMS	2	709.331761	1416.64897	-0.82273	67.397	1.2908	0	0.0025606	3	73.985	20213000	1881	760	7273
A0A8I3NW16	no	ADPSLNPEQLK	11	Unmodified	_ADPSLNPEQLK_	0	MULTI-MSMS	2	606.31696	1210.61937	0.1347	38.174	1.4255	-7.1054E-15	0.00021106	2	125.83	46426000	853	762	7287
A0A8C0MPL4	no	ADPTGVLELPK	11	Unmodified	_ADPTGVLELPK_	0	MULTI-MSMS	2	570.318971	1138.62339	0.18889	56.114	0.6476	-7.1054E-15	0.035945	1	46.819	2315300	1673	763	7300
A0A8I3NVV9	no	ADPWQECMDYAVTLAR	16	Acetyl (Protein N-term)	_(ac)ADPWQECMDYAVTLAR_	0	MULTI-MSMS	2	984.434943	1966.85533	-2.6019	104.49	0.91557	-1.4211E-14	8.1518E-06	1	112.43	34679000	2074	764	7310
A0A8I3PZF8	no	ADPYIEITGAEGK	13	Unmodified	_ADPYIEITGAEGK_	0	MULTI-MATCH	2	682.340632	1362.66671	-5.6772	54.815	0.50979	0	NaN	0	NaN	7194500	5488	765	7323
A0A8I3PZF8	no	ADPYIEITGAEGK	13	Unmodified	_ADPYIEITGAEGK_	0	MULTI-MATCH	2	682.340632	1362.66671	0.34268	50.785	0.8825	0	NaN	0	NaN	10653000	5488	765	7324
A0A8I3MS52	no	ADQAGNVIFR	10	Unmodified	_ADQAGNVIFR_	0	MULTI-MSMS	2	545.78563	1089.55671	-0.19927	35.075	1.5984	0	0.0089416	2	71.379	114930000	907	766	7335
A0A8I3Q022	no	ADQDRLDLEER	11	Unmodified	_ADQDRLDLEER_	1	MULTI-MSMS	2	680.328587	1358.64262	0.75274	26.894	0.54241	0	0.012264	1	82.489	9714900	2103	767	7346
A0A8I3N6K0	no	ADQDSEAMKR	10	Unmodified	_ADQDSEAMKR_	1	MULTI-MSMS	2	575.761494	1149.50844	-0.83032	9.9794	0.31684	1.7764E-15	0.0010894	2	148.52	6252100	5438	768	7355
A0A8I3ME07	no	ADQELLMYSHDNIICGITSVAFSR	24	Unmodified	_ADQELLMYSHDNIICGITSVAFSR_	0	MULTI-MSMS	3	914.107155	2739.29964	-2.1333	98.14	0.77068	-1.4211E-14	3.3767E-05	1	52.329	41725000	3970	769	7366
A0A8C0PFU1	no	ADQFEELQSIFK	12	Unmodified	_ADQFEELQSIFK_	0	MSMS	2	727.861731	1453.70891	NaN	92.566	1	0	0.00042643	1	93.096		3325	771	7382
A0A8P0T3V0	no	ADQFEYVMYGK	11	Unmodified	_ADQFEYVMYGK_	0	MULTI-MSMS	2	675.805371	1349.59619	-1.1923	61.684	0.44224	7.1054E-15	0.0015734	1	89.247	56423000	6658	772	7396
A0A8C0MQ50	no	ADQLDYENFR	10	Unmodified	_ADQLDYENFR_	0	MULTI-MATCH	2	635.788566	1269.56258	0.60538	51.269	0.67844	0	NaN	0	NaN	16843000	1686	773	7409
A0A8C0PWC0	no	ADQLTEEQIAEFK	13	Acetyl (Protein N-term)	_(ac)ADQLTEEQIAEFK_	0	MULTI-MSMS	2	782.380485	1562.74642	0.68354	84.057	1.5623	0	1.566E-07	3	183.33	3099900000	1302	774	7453
A0A8C0PWC0	no	ADQLTEEQIAEFK	13	Acetyl (Protein N-term)	_(ac)ADQLTEEQIAEFK_	0	MULTI-MSMS	2	782.380485	1562.74642	-2.304	85.451	1.9337	0	1.4257E-05	2	137.89	56828000	1302	774	7454
A0A8C0PWC0	no	ADQLTEEQIAEFK	13	Acetyl (Protein N-term)	_(ac)ADQLTEEQIAEFK_	0	MSMS	2	782.380485	1562.74642	NaN	113.71	1	0	0.0061901	1	56.404		1302	774	7455
A0A8C0PWC0	no	ADQLTEEQIAEFK	13	Acetyl (Protein N-term)	_(ac)ADQLTEEQIAEFK_	0	MSMS	2	782.380485	1562.74642	NaN	114.32	1	0	0.0050157	1	57.348		1302	774	7456
A0A8C0PWC0	no	ADQLTEEQIAEFK	13	Acetyl (Protein N-term)	_(ac)ADQLTEEQIAEFK_	0	MSMS	2	782.380485	1562.74642	NaN	114.93	1	0	0.0039145	1	59.198		1302	774	7457
A0A8C0PWC0	no	ADQLTEEQIAEFK	13	Acetyl (Protein N-term)	_(ac)ADQLTEEQIAEFK_	0	MSMS	2	782.380485	1562.74642	NaN	115.54	1	0	0.0050157	1	57.348		1302	774	7458
A0A8C0PWC0	no	ADQLTEEQIAEFK	13	Acetyl (Protein N-term)	_(ac)ADQLTEEQIAEFK_	0	MSMS	2	782.380485	1562.74642	NaN	116.77	1	0	0.033682	1	41.54		1302	774	7459
A0A8C0PWC0	no	ADQLTEEQIAEFK	13	Acetyl (Protein N-term)	_(ac)ADQLTEEQIAEFK_	0	MULTI-MATCH	2	782.380485	1562.74642	-7.5258	111.39	0.23803	0	NaN	0	NaN	3030300	1302	774	7482
A0A8C0PWC0	no	ADQLTEEQIAEFK	13	Unmodified	_ADQLTEEQIAEFK_	0	MULTI-MATCH	2	761.375203	1520.73585	4.9262	60.032	0.88373	0	NaN	0	NaN	43025000	1302	774	7496
A0A8C0S0M4	no	ADQQLVEIDKK	11	Unmodified	_ADQQLVEIDKK_	1	MULTI-MSMS	2	643.851167	1285.68778	-0.8201	20.373	0.20362	0	0.046889	1	56.548	3410800	536	776	7505
A0A8I3RZY6	no	ADQQYECVAEIGEGAYGK	18	Unmodified	_ADQQYECVAEIGEGAYGK_	0	MULTI-MSMS	2	994.438737	1986.86292	-1.3501	61.633	0.4761	7.1054E-15	4.3336E-27	1	208.51	57290000	5894	777	7517
A0A8I3Q6L5	no	ADQVDTQQLMR	11	Unmodified	_ADQVDTQQLMR_	0	MULTI-MSMS	2	652.816801	1303.61905	-0.92025	34.19	1.2239	0	0.00028215	2	186.16	174190000	5401	779	7534
A0A8I3Q6L5	no	ADQVDTQQLMR	11	Oxidation (M)	_ADQVDTQQLM(ox)R_	0	MULTI-MSMS	2	660.814258	1319.61396	1.5599	23.322	1.0525	0	0.037261	1	63.283	4848400	5401	779	7543
A0A8I3PAK3	no	ADQWNVNYVETSAK	14	Unmodified	_ADQWNVNYVETSAK_	0	MULTI-MSMS	2	812.883726	1623.7529	-3.3284	55.08	1.5977	0	0.0002871	2	95.417	110920000	981	780	7556
A0A8I3N3W6	no	ADRDESSPYAAMLAAQDVAQR	21	Unmodified	_ADRDESSPYAAMLAAQDVAQR_	1	MULTI-MSMS	3	755.690329	2264.04916	-0.085293	66.753	1.4944	0	2.5761E-11	4	114.37	282090000	695	781	7580
A0A8I3N3W6	no	ADRDESSPYAAMLAAQDVAQR	21	Unmodified	_ADRDESSPYAAMLAAQDVAQR_	1	MULTI-MSMS	2	1133.03186	2264.04916	-0.14289	66.727	0.64423	0	0.0031573	1	49.31	9870300	695	781	7581
A0A8C0PMB6	no	ADRDSNEEEEEK	12	Unmodified	_ADRDSNEEEEEK_	1	MULTI-MATCH	2	725.800056	1449.58556	0.057173	8.0292	0.10141	0	NaN	0	NaN	2031200	4218;6501	782	7592
A0A8P0SL58	no	ADSDGPEFTTIHDNTK	16	Unmodified	_ADSDGPEFTTIHDNTK_	0	MULTI-MATCH	2	874.392113	1746.76967	-2.7546	30.703	0.40833	3.5527E-15	NaN	0	NaN	4521600	6592	784	7596
A0A8I3PLL4	no	ADSDLDYIQYR	11	Unmodified	_ADSDLDYIQYR_	0	MULTI-MSMS	2	679.814781	1357.61501	-1.5452	57.419	0.2725	0	0.037268	1	46.447	4623600	4382	785	7599
A0A8I3S182	no	ADSGCEAPQGQDR	13	Acetyl (Protein N-term)	_(ac)ADSGCEAPQGQDR_	0	MULTI-MSMS	2	716.791512	1431.56847	-0.86231	19.481	0.37601	0	1.3182E-05	1	145.46	21280000	4541	786	7610
A0A8C0QNF4	no	ADSHEGEVAEGTLASPPGPQELLGSPPALYAEPLDSLR	38	Unmodified	_ADSHEGEVAEGTLASPPGPQELLGSPPALYAEPLDSLR_	0	MULTI-MSMS	3	1290.97259	3869.89594	-1.9579	96.906	0.37136	0	8.0684E-05	1	42.038	26554000	3136	787	7615
A0A8P0TCJ5	no	ADSIVTPSPQQVR	13	Unmodified	_ADSIVTPSPQQVR_	0	MSMS	2	699.372798	1396.73104	NaN	32.418	1	0	0.00037906	1	88.496		3790	788	7623
A0A8C0SVY4	no	ADSPSIDYAELLR	13	Unmodified	_ADSPSIDYAELLR_	0	MULTI-MSMS	2	725.364638	1448.71472	-1.8972	76.867	0.34068	0	0.05464	2	38.402	26931000	5676	790	7627
A0A8C0QA20	no	ADSPTFPYLNTLLR	14	Unmodified	_ADSPTFPYLNTLLR_	0	MULTI-MSMS	2	804.42503	1606.83551	-2.6303	95.505	0.64465	0	0.059468	1	36.284	55740000	4636	792	7636
A0A8P0N9G2	no	ADSRDPASDQMK	12	Acetyl (Protein N-term)	_(ac)ADSRDPASDQMK_	1	MULTI-MSMS	2	681.801348	1361.58814	-0.95975	18.822	0.64559	0	0.00021964	1	110.08	25950000	180	794	7649
A0A8I3S463	no	ADSVVVLLCR	10	Unmodified	_ADSVVVLLCR_	0	MSMS	2	566.313166	1130.61178	NaN	58.783	1	0	0.00039593	1	121.85		5011	797	7672
A0A8C0NWV8	no	ADSWVEKEEPAPSN	14	Unmodified	_ADSWVEKEEPAPSN_	1	MULTI-MSMS	2	779.854635	1557.69472	-0.13252	36.739	1.2571	0	0.0002654	3	131.12	57117000	3255;6475	798	7685
A0A8C0NWV8	no	ADSWVEKEEPAPSN	14	Unmodified	_ADSWVEKEEPAPSN_	1	MULTI-MATCH	2	779.854635	1557.69472	-6.4974	37.451	0.23788	0	NaN	0	NaN	1822000	3255;6475	798	7689
A0A8P0T268	no	ADTEALIHAR	10	Unmodified	_ADTEALIHAR_	0	MULTI-MSMS	2	548.790912	1095.56727	-0.54666	20.134	0.44117	0	0.0007137	1	160.26	18137000	6548;2372	800	7703
A0A8C0SF08	no	ADTLDPALLRPGR	13	Unmodified	_ADTLDPALLRPGR_	1	MULTI-MSMS	3	465.596531	1393.76776	0.49779	46.009	0.78203	0	0.005471	1	59.116	10025000	5443	801	7722
A0A8C0SF08	no	ADTLDPALLRPGR	13	Unmodified	_ADTLDPALLRPGR_	1	MULTI-MATCH	2	697.891158	1393.76776	-0.016401	46.018	0.78203	0	NaN	0	NaN	25083000	5443	801	7725
A0A8C0M3Q5	no	ADTLTLEER	9	Unmodified	_ADTLTLEER_	0	MULTI-SECPEP	2	524.269478	1046.5244	0.96812	31.192	0.85126	-3.5527E-15	0.047806	1	84.743	44996000	591	802	7735
A0A8C0YWH0	no	ADTLTPEECQQFK	13	Unmodified	_ADTLTPEECQQFK_	0	MULTI-MSMS	2	783.858863	1565.70317	-0.73307	39.056	0.98614	0	0.00011242	1	116.52	246970000	2843	803	7751
A0A8C0YWH0	no	ADTLTPEECQQFKK	14	Unmodified	_ADTLTPEECQQFKK_	1	MULTI-MSMS	2	847.906344	1693.79814	-1.4156	28.24	1.3572	0	0.0037091	1	74.944	5765000	2843	804	7762
A0A8C0SJR7	no	ADTQTYQPYNK	11	Unmodified	_ADTQTYQPYNK_	0	MULTI-MSMS	2	664.809499	1327.60444	-0.62538	19.613	1.1232	0	0.00041454	1	118.32	89370000	5512	806	7780
A0A8C0SJR7	no	ADTQTYQPYNKDWIK	15	Unmodified	_ADTQTYQPYNKDWIK_	1	MULTI-MSMS	2	935.95214	1869.88973	0.68822	46.041	0.61211	0	0.0022843	1	83.226	51738000	5512	807	7796
A0A8C0PKK8	no	ADTSLNNCEGAAGSTSEK	18	Unmodified	_ADTSLNNCEGAAGSTSEK_	0	MULTI-MSMS	2	906.389244	1810.76393	-0.99089	18.313	0.26197	0	7.957E-22	1	196.5	13455000	4171	808	7807
A0A8I3RWH7	no	ADTSQEICSPR	11	Unmodified	_ADTSQEICSPR_	0	MSMS	2	632.285334	1262.55611	NaN	17.643	1	0	0.046427	1	45.598		5965	809	7816
A0A8I3N684	no	ADTSSQGALVFLSK	14	Unmodified	_ADTSSQGALVFLSK_	0	MSMS	2	712.375006	1422.73546	NaN	62.21	1	0	0.00021897	1	88.187		6104	810	7819
A0A8I3MAM5	no	ADVDVQPYAFTTK	13	Unmodified	_ADVDVQPYAFTTK_	0	MULTI-MSMS	2	727.861731	1453.70891	3.554	54.722	1.0863	-7.1054E-15	0.0010584	1	81.799	49971000	4411	814	7846
A0A8I3MAM5	no	ADVDVQPYAFTTK	13	Unmodified	_ADVDVQPYAFTTK_	0	MULTI-MATCH	2	727.861731	1453.70891	2.527	58.022	0.98232	7.1054E-15	NaN	0	NaN	11710000	4411	814	7850
A0A8C0NH72	no	ADVEDGEEPCAVSSHSGSAGSK	22	Acetyl (Protein N-term)	_(ac)ADVEDGEEPCAVSSHSGSAGSK_	0	MULTI-MSMS	2	1109.46367	2216.91278	-0.70234	32.984	0.47465	0	1.9579E-08	1	104.41	12992000	2698	816	7861
A0A8C0MX11	no	ADVFHAYLSLLK	12	Unmodified	_ADVFHAYLSLLK_	0	MULTI-MSMS	2	688.88227	1375.74999	-0.6406	91.118	0.23791	0	0.00038776	1	100.88	9859300	1811	817	7868
A0A8P0SD62	no	ADVIQATGDAICIFR	15	Unmodified	_ADVIQATGDAICIFR_	0	MULTI-MSMS	2	825.419422	1648.82429	-3.6237	87.503	0.88474	0	3.5842E-05	1	125.74	282880000	983	818	7874
A0A8P0TTV8	no	ADVLDLHEAGGEDFAMDEDGDESIHK	26	Acetyl (Protein N-term)	_(ac)ADVLDLHEAGGEDFAMDEDGDESIHK_	0	MULTI-MSMS	3	953.075014	2856.20321	-0.30901	82.754	2.3759	0	1.0763E-11	5	100.14	46474000	1107	819	7906
A0A8P0TTV8	no	ADVLDLHEAGGEDFAMDEDGDESIHK	26	Acetyl (Protein N-term)	_(ac)ADVLDLHEAGGEDFAMDEDGDESIHK_	0	MULTI-MSMS	3	953.075014	2856.20321	-2.1131	86.367	0.71324	0	3.4262E-06	1	68.361	29514000	1107	819	7907
A0A8P0TTV8	no	ADVLDLHEAGGEDFAMDEDGDESIHK	26	Acetyl (Protein N-term)	_(ac)ADVLDLHEAGGEDFAMDEDGDESIHK_	0	MULTI-MSMS	3	953.075014	2856.20321	0.016864	87.016	0.44276	0	7.0905E-11	1	99.064	19211000	1107	819	7908
A0A8P0TTV8	no	ADVLDLHEAGGEDFAMDEDGDESIHK	26	Acetyl (Protein N-term)	_(ac)ADVLDLHEAGGEDFAMDEDGDESIHK_	0	MULTI-MSMS	3	953.075014	2856.20321	-2.0417	92.165	0.2044	0	6.5585E-30	2	157.63	24947000	1107	819	7909
A0A8P0TTV8	no	ADVLDLHEAGGEDFAMDEDGDESIHK	26	Acetyl (Protein N-term)	_(ac)ADVLDLHEAGGEDFAMDEDGDESIHK_	0	MULTI-SECPEP	3	953.075014	2856.20321	0.28624	87.533	0.3728	0	0.0073685	1	42.791	30621000	1107	819	7910
A0A8P0TTV8	no	ADVLDLHEAGGEDFAMDEDGDESIHK	26	Acetyl (Protein N-term)	_(ac)ADVLDLHEAGGEDFAMDEDGDESIHK_	0	MULTI-MATCH	3	953.075014	2856.20321	0.38734	94.859	0.27105	0	NaN	0	NaN	7002300	1107	819	7929
A0A8C0STX4	no	ADVLFIAPR	9	Unmodified	_ADVLFIAPR_	0	MULTI-MSMS	2	501.292559	1000.57057	0.76033	57.13	0.54424	0	0.0058765	1	87.323	13292000	5647	820	7939
A0A8C0PHV3	no	ADVLSVLR	8	Acetyl (Protein N-term)	_(ac)ADVLSVLR_	0	MULTI-MSMS	2	457.768917	913.523281	0.017618	92.833	0.64524	0	0.0029824	1	137.18	14612000	4064	821	7952
A0A8I3N920	no	ADVPMVQPDVQPAPK	15	Unmodified	_ADVPMVQPDVQPAPK_	0	MULTI-MATCH	2	796.411066	1590.80758	0.14031	44.268	0.23765	0	NaN	0	NaN	9351100	4317	822	7958
O46550	no	ADVQLCMDDDAYSR	14	Unmodified	_ADVQLCMDDDAYSR_	0	MULTI-MSMS	2	829.842887	1657.67122	-0.55534	54.082	2.107	0	0.00014671	3	105.17	23078000	179	823	7973
O46550	no	ADVQLCMDDDAYSR	14	Unmodified	_ADVQLCMDDDAYSR_	0	MULTI-MSMS	2	829.842887	1657.67122	-0.18601	57.449	0.81698	0	0.047501	1	39.006	6854700	179	823	7974
A0A8C0Q5M8	no	ADVQSIIGLQR	11	Unmodified	_ADVQSIIGLQR_	0	MULTI-MSMS	2	600.340769	1198.66699	-1.2024	58.782	1.6277	7.1054E-15	0.00016551	1	145.72	111200000	437;4550	824	7991
A0A8I3MMW4	no	ADWQAYKEEINR	12	Unmodified	_ADWQAYKEEINR_	1	MULTI-MSMS	2	761.867879	1521.72121	1.5053	44.96	0.37194	0	0.063462	1	56.225	42493000	4963	828	8001
A0A8C0PM55	no	ADYAQLLEDMQNAFR	15	Unmodified	_ADYAQLLEDMQNAFR_	0	MULTI-MSMS	2	892.917243	1783.81993	-2.459	103.97	0.374	0	6.6217E-14	1	201.46	75236000	4216	829	8012
A0A8I3SCB6	no	ADYTSHLR	8	Unmodified	_ADYTSHLR_	0	MULTI-MSMS	2	481.738148	961.461744	0.015531	16.358	0.30583	3.5527E-15	0.0056013	1	149.48	24925000	3764	831	8031
A0A8C0P7E2	no	AEAAAAATETAAGAMER	17	Unmodified	_AEAAAAATETAAGAMER_	0	MSMS	2	796.372669	1590.73078	NaN	41.199	1	0	0.00038262	1	72.891		3664	832	8036
A0A8C0P7E2	no	AEAAAAATETAAGAMER	17	Unmodified	_AEAAAAATETAAGAMER_	0	MSMS	2	796.372669	1590.73078	NaN	41.236	1	0	0.0014279	1	66.393		3664	832	8037
A0A8I3Q3G4	no	AEAALDAVR	9	Acetyl (Protein N-term)	_(ac)AEAALDAVR_	0	MULTI-MSMS	2	479.253631	956.49271	0.12455	63.679	0.51007	-7.1054E-15	0.0015263	1	101.64	7106700	5377	834	8053
A0A8C0PA67	no	AEAAPPAEAGPGPAAPALPK	20	Unmodified	_AEAAPPAEAGPGPAAPALPK_	0	MULTI-MSMS	5	357.393516	1781.9312	2.1391	22.487	0.50856	0	0.060891	1	14.928	2240900	3772	836	8066
A0A8C0RLT3	no	AEADQEVEQLK	11	Unmodified	_AEADQEVEQLK_	0	MSMS	2	630.309332	1258.60411	NaN	30.383	1	0	0.00041593	1	109.44		4587	837	8077
A0A8I3PZF7	no	AEAEAAAVHGAR	12	Unmodified	_AEAEAAAVHGAR_	0	MULTI-MSMS	2	576.791444	1151.56833	0.88651	12.012	0.29447	0	0.0015926	1	81.338	5794300	1086	838	8089
A0A8P0PBZ5	no	AEAEAQAEELSFPR	14	Unmodified	_AEAEAQAEELSFPR_	0	MSMS	2	774.370452	1546.72635	NaN	52.818	1	0	1.1736E-06	1	117.09		2979	839	8102
A0A8P0PBZ5	no	AEAEAQAEELSFPR	14	Unmodified	_AEAEAQAEELSFPR_	0	MULTI-SECPEP	2	774.370452	1546.72635	-2.3229	53.167	1.1191	0	0.014771	1	82.278	18627000	2979	839	8103
A0A8P0PBZ5	no	AEAEAQAEELSFPR	14	Unmodified	_AEAEAQAEELSFPR_	0	MULTI-MATCH	2	774.370452	1546.72635	-8.0956	54.69	0.54216	0	NaN	0	NaN	9408500	2979	839	8111
A0A8C0NTC7	no	AEAEEDCHSDTVR	13	Acetyl (Protein N-term)	_(ac)AEAEEDCHSDTVR_	0	MULTI-MSMS	2	780.815184	1559.61581	1.1945	19.659	0.27352	0	8.4375E-05	1	103.34	4338000	3034	840	8118
A0A8C0N883	no	AEAEILGTQETK	12	Unmodified	_AEAEILGTQETK_	0	MULTI-MSMS	2	645.332807	1288.65106	3.3007	28.702	0.88058	0	0.0020623	1	76.85	15880000	2371	842	8126
A0A8P0N4L2	no	AEAELLQQQK	10	Unmodified	_AEAELLQQQK_	0	MULTI-MSMS	2	579.311677	1156.6088	0.61303	23.07	1.0182	0	0.00095939	1	171.38	174580000	3945;5165;4205;6365	843	8139
A0A8I3PQS5	no	AEAGAGSATEFQFR	14	Unmodified	_AEAGAGSATEFQFR_	0	MULTI-MSMS	2	721.338955	1440.66336	-0.46394	46.551	1.9381	0	5.7174E-09	2	184.71	82719000	845	846	8182
A0A8I3PQS5	no	AEAGAGSATEFQFR	14	Unmodified	_AEAGAGSATEFQFR_	0	MULTI-MSMS	2	721.338955	1440.66336	2.3149	49.555	1.0523	0	0.039381	1	41.567	22260000	845	846	8183
A0A8I3PQS5	no	AEAGAGSATEFQFR	14	Unmodified	_AEAGAGSATEFQFR_	0	MULTI-MSMS	2	721.338955	1440.66336	2.2032	54.06	1.1568	0	0.0035376	2	65.395	14771000	845	846	8184
A0A8I3PQS5	no	AEAGAGSATEFQFR	14	Unmodified	_AEAGAGSATEFQFR_	0	MULTI-MATCH	2	721.338955	1440.66336	1.9217	51.945	0.7458	0	NaN	0	NaN	2956700	845	846	8198
A0A8P0T542	no	AEAGVPAEFSIWTR	14	Unmodified	_AEAGVPAEFSIWTR_	0	MULTI-MSMS	2	767.388448	1532.76234	0.76522	82.238	1.0845	0	0.00013982	4	100.93	340830000	6595;2676	849	8213
A0A8C0QJD0	no	AEAIVYGHGSGR	12	Unmodified	_AEAIVYGHGSGR_	0	MULTI-MSMS	2	608.807094	1215.59963	-2.5964	15.232	0.16999	0	0.0021363	1	76.143	6130900	4697	850	8221
A0A8C0SX61	no	AEALLSHAPR	10	Unmodified	_AEALLSHAPR_	0	MULTI-MATCH	2	532.795998	1063.57744	0.014529	18.637	0.2043	0	NaN	0	NaN	2226100	5697	853	8244
A0A8I3N2W4	no	AEALMMPLVDQLENR	15	Unmodified	_AEALMMPLVDQLENR_	0	MULTI-MSMS	2	865.434215	1728.85388	-0.38531	91.512	0.88305	0	0.00016013	2	95.018	37230000	5191	854	8253
A0A8P0T982	no	AEAQLQELQVK	11	Unmodified	_AEAQLQELQVK_	0	MULTI-MATCH	2	628.845884	1255.67722	0.1618	38.337	0.88379	0	NaN	0	NaN	190890000	243	857	8278
A0A8C0THV4	no	AEASSPVPYLSPETNPASSTSAVNHNVTLTNVR	33	Unmodified	_AEASSPVPYLSPETNPASSTSAVNHNVTLTNVR_	0	MULTI-MSMS	3	1137.56561	3409.67499	0.72986	66.011	0.95014	0	0.0053557	2	26.005	13039000	733	861	8292
A0A8I3PL23	no	AEASWDSAVHSCPQLSK	17	Unmodified	_AEASWDSAVHSCPQLSK_	0	MULTI-SECPEP	2	936.930882	1871.84721	4.2376	43.557	0.33943	0	0.00050749	1	92.856	10452000	6491	862	8300
A0A8I3NCQ4	no	AEATGHQAGAGDGEWEECDIK	21	Unmodified	_AEATGHQAGAGDGEWEECDIK_	0	MULTI-MSMS	2	1115.96892	2229.92329	-0.049309	32.648	0.85175	0	1.7598E-49	1	243.09	91096000	1441;6667	863	8309
A0A8C0QGH7	no	AEAVVAMLLTK	11	Unmodified	_AEAVVAMLLTK_	0	MULTI-MSMS	2	573.333567	1144.65258	0.05385	72.563	1.9026	0	0.00058055	3	112.75	341030000	4714	865	8336
A0A8C0QGH7	no	AEAVVAMLLTK	11	Unmodified	_AEAVVAMLLTK_	0	MULTI-MATCH	2	573.333567	1144.65258	1.5326	75.282	0.91634	0	NaN	0	NaN	12578000	4714	865	8343
A0A8P0NER3	no	AECERPTGTEALGTEGTEPSETEEYFPETPSR	32	Unmodified	_AECERPTGTEALGTEGTEPSETEEYFPETPSR_	1	MULTI-MSMS	3	1186.5214	3556.54238	0.64613	60.409	0.78177	0	3.5881E-09	1	67.913	56361000	347	868	8356
A0A8I3QAG1	no	AECLEELGCLVESYGMNVCQPTPGK	25	Unmodified	_AECLEELGCLVESYGMNVCQPTPGK_	0	MULTI-MSMS	3	947.756917	2840.24892	-0.87956	100.43	0.40731	0	0.013809	2	25.065	24017000	4164	869	8368
A0A8I3N8L3	no	AECRPAASENYMR	13	Unmodified	_AECRPAASENYMR_	1	MULTI-MSMS	2	777.843024	1553.6715	-0.38271	17.836	0.33942	3.5527E-15	0.00062512	1	113.61	3460800	3759	870	8379
A0A8P0ST92	no	AECTAEQCYK	10	Unmodified	_AECTAEQCYK_	0	MULTI-MATCH	2	630.255188	1258.49582	0.72572	15.09	0.10212	0	NaN	0	NaN	3409000	1518	871	8390
A0A8I3N4G0	no	AEDDQPLPGVLLSLSGGVFR	20	Unmodified	_AEDDQPLPGVLLSLSGGVFR_	0	MULTI-MSMS	3	690.700383	2069.07932	-0.79015	104.14	0.78202	0	0.0018851	1	41.798	19769000	2978	872	8400
A0A8P0NFD4	no	AEDELLDLQDK	11	Unmodified	_AEDELLDLQDK_	0	MULTI-MSMS	2	644.81699	1287.61943	-2.4428	56.445	0.44188	0	0.0024454	1	83	17932000	4381	873	8412
A0A8I3RV92	no	AEDFTPVFMAPPVHYPR	17	Unmodified	_AEDFTPVFMAPPVHYPR_	0	MULTI-MSMS	3	658.657461	1972.95055	0.029746	74.83	0.77952	0	0.040416	1	24.481	16326000	4612	875	8426
A0A8P0TGA1	no	AEDGAAPSPSGETPK	15	Unmodified	_AEDGAAPSPSGETPK_	0	MULTI-MSMS	2	707.328253	1412.64195	-3.6008	16.056	0.67968	3.5527E-15	7.0087E-05	1	110.31	21115000	1114	876	8438
Q6TEQ7	no	AEDGSVIDYELIDQDAR	17	Unmodified	_AEDGSVIDYELIDQDAR_	0	MULTI-MSMS	2	954.944709	1907.87487	1.8628	73.078	0.37445	0	0.00016345	1	79.633	11013000	287	878	8470
Q6TEQ7	no	AEDGSVIDYELIDQDAR	17	Unmodified	_AEDGSVIDYELIDQDAR_	0	MULTI-MSMS	2	954.944709	1907.87487	0.19494	74.632	2.0031	1.4211E-14	1.4091E-11	5	169.09	5072800000	287	878	8471
Q6TEQ7	no	AEDGSVIDYELIDQDAR	17	Unmodified	_AEDGSVIDYELIDQDAR_	0	MULTI-MSMS	2	954.944709	1907.87487	-0.23998	77.884	0.84671	0	0.00015324	1	80.469	35624000	287	878	8472
Q6TEQ7	no	AEDGSVIDYELIDQDAR	17	Unmodified	_AEDGSVIDYELIDQDAR_	0	MULTI-MSMS	2	954.944709	1907.87487	1.3591	78.981	0.81763	0	0.00011294	1	83.769	8089000	287	878	8473
Q6TEQ7	no	AEDGSVIDYELIDQDAR	17	Unmodified	_AEDGSVIDYELIDQDAR_	0	MULTI-MSMS	2	954.944709	1907.87487	3.0677	114.37	2.1673	1.4211E-14	0.00095868	3	64.878	1002300	287	878	8474
Q6TEQ7	no	AEDGSVIDYELIDQDAR	17	Unmodified	_AEDGSVIDYELIDQDAR_	0	MULTI-MSMS	2	954.944709	1907.87487	1.9973	115.39	1.4987	0	0.0010089	1	64.199	1261800	287	878	8475
Q6TEQ7	no	AEDGSVIDYELIDQDAR	17	Unmodified	_AEDGSVIDYELIDQDAR_	0	MSMS	2	954.944709	1907.87487	NaN	76.615	1	0	0.00034597	1	73.927		287	878	8476
Q6TEQ7	no	AEDGSVIDYELIDQDAR	17	Unmodified	_AEDGSVIDYELIDQDAR_	0	MSMS	2	954.944709	1907.87487	NaN	77.091	1	0	3.3757E-07	1	100.19		287	878	8477
Q6TEQ7	no	AEDGSVIDYELIDQDAR	17	Unmodified	_AEDGSVIDYELIDQDAR_	0	MSMS	2	954.944709	1907.87487	NaN	79.549	1	0	0.00048801	1	70.412		287	878	8478
Q6TEQ7	no	AEDGSVIDYELIDQDAR	17	Unmodified	_AEDGSVIDYELIDQDAR_	0	MULTI-SECPEP	2	954.944709	1907.87487	2.042	76.285	0.57743	0	0.0001337	1	114.79	104210000	287	878	8479
A0A8I3PZ15	no	AEDLVLEK	8	Acetyl (Protein N-term)	_(ac)AEDLVLEK_	0	MSMS	2	479.758215	957.501877	NaN	62.387	1	0	0.011629	1	80.165		6532	880	8508
A0A8C0M248	no	AEDMAELTCLNEASVLHNLR	20	Unmodified	_AEDMAELTCLNEASVLHNLR_	0	MULTI-MSMS	3	762.699948	2285.07802	0.37008	82.114	0.44149	0	3.4711E-13	1	134.37	108000000	728	881	8519
A0A8C0QFQ6	no	AEDNADTLALVFEAPNQEK	19	Unmodified	_AEDNADTLALVFEAPNQEK_	0	MULTI-MSMS	2	1038.00002	2073.98548	-0.3397	83.111	0.47622	1.4211E-14	5.9884E-22	2	188.13	30484000	4703	882	8528
A0A8C0NVQ5	no	AEDTISILPDDPR	13	Unmodified	_AEDTISILPDDPR_	0	MULTI-MSMS	2	721.362096	1440.70964	4.3834	60.015	0.68076	0	0.00038634	1	94.363	19499000	3220	885	8558
A0A8C0N984	no	AEDVDALLLGMASQIAER	18	Unmodified	_AEDVDALLLGMASQIAER_	0	MULTI-MSMS	3	634.659419	1900.95643	-1.2187	91.161	0.54336	0	0.058087	1	15.942	20050000	320	886	8564
A0A8I3MEB5	no	AEDYEVVK	8	Unmodified	_AEDYEVVK_	0	MULTI-MATCH	2	476.73474	951.454927	4.7514	21.575	0.64481	0	NaN	0	NaN	4661400	2772;2878	888	8578
A0A8P0PDI8	no	AEEAGIGDTPNLEDQAAGHVTQAR	24	Unmodified	_AEEAGIGDTPNLEDQAAGHVTQAR_	0	MULTI-MSMS	3	817.389596	2449.14696	-1.1176	47.121	0.33912	0	2.6666E-05	1	57.578	12372000	1539	891	8588
A0A8P0SW23	no	AEEDEILNR	9	Unmodified	_AEEDEILNR_	0	MULTI-MSMS	2	544.76456	1087.51457	2.8975	31.132	0.44265	-3.5527E-15	0.0014376	1	120.46	21125000	192	893	8596
A0A8I3N1J1	no	AEEDKLEQIK	10	Unmodified	_AEEDKLEQIK_	1	MULTI-MSMS	2	601.816793	1201.61903	2.2138	19.312	0.40808	3.5527E-15	0.0020774	1	139.43	15578000	4308	895	8608
A0A8P0NNZ9	no	AEEDSGGTLGALR	13	Unmodified	_AEEDSGGTLGALR_	0	MULTI-SECPEP	2	638.312406	1274.61026	0.41998	32.592	0.2047	0	0.018279	1	73.499	3715700	4103	896	8620
A0A8I3Q022	no	AEEDTQFNYHR	11	Unmodified	_AEEDTQFNYHR_	0	MULTI-MSMS	2	705.307655	1408.60076	0.20136	21.213	0.47374	0	0.00086707	1	99.802	7903200	2103	897	8629
A0A8C0M9E2	no	AEEDVEPECIMQK	13	Unmodified	_AEEDVEPECIMQK_	0	MULTI-MSMS	2	789.344731	1576.67491	-1.5528	44.8	0.57573	0	0.00012728	1	113.93	296410000	1042;4855	898	8642
A0A8C0M9E2	no	AEEDVEPECIMQK	13	Oxidation (M)	_AEEDVEPECIM(ox)QK_	0	MULTI-MSMS	2	797.342188	1592.66982	-0.059071	30.581	0.40796	0	0.0051618	1	78.655	6680700	1042;4855	898	8648
A0A8P0SGA5	no	AEEEGQTENSLPTK	14	Unmodified	_AEEEGQTENSLPTK_	0	MULTI-MSMS	2	766.857374	1531.7002	0.42019	18.823	0.33977	0	0.0078351	2	57.348	3393300	6523	899	8654
A0A8I3MIF7	no	AEEELEALRK	10	Acetyl (Protein N-term)	_(ac)AEEELEALRK_	1	MULTI-MSMS	2	615.322242	1228.62993	1.2785	58.577	0.71348	0	0.00047099	1	153.24	41275000	4465	901	8674
A0A8C0PZU4	no	AEEELSGDKVLESEQDK	17	Unmodified	_AEEELSGDKVLESEQDK_	1	MULTI-MATCH	2	953.449824	1904.8851	-3.7651	35.536	1.4292	0	NaN	0	NaN	11431000	1022	902	8683
A0A8I3MUT4	no	AEEGDAEESRK	11	Unmodified	_AEEGDAEESRK_	1	MULTI-MSMS	2	610.773113	1219.53167	-3.9852	7.793	0.22046	0	0.0011599	1	118.18	25837000	5625	905	8697
A0A8I3RTT6	no	AEEGIAAGGVMDVNTALQEVLK	22	Acetyl (Protein N-term),Oxidation (M)	_(ac)AEEGIAAGGVM(ox)DVNTALQEVLK_	0	MULTI-MSMS	3	758.382502	2272.12568	-1.045	107.35	1.3952	0	0.00036428	1	47.155	79959000	1265	906	8713
A0A8I3RTT6	no	AEEGIAAGGVMDVNTALQEVLK	22	Acetyl (Protein N-term),Oxidation (M)	_(ac)AEEGIAAGGVM(ox)DVNTALQEVLK_	0	MULTI-MSMS	3	758.382502	2272.12568	0.31453	107.82	0.88234	0	2.3092E-17	1	127.32	95995000	1265	906	8714
A0A8I3RTT6	no	AEEGIAAGGVMDVNTALQEVLK	22	Acetyl (Protein N-term)	_(ac)AEEGIAAGGVMDVNTALQEVLK_	0	MULTI-MSMS	3	753.050864	2256.13076	-0.20743	111.12	12.131	0	2.2815E-21	4	154.26	828560000	1265	906	8743
A0A8I3PDS8	no	AEEIEQEVAEDESR	14	Unmodified	_AEEIEQEVAEDESR_	0	MULTI-MSMS	2	817.363021	1632.71149	-0.3968	44.439	0.2386	0	0.00081958	1	83.182	7233300	3337	908	8751
A0A8P0NYS4	no	AEEITIPADVTPER	14	Unmodified	_AEEITIPADVTPER_	0	MULTI-MSMS	2	770.896303	1539.77805	4.4375	55.953	0.54613	0	0.0013999	1	74.611	6480700	2452	909	8762
E2RBS6	no	AEELFLWVPR	10	Unmodified	_AEELFLWVPR_	0	MULTI-MSMS	2	630.342781	1258.67101	-1.4243	91.843	0.64625	0	0.00070496	1	117.04	32559000	152	911	8775
A0A8P0TEN2	no	AEELGLPVLGVLR	13	Unmodified	_AEELGLPVLGVLR_	0	MULTI-MSMS	2	683.408652	1364.80275	2.9645	91.244	0.9866	0	0.0008001	2	85.377	26188000	6247	912	8788
A0A8I3MLT1	no	AEELIQEIQR	10	Unmodified	_AEELIQEIQR_	0	MSMS	2	614.830234	1227.64592	NaN	48.292	1	0	0.00036175	1	124.23		3873	913	8799
A0A8C0MFG3	no	AEELSPKPLEQSDESPK	17	Unmodified	_AEELSPKPLEQSDESPK_	1	MULTI-MSMS	2	942.465278	1882.916	0.25612	29.751	0.54275	0	0.00044131	1	85.554	8078000	1295	914	8806
A0A8I3S0A8	no	AEEPTSSGNPGEHGSASTHKPIHFAK	26	Unmodified	_AEEPTSSGNPGEHGSASTHKPIHFAK_	1	MULTI-MSMS	6	446.383594	2672.25791	0.075897	14.664	0.47771	0	0.0081527	1	31.599	42475000	1909	915	8815
A0A8I3NMK5	no	AEEQPQVELFVK	12	Acetyl (Protein N-term)	_(ac)AEEQPQVELFVK_	0	MULTI-MSMS	2	729.877382	1457.74021	1.652	81.695	2.1923	0	0.00088554	3	80.231	404360000	822	916	8828
A0A8I3NMK5	no	AEEQPQVELFVK	12	Acetyl (Protein N-term)	_(ac)AEEQPQVELFVK_	0	MULTI-MATCH	2	729.877382	1457.74021	6.7046	84.51	0.67749	0	NaN	0	NaN	5526700	822	916	8832
A0A8C0N883	no	AEESLEVSQVDAEQR	15	Unmodified	_AEESLEVSQVDAEQR_	0	MULTI-MSMS	2	845.399938	1688.78532	-1.9655	39.706	0.61137	-7.1054E-15	9.7734E-05	1	98.156	8259300	2371	918	8841
A0A8C0P2D9	no	AEESQESSNSVLR	13	Unmodified	_AEESQESSNSVLR_	0	MSMS	2	718.336609	1434.65867	NaN	18.099	1	0	4.8133E-06	1	117.52		3178	919	8845
A0A8C0P2D9	no	AEESQESSNSVLR	13	Unmodified	_AEESQESSNSVLR_	0	MULTI-MATCH	2	718.336609	1434.65867	-6.9249	18.639	0.50829	0	NaN	0	NaN	14239000	3178	919	8850
A0A8C0S4Y3	yes	AEEVSTLMK	9	Acetyl (Protein N-term)	_(ac)AEEVSTLMK_	0	MULTI-MSMS	2	525.262807	1048.51106	-0.29563	71.814	0.67653	-1.4211E-14	0.0012752	2	105.57	41635000	5310	922	8871
A0A8I3S602	no	AEEVVVVAK	9	Acetyl (Protein N-term)	_(ac)AEEVVVVAK_	0	MULTI-SECPEP	2	493.281857	984.549162	0.17686	52.517	0.74768	0	0.06356	1	49.097	8091800	6141	923	8883
A0A8C0SVY6	no	AEEWANKPK	9	Unmodified	_AEEWANKPK_	1	MULTI-MSMS	2	536.774731	1071.53491	-0.47048	13.816	0.30645	0	0.0065729	1	124.08	9978900	5677	924	8893
A0A8I3S667	no	AEEWGVQYVETSAK	14	Unmodified	_AEEWGVQYVETSAK_	0	MULTI-MATCH	2	798.880652	1595.74675	-2.1508	60.65	0.67862	0	NaN	0	NaN	41766000	5117	925	8908
A0A8C0NLL3	no	AEEYEFLTPMEEAPK	15	Unmodified	_AEEYEFLTPMEEAPK_	0	MULTI-MSMS	2	892.408385	1782.80222	0.1056	75.654	1.7299	0	2.9051E-05	1	128.85	2201000000	2882	926	8917
A0A8C0P9S0	no	AEFDPGQDTYQHPPK	15	Unmodified	_AEFDPGQDTYQHPPK_	0	MULTI-MSMS	2	865.394458	1728.77436	-1.1952	31.425	0.95231	3.5527E-15	0.00053343	1	81.625	40915000	3754	928	8936
A0A8C0P9S0	no	AEFDPGQDTYQHPPK	15	Unmodified	_AEFDPGQDTYQHPPK_	0	MULTI-MATCH	2	865.394458	1728.77436	-1.2876	30.127	0.13656	0	NaN	0	NaN	7787800	3754	928	8944
A0A8C0TT35	no	AEFEDQDDEAR	11	Unmodified	_AEFEDQDDEAR_	0	MULTI-MSMS	2	662.768028	1323.5215	0.21099	20.787	0.47608	0	0.00047468	1	116.3	12871000	5059	929	8954
A0A8I3MHD1	no	AEFEELCADLFER	13	Unmodified	_AEFEELCADLFER_	0	MULTI-MSMS	2	814.866688	1627.71882	-1.1136	91.561	1.1562	-1.4211E-14	2.4196E-05	1	149.96	213310000	1093	930	8969
A0A8I3MHD1	no	AEFEELCADLFER	13	Unmodified	_AEFEELCADLFER_	0	MULTI-MATCH	2	814.866688	1627.71882	2.8893	92.476	0.47566	0	NaN	0	NaN	6535800	1093	930	8973
A0A8C0Q8X0	no	AEFEVHEVYAVDVLVSSGEGK	21	Unmodified	_AEFEVHEVYAVDVLVSSGEGK_	0	MULTI-MSMS	3	755.374224	2263.10084	-0.05188	110.74	1.6314	0	0.0012747	2	41.257	7122800	4613	931	9017
A0A8C0Q8X0	no	AEFEVHEVYAVDVLVSSGEGK	21	Unmodified	_AEFEVHEVYAVDVLVSSGEGK_	0	MULTI-MSMS	3	755.374224	2263.10084	-0.3395	111.52	4.5778	0	0.00076989	7	45.369	9471200	4613	931	9018
A0A8C0Q8X0	no	AEFEVHEVYAVDVLVSSGEGK	21	Unmodified	_AEFEVHEVYAVDVLVSSGEGK_	0	MULTI-MSMS	3	755.374224	2263.10084	0.20309	115.94	1.0219	1.4211E-14	0.028145	2	22.375	709210	4613	931	9019
A0A8C0Q8X0	no	AEFEVHEVYAVDVLVSSGEGK	21	Unmodified	_AEFEVHEVYAVDVLVSSGEGK_	0	MULTI-MATCH	3	755.374224	2263.10084	-0.72783	116.94	0.68299	0	NaN	0	NaN	588100	4613	931	9049
A0A8P0P5V9	no	AEFFVAPVGVASK	13	Unmodified	_AEFFVAPVGVASK_	0	MULTI-MSMS	2	661.36117	1320.70779	0.6418	63.359	1.6991	0	0.0005779	3	89.403	558090000	521;6610	933	9076
A0A8P0P5V9	no	AEFFVAPVGVASK	13	Unmodified	_AEFFVAPVGVASK_	0	MULTI-MSMS	3	441.243206	1320.70779	0.66119	63.292	0.4089	0	0.061731	1	24.359	7144400	521;6610	933	9077
A0A8I3NUR2	no	AEFGPPGPGPGSR	13	Unmodified	_AEFGPPGPGPGSR_	0	MULTI-MSMS	2	613.301644	1224.58874	0.18915	31.39	1.0881	-3.5527E-15	0.00014774	2	108.43	61729000	512	934	9096
A0A8C0SHQ3	no	AEFIFDWLR	9	Unmodified	_AEFIFDWLR_	0	MULTI-MSMS	2	598.808574	1195.60259	-0.58297	100.54	0.13625	1.4211E-14	0.02858	1	58.981	4791000	5441	935	9109
A0A8C0NLE2	no	AEFTSPPSLFK	11	Unmodified	_AEFTSPPSLFK_	0	MULTI-MSMS	2	612.318971	1222.62339	2.3458	63.222	1.6308	0	0.00082338	1	101.65	301640000	2876	936	9120
A0A8I3PZJ7	no	AEFWLDLQPQAK	12	Unmodified	_AEFWLDLQPQAK_	0	MULTI-MSMS	2	723.374809	1444.73507	0.45205	82.341	0.64557	0	0.02182	2	49.3	21301000	265	937	9132
A0A8I3NBM4	no	AEGAAGQGRPESGAADHPGPK	21	Unmodified	_AEGAAGQGRPESGAADHPGPK_	1	MULTI-MSMS	3	653.980431	1958.91946	0.1045	13.065	0.54496	-1.7764E-15	0.003566	1	36.923	3277200	5247	939	9143
A0A8I3PA25	no	AEGDTAGTAGPPGGTPAGDK	20	Unmodified	_AEGDTAGTAGPPGGTPAGDK_	0	MULTI-MSMS	2	863.897562	1725.78057	0.12718	18.051	1.091	0	8.0961E-05	1	80.96	13280000	6486	941	9160
A0A8I3MMF8	no	AEGGEAVAASGAAAAATFGESGR	23	Unmodified	_AEGGEAVAASGAAAAATFGESGR_	0	MULTI-MSMS	3	669.98373	2006.92936	-0.71979	61.642	0.5104	7.1054E-15	6.3986E-05	1	52.212	23427000	4893	945	9194
A0A8I3MMF8	no	AEGGEAVAASGAAAAATFGESGR	23	Unmodified	_AEGGEAVAASGAAAAATFGESGR_	0	MULTI-SECPEP	2	1004.47196	2006.92936	-4.4441	61.63	0.23867	7.1054E-15	9.3349E-10	1	117.4	9064000	4893	945	9195
A0A8C0P081	no	AEGHMVYLAR	10	Unmodified	_AEGHMVYLAR_	0	MULTI-MATCH	3	382.862331	1145.56516	0.018669	21.397	0.44062	0	NaN	0	NaN	2358300	3386	946	9203
A0A8C0PDU9	no	AEGILDVFQTVK	12	Unmodified	_AEGILDVFQTVK_	0	MULTI-MSMS	2	660.36391	1318.71327	1.466	85.206	0.51049	1.4211E-14	0.0054123	1	65.5	16412000	3906	947	9212
A0A8I3S4K1	no	AEGPAAGGGPAGAWLGR	17	Unmodified	_AEGPAAGGGPAGAWLGR_	0	MULTI-MSMS	2	747.876039	1493.73752	-1.1211	55.794	1.2247	7.1054E-15	0.00010427	2	84.479	7892600	1050	949	9231
A0A8I3NCQ4	no	AEGPEMAVDLPK	12	Unmodified	_AEGPEMAVDLPK_	0	MULTI-MSMS	2	628.813196	1255.61184	-1.9749	48.602	0.91882	0	0.03082	2	46.706	269400000	1441;6667	950	9244
A0A8I3NCQ4	no	AEGPEVDENLPK	12	Unmodified	_AEGPEVDENLPK_	0	MULTI-MSMS	2	649.317157	1296.61976	0.75023	32.862	0.71427	0	0.0032259	1	72.006	292770000	1441;6667	951	9261
A0A8I3NCQ4	no	AEGPEVDMNLPK	12	Unmodified	_AEGPEVDMNLPK_	0	MULTI-MSMS	2	650.316103	1298.61765	-0.30948	46.649	0.95192	0	0.00059051	2	95.573	328880000	1441;6667	952	9275
A0A8I3NCQ4	no	AEGPEVDMNLPK	12	Oxidation (M)	_AEGPEVDM(ox)NLPK_	0	MULTI-MSMS	2	658.31356	1314.61257	-1.2531	31.261	0.71361	3.5527E-15	0.024534	1	63.426	24142000	1441;6667	952	9282
A0A8I3NCQ4	no	AEGPEVYMNLPEADVDISGHK	21	Unmodified	_AEGPEVYMNLPEADVDISGHK_	0	MULTI-MSMS	3	757.691447	2270.05251	-0.36956	72.589	1.2577	0	0.04768	2	16.906	205570000	1441;6667	953	9292
A0A8P0PM34	no	AEGPPIINVMFLK	13	Unmodified	_AEGPPIINVMFLK_	0	MULTI-MSMS	2	714.899605	1427.78466	-0.47476	91.112	0.47553	1.4211E-14	0.0012489	1	79.16	12911000	3932	954	9308
A0A8I3QBV9	no	AEGPQEWVFQECK	13	Unmodified	_AEGPQEWVFQECK_	0	MULTI-MSMS	2	804.361573	1606.70859	-1.0558	64.247	1.4266	0	7.9552E-08	4	186.74	32515000	2404	955	9320
A0A8P0TC61	no	AEGQTLVQPSVANR	14	Unmodified	_AEGQTLVQPSVANR_	0	MULTI-MSMS	2	735.388979	1468.76341	-1.9581	30.344	0.27137	0	0.0010691	2	79.23	13597000	1763	956	9330
A0A8I3PH30	no	AEGQVLVLDGR	11	Unmodified	_AEGQVLVLDGR_	0	MULTI-MSMS	2	578.81967	1155.62479	0.95632	42.432	1.7328	7.1054E-15	0.00074228	3	105.4	135720000	333	957	9340
A0A8I3PH30	no	AEGQVLVLDGR	11	Unmodified	_AEGQVLVLDGR_	0	MULTI-MATCH	2	578.81967	1155.62479	0.45913	44.174	0.57721	0	NaN	0	NaN	12580000	333	957	9346
A0A8I3PH30	no	AEGQVLVLDGR	11	Acetyl (Protein N-term)	_(ac)AEGQVLVLDGR_	0	MULTI-MSMS	2	599.824952	1197.63535	-0.21462	71.106	1.9684	0	8.9135E-05	4	130.98	405710000	333	957	9359
A0A8I3PH30	no	AEGQVLVLDGR	11	Acetyl (Protein N-term)	_(ac)AEGQVLVLDGR_	0	MSMS	2	599.824952	1197.63535	NaN	70.518	1	0	0.036597	1	41.689		333	957	9360
A0A8I3PH30	no	AEGQVLVLDGR	11	Acetyl (Protein N-term)	_(ac)AEGQVLVLDGR_	0	MULTI-MATCH	2	599.824952	1197.63535	1.6824	73.223	0.30545	0	NaN	0	NaN	3927500	333	957	9365
A0A8P0T6S6	no	AEGSDVANAVLDGADCIMLSGETAK	25	Unmodified	_AEGSDVANAVLDGADCIMLSGETAK_	0	MULTI-MSMS	3	832.052716	2493.13632	-0.85495	98.8	2.0051	-1.4211E-14	2.6764E-15	4	120.42	1304500000	5637;6498	958	9387
A0A8P0T6S6	no	AEGSDVANAVLDGADCIMLSGETAK	25	Unmodified	_AEGSDVANAVLDGADCIMLSGETAK_	0	MULTI-MSMS	2	1247.57544	2493.13632	-0.58561	98.79	0.44193	0	1.4522E-32	1	168.32	45047000	5637;6498	958	9388
A0A8P0T6S6	no	AEGSDVANAVLDGADCIMLSGETAK	25	Unmodified	_AEGSDVANAVLDGADCIMLSGETAK_	0	MULTI-MSMS	3	832.052716	2493.13632	-0.28474	103.45	0.57635	0	0.059706	1	11.833	10197000	5637;6498	958	9389
A0A8C0MTH7	no	AEGSSNSVVHAETK	14	Unmodified	_AEGSSNSVVHAETK_	0	MULTI-MSMS	2	708.341694	1414.66884	-0.64932	12.104	0.16996	0	4.6913E-05	1	132.76	5579000	1804	960	9418
A0A8C0RXE8	no	AEGTRPEGAQFLIPSTQAE	19	Unmodified	_AEGTRPEGAQFLIPSTQAE_	1	MULTI-MSMS	2	1001.49744	2000.98033	0.47586	61.328	0.61142	0	0.00072091	1	76.759	70922000	5224	961	9434
A0A8P0NRL9	no	AEGVIDGYADEK	12	Unmodified	_AEGVIDGYADEK_	0	MULTI-MSMS	2	633.796057	1265.57756	-2.8776	33.234	0.54486	-7.1054E-15	0.0036284	1	70.808	15523000	5759	963	9443
A0A8I3NBF9	no	AEHDQLVLNYAK	12	Unmodified	_AEHDQLVLNYAK_	0	MULTI-MSMS	2	700.862066	1399.70958	1.136	33.187	0.23898	0	8.7887E-05	2	155.26	36581000	4115	964	9454
A0A8P0NUZ2	no	AEIDLVCELAK	11	Unmodified	_AEIDLVCELAK_	0	MULTI-MSMS	2	630.828846	1259.64314	-0.55481	70.419	1.0884	0	0.0027296	2	81.338	110870000	5605	966	9472
A0A8C0NNJ7	no	AEIHAQPSDKER	12	Unmodified	_AEIHAQPSDKER_	1	MULTI-MSMS	2	690.846947	1379.67934	-0.10337	9.8206	0.29885	0	0.001468	1	111.86	9215300	2946	968	9483
A0A8C0YS41	no	AEIIEQDVYER	11	Unmodified	_AEIIEQDVYER_	0	MULTI-MSMS	2	682.838256	1363.66196	-1.8289	45.089	0.33813	0	0.00016416	1	132.01	121030000	6188;3979	969	9496
A0A8C0P5W3	no	AEIISLCK	8	Unmodified	_AEIISLCK_	0	MULTI-MSMS	2	467.257328	932.500103	-0.095098	35.811	0.88456	0	0.054258	1	57.177	14393000	3602	973	9515
A0A8C0T2T6	no	AEILALQQALK	11	Unmodified	_AEILALQQALK_	0	MULTI-MSMS	2	599.363713	1196.71287	0.82966	62.601	0.40867	0	0.0040947	1	74.301	9317700	3972	975	9539
A0A8I3PKJ4	no	AEIQELAMVPR	11	Unmodified	_AEIQELAMVPR_	0	MSMS	2	628.837005	1255.65946	NaN	59.536	1	0	0.00044939	1	108.43		2491	976	9551
A0A8C0P3R9	no	AEISCIDNK	9	Unmodified	_AEISCIDNK_	0	MULTI-MSMS	2	525.250231	1048.48591	0.37983	18.232	0.78528	0	0.040993	1	52.867	205000000	3517;3936	978	9567
A0A8C0P3R9	no	AEISCIDNK	9	Unmodified	_AEISCIDNK_	0	MULTI-MSMS	2	525.250231	1048.48591	-2.9705	19.298	0.64663	0	0.050992	1	48.794	13367000	3517;3936	978	9568
A0A8P0T542	no	AEISCTDNQDGTCSVSYLPVLPGDYSILVK	30	Unmodified	_AEISCTDNQDGTCSVSYLPVLPGDYSILVK_	0	MULTI-MSMS	3	1101.19161	3300.55301	-0.61791	99.168	0.64496	0	2.2229E-06	1	54.934	119660000	6595;2676	979	9580
A0A8C0NRD9	no	AEISNAIDQYVTGTIGEDEDLIK	23	Unmodified	_AEISNAIDQYVTGTIGEDEDLIK_	0	MULTI-MSMS	3	832.078024	2493.21224	1.7888	100.8	0.40663	0	1.1782E-12	1	119.38	130030000	3057	980	9590
A0A8I3PDN0	no	AEITDAEGLGLK	12	Unmodified	_AEITDAEGLGLK_	0	MULTI-MSMS	2	608.824618	1215.63468	3.7019	48.9	0.95064	0	0.0095014	1	59.542	14781000	3361	981	9602
A0A8I3PDN0	no	AEITDAEGLGLK	12	Unmodified	_AEITDAEGLGLK_	0	MULTI-MATCH	2	608.824618	1215.63468	8.3573	49.759	0.67643	0	NaN	0	NaN	2551800	3361	981	9606
A0A8C0P3R9	no	AEITFDDHK	9	Unmodified	_AEITFDDHK_	0	MULTI-MSMS	2	538.256371	1074.49819	-1.7473	19.701	0.30786	3.5527E-15	0.014221	1	70.919	8021100	3517;3936	982	9610
A0A8I3PGJ5	no	AEKENPGLTQDIIMK	15	Unmodified	_AEKENPGLTQDIIMK_	1	MULTI-MSMS	2	843.940187	1685.86582	-1.2407	39.893	0.44205	0	0.0009072	1	93.649	13566000	5272	988	9643
A0A8C0SW51	no	AEKENTPSEANLQEEEVR	18	Unmodified	_AEKENTPSEANLQEEEVR_	1	MULTI-MSMS	2	1036.99018	2071.96581	0.3562	29.42	0.30566	-3.5527E-15	2.9938E-08	1	136.33	6545900	3732	989	9648
A0A8C0THX2	no	AELAITENK	9	Unmodified	_AELAITENK_	0	MULTI-MATCH	2	494.769114	987.523675	0.82007	21.695	0.71189	0	NaN	0	NaN	2202800	5940	990	9661
A0A8C0TS00	no	AELATEEFLPVTPILEGFVILR	22	Unmodified	_AELATEEFLPVTPILEGFVILR_	0	MULTI-MATCH	3	819.792831	2456.35666	-1.5065	111.26	0.13619	0	NaN	0	NaN	8919500	6130	992	9671
A0A8P0P220	no	AELDNELMEGK	11	Unmodified	_AELDNELMEGK_	0	MULTI-MSMS	2	624.79246	1247.57037	-0.70292	44.928	0.47353	-7.1054E-15	0.00040428	1	118.67	23861000	6628	994	9682
A0A8C0T149	no	AELFTQSCADLDK	13	Unmodified	_AELFTQSCADLDK_	0	MULTI-MSMS	2	749.348131	1496.68171	-0.97946	49.167	0.95185	0	0.0033258	1	68.355	52347000	5764	998	9716
A0A8C0T149	no	AELFTQSCADLDK	13	Unmodified	_AELFTQSCADLDK_	0	MULTI-MSMS	2	749.348131	1496.68171	-3.7592	49.947	1.5934	0	0.001817	4	73.9	10455000	5764	998	9717
A0A8I3RUJ1	no	AELGAGGDSHR	11	Acetyl (Protein N-term)	_(ac)AELGAGGDSHR_	0	MULTI-MSMS	2	556.259976	1110.5054	-0.76042	18.6	0.50858	3.5527E-15	0.00018691	1	161.28	68634000	764	1001	9733
A0A8I3NYN3	no	AELGTGDSPSQSPPIK	16	Unmodified	_AELGTGDSPSQSPPIK_	0	MULTI-MSMS	2	792.399209	1582.78387	-1.0022	31.209	0.57744	3.5527E-15	4.8408E-05	1	96.64	32562000	5101	1002	9745
A0A8C0MFG3	no	AELHPVELKPFQDYR	15	Unmodified	_AELHPVELKPFQDYR_	1	MULTI-MSMS	4	461.244072	1840.94718	0.14919	49.029	0.40852	0	0.014251	2	43.297	21731000	1295	1003	9758
A0A8I3P212	no	AELIVQPELK	10	Unmodified	_AELIVQPELK_	0	MULTI-MSMS	2	570.337164	1138.65977	0.00011301	47.603	1.0559	0	0.0065076	2	74.92	122430000	6467	1005	9779
A0A8I3RY44	no	AELLDNEKPAAVVAPITTGYTVK	23	Unmodified	_AELLDNEKPAAVVAPITTGYTVK_	1	MULTI-MATCH	3	800.772207	2399.29479	0.20376	64.523	0.50928	0	NaN	0	NaN	29100000	595	1007	9803
A0A8C0M248	no	AELLLEPCSNYR	12	Unmodified	_AELLLEPCSNYR_	0	MULTI-MSMS	2	732.861209	1463.70786	0.4264	57.4	0.71486	0	0.0046644	1	67.726	73538000	728	1008	9812
A0A8C0LX14	no	AELLQGGDLLR	11	Unmodified	_AELLQGGDLLR_	0	MULTI-MSMS	2	592.83532	1183.65609	-2.0987	60.759	0.23724	-7.1054E-15	0.015938	1	57.347	6161300	539	1009	9824
A0A8C0MWR6	no	AELLVSTVGPEECVVPFLTRPK	22	Unmodified	_AELLVSTVGPEECVVPFLTRPK_	1	MULTI-MSMS	3	814.441804	2440.30358	-0.15165	87.318	1.6318	0	0.0013538	2	40.937	192620000	1443	1011	9845
A0A8I3S7X5	no	AELMEISEDKTK	12	Unmodified	_AELMEISEDKTK_	1	MULTI-MSMS	2	697.3476	1392.68065	-0.14368	29.22	0.54251	0	0.00042127	1	129.16	60438000	1675	1013	9860
A0A8I3S7X5	no	AELMEISEDKTK	12	Unmodified	_AELMEISEDKTK_	1	MULTI-MATCH	2	697.3476	1392.68065	-2.9714	30.215	0.20373	0	NaN	0	NaN	9606700	1675	1013	9867
E2RH47	no	AELNEFLTR	9	Unmodified	_AELNEFLTR_	0	MSMS	2	546.787838	1091.56112	NaN	55.186	1	0	0.0098651	1	80.219		158	1015	9870
A0A8C0Z0H6	no	AELQAQLAALNTR	13	Unmodified	_AELQAQLAALNTR_	0	MULTI-MSMS	2	699.888615	1397.76268	0.3508	57.755	0.44089	0	0.015647	1	50.786	7314300	3827	1018	9892
A0A8C0RYW0	no	AELQHTDLFHHSR	13	Unmodified	_AELQHTDLFHHSR_	0	MULTI-MSMS	2	795.89222	1589.76989	-0.080443	18.279	0.28936	-3.5527E-15	0.00038889	1	94.297	4820500	2680	1020	9910
A0A8I3RWA0	no	AELQQEVEK	9	Unmodified	_AELQQEVEK_	0	MULTI-MSMS	2	537.277303	1072.54005	2.7436	17.755	0.40707	0	0.0029708	1	101.43	7896500	5044	1021	9917
A0A8C0SD27	no	AELRDDPIISTHLAK	15	Unmodified	_AELRDDPIISTHLAK_	1	MULTI-MSMS	2	839.959768	1677.90498	-0.32471	34.029	0.6134	0	7.9617E-05	1	134.61	24147000	5409	1022	9930
A0A8P0TM99	no	AELSHVQK	8	Acetyl (Protein N-term)	_(ac)AELSHVQK_	0	MULTI-MSMS	2	477.256174	952.497795	0.13243	19.432	0.40975	0	0.00414	1	104.37	5229900	5967	1023	9940
A0A8I3S556	no	AELSQTQAEQAAQK	14	Unmodified	_AELSQTQAEQAAQK_	0	MSMS	2	751.875901	1501.73725	NaN	19.804	1	0	4.472E-18	1	155.26		1951;6279	1024	9951
A0A8C0TH25	no	AELSQTQAEQAAQLSSMQQVVR	22	Unmodified	_AELSQTQAEQAAQLSSMQQVVR_	0	MULTI-MSMS	3	801.735939	2402.18599	0.6564	67.451	0.64609	1.4211E-14	0.0011214	1	37.856	25445000	5953	1025	9962
A0A8P0SRP4	no	AELTTLLEQWEK	12	Unmodified	_AELTTLLEQWEK_	0	MULTI-MSMS	2	730.885207	1459.75586	-1.5657	93.914	0.33846	0	0.035673	1	45.307	28589000	6482	1027	9974
A0A8P0SRP4	no	AELTTLLEQWEK	12	Unmodified	_AELTTLLEQWEK_	0	MULTI-MATCH	2	730.885207	1459.75586	1.2678	93.475	0.78149	-1.4211E-14	NaN	0	NaN	131480000	6482	1027	9981
A0A8C0NEA2	no	AELVCLSGPHLVSGAEGSEGAGPDSEPCLPPEEQPR	36	Unmodified	_AELVCLSGPHLVSGAEGSEGAGPDSEPCLPPEEQPR_	0	MULTI-MATCH	3	1243.57708	3727.7094	-0.29492	71.548	0.23705	0	NaN	0	NaN	7435400	2594	1028	9991
A0A8I3S0A8	no	AELVPLAEELSCSVCLEPFK	20	Acetyl (Protein N-term)	_(ac)AELVPLAEELSCSVCLEPFK_	0	MULTI-MSMS	3	778.384967	2332.13307	0.37155	111.96	0.27212	0	1.4935E-07	1	103.17	25136000	1909	1029	10000
A0A8I3NRV2	no	AEMDAAVTSCK	11	Unmodified	_AEMDAAVTSCK_	0	MULTI-MSMS	2	591.760106	1181.50566	-1.3066	19.858	0.37472	0	0.00023334	1	152.97	55880000	3621	1033	10032
A0A8I3NRV2	no	AEMDAAVTSCK	11	Unmodified	_AEMDAAVTSCK_	0	MULTI-MATCH	2	591.760106	1181.50566	-2.7281	20.271	0.78248	0	NaN	0	NaN	4329700	3621	1033	10039
A0A8I3NRV2	no	AEMDAAVTSCK	11	Oxidation (M)	_AEM(ox)DAAVTSCK_	0	MULTI-MSMS	2	599.757563	1197.50057	-0.34111	13.756	0.17038	0	0.050197	1	60.102	2935500	3621	1033	10042
A0A8I3P212	no	AEMDMVAWGVDLASVEQHINSHR	23	Unmodified	_AEMDMVAWGVDLASVEQHINSHR_	0	MULTI-MSMS	3	865.740807	2594.20059	-0.77326	96.338	0.33776	1.4211E-14	1.3894E-19	1	138.35	41907000	6467	1034	10053
A0A8C0T358	no	AEMICNGILPIDQMR	15	Unmodified	_AEMICNGILPIDQMR_	0	MULTI-MSMS	2	880.928242	1759.84193	0.50304	76.793	0.74811	1.4211E-14	0.00033353	1	86.814	22128000	5791	1036	10060
A0A8P0T3M0	no	AEMIDALANSVTPAVSVNNEVR	22	Unmodified	_AEMIDALANSVTPAVSVNNEVR_	0	MSMS	3	767.38988	2299.14781	NaN	83.2	1	0	0.042252	1	27.928		1144	1037	10068
A0A8P0PC12	no	AEMLLDQYR	9	Unmodified	_AEMLLDQYR_	0	MULTI-MSMS	2	569.781699	1137.54884	-1.3935	50.857	0.67994	0	0.016596	1	68.224	7162900	2106	1038	10079
A0A8P0PC12	no	AEMLLDQYR	9	Unmodified	_AEMLLDQYR_	0	MULTI-MATCH	2	569.781699	1137.54884	-5.102	52.069	0.9166	0	NaN	0	NaN	13418000	2106	1038	10093
A0A8I3NT60	no	AEMVVPDFSELFK	13	Unmodified	_AEMVVPDFSELFK_	0	MSMS	2	756.37616	1510.73777	NaN	100.55	1	0	0.062106	1	42.001		6269	1041	10109
A0A8I3NT60	no	AEMVVPDFSELFK	13	Unmodified	_AEMVVPDFSELFK_	0	MULTI-MATCH	2	756.37616	1510.73777	4.2433	101.31	0.47551	0	NaN	0	NaN	4302700	6269	1041	10112
Q5WR10	no	AENDVDNELLDYEEDEVETAAGGDGSEAPAK	31	Acetyl (Protein N-term)	_(ac)AENDVDNELLDYEEDEVETAAGGDGSEAPAK_	0	MULTI-MSMS	3	1098.80245	3293.38553	-1.01	103.14	0.60996	0	4.949E-09	1	67.033	63750000	277	1044	10129
Q5WR10	no	AENDVDNELLDYEEDEVETAAGGDGSEAPAKK	32	Acetyl (Protein N-term)	_(ac)AENDVDNELLDYEEDEVETAAGGDGSEAPAKK_	1	MULTI-MSMS	3	1141.50077	3421.48049	-0.33192	97.08	0.4414	-1.4211E-14	1.0565E-47	2	159.75	269120000	277	1045	10140
A0A8C0MLU0	no	AENLDRVEVNVYLPK	15	Unmodified	_AENLDRVEVNVYLPK_	1	MULTI-MSMS	2	879.972876	1757.9312	2.5444	59.116	0.37334	0	0.014035	1	62.14	17858000	1556	1052	10174
A0A8C0TA90	no	AENLYAQIK	9	Unmodified	_AENLYAQIK_	0	MSMS	2	525.284931	1048.55531	NaN	33.733	1	0	0.065131	1	50.703		3272;5880	1057	10192
A0A8I3S2F8	no	AENPGDPSDLQGR	13	Unmodified	_AENPGDPSDLQGR_	0	MULTI-MSMS	2	678.312937	1354.61132	0.36763	23.102	1.0207	0	0.029826	2	45.829	7107300	6460	1060	10199
A0A8C0S1G4	no	AENPGLENHR	10	Acetyl (Protein N-term)	_(ac)AENPGLENHR_	0	MULTI-MSMS	2	589.781076	1177.5476	0.27668	18.706	0.71336	-3.5527E-15	0.0013488	1	92.051	172900000	5263	1061	10212
A0A8C0PFS8	no	AENPYLFLR	9	Unmodified	_AENPYLFLR_	0	MULTI-MSMS	2	561.800749	1121.58694	-0.39345	64.257	0.51127	0	0.020701	1	63.565	6083900	3969	1062	10226
A0A8P0TKE6	no	AENSQLMER	9	Oxidation (M)	_AENSQLM(ox)ER_	0	MULTI-MSMS	2	547.250763	1092.48697	-1.009	13.499	0.20462	0	0.020698	1	90.64	9813600	249	1065	10241
A0A8I3NYX9	no	AENVLVDEPLIHATTYIPLMDNADSNPVLDK	31	Unmodified	_AENVLVDEPLIHATTYIPLMDNADSNPVLDK_	0	MULTI-MSMS	3	1136.57282	3406.69664	-1.0911	97.979	0.40707	0	2.2374E-06	1	52.577	19846000	4287;632	1067	10261
A0A8I3NYX9	no	AENVLVDEPLIHATTYIPLMDNADSNPVLDKR	32	Unmodified	_AENVLVDEPLIHATTYIPLMDNADSNPVLDKR_	1	MULTI-MSMS	4	891.706714	3562.79775	-0.42544	94.161	0.88201	0	0.013146	2	23.15	134080000	4287;632	1068	10272
A0A8C0NLR7	no	AEPAPVASSAPPASSLYSSPVTSSAPLAEDIDPELAR	37	Unmodified	_AEPAPVASSAPPASSLYSSPVTSSAPLAEDIDPELAR_	0	MULTI-MSMS	3	1217.60725	3649.79992	0.0065727	92.612	0.54332	0	7.8416E-05	2	40.326	14876000	2890	1069	10280
A0A8C0TFI9	no	AEPATAPHPALK	12	Unmodified	_AEPATAPHPALK_	0	MULTI-MSMS	2	601.830037	1201.64552	-2.8231	15.509	0.34015	0	0.033264	1	46.001	5138700	2125	1070	10284
A0A8P0SRG8	no	AEPEAVKENQ	10	Unmodified	_AEPEAVKENQ_	1	MULTI-MSMS	2	557.772385	1113.53022	2.9637	13.499	0.51076	0	0.0067212	1	104.06	4401500	3123	1071	10287
A0A8P0NX22	no	AEPIDIQTWILGYR	14	Unmodified	_AEPIDIQTWILGYR_	0	MULTI-MSMS	2	837.94613	1673.87771	3.8702	99.682	0.20378	0	0.000466	1	90.05	15167000	2453	1074	10312
A0A8I3N8J4	no	AEPLHLCHR	9	Unmodified	_AEPLHLCHR_	0	MULTI-MSMS	2	566.78765	1131.56075	0.22816	13.839	0.17026	0	0.037577	1	54.549	2249200	459	1075	10318
A0A8C0SFI2	yes	AEPLLSEYQHQPQTSNCTGAVAVHDER	27	Acetyl (Protein N-term)	_(ac)AEPLLSEYQHQPQTSNCTGAVAVHDER_	0	MULTI-MSMS	3	1027.14398	3078.41013	-1.1169	59.435	0.43998	7.1054E-15	1.3835E-24	1	125.05	76484000	5451	1076	10324
A0A8C0YZ18	no	AEPPAAGLSVDVAGLLAQLAR	21	Unmodified	_AEPPAAGLSVDVAGLLAQLAR_	0	MULTI-MATCH	3	673.712623	2018.11604	2.2037	108.85	0.60878	0	NaN	0	NaN	6926700	3801	1079	10344
A0A8I3MHD1	no	AEPPLNASDQAEK	13	Unmodified	_AEPPLNASDQAEK_	0	MULTI-MSMS	2	685.333338	1368.65212	0.13997	18.625	1.3259	0	6.1846E-05	2	125.72	44755000	1093	1080	10355
A0A8I3RSQ2	no	AEPPQCTSLAWSADGQTLFAGYTDNLVR	28	Unmodified	_AEPPQCTSLAWSADGQTLFAGYTDNLVR_	0	MULTI-MSMS	3	1023.48546	3067.43455	-2.3387	99.489	1.3249	0	9.3013E-07	3	67.78	137140000	2230	1082	10415
A0A8I3RSQ2	no	AEPPQCTSLAWSADGQTLFAGYTDNLVR	28	Unmodified	_AEPPQCTSLAWSADGQTLFAGYTDNLVR_	0	MULTI-MSMS	3	1023.48546	3067.43455	-3.0573	100.26	0.40617	0	3.2289E-06	2	59.573	69776000	2230	1082	10416
A0A8I3RSQ2	no	AEPPQCTSLAWSADGQTLFAGYTDNLVR	28	Unmodified	_AEPPQCTSLAWSADGQTLFAGYTDNLVR_	0	MULTI-MSMS	3	1023.48546	3067.43455	-3.551	100.6	0.9158	0	0.00075875	1	36.767	88376000	2230	1082	10417
A0A8I3RSQ2	no	AEPPQCTSLAWSADGQTLFAGYTDNLVR	28	Unmodified	_AEPPQCTSLAWSADGQTLFAGYTDNLVR_	0	MULTI-MSMS	3	1023.48546	3067.43455	-3.9193	102.12	1.3584	0	8.204E-06	2	51.025	18756000	2230	1082	10418
A0A8I3RSQ2	no	AEPPQCTSLAWSADGQTLFAGYTDNLVR	28	Unmodified	_AEPPQCTSLAWSADGQTLFAGYTDNLVR_	0	MULTI-MSMS	3	1023.48546	3067.43455	-3.8425	106.57	1.6993	0	0.020116	1	22.081	6145300	2230	1082	10419
A0A8I3RSQ2	no	AEPPQCTSLAWSADGQTLFAGYTDNLVR	28	Unmodified	_AEPPQCTSLAWSADGQTLFAGYTDNLVR_	0	MULTI-MATCH	3	1023.48546	3067.43455	-5.5629	119.51	2.2483	0	NaN	0	NaN	732830	2230	1082	10465
A0A8I3RSQ2	no	AEPPQCTSLAWSADGQTLFAGYTDNLVR	28	Unmodified	_AEPPQCTSLAWSADGQTLFAGYTDNLVR_	0	MULTI-MATCH	3	1023.48546	3067.43455	-3.8644	116.02	0.71554	1.4211E-14	NaN	0	NaN	1099100	2230	1082	10466
A0A8I3RSQ2	no	AEPPQCTSLAWSADGQTLFAGYTDNLVR	28	Deamidation (NQ)	_AEPPQ(de)CTSLAWSADGQTLFAGYTDNLVR_	0	MULTI-MSMS	3	1023.81346	3068.41856	1.9555	103.21	0.8125	0	0.00055943	1	45.596	13148000	2230	1082	10471
A0A8I3RSQ2	no	AEPPQCTSLAWSADGQTLFAGYTDNLVR	28	Deamidation (NQ)	_AEPPQCTSLAWSADGQ(de)TLFAGYTDNLVR_	0	MULTI-MATCH	3	1023.81346	3068.41856	4.7437	105.96	0.2395	0	NaN	0	NaN	6635200	2230	1082	10473
A0A8C0MP96	no	AEPSAATQSPSVSSSSSGAEPAAPGGGSPGACPALGAK	38	Acetyl (Protein N-term)	_(ac)AEPSAATQSPSVSSSSSGAEPAAPGGGSPGACPALGAK_	0	MULTI-MSMS	3	1132.52671	3394.55831	-0.21992	58.944	0.71388	0	5.5497E-07	1	60.971	138210000	1660	1084	10487
A0A8I3S4Y3	no	AEPSRPVGLEQLR	13	Unmodified	_AEPSRPVGLEQLR_	1	MULTI-MSMS	2	726.401889	1450.78923	1.3264	32.051	0.88457	0	0.0027982	1	89.403	12761000	2766	1086	10501
A0A8C0SXJ4	no	AEPYAADEGSGEGHK	15	Unmodified	_AEPYAADEGSGEGHK_	0	MULTI-MSMS	2	759.328784	1516.64302	0.16598	14.652	0.17072	0	0.00058659	1	80.245	6052500	4264	1089	10510
A0A8C0MJE1	no	AEQDITTLEQNISR	14	Unmodified	_AEQDITTLEQNISR_	0	MULTI-MSMS	2	809.407566	1616.80058	1.3819	60.258	0.54389	0	0.0010898	1	78.903	97610000	1329	1092	10532
A0A8I3Q0U5	no	AEQDSTTVAAFASSLASGLASSASEAAK	28	Unmodified	_AEQDSTTVAAFASSLASGLASSASEAAK_	0	MULTI-MATCH	3	876.759354	2627.25623	1.353	102.5	0.40744	0	NaN	0	NaN	12170000	4875	1094	10548
A0A8I3PGD1	no	AEQDVENELLDYEEDEEPQAPPESTPAPPK	30	Acetyl (Protein N-term)	_(ac)AEQDVENELLDYEEDEEPQAPPESTPAPPK_	0	MULTI-MSMS	3	1136.84236	3407.50525	0.0051078	99.848	0.61123	0	2.7738E-06	1	52.669	184060000	1616	1095	10557
A0A8I3PGD1	no	AEQDVENELLDYEEDEEPQAPPESTPAPPKK	31	Acetyl (Protein N-term)	_(ac)AEQDVENELLDYEEDEEPQAPPESTPAPPKK_	1	MULTI-MSMS	3	1179.54068	3535.60021	-1.1617	92.516	0.71294	0	0.00015107	1	42.121	45940000	1616	1096	10569
A0A8C0NLL3	no	AEQEPTAEQLAQIAAENEEDEHSVNYKPPAQK	32	Acetyl (Protein N-term)	_(ac)AEQEPTAEQLAQIAAENEEDEHSVNYKPPAQK_	1	MULTI-MSMS	3	1202.8992	3605.67578	0.636	73.611	1.8371	0	6.1903E-48	4	161.24	2093400000	2882	1100	10603
A0A8C0NLL3	no	AEQEPTAEQLAQIAAENEEDEHSVNYKPPAQK	32	Acetyl (Protein N-term)	_(ac)AEQEPTAEQLAQIAAENEEDEHSVNYKPPAQK_	1	MULTI-MSMS	4	902.426221	3605.67578	0.54694	73.639	1.7685	-1.4211E-14	4.0152E-47	2	151.41	1480800000	2882	1100	10604
A0A8C0NLL3	no	AEQEPTAEQLAQIAAENEEDEHSVNYKPPAQK	32	Acetyl (Protein N-term)	_(ac)AEQEPTAEQLAQIAAENEEDEHSVNYKPPAQK_	1	MULTI-MATCH	3	1202.8992	3605.67578	1.3285	72.596	0.23697	0	NaN	0	NaN	10182000	2882	1100	10615
A0A8C0TH17	no	AEQFYCGDTEGK	12	Unmodified	_AEQFYCGDTEGK_	0	MULTI-MSMS	2	702.790449	1403.56634	0.46432	29.24	0.27169	-3.5527E-15	0.006649	1	62.166	9264600	1467	1101	10626
A0A8C0TH17	no	AEQFYCGDTEGKK	13	Unmodified	_AEQFYCGDTEGKK_	1	MULTI-MSMS	2	766.83793	1531.66131	-0.98388	17.65	0.339	0	7.3721E-05	1	141.1	17446000	1467	1102	10638
A0A8I3MR72	no	AEQINQAAGEASAVLAK	17	Unmodified	_AEQINQAAGEASAVLAK_	0	MULTI-MSMS	2	835.939033	1669.86351	-0.34996	55.343	0.95066	0	1.8666E-06	2	125.84	46228000	2710	1103	10652
A0A8C0THV4	no	AEQLASVQYTLPK	13	Unmodified	_AEQLASVQYTLPK_	0	MULTI-MSMS	2	724.393199	1446.77184	-2.8457	54.083	1.3607	0	0.0011176	4	80.979	54442000	733	1105	10665
A0A8I3MCT0	no	AEQLGAEGNVDESQK	15	Unmodified	_AEQLGAEGNVDESQK_	0	MSMS	2	787.868273	1573.72199	NaN	20.455	1	0	0.00010073	1	88.101		5356	1106	10678
A0A8I3QBV9	no	AEQPHQHAMYYLR	13	Unmodified	_AEQPHQHAMYYLR_	0	MULTI-MSMS	4	411.699138	1642.76744	-0.20871	20.395	1.2224	0	0.0015818	1	67.519	77277000	2404	1112	10717
A0A8I3QBV9	no	AEQPHQHAMYYLR	13	Unmodified	_AEQPHQHAMYYLR_	0	MULTI-MSMS	2	822.390999	1642.76744	0.50037	20.364	0.57745	0	2.586E-05	2	143.89	13674000	2404	1112	10718
A0A8I3MLT1	no	AEQPPSSAPWGLEQDEGHEDSLPSSVPDLQQLVR	34	Unmodified	_AEQPPSSAPWGLEQDEGHEDSLPSSVPDLQQLVR_	0	MULTI-MSMS	3	1233.59048	3697.74961	0.51329	92.894	0.61098	0	0.0041951	1	27.328	17229000	3873	1114	10727
A0A8P0NKK4	no	AEQPWDYPARPQAK	14	Unmodified	_AEQPWDYPARPQAK_	1	MULTI-MSMS	2	828.910079	1655.8056	0.042118	33.923	0.47674	0	0.020232	1	62.633	5572100	4273	1115	10741
A0A8I3S3I8	no	AEQQISLPAK	10	Acetyl (Protein N-term)	_(ac)AEQQISLPAK_	0	MULTI-MSMS	2	563.808771	1125.60299	-1.157	48.715	0.50987	0	0.0014863	1	89.886	16443000	1296	1116	10754
A0A8C0S0J3	no	AERPDVDEK	9	Unmodified	_AERPDVDEK_	1	MULTI-SECPEP	3	353.508611	1057.504	-0.36947	11.238	0.61292	0	0.028806	1	83.081	157690000	5260	1118	10771
A0A8I3N7N6	no	AERPEDLNLPNAVITR	16	Acetyl (Protein N-term)	_(ac)AERPEDLNLPNAVITR_	1	MULTI-MSMS	2	925.491964	1848.96938	-0.71212	68.56	0.778	1.4211E-14	9.93E-09	2	151.22	52964000	3758	1119	10784
A0A8C0T0Z1	no	AESCGNGNSTGYQIR	15	Unmodified	_AESCGNGNSTGYQIR_	0	MULTI-MATCH	2	807.352268	1612.68998	-0.5973	20.311	0.64481	0	NaN	0	NaN	10427000	4989;4991	1120	10797
A0A8C0T0Z1	no	AESCGNGNSTGYQIR	15	Deamidation (NQ)	_AESCGN(de)GNSTGYQIR_	0	MULTI-MATCH	2	807.844275	1613.674	3.4352	26.491	0.64545	0	NaN	0	NaN	8619900	4989;4991	1120	10809
A0A8I3NL88	no	AESDPAYQQYQDAANNLR	18	Unmodified	_AESDPAYQQYQDAANNLR_	0	MULTI-MSMS	2	1027.46413	2052.91371	0.23719	60.1	1.2225	-7.1054E-15	1.5918E-15	3	172.76	233420000	6423	1123	10831
A0A8I3N9R4	no	AESEEMETSQAASK	14	Unmodified	_AESEEMETSQAASK_	0	MULTI-MSMS	2	749.32231	1496.63007	-1.0644	15.82	0.27237	1.7764E-15	1.0402E-10	1	205.52	19643000	1996	1125	10849
A0A8I3MWP5	no	AESGESGGPPSSQDGAAAAEGAGAPAAAASAEPK	34	Acetyl (Protein N-term)	_(ac)AESGESGGPPSSQDGAAAAEGAGAPAAAASAEPK_	0	MULTI-MSMS	3	989.446387	2965.31733	-0.47142	53.028	0.91431	7.1054E-15	8.698E-07	2	53.987	23313000	1282;4408	1128	10867
A0A8I3MXA7	no	AESLPAPPTNGLHSEDR	17	Deamidation (NQ)	_AESLPAPPTN(de)GLHSEDR_	0	MULTI-MSMS	2	896.429029	1790.84351	-1.9277	38.831	0.61268	0	0.0024808	2	73.848	5250100	2828	1132	10882
A0A8I3PDN0	no	AESLQQEVEALK	12	Unmodified	_AESLQQEVEALK_	0	MULTI-MSMS	2	672.853906	1343.69326	-2.4333	62.748	1.1537	0	0.0001032	1	126.55	81520000	3361	1133	10894
A0A8C0Z084	no	AESMLQQADK	10	Unmodified	_AESMLQQADK_	0	MULTI-MSMS	2	560.768788	1119.52302	-0.47293	20.679	0.44303	0	0.00039746	2	153.08	47893000	2893	1134	10905
A0A8C0TXC7	no	AESQESELSSWLSK	14	Unmodified	_AESQESELSSWLSK_	0	MULTI-MSMS	2	790.875567	1579.73658	1.5542	73.438	0.37251	0	0.0023561	2	70.488	12180000	1952	1135	10911
A0A8C0QAU4	no	AESQLLECK	9	Unmodified	_AESQLLECK_	0	MULTI-MSMS	2	539.265881	1076.51721	-1.0118	22.967	1.0522	0	0.015185	2	69.825	13574000	4645;6361	1136	10916
A0A8I3NNA6	no	AESTANAGQSDNR	13	Unmodified	_AESTANAGQSDNR_	0	MULTI-MSMS	2	660.792369	1319.57018	-0.14362	8.9647	0.51049	0	0.0034972	1	67.726	4652600	4717	1138	10926
A0A8C0QP08	no	AESTPEIAEQR	11	Unmodified	_AESTPEIAEQR_	0	MULTI-MSMS	2	615.801674	1229.58879	-0.23813	19.79	0.81711	0	0.013791	1	59.067	9127100	4782	1139	10935
A0A8I3PTU4	no	AESVMIQQAK	10	Unmodified	_AESVMIQQAK_	0	MULTI-MSMS	2	552.789524	1103.56449	-0.55264	19.625	0.44473	0	0.0012671	1	106.04	14772000	2741	1141	10948
A0A8I3PTU4	no	AESVMIQQAK	10	Unmodified	_AESVMIQQAK_	0	MULTI-MATCH	2	552.789524	1103.56449	-1.5877	18.788	0.27113	0	NaN	0	NaN	3797800	2741	1141	10954
A0A8C0RR77	no	AETETMYQSK	10	Unmodified	_AETETMYQSK_	0	MULTI-MSMS	2	594.266078	1186.5176	-0.45343	16.561	0.78093	0	0.0055449	2	78.516	543350000	5124;6251	1144	10974
A0A8C0RR77	no	AETETMYQSK	10	Unmodified	_AETETMYQSK_	0	MSMS	2	594.266078	1186.5176	NaN	17.338	1	0	0.0049805	1	81.95		5124;6251	1144	10975
A0A8C0RR77	no	AETETMYQSK	10	Oxidation (M)	_AETETM(ox)YQSK_	0	MSMS	2	602.263536	1202.51252	NaN	13.073	1	0	0.043178	1	72.042		5124;6251	1144	10989
A0A8C0RR77	no	AETETMYQSK	10	Oxidation (M)	_AETETM(ox)YQSK_	0	MULTI-MATCH	2	602.263536	1202.51252	3.1074	13.227	0.61273	0	NaN	0	NaN	5735000	5124;6251	1144	10992
A0A8I3N1L7	no	AETVADTRR	9	Acetyl (Protein N-term)	_(ac)AETVADTRR_	1	MULTI-MSMS	2	530.772719	1059.53089	1.3607	18.106	0.3116	0	0.0013264	1	130.56	9322300	1979	1150	11020
P61017	yes	AETYDFLFK	9	Acetyl (Protein N-term)	_(ac)AETYDFLFK_	0	MULTI-MSMS	2	588.284597	1174.55464	0.54981	100.89	0.27108	0	0.0073711	1	70.919	5000500	219	1151	11031
A0A8I3NAK8	no	AEVAAEFLNDR	11	Unmodified	_AEVAAEFLNDR_	0	MULTI-MSMS	2	617.806759	1233.59897	2.7289	52.679	0.78218	0	0.0033578	1	77.662	28914000	5316;6398	1153	11042
A0A8P0SBA9	no	AEVAAIYEPPQIGTQNSLELLEDPKAEVVDEIAAK	35	Unmodified	_AEVAAIYEPPQIGTQNSLELLEDPKAEVVDEIAAK_	1	MULTI-MSMS	3	1250.98232	3749.92512	-0.34682	96.57	0.37207	1.4211E-14	0.00014038	1	39.687	92280000	4275	1154	11057
A0A8P0SBA9	no	AEVAAIYEPPQIGTQNSLELLEDPKAEVVDEIAAK	35	Unmodified	_AEVAAIYEPPQIGTQNSLELLEDPKAEVVDEIAAK_	1	MULTI-MSMS	4	938.488556	3749.92512	-1.2794	96.558	0.23713	0	1.0814E-23	2	105.42	34123000	4275	1154	11058
A0A8C0T181	no	AEVASAVCLR	10	Unmodified	_AEVASAVCLR_	0	MULTI-MSMS	2	538.281866	1074.54918	0.7543	30.755	0.30563	0	0.011302	1	67.993	4615500	3273	1155	11066
A0A8C0P3R9	no	AEVCIENNK	9	Unmodified	_AEVCIENNK_	0	MULTI-MATCH	2	538.755681	1075.49681	-0.45226	15.78	0.33982	1.7764E-15	NaN	0	NaN	36204000	3517;3936	1157	11083
A0A8I3NNQ3	no	AEVEETLKR	9	Acetyl (Protein N-term)	_(ac)AEVEETLKR_	1	MULTI-MSMS	2	558.798403	1115.58225	1.6102	39.524	1.2903	0	0.00079442	3	167.24	210200000	6429	1159	11099
A0A8I3PKE6	no	AEVEEVVEPLPSEK	14	Unmodified	_AEVEEVVEPLPSEK_	0	MULTI-MSMS	2	777.898511	1553.78247	-0.99557	47.174	0.40711	0	0.00013289	2	116.74	18520000	1894	1160	11111
A0A8C0Q7I6	no	AEVEKAEEALAGEEAPMER	19	Unmodified	_AEVEKAEEALAGEEAPMER_	1	MULTI-MSMS	2	1029.98605	2057.95755	0.31736	54.924	0.61058	7.1054E-15	3.1417E-08	1	122.34	9715500	3838	1161	11128
A0A8C0Q7I6	no	AEVEKAEEALAGEEAPMER	19	Unmodified	_AEVEKAEEALAGEEAPMER_	1	MULTI-MSMS	3	686.993126	2057.95755	0.93282	54.903	0.78047	0	0.0060794	1	38.665	10255000	3838	1161	11129
A0A8I3NGP8	no	AEVEQKK	7	Acetyl (Protein N-term)	_(ac)AEVEQKK_	1	MULTI-MSMS	2	437.23745	872.460347	-1.2915	11.409	0.40979	0	0.028537	1	85.265	26611000	2809	1162	11140
A0A8I3PGB4	no	AEVHESYYK	9	Unmodified	_AEVHESYYK_	0	MULTI-MSMS	3	375.845223	1124.51384	-2.8966	15.189	0.30618	0	0.057917	1	29.755	9707300	423	1164	11157
A0A8P0TEL0	no	AEVHTDAGCPPEAVAAALNPVEDHEASGEDDSK	33	Unmodified	_AEVHTDAGCPPEAVAAALNPVEDHEASGEDDSK_	0	MULTI-MSMS	3	1130.16718	3387.47972	-0.031512	58.957	0.51125	0	0.0048433	1	27.112	20609000	6375;6666	1166	11165
A0A8I3MY76	no	AEVIPAYGVQK	11	Unmodified	_AEVIPAYGVQK_	0	MULTI-MSMS	2	587.826963	1173.63937	1.7914	36.97	1.4255	0	0.0139	2	58.981	13196000	659	1167	11174
A0A8C0TCK6	no	AEVLSEEPILK	11	Unmodified	_AEVLSEEPILK_	0	MULTI-MSMS	2	614.345186	1226.67582	0.46317	48.561	0.44101	0	0.003205	1	78.556	22456000	2374	1169	11193
A0A8C0S9A8	no	AEVLVDSQQVPAGTPK	16	Unmodified	_AEVLVDSQQVPAGTPK_	0	MULTI-MSMS	2	819.938502	1637.86245	-0.95173	40.057	0.30456	0	0.0026531	2	60.161	17820000	3226	1170	11202
A0A8C0PY59	no	AEVMEEIEDGREEGEEEDSPDATSPLGDHTR	31	Unmodified	_AEVMEEIEDGREEGEEEDSPDATSPLGDHTR_	1	MULTI-MSMS	3	1143.82174	3428.4434	0.74512	59.514	0.3389	0	6.4131E-31	2	128.71	49553000	4415	1171	11212
A0A8I3NII5	no	AEVNGLAAQGK	11	Deamidation (NQ)	_AEVN(de)GLAAQGK_	0	MULTI-MSMS	2	529.77747	1057.54039	-0.44885	17.086	0.57698	0	0.012417	1	90.657	15698000	6273	1173	11236
A0A8C0STJ7	no	AEVQNLGGELVVSGVDSAMSLIQAAK	26	Unmodified	_AEVQNLGGELVVSGVDSAMSLIQAAK_	0	MULTI-MSMS	3	862.786299	2585.33707	-0.27218	110.81	0.81401	1.4211E-14	5.8447E-28	1	147.11	797740000	5644	1175	11257
A0A8I3S467	no	AEVSELPSVVCDLANGSITWADVEAR	26	Deamidation (NQ)	_AEVSELPSVVCDLAN(de)GSITWADVEAR_	0	MULTI-MSMS	3	930.448123	2788.32254	1.1375	105.52	0.408	1.4211E-14	6.6371E-05	1	49.266	8569500	1791	1177	11276
A0A8I3S467	no	AEVSELPSVVCDLANGSITWADVEAR	26	Unmodified	_AEVSELPSVVCDLANGSITWADVEAR_	0	MULTI-MSMS	3	930.120118	2787.33852	-1.1906	104.55	1.0854	0	2.1763E-15	3	114.57	63493000	1791	1177	11293
A0A8P0NE56	no	AEVTMGDPHQQTLAR	15	Unmodified	_AEVTMGDPHQQTLAR_	0	MULTI-MSMS	2	827.404303	1652.79405	0.36487	26.06	0.43952	3.5527E-15	0.00027383	1	89.301	6505500	3855	1179	11308
A0A8I3MIA7	no	AEVVSLLLDR	10	Unmodified	_AEVVSLLLDR_	0	MULTI-MSMS	2	557.826963	1113.63937	-0.14936	72.395	0.57673	0	0.00058889	1	120.12	13348000	1007	1180	11323
A0A8I3N508	no	AEWIEAIKK	9	Unmodified	_AEWIEAIKK_	1	MULTI-MSMS	2	544.310949	1086.60735	0.266	34.733	0.50863	0	0.012197	1	94.114	11550000	2736	1182	11333
A0A8C0Z0Y6	no	AEYEGDGIPTVFVAVAGR	18	Unmodified	_AEYEGDGIPTVFVAVAGR_	0	MULTI-MSMS	2	925.96779	1849.92103	-0.11572	85.626	1.8657	0	1.5918E-15	4	172.76	304180000	3467;5688	1184	11347
A0A8C0PGY5	no	AEYFDGSEPVQNR	13	Unmodified	_AEYFDGSEPVQNR_	0	MULTI-MSMS	2	756.341694	1510.66884	-2.9162	38.233	0.47459	0	0.019294	1	48.981	5562100	4019	1185	11353
A0A8I3S2M7	no	AEYLASIFGTEK	12	Acetyl (Protein N-term)	_(ac)AEYLASIFGTEK_	0	MULTI-MSMS	2	685.84555	1369.67655	-0.035903	109.61	1.2269	0	3.0134E-05	3	133.81	326070000	3258;6175	1188	11376
A0A8I3MKY4	no	AEYSAYQDK	9	Unmodified	_AEYSAYQDK_	0	MULTI-MSMS	2	537.740554	1073.46655	0.025299	17.662	0.37278	0	0.0015133	1	117.04	24369000	2879	1189	11388
A0A8I3NGR5	no	AFAANSEHQDVDQLIEK	17	Unmodified	_AFAANSEHQDVDQLIEK_	0	MULTI-MSMS	2	957.963236	1913.91192	-2.3835	45.774	1.0878	0	2.6636E-13	1	178.15	25645000	6036	1191	11402
A0A8I3MN54	no	AFAAQEDLEK	10	Unmodified	_AFAAQEDLEK_	0	MULTI-MSMS	2	561.277303	1120.54005	-0.52573	31.01	0.61046	0	0.0010433	2	109.71	59486000	5023	1192	11411
A0A8I3PEA3	no	AFADALEVIPMALSENSGMNPIQTMTEVR	29	Unmodified	_AFADALEVIPMALSENSGMNPIQTMTEVR_	0	MULTI-MSMS	3	1045.84349	3134.50864	-0.76668	110.17	0.71373	0	4.7634E-06	2	52.329	118670000	6033	1193	11425
A0A8C0NST9	no	AFADAMEVIPSTLAENAGLNPISTVTELR	29	Unmodified	_AFADAMEVIPSTLAENAGLNPISTVTELR_	0	MULTI-MSMS	3	1010.85326	3029.53795	-0.17613	106.06	1.3594	0	2.8189E-25	3	125.83	755920000	3109	1194	11441
A0A8C0NST9	no	AFADAMEVIPSTLAENAGLNPISTVTELR	29	Unmodified	_AFADAMEVIPSTLAENAGLNPISTVTELR_	0	MULTI-MATCH	5	606.914867	3029.53795	-0.88924	106.11	0.57878	0	NaN	0	NaN	4490200	3109	1194	11450
A0A8C0NST9	no	AFADAMEVIPSTLAENAGLNPISTVTELR	29	Oxidation (M)	_AFADAM(ox)EVIPSTLAENAGLNPISTVTELR_	0	MULTI-MATCH	3	1016.1849	3045.53287	5.4132	100.2	0.37379	0	NaN	0	NaN	25177000	3109	1194	11459
A0A8C0MKC0	no	AFAHITGGGLLENIPR	16	Unmodified	_AFAHITGGGLLENIPR_	0	MULTI-MSMS	4	417.232236	1664.89984	0.42139	65.377	0.71394	0	6.2559E-05	1	87.498	8535900	1505	1197	11485
A0A8P0NAE9	no	AFASWWYK	8	Acetyl (Protein N-term)	_(ac)AFASWWYK_	0	MULTI-MSMS	2	550.763635	1099.51272	-0.55582	104.3	0.64521	0	0.0032854	1	120.65	108590000	2386	1202	11513
A0A8P0TM32	no	AFATMGETVMSVK	13	Unmodified	_AFATMGETVMSVK_	0	MULTI-MSMS	2	686.335981	1370.65741	0.68218	59.658	0.30519	0	0.039985	1	42.788	9240600	1913	1204	11526
A0A8P0P307	no	AFAVGVQQVLLK	12	Unmodified	_AFAVGVQQVLLK_	0	MULTI-MSMS	2	636.887355	1271.76016	0.37255	68.254	1.2537	0	0.0009568	2	87.476	165930000	5279	1205	11537
A0A8I3QBG5	no	AFAVVASALGIPSLLPFLK	19	Unmodified	_AFAVVASALGIPSLLPFLK_	0	MULTI-MATCH	3	638.720279	1913.13901	-0.68554	110.24	0.30658	0	NaN	0	NaN	3958000	1782	1206	11547
A0A8C0M9I8	no	AFCADQLDVFLQK	13	Unmodified	_AFCADQLDVFLQK_	0	MULTI-MSMS	2	777.884684	1553.75481	3.9299	87.828	0.95142	0	0.00018673	2	99.53	50421000	802	1207	11556
A0A8I3MXN7	no	AFCEPGNVENNGVLSFIK	18	Unmodified	_AFCEPGNVENNGVLSFIK_	0	MULTI-MSMS	2	997.985657	1993.95676	-0.92239	84.203	0.64467	0	0.0031338	1	50.563	21616000	2770	1208	11566
A0A8P0N4L2	no	AFCGFEDPR	9	Unmodified	_AFCGFEDPR_	0	MULTI-MSMS	2	549.737291	1097.46003	-0.14034	44.814	0.3727	0	0.021671	1	62.464	15262000	3945;5165;4205	1209	11578
A0A8C0S4K6	no	AFDCPETEYPVK	12	Unmodified	_AFDCPETEYPVK_	0	MULTI-MSMS	2	728.326667	1454.63878	-0.013801	44.71	0.33956	0	0.0072715	1	61.593	8355300	1831	1212	11599
A0A8C0PDH8	no	AFDDVPVVQIYSSR	14	Unmodified	_AFDDVPVVQIYSSR_	0	MULTI-MSMS	2	798.406837	1594.79912	0.20386	76.282	0.5431	-1.4211E-14	0.00073768	1	84.479	14184000	3604	1213	11607
A0A8I3MSC7	no	AFDFVPPEAVPEQK	14	Unmodified	_AFDFVPPEAVPEQK_	0	MULTI-MSMS	2	787.398481	1572.78241	0.15148	69.744	0.9874	-1.4211E-14	0.00064078	3	86.014	28778000	4297	1215	11624
A0A8I3N3K9	no	AFDGFSSAQK	10	Unmodified	_AFDGFSSAQK_	0	MULTI-MSMS	2	529.251089	1056.48762	-0.066891	31.288	0.44272	0	0.0005539	2	121.05	15988000	4828	1216	11638
A0A8I3PBI8	no	AFDHVLHLHPLSR	13	Unmodified	_AFDHVLHLHPLSR_	0	MULTI-MSMS	3	514.616037	1540.82628	0.62824	36.93	1.0863	0	0.0063971	1	51.939	6326900	1460	1217	11649
A0A8I3RSP3	no	AFDILGIKPVQR	12	Unmodified	_AFDILGIKPVQR_	1	MULTI-MSMS	2	678.903537	1355.79252	0.66933	61.081	0.47509	0	0.00035871	1	150.35	87749000	4500	1218	11660
A0A8C0P040	no	AFDNQCQILLTTR	13	Unmodified	_AFDNQCQILLTTR_	0	MULTI-MSMS	2	790.398489	1578.78243	1.9389	59.11	0.40708	7.1054E-15	0.0012931	1	78.548	15706000	3118	1220	11677
A0A8C0SPX1	no	AFDPALLEFLVCPLSK	16	Unmodified	_AFDPALLEFLVCPLSK_	0	MULTI-MATCH	3	607.326941	1818.95899	-1.1794	107.96	0.34001	0	NaN	0	NaN	2114800	4009	1221	11687
A0A8I3NHY9	no	AFDSGIIPMEFVNK	14	Unmodified	_AFDSGIIPMEFVNK_	0	MULTI-MSMS	2	784.394884	1566.77522	0.10192	87.999	0.95137	0	0.00077624	4	83.869	1409300000	3201	1222	11697
A0A8I3NHY9	no	AFDSGIIPMEFVNK	14	Unmodified	_AFDSGIIPMEFVNK_	0	MULTI-SECPEP	2	784.394884	1566.77522	-0.90771	115.21	0.23856	0	0.02914	1	64.103	344160	3201	1222	11698
A0A8I3NHY9	no	AFDSGIIPMEFVNK	14	Oxidation (M)	_AFDSGIIPM(ox)EFVNK_	0	MULTI-MSMS	2	792.392341	1582.77013	-1.6484	75.521	0.54344	0	0.0039058	1	80.758	38739000	3201	1222	11706
A0A8C0TA90	no	AFDTTDGHQGASQAPK	16	Unmodified	_AFDTTDGHQGASQAPK_	0	MULTI-MSMS	2	815.876433	1629.73831	-1.2321	15.679	0.20385	-1.7764E-15	3.8796E-11	1	170.95	17739000	3272;5880	1224	11718
A0A8C0QGU9	no	AFEDDAIQLVAR	12	Unmodified	_AFEDDAIQLVAR_	0	MULTI-MSMS	2	674.348791	1346.68303	0.47596	72.305	0.47498	0	0.0030238	1	72.607	8217900	2280	1226	11733
A0A8P0S883	no	AFEDEMKK	8	Unmodified	_AFEDEMKK_	1	MULTI-MSMS	2	499.236593	996.458632	1.7335	16.389	0.37417	0	0.033194	1	91.9	15795000	3301	1227	11747
A0A8C0M8C9	no	AFEELFPDWK	10	Unmodified	_AFEELFPDWK_	0	MULTI-MSMS	2	641.311146	1280.60774	-0.19816	90.564	0.53713	0	0.00058755	1	120.15	20801000	1002	1230	11773
A0A8I3MLV9	no	AFEESLSTLK	10	Unmodified	_AFEESLSTLK_	0	MSMS	2	562.795329	1123.5761	NaN	46.692	1	0	0.0042967	1	86.67		1133	1232	11785
A0A8P0N4L2	no	AFEETQIDIPGSAGR	15	Unmodified	_AFEETQIDIPGSAGR_	0	MULTI-MSMS	2	795.891552	1589.76855	0.37012	58.981	1.0522	7.1054E-15	1.709E-10	2	186.46	1546800000	3945;5165;4205;6365	1233	11799
A0A8C0RHF3	no	AFENDVDALCNLR	13	Unmodified	_AFENDVDALCNLR_	0	MULTI-MSMS	2	768.859197	1535.70384	-0.28841	71.623	0.30352	0	0.0043916	1	64.439	15886000	2023	1235	11807
A0A8P0TC47	no	AFENLLGQALTK	12	Unmodified	_AFENLLGQALTK_	0	MULTI-MSMS	2	652.864077	1303.7136	-0.2292	75.724	0.74532	0	5.3327E-05	1	143.4	173920000	4754	1236	11821
A0A8P0P708	no	AFENWSGLPGASR	13	Unmodified	_AFENWSGLPGASR_	0	MSMS	2	696.338758	1390.66296	NaN	62.685	1	0	0.00050911	1	83.397		6502	1237	11829
A0A8I3MMQ8	no	AFEPYFEILEVYSTK	15	Unmodified	_AFEPYFEILEVYSTK_	0	MULTI-MSMS	2	918.458736	1834.90292	-3.1608	102.4	0.23806	0	0.013242	1	48.568	8316900	2217	1238	11836
A0A8I3MMQ8	no	AFEPYFEILEVYSTK	15	Unmodified	_AFEPYFEILEVYSTK_	0	MSMS	2	918.458736	1834.90292	NaN	102.42	1	0	0.012583	1	53.967		2217	1238	11837
A0A8I3PBK4	no	AFFALVTNGVR	11	Deamidation (NQ)	_AFFALVTN(de)GVR_	0	MULTI-MATCH	2	598.327131	1194.63971	-0.23379	75.622	0.30578	0	NaN	0	NaN	7583500	3825	1241	11863
A0A8P0NI33	no	AFFESHPAPSAER	13	Unmodified	_AFFESHPAPSAER_	0	MULTI-MSMS	2	723.34404	1444.67353	-2.0314	28.855	2.1355	0	2.6795E-05	1	140.48	55832000	772	1243	11873
A0A8I3NUR2	no	AFFPCFDTPAVK	12	Unmodified	_AFFPCFDTPAVK_	0	MULTI-MSMS	2	700.339381	1398.66421	-0.011042	76.957	0.44135	0	0.0075325	1	61.353	79371000	512	1245	11890
A0A8C0Q8X0	no	AFFSEVER	8	Unmodified	_AFFSEVER_	0	MULTI-MSMS	2	492.742899	983.471246	0.36851	45.431	1.632	-7.1054E-15	0.0062904	2	123.69	346800000	4613	1246	11904
A0A8I3PU21	no	AFGDVFSVIGVR	12	Unmodified	_AFGDVFSVIGVR_	0	MSMS	2	633.845687	1265.67682	NaN	93.839	1	0	0.0078523	1	63.426		2648	1249	11934
A0A8C0MVM6	no	AFGFSHLEALLDDSKELQR	19	Unmodified	_AFGFSHLEALLDDSKELQR_	1	MULTI-MSMS	3	726.039287	2175.09603	1.1561	86.918	0.54445	0	4.135E-11	1	149.34	107210000	1878	1250	11943
A0A8I3MU76	no	AFGGYLGTDQSK	12	Unmodified	_AFGGYLGTDQSK_	0	MULTI-MSMS	2	622.30131	1242.58807	-0.39334	42.141	0.81552	0	0.00312	1	72.321	100440000	3740	1251	11955
A0A8P0T542	no	AFGPGLQGGSAGSPAR	16	Unmodified	_AFGPGLQGGSAGSPAR_	0	MULTI-MSMS	2	715.362764	1428.71098	1.7875	32.575	0.37502	0	1.3299E-05	2	116.24	58401000	6595;2676	1252	11967
A0A8P0T542	no	AFGPGLQGGSAGSPAR	16	Unmodified	_AFGPGLQGGSAGSPAR_	0	MULTI-MATCH	2	715.362764	1428.71098	-2.5168	36.751	1.2235	0	NaN	0	NaN	6003800	6595;2676	1252	11972
A0A8I3S748	no	AFGSTIVINPEK	12	Unmodified	_AFGSTIVINPEK_	0	MSMS	2	638.350803	1274.68705	NaN	49.022	1	0	0.055709	1	43.297		3660	1254	11986
A0A8I3S154	no	AFGTILNLVPLAESVVK	17	Unmodified	_AFGTILNLVPLAESVVK_	0	MULTI-MSMS	2	886.021837	1770.02912	-0.26529	104.22	0.71388	0	0.034937	1	35.268	35004000	2637	1255	11997
Q9XSU6	no	AFGYYGPLR	9	Unmodified	_AFGYYGPLR_	0	MULTI-MSMS	2	522.269084	1042.52362	-0.028521	55.744	0.95298	0	0.0017551	2	111.28	25036000	5813	1256	12008
A0A8I3N8F0	no	AFHDQQLLTVAK	12	Unmodified	_AFHDQQLLTVAK_	0	MULTI-MSMS	3	457.585743	1369.7354	-0.077421	35.243	0.95164	0	0.00273	1	63.091	11323000	144	1257	12019
A0A8I3MR56	no	AFHNEAQVNPER	12	Unmodified	_AFHNEAQVNPER_	0	MULTI-MATCH	2	706.339289	1410.66403	-1.2501	15.758	0.47515	0	NaN	0	NaN	20555000	2626	1258	12035
A0A8C0PH12	no	AFHPFIAGPYNR	12	Unmodified	_AFHPFIAGPYNR_	0	MULTI-MSMS	2	695.356754	1388.69895	-0.80349	47.307	0.40687	0	0.0039589	1	69.825	8539000	4024	1259	12038
A0A8I3N0K8	no	AFHPTYEEK	9	Unmodified	_AFHPTYEEK_	0	MULTI-MSMS	2	561.266739	1120.51892	0.60316	16.052	0.20303	0	0.0040186	1	95.909	5704300	5387	1261	12052
A0A8P0S762	no	AFIITGQTYTR	11	Unmodified	_AFIITGQTYTR_	0	MSMS	2	635.843145	1269.67174	NaN	48.729	1	0	1.7997E-05	1	131.44		6470	1264	12078
A0A8I3P1H7	no	AFINLEAAGVGGK	13	Unmodified	_AFINLEAAGVGGK_	0	MULTI-MATCH	2	623.843145	1245.67174	-0.85301	60.625	0.47501	7.1054E-15	NaN	0	NaN	90969000	1953	1266	12108
A0A8C0T5B3	no	AFIPPLAEDLLAR	13	Unmodified	_AFIPPLAEDLLAR_	0	MULTI-MSMS	2	713.408652	1424.80275	1.2301	97.15	0.33892	0	0.00097173	1	83	15566000	2032	1268	12130
A0A8I3MV65	no	AFITNIPFDVK	11	Unmodified	_AFITNIPFDVK_	0	MULTI-MSMS	2	632.850438	1263.68632	0.77585	77.996	1.6272	0	0.0011945	3	94.909	1033000000	6025;2852	1269	12143
A0A8I3MV65	no	AFITNIPFDVK	11	Unmodified	_AFITNIPFDVK_	0	MULTI-MATCH	2	632.850438	1263.68632	6.1478	79.424	0.27172	0	NaN	0	NaN	4440100	6025;2852	1269	12147
A0A8I3MPS3	no	AFIVWLANGDTLR	13	Unmodified	_AFIVWLANGDTLR_	0	MULTI-MATCH	2	738.403901	1474.79325	-5.397	91.22	0.54336	0	NaN	0	NaN	8977100	5369;6350	1271	12160
A0A8I3NUK2	no	AFKDEYVVSLIR	12	Unmodified	_AFKDEYVVSLIR_	1	MULTI-MATCH	2	720.398284	1438.78202	2.4654	62.094	0.47504	0	NaN	0	NaN	17572000	3176	1272	12176
A0A8C0T9H8	no	AFLADPSAFVAAAPVAAATTAAPAAAAAPAK	31	Unmodified	_AFLADPSAFVAAAPVAAATTAAPAAAAAPAK_	0	MULTI-MSMS	4	688.872168	2751.45957	-0.28387	92.045	1.8358	0	2.8741E-11	5	83.788	756270000	5887	1273	12201
A0A8C0T9H8	no	AFLADPSAFVAAAPVAAATTAAPAAAAAPAK	31	Unmodified	_AFLADPSAFVAAAPVAAATTAAPAAAAAPAK_	0	MULTI-MSMS	3	918.160465	2751.45957	0.21825	91.912	1.6315	0	1.095E-14	4	95.652	368130000	5887	1273	12202
A0A8C0T9H8	no	AFLADPSAFVAAAPVAAATTAAPAAAAAPAK	31	Unmodified	_AFLADPSAFVAAAPVAAATTAAPAAAAAPAK_	0	MULTI-MSMS	2	1376.73706	2751.45957	0.069669	92.208	0.40778	0	1.6745E-08	1	63.691	8299000	5887	1273	12203
A0A8P0NBP0	no	AFLALLGLQHTK	12	Unmodified	_AFLALLGLQHTK_	0	MULTI-MSMS	3	437.930962	1310.77106	1.1463	68.219	0.37473	0	0.00044286	1	86.911	8924900	6434	1275	12224
A0A8P0PAZ7	no	AFLCLSLIGPHK	12	Unmodified	_AFLCLSLIGPHK_	0	MULTI-MSMS	2	678.37884	1354.74313	2.9914	69.283	0.33973	0	0.00028038	1	113.66	6951300	6527	1276	12233
A0A8I3RRV1	no	AFLDALQNQAEASSK	15	Unmodified	_AFLDALQNQAEASSK_	0	MULTI-MSMS	2	796.899377	1591.7842	0.47722	65.65	1.4597	0	2.6338E-07	4	155.99	59098000	754	1277	12245
A0A8C0P5E9	no	AFLEDIRK	8	Unmodified	_AFLEDIRK_	1	MULTI-MSMS	2	496.282192	990.549831	0.67727	31.895	0.57743	0	0.02176	1	105.04	195100000	3586	1279	12260
A0A8I3N3C4	no	AFLEDMKK	8	Unmodified	_AFLEDMKK_	1	MULTI-MATCH	2	491.257328	980.500103	-0.72673	25.185	0.57866	0	NaN	0	NaN	15571000	482	1280	12274
A0A8I3NWC5	no	AFLHTVCFY	9	Unmodified	_AFLHTVCFY_	0	MULTI-MSMS	2	579.276052	1156.53755	0.19472	72.157	0.37362	0	0.015531	1	69.432	14990000	4450	1283	12292
A0A5F4D4Q9	no	AFLIEEQK	8	Unmodified	_AFLIEEQK_	0	MULTI-MSMS	2	489.26875	976.522947	0.081719	37.675	2.7513	0	0.0054956	5	151.51	718710000	371	1284	12305
A0A5F4D4Q9	no	AFLIEEQK	8	Unmodified	_AFLIEEQK_	0	MULTI-MATCH	2	489.26875	976.522947	-0.88487	40.707	0.20348	7.1054E-15	NaN	0	NaN	1581300	371	1284	12312
A0A8C0N138	no	AFLQMDSPK	9	Unmodified	_AFLQMDSPK_	0	MULTI-MSMS	2	518.760235	1035.50592	-1.5862	43.046	0.30591	0	0.016456	1	68.383	5940900	2077	1289	12345
A0A8I3N6F8	no	AFLSPPTLLEGPLR	14	Unmodified	_AFLSPPTLLEGPLR_	0	MULTI-SECPEP	2	755.935034	1509.85551	-1.8365	89.95	0.67258	0	0.04825	1	56.359	34384000	6378	1291	12364
A0A8P0PGR6	no	AFLTLAEDILR	11	Unmodified	_AFLTLAEDILR_	0	MULTI-MSMS	2	631.36117	1260.70779	0.41394	97.676	1.3213	0	0.00032602	2	180.44	1185000000	191	1294	12389
A0A8P0NZV6	no	AFMDIMSAQTSSGSTSAVR	19	Unmodified	_AFMDIMSAQTSSGSTSAVR_	0	MULTI-MSMS	2	973.950957	1945.88736	2.4252	67.137	0.30649	0	0.00087381	1	58.268	6242900	3713	1296	12408
A0A8I3PKS3	no	AFMTADLPNELIELLEK	17	Oxidation (M)	_AFM(ox)TADLPNELIELLEK_	0	MULTI-MSMS	2	982.008267	1962.00198	-1.2826	106.65	0.64717	0	0.0002845	2	87.216	19042000	1317;3702	1298	12423
A0A8I3PKS3	no	AFMTADLPNELIELLEK	17	Unmodified	_AFMTADLPNELIELLEK_	0	MULTI-MSMS	2	974.010809	1946.00707	-0.02221	110.24	0.40793	0	9.8544E-07	1	132.79	231450000	1317;3702	1298	12435
A0A8I3S7J1	no	AFNSNYEQR	9	Unmodified	_AFNSNYEQR_	0	MSMS	2	564.757069	1127.49959	NaN	19.096	1	0	0.008253	1	84.743		5281	1301	12451
A0A8C0PHT5	no	AFPAFLQTVALENYLK	16	Unmodified	_AFPAFLQTVALENYLK_	0	MULTI-MATCH	3	609.001334	1823.98217	2.9521	101.94	0.3389	1.4211E-14	NaN	0	NaN	4198300	3760	1303	12459
A0A8I3NRV2	no	AFPAWADTSVLSR	13	Unmodified	_AFPAWADTSVLSR_	0	MULTI-MSMS	2	710.864608	1419.71466	-3.4051	77.924	1.5243	1.4211E-14	0.00031872	3	96.113	41800000	3621	1304	12471
A0A8P0S6F1	no	AFPMPGFDER	10	Unmodified	_AFPMPGFDER_	0	MULTI-MSMS	2	583.768591	1165.52263	-0.95323	64.552	1.1555	0	0.032797	2	50.805	9269400	1810	1307	12489
A0A8I3P5K2	no	AFPNPYADFNK	11	Unmodified	_AFPNPYADFNK_	0	MULTI-MSMS	2	642.306395	1282.59824	1.0205	61.208	1.1204	-7.1054E-15	0.0085457	2	64.841	52596000	5545	1308	12503
A0A8I3MWT3	no	AFPVVFDSPR	10	Unmodified	_AFPVVFDSPR_	0	MULTI-MSMS	2	567.800749	1133.58694	0.59569	62.279	1.0525	0	0.012339	2	66.504	50643000	4302	1310	12516
A0A8I3NPL3	no	AFQFVETHGEVCPANWTPDSPTIKPHPTASK	31	Unmodified	_AFQFVETHGEVCPANWTPDSPTIKPHPTASK_	1	MULTI-MSMS	3	1150.55762	3448.65102	1.1058	59.237	0.60973	0	1.0141E-06	1	59.536	66740000	3913	1312	12533
A0A8I3Q7W7	no	AFQHAFSTNDCSR	13	Unmodified	_AFQHAFSTNDCSR_	0	MULTI-MSMS	2	770.833514	1539.65247	0.47798	20.795	0.23875	0	0.0087616	1	58.223	2386100	3456	1313	12537
A0A8P0SIY4	no	AFQSVFEVVAAPGNPYHR	18	Unmodified	_AFQSVFEVVAAPGNPYHR_	0	MULTI-MATCH	3	663.670758	1987.99044	0.22169	73.699	0.50971	0	NaN	0	NaN	16604000	650	1315	12542
A0A8P0SK59	no	AFQVSLEDLAGPEGSEK	17	Unmodified	_AFQVSLEDLAGPEGSEK_	0	MULTI-MATCH	2	888.936156	1775.85776	4.9185	76.252	0.16994	0	NaN	0	NaN	12332000	3117	1316	12547
A0A8I3N9R4	no	AFSDPFVEAEK	11	Unmodified	_AFSDPFVEAEK_	0	MULTI-MSMS	2	620.298236	1238.58192	-1.1153	59.862	1.4257	-7.1054E-15	0.0029627	2	79.974	280020000	1996	1318	12562
A0A8I3N9J6	no	AFSEADMERPLQELGLVPSAVLIVAK	26	Unmodified	_AFSEADMERPLQELGLVPSAVLIVAK_	1	MULTI-MATCH	4	696.630752	2782.4939	-0.62145	102.42	0.37372	0	NaN	0	NaN	13129000	5786	1319	12573
A0A8P0NLM4	no	AFSSSQPPYLSPGVPFSGK	19	Acetyl (Protein N-term)	_(ac)AFSSSQPPYLSPGVPFSGK_	0	MULTI-MSMS	2	997.996548	1993.97854	-1.2773	95.67	0.67881	0	0.0011279	1	49.12	18908000	2786	1322	12591
A0A8I3MK52	no	AFSVFLFNTENK	12	Unmodified	_AFSVFLFNTENK_	0	MULTI-MSMS	2	708.861534	1415.70852	-0.98154	85.805	0.91364	0	0.00064317	1	94.409	126220000	5211	1326	12610
A0A8C0SDW0	no	AFSVTQGLLR	10	Unmodified	_AFSVTQGLLR_	0	MSMS	2	546.314023	1090.61349	NaN	59.652	1	0	0.041326	1	51.864		458	1327	12619
A0A8C0MFE2	no	AFSYYGPLR	9	Unmodified	_AFSYYGPLR_	0	MSMS	2	537.274367	1072.53418	NaN	54.571	1	0	0.0025192	1	124.37		1292	1328	12631
A0A8I3MZZ8	no	AFTFDDEDDELSQLK	15	Unmodified	_AFTFDDEDDELSQLK_	0	MULTI-MSMS	2	886.896696	1771.77884	-2.3593	80.466	0.57709	0	0.0057217	1	57.175	13527000	1383	1330	12651
A0A8C0NRD9	no	AFTHTAQYDEAISDYFR	17	Unmodified	_AFTHTAQYDEAISDYFR_	0	MULTI-MSMS	2	1017.96324	2033.91192	0.72855	72.531	0.57735	0	1.0098E-20	2	204.13	98841000	3057	1331	12663
A0A8C0MVT2	no	AFTMDCITLEGDQVSHR	17	Unmodified	_AFTMDCITLEGDQVSHR_	0	MULTI-MSMS	3	660.636508	1978.8877	-1.0589	62.774	0.5435	7.1054E-15	0.0035926	2	47.754	57488000	1885	1334	12680
A0A8I3PGB4	no	AFTSWTTNAAIEACR	15	Deamidation (NQ)	_AFTSWTTN(de)AAIEACR_	0	MSMS	2	850.390861	1698.76717	NaN	63.515	1	0	0.037711	1	52.247		423	1336	12688
A0A8P0NER3	no	AFTYINLDK	9	Unmodified	_AFTYINLDK_	0	MULTI-MSMS	2	542.787307	1083.56006	0.058141	55.173	1.2242	0	0.0042563	2	94.806	93829000	347	1337	12697
A0A8C0P0Y1	no	AFVEFLNDEIKEEK	14	Unmodified	_AFVEFLNDEIKEEK_	1	MULTI-MSMS	2	855.932885	1709.85122	-1.82	70.902	0.54401	0	0.0010162	1	97.734	16919000	3422	1342	12727
A0A8P0NXX7	no	AFVRPSGTEDIVR	13	Unmodified	_AFVRPSGTEDIVR_	1	MULTI-MSMS	2	723.888615	1445.76268	-0.43352	32.644	0.40895	0	0.0028416	1	89.171	28444000	1070	1348	12762
A0A8I3Q022	no	AFVSMVYSEEGAEDR	15	Unmodified	_AFVSMVYSEEGAEDR_	0	MULTI-MSMS	2	845.374877	1688.7352	1.1788	60.696	0.37277	0	0.003837	1	60.49	7707600	2103	1349	12776
A0A8C0P8A3	no	AFYAPVHADDLR	12	Unmodified	_AFYAPVHADDLR_	0	MULTI-MSMS	3	458.89821	1373.6728	0.49235	43.353	0.47738	0	0.0072724	1	53.034	205530000	3666	1352	12802
A0A8I3PU21	no	AFYELSQTHR	10	Unmodified	_AFYELSQTHR_	0	MSMS	2	626.309469	1250.60439	NaN	30.676	1	0	0.0031433	1	97.635		2648	1353	12809
A0A8C0M6F0	no	AFYMEEGAPYCER	13	Unmodified	_AFYMEEGAPYCER_	0	MULTI-MSMS	2	811.834333	1621.65411	-0.70973	57.272	0.6464	0	0.00075413	1	86.014	93921000	909	1354	12818
A0A8I3PS42	no	AFYNNVLGEYEEYVTK	16	Unmodified	_AFYNNVLGEYEEYVTK_	0	MULTI-MSMS	2	969.959631	1937.90471	0.45254	95.466	0.64467	0	0.00014497	2	87.216	260060000	5844	1355	12830
Q7YQC6	no	AFYPEEISSMVLTK	14	Unmodified	_AFYPEEISSMVLTK_	0	MULTI-MSMS	2	807.907824	1613.8011	-0.20202	87.982	1.3598	0	1.1435E-05	2	144.55	354680000	292;6394	1356	12846
A0A8I3N3Z5	no	AFYVPAQYVK	10	Unmodified	_AFYVPAQYVK_	0	MULTI-MSMS	2	593.318774	1184.623	0.86082	55.145	0.91554	0	0.01131	2	67.981	20231000	3950	1357	12860
A0A8I3PAS2	no	AGAAGGPEEEAEKPVK	16	Unmodified	_AGAAGGPEEEAEKPVK_	1	MULTI-MATCH	2	770.386102	1538.75765	0.068172	15.453	0.50997	-1.7764E-15	NaN	0	NaN	30260000	6108	1360	12878
A0A8I3NG14	no	AGAAPYVQAFDSLLAGPVAEYLK	23	Unmodified	_AGAAPYVQAFDSLLAGPVAEYLK_	0	MULTI-MSMS	3	784.414243	2350.2209	0.79405	110.38	1.8032	0	2.5942E-06	3	76.733	184670000	6221	1363	12897
A0A8C0RUI7	no	AGAEEEEEEASGGQAPEEAK	20	Unmodified	_AGAEEEEEEASGGQAPEEAK_	0	MULTI-MSMS	2	1009.42708	2016.8396	0.12918	26.489	0.50991	0	2.247E-07	1	106.58	15523000	565	1365	12911
A0A8I3PIH1	yes	AGAGAGAGAGAAAGEAGGAR	20	Unmodified	_AGAGAGAGAGAAAGEAGGAR_	0	MULTI-MSMS	2	735.855835	1469.69712	2.5094	15.985	0.30552	0	0.00073529	1	53.995	10855000	6503	1367	12925
C1IPW3	no	AGAGDDSETPGEQRPDAEETNTLVSNSSNSNGLK	34	Unmodified	_AGAGDDSETPGEQRPDAEETNTLVSNSSNSNGLK_	1	MULTI-MSMS	3	1149.8508	3446.53057	0.35454	44.398	0.3063	0	1.0775E-10	1	73.975	22096000	2481	1368	12930
A0A8I3MS45	no	AGAGSATLSMAYAGAR	16	Unmodified	_AGAGSATLSMAYAGAR_	0	MULTI-MSMS	2	727.856457	1453.69836	0.51874	45.073	0.74604	0	0.00026107	2	81.625	92333000	1669	1370	12947
A0A8C0T9H8	no	AGAIAPCEVTVPAQNTGLGPEK	22	Unmodified	_AGAIAPCEVTVPAQNTGLGPEK_	0	MULTI-MSMS	2	1090.55444	2179.09432	0.37302	55.301	0.78011	0	0.0086578	2	35.303	15620000	5887	1371	12965
A0A8C0T9H8	no	AGAIAPCEVTVPAQNTGLGPEK	22	Unmodified	_AGAIAPCEVTVPAQNTGLGPEK_	0	MULTI-MSMS	3	727.372049	2179.09432	-0.088947	55.184	1.6321	0	4.599E-05	1	60.332	93863000	5887	1371	12966
A0A8I3S463	no	AGAKPDQIGIITPYEGQR	18	Unmodified	_AGAKPDQIGIITPYEGQR_	1	MULTI-MSMS	2	957.507614	1913.00068	1.6194	46.339	0.57914	7.1054E-15	0.0015483	1	71.513	18243000	5011	1373	12987
A0A8I3N6K0	no	AGALQCSPSDAYTK	14	Unmodified	_AGALQCSPSDAYTK_	0	MULTI-MSMS	2	734.840473	1467.66639	-0.99212	29.131	1.5243	-3.5527E-15	7.8645E-07	1	162.36	89086000	5438	1375	13005
A0A8I3MIN2	no	AGAPGAAAPGAPVAAPPAK	19	Unmodified	_AGAPGAAAPGAPVAAPPAK_	0	MULTI-MSMS	2	771.425365	1540.83618	-0.26436	26.927	1.3916	0	0.041309	2	29.299	2409800	3232	1377	13019
A0A8C0NNW3	no	AGATSEGVLANFFNSLLSK	19	Unmodified	_AGATSEGVLANFFNSLLSK_	0	MULTI-MSMS	2	963.501997	1924.98944	2.0189	107.2	0.51064	0	5.4619E-07	3	102.73	11652000	2961	1383	13056
A0A8I3Q3C9	no	AGAVTGALGAGSGSGGGETALTEWGPVSTLPSLHGK	36	Unmodified	_AGAVTGALGAGSGSGGGETALTEWGPVSTLPSLHGK_	0	MULTI-MSMS	3	1084.21614	3249.62658	0.55597	83.006	0.44213	0	3.5591E-07	1	59.352	33836000	2990	1385	13070
A0A8C0P172	no	AGAVVAVPTDTLYGLACAASCSAALDAVYR	30	Unmodified	_AGAVVAVPTDTLYGLACAASCSAALDAVYR_	0	MULTI-MSMS	3	1005.16344	3012.46849	-2.6955	102.5	0.23826	0	0.0019963	2	34.558	16372000	3436	1386	13076
A0A8P0TPW6	no	AGCAVTSLLASELTK	15	Unmodified	_AGCAVTSLLASELTK_	0	MSMS	2	760.903073	1519.79159	NaN	77.459	1	0	0.00051747	1	76.326		737	1389	13103
A0A8I3MF49	no	AGCECLNESDEHGFDNCLR	19	Unmodified	_AGCECLNESDEHGFDNCLR_	0	MULTI-MSMS	2	1141.94661	2281.87866	-0.60223	44.347	0.27167	-7.1054E-15	4.6202E-22	1	190.86	46720000	1323	1390	13114
A0A8I3N580	no	AGCQVVAPSDMMDGR	15	Unmodified	_AGCQVVAPSDMMDGR_	0	MULTI-MSMS	2	797.344542	1592.67453	-2.812	46.228	0.50984	0	6.4964E-05	2	102.4	15566000	4622	1393	13131
P31637	yes	AGCSNIAYPR	10	Unmodified	_AGCSNIAYPR_	0	MULTI-MSMS	2	554.76384	1107.51313	0.024454	21.768	0.50728	0	0.0021501	2	95.741	6203500	195	1394	13140
A0A8C0RAM1	yes	AGDAFGDTSFLNSK	14	Unmodified	_AGDAFGDTSFLNSK_	0	MULTI-MSMS	2	715.333338	1428.65212	-1.2098	61.129	0.40725	7.1054E-15	0.0010196	1	80.014	60811000	4829	1395	13154
A0A8C0RAM1	yes	AGDAFGDTSFLNSK	14	Unmodified	_AGDAFGDTSFLNSK_	0	MULTI-MATCH	2	715.333338	1428.65212	1.854	62.58	0.40867	0	NaN	0	NaN	55711000	4829	1395	13160
A0A8I3P0L6	no	AGDELAYNSSSACASSR	17	Unmodified	_AGDELAYNSSSACASSR_	0	MSMS	2	873.373397	1744.73224	NaN	29.627	1	0	4.5187E-07	1	97.463		3854	1396	13167
A0A8I3NW16	no	AGDELTKIEDEDEQGWCK	18	Unmodified	_AGDELTKIEDEDEQGWCK_	1	MULTI-MSMS	2	1061.96532	2121.91608	-0.40528	60.77	0.30538	0	8.6611E-27	1	210.91	41113000	853	1397	13180
A0A8I3PGB4	no	AGDFLQGSIMTESQITQVNQR	21	Unmodified	_AGDFLQGSIMTESQITQVNQR_	0	MULTI-MSMS	3	775.049746	2322.12741	-0.5956	78.419	0.71107	0	0.0016495	1	38.205	11469000	423	1399	13192
A0A8I3PFB2	no	AGDGAAALLGALAR	14	Unmodified	_AGDGAAALLGALAR_	0	MULTI-MSMS	2	613.846219	1225.67788	-1.6976	77.15	0.33914	0	1.1035E-05	1	144.77	8268600	2627	1400	13200
A0A8I3NSC5	no	AGDGGIFISR	10	Unmodified	_AGDGGIFISR_	0	MULTI-MATCH	2	496.761623	991.508694	-0.12033	38.264	0.47551	0	NaN	0	NaN	6060000	3820;6465	1401	13217
A0A8P0PM03	no	AGDKDDITEPAVCALR	16	Unmodified	_AGDKDDITEPAVCALR_	1	MULTI-MSMS	2	865.922526	1729.8305	0.28715	42.425	1.189	0	9.2094E-22	2	220.66	61638000	3529	1402	13229
A0A8I3P1A2	no	AGDMICPECGLVVGDR	16	Unmodified	_AGDMICPECGLVVGDR_	0	MULTI-MSMS	2	874.891857	1747.76916	-2.7953	62.025	0.33885	-7.1054E-15	0.029631	1	39.424	23712000	3170	1403	13234
A0A8C0RS74	no	AGDPLDLVALAQQVQK	16	Unmodified	_AGDPLDLVALAQQVQK_	0	MULTI-MSMS	3	555.977188	1664.90974	-1.134	93.537	0.44082	0	0.00013859	1	78.985	11101000	5142	1404	13243
A0A8C0RS74	no	AGDPLDLVALAQQVQK	16	Unmodified	_AGDPLDLVALAQQVQK_	0	MULTI-SECPEP	2	833.462144	1664.90974	-1.2646	93.509	0.81383	0	0.017692	1	61.577	32428000	5142	1404	13244
A0A8P0NLH3	no	AGDQIICMDDVYGGTNR	17	Unmodified	_AGDQIICMDDVYGGTNR_	0	MULTI-MSMS	2	942.914375	1883.8142	-0.85263	66.036	1.969	0	3.3176E-07	4	139.46	101270000	2895	1405	13260
A0A8C0TDT9	no	AGDREDITEPAICALR	16	Unmodified	_AGDREDITEPAICALR_	1	MULTI-MSMS	2	893.94125	1785.86795	-1.4351	47.875	0.61448	0	5.8017E-12	2	176.89	84331000	138	1406	13271
A0A8I3S4I7	no	AGDSEQTLQSHQQPGGGEPFLIGVSGGTASGK	32	Acetyl (Protein N-term)	_(ac)AGDSEQTLQSHQQPGGGEPFLIGVSGGTASGK_	0	MULTI-MSMS	3	1047.16908	3138.4854	0.73611	73.439	0.6097	0	4.4067E-05	1	46.557	22409000	6248	1407	13281
A0A8C0P4Y3	no	AGDTVIPLYIPQCGECK	17	Unmodified	_AGDTVIPLYIPQCGECK_	0	MULTI-MSMS	2	960.963336	1919.91212	0.38431	73.076	0.37434	0	0.00076804	1	67.456	22645000	3567	1408	13293
A0A8I3S3S8	no	AGDVVLVIPFQNPEEQDEGWLMGVK	25	Unmodified	_AGDVVLVIPFQNPEEQDEGWLMGVK_	0	MULTI-MSMS	3	924.130066	2769.36837	1.2489	103.45	0.47452	1.4211E-14	0.0073839	1	30.976	10130000	1402	1409	13307
A0A8P0PDY0	no	AGEAQKPVEK	10	Unmodified	_AGEAQKPVEK_	1	MULTI-MATCH	3	352.860984	1055.56112	-1.4926	7.7598	0.14386	0	NaN	0	NaN	26158000	6485	1410	13314
A0A8C0T9C9	no	AGEEIASVGVLSSAR	15	Unmodified	_AGEEIASVGVLSSAR_	0	MULTI-MSMS	2	723.383362	1444.75217	-2.0215	52.876	0.33913	0	0.029787	1	42.446	6232100	3492	1413	13337
A0A8I3PG90	no	AGEENTHLK	9	Unmodified	_AGEENTHLK_	0	MULTI-MSMS	2	499.748713	997.482873	-0.89629	8.2229	0.45891	0	0.0014081	1	133.58	25882000	5116	1414	13345
A0A8I3QYZ1	no	AGEGNEEISNMIHSYIK	17	Unmodified	_AGEGNEEISNMIHSYIK_	0	MULTI-MATCH	3	631.300002	1890.87818	-3.0518	75.897	0.30402	0	NaN	0	NaN	6796100	3738	1416	13354
A0A8I3PS42	no	AGEHGSTYGGNPLGCR	16	Unmodified	_AGEHGSTYGGNPLGCR_	0	MULTI-MSMS	2	816.862802	1631.71105	-0.19429	20.917	0.84826	0	5.195E-11	2	169.52	53148000	5844	1417	13363
A0A8P0SS95	no	AGELLEDSPK	10	Unmodified	_AGELLEDSPK_	0	MULTI-MSMS	2	529.771854	1057.52915	1.2549	28.201	1.7976	0	0.00042104	1	141.48	37484000	6650;6567	1420	13389
E2RBS6	no	AGEQIYIFYGTR	12	Unmodified	_AGEQIYIFYGTR_	0	MSMS	2	709.359159	1416.70376	NaN	69.726	1	0	0.0013354	1	80.763		152	1422	13401
A0A8C0SHJ8	no	AGEQLAPFLPQLVPR	15	Unmodified	_AGEQLAPFLPQLVPR_	0	MULTI-MSMS	2	818.46449	1634.91443	0.89192	91.692	0.91827	1.4211E-14	0.00019912	3	93.058	40435000	1761	1423	13411
A0A8P0SLH6	no	AGEVFIHK	8	Unmodified	_AGEVFIHK_	0	MULTI-MSMS	2	450.750527	899.486502	0.61756	16.256	0.74796	0	0.011989	1	91.9	275190000	2653	1424	13421
A0A8C0Q119	no	AGEVINQPMMMAAR	14	Unmodified	_AGEVINQPMMMAAR_	0	MULTI-MSMS	2	759.864914	1517.71527	-0.79985	51.723	1.4262	7.1054E-15	2.9753E-07	2	170.47	208040000	4471	1425	13433
A0A8I3PKL0	no	AGEVPSENPAPATEQSSAE	19	Unmodified	_AGEVPSENPAPATEQSSAE_	0	MULTI-MATCH	2	935.918692	1869.82283	-1.8625	36.823	0.81454	0	NaN	0	NaN	4851200	5407	1426	13443
A0A8C0Q301	no	AGFAGDDAPR	10	Unmodified	_AGFAGDDAPR_	0	MULTI-MSMS	2	488.727781	975.441008	0.38649	19.08	0.40814	0	0.00040473	1	145.65	33833000	177;4505;4191;6327;5652	1427	13450
A0A8I3QNG6	no	AGFAQPSGLSLAPEDPWSCLFVADSESSTVR	31	Unmodified	_AGFAQPSGLSLAPEDPWSCLFVADSESSTVR_	0	MULTI-MSMS	3	1094.51883	3280.53466	0.16809	103.3	0.37328	1.4211E-14	0.00015932	1	40.544	15466000	5999	1428	13461
A0A8C0SCX1	no	AGFFGTVVEYGAER	14	Unmodified	_AGFFGTVVEYGAER_	0	MULTI-MSMS	2	751.867348	1501.72014	-2.902	76.386	0.30658	0	0.004955	1	61.344	9760400	1450	1430	13477
A0A8I3MJJ7	no	AGFITPVPGGVGPMTVAMLMQSTVESAK	28	Unmodified	_AGFITPVPGGVGPMTVAMLMQSTVESAK_	0	MULTI-MSMS	3	926.14092	2775.40093	-1.0809	108.2	3.4669	0	3.1315E-20	6	122.84	490510000	4791	1432	13507
A0A8I3MJJ7	no	AGFITPVPGGVGPMTVAMLMQSTVESAK	28	Unmodified	_AGFITPVPGGVGPMTVAMLMQSTVESAK_	0	MULTI-MSMS	4	694.857509	2775.40093	-2.5888	108.03	1.6949	0	0.013714	1	23.892	8604800	4791	1432	13508
A0A8I3MJJ7	no	AGFITPVPGGVGPMTVAMLMQSTVESAK	28	Unmodified	_AGFITPVPGGVGPMTVAMLMQSTVESAK_	0	MULTI-MSMS	3	926.14092	2775.40093	-1.3273	110.19	0.7135	0	0.00010412	1	46.307	5364400	4791	1432	13509
A0A8I3MJJ7	no	AGFITPVPGGVGPMTVAMLMQSTVESAK	28	Unmodified	_AGFITPVPGGVGPMTVAMLMQSTVESAK_	0	MULTI-MATCH	3	926.14092	2775.40093	-1.8068	110.86	0.30437	0	NaN	0	NaN	8284100	4791	1432	13516
A0A8I3MJJ7	no	AGFITPVPGGVGPMTVAMLMQSTVESAK	28	Oxidation (M)	_AGFITPVPGGVGPMTVAM(ox)LMQSTVESAK_	0	MULTI-MSMS	3	931.472558	2791.39584	0.83548	105.49	0.67867	1.4211E-14	0.00024991	1	45.042	19760000	4791	1432	13523
A0A8I3MJJ7	no	AGFITPVPGGVGPMTVAMLMQSTVESAK	28	Oxidation (M)	_AGFITPVPGGVGPM(ox)TVAMLMQSTVESAK_	0	MULTI-MATCH	3	931.472558	2791.39584	0.0044466	104.81	0.44094	0	NaN	0	NaN	15056000	4791	1432	13528
A0A8C0TBK9	no	AGFLAFTQLPK	11	Unmodified	_AGFLAFTQLPK_	0	MULTI-MSMS	2	596.839874	1191.66519	0.52892	77.633	0.3048	0	0.0024881	1	82.75	31856000	1160	1434	13550
A0A8P0NA35	no	AGFLIGDGAGVGK	13	Unmodified	_AGFLIGDGAGVGK_	0	MULTI-MSMS	2	581.316763	1160.61897	-0.32679	52.984	0.6779	0	0.019294	1	48.981	6662000	4080	1435	13562
A0A8C0TLK3	no	AGFWEEFESLQK	12	Unmodified	_AGFWEEFESLQK_	0	MULTI-MSMS	2	735.848624	1469.6827	-0.97985	94.73	0.47429	0	0.0062969	1	62.869	13988000	3768	1439	13583
A0A8C0PRU0	no	AGGAAVVITEPEHTK	15	Unmodified	_AGGAAVVITEPEHTK_	0	MULTI-MSMS	3	493.931579	1478.77291	0.52384	20.338	1.0872	0	4.6953E-05	1	97.69	143040000	4296	1440	13596
A0A8I3MS52	no	AGGAGVPAFYTSTGYGTLVQQGGSPIK	27	Unmodified	_AGGAGVPAFYTSTGYGTLVQQGGSPIK_	0	MULTI-MSMS	3	862.106249	2583.29692	-0.061446	79.242	1.0543	0	4.3341E-06	2	60.171	98739000	907	1442	13614
A0A8I3PWC3	no	AGGAPDEVVCEENVSQIYR	19	Unmodified	_AGGAPDEVVCEENVSQIYR_	0	MULTI-MSMS	2	1046.98384	2091.95313	0.29362	60.753	0.37296	7.1054E-15	2.5368E-12	1	159.08	40922000	4537	1443	13626
A0A8C0S3H2	no	AGGDATDSSQTALDNK	16	Unmodified	_AGGDATDSSQTALDNK_	0	MULTI-MSMS	2	775.850081	1549.68561	-0.10427	17.108	0.7128	-3.5527E-15	1.2129E-13	1	186.46	15678000	4043	1444	13638
A0A8I3SCN7	no	AGGEAGVTLGQPHLSR	16	Acetyl (Protein N-term)	_(ac)AGGEAGVTLGQPHLSR_	0	MULTI-MSMS	3	531.277749	1590.81142	-0.45331	47.451	0.88575	0	0.0019845	1	55.354	46796000	5164	1445	13650
A0A8I3RUH0	no	AGGGCVMTIGEMLR	14	Unmodified	_AGGGCVMTIGEMLR_	0	MULTI-MATCH	2	726.343814	1450.67308	-4.299	72.406	0.54233	0	NaN	0	NaN	46908000	1801	1447	13668
A0A8I3N4Q4	no	AGGGGSTTDFLEEWK	15	Unmodified	_AGGGGSTTDFLEEWK_	0	MULTI-MSMS	2	777.857177	1553.6998	-3.6135	74.219	0.5787	0	7.0573E-05	2	112.15	65031000	4562	1451	13695
A0A8I3NRU2	no	AGGGPGDAGLGAAAAAAPETR	21	Unmodified	_AGGGPGDAGLGAAAAAAPETR_	0	MSMS	2	869.429364	1736.84417	NaN	41.989	1	0	0.00012886	1	73.887		4627	1452	13707
A0A8C0PSC7	no	AGGGPTLQCPPPSSPEK	17	Unmodified	_AGGGPTLQCPPPSSPEK_	0	MULTI-MSMS	2	840.406511	1678.79847	0.39321	28.437	2.5768	0	2.2431E-07	3	142.91	12209000	526	1453	13720
A0A8C0PSC7	no	AGGGPTLQCPPPSSPEK	17	Unmodified	_AGGGPTLQCPPPSSPEK_	0	MULTI-MATCH	2	840.406511	1678.79847	-1.0828	26.638	0.10128	3.5527E-15	NaN	0	NaN	1529200	526	1453	13726
A0A8I3PBD9	no	AGGIETIANEFSDR	14	Unmodified	_AGGIETIANEFSDR_	0	MULTI-MSMS	2	740.357345	1478.70014	-1.0209	71.206	1.1537	0	0.00014414	2	114.83	232020000	3821	1454	13735
A0A8I3N9R4	no	AGGIETIANEYSDR	14	Unmodified	_AGGIETIANEYSDR_	0	MULTI-MSMS	2	748.354802	1494.69505	-1.0174	54.844	0.61084	0	0.00014907	1	106.62	18096000	1996	1455	13749
A0A8I3NFE2	no	AGGLGEAGMGAWLR	14	Unmodified	_AGGLGEAGMGAWLR_	0	MULTI-MATCH	2	673.337704	1344.66085	-1.1712	72.838	0.20491	0	NaN	0	NaN	5825000	127	1457	13758
A0A8P0TP31	no	AGGLGPGPNVDTR	13	Unmodified	_AGGLGPGPNVDTR_	0	MULTI-MSMS	2	605.812376	1209.6102	1.0535	26.028	0.71088	0	0.055915	1	38.021	33874000	6385	1459	13777
A0A8C0M9N5	no	AGGLIYQLDSYAPR	14	Unmodified	_AGGLIYQLDSYAPR_	0	MULTI-MSMS	2	762.396273	1522.77799	-1.1399	77.505	0.64425	0	0.00095631	1	81.017	41260000	1053	1460	13790
A0A8I3RZP8	no	AGGSPLPDQTTGSAPQNGK	19	Unmodified	_AGGSPLPDQTTGSAPQNGK_	0	MULTI-MSMS	2	891.934479	1781.8544	0.91698	23.812	0.64541	0	0.05054	1	26.969	2538900	4442;4889	1467	13834
A0A8C0PD71	no	AGGTLCHILGAAYK	14	Unmodified	_AGGTLCHILGAAYK_	0	MULTI-MATCH	2	716.374286	1430.73402	0.29194	47.159	0.37277	0	NaN	0	NaN	26483000	3584	1469	13860
A0A8C0PD71	no	AGGTLCHILGAAYK	14	Unmodified	_AGGTLCHILGAAYK_	0	MULTI-MATCH	2	716.374286	1430.73402	2.622	46.445	0.7151	7.1054E-15	NaN	0	NaN	12022000	3584	1469	13861
A0A8P0TJK0	no	AGGYGIQALGGMLVEYVR	18	Unmodified	_AGGYGIQALGGMLVEYVR_	0	MULTI-MSMS	3	618.657461	1852.95055	0.00088089	100.52	0.23782	0	0.016048	1	32.926	3852100	6617;2067	1471	13874
A0A8P0TJK0	no	AGGYGIQALGGMLVEYVR	18	Unmodified	_AGGYGIQALGGMLVEYVR_	0	MULTI-MSMS	2	927.482553	1852.95055	0.49008	100.49	0.84801	0	4.3582E-05	1	89.231	22346000	6617;2067	1471	13875
A0A8C0NVP6	no	AGHCVIGLQMGTNK	14	Unmodified	_AGHCVIGLQMGTNK_	0	MULTI-MSMS	2	743.368678	1484.7228	-0.58194	30.687	0.74673	-3.5527E-15	5.0388E-13	2	221.91	21504000	3218	1472	13886
A0A8I3RUX3	no	AGHDQVVVLLNDIR	14	Unmodified	_AGHDQVVVLLNDIR_	0	MULTI-MSMS	2	774.928271	1547.84199	-0.3201	64.651	0.64563	0	6.9276E-05	1	128.1	18272000	3697	1473	13900
A0A8P0SLM5	no	AGHMVPSDQGDMALK	15	Unmodified	_AGHMVPSDQGDMALK_	0	MULTI-MSMS	2	778.863425	1555.7123	-1.3339	29.096	0.47446	0	6.4077E-05	1	115.14	15662000	1895	1474	13912
A0A8C0NMI5	no	AGHNFHNVDPSYLR	14	Unmodified	_AGHNFHNVDPSYLR_	0	MULTI-SECPEP	2	813.89222	1625.76989	2.6509	28.627	0.67703	0	0.029747	1	63.624	3346300	2917;2933	1475	13916
A0A8C0M4J7	no	AGHQSAAASNLSGLSLQEAQQILNVSK	27	Unmodified	_AGHQSAAASNLSGLSLQEAQQILNVSK_	0	MULTI-MSMS	3	908.142133	2721.40457	-0.83288	83.134	0.4766	0	2.6306E-42	2	167.67	135820000	827	1476	13927
A0A8C0REA4	no	AGHYAASVIIR	11	Unmodified	_AGHYAASVIIR_	0	MULTI-MSMS	3	386.552374	1156.63529	1.9252	24.31	0.91537	3.5527E-15	0.011636	1	49.472	15900000	4904	1478	13942
A0A8C0REA4	no	AGHYAASVIIR	11	Unmodified	_AGHYAASVIIR_	0	MULTI-MSMS	3	386.552374	1156.63529	0.57494	25.004	0.7828	0	0.006051	1	59.067	8805300	4904	1478	13943
A0A8C0PD34	no	AGIEDLESLESLSLDQHSK	19	Unmodified	_AGIEDLESLESLSLDQHSK_	0	MULTI-MSMS	3	691.011174	2070.01169	-0.37202	83.249	0.3056	0	0.0069141	1	35.748	15578000	3877	1479	13957
A0A8C0MIG1	no	AGIEGPLLASEVER	14	Unmodified	_AGIEGPLLASEVER_	0	MULTI-MSMS	2	720.888281	1439.76201	-0.21062	60.676	1.0531	0	0.00052813	3	88.187	68235000	1421	1480	13969
A0A8P0NJV5	no	AGIFQPHVR	9	Unmodified	_AGIFQPHVR_	0	MULTI-MSMS	2	512.787976	1023.5614	-0.62641	23.719	0.61225	3.5527E-15	0.062534	1	45.718	1099800	869	1481	13976
A0A8C0N9N8	no	AGIFQSAK	8	Unmodified	_AGIFQSAK_	0	MULTI-MATCH	2	411.229428	820.444303	0.74372	20.406	0.30583	0	NaN	0	NaN	5895200	2426;5289	1482	13991
A0A8P0T3V0	no	AGILFEDIFDVK	12	Acetyl (Protein N-term)	_(ac)AGILFEDIFDVK_	0	MSMS	2	704.871568	1407.72858	NaN	112.35	1	0	0.00040167	1	85.29		6658	1485	14004
A0A8C0NN36	no	AGIMASDCEPALNQAESR	18	Unmodified	_AGIMASDCEPALNQAESR_	0	MULTI-MSMS	2	960.432932	1918.85131	1.1795	46.998	0.27175	0	0.00013536	1	77.912	6908000	2935	1486	14011
A0A8C0TA90	no	AGINQNMDSITEELQAK	17	Deamidation (NQ)	_AGINQN(de)MDSITEELQAK_	0	MSMS	2	931.943655	1861.87276	NaN	70.259	1	0	0.0006168	1	76.326		3272;5880	1487	14028
A0A8C0TA90	no	AGINQNMDSITEELQAK	17	Deamidation (NQ)	_AGINQN(de)MDSITEELQAK_	0	MSMS	2	931.943655	1861.87276	NaN	70.572	1	0	0.0079876	1	58.04		3272;5880	1487	14029
A0A8C0PUG1	no	AGITTIEAVK	10	Acetyl (Protein N-term)	_(ac)AGITTIEAVK_	0	MSMS	2	522.800414	1043.58628	NaN	62.31	1	0	6.9218E-05	1	138.54		4347	1488	14047
A0A8C0PUG1	no	AGITTIEAVK	10	Acetyl (Protein N-term)	_(ac)AGITTIEAVK_	0	MSMS	2	522.800414	1043.58628	NaN	63.335	1	0	0.0032533	1	78.149		4347	1488	14048
A0A8C0PUG1	no	AGITTIEAVK	10	Acetyl (Protein N-term)	_(ac)AGITTIEAVK_	0	MSMS	2	522.800414	1043.58628	NaN	63.951	1	0	0.0014743	1	99.139		4347	1488	14049
A0A8C0PUG1	no	AGITTIEAVK	10	Acetyl (Protein N-term)	_(ac)AGITTIEAVK_	0	MSMS	2	522.800414	1043.58628	NaN	64.563	1	0	0.0044697	1	71.379		4347	1488	14050
A0A8C0PUG1	no	AGITTIEAVK	10	Acetyl (Protein N-term)	_(ac)AGITTIEAVK_	0	MULTI-MATCH	2	522.800414	1043.58628	2.8109	68.558	0.1357	0	NaN	0	NaN	1664300	4347	1488	14056
A0A8C0PUG1	no	AGITTIEAVKR	11	Acetyl (Protein N-term)	_(ac)AGITTIEAVKR_	1	MULTI-MSMS	2	600.85097	1199.68739	-2.0893	46.921	1.0192	0	0.00083105	1	99.802	271940000	4347	1489	14066
A0A8P0T6S6	no	AGKPVICATQMLESMIK	17	Unmodified	_AGKPVICATQMLESMIK_	1	MULTI-MSMS	2	938.9883	1875.96205	0.43406	84.373	1.9359	0	1.396E-12	4	177.38	405040000	5637;6498	1490	14091
A0A8I3NHV7	no	AGLELLSDQGYR	12	Acetyl (Protein N-term)	_(ac)AGLELLSDQGYR_	0	MULTI-MSMS	2	682.346249	1362.67794	-0.47718	92.352	0.81531	0	0.00015814	2	111.61	43940000	4220	1495	14123
A0A8I3PBB7	yes	AGLGGGGGHK	10	Acetyl (Protein N-term)	_(ac)AGLGGGGGHK_	0	MULTI-MATCH	2	426.719759	851.424964	-0.0486	12.444	0.27193	0	NaN	0	NaN	12912000	6489	1498	14143
A0A8C0Q6X7	no	AGLITNFNEPVNQIATQIAVLIAK	24	Unmodified	_AGLITNFNEPVNQIATQIAVLIAK_	0	MULTI-MSMS	3	846.814518	2537.42172	0.49511	110.95	0.20407	0	4.324E-11	1	102.43	30904000	4346	1500	14155
A0A8P0TSG1	no	AGLLALEFYTPEASSWR	17	Unmodified	_AGLLALEFYTPEASSWR_	0	MULTI-MSMS	2	955.985983	1909.95741	-0.63138	98.462	0.3739	0	3.1453E-06	1	117.79	15890000	6414	1501	14168
A0A8C0RLY3	no	AGLNCSTETMPIK	13	Oxidation (M)	_AGLNCSTETM(ox)PIK_	0	MULTI-MSMS	2	719.339252	1436.66395	-0.66051	24.932	0.5452	0	0.00058159	1	109.42	30046000	5036	1506	14206
A0A8C0RLY3	no	AGLNCSTETMPIK	13	Unmodified	_AGLNCSTETMPIK_	0	MULTI-MSMS	2	711.341794	1420.66904	-0.51782	36.813	1.5287	0	8.1937E-05	2	121.83	304750000	5036	1506	14219
A0A8C0RLY3	no	AGLNCSTETMPIK	13	Unmodified	_AGLNCSTETMPIK_	0	MULTI-SECPEP	2	711.341794	1420.66904	-2.732	37.684	0.47484	0	0.015652	1	77.379	5754800	5036	1506	14220
A0A8P0NWR7	no	AGLNSLEAVK	10	Acetyl (Protein N-term),Deamidation (NQ)	_(ac)AGLN(de)SLEAVK_	0	MULTI-MSMS	2	522.782222	1043.54989	-0.040136	69.031	0.47404	0	0.006212	1	76.827	10631000	6545;5120;6553	1508	14237
A0A8P0NWR7	no	AGLNSLEAVK	10	Acetyl (Protein N-term)	_(ac)AGLNSLEAVK_	0	MSMS	2	522.290214	1042.56587	NaN	62.718	1	0	0.00022693	1	120.15		6545;5120;6553	1508	14248
A0A8P0NWR7	no	AGLNSLEAVK	10	Acetyl (Protein N-term)	_(ac)AGLNSLEAVK_	0	MSMS	2	522.290214	1042.56587	NaN	65.257	1	0	0.018353	1	53.775		6545;5120;6553	1508	14249
A0A8P0ND82	no	AGLPCQDLEFVQFHPTGIYGAGCLITEGCR	30	Unmodified	_AGLPCQDLEFVQFHPTGIYGAGCLITEGCR_	0	MULTI-MSMS	3	1122.86166	3365.56314	-1.1362	95.51	0.44036	0	7.1704E-39	1	148.89	122870000	6472	1510	14269
A0A8P0N6P6	no	AGLPEALAGQQK	12	Unmodified	_AGLPEALAGQQK_	0	MULTI-MSMS	2	591.827495	1181.64044	-1.0036	34.409	1.2931	0	0.0050749	3	66.504	10127000	2915	1511	14281
A0A8C0PNR7	no	AGLQADLEAAAQK	13	Unmodified	_AGLQADLEAAAQK_	0	MSMS	2	643.340966	1284.66738	NaN	39.883	1	0	0.01193	1	56.432		432	1513	14293
A0A8C0MI10	no	AGLTDQVSHHAR	12	Unmodified	_AGLTDQVSHHAR_	0	MULTI-MSMS	2	646.328724	1290.6429	3.2528	14.464	0.23869	0	0.003766	1	70.399	6547700	1405	1517	14315
A0A8C0MSP0	no	AGLTLFVSR	9	Acetyl (Protein N-term)	_(ac)AGLTLFVSR_	0	MULTI-MSMS	2	503.290017	1004.56548	-0.10197	94.987	0.81276	0	0.00049788	1	150.05	6697500	1781	1519	14340
A0A8P0NSU8	no	AGLVDDFEKK	10	Unmodified	_AGLVDDFEKK_	1	MULTI-MSMS	2	561.295496	1120.57644	-0.25411	33.133	0.81632	0	0.015624	1	78.149	151720000	6626	1520	14351
A0A8P0N4L2	no	AGLVGPELHEK	11	Unmodified	_AGLVGPELHEK_	0	MULTI-MSMS	2	575.316763	1148.61897	0.2875	21.187	2.237	3.5527E-15	0.0016477	2	88.136	268540000	3945;5165;4205;6365	1521	14369
A0A8P0N4L2	no	AGLVGPELHEK	11	Unmodified	_AGLVGPELHEK_	0	MULTI-MATCH	2	575.316763	1148.61897	-0.84773	22.733	0.3735	0	NaN	0	NaN	871830	3945;5165;4205;6365	1521	14373
A0A8C0QGH7	no	AGLYGLPR	8	Unmodified	_AGLYGLPR_	0	MULTI-MSMS	2	423.745245	845.475937	0.47488	41.521	1.3931	0	0.014773	3	86.086	20444000	4714	1522	14381
A0A8C0N6N8	no	AGMAAAAAGAR	11	Acetyl (Protein N-term)	_(ac)AGMAAAAAGAR_	0	MULTI-MSMS	2	480.240001	958.465449	0.011986	44.531	0.341	0	0.0028052	1	71.501	5836000	2266	1523	14395
A0A8C0SI53	no	AGMAAVANSAGSCDLEHFAQLLEK	24	Unmodified	_AGMAAVANSAGSCDLEHFAQLLEK_	0	MULTI-MATCH	3	830.729908	2489.16789	-0.43964	91.789	0.64625	0	NaN	0	NaN	57001000	5483	1524	14409
A0A8C0QGH7	no	AGMADER	7	Unmodified	_AGMADER_	0	MULTI-MSMS	2	375.16597	748.317388	0.19438	11.136	0.57857	0	0.055356	1	64.757	104420000	4714	1525	14418
A0A8C0Z662	no	AGMQPGLTMVVGPPGTGK	18	Unmodified	_AGMQPGLTMVVGPPGTGK_	0	MSMS	2	849.4393	1696.86405	NaN	61.657	1	0	0.024782	1	43.761		5174	1526	14431
A0A8I3S572	no	AGNAHDENVLSYYR	14	Unmodified	_AGNAHDENVLSYYR_	0	MULTI-MSMS	2	804.873693	1607.73283	-0.16936	38.314	1.1218	0	1.1728E-06	1	155.48	14585000	6593	1528	14444
A0A8I3SCI3	no	AGNEKEEGETADTVGCCSLR	20	Unmodified	_AGNEKEEGETADTVGCCSLR_	1	MULTI-MSMS	2	1091.97061	2181.92666	0.25124	26.148	0.37258	0	1.158E-14	1	154.65	12817000	1420	1529	14456
A0A8C0TA90	no	AGNELLESSAGDDASSLR	18	Unmodified	_AGNELLESSAGDDASSLR_	0	MULTI-MSMS	2	896.421401	1790.82825	-1.1033	49.84	0.91486	0	4.6895E-07	1	105.03	17096000	3272;5880	1530	14468
A0A8I3MSP5	no	AGNEYLIFQK	10	Unmodified	_AGNEYLIFQK_	0	MULTI-MSMS	2	591.811313	1181.60807	0.85323	56.79	0.44251	0	0.018062	1	60.478	9963300	5822	1531	14480
A0A8C0MG43	no	AGNFYVPAEPK	11	Unmodified	_AGNFYVPAEPK_	0	MULTI-MATCH	2	596.803488	1191.59242	0.98439	42.315	1.4941	0	NaN	0	NaN	13212000	1322	1532	14491
A0A8P0PG83	no	AGNGQNSCGVEDVLQLLR	18	Unmodified	_AGNGQNSCGVEDVLQLLR_	0	MULTI-MSMS	2	965.475988	1928.93742	-1.8528	93.318	0.44229	-1.4211E-14	1.9475E-07	1	109.84	14951000	1961	1533	14499
A0A8P0PG83	no	AGNGQNSCGVEDVLQLLR	18	Deamidation (NQ)	_AGNGQ(de)NSCGVEDVLQLLR_	0	MSMS	2	965.967996	1929.92144	NaN	98.58	1	0	2.488E-10	1	110.98		1961	1533	14510
A0A8C0TTC2	no	AGNILLNTEGHAK	13	Unmodified	_AGNILLNTEGHAK_	0	MULTI-MSMS	2	669.362233	1336.70991	0.1925	22.622	0.6782	0	2.2498E-05	1	153.97	23715000	6140	1536	14525
A0A8C0YZQ2	no	AGNILLSEPGLVK	13	Unmodified	_AGNILLSEPGLVK_	0	MULTI-MSMS	2	655.887552	1309.76055	-0.68663	60.891	0.54271	0	0.013045	1	53.597	14326000	655	1537	14539
A0A8I3PER7	no	AGNLGGGVVTIER	13	Unmodified	_AGNLGGGVVTIER_	0	MULTI-MSMS	2	621.843676	1241.6728	0.44534	39.79	2.7058	0	0.000454	5	92.611	1639000000	1207	1538	14559
A0A8I3PER7	no	AGNLGGGVVTIER	13	Unmodified	_AGNLGGGVVTIER_	0	MULTI-MSMS	2	621.843676	1241.6728	1.0541	43.471	0.68026	0	0.0088456	1	58.132	5903500	1207	1538	14560
A0A8I3PER7	no	AGNLGGGVVTIER	13	Unmodified	_AGNLGGGVVTIER_	0	MULTI-MATCH	2	621.843676	1241.6728	3.8705	43.963	0.47541	7.1054E-15	NaN	0	NaN	5199700	1207	1538	14568
A0A8C0PY59	no	AGNVLMTLEGDIR	13	Unmodified	_AGNVLMTLEGDIR_	0	MULTI-MSMS	2	694.863751	1387.71295	-1.9228	84.305	0.78024	1.4211E-14	0.0001016	3	118.4	53808000	4415	1541	14588
A0A8C0PDQ4	no	AGPADEEQNVTETDAFYK	18	Unmodified	_AGPADEEQNVTETDAFYK_	0	MULTI-MSMS	2	992.942167	1983.86978	-1.9758	55.35	1.2574	0	2.0556E-21	1	190.85	18377000	3900	1543	14602
A0A8C0SJI1	no	AGPAGSSGEPR	11	Unmodified	_AGPAGSSGEPR_	0	MULTI-MSMS	2	493.238513	984.462472	0.59748	10.848	0.46824	0	0.0042434	1	73.985	3095900	5504	1545	14611
A0A8C0RJL4	no	AGPECLQCEEGCSK	14	Unmodified	_AGPECLQCEEGCSK_	0	MULTI-MSMS	2	812.82364	1623.63273	0.41463	23.79	0.44249	0	0.012928	1	50.284	1676000	4997	1547	14616
A0A8I3PX70	no	AGPETDAQFHFTGIK	15	Unmodified	_AGPETDAQFHFTGIK_	0	MULTI-MATCH	2	809.896637	1617.77872	-2.3105	48.09	1.3622	0	NaN	0	NaN	83212000	6143	1550	14638
A0A8I3QGM8	no	AGPEYGQGMNPISR	14	Unmodified	_AGPEYGQGMNPISR_	0	MULTI-MSMS	2	738.848632	1475.68271	-0.27696	42.91	0.54379	0	1.3381E-06	1	152.54	23641000	2311	1551	14642
A0A8C0P5W3	no	AGPGLGDGER	10	Unmodified	_AGPGLGDGER_	0	MULTI-MSMS	2	464.727781	927.441008	-0.22636	15.747	0.3066	0	0.00043405	1	136.27	87514000	3602	1552	14651
A0A8C0P3R9	no	AGPGTLSVTIEGPSK	15	Unmodified	_AGPGTLSVTIEGPSK_	0	MULTI-MSMS	2	707.382831	1412.75111	-0.16027	46.498	2.4515	0	6.0288E-05	2	116.54	288640000	3517;3936	1556	14690
A0A8C0P3R9	no	AGPGTLSVTIEGPSK	15	Unmodified	_AGPGTLSVTIEGPSK_	0	MSMS	2	707.382831	1412.75111	NaN	47.605	1	0	0.00012297	1	85.522		3517;3936	1556	14691
A0A8C0P3R9	no	AGPGTLSVTIEGPSK	15	Unmodified	_AGPGTLSVTIEGPSK_	0	MSMS	2	707.382831	1412.75111	NaN	48.227	1	0	1.1522E-06	1	110.31		3517;3936	1556	14692
A0A8I3MEC0	no	AGPIPEVEEPQRPGQEGTSGNANPASPDLGPR	32	Unmodified	_AGPIPEVEEPQRPGQEGTSGNANPASPDLGPR_	1	MULTI-MSMS	3	1075.52374	3223.5494	0.74635	53.091	1.4948	7.1054E-15	4.68E-20	2	108.32	43591000	572	1557	14705
A0A8I3MWM8	no	AGPPAPAPPAPIPPPALPQISPPEQLQSMEMR	32	Unmodified	_AGPPAPAPPAPIPPPALPQISPPEQLQSMEMR_	0	MULTI-MSMS	3	1094.9053	3281.69408	0.50449	94.271	0.44168	0	0.00011981	1	41.133	10395000	5283	1558	14709
A0A8I3P8D6	no	AGPSPEAELQALAR	14	Unmodified	_AGPSPEAELQALAR_	0	MULTI-MSMS	2	705.372798	1408.73104	0.67015	69.542	0.81689	1.4211E-14	0.00010986	2	120.63	110470000	2245	1561	14752
A0A8I3NZ76	no	AGPSTQEPGSQTPLK	15	Unmodified	_AGPSTQEPGSQTPLK_	0	MULTI-SECPEP	2	749.38082	1496.74709	0.087556	20.558	0.95189	0	0.011313	1	71.555	27783000	6183	1562	14765
A0A8I3PI65	no	AGPVELGFAEAAPAWR	16	Unmodified	_AGPVELGFAEAAPAWR_	0	MSMS	2	821.422822	1640.83109	NaN	82.072	1	0	0.017016	1	49.934		2304	1563	14771
A0A8I3PQ87	no	AGQNASIVSLK	11	Unmodified	_AGQNASIVSLK_	0	MULTI-MSMS	2	544.308938	1086.60332	-0.64122	28.516	0.77899	0	0.0125	1	60.102	81061000	3741	1571	14823
A0A8C0MUT2	no	AGQPLQLLDASWYLPK	16	Unmodified	_AGQPLQLLDASWYLPK_	0	MULTI-MSMS	2	900.488162	1798.96177	2.3112	98.419	0.64539	0	1.4573E-05	1	114.24	139990000	1851	1572	14835
A0A8C0MJS9	no	AGQPPPPPK	9	Unmodified	_AGQPPPPPK_	0	MULTI-MSMS	2	444.750527	887.486502	1.2255	11.379	0.40958	0	0.046557	1	50.127	6207100	1480	1573	14844
A0A8P0T542	no	AGQSAAGAAPGGGADTR	17	Unmodified	_AGQSAAGAAPGGGADTR_	0	MULTI-MSMS	2	707.837111	1413.65967	0.96471	13.976	0.30578	0	8.6961E-09	1	149.82	76790000	6595	1574	14857
A0A8P0T542	no	AGQSAAGAAPGGGADTR	17	Unmodified	_AGQSAAGAAPGGGADTR_	0	MULTI-MATCH	2	707.837111	1413.65967	3.6878	14.809	0.30676	0	NaN	0	NaN	1776700	6595	1574	14862
A0A8P0SP42	no	AGQSVIGLQMGTNK	14	Unmodified	_AGQSVIGLQMGTNK_	0	MULTI-MSMS	2	702.369201	1402.72385	1.5925	43.732	0.91739	0	0.00086661	1	82.437	228790000	2515	1576	14878
A0A8P0SP42	no	AGQSVIGLQMGTNK	14	Oxidation (M)	_AGQSVIGLQM(ox)GTNK_	0	MULTI-MSMS	2	710.366658	1418.71876	0.048055	28.782	0.40626	0	0.031998	2	57.164	8917300	2515	1576	14887
A0A8C0TZ22	no	AGQTTYSGVIDCFR	14	Unmodified	_AGQTTYSGVIDCFR_	0	MULTI-MSMS	2	787.867022	1573.71949	0.17163	61.848	0.30512	0	0.023445	1	46.592	49391000	6173	1577	14896
A0A8I3NBF9	no	AGQTVTIWAANAGVTASPPTDLIWK	25	Unmodified	_AGQTVTIWAANAGVTASPPTDLIWK_	0	MULTI-MSMS	3	856.786739	2567.33839	0.7353	97.127	1.1546	-1.4211E-14	0.064464	1	8.5801	41098000	4115	1579	14915
A0A8C0T7U4	no	AGQVVQEAVGGLQTVR	16	Unmodified	_AGQVVQEAVGGLQTVR_	0	MULTI-MSMS	2	806.444286	1610.87402	0.95816	55.006	0.61028	0	9.3557E-06	1	122.42	14352000	5854	1581	14934
A0A8I3NEK0	no	AGQVVTIWAAGAGATHSPPTDLVWK	25	Unmodified	_AGQVVTIWAAGAGATHSPPTDLVWK_	0	MULTI-MSMS	3	845.111446	2532.31251	0.46489	82.318	4.4776	0	1.5349E-15	10	122.34	863190000	5929;6396	1582	14973
A0A8I3NEK0	no	AGQVVTIWAAGAGATHSPPTDLVWK	25	Unmodified	_AGQVVTIWAAGAGATHSPPTDLVWK_	0	MULTI-MSMS	3	845.111446	2532.31251	3.5138	88.111	0.40721	0	0.0039804	1	34.106	21022000	5929;6396	1582	14974
A0A8I3NEK0	no	AGQVVTIWAAGAGATHSPPTDLVWK	25	Unmodified	_AGQVVTIWAAGAGATHSPPTDLVWK_	0	MULTI-MSMS	3	845.111446	2532.31251	0.32294	111.62	0.74737	1.4211E-14	0.06	1	11.632	4799600	5929;6396	1582	14975
A0A8I3NEK0	no	AGQVVTIWAAGAGATHSPPTDLVWK	25	Unmodified	_AGQVVTIWAAGAGATHSPPTDLVWK_	0	MULTI-MSMS	3	845.111446	2532.31251	0.82741	112.3	2.8782	0	0.037519	6	18.248	3474300	5929;6396	1582	14976
A0A8I3NEK0	no	AGQVVTIWAAGAGATHSPPTDLVWK	25	Unmodified	_AGQVVTIWAAGAGATHSPPTDLVWK_	0	MULTI-MSMS	3	845.111446	2532.31251	3.5012	114.98	1.4646	0	0.059677	1	11.853	10118000	5929;6396	1582	14977
A0A8I3NEK0	no	AGQVVTIWAAGAGATHSPPTDLVWK	25	Unmodified	_AGQVVTIWAAGAGATHSPPTDLVWK_	0	MULTI-MSMS	3	845.111446	2532.31251	0.95667	117.44	3.406	0	0.059677	1	11.853	873290	5929;6396	1582	14978
A0A8I3NEK0	no	AGQVVTIWAAGAGATHSPPTDLVWK	25	Unmodified	_AGQVVTIWAAGAGATHSPPTDLVWK_	0	MSMS	3	845.111446	2532.31251	NaN	86.172	1	0	5.0967E-05	1	57.922		5929;6396	1582	14979
A0A8I3NEK0	no	AGQVVTIWAAGAGATHSPPTDLVWK	25	Unmodified	_AGQVVTIWAAGAGATHSPPTDLVWK_	0	MULTI-MATCH	3	845.111446	2532.31251	0.56015	87.505	0.40749	0	NaN	0	NaN	21639000	5929;6396	1582	15018
A0A8P0TV38	no	AGSAGLGAQSPTSAASAPGEGEAPAAVQGQDDRVPGSEVDAPK	43	Unmodified	_AGSAGLGAQSPTSAASAPGEGEAPAAVQGQDDRVPGSEVDAPK_	1	MULTI-MSMS	3	1320.96505	3959.87331	-0.15786	51.912	0.98437	0	0.022168	1	16.175	21032000	6506	1584	15034
A0A8P0TV38	no	AGSAGLGAQSPTSAASAPGEGEAPAAVQGQDDRVPGSEVDAPK	43	Unmodified	_AGSAGLGAQSPTSAASAPGEGEAPAAVQGQDDRVPGSEVDAPK_	1	MULTI-MSMS	4	990.975604	3959.87331	0.60399	51.914	0.88222	0	0.0001149	1	39.487	20456000	6506	1584	15035
A0A8P0PB36	no	AGSAVAPVHPPVR	13	Unmodified	_AGSAVAPVHPPVR_	0	MULTI-MSMS	2	629.356754	1256.69895	0.54771	17.159	0.27168	0	0.00012036	1	115.13	5737200	6469	1586	15047
A0A8P0TPF6	no	AGSDGESIGNCPFSQR	16	Unmodified	_AGSDGESIGNCPFSQR_	0	MULTI-MSMS	2	841.365375	1680.7162	-0.58691	38.776	0.7486	0	1.2653E-08	1	152.55	36457000	516	1587	15059
A0A8C0SIR3	no	AGSESVPPVGGGGK	14	Unmodified	_AGSESVPPVGGGGK_	0	MULTI-MSMS	2	599.806759	1197.59897	1.4813	16.28	0.5781	0	0.022647	1	46.844	14642000	5493	1588	15068
A0A8I3MJK3	no	AGSISTLDSLDFAR	14	Unmodified	_AGSISTLDSLDFAR_	0	MULTI-MATCH	2	726.870088	1451.72562	2.9817	75.745	0.61039	1.4211E-14	NaN	0	NaN	21942000	2227	1590	15088
A0A8C0YZQ2	no	AGSLKDPDVAELFFKDDPEK	20	Unmodified	_AGSLKDPDVAELFFKDDPEK_	2	MULTI-MSMS	4	556.031034	2220.09503	-0.22298	71.292	0.61174	0	7.7808E-05	1	74.776	21260000	655	1592	15102
A0A8I3NJW1	no	AGSLKDPEIAELFFKEDPEK	20	Unmodified	_AGSLKDPEIAELFFKEDPEK_	2	MULTI-MATCH	4	566.542771	2262.14198	0.9514	74.87	0.40683	0	NaN	0	NaN	11448000	4422	1593	15114
A0A8C0MLY6	no	AGSLKDPLLDDHGDFIR	17	Unmodified	_AGSLKDPLLDDHGDFIR_	1	MSMS	2	934.978689	1867.94283	NaN	56.996	1	0	0.03789	1	57.567		1563	1594	15117
A0A8I3N0D3	no	AGSLTAHEVGAALTALLAR	19	Unmodified	_AGSLTAHEVGAALTALLAR_	0	MULTI-MSMS	3	608.010892	1821.01085	-0.8411	94.386	1.4247	0	2.1629E-09	4	125.98	741900000	6365;6188;3979	1595	15137
A0A8I3N0D3	no	AGSLTAHEVGAALTALLAR	19	Unmodified	_AGSLTAHEVGAALTALLAR_	0	MULTI-MSMS	2	911.512699	1821.01085	-0.099242	94.344	0.67888	1.4211E-14	2.8667E-05	1	94.059	139910000	6365;6188;3979	1595	15138
A0A8I3N0D3	no	AGSLTAHEVGAALTALLAR	19	Unmodified	_AGSLTAHEVGAALTALLAR_	0	MSMS	2	911.512699	1821.01085	NaN	94.748	1	0	0.0089625	1	46.797		6365;6188;3979	1595	15139
A0A8C0S773	no	AGSSESIAAFIQR	13	Unmodified	_AGSSESIAAFIQR_	0	MULTI-MSMS	2	668.846416	1335.67828	0.15718	60.449	0.50959	7.1054E-15	0.044626	1	41.399	32482000	1411	1597	15154
A0A8P0TKC0	no	AGSSSLEAVR	10	Acetyl (Protein N-term)	_(ac)AGSSSLEAVR_	0	MULTI-MSMS	2	509.76182	1017.50909	0.42633	39.289	1.156	0	0.00033693	1	118.5	57930000	6477	1598	15167
A0A8I3RVE3	no	AGSVLFPELLVR	12	Unmodified	_AGSVLFPELLVR_	0	MULTI-MSMS	2	650.884813	1299.75507	-0.30865	88.422	0.44067	0	0.00075818	1	91.867	12405000	5265	1600	15184
A0A8I3Q2L7	no	AGTAAQEVTEVVK	13	Unmodified	_AGTAAQEVTEVVK_	0	MULTI-MSMS	2	651.848624	1301.6827	2.3177	36.929	1.1199	0	2.6152E-05	2	142.83	91437000	3804	1602	15202
A0A8C0SZB6	no	AGTAGRSLCALGGAR	15	Unmodified	_AGTAGRSLCALGGAR_	1	MULTI-MSMS	2	709.370066	1416.72558	-1.1943	43.717	0.71305	0	0.027379	1	57.293	186380000	2394	1604	15211
A0A8P0NUB3	no	AGTAPSKPPLTK	12	Unmodified	_AGTAPSKPPLTK_	1	MULTI-MSMS	3	389.895917	1166.66592	-0.16158	13.443	0.27328	0	0.022774	1	46.069	5722700	2657	1605	15218
A0A8I3Q0D2	no	AGTEDQEEEEEGRR	14	Unmodified	_AGTEDQEEEEEGRR_	1	MULTI-MSMS	2	817.848069	1633.68159	0.41071	13.568	0.23805	0	4.5549E-12	1	214.67	24895000	4375	1606	15228
A0A8I3S6F7	no	AGTFQAFEQFGQQLLAHGHYASPEVK	26	Unmodified	_AGTFQAFEQFGQQLLAHGHYASPEVK_	0	MULTI-MSMS	3	954.471702	2860.39328	-2.1941	93.823	0.78017	0	3.5611E-10	3	95.366	63288000	6594;6533	1607	15242
A0A8I3PM73	no	AGTGLVAGEVVVDALPYFDQGYEAPGVR	28	Acetyl (Protein N-term)	_(ac)AGTGLVAGEVVVDALPYFDQGYEAPGVR_	0	MULTI-MSMS	3	964.818656	2891.43414	-0.96098	111.26	0.23785	0	1.9689E-07	1	73.435	24196000	4772	1609	15260
A0A8C0SNT2	no	AGTGVDNVDLEAATR	15	Unmodified	_AGTGVDNVDLEAATR_	0	MULTI-MSMS	2	744.868076	1487.7216	-0.17198	43.964	0.98537	0	0.00021637	3	92.19	488920000	1892;5548	1610	15273
A0A8C0SCD5	no	AGTLIMALHDSSDYLLESAK	20	Unmodified	_AGTLIMALHDSSDYLLESAK_	0	MULTI-MSMS	3	712.36115	2134.06162	-0.67347	90.059	1.0251	-1.4211E-14	1.4349E-05	1	90.718	148840000	1504	1611	15287
A0A8P0N4L2	no	AGTLSITEFADMLSGNAGGFR	21	Unmodified	_AGTLSITEFADMLSGNAGGFR_	0	MULTI-MSMS	2	1058.0124	2114.01025	-0.16637	103.88	0.54359	0	7.6254E-16	1	154.47	146310000	3945;5165;4205	1612	15299
A0A8P0TKE6	no	AGTPATSTAQGK	12	Unmodified	_AGTPATSTAQGK_	0	MULTI-MSMS	2	545.280377	1088.5462	0.69947	9.9807	0.8229	0	0.00083582	2	90.15	32897000	249	1613	15313
A0A8C0MZJ3	no	AGTQGDPDVPECLK	14	Unmodified	_AGTQGDPDVPECLK_	0	MULTI-MSMS	2	743.845755	1485.67696	-0.70835	34.022	0.61268	0	0.00010904	2	120.77	59816000	1713	1614	15328
A0A8I3MS75	no	AGTQIENIDEDFR	13	Unmodified	_AGTQIENIDEDFR_	0	MULTI-MATCH	2	754.354802	1506.69505	0.6899	58.205	0.47467	0	NaN	0	NaN	208090000	5381	1615	15345
A0A8I3MS75	no	AGTQIENIDEDFRDGLK	17	Unmodified	_AGTQIENIDEDFRDGLK_	1	MULTI-MSMS	2	960.968519	1919.92248	-0.99031	63.661	0.37382	0	4.7182E-22	1	216.06	14741000	5381	1616	15351
A0A8I3MVW9	no	AGTQIENIEEDFR	13	Unmodified	_AGTQIENIEEDFR_	0	MULTI-MSMS	2	761.362627	1520.7107	-1.2727	68.479	0.77908	0	0.00012191	1	114.86	175510000	5457;4320	1617	15362
A0A8C0Q6J6	no	AGTVVLDDVELR	12	Acetyl (Protein N-term)	_(ac)AGTVVLDDVELR_	0	MULTI-MSMS	2	664.856449	1327.69835	-0.90052	90.538	0.62306	0	0.00050216	2	87.298	91770000	3042	1618	15374
A0A8I3PMN4	no	AGVDGPWQR	9	Unmodified	_AGVDGPWQR_	0	MSMS	2	493.246141	984.477728	NaN	33.601	1	0	0.01434	1	70.69		5777	1620	15391
A0A8I3PF51	no	AGVEEAASSGSHLNGDLDPDDREEGAASTAEEAAK	35	Acetyl (Protein N-term),Deamidation (NQ)	_(ac)AGVEEAASSGSHLN(de)GDLDPDDREEGAASTAEEAAK_	1	MULTI-MATCH	4	875.635839	3498.51425	2.3512	68.286	0.23772	0	NaN	0	NaN	10988000	2402	1621	15406
A0A8I3PF51	no	AGVEEAASSGSHLNGDLDPDDREEGAASTAEEAAK	35	Acetyl (Protein N-term)	_(ac)AGVEEAASSGSHLNGDLDPDDREEGAASTAEEAAK_	1	MULTI-MSMS	4	875.389836	3497.53024	-0.43329	61.473	0.57809	-7.1054E-15	8.1811E-55	1	154.51	63436000	2402	1621	15413
A0A8C0P3R9	no	AGVENGKPTHFTVYTK	16	Unmodified	_AGVENGKPTHFTVYTK_	1	MULTI-MSMS	2	874.951943	1747.88933	0.3153	19.815	0.51037	0	6.7722E-07	1	148.96	28756000	3517;3936	1623	15425
A0A8C0P3R9	no	AGVENGKPTHFTVYTK	16	Deamidation (NQ)	_AGVEN(de)GKPTHFTVYTK_	1	MULTI-MSMS	2	875.443951	1748.87335	0.003343	25.687	0.71195	-3.5527E-15	1.2606E-11	1	183.89	33965000	3517;3936	1623	15439
A0A8C0RJG3	no	AGVIGLTQTAAR	12	Unmodified	_AGVIGLTQTAAR_	0	MULTI-MSMS	2	579.335487	1156.65642	-2.4806	34.48	0.57762	0	0.0088922	1	60.102	4944800	2632;274	1625	15454
A0A8P0TKE6	no	AGVIQDTWHK	10	Unmodified	_AGVIQDTWHK_	0	MULTI-MSMS	2	577.80128	1153.58801	0.49779	26.073	0.50731	0	0.0014182	1	103.56	49612000	249	1626	15465
A0A8P0T982	no	AGVLAHLEEER	11	Unmodified	_AGVLAHLEEER_	0	MULTI-MSMS	2	612.322576	1222.6306	0.015377	34.121	2.7205	0	0.00017417	4	150.35	566400000	243;513	1627	15480
A0A8C0M248	no	AGVLAQLEEER	11	Unmodified	_AGVLAQLEEER_	0	MULTI-MSMS	2	607.822409	1213.63027	-1.5414	56.714	1.7333	0	0.00021116	1	125.82	89150000	728	1629	15496
A0A8I3NAA2	no	AGVLSQADYLNLVQCETLEDLK	22	Unmodified	_AGVLSQADYLNLVQCETLEDLK_	0	MULTI-MSMS	3	827.084345	2478.23121	-1.0236	98.353	0.5779	0	1.7805E-06	1	89.663	156510000	6237	1630	15505
A0A8I3MKM6	no	AGVMALANLLQIQR	14	Unmodified	_AGVMALANLLQIQR_	0	MSMS	2	749.432135	1496.84972	NaN	94.82	1	0	3.7311E-06	1	109.44		4480;6657	1631	15516
A0A8C0TSW1	no	AGVNFSEFTGVWK	13	Unmodified	_AGVNFSEFTGVWK_	0	MSMS	2	721.359159	1440.70376	NaN	87.566	1	0	0.00043392	1	86.344		6136	1632	15520
A0A8I3NP99	no	AGVNTVTTLVENK	13	Unmodified	_AGVNTVTTLVENK_	0	MULTI-MSMS	2	673.369724	1344.72489	0.7122	46.08	2.0063	0	4.9686E-05	4	129.89	2319800000	4210	1633	15531
A0A8I3NP99	no	AGVNTVTTLVENKK	14	Unmodified	_AGVNTVTTLVENKK_	1	MULTI-MSMS	2	737.417205	1472.81986	-0.39756	33.323	0.30591	0	0.0004375	1	112.13	8801500	4210	1634	15542
A0A8P0NLU9	no	AGVPASYLLIPAASYVLPEVSK	22	Unmodified	_AGVPASYLLIPAASYVLPEVSK_	0	MULTI-MSMS	3	749.087467	2244.24057	0.22424	101.29	0.57553	0	0.010286	2	30.431	17760000	5313;6377	1635	15559
A0A8P0PRL8	no	AGVPMEVMGLMLGEFVDDYTVR	22	Unmodified	_AGVPMEVMGLMLGEFVDDYTVR_	0	MULTI-MATCH	3	810.389835	2428.14768	-0.66151	111.63	0.13525	0	NaN	0	NaN	11017000	6055	1636	15572
A0A8I3MZ22	no	AGVSNLVAIHAAVVGVPVEEALQHSAGLDTAR	32	Unmodified	_AGVSNLVAIHAAVVGVPVEEALQHSAGLDTAR_	0	MULTI-MSMS	4	788.676916	3150.67856	-0.66124	89.551	0.78078	0	0.00013995	2	39.799	21517000	5510	1639	15596
A0A8I3NK29	no	AGVTCIVLPAENK	13	Unmodified	_AGVTCIVLPAENK_	0	MULTI-MSMS	2	686.368669	1370.72279	-2.6615	48.278	1.2948	0	0.0012886	2	78.61	31561000	6149	1640	15608
A0A8I3PWL7	no	AGVTWLSLQWSK	12	Unmodified	_AGVTWLSLQWSK_	0	MULTI-MATCH	2	688.372069	1374.72959	-3.5704	88.833	0.8821	0	NaN	0	NaN	5441000	4005	1642	15620
A0A8I3PBS0	no	AGVVTPGLTEDQLWR	15	Unmodified	_AGVVTPGLTEDQLWR_	0	MULTI-MSMS	2	821.433387	1640.85222	0.79516	73.283	0.50838	0	0.0005583	3	80.979	86739000	2686	1646	15660
A0A8P0TAL0	no	AGVYPEKDQAENEDGVQENTFSMDPQLER	29	Unmodified	_AGVYPEKDQAENEDGVQENTFSMDPQLER_	1	MULTI-MSMS	3	1099.49312	3295.45753	-0.33837	62.044	0.71219	7.1054E-15	9.5742E-09	1	78.921	107450000	6497;6515;5742	1647	15672
A0A8I3MC17	no	AGWYDEEAR	9	Unmodified	_AGWYDEEAR_	0	MULTI-MATCH	2	548.738345	1095.46214	-0.82899	35.504	0.54241	0	NaN	0	NaN	5130800	5135	1649	15723
A0A8I3Q3G0	no	AGYEYVSPEQLAGFDK	16	Acetyl (Protein N-term)	_(ac)AGYEYVSPEQLAGFDK_	0	MULTI-MSMS	2	908.425424	1814.8363	0.75831	96.855	0.60918	1.4211E-14	8.1369E-06	1	100.55	76064000	4742	1650	15732
A0A8I3PPA0	no	AGYLTLYGVEALPR	14	Unmodified	_AGYLTLYGVEALPR_	0	MULTI-MSMS	2	761.916841	1521.81913	0.26916	83.202	0.37463	0	0.00015245	1	108.7	25048000	5323	1653	15750
A0A8C0NH34	no	AHAAEGQVEDVVGNLR	16	Unmodified	_AHAAEGQVEDVVGNLR_	0	MULTI-MATCH	2	832.921175	1663.8278	4.644	45.085	0.20303	0	NaN	0	NaN	21969000	2683	1658	15804
A0A8C0NH34	no	AHAAEGQVEDVVGNLR	16	Unmodified	_AHAAEGQVEDVVGNLR_	0	MULTI-MATCH	2	832.921175	1663.8278	9.9455	47.799	0.40876	0	NaN	0	NaN	12921000	2683	1658	15805
A0A8I3NBQ7	no	AHAAVWNAQEAQADFAK	17	Unmodified	_AHAAVWNAQEAQADFAK_	0	MULTI-MSMS	2	914.442274	1826.87	-1.5912	45.345	0.40811	0	2.0591E-13	1	180.28	22750000	5352	1659	15815
A0A8I3N2G1	no	AHAGLSSNSER	11	Unmodified	_AHAGLSSNSER_	0	MULTI-MSMS	2	564.773251	1127.53195	0.1574	8.2022	0.60927	-1.7764E-15	0.00085861	1	100.02	34843000	1641	1660	15824
A0A8C0Q7J0	no	AHATLLGLANMETHYFAK	18	Unmodified	_AHATLLGLANMETHYFAK_	0	MULTI-MSMS	3	663.340132	1986.99857	0.36559	71.908	0.84718	0	0.00025546	1	65.949	43625000	4584	1661	15838
A0A8P0SRD9	no	AHAVTLSSLLSSCTLR	16	Unmodified	_AHAVTLSSLLSSCTLR_	0	MULTI-MSMS	3	572.641811	1714.9036	-1.4818	84.373	1.0176	0	0.065127	2	16.747	23228000	6435	1662	15843
A0A8P0PJX1	no	AHCLQSGALFR	11	Unmodified	_AHCLQSGALFR_	0	MSMS	2	630.319314	1258.62407	NaN	29.208	1	0	0.01974	1	56.432		2214	1663	15855
A0A8I3Q2Q2	no	AHDGAEVCSAIFSK	14	Unmodified	_AHDGAEVCSAIFSK_	0	MULTI-MSMS	2	746.348465	1490.68238	-0.44847	37.279	0.71339	7.1054E-15	6.3901E-07	1	164.81	9331700	4139	1665	15875
A0A8P0N910	no	AHDGSVFTLCQMR	13	Unmodified	_AHDGSVFTLCQMR_	0	MULTI-MSMS	2	761.350485	1520.68642	-1.6397	46.039	0.47634	0	1.2826E-08	1	197.21	107110000	6530	1666	15887
A0A8P0N910	no	AHDGSVFTLCQMR	13	Unmodified	_AHDGSVFTLCQMR_	0	MULTI-MATCH	2	761.350485	1520.68642	-7.2086	44.834	0.20357	0	NaN	0	NaN	9392500	6530	1666	15891
A0A8C0S4Y3	no	AHDLLCQQK	9	Unmodified	_AHDLLCQQK_	0	MULTI-MSMS	2	556.77949	1111.54443	-0.48444	14.624	0.23884	-1.7764E-15	0.0001762	1	198.92	64520000	5310	1667	15900
A0A8I3P8S9	no	AHEILPDLVCCSAK	14	Unmodified	_AHEILPDLVCCSAK_	0	MULTI-MSMS	2	806.894725	1611.7749	-1.52	48.15	1.0576	0	1.4191E-06	3	151.1	203330000	2718	1670	15917
A0A8P0SI18	no	AHFIMNDPAGNSYLQNVYAPEDDPQMK	27	Unmodified	_AHFIMNDPAGNSYLQNVYAPEDDPQMK_	0	MULTI-MSMS	3	1022.46378	3064.36951	-1.7506	75.717	0.44107	0	1.1944E-11	2	88.571	53547000	1389	1673	15937
A0A8I3MHD1	no	AHFNLDESGVLSLIK	15	Deamidation (NQ)	_AHFN(de)LDESGVLSLIK_	0	MULTI-MSMS	2	822.435595	1642.85664	1.3382	82.871	2.07	0	0.0063558	1	75.819	93375000	1093	1674	15949
A0A8I3PX91	no	AHFSPR	6	Unmodified	_AHFSPR_	0	MULTI-MATCH	2	357.68773	713.360908	-1.7219	9.2966	0.61855	1.7764E-15	NaN	0	NaN	9315000	3405	1676	15956
A0A8I3NRF5	no	AHGAVIPWEYFHLSPLR	17	Unmodified	_AHGAVIPWEYFHLSPLR_	0	MULTI-MSMS	4	499.016527	1992.037	0.24408	81.312	1.6827	0	2.7601E-05	4	88.73	60119000	3447	1677	15967
A0A8C0N0W7	no	AHGGYSVFAGVGER	14	Unmodified	_AHGGYSVFAGVGER_	0	MSMS	2	703.844207	1405.67386	NaN	39.12	1	0	1.272E-13	1	143.97		356	1678	15992
A0A8C0N0W7	no	AHGGYSVFAGVGER	14	Unmodified	_AHGGYSVFAGVGER_	0	MSMS	2	703.844207	1405.67386	NaN	39.86	1	0	0.00023883	1	86.911		356	1678	15993
A0A8P0TBA3	no	AHGHCLHEIFLLR	13	Unmodified	_AHGHCLHEIFLLR_	0	MULTI-MSMS	4	401.463501	1601.8249	0.22187	34.322	2.2102	0	0.00023129	4	90.913	62233000	3643	1679	16015
A0A8P0TBA3	no	AHGHCLHEIFLLR	13	Unmodified	_AHGHCLHEIFLLR_	0	MULTI-MSMS	4	401.463501	1601.8249	-0.96393	37.582	2.105	0	0.0040597	3	57.836	19528000	3643	1679	16016
A0A8P0TBA3	no	AHGHCLHEIFLLR	13	Unmodified	_AHGHCLHEIFLLR_	0	MULTI-MSMS	4	401.463501	1601.8249	-1.6964	38.28	1.2912	0	0.067141	1	21.55	8533700	3643	1679	16017
A0A8C0P3R9	no	AHGPGLEGGLVGKPAEFTIDTK	22	Unmodified	_AHGPGLEGGLVGKPAEFTIDTK_	1	MULTI-MSMS	2	1097.57877	2193.14298	0.48305	52.798	0.407	-7.1054E-15	5.1932E-11	1	114.74	9220100	3517;3936	1683	16053
Q28271	no	AHGQDLGTAGSCLR	14	Unmodified	_AHGQDLGTAGSCLR_	0	MULTI-MSMS	2	721.843881	1441.67321	-1.0398	18.615	0.13583	0	0.0002851	1	95.477	4429600	244	1684	16059
A0A8C0TL14	no	AHHCSACDMCILK	13	Unmodified	_AHHCSACDMCILK_	0	MULTI-MSMS	2	801.83583	1601.65711	2.1258	19.263	0.3056	0	0.0035031	1	67.704	2176200	3735	1685	16063
A0A8C0NKI6	no	AHHLIGAGHSSEFKPMTQNEQK	22	Unmodified	_AHHLIGAGHSSEFKPMTQNEQK_	1	MULTI-MATCH	3	816.401002	2446.18118	0.63552	16.622	0.37398	0	NaN	0	NaN	5705000	2841	1686	16070
A0A8C0NUM0	no	AHHSGQEISSEYR	13	Unmodified	_AHHSGQEISSEYR_	0	MULTI-MSMS	2	750.844936	1499.67532	-0.11538	13.226	0.30717	0	0.00010666	1	117.52	3912700	2731	1687	16073
A0A8C0P3R9	no	AHIANPSGASTECFVTDNADGTYQVEYTPFEK	32	Unmodified	_AHIANPSGASTECFVTDNADGTYQVEYTPFEK_	0	MULTI-MSMS	3	1173.85969	3518.55724	0.14631	74.357	1.5288	-1.4211E-14	8.7857E-27	2	123.24	200930000	3517;3936	1688	16088
A0A8I3NZ15	no	AHIGKPAPPFQATAVVDGAFK	21	Unmodified	_AHIGKPAPPFQATAVVDGAFK_	1	MULTI-MSMS	4	531.291554	2121.13711	0.31546	53.404	3.4655	7.1054E-15	4.4709E-06	6	94.057	732320000	3137	1689	16113
A0A8I3N650	no	AHITLGCAGDVEPVQTGIDLLEIVR	25	Unmodified	_AHITLGCAGDVEPVQTGIDLLEIVR_	0	MULTI-MSMS	3	892.805693	2675.39525	-0.67947	98.164	0.50894	0	1.9377E-27	3	146.6	56176000	3459	1692	16142
A0A8C0Q6B5	no	AHLMEIQVNGGTVAEK	16	Unmodified	_AHLMEIQVNGGTVAEK_	0	MULTI-MSMS	2	848.937979	1695.8614	0.2524	41.721	2.4124	0	1.5182E-84	4	308.58	42033000	2294	1697	16190
A0A8C0Q6B5	no	AHLMEIQVNGGTVAEK	16	Oxidation (M)	_AHLM(ox)EIQVNGGTVAEK_	0	MULTI-MSMS	2	856.935436	1711.85632	1.2811	30.178	0.23809	-3.5527E-15	0.00034754	1	92.856	7530400	2294	1697	16202
A0A8C0Q6B5	no	AHLMEIQVNGGTVAEK	16	Deamidation (NQ)	_AHLMEIQVN(de)GGTVAEK_	0	MULTI-MSMS	2	849.429987	1696.84542	1.3475	44.651	0.57771	-7.1054E-15	0.00063333	1	93.958	22864000	2294	1697	16228
A0A8C0Q6B5	no	AHLMEIQVNGGTVAEK	16	Deamidation (NQ)	_AHLMEIQVN(de)GGTVAEK_	0	MULTI-MSMS	2	849.429987	1696.84542	-1.3357	46.939	0.57699	0	2.3108E-05	2	135.02	14056000	2294	1697	16229
A0A8C0Q6B5	no	AHLMEIQVNGGTVAEK	16	Deamidation (NQ)	_AHLMEIQVN(de)GGTVAEK_	0	MULTI-MATCH	2	849.429987	1696.84542	4.8398	46.172	0.40812	0	NaN	0	NaN	20317000	2294	1697	16241
A0A8C0Q6B5	no	AHLMEIQVNGGTVAEK	16	Oxidation (M),Deamidation (NQ)	_AHLM(ox)EIQVN(de)GGTVAEK_	0	MULTI-MSMS	2	857.427444	1712.84033	-1.1317	32.285	0.2719	0	2.3524E-09	1	163.99	6317300	2294	1697	16251
A0A8C0Q6B5	no	AHLMEIQVNGGTVAEK	16	Oxidation (M),Deamidation (NQ)	_AHLM(ox)EIQVN(de)GGTVAEK_	0	MULTI-MATCH	2	857.427444	1712.84033	-5.3679	46.802	0.30606	0	NaN	0	NaN	6063600	2294	1697	16255
A0A8I3RV86	no	AHLQAEVQHLR	11	Unmodified	_AHLQAEVQHLR_	0	MULTI-MSMS	2	651.357285	1300.70002	0.42735	16.173	0.13595	0	0.0050628	1	72.243	3555100	4147	1698	16258
A0A8C0RAM5	no	AHLVAVFNEYQR	12	Unmodified	_AHLVAVFNEYQR_	0	MULTI-MSMS	2	723.87805	1445.74155	0.28202	44.611	0.57767	0	0.00016064	2	121.73	113930000	4830	1701	16276
A0A8C0RAM5	no	AHLVAVFNEYQR	12	Unmodified	_AHLVAVFNEYQR_	0	MULTI-MATCH	2	723.87805	1445.74155	3.947	43.382	0.13627	0	NaN	0	NaN	8033300	4830	1701	16284
A0A8I3RWH7	no	AHMESDKHLEALYLFK	16	Unmodified	_AHMESDKHLEALYLFK_	1	MULTI-MSMS	4	483.747556	1930.96112	-0.12784	49.247	0.3389	-7.1054E-15	8.139E-06	2	100.54	25111000	5965	1702	16292
A0A8P0NLU9	no	AHNVPVLVCCETYK	14	Unmodified	_AHNVPVLVCCETYK_	0	MULTI-MATCH	2	845.408	1688.80145	-3.6367	35.059	1.0539	0	NaN	0	NaN	6395800	5313;6377	1705	16313
A0A8I3PMC9	no	AHQEMEVEQPCIQEVK	16	Unmodified	_AHQEMEVEQPCIQEVK_	0	MULTI-MSMS	2	977.9535	1953.89245	0.23483	36.734	1.0188	7.1054E-15	0.019299	2	44.188	3733100	4990	1710	16329
A0A8P0TAW7	no	AHQLWLSVEALK	12	Unmodified	_AHQLWLSVEALK_	0	MULTI-MSMS	2	697.893169	1393.77178	1.2147	62.031	0.33904	0	0.017517	1	52.167	12196000	1559;1748;5700	1712	16340
A0A8C0S5Y6	no	AHQSHSAEIESQIDR	15	Unmodified	_AHQSHSAEIESQIDR_	0	MULTI-MATCH	2	854.405889	1706.79722	-0.078867	16.236	0.23754	0	NaN	0	NaN	3952400	5325	1714	16354
A0A8I3S1Q9	no	AHQVTDESLESTR	13	Unmodified	_AHQVTDESLESTR_	0	MULTI-MSMS	2	736.852426	1471.6903	-0.745	17.037	0.30508	0	5.1824E-05	1	129.16	9417300	5105	1715	16364
A0A8I3NRM8	no	AHQVVEDGYEFFAK	14	Unmodified	_AHQVVEDGYEFFAK_	0	MULTI-MSMS	2	820.391187	1638.76782	0.089267	57.488	0.91809	0	8.9209E-05	1	124.12	345200000	3856;305	1716	16376
A0A8C0THV4	no	AHSAAQPPEFDSGVETFSIHADKPK	25	Unmodified	_AHSAAQPPEFDSGVETFSIHADKPK_	1	MULTI-MSMS	3	889.433024	2665.27724	-0.37415	45.01	0.50769	7.1054E-15	1.1154E-09	3	96.708	21847000	733	1717	16383
A0A8C0T000	no	AHSNPMADHTLR	12	Unmodified	_AHSNPMADHTLR_	0	MULTI-MATCH	2	675.322585	1348.63062	0.25617	14.846	0.23885	-1.7764E-15	NaN	0	NaN	4428200	1241	1719	16400
A0A8P0TUR0	no	AHSPASTLPNSPGSTFER	18	Unmodified	_AHSPASTLPNSPGSTFER_	0	MULTI-MSMS	2	928.450296	1854.88604	1.6818	32.744	0.44269	-7.1054E-15	8.2346E-09	1	134.98	11250000	323	1720	16406
A0A8C0RBE7	no	AHSPMIAVGSDDSSPNAMAK	20	Unmodified	_AHSPMIAVGSDDSSPNAMAK_	0	MULTI-MSMS	2	993.456407	1984.89826	0.57462	33.237	0.34111	0	6.7828E-16	1	160.27	12760000	873	1721	16412
A0A8I3P9Y9	no	AHSSMVGVSLPQK	13	Unmodified	_AHSSMVGVSLPQK_	0	MULTI-MSMS	2	670.853187	1339.69182	0.29705	28.434	2.1691	-3.5527E-15	4.8743E-09	4	205.53	56155000	5736	1723	16429
A0A8C0NA35	no	AHTDSLNTLVALHQLYQYTQK	21	Unmodified	_AHTDSLNTLVALHQLYQYTQK_	0	MULTI-MSMS	3	815.423801	2443.24957	-0.59024	77.712	0.20415	0	0.00022334	1	50.005	16873000	2190	1725	16456
A0A8P0NJV1	no	AHTMEELEELGK	12	Unmodified	_AHTMEELEELGK_	0	MULTI-MSMS	2	693.832117	1385.64968	-2.7318	45.061	0.169	0	0.00010872	1	125.66	6186900	5918	1727	16460
A0A8C0PF77	no	AHTSSTQLQEELEK	14	Unmodified	_AHTSSTQLQEELEK_	0	MULTI-MSMS	2	800.894291	1599.77403	0.23482	26.86	0.8824	0	0.00073768	1	84.479	16733000	3949	1728	16467
Q9ZZ58	no	AHVEAPIAGSMVLAAVLLK	19	Unmodified	_AHVEAPIAGSMVLAAVLLK_	0	MULTI-MSMS	3	630.70089	1889.08084	-0.19946	94.977	0.88111	0	1.5003E-09	2	130.39	73797000	338	1729	16483
Q9ZZ58	no	AHVEAPIAGSMVLAAVLLK	19	Unmodified	_AHVEAPIAGSMVLAAVLLK_	0	MSMS	2	945.547696	1889.08084	NaN	94.989	1	0	0.0045117	1	54.343		338	1729	16484
A0A8C0STJ7	no	AHVLAASVEQATENFLEK	18	Unmodified	_AHVLAASVEQATENFLEK_	0	MULTI-MSMS	2	979.004904	1955.99526	-0.79996	76.801	0.64532	0	1.7596E-21	1	192.18	18821000	5644	1731	16503
A0A8C0RY55	no	AHVSPHEMLQAVVLCSK	17	Unmodified	_AHVSPHEMLQAVVLCSK_	0	MULTI-MSMS	2	953.487313	1904.96007	0.60667	51.315	0.6109	0	3.6424E-06	1	114.74	6761600	1855	1732	16512
A0A8C0YW86	no	AHVTHPELK	9	Unmodified	_AHVTHPELK_	0	MULTI-MATCH	2	516.285266	1030.55598	-0.7652	10.098	0.41496	0	NaN	0	NaN	2388500	4766	1733	16522
A0A8P0T542	no	AHVVPCFDASK	11	Unmodified	_AHVVPCFDASK_	0	MULTI-MSMS	3	410.869374	1229.58629	-0.032139	24.987	1.529	-3.5527E-15	0.02768	1	39.179	224280000	6595;2676	1734	16532
A0A8I3P8S9	no	AIADTGANVIVTGGK	15	Unmodified	_AIADTGANVIVTGGK_	0	MULTI-MSMS	2	693.882998	1385.75144	1.3865	41.517	2.1731	-7.1054E-15	4.5717E-06	5	144.65	104440000	2718	1736	16548
A0A8P0NZ76	no	AIADWYNEK	9	Unmodified	_AIADWYNEK_	0	MULTI-MSMS	2	555.266739	1108.51892	-0.47674	47.998	0.37546	0	0.0027076	1	103.56	18236000	6205	1737	16562
A0A8C0T8M3	no	AIAEGPGSQLLVGTTK	16	Unmodified	_AIAEGPGSQLLVGTTK_	0	MULTI-MSMS	2	771.430313	1540.84607	-0.046997	51.219	0.9519	0	0.057736	1	33.273	6589200	5871	1738	16567
A0A8C0N0W7	no	AIAELGIYPAVDPLDSTSR	19	Unmodified	_AIAELGIYPAVDPLDSTSR_	0	MULTI-MSMS	2	994.520387	1987.02622	-2.1384	88.211	0.88257	0	9.5179E-09	4	115.8	217420000	356	1739	16577
A0A8C0N0W7	no	AIAELGIYPAVDPLDSTSR	19	Unmodified	_AIAELGIYPAVDPLDSTSR_	0	MULTI-MSMS	2	994.520387	1987.02622	-3.6702	114.98	0.30651	0	0.00011007	1	81.431	26173000	356	1739	16578
A0A8C0MKC0	no	AIAFFQQQPR	10	Unmodified	_AIAFFQQQPR_	0	MULTI-MSMS	2	603.324922	1204.63529	3.7364	51.797	0.67782	0	0.0029586	3	89.142	70425000	1505	1740	16590
A0A8I3MWI3	no	AIAGDEHK	8	Unmodified	_AIAGDEHK_	0	MULTI-MSMS	2	420.714142	839.413731	-0.88455	5.9842	1.2061	0	0.034438	1	66.993	3190800	1216	1742	16599
A0A8I3PKD6	no	AIAGQGVDCSAIMGVLTNR	19	Unmodified	_AIAGQGVDCSAIMGVLTNR_	0	MULTI-MSMS	3	644.992515	1931.95572	1.6023	83.371	0.54298	0	0.030672	1	23.293	20780000	5423	1744	16611
A0A8C0MVQ9	no	AIAHYEQSADYYK	13	Unmodified	_AIAHYEQSADYYK_	0	MULTI-MSMS	2	779.862263	1557.70997	-1.7925	29.837	0.27146	0	4.5686E-07	1	180.97	21129000	1881	1746	16622
A0A8C0MVQ9	no	AIAHYEQSADYYKGEESNSSANK	23	Unmodified	_AIAHYEQSADYYKGEESNSSANK_	1	MULTI-MSMS	3	854.71749	2561.13064	0.14307	28.927	0.40579	0	8.1092E-31	1	183.25	46134000	1881	1747	16637
A0A8C0TUV1	no	AIALSLAESNR	11	Unmodified	_AIALSLAESNR_	0	MSMS	2	572.81967	1143.62479	NaN	43.473	1	0	0.0046883	1	74.173		1637	1751	16656
A0A8I3N153	no	AIANECQANFISIK	14	Unmodified	_AIANECQANFISIK_	0	MULTI-MSMS	2	789.900865	1577.78718	0.21907	54.807	1.9374	0	8.9308E-06	3	145.91	569870000	2730	1753	16679
A0A8I3N7Q9	no	AIANHSVYCSTK	12	Unmodified	_AIANHSVYCSTK_	0	MULTI-MATCH	2	675.827169	1349.63978	-0.5278	14.418	0.78446	-1.7764E-15	NaN	0	NaN	87910000	2875	1754	16704
A0A8C0Z5N9	no	AIANVPPIQEK	11	Unmodified	_AIANVPPIQEK_	0	MULTI-MATCH	2	590.340238	1178.66592	-4.4252	34.699	0.30544	0	NaN	0	NaN	1796200	6300	1755	16714
A0A8I3PU76	no	AIAVLTSGGDAQGMNAAVR	19	Unmodified	_AIAVLTSGGDAQGMNAAVR_	0	MULTI-MSMS	2	901.464892	1800.91523	0.048022	53.068	0.50735	0	0.00011135	1	81.278	23671000	210	1761	16738
A0A8I3NBZ5	no	AICEAYKEDYHK	12	Unmodified	_AICEAYKEDYHK_	1	MULTI-SECPEP	2	763.850841	1525.68713	0.11512	16.595	0.33943	0	0.00095642	1	155.53	82369000	1010	1765	16767
A0A8I3NBZ5	no	AICEAYKEDYHK	12	Unmodified	_AICEAYKEDYHK_	1	MULTI-MATCH	2	763.850841	1525.68713	-2.5176	16.29	0.27184	0	NaN	0	NaN	17295000	1010	1765	16772
A0A8C0S9B9	no	AICLDHAK	8	Unmodified	_AICLDHAK_	0	MULTI-MSMS	2	464.23947	926.464386	1.4657	13.635	0.3063	0	0.020903	1	78.178	18473000	5367	1768	16791
A0A8C0LUS7	no	AICTEAGLMALR	12	Unmodified	_AICTEAGLMALR_	0	MULTI-MSMS	2	653.336315	1304.65808	-1.1419	60.06	1.3922	0	0.00023792	2	116.52	468830000	465	1769	16808
A0A8C0LUS7	no	AICTEAGLMALR	12	Unmodified	_AICTEAGLMALR_	0	MULTI-MATCH	2	653.336315	1304.65808	0.22811	60.923	0.23769	7.1054E-15	NaN	0	NaN	6354200	465	1769	16813
A0A8C0PZQ4	no	AIDDSSASISLAQLTK	16	Unmodified	_AIDDSSASISLAQLTK_	0	MULTI-MSMS	2	810.427967	1618.84138	1.937	69.421	0.40938	1.4211E-14	0.004798	2	55.196	10684000	3443	1771	16823
A0A8C0PZU4	no	AIDEPSFSVAYANMCR	16	Unmodified	_AIDEPSFSVAYANMCR_	0	MSMS	2	915.911104	1829.80765	NaN	73.445	1	0	0.01321	1	52.247		1022	1773	16850
A0A8C0RP85	no	AIDGQQTIIACIESHQFQPK	20	Unmodified	_AIDGQQTIIACIESHQFQPK_	0	MULTI-MSMS	3	762.051198	2283.13177	-0.33493	76.55	1.1219	0	0.00026088	2	56.54	788930000	5082	1774	16859
A0A8C0RP85	no	AIDGQQTIIACIESHQFQPK	20	Unmodified	_AIDGQQTIIACIESHQFQPK_	0	MULTI-MATCH	3	762.051198	2283.13177	2.0693	77.896	0.27066	0	NaN	0	NaN	16320000	5082	1774	16864
A0A8C0RD92	no	AIDLFTDAIK	10	Unmodified	_AIDLFTDAIK_	0	MSMS	2	553.808239	1105.60193	NaN	72.771	1	0	0.0067646	1	76.827		4880	1776	16874
A0A8C0TS59	no	AIDVPGQVQVYELQPR	16	Unmodified	_AIDVPGQVQVYELQPR_	0	MULTI-MSMS	2	906.48615	1810.95775	0.61757	71.729	1.0505	-1.4211E-14	5.026E-06	1	130.44	60678000	6133	1779	16893
A0A8I3NM71	no	AIEALKEFNEDGALAVLQQFK	21	Unmodified	_AIEALKEFNEDGALAVLQQFK_	1	MULTI-MSMS	3	778.749514	2333.22671	-0.037156	97.652	0.61178	1.4211E-14	2.5281E-05	1	79.568	396160000	4751;2923	1782	16915
A0A8P0PHU9	no	AIEDEGGNPDEIEITSEGNK	20	Unmodified	_AIEDEGGNPDEIEITSEGNK_	0	MULTI-MSMS	2	1058.97948	2115.9444	-1.2729	48.754	0.37359	0	4.6881E-05	1	86.944	15108000	6441	1784	16930
A0A8I3PQU6	no	AIEDFNQSSQQEK	13	Unmodified	_AIEDFNQSSQQEK_	0	MULTI-MSMS	2	762.352259	1522.68997	-0.57701	26.188	0.40652	3.5527E-15	5.5757E-09	2	204.5	31255000	3581	1785	16938
A0A8C0NEZ8	no	AIEDSDTLQETMEEYMNKPTF	21	Unmodified	_AIEDSDTLQETMEEYMNKPTF_	1	MULTI-MSMS	3	831.366301	2491.07707	-0.22678	99.848	0.34043	0	0.00038303	1	49.655	56110000	2618	1786	16952
A0A8C0QA20	no	AIEEGIPAFTCEEYVK	16	Unmodified	_AIEEGIPAFTCEEYVK_	0	MULTI-MSMS	2	928.44276	1854.87097	1.1748	73.283	1.0189	0	0.0021894	1	61.235	37566000	4636	1787	16965
A0A8P0NWF3	no	AIEEGTLEEIEEEVR	15	Unmodified	_AIEEGTLEEIEEEVR_	0	MULTI-MSMS	2	873.425621	1744.83669	1.598	84.342	0.71267	0	9.2746E-05	1	98.407	39316000	5746	1788	16977
A0A8I3NLK6	no	AIEEGVNHMWTVSAFQQHPR	20	Unmodified	_AIEEGVNHMWTVSAFQQHPR_	0	MULTI-MSMS	3	779.711288	2336.11203	-2.2786	57.945	0.4065	0	2.0959E-11	2	119.31	51589000	2066	1789	16989
A0A8I3NTY8	no	AIEEGVSHMWTVSAFQQHPR	20	Unmodified	_AIEEGVSHMWTVSAFQQHPR_	0	MULTI-MSMS	3	770.707655	2309.10113	-0.091845	59.674	0.67857	0	4.2575E-08	1	109.89	108490000	847	1790	17001
A0A8I3NTY8	no	AIEEGVSHMWTVSAFQQHPR	20	Unmodified	_AIEEGVSHMWTVSAFQQHPR_	0	MULTI-MATCH	3	770.707655	2309.10113	-2.3021	59.233	0.30522	0	NaN	0	NaN	14678000	847	1790	17005
A0A8I3MSC7	no	AIEENLEPWPQAWDDSLINGSPLLHDPSASINK	33	Unmodified	_AIEENLEPWPQAWDDSLINGSPLLHDPSASINK_	0	MULTI-MSMS	3	1219.60043	3655.77946	-0.10175	100.13	0.47553	0	0.04353	1	14.016	18371000	4297	1791	17015
E2QV81	no	AIEIDEQQGCK	11	Unmodified	_AIEIDEQQGCK_	0	MULTI-MSMS	2	645.803359	1289.59217	-0.1535	22.463	0.50856	0	0.0038266	1	74.92	3039000	4072	1793	17032
A0A8C0RD92	no	AIEINPDSAQPYK	13	Unmodified	_AIEINPDSAQPYK_	0	MULTI-MSMS	2	723.367181	1444.71981	1.8271	43.849	1.1554	0	0.00015929	1	104.52	289040000	4880	1794	17046
A0A8C0MVQ9	no	AIEIYTDMGR	10	Unmodified	_AIEIYTDMGR_	0	MSMS	2	584.786981	1167.55941	NaN	50.203	1	0	0.014834	1	65.224		1881	1796	17055
A0A8P0T3H0	no	AIELFHSYR	9	Unmodified	_AIELFHSYR_	0	MULTI-MSMS	2	568.298373	1134.58219	-0.033396	42.98	0.30577	-7.1054E-15	0.066154	1	44.753	5820800	6282	1797	17059
A0A8P0NKA3	no	AIELNPANAVYFCNR	15	Unmodified	_AIELNPANAVYFCNR_	0	MULTI-MSMS	2	876.430321	1750.84609	1.6808	72.461	0.88267	1.4211E-14	1.655E-05	1	134.57	226860000	1719	1798	17069
A0A8P0PNK7	no	AIELSLQEQK	10	Unmodified	_AIELSLQEQK_	0	MULTI-MSMS	2	579.821878	1157.6292	1.8026	40.999	0.9846	7.1054E-15	0.00087908	3	112.41	5929600	6570	1799	17083
A0A8I3MPP6	no	AIENQEHR	8	Unmodified	_AIENQEHR_	0	MULTI-MSMS	2	498.746505	995.478456	-0.60299	7.8938	0.20238	8.8818E-16	0.0077934	1	105.39	36717000	670	1801	17094
A0A8C0PZA5	no	AIEPPPLDAVIEAEHTLR	18	Unmodified	_AIEPPPLDAVIEAEHTLR_	0	MULTI-MSMS	3	657.689707	1970.04729	-0.016678	84.67	2.173	0	2.2557E-06	2	98.796	86411000	705	1802	17103
A0A8P0NI52	no	AIEPQNEEADENYNSVNTR	19	Unmodified	_AIEPQNEEADENYNSVNTR_	0	MULTI-MSMS	2	1096.98817	2191.96178	0.23119	35.118	0.57801	-7.1054E-15	4.7049E-09	1	126.63	14857000	935	1803	17115
A0A8I3QAU5	no	AIEQADLLQEEAETPR	16	Unmodified	_AIEQADLLQEEAETPR_	0	MULTI-MSMS	2	906.952337	1811.89012	-0.73407	59.036	0.27213	0	5.4528E-20	2	201.04	26449000	1486	1804	17127
A0A8I3MGM6	no	AIEQADLLQEEDESPR	16	Unmodified	_AIEQADLLQEEDESPR_	0	MULTI-MSMS	2	921.939427	1841.8643	0.43841	53.602	0.816	0	0.00075244	2	71.513	71883000	3601	1805	17140
A0A8C0NE40	no	AIEQESQISLK	11	Unmodified	_AIEQESQISLK_	0	MULTI-MSMS	2	623.337892	1244.66123	2.2196	37.553	0.94852	0	0.012083	2	60.436	10200000	2544	1806	17152
A0A8I3N2V0	no	AIESSPDKR	9	Unmodified	_AIESSPDKR_	1	MULTI-MATCH	2	501.764363	1001.51417	2.7644	9.1102	0.36318	0	NaN	0	NaN	1702600	6197	1808	17165
A0A8C0S9M1	no	AIETALDCLK	10	Unmodified	_AIETALDCLK_	0	MULTI-MSMS	2	567.297181	1132.57981	-3.4685	51.472	0.61146	0	0.013174	1	65.305	12130000	2642	1810	17176
A0A8P0ST92	no	AIFASGSPFDPVTLPNGR	18	Unmodified	_AIFASGSPFDPVTLPNGR_	0	MULTI-MSMS	2	923.478325	1844.9421	1.6422	84.228	1.4944	0	4.6561E-08	2	113.52	96121000	1518	1812	17190
A0A8P0ST92	no	AIFASGSPFDPVTLPNGR	18	Unmodified	_AIFASGSPFDPVTLPNGR_	0	MULTI-MATCH	2	923.478325	1844.9421	5.3807	87.692	0.13609	0	NaN	0	NaN	11570000	1518	1812	17193
A0A8P0ST92	no	AIFASGSPFDPVTLPNGR	18	Deamidation (NQ)	_AIFASGSPFDPVTLPN(de)GR_	0	MULTI-MSMS	2	923.970333	1845.92611	0.18207	88.268	0.40738	0	0.00052891	1	86.028	13280000	1518	1812	17204
A0A8P0ST92	no	AIFASGSPFDPVTLPNGR	18	Deamidation (NQ)	_AIFASGSPFDPVTLPN(de)GR_	0	MULTI-MSMS	2	923.970333	1845.92611	0.42147	90.33	0.4465	0	0.00026605	1	92.19	35333000	1518	1812	17205
A0A8I3MTN8	no	AIFDTPDEDPNYNPLPEERPGGFAWGEGQR	30	Unmodified	_AIFDTPDEDPNYNPLPEERPGGFAWGEGQR_	1	MULTI-MSMS	3	1125.51648	3373.5276	0.50236	88.236	0.44179	0	1.7264E-15	2	99.614	45122000	3438	1814	17224
A0A8C0TTC2	no	AIFMIPTNPPPTFR	14	Unmodified	_AIFMIPTNPPPTFR_	0	MULTI-MSMS	2	801.429061	1600.84357	1.5296	83.461	0.91649	0	0.0087974	1	56.013	67195000	6140	1817	17242
A0A8I3MGN1	no	AIFPQNGLVVSSVDVQSVEPVDQR	24	Unmodified	_AIFPQNGLVVSSVDVQSVEPVDQR_	0	MULTI-MSMS	3	861.785287	2582.33403	0.75299	86.505	0.91735	0	3.9776E-06	4	72.564	132730000	5569	1818	17259
A0A8I3NFI4	no	AIFSSGAVLYK	11	Unmodified	_AIFSSGAVLYK_	0	MULTI-MSMS	2	578.324057	1154.63356	0.11579	56.378	1.3617	0	0.0153	3	57.859	96907000	1912	1822	17281
A0A8C0M9N5	no	AIFSVYVVNK	10	Unmodified	_AIFSVYVVNK_	0	MSMS	2	570.326599	1138.63865	NaN	61.409	1	0	0.0045865	1	83.265		1053	1824	17295
A0A8P0T375	no	AIGAQNLLTMPGGVAK	16	Unmodified	_AIGAQNLLTMPGGVAK_	0	MSMS	2	770.929425	1539.8443	NaN	66.231	1	0	0.0016735	1	66.262		414	1826	17310
A0A8C0RX08	no	AIGIGAYLVR	10	Unmodified	_AIGIGAYLVR_	0	MULTI-MSMS	2	516.813659	1031.61277	0.11492	64.356	0.78094	1.4211E-14	0.0014699	1	102.71	36717000	3663	1830	17323
A0A8P0PDY0	no	AIGLSQMSFPTADLTLK	17	Unmodified	_AIGLSQMSFPTADLTLK_	0	MULTI-MSMS	2	896.979312	1791.94407	1.474	91.344	0.30607	0	0.015832	2	42.789	19966000	6485	1831	17329
A0A8P0SC38	no	AIGNTELENK	10	Unmodified	_AIGNTELENK_	0	MULTI-MSMS	2	544.782753	1087.55095	-1.861	18.572	0.54215	0	0.015154	1	62.464	26050000	5185	1834	17348
A0A8P0SC38	no	AIGNTELENK	10	Unmodified	_AIGNTELENK_	0	MSMS	2	544.782753	1087.55095	NaN	18.126	1	0	0.00093402	1	111.82		5185	1834	17349
A0A8I3QBG5	no	AIGPHDVLATLLNNLK	16	Unmodified	_AIGPHDVLATLLNNLK_	0	MULTI-MSMS	2	844.988329	1687.9621	0.24754	99.236	0.88396	0	4.1662E-58	2	278.38	46427000	1782	1836	17364
A0A8C0NHD1	no	AIGSASEGAQSSLQEVYHK	19	Unmodified	_AIGSASEGAQSSLQEVYHK_	0	MULTI-MSMS	3	654.656954	1960.94903	0.19288	40.872	1.8679	0	0.00027075	1	60.764	129310000	2709	1838	17383
A0A8C0PE22	no	AIGTACTLDK	10	Unmodified	_AIGTACTLDK_	0	MULTI-MSMS	2	525.268424	1048.5223	1.2064	19.385	0.37404	0	0.013588	1	64.711	4572500	3353	1839	17395
A0A8I3MYJ5	no	AIGTAYAVLSNPEK	14	Unmodified	_AIGTAYAVLSNPEK_	0	MULTI-MSMS	2	717.385374	1432.75619	-3.388	51.351	1.0174	0	0.0021087	1	71.555	41475000	4206	1840	17403
A0A8I3PIA7	no	AIGTDEDLAHSSIR	14	Unmodified	_AIGTDEDLAHSSIR_	0	MULTI-MSMS	2	742.870619	1483.72669	-0.59108	31.366	0.34043	0	3.9905E-10	1	193.3	30440000	5291	1841	17412
A0A8C0SX68	no	AIGTEPDSDVLSEIMHSFAK	20	Unmodified	_AIGTEPDSDVLSEIMHSFAK_	0	MULTI-MSMS	3	716.349021	2146.02524	-1.0898	99.575	0.44218	0	0.00030225	1	54.834	20585000	5699	1842	17421
A0A8P0SB20	no	AIGVLTSGGDAQGMNAAVR	19	Unmodified	_AIGVLTSGGDAQGMNAAVR_	0	MULTI-MSMS	2	894.457067	1786.89958	0.11225	52.105	1.9022	0	1.4669E-12	1	160.52	383530000	744;3976	1844	17438
A0A8P0SB20	no	AIGVLTSGGDAQGMNAAVR	19	Oxidation (M)	_AIGVLTSGGDAQGM(ox)NAAVR_	0	MULTI-MSMS	2	902.454524	1802.8945	-1.4569	39.293	0.37313	0	4.024E-08	1	114.72	27748000	744;3976	1844	17449
A0A8C0M3S5	no	AIGVSNFNHK	10	Unmodified	_AIGVSNFNHK_	0	MULTI-MSMS	2	543.788173	1085.56179	-2.2528	18.502	0.33889	0	0.005477	1	78.77	7631600	794	1845	17461
A0A8I3P2L6	no	AIGVSNFNHLQIEK	14	Unmodified	_AIGVSNFNHLQIEK_	0	MULTI-MSMS	2	785.422822	1568.83109	-1.6551	48.485	1.1219	-7.1054E-15	1.1443E-06	1	155.99	119580000	4976	1846	17479
A0A8I3P2L6	no	AIGVSNFNHLQIEK	14	Unmodified	_AIGVSNFNHLQIEK_	0	MULTI-MATCH	2	785.422822	1568.83109	-1.7564	49.895	0.43941	0	NaN	0	NaN	3672200	4976	1846	17483
A0A8C0SXJ4	no	AIHLPAETMR	10	Unmodified	_AIHLPAETMR_	0	MSMS	3	380.206098	1137.59646	NaN	31.217	1	0	0.0027243	1	80.231		4264	1847	17488
A0A8P0PMV1	no	AIHNICSVCR	10	Unmodified	_AIHNICSVCR_	0	MULTI-MATCH	3	410.534108	1228.5805	0.34882	16.323	0.20371	0	NaN	0	NaN	1982600	6638	1848	17499
A0A8I3PFD4	no	AIHNPMIQK	9	Unmodified	_AIHNPMIQK_	0	MULTI-MSMS	2	526.289494	1050.56443	3.2741	16.612	0.4076	3.5527E-15	0.0013797	2	130.04	9876000	3930	1849	17505
A0A8I3S4A5	no	AIHQQILLLR	10	Unmodified	_AIHQQILLLR_	0	MULTI-MSMS	3	402.255669	1203.74518	1.4515	40.157	0.37254	7.1054E-15	0.00089355	1	96.668	8976700	1785	1850	17517
A0A8P0NVX2	no	AIHTAPVATMAFDPTSTLLATGGCDGAVR	29	Unmodified	_AIHTAPVATMAFDPTSTLLATGGCDGAVR_	0	MULTI-MSMS	3	967.812631	2900.41606	-0.91366	81.65	0.50597	0	1.3157E-16	1	106.51	78684000	6445	1851	17531
A0A8C0PD06	no	AIHWAAYMGHIEVVK	15	Unmodified	_AIHWAAYMGHIEVVK_	0	MULTI-MATCH	4	431.978984	1723.88683	0.3304	59.929	0.33931	0	NaN	0	NaN	6807900	3866	1852	17539
A0A8I3PYS5	no	AIIEEYLHLNDMK	13	Unmodified	_AIIEEYLHLNDMK_	0	MULTI-MSMS	2	794.905616	1587.79668	-1.0401	72.736	0.57906	0	4.2801E-05	2	132.25	282410000	2053	1855	17563
A0A8I3PNN7	no	AIIIFVPVPQLK	12	Unmodified	_AIIIFVPVPQLK_	0	MULTI-MSMS	2	669.431399	1336.84824	0.034964	92.888	2.1391	1.4211E-14	0.00032353	6	109.21	625900000	4468	1856	17590
A0A8I3PNN7	no	AIIIFVPVPQLK	12	Unmodified	_AIIIFVPVPQLK_	0	MULTI-MSMS	3	446.623358	1336.84824	0.044329	92.85	0.98603	0	0.00042507	2	87.298	30957000	4468	1856	17591
A0A8P0STW6	no	AIIKDPHDPTVCHLLFANQTEK	22	Unmodified	_AIIKDPHDPTVCHLLFANQTEK_	1	MULTI-MSMS	3	849.772324	2546.29514	-2.0277	48.349	0.20472	0	0.0091359	1	33.79	4964500	240	1857	17601
A0A8P0N9X4	no	AIIKPQYVDQIPK	13	Unmodified	_AIIKPQYVDQIPK_	1	MULTI-MSMS	2	756.942859	1511.87116	-0.23472	44.376	0.7825	7.1054E-15	0.046157	1	57.39	77123000	6573;6418	1858	17610
A0A8I3PHW1	no	AIIPSHLAYGK	11	Unmodified	_AIIPSHLAYGK_	0	MULTI-MSMS	3	390.560758	1168.66044	-0.42802	33.908	2.8898	0	0.012077	2	49.189	352030000	6127	1861	17634
A0A8I3PHW1	no	AIIPSHLAYGK	11	Unmodified	_AIIPSHLAYGK_	0	MULTI-MSMS	2	585.337498	1168.66044	0.39888	33.95	0.54405	0	0.0078731	1	66.27	21119000	6127	1861	17635
A0A8I3N7Q9	no	AIIQVSQIVAR	11	Unmodified	_AIIQVSQIVAR_	0	MULTI-MATCH	2	599.36933	1196.72411	-1.7204	55.919	0.682	0	NaN	0	NaN	33042000	2875	1862	17656
A0A8C0N5A7	no	AIKPTLGLIDPLHTLHMPDR	20	Unmodified	_AIKPTLGLIDPLHTLHMPDR_	1	MULTI-MSMS	5	448.454365	2237.23544	0.34996	69.789	0.98661	0	0.0084603	1	35.036	9353600	2232	1866	17675
A0A8C0Q6J6	no	AILCLLLGGVER	12	Unmodified	_AILCLLLGGVER_	0	MULTI-MSMS	2	657.384122	1312.75369	0.69255	93.061	0.88275	0	0.00034676	1	106.2	44728000	3042	1868	17689
A0A8C0TA90	no	AILDQQVLAEELTTK	15	Unmodified	_AILDQQVLAEELTTK_	0	MULTI-MSMS	2	836.46181	1670.90907	-0.64751	77.678	0.37323	0	5.0329E-08	1	170.68	20191000	3272;5880	1869	17702
A0A8C0YS41	no	AILDSETGLLFLSLE	15	Unmodified	_AILDSETGLLFLSLE_	0	MULTI-MSMS	2	810.940179	1619.8658	0.27977	111.65	0.30551	0	0.006382	1	56.013	10822000	6188;3979	1870	17713
A0A8I3SBI9	no	AILEDIHVNLFTR	13	Unmodified	_AILEDIHVNLFTR_	0	MULTI-MSMS	2	770.92774	1539.84093	-1.2932	77.481	0.94885	0	1.7489E-05	2	163.46	71413000	5490	1871	17733
A0A8I3SBI9	no	AILEDIHVNLFTR	13	Unmodified	_AILEDIHVNLFTR_	0	MULTI-MSMS	3	514.287586	1539.84093	0.76424	77.556	0.54233	0	0.00049075	1	80.967	14658000	5490	1871	17734
A0A8I3N8D9	no	AILEMEQYIR	10	Unmodified	_AILEMEQYIR_	0	MULTI-MSMS	2	633.331556	1264.64856	-4.0232	71.169	1.4934	0	0.004721	1	81.594	45489000	3720	1872	17745
A0A8P0NSK8	no	AILEQISAHGQK	12	Unmodified	_AILEQISAHGQK_	0	MSMS	2	647.859326	1293.7041	NaN	28.286	1	0	0.00020077	1	105.4		6625;4132	1873	17752
A0A8C0TB14	no	AILILDNDGDR	11	Unmodified	_AILILDNDGDR_	0	MULTI-MSMS	2	607.822409	1213.63027	-0.79725	51.813	1.0185	0	0.00042749	2	117.89	134370000	5175	1876	17768
A0A8P0TIK2	no	AILLAVLPMSLLSVGK	16	Unmodified	_AILLAVLPMSLLSVGK_	0	MSMS	2	813.007144	1623.99974	NaN	106.12	1	0	0.05095	1	41.689		5114	1877	17785
A0A8P0TIK2	no	AILLAVLPMSLLSVGK	16	Unmodified	_AILLAVLPMSLLSVGK_	0	MSMS	3	542.340522	1623.99974	NaN	106.13	1	0	0.037485	1	38.028		5114	1877	17786
A0A8P0T340	no	AILNPLCQVDYR	12	Unmodified	_AILNPLCQVDYR_	0	MULTI-MSMS	2	731.379568	1460.74458	-2.1416	67.641	0.67989	0	0.00043809	1	98.943	88601000	6105	1880	17811
A0A8I3RZP8	no	AILQNEPLTTVAVLK	15	Unmodified	_AILQNEPLTTVAVLK_	0	MULTI-MSMS	2	805.479805	1608.94506	-0.68645	71.728	0.50703	0	0.0023045	1	65.395	17126000	4442;6603	1882	17821
A0A8I3PCS1	no	AILQNHTDFKDK	12	Unmodified	_AILQNHTDFKDK_	1	MULTI-MSMS	2	715.37534	1428.73613	0.37099	16.702	0.33995	0	2.0288E-06	2	211.86	7720100	5740	1883	17827
A0A8I3MZ16	no	AILSHLVK	8	Unmodified	_AILSHLVK_	0	MULTI-MSMS	2	440.78437	879.554188	0.40747	24.139	0.44078	0	0.056988	1	56.122	4967700	4561	1885	17833
A0A8C0SU42	no	AILSSILEEQK	11	Unmodified	_AILSSILEEQK_	0	MULTI-MSMS	2	615.850635	1229.68672	-0.91236	62.516	0.51046	7.1054E-15	0.00017051	1	146.69	38868000	5650	1887	17849
A0A8C0RC87	no	AILTMTQLYK	10	Unmodified	_AILTMTQLYK_	0	MULTI-MSMS	2	591.333567	1180.65258	0.56204	61.934	0.33961	-7.1054E-15	0.0026351	1	91.783	25970000	4678	1889	17866
A0A8P0TTK7	no	AILVDLEPGTMDSVR	15	Unmodified	_AILVDLEPGTMDSVR_	0	MULTI-MSMS	2	808.42163	1614.82871	0.036446	74.807	2.6482	0	3.8984E-05	3	124.42	8961900000	1644;1768;6608;5630;1645	1890	17890
A0A8P0TTK7	no	AILVDLEPGTMDSVR	15	Unmodified	_AILVDLEPGTMDSVR_	0	MULTI-MSMS	2	808.42163	1614.82871	1.7936	112.66	3.4232	0	0.0021127	6	66.595	4338100	1644;1768;6608;5630;1645	1890	17891
A0A8P0TTK7	no	AILVDLEPGTMDSVR	15	Unmodified	_AILVDLEPGTMDSVR_	0	MSMS	2	808.42163	1614.82871	NaN	72.115	1	0	0.022032	1	49.159		1644;1768;6608;5630;1645	1890	17892
A0A8P0TTK7	no	AILVDLEPGTMDSVR	15	Unmodified	_AILVDLEPGTMDSVR_	0	MSMS	2	808.42163	1614.82871	NaN	111.97	1	0	0.021362	1	49.5		1644;1768;6608;5630;1645	1890	17893
A0A8P0TTK7	no	AILVDLEPGTMDSVR	15	Unmodified	_AILVDLEPGTMDSVR_	0	MSMS	2	808.42163	1614.82871	NaN	112.26	1	0	0.06488	1	40.589		1644;1768;6608;5630;1645	1890	17894
A0A8P0TTK7	no	AILVDLEPGTMDSVR	15	Unmodified	_AILVDLEPGTMDSVR_	0	MSMS	2	808.42163	1614.82871	NaN	116.15	1	0	0.0059361	1	57.348		1644;1768;6608;5630;1645	1890	17895
A0A8P0TTK7	no	AILVDLEPGTMDSVR	15	Unmodified	_AILVDLEPGTMDSVR_	0	MSMS	2	808.42163	1614.82871	NaN	116.79	1	0	0.0045761	1	58.37		1644;1768;6608;5630;1645	1890	17896
A0A8P0TTK7	no	AILVDLEPGTMDSVR	15	Unmodified	_AILVDLEPGTMDSVR_	0	MSMS	2	808.42163	1614.82871	NaN	117.41	1	0	0.018234	1	51.092		1644;1768;6608;5630;1645	1890	17897
A0A8P0TTK7	no	AILVDLEPGTMDSVR	15	Oxidation (M)	_AILVDLEPGTM(ox)DSVR_	0	MULTI-SECPEP	2	816.419088	1630.82362	-2.1759	62.689	1.6311	7.1054E-15	0.028887	1	67.08	284130000	1644;1768;6608;5630;1645	1890	17914
A0A8I3RVG9	no	AILVVFANK	9	Unmodified	_AILVVFANK_	0	MULTI-MSMS	2	487.805303	973.596052	-0.39709	56.306	1.1925	0	0.0025054	2	105.2	22763000	2286	1891	17937
A0A8I3RVG9	no	AILVVFANK	9	Unmodified	_AILVVFANK_	0	MULTI-MSMS	2	487.805303	973.596052	0.42026	58.736	1.867	0	0.021448	2	62.717	247990000	2286	1891	17938
A0A8I3NJ91	no	AIMAHMTVEEIYKDR	15	Unmodified	_AIMAHMTVEEIYKDR_	1	MULTI-MSMS	4	452.477383	1805.88043	-0.50337	48.447	0.47507	-7.1054E-15	0.0013827	1	63.128	6226700	4902	1893	17961
A0A8C0STJ7	no	AIMAQLPQEQK	11	Unmodified	_AIMAQLPQEQK_	0	MULTI-MSMS	2	628.837005	1255.65946	-0.39704	35.413	2.175	0	0.00036832	3	161.79	152760000	5644	1894	17974
A0A8C0NEP7	no	AINGPTSASGDEISK	15	Unmodified	_AINGPTSASGDEISK_	0	MULTI-MSMS	2	723.857177	1445.6998	0.035269	23.766	0.98558	0	0.00068874	1	77.593	5217500	2611	1899	18001
A0A8I3NUC9	no	AINLLPANTQINDIR	15	Unmodified	_AINLLPANTQINDIR_	0	MULTI-MSMS	2	833.467761	1664.92097	-0.14819	70.222	0.647	0	0.030337	1	42.243	9850000	3283	1900	18013
A0A8P0SEB0	no	AINPINTFTK	10	Unmodified	_AINPINTFTK_	0	MULTI-MSMS	2	559.813856	1117.61316	2.4059	46.664	0.98502	0	0.0036138	1	85.731	68184000	5460	1901	18025
A0A8C0RR54	no	AINQFTEVLTR	11	Unmodified	_AINQFTEVLTR_	0	MULTI-MSMS	2	646.353877	1290.6932	0.75968	61.389	0.50919	0	0.00021195	1	125.71	35283000	3507	1902	18036
A0A8I3N0P1	no	AINQGGLTSVAVR	13	Unmodified	_AINQGGLTSVAVR_	0	MULTI-MSMS	2	643.364776	1284.715	0.47128	37.143	0.91638	0	0.0013775	2	77.379	103140000	5602	1903	18050
A0A8P0NG96	no	AINQIAAALFTIHK	14	Unmodified	_AINQIAAALFTIHK_	0	MULTI-MATCH	3	504.296192	1509.86675	0.51697	78.099	0.27066	0	NaN	0	NaN	7141500	1743	1904	18057
A0A8I3RYC9	no	AINQQTGAFVEISR	14	Unmodified	_AINQQTGAFVEISR_	0	MULTI-MSMS	2	767.404629	1532.79471	3.1205	50.676	0.16994	0	0.037704	1	42.095	1288500	3271	1905	18076
A0A8I3RYC9	no	AINQQTGAFVEISR	14	Unmodified	_AINQQTGAFVEISR_	0	MULTI-MSMS	2	767.404629	1532.79471	1.2455	50.957	0.50974	-7.1054E-15	0.055095	1	36.954	5624900	3271	1905	18077
Q2KKD1	no	AINVILGCLR	10	Unmodified	_AINVILGCLR_	0	MULTI-MSMS	2	564.831526	1127.6485	-0.15629	67.064	0.91709	0	0.00086877	1	166.78	24266000	4160	1908	18102
A0A8C0Q119	no	AIPDLTAPVAAVQAAVSNLVR	21	Unmodified	_AIPDLTAPVAAVQAAVSNLVR_	0	MULTI-MSMS	3	692.731906	2075.17389	0.18783	109.42	2.2097	0	1.7276E-05	4	78.418	509700000	4471	1911	18134
A0A8C0Q119	no	AIPDLTAPVAAVQAAVSNLVR	21	Unmodified	_AIPDLTAPVAAVQAAVSNLVR_	0	MULTI-MATCH	3	692.731906	2075.17389	-4.1564	111.42	0.27215	0	NaN	0	NaN	2027000	4471	1911	18139
A0A8C0MZR6	no	AIPELDVYEAEGLALDDEDVEELTASQR	28	Unmodified	_AIPELDVYEAEGLALDDEDVEELTASQR_	0	MULTI-MSMS	3	1030.82609	3089.45645	-0.79187	105.15	0.47396	0	0.0092258	2	26.187	6457900	2019	1912	18141
A0A8C0MZR6	no	AIPELDVYEAEGLALDDEDVEELTASQR	28	Unmodified	_AIPELDVYEAEGLALDDEDVEELTASQR_	0	MSMS	3	1030.82609	3089.45645	NaN	103.73	1	0	0.0032794	1	39.153		2019	1912	18142
A0A8P0TAL0	no	AIPNQGEILVIR	12	Unmodified	_AIPNQGEILVIR_	0	MULTI-MSMS	2	661.893169	1321.77178	1.0747	59.195	1.1186	0	0.00038185	1	101.65	26183000	6497;5742	1914	18154
A0A8I3NC31	no	AIPVLVDVLR	10	Unmodified	_AIPVLVDVLR_	0	MULTI-MSMS	2	547.850242	1093.68593	0.28494	81.976	0.91485	-1.4211E-14	0.0083489	2	72.23	38371000	4899	1915	18167
A0A8P0TL06	no	AIQDMFPNMDR	11	Unmodified	_AIQDMFPNMDR_	0	MULTI-MSMS	2	669.302472	1336.59039	-0.37743	70.291	1.5658	0	0.0016698	1	87.806	16299000	6569	1919	18192
A0A8I3MNS2	no	AIQLNPNYIR	10	Unmodified	_AIQLNPNYIR_	0	MULTI-MSMS	2	601.33803	1200.66151	0.26123	48.126	0.41002	0	0.0020582	1	96.492	25102000	2444	1921	18211
A0A8P0PBL4	no	AIQLNSNSVQALLLK	15	Unmodified	_AIQLNSNSVQALLLK_	0	MSMS	2	806.475054	1610.93556	NaN	82.32	1	0	0.000544	1	75.849		5836	1922	18222
A0A8I3P5Y3	no	AIQLSGAEQLEALK	14	Unmodified	_AIQLSGAEQLEALK_	0	MULTI-MSMS	2	735.911756	1469.80896	-0.37966	64.463	1.0546	0	0.0011122	1	78.548	69637000	6301	1923	18235
A0A8I3P5Y3	no	AIQLSGAEQLEALK	14	Unmodified	_AIQLSGAEQLEALK_	0	MSMS	2	735.911756	1469.80896	NaN	65.415	1	0	0.049005	1	43.544		6301	1923	18236
A0A8I3P5Y3	no	AIQLSGAEQLEALK	14	Unmodified	_AIQLSGAEQLEALK_	0	MSMS	2	735.911756	1469.80896	NaN	65.6	1	0	0.019151	1	52.391		6301	1923	18237
Q5I9W4	no	AIQMVANSLK	10	Unmodified	_AIQMVANSLK_	0	MULTI-MSMS	2	537.802434	1073.59032	-1.8086	34.938	0.74833	0	0.014409	1	63.534	7488100	455	1924	18247
A0A8I3PAI9	no	AIQPDAGYYNDLVPPIGMLNNPMNAVTTK	29	Unmodified	_AIQPDAGYYNDLVPPIGMLNNPMNAVTTK_	0	MULTI-MSMS	3	1039.85097	3116.53109	0.41242	99.939	0.30658	0	4.1342E-05	1	48.305	32668000	865	1925	18261
A0A8C0T559	no	AIQVGVIGFPNVGK	14	Unmodified	_AIQVGVIGFPNVGK_	0	MULTI-MSMS	2	699.908819	1397.80309	0.44968	74.915	0.95008	-1.4211E-14	0.00032403	2	94.309	44956000	1391	1928	18278
A0A8I3P2M1	no	AISAANLHLR	10	Unmodified	_AISAANLHLR_	0	MULTI-MSMS	2	533.311815	1064.60908	-0.34827	30.196	0.30583	0	0.00095896	1	178.83	28759000	2498	1929	18291
A0A8P0T3C0	no	AISEELDHALNDMTSL	16	Unmodified	_AISEELDHALNDMTSL_	0	MULTI-MSMS	2	879.914366	1757.81418	-1.6054	97.439	0.2046	0	0.027408	1	40.449	34030000	6553	1934	18326
A0A8C0MNT1	yes	AISEELDHALNDMTSM	16	Unmodified	_AISEELDHALNDMTSM_	0	MULTI-MSMS	2	888.892577	1775.7706	-0.90963	95.28	0.27169	0	0.0071776	1	49.777	14344000	1636	1935	18339
A0A8I3PYS5	no	AISEPNFSVAYANMCR	16	Unmodified	_AISEPNFSVAYANMCR_	0	MULTI-MSMS	2	915.419096	1828.82364	-1.212	71.753	1.0502	0	1.631E-16	3	194.17	129350000	2053	1936	18352
A0A8I3NRV2	no	AISFVGSNQAGEYIFER	17	Unmodified	_AISFVGSNQAGEYIFER_	0	MULTI-MSMS	2	944.465415	1886.91628	1.5987	81.582	0.5742	0	2.6456E-09	1	154.36	42823000	3621	1937	18365
A0A8P0SI18	no	AISGLEQDQPAR	12	Unmodified	_AISGLEQDQPAR_	0	MULTI-MSMS	2	642.830766	1283.64698	3.2365	26.477	0.64526	0	0.0010107	2	86.898	10278000	1389	1938	18376
A0A8C0PVK3	no	AISHEHSPSDLEAHFVPLVK	20	Unmodified	_AISHEHSPSDLEAHFVPLVK_	0	MULTI-MSMS	5	443.43281	2212.12767	0.29778	47.372	1.4622	0	3.8413E-05	1	81.144	225410000	4368;4446	1939	18388
A0A8I3PZF7	no	AISSTEAVLNNR	12	Unmodified	_AISSTEAVLNNR_	0	MULTI-MSMS	2	637.838591	1273.66263	-0.34407	31.28	0.47672	0	0.018686	1	51.092	71593000	1086;6534;802	1942	18415
A0A8C0S4U0	no	AISSYFVSTMSSSIK	15	Unmodified	_AISSYFVSTMSSSIK_	0	MSMS	2	804.402906	1606.79126	NaN	75.924	1	0	0.012508	1	54.005		5309	1943	18421
A0A8C0MGR5	no	AISTGSLASSTLNK	14	Unmodified	_AISTGSLASSTLNK_	0	MULTI-MSMS	2	675.367181	1348.71981	1.4761	36.117	0.74792	0	0.04705	1	39.148	4209200	1357	1944	18433
A0A8P0PAZ7	no	AISVGQLVDVK	11	Unmodified	_AISVGQLVDVK_	0	MULTI-MSMS	2	564.834788	1127.65502	-0.010781	58.708	0.95096	7.1054E-15	0.0048747	2	72.643	76045000	6527	1946	18447
A0A8I3NB41	no	AISVHSTPEGCSSACK	16	Unmodified	_AISVHSTPEGCSSACK_	0	MULTI-MATCH	2	845.879804	1689.74505	0.34294	15.682	0.64607	1.7764E-15	NaN	0	NaN	87116000	4571	1947	18464
A0A8I3NGR5	no	AISYHLVQKPFPLTK	15	Unmodified	_AISYHLVQKPFPLTK_	1	MULTI-MATCH	4	436.255446	1740.99268	0.29874	46.04	1.0883	7.1054E-15	NaN	0	NaN	30758000	6036	1948	18475
A0A8I3MY94	no	AISYLATVPK	10	Unmodified	_AISYLATVPK_	0	MSMS	2	531.813325	1061.6121	NaN	45.454	1	0	0.065116	1	44.719		5516	1949	18483
A0A8C0RK80	no	AITDGQAGFGNDTLSK	16	Unmodified	_AITDGQAGFGNDTLSK_	0	MULTI-MSMS	2	797.889009	1593.76346	-2.6649	45.084	0.9158	0	0.061618	1	32.61	90592000	2608	1951	18496
A0A8I3N828	no	AITGVVCYACK	11	Unmodified	_AITGVVCYACK_	0	MULTI-MSMS	2	621.304484	1240.59441	-0.96996	39.232	0.37397	-7.1054E-15	0.012604	1	60.019	6946300	2189	1954	18526
A0A8C0S671	no	AITHLNNNFMFGQK	14	Unmodified	_AITHLNNNFMFGQK_	0	MULTI-MSMS	2	817.909024	1633.8035	3.5097	48.624	2.7843	0	1.3381E-06	1	152.54	362330000	5328	1955	18540
A0A8C0S671	no	AITHLNNNFMFGQK	14	Deamidation (NQ)	_AITHLN(de)NNFMFGQK_	0	MULTI-MSMS	2	818.401032	1634.78751	-0.96702	57.544	0.30622	0	8.2032E-05	1	145.46	21437000	5328	1955	18550
A0A8C0PY99	no	AITIAGIPQSIIECVK	16	Unmodified	_AITIAGIPQSIIECVK_	0	MULTI-MSMS	2	856.984398	1711.95424	-0.1359	91.428	1.0885	1.4211E-14	0.00067062	3	72.29	750330000	4419;4333;6665;6275	1956	18562
A0A8I3PTN2	no	AITIAGVPQSVTECVK	16	Unmodified	_AITIAGVPQSVTECVK_	0	MULTI-MSMS	2	836.950555	1671.88656	-0.32187	62.073	1.732	0	0.00024577	1	82.362	1495200000	3442	1957	18576
A0A8C0MFJ3	no	AITIASQTNCPLYVTK	16	Unmodified	_AITIASQTNCPLYVTK_	0	MULTI-MSMS	2	890.469112	1778.92367	-1.2721	55.543	1.3944	0	8.6663E-23	3	223.08	128140000	1299;4719	1958	18593
A0A8I3P372	no	AITNNQYEIV	10	Unmodified	_AITNNQYEIV_	0	MULTI-MATCH	2	582.798403	1163.58225	-5.5136	59.724	0.50886	0	NaN	0	NaN	15411000	2487	1959	18605
A0A8I3NW81	no	AITVFSPDGHLFQVEYAQEAVK	22	Unmodified	_AITVFSPDGHLFQVEYAQEAVK_	0	MULTI-MSMS	3	817.084785	2448.23253	1.1072	84.467	1.017	0	1.2265E-08	2	106.49	162400000	5948	1962	18619
A0A8I3NW81	no	AITVFSPDGHLFQVEYAQEAVKK	23	Unmodified	_AITVFSPDGHLFQVEYAQEAVKK_	1	MULTI-MSMS	3	859.783106	2576.32749	0.92866	73.745	0.57785	0	1.2159E-19	2	141.1	71128000	5948	1963	18629
A0A8I3NYW8	no	AIVAIENPADVSVISSR	17	Unmodified	_AIVAIENPADVSVISSR_	0	MULTI-MSMS	2	870.978158	1739.94176	0.16007	69.404	2.3438	0	8.2077E-17	6	188.29	2206200000	2064	1966	18648
A0A8I3MVP9	no	AIVDALPPPCESACTVPTDVDKWFHHQK	28	Unmodified	_AIVDALPPPCESACTVPTDVDKWFHHQK_	1	MULTI-MSMS	4	805.390399	3217.53249	-0.048877	75.402	0.81428	0	2.0779E-08	2	78.758	41199000	4621	1967	18665
A0A8I3MVP9	no	AIVDALPPPCESACTVPTDVDKWFHHQK	28	Unmodified	_AIVDALPPPCESACTVPTDVDKWFHHQK_	1	MULTI-MSMS	3	1073.51811	3217.53249	0.6065	75.379	0.81464	0	0.059444	2	17.222	101630000	4621	1967	18666
Q5WR10	no	AIVDCGFEHPSEVQHECIPQAILGMDVLCQAK	32	Unmodified	_AIVDCGFEHPSEVQHECIPQAILGMDVLCQAK_	0	MULTI-MSMS	4	913.682021	3650.69898	-1.1923	88.507	1.0858	0	7.433E-08	3	61.89	1583000000	277;1616	1968	18688
Q5WR10	no	AIVDCGFEHPSEVQHECIPQAILGMDVLCQAK	32	Unmodified	_AIVDCGFEHPSEVQHECIPQAILGMDVLCQAK_	0	MULTI-MSMS	3	1217.90694	3650.69898	-0.6196	88.463	0.78139	0	8.6622E-32	2	133.4	539930000	277;1616	1968	18689
A0A8I3PC55	no	AIVDCIISIIEENTESK	17	Unmodified	_AIVDCIISIIEENTESK_	0	MULTI-MSMS	2	967.492981	1932.97141	0.72691	111.02	0.2718	0	1.7247E-07	1	144.57	52984000	6319	1969	18700
A0A8C0RZM4	no	AIVDCIISIVEENPEGK	17	Unmodified	_AIVDCIISIVEENPEGK_	0	MULTI-MSMS	2	943.482416	1884.95028	-0.56406	101.75	0.88333	0	2.1211E-09	1	155.99	65274000	5244	1970	18712
A0A8I3QBG5	no	AIVNVIGMHK	10	Unmodified	_AIVNVIGMHK_	0	MULTI-MSMS	2	541.312969	1080.61138	1.7098	32.93	0.30527	0	0.0020874	1	96.253	9501000	1782	1978	18748
A0A8I3PUY9	no	AIVQVFEGTSGIDAQK	16	Unmodified	_AIVQVFEGTSGIDAQK_	0	MULTI-MSMS	2	831.938502	1661.86245	0.6035	62.153	0.40691	1.4211E-14	9.4381E-11	1	164.9	27032000	1827	1980	18772
A0A8I3NXQ3	no	AIWGYCDQLK	10	Unmodified	_AIWGYCDQLK_	0	MULTI-MSMS	2	627.302798	1252.59104	-1.2712	59.932	0.34034	0	0.015097	1	62.546	25514000	4566	1981	18783
A0A8C0NBV0	no	AIWNVINWENVTER	14	Unmodified	_AIWNVINWENVTER_	0	MULTI-MATCH	2	872.444286	1742.87402	4.9594	96.11	0.54169	0	NaN	0	NaN	53553000	363	1982	18796
A0A8C0PJT1	no	AIYAYALQVFPSK	13	Unmodified	_AIYAYALQVFPSK_	0	MULTI-MSMS	2	735.903202	1469.79185	0.14172	81.751	0.50855	0	0.0052605	1	62.005	11024000	3911	1984	18806
A0A8C0T9D5	no	AIYDTPCIQAESEK	14	Unmodified	_AIYDTPCIQAESEK_	0	MULTI-MSMS	2	812.879795	1623.74504	-0.5344	46.28	1.0202	0	0.00013921	2	102.53	216920000	5882	1985	18821
A0A8C0Z5N9	no	AIYELAISQPR	11	Unmodified	_AIYELAISQPR_	0	MULTI-MSMS	2	630.85097	1259.68739	1.356	57.671	0.47505	0	0.00018411	1	129.38	28272000	6300	1986	18834
A0A8P0SDZ7	no	AIYFDGDFGQVVR	13	Unmodified	_AIYFDGDFGQVVR_	0	MULTI-MATCH	2	743.869891	1485.72523	-7.5457	80.862	0.30627	0	NaN	0	NaN	6331200	3638	1987	18851
A0A8I3Q6A8	no	AIYHLEAFVAK	11	Unmodified	_AIYHLEAFVAK_	0	MULTI-MSMS	3	421.236163	1260.68666	-0.96892	48.846	0.9507	-7.1054E-15	0.019287	1	44.564	42711000	5606	1988	18860
A0A8C0S097	no	AIYHTLNLCNIDVTQK	16	Unmodified	_AIYHTLNLCNIDVTQK_	0	MSMS	2	951.990743	1901.96693	NaN	58.699	1	0	4.363E-05	1	85.554		417	1989	18870
A0A8I3PLR3	no	AIYQVYNALQEK	12	Unmodified	_AIYQVYNALQEK_	0	MULTI-MSMS	2	720.380091	1438.74563	0.93171	59.438	0.43922	0	7.9205E-05	1	130.41	37815000	5181	1990	18877
A0A8I3S7X5	no	AKDANNGNLQLR	12	Deamidation (NQ)	_AKDANN(de)GNLQLR_	1	MULTI-MATCH	2	657.841665	1313.66878	0.1656	15.951	0.1354	0	NaN	0	NaN	3960500	1675	1993	18888
A0A8I3NZ76	no	AKDDDDSDIPTAQR	14	Unmodified	_AKDDDDSDIPTAQR_	1	MULTI-MSMS	2	773.852623	1545.69069	-0.77638	16.492	0.50996	0	6.1486E-06	1	153.75	26714000	6183	1994	18896
A0A8I3PYB2	no	AKDIVPGDIVEIAVGDKVPADIR	23	Unmodified	_AKDIVPGDIVEIAVGDKVPADIR_	2	MULTI-MSMS	3	797.447835	2389.32168	0.96294	78.066	0.74538	0	0.0021304	1	42.347	30975000	5877	1995	18902
A0A8C0MVT2	no	AKDLQDELAGNSEQR	15	Unmodified	_AKDLQDELAGNSEQR_	1	MULTI-MSMS	2	837.408097	1672.80164	0.90578	31.317	0.30654	0	1.9484E-13	1	205.87	12410000	1885	1998	18925
A0A8I3NX17	no	AKDLVELDPEVEGTK	15	Unmodified	_AKDLVELDPEVEGTK_	1	MULTI-MSMS	2	821.930342	1641.84613	0.55575	44.405	0.44333	0	0.0036813	1	75.736	13036000	5368	1999	18934
A0A8C0TD64	no	AKDPFAHLPK	10	Unmodified	_AKDPFAHLPK_	1	MULTI-MSMS	2	562.316566	1122.61858	0.14715	20.408	0.85076	0	0.033897	1	74.165	294850000	5949	2000	18943
A0A8C0PQ80	no	AKDQNESLDEEMFYK	15	Unmodified	_AKDQNESLDEEMFYK_	1	MULTI-MSMS	2	923.911824	1845.80909	-3.3447	47.21	0.40687	0	0.00031158	1	101.45	24167000	4227	2002	18966
A0A8C0PQ80	no	AKDQNESLDEEMFYK	15	Unmodified	_AKDQNESLDEEMFYK_	1	MULTI-MATCH	2	923.911824	1845.80909	-2.4516	48.589	0.10145	0	NaN	0	NaN	2921700	4227	2002	18970
A0A8I3MST1	no	AKEAAEQDVEK	11	Unmodified	_AKEAAEQDVEK_	1	MULTI-MSMS	2	609.304049	1216.59355	-0.58948	9.7785	0.6455	0	0.0015589	1	180.97	123950000	2135	2004	18985
A0A8I3MST1	no	AKEAAEQDVEK	11	Unmodified	_AKEAAEQDVEK_	1	MULTI-MSMS	2	609.304049	1216.59355	-0.91222	10.75	0.43083	0	0.022954	1	72.928	1071200	2135	2004	18986
A0A8I3NYX9	no	AKECVAETSGSEEVK	15	Unmodified	_AKECVAETSGSEEVK_	1	MULTI-MSMS	2	812.380159	1622.74577	-1.811	14.372	0.61402	-1.7764E-15	2.6443E-19	1	232.53	15339000	4287;632	2006	19005
A0A8C0Q6X1	no	AKEDLIFHCGFR	12	Unmodified	_AKEDLIFHCGFR_	1	MULTI-MSMS	4	373.939594	1491.72927	0.32486	40.03	0.64425	0	0.05627	2	30.059	19872000	4490	2008	19018
A0A8I3PDN0	no	AKEEQQDDTVYMGK	14	Unmodified	_AKEEQQDDTVYMGK_	1	MULTI-MSMS	2	821.374877	1640.7352	0.97232	17.635	0.50936	0	8.4223E-140	1	353.96	35776000	3361	2010	19043
A0A8C0PM55	no	AKEILQEEEDLAEIVQLVGK	20	Unmodified	_AKEILQEEEDLAEIVQLVGK_	1	MSMS	3	752.077408	2253.21039	NaN	99.852	1	0	8.3335E-11	1	107.45		4216	2013	19064
A0A8I3MQ25	no	AKELLGQGLLLR	12	Unmodified	_AKELLGQGLLLR_	1	MULTI-MSMS	2	655.911362	1309.80817	-0.29216	53.959	0.34042	0	0.028543	1	64.064	6213700	4215	2014	19072
A0A8C0NCY0	yes	AKESWEMDTK	10	Unmodified	_AKESWEMDTK_	1	MULTI-MATCH	2	612.781896	1223.54924	1.5249	19.022	0.20464	0	NaN	0	NaN	6793300	2542	2015	19078
E2QWF5	no	AKESWEMNSEEK	12	Unmodified	_AKESWEMNSEEK_	1	MULTI-MSMS	2	734.324656	1466.63476	-1.416	18.786	0.5103	0	0.00022044	1	173.04	26049000	4036	2016	19088
A0A8C0MIT4	no	AKFEELNMDLFR	12	Unmodified	_AKFEELNMDLFR_	1	MULTI-MSMS	2	756.879401	1511.74425	-0.38284	73.449	0.883	0	0.00039171	2	167.09	554510000	1432	2017	19105
A0A8I3N9V3	no	AKFENLCK	8	Unmodified	_AKFENLCK_	1	MULTI-MATCH	2	505.260402	1008.50625	-0.69182	15.406	0.23891	-1.7764E-15	NaN	0	NaN	10101000	6384;5365;6354	2018	19118
A0A8I3N9B5	no	AKGEIPEVAFMK	12	Unmodified	_AKGEIPEVAFMK_	1	MULTI-MSMS	3	440.572446	1318.69551	-0.27281	46.705	0.64612	-7.1054E-15	0.0014456	1	76.522	9136000	5768	2019	19128
A0A8C0PCG6	no	AKIECVQTLEPK	12	Unmodified	_AKIECVQTLEPK_	1	MULTI-MATCH	3	472.590277	1414.749	-4.6727	17.281	1.1198	0	NaN	0	NaN	7221300	353	2020	19134
A0A8P0SW23	no	AKKDDTDDEIAK	12	Unmodified	_AKKDDTDDEIAK_	2	MULTI-MSMS	2	674.833171	1347.65179	-0.081387	8.0295	0.94797	0	0.0015674	1	174.77	68488000	192	2023	19150
A0A8P0SQF7	no	AKLDSLQDTGIDHHALLK	18	Unmodified	_AKLDSLQDTGIDHHALLK_	1	MULTI-MATCH	5	395.817964	1974.05344	0.39496	37.033	0.81426	0	NaN	0	NaN	19025000	4345	2025	19171
A0A8C0TIN7	no	AKNEILDEVISLSQVTPK	18	Unmodified	_AKNEILDEVISLSQVTPK_	1	MULTI-MSMS	2	992.551687	1983.08882	1.0262	90.584	0.46157	0	1.6638E-14	1	170.11	33569000	6035	2032	19220
A0A8I3Q2T9	no	AKNGSEADIDEGLYSR	16	Acetyl (Protein N-term),Deamidation (NQ)	_(ac)AKN(de)GSEADIDEGLYSR_	1	MULTI-MSMS	2	884.40522	1766.79589	4.1201	49.393	1.3216	0	0.0011622	1	73.466	13883000	5654	2033	19232
A0A8I3Q2T9	no	AKNGSEADIDEGLYSR	16	Acetyl (Protein N-term),Deamidation (NQ)	_(ac)AKN(de)GSEADIDEGLYSR_	1	MULTI-MSMS	2	884.40522	1766.79589	-0.53566	53.01	0.60965	0	0.0008177	1	75.669	7081900	5654	2033	19233
A0A8I3RPN3	no	AKPFLSNSSGGHDDMR	16	Unmodified	_AKPFLSNSSGGHDDMR_	1	MULTI-MATCH	2	859.899385	1717.78422	3.4526	16.556	0.40762	0	NaN	0	NaN	6306500	4180	2035	19254
A0A8I3RRB6	no	AKPLTDQEK	9	Acetyl (Protein N-term)	_(ac)AKPLTDQEK_	1	MULTI-MSMS	2	536.287671	1070.56079	1.0601	16.052	0.40689	0	0.0011593	1	111.95	20456000	4478	2036	19266
A0A8I3NH42	no	AKPPPGGGEQEPPPPPTPQDVEMKEEAAAGGGSAGEPDSK	40	Unmodified	_AKPPPGGGEQEPPPPPTPQDVEMKEEAAAGGGSAGEPDSK_	2	MULTI-MSMS	4	974.208812	3892.80614	-0.63439	45.63	1.6986	0	2.1958E-08	3	63.116	20283000	4254	2037	19278
A0A8P0NWJ9	no	AKPQVVVAPVLMSK	14	Acetyl (Protein N-term)	_(ac)AKPQVVVAPVLMSK_	1	MULTI-MSMS	2	754.947087	1507.87962	-1.015	59.388	0.47336	0	0.0001073	1	110.15	23584000	5324	2039	19302
A0A8I3PKJ4	no	AKQDVIEVIEK	11	Unmodified	_AKQDVIEVIEK_	1	MULTI-MSMS	2	636.36391	1270.71327	0.48025	31.277	0.40911	0	0.015292	1	78.83	11400000	2491	2044	19333
A0A8I3PMD4	no	AKQELEVNGGSGDAVSSGNEVSENMEEEAENR	32	Unmodified	_AKQELEVNGGSGDAVSSGNEVSENMEEEAENR_	1	MULTI-MSMS	3	1122.49385	3364.45971	-0.79134	57.34	0.61175	-7.1054E-15	1.1942E-06	1	57.613	12398000	6511	2046	19353
A0A8I3PMD4	no	AKQELEVNGGSGDAVSSGNEVSENMEEEAENR	32	Deamidation (NQ)	_AKQ(de)ELEVNGGSGDAVSSGNEVSENMEEEAENR_	1	MULTI-MSMS	3	1122.82185	3365.44373	1.5947	59.674	0.5429	0	7.2536E-06	1	57.262	21950000	6511	2046	19364
A0A8I3Q1P1	no	AKTDAGGEDAILQTR	15	Unmodified	_AKTDAGGEDAILQTR_	1	MSMS	2	773.397001	1544.77945	NaN	26.678	1	0	0.029923	1	63.091		3819	2048	19374
A0A8I3PXJ3	no	AKVDEFPLCGHMVSDEYEQLSSEALEAAR	29	Unmodified	_AKVDEFPLCGHMVSDEYEQLSSEALEAAR_	1	MULTI-MSMS	3	1094.50782	3280.50164	0.039893	91.125	0.71319	0	2.6775E-12	1	92.258	143910000	5912	2049	19385
A0A8I3SBI9	no	AKVNEAVECLLSLK	14	Unmodified	_AKVNEAVECLLSLK_	1	MULTI-MSMS	2	787.434541	1572.85453	1.001	73.211	0.3391	0	0.0059919	1	76.563	18715000	5490	2050	19391
A0A8P0NNQ1	no	AKWDAWNQLK	10	Unmodified	_AKWDAWNQLK_	1	MULTI-MSMS	2	630.330205	1258.64586	0.25734	48.112	0.47866	-7.1054E-15	0.017582	1	85.666	82854000	6535;324	2051	19400
A0A8C0TVM6	no	ALAAAGYDVEK	11	Unmodified	_ALAAAGYDVEK_	0	MULTI-MSMS	2	554.287671	1106.56079	0.1308	30.822	2.5833	0	0.00055454	5	113.62	7856900000	6166;6129;3575;6531;3404;6554	2053	19494
A0A8C0TVM6	no	ALAAAGYDVEK	11	Unmodified	_ALAAAGYDVEK_	0	MULTI-MSMS	2	554.287671	1106.56079	-0.12918	40.574	0.94197	0	0.0048747	2	72.643	6871100	6166;6129;3575;6531;3404;6554	2053	19495
A0A8C0TVM6	no	ALAAAGYDVEK	11	Unmodified	_ALAAAGYDVEK_	0	MULTI-MSMS	2	554.287671	1106.56079	2.1432	47.063	0.67854	0	0.010568	1	61.65	7451400	6166;6129;3575;6531;3404;6554	2053	19496
A0A8C0TVM6	no	ALAAAGYDVEK	11	Unmodified	_ALAAAGYDVEK_	0	MULTI-MSMS	2	554.287671	1106.56079	-2.2707	50.145	0.91326	0	0.020033	2	54.066	5588600	6166;6129;3575;6531;3404;6554	2053	19497
A0A8C0TVM6	no	ALAAAGYDVEK	11	Unmodified	_ALAAAGYDVEK_	0	MULTI-MSMS	2	554.287671	1106.56079	-1.019	112.05	3.2508	0	0.0027296	6	81.338	1523500	6166;6129;3575;6531;3404;6554	2053	19498
A0A8C0TVM6	no	ALAAAGYDVEK	11	Unmodified	_ALAAAGYDVEK_	0	MSMS	2	554.287671	1106.56079	NaN	39.602	1	0	0.0074051	1	68.557		6166;6129;3575;6531;3404;6554	2053	19499
A0A8C0TVM6	no	ALAAAGYDVEK	11	Unmodified	_ALAAAGYDVEK_	0	MSMS	2	554.287671	1106.56079	NaN	49.146	1	0	0.045433	1	46.001		6166;6129;3575;6531;3404;6554	2053	19500
A0A8C0TVM6	no	ALAAAGYDVEK	11	Unmodified	_ALAAAGYDVEK_	0	MSMS	2	554.287671	1106.56079	NaN	55.303	1	0	0.061336	1	43.185		6166;6129;3575;6531;3404;6554	2053	19501
A0A8C0TVM6	no	ALAAAGYDVEK	11	Unmodified	_ALAAAGYDVEK_	0	MSMS	2	554.287671	1106.56079	NaN	115.54	1	0	0.0014216	1	90.15		6166;6129;3575;6531;3404;6554	2053	19502
A0A8C0TVM6	no	ALAAAGYDVEK	11	Unmodified	_ALAAAGYDVEK_	0	MSMS	2	554.287671	1106.56079	NaN	116.16	1	0	0.0031285	1	79.148		6166;6129;3575;6531;3404;6554	2053	19503
A0A8C0TVM6	no	ALAAAGYDVEK	11	Unmodified	_ALAAAGYDVEK_	0	MSMS	2	554.287671	1106.56079	NaN	116.77	1	0	0.023109	1	55.064		6166;6129;3575;6531;3404;6554	2053	19504
A0A8C0TVM6	no	ALAAAGYDVEK	11	Unmodified	_ALAAAGYDVEK_	0	MSMS	2	554.287671	1106.56079	NaN	117.38	1	0	0.027387	1	53.327		6166;6129;3575;6531;3404;6554	2053	19505
A0A8C0TVM6	no	ALAAAGYDVEK	11	Unmodified	_ALAAAGYDVEK_	0	MSMS	2	554.287671	1106.56079	NaN	117.99	1	0	0.051285	1	44.753		6166;6129;3575;6531;3404;6554	2053	19506
A0A8C0TVM6	no	ALAAAGYDVEK	11	Unmodified	_ALAAAGYDVEK_	0	MSMS	2	554.287671	1106.56079	NaN	118.65	1	0	0.042486	1	47.198		6166;6129;3575;6531;3404;6554	2053	19507
A0A8C0TVM6	no	ALAAAGYDVEK	11	Unmodified	_ALAAAGYDVEK_	0	MSMS	2	554.287671	1106.56079	NaN	119.25	1	0	0.042486	1	47.198		6166;6129;3575;6531;3404;6554	2053	19508
A0A8C0TIN5	no	ALACIPVQELK	11	Unmodified	_ALACIPVQELK_	0	MULTI-MATCH	2	621.349748	1240.68494	5.5405	53.737	0.57932	0	NaN	0	NaN	13819000	6034	2059	19577
A0A8C0P9M1	no	ALADDDFLTVTGK	13	Unmodified	_ALADDDFLTVTGK_	0	MULTI-MSMS	2	683.348457	1364.68236	1.4105	67.118	0.84929	0	0.0012129	2	79.659	125140000	3726	2061	19593
A0A8C0SSY9	no	ALADHSMAQTPR	12	Unmodified	_ALADHSMAQTPR_	0	MULTI-MSMS	2	649.319511	1296.62447	-2.6385	16.442	0.47578	0	4.8357E-05	2	172.56	41557000	184	2062	19607
A0A8P0NXX8	no	ALADIVIPQEYGITK	15	Unmodified	_ALADIVIPQEYGITK_	0	MULTI-MSMS	2	815.956163	1629.89777	1.4089	79.317	0.81491	0	0.0020236	1	67.153	14146000	6323	2063	19621
A0A8P0N4L2	no	ALAEETKR	8	Unmodified	_ALAEETKR_	1	MULTI-MSMS	2	459.256174	916.497795	0.95834	8.4416	0.60925	0	0.042664	1	85.265	96986000	3945;5165;4205;6365	2065	19632
A0A8P0N4L2	no	ALAEETKR	8	Unmodified	_ALAEETKR_	1	MULTI-MATCH	2	459.256174	916.497795	-2.781	9.1326	0.17009	0	NaN	0	NaN	2122200	3945;5165;4205;6365	2065	19634
A0A8I3NYQ1	no	ALAEEWGCPFMETSAK	16	Unmodified	_ALAEEWGCPFMETSAK_	0	MULTI-MSMS	2	913.90803	1825.80151	0.14254	76.795	0.27298	0	0.00085248	2	70.563	21581000	5681	2066	19642
A0A8I3PII6	no	ALAEEWSCPFMETSAK	16	Unmodified	_ALAEEWSCPFMETSAK_	0	MULTI-MSMS	2	928.913312	1855.81207	-0.89	77.016	0.81376	-1.4211E-14	2.9276E-07	3	147.71	333050000	5716	2067	19654
A0A8I3PII6	no	ALAEEWSCPFMETSAK	16	Oxidation (M)	_ALAEEWSCPFM(ox)ETSAK_	0	MULTI-MSMS	2	936.910769	1871.80699	-1.0635	68.565	0.5085	0	0.023441	2	52.79	8463200	5716	2067	19659
A0A8C0MQP2	no	ALAELFGLLVK	11	Unmodified	_ALAELFGLLVK_	0	MULTI-MSMS	2	587.365724	1172.7169	-0.057693	100.08	0.37395	-1.4211E-14	0.00060065	1	111.95	47263000	1708	2068	19672
A0A8P0NP54	no	ALAELGYER	9	Unmodified	_ALAELGYER_	0	MSMS	2	511.269281	1020.52401	NaN	37.366	1	0	0.065131	1	50.703		2783	2069	19676
A0A8C0PB47	no	ALAESWNAAFLESSAK	16	Unmodified	_ALAESWNAAFLESSAK_	0	MULTI-MSMS	2	847.922852	1693.83115	4.0492	76.874	1.052	1.4211E-14	9.6038E-05	2	91.914	259350000	3632	2071	19693
A0A8C0PB47	no	ALAESWNAAFLESSAK	16	Unmodified	_ALAESWNAAFLESSAK_	0	MSMS	2	847.922852	1693.83115	NaN	77.497	1	0	0.025087	1	45.357		3632	2071	19694
A0A8C0NTE1	no	ALAETDAAASSLPNGDCGRPGAR	23	Acetyl (Protein N-term),Deamidation (NQ)	_(ac)ALAETDAAASSLPN(de)GDCGRPGAR_	1	MULTI-MSMS	3	767.357239	2299.04989	0.50927	61.029	0.20383	-7.1054E-15	4.8314E-05	1	62.064	15397000	3130	2072	19712
A0A8C0NTE1	no	ALAETDAAASSLPNGDCGRPGAR	23	Acetyl (Protein N-term),Deamidation (NQ)	_(ac)ALAETDAAASSLPN(de)GDCGRPGAR_	1	MULTI-MATCH	3	767.357239	2299.04989	1.6078	63.53	0.51065	0	NaN	0	NaN	10125000	3130	2072	19718
A0A8P0NAH7	no	ALAEYVVQQEGAK	13	Unmodified	_ALAEYVVQQEGAK_	0	MULTI-MSMS	2	703.369724	1404.72489	1.2108	44.067	1.5311	0	2.5937E-05	1	143.61	62993000	6488	2074	19724
A0A8P0SBE6	no	ALAFHPIEPVLITASEDHTLK	21	Unmodified	_ALAFHPIEPVLITASEDHTLK_	0	MULTI-MSMS	4	576.316497	2301.23688	0.27473	70.683	1.6337	0	1.3385E-05	2	82.367	42479000	1199	2075	19733
A0A8I3N628	no	ALAFHPVEPVLVTASEDHTLK	21	Unmodified	_ALAFHPVEPVLVTASEDHTLK_	0	MULTI-MSMS	3	758.742471	2273.20558	0.79021	61.169	0.57642	7.1054E-15	1.7295E-05	1	78.401	51057000	2281	2076	19749
A0A8I3N628	no	ALAFHPVEPVLVTASEDHTLK	21	Unmodified	_ALAFHPVEPVLVTASEDHTLK_	0	MULTI-MATCH	4	569.308672	2273.20558	0.53633	61.133	0.71279	0	NaN	0	NaN	69374000	2281	2076	19754
A0A8C0SEY0	no	ALAGCDFLTISPK	13	Unmodified	_ALAGCDFLTISPK_	0	MULTI-MSMS	2	696.86322	1391.71189	-0.36279	68.797	2.0705	0	0.00016314	3	103.22	883160000	1091	2078	19772
A0A8C0PDR9	no	ALAGNPCLGHNK	12	Unmodified	_ALAGNPCLGHNK_	0	MULTI-MSMS	3	417.880273	1250.61899	2.3144	14.691	0.23902	0	0.012637	1	47.288	22448000	3846	2079	19787
A0A8I3NNM9	no	ALAILSQPTPSLVVDHER	18	Unmodified	_ALAILSQPTPSLVVDHER_	0	MULTI-MATCH	3	649.361702	1945.06328	0.63544	63.929	0.98674	0	NaN	0	NaN	8904500	4910	2080	19796
A0A8I3MY77	no	ALAIYEGQLGPDNPNVAR	18	Unmodified	_ALAIYEGQLGPDNPNVAR_	0	MULTI-MSMS	2	949.491964	1896.96938	-0.38544	61.595	0.3065	-7.1054E-15	6.4775E-07	1	101.89	11938000	2338	2081	19804
A0A8C0YZ18	no	ALALLEDEER	10	Unmodified	_ALALLEDEER_	0	MULTI-MSMS	2	579.803685	1157.59282	0.661	49.897	1.0833	0	0.0061592	2	76.221	46041000	3801	2084	19817
A0A8P0P1F9	no	ALALNCSAPINDR	13	Unmodified	_ALALNCSAPINDR_	0	MULTI-MSMS	2	707.859	1413.70345	1.5289	40.91	1.5172	0	0.0001652	4	102.52	28610000	3763	2085	19831
A0A8P0P1F9	no	ALALNCSAPINDR	13	Unmodified	_ALALNCSAPINDR_	0	MULTI-MATCH	2	707.859	1413.70345	7.3	44.664	0.47658	0	NaN	0	NaN	40039000	3763	2085	19836
A0A8C0LZH0	no	ALAMDCEMVGAGPK	14	Unmodified	_ALAMDCEMVGAGPK_	0	MULTI-MSMS	2	725.330372	1448.64619	-2.232	47.202	0.40711	-7.1054E-15	0.00015104	1	107.83	14126000	629	2087	19854
A0A8C0QIR3	no	ALAMGYKPK	9	Unmodified	_ALAMGYKPK_	1	MULTI-MATCH	2	489.775688	977.536823	-0.26321	16.902	0.47457	0	NaN	0	NaN	104090000	4740	2088	19862
A0A8I3NNM9	no	ALANECSQGDKR	12	Unmodified	_ALANECSQGDKR_	1	MULTI-MATCH	2	674.817332	1347.62011	0.1998	10.979	0.20301	0	NaN	0	NaN	3256300	4910	2089	19867
A0A8P0N3F8	no	ALANQLTDK	9	Unmodified	_ALANQLTDK_	0	MULTI-MSMS	2	487.269281	972.52401	-0.060186	20.619	0.95006	0	0.00092505	1	155	64505000	5434	2091	19881
A0A8P0N3F8	no	ALANQLTDKELAQGR	15	Unmodified	_ALANQLTDKELAQGR_	1	MULTI-MSMS	2	814.441743	1626.86893	-0.63254	34.244	0.40778	0	0.00016875	2	126.19	5267400	5434	2092	19888
A0A8P0NLY2	no	ALANSLACQGK	11	Unmodified	_ALANSLACQGK_	0	MULTI-MSMS	2	566.792598	1131.57064	-1.5706	19.415	0.88579	0	0.059965	1	40.058	34664000	6623;6228	2093	19904
A0A8P0NLY2	no	ALANSLACQGK	11	Unmodified	_ALANSLACQGK_	0	MULTI-MSMS	2	566.792598	1131.57064	-0.86235	20.203	1.4936	-3.5527E-15	0.00022809	3	171.73	3589400000	6623;6228	2093	19905
A0A8P0NLY2	no	ALANSLACQGK	11	Deamidation (NQ)	_ALAN(de)SLACQGK_	0	MULTI-MSMS	2	567.284605	1132.55466	0.63174	29.004	0.33793	0	0.0032587	1	119.21	11455000	6623;6228	2093	19918
A0A8I3P6D3	no	ALANVNIGSLICNVGAGGPAPAAGAAPAGGPAPSTAAAPAEEK	43	Unmodified	_ALANVNIGSLICNVGAGGPAPAAGAAPAGGPAPSTAAAPAEEK_	0	MULTI-MSMS	3	1270.31441	3807.92139	-0.1637	88.588	0.71307	0	2.2372E-13	1	78.793	290680000	5383	2094	19961
A0A8I3P6D3	no	ALANVNIGSLICNVGAGGPAPAAGAAPAGGPAPSTAAAPAEEK	43	Unmodified	_ALANVNIGSLICNVGAGGPAPAAGAAPAGGPAPSTAAAPAEEK_	0	MULTI-MSMS	6	635.660841	3807.92139	0.027987	88.598	0.61145	0	0.028688	1	10.384	99048000	5383	2094	19962
A0A8I3P6D3	no	ALANVNIGSLICNVGAGGPAPAAGAAPAGGPAPSTAAAPAEEK	43	Unmodified	_ALANVNIGSLICNVGAGGPAPAAGAAPAGGPAPSTAAAPAEEK_	0	MULTI-MSMS	4	952.987623	3807.92139	0.5723	88.555	0.44163	0	0.0084932	1	20.016	22573000	5383	2094	19963
A0A8I3P6D3	no	ALANVNIGSLICNVGAGGPAPAAGAAPAGGPAPSTAAAPAEEK	43	Unmodified	_ALANVNIGSLICNVGAGGPAPAAGAAPAGGPAPSTAAAPAEEK_	0	MULTI-MATCH	5	762.591554	3807.92139	0.32752	88.569	0.67941	0	NaN	0	NaN	232280000	5383	2094	19975
A0A8I3S2V9	no	ALAPAWEQLALGLEHSETVK	20	Unmodified	_ALAPAWEQLALGLEHSETVK_	0	MULTI-MSMS	3	721.719666	2162.13717	-0.008546	93.262	0.71328	0	0.0016446	1	43.116	10175000	4977	2096	19990
A0A8I3MW30	no	ALAPGGELEPEQLPR	15	Unmodified	_ALAPGGELEPEQLPR_	0	MULTI-MATCH	2	788.920112	1575.82567	-7.2074	55.121	1.9034	0	NaN	0	NaN	32759000	5869	2097	19996
A0A8I3RUR8	no	ALASILLQDHIR	12	Unmodified	_ALASILLQDHIR_	0	MULTI-MSMS	2	675.398618	1348.78268	0.09995	59.185	0.47446	-7.1054E-15	0.019382	1	50.452	126720000	1682	2102	20017
A0A8P0SKD9	no	ALASLMTYK	9	Unmodified	_ALASLMTYK_	0	MULTI-MSMS	2	499.272978	996.531403	-0.16741	48.293	0.68133	0	0.014276	1	70.856	102690000	5358;5734	2103	20028
A0A8C0Q119	no	ALASQLQDSLK	11	Unmodified	_ALASQLQDSLK_	0	MULTI-MSMS	2	587.327328	1172.6401	0.24926	45.05	1.3574	0	0.00022365	2	152.34	1070400000	4471	2104	20041
A0A8C0Q119	no	ALASQLQDSLK	11	Unmodified	_ALASQLQDSLK_	0	MULTI-MATCH	2	587.327328	1172.6401	-3.8896	46.916	0.74772	0	NaN	0	NaN	3362400	4471	2104	20048
A0A8P0SMA2	no	ALASQPPIVADR	12	Unmodified	_ALASQPPIVADR_	0	MULTI-MSMS	2	619.348594	1236.68264	1.882	33.064	0.3409	0	9.5636E-05	1	127.76	42021000	4727	2105	20057
A0A8P0NL19	no	ALAVTFTNFVTEPLK	15	Unmodified	_ALAVTFTNFVTEPLK_	0	MULTI-MSMS	2	825.958706	1649.90286	0.28438	90.9	0.37381	-1.4211E-14	0.00036434	1	86.014	29759000	1844	2107	20071
A0A8C0N666	no	ALAYFEQLK	9	Unmodified	_ALAYFEQLK_	0	MULTI-MSMS	2	541.797675	1081.5808	0.72025	59.208	0.54249	0	0.0095571	1	77.923	23749000	2262	2111	20104
A0A8I3PJD1	no	ALCALLGEAPGGPR	14	Unmodified	_ALCALLGEAPGGPR_	0	MULTI-MSMS	2	691.366461	1380.71837	-0.25926	59.882	0.64692	7.1054E-15	1.6124E-05	1	142	215710000	6505	2112	20110
A0A8C0QJ80	no	ALCDLGPWVK	10	Unmodified	_ALCDLGPWVK_	0	MULTI-MSMS	2	579.802434	1157.59032	-0.51448	66.613	1.1896	0	0.0062886	2	75.738	35322000	474	2114	20125
A0A8I3N6K0	no	ALCGFTEAAAQAAYLVGVSDPNSQAGQQGLVEPTQFAR	38	Unmodified	_ALCGFTEAAAQAAYLVGVSDPNSQAGQQGLVEPTQFAR_	0	MULTI-MSMS	4	981.481168	3921.89556	-0.28757	102.26	0.57848	-1.4211E-14	0.00046508	1	35.835	18936000	5438	2118	20154
A0A8I3N6K0	no	ALCGFTEAAAQAAYLVGVSDPNSQAGQQGLVEPTQFAR	38	Unmodified	_ALCGFTEAAAQAAYLVGVSDPNSQAGQQGLVEPTQFAR_	0	MULTI-MATCH	4	981.481168	3921.89556	-3.9883	103.71	0.23643	1.4211E-14	NaN	0	NaN	8911900	5438	2118	20161
A0A8I3PZF7	no	ALCIDQLDVFLQK	13	Unmodified	_ALCIDQLDVFLQK_	0	MULTI-MSMS	2	781.915984	1561.81741	-0.57584	96.087	0.47372	-1.4211E-14	0.00010663	2	117.53	47972000	1086;6534	2121	20182
A0A8C0QJD0	no	ALCSFVTEEEVEWMR	15	Unmodified	_ALCSFVTEEEVEWMR_	0	MULTI-MATCH	2	943.426587	1884.83862	0.078997	95.611	0.27147	0	NaN	0	NaN	6253000	4697	2126	20202
A0A8C0S1R2	no	ALCTAHEK	8	Unmodified	_ALCTAHEK_	0	MULTI-MATCH	2	465.229102	928.443651	1.6207	7.793	0.18654	0	NaN	0	NaN	10753000	5273	2127	20211
A0A8P0NQJ2	no	ALCYVISGQDQR	12	Unmodified	_ALCYVISGQDQR_	0	MULTI-MSMS	2	705.345726	1408.6769	-2.1336	42.244	1.1552	0	0.00034676	2	106.2	22590000	3228	2130	20224
A0A8C0RJL4	no	ALDCQNHTCMK	11	Unmodified	_ALDCQNHTCMK_	0	MULTI-SECPEP	2	689.289039	1376.56352	-0.45198	13.866	0.13619	0	0.048122	1	66.435	3882500	4997	2132	20232
A0A8I3NS26	no	ALDCSDVTVR	10	Unmodified	_ALDCSDVTVR_	0	MULTI-MATCH	3	379.185251	1134.53392	-1.9191	16.127	0.20374	0	NaN	0	NaN	6775000	3830	2133	20240
A0A8C0T730	no	ALDDMISTLKK	11	Unmodified	_ALDDMISTLKK_	1	MULTI-MSMS	2	617.839213	1233.66387	1.2847	49.953	0.57509	0	0.029455	1	61.593	23314000	5842;621	2134	20245
A0A8I3NH60	no	ALDELMDGDIIVFQK	15	Unmodified	_ALDELMDGDIIVFQK_	0	MULTI-MATCH	2	853.937113	1705.85967	-7.048	96.641	0.44012	0	NaN	0	NaN	131250000	4936	2135	20252
A0A8C0MC85	no	ALDEVFQAIEQK	12	Unmodified	_ALDEVFQAIEQK_	0	MULTI-MATCH	2	695.864274	1389.714	0.4659	77.991	0.81265	0	NaN	0	NaN	260490000	1163;6646	2136	20265
A0A8C0TMU9	no	ALDFPSGSFDVVLEK	15	Unmodified	_ALDFPSGSFDVVLEK_	0	MULTI-MATCH	2	812.416871	1622.81919	1.728	90.448	0.36831	0	NaN	0	NaN	8339000	6082	2138	20274
A0A8I3N6K0	no	ALDGAFTEENR	11	Unmodified	_ALDGAFTEENR_	0	MULTI-MSMS	2	611.788566	1221.56258	0.51475	34.74	1.0541	0	0.0006581	1	109.29	29786000	5438	2139	20283
A0A8C0PAE9	no	ALDGEESDCEDYPMR	15	Unmodified	_ALDGEESDCEDYPMR_	0	MULTI-MSMS	2	893.848366	1785.68218	0.17621	44.236	0.23815	0	0.00080791	1	74.76	9991900	3783	2140	20296
A0A8C0Z0G3	no	ALDGPEQMELEEGK	14	Acetyl (Protein N-term)	_(ac)ALDGPEQMELEEGK_	0	MULTI-MSMS	2	794.363978	1586.7134	-1.9402	73.401	0.6097	0	0.0035081	1	58.829	29543000	6246	2141	20306
A0A8I3S614	no	ALDHSQPPSGLVIDK	15	Unmodified	_ALDHSQPPSGLVIDK_	0	MULTI-MSMS	2	788.920112	1575.82567	3.5445	33.441	0.91884	0	3.0436E-05	2	128.21	26335000	6001	2142	20317
A0A8I3PPR7	no	ALDHYLTLR	9	Unmodified	_ALDHYLTLR_	0	MULTI-MSMS	3	367.873224	1100.59784	-1.8231	44.247	0.40781	7.1054E-15	0.0050539	1	73.985	18707000	5445	2143	20328
A0A8I3NY33	no	ALDIAENEMPGLMR	14	Unmodified	_ALDIAENEMPGLMR_	0	MULTI-MSMS	2	780.381451	1558.74835	-1.3379	74.539	0.9865	0	1.1166E-06	1	156.48	370520000	4658	2144	20341
A0A8I3NNE4	no	ALDIDLDKPLADSEK	15	Unmodified	_ALDIDLDKPLADSEK_	1	MULTI-MSMS	2	821.930342	1641.84613	-0.93938	56.671	0.4764	0	0.026579	1	57.583	20725000	2052	2145	20354
A0A8I3P2M1	no	ALDIPLVK	8	Unmodified	_ALDIPLVK_	0	MULTI-MSMS	2	434.778754	867.542954	0.51204	54.664	1.3243	0	0.012098	2	91.626	60775000	2498	2146	20366
A0A8I3NQA7	no	ALDKLDGTEINGR	13	Deamidation (NQ)	_ALDKLDGTEIN(de)GR_	1	MULTI-MSMS	2	701.862263	1401.70997	0.84197	32.847	0.61234	0	0.0029536	1	119.34	55103000	2256	2147	20375
A0A8I3NQA7	no	ALDKLDGTEINGR	13	Unmodified	_ALDKLDGTEINGR_	1	MULTI-MSMS	2	701.370255	1400.72596	0.92514	30.481	0.81542	0	0.00012338	1	145.28	92501000	2256	2147	20387
A0A8I3S2F8	no	ALDKYEHVVR	10	Unmodified	_ALDKYEHVVR_	1	MULTI-MATCH	2	615.335487	1228.65642	1.9074	18.672	0.30517	0	NaN	0	NaN	21034000	6460	2148	20399
A0A8I3QZ05	no	ALDLDSNCK	9	Unmodified	_ALDLDSNCK_	0	MULTI-MSMS	2	518.242406	1034.47026	-0.49878	21.323	1.4217	0	0.0015053	1	117.4	104860000	4953	2149	20409
A0A8P0SJL7	no	ALDLIEVLVTK	11	Unmodified	_ALDLIEVLVTK_	0	MULTI-MSMS	2	607.373746	1212.73294	0.32657	95.238	1.5929	0	0.00065002	3	109.66	390500000	5057	2151	20429
A0A8I3N2W4	no	ALDLLNNK	8	Unmodified	_ALDLLNNK_	0	MULTI-MSMS	2	450.761092	899.507631	1.3555	37.34	0.6112	0	0.028652	1	71.141	5589200	5191	2152	20441
A0A8P0TCG9	no	ALDLLSEIR	9	Unmodified	_ALDLLSEIR_	0	MULTI-MSMS	2	515.300581	1028.58661	3.0727	74.231	0.47634	0	0.0024601	1	105.57	7121600	3279	2153	20450
A0A8I3NNE4	no	ALDLLYGMVSK	11	Unmodified	_ALDLLYGMVSK_	0	MULTI-MSMS	2	605.331024	1208.6475	-0.024	80.75	1.5177	0	0.0060712	1	70.1	82218000	2052	2154	20461
A0A8I3N2G1	no	ALDMSYDHKPEDEVELAR	18	Unmodified	_ALDMSYDHKPEDEVELAR_	1	MULTI-MSMS	2	1059.49404	2116.97353	-0.4743	46.272	0.57914	7.1054E-15	5.5461E-08	1	132.86	26023000	1641	2156	20481
A0A8I3PLQ9	no	ALDPAEQHLR	10	Acetyl (Protein N-term)	_(ac)ALDPAEQHLR_	0	MULTI-MSMS	2	596.309469	1190.60439	0.22686	40.456	1.1113	-7.1054E-15	0.00070749	2	104.44	82647000	3424	2157	20494
A0A8I3PF51	no	ALDQASEEIWNDFR	14	Unmodified	_ALDQASEEIWNDFR_	0	MULTI-MSMS	2	847.394458	1692.77436	-1.4926	89.982	0.37332	0	6.2645E-06	2	147.37	141650000	2402	2159	20508
A0A8C0MVT2	no	ALDQFVNFSEQK	12	Unmodified	_ALDQFVNFSEQK_	0	MULTI-MSMS	2	713.354074	1424.69359	0.7387	64.831	0.98544	0	6.1738E-05	2	133.23	66064000	1885	2160	20520
A0A8P0P844	no	ALDSDMQTLVYENYNK	16	Unmodified	_ALDSDMQTLVYENYNK_	0	MULTI-MSMS	2	952.440748	1902.86694	-1.1493	74.766	0.2376	0	1.4908E-06	1	137.89	13892000	1842	2161	20531
A0A8I3P3D2	no	ALDTLEDDMTISVEK	15	Unmodified	_ALDTLEDDMTISVEK_	0	MULTI-MSMS	2	840.405843	1678.79713	2.0594	75.995	0.37256	0	0.0033513	1	61.344	21237000	2964	2163	20541
A0A8P0N8G3	no	ALDTVLFGPPLLTR	14	Unmodified	_ALDTVLFGPPLLTR_	0	MULTI-MSMS	2	756.942859	1511.87116	0.98165	95.2	1.3563	1.4211E-14	0.0093014	1	55.314	21309000	5080	2164	20554
A0A8P0S6Q0	no	ALDVGSGSGILTACFAR	17	Unmodified	_ALDVGSGSGILTACFAR_	0	MULTI-MATCH	2	847.930154	1693.84575	-9.7453	79.818	0.16842	0	NaN	0	NaN	5210500	2283	2165	20573
A0A8P0S6Q0	no	ALDVGSGSGILTACFAR	17	Unmodified	_ALDVGSGSGILTACFAR_	0	MULTI-MATCH	2	847.930154	1693.84575	-2.0784	79.931	0.16986	0	NaN	0	NaN	8296300	2283	2165	20574
A0A346JM02	no	ALDVMVSTFHK	11	Unmodified	_ALDVMVSTFHK_	0	MULTI-MSMS	3	416.553274	1246.63799	-0.23535	45.448	1.8023	0	0.0011761	2	81.625	207560000	328	2167	20595
A0A346JM02	no	ALDVMVSTFHK	11	Unmodified	_ALDVMVSTFHK_	0	MULTI-MSMS	2	624.326273	1246.63799	-0.65021	45.399	1.0186	0	0.040283	1	45.598	53949000	328	2167	20596
A0A8C0QFZ2	no	ALDYCHSK	8	Unmodified	_ALDYCHSK_	0	MULTI-MSMS	2	497.226559	992.438566	-0.89798	12.92	0.44295	1.7764E-15	0.0072135	2	108.46	14863000	913	2168	20609
A0A8P0SCF0	no	ALDYCHSMGIMHR	13	Unmodified	_ALDYCHSMGIMHR_	0	MSMS	2	795.852338	1589.69012	NaN	36.04	1	0	0.0076514	1	59.067		1612	2169	20616
A0A8C0MI79	no	ALEAAEHALQAQAQELEELNR	21	Unmodified	_ALEAAEHALQAQAQELEELNR_	0	MULTI-MATCH	3	778.72766	2333.16115	1.2616	88.137	0.27189	0	NaN	0	NaN	14576000	1413	2172	20636
A0A8C0M5J7	no	ALEAAQQEK	9	Unmodified	_ALEAAQQEK_	0	MULTI-MSMS	2	494.258914	986.503274	-0.91738	12.171	0.34136	0	0.0040548	1	95.741	4897000	875	2174	20642
A0A8C0MBM6	yes	ALEACGAGASGAQGAQGAPGAK	22	Unmodified	_ALEACGAGASGAQGAQGAPGAK_	0	MULTI-MSMS	2	950.452513	1898.89047	-1.8478	21.034	0.47359	0	0.00024808	2	50.563	3196200	1136	2175	20652
A0A8C0M9N1	no	ALEAEKEER	9	Unmodified	_ALEAEKEER_	1	MSMS	2	537.774928	1073.5353	NaN	11.144	1	0	0.014683	1	135.79		1052	2177	20659
A0A8C0PQW4	no	ALEASMQPFVSSK	13	Unmodified	_ALEASMQPFVSSK_	0	MSMS	2	697.852852	1393.69115	NaN	53.348	1	0	0.0085436	1	57.836		4276	2179	20675
A0A8I3N6K0	no	ALEATTEHIR	10	Unmodified	_ALEATTEHIR_	0	MULTI-MSMS	2	570.80402	1139.59349	0.75364	16.393	0.3736	-3.5527E-15	0.00041505	1	143.01	62481000	5438	2181	20686
A0A8I3P9Y9	no	ALECPERPFLAILGGAK	17	Unmodified	_ALECPERPFLAILGGAK_	1	MULTI-MSMS	2	921.500746	1840.98694	0.11131	79.039	1.9005	1.4211E-14	1.2801E-12	7	178.22	88182000	5736	2182	20700
A0A8I3N2G1	no	ALEDAFLAIDAK	12	Unmodified	_ALEDAFLAIDAK_	0	MULTI-MSMS	2	638.84281	1275.67107	0.14545	79.077	1.1552	0	0.030342	2	46.844	9023600	1641	2183	20713
A0A8I3N2G1	no	ALEDAFLAIDAK	12	Unmodified	_ALEDAFLAIDAK_	0	MSMS	2	638.84281	1275.67107	NaN	77.661	1	0	0.00031051	1	96.015		1641	2183	20714
A0A8C0N4J9	no	ALEDDIIHHNK	11	Unmodified	_ALEDDIIHHNK_	0	MULTI-MSMS	2	652.833308	1303.65206	1.459	24.122	0.40683	-3.5527E-15	0.018728	1	55.112	2067700	2035;6641	2184	20727
A0A8P0THJ4	no	ALEDDMESQLDGSLISR	17	Unmodified	_ALEDDMESQLDGSLISR_	0	MULTI-SECPEP	2	939.941112	1877.86767	3.3587	82.294	0.47551	0	0.049103	1	47.621	19723000	5400	2185	20732
A0A8C0LZG6	no	ALEDFADNIKNDPDKEYNMPK	21	Unmodified	_ALEDFADNIKNDPDKEYNMPK_	2	MULTI-MSMS	3	823.053045	2466.1373	-0.081478	58.623	0.34018	-7.1054E-15	8.5659E-06	1	96.55	16114000	627	2187	20738
A0A8P0P1T4	no	ALEDIFDAIEGK	12	Unmodified	_ALEDIFDAIEGK_	0	MULTI-MSMS	2	660.837725	1319.6609	0.28699	99.722	0.30515	0	6.4517E-05	1	132.78	76372000	4858	2188	20752
A0A8P0TC47	no	ALEDTSCLKR	10	Unmodified	_ALEDTSCLKR_	1	MSMS	2	596.803162	1191.59177	NaN	17.349	1	0	0.01959	1	78.516		4754	2190	20767
A0A8I3NRE9	no	ALEDVDYVQTFK	12	Unmodified	_ALEDVDYVQTFK_	0	MULTI-MATCH	2	714.356282	1426.69801	0.13104	62.783	0.44181	0	NaN	0	NaN	28129000	4387	2191	20785
A0A8I3NXE8	no	ALEEANTDLEVK	12	Unmodified	_ALEEANTDLEVK_	0	MULTI-MSMS	2	666.338089	1330.66163	2.7219	36.1	2.0393	0	0.00037932	1	101.97	52130000	3017;5350	2195	20815
A0A8C0YUL9	no	ALEEANTELEVK	12	Unmodified	_ALEEANTELEVK_	0	MULTI-MSMS	2	673.345914	1344.67728	0.19782	37.947	2.2756	0	0.00085047	1	89.827	40975000	6200	2196	20828
A0A8C0YUL9	no	ALEEANTELEVK	12	Unmodified	_ALEEANTELEVK_	0	MULTI-MATCH	2	673.345914	1344.67728	2.6426	39.296	0.23751	7.1054E-15	NaN	0	NaN	5137900	6200	2196	20832
A0A8C0PY59	no	ALEEDLNQK	9	Unmodified	_ALEEDLNQK_	0	MULTI-MSMS	2	530.269478	1058.5244	-0.14977	21.594	0.64356	0	0.0094	1	78.324	33551000	4415	2197	20840
A0A8C0PY59	no	ALEEDLNQK	9	Unmodified	_ALEEDLNQK_	0	MULTI-MATCH	2	530.269478	1058.5244	-1.7835	25.295	0.54391	3.5527E-15	NaN	0	NaN	10948000	4415	2197	20846
A0A8I3NC42	no	ALEEELEDLELGL	13	Unmodified	_ALEEELEDLELGL_	0	MULTI-MSMS	2	736.871962	1471.72937	-3.5723	108.46	0.84835	0	0.0022715	1	72.23	17019000	2787	2200	20861
A0A8P0PRL1	no	ALEELNQQLEK	11	Unmodified	_ALEELNQQLEK_	0	MULTI-MATCH	2	657.848624	1313.6827	-3.2169	44.596	0.61176	-7.1054E-15	NaN	0	NaN	11517000	4680	2201	20871
A0A8C0S1K7	no	ALEEVCVETIEAGFMTK	17	Unmodified	_ALEEVCVETIEAGFMTK_	0	MULTI-MATCH	2	963.963002	1925.91145	-1.7275	93.311	0.37442	0	NaN	0	NaN	7449100	1970	2204	20890
A0A8I3NI63	no	ALEFAPACHR	10	Unmodified	_ALEFAPACHR_	0	MULTI-MSMS	2	586.287482	1170.56041	-0.68731	25.689	0.88064	0	0.060468	1	42.599	18574000	5277	2205	20900
A0A8C0N0M5	no	ALEFGEPVLLVGDTGCGK	18	Unmodified	_ALEFGEPVLLVGDTGCGK_	0	MULTI-MATCH	2	931.471851	1860.92915	-0.5681	86.78	0.23801	0	NaN	0	NaN	16954000	1812	2206	20908
A0A8I3S556	no	ALEFVQTESQK	11	Unmodified	_ALEFVQTESQK_	0	MULTI-MSMS	2	640.330067	1278.64558	-1.5882	36.71	0.64484	0	0.0013331	2	92.838	11198000	1951;5953;6279	2208	20920
A0A8C0SZY4	no	ALEGLLTGLLR	11	Unmodified	_ALEGLLTGLLR_	0	MULTI-MSMS	2	578.358431	1154.70231	-0.71211	95.124	0.44138	0	0.00055346	1	113.66	19431000	5741	2210	20936
A0A8I3PKS3	no	ALEHFTDLYDIK	12	Unmodified	_ALEHFTDLYDIK_	0	MULTI-MSMS	2	732.872099	1463.72965	-0.78527	62.242	0.67899	0	6.1441E-05	1	146.11	277320000	1317	2211	20947
A0A8I3S301	no	ALEIIPR	7	Unmodified	_ALEIIPR_	0	MULTI-MSMS	2	406.255446	810.496338	0.4193	40.596	1.2123	0	0.01982	3	114.54	183850000	5664	2215	20971
A0A8I3S301	no	ALEIIPR	7	Unmodified	_ALEIIPR_	0	MULTI-MSMS	2	406.255446	810.496338	1.0184	41.648	0.95184	0	0.055323	1	64.776	3477900	5664	2215	20972
A0A8P0STS5	no	ALEKEEEEEK	10	Unmodified	_ALEKEEEEEK_	1	MULTI-MSMS	2	617.29589	1232.57723	0.99084	11.405	0.20462	0	0.004239	2	169.09	7586000	4891	2216	20980
A0A8P0STS5	no	ALEKEEEEEKQK	12	Unmodified	_ALEKEEEEEKQK_	2	MULTI-MSMS	2	745.37266	1488.73077	-0.080456	10.493	0.45168	0	4.8035E-10	1	227.36	18305000	4891	2217	20994
A0A8I3PT83	no	ALELDGQSVK	10	Unmodified	_ALELDGQSVK_	0	MULTI-MATCH	2	530.287671	1058.56079	-1.0092	32.932	0.37249	-7.1054E-15	NaN	0	NaN	41296000	2313	2218	21011
A0A8I3NI63	no	ALELDHK	7	Unmodified	_ALELDHK_	0	MULTI-MSMS	2	413.226885	824.439217	1.6209	13.705	0.68155	0	0.033574	1	80.462	41416000	5277	2219	21018
A0A8I3MN54	no	ALELDQER	8	Unmodified	_ALELDQER_	0	MULTI-MSMS	2	487.251089	972.487624	0.63276	25.46	0.98308	0	0.0056558	1	144.83	82846000	5023	2220	21031
A0A8P0T982	no	ALELDSNLYR	10	Unmodified	_ALELDSNLYR_	0	MULTI-MSMS	2	597.311677	1192.6088	-0.14633	55.674	1.462	0	0.01876	3	60.019	151080000	243	2221	21043
E2QWF5	no	ALELDSNNEK	10	Unmodified	_ALELDSNNEK_	0	MULTI-MSMS	2	566.777667	1131.54078	0.22283	19.931	0.71554	0	0.00046673	1	152.47	250090000	4036	2222	21056
E2QWF5	no	ALELDSNNEK	10	Unmodified	_ALELDSNNEK_	0	MULTI-MATCH	2	566.777667	1131.54078	-2.4969	16.086	0.16974	0	NaN	0	NaN	8308900	4036	2222	21066
E2QWF5	no	ALELDSNNEK	10	Deamidation (NQ)	_ALELDSN(de)NEK_	0	MULTI-MATCH	2	567.269675	1132.5248	-1.7267	25.311	0.20399	0	NaN	0	NaN	2043900	4036	2222	21070
A0A8I3MT63	no	ALELEEFQNIGGSQGYDEMEPAAK	24	Unmodified	_ALELEEFQNIGGSQGYDEMEPAAK_	0	MULTI-MSMS	3	876.070764	2625.19046	0.45113	86.426	0.47593	-1.4211E-14	0.0037133	3	34.674	23562000	5391	2223	21077
A0A8C0LYF7	no	ALELESQR	8	Unmodified	_ALELESQR_	0	MULTI-MSMS	2	473.253631	944.49271	0.17728	21.425	0.50983	0	0.019903	1	79.469	6313800	590	2226	21089
A0A8C0SS04	no	ALELFLESLLK	11	Unmodified	_ALELFLESLLK_	0	MULTI-MSMS	2	638.381571	1274.74859	0.3134	103.82	0.47569	0	0.0006264	1	110.76	32898000	5560	2227	21104
A0A8P0S6J5	no	ALELHPFSVKPLLR	14	Unmodified	_ALELHPFSVKPLLR_	1	MULTI-MSMS	4	405.746251	1618.9559	0.13287	59.815	0.37397	0	0.0056871	1	53.001	12151000	2223	2228	21116
A0A8C0Q7G1	no	ALELNMISLK	10	Unmodified	_ALELNMISLK_	0	MULTI-MSMS	2	566.325742	1130.63693	-0.56127	72.65	0.47581	0	0.0045356	1	82.287	48535000	4580	2230	21130
A0A8P0TA60	no	ALELQPGYIR	10	Unmodified	_ALELQPGYIR_	0	MULTI-MSMS	3	387.220513	1158.63971	1.4732	50.406	0.27076	7.1054E-15	0.066272	1	24.089	1559000	3609	2231	21134
A0A8C0S1J3	no	ALEMSCAIQNQLAR	14	Unmodified	_ALEMSCAIQNQLAR_	0	MULTI-MSMS	2	802.897799	1603.78105	2.0846	60.793	0.54319	7.1054E-15	0.0001272	1	117.7	23335000	1868	2233	21145
A0A8I3PD31	no	ALEMVPLLTSTK	12	Unmodified	_ALEMVPLLTSTK_	0	MULTI-MSMS	2	651.870514	1301.72647	-0.51276	72.369	0.71215	0	0.014003	2	55.401	9782500	4328	2234	21155
A0A8I3PRW1	no	ALENCSADLQK	11	Unmodified	_ALENCSADLQK_	0	MULTI-MSMS	2	624.798077	1247.5816	-0.82165	20.595	0.30602	0	0.0006581	1	109.29	7333800	4122	2235	21166
A0A8C0SMJ7	no	ALENPDTASLLGR	13	Unmodified	_ALENPDTASLLGR_	0	MULTI-MSMS	2	678.859523	1355.70449	1.7382	53.476	1.0542	0	0.00013004	1	113.44	21955000	4018	2236	21178
A0A8C0PWJ2	no	ALEQEVAQLEK	11	Unmodified	_ALEQEVAQLEK_	0	MULTI-MSMS	2	629.337892	1256.66123	0.97029	52.413	0.6461	0	0.00077146	1	104.05	9701700	4383	2239	21205
A0A8C0PWJ2	no	ALEQEVAQLEK	11	Unmodified	_ALEQEVAQLEK_	0	MULTI-MATCH	2	629.337892	1256.66123	1.4803	54.377	0.67954	-7.1054E-15	NaN	0	NaN	7643000	4383	2239	21212
A0A8I3ND03	no	ALEQKPDDAQYYCQR	15	Unmodified	_ALEQKPDDAQYYCQR_	1	MULTI-MATCH	2	942.930882	1883.84721	-0.086084	28.788	1.1179	0	NaN	0	NaN	90031000	6391	2240	21225
A0A8I3PKL2	no	ALEQLNGFELAGR	13	Deamidation (NQ)	_ALEQLN(de)GFELAGR_	0	MULTI-MSMS	2	709.867348	1417.72014	-1.3383	69.201	0.71357	0	0.01251	1	75.819	24852000	3869;4242	2242	21244
A0A8P0T982	no	ALEQQVEEMK	10	Unmodified	_ALEQQVEEMK_	0	MULTI-MSMS	2	602.797546	1203.58054	-0.33451	36.022	2.9202	0	0.00082513	4	185.84	505350000	243	2245	21265
A0A8P0T982	no	ALEQQVEEMK	10	Oxidation (M)	_ALEQQVEEM(ox)K_	0	MULTI-MSMS	2	610.795003	1219.57545	0.10316	19.996	0.71305	0	0.0016697	1	128.38	16002000	243	2245	21278
A0A8P0T982	no	ALEQQVEEMKTQLEELEDELQATEDAK	27	Deamidation (NQ)	_ALEQQVEEMKTQ(de)LEELEDELQATEDAK_	1	MULTI-MSMS	3	1050.16238	3147.4653	2.9048	105.33	0.27139	0	0.0012907	1	45.489	11698000	243	2246	21304
A0A8C0PBL5	no	ALEQSPGLSTLQK	13	Unmodified	_ALEQSPGLSTLQK_	0	MULTI-MSMS	2	686.377549	1370.74054	-2.5207	38.878	0.40775	0	0.061178	1	36.847	16733000	3524	2247	21310
A0A8C0TFI9	no	ALERDPAEDDVESK	14	Unmodified	_ALERDPAEDDVESK_	1	MULTI-MSMS	2	787.370649	1572.72674	-0.78669	18.73	0.4073	0	0.00071416	1	105.65	4194600	2125	2248	21314
A0A8C0RAA7	no	ALESGDMNTVWK	12	Unmodified	_ALESGDMNTVWK_	0	MSMS	2	675.821552	1349.62855	NaN	51.555	1	0	0.032051	1	49.35		4824	2250	21320
A0A8C0SKP0	no	ALESISSDQQSEMVK	15	Unmodified	_ALESISSDQQSEMVK_	0	MULTI-MSMS	2	826.395809	1650.77707	-0.98831	39.443	0.40722	0	6.4283E-05	1	101.35	11721000	2514	2252	21336
A0A8P0TQH9	no	ALESLIEMIQK	11	Unmodified	_ALESLIEMIQK_	0	MULTI-MSMS	2	637.854864	1273.69517	-2.9408	89.27	0.47422	1.4211E-14	0.00080229	1	102.62	16539000	3803	2253	21348
A0A8C0MLS4	no	ALESVNNEYAIMPLPTIK	18	Unmodified	_ALESVNNEYAIMPLPTIK_	0	MULTI-MSMS	2	1002.02953	2002.04451	-0.28939	84.05	0.37281	0	0.00038695	2	70.089	11393000	1226	2255	21364
A0A8P0NI34	no	ALETEAPASQALADEPKPDGAAAQAQENQDTRPK	34	Unmodified	_ALETEAPASQALADEPKPDGAAAQAQENQDTRPK_	2	MULTI-MSMS	4	880.430301	3517.6921	0.37707	43.235	0.51117	0	2.0877E-31	2	124.37	63159000	2521	2256	21370
A0A8C0PTC8	no	ALETIGANLQK	11	Unmodified	_ALETIGANLQK_	0	MULTI-MSMS	2	579.32987	1156.64519	-2.1376	37.403	0.91639	0	0.01521	1	57.931	9405500	1464	2257	21381
A0A8I3PUE6	no	ALETNTHVK	9	Unmodified	_ALETNTHVK_	0	MULTI-MSMS	2	506.774731	1011.53491	0.83132	10.769	0.46747	0	0.0029349	1	101.72	134280000	3656	2260	21399
A0A8I3Q1P1	no	ALEVAEYLTPVLK	13	Unmodified	_ALEVAEYLTPVLK_	0	MULTI-MSMS	2	723.416143	1444.81773	0.56489	87.01	0.68125	0	5.1824E-05	1	129.16	186660000	3819	2261	21415
A0A8I3NXD1	no	ALEVIKPAHILQEK	14	Unmodified	_ALEVIKPAHILQEK_	1	MULTI-MSMS	4	397.990983	1587.93483	0.33305	37.602	1.7985	0	0.039106	2	33.842	164500000	5149	2263	21432
A0A8I3NXD1	no	ALEVIKPAHILQEK	14	Unmodified	_ALEVIKPAHILQEK_	1	MULTI-MATCH	2	794.97469	1587.93483	5.1616	37.653	0.71166	0	NaN	0	NaN	12543000	5149	2263	21439
A0A8I3NXD1	no	ALEVIKPAHILQEKEEQHQLAVTAYLK	27	Unmodified	_ALEVIKPAHILQEKEEQHQLAVTAYLK_	2	MULTI-MSMS	3	1033.91155	3098.71282	0.41177	60.924	0.47471	7.1054E-15	9.9494E-19	2	114.74	24515000	5149	2264	21445
A0A8C0M446	no	ALEYHR	6	Unmodified	_ALEYHR_	0	MSMS	2	394.70612	787.397687	NaN	12.523	1	0	0.050072	1	87.839		811	2265	21452
A0A8C0MVT2	no	ALEYTIYNQELNETR	15	Unmodified	_ALEYTIYNQELNETR_	0	MULTI-MSMS	2	928.95488	1855.89521	-1.0204	63.571	0.71489	-7.1054E-15	1.3923E-09	2	178.71	43494000	1885	2267	21477
A0A8P0T8A4	no	ALFAGDIEEMEER	13	Unmodified	_ALFAGDIEEMEER_	0	MULTI-MSMS	2	755.348131	1508.68171	-4.0941	73.402	0.40667	0	0.00015407	1	106.29	32505000	721	2268	21489
A0A8I3MEV9	no	ALFAISCLVR	10	Unmodified	_ALFAISCLVR_	0	MSMS	2	575.326076	1148.6376	NaN	80.064	1	0	0.046824	1	50.04		4809	2269	21500
A0A8C0PU06	no	ALFDFNGNDEEDLPFK	16	Unmodified	_ALFDFNGNDEEDLPFK_	0	MULTI-MSMS	2	935.928331	1869.84211	-0.23827	98.339	1.1104	0	0.0024647	1	60.598	162510000	4336;6647	2270	21510
A0A8C0PU06	no	ALFDFNGNDEEDLPFK	16	Unmodified	_ALFDFNGNDEEDLPFK_	0	MULTI-MATCH	2	935.928331	1869.84211	3.7163	95.818	0.57697	0	NaN	0	NaN	70991000	4336;6647	2270	21513
A0A8P0TUP3	no	ALFDYNPNEDK	11	Unmodified	_ALFDYNPNEDK_	0	MULTI-MATCH	2	663.304049	1324.59355	0.038684	52.494	0.7828	-7.1054E-15	NaN	0	NaN	8112000	1667	2273	21531
A0A8C0NRD9	no	ALFEEVPELLTETEK	15	Unmodified	_ALFEEVPELLTETEK_	0	MULTI-MSMS	2	874.45365	1746.89275	-1.1162	95.575	1.2557	0	6.3671E-05	1	115.29	144680000	3057	2274	21542
A0A8I3MCN5	no	ALFIVPR	7	Unmodified	_ALFIVPR_	0	MULTI-MSMS	2	408.260531	814.506509	-0.44535	52.116	0.47445	0	0.03804	1	74.832	3487100	4482	2276	21555
A0A8I3PD54	no	ALFLHNR	7	Unmodified	_ALFLHNR_	0	MSMS	2	435.750862	869.487171	NaN	17.86	1	0	0.020487	1	113.07		6473	2277	21565
A0A8C0QM78	no	ALFLYTSHLR	10	Unmodified	_ALFLYTSHLR_	0	MULTI-MSMS	2	610.842948	1219.67134	0.67187	48.145	0.37601	0	0.0052247	1	79.713	22317000	361	2278	21574
A0A8I3N1C5	no	ALFPGDSEIDQLFR	14	Unmodified	_ALFPGDSEIDQLFR_	0	MULTI-MSMS	2	804.406837	1606.79912	1.4452	98.099	0.33658	0	3.299E-07	1	169.93	61621000	2601	2280	21588
A0A8I3RP75	no	ALFQNTER	8	Unmodified	_ALFQNTER_	0	MULTI-MSMS	2	489.753798	977.493044	-0.36275	23.773	0.61149	0	0.019903	2	79.469	5158500	4452	2281	21600
A0A8I3SCA7	no	ALFSVGFPVPK	11	Unmodified	_ALFSVGFPVPK_	0	MULTI-MSMS	2	581.336967	1160.65938	0.75986	79.824	1.1903	0	0.003243	2	78.334	10835000	1519	2283	21616
A0A8I3RUG2	no	ALFVSAFPQQLTMK	14	Unmodified	_ALFVSAFPQQLTMK_	0	MULTI-MSMS	2	790.928894	1579.84324	-0.56687	85.368	0.74741	0	5.0164E-07	2	167.09	39387000	2811	2284	21627
A0A8C0NUK7	no	ALGAAEPPR	9	Unmodified	_ALGAAEPPR_	0	MSMS	2	441.245609	880.476666	NaN	16.432	1	0	0.010943	1	77.923		3177	2285	21639
A0A8I3P6L5	no	ALGAALTPFNPLAGLR	16	Unmodified	_ALGAALTPFNPLAGLR_	0	MULTI-MSMS	2	791.459207	1580.90386	-0.25857	94.184	0.3398	0	7.66E-05	1	93.843	12784000	5554	2286	21651
A0A8P0T542	no	ALGALVDSCAPGLCPDWDSWDASKPVNNAR	30	Unmodified	_ALGALVDSCAPGLCPDWDSWDASKPVNNAR_	1	MULTI-MSMS	3	1081.50464	3241.49208	0.3175	87.541	0.85085	-1.4211E-14	3.245E-14	4	94.767	612740000	6595;2676	2287	21665
A0A8P0T542	no	ALGALVDSCAPGLCPDWDSWDASKPVNNAR	30	Unmodified	_ALGALVDSCAPGLCPDWDSWDASKPVNNAR_	1	MULTI-MSMS	4	811.380297	3241.49208	-0.075444	87.552	0.40736	-1.4211E-14	0.0001699	1	42.909	48362000	6595;2676	2287	21666
A0A8C0MCS9	no	ALGCAQQAQQPR	12	Unmodified	_ALGCAQQAQQPR_	0	MULTI-MATCH	2	664.33041	1326.64627	3.4371	16.222	0.20366	0	NaN	0	NaN	4344900	1180	2289	21688
A0A8C0P9T7	no	ALGCLLEAVLASR	13	Unmodified	_ALGCLLEAVLASR_	0	MULTI-MSMS	2	686.884487	1371.75442	0.46145	98.063	0.4015	0	0.00038634	1	94.363	13101000	3751	2290	21695
A0A8C0PQ10	no	ALGDQIIFVNRPDK	14	Unmodified	_ALGDQIIFVNRPDK_	1	MULTI-MSMS	2	793.438472	1584.86239	-4.4786	55.93	0.54617	-7.1054E-15	0.007576	1	73.9	4856100	4267	2292	21707
A0A8I3N305	no	ALGFPLERPK	10	Unmodified	_ALGFPLERPK_	1	MULTI-MATCH	2	564.332216	1126.64988	-3.1958	40.824	0.30532	0	NaN	0	NaN	34804000	4535	2298	21747
A0A8C0NCY0	yes	ALGLDSANEK	10	Unmodified	_ALGLDSANEK_	0	MULTI-MSMS	2	509.264196	1016.51384	0.15501	22.508	1.1196	0	0.00086285	2	112.84	29651000	2542	2304	21771
A0A8I3MI98	no	ALGLDTGQQQDAQEFSK	17	Unmodified	_ALGLDTGQQQDAQEFSK_	0	MULTI-MSMS	2	918.442137	1834.86972	1.2693	48.63	0.4067	0	1.9322E-23	2	223.31	20851000	910	2305	21783
A0A8I3PMD4	no	ALGLSNFSSR	10	Unmodified	_ALGLSNFSSR_	0	MULTI-MSMS	2	526.28018	1050.54581	1.8795	45.866	0.37326	0	0.00042783	1	133.58	18545000	6511;5718	2309	21815
A0A8C0SIR3	no	ALGLTPGELAER	12	Unmodified	_ALGLTPGELAER_	0	MULTI-MSMS	2	613.840602	1225.66665	0.72376	51.839	1.1889	0	6.6953E-05	2	147.95	41850000	5493	2310	21827
A0A8C0QJN9	no	ALGMMGLVR	9	Unmodified	_ALGMMGLVR_	0	MULTI-MSMS	2	474.26189	946.509228	0.76903	58.593	0.37333	-7.1054E-15	0.0013858	1	138.85	19559000	1164	2311	21838
A0A8I3PH84	no	ALGNICYDSHEGR	13	Unmodified	_ALGNICYDSHEGR_	0	MULTI-MSMS	2	746.335889	1490.65723	-0.67383	28.7	0.57563	0	8.8818E-05	1	120.63	20854000	5141;6500	2312	21850
A0A8P0P9R1	no	ALGNIHIAHNLYWLLK	16	Unmodified	_ALGNIHIAHNLYWLLK_	0	MULTI-MSMS	4	469.770257	1875.05192	-0.1045	75.792	0.37298	-1.4211E-14	0.032817	1	30.543	11074000	5160	2313	21859
A0A8C0N527	no	ALGQEGMPQDR	11	Unmodified	_ALGQEGMPQDR_	0	MULTI-MATCH	2	601.285137	1200.55572	4.5536	23.705	0.17118	-3.5527E-15	NaN	0	NaN	3417400	2239	2315	21869
A0A8C0RKW9	no	ALGQNPTNAEVLK	13	Unmodified	_ALGQNPTNAEVLK_	0	MULTI-MSMS	2	677.869891	1353.72523	0.66546	32.642	2.0069	0	0.0001531	4	106.62	2613000000	5013	2316	21880
A0A8C0RKW9	no	ALGQNPTNAEVLK	13	Unmodified	_ALGQNPTNAEVLK_	0	MULTI-MSMS	2	677.869891	1353.72523	-0.39477	34.396	1.5294	0	0.037633	2	43.492	8790700	5013	2316	21881
A0A8C0RKW9	no	ALGQNPTNAEVLK	13	Unmodified	_ALGQNPTNAEVLK_	0	MSMS	2	677.869891	1353.72523	NaN	36.423	1	0	0.03412	1	47.228		5013	2316	21882
A0A8I3N7Q9	no	ALGSVGPVDLLVNNAAVALLQPFLEVTK	28	Unmodified	_ALGSVGPVDLLVNNAAVALLQPFLEVTK_	0	MULTI-MATCH	3	950.210937	2847.61098	1.16	112.04	0.10233	0	NaN	0	NaN	2869100	2875	2320	21921
A0A8I3SCX0	no	ALGTEVIQLFPEK	13	Unmodified	_ALGTEVIQLFPEK_	0	MSMS	2	722.905942	1443.79733	NaN	81.419	1	0	4.9813E-07	1	122.98		1799	2321	21931
A0A8I3SCX0	no	ALGTEVIQLFPEK	13	Unmodified	_ALGTEVIQLFPEK_	0	MSMS	2	722.905942	1443.79733	NaN	82.029	1	0	0.044287	1	44.598		1799	2321	21932
A0A8I3SCX0	no	ALGTEVIQLFPEK	13	Unmodified	_ALGTEVIQLFPEK_	0	MULTI-MATCH	2	722.905942	1443.79733	-0.59628	84.555	0.16908	1.4211E-14	NaN	0	NaN	2991800	1799	2321	21936
A0A8C0MZJ3	no	ALGTLGMTTNEK	12	Unmodified	_ALGTLGMTTNEK_	0	MULTI-MSMS	2	618.318645	1234.62274	-1.2131	33.641	0.54282	0	4.7328E-05	1	135.55	75325000	1713	2323	21952
A0A8I3N3V4	no	ALGTPNNEVWPEVESLQDYK	20	Unmodified	_ALGTPNNEVWPEVESLQDYK_	0	MULTI-MATCH	3	763.705974	2288.09609	3.6281	86.614	0.74814	0	NaN	0	NaN	24594000	4359	2325	21986
A0A8C0MG85	no	ALGVDGLLALR	11	Unmodified	_ALGVDGLLALR_	0	MSMS	2	549.337498	1096.66044	NaN	80.058	1	0	0.0028908	1	79.906		1168	2327	21992
A0A8C0Z5V7	no	ALGVEQDLALPAIAVIGDQSSGK	23	Unmodified	_ALGVEQDLALPAIAVIGDQSSGK_	0	MULTI-MSMS	3	751.409269	2251.20598	0.8814	96.272	1.1176	0	1.6075E-06	1	83.31	249920000	6305;322;321	2328	21999
A0A8I3N305	no	ALGVLAQLIWSR	12	Unmodified	_ALGVLAQLIWSR_	0	MULTI-MSMS	2	663.898254	1325.78196	-0.65179	98.372	0.50975	0	0.00037865	1	102.06	5007300	4535	2329	22034
A0A8P0SJL7	no	ALGVQRPK	8	Unmodified	_ALGVQRPK_	1	MULTI-MATCH	2	434.771794	867.529036	-0.49693	12.765	0.3397	-1.7764E-15	NaN	0	NaN	1184700	5057	2330	22051
A0A8C0RSI7	no	ALHGEATSSATSETQPGGTNTESFDNLESGMPNK	34	Unmodified	_ALHGEATSSATSETQPGGTNTESFDNLESGMPNK_	0	MULTI-MSMS	3	1155.84974	3464.5274	0.23069	53.196	0.71087	-7.1054E-15	8.6533E-05	3	40.986	37086000	4598;6620	2332	22064
A0A8I3NDI5	no	ALHHGIDLEK	10	Unmodified	_ALHHGIDLEK_	0	MULTI-MSMS	3	378.208495	1131.60366	-1.2093	14.862	0.27288	0	0.042361	2	34.231	9231200	5552	2333	22082
A0A8I3NDI5	no	ALHHGIDLEK	10	Unmodified	_ALHHGIDLEK_	0	MULTI-SECPEP	2	566.809105	1131.60366	-0.18491	14.858	0.37511	0	0.0086534	1	163.15	50103000	5552	2333	22083
A0A8C0PNR7	no	ALHLQEEAK	9	Unmodified	_ALHLQEEAK_	0	MULTI-MSMS	2	519.782556	1037.55056	-0.11232	14.994	0.23846	-1.7764E-15	0.019019	1	65.474	11058000	432	2338	22119
A0A8C0PNR7	no	ALHLQEEAK	9	Unmodified	_ALHLQEEAK_	0	MULTI-MATCH	2	519.782556	1037.55056	-0.51587	14.418	0.27243	0	NaN	0	NaN	3560300	432	2338	22123
A0A8I3NUK8	no	ALHSVLQTVPLGELR	15	Unmodified	_ALHSVLQTVPLGELR_	0	MULTI-MSMS	2	816.975222	1631.93589	-0.65878	61.743	0.44137	7.1054E-15	2.2739E-25	1	244	169060000	6204	2344	22138
A0A8I3S533	no	ALHTVQYGLLK	11	Unmodified	_ALHTVQYGLLK_	0	MULTI-MSMS	3	414.911679	1241.71321	-0.99616	34.756	0.61138	0	0.0042969	1	62.271	20944000	1489	2345	22153
A0A8C0T481	no	ALHVVEDLR	9	Unmodified	_ALHVVEDLR_	0	MULTI-MATCH	3	351.201341	1050.58219	-0.27517	29.111	0.98286	3.5527E-15	NaN	0	NaN	71557000	5771;5852	2347	22177
A0A8C0TD64	no	ALIAAQYSGAQVR	13	Unmodified	_ALIAAQYSGAQVR_	0	MULTI-MSMS	2	674.372601	1346.73065	0.17283	40.925	1.9017	0	3.4711E-07	5	182.65	462580000	5949	2348	22190
A0A8C0NST9	no	ALIAGGGAPEIELALR	16	Unmodified	_ALIAGGGAPEIELALR_	0	MULTI-MSMS	2	775.948672	1549.88279	1.2004	79.217	1.6323	0	1.572E-05	4	106.67	711400000	3109	2350	22209
A0A8I3S0A8	no	ALIDGTEAISIQK	13	Unmodified	_ALIDGTEAISIQK_	0	MULTI-MSMS	2	679.879924	1357.7453	-0.48644	56.671	2.0406	0	4.5617E-05	3	131.28	47640000	1909	2351	22225
A0A8I3S0A8	no	ALIDGTEAISIQK	13	Unmodified	_ALIDGTEAISIQK_	0	MSMS	2	679.879924	1357.7453	NaN	58.061	1	0	0.048224	1	44.024		1909	2351	22226
A0A8P0N992	no	ALIDPSSGLPNR	12	Unmodified	_ALIDPSSGLPNR_	0	MULTI-MSMS	2	620.338227	1238.6619	1.7979	47.273	1.2571	7.1054E-15	0.00020544	1	118.71	39146000	1684	2352	22237
A0A8C0TF60	no	ALIDWIQLQEK	11	Unmodified	_ALIDWIQLQEK_	0	MULTI-MSMS	2	678.879727	1355.7449	0.96842	89.005	0.40729	0	0.0027296	1	81.338	5821900	3987	2353	22249
A0A8I3NS67	no	ALIEHEMK	8	Unmodified	_ALIEHEMK_	0	MULTI-MSMS	2	485.754953	969.495352	-0.026884	15.649	0.54451	0	0.0061786	1	127.12	242240000	5198	2354	22263
A0A8I3NS67	no	ALIEHEMK	8	Oxidation (M)	_ALIEHEM(ox)K_	0	MULTI-MSMS	2	493.75241	985.490267	0.82946	11.467	0.27333	0	0.025911	1	113.41	9445800	5198	2354	22269
A0A8I3MTR7	no	ALIESYQNLTR	11	Unmodified	_ALIESYQNLTR_	0	MULTI-MSMS	2	654.351334	1306.68811	-1.9108	53.159	0.71118	0	0.00065488	3	109.44	20418000	2375	2355	22276
A0A8I3NYT2	no	ALIGDDVGLTSYK	13	Unmodified	_ALIGDDVGLTSYK_	0	MULTI-MATCH	2	676.358825	1350.7031	5.9049	60.826	0.54248	0	NaN	0	NaN	33691000	1792	2356	22291
A0A8C0P6K8	no	ALIGMTAGATGAFVGTPAEVALIR	24	Unmodified	_ALIGMTAGATGAFVGTPAEVALIR_	0	MSMS	3	763.087472	2286.24059	NaN	96.094	1	0	0.064128	1	22.361		3629	2357	22296
A0A8I3PM68	no	ALILNTPNNPVGK	13	Unmodified	_ALILNTPNNPVGK_	0	MULTI-MSMS	2	675.890626	1349.7667	-1.2332	46.99	0.84839	0	8.6764E-05	1	120.99	63974000	1390	2359	22309
A0A8I3PK79	no	ALILVGGYGTR	11	Unmodified	_ALILVGGYGTR_	0	MULTI-MSMS	2	560.329673	1118.64479	-1.1593	55.37	1.1223	0	0.010568	2	61.65	21289000	5715	2360	22322
A0A8I3S6F7	no	ALINADELANDVAGAEALLDR	21	Unmodified	_ALINADELANDVAGAEALLDR_	0	MULTI-MSMS	3	718.706085	2153.09643	0.56459	105.96	0.85015	0	6.7153E-12	3	120.71	692450000	6594;6533	2361	22339
A0A8I3PX00	no	ALINDELVEWK	11	Unmodified	_ALINDELVEWK_	0	MSMS	2	665.356085	1328.69762	NaN	76.274	1	0	6.0603E-05	1	120.12		2689	2362	22372
A0A8I3NYT2	no	ALINMSSLPALDK	13	Unmodified	_ALINMSSLPALDK_	0	MULTI-MSMS	2	686.87887	1371.74319	-0.9565	76.481	0.61168	0	0.0001584	1	104.82	49980000	1792	2363	22383
A0A8I3NQF3	no	ALINSQELGDEK	12	Unmodified	_ALINSQELGDEK_	0	MULTI-MSMS	2	658.838256	1315.66196	-4.2759	38.689	0.37387	0	0.0037146	1	70.552	6659800	2750	2364	22389
A0A8P0P3Q7	no	ALITFAGMIPYR	12	Unmodified	_ALITFAGMIPYR_	0	MULTI-MSMS	2	676.873391	1351.73223	-0.44414	90.408	1.2968	0	0.00019804	3	119.21	63620000	857	2365	22397
A0A8C0YYZ5	no	ALIVDESCR	9	Unmodified	_ALIVDESCR_	0	MULTI-MSMS	2	531.766049	1061.51754	-1.1544	29.16	0.44053	0	0.0014369	1	137.18	18030000	1310	2366	22410
A0A8C0T6H9	no	ALIVLAHAEK	10	Unmodified	_ALIVLAHAEK_	0	MULTI-MSMS	2	532.826766	1063.63898	0.066137	26.072	0.84799	3.5527E-15	0.0027731	1	90.657	66383000	2039	2368	22425
A0A8C0T6H9	no	ALIVLAHAEK	10	Unmodified	_ALIVLAHAEK_	0	MULTI-MSMS	2	532.826766	1063.63898	0.474	26.716	0.78027	0	0.032797	1	50.805	2010600	2039	2368	22426
A0A8I3P040	no	ALIVLNNLSVNAENQR	16	Unmodified	_ALIVLNNLSVNAENQR_	0	MSMS	2	884.489224	1766.9639	NaN	68.182	1	0	0.0018512	1	65.563		5857	2369	22438
A0A8I3RWC4	no	ALIVVPCAEGK	11	Unmodified	_ALIVVPCAEGK_	0	MULTI-MSMS	2	578.823366	1155.63218	-0.74627	45.097	0.74635	0	0.010681	1	61.56	35056000	4842	2370	22446
A0A8I3NIL1	no	ALIVVPYAEGVIPDETK	17	Unmodified	_ALIVVPYAEGVIPDETK_	0	MULTI-MSMS	2	907.500935	1812.98732	-0.57256	85.203	0.81459	0	4.5897E-05	4	91.858	42978000	2647	2371	22456
A0A8I3NIL1	no	ALIVVPYAEGVIPDETK	17	Unmodified	_ALIVVPYAEGVIPDETK_	0	MSMS	2	907.500935	1812.98732	NaN	85.537	1	0	0.042467	1	42.031		2647	2371	22457
A0A8I3NSA4	no	ALIVVQQGMTPSAK	14	Unmodified	_ALIVVQQGMTPSAK_	0	MULTI-MSMS	2	721.905419	1441.79629	3.3036	45.77	0.71277	0	0.0015529	1	73.951	75483000	2956	2372	22469
A0A8C0PQW4	no	ALIYGHHGDPAK	12	Unmodified	_ALIYGHHGDPAK_	0	MULTI-MSMS	2	639.833111	1277.65167	1.2823	13.907	0.23826	0	0.00022303	1	117.53	4084800	4276	2373	22477
A0A8I3MRC0	no	ALKDLLTWVIEGK	13	Unmodified	_ALKDLLTWVIEGK_	1	MULTI-MSMS	2	743.437409	1484.86027	2.0397	101.64	0.71221	0	0.015992	1	68.44	279120000	1729	2375	22496
A0A8C0T0X4	no	ALKDPALDSLAYEYER	16	Unmodified	_ALKDPALDSLAYEYER_	1	MULTI-MSMS	2	927.467623	1852.92069	0.25391	61.981	0.54291	0	3.9558E-12	2	180.28	33663000	2012	2376	22508
A0A8I3PRM4	no	ALKDPNAFLFDHLLTLKPVK	20	Unmodified	_ALKDPNAFLFDHLLTLKPVK_	2	MULTI-MSMS	5	456.868111	2279.30417	-0.030704	76.811	1.1193	0	0.00094117	4	49.089	1071400000	5820	2377	22525
A0A8I3PRM4	no	ALKDPNAFLFDHLLTLKPVK	20	Unmodified	_ALKDPNAFLFDHLLTLKPVK_	2	MULTI-MSMS	3	760.775335	2279.30417	0.46643	76.833	0.61099	0	0.010125	1	37.856	71421000	5820	2377	22526
A0A8I3PRM4	no	ALKDPNAFLFDHLLTLKPVK	20	Unmodified	_ALKDPNAFLFDHLLTLKPVK_	2	MULTI-MATCH	5	456.868111	2279.30417	0.59504	78.138	0.61047	0	NaN	0	NaN	9056500	5820	2377	22535
A0A8C0RK12	no	ALKDPNQLIR	10	Unmodified	_ALKDPNQLIR_	1	MULTI-SECPEP	3	389.899662	1166.67716	0.72358	25.594	0.91586	0	0.01617	1	91.584	51288000	2351	2378	22545
A0A8I3PLU4	no	ALKEDAATFSSLR	13	Unmodified	_ALKEDAATFSSLR_	1	MSMS	2	704.875173	1407.73579	NaN	41.939	1	0	0.056933	1	62.466		4269	2379	22553
A0A8I3NTN0	no	ALKEEGNELVK	11	Unmodified	_ALKEEGNELVK_	1	MSMS	2	615.340435	1228.66632	NaN	17.237	1	0	0.015503	1	87.308		4988	2380	22557
A0A8C0QRL7	no	ALKEENIQTLLINPNIATVQTSQGLADK	28	Unmodified	_ALKEENIQTLLINPNIATVQTSQGLADK_	1	MULTI-MSMS	3	1008.21882	3021.63463	-0.30904	82.335	0.94872	1.4211E-14	3.2092E-32	1	146.72	77784000	4799	2381	22567
A0A8C0QRL7	no	ALKEENIQTLLINPNIATVQTSQGLADK	28	Unmodified	_ALKEENIQTLLINPNIATVQTSQGLADK_	1	MULTI-MSMS	4	756.415934	3021.63463	1.395	82.342	0.64347	0	0.00028604	1	41.247	32221000	4799	2381	22568
A0A8C0STJ7	no	ALKPEVDKLNIMAAK	15	Unmodified	_ALKPEVDKLNIMAAK_	2	MULTI-MSMS	4	410.990555	1639.93311	0.15814	40.67	2.0618	0	0.00024573	4	85.909	280510000	5644	2383	22596
A0A8P0NCS0	no	ALLAEHLLK	9	Acetyl (Protein N-term)	_(ac)ALLAEHLLK_	0	MULTI-MSMS	2	525.321317	1048.62808	0.60706	79.844	0.50802	0	0.01989	1	54.157	2746300	6099	2386	22617
A0A8C0S7C7	no	ALLAEIQNGCK	11	Unmodified	_ALLAEIQNGCK_	0	MULTI-MSMS	2	608.821355	1215.62816	3.2973	43.523	0.23795	0	0.0012854	1	93.551	11201000	757	2387	22627
A0A8P0TT16	no	ALLAGQALLLR	11	Unmodified	_ALLAGQALLLR_	0	MULTI-MSMS	2	569.868966	1137.72338	-0.15452	69.084	0.57495	0	0.00011828	1	198.87	37149000	6566	2388	22639
A0A8C0QNY0	no	ALLAICAGDAEDY	13	Unmodified	_ALLAICAGDAEDY_	0	MULTI-MSMS	2	691.318842	1380.62313	-0.45536	86.238	1.221	-1.4211E-14	0.051799	1	39.253	11280000	3029	2389	22653
A0A8P0N8G3	no	ALLALNHGLDK	11	Unmodified	_ALLALNHGLDK_	0	MULTI-MSMS	2	582.840405	1163.66626	0.88906	34.835	0.33815	0	0.016237	1	57.108	6081300	5080	2390	22661
P33731	no	ALLAMYTNQAEQCR	14	Unmodified	_ALLAMYTNQAEQCR_	0	MULTI-MSMS	2	834.895257	1667.77596	-2.154	55.189	0.81435	0	8.3325E-29	2	250.96	46114000	198	2392	22675
A0A8C0T3S7	no	ALLAQTTPAAGSQSLSSGTVAK	22	Unmodified	_ALLAQTTPAAGSQSLSSGTVAK_	0	MULTI-MSMS	3	687.039176	2058.0957	-2.6266	45.779	0.47496	-7.1054E-15	0.0083137	1	31.912	31984000	1023	2393	22687
A0A8I3MGN1	no	ALLDFEDKNGEK	12	Deamidation (NQ)	_ALLDFEDKN(de)GEK_	1	MULTI-MSMS	2	690.338089	1378.66163	1.6829	45.017	0.40615	-7.1054E-15	0.019876	1	94.309	12026000	5569	2395	22695
A0A8C0SU81	no	ALLDPPLELNSDR	13	Unmodified	_ALLDPPLELNSDR_	0	MULTI-MSMS	2	726.888281	1451.76201	2.9708	69.049	0.8462	-1.4211E-14	0.0026124	1	70.977	24837000	5651	2397	22703
A0A8I3MCT0	no	ALLDQLMGTAR	11	Unmodified	_ALLDQLMGTAR_	0	MULTI-SECPEP	2	594.823898	1187.63324	-0.14032	77.993	0.33759	-1.4211E-14	0.036614	1	71.349	16394000	5356	2398	22717
A0A8I3NM74	no	ALLDSLQLGPDALTVHLINEITK	23	Unmodified	_ALLDSLQLGPDALTVHLINEITK_	0	MULTI-MSMS	3	825.467006	2473.37919	-0.89229	104.53	0.91601	0	3.5419E-05	3	59.943	61251000	1128;6425	2400	22732
A0A8I3MEC0	no	ALLEDKEK	8	Unmodified	_ALLEDKEK_	1	MULTI-MSMS	2	473.266207	944.517862	0.063723	13.192	0.30649	0	0.044473	1	98.997	14925000	572	2401	22740
A0A8I3RV50	no	ALLELQLEPEELYQTFQR	18	Unmodified	_ALLELQLEPEELYQTFQR_	0	MULTI-MSMS	3	740.723076	2219.1474	0.38011	101.34	0.88247	0	1.7216E-09	1	139	469350000	1269	2403	22765
A0A8I3PXJ8	no	ALLENEKK	8	Unmodified	_ALLENEKK_	1	MULTI-MSMS	2	472.7742	943.533846	2.7944	11.309	0.5122	-1.7764E-15	0.022353	3	103.91	138010000	2645	2404	22780
A0A8I3NCB2	no	ALLESIALYLTR	12	Unmodified	_ALLESIALYLTR_	0	MULTI-MATCH	2	681.903202	1361.79185	0.47423	101.92	0.50834	0	NaN	0	NaN	40083000	4013	2406	22797
A0A8I3N9V3	no	ALLFIPR	7	Unmodified	_ALLFIPR_	0	MULTI-MSMS	2	415.268356	828.522159	-0.10856	60.738	2.5801	0	0.019793	3	148.12	2256700000	6384;5365	2407	22811
A0A8I3N9V3	no	ALLFIPR	7	Unmodified	_ALLFIPR_	0	MULTI-MSMS	2	415.268356	828.522159	-0.92618	63.076	0.64485	0	0.056183	1	64.276	6648800	6384;5365	2407	22812
A0A8I3N9V3	no	ALLFIPR	7	Unmodified	_ALLFIPR_	0	MULTI-MSMS	2	415.268356	828.522159	-0.48815	63.628	1.2246	0	0.047394	1	69.39	5669900	6384;5365	2407	22813
A0A8I3N9V3	no	ALLFIPR	7	Unmodified	_ALLFIPR_	0	MULTI-MSMS	2	415.268356	828.522159	-0.85922	112.97	1.6929	0	0.060487	2	61.997	743070	6384;5365	2407	22814
A0A8I3N9V3	no	ALLFIPR	7	Unmodified	_ALLFIPR_	0	MULTI-MSMS	2	415.268356	828.522159	-1.1891	115.93	0.88522	0	0.060487	1	61.997	450380	6384;5365	2407	22815
A0A8C0M536	no	ALLFVPR	7	Unmodified	_ALLFVPR_	0	MULTI-MSMS	2	408.260531	814.506509	-0.48605	53.338	3.7722	-7.1054E-15	0.018402	6	130.84	2606800000	849	2409	22843
A0A8C0M536	no	ALLFVPR	7	Unmodified	_ALLFVPR_	0	MULTI-MSMS	2	408.260531	814.506509	-0.62576	113.08	3.2182	0	0.059513	3	62.338	1113800	849	2409	22844
A0A8C0M536	no	ALLFVPR	7	Unmodified	_ALLFVPR_	0	MULTI-MSMS	2	408.260531	814.506509	-1.7608	117.2	1.0558	1.4211E-14	0.060487	1	61.997	522490	849	2409	22845
A0A8C0M536	no	ALLFVPR	7	Unmodified	_ALLFVPR_	0	MULTI-MATCH	2	408.260531	814.506509	-0.35946	57.685	1.1894	7.1054E-15	NaN	0	NaN	18296000	849	2409	22852
A0A8I3N133	no	ALLLEAQK	8	Unmodified	_ALLLEAQK_	0	MULTI-MATCH	2	443.273835	884.533118	0.7925	30.572	0.23759	3.5527E-15	NaN	0	NaN	1717200	5102	2415	22880
A0A8I3PL78	no	ALLLLPLEQGFTFSGICR	18	Unmodified	_ALLLLPLEQGFTFSGICR_	0	MULTI-MSMS	3	679.039683	2034.09722	0.025206	104.36	0.40737	0	0.0015317	2	49.606	4085600	1493	2417	22890
A0A8P0PGU6	no	ALLLQGTDSLNR	12	Unmodified	_ALLLQGTDSLNR_	0	MULTI-MSMS	2	650.864608	1299.71466	0.26091	51.53	0.94933	0	0.00026795	4	114.5	22400000	5022	2419	22910
A0A8I3S2R3	no	ALLLSTYIK	9	Unmodified	_ALLLSTYIK_	0	MULTI-MSMS	2	511.318243	1020.62193	0.1011	66.564	1.1891	-1.4211E-14	0.003958	2	96.19	168920000	451;4105;6353	2422	22929
A0A8I3MQZ0	no	ALLLTGDFSQTSK	13	Unmodified	_ALLLTGDFSQTSK_	0	MULTI-MSMS	2	690.872099	1379.72965	-1.1508	60.728	0.78014	7.1054E-15	0.015299	1	51.162	24488000	4846	2423	22939
A0A8I3MQZ0	no	ALLLTGDFSQTSK	13	Unmodified	_ALLLTGDFSQTSK_	0	MULTI-MATCH	2	690.872099	1379.72965	-2.9702	60.301	0.16965	0	NaN	0	NaN	6012900	4846	2423	22944
A0A8P0SBY1	no	ALLLVGDVAQAADVAIEHR	19	Unmodified	_ALLLVGDVAQAADVAIEHR_	0	MULTI-MSMS	3	654.365335	1960.07417	-2.3363	91.38	1.2928	0	2.7417E-05	2	87.16	32901000	858	2424	22952
A0A8I3S533	no	ALLLVPGSVNCLR	13	Unmodified	_ALLLVPGSVNCLR_	0	MULTI-MSMS	2	706.408129	1410.8017	-0.36622	71.695	0.60918	0	6.2547E-05	3	125.48	47062000	1489	2425	22961
A0A8P0P6Z2	no	ALLMLCGGEDD	11	Unmodified	_ALLMLCGGEDD_	0	MULTI-MATCH	2	597.262481	1192.51041	-0.92995	78.65	0.4747	0	NaN	0	NaN	4556200	349	2426	22969
A0A8I3MMY6	no	ALLNVVDNAR	10	Unmodified	_ALLNVVDNAR_	0	MULTI-MATCH	2	542.809105	1083.60366	-2.4844	44.686	0.67877	0	NaN	0	NaN	20252000	5388	2429	22996
A0A8C0SUM9	no	ALLPEETPAAVLSSAENIAVGLATEK	26	Unmodified	_ALLPEETPAAVLSSAENIAVGLATEK_	0	MULTI-MSMS	3	865.468964	2593.38506	-0.041286	110.7	0.54231	0	0.00895	1	28.665	4317400	5655	2430	23002
A0A8I3N8E9	no	ALLPHVLCK	9	Unmodified	_ALLPHVLCK_	0	MULTI-MSMS	3	350.8758	1049.60557	-0.20585	34.32	1.6317	0	0.018329	3	52.482	143310000	5789	2431	23016
A0A8I3RRR3	no	ALLPLALEGTDVGQTK	16	Unmodified	_ALLPLALEGTDVGQTK_	0	MULTI-MSMS	2	813.45907	1624.90359	-0.43316	76.191	0.91634	0	0.000788	2	71.176	58265000	4340	2432	23036
A0A8I3RRR3	no	ALLPLALEGTDVGQTK	16	Unmodified	_ALLPLALEGTDVGQTK_	0	MULTI-MSMS	3	542.641805	1624.90359	-0.25375	76.026	0.508	1.4211E-14	0.0010906	1	60.549	7505900	4340	2432	23037
A0A8I3P212	no	ALLQAILQTEDMLK	14	Unmodified	_ALLQAILQTEDMLK_	0	MULTI-MSMS	2	793.944741	1585.87493	-0.062955	100.66	0.78049	0	6.4926E-07	1	164.64	370460000	6467	2434	23057
A0A8P0NZ76	no	ALLQEMPLTALLR	13	Unmodified	_ALLQEMPLTALLR_	0	MULTI-MSMS	2	734.931437	1467.84832	-0.30088	98.176	0.8786	0	2.0455E-05	2	158.79	201960000	6205	2438	23081
A0A8I3QE63	no	ALLQHK	6	Unmodified	_ALLQHK_	0	MULTI-MATCH	2	355.221406	708.428259	-1.0458	7.7598	0.085932	0	NaN	0	NaN	14941000	1477	2440	23094
A0A8C0PIJ0	no	ALLQMVEVAGAVEDDPLRR	19	Unmodified	_ALLQMVEVAGAVEDDPLRR_	1	MULTI-MSMS	3	694.705251	2081.09392	-0.37411	86.268	0.81478	-1.4211E-14	0.028871	1	25.186	31541000	4096	2441	23105
A0A8P0TAL0	no	ALLQMVQQFGVDFEK	15	Unmodified	_ALLQMVQQFGVDFEK_	0	MULTI-MSMS	2	876.953098	1751.89164	-3.1777	100.79	0.88237	1.4211E-14	4.3641E-05	1	122.7	30487000	6497;6515;5742	2442	23119
A0A8I3P5D0	no	ALLSNILAAYSFVSENPER	19	Unmodified	_ALLSNILAAYSFVSENPER_	0	MULTI-MATCH	3	698.700383	2093.07932	1.7413	104.41	0.33933	0	NaN	0	NaN	2955400	4626	2444	23133
A0A8C0Q6X7	no	ALLTFYHVTK	10	Unmodified	_ALLTFYHVTK_	0	MULTI-MSMS	2	596.839874	1191.66519	3.8546	47.395	0.27174	0	0.010034	1	69.812	14776000	4346	2448	23150
A0A8C0SS58	no	ALLTPVAIAAGR	12	Unmodified	_ALLTPVAIAAGR_	0	MULTI-MSMS	2	576.858598	1151.70264	-0.88812	58.72	0.64706	0	0.00036218	1	104.2	16823000	5613	2449	23162
A0A8I3RPN3	no	ALLVPPK	7	Unmodified	_ALLVPPK_	0	MULTI-MATCH	2	369.249632	736.484711	-0.44983	25.938	0.60969	0	NaN	0	NaN	4969600	4180	2451	23172
A0A8I3MI98	no	ALLVSANQTLK	11	Unmodified	_ALLVSANQTLK_	0	MSMS	2	579.348063	1156.68157	NaN	38.381	1	0	0.066924	1	42.312		910	2452	23175
A0A8I3NG14	no	ALLVTASQCQQPAGNK	16	Unmodified	_ALLVTASQCQQPAGNK_	0	MULTI-MSMS	2	843.435603	1684.85665	0.2394	30.465	1.5972	0	1.0671E-05	2	120.36	679460000	6221	2453	23190
Q6TEQ7	no	ALLYLCGGDD	10	Unmodified	_ALLYLCGGDD_	0	MULTI-MSMS	2	548.752607	1095.49066	-0.51777	75.928	2.1373	0	0.0019876	3	97.068	133550000	287	2454	23215
Q6TEQ7	no	ALLYLCGGDD	10	Unmodified	_ALLYLCGGDD_	0	MULTI-MSMS	2	548.752607	1095.49066	-0.03006	79.317	0.85	0	0.032655	2	50.898	2821900	287	2454	23216
Q6TEQ7	no	ALLYLCGGDD	10	Unmodified	_ALLYLCGGDD_	0	MULTI-MSMS	2	548.752607	1095.49066	0.10366	79.877	0.57788	0	0.03306	1	50.632	2341600	287	2454	23217
Q6TEQ7	no	ALLYLCGGDD	10	Unmodified	_ALLYLCGGDD_	0	MSMS	2	548.752607	1095.49066	NaN	78.322	1	0	0.058959	1	46.016		287	2454	23218
A0A8C0MQE3	no	ALMAAEDKYSQK	12	Unmodified	_ALMAAEDKYSQK_	1	MULTI-MATCH	2	677.837202	1353.65985	4.8306	18.992	0.30645	0	NaN	0	NaN	5290200	1636;1696;6052;6477	2457	23250
A0A8I3S7J1	no	ALMEAVSHAK	10	Unmodified	_ALMEAVSHAK_	0	MSMS	2	528.778959	1055.54336	NaN	17.346	1	0	0.023035	1	57.931		5281	2459	23259
A0A8P0PM03	no	ALMGSPQLVAAVVR	14	Unmodified	_ALMGSPQLVAAVVR_	0	MULTI-MSMS	2	706.408129	1410.8017	0.3006	70.209	2.38	0	1.9483E-05	4	140.16	126200000	3529	2461	23280
A0A8I3PXL2	no	ALMLQGVDLLADAVAVTMGPK	21	Oxidation (M)	_ALMLQGVDLLADAVAVTM(ox)GPK_	0	MULTI-MSMS	3	710.383009	2128.1272	0.26872	105.51	0.6813	1.4211E-14	2.6373E-05	2	80.98	359510000	5923	2462	23300
A0A8I3PXL2	no	ALMLQGVDLLADAVAVTMGPK	21	Oxidation (M)	_ALM(ox)LQGVDLLADAVAVTMGPK_	0	MULTI-MSMS	3	710.383009	2128.1272	0.22372	107.96	1.2545	0	1.5618E-05	1	86.748	136380000	5923	2462	23301
A0A8I3PXL2	no	ALMLQGVDLLADAVAVTMGPK	21	Unmodified	_ALMLQGVDLLADAVAVTMGPK_	0	MULTI-MSMS	2	1057.07342	2112.13228	-0.86351	111.19	0.16961	0	6.0568E-13	1	125.53	8805000	5923	2462	23343
A0A8I3PXL2	no	ALMLQGVDLLADAVAVTMGPK	21	Unmodified	_ALMLQGVDLLADAVAVTMGPK_	0	MSMS	3	705.051371	2112.13228	NaN	112.41	1	0	6.0571E-07	1	84.975		5923	2462	23344
A0A8I3PXL2	no	ALMLQGVDLLADAVAVTMGPK	21	Unmodified	_ALMLQGVDLLADAVAVTMGPK_	0	MSMS	3	705.051371	2112.13228	NaN	113.67	1	0	0.0002714	1	65.887		5923	2462	23345
A0A8I3PXL2	no	ALMLQGVDLLADAVAVTMGPK	21	Unmodified	_ALMLQGVDLLADAVAVTMGPK_	0	MSMS	3	705.051371	2112.13228	NaN	114.89	1	0	0.00018939	1	67.928		5923	2462	23346
A0A8I3PXL2	no	ALMLQGVDLLADAVAVTMGPK	21	Unmodified	_ALMLQGVDLLADAVAVTMGPK_	0	MSMS	3	705.051371	2112.13228	NaN	116.12	1	0	0.0022071	1	46.353		5923	2462	23347
A0A8I3PXL2	no	ALMLQGVDLLADAVAVTMGPK	21	Unmodified	_ALMLQGVDLLADAVAVTMGPK_	0	MSMS	3	705.051371	2112.13228	NaN	118.53	1	0	0.021201	1	34.009		5923	2462	23348
A0A8C0QDH1	no	ALMNTQYGLER	11	Unmodified	_ALMNTQYGLER_	0	MULTI-MSMS	2	648.324262	1294.63397	-0.40991	45.342	0.23871	0	0.00014031	1	140.83	12475000	4539	2463	23371
A0A8P0N3S9	no	ALMPVLLQGQAR	12	Unmodified	_ALMPVLLQGQAR_	0	MULTI-MATCH	2	648.876465	1295.73838	3.1627	62.377	0.23683	0	NaN	0	NaN	5631500	1367	2464	23385
A0A8C0Q6E5	no	ALMTGSLPGFIDVVR	15	Unmodified	_ALMTGSLPGFIDVVR_	0	MULTI-MATCH	2	788.431801	1574.84905	5.0265	92.209	0.17054	0	NaN	0	NaN	9424600	4560	2466	23394
A0A8C0RKN1	no	ALNALNNLSVNVENQVK	17	Unmodified	_ALNALNNLSVNVENQVK_	0	MULTI-MSMS	2	920.499789	1838.98503	-2.4925	70.014	0.61274	0	2.4354E-13	2	178.95	34222000	2577	2468	23404
A0A8I3PAB4	no	ALNAVQPQLDVQATK	15	Unmodified	_ALNAVQPQLDVQATK_	0	MULTI-MSMS	2	798.441212	1594.86787	0.03218	45.309	0.30677	0	0.0022567	1	65.695	11414000	3115	2469	23416
A0A8I3NXF5	no	ALNCSVEDIEPDLLTPR	17	Unmodified	_ALNCSVEDIEPDLLTPR_	0	MSMS	2	971.482947	1940.95134	NaN	78.862	1	0	0.0022391	1	62.924		4470	2470	23424
A0A8C0MC76	no	ALNEHHVNATLDLIEGSMTVCTTK	24	Unmodified	_ALNEHHVNATLDLIEGSMTVCTTK_	0	MULTI-MSMS	4	664.328273	2653.28399	-0.8765	71.477	0.4408	-1.4211E-14	0.0081636	3	31.041	16311000	1017	2472	23440
A0A8I3SAL9	no	ALNILQSTNMAFGK	14	Unmodified	_ALNILQSTNMAFGK_	0	MULTI-MSMS	2	754.400501	1506.78645	2.8774	75.868	0.64435	-1.4211E-14	6.5853E-05	2	128.81	41961000	6153	2474	23452
A0A8I3SAL9	no	ALNILQSTNMAFGK	14	Unmodified	_ALNILQSTNMAFGK_	0	MULTI-MATCH	2	754.400501	1506.78645	4.2599	78.582	0.16945	0	NaN	0	NaN	6091200	6153	2474	23457
A0A8P0P5D4	no	ALNLAYSSIYGSYR	14	Unmodified	_ALNLAYSSIYGSYR_	0	MULTI-MSMS	2	789.401555	1576.78856	-0.4742	72.092	0.50914	0	0.00015188	1	108.35	68450000	6450	2475	23467
A0A8C0T3U6	no	ALNLEDGNQNGR	12	Unmodified	_ALNLEDGNQNGR_	0	MULTI-MSMS	2	650.815647	1299.61674	1.4991	23.88	0.88373	0	0.0001291	1	123.86	15259000	5797	2476	23478
A0A8C0TH29	no	ALNMHDK	7	Unmodified	_ALNMHDK_	0	MULTI-MATCH	2	414.705263	827.395972	0.38936	9.2745	0.38281	0	NaN	0	NaN	17364000	6002	2477	23494
A0A8I3PV71	no	ALNMSEFVCDLSAR	14	Unmodified	_ALNMSEFVCDLSAR_	0	MULTI-MSMS	2	806.876533	1611.73851	-1.3285	89.947	0.33963	0	0.00015192	1	108.37	68972000	2701	2478	23504
A0A8P0NZV6	no	ALNQAAMEEEEQEEEEEPAQGK	22	Unmodified	_ALNQAAMEEEEQEEEEEPAQGK_	0	MULTI-MSMS	3	830.358862	2488.05476	0.7538	46.345	0.34071	0	0.00035311	1	46.962	13819000	3713	2479	23514
A0A8I3RR94	no	ALNQLSVPLGQLR	13	Unmodified	_ALNQLSVPLGQLR_	0	MULTI-MSMS	2	704.917175	1407.8198	-0.14921	67.896	0.51087	-1.4211E-14	0.041916	1	42.21	19776000	2631	2480	23527
A0A8C0QGH7	no	ALNQNMEEMPVVFEDVTLHQATILPK	26	Unmodified	_ALNQNMEEMPVVFEDVTLHQATILPK_	0	MULTI-MSMS	4	742.629318	2966.48816	-0.4393	96.876	0.71081	0	2.5413E-12	2	109.68	363750000	4714	2481	23547
A0A8C0QGH7	no	ALNQNMEEMPVVFEDVTLHQATILPK	26	Unmodified	_ALNQNMEEMPVVFEDVTLHQATILPK_	0	MULTI-MSMS	3	989.836665	2966.48816	0.31052	96.862	0.50735	0	2.4733E-10	2	96.793	212480000	4714	2481	23548
A0A8P0P1H4	no	ALNVDFHR	8	Unmodified	_ALNVDFHR_	0	MSMS	2	486.256508	970.498464	NaN	27.752	1	0	0.055474	1	60.76		4071	2484	23565
A0A8I3P2I7	no	ALNVIVDLLEK	11	Unmodified	_ALNVIVDLLEK_	0	MULTI-MSMS	2	613.871371	1225.72819	-0.58274	93.945	0.50941	0	0.0008144	1	102.06	8953800	3005	2485	23574
A0A8C0SNV6	no	ALPCCSLHR	9	Unmodified	_ALPCCSLHR_	0	MULTI-MATCH	2	557.268235	1112.52192	1.8666	18.027	0.30608	0	NaN	0	NaN	3591700	5571	2487	23587
A0A8C0Q5Y6	no	ALPCEVSTYAK	11	Unmodified	_ALPCEVSTYAK_	0	MULTI-MSMS	2	619.807913	1237.60127	0.46375	37.178	0.84823	0	0.0064124	1	69.375	53794000	2887	2488	23597
A0A8P0P5V9	no	ALPDESPPSSAEQGEQR	17	Unmodified	_ALPDESPPSSAEQGEQR_	0	MULTI-MSMS	2	899.416119	1796.81769	0.14596	29.6	2.0339	-3.5527E-15	8.5604E-17	3	187.78	306260000	521;6610	2489	23612
A0A8P0P5V9	no	ALPDESPPSSAEQGEQR	17	Unmodified	_ALPDESPPSSAEQGEQR_	0	MULTI-MATCH	2	899.416119	1796.81769	-0.16051	30.367	0.37323	3.5527E-15	NaN	0	NaN	5691600	521;6610	2489	23623
A0A8C0S0J3	no	ALPDMEVVGLNFSSATTPELLLK	23	Unmodified	_ALPDMEVVGLNFSSATTPELLLK_	0	MULTI-MSMS	3	815.769698	2444.28726	0.29257	102.8	0.91483	1.4211E-14	0.0026372	1	35.879	145190000	5260	2490	23625
A0A8P0SBE6	no	ALPDSSEDRDTK	12	Unmodified	_ALPDSSEDRDTK_	1	MULTI-MSMS	2	667.315145	1332.61574	-0.28455	13.771	0.34055	0	0.00051992	1	162.64	18038000	1199	2491	23636
A0A8C0PB83	no	ALPELALK	8	Acetyl (Protein N-term)	_(ac)ALPELALK_	0	MULTI-MSMS	2	448.776211	895.537869	-0.043833	81.664	0.57512	-1.4211E-14	0.010458	1	79.116	9163800	3817	2492	23651
A0A8I3SC19	no	ALPFWNEEIVPQIK	14	Unmodified	_ALPFWNEEIVPQIK_	0	MULTI-MSMS	2	842.458873	1682.90319	1.2965	95.101	1.1522	0	0.00015543	3	110.53	2550000000	5132	2494	23665
A0A8I3MKR5	no	ALPLIVGAQLIHADK	15	Unmodified	_ALPLIVGAQLIHADK_	0	MULTI-MSMS	3	520.315364	1557.92426	0.1073	71.721	1.5273	-1.4211E-14	8.3694E-05	3	93.478	45254000	4669	2499	23698
A0A8I3NRJ3	no	ALPLLLNLLK	10	Unmodified	_ALPLLLNLLK_	0	MULTI-MSMS	2	554.378635	1106.74272	-0.59134	99.397	0.74744	0	0.0050864	1	80.229	18829000	751	2500	23712
A0A8P0SH24	no	ALPPALAALR	10	Unmodified	_ALPPALAALR_	0	MULTI-MSMS	2	496.816202	991.617851	-0.42671	59.85	0.51014	7.1054E-15	0.013211	1	65.252	4902300	5227	2502	23732
A0A8C0SIR3	no	ALPPAQAGALLLALPPASPHGAR	23	Unmodified	_ALPPAQAGALLLALPPASPHGAR_	0	MULTI-MATCH	3	730.423295	2188.24806	-0.72939	74.444	1.2564	0	NaN	0	NaN	15648000	5493	2503	23745
A0A8I3PPA2	no	ALPSFWIPSLTPEAK	15	Unmodified	_ALPSFWIPSLTPEAK_	0	MULTI-MSMS	2	828.953423	1655.89229	1.8036	97.022	0.54164	0	0.041967	1	37.94	32811000	404	2506	23756
A0A8I3MMQ8	no	ALPSQGLSASAVLEK	15	Unmodified	_ALPSQGLSASAVLEK_	0	MULTI-MSMS	2	735.911756	1469.80896	3.3904	54.145	0.95142	0	0.00068561	2	77.674	41586000	2217	2507	23769
A0A8I3P1L6	no	ALPYGDISELKK	12	Unmodified	_ALPYGDISELKK_	1	MULTI-MATCH	2	667.371735	1332.72892	2.7069	45.226	0.27217	0	NaN	0	NaN	10953000	1639	2510	23794
A0A8C0ML93	no	ALQAAYGSSAPSMTSAALR	19	Unmodified	_ALQAAYGSSAPSMTSAALR_	0	MULTI-MSMS	2	926.964725	1851.9149	1.1181	53.691	0.51118	0	0.00028447	1	69.714	19659000	1540	2511	23805
A0A8I3NID4	no	ALQALQQEHK	10	Unmodified	_ALQALQQEHK_	0	MULTI-MSMS	2	583.319837	1164.62512	0.53474	14.896	0.51114	1.7764E-15	0.00080926	1	186.76	45284000	469	2515	23822
A0A8I3NTN0	no	ALQAQGCSNPEEESILFSNR	20	Unmodified	_ALQAQGCSNPEEESILFSNR_	0	MULTI-MSMS	3	750.686696	2249.03826	-0.29753	62.989	0.84934	0	0.017877	2	27.542	16350000	4988	2517	23834
A0A8I3NII5	no	ALQASALNAWK	11	Unmodified	_ALQASALNAWK_	0	MULTI-MSMS	2	586.824755	1171.63496	1.2721	50.725	1.1534	0	0.00017014	2	131.22	128990000	6273	2518	23844
A0A8I3NII5	no	ALQASALNAWK	11	Unmodified	_ALQASALNAWK_	0	MSMS	2	586.824755	1171.63496	NaN	51.188	1	0	0.016887	1	57.59		6273	2518	23845
A0A8C0PDB7	no	ALQATIGNSYK	11	Unmodified	_ALQATIGNSYK_	0	MULTI-MSMS	2	583.31422	1164.61389	0.53546	30.046	0.51014	3.5527E-15	0.00014365	1	196.99	116320000	3889	2519	23857
A0A8C0STU7	no	ALQDATEHR	9	Unmodified	_ALQDATEHR_	0	MULTI-MSMS	2	520.759612	1039.50467	-1.291	12.252	0.20556	-1.7764E-15	0.0026859	1	103.74	13878000	5646	2521	23878
A0A8C0M4V5	no	ALQDLENAASGDATVR	16	Unmodified	_ALQDLENAASGDATVR_	0	MSMS	2	815.90519	1629.79583	NaN	56.981	1	0	0.011234	1	53.448		837	2522	23882
A0A8C0M4V5	no	ALQDLENAASGDATVR	16	Unmodified	_ALQDLENAASGDATVR_	0	MSMS	2	815.90519	1629.79583	NaN	57.082	1	0	2.3702E-08	1	112.15		837	2522	23883
A0A8I3PS42	no	ALQDPNVAAFMVEPIQGEAGVVVPDPGYLMGVR	33	Unmodified	_ALQDPNVAAFMVEPIQGEAGVVVPDPGYLMGVR_	0	MULTI-MSMS	3	1147.25114	3438.73158	0.20063	105.78	0.44393	0	0.044487	1	13.742	12285000	5844	2523	23893
A0A8I3SCW8	no	ALQDQVSIQSADAQEQVEGLLAENNALR	28	Unmodified	_ALQDQVSIQSADAQEQVEGLLAENNALR_	0	MULTI-MSMS	3	1004.17405	3009.50032	0.29513	97.404	0.2046	0	0.0018144	1	35.448	13935000	5334	2524	23902
A0A8I3NII2	no	ALQEGDLASSR	11	Unmodified	_ALQEGDLASSR_	0	MULTI-MSMS	2	573.791109	1145.56767	-0.085039	23.766	0.57744	0	0.001417	2	91.584	5810200	3251	2526	23920
A0A8P0PKV0	no	ALQELQAAQAR	11	Unmodified	_ALQELQAAQAR_	0	MULTI-MATCH	2	599.830569	1197.64658	-5.2749	28.972	0.23664	0	NaN	0	NaN	4398000	3548	2528	23940
A0A8P0TMS6	no	ALQELQETQGR	11	Unmodified	_ALQELQETQGR_	0	MULTI-MSMS	2	636.830766	1271.64698	0.87879	26.11	1.0507	0	0.00019896	1	192.91	39405000	2356	2529	23949
A0A8I3PX91	no	ALQEQEIECR	10	Unmodified	_ALQEQEIECR_	0	MULTI-MSMS	2	638.303526	1274.5925	-1.0891	25.8	0.60976	0	0.00039349	1	148.52	21439000	3405	2531	23964
A0A8P0N4L2	no	ALQESFLSEK	10	Unmodified	_ALQESFLSEK_	0	MULTI-MATCH	2	576.300778	1150.587	-1.3109	44.572	1.2222	0	NaN	0	NaN	400900000	3945;5165;4205;6365	2533	23983
A0A8P0N4L2	no	ALQESFLSEK	10	Unmodified	_ALQESFLSEK_	0	MULTI-MATCH	2	576.300778	1150.587	3.6707	45.679	0.44151	0	NaN	0	NaN	12056000	3945;5165;4205;6365	2533	23984
A0A8P0N4L2	no	ALQESFLSEKDR	12	Unmodified	_ALQESFLSEKDR_	1	MULTI-MSMS	2	711.864805	1421.71506	-1.3602	33.373	0.95189	7.1054E-15	0.0012201	1	115.57	282900000	3945;5165;4205;6365	2534	23994
A0A8I3NC97	no	ALQFLEQVK	9	Unmodified	_ALQFLEQVK_	0	MULTI-MSMS	2	538.310949	1074.60735	0.045191	57.554	1.1196	0	0.00095491	2	150.84	525660000	494	2535	24009
A0A8I3S9S8	no	ALQFPPEGWLR	11	Unmodified	_ALQFPPEGWLR_	0	MULTI-MSMS	2	657.35368	1312.69281	3.0243	91.747	0.81612	0	0.062643	1	39.305	8874500	5695	2536	24015
A0A8C0PAZ4	no	ALQGASQIIAEIR	13	Unmodified	_ALQGASQIIAEIR_	0	MULTI-MSMS	2	685.393533	1368.77251	1.0587	70.222	1.7687	0	0.00025613	3	97.734	44671000	3805;3811	2537	24026
A0A8P0NFE2	no	ALQGLVWLK	9	Unmodified	_ALQGLVWLK_	0	MULTI-MSMS	2	514.318577	1026.6226	-0.32181	73.859	0.30626	0	0.004589	1	93.262	4918800	3275	2539	24049
A0A8C0N4J9	no	ALQGQISNQQVAVEK	15	Unmodified	_ALQGQISNQQVAVEK_	0	MULTI-MSMS	2	806.936293	1611.85803	0.091107	31.469	0.27278	3.5527E-15	8.928E-08	1	167.18	11449000	2035;6641	2540	24061
A0A8C0PHJ7	no	ALQHMAAMSSAQIVSATAIHNK	22	Unmodified	_ALQHMAAMSSAQIVSATAIHNK_	0	MULTI-MSMS	3	760.724428	2279.15146	0.12146	46.648	0.37416	0	0.00117	1	37.28	8938500	4045	2542	24070
A0A8I3ND36	no	ALQHMTDFAIQFNK	14	Unmodified	_ALQHMTDFAIQFNK_	0	MULTI-MSMS	2	832.416682	1662.81881	-0.8627	61.356	0.37413	0	8.1512E-05	1	125.54	103730000	3083	2543	24083
A0A8I3NU36	no	ALQHSYLQK	9	Unmodified	_ALQHSYLQK_	0	MULTI-MATCH	2	544.298373	1086.58219	0.83206	16.069	0.23715	0	NaN	0	NaN	9870100	4884	2544	24098
A0A8I3RV53	no	ALQIPEVYLR	10	Unmodified	_ALQIPEVYLR_	0	MULTI-MATCH	2	601.350606	1200.68666	-2.2454	71.868	0.64286	0	NaN	0	NaN	26024000	4909	2545	24115
A0A8I3RV53	no	ALQIPEVYLR	10	Unmodified	_ALQIPEVYLR_	0	MULTI-MATCH	2	601.350606	1200.68666	-1.1096	74.112	0.88554	0	NaN	0	NaN	35432000	4909	2545	24116
A0A8I3Q1Z2	no	ALQIQEQK	8	Unmodified	_ALQIQEQK_	0	MULTI-MSMS	2	479.271824	956.529095	-0.25629	16.698	0.91647	0	0.0053108	1	154.35	44377000	2654	2546	24121
A0A8C0PNI0	no	ALQISEEMLGER	12	Unmodified	_ALQISEEMLGER_	0	MSMS	2	688.347934	1374.68131	NaN	61.817	1	0	0.0055329	1	67.113		957	2547	24126
A0A8C0Q3Q3	no	ALQITDFSQR	10	Unmodified	_ALQITDFSQR_	0	MULTI-MSMS	2	589.811845	1177.60914	-1.4958	51.264	0.47504	0	0.030588	1	52.255	4210000	2711	2548	24135
A0A8I3MKE1	no	ALQLEEERK	9	Unmodified	_ALQLEEERK_	1	MULTI-MSMS	2	558.306395	1114.59824	0.88495	15.9	0.40778	0	0.006729	1	105.81	41924000	2458	2551	24153
A0A8I3MN58	no	ALQLLDEVLHTMPIADPQPLD	21	Unmodified	_ALQLLDEVLHTMPIADPQPLD_	0	MULTI-MSMS	3	777.075121	2328.20353	-0.47206	107.36	0.67936	0	2.9295E-05	2	72.359	33554000	867	2553	24169
A0A8I3PQ87	no	ALQLLQMYFEGR	12	Unmodified	_ALQLLQMYFEGR_	0	MULTI-SECPEP	2	734.884487	1467.75442	0.459	96.016	0.74491	0	0.060908	1	57.348	27772000	3741	2555	24187
A0A8P0PAT4	no	ALQLSTLEER	10	Unmodified	_ALQLSTLEER_	0	MULTI-MSMS	2	580.319502	1158.62445	0.033721	47.549	0.23877	0	0.022522	1	57.55	4533500	3001	2556	24199
A0A8C0LX52	no	ALQLWNEIEAR	11	Unmodified	_ALQLWNEIEAR_	0	MULTI-MSMS	2	671.859326	1341.7041	-1.633	75.641	0.67791	0	0.00031308	2	121.73	33584000	541	2557	24210
A0A8C0NLR7	no	ALQNAVTTFVNR	12	Unmodified	_ALQNAVTTFVNR_	0	MULTI-MSMS	2	667.364776	1332.715	-3.6226	55.177	0.47489	0	0.025346	1	48.284	4798100	2890	2558	24222
A0A8I3MGN1	no	ALQPLEEGEEGEK	13	Unmodified	_ALQPLEEGEEGEK_	0	MULTI-MSMS	2	714.846278	1427.678	0.17177	31.508	0.68081	-3.5527E-15	0.00018528	1	99.568	202060000	5569	2559	24234
A0A8I3MGN1	no	ALQPLEEGEEGEK	13	Unmodified	_ALQPLEEGEEGEK_	0	MULTI-MATCH	2	714.846278	1427.678	2.8309	33.645	0.50995	7.1054E-15	NaN	0	NaN	24194000	5569	2559	24238
A0A8C0N912	no	ALQPTIFPVVPR	12	Unmodified	_ALQPTIFPVVPR_	0	MULTI-MSMS	2	669.40063	1336.78671	0.70527	70.773	1.1239	0	0.0022643	2	74.92	28314000	2399	2560	24255
A0A8C0N912	no	ALQPTIFPVVPR	12	Unmodified	_ALQPTIFPVVPR_	0	MULTI-MSMS	3	446.602845	1336.78671	0.78592	70.713	0.95303	-1.4211E-14	0.00082207	3	78.653	10412000	2399	2560	24256
A0A8C0TFI9	no	ALQQEQEIEQR	11	Unmodified	_ALQQEQEIEQR_	0	MULTI-MSMS	2	686.34678	1370.67901	1.8737	23.56	0.7812	0	0.00037575	2	166.16	26682000	2125;3627	2561	24271
A0A8C0NCC7	no	ALQQFLYVQMAK	12	Unmodified	_ALQQFLYVQMAK_	0	MULTI-MSMS	2	720.389405	1438.76426	2.9025	74.705	0.67898	-1.4211E-14	0.0010345	1	86.67	23516000	2237	2562	24276
A0A8C0LYW2	no	ALQQQPEDESK	11	Unmodified	_ALQQQPEDESK_	0	MULTI-MSMS	2	636.806956	1271.59936	-0.85574	14.044	0.34034	0	0.00036768	1	174.92	29595000	234	2564	24289
A0A8C0LYW2	no	ALQQQPEDESKR	12	Unmodified	_ALQQQPEDESKR_	1	MULTI-MSMS	2	714.857512	1427.70047	1.1408	12.512	0.44118	0	8.5844E-05	1	177.06	24478000	234	2565	24302
A0A8P0SGA5	no	ALQQQQQQQQQK	12	Unmodified	_ALQQQQQQQQQK_	0	MULTI-MSMS	2	742.384228	1482.7539	0.51225	10.096	0.31139	1.7764E-15	1.3905E-06	1	209.87	11068000	6523	2566	24314
A0A8I3MAY0	no	ALQSEDAEVNNDGDQEFK	18	Unmodified	_ALQSEDAEVNNDGDQEFK_	0	MSMS	2	1004.94016	2007.86576	NaN	39.782	1	0	0.0047464	1	56.087		5218	2568	24325
A0A8P0PSQ5	no	ALQSGPPQSR	10	Unmodified	_ALQSGPPQSR_	0	MULTI-MATCH	2	520.777805	1039.54106	0.86517	14.035	0.27236	0	NaN	0	NaN	4796000	4314	2569	24330
A0A8I3S5F2	no	ALQSLYTNR	9	Unmodified	_ALQSLYTNR_	0	MULTI-MSMS	2	533.288005	1064.56146	3.9123	31.608	0.44158	-3.5527E-15	0.0060683	1	86.833	9736900	1980	2571	24339
A0A8I3MLM1	no	ALQSVGQIVGEVLK	14	Unmodified	_ALQSVGQIVGEVLK_	0	MULTI-MSMS	2	720.924666	1439.83478	0.70236	89.525	0.81502	0	0.01096	1	53.013	581270000	979	2573	24357
A0A8I3S2R3	no	ALQVGCLLR	9	Unmodified	_ALQVGCLLR_	0	MULTI-MSMS	2	515.297319	1028.58008	-0.40357	53.862	0.95363	0	0.0043736	2	94.262	27359000	451	2575	24373
A0A8I3NUC9	no	ALQVLVDQSK	10	Unmodified	_ALQVLVDQSK_	0	MULTI-MSMS	2	550.819138	1099.62372	-0.43766	33.984	0.30678	0	0.0013244	1	105.1	13542000	3283	2576	24386
A0A8P0N4L2	no	ALSAPQDEAK	10	Unmodified	_ALSAPQDEAK_	0	MULTI-MSMS	2	515.264196	1028.51384	0.10692	15.679	1.2574	-1.7764E-15	0.00045332	2	123.72	931010000	3945;5165;4205;6365	2579	24405
A0A8P0NEC5	no	ALSAVSAQAAAAQK	14	Unmodified	_ALSAVSAQAAAAQK_	0	MULTI-MSMS	2	643.856783	1285.69901	0.59649	25.566	0.13615	0	0.0034839	1	65.627	4787700	6611	2580	24413
A0A8I3QBE3	no	ALSDADVQK	9	Acetyl (Protein N-term)	_(ac)ALSDADVQK_	0	MULTI-MSMS	2	494.750921	987.48729	-0.70517	36.127	0.54428	0	0.031919	1	45.972	2393500	5775	2582	24419
A0A8C0NMI5	no	ALSDELVDYVNK	12	Unmodified	_ALSDELVDYVNK_	0	MULTI-MSMS	2	683.348457	1364.68236	3.6954	72.408	0.27211	0	0.036189	1	45.158	11000000	2917;2933	2583	24424
A0A8P0NLY2	no	ALSDHHIYLEGTLLKPNMVTPGHACTHK	28	Unmodified	_ALSDHHIYLEGTLLKPNMVTPGHACTHK_	1	MULTI-MSMS	6	524.268867	3139.56954	-0.17834	44.883	1.4599	0	1.0104E-12	3	98.7	873080000	6623	2585	24452
A0A8P0NLY2	no	ALSDHHIYLEGTLLKPNMVTPGHACTHK	28	Unmodified	_ALSDHHIYLEGTLLKPNMVTPGHACTHK_	1	MULTI-MSMS	3	1047.53046	3139.56954	0.0087604	44.882	0.78019	0	6.978E-20	1	121.97	340160000	6623	2585	24453
A0A8P0NLY2	no	ALSDHHIYLEGTLLKPNMVTPGHACTHK	28	Unmodified	_ALSDHHIYLEGTLLKPNMVTPGHACTHK_	1	MULTI-MSMS	4	785.899662	3139.56954	1.7599	44.945	0.67769	7.1054E-15	7.5907E-12	2	89.723	180040000	6623	2585	24454
A0A8P0NLY2	no	ALSDHHIYLEGTLLKPNMVTPGHACTHK	28	Unmodified	_ALSDHHIYLEGTLLKPNMVTPGHACTHK_	1	MULTI-MSMS	7	449.517211	3139.56954	-0.44537	44.888	0.40547	7.1054E-15	5.183E-06	1	58.08	39445000	6623	2585	24455
A0A8P0NLY2	no	ALSDHHIYLEGTLLKPNMVTPGHACTHK	28	Unmodified	_ALSDHHIYLEGTLLKPNMVTPGHACTHK_	1	MULTI-MATCH	6	524.268867	3139.56954	1.0269	46.968	0.20361	0	NaN	0	NaN	7394800	6623	2585	24470
A0A8P0NLY2	no	ALSDHHIYLEGTLLKPNMVTPGHACTHK	28	Unmodified	_ALSDHHIYLEGTLLKPNMVTPGHACTHK_	1	MULTI-MATCH	6	524.268867	3139.56954	1.0037	46.548	0.51003	0	NaN	0	NaN	6261300	6623	2585	24471
A0A8C0PMQ6	no	ALSELTTCLR	10	Unmodified	_ALSELTTCLR_	0	MSMS	2	582.308081	1162.60161	NaN	47.966	1	0	0.012311	1	67.494		739	2587	24485
A0A8P0SP38	no	ALSEVSGEDSEEKDNR	16	Unmodified	_ALSEVSGEDSEEKDNR_	1	MULTI-MSMS	2	882.897759	1763.78097	1.106	16.256	0.16954	0	0.0014455	1	79.82	5573500	3168	2589	24490
A0A8I3Q0R4	no	ALSEVSGENHK	11	Unmodified	_ALSEVSGENHK_	0	MULTI-MSMS	2	585.791109	1169.56767	0.44012	11.936	0.18681	0	0.0001262	1	138.1	4258900	2644	2590	24496
A0A8I3MQ51	no	ALSFLGFSAPTPIQALTLAPAIR	23	Unmodified	_ALSFLGFSAPTPIQALTLAPAIR_	0	MULTI-MSMS	3	785.786011	2354.3362	-0.59116	107.56	0.23736	0	0.050781	1	15.296	4411500	2040	2591	24508
A0A8I3M9P4	no	ALSGHLEEVVLALLK	15	Unmodified	_ALSGHLEEVVLALLK_	0	MULTI-MSMS	3	531.318774	1590.93449	-0.077621	99.577	0.68027	0	7.367E-10	1	176.89	235410000	3816	2592	24536
A0A8I3M9P4	no	ALSGHLEEVVLALLK	15	Unmodified	_ALSGHLEEVVLALLK_	0	MULTI-MSMS	2	796.474523	1590.93449	-0.096669	99.639	0.37384	0	1.6975E-09	1	176.78	58863000	3816	2592	24537
A0A8I3M9P4	no	ALSGHLEEVVLALLK	15	Unmodified	_ALSGHLEEVVLALLK_	0	MULTI-MSMS	4	398.7409	1590.93449	0.14092	99.577	0.3404	0	0.00012444	1	89.013	26688000	3816	2592	24538
A0A8I3M9P4	no	ALSGHLEEVVLALLK	15	Unmodified	_ALSGHLEEVVLALLK_	0	MULTI-MATCH	3	531.318774	1590.93449	-0.17866	117.93	0.6463	-1.4211E-14	NaN	0	NaN	249560	3816	2592	24551
A0A8I3PI70	no	ALSGTIHYHNK	11	Unmodified	_ALSGTIHYHNK_	0	MULTI-MSMS	2	620.825286	1239.63602	-2.9251	13.343	0.37478	-1.7764E-15	0.00063393	1	110.41	5044700	2155	2594	24562
A0A8I3PLJ3	no	ALSGYCGFMAANLYAR	16	Unmodified	_ALSGYCGFMAANLYAR_	0	MULTI-MSMS	2	882.913449	1763.81235	-1.6864	80.179	1.458	0	0.0006801	1	72.2	13018000	5830	2595	24576
A0A8C0P164	no	ALSHEIEELEK	11	Unmodified	_ALSHEIEELEK_	0	MULTI-MSMS	2	649.33535	1296.65615	0.79146	38.674	0.7486	0	0.00015343	3	196.27	43008000	3433	2596	24588
A0A8I3S0I0	no	ALSIVESEQDK	11	Unmodified	_ALSIVESEQDK_	0	MULTI-MSMS	2	609.81425	1217.61395	1.0035	30.551	0.37403	-3.5527E-15	0.0032834	1	78.098	16172000	2679	2599	24610
A0A8I3S0I0	no	ALSIVESEQDK	11	Unmodified	_ALSIVESEQDK_	0	MULTI-MATCH	2	609.81425	1217.61395	-3.5662	32.42	0.23894	0	NaN	0	NaN	4739100	2679	2599	24616
A0A8I3S0I0	no	ALSIVESEQDK	11	Unmodified	_ALSIVESEQDK_	0	MULTI-MATCH	2	609.81425	1217.61395	8.0309	31.725	0.37367	0	NaN	0	NaN	2342800	2679	2599	24617
A0A8I3MVU4	no	ALSLGMVEEVLR	12	Unmodified	_ALSLGMVEEVLR_	0	MULTI-MSMS	2	658.865763	1315.71697	0.68654	92.403	0.50982	0	0.00015286	2	122.26	17182000	1692	2600	24626
A0A8P0TPF6	no	ALSMPLNGLK	10	Acetyl (Protein N-term)	_(ac)ALSMPLNGLK_	0	MULTI-MSMS	2	543.30481	1084.59507	-0.019454	83.697	0.44195	0	0.00058039	1	108.46	16914000	516	2602	24644
A0A8I3MWP5	no	ALSNLESIPGGYNALR	16	Unmodified	_ALSNLESIPGGYNALR_	0	MULTI-MSMS	2	837.944118	1673.87368	0.99058	69.302	0.88456	0	1.2085E-12	1	176.8	254360000	1282;4408;4804	2604	24658
A0A8I3N2V0	no	ALSNSVSNMGLSDSSSLGSVK	21	Unmodified	_ALSNSVSNMGLSDSSSLGSVK_	0	MULTI-SECPEP	3	680.668643	2038.9841	-0.8784	59.877	0.27114	7.1054E-15	0.048453	1	32.035	13210000	6197	2605	24666
A0A8P0N3U1	no	ALSPLEEWLR	10	Unmodified	_ALSPLEEWLR_	0	MULTI-MSMS	2	607.332413	1212.65027	-0.62925	88.478	0.61032	-1.4211E-14	0.0015352	1	101.64	14906000	5408;6428	2606	24678
A0A8C0T4R0	no	ALSQDQVIAVHIDNGFMR	18	Unmodified	_ALSQDQVIAVHIDNGFMR_	0	MULTI-MSMS	2	1007.51237	2013.01019	1.5751	71.147	0.68086	0	0.00011407	1	80.3	22301000	5812	2609	24700
A0A8I3SBU7	no	ALSQGVESVKK	11	Unmodified	_ALSQGVESVKK_	1	MULTI-MSMS	2	573.32987	1144.64519	0.33163	14.184	0.3744	0	0.0004309	1	133.13	12963000	2712	2610	24711
A0A8I3RW49	no	ALSQLAEVEEK	11	Unmodified	_ALSQLAEVEEK_	0	MULTI-MSMS	2	608.824618	1215.63468	0.83613	39.93	1.1495	0	0.00037592	2	165.98	248390000	4659;3245	2611	24724
A0A8I3RW49	no	ALSQLAEVEEK	11	Unmodified	_ALSQLAEVEEK_	0	MULTI-MATCH	2	608.824618	1215.63468	-1.3114	40.686	0.20348	-7.1054E-15	NaN	0	NaN	3486100	4659;3245	2611	24729
A0A8C0P5P0	no	ALSQTVPSSGTNGVSIPADCTGAVTATSPDNPAR	34	Unmodified	_ALSQTVPSSGTNGVSIPADCTGAVTATSPDNPAR_	0	MULTI-MSMS	3	1100.5318	3298.57356	-0.25646	60.064	0.4088	0	0.00076087	2	35.717	12252000	3407	2613	24741
A0A8I3S6F7	no	ALSSEGKPYVTK	12	Unmodified	_ALSSEGKPYVTK_	1	MULTI-MSMS	2	640.34826	1278.68197	-0.10635	15.642	0.95138	1.7764E-15	0.00018351	1	138.25	67225000	6594;6533	2616	24757
A0A8P0SGA5	no	ALSSGGSITSPPLSPALPK	19	Unmodified	_ALSSGGSITSPPLSPALPK_	0	MULTI-MATCH	2	890.496184	1778.97781	-0.17205	59.928	0.78166	7.1054E-15	NaN	0	NaN	18999000	6523	2617	24769
A0A8P0SHU4	no	ALSSPQEEEEAGFTGR	16	Unmodified	_ALSSPQEEEEAGFTGR_	0	MULTI-MSMS	2	854.394655	1706.77476	0.63736	44.056	0.67962	7.1054E-15	3.4918E-07	2	147.24	24353000	480;478	2618	24776
A0A8C0SK10	no	ALSSQLQAVVPEDR	14	Unmodified	_ALSSQLQAVVPEDR_	0	MULTI-MSMS	2	756.904462	1511.79437	1.439	54.75	0.57668	0	0.00045321	2	90.434	7493000	1431	2619	24792
A0A8I3NZT7	no	ALSSSLDDTEVKK	13	Unmodified	_ALSSSLDDTEVKK_	1	MULTI-MSMS	2	696.864471	1391.71439	1.4408	20.576	0.44161	-3.5527E-15	0.00040873	1	108.47	106680000	3038	2620	24806
A0A8C0P3P2	no	ALSTFFVENSLR	12	Unmodified	_ALSTFFVENSLR_	0	MULTI-MATCH	2	692.366984	1382.71942	1.3349	75.453	0.30601	0	NaN	0	NaN	21547000	3515	2623	24820
A0A8C0PS33	no	ALSTQVEELKDELVTQR	17	Unmodified	_ALSTQVEELKDELVTQR_	1	MULTI-MSMS	3	653.684621	1958.03203	-0.58571	73.946	0.34146	0	0.014579	1	39.338	7534500	4159	2624	24823
A0A8P0T1V2	no	ALSTTASTAAFDK	13	Unmodified	_ALSTTASTAAFDK_	0	MULTI-MSMS	2	642.327524	1282.6405	0.27905	32.489	0.30767	0	5.9073E-05	1	126.67	37908000	2325	2625	24833
A0A8C0RVQ9	no	ALSTVCPSEALQPLIYPLSQVVIGCIK	27	Unmodified	_ALSTVCPSEALQPLIYPLSQVVIGCIK_	0	MULTI-MSMS	3	986.201055	2955.58134	0.8971	107.43	0.50957	0	0.0046449	1	32.507	7155500	5201	2626	24841
A0A8P0NZ76	no	ALSVETEK	8	Unmodified	_ALSVETEK_	0	MSMS	2	438.737283	875.460012	NaN	15.786	1	0	0.013731	1	95.531		6205	2627	24849
A0A8C0MZJ3	no	ALSVLGCGHTSSTK	14	Unmodified	_ALSVLGCGHTSSTK_	0	MULTI-MSMS	2	709.358833	1416.70311	0.077086	18.709	0.30573	0	8.4761E-06	1	146.16	23632000	1713	2629	24870
A0A8C0PGJ2	no	ALSVYGLPIR	10	Unmodified	_ALSVYGLPIR_	0	MULTI-MSMS	2	544.826766	1087.63898	-0.23139	65.995	0.54411	0	0.0064569	1	75.109	4723000	4002	2630	24883
A0A8C0S4H5	no	ALTDAGCNLNPLQYIK	16	Unmodified	_ALTDAGCNLNPLQYIK_	0	MULTI-MATCH	2	895.958911	1789.90327	-4.9238	86.271	1.0513	0	NaN	0	NaN	59143000	2099	2632	24896
A0A8C0MIJ6	no	ALTEFQNEFK	10	Unmodified	_ALTEFQNEFK_	0	MULTI-MSMS	2	613.806228	1225.5979	-0.2798	55.678	1.1567	0	0.0004117	2	163.99	342830000	1424	2637	24925
A0A8I3N2N7	no	ALTLGALTVPLAR	13	Unmodified	_ALTLGALTVPLAR_	0	MULTI-MSMS	2	648.405912	1294.79727	-0.23374	82.266	0.5095	0	9.1917E-05	1	120.09	30798000	3076	2639	24940
A0A8C0MX11	no	ALTLIAGSPLK	11	Unmodified	_ALTLIAGSPLK_	0	MULTI-MSMS	2	542.342249	1082.66995	-1.0432	57.862	1.6982	0	0.00032187	1	158.76	115410000	1811	2640	24952
A0A8I3NL91	no	ALTLLDYLLK	10	Unmodified	_ALTLLDYLLK_	0	MULTI-MSMS	2	581.857732	1161.70091	-0.12513	99.457	0.27254	0	0.0027731	1	90.657	8196800	485	2641	24970
A0A8I3NL91	no	ALTLLDYLLK	10	Unmodified	_ALTLLDYLLK_	0	MULTI-MSMS	2	581.857732	1161.70091	-0.035419	101.68	0.37461	0	0.0027667	1	90.709	33395000	485	2641	24971
A0A8I3PFQ8	no	ALTLPGSSENEYIMK	15	Unmodified	_ALTLPGSSENEYIMK_	0	MULTI-MSMS	2	826.913638	1651.81272	-0.55794	64.583	1.0886	-1.4211E-14	8.345E-06	2	139.86	231490000	5294;5304	2642	24988
A0A8C0S9B9	no	ALTLQDLDNIWAAQAGK	17	Unmodified	_ALTLQDLDNIWAAQAGK_	0	MULTI-MSMS	2	914.483608	1826.95266	-1.6642	98.825	0.61092	-1.4211E-14	1.2286E-07	1	146.16	53784000	5367	2643	25000
A0A8C0RKG1	no	ALTNLPHTDFTLCK	14	Unmodified	_ALTNLPHTDFTLCK_	0	MSMS	2	815.916515	1629.81848	NaN	56.582	1	0	6.1633E-13	1	137.6		5008	2644	25012
A0A8I3PKE6	no	ALTNVEER	8	Unmodified	_ALTNVEER_	0	MULTI-MATCH	2	466.245806	930.47706	-2.0721	16.369	0.30583	0	NaN	0	NaN	1572800	1894	2645	25028
A0A8I3P5J8	no	ALTPQCGNGEDLYLIAGAVPSDRR	24	Unmodified	_ALTPQCGNGEDLYLIAGAVPSDRR_	1	MULTI-MSMS	3	858.430738	2572.27038	-2.6826	72.14	0.47522	0	2.7525E-07	2	78.975	17177000	3237	2647	25045
A0A8I3PK85	no	ALTPQTAETDAIR	13	Unmodified	_ALTPQTAETDAIR_	0	MULTI-SECPEP	2	693.864805	1385.71506	1.9743	38.206	1.1198	0	0.0023899	1	107.83	13462000	3198	2648	25058
A0A8I3NK34	no	ALTQFPLPK	9	Unmodified	_ALTQFPLPK_	0	MSMS	2	507.80276	1013.59097	NaN	51.261	1	0	0.020716	1	66.682		4054	2649	25065
J9NYK7	no	ALTQPLGLLR	10	Unmodified	_ALTQPLGLLR_	0	MULTI-MSMS	2	541.340041	1080.66553	0.13457	61.3	0.71346	-7.1054E-15	0.0028839	1	89.752	73352000	644	2650	25077
[truncated: 32,706 more rows]
