# Supplementary material for: Production, Passaging Stability, and Histological Analysis of Madin–Darby Canine Kidney Cells Cultured in a Low-Serum Medium
Source: Vaccines (Basel). 2024 Aug 30;12(9):991. doi: 10.3390/vaccines12090991 (PMC11435615; doi:10.3390/vaccines12090991)
Supplement: Supplementary file 1 [file vaccines-12-00991-s001.zip › Supplementary File S3/proteome/1.QualityControl/sample/3_4_uninfected_peptides.txt]

#Accession	Unique protein	Sequence	Length	Modification	Modified sequence	Missed cleavage	Type	Charge	m/z	Mass	Mass error [ppm]	Retention time	Retention length	Retention time calibration	PEP	MS/MS count	Score	Intensity	Protein group IDs	Peptide ID	Evidence ID
A0A8C0M723	no	AAAAAAAAAAPAPEAWPELELAER	24	Acetyl (Protein N-term)	_(ac)AAAAAAAAAAPAPEAWPELELAER_	0	MULTI-MSMS	3	787.400885	2359.18082	2.5712	103.79	1.0464	0	7.4461E-08	3	84.762	100080000	889	1	1
A0A8I3PZ75	no	AAAAAAAAGDSDSWDADTFSVEDPVR	26	Acetyl (Protein N-term)	_(ac)AAAAAAAAGDSDSWDADTFSVEDPVR_	0	MSMS	3	870.052649	2607.13612	NaN	100.81	1	0	0.00052909	1	45.546		2671	3	17
A0A8I3PZ75	no	AAAAAAAAGDSDSWDADTFSVEDPVRK	27	Acetyl (Protein N-term)	_(ac)AAAAAAAAGDSDSWDADTFSVEDPVRK_	1	MULTI-MSMS	3	912.75097	2735.23108	-1.7132	91.296	0.50954	0	8.4791E-12	1	92.833	147870000	2671	4	20
A0A8I3PCS1	no	AAAAAAAGPGAGGAGAAVPGSAGPCAAVSVFPGAR	35	Acetyl (Protein N-term)	_(ac)AAAAAAAGPGAGGAGAAVPGSAGPCAAVSVFPGAR_	0	MULTI-MSMS	4	727.114795	2904.43007	-2.2812	90.79	0.81398	1.4211E-14	1.5094E-06	1	51.236	106280000	5740	5	33
A0A8I3PZP0	no	AAAAAAGAGPEMVR	14	Acetyl (Protein N-term)	_(ac)AAAAAAGAGPEMVR_	0	MULTI-MSMS	2	642.821886	1283.62922	-0.0086061	56.373	1.1229	0	5.176E-06	2	145.34	127700000	6031	9	48
A0A8C0PUF0	no	AAAAAAGGEGR	11	Acetyl (Protein N-term)	_(ac)AAAAAAGGEGR_	0	MULTI-MSMS	2	472.23323	942.451907	-0.60805	23.958	0.37336	-3.5527E-15	0.0012898	1	82.749	9238000	3505	10	64
A0A8P0TBA3	no	AAAAAAPAAPTAAPAAQESGTIPK	24	Unmodified	_AAAAAAPAAPTAAPAAQESGTIPK_	0	MULTI-MSMS	3	702.039287	2103.09603	-0.19865	40.201	0.71418	0	0.046572	1	16.086	66500000	3643	11	76
A0A8C0PRU0	no	AAAAAAWEEPSSGNGTAR	18	Unmodified	_AAAAAAWEEPSSGNGTAR_	0	MULTI-MSMS	2	858.900439	1715.78633	2.81	35.569	0.74852	0	5.6183E-09	1	136.7	20326000	4296	13	98
A0A8C0PRU0	no	AAAAAAWEEPSSGNGTAR	18	Deamidation (NQ)	_AAAAAAWEEPSSGN(de)GTAR_	0	MULTI-MSMS	2	859.392447	1716.77034	-1.1316	38.161	0.34038	0	2.8171E-06	1	107.37	22767000	4296	13	113
A0A8C0PRU0	no	AAAAAAWEEPSSGNGTAR	18	Deamidation (NQ)	_AAAAAAWEEPSSGN(de)GTAR_	0	MULTI-MSMS	2	859.392447	1716.77034	-0.86434	39.551	0.544	0	1.3795E-06	2	110.38	15848000	4296	13	114
A0A8C0SX68	no	AAAAAEQQQFYLLLGNLLSPDNVVR	25	Acetyl (Protein N-term)	_(ac)AAAAAEQQQFYLLLGNLLSPDNVVR_	0	MULTI-MATCH	3	915.151969	2742.43408	-0.56825	112.66	0.37522	0	NaN	0	NaN	112750000	5699	14	146
A0A8I3ND03	no	AAAAAGPATAPK	12	Acetyl (Protein N-term)	_(ac)AAAAAGPATAPK_	0	MULTI-MSMS	2	519.782556	1037.55056	0.29336	26.722	0.81696	0	0.0027087	2	66.056	70747000	6391	15	147
A0A8P0S797	no	AAAAALGPGPLR	12	Acetyl (Protein N-term)	_(ac)AAAAALGPGPLR_	0	MULTI-MSMS	2	553.819473	1105.62439	0.63741	69.086	0.95082	0	0.00011937	3	117.04	61047000	6579	17	164
A0A8C0YV60	no	AAAAEDGEQPGPEPEAK	17	Unmodified	_AAAAEDGEQPGPEPEAK_	0	MULTI-MATCH	2	833.881381	1665.74821	0.34199	17.835	0.57913	0	NaN	0	NaN	98905000	1395	21	199
A0A8I3ND60	no	AAAAESSNLASSSNSEK	17	Unmodified	_AAAAESSNLASSSNSEK_	0	MULTI-MSMS	2	812.376463	1622.73837	0.38997	15.633	0.23573	1.7764E-15	1.0577E-17	1	198.55	16340000	5524	22	203
A0A8C0TIN5	no	AAAALGSSSGSASPAVAELCQNSPETFLEASK	32	Acetyl (Protein N-term)	_(ac)AAAALGSSSGSASPAVAELCQNSPETFLEASK_	0	MULTI-MSMS	3	1050.83471	3149.48229	-0.42237	100.42	0.30507	0	1.169E-06	1	54.732	20558000	6034	25	221
A0A8C0QKG0	yes	AAAAMAEQESAR	12	Acetyl (Protein N-term)	_(ac)AAAAMAEQESAR_	0	MULTI-MSMS	2	624.287876	1246.5612	0.11314	50.6	0.64725	0	4.2943E-05	1	129.83	40325000	4749	26	230
A0A8I3S614	no	AAAANLCIGDVITAIDGENTSGMTHLEAQNK	31	Unmodified	_AAAANLCIGDVITAIDGENTSGMTHLEAQNK_	0	MULTI-MSMS	3	1062.51157	3184.51288	0.061268	96.272	1.2575	0	1.0257E-26	1	124.03	416630000	6001	28	244
A0A8C0Q0T8	no	AAAANSGSSLPLFDCPTWAGKPPPGLHLDVVK	32	Acetyl (Protein N-term)	_(ac)AAAANSGSSLPLFDCPTWAGKPPPGLHLDVVK_	1	MULTI-MSMS	3	1105.8992	3314.67578	0.37928	97.155	0.27209	0	1.9797E-14	2	88.395	31109000	4464	29	259
A0A8C0S9P1	yes	AAAAPAADGVPGR	13	Acetyl (Protein N-term)	_(ac)AAAAPAADGVPGR_	0	MULTI-MSMS	2	583.301644	1164.58874	1.5374	39.771	0.47674	0	4.276E-05	1	121.73	5547600	5370	30	269
A0A8C0MWD0	no	AAAAPATTPGAPPPEGASPQPGVHNLPVPTLFGTVK	36	Unmodified	_AAAAPATTPGAPPPEGASPQPGVHNLPVPTLFGTVK_	0	MULTI-MSMS	3	1139.27181	3414.79359	0.47374	80.181	0.81522	0	0.0030273	1	27.715	13749000	1903	31	275
A0A8C0RFH5	no	AAAASAAEAGIATAGAEDSDDALLK	25	Unmodified	_AAAASAAEAGIATAGAEDSDDALLK_	0	MULTI-MSMS	3	754.03616	2259.08665	-0.5146	70.399	1.2236	0	3.8685E-38	1	177.93	153720000	4926	32	283
A0A8C0RFH5	no	AAAASAAEAGIATAGAEDSDDALLK	25	Unmodified	_AAAASAAEAGIATAGAEDSDDALLK_	0	MULTI-MATCH	3	754.03616	2259.08665	-3.3201	71.656	0.16981	0	NaN	0	NaN	11514000	4926	32	299
A0A8I3QAG8	no	AAAASSVLASAEQPGR	16	Unmodified	_AAAASSVLASAEQPGR_	0	MULTI-SECPEP	2	743.386436	1484.75832	-1.6897	40.061	0.98739	0	0.041429	1	54.023	19814000	6179	33	300
A0A8C0TEI3	no	AAAATCGTSAGNK	13	Acetyl (Protein N-term)	_(ac)AAAATCGTSAGNK_	0	MULTI-MSMS	2	611.280051	1220.54555	1.701	17.968	0.27255	0	8.8597E-05	1	100.58	7436100	5895	34	311
Q5TJF0	yes	AAAATMAAAAR	11	Acetyl (Protein N-term)	_(ac)AAAATMAAAAR_	0	MULTI-MSMS	2	509.260933	1016.50731	1.4393	53.326	0.5081	0	0.0016648	1	78.516	3815000	272	35	323
A0A8P0PPB7	no	AAAAVVAGVPAEGSGAQVR	19	Unmodified	_AAAAVVAGVPAEGSGAQVR_	0	MULTI-MSMS	2	840.955017	1679.89548	1.418	39.627	0.27383	0	1.8858E-05	2	96.103	10827000	1307	37	333
A0A8C0SD27	no	AAAAVVEFQR	10	Acetyl (Protein N-term)	_(ac)AAAAVVEFQR_	0	MULTI-MSMS	2	552.29583	1102.57711	-0.26768	73.412	2.6836	0	0.00020167	6	160.75	142100000	5409	38	345
A0A8C0SD27	no	AAAAVVEFQR	10	Acetyl (Protein N-term)	_(ac)AAAAVVEFQR_	0	MULTI-MSMS	2	552.29583	1102.57711	0.37067	75.923	1.2181	0	0.00040538	2	114.99	9856600	5409	38	346
A0A8C0SD27	no	AAAAVVEFQR	10	Acetyl (Protein N-term)	_(ac)AAAAVVEFQR_	0	MULTI-MSMS	2	552.29583	1102.57711	0.7175	77.225	0.81388	0	0.00036541	1	117.04	6450500	5409	38	347
A0A8C0SD27	no	AAAAVVEFQR	10	Acetyl (Protein N-term)	_(ac)AAAAVVEFQR_	0	MULTI-MATCH	2	552.29583	1102.57711	1.7204	115.72	0.17028	0	NaN	0	NaN	542600	5409	38	393
A0A8C0REA4	no	AAADEEPKPK	10	Acetyl (Protein N-term)	_(ac)AAADEEPKPK_	1	MULTI-MSMS	2	549.277303	1096.54005	0.93423	15.498	0.60965	0	0.003118	1	82.426	63827000	4904	40	401
A0A8I3MSR7	no	AAADLAQIADVDIDSDGIFK	20	Acetyl (Protein N-term)	_(ac)AAADLAQIADVDIDSDGIFK_	0	MULTI-MSMS	3	697.347786	2089.02153	-0.41049	111.3	0.84898	0	1.3551E-07	2	104.03	334430000	5538	43	421
A0A8I3NEV6	no	AAADLLSPLALLR	13	Unmodified	_AAADLLSPLALLR_	0	MULTI-MSMS	2	662.403369	1322.79219	0.5904	100.41	0.33914	0	0.0086257	1	58.37	13969000	554	44	439
A0A8P0SVD9	no	AAADVIVNSVPVNLK	15	Unmodified	_AAADVIVNSVPVNLK_	0	MULTI-MSMS	2	755.435398	1508.85624	0.45361	70.374	0.30572	0	0.00064793	1	78.653	6848900	2475	46	451
A0A8I3Q010	no	AAAEAALGALVSGLYDVQAFK	21	Acetyl (Protein N-term)	_(ac)AAAEAALGALVSGLYDVQAFK_	0	MULTI-MSMS	3	703.040517	2106.09972	1.3814	113.41	0.33935	0	1.7147E-08	1	109.89	137520000	6308	47	456
A0A8I3PC81	no	AAAEAANCIMEVSCGQAESSEKPNAEDMTSK	31	Acetyl (Protein N-term)	_(ac)AAAEAANCIMEVSCGQAESSEKPNAEDMTSK_	1	MULTI-MSMS	3	1110.1406	3327.39996	-0.85095	89.898	0.81416	0	7.1539E-121	3	262.98	555630000	6244	48	467
A0A8I3N986	no	AAAEAGSDDAR	11	Acetyl (Protein N-term)	_(ac)AAAEAGSDDAR_	0	MSMS	2	538.236167	1074.45778	NaN	19.514	1	0	0.034451	1	42.338		503	49	486
A0A8I3P321	no	AAAEAVDTQLMLGVGLIEK	19	Acetyl (Protein N-term)	_(ac)AAAEAVDTQLMLGVGLIEK_	0	MULTI-MATCH	3	657.687086	1970.03943	3.5421	111.61	0.20428	0	NaN	0	NaN	5950300	6172	50	503
A0A8I3QIE3	no	AAAEDVNVTFEDQQK	15	Unmodified	_AAAEDVNVTFEDQQK_	0	MULTI-MSMS	2	832.891748	1663.76894	1.196	45.507	1.5322	0	5.9177E-14	2	202.65	21480000	4124	52	518
A0A8I3NV30	no	AAAEEEDGGPEGPNR	15	Acetyl (Protein N-term)	_(ac)AAAEEEDGGPEGPNR_	0	MULTI-MSMS	2	770.829148	1539.64374	0.89629	35.016	0.30612	0	1.8578E-05	1	125.74	3938000	6250	53	542
A0A8I3Q2L7	no	AAAEGASEPADGDSDSAR	18	Unmodified	_AAAEGASEPADGDSDSAR_	0	MULTI-MATCH	2	838.853352	1675.69215	-2.2383	15.26	0.27021	1.7764E-15	NaN	0	NaN	1981600	3804	54	561
A0A8P0SJL7	no	AAAEPGSPGGAADSGAR	17	Unmodified	_AAAEPGSPGGAADSGAR_	0	MULTI-MSMS	2	721.336943	1440.65933	0.37071	15.667	0.43875	0	4.4826E-06	2	101.6	22541000	5057	55	562
A0A8P0P220	yes	AAAETLSLR	9	Acetyl (Protein N-term)	_(ac)AAAETLSLR_	0	MULTI-MSMS	2	487.269281	972.52401	-0.38813	61.526	0.71318	0	0.001141	1	107.66	60975000	6628	57	579
A0A8P0TLI1	no	AAAEVGINSETIVKPASISEDELLNLINK	29	Unmodified	_AAAEVGINSETIVKPASISEDELLNLINK_	1	MULTI-MSMS	3	1013.54671	3037.61831	0.32202	98.461	0.7466	0	4.0352E-32	1	138.23	129770000	5583	58	589
A0A8I3MXC4	no	AAAEVNQDYGLDSK	14	Unmodified	_AAAEVNQDYGLDSK_	0	MULTI-MSMS	2	740.849352	1479.68415	-0.70671	35.762	0.7814	0	1.3872E-06	1	151.66	40771000	3375	59	603
A0A8C0SU81	no	AAAFSPVDHDDFVI	14	Unmodified	_AAAFSPVDHDDFVI_	0	MULTI-MSMS	2	752.359356	1502.70416	0.73459	84.016	0.67802	-1.4211E-14	0.0483	1	38.754	38221000	5651	61	628
P55745	yes	AAAGGGGGGAAGR	13	Acetyl (Protein N-term)	_(ac)AAAGGGGGGAAGR_	0	MULTI-MSMS	2	486.236304	970.458055	-0.8183	14.616	0.17174	0	1.0952E-05	1	157.2	10308000	212	64	639
A0A8I3RRR3	no	AAAGGLAMLTSMR	13	Unmodified	_AAAGGLAMLTSMR_	0	MULTI-MATCH	2	625.323208	1248.63186	-3.2009	70.419	1.0536	0	NaN	0	NaN	32579000	4340	65	651
A0A8P0TDI1	no	AAAGQESEGPAVGPPQPLGK	20	Unmodified	_AAAGQESEGPAVGPPQPLGK_	0	MULTI-MSMS	2	930.976147	1859.93774	0.53923	40.927	0.68072	0	0.00081491	1	52.555	4513800	2450	66	652
A0A8I3MKN1	no	AAAHCAHVFTTVSQITAIEAQHLLK	25	Unmodified	_AAAHCAHVFTTVSQITAIEAQHLLK_	0	MULTI-MSMS	4	680.110252	2716.4119	-3.0756	76.77	0.81424	0	0.010394	1	28.344	24685000	2580	67	666
A0A8I3P1I2	no	AAAILAEK	8	Acetyl (Protein N-term)	_(ac)AAAILAEK_	0	MULTI-MSMS	2	414.744911	827.475269	0.39455	61.571	0.40661	-7.1054E-15	0.013319	1	73.26	3624200	6463	68	678
A0A8I3QAG1	no	AAALATVNAWAEQTGMK	17	Unmodified	_AAALATVNAWAEQTGMK_	0	MULTI-MSMS	2	866.937979	1731.8614	4.4105	79.443	0.57966	0	0.0049509	1	50.088	29650000	4164	70	691
A0A8C0NKI6	no	AAALLAMSQPSPEK	14	Unmodified	_AAALLAMSQPSPEK_	0	MULTI-MSMS	2	707.373952	1412.73335	0.58697	47.503	0.30544	0	0.0035132	1	65.5	14777000	2841	74	697
A0A8C0N2F8	no	AAALLLQNDNNADIESK	17	Unmodified	_AAALLLQNDNNADIESK_	0	MULTI-MSMS	2	900.46033	1798.90611	3.3906	53.211	0.77859	0	8.759E-05	2	85.845	6699200	2136;2015	75	705
A0A8I3S3B2	no	AAAMAATAAER	11	Acetyl (Protein N-term)	_(ac)AAAMAATAAER_	0	MSMS	2	538.263673	1074.51279	NaN	54.843	1	0	0.0054205	1	64.711		984	80	721
A0A8I3NXW3	no	AAAMDVDTPSGTNSGAGK	18	Acetyl (Protein N-term)	_(ac)AAAMDVDTPSGTNSGAGK_	0	MULTI-MSMS	2	846.380691	1690.74683	0.44898	48.729	0.6469	0	3.9391E-19	1	186.76	97243000	5800	81	723
A0A8I3NXW3	no	AAAMDVDTPSGTNSGAGKK	19	Acetyl (Protein N-term)	_(ac)AAAMDVDTPSGTNSGAGKK_	1	MSMS	2	910.428172	1818.84179	NaN	35.895	1	0	4.0447E-07	1	94.191		5800	82	735
A0A8C0TD64	no	AAAPAPEEEMDECEQALAAEPK	22	Unmodified	_AAAPAPEEEMDECEQALAAEPK_	0	MULTI-MSMS	2	1179.01722	2356.01989	-0.20581	70.451	0.88365	-1.4211E-14	2.521E-08	2	107.07	25579000	5949	83	741
A0A8C0TD64	no	AAAPAPEEEMDECEQALAAEPK	22	Unmodified	_AAAPAPEEEMDECEQALAAEPK_	0	MULTI-MSMS	3	786.34724	2356.01989	-2.3292	70.385	1.4266	0	4.5108E-06	2	79.383	84595000	5949	83	742
A0A8I3RVA8	no	AAAQAVQEMR	10	Acetyl (Protein N-term)	_(ac)AAAQAVQEMR_	0	MULTI-MSMS	2	558.776948	1115.53934	-0.86353	56.316	0.67914	0	0.00020602	1	147.51	109570000	4770	84	766
A0A8C0QGH7	no	AAAQGDGSTQHDLMK	15	Unmodified	_AAAQGDGSTQHDLMK_	0	MULTI-MSMS	2	765.354279	1528.694	0.59122	15.599	0.50691	0	5.7068E-13	1	195.77	54563000	4714	85	780
A0A8I3NVU0	no	AAAQLLQSQAQQSGAQQTK	19	Unmodified	_AAAQLLQSQAQQSGAQQTK_	0	MULTI-MSMS	2	979.00851	1956.00247	0.077065	34.739	0.30548	0	1.2811E-31	1	223.55	10472000	3311	86	796
A0A8I3N2E4	no	AAASGLDHLK	10	Acetyl (Protein N-term)	_(ac)AAASGLDHLK_	0	MULTI-MSMS	2	512.774731	1023.53491	-0.015504	38.905	0.3394	0	0.00030455	1	120.15	37409000	6368	87	806
A0A8C0S463	no	AAASTPCSGAASPR	14	Unmodified	_AAASTPCSGAASPR_	0	MULTI-MATCH	2	652.3066	1302.59865	1.059	14.719	0.13667	0	NaN	0	NaN	3271700	2767	90	832
A0A8C0Z2F5	no	AAASVLTTSMVTMEPGYLFLGSR	23	Unmodified	_AAASVLTTSMVTMEPGYLFLGSR_	0	MULTI-MSMS	3	801.407994	2401.20215	0.56002	103.15	0.37328	0	0.0029146	1	35.66	18565000	6265	91	835
A0A8I3MTV8	no	AAATPESQEPQAK	13	Unmodified	_AAATPESQEPQAK_	0	MULTI-MSMS	2	664.328056	1326.64156	-0.36006	14.512	0.2049	0	2.292E-05	1	152.97	11346000	5992	92	844
A0A8C0MQ50	no	AAATVVVPVEWIK	13	Acetyl (Protein N-term)	_(ac)AAATVVVPVEWIK_	0	MULTI-MSMS	2	712.911027	1423.8075	2.3387	102.25	0.75172	0	0.00027104	1	90.827	63312000	1686	93	857
A0A8I3MSC7	no	AAAVAAAPGGPSMDPR	16	Acetyl (Protein N-term)	_(ac)AAAVAAAPGGPSMDPR_	0	MULTI-MSMS	2	740.864283	1479.71401	0.2164	59.411	0.74645	0	0.00020723	2	74.944	98521000	4297	94	870
A0A8I3MKJ4	no	AAAVAVAAASR	11	Acetyl (Protein N-term)	_(ac)AAAVAVAAASR_	0	MULTI-MSMS	2	500.282723	998.550893	0.62785	61.492	0.30449	0	0.003348	1	69.276	4017700	1358	96	884
A0A8I3NNB6	no	AAAYLDPNLNHTPNSSTK	18	Acetyl (Protein N-term)	_(ac)AAAYLDPNLNHTPNSSTK_	0	MSMS	2	978.476511	1954.93847	NaN	61.326	1	0	0.015634	1	42.789		3572	100	911
A0A8C0S3M2	no	AACELLGQLQAK	12	Unmodified	_AACELLGQLQAK_	0	MULTI-SECPEP	2	651.347737	1300.68092	-0.10279	57.123	0.64622	0	0.0015779	1	137.13	292960000	5290	101	912
A0A8C0S3M2	no	AACELLGQLQAK	12	Unmodified	_AACELLGQLQAK_	0	MULTI-MATCH	2	651.347737	1300.68092	-3.5694	55.906	0.17071	-7.1054E-15	NaN	0	NaN	6971200	5290	101	924
A0A8C0PU65	no	AADAEAEVASLNRR	14	Unmodified	_AADAEAEVASLNRR_	1	MULTI-MSMS	3	491.586583	1471.73792	0.19144	28.778	0.50955	0	0.014097	1	45.115	15807000	4338	104	939
A0A8I3N9X1	no	AADALQQNLQQDYDR	15	Unmodified	_AADALQQNLQQDYDR_	0	MULTI-MSMS	2	874.913547	1747.81254	0.27838	52.028	0.54394	7.1054E-15	1.7359E-05	1	134.2	5703500	4214	105	942
A0A8I3NSV0	no	AADCEVEQWDSDEPIPAK	18	Unmodified	_AADCEVEQWDSDEPIPAK_	0	MULTI-MSMS	2	1030.4493	2058.88405	3.0559	62.046	1.359	-7.1054E-15	0.016165	1	37.504	15300000	5621	107	958
A0A8I3PFQ8	no	AADEEAFEDNSEEYIR	16	Unmodified	_AADEEAFEDNSEEYIR_	0	MULTI-MSMS	2	944.397592	1886.78063	0.0087415	61.499	0.71318	0	4.2848E-22	1	215.08	103220000	5294;5304	108	968
A0A8I3MXC4	no	AADEVAEGK	9	Unmodified	_AADEVAEGK_	0	MULTI-MATCH	2	445.216714	888.418876	-0.14403	9.8188	0.31736	0	NaN	0	NaN	3392300	3375	109	984
A0A8C0NQ24	no	AADFAQDIDINPGAVYK	17	Unmodified	_AADFAQDIDINPGAVYK_	0	MULTI-MSMS	2	904.446691	1806.87883	0.7245	80.185	0.47577	0	0.0022815	1	58.674	9738000	2911	110	989
A0A8I3RY05	no	AADFIDQALAQK	12	Unmodified	_AADFIDQALAQK_	0	MSMS	2	645.838059	1289.66157	NaN	70.639	1	0	0.00030028	1	96.89		895	111	995
A0A8I3NW16	no	AADGVTLTGINQTGDQALQNKPSSDLSVPSNPAR	34	Unmodified	_AADGVTLTGINQTGDQALQNKPSSDLSVPSNPAR_	1	MULTI-MSMS	3	1141.57639	3421.70735	0.58413	68.385	0.54333	0	7.1618E-46	1	145.29	47069000	853	114	1013
A0A8I3PRI8	no	AADHLEALAAIEDFFLEHEALSTSMAK	27	Unmodified	_AADHLEALAAIEDFFLEHEALSTSMAK_	0	MULTI-MSMS	4	733.36147	2929.41677	-0.87387	106.05	0.30668	0	9.5515E-12	1	90.968	13288000	2132	115	1025
A0A8C0MX11	no	AADIDQEVK	9	Unmodified	_AADIDQEVK_	0	MULTI-MSMS	2	494.750921	987.48729	-1.1074	18.065	0.40972	0	0.0050618	1	91.069	27020000	1811	116	1031
A0A8C0TB66	no	AADIGVAMGQTGTDVCK	17	Unmodified	_AADIGVAMGQTGTDVCK_	0	MULTI-MSMS	2	847.397829	1692.78111	0.055154	47.763	0.16969	0	8.2494E-05	1	86.262	7028900	1060	117	1043
A0A8C0TB66	no	AADIGVAMGQTGTDVCK	17	Unmodified	_AADIGVAMGQTGTDVCK_	0	MULTI-MSMS	2	847.397829	1692.78111	-2.7258	47.821	0.13634	0	4.1892E-06	2	108.5	12747000	1060	117	1044
A0A8C0SE18	no	AADLLVNPLDPR	12	Unmodified	_AADLLVNPLDPR_	0	MULTI-MSMS	3	431.910227	1292.70885	-0.31045	75.296	0.67911	0	0.065547	1	22.578	3749100	2995	119	1054
A0A8I3S2R3	no	AADLLYAMCDR	11	Unmodified	_AADLLYAMCDR_	0	MULTI-MSMS	2	649.797023	1297.57949	-0.34561	67.285	0.44078	0	0.013344	1	59.426	20164000	451	120	1056
A0A8I3S2R3	no	AADLLYAMCDR	11	Unmodified	_AADLLYAMCDR_	0	MULTI-MATCH	2	649.797023	1297.57949	4.6485	65.436	0.27156	0	NaN	0	NaN	8318000	451	120	1067
A0A8I3NPS8	no	AADPPAENSSAPEAEQGGAE	20	Unmodified	_AADPPAENSSAPEAEQGGAE_	0	MULTI-MSMS	2	949.405948	1896.79734	0.1956	29.37	1.7671	0	2.6049E-13	3	141.65	52088000	1355;4763	121	1068
A0A8P0TQL8	no	AADQFDIYSSQQSK	14	Unmodified	_AADQFDIYSSQQSK_	0	MULTI-MSMS	2	794.367909	1586.72127	0.68598	47.658	0.2717	0	0.0012135	2	76.942	8944100	6585	122	1085
A0A8I3MNN9	no	AADSICDGDLVDR	13	Unmodified	_AADSICDGDLVDR_	0	MULTI-MSMS	2	703.814455	1405.61436	-0.38867	45.672	0.3076	7.1054E-15	0.0032768	1	68.536	9504900	4866	123	1095
A0A8I3NJV3	no	AAEAAEAAAAAAAAGSGK	18	Unmodified	_AAEAAEAAAAAAAAGSGK_	0	MULTI-MSMS	3	486.910955	1457.71104	0.14756	45.72	0.20472	0	0.0059532	1	39.983	2502300	1243	126	1111
A0A8C0NWV8	no	AAEAAPPAQEVSGEAEPPEQAADTSEQVADTSK	33	Unmodified	_AAEAAPPAQEVSGEAEPPEQAADTSEQVADTSK_	0	MULTI-MSMS	3	1094.50245	3280.48552	0.16369	53.838	1.7981	0	2.0809E-14	3	76.423	22105000	3255;6475	127	1113
A0A8C0NWV8	no	AAEAAPPAQEVSGEAEPPEQAADTSEQVADTSK	33	Unmodified	_AAEAAPPAQEVSGEAEPPEQAADTSEQVADTSK_	0	MSMS	3	1094.50245	3280.48552	NaN	53.241	1	0	0.064924	1	16.816		3255;6475	127	1114
A0A8I3MXJ9	no	AAEAQASAVLSSLLGQLHLHPTPPVR	26	Unmodified	_AAEAQASAVLSSLLGQLHLHPTPPVR_	0	MULTI-MSMS	4	666.621147	2662.45548	-0.77175	98.63	0.30534	0	0.00033217	1	41.047	14444000	2045	128	1133
A0A8C0PZA5	no	AAECNIVVTQPR	12	Unmodified	_AAECNIVVTQPR_	0	MULTI-MSMS	2	679.348268	1356.68198	-1.1951	32.415	1.597	0	6.6345E-05	1	147.74	49267000	705	129	1134
A0A8C0PZA5	no	AAECNIVVTQPR	12	Unmodified	_AAECNIVVTQPR_	0	MULTI-MATCH	2	679.348268	1356.68198	-3.207	30.959	0.71497	3.5527E-15	NaN	0	NaN	6063100	705	129	1146
A0A8C0NUP7	no	AAEDDEDDDVDTKK	14	Unmodified	_AAEDDEDDDVDTKK_	1	MULTI-MSMS	2	783.326104	1564.63766	0.64571	13.731	0.749	0	4.0167E-10	1	202.68	553630000	3180	132	1167
A0A8C0NUP7	no	AAEDDEDDDVDTKK	14	Unmodified	_AAEDDEDDDVDTKK_	1	MULTI-MATCH	2	783.326104	1564.63766	1.2573	13.521	0.16815	-1.7764E-15	NaN	0	NaN	1251300	3180	132	1182
A0A8P0NG96	no	AAEDLFVNIR	10	Unmodified	_AAEDLFVNIR_	0	MULTI-MSMS	2	574.308938	1146.60332	-1.7528	67.647	0.3732	0	0.00070869	1	160.11	30451000	1743	134	1191
A0A8P0N4L2	no	AAEEAEEARER	11	Unmodified	_AAEEAEEARER_	1	MULTI-MSMS	2	630.79438	1259.57421	0.89914	11.569	0.44362	0	0.037161	1	66.692	2696400	3945;5165;4205;6365	136	1202
A0A8C0MHU9	no	AAEEAFVNDIDESSPGTEWER	21	Unmodified	_AAEEAFVNDIDESSPGTEWER_	0	MULTI-MSMS	2	1176.51676	2351.01896	0.23025	82.349	0.34021	0	7.6839E-14	2	142.1	9494300	1398	137	1215
A0A8I3PT73	no	AAEEEGLLK	9	Acetyl (Protein N-term)	_(ac)AAEEEGLLK_	0	MSMS	2	501.261122	1000.50769	NaN	58.851	1	0	0.012744	1	64.265		4573	141	1229
A0A8I3PT73	no	AAEEEGLLKR	10	Acetyl (Protein N-term)	_(ac)AAEEEGLLKR_	1	MULTI-MSMS	2	579.311677	1156.6088	-0.7289	46.317	0.57676	-7.1054E-15	0.0039211	1	83.948	138900000	4573	142	1239
A0A8C0N684	no	AAEESAQEMMEEEEEIPKPK	20	Unmodified	_AAEESAQEMMEEEEEIPKPK_	1	MSMS	3	769.011858	2304.01374	NaN	60.823	1	0	0.0083628	1	45.047		2028	145	1271
A0A8C0N684	no	AAEESAQEMMEEEEEIPKPK	20	Unmodified	_AAEESAQEMMEEEEEIPKPK_	1	MSMS	3	769.011858	2304.01374	NaN	61.881	1	0	0.019276	1	42.309		2028	145	1272
A0A8C0SNN1	no	AAEHPEPPKGELQLPPPPPPGHYGAWAAQELQAK	34	Acetyl (Protein N-term)	_(ac)AAEHPEPPKGELQLPPPPPPGHYGAWAAQELQAK_	1	MULTI-MSMS	3	1217.61787	3649.83177	-0.011361	79.434	0.68111	0	9.9712E-07	1	56.041	19159000	3211	147	1294
A0A8C0PGY5	no	AAEIYGVTHTR	11	Unmodified	_AAEIYGVTHTR_	0	MULTI-MATCH	2	609.317294	1216.62004	-2.9754	21.017	0.61322	0	NaN	0	NaN	4420900	4019	150	1313
A0A8I3S0I0	no	AAELEPDQLLAWQGLASLYEK	21	Unmodified	_AAELEPDQLLAWQGLASLYEK_	0	MULTI-MSMS	3	782.405636	2344.19508	-1.4537	106.81	0.78196	1.4211E-14	5.5373E-08	2	104.63	18284000	2679	151	1316
A0A8I3S6X4	no	AAELFHQLSQALEVLTDTAAR	21	Unmodified	_AAELFHQLSQALEVLTDTAAR_	0	MULTI-MSMS	3	762.069246	2283.18591	1.4799	108.75	0.44233	0	7.9937E-12	1	119.87	52998000	3704	152	1327
A0A8C0LZX1	no	AAELIANSLATAGDGLIELR	20	Unmodified	_AAELIANSLATAGDGLIELR_	0	MULTI-MSMS	3	666.700383	1997.07932	2.4351	98.829	0.67951	0	1.2932E-05	1	91.637	52616000	639	153	1337
A0A8I3S898	no	AAELLMSCFR	10	Unmodified	_AAELLMSCFR_	0	MULTI-MSMS	2	599.291376	1196.5682	0.43944	68.857	0.30487	0	0.014056	1	64.04	6280000	5305	154	1348
A0A8C0YUV5	no	AAELSHVLGQQGR	13	Unmodified	_AAELSHVLGQQGR_	0	MULTI-MSMS	2	683.365307	1364.71606	0.20016	29.273	0.44416	0	0.0032523	1	68.626	2981600	6201	156	1365
A0A8P0TGA1	no	AAEQAAAGGPQEAQPR	16	Unmodified	_AAEQAAAGGPQEAQPR_	0	MULTI-MSMS	2	776.379143	1550.74373	0.44313	16.258	0.71056	0	5.1655E-06	1	130.15	111080000	1114	160	1384
A0A8C0M248	no	AAEQTANDLR	10	Unmodified	_AAEQTANDLR_	0	MULTI-MSMS	2	544.770177	1087.5258	0.80353	15.667	0.23573	-1.7764E-15	0.00039349	1	148.52	20989000	728	161	1397
A0A8C0QGH7	no	AAEQYTPQATYHGNVTLLR	19	Unmodified	_AAEQYTPQATYHGNVTLLR_	0	MULTI-MSMS	2	1067.03981	2132.06507	0.082414	52.595	0.81392	7.1054E-15	0.0054338	1	43.991	5409400	4714	162	1409
E2QWF5	no	AAESGAQSAPLPLEGVDVSPK	21	Unmodified	_AAESGAQSAPLPLEGVDVSPK_	0	MULTI-MSMS	2	1012.02075	2022.02695	-0.12298	64.391	1.2896	0	2.832E-13	2	133.47	257010000	4036	163	1420
A0A8I3S666	no	AAESLADPTEYENLFPGLK	19	Unmodified	_AAESLADPTEYENLFPGLK_	0	MULTI-MSMS	2	1033.00985	2064.00515	-3.7006	98.615	0.50928	1.4211E-14	3.4436E-05	1	92.856	77363000	4732	164	1432
A0A8P0NJV1	no	AAESLLALSR	10	Unmodified	_AAESLLALSR_	0	MULTI-MSMS	2	515.798206	1029.58186	-3.6209	52.811	0.94724	0	0.033302	1	50.473	8370700	5918	165	1443
A0A8P0PBH3	no	AAESVSKPGVSEESPGPSK	19	Unmodified	_AAESVSKPGVSEESPGPSK_	1	MULTI-MSMS	2	921.95762	1841.90069	0.48316	17.092	0.16951	0	2.2259E-08	1	126.95	4098300	5669	167	1463
A0A8P0SGA5	no	AAETQTLNFGPEWLR	15	Acetyl (Protein N-term)	_(ac)AAETQTLNFGPEWLR_	0	MULTI-MSMS	2	887.941576	1773.8686	0.25364	103.18	0.44167	0	2.012E-14	3	206.11	56119000	6523	168	1472
A0A8C0MAY9	no	AAEVLVYEAPPPPGR	15	Unmodified	_AAEVLVYEAPPPPGR_	0	MULTI-SECPEP	2	783.419748	1564.82494	0.73154	54.63	0.71296	0	0.036535	1	57.225	8800300	1108;1376	169	1484
A0A8P0TEI7	no	AAEVWMDEYK	10	Unmodified	_AAEVWMDEYK_	0	MULTI-MSMS	2	621.278989	1240.54342	1.1206	57.664	0.30507	0	0.0078624	1	72.928	17036000	2417;3027	170	1488
A0A8I3NMG3	no	AAFDDAIAELDTLSEESYK	19	Unmodified	_AAFDDAIAELDTLSEESYK_	0	MULTI-MSMS	2	1044.48641	2086.95826	-0.04614	104.88	1.0886	0	1.0208E-18	2	182.89	1618800000	4324	174	1510
A0A8I3NMG3	no	AAFDDAIAELDTLSEESYKDSTLIMQLLR	29	Unmodified	_AAFDDAIAELDTLSEESYKDSTLIMQLLR_	1	MULTI-MSMS	4	815.407611	3257.60134	-0.9427	112.25	0.33976	0	2.1001E-39	1	157.31	196590000	4324	175	1526
A0A8I3NMG3	no	AAFDDAIAELDTLSEESYKDSTLIMQLLR	29	Unmodified	_AAFDDAIAELDTLSEESYKDSTLIMQLLR_	1	MULTI-MSMS	3	1086.87439	3257.60134	-0.40367	112.25	0.20318	0	7.2223E-64	1	205	164570000	4324	175	1527
A0A8P0PQR9	no	AAFEELEK	8	Unmodified	_AAFEELEK_	0	MULTI-MSMS	2	468.737283	935.460012	0.98863	35.746	0.3387	0	0.034192	1	67.169	5194000	1436	177	1548
A0A8P0ND82	no	AAFGLSEAGFNTACVTK	17	Unmodified	_AAFGLSEAGFNTACVTK_	0	MULTI-MSMS	2	872.422162	1742.82977	-1.5682	72.065	1.2902	0	0.0019529	1	59.731	122850000	6472	178	1558
A0A8I3RU99	no	AAFQSLLDAQADEAVLDHPDLK	22	Unmodified	_AAFQSLLDAQADEAVLDHPDLK_	0	MULTI-MATCH	3	789.732411	2366.1754	-0.4132	91.436	0.27183	0	NaN	0	NaN	23118000	3179	181	1582
A0A8I3PLP4	no	AAFTAFEEAQLPR	13	Unmodified	_AAFTAFEEAQLPR_	0	MULTI-MSMS	2	725.869891	1449.72523	2.6815	73.047	0.40747	0	0.00062993	2	88.056	14865000	5297	182	1584
A0A8I3Q4L8	no	AAGAAEAAAVVEVGSAPQFEELLR	24	Acetyl (Protein N-term)	_(ac)AAGAAEAAAVVEVGSAPQFEELLR_	0	MULTI-MSMS	3	800.079811	2397.2176	-0.30685	111.21	1.3601	-1.4211E-14	5.1438E-11	3	99.999	212030000	6065	183	1593
A0A8I3Q4L8	no	AAGAAEAAAVVEVGSAPQFEELLR	24	Acetyl (Protein N-term)	_(ac)AAGAAEAAAVVEVGSAPQFEELLR_	0	MULTI-MSMS	3	800.079811	2397.2176	-0.92351	112.16	0.81532	1.4211E-14	8.6171E-08	2	84.327	14581000	6065	183	1594
A0A8I3Q4L8	no	AAGAAEAAAVVEVGSAPQFEELLR	24	Acetyl (Protein N-term)	_(ac)AAGAAEAAAVVEVGSAPQFEELLR_	0	MULTI-MSMS	3	800.079811	2397.2176	-1.2917	113.32	3.3669	1.4211E-14	2.311E-06	4	73.546	8518200	6065	183	1595
A0A8I3Q4L8	no	AAGAAEAAAVVEVGSAPQFEELLR	24	Acetyl (Protein N-term)	_(ac)AAGAAEAAAVVEVGSAPQFEELLR_	0	MULTI-MSMS	3	800.079811	2397.2176	-0.79861	116.04	0.64421	0	3.5234E-05	1	50.055	3569400	6065	183	1596
A0A8I3Q4L8	no	AAGAAEAAAVVEVGSAPQFEELLR	24	Acetyl (Protein N-term)	_(ac)AAGAAEAAAVVEVGSAPQFEELLR_	0	MULTI-MSMS	3	800.079811	2397.2176	-1.3318	116.76	0.77852	-1.4211E-14	0.00014071	1	47.392	2826800	6065	183	1597
A0A8I3N650	no	AAGADEYAQQDVVK	14	Unmodified	_AAGADEYAQQDVVK_	0	MULTI-MSMS	2	732.851895	1463.68924	-3.4994	33.988	0.50986	0	0.00013943	1	100.69	27400000	3459	184	1639
A0A8I3N650	no	AAGADEYAQQDVVKK	15	Unmodified	_AAGADEYAQQDVVKK_	1	MULTI-MSMS	2	796.899377	1591.7842	0.23832	23.107	0.50643	-3.5527E-15	0.029685	1	49.5	2294900	3459	185	1651
A0A8C0LWB9	no	AAGALLNGPPQFSTAPEIK	19	Unmodified	_AAGALLNGPPQFSTAPEIK_	0	MULTI-MSMS	2	941.507083	1880.99961	0.16442	72.879	0.61068	0	0.0039788	1	46.282	15217000	506	187	1659
A0A8I3PWC3	no	AAGAPEDGAEDEVLAR	16	Unmodified	_AAGAPEDGAEDEVLAR_	0	MULTI-MSMS	2	785.870816	1569.72708	-0.45136	42.78	0.35289	-7.1054E-15	0.01693	1	45.28	2977100	4537	188	1674
A0A8I3PQP9	no	AAGCDFTNVVK	11	Unmodified	_AAGCDFTNVVK_	0	MULTI-MSMS	2	591.284605	1180.55466	-0.53005	39.203	0.44193	0	0.00045356	2	117.01	46097000	5038	189	1684
A0A8P0SV32	no	AAGDLGLTLHQR	12	Unmodified	_AAGDLGLTLHQR_	0	MULTI-MSMS	2	626.343843	1250.67313	-0.914	35.135	0.27234	0	0.012563	1	56.725	5594200	2244	190	1700
A0A8I3SCU7	no	AAGEDPALPGTQPCTGLAAPR	21	Unmodified	_AAGEDPALPGTQPCTGLAAPR_	0	MULTI-MSMS	2	1025.50475	2048.99494	1.1517	55.865	0.37613	0	0.00025404	1	58.595	10583000	2553	192	1709
A0A8C0MKC0	no	AAGFRDPLLACGTDGVGTK	19	Unmodified	_AAGFRDPLLACGTDGVGTK_	1	MULTI-MSMS	2	953.477999	1904.94145	-0.76417	57.086	0.44271	7.1054E-15	6.0854E-12	1	160.81	16625000	1505	195	1726
A0A8C0MJL2	no	AAGFSSSTTSNDWEENR	17	Unmodified	_AAGFSSSTTSNDWEENR_	0	MULTI-MSMS	2	929.895551	1857.77655	-0.90074	46.363	0.3405	7.1054E-15	2.0827E-13	1	180.2	13725000	1470	196	1737
A0A8C0N2D2	no	AAGHLLKPK	9	Unmodified	_AAGHLLKPK_	1	MULTI-MATCH	2	467.795269	933.575986	-0.74156	8.7644	0.13613	0	NaN	0	NaN	4808900	2129	198	1755
A0A8C0RKZ6	no	AAGMGSYVTPQR	12	Unmodified	_AAGMGSYVTPQR_	0	MULTI-MSMS	2	619.303329	1236.59211	-1.3754	33.815	0.47679	0	0.006006	2	63.734	7267900	5014	201	1768
A0A8P0NI35	no	AAGQPYEQYAK	11	Unmodified	_AAGQPYEQYAK_	0	MULTI-MATCH	2	613.296027	1224.5775	-0.61641	26.716	0.44268	0	NaN	0	NaN	1563800	6618	202	1777
A0A8C0TIN7	no	AAGQYSTSYAQQK	13	Unmodified	_AAGQYSTSYAQQK_	0	MULTI-MSMS	2	701.833505	1401.65246	1.7079	19.814	0.33994	0	0.00024398	1	98.048	5241900	6035	203	1780
A0A8P0NLP5	no	AAGSVPSEIIER	12	Acetyl (Protein N-term)	_(ac)AAGSVPSEIIER_	0	MULTI-MSMS	2	635.835517	1269.65648	-0.053106	67.749	0.40738	0	0.00036418	1	93.096	17866000	1001	204	1789
A0A8P0NMA3	no	AAGTAEPAEPAEPAEPEASR	20	Unmodified	_AAGTAEPAEPAEPAEPEASR_	0	MULTI-MSMS	2	975.955608	1949.89666	0.64846	32.585	0.61392	0	0.04722	1	25.718	2994500	4060	205	1799
A0A8C0TN08	no	AAGTDGSDFQHR	12	Unmodified	_AAGTDGSDFQHR_	0	MULTI-MSMS	2	631.28144	1260.54833	-0.48275	14.61	0.13791	1.7764E-15	1.1019E-08	1	223.08	9461600	6084	206	1812
A0A8C0S2B1	no	AAGTGTASPVSGPGVVR	17	Unmodified	_AAGTGTASPVSGPGVVR_	0	MULTI-MSMS	2	742.396804	1482.77906	0.36978	30.199	0.54408	3.5527E-15	0.0046632	1	51.013	2527600	5280	207	1824
A0A8C0TD64	no	AAGTLYTYPENWR	13	Acetyl (Protein N-term)	_(ac)AAGTLYTYPENWR_	0	MULTI-SECPEP	2	792.37808	1582.74161	-1.631	92.379	0.47383	0	0.0011674	1	105.4	61625000	5949	208	1829
A0A8P0TKE0	no	AAGVCLEPHQEEK	13	Unmodified	_AAGVCLEPHQEEK_	0	MULTI-MSMS	2	734.348465	1466.68238	-0.31707	18.376	0.37503	0	0.00798	1	59.067	3052000	2170	211	1847
A0A8I3NZP6	no	AAGVCLMLLATCCEDDIVPHVLPFIK	26	Unmodified	_AAGVCLMLLATCCEDDIVPHVLPFIK_	0	MULTI-MATCH	3	981.493076	2941.4574	1.614	107.01	0.57795	0	NaN	0	NaN	13701000	763	212	1853
A0A8I3MBN3	no	AAGVDDQENWHEGK	14	Unmodified	_AAGVDDQENWHEGK_	0	MULTI-MSMS	2	778.342226	1554.6699	1.9689	23.294	0.54088	3.5527E-15	0.0093014	1	55.314	3895100	916	213	1854
A0A8C0NII8	no	AAGVDQWLEVFCEQEEK	17	Unmodified	_AAGVDQWLEVFCEQEEK_	0	MULTI-MSMS	2	1019.46475	2036.91496	-1.9154	100.77	0.13617	0	0.0048353	1	50.46	11674000	2763	214	1866
A0A8I3MV65	no	AAGVEAAAEVATTETK	16	Acetyl (Protein N-term)	_(ac)AAGVEAAAEVATTETK_	0	MULTI-MSMS	2	780.891217	1559.76788	-0.79626	84.672	0.91531	0	5.0075E-05	2	91.858	13128000	6025	215	1872
A0A8I3MV65	no	AAGVEAAAEVATTETK	16	Acetyl (Protein N-term)	_(ac)AAGVEAAAEVATTETK_	0	MULTI-MSMS	2	780.891217	1559.76788	-0.47367	85.367	0.47634	0	0.012468	1	41.996	15689000	6025	215	1873
A0A8I3NA03	no	AAGVLVYELLPALDK	15	Unmodified	_AAGVLVYELLPALDK_	0	MULTI-MSMS	2	786.455799	1570.89705	0.79225	101.09	0.44138	0	0.0025365	1	63.944	25075000	624	216	1879
A0A8I3P6D3	no	AAGVNVEPFWPGLFAK	16	Unmodified	_AAGVNVEPFWPGLFAK_	0	MULTI-MSMS	2	851.951215	1701.88788	-0.65183	99.889	1.0885	0	7.1304E-06	2	126.19	1413300000	5383	217	1888
A0A8I3NC59	no	AAGYNFYGTER	11	Unmodified	_AAGYNFYGTER_	0	MULTI-MSMS	2	624.785827	1247.5571	2.8554	43.448	0.3394	0	0.032271	2	47.853	6775900	1184	218	1900
A0A8C0SIR3	no	AAHGVLLQALSEMQADAEAVLAPHVPAQ	28	Unmodified	_AAHGVLLQALSEMQADAEAVLAPHVPAQ_	0	MULTI-MSMS	3	946.491997	2836.45416	1.1973	110.21	0.33968	0	7.9561E-05	1	47.208	8221100	5493	220	1912
A0A8I3S1I2	no	AAHIFNEALVCHQIR	15	Unmodified	_AAHIFNEALVCHQIR_	0	MULTI-MSMS	4	445.483428	1777.90461	0.45531	44.803	0.68113	0	0.00011898	2	89.629	34580000	5634	221	1917
A0A8C0Q8X0	no	AAHLCAEAALR	11	Unmodified	_AAHLCAEAALR_	0	MULTI-MSMS	3	394.873118	1181.59753	-0.094595	23.302	5.7797	0	0.00040567	10	98.943	153570000	4613	222	1930
A0A8C0Q8X0	no	AAHLCAEAALR	11	Unmodified	_AAHLCAEAALR_	0	MULTI-MSMS	3	394.873118	1181.59753	-0.14875	29.744	2.5164	0	0.0055053	3	60.064	3172200	4613	222	1931
A0A8C0Q8X0	no	AAHLCAEAALR	11	Unmodified	_AAHLCAEAALR_	0	MULTI-MSMS	3	394.873118	1181.59753	0.80454	31.363	0.9802	0	0.029992	1	37.696	3402300	4613	222	1932
A0A8C0Q8X0	no	AAHLCAEAALR	11	Unmodified	_AAHLCAEAALR_	0	MULTI-MSMS	3	394.873118	1181.59753	-0.26397	32.97	1.6995	0	0.0058547	2	59.426	2706800	4613	222	1933
A0A8C0Q8X0	no	AAHLCAEAALR	11	Unmodified	_AAHLCAEAALR_	0	MSMS	3	394.873118	1181.59753	NaN	33.652	1	0	0.021698	1	46.406		4613	222	1934
A0A8C0Q8X0	no	AAHLCAEAALR	11	Unmodified	_AAHLCAEAALR_	0	MULTI-MATCH	3	394.873118	1181.59753	-5.1679	21.377	0.88123	0	NaN	0	NaN	4354000	4613	222	2017
A0A8I3NY48	no	AAHSEGNTTAGLDMK	15	Unmodified	_AAHSEGNTTAGLDMK_	0	MULTI-MSMS	2	751.848829	1501.68311	-0.6637	16.94	0.47482	0	4.6825E-126	1	344.55	73466000	4781	223	2037
A0A8I3PWT8	no	AAHVLMPHESTVEHTHVDINEMESPLATR	29	Unmodified	_AAHVLMPHESTVEHTHVDINEMESPLATR_	0	MULTI-MSMS	5	651.117263	3250.54993	-0.38361	56.117	0.37339	0	0.0045397	1	31.896	13348000	4238	224	2057
A0A8C0MGJ6	no	AAIGFFVTGGK	11	Unmodified	_AAIGFFVTGGK_	0	MULTI-MSMS	2	534.297842	1066.58113	4.3045	66.166	0.92173	0	0.010407	1	61.78	11905000	918	228	2093
A0A8P0T343	no	AAIIEEQKR	9	Unmodified	_AAIIEEQKR_	1	MULTI-MATCH	2	529.303655	1056.59276	-0.083422	14.002	0.16928	0	NaN	0	NaN	3995700	4161	229	2109
A0A8P0T767	no	AAILDLEK	8	Unmodified	_AAILDLEK_	0	MULTI-MSMS	2	436.758018	871.501483	-0.016454	44.081	0.72653	-7.1054E-15	0.015451	4	85.212	12773000	2606	231	2117
A0A8I3RQT2	no	AAILPTSIFLTNK	13	Unmodified	_AAILPTSIFLTNK_	0	MULTI-MSMS	2	694.911027	1387.8075	-0.43926	86.371	0.91843	0	0.0011373	2	80.706	252150000	2942	232	2130
A0A8I3RQT2	no	AAILPTSIFLTNKK	14	Unmodified	_AAILPTSIFLTNKK_	1	MULTI-MSMS	3	506.308098	1515.90246	0.055673	68.129	0.71316	0	0.00013999	1	95.651	167360000	2942	233	2142
A0A8C0TU27	no	AAILQTEVDALR	12	Unmodified	_AAILQTEVDALR_	0	MULTI-MSMS	2	650.366984	1298.71942	3.2255	66.833	0.51071	0	0.0005814	2	95.775	23327000	6151;3942	234	2154
A0A8I3P0Z6	no	AAIQDILYPEDR	12	Unmodified	_AAIQDILYPEDR_	0	MULTI-MSMS	2	702.361899	1402.70924	0.5718	71.527	1.0533	0	0.0010107	2	86.898	83759000	2290	235	2157
A0A8P0NJG6	no	AAISLIPEVPK	11	Unmodified	_AAISLIPEVPK_	0	MULTI-MSMS	2	569.347532	1136.68051	-0.2302	68.508	0.95073	0	0.00931	2	63.216	20614000	6424	238	2167
A0A8C0SI53	no	AAIVVHSR	8	Unmodified	_AAIVVHSR_	0	MULTI-MATCH	2	426.756144	851.497735	-0.47604	11.065	0.36493	1.7764E-15	NaN	0	NaN	3314400	5483	239	2185
A0A8C0MFJ3	no	AALAGGTTMIIDHVVPEPEASLTEAYEK	28	Unmodified	_AALAGGTTMIIDHVVPEPEASLTEAYEK_	0	MULTI-MSMS	3	971.82319	2912.44774	-0.31106	90.966	1.5278	0	1.9215E-25	3	134.69	80902000	1299;4719	240	2188
A0A8C0MFJ3	no	AALAGGTTMIIDHVVPEPEASLTEAYEK	28	Unmodified	_AALAGGTTMIIDHVVPEPEASLTEAYEK_	0	MULTI-MSMS	4	729.119211	2912.44774	1.498	90.711	1.5615	0	3.206E-06	4	59.691	40823000	1299;4719	240	2189
A0A8C0MFJ3	no	AALAGGTTMIIDHVVPEPEASLTEAYEK	28	Unmodified	_AALAGGTTMIIDHVVPEPEASLTEAYEK_	0	MULTI-MSMS	3	971.82319	2912.44774	-1.0838	92.014	0.76459	0	8.7169E-06	1	50.144	27004000	1299;4719	240	2190
A0A8I3NP20	no	AALAGGTTMIIDHVVPEPGTSLLAAFDQWR	30	Unmodified	_AALAGGTTMIIDHVVPEPGTSLLAAFDQWR_	0	MULTI-MSMS	3	1046.54113	3136.60156	0.88401	106.9	0.44121	0	0.00011549	1	44.301	10296000	6260	241	2221
A0A8I3N1C5	no	AALAHPFFQDVTKPVPHLR	19	Unmodified	_AALAHPFFQDVTKPVPHLR_	1	MULTI-MSMS	5	429.641092	2143.16908	0.35229	53.531	0.71293	0	0.058075	1	19.553	12755000	2601	242	2224
A0A8C0MVQ9	no	AALCHFCIDMLNAK	14	Unmodified	_AALCHFCIDMLNAK_	0	MULTI-MSMS	2	832.391296	1662.76804	-1.5699	68.574	0.23807	0	8.7971E-06	1	145.99	11705000	1881	245	2252
A0A8I3MGQ6	no	AALDGTPGMIGYGMAK	16	Unmodified	_AALDGTPGMIGYGMAK_	0	MULTI-MSMS	2	776.878544	1551.74254	-2.7954	66.526	0.51341	0	1.0033E-05	1	121.36	222460000	759	246	2257
A0A8I3S702	no	AALDSLSLFTGLGLSEHK	18	Acetyl (Protein N-term)	_(ac)AALDSLSLFTGLGLSEHK_	0	MULTI-MSMS	3	634.338674	1899.99419	0.21025	108.35	0.68003	0	0.00016542	1	69.935	49615000	5954	247	2268
A0A8C0TLW9	no	AALEAAIADAEQR	13	Unmodified	_AALEAAIADAEQR_	0	MULTI-MSMS	2	664.843873	1327.67319	0.065809	60.852	2.0357	0	5.4713E-05	4	128.17	16184000000	4237;6073	248	2281
A0A8C0TLW9	no	AALEAAIADAEQR	13	Unmodified	_AALEAAIADAEQR_	0	MULTI-MSMS	2	664.843873	1327.67319	0.82579	63.858	1.8672	0	0.00014151	3	110.54	31966000	4237;6073	248	2282
A0A8C0TLW9	no	AALEAAIADAEQR	13	Unmodified	_AALEAAIADAEQR_	0	MULTI-MSMS	2	664.843873	1327.67319	3.0971	66.365	0.37612	0	0.0065228	1	60.641	11556000	4237;6073	248	2283
A0A8C0TLW9	no	AALEAAIADAEQR	13	Unmodified	_AALEAAIADAEQR_	0	MSMS	2	664.843873	1327.67319	NaN	63.199	1	0	0.0012565	1	76.332		4237;6073	248	2284
A0A8P0S6F1	no	AALEALGSCLNNK	13	Unmodified	_AALEALGSCLNNK_	0	MULTI-MSMS	2	680.848101	1359.68165	-1.7045	51.461	2.3121	0	1.7607E-05	1	163.38	384240000	1810	250	2345
A0A8P0S6F1	no	AALEALGSCLNNK	13	Unmodified	_AALEALGSCLNNK_	0	MULTI-MATCH	2	680.848101	1359.68165	-8.9767	50.069	0.6805	0	NaN	0	NaN	34071000	1810	250	2356
A0A8P0S6F1	no	AALEALGSCLNNK	13	Deamidation (NQ)	_AALEALGSCLN(de)NK_	0	MULTI-MSMS	2	681.340109	1360.66566	-0.30873	53.074	0.84664	0	0.00027853	1	135.55	21097000	1810	250	2361
A0A8C0THS5	no	AALEDNSGSSELQEIMR	17	Unmodified	_AALEDNSGSSELQEIMR_	0	MULTI-MSMS	2	925.433455	1848.85236	-3.3121	72.734	0.50882	0	4.2939E-39	3	252.88	68326000	6013;6493	251	2370
A0A8P0TK57	no	AALEPAHSTSLIGILTR	17	Unmodified	_AALEPAHSTSLIGILTR_	0	MSMS	2	875.496518	1748.97848	NaN	71.824	1	0	0.0026632	1	61.11		4928	254	2436
A0A8C0RIK1	no	AALETDENLLLCAPTGAGK	19	Unmodified	_AALETDENLLLCAPTGAGK_	0	MULTI-MSMS	2	972.490772	1942.96699	1.3138	75.954	0.7425	0	0.00042266	1	63.79	36357000	4969	256	2438
A0A8I3N6X9	no	AALIESQGQQQEER	14	Unmodified	_AALIESQGQQQEER_	0	MULTI-MSMS	2	793.892083	1585.76961	0.086055	24.673	0.50921	-3.5527E-15	7.8622E-07	1	162.36	30367000	6380	261	2462
A0A8I3NUW7	no	AALIMQVLQLTADQIAMLPPEQR	23	Unmodified	_AALIMQVLQLTADQIAMLPPEQR_	0	MULTI-MATCH	3	850.797593	2549.37095	-1.5376	111.64	0.27234	0	NaN	0	NaN	95272000	1974;3852	262	2478
A0A8I3S6F7	no	AALLELWELR	10	Unmodified	_AALLELWELR_	0	MULTI-MSMS	2	607.350606	1212.68666	-2.1084	98.256	0.4071	0	0.031054	1	51.949	59853000	6594;6533	264	2485
A0A8I3SCB6	no	AALLETLSLLLAK	13	Unmodified	_AALLETLSLLLAK_	0	MULTI-MSMS	2	678.429053	1354.84355	0.093653	108.62	0.50998	0	0.00010564	1	117.7	116970000	3764	266	2504
A0A8I3SBI9	no	AALLNQHYQVNFK	13	Unmodified	_AALLNQHYQVNFK_	0	MULTI-MSMS	2	773.412257	1544.80996	2.7241	50.09	0.47607	0	9.4842E-09	1	199.46	21136000	5490	267	2516
A0A8C0QRL7	no	AALMLEDGSVLR	12	Acetyl (Protein N-term)	_(ac)AALMLEDGSVLR_	0	MULTI-MSMS	2	658.84757	1315.68059	-2.6203	100.21	0.20379	-1.4211E-14	0.0017865	1	71.349	6139000	4799	269	2540
A0A8C0QRL7	no	AALMLEDGSVLR	12	Acetyl (Protein N-term)	_(ac)AALMLEDGSVLR_	0	MULTI-MSMS	2	658.84757	1315.68059	0.16994	100.84	0.81504	0	3.0397E-05	1	145.17	301810000	4799	269	2541
A0A8C0QRL7	no	AALMLEDGSVLR	12	Acetyl (Protein N-term)	_(ac)AALMLEDGSVLR_	0	MULTI-MSMS	2	658.84757	1315.68059	2.2365	101.63	0.27215	1.4211E-14	0.0043747	1	60.518	6891500	4799	269	2542
A0A8I3PIV3	no	AALNALQPPDFR	12	Unmodified	_AALNALQPPDFR_	0	MULTI-MSMS	2	656.854044	1311.69353	0.082253	67.274	0.5772	0	0.019756	1	50.108	12624000	5531	270	2559
A0A8C0T3U6	no	AALNLPEAASCDEVR	15	Unmodified	_AALNLPEAASCDEVR_	0	MULTI-MSMS	2	808.390861	1614.76717	-1.9753	55.445	0.91694	0	5.1023E-06	1	143.97	35193000	5797	271	2567
A0A8C0PUU6	no	AALNPGKPTEPR	12	Acetyl (Protein N-term)	_(ac)AALNPGKPTEPR_	1	MULTI-MSMS	2	646.851501	1291.68845	0.0052684	30.774	1.1222	-3.5527E-15	0.00022096	4	109.83	16616000	4354	272	2579
A0A8C0SMJ7	no	AALPTPALTPEDK	13	Unmodified	_AALPTPALTPEDK_	0	MULTI-MSMS	2	662.361367	1322.70818	2.2173	48.423	0.81848	0	0.0044829	1	64.103	10270000	4018	274	2593
A0A8C0T0X4	no	AALQACLAAALAQR	14	Unmodified	_AALQACLAAALAQR_	0	MULTI-MSMS	2	714.39301	1426.77147	-1.0364	78.663	0.27185	0	0.00055972	1	87.298	22773000	2012	275	2604
A0A8C0TE49	no	AALRPLVKPK	10	Unmodified	_AALRPLVKPK_	2	MULTI-MSMS	3	364.913243	1091.7179	-0.21205	14.376	0.85106	0	0.047461	1	54.066	1837100000	162	277	2613
A0A8C0TE49	no	AALRPLVKPK	10	Acetyl (Protein N-term)	_(ac)AALRPLVKPK_	2	MULTI-SECPEP	3	378.916764	1133.72846	0.1228	31.164	0.94753	-3.5527E-15	0.03984	1	46.334	33097000	162	277	2619
A0A8P0N9J3	no	AALRPTDVVLEVGPGTGNMTVK	22	Unmodified	_AALRPTDVVLEVGPGTGNMTVK_	1	MULTI-MSMS	3	742.403461	2224.18855	0.42897	68.949	0.54362	1.4211E-14	0.00027067	2	49.106	23392000	6568	278	2623
A0A8C0SIE6	no	AALSAGGVSPEAIDSIIVGNVMQSSSDAPYLAR	33	Unmodified	_AALSAGGVSPEAIDSIIVGNVMQSSSDAPYLAR_	0	MULTI-MSMS	4	812.413228	3245.62381	0.61568	107.25	0.64648	0	0.00012865	1	38.029	32390000	527	279	2627
A0A8I3PYS5	no	AALSEEELEKK	11	Unmodified	_AALSEEELEKK_	1	MULTI-MSMS	2	623.8299	1245.64525	-0.053578	23.075	0.84693	3.5527E-15	0.022755	2	65.535	28798000	2053	280	2638
A0A8I3S9H6	no	AALSGLASALESYR	14	Acetyl (Protein N-term)	_(ac)AALSGLASALESYR_	0	MSMS	2	725.880456	1449.74636	NaN	109.81	1	0	6.9286E-37	1	189.72		4284	281	2650
A0A8C0PU04	no	AALSSAVQQR	10	Unmodified	_AALSSAVQQR_	0	MULTI-MSMS	2	515.78563	1029.55671	0.4843	18.234	0.3072	0	0.00043511	1	137.88	6284100	4335	283	2661
A0A8P0SGA5	no	AALSSQQQQQLALLLQQFQALK	22	Unmodified	_AALSSQQQQQLALLLQQFQALK_	0	MULTI-MSMS	3	819.127096	2454.35946	2.17	106.87	0.27182	0	5.0395E-12	1	114.02	20936000	6523	284	2666
A0A8C0N5U4	no	AALSSSELLELGDSLMR	17	Unmodified	_AALSSSELLELGDSLMR_	0	MULTI-MSMS	2	896.461484	1790.90841	-1.09	101.17	0.2039	1.4211E-14	0.0042739	1	52.265	12103000	2265	285	2674
A0A8P0PMT6	no	AALTLTPSAVNK	12	Unmodified	_AALTLTPSAVNK_	0	MULTI-MSMS	2	593.34552	1184.67649	0.7369	40.126	0.6796	0	9.7916E-05	1	127.4	19028000	6356	287	2683
A0A8P0ST92	no	AALTQEKEQFAHEHEEMK	18	Unmodified	_AALTQEKEQFAHEHEEMK_	1	MULTI-MSMS	3	719.340749	2155.00042	0.27735	25.353	0.44363	0	0.057796	1	23.33	5803900	1518	288	2695
A0A8I3RTC4	no	AALTQSPQFQK	11	Acetyl (Protein N-term)	_(ac)AALTQSPQFQK_	0	MULTI-MSMS	2	630.832777	1259.651	0.77318	57.461	1.5264	-7.1054E-15	0.00011252	3	125.04	834980000	690	289	2696
A0A8I3RVE3	no	AALVAAESAASPGLAETAEAAELSR	25	Acetyl (Protein N-term)	_(ac)AALVAAESAASPGLAETAEAAELSR_	0	MULTI-MSMS	3	800.074726	2397.20235	-0.63678	105.02	1.2257	0	8.4811E-07	2	74.222	28726000	5265	290	2711
A0A8I3MYG1	no	AALVDLEPGTMDSVR	15	Unmodified	_AALVDLEPGTMDSVR_	0	MULTI-MSMS	2	787.398155	1572.78176	-1.9454	69.804	0.71455	0	5.8795E-05	1	117.09	521940000	862;871	291	2724
A0A8C0Z5M9	no	AALWALQGGTSVVIANGTHPK	21	Unmodified	_AALWALQGGTSVVIANGTHPK_	0	MULTI-MSMS	3	697.716367	2090.12727	-0.055509	70.724	1.733	0	3.9692E-05	1	69.256	68192000	6299	292	2736
A0A8C0Z5M9	no	AALWALQGGTSVVIANGTHPK	21	Unmodified	_AALWALQGGTSVVIANGTHPK_	0	MULTI-MSMS	4	523.539095	2090.12727	-0.19931	70.686	0.34041	0	0.01497	1	28.178	7336900	6299	292	2737
A0A8I3P9K5	no	AALYGGVEGGGSR	13	Acetyl (Protein N-term)	_(ac)AALYGGVEGGGSR_	0	MULTI-MSMS	2	618.304384	1234.59421	-1.7942	60.186	0.81327	-7.1054E-15	0.0007338	1	76.85	10623000	6483	293	2750
A0A8I3RQT2	no	AAMAVGGAGGSR	12	Acetyl (Protein N-term)	_(ac)AAMAVGGAGGSR_	0	MULTI-MSMS	2	523.756015	1045.49748	4.3849	38.509	1.1899	0	0.0014119	2	73.499	43433000	2942	294	2759
A0A8P0NK50	no	AAMDMMVFLK	10	Unmodified	_AAMDMMVFLK_	0	MSMS	2	578.781798	1155.54904	NaN	90.944	1	0	0.039463	1	52.482		6449	295	2772
A0A8P0TAW7	no	AAMDNSEIAGEKK	13	Unmodified	_AAMDNSEIAGEKK_	1	MULTI-MSMS	2	682.329741	1362.64493	-0.55649	15.51	0.16924	-1.7764E-15	7.8294E-06	1	173.64	19927000	1559;1748;5700	296	2774
A0A8C0PZA5	no	AAMEALVVEVTK	12	Unmodified	_AAMEALVVEVTK_	0	MULTI-MSMS	2	630.847039	1259.67952	-2.2547	70.501	0.95176	0	0.0035418	2	71.066	152210000	705	297	2790
A0A8C0TDT9	no	AAMFPETLDEGMQIPSTQFDAAHPTNVQR	29	Unmodified	_AAMFPETLDEGMQIPSTQFDAAHPTNVQR_	0	MULTI-MSMS	3	1068.16925	3201.48593	-0.96084	88.72	1.0155	0	1.2788E-09	3	85.595	75947000	138	298	2799
A0A8I3S0R4	no	AAMGLGAQGLLLSR	14	Unmodified	_AAMGLGAQGLLLSR_	0	MULTI-MSMS	2	679.384654	1356.75475	0.083415	72.257	0.57732	-1.4211E-14	0.0002272	1	97.214	16788000	3851	300	2812
A0A8I3MSC7	no	AAMGTGISHMNDLTIIQTTQGFCR	24	Unmodified	_AAMGTGISHMNDLTIIQTTQGFCR_	0	MULTI-MSMS	3	875.085697	2622.23526	-0.40672	80.617	0.40652	0	2.3083E-11	2	107.08	115870000	4297	301	2818
Q9XSU9	yes	AAMLAAQDVAQR	12	Unmodified	_AAMLAAQDVAQR_	0	MULTI-MSMS	2	622.824429	1243.63431	-0.53715	35.728	0.54261	-7.1054E-15	5.6622E-05	2	144.5	17565000	6678	302	2830
Q9XSU9	yes	AAMLAAQDVAQR	12	Unmodified	_AAMLAAQDVAQR_	0	MULTI-MATCH	2	622.824429	1243.63431	0.44595	34.601	0.44131	0	NaN	0	NaN	5897000	6678	302	2843
A0A8P0PQL6	no	AANAAENDFSVSQAEVSSR	19	Unmodified	_AANAAENDFSVSQAEVSSR_	0	MULTI-MSMS	2	976.950857	1951.88716	0.24705	50.097	0.5772	0	2.9731E-27	1	200.16	39491000	1631	303	2846
A0A8P0PQL6	no	AANAAENDFSVSQAEVSSR	19	Deamidation (NQ)	_AANAAEN(de)DFSVSQAEVSSR_	0	MSMS	2	977.442865	1952.87118	NaN	49.164	1	0	0.018578	1	48.659		1631	303	2858
A0A8C0NKI6	no	AANAGNLQAAELLLSTLEK	19	Unmodified	_AANAGNLQAAELLLSTLEK_	0	MULTI-MSMS	2	964.028379	1926.04221	1.3045	102.58	0.23962	0	3.8251E-10	1	145.29	30218000	2841	304	2859
A0A8C0N6W8	no	AANATTNPSQLLPLELVDK	19	Acetyl (Protein N-term)	_(ac)AANATTNPSQLLPLELVDK_	0	MULTI-MSMS	3	679.700272	2036.07899	-0.17615	102.69	0.54558	1.4211E-14	0.00017942	1	63.578	147890000	2308	305	2871
A0A8C0N6W8	no	AANATTNPSQLLPLELVDK	19	Acetyl (Protein N-term)	_(ac)AANATTNPSQLLPLELVDK_	0	MULTI-MSMS	2	1019.04677	2036.07899	-1.0337	102.71	0.27332	0	0.0020208	1	46.408	9175500	2308	305	2872
A0A8C0SIE6	no	AANDAGYFNNEMVPIEVK	18	Unmodified	_AANDAGYFNNEMVPIEVK_	0	MULTI-MSMS	2	991.46984	1980.92513	-0.079859	79.443	0.37527	0	0.00065943	1	64.313	146830000	527	306	2880
K7RW18	no	AANILVGENLVCK	13	Unmodified	_AANILVGENLVCK_	0	MULTI-MSMS	2	700.881944	1399.74933	1.0859	60.956	0.81484	7.1054E-15	0.00042166	3	93.448	93527000	4233;4353	308	2891
A0A8C0RTK9	no	AANNGALPPDLSYITR	16	Deamidation (NQ)	_AAN(de)NGALPPDLSYITR_	0	MULTI-MSMS	2	837.428301	1672.84205	3.9773	74.995	0.81651	0	0.010955	2	66.267	9578800	5168	311	2913
A0A8P0NN69	no	AANNISSLLTK	11	Unmodified	_AANNISSLLTK_	0	MULTI-MSMS	2	566.322045	1130.62954	1.9579	50.096	0.37464	0	0.001209	1	94.692	14598000	908	312	2921
A0A8C0MJD7	no	AANVGSMFQYWK	12	Acetyl (Protein N-term)	_(ac)AANVGSMFQYWK_	0	MULTI-MSMS	2	722.339912	1442.66527	0.44186	103.22	0.33989	0	8.3266E-05	1	121.73	24271000	1285	314	2933
A0A8I3PHH2	no	AANVLLSEHGEVK	13	Unmodified	_AANVLLSEHGEVK_	0	MULTI-MATCH	2	683.869891	1365.72523	-2.3295	28.333	0.9871	-3.5527E-15	NaN	0	NaN	5092900	5784	315	2948
A0A8I3SAH4	no	AANVLVSESLMCK	13	Unmodified	_AANVLVSESLMCK_	0	MULTI-MSMS	2	711.359987	1420.70542	-4.3413	59.237	0.40682	7.1054E-15	0.0031477	1	69.01	38820000	6139	317	2958
A0A8I3PQI9	no	AANYSSTSNRR	11	Acetyl (Protein N-term)	_(ac)AANYSSTSNRR_	1	MULTI-MSMS	2	634.80254	1267.59053	1.6061	15.89	0.23664	0	0.0015208	1	89.047	12626000	3086	318	2968
A0A8I3NC42	no	AAPAAASDQPDSAATTEK	18	Unmodified	_AAPAAASDQPDSAATTEK_	0	MULTI-MSMS	2	851.399938	1700.78532	2.876	16.969	0.3735	0	2.5679E-15	1	171.36	16207000	2787	319	2972
A0A8I3MZS6	no	AAPAPAAAVPAAVPGVAPVPSGVFTDVPISNIR	33	Unmodified	_AAPAPAAAVPAAVPGVAPVPSGVFTDVPISNIR_	0	MULTI-MSMS	3	1027.23614	3078.68661	-0.083738	97.652	0.40757	0	3.0442E-23	1	102.5	292210000	2465	321	2986
A0A8I3MZS6	no	AAPAPAAAVPAAVPGVAPVPSGVFTDVPISNIR	33	Unmodified	_AAPAPAAAVPAAVPGVAPVPSGVFTDVPISNIR_	0	MULTI-MSMS	4	770.678928	3078.68661	0.062982	97.67	0.44152	1.4211E-14	8.2653E-07	1	54.466	208900000	2465	321	2987
A0A8I3MZS6	no	AAPAPAAAVPAAVPGVAPVPSGVFTDVPISNIR	33	Unmodified	_AAPAPAAAVPAAVPGVAPVPSGVFTDVPISNIR_	0	MULTI-MATCH	5	616.744598	3078.68661	-0.10768	97.692	0.37359	-1.4211E-14	NaN	0	NaN	62620000	2465	321	3019
A0A8P0TBU6	no	AAPAPCQEGACVGSEAR	17	Unmodified	_AAPAPCQEGACVGSEAR_	0	MULTI-MSMS	2	865.882878	1729.7512	3.3549	26.509	0.27351	0	0.0015241	1	61.11	3459300	2003	322	3021
A0A8I3P0L6	no	AAPAPTPSSTININTSTSK	19	Unmodified	_AAPAPTPSSTININTSTSK_	0	MULTI-MSMS	2	929.481262	1856.94797	0.55533	40.107	0.67893	0	1.5315E-07	1	109.84	10625000	3854	323	3032
A0A8I3MMI9	no	AAPCIYWLPLTDSQIVQK	18	Unmodified	_AAPCIYWLPLTDSQIVQK_	0	MULTI-MSMS	3	701.702959	2102.08705	0.36406	98.278	0.2368	0	0.010261	1	35.771	8847900	2884	324	3043
A0A8C0S2B1	no	AAPDEESTTSITK	13	Unmodified	_AAPDEESTTSITK_	0	MULTI-MATCH	2	675.325179	1348.6358	-0.44864	20.955	1.0516	0	NaN	0	NaN	2178400	5280	325	3062
A0A8C0S546	no	AAPDILIATPGR	12	Unmodified	_AAPDILIATPGR_	0	MULTI-MSMS	2	597.845687	1193.67682	2.4719	55.421	1.1899	0	0.0017861	1	79.489	16368000	4229	326	3063
A0A8C0SXK5	no	AAPDITGHK	9	Unmodified	_AAPDITGHK_	0	MSMS	2	455.243067	908.47158	NaN	12.786	1	0	0.033668	1	58.815		5704	327	3074
A0A8C0MA58	no	AAPDPVLEAGPGAHGPLPVPLVLDNGSFQAR	31	Unmodified	_AAPDPVLEAGPGAHGPLPVPLVLDNGSFQAR_	0	MULTI-MSMS	3	1021.54012	3061.59852	-0.22362	93.248	0.27134	0	7.509E-05	3	45.527	18790000	1073	328	3079
A0A8C0N883	no	AAPEATSEDGGAEPALEAR	19	Unmodified	_AAPEATSEDGGAEPALEAR_	0	MULTI-MSMS	2	921.429226	1840.8439	0.90434	36.734	0.54466	0	6.6699E-07	1	100.54	9019300	2371	329	3088
A0A8I3NI98	no	AAPEDERPAGSGEGER	16	Acetyl (Protein N-term)	_(ac)AAPEDERPAGSGEGER_	1	MULTI-MSMS	2	835.374254	1668.73396	-0.6045	23.094	0.71063	3.5527E-15	0.0038251	1	53.528	4091500	1104	330	3100
A0A8I3S6M5	no	AAPEINNIIEEATEFIK	17	Unmodified	_AAPEINNIIEEATEFIK_	0	MULTI-MSMS	2	951.496381	1900.97821	-1.0962	108.75	0.27206	0	0.00016549	1	79.466	8758500	5557	332	3114
A0A8P0SLH6	no	AAPGAEFAPNKR	12	Unmodified	_AAPGAEFAPNKR_	1	MULTI-MATCH	2	614.825286	1227.63602	-0.85723	17.721	0.68082	0	NaN	0	NaN	68396000	2653	333	3125
A0A8C0T000	no	AAPGGGFQNIACLR	14	Unmodified	_AAPGGGFQNIACLR_	0	MULTI-MATCH	2	716.36171	1430.70887	-2.1851	60.276	0.94963	0	NaN	0	NaN	540380000	1241	334	3129
A0A8C0TB26	no	AAPGVAATDLEVVR	14	Unmodified	_AAPGVAATDLEVVR_	0	MULTI-MSMS	2	684.877716	1367.74088	-2.0734	53.277	1.3206	0	0.00015092	3	113.69	39493000	5903	336	3136
A0A8C0SJL7	no	AAPGYHMAK	9	Unmodified	_AAPGYHMAK_	0	MULTI-MSMS	2	473.234187	944.453822	0.27676	13.628	0.30628	0	0.017646	1	67.032	14365000	3880;4478	338	3152
A0A8I3SCQ8	no	AAPLAGFGYGLPISR	15	Unmodified	_AAPLAGFGYGLPISR_	0	MULTI-MSMS	2	745.411726	1488.8089	1.0835	85.392	0.53738	1.4211E-14	0.0001934	1	93.345	21634000	5315	339	3165
A0A8C0QGH7	no	AAPLDSIQSLAAYYIECIR	19	Unmodified	_AAPLDSIQSLAAYYIECIR_	0	MULTI-MSMS	3	718.701507	2153.08269	-0.1233	111.27	0.47468	0	1.7409E-09	1	128.79	934250000	4714	340	3174
A0A8I3NF75	no	AAPLLHAR	8	Acetyl (Protein N-term)	_(ac)AAPLLHAR_	0	MSMS	2	445.763969	889.513385	NaN	37.027	1	0	0.011778	1	79.939		2907	341	3187
A0A8P0S821	no	AAPLPQDFLDR	11	Unmodified	_AAPLPQDFLDR_	0	MULTI-MSMS	2	621.827495	1241.64044	-0.14374	67.274	1.2898	0	0.00085861	3	100.02	264470000	6439	342	3199
A0A8I3MPC8	no	AAPNGKPR	8	Acetyl (Protein N-term)	_(ac)AAPNGKPR_	1	MULTI-MSMS	2	426.737951	851.46135	-0.21754	10.476	0.57076	0	0.026013	1	64.776	4351300	5195	344	3218
A0A8C0NWJ2	no	AAPPDVGEER	10	Unmodified	_AAPPDVGEER_	0	MULTI-MSMS	2	520.753995	1039.49344	-0.78892	17.394	0.57866	0	0.02449	1	56.258	5355400	3249	346	3223
A0A8C0NWJ2	no	AAPPDVGEER	10	Unmodified	_AAPPDVGEER_	0	MULTI-MATCH	2	520.753995	1039.49344	-3.0715	18.096	0.30771	0	NaN	0	NaN	808450	3249	346	3235
A0A8P0N910	no	AAPPPEDQQDPAPLS	15	Unmodified	_AAPPPEDQQDPAPLS_	0	MULTI-MSMS	2	766.865002	1531.71545	0.13259	41.126	1.766	0	0.0064997	2	55.806	26917000	6530	347	3236
A0A8C0LX14	no	AAPQDVHVR	9	Acetyl (Protein N-term)	_(ac)AAPQDVHVR_	0	MULTI-MSMS	2	517.772522	1033.53049	0.64958	25.164	0.74934	0	0.0027708	1	89.752	34099000	539	350	3249
A0A8C0Q803	no	AAPQPSMSCVYK	12	Unmodified	_AAPQPSMSCVYK_	0	MULTI-MSMS	2	669.812673	1337.61079	2.2054	36.758	0.47748	0	0.045971	1	42.338	8922400	1915	351	3260
A0A8P0NJV5	no	AAPQSPSVPK	10	Unmodified	_AAPQSPSVPK_	0	MSMS	2	491.271824	980.529095	NaN	16.905	1	0	0.008619	1	71.501		869	352	3266
A0A8P0PAZ7	no	AAPSEEDDSGVEVYYR	16	Unmodified	_AAPSEEDDSGVEVYYR_	0	MSMS	2	893.891945	1785.76934	NaN	50.046	1	0	0.00051947	1	72.29		6527	353	3274
A0A8C0S1R2	no	AAPSEGQAFASGVEK	15	Acetyl (Protein N-term)	_(ac)AAPSEGQAFASGVEK_	0	MULTI-MSMS	2	745.85972	1489.70489	-0.38949	57.811	0.47556	0	2.5598E-05	1	120.57	37056000	5273	354	3284
A0A8I3N5Q5	no	AAPSPSGGGGGSGGGSGGGTPGPAGPPAPGHPAVSSMQGK	40	Acetyl (Protein N-term)	_(ac)AAPSPSGGGGGSGGGSGGGTPGPAGPPAPGHPAVSSMQGK_	0	MULTI-MSMS	3	1098.8446	3293.51196	0.077395	45.537	0.34155	-7.1054E-15	1.2806E-08	1	63.97	10290000	6329	358	3303
A0A8C0M5Y6	no	AAPVDLELK	9	Acetyl (Protein N-term)	_(ac)AAPVDLELK_	0	MSMS	2	499.281857	996.549162	NaN	72.06	1	0	0.060939	1	40.002		664	359	3306
A0A8C0M5Y6	no	AAPVDLELKK	10	Acetyl (Protein N-term)	_(ac)AAPVDLELKK_	1	MULTI-MSMS	2	563.329339	1124.64412	0.20384	49.682	0.74854	0	0.0017272	1	98.582	214610000	664	360	3308
A0A8C0MIG1	no	AAPVTGGMGAVLMR	14	Unmodified	_AAPVTGGMGAVLMR_	0	MULTI-MSMS	2	665.852132	1329.68971	-0.16383	59.227	0.54128	0	9.2156E-05	3	123.63	49152000	1421	361	3320
A0A8C0MIG1	no	AAPVTGGMGAVLMR	14	Unmodified	_AAPVTGGMGAVLMR_	0	MULTI-MATCH	2	665.852132	1329.68971	-1.4288	55.538	0.10136	0	NaN	0	NaN	2779500	1421	361	3330
A0A8I3NUK8	no	AAQALALLR	9	Acetyl (Protein N-term)	_(ac)AAQALALLR_	0	MULTI-MSMS	2	484.798009	967.581465	-0.36646	98.664	0.54285	0	0.000726	1	122.13	245260000	6204	362	3335
A0A8I3MJJ7	no	AAQAPSSFQLLYDLK	15	Unmodified	_AAQAPSSFQLLYDLK_	0	MULTI-MSMS	2	826.438138	1650.86172	-2.3225	89.599	0.57659	0	0.035623	1	40.287	113880000	4791	363	3347
A0A8P0NLY2	no	AAQEEYIKR	9	Unmodified	_AAQEEYIKR_	1	MULTI-MSMS	2	554.293288	1106.57202	0.22686	15.027	0.30498	1.7764E-15	0.0035544	1	141.52	72915000	6623;6228	364	3353
P62825	no	AAQGEPQVQFK	11	Acetyl (Protein N-term)	_(ac)AAQGEPQVQFK_	0	MULTI-MSMS	2	622.817127	1243.6197	0.74158	51.045	2.7898	-7.1054E-15	8.0277E-05	4	144.12	902090000	225	365	3365
A0A8C0TM85	no	AAQGIEGGDPGDVGR	15	Unmodified	_AAQGIEGGDPGDVGR_	0	MULTI-MSMS	2	699.834037	1397.65352	1.4175	28.703	0.50988	-3.5527E-15	0.026936	1	43.501	4397300	6079	366	3380
A0A8C0N2G5	no	AAQGPPPPAVPPNADVLACTQEALLQK	27	Unmodified	_AAQGPPPPAVPPNADVLACTQEALLQK_	0	MULTI-MSMS	3	918.48121	2752.4218	-1.5006	88.296	0.60981	0	6.164E-06	1	57.735	30456000	2138	367	3386
A0A8P0TDF9	no	AAQGTLQPSLYQIR	14	Unmodified	_AAQGTLQPSLYQIR_	0	MULTI-MSMS	2	773.422822	1544.83109	0.19049	57.54	0.43952	-7.1054E-15	2.9019E-05	1	136.5	37785000	4814;581	368	3393
A0A8C0TH91	no	AAQGWQDELAR	11	Acetyl (Protein N-term)	_(ac)AAQGWQDELAR_	0	MULTI-MSMS	2	643.809833	1285.60511	0.89583	74.203	0.5758	0	0.00010847	2	126.07	22158000	6008	369	3404
A0A8C0TH91	no	AAQGWQDELAR	11	Acetyl (Protein N-term)	_(ac)AAQGWQDELAR_	0	MULTI-MATCH	2	643.809833	1285.60511	4.4601	72.459	0.54162	0	NaN	0	NaN	15106000	6008	369	3416
A0A8I3MQ25	no	AAQIELLQLLVQIASENNLGEGVIVK	26	Unmodified	_AAQIELLQLLVQIASENNLGEGVIVK_	0	MULTI-MSMS	3	921.526925	2761.55895	-0.29476	111.91	0.23815	0	7.3324E-39	1	182.39	65577000	4215	370	3422
A0A8P0T767	no	AAQLATEIADVK	12	Unmodified	_AAQLATEIADVK_	0	MSMS	2	615.340435	1228.66632	NaN	49.279	1	0	0.00084276	1	83.862		2606	371	3428
A0A8I3P147	no	AAQLCGAGMAAVVDK	15	Unmodified	_AAQLCGAGMAAVVDK_	0	MULTI-MSMS	2	731.363061	1460.71157	-0.69251	49.1	1.2242	0	6.1714E-05	1	116.01	164230000	5243;2836	372	3440
A0A8I3P147	no	AAQLCGAGMAAVVDK	15	Unmodified	_AAQLCGAGMAAVVDK_	0	MULTI-MATCH	2	731.363061	1460.71157	1.6466	45.782	0.54605	0	NaN	0	NaN	13186000	5243;2836	372	3452
A0A8C0MX58	no	AAQLFLCSLGLK	12	Unmodified	_AAQLFLCSLGLK_	0	MSMS	2	660.870848	1319.72714	NaN	88.227	1	0	0.059538	1	42.718		1929	373	3455
A0A8I3MEV9	no	AAQLIGTCSQNVAAIQEQVLGLGALR	26	Unmodified	_AAQLIGTCSQNVAAIQEQVLGLGALR_	0	MULTI-MSMS	3	894.484954	2680.43303	0.52671	101.01	0.30586	0	3.0382E-10	1	96.052	58264000	4809	375	3463
A0A8P0NP10	no	AAQTACRPLGK	11	Acetyl (Protein N-term)	_(ac)AAQTACRPLGK_	1	MULTI-MSMS	2	607.819147	1213.62374	-0.63778	23.244	0.54104	0	0.0081326	1	60.717	8668400	6406	381	3502
A0A8C0PCF8	no	AAQTLLWTELIR	12	Unmodified	_AAQTLLWTELIR_	0	MULTI-MSMS	2	707.906276	1413.798	1.0123	96.33	0.54408	1.4211E-14	9.4544E-06	1	196.27	90586000	3157	382	3514
A0A8I3RSP3	no	AAQTSVAYGCIK	12	Unmodified	_AAQTSVAYGCIK_	0	MULTI-MSMS	2	634.818812	1267.62307	-0.54941	30.959	0.95331	3.5527E-15	0.0022251	1	75.294	59544000	4500	383	3526
A0A8I3MQZ4	no	AAQTTHQFIIAK	12	Unmodified	_AAQTTHQFIIAK_	0	MULTI-MSMS	2	664.869694	1327.72483	0.12383	24.36	0.34077	0	0.00036036	1	104.43	4724100	4309	384	3539
A0A8C0Q5M8	no	AASAAAASAAAAAAASGSPGPGEGSAGGEK	30	Acetyl (Protein N-term)	_(ac)AASAAAASAAAAAAASGSPGPGEGSAGGEK_	0	MULTI-MSMS	3	805.045718	2412.11532	-0.59058	77.004	0.67793	0	1.0164E-10	2	78.755	156460000	437;4550	388	3562
A0A8I3S7B6	no	AASAAGAAGGAGGSSGAAGAAGGGAGAGAR	30	Unmodified	_AASAAGAAGGAGGSSGAAGAAGGGAGAGAR_	0	MULTI-MSMS	3	705.668916	2113.98492	0.37677	18.015	1.1238	3.5527E-15	2.2464E-06	1	54.855	3574400	6288	390	3578
A0A8C0S4U0	no	AASADSTTEGTPADGFTVLSTK	22	Unmodified	_AASADSTTEGTPADGFTVLSTK_	0	MULTI-MSMS	3	709.674451	2126.00152	0.012866	62.436	0.91679	0	4.0818E-05	3	61.136	89009000	5309	392	3603
A0A8C0S4U0	no	AASADSTTEGTPADGFTVLSTK	22	Unmodified	_AASADSTTEGTPADGFTVLSTK_	0	MULTI-MSMS	2	1064.00804	2126.00152	0.30279	62.406	0.67955	0	3.2174E-06	2	91.812	18392000	5309	392	3604
A0A8P0TM86	no	AASALYACTK	10	Acetyl (Protein N-term)	_(ac)AASALYACTK_	0	MULTI-MSMS	2	549.268424	1096.5223	0.48106	55.978	0.34056	7.1054E-15	0.0042932	1	72.325	7431000	3334	393	3627
A0A8C0TBZ9	yes	AASAPGAPSPPPEEPPAPAPAAGEAPAEQAGDAAAEAR	38	Unmodified	_AASAPGAPSPPPEEPPAPAPAAGEAPAEQAGDAAAEAR_	0	MULTI-MSMS	3	1148.88159	3443.62296	-0.506	58.522	0.88244	0	2.286E-06	2	56.952	25739000	5921	394	3632
A0A8I3PBM7	no	AASCVLLHTGQK	12	Acetyl (Protein N-term)	_(ac)AASCVLLHTGQK_	0	MULTI-MSMS	2	663.845361	1325.67617	0.43458	46.686	1.2927	0	1.2209E-05	2	182.64	1022900000	5718	395	3646
A0A8I3MU97	no	AASEGPAGVLPCLELPTYAAACALVSSR	28	Unmodified	_AASEGPAGVLPCLELPTYAAACALVSSR_	0	MULTI-MSMS	3	944.473726	2830.39935	2.5634	104.42	0.61088	1.4211E-14	4.5015E-07	1	71.528	25478000	3423	396	3659
E2RQ08	no	AASFLLALEPELEAR	15	Unmodified	_AASFLLALEPELEAR_	0	MULTI-MSMS	2	815.445963	1628.87737	0.90699	99.224	0.7486	0	2.6375E-07	1	155.97	184630000	164	398	3672
A0A8I3N8V6	no	AASGAGDPLNTK	12	Acetyl (Protein N-term)	_(ac)AASGAGDPLNTK_	0	MULTI-MSMS	2	572.28566	1142.55677	-1.4874	39.112	0.74623	0	2.1424E-05	1	136.52	27945000	5888	399	3684
A0A8I3N8V6	no	AASGAGDPLNTK	12	Acetyl (Protein N-term)	_(ac)AASGAGDPLNTK_	0	MULTI-MATCH	2	572.28566	1142.55677	2.6692	38.399	0.27181	0	NaN	0	NaN	3006900	5888	399	3694
A0A8P0SI18	no	AASGAVEPGRPAATAAPSAAPAR	23	Acetyl (Protein N-term)	_(ac)AASGAVEPGRPAATAAPSAAPAR_	1	MSMS	3	697.031015	2088.07121	NaN	37.197	1	0	0.00015533	1	59.814		1389	401	3702
A0A8I3PK82	no	AASGSGMAQK	10	Acetyl (Protein N-term)	_(ac)AASGSGMAQK_	0	MULTI-MSMS	2	475.224017	948.43348	-0.35311	16.58	0.2364	0	0.00022795	1	124.08	17467000	4967	402	3706
A0A8C0T2B3	no	AASGTLSTFR	10	Acetyl (Protein N-term)	_(ac)AASGTLSTFR_	0	MULTI-MSMS	2	526.772188	1051.52982	-0.41138	58.546	0.47497	0	0.00044615	1	184.04	12777000	5780	403	3718
A0A8I3PPA2	no	AASGTTSDDAQPGSSAGPTGK	21	Unmodified	_AASGTTSDDAQPGSSAGPTGK_	0	MSMS	2	931.921766	1861.82898	NaN	15.29	1	0	0.00022388	1	69.92		404	404	3730
A0A8I3PYF0	no	AASITSEVFNK	11	Unmodified	_AASITSEVFNK_	0	MULTI-MSMS	2	583.806228	1165.5979	1.0995	46.281	0.37408	0	0.003613	1	76.17	12760000	5525	406	3751
A0A8C0THG0	no	AASIYSSWAEEQR	13	Unmodified	_AASIYSSWAEEQR_	0	MULTI-SECPEP	2	749.352062	1496.68957	-2.4852	58.161	0.16958	7.1054E-15	0.056074	1	56.359	7496600	3904	407	3758
A0A8I3PYS5	no	AASLLLEILGLLCK	14	Unmodified	_AASLLLEILGLLCK_	0	MULTI-MSMS	3	505.305589	1512.89494	-0.19821	112.08	0.23838	0	0.00039044	1	82.069	13248000	2053	408	3759
A0A8C0SZ55	no	AASLQPGISEDLQK	14	Unmodified	_AASLQPGISEDLQK_	0	MULTI-MSMS	2	728.885738	1455.75692	0.3085	45.933	0.71405	7.1054E-15	0.00012641	2	117.83	98256000	2141	409	3765
A0A8C0RR53	no	AASNCGIVESILNWVK	16	Unmodified	_AASNCGIVESILNWVK_	0	MSMS	2	880.953629	1759.8927	NaN	106.12	1	0	0.0062226	1	56.493		3646	410	3777
A0A8I3SCB6	no	AASQSTQVPTVTEGAAAALLLSK	23	Unmodified	_AASQSTQVPTVTEGAAAALLLSK_	0	MULTI-MSMS	3	738.737385	2213.19033	-0.49751	89.599	0.61022	0	0.031422	1	20.667	61224000	3764	412	3782
A0A8P0SUA7	no	AASSLEQK	8	Acetyl (Protein N-term)	_(ac)AASSLEQK_	0	MULTI-MATCH	2	438.227082	874.439611	-0.20673	24.548	0.44227	0	NaN	0	NaN	6691200	5864	414	3809
A0A8C0ML39	no	AASSLLANLWQYSK	14	Unmodified	_AASSLLANLWQYSK_	0	MULTI-MATCH	2	776.411923	1550.80929	-1.8599	95.911	1.019	0	NaN	0	NaN	179400000	1501;6542	415	3823
A0A8I3QAG8	no	AASTASHRPIK	11	Acetyl (Protein N-term)	_(ac)AASTASHRPIK_	1	MULTI-MSMS	2	590.825286	1179.63602	0.16398	13.731	0.20485	0	0.00021006	1	183.43	41504000	6179	418	3837
A0A8I3S238	no	AASVPVEFQEHHLSEVQNMASEEKLEQVLSSMK	33	Unmodified	_AASVPVEFQEHHLSEVQNMASEEKLEQVLSSMK_	1	MULTI-MSMS	5	743.165679	3710.79201	0.51946	90.448	0.51039	0	0.00085507	1	36.215	28353000	967	422	3863
A0A8I3PZM2	no	AASVPYFEILEK	12	Unmodified	_AASVPYFEILEK_	0	MULTI-MSMS	2	683.866285	1365.71802	1.7194	83.872	0.54273	0	0.010775	1	58.37	16889000	1659	423	3864
A0A8C0PPR3	no	AASVVQPQPLVVVK	14	Unmodified	_AASVVQPQPLVVVK_	0	MULTI-MSMS	2	717.937576	1433.8606	0.11024	51.415	0.61169	0	0.0056369	1	60.398	20850000	3719	424	3870
A0A8C0SF49	no	AASYTDEDDIHTGK	14	Unmodified	_AASYTDEDDIHTGK_	0	MULTI-MATCH	2	761.836442	1521.65833	1.6187	20.697	0.30586	-3.5527E-15	NaN	0	NaN	1504900	5444;5455	425	3883
A0A8P0SBF6	no	AATACFGFPK	10	Unmodified	_AATACFGFPK_	0	MULTI-MSMS	2	535.260402	1068.50625	0.33095	48.732	0.61293	0	0.012774	1	65.88	7678300	3359	427	3891
A0A8P0PDY0	no	AATAFNSTEPGSAEGFK	17	Unmodified	_AATAFNSTEPGSAEGFK_	0	MULTI-MSMS	2	842.894291	1683.77403	-3.1402	46.596	1.3262	0	4.2457E-06	1	107.17	32579000	6485	428	3903
A0A8I3N6K0	no	AATAPLLEAVDNLSAFASNPEFSSIPAQISPEGR	34	Unmodified	_AATAPLLEAVDNLSAFASNPEFSSIPAQISPEGR_	0	MULTI-MSMS	3	1157.58612	3469.73653	0.10917	111.24	0.44099	0	1.246E-23	2	106.69	81238000	5438	429	3914
A0A8I3N6K0	no	AATAPLLEAVDNLSAFASNPEFSSIPAQISPEGR	34	Unmodified	_AATAPLLEAVDNLSAFASNPEFSSIPAQISPEGR_	0	MULTI-MSMS	4	868.441409	3469.73653	0.46458	111.25	0.57713	0	3.9555E-39	1	135.02	150720000	5438	429	3915
A0A8C0P6K8	no	AATASPGAGGVDGKPR	16	Acetyl (Protein N-term)	_(ac)AATASPGAGGVDGKPR_	1	MULTI-MSMS	2	727.373329	1452.73211	0.97706	21.274	2.0681	-3.5527E-15	3.6314E-06	3	130.01	7617100	3629	430	3933
A0A8P0NFD4	no	AATDCSDLGQSR	12	Unmodified	_AATDCSDLGQSR_	0	MULTI-MSMS	2	640.780415	1279.54628	0.32324	17.057	0.23723	0	7.1111E-07	3	211.27	11687000	4381	432	3946
A0A8C0T4D5	no	AATDPVAADLQMAAGLTDIFK	21	Unmodified	_AATDPVAADLQMAAGLTDIFK_	0	MSMS	3	707.029512	2118.06671	NaN	110.44	1	0	0.038954	1	29.333		1331	433	3958
A0A8I3RRR3	no	AATECMCNLAMSK	13	Unmodified	_AATECMCNLAMSK_	0	MULTI-MSMS	2	743.81149	1485.60843	-1.1531	41.953	0.61135	0	0.0015533	1	74.944	3749600	4340	434	3966
A0A8P0T6S6	no	AATESFASDPILYR	14	Unmodified	_AATESFASDPILYR_	0	MULTI-MSMS	2	770.885738	1539.75692	0.1253	66.429	0.92007	0	4.0212E-07	1	168.74	545570000	5637;6498	435	3981
A0A8P0T6S6	no	AATESFASDPILYRPVAVALDTK	23	Unmodified	_AATESFASDPILYRPVAVALDTK_	1	MULTI-MSMS	2	1218.14447	2434.27439	0.63345	87.722	0.40601	0	3.2308E-41	1	207.79	18844000	5637;6498	436	3993
A0A8I3Q0D2	no	AATFFGEVVK	10	Acetyl (Protein N-term)	_(ac)AATFFGEVVK_	0	MULTI-MSMS	2	555.795132	1109.57571	0.75186	99.008	0.78204	0	0.00021551	1	128.38	144050000	4375	438	4005
A0A8I3S7B6	no	AATKDEDEWKEFEQK	15	Unmodified	_AATKDEDEWKEFEQK_	2	MULTI-MSMS	2	927.431238	1852.84792	0.18773	38.262	0.30711	0	3.6703E-91	1	321.86	18431000	6288	441	4020
A0A8I3Q022	no	AATLAQELEK	10	Unmodified	_AATLAQELEK_	0	MULTI-MSMS	2	537.295496	1072.57644	0.65056	39.792	0.3746	0	0.057894	1	43.308	6918700	2103	442	4033
A0A8I3N0D3	no	AATMEVQAGPLR	12	Oxidation (M)	_AATM(ox)EVQAGPLR_	0	MULTI-MSMS	2	630.324262	1258.63397	0.78852	39.839	0.78308	0	0.0015204	1	102.07	7368600	6365;6188;3979	443	4045
A0A8P0SCG5	no	AATNLENQLHSAQK	14	Acetyl (Protein N-term)	_(ac)AATNLENQLHSAQK_	0	MSMS	2	783.897168	1565.77978	NaN	50.425	1	0	0.00013207	1	85.813		4298	445	4061
A0A8C0SL61	no	AATPVIMVGPGTGVAPFIGFIQER	24	Unmodified	_AATPVIMVGPGTGVAPFIGFIQER_	0	MULTI-MSMS	3	810.106756	2427.29844	-0.08631	104.19	0.74733	0	3.2854E-07	1	75.868	73685000	5530	446	4076
A0A8C0PNR7	no	AATQELALLISR	12	Unmodified	_AATQELALLISR_	0	MULTI-SECPEP	2	643.377352	1284.74015	-0.10037	78.069	0.8151	0	1.7587E-10	1	203.83	54089000	432	447	4088
A0A8C0QQ82	no	AATQGNGDLAAEAAR	15	Deamidation (NQ)	_AATQGN(de)GDLAAEAAR_	0	MULTI-MSMS	2	708.839319	1415.66409	0.15088	28.613	0.20405	0	0.066759	1	53.252	1419800	975	448	4100
A0A8P0SQF7	no	AATSDLEHYDK	11	Unmodified	_AATSDLEHYDK_	0	MULTI-MSMS	2	625.288399	1248.56225	-0.75061	21.142	0.95	3.5527E-15	0.00031308	1	121.73	26934000	4345	449	4106
A0A8C0T8L9	no	AATTAGAAGLAGGHHR	16	Unmodified	_AATTAGAAGLAGGHHR_	0	MULTI-MSMS	3	473.579762	1417.71746	0.5747	13.731	0.17093	0	0.0083668	1	44.294	10479000	5870	451	4118
A0A8P0T3K4	no	AATTGHVIDIYACALDQTGLLEMK	24	Unmodified	_AATTGHVIDIYACALDQTGLLEMK_	0	MULTI-MSMS	3	864.43298	2590.27711	-2.4328	97.713	0.50965	0	3.744E-09	1	89.511	121060000	1058	452	4125
A0A8I3QGM8	no	AATTVLQELK	10	Unmodified	_AATTVLQELK_	0	MULTI-MSMS	2	537.313689	1072.61282	-0.13599	46.864	0.5787	0	0.0019431	1	97.431	20109000	2311	453	4135
A0A8C0R9A2	no	AATVESSVEDPLR	13	Acetyl (Protein N-term)	_(ac)AATVESSVEDPLR_	0	MULTI-MSMS	2	708.354271	1414.69399	-1.0064	77.554	0.84871	1.4211E-14	0.0057013	1	55.806	59086000	4803	455	4149
A0A8I3S4K4	no	AAVAAVQGAVHELLEFAR	18	Unmodified	_AAVAAVQGAVHELLEFAR_	0	MULTI-MSMS	3	618.00737	1851.00028	0.10634	99.788	0.40894	0	1.2556E-09	2	142.01	78271000	615	459	4169
A0A8I3RSF7	no	AAVAAVSSAK	10	Acetyl (Protein N-term)	_(ac)AAVAAVSSAK_	0	MULTI-MSMS	2	458.758549	915.502546	1.699	39.316	0.37302	0	0.0021434	1	83.783	8076500	1751	460	4181
A0A8I3MSC3	no	AAVAHGPDDSGDSGLAVSASPVISEHKPDQEGILNLQEDHK	41	Unmodified	_AAVAHGPDDSGDSGLAVSASPVISEHKPDQEGILNLQEDHK_	1	MULTI-MATCH	5	839.010321	4190.01522	-0.50023	59.19	0.20372	0	NaN	0	NaN	21303000	4526	461	4195
A0A8I3N041	no	AAVAPEEVSEVIFGHVLAAGCGQNPVR	27	Unmodified	_AAVAPEEVSEVIFGHVLAAGCGQNPVR_	0	MULTI-MSMS	3	926.472826	2776.39665	0.0084864	98.493	0.88235	0	3.6344E-25	2	134.34	659980000	2646	462	4196
A0A8C0P4Y3	no	AAVAWEAGKPLSIEEVEVAPPK	22	Unmodified	_AAVAWEAGKPLSIEEVEVAPPK_	1	MULTI-MSMS	3	764.414243	2290.2209	-0.41707	76.176	1.0824	0	4.53E-06	2	84.946	147260000	3567	463	4220
A0A8C0PFF8	no	AAVDAGFVPNDMQVGQTGK	19	Unmodified	_AAVDAGFVPNDMQVGQTGK_	0	MULTI-MSMS	2	952.962182	1903.90981	0.42539	63.156	0.81479	0	1.8782E-10	1	147.73	146430000	3957	465	4237
A0A8P0TLF5	no	AAVDEENDEKEDEER	15	Unmodified	_AAVDEENDEKEDEER_	1	MULTI-MSMS	2	889.371574	1776.7286	0.29662	15.159	0.20325	0	2.2374E-13	1	204.86	20922000	6552;6551;5810	466	4249
A0A8I3MXU5	no	AAVDYFFGELR	11	Unmodified	_AAVDYFFGELR_	0	MSMS	2	644.322045	1286.62954	NaN	91.516	1	0	0.026511	1	53.683		2315	467	4263
A0A8I3N7S3	no	AAVEALQSQALHATSQQPLR	20	Unmodified	_AAVEALQSQALHATSQQPLR_	0	MULTI-MSMS	3	707.046665	2118.11816	-0.03978	55.727	0.71479	0	9.1997E-06	1	94.057	150080000	2126	468	4273
A0A8I3PXL2	no	AAVEEGIVLGGGCALLR	17	Unmodified	_AAVEEGIVLGGGCALLR_	0	MULTI-MSMS	2	842.956172	1683.89779	2.2563	80.413	1.0861	0	4.3925E-14	2	185.99	1385700000	5923	470	4291
A0A8I3N1B0	no	AAVEHVVADAGAFLR	15	Acetyl (Protein N-term)	_(ac)AAVEHVVADAGAFLR_	0	MULTI-MSMS	2	784.414997	1566.81544	-0.77273	100.87	0.88216	0	2.365E-05	4	121.96	360140000	5851	473	4309
A0A8P0PEI2	no	AAVELALLGAR	11	Unmodified	_AAVELALLGAR_	0	MULTI-MSMS	2	542.329673	1082.64479	-3.8403	69.029	0.57732	0	0.0006239	2	110.87	8511100	5413	474	4322
A0A8C0PJT1	no	AAVELEEPEDAR	12	Unmodified	_AAVELEEPEDAR_	0	MULTI-MSMS	2	664.820064	1327.62557	-0.73759	37.363	0.57535	7.1054E-15	0.00012904	1	123.86	50714000	3911	475	4332
A0A8I3NZP6	no	AAVENLPTFLVELSR	15	Unmodified	_AAVENLPTFLVELSR_	0	MULTI-MSMS	2	829.959237	1657.90392	-1.8178	101.56	0.91649	0	3.6276E-05	3	125.54	732440000	763	476	4347
A0A8C0TPY7	no	AAVESLGFILFR	12	Unmodified	_AAVESLGFILFR_	0	MULTI-MSMS	2	661.876988	1321.73942	0.12051	99.68	0.91917	0	7.9675E-05	2	152.34	283660000	3527;6086	477	4361
A0A8I3S0R4	no	AAVETLGIPCFLGGMAR	17	Unmodified	_AAVETLGIPCFLGGMAR_	0	MULTI-MSMS	2	881.952575	1761.8906	1.3279	97.869	0.61269	0	3.8994E-09	2	150.46	55610000	3851	478	4373
A0A8C0TAT6	no	AAVEWFDGKDFQGSK	15	Unmodified	_AAVEWFDGKDFQGSK_	1	MULTI-MSMS	2	842.901919	1683.78929	0.30716	60.415	0.50789	0	1.0874E-06	1	158.06	46305000	3143;6332;3329	480	4388
A0A8I3NCB2	no	AAVHEALCDNVDTR	14	Unmodified	_AAVHEALCDNVDTR_	0	MULTI-MSMS	2	785.867553	1569.72055	-0.32208	25.314	0.44343	0	5.924E-07	2	165.58	43148000	4013	481	4401
A0A8P0PEA0	no	AAVIPLGTWR	10	Unmodified	_AAVIPLGTWR_	0	MULTI-MSMS	2	542.319109	1082.62366	-0.10253	67.255	0.84801	-1.4211E-14	0.014489	1	63.419	58331000	6555	482	4413
A0A8C0SUM9	no	AAVLESLLR	9	Acetyl (Protein N-term)	_(ac)AAVLESLLR_	0	MULTI-MSMS	2	507.303124	1012.5917	-0.21286	111.61	0.27163	0	0.00072792	1	133.12	29738000	5655	483	4425
A0A8P0TJC5	no	AAVLIFANK	9	Unmodified	_AAVLIFANK_	0	MSMS	2	473.789653	945.564752	NaN	49.783	1	0	0.0093589	1	81.297		1774	484	4437
A0A8C0SNN1	no	AAVLLEQER	9	Unmodified	_AAVLLEQER_	0	MULTI-MSMS	2	514.790381	1027.56621	-0.23484	30.755	1.2544	-3.5527E-15	0.010618	1	75.213	78147000	3211	485	4450
A0A8C0PIL6	no	AAVLLHLLR	9	Unmodified	_AAVLLHLLR_	0	MULTI-MATCH	2	503.332019	1004.64948	-0.62722	54.539	0.37352	0	NaN	0	NaN	4817600	4100	486	4468
A0A8C0QAU4	no	AAVLQQVLER	10	Acetyl (Protein N-term)	_(ac)AAVLQQVLER_	0	MSMS	2	584.837862	1167.66117	NaN	103.24	1	0	0.0028389	1	80.455		4645;6361	488	4476
A0A8P0N3U1	no	AAVLVQQWVSYADTELIPAACGATLPALGLR	31	Unmodified	_AAVLVQQWVSYADTELIPAACGATLPALGLR_	0	MULTI-MATCH	4	814.436506	3253.71692	-0.066208	111.26	0.2366	0	NaN	0	NaN	18960000	5408;6428	489	4491
A0A8C0M958	no	AAVMVYDDANKK	12	Unmodified	_AAVMVYDDANKK_	1	MULTI-MSMS	2	662.83192	1323.64929	-1.3147	19.222	0.61207	0	0.00093968	1	107.15	8891600	1031;4852	492	4496
A0A8C0M958	no	AAVMVYDDANKK	12	Unmodified	_AAVMVYDDANKK_	1	MULTI-MATCH	2	662.83192	1323.64929	1.6319	17.291	0.20465	0	NaN	0	NaN	1560400	1031;4852	492	4507
A0A8C0TSE7	no	AAVPELLQQQEEDR	14	Acetyl (Protein N-term)	_(ac)AAVPELLQQQEEDR_	0	MULTI-MSMS	2	834.415391	1666.81623	-3.5819	87.898	2.1048	0	8.1679E-05	1	111.86	113920000	3853	493	4511
A0A8C0SG12	no	AAVPSGASTGIYEALELR	18	Unmodified	_AAVPSGASTGIYEALELR_	0	MULTI-MSMS	2	902.975615	1803.93668	4.3504	82.888	0.44016	1.4211E-14	0.0021923	1	55.213	16423000	5458;4299	494	4522
A0A8C0SG12	no	AAVPSGASTGIYEALELR	18	Unmodified	_AAVPSGASTGIYEALELR_	0	MULTI-MSMS	2	902.975615	1803.93668	0.49615	85.245	6.4735	0	3.6513E-11	16	151.44	2475300000	5458;4299	494	4523
A0A8C0SG12	no	AAVPSGASTGIYEALELR	18	Unmodified	_AAVPSGASTGIYEALELR_	0	MULTI-MSMS	2	902.975615	1803.93668	1.9816	91.144	0.71195	0	9.4009E-05	1	82.55	26039000	5458;4299	494	4524
A0A8C0SG12	no	AAVPSGASTGIYEALELR	18	Unmodified	_AAVPSGASTGIYEALELR_	0	MULTI-MSMS	2	902.975615	1803.93668	0.16066	94.773	0.74681	0	0.00013658	2	77.776	22462000	5458;4299	494	4525
A0A8C0SG12	no	AAVPSGASTGIYEALELR	18	Unmodified	_AAVPSGASTGIYEALELR_	0	MULTI-MSMS	2	902.975615	1803.93668	-1.6801	95.417	0.47646	0	0.0011119	2	60.55	17345000	5458;4299	494	4526
A0A8I3S6W4	no	AAVQGAEVK	9	Acetyl (Protein N-term)	_(ac)AAVQGAEVK_	0	MULTI-MSMS	2	457.750724	913.486896	-0.99424	16.263	0.40476	0	0.0023861	1	93.195	10263000	582	497	4608
A0A8C0T7M5	no	AAVQQLQAEGLSPR	14	Unmodified	_AAVQQLQAEGLSPR_	0	MULTI-MSMS	2	734.399347	1466.78414	0.3695	46.007	0.91959	7.1054E-15	1.703E-08	1	178.46	197580000	4031;4122	499	4621
A0A8C0Q9X4	no	AAVQVLDDIEK	11	Unmodified	_AAVQVLDDIEK_	0	MULTI-MSMS	2	600.82716	1199.63977	0.18443	56.102	0.78256	0	0.0019655	1	85.807	83261000	1159	500	4638
A0A8I3PK95	no	AAVSDMAQEK	10	Unmodified	_AAVSDMAQEK_	0	MULTI-MSMS	2	525.250231	1048.48591	-0.099459	15.396	0.23741	0	0.0020582	1	96.492	20810000	2472	501	4649
A0A8C0TDT9	no	AAVSHWQQQSYLDSGIHSGATTTAPSLSGK	30	Unmodified	_AAVSHWQQQSYLDSGIHSGATTTAPSLSGK_	0	MULTI-MSMS	3	1029.17064	3084.49009	-0.33025	55.909	0.34145	0	3.2693E-31	2	132.96	49054000	138	502	4661
A0A8C0TDT9	no	AAVSHWQQQSYLDSGIHSGATTTAPSLSGK	30	Unmodified	_AAVSHWQQQSYLDSGIHSGATTTAPSLSGK_	0	MULTI-MSMS	4	772.129799	3084.49009	0.043178	55.897	0.34145	0	2.9725E-14	1	92.623	73170000	138	502	4662
A0A8P0PLN0	no	AAVSQESPGGLEAGNAK	17	Unmodified	_AAVSQESPGGLEAGNAK_	0	MULTI-MSMS	2	793.394458	1584.77436	-0.51896	26.699	0.74844	0	4.5108E-06	1	100.93	13318000	434	505	4684
A0A8P0TTG0	no	AAVTLLGDEK	10	Unmodified	_AAVTLLGDEK_	0	MULTI-MSMS	2	508.784764	1015.55498	0.20262	37.548	0.67774	0	0.00043276	2	135.71	150630000	3064	506	4696
A0A8P0TTG0	no	AAVTLLGDEKK	11	Unmodified	_AAVTLLGDEKK_	1	MULTI-MSMS	2	572.832246	1143.64994	-0.16295	23.789	0.4763	3.5527E-15	0.050642	1	55.461	12830000	3064	507	4710
A0A8P0TTG0	no	AAVTLLGDEKK	11	Unmodified	_AAVTLLGDEKK_	1	MULTI-MATCH	2	572.832246	1143.64994	-5.1242	21.529	0.33702	0	NaN	0	NaN	576720	3064	507	4717
A0A8C0T5U5	no	AAVVENVVK	9	Acetyl (Protein N-term)	_(ac)AAVVENVVK_	0	MULTI-MSMS	2	485.782025	969.549496	0.37523	71.491	0.84913	0	0.0040697	1	82.279	30034000	5825	508	4721
A0A8C0SS58	no	AAVVESHK	8	Unmodified	_AAVVESHK_	0	MULTI-MSMS	2	420.732335	839.450116	0.42001	5.8452	1.2132	0	0.011989	2	91.9	4911100	5613	509	4733
A0A8C0RVQ9	no	AAVVTTQGDQEGAEASR	17	Unmodified	_AAVVTTQGDQEGAEASR_	0	MULTI-MSMS	2	845.405554	1688.79656	0.38842	20.032	0.71255	0	2.3955E-06	1	122.39	17889000	5201	511	4751
A0A8I3PWI9	no	AAVWQQVLAVDAR	13	Acetyl (Protein N-term)	_(ac)AAVWQQVLAVDAR_	0	MULTI-MSMS	2	734.898983	1467.78341	-0.78659	107.09	0.64648	0	1.3089E-05	1	146.11	7657300	5863	512	4763
A0A8P0NYW1	no	AAWAPPAALAPASSGNAIYDFFIGR	25	Unmodified	_AAWAPPAALAPASSGNAIYDFFIGR_	0	MULTI-MSMS	3	845.432408	2533.27539	0.5867	108.99	0.47422	0	2.534E-05	1	51.857	28119000	928	514	4779
A0A8C0NQ45	no	AAWEVDTGRR	10	Unmodified	_AAWEVDTGRR_	1	MULTI-MSMS	2	580.793986	1159.57342	-4.1198	26.606	0.30754	0	0.0012027	1	138.06	5450600	3007	515	4791
A0A8I3PI19	no	AAWGEDTDYTPVWCMR	16	Unmodified	_AAWGEDTDYTPVWCMR_	0	MULTI-MSMS	2	979.414011	1956.81347	-1.6542	91.973	0.257	0	0.044562	1	35.523	7384800	2756	516	4796
A0A8C0MCU9	no	AAYDVSSFSFFQR	13	Unmodified	_AAYDVSSFSFFQR_	0	MULTI-MSMS	2	762.859523	1523.70449	-1.3105	91.471	0.44619	1.4211E-14	0.00011711	2	115.7	41980000	1182	517	4800
A0A8C0MCU9	no	AAYDVSSFSFFQR	13	Unmodified	_AAYDVSSFSFFQR_	0	MSMS	2	762.859523	1523.70449	NaN	91.672	1	0	5.6447E-05	1	105.4		1182	517	4801
A0A8I3NEK0	no	AAYEAELGDAR	11	Unmodified	_AAYEAELGDAR_	0	MULTI-SECPEP	2	583.277835	1164.54112	-1.2446	35.543	0.30452	0	0.055658	1	63.216	5347000	5929;6396	518	4812
A0A8I3NEK0	no	AAYEAELGDARK	12	Unmodified	_AAYEAELGDARK_	1	MULTI-MSMS	2	647.325316	1292.63608	-0.17102	24.834	0.37402	0	0.00048909	1	120.65	38122000	5929;6396	519	4823
A0A8C0SKU0	no	AAYFGIYDTAK	11	Unmodified	_AAYFGIYDTAK_	0	MULTI-MSMS	2	610.303321	1218.59209	-0.021712	61.049	1.5609	0	0.001209	2	94.692	842560000	5523	520	4835
A0A8I3S2Q1	no	AAYFGVYDTAK	11	Unmodified	_AAYFGVYDTAK_	0	MULTI-MSMS	2	603.295496	1204.57644	0.28286	54.336	1.3568	0	0.00077897	1	103.7	690440000	2087;2586	521	4849
A0A8I3PV71	no	AAYVLFYQR	9	Unmodified	_AAYVLFYQR_	0	MULTI-MSMS	2	565.803291	1129.59203	0.82392	64.492	0.44033	0	0.011528	1	73.975	6115200	2701;4864	525	4875
A0A8C0SRF0	no	ACADAGLLDESFLR	14	Unmodified	_ACADAGLLDESFLR_	0	MULTI-MSMS	2	769.369398	1536.72424	0.18486	83.028	0.40715	-1.4211E-14	0.00081958	1	83.182	19538000	5608	526	4886
P62872	no	ACADATLSQITNNIDPVGR	19	Unmodified	_ACADATLSQITNNIDPVGR_	0	MULTI-MSMS	2	1008.49438	2014.9742	-1.9859	80.976	0.44181	0	2.126E-27	1	203.7	27935000	226	527	4898
A0A8I3P9Y9	no	ACADPAAGSVILLENLR	17	Unmodified	_ACADPAAGSVILLENLR_	0	MULTI-MSMS	2	885.464361	1768.91417	-0.19495	91.089	1.4932	0	1.8393E-18	3	199.8	1575400000	5736	528	4906
A0A8I3P9Y9	no	ACADPAAGSVILLENLR	17	Unmodified	_ACADPAAGSVILLENLR_	0	MULTI-MSMS	3	590.645333	1768.91417	-0.19417	91.108	1.2557	1.4211E-14	4.1468E-11	2	162.29	896750000	5736	528	4907
A0A8I3RW82	no	ACALQVLSAILEGSK	15	Unmodified	_ACALQVLSAILEGSK_	0	MULTI-MSMS	2	780.426716	1558.83888	-1.2325	105.43	0.4426	0	7.9251E-06	1	140.39	17561000	3430	531	4944
A0A8P0ND82	no	ACALSIAESCR	11	Unmodified	_ACALSIAESCR_	0	MULTI-MSMS	2	619.286822	1236.55909	-0.80342	39.191	0.40761	0	0.0016626	2	87.913	8065500	6472	532	4954
A0A8P0ND82	no	ACALSIAESCRPGDK	15	Unmodified	_ACALSIAESCRPGDK_	1	MULTI-MSMS	2	817.884889	1633.75522	-4.3827	36.734	0.61331	0	0.00049682	1	97.911	31496000	6472	533	4965
A0A8I3S4M3	no	ACALSQINTK	10	Unmodified	_ACALSQINTK_	0	MULTI-MSMS	2	553.287148	1104.55974	-0.77681	25.642	0.33892	0	0.0007382	1	188.98	11039000	1908	534	4976
A0A8I3RT53	no	ACANDLLIDEFLK	13	Unmodified	_ACANDLLIDEFLK_	0	MULTI-MSMS	2	761.384516	1520.75448	-0.012842	97.951	0.3406	0	0.053343	1	38.791	71610000	997	535	4988
A0A8P0SGA5	no	ACDESFQPLGDIMK	14	Unmodified	_ACDESFQPLGDIMK_	0	MULTI-MSMS	2	805.863091	1609.71163	0.10834	78.953	0.88166	0	0.0057398	1	60.255	24946000	6523	537	4997
A0A8I3NC92	no	ACDESVLMDLK	11	Unmodified	_ACDESVLMDLK_	0	MULTI-MSMS	2	640.796688	1279.57882	-2.0962	61.721	1.222	-1.4211E-14	0.0013148	1	93.111	14947000	920	538	5009
A0A8C0QI65	no	ACDGNVDHAAAHITNR	16	Unmodified	_ACDGNVDHAAAHITNR_	0	MULTI-MSMS	2	861.392258	1720.76996	-0.095395	16.871	0.23791	0	2.0637E-31	1	242.43	6241300	4734	539	5019
A0A8P0P2R9	no	ACDHITSNVLPLLLEQFHK	19	Unmodified	_ACDHITSNVLPLLLEQFHK_	0	MULTI-MSMS	4	559.54522	2234.15177	0.12449	92.234	0.675	-1.4211E-14	0.003727	2	39.364	51223000	5126	540	5030
A0A8C0SMD1	no	ACDYIQELR	9	Unmodified	_ACDYIQELR_	0	MULTI-MSMS	2	584.27678	1166.53901	-0.1615	50.17	0.47572	0	0.0085721	1	80.438	14239000	5543	541	5042
A0A8C0SUM9	no	ACELVQTNR	9	Unmodified	_ACELVQTNR_	0	MULTI-MSMS	2	545.769123	1089.52369	-0.71682	18.653	0.23812	0	0.01922	1	65.246	2943200	5655	542	5054
A0A8I3NEL4	no	ACENLAPFNTALK	13	Unmodified	_ACENLAPFNTALK_	0	MULTI-MSMS	2	724.863751	1447.71295	-0.16977	59.359	0.88184	0	2.7267E-05	1	138.76	245800000	3223	543	5064
A0A8C0Q4V6	no	ACFHCETCK	9	Unmodified	_ACFHCETCK_	0	MULTI-MSMS	3	404.824671	1211.45218	-0.34244	12.981	0.66803	0	0.016496	1	54.539	263230000	1063	545	5081
A0A8I3RVP6	no	ACFVGLIESPEGTEELK	17	Unmodified	_ACFVGLIESPEGTEELK_	0	MULTI-MSMS	2	939.961316	1877.90808	-1.1982	80.767	0.27042	-1.4211E-14	4.3435E-06	1	104.87	11612000	2349	546	5093
A0A8P0SBA9	no	ACGAPNVVEDEIDQYLSK	18	Unmodified	_ACGAPNVVEDEIDQYLSK_	0	MULTI-MSMS	2	1004.47004	2006.92552	-2.3854	98.37	0.30539	0	7.2672E-18	1	180.09	41184000	4275	547	5100
A0A8I3ME07	no	ACGDSTLTQITAGLDPVGR	19	Unmodified	_ACGDSTLTQITAGLDPVGR_	0	MULTI-MSMS	2	966.478196	1930.94184	-0.057151	85.913	0.20338	0	0.00030508	1	68.83	8152800	3970	548	5112
A0A8I3S2R6	no	ACGHVVCWK	9	Unmodified	_ACGHVVCWK_	0	MULTI-MATCH	3	372.840761	1115.50045	-0.4186	18.513	0.54446	0	NaN	0	NaN	8203700	3839	550	5123
A0A8I3RT77	no	ACGLNFADLMAR	12	Unmodified	_ACGLNFADLMAR_	0	MULTI-MSMS	2	669.818289	1337.62203	-2.5409	84.856	0.71387	0	0.017957	1	51.762	85533000	542	551	5129
A0A8C0Z0Y6	no	ACGNFGIPCELR	12	Unmodified	_ACGNFGIPCELR_	0	MULTI-MSMS	2	697.321196	1392.62784	-1.8529	61.531	1.6628	-7.1054E-15	0.00024889	3	115.78	333180000	3467;5688	552	5141
A0A8I3NPM0	no	ACGVSRPVIACSVTIK	16	Unmodified	_ACGVSRPVIACSVTIK_	1	MULTI-MSMS	2	859.458024	1716.9015	0.81236	39.928	0.47599	0	3.7532E-06	2	143.76	58938000	5659	553	5153
A0A8I3QBF7	no	ACIDSNEDGDLSTSTVLR	18	Unmodified	_ACIDSNEDGDLSTSTVLR_	0	MULTI-MSMS	2	976.946926	1951.8793	-1.8471	57.163	0.54347	0	7.4362E-05	1	84.753	12706000	996	555	5160
A0A8P0PLP4	no	ACIGDTLCQK	10	Unmodified	_ACIGDTLCQK_	0	MULTI-MSMS	2	583.270641	1164.52673	0.040291	29.499	0.612	0	0.0038781	1	84.743	47256000	6602	557	5177
A0A8I3MXG8	no	ACIPYLK	7	Unmodified	_ACIPYLK_	0	MULTI-MSMS	2	432.736031	863.45751	-1.2502	44.833	1.4785	0	0.030755	2	84.025	24222000	5632	558	5190
A0A8I3MXG8	no	ACIPYLK	7	Unmodified	_ACIPYLK_	0	MULTI-MATCH	2	432.736031	863.45751	-3.5076	43.728	0.10141	0	NaN	0	NaN	2005000	5632	558	5202
A0A8I3P5J7	no	ACLDSGGLSPR	11	Unmodified	_ACLDSGGLSPR_	0	MSMS	2	566.774405	1131.53426	NaN	30.441	1	0	0.044436	1	46.406		5642	559	5203
A0A8I3PLJ3	no	ACLEHR	6	Unmodified	_ACLEHR_	0	MULTI-MATCH	2	393.18978	784.365007	-2.5952	8.696	0.13561	0	NaN	0	NaN	8901400	5830	560	5216
A0A8C0RL07	no	ACLIFFDEIDAIGGAR	16	Unmodified	_ACLIFFDEIDAIGGAR_	0	MULTI-MSMS	2	884.440354	1766.86616	0.43297	103.02	0.78269	-1.4211E-14	9.3569E-06	2	122.42	59295000	2564	561	5224
A0A8C0RL07	no	ACLIFFDEIDAIGGAR	16	Unmodified	_ACLIFFDEIDAIGGAR_	0	MSMS	2	884.440354	1766.86616	NaN	114.38	1	0	0.029266	1	44.765		2564	561	5225
A0A8C0RL07	no	ACLIFFDEIDAIGGAR	16	Unmodified	_ACLIFFDEIDAIGGAR_	0	MULTI-SECPEP	2	884.440354	1766.86616	-0.86177	105.58	0.511	0	0.02947	1	57.019	11840000	2564	561	5226
A0A8I3MS75	no	ACLISLGYDVENDR	14	Unmodified	_ACLISLGYDVENDR_	0	MULTI-MSMS	2	812.885412	1623.75627	0.038169	76.881	1.2219	0	8.8063E-09	3	183	237860000	5381	563	5271
A0A8I3MVW9	no	ACLISMGYNMGEAEFAR	17	Unmodified	_ACLISMGYNMGEAEFAR_	0	MULTI-MSMS	2	960.426064	1918.83757	1.4016	90.043	0.47501	0	0.0035715	1	54.524	21911000	5457	564	5303
A0A8I3Q019	no	ACLLETPIR	9	Acetyl (Protein N-term)	_(ac)ACLLETPIR_	0	MSMS	2	557.799891	1113.58523	NaN	87.733	1	0	0.0042305	1	85.064		2293	565	5310
A0A8C0PRY5	no	ACNCLLLK	8	Unmodified	_ACNCLLLK_	0	MULTI-MSMS	2	496.256805	990.499057	-0.78632	34.778	0.50889	0	0.0079715	1	104.45	79271000	4299	569	5332
A0A8C0RCH3	no	ACNLTDTQK	9	Unmodified	_ACNLTDTQK_	0	MSMS	2	525.747856	1049.48116	NaN	14.466	1	0	0.015867	1	69.628		4859	570	5345
A0A8I3S2R3	no	ACNQLGQFLQHR	12	Unmodified	_ACNQLGQFLQHR_	0	MULTI-MSMS	2	736.364784	1470.71502	3.0032	48.111	0.40902	7.1054E-15	5.0417E-05	1	172.21	65436000	451;4105;6353	571	5355
A0A8I3PI70	no	ACPHVWFER	9	Unmodified	_ACPHVWFER_	0	MULTI-MSMS	3	401.190559	1200.54985	-0.071946	40.88	0.95096	0	0.02697	2	46.001	11407000	2155;4689	572	5358
A0A8C0PYT5	no	ACPLDQAIGLLVAIFHK	17	Acetyl (Protein N-term)	_(ac)ACPLDQAIGLLVAIFHK_	0	MULTI-MSMS	3	636.68524	1907.03389	0.57855	112.8	0.64698	0	7.1712E-05	1	79.022	261420000	4433	573	5367
A0A8C0PYT5	no	ACPLDQAIGLLVAIFHKYSGK	21	Acetyl (Protein N-term)	_(ac)ACPLDQAIGLLVAIFHKYSGK_	1	MULTI-MSMS	3	781.755834	2342.24567	-0.49001	112.39	0.23848	0	2.5775E-11	1	113.5	36544000	4433	574	5375
A0A8P0TDG2	no	ACPRPEGLNFQDLK	14	Unmodified	_ACPRPEGLNFQDLK_	1	MULTI-MSMS	2	822.911764	1643.80898	-1.2069	49.409	0.58028	0	0.00018547	2	134.56	24993000	1943	575	5381
A0A8I3NUN8	no	ACQALGAMLSK	11	Unmodified	_ACQALGAMLSK_	0	MULTI-MSMS	2	575.291376	1148.5682	-0.62143	46.263	0.57784	0	0.0020539	1	85.29	8565000	3225	579	5406
A0A8I3S5Y5	no	ACQEVLEQVK	10	Unmodified	_ACQEVLEQVK_	0	MULTI-MSMS	2	602.305538	1202.59652	1.9351	30.879	0.61342	0	0.0011737	1	107.57	6418000	5489	581	5419
A0A8I3S0N0	no	ACQQLDTQK	9	Unmodified	_ACQQLDTQK_	0	MULTI-MSMS	2	546.26113	1090.50771	0.23902	13.269	0.34371	0	0.0010618	1	147.34	4071200	6587	585	5443
A0A8C0QNL8	no	ACQSIYPLHDVFVR	14	Unmodified	_ACQSIYPLHDVFVR_	0	MULTI-MSMS	2	852.929957	1703.84536	-0.86583	66.526	0.68313	0	5.2222E-09	2	184.98	1295800000	4780;6560	586	5456
A0A8I3S7J1	no	ACQVALDEIK	10	Unmodified	_ACQVALDEIK_	0	MULTI-MSMS	2	573.794806	1145.57506	1.5063	39.818	0.40796	0	0.011038	1	68.371	2904700	5281	587	5483
A0A8C0SHQ3	no	ACQVCSAWIASGVVSDLNDLRR	22	Unmodified	_ACQVCSAWIASGVVSDLNDLRR_	1	MULTI-MATCH	3	826.405647	2476.19511	-1.196	94.395	0.33783	0	NaN	0	NaN	15247000	5441	588	5490
A0A8C0SL13	no	ACQVLEALSVLVNRPDLGQPVR	22	Unmodified	_ACQVLEALSVLVNRPDLGQPVR_	1	MULTI-MSMS	3	812.112681	2433.31621	-0.58428	99.646	0.47764	0	3.7033E-19	3	140.97	208610000	5526	590	5496
A0A8P0TDF9	no	ACQVYIQHMR	10	Unmodified	_ACQVYIQHMR_	0	MULTI-MSMS	2	653.313174	1304.6118	-1.2794	24.627	0.57754	0	0.00041515	1	150.84	12260000	4814	591	5508
A0A8P0TDF9	no	ACSAIHAVNLR	11	Unmodified	_ACSAIHAVNLR_	0	MULTI-MSMS	3	404.548635	1210.62407	0.66705	24.937	0.68015	0	0.012775	1	48.741	47733000	4814;581	592	5520
A0A8P0TDF9	no	ACSAIHAVNLR	11	Unmodified	_ACSAIHAVNLR_	0	MULTI-MSMS	2	606.319314	1210.62407	-0.78851	24.937	0.44147	0	2.0826E-10	1	226.59	26111000	4814;581	592	5521
A0A8P0NT47	no	ACSVAGSWVCPR	12	Unmodified	_ACSVAGSWVCPR_	0	MULTI-MSMS	2	675.308089	1348.60162	2.5331	47.065	0.40848	0	0.033587	1	45.908	9541600	6627	595	5557
A0A8I3NFI4	no	ACSVIFPLIYSEIK	14	Unmodified	_ACSVIFPLIYSEIK_	0	MSMS	3	547.296982	1638.86912	NaN	98.866	1	0	0.010308	1	51.546		1912	596	5563
A0A8C0QGH7	no	ACTDTALENMTSLR	14	Unmodified	_ACTDTALENMTSLR_	0	MULTI-MSMS	2	791.863622	1581.71269	-0.48219	62.108	1.121	-1.4211E-14	1.5575E-11	5	211.64	804920000	4714	597	5575
A0A8C0T4R0	no	ACTTEEDQEK	10	Unmodified	_ACTTEEDQEK_	0	MULTI-MATCH	2	605.74825	1209.48195	-0.65889	9.5148	0.13459	0	NaN	0	NaN	1186100	5812	598	5602
A0A8P0PAZ7	no	ACVLCVHPR	9	Unmodified	_ACVLCVHPR_	0	MULTI-MSMS	2	556.278603	1110.54265	-0.55401	20.696	0.74686	0	0.0082359	1	81.297	6513100	6527	599	5605
A0A8P0PAZ7	no	ACVLCVHPR	9	Unmodified	_ACVLCVHPR_	0	MULTI-MATCH	2	556.278603	1110.54265	8.0805	18.49	0.23764	0	NaN	0	NaN	2649700	6527	599	5615
A0A8C0MXY3	no	ACVRPEISR	9	Unmodified	_ACVRPEISR_	1	MULTI-MATCH	3	363.19408	1086.56041	0.19124	15.407	0.30479	0	NaN	0	NaN	20827000	1954	601	5628
A0A8C0MD48	no	ACVVHGSDLK	10	Unmodified	_ACVVHGSDLK_	0	MULTI-MSMS	3	362.518453	1084.53353	-0.34549	14.547	0.57843	0	0.012577	1	53.517	772770000	1039	603	5634
A0A8C0MD48	no	ACVVHGSDLK	10	Unmodified	_ACVVHGSDLK_	0	MULTI-MSMS	2	543.274041	1084.53353	-0.77015	14.547	0.27377	0	0.0010215	1	175.51	113020000	1039	603	5635
A0A8C0PZF2	no	ACYALENFVENLGPK	15	Unmodified	_ACYALENFVENLGPK_	0	MULTI-MSMS	2	862.919255	1723.82396	1.8052	97.63	0.37383	1.4211E-14	0.0013953	1	71.085	107860000	2478	605	5664
P61162	no	ACYLSINPQK	10	Unmodified	_ACYLSINPQK_	0	MULTI-MSMS	2	597.302798	1192.59104	-0.18138	41.54	1.6981	0	0.048221	1	45.972	9981500	221;5039	606	5674
A0A8I3NMP3	no	ADAAPNGPQGAGAVQFMMTNK	21	Acetyl (Protein N-term)	_(ac)ADAAPNGPQGAGAVQFMMTNK_	0	MULTI-MSMS	3	706.662946	2116.96701	-0.63368	87.322	0.98581	0	6.1801E-05	2	62.19	31019000	1973	608	5686
A0A8C0SR01	no	ADAASQVLLGSGLTILSQPLMYVK	24	Acetyl (Protein N-term)	_(ac)ADAASQVLLGSGLTILSQPLMYVK_	0	MULTI-MSMS	3	839.792614	2516.35601	-0.12276	112.46	0.61316	0	1.0211E-26	1	138.66	305150000	4867	609	5699
A0A8P0P2R9	no	ADAEDLLDSFLSSILQDCR	19	Unmodified	_ADAEDLLDSFLSSILQDCR_	0	MULTI-MATCH	3	723.344048	2167.01031	-0.6849	112.52	0.13636	0	NaN	0	NaN	4296500	5126	612	5724
A0A8C0M0J6	no	ADAEETLEDVMEEVR	15	Unmodified	_ADAEETLEDVMEEVR_	0	MULTI-MSMS	2	868.388181	1734.76181	-1.7494	100.22	0.37341	0	1.8839E-07	1	159.99	22710000	666	613	5728
A0A8I3N6K0	no	ADAEGESDLENSR	13	Unmodified	_ADAEGESDLENSR_	0	MULTI-MSMS	2	696.797317	1391.58008	1.0958	23.384	0.40825	0	0.00019631	1	99.283	4983100	5438	614	5739
A0A8I3Q2L7	no	ADAEVLILPK	10	Acetyl (Protein N-term)	_(ac)ADAEVLILPK_	0	MULTI-MSMS	2	555.823889	1109.63323	0.86013	89.225	0.98409	0	0.00021243	2	125.82	63904000	3804	616	5757
A0A8P0P6Z2	no	ADAEVLRK	8	Unmodified	_ADAEVLRK_	1	MULTI-MSMS	2	451.258717	900.50288	4.0099	12.966	0.43512	1.7764E-15	0.057562	1	78.324	15423000	349	617	5769
A0A8I3PT55	no	ADALQAGASQFETSAAK	17	Unmodified	_ADALQAGASQFETSAAK_	0	MULTI-MSMS	2	833.407566	1664.80058	1.6222	54.335	0.67803	0	1.6165E-09	1	157.56	94346000	5412	622	5801
A0A8P0TSG1	no	ADAQYILPNDIGVFSLDCR	19	Acetyl (Protein N-term)	_(ac)ADAQYILPNDIGVFSLDCR_	0	MULTI-MSMS	3	737.024649	2208.05212	-2.0125	109.42	0.37315	0	5.7839E-05	1	78.088	8529900	6414	625	5820
A0A8I3N859	no	ADATNVNNWHWTER	14	Unmodified	_ADATNVNNWHWTER_	0	MULTI-MSMS	2	857.390042	1712.76553	-1.5705	51.083	0.57616	0	1.2688E-21	1	238.01	42792000	1233	626	5827
A0A8I3NQX0	no	ADAVNEALESLESVLR	16	Unmodified	_ADAVNEALESLESVLR_	0	MULTI-SECPEP	2	858.444148	1714.87374	2.9094	109.27	1.12	0	0.00042146	1	106.29	50426000	3380	627	5840
A0A8P0SLM8	no	ADAVQDPEMVELVELEIR	18	Unmodified	_ADAVQDPEMVELVELEIR_	0	MULTI-MSMS	2	1028.51699	2055.01942	-0.25952	101.35	0.74686	0	2.6509E-11	2	154.47	98664000	4445	628	5848
A0A8I3N275	no	ADCASGIFLAAEK	13	Unmodified	_ADCASGIFLAAEK_	0	MULTI-SECPEP	2	676.829377	1351.6442	1.5133	58.876	0.67802	0	0.018166	1	73.666	109370000	5762	629	5857
A0A8P0TQD4	no	ADCPPARPAPENSR	14	Unmodified	_ADCPPARPAPENSR_	1	MULTI-MSMS	2	769.362438	1536.71032	1.1497	14.241	0.51044	0	0.0006426	1	116.77	6488900	1471	632	5877
A0A8C0RIA3	no	ADCSEEALAAALADVPELAR	20	Unmodified	_ADCSEEALAAALADVPELAR_	0	MULTI-MSMS	3	691.337004	2070.98918	0.95494	102.39	0.51204	0	5.991E-05	1	73.21	33224000	2058	633	5884
A0A8C0Q2I1	no	ADCTITMADSDLLALMTGK	19	Unmodified	_ADCTITMADSDLLALMTGK_	0	MULTI-MSMS	2	1013.97833	2025.9421	-3.2061	106.03	0.3746	0	3.3445E-09	1	130.61	45879000	943	634	5896
A0A8P0PF27	no	ADDADEFGYSR	11	Unmodified	_ADDADEFGYSR_	0	MULTI-MSMS	2	623.254557	1244.49456	0.70994	38.67	0.40796	0	0.00014244	1	141.25	14075000	6519	635	5908
A0A8I3S329	no	ADDDTYVILDNLR	13	Unmodified	_ADDDTYVILDNLR_	0	MULTI-MSMS	2	761.872827	1521.7311	-3.3621	84.126	0.44075	0	6.0465E-05	1	126.19	20904000	3710	636	5920
A0A8I3PD31	no	ADDEITNININQALSLLK	18	Unmodified	_ADDEITNININQALSLLK_	0	MULTI-MSMS	2	993.031119	1984.04769	-0.16777	102.74	0.2391	1.4211E-14	0.00010079	1	81.789	16521000	4328	637	5933
A0A8C0QFJ5	no	ADDKLIAEEGVDSLNVK	17	Unmodified	_ADDKLIAEEGVDSLNVK_	1	MULTI-MSMS	2	908.470363	1814.92617	0.36623	59.177	0.3717	0	1.1772E-07	1	149.32	34627000	4702	638	5938
A0A8I3PFB8	no	ADDLDFETGDAGASATFPMQCSALR	25	Acetyl (Protein N-term)	_(ac)ADDLDFETGDAGASATFPMQCSALR_	0	MULTI-MSMS	3	896.723258	2687.14795	-0.28457	101.57	2.2462	0	1.1204E-09	7	94.542	1165700000	4979	639	5950
A0A8I3PFB8	no	ADDLDFETGDAGASATFPMQCSALR	25	Acetyl (Protein N-term)	_(ac)ADDLDFETGDAGASATFPMQCSALR_	0	MULTI-MSMS	3	896.723258	2687.14795	0.15368	114.77	2.0072	-1.4211E-14	3.2711E-05	3	49.638	3960100	4979	639	5951
A0A8I3PFB8	no	ADDLDFETGDAGASATFPMQCSALR	25	Acetyl (Protein N-term)	_(ac)ADDLDFETGDAGASATFPMQCSALR_	0	MULTI-MSMS	3	896.723258	2687.14795	0.055594	115.42	0.33862	0	2.5679E-05	1	50.531	4360200	4979	639	5952
A0A8C0SPX7	no	ADDPSAADRNVEIWK	15	Acetyl (Protein N-term)	_(ac)ADDPSAADRNVEIWK_	1	MSMS	2	864.913015	1727.81148	NaN	64.053	1	0	0.019817	1	45.28		5587	642	5995
A0A8P0PQL6	no	ADDPYAHLSK	10	Unmodified	_ADDPYAHLSK_	0	MULTI-MSMS	2	558.769645	1115.52474	0.054795	21.026	0.44303	0	0.016276	1	61.65	5908200	1631	644	6005
A0A8P0NIU0	no	ADEDLIFR	8	Acetyl (Protein N-term)	_(ac)ADEDLIFR_	0	MSMS	2	510.753464	1019.49238	NaN	85.65	1	0	0.0027819	1	154.35		5054	647	6041
A0A8C0TUW0	no	ADEDPALFQSVK	12	Unmodified	_ADEDPALFQSVK_	0	MULTI-MSMS	2	660.327524	1318.6405	-0.20272	52.52	0.8137	0	0.0062372	1	63.046	71136000	6161	648	6053
A0A8I3N375	no	ADEDPIMGFHQMFLLK	16	Unmodified	_ADEDPIMGFHQMFLLK_	0	MULTI-MSMS	4	473.732483	1890.90083	-0.25779	95.52	0.44215	0	0.0021325	1	55.213	7509600	2987	649	6066
A0A8I3N375	no	ADEDPIMGFHQMFLLK	16	Unmodified	_ADEDPIMGFHQMFLLK_	0	MULTI-MSMS	2	946.45769	1890.90083	-1.0679	95.47	0.81627	0	1.3102E-05	1	116.55	245480000	2987	649	6067
A0A8C0TJ18	no	ADEEKLPPGWEK	12	Acetyl (Protein N-term)	_(ac)ADEEKLPPGWEK_	1	MULTI-MSMS	2	720.853906	1439.69326	-3.731	52.218	1.5943	0	0.00023424	2	107.34	26460000	6046	650	6086
A0A8C0P0Y1	no	ADEQEPELTSTPNFVVEVIK	20	Unmodified	_ADEQEPELTSTPNFVVEVIK_	0	MULTI-SECPEP	2	1123.06536	2244.11616	-0.10125	93.284	0.23744	0	0.00072622	1	94.09	12761000	3422	651	6099
A0A8I3N500	no	ADEQTTCEVLDYFLR	15	Unmodified	_ADEQTTCEVLDYFLR_	0	MULTI-MSMS	2	930.427641	1858.84073	0.46983	101.9	0.23784	-1.4211E-14	0.0096829	1	50.207	14375000	1147	652	6110
A0A8I3S3S8	no	ADETKDEQFEQCVQNFNK	18	Unmodified	_ADETKDEQFEQCVQNFNK_	1	MSMS	2	1115.48949	2228.96443	NaN	57.556	1	0	0.0024727	1	75.088		1402	653	6115
A0A8P0PBZ5	no	ADFAQACQDAGVR	13	Unmodified	_ADFAQACQDAGVR_	0	MULTI-MSMS	2	704.817332	1407.62011	-1.0734	38.568	0.47501	0	8.3706E-07	1	175.15	55677000	2979	655	6133
A0A8P0T982	no	ADFCIIHYAGK	11	Unmodified	_ADFCIIHYAGK_	0	MULTI-MSMS	2	647.816073	1293.61759	-0.27011	52.062	0.71559	0	0.00080257	1	102.61	183950000	243;513	656	6145
A0A8C0Z2F5	no	ADFHVGAHVNTFWR	14	Unmodified	_ADFHVGAHVNTFWR_	0	MULTI-MSMS	4	414.956204	1655.79571	0.49977	56.646	0.85071	0	0.021943	2	38.44	19173000	6265	658	6162
A0A8P0N3U1	no	ADFPAGIPECGTDALR	16	Unmodified	_ADFPAGIPECGTDALR_	0	MULTI-MSMS	2	845.398686	1688.78282	-0.20648	69.997	1.8355	0	1.5211E-05	2	113.24	73567000	5408;6428	661	6193
A0A8I3SCI2	no	ADFSPFGNTQGPSR	14	Unmodified	_ADFSPFGNTQGPSR_	0	MULTI-SECPEP	2	740.844404	1479.67426	-1.3131	55.613	0.6807	0	0.0018097	1	141.08	51637000	3792	662	6202
A0A8I3PB52	no	ADFVLAANSYDLAIK	15	Unmodified	_ADFVLAANSYDLAIK_	0	MULTI-MSMS	2	805.924863	1609.83517	-0.11609	87.582	0.78039	0	6.8493E-05	2	107.85	41087000	6100	663	6213
A0A8C0THV4	no	ADGATSDDLDLHDDR	15	Unmodified	_ADGATSDDLDLHDDR_	0	MULTI-MSMS	2	808.345162	1614.67577	0.24955	30.853	0.37568	0	6.7615E-05	1	99.671	1858800	733	664	6226
A0A8I3PDJ3	no	ADGDLTLLWAEWQGR	15	Unmodified	_ADGDLTLLWAEWQGR_	0	MULTI-MSMS	2	865.928468	1729.84238	0.65712	103.16	0.30511	1.4211E-14	5.3082E-13	1	196.11	29107000	5222	665	6237
A0A8I3NAK8	no	ADGEEPEKK	9	Acetyl (Protein N-term)	_(ac)ADGEEPEKK_	1	MULTI-MSMS	2	522.745836	1043.47712	-0.454	13.037	0.26319	0	0.010287	1	74.92	5281400	5316	666	6245
Q8MJ47	no	ADGELNVDSLITR	13	Acetyl (Protein N-term)	_(ac)ADGELNVDSLITR_	0	MULTI-MSMS	2	722.867545	1443.72054	-1.0011	94.807	1.1882	0	6.2473E-07	4	174.77	163530000	305	667	6257
A0A8C0SFR7	no	ADGGDGGDGGDGAEGVTLQR	20	Unmodified	_ADGGDGGDGGDGAEGVTLQR_	0	MULTI-MSMS	2	902.390633	1802.76671	0.060013	35.032	0.74849	0	3.7623E-28	1	194.59	37189000	5428	668	6274
A0A8C0Q1V4	no	ADGHAATLVMK	11	Unmodified	_ADGHAATLVMK_	0	MULTI-MSMS	3	371.862219	1112.56483	0.61826	17.488	0.44238	0	0.046492	1	31.148	25839000	3113	670	6290
A0A8I3NJC3	no	ADGIPGEPLFNYASIR	16	Unmodified	_ADGIPGEPLFNYASIR_	0	MULTI-MSMS	2	860.438669	1718.86278	-1.0357	89.404	0.40646	1.4211E-14	0.0078147	1	49.483	18192000	264	671	6302
A0A8I3MXF1	no	ADGIVPETWTDGPK	14	Unmodified	_ADGIVPETWTDGPK_	0	MULTI-MSMS	2	743.364638	1484.71472	1.0552	63.841	0.61031	0	0.0025968	1	69.451	16747000	653	672	6312
A0A8I3S6F0	no	ADGLALGGSHLR	12	Unmodified	_ADGLALGGSHLR_	0	MULTI-MSMS	2	583.817461	1165.62037	0.57314	30.447	0.50815	0	0.0013284	1	83.862	7438500	3478	673	6318
A0A8C0MXG2	no	ADGLLGMFLK	10	Unmodified	_ADGLLGMFLK_	0	MULTI-MSMS	2	532.794078	1063.5736	0.013946	98.875	0.30558	1.4211E-14	0.0014182	1	103.56	73968000	1937	674	6328
A0A8I3NX27	no	ADGPVAEVLLR	11	Acetyl (Protein N-term)	_(ac)ADGPVAEVLLR_	0	MULTI-MSMS	2	591.32987	1180.64519	-0.60176	95.379	1.5627	0	0.00010014	3	150.35	45117000	3431	676	6349
A0A8P0PF55	no	ADGQMPFSCHYPSR	14	Acetyl (Protein N-term)	_(ac)ADGQMPFSCHYPSR_	0	MSMS	2	847.856132	1693.69771	NaN	59.411	1	0	0.037064	1	40.373		303	677	6361
A0A8P0PF55	no	ADGQMPFSCHYPSR	14	Acetyl (Protein N-term)	_(ac)ADGQMPFSCHYPSR_	0	MSMS	2	847.856132	1693.69771	NaN	59.657	1	0	0.00059863	1	71.176		303	677	6362
A0A8I3PTV9	no	ADGSTQVIDTK	11	Unmodified	_ADGSTQVIDTK_	0	MSMS	2	567.785492	1133.55643	NaN	17.311	1	0	0.0096917	1	65.719		206	679	6367
A0A8P0NEN2	no	ADGVLVPGGFGIR	13	Unmodified	_ADGVLVPGGFGIR_	0	MULTI-MSMS	2	629.351137	1256.68772	-0.16452	73.531	0.47695	0	0.0048313	1	62.823	22119000	6613	680	6370
A0A8C0QNL8	no	ADGYEPPVQESV	12	Unmodified	_ADGYEPPVQESV_	0	MULTI-MSMS	2	645.796057	1289.57756	-0.41461	55.486	1.0877	0	0.0048703	2	67.113	279340000	4780;6560	681	6382
A0A8I3MLM1	no	ADHDFVVQEDFMK	13	Unmodified	_ADHDFVVQEDFMK_	0	MULTI-MSMS	2	790.856123	1579.69769	-2.6954	60.661	0.81383	7.1054E-15	2.036E-05	1	159.01	37113000	979	683	6404
A0A8I3N9V3	no	ADHGEPIGR	9	Unmodified	_ADHGEPIGR_	0	MULTI-MATCH	2	476.235773	950.456993	1.7206	11.266	0.53338	0	NaN	0	NaN	1788000	6384;5365	684	6417
A0A8P0SD62	no	ADHPGISITDLSK	13	Unmodified	_ADHPGISITDLSK_	0	MULTI-SECPEP	2	677.354074	1352.69359	0.52011	44.956	0.92084	0	1.9248E-07	1	172.17	51307000	983	685	6421
A0A8I3NYW8	no	ADHQPLTEASYVNLPTIALCNTDSPLR	27	Unmodified	_ADHQPLTEASYVNLPTIALCNTDSPLR_	0	MULTI-MSMS	3	999.497588	2995.47093	-0.14148	91.448	1.4774	1.4211E-14	1.4304E-47	6	177.6	1953000000	2064	686	6431
A0A8C0Z5T8	no	ADHVQSLAQLENLCK	15	Acetyl (Protein N-term)	_(ac)ADHVQSLAQLENLCK_	0	MULTI-MSMS	2	884.438343	1766.86213	0.94437	77.49	0.50915	0	8.2479E-80	1	312.48	107680000	6302	688	6451
Q5TJE9	no	ADIDLTKR	8	Unmodified	_ADIDLTKR_	1	MSMS	2	466.263999	930.513445	NaN	18.126	1	0	0.059529	1	83.313		271	689	6462
A0A8P0SB85	no	ADIDNKEQSELDQDLDDVEEVEEEETGEETK	31	Acetyl (Protein N-term)	_(ac)ADIDNKEQSELDQDLDDVEEVEEEETGEETK_	1	MULTI-MSMS	3	1208.18518	3621.53371	-0.50911	103.25	0.44246	0	9.7707E-61	1	187.43	322180000	4552	690	6465
A0A8I3N2W1	no	ADIDNLPR	8	Acetyl (Protein N-term)	_(ac)ADIDNLPR_	0	MULTI-MSMS	2	478.245806	954.47706	1.0912	59.272	0.44052	-7.1054E-15	0.0029316	1	144.83	22929000	1210	691	6479
A0A8P0PQR9	no	ADIEGLVMEK	10	Unmodified	_ADIEGLVMEK_	0	MULTI-MSMS	2	552.783907	1103.55326	0.24073	58.896	0.57688	-7.1054E-15	0.0047897	1	81.338	8371400	1436	692	6491
A0A8C0RLY3	no	ADIEVACYGYEGIDAVK	17	Unmodified	_ADIEVACYGYEGIDAVK_	0	MULTI-MSMS	2	936.937841	1871.86113	-0.2582	77.307	0.98451	0	0.00010887	1	84.102	38616000	5036	694	6513
A0A8C0RLY3	no	ADIEVACYGYEGIDAVK	17	Unmodified	_ADIEVACYGYEGIDAVK_	0	MULTI-MSMS	2	936.937841	1871.86113	3.6709	78.035	0.81479	0	0.00094648	2	65.043	26909000	5036	694	6514
A0A8C0RLY3	no	ADIEVACYGYEGIDAVK	17	Unmodified	_ADIEVACYGYEGIDAVK_	0	MULTI-MSMS	2	936.937841	1871.86113	1.1541	80.719	0.54198	0	0.00060098	1	69.716	10870000	5036	694	6515
A0A8C0RLY3	no	ADIEVACYGYEGIDAVK	17	Unmodified	_ADIEVACYGYEGIDAVK_	0	MSMS	2	936.937841	1871.86113	NaN	78.324	1	0	0.0041347	1	57.434		5036	694	6516
A0A8C0RLY3	no	ADIEVACYGYEGIDAVK	17	Unmodified	_ADIEVACYGYEGIDAVK_	0	MULTI-SECPEP	2	936.937841	1871.86113	0.18372	79.311	0.61241	0	0.02235	1	56.569	9605400	5036	694	6517
A0A8P0N9X4	no	ADIFMFDEPSSYLDVK	16	Unmodified	_ADIFMFDEPSSYLDVK_	0	MULTI-MSMS	2	938.93731	1875.86007	-0.32007	100.3	0.61082	0	1.5722E-05	1	107.17	556820000	6573;6418	695	6572
A0A8C0MD48	no	ADIGVAMGIAGSDVSK	16	Unmodified	_ADIGVAMGIAGSDVSK_	0	MSMS	2	745.879598	1489.74464	NaN	68.031	1	0	0.017967	1	49.356		1039	697	6600
A0A8P0PSH6	no	ADIIHACDIVEDAAIAYGYNNIQMTLPK	28	Unmodified	_ADIIHACDIVEDAAIAYGYNNIQMTLPK_	0	MULTI-MSMS	3	1040.51073	3118.51036	-2.7237	104.19	0.33991	1.4211E-14	4.7762E-06	1	56.914	17277000	5378	698	6610
A0A8I3RQT2	no	ADIIVSELLGSFADNELSPECLDGAQHFLK	30	Unmodified	_ADIIVSELLGSFADNELSPECLDGAQHFLK_	0	MULTI-MSMS	3	1096.87461	3287.60201	-0.85662	108.48	0.54408	-1.4211E-14	0.00014056	1	43.068	23158000	2942	699	6616
A0A8I3MV65	no	ADILEDKDGK	10	Unmodified	_ADILEDKDGK_	1	MULTI-MSMS	2	552.282586	1102.55062	0.6338	16.542	0.43986	0	0.002079	1	134.25	82608000	6025;2852	701	6628
A0A8I3NIS2	no	ADISLDELIR	10	Acetyl (Protein N-term)	_(ac)ADISLDELIR_	0	MULTI-MSMS	2	593.819335	1185.62412	0.028613	101.93	0.78341	0	0.00021549	1	128.36	50407000	5152	702	6640
A0A8C0N2F8	no	ADIVQQLLQQGASPNAATTSGYTPLHLSAR	30	Unmodified	_ADIVQQLLQQGASPNAATTSGYTPLHLSAR_	0	MULTI-MSMS	3	1036.87393	3107.59998	-0.092542	95.12	0.33956	0	1.6099E-38	1	147.55	36098000	2136;2015	703	6652
A0A8P0T2J3	no	ADIWALGCLLYK	12	Unmodified	_ADIWALGCLLYK_	0	MULTI-MSMS	2	711.87613	1421.73771	-0.37914	101.57	0.27286	0	0.0030117	1	72.643	24567000	6520;5928	704	6663
A0A8I3PHH2	no	ADIWSLGITAIELAK	15	Unmodified	_ADIWSLGITAIELAK_	0	MULTI-MSMS	2	800.950881	1599.88721	-1.0364	108.62	0.37397	0	0.00061559	1	79.492	9456800	5784;3962	705	6675
A0A8C0TBJ8	no	ADKEAAFDDAVEER	14	Acetyl (Protein N-term)	_(ac)ADKEAAFDDAVEER_	1	MULTI-MSMS	2	804.362824	1606.71109	-1.0486	55.584	1.2556	0	9.7595E-05	1	101.53	320870000	2303	706	6687
A0A8C0N0W7	no	ADKLAEEHS	9	Unmodified	_ADKLAEEHS_	1	MULTI-MSMS	2	500.240721	998.466889	0.51502	9.6134	0.63927	0	0.00070789	1	200.54	62787000	356	708	6706
A0A8C0MWR6	no	ADKNQVAAEVAK	12	Unmodified	_ADKNQVAAEVAK_	1	MULTI-MSMS	3	415.226215	1242.65681	-0.27186	14.836	0.16938	0	0.013259	1	50.592	14054000	1443	709	6719
A0A8C0QDA9	no	ADKPDMGEIASFDK	14	Acetyl (Protein N-term),Oxidation (M)	_(ac)ADKPDM(ox)GEIASFDK_	1	MULTI-MSMS	2	791.358696	1580.70284	-1.2771	48.502	0.6478	0	5.2237E-06	1	146.79	77824000	4675	710	6731
A0A8C0QDA9	no	ADKPDMGEIASFDK	14	Acetyl (Protein N-term)	_(ac)ADKPDMGEIASFDK_	1	MULTI-MSMS	2	783.361238	1564.70792	-0.019286	66.781	2.1761	0	2.513E-05	3	134.99	9525300000	4675	710	6748
A0A8C0QDA9	no	ADKPDMGEIASFDK	14	Acetyl (Protein N-term)	_(ac)ADKPDMGEIASFDK_	1	MULTI-MSMS	2	783.361238	1564.70792	-2.3981	69.906	0.57815	0	5.7356E-05	1	125.28	25286000	4675	710	6749
A0A8C0PNJ8	no	ADLAEEYSK	9	Unmodified	_ADLAEEYSK_	0	MULTI-SECPEP	2	513.242929	1024.47131	0.62655	27.827	0.57956	0	0.018903	1	121.09	36126000	4247	711	6794
A0A8C0PNJ8	no	ADLAEEYSKDR	11	Unmodified	_ADLAEEYSKDR_	1	MULTI-SECPEP	2	648.806956	1295.59936	2.1113	26.754	0.81676	0	0.036494	1	111.06	16401000	4247	712	6806
A0A8I3N9V3	no	ADLINNLGTIAK	12	Unmodified	_ADLINNLGTIAK_	0	MULTI-MSMS	2	621.856252	1241.69795	-0.040018	64.756	1.767	0	4.7328E-05	4	135.55	6326700000	6384;5365;849	718	6838
A0A8I3N9V3	no	ADLINNLGTIAK	12	Unmodified	_ADLINNLGTIAK_	0	MULTI-MSMS	2	621.856252	1241.69795	0.43643	66.858	0.30596	0	0.052359	1	40.496	7691900	6384;5365;849	718	6839
A0A8I3N9V3	no	ADLINNLGTIAK	12	Unmodified	_ADLINNLGTIAK_	0	MULTI-MSMS	2	621.856252	1241.69795	0.19683	68.577	0.33963	0	0.00064769	1	94.309	7728100	6384;5365;849	718	6840
A0A8I3N9V3	no	ADLINNLGTIAK	12	Unmodified	_ADLINNLGTIAK_	0	MSMS	2	621.856252	1241.69795	NaN	72.909	1	0	0.0087469	1	62.005		6384;5365;849	718	6841
A0A8C0RLT3	no	ADLLGIVSELQLK	13	Unmodified	_ADLLGIVSELQLK_	0	MULTI-MATCH	2	699.913767	1397.81298	-1.9444	102.27	0.75172	0	NaN	0	NaN	113210000	4587	719	6904
A0A8C0Q0M7	no	ADLNQGIGEPQSPSR	15	Unmodified	_ADLNQGIGEPQSPSR_	0	MULTI-MSMS	2	784.8868	1567.75905	-0.54121	35.746	0.8845	0	0.00024606	1	90.697	50109000	4462	721	6917
A0A8P0SJL7	no	ADLNSVLGSPEHLELFLLAQQK	22	Deamidation (NQ)	_ADLN(de)SVLGSPEHLELFLLAQQK_	0	MULTI-MSMS	3	808.432073	2422.27439	-0.46264	100.38	0.20373	0	3.9064E-17	1	127.01	16201000	5057	722	6932
A0A8P0SJL7	no	ADLNSVLGSPEHLELFLLAQQK	22	Unmodified	_ADLNSVLGSPEHLELFLLAQQK_	0	MULTI-MSMS	3	808.104068	2421.29037	0.20164	101.34	1.0525	0	3.4621E-05	2	62.099	418500000	5057	722	6938
A0A8I3NQX0	no	ADLNTITESSAALQNLIEGSEPILEER	27	Unmodified	_ADLNTITESSAALQNLIEGSEPILEER_	0	MSMS	3	971.827768	2912.46148	NaN	109.52	1	0	1.9036E-05	1	59.661		3380	723	6950
A0A8P0T767	no	ADLQNHLDTAQNALQDK	17	Unmodified	_ADLQNHLDTAQNALQDK_	0	MULTI-MSMS	2	947.96631	1893.91807	2.3935	45.993	0.20383	0	5.3341E-05	1	90.412	7185100	2606	726	6961
A0A8C0P6F9	no	ADLSGSVLDCANLQGVK	17	Unmodified	_ADLSGSVLDCANLQGVK_	0	MULTI-MATCH	2	873.938176	1745.8618	-5.3669	66.703	0.71511	0	NaN	0	NaN	79542000	3624	727	6975
A0A8P0NEQ4	no	ADLSLADALTEPPPEIEEEIKR	22	Acetyl (Protein N-term)	_(ac)ADLSLADALTEPPPEIEEEIKR_	1	MULTI-MSMS	3	826.758515	2477.25371	0.11527	102	1.19	1.4211E-14	2.77E-17	2	125.88	281850000	6614	728	6978
A0A8P0NEQ4	no	ADLSLADALTEPPPEIEEEIKR	22	Acetyl (Protein N-term)	_(ac)ADLSLADALTEPPPEIEEEIKR_	1	MULTI-MATCH	3	826.758515	2477.25371	-1.8781	101.35	0.27164	0	NaN	0	NaN	9719100	6614	728	6990
Q3LA82	no	ADLSTEPFLPK	11	Unmodified	_ADLSTEPFLPK_	0	MULTI-MSMS	2	609.324254	1216.63395	-1.2516	63.752	0.37275	-7.1054E-15	0.0588	1	40.386	5565400	308	729	6995
A0A8P0TDF9	no	ADLTALFLPR	10	Unmodified	_ADLTALFLPR_	0	MULTI-MATCH	2	558.824224	1115.63389	6.0703	92.582	2.3628	0	NaN	0	NaN	66224000	4814;581	730	7017
A0A8P0TDF9	no	ADLTALFLPR	10	Unmodified	_ADLTALFLPR_	0	MULTI-MATCH	3	372.885241	1115.63389	0.60752	92.941	0.51145	0	NaN	0	NaN	4317100	4814;581	730	7018
A0A8I3NH75	no	ADLTVLDENK	10	Unmodified	_ADLTVLDENK_	0	MULTI-MSMS	2	559.290411	1116.56627	-3.9951	41.289	0.2375	0	0.035315	1	49.527	2328200	2758	731	7021
A0A8C0TGV4	no	ADMDFLLNELER	12	Unmodified	_ADMDFLLNELER_	0	MULTI-MSMS	2	733.353216	1464.69188	1.6945	99.47	0.37349	-1.4211E-14	0.0014716	1	82.494	20190000	5163	736	7040
A0A8C0SIW9	no	ADMEDLISSK	10	Unmodified	_ADMEDLISSK_	0	MULTI-MSMS	2	554.763171	1107.51179	-0.023941	55.039	0.40735	0	0.060036	1	42.718	8011200	513	738	7050
A0A8I3MBN3	no	ADMGGAATICSAIVSAAK	18	Unmodified	_ADMGGAATICSAIVSAAK_	0	MULTI-MSMS	2	847.416022	1692.81749	0.5021	79.28	0.95118	-1.4211E-14	8.4783E-12	2	159.93	163860000	916	739	7054
A0A8P0TF92	no	ADMLEMEVK	9	Unmodified	_ADMLEMEVK_	0	MSMS	2	533.251385	1064.48822	NaN	51.289	1	0	0.021009	1	66.504		5972	740	7068
A0A8P0TQD4	no	ADMPNGEQGFASPLELFNSIAAQGELVR	28	Acetyl (Protein N-term)	_(ac)ADMPNGEQGFASPLELFNSIAAQGELVR_	0	MULTI-MSMS	3	1001.82207	3002.44439	-3.9755	112.31	0.47591	0	6.5687E-16	2	101.66	86732000	1471	742	7078
A0A8C0PSB6	no	ADMVETQQLMR	11	Unmodified	_ADMVETQQLMR_	0	MULTI-SECPEP	2	661.31558	1320.61661	-1.1202	47.659	0.47606	0	0.0052814	1	126.41	70052000	4307	743	7097
A0A8C0QI29	no	ADMVIEAVFEDLSLK	15	Unmodified	_ADMVIEAVFEDLSLK_	0	MULTI-MSMS	3	560.623535	1678.84877	-0.5093	109.74	1.2902	0	4.0414E-05	2	98.439	52563000	1165	744	7109
A0A8C0QI29	no	ADMVIEAVFEDLSLK	15	Unmodified	_ADMVIEAVFEDLSLK_	0	MULTI-MSMS	2	840.431664	1678.84877	1.3921	109.74	0.64483	0	1.927E-05	2	133.32	129960000	1165	744	7110
A0A8C0RKC2	no	ADNEKLDNQR	10	Acetyl (Protein N-term)	_(ac)ADNEKLDNQR_	1	MULTI-MATCH	2	622.796923	1243.57929	0.18346	16.778	0.33773	0	NaN	0	NaN	12615000	2977	746	7143
Q28288	no	ADNPSLGEGPEK	12	Unmodified	_ADNPSLGEGPEK_	0	MULTI-MSMS	2	607.288399	1212.56225	0.044311	20.34	0.64361	0	0.025346	1	48.284	7864400	248	748	7149
A0A8P0PHV3	no	ADNSFSDGVPSDALEAAK	18	Acetyl (Protein N-term)	_(ac)ADNSFSDGVPSDALEAAK_	0	MULTI-MSMS	2	918.418327	1834.8221	-0.27243	80.648	0.61014	0	6.4202E-09	2	132.24	162610000	4406	749	7158
A0A8I3N6P6	no	ADPAFGLESSGIAGTTSDEPERIEESGTDEAR	32	Unmodified	_ADPAFGLESSGIAGTTSDEPERIEESGTDEAR_	1	MULTI-MSMS	3	1098.8342	3293.48077	1.1851	75.203	0.95152	0	1.3728E-19	2	100.41	9661900	3024	750	7169
A0A8P0TQH1	no	ADPDAPEAQAEACLGER	17	Unmodified	_ADPDAPEAQAEACLGER_	0	MULTI-MSMS	2	900.396872	1798.77919	0.53055	54.094	1.0853	0	4.5425E-06	2	100.19	7159300	6388	751	7180
A0A8C0T8L9	no	ADPDVLTEVPAALKR	15	Acetyl (Protein N-term)	_(ac)ADPDVLTEVPAALKR_	1	MSMS	2	818.948869	1635.88319	NaN	83.023	1	0	2.5556E-05	1	94.767		5870	752	7192
A0A8C0M2R3	no	ADPEASWEPMEAEAR	15	Unmodified	_ADPEASWEPMEAEAR_	0	MULTI-MSMS	2	844.864676	1687.7148	1.2086	62.739	0.91685	7.1054E-15	0.00064641	2	78.692	35015000	750;6669	753	7200
A0A8I3NGL7	no	ADPEAVGFEHMGLDPR	16	Acetyl (Protein N-term)	_(ac)ADPEAVGFEHMGLDPR_	0	MULTI-MSMS	2	891.909418	1781.80428	-1.0022	82.569	0.67924	0	0.00073608	1	65.173	36325000	1156	754	7212
A0A8C0TEJ3	no	ADPECCSILHGLVAAVETLCK	21	Unmodified	_ADPECCSILHGLVAAVETLCK_	0	MULTI-MATCH	3	781.709567	2342.10687	1.6112	105.33	0.408	0	NaN	0	NaN	4287900	5916	755	7222
A0A8C0S3M2	no	ADPELQLVAR	10	Acetyl (Protein N-term)	_(ac)ADPELQLVAR_	0	MULTI-MSMS	2	577.31422	1152.61389	1.5177	75.385	0.71307	0	0.0058581	2	67.993	87528000	5290	756	7224
A0A8P0TFY9	no	ADPIPNPELSGESLMAM	17	Unmodified	_ADPIPNPELSGESLMAM_	0	MULTI-MSMS	2	886.415688	1770.81682	-3.312	100.15	0.33989	0	0.061007	1	30.336	26323000	3383	758	7246
A0A8C0THS5	no	ADPPYTHTIQK	11	Unmodified	_ADPPYTHTIQK_	0	MULTI-MATCH	2	635.824952	1269.63535	0.6211	18.578	0.91986	-3.5527E-15	NaN	0	NaN	4119200	6013;6493	759	7258
A0A8C0MVQ9	no	ADPQEAINCLMR	12	Unmodified	_ADPQEAINCLMR_	0	MULTI-MSMS	2	709.331761	1416.64897	-0.65091	70.524	0.91719	-1.4211E-14	0.00090231	1	88.681	25717000	1881	760	7265
A0A8I3NW16	no	ADPSLNPEQLK	11	Unmodified	_ADPSLNPEQLK_	0	MULTI-MSMS	2	606.31696	1210.61937	-0.25053	40.654	1.2588	0	0.00012412	2	137.69	29753000	853	762	7279
A0A8C0MPL4	no	ADPTGVLELPK	11	Unmodified	_ADPTGVLELPK_	0	MSMS	2	570.318971	1138.62339	NaN	59.148	1	0	0.02887	1	52.725		1673	763	7293
A0A8I3NVV9	no	ADPWQECMDYAVTLAR	16	Acetyl (Protein N-term)	_(ac)ADPWQECMDYAVTLAR_	0	MULTI-MSMS	2	984.434943	1966.85533	-1.9747	107.07	0.748	-1.4211E-14	7.7649E-07	1	137.84	47624000	2074	764	7302
A0A8I3PZF8	no	ADPYIEITGAEGK	13	Unmodified	_ADPYIEITGAEGK_	0	MULTI-SECPEP	2	682.340632	1362.66671	-1.13	55.054	0.88098	-7.1054E-15	0.023341	1	69.554	13069000	5488	765	7314
A0A8I3MS52	no	ADQAGNVIFR	10	Unmodified	_ADQAGNVIFR_	0	MULTI-MSMS	2	545.78563	1089.55671	0.82508	38.843	0.74728	0	0.00041083	1	144.09	155850000	907	766	7327
A0A8I3Q022	no	ADQDRLDLEER	11	Unmodified	_ADQDRLDLEER_	1	MULTI-MSMS	2	680.328587	1358.64262	-0.58549	28.8	0.54399	0	0.021011	1	73.781	4862600	2103	767	7339
A0A8I3ME07	no	ADQELLMYSHDNIICGITSVAFSR	24	Unmodified	_ADQELLMYSHDNIICGITSVAFSR_	0	MULTI-MSMS	3	914.107155	2739.29964	-0.57491	100.27	0.44138	0	2.4881E-11	1	106.67	77652000	3970	769	7361
A0A8C0PFU1	no	ADQFEELQSIFK	12	Unmodified	_ADQFEELQSIFK_	0	MULTI-MSMS	2	727.861731	1453.70891	2.8482	96.125	0.64478	0	0.00030106	1	112.13	28209000	3325	771	7376
A0A8P0T3V0	no	ADQFEYVMYGK	11	Unmodified	_ADQFEYVMYGK_	0	MULTI-MSMS	2	675.805371	1349.59619	-0.47381	66.224	0.64791	0	0.0089223	1	64.04	43730000	6658	772	7388
A0A8C0MQ50	no	ADQLDYENFR	10	Unmodified	_ADQLDYENFR_	0	MULTI-MSMS	2	635.788566	1269.56258	-0.56116	53.967	0.64417	0	0.0012736	1	105.94	20023000	1686	773	7400
A0A8C0PWC0	no	ADQLTEEQIAEFK	13	Acetyl (Protein N-term)	_(ac)ADQLTEEQIAEFK_	0	MULTI-MSMS	2	782.380485	1562.74642	0.24106	88.142	2.0683	0	1.4157E-06	4	173.71	5559300000	1302	774	7410
A0A8C0PWC0	no	ADQLTEEQIAEFK	13	Acetyl (Protein N-term)	_(ac)ADQLTEEQIAEFK_	0	MULTI-MSMS	2	782.380485	1562.74642	0.059475	112.77	0.74929	0	0.0005779	1	81.017	4778700	1302	774	7411
A0A8C0PWC0	no	ADQLTEEQIAEFK	13	Acetyl (Protein N-term)	_(ac)ADQLTEEQIAEFK_	0	MULTI-MSMS	2	782.380485	1562.74642	-1.8357	113.4	1.1556	0	0.0067751	2	53.569	4513600	1302	774	7412
A0A8C0PWC0	no	ADQLTEEQIAEFK	13	Acetyl (Protein N-term)	_(ac)ADQLTEEQIAEFK_	0	MULTI-MSMS	2	782.380485	1562.74642	-1.0928	114.58	0.85302	0	0.0075287	1	51.998	2099800	1302	774	7413
A0A8C0PWC0	no	ADQLTEEQIAEFK	13	Acetyl (Protein N-term)	_(ac)ADQLTEEQIAEFK_	0	MULTI-MSMS	2	782.380485	1562.74642	-1.2433	116.17	1.2181	0	0.0049613	1	57.348	1476100	1302	774	7414
A0A8C0PWC0	no	ADQLTEEQIAEFK	13	Acetyl (Protein N-term)	_(ac)ADQLTEEQIAEFK_	0	MULTI-MATCH	2	782.380485	1562.74642	-1.3625	115.04	0.3393	0	NaN	0	NaN	1815900	1302	774	7472
A0A8C0PWC0	no	ADQLTEEQIAEFK	13	Acetyl (Protein N-term),Deamidation (NQ)	_(ac)ADQ(de)LTEEQIAEFK_	0	MSMS	2	782.872493	1563.73043	NaN	90.961	1	0	0.013153	1	60.305		1302	774	7484
A0A8C0Z1F6	no	ADQLYLENIDEFVTDQNK	18	Acetyl (Protein N-term)	_(ac)ADQLYLENIDEFVTDQNK_	0	MULTI-MSMS	3	733.014696	2196.02226	1.1786	109.26	0.40524	0	0.0032213	1	45.608	7475600	6257	775	7499
A0A8I3RZY6	no	ADQQYECVAEIGEGAYGK	18	Unmodified	_ADQQYECVAEIGEGAYGK_	0	MULTI-MSMS	2	994.438737	1986.86292	-0.077129	66.36	0.41072	0	1.1819E-26	1	201.48	50956000	5894	777	7508
A0A8I3Q6L5	no	ADQVDTQQLMR	11	Unmodified	_ADQVDTQQLMR_	0	MULTI-MSMS	2	652.816801	1303.61905	-1.2014	38.16	0.47681	0	0.00028146	1	186.25	126410000	5401	779	7526
A0A8I3Q6L5	no	ADQVDTQQLMR	11	Oxidation (M)	_ADQVDTQQLM(ox)R_	0	MULTI-MATCH	2	660.814258	1319.61396	2.5428	38.194	0.30686	0	NaN	0	NaN	3827300	5401	779	7546
A0A8I3PAK3	no	ADQWNVNYVETSAK	14	Unmodified	_ADQWNVNYVETSAK_	0	MULTI-MATCH	2	812.883726	1623.7529	2.1631	54.092	0.6794	0	NaN	0	NaN	3432700	981	780	7559
A0A8I3N3W6	no	ADRDESSPYAAMLAAQDVAQR	21	Unmodified	_ADRDESSPYAAMLAAQDVAQR_	1	MULTI-MSMS	3	755.690329	2264.04916	-0.36587	69.934	0.81622	0	1.609E-05	2	85.224	206780000	695	781	7563
A0A8I3N3W6	no	ADRDESSPYAAMLAAQDVAQR	21	Unmodified	_ADRDESSPYAAMLAAQDVAQR_	1	MULTI-MSMS	2	1133.03186	2264.04916	-0.70368	69.924	0.61274	0	1.6963E-14	1	149.73	31434000	695	781	7564
A0A8I3N3W6	no	ADRDESSPYAAMLAAQDVAQR	21	Unmodified	_ADRDESSPYAAMLAAQDVAQR_	1	MSMS	3	755.690329	2264.04916	NaN	69.493	1	0	0.042747	1	33.833		695	781	7565
A0A8I3S182	no	ADSGCEAPQGQDR	13	Acetyl (Protein N-term)	_(ac)ADSGCEAPQGQDR_	0	MULTI-MSMS	2	716.791512	1431.56847	-0.45084	21.544	0.57436	0	4.7644E-05	2	120.09	8142000	4541	786	7602
A0A8I3PL78	no	ADSQVLPK	8	Acetyl (Protein N-term)	_(ac)ADSQVLPK_	0	MSMS	2	450.245275	898.475997	NaN	40.219	1	0	0.047949	1	49.442		1493	793	7641
A0A8P0N9G2	no	ADSRDPASDQMK	12	Acetyl (Protein N-term)	_(ac)ADSRDPASDQMK_	1	MULTI-MSMS	2	681.801348	1361.58814	-0.93549	20.863	1.3586	3.5527E-15	4.5747E-05	2	147.63	21024000	180	794	7642
A0A8I3S463	no	ADSVVVLLCR	10	Unmodified	_ADSVVVLLCR_	0	MULTI-MSMS	2	566.313166	1130.61178	0.30161	62.035	0.81496	-7.1054E-15	0.00039035	2	150.05	45919000	5011	797	7665
A0A8C0NWV8	no	ADSWVEKEEPAPSN	14	Unmodified	_ADSWVEKEEPAPSN_	1	MULTI-MSMS	2	779.854635	1557.69472	-0.22439	39.531	0.68058	0	0.0039551	1	83.226	41954000	3255;6475	798	7677
A0A8I3PFE7	no	ADTDLFMECEEEELEPWQK	19	Acetyl (Protein N-term)	_(ac)ADTDLFMECEEEELEPWQK_	0	MULTI-MATCH	3	814.343496	2440.00866	-0.98151	107.7	0.20318	0	NaN	0	NaN	7800000	1676	799	7691
A0A8P0T268	no	ADTEALIHAR	10	Unmodified	_ADTEALIHAR_	0	MULTI-MSMS	2	548.790912	1095.56727	-1.7257	23.815	1.0515	0	3.2093E-06	1	212.58	28901000	6548;2372	800	7695
A0A8C0SF08	no	ADTLDPALLRPGR	13	Unmodified	_ADTLDPALLRPGR_	1	MULTI-MSMS	3	465.596531	1393.76776	0.42882	49.413	0.88494	0	0.034961	1	39.581	16468000	5443	801	7707
A0A8C0SF08	no	ADTLDPALLRPGR	13	Unmodified	_ADTLDPALLRPGR_	1	MULTI-SECPEP	2	697.891158	1393.76776	0.62045	49.348	0.8175	0	0.010334	1	114.51	35156000	5443	801	7708
A0A8C0YWH0	no	ADTLTPEECQQFK	13	Unmodified	_ADTLTPEECQQFK_	0	MULTI-SECPEP	2	783.858863	1565.70317	-0.063983	41.458	0.68035	0	0.014788	1	78.655	143790000	2843	803	7743
A0A8C0YWH0	no	ADTLTPEECQQFKK	14	Unmodified	_ADTLTPEECQQFKK_	1	MULTI-MSMS	2	847.906344	1693.79814	-0.70227	30.142	0.95062	0	0.010499	1	64.297	2733900	2843	804	7756
A0A8C0RWD0	no	ADTLYELDENGNTR	14	Unmodified	_ADTLYELDENGNTR_	0	MSMS	2	805.868273	1609.72199	NaN	50.174	1	0	0.00021259	1	88.596		2006	805	7768
A0A8C0SJR7	no	ADTQTYQPYNK	11	Unmodified	_ADTQTYQPYNK_	0	MULTI-MSMS	2	664.809499	1327.60444	0.11055	22.404	1.1532	0	0.00013466	2	139.74	38669000	5512	806	7772
A0A8C0SJR7	no	ADTQTYQPYNKDWIK	15	Unmodified	_ADTQTYQPYNKDWIK_	1	MULTI-MSMS	2	935.95214	1869.88973	0.76318	49.442	0.61442	0	5.2714E-12	2	191.29	24567000	5512	807	7788
A0A8C0PKK8	no	ADTSLNNCEGAAGSTSEK	18	Unmodified	_ADTSLNNCEGAAGSTSEK_	0	MULTI-MSMS	2	906.389244	1810.76393	-0.7464	19.732	0.33983	-3.5527E-15	5.9082E-05	1	86.467	2529900	4171	808	7800
A0A8I3S4I9	no	ADTTSTVTLAPGQDK	15	Unmodified	_ADTTSTVTLAPGQDK_	0	MULTI-MSMS	2	752.87811	1503.74167	0.85647	30.204	0.78128	0	0.0075136	1	54.023	4766200	1259	811	7820
A0A8I3QRJ1	no	ADVAAAFPGLGTDQVSVLVPGKEELNTVK	29	Unmodified	_ADVAAAFPGLGTDQVSVLVPGKEELNTVK_	1	MULTI-MSMS	3	975.857111	2924.5495	-0.61357	91.822	0.56221	1.4211E-14	5.3408E-06	2	55.587	23441000	445	813	7827
A0A8I3MAM5	no	ADVDVQPYAFTTK	13	Unmodified	_ADVDVQPYAFTTK_	0	MULTI-MSMS	2	727.861731	1453.70891	1.9121	57.992	0.61061	0	0.00068942	1	86.911	48876000	4411	814	7839
A0A8C0NH72	no	ADVEDGEEPCAVSSHSGSAGSK	22	Acetyl (Protein N-term)	_(ac)ADVEDGEEPCAVSSHSGSAGSK_	0	MULTI-MSMS	2	1109.46367	2216.91278	-0.49132	36.938	0.27209	0	5.1947E-06	1	79.771	9196300	2698	816	7855
A0A8P0SD62	no	ADVIQATGDAICIFR	15	Unmodified	_ADVIQATGDAICIFR_	0	MULTI-MATCH	2	825.419422	1648.82429	-5.0705	91.394	1.0032	0	NaN	0	NaN	334210000	983	818	7878
A0A8P0TTV8	no	ADVLDLHEAGGEDFAMDEDGDESIHK	26	Acetyl (Protein N-term)	_(ac)ADVLDLHEAGGEDFAMDEDGDESIHK_	0	MULTI-MSMS	3	953.075014	2856.20321	-0.017029	86.69	2.5792	0	1.8221E-27	5	140.45	38259000	1107	819	7881
A0A8P0TTV8	no	ADVLDLHEAGGEDFAMDEDGDESIHK	26	Acetyl (Protein N-term)	_(ac)ADVLDLHEAGGEDFAMDEDGDESIHK_	0	MULTI-MSMS	3	953.075014	2856.20321	-0.074677	89.536	0.16985	0	1.7442E-05	1	50.14	15888000	1107	819	7882
A0A8P0TTV8	no	ADVLDLHEAGGEDFAMDEDGDESIHK	26	Acetyl (Protein N-term)	_(ac)ADVLDLHEAGGEDFAMDEDGDESIHK_	0	MSMS	3	953.075014	2856.20321	NaN	89.69	1	0	0.0024413	1	41.635		1107	819	7883
A0A8C0STX4	no	ADVLFIAPR	9	Unmodified	_ADVLFIAPR_	0	MULTI-MSMS	2	501.292559	1000.57057	0.060831	60.431	0.50789	0	0.063796	1	45.382	16752000	5647	820	7932
A0A8C0PHV3	no	ADVLSVLR	8	Acetyl (Protein N-term)	_(ac)ADVLSVLR_	0	MULTI-MSMS	2	457.768917	913.523281	0.10917	96.261	0.5425	0	0.0029629	1	139.68	25039000	4064	821	7944
O46550	no	ADVQLCMDDDAYSR	14	Unmodified	_ADVQLCMDDDAYSR_	0	MULTI-MSMS	2	829.842887	1657.67122	-1.1556	57.004	1.6298	-7.1054E-15	0.00012995	4	117.23	19012000	179	823	7961
A0A8C0Q5M8	no	ADVQSIIGLQR	11	Unmodified	_ADVQSIIGLQR_	0	MULTI-MSMS	2	600.340769	1198.66699	-0.10896	61.431	0.84972	7.1054E-15	0.00022267	2	152.28	170050000	437;4550	824	7983
A0A8C0PM55	no	ADYAQLLEDMQNAFR	15	Unmodified	_ADYAQLLEDMQNAFR_	0	MULTI-MSMS	2	892.917243	1783.81993	-1.6613	106.78	0.57809	0	6.1217E-14	1	202.31	121630000	4216	829	8004
A0A8C0QDE1	no	ADYSSILQK	9	Unmodified	_ADYSSILQK_	0	MULTI-MSMS	2	512.769114	1023.52368	0.034321	45.246	0.51044	0	0.0089496	1	79.474	5462000	4545	830	8017
A0A8I3SCB6	no	ADYTSHLR	8	Unmodified	_ADYTSHLR_	0	MULTI-MSMS	2	481.738148	961.461744	-0.16028	17.121	0.30483	0	0.0057009	1	140.98	22242000	3764	831	8023
A0A8C0MXS4	no	AEAAEQAALAANQESNIAR	19	Deamidation (NQ)	_AEAAEQAALAANQESN(de)IAR_	0	MULTI-MSMS	2	964.96905	1927.92355	-0.62912	60.158	0.74556	0	0.009768	2	55.452	11714000	1948	833	8039
A0A8I3Q3G4	no	AEAALDAVR	9	Acetyl (Protein N-term)	_(ac)AEAALDAVR_	0	MULTI-MSMS	2	479.253631	956.49271	-0.48371	67.838	0.37379	-1.4211E-14	0.00082774	1	113.26	7292200	5377	834	8045
A0A8C0YZF2	no	AEAALLLPQEAAAAEQR	17	Acetyl (Protein N-term)	_(ac)AEAALLLPQEAAAAEQR_	0	MULTI-MATCH	3	598.651252	1792.93193	0.90161	99.14	0.30591	0	NaN	0	NaN	13823000	6234	835	8063
A0A8C0RLT3	no	AEADQEVEQLK	11	Unmodified	_AEADQEVEQLK_	0	MSMS	2	630.309332	1258.60411	NaN	33.407	1	0	1.563E-05	1	132.39		4587	837	8070
A0A8I3PZF7	no	AEAEAAAVHGAR	12	Unmodified	_AEAEAAAVHGAR_	0	MULTI-MSMS	2	576.791444	1151.56833	-0.10593	13.035	0.26319	-1.7764E-15	0.00063039	1	94.692	3492900	1086	838	8082
A0A8P0PBZ5	no	AEAEAQAEELSFPR	14	Unmodified	_AEAEAQAEELSFPR_	0	MULTI-MSMS	2	774.370452	1546.72635	-2.9985	56.563	0.95263	0	1.6281E-10	3	201.46	27758000	2979	839	8094
A0A8C0NTC7	no	AEAEEDCHSDTVR	13	Acetyl (Protein N-term)	_(ac)AEAEEDCHSDTVR_	0	MULTI-MSMS	2	780.815184	1559.61581	0.13181	23.07	0.30365	0	0.0014949	1	69.979	822730	3034	840	8114
A0A8C0N883	no	AEAEILGTQETK	12	Unmodified	_AEAEILGTQETK_	0	MULTI-MATCH	2	645.332807	1288.65106	5.9894	27.349	0.23813	0	NaN	0	NaN	1910000	2371	842	8129
A0A8P0N4L2	no	AEAELLQQQK	10	Unmodified	_AEAELLQQQK_	0	MULTI-MSMS	2	579.311677	1156.6088	0.49773	25.806	0.47565	0	0.00067771	2	190.52	136310000	3945;5165;4205;6365	843	8130
A0A8I3PQS5	no	AEAGAGSATEFQFR	14	Unmodified	_AEAGAGSATEFQFR_	0	MULTI-MSMS	2	721.338955	1440.66336	0.24151	49.711	1.3274	0	2.5543E-29	2	259.08	58138000	845	846	8153
A0A8I3PQS5	no	AEAGAGSATEFQFR	14	Unmodified	_AEAGAGSATEFQFR_	0	MULTI-MSMS	2	721.338955	1440.66336	-1.3463	51.858	0.40808	0	0.026423	1	45.653	10557000	845	846	8154
A0A8I3PQS5	no	AEAGAGSATEFQFR	14	Unmodified	_AEAGAGSATEFQFR_	0	MULTI-MSMS	2	721.338955	1440.66336	0.24171	54.709	0.57743	0	0.024638	1	46.216	9699600	845	846	8155
A0A8I3PQS5	no	AEAGAGSATEFQFR	14	Unmodified	_AEAGAGSATEFQFR_	0	MULTI-SECPEP	2	721.338955	1440.66336	2.2569	51.029	0.85036	0	0.0059327	1	122.42	12515000	845	846	8156
A0A8P0SLM8	no	AEAGDNLGALVR	12	Unmodified	_AEAGDNLGALVR_	0	MULTI-MATCH	2	593.314751	1184.61495	1.5684	47.853	0.23858	0	NaN	0	NaN	3223400	4445	847	8200
A0A8P0NRL9	no	AEAGPVEQQLLQETEK	16	Unmodified	_AEAGPVEQQLLQETEK_	0	MSMS	2	885.449431	1768.88431	NaN	62.952	1	0	0.031655	1	44.426		5759	848	8203
A0A8P0T542	no	AEAGVPAEFSIWTR	14	Unmodified	_AEAGVPAEFSIWTR_	0	MULTI-MSMS	2	767.388448	1532.76234	1.3774	86.803	1.7016	0	3.3032E-05	2	135.66	358050000	6595;2676	849	8205
A0A8I3S2W4	no	AEALASAIASTK	12	Unmodified	_AEALASAIASTK_	0	MULTI-MSMS	2	566.814053	1131.61355	1.4076	38.74	0.98478	-7.1054E-15	0.0098747	1	59.198	25830000	5829	851	8226
A0A8C0SX61	no	AEALLSHAPR	10	Unmodified	_AEALLSHAPR_	0	MSMS	2	532.795998	1063.57744	NaN	21.098	1	0	0.0074286	1	74.92		5697	853	8238
A0A8I3N2W4	no	AEALMMPLVDQLENR	15	Unmodified	_AEALMMPLVDQLENR_	0	MULTI-MSMS	2	865.434215	1728.85388	-1.691	95.317	0.71374	0	2.0653E-05	3	132.69	36105000	5191	854	8245
A0A8P0T982	no	AEAQLQELQVK	11	Unmodified	_AEAQLQELQVK_	0	MULTI-MSMS	2	628.845884	1255.67722	0.52177	41.057	0.64647	0	0.00037878	2	162.88	69594000	243	857	8267
A0A8C0THV4	no	AEASSPVPYLSPETNPASSTSAVNHNVTLTNVR	33	Unmodified	_AEASSPVPYLSPETNPASSTSAVNHNVTLTNVR_	0	MULTI-MSMS	3	1137.56561	3409.67499	-1.8276	69.91	0.2036	0	0.0014079	1	34.529	10082000	733	861	8286
A0A8I3PL23	no	AEASWDSAVHSCPQLSK	17	Unmodified	_AEASWDSAVHSCPQLSK_	0	MULTI-MSMS	2	936.930882	1871.84721	3.3286	46.214	0.30597	0	0.0033262	1	55.314	3547600	6491	862	8297
A0A8I3NCQ4	no	AEATGHQAGAGDGEWEECDIK	21	Unmodified	_AEATGHQAGAGDGEWEECDIK_	0	MULTI-MSMS	2	1115.96892	2229.92329	0.042723	36.734	0.44368	7.1054E-15	3.2015E-16	1	159.13	18462000	1441;6667	863	8301
A0A8C0QAZ7	no	AEATVSGSTEAPGTNMVPEPR	21	Unmodified	_AEATVSGSTEAPGTNMVPEPR_	0	MULTI-MSMS	2	1050.99695	2099.97935	3.0144	49.132	1.0208	0	2.2873E-05	1	85.42	19717000	4131	864	8314
A0A8C0QGH7	no	AEAVVAMLLTK	11	Unmodified	_AEAVVAMLLTK_	0	MULTI-MSMS	2	573.333567	1144.65258	0.069133	77.041	3.43	0	0.00084867	5	100.48	406860000	4714	865	8317
A0A8P0NER3	no	AECERPTGTEALGTEGTEPSETEEYFPETPSR	32	Unmodified	_AECERPTGTEALGTEGTEPSETEEYFPETPSR_	1	MULTI-MSMS	3	1186.5214	3556.54238	0.11286	64.546	1.018	0	5.0423E-07	3	60.348	12137000	347	868	8348
A0A8I3QAG1	no	AECLEELGCLVESYGMNVCQPTPGK	25	Unmodified	_AECLEELGCLVESYGMNVCQPTPGK_	0	MULTI-MSMS	3	947.756917	2840.24892	-0.13581	102.27	0.37581	0	0.00028115	1	43.522	18485000	4164	869	8360
A0A8I3N8L3	no	AECRPAASENYMR	13	Unmodified	_AECRPAASENYMR_	1	MULTI-MSMS	2	777.843024	1553.6715	-0.82573	19.329	0.42697	0	0.028435	1	61.344	5862900	3759	870	8372
A0A8P0ST92	no	AECTAEQCYK	10	Unmodified	_AECTAEQCYK_	0	MULTI-MATCH	2	630.255188	1258.49582	3.2626	15.363	0.33876	0	NaN	0	NaN	4996200	1518	871	8385
A0A8I3N4G0	no	AEDDQPLPGVLLSLSGGVFR	20	Unmodified	_AEDDQPLPGVLLSLSGGVFR_	0	MULTI-MSMS	3	690.700383	2069.07932	-0.18546	106.89	1.1217	0	1.0415E-05	2	93.269	45488000	2978	872	8392
A0A8P0NFD4	no	AEDELLDLQDK	11	Unmodified	_AEDELLDLQDK_	0	MULTI-MSMS	2	644.81699	1287.61943	-1.9903	58.841	0.2379	-7.1054E-15	0.014338	2	58.63	17467000	4381	873	8404
A0A8I3RV92	no	AEDFTPVFMAPPVHYPR	17	Unmodified	_AEDFTPVFMAPPVHYPR_	0	MULTI-MSMS	3	658.657461	1972.95055	-0.66036	79.579	0.81589	0	0.0021626	1	50.158	13001000	4612	875	8418
A0A8P0TGA1	no	AEDGAAPSPSGETPK	15	Unmodified	_AEDGAAPSPSGETPK_	0	MULTI-MSMS	2	707.328253	1412.64195	-0.81169	16.781	0.57564	0	7.7382E-06	1	140.63	24632000	1114	876	8430
Q6TEQ7	no	AEDGSVIDYELIDQDAR	17	Unmodified	_AEDGSVIDYELIDQDAR_	0	MULTI-MSMS	2	954.944709	1907.87487	0.25727	78.353	1.6987	0	4.3566E-17	3	193.81	3058300000	287	878	8444
Q6TEQ7	no	AEDGSVIDYELIDQDAR	17	Unmodified	_AEDGSVIDYELIDQDAR_	0	MULTI-MSMS	2	954.944709	1907.87487	1.5561	80.233	1.1896	1.4211E-14	6.386E-06	3	99.531	81826000	287	878	8445
Q6TEQ7	no	AEDGSVIDYELIDQDAR	17	Unmodified	_AEDGSVIDYELIDQDAR_	0	MULTI-MSMS	2	954.944709	1907.87487	0.31877	82.206	0.57582	0	0.012252	1	45.115	27999000	287	878	8446
A0A8I3PZ15	no	AEDLVLEK	8	Acetyl (Protein N-term)	_(ac)AEDLVLEK_	0	MULTI-MSMS	2	479.758215	957.501877	-0.48822	66.623	0.58164	0	0.0032966	1	119.27	25625000	6532	880	8500
A0A8C0M248	no	AEDMAELTCLNEASVLHNLR	20	Unmodified	_AEDMAELTCLNEASVLHNLR_	0	MULTI-MSMS	3	762.699948	2285.07802	0.23388	86.887	0.51071	0	1.2006E-13	2	141.22	117810000	728	881	8511
A0A8C0NNW3	no	AEDNFEDIITKPPVR	15	Unmodified	_AEDNFEDIITKPPVR_	1	MULTI-MSMS	2	872.449234	1742.88391	2.4351	64.222	0.98348	0	0.00031026	1	115.14	11751000	2961	883	8533
A0A8C0NNW3	no	AEDNFEDIITKPPVR	15	Unmodified	_AEDNFEDIITKPPVR_	1	MULTI-MATCH	2	872.449234	1742.88391	-1.3848	61.307	0.47567	-7.1054E-15	NaN	0	NaN	11851000	2961	883	8540
A0A8C0NVQ5	no	AEDTISILPDDPR	13	Unmodified	_AEDTISILPDDPR_	0	MULTI-MSMS	2	721.362096	1440.70964	0.22269	63.032	0.84873	-7.1054E-15	0.00012866	3	113.69	20221000	3220	885	8550
A0A8C0N984	no	AEDVDALLLGMASQIAER	18	Unmodified	_AEDVDALLLGMASQIAER_	0	MULTI-MSMS	3	634.659419	1900.95643	-2.173	95.117	0.50957	0	0.058087	1	15.942	17412000	320	886	8560
A0A8I3NGB9	no	AEDVVLEHR	9	Unmodified	_AEDVVLEHR_	0	MULTI-MSMS	2	534.277638	1066.54072	-3.433	17.766	0.54499	0	0.0014128	1	121.58	22235000	3725	887	8569
A0A8I3MGZ7	no	AEDYPIDLYYLMDLSYSMKDDLENVK	26	Unmodified	_AEDYPIDLYYLMDLSYSMKDDLENVK_	1	MULTI-MATCH	3	1048.48737	3142.44027	-3.0559	110.96	0.10186	0	NaN	0	NaN	13736000	4501	890	8584
A0A8P0PDI8	no	AEEAGIGDTPNLEDQAAGHVTQAR	24	Unmodified	_AEEAGIGDTPNLEDQAAGHVTQAR_	0	MULTI-MSMS	3	817.389596	2449.14696	0.20355	50.643	0.3412	0	0.00019234	2	46.403	4214400	1539	891	8585
A0A8P0PDI8	no	AEEAGIGDTPNLEDQAAGHVTQAR	24	Unmodified	_AEEAGIGDTPNLEDQAAGHVTQAR_	0	MULTI-MATCH	3	817.389596	2449.14696	4.3328	46.822	0.30681	0	NaN	0	NaN	10028000	1539	891	8590
A0A8P0SW23	no	AEEDEILNR	9	Unmodified	_AEEDEILNR_	0	MSMS	2	544.76456	1087.51457	NaN	34.21	1	0	0.048288	1	54.776		192	893	8593
A0A8I3S667	no	AEEDKIPLLVVGNK	14	Unmodified	_AEEDKIPLLVVGNK_	1	MULTI-MSMS	2	762.935231	1523.85591	0.69996	57.55	0.67771	0	0.038446	1	57.203	9898300	5117	894	8601
A0A8I3N1J1	no	AEEDKLEQIK	10	Unmodified	_AEEDKLEQIK_	1	MULTI-MSMS	2	601.816793	1201.61903	2.2927	22.34	0.40673	0	0.0042018	1	112.71	3536000	4308	895	8605
A0A8P0NNZ9	no	AEEDSGGTLGALR	13	Unmodified	_AEEDSGGTLGALR_	0	MULTI-MSMS	2	638.312406	1274.61026	1.6042	36.238	0.20474	-7.1054E-15	0.00048322	1	91.855	5168800	4103	896	8613
A0A8I3Q022	no	AEEDTQFNYHR	11	Unmodified	_AEEDTQFNYHR_	0	MULTI-MSMS	2	705.307655	1408.60076	0.23436	25.107	0.34132	0	0.00020988	2	151.44	8651400	2103	897	8621
A0A8C0M9E2	no	AEEDVEPECIMQK	13	Unmodified	_AEEDVEPECIMQK_	0	MULTI-MSMS	2	789.344731	1576.67491	-0.48637	47.622	0.71444	0	0.0023081	1	72.096	232760000	1042;4855	898	8634
A0A8I3MIF7	no	AEEELEALR	9	Acetyl (Protein N-term)	_(ac)AEEELEALR_	0	MULTI-MSMS	2	551.274761	1100.53497	-0.062436	79.396	0.47704	1.4211E-14	0.00045707	1	161.02	19290000	4465	900	8657
A0A8I3MIF7	no	AEEELEALRK	10	Acetyl (Protein N-term)	_(ac)AEEELEALRK_	1	MULTI-MSMS	2	615.322242	1228.62993	1.9289	61.131	0.84818	7.1054E-15	0.00038557	1	146.27	50567000	4465	901	8667
A0A8P0NGV9	no	AEEEVAKLEK	10	Acetyl (Protein N-term)	_(ac)AEEEVAKLEK_	1	MSMS	2	594.311343	1186.60813	NaN	50.745	1	0	1.2598E-06	1	151.22		6056;6362	903	8685
A0A8I3RTT6	no	AEEGIAAGGVMDVNTALQEVLK	22	Acetyl (Protein N-term),Oxidation (M)	_(ac)AEEGIAAGGVM(ox)DVNTALQEVLK_	0	MULTI-MSMS	3	758.382502	2272.12568	-0.036988	109.87	0.67863	0	1.1621E-06	1	93.776	51861000	1265	906	8701
A0A8I3RTT6	no	AEEGIAAGGVMDVNTALQEVLK	22	Acetyl (Protein N-term),Oxidation (M)	_(ac)AEEGIAAGGVM(ox)DVNTALQEVLK_	0	MULTI-MSMS	3	758.382502	2272.12568	1.5225	110.33	0.57758	1.4211E-14	4.3727E-06	1	80.98	52391000	1265	906	8702
A0A8I3RTT6	no	AEEGIAAGGVMDVNTALQEVLK	22	Acetyl (Protein N-term)	_(ac)AEEGIAAGGVMDVNTALQEVLK_	0	MULTI-MSMS	3	753.050864	2256.13076	0.57902	111.47	4.4198	0	2.2507E-17	4	126.26	3344500000	1265	906	8720
A0A8I3RTT6	no	AEEGIAAGGVMDVNTALQEVLK	22	Acetyl (Protein N-term)	_(ac)AEEGIAAGGVMDVNTALQEVLK_	0	MULTI-MSMS	3	753.050864	2256.13076	-0.48391	115.87	1.6211	0	2.9751E-06	2	84.166	21329000	1265	906	8721
A0A8I3RTT6	no	AEEGIAAGGVMDVNTALQEVLK	22	Acetyl (Protein N-term)	_(ac)AEEGIAAGGVMDVNTALQEVLK_	0	MULTI-MSMS	3	753.050864	2256.13076	0.36803	118.03	2.5754	1.4211E-14	4.0561E-06	4	80.303	7695500	1265	906	8722
A0A8P0NYS4	no	AEEITIPADVTPER	14	Unmodified	_AEEITIPADVTPER_	0	MULTI-MSMS	2	770.896303	1539.77805	0.35749	58.971	0.33864	7.1054E-15	0.00074968	1	84.289	8160600	2452	909	8756
E2RBS6	no	AEELFLWVPR	10	Unmodified	_AEELFLWVPR_	0	MULTI-MSMS	2	630.342781	1258.67101	-0.59992	95.757	0.57791	1.4211E-14	0.00044593	1	123.92	33648000	152	911	8767
A0A8P0TEN2	no	AEELGLPVLGVLR	13	Unmodified	_AEELGLPVLGVLR_	0	MULTI-MSMS	2	683.408652	1364.80275	2.2623	95.355	0.78199	0	0.00098981	2	82.749	28128000	6247	912	8780
A0A8I3MLT1	no	AEELIQEIQR	10	Unmodified	_AEELIQEIQR_	0	MULTI-MSMS	2	614.830234	1227.64592	-0.545	52.252	0.47779	0	0.00042126	1	130.75	8141000	3873	913	8792
A0A8I3NMK5	no	AEEQPQVELFVK	12	Acetyl (Protein N-term)	_(ac)AEEQPQVELFVK_	0	MULTI-MSMS	2	729.877382	1457.74021	-0.38302	85.362	1.9601	0	0.00035079	4	93.667	619840000	822	916	8820
A0A8C0N883	no	AEESLEVSQVDAEQR	15	Unmodified	_AEESLEVSQVDAEQR_	0	MULTI-MSMS	2	845.399938	1688.78532	-3.4349	42.082	0.34146	0	0.0096829	1	50.207	1528400	2371	918	8836
A0A8C0S4Y3	yes	AEEVSTLMK	9	Acetyl (Protein N-term)	_(ac)AEEVSTLMK_	0	MULTI-MSMS	2	525.262807	1048.51106	-0.03898	75.333	0.91721	0	0.0007095	3	128.69	71494000	5310	922	8863
A0A8I3S602	no	AEEVVVVAK	9	Acetyl (Protein N-term)	_(ac)AEEVVVVAK_	0	MULTI-MSMS	2	493.281857	984.549162	0.087437	56.061	0.8159	7.1054E-15	0.001816	1	98.299	5696000	6141	923	8875
A0A8C0SVY6	no	AEEWANKPK	9	Unmodified	_AEEWANKPK_	1	MULTI-MSMS	2	536.774731	1071.53491	-0.29463	14.445	0.20394	0	0.0067162	1	122.74	5891500	5677	924	8887
A0A8I3S667	no	AEEWGVQYVETSAK	14	Unmodified	_AEEWGVQYVETSAK_	0	MULTI-MATCH	2	798.880652	1595.74675	-0.30081	64.636	0.64505	0	NaN	0	NaN	24726000	5117	925	8906
A0A8C0NLL3	no	AEEYEFLTPMEEAPK	15	Unmodified	_AEEYEFLTPMEEAPK_	0	MULTI-MSMS	2	892.408385	1782.80222	0.21361	79.953	1.1905	0	1.2426E-07	2	164.04	1871700000	2882	926	8909
A0A8P0P4Y1	no	AEFAAPPTDAPDKGYVVPNVDLPPLCSSR	29	Unmodified	_AEFAAPPTDAPDKGYVVPNVDLPPLCSSR_	1	MSMS	3	1028.50961	3082.50699	NaN	84.07	1	0	0.010771	1	32.708		2840	927	8922
A0A8C0P9S0	no	AEFDPGQDTYQHPPK	15	Unmodified	_AEFDPGQDTYQHPPK_	0	MULTI-MSMS	2	865.394458	1728.77436	0.32308	35.479	0.50992	0	6.9629E-05	1	109.6	9067400	3754	928	8927
A0A8C0TT35	no	AEFEDQDDEAR	11	Unmodified	_AEFEDQDDEAR_	0	MULTI-MSMS	2	662.768028	1323.5215	0.30922	24.105	0.30523	0	0.00012546	1	137.95	6278000	5059	929	8947
A0A8I3MHD1	no	AEFEELCADLFER	13	Unmodified	_AEFEELCADLFER_	0	MULTI-MSMS	2	814.866688	1627.71882	-1.3898	95.263	0.81584	0	2.7505E-05	2	137.89	289430000	1093	930	8959
A0A8C0Q8X0	no	AEFEVHEVYAVDVLVSSGEGK	21	Unmodified	_AEFEVHEVYAVDVLVSSGEGK_	0	MULTI-MSMS	3	755.374224	2263.10084	1.2688	109.99	0.30541	0	0.014082	1	28.65	4631500	4613	931	8974
A0A8C0Q8X0	no	AEFEVHEVYAVDVLVSSGEGK	21	Unmodified	_AEFEVHEVYAVDVLVSSGEGK_	0	MULTI-MSMS	3	755.374224	2263.10084	1.7081	114.58	1.1901	0	0.034395	1	20.625	2628700	4613	931	8975
A0A8C0Q8X0	no	AEFEVHEVYAVDVLVSSGEGK	21	Unmodified	_AEFEVHEVYAVDVLVSSGEGK_	0	MULTI-MSMS	3	755.374224	2263.10084	0.74098	115.89	0.67829	0	0.033036	2	21.006	1962400	4613	931	8976
A0A8C0Q8X0	no	AEFEVHEVYAVDVLVSSGEGK	21	Unmodified	_AEFEVHEVYAVDVLVSSGEGK_	0	MSMS	3	755.374224	2263.10084	NaN	112.58	1	0	0.061608	1	24.227		4613	931	8977
A0A8C0Q8X0	no	AEFEVHEVYAVDVLVSSGEGK	21	Unmodified	_AEFEVHEVYAVDVLVSSGEGK_	0	MSMS	3	755.374224	2263.10084	NaN	113.81	1	0	0.045103	1	27.947		4613	931	8978
A0A8C0Q8X0	no	AEFEVHEVYAVDVLVSSGEGK	21	Unmodified	_AEFEVHEVYAVDVLVSSGEGK_	0	MSMS	3	755.374224	2263.10084	NaN	114.24	1	0	0.061608	1	24.227		4613	931	8979
A0A8C0Q8X0	no	AEFEVHEVYAVDVLVSSGEGK	21	Unmodified	_AEFEVHEVYAVDVLVSSGEGK_	0	MULTI-MATCH	3	755.374224	2263.10084	-0.7613	116.92	0.71064	0	NaN	0	NaN	1429100	4613	931	9037
A0A8C0Q8X0	no	AEFEVHEVYAVDVLVSSGEGK	21	Unmodified	_AEFEVHEVYAVDVLVSSGEGK_	0	MULTI-MATCH	3	755.374224	2263.10084	0.95974	119.56	0.91275	0	NaN	0	NaN	796280	4613	931	9038
A0A7G3MIA6	no	AEFFEDVVPAVR	12	Unmodified	_AEFFEDVVPAVR_	0	MULTI-MSMS	2	689.853709	1377.69287	-0.31987	81.292	1.3577	0	0.00077098	2	91.584	23592000	381	932	9054
A0A8P0P5V9	no	AEFFVAPVGVASK	13	Unmodified	_AEFFVAPVGVASK_	0	MULTI-MSMS	2	661.36117	1320.70779	0.40305	68.156	1.8	0	0.0012827	1	78.692	474910000	521;6610	933	9063
A0A8I3NUR2	no	AEFGPPGPGPGSR	13	Unmodified	_AEFGPPGPGPGSR_	0	MULTI-MSMS	2	613.301644	1224.58874	0.38798	35.201	1.1897	0	0.00049501	2	91.549	52770000	512	934	9086
A0A8C0SHQ3	no	AEFIFDWLR	9	Unmodified	_AEFIFDWLR_	0	MULTI-MSMS	2	598.808574	1195.60259	-0.26832	102.7	0.30737	1.4211E-14	0.0044054	1	94.114	10897000	5441	935	9101
A0A8C0NLE2	no	AEFTSPPSLFK	11	Unmodified	_AEFTSPPSLFK_	0	MULTI-MSMS	2	612.318971	1222.62339	1.7076	67.785	0.88201	0	0.0031039	1	79.148	257520000	2876	936	9112
A0A8I3PZJ7	no	AEFWLDLQPQAK	12	Unmodified	_AEFWLDLQPQAK_	0	MULTI-MSMS	2	723.374809	1444.73507	-0.7021	86.798	1.2927	0	0.054365	1	39.918	24357000	265	937	9125
A0A8C0YYN1	no	AEGAGTEEEGTPK	13	Unmodified	_AEGAGTEEEGTPK_	0	MULTI-MSMS	2	638.288596	1274.56264	-0.60879	13.935	0.16991	0	0.0058636	1	61.353	3151300	5025	940	9145
A0A8I3PA25	no	AEGDTAGTAGPPGGTPAGDK	20	Unmodified	_AEGDTAGTAGPPGGTPAGDK_	0	MULTI-MSMS	2	863.897562	1725.78057	0.19797	19.385	0.85446	0	0.00012743	1	73.927	5604700	6486	941	9151
A0A8I3PA25	no	AEGDTAGTAGPPGGTPAGDK	20	Unmodified	_AEGDTAGTAGPPGGTPAGDK_	0	MULTI-MATCH	2	863.897562	1725.78057	1.769	102.81	0.44277	0	NaN	0	NaN	243880000	6486	941	9165
A0A8P0NWR7	no	AEGDVAALNRR	11	Unmodified	_AEGDVAALNRR_	1	MULTI-SECPEP	3	391.210788	1170.61053	-0.19351	17.121	0.37341	0	0.0069194	1	88.681	17758000	6545;5120;6553	942	9171
A0A8I3RSD2	no	AEGEDVGWWR	10	Acetyl (Protein N-term)	_(ac)AEGEDVGWWR_	0	MSMS	2	623.778002	1245.54145	NaN	91.596	1	0	0.0018472	1	95.099		2708	944	9180
A0A8I3MMF8	no	AEGGEAVAASGAAAAATFGESGR	23	Unmodified	_AEGGEAVAASGAAAAATFGESGR_	0	MULTI-MSMS	3	669.98373	2006.92936	-1.6631	66.557	0.34287	0	2.4937E-05	1	63.214	18078000	4893	945	9184
A0A8C0PDU9	no	AEGILDVFQTVK	12	Unmodified	_AEGILDVFQTVK_	0	MULTI-MSMS	2	660.36391	1318.71327	1.1055	89.543	0.50882	0	0.00033419	1	107.83	17945000	3906	947	9204
A0A8I3S4K1	no	AEGPAAGGGPAGAWLGR	17	Unmodified	_AEGPAAGGGPAGAWLGR_	0	MULTI-MSMS	2	747.876039	1493.73752	-1.5423	58.768	0.88127	7.1054E-15	3.8898E-06	1	113.22	13633000	1050	949	9221
A0A8I3NCQ4	no	AEGPEMAVDLPK	12	Unmodified	_AEGPEMAVDLPK_	0	MULTI-MSMS	2	628.813196	1255.61184	-0.75218	52.771	1.1873	7.1054E-15	0.00096879	1	87.298	149480000	1441;6667	950	9236
A0A8I3NCQ4	no	AEGPEMAVDLPK	12	Oxidation (M)	_AEGPEM(ox)AVDLPK_	0	MULTI-MATCH	2	636.810653	1271.60675	0.24267	52.89	0.33852	0	NaN	0	NaN	1949100	1441;6667	950	9253
A0A8I3NCQ4	no	AEGPEVDENLPK	12	Unmodified	_AEGPEVDENLPK_	0	MULTI-MSMS	2	649.317157	1296.61976	2.7455	36.813	0.85104	0	0.012756	1	56.548	176130000	1441;6667	951	9255
A0A8I3NCQ4	no	AEGPEVDMNLPK	12	Unmodified	_AEGPEVDMNLPK_	0	MULTI-MSMS	2	650.316103	1298.61765	0.12704	50.121	1.1552	7.1054E-15	0.0020069	1	77.379	222350000	1441;6667	952	9267
A0A8I3NCQ4	no	AEGPEVYMNLPEADVDISGHK	21	Unmodified	_AEGPEVYMNLPEADVDISGHK_	0	MULTI-MSMS	3	757.691447	2270.05251	-0.47011	76.413	1.5569	0	1.7751E-05	1	77.959	219240000	1441;6667	953	9284
A0A8P0PM34	no	AEGPPIINVMFLK	13	Unmodified	_AEGPPIINVMFLK_	0	MSMS	2	714.899605	1427.78466	NaN	95.29	1	0	0.0099145	1	57.267		3932	954	9299
A0A8I3QBV9	no	AEGPQEWVFQECK	13	Unmodified	_AEGPQEWVFQECK_	0	MULTI-MSMS	2	804.361573	1606.70859	-0.90656	68.825	1.0533	0	2.5639E-05	2	144.7	40410000	2404	955	9312
A0A8I3PH30	no	AEGQVLVLDGR	11	Unmodified	_AEGQVLVLDGR_	0	MULTI-MSMS	2	578.81967	1155.62479	0.44393	45.321	1.1252	0	0.00065531	4	109.42	205420000	333	957	9332
A0A8I3PH30	no	AEGQVLVLDGR	11	Acetyl (Protein N-term)	_(ac)AEGQVLVLDGR_	0	MULTI-MSMS	2	599.824952	1197.63535	0.54913	74.347	2.5754	0	0.00010073	4	162.36	609660000	333	957	9347
A0A8P0T6S6	no	AEGSDVANAVLDGADCIMLSGETAK	25	Unmodified	_AEGSDVANAVLDGADCIMLSGETAK_	0	MULTI-MSMS	3	832.052716	2493.13632	-2.0212	86.11	0.61019	0	0.0015749	2	36.319	11551000	5637;6498	958	9366
A0A8P0T6S6	no	AEGSDVANAVLDGADCIMLSGETAK	25	Unmodified	_AEGSDVANAVLDGADCIMLSGETAK_	0	MULTI-MSMS	3	832.052716	2493.13632	-0.5259	100.47	1.1879	0	5.6114E-27	3	140.04	1405100000	5637;6498	958	9367
A0A8P0T6S6	no	AEGSDVANAVLDGADCIMLSGETAK	25	Unmodified	_AEGSDVANAVLDGADCIMLSGETAK_	0	MULTI-MSMS	2	1247.57544	2493.13632	-1.2366	100.51	0.33853	0	1.1252E-125	2	308.36	93223000	5637;6498	958	9368
A0A8P0T6S6	no	AEGSDVANAVLDGADCIMLSGETAK	25	Deamidation (NQ)	_AEGSDVAN(de)AVLDGADCIMLSGETAK_	0	MULTI-MSMS	3	832.380721	2494.12033	-0.56502	102.25	0.68198	0	4.2316E-05	1	53.186	45043000	5637;6498	958	9400
A0A8P0T6S6	no	AEGSDVANAVLDGADCIMLSGETAKGDYPLEAVR	34	Unmodified	_AEGSDVANAVLDGADCIMLSGETAKGDYPLEAVR_	1	MULTI-MSMS	3	1165.55198	3493.63411	0.88061	101.57	0.20515	-1.4211E-14	1.3582E-45	1	141.09	25110000	5637;6498	959	9407
A0A8C0MTH7	no	AEGSSNSVVHAETK	14	Unmodified	_AEGSSNSVVHAETK_	0	MULTI-MSMS	2	708.341694	1414.66884	0.17714	13.233	0.15329	0	0.012345	1	51.092	1183600	1804	960	9413
A0A8C0RXE8	no	AEGTRPEGAQFLIPSTQAE	19	Unmodified	_AEGTRPEGAQFLIPSTQAE_	1	MULTI-MSMS	2	1001.49744	2000.98033	-0.73194	65.955	0.84923	0	0.000488	2	82.55	42512000	5224	961	9426
A0A8I3NBF9	no	AEHDQLVLNYAK	12	Unmodified	_AEHDQLVLNYAK_	0	MSMS	2	700.862066	1399.70958	NaN	37.355	1	0	1.0368E-32	1	199.68		4115	964	9448
A0A8P0NUZ2	no	AEIDLVCELAK	11	Unmodified	_AEIDLVCELAK_	0	MULTI-MSMS	2	630.828846	1259.64314	-0.41615	73.763	1.1201	0	0.00073954	3	105.52	169020000	5605	966	9464
A0A8C0NNJ7	no	AEIHAQPSDKER	12	Unmodified	_AEIHAQPSDKER_	1	MULTI-MATCH	2	690.846947	1379.67934	-0.91372	9.6504	0.13573	0	NaN	0	NaN	1226900	2946	968	9486
A0A8C0YS41	no	AEIIEQDVYER	11	Unmodified	_AEIIEQDVYER_	0	MULTI-MSMS	2	682.838256	1363.66196	-0.13601	48.047	1.0559	-7.1054E-15	0.0012776	1	93.667	151380000	6188;3979	969	9489
A0A8C0Z5M9	no	AEIIHHLADLLTDQRDEILLANK	23	Unmodified	_AEIIHHLADLLTDQRDEILLANK_	1	MULTI-MSMS	3	881.148448	2640.42351	2.1655	91.271	0.30532	0	1.3044E-06	1	89.511	34727000	6299	971	9502
A0A8C0Z5M9	no	AEIIHHLADLLTDQRDEILLANKK	24	Unmodified	_AEIIHHLADLLTDQRDEILLANKK_	2	MULTI-MSMS	3	923.846769	2768.51848	0.54215	82.567	0.47519	1.4211E-14	3.3561E-29	2	161.2	27290000	6299	972	9504
A0A8C0P5W3	no	AEIISLCK	8	Unmodified	_AEIISLCK_	0	MULTI-MSMS	2	467.257328	932.500103	0.065199	39.413	0.37369	0	0.023202	1	75.213	14208000	3602	973	9509
A0A8I3NID4	no	AEIITVSDGR	10	Unmodified	_AEIITVSDGR_	0	MSMS	2	530.785296	1059.55604	NaN	35.199	1	0	0.0036006	1	94.85		469	974	9521
A0A8I3PKJ4	no	AEIQELAMVPR	11	Unmodified	_AEIQELAMVPR_	0	MSMS	2	628.837005	1255.65946	NaN	62.903	1	0	3.774E-05	1	123.5		2491	976	9543
A0A8I3PKJ4	no	AEIQELAMVPR	11	Unmodified	_AEIQELAMVPR_	0	MSMS	2	628.837005	1255.65946	NaN	62.967	1	0	5.4385E-05	1	120.31		2491	976	9544
A0A8C0Q3Q3	no	AEIRQTLDR	9	Unmodified	_AEIRQTLDR_	1	MULTI-MATCH	2	551.304187	1100.59382	0.86508	17.054	0.20317	0	NaN	0	NaN	6155200	2711	977	9556
A0A8C0P3R9	no	AEISCIDNK	9	Unmodified	_AEISCIDNK_	0	MULTI-MSMS	2	525.250231	1048.48591	-0.46953	19.562	0.58365	3.5527E-15	0.00087295	2	162.25	73409000	3517;3936	978	9559
A0A8P0T542	no	AEISCTDNQDGTCSVSYLPVLPGDYSILVK	30	Unmodified	_AEISCTDNQDGTCSVSYLPVLPGDYSILVK_	0	MULTI-MSMS	3	1101.19161	3300.55301	-0.42103	101.01	0.57769	0	7.2671E-09	1	67.641	139370000	6595;2676	979	9572
A0A8I3PDN0	no	AEITDAEGLGLK	12	Unmodified	_AEITDAEGLGLK_	0	MULTI-MSMS	2	608.824618	1215.63468	-1.5523	52.897	0.81197	0	0.0048389	1	67.207	9437900	3361	981	9594
A0A8C0P3R9	no	AEITFDDHK	9	Unmodified	_AEITFDDHK_	0	MULTI-MSMS	2	538.256371	1074.49819	-0.6692	22.663	0.40743	0	0.010123	1	76.478	3021600	3517;3936	982	9608
A0A8C0P3R9	no	AEITFDDHKNGSCGVSYIAQEPGNYEVSIK	30	Deamidation (NQ)	_AEITFDDHKN(de)GSCGVSYIAQEPGNYEVSIK_	1	MULTI-MSMS	3	1110.51374	3328.5194	1.642	75.71	1.2524	0	1.551E-08	1	72.035	13411000	3517;3936	983	9615
A0A8C0TS00	no	AELATEEFLPVTPILEGFVILR	22	Unmodified	_AELATEEFLPVTPILEGFVILR_	0	MULTI-MSMS	3	819.792831	2456.35666	-0.69062	111.68	0.16983	0	0.003256	2	35.711	67147000	6130	992	9663
A0A8P0P220	no	AELDNELMEGK	11	Unmodified	_AELDNELMEGK_	0	MULTI-MSMS	2	624.79246	1247.57037	0.18417	47.7	0.47606	0	0.0010986	1	96.342	32432000	6628	994	9674
A0A8C0QJA2	no	AELDQLLSGFGLDDPGSPLQDMTDAPGK	28	Unmodified	_AELDQLLSGFGLDDPGSPLQDMTDAPGK_	0	MULTI-MATCH	3	963.127049	2886.35932	-2.4797	110.46	0.33966	1.4211E-14	NaN	0	NaN	8154900	4667	995	9690
A0A8P0S9X4	no	AELEGVAVTAPR	12	Unmodified	_AELEGVAVTAPR_	0	MSMS	2	606.832777	1211.651	NaN	44.443	1	0	0.00048239	1	91.855		1496	997	9700
A0A8C0T149	no	AELFTQSCADLDK	13	Unmodified	_AELFTQSCADLDK_	0	MULTI-MSMS	2	749.348131	1496.68171	-0.73587	53.506	1.7642	0	2.1434E-05	5	156.48	50892000	5764	998	9706
A0A8I3RUJ1	no	AELGAGGDSHR	11	Acetyl (Protein N-term)	_(ac)AELGAGGDSHR_	0	MULTI-MSMS	2	556.259976	1110.5054	0.34054	19.916	0.7464	0	0.0018676	2	76.228	29565000	764	1001	9725
A0A8I3NYN3	no	AELGTGDSPSQSPPIK	16	Unmodified	_AELGTGDSPSQSPPIK_	0	MULTI-MSMS	2	792.399209	1582.78387	-0.79192	35.117	0.6793	0	6.0899E-05	2	95.401	19265000	5101	1002	9737
A0A8C0MFG3	no	AELHPVELKPFQDYR	15	Unmodified	_AELHPVELKPFQDYR_	1	MULTI-MSMS	4	461.244072	1840.94718	0.11464	54.795	0.67925	0	0.004417	1	52.254	18626000	1295	1003	9750
A0A8P0T0S7	no	AELIQYQK	8	Unmodified	_AELIQYQK_	0	MSMS	2	496.7742	991.533846	NaN	29.745	1	0	0.024514	1	78.616		4695	1004	9761
A0A8I3P212	no	AELIVQPELK	10	Unmodified	_AELIVQPELK_	0	MULTI-MSMS	2	570.337164	1138.65977	-0.050654	51.62	1.2242	0	0.00051301	4	122.13	143050000	6467	1005	9771
A0A8P0SBB2	no	AELLDHAVLLQVIK	14	Unmodified	_AELLDHAVLLQVIK_	0	MULTI-MSMS	2	781.469241	1560.92393	-1.5957	80.889	0.23777	0	0.035506	1	42.788	12818000	1588	1006	9785
A0A8C0M248	no	AELLLEPCSNYR	12	Unmodified	_AELLLEPCSNYR_	0	MULTI-MSMS	2	732.861209	1463.70786	-0.36417	60.053	0.64417	7.1054E-15	0.00063037	2	94.692	86590000	728	1008	9804
A0A8C0LX14	no	AELLQGGDLLR	11	Unmodified	_AELLQGGDLLR_	0	MULTI-MSMS	2	592.83532	1183.65609	-3.7698	64.756	0.71388	0	0.0026212	1	81.972	17330000	539	1009	9816
A0A8C0MWR6	no	AELLVSTVGPEECVVPFLTRPK	22	Unmodified	_AELLVSTVGPEECVVPFLTRPK_	1	MULTI-MSMS	3	814.441804	2440.30358	0.66668	91.804	1.2406	0	2.0557E-05	3	71.527	171370000	1443	1011	9837
A0A8I3S7X5	no	AELMEISEDKTK	12	Unmodified	_AELMEISEDKTK_	1	MULTI-MSMS	2	697.3476	1392.68065	1.1614	31.635	0.70802	3.5527E-15	0.0016634	1	106.62	14504000	1675	1013	9852
A0A8C0NSF7	no	AELNPWPEYINTR	13	Unmodified	_AELNPWPEYINTR_	0	MULTI-MSMS	2	801.89918	1601.78381	2.4332	78.389	1.6983	0	0.0018901	1	73.632	89730000	3097	1016	9872
A0A8C0Z0H6	no	AELQAQLAALNTR	13	Unmodified	_AELQAQLAALNTR_	0	MULTI-MSMS	2	699.888615	1397.76268	4.4047	60.29	0.3726	0	0.0029286	1	69.815	7327400	3827	1018	9884
A0A8C0Z0H6	no	AELQAQLAALNTR	13	Unmodified	_AELQAQLAALNTR_	0	MULTI-MATCH	2	699.888615	1397.76268	2.1114	57.123	0.8509	0	NaN	0	NaN	11621000	3827	1018	9896
A0A8I3MHY7	no	AELQASDHR	9	Unmodified	_AELQASDHR_	0	MULTI-MSMS	2	513.751787	1025.48902	0.39695	10.224	0.23049	0	0.040385	1	53.166	4267500	2869	1019	9903
A0A8C0RYW0	no	AELQHTDLFHHSR	13	Unmodified	_AELQHTDLFHHSR_	0	MSMS	2	795.89222	1589.76989	NaN	20.757	1	0	0.026752	1	50.284		2680	1020	9908
A0A8C0SD27	no	AELRDDPIISTHLAK	15	Unmodified	_AELRDDPIISTHLAK_	1	MULTI-MSMS	2	839.959768	1677.90498	0.098837	38.5	0.37415	0	1.4465E-06	1	154.1	25862000	5409	1022	9922
A0A8I3S556	no	AELSQTQAEQAAQK	14	Unmodified	_AELSQTQAEQAAQK_	0	MULTI-MSMS	2	751.875901	1501.73725	0.88701	23.714	0.44212	0	5.8954E-07	1	165.63	9480300	1951;6279	1024	9944
A0A8C0TH25	no	AELSQTQAEQAAQLSSMQQVVR	22	Unmodified	_AELSQTQAEQAAQLSSMQQVVR_	0	MULTI-MSMS	3	801.735939	2402.18599	-1.8742	70.462	0.33899	0	0.00085663	1	40.994	10226000	5953	1025	9955
A0A8P0SRP4	no	AELTTLLEQWEK	12	Unmodified	_AELTTLLEQWEK_	0	MULTI-MSMS	2	730.885207	1459.75586	-2.8031	97.187	0.37367	0	0.0030321	2	72.582	24541000	6482	1027	9968
A0A8P0SRP4	no	AELTTLLEQWEK	12	Unmodified	_AELTTLLEQWEK_	0	MULTI-MATCH	2	730.885207	1459.75586	0.80647	96.544	0.40865	0	NaN	0	NaN	127520000	6482	1027	9976
A0A8I3S0A8	no	AELVPLAEELSCSVCLEPFK	20	Acetyl (Protein N-term)	_(ac)AELVPLAEELSCSVCLEPFK_	0	MULTI-MSMS	3	778.384967	2332.13307	-0.035851	112.39	0.34016	0	2.2974E-11	1	118.46	35731000	1909	1029	9992
A0A8I3P799	no	AELVQGQSAPVGMK	14	Acetyl (Protein N-term)	_(ac)AELVQGQSAPVGMK_	0	MULTI-MSMS	2	728.876859	1455.73916	-0.45032	67.097	0.74688	0	7.4527E-05	1	114.89	62938000	2268	1031	10006
A0A8I3NRV2	no	AEMDAAVTSCK	11	Unmodified	_AEMDAAVTSCK_	0	MULTI-MSMS	2	591.760106	1181.50566	-0.93641	23.01	0.7787	-3.5527E-15	0.013344	1	59.426	24788000	3621	1033	10021
A0A8I3P212	no	AEMDMVAWGVDLASVEQHINSHR	23	Unmodified	_AEMDMVAWGVDLASVEQHINSHR_	0	MULTI-MSMS	3	865.740807	2594.20059	-0.09996	98.461	0.3384	0	2.8134E-18	2	134.66	39762000	6467	1034	10045
A0A8P0PC12	no	AEMLLDQYR	9	Unmodified	_AEMLLDQYR_	0	MULTI-MSMS	2	569.781699	1137.54884	-0.15266	55.17	0.5423	0	0.0040548	1	95.741	8221400	2106	1038	10072
A0A8P0PC12	no	AEMLLDQYR	9	Unmodified	_AEMLLDQYR_	0	MULTI-MATCH	2	569.781699	1137.54884	-6.4471	52.287	0.54539	0	NaN	0	NaN	2844900	2106	1038	10083
A0A8P0PC12	no	AEMLLDQYR	9	Unmodified	_AEMLLDQYR_	0	MULTI-MATCH	2	569.781699	1137.54884	-6.3336	53.371	0.13587	0	NaN	0	NaN	2834600	2106	1038	10084
A0A8I3NT60	no	AEMVVPDFSELFK	13	Unmodified	_AEMVVPDFSELFK_	0	MULTI-MSMS	2	756.37616	1510.73777	1.8503	102.89	0.57819	0	0.0021566	1	72.652	77877000	6269	1041	10102
Q5WR10	no	AENDVDNELLDYEEDEVETAAGGDGSEAPAK	31	Acetyl (Protein N-term)	_(ac)AENDVDNELLDYEEDEVETAAGGDGSEAPAK_	0	MULTI-MSMS	3	1098.80245	3293.38553	-0.86073	104.88	0.57845	0	1.1378E-09	2	73.164	87263000	277	1044	10121
Q5WR10	no	AENDVDNELLDYEEDEVETAAGGDGSEAPAKK	32	Acetyl (Protein N-term)	_(ac)AENDVDNELLDYEEDEVETAAGGDGSEAPAKK_	1	MULTI-MSMS	3	1141.50077	3421.48049	-1.5794	98.891	0.40872	0	2.8926E-66	1	189.23	286870000	277	1045	10133
A0A8C0N9G5	yes	AENGESSGPPRPSR	14	Acetyl (Protein N-term)	_(ac)AENGESSGPPRPSR_	1	MULTI-MSMS	2	741.850218	1481.68588	0.01254	17.496	0.4427	0	0.0029324	1	62.408	5414200	2414	1046	10145
A0A8I3MMA7	no	AENGPGPGVLVLR	13	Deamidation (NQ)	_AEN(de)GPGPGVLVLR_	0	MULTI-MATCH	2	640.353877	1278.6932	0.55221	58.093	0.40701	-7.1054E-15	NaN	0	NaN	8892300	719	1049	10161
A0A8P0TFQ4	no	AENLLLDADMNIK	13	Unmodified	_AENLLLDADMNIK_	0	MULTI-MSMS	2	730.376691	1458.73883	1.0102	78.067	1.8346	0	0.0012827	2	78.692	24710000	499;2186	1054	10176
A0A8C0SFI2	yes	AENLQLLTENELHR	14	Unmodified	_AENLQLLTENELHR_	0	MULTI-MSMS	3	560.628559	1678.86385	-0.053879	58.648	0.30593	0	0.066307	1	20.524	7349900	5451	1055	10182
A0A8C0S1G4	no	AENPGLENHR	10	Acetyl (Protein N-term)	_(ac)AENPGLENHR_	0	MULTI-MSMS	2	589.781076	1177.5476	-0.19629	20.566	0.71119	3.5527E-15	0.011124	1	58.246	63386000	5263	1061	10204
A0A8C0PFS8	no	AENPYLFLR	9	Unmodified	_AENPYLFLR_	0	MULTI-MSMS	2	561.800749	1121.58694	0.34873	69.108	0.40771	0	0.006021	1	86.953	6440700	3969	1062	10219
A0A8I3NTX3	no	AENSEGLGTVPEHER	15	Acetyl (Protein N-term)	_(ac)AENSEGLGTVPEHER_	0	MSMS	2	833.886997	1665.75944	NaN	37.795	1	0	1.3987E-05	1	98.902		151	1063	10231
A0A8I3NYX9	no	AENVLVDEPLIHATTYIPLMDNADSNPVLDK	31	Unmodified	_AENVLVDEPLIHATTYIPLMDNADSNPVLDK_	0	MULTI-MSMS	3	1136.57282	3406.69664	-0.73417	100.37	0.23762	0	7.1583E-07	1	59.228	18304000	4287;632	1067	10252
A0A8I3NYX9	no	AENVLVDEPLIHATTYIPLMDNADSNPVLDKR	32	Unmodified	_AENVLVDEPLIHATTYIPLMDNADSNPVLDKR_	1	MULTI-MSMS	4	891.706714	3562.79775	-0.059669	96.807	0.57917	1.4211E-14	9.4116E-05	1	43.416	56374000	4287;632	1068	10265
A0A8C0YYN1	no	AEPEPTEAEGAADGK	15	Unmodified	_AEPEPTEAEGAADGK_	0	MULTI-MATCH	2	736.330992	1470.64743	6.9124	22.769	0.84624	0	NaN	0	NaN	2704700	5025	1072	10296
A0A8P0NGM3	no	AEPGGGGPGFTFTFR	15	Unmodified	_AEPGGGGPGFTFTFR_	0	MULTI-MSMS	2	749.35969	1496.70483	2.3138	77.306	1.1195	0	0.00017657	2	94.191	33294000	2279	1073	10297
A0A8P0NX22	no	AEPIDIQTWILGYR	14	Unmodified	_AEPIDIQTWILGYR_	0	MSMS	2	837.94613	1673.87771	NaN	101.84	1	0	0.00020002	1	89.403		2453	1074	10307
A0A8I3N8J4	no	AEPLHLCHR	9	Unmodified	_AEPLHLCHR_	0	MSMS	2	566.78765	1131.56075	NaN	14.638	1	0	0.01135	1	77.058		459	1075	10316
A0A8C0T6P4	no	AEPMQWASLELPATK	15	Unmodified	_AEPMQWASLELPATK_	0	MSMS	2	836.424173	1670.83379	NaN	85.165	1	0	7.7507E-05	1	90.793		2918	1078	10328
A0A8C0YZ18	no	AEPPAAGLSVDVAGLLAQLAR	21	Unmodified	_AEPPAAGLSVDVAGLLAQLAR_	0	MULTI-MSMS	3	673.712623	2018.11604	0.33592	111.1	0.37336	0	2.4965E-13	1	126.43	46949000	3801	1079	10333
A0A8I3MHD1	no	AEPPLNASDQAEK	13	Unmodified	_AEPPLNASDQAEK_	0	MULTI-MSMS	2	685.333338	1368.65212	-0.17227	20.731	3.3911	0	2.3062E-05	7	152.64	12860000	1093	1080	10345
A0A8I3PHU5	no	AEPPQAMNALMR	12	Unmodified	_AEPPQAMNALMR_	0	MULTI-MSMS	2	664.826114	1327.63768	-0.794	51.558	0.919	0	0.0056775	2	64.711	16176000	5052	1081	10362
A0A8I3RSQ2	no	AEPPQCTSLAWSADGQTLFAGYTDNLVR	28	Unmodified	_AEPPQCTSLAWSADGQTLFAGYTDNLVR_	0	MULTI-MSMS	3	1023.48546	3067.43455	-1.8431	100.87	1.529	0	7.8232E-07	3	68.934	233800000	2230	1082	10367
A0A8I3RSQ2	no	AEPPQCTSLAWSADGQTLFAGYTDNLVR	28	Unmodified	_AEPPQCTSLAWSADGQTLFAGYTDNLVR_	0	MULTI-MSMS	3	1023.48546	3067.43455	-1.6089	104.01	0.37493	0	0.0020879	1	35.106	27479000	2230	1082	10368
A0A8I3RSQ2	no	AEPPQCTSLAWSADGQTLFAGYTDNLVR	28	Unmodified	_AEPPQCTSLAWSADGQTLFAGYTDNLVR_	0	MULTI-MSMS	3	1023.48546	3067.43455	-1.5698	107.42	0.47528	0	0.040088	1	16.601	5711700	2230	1082	10369
A0A8I3RSQ2	no	AEPPQCTSLAWSADGQTLFAGYTDNLVR	28	Unmodified	_AEPPQCTSLAWSADGQTLFAGYTDNLVR_	0	MULTI-MSMS	3	1023.48546	3067.43455	-1.9398	119.52	0.87891	1.4211E-14	0.057039	1	11.65	1224100	2230	1082	10370
A0A8I3RSQ2	no	AEPPQCTSLAWSADGQTLFAGYTDNLVR	28	Unmodified	_AEPPQCTSLAWSADGQTLFAGYTDNLVR_	0	MULTI-SECPEP	3	1023.48546	3067.43455	-3.0432	110.72	0.5448	0	0.010944	1	37.344	9156700	2230	1082	10371
A0A8I3RSQ2	no	AEPPQCTSLAWSADGQTLFAGYTDNLVR	28	Unmodified	_AEPPQCTSLAWSADGQTLFAGYTDNLVR_	0	MULTI-SECPEP	3	1023.48546	3067.43455	-3.7397	112.69	0.57962	0	0.011864	1	36.533	5582300	2230	1082	10372
A0A8I3RSQ2	no	AEPPQCTSLAWSADGQTLFAGYTDNLVR	28	Unmodified	_AEPPQCTSLAWSADGQTLFAGYTDNLVR_	0	MULTI-MATCH	3	1023.48546	3067.43455	-5.0374	116.03	1.0168	0	NaN	0	NaN	2444700	2230	1082	10443
A0A8I3RSQ2	no	AEPPQCTSLAWSADGQTLFAGYTDNLVR	28	Deamidation (NQ)	_AEPPQ(de)CTSLAWSADGQTLFAGYTDNLVR_	0	MSMS	3	1023.81346	3068.41856	NaN	102.56	1	0	0.0011736	1	45.332		2230	1082	10469
A0A8C0MP96	no	AEPSAATQSPSVSSSSSGAEPAAPGGGSPGACPALGAK	38	Acetyl (Protein N-term)	_(ac)AEPSAATQSPSVSSSSSGAEPAAPGGGSPGACPALGAK_	0	MULTI-MSMS	3	1132.52671	3394.55831	-0.17985	61.29	0.98421	0	3.5161E-06	1	53.674	95297000	1660	1084	10480
A0A8I3NA66	no	AEPSGDEARPPIR	13	Acetyl (Protein N-term)	_(ac)AEPSGDEARPPIR_	1	MULTI-MATCH	2	718.860054	1435.70556	-2.5542	28.494	0.47622	0	NaN	0	NaN	2909700	4804	1085	10493
A0A8I3S4Y3	no	AEPSRPVGLEQLR	13	Unmodified	_AEPSRPVGLEQLR_	1	MULTI-MSMS	2	726.401889	1450.78923	0.64494	36.155	0.71514	0	0.012418	1	71.153	22710000	2766	1086	10495
A0A8C0P4F9	no	AEQAAITSEFESYK	14	Unmodified	_AEQAAITSEFESYK_	0	MSMS	2	787.37266	1572.73077	NaN	60.638	1	0	0.00033697	1	82.505		3545	1091	10521
A0A8C0P4F9	no	AEQAAITSEFESYK	14	Unmodified	_AEQAAITSEFESYK_	0	MSMS	2	787.37266	1572.73077	NaN	60.708	1	0	0.00069353	1	77.597		3545	1091	10522
A0A8C0MJE1	no	AEQDITTLEQNISR	14	Unmodified	_AEQDITTLEQNISR_	0	MULTI-MSMS	2	809.407566	1616.80058	1.0978	63.603	0.61187	-7.1054E-15	1.3728E-06	2	151.92	71847000	1329	1092	10524
A0A8I3Q0U5	no	AEQDSTTVAAFASSLASGLASSASEAAK	28	Unmodified	_AEQDSTTVAAFASSLASGLASSASEAAK_	0	MULTI-SECPEP	3	876.759354	2627.25623	-0.66384	104.73	0.16965	0	0.037866	1	30.895	9248800	4875	1094	10541
A0A8I3PGD1	no	AEQDVENELLDYEEDEEPQAPPESTPAPPK	30	Acetyl (Protein N-term)	_(ac)AEQDVENELLDYEEDEEPQAPPESTPAPPK_	0	MULTI-MSMS	3	1136.84236	3407.50525	3.3406	101.41	1.0189	0	5.6177E-10	2	74.404	165710000	1616	1095	10549
A0A8I3PGD1	no	AEQDVENELLDYEEDEEPQAPPESTPAPPKK	31	Acetyl (Protein N-term)	_(ac)AEQDVENELLDYEEDEEPQAPPESTPAPPKK_	1	MULTI-MSMS	3	1179.54068	3535.60021	-0.31588	95.643	0.61115	0	2.524E-06	1	52.669	36287000	1616	1096	10561
A0A8I3NB41	no	AEQEIMKK	8	Unmodified	_AEQEIMKK_	1	MULTI-MSMS	2	488.760235	975.505917	-0.13189	10.282	0.27835	0	0.030566	1	94.302	2380600	4571	1098	10578
A0A8C0NLL3	no	AEQEPTAEQLAQIAAENEEDEHSVNYKPPAQK	32	Acetyl (Protein N-term)	_(ac)AEQEPTAEQLAQIAAENEEDEHSVNYKPPAQK_	1	MULTI-MSMS	3	1202.8992	3605.67578	0.14996	78.023	1.6638	0	1.2453E-93	2	226.57	1279900000	2882	1100	10587
A0A8C0NLL3	no	AEQEPTAEQLAQIAAENEEDEHSVNYKPPAQK	32	Acetyl (Protein N-term)	_(ac)AEQEPTAEQLAQIAAENEEDEHSVNYKPPAQK_	1	MULTI-MSMS	4	902.426221	3605.67578	0.35834	78.035	1.4257	0	2.924E-66	1	188.44	793200000	2882	1100	10588
A0A8C0TH17	no	AEQFYCGDTEGK	12	Unmodified	_AEQFYCGDTEGK_	0	MULTI-MSMS	2	702.790449	1403.56634	-0.02537	31.029	0.34142	3.5527E-15	0.0016262	1	81.017	4318800	1467	1101	10620
A0A8C0TH17	no	AEQFYCGDTEGKK	13	Unmodified	_AEQFYCGDTEGKK_	1	MULTI-MSMS	2	766.83793	1531.66131	-0.21074	19.064	0.47523	0	0.00030729	1	116.77	5951200	1467	1102	10632
A0A8I3MR72	no	AEQINQAAGEASAVLAK	17	Unmodified	_AEQINQAAGEASAVLAK_	0	MULTI-MSMS	2	835.939033	1669.86351	0.054333	58.309	0.57601	0	1.3373E-07	3	145.81	149150000	2710	1103	10644
A0A8I3MCT0	no	AEQLGAEGNVDESQK	15	Unmodified	_AEQLGAEGNVDESQK_	0	MULTI-MSMS	2	787.868273	1573.72199	-2.0689	24.228	1.1203	0	4.0489E-06	1	145.31	26069000	5356	1106	10672
A0A8C0PFU1	no	AEQLLGQK	8	Unmodified	_AEQLLGQK_	0	MULTI-MSMS	2	443.753267	885.491981	-2.0868	18.868	0.30678	0	0.02931	1	70.67	6740600	3325	1108	10687
A0A8I3QBV9	no	AEQPHQHAMYYLR	13	Unmodified	_AEQPHQHAMYYLR_	0	MULTI-MSMS	4	411.699138	1642.76744	-0.13008	24.825	0.85033	0	0.011254	1	47.189	70024000	2404	1112	10708
A0A8I3QBV9	no	AEQPHQHAMYYLR	13	Unmodified	_AEQPHQHAMYYLR_	0	MSMS	2	822.390999	1642.76744	NaN	24.875	1	0	9.7296E-06	1	113.93		2404	1112	10709
A0A8P0NKK4	no	AEQPWDYPARPQAK	14	Unmodified	_AEQPWDYPARPQAK_	1	MULTI-MSMS	2	828.910079	1655.8056	-0.19053	38.256	0.30677	7.1054E-15	0.01198	1	69.979	8225900	4273	1115	10735
A0A8I3S3I8	no	AEQQISLPAK	10	Acetyl (Protein N-term)	_(ac)AEQQISLPAK_	0	MULTI-MSMS	2	563.808771	1125.60299	0.65906	52.303	0.54508	0	0.00079564	1	101.65	24548000	1296	1116	10746
A0A8I3MCH7	no	AEQSDQTVK	9	Acetyl (Protein N-term)	_(ac)AEQSDQTVK_	0	MULTI-MATCH	2	524.251286	1046.48802	1.3202	16.49	0.43981	0	NaN	0	NaN	36339000	602	1117	10760
A0A8C0S0J3	no	AERPDVDEK	9	Unmodified	_AERPDVDEK_	1	MULTI-MSMS	3	353.508611	1057.504	0.61805	11.154	0.74329	0	0.030492	1	51.276	69392000	5260	1118	10764
A0A8I3N7N6	no	AERPEDLNLPNAVITR	16	Acetyl (Protein N-term)	_(ac)AERPEDLNLPNAVITR_	1	MULTI-MSMS	2	925.491964	1848.96938	-1.6066	71.847	0.85016	0	1.0885E-05	2	109.84	57087000	3758	1119	10775
A0A8C0T0Z1	no	AESCGNGNSTGYQIR	15	Unmodified	_AESCGNGNSTGYQIR_	0	MULTI-MSMS	2	807.352268	1612.68998	0.74457	24.07	0.33948	0	5.5587E-05	1	118.28	4248400	4989;4991	1120	10788
A0A8C0T0Z1	no	AESCGNGNSTGYQIR	15	Deamidation (NQ)	_AESCGN(de)GNSTGYQIR_	0	MULTI-MSMS	2	807.844275	1613.674	1.5112	28.336	0.4078	0	0.0032935	1	85.288	2238800	4989;4991	1120	10799
A0A8I3NRE9	no	AESDGSLLLESK	12	Unmodified	_AESDGSLLLESK_	0	MULTI-MSMS	2	624.819532	1247.62451	0.36969	43.579	0.47396	7.1054E-15	0.00057053	3	96.015	11455000	4387;5140	1121	10810
A0A8C0QEU8	no	AESDLFLAEHHK	12	Unmodified	_AESDLFLAEHHK_	0	MULTI-MSMS	3	466.233369	1395.67828	-0.053408	27.552	0.30603	-3.5527E-15	0.050155	1	29.131	3496300	4671	1122	10817
A0A8I3NL88	no	AESDPAYQQYQDAANNLR	18	Unmodified	_AESDPAYQQYQDAANNLR_	0	MULTI-MSMS	2	1027.46413	2052.91371	1.4754	63.325	1.6299	0	1.0617E-26	4	202.61	48529000	6423	1123	10823
A0A8I3NL88	no	AESDPAYQQYQDAANNLR	18	Deamidation (NQ)	_AESDPAYQQYQDAAN(de)NLR_	0	MSMS	2	1027.95614	2053.89773	NaN	50.292	1	0	0.010939	1	56.205		6423	1123	10835
A0A8I3N9R4	no	AESEEMETSQAASK	14	Unmodified	_AESEEMETSQAASK_	0	MULTI-MSMS	2	749.32231	1496.63007	0.59879	16.372	0.23742	0	1.3803E-06	1	151.79	11956000	1996	1125	10842
A0A8I3S8P3	no	AESGALIEAAK	11	Unmodified	_AESGALIEAAK_	0	MULTI-MATCH	2	530.287671	1058.56079	-0.80934	27.304	0.47619	0	NaN	0	NaN	3742200	2090	1126	10855
A0A8I3MWP5	no	AESGESGGPPSSQDGAAAAEGAGAPAAAASAEPK	34	Acetyl (Protein N-term)	_(ac)AESGESGGPPSSQDGAAAAEGAGAPAAAASAEPK_	0	MULTI-MSMS	3	989.446387	2965.31733	-0.19685	56.102	0.44062	-7.1054E-15	1.0017E-06	1	52.722	19479000	1282;4408	1128	10859
A0A8I3Q7C5	no	AESIMAEQVALSR	13	Unmodified	_AESIMAEQVALSR_	0	MULTI-MSMS	2	702.861209	1403.70786	0.99448	56.234	0.27081	0	0.00018705	1	99.522	15301000	6285	1129	10871
A0A8I3PDN0	no	AESLQQEVEALK	12	Unmodified	_AESLQQEVEALK_	0	MULTI-MSMS	2	672.853906	1343.69326	2.1622	67.917	0.78141	0	3.858E-05	1	136.96	119210000	3361	1133	10884
A0A8C0Z084	no	AESMLQQADK	10	Unmodified	_AESMLQQADK_	0	MULTI-MSMS	2	560.768788	1119.52302	-0.45358	24.087	0.54374	0	0.00070973	1	189.7	33589000	2893	1134	10899
A0A8C0TXC7	no	AESQESELSSWLSK	14	Unmodified	_AESQESELSSWLSK_	0	MSMS	2	790.875567	1579.73658	NaN	77.514	1	0	0.0051895	1	60.49		1952	1135	10910
A0A8I3NNA6	no	AESTANAGQSDNR	13	Unmodified	_AESTANAGQSDNR_	0	MULTI-MATCH	2	660.792369	1319.57018	-0.85912	9.2828	0.12915	0	NaN	0	NaN	907580	4717	1138	10930
A0A8C0QP08	no	AESTPEIAEQR	11	Unmodified	_AESTPEIAEQR_	0	MULTI-MSMS	2	615.801674	1229.58879	1.0833	23.244	1.1176	0	0.0077958	1	66.435	4005800	4782	1139	10932
A0A8I3PTU4	no	AESVMIQQAK	10	Unmodified	_AESVMIQQAK_	0	MULTI-MSMS	2	552.789524	1103.56449	-0.40214	22.425	0.67925	0	0.00053243	1	121.62	12851000	2741	1141	10941
A0A8C0RR77	no	AETETMYQSK	10	Unmodified	_AETETMYQSK_	0	MULTI-MSMS	2	594.266078	1186.5176	-0.22215	17.291	0.54456	-3.5527E-15	0.0080611	1	72.643	311590000	5124;6251	1144	10965
A0A8P0SM92	no	AETLVTLDFTSR	12	Unmodified	_AETLVTLDFTSR_	0	MULTI-SECPEP	2	676.856449	1351.69835	1.5679	76.807	0.33886	0	0.055464	1	58.37	5840100	454	1149	11009
A0A8I3N1L7	no	AETVADTRR	9	Acetyl (Protein N-term)	_(ac)AETVADTRR_	1	MULTI-MSMS	2	530.772719	1059.53089	1.0138	19.28	0.40755	0	0.00076879	1	170.24	19419000	1979	1150	11012
P61017	yes	AETYDFLFK	9	Acetyl (Protein N-term)	_(ac)AETYDFLFK_	0	MULTI-MSMS	2	588.284597	1174.55464	0.12493	103.1	0.30556	0	0.0073711	1	70.919	9306000	219	1151	11023
A0A8I3Q3R3	no	AEVAAEATHR	10	Unmodified	_AEVAAEATHR_	0	MSMS	2	527.767437	1053.52032	NaN	11.131	1	0	0.057613	1	46.462		2864	1152	11035
A0A8P0SBA9	no	AEVAAIYEPPQIGTQNSLELLEDPKAEVVDEIAAK	35	Unmodified	_AEVAAIYEPPQIGTQNSLELLEDPKAEVVDEIAAK_	1	MULTI-MSMS	3	1250.98232	3749.92512	0.091	98.593	0.3397	-1.4211E-14	1.3954E-07	1	61.555	37589000	4275	1154	11047
A0A8C0P3R9	no	AEVCIENNK	9	Unmodified	_AEVCIENNK_	0	MULTI-MSMS	2	538.755681	1075.49681	-0.36695	16.498	0.30554	0	0.0014043	1	133.12	33013000	3517;3936	1157	11072
A0A8I3NNQ3	no	AEVEETLK	8	Acetyl (Protein N-term)	_(ac)AEVEETLK_	0	MSMS	2	480.747847	959.481142	NaN	52.022	1	0	0.028936	1	60.478		6429	1158	11085
A0A8I3NNQ3	no	AEVEETLKR	9	Acetyl (Protein N-term)	_(ac)AEVEETLKR_	1	MULTI-MSMS	2	558.798403	1115.58225	1.9994	42.176	1.5743	0	0.0014958	3	114.89	77849000	6429	1159	11091
A0A8I3PKE6	no	AEVEEVVEPLPSEK	14	Unmodified	_AEVEEVVEPLPSEK_	0	MULTI-MSMS	2	777.898511	1553.78247	-0.044613	50.795	0.54444	0	1.8143E-11	2	211.46	37590000	1894	1160	11104
A0A8C0Q7I6	no	AEVEKAEEALAGEEAPMER	19	Unmodified	_AEVEKAEEALAGEEAPMER_	1	MULTI-MSMS	3	686.993126	2057.95755	0.88107	57.631	0.3394	-7.1054E-15	0.0045959	1	42.052	8640000	3838	1161	11115
A0A8C0Q7I6	no	AEVEKAEEALAGEEAPMER	19	Unmodified	_AEVEKAEEALAGEEAPMER_	1	MULTI-MSMS	2	1029.98605	2057.95755	0.056359	57.764	0.30522	-7.1054E-15	6.1859E-15	1	166.9	10611000	3838	1161	11116
A0A8I3NGP8	no	AEVEQKK	7	Acetyl (Protein N-term)	_(ac)AEVEQKK_	1	MULTI-MSMS	2	437.23745	872.460347	0.45579	11.82	0.48341	0	0.061325	1	60.799	9954000	2809	1162	11136
A0A8I3PGB4	no	AEVHESYYK	9	Unmodified	_AEVHESYYK_	0	MULTI-MSMS	3	375.845223	1124.51384	-0.93223	15.667	0.40508	0	0.036954	1	39.937	19654000	423	1164	11152
A0A8I3MY76	no	AEVIPAYGVQK	11	Unmodified	_AEVIPAYGVQK_	0	MULTI-MSMS	2	587.826963	1173.63937	-0.27627	40.069	0.88375	0	0.017147	1	56.378	18824000	659	1167	11167
A0A8C0PUT4	no	AEVLDLDEDEDDLEVFSK	18	Unmodified	_AEVLDLDEDEDDLEVFSK_	0	MSMS	2	1040.97587	2079.93719	NaN	96.906	1	0	0.025739	1	43.592		2635	1168	11179
A0A8C0TCK6	no	AEVLSEEPILK	11	Unmodified	_AEVLSEEPILK_	0	MULTI-MSMS	2	614.345186	1226.67582	-0.15548	52.666	0.81266	0	0.00073961	1	105.52	14635000	2374	1169	11185
A0A8C0S9A8	no	AEVLVDSQQVPAGTPK	16	Unmodified	_AEVLVDSQQVPAGTPK_	0	MSMS	2	819.938502	1637.86245	NaN	43.215	1	0	0.01773	1	49.5		3226	1170	11197
A0A8C0S9A8	no	AEVLVDSQQVPAGTPK	16	Unmodified	_AEVLVDSQQVPAGTPK_	0	MSMS	2	819.938502	1637.86245	NaN	43.299	1	0	0.00026769	1	78.096		3226	1170	11198
A0A8I3S2F8	no	AEVNAFTESIDAELR	15	Unmodified	_AEVNAFTESIDAELR_	0	MULTI-MSMS	2	832.909941	1663.80533	3.4094	84.098	1.3902	0	2.2644E-06	1	147.58	43031000	6460	1172	11216
A0A8I3S2F8	no	AEVNAFTESIDAELR	15	Unmodified	_AEVNAFTESIDAELR_	0	MULTI-MATCH	2	832.909941	1663.80533	4.3092	79.194	0.40793	0	NaN	0	NaN	9365100	6460	1172	11228
A0A8I3NII5	no	AEVNGLAAQGK	11	Deamidation (NQ)	_AEVN(de)GLAAQGK_	0	MSMS	2	529.77747	1057.54039	NaN	17.928	1	0	0.0034321	1	89.698		6273	1173	11230
A0A8I3N2M6	no	AEVQHQLHVAVGSLQESILAQVQR	24	Unmodified	_AEVQHQLHVAVGSLQESILAQVQR_	0	MULTI-MSMS	4	660.860863	2639.41435	2.0184	82.142	0.77929	0	1.7681E-09	2	95.138	57242000	2844;5566	1174	11242
A0A8I3S467	no	AEVSELPSVVCDLANGSITWADVEAR	26	Deamidation (NQ)	_AEVSELPSVVCDLAN(de)GSITWADVEAR_	0	MULTI-MSMS	3	930.448123	2788.32254	-1.0355	102.22	0.6485	0	7.0346E-06	1	67.655	94403000	1791	1177	11263
A0A8I3S467	no	AEVSELPSVVCDLANGSITWADVEAR	26	Unmodified	_AEVSELPSVVCDLANGSITWADVEAR_	0	MULTI-MSMS	3	930.120118	2787.33852	-0.18615	107.47	1.1894	0	3.1853E-12	2	108.94	177970000	1791	1177	11284
A0A8I3Q3F0	no	AEVTEEVEDGKEEDDEEETENSLPIPASK	29	Unmodified	_AEVTEEVEDGKEEDDEEETENSLPIPASK_	1	MULTI-MSMS	3	1073.4792	3217.41577	-0.39961	60.309	0.37312	7.1054E-15	0.027173	1	22.56	10073000	3749	1178	11297
A0A8P0NE56	no	AEVTMGDPHQQTLAR	15	Unmodified	_AEVTMGDPHQQTLAR_	0	MULTI-MSMS	2	827.404303	1652.79405	0.11685	28.443	0.44219	0	0.00037086	1	85.845	3846500	3855	1179	11303
A0A8I3MIA7	no	AEVVSLLLDR	10	Unmodified	_AEVVSLLLDR_	0	MULTI-MSMS	2	557.826963	1113.63937	0.13524	76.707	0.54387	-1.4211E-14	0.00041573	1	128.36	20054000	1007	1180	11315
A0A8C0Z0Y6	no	AEYEGDGIPTVFVAVAGR	18	Unmodified	_AEYEGDGIPTVFVAVAGR_	0	MULTI-MSMS	2	925.96779	1849.92103	-0.1768	89.844	1.052	0	3.0568E-15	1	170.66	358650000	3467;5688	1184	11339
A0A8C0PGY5	no	AEYFDGSEPVQNR	13	Unmodified	_AEYFDGSEPVQNR_	0	MULTI-MATCH	2	756.341694	1510.66884	-4.9644	40.418	0.47662	0	NaN	0	NaN	6382800	4019	1185	11355
A0A8I3S2M7	no	AEYLASIFGTEK	12	Acetyl (Protein N-term)	_(ac)AEYLASIFGTEK_	0	MULTI-MSMS	2	685.84555	1369.67655	0.46384	111.3	0.47468	0	1.0369E-05	1	185.29	1108700000	3258;6175	1188	11366
A0A8I3MKY4	no	AEYSAYQDK	9	Unmodified	_AEYSAYQDK_	0	MULTI-MSMS	2	537.740554	1073.46655	1.3407	18.761	0.37484	0	0.043263	1	51.749	13953000	2879	1189	11380
A0A8I3NGR5	no	AFAANSEHQDVDQLIEK	17	Unmodified	_AFAANSEHQDVDQLIEK_	0	MSMS	2	957.963236	1913.91192	NaN	48.988	1	0	2.4594E-08	1	107.65		6036	1191	11394
A0A8I3MN54	no	AFAAQEDLEK	10	Unmodified	_AFAAQEDLEK_	0	MULTI-MSMS	2	561.277303	1120.54005	1.1244	34.503	0.81456	0	0.0010433	1	109.71	59348000	5023	1192	11405
A0A8I3PEA3	no	AFADALEVIPMALSENSGMNPIQTMTEVR	29	Unmodified	_AFADALEVIPMALSENSGMNPIQTMTEVR_	0	MULTI-MSMS	3	1045.84349	3134.50864	-0.32668	111.23	0.61077	0	7.6383E-09	1	76.777	449190000	6033	1193	11417
A0A8C0NST9	no	AFADAMEVIPSTLAENAGLNPISTVTELR	29	Unmodified	_AFADAMEVIPSTLAENAGLNPISTVTELR_	0	MULTI-MSMS	3	1010.85326	3029.53795	-0.37565	108.99	1.1221	0	2.7506E-33	2	148.72	756330000	3109	1194	11431
A0A8C0MKC0	no	AFAHITGGGLLENIPR	16	Unmodified	_AFAHITGGGLLENIPR_	0	MULTI-MSMS	2	833.457196	1664.89984	1.8226	69.936	0.30533	0	1.0471E-08	1	154.28	27557000	1505	1197	11470
A0A8C0MKC0	no	AFAHITGGGLLENIPR	16	Unmodified	_AFAHITGGGLLENIPR_	0	MULTI-MSMS	4	417.232236	1664.89984	0.35638	69.955	0.44125	0	5.4789E-05	1	89.231	18185000	1505	1197	11471
A0A8I3PTN2	no	AFAMIIDKLEEDINSSMTNSTAASRPPVTLR	31	Unmodified	_AFAMIIDKLEEDINSSMTNSTAASRPPVTLR_	2	MULTI-MSMS	3	1126.90592	3377.69593	-2.4319	101.39	0.30582	-1.4211E-14	5.6287E-38	1	146.57	14368000	3442	1199	11494
A0A8C0PY99	no	AFAMIIDKLEEDISSSMTNSTAASRPPVTLR	31	Unmodified	_AFAMIIDKLEEDISSSMTNSTAASRPPVTLR_	2	MULTI-MSMS	5	671.144282	3350.68503	0.07319	103.02	0.5769	-1.4211E-14	0.00024512	1	41.432	60247000	4419;4333;6665;6275	1200	11498
A0A8C0PR27	no	AFASLHTLPNELRPYVPLFCSVLTK	25	Unmodified	_AFASLHTLPNELRPYVPLFCSVLTK_	1	MULTI-SECPEP	3	958.517595	2872.53096	0.86541	98.309	0.1692	-1.4211E-14	0.022887	1	35.812	13175000	4278	1201	11504
A0A8P0NAE9	no	AFASWWYK	8	Acetyl (Protein N-term)	_(ac)AFASWWYK_	0	MULTI-MSMS	2	550.763635	1099.51272	-0.10939	107.13	0.8164	0	0.0033189	2	116.54	143870000	2386	1202	11505
A0A8P0TM32	no	AFATMGETVMSVK	13	Unmodified	_AFATMGETVMSVK_	0	MULTI-MSMS	2	686.335981	1370.65741	1.1922	63.241	0.54365	-7.1054E-15	0.056091	1	37.968	8463100	1913	1204	11518
A0A8P0P307	no	AFAVGVQQVLLK	12	Unmodified	_AFAVGVQQVLLK_	0	MULTI-MSMS	2	636.887355	1271.76016	0.078724	72.303	1.1193	0	0.00030407	2	111.74	204340000	5279	1205	11529
A0A8I3QBG5	no	AFAVVASALGIPSLLPFLK	19	Unmodified	_AFAVVASALGIPSLLPFLK_	0	MULTI-MATCH	3	638.720279	1913.13901	0.78677	111.3	0.13536	0	NaN	0	NaN	15014000	1782	1206	11543
A0A8C0M9I8	no	AFCADQLDVFLQK	13	Unmodified	_AFCADQLDVFLQK_	0	MULTI-MSMS	2	777.884684	1553.75481	4.4151	91.997	0.89989	1.4211E-14	0.00073029	2	86.344	43549000	802	1207	11549
A0A8P0N4L2	no	AFCGFEDPR	9	Unmodified	_AFCGFEDPR_	0	MULTI-MSMS	2	549.737291	1097.46003	-0.16284	47.537	0.54385	0	0.041299	1	52.716	10700000	3945;5165;4205	1209	11571
A0A8C0PDZ7	no	AFCSGCLSFSAAVPR	15	Unmodified	_AFCSGCLSFSAAVPR_	0	MULTI-MSMS	2	815.379242	1628.74393	0.1841	71.653	0.30576	0	0.0053652	1	57.802	8041400	3910	1210	11583
A0A8C0S4K6	no	AFDCPETEYPVK	12	Unmodified	_AFDCPETEYPVK_	0	MULTI-MSMS	2	728.326667	1454.63878	2.0906	47.7	0.54421	0	0.011886	2	57.348	8801000	1831	1212	11592
A0A8C0PDH8	no	AFDDVPVVQIYSSR	14	Unmodified	_AFDDVPVVQIYSSR_	0	MULTI-MATCH	2	798.406837	1594.79912	3.1323	80.648	0.5081	0	NaN	0	NaN	12072000	3604	1213	11609
A0A8I3MSC7	no	AFDFVPPEAVPEQK	14	Unmodified	_AFDFVPPEAVPEQK_	0	MULTI-MSMS	2	787.398481	1572.78241	1.9901	73.539	0.71478	0	0.002251	2	70.942	25082000	4297	1215	11616
A0A8I3N3K9	no	AFDGFSSAQK	10	Unmodified	_AFDGFSSAQK_	0	MULTI-MSMS	2	529.251089	1056.48762	-0.3048	34.679	0.37348	0	0.0010882	1	108.98	15911000	4828	1216	11630
A0A8I3PBI8	no	AFDHVLHLHPLSR	13	Unmodified	_AFDHVLHLHPLSR_	0	MULTI-MSMS	3	514.616037	1540.82628	0.25047	40.064	0.5096	0	0.0067747	1	51.009	28848000	1460	1217	11642
A0A8I3RSP3	no	AFDILGIKPVQR	12	Unmodified	_AFDILGIKPVQR_	1	MULTI-MSMS	2	678.903537	1355.79252	0.45761	65.873	0.74698	0	0.029924	1	63.216	84452000	4500	1218	11652
A0A8C0P040	no	AFDNQCQILLTTR	13	Unmodified	_AFDNQCQILLTTR_	0	MULTI-MSMS	2	790.398489	1578.78243	2.2248	62.012	0.47492	-7.1054E-15	0.0040098	1	65.842	18757000	3118	1220	11673
A0A8C0SPX1	no	AFDPALLEFLVCPLSK	16	Unmodified	_AFDPALLEFLVCPLSK_	0	MULTI-MATCH	3	607.326941	1818.95899	-0.42719	110.62	0.27209	0	NaN	0	NaN	2302200	4009	1221	11684
A0A8I3NHY9	no	AFDSGIIPMEFVNK	14	Unmodified	_AFDSGIIPMEFVNK_	0	MULTI-MSMS	2	784.394884	1566.77522	-0.047493	92.184	0.83297	0	0.0014866	3	74.237	1364000000	3201	1222	11689
A0A8C0TA90	no	AFDTTDGHQGASQAPK	16	Unmodified	_AFDTTDGHQGASQAPK_	0	MULTI-MSMS	2	815.876433	1629.73831	0.4112	16.22	0.16924	0	1.4266E-05	1	114.72	4268100	3272;5880	1224	11713
A0A8I3P231	no	AFDVLVDRPVTLVR	14	Unmodified	_AFDVLVDRPVTLVR_	1	MULTI-MSMS	2	800.46449	1598.91443	-0.11789	71.355	0.20399	0	0.004759	1	80.596	7197300	3330	1225	11725
A0A8C0QGU9	no	AFEDDAIQLVAR	12	Unmodified	_AFEDDAIQLVAR_	0	MULTI-MSMS	2	674.348791	1346.68303	0.90891	75.913	0.91251	-1.4211E-14	0.042608	2	43.308	7579300	2280	1226	11726
A0A8P0S883	no	AFEDEMKK	8	Unmodified	_AFEDEMKK_	1	MULTI-MSMS	2	499.236593	996.458632	-0.074385	17.155	0.23739	0	0.026062	1	98.418	9948300	3301	1227	11739
A0A8C0M8C9	no	AFEELFPDWK	10	Unmodified	_AFEELFPDWK_	0	MULTI-MSMS	2	641.311146	1280.60774	-0.023006	94.286	0.61516	-1.4211E-14	0.00051301	1	122.13	22511000	1002	1230	11765
A0A8I3MLV9	no	AFEESLSTLK	10	Unmodified	_AFEESLSTLK_	0	MSMS	2	562.795329	1123.5761	NaN	50.098	1	0	0.0011026	1	108.98		1133	1232	11779
A0A8P0N4L2	no	AFEETQIDIPGSAGR	15	Unmodified	_AFEETQIDIPGSAGR_	0	MULTI-MSMS	2	795.891552	1589.76855	-0.11126	61.531	1.1208	7.1054E-15	4.6312E-06	2	144.57	1071000000	3945;5165;4205;6365	1233	11790
A0A8P0TC47	no	AFENLLGQALTK	12	Unmodified	_AFENLLGQALTK_	0	MULTI-MSMS	2	652.864077	1303.7136	-0.68099	80.176	0.95016	0	3.79E-05	1	138.25	115200000	4754	1236	11813
A0A8I3PBK4	no	AFFALVTNGVR	11	Unmodified	_AFFALVTNGVR_	0	MULTI-MSMS	2	597.835123	1193.65569	-2.0306	76.665	1.2882	0	0.056203	1	41.117	40549000	3825	1241	11844
A0A8I3PBK4	no	AFFALVTNGVR	11	Deamidation (NQ)	_AFFALVTN(de)GVR_	0	MULTI-MSMS	2	598.327131	1194.63971	0.90496	80.065	0.782	-1.4211E-14	0.0054479	1	109.71	8555100	3825	1241	11849
A0A8I3PBK4	no	AFFALVTNGVR	11	Deamidation (NQ)	_AFFALVTN(de)GVR_	0	MULTI-MSMS	2	598.327131	1194.63971	0.44068	81.126	0.33917	0	0.065984	1	66.299	7241000	3825	1241	11850
A0A8P0NI33	no	AFFESHPAPSAER	13	Unmodified	_AFFESHPAPSAER_	0	MULTI-MSMS	2	723.34404	1444.67353	1.4078	31.246	1.0833	3.5527E-15	1.3905E-08	1	196.48	24522000	772	1243	11865
A0A8I3NUR2	no	AFFPCFDTPAVK	12	Unmodified	_AFFPCFDTPAVK_	0	MULTI-MSMS	2	700.339381	1398.66421	2.3178	81.834	0.64426	0	0.0043514	2	68.657	59829000	512	1245	11882
A0A8C0Q8X0	no	AFFSEVER	8	Unmodified	_AFFSEVER_	0	MULTI-MSMS	2	492.742899	983.471246	0.35481	48.559	0.64783	-7.1054E-15	0.0063387	1	120.62	692690000	4613	1246	11895
A0A8C0T6H7	no	AFGAPVPSVQWLDK	14	Unmodified	_AFGAPVPSVQWLDK_	0	MULTI-MATCH	2	757.903734	1513.79291	9.1212	85.266	0.10225	0	NaN	0	NaN	7700500	5833	1247	11914
A0A8I3NC31	no	AFGDDSALLK	10	Unmodified	_AFGDDSALLK_	0	MULTI-MSMS	2	518.769114	1035.52368	0.2148	51.663	0.54547	0	0.012502	1	66.27	23434000	4899	1248	11916
A0A8I3PU21	no	AFGDVFSVIGVR	12	Unmodified	_AFGDVFSVIGVR_	0	MSMS	2	633.845687	1265.67682	NaN	96.947	1	0	0.0041723	1	69.276		2648	1249	11928
A0A8C0MVM6	no	AFGFSHLEALLDDSKELQR	19	Unmodified	_AFGFSHLEALLDDSKELQR_	1	MSMS	3	726.039287	2175.09603	NaN	90.727	1	0	0.00025066	1	73.984		1878	1250	11937
A0A8I3MU76	no	AFGGYLGTDQSK	12	Unmodified	_AFGGYLGTDQSK_	0	MULTI-MSMS	2	622.30131	1242.58807	0.41186	44.746	0.64727	0	0.00034849	1	105.98	143790000	3740	1251	11947
A0A8P0T542	no	AFGPGLQGGSAGSPAR	16	Unmodified	_AFGPGLQGGSAGSPAR_	0	MULTI-MSMS	2	715.362764	1428.71098	0.35386	36.631	0.7499	0	5.026E-06	2	130.44	385810000	6595;2676	1252	11959
A0A8C0RU77	no	AFGQAKHQPTAIIAKTFK	18	Unmodified	_AFGQAKHQPTAIIAKTFK_	2	MULTI-MSMS	5	392.22618	1956.09452	0.49372	31.94	1.7287	-3.5527E-15	0.00025777	3	70.96	94635000	5178	1253	11974
A0A8C0RU77	no	AFGQAKHQPTAIIAKTFK	18	Unmodified	_AFGQAKHQPTAIIAKTFK_	2	MULTI-MSMS	3	653.038782	1956.09452	0.030491	31.889	1.1875	0	1.798E-06	1	99.813	18094000	5178	1253	11975
A0A8I3S154	no	AFGTILNLVPLAESVVK	17	Unmodified	_AFGTILNLVPLAESVVK_	0	MULTI-MSMS	2	886.021837	1770.02912	1.2108	107.36	0.64495	0	3.0125E-06	2	118.61	24413000	2637	1255	11989
Q9XSU6	no	AFGYYGPLR	9	Unmodified	_AFGYYGPLR_	0	MULTI-MSMS	2	522.269084	1042.52362	0.15728	58.921	0.50848	7.1054E-15	0.0030559	1	100.74	31334000	5813	1256	12001
A0A8I3N8F0	no	AFHDQQLLTVAK	12	Unmodified	_AFHDQQLLTVAK_	0	MULTI-MSMS	3	457.585743	1369.7354	-0.03663	39.399	0.61239	0	0.0066484	1	54.343	9853500	144	1257	12011
A0A8I3MR56	no	AFHNEAQVNPER	12	Unmodified	_AFHNEAQVNPER_	0	MULTI-MSMS	2	706.339289	1410.66403	-1.7942	16.508	0.50749	0	1.1449E-05	2	193.96	13988000	2626	1258	12023
A0A8I3MR56	no	AFHNEAQVNPER	12	Unmodified	_AFHNEAQVNPER_	0	MULTI-MATCH	2	706.339289	1410.66403	-1.404	15.89	0.30372	-1.7764E-15	NaN	0	NaN	34719000	2626	1258	12032
A0A8I3N0K8	no	AFHPTYEEK	9	Unmodified	_AFHPTYEEK_	0	MULTI-SECPEP	2	561.266739	1120.51892	0.94604	16.918	0.23757	0	0.039447	1	91.069	4645000	5387	1261	12044
A0A8P0TAL0	no	AFIHHELLAYLYSSADQSSLMEESADQAQR	30	Unmodified	_AFIHHELLAYLYSSADQSSLMEESADQAQR_	0	MULTI-MSMS	3	1137.53677	3409.58848	-0.014287	93.284	0.37346	0	1.0706E-08	1	64.16	18761000	6497;6515;5742	1262	12058
A0A8I3S702	no	AFIHWVSQPLTCEIR	15	Unmodified	_AFIHWVSQPLTCEIR_	0	MULTI-MSMS	2	928.977438	1855.94032	-0.8567	76.219	0.27147	0	0.00035162	1	86.344	6948700	5954	1263	12064
A0A8P0S762	no	AFIITGQTYTR	11	Unmodified	_AFIITGQTYTR_	0	MULTI-MSMS	2	635.843145	1269.67174	0.56087	53.486	1.2546	0	0.00013608	2	135.71	129410000	6470	1264	12069
A0A8I3NAA2	no	AFIITINSFDTELSK	15	Unmodified	_AFIITINSFDTELSK_	0	MULTI-MSMS	2	849.951078	1697.8876	1.7651	97.754	0.51009	0	6.8167E-05	2	107.34	42881000	6237	1265	12082
A0A8I3P1H7	no	AFINLEAAGVGGK	13	Unmodified	_AFINLEAAGVGGK_	0	MSMS	2	623.843145	1245.67174	NaN	64.724	1	0	0.060667	1	42.21		1953	1266	12090
A0A8I3P1H7	no	AFINLEAAGVGGK	13	Unmodified	_AFINLEAAGVGGK_	0	MULTI-MATCH	2	623.843145	1245.67174	-0.7128	63.602	1.2899	7.1054E-15	NaN	0	NaN	454140000	1953	1266	12098
A0A8I3MU66	no	AFIPAIDSFGFETDLR	16	Unmodified	_AFIPAIDSFGFETDLR_	0	MULTI-MSMS	2	899.954152	1797.89375	1.6894	101.42	1.188	0	3.0728E-09	2	160.15	163240000	5497	1267	12112
A0A8C0T5B3	no	AFIPPLAEDLLAR	13	Unmodified	_AFIPPLAEDLLAR_	0	MULTI-MSMS	2	713.408652	1424.80275	1.9693	99.786	0.47786	0	0.0038047	1	66.595	26125000	2032	1268	12123
A0A8I3MV65	no	AFITNIPFDVK	11	Unmodified	_AFITNIPFDVK_	0	MULTI-MSMS	2	632.850438	1263.68632	0.6524	83.059	1.2204	0	0.00017417	2	147.4	980960000	6025;2852	1269	12135
A0A8C0S447	no	AFITVLEMTPVLGTEIINYR	20	Unmodified	_AFITVLEMTPVLGTEIINYR_	0	MULTI-MSMS	3	760.748457	2279.22354	1.8518	109.43	0.44174	0	0.0089872	1	33.248	8035100	3020	1270	12148
A0A8I3MPS3	no	AFIVWLANGDTLR	13	Unmodified	_AFIVWLANGDTLR_	0	MULTI-MSMS	2	738.403901	1474.79325	-3.3168	95.109	0.54315	0	0.020096	1	48.741	17939000	5369;6350	1271	12153
A0A8I3MPS3	no	AFIVWLANGDTLR	13	Deamidation (NQ)	_AFIVWLAN(de)GDTLR_	0	MSMS	2	738.895909	1475.77726	NaN	98.343	1	0	0.0046516	1	70.363		5369;6350	1271	12161
A0A8I3NUK2	no	AFKDEYVVSLIR	12	Unmodified	_AFKDEYVVSLIR_	1	MULTI-MSMS	2	720.398284	1438.78202	-0.12501	67.257	0.27145	0	0.0017449	1	104.43	29110000	3176	1272	12167
A0A8C0T9H8	no	AFLADPSAFVAAAPVAAATTAAPAAAAAPAK	31	Unmodified	_AFLADPSAFVAAAPVAAATTAAPAAAAAPAK_	0	MULTI-MSMS	4	688.872168	2751.45957	-0.076191	95.47	1.2914	-1.4211E-14	9.0907E-10	2	73.616	1470800000	5887	1273	12177
A0A8C0T9H8	no	AFLADPSAFVAAAPVAAATTAAPAAAAAPAK	31	Unmodified	_AFLADPSAFVAAAPVAAATTAAPAAAAAPAK_	0	MULTI-MSMS	3	918.160465	2751.45957	0.17742	95.484	0.81588	1.4211E-14	2.6687E-09	2	70.889	606650000	5887	1273	12178
A0A8C0T9H8	no	AFLADPSAFVAAAPVAAATTAAPAAAAAPAK	31	Unmodified	_AFLADPSAFVAAAPVAAATTAAPAAAAAPAK_	0	MULTI-MSMS	2	1376.73706	2751.45957	-1.002	95.447	0.34003	0	1.1924E-37	1	137.69	10893000	5887	1273	12179
A0A8C0TA90	no	AFLAELEQNSPK	12	Unmodified	_AFLAELEQNSPK_	0	MULTI-MSMS	2	673.851167	1345.68778	-3.6943	65.614	2.0077	0	0.0012284	2	84.817	19814000	3272;5880	1274	12213
A0A8P0NBP0	no	AFLALLGLQHTK	12	Unmodified	_AFLALLGLQHTK_	0	MULTI-MSMS	3	437.930962	1310.77106	-0.19779	72.222	0.50906	0	0.00015056	1	106.67	14848000	6434	1275	12216
A0A8P0PAZ7	no	AFLCLSLIGPHK	12	Unmodified	_AFLCLSLIGPHK_	0	MULTI-MSMS	2	678.37884	1354.74313	-4.4165	73.442	0.4776	0	0.0030134	2	72.638	13004000	6527	1276	12227
A0A8I3RRV1	no	AFLDALQNQAEASSK	15	Unmodified	_AFLDALQNQAEASSK_	0	MULTI-MSMS	2	796.899377	1591.7842	2.4046	69.205	1.4278	0	6.7991E-16	1	213.58	114690000	754	1277	12237
A0A8C0P5E9	no	AFLEDIRK	8	Unmodified	_AFLEDIRK_	1	MULTI-MSMS	2	496.282192	990.549831	0.32748	35.736	0.57666	0	0.062861	1	75.854	145150000	3586	1279	12252
A0A8I3N3C4	no	AFLEDMKK	8	Unmodified	_AFLEDMKK_	1	MULTI-MSMS	2	491.257328	980.500103	-0.10803	27.597	0.47731	-3.5527E-15	0.04823	2	82.671	9607600	482	1280	12264
A0A8I3MWI3	no	AFLEENHLDYIIR	13	Unmodified	_AFLEENHLDYIIR_	0	MULTI-MSMS	2	816.922655	1631.83076	-2.2847	71.872	1.3245	0	0.0022927	2	72.152	37177000	1216	1281	12276
A0A8C0MY22	no	AFLEILHTYQK	11	Unmodified	_AFLEILHTYQK_	0	MULTI-MSMS	2	681.874445	1361.73434	-1.6406	64.654	0.30585	0	0.0011534	1	95.523	18911000	1958	1282	12284
A0A8I3NWC5	no	AFLHTVCFY	9	Unmodified	_AFLHTVCFY_	0	MULTI-MSMS	2	579.276052	1156.53755	-0.40204	76.681	0.37335	0	0.0055959	1	88.591	9462000	4450	1283	12285
A0A5F4D4Q9	no	AFLIEEQK	8	Unmodified	_AFLIEEQK_	0	MULTI-MSMS	2	489.26875	976.522947	0.35022	40.642	1.4959	0	0.0060824	2	129.4	735090000	371	1284	12297
A0A8I3MMY6	no	AFLLSLAALR	10	Unmodified	_AFLLSLAALR_	0	MULTI-MSMS	2	537.837134	1073.65972	0.60433	94.212	0.50221	0	0.00045447	1	123.69	55713000	5388	1286	12314
A0A8I3NK29	no	AFLMQHDPTNDYLVTSHIHLHVPEGATPK	29	Unmodified	_AFLMQHDPTNDYLVTSHIHLHVPEGATPK_	0	MULTI-MSMS	5	654.52998	3267.61352	-0.4619	68.688	0.74675	0	0.050634	1	14.673	78754000	6149	1287	12320
A0A8I3NK29	no	AFLMQHDPTNDYLVTSHIHLHVPEGATPK	29	Unmodified	_AFLMQHDPTNDYLVTSHIHLHVPEGATPK_	0	MULTI-MSMS	3	1090.21178	3267.61352	0.93744	68.632	0.37318	0	3.9757E-07	1	66.282	10922000	6149	1287	12321
A0A8C0N138	no	AFLQMDSPK	9	Unmodified	_AFLQMDSPK_	0	MSMS	2	518.760235	1035.50592	NaN	46.061	1	0	0.008021	1	86.095		2077	1289	12339
A0A8C0TE03	no	AFLQNLTSVVASR	13	Unmodified	_AFLQNLTSVVASR_	0	MULTI-MSMS	2	703.393533	1404.77251	1.1217	82.601	0.54314	1.4211E-14	4.9721E-05	1	129.88	28069000	5962	1290	12348
A0A8I3N6F8	no	AFLSPPTLLEGPLR	14	Unmodified	_AFLSPPTLLEGPLR_	0	MULTI-MSMS	2	755.935034	1509.85551	-0.46044	94.283	0.69298	0	0.0031469	2	67.08	38450000	6378	1291	12356
A0A8P0PGR6	no	AFLTLAEDILR	11	Unmodified	_AFLTLAEDILR_	0	MULTI-MSMS	2	631.36117	1260.70779	1.0706	100.23	0.95132	-1.4211E-14	0.00017993	2	148.52	1784100000	191	1294	12377
A0A8P0PGR6	no	AFLTLAEDILR	11	Unmodified	_AFLTLAEDILR_	0	MULTI-MSMS	2	631.36117	1260.70779	0.38599	101.12	0.47558	0	0.00018626	1	129.1	13566000	191	1294	12378
A0A8P0PGR6	no	AFLTLAEDILR	11	Unmodified	_AFLTLAEDILR_	0	MULTI-MSMS	2	631.36117	1260.70779	0.010956	112.5	0.51001	0	0.0010993	1	96.331	2935300	191	1294	12379
A0A8P0PGR6	no	AFLTLAEDILR	11	Unmodified	_AFLTLAEDILR_	0	MSMS	2	631.36117	1260.70779	NaN	109.59	1	0	0.0047471	1	73.985		191	1294	12380
A0A8P0PGR6	no	AFLTLAEDILR	11	Unmodified	_AFLTLAEDILR_	0	MULTI-MATCH	2	631.36117	1260.70779	-0.019328	117.81	0.1349	0	NaN	0	NaN	126090	191	1294	12393
A0A8P0NZV6	no	AFMDIMSAQTSSGSTSAVR	19	Unmodified	_AFMDIMSAQTSSGSTSAVR_	0	MULTI-MSMS	2	973.950957	1945.88736	1.8883	70.385	0.23766	0	0.000114	1	80.96	6724400	3713	1296	12402
A0A8I3PKS3	no	AFMTADLPNELIELLEK	17	Oxidation (M)	_AFM(ox)TADLPNELIELLEK_	0	MULTI-MSMS	2	982.008267	1962.00198	0.97848	109.74	0.40796	0	1.5723E-05	1	113.07	12270000	1317;3702	1298	12416
A0A8I3PKS3	no	AFMTADLPNELIELLEK	17	Unmodified	_AFMTADLPNELIELLEK_	0	MULTI-MSMS	2	974.010809	1946.00707	0.31142	111.3	0.37196	0	9.9358E-10	1	159.5	663400000	1317;3702	1298	12427
A0A8I3S7J1	no	AFNSNYEQR	9	Unmodified	_AFNSNYEQR_	0	MULTI-MSMS	2	564.757069	1127.49959	0.34874	21.601	0.50645	0	0.046732	1	50.04	1225600	5281	1301	12447
A0A8I3NRV2	no	AFPAWADTSVLSR	13	Unmodified	_AFPAWADTSVLSR_	0	MULTI-MSMS	2	710.864608	1419.71466	-2.1065	82.519	1.6595	0	0.00097795	2	82.914	48171000	3621	1304	12460
A0A8P0S6F1	no	AFPMPGFDER	10	Unmodified	_AFPMPGFDER_	0	MULTI-MATCH	2	583.768591	1165.52263	-0.072625	68.962	0.81491	0	NaN	0	NaN	18833000	1810	1307	12491
A0A8I3P5K2	no	AFPNPYADFNK	11	Unmodified	_AFPNPYADFNK_	0	MULTI-MSMS	2	642.306395	1282.59824	-0.54642	65.882	1.5315	0	0.0025061	2	82.645	29569000	5545	1308	12495
A0A8I3MWT3	no	AFPVVFDSPR	10	Unmodified	_AFPVVFDSPR_	0	MULTI-MSMS	2	567.800749	1133.58694	-0.31056	67.115	1.222	0	0.025039	1	55.898	35408000	4302	1310	12508
A0A8I3NPL3	no	AFQFVETHGEVCPANWTPDSPTIKPHPTASK	31	Unmodified	_AFQFVETHGEVCPANWTPDSPTIKPHPTASK_	1	MULTI-MSMS	3	1150.55762	3448.65102	-0.7629	63.097	0.71365	-7.1054E-15	0.00018794	1	42.894	8268700	3913	1312	12525
A0A8C0PSL2	no	AFQPYGLHGGEPGAR	15	Unmodified	_AFQPYGLHGGEPGAR_	0	MULTI-SECPEP	2	778.883864	1555.75317	-0.0914	37.058	0.20413	7.1054E-15	0.0066525	1	86.014	2951500	3954	1314	12539
A0A8I3PA54	no	AFSDIPSPYLR	11	Unmodified	_AFSDIPSPYLR_	0	MULTI-MATCH	2	633.32987	1264.64519	5.3449	68.436	0.7137	0	NaN	0	NaN	15784000	5705	1317	12552
A0A8I3N9R4	no	AFSDPFVEAEK	11	Unmodified	_AFSDPFVEAEK_	0	MULTI-MSMS	2	620.298236	1238.58192	-0.58859	63.262	2.2744	0	0.00098443	2	98.048	216670000	1996	1318	12554
A0A8I3N9J6	no	AFSEADMERPLQELGLVPSAVLIVAK	26	Unmodified	_AFSEADMERPLQELGLVPSAVLIVAK_	1	MULTI-MSMS	4	696.630752	2782.4939	0.039052	104.8	0.71321	1.4211E-14	0.030977	2	21.034	17747000	5786	1319	12566
A0A8P0T4S2	no	AFSQFVRPLIAAK	13	Unmodified	_AFSQFVRPLIAAK_	1	MULTI-MSMS	2	724.424636	1446.83472	0.262	61.871	0.54226	0	0.001259	1	97.633	13332000	3672	1321	12582
A0A8P0NLM4	no	AFSSSQPPYLSPGVPFSGK	19	Acetyl (Protein N-term)	_(ac)AFSSSQPPYLSPGVPFSGK_	0	MULTI-MSMS	2	997.996548	1993.97854	-1.6299	98.21	0.61171	0	0.00049741	1	57.434	17520000	2786	1322	12588
A0A8C0MFE2	no	AFSYYGPLR	9	Unmodified	_AFSYYGPLR_	0	MULTI-MSMS	2	537.274367	1072.53418	-0.076066	58.376	0.50781	0	0.001351	1	124.37	36542000	1292	1328	12623
A0A8C0MV09	no	AFTDQASAVMHLPAIIGDYTDFYSSR	26	Unmodified	_AFTDQASAVMHLPAIIGDYTDFYSSR_	0	MULTI-MSMS	3	959.456841	2875.34869	-0.46291	104.83	0.88372	0	0.024673	3	21.462	20485000	1860	1329	12635
A0A8I3MZZ8	no	AFTFDDEDDELSQLK	15	Unmodified	_AFTFDDEDDELSQLK_	0	MULTI-MSMS	2	886.896696	1771.77884	-0.016537	84.225	0.33908	1.4211E-14	1.1323E-05	1	136.96	13436000	1383	1330	12643
A0A8C0NRD9	no	AFTHTAQYDEAISDYFR	17	Unmodified	_AFTHTAQYDEAISDYFR_	0	MULTI-MSMS	2	1017.96324	2033.91192	-0.56071	76.583	0.40749	-1.4211E-14	2.9936E-220	1	390.95	173090000	3057	1331	12655
A0A8C0MKC0	no	AFTKPEEACSFIMSADFPALVVK	23	Unmodified	_AFTKPEEACSFIMSADFPALVVK_	1	MULTI-MSMS	3	853.427166	2557.25967	0.19815	97.404	0.37404	0	0.025244	1	25.25	18217000	1505	1332	12667
A0A8C0MVT2	no	AFTMDCITLEGDQVSHR	17	Unmodified	_AFTMDCITLEGDQVSHR_	0	MULTI-MSMS	3	660.636508	1978.8877	0.34462	67.951	0.4413	0	6.9371E-05	1	80.07	35532000	1885	1334	12675
A0A8P0NER3	no	AFTYINLDK	9	Unmodified	_AFTYINLDK_	0	MULTI-MSMS	2	542.787307	1083.56006	0.14086	58.648	0.61131	7.1054E-15	0.0014848	1	118.32	152070000	347	1337	12689
A0A8C0RPG9	no	AFVAIGDYNGHVGLGVK	17	Unmodified	_AFVAIGDYNGHVGLGVK_	0	MULTI-MSMS	2	858.957029	1715.8995	0.082315	66.115	0.20276	0	0.00013912	1	81.625	4413800	5087	1338	12701
A0A8I3NX04	no	AFVDFFSR	8	Unmodified	_AFVDFFSR_	0	MULTI-MSMS	2	494.747985	987.481417	0.012093	82.449	0.30569	0	0.022705	1	75.854	5522900	1228	1339	12707
A0A8C0P0Y1	no	AFVEFLNDEIK	11	Unmodified	_AFVEFLNDEIK_	0	MULTI-MSMS	2	662.84281	1323.67107	0.10843	83.232	0.6086	1.4211E-14	0.0028292	1	80.755	48209000	3422	1341	12713
A0A8C0P0Y1	no	AFVEFLNDEIKEEK	14	Unmodified	_AFVEFLNDEIKEEK_	1	MULTI-MSMS	2	855.932885	1709.85122	-2.1517	74.169	0.74552	0	1.0163E-06	2	171.92	19440000	3422	1342	12721
A0A8I3NXE2	no	AFVENYPQFK	10	Unmodified	_AFVENYPQFK_	0	MSMS	2	621.811313	1241.60807	NaN	57.369	1	0	0.0076848	1	74.184		6191	1343	12731
A0A8I3PQ47	no	AFVGSDSGSSSTGDAAR	17	Unmodified	_AFVGSDSGSSSTGDAAR_	0	MULTI-MSMS	2	786.350248	1570.68594	0.48975	23.003	0.40542	0	0.00015054	1	80.69	1805700	2527	1345	12739
A0A8P0NXX7	no	AFVRPSGTEDIVR	13	Unmodified	_AFVRPSGTEDIVR_	1	MULTI-MSMS	2	723.888615	1445.76268	-0.087696	36.938	0.40924	0	0.00074599	1	106.29	37691000	1070	1348	12754
A0A8I3Q022	no	AFVSMVYSEEGAEDR	15	Unmodified	_AFVSMVYSEEGAEDR_	0	MULTI-MSMS	2	845.374877	1688.7352	2.8203	64.466	0.81458	0	0.0018884	2	67.999	7565100	2103	1349	12768
A0A8I3Q022	no	AFVSMVYSEEGAEDR	15	Unmodified	_AFVSMVYSEEGAEDR_	0	MSMS	2	845.374877	1688.7352	NaN	65.364	1	0	0.001801	1	67.385		2103	1349	12769
A0A8C0RFC0	no	AFVYLSNLLYPVPLIHR	17	Unmodified	_AFVYLSNLLYPVPLIHR_	0	MULTI-MATCH	3	672.387411	2014.1404	-0.14724	100.49	0.30468	0	NaN	0	NaN	5886300	4922	1351	12788
A0A8C0P8A3	no	AFYAPVHADDLR	12	Unmodified	_AFYAPVHADDLR_	0	MULTI-MSMS	3	458.89821	1373.6728	0.15537	46.188	0.50991	-7.1054E-15	0.0029297	1	62.14	150800000	3666	1352	12792
A0A8C0M6F0	no	AFYMEEGAPYCER	13	Unmodified	_AFYMEEGAPYCER_	0	MULTI-MSMS	2	811.834333	1621.65411	-0.42266	59.586	0.4761	7.1054E-15	0.00019631	1	99.283	96593000	909	1354	12810
A0A8I3PS42	no	AFYNNVLGEYEEYVTK	16	Unmodified	_AFYNNVLGEYEEYVTK_	0	MULTI-SECPEP	2	969.959631	1937.90471	0.38646	97.984	0.44217	0	0.002763	1	82.34	433630000	5844	1355	12822
Q7YQC6	no	AFYPEEISSMVLTK	14	Unmodified	_AFYPEEISSMVLTK_	0	MULTI-MSMS	2	807.907824	1613.8011	-0.54412	92.233	1.07	0	9.8747E-05	3	122.51	258030000	292;6394	1356	12834
A0A8I3N3Z5	no	AFYVPAQYVK	10	Unmodified	_AFYVPAQYVK_	0	MULTI-MSMS	2	593.318774	1184.623	0.71177	58.767	0.61086	0	0.0058752	1	77.282	25498000	3950	1357	12852
A0A8I3PAS2	no	AGAAGGPEEEAEKPVK	16	Unmodified	_AGAAGGPEEEAEKPVK_	1	MULTI-MATCH	2	770.386102	1538.75765	-0.058844	16.001	0.74245	0	NaN	0	NaN	18401000	6108	1360	12875
A0A8I3SCW8	no	AGAAPAGSLVDGELLR	16	Unmodified	_AGAAPAGSLVDGELLR_	0	MULTI-MSMS	2	748.907005	1495.79946	1.5492	66.148	0.7165	0	6.4755E-05	1	95.018	7440700	5334	1361	12879
A0A8I3NG14	no	AGAAPYVQAFDSLLAGPVAEYLK	23	Unmodified	_AGAAPYVQAFDSLLAGPVAEYLK_	0	MULTI-MATCH	3	784.414243	2350.2209	0.24996	111.27	0.74696	1.4211E-14	NaN	0	NaN	900480000	6221	1363	12901
A0A8C0RUI7	no	AGAEEEEEEASGGQAPEEAK	20	Unmodified	_AGAEEEEEEASGGQAPEEAK_	0	MULTI-MSMS	2	1009.42708	2016.8396	-0.2758	28.068	0.37637	0	0.00061673	1	56.139	3420500	565	1365	12904
A0A8I3PIH1	yes	AGAGAGAGAGAAAGEAGGAR	20	Unmodified	_AGAGAGAGAGAAAGEAGGAR_	0	MULTI-MSMS	2	735.855835	1469.69712	0.11619	16.729	0.23617	0	1.6484E-12	1	127.79	11843000	6503	1367	12920
A0A8I3MS45	no	AGAGSATLSMAYAGAR	16	Unmodified	_AGAGSATLSMAYAGAR_	0	MSMS	2	727.856457	1453.69836	NaN	48.089	1	0	4.9108E-16	1	137.01		1669	1370	12934
A0A8I3MS45	no	AGAGSATLSMAYAGAR	16	Unmodified	_AGAGSATLSMAYAGAR_	0	MSMS	2	727.856457	1453.69836	NaN	48.12	1	0	5.0246E-37	1	178.53		1669	1370	12935
A0A8C0T9H8	no	AGAIAPCEVTVPAQNTGLGPEK	22	Unmodified	_AGAIAPCEVTVPAQNTGLGPEK_	0	MULTI-MSMS	2	1090.55444	2179.09432	0.56798	58.614	0.40778	0	9.513E-06	1	80.534	28261000	5887	1371	12951
A0A8C0PT56	no	AGAIIENMSTR	11	Unmodified	_AGAIIENMSTR_	0	MULTI-MSMS	2	581.79788	1161.58121	-1.8039	35.522	0.6454	0	0.0014383	1	91.265	13914000	4321	1372	12972
A0A8I3S463	no	AGAKPDQIGIITPYEGQR	18	Unmodified	_AGAKPDQIGIITPYEGQR_	1	MULTI-MSMS	2	957.507614	1913.00068	1.5314	50.075	0.57707	0	9.4487E-07	1	109.84	11820000	5011	1373	12979
A0A8I3N6K0	no	AGALQCSPSDAYTK	14	Unmodified	_AGALQCSPSDAYTK_	0	MULTI-MSMS	2	734.840473	1467.66639	0.13843	31.243	1.5923	0	4.938E-05	2	132.25	34519000	5438	1375	12996
A0A8I3MIN2	no	AGAPGAAAPGAPVAAPPAK	19	Unmodified	_AGAPGAAAPGAPVAAPPAK_	0	MULTI-MSMS	2	771.425365	1540.83618	0.16927	30.198	0.74671	-3.5527E-15	0.0042346	1	45.879	1490500	3232	1377	13013
A0A8C0N1H5	no	AGASLVQLYTALTYR	15	Unmodified	_AGASLVQLYTALTYR_	0	MSMS	2	813.94613	1625.87771	NaN	99.42	1	0	0.00012991	1	84.718		2096	1380	13031
A0A8I3MS09	no	AGATISTLAGLSLK	14	Unmodified	_AGATISTLAGLSLK_	0	MULTI-MSMS	2	651.88501	1301.75547	3.1761	72.879	0.88213	0	0.0013653	1	74.76	10490000	939	1381	13038
A0A8P0TCY6	no	AGAVAEEVLAAIR	13	Unmodified	_AGAVAEEVLAAIR_	0	MULTI-MSMS	2	635.361702	1268.70885	-2.8109	83.859	0.23708	-1.4211E-14	0.0011902	1	79.974	16441000	1196	1384	13060
A0A8C0MKC0	no	AGCALLGGETAEMPDMYPPGEYDLAGFAVGAMER	34	Unmodified	_AGCALLGGETAEMPDMYPPGEYDLAGFAVGAMER_	0	MULTI-MSMS	3	1182.86099	3545.56115	-0.1429	107.36	0.54345	0	3.1659E-07	2	59.426	8571600	1505	1388	13082
A0A8P0TPW6	no	AGCAVTSLLASELTK	15	Unmodified	_AGCAVTSLLASELTK_	0	MSMS	2	760.903073	1519.79159	NaN	82.35	1	0	2.5319E-05	1	99.539		737	1389	13094
A0A8I3MF49	no	AGCECLNESDEHGFDNCLR	19	Unmodified	_AGCECLNESDEHGFDNCLR_	0	MULTI-MSMS	2	1141.94661	2281.87866	0.29441	46.993	0.2382	0	4.2048E-07	1	105	9192700	1323	1390	13108
A0A8I3MXN7	no	AGCEVTILFADLHAYLDNMK	20	Unmodified	_AGCEVTILFADLHAYLDNMK_	0	MULTI-MSMS	3	761.037901	2280.09187	1.3981	109	0.57547	0	7.2287E-05	1	70.99	42311000	2770	1391	13117
A0A8I3N580	no	AGCQVVAPSDMMDGR	15	Unmodified	_AGCQVVAPSDMMDGR_	0	MULTI-MSMS	2	797.344542	1592.67453	-1.2611	49.429	0.61445	0	6.3671E-05	1	115.29	16023000	4622	1393	13124
P31637	yes	AGCSNIAYPR	10	Unmodified	_AGCSNIAYPR_	0	MULTI-MSMS	2	554.76384	1107.51313	-0.79275	25.37	0.40946	0	0.00042702	1	133.23	17339000	195	1394	13134
A0A8C0RAM1	yes	AGDAFGDTSFLNSK	14	Unmodified	_AGDAFGDTSFLNSK_	0	MULTI-SECPEP	2	715.333338	1428.65212	-0.73949	64.894	0.64627	0	2.0238E-05	1	155.26	39863000	4829	1395	13146
A0A8I3P0L6	no	AGDELAYNSSSACASSR	17	Unmodified	_AGDELAYNSSSACASSR_	0	MULTI-MSMS	2	873.373397	1744.73224	0.22728	31.837	0.54142	0	0.0012039	1	62.14	1610800	3854	1396	13163
A0A8I3NW16	no	AGDELTKIEDEDEQGWCK	18	Unmodified	_AGDELTKIEDEDEQGWCK_	1	MULTI-MSMS	2	1061.96532	2121.91608	-0.15982	64.926	0.61232	0	1.3424E-10	1	154.1	15143000	853	1397	13172
A0A8C0PSL2	no	AGDFGAAFVER	11	Unmodified	_AGDFGAAFVER_	0	MULTI-MSMS	2	570.277638	1138.54072	2.014	56.032	0.57734	0	0.00038778	1	119.22	21842000	3954	1398	13184
A0A8I3PFB2	no	AGDGAAALLGALAR	14	Unmodified	_AGDGAAALLGALAR_	0	MULTI-MSMS	2	613.846219	1225.67788	-1.8033	81.771	0.37369	0	0.00011092	1	120.45	12878000	2627	1400	13194
A0A8I3NSC5	no	AGDGGIFISR	10	Unmodified	_AGDGGIFISR_	0	MULTI-MATCH	2	496.761623	991.508694	0.30573	41.06	0.54508	0	NaN	0	NaN	6344400	3820;6465	1401	13211
A0A8P0PM03	no	AGDKDDITEPAVCALR	16	Unmodified	_AGDKDDITEPAVCALR_	1	MULTI-MSMS	2	865.922526	1729.8305	0.79803	45.223	0.74963	0	8.3059E-09	1	161.23	86705000	3529	1402	13221
A0A8C0RS74	no	AGDPLDLVALAQQVQK	16	Unmodified	_AGDPLDLVALAQQVQK_	0	MULTI-MSMS	2	833.462144	1664.90974	-0.55327	96.556	0.44234	0	0.012417	1	47.361	47046000	5142	1404	13237
A0A8P0NLH3	no	AGDQIICMDDVYGGTNR	17	Unmodified	_AGDQIICMDDVYGGTNR_	0	MULTI-MSMS	2	942.914375	1883.8142	-0.95159	69.244	0.67942	1.4211E-14	0.00021878	1	75.102	343300000	2895	1405	13252
A0A8C0TDT9	no	AGDREDITEPAICALR	16	Unmodified	_AGDREDITEPAICALR_	1	MULTI-MSMS	2	893.94125	1785.86795	-2.65	51.762	0.81802	0	0.0054531	1	67.964	15415000	138	1406	13264
A0A8C0P4Y3	no	AGDTVIPLYIPQCGECK	17	Unmodified	_AGDTVIPLYIPQCGECK_	0	MULTI-MSMS	2	960.963336	1919.91212	1.052	77.356	0.27227	0	0.0008467	1	66.393	11043000	3567	1408	13288
A0A8I3S3S8	no	AGDVVLVIPFQNPEEQDEGWLMGVK	25	Unmodified	_AGDVVLVIPFQNPEEQDEGWLMGVK_	0	MULTI-MSMS	3	924.130066	2769.36837	0.11373	105.94	0.37496	0	0.00035221	1	41.763	12458000	1402	1409	13300
A0A8C0T9C9	no	AGEEIASVGVLSSAR	15	Unmodified	_AGEEIASVGVLSSAR_	0	MULTI-MSMS	2	723.383362	1444.75217	1.0503	56.412	0.442	0	0.00031803	1	87.216	8071000	3492	1413	13331
A0A8I3PG90	no	AGEENTHLK	9	Unmodified	_AGEENTHLK_	0	MULTI-MATCH	2	499.748713	997.482873	-1.6572	9.0899	0.31585	0	NaN	0	NaN	5576800	5116	1414	13349
A0A8I3RZE2	no	AGEGEDYMLALK	12	Unmodified	_AGEGEDYMLALK_	0	MSMS	2	648.810653	1295.60675	NaN	63.151	1	0	0.038145	1	46.819		4350	1415	13350
A0A8I3PS42	no	AGEHGSTYGGNPLGCR	16	Unmodified	_AGEHGSTYGGNPLGCR_	0	MULTI-MSMS	2	816.862802	1631.71105	0.030497	25.108	0.61312	0	4.8771E-05	1	96.604	33462000	5844	1417	13355
A0A8C0Z6G4	yes	AGELADKK	8	Acetyl (Protein N-term)	_(ac)AGELADKK_	1	MULTI-MSMS	2	437.23745	872.460347	-1.9206	17.291	0.20422	0	0.034496	1	65.88	4113500	6309	1418	13368
A0A8C0RAM1	yes	AGELDGESLDEQASSSSSK	19	Unmodified	_AGELDGESLDEQASSSSSK_	0	MULTI-MSMS	2	948.918888	1895.82322	0.919	38.519	0.3738	7.1054E-15	3.9573E-22	1	192.18	17301000	4829	1419	13374
E2RBS6	no	AGEQIYIFYGTR	12	Unmodified	_AGEQIYIFYGTR_	0	MULTI-MSMS	2	709.359159	1416.70376	-0.020334	72.625	1.0852	0	0.00039086	3	100.48	12630000	152	1422	13397
A0A8P0SLH6	no	AGEVFIHK	8	Unmodified	_AGEVFIHK_	0	MULTI-MSMS	2	450.750527	899.486502	-0.41491	17.154	0.51013	0	0.011989	1	91.9	215880000	2653	1424	13415
A0A8C0Q301	no	AGFAGDDAPR	10	Unmodified	_AGFAGDDAPR_	0	MULTI-SECPEP	2	488.727781	975.441008	-0.075753	21.341	0.77948	0	0.062223	1	70.816	13420000	177;4505;4191;6327;5652	1427	13446
A0A8I3QNG6	no	AGFAQPSGLSLAPEDPWSCLFVADSESSTVR	31	Unmodified	_AGFAQPSGLSLAPEDPWSCLFVADSESSTVR_	0	MULTI-MSMS	3	1094.51883	3280.53466	2.361	105.85	0.37538	-1.4211E-14	3.8395E-10	1	74.404	12686000	5999	1428	13455
A0A8I3MR87	no	AGFDSDYDQALADIR	15	Unmodified	_AGFDSDYDQALADIR_	0	MULTI-MSMS	2	828.878641	1655.74273	1.3705	82.971	0.54252	0	3.9792E-05	1	124.12	31630000	2105	1429	13465
A0A8C0SCX1	no	AGFFGTVVEYGAER	14	Unmodified	_AGFFGTVVEYGAER_	0	MULTI-MSMS	2	751.867348	1501.72014	-1.5184	80.958	0.30653	-1.4211E-14	0.01056	1	53.569	18907000	1450	1430	13469
A0A8I3MJJ7	no	AGFITPVPGGVGPMTVAMLMQSTVESAK	28	Unmodified	_AGFITPVPGGVGPMTVAMLMQSTVESAK_	0	MULTI-MSMS	3	926.14092	2775.40093	-0.26182	110.93	1.5965	0	1.0887E-38	4	151.42	1104000000	4791	1432	13487
A0A8I3MJJ7	no	AGFITPVPGGVGPMTVAMLMQSTVESAK	28	Unmodified	_AGFITPVPGGVGPMTVAMLMQSTVESAK_	0	MULTI-MSMS	4	694.857509	2775.40093	-1.4061	110.95	0.57902	0	0.057608	1	11.795	23648000	4791	1432	13488
A0A8I3MJJ7	no	AGFITPVPGGVGPMTVAMLMQSTVESAKR	29	Unmodified	_AGFITPVPGGVGPMTVAMLMQSTVESAKR_	1	MULTI-MSMS	3	978.174623	2931.50204	-1.1892	105.35	1.5662	0	2.7961E-32	6	138.78	32211000	4791	1433	13530
A0A8I3MJJ7	no	AGFITPVPGGVGPMTVAMLMQSTVESAKR	29	Unmodified	_AGFITPVPGGVGPMTVAMLMQSTVESAKR_	1	MULTI-MSMS	4	733.882787	2931.50204	-0.41353	105.41	1.2252	0	1.5537E-16	1	105.84	25406000	4791	1433	13531
A0A8C0TBK9	no	AGFLAFTQLPK	11	Unmodified	_AGFLAFTQLPK_	0	MULTI-MSMS	2	596.839874	1191.66519	1.645	82.622	0.37401	0	0.00077673	1	103.8	51013000	1160	1434	13542
A0A8P0NA35	no	AGFLIGDGAGVGK	13	Unmodified	_AGFLIGDGAGVGK_	0	MULTI-MSMS	2	581.316763	1160.61897	-0.049008	56.659	0.44169	-7.1054E-15	0.0011902	1	79.974	7338300	4080	1435	13554
A0A8P0P863	no	AGFRPVEAGGQHGGR	15	Unmodified	_AGFRPVEAGGQHGGR_	1	MULTI-MATCH	4	374.693278	1494.74401	1.7955	14.65	0.20597	-1.7764E-15	NaN	0	NaN	9881600	4494	1437	13571
A0A8P0PC12	no	AGFSHMLIQR	10	Unmodified	_AGFSHMLIQR_	0	MULTI-MSMS	2	580.305675	1158.5968	0.25249	38.568	0.16944	0	0.0009613	1	111.06	13919000	2106	1438	13574
A0A8C0PRU0	no	AGGAAVVITEPEHTK	15	Unmodified	_AGGAAVVITEPEHTK_	0	MULTI-MSMS	3	493.931579	1478.77291	0.62691	24.362	1.1211	0	0.0011701	1	63.128	108880000	4296	1440	13587
A0A8I3MS52	no	AGGAGVPAFYTSTGYGTLVQQGGSPIK	27	Unmodified	_AGGAGVPAFYTSTGYGTLVQQGGSPIK_	0	MULTI-MSMS	3	862.106249	2583.29692	-0.1897	84.159	0.88143	0	2.6018E-06	2	62.871	99828000	907	1442	13606
A0A8I3PWC3	no	AGGAPDEVVCEENVSQIYR	19	Unmodified	_AGGAPDEVVCEENVSQIYR_	0	MULTI-MSMS	2	1046.98384	2091.95313	-0.50891	64.96	0.6803	0	0.000114	1	80.96	22973000	4537	1443	13618
A0A8C0S3H2	no	AGGDATDSSQTALDNK	16	Unmodified	_AGGDATDSSQTALDNK_	0	MULTI-MSMS	2	775.850081	1549.68561	0.29821	17.865	0.30622	0	2.8087E-11	1	172.11	9522200	4043	1444	13630
A0A8I3SCN7	no	AGGEAGVTLGQPHLSR	16	Acetyl (Protein N-term)	_(ac)AGGEAGVTLGQPHLSR_	0	MULTI-MSMS	2	796.412985	1590.81142	0.26583	51.149	0.30554	0	8.1418E-06	2	103.2	6485400	5164	1445	13642
A0A8P0T723	no	AGGFVVGYTPSGNPIFR	17	Unmodified	_AGGFVVGYTPSGNPIFR_	0	MULTI-MSMS	2	869.949204	1737.88385	-0.58952	78.112	0.47528	0	3.3613E-07	1	139.32	29408000	2287	1446	13655
A0A8I3RUH0	no	AGGGCVMTIGEMLR	14	Unmodified	_AGGGCVMTIGEMLR_	0	MULTI-MSMS	2	726.343814	1450.67308	-1.3738	76.752	0.71245	1.4211E-14	0.00014145	2	101.93	75451000	1801	1447	13661
A0A8C0P652	no	AGGGGGGDYGLVTAGCGFGK	20	Unmodified	_AGGGGGGDYGLVTAGCGFGK_	0	MSMS	2	879.399218	1756.78388	NaN	59.986	1	0	0.0012768	1	62.162		3613	1449	13674
A0A8I3RRZ0	no	AGGGGGLGAGSPALSGGQAR	20	Unmodified	_AGGGGGLGAGSPALSGGQAR_	0	MULTI-MSMS	2	799.405692	1596.79683	-0.15662	32.654	0.71575	0	0.04747	1	25.647	6171600	1215	1450	13679
A0A8I3N4Q4	no	AGGGGSTTDFLEEWK	15	Unmodified	_AGGGGSTTDFLEEWK_	0	MULTI-MSMS	2	777.857177	1553.6998	-4.1385	78.331	0.54293	0	4.8027E-05	2	121.08	50512000	4562	1451	13687
A0A8I3NRU2	no	AGGGPGDAGLGAAAAAAPETR	21	Unmodified	_AGGGPGDAGLGAAAAAAPETR_	0	MULTI-MSMS	2	869.429364	1736.84417	0.9286	44.932	0.47664	0	1.6724E-11	1	120.3	8659900	4627	1452	13700
A0A8C0PSC7	no	AGGGPTLQCPPPSSPEK	17	Unmodified	_AGGGPTLQCPPPSSPEK_	0	MULTI-MSMS	2	840.406511	1678.79847	0.14208	30.088	1.769	0	2.2431E-07	3	142.91	8241900	526	1453	13711
A0A8I3PBD9	no	AGGIETIANEFSDR	14	Unmodified	_AGGIETIANEFSDR_	0	MULTI-MSMS	2	740.357345	1478.70014	-0.29772	74.345	1.7312	0	7.2497E-05	4	127.42	245030000	3821	1454	13727
A0A8I3N9R4	no	AGGIETIANEYSDR	14	Unmodified	_AGGIETIANEYSDR_	0	MULTI-MSMS	2	748.354802	1494.69505	3.7716	57.8	0.40704	0	0.046951	1	39.179	29590000	1996	1455	13741
A0A8P0TP31	no	AGGLGPGLGPNPR	13	Unmodified	_AGGLGPGLGPNPR_	0	MULTI-MSMS	2	581.820004	1161.62546	-3.3395	34.58	0.37348	0	0.0070988	1	60.019	8864200	6385	1458	13761
A0A8P0TP31	no	AGGLGPGPNVDTR	13	Unmodified	_AGGLGPGPNVDTR_	0	MULTI-MSMS	2	605.812376	1209.6102	0.50096	28.441	0.88285	0	0.0014667	1	76.143	26222000	6385	1459	13768
A0A8C0M9N5	no	AGGLIYQLDSYAPR	14	Unmodified	_AGGLIYQLDSYAPR_	0	MULTI-MSMS	2	762.396273	1522.77799	1.2167	82.437	0.77968	0	0.0011252	3	78.342	39186000	1053	1460	13784
A0A8P0TP31	no	AGGLLGTGSGLNLR	14	Unmodified	_AGGLLGTGSGLNLR_	0	MULTI-MSMS	2	643.364776	1284.715	0.69889	63.438	0.33999	-7.1054E-15	0.034302	1	43.168	5800200	6385	1461	13791
A0A8I3NSC5	no	AGGPLGLSIVGGSDHSSHPFGIQEPGVFISK	31	Unmodified	_AGGPLGLSIVGGSDHSSHPFGIQEPGVFISK_	0	MULTI-MSMS	3	1016.52435	3046.55123	0.070809	88.141	0.2718	0	6.9856E-05	1	45.836	17974000	3820;6465	1462	13796
A0A8P0P5V9	no	AGGQPASGGCQPAGQR	16	Unmodified	_AGGQPASGGCQPAGQR_	0	MULTI-MSMS	2	749.844413	1497.67427	-0.74606	13.426	0.39856	0	3.7168E-13	1	184.24	30913000	521;6610	1463	13803
A0A8I3P7C3	no	AGGSAALSPSKK	12	Unmodified	_AGGSAALSPSKK_	1	MULTI-MSMS	3	358.536501	1072.58767	-0.28461	9.1296	0.51529	0	0.063521	1	27.137	28940000	5000;6182	1465	13817
A0A8I3P7C3	no	AGGSAALSPSKK	12	Unmodified	_AGGSAALSPSKK_	1	MULTI-MSMS	2	537.301113	1072.58767	-1.4072	9.0998	0.48015	-1.7764E-15	0.00056072	2	118.91	4535300	5000;6182	1465	13818
A0A8C0PD71	no	AGGTLCHILGAAYK	14	Unmodified	_AGGTLCHILGAAYK_	0	MULTI-MATCH	2	716.374286	1430.73402	0.8733	50.09	0.74708	0	NaN	0	NaN	9540500	3584	1469	13850
A0A8P0TJK0	no	AGGYGIQALGGMLVEYVR	18	Unmodified	_AGGYGIQALGGMLVEYVR_	0	MULTI-MSMS	3	618.657461	1852.95055	0.76931	102.72	0.34099	1.4211E-14	0.0057091	1	40.515	4867400	6617;2067	1471	13870
A0A8C0NVP6	no	AGHCVIGLQMGTNK	14	Unmodified	_AGHCVIGLQMGTNK_	0	MULTI-MSMS	2	743.368678	1484.7228	-3.0474	34.771	0.78131	0	1.0505E-21	1	240.1	14808000	3218	1472	13881
A0A8I3RUX3	no	AGHDQVVVLLNDIR	14	Unmodified	_AGHDQVVVLLNDIR_	0	MULTI-MSMS	2	774.928271	1547.84199	0.018934	69.403	0.44144	0	1E-10	2	205.8	32634000	3697	1473	13893
A0A8P0SLM5	no	AGHMVPSDQGDMALK	15	Unmodified	_AGHMVPSDQGDMALK_	0	MULTI-MSMS	2	778.863425	1555.7123	-0.71125	31.588	0.77546	0	7.1266E-05	1	112.13	9787600	1895	1474	13904
A0A8C0M4J7	no	AGHQSAAASNLSGLSLQEAQQILNVSK	27	Unmodified	_AGHQSAAASNLSGLSLQEAQQILNVSK_	0	MULTI-MSMS	3	908.142133	2721.40457	-0.34066	88.215	0.61085	0	7.8645E-16	2	105.06	131850000	827	1476	13919
A0A8I3PV39	no	AGHVFTIEPMICEGGWQDETWPDGWTAVTR	30	Unmodified	_AGHVFTIEPMICEGGWQDETWPDGWTAVTR_	0	MULTI-MATCH	3	1149.52381	3445.5496	-0.98868	100.87	0.13605	0	NaN	0	NaN	16415000	5958	1477	13932
A0A8C0REA4	no	AGHYAASVIIR	11	Unmodified	_AGHYAASVIIR_	0	MULTI-MSMS	3	386.552374	1156.63529	0.67771	27.497	1.1927	0	0.0011976	1	81.338	48061000	4904	1478	13934
A0A8C0PD34	no	AGIEDLESLESLSLDQHSK	19	Unmodified	_AGIEDLESLESLSLDQHSK_	0	MULTI-MSMS	3	691.011174	2070.01169	1.2345	87.702	0.44118	0	0.0016959	1	46.461	12946000	3877	1479	13949
A0A8C0MIG1	no	AGIEGPLLASEVER	14	Unmodified	_AGIEGPLLASEVER_	0	MULTI-MSMS	2	720.888281	1439.76201	0.37421	64.705	1.5624	0	9.8747E-05	2	122.51	40764000	1421	1480	13961
A0A8C0N9N8	no	AGIFQSAK	8	Unmodified	_AGIFQSAK_	0	MULTI-MATCH	2	411.229428	820.444303	1.2648	23.613	0.44224	0	NaN	0	NaN	7015300	2426;5289	1482	13989
A0A8C0NN36	no	AGIMASDCEPALNQAESR	18	Unmodified	_AGIMASDCEPALNQAESR_	0	MULTI-MATCH	2	960.432932	1918.85131	-0.11116	50.362	0.13606	0	NaN	0	NaN	2113500	2935	1486	14013
A0A8C0TA90	no	AGINQNMDSITEELQAK	17	Unmodified	_AGINQNMDSITEELQAK_	0	MULTI-MATCH	2	931.451647	1860.88874	-3.0427	73.541	0.44281	0	NaN	0	NaN	26889000	3272;5880	1487	14025
A0A8C0PUG1	no	AGITTIEAVK	10	Acetyl (Protein N-term)	_(ac)AGITTIEAVK_	0	MULTI-MSMS	2	522.800414	1043.58628	-1.3437	67.022	2.343	1.4211E-14	0.00021873	3	131.06	892100000	4347	1488	14031
A0A8C0PUG1	no	AGITTIEAVKR	11	Acetyl (Protein N-term)	_(ac)AGITTIEAVKR_	1	MULTI-MSMS	2	600.85097	1199.68739	-2.2643	50.534	1.3581	0	0.00071146	2	105.4	452340000	4347	1489	14057
A0A8P0T6S6	no	AGKPVICATQMLESMIK	17	Unmodified	_AGKPVICATQMLESMIK_	1	MULTI-MSMS	2	938.9883	1875.96205	0.090288	89.488	1.625	0	3.3158E-16	4	190.24	1244000000	5637;6498	1490	14071
A0A8P0T6S6	no	AGKPVICATQMLESMIK	17	Unmodified	_AGKPVICATQMLESMIK_	1	MULTI-MSMS	4	469.997788	1875.96205	-0.30152	89.44	0.94961	1.4211E-14	0.001266	1	58.159	25750000	5637;6498	1490	14072
A0A8P0P1F9	no	AGLADEDTWDETELGLYK	18	Unmodified	_AGLADEDTWDETELGLYK_	0	MULTI-MSMS	2	1013.46802	2024.92148	1.1835	90.38	0.91646	0	3.3959E-30	2	215.85	60022000	3763	1493	14102
A0A8I3NHV7	no	AGLELLSDQGYR	12	Acetyl (Protein N-term)	_(ac)AGLELLSDQGYR_	0	MULTI-MSMS	2	682.346249	1362.67794	-3.509	95.72	0.64572	1.4211E-14	6.6915E-05	1	123.86	56970000	4220	1495	14115
A0A8C0MXL9	no	AGLEPFFDFIVSINGSR	17	Unmodified	_AGLEPFFDFIVSINGSR_	0	MULTI-MSMS	2	934.980701	1867.94685	0.65175	111.3	0.3396	0	0.00017407	1	78.763	61442000	1945	1496	14127
A0A8I3N5L6	no	AGLFPNHRPQLPEGFVPK	18	Unmodified	_AGLFPNHRPQLPEGFVPK_	1	MULTI-MATCH	4	501.775805	2003.07412	-0.0082724	61.259	1.2892	-7.1054E-15	NaN	0	NaN	36899000	4949	1497	14138
A0A8I3NDE3	no	AGLGSVSLDLCDGDTGEPR	19	Unmodified	_AGLGSVSLDLCDGDTGEPR_	0	MULTI-MSMS	2	959.944186	1917.87382	-0.20861	72.291	0.54338	0	8.4847E-05	1	84.468	6584100	540	1499	14146
A0A8C0Q6X7	no	AGLITNFNEPVNQIATQIAVLIAK	24	Unmodified	_AGLITNFNEPVNQIATQIAVLIAK_	0	MULTI-MSMS	3	846.814518	2537.42172	1.1171	111.4	0.16949	0	7.4945E-15	1	117.38	47741000	4346	1500	14148
A0A8P0TSG1	no	AGLLALEFYTPEASSWR	17	Unmodified	_AGLLALEFYTPEASSWR_	0	MULTI-MSMS	2	955.985983	1909.95741	1.0534	100.77	0.30573	0	1.4612E-09	1	158.04	49445000	6414	1501	14160
A0A8P0P1T4	no	AGLLEPEVFHLNPAK	15	Unmodified	_AGLLEPEVFHLNPAK_	0	MULTI-MSMS	2	817.948672	1633.88279	0.35566	70.262	0.47591	0	0.0023827	2	64.906	15964000	4858	1503	14174
A0A8C0TT35	no	AGLLQTNGLSK	11	Unmodified	_AGLLQTNGLSK_	0	MULTI-MATCH	2	551.316763	1100.61897	2.5701	38.425	0.27181	7.1054E-15	NaN	0	NaN	8616200	5059	1504	14186
A0A8I3MG77	no	AGLLTEQAPGDTLTAVESK	19	Unmodified	_AGLLTEQAPGDTLTAVESK_	0	MSMS	2	950.996745	1899.97894	NaN	69.705	1	0	0.00017774	1	76.868		4437	1505	14192
A0A8C0RLY3	no	AGLNCSTETMPIK	13	Oxidation (M)	_AGLNCSTETM(ox)PIK_	0	MULTI-MSMS	2	719.339252	1436.66395	2.1088	27.479	0.50965	0	0.0055318	1	77.379	4877400	5036	1506	14198
A0A8C0RLY3	no	AGLNCSTETMPIK	13	Oxidation (M)	_AGLNCSTETM(ox)PIK_	0	MULTI-MSMS	2	719.339252	1436.66395	-2.0465	39.975	0.23772	-7.1054E-15	0.03918	1	57.149	8860900	5036	1506	14199
A0A8C0RLY3	no	AGLNCSTETMPIK	13	Unmodified	_AGLNCSTETMPIK_	0	MULTI-MSMS	2	711.341794	1420.66904	-1.1446	39.999	0.91841	0	2.4747E-05	1	147.95	388660000	5036	1506	14211
A0A8P0NWR7	no	AGLNSLEAVK	10	Acetyl (Protein N-term),Deamidation (NQ)	_(ac)AGLN(de)SLEAVK_	0	MULTI-MSMS	2	522.782222	1043.54989	-0.29334	72.35	0.47423	0	0.0024992	1	93.598	8573500	6545;5120;6553	1508	14229
A0A8P0NWR7	no	AGLNSLEAVK	10	Acetyl (Protein N-term)	_(ac)AGLNSLEAVK_	0	MSMS	2	522.290214	1042.56587	NaN	67.175	1	0	7.0636E-05	1	138.4		6545;5120;6553	1508	14241
A0A8P0NWR7	no	AGLNSLEAVKR	11	Acetyl (Protein N-term)	_(ac)AGLNSLEAVKR_	1	MSMS	2	600.340769	1198.66699	NaN	50.231	1	0	4.8156E-12	1	169.09		6545;5120;6553	1509	14255
A0A8P0ND82	no	AGLPCQDLEFVQFHPTGIYGAGCLITEGCR	30	Unmodified	_AGLPCQDLEFVQFHPTGIYGAGCLITEGCR_	0	MULTI-MSMS	3	1122.86166	3365.56314	-0.76386	97.781	0.27187	0	6.0713E-59	1	181.22	164090000	6472	1510	14261
A0A8P0N6P6	no	AGLPEALAGQQK	12	Unmodified	_AGLPEALAGQQK_	0	MULTI-MSMS	2	591.827495	1181.64044	-0.62536	38.529	0.98541	0	0.031684	1	46.457	10863000	2915	1511	14273
A0A8C0SCX1	no	AGLPGFYDPCVGEEK	15	Unmodified	_AGLPGFYDPCVGEEK_	0	MULTI-MSMS	2	819.877056	1637.73956	-2.9381	71.032	0.50995	0	0.0030167	1	61.932	22681000	1450	1512	14285
A0A8I3SC44	no	AGLQEGDQVLAVNDVDFQDIEHSK	24	Unmodified	_AGLQEGDQVLAVNDVDFQDIEHSK_	0	MULTI-MSMS	3	876.424306	2626.25109	-0.49129	80.302	0.30567	0	3.0283E-07	1	76.78	11041000	4908	1514	14298
A0A8P0PCD1	no	AGLRPGDVILAIGEQLVQNAEDIYEAVR	28	Unmodified	_AGLRPGDVILAIGEQLVQNAEDIYEAVR_	1	MULTI-MSMS	3	1003.87164	3008.5931	-0.78275	112.76	0.17067	-1.4211E-14	7.0741E-07	1	71.528	5391700	5065	1515	14304
A0A8C0MI10	no	AGLTDQVSHHAR	12	Unmodified	_AGLTDQVSHHAR_	0	MULTI-MSMS	2	646.328724	1290.6429	-0.074356	14.922	0.20317	0	0.00042388	1	99.257	7099400	1405	1517	14308
A0A8C0MSP0	no	AGLTLFVSR	9	Acetyl (Protein N-term)	_(ac)AGLTLFVSR_	0	MULTI-MSMS	2	503.290017	1004.56548	-0.18151	97.873	0.81459	0	0.00015538	1	193.16	23786000	1781	1519	14332
A0A8P0NSU8	no	AGLVDDFEKK	10	Unmodified	_AGLVDDFEKK_	1	MULTI-MSMS	2	561.295496	1120.57644	1.6764	37.11	0.57617	0	0.0097051	1	86.136	104300000	6626	1520	14344
A0A8P0N4L2	no	AGLVGPELHEK	11	Unmodified	_AGLVGPELHEK_	0	MULTI-MSMS	2	575.316763	1148.61897	-0.20495	25.158	1.3255	0	0.00053774	2	114.19	175950000	3945;5165;4205;6365	1521	14360
A0A8C0QGH7	no	AGLYGLPR	8	Unmodified	_AGLYGLPR_	0	MULTI-MSMS	2	423.745245	845.475937	1.2032	44.891	0.54473	0	0.037492	1	64.803	31870000	4714	1522	14376
A0A8C0N6N8	no	AGMAAAAAGAR	11	Acetyl (Protein N-term)	_(ac)AGMAAAAAGAR_	0	MULTI-MSMS	2	480.240001	958.465449	-0.72888	47.184	0.51055	0	0.00018967	1	175.24	42052000	2266	1523	14387
A0A8C0SI53	no	AGMAAVANSAGSCDLEHFAQLLEK	24	Unmodified	_AGMAAVANSAGSCDLEHFAQLLEK_	0	MULTI-MSMS	3	830.729908	2489.16789	-0.40757	95.693	0.47586	-1.4211E-14	1.9879E-09	1	94.449	90191000	5483	1524	14399
A0A8C0QGH7	no	AGMADER	7	Unmodified	_AGMADER_	0	MULTI-MSMS	2	375.16597	748.317388	-0.18799	11.149	0.4715	0	0.042669	1	72.138	36467000	4714	1525	14410
A0A8C0Z662	no	AGMQPGLTMVVGPPGTGK	18	Unmodified	_AGMQPGLTMVVGPPGTGK_	0	MULTI-MSMS	2	849.4393	1696.86405	-1.2565	66.439	0.34294	1.4211E-14	0.00015007	1	76.262	6412500	5174	1526	14422
A0A8I3P2R0	no	AGMSTEQAQGLLEK	14	Unmodified	_AGMSTEQAQGLLEK_	0	MULTI-MATCH	2	731.863948	1461.71334	-0.056516	48.116	0.27248	0	NaN	0	NaN	3104800	4527	1527	14437
A0A8I3S572	no	AGNAHDENVLSYYR	14	Unmodified	_AGNAHDENVLSYYR_	0	MULTI-MATCH	2	804.873693	1607.73283	2.8001	36.666	0.44302	0	NaN	0	NaN	5186700	6593	1528	14448
A0A8I3SCI3	no	AGNEKEEGETADTVGCCSLR	20	Unmodified	_AGNEKEEGETADTVGCCSLR_	1	MULTI-MSMS	2	1091.97061	2181.92666	-0.39849	28.171	0.3066	0	1.7575E-14	1	150.59	3817200	1420	1529	14450
A0A8C0TA90	no	AGNELLESSAGDDASSLR	18	Unmodified	_AGNELLESSAGDDASSLR_	0	MULTI-MSMS	2	896.421401	1790.82825	-0.4517	54.287	0.84911	0	0.00029996	1	71.933	18599000	3272;5880	1530	14462
A0A8I3MSP5	no	AGNEYLIFQK	10	Unmodified	_AGNEYLIFQK_	0	MULTI-MSMS	2	591.811313	1181.60807	1.5441	59.57	0.50956	0	0.0051035	1	80.165	9056400	5822	1531	14474
A0A8C0TTC2	no	AGNILLNTEGHAK	13	Unmodified	_AGNILLNTEGHAK_	0	MULTI-MSMS	2	669.362233	1336.70991	1.6785	25.945	0.37494	0	0.00010372	1	118.03	21763000	6140	1536	14519
A0A8C0YZQ2	no	AGNILLSEPGLVK	13	Unmodified	_AGNILLSEPGLVK_	0	MULTI-MSMS	2	655.887552	1309.76055	0.31476	65.602	0.64594	0	0.0020439	1	73.067	13478000	655	1537	14531
A0A8I3PER7	no	AGNLGGGVVTIER	13	Unmodified	_AGNLGGGVVTIER_	0	MULTI-MSMS	2	621.843676	1241.6728	0.56299	42.999	3.1217	0	0.00011783	8	115.57	1474800000	1207	1538	14542
A0A8P0T542	no	AGNNMLLVGVHGPR	14	Unmodified	_AGNNMLLVGVHGPR_	0	MULTI-MSMS	2	717.885352	1433.75615	-2.1276	43.651	1.5084	-7.1054E-15	3.8559E-05	1	134.51	91762000	6595;2676	1539	14570
A0A8C0PY59	no	AGNVLMTLEGDIR	13	Unmodified	_AGNVLMTLEGDIR_	0	MULTI-MSMS	2	694.863751	1387.71295	-2.3502	88.895	0.8141	0	2.586E-05	2	143.89	73246000	4415	1541	14578
A0A8C0PDQ4	no	AGPADEEQNVTETDAFYK	18	Unmodified	_AGPADEEQNVTETDAFYK_	0	MULTI-MSMS	2	992.942167	1983.86978	-1.8092	57.931	0.6788	0	3.0164E-30	3	216.88	44992000	3900	1543	14595
A0A8C0SJI1	no	AGPAGSSGEPR	11	Unmodified	_AGPAGSSGEPR_	0	MULTI-MSMS	2	493.238513	984.462472	-0.32131	10.694	0.66113	0	0.0022834	1	83.948	1424700	5504	1545	14607
A0A8C0NT73	no	AGPEGTSQEIPK	12	Unmodified	_AGPEGTSQEIPK_	0	MULTI-MSMS	2	607.306592	1212.59863	-0.6166	22.85	0.67719	3.5527E-15	0.039133	1	44.309	1548900	3122	1549	14623
A0A8I3PX70	no	AGPETDAQFHFTGIK	15	Unmodified	_AGPETDAQFHFTGIK_	0	MULTI-MSMS	2	809.896637	1617.77872	-1.7803	52.341	1.1557	0	0.020423	1	45.911	48533000	6143	1550	14627
A0A8C0P5W3	no	AGPGLGDGER	10	Unmodified	_AGPGLGDGER_	0	MULTI-MSMS	2	464.727781	927.441008	-0.42837	16.375	0.33946	0	0.00066645	2	118.06	46567000	3602	1552	14643
A0A8C0N1A6	no	AGPGSEELTVTNAR	14	Unmodified	_AGPGSEELTVTNAR_	0	MULTI-MATCH	2	701.352062	1400.68957	-5.5658	32.62	0.54586	0	NaN	0	NaN	2471900	2086	1554	14664
A0A8C0P3R9	no	AGPGTLSVTIEGPSK	15	Unmodified	_AGPGTLSVTIEGPSK_	0	MULTI-MSMS	2	707.382831	1412.75111	-1.0919	50.246	3.3351	7.1054E-15	9.4549E-06	4	138.45	318860000	3517;3936	1556	14669
A0A8I3MEC0	no	AGPIPEVEEPQRPGQEGTSGNANPASPDLGPR	32	Unmodified	_AGPIPEVEEPQRPGQEGTSGNANPASPDLGPR_	1	MULTI-MSMS	3	1075.52374	3223.5494	0.64555	56.607	0.88312	0	2.9239E-06	1	50.757	38714000	572	1557	14697
A0A8I3SBI9	no	AGPSLLNTCATFEDSLVLYNR	21	Unmodified	_AGPSLLNTCATFEDSLVLYNR_	0	MULTI-MSMS	3	781.054609	2340.142	-0.66514	98.95	1.0889	-1.4211E-14	1.0324E-26	4	187.39	54611000	5490	1560	14713
A0A8I3SBI9	no	AGPSLLNTCATFEDSLVLYNR	21	Unmodified	_AGPSLLNTCATFEDSLVLYNR_	0	MULTI-MSMS	3	781.054609	2340.142	-3.2798	118.45	1.2211	-1.4211E-14	0.059021	1	13.731	678530	5490	1560	14714
A0A8I3SBI9	no	AGPSLLNTCATFEDSLVLYNR	21	Unmodified	_AGPSLLNTCATFEDSLVLYNR_	0	MULTI-MATCH	3	781.054609	2340.142	-3.4573	115.99	0.71213	-1.4211E-14	NaN	0	NaN	1244500	5490	1560	14734
A0A8I3P8D6	no	AGPSPEAELQALAR	14	Unmodified	_AGPSPEAELQALAR_	0	MULTI-MSMS	2	705.372798	1408.73104	0.17593	73.163	1.0205	0	0.00015825	1	99.283	117360000	2245	1561	14744
A0A8I3NZ76	no	AGPSTQEPGSQTPLK	15	Unmodified	_AGPSTQEPGSQTPLK_	0	MULTI-MSMS	2	749.38082	1496.74709	-0.40094	24.59	0.71391	0	9.8914E-06	1	137.89	12455000	6183	1562	14757
A0A8I3NQ30	no	AGQAMTGPPLGPILGQR	17	Unmodified	_AGQAMTGPPLGPILGQR_	0	MULTI-MSMS	2	832.451056	1662.88756	0.0011819	71.115	0.88396	0	0.031068	1	36	6816200	2981	1565	14778
A0A8I3NQ30	no	AGQAMTGPPLGPILGQR	17	Unmodified	_AGQAMTGPPLGPILGQR_	0	MULTI-MATCH	2	832.451056	1662.88756	1.2842	70.225	0.54319	0	NaN	0	NaN	5963500	2981	1565	14786
A0A8C0N8B2	no	AGQHPSQHLIGLR	13	Unmodified	_AGQHPSQHLIGLR_	0	MULTI-MATCH	4	354.198196	1412.76368	-0.50733	18.484	0.47584	0	NaN	0	NaN	15059000	2377	1567	14792
A0A8I3S0I0	no	AGQHSQAVADLQAALR	16	Unmodified	_AGQHSQAVADLQAALR_	0	MULTI-MSMS	2	818.43171	1634.84887	-0.5768	50.546	0.47698	0	7.1837E-06	1	126.09	13357000	2679	1568	14798
A0A8C0QGH7	no	AGQLLWK	7	Unmodified	_AGQLLWK_	0	MULTI-MATCH	2	408.242338	814.470124	0.41606	39.504	1.1558	0	NaN	0	NaN	33573000	4714	1570	14808
A0A8I3PQ87	no	AGQNASIVSLK	11	Unmodified	_AGQNASIVSLK_	0	MULTI-MSMS	2	544.308938	1086.60332	-0.59804	31.057	0.58023	-3.5527E-15	0.0026976	1	81.525	88428000	3741	1571	14816
A0A8C0MUT2	no	AGQPLQLLDASWYLPK	16	Unmodified	_AGQPLQLLDASWYLPK_	0	MULTI-MSMS	2	900.488162	1798.96177	2.2014	100.77	0.44195	1.4211E-14	3.3648E-05	1	98.105	184740000	1851	1572	14827
A0A8C0MJS9	no	AGQPPPPPK	9	Unmodified	_AGQPPPPPK_	0	MULTI-MSMS	2	444.750527	887.486502	0.3339	11.99	0.48445	0	0.051136	1	48.756	3258200	1480	1573	14839
A0A8P0T542	no	AGQSAAGAAPGGGADTR	17	Unmodified	_AGQSAAGAAPGGGADTR_	0	MULTI-MSMS	2	707.837111	1413.65967	1.09	14.451	0.17011	-1.7764E-15	1.197E-11	1	170	26990000	6595	1574	14849
A0A8P0PJB7	no	AGQSEAGCCLLDR	13	Unmodified	_AGQSEAGCCLLDR_	0	MULTI-MSMS	2	718.816475	1435.6184	3.0416	36.938	0.23815	0	0.013585	1	53.013	8396300	6000	1575	14865
A0A8P0SP42	no	AGQSVIGLQMGTNK	14	Unmodified	_AGQSVIGLQMGTNK_	0	MULTI-MSMS	2	702.369201	1402.72385	-0.57975	46.822	0.81702	0	6.3355E-07	1	164.9	335240000	2515	1576	14871
A0A8P0SP42	no	AGQSVIGLQMGTNK	14	Unmodified	_AGQSVIGLQMGTNK_	0	MULTI-MATCH	2	702.369201	1402.72385	-3.2177	43.492	0.37344	0	NaN	0	NaN	5440200	2515	1576	14882
A0A8C0TZ22	no	AGQTTYSGVIDCFR	14	Unmodified	_AGQTTYSGVIDCFR_	0	MULTI-MSMS	2	787.867022	1573.71949	-1.6005	66.708	0.34052	0	0.012205	1	51.286	48466000	6173	1577	14889
A0A8I3S503	no	AGQTTYSGVMDCFR	14	Unmodified	_AGQTTYSGVMDCFR_	0	MULTI-MSMS	2	796.845232	1591.67591	-0.36914	63.933	0.84746	0	0.039906	1	41.401	65289000	5575	1578	14900
A0A8I3NBF9	no	AGQTVTIWAANAGVTASPPTDLIWK	25	Unmodified	_AGQTVTIWAANAGVTASPPTDLIWK_	0	MULTI-MSMS	3	856.786739	2567.33839	0.35108	99.347	1.2251	0	0.036233	1	18.606	63494000	4115	1579	14907
A0A8C0T7U4	no	AGQVVQEAVGGLQTVR	16	Unmodified	_AGQVVQEAVGGLQTVR_	0	MULTI-MSMS	2	806.444286	1610.87402	-0.49203	58.444	0.37245	0	3.3183E-06	1	133.88	21673000	5854	1581	14927
A0A8I3NEK0	no	AGQVVTIWAAGAGATHSPPTDLVWK	25	Unmodified	_AGQVVTIWAAGAGATHSPPTDLVWK_	0	MULTI-MSMS	3	845.111446	2532.31251	0.42992	87.193	3.2248	0	1.6167E-20	9	131.37	490370000	5929;6396	1582	14940
A0A8I3NEK0	no	AGQVVTIWAAGAGATHSPPTDLVWK	25	Unmodified	_AGQVVTIWAAGAGATHSPPTDLVWK_	0	MULTI-MSMS	3	845.111446	2532.31251	-2.5985	92.095	0.32695	0	0.043917	1	16.466	11882000	5929;6396	1582	14941
A0A8I3NEK0	no	AGQVVTIWAAGAGATHSPPTDLVWK	25	Unmodified	_AGQVVTIWAAGAGATHSPPTDLVWK_	0	MULTI-SECPEP	3	845.111446	2532.31251	2.8737	90.097	0.27109	0	0.0099118	1	40.428	20854000	5929;6396	1582	14942
A0A8I3NEK0	no	AGQVVTIWAAGAGATHSPPTDLVWK	25	Unmodified	_AGQVVTIWAAGAGATHSPPTDLVWK_	0	MULTI-MATCH	3	845.111446	2532.31251	8.5099	114.12	0.20481	0	NaN	0	NaN	12500000	5929;6396	1582	14995
A0A8P0PB36	no	AGSAVAPVHPPVR	13	Unmodified	_AGSAVAPVHPPVR_	0	MULTI-MSMS	2	629.356754	1256.69895	-1.7471	18.535	0.57788	-3.5527E-15	2.225E-05	2	154.56	8394700	6469	1586	15041
A0A8P0TPF6	no	AGSDGESIGNCPFSQR	16	Unmodified	_AGSDGESIGNCPFSQR_	0	MULTI-MSMS	2	841.365375	1680.7162	0.47094	41.053	0.68068	7.1054E-15	2.8333E-21	1	212.09	50841000	516	1587	15052
A0A8C0SIR3	no	AGSESVPPVGGGGK	14	Unmodified	_AGSESVPPVGGGGK_	0	MULTI-SECPEP	2	599.806759	1197.59897	1.352	17.121	0.47614	0	0.027651	1	65.278	9682600	5493	1588	15064
A0A8C0PXN0	no	AGSFLFPSGLAPASAPK	17	Unmodified	_AGSFLFPSGLAPASAPK_	0	MULTI-MSMS	2	809.435398	1616.85624	2.5556	81.189	0.2382	-1.4211E-14	0.00044645	1	71.806	50732000	4397	1589	15075
A0A8C0PXN0	no	AGSFLFPSGLAPASAPK	17	Unmodified	_AGSFLFPSGLAPASAPK_	0	MULTI-MATCH	2	809.435398	1616.85624	2.396	76.387	0.30458	0	NaN	0	NaN	11898000	4397	1589	15083
A0A8C0MDH8	no	AGSKPFNPVLGETYECIR	18	Unmodified	_AGSKPFNPVLGETYECIR_	1	MULTI-MSMS	2	1019.50676	2036.99896	1.0458	60.302	0.23702	0	0.00049175	1	81.703	9050500	1213	1591	15091
A0A8C0YZQ2	no	AGSLKDPDVAELFFKDDPEK	20	Unmodified	_AGSLKDPDVAELFFKDDPEK_	2	MULTI-MSMS	4	556.031034	2220.09503	-0.1992	74.988	0.74801	-1.4211E-14	0.00045952	1	54.834	10961000	655	1592	15094
A0A8I3NJW1	no	AGSLKDPEIAELFFKEDPEK	20	Unmodified	_AGSLKDPEIAELFFKEDPEK_	2	MULTI-MSMS	4	566.542771	2262.14198	-0.16067	79.564	0.444	0	0.025116	1	28.412	11240000	4422	1593	15106
A0A8I3N0D3	no	AGSLTAHEVGAALTALLAR	19	Unmodified	_AGSLTAHEVGAALTALLAR_	0	MULTI-MSMS	3	608.010892	1821.01085	-0.53829	97.545	1.1219	-1.4211E-14	4.4357E-10	3	137.44	1385500000	6365;6188;3979	1595	15120
A0A8I3N0D3	no	AGSLTAHEVGAALTALLAR	19	Unmodified	_AGSLTAHEVGAALTALLAR_	0	MULTI-MSMS	2	911.512699	1821.01085	1.0789	97.607	0.4419	-1.4211E-14	6.4955E-36	1	237.21	282810000	6365;6188;3979	1595	15121
A0A8C0S773	no	AGSSESIAAFIQR	13	Unmodified	_AGSSESIAAFIQR_	0	MULTI-SECPEP	2	668.846416	1335.67828	0.44851	64.248	0.95006	0	0.010333	1	85.733	30501000	1411	1597	15149
A0A8P0TKC0	no	AGSSSLEAVR	10	Acetyl (Protein N-term)	_(ac)AGSSSLEAVR_	0	MULTI-MSMS	2	509.76182	1017.50909	0.10664	41.664	0.98407	0	0.00060839	2	107.57	70551000	6477	1598	15159
A0A8I3NJ07	no	AGSTALYWACHGGHK	15	Unmodified	_AGSTALYWACHGGHK_	0	MULTI-MSMS	2	808.375349	1614.73614	2.8633	27.304	0.37405	0	0.00050893	1	82.261	1804300	429	1599	15172
A0A8I3RVE3	no	AGSVLFPELLVR	12	Unmodified	_AGSVLFPELLVR_	0	MULTI-MSMS	2	650.884813	1299.75507	0.074209	93.034	0.34108	0	0.00083582	1	90.15	12670000	5265	1600	15176
A0A8I3P6X4	no	AGSVPSLAAGLFFGSLAGLGAYQLSQDPR	29	Unmodified	_AGSVPSLAAGLFFGSLAGLGAYQLSQDPR_	0	MULTI-MSMS	3	950.831007	2849.47119	0.44007	111.52	0.27251	1.4211E-14	3.1271E-41	1	162.41	51513000	6238	1601	15188
A0A8I3Q2L7	no	AGTAAQEVTEVVK	13	Unmodified	_AGTAAQEVTEVVK_	0	MULTI-MSMS	2	651.848624	1301.6827	0.33681	40.064	0.7133	0	0.00015671	2	105.4	291910000	3804	1602	15194
A0A8P0NBY0	no	AGTAGAAGPDSK	12	Unmodified	_AGTAGAAGPDSK_	0	MULTI-MATCH	2	501.74617	1001.47779	-0.48033	9.6165	0.3719	0	NaN	0	NaN	6458800	854	1603	15209
A0A8I3Q0D2	no	AGTEDQEEEEEGRR	14	Unmodified	_AGTEDQEEEEEGRR_	1	MULTI-MSMS	2	817.848069	1633.68159	0.54493	13.914	0.20364	0	0.023291	1	56.548	3235600	4375	1606	15222
A0A8I3S6F7	no	AGTFQAFEQFGQQLLAHGHYASPEVK	26	Unmodified	_AGTFQAFEQFGQQLLAHGHYASPEVK_	0	MULTI-MSMS	3	954.471702	2860.39328	-1.4414	97.131	0.44143	0	1.9731E-28	1	149.07	73991000	6594;6533	1607	15234
A0A8C0N341	no	AGTGENAPWVVEDELVK	17	Unmodified	_AGTGENAPWVVEDELVK_	0	MULTI-MSMS	2	907.451973	1812.88939	-1.8107	79.107	0.33784	0	4.4343E-06	1	102.73	23603000	2164	1608	15246
A0A8C0SNT2	no	AGTGVDNVDLEAATR	15	Unmodified	_AGTGVDNVDLEAATR_	0	MULTI-MSMS	2	744.868076	1487.7216	1.4034	46.553	1.0892	0	9.6556E-07	3	149.23	634490000	1892;5548	1610	15265
A0A8C0SCD5	no	AGTLIMALHDSSDYLLESAK	20	Unmodified	_AGTLIMALHDSSDYLLESAK_	0	MULTI-MSMS	3	712.36115	2134.06162	0.019326	94.07	0.6911	0	3.0864E-13	3	135.04	138730000	1504	1611	15279
A0A8P0N4L2	no	AGTLSITEFADMLSGNAGGFR	21	Unmodified	_AGTLSITEFADMLSGNAGGFR_	0	MULTI-MSMS	2	1058.0124	2114.01025	-0.72333	106.73	0.54412	0	7.0377E-17	1	161.76	136230000	3945;5165;4205	1612	15291
A0A8P0TKE6	no	AGTPATSTAQGK	12	Unmodified	_AGTPATSTAQGK_	0	MULTI-MSMS	2	545.280377	1088.5462	0.88362	9.8765	0.33129	0	0.00083582	2	90.15	12613000	249	1613	15307
A0A8C0MZJ3	no	AGTQGDPDVPECLK	14	Unmodified	_AGTQGDPDVPECLK_	0	MULTI-MSMS	2	743.845755	1485.67696	-0.98142	38.213	0.47735	-7.1054E-15	0.00017106	1	98.898	48417000	1713	1614	15319
A0A8I3MS75	no	AGTQIENIDEDFR	13	Unmodified	_AGTQIENIDEDFR_	0	MULTI-MSMS	2	754.354802	1506.69505	0.0064298	60.53	0.50809	0	1.2499E-05	1	166.93	133910000	5381	1615	15332
A0A8I3MVW9	no	AGTQIENIEEDFR	13	Unmodified	_AGTQIENIEEDFR_	0	MULTI-MSMS	2	761.362627	1520.7107	-1.2392	71.44	0.4749	1.4211E-14	1.9235E-05	1	161.67	195310000	5457;4320	1617	15354
A0A8C0Q6J6	no	AGTVVLDDVELR	12	Acetyl (Protein N-term)	_(ac)AGTVVLDDVELR_	0	MULTI-MSMS	2	664.856449	1327.69835	-0.64549	94.219	0.62526	0	0.0007969	3	81.865	121990000	3042	1618	15366
A0A8I3NAP1	no	AGVAFFHLQDYDQAQHYLQAAVNR	24	Unmodified	_AGVAFFHLQDYDQAQHYLQAAVNR_	0	MULTI-MSMS	3	921.452642	2761.3361	-1.8319	92.49	0.23769	0	1.1476E-20	2	134.87	17253000	1463	1619	15380
A0A8I3PMN4	no	AGVDGPWQR	9	Unmodified	_AGVDGPWQR_	0	MULTI-MSMS	2	493.246141	984.477728	-0.36026	37.669	0.37279	0	0.029361	1	58.596	3281700	5777	1620	15388
A0A8I3PF51	no	AGVEEAASSGSHLNGDLDPDDREEGAASTAEEAAK	35	Acetyl (Protein N-term),Deamidation (NQ)	_(ac)AGVEEAASSGSHLN(de)GDLDPDDREEGAASTAEEAAK_	1	MULTI-MSMS	3	1167.17869	3498.51425	-0.48541	67.557	0.37294	1.4211E-14	3.5498E-18	1	89.654	21154000	2402	1621	15393
A0A8C0P3R9	no	AGVENGKPTHFTVYTK	16	Unmodified	_AGVENGKPTHFTVYTK_	1	MULTI-MSMS	2	874.951943	1747.88933	0.37377	24.244	0.40793	0	3.0699E-08	1	157.56	26071000	3517;3936	1623	15420
A0A8C0P3R9	no	AGVENGKPTHFTVYTK	16	Deamidation (NQ)	_AGVEN(de)GKPTHFTVYTK_	1	MULTI-MSMS	2	875.443951	1748.87335	-0.22752	28.319	0.51078	0	0.00035378	1	119.01	13306000	3517;3936	1623	15432
A0A8I3S1I2	no	AGVEVLFNELEIPVEEYSFGR	21	Unmodified	_AGVEVLFNELEIPVEEYSFGR_	0	MULTI-MSMS	3	799.737274	2396.18999	0.78478	110.06	0.50877	0	0.018464	1	25.581	3392800	5634	1624	15444
A0A8C0RJG3	no	AGVIGLTQTAAR	12	Unmodified	_AGVIGLTQTAAR_	0	MULTI-MSMS	2	579.335487	1156.65642	-1.3488	38.64	0.37327	-7.1054E-15	0.0023538	1	74.6	26267000	2632;274	1625	15447
A0A8P0TKE6	no	AGVIQDTWHK	10	Unmodified	_AGVIQDTWHK_	0	MULTI-MSMS	2	577.80128	1153.58801	0.89311	28.514	0.67989	0	0.0023264	1	94.302	26706000	249	1626	15457
A0A8P0T982	no	AGVLAHLEEER	11	Unmodified	_AGVLAHLEEER_	0	MULTI-MSMS	2	612.322576	1222.6306	-0.02878	38.568	0.95186	0	0.00027081	2	155.42	591440000	243;513	1627	15470
A0A8P0T982	no	AGVLAHLEEER	11	Unmodified	_AGVLAHLEEER_	0	MULTI-MATCH	2	612.322576	1222.6306	6.3685	36.762	0.27275	0	NaN	0	NaN	9708800	243;513	1627	15485
A0A8C0M248	no	AGVLAQLEEER	11	Unmodified	_AGVLAQLEEER_	0	MULTI-SECPEP	2	607.822409	1213.63027	-0.26161	59.342	0.5772	0	0.029112	1	76.465	105650000	728	1629	15490
A0A8I3NAA2	no	AGVLSQADYLNLVQCETLEDLK	22	Unmodified	_AGVLSQADYLNLVQCETLEDLK_	0	MULTI-MSMS	3	827.084345	2478.23121	-0.22319	100.47	0.47475	0	5.7043E-12	1	112.58	154460000	6237	1630	15498
A0A8I3MKM6	no	AGVMALANLLQIQR	14	Unmodified	_AGVMALANLLQIQR_	0	MULTI-MSMS	2	749.432135	1496.84972	0.76997	97.814	1.8003	0	1.3448E-08	2	180.44	727210000	4480;6657	1631	15510
A0A8I3NP99	no	AGVNTVTTLVENK	13	Unmodified	_AGVNTVTTLVENK_	0	MULTI-MSMS	2	673.369724	1344.72489	0.18764	49.546	1.564	0	4.2801E-05	3	132.25	3183700000	4210	1633	15522
A0A8I3NP99	no	AGVNTVTTLVENKK	14	Unmodified	_AGVNTVTTLVENKK_	1	MULTI-MSMS	2	737.417205	1472.81986	0.48995	37.99	0.27171	0	0.00021523	1	126.33	12986000	4210	1634	15535
A0A8I3NP99	no	AGVNTVTTLVENKK	14	Unmodified	_AGVNTVTTLVENKK_	1	MULTI-MATCH	2	737.417205	1472.81986	-0.68597	35.905	0.30589	0	NaN	0	NaN	7061200	4210	1634	15546
A0A8P0NLU9	no	AGVPASYLLIPAASYVLPEVSK	22	Unmodified	_AGVPASYLLIPAASYVLPEVSK_	0	MULTI-MSMS	3	749.087467	2244.24057	0.50997	103.66	0.51036	-1.4211E-14	0.0056552	1	33.909	10316000	5313;6377	1635	15553
A0A8P0PRL8	no	AGVPMEVMGLMLGEFVDDYTVR	22	Unmodified	_AGVPMEVMGLMLGEFVDDYTVR_	0	MULTI-MSMS	3	810.389835	2428.14768	-0.77671	112.05	0.44147	0	1.896E-08	2	103.26	130210000	6055	1636	15564
A0A8I3NRK7	no	AGVQQPVYATIGSGIVNTAFTVVSLFVVER	30	Unmodified	_AGVQQPVYATIGSGIVNTAFTVVSLFVVER_	0	MULTI-MSMS	3	1041.56767	3121.68119	0.99285	112.87	0.20386	0	2.5087E-14	1	93.667	8804100	4757	1637	15574
A0A8C0LY33	no	AGVQSGTNALLVVK	14	Unmodified	_AGVQSGTNALLVVK_	0	MULTI-MSMS	2	678.895909	1355.77726	0.84292	49.304	0.44364	0	0.00013974	1	100.88	12660000	575	1638	15580
A0A8I3MZ22	no	AGVSNLVAIHAAVVGVPVEEALQHSAGLDTAR	32	Unmodified	_AGVSNLVAIHAAVVGVPVEEALQHSAGLDTAR_	0	MULTI-SECPEP	4	788.676916	3150.67856	-0.40749	93.391	0.57721	1.4211E-14	0.00043728	1	46.15	27951000	5510	1639	15590
A0A8I3NK29	no	AGVTCIVLPAENK	13	Unmodified	_AGVTCIVLPAENK_	0	MULTI-MSMS	2	686.368669	1370.72279	-1.6367	52.264	1.5641	0	0.00038238	2	94.465	27118000	6149	1640	15600
A0A8I3NK29	no	AGVTCIVLPAENKK	14	Unmodified	_AGVTCIVLPAENKK_	1	MSMS	2	750.416151	1498.81775	NaN	38.318	1	0	0.0034674	1	72.096		6149	1641	15612
A0A8I3PWL7	no	AGVTWLSLQWSK	12	Unmodified	_AGVTWLSLQWSK_	0	MULTI-MATCH	2	688.372069	1374.72959	-2.2195	92.943	0.51088	0	NaN	0	NaN	11797000	4005	1642	15617
A0A8P0N4L2	no	AGVVGPELHEK	11	Unmodified	_AGVVGPELHEK_	0	MSMS	2	568.308938	1134.60332	NaN	17.372	1	0	0.0012903	1	92.051		3945;5165;4205;6365	1644	15623
A0A8P0N4L2	no	AGVVGPELHEK	11	Unmodified	_AGVVGPELHEK_	0	MSMS	2	568.308938	1134.60332	NaN	18.042	1	0	0.0067761	1	69.338		3945;5165;4205;6365	1644	15624
A0A8C0M8Z4	no	AGVVNGAGAPGQSPGAGR	18	Deamidation (NQ)	_AGVVN(de)GAGAPGQSPGAGR_	0	MULTI-MSMS	2	762.381685	1522.74882	4.0431	24.529	0.47649	0	0.0033964	1	69.716	6771200	1025	1645	15637
A0A8C0M8Z4	no	AGVVNGAGAPGQSPGAGR	18	Deamidation (NQ)	_AGVVN(de)GAGAPGQSPGAGR_	0	MULTI-MSMS	2	762.381685	1522.74882	-0.32444	25.38	0.3751	0	0.050084	1	47.242	7886700	1025	1645	15638
A0A8I3PBS0	no	AGVVTPGLTEDQLWR	15	Unmodified	_AGVVTPGLTEDQLWR_	0	MULTI-MSMS	2	821.433387	1640.85222	1.4436	77.491	0.71363	0	4.5717E-06	1	144.65	99752000	2686	1646	15652
A0A8P0TAL0	no	AGVYPEKDQAENEDGVQENTFSMDPQLER	29	Unmodified	_AGVYPEKDQAENEDGVQENTFSMDPQLER_	1	MULTI-MSMS	3	1099.49312	3295.45753	-0.12484	67.21	0.50926	1.4211E-14	4.0156E-16	1	100.95	58747000	6497;6515;5742	1647	15664
A0A8I3Q3G0	no	AGYEYVSPEQLAGFDK	16	Acetyl (Protein N-term)	_(ac)AGYEYVSPEQLAGFDK_	0	MSMS	2	908.425424	1814.8363	NaN	98.799	1	0	2.5118E-09	1	118.87		4742	1650	15724
A0A8I3N041	no	AGYFDKEIVPVFVSSR	16	Unmodified	_AGYFDKEIVPVFVSSR_	1	MSMS	2	907.477794	1812.94104	NaN	79.246	1	0	5.438E-08	1	118.58		2646	1651	15735
A0A8I3N041	no	AGYFDKEIVPVFVSSR	16	Unmodified	_AGYFDKEIVPVFVSSR_	1	MSMS	2	907.477794	1812.94104	NaN	79.282	1	0	9.2527E-22	1	156.08		2646	1651	15736
A0A8I3PPA0	no	AGYLTLYGVEALPR	14	Unmodified	_AGYLTLYGVEALPR_	0	MULTI-MSMS	2	761.916841	1521.81913	2.3236	88.129	0.37417	-1.4211E-14	0.00014374	2	103.34	72968000	5323	1653	15743
A0A8P0T340	no	AGYQDMPEYENFK	13	Unmodified	_AGYQDMPEYENFK_	0	MULTI-MSMS	2	796.340306	1590.66606	-0.068482	60.817	0.54213	0	0.012489	1	54.198	51474000	6105;6652	1655	15761
A0A8I3MGZ0	no	AGYSQGATQYTQAQQTR	17	Unmodified	_AGYSQGATQYTQAQQTR_	0	MULTI-MSMS	2	929.937553	1857.86055	0.22451	29.438	0.64604	0	1.8334E-06	1	126.1	4456600	5463	1656	15772
A0A8I3S5Q5	no	AGYSQYVPEILEK	13	Unmodified	_AGYSQYVPEILEK_	0	MULTI-MSMS	2	748.885207	1495.75586	0.93032	77.847	0.71302	-1.4211E-14	0.026435	1	46.844	140900000	4700	1657	15779
A0A8C0NH34	no	AHAAEGQVEDVVGNLR	16	Unmodified	_AHAAEGQVEDVVGNLR_	0	MULTI-MATCH	2	832.921175	1663.8278	4.8718	48.178	0.30664	-7.1054E-15	NaN	0	NaN	6071400	2683	1658	15803
A0A8I3NBQ7	no	AHAAVWNAQEAQADFAK	17	Unmodified	_AHAAVWNAQEAQADFAK_	0	MSMS	2	914.442274	1826.87	NaN	48.773	1	0	1.3351E-16	1	133.71		5352	1659	15807
A0A8I3N2G1	no	AHAGLSSNSER	11	Unmodified	_AHAGLSSNSER_	0	MULTI-MSMS	2	564.773251	1127.53195	-0.18855	9.1332	0.31758	0	0.037214	1	46.462	10509000	1641	1660	15820
A0A8C0Q7J0	no	AHATLLGLANMETHYFAK	18	Unmodified	_AHATLLGLANMETHYFAK_	0	MULTI-MSMS	3	663.340132	1986.99857	0.67233	76.498	0.71161	0	8.739E-09	1	127.29	70092000	4584	1661	15830
A0A8P0PJX1	no	AHCLQSGALFR	11	Unmodified	_AHCLQSGALFR_	0	MULTI-MSMS	2	630.319314	1258.62407	0.79983	32.25	0.64465	-7.1054E-15	0.062643	1	39.305	2994800	2214	1663	15848
A0A8P0NAH9	no	AHCVTLVQLSISCDHLIDKDIASK	24	Acetyl (Protein N-term)	_(ac)AHCVTLVQLSISCDHLIDKDIASK_	1	MULTI-MSMS	3	922.470205	2764.38879	1.2196	80.82	0.47447	0	5.388E-09	1	89.622	72566000	6607	1664	15857
A0A8I3Q2Q2	no	AHDGAEVCSAIFSK	14	Unmodified	_AHDGAEVCSAIFSK_	0	MULTI-MSMS	2	746.348465	1490.68238	-0.74464	40.2	0.61272	0	0.00015587	1	110.8	10075000	4139	1665	15867
A0A8P0N910	no	AHDGSVFTLCQMR	13	Unmodified	_AHDGSVFTLCQMR_	0	MULTI-MSMS	2	761.350485	1520.68642	-0.30015	49.546	0.95291	0	6.9466E-11	2	215.72	98606000	6530	1666	15879
A0A8C0S4Y3	no	AHDLLCQQK	9	Unmodified	_AHDLLCQQK_	0	MULTI-MSMS	2	556.77949	1111.54443	-0.22974	15.193	0.33867	1.7764E-15	0.00012411	1	202.45	49325000	5310	1667	15892
A0A8I3MBI0	no	AHDWMLPV	8	Unmodified	_AHDWMLPV_	0	MULTI-MATCH	2	484.736563	967.458573	-1.1365	76.023	0.47353	1.4211E-14	NaN	0	NaN	3941100	4995	1668	15905
A0A8I3MY57	no	AHEGEIEDLALGPDGK	16	Unmodified	_AHEGEIEDLALGPDGK_	0	MULTI-MSMS	2	825.902116	1649.78968	1.6952	49.649	0.30777	7.1054E-15	1.0664E-06	1	141.37	18679000	1451	1669	15906
A0A8I3P8S9	no	AHEILPDLVCCSAK	14	Unmodified	_AHEILPDLVCCSAK_	0	MULTI-MSMS	2	806.894725	1611.7749	-1.6841	52.574	1.2219	0	1.5989E-05	3	142.07	85610000	2718	1670	15908
A0A8P0SI18	no	AHFIMNDPAGNSYLQNVYAPEDDPQMK	27	Unmodified	_AHFIMNDPAGNSYLQNVYAPEDDPQMK_	0	MULTI-MSMS	3	1022.46378	3064.36951	-0.51205	80.327	0.37393	0	3.0225E-17	1	112.13	33515000	1389	1673	15929
A0A8I3MHD1	no	AHFNLDESGVLSLIK	15	Unmodified	_AHFNLDESGVLSLIK_	0	MULTI-MSMS	2	821.943587	1641.87262	-2.6339	87.767	1.0534	0	5.3013E-14	3	203.7	130060000	1093	1674	15941
A0A8I3NRF5	no	AHGAVIPWEYFHLSPLR	17	Unmodified	_AHGAVIPWEYFHLSPLR_	0	MULTI-MSMS	4	499.016527	1992.037	0.30043	86.695	1.2586	0	1.9021E-06	2	106.52	104250000	3447	1677	15959
A0A8C0N0W7	no	AHGGYSVFAGVGER	14	Unmodified	_AHGGYSVFAGVGER_	0	MSMS	2	703.844207	1405.67386	NaN	42.147	1	0	0.00013867	1	93.345		356	1678	15972
A0A8C0N0W7	no	AHGGYSVFAGVGER	14	Unmodified	_AHGGYSVFAGVGER_	0	MSMS	2	703.844207	1405.67386	NaN	42.64	1	0	0.00019778	1	89.548		356	1678	15973
A0A8C0N0W7	no	AHGGYSVFAGVGER	14	Unmodified	_AHGGYSVFAGVGER_	0	MSMS	2	703.844207	1405.67386	NaN	42.828	1	0	0.00019778	1	89.548		356	1678	15974
A0A8C0N0W7	no	AHGGYSVFAGVGER	14	Unmodified	_AHGGYSVFAGVGER_	0	MSMS	2	703.844207	1405.67386	NaN	43.33	1	0	0.0027349	1	66.663		356	1678	15975
A0A8P0TBA3	no	AHGHCLHEIFLLR	13	Unmodified	_AHGHCLHEIFLLR_	0	MULTI-MSMS	4	401.463501	1601.8249	0.48856	38.982	1.1225	0	0.00023576	3	90.653	105800000	3643	1679	15998
A0A8P0TBA3	no	AHGHCLHEIFLLR	13	Unmodified	_AHGHCLHEIFLLR_	0	MULTI-MSMS	4	401.463501	1601.8249	-0.24831	40.423	1.3951	-7.1054E-15	0.015081	2	44.616	53713000	3643	1679	15999
A0A8C0P3R9	no	AHGPGLEGGLVGK	13	Unmodified	_AHGPGLEGGLVGK_	0	MULTI-MSMS	2	596.327662	1190.64077	1.9879	25.924	0.4081	0	0.00017093	1	100.58	14987000	3517;3936	1682	16035
A0A8C0P3R9	no	AHGPGLEGGLVGKPAEFTIDTK	22	Unmodified	_AHGPGLEGGLVGKPAEFTIDTK_	1	MULTI-MSMS	2	1097.57877	2193.14298	-0.48286	56.918	0.30575	0	2.6371E-18	1	140.84	13210000	3517;3936	1683	16045
A0A8C0NUM0	no	AHHSGQEISSEYR	13	Unmodified	_AHHSGQEISSEYR_	0	MULTI-MATCH	2	750.844936	1499.67532	0.21449	13.867	0.10203	0	NaN	0	NaN	2795900	2731	1687	16077
A0A8C0P3R9	no	AHIANPSGASTECFVTDNADGTYQVEYTPFEK	32	Unmodified	_AHIANPSGASTECFVTDNADGTYQVEYTPFEK_	0	MULTI-MSMS	3	1173.85969	3518.55724	-0.0031508	78.666	0.67874	1.4211E-14	4.0583E-15	2	96.46	97838000	3517;3936	1688	16079
A0A8I3NZ15	no	AHIGKPAPPFQATAVVDGAFK	21	Unmodified	_AHIGKPAPPFQATAVVDGAFK_	1	MULTI-MSMS	4	531.291554	2121.13711	0.42279	57.528	1.8999	0	9.1829E-08	5	101.49	1976300000	3137	1689	16098
A0A8I3NZ15	no	AHIGKPAPPFQATAVVDGAFK	21	Unmodified	_AHIGKPAPPFQATAVVDGAFK_	1	MULTI-MSMS	4	531.291554	2121.13711	1.5296	58.751	0.94928	0	0.0026814	1	36.923	13267000	3137	1689	16099
A0A8I3NZ15	no	AHIGKPAPPFQATAVVDGAFK	21	Deamidation (NQ)	_AHIGKPAPPFQ(de)ATAVVDGAFK_	1	MULTI-MSMS	4	531.537558	2122.12112	3.8803	59.801	0.47546	0	0.00030125	1	56.327	12495000	3137	1689	16130
A0A8I3S898	no	AHITINQYLQQVYEAIDTR	19	Acetyl (Protein N-term)	_(ac)AHITINQYLQQVYEAIDTR_	0	MULTI-MSMS	3	773.397363	2317.17026	-0.6325	107.74	0.27108	0	2.9641E-10	1	141.22	11664000	5305	1691	16132
A0A8P0TCY6	no	AHLGIVSQEPILFDCSIAENIAYGDNSR	28	Unmodified	_AHLGIVSQEPILFDCSIAENIAYGDNSR_	0	MULTI-MSMS	3	1030.50474	3088.4924	0.37844	96.677	0.37585	0	1.5016E-19	2	114.91	46312000	1196	1694	16149
A0A8I3S4N6	no	AHLGTALK	8	Unmodified	_AHLGTALK_	0	MULTI-MATCH	2	405.745245	809.475937	0.16143	9.0357	0.22979	0	NaN	0	NaN	5267500	4491	1695	16160
A0A8C0Q6B5	no	AHLMEIQVNGGTVAEK	16	Unmodified	_AHLMEIQVNGGTVAEK_	0	MULTI-MSMS	2	848.937979	1695.8614	-0.18816	44.951	1.3961	0	2.7699E-58	2	281.51	603400000	2294	1697	16171
A0A8C0Q6B5	no	AHLMEIQVNGGTVAEK	16	Oxidation (M)	_AHLM(ox)EIQVNGGTVAEK_	0	MULTI-MSMS	2	856.935436	1711.85632	-1.5094	45.121	0.34027	0	3.3229E-05	1	124.12	28134000	2294	1697	16196
A0A8C0Q6B5	no	AHLMEIQVNGGTVAEK	16	Deamidation (NQ)	_AHLMEIQVN(de)GGTVAEK_	0	MULTI-MSMS	2	849.429987	1696.84542	2.4699	47.716	0.64647	0	6.1324E-10	2	167.22	21127000	2294	1697	16205
A0A8C0Q6B5	no	AHLMEIQVNGGTVAEK	16	Deamidation (NQ)	_AHLMEIQVN(de)GGTVAEK_	0	MULTI-MSMS	2	849.429987	1696.84542	0.34649	49.022	0.20256	0	7.3754E-06	1	142.91	5895800	2294	1697	16206
A0A8C0Q6B5	no	AHLMEIQVNGGTVAEK	16	Deamidation (NQ)	_AHLMEIQVN(de)GGTVAEK_	0	MULTI-MSMS	2	849.429987	1696.84542	3.9147	49.604	0.30758	0	0.0014561	1	85.845	25824000	2294	1697	16207
A0A8C0Q6B5	no	AHLMEIQVNGGTVAEK	16	Oxidation (M),Deamidation (NQ)	_AHLM(ox)EIQVN(de)GGTVAEK_	0	MULTI-MSMS	2	857.427444	1712.84033	-0.45613	48.422	0.47784	0	0.0003598	1	105.65	24446000	2294	1697	16243
A0A8I3RV86	no	AHLQAEVQHLR	11	Unmodified	_AHLQAEVQHLR_	0	MULTI-MSMS	2	651.357285	1300.70002	-0.37017	17.155	0.1697	0	0.00070234	1	107.24	4255600	4147	1698	16256
A0A8C0RDD1	yes	AHLSQALLPTWGFGSDTR	18	Unmodified	_AHLSQALLPTWGFGSDTR_	0	MULTI-MSMS	2	978.999956	1955.98536	2.5384	80.129	0.20422	0	1.0145E-05	1	97.551	9462600	4885	1699	16262
A0A8C0SPH9	no	AHLTNQYMQR	10	Unmodified	_AHLTNQYMQR_	0	MULTI-MSMS	2	631.308946	1260.60334	-0.042314	17.862	0.27224	0	0.00082448	1	164.53	4616300	5580	1700	16263
A0A8C0RAM5	no	AHLVAVFNEYQR	12	Unmodified	_AHLVAVFNEYQR_	0	MULTI-MSMS	2	723.87805	1445.74155	-0.176	47.979	0.78312	0	0.00060025	2	95.358	95492000	4830	1701	16268
A0A8I3RWH7	no	AHMESDKHLEALYLFK	16	Unmodified	_AHMESDKHLEALYLFK_	1	MULTI-MSMS	4	483.747556	1930.96112	0.0081089	55.16	0.5429	0	0.040683	1	29.733	10039000	5965	1702	16285
A0A8I3PKS3	no	AHMGMFTELAILYSK	15	Unmodified	_AHMGMFTELAILYSK_	0	MULTI-MSMS	2	856.430944	1710.84733	3.4216	93.117	1.2933	1.4211E-14	0.00023602	2	91.202	45661000	1317;3702	1703	16296
A0A8I3PKJ4	no	AHNNELEPTPGNTLR	15	Unmodified	_AHNNELEPTPGNTLR_	0	MULTI-MSMS	2	831.91335	1661.81215	3.7173	26.732	0.64591	0	1.7502E-05	2	134.13	7168900	2491	1704	16298
A0A8P0NLU9	no	AHNVPVLVCCETYK	14	Unmodified	_AHNVPVLVCCETYK_	0	MULTI-MSMS	2	845.408	1688.80145	-4.4732	39.445	0.71407	0	0.0010369	2	79.741	10725000	5313;6377	1705	16304
A0A8I3N8H6	no	AHPVYGPHSTLPR	13	Unmodified	_AHPVYGPHSTLPR_	0	MULTI-MSMS	3	477.921237	1430.74188	-0.20556	17.02	0.23746	0	0.00974	2	48.112	3955300	616	1707	16319
A0A8I3PMC9	no	AHQEMEVEQPCIQEVK	16	Unmodified	_AHQEMEVEQPCIQEVK_	0	MULTI-MSMS	2	977.9535	1953.89245	0.57436	39.848	0.34021	0	1.5705E-05	1	102.62	4574000	4990	1710	16324
A0A8P0TAW7	no	AHQLWLSVEALK	12	Unmodified	_AHQLWLSVEALK_	0	MULTI-MSMS	2	697.893169	1393.77178	0.6921	67.41	0.44128	0	0.036929	1	44.945	17506000	1559;1748;5700	1712	16335
F1PCR0	no	AHQNTLEVYPPFLFFLAVGGVYHPR	25	Unmodified	_AHQNTLEVYPPFLFFLAVGGVYHPR_	0	MULTI-MSMS	4	718.87879	2871.48606	2.4305	107	1.3593	0	8.3335E-08	1	83.064	22192000	5760	1713	16343
A0A8I3S1Q9	no	AHQVTDESLESTR	13	Unmodified	_AHQVTDESLESTR_	0	MULTI-MSMS	2	736.852426	1471.6903	-0.073459	18.202	0.37556	0	2.7408E-05	1	138.25	4040000	5105	1715	16357
A0A8I3NRM8	no	AHQVVEDGYEFFAK	14	Unmodified	_AHQVVEDGYEFFAK_	0	MULTI-MSMS	2	820.391187	1638.76782	0.29453	59.809	0.84847	0	5.2951E-13	2	221.75	245230000	3856;305	1716	16368
A0A8I3PPA0	no	AHSADVFHTFR	11	Unmodified	_AHSADVFHTFR_	0	MULTI-MATCH	2	644.315086	1286.61562	-3.7016	27.086	0.3056	0	NaN	0	NaN	1997100	5323	1718	16393
A0A8C0RBE7	no	AHSPMIAVGSDDSSPNAMAK	20	Unmodified	_AHSPMIAVGSDDSSPNAMAK_	0	MSMS	2	993.456407	1984.89826	NaN	37.802	1	0	1.3326E-09	1	98.531		873	1721	16409
A0A8I3P9Y9	no	AHSSMVGVSLPQK	13	Unmodified	_AHSSMVGVSLPQK_	0	MULTI-MSMS	2	670.853187	1339.69182	0.097511	30.963	1.8996	0	6.77E-15	1	232.84	28869000	5736	1723	16420
A0A8I3MNI4	no	AHSSPASLQLGAVSPGTLTPTGVSSGPAAAPSAQHLR	37	Unmodified	_AHSSPASLQLGAVSPGTLTPTGVSSGPAAAPSAQHLR_	0	MULTI-MSMS	4	870.456387	3477.79644	2.3517	62.636	1.1216	0	1.0544E-06	4	57.509	62660000	2685	1724	16441
A0A8C0NA35	no	AHTDSLNTLVALHQLYQYTQK	21	Unmodified	_AHTDSLNTLVALHQLYQYTQK_	0	MULTI-SECPEP	3	815.423801	2443.24957	-1.7837	83.212	0.50798	0	0.00036867	1	72.316	12984000	2190	1725	16449
Q9ZZ58	no	AHVEAPIAGSMVLAAVLLK	19	Unmodified	_AHVEAPIAGSMVLAAVLLK_	0	MULTI-MSMS	3	630.70089	1889.08084	-0.25114	97.954	0.61215	0	4.3598E-10	1	137.61	158620000	338	1729	16471
Q9ZZ58	no	AHVEAPIAGSMVLAAVLLK	19	Unmodified	_AHVEAPIAGSMVLAAVLLK_	0	MULTI-MSMS	2	945.547696	1889.08084	-3.2704	97.951	0.27267	0	1.1295E-09	2	137.09	18995000	338	1729	16472
A0A8I3N153	no	AHVIVMAATNRPNSIDPALR	20	Unmodified	_AHVIVMAATNRPNSIDPALR_	1	MULTI-MSMS	5	430.036815	2145.14769	0.31208	45.47	0.27301	0	0.00014795	1	64.507	9214300	2730	1730	16492
A0A8C0STJ7	no	AHVLAASVEQATENFLEK	18	Unmodified	_AHVLAASVEQATENFLEK_	0	MULTI-MSMS	2	979.004904	1955.99526	0.49403	82.083	0.54148	0	6.412E-22	1	197.19	49445000	5644	1731	16495
A0A8C0YW86	no	AHVTHPELK	9	Unmodified	_AHVTHPELK_	0	MULTI-MATCH	2	516.285266	1030.55598	-2.0491	10.207	0.16411	0	NaN	0	NaN	743720	4766	1733	16520
A0A8P0T542	no	AHVVPCFDASK	11	Unmodified	_AHVVPCFDASK_	0	MULTI-SECPEP	3	410.869374	1229.58629	0.74766	27.488	0.47597	0	0.036673	1	54.259	231950000	6595;2676	1734	16524
A0A8I3P8S9	no	AIADTGANVIVTGGK	15	Unmodified	_AIADTGANVIVTGGK_	0	MULTI-MSMS	2	693.882998	1385.75144	1.5426	44.849	1.5332	0	3.0285E-05	2	128.28	121390000	2718	1736	16537
A0A8I3P8S9	no	AIADTGANVIVTGGK	15	Unmodified	_AIADTGANVIVTGGK_	0	MSMS	2	693.882998	1385.75144	NaN	45.96	1	0	0.019943	1	50.222		2718	1736	16538
A0A8P0NZ76	no	AIADWYNEK	9	Unmodified	_AIADWYNEK_	0	MULTI-MSMS	2	555.266739	1108.51892	-0.025633	51.475	0.51113	0	0.0047664	1	92.439	11703000	6205	1737	16554
A0A8C0N0W7	no	AIAELGIYPAVDPLDSTSR	19	Unmodified	_AIAELGIYPAVDPLDSTSR_	0	MULTI-MSMS	2	994.520387	1987.02622	-1.1465	92.275	0.90133	0	2.5368E-12	1	159.08	397000000	356	1739	16570
A0A8C0MKC0	no	AIAFFQQQPR	10	Unmodified	_AIAFFQQQPR_	0	MULTI-MSMS	2	603.324922	1204.63529	0.78068	56.136	0.6109	0	0.00041453	1	127.84	515990000	1505	1740	16582
A0A8C0MVQ9	no	AIAHYEQSADYYK	13	Unmodified	_AIAHYEQSADYYK_	0	MULTI-MSMS	2	779.862263	1557.70997	0.9295	33.178	0.37424	0	0.00097173	1	83	4242100	1881	1746	16618
A0A8C0MVQ9	no	AIAHYEQSADYYKGEESNSSANK	23	Unmodified	_AIAHYEQSADYYKGEESNSSANK_	1	MULTI-MSMS	3	854.71749	2561.13064	0.17452	30.833	0.44291	-3.5527E-15	7.8238E-05	1	56.055	4336800	1881	1747	16630
A0A8P0PBZ5	no	AIAIAAGVPVVPGTDAPITSLHEAHEFSNTYGFPIIFK	38	Unmodified	_AIAIAAGVPVVPGTDAPITSLHEAHEFSNTYGFPIIFK_	0	MULTI-MSMS	4	988.522733	3950.06183	-0.015385	100.25	0.20377	0	0.00071827	1	34.749	25643000	2979	1748	16642
A0A8I3N494	no	AIALATLQIINDR	13	Unmodified	_AIALATLQIINDR_	0	MULTI-MSMS	2	706.417008	1410.81946	-1.1548	81.817	0.37431	0	0.0018494	1	73.781	5328100	4280	1750	16647
A0A8C0TUV1	no	AIALSLAESNR	11	Unmodified	_AIALSLAESNR_	0	MSMS	2	572.81967	1143.62479	NaN	46.439	1	0	0.02077	1	56.013		1637	1751	16649
A0A8C0MQP2	no	AIAMSLGQDIPMDQR	15	Unmodified	_AIAMSLGQDIPMDQR_	0	MULTI-MSMS	2	823.405457	1644.79636	-3.0456	70.576	0.57784	0	8.041E-06	2	140.24	27253000	1708	1752	16660
A0A8I3N153	no	AIANECQANFISIK	14	Unmodified	_AIANECQANFISIK_	0	MULTI-MSMS	2	789.900865	1577.78718	0.31959	58.444	0.94941	0	1.455E-06	2	150.46	817510000	2730	1753	16671
A0A8I3N153	no	AIANECQANFISIK	14	Deamidation (NQ)	_AIAN(de)ECQANFISIK_	0	MSMS	2	790.392873	1578.77119	NaN	62.691	1	0	0.0020907	1	74.962		2730	1753	16685
A0A8I3N7Q9	no	AIANHSVYCSTK	12	Unmodified	_AIANHSVYCSTK_	0	MULTI-MSMS	2	675.827169	1349.63978	-0.66334	14.989	0.50835	0	2.3889E-17	1	244.27	68363000	2875	1754	16694
A0A8C0Z5N9	no	AIANVPPIQEK	11	Unmodified	_AIANVPPIQEK_	0	MULTI-MSMS	2	590.340238	1178.66592	-0.44747	36.281	0.40869	0	0.0029607	1	79.986	5567900	6300	1755	16708
A0A8I3Q5Y6	no	AIASTSASASASTSGPCTHQQPPGQPPPPK	30	Unmodified	_AIASTSASASASTSGPCTHQQPPGQPPPPK_	0	MULTI-MSMS	3	972.469921	2914.38793	0.018228	28.548	0.98724	0	0.0050793	1	22.56	2204500	1617;308	1757	16719
A0A8P0S988	no	AIATPNQGVWDMR	13	Unmodified	_AIATPNQGVWDMR_	0	MULTI-MSMS	2	729.861543	1457.70853	-3.0292	61.832	0.30568	0	0.0049443	1	62.408	6340300	3095	1759	16726
A0A8P0SWV2	no	AIATSLHEICSK	12	Unmodified	_AIATSLHEICSK_	0	MULTI-MSMS	2	665.345194	1328.67584	3.6796	30.618	0.40755	0	0.045935	1	42.348	2334200	418	1760	16730
A0A8I3PU76	no	AIAVLTSGGDAQGMNAAVR	19	Unmodified	_AIAVLTSGGDAQGMNAAVR_	0	MULTI-MSMS	2	901.464892	1800.91523	-0.17584	56.85	0.40826	0	2.772E-27	1	201	30616000	210	1761	16731
A0A8C0QJD0	no	AIAYLFPSGLFEK	13	Unmodified	_AIAYLFPSGLFEK_	0	MULTI-MSMS	2	728.397753	1454.78095	0.5385	98.739	0.50905	0	0.0010251	1	82.261	39082000	4697	1762	16742
A0A8I3P5G6	no	AICDHVR	7	Unmodified	_AICDHVR_	0	MULTI-MSMS	2	435.716162	869.41777	-1.9196	13.274	0.15507	1.7764E-15	0.064015	1	60.788	3391600	4489	1764	16760
A0A8I3NBZ5	no	AICEAYKEDYHK	12	Unmodified	_AICEAYKEDYHK_	1	MULTI-MATCH	2	763.850841	1525.68713	-0.49041	17.53	0.40851	0	NaN	0	NaN	42302000	1010	1765	16769
A0A8C0S9B9	no	AICLDHAK	8	Unmodified	_AICLDHAK_	0	MULTI-MSMS	2	464.23947	926.464386	1.0917	14.502	0.34221	-1.7764E-15	0.014474	1	86.472	6616200	5367	1768	16785
A0A8C0S9B9	no	AICLDHAK	8	Unmodified	_AICLDHAK_	0	MULTI-MATCH	2	464.23947	926.464386	-0.0439	13.628	0.16957	0	NaN	0	NaN	11020000	5367	1768	16794
A0A8C0LUS7	no	AICTEAGLMALR	12	Unmodified	_AICTEAGLMALR_	0	MULTI-MSMS	2	653.336315	1304.65808	-0.25418	64.153	1.2895	-1.4211E-14	4.6732E-05	3	141.2	289820000	465	1769	16800
A0A8C0PZQ4	no	AIDDSSASISLAQLTK	16	Unmodified	_AIDDSSASISLAQLTK_	0	MULTI-MSMS	2	810.427967	1618.84138	2.9162	72.776	0.30607	0	0.00057286	1	73.219	7638300	3443	1771	16819
A0A8P0NGV9	no	AIDENNESTACFLIR	15	Unmodified	_AIDENNESTACFLIR_	0	MULTI-MSMS	2	876.914701	1751.81485	2.2499	66.629	0.7146	0	6.9243E-05	1	113.22	18021000	6056;6362	1772	16830
A0A8C0PZU4	no	AIDEPSFSVAYANMCR	16	Unmodified	_AIDEPSFSVAYANMCR_	0	MSMS	2	915.911104	1829.80765	NaN	77.619	1	0	0.014848	1	51.252		1022	1773	16843
A0A8C0RP85	no	AIDGQQTIIACIESHQFQPK	20	Unmodified	_AIDGQQTIIACIESHQFQPK_	0	MULTI-MSMS	3	762.051198	2283.13177	-0.17437	81.48	0.91582	0	6.4748E-13	3	129.12	732650000	5082	1774	16851
A0A8C0RD92	no	AIDLFTDAIK	10	Unmodified	_AIDLFTDAIK_	0	MSMS	2	553.808239	1105.60193	NaN	76.851	1	0	0.062438	1	45.161		4880	1776	16866
A0A8C0MVC6	no	AIDTLHR	7	Unmodified	_AIDTLHR_	0	MULTI-MATCH	2	413.232502	824.450451	-5.4452	12.856	0.35909	0	NaN	0	NaN	1384600	1869	1778	16881
A0A8C0TS59	no	AIDVPGQVQVYELQPR	16	Unmodified	_AIDVPGQVQVYELQPR_	0	MULTI-MSMS	2	906.48615	1810.95775	0.8362	75.771	0.91215	0	3.9586E-06	3	132.59	53160000	6133	1779	16885
A0A8I3NNH2	no	AIEALHGHELRPGR	14	Unmodified	_AIEALHGHELRPGR_	1	MULTI-MSMS	2	778.42623	1554.83791	-0.33719	17.659	0.51021	0	0.0036664	1	84.17	9969000	3139;3049	1781	16900
A0A8I3NM71	no	AIEALKEFNEDGALAVLQQFK	21	Unmodified	_AIEALKEFNEDGALAVLQQFK_	1	MULTI-MSMS	3	778.749514	2333.22671	0.19752	99.958	0.85055	0	3.7378E-12	2	123.55	539360000	4751;2923	1782	16907
A0A8P0PHU9	no	AIEDEGGNPDEIEITSEGNK	20	Unmodified	_AIEDEGGNPDEIEITSEGNK_	0	MULTI-MSMS	2	1058.97948	2115.9444	-0.94903	52.513	0.47464	0	6.7926E-11	1	116.84	8195600	6441	1784	16922
A0A8C0NEZ8	no	AIEDSDTLQETMEEYMNKPTF	21	Unmodified	_AIEDSDTLQETMEEYMNKPTF_	1	MULTI-MSMS	3	831.366301	2491.07707	2.3277	101.72	0.34048	0	0.067011	1	18.317	38957000	2618	1786	16945
A0A8C0QA20	no	AIEEGIPAFTCEEYVK	16	Unmodified	_AIEEGIPAFTCEEYVK_	0	MULTI-MSMS	2	928.44276	1854.87097	2.0174	77.39	0.88325	0	0.016763	2	45.357	43676000	4636	1787	16957
A0A8P0NWF3	no	AIEEGTLEEIEEEVR	15	Unmodified	_AIEEGTLEEIEEEVR_	0	MULTI-MSMS	2	873.425621	1744.83669	-0.24103	88.589	0.6092	-1.4211E-14	6.6217E-14	1	201.46	50749000	5746	1788	16969
A0A8I3NLK6	no	AIEEGVNHMWTVSAFQQHPR	20	Unmodified	_AIEEGVNHMWTVSAFQQHPR_	0	MULTI-MSMS	3	779.711288	2336.11203	-0.20119	60.39	0.3726	-7.1054E-15	1.4775E-13	1	139.17	29210000	2066	1789	16981
A0A8I3NTY8	no	AIEEGVSHMWTVSAFQQHPR	20	Unmodified	_AIEEGVSHMWTVSAFQQHPR_	0	MULTI-MSMS	3	770.707655	2309.10113	-0.14396	63.611	0.88289	0	0.00010664	1	64.83	58642000	847	1790	16993
A0A8I3MSC7	no	AIEENLEPWPQAWDDSLINGSPLLHDPSASINK	33	Unmodified	_AIEENLEPWPQAWDDSLINGSPLLHDPSASINK_	0	MULTI-MSMS	3	1219.60043	3655.77946	-0.29261	102.06	0.20322	0	1.5833E-18	1	96.46	42872000	4297	1791	17007
A0A8I3S2J1	no	AIEFLNNPPEEAPR	14	Unmodified	_AIEFLNNPPEEAPR_	0	MSMS	2	798.904462	1595.79437	NaN	61.195	1	0	4.4082E-05	1	103.08		4016;6098	1792	17019
E2QV81	no	AIEIDEQQGCK	11	Unmodified	_AIEIDEQQGCK_	0	MULTI-MSMS	2	645.803359	1289.59217	1.0043	25.435	0.2721	0	0.0031404	1	78.934	1904600	4072	1793	17027
A0A8C0RD92	no	AIEINPDSAQPYK	13	Unmodified	_AIEINPDSAQPYK_	0	MULTI-MSMS	2	723.367181	1444.71981	1.9509	46.549	1.156	7.1054E-15	1.5318E-05	1	164.97	302260000	4880	1794	17038
A0A8C0MVQ9	no	AIEIYTDMGR	10	Unmodified	_AIEIYTDMGR_	0	MULTI-MSMS	2	584.786981	1167.55941	0.061195	54.662	0.50947	0	0.013174	1	65.305	3157200	1881	1796	17053
A0A8P0NKA3	no	AIELNPANAVYFCNR	15	Unmodified	_AIELNPANAVYFCNR_	0	MULTI-MSMS	2	876.430321	1750.84609	2.3426	76.697	1.153	0	3.5828E-05	3	125.75	211170000	1719	1798	17061
A0A8P0NKA3	no	AIELNPANAVYFCNR	15	Unmodified	_AIELNPANAVYFCNR_	0	MULTI-MATCH	2	876.430321	1750.84609	1.2678	74.649	0.37458	-1.4211E-14	NaN	0	NaN	6678500	1719	1798	17073
A0A8P0PNK7	no	AIELSLQEQK	10	Unmodified	_AIELSLQEQK_	0	MULTI-MSMS	2	579.821878	1157.6292	0.090646	44.394	0.61186	7.1054E-15	0.00038907	2	149.65	9625800	6570	1799	17077
A0A8I3MPP6	no	AIENQEHR	8	Unmodified	_AIENQEHR_	0	MSMS	2	498.746505	995.478456	NaN	8.8067	1	0	0.0060395	1	121.62		670	1801	17087
A0A8C0PZA5	no	AIEPPPLDAVIEAEHTLR	18	Unmodified	_AIEPPPLDAVIEAEHTLR_	0	MULTI-MSMS	3	657.689707	1970.04729	-0.75921	89.457	1.901	0	1.934E-05	3	89.107	99604000	705	1802	17098
A0A8P0NI52	no	AIEPQNEEADENYNSVNTR	19	Unmodified	_AIEPQNEEADENYNSVNTR_	0	MULTI-MSMS	2	1096.98817	2191.96178	1.1635	38.773	0.37391	0	6.7566E-09	1	121.76	9683000	935	1803	17107
A0A8I3QAU5	no	AIEQADLLQEEAETPR	16	Unmodified	_AIEQADLLQEEAETPR_	0	MULTI-MSMS	2	906.952337	1811.89012	0.10156	61.599	0.40633	0	7.9907E-11	2	166.48	20306000	1486	1804	17119
A0A8I3MGM6	no	AIEQADLLQEEDESPR	16	Unmodified	_AIEQADLLQEEDESPR_	0	MULTI-MSMS	2	921.939427	1841.8643	-0.22734	56.85	0.61322	0	1.5147E-05	1	113.34	95770000	3601	1805	17132
A0A8C0NE40	no	AIEQESQISLK	11	Unmodified	_AIEQESQISLK_	0	MULTI-MSMS	2	623.337892	1244.66123	3.5688	40.336	0.40818	0	0.0087434	1	64.42	10625000	2544	1806	17145
A0A8I3N2V0	no	AIESSPDKR	9	Unmodified	_AIESSPDKR_	1	MULTI-MATCH	2	501.764363	1001.51417	2.3839	9.1751	0.31585	0	NaN	0	NaN	2630600	6197	1808	17162
A0A8C0S9M1	no	AIETALDCLK	10	Unmodified	_AIETALDCLK_	0	MULTI-MSMS	2	567.297181	1132.57981	-3.1039	55.712	0.54582	0	0.011038	1	68.371	13665000	2642	1810	17171
A0A8P0ST92	no	AIFASGSPFDPVTLPNGR	18	Unmodified	_AIFASGSPFDPVTLPNGR_	0	MULTI-MSMS	2	923.478325	1844.9421	2.3518	88.976	0.54356	1.4211E-14	3.335E-11	1	152.4	152550000	1518	1812	17182
A0A8P0ST92	no	AIFASGSPFDPVTLPNGR	18	Deamidation (NQ)	_AIFASGSPFDPVTLPN(de)GR_	0	MULTI-MSMS	2	923.970333	1845.92611	1.1218	92.252	0.30396	1.4211E-14	1.5121E-07	1	128.54	21209000	1518	1812	17194
A0A8C0RES2	no	AIFAVLTSVLTK	12	Unmodified	_AIFAVLTSVLTK_	0	MULTI-MATCH	2	631.889564	1261.76457	0.92311	99.46	0.33947	0	NaN	0	NaN	6895600	4906	1813	17215
A0A8I3MTN8	no	AIFDTPDEDPNYNPLPEERPGGFAWGEGQR	30	Unmodified	_AIFDTPDEDPNYNPLPEERPGGFAWGEGQR_	1	MULTI-MSMS	3	1125.51648	3373.5276	-0.077953	91.993	0.32468	1.4211E-14	1.7264E-15	2	99.614	24377000	3438	1814	17216
A0A8C0RIK1	no	AIFEIVLNR	9	Unmodified	_AIFEIVLNR_	0	MULTI-MSMS	2	537.818941	1073.62333	0.19113	79.021	0.57634	1.4211E-14	0.0017095	1	111.65	8124700	4969	1815	17228
A0A8P0PAZ7	no	AIFENTLSTYPK	12	Unmodified	_AIFENTLSTYPK_	0	MULTI-MSMS	2	692.361367	1382.70818	-1.9649	60.927	0.84853	7.1054E-15	0.00026795	2	114.5	44871000	6527	1816	17229
A0A8C0TTC2	no	AIFMIPTNPPPTFR	14	Unmodified	_AIFMIPTNPPPTFR_	0	MULTI-MSMS	2	801.429061	1600.84357	4.3726	88.705	1.7955	-1.4211E-14	0.010881	1	53.124	47545000	6140	1817	17235
A0A8P0P307	no	AIFQTIQNR	9	Unmodified	_AIFQTIQNR_	0	MULTI-MSMS	2	545.803823	1089.59309	-0.38177	40.88	0.44159	0	0.0026279	2	104.21	14677000	5279	1820	17264
A0A8I3NFI4	no	AIFSSGAVLYK	11	Unmodified	_AIFSSGAVLYK_	0	MULTI-MSMS	2	578.324057	1154.63356	0.43127	59.536	0.84888	0	0.00051389	1	114.99	58297000	1912	1822	17273
A0A8I3PSL7	no	AIFSVLDLMK	10	Unmodified	_AIFSVLDLMK_	0	MULTI-MATCH	2	568.822835	1135.63112	-0.68592	99.835	0.17142	-1.4211E-14	NaN	0	NaN	6184400	5111	1823	17287
A0A8C0M9N5	no	AIFSVYVVNK	10	Unmodified	_AIFSVYVVNK_	0	MULTI-SECPEP	2	570.326599	1138.63865	-3.0726	66.465	1.0237	0	0.062011	1	70.919	15501000	1053	1824	17288
A0A8C0MZR6	no	AIFTTGQGASAVGLTAYVQR	20	Unmodified	_AIFTTGQGASAVGLTAYVQR_	0	MULTI-MSMS	3	671.02509	2010.05344	0.054618	80.41	0.84801	0	0.025943	1	23.658	51449000	2019	1825	17298
A0A8P0T375	no	AIGAQNLLTMPGGVAK	16	Unmodified	_AIGAQNLLTMPGGVAK_	0	MSMS	2	770.929425	1539.8443	NaN	70.37	1	0	0.014848	1	51.252		414	1826	17305
A0A8P0PR50	no	AIGAVPLIQGEYMIPCEK	18	Unmodified	_AIGAVPLIQGEYMIPCEK_	0	MSMS	2	995.012829	1988.01111	NaN	89.342	1	0	0.00069277	1	69.03		258	1827	17311
A0A8C0RX08	no	AIGIGAYLVR	10	Unmodified	_AIGIGAYLVR_	0	MULTI-MSMS	2	516.813659	1031.61277	0.35535	69.158	0.84989	0	0.00041962	1	130.04	81186000	3663	1830	17315
A0A8C0SJ90	no	AIGNNSATSPR	11	Unmodified	_AIGNNSATSPR_	0	MULTI-MSMS	2	544.278169	1086.54179	0.065136	13.914	0.20391	0	0.063587	1	39.039	2559000	2496	1833	17335
A0A8P0SC38	no	AIGNTELENK	10	Unmodified	_AIGNTELENK_	0	MSMS	2	544.782753	1087.55095	NaN	19.443	1	0	6.4163E-07	1	155.88		5185	1834	17340
A0A8I3QBG5	no	AIGPHDVLATLLNNLK	16	Unmodified	_AIGPHDVLATLLNNLK_	0	MULTI-MSMS	2	844.988329	1687.9621	-0.62454	101.22	0.74632	0	2.4911E-47	2	263.44	63202000	1782	1836	17355
A0A8C0PJ10	no	AIGQTELNASNPEEVLQLAAQR	22	Unmodified	_AIGQTELNASNPEEVLQLAAQR_	0	MSMS	3	784.74331	2351.2081	NaN	90.674	1	0	0.066224	1	22.7		4119	1837	17369
A0A8C0NHD1	no	AIGSASEGAQSSLQEVYHK	19	Unmodified	_AIGSASEGAQSSLQEVYHK_	0	MULTI-MSMS	3	654.656954	1960.94903	-0.14485	44.524	0.57731	0	0.00039222	2	58.073	90866000	2709	1838	17375
A0A8C0PE22	no	AIGTACTLDK	10	Unmodified	_AIGTACTLDK_	0	MULTI-MSMS	2	525.268424	1048.5223	0.35702	22.232	0.57745	0	0.0067918	1	74.464	8121800	3353	1839	17388
A0A8I3PIA7	no	AIGTDEDLAHSSIR	14	Unmodified	_AIGTDEDLAHSSIR_	0	MULTI-MSMS	2	742.870619	1483.72669	-1.7753	35.193	0.51114	0	1.1735E-21	1	238.92	20305000	5291	1841	17404
A0A8C0SX68	no	AIGTEPDSDVLSEIMHSFAK	20	Unmodified	_AIGTEPDSDVLSEIMHSFAK_	0	MULTI-MSMS	3	716.349021	2146.02524	0.14613	101.54	0.67917	0	0.025149	1	23.892	16965000	5699	1842	17416
A0A8I3N153	no	AIGVKPPR	8	Unmodified	_AIGVKPPR_	1	MULTI-MATCH	2	419.268887	836.523222	-0.22151	14.918	0.95311	0	NaN	0	NaN	45785000	2730	1843	17428
A0A8P0SB20	no	AIGVLTSGGDAQGMNAAVR	19	Unmodified	_AIGVLTSGGDAQGMNAAVR_	0	MULTI-MSMS	2	894.457067	1786.89958	1.8423	56.115	0.64525	0	8.5706E-05	2	84.365	578490000	744;3976	1844	17430
A0A8P0SB20	no	AIGVLTSGGDAQGMNAAVR	19	Oxidation (M)	_AIGVLTSGGDAQGM(ox)NAAVR_	0	MULTI-MATCH	2	902.454524	1802.8945	-7.7168	42.222	0.5444	0	NaN	0	NaN	4779500	744;3976	1844	17453
A0A8C0M3S5	no	AIGVSNFNHK	10	Unmodified	_AIGVSNFNHK_	0	MULTI-MSMS	2	543.788173	1085.56179	-1.6921	20.804	0.51098	0	0.0015544	1	101.33	2902800	794	1845	17455
A0A8C0M3S5	no	AIGVSNFNHK	10	Unmodified	_AIGVSNFNHK_	0	MULTI-MATCH	2	543.788173	1085.56179	0.2055	17.733	0.47522	0	NaN	0	NaN	5539600	794	1845	17465
A0A8I3P2L6	no	AIGVSNFNHLQIEK	14	Unmodified	_AIGVSNFNHLQIEK_	0	MULTI-MSMS	2	785.422822	1568.83109	-1.1249	53.559	1.8988	0	6.8135E-07	2	164.11	144560000	4976	1846	17471
A0A8C0SXJ4	no	AIHLPAETMR	10	Unmodified	_AIHLPAETMR_	0	MSMS	3	380.206098	1137.59646	NaN	34.793	1	0	0.061476	1	34.692		4264	1847	17484
A0A8C0SXJ4	no	AIHLPAETMR	10	Unmodified	_AIHLPAETMR_	0	MSMS	3	380.206098	1137.59646	NaN	35.424	1	0	0.048721	1	39.001		4264	1847	17485
A0A8I3S4A5	no	AIHQQILLLR	10	Unmodified	_AIHQQILLLR_	0	MULTI-MSMS	3	402.255669	1203.74518	0.53366	44.275	0.5082	0	0.0009665	1	95.311	8443600	1785	1850	17510
A0A8P0NVX2	no	AIHTAPVATMAFDPTSTLLATGGCDGAVR	29	Unmodified	_AIHTAPVATMAFDPTSTLLATGGCDGAVR_	0	MULTI-MSMS	3	967.812631	2900.41606	-0.83531	86.209	0.71325	0	5.6598E-07	3	62.57	63246000	6445	1851	17521
A0A8P0NVX2	no	AIHTAPVATMAFDPTSTLLATGGCDGAVR	29	Unmodified	_AIHTAPVATMAFDPTSTLLATGGCDGAVR_	0	MULTI-SECPEP	4	726.111292	2900.41606	-0.14933	86.202	0.61089	1.4211E-14	0.062373	1	25.372	23180000	6445	1851	17522
A0A8I3RZM8	no	AIIAPHAGYTYCGSCAAHAYK	21	Unmodified	_AIIAPHAGYTYCGSCAAHAYK_	0	MULTI-MSMS	4	571.267487	2281.04084	2.7208	37.944	0.81556	0	0.00022702	2	49.973	54550000	3090	1853	17540
A0A8C0Z2G8	no	AIIDEFEQK	9	Unmodified	_AIIDEFEQK_	0	MULTI-MSMS	2	546.782222	1091.54989	-0.21483	55.53	0.44164	0	0.013376	1	71.877	5406700	6266	1854	17548
A0A8I3PYS5	no	AIIEEYLHLNDMK	13	Unmodified	_AIIEEYLHLNDMK_	0	MULTI-MSMS	2	794.905616	1587.79668	-0.28461	76.917	0.71205	-1.4211E-14	2.4164E-08	1	189.58	283280000	2053	1855	17555
A0A8I3PYS5	no	AIIEEYLHLNDMK	13	Unmodified	_AIIEEYLHLNDMK_	0	MULTI-MATCH	2	794.905616	1587.79668	-3.7982	75.782	0.53974	0	NaN	0	NaN	15691000	2053	1855	17567
A0A8I3PNN7	no	AIIIFVPVPQLK	12	Unmodified	_AIIIFVPVPQLK_	0	MULTI-MSMS	2	669.431399	1336.84824	0.41477	96.52	1.8017	0	0.00061198	4	95.099	786620000	4468	1856	17573
A0A8I3PNN7	no	AIIIFVPVPQLK	12	Unmodified	_AIIIFVPVPQLK_	0	MULTI-MSMS	3	446.623358	1336.84824	0.17364	96.497	0.78205	-1.4211E-14	0.0023747	1	65.5	30323000	4468	1856	17574
A0A8P0N9X4	no	AIIKPQYVDQIPK	13	Unmodified	_AIIKPQYVDQIPK_	1	MULTI-MSMS	2	756.942859	1511.87116	-0.39862	47.612	0.85062	0	0.015866	1	68.536	57248000	6573;6418	1858	17602
A0A8I3PHW1	no	AIIPSHLAYGK	11	Unmodified	_AIIPSHLAYGK_	0	MULTI-MSMS	2	585.337498	1168.66044	-0.94747	38.5	0.40772	0	0.0059979	1	70.256	20630000	6127	1861	17618
A0A8I3PHW1	no	AIIPSHLAYGK	11	Unmodified	_AIIPSHLAYGK_	0	MULTI-MSMS	3	390.560758	1168.66044	0.1981	38.5	0.68091	0	0.04564	1	31.478	494590000	6127	1861	17619
A0A8I3N7Q9	no	AIIQVSQIVAR	11	Unmodified	_AIIQVSQIVAR_	0	MULTI-MSMS	2	599.36933	1196.72411	0.15725	59.407	0.57788	-7.1054E-15	0.0019094	2	86.136	121030000	2875	1862	17646
A0A8I3SCB6	no	AIITALGVDRR	11	Unmodified	_AIITALGVDRR_	1	MULTI-MSMS	2	592.859129	1183.70371	-1.5641	38.704	0.20438	0	0.00054259	1	150.53	9079000	3764	1864	17659
A0A8I3PAX1	no	AIIVEFAQQGLNAALFYENKDPR	23	Unmodified	_AIIVEFAQQGLNAALFYENKDPR_	1	MULTI-MSMS	3	869.790372	2606.34929	0.60757	100.59	0.47477	0	2.1133E-06	1	85.062	38670000	3173	1865	17665
A0A8C0N5A7	no	AIKPTLGLIDPLHTLHMPDR	20	Unmodified	_AIKPTLGLIDPLHTLHMPDR_	1	MULTI-MSMS	5	448.454365	2237.23544	0.73702	74.434	0.94966	-1.4211E-14	0.00029139	2	58.49	11780000	2232	1866	17669
A0A8C0Q6J6	no	AILCLLLGGVER	12	Unmodified	_AILCLLLGGVER_	0	MULTI-MSMS	2	657.384122	1312.75369	0.86257	96.693	1.0881	0	9.7916E-05	2	127.4	131600000	3042	1868	17681
A0A8C0TA90	no	AILDQQVLAEELTTK	15	Unmodified	_AILDQQVLAEELTTK_	0	MULTI-MSMS	2	836.46181	1670.90907	0.45982	82.402	0.47622	0	1.1275E-07	1	165.07	28816000	3272;5880	1869	17694
A0A8I3SBI9	no	AILEDIHVNLFTR	13	Unmodified	_AILEDIHVNLFTR_	0	MULTI-MSMS	2	770.92774	1539.84093	0.012089	82.313	0.74627	0	1.3315E-08	2	196.88	137300000	5490	1871	17717
A0A8I3SBI9	no	AILEDIHVNLFTR	13	Unmodified	_AILEDIHVNLFTR_	0	MULTI-MSMS	3	514.287586	1539.84093	0.47427	82.311	0.57686	0	0.00028584	1	87.498	49836000	5490	1871	17718
A0A8I3MYR3	no	AILIFNNHGKPR	12	Unmodified	_AILIFNNHGKPR_	1	MULTI-MSMS	3	460.601727	1378.78335	-0.36674	25.728	0.47541	-3.5527E-15	0.0057274	1	60.641	4892600	4125	1875	17758
A0A8C0TB14	no	AILILDNDGDR	11	Unmodified	_AILILDNDGDR_	0	MULTI-MSMS	2	607.822409	1213.63027	-0.37797	55.679	1.0878	0	0.0089223	2	64.04	162310000	5175	1876	17760
A0A8P0TIK2	no	AILLAVLPMSLLSVGK	16	Unmodified	_AILLAVLPMSLLSVGK_	0	MULTI-MSMS	2	813.007144	1623.99974	-1.649	109.16	0.37151	0	1.5698E-05	1	100.55	7026900	5114	1877	17773
A0A8P0TIK2	no	AILLAVLPMSLLSVGK	16	Unmodified	_AILLAVLPMSLLSVGK_	0	MULTI-MSMS	3	542.340522	1623.99974	0.39669	109.13	0.40533	0	0.01783	1	36.193	5197100	5114	1877	17774
A0A8P0SL58	no	AILMITNR	8	Unmodified	_AILMITNR_	0	MULTI-MSMS	2	466.273312	930.532072	0.68774	44.316	0.57599	0	0.020176	1	79.116	5755500	6592	1878	17790
A0A8P0T340	no	AILNPLCQVDYR	12	Unmodified	_AILNPLCQVDYR_	0	MSMS	2	731.379568	1460.74458	NaN	71.121	1	0	0.00025832	1	100.48		6105	1880	17804
A0A8C0PEQ5	no	AILSMNGLSYGVIR	14	Unmodified	_AILSMNGLSYGVIR_	0	MSMS	2	747.410869	1492.80718	NaN	85.219	1	0	0.00063943	1	78.342		3875	1886	17837
A0A8C0SU42	no	AILSSILEEQK	11	Unmodified	_AILSSILEEQK_	0	MULTI-MSMS	2	615.850635	1229.68672	-0.058888	67.488	0.50867	0	0.00014326	1	134.77	44086000	5650	1887	17842
A0A8C0RC87	no	AILTMTQLYK	10	Unmodified	_AILTMTQLYK_	0	MULTI-MSMS	2	591.333567	1180.65258	-0.16678	66.88	0.40767	0	0.0024001	2	93.701	29259000	4678	1889	17859
A0A8P0TTK7	no	AILVDLEPGTMDSVR	15	Unmodified	_AILVDLEPGTMDSVR_	0	MULTI-MSMS	2	808.42163	1614.82871	0.15419	79.088	1.9032	0	3.9792E-05	3	124.12	10317000000	1644;1768;6608;5630;1645	1890	17870
A0A8P0TTK7	no	AILVDLEPGTMDSVR	15	Unmodified	_AILVDLEPGTMDSVR_	0	MSMS	2	808.42163	1614.82871	NaN	80.385	1	0	0.0001336	1	84.289		1644;1768;6608;5630;1645	1890	17871
A0A8P0TTK7	no	AILVDLEPGTMDSVR	15	Unmodified	_AILVDLEPGTMDSVR_	0	MSMS	2	808.42163	1614.82871	NaN	80.593	1	0	0.013303	1	53.6		1644;1768;6608;5630;1645	1890	17872
A0A8P0TTK7	no	AILVDLEPGTMDSVR	15	Unmodified	_AILVDLEPGTMDSVR_	0	MSMS	2	808.42163	1614.82871	NaN	81.594	1	0	0.011142	1	54.7		1644;1768;6608;5630;1645	1890	17873
A0A8P0TTK7	no	AILVDLEPGTMDSVR	15	Oxidation (M)	_AILVDLEPGTM(ox)DSVR_	0	MULTI-MSMS	2	816.419088	1630.82362	3.6383	79.005	1.2228	0	0.0026274	1	78.488	152830000	1644;1768;6608;5630;1645	1890	17907
A0A8P0TTK7	no	AILVDLEPGTMDSVR	15	Oxidation (M)	_AILVDLEPGTM(ox)DSVR_	0	MULTI-SECPEP	2	816.419088	1630.82362	-2.0651	67.492	0.8137	0	0.023177	1	69.65	65342000	1644;1768;6608;5630;1645	1890	17908
A0A8I3RVG9	no	AILVVFANK	9	Unmodified	_AILVVFANK_	0	MULTI-MSMS	2	487.805303	973.596052	-0.94182	59.998	1.0177	7.1054E-15	0.0028017	1	102.8	30068000	2286	1891	17921
A0A8I3RVG9	no	AILVVFANK	9	Unmodified	_AILVVFANK_	0	MULTI-MSMS	2	487.805303	973.596052	0.14478	62.241	1.8337	0	0.039597	1	53.554	233340000	2286	1891	17922
A0A8I3NJ91	no	AIMAHMTVEEIYKDR	15	Unmodified	_AIMAHMTVEEIYKDR_	1	MULTI-MSMS	4	452.477383	1805.88043	-0.63193	53.905	0.84888	0	0.0011244	3	66.246	8734000	4902	1893	17954
A0A8C0STJ7	no	AIMAQLPQEQK	11	Unmodified	_AIMAQLPQEQK_	0	MULTI-MSMS	2	628.837005	1255.65946	0.10655	39.248	1.2236	0	0.00035542	1	176.6	172040000	5644	1894	17966
A0A8I3RSY6	no	AIMMASQSLMCGHQDVMVAGGMESMSNVPYVMSR	34	Unmodified	_AIMMASQSLMCGHQDVMVAGGMESMSNVPYVMSR_	0	MULTI-MSMS	4	927.159276	3704.608	-1.2619	96.25	0.37318	1.4211E-14	0.0082475	1	23.891	10742000	5058	1896	17983
A0A8I3MVW9	no	AIMTYVSSFYHAFSGAQK	18	Unmodified	_AIMTYVSSFYHAFSGAQK_	0	MULTI-MSMS	2	1004.48529	2006.95603	-0.56105	96.58	0.37448	0	0.00053321	2	66.989	14946000	5457;5381	1897	17984
A0A8I3S702	no	AINFNFGYAK	10	Unmodified	_AINFNFGYAK_	0	MSMS	2	572.792924	1143.57129	NaN	67.872	1	0	0.035253	1	53.878		5954	1898	17991
A0A8I3NUC9	no	AINLLPANTQINDIR	15	Unmodified	_AINLLPANTQINDIR_	0	MULTI-MSMS	2	833.467761	1664.92097	-0.56861	74.261	0.64385	0	0.00020293	1	92.866	9751000	3283	1900	18005
A0A8P0SEB0	no	AINPINTFTK	10	Unmodified	_AINPINTFTK_	0	MULTI-MSMS	2	559.813856	1117.61316	2.9294	50.412	0.81592	0	0.0018693	1	98.033	65471000	5460	1901	18017
A0A8C0RR54	no	AINQFTEVLTR	11	Unmodified	_AINQFTEVLTR_	0	MULTI-MSMS	2	646.353877	1290.6932	0.67066	66.226	1.2244	0	0.00012638	1	136.99	26322000	3507	1902	18029
A0A8I3N0P1	no	AINQGGLTSVAVR	13	Unmodified	_AINQGGLTSVAVR_	0	MULTI-MSMS	2	643.364776	1284.715	0.36689	40.132	0.4759	0	4.1256E-05	1	132.78	246060000	5602	1903	18042
A0A8I3RYC9	no	AINQQTGAFVEISR	14	Unmodified	_AINQQTGAFVEISR_	0	MULTI-MSMS	2	767.404629	1532.79471	2.2709	52.062	1.7003	0	4.5574E-10	3	191.53	84819000	3271	1905	18058
A0A8I3RYC9	no	AINQQTGAFVEISR	14	Unmodified	_AINQQTGAFVEISR_	0	MULTI-MSMS	2	767.404629	1532.79471	-1.3558	54.23	1.9342	-7.1054E-15	2.1636E-05	3	138.99	13289000	3271	1905	18059
Q2KKD1	no	AINVILGCLR	10	Unmodified	_AINVILGCLR_	0	MULTI-MSMS	2	564.831526	1127.6485	-1.1272	71.076	1.1885	0	0.00039006	1	149.4	34920000	4160	1908	18094
A0A8I3S6F7	no	AINVQEEK	8	Unmodified	_AINVQEEK_	0	MULTI-MSMS	2	465.748182	929.481811	0.73016	15.387	0.23687	1.7764E-15	0.0063172	1	121.99	35096000	6594;6533	1909	18106
A0A8I3SA06	no	AINVSASSGGVQNSGVIR	18	Unmodified	_AINVSASSGGVQNSGVIR_	0	MULTI-MSMS	2	858.455382	1714.89621	-0.47044	43.399	0.74733	0	3.6768E-06	1	99.161	7763800	3350	1910	18117
A0A8C0Q119	no	AIPDLTAPVAAVQAAVSNLVR	21	Unmodified	_AIPDLTAPVAAVQAAVSNLVR_	0	MULTI-MSMS	3	692.731906	2075.17389	0.249	111.2	0.78124	1.4211E-14	1.3074E-05	2	82.482	1409800000	4471	1911	18124
A0A8P0TAL0	no	AIPNQGEILVIR	12	Unmodified	_AIPNQGEILVIR_	0	MULTI-MSMS	2	661.893169	1321.77178	0.31128	62.637	1.4613	0	0.0034466	3	71.349	51431000	6497;5742	1914	18146
A0A8I3NC31	no	AIPVLVDVLR	10	Unmodified	_AIPVLVDVLR_	0	MULTI-MSMS	2	547.850242	1093.68593	-0.050621	87.036	1.0894	0	0.010034	2	69.812	23521000	4899	1915	18159
A0A8P0SP42	no	AIQAYGMKPHDIFEANDLFENGNMTQVQTTLVALAGLAK	39	Deamidation (NQ)	_AIQAYGMKPHDIFEANDLFEN(de)GNMTQVQTTLVALAGLAK_	1	MULTI-MSMS	4	1056.03033	4220.09222	0.17415	108.36	0.44282	0	1.258E-05	1	51.848	16678000	2515	1916	18171
A0A8P0TL06	no	AIQDMFPNMDR	11	Unmodified	_AIQDMFPNMDR_	0	MULTI-MSMS	2	669.302472	1336.59039	-0.74507	73.148	1.2233	0	0.0026248	3	81.95	23970000	6569	1919	18184
A0A8I3NZJ0	no	AIQELASPLMGR	12	Unmodified	_AIQELASPLMGR_	0	MULTI-MSMS	2	643.35028	1284.68601	-2.0434	62.787	0.40656	0	0.0095014	1	59.542	10665000	1826	1920	18196
A0A8I3MNS2	no	AIQLNPNYIR	10	Unmodified	_AIQLNPNYIR_	0	MULTI-MSMS	2	601.33803	1200.66151	0.4113	52.318	0.44368	0	0.0004109	2	126.28	20621000	2444	1921	18204
A0A8P0PBL4	no	AIQLNSNSVQALLLK	15	Unmodified	_AIQLNSNSVQALLLK_	0	MULTI-MSMS	2	806.475054	1610.93556	0.65029	87.179	0.37543	0	0.0002638	1	89.805	17472000	5836	1922	18215
A0A8I3P5Y3	no	AIQLSGAEQLEALK	14	Unmodified	_AIQLSGAEQLEALK_	0	MULTI-MSMS	2	735.911756	1469.80896	0.203	69.011	0.986	0	4.0372E-05	1	134.13	118200000	6301	1923	18226
Q5I9W4	no	AIQMVANSLK	10	Unmodified	_AIQMVANSLK_	0	MULTI-MSMS	2	537.802434	1073.59032	1.6057	39.022	0.33898	0	0.00049864	1	122.52	9033200	455	1924	18241
A0A8I3PAI9	no	AIQPDAGYYNDLVPPIGMLNNPMNAVTTK	29	Unmodified	_AIQPDAGYYNDLVPPIGMLNNPMNAVTTK_	0	MULTI-MSMS	3	1039.85097	3116.53109	0.012886	102.14	0.27216	0	7.3113E-05	1	46.968	20849000	865	1925	18253
A0A8C0T559	no	AIQVGVIGFPNVGK	14	Unmodified	_AIQVGVIGFPNVGK_	0	MULTI-MSMS	2	699.908819	1397.80309	0.31011	79.603	0.81583	0	0.00011092	2	120.45	54236000	1391	1928	18270
A0A8I3P2M1	no	AISAANLHLR	10	Unmodified	_AISAANLHLR_	0	MULTI-MSMS	2	533.311815	1064.60908	-0.81419	33.913	0.3748	0	0.00087756	1	167.23	25111000	2498	1929	18283
A0A8C0MX11	no	AISCMGQIICNLGDNLGSDLPNTLQIFLER	30	Unmodified	_AISCMGQIICNLGDNLGSDLPNTLQIFLER_	0	MULTI-MSMS	3	1121.55623	3361.64687	-0.75791	111.65	0.16983	-1.4211E-14	0.00016915	1	41.661	24165000	1811	1932	18302
A0A8I3S7J4	no	AISDTWLTVNR	11	Unmodified	_AISDTWLTVNR_	0	MULTI-MSMS	2	638.338227	1274.6619	0.40499	67.061	0.30588	0	0.0033578	1	77.662	6149000	2794	1933	18307
A0A8P0T3C0	no	AISEELDHALNDMTSL	16	Unmodified	_AISEELDHALNDMTSL_	0	MULTI-MATCH	2	879.914366	1757.81418	1.8281	98.589	0.47451	1.4211E-14	NaN	0	NaN	52224000	6553	1934	18329
A0A8C0MNT1	yes	AISEELDHALNDMTSM	16	Unmodified	_AISEELDHALNDMTSM_	0	MULTI-MSMS	2	888.892577	1775.7706	-0.032901	97.679	0.23698	0	0.010415	1	48.284	38756000	1636	1935	18333
A0A8I3PYS5	no	AISEPNFSVAYANMCR	16	Unmodified	_AISEPNFSVAYANMCR_	0	MULTI-MSMS	2	915.419096	1828.82364	-1.2972	75.783	1.3186	0	8.3435E-09	4	155.97	103700000	2053	1936	18344
A0A8I3NRV2	no	AISFVGSNQAGEYIFER	17	Unmodified	_AISFVGSNQAGEYIFER_	0	MULTI-MSMS	2	944.465415	1886.91628	0.67317	86.154	0.84896	0	7.1315E-12	2	172.09	51864000	3621	1937	18356
A0A8P0SI18	no	AISGLEQDQPAR	12	Unmodified	_AISGLEQDQPAR_	0	MULTI-MSMS	2	642.830766	1283.64698	2.431	28.791	0.37412	3.5527E-15	4.5408E-05	1	140.75	12093000	1389	1938	18369
A0A8C0PVK3	no	AISHEHSPSDLEAHFVPLVK	20	Unmodified	_AISHEHSPSDLEAHFVPLVK_	0	MULTI-MSMS	5	443.43281	2212.12767	0.26652	51.612	1.5654	0	4.1295E-06	3	97.579	143420000	4368;4446	1939	18380
A0A8I3MGZ0	no	AISSASSPQSPGDALR	16	Unmodified	_AISSASSPQSPGDALR_	0	MULTI-MSMS	2	772.389176	1542.7638	0.5262	34.954	1.0877	0	1.5708E-05	1	103.43	29486000	5463	1940	18394
A0A8C0N892	no	AISSLDLLGDFK	12	Unmodified	_AISSLDLLGDFK_	0	MULTI-MATCH	2	639.850635	1277.68672	3.0375	92.425	0.20277	0	NaN	0	NaN	9390800	2373	1941	18407
A0A8I3PZF7	no	AISSTEAVLNNR	12	Unmodified	_AISSTEAVLNNR_	0	MSMS	2	637.838591	1273.66263	NaN	34.885	1	0	3.4517E-09	1	144.66		1086;6534;802	1942	18408
A0A8C0S4U0	no	AISSYFVSTMSSSIK	15	Unmodified	_AISSYFVSTMSSSIK_	0	MULTI-MSMS	2	804.402906	1606.79126	4.2667	80.621	0.54162	0	0.015007	1	47.915	27632000	5309	1943	18418
A0A8C0MGR5	no	AISTGSLASSTLNK	14	Unmodified	_AISTGSLASSTLNK_	0	MULTI-MSMS	2	675.367181	1348.71981	0.29166	39.484	0.44229	0	0.062802	1	35.774	5224900	1357	1944	18427
A0A8P0PAZ7	no	AISVGQLVDVK	11	Unmodified	_AISVGQLVDVK_	0	MULTI-MSMS	2	564.834788	1127.65502	-0.048243	61.918	1.0865	0	0.0048747	1	72.643	103470000	6527	1946	18439
A0A8P0PAZ7	no	AISVGQLVDVK	11	Unmodified	_AISVGQLVDVK_	0	MULTI-MATCH	2	564.834788	1127.65502	1.741	58.273	0.37258	0	NaN	0	NaN	5258800	6527	1946	18451
A0A8I3NB41	no	AISVHSTPEGCSSACK	16	Unmodified	_AISVHSTPEGCSSACK_	0	MULTI-MSMS	2	845.879804	1689.74505	-0.29085	16.352	0.37334	0	3.537E-11	1	171.32	42119000	4571	1947	18453
A0A8I3NGR5	no	AISYHLVQKPFPLTK	15	Unmodified	_AISYHLVQKPFPLTK_	1	MULTI-MSMS	4	436.255446	1740.99268	0.25229	50.387	1.3929	0	0.0033466	2	55.885	52861000	6036	1948	18465
A0A8I3MY94	no	AISYLATVPK	10	Unmodified	_AISYLATVPK_	0	MULTI-MSMS	2	531.813325	1061.6121	0.575	49.13	0.30461	7.1054E-15	0.0061592	1	76.221	7444300	5516	1949	18477
A0A8C0RK80	no	AITDGQAGFGNDTLSK	16	Unmodified	_AITDGQAGFGNDTLSK_	0	MULTI-MSMS	2	797.889009	1593.76346	-1.0025	47.979	0.51073	0	1.189E-12	1	176.97	91922000	2608	1951	18491
A0A8I3S525	no	AITGASLADIMAK	13	Unmodified	_AITGASLADIMAK_	0	MSMS	2	631.344663	1260.67477	NaN	72.248	1	0	0.019694	1	53.211		3054	1953	18503
A0A8I3S525	no	AITGASLADIMAK	13	Oxidation (M)	_AITGASLADIM(ox)AK_	0	MULTI-MATCH	2	639.34212	1276.66969	-0.39592	51.539	0.51121	0	NaN	0	NaN	9825000	3054	1953	18516
A0A8I3N828	no	AITGVVCYACK	11	Unmodified	_AITGVVCYACK_	0	MULTI-MSMS	2	621.304484	1240.59441	-2.0957	42.284	0.40714	0	0.0016919	1	87.476	5906500	2189	1954	18518
A0A8C0S671	no	AITHLNNNFMFGQK	14	Unmodified	_AITHLNNNFMFGQK_	0	MULTI-MSMS	2	817.909024	1633.8035	2.2312	53.816	1.4926	0	7.848E-11	1	207.29	131210000	5328	1955	18532
A0A8C0PY99	no	AITIAGIPQSIIECVK	16	Unmodified	_AITIAGIPQSIIECVK_	0	MULTI-MSMS	2	856.984398	1711.95424	-0.50066	95.428	1.2574	0	0.00035581	1	77.062	815440000	4419;4333;6665;6275	1956	18554
A0A8I3PTN2	no	AITIAGVPQSVTECVK	16	Unmodified	_AITIAGVPQSVTECVK_	0	MULTI-MSMS	2	836.950555	1671.88656	-0.126	67.307	0.95039	0	1.0652E-06	3	141.38	1904200000	3442	1957	18568
A0A8I3PTN2	no	AITIAGVPQSVTECVK	16	Unmodified	_AITIAGVPQSVTECVK_	0	MULTI-MATCH	2	836.950555	1671.88656	0.85934	61.479	1.4927	0	NaN	0	NaN	39125000	3442	1957	18580
A0A8C0MFJ3	no	AITIASQTNCPLYVTK	16	Unmodified	_AITIASQTNCPLYVTK_	0	MULTI-MSMS	2	890.469112	1778.92367	-0.84126	58.751	0.84817	0	1.6418E-20	1	209.19	361030000	1299;4719	1958	18585
A0A8I3P372	no	AITNNQYEIV	10	Unmodified	_AITNNQYEIV_	0	MULTI-MSMS	2	582.798403	1163.58225	-4.155	63.196	0.71365	0	0.038822	1	48.561	14203000	2487	1959	18597
A0A8I3NW81	no	AITVFSPDGHLFQVEYAQEAVK	22	Unmodified	_AITVFSPDGHLFQVEYAQEAVK_	0	MULTI-MSMS	3	817.084785	2448.23253	-1.7759	89.098	0.57649	0	1.679E-07	2	99.059	218040000	5948	1962	18611
A0A8P0SLU3	no	AITWVQLQQR	10	Unmodified	_AITWVQLQQR_	0	MULTI-MSMS	2	621.851304	1241.68806	1.7498	60.954	0.2031	0	0.0020874	1	96.253	4057500	612	1964	18634
A0A8C0NFG8	no	AITYNVVLLEK	11	Unmodified	_AITYNVVLLEK_	0	MULTI-MSMS	2	631.871371	1261.72819	-1.5425	69.379	0.47529	0	0.046778	1	43.77	31262000	2630	1965	18637
A0A8I3NYW8	no	AIVAIENPADVSVISSR	17	Unmodified	_AIVAIENPADVSVISSR_	0	MULTI-MSMS	2	870.978158	1739.94176	0.30441	73.385	2.4788	0	5.2512E-21	6	208.24	2475000000	2064	1966	18640
A0A8I3MVP9	no	AIVDALPPPCESACTVPTDVDKWFHHQK	28	Unmodified	_AIVDALPPPCESACTVPTDVDKWFHHQK_	1	MULTI-MSMS	3	1073.51811	3217.53249	0.53026	80.262	0.91635	0	6.3387E-16	1	106.1	53817000	4621	1967	18652
Q5WR10	no	AIVDCGFEHPSEVQHECIPQAILGMDVLCQAK	32	Unmodified	_AIVDCGFEHPSEVQHECIPQAILGMDVLCQAK_	0	MULTI-MSMS	4	913.682021	3650.69898	-0.96224	92.483	0.84878	0	1.3522E-39	3	149.29	939660000	277;1616	1968	18672
Q5WR10	no	AIVDCGFEHPSEVQHECIPQAILGMDVLCQAK	32	Unmodified	_AIVDCGFEHPSEVQHECIPQAILGMDVLCQAK_	0	MULTI-MSMS	3	1217.90694	3650.69898	-0.81457	92.465	0.71258	-1.4211E-14	1.7328E-38	2	141.09	322620000	277;1616	1968	18673
A0A8I3PC55	no	AIVDCIISIIEENTESK	17	Unmodified	_AIVDCIISIIEENTESK_	0	MULTI-MSMS	2	967.492981	1932.97141	1.1145	111.4	0.33968	0	1.097E-20	3	203.39	203120000	6319	1969	18696
A0A8C0RZM4	no	AIVDCIISIVEENPEGK	17	Unmodified	_AIVDCIISIVEENPEGK_	0	MULTI-MSMS	2	943.482416	1884.95028	0.27799	103.8	0.61084	0	8.2347E-12	2	171.62	72019000	5244	1970	18704
A0A8P0NBR1	no	AIVEFLSNLAR	11	Unmodified	_AIVEFLSNLAR_	0	MSMS	2	616.853512	1231.69247	NaN	92.436	1	0	0.00064306	1	104.2		4272	1972	18718
A0A8I3Q3L6	no	AIVFVVDSAAFQR	13	Unmodified	_AIVFVVDSAAFQR_	0	MSMS	2	711.890626	1421.7667	NaN	83.259	1	0	0.0047574	1	64.82		1874	1973	18725
A0A8I3NK34	no	AIVLAAIFR	9	Unmodified	_AIVLAAIFR_	0	MULTI-MSMS	2	487.313295	972.612037	-0.38564	84.54	1.0197	0	0.0018374	1	110.61	10705000	4054	1975	18734
A0A8C0RLS6	no	AIVNHCGLLQLGLATVQTLK	20	Unmodified	_AIVNHCGLLQLGLATVQTLK_	0	MULTI-MSMS	3	717.076908	2148.20889	-2.0585	95.393	0.95185	0	0.017066	1	28.062	51224000	5030	1977	18741
A0A8I3QBG5	no	AIVNVIGMHK	10	Unmodified	_AIVNVIGMHK_	0	MSMS	2	541.312969	1080.61138	NaN	37.387	1	0	0.019884	1	60.682		1782	1978	18744
A0A8P0NBP4	no	AIVQQWLEYR	10	Unmodified	_AIVQQWLEYR_	0	MULTI-MSMS	2	653.351137	1304.68772	0.28429	77.623	1.0182	0	0.00041121	1	126.41	314540000	4987	1979	18752
A0A8I3PUY9	no	AIVQVFEGTSGIDAQK	16	Unmodified	_AIVQVFEGTSGIDAQK_	0	MULTI-MSMS	2	831.938502	1661.86245	1.3778	67.01	0.44147	0	3.3647E-13	2	184.55	35650000	1827	1980	18764
A0A8I3NXQ3	no	AIWGYCDQLK	10	Unmodified	_AIWGYCDQLK_	0	MULTI-MSMS	2	627.302798	1252.59104	-0.49758	63.469	0.4749	7.1054E-15	0.0027226	1	91.069	32756000	4566	1981	18776
A0A8C0NBV0	no	AIWNVINWENVTER	14	Unmodified	_AIWNVINWENVTER_	0	MULTI-MSMS	2	872.444286	1742.87402	1.8028	98.505	0.37378	1.4211E-14	1.1608E-10	1	204.69	98956000	363	1982	18787
A0A8C0T9D5	no	AIYDTPCIQAESEK	14	Unmodified	_AIYDTPCIQAESEK_	0	MULTI-MSMS	2	812.879795	1623.74504	-0.90474	49.549	1.0203	0	2.9075E-05	1	136.49	156870000	5882	1985	18812
A0A8C0T9D5	no	AIYDTPCIQAESEK	14	Unmodified	_AIYDTPCIQAESEK_	0	MSMS	2	812.879795	1623.74504	NaN	49.824	1	0	7.4006E-13	1	135.99		5882	1985	18813
A0A8C0Z5N9	no	AIYELAISQPR	11	Unmodified	_AIYELAISQPR_	0	MULTI-MSMS	2	630.85097	1259.68739	0.9843	60.386	0.40649	-7.1054E-15	0.0083967	1	65.157	31045000	6300	1986	18826
A0A8P0SDZ7	no	AIYFDGDFGQVVR	13	Unmodified	_AIYFDGDFGQVVR_	0	MULTI-MSMS	2	743.869891	1485.72523	-2.9132	81.95	0.67886	0	0.0009357	2	83.499	29360000	3638	1987	18838
A0A8I3Q6A8	no	AIYHLEAFVAK	11	Unmodified	_AIYHLEAFVAK_	0	MULTI-MSMS	3	421.236163	1260.68666	0.12857	53.781	1.0526	0	0.0048046	3	61.344	47123000	5606	1988	18852
A0A8C0PGY5	no	AIYSFCSQICDPR	13	Unmodified	_AIYSFCSQICDPR_	0	MULTI-SECPEP	2	808.863425	1615.7123	1.8354	66.028	0.40815	0	0.058872	1	55.806	4780100	4019	1991	18881
A0A8I3NZ76	no	AKDDDDSDIPTAQR	14	Unmodified	_AKDDDDSDIPTAQR_	1	MULTI-MSMS	2	773.852623	1545.69069	-0.52444	17.223	0.30569	0	6.8183E-08	1	180.09	6752000	6183	1994	18889
A0A8I3PYB2	no	AKDIVPGDIVEIAVGDKVPADIR	23	Unmodified	_AKDIVPGDIVEIAVGDKVPADIR_	2	MULTI-MATCH	3	797.447835	2389.32168	0.35978	83.365	0.77914	0	NaN	0	NaN	36218000	5877	1995	18904
A0A8C0RPA1	no	AKDLIITPATILK	13	Unmodified	_AKDLIITPATILK_	1	MULTI-MATCH	2	698.942327	1395.8701	-2.2438	63.059	0.84956	0	NaN	0	NaN	18802000	5083;6026;3464	1996	18909
A0A8C0RPA1	no	AKDLIITPATILK	13	Unmodified	_AKDLIITPATILK_	1	MULTI-MATCH	3	466.29731	1395.8701	-0.11973	63.433	0.57754	-7.1054E-15	NaN	0	NaN	6471100	5083;6026;3464	1996	18910
A0A8I3PMQ7	no	AKDLLALFNSFKPK	14	Unmodified	_AKDLLALFNSFKPK_	2	MULTI-MSMS	4	398.735617	1590.91336	0.40146	86.294	0.88416	0	0.013706	1	47.506	16167000	2984	1997	18913
A0A8C0MVT2	no	AKDLQDELAGNSEQR	15	Unmodified	_AKDLQDELAGNSEQR_	1	MSMS	2	837.408097	1672.80164	NaN	34.86	1	0	6.3373E-29	1	172.99		1885	1998	18920
A0A8C0TD64	no	AKDPFAHLPK	10	Unmodified	_AKDPFAHLPK_	1	MULTI-MSMS	2	562.316566	1122.61858	0.047703	24.739	0.81531	0	0.033184	2	74.376	253100000	5949	2000	18937
A0A8C0PQ80	no	AKDQNESLDEEMFYK	15	Unmodified	_AKDQNESLDEEMFYK_	1	MULTI-MSMS	2	923.911824	1845.80909	-1.7271	50.867	0.50993	0	0.011996	1	64.313	11035000	4227	2002	18958
A0A8I3MWI3	no	AKDYENAIK	9	Unmodified	_AKDYENAIK_	1	MULTI-MATCH	2	526.274564	1050.53457	5.0626	13.502	0.20195	0	NaN	0	NaN	13425000	1216	2003	18975
A0A8I3MWI3	no	AKDYENAIK	9	Unmodified	_AKDYENAIK_	1	MULTI-MATCH	2	526.274564	1050.53457	0.18421	15.363	0.16881	0	NaN	0	NaN	4677000	1216	2003	18976
A0A8I3MST1	no	AKEAAEQDVEK	11	Unmodified	_AKEAAEQDVEK_	1	MULTI-MSMS	2	609.304049	1216.59355	0.34791	9.7523	0.3686	0	0.00033391	1	204.17	27359000	2135	2004	18979
A0A8C0S0J3	no	AKEALELTDTGLLSGSEER	19	Unmodified	_AKEALELTDTGLLSGSEER_	1	MULTI-MSMS	2	1010.01567	2018.01678	0.6666	62.654	0.27235	-7.1054E-15	3.1417E-08	1	122.34	14863000	5260	2005	18996
A0A8I3NYX9	no	AKECVAETSGSEEVK	15	Unmodified	_AKECVAETSGSEEVK_	1	MULTI-MSMS	2	812.380159	1622.74577	-0.27729	14.82	0.16938	0	0.037632	1	53.569	5049900	4287;632	2006	19002
A0A8C0Q6X1	no	AKEDLIFHCGFR	12	Unmodified	_AKEDLIFHCGFR_	1	MULTI-MSMS	4	373.939594	1491.72927	0.056134	43.763	1.0344	0	0.057466	4	29.689	11903000	4490	2008	19011
A0A8C0SC86	yes	AKEDQPQGLVPGGAVVVLSGPHR	23	Unmodified	_AKEDQPQGLVPGGAVVVLSGPHR_	1	MULTI-SECPEP	4	578.568383	2310.24443	1.7117	56.442	1.1914	0	0.0016264	1	47.745	44061000	5397	2009	19024
A0A8I3PDN0	no	AKEEQQDDTVYMGK	14	Unmodified	_AKEEQQDDTVYMGK_	1	MULTI-MSMS	2	821.374877	1640.7352	-1.8764	18.874	0.57765	0	2.7323E-05	1	147.71	16470000	3361	2010	19035
A0A8C0PM55	no	AKEILQEEEDLAEIVQLVGK	20	Unmodified	_AKEILQEEEDLAEIVQLVGK_	1	MULTI-MSMS	3	752.077408	2253.21039	0.065334	102.03	0.3399	0	5.0335E-11	1	116.21	192740000	4216	2013	19056
E2QWF5	no	AKESWEMNSEEK	12	Unmodified	_AKESWEMNSEEK_	1	MULTI-MSMS	2	734.324656	1466.63476	-0.62495	21.269	0.81341	0	0.0024468	1	97.456	10692000	4036	2016	19081
A0A8C0MIT4	no	AKFEELNMDLFR	12	Unmodified	_AKFEELNMDLFR_	1	MULTI-MSMS	2	756.879401	1511.74425	-0.38753	77.831	0.81522	0	0.00052239	1	162.38	698850000	1432	2017	19097
A0A8I3N9V3	no	AKFENLCK	8	Unmodified	_AKFENLCK_	1	MULTI-MSMS	2	505.260402	1008.50625	2.1055	16.088	0.2699	0	0.028902	1	132.08	7782000	6384;5365;6354	2018	19110
A0A8I3N9B5	no	AKGEIPEVAFMK	12	Unmodified	_AKGEIPEVAFMK_	1	MULTI-MSMS	3	440.572446	1318.69551	0.26415	50.611	0.64691	0	0.010448	1	54.343	8765400	5768	2019	19120
A0A8P0SW23	no	AKKDDTDDEIAK	12	Unmodified	_AKKDDTDDEIAK_	2	MULTI-MSMS	2	674.833171	1347.65179	0.041349	8.8997	0.16945	0	0.0029214	1	169.65	19826000	192	2023	19143
A0A8C0TVM6	no	AKKPAAATVAK	11	Unmodified	_AKKPAAATVAK_	2	MULTI-MATCH	3	352.557236	1054.64988	-0.53629	8.6143	0.22892	0	NaN	0	NaN	24666000	6166;6129	2024	19157
A0A8P0SQF7	no	AKLDSLQDTGIDHHALLK	18	Unmodified	_AKLDSLQDTGIDHHALLK_	1	MULTI-MSMS	5	395.817964	1974.05344	0.47168	39.861	0.78168	0	0.00051224	1	61.815	42557000	4345	2025	19161
A0A8I3S6F7	no	AKLEENSAFLQFNWK	15	Unmodified	_AKLEENSAFLQFNWK_	1	MULTI-MSMS	2	912.967593	1823.92063	2.4854	77.825	1.0535	0	0.0036014	1	76.165	13117000	6594;6533	2029	19198
A0A8C0QN72	no	AKLPLGLLLHPFK	13	Unmodified	_AKLPLGLLLHPFK_	1	MULTI-MSMS	4	362.485337	1445.91224	0.32795	76.589	0.34043	0	0.026029	1	39.73	10680000	4707	2030	19201
A0A8C0TQU6	no	AKLPLGLLLHPFR	13	Unmodified	_AKLPLGLLLHPFR_	1	MULTI-MSMS	4	369.486874	1473.91839	0.016963	78.201	0.57697	-1.4211E-14	0.0051531	1	56.951	44998000	3956	2031	19206
A0A8C0TIN7	no	AKNEILDEVISLSQVTPK	18	Unmodified	_AKNEILDEVISLSQVTPK_	1	MULTI-MSMS	2	992.551687	1983.08882	-0.35099	94.575	0.4751	0	4.0001E-26	1	204.82	32419000	6035	2032	19212
A0A8I3Q2T9	no	AKNGSEADIDEGLYSR	16	Acetyl (Protein N-term),Deamidation (NQ)	_(ac)AKN(de)GSEADIDEGLYSR_	1	MULTI-MSMS	2	884.40522	1766.79589	0.10389	56.096	0.50873	0	3.3414E-05	2	107.14	12168000	5654	2033	19224
A0A8I3NHY9	no	AKPAMPQDSVPSPR	14	Unmodified	_AKPAMPQDSVPSPR_	1	MULTI-MSMS	2	740.882475	1479.7504	-1.3422	26.533	1.4623	0	0.00071698	2	106.01	22743000	3201	2034	19239
A0A8I3RPN3	no	AKPFLSNSSGGHDDMR	16	Unmodified	_AKPFLSNSSGGHDDMR_	1	MULTI-MATCH	2	859.899385	1717.78422	2.772	17.519	0.3744	-3.5527E-15	NaN	0	NaN	3100400	4180	2035	19252
A0A8I3RRB6	no	AKPLTDQEK	9	Acetyl (Protein N-term)	_(ac)AKPLTDQEK_	1	MULTI-MSMS	2	536.287671	1070.56079	-0.13447	16.76	0.6434	-3.5527E-15	0.0010817	1	114.89	16396000	4478	2036	19258
A0A8I3MEC0	no	AKPPSEAEYTDVLQK	15	Unmodified	_AKPPSEAEYTDVLQK_	1	MULTI-MSMS	2	838.430509	1674.84647	0.27743	39.921	0.37375	-7.1054E-15	0.0046177	1	73.848	17906000	572	2038	19283
A0A8P0NWJ9	no	AKPQVVVAPVLMSK	14	Acetyl (Protein N-term)	_(ac)AKPQVVVAPVLMSK_	1	MULTI-MSMS	2	754.947087	1507.87962	-0.91469	63.149	0.64606	0	0.020127	1	44.829	26322000	5324	2039	19294
A0A8P0PK49	no	AKPSPAPPPTTTAPDASGAQK	21	Unmodified	_AKPSPAPPPTTTAPDASGAQK_	1	MULTI-MSMS	2	995.515636	1989.01672	0.17336	17.107	0.30497	0	0.0015169	1	56.599	4876800	5693	2040	19306
A0A8I3P4A8	no	AKPVNSKPESAYR	13	Unmodified	_AKPVNSKPESAYR_	2	MULTI-MATCH	4	362.447946	1445.76268	0.45424	10.203	0.59284	1.7764E-15	NaN	0	NaN	70646000	5005	2042	19318
A0A8I3P433	no	AKPVVSFIAGLTAPPGR	17	Unmodified	_AKPVVSFIAGLTAPPGR_	1	MULTI-MSMS	2	840.993414	1679.97228	-0.54577	72.395	1.0865	-1.4211E-14	0.012913	1	57.434	60842000	2299	2043	19321
A0A8I3PKJ4	no	AKQDVIEVIEK	11	Unmodified	_AKQDVIEVIEK_	1	MULTI-MSMS	2	636.36391	1270.71327	0.014762	35.177	0.30634	0	0.00069424	1	134.75	6670100	2491	2044	19326
A0A8I3PMD4	no	AKQELEVNGGSGDAVSSGNEVSENMEEEAENR	32	Unmodified	_AKQELEVNGGSGDAVSSGNEVSENMEEEAENR_	1	MULTI-MSMS	3	1122.49385	3364.45971	-0.10653	58.877	0.47517	0	1.7419E-06	3	55.442	12943000	6511	2046	19346
A0A8I3PXJ3	no	AKVDEFPLCGHMVSDEYEQLSSEALEAAR	29	Unmodified	_AKVDEFPLCGHMVSDEYEQLSSEALEAAR_	1	MULTI-MSMS	3	1094.50782	3280.50164	0.053204	94.925	0.71195	0	3.5481E-43	2	171.99	202910000	5912	2049	19377
A0A8I3SBI9	no	AKVNEAVECLLSLK	14	Unmodified	_AKVNEAVECLLSLK_	1	MULTI-MSMS	2	787.434541	1572.85453	0.44822	77.597	0.3399	0	0.0015307	2	94.547	13144000	5490	2050	19389
A0A8P0NNQ1	no	AKWDAWNQLK	10	Unmodified	_AKWDAWNQLK_	1	MULTI-MATCH	2	630.330205	1258.64586	1.7014	52.547	0.44135	-7.1054E-15	NaN	0	NaN	82860000	6535;324	2051	19401
A0A8C0TVM6	no	ALAAAGYDVEK	11	Unmodified	_ALAAAGYDVEK_	0	MULTI-MSMS	2	554.287671	1106.56079	0.51614	34.32	2.7875	0	0.0013148	5	93.111	5205500000	6166;6129;3575;6531;3404;6554	2053	19411
A0A8C0TVM6	no	ALAAAGYDVEK	11	Unmodified	_ALAAAGYDVEK_	0	MULTI-MSMS	2	554.287671	1106.56079	-0.13647	38.662	0.81539	0	0.0060712	1	70.1	8132200	6166;6129;3575;6531;3404;6554	2053	19412
A0A8C0TVM6	no	ALAAAGYDVEK	11	Unmodified	_ALAAAGYDVEK_	0	MULTI-MSMS	2	554.287671	1106.56079	0.9408	44.934	2.0242	0	0.0048747	3	72.643	9523600	6166;6129;3575;6531;3404;6554	2053	19413
A0A8C0TVM6	no	ALAAAGYDVEK	11	Unmodified	_ALAAAGYDVEK_	0	MSMS	2	554.287671	1106.56079	NaN	39.595	1	0	0.017681	1	57.267		6166;6129;3575;6531;3404;6554	2053	19414
A0A8C0TVM6	no	ALAAAGYDVEK	11	Unmodified	_ALAAAGYDVEK_	0	MSMS	2	554.287671	1106.56079	NaN	41.366	1	0	0.0061623	1	70.1		6166;6129;3575;6531;3404;6554	2053	19415
A0A8C0TVM6	no	ALAAAGYDVEK	11	Unmodified	_ALAAAGYDVEK_	0	MSMS	2	554.287671	1106.56079	NaN	41.978	1	0	0.011539	1	63.426		6166;6129;3575;6531;3404;6554	2053	19416
A0A8C0TVM6	no	ALAAAGYDVEK	11	Unmodified	_ALAAAGYDVEK_	0	MSMS	2	554.287671	1106.56079	NaN	42.328	1	0	0.032461	1	51.268		6166;6129;3575;6531;3404;6554	2053	19417
A0A8C0TVM6	no	ALAAAGYDVEK	11	Unmodified	_ALAAAGYDVEK_	0	MSMS	2	554.287671	1106.56079	NaN	42.665	1	0	0.007325	1	68.657		6166;6129;3575;6531;3404;6554	2053	19418
A0A8C0TVM6	no	ALAAAGYDVEK	11	Unmodified	_ALAAAGYDVEK_	0	MSMS	2	554.287671	1106.56079	NaN	43.295	1	0	0.01297	1	61.65		6166;6129;3575;6531;3404;6554	2053	19419
A0A8C0TVM6	no	ALAAAGYDVEK	11	Unmodified	_ALAAAGYDVEK_	0	MSMS	2	554.287671	1106.56079	NaN	46.848	1	0	0.012866	1	61.78		6166;6129;3575;6531;3404;6554	2053	19420
A0A8C0TVM6	no	ALAAAGYDVEK	11	Unmodified	_ALAAAGYDVEK_	0	MSMS	2	554.287671	1106.56079	NaN	47.553	1	0	0.060712	1	43.282		6166;6129;3575;6531;3404;6554	2053	19421
A0A8C0LYM6	no	ALAAGGVGSIVR	12	Unmodified	_ALAAGGVGSIVR_	0	MULTI-MSMS	2	535.819473	1069.62439	-0.83428	41.263	0.47601	-7.1054E-15	0.00047855	1	98.048	12871000	593	2055	19542
A0A8C0Z1H1	no	ALAAGWTDR	9	Unmodified	_ALAAGWTDR_	0	MSMS	2	480.748516	959.482479	NaN	37.169	1	0	0.038897	1	57.047		1699	2056	19553
A0A8I3RVE3	no	ALAAHLLSQGLR	12	Unmodified	_ALAAHLLSQGLR_	0	MULTI-MSMS	2	625.372404	1248.73025	-1.8313	47.061	0.54501	0	0.0014449	1	82.749	17306000	5265	2057	19557
A0A8I3PQU6	no	ALAAQNIVEDMEQR	14	Unmodified	_ALAAQNIVEDMEQR_	0	MULTI-MSMS	2	794.393404	1586.77226	2.77	76.275	0.47424	0	8.4761E-06	1	146.16	41297000	3581	2058	19563
A0A8C0TIN5	no	ALACIPVQELK	11	Unmodified	_ALACIPVQELK_	0	MULTI-SECPEP	2	621.349748	1240.68494	1.6883	57.744	0.54242	0	0.053375	1	64.191	15256000	6034	2059	19568
A0A8P0SWV2	no	ALACSSLQER	10	Unmodified	_ALACSSLQER_	0	MULTI-MATCH	2	567.78223	1133.54991	-5.2982	23.293	0.27157	-3.5527E-15	NaN	0	NaN	1426600	418	2060	19583
A0A8C0P9M1	no	ALADDDFLTVTGK	13	Unmodified	_ALADDDFLTVTGK_	0	MULTI-MSMS	2	683.348457	1364.68236	0.82786	70.329	0.98518	0	0.046872	1	40.727	184600000	3726	2061	19586
A0A8C0P9M1	no	ALADDDFLTVTGK	13	Unmodified	_ALADDDFLTVTGK_	0	MULTI-MATCH	2	683.348457	1364.68236	-5.8303	67.003	0.37382	0	NaN	0	NaN	7242700	3726	2061	19597
A0A8C0SSY9	no	ALADHSMAQTPR	12	Unmodified	_ALADHSMAQTPR_	0	MULTI-MSMS	2	649.319511	1296.62447	-0.32101	17.359	0.40792	0	6.5233E-12	1	231.42	21886000	184	2062	19600
A0A8P0NXX8	no	ALADIVIPQEYGITK	15	Unmodified	_ALADIVIPQEYGITK_	0	MULTI-MSMS	2	815.956163	1629.89777	1.8263	83.827	0.67788	0	0.00025786	1	90.104	16269000	6323	2063	19612
A0A8P0NXX8	no	ALADIVIPQEYGITK	15	Unmodified	_ALADIVIPQEYGITK_	0	MSMS	2	815.956163	1629.89777	NaN	83.453	1	0	0.015087	1	52.693		6323	2063	19613
A0A8I3PII6	no	ALAEEWSCPFMETSAK	16	Unmodified	_ALAEEWSCPFMETSAK_	0	MULTI-MSMS	2	928.913312	1855.81207	-0.11087	81.848	0.7801	0	1.4266E-05	2	114.72	270640000	5716	2067	19646
A0A8C0MQP2	no	ALAELFGLLVK	11	Unmodified	_ALAELFGLLVK_	0	MULTI-MSMS	2	587.365724	1172.7169	-0.43006	102.51	0.54659	0	0.00021749	1	124.98	64172000	1708	2068	19664
A0A8I3N856	no	ALAEPLSAAQLR	12	Unmodified	_ALAEPLSAAQLR_	0	MULTI-MSMS	2	620.356419	1238.69829	-2.4653	53.081	0.91465	-7.1054E-15	0.00047875	1	98.044	14499000	2116	2070	19677
A0A8C0NTE1	no	ALAETDAAASSLPNGDCGRPGAR	23	Acetyl (Protein N-term)	_(ac)ALAETDAAASSLPNGDCGRPGAR_	1	MULTI-MSMS	3	767.029233	2298.06587	-0.49708	60.369	0.44036	0	3.1399E-06	1	79.635	148180000	3130	2072	19701
A0A8C0NTE1	no	ALAETDAAASSLPNGDCGRPGAR	23	Acetyl (Protein N-term),Deamidation (NQ)	_(ac)ALAETDAAASSLPN(de)GDCGRPGAR_	1	MULTI-MATCH	3	767.357239	2299.04989	0.72106	63.986	0.27171	7.1054E-15	NaN	0	NaN	14301000	3130	2072	19716
A0A8P0SBE6	no	ALAFHPIEPVLITASEDHTLK	21	Unmodified	_ALAFHPIEPVLITASEDHTLK_	0	MULTI-MSMS	4	576.316497	2301.23688	-0.81271	75.292	1.5617	0	5.207E-05	2	65.784	42357000	1199	2075	19725
A0A8I3N628	no	ALAFHPVEPVLVTASEDHTLK	21	Unmodified	_ALAFHPVEPVLVTASEDHTLK_	0	MULTI-MSMS	3	758.742471	2273.20558	-0.13216	66.76	0.78547	0	2.8339E-05	2	72.644	34377000	2281	2076	19737
A0A8C0SEY0	no	ALAGCDFLTISPK	13	Unmodified	_ALAGCDFLTISPK_	0	MULTI-MSMS	2	696.86322	1391.71189	-0.27595	72.305	1.8685	0	9.7282E-05	5	119.16	982490000	1091	2078	19763
A0A8C0PDR9	no	ALAGNPCLGHNK	12	Unmodified	_ALAGNPCLGHNK_	0	MULTI-MSMS	3	417.880273	1250.61899	3.3084	15.315	0.23688	0	0.011547	1	48.004	17762000	3846	2079	19779
A0A8C0PDR9	no	ALAGNPCLGHNK	12	Unmodified	_ALAGNPCLGHNK_	0	MSMS	2	626.316771	1250.61899	NaN	15.38	1	0	0.0097336	1	60.436		3846	2079	19780
A0A8C0P0L7	no	ALALDEAVSQSAQIAEFHDK	20	Unmodified	_ALALDEAVSQSAQIAEFHDK_	0	MULTI-MSMS	3	715.027047	2142.05931	1.0728	77.823	0.40777	1.4211E-14	0.0021438	2	40.381	22551000	3272	2082	19807
A0A8C0YZ18	no	ALALLEDEER	10	Unmodified	_ALALLEDEER_	0	MULTI-MSMS	2	579.803685	1157.59282	-1.6803	54.263	0.84843	0	0.00086285	2	112.84	42436000	3801	2084	19811
A0A8P0P1F9	no	ALALNCSAPINDR	13	Unmodified	_ALALNCSAPINDR_	0	MULTI-MSMS	2	707.859	1413.70345	2.4707	44.803	1.121	-7.1054E-15	1.9301E-05	2	161.51	39667000	3763	2085	19823
A0A8I3N9J6	no	ALALTGNQGIEAAMDWLMEHEDEPDVDEPLPTPLGR	36	Unmodified	_ALALTGNQGIEAAMDWLMEHEDEPDVDEPLPTPLGR_	0	MULTI-MSMS	3	1310.95567	3929.84517	-0.66299	109.98	0.33857	0	1.5508E-09	1	63.23	18637000	5786	2086	19839
A0A8C0LZH0	no	ALAMDCEMVGAGPK	14	Unmodified	_ALAMDCEMVGAGPK_	0	MULTI-MSMS	2	725.330372	1448.64619	-2.514	50.766	0.54444	0	0.00026717	1	96.015	9068600	629	2087	19846
A0A8I3NNM9	no	ALANECSQGDKR	12	Unmodified	_ALANECSQGDKR_	1	MULTI-MATCH	2	674.817332	1347.62011	0.088962	10.628	0.16055	0	NaN	0	NaN	501820	4910	2089	19866
A0A8P0N3F8	no	ALANQLTDK	9	Unmodified	_ALANQLTDK_	0	MULTI-MSMS	2	487.269281	972.52401	-0.30042	24.042	0.44151	0	0.00091961	1	155.75	52414000	5434	2091	19873
A0A8P0N3F8	no	ALANQLTDKELAQGR	15	Unmodified	_ALANQLTDKELAQGR_	1	MULTI-MSMS	2	814.441743	1626.86893	-0.66756	38.51	0.2372	0	8.353E-16	1	222.18	12895000	5434	2092	19885
A0A8P0NLY2	no	ALANSLACQGK	11	Unmodified	_ALANSLACQGK_	0	MULTI-MSMS	2	566.792598	1131.57064	-0.77821	23.781	0.74767	0	9.1447E-05	2	201.39	3023600000	6623;6228	2093	19893
A0A8I3P6D3	no	ALANVNIGSLICNVGAGGPAPAAGAAPAGGPAPSTAAAPAEEK	43	Unmodified	_ALANVNIGSLICNVGAGGPAPAAGAAPAGGPAPSTAAAPAEEK_	0	MULTI-MSMS	3	1270.31441	3807.92139	-0.89582	92.686	0.81738	-1.4211E-14	1.437E-27	1	101.89	1775500000	5383	2094	19926
A0A8I3P6D3	no	ALANVNIGSLICNVGAGGPAPAAGAAPAGGPAPSTAAAPAEEK	43	Unmodified	_ALANVNIGSLICNVGAGGPAPAAGAAPAGGPAPSTAAAPAEEK_	0	MULTI-MSMS	5	762.591554	3807.92139	-0.58144	92.728	0.78343	0	2.8449E-05	1	47.652	1261200000	5383	2094	19927
A0A8I3P6D3	no	ALANVNIGSLICNVGAGGPAPAAGAAPAGGPAPSTAAAPAEEK	43	Unmodified	_ALANVNIGSLICNVGAGGPAPAAGAAPAGGPAPSTAAAPAEEK_	0	MULTI-MSMS	6	635.660841	3807.92139	-0.59309	92.657	0.7154	0	8.9444E-05	1	42.091	497270000	5383	2094	19928
A0A8I3P6D3	no	ALANVNIGSLICNVGAGGPAPAAGAAPAGGPAPSTAAAPAEEK	43	Unmodified	_ALANVNIGSLICNVGAGGPAPAAGAAPAGGPAPSTAAAPAEEK_	0	MULTI-MSMS	4	952.987623	3807.92139	-0.78756	92.635	0.51044	-1.4211E-14	1.3989E-09	2	73.238	70718000	5383	2094	19929
A0A8I3P6D3	no	ALANVNIGSLICNVGAGGPAPAAGAAPAGGPAPSTAAAPAEEK	43	Unmodified	_ALANVNIGSLICNVGAGGPAPAAGAAPAGGPAPSTAAAPAEEK_	0	MULTI-MSMS	7	544.996046	3807.92139	-0.1282	92.706	0.30684	1.4211E-14	0.029291	1	9.8733	21425000	5383	2094	19930
A0A8I3P6D3	no	ALANVNIGSLICNVGAGGPAPAAGAAPAGGPAPSTAAAPAEEKK	44	Unmodified	_ALANVNIGSLICNVGAGGPAPAAGAAPAGGPAPSTAAAPAEEKK_	1	MULTI-MSMS	3	1313.01273	3936.01635	-0.24999	83.595	0.40748	0	0.0010714	1	25.68	9031700	5383	2095	19978
A0A8I3S2V9	no	ALAPAWEQLALGLEHSETVK	20	Unmodified	_ALAPAWEQLALGLEHSETVK_	0	MULTI-MSMS	3	721.719666	2162.13717	0.60469	96.82	0.37537	0	5.8581E-05	1	73.448	21861000	4977	2096	19982
A0A8I3RUR8	no	ALASILLQDHIR	12	Unmodified	_ALASILLQDHIR_	0	MULTI-MSMS	2	675.398618	1348.78268	1.5605	62.686	0.64468	0	0.051018	1	40.883	80379000	1682	2102	20009
A0A8P0SKD9	no	ALASLMTYK	9	Unmodified	_ALASLMTYK_	0	MULTI-MSMS	2	499.272978	996.531403	-0.54054	52.573	0.95004	0	0.0025997	2	104.44	92750000	5358;5734	2103	20020
A0A8C0Q119	no	ALASQLQDSLK	11	Unmodified	_ALASQLQDSLK_	0	MULTI-MSMS	2	587.327328	1172.6401	0.565	48.116	0.71689	0	0.00015164	1	143.03	781260000	4471	2104	20033
A0A8C0Q119	no	ALASQLQDSLK	11	Unmodified	_ALASQLQDSLK_	0	MULTI-MATCH	2	587.327328	1172.6401	6.8174	46.627	0.27243	0	NaN	0	NaN	6238100	4471	2104	20046
A0A8P0SMA2	no	ALASQPPIVADR	12	Unmodified	_ALASQPPIVADR_	0	MULTI-MSMS	2	619.348594	1236.68264	0.23048	37.31	0.27058	0	0.00051343	1	97.277	28826000	4727	2105	20049
A0A8P0NL19	no	ALAVTFTNFVTEPLK	15	Unmodified	_ALAVTFTNFVTEPLK_	0	MSMS	2	825.958706	1649.90286	NaN	95.031	1	0	0.001801	1	67.385		1844	2107	20068
A0A8C0PQC6	no	ALAVVLEQEK	10	Unmodified	_ALAVVLEQEK_	0	MULTI-MSMS	2	550.321514	1098.62847	0.29563	42.811	0.89637	0	0.0004299	2	134.48	22231000	1125	2108	20075
A0A8I3Q3C9	no	ALAVWGIGTPGGPQDPR	17	Unmodified	_ALAVWGIGTPGGPQDPR_	0	MULTI-MSMS	2	846.446828	1690.8791	0.12808	75.172	0.44247	0	0.00041064	2	72.29	9301700	2990	2110	20089
A0A8C0N666	no	ALAYFEQLK	9	Unmodified	_ALAYFEQLK_	0	MULTI-MSMS	2	541.797675	1081.5808	0.49278	62.464	0.74756	0	0.006703	2	85.212	30336000	2262	2111	20096
A0A8C0T1A5	no	ALCANLSPR	9	Unmodified	_ALCANLSPR_	0	MULTI-MSMS	2	501.263476	1000.5124	0.79578	28.94	0.37299	0	0.0074883	1	83.206	1550900	5766	2113	20114
A0A8C0QJ80	no	ALCDLGPWVK	10	Unmodified	_ALCDLGPWVK_	0	MULTI-MSMS	2	579.802434	1157.59032	-0.27036	70.237	0.84816	0	0.0076394	2	73.248	63092000	474	2114	20117
A0A8C0TQR1	no	ALCDSDFAIETLEVETQEEVK	21	Unmodified	_ALCDSDFAIETLEVETQEEVK_	0	MULTI-MATCH	3	809.380827	2425.12065	-1.2975	98.983	0.44274	0	NaN	0	NaN	94027000	4048	2115	20131
A0A8I3NM38	no	ALCDVGTAISCSR	13	Unmodified	_ALCDVGTAISCSR_	0	MULTI-MSMS	2	705.329218	1408.64388	-0.53297	46.103	0.4421	0	2.1053E-05	2	157.38	112060000	970	2116	20136
A0A8I3P3X9	no	ALCHLNVPVTVVLDAAVGYIMEK	23	Unmodified	_ALCHLNVPVTVVLDAAVGYIMEK_	0	MULTI-MSMS	4	628.838011	2511.32294	0.85159	109.16	0.37197	0	0.00084909	1	37.817	4709600	6298	2119	20164
A0A8I3PZF7	no	ALCIDQLDVFLQK	13	Unmodified	_ALCIDQLDVFLQK_	0	MULTI-MSMS	2	781.915984	1561.81741	0.44884	98.497	0.50906	-1.4211E-14	9.689E-05	1	119.22	76684000	1086;6534	2121	20174
A0A8C0QJD0	no	ALCSFVTEEEVEWMR	15	Unmodified	_ALCSFVTEEEVEWMR_	0	MULTI-MSMS	2	943.426587	1884.83862	-1.0434	97.914	0.47646	0	3.9086E-05	1	124.39	28409000	4697	2126	20195
A0A8P0NQJ2	no	ALCYVISGQDQR	12	Unmodified	_ALCYVISGQDQR_	0	MULTI-MSMS	2	705.345726	1408.6769	-0.59005	45.029	0.68144	0	7.1734E-05	1	131.62	31465000	3228	2130	20216
A0A8C0RJL4	no	ALDCQNHTCMK	11	Unmodified	_ALDCQNHTCMK_	0	MULTI-SECPEP	2	689.289039	1376.56352	1.4592	14.389	0.13545	0	0.015675	1	93.649	1679700	4997	2132	20231
A0A8C0T730	no	ALDDMISTLKK	11	Unmodified	_ALDDMISTLKK_	1	MULTI-MSMS	2	617.839213	1233.66387	-0.60907	54.132	1.1536	0	0.046597	1	56.632	37944000	5842;621	2134	20243
A0A8I3NH60	no	ALDELMDGDIIVFQK	15	Unmodified	_ALDELMDGDIIVFQK_	0	MSMS	2	853.937113	1705.85967	NaN	97.349	1	0	2.6037E-05	1	99.283		4936	2135	20246
A0A8C0MC85	no	ALDEVFQAIEQK	12	Unmodified	_ALDEVFQAIEQK_	0	MULTI-MSMS	2	695.864274	1389.714	0.13296	82.419	0.77971	0	0.00019108	1	119.68	243200000	1163;6646	2136	20254
A0A8C0TMU9	no	ALDFPSGSFDVVLEK	15	Unmodified	_ALDFPSGSFDVVLEK_	0	MULTI-MSMS	2	812.416871	1622.81919	1.1469	94.241	0.45638	-1.4211E-14	0.047502	1	36.679	8980600	6082	2138	20267
A0A8I3N6K0	no	ALDGAFTEENR	11	Unmodified	_ALDGAFTEENR_	0	MULTI-MSMS	2	611.788566	1221.56258	0.58419	38.558	0.40806	0	0.02927	1	48.698	28005000	5438	2139	20276
A0A8C0PAE9	no	ALDGEESDCEDYPMR	15	Unmodified	_ALDGEESDCEDYPMR_	0	MSMS	2	893.848366	1785.68218	NaN	46.715	1	0	0.0023584	1	65.574		3783	2140	20287
A0A8C0Z0G3	no	ALDGPEQMELEEGK	14	Acetyl (Protein N-term)	_(ac)ALDGPEQMELEEGK_	0	MULTI-MSMS	2	794.363978	1586.7134	-1.0933	77.041	0.71152	0	0.017231	1	43.502	28507000	6246	2141	20300
A0A8I3PPR7	no	ALDHYLTLR	9	Unmodified	_ALDHYLTLR_	0	MULTI-MSMS	3	367.873224	1100.59784	-0.40466	47.197	0.40843	0	0.0032595	1	83.358	15841000	5445	2143	20321
A0A8I3NY33	no	ALDIAENEMPGLMR	14	Unmodified	_ALDIAENEMPGLMR_	0	MULTI-MSMS	2	780.381451	1558.74835	0.69725	78.838	1.4592	1.4211E-14	1.1435E-05	1	144.55	426940000	4658	2144	20333
A0A8I3NNE4	no	ALDIDLDKPLADSEK	15	Unmodified	_ALDIDLDKPLADSEK_	1	MULTI-MSMS	2	821.930342	1641.84613	1.7241	59.427	0.37272	0	0.0011428	1	91.202	42753000	2052	2145	20346
A0A8I3P2M1	no	ALDIPLVK	8	Unmodified	_ALDIPLVK_	0	MULTI-MSMS	2	434.778754	867.542954	-0.16186	58.751	1.1528	0	0.020176	2	79.116	117480000	2498	2146	20358
A0A8I3NQA7	no	ALDKLDGTEINGR	13	Deamidation (NQ)	_ALDKLDGTEIN(de)GR_	1	MULTI-MSMS	2	701.862263	1401.70997	0.46356	36.727	0.61324	0	0.00025564	1	169.82	44689000	2256	2147	20370
A0A8I3NQA7	no	ALDKLDGTEINGR	13	Deamidation (NQ)	_ALDKLDGTEIN(de)GR_	1	MULTI-MATCH	2	701.862263	1401.70997	-3.7606	35.199	0.30699	0	NaN	0	NaN	6041300	2256	2147	20379
A0A8I3QZ05	no	ALDLDSNCK	9	Unmodified	_ALDLDSNCK_	0	MULTI-MSMS	2	518.242406	1034.47026	-0.23277	24.405	0.71372	0	0.0019299	1	109.86	44790000	4953	2149	20400
A0A8I3P542	no	ALDLDVLLTPMLGPALDLNAPGK	23	Unmodified	_ALDLDVLLTPMLGPALDLNAPGK_	0	MULTI-MSMS	3	783.1029	2346.28687	1.3318	111.3	0.10189	0	0.00015574	1	48.5	45838000	5071	2150	20414
A0A8P0SJL7	no	ALDLIEVLVTK	11	Unmodified	_ALDLIEVLVTK_	0	MULTI-MSMS	2	607.373746	1212.73294	0.12922	98.122	1.1547	0	0.00013831	2	140.45	723400000	5057	2151	20420
A0A8I3N2W4	no	ALDLLNNK	8	Unmodified	_ALDLLNNK_	0	MSMS	2	450.761092	899.507631	NaN	40.225	1	0	0.013603	1	95.793		5191	2152	20433
A0A8I3NNE4	no	ALDLLYGMVSK	11	Unmodified	_ALDLLYGMVSK_	0	MULTI-MSMS	2	605.331024	1208.6475	-0.22215	85.019	1.0535	0	0.001062	1	96.89	139880000	2052	2154	20454
A0A8I3N2G1	no	ALDMSYDHKPEDEVELAR	18	Unmodified	_ALDMSYDHKPEDEVELAR_	1	MULTI-MSMS	2	1059.49404	2116.97353	-0.61494	49.856	0.50966	-7.1054E-15	0.0013239	1	72.496	10262000	1641	2156	20474
A0A8I3PLQ9	no	ALDPAEQHLR	10	Acetyl (Protein N-term)	_(ac)ALDPAEQHLR_	0	MULTI-MSMS	2	596.309469	1190.60439	-0.05081	43.661	1.5216	0	0.00033209	4	171.73	45716000	3424	2157	20486
A0A8I3PF51	no	ALDQASEEIWNDFR	14	Unmodified	_ALDQASEEIWNDFR_	0	MULTI-MSMS	2	847.394458	1692.77436	-1.2788	93.691	0.37355	0	9.074E-12	1	212.09	148360000	2402	2159	20500
A0A8C0MVT2	no	ALDQFVNFSEQK	12	Unmodified	_ALDQFVNFSEQK_	0	MULTI-MSMS	2	713.354074	1424.69359	1.1152	69.102	0.57786	0	5.2557E-05	1	171.85	84981000	1885	2160	20512
A0A8P0P844	no	ALDSDMQTLVYENYNK	16	Unmodified	_ALDSDMQTLVYENYNK_	0	MULTI-MSMS	2	952.440748	1902.86694	-0.080346	78.71	0.37353	0	1.5727E-05	1	112.43	12283000	1842	2161	20524
A0A8P0N8G3	no	ALDTVLFGPPLLTR	14	Unmodified	_ALDTVLFGPPLLTR_	0	MULTI-MSMS	2	756.942859	1511.87116	1.2987	97.944	0.84893	0	0.00048275	1	89.548	19899000	5080	2164	20546
A0A8P0S6Q0	no	ALDVGSGSGILTACFAR	17	Unmodified	_ALDVGSGSGILTACFAR_	0	MULTI-MSMS	2	847.930154	1693.84575	-2.9578	81.592	0.9495	0	4.0068E-06	2	112.51	263750000	2283	2165	20559
A0A346JM02	no	ALDVMVSTFHK	11	Unmodified	_ALDVMVSTFHK_	0	MULTI-MSMS	3	416.553274	1246.63799	0.11669	48.938	0.88374	0	0.0090618	1	53.569	219070000	328	2167	20579
A0A346JM02	no	ALDVMVSTFHK	11	Unmodified	_ALDVMVSTFHK_	0	MULTI-MSMS	2	624.326273	1246.63799	-0.87928	48.929	0.84941	0	0.00040302	1	118.71	51546000	328	2167	20580
A0A8C0QFZ2	no	ALDYCHSK	8	Unmodified	_ALDYCHSK_	0	MULTI-MATCH	2	497.226559	992.438566	-0.031398	13.832	0.20427	0	NaN	0	NaN	9453600	913	2168	20611
A0A8I3S7P6	no	ALEAAAGGTPPGPASDPAR	19	Unmodified	_ALEAAAGGTPPGPASDPAR_	0	MSMS	2	853.428832	1704.84311	NaN	35.738	1	0	0.0021111	1	59.57		5862	2170	20619
A0A8C0QJA2	no	ALEAAAPSPDNPGDK	15	Unmodified	_ALEAAAPSPDNPGDK_	0	MULTI-MSMS	2	726.851895	1451.68924	0.50743	27.573	0.51033	0	7.6677E-05	1	99.215	6140400	4667	2171	20620
A0A8C0QJA2	no	ALEAAAPSPDNPGDK	15	Unmodified	_ALEAAAPSPDNPGDK_	0	MULTI-MATCH	2	726.851895	1451.68924	7.0884	25.656	0.33953	0	NaN	0	NaN	9550400	4667	2171	20628
A0A8C0MI79	no	ALEAAEHALQAQAQELEELNR	21	Unmodified	_ALEAAEHALQAQAQELEELNR_	0	MULTI-MSMS	3	778.72766	2333.16115	1.6278	92.027	0.33161	0	0.00067144	1	46.171	20041000	1413	2172	20630
A0A8C0M5J7	no	ALEAAQQEK	9	Unmodified	_ALEAAQQEK_	0	MULTI-MSMS	2	494.258914	986.503274	-2.4333	13.162	0.20902	0	0.01043	1	75.692	1696400	875	2174	20638
A0A8P0S6F1	no	ALEAFDLDPAQWGVNVQPYSGSPANLAAYTALLQPHDR	38	Unmodified	_ALEAFDLDPAQWGVNVQPYSGSPANLAAYTALLQPHDR_	0	MULTI-MSMS	4	1024.76044	4095.01264	-0.20953	108.36	0.5782	0	7.9279E-14	3	82.784	47388000	1810	2178	20660
A0A8P0S6F1	no	ALEAFDLDPAQWGVNVQPYSGSPANLAAYTALLQPHDR	38	Unmodified	_ALEAFDLDPAQWGVNVQPYSGSPANLAAYTALLQPHDR_	0	MULTI-MSMS	3	1366.01149	4095.01264	-0.20121	108.35	0.30604	0	1.9057E-09	1	71.735	26828000	1810	2178	20661
A0A8C0MQ45	no	ALEATIEYMK	10	Unmodified	_ALEATIEYMK_	0	MULTI-MSMS	2	584.799557	1167.58456	1.45	55.04	0.37311	0	0.013231	1	65.224	4293100	1685	2180	20678
A0A8I3N6K0	no	ALEATTEHIR	10	Unmodified	_ALEATTEHIR_	0	MULTI-MSMS	2	570.80402	1139.59349	0.0035965	17.292	0.54459	-3.5527E-15	0.00076599	1	161.92	45819000	5438	2181	20679
A0A8I3P9Y9	no	ALECPERPFLAILGGAK	17	Unmodified	_ALECPERPFLAILGGAK_	1	MULTI-MSMS	2	921.500746	1840.98694	-0.25726	84.315	2.1039	-1.4211E-14	1.6928E-12	5	175.21	267380000	5736	2182	20691
A0A8I3N2G1	no	ALEDAFLAIDAK	12	Unmodified	_ALEDAFLAIDAK_	0	MULTI-MSMS	2	638.84281	1275.67107	0.13398	81.771	1.1197	0	0.00029243	2	112.85	410690000	1641	2183	20704
A0A8P0P1T4	no	ALEDIFDAIEGK	12	Unmodified	_ALEDIFDAIEGK_	0	MULTI-MSMS	2	660.837725	1319.6609	-0.13058	101.5	0.33981	0	7.593E-05	2	130.94	53673000	4858	2188	20743
A0A8I3PL10	no	ALEDLHK	7	Unmodified	_ALEDLHK_	0	MULTI-MATCH	2	413.226885	824.439217	-0.14058	18.462	0.50988	0	NaN	0	NaN	33401000	3286	2189	20758
A0A8P0TC47	no	ALEDTSCLKR	10	Unmodified	_ALEDTSCLKR_	1	MULTI-MSMS	2	596.803162	1191.59177	2.162	18.478	0.44167	0	0.0057596	1	96.311	8002000	4754	2190	20763
A0A8I3NRE9	no	ALEDVDYVQTFK	12	Unmodified	_ALEDVDYVQTFK_	0	MULTI-MSMS	2	714.356282	1426.69801	0.17143	67.551	0.44081	0	0.00038389	1	101.38	34817000	4387	2191	20773
A0A8I3MW76	no	ALEEALSEEIKK	12	Unmodified	_ALEEALSEEIKK_	1	MULTI-MSMS	2	680.371932	1358.72931	-0.38457	46.279	0.37405	0	0.00021826	1	152.04	65854000	4729	2193	20789
A0A8I3NXE8	no	ALEEANTDLEVK	12	Unmodified	_ALEEANTDLEVK_	0	MULTI-MSMS	2	666.338089	1330.66163	2.4866	39.33	0.95129	0	0.0057856	1	64.39	41009000	3017;5350	2195	20808
A0A8C0YUL9	no	ALEEANTELEVK	12	Unmodified	_ALEEANTELEVK_	0	MULTI-MSMS	2	673.345914	1344.67728	-1.6845	40.336	1.7005	0	0.0016532	2	80.758	79318000	6200	2196	20821
A0A8C0PY59	no	ALEEDLNQK	9	Unmodified	_ALEEDLNQK_	0	MULTI-SECPEP	2	530.269478	1058.5244	0.25497	24.872	0.81567	0	0.021771	1	113.41	30642000	4415	2197	20833
A0A8C0PY59	no	ALEEDLNQK	9	Unmodified	_ALEEDLNQK_	0	MULTI-MATCH	2	530.269478	1058.5244	1.9003	22.606	0.61061	0	NaN	0	NaN	2017500	4415	2197	20844
A0A8C0RN24	no	ALEEEEGGTDVLSK	14	Unmodified	_ALEEEEGGTDVLSK_	0	MULTI-MSMS	2	738.856843	1475.69913	-0.69147	40.064	0.34072	0	0.00024753	1	96.604	8151700	4629	2198	20847
A0A8C0TA90	no	ALEEEIESHATDVHQAVK	18	Unmodified	_ALEEEIESHATDVHQAVK_	0	MSMS	3	669.332359	2004.97525	NaN	48.916	1	0	0.054824	1	29.444		3272;5880	2199	20851
A0A8I3NC42	no	ALEEELEDLELGL	13	Unmodified	_ALEEELEDLELGL_	0	MSMS	2	736.871962	1471.72937	NaN	110.46	1	0	0.00036822	1	88.921		2787	2200	20853
A0A8P0PRL1	no	ALEELNQQLEK	11	Unmodified	_ALEELNQQLEK_	0	MULTI-MATCH	2	657.848624	1313.6827	-1.3633	42.372	0.27101	0	NaN	0	NaN	1197600	4680	2201	20868
A0A8P0PRL1	no	ALEELNQQLEKR	12	3 Deamidation (NQ)	_ALEELN(de)Q(de)Q(de)LEKR_	1	MULTI-MSMS	2	737.375203	1472.73585	3.5324	110.55	0.47605	0	0.030066	1	60.298	33454000	4680	2202	20872
A0A8C0S1K7	no	ALEEVCVETIEAGFMTK	17	Unmodified	_ALEEVCVETIEAGFMTK_	0	MSMS	2	963.963002	1925.91145	NaN	96.883	1	0	1.4575E-05	1	88.092		1970	2204	20878
A0A8C0S1K7	no	ALEEVCVETIEAGFMTK	17	Unmodified	_ALEEVCVETIEAGFMTK_	0	MULTI-SECPEP	2	963.963002	1925.91145	-1.8256	96.528	0.74884	0	0.00018702	1	119.39	11367000	1970	2204	20879
A0A8I3NI63	no	ALEFAPACHR	10	Unmodified	_ALEFAPACHR_	0	MULTI-MSMS	2	586.287482	1170.56041	-2.3374	28.302	0.5104	0	0.0023494	1	94.114	13156000	5277	2205	20892
A0A8P0TK02	no	ALEFIPSDQQNEMVR	15	Unmodified	_ALEFIPSDQQNEMVR_	0	MULTI-MSMS	2	888.932893	1775.85123	-0.63939	69.164	0.5771	0	7.0945E-05	1	111.63	65732000	6379	2207	20909
A0A8C0NC01	no	ALEFVTNPDIAAK	13	Unmodified	_ALEFVTNPDIAAK_	0	MULTI-MSMS	2	694.874642	1387.73473	1.7475	62.632	0.44176	0	0.0012856	1	78.653	19392000	2208	2209	20922
A0A8C0SZY4	no	ALEGLLTGLLR	11	Unmodified	_ALEGLLTGLLR_	0	MULTI-MSMS	2	578.358431	1154.70231	0.096824	97.985	0.34073	0	0.00036378	1	175.51	42885000	5741	2210	20928
A0A8I3PKS3	no	ALEHFTDLYDIK	12	Unmodified	_ALEHFTDLYDIK_	0	MULTI-MSMS	2	732.872099	1463.72965	0.017395	67.253	0.50862	0	4.3464E-09	1	224.31	278970000	1317	2211	20940
A0A8I3NSC5	no	ALEIADFSGNPLSR	14	Unmodified	_ALEIADFSGNPLSR_	0	MULTI-MSMS	2	745.385905	1488.75726	0.43158	81.804	1.2202	0	0.025515	1	45.939	72766000	3820;6465	2213	20960
A0A8I3S301	no	ALEIIPR	7	Unmodified	_ALEIIPR_	0	MULTI-MSMS	2	406.255446	810.496338	-0.09429	44.493	0.91595	0	0.022426	2	103.29	191700000	5664	2215	20963
A0A8P0STS5	no	ALEKEEEEEKQK	12	Unmodified	_ALEKEEEEEKQK_	2	MULTI-MSMS	2	745.37266	1488.73077	0.73299	10.044	0.27322	0	0.00018562	1	204.17	2818600	4891	2217	20987
A0A8I3PT83	no	ALELDGQSVK	10	Unmodified	_ALELDGQSVK_	0	MULTI-MSMS	2	530.287671	1058.56079	-0.75201	36.802	0.44368	7.1054E-15	0.001559	1	101.25	44966000	2313	2218	20999
A0A8I3MN54	no	ALELDQER	8	Unmodified	_ALELDQER_	0	MULTI-MSMS	2	487.251089	972.487624	3.7592	27.658	0.78442	0	0.0071689	2	108.7	90867000	5023	2220	21025
E2QWF5	no	ALELDSNNEK	10	Unmodified	_ALELDSNNEK_	0	MULTI-MATCH	2	566.777667	1131.54078	-1.8743	22.603	1.4573	3.5527E-15	NaN	0	NaN	176790000	4036	2222	21062
A0A8I3MT63	no	ALELEEFQNIGGSQGYDEMEPAAK	24	Unmodified	_ALELEEFQNIGGSQGYDEMEPAAK_	0	MULTI-MSMS	3	876.070764	2625.19046	3.0914	90.095	0.23757	0	0.01032	1	29.135	25199000	5391	2223	21071
A0A8I3MT63	no	ALELEEFQNIGGSQGYDEMEPAAK	24	Unmodified	_ALELEEFQNIGGSQGYDEMEPAAK_	0	MSMS	3	876.070764	2625.19046	NaN	90.034	1	0	0.032312	1	29.077		5391	2223	21072
A0A8I3PXJ8	no	ALELEQER	8	Unmodified	_ALELEQER_	0	MULTI-MSMS	2	494.258914	986.503274	-0.44488	27.863	1.3963	0	0.0067703	1	110.81	930910000	2645	2224	21080
A0A8C0LYF7	no	ALELESQR	8	Unmodified	_ALELESQR_	0	MULTI-MSMS	2	473.253631	944.49271	0.30162	24.691	0.33891	0	0.0065127	1	112.17	3667700	590	2226	21084
A0A8C0SS04	no	ALELFLESLLK	11	Unmodified	_ALELFLESLLK_	0	MULTI-MSMS	2	638.381571	1274.74859	0.028702	106.7	0.67964	0	0.0031396	1	78.939	76202000	5560	2227	21096
A0A8P0S6J5	no	ALELHPFSVKPLLR	14	Unmodified	_ALELHPFSVKPLLR_	1	MULTI-MSMS	4	405.746251	1618.9559	0.23845	64.413	0.81453	0	0.018012	1	43.03	10096000	2223	2228	21108
A0A8C0Q7G1	no	ALELNMISLK	10	Unmodified	_ALELNMISLK_	0	MULTI-MSMS	2	566.325742	1130.63693	0.10908	77.051	0.50814	0	0.0010882	1	108.98	119540000	4580	2230	21122
A0A8C0S1J3	no	ALEMSCAIQNQLAR	14	Unmodified	_ALEMSCAIQNQLAR_	0	MULTI-MSMS	2	802.897799	1603.78105	-0.021177	64.976	0.47635	-1.4211E-14	0.00044011	1	90.827	10108000	1868	2233	21138
A0A8I3PRW1	no	ALENCSADLQK	11	Unmodified	_ALENCSADLQK_	0	MULTI-MSMS	2	624.798077	1247.5816	0.40447	24.257	0.20477	0	0.00021309	1	125.56	7464300	4122	2235	21159
A0A8C0SMJ7	no	ALENPDTASLLGR	13	Unmodified	_ALENPDTASLLGR_	0	MSMS	2	678.859523	1355.70449	NaN	56.922	1	0	0.00019525	1	95.822		4018	2236	21170
A0A8I3S3F0	no	ALEPTGQSGEAVK	13	Unmodified	_ALEPTGQSGEAVK_	0	MSMS	2	643.832974	1285.6514	NaN	42.648	1	0	0.060805	1	42.19		5345	2238	21182
A0A8I3S3F0	no	ALEPTGQSGEAVK	13	Deamidation (NQ)	_ALEPTGQ(de)SGEAVK_	0	MSMS	2	644.324982	1286.63541	NaN	47.467	1	0	0.066668	1	66.299		5345	2238	21188
A0A8I3S3F0	no	ALEPTGQSGEAVK	13	Deamidation (NQ)	_ALEPTGQ(de)SGEAVK_	0	MSMS	2	644.324982	1286.63541	NaN	47.473	1	0	0.037312	1	69.812		5345	2238	21189
A0A8C0PWJ2	no	ALEQEVAQLEK	11	Unmodified	_ALEQEVAQLEK_	0	MULTI-MSMS	2	629.337892	1256.66123	0.22666	56.373	0.40753	0	0.00012998	2	136.52	20838000	4383	2239	21197
A0A8I3ND03	no	ALEQKPDDAQYYCQR	15	Unmodified	_ALEQKPDDAQYYCQR_	1	MULTI-MSMS	2	942.930882	1883.84721	0.22164	30.451	0.61093	0	0.037632	1	53.569	9191700	6391	2240	21215
A0A8C0QQJ3	no	ALEQLAQQGK	10	Unmodified	_ALEQLAQQGK_	0	MULTI-MSMS	2	543.301113	1084.58767	-0.12282	25.915	0.23811	0	0.0023264	1	94.302	2454200	433	2241	21227
A0A8I3PKL2	no	ALEQLNGFELAGR	13	Deamidation (NQ)	_ALEQLN(de)GFELAGR_	0	MULTI-MATCH	2	709.867348	1417.72014	-0.33228	72.337	0.57594	0	NaN	0	NaN	19158000	3869;4242	2242	21247
A0A8P0SL98	no	ALEQQLENNTTR	12	Unmodified	_ALEQQLENNTTR_	0	MULTI-MSMS	2	708.857512	1415.70047	0.7846	34.735	0.20354	-7.1054E-15	0.00031331	1	110.54	5693100	4739	2244	21252
A0A8P0T982	no	ALEQQVEEMK	10	Unmodified	_ALEQQVEEMK_	0	MULTI-MSMS	2	602.797546	1203.58054	-0.15738	39.383	1.0539	0	0.00093636	1	170.22	784320000	243	2245	21256
A0A8P0T982	no	ALEQQVEEMKTQLEELEDELQATEDAK	27	Unmodified	_ALEQQVEEMKTQLEELEDELQATEDAK_	1	MULTI-MSMS	3	1049.83437	3146.48128	-0.97582	108.3	1.0884	0	1.8266E-31	2	138.92	67529000	243	2246	21287
A0A8P0T982	no	ALEQQVEEMKTQLEELEDELQATEDAK	27	Unmodified	_ALEQQVEEMKTQLEELEDELQATEDAK_	1	MULTI-MSMS	4	787.627598	3146.48128	-0.51369	108.27	0.54405	0	7.1041E-12	1	94.192	40043000	243	2246	21288
A0A8C0PBL5	no	ALEQSPGLSTLQK	13	Unmodified	_ALEQSPGLSTLQK_	0	MULTI-MSMS	2	686.377549	1370.74054	-2.5754	41.527	0.98387	0	0.0021896	1	72.531	11576000	3524	2247	21305
A0A8C0SKP0	no	ALESISSDQQSEMVK	15	Unmodified	_ALESISSDQQSEMVK_	0	MULTI-MSMS	2	826.395809	1650.77707	-2.9476	42.069	0.47652	0	0.00013605	1	96.229	6439700	2514	2252	21328
A0A8P0TQH9	no	ALESLIEMIQK	11	Unmodified	_ALESLIEMIQK_	0	MULTI-MSMS	2	637.854864	1273.69517	-1.8731	93.369	0.3732	0	0.00061128	1	111.46	23403000	3803	2253	21340
A0A8C0N3T6	no	ALESSIAPIVIFASNR	16	Unmodified	_ALESSIAPIVIFASNR_	0	MULTI-MSMS	2	844.472512	1686.93047	3.7455	94.498	0.54334	0	0.0060079	1	52.395	25731000	2194	2254	21352
A0A8C0MLS4	no	ALESVNNEYAIMPLPTIK	18	Unmodified	_ALESVNNEYAIMPLPTIK_	0	MULTI-MSMS	3	668.355448	2002.04451	-0.078648	89.092	0.44126	0	0.010557	2	35.625	10840000	1226	2255	21358
A0A8P0NI34	no	ALETEAPASQALADEPKPDGAAAQAQENQDTRPK	34	Unmodified	_ALETEAPASQALADEPKPDGAAAQAQENQDTRPK_	2	MULTI-MSMS	4	880.430301	3517.6921	1.4781	45.857	0.40822	-7.1054E-15	0.00014155	1	40.306	17434000	2521	2256	21366
A0A8C0PTC8	no	ALETIGANLQK	11	Unmodified	_ALETIGANLQK_	0	MULTI-SECPEP	2	579.32987	1156.64519	-2.1414	40.281	0.6466	7.1054E-15	0.0066991	1	121.58	12083000	1464	2257	21374
A0A8I3Q2L7	no	ALETLTGALFQRPPLIAAVK	20	Unmodified	_ALETLTGALFQRPPLIAAVK_	1	MULTI-MSMS	3	703.75253	2108.23576	-0.23815	93.575	0.40715	0	0.00024228	1	60.938	23269000	3804	2259	21385
A0A8I3PUE6	no	ALETNTHVK	9	Unmodified	_ALETNTHVK_	0	MULTI-MSMS	2	506.774731	1011.53491	0.10707	10.779	0.44888	0	0.0016983	1	111.74	44595000	3656	2260	21391
A0A8I3Q1P1	no	ALEVAEYLTPVLK	13	Unmodified	_ALEVAEYLTPVLK_	0	MULTI-MSMS	2	723.416143	1444.81773	0.1974	91.446	0.57703	0	1.8308E-08	1	193.52	169380000	3819	2261	21406
A0A8I3NXD1	no	ALEVIKPAHILQEK	14	Unmodified	_ALEVIKPAHILQEK_	1	MULTI-MSMS	2	794.97469	1587.93483	3.2463	40.471	0.13682	0	0.0033289	1	85.274	4513200	5149	2263	21420
A0A8I3NXD1	no	ALEVIKPAHILQEK	14	Unmodified	_ALEVIKPAHILQEK_	1	MULTI-MSMS	4	397.990983	1587.93483	-0.048893	40.471	1.3276	0	0.00043392	1	82.908	155310000	5149	2263	21421
A0A8I3NXD1	no	ALEVIKPAHILQEKEEQHQLAVTAYLK	27	Unmodified	_ALEVIKPAHILQEKEEQHQLAVTAYLK_	2	MULTI-MSMS	3	1033.91155	3098.71282	-1.4472	66.799	0.44307	0	0.0011432	2	40.668	59581000	5149	2264	21441
A0A8C0T6S2	no	ALEYLCQMFR	10	Unmodified	_ALEYLCQMFR_	0	MULTI-MSMS	2	665.817758	1329.62096	-2.3677	88.452	0.27065	0	0.00083811	1	113.5	8037700	5837	2266	21458
A0A8C0MVT2	no	ALEYTIYNQELNETR	15	Unmodified	_ALEYTIYNQELNETR_	0	MULTI-MSMS	2	928.95488	1855.89521	-0.59836	68.403	0.374	0	4.7225E-10	1	184.55	42099000	1885	2267	21469
A0A8P0T8A4	no	ALFAGDIEEMEER	13	Unmodified	_ALFAGDIEEMEER_	0	MULTI-MSMS	2	755.348131	1508.68171	-0.69109	77.463	0.40712	1.4211E-14	0.00016993	2	100.92	44991000	721	2268	21481
A0A8I3MEV9	no	ALFAISCLVR	10	Unmodified	_ALFAISCLVR_	0	MULTI-MSMS	2	575.326076	1148.6376	-0.83802	85.065	0.54527	1.4211E-14	0.002692	1	91.318	10252000	4809	2269	21493
A0A8C0PU06	no	ALFDFNGNDEEDLPFK	16	Unmodified	_ALFDFNGNDEEDLPFK_	0	MSMS	2	935.928331	1869.84211	NaN	98.126	1	0	6.1152E-07	1	105.17		4336;6647	2270	21503
A0A8C0PU06	no	ALFDFNGNDEEDLPFKK	17	Unmodified	_ALFDFNGNDEEDLPFKK_	1	MULTI-MSMS	2	999.975812	1997.93707	1.7929	83.567	0.33862	0	7.6558E-05	1	95.401	10798000	4336;6647	2271	21514
A0A8I3S292	no	ALFDSYTNLER	11	Unmodified	_ALFDSYTNLER_	0	MULTI-MSMS	2	664.827692	1327.64083	0.79522	70.468	0.30519	0	0.051873	1	42.336	16204000	3417	2272	21521
A0A8P0TUP3	no	ALFDYNPNEDK	11	Unmodified	_ALFDYNPNEDK_	0	MULTI-SECPEP	2	663.304049	1324.59355	-0.89183	56.073	0.57851	0	0.034978	1	72.243	23083000	1667	2273	21525
A0A8P0TUP3	no	ALFDYNPNEDK	11	Unmodified	_ALFDYNPNEDK_	0	MULTI-MATCH	2	663.304049	1324.59355	-0.49503	52.256	0.57995	0	NaN	0	NaN	13903000	1667	2273	21528
A0A8C0NRD9	no	ALFEEVPELLTETEK	15	Unmodified	_ALFEEVPELLTETEK_	0	MULTI-MSMS	2	874.45365	1746.89275	-1.2036	98.011	0.91846	0	0.0077783	1	53.557	164120000	3057	2274	21534
A0A8I3MCN5	no	ALFIVPR	7	Unmodified	_ALFIVPR_	0	MULTI-MSMS	2	408.260531	814.506509	0.20322	56.509	0.27292	0	0.027639	1	88.627	7047600	4482	2276	21550
A0A8I3PD54	no	ALFLHNR	7	Unmodified	_ALFLHNR_	0	MULTI-MSMS	2	435.750862	869.487171	1.1928	19.42	0.37929	0	0.028014	1	87.627	6209900	6473	2277	21559
A0A8I3N1C5	no	ALFPGDSEIDQLFR	14	Unmodified	_ALFPGDSEIDQLFR_	0	MULTI-MSMS	2	804.406837	1606.79912	0.2895	100.37	0.30507	0	1.1166E-06	1	156.48	148770000	2601	2280	21580
A0A8I3RP75	no	ALFQNTER	8	Unmodified	_ALFQNTER_	0	MULTI-MSMS	2	489.753798	977.493044	-0.68992	26.354	0.37531	0	0.012098	1	91.626	6332900	4452	2281	21592
A0A8I3SCA7	no	ALFSVGFPVPK	11	Unmodified	_ALFSVGFPVPK_	0	MULTI-MSMS	2	581.336967	1160.65938	0.67142	84.768	0.95155	0	0.00077813	2	103.74	25469000	1519	2283	21608
A0A8I3RUG2	no	ALFVSAFPQQLTMK	14	Unmodified	_ALFVSAFPQQLTMK_	0	MULTI-MSMS	2	790.928894	1579.84324	0.4846	90.022	0.67773	0	9.5809E-05	1	123.01	104110000	2811	2284	21620
A0A8C0NUK7	no	ALGAAEPPR	9	Unmodified	_ALGAAEPPR_	0	MULTI-MSMS	2	441.245609	880.476666	-0.24288	17.291	0.27297	0	0.014568	1	70.525	13028000	3177	2285	21632
A0A8I3P6L5	no	ALGAALTPFNPLAGLR	16	Unmodified	_ALGAALTPFNPLAGLR_	0	MULTI-MSMS	2	791.459207	1580.90386	3.4586	97.407	0.64574	0	0.03279	1	37.968	34708000	5554	2286	21643
A0A8P0T542	no	ALGALVDSCAPGLCPDWDSWDASKPVNNAR	30	Unmodified	_ALGALVDSCAPGLCPDWDSWDASKPVNNAR_	1	MULTI-MSMS	3	1081.50464	3241.49208	-0.016583	91.379	0.54283	0	5.2911E-54	2	173.53	254110000	6595;2676	2287	21655
A0A8P0T542	no	ALGALVDSCAPGLCPDWDSWDASKPVNNAR	30	Unmodified	_ALGALVDSCAPGLCPDWDSWDASKPVNNAR_	1	MULTI-MSMS	4	811.380297	3241.49208	0.44993	91.419	0.33949	0	3.5862E-14	2	92.363	28098000	6595;2676	2287	21656
A0A8C0PCJ2	no	ALGANVATTTNQAMR	15	Unmodified	_ALGANVATTTNQAMR_	0	MULTI-MSMS	2	759.888289	1517.76202	2.6614	37.176	0.27069	0	5.1023E-06	1	143.97	20663000	3841	2288	21675
A0A8C0P9T7	no	ALGCLLEAVLASR	13	Unmodified	_ALGCLLEAVLASR_	0	MULTI-MSMS	2	686.884487	1371.75442	-0.67766	100.54	0.47475	0	8.1543E-05	1	121.9	52685000	3751	2290	21689
A0A8C0PQ10	no	ALGDQIIFVNRPDK	14	Unmodified	_ALGDQIIFVNRPDK_	1	MULTI-MSMS	2	793.438472	1584.86239	-0.54104	58.786	0.40737	0	0.00052078	1	121.02	13381000	4267	2292	21701
A0A8P0P608	no	ALGDTWLQIK	10	Unmodified	_ALGDTWLQIK_	0	MULTI-MSMS	2	572.821681	1143.62881	3.2273	76.346	0.54256	0	0.020928	1	58.596	7168300	870	2294	21713
A0A8C0NDB8	no	ALGFPEGLVIQAYFACEK	18	Unmodified	_ALGFPEGLVIQAYFACEK_	0	MULTI-MSMS	2	1007.01114	2012.00773	0.084612	104.37	0.64426	0	0.00034575	1	70.963	11629000	2559	2297	21730
A0A8I3N305	no	ALGFPLERPK	10	Unmodified	_ALGFPLERPK_	1	MULTI-MSMS	2	564.332216	1126.64988	2.9681	44.71	2.4751	7.1054E-15	0.038235	2	72.879	106920000	4535	2298	21738
A0A8I3Q3C9	no	ALGGCTRPHVILR	13	Unmodified	_ALGGCTRPHVILR_	1	MULTI-MSMS	3	483.941755	1448.80344	-1.8509	24.236	0.40793	0	0.038167	1	38.189	8911000	2990	2299	21751
A0A8I3Q3C9	no	ALGGCTRPHVILR	13	Unmodified	_ALGGCTRPHVILR_	1	MULTI-MSMS	4	363.208136	1448.80344	-1.6762	24.291	0.54337	0	0.027643	1	38.799	5766000	2990	2299	21752
A0A8I3MVU4	no	ALGGGAEVTTACDFR	15	Unmodified	_ALGGGAEVTTACDFR_	0	MULTI-SECPEP	2	762.859197	1523.70384	-3.748	49.512	0.6468	0	0.059685	1	51.979	13233000	1692	2300	21753
A0A8C0NCY0	yes	ALGLDSANEK	10	Unmodified	_ALGLDSANEK_	0	MULTI-MSMS	2	509.264196	1016.51384	0.10477	25.483	0.61213	0	0.00063916	1	157.91	24086000	2542	2304	21764
A0A8I3MI98	no	ALGLDTGQQQDAQEFSK	17	Unmodified	_ALGLDTGQQQDAQEFSK_	0	MULTI-MSMS	2	918.442137	1834.86972	0.45534	52.688	0.5063	0	5.1447E-17	1	192.68	9134300	910	2305	21775
A0A8I3PMH5	no	ALGLNTDDPYEELR	14	Unmodified	_ALGLNTDDPYEELR_	0	MULTI-MSMS	2	803.391384	1604.76822	-1.0573	71.703	0.84984	0	0.00015245	2	108.7	22666000	3907	2307	21792
A0A8I3PMH5	no	ALGLNTDDPYEELR	14	Unmodified	_ALGLNTDDPYEELR_	0	MULTI-MATCH	2	803.391384	1604.76822	-2.3321	70.93	0.34031	0	NaN	0	NaN	13960000	3907	2307	21800
A0A8I3PMD4	no	ALGLSNFSSR	10	Unmodified	_ALGLSNFSSR_	0	MULTI-MSMS	2	526.28018	1050.54581	1.0295	49.148	1.2574	0	0.00042126	1	130.75	78971000	6511;5718	2309	21807
A0A8C0SIR3	no	ALGLTPGELAER	12	Unmodified	_ALGLTPGELAER_	0	MULTI-MSMS	2	613.840602	1225.66665	1.2185	55.997	0.78256	7.1054E-15	0.00023798	1	116.52	71304000	5493	2310	21819
A0A8C0QJN9	no	ALGMMGLVR	9	Unmodified	_ALGMMGLVR_	0	MULTI-MATCH	2	474.26189	946.509228	-0.82224	61.874	0.64347	0	NaN	0	NaN	20965000	1164	2311	21842
A0A8I3PH84	no	ALGNICYDSHEGR	13	Unmodified	_ALGNICYDSHEGR_	0	MULTI-MSMS	2	746.335889	1490.65723	-0.20333	30.618	0.47597	0	0.025737	1	47.053	4618800	5141;6500	2312	21844
A0A8C0RKW9	no	ALGQNPTNAEVLK	13	Unmodified	_ALGQNPTNAEVLK_	0	MULTI-MSMS	2	677.869891	1353.72523	0.78415	36.734	1.0881	0	2.9065E-05	2	136.96	2530400000	5013	2316	21871
A0A8C0RKW9	no	ALGQNPTNAEVLK	13	Deamidation (NQ)	_ALGQNPTN(de)AEVLK_	0	MULTI-MSMS	2	678.361899	1354.70924	1.8027	39.529	0.27214	0	0.0022353	1	97.472	8811700	5013	2316	21888
A0A8C0RKW9	no	ALGQNPTNAEVLK	13	Deamidation (NQ)	_ALGQNPTN(de)AEVLK_	0	MULTI-MATCH	2	678.361899	1354.70924	-1.9386	40.977	0.64707	7.1054E-15	NaN	0	NaN	4819000	5013	2316	21894
O97575	no	ALGQNPTNAEVLR	13	Unmodified	_ALGQNPTNAEVLR_	0	MULTI-MSMS	2	691.872965	1381.73138	-3.6815	38.438	0.40772	0	8.8818E-05	1	120.63	19027000	1746	2317	21898
A0A8I3N7Q9	no	ALGSVGPVDLLVNNAAVALLQPFLEVTK	28	Unmodified	_ALGSVGPVDLLVNNAAVALLQPFLEVTK_	0	MULTI-MSMS	3	950.210937	2847.61098	-0.1207	112.46	0.27275	0	3.5512E-43	2	173.36	77350000	2875	2320	21912
A0A8I3SCX0	no	ALGTEVIQLFPEK	13	Unmodified	_ALGTEVIQLFPEK_	0	MSMS	2	722.905942	1443.79733	NaN	86.242	1	0	2.8533E-18	1	164.33		1799	2321	21924
A0A8C0MZJ3	no	ALGTLGMTTNEK	12	Unmodified	_ALGTLGMTTNEK_	0	MULTI-MSMS	2	618.318645	1234.62274	-1.0358	37.78	0.64605	0	4.3642E-05	2	167.12	43155000	1713	2323	21944
A0A8I3SCB6	no	ALGTLVSHVTLR	12	Unmodified	_ALGTLVSHVTLR_	0	MULTI-MSMS	2	633.880062	1265.74557	-0.17421	49.61	0.64758	0	0.0016367	2	80.916	47290000	3764	2324	21956
A0A8I3N3V4	no	ALGTPNNEVWPEVESLQDYK	20	Unmodified	_ALGTPNNEVWPEVESLQDYK_	0	MULTI-MATCH	3	763.705974	2288.09609	0.85594	92.043	0.49365	0	NaN	0	NaN	12839000	4359	2325	21979
A0A8P0SJL7	no	ALGTVDGEDDDDDELGDEAMMALDQSLASLFAEQK	35	Deamidation (NQ)	_ALGTVDGEDDDDDELGDEAMMALDQ(de)SLASLFAEQK_	0	MULTI-MSMS	3	1239.20475	3714.59243	4.1666	112.32	0.13547	0	2.1584E-38	1	132.51	13829000	5057	2326	21987
A0A8C0MG85	no	ALGVDGLLALR	11	Unmodified	_ALGVDGLLALR_	0	MULTI-MSMS	2	549.337498	1096.66044	-0.40939	84.697	0.30505	0	0.0033459	2	77.732	2825500	1168	2327	21991
A0A8C0Z5V7	no	ALGVEQDLALPAIAVIGDQSSGK	23	Unmodified	_ALGVEQDLALPAIAVIGDQSSGK_	0	MULTI-MSMS	3	751.409269	2251.20598	2.0429	98.611	0.30519	0	2.3272E-05	1	64.092	16405000	6305;322;321	2328	21994
A0A8I3N305	no	ALGVLAQLIWSR	12	Unmodified	_ALGVLAQLIWSR_	0	MULTI-MSMS	2	663.898254	1325.78196	0.18804	100.87	2.0403	0	1.157E-05	2	193.82	437790000	4535	2329	22005
A0A8I3N305	no	ALGVLAQLIWSR	12	Unmodified	_ALGVLAQLIWSR_	0	MULTI-MSMS	2	663.898254	1325.78196	0.058488	115.28	0.64478	0	0.01684	1	52.79	666110	4535	2329	22006
A0A8I3N305	no	ALGVLAQLIWSR	12	Unmodified	_ALGVLAQLIWSR_	0	MULTI-MSMS	2	663.898254	1325.78196	0.83553	117.87	2.5574	0	0.059967	1	38.303	439200	4535	2329	22007
A0A8I3N305	no	ALGVLAQLIWSR	12	Unmodified	_ALGVLAQLIWSR_	0	MSMS	2	663.898254	1325.78196	NaN	114.6	1	0	0.0085595	1	62.303		4535	2329	22008
A0A8I3N305	no	ALGVLAQLIWSR	12	Unmodified	_ALGVLAQLIWSR_	0	MSMS	2	663.898254	1325.78196	NaN	114.76	1	0	0.0085595	1	62.303		4535	2329	22009
A0A8I3N305	no	ALGVLAQLIWSR	12	Unmodified	_ALGVLAQLIWSR_	0	MSMS	2	663.898254	1325.78196	NaN	116.87	1	0	0.049013	1	44.309		4535	2329	22010
A0A8I3N305	no	ALGVLAQLIWSR	12	Unmodified	_ALGVLAQLIWSR_	0	MULTI-MATCH	2	663.898254	1325.78196	0.023983	104.29	0.4074	0	NaN	0	NaN	4411300	4535	2329	22038
A0A8I3N305	no	ALGVLAQLIWSR	12	Unmodified	_ALGVLAQLIWSR_	0	MULTI-MATCH	2	663.898254	1325.78196	0.2794	116	0.71213	0	NaN	0	NaN	642490	4535	2329	22039
A0A8P0SJL7	no	ALGVQRPK	8	Unmodified	_ALGVQRPK_	1	MULTI-MATCH	2	434.771794	867.529036	-0.39268	13.867	0.67778	0	NaN	0	NaN	66064000	5057	2330	22047
A0A8I3P0V5	no	ALHCCR	6	Unmodified	_ALHCCR_	0	MULTI-MATCH	2	408.683807	815.353062	-1.6776	6.4294	0.87722	0	NaN	0	NaN	2202000	6461	2331	22054
A0A8C0RSI7	no	ALHGEATSSATSETQPGGTNTESFDNLESGMPNK	34	Unmodified	_ALHGEATSSATSETQPGGTNTESFDNLESGMPNK_	0	MULTI-MSMS	3	1155.84974	3464.5274	-0.080547	56.622	0.4088	7.1054E-15	1.266E-23	1	106.6	18400000	4598;6620	2332	22056
A0A8I3NDI5	no	ALHHGIDLEK	10	Unmodified	_ALHHGIDLEK_	0	MULTI-MSMS	3	378.208495	1131.60366	-2.0861	15.448	0.16947	0	0.036439	2	36.684	7393800	5552	2333	22068
A0A8I3NDI5	no	ALHHGIDLEK	10	Unmodified	_ALHHGIDLEK_	0	MULTI-MSMS	2	566.809105	1131.60366	-0.15409	15.463	0.27083	0	0.00068777	1	190.26	51629000	5552	2333	22069
A0A8C0NNF7	no	ALHIPEQLPR	10	Unmodified	_ALHIPEQLPR_	0	MULTI-MSMS	3	391.89614	1172.66659	-0.057504	44.693	1.9187	-7.1054E-15	0.01221	2	54.066	22421000	2944	2334	22092
A0A8I3PQW0	no	ALHLGNNVLQSLPSR	15	Unmodified	_ALHLGNNVLQSLPSR_	0	MULTI-MSMS	2	809.95482	1617.89509	-0.18244	59.427	0.23711	0	3.5206E-07	1	151.26	15627000	1365	2335	22100
A0A8C0PNR7	no	ALHLQEEAK	9	Unmodified	_ALHLQEEAK_	0	MULTI-MSMS	2	519.782556	1037.55056	2.1693	15.596	0.50714	-1.7764E-15	0.00095967	1	150.17	13899000	432	2338	22111
A0A8I3S4V4	no	ALHPVQFYLTSHGGQLK	17	Unmodified	_ALHPVQFYLTSHGGQLK_	0	MULTI-MSMS	3	632.675732	1895.00537	0.30898	54.666	0.44132	0	0.014467	1	35.64	4805700	3650	2342	22128
A0A8I3NUK8	no	ALHSVLQTVPLGELR	15	Unmodified	_ALHSVLQTVPLGELR_	0	MULTI-MSMS	2	816.975222	1631.93589	-0.40338	67.138	0.44186	1.4211E-14	1.2334E-41	1	270.74	124740000	6204	2344	22130
A0A8I3S533	no	ALHTVQYGLLK	11	Unmodified	_ALHTVQYGLLK_	0	MULTI-MSMS	3	414.911679	1241.71321	-0.21736	39.156	0.40785	0	0.0018824	1	73.885	15665000	1489	2345	22142
A0A8I3S533	no	ALHTVQYGLLK	11	Unmodified	_ALHTVQYGLLK_	0	MULTI-MATCH	2	621.86388	1241.71321	1.3918	39.145	0.23779	0	NaN	0	NaN	3742900	1489	2345	22157
A0A8I3MR37	no	ALHVRPESGR	10	Unmodified	_ALHVRPESGR_	1	MULTI-MSMS	3	374.54399	1120.61014	-0.13826	9.964	0.35912	0	0.045285	1	41.164	8366100	1922	2346	22160
A0A8C0T481	no	ALHVVEDLR	9	Unmodified	_ALHVVEDLR_	0	MULTI-MSMS	3	351.201341	1050.58219	0.55454	31.891	1.2515	-3.5527E-15	0.0024214	2	88.948	36319000	5771;5852	2347	22163
A0A8C0TD64	no	ALIAAQYSGAQVR	13	Unmodified	_ALIAAQYSGAQVR_	0	MULTI-MSMS	2	674.372601	1346.73065	0.4999	44.78	1.0217	7.1054E-15	3.4711E-07	4	182.65	1221700000	5949	2348	22178
A0A8C0TA90	no	ALIAEHQTFMEEMTR	15	Unmodified	_ALIAEHQTFMEEMTR_	0	MSMS	2	903.929296	1805.84404	NaN	62.135	1	0	9.9805E-11	1	132.32		3272;5880;2035;6641	2349	22196
A0A8C0NST9	no	ALIAGGGAPEIELALR	16	Unmodified	_ALIAGGGAPEIELALR_	0	MULTI-MSMS	2	775.948672	1549.88279	0.49522	84.11	1.6975	0	2.7728E-06	3	134.98	1463100000	3109	2350	22200
A0A8I3S0A8	no	ALIDGTEAISIQK	13	Unmodified	_ALIDGTEAISIQK_	0	MULTI-MSMS	2	679.879924	1357.7453	-1.0082	59.42	1.6273	-7.1054E-15	2.6397E-05	3	141.93	83440000	1909	2351	22215
A0A8P0N992	no	ALIDPSSGLPNR	12	Unmodified	_ALIDPSSGLPNR_	0	MULTI-MSMS	2	620.338227	1238.6619	3.0594	50.6	1.0886	0	0.001573	1	81.525	61167000	1684	2352	22231
A0A8C0TF60	no	ALIDWIQLQEK	11	Unmodified	_ALIDWIQLQEK_	0	MULTI-MSMS	2	678.879727	1355.7449	0.15581	92.824	0.30614	0	0.0024883	1	82.749	6652400	3987	2353	22243
A0A8I3NS67	no	ALIEHEMK	8	Unmodified	_ALIEHEMK_	0	MULTI-MSMS	2	485.754953	969.495352	-0.77779	16.386	0.47448	0	0.0057539	1	137.18	186960000	5198	2354	22255
A0A8I3NYT2	no	ALIGDDVGLTSYK	13	Unmodified	_ALIGDDVGLTSYK_	0	MULTI-MSMS	2	676.358825	1350.7031	-0.71867	64.675	0.50999	0	0.013378	1	53.237	17237000	1792	2356	22281
A0A8I3PM68	no	ALILNTPNNPVGK	13	Unmodified	_ALILNTPNNPVGK_	0	MULTI-MSMS	2	675.890626	1349.7667	0.044274	50.605	0.74751	0	0.00016079	1	104.01	60417000	1390	2359	22301
A0A8I3PK79	no	ALILVGGYGTR	11	Unmodified	_ALILVGGYGTR_	0	MULTI-MSMS	2	560.329673	1118.64479	-0.70859	58.925	0.88087	0	0.00020926	1	126.07	37773000	5715	2360	22314
A0A8I3S6F7	no	ALINADELANDVAGAEALLDR	21	Unmodified	_ALINADELANDVAGAEALLDR_	0	MULTI-MSMS	3	718.706085	2153.09643	0.7524	108.99	1.2558	0	7.8595E-25	4	176.39	1579800000	6594;6533	2361	22327
A0A8I3S6F7	no	ALINADELANDVAGAEALLDR	21	Deamidation (NQ)	_ALIN(de)ADELANDVAGAEALLDR_	0	MULTI-MSMS	3	719.03409	2154.08044	-0.85478	110.66	0.40906	1.4211E-14	5.5048E-05	2	71.853	4749800	6594;6533	2361	22345
A0A8I3S6F7	no	ALINADELANDVAGAEALLDR	21	Deamidation (NQ)	_ALINADELAN(de)DVAGAEALLDR_	0	MULTI-MATCH	3	719.03409	2154.08044	2.9301	109.73	0.54314	0	NaN	0	NaN	17519000	6594;6533	2361	22361
A0A8I3PX00	no	ALINDELVEWK	11	Unmodified	_ALINDELVEWK_	0	MULTI-MSMS	2	665.356085	1328.69762	2.5091	81.069	0.9836	0	0.00070429	2	107.15	217010000	2689	2362	22364
A0A8I3NYT2	no	ALINMSSLPALDK	13	Unmodified	_ALINMSSLPALDK_	0	MULTI-MSMS	2	686.87887	1371.74319	0.38515	81.174	0.84741	-1.4211E-14	0.00011225	1	116.55	35463000	1792	2363	22377
A0A8P0P3Q7	no	ALITFAGMIPYR	12	Unmodified	_ALITFAGMIPYR_	0	MULTI-MSMS	2	676.873391	1351.73223	0.084076	94.655	1.0163	0	0.0013194	1	83.948	111340000	857	2365	22390
A0A8C0YYZ5	no	ALIVDESCR	9	Unmodified	_ALIVDESCR_	0	MULTI-MSMS	2	531.766049	1061.51754	-0.66073	31.21	0.64269	0	0.0041002	2	95.531	9925700	1310	2366	22402
A0A8C0T6H9	no	ALIVLAHAEK	10	Unmodified	_ALIVLAHAEK_	0	MULTI-MSMS	2	532.826766	1063.63898	0.27897	29.219	0.81677	3.5527E-15	0.01876	2	60.019	39285000	2039	2368	22415
A0A8I3P040	no	ALIVLNNLSVNAENQR	16	Unmodified	_ALIVLNNLSVNAENQR_	0	MULTI-MSMS	2	884.489224	1766.9639	-3.5178	71.724	0.64629	0	1.2681E-05	1	117.21	12783000	5857	2369	22436
A0A8I3RWC4	no	ALIVVPCAEGK	11	Unmodified	_ALIVVPCAEGK_	0	MULTI-MSMS	2	578.823366	1155.63218	-0.29728	48.801	0.85009	0	0.0024883	2	82.749	43471000	4842	2370	22439
A0A8I3NIL1	no	ALIVVPYAEGVIPDETK	17	Unmodified	_ALIVVPYAEGVIPDETK_	0	MULTI-MSMS	2	907.500935	1812.98732	-0.72767	89.745	0.60988	0	0.00048623	1	71.268	44791000	2647	2371	22448
A0A8I3NSA4	no	ALIVVQQGMTPSAK	14	Unmodified	_ALIVVQQGMTPSAK_	0	MULTI-MSMS	2	721.905419	1441.79629	2.1419	49.363	0.7839	-7.1054E-15	0.0002849	1	95.483	97136000	2956	2372	22461
A0A8C0PQW4	no	ALIYGHHGDPAK	12	Unmodified	_ALIYGHHGDPAK_	0	MULTI-MSMS	2	639.833111	1277.65167	-0.17209	14.547	0.17174	0	9.2282E-05	1	156.83	6470200	4276	2373	22473
A0A8C0Q6J6	no	ALKDFVASIDATYAK	15	Unmodified	_ALKDFVASIDATYAK_	1	MULTI-MSMS	2	806.932688	1611.85082	3.6752	80.65	0.60966	0	0.00032687	1	106.32	19119000	3042	2374	22483
A0A8I3MRC0	no	ALKDLLTWVIEGK	13	Unmodified	_ALKDLLTWVIEGK_	1	MULTI-MSMS	2	743.437409	1484.86027	2.252	103.86	1.0536	0	0.00011216	2	152.4	848780000	1729	2375	22488
A0A8C0T0X4	no	ALKDPALDSLAYEYER	16	Unmodified	_ALKDPALDSLAYEYER_	1	MULTI-MSMS	2	927.467623	1852.92069	-0.71395	67.131	0.54339	0	1.8518E-05	2	132.86	39814000	2012	2376	22500
A0A8I3PRM4	no	ALKDPNAFLFDHLLTLKPVK	20	Unmodified	_ALKDPNAFLFDHLLTLKPVK_	2	MULTI-MSMS	5	456.868111	2279.30417	0.3584	82.177	0.95055	0	0.0029173	2	42.716	864550000	5820	2377	22512
A0A8I3PRM4	no	ALKDPNAFLFDHLLTLKPVK	20	Unmodified	_ALKDPNAFLFDHLLTLKPVK_	2	MULTI-MSMS	3	760.775335	2279.30417	0.59802	82.127	0.71111	-1.4211E-14	0.00024238	1	72.771	80166000	5820	2377	22513
A0A8C0RK12	no	ALKDPNQLIR	10	Unmodified	_ALKDPNQLIR_	1	MULTI-MSMS	2	584.345855	1166.67716	-0.9207	28.118	0.41075	0	0.013183	1	91.069	5802900	2351	2378	22536
A0A8C0RK12	no	ALKDPNQLIR	10	Unmodified	_ALKDPNQLIR_	1	MSMS	3	389.899662	1166.67716	NaN	28.311	1	0	0.007436	1	74.267		2351	2378	22537
A0A8C0QRL7	no	ALKEENIQTLLINPNIATVQTSQGLADK	28	Unmodified	_ALKEENIQTLLINPNIATVQTSQGLADK_	1	MULTI-MSMS	3	1008.21882	3021.63463	-0.34893	87.133	0.88539	0	4.8857E-13	1	99.396	60750000	4799	2381	22558
E2RR58	no	ALKEPPRDR	9	Unmodified	_ALKEPPRDR_	2	MULTI-MSMS	3	361.208607	1080.60399	0.33646	9.0357	0.7842	0	0.0029561	2	111.46	179950000	166	2382	22575
E2RR58	no	ALKEPPRDR	9	Unmodified	_ALKEPPRDR_	2	MULTI-MSMS	2	541.309272	1080.60399	-0.016968	9.0422	0.48033	0	0.060255	1	124.23	5988200	166	2382	22576
E2RR58	no	ALKEPPRDR	9	Unmodified	_ALKEPPRDR_	2	MULTI-MATCH	3	361.208607	1080.60399	-0.39567	10.544	0.82077	0	NaN	0	NaN	21252000	166	2382	22581
A0A8C0STJ7	no	ALKPEVDKLNIMAAK	15	Unmodified	_ALKPEVDKLNIMAAK_	2	MULTI-MSMS	4	410.990555	1639.93311	0.18793	45.017	0.74957	0	2.8044E-05	1	123.29	558970000	5644	2383	22588
A0A8P0NCS0	no	ALLAEHLLK	9	Acetyl (Protein N-term)	_(ac)ALLAEHLLK_	0	MULTI-MSMS	2	525.321317	1048.62808	0.081939	84.777	0.57713	0	0.019239	1	54.776	5524700	6099	2386	22610
A0A8C0S7C7	no	ALLAEIQNGCK	11	Unmodified	_ALLAEIQNGCK_	0	MULTI-MSMS	2	608.821355	1215.62816	-0.18687	46.279	0.37408	0	0.0010258	2	97.431	17686000	757	2387	22621
A0A8C0S7C7	no	ALLAEIQNGCK	11	Unmodified	_ALLAEIQNGCK_	0	MULTI-MATCH	2	608.821355	1215.62816	7.3261	45.837	0.30614	0	NaN	0	NaN	3412800	757	2387	22630
A0A8P0TT16	no	ALLAGQALLLR	11	Unmodified	_ALLAGQALLLR_	0	MULTI-MSMS	2	569.868966	1137.72338	-0.39971	73.252	0.71493	0	0.023427	1	51.346	90048000	6566	2388	22631
A0A8C0QNY0	no	ALLAICAGDAEDY	13	Unmodified	_ALLAICAGDAEDY_	0	MULTI-MSMS	2	691.318842	1380.62313	-0.61674	89.829	1.6963	0	0.016548	2	49.813	19344000	3029	2389	22643
A0A8C0QNY0	no	ALLAICAGDAEDY	13	Unmodified	_ALLAICAGDAEDY_	0	MULTI-MATCH	2	691.318842	1380.62313	3.6274	89.171	0.88224	0	NaN	0	NaN	26134000	3029	2389	22655
P33731	no	ALLAMYTNQAEQCR	14	Unmodified	_ALLAMYTNQAEQCR_	0	MULTI-MSMS	2	834.895257	1667.77596	-1.2068	58.439	0.50784	0	7.7768E-11	1	207.34	98419000	198	2392	22667
A0A8C0T3S7	no	ALLAQTTPAAGSQSLSSGTVAK	22	Unmodified	_ALLAQTTPAAGSQSLSSGTVAK_	0	MULTI-MSMS	3	687.039176	2058.0957	1.0151	49.423	0.51124	0	0.0095535	1	30.981	25759000	1023	2393	22680
A0A8I3MGN1	no	ALLDFEDKNGEK	12	Unmodified	_ALLDFEDKNGEK_	1	MULTI-MATCH	2	689.846081	1377.67761	2.2202	41.548	0.40587	0	NaN	0	NaN	3424400	5569	2395	22692
A0A8I3MCT0	no	ALLDQLMGTAR	11	Unmodified	_ALLDQLMGTAR_	0	MULTI-MSMS	2	594.823898	1187.63324	0.030689	82.117	0.47353	0	0.0026976	1	81.525	17137000	5356	2398	22709
A0A8I3NG84	no	ALLDSAAPGTVDLEAR	16	Unmodified	_ALLDSAAPGTVDLEAR_	0	MULTI-SECPEP	2	799.922852	1597.83115	2.3802	67.308	0.30544	0	0.0098453	1	67.879	11010000	546	2399	22721
A0A8I3NM74	no	ALLDSLQLGPDALTVHLINEITK	23	Unmodified	_ALLDSLQLGPDALTVHLINEITK_	0	MULTI-MSMS	3	825.467006	2473.37919	-0.33978	107.47	1.052	0	1.4181E-06	2	84.573	259760000	1128;6425	2400	22725
A0A8I3MF70	no	ALLEELGLLK	10	Acetyl (Protein N-term)	_(ac)ALLEELGLLK_	0	MULTI-SECPEP	2	570.847364	1139.68018	-1.2569	112.22	0.10136	0	0.030707	1	61.962	6516000	3246	2402	22745
A0A8I3RV50	no	ALLELQLEPEELYQTFQR	18	Unmodified	_ALLELQLEPEELYQTFQR_	0	MULTI-MSMS	3	740.723076	2219.1474	0.74935	103.59	1.0801	0	1.566E-16	2	174.52	1837500000	1269	2403	22749
A0A8I3RV50	no	ALLELQLEPEELYQTFQR	18	Unmodified	_ALLELQLEPEELYQTFQR_	0	MULTI-MSMS	2	1110.58098	2219.1474	0.63354	103.58	0.36656	0	2.0089E-21	1	191.06	54459000	1269	2403	22750
A0A8I3RV50	no	ALLELQLEPEELYQTFQR	18	Unmodified	_ALLELQLEPEELYQTFQR_	0	MULTI-SECPEP	3	740.723076	2219.1474	0.26609	104.55	0.44099	0	0.03959	1	39.523	14067000	1269	2403	22751
A0A8I3NCB2	no	ALLESIALYLTR	12	Unmodified	_ALLESIALYLTR_	0	MULTI-SECPEP	2	681.903202	1361.79185	0.81828	104.37	0.74641	0	0.029287	1	68.893	119840000	4013	2406	22786
A0A8I3N9V3	no	ALLFIPR	7	Unmodified	_ALLFIPR_	0	MULTI-MSMS	2	415.268356	828.522159	-0.19406	65.231	1.5298	-1.4211E-14	0.023558	4	99.511	2599700000	6384;5365	2407	22798
A0A8C0RPA1	no	ALLFVILSPVGPYFSSGTFKPVSLWANPK	29	Unmodified	_ALLFVILSPVGPYFSSGTFKPVSLWANPK_	1	MULTI-MSMS	3	1045.91423	3134.72087	-0.38541	110.47	0.47573	0	5.1214E-09	1	82.849	26040000	5083;6026;3464	2408	22823
A0A8C0RPA1	no	ALLFVILSPVGPYFSSGTFKPVSLWANPK	29	Unmodified	_ALLFVILSPVGPYFSSGTFKPVSLWANPK_	1	MULTI-MATCH	5	627.95145	3134.72087	1.3554	110.6	0.16998	0	NaN	0	NaN	3795100	5083;6026;3464	2408	22829
A0A8C0M536	no	ALLFVPR	7	Unmodified	_ALLFVPR_	0	MULTI-MSMS	2	408.260531	814.506509	-0.24795	57.427	2.0683	0	0.019823	2	114.67	2926600000	849	2409	22830
A0A8C0QH95	no	ALLGSMPSLVPPGLLAAAVSGLGSR	25	Unmodified	_ALLGSMPSLVPPGLLAAAVSGLGSR_	0	MULTI-MSMS	3	778.778639	2333.31409	-0.31434	111.04	0.17063	0	0.031617	1	19.891	20463000	4724	2410	22855
A0A8I3MT65	no	ALLILEGGQK	10	Unmodified	_ALLILEGGQK_	0	MSMS	2	521.318774	1040.623	NaN	52.088	1	0	0.057999	1	46.334		1034	2413	22870
A0A8C0N2D2	no	ALLITYGPYAVNGR	14	Unmodified	_ALLITYGPYAVNGR_	0	MSMS	2	754.417008	1506.81946	NaN	74.479	1	0	0.00059656	1	78.932		2129	2414	22872
A0A8I3PL78	no	ALLLLPLEQGFTFSGICR	18	Unmodified	_ALLLLPLEQGFTFSGICR_	0	MULTI-MSMS	3	679.039683	2034.09722	0.22996	107.38	0.44112	0	3.7853E-05	1	83.418	8858300	1493	2417	22883
A0A8P0PF27	no	ALLLPDYYLVTVMLSGIK	18	Unmodified	_ALLLPDYYLVTVMLSGIK_	0	MULTI-MSMS	3	670.384567	2008.13187	0.24657	111.78	0.2036	0	0.0055576	1	40.844	40094000	6519	2418	22894
A0A8P0PGU6	no	ALLLQGTDSLNR	12	Unmodified	_ALLLQGTDSLNR_	0	MULTI-MSMS	2	650.864608	1299.71466	0.73059	55.723	0.47741	0	0.00088426	1	89.08	40538000	5022	2419	22902
A0A8C0RE16	no	ALLLSQQFR	9	Unmodified	_ALLLSQQFR_	0	MULTI-MSMS	2	538.316566	1074.61858	1.4904	57.107	0.34114	0	0.0012272	2	143	6963500	4898	2421	22916
A0A8I3S2R3	no	ALLLSTYIK	9	Unmodified	_ALLLSTYIK_	0	MULTI-MSMS	2	511.318243	1020.62193	-0.16416	70.662	0.98555	0	0.012158	1	73.26	276930000	451;4105;6353	2422	22920
A0A8I3MQZ0	no	ALLLTGDFSQTSK	13	Unmodified	_ALLLTGDFSQTSK_	0	MULTI-MSMS	2	690.872099	1379.72965	-0.12585	64.654	0.84751	0	0.00016688	2	101.95	31473000	4846	2423	22933
A0A8P0SBY1	no	ALLLVGDVAQAADVAIEHR	19	Unmodified	_ALLLVGDVAQAADVAIEHR_	0	MULTI-MSMS	3	654.365335	1960.07417	-0.30358	95.406	0.5788	-1.4211E-14	3.0751E-07	1	99.929	81871000	858	2424	22945
A0A8I3S533	no	ALLLVPGSVNCLR	13	Unmodified	_ALLLVPGSVNCLR_	0	MULTI-MSMS	2	706.408129	1410.8017	3.2885	76.389	0.40685	0	0.015193	1	51.276	40444000	1489	2425	22955
A0A8P0P6Z2	no	ALLMLCGGEDD	11	Unmodified	_ALLMLCGGEDD_	0	MULTI-MSMS	2	597.262481	1192.51041	-0.58542	82.43	0.61209	-1.4211E-14	0.0034612	1	77.058	5171800	349	2426	22966
A0A8C0SGB9	no	ALLMQHYR	8	Unmodified	_ALLMQHYR_	0	MULTI-MSMS	2	516.276386	1030.53822	-0.37804	25.822	0.44131	0	0.0063847	1	117.7	9041500	1349	2427	22971
A0A8C0N8B2	no	ALLNEVIILEDELEK	15	Unmodified	_ALLNEVIILEDELEK_	0	MULTI-MATCH	2	870.985118	1739.95568	-1.6729	106.1	0.40905	1.4211E-14	NaN	0	NaN	14096000	2377	2428	22988
A0A8I3MMY6	no	ALLNVVDNAR	10	Unmodified	_ALLNVVDNAR_	0	MULTI-MATCH	2	542.809105	1083.60366	-1.0443	47.846	0.98741	-7.1054E-15	NaN	0	NaN	52119000	5388	2429	22995
A0A8C0SUM9	no	ALLPEETPAAVLSSAENIAVGLATEK	26	Unmodified	_ALLPEETPAAVLSSAENIAVGLATEK_	0	MULTI-MATCH	3	865.468964	2593.38506	1.7851	111.3	0.13536	0	NaN	0	NaN	33376000	5655	2430	23005
A0A8I3N8E9	no	ALLPHVLCK	9	Unmodified	_ALLPHVLCK_	0	MULTI-MSMS	3	350.8758	1049.60557	0.26284	38.751	0.91761	0	0.033761	2	41.876	199400000	5789	2431	23008
A0A8I3RRR3	no	ALLPLALEGTDVGQTK	16	Unmodified	_ALLPLALEGTDVGQTK_	0	MULTI-MSMS	2	813.45907	1624.90359	-0.31079	80.816	0.67844	-1.4211E-14	0.00017344	1	85.845	81227000	4340	2432	23020
A0A8I3RRR3	no	ALLPLALEGTDVGQTK	16	Unmodified	_ALLPLALEGTDVGQTK_	0	MULTI-SECPEP	3	542.641805	1624.90359	0.34402	80.791	0.6443	0	0.030712	1	46.156	11163000	4340	2432	23021
A0A8C0RNG0	no	ALLPWLLSQR	10	Unmodified	_ALLPWLLSQR_	0	MULTI-MSMS	2	598.861141	1195.70773	-0.033066	96.946	0.37379	0	0.00047195	1	152.63	19782000	5064	2433	23043
A0A8I3P212	no	ALLQAILQTEDMLK	14	Unmodified	_ALLQAILQTEDMLK_	0	MULTI-MSMS	2	793.944741	1585.87493	-0.24664	103.02	1.1481	-1.4211E-14	4.7497E-06	2	148.19	603720000	6467	2434	23049
A0A8I3PNA6	no	ALLQELEDLELGI	13	Unmodified	_ALLQELEDLELGI_	0	MULTI-MATCH	2	728.400689	1454.78683	0.53729	112.05	0.44176	0	NaN	0	NaN	145980000	2017	2437	23067
A0A8P0NZ76	no	ALLQEMPLTALLR	13	Unmodified	_ALLQEMPLTALLR_	0	MULTI-MSMS	2	734.931437	1467.84832	-3.1717	100.9	1.1537	0	3.995E-05	2	133.23	251310000	6205	2438	23073
A0A8C0RDH2	no	ALLQERPSTESMQAVILGLTAR	22	Unmodified	_ALLQERPSTESMQAVILGLTAR_	1	MULTI-MSMS	3	795.437053	2383.28933	2.0109	94.94	0.3053	0	0.00016837	1	50.827	18483000	4887	2439	23086
A0A8C0PIJ0	no	ALLQMVEVAGAVEDDPLRR	19	Unmodified	_ALLQMVEVAGAVEDDPLRR_	1	MULTI-MSMS	3	694.705251	2081.09392	-0.35062	90.498	0.78041	0	4.4324E-09	3	117.26	28397000	4096	2441	23096
A0A8P0TAL0	no	ALLQMVQQFGVDFEK	15	Unmodified	_ALLQMVQQFGVDFEK_	0	MULTI-MSMS	2	876.953098	1751.89164	-1.0334	102.9	1.1246	0	6.5354E-14	5	201.6	66038000	6497;6515;5742	2442	23109
A0A8I3P5D0	no	ALLSNILAAYSFVSENPER	19	Unmodified	_ALLSNILAAYSFVSENPER_	0	MULTI-MSMS	3	698.700383	2093.07932	0.69259	107.46	0.40755	0	2.4778E-05	1	88.264	14400000	4626	2444	23124
A0A8P0TUP3	no	ALLSVHDTVAQK	12	Unmodified	_ALLSVHDTVAQK_	0	MULTI-SECPEP	2	641.361702	1280.70885	-0.63726	29.803	0.44253	0	0.049333	1	59.908	3051000	1667	2446	23137
A0A8C0QDR9	no	ALLTEHLANR	10	Unmodified	_ALLTEHLANR_	0	MULTI-MSMS	2	569.32238	1136.63021	-0.29303	28.807	0.27206	0	0.040288	1	48.157	1893400	693	2447	23141
A0A8C0SS58	no	ALLTPVAIAAGR	12	Unmodified	_ALLTPVAIAAGR_	0	MULTI-MSMS	2	576.858598	1151.70264	0.83288	62.627	0.98499	0	0.00031076	2	110.87	45635000	5613	2449	23154
A0A8I3NG14	no	ALLVTASQCQQPAGNK	16	Unmodified	_ALLVTASQCQQPAGNK_	0	MULTI-MSMS	2	843.435603	1684.85665	0.19249	34.012	1.3246	0	2.6878E-31	3	240.1	410350000	6221	2453	23179
Q6TEQ7	no	ALLYLCGGDD	10	Unmodified	_ALLYLCGGDD_	0	MULTI-MSMS	2	548.752607	1095.49066	-0.30142	79.677	2.2759	0	0.0019876	4	97.068	130690000	287	2454	23197
Q6TEQ7	no	ALLYLCGGDD	10	Unmodified	_ALLYLCGGDD_	0	MULTI-MSMS	2	548.752607	1095.49066	0.58991	81.669	1.0855	0	0.038117	1	48.756	8881800	287	2454	23198
Q6TEQ7	no	ALLYLCGGDD	10	Unmodified	_ALLYLCGGDD_	0	MULTI-MSMS	2	548.752607	1095.49066	0.56578	83.759	0.30525	0	0.024697	1	56.122	3276600	287	2454	23199
A0A8I3S0I0	no	ALLYTAVNQLAMGSSSAETEK	21	Unmodified	_ALLYTAVNQLAMGSSSAETEK_	0	MULTI-SECPEP	3	728.699943	2183.078	0.63365	82.177	0.57582	0	0.0003325	1	60.561	63984000	2679	2456	23230
A0A8C0MQE3	no	ALMAAEDKYSQK	12	Unmodified	_ALMAAEDKYSQK_	1	MULTI-MSMS	2	677.837202	1353.65985	-1.0858	22.264	0.57733	0	0.012111	1	74.162	5582900	1636;1696;6052;6477	2457	23240
A0A8I3S7J1	no	ALMEAVSHAK	10	Unmodified	_ALMEAVSHAK_	0	MULTI-MATCH	2	528.778959	1055.54336	0.81974	18.53	0.54446	0	NaN	0	NaN	8283800	5281	2459	23261
A0A8P0PR46	no	ALMGASDPLGEAEAIK	16	Acetyl (Protein N-term)	_(ac)ALMGASDPLGEAEAIK_	0	MULTI-MSMS	2	807.905813	1613.79707	-2.5931	97.595	0.61187	0	0.0036651	1	49.934	15899000	6561	2460	23264
A0A8P0PM03	no	ALMGSPQLVAAVVR	14	Unmodified	_ALMGSPQLVAAVVR_	0	MULTI-MSMS	2	706.408129	1410.8017	0.41777	74.931	2.0716	0	1.4124E-06	7	151.22	188830000	3529	2461	23269
A0A8I3PXL2	no	ALMLQGVDLLADAVAVTMGPK	21	Oxidation (M)	_ALMLQGVDLLADAVAVTM(ox)GPK_	0	MULTI-MSMS	3	710.383009	2128.1272	1.2603	108.4	0.47546	-1.4211E-14	0.00039724	1	50.237	120580000	5923	2462	23284
A0A8I3PXL2	no	ALMLQGVDLLADAVAVTMGPK	21	Oxidation (M)	_ALM(ox)LQGVDLLADAVAVTMGPK_	0	MULTI-MSMS	3	710.383009	2128.1272	1.1934	110.76	0.61357	0	6.1588E-05	2	70.907	57764000	5923	2462	23285
A0A8I3PXL2	no	ALMLQGVDLLADAVAVTMGPK	21	Unmodified	_ALMLQGVDLLADAVAVTMGPK_	0	MULTI-MSMS	3	705.051371	2112.13228	1.9119	116.04	1.5491	0	3.7835E-06	2	94.057	8730300	5923	2462	23308
A0A8I3PXL2	no	ALMLQGVDLLADAVAVTMGPK	21	Unmodified	_ALMLQGVDLLADAVAVTMGPK_	0	MULTI-MSMS	3	705.051371	2112.13228	2.378	118.29	2.5692	0	1.3607E-05	4	81.967	3699800	5923	2462	23309
A0A8I3PXL2	no	ALMLQGVDLLADAVAVTMGPK	21	Unmodified	_ALMLQGVDLLADAVAVTMGPK_	0	MSMS	3	705.051371	2112.13228	NaN	112.04	1	0	5.0838E-32	1	148.91		5923	2462	23310
A0A8I3PXL2	no	ALMLQGVDLLADAVAVTMGPK	21	Unmodified	_ALMLQGVDLLADAVAVTMGPK_	0	MSMS	3	705.051371	2112.13228	NaN	112.32	1	0	1.4993E-07	1	92.932		5923	2462	23311
A0A8I3PXL2	no	ALMLQGVDLLADAVAVTMGPK	21	Unmodified	_ALMLQGVDLLADAVAVTMGPK_	0	MSMS	3	705.051371	2112.13228	NaN	112.94	1	0	2.3372E-05	1	79.695		5923	2462	23312
A0A8I3PXL2	no	ALMLQGVDLLADAVAVTMGPK	21	Unmodified	_ALMLQGVDLLADAVAVTMGPK_	0	MSMS	3	705.051371	2112.13228	NaN	114.16	1	0	3.0523E-07	1	90.22		5923	2462	23313
A0A8C0QDH1	no	ALMNTQYGLER	11	Unmodified	_ALMNTQYGLER_	0	MULTI-MSMS	2	648.324262	1294.63397	2.5758	48.601	0.54569	7.1054E-15	0.00062367	2	110.88	8956300	4539	2463	23364
A0A8P0N3S9	no	ALMPVLLQGQAR	12	Unmodified	_ALMPVLLQGQAR_	0	MSMS	2	648.876465	1295.73838	NaN	67.319	1	0	0.0024869	1	75.043		1367	2464	23375
A0A8C0S7Q6	no	ALMQLDFQQFLMK	13	Unmodified	_ALMQLDFQQFLMK_	0	MULTI-MATCH	2	806.914929	1611.81531	4.6383	102.45	0.75058	0	NaN	0	NaN	29327000	2674	2465	23387
A0A8C0T4Z2	no	ALNALCNGLMMELNQALEAFEKDPAVGAIVLTGGEK	36	Unmodified	_ALNALCNGLMMELNQALEAFEKDPAVGAIVLTGGEK_	1	MULTI-SECPEP	4	947.73214	3786.89945	-1.1871	111.71	0.10168	0	0.036261	1	28.532	15899000	5815	2467	23395
A0A8C0RKN1	no	ALNALNNLSVNVENQVK	17	Unmodified	_ALNALNNLSVNVENQVK_	0	MULTI-MSMS	2	920.499789	1838.98503	-1.6719	73.763	0.47487	0	2.4932E-26	2	225.19	34101000	2577	2468	23398
A0A8I3PAB4	no	ALNAVQPQLDVQATK	15	Unmodified	_ALNAVQPQLDVQATK_	0	MULTI-MSMS	2	798.441212	1594.86787	2.4681	48.662	0.20378	0	2.3967E-05	1	131.17	11791000	3115	2469	23409
A0A8I3NXF5	no	ALNCSVEDIEPDLLTPR	17	Unmodified	_ALNCSVEDIEPDLLTPR_	0	MULTI-MSMS	2	971.482947	1940.95134	-0.23093	83.211	0.40634	0	0.00017746	1	78.486	11541000	4470	2470	23420
A0A8C0M8C9	no	ALNEGGFQSIPK	12	Unmodified	_ALNEGGFQSIPK_	0	MULTI-MSMS	2	630.832777	1259.651	1.7579	46.618	1.0208	0	0.0054006	1	65.535	135770000	1002	2471	23431
A0A8C0MC76	no	ALNEHHVNATLDLIEGSMTVCTTK	24	Unmodified	_ALNEHHVNATLDLIEGSMTVCTTK_	0	MULTI-MSMS	4	664.328273	2653.28399	-1.0417	75.275	1.5587	0	0.00045343	1	40.83	20688000	1017	2472	23434
A0A8I3SAL9	no	ALNILQSTNMAFGK	14	Unmodified	_ALNILQSTNMAFGK_	0	MULTI-MSMS	2	754.400501	1506.78645	3.5059	80.527	0.60985	0	0.00032225	2	94.363	58966000	6153	2474	23444
A0A8P0P5D4	no	ALNLAYSSIYGSYR	14	Unmodified	_ALNLAYSSIYGSYR_	0	MULTI-MSMS	2	789.401555	1576.78856	-0.9374	76.204	0.71189	0	1.0494E-06	2	157.68	70921000	6450	2475	23459
A0A8C0T3U6	no	ALNLEDGNQNGR	12	Unmodified	_ALNLEDGNQNGR_	0	MULTI-MSMS	2	650.815647	1299.61674	2.5676	26.329	0.58025	0	0.00010465	2	126.31	7336800	5797	2476	23471
A0A8C0TH29	no	ALNMHDK	7	Unmodified	_ALNMHDK_	0	MULTI-MATCH	2	414.705263	827.395972	-1.3456	9.6842	0.3686	0	NaN	0	NaN	7761000	6002	2477	23489
A0A8I3PV71	no	ALNMSEFVCDLSAR	14	Unmodified	_ALNMSEFVCDLSAR_	0	MULTI-MSMS	2	806.876533	1611.73851	-2.153	93.812	0.29538	-1.4211E-14	0.00014462	1	103.88	69648000	2701	2478	23496
A0A8I3RR94	no	ALNQLSVPLGQLR	13	Unmodified	_ALNQLSVPLGQLR_	0	MULTI-MSMS	2	704.917175	1407.8198	0.0065312	71.772	0.54396	0	0.0038794	1	66.321	27517000	2631	2480	23519
A0A8C0QGH7	no	ALNQNMEEMPVVFEDVTLHQATILPK	26	Unmodified	_ALNQNMEEMPVVFEDVTLHQATILPK_	0	MULTI-MSMS	3	989.836665	2966.48816	-0.30879	99.124	0.54499	0	3.2931E-33	3	165.24	149140000	4714	2481	23531
A0A8C0QGH7	no	ALNQNMEEMPVVFEDVTLHQATILPK	26	Unmodified	_ALNQNMEEMPVVFEDVTLHQATILPK_	0	MULTI-MSMS	4	742.629318	2966.48816	-0.0016836	99.15	0.71418	-1.4211E-14	4.0765E-05	1	49.186	209810000	4714	2481	23532
A0A8C0S9M1	no	ALNSTNSELQEAGEACMR	18	Unmodified	_ALNSTNSELQEAGEACMR_	0	MULTI-MSMS	2	990.941121	1979.86769	-2.0526	50.822	0.74856	0	0.0006636	1	64.224	7262200	2642	2483	23560
A0A8P0P1H4	no	ALNVDFHR	8	Unmodified	_ALNVDFHR_	0	MULTI-MSMS	2	486.256508	970.498464	-1.625	30.071	0.68007	0	0.05399	1	57.281	1344100	4071	2484	23563
A0A8I3P2I7	no	ALNVIVDLLEK	11	Unmodified	_ALNVIVDLLEK_	0	MULTI-MSMS	2	613.871371	1225.72819	-0.57575	97.312	0.47679	0	0.00098443	1	98.048	13499000	3005	2485	23567
A0A8C0Q5Y6	no	ALPCEVSTYAK	11	Unmodified	_ALPCEVSTYAK_	0	MULTI-MSMS	2	619.807913	1237.60127	0.23514	40.197	0.68068	0	0.014816	1	58.246	55698000	2887	2488	23589
A0A8P0P5V9	no	ALPDESPPSSAEQGEQR	17	Unmodified	_ALPDESPPSSAEQGEQR_	0	MULTI-MSMS	2	899.416119	1796.81769	0.35109	32.184	2.9535	7.1054E-15	7.542E-17	3	189.24	48173000	521;6610	2489	23601
A0A8P0P5V9	no	ALPDESPPSSAEQGEQR	17	Unmodified	_ALPDESPPSSAEQGEQR_	0	MSMS	2	899.416119	1796.81769	NaN	30.698	1	0	1.7062E-05	1	86.772		521;6610	2489	23602
A0A8P0SBE6	no	ALPDSSEDRDTK	12	Unmodified	_ALPDSSEDRDTK_	1	MULTI-MSMS	2	667.315145	1332.61574	-0.083401	14.29	0.23861	1.7764E-15	0.0013043	1	114.4	5033300	1199	2491	23628
A0A8C0PB83	no	ALPELALK	8	Acetyl (Protein N-term)	_(ac)ALPELALK_	0	MULTI-MSMS	2	448.776211	895.537869	0.60959	85.776	0.90498	0	0.025706	1	58.981	8300200	3817	2492	23643
A0A8I3SC19	no	ALPFWNEEIVPQIK	14	Unmodified	_ALPFWNEEIVPQIK_	0	MULTI-MSMS	2	842.458873	1682.90319	1.3917	97.917	0.7825	0	0.0035132	1	65.5	3433000000	5132	2494	23657
A0A8C0PWB8	no	ALPLAVTTGNQEAELR	16	Unmodified	_ALPLAVTTGNQEAELR_	0	MULTI-MSMS	2	841.957226	1681.8999	-2.2976	60.284	0.47483	0	1.0549E-05	2	120.55	20588000	630	2498	23679
A0A8I3MKR5	no	ALPLIVGAQLIHADK	15	Unmodified	_ALPLIVGAQLIHADK_	0	MULTI-MSMS	3	520.315364	1557.92426	0.14183	76.611	1.6919	0	2.795E-05	2	100.45	50104000	4669	2499	23689
A0A8I3NRJ3	no	ALPLLLNLLK	10	Unmodified	_ALPLLLNLLK_	0	MULTI-MSMS	2	554.378635	1106.74272	-0.05218	102.07	0.54437	0	0.00078978	1	114.78	39063000	751	2500	23704
A0A8I3MHU4	no	ALPLPQSLPPDFR	13	Unmodified	_ALPLPQSLPPDFR_	0	MULTI-MATCH	2	725.906276	1449.798	-4.7561	78.494	0.30564	0	NaN	0	NaN	10182000	3429	2501	23720
A0A8P0SH24	no	ALPPALAALR	10	Unmodified	_ALPPALAALR_	0	MULTI-MSMS	2	496.816202	991.617851	-0.016308	64.03	0.8479	0	0.061203	1	42.396	6259800	5227	2502	23723
A0A8C0SIR3	no	ALPPAQAGALLLALPPASPHGAR	23	Unmodified	_ALPPAQAGALLLALPPASPHGAR_	0	MULTI-MSMS	3	730.423295	2188.24806	-1.207	79.313	1.6982	0	0.016192	2	25.148	26424000	5493	2503	23736
A0A8I3PPA2	no	ALPSFWIPSLTPEAK	15	Unmodified	_ALPSFWIPSLTPEAK_	0	MULTI-MSMS	2	828.953423	1655.89229	1.4002	99.594	0.40696	-1.4211E-14	0.023929	1	44.614	43392000	404	2506	23748
A0A8I3MMQ8	no	ALPSQGLSASAVLEK	15	Unmodified	_ALPSQGLSASAVLEK_	0	MULTI-MSMS	2	735.911756	1469.80896	1.5248	57.894	0.81414	0	7.1329E-05	2	112.45	61612000	2217	2507	23760
A0A8I3MMQ8	no	ALPSQGLSASAVLEK	15	Unmodified	_ALPSQGLSASAVLEK_	0	MULTI-MATCH	2	735.911756	1469.80896	1.6296	54.132	0.37278	0	NaN	0	NaN	6592600	2217	2507	23774
A0A8I3MZ16	no	ALPVSSLVEEGEK	13	Unmodified	_ALPVSSLVEEGEK_	0	MULTI-MSMS	2	679.364107	1356.71366	-0.33908	57.562	0.54098	0	0.027276	1	46.592	8577100	4561	2509	23778
A0A8I3P1L6	no	ALPYGDISELKK	12	Unmodified	_ALPYGDISELKK_	1	MULTI-MSMS	2	667.371735	1332.72892	2.0463	48.61	0.2732	0	0.00589	1	76.228	10787000	1639	2510	23786
A0A8C0ML93	no	ALQAAYGSSAPSMTSAALR	19	Unmodified	_ALQAAYGSSAPSMTSAALR_	0	MULTI-MSMS	2	926.964725	1851.9149	0.13972	57.294	0.50843	-7.1054E-15	5.0819E-09	1	125.53	111740000	1540	2511	23796
A0A8I3NID4	no	ALQALQQEHK	10	Unmodified	_ALQALQQEHK_	0	MULTI-MSMS	2	583.319837	1164.62512	0.29567	15.498	0.27053	-1.7764E-15	0.00066943	1	190.73	44145000	469	2515	23814
A0A8C0TJ37	no	ALQALQSSGVAFR	13	Acetyl (Protein N-term)	_(ac)ALQALQSSGVAFR_	0	MULTI-MSMS	2	695.377883	1388.74121	-0.25194	97.229	0.57831	0	4.5801E-15	2	231.38	38889000	6047	2516	23826
A0A8I3NII5	no	ALQASALNAWK	11	Unmodified	_ALQASALNAWK_	0	MULTI-MSMS	2	586.824755	1171.63496	0.30915	55.645	0.54483	0	0.00037467	1	167.33	104050000	6273	2518	23839
A0A8C0PDB7	no	ALQATIGNSYK	11	Unmodified	_ALQATIGNSYK_	0	MULTI-MSMS	2	583.31422	1164.61389	1.0054	33.437	0.54335	0	6.3825E-07	1	217.64	95435000	3889	2519	23851
A0A8C0PDB7	no	ALQATIGNSYK	11	Deamidation (NQ)	_ALQATIGN(de)SYK_	0	MULTI-MATCH	2	583.806228	1165.5979	-0.94803	36.139	0.23854	0	NaN	0	NaN	1964600	3889	2519	23864
A0A8I3PKV0	no	ALQDAFSGLFWQPS	14	Unmodified	_ALQDAFSGLFWQPS_	0	MULTI-MATCH	2	783.882998	1565.75144	-0.4027	110.19	0.37391	0	NaN	0	NaN	9481700	5153	2520	23867
A0A8C0STU7	no	ALQDATEHR	9	Unmodified	_ALQDATEHR_	0	MULTI-MSMS	2	520.759612	1039.50467	-0.34776	13.266	0.24776	0	0.0014078	1	133.55	7768000	5646	2521	23871
A0A8I3PS42	no	ALQDPNVAAFMVEPIQGEAGVVVPDPGYLMGVR	33	Unmodified	_ALQDPNVAAFMVEPIQGEAGVVVPDPGYLMGVR_	0	MULTI-MSMS	3	1147.25114	3438.73158	-0.31401	108.66	0.47586	0	6.0564E-07	2	56.483	29137000	5844	2523	23884
A0A8I3N7W6	no	ALQEECDRK	9	Unmodified	_ALQEECDRK_	1	MULTI-MSMS	2	574.771862	1147.52917	-0.13789	9.7749	0.17079	0	0.012197	1	94.114	1857200	4816	2525	23906
A0A8I3NII2	no	ALQEGDLASSR	11	Unmodified	_ALQEGDLASSR_	0	MULTI-MSMS	2	573.791109	1145.56767	3.4782	26.196	0.47642	0	0.0016237	1	88.496	17569000	3251	2526	23917
A0A8I3NCB2	no	ALQEGEGDLSISADR	15	Unmodified	_ALQEGEGDLSISADR_	0	MSMS	2	780.878641	1559.74273	NaN	47.866	1	0	0.00012511	1	85.274		4013	2527	23927
A0A8P0PKV0	no	ALQELQAAQAR	11	Unmodified	_ALQELQAAQAR_	0	MULTI-MSMS	2	599.830569	1197.64658	0.5266	31.128	0.40848	0	0.00014363	1	141.48	4744600	3548	2528	23932
A0A8P0TMS6	no	ALQELQETQGR	11	Unmodified	_ALQELQETQGR_	0	MULTI-MSMS	2	636.830766	1271.64698	0.2081	28.418	0.61283	0	0.00028911	2	156.62	21423000	2356	2529	23942
A0A8I3PX91	no	ALQEQEIECR	10	Unmodified	_ALQEQEIECR_	0	MULTI-MSMS	2	638.303526	1274.5925	-0.3041	27.859	0.5115	0	0.00073208	1	189.13	16189000	3405	2531	23957
A0A8P0N4L2	no	ALQESFLSEK	10	Unmodified	_ALQESFLSEK_	0	MULTI-MSMS	2	576.300778	1150.587	-1.5852	47.632	1.3954	0	0.0021794	1	95.502	250660000	3945;5165;4205;6365	2533	23970
A0A8P0N4L2	no	ALQESFLSEKDR	12	Unmodified	_ALQESFLSEKDR_	1	MULTI-MSMS	2	711.864805	1421.71506	-0.44508	37.65	0.47501	0	0.00038848	3	152.54	131760000	3945;5165;4205;6365	2534	23986
A0A8I3NC97	no	ALQFLEQVK	9	Unmodified	_ALQFLEQVK_	0	MULTI-MSMS	2	538.310949	1074.60735	0.44955	60.618	1.1185	0	0.033167	1	56.721	517330000	494	2535	24001
A0A8C0PAZ4	no	ALQGASQIIAEIR	13	Unmodified	_ALQGASQIIAEIR_	0	MULTI-MSMS	2	685.393533	1368.77251	0.67767	74.092	1.8667	0	0.00027819	3	97.163	54879000	3805;3811	2537	24017
A0A8C0QEE7	no	ALQGISGLK	9	Unmodified	_ALQGISGLK_	0	MULTI-MSMS	2	443.77146	885.528367	0.1259	35.702	0.20348	0	0.032505	1	57.047	3240300	1596	2538	24032
A0A8P0NFE2	no	ALQGLVWLK	9	Unmodified	_ALQGLVWLK_	0	MULTI-MSMS	2	514.318577	1026.6226	0.9695	78.364	0.4077	0	0.013146	1	72.138	5042400	3275	2539	24041
A0A8C0N4J9	no	ALQGQISNQQVAVEK	15	Unmodified	_ALQGQISNQQVAVEK_	0	MULTI-MSMS	2	806.936293	1611.85803	0.12521	35.512	0.23825	7.1054E-15	2.1453E-05	1	132.32	4758800	2035;6641	2540	24053
A0A8I3ND36	no	ALQHMTDFAIQFNK	14	Unmodified	_ALQHMTDFAIQFNK_	0	MULTI-MSMS	2	832.416682	1662.81881	-0.84782	66.423	0.51376	0	9.7218E-22	1	240.85	128430000	3083	2543	24075
A0A8I3NU36	no	ALQHSYLQK	9	Unmodified	_ALQHSYLQK_	0	MULTI-MSMS	2	544.298373	1086.58219	3.4321	15.719	0.37131	1.7764E-15	0.0009503	1	151.48	16962000	4884	2544	24086
A0A8I3RV53	no	ALQIPEVYLR	10	Unmodified	_ALQIPEVYLR_	0	MULTI-MSMS	2	601.350606	1200.68666	-0.98231	76.353	0.74572	0	0.037977	1	48.794	22202000	4909	2545	24101
A0A8C0Q3Q3	no	ALQITDFSQR	10	Unmodified	_ALQITDFSQR_	0	MULTI-MSMS	2	589.811845	1177.60914	0.55578	55.527	0.27154	0	0.013174	1	65.305	3695400	2711	2548	24128
A0A8I3PRF5	no	ALQIVYGIR	9	Unmodified	_ALQIVYGIR_	0	MULTI-MSMS	2	516.813659	1031.61277	0.70114	59.152	0.40539	7.1054E-15	0.0048813	1	91.906	2682300	3615	2549	24139
A0A8I3MKE1	no	ALQLEEERK	9	Unmodified	_ALQLEEERK_	1	MULTI-MSMS	2	558.306395	1114.59824	0.43599	16.681	0.2699	0	0.006269	1	107.15	27289000	2458	2551	24147
A0A8P0SJL7	no	ALQLILDVLNPEQSPEEDSVVVTDDSEK	28	Unmodified	_ALQLILDVLNPEQSPEEDSVVVTDDSEK_	0	MULTI-MSMS	3	1028.18199	3081.52414	0.92902	106.55	0.8838	0	0.056141	1	12.158	18599000	5057	2552	24157
A0A8P0SJL7	no	ALQLILDVLNPEQSPEEDSVVVTDDSEK	28	Deamidation (NQ)	_ALQLILDVLN(de)PEQSPEEDSVVVTDDSEK_	0	MSMS	3	1028.50999	3082.50815	NaN	106.01	1	0	0.000405	1	52.122		5057	2552	24162
A0A8I3MN58	no	ALQLLDEVLHTMPIADPQPLD	21	Unmodified	_ALQLLDEVLHTMPIADPQPLD_	0	MULTI-MSMS	3	777.075121	2328.20353	-0.28867	109.99	0.81388	0	0.0035288	1	36.041	33884000	867	2553	24163
A0A8P0PLP4	no	ALQLLHCFPLDTR	13	Unmodified	_ALQLLHCFPLDTR_	0	MULTI-MATCH	2	792.421768	1582.82898	3.6205	75.28	1.4579	0	NaN	0	NaN	22273000	6602	2554	24178
A0A8I3PQ87	no	ALQLLQMYFEGR	12	Unmodified	_ALQLLQMYFEGR_	0	MULTI-MSMS	2	734.884487	1467.75442	-0.026311	98.536	0.40778	0	4.3808E-05	1	173.32	78629000	3741	2555	24180
A0A8P0PAT4	no	ALQLSTLEER	10	Unmodified	_ALQLSTLEER_	0	MULTI-MSMS	2	580.319502	1158.62445	-0.10994	51.267	0.33894	0	0.00097281	1	110.87	4153300	3001	2556	24192
A0A8C0LX52	no	ALQLWNEIEAR	11	Unmodified	_ALQLWNEIEAR_	0	MULTI-MSMS	2	671.859326	1341.7041	-0.30649	80.211	0.78043	0	0.00017444	2	130.66	34078000	541	2557	24203
A0A8C0NLR7	no	ALQNAVTTFVNR	12	Unmodified	_ALQNAVTTFVNR_	0	MULTI-MSMS	2	667.364776	1332.715	-0.024918	58.586	0.61149	0	3.0699E-06	1	206.43	151550000	2890	2558	24214
A0A8I3MGN1	no	ALQPLEEGEEGEK	13	Unmodified	_ALQPLEEGEEGEK_	0	MULTI-MSMS	2	714.846278	1427.678	-0.62203	35.169	0.54505	0	3.5723E-05	1	134.68	104240000	5569	2559	24226
A0A8C0N912	no	ALQPTIFPVVPR	12	Unmodified	_ALQPTIFPVVPR_	0	MULTI-MSMS	3	446.602845	1336.78671	0.32176	75.422	0.91333	1.4211E-14	0.002131	2	67.153	17487000	2399	2560	24239
A0A8C0N912	no	ALQPTIFPVVPR	12	Unmodified	_ALQPTIFPVVPR_	0	MULTI-SECPEP	2	669.40063	1336.78671	0.28035	75.425	1.0148	0	0.0072679	1	98.033	28978000	2399	2560	24240
A0A8C0TFI9	no	ALQQEQEIEQR	11	Unmodified	_ALQQEQEIEQR_	0	MULTI-MSMS	2	686.34678	1370.67901	-0.2001	26.189	0.5105	0	6.3825E-07	1	217.64	44920000	2125;3627	2561	24262
[truncated: 34,606 more rows]
