# Supplementary material for: Production, Passaging Stability, and Histological Analysis of Madin–Darby Canine Kidney Cells Cultured in a Low-Serum Medium
Source: Vaccines (Basel). 2024 Aug 30;12(9):991. doi: 10.3390/vaccines12090991 (PMC11435615; doi:10.3390/vaccines12090991)
Supplement: Supplementary file 1 [file vaccines-12-00991-s001.zip › Supplementary File S3/proteome/1.QualityControl/sample/3_4_uninfected_proteins.txt]

#Accession	Gene	Description	Mw(kDa)	Length	Identification type	Peptides	Unique peptides	Sequence coverage [%]	Intensity	iBAQ	LFQ intensity	MS/MS count	Protein group ID
A0A0S1U0J7	GFAP	Glial fibrillary acidic protein transcript variant delta/epsilon OS=Canis lupus familiaris OX=9615 GN=GFAP PE=2 SV=1	49.501	432	By matching	1	0	1.6	0	0	0	0	352
A0A2Z2GZ52	COX3	Cytochrome c oxidase subunit 3 (Fragment) OS=Canis lupus familiaris OX=9615 GN=COX3 PE=3 SV=1	8.9293	77	By MS/MS	1	1	18.2	23479000	23479000	0	1	340
A0A3G6V761	N1ICD	NOTCH1 (Fragment) OS=Canis lupus familiaris OX=9615 GN=N1ICD PE=2 SV=1	87.296	822	By MS/MS	1	1	1.3	6042900	215820	6042900	1	364
A0A5F4D4Q9	LOC478509	Large ribosomal subunit protein eL34 OS=Canis lupus familiaris OX=9615 GN=LOC478509 PE=3 SV=1	13.293	117	By MS/MS	2	2	14.5	776800000	129470000	737240000	3	371
A0A5F4DDK2	SUDS3	SDS3 homolog, SIN3A corepressor complex component OS=Canis lupus familiaris OX=9615 GN=SUDS3 PE=4 SV=1	46.462	407	By MS/MS	2	2	6.1	12047000	602370	12722000	3	373
A0A5K1UTD0	WDR1	WD repeat domain 1 OS=Canis lupus familiaris OX=9615 GN=WDR1 PE=2 SV=1	66.364	606	By MS/MS	18	18	43.1	1412900000	40369000	1350300000	24	375
A0A6H0DTW1	ND3	NADH-ubiquinone oxidoreductase chain 3 (Fragment) OS=Canis lupus familiaris OX=9615 GN=ND3 PE=3 SV=1	12.807	114	By MS/MS	1	1	13.2	77184000	15437000	0	1	339
A0A6S4Q1S4	DLA88	DLA class I alpha chain OS=Canis lupus familiaris OX=9615 GN=DLA88 PE=3 SV=1	40.373	361	By MS/MS	8	0	33.2	189160000	7881600	172270000	8	379
A0A6S4Q8S4	DLA88	DLA class I alpha chain OS=Canis lupus familiaris OX=9615 GN=DLA88 PE=3 SV=1	40.348	362	By matching	7	0	28.7	12277000	491060	0	0	380
A0A6S4Q328	DLA88	DLA class I alpha chain OS=Canis lupus familiaris OX=9615 GN=DLA88 PE=3 SV=1	40.369	362	By matching	6	0	25.1	0	0	0	0	378
A0A7G3MIA6	ENOPH1	Enolase-phosphatase E1 OS=Canis lupus familiaris OX=9615 GN=ENOPH1 PE=2 SV=1	28.854	261	By MS/MS	1	1	4.6	23592000	2144700	0	2	381
A0A8C0LQH6	DHX58	RNA helicase OS=Canis lupus familiaris OX=9615 GN=DHX58 PE=3 SV=1	71.62	634	By MS/MS	1	1	2.1	3357600	83939	0	1	387
A0A8C0LSU9	LGMN	Legumain OS=Canis lupus familiaris OX=9615 GN=LGMN PE=3 SV=1	41.068	364	By MS/MS	3	3	16.2	142070000	7103300	91258000	2	420
A0A8C0LSW6	ARL15	ADP ribosylation factor like GTPase 15 OS=Canis lupus familiaris OX=9615 GN=ARL15 PE=4 SV=1	19.991	181	By MS/MS	2	2	16.6	36214000	3292200	36533000	2	422
A0A8C0LSZ1	CARNMT1	Carnosine N-methyltransferase OS=Canis lupus familiaris OX=9615 GN=CARNMT1 PE=3 SV=1	47.235	411	By MS/MS	4	4	9.7	17140000	856990	14365000	3	424
A0A8C0LTL7	--	Rhophilin Rho GTPase binding protein 2 OS=Canis lupus familiaris OX=9615 PE=3 SV=1	74.62	667	By MS/MS	2	2	3.1	10928000	254140	0	2	299
A0A8C0LTV9	--	Glycerophosphodiester phosphodiesterase domain containing 3 OS=Canis lupus familiaris OX=9615 PE=3 SV=1	36.554	318	By MS/MS	4	4	11.6	11124000	505640	0	4	443
A0A8C0LTW8	C3H15orf40	Chromosome 3 C15orf40 homolog OS=Canis lupus familiaris OX=9615 GN=C3H15orf40 PE=3 SV=1	16.043	152	By MS/MS	1	1	8.6	69020000	9860000	0	1	444
A0A8C0LU58	--	Glycosylated lysosomal membrane protein OS=Canis lupus familiaris OX=9615 PE=3 SV=1	35.674	331	By MS/MS	1	1	4.5	33527000	1862600	0	1	450
A0A8C0LUS7	PSMC1	Proteasome 26S subunit, ATPase 1 OS=Canis lupus familiaris OX=9615 GN=PSMC1 PE=3 SV=1	49.184	440	By MS/MS	13	13	38.4	2050500000	75945000	1734800000	27	465
A0A8C0LUY5	--	Annexin OS=Canis lupus familiaris OX=9615 PE=3 SV=1	43.98	395	By MS/MS	10	0	40.5	0	0	0	0	470
A0A8C0LV47	FBXW11	F-box and WD repeat domain containing 11 OS=Canis lupus familiaris OX=9615 GN=FBXW11 PE=4 SV=1	58.422	508	By MS/MS	2	2	4.1	8738000	257000	0	2	477
A0A8C0LV92	RPL11	Elongin-A OS=Canis lupus familiaris OX=9615 GN=RPL11 PE=4 SV=1	105.31	931	By MS/MS	7	0	8.7	123300000	2466000	0	1	480
A0A8C0LVP7	KIN	Kin17 DNA and RNA binding protein OS=Canis lupus familiaris OX=9615 GN=KIN PE=3 SV=1	45.19	392	By MS/MS	2	2	6.1	26069000	898930	20048000	2	492
A0A8C0LVQ6	--	Protein phosphatase 1 regulatory subunit 13B OS=Canis lupus familiaris OX=9615 PE=4 SV=1	107.65	993	By MS/MS	3	3	4.3	11226000	211820	23949000	3	493
A0A8C0LW07	GOT2	Aspartate aminotransferase OS=Canis lupus familiaris OX=9615 GN=GOT2 PE=3 SV=1	47.44	430	By MS/MS	15	15	47.9	4065200000	131140000	3986400000	21	497
A0A8C0LWA6	STAT5B	Signal transducer and activator of transcription OS=Canis lupus familiaris OX=9615 GN=STAT5B PE=3 SV=1	87.019	760	By MS/MS	6	6	10	37304000	847810	47040000	6	504
A0A8C0LWB7	MRPL27	Mitochondrial ribosomal protein L27 OS=Canis lupus familiaris OX=9615 GN=MRPL27 PE=3 SV=1	10.412	93	By MS/MS	2	2	35.5	38173000	5453300	39180000	5	505
A0A8C0LWB9	CNOT3	CCR4-NOT transcription complex subunit 3 OS=Canis lupus familiaris OX=9615 GN=CNOT3 PE=3 SV=1	81.696	753	By MS/MS	3	3	5.4	69816000	3173500	54476000	4	506
A0A8C0LWM8	DARS2	Aspartyl-tRNA synthetase 2, mitochondrial OS=Canis lupus familiaris OX=9615 GN=DARS2 PE=3 SV=1	69.536	615	By MS/MS	2	2	3.4	14126000	336340	0	2	510
A0A8C0LWT7	SLC39A11	Solute carrier family 39 member 11 OS=Canis lupus familiaris OX=9615 GN=SLC39A11 PE=4 SV=1	33.388	321	By MS/MS	1	1	5.3	0	0	0	1	528
A0A8C0LWU2	COTL1	Coactosin like F-actin binding protein 1 OS=Canis lupus familiaris OX=9615 GN=COTL1 PE=4 SV=1	15.967	142	By MS/MS	3	3	38.7	211490000	21149000	215900000	14	529
A0A8C0LX14	BNIP1	BCL2 interacting protein 1 OS=Canis lupus familiaris OX=9615 GN=BNIP1 PE=4 SV=1	26.121	228	By MS/MS	5	5	25	101830000	6364300	96267000	5	539
A0A8C0LX52	MOCS2	Molybdopterin synthase sulfur carrier subunit OS=Canis lupus familiaris OX=9615 GN=MOCS2 PE=3 SV=1	9.1223	83	By MS/MS	1	1	13.3	34078000	4868300	0	2	541
A0A8C0LX68	--	Rab GDP dissociation inhibitor OS=Canis lupus familiaris OX=9615 PE=3 SV=1	49.465	435	By MS/MS	18	16	52	2921600000	97388000	2370600000	27	543
A0A8C0LXA4	--	receptor protein-tyrosine kinase OS=Canis lupus familiaris OX=9615 PE=4 SV=1	121.85	1098	By MS/MS	6	4	7.4	76365000	1212100	72239000	6	547
A0A8C0LXK3	RAI14	Retinoic acid induced 14 OS=Canis lupus familiaris OX=9615 GN=RAI14 PE=4 SV=1	114.44	1023	By MS/MS	2	2	2.2	3545000	47905	0	1	476
A0A8C0LXV5	POLD1	DNA polymerase OS=Canis lupus familiaris OX=9615 GN=POLD1 PE=3 SV=1	119.41	1070	By MS/MS	4	4	4.3	40235000	551160	41342000	5	569
A0A8C0LY33	--	RNA polymerase II-associated factor 1 homolog OS=Canis lupus familiaris OX=9615 PE=3 SV=1	65.747	577	By MS/MS	7	7	18.4	148830000	3916500	131510000	9	575
A0A8C0LYF7	--	TNF alpha induced protein 2 OS=Canis lupus familiaris OX=9615 PE=3 SV=1	77.378	697	By MS/MS	8	8	13.9	191100000	4550000	163360000	8	590
A0A8C0LYM6	ARPC5	Actin-related protein 2/3 complex subunit 5 OS=Canis lupus familiaris OX=9615 GN=ARPC5 PE=3 SV=1	16.288	151	By MS/MS	3	3	43.7	635650000	52971000	823060000	6	593
A0A8C0LYN2	BLVRB	Biliverdin reductase B OS=Canis lupus familiaris OX=9615 GN=BLVRB PE=4 SV=1	22.079	206	By MS/MS	9	9	73.8	705490000	54269000	558850000	19	594
A0A8C0LYR3	VAMP4	Vesicle associated membrane protein 4 OS=Canis lupus familiaris OX=9615 GN=VAMP4 PE=3 SV=1	31.747	283	By MS/MS	1	1	4.9	0	0	0	1	599
A0A8C0LYS1	DHX8	RNA helicase OS=Canis lupus familiaris OX=9615 GN=DHX8 PE=4 SV=1	138.57	1216	By MS/MS	5	5	6	14233000	209310	26916000	4	600
A0A8C0LYW2	SRP68	Signal recognition particle subunit SRP68 OS=Canis lupus familiaris OX=9615 GN=SRP68 PE=3 SV=1	65.325	578	By MS/MS	10	10	20.2	433300000	10568000	435790000	10	234
A0A8C0LYW5	--	WAPL cohesin release factor OS=Canis lupus familiaris OX=9615 PE=3 SV=1	124.51	1120	By MS/MS	6	6	9.2	78480000	1075100	72318000	6	606
A0A8C0LYY5	SRSF10	Serine and arginine rich splicing factor 10 OS=Canis lupus familiaris OX=9615 GN=SRSF10 PE=4 SV=1	22.192	183	By MS/MS	4	4	18	306390000	25532000	281330000	9	609
A0A8C0LZ25	--	Tr-type G domain-containing protein OS=Canis lupus familiaris OX=9615 PE=3 SV=1	38.656	361	By MS/MS	6	1	27.1	0	0	0	0	614
A0A8C0LZ65	--	CAP1 OS=Canis lupus familiaris OX=9615 PE=4 SV=1	21.111	191	By matching	1	0	3.1	0	0	0	0	617
A0A8C0LZ78	HIGD2A	HIG1 hypoxia inducible domain family member 2A OS=Canis lupus familiaris OX=9615 GN=HIGD2A PE=4 SV=1	11.325	106	By MS/MS	1	1	19.8	8582000	2860700	0	1	619
A0A8C0LZG6	EXOC7	Exocyst complex component 7 OS=Canis lupus familiaris OX=9615 GN=EXOC7 PE=3 SV=1	74.997	653	By MS/MS	15	15	29.1	256450000	6931000	255500000	15	627
A0A8C0LZH0	REXO4	RNA exonuclease 4 OS=Canis lupus familiaris OX=9615 GN=REXO4 PE=3 SV=1	47.084	428	By MS/MS	3	3	9.8	20707000	739540	24671000	2	629
A0A8C0LZN7	RAMAC	RNA guanine-7 methyltransferase activating subunit OS=Canis lupus familiaris OX=9615 GN=RAMAC PE=3 SV=1	14.323	118	By MS/MS	2	2	22.9	53186000	5318600	72195000	3	635
A0A8C0LZX1	PHB1	Prohibitin OS=Canis lupus familiaris OX=9615 GN=PHB1 PE=3 SV=1	29.863	273	By MS/MS	8	8	46.2	2616300000	130820000	2403800000	15	639
A0A8C0M0J6	LMBRD2	LMBR1 domain containing 2 OS=Canis lupus familiaris OX=9615 GN=LMBRD2 PE=4 SV=1	80.988	695	By MS/MS	3	3	8.1	24453000	940510	24114000	3	666
A0A8C0M0M0	--	WD repeat domain 37 OS=Canis lupus familiaris OX=9615 PE=4 SV=1	97.86	900	By MS/MS	2	2	2.8	52682000	1350800	0	2	669
A0A8C0M0R6	COG1	Conserved oligomeric Golgi complex subunit 1 OS=Canis lupus familiaris OX=9615 GN=COG1 PE=3 SV=1	108.7	976	By MS/MS	7	1	7.6	8009000	138090	0	1	675
A0A8C0M0X1	BRCA1	Breast cancer type 1 susceptibility protein homolog OS=Canis lupus familiaris OX=9615 GN=BRCA1 PE=4 SV=1	200.28	1809	By MS/MS	1	1	0.6	114300000	1058400	0	1	312
A0A8C0M0Z5	KIF22	Kinesin-like protein OS=Canis lupus familiaris OX=9615 GN=KIF22 PE=3 SV=1	73.216	664	By MS/MS	5	5	11.4	46969000	1145600	44465000	6	683
A0A8C0M1A6	GINS3	DNA replication complex GINS protein PSF3 OS=Canis lupus familiaris OX=9615 GN=GINS3 PE=3 SV=1	24.36	216	By MS/MS	4	4	28.2	43512000	2719500	42615000	4	699
A0A8C0M1E4	--	Inositol-tetrakisphosphate 1-kinase OS=Canis lupus familiaris OX=9615 PE=3 SV=1	52.421	486	By MS/MS	7	0	25.7	105010000	4565600	243820000	10	704
A0A8C0M1Q5	--	RPTOR independent companion of MTOR complex 2 OS=Canis lupus familiaris OX=9615 PE=3 SV=1	182.51	1624	By MS/MS	4	4	3.8	28285000	304140	38897000	3	708
A0A8C0M2N8	PIK3R1	Phosphatidylinositol 3-kinase regulatory subunit alpha OS=Canis lupus familiaris OX=9615 GN=PIK3R1 PE=3 SV=1	80.974	700	By matching	1	1	1.7	19664000	446910	0	0	742
A0A8C0M2R0	--	Solute carrier family 25 member 19 OS=Canis lupus familiaris OX=9615 PE=3 SV=1	29.259	263	By MS/MS	1	1	6.8	5050400	265810	0	2	749
A0A8C0M2R3	UBA2	SUMO-activating enzyme subunit 2 OS=Canis lupus familiaris OX=9615 GN=UBA2 PE=3 SV=1	71.239	640	By MS/MS	13	3	29.2	1231600000	33286000	1051100000	18	750
A0A8C0M2V0	SNRPA1	Small nuclear ribonucleoprotein polypeptide A OS=Canis lupus familiaris OX=9615 GN=SNRPA1 PE=3 SV=1	28.415	255	By MS/MS	11	11	65.5	578130000	41295000	600320000	23	755
A0A8C0M3J0	THOC3	THO complex 3 OS=Canis lupus familiaris OX=9615 GN=THOC3 PE=4 SV=1	38.783	351	By MS/MS	3	3	16.8	125140000	6257100	73084000	6	779
A0A8C0M3P6	SFXN1	Sidoreflexin OS=Canis lupus familiaris OX=9615 GN=SFXN1 PE=3 SV=1	35.714	322	By MS/MS	8	7	44.1	593680000	32982000	587440000	8	786
A0A8C0M3Q5	--	Septin 9 OS=Canis lupus familiaris OX=9615 PE=3 SV=1	131.12	1216	By MS/MS	19	19	20.8	722170000	9141300	660750000	27	591
A0A8C0M3S5	AKR1E2	Aldo-keto reductase family 1 member E2 OS=Canis lupus familiaris OX=9615 GN=AKR1E2 PE=3 SV=1	33.999	301	By MS/MS	5	5	20.9	114490000	5451800	85754000	4	794
A0A8C0M3X8	TAF9	TATA-box binding protein associated factor 9 OS=Canis lupus familiaris OX=9615 GN=TAF9 PE=3 SV=1	33.513	307	By MS/MS	3	2	11.7	48261000	2193700	56338000	3	801
A0A8C0M4J7	CORO7	Coronin OS=Canis lupus familiaris OX=9615 GN=CORO7 PE=3 SV=1	114.07	1048	By MS/MS	4	4	5.8	156750000	3014500	147800000	5	827
A0A8C0M4K6	CBX1	Chromobox 1 OS=Canis lupus familiaris OX=9615 GN=CBX1 PE=4 SV=1	19.151	166	By MS/MS	3	2	37.3	12999000	1624900	0	1	829
A0A8C0M4S1	NCAPD3	Condensin-2 complex subunit D3 OS=Canis lupus familiaris OX=9615 GN=NCAPD3 PE=4 SV=1	162.24	1443	By MS/MS	4	4	3.7	24568000	307110	24000000	3	585
A0A8C0M4V5	RPRD1B	Regulation of nuclear pre-mRNA domain-containing protein OS=Canis lupus familiaris OX=9615 GN=RPRD1B PE=3 SV=1	36.899	326	By MS/MS	4	3	17.2	140030000	8751900	137970000	4	837
A0A8C0M4W9	--	Sodium/potassium-transporting ATPase subunit beta OS=Canis lupus familiaris OX=9615 PE=3 SV=1	31.597	280	By MS/MS	4	4	16.4	1579200000	112800000	1212200000	11	840
A0A8C0M5A3	ADGRG1	Adhesion G-protein coupled receptor G1 OS=Canis lupus familiaris OX=9615 GN=ADGRG1 PE=4 SV=1	71.617	644	By matching	1	1	1.6	11248000	387870	0	0	647
A0A8C0M5I1	TUBB6	Tubulin beta 6 class V OS=Canis lupus familiaris OX=9615 GN=TUBB6 PE=3 SV=1	38.05	348	By matching	6	0	29.3	0	0	0	0	871
A0A8C0M5J7	TBC1D2	TBC1 domain family member 2 OS=Canis lupus familiaris OX=9615 GN=TBC1D2 PE=4 SV=1	104.63	924	By MS/MS	8	8	11.9	54430000	971960	92666000	6	875
A0A8C0M5N2	--	G3BP stress granule assembly factor 1 OS=Canis lupus familiaris OX=9615 PE=4 SV=1	57.562	508	By MS/MS	13	12	36.2	1710900000	61104000	1752200000	16	879
A0A8C0M5Y6	PFDN1	Prefoldin subunit 1 OS=Canis lupus familiaris OX=9615 GN=PFDN1 PE=4 SV=1	3.8502	35	By MS/MS	2	2	28.6	214610000	71535000	0	2	664
A0A8C0M6B8	CAPN2	Calpain-2 catalytic subunit OS=Canis lupus familiaris OX=9615 GN=CAPN2 PE=3 SV=1	79.446	696	By MS/MS	20	20	46.3	2437000000	64131000	2135000000	24	904
A0A8C0M6F0	--	Drebrin 1 OS=Canis lupus familiaris OX=9615 PE=4 SV=1	118.37	1080	By MS/MS	11	8	13.6	310740000	5863100	373290000	13	909
A0A8C0M6H5	BDP1	B double prime 1, subunit of RNA polymerase III transcription initiation factor IIIB OS=Canis lupus familiaris OX=9615 GN=BDP1 PE=4 SV=1	285.22	2558	By MS/MS	1	1	0.4	0	0	0	0	912
A0A8C0M6I5	ELP2	Elongator complex protein 2 OS=Canis lupus familiaris OX=9615 GN=ELP2 PE=3 SV=1	85.05	756	By MS/MS	4	4	6.9	17087000	438120	64027000	4	677
A0A8C0M6L6	TTLL12	Tubulin tyrosine ligase like 12 OS=Canis lupus familiaris OX=9615 GN=TTLL12 PE=4 SV=1	73.896	642	By MS/MS	16	16	49.1	1597800000	43183000	1470700000	19	917
A0A8C0M6M5	NFRKB	Nuclear factor related to kappaB binding protein OS=Canis lupus familiaris OX=9615 GN=NFRKB PE=4 SV=1	133.02	1240	By MS/MS	4	4	4.2	16816000	254790	14734000	2	838
A0A8C0M6R4	--	ST3 beta-galactoside alpha-2,3-sialyltransferase 4 OS=Canis lupus familiaris OX=9615 PE=3 SV=1	37.465	328	By MS/MS	1	1	4.9	0	0	0	1	921
A0A8C0M6U0	--	Ribosomal protein L23/L25 N-terminal domain-containing protein OS=Canis lupus familiaris OX=9615 PE=3 SV=1	18.21	159	By MS/MS	4	0	26.4	219560000	24395000	134080000	4	924
A0A8C0M7P7	MAPK1IP1L	Mitogen-activated protein kinase 1 interacting protein 1 like OS=Canis lupus familiaris OX=9615 GN=MAPK1IP1L PE=3 SV=1	23.935	242	By MS/MS	1	1	7	157350000	78676000	0	2	969
A0A8C0M7R9	--	Isoaspartyl peptidase/L-asparaginase OS=Canis lupus familiaris OX=9615 PE=3 SV=1	32.971	316	By MS/MS	2	2	14.6	63770000	3985600	101740000	3	972
A0A8C0M7W2	TMED9	Transmembrane p24 trafficking protein 9 OS=Canis lupus familiaris OX=9615 GN=TMED9 PE=3 SV=1	27.053	235	By MS/MS	4	3	24.7	579680000	34099000	590780000	10	976
A0A8C0M8C9	ETFDH	Electron transfer flavoprotein-ubiquinone oxidoreductase OS=Canis lupus familiaris OX=9615 GN=ETFDH PE=4 SV=1	62.995	570	By MS/MS	9	9	23.2	369930000	11210000	265090000	8	1002
A0A8C0M8E8	--	Serine protease 33 OS=Canis lupus familiaris OX=9615 PE=4 SV=1	19.17	175	By MS/MS	2	1	23.4	66919000	4182500	0	1	1006
A0A8C0M8I3	--	5-nucleotidase domain containing 1 OS=Canis lupus familiaris OX=9615 PE=3 SV=1	51.178	451	By MS/MS	4	4	11.1	153150000	5281100	119630000	5	1012
A0A8C0M8W1	--	Heparan sulfate proteoglycan 2 OS=Canis lupus familiaris OX=9615 PE=4 SV=1	450.52	4221	By MS/MS	5	5	1.8	66655000	392090	78336000	4	697
A0A8C0M8Z4	MTA1	Metastasis associated 1 OS=Canis lupus familiaris OX=9615 GN=MTA1 PE=4 SV=1	81.066	719	By MS/MS	7	5	13.5	118780000	2241100	110450000	3	1025
A0A8C0M9D9	--	Ferritin OS=Canis lupus familiaris OX=9615 PE=3 SV=1	17.414	152	By matching	1	1	9.9	4466600	558330	0	0	315
A0A8C0M9E2	AEBP1	AE binding protein 1 OS=Canis lupus familiaris OX=9615 GN=AEBP1 PE=4 SV=1	46.745	417	By MS/MS	12	1	38.6	1310800000	52432000	1148400000	16	1042
A0A8C0M9I8	RBM27	RNA binding motif protein 27 OS=Canis lupus familiaris OX=9615 GN=RBM27 PE=4 SV=1	108.8	973	By MS/MS	6	5	10.7	140140000	2981600	142460000	6	802
A0A8C0M9N5	TRAPPC4	Trafficking protein particle complex subunit OS=Canis lupus familiaris OX=9615 GN=TRAPPC4 PE=3 SV=1	24.264	219	By MS/MS	3	3	18.7	70527000	4407900	62069000	4	1053
A0A8C0M9Q2	SPCS1	Signal peptidase complex subunit 1 OS=Canis lupus familiaris OX=9615 GN=SPCS1 PE=3 SV=1	11.761	102	By MS/MS	3	3	31.4	75674000	37837000	50393000	4	232
A0A8C0M9Y5	MTMR10	Myotubularin related protein 10 OS=Canis lupus familiaris OX=9615 GN=MTMR10 PE=3 SV=1	80.682	710	By MS/MS	3	3	4.8	16972000	361110	34751000	2	1066
A0A8C0M021	FOXRED1	FAD dependent oxidoreductase domain containing 1 OS=Canis lupus familiaris OX=9615 GN=FOXRED1 PE=4 SV=1	52.231	472	By MS/MS	2	2	4.2	23600000	1123800	0	1	645
A0A8C0M022	PRCC	Proline rich mitotic checkpoint control factor OS=Canis lupus familiaris OX=9615 GN=PRCC PE=4 SV=1	49.744	475	By MS/MS	2	2	4.8	28241000	2172400	28529000	2	530
A0A8C0M123	--	Target of myb1 like 2 membrane trafficking protein OS=Canis lupus familiaris OX=9615 PE=4 SV=1	74.379	686	By MS/MS	1	1	1.9	6171100	220400	0	1	487
A0A8C0M248	MYH14	Myosin heavy chain 14 OS=Canis lupus familiaris OX=9615 GN=MYH14 PE=3 SV=1	228.7	2002	By MS/MS	43	35	29.4	2667300000	21339000	2896300000	43	728
A0A8C0M295	WDR70	WD repeat domain 70 OS=Canis lupus familiaris OX=9615 GN=WDR70 PE=4 SV=1	72.978	653	By MS/MS	7	7	16.4	66817000	1805900	40830000	3	735
A0A8C0M311	RABGAP1L	RAB GTPase activating protein 1 like OS=Canis lupus familiaris OX=9615 GN=RABGAP1L PE=4 SV=1	120.89	1063	By MS/MS	5	4	5.5	20635000	303460	22859000	3	557
A0A8C0M421	--	Acyl-coenzyme A oxidase OS=Canis lupus familiaris OX=9615 PE=3 SV=1	75.657	670	By MS/MS	5	5	11	79471000	2091300	69632000	6	805
A0A8C0M446	GPSM1	G protein signaling modulator 1 OS=Canis lupus familiaris OX=9615 GN=GPSM1 PE=3 SV=1	74.147	671	By MS/MS	2	2	6.1	23877000	582370	41300000	3	811
A0A8C0M482	CRIP2	Cysteine rich protein 2 OS=Canis lupus familiaris OX=9615 GN=CRIP2 PE=4 SV=1	22.565	208	By MS/MS	5	5	56.7	1162000000	89384000	1315000000	14	814
A0A8C0M536	--	Heat shock protein 90 alpha family class A member 1 OS=Canis lupus familiaris OX=9615 PE=3 SV=1	84.632	732	By MS/MS	32	19	48.9	10687000000	281230000	10988000000	95	849
A0A8C0M603	TCOF1	LisH domain-containing protein OS=Canis lupus familiaris OX=9615 GN=TCOF1 PE=4 SV=1	149.56	1461	By MS/MS	9	9	9.7	123570000	1507000	84342000	9	890
A0A8C0M636	--	CXXC motif containing zinc binding protein OS=Canis lupus familiaris OX=9615 PE=3 SV=1	18.122	160	By MS/MS	1	1	10	0	0	0	1	894
A0A8C0M715	--	FCH and double SH3 domains 1 OS=Canis lupus familiaris OX=9615 PE=4 SV=1	64.21	578	By MS/MS	1	1	1.9	0	0	0	1	936
A0A8C0M723	--	Leucine rich repeat containing 47 OS=Canis lupus familiaris OX=9615 PE=4 SV=1	59.244	546	By MS/MS	8	8	18.3	292950000	8370100	311000000	12	889
A0A8C0M746	SRSF2	Serine and arginine rich splicing factor 2 OS=Canis lupus familiaris OX=9615 GN=SRSF2 PE=4 SV=1	25.476	221	By MS/MS	2	2	14.9	1798000000	163450000	1719600000	9	941
A0A8C0M795	--	Tubulin alpha chain OS=Canis lupus familiaris OX=9615 PE=3 SV=1	44.97	405	By matching	2	0	6.9	0	0	0	0	949
A0A8C0M889	--	ARFGEF family member 3 OS=Canis lupus familiaris OX=9615 PE=4 SV=1	186.14	1698	By MS/MS	1	1	0.6	8625500	94785	0	1	686
A0A8C0M958	ENAH	ENAH actin regulator OS=Canis lupus familiaris OX=9615 GN=ENAH PE=3 SV=1	69.998	628	By MS/MS	10	0	19.7	272390000	9392800	172520000	9	1031
A0A8C0M963	CEBPZOS	CEBPZ opposite strand OS=Canis lupus familiaris OX=9615 GN=CEBPZOS PE=4 SV=1	9.537	80	By MS/MS	1	1	13.8	3644300	607380	0	1	1032
A0A8C0MA58	--	Actin related protein 5 OS=Canis lupus familiaris OX=9615 PE=3 SV=1	68.194	607	By MS/MS	3	3	11.2	49400000	1703400	40132000	6	1073
A0A8C0MA89	PAIP2	Poly(A) binding protein interacting protein 2 OS=Canis lupus familiaris OX=9615 GN=PAIP2 PE=3 SV=1	14.727	124	By MS/MS	1	1	15.3	25179000	5035800	0	1	1083
A0A8C0MAE3	CDK20	Cyclin dependent kinase 20 OS=Canis lupus familiaris OX=9615 GN=CDK20 PE=3 SV=1	30.03	271	By MS/MS	1	1	5.9	9290800	516150	9290800	1	643
A0A8C0MAH3	VHL	von Hippel-Lindau disease tumor suppressor OS=Canis lupus familiaris OX=9615 GN=VHL PE=3 SV=1	24.497	219	By MS/MS	2	2	11.4	11648000	1664000	14690000	2	1094
A0A8C0MAM9	API5	Apoptosis inhibitor 5 OS=Canis lupus familiaris OX=9615 GN=API5 PE=3 SV=1	56.809	504	By MS/MS	8	8	23.6	625300000	18391000	598350000	14	1100
A0A8C0MAP0	DNMT3A	DNA (cytosine-5-)-methyltransferase OS=Canis lupus familiaris OX=9615 GN=DNMT3A PE=3 SV=1	102.05	912	By MS/MS	4	4	5.4	20391000	339850	22691000	4	1101
A0A8C0MAT1	ANKS3	Ankyrin repeat and sterile alpha motif domain containing 3 OS=Canis lupus familiaris OX=9615 GN=ANKS3 PE=4 SV=1	60.79	553	By MS/MS	2	2	4	14024000	424980	0	2	1102
A0A8C0MAU2	--	Cyclin N-terminal domain-containing protein OS=Canis lupus familiaris OX=9615 PE=4 SV=1	29.465	266	By MS/MS	1	1	4.1	7206500	360320	0	2	851
A0A8C0MAX5	--	Histone deacetylase OS=Canis lupus familiaris OX=9615 PE=3 SV=1	53.016	467	By MS/MS	8	5	25.5	195540000	8147400	326540000	8	1105
A0A8C0MAY0	--	Chromosome 16 open reading frame 58 OS=Canis lupus familiaris OX=9615 PE=3 SV=1	53.044	485	By MS/MS	3	3	6.6	25308000	1100300	19948000	2	1106
A0A8C0MAY9	--	Anaphase-promoting complex subunit 2 OS=Canis lupus familiaris OX=9615 PE=3 SV=1	184.09	1676	By MS/MS	2	1	1.7	157580000	1575800	0	0	1108
A0A8C0MB66	SNRPD2	Small nuclear ribonucleoprotein Sm D2 OS=Canis lupus familiaris OX=9615 GN=SNRPD2 PE=3 SV=1	13.527	118	By MS/MS	5	5	37.3	962480000	120310000	371560000	7	1118
A0A8C0MBH2	--	Ubiquinone biosynthesis protein OS=Canis lupus familiaris OX=9615 PE=3 SV=1	33.744	299	By MS/MS	2	2	10.7	21247000	1416500	28847000	2	1131
A0A8C0MBP8	CELF1	CUGBP Elav-like family member 1 OS=Canis lupus familiaris OX=9615 GN=CELF1 PE=3 SV=1	66.688	622	By MS/MS	6	6	12.2	270730000	11280000	298270000	8	1137
A0A8C0MBQ8	VANGL1	Vang-like protein OS=Canis lupus familiaris OX=9615 GN=VANGL1 PE=3 SV=1	59.843	524	By MS/MS	3	3	7.4	39840000	1373800	45241000	2	1140
A0A8C0MBX3	CYP1B1	Cytochrome P450 family 1 subfamily B member 1 OS=Canis lupus familiaris OX=9615 GN=CYP1B1 PE=3 SV=1	60.411	543	By MS/MS	6	6	13.8	135710000	4112300	133440000	6	1146
A0A8C0MBY5	RMI1	RecQ-mediated genome instability protein 1 OS=Canis lupus familiaris OX=9615 GN=RMI1 PE=3 SV=1	72.705	650	By MS/MS	3	3	5.5	494170000	15443000	120830000	3	1152
A0A8C0MC04	ABR	Active breakpoint cluster region-related protein OS=Canis lupus familiaris OX=9615 GN=ABR PE=4 SV=1	134.1	1196	By MS/MS	9	8	10.4	236930000	3589900	231150000	12	1155
A0A8C0MC76	LOC475405	KRR1 small subunit processome component OS=Canis lupus familiaris OX=9615 GN=LOC475405 PE=3 SV=1	43.562	380	By MS/MS	4	4	16.1	98571000	4285700	95214000	4	1017
A0A8C0MC78	ERCC2	General transcription and DNA repair factor IIH helicase subunit XPD OS=Canis lupus familiaris OX=9615 GN=ERCC2 PE=3 SV=1	80.202	717	By matching	1	1	1.7	8444200	201050	0	0	709
A0A8C0MC85	--	Inverted formin, FH2 and WH2 domain containing OS=Canis lupus familiaris OX=9615 PE=4 SV=1	138.26	1281	By MS/MS	24	2	30.3	1743900000	28589000	1824700000	42	1163
A0A8C0MC89	--	PCF11 cleavage and polyadenylation factor subunit OS=Canis lupus familiaris OX=9615 PE=4 SV=1	166.33	1491	By MS/MS	2	2	1.5	12179000	133830	18701000	2	898
A0A8C0MCB4	POGLUT2	Protein O-glucosyltransferase 2 OS=Canis lupus familiaris OX=9615 GN=POGLUT2 PE=3 SV=1	53.759	466	By MS/MS	6	6	13.9	131730000	4391100	115440000	6	951
A0A8C0MCH4	LOC612207	IGF like family member 3 OS=Canis lupus familiaris OX=9615 GN=LOC612207 PE=3 SV=1	12.672	115	By MS/MS	1	1	12.2	3356400	1118800	0	1	1172
A0A8C0MCL5	NUDT14	Nudix hydrolase 14 OS=Canis lupus familiaris OX=9615 GN=NUDT14 PE=4 SV=1	23.882	222	By MS/MS	1	0	5.9	5973500	459500	0	1	1177
A0A8C0MCM2	--	Microtubule crosslinking factor 1 OS=Canis lupus familiaris OX=9615 PE=3 SV=1	179.12	1603	By matching	8	0	5.9	0	0	0	0	1170
A0A8C0MCU9	--	YKT6 v-SNARE homolog OS=Canis lupus familiaris OX=9615 PE=3 SV=1	22.39	198	By MS/MS	3	3	20.7	50403000	3600200	63572000	6	1182
A0A8C0MCW5	--	WD repeat domain 3 OS=Canis lupus familiaris OX=9615 PE=4 SV=1	103.11	912	By MS/MS	5	5	6.9	187790000	3353300	206090000	6	1187
A0A8C0MD48	ATP1A1	Sodium/potassium-transporting ATPase subunit alpha OS=Canis lupus familiaris OX=9615 GN=ATP1A1 PE=3 SV=1	112.92	1022	By MS/MS	29	16	33.9	3801200000	73101000	3869800000	42	1039
A0A8C0MD96	NOP56	NOP56 ribonucleoprotein OS=Canis lupus familiaris OX=9615 GN=NOP56 PE=3 SV=1	66.443	597	By MS/MS	18	18	42.7	783840000	21773000	793010000	21	1203
A0A8C0MDB7	--	Tankyrase 1 binding protein 1 OS=Canis lupus familiaris OX=9615 PE=4 SV=1	180.09	1725	By MS/MS	24	24	22.8	782310000	8149100	586420000	31	1206
A0A8C0MDH8	--	Oxysterol-binding protein OS=Canis lupus familiaris OX=9615 PE=3 SV=1	100.93	887	By MS/MS	11	10	20.4	141120000	2767100	343950000	14	1213
A0A8C0MDZ9	ARHGAP32	Rho GTPase activating protein 32 OS=Canis lupus familiaris OX=9615 GN=ARHGAP32 PE=3 SV=1	214.79	1956	By MS/MS	2	2	1.4	4621900	43603	0	1	753
A0A8C0ME07	GLYR1	Cytokine-like nuclear factor N-PAC OS=Canis lupus familiaris OX=9615 GN=GLYR1 PE=3 SV=1	51.495	472	By MS/MS	4	4	13.8	81311000	3127400	77682000	4	1235
A0A8C0ME77	TOX4	TOX high mobility group box family member 4 OS=Canis lupus familiaris OX=9615 GN=TOX4 PE=4 SV=1	66.094	619	By MS/MS	5	4	10.2	104030000	5475100	78990000	6	1244
A0A8C0MED8	UGDH	UDP-glucose 6-dehydrogenase OS=Canis lupus familiaris OX=9615 GN=UGDH PE=3 SV=1	55.074	494	By MS/MS	14	14	45.7	2194000000	64530000	2268000000	18	1250
A0A8C0MEH4	--	60S ribosomal protein L23 OS=Canis lupus familiaris OX=9615 PE=3 SV=1	13.552	127	By MS/MS	1	1	15.7	684280000	85535000	695070000	4	1253
A0A8C0MEI2	NEK6	NIMA related kinase 6 OS=Canis lupus familiaris OX=9615 GN=NEK6 PE=3 SV=1	32.886	285	By MS/MS	3	1	14	7954900	418680	0	1	1077
A0A8C0MEL1	--	Sorting nexin 8 OS=Canis lupus familiaris OX=9615 PE=3 SV=1	52.472	463	By MS/MS	4	4	11.9	87584000	3128000	78267000	6	1251
A0A8C0MEP1	AKT1	AKT serine/threonine kinase 1 OS=Canis lupus familiaris OX=9615 GN=AKT1 PE=4 SV=1	62.944	553	By MS/MS	3	3	6	20468000	524820	56404000	3	1110
A0A8C0MEQ8	--	YTH domain containing 2 OS=Canis lupus familiaris OX=9615 PE=4 SV=1	153.82	1367	By MS/MS	4	4	4.1	38920000	447350	160950000	4	1123
A0A8C0MES4	--	Peptidyl-prolyl cis-trans isomerase OS=Canis lupus familiaris OX=9615 PE=3 SV=1	17.869	164	By MS/MS	10	5	70.7	18340000000	1310000000	20936000000	23	1263
A0A8C0MEV7	FCHO2	F-BAR domain only protein 2 OS=Canis lupus familiaris OX=9615 GN=FCHO2 PE=3 SV=1	95.465	880	By MS/MS	1	1	1.6	14309000	286170	0	1	1267
A0A8C0MEV9	--	N-alpha-acetyltransferase 35, NatC auxiliary subunit OS=Canis lupus familiaris OX=9615 PE=3 SV=1	82.326	724	By MS/MS	7	7	11.2	74376000	1814000	95949000	9	1268
A0A8C0MEY3	LOC607049	SLC35A4 upstream open reading frame protein OS=Canis lupus familiaris OX=9615 GN=LOC607049 PE=4 SV=1	11.193	103	By MS/MS	2	2	17.5	140110000	35027000	136770000	3	1271
A0A8C0MF42	--	Tr-type G domain-containing protein OS=Canis lupus familiaris OX=9615 PE=3 SV=1	46.972	428	By matching	5	0	13.1	0	0	0	0	1277
A0A8C0MF54	TMX2	Thioredoxin-related transmembrane protein 2 OS=Canis lupus familiaris OX=9615 GN=TMX2 PE=4 SV=1	29.725	258	By MS/MS	2	2	10.5	96388000	6024200	104740000	2	1279
A0A8C0MFC6	--	ISG15 ubiquitin like modifier OS=Canis lupus familiaris OX=9615 PE=4 SV=1	18.361	168	By MS/MS	4	4	44	612660000	51055000	646480000	9	1287
A0A8C0MFE2	SRSF7	Serine and arginine rich splicing factor 7 OS=Canis lupus familiaris OX=9615 GN=SRSF7 PE=4 SV=1	15.763	137	By MS/MS	3	2	25.5	243160000	22105000	265780000	4	1292
A0A8C0MFG3	PRRC2A	Proline rich coiled-coil 2A OS=Canis lupus familiaris OX=9615 GN=PRRC2A PE=4 SV=1	229.95	2165	By MS/MS	12	12	6.9	271930000	2158200	275820000	11	1295
A0A8C0MFI8	MRPL32	Mitochondrial ribosomal protein L32 OS=Canis lupus familiaris OX=9615 GN=MRPL32 PE=3 SV=1	21.155	188	By MS/MS	1	1	6.9	1192400	108400	0	0	1298
A0A8C0MFJ3	DPYSL3	Dihydropyrimidinase like 3 OS=Canis lupus familiaris OX=9615 GN=DPYSL3 PE=3 SV=1	74.502	693	By MS/MS	18	1	41	1633100000	39831000	1485900000	30	1299
A0A8C0MG23	CHD8	Chromodomain-helicase-DNA-binding protein 8 OS=Canis lupus familiaris OX=9615 GN=CHD8 PE=3 SV=1	278.74	2461	By MS/MS	5	4	3.9	55077000	417250	62757000	3	1281
A0A8C0MG38	SPOUT1	SPOUT domain containing methyltransferase 1 OS=Canis lupus familiaris OX=9615 GN=SPOUT1 PE=3 SV=1	41.959	376	By MS/MS	2	2	11.2	37167000	1769800	47631000	3	1321
A0A8C0MG43	RPL7	Ribosomal protein L7 OS=Canis lupus familiaris OX=9615 GN=RPL7 PE=3 SV=1	29.212	248	By MS/MS	8	8	34.3	1368000000	85500000	1392300000	11	1322
A0A8C0MG62	--	Sequestosome 1 OS=Canis lupus familiaris OX=9615 PE=4 SV=1	44.189	411	By MS/MS	6	6	32.8	208630000	10981000	248230000	7	1327
A0A8C0MG85	--	TAR (HIV-1) RNA binding protein 1 OS=Canis lupus familiaris OX=9615 PE=4 SV=1	173.88	1560	By MS/MS	4	4	3.1	34785000	362340	36546000	5	1168
A0A8C0MGA6	PRPF3	U4/U6 small nuclear ribonucleoprotein Prp3 OS=Canis lupus familiaris OX=9615 GN=PRPF3 PE=4 SV=1	77.528	683	By MS/MS	7	7	14.5	182520000	4563000	183270000	10	1335
A0A8C0MGC2	--	DExH-box helicase 57 OS=Canis lupus familiaris OX=9615 PE=4 SV=1	148.81	1316	By MS/MS	6	5	4.7	33043000	446530	43198000	6	1339
A0A8C0MGH9	UBE2K	E2 ubiquitin-conjugating enzyme OS=Canis lupus familiaris OX=9615 GN=UBE2K PE=3 SV=1	20.037	180	By MS/MS	6	6	55	560320000	46694000	649220000	18	1350
A0A8C0MGJ6	FOCAD	Focadhesin OS=Canis lupus familiaris OX=9615 GN=FOCAD PE=4 SV=1	185.54	1667	By MS/MS	8	8	7.1	132930000	1621100	131150000	9	918
A0A8C0MGL2	DOLK	dolichol kinase OS=Canis lupus familiaris OX=9615 GN=DOLK PE=3 SV=1	59.251	536	By matching	1	1	1.9	20207000	1188600	0	0	1353
A0A8C0MGR5	PTPN13	Protein tyrosine phosphatase non-receptor type 13 OS=Canis lupus familiaris OX=9615 GN=PTPN13 PE=3 SV=1	284.01	2547	By MS/MS	6	6	2.7	74147000	514910	79424000	6	1357
A0A8C0MGS3	TRAF2	TNF receptor-associated factor OS=Canis lupus familiaris OX=9615 GN=TRAF2 PE=3 SV=1	52.171	469	By MS/MS	1	1	2.1	7423800	224960	0	1	1198
A0A8C0MGT8	--	Mortality factor 4 like 1 OS=Canis lupus familiaris OX=9615 PE=4 SV=1	31.302	269	By MS/MS	1	1	5.2	4632100	272480	0	1	1361
A0A8C0MGU0	GPX8	Glutathione peroxidase OS=Canis lupus familiaris OX=9615 GN=GPX8 PE=3 SV=1	24.007	209	By MS/MS	2	2	10	137220000	9801200	156720000	3	1362
A0A8C0MH64	AP2S1	AP complex subunit sigma OS=Canis lupus familiaris OX=9615 GN=AP2S1 PE=3 SV=1	12.417	104	By MS/MS	3	3	18.3	55739000	7962700	56165000	2	1380
A0A8C0MHA3	--	SH3 domain-binding glutamic acid-rich-like protein OS=Canis lupus familiaris OX=9615 PE=3 SV=1	12.3	107	By MS/MS	3	3	34.6	156170000	19521000	159690000	2	1384
A0A8C0MHG0	--	RUN and FYVE domain containing 1 OS=Canis lupus familiaris OX=9615 PE=4 SV=1	83.774	744	By MS/MS	2	2	3.2	13696000	263390	15173000	1	1218
A0A8C0MHU9	CLTA	Clathrin light chain OS=Canis lupus familiaris OX=9615 GN=CLTA PE=3 SV=1	50.239	469	By MS/MS	3	3	10.2	31942000	967930	39922000	4	1398
A0A8C0MI10	ATL2	Atlastin GTPase 2 OS=Canis lupus familiaris OX=9615 GN=ATL2 PE=3 SV=1	63.868	560	By MS/MS	6	5	15	134230000	4628600	109780000	5	1405
A0A8C0MI79	--	Ras association domain family member 7 OS=Canis lupus familiaris OX=9615 PE=4 SV=1	37.074	345	By MS/MS	1	1	6.1	20041000	1002100	0	1	1413
A0A8C0MI84	EDIL3	EGF like repeats and discoidin domains 3 OS=Canis lupus familiaris OX=9615 GN=EDIL3 PE=4 SV=1	49.145	437	By MS/MS	2	2	6.9	17726000	709040	23055000	3	1394
A0A8C0MIG1	SON	Protein SON OS=Canis lupus familiaris OX=9615 GN=SON PE=4 SV=1	267.21	2464	By MS/MS	12	12	7.9	341240000	4212800	347800000	15	1421
A0A8C0MIJ4	TM9SF2	Transmembrane 9 superfamily member OS=Canis lupus familiaris OX=9615 GN=TM9SF2 PE=3 SV=1	68.321	601	By MS/MS	8	7	16	420120000	16805000	418820000	14	1414
A0A8C0MIJ6	TSPAN8	Tetraspanin OS=Canis lupus familiaris OX=9615 GN=TSPAN8 PE=3 SV=1	23.786	222	By MS/MS	3	3	17.1	604610000	75577000	463940000	2	1424
A0A8C0MIK8	TMCO4	Transmembrane and coiled-coil domains 4 OS=Canis lupus familiaris OX=9615 GN=TMCO4 PE=3 SV=1	66.504	620	By MS/MS	1	1	1.8	13523000	436230	0	1	1426
A0A8C0MIT4	HSPA5	78 kDa glucose-regulated protein OS=Canis lupus familiaris OX=9615 GN=HSPA5 PE=3 SV=1	72.252	654	By MS/MS	29	27	45.1	10714000000	281960000	10594000000	53	1432
A0A8C0MIW2	PBRM1	Polybromo 1 OS=Canis lupus familiaris OX=9615 GN=PBRM1 PE=4 SV=1	183.9	1597	By MS/MS	1	1	0.5	2888300	28317	0	1	1132
A0A8C0MIX2	CHMP5	Charged multivesicular body protein 5 OS=Canis lupus familiaris OX=9615 GN=CHMP5 PE=3 SV=1	24.605	219	By MS/MS	3	3	26.9	38774000	4846700	95712000	4	1435
A0A8C0MJ12	CTNND1	Catenin delta 1 OS=Canis lupus familiaris OX=9615 GN=CTNND1 PE=3 SV=1	102.45	917	By MS/MS	18	1	28.8	5270600	97604	0	1	1439
A0A8C0MJ20	--	Ferrochelatase OS=Canis lupus familiaris OX=9615 PE=3 SV=1	48.337	429	By MS/MS	4	4	11.9	117300000	4044900	77375000	5	1440
A0A8C0MJ63	SETDB1	SET domain bifurcated histone lysine methyltransferase 1 OS=Canis lupus familiaris OX=9615 GN=SETDB1 PE=4 SV=1	143.17	1293	By matching	1	1	0.5	5398700	70113	0	0	1448
A0A8C0MJ91	--	Feline leukemia virus subgroup C cellular receptor 1 OS=Canis lupus familiaris OX=9615 PE=4 SV=1	54.792	509	By MS/MS	2	2	6.7	39968000	2351100	39573000	4	1348
A0A8C0MJD7	CUX1	Homeobox protein cut-like OS=Canis lupus familiaris OX=9615 GN=CUX1 PE=3 SV=1	168.23	1543	By MS/MS	2	2	1.5	28118000	338770	52007000	2	1285
A0A8C0MJE1	LRRFIP2	LRR binding FLII interacting protein 2 OS=Canis lupus familiaris OX=9615 GN=LRRFIP2 PE=3 SV=1	84.604	743	By MS/MS	7	6	12.2	136330000	2900600	166830000	6	1329
A0A8C0MJL2	DHX29	ATP-dependent RNA helicase DHX29 OS=Canis lupus familiaris OX=9615 GN=DHX29 PE=3 SV=1	148.89	1309	By MS/MS	20	19	19.9	302180000	3730600	326220000	19	1470
A0A8C0MJS9	--	Afadin, adherens junction formation factor OS=Canis lupus familiaris OX=9615 PE=4 SV=1	213.97	1893	By MS/MS	12	1	8.8	254510000	2272400	220170000	16	1480
A0A8C0MJT5	--	X-linked inhibitor of apoptosis OS=Canis lupus familiaris OX=9615 PE=4 SV=1	52.226	460	By MS/MS	4	4	14.6	45708000	1523600	40022000	6	1483
A0A8C0MJX5	IFRD1	Interferon related developmental regulator 1 OS=Canis lupus familiaris OX=9615 GN=IFRD1 PE=3 SV=1	46.993	423	By MS/MS	3	3	12.3	54349000	2860500	48465000	2	1275
A0A8C0MK11	--	Small nuclear ribonucleoprotein polypeptides B and B1 OS=Canis lupus familiaris OX=9615 PE=4 SV=1	33.014	323	By MS/MS	6	6	29.7	725750000	36287000	584180000	9	1492
A0A8C0MK92	POGLUT1	Protein O-glucosyltransferase 1 OS=Canis lupus familiaris OX=9615 GN=POGLUT1 PE=4 SV=1	46.122	392	By MS/MS	2	2	5.6	50128000	2005100	0	1	1500
A0A8C0MKC0	--	Trifunctional purine biosynthetic protein adenosine-3 OS=Canis lupus familiaris OX=9615 PE=3 SV=1	108.27	1011	By MS/MS	23	23	36.7	3351900000	58805000	3614300000	38	1505
A0A8C0MKN1	--	Serine and arginine rich splicing factor 4 OS=Canis lupus familiaris OX=9615 PE=4 SV=1	57.166	498	By MS/MS	5	3	9.2	227440000	11372000	211940000	5	1517
A0A8C0MKY2	RPUSD3	RNA pseudouridine synthase D3 OS=Canis lupus familiaris OX=9615 GN=RPUSD3 PE=4 SV=1	36.885	337	By MS/MS	2	2	7.1	24996000	1315600	19869000	1	1530
A0A8C0ML39	--	Beta-1,4-N-acetyl-galactosaminyltransferase 4 OS=Canis lupus familiaris OX=9615 PE=3 SV=1	85.572	786	By MS/MS	16	2	25.8	1431100000	26502000	971560000	16	1501
A0A8C0ML93	--	Aldo-keto reductase family 7 like (gene/pseudogene) OS=Canis lupus familiaris OX=9615 PE=4 SV=1	37.133	333	By MS/MS	6	6	24	397210000	23365000	401500000	11	1540
A0A8C0MLE5	TMEM242	Transmembrane protein 242 OS=Canis lupus familiaris OX=9615 GN=TMEM242 PE=3 SV=1	13.37	131	By MS/MS	1	1	13.7	22438000	3205400	0	2	1423
A0A8C0MLS4	--	Eukaryotic translation initiation factor 2 alpha kinase 3 OS=Canis lupus familiaris OX=9615 PE=4 SV=1	118.35	1063	By MS/MS	6	6	8.3	82239000	1209400	71567000	6	1226
A0A8C0MLU0	SERPINB1	Serpin family B member 1 OS=Canis lupus familiaris OX=9615 GN=SERPINB1 PE=3 SV=1	42.608	378	By MS/MS	11	10	33.3	1128800000	45151000	1218200000	18	1556
A0A8C0MLX1	SVIL	Supervillin OS=Canis lupus familiaris OX=9615 GN=SVIL PE=3 SV=1	205.85	1839	By MS/MS	1	1	0.6	12518000	115900	0	1	1528
A0A8C0MLY6	MYO6	Unconventional myosin-VI OS=Canis lupus familiaris OX=9615 GN=MYO6 PE=3 SV=1	145.3	1253	By MS/MS	23	23	25.6	928630000	12549000	1037700000	32	1563
A0A8C0MM16	--	La ribonucleoprotein 1, translational regulator OS=Canis lupus familiaris OX=9615 PE=4 SV=1	123.58	1100	By MS/MS	12	9	16.9	766110000	11608000	1065500000	19	1568
A0A8C0MMB0	ANKRD50	Ankyrin repeat domain 50 OS=Canis lupus familiaris OX=9615 GN=ANKRD50 PE=4 SV=1	149.15	1363	By MS/MS	4	4	3.7	41036000	547140	43351000	3	1580
A0A8C0MMD1	ARHGAP35	Rho GTPase-activating protein 35 OS=Canis lupus familiaris OX=9615 GN=ARHGAP35 PE=4 SV=1	160.23	1409	By MS/MS	7	7	6.2	95763000	1076000	91210000	5	1583
A0A8C0MMF5	--	Small ribosomal subunit protein mS40 OS=Canis lupus familiaris OX=9615 PE=3 SV=1	27.997	247	By MS/MS	2	2	10.9	14239000	1186600	22487000	3	1585
A0A8C0MMS1	SMAD1	Mothers against decapentaplegic homolog OS=Canis lupus familiaris OX=9615 GN=SMAD1 PE=3 SV=1	47.142	420	By MS/MS	2	1	5.5	6780900	322900	0	1	1336
A0A8C0MMS5	--	Pleckstrin homology domain interacting protein OS=Canis lupus familiaris OX=9615 PE=4 SV=1	206.91	1821	By MS/MS	2	2	1.6	10782000	108900	73856000	2	1600
A0A8C0MMS7	ARL17A	ADP-ribosylation factor OS=Canis lupus familiaris OX=9615 GN=ARL17A PE=3 SV=1	19.387	170	By MS/MS	8	2	50	10495000	954110	0	2	1601
A0A8C0MN13	MED11	Mediator of RNA polymerase II transcription subunit 11 OS=Canis lupus familiaris OX=9615 GN=MED11 PE=3 SV=1	13.129	117	By MS/MS	2	2	23.1	23257000	2907200	22330000	2	1609
A0A8C0MN49	PLIN2	Perilipin OS=Canis lupus familiaris OX=9615 GN=PLIN2 PE=3 SV=1	44.753	410	By MS/MS	6	6	22.4	232880000	8956800	229680000	8	1356
A0A8C0MN60	--	WH2 domain-containing protein OS=Canis lupus familiaris OX=9615 PE=4 SV=1	164.96	1572	By MS/MS	3	3	2.5	15764000	173230	14066000	1	1347
A0A8C0MN88	PLRG1	Pleiotropic regulator 1 OS=Canis lupus familiaris OX=9615 GN=PLRG1 PE=3 SV=1	57.103	515	By MS/MS	8	8	27.6	318900000	10287000	201250000	13	1613
A0A8C0MND4	UPK1B	Uroplakin 1B OS=Canis lupus familiaris OX=9615 GN=UPK1B PE=4 SV=1	29.746	260	By MS/MS	3	3	13.1	163550000	13629000	127810000	8	1619
A0A8C0MND6	--	Syntaxin binding protein 3 OS=Canis lupus familiaris OX=9615 PE=3 SV=1	67.178	586	By MS/MS	4	4	9	113070000	3230400	212740000	4	1620
A0A8C0MNQ9	--	PRA1 family protein OS=Canis lupus familiaris OX=9615 PE=3 SV=1	21.613	188	By MS/MS	2	1	16	309710000	61942000	312110000	3	1633
A0A8C0MNS4	--	Purine rich element binding protein B OS=Canis lupus familiaris OX=9615 PE=3 SV=1	32.669	305	By MS/MS	4	4	27.2	256590000	16037000	232660000	6	1635
A0A8C0MNT1	--	Tropomyosin 1 OS=Canis lupus familiaris OX=9615 PE=3 SV=1	46.027	410	By MS/MS	13	1	27.1	38756000	1250200	0	1	1636
A0A8C0MNZ8	TIMM8A	Mitochondrial import inner membrane translocase subunit OS=Canis lupus familiaris OX=9615 GN=TIMM8A PE=3 SV=1	11.014	97	By MS/MS	2	2	41.2	492550000	82091000	547290000	2	1647
A0A8C0MP19	NFIC	Nuclear factor 1 OS=Canis lupus familiaris OX=9615 GN=NFIC PE=3 SV=1	45.381	406	By MS/MS	3	2	13.3	43704000	2185200	37579000	4	1437
A0A8C0MP96	RTN3	Reticulon OS=Canis lupus familiaris OX=9615 GN=RTN3 PE=4 SV=1	27.274	254	By MS/MS	2	2	20.1	126470000	21079000	161570000	2	1660
A0A8C0MPK2	--	Mitochondrial calcium uniporter regulator 1 OS=Canis lupus familiaris OX=9615 PE=3 SV=1	26.757	237	By matching	1	1	7.6	9713300	539630	0	0	1672
A0A8C0MPL4	E2F4	E2F transcription factor 4 OS=Canis lupus familiaris OX=9615 GN=E2F4 PE=3 SV=1	43.549	409	By MS/MS	2	2	6.6	0	0	0	2	1673
A0A8C0MQ16	--	FAM86 N-terminal domain-containing protein OS=Canis lupus familiaris OX=9615 PE=3 SV=1	43.167	394	By MS/MS	2	2	6.1	17393000	966260	24323000	3	1212
A0A8C0MQ45	TLN2	Talin 2 OS=Canis lupus familiaris OX=9615 GN=TLN2 PE=4 SV=1	266.25	2499	By MS/MS	10	6	5.3	40053000	272470	43445000	6	1685
A0A8C0MQ50	THOC2	THO complex subunit 2 OS=Canis lupus familiaris OX=9615 GN=THOC2 PE=3 SV=1	176.99	1547	By MS/MS	13	13	9.7	277400000	3225600	271270000	12	1686
A0A8C0MQ75	--	Tr-type G domain-containing protein OS=Canis lupus familiaris OX=9615 PE=3 SV=1	43.889	406	By matching	4	0	14	0	0	0	0	1689
A0A8C0MQC4	COMMD6	COMM domain containing 6 OS=Canis lupus familiaris OX=9615 GN=COMMD6 PE=4 SV=1	9.6941	85	By MS/MS	2	2	28.2	62672000	8953100	68235000	3	1694
A0A8C0MQE3	--	Tropomyosin 1 OS=Canis lupus familiaris OX=9615 PE=3 SV=1	41.151	365	By MS/MS	12	0	25.5	5582900	192510	0	1	1696
A0A8C0MQE5	--	Carboxypeptidase M OS=Canis lupus familiaris OX=9615 PE=3 SV=1	50.203	443	By MS/MS	2	2	4.3	23273000	861960	38314000	2	1698
A0A8C0MQK1	OGT	UDP-N-acetylglucosamine--peptide N-acetylglucosaminyltransferase 110 kDa subunit OS=Canis lupus familiaris OX=9615 GN=OGT PE=3 SV=1	112.32	1006	By MS/MS	10	10	12.6	184540000	3618500	194570000	9	1705
A0A8C0MQP2	HUWE1	HECT-type E3 ubiquitin transferase OS=Canis lupus familiaris OX=9615 GN=HUWE1 PE=3 SV=1	493.76	4484	By MS/MS	27	27	9.3	568340000	2706400	551230000	29	1708
A0A8C0MQU1	--	Nucleoporin 50 OS=Canis lupus familiaris OX=9615 PE=4 SV=1	46.04	433	By MS/MS	6	6	26.8	173070000	6180900	114820000	7	1224
A0A8C0MQU2	TMEM126A	Transmembrane protein 126A OS=Canis lupus familiaris OX=9615 GN=TMEM126A PE=4 SV=1	21.673	197	By MS/MS	2	2	10.2	30136000	2511400	21212000	1	1711
A0A8C0MRB2	NDUFAF4	NADH dehydrogenase [ubiquinone] 1 alpha subcomplex assembly factor 4 OS=Canis lupus familiaris OX=9615 GN=NDUFAF4 PE=3 SV=1	20.237	175	By MS/MS	1	1	5.7	39498000	3038300	0	0	1732
A0A8C0MRI2	GLMN	Glomulin, FKBP associated protein OS=Canis lupus familiaris OX=9615 GN=GLMN PE=4 SV=1	66.572	581	By MS/MS	3	3	5.7	96631000	2611600	100880000	2	1741
A0A8C0MRJ6	RPL29	Ribosomal protein L29 OS=Canis lupus familiaris OX=9615 GN=RPL29 PE=4 SV=1	26.674	253	By MS/MS	2	1	16.6	278190000	27819000	276600000	4	1742
A0A8C0MRZ2	--	Importin subunit alpha OS=Canis lupus familiaris OX=9615 PE=3 SV=1	51.985	474	By matching	1	0	3.8	0	0	0	0	1754
A0A8C0MSB1	CUL1	Cullin 1 OS=Canis lupus familiaris OX=9615 GN=CUL1 PE=3 SV=1	89.66	776	By MS/MS	10	10	15.7	421800000	8111500	375770000	15	1765
A0A8C0MSN3	ARHGEF4	Rho guanine nucleotide exchange factor 4 OS=Canis lupus familiaris OX=9615 GN=ARHGEF4 PE=4 SV=1	125.54	1113	By MS/MS	2	2	4	45663000	787300	43938000	2	1780
A0A8C0MSP0	RBM28	RNA binding motif protein 28 OS=Canis lupus familiaris OX=9615 GN=RBM28 PE=4 SV=1	82.606	727	By MS/MS	10	10	16	106620000	2600500	115270000	8	1781
A0A8C0MSX2	VDAC1	Voltage dependent anion channel 1 OS=Canis lupus familiaris OX=9615 GN=VDAC1 PE=3 SV=1	28.253	260	By matching	7	0	28.8	0	0	0	0	1789
A0A8C0MSZ6	SMARCA5	SWI/SNF related, matrix associated, actin dependent regulator of chromatin, subfamily a, member 5 OS=Canis lupus familiaris OX=9615 GN=SMARCA5 PE=3 SV=1	116.06	1001	By MS/MS	15	15	16.5	891590000	14616000	757080000	20	1678
A0A8C0MT06	PSIP1	PC4 and SFRS1 interacting protein 1 OS=Canis lupus familiaris OX=9615 GN=PSIP1 PE=3 SV=1	59.764	526	By MS/MS	6	6	14.4	313090000	8945300	309570000	7	1793
A0A8C0MT28	HM13	Histocompatibility minor 13 OS=Canis lupus familiaris OX=9615 GN=HM13 PE=3 SV=1	45.472	415	By MS/MS	3	3	8.9	122440000	6444400	106570000	12	1707
A0A8C0MT82	SPCS3	Signal peptidase complex subunit 3 OS=Canis lupus familiaris OX=9615 GN=SPCS3 PE=3 SV=1	18.563	165	By MS/MS	2	2	13.9	0	0	0	0	217
A0A8C0MTH7	--	Cyclin dependent kinase 12 OS=Canis lupus familiaris OX=9615 PE=4 SV=1	157.05	1422	By MS/MS	2	2	2.4	7584600	109920	51033000	2	1804
A0A8C0MTK2	--	DnaJ homolog subfamily C member 10 OS=Canis lupus familiaris OX=9615 PE=4 SV=1	86.56	756	By MS/MS	6	6	10.7	90205000	2577300	96036000	5	1809
A0A8C0MTL6	ERO1B	Endoplasmic reticulum oxidoreductase 1 beta OS=Canis lupus familiaris OX=9615 GN=ERO1B PE=3 SV=1	50.967	441	By MS/MS	2	0	5.4	14993000	440960	27948000	2	1476
A0A8C0MTS0	--	CDC42 effector protein 1 OS=Canis lupus familiaris OX=9615 PE=3 SV=1	39.281	376	By MS/MS	3	3	13.8	41848000	1992800	67638000	2	1817
A0A8C0MTU2	--	Peptidyl-tRNA hydrolase 1 homolog OS=Canis lupus familiaris OX=9615 PE=4 SV=1	23.161	214	By MS/MS	3	3	21.5	23908000	1593900	0	3	1819
A0A8C0MU85	AK3	Adenylate kinase 3 OS=Canis lupus familiaris OX=9615 GN=AK3 PE=3 SV=1	18.004	157	By MS/MS	1	1	8.9	43443000	3949400	0	1	1838
A0A8C0MUN7	QKI	KH domain-containing RNA-binding protein QKI OS=Canis lupus familiaris OX=9615 GN=QKI PE=4 SV=1	34.01	308	By MS/MS	1	1	5.5	19810000	1238100	0	2	318
A0A8C0MUT2	--	Sulfurtransferase OS=Canis lupus familiaris OX=9615 PE=4 SV=1	79.633	760	By MS/MS	6	6	12.4	484100000	10524000	413410000	5	1851
A0A8C0MUW7	--	MALT1 paracaspase OS=Canis lupus familiaris OX=9615 PE=4 SV=1	88.019	788	By MS/MS	2	2	3	31254000	726840	58709000	0	1570
A0A8C0MV04	CETN3	Centrin 3 OS=Canis lupus familiaris OX=9615 GN=CETN3 PE=4 SV=1	19.117	162	By MS/MS	1	1	7.4	6186900	475910	0	1	1681
A0A8C0MV09	FAH	Fumarylacetoacetase OS=Canis lupus familiaris OX=9615 GN=FAH PE=3 SV=1	46.241	419	By MS/MS	5	5	22.4	311700000	11989000	259310000	8	1860
A0A8C0MV74	--	Sorting nexin 27 OS=Canis lupus familiaris OX=9615 PE=4 SV=1	61.056	540	By MS/MS	4	4	9.1	45087000	1610300	45069000	2	1865
A0A8C0MVB4	--	WRN helicase interacting protein 1 OS=Canis lupus familiaris OX=9615 PE=3 SV=1	70.445	651	By MS/MS	2	2	4	9131000	268560	0	3	1866
A0A8C0MVC6	ARMT1	Sugar phosphate phosphatase OS=Canis lupus familiaris OX=9615 GN=ARMT1 PE=3 SV=1	51.018	439	By MS/MS	6	6	18.2	56594000	2263700	58794000	6	1869
A0A8C0MVE4	--	POM121 transmembrane nucleoporin C OS=Canis lupus familiaris OX=9615 PE=4 SV=1	120.41	1187	By MS/MS	3	3	2.8	29849000	746220	23684000	3	1872
A0A8C0MVI2	SYVN1	Synoviolin 1 OS=Canis lupus familiaris OX=9615 GN=SYVN1 PE=4 SV=1	61.361	559	By MS/MS	3	3	5.9	35018000	1400700	34115000	4	1875
A0A8C0MVL4	--	Translation elongation factor EFTu/EF1A C-terminal domain-containing protein OS=Canis lupus familiaris OX=9615 PE=4 SV=1	28.693	264	By matching	1	0	5.7	0	0	0	0	1877
A0A8C0MVM6	OTUB1	Ubiquitin thioesterase OS=Canis lupus familiaris OX=9615 GN=OTUB1 PE=3 SV=1	31.284	271	By MS/MS	8	8	44.3	381540000	23846000	424470000	8	1878
A0A8C0MVQ9	NAPA	NSF attachment protein alpha OS=Canis lupus familiaris OX=9615 GN=NAPA PE=3 SV=1	33.19	295	By MS/MS	15	15	64.4	470820000	21401000	380850000	20	1881
A0A8C0MVS7	--	Zinc finger and BTB domain containing 2 OS=Canis lupus familiaris OX=9615 PE=4 SV=1	81.777	742	By MS/MS	1	1	1.5	11300000	275610	0	1	1884
A0A8C0MVT2	SMC3	Structural maintenance of chromosomes protein OS=Canis lupus familiaris OX=9615 GN=SMC3 PE=3 SV=1	139.34	1195	By MS/MS	20	20	21.5	798720000	9984000	609570000	18	1885
A0A8C0MVZ8	LOC607890	D-3-phosphoglycerate dehydrogenase OS=Canis lupus familiaris OX=9615 GN=LOC607890 PE=3 SV=1	56.561	533	By matching	16	0	36.4	0	0	0	0	1892
A0A8C0MW76	SHROOM1	Shroom family member 1 OS=Canis lupus familiaris OX=9615 GN=SHROOM1 PE=3 SV=1	90.114	850	By MS/MS	4	4	6.6	36349000	712730	38289000	4	1898
A0A8C0MWD0	--	Zinc finger CCCH-type containing 4 OS=Canis lupus familiaris OX=9615 PE=4 SV=1	143.94	1339	By MS/MS	5	5	6.6	63177000	1019000	80116000	7	1903
A0A8C0MWR6	MARS1	Methionine--tRNA ligase, cytoplasmic OS=Canis lupus familiaris OX=9615 GN=MARS1 PE=3 SV=1	98.13	874	By MS/MS	17	17	33.8	1576800000	36669000	1359200000	29	1443
A0A8C0MWU4	--	LRP chaperone MESD OS=Canis lupus familiaris OX=9615 PE=3 SV=1	25.84	234	By MS/MS	1	1	6	37321000	2195300	0	4	1916
A0A8C0MX11	--	Cullin associated and neddylation dissociated 1 OS=Canis lupus familiaris OX=9615 PE=3 SV=1	134.23	1211	By MS/MS	28	27	31.9	2226000000	34247000	2142000000	39	1811
A0A8C0MX39	--	FAST kinase domains 2 OS=Canis lupus familiaris OX=9615 PE=4 SV=1	74.573	654	By MS/MS	3	3	5.7	29413000	735330	0	3	1927
A0A8C0MX58	DICER1	Endoribonuclease Dicer OS=Canis lupus familiaris OX=9615 GN=DICER1 PE=3 SV=1	212.69	1871	By MS/MS	9	9	7.3	64535000	537790	40524000	6	1929
A0A8C0MX62	STK38	Serine/threonine kinase 38 OS=Canis lupus familiaris OX=9615 GN=STK38 PE=3 SV=1	54.174	465	By MS/MS	3	2	8	60866000	2254300	42429000	1	1930
A0A8C0MXG2	--	ER membrane protein complex subunit 1 OS=Canis lupus familiaris OX=9615 PE=3 SV=1	111.72	993	By MS/MS	11	11	17	518330000	8785300	516180000	16	1937
A0A8C0MXG4	--	Zinc finger CHCC-type domain-containing protein OS=Canis lupus familiaris OX=9615 PE=4 SV=1	25.719	242	By MS/MS	5	5	25.2	67367000	3962800	61694000	5	1939
A0A8C0MXK5	--	Biogenesis of lysosome-related organelles complex 1 subunit 5 OS=Canis lupus familiaris OX=9615 PE=3 SV=1	21.381	178	By MS/MS	1	1	5.6	6891000	626450	0	0	1942
A0A8C0MXL9	GORASP2	Golgi reassembly stacking protein 2 OS=Canis lupus familiaris OX=9615 GN=GORASP2 PE=3 SV=1	46.405	444	By MS/MS	4	4	17.3	414070000	25879000	421310000	5	1945
A0A8C0MXS4	--	Junctophilin OS=Canis lupus familiaris OX=9615 PE=3 SV=1	70.448	663	By MS/MS	1	1	2.9	0	0	0	0	1948
A0A8C0MXS9	EFL1	Elongation factor like GTPase 1 OS=Canis lupus familiaris OX=9615 GN=EFL1 PE=4 SV=1	126.12	1128	By MS/MS	12	12	13.5	124810000	1981100	187600000	12	1949
A0A8C0MXU6	--	Golgin B1 OS=Canis lupus familiaris OX=9615 PE=4 SV=1	367.81	3182	By matching	31	0	12.9	0	0	0	0	1951
A0A8C0MXY3	--	Alpha-1,3-mannosyl-glycoprotein 2-beta-N-acetylglucosaminyltransferase OS=Canis lupus familiaris OX=9615 PE=3 SV=1	50.102	435	By MS/MS	2	2	5.7	20827000	833080	0	1	1954
A0A8C0MY12	--	ATP synthase subunit g, mitochondrial OS=Canis lupus familiaris OX=9615 PE=3 SV=1	8.9653	82	By MS/MS	2	2	24.4	281930000	46989000	260320000	9	1447
A0A8C0MY22	--	SIN3 transcription regulator family member A OS=Canis lupus familiaris OX=9615 PE=4 SV=1	125.27	1108	By MS/MS	4	4	6.1	37614000	671680	0	2	1958
A0A8C0MY30	--	Serine/threonine-protein kinase ULK3 OS=Canis lupus familiaris OX=9615 PE=3 SV=1	51.535	456	By MS/MS	3	3	8.1	32408000	1157400	23579000	3	1794
A0A8C0MYA6	--	Zinc finger and BTB domain containing 10 OS=Canis lupus familiaris OX=9615 PE=4 SV=1	86.969	803	By MS/MS	3	3	5.1	95561000	2654500	45603000	2	1968
A0A8C0MYK4	ANKZF1	Ankyrin repeat and zinc finger peptidyl tRNA hydrolase 1 OS=Canis lupus familiaris OX=9615 GN=ANKZF1 PE=3 SV=1	84.82	766	By MS/MS	2	1	3.1	11573000	263020	0	1	1820
A0A8C0MYU0	--	Large ribosomal subunit protein bL9m OS=Canis lupus familiaris OX=9615 PE=3 SV=1	27.644	244	By MS/MS	2	2	11.1	29931000	1496600	40244000	2	1987
A0A8C0MZ18	SCAMP2	Secretory carrier-associated membrane protein OS=Canis lupus familiaris OX=9615 GN=SCAMP2 PE=3 SV=1	34.415	306	By MS/MS	2	2	10.5	81092000	6757700	77928000	2	1745
A0A8C0MZ75	LRP1	LDL receptor related protein 1 OS=Canis lupus familiaris OX=9615 GN=LRP1 PE=3 SV=1	504.75	4544	By MS/MS	1	1	0.2	1058100	4165.7	0	1	1998
A0A8C0MZB4	PRIM1	DNA primase OS=Canis lupus familiaris OX=9615 GN=PRIM1 PE=3 SV=1	49.161	418	By MS/MS	1	1	2.6	14368000	399120	0	2	2005
A0A8C0MZJ1	MPZL2	Myelin protein zero like 2 OS=Canis lupus familiaris OX=9615 GN=MPZL2 PE=4 SV=1	23.626	208	By matching	1	1	6.2	30189000	4312700	0	0	1798
A0A8C0MZJ3	UBR4	Ubiquitin protein ligase E3 component n-recognin 4 OS=Canis lupus familiaris OX=9615 GN=UBR4 PE=3 SV=1	567.6	5131	By MS/MS	57	57	17.3	1774100000	6771400	1661000000	71	1713
A0A8C0MZR0	--	Trans-golgi network protein 2 OS=Canis lupus familiaris OX=9615 PE=4 SV=1	46.865	436	By MS/MS	4	4	13.1	26575000	885830	32860000	4	2018
A0A8C0MZR6	--	DNA replication licensing factor MCM2 OS=Canis lupus familiaris OX=9615 PE=3 SV=1	97.461	869	By MS/MS	16	16	27.8	993090000	20267000	1129100000	22	2019
A0A8C0MZS3	PUM3	Pumilio RNA binding family member 3 OS=Canis lupus familiaris OX=9615 GN=PUM3 PE=4 SV=1	73.568	648	By MS/MS	10	10	21.3	473050000	11826000	482030000	15	2021
A0A8C0MZS7	ERAL1	GTPase Era, mitochondrial OS=Canis lupus familiaris OX=9615 GN=ERAL1 PE=3 SV=1	48.259	437	By matching	1	1	4.1	6535900	242070	0	0	2022
A0A8C0MZX9	DHX38	RNA helicase OS=Canis lupus familiaris OX=9615 GN=DHX38 PE=4 SV=1	140.57	1226	By MS/MS	7	7	7.4	133570000	1935800	86334000	8	2029
A0A8C0MZY6	--	Large ribosomal subunit protein mL42 OS=Canis lupus familiaris OX=9615 PE=3 SV=1	12.038	109	By MS/MS	2	1	24.8	19770000	2471200	0	1	2030
A0A8C0N0I6	SACS	Sacsin molecular chaperone OS=Canis lupus familiaris OX=9615 GN=SACS PE=4 SV=1	515.56	4526	By MS/MS	1	1	0.4	5836900	20197	0	1	1989
A0A8C0N0M0	--	Epidermal growth factor receptor pathway substrate 15 OS=Canis lupus familiaris OX=9615 PE=4 SV=1	103.09	939	By MS/MS	3	3	4.2	55032000	1079100	78622000	5	1648
A0A8C0N0M5	MDN1	Midasin OS=Canis lupus familiaris OX=9615 GN=MDN1 PE=3 SV=1	625.46	5526	By MS/MS	21	21	4.9	212160000	665070	223170000	25	1812
A0A8C0N0R2	STMN2	Stathmin 2 OS=Canis lupus familiaris OX=9615 GN=STMN2 PE=3 SV=1	26.004	225	By MS/MS	2	1	8.9	7166700	477780	0	1	2061
A0A8C0N0W6	--	HEAT repeat containing 3 OS=Canis lupus familiaris OX=9615 PE=4 SV=1	78.846	721	By MS/MS	7	7	12.2	214810000	6509500	211630000	10	1834
A0A8C0N0W7	ATP5F1B	ATP synthase subunit beta OS=Canis lupus familiaris OX=9615 GN=ATP5F1B PE=3 SV=1	56.285	527	By MS/MS	21	21	68.9	11198000000	373260000	10082000000	60	356
A0A8C0N0X5	SYTL5	Synaptotagmin like 5 OS=Canis lupus familiaris OX=9615 GN=SYTL5 PE=4 SV=1	79.077	711	By MS/MS	2	2	3.4	31328000	639340	33939000	2	2071
A0A8C0N0Z5	RFX3	Regulatory factor X3 OS=Canis lupus familiaris OX=9615 GN=RFX3 PE=4 SV=1	76.159	681	By MS/MS	2	1	7.3	16431000	513480	16063000	1	2072
A0A8C0N1A6	KIFC1	Kinesin-like protein OS=Canis lupus familiaris OX=9615 GN=KIFC1 PE=3 SV=1	68.968	631	By MS/MS	4	4	8.7	13636000	340900	13278000	3	2086
A0A8C0N1B4	COX7A2L	Cytochrome c oxidase subunit 7A2 like OS=Canis lupus familiaris OX=9615 GN=COX7A2L PE=3 SV=1	12.753	114	By MS/MS	3	3	48.2	154430000	19304000	158920000	4	2089
A0A8C0N1D2	RTN4IP1	Reticulon 4 interacting protein 1 OS=Canis lupus familiaris OX=9615 GN=RTN4IP1 PE=3 SV=1	40.022	365	By MS/MS	4	4	16.4	54320000	2469100	36560000	2	1905
A0A8C0N1H5	DHODH	Dihydroorotate dehydrogenase (quinone), mitochondrial OS=Canis lupus familiaris OX=9615 GN=DHODH PE=3 SV=1	42.792	395	By MS/MS	3	3	9.9	8961500	344670	0	3	2096
A0A8C0N1M4	PRPF38A	Pre-mRNA-splicing factor 38A OS=Canis lupus familiaris OX=9615 GN=PRPF38A PE=3 SV=1	37.476	312	By MS/MS	1	1	3.2	31012000	2067500	0	2	2102
A0A8C0N1W9	GEMIN5	Gem nuclear organelle associated protein 5 OS=Canis lupus familiaris OX=9615 GN=GEMIN5 PE=4 SV=1	168.05	1508	By MS/MS	16	2	15.8	351650000	3625200	372040000	17	2111
A0A8C0N1X7	STARD10	StAR related lipid transfer domain containing 10 OS=Canis lupus familiaris OX=9615 GN=STARD10 PE=4 SV=1	33.106	291	By MS/MS	3	3	15.1	38376000	2741200	0	2	2112
A0A8C0N2C7	NAE1	NEDD8-activating enzyme E1 regulatory subunit OS=Canis lupus familiaris OX=9615 GN=NAE1 PE=3 SV=1	59.258	525	By MS/MS	11	11	33.3	470030000	18078000	541160000	10	2127
A0A8C0N2D2	METTL26	Methyltransferase like 26 OS=Canis lupus familiaris OX=9615 GN=METTL26 PE=3 SV=1	22.739	204	By MS/MS	5	5	28.9	105780000	8815400	113950000	6	2129
A0A8C0N2E1	PPIL1	Peptidyl-prolyl cis-trans isomerase OS=Canis lupus familiaris OX=9615 GN=PPIL1 PE=3 SV=1	18.237	166	By MS/MS	2	2	12.7	58807000	5880700	88990000	2	2133
A0A8C0N2F8	--	Ankyrin 3 OS=Canis lupus familiaris OX=9615 PE=4 SV=1	479.71	4379	By MS/MS	18	0	7	532590000	1994700	572890000	22	2136
A0A8C0N2G5	--	Zinc ribbon domain containing 2 OS=Canis lupus familiaris OX=9615 PE=4 SV=1	17.212	162	By MS/MS	4	4	51.9	103870000	10387000	102300000	5	2138
A0A8C0N2I8	UGGT1	UDP-glucose glycoprotein glucosyltransferase 1 OS=Canis lupus familiaris OX=9615 GN=UGGT1 PE=3 SV=1	163.44	1423	By MS/MS	21	21	23.6	1005800000	12731000	1060400000	28	2139
A0A8C0N2M4	LYRM4	Complex 1 LYR protein domain-containing protein OS=Canis lupus familiaris OX=9615 GN=LYRM4 PE=3 SV=1	8.2284	70	By MS/MS	1	1	20	10079000	2015900	0	1	2041
A0A8C0N2P3	RSBN1L	Round spermatid basic protein 1 like OS=Canis lupus familiaris OX=9615 GN=RSBN1L PE=3 SV=1	94.447	845	By MS/MS	2	2	3.1	6812400	141920	0	2	2144
A0A8C0N2Q5	--	Selenoprotein O OS=Canis lupus familiaris OX=9615 PE=3 SV=1	70.709	641	By MS/MS	1	1	3.7	38299000	1094300	0	1	2147
A0A8C0N2S6	--	dCMP deaminase OS=Canis lupus familiaris OX=9615 PE=3 SV=1	20.024	179	By MS/MS	2	2	18.4	69387000	5782300	77005000	4	2148
A0A8C0N3D8	PCTP	Phosphatidylcholine transfer protein-like OS=Canis lupus familiaris OX=9615 GN=PCTP PE=4 SV=1	23.241	202	By MS/MS	1	1	6.9	12593000	1144800	0	1	2062
A0A8C0N3J1	SFN	Stratifin OS=Canis lupus familiaris OX=9615 GN=SFN PE=3 SV=1	27.833	248	By MS/MS	13	12	46.4	1227300000	64593000	1031300000	17	2179
A0A8C0N3J6	--	N(alpha)-acetyltransferase 15, NatA auxiliary subunit OS=Canis lupus familiaris OX=9615 PE=4 SV=1	97.335	834	By MS/MS	15	9	24.9	749240000	12699000	735790000	14	2181
A0A8C0N3L0	GRB7	Growth factor receptor bound protein 7 OS=Canis lupus familiaris OX=9615 GN=GRB7 PE=3 SV=1	61.63	553	By MS/MS	2	2	4.7	38451000	1373300	36968000	1	2183
A0A8C0N3T6	--	Multifunctional fusion protein OS=Canis lupus familiaris OX=9615 PE=3 SV=1	63.9	581	By MS/MS	15	13	34.1	2421100000	86470000	2561000000	28	2194
A0A8C0N4J9	DST	Dystonin OS=Canis lupus familiaris OX=9615 GN=DST PE=4 SV=1	885.31	7791	By MS/MS	16	1	2.5	217140000	437780	171230000	12	2035
A0A8C0N4P4	PGRMC2	Progesterone receptor membrane component 2 OS=Canis lupus familiaris OX=9615 GN=PGRMC2 PE=4 SV=1	26.185	247	By MS/MS	3	2	17	70928000	5456000	72662000	7	2226
A0A8C0N5A7	ADHFE1	Hydroxyacid-oxoacid transhydrogenase, mitochondrial OS=Canis lupus familiaris OX=9615 GN=ADHFE1 PE=3 SV=1	46.975	434	By MS/MS	1	1	4.6	11780000	420700	0	2	2232
A0A8C0N5U4	ANKIB1	RBR-type E3 ubiquitin transferase OS=Canis lupus familiaris OX=9615 GN=ANKIB1 PE=4 SV=1	122.46	1092	By MS/MS	2	2	2.7	24061000	422120	24061000	2	2265
A0A8C0N5X0	--	Non-histone chromosomal protein HMG-17 OS=Canis lupus familiaris OX=9615 PE=3 SV=1	9.8159	95	By matching	1	0	18.9	0	0	0	0	2271
A0A8C0N6F0	UBR4	Multifunctional fusion protein OS=Canis lupus familiaris OX=9615 GN=UBR4 PE=3 SV=1	62.038	564	By MS/MS	8	2	20.9	253920000	7053400	283270000	14	2288
A0A8C0N6I4	TTC7A	Tetratricopeptide repeat domain 7A OS=Canis lupus familiaris OX=9615 GN=TTC7A PE=4 SV=1	99.771	893	By MS/MS	5	5	7.5	76501000	1319000	73182000	5	1967
A0A8C0N6K0	TRMT61B	tRNA (adenine(58)-N(1))-methyltransferase OS=Canis lupus familiaris OX=9615 GN=TRMT61B PE=4 SV=1	53.108	486	By MS/MS	1	1	2.9	43815000	1622800	0	1	2291
A0A8C0N6N8	DNPH1	2-deoxynucleoside 5-phosphate N-hydrolase 1 OS=Canis lupus familiaris OX=9615 GN=DNPH1 PE=3 SV=1	18.231	168	By MS/MS	3	3	23.2	187250000	20806000	82141000	3	2266
A0A8C0N6Q9	--	Mitochondrial fission regulator OS=Canis lupus familiaris OX=9615 PE=3 SV=1	38.15	351	By MS/MS	2	2	8	15677000	922180	25726000	0	2297
A0A8C0N6T0	--	Enoyl-CoA delta isomerase 2 OS=Canis lupus familiaris OX=9615 PE=4 SV=1	43.12	390	By MS/MS	2	2	6.9	17482000	760070	0	3	2301
A0A8C0N6W8	LSM5	U6 snRNA-associated Sm-like protein LSm5 OS=Canis lupus familiaris OX=9615 GN=LSM5 PE=3 SV=1	9.9374	91	By MS/MS	1	1	20.9	157060000	39265000	121210000	2	2308
A0A8C0N7D3	SLC4A1AP	Large ribosomal subunit protein bL33m OS=Canis lupus familiaris OX=9615 GN=SLC4A1AP PE=3 SV=1	87.701	782	By MS/MS	7	7	7.8	90782000	1815600	86262000	5	2329
A0A8C0N7E5	CLDN4	Claudin OS=Canis lupus familiaris OX=9615 GN=CLDN4 PE=3 SV=1	22.091	210	By MS/MS	2	1	13.3	122880000	15359000	153520000	3	2332
A0A8C0N7N8	--	Peptidyl-prolyl cis-trans isomerase OS=Canis lupus familiaris OX=9615 PE=3 SV=1	18.023	160	By MS/MS	4	4	30.6	46894000	3607300	41061000	5	2346
A0A8C0N7P6	COL5A2	Collagen type V alpha 2 chain OS=Canis lupus familiaris OX=9615 GN=COL5A2 PE=4 SV=1	140.74	1460	By matching	1	1	1.4	27001000	306830	0	0	2275
A0A8C0N7Q0	--	Protein phosphatase 6 regulatory subunit 2 OS=Canis lupus familiaris OX=9615 PE=3 SV=1	117.34	1087	By MS/MS	1	1	1.2	23343000	409530	0	1	2345
A0A8C0N7Z0	LAS1L	LAS1 like, ribosome biogenesis factor OS=Canis lupus familiaris OX=9615 GN=LAS1L PE=4 SV=1	82.97	724	By MS/MS	8	8	14.5	92560000	2103600	122250000	9	2358
A0A8C0N8B2	VEZT	Vezatin OS=Canis lupus familiaris OX=9615 GN=VEZT PE=3 SV=1	81.246	710	By matching	2	2	3.9	29156000	711110	33769000	0	2377
A0A8C0N8D3	--	Gelsolin OS=Canis lupus familiaris OX=9615 PE=3 SV=1	78.578	713	By MS/MS	13	13	33.5	374990000	10135000	382570000	17	2187
A0A8C0N8V1	--	SPG7 matrix AAA peptidase subunit, paraplegin OS=Canis lupus familiaris OX=9615 PE=3 SV=1	97.093	887	By MS/MS	3	3	6.1	33915000	616630	27817000	2	2335
A0A8C0N8Y6	--	Adenosylhomocysteinase OS=Canis lupus familiaris OX=9615 PE=3 SV=1	58.788	529	By MS/MS	7	3	19.1	206930000	6270500	148430000	9	2396
A0A8C0N9G5	UBQLN2	Ubiquilin 2 OS=Canis lupus familiaris OX=9615 GN=UBQLN2 PE=4 SV=1	65.584	623	By MS/MS	7	4	17.7	73391000	4892700	49313000	4	2414
A0A8C0N9H4	--	Normal mucosa of esophagus-specific gene 1 protein OS=Canis lupus familiaris OX=9615 PE=4 SV=1	9.5181	83	By MS/MS	3	3	48.2	185300000	30883000	183490000	4	2416
A0A8C0N9J8	--	Tyrosine-protein phosphatase non-receptor type OS=Canis lupus familiaris OX=9615 PE=3 SV=1	114.44	1018	By MS/MS	5	5	5.5	35096000	575340	48381000	5	2420
A0A8C0N9J9	--	Cytochrome b5 heme-binding domain-containing protein OS=Canis lupus familiaris OX=9615 PE=3 SV=1	14.496	130	By MS/MS	3	1	51.5	0	0	0	1	2421
A0A8C0N9N8	--	Cytochrome c oxidase subunit 6C OS=Canis lupus familiaris OX=9615 PE=3 SV=1	8.4879	75	By MS/MS	4	1	42.7	109320000	15617000	68496000	3	2426
A0A8C0N9T5	VPS13B	Vacuolar protein sorting 13 homolog B OS=Canis lupus familiaris OX=9615 GN=VPS13B PE=3 SV=1	412.92	3695	By MS/MS	2	2	0.6	29007000	145770	0	1	2278
A0A8C0N9W0	MRPL17	Large ribosomal subunit protein bL17m OS=Canis lupus familiaris OX=9615 GN=MRPL17 PE=3 SV=1	19.524	172	By MS/MS	2	2	14.5	40603000	2900200	52390000	2	2434
A0A8C0N9Z2	ZNF185	Zinc finger protein 185 with LIM domain OS=Canis lupus familiaris OX=9615 GN=ZNF185 PE=4 SV=1	73.921	688	By MS/MS	3	3	6.1	36807000	736140	46746000	3	2415
A0A8C0N032	PRDX4	Peroxiredoxin 4 OS=Canis lupus familiaris OX=9615 GN=PRDX4 PE=4 SV=1	30.537	272	By MS/MS	5	3	23.9	203560000	11309000	131120000	1	2037
A0A8C0N131	--	G-protein coupled receptors family 2 profile 2 domain-containing protein OS=Canis lupus familiaris OX=9615 PE=4 SV=1	70.381	640	By MS/MS	1	1	0.9	0	0	0	1	2075
A0A8C0N138	--	Serum/glucocorticoid regulated kinase family member 3 OS=Canis lupus familiaris OX=9615 PE=3 SV=1	38.415	333	By MS/MS	1	1	2.7	0	0	0	1	2077
A0A8C0N162	--	Thioredoxin domain-containing protein OS=Canis lupus familiaris OX=9615 PE=4 SV=1	34.452	328	By MS/MS	8	8	25.6	6013200000	273330000	5797900000	85	2080
A0A8C0N203	OSBPL9	Oxysterol-binding protein OS=Canis lupus familiaris OX=9615 GN=OSBPL9 PE=3 SV=1	79.292	706	By MS/MS	3	0	5	51942000	1574000	46498000	3	1988
A0A8C0N242	--	Immortalization up-regulated protein OS=Canis lupus familiaris OX=9615 PE=4 SV=1	11.193	107	By matching	1	1	9.3	38105000	6350800	0	0	2117
A0A8C0N245	TAPBP	Tapasin OS=Canis lupus familiaris OX=9615 GN=TAPBP PE=4 SV=1	38.139	359	By MS/MS	1	1	7.2	0	0	0	1	267
A0A8C0N249	DOCK9	Dedicator of cytokinesis 9 OS=Canis lupus familiaris OX=9615 GN=DOCK9 PE=3 SV=1	248.52	2178	By MS/MS	9	9	8	118330000	946680	122250000	8	1921
A0A8C0N278	CLUH	Clustered mitochondria protein homolog OS=Canis lupus familiaris OX=9615 GN=CLUH PE=3 SV=1	150.82	1348	By MS/MS	21	1	27.3	520900000	6945400	474700000	25	2118
A0A8C0N297	ANK3	Ankyrin 3 OS=Canis lupus familiaris OX=9615 GN=ANK3 PE=4 SV=1	204.24	1869	By MS/MS	19	1	17.2	14764000	150650	0	2	2015
A0A8C0N328	TACC1	Transforming acidic coiled-coil containing protein 1 OS=Canis lupus familiaris OX=9615 GN=TACC1 PE=3 SV=1	106.26	990	By MS/MS	2	1	2.6	5844800	99065	0	1	2163
A0A8C0N341	BAZ1B	Bromodomain adjacent to zinc finger domain 1B OS=Canis lupus familiaris OX=9615 GN=BAZ1B PE=4 SV=1	170.6	1480	By MS/MS	16	16	14.7	292450000	3144700	239480000	14	2164
A0A8C0N416	RPP40	Ribonuclease P/MRP subunit p40 OS=Canis lupus familiaris OX=9615 GN=RPP40 PE=4 SV=1	36.537	321	By MS/MS	1	1	4.7	8217300	410860	0	1	1997
A0A8C0N440	UPP1	Nucleoside phosphorylase domain-containing protein OS=Canis lupus familiaris OX=9615 GN=UPP1 PE=3 SV=1	33.699	311	By MS/MS	9	9	48.6	2287500000	142970000	2417100000	21	2204
A0A8C0N466	RWDD4	RWD domain-containing protein OS=Canis lupus familiaris OX=9615 GN=RWDD4 PE=4 SV=1	20.061	177	By MS/MS	2	2	26	12168000	1738300	0	2	2210
A0A8C0N527	--	KH and NYN domain containing OS=Canis lupus familiaris OX=9615 PE=4 SV=1	70.118	634	By MS/MS	1	1	2.7	3364200	86262	0	1	2239
A0A8C0N542	--	Solute carrier family 17 member 5 OS=Canis lupus familiaris OX=9615 PE=4 SV=1	50.303	449	By MS/MS	2	2	4.7	26123000	1632700	25726000	2	2241
A0A8C0N585	SRBD1	S1 RNA binding domain 1 OS=Canis lupus familiaris OX=9615 GN=SRBD1 PE=4 SV=1	112.46	1003	By MS/MS	5	5	6.5	64232000	1003600	51961000	3	2221
A0A8C0N615	ORC2	Origin recognition complex subunit 2 OS=Canis lupus familiaris OX=9615 GN=ORC2 PE=3 SV=1	97.474	856	By MS/MS	3	3	4.2	65600000	1426100	47077000	3	2274
A0A8C0N641	P4HA2	procollagen-proline 4-dioxygenase OS=Canis lupus familiaris OX=9615 GN=P4HA2 PE=3 SV=1	60.647	533	By MS/MS	10	10	24.8	546470000	15613000	509920000	9	2276
A0A8C0N666	XPOT	Exportin-T OS=Canis lupus familiaris OX=9615 GN=XPOT PE=3 SV=1	109.47	957	By MS/MS	15	15	23.1	436120000	9691500	330650000	19	2262
A0A8C0N684	GSPT1	G1 to S phase transition 1 OS=Canis lupus familiaris OX=9615 GN=GSPT1 PE=3 SV=1	78.266	730	By MS/MS	13	13	25.5	964090000	24720000	737620000	12	2028
A0A8C0N775	CCDC22	Coiled-coil domain-containing protein 22 OS=Canis lupus familiaris OX=9615 GN=CCDC22 PE=3 SV=1	81.458	724	By MS/MS	5	5	9.5	66044000	1295000	125420000	5	2323
A0A8C0N831	PAFAH1B1	Platelet-activating factor acetylhydrolase IB subunit alpha OS=Canis lupus familiaris OX=9615 GN=PAFAH1B1 PE=3 SV=1	46.256	407	By MS/MS	10	10	40.3	650630000	25024000	675250000	12	2362
A0A8C0N883	--	EH domain binding protein 1 like 1 OS=Canis lupus familiaris OX=9615 PE=4 SV=1	154.58	1442	By MS/MS	7	7	6.9	50667000	694070	59817000	5	2371
A0A8C0N892	--	Shroom family member 4 OS=Canis lupus familiaris OX=9615 PE=3 SV=1	141.75	1286	By matching	2	1	1.8	9390800	142290	0	0	2373
A0A8C0N909	--	Centrosomal protein 55 OS=Canis lupus familiaris OX=9615 PE=4 SV=1	51.548	440	By MS/MS	8	8	20	254870000	8495600	209110000	8	2398
A0A8C0N912	--	Long-chain-fatty-acid--CoA ligase OS=Canis lupus familiaris OX=9615 PE=3 SV=1	77.415	694	By MS/MS	8	8	14.1	409610000	9990600	447910000	12	2399
A0A8C0N984	DUOX1	NAD(P)H oxidase (H2O2-forming) OS=Canis lupus familiaris OX=9615 GN=DUOX1 PE=3 SV=1	173.26	1519	By MS/MS	1	1	1.2	17412000	197860	0	1	320
A0A8C0NA02	CIAO3	Cytosolic iron-sulfur assembly component 3 OS=Canis lupus familiaris OX=9615 GN=CIAO3 PE=3 SV=1	52.952	476	By MS/MS	2	2	10.3	19475000	628220	20032000	2	2442
A0A8C0NA35	PLXNB2	Plexin B2 OS=Canis lupus familiaris OX=9615 GN=PLXNB2 PE=3 SV=1	203.11	1820	By MS/MS	10	10	9.7	134430000	1318000	222990000	10	2190
A0A8C0NA58	NR2C1	Nuclear receptor subfamily 2 group C member 1 OS=Canis lupus familiaris OX=9615 GN=NR2C1 PE=4 SV=1	159.71	1422	By MS/MS	2	2	2.1	19917000	191510	24212000	2	2447
A0A8C0NAA3	ASCC3	Activating signal cointegrator 1 complex subunit 3 OS=Canis lupus familiaris OX=9615 GN=ASCC3 PE=3 SV=1	228.78	2004	By MS/MS	12	12	7.9	104680000	910290	84532000	9	2449
A0A8C0NAF9	--	mRNA decay activator protein ZFP36 OS=Canis lupus familiaris OX=9615 PE=4 SV=1	50.319	487	By MS/MS	5	5	12.9	46671000	2456300	19001000	4	2457
A0A8C0NAJ0	--	Phosphorylated adapter RNA export protein OS=Canis lupus familiaris OX=9615 PE=3 SV=1	37.254	333	By MS/MS	1	1	3.9	5040500	296500	0	1	2462
A0A8C0NAR2	EDC3	Enhancer of mRNA-decapping protein 3 OS=Canis lupus familiaris OX=9615 GN=EDC3 PE=3 SV=1	56.099	508	By MS/MS	5	1	13.8	78832000	2543000	86677000	6	2467
A0A8C0NBB0	--	E3 ubiquitin-protein ligase OS=Canis lupus familiaris OX=9615 PE=3 SV=1	77.719	686	By matching	1	1	1.2	2794000	69851	0	0	2273
A0A8C0NBG2	INTS14	Integrator complex subunit 14 OS=Canis lupus familiaris OX=9615 GN=INTS14 PE=4 SV=1	48.426	439	By MS/MS	2	2	4.8	16340000	653600	28219000	1	2494
A0A8C0NBV0	--	Superoxide dismutase [Mn], mitochondrial OS=Canis lupus familiaris OX=9615 PE=3 SV=1	53.357	495	By MS/MS	4	4	10.5	145400000	5385100	132270000	7	363
A0A8C0NC01	UTP20	UTP20 small subunit processome component OS=Canis lupus familiaris OX=9615 GN=UTP20 PE=4 SV=1	301.95	2636	By MS/MS	21	21	10.6	363010000	2342000	421470000	21	2208
A0A8C0NC57	VPS35	Vacuolar protein sorting-associated protein 35 OS=Canis lupus familiaris OX=9615 GN=VPS35 PE=3 SV=1	91.706	796	By MS/MS	16	16	29.4	752430000	16009000	858550000	21	2512
A0A8C0NCC7	SUPT6H	Transcription elongation factor spt6 OS=Canis lupus familiaris OX=9615 GN=SUPT6H PE=3 SV=1	193.9	1679	By MS/MS	9	9	8.9	121040000	1301500	135770000	10	2237
A0A8C0NCE3	--	NIPA like domain containing 1 OS=Canis lupus familiaris OX=9615 PE=3 SV=1	44.695	411	By MS/MS	1	1	3.6	19434000	1388100	0	1	2520
A0A8C0NCI5	WWC2	WW and C2 domain containing 2 OS=Canis lupus familiaris OX=9615 GN=WWC2 PE=4 SV=1	119.61	1078	By MS/MS	1	1	1	2246900	32564	0	2	2339
A0A8C0NCL6	ELP1	Elongator complex protein 1 OS=Canis lupus familiaris OX=9615 GN=ELP1 PE=3 SV=1	145.91	1294	By MS/MS	11	11	12.1	117560000	1655800	100240000	9	2530
A0A8C0NCN5	DYNLT1	Dynein light chain Tctex-type 1 OS=Canis lupus familiaris OX=9615 GN=DYNLT1 PE=3 SV=1	12.452	113	By MS/MS	3	3	44.2	181500000	30250000	157880000	1	2534
A0A8C0NCP8	--	Prominin 2 OS=Canis lupus familiaris OX=9615 PE=3 SV=1	86.673	789	By matching	1	0	1.4	0	0	0	0	2535
A0A8C0NCW0	APBB1IP	Amyloid beta precursor protein binding family B member 1 interacting protein OS=Canis lupus familiaris OX=9615 GN=APBB1IP PE=4 SV=1	72.884	663	By MS/MS	3	2	4.1	7069100	261820	7069100	1	2540
A0A8C0NCY0	FKBP5	peptidylprolyl isomerase OS=Canis lupus familiaris OX=9615 GN=FKBP5 PE=4 SV=1	51.032	456	By MS/MS	10	10	22.4	377050000	11783000	293720000	15	2542
A0A8C0ND03	USO1	General vesicular transport factor p115 OS=Canis lupus familiaris OX=9615 GN=USO1 PE=3 SV=1	104.01	930	By MS/MS	16	0	23.9	507110000	10565000	584260000	20	2546
A0A8C0ND12	HSD17B6	Hydroxysteroid 17-beta dehydrogenase 6 OS=Canis lupus familiaris OX=9615 GN=HSD17B6 PE=3 SV=1	36.087	317	By MS/MS	1	1	3.2	5336400	254110	0	1	2547
A0A8C0ND90	BAZ2B	Bromodomain adjacent to zinc finger domain 2B OS=Canis lupus familiaris OX=9615 GN=BAZ2B PE=4 SV=1	139.83	1258	By matching	1	1	1.1	0	0	0	0	2173
A0A8C0NDB8	RAD23B	UV excision repair protein RAD23 OS=Canis lupus familiaris OX=9615 GN=RAD23B PE=3 SV=1	42.996	406	By MS/MS	7	6	28.3	638520000	42568000	605960000	10	2559
A0A8C0NDC8	BAIAP2L1	BAR/IMD domain containing adaptor protein 2 like 1 OS=Canis lupus familiaris OX=9615 GN=BAIAP2L1 PE=4 SV=1	56.984	511	By MS/MS	8	8	22.3	529170000	12906000	494930000	9	2561
A0A8C0NDH8	UBE2I	Ubiquitin conjugating enzyme E2 I OS=Canis lupus familiaris OX=9615 GN=UBE2I PE=3 SV=1	18.007	158	By MS/MS	4	4	44.9	62926000	8989400	63096000	6	2567
A0A8C0NDP7	--	Superoxide dismutase [Cu-Zn] OS=Canis lupus familiaris OX=9615 PE=3 SV=1	15.844	153	By matching	3	3	17.6	4823900	689120	2634200	0	311
A0A8C0NDY3	RAB43	RAB43, member RAS oncogene family OS=Canis lupus familiaris OX=9615 GN=RAB43 PE=4 SV=1	23.215	212	By MS/MS	1	1	6.6	57454000	3191900	0	1	2581
A0A8C0NDY9	--	Rho GTPase activating protein 21 OS=Canis lupus familiaris OX=9615 PE=4 SV=1	214.1	1945	By MS/MS	5	5	3	28962000	226260	30140000	3	2583
A0A8C0NE40	PMS1	PMS1 homolog 1, mismatch repair system component OS=Canis lupus familiaris OX=9615 GN=PMS1 PE=3 SV=1	116.44	1026	By MS/MS	2	2	2	15117000	215950	15135000	2	2544
A0A8C0NEA2	--	Esterase OVCA2 OS=Canis lupus familiaris OX=9615 PE=3 SV=1	24.146	228	By matching	3	0	19.7	0	0	0	0	2594
A0A8C0NEH1	ASMTL	Acetylserotonin O-methyltransferase like OS=Canis lupus familiaris OX=9615 GN=ASMTL PE=3 SV=1	61.038	563	By matching	7	0	20.2	0	0	0	0	2067
A0A8C0NEH5	WIPI2	WD repeat domain, phosphoinositide interacting 2 OS=Canis lupus familiaris OX=9615 GN=WIPI2 PE=4 SV=1	47.709	436	By matching	1	1	1.4	9898700	549930	0	0	2603
A0A8C0NEP7	FXR1	FMR1 autosomal homolog 1 OS=Canis lupus familiaris OX=9615 GN=FXR1 PE=3 SV=1	64.062	572	By MS/MS	3	3	8.7	85526000	2591700	112830000	3	2611
A0A8C0NEZ8	WDFY1	WD repeat and FYVE domain containing 1 OS=Canis lupus familiaris OX=9615 GN=WDFY1 PE=4 SV=1	62.517	544	By MS/MS	3	0	8.3	38957000	1145800	0	1	2618
A0A8C0NF12	TJP2	Tight junction protein ZO-2 OS=Canis lupus familiaris OX=9615 GN=TJP2 PE=4 SV=1	133.55	1189	By matching	23	0	33.7	0	0	0	0	313
A0A8C0NF91	--	Synaptotagmin like 1 OS=Canis lupus familiaris OX=9615 PE=4 SV=1	54.833	502	By MS/MS	3	3	12.7	55583000	2223300	55583000	3	2470
A0A8C0NFG8	TMEM70	Transmembrane protein 70 OS=Canis lupus familiaris OX=9615 GN=TMEM70 PE=3 SV=1	28.401	256	By MS/MS	1	1	4.3	31262000	2084100	0	1	2630
A0A8C0NFQ0	--	Zinc finger HIT-type containing 6 OS=Canis lupus familiaris OX=9615 PE=4 SV=1	49.534	431	By MS/MS	1	1	1.4	5165400	151920	0	1	2640
A0A8C0NGB5	--	Family with sequence similarity 107 member B OS=Canis lupus familiaris OX=9615 PE=4 SV=1	18.02	153	By MS/MS	4	4	30.1	32389000	2699100	173360000	2	2473
A0A8C0NGK4	PHKB	Phosphorylase b kinase regulatory subunit OS=Canis lupus familiaris OX=9615 GN=PHKB PE=3 SV=1	119.06	1041	By MS/MS	1	1	1	10983000	183050	0	1	2365
A0A8C0NGL9	ZMYM4	Zinc finger MYM-type containing 4 OS=Canis lupus familiaris OX=9615 GN=ZMYM4 PE=4 SV=1	171.42	1536	By MS/MS	2	1	1.4	0	0	0	1	2633
A0A8C0NGN8	BAZ2A	Bromodomain adjacent to zinc finger domain 2A OS=Canis lupus familiaris OX=9615 GN=BAZ2A PE=3 SV=1	206.33	1861	By MS/MS	1	1	0.9	6501000	92872	0	1	2368
A0A8C0NGQ5	--	Filamin A OS=Canis lupus familiaris OX=9615 PE=3 SV=1	261.79	2477	By MS/MS	60	1	41.7	2517900	17985	0	1	2676
A0A8C0NGQ9	PSMD8	26S proteasome non-ATPase regulatory subunit 8 OS=Canis lupus familiaris OX=9615 GN=PSMD8 PE=3 SV=1	39.574	351	By MS/MS	6	6	24.8	176080000	7655700	129670000	5	2677
A0A8C0NGV3	PRKACB	cAMP-dependent protein kinase OS=Canis lupus familiaris OX=9615 GN=PRKACB PE=3 SV=1	46.159	397	By MS/MS	4	2	17.6	80490000	3658600	58994000	2	2537
A0A8C0NH34	--	Laminin subunit beta 3 OS=Canis lupus familiaris OX=9615 PE=4 SV=1	125.86	1145	By MS/MS	9	9	10.7	323100000	5128600	164180000	11	2683
A0A8C0NH44	RFXAP	Regulatory factor X associated protein OS=Canis lupus familiaris OX=9615 GN=RFXAP PE=4 SV=1	24.807	233	By MS/MS	1	1	5.6	2702800	245710	0	1	2694
A0A8C0NH72	RNF7	Ring finger protein 7 OS=Canis lupus familiaris OX=9615 GN=RNF7 PE=4 SV=1	9.6961	90	By MS/MS	1	1	24.4	9196300	2299100	0	1	2698
A0A8C0NHD1	PSMA5	Proteasome subunit alpha type OS=Canis lupus familiaris OX=9615 GN=PSMA5 PE=3 SV=1	26.411	241	By MS/MS	5	5	32	535600000	44634000	478730000	9	2709
A0A8C0NHK9	--	Amino acid transporter OS=Canis lupus familiaris OX=9615 PE=3 SV=1	55.07	515	By MS/MS	1	1	3.5	0	0	0	0	2719
A0A8C0NHL4	PROSC	Pyridoxal phosphate homeostasis protein OS=Canis lupus familiaris OX=9615 GN=PROSC PE=3 SV=1	30.342	274	By MS/MS	1	1	4.7	26324000	1645200	0	2	2721
A0A8C0NHS1	SPAST	Spastin OS=Canis lupus familiaris OX=9615 GN=SPAST PE=3 SV=1	67.523	616	By MS/MS	2	2	4.4	2714300	60317	0	2	2729
A0A8C0NHW4	--	glutaminase OS=Canis lupus familiaris OX=9615 PE=3 SV=1	78.736	714	By MS/MS	14	2	33.8	115820000	2693600	0	2	2734
A0A8C0NHZ3	DPP8	Dipeptidyl peptidase 8 OS=Canis lupus familiaris OX=9615 GN=DPP8 PE=4 SV=1	83.918	729	By matching	1	1	1.5	1453400	36335	0	0	2578
A0A8C0NI19	RPP30	Ribonuclease P/MRP subunit p30 OS=Canis lupus familiaris OX=9615 GN=RPP30 PE=3 SV=1	29.397	268	By MS/MS	4	4	15.7	61182000	3598900	112980000	6	2739
A0A8C0NI20	--	PH domain and leucine rich repeat protein phosphatase 1 OS=Canis lupus familiaris OX=9615 PE=4 SV=1	175.13	1632	By MS/MS	2	2	1.3	8315100	98989	10751000	2	2740
A0A8C0NI41	--	Histone-lysine N-methyltransferase SETD7 OS=Canis lupus familiaris OX=9615 PE=3 SV=1	40.694	366	By MS/MS	1	1	7.4	30257000	1779800	0	1	2742
A0A8C0NI53	HACD3	Very-long-chain (3R)-3-hydroxyacyl-CoA dehydratase OS=Canis lupus familiaris OX=9615 GN=HACD3 PE=3 SV=1	36.389	307	By MS/MS	1	1	3.3	0	0	0	1	2549
A0A8C0NI57	--	Ring finger protein 169 OS=Canis lupus familiaris OX=9615 PE=4 SV=1	76.086	706	By MS/MS	1	1	1.7	2468600	54857	0	1	2746
A0A8C0NIB8	BORCS5	BLOC-1-related complex subunit 5 OS=Canis lupus familiaris OX=9615 GN=BORCS5 PE=3 SV=1	20.276	177	By MS/MS	2	2	14.7	16685000	1283500	0	3	2752
A0A8C0NIF2	RIOK2	non-specific serine/threonine protein kinase OS=Canis lupus familiaris OX=9615 GN=RIOK2 PE=3 SV=1	61.537	536	By MS/MS	2	2	5.8	103680000	4319800	56605000	2	2757
A0A8C0NII8	XPC	XPC complex subunit, DNA damage recognition and repair factor OS=Canis lupus familiaris OX=9615 GN=XPC PE=3 SV=1	102.06	913	By MS/MS	5	5	7.6	64613000	1318600	46304000	5	2763
A0A8C0NIQ4	SENP3	Ubiquitin-like protease family profile domain-containing protein OS=Canis lupus familiaris OX=9615 GN=SENP3 PE=3 SV=1	61.649	548	By MS/MS	3	3	7.8	69019000	2760700	0	2	2533
A0A8C0NIR3	PPP4R2	Protein phosphatase 4 regulatory subunit 2 OS=Canis lupus familiaris OX=9615 GN=PPP4R2 PE=3 SV=1	46.525	414	By MS/MS	6	6	26.3	242930000	10122000	186620000	8	2774
A0A8C0NIU8	SENP7	Ubiquitin-like protease family profile domain-containing protein OS=Canis lupus familiaris OX=9615 GN=SENP7 PE=3 SV=1	118.6	1047	By matching	1	1	1.2	7434600	140280	0	0	2776
A0A8C0NJ56	--	Beta-1,4-N-acetylgalactosaminyltransferase OS=Canis lupus familiaris OX=9615 PE=3 SV=1	96.708	847	By MS/MS	1	1	1.2	15413000	302220	0	1	2790
A0A8C0NJ63	--	ADP dependent glucokinase OS=Canis lupus familiaris OX=9615 PE=4 SV=1	48.979	448	By MS/MS	5	5	23.4	297600000	15663000	231080000	7	2791
A0A8C0NJ70	--	CREB regulated transcription coactivator 1 OS=Canis lupus familiaris OX=9615 PE=4 SV=1	40.995	384	By MS/MS	2	2	11.2	19834000	1803100	20940000	2	2590
A0A8C0NJA5	PEA15	Astrocytic phosphoprotein PEA-15 OS=Canis lupus familiaris OX=9615 GN=PEA15 PE=4 SV=1	15.04	130	By MS/MS	1	0	10.8	36343000	4542800	0	1	2795
A0A8C0NJC4	DBT	Dihydrolipoamide acetyltransferase component of pyruvate dehydrogenase complex OS=Canis lupus familiaris OX=9615 GN=DBT PE=3 SV=1	53.29	482	By MS/MS	5	5	11.2	240910000	7771200	181660000	7	2797
A0A8C0NJE4	--	Egl-9 family hypoxia inducible factor 1 OS=Canis lupus familiaris OX=9615 PE=4 SV=1	45.078	417	By MS/MS	4	4	13.2	24577000	792790	27266000	4	2800
A0A8C0NJF7	RPF1	Ribosome production factor 1 homolog OS=Canis lupus familiaris OX=9615 GN=RPF1 PE=4 SV=1	39.819	348	By MS/MS	2	2	6	23736000	1130300	28437000	2	2418
A0A8C0NJG0	--	Signal transducer and activator of transcription OS=Canis lupus familiaris OX=9615 PE=3 SV=1	97.275	846	By MS/MS	2	2	2.4	14792000	314720	167240000	2	2802
A0A8C0NJH9	EXOC8	Exocyst complex component 8 OS=Canis lupus familiaris OX=9615 GN=EXOC8 PE=3 SV=1	81.915	727	By MS/MS	6	6	10.5	143230000	2923000	119230000	7	2805
A0A8C0NKI1	FMR1	FMRP translational regulator 1 OS=Canis lupus familiaris OX=9615 GN=FMR1 PE=3 SV=1	61.353	545	By MS/MS	3	3	6.6	38241000	1195000	27517000	2	2621
A0A8C0NKI3	SMCHD1	Elastin microfibril interfacer 2 OS=Canis lupus familiaris OX=9615 GN=SMCHD1 PE=4 SV=1	221.63	1967	By MS/MS	7	7	4.7	57356000	462550	90270000	7	2175
A0A8C0NKI6	--	RNA helicase OS=Canis lupus familiaris OX=9615 PE=3 SV=1	114.32	1008	By MS/MS	8	8	11.1	100840000	1738700	131080000	9	2841
A0A8C0NKM5	--	WD repeat-containing protein 44 OS=Canis lupus familiaris OX=9615 PE=4 SV=1	94.589	850	By MS/MS	4	4	5.8	50231000	881240	52001000	4	2845
A0A8C0NKN9	--	Retinol dehydrogenase 11 OS=Canis lupus familiaris OX=9615 PE=3 SV=1	32.836	295	By MS/MS	4	4	15.3	200630000	10560000	296070000	4	2847
A0A8C0NKS0	ZC3H18	Zinc finger CCCH-type containing 18 OS=Canis lupus familiaris OX=9615 GN=ZC3H18 PE=4 SV=1	105.93	947	By MS/MS	4	4	6.5	26212000	569820	22187000	4	2849
A0A8C0NKT6	YIPF4	Protein YIPF OS=Canis lupus familiaris OX=9615 GN=YIPF4 PE=3 SV=1	27.098	244	By MS/MS	1	1	5.3	36119000	4013200	0	1	2851
A0A8C0NKX6	--	Neurofibromin 1 OS=Canis lupus familiaris OX=9615 PE=4 SV=1	322.54	2869	By MS/MS	3	3	1.3	10629000	67701	19324000	3	2859
A0A8C0NKZ2	--	RNA helicase OS=Canis lupus familiaris OX=9615 PE=3 SV=1	80.31	729	By MS/MS	15	10	28.4	1029400000	25107000	949290000	12	2861
A0A8C0NL24	--	Ubiquitin carboxyl-terminal hydrolase OS=Canis lupus familiaris OX=9615 PE=3 SV=1	57.759	510	By MS/MS	11	11	32.4	812680000	26215000	745000000	23	2865
A0A8C0NL39	--	NADH dehydrogenase [ubiquinone] 1 alpha subcomplex subunit 10, mitochondrial OS=Canis lupus familiaris OX=9615 PE=3 SV=1	39.326	340	By MS/MS	6	6	26.8	205870000	8577800	214840000	6	2634
A0A8C0NL89	SLC6A6	Sodium- and chloride-dependent taurine transporter OS=Canis lupus familiaris OX=9615 GN=SLC6A6 PE=3 SV=1	64.754	575	By MS/MS	2	2	3.1	14214000	748100	14214000	2	235
A0A8C0NLE2	--	Pre-mRNA 3-end-processing factor FIP1 OS=Canis lupus familiaris OX=9615 PE=3 SV=1	60.32	538	By MS/MS	5	1	14.9	538120000	23397000	473890000	7	2876
A0A8C0NLH8	--	non-specific serine/threonine protein kinase OS=Canis lupus familiaris OX=9615 PE=3 SV=1	156.2	1338	By matching	12	0	10	0	0	0	0	2878
A0A8C0NLL3	ARHGDIA	Rho GDP dissociation inhibitor alpha OS=Canis lupus familiaris OX=9615 GN=ARHGDIA PE=3 SV=1	23.393	204	By MS/MS	9	9	58.3	4811800000	320790000	4725500000	14	2882
A0A8C0NLR7	HGS	Hepatocyte growth factor-regulated tyrosine kinase substrate OS=Canis lupus familiaris OX=9615 GN=HGS PE=4 SV=1	86.022	782	By MS/MS	6	6	8.6	263440000	9084000	182130000	6	2890
A0A8C0NLS3	--	Protein archease OS=Canis lupus familiaris OX=9615 PE=3 SV=1	20.089	174	By MS/MS	1	1	4	12734000	1591800	0	1	2891
A0A8C0NLS8	LOC477562	Proline dehydrogenase OS=Canis lupus familiaris OX=9615 GN=LOC477562 PE=3 SV=1	56.217	492	By MS/MS	4	4	9.3	37285000	1035700	29589000	4	2892
A0A8C0NLV0	--	Endophilin-B1 OS=Canis lupus familiaris OX=9615 PE=4 SV=1	43.002	385	By MS/MS	4	4	18.2	109650000	4984100	102740000	4	2898
A0A8C0NLV9	SF3A3	Splicing factor 3a subunit 3 OS=Canis lupus familiaris OX=9615 GN=SF3A3 PE=3 SV=1	58.891	501	By MS/MS	7	7	21.2	522060000	18645000	477380000	6	2900
A0A8C0NM24	EDC4	Enhancer of mRNA-decapping protein 4 OS=Canis lupus familiaris OX=9615 GN=EDC4 PE=3 SV=1	151.7	1400	By matching	18	0	23.5	0	0	0	0	2844
A0A8C0NM75	STT3B	dolichyl-diphosphooligosaccharide--protein glycotransferase OS=Canis lupus familiaris OX=9615 GN=STT3B PE=3 SV=1	83.118	730	By MS/MS	3	3	4.2	199410000	5539200	207380000	5	156
A0A8C0NMA5	CTH	Cystathionine gamma-lyase OS=Canis lupus familiaris OX=9615 GN=CTH PE=3 SV=1	41.083	373	By MS/MS	12	0	45.8	1004500000	45658000	1019900000	14	2909
A0A8C0NMF4	SEPTIN6	Septin OS=Canis lupus familiaris OX=9615 GN=SEPTIN6 PE=3 SV=1	46.945	408	By MS/MS	7	4	24	34188000	1367500	68333000	5	2695
A0A8C0NMG5	--	procollagen-proline 3-dioxygenase OS=Canis lupus familiaris OX=9615 PE=3 SV=1	60.303	527	By MS/MS	1	1	2.5	9988900	302700	0	1	2916
A0A8C0NMH8	SMARCE1	SWI/SNF related, matrix associated, actin dependent regulator of chromatin, subfamily e, member 1 OS=Canis lupus familiaris OX=9615 GN=SMARCE1 PE=4 SV=1	42.77	376	By MS/MS	7	7	22.9	129110000	5868800	117070000	7	2612
A0A8C0NMI5	CTSB	Cathepsin B OS=Canis lupus familiaris OX=9615 GN=CTSB PE=3 SV=1	41.159	374	By MS/MS	6	0	21.9	93348000	4445200	111770000	6	2917
A0A8C0NMJ9	--	Chloride channel protein OS=Canis lupus familiaris OX=9615 PE=3 SV=1	86.181	780	By MS/MS	1	1	2.2	0	0	0	1	2667
A0A8C0NMM2	DDX21	RNA helicase OS=Canis lupus familiaris OX=9615 GN=DDX21 PE=3 SV=1	87.607	785	By MS/MS	22	16	38.7	1836000000	42697000	2673700000	30	2919
A0A8C0NMP0	--	Coatomer subunit alpha OS=Canis lupus familiaris OX=9615 PE=4 SV=1	139.4	1233	By MS/MS	32	32	38.3	2667600000	35100000	2385600000	45	2920
A0A8C0NMR3	--	Cordon-bleu WH2 repeat protein like 1 OS=Canis lupus familiaris OX=9615 PE=4 SV=1	127.25	1172	By MS/MS	13	1	13.9	232460000	3320900	208120000	15	2922
A0A8C0NMR4	--	Synaptotagmin binding cytoplasmic RNA interacting protein OS=Canis lupus familiaris OX=9615 PE=4 SV=1	63.778	573	By MS/MS	14	1	33.5	57965000	1610200	0	3	2923
A0A8C0NMV9	--	ATP-dependent RNA helicase OS=Canis lupus familiaris OX=9615 PE=3 SV=1	108.22	1002	By MS/MS	2	2	2.9	13456000	224270	35899000	2	2928
A0A8C0NMX5	GNAS	GNAS complex locus OS=Canis lupus familiaris OX=9615 GN=GNAS PE=3 SV=1	105.2	982	By MS/MS	6	0	9.5	221350000	5675800	176160000	6	228
A0A8C0NN31	--	UHRF1 binding protein 1 like OS=Canis lupus familiaris OX=9615 PE=4 SV=1	150.79	1349	By MS/MS	3	3	2.9	22219000	274310	22406000	3	2833
A0A8C0NN36	NCDN	Neurochondrin OS=Canis lupus familiaris OX=9615 GN=NCDN PE=3 SV=1	78.718	729	By MS/MS	2	2	4.5	11236000	295690	21197000	2	2935
A0A8C0NN75	APP	Amyloid-beta A4 protein OS=Canis lupus familiaris OX=9615 GN=APP PE=3 SV=1	75.093	660	By MS/MS	1	1	1.4	3575000	105150	0	1	2877
A0A8C0NNB2	MAP1LC3B	Microtubule associated protein 1 light chain 3 beta OS=Canis lupus familiaris OX=9615 GN=MAP1LC3B PE=3 SV=1	14.748	125	By MS/MS	1	1	11.2	0	0	0	1	2943
A0A8C0NNC1	ZZEF1	Zinc finger ZZ-type and EF-hand domain containing 1 OS=Canis lupus familiaris OX=9615 GN=ZZEF1 PE=4 SV=1	323	2899	By MS/MS	3	3	1.6	44927000	295570	34125000	3	2688
A0A8C0NNF7	CTSA	Carboxypeptidase OS=Canis lupus familiaris OX=9615 GN=CTSA PE=3 SV=1	55.159	485	By MS/MS	5	5	12.2	237490000	11874000	220250000	7	2944
A0A8C0NNJ7	--	Integrin subunit alpha 6 OS=Canis lupus familiaris OX=9615 PE=3 SV=1	119.47	1073	By MS/MS	7	7	10	179640000	2495000	179290000	6	2946
A0A8C0NNJ8	--	FAT atypical cadherin 1 OS=Canis lupus familiaris OX=9615 PE=4 SV=1	446.79	4040	By MS/MS	1	1	0.3	5723900	28477	0	1	2947
A0A8C0NNK5	NCOA1	Nuclear receptor coactivator OS=Canis lupus familiaris OX=9615 GN=NCOA1 PE=3 SV=1	152.41	1398	By matching	1	1	1.6	13328000	198930	0	0	2948
A0A8C0NNN9	--	Toll like receptor 3 OS=Canis lupus familiaris OX=9615 PE=3 SV=1	108.45	942	By MS/MS	2	2	2.4	17061000	396760	18009000	2	2838
A0A8C0NNU3	--	Nucleolin OS=Canis lupus familiaris OX=9615 PE=4 SV=1	71.643	655	By MS/MS	16	16	28.2	2352900000	53475000	2521000000	29	2959
A0A8C0NNV7	APOOL	MICOS complex subunit OS=Canis lupus familiaris OX=9615 GN=APOOL PE=3 SV=1	25.681	233	By MS/MS	4	4	24.5	50993000	3642300	28665000	4	2960
A0A8C0NNW3	DYNC1LI1	Dynein light intermediate chain OS=Canis lupus familiaris OX=9615 GN=DYNC1LI1 PE=3 SV=1	56.498	524	By MS/MS	8	7	21.8	118600000	3594100	109760000	9	2961
A0A8C0NP40	--	Transmembrane protein 192 OS=Canis lupus familiaris OX=9615 PE=3 SV=1	30.356	268	By MS/MS	1	1	3.4	3498300	269100	0	1	2973
A0A8C0NPM5	LRRC8D	Leucine rich repeat containing 8 VRAC subunit D OS=Canis lupus familiaris OX=9615 GN=LRRC8D PE=3 SV=1	98.118	858	By MS/MS	2	2	2.7	24775000	505610	28893000	1	2994
A0A8C0NQ24	ZNF462	Zinc finger protein 462 OS=Canis lupus familiaris OX=9615 GN=ZNF462 PE=4 SV=1	267.92	2367	By MS/MS	2	2	1.1	9738000	81150	0	2	2911
A0A8C0NQ45	--	Medium-chain specific acyl-CoA dehydrogenase, mitochondrial OS=Canis lupus familiaris OX=9615 PE=3 SV=1	42.375	385	By MS/MS	10	10	40.3	266010000	13300000	247290000	10	3007
A0A8C0NQL1	--	Polypeptide N-acetylgalactosaminyltransferase OS=Canis lupus familiaris OX=9615 PE=3 SV=1	55.37	481	By MS/MS	5	4	13.9	115380000	4807300	98728000	4	3027
A0A8C0NQL4	MAX	MYC associated factor X OS=Canis lupus familiaris OX=9615 GN=MAX PE=4 SV=1	35.984	328	By MS/MS	1	1	2.7	7458800	310790	0	1	3028
A0A8C0NQM6	ATP5F1A	ATP synthase subunit alpha OS=Canis lupus familiaris OX=9615 GN=ATP5F1A PE=3 SV=1	57.795	534	By MS/MS	17	17	39.3	11730000000	345000000	10922000000	60	357
A0A8C0NQY5	MRE11	Double-strand break repair protein OS=Canis lupus familiaris OX=9615 GN=MRE11 PE=3 SV=1	77.821	680	By MS/MS	2	2	3.8	1181900	32831	0	2	2936
A0A8C0NR07	SLC25A15	Solute carrier family 25 member 15 OS=Canis lupus familiaris OX=9615 GN=SLC25A15 PE=3 SV=1	29.806	279	By MS/MS	1	1	2.9	3202100	200130	0	1	3043
A0A8C0NR54	--	Polyadenylate-binding protein OS=Canis lupus familiaris OX=9615 PE=3 SV=1	66.649	599	By MS/MS	19	14	39.1	4731700000	121330000	4670100000	24	3048
A0A8C0NR61	RBM14	RNA binding motif protein 14 OS=Canis lupus familiaris OX=9615 GN=RBM14 PE=4 SV=1	69.531	669	By MS/MS	10	6	16.1	266970000	10268000	292870000	10	3049
A0A8C0NRC3	CSNK1G1	non-specific serine/threonine protein kinase OS=Canis lupus familiaris OX=9615 GN=CSNK1G1 PE=3 SV=1	49.571	430	By MS/MS	2	1	5.6	7545300	290200	0	1	3055
A0A8C0NRD9	ATIC	Bifunctional purine biosynthesis protein ATIC OS=Canis lupus familiaris OX=9615 GN=ATIC PE=3 SV=1	64.726	592	By MS/MS	22	22	57.8	4533300000	122520000	4674500000	44	3057
A0A8C0NRH5	--	Nucleolar protein 11 OS=Canis lupus familiaris OX=9615 PE=4 SV=1	77.487	685	By MS/MS	7	7	14.5	144430000	3610700	178510000	12	3062
A0A8C0NRI8	AGL	Glycogen debranching enzyme OS=Canis lupus familiaris OX=9615 GN=AGL PE=3 SV=1	167.11	1466	By MS/MS	3	3	2.6	12842000	142690	0	2	254
A0A8C0NRK7	--	BRISC and BRCA1 A complex member 1 OS=Canis lupus familiaris OX=9615 PE=4 SV=1	28.12	254	By MS/MS	1	1	7.5	20483000	1204900	0	1	3065
A0A8C0NRL2	RHBDL2	rhomboid protease OS=Canis lupus familiaris OX=9615 GN=RHBDL2 PE=3 SV=1	34.257	303	By MS/MS	2	2	9.6	21556000	1959600	18808000	2	3066
A0A8C0NRZ8	SNX31	Ankyrin repeat domain 46 OS=Canis lupus familiaris OX=9615 GN=SNX31 PE=4 SV=1	25.126	226	By MS/MS	1	1	15	29031000	3225600	0	3	3082
A0A8C0NSC0	RPS19BP1	Active regulator of SIRT1 OS=Canis lupus familiaris OX=9615 GN=RPS19BP1 PE=3 SV=1	14.997	137	By MS/MS	1	1	13.9	17915000	1990600	0	1	3093
A0A8C0NSF7	--	threonine--tRNA ligase OS=Canis lupus familiaris OX=9615 PE=3 SV=1	83.098	719	By MS/MS	16	16	30.6	1556600000	32430000	1421100000	22	3097
A0A8C0NSS6	--	General transcription factor IIi OS=Canis lupus familiaris OX=9615 PE=4 SV=1	106.07	939	By MS/MS	12	12	20.7	301690000	4945700	274180000	13	3108
A0A8C0NST9	CCT4	T-complex protein 1 subunit delta OS=Canis lupus familiaris OX=9615 GN=CCT4 PE=3 SV=1	58.038	539	By MS/MS	18	18	53.6	5327800000	140200000	5117400000	41	3109
A0A8C0NSV2	UACA	Uveal autoantigen with coiled-coil domains and ankyrin repeats OS=Canis lupus familiaris OX=9615 GN=UACA PE=4 SV=1	164.4	1435	By MS/MS	5	5	4.2	40674000	373150	64126000	2	3111
A0A8C0NT73	POP1	POP1 homolog, ribonuclease P/MRP subunit OS=Canis lupus familiaris OX=9615 GN=POP1 PE=4 SV=1	110.95	990	By MS/MS	8	8	13.2	112870000	1850300	107400000	8	3122
A0A8C0NTC7	FBXO9	F-box only protein OS=Canis lupus familiaris OX=9615 GN=FBXO9 PE=4 SV=1	49.889	426	By MS/MS	1	1	3.1	822730	32909	0	1	3034
A0A8C0NTE1	ADSS	Adenylosuccinate synthetase isozyme 2 OS=Canis lupus familiaris OX=9615 GN=ADSS PE=3 SV=1	48.02	439	By MS/MS	7	7	23.7	1519200000	63301000	1466600000	7	3130
A0A8C0NTG5	CENPS	Centromere protein S OS=Canis lupus familiaris OX=9615 GN=CENPS PE=3 SV=1	18.017	159	By matching	1	1	10.7	5217600	474330	0	0	3135
A0A8C0NTS7	--	Small ArfGAP 1 OS=Canis lupus familiaris OX=9615 PE=4 SV=1	44.921	417	By MS/MS	1	1	2.6	13705000	1245900	0	1	3152
A0A8C0NU48	CWF19L1	CWF19 like 1, cell cycle control OS=Canis lupus familiaris OX=9615 GN=CWF19L1 PE=3 SV=1	55.497	490	By MS/MS	7	7	19.2	199550000	7982100	173390000	13	3161
A0A8C0NUC0	XRCC5	X-ray repair cross-complementing protein 5 OS=Canis lupus familiaris OX=9615 GN=XRCC5 PE=3 SV=1	76.719	677	By MS/MS	6	6	11.8	225380000	5241500	212390000	6	360
A0A8C0NUF0	TRIP4	Thyroid hormone receptor interactor 4 OS=Canis lupus familiaris OX=9615 GN=TRIP4 PE=4 SV=1	61.756	540	By matching	1	1	1.5	10558000	329940	0	0	3169
A0A8C0NUI1	EMSY	EMSY transcriptional repressor, BRCA2 interacting OS=Canis lupus familiaris OX=9615 GN=EMSY PE=4 SV=1	126.89	1190	By MS/MS	1	1	1	6018100	92587	0	1	3145
A0A8C0NUK7	--	Coordinator of PRMT5 and differentiation stimulator OS=Canis lupus familiaris OX=9615 PE=4 SV=1	18.834	176	By MS/MS	2	2	14.2	13028000	1861200	0	2	3177
A0A8C0NUM0	PCYT2	ethanolamine-phosphate cytidylyltransferase OS=Canis lupus familiaris OX=9615 GN=PCYT2 PE=3 SV=1	41.334	366	By MS/MS	5	0	18.3	43546000	1893300	25728000	5	2731
A0A8C0NUP7	PTMA	Prothymosin alpha OS=Canis lupus familiaris OX=9615 GN=PTMA PE=3 SV=1	12.058	110	By MS/MS	4	4	26.4	899710000	299900000	468650000	18	3180
A0A8C0NUT0	FN3KRP	protein-ribulosamine 3-kinase OS=Canis lupus familiaris OX=9615 GN=FN3KRP PE=3 SV=1	33.347	302	By MS/MS	3	3	15.6	39801000	2341200	30470000	3	3184
A0A8C0NUT7	FYTTD1	UAP56-interacting factor OS=Canis lupus familiaris OX=9615 GN=FYTTD1 PE=3 SV=1	35.884	318	By MS/MS	1	1	4.4	4319200	205680	0	1	3186
A0A8C0NUY1	TELO2	Telomere length regulation protein TEL2 homolog OS=Canis lupus familiaris OX=9615 GN=TELO2 PE=3 SV=1	93.494	863	By MS/MS	1	0	0.9	1216300	24326	0	1	2819
A0A8C0NV04	--	CCR4-NOT transcription complex subunit 11 OS=Canis lupus familiaris OX=9615 PE=3 SV=1	55.559	516	By MS/MS	3	3	8.3	52899000	2034600	56988000	4	3193
A0A8C0NVE3	--	HECT and RLD domain containing E3 ubiquitin protein ligase family member 1 OS=Canis lupus familiaris OX=9615 PE=4 SV=1	519.14	4746	By MS/MS	2	2	0.5	9332700	40055	41748000	2	3192
A0A8C0NVP6	CNN2	Calponin OS=Canis lupus familiaris OX=9615 GN=CNN2 PE=3 SV=1	33.386	309	By MS/MS	3	2	10	88295000	5518500	141160000	4	3218
A0A8C0NVQ4	BIN3	Bridging integrator 3 OS=Canis lupus familiaris OX=9615 GN=BIN3 PE=4 SV=1	23.894	205	By MS/MS	1	1	6.3	15472000	1105200	0	1	3219
A0A8C0NVQ5	--	Protein Churchill OS=Canis lupus familiaris OX=9615 PE=3 SV=1	15.913	139	By MS/MS	3	3	28.1	29888000	2988800	32315000	5	3220
A0A8C0NVR6	--	14-3-3 domain-containing protein OS=Canis lupus familiaris OX=9615 PE=3 SV=1	28.996	253	By MS/MS	11	9	45.5	3525500000	176270000	3406800000	17	3221
A0A8C0NVX9	VPS36	Vacuolar protein-sorting-associated protein 36 OS=Canis lupus familiaris OX=9615 GN=VPS36 PE=3 SV=1	43.776	386	By MS/MS	5	5	18.4	142310000	5082600	118230000	7	3229
A0A8C0NW98	--	RNA helicase OS=Canis lupus familiaris OX=9615 PE=4 SV=1	89.682	809	By MS/MS	5	5	8.2	68878000	1405700	100700000	7	3241
A0A8C0NWJ2	MEPCE	RNA methyltransferase OS=Canis lupus familiaris OX=9615 GN=MEPCE PE=3 SV=1	75.152	692	By MS/MS	4	4	6.6	85461000	2309700	70213000	3	3249
A0A8C0NWV8	CCAR2	Cell cycle and apoptosis regulator 2 OS=Canis lupus familiaris OX=9615 GN=CCAR2 PE=4 SV=1	102.13	918	By MS/MS	15	0	30	1352700000	24594000	1218800000	26	3255
A0A8C0NWW9	--	WD repeat domain 45B OS=Canis lupus familiaris OX=9615 PE=4 SV=1	38.09	344	By MS/MS	3	3	11	73334000	5641100	71814000	4	3257
A0A8C0NWZ0	--	Dihydrofolate reductase OS=Canis lupus familiaris OX=9615 PE=3 SV=1	21.649	187	By MS/MS	5	5	31	261460000	20112000	265820000	6	3259
A0A8C0NX07	UBXN7	UBX domain-containing protein 7 OS=Canis lupus familiaris OX=9615 GN=UBXN7 PE=4 SV=1	54.878	489	By MS/MS	2	1	5.7	82140000	2832400	90066000	3	3261
A0A8C0NX13	--	DNA helicase OS=Canis lupus familiaris OX=9615 PE=3 SV=1	222.57	1964	By MS/MS	9	5	6.6	28431000	273380	50667000	4	3171
A0A8C0NX63	--	Kelch repeat and BTB domain containing 6 OS=Canis lupus familiaris OX=9615 PE=4 SV=1	74.422	660	By MS/MS	4	1	7.1	29566000	778040	29726000	5	3263
A0A8C0NX81	EIF2S2	Eukaryotic translation initiation factor 2 subunit beta OS=Canis lupus familiaris OX=9615 GN=EIF2S2 PE=3 SV=1	38.287	333	By MS/MS	8	8	31.5	1314400000	59748000	1373700000	10	3266
A0A8C0NXA3	UQCRC1	Ubiquinol-cytochrome c reductase core protein 1 OS=Canis lupus familiaris OX=9615 GN=UQCRC1 PE=4 SV=1	52.829	480	By MS/MS	7	7	25	407350000	15667000	352290000	8	3269
A0A8C0NXC3	CEP170	Centrosomal protein 170 OS=Canis lupus familiaris OX=9615 GN=CEP170 PE=3 SV=1	183.24	1656	By MS/MS	1	1	0.7	3994100	37680	0	1	3204
A0A8C0NXL6	TUBB4A	Tubulin beta chain OS=Canis lupus familiaris OX=9615 GN=TUBB4A PE=3 SV=1	48.351	433	By MS/MS	16	0	58.2	3119100000	148530000	3001500000	2	3284
A0A8C0NXN8	MOB2	MOB kinase activator 2 OS=Canis lupus familiaris OX=9615 GN=MOB2 PE=4 SV=1	26.646	235	By MS/MS	1	1	7.7	0	0	0	1	3287
A0A8C0NXR4	--	Calcium-binding and spermatid-specific protein 1 OS=Canis lupus familiaris OX=9615 PE=4 SV=1	37.234	341	By MS/MS	1	1	5.6	0	0	0	0	3291
A0A8C0NXS0	LIG3	DNA ligase OS=Canis lupus familiaris OX=9615 GN=LIG3 PE=3 SV=1	99.124	890	By MS/MS	6	6	8.4	75964000	1151000	55509000	6	2906
A0A8C0NXS3	ATP11C	Phospholipid-transporting ATPase OS=Canis lupus familiaris OX=9615 GN=ATP11C PE=3 SV=1	129.38	1132	By MS/MS	2	2	2.2	31225000	547800	44439000	2	3293
A0A8C0NXW5	CLPX	Caseinolytic mitochondrial matrix peptidase chaperone subunit OS=Canis lupus familiaris OX=9615 GN=CLPX PE=4 SV=1	69.287	633	By MS/MS	10	10	25.1	214030000	4756300	250620000	10	3296
A0A8C0NXX9	IER3IP1	Immediate early response 3-interacting protein 1 OS=Canis lupus familiaris OX=9615 GN=IER3IP1 PE=3 SV=1	8.9527	82	By MS/MS	1	1	24.4	98215000	24554000	0	2	3298
A0A8C0NY81	--	Calcium load-activated calcium channel OS=Canis lupus familiaris OX=9615 PE=3 SV=1	11.372	104	By MS/MS	1	1	13.5	29269000	5853800	0	4	130
A0A8C0NYC1	HUS1	Checkpoint protein OS=Canis lupus familiaris OX=9615 GN=HUS1 PE=3 SV=1	29.02	259	By MS/MS	2	2	6.6	6363500	530290	6700900	2	3310
A0A8C0NYD1	--	Solute carrier family 35 member E1 OS=Canis lupus familiaris OX=9615 PE=4 SV=1	44.416	409	By MS/MS	2	2	5.6	22971000	1767000	24749000	2	3313
A0A8C0NYE0	LRCH4	Leucine rich repeats and calponin homology domain containing 4 OS=Canis lupus familiaris OX=9615 GN=LRCH4 PE=4 SV=1	67.977	631	By matching	1	1	3.6	14262000	432190	0	0	3315
A0A8C0NYU8	--	EWS RNA binding protein 1 OS=Canis lupus familiaris OX=9615 PE=3 SV=1	61.072	577	By matching	2	0	5	0	0	0	0	3329
A0A8C0NYZ7	TRPV4	Ion transport domain-containing protein OS=Canis lupus familiaris OX=9615 GN=TRPV4 PE=4 SV=1	109.94	981	By MS/MS	4	4	6.5	124690000	2710600	176070000	5	3336
A0A8C0NZ37	--	Coronin OS=Canis lupus familiaris OX=9615 PE=3 SV=1	69.469	637	By MS/MS	9	9	19.2	1076600000	30761000	1043200000	16	3341
A0A8C0NZ53	ABCD4	ATP binding cassette subfamily D member 4 OS=Canis lupus familiaris OX=9615 GN=ABCD4 PE=4 SV=1	50.551	444	By matching	1	1	2.9	10652000	394530	0	0	3345
A0A8C0NZG9	INTS6	Integrator complex subunit 6 OS=Canis lupus familiaris OX=9615 GN=INTS6 PE=4 SV=1	106.77	957	By MS/MS	4	4	5.6	20360000	357190	19382000	5	3185
A0A8C0NZR2	NDUFA4	NDUFA4 mitochondrial complex associated OS=Canis lupus familiaris OX=9615 GN=NDUFA4 PE=4 SV=1	9.3086	82	By MS/MS	1	1	12.2	106610000	17769000	0	2	3364
A0A8C0NZT0	ACTR3	Actin related protein 3 OS=Canis lupus familiaris OX=9615 GN=ACTR3 PE=3 SV=1	47.371	418	By MS/MS	11	11	42.8	3476500000	158020000	1908600000	24	3356
A0A8C0NZX7	--	Carbonic anhydrase OS=Canis lupus familiaris OX=9615 PE=3 SV=1	32.084	283	By MS/MS	1	1	4.6	7107400	444210	0	1	3372
A0A8C0P0B2	VDAC2	Voltage dependent anion channel 2 OS=Canis lupus familiaris OX=9615 GN=VDAC2 PE=3 SV=1	31.578	294	By MS/MS	10	10	40.8	2512600000	147800000	2004300000	38	3392
A0A8C0P0K1	--	Family with sequence similarity 151 member B OS=Canis lupus familiaris OX=9615 PE=3 SV=1	29.199	255	By MS/MS	2	2	11.4	62754000	4827200	48293000	2	3400
A0A8C0P0L7	MACF1	Microtubule actin crosslinking factor 1 OS=Canis lupus familiaris OX=9615 GN=MACF1 PE=4 SV=1	619.42	5423	By MS/MS	61	0	15.3	22551000	62468	0	2	3272
A0A8C0P0P7	LPCAT3	Lysophosphatidylcholine acyltransferase 3 OS=Canis lupus familiaris OX=9615 GN=LPCAT3 PE=4 SV=1	70.661	625	By MS/MS	4	4	7	131860000	5494000	110600000	6	3406
A0A8C0P0X7	--	BRI3 binding protein OS=Canis lupus familiaris OX=9615 PE=4 SV=1	27.572	248	By MS/MS	3	3	15.7	127710000	12771000	100360000	3	3419
A0A8C0P0Y1	C1QBP	Complement component 1 Q subcomponent-binding protein, mitochondrial OS=Canis lupus familiaris OX=9615 GN=C1QBP PE=3 SV=1	30.151	272	By MS/MS	7	7	42.3	233060000	17928000	200600000	8	3422
A0A8C0P1H1	KCTD14	Potassium channel tetramerization domain containing 14 OS=Canis lupus familiaris OX=9615 GN=KCTD14 PE=4 SV=1	27.592	245	By MS/MS	1	1	4.9	33733000	1984300	0	2	3445
A0A8C0P2D9	SP100	SP100 nuclear antigen OS=Canis lupus familiaris OX=9615 GN=SP100 PE=4 SV=1	94.061	821	By MS/MS	3	3	4	21090000	376620	19601000	2	3178
A0A8C0P2M9	TUSC3	Tumor suppressor candidate 3 OS=Canis lupus familiaris OX=9615 GN=TUSC3 PE=3 SV=1	33.099	289	By MS/MS	2	2	8.3	75109000	5007300	72821000	2	3477
A0A8C0P2V6	--	Apoptosis and caspase activation inhibitor OS=Canis lupus familiaris OX=9615 PE=4 SV=1	26.75	246	By MS/MS	1	1	7.3	2231900	123990	0	0	3487
A0A8C0P3D6	--	IF rod domain-containing protein OS=Canis lupus familiaris OX=9615 PE=3 SV=1	61.706	593	By matching	2	0	2.9	0	0	0	0	3504
A0A8C0P3K1	USP5	Ubiquitin carboxyl-terminal hydrolase OS=Canis lupus familiaris OX=9615 GN=USP5 PE=3 SV=1	98.82	891	By MS/MS	11	11	19	939860000	21360000	921510000	11	3512
A0A8C0P3P2	COG6	Conserved oligomeric Golgi complex subunit 6 OS=Canis lupus familiaris OX=9615 GN=COG6 PE=3 SV=1	68.079	605	By MS/MS	4	4	9.4	89331000	2481400	80491000	4	3515
A0A8C0P3P4	EP400	E1A binding protein p400 OS=Canis lupus familiaris OX=9615 GN=EP400 PE=4 SV=1	302.24	2770	By MS/MS	1	0	0.2	17930000	140080	0	1	3481
A0A8C0P3R9	FLNB	Filamin B OS=Canis lupus familiaris OX=9615 GN=FLNB PE=3 SV=1	275.19	2578	By MS/MS	88	1	57.2	15180000000	98569000	14382000000	219	3517
A0A8C0P3T1	GIT2	GIT ArfGAP 2 OS=Canis lupus familiaris OX=9615 GN=GIT2 PE=4 SV=1	84.616	759	By MS/MS	2	2	5.8	23245000	581120	21107000	2	3502
A0A8C0P4B0	APMAP	Adipocyte plasma membrane-associated protein OS=Canis lupus familiaris OX=9615 GN=APMAP PE=3 SV=1	46.282	415	By MS/MS	8	8	27.7	507530000	18797000	456960000	9	3536
A0A8C0P4B6	EPB41L5	Band 4.1-like protein 5 OS=Canis lupus familiaris OX=9615 GN=EPB41L5 PE=4 SV=1	55.55	484	By MS/MS	4	4	9.5	58184000	2327400	48519000	5	319
A0A8C0P4F9	GCC2	GRIP and coiled-coil domain containing 2 OS=Canis lupus familiaris OX=9615 GN=GCC2 PE=4 SV=1	191.51	1644	By MS/MS	10	10	9.2	72666000	538270	89298000	9	3545
A0A8C0P4H8	--	Phosducin thioredoxin-like domain-containing protein OS=Canis lupus familiaris OX=9615 PE=3 SV=1	27.715	240	By MS/MS	3	3	15.8	62646000	3480400	68538000	3	3549
A0A8C0P4I5	PPAT	Amidophosphoribosyltransferase OS=Canis lupus familiaris OX=9615 GN=PPAT PE=3 SV=1	57.179	517	By MS/MS	8	8	25.9	208700000	7196700	206950000	9	3550
A0A8C0P4K1	--	Ephrin B1 OS=Canis lupus familiaris OX=9615 PE=3 SV=1	37.945	346	By MS/MS	2	2	11	26220000	1191800	28454000	2	3554
A0A8C0P4L9	HIRA	Protein HIRA OS=Canis lupus familiaris OX=9615 GN=HIRA PE=3 SV=1	89.181	810	By MS/MS	1	1	2.2	6577200	156600	0	1	3555
A0A8C0P4N0	--	Metal transporter OS=Canis lupus familiaris OX=9615 PE=3 SV=1	40.285	358	By MS/MS	1	1	3.1	8077900	384660	0	1	3556
A0A8C0P4Y3	ADH5	S-(hydroxymethyl)glutathione dehydrogenase OS=Canis lupus familiaris OX=9615 GN=ADH5 PE=3 SV=1	39.664	374	By MS/MS	4	4	18.4	381600000	17346000	297490000	6	3567
A0A8C0P5C4	--	Protein farnesyltransferase subunit beta OS=Canis lupus familiaris OX=9615 PE=3 SV=1	43.465	389	By MS/MS	5	5	19	122050000	11096000	86132000	6	3583
A0A8C0P5E8	WDR11	WD repeat domain 11 OS=Canis lupus familiaris OX=9615 GN=WDR11 PE=4 SV=1	136.6	1224	By MS/MS	10	10	10.9	176300000	2382400	193590000	8	3585
A0A8C0P5E9	PGD	6-phosphogluconate dehydrogenase, decarboxylating OS=Canis lupus familiaris OX=9615 GN=PGD PE=3 SV=1	53.095	483	By MS/MS	14	14	44.1	6729400000	224310000	6393800000	23	3586
A0A8C0P5H9	LOC477944	Cytochrome b-c1 complex subunit 7 OS=Canis lupus familiaris OX=9615 GN=LOC477944 PE=3 SV=1	13.534	110	By MS/MS	4	4	36.4	165640000	20705000	201860000	2	3589
A0A8C0P5P0	--	RAN binding protein 3 OS=Canis lupus familiaris OX=9615 PE=4 SV=1	75.055	700	By MS/MS	6	6	11.9	113270000	2831800	185930000	5	3407
A0A8C0P5R4	--	Elongation factor 1-gamma OS=Canis lupus familiaris OX=9615 PE=3 SV=1	39.434	350	By matching	1	0	3.1	0	0	0	0	3595
A0A8C0P5W3	SRRT	Arsenite-resistance protein 2 OS=Canis lupus familiaris OX=9615 GN=SRRT PE=3 SV=1	96.936	842	By MS/MS	8	8	16.5	147450000	2949100	127600000	8	3602
A0A8C0P5X6	ARPP19	Myosin VA OS=Canis lupus familiaris OX=9615 GN=ARPP19 PE=3 SV=1	220.27	1899	By MS/MS	19	14	11.2	171780000	1468200	144570000	13	3603
A0A8C0P5Y9	GPN3	GPN-loop GTPase 3 OS=Canis lupus familiaris OX=9615 GN=GPN3 PE=3 SV=1	32.659	284	By matching	1	1	5.6	2863300	260300	0	0	3605
A0A8C0P6A5	SP140	SP140 nuclear body protein OS=Canis lupus familiaris OX=9615 GN=SP140 PE=4 SV=1	86.463	749	By MS/MS	3	3	4.5	14211000	338360	12753000	2	3511
A0A8C0P6F9	KCTD9	Potassium channel tetramerization domain containing 9 OS=Canis lupus familiaris OX=9615 GN=KCTD9 PE=4 SV=1	38.508	353	By matching	1	1	4.8	79542000	3181700	0	0	3624
A0A8C0P6K8	SLC25A11	Solute carrier family 25 member 11 OS=Canis lupus familiaris OX=9615 GN=SLC25A11 PE=3 SV=1	34.075	314	By MS/MS	6	6	24.5	414770000	21830000	351000000	7	3629
A0A8C0P6W8	EIF4E	Eukaryotic translation initiation factor 4E OS=Canis lupus familiaris OX=9615 GN=EIF4E PE=3 SV=1	25.093	217	By MS/MS	6	6	47.5	582820000	41630000	567530000	11	3642
A0A8C0P7A3	DLG1	Discs large MAGUK scaffold protein 1 OS=Canis lupus familiaris OX=9615 GN=DLG1 PE=3 SV=1	104.68	939	By MS/MS	6	5	11.8	145230000	3457800	110360000	7	3658
A0A8C0P7E2	PDE12	Phosphodiesterase 12 OS=Canis lupus familiaris OX=9615 GN=PDE12 PE=4 SV=1	67.616	616	By MS/MS	9	9	23.7	396470000	15249000	262730000	12	3664
A0A8C0P7G2	RALGAPA2	Ral GTPase activating protein catalytic alpha subunit 2 OS=Canis lupus familiaris OX=9615 GN=RALGAPA2 PE=4 SV=1	202.26	1796	By MS/MS	1	1	1.1	19620000	198190	19620000	1	3577
A0A8C0P7I5	RPS6KA3	Ribosomal protein S6 kinase OS=Canis lupus familiaris OX=9615 GN=RPS6KA3 PE=3 SV=1	83.796	740	By MS/MS	6	3	10	38741000	824280	81501000	5	3667
A0A8C0P7I7	--	Exosome component 1 OS=Canis lupus familiaris OX=9615 PE=4 SV=1	21.836	199	By MS/MS	3	3	20.6	116040000	10549000	118970000	5	3668
A0A8C0P7N6	--	Neuron navigator 2 OS=Canis lupus familiaris OX=9615 PE=3 SV=1	267.2	2486	By MS/MS	11	10	7.1	120560000	899700	106770000	12	3490
A0A8C0P7R0	--	Basic proline-rich protein-like OS=Canis lupus familiaris OX=9615 PE=4 SV=1	20.27	196	By MS/MS	3	3	32.7	29974000	2724900	32825000	3	3679
A0A8C0P8A3	--	Solute carrier family 12 member 2 OS=Canis lupus familiaris OX=9615 PE=3 SV=1	122.24	1133	By MS/MS	6	6	6.1	327040000	5946300	307530000	5	3666
A0A8C0P8R2	TSC22D1	TSC22 domain family member 1 OS=Canis lupus familiaris OX=9615 GN=TSC22D1 PE=3 SV=1	108.74	1072	By MS/MS	3	1	7.3	0	0	0	1	3717
A0A8C0P8V6	--	Unc-93 homolog B1, TLR signaling regulator OS=Canis lupus familiaris OX=9615 PE=4 SV=1	66.712	597	By MS/MS	2	2	5	14037000	701830	0	1	3724
A0A8C0P9I7	P3H1	procollagen-proline 3-dioxygenase OS=Canis lupus familiaris OX=9615 GN=P3H1 PE=3 SV=1	81.762	734	By MS/MS	4	4	6.3	32524000	855890	39924000	5	3746
A0A8C0P9M1	MCM4	DNA replication licensing factor MCM4 OS=Canis lupus familiaris OX=9615 GN=MCM4 PE=3 SV=1	94.707	843	By MS/MS	19	19	33.9	1282600000	25652000	1247000000	28	3726
A0A8C0P9M4	RHOG	Ras homolog family member G OS=Canis lupus familiaris OX=9615 GN=RHOG PE=4 SV=1	21.294	191	By MS/MS	5	5	45	224240000	18687000	229540000	7	3750
A0A8C0P9Q2	--	Heat shock protein family A (Hsp70) member 2 OS=Canis lupus familiaris OX=9615 PE=3 SV=1	67.615	614	By MS/MS	17	8	29.3	344930000	8844300	300460000	9	3752
A0A8C0P9S0	ACO2	Aconitate hydratase, mitochondrial OS=Canis lupus familiaris OX=9615 GN=ACO2 PE=3 SV=1	85.721	781	By MS/MS	11	11	21.4	698260000	15870000	708500000	12	3754
A0A8C0P9S7	ZMYND8	Zinc finger MYND-type containing 8 OS=Canis lupus familiaris OX=9615 GN=ZMYND8 PE=4 SV=1	142.97	1297	By MS/MS	4	4	4.3	66631000	854240	40257000	4	3355
A0A8C0P9T7	NOC4L	Nucleolar complex associated 4 homolog OS=Canis lupus familiaris OX=9615 GN=NOC4L PE=3 SV=1	58.604	516	By MS/MS	5	1	20.2	141420000	5656800	103280000	4	3751
A0A8C0P9U7	--	Mitochondrial transcription termination factor 3 OS=Canis lupus familiaris OX=9615 PE=3 SV=1	66.271	612	By matching	1	1	2	9489200	220680	0	0	3762
A0A8C0P9X6	--	CCAAT/enhancer-binding protein OS=Canis lupus familiaris OX=9615 PE=3 SV=1	33.986	327	By MS/MS	2	2	8.6	16748000	1196300	16520000	2	3766
A0A8C0P9Y6	--	Cadherin 17 OS=Canis lupus familiaris OX=9615 PE=4 SV=1	89.626	811	By MS/MS	2	2	3.3	25255000	631390	22086000	1	3712
A0A8C0P022	--	Ral guanine nucleotide dissociation stimulator like 3 OS=Canis lupus familiaris OX=9615 PE=4 SV=1	78.378	716	By MS/MS	1	1	1.5	21951000	535400	0	2	3377
A0A8C0P040	APAF1	Apoptotic protease-activating factor 1 OS=Canis lupus familiaris OX=9615 GN=APAF1 PE=4 SV=1	142.17	1250	By MS/MS	2	2	1.9	23367000	348770	22085000	2	3118
A0A8C0P057	--	PX domain containing serine/threonine kinase like OS=Canis lupus familiaris OX=9615 PE=4 SV=1	54.686	482	By MS/MS	1	1	2.7	0	0	0	1	3105
A0A8C0P067	ANXA4	Annexin OS=Canis lupus familiaris OX=9615 GN=ANXA4 PE=3 SV=1	34.931	310	By MS/MS	8	8	29	1575000000	68480000	1582300000	18	3384
A0A8C0P081	NEK1	NIMA related kinase 1 OS=Canis lupus familiaris OX=9615 GN=NEK1 PE=4 SV=1	143.15	1257	By MS/MS	1	1	1.1	2526300	34140	0	1	3386
A0A8C0P095	PLXNA2	Plexin A2 OS=Canis lupus familiaris OX=9615 GN=PLXNA2 PE=3 SV=1	213.12	1909	By MS/MS	4	4	2.4	42109000	401030	37363000	5	3387
A0A8C0P102	--	Histone H2B OS=Canis lupus familiaris OX=9615 PE=3 SV=1	15.3	137	By matching	7	0	46	0	0	0	0	3426
A0A8C0P136	QSER1	Glutamine and serine rich 1 OS=Canis lupus familiaris OX=9615 GN=QSER1 PE=4 SV=1	189.68	1741	By MS/MS	1	1	1.5	10160000	141110	0	1	3408
A0A8C0P164	--	Structural maintenance of chromosomes 2 OS=Canis lupus familiaris OX=9615 PE=3 SV=1	131.62	1162	By MS/MS	17	17	17.7	681970000	9215800	803250000	18	3433
A0A8C0P172	--	Threonylcarbamoyl-AMP synthase OS=Canis lupus familiaris OX=9615 PE=3 SV=1	28.526	274	By MS/MS	2	2	9.1	32035000	2135700	41108000	3	3436
A0A8C0P174	PGLS	6-phosphogluconolactonase OS=Canis lupus familiaris OX=9615 GN=PGLS PE=3 SV=1	27.5	258	By MS/MS	7	7	49.2	646080000	46149000	611980000	11	3437
A0A8C0P182	CHD1	DNA helicase OS=Canis lupus familiaris OX=9615 GN=CHD1 PE=4 SV=1	195.22	1692	By MS/MS	5	4	3.1	32525000	312740	55807000	5	2862
A0A8C0P223	CBR4	Carbonyl reductase 4 OS=Canis lupus familiaris OX=9615 GN=CBR4 PE=3 SV=1	24.568	231	By MS/MS	1	1	5.6	24763000	1547700	0	2	3448
A0A8C0P269	CLCN3	Chloride channel protein OS=Canis lupus familiaris OX=9615 GN=CLCN3 PE=3 SV=1	88.447	791	By MS/MS	3	3	4.2	15802000	438940	0	4	3466
A0A8C0P483	--	BolA family member 3 OS=Canis lupus familiaris OX=9615 PE=3 SV=1	11.614	103	By MS/MS	1	1	12.6	5336800	667100	0	2	3534
A0A8C0P543	DHX37	DEAH-box helicase 37 OS=Canis lupus familiaris OX=9615 GN=DHX37 PE=4 SV=1	122.31	1094	By MS/MS	8	8	8.9	85889000	1321400	81116000	8	3573
A0A8C0P547	INTS10	Integrator complex subunit 10 OS=Canis lupus familiaris OX=9615 GN=INTS10 PE=3 SV=1	76.261	664	By MS/MS	1	1	1.4	7968300	194350	0	1	3574
A0A8C0P575	--	Protein arginine methyltransferase 3 OS=Canis lupus familiaris OX=9615 PE=4 SV=1	57.001	508	By MS/MS	4	1	12.4	89129000	3875200	118250000	5	2972
A0A8C0P591	--	ubiquitinyl hydrolase 1 OS=Canis lupus familiaris OX=9615 PE=3 SV=1	399.72	3511	By MS/MS	5	5	2.3	66872000	337740	44302000	5	3323
A0A8C0P625	LYPLAL1	palmitoyl-protein hydrolase OS=Canis lupus familiaris OX=9615 GN=LYPLAL1 PE=3 SV=1	25.988	236	By MS/MS	2	2	19.1	79527000	5680500	64708000	2	3611
A0A8C0P652	--	Protein phosphatase OS=Canis lupus familiaris OX=9615 PE=3 SV=1	32.459	303	By MS/MS	2	2	10.6	0	0	0	2	3613
A0A8C0P654	RSF1	Remodeling and spacing factor 1 OS=Canis lupus familiaris OX=9615 GN=RSF1 PE=4 SV=1	162.57	1434	By MS/MS	3	3	3.1	18217000	246170	19992000	3	3614
A0A8C0P735	--	non-specific serine/threonine protein kinase OS=Canis lupus familiaris OX=9615 PE=3 SV=1	45.865	405	By MS/MS	2	2	6.9	20035000	801420	31580000	2	3648
A0A8C0P754	SMYD5	Histone-lysine N-trimethyltransferase SMYD5 OS=Canis lupus familiaris OX=9615 GN=SMYD5 PE=4 SV=1	47.176	418	By MS/MS	9	9	28.7	245730000	11701000	205810000	12	3652
A0A8C0P772	--	Cullin associated and neddylation dissociated 2 (putative) OS=Canis lupus familiaris OX=9615 PE=3 SV=1	122.3	1119	By matching	1	0	1	0	0	0	0	3654
A0A8C0P775	DZIP3	RING-type E3 ubiquitin transferase OS=Canis lupus familiaris OX=9615 GN=DZIP3 PE=4 SV=1	113.26	991	By MS/MS	1	1	1.1	20757000	345950	0	2	3421
A0A8C0P821	RAB14	Ras-related protein Rab-14 OS=Canis lupus familiaris OX=9615 GN=RAB14 PE=3 SV=1	23.897	215	By MS/MS	8	8	54	753780000	47111000	811030000	7	3694
A0A8C0P945	UBR5	Ubiquitin protein ligase E3 component n-recognin 5 OS=Canis lupus familiaris OX=9615 GN=UBR5 PE=4 SV=1	299.92	2717	By MS/MS	12	12	6.8	156260000	1070300	187430000	11	3468
A0A8C0PA60	--	EF-hand domain-containing protein OS=Canis lupus familiaris OX=9615 PE=4 SV=1	38.892	331	By MS/MS	3	3	14.2	115040000	7669200	112040000	3	3771
A0A8C0PA67	--	SH2B adaptor protein 3 OS=Canis lupus familiaris OX=9615 PE=3 SV=1	59.691	554	By matching	1	1	2.2	2959500	105700	0	0	3772
A0A8C0PAE9	--	Spindle and kinetochore-associated protein 3 OS=Canis lupus familiaris OX=9615 PE=3 SV=1	51.523	465	By MS/MS	4	4	14.4	22841000	878500	19163000	3	3783
A0A8C0PAF3	KATNAL1	Multifunctional fusion protein OS=Canis lupus familiaris OX=9615 GN=KATNAL1 PE=3 SV=1	54.063	479	By matching	1	0	2.5	0	0	0	0	3784
A0A8C0PAM2	--	Pre-mRNA processing factor 4 OS=Canis lupus familiaris OX=9615 PE=4 SV=1	58.478	522	By MS/MS	7	7	16.7	499970000	16666000	553130000	12	3793
A0A8C0PAN1	--	C2 calcium dependent domain containing 2 OS=Canis lupus familiaris OX=9615 PE=4 SV=1	76.988	711	By MS/MS	2	2	4.6	48310000	1509700	55017000	1	3794
A0A8C0PAQ3	CAPRIN1	Cell cycle associated protein 1 OS=Canis lupus familiaris OX=9615 GN=CAPRIN1 PE=3 SV=1	78.717	716	By MS/MS	7	7	10.6	1020700000	44380000	1109300000	11	3797
A0A8C0PAQ6	SDHAF2	Succinate dehydrogenase assembly factor 2, mitochondrial OS=Canis lupus familiaris OX=9615 GN=SDHAF2 PE=3 SV=1	19.484	165	By MS/MS	2	2	17.6	87015000	6693500	98816000	1	3798
A0A8C0PAT2	CCND1	Cyclin D1 OS=Canis lupus familiaris OX=9615 GN=CCND1 PE=3 SV=1	33.372	295	By MS/MS	2	2	6.8	3902300	216790	0	2	279
A0A8C0PAW0	--	40S ribosomal protein S3a OS=Canis lupus familiaris OX=9615 PE=3 SV=1	18.66	165	By matching	3	1	23	3904600	354970	0	0	3800
A0A8C0PAX5	ACADSB	Acyl-CoA dehydrogenase short/branched chain OS=Canis lupus familiaris OX=9615 GN=ACADSB PE=3 SV=1	47.28	432	By MS/MS	8	8	30.8	155380000	5754800	212970000	8	3802
A0A8C0PAZ4	--	Dynamin 1 like OS=Canis lupus familiaris OX=9615 PE=3 SV=1	83.385	749	By MS/MS	14	0	27.9	671570000	12436000	687330000	20	3805
A0A8C0PB15	--	SH3 domain containing kinase binding protein 1 OS=Canis lupus familiaris OX=9615 PE=4 SV=1	46.629	427	By MS/MS	6	6	19.9	127570000	4556200	156990000	11	3807
A0A8C0PB20	S100A14	S100 calcium binding protein A14 OS=Canis lupus familiaris OX=9615 GN=S100A14 PE=4 SV=1	11.508	104	By MS/MS	4	4	67.3	302880000	43268000	256030000	4	3808
A0A8C0PB37	KRT89	Keratin, type II cuticular Hb5 OS=Canis lupus familiaris OX=9615 GN=KRT89 PE=3 SV=1	51.872	470	By matching	5	0	11.1	0	0	0	0	3810
A0A8C0PB47	RHEB	Ras homolog, mTORC1 binding OS=Canis lupus familiaris OX=9615 GN=RHEB PE=4 SV=1	19.943	179	By MS/MS	1	1	3.4	51887000	4323900	0	3	3632
A0A8C0PB83	EFHD1	EF-hand domain family member D1 OS=Canis lupus familiaris OX=9615 GN=EFHD1 PE=4 SV=1	27.285	243	By MS/MS	6	4	30.5	323690000	19041000	274420000	6	3817
A0A8C0PB88	--	G-patch domain-containing protein OS=Canis lupus familiaris OX=9615 PE=4 SV=1	25.694	228	By MS/MS	1	1	6.1	3178500	353160	0	1	3818
A0A8C0PBD4	PNPLA8	Patatin like phospholipase domain containing 8 OS=Canis lupus familiaris OX=9615 GN=PNPLA8 PE=4 SV=1	81.186	719	By MS/MS	2	1	3.9	6367600	141500	0	4	3823
A0A8C0PBG1	AHCYL2	Adenosylhomocysteinase OS=Canis lupus familiaris OX=9615 GN=AHCYL2 PE=3 SV=1	66.732	611	By matching	4	0	7.2	0	0	0	0	3826
A0A8C0PBL5	MTMR3	Phosphatidylinositol-3-phosphate phosphatase OS=Canis lupus familiaris OX=9615 GN=MTMR3 PE=3 SV=1	127.09	1140	By MS/MS	6	6	7.1	40070000	598060	32391000	7	3524
A0A8C0PBR2	TPD52L2	TPD52 like 2 OS=Canis lupus familiaris OX=9615 GN=TPD52L2 PE=3 SV=1	22.271	206	By MS/MS	4	4	32	172110000	13239000	90509000	4	3834
A0A8C0PBT1	EEF1D	Eukaryotic translation elongation factor 1 delta OS=Canis lupus familiaris OX=9615 GN=EEF1D PE=3 SV=1	51.505	490	By MS/MS	9	1	22.7	2482100000	68947000	2369900000	8	3836
A0A8C0PBV4	UBE2Q2	F-box protein 22 OS=Canis lupus familiaris OX=9615 GN=UBE2Q2 PE=4 SV=1	44.122	401	By MS/MS	1	1	3.5	35778000	1431100	0	1	3840
A0A8C0PBW8	--	PWI domain-containing protein OS=Canis lupus familiaris OX=9615 PE=4 SV=1	93.551	827	By MS/MS	4	4	9.2	937310000	19943000	1073700000	6	583
A0A8C0PC42	DCTN6	Dynactin subunit 6 OS=Canis lupus familiaris OX=9615 GN=DCTN6 PE=3 SV=1	20.634	190	By MS/MS	1	1	4.7	8757900	1094700	0	1	2768
A0A8C0PC84	FNTA	Farnesyltransferase, CAAX box, alpha OS=Canis lupus familiaris OX=9615 GN=FNTA PE=3 SV=1	39.727	331	By MS/MS	6	6	29.9	187640000	9875800	131150000	3	3850
A0A8C0PCF8	NDUFS8	NADH dehydrogenase [ubiquinone] iron-sulfur protein 8, mitochondrial OS=Canis lupus familiaris OX=9615 GN=NDUFS8 PE=3 SV=1	23.73	210	By MS/MS	2	2	11	197810000	13187000	170510000	1	3157
A0A8C0PCI3	--	aldehyde dehydrogenase (NAD(+)) OS=Canis lupus familiaris OX=9615 PE=3 SV=1	58.594	539	By MS/MS	10	10	29.1	907470000	34903000	699730000	17	3859
A0A8C0PCJ2	--	RAN binding protein 2 OS=Canis lupus familiaris OX=9615 PE=4 SV=1	352.34	3174	By MS/MS	34	1	16.6	1139000000	5153900	782630000	41	3841
A0A8C0PCN9	LDHA	L-lactate dehydrogenase OS=Canis lupus familiaris OX=9615 GN=LDHA PE=3 SV=1	43.128	391	By MS/MS	18	17	52.9	21446000000	739510000	21648000000	38	3862
A0A8C0PCQ1	GFER	Sulfhydryl oxidase OS=Canis lupus familiaris OX=9615 GN=GFER PE=4 SV=1	23.279	204	By MS/MS	1	1	5.9	0	0	0	1	3865
A0A8C0PCX6	DPM3	Dolichol-phosphate mannosyltransferase subunit 3 OS=Canis lupus familiaris OX=9615 GN=DPM3 PE=3 SV=1	10.096	92	By MS/MS	1	1	13	8460000	2820000	0	1	3872
A0A8C0PD06	ANKRD28	Ankyrin repeat domain 28 OS=Canis lupus familiaris OX=9615 GN=ANKRD28 PE=4 SV=1	149.87	1420	By MS/MS	8	6	8.4	62306000	1132800	103620000	6	3866
A0A8C0PD34	--	PDZ domain containing 8 OS=Canis lupus familiaris OX=9615 PE=4 SV=1	129.66	1166	By MS/MS	3	3	3.4	30046000	455250	25969000	2	3877
A0A8C0PD42	NBEAL1	Neurobeachin like 1 OS=Canis lupus familiaris OX=9615 GN=NBEAL1 PE=4 SV=1	298.2	2614	By MS/MS	3	3	1.2	11179000	78725	9747700	3	3213
A0A8C0PD71	SMARCC1	SWI/SNF related, matrix associated, actin dependent regulator of chromatin subfamily c member 1 OS=Canis lupus familiaris OX=9615 GN=SMARCC1 PE=4 SV=1	117.5	1053	By MS/MS	6	4	7.3	128630000	2217700	181270000	6	3584
A0A8C0PD76	AAAS	Aladin WD repeat nucleoporin OS=Canis lupus familiaris OX=9615 GN=AAAS PE=4 SV=1	59.499	546	By MS/MS	6	6	14.7	309240000	9975600	242540000	9	3883
A0A8C0PDB7	LAMP1	Lysosomal associated membrane protein 1 OS=Canis lupus familiaris OX=9615 GN=LAMP1 PE=3 SV=1	44.204	412	By MS/MS	2	2	6.8	37674000	1982800	0	1	3889
A0A8C0PDC7	SFR1	Swi5-dependent recombination DNA repair protein 1 homolog OS=Canis lupus familiaris OX=9615 GN=SFR1 PE=3 SV=1	26.507	230	By matching	1	1	6.1	14222000	948130	0	0	3890
A0A8C0PDH8	CLASP1	Cytoplasmic linker associated protein 1 OS=Canis lupus familiaris OX=9615 GN=CLASP1 PE=4 SV=1	165.76	1511	By MS/MS	10	9	8.6	108780000	1045900	110900000	9	3604
A0A8C0PDQ4	CASP6	Caspase 6 OS=Canis lupus familiaris OX=9615 GN=CASP6 PE=3 SV=1	33.431	293	By MS/MS	7	7	27.3	230470000	12804000	261060000	8	3900
A0A8C0PDR9	MYO19	Myosin XIX OS=Canis lupus familiaris OX=9615 GN=MYO19 PE=3 SV=1	110.09	984	By MS/MS	4	4	6.1	37475000	780720	34738000	5	3846
A0A8C0PDU9	PTPRA	Receptor-type tyrosine-protein phosphatase alpha OS=Canis lupus familiaris OX=9615 GN=PTPRA PE=3 SV=1	84.742	752	By MS/MS	2	2	3.7	32927000	803110	34088000	2	3906
A0A8C0PDZ7	ZFYVE19	Zinc finger FYVE-type containing 19 OS=Canis lupus familiaris OX=9615 GN=ZFYVE19 PE=4 SV=1	43.811	399	By MS/MS	7	7	30.8	114020000	4385300	88791000	8	3910
A0A8C0PE22	C2CD5	C2 calcium dependent domain containing 5 OS=Canis lupus familiaris OX=9615 GN=C2CD5 PE=4 SV=1	125.17	1137	By MS/MS	4	4	3.9	40971000	744920	42157000	3	3353
A0A8C0PEN9	ADNP	Activity dependent neuroprotector homeobox OS=Canis lupus familiaris OX=9615 GN=ADNP PE=4 SV=1	134.5	1202	By MS/MS	4	4	5	96619000	1207700	65422000	4	3928
A0A8C0PEQ5	DIP2B	Disco interacting protein 2 homolog B OS=Canis lupus familiaris OX=9615 GN=DIP2B PE=3 SV=1	160.3	1476	By MS/MS	3	3	3.1	19891000	245570	41064000	2	3875
A0A8C0PEQ7	--	Nuclear factor kappa B subunit 2 OS=Canis lupus familiaris OX=9615 PE=4 SV=1	96.452	898	By MS/MS	5	5	8.8	58401000	1297800	50298000	5	3931
A0A8C0PF77	SEC23IP	SEC23 interacting protein OS=Canis lupus familiaris OX=9615 GN=SEC23IP PE=4 SV=1	105.78	941	By MS/MS	12	12	13.8	321260000	6835300	320030000	13	3949
A0A8C0PFA6	--	Flap endonuclease 1 OS=Canis lupus familiaris OX=9615 PE=3 SV=1	39.932	353	By MS/MS	1	1	4.5	0	0	0	1	3953
A0A8C0PFF8	ETFA	Electron transfer flavoprotein subunit alpha OS=Canis lupus familiaris OX=9615 GN=ETFA PE=3 SV=1	34.997	333	By MS/MS	11	11	49.5	913490000	38062000	973940000	13	3957
A0A8C0PFS8	--	RNA binding motif protein 12B OS=Canis lupus familiaris OX=9615 PE=4 SV=1	99.428	855	By MS/MS	5	5	7.3	37275000	564770	35862000	4	3969
A0A8C0PFU1	SYNE2	Spectrin repeat containing nuclear envelope protein 2 OS=Canis lupus familiaris OX=9615 GN=SYNE2 PE=3 SV=1	803.35	6955	By MS/MS	35	35	6.9	415430000	901150	287620000	37	3325
A0A8C0PFY2	PI4KA	1-phosphatidylinositol 4-kinase OS=Canis lupus familiaris OX=9615 GN=PI4KA PE=3 SV=1	224.36	1989	By MS/MS	7	7	4.7	67731000	588970	62826000	8	3888
A0A8C0PG13	--	Epiplakin 1 OS=Canis lupus familiaris OX=9615 PE=4 SV=1	430.11	3968	By matching	62	0	49.7	0	0	0	0	3979
A0A8C0PGA7	--	Family with sequence similarity 160 member B1 OS=Canis lupus familiaris OX=9615 PE=3 SV=1	103.97	936	By MS/MS	4	4	5.2	64837000	1223300	43402000	5	3994
A0A8C0PGB1	DNAJB1	DnaJ heat shock protein family (Hsp40) member B1 OS=Canis lupus familiaris OX=9615 GN=DNAJB1 PE=4 SV=1	38.16	340	By MS/MS	7	7	22.4	267710000	12748000	335680000	10	3995
A0A8C0PGJ2	RIOX1	Bifunctional lysine-specific demethylase and histidyl-hydroxylase OS=Canis lupus familiaris OX=9615 GN=RIOX1 PE=3 SV=1	69.891	630	By MS/MS	6	6	19.2	83136000	2866800	80884000	6	4002
A0A8C0PGW8	--	La-related protein 7 OS=Canis lupus familiaris OX=9615 PE=3 SV=1	62.347	546	By matching	7	0	15.4	0	0	0	0	4016
A0A8C0PGX2	--	D-aminoacyl-tRNA deacylase OS=Canis lupus familiaris OX=9615 PE=3 SV=1	23.423	209	By MS/MS	1	1	7.7	3181700	397720	0	1	4017
A0A8C0PGY5	XAB2	XPA binding protein 2 OS=Canis lupus familiaris OX=9615 GN=XAB2 PE=4 SV=1	99.968	855	By MS/MS	8	8	13	91636000	1666100	109130000	7	4019
A0A8C0PH12	HDLBP	High density lipoprotein binding protein OS=Canis lupus familiaris OX=9615 GN=HDLBP PE=4 SV=1	137.3	1229	By MS/MS	20	20	21.5	1136100000	14026000	1025600000	29	4024
A0A8C0PH21	--	Dihydrolipoamide acetyltransferase component of pyruvate dehydrogenase complex OS=Canis lupus familiaris OX=9615 PE=3 SV=1	49.243	459	By MS/MS	4	4	17.9	109710000	4219800	93931000	6	3680
A0A8C0PH27	--	DNA polymerase epsilon catalytic subunit OS=Canis lupus familiaris OX=9615 PE=3 SV=1	251.88	2196	By MS/MS	2	2	1	14214000	117470	33497000	2	4027
A0A8C0PHC2	PARD6B	Par-6 family cell polarity regulator beta OS=Canis lupus familiaris OX=9615 GN=PARD6B PE=3 SV=1	40.94	370	By MS/MS	4	4	18.4	149480000	8792800	135570000	4	4039
A0A8C0PHF9	--	Signal recognition particle 19 kDa protein OS=Canis lupus familiaris OX=9615 PE=3 SV=1	16.028	143	By MS/MS	4	4	44.8	195000000	27858000	229610000	4	174
A0A8C0PHH3	TRAPPC10	Trafficking protein particle complex 10 OS=Canis lupus familiaris OX=9615 GN=TRAPPC10 PE=4 SV=1	139.59	1241	By MS/MS	2	2	1.9	3586600	49132	0	2	4041
A0A8C0PHL7	--	Destrin, actin depolymerizing factor OS=Canis lupus familiaris OX=9615 PE=3 SV=1	18.506	165	By MS/MS	4	4	29.1	129850000	9988600	56192000	5	4049
A0A8C0PHN1	FDPS	Farnesyl pyrophosphate synthase OS=Canis lupus familiaris OX=9615 GN=FDPS PE=3 SV=1	38.418	343	By MS/MS	5	1	22.7	0	0	0	0	4050
A0A8C0PHP1	YTHDC1	YTH domain-containing family protein OS=Canis lupus familiaris OX=9615 GN=YTHDC1 PE=3 SV=1	61.562	541	By MS/MS	4	4	8.5	84785000	2923600	69493000	5	4051
A0A8C0PHT5	NDUFAF6	NADH:ubiquinone oxidoreductase complex assembly factor 6 OS=Canis lupus familiaris OX=9615 GN=NDUFAF6 PE=4 SV=1	28.38	241	By MS/MS	1	1	3.7	7497700	576750	0	1	3760
A0A8C0PHU3	--	Leucine zipper like transcription regulator 1 OS=Canis lupus familiaris OX=9615 PE=4 SV=1	147.21	1317	By matching	1	1	0.7	4273600	53420	0	0	4061
A0A8C0PHV3	--	Cell division cycle 73 OS=Canis lupus familiaris OX=9615 PE=3 SV=1	59.148	520	By MS/MS	8	8	18.3	250400000	6955700	271150000	9	4064
A0A8C0PI22	--	Small ribosomal subunit protein bS6m OS=Canis lupus familiaris OX=9615 PE=3 SV=1	14.228	124	By MS/MS	2	2	18.5	86537000	9615300	0	5	4073
A0A8C0PI44	MICAL2	F-actin monooxygenase OS=Canis lupus familiaris OX=9615 GN=MICAL2 PE=3 SV=1	100.23	880	By MS/MS	2	2	2.6	16530000	285000	0	2	4077
A0A8C0PI51	--	Erythrocyte membrane protein band 4.1 like 1 OS=Canis lupus familiaris OX=9615 PE=4 SV=1	176.61	1609	By MS/MS	4	1	3	57232000	561100	41296000	7	4014
A0A8C0PI62	PROCR	Protein C receptor OS=Canis lupus familiaris OX=9615 GN=PROCR PE=4 SV=1	27.222	241	By MS/MS	4	4	15.4	115920000	10538000	67708000	3	4079
A0A8C0PIC9	--	Patatin like phospholipase domain containing 6 OS=Canis lupus familiaris OX=9615 PE=3 SV=1	168.57	1538	By MS/MS	5	4	3.8	55094000	605420	58631000	5	3863
A0A8C0PID0	--	cysteine--tRNA ligase OS=Canis lupus familiaris OX=9615 PE=3 SV=1	59.012	528	By matching	1	1	1.7	1345000	43387	0	0	4087
A0A8C0PID5	PDCD6IP	Programmed cell death 6 interacting protein OS=Canis lupus familiaris OX=9615 GN=PDCD6IP PE=4 SV=1	90.032	817	By MS/MS	19	19	37	1075400000	19914000	1047200000	28	4089
A0A8C0PIF4	--	Spliceosome associated factor 3, U4/U6 recycling protein OS=Canis lupus familiaris OX=9615 PE=4 SV=1	112.16	982	By MS/MS	7	7	12.3	71349000	1150800	113420000	8	4092
A0A8C0PIJ0	SLC4A2	Anion exchange protein OS=Canis lupus familiaris OX=9615 GN=SLC4A2 PE=3 SV=1	136.14	1236	By MS/MS	6	6	7.1	161740000	3110300	163890000	8	4096
A0A8C0PIL6	--	RNA helicase OS=Canis lupus familiaris OX=9615 PE=3 SV=1	96.584	870	By MS/MS	6	6	8.5	103870000	1959800	96513000	6	4100
A0A8C0PIP1	SSH1	protein-serine/threonine phosphatase OS=Canis lupus familiaris OX=9615 GN=SSH1 PE=3 SV=1	106.41	962	By MS/MS	2	1	2.8	4355500	82179	0	1	4104
A0A8C0PIQ2	AP2A2	AP-2 complex subunit alpha OS=Canis lupus familiaris OX=9615 GN=AP2A2 PE=3 SV=1	103.79	936	By MS/MS	21	0	32.8	1194100000	20239000	1144300000	17	4105
A0A8C0PJ10	INTS8	Integrator complex subunit 8 OS=Canis lupus familiaris OX=9615 GN=INTS8 PE=3 SV=1	103.67	914	By MS/MS	1	1	2.4	0	0	0	1	4119
A0A8C0PJ51	--	Erythrocyte membrane protein band 4.1 like 1 OS=Canis lupus familiaris OX=9615 PE=4 SV=1	86.34	772	By MS/MS	4	1	6.5	0	0	0	1	4123
A0A8C0PJ71	--	Perilipin OS=Canis lupus familiaris OX=9615 PE=3 SV=1	46.756	432	By MS/MS	9	9	42.4	478120000	17076000	388800000	9	4127
A0A8C0PJB9	--	Family with sequence similarity 83 member H OS=Canis lupus familiaris OX=9615 PE=3 SV=1	123.91	1152	By matching	11	0	14.1	0	0	0	0	4132
A0A8C0PJJ6	PPM1F	Protein phosphatase, Mg2+/Mn2+ dependent 1F OS=Canis lupus familiaris OX=9615 GN=PPM1F PE=3 SV=1	48.324	440	By MS/MS	2	2	9.5	5951700	283410	0	2	4138
A0A8C0PJL1	--	Calpain 7 OS=Canis lupus familiaris OX=9615 PE=3 SV=1	107.93	956	By MS/MS	4	4	4.7	44493000	741550	33707000	4	4141
A0A8C0PJN1	--	Importin 8 OS=Canis lupus familiaris OX=9615 PE=4 SV=1	119.82	1037	By MS/MS	2	1	2.5	9519600	169990	0	1	4025
A0A8C0PJP0	PPP4R3B	polyribonucleotide nucleotidyltransferase OS=Canis lupus familiaris OX=9615 GN=PPP4R3B PE=3 SV=1	78.465	713	By MS/MS	11	11	21.7	436570000	9921900	426040000	14	3682
A0A8C0PJR6	AP1B1	AP complex subunit beta OS=Canis lupus familiaris OX=9615 GN=AP1B1 PE=3 SV=1	103.66	939	By MS/MS	15	10	24	625100000	13023000	578670000	13	3985
A0A8C0PJT1	PRPF6	Pre-mRNA-processing factor 6 OS=Canis lupus familiaris OX=9615 GN=PRPF6 PE=4 SV=1	106.74	941	By MS/MS	13	13	17.4	253090000	4082200	296240000	15	3911
A0A8C0PJU6	RIOK3	Serine/threonine-protein kinase RIO3 OS=Canis lupus familiaris OX=9615 GN=RIOK3 PE=3 SV=1	58.869	519	By MS/MS	2	2	4.4	22034000	759810	44903000	2	4148
A0A8C0PJY5	--	Family with sequence similarity 111 member B OS=Canis lupus familiaris OX=9615 PE=4 SV=1	84.574	734	By MS/MS	5	5	10.2	83835000	1949700	74535000	7	4149
A0A8C0PK30	CCNY	Cyclin Y OS=Canis lupus familiaris OX=9615 GN=CCNY PE=3 SV=1	30.856	265	By MS/MS	1	1	4.2	8598500	505800	0	1	816
A0A8C0PK33	BCAS1	Brain enriched myelin associated protein 1 OS=Canis lupus familiaris OX=9615 GN=BCAS1 PE=4 SV=1	68.149	638	By MS/MS	6	6	11.3	19272000	481800	9772200	6	4153
A0A8C0PKH3	TIGAR	TP53 induced glycolysis regulatory phosphatase OS=Canis lupus familiaris OX=9615 GN=TIGAR PE=4 SV=1	29.695	270	By MS/MS	4	4	25.9	808940000	57781000	814830000	8	4166
A0A8C0PKK1	LOC477508	Cytochrome c oxidase subunit OS=Canis lupus familiaris OX=9615 GN=LOC477508 PE=3 SV=1	12.009	110	By MS/MS	2	2	45.5	108160000	13520000	106830000	2	4169
A0A8C0PKK8	--	Zinc finger AN1-type containing 5 OS=Canis lupus familiaris OX=9615 PE=4 SV=1	22.519	206	By MS/MS	2	2	13.1	6278600	418570	6580000	2	4171
A0A8C0PKN0	MCRIP1	MAPK regulated corepressor interacting protein 1 OS=Canis lupus familiaris OX=9615 GN=MCRIP1 PE=3 SV=1	11.055	97	By MS/MS	1	1	11.3	43304000	4811600	0	1	4175
A0A8C0PKS8	RELL1	RELT like 1 OS=Canis lupus familiaris OX=9615 GN=RELL1 PE=3 SV=1	28.318	258	By matching	1	1	6.2	3360000	420000	0	0	4173
A0A8C0PKV5	RPUSD2	RNA pseudouridine synthase domain containing 2 OS=Canis lupus familiaris OX=9615 GN=RPUSD2 PE=4 SV=1	61.913	552	By MS/MS	1	1	2.7	19612000	560330	0	2	4178
A0A8C0PL14	BCCIP	BRCA2 and CDKN1A-interacting protein OS=Canis lupus familiaris OX=9615 GN=BCCIP PE=3 SV=1	35.658	315	By MS/MS	4	1	20.3	28613000	1506000	19080000	3	4189
A0A8C0PLB8	CARKD	ATP-dependent (S)-NAD(P)H-hydrate dehydratase OS=Canis lupus familiaris OX=9615 GN=CARKD PE=3 SV=1	35.641	330	By MS/MS	3	3	12.7	30612000	1457700	37437000	2	4168
A0A8C0PLC6	--	ArfGAP with RhoGAP domain, ankyrin repeat and PH domain 2 OS=Canis lupus familiaris OX=9615 PE=4 SV=1	198.22	1737	By MS/MS	1	1	0.7	0	0	0	1	4199
A0A8C0PLW0	OXA1L	OXA1L mitochondrial inner membrane protein OS=Canis lupus familiaris OX=9615 GN=OXA1L PE=3 SV=1	45.904	414	By MS/MS	3	3	8.2	23211000	1785400	24791000	3	3068
A0A8C0PM55	ATP6V1A	H(+)-transporting two-sector ATPase OS=Canis lupus familiaris OX=9615 GN=ATP6V1A PE=3 SV=1	64.702	584	By MS/MS	13	13	33.2	826830000	21759000	877660000	18	4216
A0A8C0PMB6	--	Nucleolar and coiled-body phosphoprotein 1 OS=Canis lupus familiaris OX=9615 PE=4 SV=1	68.997	647	By MS/MS	8	1	14.5	585240000	15006000	639750000	8	4218
A0A8C0PME1	GLB1	Beta-galactosidase OS=Canis lupus familiaris OX=9615 GN=GLB1 PE=3 SV=1	105.5	946	By MS/MS	3	3	5.2	9707200	255450	44596000	2	325
A0A8C0PMJ8	--	Syntaxin 3 OS=Canis lupus familiaris OX=9615 PE=3 SV=1	28.71	251	By matching	1	1	5.6	15316000	1178200	0	0	4224
A0A8C0PMN9	--	Integrator complex subunit 2 OS=Canis lupus familiaris OX=9615 PE=3 SV=1	123.1	1107	By MS/MS	3	3	3.7	66169000	1378500	97414000	1	4222
A0A8C0PMQ6	STIM2	Stromal interaction molecule 2 OS=Canis lupus familiaris OX=9615 GN=STIM2 PE=4 SV=1	81.251	714	By MS/MS	2	2	3.2	3818000	88790	0	1	739
A0A8C0PMR8	FUT1	L-Fucosyltransferase OS=Canis lupus familiaris OX=9615 GN=FUT1 PE=3 SV=1	41.195	365	By MS/MS	4	4	16.2	31300000	1738900	26054000	3	4228
A0A8C0PMV6	DLG3	Discs large MAGUK scaffold protein 3 OS=Canis lupus familiaris OX=9615 GN=DLG3 PE=4 SV=1	42.129	366	By MS/MS	2	2	8.2	23887000	1257200	24484000	3	4232
A0A8C0PN02	KRT8	IF rod domain-containing protein OS=Canis lupus familiaris OX=9615 GN=KRT8 PE=3 SV=1	54.717	491	By MS/MS	29	1	63.5	169400000	5293700	138780000	7	4237
A0A8C0PN90	CTBP2	C-terminal binding protein 2 OS=Canis lupus familiaris OX=9615 GN=CTBP2 PE=3 SV=1	47.2	425	By MS/MS	2	2	5.2	90918000	3636700	101380000	1	4128
A0A8C0PNA6	CTDP1	RNA polymerase II subunit A C-terminal domain phosphatase OS=Canis lupus familiaris OX=9615 GN=CTDP1 PE=4 SV=1	90.639	838	By MS/MS	4	4	8.1	54377000	1132900	42427000	4	601
A0A8C0PNC9	TOMM7	Mitochondrial import receptor subunit TOM7 homolog OS=Canis lupus familiaris OX=9615 GN=TOMM7 PE=3 SV=1	6.2184	55	By MS/MS	3	3	56.4	466920000	116730000	434590000	2	4244
A0A8C0PNJ8	UBE2L3	Ubiquitin conjugating enzyme E2 L3 OS=Canis lupus familiaris OX=9615 GN=UBE2L3 PE=3 SV=1	17.861	154	By MS/MS	7	7	64.9	1376400000	172060000	1262800000	7	4247
A0A8C0PNM3	--	Cyclin K OS=Canis lupus familiaris OX=9615 PE=3 SV=1	64.137	581	By MS/MS	2	2	4.3	13440000	560000	13558000	3	1427
A0A8C0PNR7	--	Envoplakin OS=Canis lupus familiaris OX=9615 PE=4 SV=1	231.23	2029	By MS/MS	25	25	16.9	463890000	3711100	461580000	24	432
A0A8C0PP72	RPL18	Ribosomal protein L18 OS=Canis lupus familiaris OX=9615 GN=RPL18 PE=3 SV=1	22.833	199	By MS/MS	7	7	32.7	1363000000	151450000	1298500000	14	140
A0A8C0PP81	SNAP29	Synaptosome associated protein 29 OS=Canis lupus familiaris OX=9615 GN=SNAP29 PE=4 SV=1	28.825	258	By MS/MS	4	4	15.5	183750000	11484000	125170000	2	4255
A0A8C0PPF8	SMG8	Nonsense-mediated mRNA decay factor SMG8 OS=Canis lupus familiaris OX=9615 GN=SMG8 PE=3 SV=1	105.02	950	By MS/MS	1	1	1.1	22793000	422100	0	2	1485
A0A8C0PPG3	--	Gluconokinase OS=Canis lupus familiaris OX=9615 PE=3 SV=1	20.487	187	By MS/MS	2	2	16	21076000	1916000	21076000	2	1014
A0A8C0PPR3	--	Bromodomain containing 4 OS=Canis lupus familiaris OX=9615 PE=4 SV=1	166.21	1505	By MS/MS	5	4	4.8	114470000	1788600	110220000	3	3719
A0A8C0PPU1	--	SECIS binding protein 2 OS=Canis lupus familiaris OX=9615 PE=4 SV=1	82.52	748	By MS/MS	1	1	1.6	2366800	60688	0	1	680
A0A8C0PQ10	GTF2E2	Transcription initiation factor IIE subunit beta OS=Canis lupus familiaris OX=9615 GN=GTF2E2 PE=3 SV=1	32.961	291	By MS/MS	3	3	13.4	65542000	3121000	59891000	2	4267
A0A8C0PQ22	ANXA7	Annexin OS=Canis lupus familiaris OX=9615 GN=ANXA7 PE=3 SV=1	50.109	466	By MS/MS	4	4	12.4	315390000	12616000	306770000	5	2036
A0A8C0PQ80	--	Fermitin family member 2 OS=Canis lupus familiaris OX=9615 PE=3 SV=1	73.553	644	By MS/MS	16	16	37.3	633840000	17131000	690770000	21	4227
A0A8C0PQ83	PCBP3	Poly(rC) binding protein 3 OS=Canis lupus familiaris OX=9615 GN=PCBP3 PE=4 SV=1	35.078	329	By matching	3	0	13.7	0	0	0	0	4021
A0A8C0PQC6	ALDH8A1	HBS1-like protein OS=Canis lupus familiaris OX=9615 GN=ALDH8A1 PE=4 SV=1	89.841	816	By MS/MS	4	4	6.4	161180000	3160400	152750000	4	1125
A0A8C0PQL0	ANO6	Anoctamin OS=Canis lupus familiaris OX=9615 GN=ANO6 PE=3 SV=1	98.65	845	By MS/MS	2	2	2.5	13840000	314550	14709000	2	4106
A0A8C0PQL8	--	General transcription factor IIA subunit 1 OS=Canis lupus familiaris OX=9615 PE=3 SV=1	41.425	375	By MS/MS	1	1	2.9	113250000	16179000	0	1	812
A0A8C0PQW4	MECR	Mitochondrial trans-2-enoyl-CoA reductase OS=Canis lupus familiaris OX=9615 GN=MECR PE=4 SV=1	39.284	367	By MS/MS	4	4	15.5	45620000	2073600	105090000	4	4276
A0A8C0PQZ4	PEF1	Penta-EF-hand domain containing 1 OS=Canis lupus familiaris OX=9615 GN=PEF1 PE=4 SV=1	30.045	284	By MS/MS	5	5	26.8	275630000	34453000	281690000	5	4277
A0A8C0PR27	PITRM1	Pitrilysin metalloproteinase 1 OS=Canis lupus familiaris OX=9615 GN=PITRM1 PE=4 SV=1	116.62	1034	By MS/MS	14	14	21.7	538830000	8690900	483920000	10	4278
A0A8C0PR47	FUCA1	Alpha-L-fucosidase OS=Canis lupus familiaris OX=9615 GN=FUCA1 PE=3 SV=1	51.185	441	By MS/MS	2	2	6.3	40661000	1626400	0	2	204
A0A8C0PR54	MAP3K4	Mitogen-activated protein kinase kinase kinase 4 OS=Canis lupus familiaris OX=9615 GN=MAP3K4 PE=4 SV=1	152.85	1346	By MS/MS	2	2	1.9	15153000	172200	14973000	2	1993
A0A8C0PRC5	LOC100856725	PrdX deacylase domain-containing protein 1 OS=Canis lupus familiaris OX=9615 GN=LOC100856725 PE=3 SV=1	19.147	172	By MS/MS	1	1	5.8	45742000	3811800	0	1	4285
A0A8C0PRJ0	--	Zinc finger CCCH-type with G patch domain-containing protein OS=Canis lupus familiaris OX=9615 PE=4 SV=1	55.28	513	By MS/MS	2	2	4.9	15642000	504590	14524000	2	4290
A0A8C0PRQ3	ERGIC1	Endoplasmic reticulum-Golgi intermediate compartment protein OS=Canis lupus familiaris OX=9615 GN=ERGIC1 PE=3 SV=1	32.601	290	By MS/MS	3	3	9.3	166780000	12829000	160020000	6	508
A0A8C0PRS9	--	KH homology domain-containing protein 4 OS=Canis lupus familiaris OX=9615 PE=3 SV=1	56.585	543	By MS/MS	2	2	4.2	7536500	327670	0	1	4295
A0A8C0PRU0	RCC2	Regulator of chromosome condensation 2 OS=Canis lupus familiaris OX=9615 GN=RCC2 PE=4 SV=1	56.02	522	By MS/MS	13	13	39.7	500290000	15634000	471510000	16	4296
A0A8C0PRY5	ENO3	phosphopyruvate hydratase OS=Canis lupus familiaris OX=9615 GN=ENO3 PE=3 SV=1	47.054	434	By MS/MS	9	6	34.6	189340000	6528800	201910000	3	4299
A0A8C0PS09	--	6-phosphofructo-2-kinase/fructose-2,6-biphosphatase 3 OS=Canis lupus familiaris OX=9615 PE=3 SV=1	53.323	461	By MS/MS	2	2	6.3	32588000	880760	0	1	651
A0A8C0PSB6	EHD2	EH domain containing 2 OS=Canis lupus familiaris OX=9615 GN=EHD2 PE=4 SV=1	61.203	543	By MS/MS	13	12	33	791560000	22616000	741600000	13	4307
A0A8C0PSC7	--	Membrane bound O-acyltransferase domain containing 7 OS=Canis lupus familiaris OX=9615 PE=4 SV=1	44.34	397	By MS/MS	2	2	7.3	49970000	2939400	45566000	4	526
A0A8C0PSF6	IARS1	isoleucine--tRNA ligase OS=Canis lupus familiaris OX=9615 GN=IARS1 PE=3 SV=1	141.61	1236	By MS/MS	22	22	28.5	1313700000	19607000	1230500000	26	656
A0A8C0PSH1	--	Cathepsin H OS=Canis lupus familiaris OX=9615 PE=3 SV=1	36.105	323	By MS/MS	5	5	18.9	132610000	7800900	220560000	4	1320
A0A8C0PSH3	--	Charged multivesicular body protein 6 OS=Canis lupus familiaris OX=9615 PE=3 SV=1	23.509	201	By MS/MS	3	3	24.4	138990000	12636000	141490000	3	4310
A0A8C0PSH4	--	Protein 4.1 OS=Canis lupus familiaris OX=9615 PE=4 SV=1	115.66	1038	By MS/MS	4	2	5.4	24474000	382410	46027000	3	285
A0A8C0PSH8	GBA	Glucosylceramidase OS=Canis lupus familiaris OX=9615 GN=GBA PE=3 SV=1	55.733	502	By MS/MS	4	4	9.4	82161000	3043000	80131000	4	4265
A0A8C0PSL2	--	5-oxoprolinase, ATP-hydrolysing OS=Canis lupus familiaris OX=9615 PE=3 SV=1	137.55	1288	By MS/MS	14	14	19.8	483300000	8055000	486090000	21	3954
A0A8C0PSY8	JMJD1C	Lysine-specific demethylase OS=Canis lupus familiaris OX=9615 GN=JMJD1C PE=3 SV=1	284.85	2545	By MS/MS	2	2	1	34406000	235660	37255000	2	4313
A0A8C0PT23	SNRPD1	Small nuclear ribonucleoprotein Sm D1 OS=Canis lupus familiaris OX=9615 GN=SNRPD1 PE=3 SV=1	13.281	119	By MS/MS	2	2	28.6	233910000	46783000	0	2	4319
A0A8C0PT47	UNK	RING finger protein unkempt homolog OS=Canis lupus familiaris OX=9615 GN=UNK PE=3 SV=1	81.085	743	By MS/MS	1	1	1.3	5057800	153270	0	1	282
A0A8C0PT56	WLS	Wnt ligand secretion mediator OS=Canis lupus familiaris OX=9615 GN=WLS PE=3 SV=1	61.548	548	By MS/MS	3	1	5.5	31019000	1069600	42171000	3	4321
A0A8C0PT77	RAE1	Ribonucleic acid export 1 OS=Canis lupus familiaris OX=9615 GN=RAE1 PE=4 SV=1	37.405	333	By MS/MS	5	5	22.8	141250000	7434300	147770000	2	4234
A0A8C0PT97	BCL2L2	Bcl-2-like protein 2 OS=Canis lupus familiaris OX=9615 GN=BCL2L2 PE=4 SV=1	32.498	304	By MS/MS	5	5	33.6	381610000	25441000	322280000	15	4323
A0A8C0PTC8	RPTOR	Regulatory associated protein of MTOR complex 1 OS=Canis lupus familiaris OX=9615 GN=RPTOR PE=3 SV=1	143.47	1286	By MS/MS	3	3	2.6	35699000	549220	31965000	3	1464
A0A8C0PTW7	PCBP2	Poly(rC) binding protein 2 OS=Canis lupus familiaris OX=9615 GN=PCBP2 PE=4 SV=1	38.58	365	By MS/MS	12	0	61.6	27880000	1394000	0	2	4333
A0A8C0PTZ0	SCAMP3	Secretory carrier-associated membrane protein OS=Canis lupus familiaris OX=9615 GN=SCAMP3 PE=3 SV=1	38.113	346	By MS/MS	4	4	19.9	94322000	6737300	95967000	3	4011
A0A8C0PU04	--	Huntingtin interacting protein 1 related OS=Canis lupus familiaris OX=9615 PE=3 SV=1	119.54	1067	By MS/MS	19	19	22.7	657980000	8657600	252470000	18	4335
A0A8C0PU06	--	CRK proto-oncogene, adaptor protein OS=Canis lupus familiaris OX=9615 PE=3 SV=1	42.069	385	By MS/MS	7	2	24.2	219530000	9147100	286710000	12	4336
A0A8C0PU47	UBAP2L	Ubiquitin associated protein 2 like OS=Canis lupus familiaris OX=9615 GN=UBAP2L PE=4 SV=1	106.02	1003	By MS/MS	13	1	22.3	5232000	153880	0	0	4337
A0A8C0PU65	TPM3	Tropomyosin 3 OS=Canis lupus familiaris OX=9615 GN=TPM3 PE=3 SV=1	33.222	285	By MS/MS	14	1	46.7	15807000	632270	0	1	4338
A0A8C0PU84	--	Ribosomal protein L36a OS=Canis lupus familiaris OX=9615 PE=3 SV=1	33.178	300	By MS/MS	3	3	10.7	194480000	8103200	184320000	3	141
A0A8C0PUF0	--	RING-type E3 ubiquitin transferase OS=Canis lupus familiaris OX=9615 PE=3 SV=1	96.144	880	By MS/MS	7	7	11.2	97788000	1995700	100390000	6	3505
A0A8C0PUG1	TPM3	Tropomyosin 3 OS=Canis lupus familiaris OX=9615 GN=TPM3 PE=3 SV=1	29.032	248	By MS/MS	17	6	57.3	6276800000	298900000	5220900000	25	4347
A0A8C0PUH5	DLGAP5	DLG associated protein 5 OS=Canis lupus familiaris OX=9615 GN=DLGAP5 PE=3 SV=1	91.58	804	By MS/MS	3	3	3.9	0	0	0	2	4348
A0A8C0PUT4	--	Sorting nexin 7 OS=Canis lupus familiaris OX=9615 PE=3 SV=1	49.304	430	By MS/MS	4	4	12.6	54705000	2026100	51265000	4	2635
A0A8C0PUU6	--	Inositol polyphosphate-5-phosphatase K OS=Canis lupus familiaris OX=9615 PE=3 SV=1	51.4	446	By MS/MS	4	4	10.3	53738000	2442600	47367000	7	4354
A0A8C0PUV7	--	HAUS augmin like complex subunit 5 OS=Canis lupus familiaris OX=9615 PE=4 SV=1	70.999	631	By MS/MS	4	4	7.8	34171000	876170	30579000	4	4355
A0A8C0PV14	MADD	MAP kinase-activating death domain protein OS=Canis lupus familiaris OX=9615 GN=MADD PE=3 SV=1	163.84	1477	By MS/MS	1	1	0.7	12124000	159520	0	1	4084
A0A8C0PV95	GRAMD1A	GRAM domain containing 1A OS=Canis lupus familiaris OX=9615 GN=GRAMD1A PE=4 SV=1	79.244	713	By MS/MS	2	1	3.2	17598000	429210	17363000	1	674
A0A8C0PV96	CEMIP2	hyaluronoglucosaminidase OS=Canis lupus familiaris OX=9615 GN=CEMIP2 PE=3 SV=1	142.3	1276	By MS/MS	2	2	2	29390000	354100	29390000	3	3617
A0A8C0PVA5	REPS1	RALBP1 associated Eps domain containing 1 OS=Canis lupus familiaris OX=9615 GN=REPS1 PE=4 SV=1	86.659	796	By MS/MS	1	1	1.5	0	0	0	1	4361
A0A8C0PVK3	PPP2R1A	Protein phosphatase 2 scaffold subunit Aalpha OS=Canis lupus familiaris OX=9615 GN=PPP2R1A PE=4 SV=1	65.445	590	By MS/MS	15	1	32.7	2194800000	56277000	2208300000	27	4368
A0A8C0PWB8	--	SH3 domain and tetratricopeptide repeats 1 OS=Canis lupus familiaris OX=9615 PE=4 SV=1	146.14	1334	By MS/MS	2	1	1.6	24643000	417680	26981000	2	630
A0A8C0PWC0	CALM1	Calmodulin 1 OS=Canis lupus familiaris OX=9615 GN=CALM1 PE=4 SV=1	16.837	149	By MS/MS	8	8	81.2	2072100000	230240000	2287500000	6	1302
A0A8C0PWH7	--	PBX homeobox interacting protein 1 OS=Canis lupus familiaris OX=9615 PE=4 SV=1	74.616	682	By MS/MS	1	1	3.1	8408600	254810	0	1	4286
A0A8C0PWJ2	--	Coiled-coil domain containing 88C OS=Canis lupus familiaris OX=9615 PE=4 SV=1	230.39	2033	By MS/MS	8	7	4.2	55563000	380570	41226000	8	4383
A0A8C0PWJ6	--	Rho guanine nucleotide exchange factor 2 OS=Canis lupus familiaris OX=9615 PE=4 SV=1	110.29	976	By MS/MS	4	4	7.1	40103000	626610	27826000	5	297
A0A8C0PWM3	--	Carboxypeptidase D OS=Canis lupus familiaris OX=9615 PE=3 SV=1	146.5	1321	By MS/MS	9	9	10.4	104310000	1354600	122800000	12	1419
A0A8C0PWQ2	TBC1D14	KIAA0232 OS=Canis lupus familiaris OX=9615 GN=TBC1D14 PE=4 SV=1	47.616	413	By MS/MS	1	1	5.3	0	0	0	1	743
A0A8C0PX06	--	SOS Ras/Rho guanine nucleotide exchange factor 2 OS=Canis lupus familiaris OX=9615 PE=4 SV=1	141.46	1233	By matching	1	0	0.9	0	0	0	0	4391
A0A8C0PXN0	GGA3	Golgi associated, gamma adaptin ear containing, ARF binding protein 3 OS=Canis lupus familiaris OX=9615 GN=GGA3 PE=3 SV=1	78.709	729	By MS/MS	4	4	10.4	70407000	2271200	75893000	2	4397
A0A8C0PXP0	--	Actin filament associated protein 1 OS=Canis lupus familiaris OX=9615 PE=4 SV=1	80.572	728	By MS/MS	2	2	3.4	25256000	742840	35432000	3	710
A0A8C0PXT2	DDX21	RNA helicase OS=Canis lupus familiaris OX=9615 GN=DDX21 PE=3 SV=1	88.512	789	By MS/MS	13	0	21.5	92639000	2058600	77240000	7	4403
A0A8C0PXW4	--	Golgi associated, gamma adaptin ear containing, ARF binding protein 2 OS=Canis lupus familiaris OX=9615 PE=3 SV=1	66.527	604	By MS/MS	1	1	1.7	0	0	0	1	3339
A0A8C0PXZ5	UBAP2L	Ubiquitin associated protein 2 like OS=Canis lupus familiaris OX=9615 GN=UBAP2L PE=4 SV=1	117.16	1112	By MS/MS	14	2	21.9	360870000	10614000	389790000	12	3593
A0A8C0PY01	STRBP	Spermatid perinuclear RNA binding protein OS=Canis lupus familiaris OX=9615 GN=STRBP PE=4 SV=1	65.134	595	By MS/MS	10	9	27.2	73742000	1843500	55517000	8	1169
A0A8C0PY02	UBQLN1	Ubiquilin 1 OS=Canis lupus familiaris OX=9615 GN=UBQLN1 PE=4 SV=1	59.078	561	By MS/MS	9	1	38.3	0	0	0	0	4408
A0A8C0PY17	--	ubiquitinyl hydrolase 1 OS=Canis lupus familiaris OX=9615 PE=4 SV=1	170.89	1512	By MS/MS	2	2	1.7	6362800	73986	6362800	2	4410
A0A8C0PY23	SAMD4A	Sterile alpha motif domain containing 4A OS=Canis lupus familiaris OX=9615 GN=SAMD4A PE=3 SV=1	69.934	629	By MS/MS	4	3	11.3	41830000	1349400	31472000	3	702
A0A8C0PY38	--	Chromosome 1 open reading frame 198 OS=Canis lupus familiaris OX=9615 PE=4 SV=1	36.583	332	By MS/MS	1	1	3.9	4019400	174760	0	0	2443
A0A8C0PY59	STK10	non-specific serine/threonine protein kinase OS=Canis lupus familiaris OX=9615 GN=STK10 PE=3 SV=1	112.4	967	By MS/MS	11	11	15.8	168810000	3014500	203560000	8	4415
A0A8C0PY69	--	Small-subunit processome Utp12 domain-containing protein OS=Canis lupus familiaris OX=9615 PE=3 SV=1	98.602	888	By MS/MS	8	8	12.2	158890000	3875300	137320000	8	4117
A0A8C0PY99	PCBP2	Poly(rC) binding protein 2 OS=Canis lupus familiaris OX=9615 GN=PCBP2 PE=4 SV=1	33.8	321	By MS/MS	13	2	70.7	3138000000	156900000	3633800000	45	4419
A0A8C0PYE5	--	Probable glutamate--tRNA ligase, mitochondrial OS=Canis lupus familiaris OX=9615 PE=3 SV=1	58.312	522	By MS/MS	1	1	1.9	0	0	0	1	4423
A0A8C0PYF9	--	ADP ribosylation factor GTPase activating protein 2 OS=Canis lupus familiaris OX=9615 PE=4 SV=1	58.393	534	By MS/MS	8	7	24	194830000	5903900	1165300000	10	4424
A0A8C0PYH8	RNF31	RBR-type E3 ubiquitin transferase OS=Canis lupus familiaris OX=9615 GN=RNF31 PE=3 SV=1	120.17	1076	By MS/MS	3	0	4.5	23298000	369810	61526000	3	4425
A0A8C0PYN4	JPT1	Jupiter microtubule associated homolog 1 OS=Canis lupus familiaris OX=9615 GN=JPT1 PE=3 SV=1	15.954	154	By MS/MS	2	2	27.9	81569000	8156900	70230000	2	4428
A0A8C0PYP3	PEX3	Peroxisomal assembly protein PEX3 OS=Canis lupus familiaris OX=9615 GN=PEX3 PE=4 SV=1	42.234	373	By MS/MS	4	4	16.1	80113000	3814900	77890000	4	4429
A0A8C0PYQ2	HNRNPA1	Heterogeneous nuclear ribonucleoprotein A1 OS=Canis lupus familiaris OX=9615 GN=HNRNPA1 PE=4 SV=1	34.196	320	By MS/MS	20	6	68.4	11150000000	586830000	11547000000	101	4430
A0A8C0PYS7	--	Misshapen like kinase 1 OS=Canis lupus familiaris OX=9615 PE=4 SV=1	153.63	1364	By MS/MS	6	4	7	51818000	681820	51592000	6	1627
A0A8C0PYT5	S100A6	Protein S100 OS=Canis lupus familiaris OX=9615 GN=S100A6 PE=3 SV=1	10.039	90	By MS/MS	3	3	54.4	346950000	69390000	356340000	3	4433
A0A8C0PYW4	--	Ribosomal RNA processing 1B OS=Canis lupus familiaris OX=9615 PE=3 SV=1	76.678	688	By MS/MS	2	2	3.2	3426800	92616	0	1	4434
A0A8C0PYW5	VPS13A	Vacuolar protein sorting 13 homolog A OS=Canis lupus familiaris OX=9615 GN=VPS13A PE=3 SV=1	354.4	3122	By MS/MS	6	6	2.7	44698000	253970	39423000	6	524
A0A8C0PZ37	NUDT19	Acyl-coenzyme A diphosphatase NUDT19 OS=Canis lupus familiaris OX=9615 GN=NUDT19 PE=3 SV=1	41.949	379	By MS/MS	1	1	4	8408400	400400	8408400	1	4436
A0A8C0PZ79	NEMF	Nuclear export mediator factor OS=Canis lupus familiaris OX=9615 GN=NEMF PE=3 SV=1	120.9	1057	By MS/MS	7	7	8.6	98558000	1792000	71713000	8	464
A0A8C0PZ97	--	CDC like kinase 2 OS=Canis lupus familiaris OX=9615 PE=4 SV=1	73.372	631	By MS/MS	2	2	3.5	9070900	251970	9070900	1	4439
A0A8C0PZA5	--	RNA helicase OS=Canis lupus familiaris OX=9615 PE=3 SV=1	139.5	1256	By MS/MS	20	20	25.1	1337000000	17827000	1194100000	35	705
A0A8C0PZD9	TIMM17A	Mitochondrial import inner membrane translocase subunit TIM17 OS=Canis lupus familiaris OX=9615 GN=TIMM17A PE=3 SV=1	17.993	171	By MS/MS	1	1	12.9	0	0	0	1	4440
A0A8C0PZF2	IPO4	Importin 4 OS=Canis lupus familiaris OX=9615 GN=IPO4 PE=4 SV=1	118.09	1079	By MS/MS	21	21	27.6	887800000	16441000	807670000	22	2478
A0A8C0PZQ4	RBBP6	RB binding protein 6, ubiquitin ligase OS=Canis lupus familiaris OX=9615 GN=RBBP6 PE=4 SV=1	197.03	1760	By MS/MS	4	1	2.8	59080000	596770	69341000	5	3443
A0A8C0PZS6	--	Scavenger receptor class B member 1 OS=Canis lupus familiaris OX=9615 PE=3 SV=1	81.435	753	By MS/MS	3	3	5.7	101620000	2605700	96558000	3	4365
A0A8C0PZU4	--	Eukaryotic translation initiation factor 4 gamma 3 OS=Canis lupus familiaris OX=9615 PE=3 SV=1	201.36	1830	By MS/MS	13	11	11.1	170980000	1554400	109190000	8	1022
A0A8C0Q0I1	--	Thioredoxin domain-containing protein OS=Canis lupus familiaris OX=9615 PE=4 SV=1	41.025	379	By MS/MS	1	1	4	19787000	860280	0	1	1491
A0A8C0Q0J1	C5H17orf49	Chromosome 5 C17orf49 homolog OS=Canis lupus familiaris OX=9615 GN=C5H17orf49 PE=4 SV=1	14.019	138	By MS/MS	1	1	10.1	123130000	17591000	0	2	4385
A0A8C0Q0M7	--	EF-hand domain family member D2 OS=Canis lupus familiaris OX=9615 PE=4 SV=1	26.709	240	By MS/MS	6	4	42.9	400750000	25047000	396430000	7	4462
A0A8C0Q0T0	CRYBG2	Crystallin beta-gamma domain containing 2 OS=Canis lupus familiaris OX=9615 GN=CRYBG2 PE=3 SV=1	168.19	1559	By MS/MS	1	1	0.8	12478000	157940	0	2	2616
A0A8C0Q0T8	--	Protein phosphatase 1 regulatory subunit 8 OS=Canis lupus familiaris OX=9615 PE=4 SV=1	38.505	351	By MS/MS	5	5	27.4	115770000	6809800	146840000	6	4464
A0A8C0Q0U3	PARD3	Par-3 family cell polarity regulator OS=Canis lupus familiaris OX=9615 GN=PARD3 PE=3 SV=1	152.67	1364	By MS/MS	4	4	3.6	10292000	128640	20111000	3	2038
A0A8C0Q0V3	CDC123	Cell division cycle protein 123 homolog OS=Canis lupus familiaris OX=9615 GN=CDC123 PE=3 SV=1	38.791	334	By MS/MS	5	5	19.2	133350000	7018600	127250000	8	4466
A0A8C0Q1A0	MYL12B	Myosin light chain 12B OS=Canis lupus familiaris OX=9615 GN=MYL12B PE=4 SV=1	19.793	172	By matching	6	0	50	0	0	0	0	4476
A0A8C0Q1D3	DAAM1	Dishevelled associated activator of morphogenesis 1 OS=Canis lupus familiaris OX=9615 GN=DAAM1 PE=4 SV=1	114.83	1006	By MS/MS	2	2	2	13998000	215360	12964000	2	525
A0A8C0Q1M0	--	ATP synthase subunit e, mitochondrial OS=Canis lupus familiaris OX=9615 PE=3 SV=1	8.0182	69	By MS/MS	2	2	36.2	213120000	53281000	206260000	9	390
A0A8C0Q1M8	HSD17B4	Hydroxysteroid 17-beta dehydrogenase 4 OS=Canis lupus familiaris OX=9615 GN=HSD17B4 PE=4 SV=1	79.689	737	By MS/MS	15	15	32.3	1261000000	30757000	1221700000	20	4483
A0A8C0Q1U5	FNBP1L	Formin-binding protein 1-like OS=Canis lupus familiaris OX=9615 GN=FNBP1L PE=3 SV=1	63.629	547	By MS/MS	2	2	4.8	5249000	141860	5249000	2	2113
A0A8C0Q1V4	--	Conserved oligomeric Golgi complex subunit 7 OS=Canis lupus familiaris OX=9615 PE=3 SV=1	82.417	736	By MS/MS	9	9	16.8	158940000	3784400	105460000	10	3113
A0A8C0Q1W8	PDXDC1	Pyridoxal dependent decarboxylase domain containing 1 OS=Canis lupus familiaris OX=9615 GN=PDXDC1 PE=4 SV=1	105.87	968	By MS/MS	8	8	15.6	448100000	8617400	352330000	6	2808
A0A8C0Q1Z7	SCYL3	SCY1 like pseudokinase 3 OS=Canis lupus familiaris OX=9615 GN=SCYL3 PE=4 SV=1	72.491	652	By MS/MS	1	1	1.7	17327000	495060	0	1	3952
A0A8C0Q2I1	--	Sterol carrier protein 2 OS=Canis lupus familiaris OX=9615 PE=3 SV=1	58.743	545	By MS/MS	12	12	26.6	1135700000	34415000	1088800000	16	943
A0A8C0Q2Q8	--	EFR3 homolog A OS=Canis lupus familiaris OX=9615 PE=4 SV=1	88.378	782	By MS/MS	2	2	4.2	32559000	678320	35336000	3	2696
A0A8C0Q3C5	DVL2	Dishevelled segment polarity protein 2 OS=Canis lupus familiaris OX=9615 GN=DVL2 PE=4 SV=1	75.408	703	By MS/MS	1	1	2.3	0	0	0	1	4513
A0A8C0Q3P9	--	alpha-1,2-Mannosidase OS=Canis lupus familiaris OX=9615 PE=3 SV=1	106.15	949	By MS/MS	2	2	3.5	4753700	99035	0	3	663
A0A8C0Q3Q1	FHL3	Four and a half LIM domains 3 OS=Canis lupus familiaris OX=9615 GN=FHL3 PE=4 SV=1	31.097	280	By MS/MS	2	2	8.9	29042000	1936100	24473000	1	4518
A0A8C0Q3Q3	--	Vacuolar protein sorting 13 homolog D OS=Canis lupus familiaris OX=9615 PE=3 SV=1	454.21	4052	By MS/MS	2	2	0.5	9850600	42459	0	1	2711
A0A8C0Q4E5	KTN1	Kinectin 1 OS=Canis lupus familiaris OX=9615 GN=KTN1 PE=4 SV=1	142.52	1232	By matching	40	0	39.2	0	0	0	0	632
A0A8C0Q4L4	--	Myosin phosphatase Rho interacting protein OS=Canis lupus familiaris OX=9615 PE=4 SV=1	130.42	1150	By MS/MS	11	10	14	80191000	1162200	53832000	9	618
A0A8C0Q4P0	ACTN2	Actinin alpha 2 OS=Canis lupus familiaris OX=9615 GN=ACTN2 PE=3 SV=1	103.71	893	By matching	14	0	16.2	0	0	0	0	4320
A0A8C0Q4Q1	YY1	YY1 transcription factor OS=Canis lupus familiaris OX=9615 GN=YY1 PE=3 SV=1	44.238	410	By MS/MS	3	3	9.5	25667000	1283300	29882000	3	4532
A0A8C0Q4R0	MYDGF	Myeloid derived growth factor OS=Canis lupus familiaris OX=9615 GN=MYDGF PE=4 SV=1	18.77	173	By MS/MS	6	6	51.4	59515000	4959600	39220000	6	4533
A0A8C0Q4V6	LASP1	LIM and SH3 domain protein 1 OS=Canis lupus familiaris OX=9615 GN=LASP1 PE=4 SV=1	28.649	250	By MS/MS	7	7	34.4	1629700000	108650000	2138000000	7	1063
A0A8C0Q4Y8	--	RUN and FYVE domain containing 3 OS=Canis lupus familiaris OX=9615 PE=4 SV=1	106.08	986	By MS/MS	2	2	2.3	50470000	731440	45431000	2	2747
A0A8C0Q4Z2	AFTPH	Aftiphilin OS=Canis lupus familiaris OX=9615 GN=AFTPH PE=4 SV=1	95.195	866	By MS/MS	3	3	5.2	61535000	1465100	45087000	3	2913
A0A8C0Q4Z8	AP3M1	Adaptor related protein complex 3 subunit mu 1 OS=Canis lupus familiaris OX=9615 GN=AP3M1 PE=3 SV=1	46.939	418	By MS/MS	3	3	11	231230000	9634600	189650000	4	4536
A0A8C0Q5A3	--	Poly(A)-specific ribonuclease PARN OS=Canis lupus familiaris OX=9615 PE=3 SV=1	82.627	724	By MS/MS	2	2	3.3	38075000	928650	53040000	2	2526
A0A8C0Q5G0	UBE2Z	Ubiquitin conjugating enzyme E2 Z OS=Canis lupus familiaris OX=9615 GN=UBE2Z PE=4 SV=1	38.238	354	By MS/MS	2	2	7.3	25519000	1701300	24046000	3	4547
A0A8C0Q5G9	LSM6	LSM6 homolog, U6 small nuclear RNA and mRNA degradation associated OS=Canis lupus familiaris OX=9615 GN=LSM6 PE=3 SV=1	9.1275	80	By MS/MS	3	3	58.8	3487100000	697410000	0	1	4548
A0A8C0Q5I8	--	TRMT1-like protein OS=Canis lupus familiaris OX=9615 PE=3 SV=1	76.898	690	By MS/MS	7	7	14.6	104350000	2268500	90341000	6	700
A0A8C0Q5M8	--	Tripartite motif containing 28 OS=Canis lupus familiaris OX=9615 PE=4 SV=1	86.563	813	By MS/MS	16	1	38.4	1102200000	29788000	1205200000	25	4550
A0A8C0Q5P7	SNAPIN	SNARE-associated protein Snapin OS=Canis lupus familiaris OX=9615 GN=SNAPIN PE=3 SV=1	14.888	136	By MS/MS	2	2	19.1	47039000	4703900	49422000	2	4551
A0A8C0Q5W3	--	Phosphofurin acidic cluster sorting protein 2 OS=Canis lupus familiaris OX=9615 PE=3 SV=1	94.574	858	By MS/MS	1	1	1.4	17188000	464540	0	0	945
A0A8C0Q5Y6	DGKA	Diacylglycerol kinase OS=Canis lupus familiaris OX=9615 GN=DGKA PE=3 SV=1	82.502	734	By MS/MS	13	12	27.5	524010000	11392000	498760000	12	2887
A0A8C0Q6B5	--	60S ribosomal protein L3 OS=Canis lupus familiaris OX=9615 PE=3 SV=1	43.466	384	By MS/MS	12	12	31.5	1513400000	79654000	1394200000	15	2294
A0A8C0Q6H1	GK5	Putative glycerol kinase 5 OS=Canis lupus familiaris OX=9615 GN=GK5 PE=3 SV=1	54.875	489	By MS/MS	2	2	6.5	21758000	750290	29722000	3	1149
A0A8C0Q6J6	--	DNA replication licensing factor MCM3 OS=Canis lupus familiaris OX=9615 PE=3 SV=1	92.016	816	By MS/MS	18	18	34.8	1488900000	27572000	1452400000	25	3042
A0A8C0Q6V1	FAM135A	Family with sequence similarity 135 member A OS=Canis lupus familiaris OX=9615 GN=FAM135A PE=3 SV=1	173.07	1543	By matching	2	2	1.6	5827600	77701	10227000	0	3183
A0A8C0Q6X1	--	Bms1-type G domain-containing protein OS=Canis lupus familiaris OX=9615 PE=4 SV=1	90.162	784	By MS/MS	11	11	17.5	389710000	11462000	261650000	15	4490
A0A8C0Q6X7	IPO11	Importin 11 OS=Canis lupus familiaris OX=9615 GN=IPO11 PE=4 SV=1	106.26	922	By MS/MS	7	7	11.6	190510000	4141400	182450000	7	4346
A0A8C0Q7D0	--	Tr-type G domain-containing protein OS=Canis lupus familiaris OX=9615 PE=3 SV=1	50.03	462	By matching	7	0	18	0	0	0	0	4579
A0A8C0Q7G1	--	Phosphoserine aminotransferase OS=Canis lupus familiaris OX=9615 PE=3 SV=1	40.507	370	By MS/MS	9	9	36.5	746480000	26660000	635080000	9	4580
A0A8C0Q7G6	WDR92	Nuclear nucleic acid-binding protein C1D OS=Canis lupus familiaris OX=9615 GN=WDR92 PE=3 SV=1	48.829	433	By MS/MS	3	0	9.7	50045000	1853500	0	2	4581
A0A8C0Q7G9	--	Synaptogyrin 1 OS=Canis lupus familiaris OX=9615 PE=3 SV=1	20.99	191	By MS/MS	2	2	14.7	14053000	2342200	14053000	1	4582
A0A8C0Q7I6	HDGFL2	HDGF like 2 OS=Canis lupus familiaris OX=9615 GN=HDGFL2 PE=3 SV=1	67.529	604	By MS/MS	4	4	9.9	265040000	8031400	221980000	5	3838
A0A8C0Q7J0	--	Nucleoporin 133 OS=Canis lupus familiaris OX=9615 PE=3 SV=1	129.14	1155	By MS/MS	11	11	17.1	285050000	4597500	1380700000	12	4584
A0A8C0Q7T4	--	HDGF like 3 OS=Canis lupus familiaris OX=9615 PE=4 SV=1	22.619	203	By MS/MS	2	2	15.3	128420000	12842000	103740000	5	4589
A0A8C0Q7Z9	GEMIN5	Gem nuclear organelle associated protein 5 OS=Canis lupus familiaris OX=9615 GN=GEMIN5 PE=4 SV=1	157.39	1406	By matching	14	0	15.1	0	0	0	0	4592
A0A8C0Q8A0	--	RNA polymerase III subunit E OS=Canis lupus familiaris OX=9615 PE=4 SV=1	74.976	668	By MS/MS	1	1	1.8	15445000	367730	0	2	3160
A0A8C0Q8H3	RPS26	40S ribosomal protein S26 OS=Canis lupus familiaris OX=9615 GN=RPS26 PE=3 SV=1	13.015	115	By MS/MS	1	1	13	82450000	13742000	0	1	4602
A0A8C0Q8H8	--	Large ribosomal subunit protein uL22m OS=Canis lupus familiaris OX=9615 PE=3 SV=1	23.544	202	By MS/MS	3	3	17.8	61492000	3843300	58692000	4	4603
A0A8C0Q8N2	--	PTPRF interacting protein alpha 1 OS=Canis lupus familiaris OX=9615 PE=3 SV=1	143.95	1277	By MS/MS	5	5	5.3	31139000	384430	80051000	3	3868
A0A8C0Q8R1	TCAF2	TRPM8 channel associated factor 2 OS=Canis lupus familiaris OX=9615 GN=TCAF2 PE=3 SV=1	99.616	917	By MS/MS	7	7	13.4	82355000	2225800	150030000	4	4606
A0A8C0Q8U1	NOP9	NOP9 nucleolar protein OS=Canis lupus familiaris OX=9615 GN=NOP9 PE=4 SV=1	69.346	637	By MS/MS	7	7	14	229480000	6749300	258400000	7	4610
A0A8C0Q8X0	PA2G4	Proliferation-associated 2G4 OS=Canis lupus familiaris OX=9615 GN=PA2G4 PE=3 SV=1	43.802	394	By MS/MS	15	15	55.1	2558500000	106600000	2260800000	50	4613
A0A8C0Q8X1	GNG12	Guanine nucleotide-binding protein subunit gamma OS=Canis lupus familiaris OX=9615 GN=GNG12 PE=3 SV=1	8.0242	72	By MS/MS	2	2	41.7	170480000	34096000	190730000	2	4614
A0A8C0Q9E7	HSPA14	Heat shock 70 kDa protein 14 OS=Canis lupus familiaris OX=9615 GN=HSPA14 PE=3 SV=1	51.348	474	By MS/MS	3	3	13.3	59943000	2140800	135860000	3	2408
A0A8C0Q9L4	--	Inhibitor of Bruton tyrosine kinase OS=Canis lupus familiaris OX=9615 PE=4 SV=1	151.62	1364	By MS/MS	4	4	4.1	15348000	182720	27072000	4	1191
A0A8C0Q9X4	--	Methylmalonyl-CoA mutase, mitochondrial OS=Canis lupus familiaris OX=9615 PE=3 SV=1	83.202	749	By MS/MS	5	5	9.3	183590000	4589800	212540000	7	1159
A0A8C0Q9Z0	IFT74	Intraflagellar transport 74 OS=Canis lupus familiaris OX=9615 GN=IFT74 PE=4 SV=1	62.576	543	By MS/MS	1	1	2.8	3676400	85499	0	1	4635
A0A8C0Q020	TSR3	18S rRNA aminocarboxypropyltransferase OS=Canis lupus familiaris OX=9615 GN=TSR3 PE=3 SV=1	33.818	312	By MS/MS	1	1	6.1	24714000	1453700	0	2	4453
A0A8C0Q027	MICAL3	F-actin monooxygenase OS=Canis lupus familiaris OX=9615 GN=MICAL3 PE=3 SV=1	253.4	2258	By MS/MS	1	1	0.5	0	0	0	1	4112
A0A8C0Q054	--	Histone-lysine N-methyltransferase OS=Canis lupus familiaris OX=9615 PE=3 SV=1	402.16	3698	By MS/MS	1	1	0.4	8800700	47572	0	0	1300
A0A8C0Q070	CANT1	Galectin-3-binding protein OS=Canis lupus familiaris OX=9615 GN=CANT1 PE=4 SV=1	89.848	814	By MS/MS	4	4	7.7	247010000	5041000	214540000	5	4457
A0A8C0Q119	VCL	Vinculin OS=Canis lupus familiaris OX=9615 GN=VCL PE=3 SV=1	116.71	1066	By MS/MS	29	29	37.2	6547500000	76134000	6447500000	38	4471
A0A8C0Q185	--	Guanine nucleotide-binding protein G(q) subunit alpha OS=Canis lupus familiaris OX=9615 PE=3 SV=1	68.541	586	By MS/MS	4	0	11.3	29213000	768750	30281000	1	4360
A0A8C0Q301	ACTG1	ACTG protein OS=Canis lupus familiaris OX=9615 GN=ACTG1 PE=3 SV=1	41.792	375	By MS/MS	20	1	67.7	26990000000	1173500000	35797000000	78	4505
A0A8C0Q310	--	Milk fat globule-EGF factor 8 protein OS=Canis lupus familiaris OX=9615 PE=4 SV=1	45.229	404	By MS/MS	4	4	11.9	48783000	2032600	80142000	3	1030
A0A8C0Q319	AGRN	Agrin OS=Canis lupus familiaris OX=9615 GN=AGRN PE=4 SV=1	221.95	2096	By MS/MS	5	5	3.9	68518000	665220	69941000	6	1388
A0A8C0Q321	--	TATA-box binding protein associated factor 5 like OS=Canis lupus familiaris OX=9615 PE=3 SV=1	65.987	588	By MS/MS	2	2	4.3	23860000	954390	20148000	2	2592
A0A8C0Q451	PLAA	Phospholipase A2 activating protein OS=Canis lupus familiaris OX=9615 GN=PLAA PE=3 SV=1	84.846	772	By MS/MS	12	12	19.2	233760000	4675300	224140000	8	2048
A0A8C0Q454	--	non-specific serine/threonine protein kinase OS=Canis lupus familiaris OX=9615 PE=3 SV=1	276.26	2586	By MS/MS	3	3	1.4	40189000	257620	61322000	2	698
A0A8C0Q608	ARL6IP1	non-specific serine/threonine protein kinase OS=Canis lupus familiaris OX=9615 GN=ARL6IP1 PE=3 SV=1	426.88	3800	By MS/MS	7	7	2.6	48412000	245750	48161000	8	4554
A0A8C0Q770	--	Stathmin OS=Canis lupus familiaris OX=9615 PE=3 SV=1	17.231	148	By MS/MS	2	1	14.9	45185000	4518500	110710000	3	2651
A0A8C0Q790	--	E3 ubiquitin-protein ligase KCMF1 OS=Canis lupus familiaris OX=9615 PE=3 SV=1	41.814	380	By MS/MS	2	2	7.9	70741000	3930100	135390000	3	2411
A0A8C0Q803	GGCX	Vitamin K-dependent gamma-carboxylase OS=Canis lupus familiaris OX=9615 GN=GGCX PE=4 SV=1	81.761	708	By MS/MS	6	6	10.5	293230000	10111000	260250000	8	1915
A0A8C0Q817	PRMT9	Protein arginine methyltransferase 9 OS=Canis lupus familiaris OX=9615 GN=PRMT9 PE=4 SV=1	89.856	803	By MS/MS	3	3	5.1	5138300	131750	0	2	2854
A0A8C0Q851	VAPA	VAMP associated protein A OS=Canis lupus familiaris OX=9615 GN=VAPA PE=4 SV=1	43.175	386	By MS/MS	5	0	13	102150000	3929000	91269000	5	4595
A0A8C0Q860	ARHGEF16	Rho guanine nucleotide exchange factor 16 OS=Canis lupus familiaris OX=9615 GN=ARHGEF16 PE=4 SV=1	80.369	716	By MS/MS	3	3	4.9	19672000	491790	29115000	4	678
A0A8C0Q909	--	Hepatocellular carcinoma-associated antigen 59 OS=Canis lupus familiaris OX=9615 PE=3 SV=1	29.817	255	By MS/MS	2	2	9.8	53270000	3551300	54583000	3	4617
A0A8C0Q930	--	Tubulin folding cofactor C OS=Canis lupus familiaris OX=9615 PE=3 SV=1	42.567	388	By MS/MS	2	2	7.5	55199000	2399900	62021000	2	4620
A0A8C0Q933	CDKN2B	Cyclin dependent kinase inhibitor 2B OS=Canis lupus familiaris OX=9615 GN=CDKN2B PE=4 SV=1	14.405	138	By matching	1	1	10.1	33921000	4240100	0	0	1848
A0A8C0Q988	UGP2	UTP--glucose-1-phosphate uridylyltransferase OS=Canis lupus familiaris OX=9615 GN=UGP2 PE=3 SV=1	52.243	466	By MS/MS	8	1	24.7	25726000	887090	0	1	4623
A0A8C0QA20	DIS3	DIS3 homolog, exosome endoribonuclease and 3-5 exoribonuclease OS=Canis lupus familiaris OX=9615 GN=DIS3 PE=3 SV=1	103.13	905	By MS/MS	10	10	16.6	183860000	3469000	307280000	8	4636
A0A8C0QA45	ADD1	Adducin 1 OS=Canis lupus familiaris OX=9615 GN=ADD1 PE=3 SV=1	69.577	631	By MS/MS	1	1	1.9	8404400	262640	0	1	777
A0A8C0QA74	CYFIP2	Cytoplasmic FMR1-interacting protein OS=Canis lupus familiaris OX=9615 GN=CYFIP2 PE=3 SV=1	142.45	1226	By MS/MS	8	1	9.1	84894000	1131900	0	2	1850
A0A8C0QAK9	--	phosphoserine phosphatase OS=Canis lupus familiaris OX=9615 PE=3 SV=1	23.4	211	By MS/MS	3	3	18	321640000	22974000	298400000	4	509
A0A8C0QAL6	MAP2K2	Mitogen-activated protein kinase kinase 2 OS=Canis lupus familiaris OX=9615 GN=MAP2K2 PE=3 SV=1	44.338	399	By MS/MS	7	4	23.3	32449000	1410800	61883000	2	242
A0A8C0QAT8	--	Voltage-dependent anion-selective channel protein 3 OS=Canis lupus familiaris OX=9615 PE=3 SV=1	29.179	269	By MS/MS	4	4	22.3	1448000000	96535000	1130000000	5	3503
A0A8C0QAU4	TPR	Nucleoprotein TPR OS=Canis lupus familiaris OX=9615 GN=TPR PE=3 SV=1	263.69	2329	By MS/MS	38	1	18.3	1085600000	7699500	1071000000	39	4645
A0A8C0QAZ7	--	UBX domain protein 6 OS=Canis lupus familiaris OX=9615 PE=4 SV=1	49.335	441	By MS/MS	3	3	10.4	33414000	1452800	14582000	3	4131
A0A8C0QB01	--	VPS37C subunit of ESCRT-I OS=Canis lupus familiaris OX=9615 PE=3 SV=1	38.595	355	By MS/MS	2	2	5.4	16529000	1180700	20172000	2	3485
A0A8C0QB09	--	NADH dehydrogenase [ubiquinone] iron-sulfur protein 7, mitochondrial OS=Canis lupus familiaris OX=9615 PE=3 SV=1	21.934	199	By MS/MS	1	1	7	686480000	57206000	0	3	2939
A0A8C0QB70	RPL5	Ribosomal protein L5 OS=Canis lupus familiaris OX=9615 GN=RPL5 PE=3 SV=1	34.258	296	By MS/MS	8	1	37.8	12703000	747240	0	1	1753
A0A8C0QBE5	--	Kelch repeat and BTB domain containing 2 OS=Canis lupus familiaris OX=9615 PE=4 SV=1	71.081	621	By MS/MS	4	4	7.6	42060000	1274500	35740000	3	2157
A0A8C0QBL1	UTP3	UTP3 small subunit processome component OS=Canis lupus familiaris OX=9615 GN=UTP3 PE=3 SV=1	53.832	476	By MS/MS	2	2	4	73431000	3671500	79786000	3	4654
A0A8C0QBV2	APBA3	Amyloid beta precursor protein binding family A member 3 OS=Canis lupus familiaris OX=9615 GN=APBA3 PE=4 SV=1	61.031	575	By MS/MS	1	1	1.9	40086000	2004300	0	1	1514
A0A8C0QC16	PNO1	Partner of NOB1 homolog OS=Canis lupus familiaris OX=9615 GN=PNO1 PE=4 SV=1	27.828	254	By MS/MS	1	1	5.5	47633000	2977100	0	2	4661
A0A8C0QC20	TJP3	Tight junction protein ZO-3 OS=Canis lupus familiaris OX=9615 GN=TJP3 PE=4 SV=1	99.957	911	By MS/MS	5	5	8.3	138440000	2825200	79025000	7	1221
A0A8C0QC25	NFX1	Nuclear transcription factor, X-box binding 1 OS=Canis lupus familiaris OX=9615 GN=NFX1 PE=3 SV=1	113.04	1012	By MS/MS	2	2	3.1	9737500	152150	11648000	3	1280
A0A8C0QC27	--	Deoxynucleoside kinase domain-containing protein OS=Canis lupus familiaris OX=9615 PE=4 SV=1	63.405	585	By MS/MS	3	3	6.2	85144000	2432700	59294000	4	4662
A0A8C0QC85	--	Protein odr-4 homolog OS=Canis lupus familiaris OX=9615 PE=3 SV=1	47.862	423	By MS/MS	4	4	13.7	130410000	6210000	84838000	5	415
A0A8C0QCI3	GFPT1	glutamine--fructose-6-phosphate transaminase (isomerizing) OS=Canis lupus familiaris OX=9615 GN=GFPT1 PE=4 SV=1	77.875	692	By MS/MS	19	19	39.6	993860000	21146000	752270000	24	3674
A0A8C0QCP1	--	receptor protein-tyrosine kinase OS=Canis lupus familiaris OX=9615 PE=4 SV=1	168.12	1554	By MS/MS	8	7	6.2	284920000	3201400	207680000	8	1238
A0A8C0QCZ8	EPN1	Epsin 1 OS=Canis lupus familiaris OX=9615 GN=EPN1 PE=3 SV=1	56.956	543	By MS/MS	3	2	7.9	73334000	4888900	68847000	3	484
A0A8C0QD97	MOCS2	Molybdopterin synthase catalytic subunit OS=Canis lupus familiaris OX=9615 GN=MOCS2 PE=3 SV=1	19.595	176	By MS/MS	2	2	17	21087000	1917000	0	2	550
A0A8C0QDA9	TMSB10	Thymosin beta OS=Canis lupus familiaris OX=9615 GN=TMSB10 PE=3 SV=1	5.0256	44	By MS/MS	1	1	31.8	9628400000	2407100000	0	5	4675
A0A8C0QDE1	--	Formin binding protein 1 OS=Canis lupus familiaris OX=9615 PE=4 SV=1	75.799	660	By MS/MS	3	3	4.1	16113000	413150	12117000	3	4545
A0A8C0QDH1	DIAPH3	Diaphanous related formin 3 OS=Canis lupus familiaris OX=9615 GN=DIAPH3 PE=4 SV=1	131.17	1145	By MS/MS	6	6	6	47338000	676260	74681000	6	4539
A0A8C0QDH8	--	Ral GEF with PH domain and SH3 binding motif 2 OS=Canis lupus familiaris OX=9615 PE=4 SV=1	61.212	547	By MS/MS	1	1	2.2	7641500	246500	0	1	778
A0A8C0QDL4	SELENOF	Selenoprotein F/M domain-containing protein OS=Canis lupus familiaris OX=9615 GN=SELENOF PE=3 SV=1	18.168	164	By MS/MS	1	1	7.9	50434000	5603700	0	1	3101
A0A8C0QDP1	IKBIP	IKBKB interacting protein OS=Canis lupus familiaris OX=9615 GN=IKBIP PE=4 SV=1	43.983	383	By MS/MS	1	1	3.4	25548000	982630	0	1	4679
A0A8C0QDR9	NOP14	NOP14 nucleolar protein OS=Canis lupus familiaris OX=9615 GN=NOP14 PE=3 SV=1	97.339	854	By MS/MS	4	4	5.7	138170000	2657100	101320000	4	693
A0A8C0QDU0	U2SURP	U2 snRNP associated SURP domain containing OS=Canis lupus familiaris OX=9615 GN=U2SURP PE=4 SV=1	111.55	970	By MS/MS	9	9	12.1	393290000	8367800	229240000	10	4682
A0A8C0QDX9	FXR2	FMR1 autosomal homolog 2 OS=Canis lupus familiaris OX=9615 GN=FXR2 PE=3 SV=1	74.176	672	By MS/MS	4	4	9.8	51663000	1230100	66635000	5	2702
A0A8C0QDY9	ITSN2	Intersectin 2 OS=Canis lupus familiaris OX=9615 GN=ITSN2 PE=4 SV=1	173.74	1527	By MS/MS	3	3	2.6	35641000	429410	38488000	5	2949
A0A8C0QED5	TPBG	Trophoblast glycoprotein OS=Canis lupus familiaris OX=9615 GN=TPBG PE=4 SV=1	45.695	420	By MS/MS	2	2	4	50803000	2309200	49516000	2	4688
A0A8C0QEE7	SPTLC1	Serine palmitoyltransferase long chain base subunit 1 OS=Canis lupus familiaris OX=9615 GN=SPTLC1 PE=4 SV=1	48.721	437	By MS/MS	7	7	17.8	215080000	9776600	205430000	11	1596
A0A8C0QEG7	FBXO6	F-box protein 6 OS=Canis lupus familiaris OX=9615 GN=FBXO6 PE=4 SV=1	32.675	284	By MS/MS	3	3	10.6	49085000	2337400	46767000	3	2897
A0A8C0QEL7	GPAT4	Glycerol-3-phosphate acyltransferase 4 OS=Canis lupus familiaris OX=9615 GN=GPAT4 PE=3 SV=1	47.803	417	By MS/MS	3	2	8.4	30060000	1252500	26002000	2	4689
A0A8C0QEN7	--	Serine/threonine-protein phosphatase 2A 56 kDa regulatory subunit OS=Canis lupus familiaris OX=9615 PE=3 SV=1	50.968	437	By MS/MS	9	9	26.8	343150000	16340000	254330000	7	3718
A0A8C0QEP7	RASAL2	RAS protein activator like 2 OS=Canis lupus familiaris OX=9615 GN=RASAL2 PE=4 SV=1	172.86	1548	By MS/MS	6	0	5	56197000	556410	68315000	5	881
A0A8C0QEU8	--	LPS responsive beige-like anchor protein OS=Canis lupus familiaris OX=9615 PE=4 SV=1	319.66	2868	By MS/MS	24	20	11.7	355180000	2352200	273200000	26	4671
A0A8C0QEW1	RAB3IP	RAB3A interacting protein OS=Canis lupus familiaris OX=9615 GN=RAB3IP PE=3 SV=1	71.969	652	By MS/MS	2	2	6	19664000	595870	17415000	3	1294
A0A8C0QEY6	ZCCHC10	Zinc finger CCHC-type containing 10 OS=Canis lupus familiaris OX=9615 GN=ZCCHC10 PE=4 SV=1	18.583	171	By MS/MS	1	1	8.8	0	0	0	1	1975
A0A8C0QF43	--	Nuclear receptor coactivator 3 OS=Canis lupus familiaris OX=9615 PE=3 SV=1	151.02	1382	By MS/MS	2	2	2.2	3597900	52144	0	1	4694
A0A8C0QF85	PPP6R3	Protein phosphatase 6 regulatory subunit 3 OS=Canis lupus familiaris OX=9615 GN=PPP6R3 PE=3 SV=1	94.684	844	By MS/MS	6	6	9.4	99598000	2165200	108860000	7	3678
A0A8C0QFD6	DDB1	DNA damage-binding protein 1 OS=Canis lupus familiaris OX=9615 GN=DDB1 PE=3 SV=1	126.95	1140	By MS/MS	12	12	13.8	605440000	10439000	615490000	11	4698
A0A8C0QFD7	SAR1B	Secretion associated Ras related GTPase 1B OS=Canis lupus familiaris OX=9615 GN=SAR1B PE=3 SV=1	22.423	198	By MS/MS	7	4	41.4	331520000	30138000	342940000	8	4699
A0A8C0QFE7	PWP1	PWP1 homolog, endonuclein OS=Canis lupus familiaris OX=9615 GN=PWP1 PE=4 SV=1	55.858	500	By MS/MS	5	5	19	129440000	5177500	104060000	6	4701
A0A8C0QFF9	--	Choline transporter-like protein OS=Canis lupus familiaris OX=9615 PE=3 SV=1	72.815	651	By MS/MS	3	3	6.1	43552000	1404900	36201000	3	2765
A0A8C0QFJ5	LETM1	Mitochondrial proton/calcium exchanger protein OS=Canis lupus familiaris OX=9615 GN=LETM1 PE=3 SV=1	83.237	741	By MS/MS	16	16	26	516630000	11742000	505430000	18	4702
A0A8C0QFJ9	--	[histone H3]-trimethyl-L-lysine(9) demethylase OS=Canis lupus familiaris OX=9615 PE=3 SV=1	120.34	1076	By MS/MS	1	1	1.1	2840600	55697	0	1	3983
A0A8C0QFQ6	PCNA	Proliferating cell nuclear antigen OS=Canis lupus familiaris OX=9615 GN=PCNA PE=3 SV=1	28.779	261	By MS/MS	7	7	40.2	4652300000	258460000	4618700000	8	4703
A0A8C0QFV5	--	Rho guanine nucleotide exchange factor 28 OS=Canis lupus familiaris OX=9615 PE=4 SV=1	141.51	1264	By MS/MS	3	3	4	32833000	490050	35828000	3	395
A0A8C0QFY3	TIA1	TIA1 cytotoxic granule associated RNA binding protein OS=Canis lupus familiaris OX=9615 GN=TIA1 PE=4 SV=1	42.916	386	By MS/MS	5	3	15.8	441100000	24506000	428420000	5	3528
A0A8C0QFZ2	CSNK2A2	Casein kinase 2 alpha 2 OS=Canis lupus familiaris OX=9615 GN=CSNK2A2 PE=3 SV=1	40.235	343	By MS/MS	3	3	9.9	95638000	4554200	99782000	3	913
A0A8C0QG16	--	Rho guanine nucleotide exchange factor 10 OS=Canis lupus familiaris OX=9615 PE=4 SV=1	134.73	1224	By MS/MS	3	3	3.3	19843000	367460	20531000	3	4705
A0A8C0QG54	--	Zinc finger protein 326 OS=Canis lupus familiaris OX=9615 PE=3 SV=1	62.273	558	By MS/MS	11	11	28.7	246150000	7459000	206370000	13	1572
A0A8C0QG63	--	GDP-Man:Man(3)GlcNAc(2)-PP-Dol alpha-1,2-mannosyltransferase OS=Canis lupus familiaris OX=9615 PE=3 SV=1	72.856	667	By MS/MS	2	2	3.3	29496000	893820	0	2	4708
A0A8C0QG89	CNPY3	Canopy FGF signaling regulator 3 OS=Canis lupus familiaris OX=9615 GN=CNPY3 PE=4 SV=1	31.125	279	By MS/MS	2	2	11.1	46053000	3070200	46053000	3	4709
A0A8C0QGB4	KIF3C	Kinesin-like protein OS=Canis lupus familiaris OX=9615 GN=KIF3C PE=3 SV=1	85.557	760	By MS/MS	1	0	1.4	3665600	76367	0	1	999
A0A8C0QGC6	DHRS1	Dehydrogenase/reductase 1 OS=Canis lupus familiaris OX=9615 GN=DHRS1 PE=4 SV=1	33.833	312	By MS/MS	2	2	8.3	7611300	422850	14693000	2	4710
A0A8C0QGD7	LSM8	U6 snRNA-associated Sm-like protein LSm8 OS=Canis lupus familiaris OX=9615 GN=LSM8 PE=3 SV=1	10.403	96	By MS/MS	2	1	30.2	144550000	20651000	167660000	2	4712
A0A8C0QGG1	--	Aprataxin and PNKP like factor OS=Canis lupus familiaris OX=9615 PE=4 SV=1	31.064	278	By MS/MS	2	2	7.6	13430000	790020	0	2	3698
A0A8C0QGH7	--	Fatty acid synthase OS=Canis lupus familiaris OX=9615 PE=4 SV=1	273.46	2514	By MS/MS	80	80	48.9	16852000000	127670000	17345000000	162	4714
A0A8C0QGP9	TRIM17	RING-type E3 ubiquitin transferase OS=Canis lupus familiaris OX=9615 GN=TRIM17 PE=4 SV=1	79.053	692	By MS/MS	3	3	5.6	22876000	508350	23146000	2	4716
A0A8C0QGU9	--	Origin recognition complex subunit 1 OS=Canis lupus familiaris OX=9615 PE=3 SV=1	91.669	813	By MS/MS	1	1	1.5	7579300	151590	0	2	2280
A0A8C0QGX6	DPYSL3	Dihydropyrimidinase like 3 OS=Canis lupus familiaris OX=9615 GN=DPYSL3 PE=3 SV=1	74.287	691	By matching	18	1	41.1	7238800	176560	0	0	4719
A0A8C0QH12	--	Family with sequence similarity 193 member A OS=Canis lupus familiaris OX=9615 PE=3 SV=1	132.42	1199	By matching	1	0	0.5	0	0	0	0	402
A0A8C0QH27	PPID	Peptidylprolyl isomerase D OS=Canis lupus familiaris OX=9615 GN=PPID PE=4 SV=1	41.016	370	By MS/MS	8	8	34.3	563460000	20869000	576670000	17	1130
A0A8C0QH45	ARHGEF7	Rho guanine nucleotide exchange factor 7 OS=Canis lupus familiaris OX=9615 GN=ARHGEF7 PE=4 SV=1	138.03	1267	By MS/MS	5	5	6.1	38409000	505380	41362000	4	3959
A0A8C0QH95	IRF2BP1	Interferon regulatory factor 2 binding protein 1 OS=Canis lupus familiaris OX=9615 GN=IRF2BP1 PE=3 SV=1	61.643	584	By MS/MS	3	3	8	54400000	1431600	42640000	2	4724
A0A8C0QHA4	--	Rho guanine nucleotide exchange factor 1 OS=Canis lupus familiaris OX=9615 PE=4 SV=1	99.211	883	By MS/MS	9	0	13.3	283450000	5669100	374760000	13	4683
A0A8C0QHB8	ATR	Serine/threonine-protein kinase ATR OS=Canis lupus familiaris OX=9615 GN=ATR PE=3 SV=1	289.06	2528	By MS/MS	2	2	1.1	8816800	57626	0	2	1230
A0A8C0QHL4	--	Ubiquitin-fold modifier 1 OS=Canis lupus familiaris OX=9615 PE=3 SV=1	9.1175	85	By MS/MS	3	3	58.8	419750000	83950000	382150000	3	2986
A0A8C0QHV0	MUL1	RING-type E3 ubiquitin transferase OS=Canis lupus familiaris OX=9615 GN=MUL1 PE=4 SV=1	39.932	352	By MS/MS	2	2	6	6437700	292620	0	2	4728
A0A8C0QI29	HADHA	enoyl-CoA hydratase OS=Canis lupus familiaris OX=9615 GN=HADHA PE=3 SV=1	77.125	708	By MS/MS	21	21	44.8	4861800000	115760000	4839400000	49	1165
A0A8C0QI36	PCM1	Pericentriolar material 1 OS=Canis lupus familiaris OX=9615 GN=PCM1 PE=4 SV=1	238.05	2113	By MS/MS	2	2	1	12775000	120520	117770000	1	3395
A0A8C0QI65	NUB1	Negative regulator of ubiquitin like proteins 1 OS=Canis lupus familiaris OX=9615 GN=NUB1 PE=4 SV=1	71.786	625	By MS/MS	9	9	17.3	100820000	2965300	73428000	8	4734
A0A8C0QIR3	HADHB	Hydroxyacyl-CoA dehydrogenase trifunctional multienzyme complex subunit beta OS=Canis lupus familiaris OX=9615 GN=HADHB PE=3 SV=1	51.229	475	By MS/MS	8	8	24	1723500000	59431000	1397900000	12	4740
A0A8C0QJ80	VKORC1L1	vitamin-K-epoxide reductase (warfarin-sensitive) OS=Canis lupus familiaris OX=9615 GN=VKORC1L1 PE=3 SV=1	39.606	380	By MS/MS	2	2	5.5	237110000	13173000	235700000	3	474
A0A8C0QJA2	--	Tensin 3 OS=Canis lupus familiaris OX=9615 PE=3 SV=1	183.7	1725	By MS/MS	8	7	8.4	163170000	2092000	116640000	7	4667
A0A8C0QJD0	--	Mitochondrial ribosomal protein S9 OS=Canis lupus familiaris OX=9615 PE=3 SV=1	43.209	370	By MS/MS	3	3	11.9	67491000	2410400	69205000	2	4697
A0A8C0QJG2	--	Large ribosomal subunit protein mL54 OS=Canis lupus familiaris OX=9615 PE=3 SV=1	15.855	137	By MS/MS	1	1	19	16393000	2049100	0	1	1041
A0A8C0QJM0	ITGA1	Integrin subunit alpha 1 OS=Canis lupus familiaris OX=9615 GN=ITGA1 PE=3 SV=1	118.89	1073	By matching	1	1	1.1	8423700	158940	0	0	394
A0A8C0QJM9	CAVIN1	Caveolae associated protein 1 OS=Canis lupus familiaris OX=9615 GN=CAVIN1 PE=3 SV=1	26.995	245	By matching	4	0	24.9	0	0	0	0	4747
A0A8C0QJN9	LIPE	Hormone-sensitive lipase OS=Canis lupus familiaris OX=9615 GN=LIPE PE=3 SV=1	82.344	759	By MS/MS	2	2	3.4	32443000	675900	47025000	1	1164
A0A8C0QJQ1	ARF1	ADP-ribosylation factor OS=Canis lupus familiaris OX=9615 GN=ARF1 PE=3 SV=1	20.697	181	By MS/MS	10	2	66.9	2154500000	195870000	2244900000	28	2678
A0A8C0QJT0	NCCRP1	NCCRP1, F-box associated domain containing OS=Canis lupus familiaris OX=9615 GN=NCCRP1 PE=4 SV=1	29.788	264	By MS/MS	1	1	4.2	8446800	603340	9205600	4	3040
A0A8C0QK16	--	Protein phosphatase 4 regulatory subunit 1 OS=Canis lupus familiaris OX=9615 PE=4 SV=1	106.74	948	By MS/MS	8	7	14.2	454450000	8574500	153270000	7	1112
A0A8C0QK32	RNASEH2B	Ribonuclease H2 subunit B OS=Canis lupus familiaris OX=9615 GN=RNASEH2B PE=3 SV=1	28.486	250	By MS/MS	1	1	3.6	7083200	544860	0	1	3059
A0A8C0QKG0	--	Guided entry of tail-anchored proteins factor 4 OS=Canis lupus familiaris OX=9615 PE=3 SV=1	36.322	325	By MS/MS	3	3	10.5	47384000	2961500	41420000	4	4749
A0A8C0QKP0	--	BCL2 like 15 OS=Canis lupus familiaris OX=9615 PE=4 SV=1	9.784	88	By matching	1	1	17	18038000	3006300	0	0	4113
A0A8C0QKX4	ST3GAL1	ST3 beta-galactoside alpha-2,3-sialyltransferase 1 OS=Canis lupus familiaris OX=9615 GN=ST3GAL1 PE=3 SV=1	35.903	311	By MS/MS	2	2	8.4	21401000	1126400	0	2	3107
A0A8C0QL42	--	TBC1 domain family member 9B OS=Canis lupus familiaris OX=9615 PE=4 SV=1	138.45	1235	By MS/MS	1	1	1.3	33399000	556650	0	1	1382
A0A8C0QL93	--	Membrane palmitoylated protein 6 OS=Canis lupus familiaris OX=9615 PE=3 SV=1	84.355	763	By MS/MS	2	2	3.7	44847000	896940	58007000	2	952
A0A8C0QLT0	--	DExD/H-box helicase 60 OS=Canis lupus familiaris OX=9615 PE=4 SV=1	197.53	1706	By MS/MS	1	1	0.7	10608000	100070	0	1	4760
A0A8C0QM00	--	CSD domain-containing protein OS=Canis lupus familiaris OX=9615 PE=4 SV=1	42.925	384	By MS/MS	10	1	34.1	18315000	963970	0	1	4763
A0A8C0QM52	MRPL53	Large ribosomal subunit protein mL53 OS=Canis lupus familiaris OX=9615 GN=MRPL53 PE=3 SV=1	12.054	112	By MS/MS	3	3	42.9	142660000	15851000	87245000	5	4767
A0A8C0QM78	RIGI	RNA helicase OS=Canis lupus familiaris OX=9615 GN=RIGI PE=3 SV=1	106.05	925	By MS/MS	5	5	5.6	64601000	1094900	82569000	4	361
A0A8C0QMB2	DFFA	DNA fragmentation factor subunit alpha OS=Canis lupus familiaris OX=9615 GN=DFFA PE=4 SV=1	35.511	326	By MS/MS	3	3	12.6	48589000	3737600	42898000	3	4768
A0A8C0QMJ0	ITGA1	Protein pelota homolog OS=Canis lupus familiaris OX=9615 GN=ITGA1 PE=3 SV=1	43.371	385	By MS/MS	7	7	23.6	143690000	5526500	194980000	7	4769
A0A8C0QMM4	H3C13	Histone H3 OS=Canis lupus familiaris OX=9615 GN=H3C13 PE=3 SV=1	15.388	136	By MS/MS	3	1	30.1	0	0	0	0	4771
A0A8C0QMU4	CSNK1D	Casein kinase 1 delta OS=Canis lupus familiaris OX=9615 GN=CSNK1D PE=3 SV=1	46.8	409	By MS/MS	3	1	8.1	28188000	1281300	58699000	4	4773
A0A8C0QMZ4	LOC100855593	Histone H2A OS=Canis lupus familiaris OX=9615 GN=LOC100855593 PE=3 SV=1	13.988	129	By matching	2	0	24	0	0	0	0	1113
A0A8C0QN06	VAPA	VAMP associated protein A OS=Canis lupus familiaris OX=9615 GN=VAPA PE=4 SV=1	47.872	431	By MS/MS	5	0	16.9	17195000	636840	0	3	4775
A0A8C0QN12	RPF2	Ribosome production factor 2 homolog OS=Canis lupus familiaris OX=9615 GN=RPF2 PE=3 SV=1	35.623	306	By MS/MS	4	4	11.8	274850000	14466000	185850000	4	1369
A0A8C0QN20	--	ATP-dependent RNA helicase OS=Canis lupus familiaris OX=9615 PE=3 SV=1	75.206	669	By MS/MS	16	16	30.3	570390000	15010000	461170000	16	3521
A0A8C0QN38	LOC102151856	ATP synthase subunit f, mitochondrial OS=Canis lupus familiaris OX=9615 GN=LOC102151856 PE=3 SV=1	5.7198	49	By MS/MS	1	1	22.4	1825200000	608400000	0	2	1595
A0A8C0QN72	SEC24A	SEC24 homolog A, COPII coat complex component OS=Canis lupus familiaris OX=9615 GN=SEC24A PE=3 SV=1	113.24	1031	By MS/MS	8	8	10.7	142990000	3762900	107260000	8	4707
A0A8C0QNB1	--	Tetratricopeptide repeat domain 5 OS=Canis lupus familiaris OX=9615 PE=4 SV=1	46.682	423	By matching	2	2	6.6	33899000	1210700	73877000	0	4777
A0A8C0QNF4	DOK1	Docking protein 1 OS=Canis lupus familiaris OX=9615 GN=DOK1 PE=3 SV=1	52.432	483	By MS/MS	2	2	5.6	26447000	1017200	48543000	2	3136
A0A8C0QNF5	--	Ectopic P-granules autophagy protein 5 homolog OS=Canis lupus familiaris OX=9615 PE=4 SV=1	284.18	2509	By MS/MS	2	2	1	38026000	288070	36021000	2	2723
A0A8C0QNF6	NADK2	NAD kinase 2, mitochondrial OS=Canis lupus familiaris OX=9615 GN=NADK2 PE=3 SV=1	48.747	436	By MS/MS	2	2	4.6	37277000	1096400	39307000	2	746
A0A8C0QNK0	RAB3A	RAB3A, member RAS oncogene family OS=Canis lupus familiaris OX=9615 GN=RAB3A PE=4 SV=1	14.052	125	By MS/MS	2	2	24.8	102900000	11433000	74514000	6	4779
A0A8C0QNL8	RPS3A	Small ribosomal subunit protein eS1 OS=Canis lupus familiaris OX=9615 GN=RPS3A PE=3 SV=1	30.624	270	By MS/MS	8	2	35.2	1854400000	97599000	1715800000	10	4780
A0A8C0QNY0	ANXA10	Annexin A10 OS=Canis lupus familiaris OX=9615 GN=ANXA10 PE=3 SV=1	36.31	316	By MS/MS	12	12	54.7	1358500000	75472000	1240500000	20	3029
A0A8C0QP08	--	G protein pathway suppressor 1 OS=Canis lupus familiaris OX=9615 PE=4 SV=1	72.619	666	By MS/MS	6	6	12.8	131960000	3383500	129720000	9	4782
A0A8C0QP29	EIF3L	Eukaryotic translation initiation factor 3 subunit L OS=Canis lupus familiaris OX=9615 GN=EIF3L PE=3 SV=1	66.696	564	By MS/MS	16	16	37.8	1109300000	34667000	1424800000	18	4783
A0A8C0QP73	--	Zinc finger and BTB domain containing 7A OS=Canis lupus familiaris OX=9615 PE=4 SV=1	61.293	586	By MS/MS	3	3	7.3	23413000	1018000	0	5	4785
A0A8C0QPQ7	--	HECT-type E3 ubiquitin transferase OS=Canis lupus familiaris OX=9615 PE=4 SV=1	112.09	975	By MS/MS	4	0	6.5	75230000	1343400	86209000	5	4788
A0A8C0QPR1	LARS1	leucine--tRNA ligase OS=Canis lupus familiaris OX=9615 GN=LARS1 PE=3 SV=1	139.19	1224	By MS/MS	22	22	25.4	1615700000	23416000	1562100000	26	4725
A0A8C0QQ82	--	Sad1 and UNC84 domain containing 1 OS=Canis lupus familiaris OX=9615 PE=4 SV=1	103.36	928	By MS/MS	5	5	6.6	72404000	1187000	60660000	6	975
A0A8C0QQC6	--	Transforming growth factor beta receptor associated protein 1 OS=Canis lupus familiaris OX=9615 PE=4 SV=1	96.943	858	By MS/MS	1	1	1	0	0	0	1	3509
A0A8C0QQI7	--	Ribonuclease P/MRP subunit p14 OS=Canis lupus familiaris OX=9615 PE=3 SV=1	13.757	124	By MS/MS	1	1	9.7	5801600	644620	0	1	4790
A0A8C0QQJ3	--	Homologous-pairing protein 2 homolog OS=Canis lupus familiaris OX=9615 PE=3 SV=1	24.714	216	By MS/MS	1	1	4.6	2454200	163610	0	1	433
A0A8C0QQZ0	CACTIN	Splicing factor Cactin OS=Canis lupus familiaris OX=9615 GN=CACTIN PE=3 SV=1	88.48	751	By matching	1	1	2	0	0	0	0	4793
A0A8C0QRL7	TRIM54	CAD protein OS=Canis lupus familiaris OX=9615 GN=TRIM54 PE=3 SV=1	243.31	2225	By MS/MS	47	47	33.4	3370700000	28810000	3183000000	74	4799
A0A8C0QRU1	GJB3	Gap junction protein OS=Canis lupus familiaris OX=9615 GN=GJB3 PE=3 SV=1	30.763	270	By MS/MS	1	1	4.1	14543000	855480	0	1	377
A0A8C0R9A2	--	Valosin containing protein lysine methyltransferase OS=Canis lupus familiaris OX=9615 PE=4 SV=1	25.641	229	By MS/MS	3	3	17	141170000	12834000	129440000	3	4803
A0A8C0R9H0	--	Annexin OS=Canis lupus familiaris OX=9615 PE=3 SV=1	38.023	342	By MS/MS	10	0	45.6	866850000	37689000	0	4	4806
A0A8C0R9J3	--	Alpha-L-fucosidase OS=Canis lupus familiaris OX=9615 PE=3 SV=1	46.537	397	By MS/MS	3	3	8.8	36966000	1369100	41094000	3	4427
A0A8C0R9V3	SMG5	Nonsense-mediated mRNA decay factor OS=Canis lupus familiaris OX=9615 GN=SMG5 PE=4 SV=1	108	965	By MS/MS	1	1	0.8	0	0	0	1	430
A0A8C0R9X5	--	ATP binding cassette subfamily A member 3 OS=Canis lupus familiaris OX=9615 PE=4 SV=1	207.09	1866	By MS/MS	1	1	0.7	0	0	0	1	597
A0A8C0R971	UQCRFS1	Cytochrome b-c1 complex subunit Rieske, mitochondrial OS=Canis lupus familiaris OX=9615 GN=UQCRFS1 PE=3 SV=1	29.452	274	By MS/MS	4	4	28.1	76604000	4787700	125380000	5	4802
A0A8C0RAA7	IQGAP1	IQ motif containing GTPase activating protein 1 OS=Canis lupus familiaris OX=9615 GN=IQGAP1 PE=4 SV=1	189.16	1657	By MS/MS	44	43	41	3679300000	39141000	3760100000	47	4824
A0A8C0RAF5	NINJ1	Ninjurin 1 OS=Canis lupus familiaris OX=9615 GN=NINJ1 PE=3 SV=1	16.552	151	By MS/MS	1	1	18.5	4487000	641000	0	1	4485
A0A8C0RAM1	--	CDC42 effector protein 4 OS=Canis lupus familiaris OX=9615 PE=3 SV=1	38.267	365	By MS/MS	5	5	19.2	1006600000	50330000	217980000	4	4829
A0A8C0RAM5	--	Annexin OS=Canis lupus familiaris OX=9615 PE=3 SV=1	82.899	786	By MS/MS	7	7	12.7	2066900000	55863000	2081600000	10	4830
A0A8C0RAN0	--	non-specific serine/threonine protein kinase OS=Canis lupus familiaris OX=9615 PE=4 SV=1	242.61	2320	By MS/MS	3	1	1.5	12871000	138400	0	3	533
A0A8C0RAY8	CIB1	Calcium and integrin binding 1 OS=Canis lupus familiaris OX=9615 GN=CIB1 PE=4 SV=1	21.765	191	By MS/MS	3	3	17.3	38970000	2598000	31591000	3	4835
A0A8C0RB18	CLDN6	Claudin OS=Canis lupus familiaris OX=9615 GN=CLDN6 PE=3 SV=1	23.321	221	By MS/MS	1	0	7.2	169410000	24202000	0	1	4837
A0A8C0RB34	POU2F3	POU domain protein OS=Canis lupus familiaris OX=9615 GN=POU2F3 PE=3 SV=1	47.551	435	By MS/MS	2	2	6.2	65108000	3255400	56575000	2	4838
A0A8C0RB66	MAP2K3	Mitogen-activated protein kinase kinase 3 OS=Canis lupus familiaris OX=9615 GN=MAP2K3 PE=3 SV=1	39.342	347	By MS/MS	5	5	19.3	224650000	8640300	183810000	6	4841
A0A8C0RBE7	CEP192	SEH1 like nucleoporin OS=Canis lupus familiaris OX=9615 GN=CEP192 PE=4 SV=1	326.49	2954	By MS/MS	11	11	5	293780000	1780500	276380000	13	873
A0A8C0RBF6	--	SET domain containing 1A, histone lysine methyltransferase OS=Canis lupus familiaris OX=9615 PE=4 SV=1	181.06	1667	By matching	1	1	0.6	16731000	229190	0	0	901
A0A8C0RBJ7	RPS19	Small ribosomal subunit protein eS19 OS=Canis lupus familiaris OX=9615 GN=RPS19 PE=3 SV=1	41.491	377	By MS/MS	8	8	14.9	2248500000	74951000	2095900000	14	4844
A0A8C0RC03	MARVELD2	MARVEL domain containing 2 OS=Canis lupus familiaris OX=9615 GN=MARVELD2 PE=3 SV=1	57.498	525	By MS/MS	1	1	2.1	18117000	754860	0	1	4484
A0A8C0RC87	SYMPK	Symplekin OS=Canis lupus familiaris OX=9615 GN=SYMPK PE=4 SV=1	137.77	1243	By MS/MS	15	15	19	353270000	4975600	258920000	19	4678
A0A8C0RCF1	NANS	N-acetylneuraminate synthase OS=Canis lupus familiaris OX=9615 GN=NANS PE=4 SV=1	40.246	359	By MS/MS	8	8	27.6	551810000	29043000	418770000	13	4856
A0A8C0RCH3	--	Lysine-specific demethylase OS=Canis lupus familiaris OX=9615 PE=3 SV=1	203.85	1881	By MS/MS	7	7	5.2	121690000	1229200	150090000	5	4859
A0A8C0RCM8	USP15	Ubiquitin carboxyl-terminal hydrolase OS=Canis lupus familiaris OX=9615 GN=USP15 PE=3 SV=1	112.38	981	By MS/MS	12	11	19.5	166820000	2979000	132710000	10	4864
A0A8C0RCS5	--	Ral GTPase activating protein catalytic alpha subunit 1 OS=Canis lupus familiaris OX=9615 PE=4 SV=1	285.56	2544	By MS/MS	4	4	1.8	21248000	169980	75332000	3	1067
A0A8C0RCU5	--	Phosphate transporter OS=Canis lupus familiaris OX=9615 PE=3 SV=1	69.691	640	By MS/MS	1	1	1.9	2765200	110610	0	1	4869
A0A8C0RCZ1	FNBP4	Formin binding protein 4 OS=Canis lupus familiaris OX=9615 GN=FNBP4 PE=4 SV=1	110.54	1021	By MS/MS	2	2	2.3	12498000	337780	11627000	0	4873
A0A8C0RD15	SF1	Splicing factor 1 OS=Canis lupus familiaris OX=9615 GN=SF1 PE=3 SV=1	61.798	571	By MS/MS	13	1	37.1	0	0	0	3	1185
A0A8C0RD92	--	STI1 domain-containing protein OS=Canis lupus familiaris OX=9615 PE=3 SV=1	41.505	369	By MS/MS	8	8	21.4	440080000	25887000	424500000	8	4880
A0A8C0RDD1	FBXO7	F-box protein 7 OS=Canis lupus familiaris OX=9615 GN=FBXO7 PE=4 SV=1	57.872	523	By MS/MS	3	3	7.5	92527000	4869800	83434000	3	4885
A0A8C0RDD6	TAGLN	Transgelin OS=Canis lupus familiaris OX=9615 GN=TAGLN PE=3 SV=1	22.605	201	By MS/MS	4	4	21.9	264030000	15531000	298140000	5	4886
A0A8C0RDH2	--	Leucine rich repeat containing 14 OS=Canis lupus familiaris OX=9615 PE=4 SV=1	60.798	550	By MS/MS	1	1	4	18483000	577580	0	1	4887
A0A8C0RDL4	HARS1	Histidine--tRNA ligase, cytoplasmic OS=Canis lupus familiaris OX=9615 GN=HARS1 PE=3 SV=1	57.346	509	By MS/MS	11	11	27.9	736800000	23768000	558330000	17	4510
A0A8C0RDP7	--	Ring finger protein 213 OS=Canis lupus familiaris OX=9615 PE=4 SV=1	583.98	5139	By matching	8	0	1.7	0	0	0	0	4889
A0A8C0RDW9	ARHGAP8	Rho GTPase activating protein 8 OS=Canis lupus familiaris OX=9615 GN=ARHGAP8 PE=4 SV=1	54.244	474	By MS/MS	4	4	10.8	38657000	1247000	24316000	5	4894
A0A8C0RDZ3	DOCK4	Dedicator of cytokinesis 4 OS=Canis lupus familiaris OX=9615 GN=DOCK4 PE=3 SV=1	213.63	1869	By MS/MS	3	3	2.7	25195000	221010	24695000	2	1120
A0A8C0RE12	BUD13	BUD13 homolog OS=Canis lupus familiaris OX=9615 GN=BUD13 PE=3 SV=1	79.8	701	By MS/MS	2	2	4.7	10839000	221200	10457000	3	1227
A0A8C0RE16	TMEM201	Transmembrane protein 201 OS=Canis lupus familiaris OX=9615 GN=TMEM201 PE=3 SV=1	43.552	394	By MS/MS	2	2	4.8	33922000	1884500	35293000	3	4898
A0A8C0REA4	ADK	Adenosine kinase OS=Canis lupus familiaris OX=9615 GN=ADK PE=3 SV=1	40.561	362	By MS/MS	14	14	55.8	489690000	21291000	466000000	14	4904
A0A8C0REQ5	ITGB3	Integrin beta OS=Canis lupus familiaris OX=9615 GN=ITGB3 PE=3 SV=1	86.291	780	By MS/MS	3	3	5.3	131180000	3199600	96019000	3	4913
A0A8C0RES2	GTF3C3	General transcription factor IIIC subunit 3 OS=Canis lupus familiaris OX=9615 GN=GTF3C3 PE=4 SV=1	92.198	810	By MS/MS	3	3	4	10692000	242990	10774000	1	4906
A0A8C0REW6	RPS6KA2	non-specific serine/threonine protein kinase OS=Canis lupus familiaris OX=9615 GN=RPS6KA2 PE=3 SV=1	75.289	662	By matching	3	0	5.4	0	0	0	0	1704
A0A8C0RFC0	--	Kinesin family member 1B OS=Canis lupus familiaris OX=9615 PE=3 SV=1	227.33	2012	By MS/MS	10	9	6.3	44425000	349810	34197000	7	4922
A0A8C0RFH5	PSMD4	26S proteasome non-ATPase regulatory subunit 4 OS=Canis lupus familiaris OX=9615 GN=PSMD4 PE=3 SV=1	40.675	377	By MS/MS	6	6	28.9	300680000	20045000	323610000	4	4926
A0A8C0RFL3	--	SR-related CTD associated factor 8 OS=Canis lupus familiaris OX=9615 PE=4 SV=1	140.38	1270	By MS/MS	3	2	2.4	27082000	531020	33028000	3	1758
A0A8C0RFL6	MRTO4	Ribosome assembly factor mrt4 OS=Canis lupus familiaris OX=9615 GN=MRTO4 PE=3 SV=1	27.541	240	By MS/MS	3	3	14.2	173810000	10863000	178660000	3	4927
A0A8C0RFM4	LMNB2	Lamin B2 OS=Canis lupus familiaris OX=9615 GN=LMNB2 PE=3 SV=1	71.11	635	By MS/MS	6	1	14	9183000	223970	0	1	4929
A0A8C0RFQ3	LMNB2	Lamin B2 OS=Canis lupus familiaris OX=9615 GN=LMNB2 PE=3 SV=1	76.113	677	By MS/MS	6	0	11.2	49615000	1127600	141200000	5	4931
A0A8C0RFY0	TCF25	Transcription factor 25 OS=Canis lupus familiaris OX=9615 GN=TCF25 PE=3 SV=1	128.01	1130	By matching	9	1	10.3	5935700	100610	0	0	1645
A0A8C0RGE6	--	Epithelial cell adhesion molecule OS=Canis lupus familiaris OX=9615 PE=3 SV=1	33.286	299	By MS/MS	5	5	18.4	400330000	25021000	544790000	4	1716
A0A8C0RGG7	--	Mannosyltransferase OS=Canis lupus familiaris OX=9615 PE=3 SV=1	49.239	443	By MS/MS	1	1	2.3	13629000	592550	0	1	1730
A0A8C0RGH7	--	Mannose-6-phosphate isomerase OS=Canis lupus familiaris OX=9615 PE=3 SV=1	65.793	609	By MS/MS	6	6	18.9	259730000	7870500	241990000	6	1725
A0A8C0RGP7	CEP63	Centrosomal protein 63 OS=Canis lupus familiaris OX=9615 GN=CEP63 PE=3 SV=1	76.688	662	By MS/MS	1	1	1.7	3904000	95221	0	1	4945
A0A8C0RGX8	--	Mono-ADP ribosylhydrolase 1 OS=Canis lupus familiaris OX=9615 PE=4 SV=1	35.154	325	By MS/MS	1	1	3.1	9756900	513520	0	1	4951
A0A8C0RGZ3	--	Core-binding factor subunit beta OS=Canis lupus familiaris OX=9615 PE=3 SV=1	21.991	187	By MS/MS	3	1	24.6	42075000	3825000	28626000	4	4952
A0A8C0RH82	CSK	Tyrosine-protein kinase OS=Canis lupus familiaris OX=9615 GN=CSK PE=3 SV=1	50.584	450	By MS/MS	11	11	32.4	384900000	12830000	379330000	14	4955
A0A8C0RHA8	ACOT9	Acyl-CoA thioesterase 9 OS=Canis lupus familiaris OX=9615 GN=ACOT9 PE=4 SV=1	51.316	448	By MS/MS	10	10	26.6	616900000	18694000	636430000	20	2389
A0A8C0RHF3	PCCB	Propionyl-CoA carboxylase subunit beta OS=Canis lupus familiaris OX=9615 GN=PCCB PE=4 SV=1	61.173	563	By MS/MS	7	7	16.3	129500000	3808900	94096000	9	2023
A0A8C0RHF7	--	Phospholipid phosphatase 6 OS=Canis lupus familiaris OX=9615 PE=4 SV=1	32.86	310	By MS/MS	3	3	10.3	56582000	2978000	105360000	3	4958
A0A8C0RHJ8	--	RRM domain-containing protein OS=Canis lupus familiaris OX=9615 PE=4 SV=1	37.855	358	By MS/MS	14	12	42.2	1785900000	99216000	1642500000	22	3578
A0A8C0RHX8	LONP2	Lon protease homolog 2, peroxisomal OS=Canis lupus familiaris OX=9615 GN=LONP2 PE=3 SV=1	88.844	797	By MS/MS	1	1	2	13706000	304580	0	1	2307
A0A8C0RI24	MTRR	5-methyltetrahydrofolate-homocysteine methyltransferase reductase OS=Canis lupus familiaris OX=9615 GN=MTRR PE=4 SV=1	73.499	660	By MS/MS	2	2	3.6	24617000	769270	21598000	1	4964
A0A8C0RI60	RSL1D1	Ribosomal L1 domain containing 1 OS=Canis lupus familiaris OX=9615 GN=RSL1D1 PE=4 SV=1	54.383	482	By MS/MS	10	10	22.8	574180000	22967000	425970000	13	4965
A0A8C0RI85	RPS21	40S ribosomal protein S21 OS=Canis lupus familiaris OX=9615 GN=RPS21 PE=3 SV=1	9.1113	83	By MS/MS	3	3	39.8	82619000	11803000	78960000	3	4966
A0A8C0RI89	ABCC10	ATP binding cassette subfamily C member 10 OS=Canis lupus familiaris OX=9615 GN=ABCC10 PE=4 SV=1	158.88	1457	By MS/MS	2	2	1.2	8987800	126590	0	1	2201
A0A8C0RIA3	--	1,4-alpha-glucan branching enzyme OS=Canis lupus familiaris OX=9615 PE=3 SV=1	80.527	697	By MS/MS	6	6	12.8	155080000	3782400	121490000	6	2058
A0A8C0RIC6	DNPEP	Aspartyl aminopeptidase OS=Canis lupus familiaris OX=9615 GN=DNPEP PE=3 SV=1	51.885	471	By MS/MS	5	5	13.4	106050000	5049800	130340000	4	2427
A0A8C0RIE9	--	Tumor protein D52 OS=Canis lupus familiaris OX=9615 PE=3 SV=1	20.792	193	By MS/MS	10	10	76.2	580930000	58093000	515990000	14	1994
A0A8C0RIH4	CLINT1	Clathrin interactor 1 OS=Canis lupus familiaris OX=9615 GN=CLINT1 PE=4 SV=1	68.019	618	By MS/MS	10	10	23.9	226580000	8092000	229870000	12	4563
A0A8C0RIK1	SNRNP200	U5 small nuclear ribonucleoprotein 200 kDa helicase OS=Canis lupus familiaris OX=9615 GN=SNRNP200 PE=3 SV=1	244.52	2136	By MS/MS	44	44	27.4	2214100000	17164000	2208800000	60	4969
A0A8C0RIL1	SQOR	Sulfide quinone oxidoreductase OS=Canis lupus familiaris OX=9615 GN=SQOR PE=4 SV=1	49.932	450	By MS/MS	13	13	36	712490000	20956000	572740000	20	4971
A0A8C0RIP4	--	Anti-silencing function 1A histone chaperone OS=Canis lupus familiaris OX=9615 PE=3 SV=1	22.871	203	By MS/MS	1	1	5.4	11806000	1475800	0	1	4973
A0A8C0RIP9	BUD23	BUD23 rRNA methyltransferase and ribosome maturation factor OS=Canis lupus familiaris OX=9615 GN=BUD23 PE=3 SV=1	32.062	284	By MS/MS	2	2	9.9	19682000	1640200	29985000	2	4974
A0A8C0RIS1	--	Translation elongation factor EFTu-like domain-containing protein OS=Canis lupus familiaris OX=9615 PE=4 SV=1	20.962	191	By matching	2	0	12.6	0	0	0	0	4743
A0A8C0RJG3	SLC39A7	Solute carrier family 39 member 7 OS=Canis lupus familiaris OX=9615 GN=SLC39A7 PE=4 SV=1	61.104	571	By MS/MS	4	1	10.2	66765000	3338200	79605000	4	2632
A0A8C0RJL4	NFXL1	Nuclear transcription factor, X-box binding like 1 OS=Canis lupus familiaris OX=9615 GN=NFXL1 PE=3 SV=1	93.064	825	By MS/MS	3	3	4.5	14197000	302070	20324000	2	4997
A0A8C0RJM8	FTSJ3	pre-rRNA processing protein FTSJ3 OS=Canis lupus familiaris OX=9615 GN=FTSJ3 PE=3 SV=1	95.159	834	By MS/MS	9	1	18.6	20305000	520650	0	2	4999
A0A8C0RJZ7	--	Zinc finger MYM-type containing 3 OS=Canis lupus familiaris OX=9615 PE=4 SV=1	113.01	1000	By MS/MS	3	2	3.4	43229000	708670	37125000	2	2359
A0A8C0RK12	AP3B1	AP-3 complex subunit beta OS=Canis lupus familiaris OX=9615 GN=AP3B1 PE=3 SV=1	126.61	1151	By MS/MS	9	9	11.3	2526400000	39475000	1748200000	13	2351
A0A8C0RK53	NDC80	Kinetochore protein NDC80 OS=Canis lupus familiaris OX=9615 GN=NDC80 PE=3 SV=1	69.402	605	By MS/MS	4	4	6.1	19602000	455870	21363000	5	2552
A0A8C0RK65	DDX49	RNA helicase OS=Canis lupus familiaris OX=9615 GN=DDX49 PE=3 SV=1	53.925	484	By MS/MS	1	1	2.5	8111800	245810	0	1	2781
A0A8C0RK80	--	YTH domain-containing family protein OS=Canis lupus familiaris OX=9615 PE=3 SV=1	63.247	581	By MS/MS	6	6	17.9	198110000	8613700	157290000	7	2608
A0A8C0RKC2	KPNA4	Importin subunit alpha OS=Canis lupus familiaris OX=9615 GN=KPNA4 PE=3 SV=1	57.9	521	By MS/MS	9	6	31.5	502120000	25106000	517460000	12	2977
A0A8C0RKE6	PDF	Peptide deformylase OS=Canis lupus familiaris OX=9615 GN=PDF PE=3 SV=1	26.882	242	By MS/MS	2	2	12.4	140720000	9381100	81520000	2	5007
A0A8C0RKG1	EIF3K	Eukaryotic translation initiation factor 3 subunit K OS=Canis lupus familiaris OX=9615 GN=EIF3K PE=3 SV=1	25.073	218	By MS/MS	10	10	62.8	1192800000	108430000	1032400000	15	5008
A0A8C0RKN1	--	Armadillo repeat containing 10 OS=Canis lupus familiaris OX=9615 PE=4 SV=1	30.898	282	By MS/MS	5	5	23.8	221910000	14794000	195470000	7	2577
A0A8C0RKP2	--	Dihydropyrimidine dehydrogenase [NADP(+)] OS=Canis lupus familiaris OX=9615 PE=3 SV=1	103.8	954	By MS/MS	1	1	1.3	2479400	45915	0	1	2410
A0A8C0RKQ6	--	Ribosomal protein OS=Canis lupus familiaris OX=9615 PE=3 SV=1	24.7	216	By MS/MS	10	10	40.7	2487900000	191370000	2480600000	34	5010
A0A8C0RKW9	MYL6	Myosin light chain 6 OS=Canis lupus familiaris OX=9615 GN=MYL6 PE=4 SV=1	16.961	151	By MS/MS	7	7	62.3	1717000000	156100000	1545700000	12	5013
A0A8C0RKZ6	ZNF593	Zinc finger protein 593 OS=Canis lupus familiaris OX=9615 GN=ZNF593 PE=4 SV=1	15.488	137	By MS/MS	2	1	19	19183000	2397800	60725000	3	5014
A0A8C0RL07	PSMC2	Proteasome 26S subunit, ATPase 2 OS=Canis lupus familiaris OX=9615 GN=PSMC2 PE=3 SV=1	48.633	433	By MS/MS	14	14	41.6	1878000000	58687000	2090000000	41	2564
A0A8C0RLA7	--	BCL10 immune signaling adaptor OS=Canis lupus familiaris OX=9615 PE=4 SV=1	25.28	225	By MS/MS	3	3	24.9	52267000	4355500	88060000	4	5015
A0A8C0RLC3	--	Leucine rich repeat containing 40 OS=Canis lupus familiaris OX=9615 PE=4 SV=1	62.441	554	By MS/MS	1	1	2.9	8342500	225470	0	1	2615
A0A8C0RLR6	TMED10	Transmembrane p24 trafficking protein 10 OS=Canis lupus familiaris OX=9615 GN=TMED10 PE=3 SV=1	24.78	219	By MS/MS	5	5	24.7	56650000	4720800	57955000	5	5028
A0A8C0RLS6	--	Sec1 family domain containing 2 OS=Canis lupus familiaris OX=9615 PE=3 SV=1	86.136	786	By MS/MS	6	6	12.3	112480000	2499600	71742000	7	5030
A0A8C0RLT3	OPTN	Optineurin OS=Canis lupus familiaris OX=9615 GN=OPTN PE=4 SV=1	65.598	573	By MS/MS	10	10	19	270130000	6431600	255160000	9	4587
A0A8C0RLY3	EIF2S1	Eukaryotic translation initiation factor 2 subunit 1 OS=Canis lupus familiaris OX=9615 GN=EIF2S1 PE=3 SV=1	36.108	315	By MS/MS	13	13	46.3	1805300000	82061000	1686800000	18	5036
A0A8C0RM21	--	Catenin alpha 2 OS=Canis lupus familiaris OX=9615 PE=3 SV=1	100.3	904	By matching	5	1	8.1	21568000	371870	0	0	4624
A0A8C0RM88	ELOVL5	Elongation of very long chain fatty acids protein OS=Canis lupus familiaris OX=9615 GN=ELOVL5 PE=3 SV=1	30.508	262	By MS/MS	1	1	5	42612000	3277900	0	3	2894
A0A8C0RMG2	GAMT	guanidinoacetate N-methyltransferase OS=Canis lupus familiaris OX=9615 GN=GAMT PE=4 SV=1	24.023	213	By MS/MS	1	1	6.6	5713900	714230	0	1	4720
A0A8C0RML8	--	Kelch domain containing 4 OS=Canis lupus familiaris OX=9615 PE=4 SV=1	61.547	554	By MS/MS	5	5	15.9	139750000	5375000	113230000	5	3067
A0A8C0RN24	DUS1L	Dihydrouridine synthase 1 like OS=Canis lupus familiaris OX=9615 GN=DUS1L PE=4 SV=1	49.747	439	By MS/MS	2	2	6.2	14172000	545070	14909000	2	4629
A0A8C0RN94	CUL5	Cullin 5 OS=Canis lupus familiaris OX=9615 GN=CUL5 PE=3 SV=1	90.941	780	By MS/MS	9	9	14.6	284110000	5360500	206160000	6	5061
A0A8C0RNG0	TRMT2A	tRNA (uracil(54)-C(5))-methyltransferase OS=Canis lupus familiaris OX=9615 GN=TRMT2A PE=3 SV=1	68.375	626	By MS/MS	7	7	12.3	81815000	2272600	65620000	6	5064
A0A8C0RNJ7	LAMTOR4	Ragulator complex protein LAMTOR4 OS=Canis lupus familiaris OX=9615 GN=LAMTOR4 PE=3 SV=1	8.8759	82	By MS/MS	1	1	12.2	62477000	20826000	0	3	5066
A0A8C0RNL0	LRP10	LDL receptor related protein 10 OS=Canis lupus familiaris OX=9615 GN=LRP10 PE=4 SV=1	76.646	715	By MS/MS	2	2	3.4	14432000	601340	13779000	2	4520
A0A8C0RNS4	SUMO1	Small ubiquitin-related modifier OS=Canis lupus familiaris OX=9615 GN=SUMO1 PE=3 SV=1	11.571	101	By MS/MS	2	2	15.8	7879000	787900	24747000	2	5069
A0A8C0RNY9	NOP58	NOP58 ribonucleoprotein OS=Canis lupus familiaris OX=9615 GN=NOP58 PE=3 SV=1	60.703	540	By MS/MS	12	12	34.8	990390000	35371000	1005100000	16	5074
A0A8C0RP34	TNPO2	Transportin 2 OS=Canis lupus familiaris OX=9615 GN=TNPO2 PE=4 SV=1	97.693	870	By MS/MS	9	4	14.7	72207000	1641100	158180000	4	5079
A0A8C0RP36	--	Leucine rich repeats and IQ motif containing 1 OS=Canis lupus familiaris OX=9615 PE=4 SV=1	111.86	949	By MS/MS	1	1	1.1	43335000	710400	0	2	3194
A0A8C0RP65	TARDBP	TAR DNA-binding protein 43 OS=Canis lupus familiaris OX=9615 GN=TARDBP PE=4 SV=1	64.366	607	By MS/MS	6	6	18.9	650160000	26006000	629280000	9	5081
A0A8C0RP85	--	F-actin-capping protein subunit alpha OS=Canis lupus familiaris OX=9615 PE=3 SV=1	30.245	262	By MS/MS	9	8	53.4	1688900000	105560000	1472700000	20	5082
A0A8C0RPA1	BCAT1	Branched-chain-amino-acid aminotransferase OS=Canis lupus familiaris OX=9615 GN=BCAT1 PE=3 SV=1	51.901	476	By MS/MS	8	1	31.3	1515800000	58301000	1456500000	12	5083
A0A8C0RPG3	POLR1D	DNA-directed RNA polymerases I and III subunit RPAC2 OS=Canis lupus familiaris OX=9615 GN=POLR1D PE=3 SV=1	15.221	133	By MS/MS	2	1	17.3	21658000	2707200	0	2	5086
A0A8C0RPG9	RPS2	Small ribosomal subunit protein uS5 OS=Canis lupus familiaris OX=9615 GN=RPS2 PE=3 SV=1	31.249	293	By MS/MS	10	10	39.2	5007300000	227600000	4544900000	32	5087
A0A8C0RPZ2	ATP6V1H	V-type proton ATPase subunit H OS=Canis lupus familiaris OX=9615 GN=ATP6V1H PE=3 SV=1	55.835	483	By MS/MS	8	8	25.5	593310000	21975000	548940000	9	5097
A0A8C0RQ92	DNMT1	DNA (cytosine-5)-methyltransferase OS=Canis lupus familiaris OX=9615 GN=DNMT1 PE=3 SV=1	182.3	1609	By MS/MS	12	12	10.3	221990000	2312400	213480000	9	5099
A0A8C0RQQ7	RB1CC1	RB1 inducible coiled-coil 1 OS=Canis lupus familiaris OX=9615 GN=RB1CC1 PE=4 SV=1	172.46	1499	By MS/MS	1	1	0.8	4222400	44919	0	1	3647
A0A8C0RR32	TPM4	Tropomyosin 4 OS=Canis lupus familiaris OX=9615 GN=TPM4 PE=3 SV=1	28.521	248	By MS/MS	14	1	48.4	68077000	3241800	0	2	5120
A0A8C0RR48	--	COP9 signalosome subunit 7A OS=Canis lupus familiaris OX=9615 PE=3 SV=1	28.746	262	By MS/MS	5	5	31.7	88607000	5212200	78062000	7	5121
A0A8C0RR53	--	DNA topoisomerase 2 OS=Canis lupus familiaris OX=9615 PE=3 SV=1	172.23	1526	By MS/MS	17	12	13.8	1065900000	10877000	687690000	13	3646
A0A8C0RR54	DOCK5	Dedicator of cytokinesis 5 OS=Canis lupus familiaris OX=9615 GN=DOCK5 PE=3 SV=1	210.8	1830	By MS/MS	7	6	5.7	111560000	921950	153140000	7	3507
A0A8C0RR77	KRT89	Keratin, type II cuticular Hb5 OS=Canis lupus familiaris OX=9615 GN=KRT89 PE=3 SV=1	51.019	448	By MS/MS	25	0	49.3	11823000000	328410000	9698700000	46	5124
A0A8C0RR86	--	Zinc finger protein 384 OS=Canis lupus familiaris OX=9615 PE=4 SV=1	72.325	661	By MS/MS	2	2	4.5	1612500	55604	0	2	3736
A0A8C0RR91	ADCY6	adenylate cyclase OS=Canis lupus familiaris OX=9615 GN=ADCY6 PE=3 SV=1	124.49	1111	By matching	1	1	0.9	2895300	57906	0	0	194
A0A8C0RRA9	LOC477558	glutathione transferase OS=Canis lupus familiaris OX=9615 GN=LOC477558 PE=3 SV=1	27.605	242	By MS/MS	7	7	43.8	294070000	22621000	553790000	8	5127
A0A8C0RRY4	ARPC3	Actin-related protein 2/3 complex subunit 3 OS=Canis lupus familiaris OX=9615 GN=ARPC3 PE=3 SV=1	20.546	178	By MS/MS	4	4	22.5	614030000	51169000	723940000	5	5137
A0A8C0RS68	RAP1GDS1	Rap1 GTPase-GDP dissociation stimulator 1 OS=Canis lupus familiaris OX=9615 GN=RAP1GDS1 PE=4 SV=1	66.649	610	By MS/MS	7	1	15.9	0	0	0	1	5141
A0A8C0RS74	--	Chromosome 1 open reading frame 50 OS=Canis lupus familiaris OX=9615 PE=4 SV=1	21.807	197	By MS/MS	3	1	19.3	95797000	6386500	84118000	3	5142
A0A8C0RSC7	--	Patatin like phospholipase domain containing 2 OS=Canis lupus familiaris OX=9615 PE=4 SV=1	62.671	589	By MS/MS	1	1	2.2	7291300	220950	0	1	3795
A0A8C0RSI7	--	Adenosine deaminase RNA specific OS=Canis lupus familiaris OX=9615 PE=4 SV=1	129.35	1170	By MS/MS	13	0	19.7	329760000	4174200	265520000	15	4598
A0A8C0RSM3	--	Phospholipid-transporting ATPase OS=Canis lupus familiaris OX=9615 PE=3 SV=1	122.74	1073	By MS/MS	4	4	5.5	80730000	1345500	84986000	4	4056
A0A8C0RSZ3	NBEAL2	Neurobeachin like 2 OS=Canis lupus familiaris OX=9615 GN=NBEAL2 PE=4 SV=1	296.5	2709	By MS/MS	4	4	1.9	19340000	149920	20946000	4	3885
A0A8C0RT21	PDS5B	PDS5 cohesin associated factor B OS=Canis lupus familiaris OX=9615 GN=PDS5B PE=3 SV=1	166.21	1461	By MS/MS	13	12	11.6	297020000	3337300	318390000	12	3917
A0A8C0RT25	ELP3	Elongator complex protein 3 OS=Canis lupus familiaris OX=9615 GN=ELP3 PE=3 SV=1	59.517	524	By MS/MS	3	3	8	26487000	802650	59613000	3	4042
A0A8C0RT33	CHAF1A	Chromatin assembly factor 1 subunit A OS=Canis lupus familiaris OX=9615 GN=CHAF1A PE=3 SV=1	106.48	958	By MS/MS	3	3	4.6	61468000	1336300	77888000	1	5154
A0A8C0RT74	SGMS2	Sphingomyelin synthase 2 OS=Canis lupus familiaris OX=9615 GN=SGMS2 PE=3 SV=1	42.426	365	By MS/MS	1	1	2.5	0	0	0	1	5158
A0A8C0RTH0	CHEK2	Checkpoint kinase 2 OS=Canis lupus familiaris OX=9615 GN=CHEK2 PE=4 SV=1	54.887	490	By MS/MS	2	2	5.5	8694300	322010	0	2	4008
A0A8C0RTJ5	HSCB	HscB mitochondrial iron-sulfur cluster cochaperone OS=Canis lupus familiaris OX=9615 GN=HSCB PE=3 SV=1	26.618	235	By MS/MS	2	2	8.5	4594900	255270	0	2	5167
A0A8C0RTK9	CYC1	Cytochrome c1 OS=Canis lupus familiaris OX=9615 GN=CYC1 PE=3 SV=1	35.28	325	By MS/MS	5	3	17.8	186480000	10360000	227460000	5	5168
A0A8C0RTN7	WASHC4	WASH complex subunit 4 OS=Canis lupus familiaris OX=9615 GN=WASHC4 PE=4 SV=1	131.58	1133	By MS/MS	7	7	7.1	76858000	1113900	49485000	7	4394
A0A8C0RTR9	--	Phospholipase OS=Canis lupus familiaris OX=9615 PE=3 SV=1	113.56	987	By MS/MS	2	2	2	20920000	367020	0	2	3966
A0A8C0RU77	TKT	Transketolase OS=Canis lupus familiaris OX=9615 GN=TKT PE=4 SV=1	68.122	623	By MS/MS	16	16	42.4	2144600000	64987000	2805500000	24	5178
A0A8C0RU92	--	Nuclear receptor corepressor 2 OS=Canis lupus familiaris OX=9615 PE=3 SV=1	274.02	2512	By MS/MS	1	1	0.6	20273000	133380	0	1	4094
A0A8C0RUD1	MAPK3	Mitogen-activated protein kinase OS=Canis lupus familiaris OX=9615 GN=MAPK3 PE=3 SV=1	43.055	380	By MS/MS	8	4	22.9	80711000	3509200	97933000	6	592
A0A8C0RUI4	--	BCL9 like OS=Canis lupus familiaris OX=9615 PE=3 SV=1	146.71	1400	By matching	2	2	1.1	7703700	145350	20018000	0	1095
A0A8C0RUI7	--	Apolipoprotein B receptor OS=Canis lupus familiaris OX=9615 PE=4 SV=1	129.67	1219	By MS/MS	6	6	7	20712000	287670	23369000	5	565
A0A8C0RUL0	GNPNAT1	Glucosamine 6-phosphate N-acetyltransferase OS=Canis lupus familiaris OX=9615 GN=GNPNAT1 PE=3 SV=1	20.802	184	By MS/MS	7	7	64.1	396040000	36003000	386250000	7	5183
A0A8C0RV14	--	Transmembrane p24 trafficking protein 3 OS=Canis lupus familiaris OX=9615 PE=3 SV=1	24.564	218	By MS/MS	3	3	17.4	66804000	5567000	51701000	5	5188
A0A8C0RV37	--	Surfeit locus protein 4 OS=Canis lupus familiaris OX=9615 PE=3 SV=1	30.229	269	By MS/MS	4	4	20.8	607710000	55246000	705460000	4	5189
A0A8C0RV40	QNG1	Queuosine 5-phosphate N-glycosylase/hydrolase OS=Canis lupus familiaris OX=9615 GN=QNG1 PE=3 SV=1	38.791	341	By MS/MS	5	5	16.1	201980000	8416000	171110000	5	5190
A0A8C0RV89	--	Sodium/potassium-transporting ATPase subunit beta OS=Canis lupus familiaris OX=9615 PE=3 SV=1	35.126	302	By MS/MS	6	6	20.9	478850000	29928000	459120000	8	183
A0A8C0RVA1	--	WD repeat and HMG-box DNA binding protein 1 OS=Canis lupus familiaris OX=9615 PE=4 SV=1	125.7	1128	By MS/MS	6	6	7.3	84830000	1285300	106930000	6	5194
A0A8C0RVD4	POLG	DNA polymerase subunit gamma-1 OS=Canis lupus familiaris OX=9615 GN=POLG PE=4 SV=1	129.65	1158	By matching	1	1	0.9	53484000	876780	0	0	813
A0A8C0RVQ9	NOC2L	Nucleolar complex protein 2 homolog OS=Canis lupus familiaris OX=9615 GN=NOC2L PE=3 SV=1	86.533	757	By MS/MS	6	1	11.1	294670000	8185400	236820000	8	5201
A0A8C0RVV2	GLOD4	Glyoxalase domain containing 4 OS=Canis lupus familiaris OX=9615 GN=GLOD4 PE=3 SV=1	33.475	298	By MS/MS	6	6	26.5	307220000	15361000	288410000	8	5203
A0A8C0RVX6	--	Spindle assembly abnormal protein 6 homolog OS=Canis lupus familiaris OX=9615 PE=4 SV=1	70.519	622	By MS/MS	1	1	1.4	0	0	0	1	2932
A0A8C0RW04	--	very-long-chain 3-oxoacyl-CoA synthase OS=Canis lupus familiaris OX=9615 PE=4 SV=1	85.131	725	By MS/MS	1	1	1.9	0	0	0	1	5204
A0A8C0RW25	GRPEL1	GrpE protein homolog OS=Canis lupus familiaris OX=9615 GN=GRPEL1 PE=3 SV=1	24.276	216	By MS/MS	5	5	26.4	220690000	12982000	211860000	6	5206
A0A8C0RW56	--	N(alpha)-acetyltransferase 30, NatC catalytic subunit OS=Canis lupus familiaris OX=9615 PE=3 SV=1	39.178	363	By MS/MS	6	6	23.1	68964000	3448200	47257000	6	453
A0A8C0RWD0	--	GPI ethanolamine phosphate transferase 1 OS=Canis lupus familiaris OX=9615 PE=3 SV=1	109.02	955	By MS/MS	2	2	2.5	15118000	397850	0	1	2006
A0A8C0RWE6	PITPNA	Phosphatidylinositol transfer protein alpha OS=Canis lupus familiaris OX=9615 GN=PITPNA PE=4 SV=1	31.82	270	By MS/MS	6	5	30.7	208930000	8035900	192680000	7	5212
A0A8C0RWN4	--	non-specific serine/threonine protein kinase OS=Canis lupus familiaris OX=9615 PE=3 SV=1	94.999	846	By MS/MS	5	5	7.1	78576000	1708200	74520000	5	5214
A0A8C0RWW7	PIP4K2B	Phosphatidylinositol-5-phosphate 4-kinase type 2 beta OS=Canis lupus familiaris OX=9615 GN=PIP4K2B PE=4 SV=1	47.345	416	By MS/MS	3	2	11.5	37942000	1517700	38936000	2	5217
A0A8C0RX08	ACACA	Acetyl-CoA carboxylase 1 OS=Canis lupus familiaris OX=9615 GN=ACACA PE=4 SV=1	270.08	2383	By MS/MS	38	38	21.2	1102700000	7711400	1263600000	45	3663
A0A8C0RX34	TUBGCP5	Gamma-tubulin complex component OS=Canis lupus familiaris OX=9615 GN=TUBGCP5 PE=3 SV=1	108.68	939	By MS/MS	1	1	1.6	1303400	21022	0	1	1575
A0A8C0RX62	--	uridine/cytidine kinase OS=Canis lupus familiaris OX=9615 PE=3 SV=1	24.574	219	By MS/MS	1	1	4.6	0	0	0	2	2588
A0A8C0RXA1	--	Calcineurin like phosphoesterase domain containing 1 OS=Canis lupus familiaris OX=9615 PE=4 SV=1	18.992	172	By MS/MS	4	1	40.1	7122900	712290	0	1	4543
A0A8C0RXC9	MRPL20	Mitochondrial ribosomal protein L20 OS=Canis lupus familiaris OX=9615 GN=MRPL20 PE=3 SV=1	17.486	149	By MS/MS	2	1	14.8	57616000	5761600	65138000	2	5223
A0A8C0RXE8	ATAD3A	ATPase family AAA domain containing 3A OS=Canis lupus familiaris OX=9615 GN=ATAD3A PE=4 SV=1	66.665	591	By MS/MS	7	7	16.6	328350000	8208800	394220000	8	5224
A0A8C0RXH5	--	Nucleoporin 214 OS=Canis lupus familiaris OX=9615 PE=4 SV=1	233.19	2252	By MS/MS	19	19	13.1	403520000	4292800	344330000	19	2431
A0A8C0RXK9	DHDDS	Alkyl transferase OS=Canis lupus familiaris OX=9615 GN=DHDDS PE=3 SV=1	38.357	340	By MS/MS	5	3	14.1	188010000	9895400	108040000	7	5225
A0A8C0RXQ6	--	MacroH2A.2 histone OS=Canis lupus familiaris OX=9615 PE=4 SV=1	35.376	328	By MS/MS	2	1	9.1	6402900	355720	0	1	5229
A0A8C0RXT0	LOC479005	HECT-type E3 ubiquitin transferase OS=Canis lupus familiaris OX=9615 GN=LOC479005 PE=4 SV=1	518.16	4753	By MS/MS	2	2	0.4	9921700	41169	0	1	1410
A0A8C0RY55	USP39	Ubiquitin specific peptidase 39 OS=Canis lupus familiaris OX=9615 GN=USP39 PE=4 SV=1	61.43	532	By MS/MS	3	3	9.2	163110000	5261700	126990000	5	1855
A0A8C0RYB8	RGS3	Regulator of G protein signaling 3 OS=Canis lupus familiaris OX=9615 GN=RGS3 PE=4 SV=1	22.355	192	By MS/MS	1	1	5.7	0	0	0	1	3687
A0A8C0RYK7	HAUS3	HAUS augmin like complex subunit 3 OS=Canis lupus familiaris OX=9615 GN=HAUS3 PE=3 SV=1	69.443	603	By MS/MS	3	3	6.3	14530000	330240	0	1	5234
A0A8C0RYN1	CARHSP1	Calcium regulated heat stable protein 1 OS=Canis lupus familiaris OX=9615 GN=CARHSP1 PE=4 SV=1	15.897	147	By MS/MS	4	4	59.9	69933000	8741700	48946000	6	5237
A0A8C0RYN9	--	Kelch like family member 2 OS=Canis lupus familiaris OX=9615 PE=4 SV=1	65.357	586	By MS/MS	2	2	5.5	21059000	638140	21741000	0	3045
A0A8C0RYW0	PLOD1	procollagen-lysine 5-dioxygenase OS=Canis lupus familiaris OX=9615 GN=PLOD1 PE=4 SV=1	80.374	699	By MS/MS	7	6	12.7	82460000	2228600	82486000	7	2680
A0A8C0RZD5	RTCB	RNA-splicing ligase RtcB homolog OS=Canis lupus familiaris OX=9615 GN=RTCB PE=3 SV=1	55.183	505	By MS/MS	15	15	37.8	1375900000	47445000	1299700000	23	5240
A0A8C0RZG3	DNAJA1	DnaJ heat shock protein family (Hsp40) member A1 OS=Canis lupus familiaris OX=9615 GN=DNAJA1 PE=3 SV=1	44.868	397	By MS/MS	8	3	32	416580000	17358000	350980000	11	5242
A0A8C0RZM4	COPG2	Coatomer subunit gamma OS=Canis lupus familiaris OX=9615 GN=COPG2 PE=3 SV=1	101.85	913	By MS/MS	12	9	18.8	378450000	7277900	352370000	7	5244
A0A8C0RZP2	AFF4	AF4/FMR2 family member 4 OS=Canis lupus familiaris OX=9615 GN=AFF4 PE=3 SV=1	124.08	1134	By MS/MS	1	1	1.4	1397200	20249	0	1	4644
A0A8C0S0E9	--	Chromosome 1 open reading frame 174 OS=Canis lupus familiaris OX=9615 PE=3 SV=1	25.411	237	By MS/MS	1	1	6.8	6635900	663590	0	1	758
A0A8C0S0J3	DYNC1H1	Dynein cytoplasmic 1 heavy chain 1 OS=Canis lupus familiaris OX=9615 GN=DYNC1H1 PE=3 SV=1	532.49	4647	By MS/MS	112	112	33	8832500000	30883000	8856300000	171	5260
A0A8C0S0M4	NIPBL	Nipped-B protein OS=Canis lupus familiaris OX=9615 GN=NIPBL PE=3 SV=1	298.82	2648	By MS/MS	6	6	2.8	73412000	513370	38490000	5	536
A0A8C0S0U2	--	Small cell adhesion glycoprotein OS=Canis lupus familiaris OX=9615 PE=3 SV=1	9.1764	81	By MS/MS	1	1	30.9	16393000	8196500	0	2	4305
A0A8C0S0V4	--	non-specific protein-tyrosine kinase OS=Canis lupus familiaris OX=9615 PE=4 SV=1	121.83	1055	By MS/MS	1	1	1.2	10593000	168140	0	1	1116
A0A8C0S0Z2	FRG1	FSHD region gene 1 OS=Canis lupus familiaris OX=9615 GN=FRG1 PE=3 SV=1	27.407	243	By MS/MS	5	5	27.6	76506000	5885100	50740000	3	3212
A0A8C0S1G4	--	Importin subunit alpha OS=Canis lupus familiaris OX=9615 PE=3 SV=1	57.332	519	By MS/MS	10	7	34.1	831630000	41582000	650880000	20	5263
A0A8C0S1J3	--	SH3 domain binding protein 1 OS=Canis lupus familiaris OX=9615 PE=4 SV=1	67.578	624	By MS/MS	3	3	9.8	97898000	2797100	59004000	3	1868
A0A8C0S1K7	--	Isocitrate dehydrogenase [NADP] OS=Canis lupus familiaris OX=9615 PE=3 SV=1	46.679	413	By MS/MS	13	13	41.9	1166900000	38898000	839240000	17	1970
A0A8C0S1R1	--	non-specific serine/threonine protein kinase OS=Canis lupus familiaris OX=9615 PE=4 SV=1	64.125	591	By MS/MS	3	3	7.4	34758000	1121200	64737000	7	5042
A0A8C0S1R2	--	Zinc finger C3HC-type containing 1 OS=Canis lupus familiaris OX=9615 PE=4 SV=1	46.283	422	By MS/MS	7	0	23.5	178620000	6870000	193870000	5	5273
A0A8C0S2B1	--	Telomeric repeat-binding factor OS=Canis lupus familiaris OX=9615 PE=4 SV=1	56.635	513	By MS/MS	6	6	16.6	65559000	2185300	68941000	6	5280
A0A8C0S2D4	CAMSAP2	Calmodulin regulated spectrin associated protein family member 2 OS=Canis lupus familiaris OX=9615 GN=CAMSAP2 PE=3 SV=1	169.21	1500	By MS/MS	7	7	6.1	171570000	1949700	108740000	6	4316
A0A8C0S2H6	--	Helicase like transcription factor OS=Canis lupus familiaris OX=9615 PE=4 SV=1	108.77	965	By MS/MS	1	1	1.5	9380700	156350	0	1	1515
A0A8C0S2P9	ALDH3B1	Aldehyde dehydrogenase OS=Canis lupus familiaris OX=9615 GN=ALDH3B1 PE=3 SV=1	52.074	468	By MS/MS	6	6	16	73868000	2954700	98095000	8	5284
A0A8C0S2U1	RBMX	RNA binding motif protein X-linked OS=Canis lupus familiaris OX=9615 GN=RBMX PE=4 SV=1	42.331	391	By MS/MS	4	4	13.6	1470000000	43236000	1344700000	10	5285
A0A8C0S3C0	--	Histone H2A OS=Canis lupus familiaris OX=9615 PE=3 SV=1	31.178	280	By MS/MS	4	1	27.9	70579000	4151700	70579000	3	370
A0A8C0S3H2	--	Cytoplasmic linker associated protein 2 OS=Canis lupus familiaris OX=9615 PE=4 SV=1	162.81	1488	By MS/MS	11	10	9.8	190640000	1925700	179920000	11	4043
A0A8C0S3M2	APRT	Adenine phosphoribosyltransferase OS=Canis lupus familiaris OX=9615 GN=APRT PE=3 SV=1	19.691	180	By MS/MS	9	9	66.1	1427800000	101990000	1445200000	19	5290
A0A8C0S3Y5	--	L antigen family member 3 OS=Canis lupus familiaris OX=9615 PE=3 SV=1	13.791	137	By MS/MS	1	1	10.9	5714900	952490	0	1	5293
A0A8C0S3Y9	--	Decaprenyl diphosphate synthase subunit 2 OS=Canis lupus familiaris OX=9615 PE=3 SV=1	42.57	389	By MS/MS	6	6	22.6	33120000	1324800	37280000	6	2043
A0A8C0S4A9	--	ADAM metallopeptidase with thrombospondin type 1 motif 19 OS=Canis lupus familiaris OX=9615 PE=4 SV=1	127.18	1159	By matching	1	0	0.5	0	0	0	0	5301
A0A8C0S4E4	CSE1L	Exportin-2 OS=Canis lupus familiaris OX=9615 GN=CSE1L PE=3 SV=1	103.86	915	By matching	21	0	32	0	0	0	0	5304
A0A8C0S4F8	--	Golgi integral membrane protein 4 OS=Canis lupus familiaris OX=9615 PE=4 SV=1	77.199	662	By MS/MS	2	2	3.3	3890000	92620	0	1	4109
A0A8C0S4H5	SCFD1	G2/M-phase specific E3 ubiquitin protein ligase OS=Canis lupus familiaris OX=9615 GN=SCFD1 PE=3 SV=1	144.33	1265	By MS/MS	14	14	18	1132500000	15514000	1177500000	18	2099
A0A8C0S4J7	WDR36	WD repeat domain 36 OS=Canis lupus familiaris OX=9615 GN=WDR36 PE=4 SV=1	98.811	890	By MS/MS	13	13	22.4	380080000	8262700	459050000	11	2231
A0A8C0S4K6	NRDC	Nardilysin convertase OS=Canis lupus familiaris OX=9615 GN=NRDC PE=3 SV=1	132.39	1159	By MS/MS	10	10	11.1	315380000	5437500	336920000	11	1831
A0A8C0S4L7	UPK3A	Uroplakin 3A OS=Canis lupus familiaris OX=9615 GN=UPK3A PE=4 SV=1	30.576	288	By MS/MS	2	2	8.3	3571700	255120	0	2	5307
A0A8C0S4U0	MACROH2A1	Core histone macro-H2A OS=Canis lupus familiaris OX=9615 GN=MACROH2A1 PE=4 SV=1	39.617	372	By MS/MS	11	5	39.5	621390000	32705000	488290000	23	5309
A0A8C0S4W9	ORC3	Origin recognition complex subunit 3 OS=Canis lupus familiaris OX=9615 GN=ORC3 PE=3 SV=1	77.948	674	By MS/MS	5	5	11.3	42781000	972310	49509000	5	4986
A0A8C0S4Y3	NT5C3B	5-nucleotidase OS=Canis lupus familiaris OX=9615 GN=NT5C3B PE=3 SV=1	34.581	300	By MS/MS	6	6	27	188820000	9441000	224920000	10	5310
A0A8C0S5A2	TMEM63B	Transmembrane protein 63B OS=Canis lupus familiaris OX=9615 GN=TMEM63B PE=3 SV=1	89.491	779	By MS/MS	3	3	4.6	37753000	1110400	33373000	5	1697
A0A8C0S5K7	UTP4	UTP4 small subunit processome component OS=Canis lupus familiaris OX=9615 GN=UTP4 PE=4 SV=1	74.15	656	By MS/MS	7	7	15.2	132090000	3774100	128540000	6	4994
A0A8C0S5U9	--	Sirtuin 2 OS=Canis lupus familiaris OX=9615 PE=4 SV=1	26.632	233	By MS/MS	4	4	22.7	117180000	6892900	112120000	3	2595
A0A8C0S5Y2	TXNRD1	thioredoxin-disulfide reductase OS=Canis lupus familiaris OX=9615 GN=TXNRD1 PE=3 SV=1	64.914	593	By MS/MS	10	10	28.2	395780000	11993000	377560000	11	3912
A0A8C0S5Y6	SIKE1	Suppressor of IKBKE 1 OS=Canis lupus familiaris OX=9615 GN=SIKE1 PE=3 SV=1	23.701	207	By MS/MS	1	1	5.3	0	0	0	1	5325
A0A8C0S5Y9	FTO	Alpha-ketoglutarate-dependent dioxygenase FTO OS=Canis lupus familiaris OX=9615 GN=FTO PE=3 SV=1	55.838	482	By MS/MS	3	3	7.7	30361000	979400	23040000	4	171
A0A8C0S6N4	RFFL	Ring finger and FYVE like domain containing E3 ubiquitin protein ligase OS=Canis lupus familiaris OX=9615 GN=RFFL PE=4 SV=1	36.319	327	By MS/MS	1	1	4.3	0	0	0	1	5051
A0A8C0S6V7	SH3GLB2	SH3 domain containing GRB2 like, endophilin B2 OS=Canis lupus familiaris OX=9615 GN=SH3GLB2 PE=4 SV=1	44.353	399	By MS/MS	3	3	15.8	62366000	2711600	86418000	2	4900
A0A8C0S7A2	NQO2	N-ribosyldihydronicotinamide:quinone reductase 2 OS=Canis lupus familiaris OX=9615 GN=NQO2 PE=3 SV=1	21.728	193	By MS/MS	3	3	16.6	33471000	2574700	32206000	4	5335
A0A8C0S7C7	--	Protein phosphatase 1 regulatory subunit 37 OS=Canis lupus familiaris OX=9615 PE=4 SV=1	76.039	699	By MS/MS	2	2	4.1	29684000	848120	29493000	2	757
A0A8C0S7Q5	NDUFA5	NADH dehydrogenase [ubiquinone] 1 alpha subcomplex subunit 5 OS=Canis lupus familiaris OX=9615 GN=NDUFA5 PE=3 SV=1	11.956	102	By MS/MS	1	1	9.8	234810000	39136000	0	2	5333
A0A8C0S7Q6	VPS50	VPS50 subunit of EARP/GARPII complex OS=Canis lupus familiaris OX=9615 GN=VPS50 PE=4 SV=1	112.03	965	By MS/MS	7	7	9.7	75118000	1273200	54868000	3	2674
A0A8C0S7W6	MAP2	Microtubule-associated protein OS=Canis lupus familiaris OX=9615 GN=MAP2 PE=4 SV=1	196.44	1822	By MS/MS	1	1	0.4	5758200	57582	0	1	2257
A0A8C0S7X1	FLNB	Filamin B OS=Canis lupus familiaris OX=9615 GN=FLNB PE=3 SV=1	278.7	2609	By MS/MS	88	1	56.7	0	0	0	0	3936
A0A8C0S7Z1	--	Coiled-coil domain containing 102A OS=Canis lupus familiaris OX=9615 PE=4 SV=1	60.562	538	By MS/MS	1	1	2.2	4913400	148890	0	1	5348
A0A8C0S008	ATP8B1	Phospholipid-transporting ATPase OS=Canis lupus familiaris OX=9615 GN=ATP8B1 PE=3 SV=1	135.47	1178	By MS/MS	1	0	0.6	0	0	0	1	1490
A0A8C0S8F5	OSGEP	N(6)-L-threonylcarbamoyladenine synthase OS=Canis lupus familiaris OX=9615 GN=OSGEP PE=3 SV=1	36.231	334	By MS/MS	2	2	8.7	145210000	8067100	206360000	2	1628
A0A8C0S8P1	ENSA	Endosulfine alpha OS=Canis lupus familiaris OX=9615 GN=ENSA PE=3 SV=1	12.975	117	By MS/MS	4	3	39.3	38163000	4240300	30346000	2	1200
A0A8C0S8X9	--	Heat shock protein 90 alpha family class B member 1 OS=Canis lupus familiaris OX=9615 PE=3 SV=1	124.93	1097	By MS/MS	36	0	36.3	3405000	61908	0	1	5365
A0A8C0S8Y7	--	Phosphatidylinositol-4,5-bisphosphate 4-phosphatase OS=Canis lupus familiaris OX=9615 PE=4 SV=1	29.886	282	By MS/MS	1	1	3.9	22757000	1750500	0	2	1597
A0A8C0S9A8	--	Paralemmin OS=Canis lupus familiaris OX=9615 PE=3 SV=1	35.599	331	By MS/MS	2	2	7.3	1182900	65719	0	2	3226
A0A8C0S9B1	--	Telomeric repeat-binding factor 2-interacting protein 1 OS=Canis lupus familiaris OX=9615 PE=3 SV=1	44.322	401	By MS/MS	1	1	4.2	22859000	1039000	0	2	995
A0A8C0S9B9	--	ubiquitinyl hydrolase 1 OS=Canis lupus familiaris OX=9615 PE=3 SV=1	291.02	2559	By MS/MS	24	24	12.2	502050000	3560600	529380000	33	5367
A0A8C0S9M1	TRRAP	Transformation/transcription domain associated protein OS=Canis lupus familiaris OX=9615 GN=TRRAP PE=3 SV=1	428.99	3783	By MS/MS	16	16	5.2	137490000	570520	76063000	17	2642
A0A8C0S9P1	SHKBP1	SH3KBP1 binding protein 1 OS=Canis lupus familiaris OX=9615 GN=SHKBP1 PE=3 SV=1	75.56	701	By MS/MS	1	1	1.9	5547600	145990	0	1	5370
A0A8C0S040	TUBGCP3	Gamma-tubulin complex component OS=Canis lupus familiaris OX=9615 GN=TUBGCP3 PE=3 SV=1	96.61	845	By MS/MS	6	6	7.7	111590000	2187900	127110000	3	4665
A0A8C0S097	ATP6V0A1	V-type proton ATPase subunit a OS=Canis lupus familiaris OX=9615 GN=ATP6V0A1 PE=3 SV=1	98.779	863	By MS/MS	6	6	9.8	64345000	1532000	66270000	7	417
A0A8C0S119	--	SH3 domain-containing YSC84-like protein 1 OS=Canis lupus familiaris OX=9615 PE=3 SV=1	37.306	342	By MS/MS	1	1	2.6	3760500	188020	0	1	4722
A0A8C0S138	--	Activator of basal transcription 1 OS=Canis lupus familiaris OX=9615 PE=3 SV=1	31.126	273	By MS/MS	1	1	6.6	13528000	795750	0	1	3205
A0A8C0S244	ARPC1A	Actin related protein 2/3 complex subunit 1A OS=Canis lupus familiaris OX=9615 GN=ARPC1A PE=3 SV=1	49.642	452	By MS/MS	6	0	19.7	0	0	0	0	5278
A0A8C0S315	MATR3	Matrin 3 OS=Canis lupus familiaris OX=9615 GN=MATR3 PE=4 SV=1	107.95	978	By MS/MS	19	19	31.1	5241100000	100790000	4858600000	35	2525
A0A8C0S348	TEC	Tyrosine-protein kinase OS=Canis lupus familiaris OX=9615 GN=TEC PE=3 SV=1	72.87	626	By MS/MS	2	2	4.2	9431500	219340	9866800	2	5287
A0A8C0S424	FAM118A	Family with sequence similarity 118 member A OS=Canis lupus familiaris OX=9615 GN=FAM118A PE=3 SV=1	39.355	346	By MS/MS	1	1	3.8	8597000	477610	0	1	5296
A0A8C0S441	--	CDK5 regulatory subunit-associated protein 2 OS=Canis lupus familiaris OX=9615 PE=4 SV=1	213.78	1912	By MS/MS	5	1	3	77073000	597470	37962000	4	3551
A0A8C0S447	GPHN	Gephyrin OS=Canis lupus familiaris OX=9615 GN=GPHN PE=3 SV=1	87.177	804	By MS/MS	5	5	10.3	100370000	2091000	84742000	7	3020
A0A8C0S463	SLAIN2	SLAIN motif family member 2 OS=Canis lupus familiaris OX=9615 GN=SLAIN2 PE=3 SV=1	62.649	582	By MS/MS	2	2	5.3	22736000	631540	88102000	2	2767
A0A8C0S497	MRPS30	Mitochondrial ribosomal protein S30 OS=Canis lupus familiaris OX=9615 GN=MRPS30 PE=4 SV=1	48.152	428	By MS/MS	1	1	3.3	21066000	957560	0	2	5300
A0A8C0S500	--	Large ribosomal subunit protein bL28m OS=Canis lupus familiaris OX=9615 PE=3 SV=1	35.41	315	By MS/MS	3	3	10.5	100140000	4172700	71475000	5	2252
A0A8C0S505	--	Tubulin alpha chain OS=Canis lupus familiaris OX=9615 PE=3 SV=1	40.918	367	By MS/MS	5	1	17.4	18055000	820670	0	2	5311
A0A8C0S546	DDX27	RNA helicase OS=Canis lupus familiaris OX=9615 GN=DDX27 PE=3 SV=1	86.356	760	By MS/MS	10	10	15.1	331780000	7715700	284040000	13	4229
A0A8C0S560	--	Solute carrier family 25 member 46 OS=Canis lupus familiaris OX=9615 PE=3 SV=1	34.209	307	By MS/MS	1	1	2.9	1993800	124620	0	1	2385
A0A8C0S671	HNRNPL	Heterogeneous nuclear ribonucleoprotein L OS=Canis lupus familiaris OX=9615 GN=HNRNPL PE=4 SV=1	64.075	588	By MS/MS	13	13	35	1518900000	69043000	1430600000	28	5328
A0A8C0S737	--	TATA element modulatory factor 1 OS=Canis lupus familiaris OX=9615 PE=4 SV=1	117.69	1048	By MS/MS	6	6	7.2	17347000	262830	25677000	4	1853
A0A8C0S773	BAG6	Large proline-rich protein BAG6 OS=Canis lupus familiaris OX=9615 GN=BAG6 PE=4 SV=1	118.97	1131	By MS/MS	11	11	15.9	429130000	11293000	417370000	12	1411
A0A8C0S817	KRT13	IF rod domain-containing protein OS=Canis lupus familiaris OX=9615 GN=KRT13 PE=3 SV=1	57.643	531	By matching	7	0	16.2	20590000	588270	0	0	5350
A0A8C0S833	--	Ferredoxin 1 OS=Canis lupus familiaris OX=9615 PE=4 SV=1	18.517	171	By MS/MS	1	1	12.3	84362000	9373500	0	1	2924
A0A8C0S914	--	Profilin OS=Canis lupus familiaris OX=9615 PE=3 SV=1	15.032	140	By matching	4	0	48.6	0	0	0	0	4942
A0A8C0S968	ASH2L	ASH2 like, histone lysine methyltransferase complex subunit OS=Canis lupus familiaris OX=9615 GN=ASH2L PE=4 SV=1	60.223	534	By MS/MS	3	3	6.4	17557000	487700	32841000	2	2704
A0A8C0SA24	CHM	Rab proteins geranylgeranyltransferase component A OS=Canis lupus familiaris OX=9615 GN=CHM PE=3 SV=1	69.031	617	By MS/MS	1	1	2.1	2958800	92463	0	1	5364
A0A8C0SA71	TSC22D2	TSC22 domain family member 2 OS=Canis lupus familiaris OX=9615 GN=TSC22D2 PE=3 SV=1	74.414	745	By MS/MS	1	1	1.6	4738900	364530	0	1	5373
A0A8C0SA86	--	Proteasome assembly chaperone 2 OS=Canis lupus familiaris OX=9615 PE=4 SV=1	14.918	133	By MS/MS	3	3	28.6	122880000	11171000	118910000	6	1085
A0A8C0SAH5	SAMM50	SAMM50 sorting and assembly machinery component OS=Canis lupus familiaris OX=9615 GN=SAMM50 PE=3 SV=1	50.472	456	By MS/MS	6	6	17.1	244630000	7413100	211830000	7	5379
A0A8C0SAI2	--	Oxysterol-binding protein OS=Canis lupus familiaris OX=9615 PE=3 SV=1	70.101	625	By matching	3	0	5.6	0	0	0	0	2042
A0A8C0SAP8	SUCLG2	Succinate--CoA ligase [GDP-forming] subunit beta, mitochondrial OS=Canis lupus familiaris OX=9615 GN=SUCLG2 PE=3 SV=1	50.425	462	By MS/MS	7	7	21.6	652820000	18652000	629680000	7	4954
A0A8C0SAW8	RBM33	RNA binding motif protein 33 OS=Canis lupus familiaris OX=9615 GN=RBM33 PE=4 SV=1	125.83	1136	By MS/MS	2	2	2.2	8385800	186350	8385800	2	3006
A0A8C0SB12	--	Diphosphomevalonate decarboxylase OS=Canis lupus familiaris OX=9615 PE=3 SV=1	43.879	400	By MS/MS	7	7	29.8	434380000	19744000	342120000	10	2874
A0A8C0SBA6	CTPS1	CTP synthase OS=Canis lupus familiaris OX=9615 GN=CTPS1 PE=3 SV=1	66.707	591	By MS/MS	9	8	20.5	706920000	20198000	736640000	10	5389
A0A8C0SBB7	HNRNPA0	Heterogeneous nuclear ribonucleoprotein A0 OS=Canis lupus familiaris OX=9615 GN=HNRNPA0 PE=4 SV=1	31.069	310	By MS/MS	1	1	5.2	601800000	42985000	0	3	1454
A0A8C0SBF1	AKAP17A	A-kinase anchoring protein 17A OS=Canis lupus familiaris OX=9615 GN=AKAP17A PE=4 SV=1	80.951	699	By matching	2	2	3.4	8473400	201750	0	0	2046
A0A8C0SBH7	--	RING-type E3 ubiquitin transferase OS=Canis lupus familiaris OX=9615 PE=3 SV=1	179.76	1612	By MS/MS	3	3	3	8097600	94158	17696000	3	738
A0A8C0SBQ6	FRYL	FRY like transcription coactivator OS=Canis lupus familiaris OX=9615 GN=FRYL PE=4 SV=1	344.52	3065	By MS/MS	8	8	3.6	67476000	432540	100760000	6	5327
A0A8C0SBS8	--	Solute carrier family 7 member 6 OS=Canis lupus familiaris OX=9615 PE=4 SV=1	56.561	513	By MS/MS	1	1	2.9	13312000	1210200	0	1	5392
A0A8C0SC48	OAZ1	Matrin-type domain-containing protein OS=Canis lupus familiaris OX=9615 GN=OAZ1 PE=3 SV=1	49.281	464	By MS/MS	5	5	14.2	69287000	4075700	74992000	5	1795
A0A8C0SC69	SET	SET nuclear proto-oncogene OS=Canis lupus familiaris OX=9615 GN=SET PE=3 SV=1	32.103	277	By MS/MS	4	2	32.5	1094600000	99512000	1166300000	5	5395
A0A8C0SC86	GPKOW	G-patch domain and KOW motifs-containing protein OS=Canis lupus familiaris OX=9615 GN=GPKOW PE=3 SV=1	53.435	484	By MS/MS	1	1	4.8	44061000	1376900	0	0	5397
A0A8C0SCB1	LOC480914	Proteolipid protein 2 OS=Canis lupus familiaris OX=9615 GN=LOC480914 PE=4 SV=1	16.645	152	By MS/MS	1	1	8.6	278960000	46493000	0	1	3074
A0A8C0SCB8	--	WD repeat and FYVE domain containing 1 OS=Canis lupus familiaris OX=9615 PE=4 SV=1	46.135	409	By MS/MS	3	1	10.5	39147000	1505600	50558000	3	2455
A0A8C0SCC1	--	Dehydrogenase/reductase X-linked OS=Canis lupus familiaris OX=9615 PE=4 SV=1	36.192	329	By MS/MS	1	1	5.2	7837700	391890	0	2	2196
A0A8C0SCD5	--	Ceramide synthase 2 OS=Canis lupus familiaris OX=9615 PE=4 SV=1	44.724	379	By MS/MS	2	2	9.5	138730000	8670700	0	3	1504
A0A8C0SCE6	EEF1D	Eukaryotic translation elongation factor 1 delta OS=Canis lupus familiaris OX=9615 GN=EEF1D PE=3 SV=1	28.375	256	By MS/MS	9	1	37.5	0	0	0	0	5399
A0A8C0SCH2	--	Spermatogenesis and centriole associated 1 OS=Canis lupus familiaris OX=9615 PE=4 SV=1	43.07	418	By MS/MS	1	1	2.6	35989000	2249300	0	1	3947
A0A8C0SCK4	GK	glycerol kinase OS=Canis lupus familiaris OX=9615 GN=GK PE=3 SV=1	58.233	529	By MS/MS	5	5	13.2	160750000	5185400	204550000	5	5402
A0A8C0SCX1	--	DnaJ heat shock protein family (Hsp40) member C11 OS=Canis lupus familiaris OX=9615 PE=4 SV=1	57.083	506	By MS/MS	8	8	21.5	183240000	6544200	163730000	9	1450
A0A8C0SCZ1	C4H5orf51	Chromosome 4 C5orf51 homolog OS=Canis lupus familiaris OX=9615 GN=C4H5orf51 PE=4 SV=1	33.662	294	By MS/MS	3	3	21.4	0	0	0	2	5406
A0A8C0SD27	PSMD11	Proteasome 26S subunit, non-ATPase 11 OS=Canis lupus familiaris OX=9615 GN=PSMD11 PE=3 SV=1	47.463	422	By MS/MS	14	14	36.3	2447600000	76487000	2697900000	32	5409
A0A8C0SD78	RINT1	RAD50 interactor 1 OS=Canis lupus familiaris OX=9615 GN=RINT1 PE=4 SV=1	91.126	795	By MS/MS	4	4	7.4	46404000	1104900	74113000	3	5414
A0A8C0SDF8	TRAPPC8	Trafficking protein particle complex 8 OS=Canis lupus familiaris OX=9615 GN=TRAPPC8 PE=4 SV=1	160.66	1433	By MS/MS	3	3	3	17420000	212440	113160000	3	5418
A0A8C0SDL6	SLC12A9	Solute carrier family 12 member 9 OS=Canis lupus familiaris OX=9615 GN=SLC12A9 PE=3 SV=1	66.504	632	By MS/MS	1	1	1.7	18336000	916790	0	2	3813
A0A8C0SDN1	--	Pseudouridine synthase 7 OS=Canis lupus familiaris OX=9615 PE=3 SV=1	70.437	625	By MS/MS	4	4	9.6	96936000	2485500	125150000	5	5419
A0A8C0SDP2	GRAMD1B	GRAM domain containing 1B OS=Canis lupus familiaris OX=9615 GN=GRAMD1B PE=4 SV=1	81.084	698	By matching	1	0	1.3	0	0	0	0	567
A0A8C0SDW0	PFAS	phosphoribosylformylglycinamidine synthase OS=Canis lupus familiaris OX=9615 GN=PFAS PE=3 SV=1	145.06	1341	By MS/MS	16	16	20.3	451400000	7165100	442250000	19	458
A0A8C0SDW2	--	Ig-like domain-containing protein OS=Canis lupus familiaris OX=9615 PE=4 SV=1	40.26	373	By matching	1	1	1.9	2583100	198700	0	0	625
A0A8C0SDX4	SBF2	SET binding factor 2 OS=Canis lupus familiaris OX=9615 GN=SBF2 PE=3 SV=1	190.47	1694	By MS/MS	2	1	1.2	4425300	46582	0	1	1124
A0A8C0SDZ3	--	NOP2/Sun RNA methyltransferase 5 OS=Canis lupus familiaris OX=9615 PE=3 SV=1	51.15	469	By MS/MS	3	3	7	31714000	1268500	32270000	4	1918
A0A8C0SDZ8	NDRG3	NDRG family member 3 OS=Canis lupus familiaris OX=9615 GN=NDRG3 PE=3 SV=1	41.251	375	By MS/MS	5	5	28.8	111280000	6182200	152220000	4	5424
A0A8C0SE18	SRPK2	SRSF protein kinase 2 OS=Canis lupus familiaris OX=9615 GN=SRPK2 PE=4 SV=1	66.516	588	By MS/MS	3	3	6	8586700	343470	0	2	2995
A0A8C0SE21	MAGOHB	Mago homolog B, exon junction complex subunit OS=Canis lupus familiaris OX=9615 GN=MAGOHB PE=3 SV=1	17.308	148	By MS/MS	3	1	23	89945000	6424700	0	3	5425
A0A8C0SE28	TRMT61A	tRNA (adenine(58)-N(1))-methyltransferase catalytic subunit TRMT61A OS=Canis lupus familiaris OX=9615 GN=TRMT61A PE=3 SV=1	31.404	289	By MS/MS	5	5	24.6	124140000	7758600	113690000	8	5426
A0A8C0SEA6	--	La ribonucleoprotein 1B OS=Canis lupus familiaris OX=9615 PE=4 SV=1	126.97	1125	By MS/MS	4	1	5	7354500	114910	0	1	1822
A0A8C0SED5	LPXN	Leupaxin OS=Canis lupus familiaris OX=9615 GN=LPXN PE=4 SV=1	41.639	366	By MS/MS	4	4	13.9	5342600	267130	5631200	4	2903
A0A8C0SED8	CDYL	Chromodomain Y like OS=Canis lupus familiaris OX=9615 GN=CDYL PE=4 SV=1	60.588	544	By MS/MS	4	4	8.6	57393000	1793500	63246000	4	5431
A0A8C0SEN2	SRP9	Signal recognition particle 9 kDa protein OS=Canis lupus familiaris OX=9615 GN=SRP9 PE=3 SV=1	10.072	86	By MS/MS	3	3	34.9	135040000	19291000	109250000	4	1158
A0A8C0SEP1	NEU1	exo-alpha-sialidase OS=Canis lupus familiaris OX=9615 GN=NEU1 PE=3 SV=1	44.943	415	By MS/MS	1	1	2.4	0	0	0	1	5437
A0A8C0SEP5	ZNRD1	DNA-directed RNA polymerase I subunit RPA12 OS=Canis lupus familiaris OX=9615 GN=ZNRD1 PE=3 SV=1	19.937	185	By MS/MS	4	4	38.9	78058000	7096200	45446000	8	3926
A0A8C0SER6	--	EPS8 like 2 OS=Canis lupus familiaris OX=9615 PE=3 SV=1	80.552	712	By MS/MS	11	11	28.7	792600000	18432000	728230000	18	4883
A0A8C0SEV1	--	propionate--CoA ligase OS=Canis lupus familiaris OX=9615 PE=3 SV=1	88.308	819	By MS/MS	7	7	16	420290000	8756100	427890000	4	4137
A0A8C0SEY0	LOC475937	Transaldolase OS=Canis lupus familiaris OX=9615 GN=LOC475937 PE=3 SV=1	35.644	319	By MS/MS	5	5	16.3	1342400000	58367000	1228700000	10	1091
A0A8C0SEY4	--	Prostaglandin F2 receptor inhibitor OS=Canis lupus familiaris OX=9615 PE=4 SV=1	94.893	850	By MS/MS	2	2	2.7	32415000	589360	36308000	1	1082
A0A8C0SEY7	--	NAD-capped RNA hydrolase NUDT12 OS=Canis lupus familiaris OX=9615 PE=3 SV=1	47.707	422	By MS/MS	1	1	2.4	6196800	229510	0	1	1886
A0A8C0SEZ3	ZFYVE26	Zinc finger FYVE domain-containing protein 26 OS=Canis lupus familiaris OX=9615 GN=ZFYVE26 PE=4 SV=1	282.44	2523	By MS/MS	2	1	0.8	1708000	11463	1708000	1	2591
A0A8C0SF08	PSMC4	Proteasome 26S subunit, ATPase 4 OS=Canis lupus familiaris OX=9615 GN=PSMC4 PE=3 SV=1	47.366	418	By MS/MS	11	11	45.5	1192400000	45863000	1164400000	13	5443
A0A8C0SF49	DSG3	Desmoglein-3 OS=Canis lupus familiaris OX=9615 GN=DSG3 PE=4 SV=1	123.46	1132	By MS/MS	9	0	13.2	433150000	7875500	463600000	11	5444
A0A8C0SFC7	--	Anillin actin binding protein OS=Canis lupus familiaris OX=9615 PE=4 SV=1	121.23	1101	By MS/MS	10	10	11.4	83615000	1306500	91267000	12	1138
A0A8C0SFE7	--	Lemur tyrosine kinase 2 OS=Canis lupus familiaris OX=9615 PE=4 SV=1	156.83	1435	By MS/MS	2	2	1.7	23547000	386020	23760000	2	3172
A0A8C0SFI2	--	HEXIM P-TEFb complex subunit 1 OS=Canis lupus familiaris OX=9615 PE=3 SV=1	40.228	359	By MS/MS	4	4	18.4	109190000	5459600	111240000	5	5451
A0A8C0SFR7	--	Solute carrier family 7 member 5 OS=Canis lupus familiaris OX=9615 PE=4 SV=1	49.503	467	By MS/MS	3	3	7.3	165950000	10372000	168530000	4	5428
A0A8C0SG12	--	phosphopyruvate hydratase OS=Canis lupus familiaris OX=9615 PE=3 SV=1	47.243	434	By MS/MS	16	13	54.4	19538000000	673720000	22610000000	120	5458
A0A8C0SG94	ATP2B4	Calcium-transporting ATPase OS=Canis lupus familiaris OX=9615 GN=ATP2B4 PE=3 SV=1	133.85	1206	By MS/MS	14	7	15.3	628790000	9824900	724500000	17	2508
A0A8C0SG98	--	Nucleolar protein with MIF4G domain 1 OS=Canis lupus familiaris OX=9615 PE=4 SV=1	96	860	By MS/MS	1	1	1.6	23298000	448030	0	1	3033
A0A8C0SGA0	PUF60	Poly(U)-binding-splicing factor PUF60 OS=Canis lupus familiaris OX=9615 GN=PUF60 PE=3 SV=1	57.087	530	By MS/MS	11	0	35.8	1689000000	56300000	1662000000	14	5461
A0A8C0SGB9	--	UDP-N-acetylglucosamine pyrophosphorylase 1 like 1 OS=Canis lupus familiaris OX=9615 PE=4 SV=1	55.913	504	By MS/MS	4	3	12.9	55498000	1790200	67020000	3	1349
A0A8C0SGH4	--	Dihydrolipoyllysine-residue succinyltransferase component of 2-oxoglutarate dehydrogenase complex, mitochondrial OS=Canis lupus familiaris OX=9615 PE=3 SV=1	45.02	423	By MS/MS	4	4	14.9	106460000	4628500	114730000	4	3061
A0A8C0SGI9	--	Glycerol-3-phosphate dehydrogenase OS=Canis lupus familiaris OX=9615 PE=3 SV=1	80.948	727	By MS/MS	19	19	40.4	1779600000	37864000	1634500000	25	5466
A0A8C0SGJ4	OCIAD1	OCIA domain-containing protein 1 OS=Canis lupus familiaris OX=9615 GN=OCIAD1 PE=3 SV=1	26.896	239	By MS/MS	3	3	20.1	61278000	4713700	250950000	4	5449
A0A8C0SGK1	RAPGEF6	Rap guanine nucleotide exchange factor 6 OS=Canis lupus familiaris OX=9615 GN=RAPGEF6 PE=4 SV=1	180.85	1614	By matching	1	1	0.8	0	0	0	0	3449
A0A8C0SGL7	R3HDM2	R3H domain containing 2 OS=Canis lupus familiaris OX=9615 GN=R3HDM2 PE=4 SV=1	71.383	672	By MS/MS	2	2	3.7	12324000	948030	12721000	1	1671
A0A8C0SGW1	ABCB1	Phosphatidylcholine translocator ABCB4 OS=Canis lupus familiaris OX=9615 GN=ABCB1 PE=4 SV=1	135.49	1231	By MS/MS	5	1	4.6	4398000	66636	0	1	1374
A0A8C0SH43	TLE3	TLE family member 3, transcriptional corepressor OS=Canis lupus familiaris OX=9615 GN=TLE3 PE=3 SV=1	84.507	782	By MS/MS	3	3	4.6	14885000	363040	7886000	2	5474
A0A8C0SH50	SLC35F2	Solute carrier family 35 member F2 OS=Canis lupus familiaris OX=9615 GN=SLC35F2 PE=3 SV=1	40.689	368	By MS/MS	1	1	6.2	49498000	3807500	0	1	5472
A0A8C0SHD6	LOC475399	RRM domain-containing protein OS=Canis lupus familiaris OX=9615 GN=LOC475399 PE=3 SV=1	33.657	306	By MS/MS	7	1	33.7	1400500000	66693000	1342800000	14	5471
A0A8C0SHD9	--	Calcium/calmodulin dependent serine protein kinase OS=Canis lupus familiaris OX=9615 PE=3 SV=1	105.25	927	By MS/MS	4	4	5.7	22159000	388750	22221000	4	2306
A0A8C0SHJ8	ECPAS	Ecm29 proteasome adaptor and scaffold OS=Canis lupus familiaris OX=9615 GN=ECPAS PE=4 SV=1	203.53	1840	By MS/MS	27	27	19.9	840360000	7709700	882190000	33	1761
A0A8C0SHK5	DSG3	Desmoglein-3 OS=Canis lupus familiaris OX=9615 GN=DSG3 PE=4 SV=1	120.97	1107	By MS/MS	8	1	11.9	4879500	88718	0	1	5455
A0A8C0SHL8	BCAP29	B-cell receptor-associated protein OS=Canis lupus familiaris OX=9615 GN=BCAP29 PE=3 SV=1	25.771	221	By MS/MS	2	2	8.1	5448500	419110	0	2	5479
A0A8C0SHQ3	HEATR5A	HEAT repeat containing 5A OS=Canis lupus familiaris OX=9615 GN=HEATR5A PE=3 SV=1	210.24	1929	By MS/MS	11	11	8.1	184760000	1793800	158990000	11	5441
A0A8C0SHT7	SPTBN2	Spectrin beta chain OS=Canis lupus familiaris OX=9615 GN=SPTBN2 PE=3 SV=1	271.03	2389	By MS/MS	20	14	12.1	331990000	2062100	438450000	16	3011
A0A8C0SI53	SLC27A4	Solute carrier family 27 member 4 OS=Canis lupus familiaris OX=9615 GN=SLC27A4 PE=3 SV=1	72.353	643	By MS/MS	9	9	19.4	285430000	8155100	240230000	9	5483
A0A8C0SI63	--	Huntingtin interacting protein 1 OS=Canis lupus familiaris OX=9615 PE=3 SV=1	138.08	1246	By MS/MS	4	4	3.7	83796000	1047500	52330000	6	1775
A0A8C0SIE6	--	Acetyl-CoA acyltransferase 2 OS=Canis lupus familiaris OX=9615 PE=3 SV=1	40.629	382	By MS/MS	9	9	42.4	417780000	19894000	263340000	10	527
A0A8C0SIR3	IRGQ	Immunity related GTPase Q OS=Canis lupus familiaris OX=9615 GN=IRGQ PE=3 SV=1	63.757	624	By MS/MS	8	8	25.2	298030000	11038000	246470000	8	5493
A0A8C0SIW9	MYH10	Myosin heavy chain 10 OS=Canis lupus familiaris OX=9615 GN=MYH10 PE=3 SV=1	225.67	1945	By MS/MS	20	6	12.1	60204000	481630	32679000	5	513
A0A8C0SJ08	RBL1	RB transcriptional corepressor like 1 OS=Canis lupus familiaris OX=9615 GN=RBL1 PE=3 SV=1	120.58	1068	By MS/MS	1	1	1.1	2728200	43305	0	1	5495
A0A8C0SJ23	SLC12A4	Solute carrier family 12 member 4 OS=Canis lupus familiaris OX=9615 GN=SLC12A4 PE=3 SV=1	167.02	1498	By MS/MS	4	2	3.2	98498000	1313300	113720000	6	2724
A0A8C0SJ33	--	CAAX prenyl protease OS=Canis lupus familiaris OX=9615 PE=3 SV=1	54.521	474	By MS/MS	5	1	12.7	196380000	8926400	344160000	8	3415
A0A8C0SJ73	PRKAA1	Acetyl-CoA carboxylase kinase OS=Canis lupus familiaris OX=9615 GN=PRKAA1 PE=3 SV=1	64.007	559	By MS/MS	10	8	26.3	324490000	9271000	298210000	13	817
A0A8C0SJ90	TAB2	TGF-beta activated kinase 1 (MAP3K7) binding protein 2 OS=Canis lupus familiaris OX=9615 GN=TAB2 PE=4 SV=1	73.653	666	By MS/MS	2	2	4.1	15799000	585140	18669000	3	2496
A0A8C0SJD0	ACSL4	Acyl-CoA synthetase long chain family member 4 OS=Canis lupus familiaris OX=9615 GN=ACSL4 PE=3 SV=1	74.424	670	By MS/MS	16	15	33.7	1094000000	26046000	1135600000	18	2557
A0A8C0SJI1	INPP1	Inositol polyphosphate-1-phosphatase OS=Canis lupus familiaris OX=9615 GN=INPP1 PE=3 SV=1	41.408	386	By MS/MS	5	5	16.1	334250000	14532000	330770000	5	5504
A0A8C0SJL7	--	Alpha-1,4 glucan phosphorylase OS=Canis lupus familiaris OX=9615 PE=3 SV=1	92.652	809	By MS/MS	16	11	25.8	873860000	16183000	1010200000	17	3880
A0A8C0SJR0	--	non-specific serine/threonine protein kinase OS=Canis lupus familiaris OX=9615 PE=4 SV=1	57.876	519	By MS/MS	5	2	13.1	17564000	627280	22463000	2	3390
A0A8C0SJR7	--	Enhancer of rudimentary homolog OS=Canis lupus familiaris OX=9615 PE=3 SV=1	12.259	104	By MS/MS	5	5	38.5	362960000	60493000	289990000	6	5512
A0A8C0SJX2	--	Transmembrane protein 45B OS=Canis lupus familiaris OX=9615 PE=3 SV=1	31.636	274	By MS/MS	1	1	3.6	6657300	605210	0	1	856
A0A8C0SJX4	GLG1	Golgi apparatus protein 1 OS=Canis lupus familiaris OX=9615 GN=GLG1 PE=4 SV=1	133.72	1175	By MS/MS	7	7	7.6	104880000	1520000	135400000	7	1121
A0A8C0SK10	MLH1	MutL homolog 1 OS=Canis lupus familiaris OX=9615 GN=MLH1 PE=3 SV=1	84.47	756	By MS/MS	2	2	3.4	22272000	445430	37988000	3	1431
A0A8C0SK32	PPOX	Protoporphyrinogen oxidase OS=Canis lupus familiaris OX=9615 GN=PPOX PE=3 SV=1	50.603	480	By MS/MS	3	3	9.8	123220000	3850700	110460000	6	5513
A0A8C0SK85	--	ATP binding cassette subfamily C member 4 OS=Canis lupus familiaris OX=9615 PE=4 SV=1	149.63	1326	By MS/MS	7	7	6.6	247300000	3341900	287950000	10	5518
A0A8C0SKF3	SKIV2L	Ski2 like RNA helicase OS=Canis lupus familiaris OX=9615 GN=SKIV2L PE=4 SV=1	137.82	1245	By MS/MS	8	8	8.1	106660000	1568600	91947000	7	5136
A0A8C0SKG6	--	Coiled-coil domain-containing protein 25 OS=Canis lupus familiaris OX=9615 PE=3 SV=1	22.845	192	By MS/MS	3	2	16.7	47507000	3167100	60485000	3	3993
A0A8C0SKI1	--	Striatin interacting protein 1 OS=Canis lupus familiaris OX=9615 PE=3 SV=1	97.404	853	By MS/MS	4	4	7.5	96292000	2239300	72589000	4	2424
A0A8C0SKM2	--	Ankyrin repeat and sterile alpha motif domain containing 1A OS=Canis lupus familiaris OX=9615 PE=4 SV=1	130.35	1199	By MS/MS	7	7	6.6	26985000	435240	38951000	5	2665
A0A8C0SKP0	PUM2	Pumilio RNA binding family member 2 OS=Canis lupus familiaris OX=9615 GN=PUM2 PE=4 SV=1	117.37	1093	By MS/MS	3	3	3.8	36856000	857120	35243000	2	2514
A0A8C0SKS4	DIAPH2	Diaphanous related formin 2 OS=Canis lupus familiaris OX=9615 GN=DIAPH2 PE=3 SV=1	126.04	1103	By MS/MS	7	7	10.9	64469000	976800	72816000	6	5522
A0A8C0SKS8	PRRC2C	Proline rich coiled-coil 2C OS=Canis lupus familiaris OX=9615 GN=PRRC2C PE=4 SV=1	313.47	2859	By MS/MS	21	21	11.2	363510000	2733100	326360000	16	406
A0A8C0SKU0	SLC25A5	ADP/ATP translocase OS=Canis lupus familiaris OX=9615 GN=SLC25A5 PE=3 SV=1	32.941	298	By MS/MS	11	6	40.9	3746100000	178380000	3548300000	37	5523
A0A8C0SKU9	--	Cell division cycle 23 OS=Canis lupus familiaris OX=9615 PE=4 SV=1	67.2	582	By MS/MS	4	4	9.1	46077000	1355200	34592000	5	1257
A0A8C0SKV3	--	Family with sequence similarity 91 member A1 OS=Canis lupus familiaris OX=9615 PE=3 SV=1	87.038	770	By MS/MS	5	5	7.8	144060000	3131800	153470000	6	1653
A0A8C0SL13	UBE2L6	Ubiquitin conjugating enzyme E2 L6 OS=Canis lupus familiaris OX=9615 GN=UBE2L6 PE=3 SV=1	17.53	153	By MS/MS	2	2	24.2	6407300	492870	0	1	5526
A0A8C0SL61	POR	NADPH--cytochrome P450 reductase OS=Canis lupus familiaris OX=9615 GN=POR PE=3 SV=1	103.17	929	By MS/MS	6	6	8	227770000	4217900	240420000	9	5530
A0A8C0SL89	--	Elongation factor 1-alpha OS=Canis lupus familiaris OX=9615 PE=3 SV=1	50.694	466	By matching	14	0	36.5	0	0	0	0	866
A0A8C0SL95	--	G protein nucleolar 1 (putative) OS=Canis lupus familiaris OX=9615 PE=4 SV=1	68.549	606	By MS/MS	3	3	6.4	10642000	295610	14552000	3	1714
A0A8C0SLA1	--	TBC1 domain family member 10B OS=Canis lupus familiaris OX=9615 PE=4 SV=1	85.65	790	By MS/MS	7	7	11.3	35311000	1070000	43251000	7	5529
A0A8C0SLC6	--	Coiled-coil domain-containing protein 43 OS=Canis lupus familiaris OX=9615 PE=3 SV=1	25.425	226	By MS/MS	3	3	14.6	46399000	3866600	43088000	2	1209
A0A8C0SLE1	DNAJC4	DnaJ heat shock protein family (Hsp40) member C4 OS=Canis lupus familiaris OX=9615 GN=DNAJC4 PE=4 SV=1	26.794	235	By MS/MS	1	1	4.3	5808300	363020	0	1	2057
A0A8C0SLG6	CGN	Cingulin OS=Canis lupus familiaris OX=9615 GN=CGN PE=4 SV=1	136.23	1196	By MS/MS	17	17	21.3	392680000	4513500	432170000	16	136
A0A8C0SLH7	--	protein-tyrosine-phosphatase OS=Canis lupus familiaris OX=9615 PE=3 SV=1	136.66	1230	By matching	1	1	1	377530000	6991200	0	0	4876
A0A8C0SLR3	OGFOD1	Prolyl 3-hydroxylase OGFOD1 OS=Canis lupus familiaris OX=9615 GN=OGFOD1 PE=3 SV=1	57.14	496	By MS/MS	3	3	7.7	20258000	750310	20258000	1	1157
A0A8C0SLU9	TENT4B	Terminal nucleotidyltransferase 4B OS=Canis lupus familiaris OX=9615 GN=TENT4B PE=4 SV=1	64.77	591	By MS/MS	1	1	2.9	11399000	325680	0	1	1863
A0A8C0SLW9	EPM2AIP1	EPM2A interacting protein 1 OS=Canis lupus familiaris OX=9615 GN=EPM2AIP1 PE=4 SV=1	70.231	608	By MS/MS	9	9	19.9	158620000	4067100	95025000	6	5537
A0A8C0SM21	SHROOM2	Shroom family member 2 OS=Canis lupus familiaris OX=9615 GN=SHROOM2 PE=3 SV=1	181.4	1647	By MS/MS	8	7	7	83884000	748960	88864000	8	1839
A0A8C0SM53	CD2BP2	CD2 cytoplasmic tail binding protein 2 OS=Canis lupus familiaris OX=9615 GN=CD2BP2 PE=4 SV=1	37.718	344	By MS/MS	4	4	14	68092000	4539500	85727000	4	5540
A0A8C0SMD1	USF1	Upstream transcription factor 1 OS=Canis lupus familiaris OX=9615 GN=USF1 PE=4 SV=1	33.524	310	By MS/MS	1	1	2.9	14239000	1423900	0	1	5543
A0A8C0SMJ7	--	Protein tyrosine phosphatase non-receptor type 23 OS=Canis lupus familiaris OX=9615 PE=4 SV=1	174.61	1602	By MS/MS	11	11	9.9	145680000	1844000	169900000	10	4018
A0A8C0SMP6	SART1	Spliceosome associated factor 1, recruiter of U4/U6.U5 tri-snRNP OS=Canis lupus familiaris OX=9615 GN=SART1 PE=3 SV=1	90.799	806	By MS/MS	10	10	19.1	318920000	7593300	181810000	15	5551
A0A8C0SMX8	--	SET binding factor 1 OS=Canis lupus familiaris OX=9615 PE=3 SV=1	208.23	1866	By MS/MS	10	9	6.6	140470000	1463300	147460000	10	3002
A0A8C0SMZ9	TRAPPC11	Trafficking protein particle complex subunit 11 OS=Canis lupus familiaris OX=9615 GN=TRAPPC11 PE=3 SV=1	123.2	1085	By MS/MS	8	8	10.7	97684000	1575500	106520000	10	2624
A0A8C0SN49	CENPT	Centromere protein T OS=Canis lupus familiaris OX=9615 GN=CENPT PE=3 SV=1	60.903	550	By MS/MS	1	1	2.2	8978500	320660	0	1	3134
A0A8C0SN76	FNDC3B	Fibronectin type III domain containing 3B OS=Canis lupus familiaris OX=9615 GN=FNDC3B PE=4 SV=1	122.73	1114	By MS/MS	2	2	2.5	20226000	449470	0	1	4146
A0A8C0SNH1	AARS1	Alanine--tRNA ligase OS=Canis lupus familiaris OX=9615 GN=AARS1 PE=3 SV=1	106.77	968	By MS/MS	22	22	32.6	1977200000	35307000	1818400000	28	5542
A0A8C0SNJ7	--	60 kDa heat shock protein, mitochondrial OS=Canis lupus familiaris OX=9615 PE=3 SV=1	24.001	217	By MS/MS	4	1	30.9	0	0	0	0	5563
A0A8C0SNN1	SF3B2	Splicing factor 3b subunit 2 OS=Canis lupus familiaris OX=9615 GN=SF3B2 PE=4 SV=1	100.14	894	By MS/MS	13	13	22.5	642260000	11469000	534110000	17	3211
A0A8C0SNQ5	PSMD6	Proteasome 26S subunit, non-ATPase 6 OS=Canis lupus familiaris OX=9615 GN=PSMD6 PE=4 SV=1	45.547	389	By MS/MS	15	15	43.2	1368300000	47183000	1259300000	23	5562
A0A8C0SNS1	--	TatD DNase domain containing 1 OS=Canis lupus familiaris OX=9615 PE=3 SV=1	33.933	297	By MS/MS	5	5	26.6	158820000	6905100	126720000	5	1547
A0A8C0SNS3	RBBP7	RB binding protein 7, chromatin remodeling factor OS=Canis lupus familiaris OX=9615 GN=RBBP7 PE=4 SV=1	47.834	425	By MS/MS	7	7	34.4	229310000	12739000	262410000	11	5567
A0A8C0SNT2	LOC607890	D-3-phosphoglycerate dehydrogenase OS=Canis lupus familiaris OX=9615 GN=LOC607890 PE=3 SV=1	56.448	532	By MS/MS	17	1	39.1	4227400000	156570000	3283600000	20	5548
A0A8C0SNU7	ERG28	Ergosterol biosynthesis 28 homolog OS=Canis lupus familiaris OX=9615 GN=ERG28 PE=3 SV=1	15.733	140	By MS/MS	1	1	9.3	0	0	0	1	5570
A0A8C0SNV6	--	HECT and RLD domain containing E3 ubiquitin protein ligase family member 6 OS=Canis lupus familiaris OX=9615 PE=4 SV=1	108.45	962	By MS/MS	4	4	6.3	48837000	872080	51772000	4	5571
A0A8C0SP22	--	Transmembrane protein 65 OS=Canis lupus familiaris OX=9615 PE=4 SV=1	25.294	240	By MS/MS	2	2	9.6	19591000	1632600	24005000	1	5573
A0A8C0SPF0	MED25	Mediator of RNA polymerase II transcription subunit 25 OS=Canis lupus familiaris OX=9615 GN=MED25 PE=3 SV=1	41.435	395	By MS/MS	1	1	4.6	19602000	1782000	0	1	634
A0A8C0SPG3	PPP1R10	Serine/threonine-protein phosphatase 1 regulatory subunit 10 OS=Canis lupus familiaris OX=9615 GN=PPP1R10 PE=4 SV=1	99.057	940	By MS/MS	6	6	9.9	147110000	2451800	133510000	8	5578
A0A8C0SPH5	--	Chloride intracellular channel protein OS=Canis lupus familiaris OX=9615 PE=3 SV=1	23.127	205	By MS/MS	8	1	53.2	0	0	0	0	5579
A0A8C0SPH9	PABPC4	Polyadenylate-binding protein OS=Canis lupus familiaris OX=9615 GN=PABPC4 PE=3 SV=1	69.922	636	By MS/MS	13	8	19.7	538560000	13809000	572530000	10	5580
A0A8C0SPJ5	--	Leucine zipper and CTNNBIP1 domain containing OS=Canis lupus familiaris OX=9615 PE=3 SV=1	23.756	211	By MS/MS	4	4	25.6	61977000	3873500	74257000	5	5581
A0A8C0SPX1	PYURF	PIGY upstream reading frame OS=Canis lupus familiaris OX=9615 GN=PYURF PE=3 SV=1	12.533	114	By matching	1	1	14	2302200	287770	0	0	4009
A0A8C0SPX7	ETF1	Eukaryotic peptide chain release factor subunit 1 OS=Canis lupus familiaris OX=9615 GN=ETF1 PE=3 SV=1	49.03	437	By MS/MS	17	17	50.3	1842200000	65792000	1661700000	31	5587
A0A8C0SQ45	UTP6	UTP6 small subunit processome component OS=Canis lupus familiaris OX=9615 GN=UTP6 PE=3 SV=1	67.208	572	By MS/MS	7	7	10.7	86601000	1924500	72210000	7	3304
A0A8C0SQ57	--	NADH dehydrogenase [ubiquinone] 1 alpha subcomplex subunit 6 OS=Canis lupus familiaris OX=9615 PE=3 SV=1	15.182	130	By MS/MS	1	1	8.5	4241400	471270	0	0	5589
A0A8C0SQK2	--	F-box and leucine rich repeat protein 18 OS=Canis lupus familiaris OX=9615 PE=4 SV=1	72.862	665	By MS/MS	3	3	4.8	31242000	844390	27592000	3	2660
A0A8C0SQN2	TCF20	Transcription factor 20 OS=Canis lupus familiaris OX=9615 GN=TCF20 PE=4 SV=1	209.32	1937	By MS/MS	1	1	0.7	5162000	49162	0	1	3894
A0A8C0SQP4	PMPCB	Peptidase, mitochondrial processing beta subunit OS=Canis lupus familiaris OX=9615 GN=PMPCB PE=3 SV=1	56.794	513	By MS/MS	10	10	30.4	323560000	11556000	299480000	13	5595
A0A8C0SR01	--	Mitochondrial carrier 2 OS=Canis lupus familiaris OX=9615 PE=3 SV=1	33.302	302	By MS/MS	6	6	32.8	788400000	52560000	676780000	6	4867
A0A8C0SRA9	CREBBP	histone acetyltransferase OS=Canis lupus familiaris OX=9615 GN=CREBBP PE=4 SV=1	244.77	2240	By MS/MS	4	1	2.3	21511000	244440	23798000	4	4849
A0A8C0SRE9	CHMP3	Charged multivesicular body protein 3 OS=Canis lupus familiaris OX=9615 GN=CHMP3 PE=3 SV=1	32.192	288	By MS/MS	3	3	18.1	41602000	3466800	37811000	3	1688
A0A8C0SRF0	--	Ubiquitin conjugation factor E4 OS=Canis lupus familiaris OX=9615 PE=3 SV=1	152.6	1362	By MS/MS	12	12	12	140340000	2004900	119340000	10	5608
A0A8C0SRI9	RMND5A	RING-type E3 ubiquitin transferase OS=Canis lupus familiaris OX=9615 GN=RMND5A PE=4 SV=1	41.707	371	By MS/MS	1	1	8.4	9760900	390440	0	1	5593
A0A8C0SS04	DRAP1	DR1 associated protein 1 OS=Canis lupus familiaris OX=9615 GN=DRAP1 PE=4 SV=1	23.189	212	By MS/MS	3	3	14.2	93408000	9340800	90468000	2	5560
A0A8C0SS43	TMTC3	dolichyl-phosphate-mannose--protein mannosyltransferase OS=Canis lupus familiaris OX=9615 GN=TMTC3 PE=3 SV=1	93.739	825	By MS/MS	3	3	4.5	28755000	653530	40324000	2	2925
A0A8C0SS58	GSR	Glutathione reductase OS=Canis lupus familiaris OX=9615 GN=GSR PE=3 SV=1	51.818	480	By MS/MS	9	9	29.2	510700000	18239000	421060000	12	5613
A0A8C0SS84	RPA3	Replication protein A3 OS=Canis lupus familiaris OX=9615 GN=RPA3 PE=3 SV=1	13.562	121	By MS/MS	4	4	36.4	103120000	11457000	99795000	4	5620
A0A8C0SSD1	--	40S ribosomal protein S15a OS=Canis lupus familiaris OX=9615 PE=3 SV=1	14.825	130	By MS/MS	4	1	23.8	0	0	0	0	5624
A0A8C0SSJ3	TAF1A	TATA-box binding protein associated factor, RNA polymerase I subunit A OS=Canis lupus familiaris OX=9615 GN=TAF1A PE=4 SV=1	48.445	412	By MS/MS	1	1	2.4	6826600	273070	0	1	5615
A0A8C0SSQ9	--	Trinucleotide repeat containing 18 OS=Canis lupus familiaris OX=9615 PE=4 SV=1	304.65	2871	By MS/MS	2	2	1.3	7225200	49488	11214000	2	5629
A0A8C0SSS6	DUSP11	Dual specificity phosphatase 11 OS=Canis lupus familiaris OX=9615 GN=DUSP11 PE=4 SV=1	36.606	313	By MS/MS	1	1	3.2	2323900	96829	0	1	5631
A0A8C0SSX8	--	DNA helicase OS=Canis lupus familiaris OX=9615 PE=4 SV=1	282.04	2489	By MS/MS	1	1	0.6	4098200	29697	0	1	5607
A0A8C0SSY9	--	SRP receptor subunit alpha OS=Canis lupus familiaris OX=9615 PE=3 SV=1	69.65	638	By MS/MS	10	10	21.6	369660000	8596700	446890000	12	184
A0A8C0ST40	--	N-acetylglucosamine-1-phosphate transferase subunits alpha and beta OS=Canis lupus familiaris OX=9615 PE=3 SV=1	134.64	1179	By matching	1	1	0.7	2988600	42695	0	0	1883
A0A8C0ST49	--	Nedd4 family interacting protein 2 OS=Canis lupus familiaris OX=9615 PE=4 SV=1	25.884	230	By matching	1	1	4.8	1998200	249780	0	0	5636
A0A8C0STB1	--	Impact RWD domain protein OS=Canis lupus familiaris OX=9615 PE=3 SV=1	33.996	306	By MS/MS	2	2	9.5	6496400	282450	6429600	2	3688
A0A8C0STH5	SIN3B	SIN3 transcription regulator family member B OS=Canis lupus familiaris OX=9615 GN=SIN3B PE=4 SV=1	128.56	1125	By MS/MS	4	4	4.8	17829000	251110	12155000	3	5643
A0A8C0STI1	--	Neutral sphingomyelinase activation associated factor OS=Canis lupus familiaris OX=9615 PE=4 SV=1	104.81	920	By MS/MS	2	2	3.4	40128000	933210	0	1	2749
A0A8C0STJ7	CTNNA1	Catenin alpha 1 OS=Canis lupus familiaris OX=9615 GN=CTNNA1 PE=3 SV=1	100.12	906	By MS/MS	26	21	51.5	3948300000	71786000	4790900000	40	5644
A0A8C0STL9	--	Transcriptional enhancer factor TEF-5 OS=Canis lupus familiaris OX=9615 PE=4 SV=1	48.654	434	By MS/MS	2	1	6.5	38956000	1947800	34265000	2	2664
A0A8C0STU7	MRPS26	Small ribosomal subunit protein mS26 OS=Canis lupus familiaris OX=9615 GN=MRPS26 PE=3 SV=1	23.975	206	By MS/MS	5	5	29.6	111060000	6941300	86608000	8	5646
A0A8C0STX0	--	Large ribosomal subunit protein uL30m OS=Canis lupus familiaris OX=9615 PE=3 SV=1	11.778	101	By MS/MS	1	1	10.9	0	0	0	1	3125
A0A8C0STX1	KDM5C	[histone H3]-trimethyl-L-lysine(4) demethylase OS=Canis lupus familiaris OX=9615 GN=KDM5C PE=3 SV=1	175.42	1559	By MS/MS	2	1	2	16036000	180180	16036000	2	257
A0A8C0STX4	NCSTN	Nicastrin OS=Canis lupus familiaris OX=9615 GN=NCSTN PE=3 SV=1	76.999	697	By MS/MS	1	1	1.3	16752000	452750	0	1	5647
A0A8C0SU33	--	PHD finger protein 14 OS=Canis lupus familiaris OX=9615 PE=4 SV=1	107.85	955	By MS/MS	5	5	6	102200000	2376800	84124000	4	2842
A0A8C0SU42	TRIP11	Thyroid hormone receptor interactor 11 OS=Canis lupus familiaris OX=9615 GN=TRIP11 PE=4 SV=1	238.58	2068	By MS/MS	17	17	10.2	278890000	1871800	351210000	22	5650
A0A8C0SU81	--	SH3 domain binding protein 4 OS=Canis lupus familiaris OX=9615 PE=4 SV=1	107.05	962	By MS/MS	9	9	14.1	84667000	1511900	77638000	7	5651
A0A8C0SUA1	DNAJB11	DnaJ heat shock protein family (Hsp40) member B11 OS=Canis lupus familiaris OX=9615 GN=DNAJB11 PE=4 SV=1	39.31	345	By matching	1	1	4.6	14092000	704580	0	0	231
A0A8C0SUA9	DGUOK	STAM binding protein OS=Canis lupus familiaris OX=9615 GN=DGUOK PE=3 SV=1	52.811	469	By MS/MS	9	7	21.5	108020000	4000600	117980000	8	5652
A0A8C0SUM9	--	Codanin 1 OS=Canis lupus familiaris OX=9615 PE=4 SV=1	133.43	1225	By MS/MS	4	4	4.9	68098000	1116400	68300000	3	5655
A0A8C0SUS0	--	RNA binding motif protein 10 OS=Canis lupus familiaris OX=9615 PE=4 SV=1	103.42	931	By MS/MS	8	8	10	84600000	1800000	67345000	9	2340
A0A8C0SUU0	--	Phosphatidylethanolamine-binding protein 1 OS=Canis lupus familiaris OX=9615 PE=3 SV=1	24.763	222	By MS/MS	9	9	58.1	5824700000	388310000	5866900000	17	5658
A0A8C0SV84	ATP2B1	Calcium-transporting ATPase OS=Canis lupus familiaris OX=9615 GN=ATP2B1 PE=3 SV=1	137.78	1249	By MS/MS	12	5	11	66744000	1011300	66060000	7	2722
A0A8C0SVF8	HMGB3	High mobility group box 3 OS=Canis lupus familiaris OX=9615 GN=HMGB3 PE=3 SV=1	23.597	205	By MS/MS	5	5	25.9	423070000	38461000	434010000	4	1925
A0A8C0SVI8	FKBP15	peptidylprolyl isomerase OS=Canis lupus familiaris OX=9615 GN=FKBP15 PE=4 SV=1	129.08	1180	By MS/MS	5	5	4.8	51543000	831350	66402000	5	5668
A0A8C0SVQ9	ARIH1	RBR-type E3 ubiquitin transferase OS=Canis lupus familiaris OX=9615 GN=ARIH1 PE=4 SV=1	64.016	555	By MS/MS	8	8	18.9	69837000	2494200	109010000	5	5672
A0A8C0SVS8	SS18L2	Natural killer cell triggering receptor OS=Canis lupus familiaris OX=9615 GN=SS18L2 PE=4 SV=1	129.64	1144	By MS/MS	1	1	0.8	1635900	29743	0	1	2863
A0A8C0SVY4	VAC14	Protein VAC14 homolog OS=Canis lupus familiaris OX=9615 GN=VAC14 PE=3 SV=1	88.317	783	By MS/MS	9	9	14.8	93016000	2114000	98204000	10	5676
A0A8C0SVY6	--	Interferon regulatory factor 2 binding protein like OS=Canis lupus familiaris OX=9615 PE=3 SV=1	79.476	759	By MS/MS	8	7	17.3	173890000	4347100	174060000	10	5677
A0A8C0SW51	RBPMS	RNA binding protein, mRNA processing factor OS=Canis lupus familiaris OX=9615 GN=RBPMS PE=4 SV=1	31.098	281	By MS/MS	3	3	13.5	20075000	1254700	25605000	3	3732
A0A8C0SWD1	--	Poly [ADP-ribose] polymerase OS=Canis lupus familiaris OX=9615 PE=3 SV=1	148.32	1308	By MS/MS	3	3	3.1	33265000	475210	25450000	1	3590
A0A8C0SX54	ATP1A4	Sodium/potassium-transporting ATPase subunit alpha OS=Canis lupus familiaris OX=9615 GN=ATP1A4 PE=3 SV=1	107.29	971	By MS/MS	8	1	11.7	0	0	0	0	2638
A0A8C0SX61	USP11	E1 ubiquitin-activating enzyme OS=Canis lupus familiaris OX=9615 GN=USP11 PE=3 SV=1	163.5	1473	By MS/MS	27	0	27.6	4939600	55501	6352300	3	5697
A0A8C0SX68	--	Importin 5 OS=Canis lupus familiaris OX=9615 PE=4 SV=1	118.9	1056	By MS/MS	26	26	37.1	3939100000	70342000	3820300000	34	5699
A0A8C0SX95	--	Family with sequence similarity 207 member A OS=Canis lupus familiaris OX=9615 PE=3 SV=1	24.068	219	By MS/MS	4	4	20.5	143890000	9592900	111520000	4	5698
A0A8C0SXB6	IMMT	MICOS complex subunit MIC60 OS=Canis lupus familiaris OX=9615 GN=IMMT PE=3 SV=1	75.696	681	By matching	14	0	32.3	0	0	0	0	5700
A0A8C0SXJ4	--	Ubiquitin carboxyl-terminal hydrolase 47 OS=Canis lupus familiaris OX=9615 PE=4 SV=1	154.68	1354	By MS/MS	12	12	12.3	166410000	2189600	187630000	13	4264
A0A8C0SXK5	--	Neuroplastin OS=Canis lupus familiaris OX=9615 PE=4 SV=1	45.518	407	By MS/MS	2	2	6.4	6897600	299900	0	2	5704
A0A8C0SXN2	--	non-specific serine/threonine protein kinase OS=Canis lupus familiaris OX=9615 PE=4 SV=1	58.101	527	By MS/MS	11	11	35.1	407250000	14043000	520870000	15	5706
A0A8C0SXT4	PTCD3	Small ribosomal subunit protein mS39 OS=Canis lupus familiaris OX=9615 GN=PTCD3 PE=3 SV=1	77.855	687	By MS/MS	7	7	12.4	381810000	8484700	359420000	10	5710
A0A8C0SY39	--	Large ribosomal subunit protein uL22 OS=Canis lupus familiaris OX=9615 PE=3 SV=1	21.394	183	By MS/MS	3	1	19.1	64101000	5341800	0	1	4950
A0A8C0SYL4	IMMT	MICOS complex subunit MIC60 OS=Canis lupus familiaris OX=9615 GN=IMMT PE=3 SV=1	80.15	727	By MS/MS	16	1	35.5	3393200	66534	3393200	1	1559
A0A8C0SYM0	ERGIC2	Endoplasmic reticulum-Golgi intermediate compartment protein OS=Canis lupus familiaris OX=9615 GN=ERGIC2 PE=3 SV=1	38.884	344	By MS/MS	2	2	8.7	37712000	2095100	0	3	5724
A0A8C0SYM2	TUBGCP4	Gamma-tubulin complex component OS=Canis lupus familiaris OX=9615 GN=TUBGCP4 PE=3 SV=1	70.835	623	By MS/MS	1	1	2.6	3119300	89122	0	1	5063
A0A8C0SYR7	RBBP5	RB binding protein 5, histone lysine methyltransferase complex subunit OS=Canis lupus familiaris OX=9615 GN=RBBP5 PE=4 SV=1	55.071	500	By MS/MS	1	1	2.4	0	0	0	1	1956
A0A8C0SYX6	EXOC6B	Exocyst complex component OS=Canis lupus familiaris OX=9615 GN=EXOC6B PE=3 SV=1	91.527	787	By MS/MS	8	8	13.2	214330000	4121700	217490000	11	3977
A0A8C0SYY9	EPS15L1	Epidermal growth factor receptor pathway substrate 15 like 1 OS=Canis lupus familiaris OX=9615 GN=EPS15L1 PE=4 SV=1	83.344	756	By MS/MS	4	4	10.7	88845000	1850900	80834000	2	3306
A0A8C0SZ03	--	Chromosome 11 open reading frame 54 OS=Canis lupus familiaris OX=9615 PE=4 SV=1	28.646	256	By MS/MS	2	2	12.9	39454000	3034900	39454000	2	5731
A0A8C0SZ23	PAICS	PurE domain-containing protein OS=Canis lupus familiaris OX=9615 GN=PAICS PE=3 SV=1	217.3	1945	By matching	15	0	11.5	0	0	0	0	5688
A0A8C0SZ25	SLC39A10	Solute carrier family 39 member 10 OS=Canis lupus familiaris OX=9615 GN=SLC39A10 PE=4 SV=1	89.159	789	By MS/MS	2	2	4.8	6354100	176500	0	1	358
A0A8C0SZ55	--	Acid phosphatase 6, lysophosphatidic OS=Canis lupus familiaris OX=9615 PE=4 SV=1	47.919	422	By MS/MS	7	7	20.1	655000000	28478000	616660000	11	2141
A0A8C0SZ63	UTP25	U3 small nucleolar RNA-associated protein 25 homolog OS=Canis lupus familiaris OX=9615 GN=UTP25 PE=3 SV=1	86.967	758	By MS/MS	3	3	5.1	42629000	907000	41100000	5	2803
A0A8C0SZB6	--	Chromodomain helicase DNA binding protein 1 like OS=Canis lupus familiaris OX=9615 PE=3 SV=1	109	968	By MS/MS	5	5	5.8	96114000	1575600	102850000	5	2394
A0A8C0SZD5	--	Glutamate dehydrogenase OS=Canis lupus familiaris OX=9615 PE=3 SV=1	54.218	490	By MS/MS	14	2	39.8	274100000	8842000	298650000	5	5734
A0A8C0SZP4	--	Forkhead box K1 OS=Canis lupus familiaris OX=9615 PE=4 SV=1	64.375	611	By MS/MS	2	2	11.9	20377000	617490	0	1	2492
A0A8C0SZX7	PRR12	Proline rich 12 OS=Canis lupus familiaris OX=9615 GN=PRR12 PE=4 SV=1	344.9	3307	By MS/MS	2	2	0.6	19065000	152520	30194000	2	672
A0A8C0SZY4	--	Maestro heat like repeat family member 1 OS=Canis lupus familiaris OX=9615 PE=4 SV=1	179.36	1629	By MS/MS	4	4	3.4	59919000	644290	47626000	4	5741
A0A8C0SZZ4	DNM2	dynamin GTPase OS=Canis lupus familiaris OX=9615 GN=DNM2 PE=3 SV=1	97.275	860	By MS/MS	20	0	32.9	255780000	4410100	279000000	6	5742
A0A8C0T000	METTL1	tRNA (guanine-N(7)-)-methyltransferase OS=Canis lupus familiaris OX=9615 GN=METTL1 PE=3 SV=1	32.347	287	By matching	1	1	4.9	540380000	45032000	0	0	1241
A0A8C0T0B0	--	FAD/NAD(P)-binding domain-containing protein OS=Canis lupus familiaris OX=9615 PE=4 SV=1	50.489	456	By MS/MS	1	1	2.6	14461000	628750	0	1	4142
A0A8C0T0C4	--	Aminopeptidase like 1 OS=Canis lupus familiaris OX=9615 PE=3 SV=1	50.464	474	By MS/MS	5	5	15.4	160010000	7273100	136610000	6	2901
A0A8C0T0J0	--	Rho guanine nucleotide exchange factor 12 OS=Canis lupus familiaris OX=9615 PE=4 SV=1	165.55	1480	By matching	4	0	3	0	0	0	0	832
A0A8C0T0J3	MCM7	DNA replication licensing factor MCM7 OS=Canis lupus familiaris OX=9615 GN=MCM7 PE=3 SV=1	81.135	716	By MS/MS	19	19	34.2	1165900000	24807000	1064300000	22	5678
A0A8C0T0Q0	--	Autophagy-related protein 101 OS=Canis lupus familiaris OX=9615 PE=3 SV=1	24.561	214	By matching	1	1	7.9	11306000	869660	0	0	5753
A0A8C0T0R7	--	IF rod domain-containing protein OS=Canis lupus familiaris OX=9615 PE=3 SV=1	49.64	447	By matching	6	0	13.6	0	0	0	0	5754
A0A8C0T0X4	TRADD	Tumor necrosis factor receptor type 1-associated DEATH domain protein OS=Canis lupus familiaris OX=9615 GN=TRADD PE=4 SV=1	34.523	312	By MS/MS	6	6	26.3	306350000	19147000	316150000	11	2012
A0A8C0T0Z1	DHX36	RNA helicase OS=Canis lupus familiaris OX=9615 GN=DHX36 PE=4 SV=1	110.85	973	By MS/MS	10	1	12.5	217850000	4110300	210510000	10	4991
A0A8C0T1A5	XPNPEP1	X-prolyl aminopeptidase 1 OS=Canis lupus familiaris OX=9615 GN=XPNPEP1 PE=3 SV=1	71.907	643	By MS/MS	11	11	28	488860000	13212000	449800000	13	5766
A0A8C0T1C3	ZNF451	Zinc finger protein 451 OS=Canis lupus familiaris OX=9615 GN=ZNF451 PE=4 SV=1	110.56	965	By MS/MS	1	1	1.6	516000000	7938400	0	1	1098
A0A8C0T1P3	MED17	Mediator of RNA polymerase II transcription subunit 17 OS=Canis lupus familiaris OX=9615 GN=MED17 PE=3 SV=1	72.87	652	By matching	2	2	4	42653000	1292500	37108000	0	5769
A0A8C0T1Y9	NIBAN2	Niban apoptosis regulator 2 OS=Canis lupus familiaris OX=9615 GN=NIBAN2 PE=3 SV=1	84.324	745	By MS/MS	14	14	30.7	1340700000	29792000	1277900000	23	5774
A0A8C0T2B3	TFB1M	rRNA adenine N(6)-methyltransferase OS=Canis lupus familiaris OX=9615 GN=TFB1M PE=3 SV=1	39.303	345	By MS/MS	1	1	2.9	12777000	555510	0	1	5780
A0A8C0T2F6	--	glyceraldehyde-3-phosphate dehydrogenase (phosphorylating) OS=Canis lupus familiaris OX=9615 PE=3 SV=1	75.877	713	By MS/MS	12	4	25.4	11824000000	251570000	12103000000	72	5781
A0A8C0T2T6	--	non-specific serine/threonine protein kinase OS=Canis lupus familiaris OX=9615 PE=4 SV=1	214.27	1874	By matching	1	1	0.7	9082500	70957	0	0	3972
A0A8C0T2T8	AMMECR1L	AMMECR1 like OS=Canis lupus familiaris OX=9615 GN=AMMECR1L PE=4 SV=1	31.151	282	By MS/MS	1	1	6	6223100	388940	0	1	5785
A0A8C0T3R1	--	Ataxin 1 OS=Canis lupus familiaris OX=9615 PE=3 SV=1	79.163	745	By MS/MS	1	1	3.1	15033000	385460	0	1	1712
A0A8C0T3S7	SRRM2	Serine/arginine repetitive matrix 2 OS=Canis lupus familiaris OX=9615 GN=SRRM2 PE=4 SV=1	282.89	2611	By MS/MS	15	15	9.5	302110000	2000700	319950000	16	1023
A0A8C0T3U0	--	Poly(A) specific ribonuclease subunit PAN3 OS=Canis lupus familiaris OX=9615 PE=4 SV=1	87.607	819	By MS/MS	1	1	1.5	13743000	392670	0	1	3290
A0A8C0T3U6	POLR1A	DNA-directed RNA polymerase subunit OS=Canis lupus familiaris OX=9615 GN=POLR1A PE=3 SV=1	190.08	1680	By MS/MS	16	16	14.1	389830000	3643300	438890000	21	5797
A0A8C0T4D0	DTWD1	tRNA-uridine aminocarboxypropyltransferase OS=Canis lupus familiaris OX=9615 GN=DTWD1 PE=4 SV=1	34.882	299	By MS/MS	2	2	6.4	14261000	750570	0	2	5806
A0A8C0T4D5	--	Coiled-coil domain containing 127 OS=Canis lupus familiaris OX=9615 PE=4 SV=1	28.361	238	By MS/MS	1	1	8.8	0	0	0	1	1331
A0A8C0T4F5	--	LRR binding FLII interacting protein 1 OS=Canis lupus familiaris OX=9615 PE=3 SV=1	95.113	878	By matching	18	0	33	0	0	0	0	5810
A0A8C0T4K1	FAM8A1	RDD domain-containing protein OS=Canis lupus familiaris OX=9615 GN=FAM8A1 PE=4 SV=1	18.236	163	By MS/MS	2	2	19	12521000	1252100	13572000	2	1986
A0A8C0T4R0	GMPS	GMP synthase (glutamine-hydrolyzing) OS=Canis lupus familiaris OX=9615 GN=GMPS PE=4 SV=1	80.257	725	By MS/MS	18	18	30.8	959190000	19184000	862270000	22	5812
A0A8C0T4T8	TTC27	Tetratricopeptide repeat protein 27 OS=Canis lupus familiaris OX=9615 GN=TTC27 PE=3 SV=1	88.011	774	By MS/MS	11	11	19.3	464990000	9893500	453080000	14	5732
A0A8C0T4Z2	--	Enoyl-CoA hydratase, short chain 1 OS=Canis lupus familiaris OX=9615 PE=3 SV=1	31.407	291	By MS/MS	10	10	45.7	1017200000	50859000	1043800000	14	5815
A0A8C0T5B3	--	ArfGAP with RhoGAP domain, ankyrin repeat and PH domain 1 OS=Canis lupus familiaris OX=9615 PE=4 SV=1	77.572	679	By MS/MS	4	4	6.6	44444000	1139600	40326000	3	2032
A0A8C0T5B5	SECISBP2L	SECIS binding protein 2 like OS=Canis lupus familiaris OX=9615 GN=SECISBP2L PE=4 SV=1	115.56	1043	By MS/MS	3	3	3.8	35952000	781560	30422000	3	5821
A0A8C0T5E3	MON2	Protein MON2 homolog OS=Canis lupus familiaris OX=9615 GN=MON2 PE=3 SV=1	184.81	1670	By MS/MS	11	11	8.3	162600000	1806700	189040000	14	4853
A0A8C0T5J0	CHUK	IkappaB kinase OS=Canis lupus familiaris OX=9615 GN=CHUK PE=4 SV=1	83.996	743	By MS/MS	2	2	3	29669000	644990	30431000	2	3121
A0A8C0T5U5	DPF2	Double PHD fingers 2 OS=Canis lupus familiaris OX=9615 GN=DPF2 PE=3 SV=1	44.155	391	By MS/MS	4	4	12.5	147180000	5887100	174780000	6	5825
A0A8C0T5W8	--	Rho guanine nucleotide exchange factor 38 OS=Canis lupus familiaris OX=9615 PE=4 SV=1	58.648	513	By matching	1	1	2.3	13684000	402470	0	0	4135
A0A8C0T6E2	TBC1D25	TBC1 domain family member 25 OS=Canis lupus familiaris OX=9615 GN=TBC1D25 PE=4 SV=1	84.1	763	By MS/MS	1	1	2.6	10203000	300090	0	1	5831
A0A8C0T6G2	HMG20A	High mobility group 20A OS=Canis lupus familiaris OX=9615 GN=HMG20A PE=4 SV=1	40.113	347	By MS/MS	4	4	19.6	79846000	4435900	71493000	3	5832
A0A8C0T6H0	MFN1	Mitofusin 1 OS=Canis lupus familiaris OX=9615 GN=MFN1 PE=4 SV=1	84.117	742	By MS/MS	2	2	2.7	23837000	476740	24204000	2	2985
A0A8C0T6H7	L1CAM	L1 cell adhesion molecule OS=Canis lupus familiaris OX=9615 GN=L1CAM PE=3 SV=1	140.05	1256	By matching	1	1	1.1	7700500	113240	0	0	5833
A0A8C0T6H9	--	NAD(P)H quinone dehydrogenase 1 OS=Canis lupus familiaris OX=9615 PE=3 SV=1	22.344	199	By MS/MS	7	7	29.1	1645800000	164580000	1686800000	10	2039
A0A8C0T6I4	SSR3	Translocon-associated protein subunit gamma OS=Canis lupus familiaris OX=9615 GN=SSR3 PE=3 SV=1	21.064	185	By MS/MS	1	1	7.6	626130000	104350000	0	1	5834
A0A8C0T6M0	--	Caveolae associated protein 3 OS=Canis lupus familiaris OX=9615 PE=3 SV=1	27.285	263	By MS/MS	6	6	34.2	570220000	35639000	586720000	7	1985
A0A8C0T6P4	CHORDC1	Cysteine and histidine-rich domain-containing protein 1 OS=Canis lupus familiaris OX=9615 GN=CHORDC1 PE=4 SV=1	34.997	311	By MS/MS	9	9	35	554570000	25208000	552200000	14	2918
A0A8C0T6S2	SMPD4	Sphingomyelin phosphodiesterase 4 OS=Canis lupus familiaris OX=9615 GN=SMPD4 PE=4 SV=1	97.944	867	By MS/MS	4	4	5	98613000	2054400	66604000	4	5837
A0A8C0T7A0	NBN	Nibrin OS=Canis lupus familiaris OX=9615 GN=NBN PE=4 SV=1	75.303	671	By MS/MS	1	1	2.4	9867400	229470	0	1	3895
A0A8C0T7D8	--	Solute carrier family 36 member 4 OS=Canis lupus familiaris OX=9615 PE=4 SV=1	51.61	457	By MS/MS	1	1	3.3	6723900	336200	0	1	2477
A0A8C0T7G7	PPFIBP1	SAM domain-containing protein OS=Canis lupus familiaris OX=9615 GN=PPFIBP1 PE=3 SV=1	115.53	1025	By MS/MS	17	0	22.9	0	0	0	0	5852
A0A8C0T7G8	CMTR1	Cap-specific mRNA (nucleoside-2-O-)-methyltransferase 1 OS=Canis lupus familiaris OX=9615 GN=CMTR1 PE=4 SV=1	92.056	809	By MS/MS	7	7	10.4	128270000	2332200	77312000	6	4946
A0A8C0T7M5	LOC610164	Carbonyl reductase (NADPH) OS=Canis lupus familiaris OX=9615 GN=LOC610164 PE=3 SV=1	30.532	277	By MS/MS	7	5	33.6	1632100000	85899000	1785000000	10	4031
A0A8C0T7U4	TAP2	ABC-type antigen peptide transporter OS=Canis lupus familiaris OX=9615 GN=TAP2 PE=3 SV=1	77.907	703	By MS/MS	3	1	7.5	25832000	630060	28661000	1	5854
A0A8C0T7Z6	--	Tetraspanin OS=Canis lupus familiaris OX=9615 PE=3 SV=1	29.966	267	By MS/MS	3	3	14.6	53605000	3573600	29356000	3	3815
A0A8C0T8A0	GSK3B	[tau protein] kinase OS=Canis lupus familiaris OX=9615 GN=GSK3B PE=3 SV=1	46.714	420	By MS/MS	4	3	11.4	59499000	2380000	68921000	5	1666
A0A8C0T8H0	PRKCA	Protein kinase C OS=Canis lupus familiaris OX=9615 GN=PRKCA PE=3 SV=1	78.75	688	By MS/MS	3	3	6.1	41504000	1037600	41504000	2	5867
A0A8C0T8L9	GTF2E1	General transcription factor IIE subunit 1 OS=Canis lupus familiaris OX=9615 GN=GTF2E1 PE=3 SV=1	49.389	438	By MS/MS	4	4	12.6	23840000	916920	27069000	3	5870
A0A8C0T8M3	EML3	EMAP like 3 OS=Canis lupus familiaris OX=9615 GN=EML3 PE=3 SV=1	95.213	896	By MS/MS	5	5	6.5	49408000	1008300	49765000	4	5871
A0A8C0T8N2	--	Cyclin L1 OS=Canis lupus familiaris OX=9615 PE=3 SV=1	18.142	172	By MS/MS	1	1	8.7	26053000	3256600	0	1	3174
A0A8C0T8P0	AKAP8	A-kinase anchor protein 8 OS=Canis lupus familiaris OX=9615 GN=AKAP8 PE=3 SV=1	73.271	667	By MS/MS	2	2	6.1	24807000	826880	32057000	2	5139
A0A8C0T8W7	--	Rabenosyn, RAB effector OS=Canis lupus familiaris OX=9615 PE=4 SV=1	83.524	736	By MS/MS	3	3	5	30283000	865220	19129000	3	3148
A0A8C0T9C9	--	ATPase PAAT OS=Canis lupus familiaris OX=9615 PE=4 SV=1	40.827	377	By MS/MS	2	2	7.7	25355000	905520	33350000	1	3492
A0A8C0T9D5	PSMD12	Proteasome 26S subunit, non-ATPase 12 OS=Canis lupus familiaris OX=9615 GN=PSMD12 PE=3 SV=1	48.871	420	By MS/MS	14	14	42.1	1959300000	63203000	1679200000	22	5882
A0A8C0T9E3	--	Enoyl-CoA delta isomerase 1 OS=Canis lupus familiaris OX=9615 PE=4 SV=1	32.801	302	By MS/MS	2	2	9.3	138090000	9206000	129750000	4	5886
A0A8C0T9H8	RPLP0	60S acidic ribosomal protein P0 OS=Canis lupus familiaris OX=9615 GN=RPLP0 PE=3 SV=1	34.287	317	By MS/MS	11	11	54.3	8608400000	478250000	8978700000	70	5887
A0A8C0T9Q5	--	Integrin subunit alpha 5 OS=Canis lupus familiaris OX=9615 PE=3 SV=1	104.02	954	By MS/MS	2	2	2.9	23995000	533230	37897000	1	5819
A0A8C0T9T0	PSMA1	Proteasome subunit alpha type OS=Canis lupus familiaris OX=9615 GN=PSMA1 PE=3 SV=1	29.979	267	By MS/MS	6	6	25.5	181660000	10092000	182720000	6	4412
A0A8C0T9T3	--	Methylmalonyl-CoA epimerase OS=Canis lupus familiaris OX=9615 PE=3 SV=1	18.929	176	By MS/MS	4	4	42.6	67767000	6160600	39117000	4	781
A0A8C0T9X3	RABEPK	Rab9 effector protein with kelch motifs OS=Canis lupus familiaris OX=9615 GN=RABEPK PE=4 SV=1	40.491	371	By MS/MS	1	1	3	51032000	2551600	0	1	5891
A0A8C0T092	TAOK3	TAO kinase 3 OS=Canis lupus familiaris OX=9615 GN=TAOK3 PE=4 SV=1	98.118	829	By MS/MS	8	8	9.7	148540000	3229200	101530000	6	4063
A0A8C0T108	PIH1D1	PIH1 domain containing 1 OS=Canis lupus familiaris OX=9615 GN=PIH1D1 PE=3 SV=1	32.63	290	By MS/MS	2	2	10.7	32846000	1642300	39561000	2	391
A0A8C0T149	SPTBN1	Spectrin beta chain OS=Canis lupus familiaris OX=9615 GN=SPTBN1 PE=3 SV=1	275.03	2369	By MS/MS	89	83	49.6	8189200000	50241000	7570900000	115	5764
A0A8C0T181	--	Baculoviral IAP repeat containing 6 OS=Canis lupus familiaris OX=9615 PE=4 SV=1	490.09	4499	By MS/MS	13	13	4.3	146930000	745830	192000000	11	3273
A0A8C0T211	--	Solute carrier family 19 member 1 OS=Canis lupus familiaris OX=9615 PE=3 SV=1	54.529	491	By MS/MS	1	0	1.4	5078200	230830	0	1	1561
A0A8C0T254	SPTLC2	Serine palmitoyltransferase long chain base subunit 2 OS=Canis lupus familiaris OX=9615 GN=SPTLC2 PE=3 SV=1	62.721	562	By MS/MS	10	10	31.7	701760000	20050000	642460000	12	5778
A0A8C0T273	--	Aspartate beta-hydroxylase OS=Canis lupus familiaris OX=9615 PE=3 SV=1	130.18	1165	By MS/MS	4	4	3.5	125770000	1996300	133040000	6	2690
A0A8C0T306	--	HCV F-transactivated protein 1 OS=Canis lupus familiaris OX=9615 PE=4 SV=1	7.8348	68	By MS/MS	1	1	16.2	6057200	1211400	0	1	5787
A0A8C0T318	--	Thioredoxin domain-containing protein OS=Canis lupus familiaris OX=9615 PE=3 SV=1	33.353	299	By MS/MS	2	2	12.7	69924000	4661600	71603000	6	795
A0A8C0T358	--	Large 60S subunit nuclear export GTPase 1 OS=Canis lupus familiaris OX=9615 PE=4 SV=1	74.839	659	By MS/MS	6	1	11.7	46190000	1026400	57318000	7	5791
A0A8C0T445	EXOSC7	Exosome component 7 OS=Canis lupus familiaris OX=9615 GN=EXOSC7 PE=4 SV=1	31.926	291	By MS/MS	5	5	21.3	136720000	6836200	105150000	6	5802
A0A8C0T457	NOP2	NOP2 nucleolar protein OS=Canis lupus familiaris OX=9615 GN=NOP2 PE=3 SV=1	90.217	818	By MS/MS	11	11	16.4	662630000	15410000	709350000	15	5803
A0A8C0T481	PPFIBP1	SAM domain-containing protein OS=Canis lupus familiaris OX=9615 GN=PPFIBP1 PE=3 SV=1	114.2	1015	By MS/MS	16	0	20.6	386940000	6240900	387640000	15	5771
A0A8C0T499	HSF1	Heat shock transcription factor 1 OS=Canis lupus familiaris OX=9615 GN=HSF1 PE=3 SV=1	53.271	493	By MS/MS	3	3	11.2	31904000	1329300	21504000	4	4037
A0A8C0T552	BLOC1S2	Biogenesis of lysosomal organelles complex 1 subunit 2 OS=Canis lupus familiaris OX=9615 GN=BLOC1S2 PE=3 SV=1	16.186	144	By MS/MS	1	1	20.1	12720000	1589900	0	1	5818
A0A8C0T559	GNL3	Guanine nucleotide-binding protein-like 3 OS=Canis lupus familiaris OX=9615 GN=GNL3 PE=4 SV=1	61.877	550	By MS/MS	9	9	23.8	337320000	10222000	302520000	7	1391
A0A8C0T605	--	BUB3 mitotic checkpoint protein OS=Canis lupus familiaris OX=9615 PE=4 SV=1	36.954	326	By MS/MS	9	9	36.2	242730000	15170000	296270000	8	3131
A0A8C0T608	APEH	Acylamino-acid-releasing enzyme OS=Canis lupus familiaris OX=9615 GN=APEH PE=3 SV=1	81.956	737	By MS/MS	3	3	6.4	175350000	4614500	187430000	5	5827
A0A8C0T611	FN1	Fibronectin OS=Canis lupus familiaris OX=9615 GN=FN1 PE=4 SV=1	284.29	2609	By MS/MS	6	6	3.2	143050000	1108900	239630000	6	5828
A0A8C0T623	PDCD4	Programmed cell death protein 4 OS=Canis lupus familiaris OX=9615 GN=PDCD4 PE=3 SV=1	47.457	433	By MS/MS	1	1	3.9	12917000	561590	0	1	3200
A0A8C0T730	CCT3	T-complex protein 1 subunit gamma OS=Canis lupus familiaris OX=9615 GN=CCT3 PE=3 SV=1	60.627	545	By MS/MS	23	1	47	5446800000	143340000	5033300000	42	5842
A0A8C0T760	--	protein disulfide-isomerase OS=Canis lupus familiaris OX=9615 PE=3 SV=1	35.163	323	By MS/MS	1	1	3.7	8405500	700460	0	1	5824
A0A8C0T765	--	histone acetyltransferase OS=Canis lupus familiaris OX=9615 PE=4 SV=1	244.05	2223	By MS/MS	4	1	2.9	10246000	126500	0	1	3598
A0A8C0T863	RTN4	Reticulon OS=Canis lupus familiaris OX=9615 GN=RTN4 PE=4 SV=1	130.3	1198	By MS/MS	6	0	15.5	2879100000	57581000	2664200000	18	5858
A0A8C0T920	SMARCB1	SWI/SNF related, matrix associated, actin dependent regulator of chromatin, subfamily b, member 1 OS=Canis lupus familiaris OX=9615 GN=SMARCB1 PE=3 SV=1	36.605	322	By MS/MS	2	2	10.6	104660000	6541100	109390000	3	4078
A0A8C0TA17	--	non-specific serine/threonine protein kinase OS=Canis lupus familiaris OX=9615 PE=3 SV=1	350.62	3122	By MS/MS	2	1	0.7	3831100	22669	0	3	5859
A0A8C0TA90	MACF1	Microtubule actin crosslinking factor 1 OS=Canis lupus familiaris OX=9615 GN=MACF1 PE=4 SV=1	847.46	7477	By MS/MS	61	1	11	988850000	2005800	913860000	62	5880
A0A8C0TA99	--	Mitochondrial translational initiation factor 3 OS=Canis lupus familiaris OX=9615 PE=3 SV=1	31.6	277	By MS/MS	2	2	9	33384000	1517500	32967000	1	3782
A0A8C0TAI1	GANAB	Glucosidase II alpha subunit OS=Canis lupus familiaris OX=9615 GN=GANAB PE=3 SV=1	106.38	944	By matching	14	0	23.2	0	0	0	0	1128
A0A8C0TAJ4	WIZ	A-kinase anchoring protein 8 like OS=Canis lupus familiaris OX=9615 GN=WIZ PE=3 SV=1	71.953	649	By MS/MS	2	2	4.2	3729700	133200	0	2	5897
A0A8C0TAM6	--	Kinesin family member 11 OS=Canis lupus familiaris OX=9615 PE=3 SV=1	127.1	1126	By MS/MS	5	5	4.5	27659000	359210	58598000	5	2522
A0A8C0TAS8	HEPH	Hephaestin OS=Canis lupus familiaris OX=9615 GN=HEPH PE=3 SV=1	123.59	1098	By MS/MS	4	4	4.3	21504000	430070	26529000	4	5899
A0A8C0TAT1	THADA	THADA armadillo repeat containing OS=Canis lupus familiaris OX=9615 GN=THADA PE=3 SV=1	202.86	1809	By MS/MS	5	5	3.7	47500000	448110	47556000	6	137
A0A8C0TAT6	EWSR1	EWS RNA binding protein 1 OS=Canis lupus familiaris OX=9615 GN=EWSR1 PE=3 SV=1	68.92	661	By MS/MS	3	0	6.7	164490000	7151600	166990000	8	3143
A0A8C0TAY9	--	Aryl hydrocarbon receptor OS=Canis lupus familiaris OX=9615 PE=4 SV=1	95.87	846	By MS/MS	1	1	1.5	9775400	349120	0	1	3537
A0A8C0TB14	--	Coatomer subunit zeta OS=Canis lupus familiaris OX=9615 PE=3 SV=1	20.141	176	By MS/MS	4	4	34.1	308900000	61779000	335700000	9	5175
A0A8C0TB26	PIGS	Phosphatidylinositol glycan anchor biosynthesis class S OS=Canis lupus familiaris OX=9615 GN=PIGS PE=3 SV=1	61.494	555	By MS/MS	5	5	13	214410000	8246700	228620000	10	5903
A0A8C0TB66	ATP2C1	Calcium-transporting ATPase OS=Canis lupus familiaris OX=9615 GN=ATP2C1 PE=3 SV=1	97.024	888	By MS/MS	9	9	15.4	171450000	3647900	154390000	8	1060
A0A8C0TBI6	--	inositol-phosphate phosphatase OS=Canis lupus familiaris OX=9615 PE=3 SV=1	56.655	519	By matching	4	0	11	0	0	0	0	5910
A0A8C0TBJ8	--	Histone-binding protein RBBP4 N-terminal domain-containing protein OS=Canis lupus familiaris OX=9615 PE=4 SV=1	46.158	410	By MS/MS	6	6	39	499350000	29374000	464170000	6	2303
A0A8C0TBK9	DNAJC13	DnaJ heat shock protein family (Hsp40) member C13 OS=Canis lupus familiaris OX=9615 GN=DNAJC13 PE=4 SV=1	242.09	2136	By MS/MS	12	12	7.8	271470000	2225200	288860000	10	1160
A0A8C0TBR2	CWC22	CWC22 spliceosome associated protein homolog OS=Canis lupus familiaris OX=9615 GN=CWC22 PE=4 SV=1	100.89	871	By MS/MS	6	6	7.8	48952000	999010	48222000	6	1386
A0A8C0TBU1	--	Transmembrane protein 123 OS=Canis lupus familiaris OX=9615 PE=3 SV=1	17.867	173	By MS/MS	1	1	5.2	29927000	3325200	0	1	2792
A0A8C0TBV6	--	SR-related CTD associated factor 11 OS=Canis lupus familiaris OX=9615 PE=4 SV=1	148.87	1329	By MS/MS	2	2	2.7	13250000	236610	14185000	2	5919
A0A8C0TBZ9	EIF3B	Eukaryotic translation initiation factor 3 subunit B OS=Canis lupus familiaris OX=9615 GN=EIF3B PE=3 SV=1	91.976	813	By MS/MS	23	23	35.7	1346900000	35443000	1277600000	33	5921
A0A8C0TC64	SLC39A7	(3R)-3-hydroxyacyl-CoA dehydrogenase OS=Canis lupus familiaris OX=9615 GN=SLC39A7 PE=4 SV=1	26.695	259	By MS/MS	4	1	22.4	35037000	2335800	0	2	274
A0A8C0TC78	--	Protein KRI1 homolog OS=Canis lupus familiaris OX=9615 PE=3 SV=1	64.514	552	By MS/MS	3	3	6.3	38836000	1553500	40198000	2	3072
A0A8C0TCA5	UNC119B	Unc-119 lipid binding chaperone B OS=Canis lupus familiaris OX=9615 GN=UNC119B PE=3 SV=1	28.253	251	By MS/MS	1	1	4	21388000	1188200	0	1	5927
A0A8C0TCD4	OXSM	beta-ketoacyl-[acyl-carrier-protein] synthase I OS=Canis lupus familiaris OX=9615 GN=OXSM PE=4 SV=1	39.969	377	By MS/MS	3	3	14.9	24653000	1297500	0	3	3435
A0A8C0TCD6	SDF2	Stromal cell derived factor 2 OS=Canis lupus familiaris OX=9615 GN=SDF2 PE=4 SV=1	23.126	211	By MS/MS	2	2	13.7	42572000	3870200	0	1	5930
A0A8C0TCK6	BZW1	Basic leucine zipper and W2 domains 1 OS=Canis lupus familiaris OX=9615 GN=BZW1 PE=3 SV=1	48.043	419	By MS/MS	7	7	31.5	443950000	14798000	265950000	8	2374
A0A8C0TCK7	USP8	Ubiquitin specific peptidase 8 OS=Canis lupus familiaris OX=9615 GN=USP8 PE=4 SV=1	124.17	1087	By MS/MS	7	7	11.9	116660000	1690700	63534000	8	4451
A0A8C0TCM0	TEX10	Testis expressed 10 OS=Canis lupus familiaris OX=9615 GN=TEX10 PE=3 SV=1	103.82	913	By MS/MS	6	6	8.9	86654000	1805300	95084000	5	3607
A0A8C0TCP3	MARS2	Methionine--tRNA ligase, mitochondrial OS=Canis lupus familiaris OX=9615 GN=MARS2 PE=3 SV=1	66.143	593	By MS/MS	3	3	5.6	10257000	310820	10347000	2	5936
A0A8C0TCQ7	HMBS	hydroxymethylbilane synthase OS=Canis lupus familiaris OX=9615 GN=HMBS PE=3 SV=1	37.837	344	By MS/MS	4	4	16.3	41624000	2081200	52218000	2	5938
A0A8C0TCU2	EMD	Emerin OS=Canis lupus familiaris OX=9615 GN=EMD PE=4 SV=1	29.375	260	By MS/MS	5	5	26.5	201950000	14425000	181990000	4	5941
A0A8C0TD28	--	Tyrosine-protein kinase OS=Canis lupus familiaris OX=9615 PE=3 SV=1	136.14	1216	By MS/MS	1	1	0.9	263540000	3660200	0	1	3252
A0A8C0TD64	TUT1	Elongation factor 1-gamma OS=Canis lupus familiaris OX=9615 GN=TUT1 PE=4 SV=1	50.163	437	By MS/MS	17	16	53.1	6884300000	264780000	6073200000	33	5949
A0A8C0TDT9	--	Catenin beta 1 OS=Canis lupus familiaris OX=9615 PE=3 SV=1	76.879	699	By MS/MS	13	11	32	862090000	20526000	772830000	21	138
A0A8C0TDX8	--	Splicing factor SWAP OS=Canis lupus familiaris OX=9615 PE=4 SV=1	97.286	883	By MS/MS	3	2	2	19796000	412410	23941000	2	5100
A0A8C0TE03	--	Sterile alpha motif domain containing 9 like OS=Canis lupus familiaris OX=9615 PE=4 SV=1	178.01	1532	By MS/MS	16	16	12.8	443670000	4985000	390910000	15	5962
A0A8C0TE49	RPL32	60S ribosomal protein L32 OS=Canis lupus familiaris OX=9615 GN=RPL32 PE=3 SV=1	17.531	149	By MS/MS	7	7	33.6	3411100000	426380000	1749200000	20	162
A0A8C0TE66	ITPRID2	ITPR interacting domain containing 2 OS=Canis lupus familiaris OX=9615 GN=ITPRID2 PE=4 SV=1	189.97	1806	By MS/MS	7	7	5.1	55313000	570240	47256000	7	1459
A0A8C0TE69	--	Caspase 7 OS=Canis lupus familiaris OX=9615 PE=3 SV=1	31.3	277	By MS/MS	1	1	3.6	59364000	3492000	42208000	2	3382
A0A8C0TE78	NIF3L1	NIF3-like protein 1 OS=Canis lupus familiaris OX=9615 GN=NIF3L1 PE=3 SV=1	39.05	349	By MS/MS	3	3	13.8	53266000	2663300	47344000	1	5968
A0A8C0TEC3	--	Glyceraldehyde 3-phosphate dehydrogenase NAD(P) binding domain-containing protein OS=Canis lupus familiaris OX=9615 PE=3 SV=1	39.348	365	By MS/MS	3	1	17	2949200000	134050000	1478400000	9	5969
A0A8C0TED0	--	Phospholipid-transporting ATPase OS=Canis lupus familiaris OX=9615 PE=3 SV=1	134.71	1180	By MS/MS	2	2	1.7	38698000	655890	37586000	1	2541
A0A8C0TEI3	DNAJC24	Elongator complex protein 4 OS=Canis lupus familiaris OX=9615 GN=DNAJC24 PE=3 SV=1	42.821	389	By MS/MS	2	1	6.4	41631000	1665300	48146000	2	5895
A0A8C0TEJ3	INTS13	Integrator complex subunit 13 OS=Canis lupus familiaris OX=9615 GN=INTS13 PE=3 SV=1	73.55	646	By MS/MS	4	4	9.9	32337000	752020	27833000	2	5916
A0A8C0TF04	--	Fatty acid desaturase 2 OS=Canis lupus familiaris OX=9615 PE=4 SV=1	47.477	402	By MS/MS	4	4	12.7	127070000	7059500	117020000	3	1092
A0A8C0TF16	--	Kelch like family member 9 OS=Canis lupus familiaris OX=9615 PE=4 SV=1	69.203	616	By MS/MS	2	2	3.2	10149000	267090	10152000	2	1040
A0A8C0TF17	--	Laminin subunit alpha 5 OS=Canis lupus familiaris OX=9615 PE=4 SV=1	381.47	3533	By MS/MS	5	5	1.8	32852000	178540	62654000	5	5977
A0A8C0TF60	--	S-phase cyclin A associated protein in the ER OS=Canis lupus familiaris OX=9615 PE=4 SV=1	90.231	817	By MS/MS	1	1	1.3	6652400	135760	0	1	3987
A0A8C0TFI5	TOP3B	DNA topoisomerase OS=Canis lupus familiaris OX=9615 GN=TOP3B PE=3 SV=1	91.126	813	By MS/MS	2	2	3.2	25330000	589080	31349000	3	4260
A0A8C0TFI9	GATAD2A	GATA zinc finger domain containing 2A OS=Canis lupus familiaris OX=9615 GN=GATAD2A PE=4 SV=1	64.428	598	By MS/MS	6	5	12.9	80753000	1969600	84657000	8	2125
A0A8C0TFL5	PPP3CA	Serine/threonine-protein phosphatase OS=Canis lupus familiaris OX=9615 GN=PPP3CA PE=3 SV=1	57.234	507	By MS/MS	4	2	11	245940000	9459100	223020000	3	3462
A0A8C0TFM0	--	RNA binding motif single stranded interacting protein 1 OS=Canis lupus familiaris OX=9615 PE=4 SV=1	45.21	417	By MS/MS	4	4	14.4	37806000	2223900	45794000	7	2610
A0A8C0TFR2	--	non-specific serine/threonine protein kinase OS=Canis lupus familiaris OX=9615 PE=4 SV=1	197.16	1793	By matching	2	0	1.2	0	0	0	0	5981
A0A8C0TFS1	GLO1	Lactoylglutathione lyase OS=Canis lupus familiaris OX=9615 GN=GLO1 PE=3 SV=1	20.825	184	By MS/MS	2	2	14.1	44234000	4021300	94575000	3	5982
A0A8C0TG56	--	DEAH-box helicase 32 (putative) OS=Canis lupus familiaris OX=9615 PE=4 SV=1	77.774	689	By MS/MS	2	2	4.2	5591700	143380	0	3	4126
A0A8C0TG69	PTDSS1	Phosphatidylserine synthase OS=Canis lupus familiaris OX=9615 GN=PTDSS1 PE=3 SV=1	52.676	449	By matching	1	1	2.7	13507000	613950	0	0	3919
A0A8C0TG82	--	Transcription elongation factor A protein-like 4 OS=Canis lupus familiaris OX=9615 PE=4 SV=1	28.028	246	By MS/MS	3	3	17.5	38568000	1928400	76321000	4	3331
A0A8C0TGH3	CASP10	Caspase 10 OS=Canis lupus familiaris OX=9615 GN=CASP10 PE=3 SV=1	54.608	480	By MS/MS	9	9	27.9	744690000	24823000	667320000	14	5996
A0A8C0TGM8	IGBP1	Immunoglobulin binding protein 1 OS=Canis lupus familiaris OX=9615 GN=IGBP1 PE=3 SV=1	45.182	390	By MS/MS	5	5	18.5	153550000	6141900	136660000	9	5998
A0A8C0TGU9	--	Sp1 transcription factor OS=Canis lupus familiaris OX=9615 PE=4 SV=1	78.23	762	By MS/MS	1	1	3.7	27726000	2310500	0	2	3902
A0A8C0TGV4	--	Cysteine sulfinic acid decarboxylase OS=Canis lupus familiaris OX=9615 PE=3 SV=1	38.422	345	By MS/MS	2	2	7	23726000	1031600	23065000	1	5163
A0A8C0TGW8	TRIP12	E3 ubiquitin-protein ligase OS=Canis lupus familiaris OX=9615 GN=TRIP12 PE=3 SV=1	228.46	2067	By MS/MS	13	13	8.2	316200000	2679700	296780000	13	3730
A0A8C0TGZ3	--	Ig-like domain-containing protein OS=Canis lupus familiaris OX=9615 PE=4 SV=1	35.172	309	By matching	1	1	4.9	12339000	649440	0	0	4341
A0A8C0TH17	--	oxoglutarate dehydrogenase (succinyl-transferring) OS=Canis lupus familiaris OX=9615 PE=3 SV=1	117.27	1034	By MS/MS	20	20	25.9	740340000	15424000	763390000	26	1467
A0A8C0TH25	--	Golgin B1 OS=Canis lupus familiaris OX=9615 PE=4 SV=1	372.67	3226	By MS/MS	32	0	13.4	10226000	43700	0	1	5953
A0A8C0TH29	--	deoxyribose-phosphate aldolase OS=Canis lupus familiaris OX=9615 PE=4 SV=1	70.508	638	By MS/MS	20	7	40	2000000000	45454000	2079500000	26	6002
A0A8C0TH41	ACY1	N-acyl-aliphatic-L-amino acid amidohydrolase OS=Canis lupus familiaris OX=9615 GN=ACY1 PE=3 SV=1	45.387	408	By MS/MS	8	8	29.9	473830000	17549000	414980000	11	6004
A0A8C0TH60	--	alpha-mannosidase OS=Canis lupus familiaris OX=9615 PE=3 SV=1	104.29	941	By MS/MS	2	2	1.9	617940000	12611000	897890000	3	6006
A0A8C0TH91	MTDH	Metadherin OS=Canis lupus familiaris OX=9615 GN=MTDH PE=4 SV=1	65.93	600	By MS/MS	9	0	24.7	190980000	7073300	170850000	12	6008
A0A8C0THG0	GBF1	Golgi brefeldin A resistant guanine nucleotide exchange factor 1 OS=Canis lupus familiaris OX=9615 GN=GBF1 PE=4 SV=1	202.28	1825	By MS/MS	15	15	11.5	316200000	3011400	348270000	19	3904
A0A8C0THS5	--	Epidermal growth factor receptor pathway substrate 8 OS=Canis lupus familiaris OX=9615 PE=3 SV=1	93.677	837	By MS/MS	10	1	15.8	206970000	4927900	230680000	13	6013
A0A8C0THS7	OGA	O-GlcNAcase OS=Canis lupus familiaris OX=9615 GN=OGA PE=4 SV=1	112.91	1008	By MS/MS	9	9	11.8	216490000	4084700	236820000	7	6014
A0A8C0THV3	IFT80	Intraflagellar transport 80 OS=Canis lupus familiaris OX=9615 GN=IFT80 PE=4 SV=1	72.702	640	By MS/MS	1	1	2	12653000	341990	0	1	6015
A0A8C0THV4	TJP1	Tight junction protein ZO-1 OS=Canis lupus familiaris OX=9615 GN=TJP1 PE=4 SV=1	198.97	1778	By MS/MS	17	17	15.3	246150000	2279200	324860000	15	733
A0A8C0THZ8	SF1	Splicing factor 1 OS=Canis lupus familiaris OX=9615 GN=SF1 PE=3 SV=1	71.137	667	By MS/MS	12	0	29.7	990170000	45008000	868200000	30	6018
A0A8C0TI33	--	Chromosome 12 open reading frame 10 OS=Canis lupus familiaris OX=9615 PE=3 SV=1	40.162	358	By MS/MS	5	5	18.2	194840000	7216200	221000000	7	6020
A0A8C0TI74	--	Activating signal cointegrator 1 complex subunit 2 OS=Canis lupus familiaris OX=9615 PE=4 SV=1	85.953	753	By MS/MS	7	7	13	85454000	2589500	58808000	7	3968
A0A8C0TID7	BCAT1	Branched-chain-amino-acid aminotransferase OS=Canis lupus familiaris OX=9615 GN=BCAT1 PE=3 SV=1	43.008	386	By matching	7	0	33.9	0	0	0	0	6026
A0A8C0TIE2	--	Claudin domain containing 1 OS=Canis lupus familiaris OX=9615 PE=4 SV=1	22.317	195	By MS/MS	1	1	7.2	18241000	1824100	0	1	3163
A0A8C0TIF1	--	BMP2 inducible kinase OS=Canis lupus familiaris OX=9615 PE=4 SV=1	116.01	1051	By MS/MS	3	2	4	4131300	84312	0	1	5928
A0A8C0TII6	--	EH domain containing 1 OS=Canis lupus familiaris OX=9615 PE=4 SV=1	60.612	534	By MS/MS	17	11	43.8	1562700000	47353000	1420000000	32	5976
A0A8C0TIJ5	ISYNA1	Inositol-3-phosphate synthase 1 OS=Canis lupus familiaris OX=9615 GN=ISYNA1 PE=3 SV=1	126.84	1157	By MS/MS	5	5	6.7	107670000	1682400	116160000	8	6032
A0A8C0TIM3	--	Solute carrier family 15 member 4 OS=Canis lupus familiaris OX=9615 PE=3 SV=1	55.302	515	By MS/MS	3	3	8	13936000	696800	11931000	3	5975
A0A8C0TIN5	--	Peptide-N(4)-(N-acetyl-beta-glucosaminyl)asparagine amidase OS=Canis lupus familiaris OX=9615 PE=3 SV=1	74.857	655	By MS/MS	4	4	10.2	66904000	1593000	82818000	3	6034
A0A8C0TIN7	OPA1	Dynamin-like 120 kDa protein, mitochondrial OS=Canis lupus familiaris OX=9615 GN=OPA1 PE=4 SV=1	115.83	997	By MS/MS	18	18	25.3	559330000	8348100	569050000	17	6035
A0A8C0TJ11	--	Filamin A interacting protein 1 like OS=Canis lupus familiaris OX=9615 PE=4 SV=1	129.97	1130	By matching	1	1	1.2	4028600	50995	0	0	6044
A0A8C0TJ16	TBC1D23	TBC1 domain family member 23 OS=Canis lupus familiaris OX=9615 GN=TBC1D23 PE=4 SV=1	76.672	684	By MS/MS	5	5	11	33605000	960130	38706000	4	6042
A0A8C0TJ18	PIN1	Peptidyl-prolyl cis-trans isomerase OS=Canis lupus familiaris OX=9615 GN=PIN1 PE=4 SV=1	18.303	163	By MS/MS	4	4	38	79453000	7223000	79322000	5	6046
A0A8C0TJ37	TAMM41	Phosphatidate cytidylyltransferase, mitochondrial OS=Canis lupus familiaris OX=9615 GN=TAMM41 PE=3 SV=1	35.507	312	By MS/MS	4	4	16.3	82329000	4842900	62219000	6	6047
A0A8C0TJE0	IKBKG	Inhibitor of nuclear factor kappa B kinase regulatory subunit gamma OS=Canis lupus familiaris OX=9615 GN=IKBKG PE=4 SV=1	51.266	443	By MS/MS	3	3	7.9	187850000	5692500	177300000	4	6050
A0A8C0TJJ5	--	Tropomyosin 1 OS=Canis lupus familiaris OX=9615 PE=3 SV=1	51.027	453	By MS/MS	9	0	15.9	114010000	3454800	0	1	6052
A0A8C0TJJ8	--	FHA domain-containing protein OS=Canis lupus familiaris OX=9615 PE=4 SV=1	292.21	2633	By MS/MS	15	1	8.1	19825000	109530	0	1	6053
A0A8C0TJR1	--	Cleavage stimulation factor subunit 2 tau variant OS=Canis lupus familiaris OX=9615 PE=4 SV=1	64.858	632	By MS/MS	8	3	20.3	17055000	588120	13610000	1	3852
A0A8C0TJT2	CERS5	Ceramide synthase 5 OS=Canis lupus familiaris OX=9615 GN=CERS5 PE=4 SV=1	45.86	392	By MS/MS	1	1	4.1	36882000	1941200	0	1	3955
A0A8C0TJW4	--	Protein SDA1 OS=Canis lupus familiaris OX=9615 PE=3 SV=1	79.52	686	By MS/MS	2	2	3.4	40497000	1094500	32867000	3	2568
A0A8C0TK80	--	Solute carrier organic anion transporter family member OS=Canis lupus familiaris OX=9615 PE=3 SV=1	76.142	721	By matching	1	1	1.9	3848700	160360	0	0	4972
A0A8C0TKG1	MANBA	beta-mannosidase OS=Canis lupus familiaris OX=9615 GN=MANBA PE=3 SV=1	101.75	885	By MS/MS	2	2	2.6	20354000	415380	26930000	1	3412
A0A8C0TKP5	USP30	Ubiquitin carboxyl-terminal hydrolase OS=Canis lupus familiaris OX=9615 GN=USP30 PE=3 SV=1	55.124	486	By MS/MS	1	1	4.7	14107000	564270	0	1	4111
A0A8C0TKV7	IGF2R	Insulin like growth factor 2 receptor OS=Canis lupus familiaris OX=9615 GN=IGF2R PE=4 SV=1	272.65	2474	By MS/MS	9	9	4	113160000	759470	110050000	8	2121
A0A8C0TKY5	PDLIM2	PDZ and LIM domain 2 OS=Canis lupus familiaris OX=9615 GN=PDLIM2 PE=4 SV=1	38.059	358	By MS/MS	3	3	11.2	21076000	878180	0	3	6067
A0A8C0TL14	ZDHHC20	Palmitoyltransferase OS=Canis lupus familiaris OX=9615 GN=ZDHHC20 PE=3 SV=1	66.887	608	By MS/MS	3	3	9	26548000	603370	23942000	2	3735
A0A8C0TL57	NFYB	Nuclear transcription factor Y subunit beta OS=Canis lupus familiaris OX=9615 GN=NFYB PE=3 SV=1	18.26	163	By MS/MS	1	1	8	16276000	3255200	0	1	6069
A0A8C0TLF4	--	Membrane associated ring-CH-type finger 6 OS=Canis lupus familiaris OX=9615 PE=4 SV=1	90.406	805	By MS/MS	1	1	1.1	0	0	0	1	2361
A0A8C0TLJ7	--	Propionyl-CoA carboxylase alpha chain, mitochondrial OS=Canis lupus familiaris OX=9615 PE=4 SV=1	70.977	639	By MS/MS	7	7	14.7	75844000	1613700	64705000	9	1381
A0A8C0TLK3	PTPN6	protein-tyrosine-phosphatase OS=Canis lupus familiaris OX=9615 GN=PTPN6 PE=3 SV=1	61.93	545	By MS/MS	6	4	12.5	39246000	1090200	32471000	4	3768
A0A8C0TLW9	KRT8	IF rod domain-containing protein OS=Canis lupus familiaris OX=9615 GN=KRT8 PE=3 SV=1	54.687	491	By MS/MS	29	1	63.5	53085000000	1658900000	51587000000	131	6073
A0A8C0TM65	TRMT1	tRNA (guanine(26)-N(2))-dimethyltransferase OS=Canis lupus familiaris OX=9615 GN=TRMT1 PE=3 SV=1	68.94	630	By MS/MS	6	6	11	185210000	4874000	157270000	6	3114
A0A8C0TM83	--	MAP7 domain containing 3 OS=Canis lupus familiaris OX=9615 PE=3 SV=1	109.12	987	By MS/MS	4	4	6.2	67074000	1242100	66900000	4	6078
A0A8C0TM85	--	Death inducer-obliterator 1 OS=Canis lupus familiaris OX=9615 PE=4 SV=1	236.96	2182	By MS/MS	6	6	3.7	54297000	430930	53581000	5	6079
A0A8C0TM99	--	Proton-coupled zinc antiporter SLC30A9, mitochondrial OS=Canis lupus familiaris OX=9615 PE=3 SV=1	59.638	533	By MS/MS	2	2	5.6	56061000	2002200	85164000	3	1981
A0A8C0TMU9	--	EEF1A lysine methyltransferase 4 OS=Canis lupus familiaris OX=9615 PE=4 SV=1	28.726	255	By MS/MS	3	3	25.9	8980600	561290	0	2	6082
A0A8C0TMW6	--	tRNA (cytosine(34)-C(5))-methyltransferase OS=Canis lupus familiaris OX=9615 PE=3 SV=1	107.77	977	By MS/MS	15	15	21.7	752410000	11400000	734110000	29	2034
A0A8C0TN08	JAGN1	Jagunal homolog 1 OS=Canis lupus familiaris OX=9615 GN=JAGN1 PE=3 SV=1	21.116	183	By MS/MS	2	2	13.1	206420000	34403000	229130000	3	6084
A0A8C0TN69	NOP10	Nucleolar protein 10 OS=Canis lupus familiaris OX=9615 GN=NOP10 PE=3 SV=1	7.6578	64	By MS/MS	3	3	45.3	64722000	16181000	53089000	4	6085
A0A8C0TN72	PSMD1	26S proteasome non-ATPase regulatory subunit 1 OS=Canis lupus familiaris OX=9615 GN=PSMD1 PE=3 SV=1	105.83	952	By MS/MS	25	1	44.7	6471500	129430	0	0	6086
A0A8C0TNF0	--	Cordon-bleu WH2 repeat protein like 1 OS=Canis lupus familiaris OX=9615 PE=4 SV=1	118.2	1084	By MS/MS	13	1	14.9	10284000	153490	0	1	6037
A0A8C0TNH1	ATP10D	Phospholipid-transporting ATPase OS=Canis lupus familiaris OX=9615 GN=ATP10D PE=3 SV=1	154.13	1378	By MS/MS	5	5	4.1	23707000	338680	24255000	3	6090
A0A8C0TP28	VPS37B	VPS37B subunit of ESCRT-I OS=Canis lupus familiaris OX=9615 GN=VPS37B PE=3 SV=1	31.368	287	By MS/MS	2	2	8.4	14666000	916650	40315000	2	6101
A0A8C0TP84	--	Transmembrane protease serine OS=Canis lupus familiaris OX=9615 PE=3 SV=1	47.633	421	By MS/MS	6	6	16.2	100280000	4360100	89826000	6	6103
A0A8C0TP95	MICU2	Mitochondrial calcium uptake 2 OS=Canis lupus familiaris OX=9615 GN=MICU2 PE=4 SV=1	46.065	394	By MS/MS	2	2	7.1	22741000	1196900	0	4	5148
A0A8C0TPA9	--	Serum amyloid A like 1 OS=Canis lupus familiaris OX=9615 PE=4 SV=1	57.126	514	By MS/MS	1	1	3.1	12436000	478300	0	1	6054
A0A8C0TPB1	ATF7IP	Activating transcription factor 7 interacting protein OS=Canis lupus familiaris OX=9615 GN=ATF7IP PE=4 SV=1	121.78	1136	By MS/MS	4	4	4.2	40565000	811290	34675000	3	4057
A0A8C0TPG4	--	Protein arginine methyltransferase NDUFAF7 OS=Canis lupus familiaris OX=9615 PE=3 SV=1	52.825	474	By MS/MS	2	2	5.5	29863000	853240	0	3	1205
A0A8C0TPJ0	--	Myeloid leukemia factor 2 OS=Canis lupus familiaris OX=9615 PE=3 SV=1	27.913	246	By MS/MS	1	1	3.7	10055000	914100	0	1	3828
A0A8C0TPU2	--	Zinc finger C3HC-type containing 1 OS=Canis lupus familiaris OX=9615 PE=4 SV=1	56.632	515	By MS/MS	7	0	19.2	0	0	0	1	2755
A0A8C0TPY0	CNOT9	CCR4-NOT transcription complex subunit 9 OS=Canis lupus familiaris OX=9615 GN=CNOT9 PE=3 SV=1	33.601	299	By MS/MS	5	5	18.4	192590000	9629500	154980000	8	6112
A0A8C0TPY1	--	CDC42 effector protein 3 OS=Canis lupus familiaris OX=9615 PE=3 SV=1	24.871	229	By MS/MS	1	1	7.9	8048100	670680	0	1	6113
A0A8C0TPY7	PSMD1	26S proteasome non-ATPase regulatory subunit 1 OS=Canis lupus familiaris OX=9615 GN=PSMD1 PE=3 SV=1	105.78	952	By MS/MS	25	1	44.7	2126000000	42519000	2265500000	34	3527
A0A8C0TPZ8	--	Fat storage inducing transmembrane protein 2 OS=Canis lupus familiaris OX=9615 PE=3 SV=1	32.169	283	By MS/MS	1	1	4.6	18443000	2049200	0	1	1972
A0A8C0TQK5	--	Histone H4 OS=Canis lupus familiaris OX=9615 PE=3 SV=1	10.332	92	By MS/MS	6	6	57.6	17192000000	3438300000	19235000000	29	6114
A0A8C0TQQ4	--	Hook microtubule tethering protein 2 OS=Canis lupus familiaris OX=9615 PE=4 SV=1	79.387	685	By MS/MS	6	6	15.2	99409000	2071000	85153000	5	6071
A0A8C0TQR1	ZNF638	Zinc finger protein 638 OS=Canis lupus familiaris OX=9615 GN=ZNF638 PE=4 SV=1	214.53	1927	By MS/MS	4	4	3	110430000	994890	53715000	3	4048
A0A8C0TQT4	BRK1	BRICK1 subunit of SCAR/WAVE actin nucleating complex OS=Canis lupus familiaris OX=9615 GN=BRK1 PE=3 SV=1	8.7308	75	By MS/MS	2	2	26.7	66707000	9529600	0	1	6118
A0A8C0TQU6	--	SEC24 homolog B, COPII coat complex component OS=Canis lupus familiaris OX=9615 PE=3 SV=1	132.82	1223	By MS/MS	12	12	16.8	330510000	8061100	261500000	17	3956
A0A8C0TQV4	--	Large ribosomal subunit protein eL33 OS=Canis lupus familiaris OX=9615 PE=3 SV=1	12.381	109	By MS/MS	2	2	16.5	233780000	25975000	202180000	3	3349
A0A8C0TQV9	EIF4ENIF1	Eukaryotic translation initiation factor 4E nuclear import factor 1 OS=Canis lupus familiaris OX=9615 GN=EIF4ENIF1 PE=4 SV=1	97.14	888	By matching	1	1	0.8	550510	13427	0	0	2850
A0A8C0TR87	TRAM1	Translocating chain-associated membrane protein OS=Canis lupus familiaris OX=9615 GN=TRAM1 PE=3 SV=1	43.13	374	By MS/MS	1	1	2.1	33794000	3072100	0	1	236
A0A8C0TRI3	ATAD1	ATPase family AAA domain containing 1 OS=Canis lupus familiaris OX=9615 GN=ATAD1 PE=3 SV=1	40.744	361	By MS/MS	3	3	10.5	163780000	7444600	182770000	2	3312
A0A8C0TRN3	--	dTMP kinase OS=Canis lupus familiaris OX=9615 PE=3 SV=1	23.803	212	By MS/MS	5	5	26.9	260850000	16303000	233540000	4	6125
A0A8C0TRX2	URB1	URB1 ribosome biogenesis 1 homolog OS=Canis lupus familiaris OX=9615 GN=URB1 PE=4 SV=1	250.47	2235	By MS/MS	10	10	5.9	162070000	1317600	181490000	10	2154
A0A8C0TRX4	SPX	Spexin hormone OS=Canis lupus familiaris OX=9615 GN=SPX PE=3 SV=1	14.321	128	By MS/MS	3	3	26.6	107420000	21484000	116610000	3	6128
A0A8C0TRY6	--	H15 domain-containing protein OS=Canis lupus familiaris OX=9615 PE=3 SV=1	21.454	213	By MS/MS	8	0	34.3	530410000	44200000	488760000	5	6129
A0A8C0TS00	PSMD2	26S proteasome non-ATPase regulatory subunit 2 OS=Canis lupus familiaris OX=9615 GN=PSMD2 PE=3 SV=1	100.27	908	By MS/MS	26	26	41.4	2120000000	37194000	1885300000	42	6130
A0A8C0TS18	--	Cytochrome P450 family 20 subfamily A member 1 OS=Canis lupus familiaris OX=9615 PE=3 SV=1	53.298	467	By MS/MS	3	3	9	66037000	2277100	82022000	3	3522
A0A8C0TS29	MED12	Mediator complex subunit 12 OS=Canis lupus familiaris OX=9615 GN=MED12 PE=3 SV=1	225.2	2018	By MS/MS	1	1	0.5	6645000	64514	0	1	6132
A0A8C0TS59	BAG3	BAG cochaperone 3 OS=Canis lupus familiaris OX=9615 GN=BAG3 PE=4 SV=1	61.901	579	By MS/MS	11	11	29.4	502320000	12252000	506940000	13	6133
A0A8C0TSE7	--	Sorting nexin 5 OS=Canis lupus familiaris OX=9615 PE=3 SV=1	42.859	369	By MS/MS	10	10	36.6	434980000	18124000	291570000	9	3853
A0A8C0TSG5	--	Mitochondrial ribosomal protein S24 OS=Canis lupus familiaris OX=9615 PE=3 SV=1	18.97	167	By MS/MS	2	2	17.4	36774000	3343100	31268000	2	1081
A0A8C0TSI6	CAMK2D	calcium/calmodulin-dependent protein kinase OS=Canis lupus familiaris OX=9615 GN=CAMK2D PE=3 SV=1	73.35	655	By MS/MS	10	8	22.6	1190700000	29041000	997940000	18	3351
A0A8C0TSQ5	DIS3L2	DIS3-like exonuclease 2 OS=Canis lupus familiaris OX=9615 GN=DIS3L2 PE=3 SV=1	100.53	897	By MS/MS	4	4	5.1	31077000	554950	37347000	2	6135
A0A8C0TSW1	PDCD6	Programmed cell death 6 OS=Canis lupus familiaris OX=9615 GN=PDCD6 PE=4 SV=1	21.509	187	By MS/MS	2	2	12.3	114940000	9578300	146600000	2	6136
A0A8C0TSZ8	VPS33A	VPS33A core subunit of CORVET and HOPS complexes OS=Canis lupus familiaris OX=9615 GN=VPS33A PE=3 SV=1	67.624	596	By MS/MS	3	3	5.7	37008000	902630	49032000	4	6137
A0A8C0TT35	--	BMS1 ribosome biogenesis factor OS=Canis lupus familiaris OX=9615 PE=4 SV=1	142.1	1244	By MS/MS	10	10	12.1	157040000	2453700	142190000	14	5059
A0A8C0TT37	--	Zinc finger and BTB domain containing 20 OS=Canis lupus familiaris OX=9615 PE=4 SV=1	76.517	698	By matching	1	1	2.7	9039400	258270	0	0	3958
A0A8C0TT94	PCLAF	PCNA-associated factor OS=Canis lupus familiaris OX=9615 GN=PCLAF PE=4 SV=1	7.1192	64	By MS/MS	1	1	26.6	4648600	1162200	0	1	2955
A0A8C0TTC2	STK4	non-specific serine/threonine protein kinase OS=Canis lupus familiaris OX=9615 GN=STK4 PE=3 SV=1	55.525	487	By MS/MS	9	9	29.6	289510000	9650500	285960000	11	6140
A0A8C0TTE5	--	Nucleoside-diphosphate kinase OS=Canis lupus familiaris OX=9615 PE=3 SV=1	21.808	193	By MS/MS	1	1	4.7	11601000	1450200	0	2	6142
A0A8C0TTJ0	EEF1A2	Elongation factor 1-alpha OS=Canis lupus familiaris OX=9615 GN=EEF1A2 PE=3 SV=1	50.454	463	By matching	6	1	18.4	4772300	190890	0	0	6145
A0A8C0TTM0	--	Phosphatidate cytidylyltransferase OS=Canis lupus familiaris OX=9615 PE=3 SV=1	52.927	460	By matching	1	1	3.3	2630200	125250	0	0	2098
A0A8C0TTY7	--	WD repeat and FYVE domain containing 3 OS=Canis lupus familiaris OX=9615 PE=4 SV=1	390.87	3491	By MS/MS	1	1	0.4	0	0	0	1	1764
A0A8C0TTZ6	--	Arginyl-tRNA--protein transferase 1 OS=Canis lupus familiaris OX=9615 PE=3 SV=1	67.267	604	By MS/MS	4	4	6.5	48934000	1482800	38735000	4	3559
A0A8C0TU07	HNRNPLL	Heterogeneous nuclear ribonucleoprotein L like OS=Canis lupus familiaris OX=9615 GN=HNRNPLL PE=4 SV=1	56.651	511	By MS/MS	9	9	31.3	197890000	6596400	124030000	8	1246
A0A8C0TU27	ERC1	ELKS/RAB6-interacting/CAST family member 1 OS=Canis lupus familiaris OX=9615 GN=ERC1 PE=4 SV=1	128.4	1120	By MS/MS	16	13	20.2	263910000	3427400	231350000	18	6151
A0A8C0TUN3	--	Acidic leucine-rich nuclear phosphoprotein 32 family member OS=Canis lupus familiaris OX=9615 PE=3 SV=1	28.517	248	By MS/MS	4	3	19	302560000	27505000	227710000	1	1706
A0A8C0TUN5	EPHB3	receptor protein-tyrosine kinase OS=Canis lupus familiaris OX=9615 GN=EPHB3 PE=4 SV=1	100.78	907	By MS/MS	4	0	5.8	27194000	503590	26004000	3	1581
A0A8C0TUR1	SEC61A1	Protein transport protein Sec61 subunit alpha isoform 1 OS=Canis lupus familiaris OX=9615 GN=SEC61A1 PE=3 SV=1	52.904	482	By MS/MS	6	6	22.2	238580000	12557000	126840000	9	199
A0A8C0TUV1	USP25	Ubiquitin specific peptidase 25 OS=Canis lupus familiaris OX=9615 GN=USP25 PE=4 SV=1	121.93	1053	By MS/MS	3	3	3.6	28434000	400470	36975000	4	1637
A0A8C0TUW0	PITPNB	Phosphatidylinositol transfer protein beta OS=Canis lupus familiaris OX=9615 GN=PITPNB PE=4 SV=1	31.539	271	By MS/MS	9	8	39.1	287500000	11979000	329320000	8	6161
A0A8C0TUW5	--	10-formyltetrahydrofolate dehydrogenase OS=Canis lupus familiaris OX=9615 PE=3 SV=1	101.16	923	By MS/MS	12	12	22.1	1119400000	18351000	1136000000	21	6162
A0A8C0TV67	--	ADP-ribosylarginine hydrolase OS=Canis lupus familiaris OX=9615 PE=3 SV=1	40.205	361	By MS/MS	2	2	9.1	56600000	2695200	56124000	4	6164
A0A8C0TVM6	--	Histone H2B OS=Canis lupus familiaris OX=9615 PE=3 SV=1	45.702	435	By MS/MS	15	1	31.3	6338900000	234770000	6874100000	31	6166
A0A8C0TVP2	--	SOS Ras/Rac guanine nucleotide exchange factor 1 OS=Canis lupus familiaris OX=9615 PE=4 SV=1	144.05	1263	By MS/MS	2	1	1.5	9991100	120370	23229000	1	1767
A0A8C0TWE4	PIK3CB	phosphatidylinositol-4,5-bisphosphate 3-kinase OS=Canis lupus familiaris OX=9615 GN=PIK3CB PE=3 SV=1	113.13	987	By MS/MS	1	1	0.7	10638000	180300	0	1	2422
A0A8C0TWZ2	--	Metastasis associated 1 family member 3 OS=Canis lupus familiaris OX=9615 PE=4 SV=1	58.762	515	By MS/MS	3	1	7.2	6979700	188640	0	1	2158
A0A8C0TX00	U2AF1	U2 small nuclear RNA auxiliary factor 1 OS=Canis lupus familiaris OX=9615 GN=U2AF1 PE=4 SV=1	27.882	240	By matching	2	0	12.5	0	0	0	0	6175
A0A8C0TX51	--	Dynamin 1 like OS=Canis lupus familiaris OX=9615 PE=3 SV=1	79.417	711	By MS/MS	15	1	32.3	4098800	78823	0	1	3811
A0A8C0TXC7	SYNJ1	phosphoinositide 5-phosphatase OS=Canis lupus familiaris OX=9615 GN=SYNJ1 PE=3 SV=1	173.17	1574	By MS/MS	3	3	2.4	33095000	327680	36471000	3	1952
A0A8C0TXH4	--	Peroxiredoxin-like 2 activated in M-CSF stimulated monocytes OS=Canis lupus familiaris OX=9615 PE=4 SV=1	32.154	289	By MS/MS	1	1	4.5	4853600	285510	0	1	726
A0A8C0TXH7	--	Ceramide synthase 6 OS=Canis lupus familiaris OX=9615 PE=4 SV=1	64.801	583	By MS/MS	1	1	4.8	16434000	608650	0	1	3482
A0A8C0TYF2	--	ADAM metallopeptidase domain 10 OS=Canis lupus familiaris OX=9615 PE=4 SV=1	84.102	747	By MS/MS	4	4	7.1	46531000	990030	47162000	4	6180
A0A8C0TYG6	--	Translation elongation factor EFTu/EF1A C-terminal domain-containing protein OS=Canis lupus familiaris OX=9615 PE=4 SV=1	20.605	189	By matching	1	0	7.9	0	0	0	0	6181
A0A8C0TYI6	--	SAFB like transcription modulator OS=Canis lupus familiaris OX=9615 PE=4 SV=1	105.99	927	By MS/MS	5	5	4.7	42493000	965740	36328000	5	1957
A0A8C0TYK7	--	Fem-1 homolog B OS=Canis lupus familiaris OX=9615 PE=4 SV=1	64.305	572	By matching	1	1	1.9	4920000	129470	0	0	1841
A0A8C0TYU2	--	NADH-ubiquinone oxidoreductase 75 kDa subunit, mitochondrial OS=Canis lupus familiaris OX=9615 PE=3 SV=1	79.577	726	By MS/MS	14	14	30.3	563810000	12529000	625450000	16	6163
A0A8C0TZ22	SLC25A12	Solute carrier family 25 member 12 OS=Canis lupus familiaris OX=9615 GN=SLC25A12 PE=3 SV=1	74.798	678	By MS/MS	10	8	19	146000000	3743700	156630000	7	6173
A0A8C0TZ71	--	Vacuolar protein sorting-associated protein 18 homolog OS=Canis lupus familiaris OX=9615 PE=3 SV=1	110.09	972	By MS/MS	6	6	8.2	776180000	13617000	255240000	7	3662
A0A8C0TZB0	--	StAR related lipid transfer domain containing 7 OS=Canis lupus familiaris OX=9615 PE=4 SV=1	43.226	372	By MS/MS	4	4	10.5	34237000	1180600	22922000	3	6184
A0A8C0YR77	--	B30.2/SPRY domain-containing protein OS=Canis lupus familiaris OX=9615 PE=4 SV=1	84.698	756	By MS/MS	7	7	12	313250000	6961000	299170000	9	5274
A0A8C0YS26	TLR4	TIR domain-containing protein OS=Canis lupus familiaris OX=9615 GN=TLR4 PE=3 SV=1	95.955	833	By MS/MS	1	1	1.1	0	0	0	0	6187
A0A8C0YS41	--	Epiplakin 1 OS=Canis lupus familiaris OX=9615 PE=4 SV=1	376.76	3469	By MS/MS	65	2	50.5	2767800000	14416000	2640200000	60	6188
A0A8C0YSM3	--	ELM2 and Myb/SANT domain containing 1 OS=Canis lupus familiaris OX=9615 PE=4 SV=1	121.51	1105	By matching	1	0	1.2	0	0	0	0	6189
A0A8C0YSR2	--	alanine transaminase OS=Canis lupus familiaris OX=9615 PE=3 SV=1	57.517	521	By MS/MS	4	4	12.7	42277000	1363800	45055000	4	6190
A0A8C0YST5	--	Isochorismatase domain containing 1 OS=Canis lupus familiaris OX=9615 PE=3 SV=1	32.226	299	By MS/MS	7	7	25.4	507340000	31709000	486510000	12	3700
A0A8C0YT63	ALDH1L2	10-formyltetrahydrofolate dehydrogenase OS=Canis lupus familiaris OX=9615 GN=ALDH1L2 PE=3 SV=1	101.6	923	By MS/MS	2	2	3	66014000	985290	61216000	3	4252
A0A8C0YT97	DDX59	RNA helicase OS=Canis lupus familiaris OX=9615 GN=DDX59 PE=3 SV=1	65.859	593	By MS/MS	4	4	9.9	277600000	7305200	162090000	2	3781
A0A8C0YTV2	--	WASP like actin nucleation promoting factor OS=Canis lupus familiaris OX=9615 PE=4 SV=1	53.962	499	By MS/MS	6	6	24.6	170620000	6093500	135220000	8	836
A0A8C0YTY3	NNT	proton-translocating NAD(P)(+) transhydrogenase OS=Canis lupus familiaris OX=9615 GN=NNT PE=3 SV=1	58.965	565	By MS/MS	11	1	27.3	35950000	1123400	0	1	6194
A0A8C0YUK2	MPP5	Protein PALS1 OS=Canis lupus familiaris OX=9615 GN=MPP5 PE=3 SV=1	74.389	649	By MS/MS	2	2	4.6	39375000	937500	0	3	147
A0A8C0YUK5	R3HDM4	R3H domain containing 4 OS=Canis lupus familiaris OX=9615 GN=R3HDM4 PE=4 SV=1	30.455	272	By MS/MS	2	2	14	20415000	1855900	0	1	6199
A0A8C0YUL9	KRT17	Keratin 17 OS=Canis lupus familiaris OX=9615 GN=KRT17 PE=3 SV=1	48.74	443	By MS/MS	9	0	28.4	79318000	2735100	0	2	6200
A0A8C0YUV5	--	Multimerin 2 OS=Canis lupus familiaris OX=9615 PE=4 SV=1	104.04	968	By MS/MS	4	4	4.9	44156000	802830	57659000	3	6201
A0A8C0YV52	YPEL5	Protein yippee-like OS=Canis lupus familiaris OX=9615 GN=YPEL5 PE=3 SV=1	13.841	121	By MS/MS	1	1	9.9	24550000	2727800	0	2	6202
A0A8C0YV60	--	DNA-(apurinic or apyrimidinic site) endonuclease OS=Canis lupus familiaris OX=9615 PE=3 SV=1	35.26	317	By MS/MS	11	11	51.1	2039900000	119990000	1963100000	14	1395
A0A8C0YV67	CLASRP	CLK4 associating serine/arginine rich protein OS=Canis lupus familiaris OX=9615 GN=CLASRP PE=4 SV=1	75.023	656	By MS/MS	1	1	1.2	3864300	124660	0	1	5354
A0A8C0YVL7	--	phytanoyl-CoA dioxygenase OS=Canis lupus familiaris OX=9615 PE=4 SV=1	49.886	444	By MS/MS	2	2	4.5	8778400	292610	0	2	2834
A0A8C0YVM6	PTPN1	Tyrosine-protein phosphatase non-receptor type OS=Canis lupus familiaris OX=9615 GN=PTPN1 PE=3 SV=1	49.018	427	By MS/MS	4	4	14.8	76741000	2475500	103930000	2	5376
A0A8C0YVZ7	PARP1	Poly [ADP-ribose] polymerase OS=Canis lupus familiaris OX=9615 GN=PARP1 PE=3 SV=1	113.01	1014	By MS/MS	16	15	23.8	580300000	9211100	592190000	20	6208
A0A8C0YW41	PRKCI	Protein kinase C OS=Canis lupus familiaris OX=9615 GN=PRKCI PE=3 SV=1	68.233	596	By MS/MS	8	8	23.2	398470000	14231000	355600000	7	4241
A0A8C0YW64	PSME3IP1	Family with sequence similarity 192 member A OS=Canis lupus familiaris OX=9615 GN=PSME3IP1 PE=4 SV=1	28.614	254	By MS/MS	2	2	10.6	77163000	5935600	78056000	6	6210
A0A8C0YW86	--	Ribosome biogenesis protein NSA2 homolog OS=Canis lupus familiaris OX=9615 PE=3 SV=1	27.977	244	By matching	1	1	3.7	743720	67611	0	0	4766
A0A8C0YWH0	--	Septin OS=Canis lupus familiaris OX=9615 PE=3 SV=1	48.697	417	By MS/MS	11	11	25.2	2451700000	102160000	1231000000	17	2843
A0A8C0YWM2	CD99	CD99 antigen OS=Canis lupus familiaris OX=9615 GN=CD99 PE=3 SV=1	17.096	170	By MS/MS	1	1	10.6	21451000	7150300	0	1	1969
A0A8C0YWP1	NT5C1B	5-nucleotidase, cytosolic IB OS=Canis lupus familiaris OX=9615 GN=NT5C1B PE=4 SV=1	70.605	624	By MS/MS	2	0	4.8	53505000	1244300	80324000	5	2352
A0A8C0YWW6	--	F-box protein 11 OS=Canis lupus familiaris OX=9615 PE=4 SV=1	99.911	896	By MS/MS	1	1	1.3	16427000	373340	0	1	1917
A0A8C0YWX2	--	Lactate dehydrogenase D OS=Canis lupus familiaris OX=9615 PE=3 SV=1	51.794	485	By MS/MS	1	1	3.1	4483200	203780	0	1	6218
A0A8C0YX24	CROT	Carnitine O-octanoyltransferase OS=Canis lupus familiaris OX=9615 GN=CROT PE=3 SV=1	67.101	582	By MS/MS	8	8	22.2	404400000	11894000	351580000	10	1284
A0A8C0YXI6	UBE3C	HECT-type E3 ubiquitin transferase OS=Canis lupus familiaris OX=9615 GN=UBE3C PE=4 SV=1	143.43	1274	By MS/MS	6	6	8.3	115220000	1516100	69442000	5	2855
A0A8C0YXT6	--	ENAH actin regulator OS=Canis lupus familiaris OX=9615 PE=3 SV=1	61.599	546	By matching	10	0	26.2	86980000	3221500	81915000	0	4852
A0A8C0YY15	PLCB3	1-phosphatidylinositol 4,5-bisphosphate phosphodiesterase OS=Canis lupus familiaris OX=9615 GN=PLCB3 PE=4 SV=1	131.03	1162	By MS/MS	7	7	7	255610000	4332400	237120000	10	1931
A0A8C0YY30	RIOK1	Serine/threonine-protein kinase RIO1 OS=Canis lupus familiaris OX=9615 GN=RIOK1 PE=3 SV=1	63.174	549	By MS/MS	3	3	6	47458000	1438100	37900000	3	2272
A0A8C0YY53	TTC33	Tetratricopeptide repeat domain 33 OS=Canis lupus familiaris OX=9615 GN=TTC33 PE=4 SV=1	29.403	262	By MS/MS	1	1	5	0	0	0	1	6223
A0A8C0YYB5	KDELR2	ER lumen protein-retaining receptor OS=Canis lupus familiaris OX=9615 GN=KDELR2 PE=3 SV=1	24.454	212	By MS/MS	2	2	13.7	50087000	6260900	0	2	3075
A0A8C0YYN1	BASP1	Brain abundant membrane attached signal protein 1 OS=Canis lupus familiaris OX=9615 GN=BASP1 PE=3 SV=1	22.64	232	By MS/MS	3	3	18.1	12378000	1237800	16357000	3	5025
A0A8C0YYT6	--	fructose-bisphosphate aldolase OS=Canis lupus familiaris OX=9615 PE=3 SV=1	39.518	364	By matching	8	0	25.8	0	0	0	0	6228
A0A8C0YYZ3	--	Trafficking protein particle complex 12 OS=Canis lupus familiaris OX=9615 PE=4 SV=1	61.022	549	By MS/MS	5	5	13.7	40208000	1340300	59480000	6	5609
A0A8C0YYZ5	--	Protein phosphatase 1 regulatory subunit 18 OS=Canis lupus familiaris OX=9615 PE=4 SV=1	68.715	618	By MS/MS	4	4	7.3	57472000	1436800	95142000	5	1310
A0A8C0YZ11	PAAF1	Proteasomal ATPase associated factor 1 OS=Canis lupus familiaris OX=9615 GN=PAAF1 PE=4 SV=1	38.8	362	By MS/MS	2	2	6.9	45342000	2386400	38627000	2	5572
A0A8C0YZ18	--	Extended synaptotagmin 2 OS=Canis lupus familiaris OX=9615 PE=3 SV=1	90.795	812	By MS/MS	8	8	12.9	197180000	4286600	243720000	8	3801
A0A8C0YZ37	--	Stress-70 protein, mitochondrial OS=Canis lupus familiaris OX=9615 PE=3 SV=1	69.266	636	By MS/MS	22	22	44.3	7866100000	207000000	7702300000	40	1176
A0A8C0YZ68	NVL	Nuclear VCP like OS=Canis lupus familiaris OX=9615 GN=NVL PE=4 SV=1	82.815	749	By MS/MS	3	3	4.5	18079000	420430	36959000	3	718
A0A8C0YZA4	--	Protein tyrosine phosphatase mitochondrial 1 OS=Canis lupus familiaris OX=9615 PE=4 SV=1	21.914	194	By MS/MS	1	1	6.7	14689000	979240	0	1	6233
A0A8C0YZD1	PRORP	ribonuclease P OS=Canis lupus familiaris OX=9615 GN=PRORP PE=3 SV=1	63.704	553	By MS/MS	1	1	2.5	24653000	648770	0	1	1352
A0A8C0YZF2	COG3	Conserved oligomeric Golgi complex subunit 3 OS=Canis lupus familiaris OX=9615 GN=COG3 PE=3 SV=1	94.846	830	By MS/MS	6	6	9.5	58961000	1034400	43301000	5	6234
A0A8C0YZQ2	TAOK2	TAO kinase 2 OS=Canis lupus familiaris OX=9615 GN=TAOK2 PE=4 SV=1	109.65	969	By MS/MS	2	2	3.4	24439000	488780	27251000	2	655
A0A8C0YZV0	--	TLDc domain-containing protein OS=Canis lupus familiaris OX=9615 PE=3 SV=1	112.14	976	By MS/MS	3	3	5.7	107370000	1626800	136850000	2	6241
A0A8C0YZV3	MIA3	MIA SH3 domain ER export factor 3 OS=Canis lupus familiaris OX=9615 GN=MIA3 PE=4 SV=1	217.42	1964	By MS/MS	15	1	9.9	16834000	140280	0	1	5628
A0A8C0Z0G3	PSMC5	Proteasome 26S subunit, ATPase 5 OS=Canis lupus familiaris OX=9615 GN=PSMC5 PE=3 SV=1	45.626	406	By MS/MS	15	14	50.7	1576200000	56293000	1258000000	27	6246
A0A8C0Z0H6	GOLGA3	Golgin A3 OS=Canis lupus familiaris OX=9615 GN=GOLGA3 PE=4 SV=1	154.35	1370	By MS/MS	12	12	12.3	169580000	1949200	148870000	10	3827
A0A8C0Z0T9	--	Proteasome activator subunit 4 OS=Canis lupus familiaris OX=9615 PE=3 SV=1	200.22	1748	By MS/MS	10	10	7.3	123430000	1210100	141610000	13	5670
A0A8C0Z0Y6	PAICS	PurE domain-containing protein OS=Canis lupus familiaris OX=9615 GN=PAICS PE=3 SV=1	43.672	397	By MS/MS	16	1	58.7	5738600000	239110000	5536700000	26	3467
A0A8C0Z1F6	POLD3	DNA polymerase delta subunit 3 OS=Canis lupus familiaris OX=9615 GN=POLD3 PE=4 SV=1	51.665	466	By MS/MS	4	4	11.6	61297000	2189200	56952000	2	6257
A0A8C0Z1H1	--	Peroxisomal N(1)-acetyl-spermine/spermidine oxidase OS=Canis lupus familiaris OX=9615 PE=4 SV=1	74.323	675	By MS/MS	4	2	6.5	14240000	445010	12166000	5	1699
A0A8C0Z1R1	DAG1	Dystroglycan 1 OS=Canis lupus familiaris OX=9615 GN=DAG1 PE=4 SV=1	92.038	846	By MS/MS	2	2	4.7	144110000	3275200	137010000	2	326
A0A8C0Z2A3	--	DENN domain containing 4C OS=Canis lupus familiaris OX=9615 PE=4 SV=1	218.73	1971	By MS/MS	5	5	4	66448000	645130	79681000	5	6262
A0A8C0Z2B6	PHC2	Polyhomeotic homolog 2 OS=Canis lupus familiaris OX=9615 GN=PHC2 PE=4 SV=1	36.03	323	By MS/MS	4	3	14.9	55045000	2393300	49048000	5	2484
A0A8C0Z2D7	KIF15	Kinesin family member 15 OS=Canis lupus familiaris OX=9615 GN=KIF15 PE=3 SV=1	159.89	1384	By MS/MS	13	13	12.6	140650000	1392600	171000000	9	5850
A0A8C0Z2F5	CPSF1	Cleavage and polyadenylation specific factor 1 OS=Canis lupus familiaris OX=9615 GN=CPSF1 PE=4 SV=1	161.19	1444	By MS/MS	10	10	10.5	234750000	2862800	231250000	12	6265
A0A8C0Z2G8	NCAPD2	Condensin complex subunit 1 OS=Canis lupus familiaris OX=9615 GN=NCAPD2 PE=3 SV=1	157.34	1400	By MS/MS	18	18	16.9	420600000	5192600	393590000	22	6266
A0A8C0Z2I6	--	Sorting nexin OS=Canis lupus familiaris OX=9615 PE=3 SV=1	66.373	594	By MS/MS	2	2	5.6	9378200	334930	0	1	2824
A0A8C0Z3B5	PLEKHA5	Pleckstrin homology domain containing A5 OS=Canis lupus familiaris OX=9615 GN=PLEKHA5 PE=4 SV=1	146.94	1284	By MS/MS	3	3	2.6	14763000	171670	0	3	3849
A0A8C0Z3F6	PCBP2	Poly(rC) binding protein 2 OS=Canis lupus familiaris OX=9615 GN=PCBP2 PE=4 SV=1	34.917	331	By matching	10	0	59.2	0	0	0	0	6275
A0A8C0Z3I7	RPL37A	Ribosomal protein L37a OS=Canis lupus familiaris OX=9615 GN=RPL37A PE=3 SV=1	10.275	92	By MS/MS	3	3	41.3	547040000	91174000	443440000	19	6277
A0A8C0Z3P5	--	PAT1 homolog 1, processing body mRNA decay factor OS=Canis lupus familiaris OX=9615 PE=3 SV=1	86.579	770	By MS/MS	5	5	7.9	124640000	2769900	112180000	5	3227
A0A8C0Z3X4	--	non-specific serine/threonine protein kinase OS=Canis lupus familiaris OX=9615 PE=4 SV=1	276.31	2503	By matching	2	0	0.9	0	0	0	0	6281
A0A8C0Z3X7	MYOF	Myoferlin OS=Canis lupus familiaris OX=9615 GN=MYOF PE=3 SV=1	233.27	2047	By MS/MS	50	50	29.7	2697000000	20127000	2885700000	62	2054
A0A8C0Z3Z2	--	SPG11 vesicle trafficking associated, spatacsin OS=Canis lupus familiaris OX=9615 PE=4 SV=1	250.88	2205	By MS/MS	1	1	0.6	0	0	0	1	2599
A0A8C0Z3Z6	--	Protein kinase cAMP-dependent type II regulatory subunit alpha OS=Canis lupus familiaris OX=9615 PE=3 SV=1	42.663	377	By MS/MS	6	4	23.3	893760000	35750000	989920000	11	5937
A0A8C0Z4B9	RPL15	60S ribosomal protein L15 OS=Canis lupus familiaris OX=9615 GN=RPL15 PE=3 SV=1	29.961	263	By MS/MS	1	0	6.8	0	0	0	0	3631
A0A8C0Z4F7	TAGLN3	Transgelin OS=Canis lupus familiaris OX=9615 GN=TAGLN3 PE=3 SV=1	17.329	155	By matching	1	0	9	0	0	0	0	6024
A0A8C0Z4K0	--	Dedicator of cytokinesis 1 OS=Canis lupus familiaris OX=9615 PE=3 SV=1	212.05	1835	By MS/MS	4	3	2.7	32573000	283240	36634000	3	4185
A0A8C0Z4P8	ARFGEF1	ADP ribosylation factor guanine nucleotide exchange factor 1 OS=Canis lupus familiaris OX=9615 GN=ARFGEF1 PE=4 SV=1	193.08	1715	By MS/MS	18	12	14.3	207430000	2138400	272270000	10	2177
A0A8C0Z4R7	BACH1	BTB domain and CNC homolog 1 OS=Canis lupus familiaris OX=9615 GN=BACH1 PE=4 SV=1	74.68	680	By MS/MS	2	2	3.1	22529000	577670	37224000	1	5019
A0A8C0Z4W1	--	Elongation factor 1-alpha OS=Canis lupus familiaris OX=9615 PE=3 SV=1	50.101	461	By matching	8	0	24.1	0	0	0	0	6290
A0A8C0Z4Z6	RIF1	Replication timing regulatory factor 1 OS=Canis lupus familiaris OX=9615 GN=RIF1 PE=4 SV=1	271.2	2440	By MS/MS	5	5	3	79314000	591900	95296000	8	2167
A0A8C0Z5A2	NFKB1	Nuclear factor NF-kappa-B p105 subunit OS=Canis lupus familiaris OX=9615 GN=NFKB1 PE=4 SV=1	101.45	936	By MS/MS	4	4	6.8	67646000	1166300	62193000	3	283
A0A8C0Z5A9	GSG1	Germ cell associated 1 OS=Canis lupus familiaris OX=9615 GN=GSG1 PE=3 SV=1	40.588	371	By MS/MS	1	1	4.3	63306000	3165300	0	2	6294
A0A8C0Z5E9	SEC31A	SEC31 homolog A, COPII coat complex component OS=Canis lupus familiaris OX=9615 GN=SEC31A PE=3 SV=1	136.03	1252	By MS/MS	17	17	22.7	995320000	18780000	656520000	24	6297
A0A8C0Z5L3	--	NADH:ubiquinone oxidoreductase subunit A9 OS=Canis lupus familiaris OX=9615 PE=4 SV=1	55.485	496	By MS/MS	4	4	11.3	121420000	3195400	63959000	8	4249
A0A8C0Z5M9	ALDH18A1	Delta-1-pyrroline-5-carboxylate synthase OS=Canis lupus familiaris OX=9615 GN=ALDH18A1 PE=3 SV=1	87.25	795	By MS/MS	21	21	39.4	898050000	17609000	745140000	27	6299
A0A8C0Z5N9	CRNKL1	Crooked neck pre-mRNA splicing factor 1 OS=Canis lupus familiaris OX=9615 GN=CRNKL1 PE=4 SV=1	87.251	728	By MS/MS	8	8	14.1	216370000	4703700	212630000	8	6300
A0A8C0Z5T8	XPO7	Exportin 7 OS=Canis lupus familiaris OX=9615 GN=XPO7 PE=3 SV=1	124.84	1096	By MS/MS	20	20	24.5	1205900000	20438000	1145200000	31	6302
A0A8C0Z5V7	MX2	Interferon-induced GTP-binding protein Mx1 OS=Canis lupus familiaris OX=9615 GN=MX2 PE=3 SV=1	81.166	708	By MS/MS	6	0	13.4	62576000	1564400	70045000	6	6305
A0A8C0Z5W4	HEATR5B	HEAT repeat containing 5B OS=Canis lupus familiaris OX=9615 GN=HEATR5B PE=3 SV=1	219.24	2020	By MS/MS	10	10	6.8	143230000	1326200	112850000	9	991
A0A8C0Z6G4	DDX23	RNA helicase OS=Canis lupus familiaris OX=9615 GN=DDX23 PE=4 SV=1	95.611	820	By MS/MS	10	10	14.1	249900000	4627800	244560000	11	6309
A0A8C0Z6I0	LDHB	L-lactate dehydrogenase OS=Canis lupus familiaris OX=9615 GN=LDHB PE=3 SV=1	36.622	334	By MS/MS	10	9	41.6	805770000	38370000	600190000	10	6310
A0A8C0Z6M9	SPEG	IF rod domain-containing protein OS=Canis lupus familiaris OX=9615 GN=SPEG PE=3 SV=1	50.321	443	By matching	4	0	7	0	0	0	0	278
A0A8C0Z6R3	--	Histone H2B OS=Canis lupus familiaris OX=9615 PE=3 SV=1	7.3954	67	By MS/MS	6	1	82.1	0	0	0	0	6311
A0A8C0Z7A3	ABCB11	Bile salt export pump OS=Canis lupus familiaris OX=9615 GN=ABCB11 PE=4 SV=1	145.73	1317	By MS/MS	2	1	1.9	81178000	1176500	0	1	139
A0A8C0Z7F3	KIF20B	Kinesin family member 20B OS=Canis lupus familiaris OX=9615 GN=KIF20B PE=3 SV=1	203.44	1765	By MS/MS	2	1	1.1	4276100	35933	0	1	2817
A0A8C0Z7J5	--	CXADR Ig-like cell adhesion molecule OS=Canis lupus familiaris OX=9615 PE=4 SV=1	39.117	352	By MS/MS	5	5	17.3	135740000	5220800	120930000	3	365
A0A8C0Z008	APIP	Methylthioribulose-1-phosphate dehydratase OS=Canis lupus familiaris OX=9615 GN=APIP PE=3 SV=1	27.023	242	By MS/MS	1	1	5.8	9222200	576390	0	1	3774
A0A8C0Z025	--	M-phase phosphoprotein 8 OS=Canis lupus familiaris OX=9615 PE=4 SV=1	93.56	820	By MS/MS	2	2	3.2	19438000	485940	0	2	3881
A0A8C0Z055	WASHC5	WASH complex subunit 5 OS=Canis lupus familiaris OX=9615 GN=WASHC5 PE=3 SV=1	122.22	1056	By MS/MS	8	8	9.9	105620000	1530700	134520000	8	1757
A0A8C0Z084	PLS3	Plastin 3 OS=Canis lupus familiaris OX=9615 GN=PLS3 PE=4 SV=1	70.781	630	By MS/MS	20	16	43.2	1854200000	46355000	1838700000	25	2893
A0A8C0Z137	--	GDP-mannose 4,6-dehydratase OS=Canis lupus familiaris OX=9615 PE=3 SV=1	96.989	922	By MS/MS	4	4	6.2	186730000	3219400	224460000	3	1656
A0A8C0Z149	STAG2	Cohesin subunit SA OS=Canis lupus familiaris OX=9615 GN=STAG2 PE=3 SV=1	126.71	1097	By MS/MS	8	6	8.5	133360000	2222600	102380000	9	1661
A0A8C0Z196	--	non-specific serine/threonine protein kinase OS=Canis lupus familiaris OX=9615 PE=3 SV=1	63.885	573	By MS/MS	3	2	9.9	47765000	1326800	47003000	4	5798
A0A8C0Z256	ANAPC5	Anaphase-promoting complex subunit 5 OS=Canis lupus familiaris OX=9615 GN=ANAPC5 PE=3 SV=1	84.274	750	By MS/MS	3	3	6.5	49037000	1114500	46223000	2	3753
A0A8C0Z323	--	AHNAK nucleoprotein OS=Canis lupus familiaris OX=9615 PE=4 SV=1	104.63	958	By MS/MS	32	1	54.2	35226000	482550	0	1	6271
A0A8C0Z379	VTI1A	Vesicle transport through interaction with t-SNAREs 1A OS=Canis lupus familiaris OX=9615 GN=VTI1A PE=3 SV=1	25.227	217	By MS/MS	1	1	6.9	3436400	229090	0	1	6274
A0A8C0Z482	HIKESHI	Embryonic ectoderm development OS=Canis lupus familiaris OX=9615 GN=HIKESHI PE=4 SV=1	50.197	441	By MS/MS	5	5	14.5	11717000	390550	0	4	5995
A0A8C0Z494	--	Oxysterol-binding protein OS=Canis lupus familiaris OX=9615 PE=3 SV=1	88.531	813	By MS/MS	6	1	9.5	316940000	7730100	270850000	8	3670
A0A8C0Z506	NUP58	Nucleoporin 58 OS=Canis lupus familiaris OX=9615 GN=NUP58 PE=4 SV=1	56.465	544	By MS/MS	5	5	16.4	113380000	6669600	117740000	3	2027
A0A8C0Z548	USO1	General vesicular transport factor p115 OS=Canis lupus familiaris OX=9615 GN=USO1 PE=3 SV=1	108.67	970	By matching	16	0	22.9	0	0	0	0	6292
[truncated: 3,838 more rows]
