# Supplementary material for: Production, Passaging Stability, and Histological Analysis of Madin–Darby Canine Kidney Cells Cultured in a Low-Serum Medium
Source: Vaccines (Basel). 2024 Aug 30;12(9):991. doi: 10.3390/vaccines12090991 (PMC11435615; doi:10.3390/vaccines12090991)
Supplement: Supplementary file 1 [file vaccines-12-00991-s001.zip › Supplementary File S3/proteome/1.QualityControl/sample/3_5_uninfected_peptides.txt]

#Accession	Unique protein	Sequence	Length	Modification	Modified sequence	Missed cleavage	Type	Charge	m/z	Mass	Mass error [ppm]	Retention time	Retention length	Retention time calibration	PEP	MS/MS count	Score	Intensity	Protein group IDs	Peptide ID	Evidence ID
A0A8I3PLS2	no	AAAAAAAAAAGTR	13	Unmodified	_AAAAAAAAAAGTR_	0	MULTI-SECPEP	2	522.283254	1042.55196	3.7061	17.101	0.17037	0	0.062528	1	55.084	2780400	2536	0	0
A0A8C0M723	no	AAAAAAAAAAPAPEAWPELELAER	24	Acetyl (Protein N-term)	_(ac)AAAAAAAAAAPAPEAWPELELAER_	0	MULTI-MSMS	3	787.400885	2359.18082	1.3345	103.79	1.1535	0	4.0655E-11	2	102.6	113270000	889	1	2
A0A8I3P3S4	no	AAAAAAAAAVSR	12	Unmodified	_AAAAAAAAAVSR_	0	MULTI-MSMS	2	500.780348	999.546142	0.12501	19.469	0.44153	0	0.0011535	1	85.533	1542100	2980	2	13
A0A8I3PZ75	no	AAAAAAAAGDSDSWDADTFSVEDPVR	26	Acetyl (Protein N-term)	_(ac)AAAAAAAAGDSDSWDADTFSVEDPVR_	0	MSMS	3	870.052649	2607.13612	NaN	100.28	1	0	0.00052909	1	45.546		2671	3	18
A0A8I3PZ75	no	AAAAAAAAGDSDSWDADTFSVEDPVRK	27	Acetyl (Protein N-term)	_(ac)AAAAAAAAGDSDSWDADTFSVEDPVRK_	1	MULTI-MSMS	3	912.75097	2735.23108	-1.0666	90.652	0.8815	-1.4211E-14	1.6125E-47	2	177.7	202290000	2671	4	21
A0A8C0T552	no	AAAAAAEGVPSTQR	14	Acetyl (Protein N-term)	_(ac)AAAAAAEGVPSTQR_	0	MULTI-MSMS	2	671.341498	1340.66844	2.5749	44.861	0.50809	0	2.6665E-05	1	131.82	54357000	5818	7	38
A0A8I3PZP0	no	AAAAAAGAGPEMVR	14	Acetyl (Protein N-term)	_(ac)AAAAAAGAGPEMVR_	0	MULTI-MSMS	2	642.821886	1283.62922	-0.43873	55.423	1.3256	0	4.8137E-07	1	159.83	104040000	6031	9	49
A0A8C0PUF0	no	AAAAAAGGEGR	11	Acetyl (Protein N-term)	_(ac)AAAAAAGGEGR_	0	MULTI-MSMS	2	472.23323	942.451907	-1.4408	23.055	0.30627	0	0.00044899	1	99.815	5860800	3505	10	65
A0A8P0TBA3	no	AAAAAAPAAPTAAPAAQESGTIPK	24	Unmodified	_AAAAAAPAAPTAAPAAQESGTIPK_	0	MULTI-MSMS	3	702.039287	2103.09603	0.96801	40.913	0.44063	-7.1054E-15	0.011043	1	28.529	52153000	3643	11	77
A0A8C0RUD1	no	AAAAAAQGGGGGEPR	15	Acetyl (Protein N-term)	_(ac)AAAAAAQGGGGGEPR_	0	MULTI-MSMS	2	641.810365	1281.60618	-1.8197	28.995	1.0851	0	2.4461E-14	1	204.69	19940000	592	12	84
A0A8C0RUD1	no	AAAAAAQGGGGGEPR	15	Acetyl (Protein N-term)	_(ac)AAAAAAQGGGGGEPR_	0	MULTI-MATCH	2	641.810365	1281.60618	-5.5077	28.733	0.46964	0	NaN	0	NaN	15526000	592	12	93
A0A8C0RUD1	no	AAAAAAQGGGGGEPR	15	Acetyl (Protein N-term)	_(ac)AAAAAAQGGGGGEPR_	0	MULTI-MATCH	2	641.810365	1281.60618	0.14145	27.973	0.46171	0	NaN	0	NaN	2476200	592	12	94
A0A8C0PRU0	no	AAAAAAWEEPSSGNGTAR	18	Unmodified	_AAAAAAWEEPSSGNGTAR_	0	MULTI-MSMS	2	858.900439	1715.78633	0.40506	33.937	0.47291	0	1.6793E-08	1	129.34	14483000	4296	13	99
A0A8C0PRU0	no	AAAAAAWEEPSSGNGTAR	18	Deamidation (NQ)	_AAAAAAWEEPSSGN(de)GTAR_	0	MULTI-MSMS	2	859.392447	1716.77034	-0.82331	37.945	0.70438	0	2.5901E-06	1	107.85	10694000	4296	13	115
A0A8C0PRU0	no	AAAAAAWEEPSSGNGTAR	18	Deamidation (NQ)	_AAAAAAWEEPSSGN(de)GTAR_	0	MULTI-MSMS	2	859.392447	1716.77034	-0.0902	39.98	0.60983	0	4.4515E-14	1	167.44	17295000	4296	13	116
A0A8I3ND03	no	AAAAAGPATAPK	12	Acetyl (Protein N-term)	_(ac)AAAAAGPATAPK_	0	MULTI-MSMS	2	519.782556	1037.55056	0.28688	26.173	0.91824	0	0.00020352	2	100.25	40382000	6391	15	148
A0A8P0P2R9	no	AAAAALEAVAPTGALWGLVHDFVMGQQEGPADQVAADVK	39	Acetyl (Protein N-term)	_(ac)AAAAALEAVAPTGALWGLVHDFVMGQQEGPADQVAADVK_	0	MULTI-MATCH	4	979.993911	3915.94654	-1.5678	112.49	0.10126	0	NaN	0	NaN	4186800	5126	16	162
A0A8P0S797	no	AAAAALGPGPLR	12	Acetyl (Protein N-term)	_(ac)AAAAALGPGPLR_	0	MULTI-MSMS	2	553.819473	1105.62439	0.066222	68.28	1.0862	0	4.3295E-05	3	153.71	73479000	6579	17	165
A0A8C0YV60	no	AAAAEDGEQPGPEPEAK	17	Unmodified	_AAAAEDGEQPGPEPEAK_	0	MULTI-MSMS	2	833.881381	1665.74821	0.025199	19.276	0.47535	0	6.5534E-17	1	190.66	92113000	1395	21	191
A0A8I3ND60	no	AAAAESSNLASSSNSEK	17	Unmodified	_AAAAESSNLASSSNSEK_	0	MULTI-MSMS	2	812.376463	1622.73837	0.0535	16.405	0.27149	0	6.1082E-23	2	219.43	14715000	5524	22	204
A0A8C0TIN5	no	AAAALGSSSGSASPAVAELCQNSPETFLEASK	32	Acetyl (Protein N-term)	_(ac)AAAALGSSSGSASPAVAELCQNSPETFLEASK_	0	MULTI-MSMS	3	1050.83471	3149.48229	0.058184	99.998	0.37297	0	1.8294E-11	1	82.089	29377000	6034	25	222
A0A8C0QKG0	yes	AAAAMAEQESAR	12	Acetyl (Protein N-term)	_(ac)AAAAMAEQESAR_	0	MULTI-MSMS	2	624.287876	1246.5612	0.24535	51.139	0.88004	-7.1054E-15	0.00011734	1	117.3	36763000	4749	26	231
A0A8C0QKG0	yes	AAAAMAEQESARNGAR	16	Acetyl (Protein N-term),Deamidation (NQ)	_(ac)AAAAMAEQESARN(de)GAR_	1	MULTI-MSMS	2	823.881192	1645.74783	-3.8803	43.335	0.30524	0	0.01202	1	53.211	5379700	4749	27	241
A0A8I3S614	no	AAAANLCIGDVITAIDGENTSGMTHLEAQNK	31	Unmodified	_AAAANLCIGDVITAIDGENTSGMTHLEAQNK_	0	MULTI-MSMS	3	1062.51157	3184.51288	-0.024318	95.716	0.94827	1.4211E-14	4.3922E-67	2	199.2	571090000	6001	28	245
A0A8C0S9P1	yes	AAAAPAADGVPGR	13	Acetyl (Protein N-term)	_(ac)AAAAPAADGVPGR_	0	MULTI-MSMS	2	583.301644	1164.58874	1.9087	40.089	0.50918	-7.1054E-15	0.0014778	1	70.1	5009100	5370	30	270
A0A8C0MWD0	no	AAAAPATTPGAPPPEGASPQPGVHNLPVPTLFGTVK	36	Unmodified	_AAAAPATTPGAPPPEGASPQPGVHNLPVPTLFGTVK_	0	MULTI-MSMS	3	1139.27181	3414.79359	0.022659	79.336	0.91738	1.4211E-14	0.048576	2	9.4784	14618000	1903	31	276
A0A8C0RFH5	no	AAAASAAEAGIATAGAEDSDDALLK	25	Unmodified	_AAAASAAEAGIATAGAEDSDDALLK_	0	MULTI-MSMS	3	754.03616	2259.08665	-0.11071	70.327	1.3253	0	7.1702E-15	3	112.85	209310000	4926	32	284
A0A8C0RFH5	no	AAAASAAEAGIATAGAEDSDDALLK	25	Unmodified	_AAAASAAEAGIATAGAEDSDDALLK_	0	MULTI-MSMS	3	754.03616	2259.08665	-0.20305	71.869	0.61316	0	0.00029	2	43.303	19997000	4926	32	285
A0A8I3QAG8	no	AAAASSVLASAEQPGR	16	Unmodified	_AAAASSVLASAEQPGR_	0	MULTI-MSMS	2	743.386436	1484.75832	-1.3804	40.632	0.57676	0	0.039891	1	36.32	18378000	6179	33	301
A0A8C0TEI3	no	AAAATCGTSAGNK	13	Acetyl (Protein N-term)	_(ac)AAAATCGTSAGNK_	0	MULTI-MSMS	2	611.280051	1220.54555	0.77161	19.039	0.30515	0	1.3933E-05	1	140.17	5123700	5895	34	312
A0A8P0PPB7	no	AAAAVVAGVPAEGSGAQVR	19	Unmodified	_AAAAVVAGVPAEGSGAQVR_	0	MULTI-MSMS	2	840.955017	1679.89548	0.50236	40.218	0.30573	0	8.8558E-09	2	117.23	13593000	1307	37	334
A0A8C0SD27	no	AAAAVVEFQR	10	Acetyl (Protein N-term)	_(ac)AAAAVVEFQR_	0	MULTI-MSMS	2	552.29583	1102.57711	-0.37204	73.606	2.8534	0	0.00018132	5	198.87	156610000	5409	38	348
A0A8C0SD27	no	AAAAVVEFQR	10	Acetyl (Protein N-term)	_(ac)AAAAVVEFQR_	0	MSMS	2	552.29583	1102.57711	NaN	76.266	1	0	0.0032199	1	78.334		5409	38	349
A0A8C0SD27	no	AAAAVVEFQR	10	Acetyl (Protein N-term)	_(ac)AAAAVVEFQR_	0	MULTI-MATCH	2	552.29583	1102.57711	-0.41825	77.892	0.50956	0	NaN	0	NaN	4285500	5409	38	394
A0A8C0REA4	no	AAADEEPKPK	10	Acetyl (Protein N-term)	_(ac)AAADEEPKPK_	1	MULTI-MSMS	2	549.277303	1096.54005	0.12804	16.033	0.67998	-3.5527E-15	0.019597	1	53.775	28550000	4904	40	402
A0A8I3MSR7	no	AAADLAQIADVDIDSDGIFK	20	Acetyl (Protein N-term)	_(ac)AAADLAQIADVDIDSDGIFK_	0	MULTI-MSMS	3	697.347786	2089.02153	-0.93642	111.31	0.98522	0	4.2515E-11	1	112.74	235900000	5538	43	422
A0A8I3MSR7	no	AAADLAQIADVDIDSDGIFK	20	Acetyl (Protein N-term)	_(ac)AAADLAQIADVDIDSDGIFK_	0	MULTI-MATCH	3	697.347786	2089.02153	-6.2198	114.91	0.78301	0	NaN	0	NaN	1187400	5538	43	437
A0A8I3NEV6	no	AAADLLSPLALLR	13	Unmodified	_AAADLLSPLALLR_	0	MULTI-MSMS	2	662.403369	1322.79219	1.2309	100.03	0.30492	0	0.0038047	1	66.595	22000000	554	44	440
A0A8P0SVD9	no	AAADVIVNSVPVNLK	15	Unmodified	_AAADVIVNSVPVNLK_	0	MULTI-MATCH	2	755.435398	1508.85624	-1.5494	69.895	0.47646	0	NaN	0	NaN	11659000	2475	46	454
A0A8I3Q010	no	AAAEAALGALVSGLYDVQAFK	21	Acetyl (Protein N-term)	_(ac)AAAEAALGALVSGLYDVQAFK_	0	MULTI-MSMS	3	703.040517	2106.09972	2.4548	113.2	0.50916	1.4211E-14	2.0966E-13	1	128.14	74439000	6308	47	457
A0A8I3PC81	no	AAAEAANCIMEVSCGQAESSEKPNAEDMTSK	31	Acetyl (Protein N-term)	_(ac)AAAEAANCIMEVSCGQAESSEKPNAEDMTSK_	1	MULTI-MSMS	3	1110.1406	3327.39996	-1.2977	88.91	1.0496	0	1.0912E-93	4	233.19	674000000	6244	48	468
A0A8I3QIE3	no	AAAEDVNVTFEDQQK	15	Unmodified	_AAAEDVNVTFEDQQK_	0	MULTI-MSMS	2	832.891748	1663.76894	0.27805	44.494	1.763	0	1.7139E-14	2	209.8	22627000	4124	52	519
A0A8I3QIE3	no	AAAEDVNVTFEDQQK	15	Unmodified	_AAAEDVNVTFEDQQK_	0	MSMS	2	832.891748	1663.76894	NaN	45.831	1	0	0.0039236	1	60.49		4124	52	520
A0A8I3NV30	no	AAAEEEDGGPEGPNR	15	Acetyl (Protein N-term)	_(ac)AAAEEEDGGPEGPNR_	0	MULTI-MSMS	2	770.829148	1539.64374	0.57746	33.446	0.3736	0	4.7931E-06	1	138.71	3542500	6250	53	543
A0A8I3Q2L7	no	AAAEGASEPADGDSDSAR	18	Unmodified	_AAAEGASEPADGDSDSAR_	0	MULTI-MSMS	2	838.853352	1675.69215	0.24483	15.855	0.3409	-1.7764E-15	9.4068E-05	1	82.543	1577600	3804	54	552
A0A8P0SJL7	no	AAAEPGSPGGAADSGAR	17	Unmodified	_AAAEPGSPGGAADSGAR_	0	MULTI-MSMS	2	721.336943	1440.65933	0.033235	16.418	0.57718	0	2.2431E-07	1	142.91	19130000	5057	55	563
A0A8P0SVJ4	no	AAAEPLRPR	9	Acetyl (Protein N-term)	_(ac)AAAEPLRPR_	1	MULTI-MSMS	2	511.790715	1021.56688	0.45922	26.44	0.95144	0	0.054828	1	41.302	2597200	393	56	575
A0A8P0P220	yes	AAAETLSLR	9	Acetyl (Protein N-term)	_(ac)AAAETLSLR_	0	MULTI-MSMS	2	487.269281	972.52401	-0.19126	61.807	0.84847	-7.1054E-15	0.00046883	1	157.86	65760000	6628	57	580
A0A8P0TLI1	no	AAAEVGINSETIVKPASISEDELLNLINK	29	Unmodified	_AAAEVGINSETIVKPASISEDELLNLINK_	1	MULTI-MSMS	3	1013.54671	3037.61831	-0.61431	97.816	0.81736	0	3.2537E-25	2	128.92	125350000	5583	58	590
A0A8I3MXC4	no	AAAEVNQDYGLDSK	14	Unmodified	_AAAEVNQDYGLDSK_	0	MULTI-SECPEP	2	740.849352	1479.68415	-1.593	34.21	0.743	0	0.0034453	1	113.63	39707000	3375	59	604
A0A8I3N6K0	no	AAAFEDQENETVVVK	15	Unmodified	_AAAFEDQENETVVVK_	0	MSMS	2	825.404492	1648.79443	NaN	44.634	1	0	0.00010863	1	87.184		5438	60	619
A0A8C0SU81	no	AAAFSPVDHDDFVI	14	Unmodified	_AAAFSPVDHDDFVI_	0	MULTI-MSMS	2	752.359356	1502.70416	-0.15424	84.121	0.51052	0	0.041197	1	40.994	35591000	5651	61	629
P55745	yes	AAAGGGGGGAAGR	13	Acetyl (Protein N-term)	_(ac)AAAGGGGGGAAGR_	0	MULTI-MSMS	2	486.236304	970.458055	-0.27344	13.666	0.42182	0	0.0001668	1	96.034	8331500	212	64	640
A0A8I3RRR3	no	AAAGGLAMLTSMR	13	Unmodified	_AAAGGLAMLTSMR_	0	MULTI-MSMS	2	625.323208	1248.63186	-3.1598	70.32	0.9187	0	0.013071	1	53.569	39012000	4340	65	650
A0A8P0TDI1	no	AAAGQESEGPAVGPPQPLGK	20	Unmodified	_AAAGQESEGPAVGPPQPLGK_	0	MULTI-MSMS	2	930.976147	1859.93774	0.46941	41.378	0.50539	7.1054E-15	1.2288E-07	1	109.22	6767200	2450	66	653
A0A8I3MKN1	no	AAAHCAHVFTTVSQITAIEAQHLLK	25	Unmodified	_AAAHCAHVFTTVSQITAIEAQHLLK_	0	MULTI-MSMS	4	680.110252	2716.4119	0.4527	75.493	0.74788	1.4211E-14	0.0048816	1	33.342	20337000	2580	67	667
A0A8I3MKN1	no	AAAHCAHVFTTVSQITAIEAQHLLK	25	Unmodified	_AAAHCAHVFTTVSQITAIEAQHLLK_	0	MULTI-MSMS	3	906.477911	2716.4119	-0.41505	75.528	0.30492	0	0.049905	1	14.799	18788000	2580	67	668
A0A8C0NKI6	no	AAALLAMSQPSPEK	14	Unmodified	_AAALLAMSQPSPEK_	0	MULTI-MSMS	2	707.373952	1412.73335	-1.9393	46.763	0.50942	0	0.0024743	2	69.979	8157900	2841	74	698
A0A8C0N2F8	no	AAALLLQNDNNADIESK	17	Unmodified	_AAALLLQNDNNADIESK_	0	MSMS	2	900.46033	1798.90611	NaN	53.13	1	0	3.1438E-12	1	127.17		2136;2015	75	706
A0A8I3NXW3	no	AAAMDVDTPSGTNSGAGK	18	Acetyl (Protein N-term)	_(ac)AAAMDVDTPSGTNSGAGK_	0	MULTI-MSMS	2	846.380691	1690.74683	1.1298	48.338	1.3957	0	1.8633E-34	2	232.42	75455000	5800	81	724
A0A8C0TD64	no	AAAPAPEEEMDECEQALAAEPK	22	Unmodified	_AAAPAPEEEMDECEQALAAEPK_	0	MULTI-MSMS	2	1179.01722	2356.01989	0.096288	70.506	1.6663	0	6.9433E-12	4	118.33	11652000	5949	83	743
A0A8C0TD64	no	AAAPAPEEEMDECEQALAAEPK	22	Unmodified	_AAAPAPEEEMDECEQALAAEPK_	0	MULTI-MSMS	3	786.34724	2356.01989	-1.9294	70.49	2.4841	0	0.00018992	3	48.896	130600000	5949	83	744
A0A8I3RVA8	no	AAAQAVQEMR	10	Acetyl (Protein N-term)	_(ac)AAAQAVQEMR_	0	MULTI-MSMS	2	558.776948	1115.53934	-0.97676	55.407	0.64452	-7.1054E-15	0.0002251	1	138.1	105630000	4770	84	767
A0A8C0QGH7	no	AAAQGDGSTQHDLMK	15	Unmodified	_AAAQGDGSTQHDLMK_	0	MULTI-MSMS	2	765.354279	1528.694	0.17607	16.251	0.237	0	3.5381E-07	1	151.16	15297000	4714	85	781
A0A8I3NVU0	no	AAAQLLQSQAQQSGAQQTK	19	Unmodified	_AAAQLLQSQAQQSGAQQTK_	0	MULTI-MSMS	2	979.00851	1956.00247	-0.49081	32.821	0.21342	0	5.9866E-10	1	142.57	10887000	3311	86	797
A0A8I3N2E4	no	AAASGLDHLK	10	Acetyl (Protein N-term)	_(ac)AAASGLDHLK_	0	MULTI-MSMS	2	512.774731	1023.53491	-0.48204	39.057	0.47626	0	0.00047685	1	111.74	15554000	6368	87	807
A0A8C0S463	no	AAASTPCSGAASPR	14	Unmodified	_AAASTPCSGAASPR_	0	MULTI-MSMS	2	652.3066	1302.59865	0.29942	14.272	0.41056	0	0.03565	1	42.743	959240	2767	90	829
A0A8C0Z2F5	no	AAASVLTTSMVTMEPGYLFLGSR	23	Unmodified	_AAASVLTTSMVTMEPGYLFLGSR_	0	MULTI-MSMS	3	801.407994	2401.20215	1.8626	103.03	0.44268	0	0.00049159	1	43.233	12352000	6265	91	836
A0A8I3MTV8	no	AAATPESQEPQAK	13	Unmodified	_AAATPESQEPQAK_	0	MULTI-MSMS	2	664.328056	1326.64156	0.33029	13.551	0.46259	0	0.00017124	1	100.48	6256800	5992	92	845
A0A8C0MQ50	no	AAATVVVPVEWIK	13	Acetyl (Protein N-term)	_(ac)AAATVVVPVEWIK_	0	MULTI-MSMS	2	712.911027	1423.8075	1.7383	101.92	0.37466	0	1.8262E-05	2	134.84	93560000	1686	93	858
A0A8I3MSC7	no	AAAVAAAPGGPSMDPR	16	Acetyl (Protein N-term)	_(ac)AAAVAAAPGGPSMDPR_	0	MULTI-MSMS	2	740.864283	1479.71401	-0.2814	58.889	1.0191	7.1054E-15	8.1394E-06	2	101.93	72210000	4297	94	871
A0A8I3MKY6	no	AAAVLPVLDLAQR	13	Unmodified	_AAAVLPVLDLAQR_	0	MULTI-MSMS	2	668.900994	1335.78744	1.867	80.577	1.2924	0	0.00076906	1	85.807	75080000	1363	97	888
A0A8P0TAL0	no	AAAVNPTSLESAPR	14	Acetyl (Protein N-term)	_(ac)AAAVNPTSLESAPR_	0	MULTI-MSMS	2	713.370255	1424.72596	2.9377	63.456	0.50877	0	0.0017294	2	66.262	21410000	6497;6515	98	898
A0A8C0MMB0	no	AAAWGGHEDIVLNLLQHGAEVNK	23	Unmodified	_AAAWGGHEDIVLNLLQHGAEVNK_	0	MULTI-MSMS	3	814.755662	2441.24516	-0.63891	86.245	0.27205	0	0.0069263	1	32.484	11136000	1580	99	904
A0A8C0S3M2	no	AACELLGQLQAK	12	Unmodified	_AACELLGQLQAK_	0	MULTI-MSMS	2	651.347737	1300.68092	-0.70912	56.176	1.0184	0	5.1905E-05	2	142.92	259790000	5290	101	913
A0A8P0T5N8	no	AACSAAMEEDSEASSSR	17	Unmodified	_AACSAAMEEDSEASSSR_	0	MULTI-MATCH	2	879.848897	1757.68324	-0.092175	22.582	0.33906	0	NaN	0	NaN	1577400	1278	103	937
A0A8I3N9X1	no	AADALQQNLQQDYDR	15	Unmodified	_AADALQQNLQQDYDR_	0	MULTI-MSMS	2	874.913547	1747.81254	-0.26318	52.372	0.27129	0	1.0926E-12	1	191.26	13347000	4214	105	943
A0A8C0PZQ4	no	AADCDLQITNAQTK	14	Unmodified	_AADCDLQITNAQTK_	0	MSMS	2	774.869762	1547.72497	NaN	32.309	1	0	1.7426E-06	1	115.39		3443	106	953
A0A8I3NSV0	no	AADCEVEQWDSDEPIPAK	18	Unmodified	_AADCEVEQWDSDEPIPAK_	0	MULTI-MATCH	2	1030.4493	2058.88405	4.6993	62.633	1.1524	0	NaN	0	NaN	20159000	5621	107	966
A0A8I3PFQ8	no	AADEEAFEDNSEEYIR	16	Unmodified	_AADEEAFEDNSEEYIR_	0	MULTI-MSMS	2	944.397592	1886.78063	0.068399	62.318	0.74561	7.1054E-15	3.9881E-20	2	204.17	143690000	5294;5304	108	969
A0A8I3MXC4	no	AADEVAEGK	9	Unmodified	_AADEVAEGK_	0	MULTI-MATCH	2	445.216714	888.418876	-0.78719	10.402	0.17109	0	NaN	0	NaN	2667800	3375	109	985
A0A8C0NQ24	no	AADFAQDIDINPGAVYK	17	Unmodified	_AADFAQDIDINPGAVYK_	0	MULTI-MSMS	2	904.446691	1806.87883	1.0787	79.469	0.64652	0	0.01302	1	44.616	12278000	2911	110	990
A0A8I3RY05	no	AADFIDQALAQK	12	Unmodified	_AADFIDQALAQK_	0	MSMS	2	645.838059	1289.66157	NaN	70.47	1	0	0.00023978	1	102.06		895	111	996
A0A8I3NW16	no	AADGVTLTGINQTGDQALQNKPSSDLSVPSNPAR	34	Unmodified	_AADGVTLTGINQTGDQALQNKPSSDLSVPSNPAR_	1	MULTI-MSMS	3	1141.57639	3421.70735	0.85791	67.144	0.57536	0	1.0522E-45	2	143.09	53202000	853	114	1014
A0A8I3PRI8	no	AADHLEALAAIEDFFLEHEALSTSMAK	27	Unmodified	_AADHLEALAAIEDFFLEHEALSTSMAK_	0	MULTI-MSMS	4	733.36147	2929.41677	-0.98547	105.77	0.27427	0	1.3462E-06	1	68.836	22188000	2132	115	1026
A0A8C0MX11	no	AADIDQEVK	9	Unmodified	_AADIDQEVK_	0	MULTI-MSMS	2	494.750921	987.48729	-0.46627	19.072	0.3735	0	0.0053572	1	89.698	32151000	1811	116	1032
A0A8C0TB66	no	AADIGVAMGQTGTDVCK	17	Unmodified	_AADIGVAMGQTGTDVCK_	0	MULTI-MSMS	2	847.397829	1692.78111	2.8039	47.155	0.58015	7.1054E-15	4.2303E-06	2	107.53	9001000	1060	117	1045
A0A8C0TB66	no	AADIGVAMGQTGTDVCK	17	Unmodified	_AADIGVAMGQTGTDVCK_	0	MULTI-MATCH	2	847.397829	1692.78111	-7.0919	48.018	1.7703	0	NaN	0	NaN	280110000	1060	117	1047
A0A8I3NPS8	no	AADPPAENSSAPEAEQGGAE	20	Unmodified	_AADPPAENSSAPEAEQGGAE_	0	MULTI-MSMS	2	949.405948	1896.79734	0.0021014	29.717	1.1873	0	8.0936E-11	2	115.24	81806000	1355;4763	121	1069
A0A8P0TQL8	no	AADQFDIYSSQQSK	14	Unmodified	_AADQFDIYSSQQSK_	0	MULTI-MATCH	2	794.367909	1586.72127	1.4062	47.094	0.40998	0	NaN	0	NaN	5368000	6585	122	1090
A0A8I3MNN9	no	AADSICDGDLVDR	13	Unmodified	_AADSICDGDLVDR_	0	MULTI-MSMS	2	703.814455	1405.61436	-0.31396	44.569	0.31156	0	0.0039997	1	65.879	10741000	4866	123	1096
A0A8I3PDF3	no	AADVFMCSPR	10	Acetyl (Protein N-term)	_(ac)AADVFMCSPR_	0	MULTI-SECPEP	2	598.265358	1194.51616	-0.4461	77.943	0.40761	0	0.03974	1	55.461	5046000	5692	124	1107
A0A8C0NWV8	no	AAEAAPPAQEVSGEAEPPEQAADTSEQVADTSK	33	Unmodified	_AAEAAPPAQEVSGEAEPPEQAADTSEQVADTSK_	0	MULTI-MSMS	3	1094.50245	3280.48552	-0.75362	53.095	0.71314	0	1.4177E-14	2	79.911	39519000	3255;6475	127	1115
A0A8C0PZA5	no	AAECNIVVTQPR	12	Unmodified	_AAECNIVVTQPR_	0	MULTI-MSMS	2	679.348268	1356.68198	-0.73948	31.458	0.85077	0	4.8777E-05	1	141.88	86527000	705	129	1135
A0A8C0NUP7	no	AAEDDEDDDVDTK	13	Unmodified	_AAEDDEDDDVDTK_	0	MSMS	2	719.278622	1436.54269	NaN	16.71	1	0	0.024803	1	51.092		3180	131	1155
A0A8C0NUP7	no	AAEDDEDDDVDTK	13	Unmodified	_AAEDDEDDDVDTK_	0	MULTI-MATCH	2	719.278622	1436.54269	-0.1098	16.639	0.20445	0	NaN	0	NaN	3047400	3180	131	1165
A0A8C0NUP7	no	AAEDDEDDDVDTKK	14	Unmodified	_AAEDDEDDDVDTKK_	1	MULTI-MATCH	2	783.326104	1564.63766	0.47947	11.93	0.62386	0	NaN	0	NaN	150670000	3180	132	1183
A0A8C0NUP7	no	AAEDDEDDDVDTKK	14	Unmodified	_AAEDDEDDDVDTKK_	1	MULTI-MATCH	2	783.326104	1564.63766	-0.82276	11.61	0.20431	0	NaN	0	NaN	1448700	3180	132	1184
A0A8P0NG96	no	AAEDLFVNIR	10	Unmodified	_AAEDLFVNIR_	0	MSMS	2	574.308938	1146.60332	NaN	66.81	1	0	0.00031389	1	127.56		1743	134	1192
A0A8P0N4L2	no	AAEEAEEARER	11	Unmodified	_AAEEAEEARER_	1	MULTI-MSMS	2	630.79438	1259.57421	0.0021094	10.976	0.17033	0	0.00029473	1	205.18	10117000	3945;5165;4205;6365	136	1203
A0A8I3P6L5	no	AAEEEEVDSADTCER	15	Acetyl (Protein N-term)	_(ac)AAEEEEVDSADTCER_	0	MSMS	2	876.846878	1751.6792	NaN	48.799	1	0	5.994E-05	1	86.313		5554	139	1221
A0A8I3PT73	no	AAEEEGLLK	9	Acetyl (Protein N-term)	_(ac)AAEEEGLLK_	0	MULTI-MSMS	2	501.261122	1000.50769	0.28869	58.293	0.54516	0	0.0042691	1	81.296	2525200	4573	141	1230
A0A8I3PT73	no	AAEEEGLLKR	10	Acetyl (Protein N-term)	_(ac)AAEEEGLLKR_	1	MULTI-SECPEP	2	579.311677	1156.6088	-0.6212	45.369	0.67859	0	0.0030739	1	146.81	148290000	4573	142	1240
A0A8I3N7Z6	no	AAEEPWTQSQQK	12	Unmodified	_AAEEPWTQSQQK_	0	MULTI-MSMS	2	701.833505	1401.65246	1.2401	30.052	0.50866	-3.5527E-15	0.017396	1	52.278	4538500	3087	143	1253
A0A8I3N7Z6	no	AAEEPWTQSQQK	12	Unmodified	_AAEEPWTQSQQK_	0	MULTI-MATCH	2	701.833505	1401.65246	-3.3904	29.29	0.71229	0	NaN	0	NaN	5089100	3087	143	1259
A0A8C0N684	no	AAEESAQEMMEEEEEIPKPK	20	Unmodified	_AAEESAQEMMEEEEEIPKPK_	1	MULTI-MSMS	3	769.011858	2304.01374	-0.70999	62.388	1.3215	0	4.4138E-05	2	83.936	307750000	2028	145	1273
A0A8I3Q3F0	no	AAEGINEHINDAHLEAMAELHDR	23	Unmodified	_AAEGINEHINDAHLEAMAELHDR_	0	MULTI-MSMS	3	852.734709	2555.1823	0.79361	57.443	0.16961	0	0.00084511	1	37.688	6145800	3749	146	1288
A0A8C0PGY5	no	AAEIYGVTHTR	11	Unmodified	_AAEIYGVTHTR_	0	MSMS	2	609.317294	1216.62004	NaN	21.677	1	0	0.054129	1	44.309		4019	150	1307
A0A8I3S6X4	no	AAELFHQLSQALEVLTDTAAR	21	Unmodified	_AAELFHQLSQALEVLTDTAAR_	0	MULTI-MSMS	3	762.069246	2283.18591	0.9135	108.28	0.40931	0	3.568E-05	1	70.453	43764000	3704	152	1328
A0A8C0LZX1	no	AAELIANSLATAGDGLIELR	20	Unmodified	_AAELIANSLATAGDGLIELR_	0	MULTI-MSMS	3	666.700383	1997.07932	1.6252	98.288	0.50975	0	2.1113E-05	1	86.727	64019000	639	153	1338
A0A8I3S898	no	AAELLMSCFR	10	Unmodified	_AAELLMSCFR_	0	MSMS	2	599.291376	1196.5682	NaN	68.037	1	0	0.013639	1	66.299		5305	154	1349
A0A8C0MGS3	no	AAELQQR	7	Unmodified	_AAELQQR_	0	MULTI-MATCH	2	408.222134	814.429715	0.42462	11.044	0.10153	0	NaN	0	NaN	1425000	1198	155	1359
A0A8C0YUV5	no	AAELSHVLGQQGR	13	Unmodified	_AAELSHVLGQQGR_	0	MULTI-MATCH	2	683.365307	1364.71606	3.3164	29.615	0.20299	0	NaN	0	NaN	2479400	6201	156	1367
A0A8C0MVI2	no	AAEMEHLLER	10	Unmodified	_AAEMEHLLER_	0	MSMS	2	599.79788	1197.58121	NaN	37.986	1	0	0.022089	1	58.699		1875	157	1368
A0A8C0TGM8	no	AAEMLSQLDLFSR	13	Unmodified	_AAEMLSQLDLFSR_	0	MULTI-MSMS	2	740.876859	1479.73916	-0.42528	92.952	0.84885	0	0.00018705	2	99.522	40308000	5998	158	1377
A0A8P0TGA1	no	AAEQAAAGGPQEAQPR	16	Unmodified	_AAEQAAAGGPQEAQPR_	0	MULTI-MSMS	2	776.379143	1550.74373	1.0147	17.186	1.3257	0	1.3986E-07	2	148.96	67334000	1114	160	1385
A0A8C0M248	no	AAEQTANDLR	10	Unmodified	_AAEQTANDLR_	0	MULTI-MSMS	2	544.770177	1087.5258	0.91201	16.248	0.33868	0	0.00040065	2	146.69	13336000	728	161	1398
A0A8C0QGH7	no	AAEQYTPQATYHGNVTLLR	19	Unmodified	_AAEQYTPQATYHGNVTLLR_	0	MULTI-MSMS	2	1067.03981	2132.06507	0.43775	52.813	0.30649	0	6.4884E-09	1	122.34	7900700	4714	162	1410
E2QWF5	no	AAESGAQSAPLPLEGVDVSPK	21	Unmodified	_AAESGAQSAPLPLEGVDVSPK_	0	MULTI-MSMS	2	1012.02075	2022.02695	-0.2386	64.285	1.1212	0	2.0182E-19	2	164.41	513070000	4036	163	1421
A0A8I3S666	no	AAESLADPTEYENLFPGLK	19	Unmodified	_AAESLADPTEYENLFPGLK_	0	MULTI-MSMS	2	1033.00985	2064.00515	-3.0651	98.084	0.6124	0	0.00024145	1	71.558	98933000	4732	164	1433
A0A8P0NJV1	no	AAESLLALSR	10	Unmodified	_AAESLLALSR_	0	MULTI-MSMS	2	515.798206	1029.58186	-2.7579	52.847	0.50954	0	0.0013244	3	105.1	13243000	5918	165	1444
A0A8I3PVY3	no	AAESSGDPGTTTPR	14	Unmodified	_AAESSGDPGTTTPR_	0	MULTI-MSMS	2	673.81277	1345.61099	0.47826	13.232	0.34292	-1.7764E-15	0.0032591	1	66.595	1905700	5961	166	1451
A0A8P0SGA5	no	AAETQTLNFGPEWLR	15	Acetyl (Protein N-term)	_(ac)AAETQTLNFGPEWLR_	0	MULTI-MSMS	2	887.941576	1773.8686	0.0039111	103.07	0.67919	0	3.3875E-14	1	201.6	42466000	6523	168	1473
A0A8P0TEI7	no	AAEVWMDEYK	10	Unmodified	_AAEVWMDEYK_	0	MULTI-MATCH	2	621.278989	1240.54342	1.5109	56.757	0.40734	0	NaN	0	NaN	14824000	2417;3027	170	1491
A0A8P0TTL6	no	AAEWQLDQPSWSGR	14	Unmodified	_AAEWQLDQPSWSGR_	0	MSMS	2	815.884061	1629.75357	NaN	70.946	1	0	0.030366	1	47.556		4357	171	1497
A0A8I3S3C4	no	AAFDCYGNWLATVEQR	16	Unmodified	_AAFDCYGNWLATVEQR_	0	MULTI-MSMS	2	950.935967	1899.85738	-4.0897	96.689	0.40491	0	1.5701E-05	1	101.39	49845000	2560	173	1500
A0A8I3NMG3	no	AAFDDAIAELDTLSEESYK	19	Unmodified	_AAFDDAIAELDTLSEESYK_	0	MULTI-MSMS	2	1044.48641	2086.95826	0.059859	105.01	0.94625	0	2.2198E-18	3	177.42	2748600000	4324	174	1511
A0A8I3NMG3	no	AAFDDAIAELDTLSEESYK	19	Unmodified	_AAFDDAIAELDTLSEESYK_	0	MSMS	2	1044.48641	2086.95826	NaN	101.52	1	0	6.3751E-05	1	80.96		4324	174	1512
A0A8I3NMG3	no	AAFDDAIAELDTLSEESYK	19	Unmodified	_AAFDDAIAELDTLSEESYK_	0	MSMS	2	1044.48641	2086.95826	NaN	106.88	1	0	0.0622	1	34.685		4324	174	1513
A0A8I3NMG3	no	AAFDDAIAELDTLSEESYKDSTLIMQLLR	29	Unmodified	_AAFDDAIAELDTLSEESYKDSTLIMQLLR_	1	MULTI-MSMS	4	815.407611	3257.60134	0.081984	112.15	0.2708	0	1.9511E-39	1	157.68	72026000	4324	175	1528
A0A8I3NMG3	no	AAFDDAIAELDTLSEESYKDSTLIMQLLR	29	Unmodified	_AAFDDAIAELDTLSEESYKDSTLIMQLLR_	1	MULTI-MSMS	3	1086.87439	3257.60134	0.50545	112.15	0.23706	0	4.2405E-48	1	178.53	57605000	4324	175	1529
A0A8C0MX11	no	AAFECMYTLLDSCLDR	16	Unmodified	_AAFECMYTLLDSCLDR_	0	MULTI-MSMS	2	982.931179	1963.8478	0.30923	101.15	0.23858	0	0.0027668	1	59.898	21138000	1811	176	1538
A0A8P0PQR9	no	AAFEELEK	8	Unmodified	_AAFEELEK_	0	MULTI-MSMS	2	468.737283	935.460012	1.0277	34.413	0.33631	0	0.023202	1	75.213	4363900	1436	177	1549
A0A8P0ND82	no	AAFGLSEAGFNTACVTK	17	Unmodified	_AAFGLSEAGFNTACVTK_	0	MULTI-MSMS	2	872.422162	1742.82977	-1.368	72.765	0.95144	-1.4211E-14	4.5474E-06	2	100.07	108760000	6472	178	1559
A0A8I3RU99	no	AAFQSLLDAQADEAVLDHPDLK	22	Unmodified	_AAFQSLLDAQADEAVLDHPDLK_	0	MULTI-MSMS	3	789.732411	2366.1754	-1.7704	91.091	0.30567	0	0.0016254	2	36.935	28587000	3179	181	1575
A0A8I3Q4L8	no	AAGAAEAAAVVEVGSAPQFEELLR	24	Acetyl (Protein N-term)	_(ac)AAGAAEAAAVVEVGSAPQFEELLR_	0	MULTI-MSMS	3	800.079811	2397.2176	-0.19655	111.05	2.1395	0	9.892E-27	2	139.02	142270000	6065	183	1598
A0A8I3Q4L8	no	AAGAAEAAAVVEVGSAPQFEELLR	24	Acetyl (Protein N-term)	_(ac)AAGAAEAAAVVEVGSAPQFEELLR_	0	MULTI-MSMS	3	800.079811	2397.2176	-0.86983	112.3	3.8047	0	1.3604E-07	6	82.477	33689000	6065	183	1599
A0A8I3Q4L8	no	AAGAAEAAAVVEVGSAPQFEELLR	24	Acetyl (Protein N-term)	_(ac)AAGAAEAAAVVEVGSAPQFEELLR_	0	MULTI-MSMS	3	800.079811	2397.2176	-0.55996	115.65	1.5605	0	0.00010416	1	48.229	3000900	6065	183	1600
A0A8I3N650	no	AAGADEYAQQDVVKK	15	Unmodified	_AAGADEYAQQDVVKK_	1	MULTI-MSMS	2	796.899377	1591.7842	0.5306	22.189	0.30695	0	0.0068037	1	64.439	3891700	3459	185	1652
A0A8C0QAZ7	no	AAGAEPNSSILKPELLAAIEK	21	Unmodified	_AAGAEPNSSILKPELLAAIEK_	1	MULTI-MATCH	2	1061.59134	2121.16813	-1.4752	78.891	0.33992	0	NaN	0	NaN	10815000	4131	186	1657
A0A8C0LWB9	no	AAGALLNGPPQFSTAPEIK	19	Unmodified	_AAGALLNGPPQFSTAPEIK_	0	MULTI-MSMS	2	941.507083	1880.99961	-0.047447	73.355	0.4434	0	0.00077539	1	59.225	24546000	506	187	1660
A0A8I3PWC3	no	AAGAPEDGAEDEVLAR	16	Unmodified	_AAGAPEDGAEDEVLAR_	0	MULTI-MSMS	2	785.870816	1569.72708	-0.12684	42.524	0.27208	0	0.0054872	1	53.6	4442800	4537	188	1675
A0A8I3PWC3	no	AAGAPEDGAEDEVLAR	16	Unmodified	_AAGAPEDGAEDEVLAR_	0	MULTI-MATCH	2	785.870816	1569.72708	6.7602	42.089	0.37353	0	NaN	0	NaN	5351800	4537	188	1683
A0A8I3PQP9	no	AAGCDFTNVVK	11	Unmodified	_AAGCDFTNVVK_	0	MULTI-MSMS	2	591.284605	1180.55466	-0.63698	39.432	0.61368	0	0.0024883	1	82.749	39639000	5038	189	1685
A0A8I3SCU7	no	AAGEDPALPGTQPCTGLAAPR	21	Unmodified	_AAGEDPALPGTQPCTGLAAPR_	0	MULTI-MSMS	2	1025.50475	2048.99494	-0.18421	54.741	0.27175	0	0.00020704	1	60.178	11599000	2553	192	1710
A0A8C0PN90	no	AAGELGIAVCNIPSAAVEETADSTICHILNLYR	33	Unmodified	_AAGELGIAVCNIPSAAVEETADSTICHILNLYR_	0	MULTI-MSMS	3	1176.92023	3527.73885	-1.6804	111.02	0.47635	1.4211E-14	3.2801E-18	1	92.788	29160000	4128	193	1721
A0A8C0MKC0	no	AAGFRDPLLACGTDGVGTK	19	Unmodified	_AAGFRDPLLACGTDGVGTK_	1	MULTI-MSMS	2	953.477999	1904.94145	-0.17186	55.937	0.61153	0	5.5104E-18	1	182.35	21796000	1505	195	1727
A0A8C0MJL2	no	AAGFSSSTTSNDWEENR	17	Unmodified	_AAGFSSSTTSNDWEENR_	0	MULTI-MSMS	2	929.895551	1857.77655	-0.63982	45.199	0.40606	0	7.0832E-07	2	134.98	17251000	1470	196	1738
A0A8C0N2D2	no	AAGHLLKPK	9	Unmodified	_AAGHLLKPK_	1	MULTI-MSMS	2	467.795269	933.575986	0.018055	9.5562	0.20363	0	0.012581	1	104.45	4895300	2129	198	1753
A0A8C0RKZ6	no	AAGMGSYVTPQR	12	Unmodified	_AAGMGSYVTPQR_	0	MULTI-MSMS	2	619.303329	1236.59211	-2.1932	32.403	0.4739	0	0.017957	2	51.762	8587000	5014	201	1769
A0A8P0NLP5	no	AAGSVPSEIIER	12	Acetyl (Protein N-term)	_(ac)AAGSVPSEIIER_	0	MULTI-MSMS	2	635.835517	1269.65648	1.1751	66.957	0.44214	0	0.00018764	1	104.22	17316000	1001	204	1790
A0A8P0NMA3	no	AAGTAEPAEPAEPAEPEASR	20	Unmodified	_AAGTAEPAEPAEPAEPEASR_	0	MULTI-MSMS	2	975.955608	1949.89666	-0.27739	31.268	0.34002	-3.5527E-15	0.0012496	1	49.12	4711800	4060	205	1800
A0A8C0TN08	no	AAGTDGSDFQHR	12	Unmodified	_AAGTDGSDFQHR_	0	MULTI-MSMS	2	631.28144	1260.54833	0.5945	13.684	0.33038	0	8.2688E-05	1	129.85	3877200	6084	206	1813
A0A8C0S2B1	no	AAGTGTASPVSGPGVVR	17	Unmodified	_AAGTGTASPVSGPGVVR_	0	MULTI-MSMS	2	742.396804	1482.77906	2.2303	30.22	0.4412	-3.5527E-15	0.0039672	1	53.252	2883000	5280	207	1825
A0A8I3NPD6	no	AAGTSNYWEDLR	12	Acetyl (Protein N-term)	_(ac)AAGTSNYWEDLR_	0	MULTI-MSMS	2	712.82568	1423.63681	-3.9796	85.685	0.23703	0	0.0045728	1	60.167	9079900	1527	209	1840
A0A8I3NZP6	no	AAGVCLMLLATCCEDDIVPHVLPFIK	26	Unmodified	_AAGVCLMLLATCCEDDIVPHVLPFIK_	0	MULTI-MSMS	3	981.493076	2941.4574	0.44018	106.35	0.34059	0	7.9327E-05	2	48.077	13906000	763	212	1852
A0A8I3MBN3	no	AAGVDDQENWHEGK	14	Unmodified	_AAGVDDQENWHEGK_	0	MULTI-MSMS	2	778.342226	1554.6699	-1.3954	22.276	0.23863	3.5527E-15	0.0011381	1	78.136	2396300	916	213	1855
A0A8I3MV65	no	AAGVEAAAEVATTETK	16	Acetyl (Protein N-term)	_(ac)AAGVEAAAEVATTETK_	0	MULTI-MATCH	2	780.891217	1559.76788	-3.9083	85.38	0.13396	0	NaN	0	NaN	6670600	6025	215	1875
A0A8I3NA03	no	AAGVLVYELLPALDK	15	Unmodified	_AAGVLVYELLPALDK_	0	MULTI-MSMS	2	786.455799	1570.89705	-0.17793	100.62	0.61126	0	0.0075457	3	53.967	25625000	624	216	1880
A0A8I3P6D3	no	AAGVNVEPFWPGLFAK	16	Unmodified	_AAGVNVEPFWPGLFAK_	0	MULTI-MSMS	2	851.951215	1701.88788	-0.44631	99.443	1.1907	-1.4211E-14	4.7247E-05	1	96.756	1946300000	5383	217	1889
A0A8C0SIR3	no	AAHGVLLQALSEMQADAEAVLAPHVPAQ	28	Unmodified	_AAHGVLLQALSEMQADAEAVLAPHVPAQ_	0	MULTI-MSMS	3	946.491997	2836.45416	-0.5704	109.94	0.27201	0	0.00031526	1	38.562	11722000	5493	220	1913
A0A8I3S1I2	no	AAHIFNEALVCHQIR	15	Unmodified	_AAHIFNEALVCHQIR_	0	MULTI-MSMS	4	445.483428	1777.90461	-0.41995	43.43	0.44172	-7.1054E-15	9.0416E-05	1	92.856	32094000	5634	221	1918
A0A8C0Q8X0	no	AAHLCAEAALR	11	Unmodified	_AAHLCAEAALR_	0	MULTI-MSMS	3	394.873118	1181.59753	-0.31643	22.497	2.4463	0	0.000303	7	107.79	169680000	4613	222	1935
A0A8C0Q8X0	no	AAHLCAEAALR	11	Unmodified	_AAHLCAEAALR_	0	MULTI-MSMS	3	394.873118	1181.59753	-0.40946	29.506	1.9014	-3.5527E-15	0.0054843	5	60.102	6193400	4613	222	1936
A0A8C0Q8X0	no	AAHLCAEAALR	11	Unmodified	_AAHLCAEAALR_	0	MULTI-MSMS	3	394.873118	1181.59753	-0.4078	31.113	0.98777	0	0.026599	1	39.873	2452100	4613	222	1937
A0A8C0Q8X0	no	AAHLCAEAALR	11	Unmodified	_AAHLCAEAALR_	0	MULTI-MSMS	3	394.873118	1181.59753	0.92528	32.214	0.7797	0	0.025286	1	40.715	2458700	4613	222	1938
A0A8C0Q8X0	no	AAHLCAEAALR	11	Unmodified	_AAHLCAEAALR_	0	MULTI-MSMS	3	394.873118	1181.59753	-2.4451	32.525	0.2712	0	0.055696	1	27.589	3270000	4613	222	1939
A0A8C0Q8X0	no	AAHLCAEAALR	11	Unmodified	_AAHLCAEAALR_	0	MSMS	3	394.873118	1181.59753	NaN	25.152	1	0	0.0019665	1	76.282		4613	222	1940
A0A8C0Q8X0	no	AAHLCAEAALR	11	Unmodified	_AAHLCAEAALR_	0	MSMS	3	394.873118	1181.59753	NaN	25.8	1	0	0.01584	1	51.276		4613	222	1941
A0A8C0Q8X0	no	AAHLCAEAALR	11	Unmodified	_AAHLCAEAALR_	0	MSMS	3	394.873118	1181.59753	NaN	26.412	1	0	0.003484	1	68.893		4613	222	1942
A0A8C0Q8X0	no	AAHLCAEAALR	11	Unmodified	_AAHLCAEAALR_	0	MSMS	3	394.873118	1181.59753	NaN	27.023	1	0	0.0046003	1	66.056		4613	222	1943
A0A8C0Q8X0	no	AAHLCAEAALR	11	Unmodified	_AAHLCAEAALR_	0	MSMS	3	394.873118	1181.59753	NaN	27.635	1	0	0.046957	1	37.749		4613	222	1944
A0A8C0Q8X0	no	AAHLCAEAALR	11	Unmodified	_AAHLCAEAALR_	0	MSMS	3	394.873118	1181.59753	NaN	36.007	1	0	0.064785	1	31.843		4613	222	1945
A0A8C0Q8X0	no	AAHLCAEAALR	11	Unmodified	_AAHLCAEAALR_	0	MULTI-MATCH	3	394.873118	1181.59753	-3.4144	21.569	0.77917	3.5527E-15	NaN	0	NaN	3157700	4613	222	2018
A0A8I3NY48	no	AAHSEGNTTAGLDMK	15	Unmodified	_AAHSEGNTTAGLDMK_	0	MULTI-MSMS	2	751.848829	1501.68311	-0.47897	17.952	0.64622	3.5527E-15	2.6057E-07	1	156.14	41913000	4781	223	2038
A0A8I3PWT8	no	AAHVLMPHESTVEHTHVDINEMESPLATR	29	Unmodified	_AAHVLMPHESTVEHTHVDINEMESPLATR_	0	MULTI-MSMS	6	542.765598	3250.54993	0.63608	54.615	0.50932	0	0.010647	1	25.275	12580000	4238	224	2058
A0A8C0NXS3	no	AAIECEQPQPDLYK	14	Unmodified	_AAIECEQPQPDLYK_	0	MULTI-MSMS	2	831.395612	1660.77667	3.0378	44.301	0.10393	0	0.00054875	1	87.568	3287000	3293	226	2078
A0A8P0T343	no	AAIIEEQKR	9	Unmodified	_AAIIEEQKR_	1	MULTI-MSMS	2	529.303655	1056.59276	-2.2418	12.633	0.23781	0	0.018718	1	85.064	2115200	4161	229	2100
A0A8P0T767	no	AAILDLEK	8	Unmodified	_AAILDLEK_	0	MULTI-MSMS	2	436.758018	871.501483	-0.20703	43.302	0.40725	0	0.038244	1	64.265	30932000	2606	231	2118
A0A8I3RQT2	no	AAILPTSIFLTNK	13	Unmodified	_AAILPTSIFLTNK_	0	MULTI-MSMS	2	694.911027	1387.8075	-0.20529	85.669	0.64347	0	0.00017273	1	99.973	383930000	2942	232	2131
A0A8I3RQT2	no	AAILPTSIFLTNKK	14	Unmodified	_AAILPTSIFLTNKK_	1	MULTI-MSMS	3	506.308098	1515.90246	0.30249	67.221	0.71115	0	0.00024085	1	89.613	192470000	2942	233	2143
A0A8I3P0Z6	no	AAIQDILYPEDR	12	Unmodified	_AAIQDILYPEDR_	0	MULTI-MSMS	2	702.361899	1402.70924	-0.16567	71.689	1.6322	0	0.00080521	2	90.827	207840000	2290	235	2158
A0A8P0NJG6	no	AAISLIPEVPK	11	Unmodified	_AAISLIPEVPK_	0	MULTI-MSMS	2	569.347532	1136.68051	0.0179	67.646	0.98278	0	0.056203	1	41.117	25066000	6424	238	2168
A0A8C0SI53	no	AAIVVHSR	8	Unmodified	_AAIVVHSR_	0	MULTI-MATCH	2	426.756144	851.497735	0.025225	11.085	0.16961	1.7764E-15	NaN	0	NaN	5573500	5483	239	2186
A0A8C0MFJ3	no	AALAGGTTMIIDHVVPEPEASLTEAYEK	28	Unmodified	_AALAGGTTMIIDHVVPEPEASLTEAYEK_	0	MULTI-MSMS	3	971.82319	2912.44774	-0.14445	89.919	1.0839	-1.4211E-14	5.1849E-16	3	104.3	89659000	1299;4719	240	2191
A0A8C0MFJ3	no	AALAGGTTMIIDHVVPEPEASLTEAYEK	28	Unmodified	_AALAGGTTMIIDHVVPEPEASLTEAYEK_	0	MULTI-MSMS	3	971.82319	2912.44774	-0.63593	90.483	0.77873	0	2.587E-12	1	95.794	82086000	1299;4719	240	2192
A0A8C0MFJ3	no	AALAGGTTMIIDHVVPEPEASLTEAYEK	28	Unmodified	_AALAGGTTMIIDHVVPEPEASLTEAYEK_	0	MULTI-MSMS	4	729.119211	2912.44774	-0.31969	90.444	1.1864	0	0.00936	1	26.187	38352000	1299;4719	240	2193
A0A8C0MFJ3	no	AALAGGTTMIIDHVVPEPEASLTEAYEK	28	Unmodified	_AALAGGTTMIIDHVVPEPEASLTEAYEK_	0	MULTI-MSMS	3	971.82319	2912.44774	-1.2582	91.053	0.63528	0	1.9175E-16	1	109.41	57633000	1299;4719	240	2194
A0A8C0MFJ3	no	AALAGGTTMIIDHVVPEPEASLTEAYEK	28	Unmodified	_AALAGGTTMIIDHVVPEPEASLTEAYEK_	0	MSMS	3	971.82319	2912.44774	NaN	91.933	1	0	0.00028677	1	51.539		1299;4719	240	2195
A0A8I3NP20	no	AALAGGTTMIIDHVVPEPGTSLLAAFDQWR	30	Unmodified	_AALAGGTTMIIDHVVPEPGTSLLAAFDQWR_	0	MULTI-MSMS	4	785.157665	3136.60156	0.83047	106.32	0.4423	0	0.00088832	2	36.311	34764000	6260	241	2222
A0A8I3N1C5	no	AALAHPFFQDVTKPVPHLR	19	Unmodified	_AALAHPFFQDVTKPVPHLR_	1	MULTI-MSMS	5	429.641092	2143.16908	0.092558	52.985	0.40734	0	0.00072596	1	54.974	15025000	2601	242	2225
A0A8P0N4L2	no	AALAHSEEIAASQAAAAK	18	Unmodified	_AALAHSEEIAASQAAAAK_	0	MULTI-MSMS	2	855.444483	1708.87441	2.7699	32.699	0.30553	-7.1054E-15	2.3806E-66	1	281.48	108870000	3945;5165;4205;6365	243	2230
A0A8I3NTC5	no	AALAPLPPLPPQFK	14	Acetyl (Protein N-term)	_(ac)AALAPLPPLPPQFK_	0	MULTI-MSMS	2	751.442495	1500.87044	0.15478	100.7	0.91685	0	0.014505	1	45.161	36666000	4380	244	2242
A0A8C0MVQ9	no	AALCHFCIDMLNAK	14	Unmodified	_AALCHFCIDMLNAK_	0	MULTI-MSMS	2	832.391296	1662.76804	-2.7735	67.544	0.20364	0	0.00014369	1	103.31	8957600	1881	245	2253
A0A8I3MGQ6	no	AALDGTPGMIGYGMAK	16	Unmodified	_AALDGTPGMIGYGMAK_	0	MULTI-MSMS	2	776.878544	1551.74254	-0.28268	65.71	0.43821	0	7.0328E-05	1	94.465	245020000	759	246	2258
A0A8I3S702	no	AALDSLSLFTGLGLSEHK	18	Acetyl (Protein N-term)	_(ac)AALDSLSLFTGLGLSEHK_	0	MULTI-MSMS	3	634.338674	1899.99419	0.75308	107.89	1.1924	0	9.2166E-06	1	94.61	27495000	5954	247	2269
A0A8C0TLW9	no	AALEAAIADAEQR	13	Unmodified	_AALEAAIADAEQR_	0	MULTI-MSMS	2	664.843873	1327.67319	-0.17491	61.571	4.036	7.1054E-15	5.1824E-05	5	129.16	15119000000	4237;6073	248	2285
A0A8C0TLW9	no	AALEAAIADAEQR	13	Unmodified	_AALEAAIADAEQR_	0	MSMS	2	664.843873	1327.67319	NaN	41.175	1	0	0.0004749	1	84.738		4237;6073	248	2286
A0A8C0P4Y3	no	AALEACHK	8	Unmodified	_AALEACHK_	0	MULTI-MSMS	2	450.22382	898.433086	0.2056	9.7594	0.23433	0	0.019903	1	79.469	7428600	3567	249	2335
A0A8P0S6F1	no	AALEALGSCLNNK	13	Unmodified	_AALEALGSCLNNK_	0	MULTI-MSMS	2	680.848101	1359.68165	-1.8528	51.889	2.2069	0	1.714E-06	1	174.41	368680000	1810	250	2346
A0A8C0THS5	no	AALEDNSGSSELQEIMR	17	Unmodified	_AALEDNSGSSELQEIMR_	0	MULTI-MSMS	2	925.433455	1848.85236	-1.4649	73.184	0.40804	0	2.4338E-09	1	155.02	132630000	6013;6493	251	2371
A0A8C0RIK1	no	AALETDENLLLCAPTGAGK	19	Unmodified	_AALETDENLLLCAPTGAGK_	0	MULTI-MSMS	2	972.490772	1942.96699	2.3173	75.251	0.47564	0	1.9347E-15	1	162.72	22858000	4969	256	2439
A0A8C0PID5	no	AALGRPLDKHEGALETLLR	19	Unmodified	_AALGRPLDKHEGALETLLR_	2	MULTI-MATCH	5	412.838041	2059.15382	0.10362	52.964	0.33946	0	NaN	0	NaN	3856900	4089	259	2456
A0A8C0T0C4	no	AALHPPALAVLSHTPEGATQTIAWVGK	27	Unmodified	_AALHPPALAVLSHTPEGATQTIAWVGK_	0	MULTI-MSMS	4	684.876248	2735.47588	1.2883	79.108	0.84859	0	0.039921	1	17.076	17360000	2901	260	2457
A0A8I3N6X9	no	AALIESQGQQQEER	14	Unmodified	_AALIESQGQQQEER_	0	MULTI-MSMS	2	793.892083	1585.76961	0.098753	23.58	0.50948	0	1.8639E-08	1	177.57	14970000	6380	261	2463
A0A8I3S6F7	no	AALLELWELR	10	Unmodified	_AALLELWELR_	0	MULTI-MSMS	2	607.350606	1212.68666	-3.2872	97.639	0.44318	1.4211E-14	0.046705	1	46.39	43335000	6594;6533	264	2486
A0A8C0TA90	no	AALLEQALSNAR	12	Unmodified	_AALLEQALSNAR_	0	MULTI-MATCH	2	628.851501	1255.68845	1.9409	63.3	0.20348	0	NaN	0	NaN	27796000	3272;5880	265	2502
A0A8I3SCB6	no	AALLETLSLLLAK	13	Unmodified	_AALLETLSLLLAK_	0	MULTI-MSMS	2	678.429053	1354.84355	-0.34029	108.21	0.51167	0	4.0976E-05	1	132.88	101690000	3764	266	2505
A0A8I3SBI9	no	AALLNQHYQVNFK	13	Unmodified	_AALLNQHYQVNFK_	0	MULTI-MSMS	2	773.412257	1544.80996	1.5733	51.072	0.47425	0	3.9674E-05	1	133.32	11647000	5490	267	2517
A0A8I3S0I0	no	AALLSPGDPAVWAGLMAACHADDK	24	Unmodified	_AALLSPGDPAVWAGLMAACHADDK_	0	MULTI-MSMS	3	813.059477	2436.1566	-1.6729	96.45	0.3384	0	0.064967	1	8.8719	32783000	2679	268	2529
A0A8C0QRL7	no	AALMLEDGSVLR	12	Acetyl (Protein N-term)	_(ac)AALMLEDGSVLR_	0	MULTI-MSMS	2	658.84757	1315.68059	-1.3988	100.46	1.0185	0	1.1631E-05	3	183.47	442910000	4799	269	2543
A0A8I3PIV3	no	AALNALQPPDFR	12	Unmodified	_AALNALQPPDFR_	0	MULTI-MSMS	2	656.854044	1311.69353	-0.1665	66.365	0.50956	0	0.00083075	1	90.263	12398000	5531	270	2560
A0A8C0T3U6	no	AALNLPEAASCDEVR	15	Unmodified	_AALNLPEAASCDEVR_	0	MULTI-MSMS	2	808.390861	1614.76717	0.2706	54.455	0.50892	0	9.3153E-06	3	138.63	48071000	5797	271	2568
A0A8C0PUU6	no	AALNPGKPTEPR	12	Acetyl (Protein N-term)	_(ac)AALNPGKPTEPR_	1	MULTI-MSMS	2	646.851501	1291.68845	1.3159	30.594	0.71419	0	0.0015423	1	75.294	22142000	4354	272	2580
A0A8C0SMJ7	no	AALPTPALTPEDK	13	Unmodified	_AALPTPALTPEDK_	0	MULTI-MSMS	2	662.361367	1322.70818	2.1536	47.967	1.2563	0	0.0097563	2	57.149	7505000	4018	274	2594
A0A8C0T0X4	no	AALQACLAAALAQR	14	Unmodified	_AALQACLAAALAQR_	0	MULTI-MATCH	2	714.39301	1426.77147	-4.52	78.885	0.47486	0	NaN	0	NaN	6431000	2012	275	2606
A0A8I3P1M0	no	AALQEELSDVLIYLVALAAR	20	Unmodified	_AALQEELSDVLIYLVALAAR_	0	MULTI-MATCH	3	720.07545	2157.20452	-2.508	112.97	0.10132	0	NaN	0	NaN	4362200	803	276	2611
A0A8C0TE49	no	AALRPLVKPK	10	Unmodified	_AALRPLVKPK_	2	MULTI-MSMS	3	364.913243	1091.7179	-0.34502	13.245	0.91064	0	0.023021	1	64.841	767760000	162	277	2614
A0A8C0TE49	no	AALRPLVKPK	10	Acetyl (Protein N-term)	_(ac)AALRPLVKPK_	2	MULTI-MSMS	3	378.916764	1133.72846	-0.0031271	30.907	0.40942	0	0.027188	1	51.268	40413000	162	277	2620
A0A8C0SIE6	no	AALSAGGVSPEAIDSIIVGNVMQSSSDAPYLAR	33	Unmodified	_AALSAGGVSPEAIDSIIVGNVMQSSSDAPYLAR_	0	MULTI-MSMS	4	812.413228	3245.62381	0.79872	106.64	0.57877	0	0.00011304	1	39.473	24674000	527	279	2628
A0A8I3PYS5	no	AALSEEELEKK	11	Unmodified	_AALSEEELEKK_	1	MULTI-MSMS	2	623.8299	1245.64525	-0.47862	22.355	0.37394	0	0.00045036	1	145.17	19816000	2053	280	2639
A0A8I3S9H6	no	AALSGLASALESYR	14	Acetyl (Protein N-term)	_(ac)AALSGLASALESYR_	0	MULTI-MSMS	2	725.880456	1449.74636	0.98224	109.53	0.40876	0	1.7976E-07	3	169.65	19568000	4284	281	2651
A0A8C0PU04	no	AALSSAVQQR	10	Unmodified	_AALSSAVQQR_	0	MULTI-MSMS	2	515.78563	1029.55671	2.5444	19.367	0.30589	0	0.00069172	1	117.39	4186400	4335	283	2662
A0A8P0SGA5	no	AALSSQQQQQLALLLQQFQALK	22	Unmodified	_AALSSQQQQQLALLLQQFQALK_	0	MULTI-MSMS	3	819.127096	2454.35946	1.2801	106.38	0.27256	0	4.3168E-20	1	148.44	21627000	6523	284	2667
A0A8C0N5U4	no	AALSSSELLELGDSLMR	17	Unmodified	_AALSSSELLELGDSLMR_	0	MULTI-MATCH	2	896.461484	1790.90841	-1.2858	100.9	0.30699	0	NaN	0	NaN	13559000	2265	285	2675
A0A8P0PMT6	no	AALTLTPSAVNK	12	Unmodified	_AALTLTPSAVNK_	0	MULTI-MATCH	2	593.34552	1184.67649	0.48486	40.61	0.64421	0	NaN	0	NaN	21189000	6356	287	2694
A0A8I3RTC4	no	AALTQSPQFQK	11	Acetyl (Protein N-term)	_(ac)AALTQSPQFQK_	0	MSMS	2	630.832777	1259.651	NaN	56.382	1	0	2.1639E-11	1	162.49		690	289	2697
A0A8I3RVE3	no	AALVAAESAASPGLAETAEAAELSR	25	Acetyl (Protein N-term)	_(ac)AALVAAESAASPGLAETAEAAELSR_	0	MULTI-MSMS	3	800.074726	2397.20235	-0.11049	105.01	1.2195	-1.4211E-14	2.3472E-11	1	102.94	37402000	5265	290	2712
A0A8I3RVE3	no	AALVAAESAASPGLAETAEAAELSR	25	Acetyl (Protein N-term)	_(ac)AALVAAESAASPGLAETAEAAELSR_	0	MULTI-MATCH	3	800.074726	2397.20235	-4.8808	102.56	0.37416	0	NaN	0	NaN	13108000	5265	290	2723
A0A8I3MYG1	no	AALVDLEPGTMDSVR	15	Unmodified	_AALVDLEPGTMDSVR_	0	MULTI-MSMS	2	787.398155	1572.78176	-1.5154	69.198	1.0187	0	5.2896E-05	3	119.27	595770000	862;871	291	2725
A0A8C0Z5M9	no	AALWALQGGTSVVIANGTHPK	21	Unmodified	_AALWALQGGTSVVIANGTHPK_	0	MULTI-MSMS	3	697.716367	2090.12727	-0.19867	70.581	1.1898	1.4211E-14	1.0231E-05	2	85.231	71320000	6299	292	2738
A0A8I3P9K5	no	AALYGGVEGGGSR	13	Acetyl (Protein N-term)	_(ac)AALYGGVEGGGSR_	0	MULTI-MSMS	2	618.304384	1234.59421	-2.8412	60.247	1.5636	7.1054E-15	8.2763E-05	3	104.39	9707300	6483	293	2751
A0A8P0TAW7	no	AAMDNSEIAGEKK	13	Unmodified	_AAMDNSEIAGEKK_	1	MULTI-MSMS	2	682.329741	1362.64493	-0.10627	16.116	0.23703	0	0.0001263	1	131.28	9435600	1559;1748;5700	296	2775
A0A8C0PZA5	no	AAMEALVVEVTK	12	Unmodified	_AAMEALVVEVTK_	0	MSMS	2	630.847039	1259.67952	NaN	70.436	1	0	0.0025276	1	74.841		705	297	2791
A0A8C0PZA5	no	AAMEALVVEVTK	12	Unmodified	_AAMEALVVEVTK_	0	MULTI-SECPEP	2	630.847039	1259.67952	-2.6412	70.329	1.1553	0	0.0078037	1	96.015	172660000	705	297	2792
A0A8C0TDT9	no	AAMFPETLDEGMQIPSTQFDAAHPTNVQR	29	Unmodified	_AAMFPETLDEGMQIPSTQFDAAHPTNVQR_	0	MULTI-MSMS	3	1068.16925	3201.48593	-0.82146	87.654	0.95151	0	1.1644E-16	2	107.19	103330000	138	298	2800
A0A8I3S0R4	no	AAMGLGAQGLLLSR	14	Unmodified	_AAMGLGAQGLLLSR_	0	MULTI-MSMS	2	679.384654	1356.75475	0.14463	72.625	0.61196	0	0.0001426	1	99.752	16711000	3851	300	2813
A0A8I3MSC7	no	AAMGTGISHMNDLTIIQTTQGFCR	24	Unmodified	_AAMGTGISHMNDLTIIQTTQGFCR_	0	MULTI-MSMS	3	875.085697	2622.23526	-0.77473	80.077	0.6446	1.4211E-14	9.5274E-06	2	69.071	98872000	4297	301	2819
Q9XSU9	yes	AAMLAAQDVAQR	12	Unmodified	_AAMLAAQDVAQR_	0	MULTI-MSMS	2	622.824429	1243.63431	-0.3184	34.172	0.5409	0	0.00070192	1	93.111	13901000	6678	302	2831
A0A8P0PQL6	no	AANAAENDFSVSQAEVSSR	19	Unmodified	_AANAAENDFSVSQAEVSSR_	0	MULTI-MSMS	2	976.950857	1951.88716	0.11424	51.1	0.47305	0	3.8805E-31	1	220.4	45130000	1631	303	2847
A0A8C0NKI6	no	AANAGNLQAAELLLSTLEK	19	Unmodified	_AANAGNLQAAELLLSTLEK_	0	MULTI-MSMS	2	964.028379	1926.04221	2.6768	102.55	0.27121	0	5.2491E-12	1	155.43	21904000	2841	304	2860
A0A8C0N6W8	no	AANATTNPSQLLPLELVDK	19	Acetyl (Protein N-term)	_(ac)AANATTNPSQLLPLELVDK_	0	MULTI-MSMS	2	1019.04677	2036.07899	0.57752	102.5	0.23803	0	3.1121E-09	1	123.38	12134000	2308	305	2873
A0A8C0SIE6	no	AANDAGYFNNEMVPIEVK	18	Unmodified	_AANDAGYFNNEMVPIEVK_	0	MULTI-MSMS	2	991.46984	1980.92513	0.12612	78.589	0.44061	1.4211E-14	0.0024189	1	54.094	134470000	527	306	2881
K7RW18	no	AANILVGENLVCK	13	Unmodified	_AANILVGENLVCK_	0	MULTI-MSMS	2	700.881944	1399.74933	0.092274	61.508	0.71062	0	0.0011856	3	80.037	95057000	4233;4353	308	2892
A0A8C0PH27	no	AANMPDSELFELISENR	17	Unmodified	_AANMPDSELFELISENR_	0	MULTI-MSMS	2	968.459472	1934.90439	0.9875	98.695	0.17022	0	0.00012176	1	83.047	13614000	4027	310	2908
A0A8C0RTK9	no	AANNGALPPDLSYITR	16	Deamidation (NQ)	_AANN(de)GALPPDLSYITR_	0	MULTI-MSMS	2	837.428301	1672.84205	1.9955	74.713	1.4259	0	0.0018973	1	83.314	26499000	5168	311	2914
A0A8P0NN69	no	AANNISSLLTK	11	Unmodified	_AANNISSLLTK_	0	MULTI-MSMS	2	566.322045	1130.62954	2.849	50.574	0.33909	0	0.0020429	1	85.355	11137000	908	312	2922
A0A8C0MJD7	no	AANVGSMFQYWK	12	Acetyl (Protein N-term)	_(ac)AANVGSMFQYWK_	0	MULTI-MSMS	2	722.339912	1442.66527	0.095713	103.16	0.5108	0	0.00016505	1	109.88	20518000	1285	314	2934
A0A8I3PHH2	no	AANVLLSEHGEVK	13	Unmodified	_AANVLLSEHGEVK_	0	MULTI-MSMS	2	683.869891	1365.72523	-0.87387	28.733	1.0323	0	0.044157	1	41.54	3157600	5784	315	2945
A0A8I3SAH4	no	AANVLVSESLMCK	13	Unmodified	_AANVLVSESLMCK_	0	MULTI-MATCH	2	711.359987	1420.70542	-6.4007	58.865	0.74834	0	NaN	0	NaN	48847000	6139	317	2961
A0A8I3PQI9	no	AANYSSTSNRR	11	Acetyl (Protein N-term)	_(ac)AANYSSTSNRR_	1	MULTI-SECPEP	2	634.80254	1267.59053	0.853	16.625	0.23813	0	0.0093354	1	75.825	12795000	3086	318	2969
A0A8I3NC42	no	AAPAAASDQPDSAATTEK	18	Unmodified	_AAPAAASDQPDSAATTEK_	0	MULTI-MSMS	2	851.399938	1700.78532	2.9269	18.258	0.57737	0	5.9768E-15	1	166.48	8935100	2787	319	2973
A0A8I3MZS6	no	AAPAPAAAVPAAVPGVAPVPSGVFTDVPISNIR	33	Unmodified	_AAPAPAAAVPAAVPGVAPVPSGVFTDVPISNIR_	0	MULTI-MSMS	3	1027.23614	3078.68661	-0.60605	96.996	0.4076	0	2.4971E-38	2	126.42	379920000	2465	321	2988
A0A8I3MZS6	no	AAPAPAAAVPAAVPGVAPVPSGVFTDVPISNIR	33	Unmodified	_AAPAPAAAVPAAVPGVAPVPSGVFTDVPISNIR_	0	MULTI-MSMS	4	770.678928	3078.68661	-0.067178	96.997	0.4076	1.4211E-14	8.2653E-07	2	54.466	205210000	2465	321	2989
A0A8I3MZS6	no	AAPAPAAAVPAAVPGVAPVPSGVFTDVPISNIR	33	Unmodified	_AAPAPAAAVPAAVPGVAPVPSGVFTDVPISNIR_	0	MULTI-MSMS	5	616.744598	3078.68661	0.028452	97.005	0.33956	0	0.030304	1	18.549	71277000	2465	321	2990
A0A8P0TBU6	no	AAPAPCQEGACVGSEAR	17	Unmodified	_AAPAPCQEGACVGSEAR_	0	MULTI-MSMS	2	865.882878	1729.7512	1.4173	25.864	0.44348	0	0.060467	1	30.438	1145300	2003	322	3022
A0A8I3P0L6	no	AAPAPTPSSTININTSTSK	19	Unmodified	_AAPAPTPSSTININTSTSK_	0	MULTI-SECPEP	2	929.481262	1856.94797	0.47231	40.749	0.44049	0	0.02737	1	46.3	7282500	3854	323	3033
A0A8C0S2B1	no	AAPDEESTTSITK	13	Unmodified	_AAPDEESTTSITK_	0	MSMS	2	675.325179	1348.6358	NaN	21.391	1	0	0.0031231	1	68.069		5280	325	3055
A0A8C0S546	no	AAPDILIATPGR	12	Unmodified	_AAPDILIATPGR_	0	MULTI-MSMS	2	597.845687	1193.67682	2.3215	54.63	0.78146	0	0.0049897	1	66.758	21292000	4229	326	3064
A0A8C0MA58	no	AAPDPVLEAGPGAHGPLPVPLVLDNGSFQAR	31	Unmodified	_AAPDPVLEAGPGAHGPLPVPLVLDNGSFQAR_	0	MULTI-SECPEP	3	1021.54012	3061.59852	-0.77444	93.488	0.30684	0	0.0086783	1	35.376	13618000	1073	328	3080
A0A8C0N883	no	AAPEATSEDGGAEPALEAR	19	Unmodified	_AAPEATSEDGGAEPALEAR_	0	MULTI-MSMS	2	921.429226	1840.8439	0.70991	35.338	0.78067	0	0.00077957	1	59.185	3050100	2371	329	3089
A0A8I3NI98	no	AAPEDERPAGSGEGER	16	Acetyl (Protein N-term)	_(ac)AAPEDERPAGSGEGER_	1	MULTI-MSMS	2	835.374254	1668.73396	-0.023044	22.189	0.41028	0	1.0886E-05	1	102.62	7334700	1104	330	3101
A0A8I3S6M5	no	AAPEINNIIEEATEFIK	17	Unmodified	_AAPEINNIIEEATEFIK_	0	MULTI-MSMS	2	951.496381	1900.97821	-2.0443	108.33	0.34118	1.4211E-14	0.0001337	1	82.069	5109400	5557	332	3115
A0A8P0SLH6	no	AAPGAEFAPNKR	12	Unmodified	_AAPGAEFAPNKR_	1	MULTI-MSMS	2	614.825286	1227.63602	1.2095	19.14	0.64505	0	0.00021511	1	130.66	50060000	2653	333	3120
A0A8C0T000	no	AAPGGGFQNIACLR	14	Unmodified	_AAPGGGFQNIACLR_	0	MULTI-MATCH	2	716.36171	1430.70887	-1.8454	60.448	1.2914	7.1054E-15	NaN	0	NaN	345160000	1241	334	3130
A0A8C0TB26	no	AAPGVAATDLEVVR	14	Unmodified	_AAPGVAATDLEVVR_	0	MULTI-MSMS	2	684.877716	1367.74088	-2.6591	53.173	0.84965	0	0.001619	1	73.666	57118000	5903	336	3137
A0A8C0SJL7	no	AAPGYHMAK	9	Unmodified	_AAPGYHMAK_	0	MULTI-MATCH	2	473.234187	944.453822	2.0063	11.935	0.5901	1.7764E-15	NaN	0	NaN	4402800	3880;4478	338	3158
A0A8C0SJL7	no	AAPGYHMAK	9	Unmodified	_AAPGYHMAK_	0	MULTI-MATCH	2	473.234187	944.453822	3.1758	13.498	0.13489	0	NaN	0	NaN	794720	3880;4478	338	3159
A0A8I3SCQ8	no	AAPLAGFGYGLPISR	15	Unmodified	_AAPLAGFGYGLPISR_	0	MULTI-MSMS	2	745.411726	1488.8089	0.5821	85.075	0.44132	0	0.00037086	1	85.845	29143000	5315	339	3166
A0A8C0QGH7	no	AAPLDSIQSLAAYYIECIR	19	Unmodified	_AAPLDSIQSLAAYYIECIR_	0	MULTI-MSMS	3	718.701507	2153.08269	-1.0554	111.37	0.54311	0	8.6987E-11	1	147.6	554760000	4714	340	3175
A0A8I3NF75	no	AAPLLHAR	8	Acetyl (Protein N-term)	_(ac)AAPLLHAR_	0	MSMS	2	445.763969	889.513385	NaN	35.806	1	0	0.0051258	1	103.29		2907	341	3188
A0A8P0S821	no	AAPLPQDFLDR	11	Unmodified	_AAPLPQDFLDR_	0	MULTI-MSMS	2	621.827495	1241.64044	-0.008365	66.368	1.2584	0	0.00085861	2	100.02	271700000	6439	342	3200
A0A8I3MPC8	no	AAPNGKPR	8	Acetyl (Protein N-term)	_(ac)AAPNGKPR_	1	MULTI-MATCH	2	426.737951	851.46135	1.3064	10.768	0.26952	0	NaN	0	NaN	3956300	5195	344	3221
A0A8C0NWJ2	no	AAPPDVGEER	10	Unmodified	_AAPPDVGEER_	0	MULTI-MSMS	2	520.753995	1039.49344	-0.15751	18.573	0.6783	0	0.025569	1	55.549	4099100	3249	346	3224
A0A8P0N910	no	AAPPPEDQQDPAPLS	15	Unmodified	_AAPPPEDQQDPAPLS_	0	MULTI-MSMS	2	766.865002	1531.71545	-1.1719	41.346	1.5227	0	0.0065294	2	55.754	39176000	6530	347	3237
A0A8C0LX14	no	AAPQDVHVR	9	Acetyl (Protein N-term)	_(ac)AAPQDVHVR_	0	MULTI-MATCH	2	517.772522	1033.53049	0.58439	24.159	0.81448	0	NaN	0	NaN	26841000	539	350	3258
A0A8C0Q803	no	AAPQPSMSCVYK	12	Unmodified	_AAPQPSMSCVYK_	0	MULTI-MATCH	2	669.812673	1337.61079	1.198	35.392	0.64608	0	NaN	0	NaN	5864900	1915	351	3262
A0A8P0PAZ7	no	AAPSEEDDSGVEVYYR	16	Unmodified	_AAPSEEDDSGVEVYYR_	0	MSMS	2	893.891945	1785.76934	NaN	50.835	1	0	0.00049053	1	72.958		6527	353	3275
A0A8C0S1R2	no	AAPSEGQAFASGVEK	15	Acetyl (Protein N-term)	_(ac)AAPSEGQAFASGVEK_	0	MULTI-MSMS	2	745.85972	1489.70489	-1.0841	56.901	0.54161	0	2.0987E-06	1	145.31	39277000	5273	354	3285
A0A8P0PEI2	no	AAPSPGQPTQPTR	13	Unmodified	_AAPSPGQPTQPTR_	0	MULTI-MSMS	2	654.338758	1306.66296	-1.7916	16.552	0.27229	0	0.0001584	1	104.82	5641000	5413	357	3299
A0A8C0M5Y6	no	AAPVDLELKK	10	Acetyl (Protein N-term)	_(ac)AAPVDLELKK_	1	MULTI-MSMS	2	563.329339	1124.64412	-0.047261	49.761	0.98697	-7.1054E-15	0.0062373	2	74.92	114320000	664	360	3309
A0A8C0MIG1	no	AAPVTGGMGAVLMR	14	Unmodified	_AAPVTGGMGAVLMR_	0	MULTI-MSMS	2	665.852132	1329.68971	-0.97088	58.721	0.8499	0	0.00015104	1	107.83	48315000	1421	361	3321
A0A8I3NUK8	no	AAQALALLR	9	Acetyl (Protein N-term)	_(ac)AAQALALLR_	0	MULTI-MSMS	2	484.798009	967.581465	-0.38813	98.244	0.57767	0	0.00070188	1	139.68	329270000	6204	362	3336
A0A8I3MJJ7	no	AAQAPSSFQLLYDLK	15	Unmodified	_AAQAPSSFQLLYDLK_	0	MULTI-MSMS	2	826.438138	1650.86172	-1.1512	88.765	0.60978	0	0.0012669	2	71.888	132200000	4791	363	3348
A0A8P0NLY2	no	AAQEEYIKR	9	Unmodified	_AAQEEYIKR_	1	MULTI-MSMS	2	554.293288	1106.57202	0.05552	15.164	0.44314	0	0.0038425	1	131.06	29273000	6623;6228	364	3354
P62825	no	AAQGEPQVQFK	11	Acetyl (Protein N-term)	_(ac)AAQGEPQVQFK_	0	MULTI-MSMS	2	622.817127	1243.6197	0.89813	51.328	2.0004	0	0.00032008	4	111.17	683370000	225	365	3366
A0A8C0TM85	no	AAQGIEGGDPGDVGR	15	Unmodified	_AAQGIEGGDPGDVGR_	0	MULTI-MSMS	2	699.834037	1397.65352	-0.7272	29.276	0.44112	0	0.0018671	1	68.132	4678800	6079	366	3381
A0A8C0TM85	no	AAQGIEGGDPGDVGR	15	Unmodified	_AAQGIEGGDPGDVGR_	0	MULTI-MATCH	2	699.834037	1397.65352	6.0005	28.7	0.73792	0	NaN	0	NaN	5930400	6079	366	3385
A0A8P0TDF9	no	AAQGTLQPSLYQIR	14	Unmodified	_AAQGTLQPSLYQIR_	0	MULTI-MSMS	2	773.422822	1544.83109	-0.22733	56.616	0.57712	0	0.00018922	1	98.353	25893000	4814;581	368	3394
A0A8C0TH91	no	AAQGWQDELAR	11	Acetyl (Protein N-term)	_(ac)AAQGWQDELAR_	0	MULTI-MSMS	2	643.809833	1285.60511	-0.33783	74.136	0.4073	0	5.0959E-05	1	200.54	40379000	6008	369	3405
A0A8C0TH91	no	AAQGWQDELAR	11	Acetyl (Protein N-term)	_(ac)AAQGWQDELAR_	0	MULTI-MATCH	2	643.809833	1285.60511	5.5105	73.001	0.44141	0	NaN	0	NaN	20570000	6008	369	3417
A0A8I3MQ25	no	AAQIELLQLLVQIASENNLGEGVIVK	26	Unmodified	_AAQIELLQLLVQIASENNLGEGVIVK_	0	MULTI-MSMS	3	921.526925	2761.55895	-0.090842	111.88	0.17025	0	2.9208E-12	1	109.23	30701000	4215	370	3423
A0A8P0T767	no	AAQLATEIADVK	12	Unmodified	_AAQLATEIADVK_	0	MULTI-MSMS	2	615.340435	1228.66632	0.61872	49.519	0.5774	0	0.00064826	1	94.297	35519000	2606	371	3429
A0A8I3P147	no	AAQLCGAGMAAVVDK	15	Unmodified	_AAQLCGAGMAAVVDK_	0	MULTI-MSMS	2	731.363061	1460.71157	-0.8113	49.236	1.5273	0	6.4941E-05	3	114.82	107890000	5243;2836	372	3441
A0A8C0MX58	no	AAQLFLCSLGLK	12	Unmodified	_AAQLFLCSLGLK_	0	MSMS	2	660.870848	1319.72714	NaN	87.415	1	0	0.029804	1	50.284		1929	373	3456
A0A8I3MEV9	no	AAQLIGTCSQNVAAIQEQVLGLGALR	26	Unmodified	_AAQLIGTCSQNVAAIQEQVLGLGALR_	0	MULTI-MSMS	3	894.484954	2680.43303	0.081391	100.62	0.37205	-1.4211E-14	1.9297E-12	1	110.31	70094000	4809	375	3464
A0A8I3NCB2	no	AAQLLEDVHAALK	13	Unmodified	_AAQLLEDVHAALK_	0	MULTI-MSMS	2	689.888084	1377.76161	2.1095	60.011	0.33928	0	0.041916	1	42.21	9555300	4013	376	3479
A0A8I3PDA9	no	AAQMPESDQIK	11	Acetyl (Protein N-term)	_(ac)AAQMPESDQIK_	0	MULTI-MSMS	2	630.300452	1258.58635	-1.1646	47.37	1.123	0	0.00039819	2	104.2	38926000	4813	378	3487
A0A8P0N6M8	no	AAQNSGEAEYIEK	13	Unmodified	_AAQNSGEAEYIEK_	0	MULTI-MSMS	2	705.330795	1408.64704	-3.4361	23.616	0.33938	0	0.011375	1	55.401	1495700	3879	379	3495
A0A8P0THI5	no	AAQQAASSSGQGQQAQTPTGK	21	Unmodified	_AAQQAASSSGQGQQAQTPTGK_	0	MULTI-MATCH	2	1001.48286	2000.95116	-0.37934	12.841	0.2382	-1.7764E-15	NaN	0	NaN	640390	515	380	3500
A0A8P0NP10	no	AAQTACRPLGK	11	Acetyl (Protein N-term)	_(ac)AAQTACRPLGK_	1	MULTI-MSMS	2	607.819147	1213.62374	-0.0030322	22.529	0.30528	0	0.0022263	1	78.516	9959300	6406	381	3503
A0A8P0NP10	no	AAQTACRPLGK	11	Acetyl (Protein N-term)	_(ac)AAQTACRPLGK_	1	MULTI-MATCH	2	607.819147	1213.62374	-3.9524	22.15	0.40975	0	NaN	0	NaN	6298000	6406	381	3508
A0A8C0PCF8	no	AAQTLLWTELIR	12	Unmodified	_AAQTLLWTELIR_	0	MULTI-MSMS	2	707.906276	1413.798	0.93165	95.877	0.47463	0	0.0001045	1	161.17	126030000	3157	382	3515
A0A8I3RSP3	no	AAQTSVAYGCIK	12	Unmodified	_AAQTSVAYGCIK_	0	MULTI-MSMS	2	634.818812	1267.62307	-0.26819	30.737	0.81659	0	0.0025001	1	74.165	89738000	4500	383	3527
A0A8I3RSP3	no	AAQTSVAYGCIK	12	Unmodified	_AAQTSVAYGCIK_	0	MULTI-MATCH	2	634.818812	1267.62307	-0.42982	26.331	0.23744	0	NaN	0	NaN	2328400	4500	383	3535
A0A8I3MQZ4	no	AAQTTHQFIIAK	12	Unmodified	_AAQTTHQFIIAK_	0	MSMS	2	664.869694	1327.72483	NaN	23.33	1	0	0.0044129	1	68.893		4309	384	3540
A0A8C0SBQ6	no	AAQTTIETAIHSLIETLK	18	Unmodified	_AAQTTIETAIHSLIETLK_	0	MULTI-MSMS	3	647.361479	1939.06261	0.92092	104.85	0.16928	0	0.050478	1	18.58	10626000	5327	385	3553
A0A8C0Q5M8	no	AASAAAASAAAAAAASGSPGPGEGSAGGEK	30	Acetyl (Protein N-term)	_(ac)AASAAAASAAAAAAASGSPGPGEGSAGGEK_	0	MULTI-MSMS	3	805.045718	2412.11532	-0.31815	76.12	0.78222	0	2.0851E-09	1	72.791	209610000	437;4550	388	3563
A0A8I3S7B6	no	AASAAGAAGGAGGSSGAAGAAGGGAGAGAR	30	Unmodified	_AASAAGAAGGAGGSSGAAGAAGGGAGAGAR_	0	MULTI-MSMS	3	705.668916	2113.98492	0.043129	19.8	0.61073	0	1.1379E-25	1	118.52	7231700	6288	390	3579
A0A8I3S7B6	no	AASAAGAAGGAGGSSGAAGAAGGGAGAGAR	30	Unmodified	_AASAAGAAGGAGGSSGAAGAAGGGAGAGAR_	0	MULTI-MSMS	3	705.668916	2113.98492	0.27374	20.307	0.86203	0	0.00016349	1	41.939	2816800	6288	390	3580
A0A8I3S7B6	no	AASAAGAAGGAGGSSGAAGAAGGGAGAGAR	30	Unmodified	_AASAAGAAGGAGGSSGAAGAAGGGAGAGAR_	0	MULTI-MSMS	3	705.668916	2113.98492	0.86289	28.592	0.40815	0	0.053145	1	12.484	1151900	6288	390	3581
A0A8I3S7B6	no	AASAAGAAGGAGGSSGAAGAAGGGAGAGAR	30	Unmodified	_AASAAGAAGGAGGSSGAAGAAGGGAGAGAR_	0	MULTI-MATCH	3	705.668916	2113.98492	0.12585	22.508	0.44205	0	NaN	0	NaN	2889000	6288	390	3592
A0A8P0TL70	no	AASAAVDELSR	11	Acetyl (Protein N-term)	_(ac)AASAAVDELSR_	0	MULTI-MSMS	2	566.28566	1130.55677	-0.083899	65.744	0.43907	0	9.7305E-05	1	128.91	23686000	2716	391	3597
A0A8C0S4U0	no	AASADSTTEGTPADGFTVLSTK	22	Unmodified	_AASADSTTEGTPADGFTVLSTK_	0	MULTI-MSMS	3	709.674451	2126.00152	0.04062	62.798	0.57493	-7.1054E-15	0.00045248	1	45.784	97633000	5309	392	3605
A0A8C0S4U0	no	AASADSTTEGTPADGFTVLSTK	22	Unmodified	_AASADSTTEGTPADGFTVLSTK_	0	MULTI-MSMS	2	1064.00804	2126.00152	0.61915	62.825	0.43873	7.1054E-15	4.0859E-08	1	103.76	24265000	5309	392	3606
A0A8P0TM86	no	AASALYACTK	10	Acetyl (Protein N-term)	_(ac)AASALYACTK_	0	MULTI-MSMS	2	549.268424	1096.5223	-0.23287	55.04	0.3397	7.1054E-15	0.0011811	1	94.692	11905000	3334	393	3628
A0A8C0TBZ9	yes	AASAPGAPSPPPEEPPAPAPAAGEAPAEQAGDAAAEAR	38	Unmodified	_AASAPGAPSPPPEEPPAPAPAAGEAPAEQAGDAAAEAR_	0	MULTI-MSMS	3	1148.88159	3443.62296	0.13656	57.843	1.5274	7.1054E-15	0.00010465	3	39.57	13736000	5921	394	3633
A0A8C0TBZ9	yes	AASAPGAPSPPPEEPPAPAPAAGEAPAEQAGDAAAEAR	38	Unmodified	_AASAPGAPSPPPEEPPAPAPAAGEAPAEQAGDAAAEAR_	0	MSMS	3	1148.88159	3443.62296	NaN	57.317	1	0	0.038498	1	20.13		5921	394	3634
A0A8I3PBM7	no	AASCVLLHTGQK	12	Acetyl (Protein N-term)	_(ac)AASCVLLHTGQK_	0	MULTI-MSMS	2	663.845361	1325.67617	0.32828	45.776	1.2219	0	2.6328E-12	4	232.79	696610000	5718	395	3647
A0A8I3MU97	no	AASEGPAGVLPCLELPTYAAACALVSSR	28	Unmodified	_AASEGPAGVLPCLELPTYAAACALVSSR_	0	MULTI-MSMS	3	944.473726	2830.39935	0.85219	104.56	0.47602	1.4211E-14	5.5666E-12	2	91.079	27934000	3423	396	3660
E2RQ08	no	AASFLLALEPELEAR	15	Unmodified	_AASFLLALEPELEAR_	0	MULTI-MSMS	2	815.445963	1628.87737	0.56557	98.724	0.71418	0	8.928E-08	2	167.18	190240000	164	398	3673
A0A8I3N8V6	no	AASGAGDPLNTK	12	Acetyl (Protein N-term)	_(ac)AASGAGDPLNTK_	0	MSMS	2	572.28566	1142.55677	NaN	38.929	1	0	0.00018291	1	94.692		5888	399	3685
A0A8I3N8V6	no	AASGAGDPLNTK	12	Acetyl (Protein N-term)	_(ac)AASGAGDPLNTK_	0	MULTI-MATCH	2	572.28566	1142.55677	2.6699	38.526	0.40669	0	NaN	0	NaN	1389500	5888	399	3695
A0A8I3PJR7	no	AASGAPPRPATHLLFDMDGLLLDTER	26	Acetyl (Protein N-term)	_(ac)AASGAPPRPATHLLFDMDGLLLDTER_	1	MULTI-MATCH	3	936.144598	2805.41196	3.1417	100.14	0.33954	0	NaN	0	NaN	11339000	5476	400	3701
A0A8I3PK82	no	AASGSGMAQK	10	Acetyl (Protein N-term)	_(ac)AASGSGMAQK_	0	MULTI-MSMS	2	475.224017	948.43348	0.49944	17.169	0.47538	0	0.031884	1	42.311	15848000	4967	402	3707
A0A8C0T2B3	no	AASGTLSTFR	10	Acetyl (Protein N-term)	_(ac)AASGTLSTFR_	0	MULTI-MSMS	2	526.772188	1051.52982	-0.13451	57.898	0.81443	0	0.00021501	2	124.74	12068000	5780	403	3719
A0A8I3PPA2	no	AASGTTSDDAQPGSSAGPTGK	21	Unmodified	_AASGTTSDDAQPGSSAGPTGK_	0	MULTI-MSMS	2	931.921766	1861.82898	0.069384	15.883	0.37489	0	2.2873E-05	1	85.42	2921800	404	404	3731
A0A8I3PYF0	no	AASITSEVFNK	11	Unmodified	_AASITSEVFNK_	0	MULTI-MSMS	2	583.806228	1165.5979	1.2672	45.319	0.37205	0	0.0048747	1	72.643	6297700	5525	406	3752
A0A8I3PYS5	no	AASLLLEILGLLCK	14	Unmodified	_AASLLLEILGLLCK_	0	MULTI-MATCH	3	505.305589	1512.89494	-2.0536	111.95	0.10236	0	NaN	0	NaN	7051200	2053	408	3763
A0A8C0SZ55	no	AASLQPGISEDLQK	14	Unmodified	_AASLQPGISEDLQK_	0	MULTI-MSMS	2	728.885738	1455.75692	0.36315	44.849	0.88103	0	0.00042717	2	91.215	93185000	2141	409	3766
A0A8I3SCB6	no	AASQSTQVPTVTEGAAAALLLSK	23	Unmodified	_AASQSTQVPTVTEGAAAALLLSK_	0	MULTI-MSMS	3	738.737385	2213.19033	-0.42807	88.621	0.71112	0	0.046216	1	16.562	102300000	3764	412	3783
A0A8I3SCB6	no	AASQSTQVPTVTEGAAAALLLSK	23	Unmodified	_AASQSTQVPTVTEGAAAALLLSK_	0	MULTI-MATCH	3	738.737385	2213.19033	-0.83164	89.163	0.16891	0	NaN	0	NaN	12591000	3764	412	3792
A0A8C0MC76	no	AASSFHGLAQANGR	14	Acetyl (Protein N-term),Deamidation (NQ)	_(ac)AASSFHGLAQAN(de)GR_	0	MSMS	2	715.344572	1428.67459	NaN	45.717	1	0	1.4723E-12	1	135.16		1017	413	3796
A0A8C0ML39	no	AASSLLANLWQYSK	14	Unmodified	_AASSLLANLWQYSK_	0	MULTI-MSMS	2	776.411923	1550.80929	-2.0645	95.539	0.91679	0	0.00098115	1	80.623	186690000	1501;6542	415	3812
A0A8I3QAG8	no	AASTASHRPIK	11	Acetyl (Protein N-term)	_(ac)AASTASHRPIK_	1	MULTI-MSMS	2	590.825286	1179.63602	0.80251	11.919	0.38984	0	0.00011999	1	147.2	5691500	6179	418	3838
A0A8I3S238	no	AASVPVEFQEHHLSEVQNMASEEK	24	Unmodified	_AASVPVEFQEHHLSEVQNMASEEK_	0	MULTI-SECPEP	3	899.425541	2695.25479	-0.20618	57.09	0.43964	0	0.0076535	1	42.454	28338000	967	421	3852
A0A8I3PZM2	no	AASVPYFEILEK	12	Unmodified	_AASVPYFEILEK_	0	MULTI-MSMS	2	683.866285	1365.71802	2.6026	83.935	0.44238	0	0.0030671	1	72.478	19369000	1659	423	3865
A0A8C0PPR3	no	AASVVQPQPLVVVK	14	Unmodified	_AASVVQPQPLVVVK_	0	MULTI-MSMS	2	717.937576	1433.8606	0.54509	51.784	0.5772	7.1054E-15	0.038004	1	42.001	17084000	3719	424	3871
A0A8P0SBF6	no	AATACFGFPK	10	Unmodified	_AATACFGFPK_	0	MULTI-MSMS	2	535.260402	1068.50625	-0.38476	48.531	0.98972	0	0.0042895	2	83.206	5902100	3359	427	3892
A0A8P0PDY0	no	AATAFNSTEPGSAEGFK	17	Unmodified	_AATAFNSTEPGSAEGFK_	0	MULTI-MSMS	2	842.894291	1683.77403	-3.2169	45.522	1.2536	0	2.6433E-06	1	120.87	17832000	6485	428	3904
A0A8I3N6K0	no	AATAPLLEAVDNLSAFASNPEFSSIPAQISPEGR	34	Unmodified	_AATAPLLEAVDNLSAFASNPEFSSIPAQISPEGR_	0	MULTI-MSMS	4	868.441409	3469.73653	-0.438	111.28	0.40878	0	2.7701E-10	2	71.384	108250000	5438	429	3916
A0A8I3N6K0	no	AATAPLLEAVDNLSAFASNPEFSSIPAQISPEGR	34	Unmodified	_AATAPLLEAVDNLSAFASNPEFSSIPAQISPEGR_	0	MULTI-MSMS	3	1157.58612	3469.73653	0.55218	111.29	0.47706	1.4211E-14	2.4081E-14	1	77.522	71785000	5438	429	3917
A0A8C0P6K8	no	AATASPGAGGVDGKPR	16	Acetyl (Protein N-term)	_(ac)AATASPGAGGVDGKPR_	1	MULTI-MSMS	2	727.373329	1452.73211	1.0697	21.645	0.91414	0	2.1299E-09	2	160.15	13295000	3629	430	3934
A0A8P0NFD4	no	AATDCSDLGQSR	12	Unmodified	_AATDCSDLGQSR_	0	MULTI-MSMS	2	640.780415	1279.54628	-0.14159	18.081	0.27202	0	6.1441E-05	1	146.11	5547900	4381	432	3947
A0A8C0T4D5	no	AATDPVAADLQMAAGLTDIFK	21	Unmodified	_AATDPVAADLQMAAGLTDIFK_	0	MSMS	3	707.029512	2118.06671	NaN	110.1	1	0	0.00054168	1	59.163		1331	433	3959
A0A8I3RRR3	no	AATECMCNLAMSK	13	Unmodified	_AATECMCNLAMSK_	0	MULTI-MSMS	2	743.81149	1485.60843	-0.93567	42.021	0.33965	0	0.00042903	1	93.258	9839300	4340	434	3967
A0A8P0T6S6	no	AATESFASDPILYR	14	Unmodified	_AATESFASDPILYR_	0	MULTI-MSMS	2	770.885738	1539.75692	1.1538	65.584	0.84726	0	8.5789E-06	2	146.11	587720000	5637;6498	435	3982
A0A8I3Q0D2	no	AATFFGEVVK	10	Acetyl (Protein N-term)	_(ac)AATFFGEVVK_	0	MULTI-MSMS	2	555.795132	1109.57571	0.71059	98.539	0.68014	0	0.00022449	1	138.4	148210000	4375	438	4006
A0A8I3S7B6	no	AATKDEDEWKEFEQK	15	Unmodified	_AATKDEDEWKEFEQK_	2	MULTI-MSMS	2	927.431238	1852.84792	0.27524	38.66	0.50902	0	0.0030159	1	113.77	4034600	6288	441	4021
A0A8I3Q022	no	AATLAQELEK	10	Unmodified	_AATLAQELEK_	0	MULTI-MSMS	2	537.295496	1072.57644	0.0407	40.111	0.37381	-7.1054E-15	0.053838	1	44.425	4266500	2103	442	4034
A0A8P0SCG5	no	AATNLENQLHSAQK	14	Acetyl (Protein N-term)	_(ac)AATNLENQLHSAQK_	0	MULTI-MSMS	2	783.897168	1565.77978	1.1951	51.2	0.26956	0	9.8832E-06	1	140.39	7457100	4298	445	4062
A0A8C0SL61	no	AATPVIMVGPGTGVAPFIGFIQER	24	Unmodified	_AATPVIMVGPGTGVAPFIGFIQER_	0	MULTI-MSMS	3	810.106756	2427.29844	0.70178	104.11	0.7788	0	3.3727E-05	1	52.359	58922000	5530	446	4077
A0A8C0PNR7	no	AATQELALLISR	12	Unmodified	_AATQELALLISR_	0	MULTI-MSMS	2	643.377352	1284.74015	-0.94613	77.397	0.74783	0	2.5787E-05	1	180.97	43630000	432	447	4089
A0A8P0SQF7	no	AATSDLEHYDK	11	Unmodified	_AATSDLEHYDK_	0	MULTI-MSMS	2	625.288399	1248.56225	-0.79844	21.41	0.50861	0	0.00029234	1	156.83	22232000	4345	449	4107
A0A8C0T8L9	no	AATTAGAAGLAGGHHR	16	Unmodified	_AATTAGAAGLAGGHHR_	0	MULTI-SECPEP	3	473.579762	1417.71746	0.53212	11.828	0.32869	-1.7764E-15	0.058535	1	39.033	2818300	5870	451	4119
A0A8P0T3K4	no	AATTGHVIDIYACALDQTGLLEMK	24	Unmodified	_AATTGHVIDIYACALDQTGLLEMK_	0	MULTI-MSMS	3	864.43298	2590.27711	-3.3199	96.882	0.33939	-1.4211E-14	1.7617E-05	1	63.979	99091000	1058	452	4126
A0A8I3QGM8	no	AATTVLQELK	10	Unmodified	_AATTVLQELK_	0	MULTI-MSMS	2	537.313689	1072.61282	-0.1173	46.072	0.61047	0	0.0030533	1	88.37	14159000	2311	453	4136
A0A8C0R9A2	no	AATVESSVEDPLR	13	Acetyl (Protein N-term)	_(ac)AATVESSVEDPLR_	0	MULTI-MSMS	2	708.354271	1414.69399	-0.9235	76.801	0.78039	0	1.1189E-05	2	156.12	63107000	4803	455	4150
A0A8C0R9A2	no	AATVESSVEDPLR	13	Acetyl (Protein N-term)	_(ac)AATVESSVEDPLR_	0	MSMS	2	708.354271	1414.69399	NaN	77.25	1	0	0.00038181	1	81.017		4803	455	4151
A0A8C0SZY4	no	AATVMVNCLLK	11	Unmodified	_AATVMVNCLLK_	0	MSMS	2	610.330501	1218.64645	NaN	57.743	1	0	0.0027929	1	80.219		5741	456	4159
A0A8I3S4K4	no	AAVAAVQGAVHELLEFAR	18	Unmodified	_AAVAAVQGAVHELLEFAR_	0	MULTI-MSMS	3	618.00737	1851.00028	0.03344	99.376	0.51018	0	1.5214E-08	1	119.4	70483000	615	459	4170
A0A8I3RSF7	no	AAVAAVSSAK	10	Acetyl (Protein N-term)	_(ac)AAVAAVSSAK_	0	MULTI-MSMS	2	458.758549	915.502546	-0.54502	39.452	0.37514	0	0.0021205	1	83.948	4055800	1751	460	4182
A0A8I3MSC3	no	AAVAHGPDDSGDSGLAVSASPVISEHKPDQEGILNLQEDHK	41	Unmodified	_AAVAHGPDDSGDSGLAVSASPVISEHKPDQEGILNLQEDHK_	1	MULTI-MSMS	5	839.010321	4190.01522	1.6361	59.316	0.20284	0	0.037048	1	12.481	15329000	4526	461	4193
A0A8I3N041	no	AAVAPEEVSEVIFGHVLAAGCGQNPVR	27	Unmodified	_AAVAPEEVSEVIFGHVLAAGCGQNPVR_	0	MULTI-MSMS	3	926.472826	2776.39665	-0.51976	97.87	0.88535	1.4211E-14	1.2818E-19	1	119.83	744460000	2646	462	4197
A0A8I3N041	no	AAVAPEEVSEVIFGHVLAAGCGQNPVR	27	Unmodified	_AAVAPEEVSEVIFGHVLAAGCGQNPVR_	0	MULTI-MSMS	4	695.106438	2776.39665	-2.1151	97.912	0.61328	0	1.8524E-06	1	66.501	108380000	2646	462	4198
A0A8C0P4Y3	no	AAVAWEAGKPLSIEEVEVAPPK	22	Unmodified	_AAVAWEAGKPLSIEEVEVAPPK_	1	MULTI-MSMS	3	764.414243	2290.2209	-0.049177	75.186	0.7807	-1.4211E-14	0.00011876	1	55.734	164970000	3567	463	4221
A0A8C0PFF8	no	AAVDAGFVPNDMQVGQTGK	19	Unmodified	_AAVDAGFVPNDMQVGQTGK_	0	MULTI-MATCH	2	952.962182	1903.90981	0.85815	63.386	0.57716	0	NaN	0	NaN	229140000	3957	465	4246
A0A8P0TLF5	no	AAVDEENDEKEDEER	15	Unmodified	_AAVDEENDEKEDEER_	1	MULTI-MSMS	2	889.371574	1776.7286	0.55039	15.874	0.27235	0	4.171E-09	1	182.08	3999200	6552;6551;5810	466	4250
A0A8I3MXU5	no	AAVDYFFGELR	11	Unmodified	_AAVDYFFGELR_	0	MULTI-MSMS	2	644.322045	1286.62954	1.3938	91.161	0.47498	0	0.0097539	1	62.303	8835800	2315	467	4264
A0A8I3MXU5	no	AAVDYFFGELR	11	Unmodified	_AAVDYFFGELR_	0	MULTI-MATCH	2	644.322045	1286.62954	5.0358	90.266	0.20265	0	NaN	0	NaN	2485000	2315	467	4272
A0A8I3N7S3	no	AAVEALQSQALHATSQQPLR	20	Unmodified	_AAVEALQSQALHATSQQPLR_	0	MULTI-SECPEP	3	707.046665	2118.11816	0.32292	54.34	0.60984	0	0.00090523	1	71.073	173500000	2126	468	4274
A0A8I3N7S3	no	AAVEALQSQALHATSQQPLRK	21	Unmodified	_AAVEALQSQALHATSQQPLRK_	1	MULTI-MSMS	3	749.744986	2246.21313	-2.1813	44.179	0.44264	0	2.9253E-12	2	123.43	25140000	2126	469	4285
A0A8I3PXL2	no	AAVEEGIVLGGGCALLR	17	Unmodified	_AAVEEGIVLGGGCALLR_	0	MULTI-MSMS	2	842.956172	1683.89779	1.5085	79.706	1.6312	0	7.935E-07	2	134.3	1478200000	5923	470	4292
A0A8I3PXL2	no	AAVEEGIVLGGGCALLR	17	Unmodified	_AAVEEGIVLGGGCALLR_	0	MULTI-SECPEP	2	842.956172	1683.89779	0.77757	80.93	0.27365	0	0.00071612	1	89.403	63412000	5923	470	4293
A0A8I3N1B0	no	AAVEHVVADAGAFLR	15	Acetyl (Protein N-term)	_(ac)AAVEHVVADAGAFLR_	0	MULTI-MSMS	2	784.414997	1566.81544	-0.61183	100.5	1.0523	-1.4211E-14	7.4004E-10	1	178.49	350620000	5851	473	4310
A0A8I3N1B0	no	AAVEHVVADAGAFLR	15	Acetyl (Protein N-term)	_(ac)AAVEHVVADAGAFLR_	0	MULTI-SECPEP	2	784.414997	1566.81544	-2.4445	100.96	0.17045	0	0.0084459	1	63.401	3447300	5851	473	4311
A0A8P0PEI2	no	AAVELALLGAR	11	Unmodified	_AAVELALLGAR_	0	MSMS	2	542.329673	1082.64479	NaN	68.245	1	0	0.0060368	1	70.256		5413	474	4323
A0A8C0PJT1	no	AAVELEEPEDAR	12	Unmodified	_AAVELEEPEDAR_	0	MULTI-MSMS	2	664.820064	1327.62557	-1.026	36.506	0.81626	0	0.00019785	2	119.22	31220000	3911	475	4333
A0A8I3NZP6	no	AAVENLPTFLVELSR	15	Unmodified	_AAVENLPTFLVELSR_	0	MULTI-MSMS	2	829.959237	1657.90392	-1.1492	101.35	1.0847	0	1.7866E-06	2	148.18	742020000	763	476	4348
A0A8C0TPY7	no	AAVESLGFILFR	12	Unmodified	_AAVESLGFILFR_	0	MULTI-MSMS	2	661.876988	1321.73942	0.098031	99.139	0.91874	-1.4211E-14	0.00010331	2	163.32	261710000	3527;6086	477	4362
A0A8I3S0R4	no	AAVETLGIPCFLGGMAR	17	Unmodified	_AAVETLGIPCFLGGMAR_	0	MULTI-MSMS	2	881.952575	1761.8906	2.2794	97.195	0.61124	-1.4211E-14	3.4648E-07	2	138.99	55574000	3851	478	4374
A0A8C0TAT6	no	AAVEWFDGKDFQGSK	15	Unmodified	_AAVEWFDGKDFQGSK_	1	MULTI-MSMS	2	842.901919	1683.78929	0.53647	61.058	0.88133	-7.1054E-15	0.00023912	3	120.57	28723000	3143;6332;3329	480	4389
A0A8I3NCB2	no	AAVHEALCDNVDTR	14	Unmodified	_AAVHEALCDNVDTR_	0	MULTI-MSMS	2	785.867553	1569.72055	-0.66121	24.159	0.57625	0	1.2769E-06	1	153.63	17667000	4013	481	4402
A0A8P0PEA0	no	AAVIPLGTWR	10	Unmodified	_AAVIPLGTWR_	0	MULTI-MSMS	2	542.319109	1082.62366	-0.25505	66.359	0.81722	0	0.0087238	1	71.692	78823000	6555	482	4414
A0A8C0SUM9	no	AAVLESLLR	9	Acetyl (Protein N-term)	_(ac)AAVLESLLR_	0	MULTI-MSMS	2	507.303124	1012.5917	1.0948	111.61	0.16882	0	0.00054676	1	147.52	36325000	5655	483	4426
A0A8P0TJC5	no	AAVLIFANK	9	Unmodified	_AAVLIFANK_	0	MULTI-MSMS	2	473.789653	945.564752	-1.357	49.912	0.61256	-7.1054E-15	0.0089014	1	79.597	2886300	1774	484	4438
A0A8P0TJC5	no	AAVLIFANK	9	Unmodified	_AAVLIFANK_	0	MULTI-MSMS	2	473.789653	945.564752	-0.46055	50.287	0.20449	0	0.035638	1	55.504	1921200	1774	484	4439
A0A8C0SNN1	no	AAVLLEQER	9	Unmodified	_AAVLLEQER_	0	MULTI-MSMS	2	514.790381	1027.56621	0.21583	30.667	0.78453	3.5527E-15	0.00091961	1	155.75	90101000	3211	485	4451
A0A8C0PIL6	no	AAVLLHLLR	9	Unmodified	_AAVLLHLLR_	0	MULTI-MSMS	2	503.332019	1004.64948	0.031227	53.898	0.34026	0	0.0082359	1	81.297	13506000	4100	486	4463
A0A8I3N0K8	no	AAVLNAER	8	Acetyl (Protein N-term)	_(ac)AAVLNAER_	0	MULTI-MSMS	2	443.243067	884.47158	1.22	50.026	0.71546	0	0.011285	1	77.058	8185200	5387	487	4469
A0A8C0QAU4	no	AAVLQQVLER	10	Acetyl (Protein N-term)	_(ac)AAVLQQVLER_	0	MULTI-SECPEP	2	584.837862	1167.66117	-0.4747	102.95	0.37371	0	0.048234	1	50.805	7379000	4645;6361	488	4477
A0A8P0N3U1	no	AAVLVQQWVSYADTELIPAACGATLPALGLR	31	Unmodified	_AAVLVQQWVSYADTELIPAACGATLPALGLR_	0	MULTI-MSMS	4	814.436506	3253.71692	-2.1978	111.34	0.37461	0	8.1525E-11	1	77.211	28048000	5408;6428	489	4487
A0A8C0M958	no	AAVMVYDDANKK	12	Unmodified	_AAVMVYDDANKK_	1	MULTI-MSMS	2	662.83192	1323.64929	-0.33366	20.192	0.21776	0	0.00020008	1	149.72	7164100	1031;4852	492	4497
A0A8C0TSE7	no	AAVPELLQQQEEDR	14	Acetyl (Protein N-term)	_(ac)AAVPELLQQQEEDR_	0	MULTI-MSMS	2	834.415391	1666.81623	-2.2107	87.087	2.1058	0	0.001456	2	68.536	133380000	3853	493	4512
A0A8C0SG12	no	AAVPSGASTGIYEALELR	18	Unmodified	_AAVPSGASTGIYEALELR_	0	MULTI-MSMS	2	902.975615	1803.93668	0.62653	85	5.9332	-1.4211E-14	7.3376E-15	11	164.53	3254800000	5458;4299	494	4527
A0A8C0SG12	no	AAVPSGASTGIYEALELR	18	Unmodified	_AAVPSGASTGIYEALELR_	0	MULTI-MSMS	2	902.975615	1803.93668	2.1301	90.247	0.74431	0	5.4828E-05	2	86.944	34147000	5458;4299	494	4528
A0A8C0SG12	no	AAVPSGASTGIYEALELR	18	Unmodified	_AAVPSGASTGIYEALELR_	0	MULTI-MSMS	2	902.975615	1803.93668	2.3171	91.08	0.40763	0	3.4876E-07	2	107.14	17319000	5458;4299	494	4529
A0A8C0SG12	no	AAVPSGASTGIYEALELR	18	Unmodified	_AAVPSGASTGIYEALELR_	0	MULTI-MSMS	2	902.975615	1803.93668	-2.5381	95.831	0.64323	0	0.011853	1	41.621	16280000	5458;4299	494	4530
A0A8C0SG12	no	AAVPSGASTGIYEALELR	18	Unmodified	_AAVPSGASTGIYEALELR_	0	MSMS	2	902.975615	1803.93668	NaN	93.177	1	0	0.0012389	1	66.285		5458;4299	494	4531
A0A8C0SG12	no	AAVPSGASTGIYEALELR	18	Unmodified	_AAVPSGASTGIYEALELR_	0	MSMS	2	902.975615	1803.93668	NaN	93.925	1	0	0.0036956	1	57.159		5458;4299	494	4532
A0A8C0SG12	no	AAVPSGASTGIYEALELR	18	Unmodified	_AAVPSGASTGIYEALELR_	0	MULTI-MATCH	2	902.975615	1803.93668	-7.2692	94.29	0.16522	0	NaN	0	NaN	24438000	5458;4299	494	4596
A0A8I3S6W4	no	AAVQGAEVK	9	Acetyl (Protein N-term)	_(ac)AAVQGAEVK_	0	MULTI-MSMS	2	457.750724	913.486896	-0.059999	16.863	0.27159	0	0.0066525	1	72.492	8446500	582	497	4609
A0A8I3S6W4	no	AAVQGAEVK	9	Acetyl (Protein N-term)	_(ac)AAVQGAEVK_	0	MULTI-MATCH	2	457.750724	913.486896	-3.131	15.481	0.40617	0	NaN	0	NaN	817710	582	497	4618
A0A8I3NX26	no	AAVQLPSGEDQNDWVAVHVVDFFNR	25	Unmodified	_AAVQLPSGEDQNDWVAVHVVDFFNR_	0	MULTI-MATCH	3	938.459574	2812.35689	-0.096502	101.89	0.16997	0	NaN	0	NaN	6841500	4577	498	4620
A0A8C0T7M5	no	AAVQQLQAEGLSPR	14	Unmodified	_AAVQQLQAEGLSPR_	0	MULTI-MSMS	2	734.399347	1466.78414	0.56147	44.834	0.981	0	2.9732E-10	1	196.48	184320000	4031;4122	499	4622
A0A8C0T7M5	no	AAVQQLQAEGLSPR	14	Unmodified	_AAVQQLQAEGLSPR_	0	MULTI-MATCH	2	734.399347	1466.78414	-0.29097	45.961	0.50797	0	NaN	0	NaN	32972000	4031;4122	499	4632
A0A8C0Q9X4	no	AAVQVLDDIEK	11	Unmodified	_AAVQVLDDIEK_	0	MULTI-MSMS	2	600.82716	1199.63977	0.51274	55.121	0.67986	0	0.00065002	2	109.66	86146000	1159	500	4639
A0A8I3PK95	no	AAVSDMAQEK	10	Unmodified	_AAVSDMAQEK_	0	MULTI-MSMS	2	525.250231	1048.48591	-0.4538	15.687	0.37424	0	0.0088568	1	71.501	11640000	2472	501	4650
A0A8P0PLN0	no	AAVSQESPGGLEAGNAK	17	Unmodified	_AAVSQESPGGLEAGNAK_	0	MULTI-MSMS	2	793.394458	1584.77436	0.13814	26.179	0.91839	0	0.00013012	1	82.362	7768600	434	505	4685
A0A8P0TTG0	no	AAVTLLGDEK	10	Unmodified	_AAVTLLGDEK_	0	MULTI-MSMS	2	508.784764	1015.55498	0.49039	36.763	0.84963	7.1054E-15	0.00083212	2	113.66	104830000	3064	506	4697
A0A8P0TTG0	no	AAVTLLGDEKK	11	Unmodified	_AAVTLLGDEKK_	1	MULTI-MSMS	2	572.832246	1143.64994	-0.1009	22.928	0.37436	-3.5527E-15	0.001822	1	109.29	10142000	3064	507	4711
A0A8C0T5U5	no	AAVVENVVK	9	Acetyl (Protein N-term)	_(ac)AAVVENVVK_	0	MULTI-MSMS	2	485.782025	969.549496	0.23992	71.361	0.95334	0	0.0085297	1	68.383	43915000	5825	508	4722
A0A8C0SS58	no	AAVVESHK	8	Unmodified	_AAVVESHK_	0	MULTI-MSMS	2	420.732335	839.450116	-0.067522	5.2569	1.2859	0	0.013815	1	87.323	4161500	5613	509	4734
A0A8I3MLQ5	no	AAVVHHFESLPAGSTLIFYK	20	Unmodified	_AAVVHHFESLPAGSTLIFYK_	0	MULTI-SECPEP	4	547.545383	2186.15242	1.5237	66.578	1.02	0	0.036839	1	33.666	87726000	4271	510	4748
A0A8C0RVQ9	no	AAVVTTQGDQEGAEASR	17	Unmodified	_AAVVTTQGDQEGAEASR_	0	MULTI-MSMS	2	845.405554	1688.79656	-0.12351	20.843	0.61091	0	2.7197E-07	1	141.38	21828000	5201	511	4752
A0A8I3PWI9	no	AAVWQQVLAVDAR	13	Acetyl (Protein N-term)	_(ac)AAVWQQVLAVDAR_	0	MULTI-MSMS	2	734.898983	1467.78341	-0.60533	106.6	0.61323	0	1.2774E-05	1	148.32	11409000	5863	512	4764
A0A8P0NYW1	no	AAWAPPAALAPASSGNAIYDFFIGR	25	Unmodified	_AAWAPPAALAPASSGNAIYDFFIGR_	0	MULTI-MSMS	3	845.432408	2533.27539	0.6303	108.62	0.44314	0	0.00016484	1	46.403	18898000	928	514	4780
A0A8C0NQ45	no	AAWEVDTGRR	10	Unmodified	_AAWEVDTGRR_	1	MULTI-MSMS	2	580.793986	1159.57342	-0.79682	26.08	1.0204	-3.5527E-15	0.0043865	1	100.84	2573600	3007	515	4792
A0A8I3PI19	no	AAWGEDTDYTPVWCMR	16	Unmodified	_AAWGEDTDYTPVWCMR_	0	MULTI-MSMS	2	979.414011	1956.81347	-1.0111	91.726	0.40571	0	6.0899E-05	1	95.401	7751100	2756	516	4797
A0A8C0MCU9	no	AAYDVSSFSFFQR	13	Unmodified	_AAYDVSSFSFFQR_	0	MULTI-MSMS	2	762.859523	1523.70449	-1.5321	91.139	0.57517	1.4211E-14	7.0677E-05	2	123.79	50427000	1182	517	4802
A0A8I3NEK0	no	AAYEAELGDAR	11	Unmodified	_AAYEAELGDAR_	0	MULTI-MSMS	2	583.277835	1164.54112	-0.19875	34.041	0.33821	0	0.027628	1	49.16	6704500	5929;6396	518	4813
A0A8I3NEK0	no	AAYEAELGDARK	12	Unmodified	_AAYEAELGDARK_	1	MULTI-MSMS	2	647.325316	1292.63608	-0.39615	23.625	0.47514	0	0.00083354	1	112.13	10094000	5929;6396	519	4824
A0A8C0SKU0	no	AAYFGIYDTAK	11	Unmodified	_AAYFGIYDTAK_	0	MULTI-MSMS	2	610.303321	1218.59209	-0.075476	61.537	1.356	0	0.0024883	2	82.749	917580000	5523	520	4836
A0A8I3S2Q1	no	AAYFGVYDTAK	11	Unmodified	_AAYFGVYDTAK_	0	MULTI-MSMS	2	603.295496	1204.57644	0.016961	53.695	1.0519	0	0.0037154	2	75.571	1107400000	2087;2586	521	4850
A0A8I3PV71	no	AAYVLFYQR	9	Unmodified	_AAYVLFYQR_	0	MULTI-MSMS	2	565.803291	1129.59203	0.076769	64.236	0.3742	0	0.044991	1	50.898	6189600	2701;4864	525	4876
A0A8C0SRF0	no	ACADAGLLDESFLR	14	Unmodified	_ACADAGLLDESFLR_	0	MULTI-MSMS	2	769.369398	1536.72424	-0.47644	83.243	0.5052	0	0.00014146	2	115.29	26311000	5608	526	4887
P62872	no	ACADATLSQITNNIDPVGR	19	Unmodified	_ACADATLSQITNNIDPVGR_	0	MULTI-MSMS	2	1008.49438	2014.9742	-0.89336	80.641	0.71631	0	7.4533E-12	2	152.47	23643000	226	527	4899
A0A8I3P9Y9	no	ACADPAAGSVILLENLR	17	Unmodified	_ACADPAAGSVILLENLR_	0	MULTI-MSMS	3	590.645333	1768.91417	0.13659	90.447	1.8302	0	2.8356E-07	5	135.47	1029100000	5736	528	4908
A0A8I3P9Y9	no	ACADPAAGSVILLENLR	17	Unmodified	_ACADPAAGSVILLENLR_	0	MULTI-MSMS	2	885.464361	1768.91417	-0.34979	90.348	1.8713	0	8.3424E-17	3	188.09	1579800000	5736	528	4909
A0A8I3RW82	no	ACALQVLSAILEGSK	15	Unmodified	_ACALQVLSAILEGSK_	0	MULTI-MSMS	2	780.426716	1558.83888	-1.4344	105.28	0.37281	0	7.9851E-06	1	140.31	26656000	3430	531	4945
A0A8P0ND82	no	ACALSIAESCR	11	Unmodified	_ACALSIAESCR_	0	MULTI-MSMS	2	619.286822	1236.55909	-1.2752	39.692	0.40811	0	0.0014809	1	90.629	7250900	6472	532	4955
A0A8P0ND82	no	ACALSIAESCRPGDK	15	Unmodified	_ACALSIAESCRPGDK_	1	MULTI-MSMS	2	817.884889	1633.75522	-3.7339	35.297	0.74596	7.1054E-15	0.0502	1	49.632	5537200	6472	533	4966
A0A8I3S4M3	no	ACALSQINTK	10	Unmodified	_ACALSQINTK_	0	MULTI-MSMS	2	553.287148	1104.55974	-0.0095938	24.875	0.47764	0	0.00040107	1	146.58	12061000	1908	534	4977
A0A8I3RT53	no	ACANDLLIDEFLK	13	Unmodified	_ACANDLLIDEFLK_	0	MULTI-MSMS	2	761.384516	1520.75448	-1.108	97.309	0.64735	0	0.014162	1	52.391	64548000	997	535	4989
A0A8I3P454	no	ACDADSMGELGKEEAVEQDEKIEQAAYQIISR	32	Unmodified	_ACDADSMGELGKEEAVEQDEKIEQAAYQIISR_	2	MULTI-MSMS	3	1195.22241	3582.64541	1.6011	96.589	0.20182	0	0.0096055	1	32.855	14073000	6169	536	4993
A0A8P0SGA5	no	ACDESFQPLGDIMK	14	Unmodified	_ACDESFQPLGDIMK_	0	MULTI-MSMS	2	805.863091	1609.71163	-0.15172	78.128	1.0527	0	8.9308E-06	1	145.91	25460000	6523	537	4998
A0A8C0QI65	no	ACDGNVDHAAAHITNR	16	Unmodified	_ACDGNVDHAAAHITNR_	0	MSMS	2	861.392258	1720.76996	NaN	18.278	1	0	0.048086	1	42.095		4734	539	5020
A0A8P0P2R9	no	ACDHITSNVLPLLLEQFHK	19	Unmodified	_ACDHITSNVLPLLLEQFHK_	0	MULTI-MSMS	4	559.54522	2234.15177	0.47326	92.173	1.0834	0	0.00076222	3	50.117	31165000	5126	540	5031
A0A8C0SMD1	no	ACDYIQELR	9	Unmodified	_ACDYIQELR_	0	MULTI-MSMS	2	584.27678	1166.53901	-0.57645	50.805	0.54325	-7.1054E-15	0.016596	1	68.224	10430000	5543	541	5043
A0A8C0SUM9	no	ACELVQTNR	9	Unmodified	_ACELVQTNR_	0	MULTI-MSMS	2	545.769123	1089.52369	0.86906	19.65	0.20368	0	0.004565	1	93.374	3306400	5655	542	5055
A0A8I3NEL4	no	ACENLAPFNTALK	13	Unmodified	_ACENLAPFNTALK_	0	MULTI-MSMS	2	724.863751	1447.71295	-0.57112	59.174	1.4965	0	4.8689E-05	2	130.23	188530000	3223	543	5065
A0A8C0Q4V6	no	ACFHCETCK	9	Unmodified	_ACFHCETCK_	0	MULTI-MSMS	3	404.824671	1211.45218	-0.56425	11.453	0.40928	0	0.001269	1	102.07	371630000	1063	545	5082
A0A8I3RVP6	no	ACFVGLIESPEGTEELK	17	Unmodified	_ACFVGLIESPEGTEELK_	0	MULTI-MSMS	2	939.961316	1877.90808	-0.57607	80.269	0.34009	0	2.8273E-06	1	119.74	8000200	2349	546	5094
A0A8P0SBA9	no	ACGAPNVVEDEIDQYLSK	18	Unmodified	_ACGAPNVVEDEIDQYLSK_	0	MULTI-MSMS	2	1004.47004	2006.92552	-3.4031	97.682	0.44342	0	0.00014404	3	76.939	43022000	4275	547	5101
A0A8I3RT77	no	ACGLNFADLMAR	12	Unmodified	_ACGLNFADLMAR_	0	MULTI-MSMS	2	669.818289	1337.62203	-2.4965	84.653	0.47376	0	0.0020526	1	76.943	79247000	542	551	5130
A0A8C0Z0Y6	no	ACGNFGIPCELR	12	Unmodified	_ACGNFGIPCELR_	0	MULTI-MSMS	2	697.321196	1392.62784	-1.6035	62.047	1.2539	0	0.00012904	2	123.86	454930000	3467;5688	552	5142
A0A8I3NPM0	no	ACGVSRPVIACSVTIK	16	Unmodified	_ACGVSRPVIACSVTIK_	1	MULTI-MSMS	2	859.458024	1716.9015	1.3553	40.553	0.40674	0	6.151E-12	1	176.25	35028000	5659	553	5154
A0A8I3QBF7	no	ACIDSNEDGDLSTSTVLR	18	Unmodified	_ACIDSNEDGDLSTSTVLR_	0	MULTI-MSMS	2	976.946926	1951.8793	-0.38377	56.012	0.5099	0	4.3374E-09	1	137.84	10998000	996	555	5161
A0A8C0NJG0	no	ACIGAPQEGGLEQLEK	16	Unmodified	_ACIGAPQEGGLEQLEK_	0	MULTI-MSMS	2	850.419619	1698.82468	-0.96258	55.258	0.84939	-7.1054E-15	1.4273E-05	2	114.71	42203000	2802	556	5174
A0A8P0PLP4	no	ACIGDTLCQK	10	Unmodified	_ACIGDTLCQK_	0	MULTI-MSMS	2	583.270641	1164.52673	-0.54386	29.751	0.509	0	0.00041271	1	143.61	41788000	6602	557	5178
A0A8I3MXG8	no	ACIPYLK	7	Unmodified	_ACIPYLK_	0	MULTI-MSMS	2	432.736031	863.45751	-0.73005	43.819	1.1874	0	0.029741	1	85.306	28102000	5632	558	5191
A0A8I3P5J7	no	ACLDSGGLSPR	11	Unmodified	_ACLDSGGLSPR_	0	MSMS	2	566.774405	1131.53426	NaN	30.475	1	0	0.0022434	1	81.972		5642	559	5204
A0A8I3PLJ3	no	ACLEHR	6	Unmodified	_ACLEHR_	0	MULTI-MATCH	2	393.18978	784.365007	-0.77165	9.1158	0.23859	0	NaN	0	NaN	19784000	5830	560	5217
A0A8C0RL07	no	ACLIFFDEIDAIGGAR	16	Unmodified	_ACLIFFDEIDAIGGAR_	0	MULTI-MSMS	2	884.440354	1766.86616	0.91986	102.93	1.054	0	7.4849E-07	1	143.97	59923000	2564	561	5227
A0A8C0RL07	no	ACLIFFDEIDAIGGAR	16	Unmodified	_ACLIFFDEIDAIGGAR_	0	MSMS	2	884.440354	1766.86616	NaN	106.43	1	0	0.029266	1	44.765		2564	561	5228
A0A8C0RL07	no	ACLIFFDEIDAIGGAR	16	Unmodified	_ACLIFFDEIDAIGGAR_	0	MSMS	2	884.440354	1766.86616	NaN	107.65	1	0	0.00024186	1	78.692		2564	561	5229
A0A8C0RL07	no	ACLIFFDEIDAIGGAR	16	Unmodified	_ACLIFFDEIDAIGGAR_	0	MSMS	2	884.440354	1766.86616	NaN	113.48	1	0	0.020925	1	47.559		2564	561	5230
A0A8C0RL07	no	ACLIFFDEIDAIGGAR	16	Unmodified	_ACLIFFDEIDAIGGAR_	0	MULTI-SECPEP	2	884.440354	1766.86616	0.50107	105.47	0.44254	0	0.046739	1	52.693	11920000	2564	561	5231
A0A8C0RL07	no	ACLIFFDEIDAIGGAR	16	Unmodified	_ACLIFFDEIDAIGGAR_	0	MULTI-MATCH	2	884.440354	1766.86616	2.1035	112.44	0.61039	0	NaN	0	NaN	7773300	2564	561	5257
A0A8I3MS75	no	ACLISLGYDVENDR	14	Unmodified	_ACLISLGYDVENDR_	0	MULTI-MSMS	2	812.885412	1623.75627	-0.7318	76.106	1.4959	0	0.00012256	3	118.48	212440000	5381	563	5272
A0A8I3MVW9	no	ACLISMGYNMGEAEFAR	17	Unmodified	_ACLISMGYNMGEAEFAR_	0	MULTI-MSMS	2	960.426064	1918.83757	0.5497	89.129	0.338	0	4.1974E-06	2	108.3	17319000	5457	564	5304
A0A8C0T181	no	ACMVGHVDFK	10	Unmodified	_ACMVGHVDFK_	0	MULTI-MATCH	3	388.516055	1162.52633	-0.40252	31.449	0.7144	0	NaN	0	NaN	9937500	3273	568	5326
A0A8C0PRY5	no	ACNCLLLK	8	Unmodified	_ACNCLLLK_	0	MULTI-MSMS	2	496.256805	990.499057	-1.1363	33.438	0.67874	0	0.0099458	2	97.071	52267000	4299	569	5333
A0A8C0RCH3	no	ACNLTDTQK	9	Unmodified	_ACNLTDTQK_	0	MULTI-MSMS	2	525.747856	1049.48116	-0.28916	13.368	0.25219	0	0.0044054	2	94.114	1960500	4859	570	5346
A0A8I3S2R3	no	ACNQLGQFLQHR	12	Unmodified	_ACNQLGQFLQHR_	0	MULTI-MSMS	2	736.364784	1470.71502	-2.4723	47.646	0.50884	0	7.2913E-05	3	149.94	70014000	451;4105;6353	571	5356
A0A8I3PI70	no	ACPHVWFER	9	Unmodified	_ACPHVWFER_	0	MULTI-MSMS	3	401.190559	1200.54985	0.030193	41.279	0.81047	7.1054E-15	0.016435	1	54.608	10814000	2155;4689	572	5359
A0A8C0PYT5	no	ACPLDQAIGLLVAIFHK	17	Acetyl (Protein N-term)	_(ac)ACPLDQAIGLLVAIFHK_	0	MULTI-MSMS	3	636.68524	1907.03389	-0.04694	112.76	0.47342	0	2.4263E-05	1	89.541	99965000	4433	573	5368
A0A8C0PYT5	no	ACPLDQAIGLLVAIFHKYSGK	21	Acetyl (Protein N-term)	_(ac)ACPLDQAIGLLVAIFHKYSGK_	1	MULTI-MSMS	3	781.755834	2342.24567	0.32222	112.32	0.2041	0	1.1296E-05	2	87.772	24056000	4433	574	5376
A0A8P0TDG2	no	ACPRPEGLNFQDLK	14	Unmodified	_ACPRPEGLNFQDLK_	1	MULTI-MSMS	2	822.911764	1643.80898	-0.36823	50.267	0.57997	0	0.0016567	1	93.766	16663000	1943	575	5382
A0A8P0NLU9	no	ACPSTAGETPSGVK	14	Unmodified	_ACPSTAGETPSGVK_	0	MULTI-MSMS	2	681.321916	1360.62928	0.384	17.591	1.1229	0	0.0010399	2	79.693	10428000	5313;6377	576	5395
A0A8I3NUN8	no	ACQALGAMLSK	11	Unmodified	_ACQALGAMLSK_	0	MULTI-MSMS	2	575.291376	1148.5682	-0.64783	45.233	0.4739	0	0.0019655	1	85.807	7224500	3225	579	5407
A0A8I3S0N0	no	ACQQLDTQK	9	Unmodified	_ACQQLDTQK_	0	MULTI-MSMS	2	546.26113	1090.50771	-0.56743	11.691	0.37473	0	0.00036184	1	190.26	5610300	6587	585	5444
A0A8C0QNL8	no	ACQSIYPLHDVFVR	14	Unmodified	_ACQSIYPLHDVFVR_	0	MULTI-MSMS	2	852.929957	1703.84536	-0.32095	65.665	0.57499	1.4211E-14	1.4856E-10	2	202.44	853290000	4780;6560	586	5457
A0A8C0QNL8	no	ACQSIYPLHDVFVR	14	Unmodified	_ACQSIYPLHDVFVR_	0	MULTI-MSMS	4	426.968617	1703.84536	-1.3599	65.609	0.33692	0	0.0016364	1	64.798	25789000	4780;6560	586	5458
A0A8I3S7J1	no	ACQVALDEIK	10	Unmodified	_ACQVALDEIK_	0	MULTI-MATCH	2	573.794806	1145.57506	-0.52293	40.231	0.23808	-7.1054E-15	NaN	0	NaN	1620300	5281	587	5486
A0A8C0Z5W4	no	ACQVCSTWIGSGVVSDLNDLRR	22	Unmodified	_ACQVCSTWIGSGVVSDLNDLRR_	1	MULTI-MSMS	3	831.737285	2492.19003	-0.3826	88.429	0.27091	0	0.044774	1	18.881	13623000	991	589	5494
A0A8C0SL13	no	ACQVLEALSVLVNRPDLGQPVR	22	Unmodified	_ACQVLEALSVLVNRPDLGQPVR_	1	MSMS	3	812.112681	2433.31621	NaN	99.041	1	0	3.1738E-07	1	88.396		5526	590	5497
A0A8C0SL13	no	ACQVLEALSVLVNRPDLGQPVR	22	Deamidation (NQ)	_ACQ(de)VLEALSVLVNRPDLGQPVR_	1	MULTI-MATCH	3	812.440686	2434.30023	8.9498	99.104	0.40841	0	NaN	0	NaN	117130000	5526	590	5506
A0A8P0TDF9	no	ACQVYIQHMR	10	Unmodified	_ACQVYIQHMR_	0	MULTI-MSMS	2	653.313174	1304.6118	-1.1332	23.481	0.50888	0	0.00043115	2	162.5	7235300	4814	591	5509
A0A8P0TDF9	no	ACSAIHAVNLR	11	Unmodified	_ACSAIHAVNLR_	0	MULTI-MSMS	2	606.319314	1210.62407	-0.53949	23.923	0.44111	-3.5527E-15	0.00037575	1	166.16	27276000	4814;581	592	5522
A0A8P0TDF9	no	ACSAIHAVNLR	11	Unmodified	_ACSAIHAVNLR_	0	MULTI-MATCH	3	404.548635	1210.62407	0.60438	23.923	0.71261	0	NaN	0	NaN	44855000	4814;581	592	5543
A0A8P0NT47	no	ACSVAGSWVCPR	12	Unmodified	_ACSVAGSWVCPR_	0	MULTI-MSMS	2	675.308089	1348.60162	2.3035	46.186	0.54449	0	0.040353	1	43.958	4914500	6627	595	5558
A0A8I3NFI4	no	ACSVIFPLIYSEIK	14	Unmodified	_ACSVIFPLIYSEIK_	0	MULTI-MSMS	3	547.296982	1638.86912	0.29027	98.342	1.565	-1.4211E-14	0.00053838	1	76.728	16667000	1912	596	5564
A0A8C0QGH7	no	ACTDTALENMTSLR	14	Unmodified	_ACTDTALENMTSLR_	0	MSMS	2	791.863622	1581.71269	NaN	62.465	1	0	3.5783E-56	1	218.07		4714	597	5576
A0A8P0PAZ7	no	ACVLCVHPR	9	Unmodified	_ACVLCVHPR_	0	MULTI-MSMS	2	556.278603	1110.54265	-0.95991	21.205	0.40615	0	0.0014154	1	138.07	11016000	6527	599	5606
A0A8C0MXY3	no	ACVRPEISR	9	Unmodified	_ACVRPEISR_	1	MULTI-MATCH	3	363.19408	1086.56041	-0.15233	15.957	0.7137	1.7764E-15	NaN	0	NaN	14645000	1954	601	5629
A0A8C0MD48	no	ACVVHGSDLK	10	Unmodified	_ACVVHGSDLK_	0	MULTI-MSMS	3	362.518453	1084.53353	-0.059419	13.566	0.72502	0	0.040618	3	34.953	453120000	1039	603	5636
A0A8C0MD48	no	ACVVHGSDLK	10	Unmodified	_ACVVHGSDLK_	0	MULTI-MSMS	2	543.274041	1084.53353	-0.59151	13.565	0.46527	0	0.000762	2	172.94	49598000	1039	603	5637
A0A8C0MD48	no	ACVVHGSDLKDMTSEQLDDILK	22	Unmodified	_ACVVHGSDLKDMTSEQLDDILK_	1	MULTI-MSMS	3	825.401568	2473.18287	0.94071	74.916	0.27192	0	0.0022265	1	37.092	23743000	1039	604	5660
A0A8C0PZF2	no	ACYALENFVENLGPK	15	Unmodified	_ACYALENFVENLGPK_	0	MULTI-MSMS	2	862.919255	1723.82396	-0.92284	96.892	0.44001	0	5.6822E-06	2	143.24	112920000	2478	605	5665
P61162	no	ACYLSINPQK	10	Unmodified	_ACYLSINPQK_	0	MULTI-MSMS	2	597.302798	1192.59104	0.85989	42	0.88285	0	0.032409	1	51.059	10750000	221;5039	606	5675
A0A8I3NMP3	no	ADAAPNGPQGAGAVQFMMTNK	21	Acetyl (Protein N-term)	_(ac)ADAAPNGPQGAGAVQFMMTNK_	0	MULTI-MSMS	3	706.662946	2116.96701	-0.081164	86.429	1.4599	0	2.5288E-05	1	73.21	25670000	1973	608	5687
A0A8C0SR01	no	ADAASQVLLGSGLTILSQPLMYVK	24	Acetyl (Protein N-term)	_(ac)ADAASQVLLGSGLTILSQPLMYVK_	0	MULTI-MSMS	3	839.792614	2516.35601	-0.16237	112.39	0.37318	0	3.9669E-20	1	128.12	262330000	4867	609	5700
A0A8I3P3V0	no	ADADKPEVLGAAGDDSPHQQPAEQPGEPR	29	Acetyl (Protein N-term)	_(ac)ADADKPEVLGAAGDDSPHQQPAEQPGEPR_	1	MULTI-MSMS	3	1008.8025	3023.38568	-0.029309	44.604	0.54842	0	1.3274E-16	2	108.32	8893900	5662	610	5711
A0A8P0P2R9	no	ADAEDLLDSFLSSILQDCR	19	Unmodified	_ADAEDLLDSFLSSILQDCR_	0	MULTI-MATCH	3	723.344048	2167.01031	-2.1289	112.42	0.10217	0	NaN	0	NaN	3541700	5126	612	5725
A0A8C0M0J6	no	ADAEETLEDVMEEVR	15	Unmodified	_ADAEETLEDVMEEVR_	0	MULTI-MSMS	2	868.388181	1734.76181	-1.3422	99.716	0.34024	0	7.7382E-06	2	140.63	23057000	666	613	5729
A0A8I3N6K0	no	ADAEGESDLENSR	13	Unmodified	_ADAEGESDLENSR_	0	MULTI-MSMS	2	696.797317	1391.58008	0.92785	22.465	0.3399	-3.5527E-15	2.4162E-05	1	150.04	3303900	5438	614	5740
A0A8I3N6K0	no	ADAEGESDLENSRK	14	Unmodified	_ADAEGESDLENSRK_	1	MULTI-MATCH	2	760.844798	1519.67504	2.8623	16.742	0.20234	0	NaN	0	NaN	2170400	5438	615	5755
A0A8I3Q2L7	no	ADAEVLILPK	10	Acetyl (Protein N-term)	_(ac)ADAEVLILPK_	0	MULTI-MSMS	2	555.823889	1109.63323	0.69502	88.507	1.0172	0	0.00021835	2	135.79	65906000	3804	616	5758
A0A8P0P6Z2	no	ADAEVLRK	8	Unmodified	_ADAEVLRK_	1	MSMS	2	451.258717	900.50288	NaN	11.599	1	0	0.028455	1	105.25		349	617	5770
A0A8P0SC38	no	ADAFGDELFSVFEDDSTTASGTK	23	Acetyl (Protein N-term)	_(ac)ADAFGDELFSVFEDDSTTASGTK_	0	MSMS	3	818.02733	2451.06016	NaN	112.02	1	0	7.4688E-05	1	64.68		5185	618	5771
A0A8I3PT55	no	ADALQAGASQFETSAAK	17	Unmodified	_ADALQAGASQFETSAAK_	0	MULTI-MSMS	2	833.407566	1664.80058	1.5805	53.627	0.71305	0	1.7173E-06	2	127.02	185990000	5412	622	5802
A0A8P0TSG1	no	ADAQYILPNDIGVFSLDCR	19	Acetyl (Protein N-term)	_(ac)ADAQYILPNDIGVFSLDCR_	0	MULTI-MSMS	3	737.024649	2208.05212	-2.8962	109.15	0.33916	0	0.0022895	1	43.955	8046200	6414	625	5821
A0A8I3N859	no	ADATNVNNWHWTER	14	Unmodified	_ADATNVNNWHWTER_	0	MULTI-MSMS	2	857.390042	1712.76553	-1.2062	51.827	0.50924	0	1.7856E-16	1	231.7	47207000	1233	626	5828
A0A8I3NQX0	no	ADAVNEALESLESVLR	16	Unmodified	_ADAVNEALESLESVLR_	0	MULTI-SECPEP	2	858.444148	1714.87374	1.1183	108.93	0.81719	0	0.056907	1	50.145	50082000	3380	627	5841
A0A8P0SLM8	no	ADAVQDPEMVELVELEIR	18	Unmodified	_ADAVQDPEMVELVELEIR_	0	MULTI-MSMS	2	1028.51699	2055.01942	0.0444	101.06	1.119	0	3.6483E-08	2	118.51	95611000	4445	628	5849
A0A8I3N275	no	ADCASGIFLAAEK	13	Unmodified	_ADCASGIFLAAEK_	0	MULTI-MSMS	2	676.829377	1351.6442	1.562	58.281	0.95056	0	0.010839	1	55.98	87980000	5762	629	5858
A0A8P0TQD4	no	ADCPPARPAPENSR	14	Unmodified	_ADCPPARPAPENSR_	1	MULTI-MATCH	2	769.362438	1536.71032	0.41241	12.95	0.71994	0	NaN	0	NaN	1547600	1471	632	5880
A0A8C0RIA3	no	ADCSEEALAAALADVPELAR	20	Unmodified	_ADCSEEALAAALADVPELAR_	0	MULTI-MSMS	3	691.337004	2070.98918	0.16392	102.26	0.57872	0	3.1459E-05	1	82.586	31275000	2058	633	5885
A0A8C0Q2I1	no	ADCTITMADSDLLALMTGK	19	Unmodified	_ADCTITMADSDLLALMTGK_	0	MULTI-MSMS	2	1013.97833	2025.9421	-2.3233	105.79	0.27427	0	1.4454E-09	1	136.17	52881000	943	634	5897
A0A8P0PF27	no	ADDADEFGYSR	11	Unmodified	_ADDADEFGYSR_	0	MULTI-MSMS	2	623.254557	1244.49456	0.2501	38.888	0.47631	0	0.024753	1	50.284	13616000	6519	635	5909
A0A8I3S329	no	ADDDTYVILDNLR	13	Unmodified	_ADDDTYVILDNLR_	0	MULTI-MSMS	2	761.872827	1521.7311	-2.6219	84.124	0.37492	0	0.00011225	2	116.55	21690000	3710	636	5921
A0A8I3S329	no	ADDDTYVILDNLR	13	Unmodified	_ADDDTYVILDNLR_	0	MULTI-MATCH	2	761.872827	1521.7311	-4.4247	80.01	0.16919	0	NaN	0	NaN	3310900	3710	636	5931
A0A8I3PD31	no	ADDEITNININQALSLLK	18	Unmodified	_ADDEITNININQALSLLK_	0	MULTI-MSMS	2	993.031119	1984.04769	-2.3721	102.66	0.2039	0	6.5197E-12	1	160.52	16177000	4328	637	5934
A0A8C0QFJ5	no	ADDKLIAEEGVDSLNVK	17	Unmodified	_ADDKLIAEEGVDSLNVK_	1	MULTI-MSMS	2	908.470363	1814.92617	0.1876	58.854	0.74813	0	7.8616E-06	1	127.76	37623000	4702	638	5939
A0A8I3PFB8	no	ADDLDFETGDAGASATFPMQCSALR	25	Acetyl (Protein N-term)	_(ac)ADDLDFETGDAGASATFPMQCSALR_	0	MULTI-MSMS	2	1344.58125	2687.14795	-0.72422	101.15	0.67781	0	3.6764E-38	2	179.81	29621000	4979	639	5953
A0A8I3PFB8	no	ADDLDFETGDAGASATFPMQCSALR	25	Acetyl (Protein N-term)	_(ac)ADDLDFETGDAGASATFPMQCSALR_	0	MULTI-MSMS	3	896.723258	2687.14795	-0.4618	101.11	2.9551	1.4211E-14	3.74E-12	4	110.9	1751200000	4979	639	5954
A0A8I3PFB8	no	ADDLDFETGDAGASATFPMQCSALR	25	Acetyl (Protein N-term)	_(ac)ADDLDFETGDAGASATFPMQCSALR_	0	MULTI-MSMS	3	896.723258	2687.14795	-0.50665	104.18	1.187	0	1.6523E-05	1	58.92	16246000	4979	639	5955
A0A8I3PFB8	no	ADDLDFETGDAGASATFPMQCSALR	25	Acetyl (Protein N-term)	_(ac)ADDLDFETGDAGASATFPMQCSALR_	0	MSMS	2	1344.58125	2687.14795	NaN	101.68	1	0	4.1116E-14	1	107.07		4979	639	5956
A0A8C0SMP6	no	ADDLLPLGDQTQDGDFGSR	19	Unmodified	_ADDLLPLGDQTQDGDFGSR_	0	MSMS	2	1010.46634	2018.91813	NaN	77.082	1	0	0.0088639	1	46.964		5551	641	5994
A0A8C0SPX7	no	ADDPSAADRNVEIWK	15	Acetyl (Protein N-term)	_(ac)ADDPSAADRNVEIWK_	1	MSMS	2	864.913015	1727.81148	NaN	63.92	1	0	0.00033393	1	76.357		5587	642	5996
A0A8I3PKS3	no	ADDPSSYMEVVQAANTSGNWEELVK	25	Unmodified	_ADDPSSYMEVVQAANTSGNWEELVK_	0	MULTI-MSMS	3	914.085073	2739.23339	-4.3712	100.29	0.16973	0	0.00045878	1	39.124	20318000	1317	643	6002
A0A8P0PQL6	no	ADDPYAHLSK	10	Unmodified	_ADDPYAHLSK_	0	MULTI-MSMS	2	558.769645	1115.52474	-1.9078	21.343	0.27073	0	0.011038	1	68.371	2942300	1631	644	6006
A0A8I3RUC8	no	ADDVDQQQTTNTVEEPLDLIR	21	Acetyl (Protein N-term)	_(ac)ADDVDQQQTTNTVEEPLDLIR_	0	MULTI-MSMS	3	814.725874	2441.15579	-1.3471	97.696	0.3411	0	1.5959E-05	1	78.987	50519000	1088	645	6016
A0A8I3RUC8	no	ADDVDQQQTTNTVEEPLDLIR	21	Acetyl (Protein N-term)	_(ac)ADDVDQQQTTNTVEEPLDLIR_	0	MULTI-MSMS	2	1221.58517	2441.15579	-0.22944	97.675	0.27209	0	1.143E-65	1	263.83	26478000	1088	645	6017
A0A8P0NIU0	no	ADEDLIFR	8	Acetyl (Protein N-term)	_(ac)ADEDLIFR_	0	MULTI-MSMS	2	510.753464	1019.49238	0.55506	85.268	0.27031	0	0.0021906	1	169.37	7130800	5054	647	6042
A0A8C0TUW0	no	ADEDPALFQSVK	12	Unmodified	_ADEDPALFQSVK_	0	MULTI-MSMS	2	660.327524	1318.6405	0.19402	52.622	0.57745	0	0.00057053	2	96.015	58936000	6161	648	6054
A0A8C0TUW0	no	ADEDPALFQSVK	12	Unmodified	_ADEDPALFQSVK_	0	MULTI-MATCH	2	660.327524	1318.6405	5.9365	50.16	0.57991	0	NaN	0	NaN	3349600	6161	648	6065
A0A8I3N375	no	ADEDPIMGFHQMFLLK	16	Unmodified	_ADEDPIMGFHQMFLLK_	0	MULTI-MSMS	2	946.45769	1890.90083	-1.0361	95.198	0.57759	0	1.612E-07	3	148.78	396770000	2987	649	6068
A0A8I3N375	no	ADEDPIMGFHQMFLLK	16	Unmodified	_ADEDPIMGFHQMFLLK_	0	MULTI-MSMS	4	473.732483	1890.90083	0.1145	95.212	0.30603	0	0.0058397	1	47.037	10045000	2987	649	6069
A0A8C0TJ18	no	ADEEKLPPGWEK	12	Acetyl (Protein N-term)	_(ac)ADEEKLPPGWEK_	1	MULTI-MSMS	2	720.853906	1439.69326	-3.6003	52.468	1.0176	0	0.0013977	2	77.288	39848000	6046	650	6087
A0A8C0P0Y1	no	ADEQEPELTSTPNFVVEVIK	20	Unmodified	_ADEQEPELTSTPNFVVEVIK_	0	MULTI-MSMS	2	1123.06536	2244.11616	-0.54141	93.38	0.33933	0	3.0163E-05	1	91.441	7620400	3422	651	6100
A0A8I3N500	no	ADEQTTCEVLDYFLR	15	Unmodified	_ADEQTTCEVLDYFLR_	0	MULTI-SECPEP	2	930.427641	1858.84073	-1.7065	101.66	0.23835	0	0.010462	1	73.624	13092000	1147	652	6111
A0A8I3NHY9	no	ADEVAPAKK	9	Unmodified	_ADEVAPAKK_	1	MULTI-MSMS	2	464.758549	927.502546	1.0573	9.0133	0.23703	0	0.037033	1	71.877	13723000	3201	654	6124
A0A8P0PBZ5	no	ADFAQACQDAGVR	13	Unmodified	_ADFAQACQDAGVR_	0	MULTI-MSMS	2	704.817332	1407.62011	-1.771	39.165	1.0207	0	2.2769E-05	2	153.33	30053000	2979	655	6134
A0A8P0T982	no	ADFCIIHYAGK	11	Unmodified	_ADFCIIHYAGK_	0	MULTI-MSMS	2	647.816073	1293.61759	-0.31566	52.418	0.47412	0	0.00017375	2	130.75	214430000	243;513	656	6146
A0A8C0Z2F5	no	ADFHVGAHVNTFWR	14	Unmodified	_ADFHVGAHVNTFWR_	0	MULTI-MSMS	4	414.956204	1655.79571	0.22448	55.382	0.7479	0	0.0006979	1	73.887	23901000	6265	658	6163
A0A8C0T6S2	no	ADFLGSFCR	9	Unmodified	_ADFLGSFCR_	0	MULTI-MATCH	2	536.747659	1071.48076	0.3893	66.222	0.37347	1.4211E-14	NaN	0	NaN	8924200	5837	660	6186
A0A8I3SCI2	no	ADFSPFGNTQGPSR	14	Unmodified	_ADFSPFGNTQGPSR_	0	MULTI-MSMS	2	740.844404	1479.67426	-0.78233	54.7	0.57767	0	2.2412E-08	2	175.49	48408000	3792	662	6203
A0A8I3PB52	no	ADFVLAANSYDLAIK	15	Unmodified	_ADFVLAANSYDLAIK_	0	MULTI-MSMS	2	805.924863	1609.83517	1.0005	86.652	0.9838	0	0.00018358	2	93.839	42509000	6100	663	6214
A0A8C0THV4	no	ADGATSDDLDLHDDR	15	Unmodified	_ADGATSDDLDLHDDR_	0	MSMS	2	808.345162	1614.67577	NaN	30.717	1	0	2.4947E-05	1	99.671		733	664	6227
A0A8I3PDJ3	no	ADGDLTLLWAEWQGR	15	Unmodified	_ADGDLTLLWAEWQGR_	0	MULTI-MSMS	2	865.928468	1729.84238	-1.1426	103.15	0.54476	0	4.1016E-05	2	123.67	19351000	5222	665	6238
A0A8I3NAK8	no	ADGEEPEKK	9	Acetyl (Protein N-term)	_(ac)ADGEEPEKK_	1	MULTI-MSMS	2	522.745836	1043.47712	-2.2658	11.524	0.1697	0	0.014565	1	69.812	4029800	5316	666	6246
Q8MJ47	no	ADGELNVDSLITR	13	Acetyl (Protein N-term)	_(ac)ADGELNVDSLITR_	0	MULTI-MSMS	2	722.867545	1443.72054	-0.16013	94.675	0.81391	0	1.3005E-08	1	188.96	129510000	305	667	6258
A0A8C0SFR7	no	ADGGDGGDGGDGAEGVTLQR	20	Unmodified	_ADGGDGGDGGDGAEGVTLQR_	0	MULTI-MSMS	2	902.390633	1802.76671	0.52483	33.385	0.57691	0	6.6826E-102	1	306.14	24150000	5428	668	6275
A0A8C0Q1V4	no	ADGHAATLVMK	11	Unmodified	_ADGHAATLVMK_	0	MULTI-MSMS	3	371.862219	1112.56483	0.15703	18.527	0.47619	3.5527E-15	0.044319	1	31.989	23505000	3113	670	6291
A0A8I3NJC3	no	ADGIPGEPLFNYASIR	16	Unmodified	_ADGIPGEPLFNYASIR_	0	MULTI-MSMS	2	860.438669	1718.86278	-2.0361	88.451	0.4402	0	0.00098001	1	69.352	24381000	264	671	6303
A0A8I3NJC3	no	ADGIPGEPLFNYASIR	16	Unmodified	_ADGIPGEPLFNYASIR_	0	MSMS	2	860.438669	1718.86278	NaN	88.602	1	0	0.012669	1	52.576		264	671	6304
A0A8I3MXF1	no	ADGIVPETWTDGPK	14	Unmodified	_ADGIVPETWTDGPK_	0	MULTI-MATCH	2	743.364638	1484.71472	7.0922	60.074	0.91865	0	NaN	0	NaN	10374000	653	672	6317
A0A8I3S6F0	no	ADGLALGGSHLR	12	Unmodified	_ADGLALGGSHLR_	0	MULTI-MATCH	2	583.817461	1165.62037	0.23895	30.32	0.37279	-3.5527E-15	NaN	0	NaN	5691200	3478	673	6325
A0A8C0MXG2	no	ADGLLGMFLK	10	Unmodified	_ADGLLGMFLK_	0	MULTI-MSMS	2	532.794078	1063.5736	-0.34691	98.343	0.4073	0	0.0027226	1	91.069	79020000	1937	674	6329
A0A8I3NX27	no	ADGPVAEVLLR	11	Acetyl (Protein N-term)	_(ac)ADGPVAEVLLR_	0	MULTI-MSMS	2	591.32987	1180.64519	-0.5705	95.279	1.2217	0	0.00014037	2	155.42	46611000	3431	676	6350
A0A8C0SLU9	no	ADGSGGVYSGTPWK	14	Unmodified	_ADGSGGVYSGTPWK_	0	MSMS	2	691.322773	1380.63099	NaN	47.474	1	0	0.01228	1	55.353		1863	678	6366
A0A8P0NEN2	no	ADGVLVPGGFGIR	13	Unmodified	_ADGVLVPGGFGIR_	0	MULTI-MSMS	2	629.351137	1256.68772	-0.461	73.707	0.40746	0	0.00061297	1	88.496	25409000	6613	680	6371
A0A8C0QNL8	no	ADGYEPPVQESV	12	Unmodified	_ADGYEPPVQESV_	0	MULTI-MSMS	2	645.796057	1289.57756	-0.098109	54.621	0.94968	0	0.0005814	1	95.775	325930000	4780;6560	681	6383
A0A8I3PQG8	no	ADGYVDNLAQAVDLLLQHADK	21	Unmodified	_ADGYVDNLAQAVDLLLQHADK_	0	MULTI-MSMS	3	757.053485	2268.13863	0.67869	107.46	0.47495	0	3.7374E-05	1	69.947	27915000	5905	682	6394
A0A8I3MLM1	no	ADHDFVVQEDFMK	13	Unmodified	_ADHDFVVQEDFMK_	0	MULTI-MSMS	2	790.856123	1579.69769	-3.9208	61.282	0.50744	0	2.2508E-05	1	153.95	35265000	979	683	6405
A0A8I3N9V3	no	ADHGEPIGR	9	Unmodified	_ADHGEPIGR_	0	MULTI-MATCH	2	476.235773	950.456993	2.2552	11.145	0.20462	0	NaN	0	NaN	2112900	6384;5365	684	6418
A0A8P0SD62	no	ADHPGISITDLSK	13	Unmodified	_ADHPGISITDLSK_	0	MULTI-MSMS	2	677.354074	1352.69359	-0.73283	43.866	0.47366	0	0.00028658	1	96.946	41883000	983	685	6422
A0A8I3NYW8	no	ADHQPLTEASYVNLPTIALCNTDSPLR	27	Unmodified	_ADHQPLTEASYVNLPTIALCNTDSPLR_	0	MULTI-MSMS	3	999.497588	2995.47093	-0.32673	91.027	2.0014	0	1.4212E-42	6	171.05	2553500000	2064	686	6432
A0A8P0SB85	no	ADIDNKEQSELDQDLDDVEEVEEEETGEETK	31	Acetyl (Protein N-term)	_(ac)ADIDNKEQSELDQDLDDVEEVEEEETGEETK_	1	MULTI-MSMS	3	1208.18518	3621.53371	-0.1558	103.51	0.57467	0	1.7003E-38	1	147.23	284610000	4552	690	6466
A0A8I3N2W1	no	ADIDNLPR	8	Acetyl (Protein N-term)	_(ac)ADIDNLPR_	0	MULTI-MSMS	2	478.245806	954.47706	0.92661	58.841	0.74793	-7.1054E-15	0.0033421	1	113.7	24774000	1210	691	6480
A0A8P0PQR9	no	ADIEGLVMEK	10	Unmodified	_ADIEGLVMEK_	0	MULTI-MSMS	2	552.783907	1103.55326	0.041157	58.29	0.67984	0	0.016413	1	61.56	10676000	1436	692	6492
A0A8C0P3R9	no	ADIEMPFDPSK	11	Unmodified	_ADIEMPFDPSK_	0	MULTI-MSMS	2	625.292096	1248.56964	0.017704	66.847	0.37518	0	0.05417	1	41.689	6692700	3517;3936	693	6503
A0A8C0RLY3	no	ADIEVACYGYEGIDAVK	17	Unmodified	_ADIEVACYGYEGIDAVK_	0	MULTI-MSMS	2	936.937841	1871.86113	0.96207	76.262	2.2426	0	3.5612E-06	3	115.24	48551000	5036	694	6518
A0A8C0RLY3	no	ADIEVACYGYEGIDAVK	17	Unmodified	_ADIEVACYGYEGIDAVK_	0	MSMS	2	936.937841	1871.86113	NaN	77.582	1	0	0.00025181	1	76.588		5036	694	6519
A0A8P0N9X4	no	ADIFMFDEPSSYLDVK	16	Unmodified	_ADIFMFDEPSSYLDVK_	0	MULTI-MSMS	2	938.93731	1875.86007	-0.37427	99.818	0.54346	0	1.031E-07	1	149.26	528610000	6573;6418	695	6573
A0A8C0MD48	no	ADIGVAMGIAGSDVSK	16	Unmodified	_ADIGVAMGIAGSDVSK_	0	MSMS	2	745.879598	1489.74464	NaN	67.023	1	0	0.013499	1	52.071		1039	697	6601
A0A8P0PSH6	no	ADIIHACDIVEDAAIAYGYNNIQMTLPK	28	Unmodified	_ADIIHACDIVEDAAIAYGYNNIQMTLPK_	0	MSMS	3	1040.51073	3118.51036	NaN	104.26	1	0	0.003414	1	38.843		5378	698	6611
A0A8I3RQT2	no	ADIIVSELLGSFADNELSPECLDGAQHFLK	30	Unmodified	_ADIIVSELLGSFADNELSPECLDGAQHFLK_	0	MULTI-MSMS	3	1096.87461	3287.60201	-1.0221	107.88	0.37566	0	3.404E-06	2	50.986	17677000	2942	699	6617
A0A8I3MV65	no	ADILEDKDGK	10	Unmodified	_ADILEDKDGK_	1	MULTI-MSMS	2	552.282586	1102.55062	0.16657	17.136	0.44136	0	0.0029314	1	119.68	65694000	6025;2852	701	6629
A0A8I3NIS2	no	ADISLDELIR	10	Acetyl (Protein N-term)	_(ac)ADISLDELIR_	0	MULTI-MSMS	2	593.819335	1185.62412	0.64789	101.51	0.61003	0	0.00040655	1	162.49	53665000	5152	702	6641
A0A8C0N2F8	no	ADIVQQLLQQGASPNAATTSGYTPLHLSAR	30	Unmodified	_ADIVQQLLQQGASPNAATTSGYTPLHLSAR_	0	MULTI-MSMS	3	1036.87393	3107.59998	0.78341	94.893	0.23688	-1.4211E-14	2.861E-38	1	145.67	53639000	2136;2015	703	6653
A0A8P0T2J3	no	ADIWALGCLLYK	12	Unmodified	_ADIWALGCLLYK_	0	MULTI-MSMS	2	711.87613	1421.73771	-1.6701	101.3	0.30335	0	0.0014449	1	82.749	14113000	6520;5928	704	6664
A0A8I3PHH2	no	ADIWSLGITAIELAK	15	Unmodified	_ADIWSLGITAIELAK_	0	MULTI-MSMS	2	800.950881	1599.88721	-0.63069	108.22	0.30714	0	6.8958E-05	1	108.56	9418700	5784;3962	705	6676
A0A8C0TBJ8	no	ADKEAAFDDAVEER	14	Acetyl (Protein N-term)	_(ac)ADKEAAFDDAVEER_	1	MULTI-MSMS	2	804.362824	1606.71109	-1.5577	54.567	0.78035	0	1.018E-06	1	150.21	351380000	2303	706	6688
A0A8C0N0W7	no	ADKLAEEHS	9	Unmodified	_ADKLAEEHS_	1	MULTI-MSMS	2	500.240721	998.466889	0.27866	10.266	0.47433	0	0.0038838	1	170.24	75789000	356	708	6707
A0A8C0MWR6	no	ADKNQVAAEVAK	12	Unmodified	_ADKNQVAAEVAK_	1	MULTI-MATCH	3	415.226215	1242.65681	0.017169	14.586	0.77411	-1.7764E-15	NaN	0	NaN	11075000	1443	709	6728
A0A8C0QDA9	no	ADKPDMGEIASFDK	14	Acetyl (Protein N-term),Oxidation (M)	_(ac)ADKPDM(ox)GEIASFDK_	1	MULTI-MSMS	2	791.358696	1580.70284	-2.1282	48.331	0.94881	0	8.3968E-07	1	155.39	42581000	4675	710	6732
A0A8C0QDA9	no	ADKPDMGEIASFDK	14	Acetyl (Protein N-term),Oxidation (M)	_(ac)ADKPDM(ox)GEIASFDK_	1	MULTI-MATCH	2	791.358696	1580.70284	-0.99946	65.914	0.10277	0	NaN	0	NaN	20850000	4675	710	6744
A0A8C0QDA9	no	ADKPDMGEIASFDK	14	Acetyl (Protein N-term)	_(ac)ADKPDMGEIASFDK_	1	MULTI-MSMS	2	783.361238	1564.70792	-0.51524	65.843	2.1033	0	6.301E-05	2	123.84	12217000000	4675	710	6750
A0A8C0QDA9	no	ADKPDMGEIASFDK	14	Acetyl (Protein N-term)	_(ac)ADKPDMGEIASFDK_	1	MULTI-MSMS	2	783.361238	1564.70792	-2.1265	69.462	0.71334	0	8.0008E-05	2	119.69	10226000	4675	710	6751
A0A8C0PNJ8	no	ADLAEEYSK	9	Unmodified	_ADLAEEYSK_	0	MULTI-MSMS	2	513.242929	1024.47131	1.0191	27.967	0.83008	-3.5527E-15	0.010223	1	76.221	19319000	4247	711	6795
A0A8C0PNJ8	no	ADLAEEYSKDR	11	Unmodified	_ADLAEEYSKDR_	1	MULTI-MSMS	2	648.806956	1295.59936	-0.3324	26.427	1.2564	0	0.0055686	1	95.573	11552000	4247	712	6807
A0M8V0	yes	ADLEEQLSDEEK	12	Acetyl (Protein N-term)	_(ac)ADLEEQLSDEEK_	0	MULTI-MSMS	2	724.325376	1446.6362	-3.2399	75.97	0.545	0	0.0098549	1	50.791	13881000	133	715	6821
A0A8I3N9V3	no	ADLINNLGTIAK	12	Unmodified	_ADLINNLGTIAK_	0	MULTI-MSMS	2	621.856252	1241.69795	-0.066283	64.489	1.1898	0	0.00013258	3	123.63	8456900000	6384;5365;849	718	6842
A0A8I3N9V3	no	ADLINNLGTIAK	12	Unmodified	_ADLINNLGTIAK_	0	MULTI-MSMS	2	621.856252	1241.69795	0.90894	66.016	0.30521	0	0.026236	1	48.028	21719000	6384;5365;849	718	6843
A0A8I3N9V3	no	ADLINNLGTIAK	12	Unmodified	_ADLINNLGTIAK_	0	MSMS	2	621.856252	1241.69795	NaN	67.664	1	0	0.00012817	1	111.31		6384;5365;849	718	6844
A0A8I3N9V3	no	ADLINNLGTIAK	12	Unmodified	_ADLINNLGTIAK_	0	MSMS	2	621.856252	1241.69795	NaN	73.275	1	0	0.0072463	1	64.39		6384;5365;849	718	6845
A0A8I3N9V3	no	ADLINNLGTIAK	12	Deamidation (NQ)	_ADLINN(de)LGTIAK_	0	MULTI-MATCH	2	622.34826	1242.68197	-7.6573	72.91	1.2583	0	NaN	0	NaN	176030000	6384;5365;849	718	6893
A0A8C0RLT3	no	ADLLGIVSELQLK	13	Unmodified	_ADLLGIVSELQLK_	0	MULTI-SECPEP	2	699.913767	1397.81298	-2.1917	102.12	0.71487	0	0.0090616	1	88.596	120430000	4587	719	6897
A0A8C0Q3Z0	yes	ADLLGSILSSMEKPPSFGDQESR	23	Acetyl (Protein N-term)	_(ac)ADLLGSILSSMEKPPSFGDQESR_	1	MULTI-MATCH	3	836.075849	2505.20572	0.10128	111.75	0.16795	0	NaN	0	NaN	58113000	4522	720	6915
A0A8C0Q0M7	no	ADLNQGIGEPQSPSR	15	Unmodified	_ADLNQGIGEPQSPSR_	0	MULTI-MSMS	2	784.8868	1567.75905	-0.43377	34.098	0.84684	0	0.00032537	1	87.026	33071000	4462	721	6918
A0A8C0Q0M7	no	ADLNQGIGEPQSPSR	15	Unmodified	_ADLNQGIGEPQSPSR_	0	MSMS	2	784.8868	1567.75905	NaN	34.386	1	0	0.038583	1	44.188		4462	721	6919
A0A8P0SJL7	no	ADLNSVLGSPEHLELFLLAQQK	22	Deamidation (NQ)	_ADLN(de)SVLGSPEHLELFLLAQQK_	0	MULTI-MSMS	3	808.432073	2422.27439	1.6219	99.978	0.20368	0	4.3537E-17	1	125.79	21036000	5057	722	6933
A0A8P0SJL7	no	ADLNSVLGSPEHLELFLLAQQK	22	Unmodified	_ADLNSVLGSPEHLELFLLAQQK_	0	MULTI-MSMS	3	808.104068	2421.29037	0.50293	100.9	0.84918	0	5.1242E-06	2	77.287	466220000	5057	722	6939
A0A8I3RPU3	no	ADLQAVLSAVTLTK	14	Unmodified	_ADLQAVLSAVTLTK_	0	MULTI-MSMS	2	715.416674	1428.81879	1.8532	94.88	0.40701	0	0.0012505	1	76.357	19606000	2348	725	6954
A0A8C0P6F9	no	ADLSGSVLDCANLQGVK	17	Unmodified	_ADLSGSVLDCANLQGVK_	0	MULTI-MATCH	2	873.938176	1745.8618	-5.8125	65.744	0.64352	0	NaN	0	NaN	111310000	3624	727	6976
A0A8P0NEQ4	no	ADLSLADALTEPPPEIEEEIKR	22	Acetyl (Protein N-term)	_(ac)ADLSLADALTEPPPEIEEEIKR_	1	MULTI-MSMS	3	826.758515	2477.25371	0.55817	101.72	0.81453	0	7.8751E-13	1	123.43	263780000	6614	728	6979
A0A8P0NEQ4	no	ADLSLADALTEPPPEIEEEIKR	22	Acetyl (Protein N-term)	_(ac)ADLSLADALTEPPPEIEEEIKR_	1	MULTI-MATCH	3	826.758515	2477.25371	-1.4799	101	0.40768	0	NaN	0	NaN	14492000	6614	728	6991
A0A8P0NEQ4	no	ADLSLADALTEPPPEIEEEIKR	22	Acetyl (Protein N-term)	_(ac)ADLSLADALTEPPPEIEEEIKR_	1	MULTI-MATCH	3	826.758515	2477.25371	-1.9505	100.5	0.27195	0	NaN	0	NaN	8606800	6614	728	6992
A0A8P0TDF9	no	ADLTALFLPR	10	Unmodified	_ADLTALFLPR_	0	MULTI-MSMS	2	558.824224	1115.63389	3.691	92.66	2.0358	0	0.00046673	3	152.47	60462000	4814;581	730	7001
A0A8P0TDF9	no	ADLTALFLPR	10	Unmodified	_ADLTALFLPR_	0	MULTI-MSMS	3	372.885241	1115.63389	-0.0059294	92.728	0.57706	0	0.0098818	1	57.55	3890500	4814;581	730	7002
A0A8I3NH75	no	ADLTVLDENK	10	Unmodified	_ADLTVLDENK_	0	MULTI-MATCH	2	559.290411	1116.56627	-2.8464	41.43	0.1699	0	NaN	0	NaN	3566400	2758	731	7023
A0A8C0TGV4	no	ADMDFLLNELER	12	Unmodified	_ADMDFLLNELER_	0	MULTI-MSMS	2	733.353216	1464.69188	1.0373	98.954	0.30618	1.4211E-14	0.00072451	1	92.611	16155000	5163	736	7041
A0A8C0SIW9	no	ADMEDLISSK	10	Unmodified	_ADMEDLISSK_	0	MULTI-MSMS	2	554.763171	1107.51179	0.1957	54.171	0.33911	0	0.033859	1	50.108	8369000	513	738	7051
A0A8I3MBN3	no	ADMGGAATICSAIVSAAK	18	Unmodified	_ADMGGAATICSAIVSAAK_	0	MULTI-MSMS	2	847.416022	1692.81749	-0.10857	78.459	1.0178	0	4.4783E-16	1	174.39	183960000	916	739	7055
A0A8P0TF92	no	ADMLEMEVK	9	Unmodified	_ADMLEMEVK_	0	MULTI-MSMS	2	533.251385	1064.48822	0.62536	51.696	0.54289	0	0.0055189	1	88.948	7774500	5972	740	7069
A0A8P0TQD4	no	ADMPNGEQGFASPLELFNSIAAQGELVR	28	Acetyl (Protein N-term)	_(ac)ADMPNGEQGFASPLELFNSIAAQGELVR_	0	MULTI-MSMS	3	1001.82207	3002.44439	-0.63841	112.19	0.23706	0	1.2794E-12	1	97.771	162470000	1471	742	7079
A0A8P0TQD4	no	ADMPNGEQGFASPLELFNSIAAQGELVR	28	Acetyl (Protein N-term),Deamidation (NQ)	_(ac)ADMPN(de)GEQGFASPLELFNSIAAQGELVR_	0	MULTI-MATCH	3	1002.15008	3003.4284	-2.7091	112.49	0.33928	0	NaN	0	NaN	37982000	1471	742	7092
A0A8C0PSB6	no	ADMVETQQLMR	11	Unmodified	_ADMVETQQLMR_	0	MULTI-MSMS	2	661.31558	1320.61661	-0.31307	47.067	0.68212	0	0.00021614	1	125.16	53437000	4307	743	7098
A0A8C0QI29	no	ADMVIEAVFEDLSLK	15	Unmodified	_ADMVIEAVFEDLSLK_	0	MULTI-MSMS	3	560.623535	1678.84877	-0.77497	109.35	1.4623	0	0.00025083	2	80.632	44379000	1165	744	7111
A0A8C0QI29	no	ADMVIEAVFEDLSLK	15	Unmodified	_ADMVIEAVFEDLSLK_	0	MULTI-MSMS	2	840.431664	1678.84877	1.4247	109.4	0.64689	0	6.6466E-08	3	169.23	174880000	1165	744	7112
A0A8C0RKC2	no	ADNEKLDNQR	10	Acetyl (Protein N-term)	_(ac)ADNEKLDNQR_	1	MULTI-MSMS	2	622.796923	1243.57929	0.83932	17.684	0.34202	0	0.00059405	1	166.19	8802300	2977	746	7136
Q28288	no	ADNPSLGEGPEK	12	Unmodified	_ADNPSLGEGPEK_	0	MULTI-MSMS	2	607.288399	1212.56225	0.79348	20.872	0.33938	0	0.0057909	1	64.374	4335900	248	748	7150
A0A8P0PHV3	no	ADNSFSDGVPSDALEAAK	18	Acetyl (Protein N-term)	_(ac)ADNSFSDGVPSDALEAAK_	0	MULTI-MSMS	2	918.418327	1834.8221	0.8863	80.007	1.018	0	3.3332E-07	2	101.97	162390000	4406	749	7159
A0A8I3N6P6	no	ADPAFGLESSGIAGTTSDEPERIEESGTDEAR	32	Unmodified	_ADPAFGLESSGIAGTTSDEPERIEESGTDEAR_	1	MULTI-MSMS	3	1098.8342	3293.48077	-0.59212	74.582	0.91605	0	5.885E-47	2	151.41	24446000	3024	750	7170
A0A8P0TQH1	no	ADPDAPEAQAEACLGER	17	Unmodified	_ADPDAPEAQAEACLGER_	0	MULTI-MSMS	2	900.396872	1798.77919	0.40264	53.448	0.81443	-7.1054E-15	3.1181E-07	2	140.1	21222000	6388	751	7181
A0A8C0M2R3	no	ADPEASWEPMEAEAR	15	Unmodified	_ADPEASWEPMEAEAR_	0	MULTI-MSMS	2	844.864676	1687.7148	0.54618	63.06	0.57582	7.1054E-15	0.0019075	1	67.879	52183000	750;6669	753	7201
A0A8I3NGL7	no	ADPEAVGFEHMGLDPR	16	Acetyl (Protein N-term)	_(ac)ADPEAVGFEHMGLDPR_	0	MULTI-MSMS	2	891.909418	1781.80428	-2.7723	82.817	0.84937	0	7.1693E-05	1	87.719	31344000	1156	754	7213
A0A8C0TEJ3	no	ADPECCSILHGLVAAVETLCK	21	Unmodified	_ADPECCSILHGLVAAVETLCK_	0	MULTI-MSMS	3	781.709567	2342.10687	0.64972	105.26	0.33885	0	0.051629	1	15.8	5818500	5916	755	7219
A0A8C0S3M2	no	ADPELQLVAR	10	Acetyl (Protein N-term)	_(ac)ADPELQLVAR_	0	MULTI-MSMS	2	577.31422	1152.61389	2.8205	74.916	0.37362	0	0.00039549	1	115.49	72378000	5290	756	7225
A0A8P0TFY9	no	ADPIPNPELSGESLMAM	17	Unmodified	_ADPIPNPELSGESLMAM_	0	MULTI-MATCH	2	886.415688	1770.81682	-8.4376	99.716	0.27239	0	NaN	0	NaN	31486000	3383	758	7249
A0A8C0MVQ9	no	ADPQEAINCLMR	12	Unmodified	_ADPQEAINCLMR_	0	MULTI-MSMS	2	709.331761	1416.64897	-0.65506	70.33	1.2912	0	0.00030933	1	111.06	39504000	1881	760	7266
A0A8I3NW16	no	ADPSLNPEQLK	11	Unmodified	_ADPSLNPEQLK_	0	MULTI-MSMS	2	606.31696	1210.61937	-0.19927	41.027	0.91134	0	0.0038732	1	74.772	45507000	853	762	7280
A0A8C0MPL4	no	ADPTGVLELPK	11	Unmodified	_ADPTGVLELPK_	0	MULTI-MSMS	2	570.318971	1138.62339	0.80189	58.718	0.71467	0	0.012743	1	59.908	5986400	1673	763	7294
A0A8I3NVV9	no	ADPWQECMDYAVTLAR	16	Acetyl (Protein N-term)	_(ac)ADPWQECMDYAVTLAR_	0	MULTI-MSMS	2	984.434943	1966.85533	-1.7755	106.61	0.57927	0	1.9272E-09	2	159.64	54198000	2074	764	7303
A0A8I3MS52	no	ADQAGNVIFR	10	Unmodified	_ADQAGNVIFR_	0	MULTI-MSMS	2	545.78563	1089.55671	0.58334	38.937	0.81694	0	0.0012083	1	107.01	125620000	907	766	7328
A0A8I3Q022	no	ADQDRLDLEER	11	Unmodified	_ADQDRLDLEER_	1	MULTI-MSMS	2	680.328587	1358.64262	0.56238	29.345	0.37281	0	0.002918	1	111.86	9367200	2103	767	7340
A0A8I3N6K0	no	ADQDSEAMKR	10	Unmodified	_ADQDSEAMKR_	1	MULTI-MATCH	2	575.761494	1149.50844	-4.3356	10.431	0.20532	0	NaN	0	NaN	898090	5438	768	7359
A0A8I3ME07	no	ADQELLMYSHDNIICGITSVAFSR	24	Unmodified	_ADQELLMYSHDNIICGITSVAFSR_	0	MULTI-MSMS	3	914.107155	2739.29964	-0.22452	99.886	0.44222	0	0.013903	1	26.13	64591000	3970	769	7362
A0A8C0PFU1	no	ADQFEELQSIFK	12	Unmodified	_ADQFEELQSIFK_	0	MULTI-MSMS	2	727.861731	1453.70891	4.4783	95.687	0.64319	0	0.00038389	1	101.38	24073000	3325	771	7377
A0A8P0T3V0	no	ADQFEYVMYGK	11	Unmodified	_ADQFEYVMYGK_	0	MULTI-MSMS	2	675.805371	1349.59619	-0.46614	65.373	0.61102	0	0.0088013	1	64.297	62586000	6658	772	7389
A0A8C0MQ50	no	ADQLDYENFR	10	Unmodified	_ADQLDYENFR_	0	MULTI-MSMS	2	635.788566	1269.56258	-0.18795	53.458	0.47412	0	0.013951	1	64.191	35035000	1686	773	7401
A0A8C0PWC0	no	ADQLTEEQIAEFK	13	Acetyl (Protein N-term)	_(ac)ADQLTEEQIAEFK_	0	MULTI-MSMS	2	782.380485	1562.74642	0.1841	87.332	1.8677	0	7.4223E-06	3	165.66	6111500000	1302	774	7415
A0A8C0PWC0	no	ADQLTEEQIAEFK	13	Acetyl (Protein N-term)	_(ac)ADQLTEEQIAEFK_	0	MULTI-MSMS	2	782.380485	1562.74642	1.0034	88.988	1.7273	0	1.1954E-05	2	152.64	34766000	1302	774	7416
A0A8C0PWC0	no	ADQLTEEQIAEFK	13	Acetyl (Protein N-term)	_(ac)ADQLTEEQIAEFK_	0	MULTI-MSMS	2	782.380485	1562.74642	1.5485	91.397	0.34716	0	0.004585	1	58.132	37226000	1302	774	7417
A0A8C0PWC0	no	ADQLTEEQIAEFK	13	Acetyl (Protein N-term)	_(ac)ADQLTEEQIAEFK_	0	MULTI-MSMS	2	782.380485	1562.74642	-1.0306	112.61	2.1739	0	0.0012726	2	71.555	2725400	1302	774	7418
A0A8C0PWC0	no	ADQLTEEQIAEFK	13	Acetyl (Protein N-term)	_(ac)ADQLTEEQIAEFK_	0	MULTI-MSMS	2	782.380485	1562.74642	-2.49	114.63	1.0561	0	0.012909	1	47.302	1680800	1302	774	7419
A0A8C0PWC0	no	ADQLTEEQIAEFK	13	Acetyl (Protein N-term)	_(ac)ADQLTEEQIAEFK_	0	MSMS	2	782.380485	1562.74642	NaN	90.983	1	0	0.033477	1	41.598		1302	774	7420
A0A8C0PWC0	no	ADQLTEEQIAEFK	13	Acetyl (Protein N-term)	_(ac)ADQLTEEQIAEFK_	0	MSMS	2	782.380485	1562.74642	NaN	91.139	1	0	0.026733	1	43.502		1302	774	7421
A0A8C0PWC0	no	ADQLTEEQIAEFK	13	Acetyl (Protein N-term)	_(ac)ADQLTEEQIAEFK_	0	MSMS	2	782.380485	1562.74642	NaN	114.51	1	0	0.015029	1	49.3		1302	774	7422
A0A8C0PWC0	no	ADQLTEEQIAEFK	13	Acetyl (Protein N-term),Deamidation (NQ)	_(ac)ADQ(de)LTEEQIAEFK_	0	MULTI-MSMS	2	782.872493	1563.73043	0.79705	90.288	2.0279	0	0.0023004	1	84.687	64703000	1302	774	7485
A0A8C0PWC0	no	ADQLTEEQIAEFK	13	Acetyl (Protein N-term),Deamidation (NQ)	_(ac)ADQLTEEQ(de)IAEFK_	0	MULTI-SECPEP	2	782.872493	1563.73043	-2.5263	112.42	0.37294	0	0.052339	1	40.496	41388000	1302	774	7486
A0A8C0Z1F6	no	ADQLYLENIDEFVTDQNK	18	Acetyl (Protein N-term)	_(ac)ADQLYLENIDEFVTDQNK_	0	MULTI-MSMS	3	733.014696	2196.02226	-0.74559	108.92	0.30738	-1.4211E-14	0.0031791	1	45.704	8251000	6257	775	7500
A0A8I3RZY6	no	ADQQYECVAEIGEGAYGK	18	Unmodified	_ADQQYECVAEIGEGAYGK_	0	MULTI-MSMS	2	994.438737	1986.86292	-0.23508	65.342	0.44132	0	7.2533E-15	2	164.65	54420000	5894	777	7509
A0A8I3Q6L5	no	ADQVDTQQLMR	11	Unmodified	_ADQVDTQQLMR_	0	MULTI-MSMS	2	652.816801	1303.61905	-0.81179	37.802	0.77212	0	4.7882E-05	4	206.78	53986000	5401	779	7527
A0A8I3Q6L5	no	ADQVDTQQLMR	11	Oxidation (M)	_ADQVDTQQLM(ox)R_	0	MULTI-MSMS	2	660.814258	1319.61396	0.73931	37.741	0.60716	0	0.0048553	1	94.692	6358200	5401	779	7538
A0A8I3Q6L5	no	ADQVDTQQLMR	11	Oxidation (M)	_ADQVDTQQLM(ox)R_	0	MULTI-MATCH	2	660.814258	1319.61396	0.79836	22.934	0.20364	0	NaN	0	NaN	1568300	5401	779	7547
A0A8I3N3W6	no	ADRDESSPYAAMLAAQDVAQR	21	Unmodified	_ADRDESSPYAAMLAAQDVAQR_	1	MULTI-MSMS	3	755.690329	2264.04916	-0.39665	69.503	1.5975	0	3.4014E-08	5	109.37	232420000	695	781	7566
A0A8I3N3W6	no	ADRDESSPYAAMLAAQDVAQR	21	Unmodified	_ADRDESSPYAAMLAAQDVAQR_	1	MSMS	2	1133.03186	2264.04916	NaN	69.428	1	0	0.0015745	1	71.344		695	781	7567
A0A8I3N3W6	no	ADRDESSPYAAMLAAQDVAQR	21	Unmodified	_ADRDESSPYAAMLAAQDVAQR_	1	MULTI-MATCH	2	1133.03186	2264.04916	-0.25396	69.48	0.5096	0	NaN	0	NaN	6246300	695	781	7587
A0A8I3S182	no	ADSGCEAPQGQDR	13	Acetyl (Protein N-term)	_(ac)ADSGCEAPQGQDR_	0	MULTI-MSMS	2	716.791512	1431.56847	-1.0595	21.609	0.37293	0	1.346E-05	1	143.5	13159000	4541	786	7603
A0A8C0N7D3	no	ADSPSPSESLASQER	15	Acetyl (Protein N-term)	_(ac)ADSPSPSESLASQER_	0	MULTI-MSMS	2	801.865731	1601.71691	-0.56285	45.369	0.4073	0	5.3184E-05	1	97.911	3739500	2329	791	7630
A0A8C0QA20	no	ADSPTFPYLNTLLR	14	Unmodified	_ADSPTFPYLNTLLR_	0	MULTI-MSMS	2	804.42503	1606.83551	1.7566	97.436	0.4774	0	0.059232	1	36.32	64402000	4636	792	7633
A0A8P0N9G2	no	ADSRDPASDQMK	12	Acetyl (Protein N-term)	_(ac)ADSRDPASDQMK_	1	MULTI-MSMS	2	681.801348	1361.58814	-0.20916	21.24	0.88236	0	0.017568	1	48.284	29939000	180	794	7643
A0A8P0NSK8	no	ADSTEAAAAADER	13	Unmodified	_ADSTEAAAAADER_	0	MULTI-MSMS	2	639.283845	1276.55314	-0.054042	18.456	0.2712	3.5527E-15	0.016047	1	50.354	2019200	6625;4132	795	7654
A0A8I3S463	no	ADSVVVLLCR	10	Unmodified	_ADSVVVLLCR_	0	MULTI-MSMS	2	566.313166	1130.61178	0.56407	62.327	0.77952	0	0.00041263	1	127.02	38553000	5011	797	7666
A0A8C0NWV8	no	ADSWVEKEEPAPSN	14	Unmodified	_ADSWVEKEEPAPSN_	1	MULTI-MSMS	2	779.854635	1557.69472	-0.34569	40.164	0.64375	0	0.00031444	1	129	41874000	3255;6475	798	7678
A0A8I3PFE7	no	ADTDLFMECEEEELEPWQK	19	Acetyl (Protein N-term)	_(ac)ADTDLFMECEEEELEPWQK_	0	MULTI-MATCH	3	814.343496	2440.00866	-1.06	107.21	0.20443	0	NaN	0	NaN	8264200	1676	799	7692
A0A8P0T268	no	ADTEALIHAR	10	Unmodified	_ADTEALIHAR_	0	MULTI-MSMS	2	548.790912	1095.56727	-0.75859	22.823	0.54356	0	8.8223E-20	1	252.49	12450000	6548;2372	800	7696
A0A8C0SF08	no	ADTLDPALLRPGR	13	Unmodified	_ADTLDPALLRPGR_	1	MULTI-MSMS	3	465.596531	1393.76776	0.088483	49.723	1.2251	0	0.00061184	2	84.169	20511000	5443	801	7709
A0A8C0SF08	no	ADTLDPALLRPGR	13	Unmodified	_ADTLDPALLRPGR_	1	MULTI-MSMS	2	697.891158	1393.76776	0.23865	49.604	1.1572	0	9.9044E-05	1	158.79	43667000	5443	801	7710
A0A8C0M3Q5	no	ADTLTLEER	9	Unmodified	_ADTLTLEER_	0	MULTI-MATCH	2	524.269478	1046.5244	-1.018	31.643	1.0169	3.5527E-15	NaN	0	NaN	5130800	591	802	7738
A0A8C0YWH0	no	ADTLTPEECQQFK	13	Unmodified	_ADTLTPEECQQFK_	0	MULTI-MSMS	2	783.858863	1565.70317	-1.0273	41.736	0.47604	0	0.000155	1	105.98	283120000	2843	803	7744
A0A8C0YWH0	no	ADTLTPEECQQFKK	14	Unmodified	_ADTLTPEECQQFKK_	1	MULTI-MSMS	2	847.906344	1693.79814	-0.7463	30.162	0.61106	0	0.0011237	1	91.855	6189500	2843	804	7757
A0A8C0SJR7	no	ADTQTYQPYNK	11	Unmodified	_ADTQTYQPYNK_	0	MULTI-MSMS	2	664.809499	1327.60444	2.1822	22.113	0.8833	-3.5527E-15	0.00019153	1	150.24	61733000	5512	806	7773
A0A8C0SJR7	no	ADTQTYQPYNKDWIK	15	Unmodified	_ADTQTYQPYNKDWIK_	1	MULTI-MSMS	2	935.95214	1869.88973	0.85515	50.267	0.57992	0	0.012158	1	64.103	31037000	5512	807	7789
A0A8C0PKK8	no	ADTSLNNCEGAAGSTSEK	18	Unmodified	_ADTSLNNCEGAAGSTSEK_	0	MULTI-MSMS	2	906.389244	1810.76393	-1.372	20.675	0.30553	0	2.6592E-07	1	108.59	2299400	4171	808	7801
A0A8I3QRJ1	no	ADVAAAFPGLGTDQVSVLVPGKEELNTVK	29	Unmodified	_ADVAAAFPGLGTDQVSVLVPGKEELNTVK_	1	MULTI-MSMS	3	975.857111	2924.5495	-1.9843	91.104	0.20309	-1.4211E-14	6.7472E-07	1	65.581	20290000	445	813	7828
A0A8I3QRJ1	no	ADVAAAFPGLGTDQVSVLVPGKEELNTVK	29	Unmodified	_ADVAAAFPGLGTDQVSVLVPGKEELNTVK_	1	MULTI-MATCH	3	975.857111	2924.5495	-0.99224	91.508	0.51594	0	NaN	0	NaN	24486000	445	813	7837
A0A8I3MAM5	no	ADVDVQPYAFTTK	13	Unmodified	_ADVDVQPYAFTTK_	0	MULTI-MSMS	2	727.861731	1453.70891	1.898	57.114	0.67685	0	0.0011385	1	80.69	40098000	4411	814	7840
A0A8C0NH72	no	ADVEDGEEPCAVSSHSGSAGSK	22	Acetyl (Protein N-term)	_(ac)ADVEDGEEPCAVSSHSGSAGSK_	0	MULTI-MSMS	2	1109.46367	2216.91278	-0.55298	35.884	0.54372	0	0.0010173	1	40.941	2279700	2698	816	7856
A0A8P0SD62	no	ADVIQATGDAICIFR	15	Unmodified	_ADVIQATGDAICIFR_	0	MULTI-MATCH	2	825.419422	1648.82429	-4.3284	91.114	1.1552	0	NaN	0	NaN	335300000	983	818	7879
A0A8P0TTV8	no	ADVLDLHEAGGEDFAMDEDGDESIHK	26	Acetyl (Protein N-term)	_(ac)ADVLDLHEAGGEDFAMDEDGDESIHK_	0	MULTI-MSMS	3	953.075014	2856.20321	-0.29567	85.585	1.626	0	4.6733E-21	2	132.26	63765000	1107	819	7884
A0A8P0TTV8	no	ADVLDLHEAGGEDFAMDEDGDESIHK	26	Acetyl (Protein N-term)	_(ac)ADVLDLHEAGGEDFAMDEDGDESIHK_	0	MULTI-MSMS	3	953.075014	2856.20321	0.12529	90.132	0.20378	0	6.3338E-06	1	62.677	4407500	1107	819	7885
A0A8P0TTV8	no	ADVLDLHEAGGEDFAMDEDGDESIHK	26	Acetyl (Protein N-term)	_(ac)ADVLDLHEAGGEDFAMDEDGDESIHK_	0	MULTI-MSMS	3	953.075014	2856.20321	0.10417	91.842	0.33818	0	2.5975E-06	2	69.981	7521500	1107	819	7886
A0A8C0STX4	no	ADVLFIAPR	9	Unmodified	_ADVLFIAPR_	0	MULTI-MSMS	2	501.292559	1000.57057	1.5387	60.392	0.61209	7.1054E-15	0.0048826	1	91.9	16282000	5647	820	7933
A0A8C0PHV3	no	ADVLSVLR	8	Acetyl (Protein N-term)	_(ac)ADVLSVLR_	0	MULTI-MSMS	2	457.768917	913.523281	0.079093	95.908	0.44048	1.4211E-14	0.0023245	1	166.17	35754000	4064	821	7945
O46550	no	ADVQLCMDDDAYSR	14	Unmodified	_ADVQLCMDDDAYSR_	0	MULTI-MSMS	2	829.842887	1657.67122	-0.33769	55.868	2.3069	0	0.00025654	4	96.334	16964000	179	823	7962
A0A8C0Q5M8	no	ADVQSIIGLQR	11	Unmodified	_ADVQSIIGLQR_	0	MULTI-MSMS	2	600.340769	1198.66699	-0.32065	61.899	1.1182	-7.1054E-15	3.6064E-05	1	208.25	261290000	437;4550	824	7984
A0A8C0N0M5	no	ADVSALHVQK	10	Unmodified	_ADVSALHVQK_	0	MULTI-MSMS	2	534.29583	1066.57711	1.1147	19.14	0.23824	0	0.0073492	1	73.665	4283200	1812	825	7995
A0A8C0PM55	no	ADYAQLLEDMQNAFR	15	Unmodified	_ADYAQLLEDMQNAFR_	0	MULTI-MSMS	2	892.917243	1783.81993	-1.2918	106.33	0.37458	0	2.4433E-14	1	208.56	226920000	4216	829	8005
A0A8C0PM55	no	ADYAQLLEDMQNAFR	15	Unmodified	_ADYAQLLEDMQNAFR_	0	MULTI-MATCH	2	892.917243	1783.81993	0.83538	103.86	0.47265	0	NaN	0	NaN	17654000	4216	829	8015
A0A8C0QDE1	no	ADYSSILQK	9	Unmodified	_ADYSSILQK_	0	MULTI-MSMS	2	512.769114	1023.52368	0.19737	44.114	0.44264	0	0.0077834	1	82.452	6218900	4545	830	8018
A0A8I3SCB6	no	ADYTSHLR	8	Unmodified	_ADYTSHLR_	0	MULTI-MSMS	2	481.738148	961.461744	0.51677	18.156	0.34005	0	0.0091847	1	98.997	13215000	3764	831	8024
A0A8C0MXS4	no	AEAAEQAALAANQESNIAR	19	Deamidation (NQ)	_AEAAEQAALAANQESN(de)IAR_	0	MULTI-MATCH	2	964.96905	1927.92355	1.5554	60.71	1.1555	0	NaN	0	NaN	5271800	1948	833	8042
A0A8I3Q3G4	no	AEAALDAVR	9	Acetyl (Protein N-term)	_(ac)AEAALDAVR_	0	MULTI-MSMS	2	479.253631	956.49271	-0.6257	66.969	0.40681	0	0.0013718	1	104.06	12328000	5377	834	8046
A0A8C0YZF2	no	AEAALLLPQEAAAAEQR	17	Acetyl (Protein N-term)	_(ac)AEAALLLPQEAAAAEQR_	0	MULTI-MSMS	3	598.651252	1792.93193	0.13012	98.675	0.47549	1.4211E-14	0.00013589	1	73.464	10137000	6234	835	8057
A0A8C0RLT3	no	AEADQEVEQLK	11	Unmodified	_AEADQEVEQLK_	0	MSMS	2	630.309332	1258.60411	NaN	31.965	1	0	0.0003438	1	111.61		4587	837	8071
A0A8I3PZF7	no	AEAEAAAVHGAR	12	Unmodified	_AEAEAAAVHGAR_	0	MULTI-MSMS	2	576.791444	1151.56833	-1.4172	11.419	0.13684	1.7764E-15	0.0070693	1	61.78	6170200	1086	838	8083
A0A8P0PBZ5	no	AEAEAQAEELSFPR	14	Unmodified	_AEAEAQAEELSFPR_	0	MULTI-MSMS	2	774.370452	1546.72635	-3.4638	55.646	0.81476	-7.1054E-15	1.9462E-10	1	199.7	32280000	2979	839	8095
A0A8C0NTC7	no	AEAEEDCHSDTVR	13	Acetyl (Protein N-term)	_(ac)AEAEEDCHSDTVR_	0	MSMS	2	780.815184	1559.61581	NaN	22.279	1	0	0.0074391	1	55.401		3034	840	8115
A0A8P0N4L2	no	AEAELLQQQK	10	Unmodified	_AEAELLQQQK_	0	MULTI-MSMS	2	579.311677	1156.6088	0.74559	25.079	0.57703	0	0.00043252	3	171.73	136090000	3945;5165;4205;6365	843	8131
A0A8I3PQS5	no	AEAGAGSATEFQFR	14	Unmodified	_AEAGAGSATEFQFR_	0	MULTI-MSMS	2	721.338955	1440.66336	-0.18767	50.203	1.7322	0	1.7775E-05	3	141.1	49599000	845	846	8157
A0A8I3PQS5	no	AEAGAGSATEFQFR	14	Unmodified	_AEAGAGSATEFQFR_	0	MULTI-MSMS	2	721.338955	1440.66336	1.955	51.843	0.9852	0	0.00012659	1	117.8	16285000	845	846	8158
A0A8I3PQS5	no	AEAGAGSATEFQFR	14	Unmodified	_AEAGAGSATEFQFR_	0	MSMS	2	721.338955	1440.66336	NaN	53.737	1	0	0.0040033	1	63.473		845	846	8159
A0A8P0T542	no	AEAGVPAEFSIWTR	14	Unmodified	_AEAGVPAEFSIWTR_	0	MULTI-MSMS	2	767.388448	1532.76234	1.0699	86.01	1.0512	0	0.00022891	2	97.163	302060000	6595;2676	849	8206
A0A8I3S2W4	no	AEALASAIASTK	12	Unmodified	_AEALASAIASTK_	0	MULTI-MSMS	2	566.814053	1131.61355	0.55895	38.844	0.88474	-7.1054E-15	0.015994	1	53.569	24503000	5829	851	8227
A0A8I3N2W4	no	AEALMMPLVDQLENR	15	Unmodified	_AEALMMPLVDQLENR_	0	MULTI-MSMS	2	865.434215	1728.85388	-1.471	95.094	0.64437	0	5.2593E-05	1	119.39	49555000	5191	854	8246
A0A8P0S6W5	no	AEAMQAASEAVPSGMLSVLGKPQSK	25	Unmodified	_AEAMQAASEAVPSGMLSVLGKPQSK_	1	MULTI-MSMS	3	829.757575	2486.25089	-0.1598	77.397	0.50974	0	0.00043614	1	43.612	68623000	5481	855	8258
A0A8I3QAG1	no	AEAMSGHIDQFLIATFMQLR	20	Unmodified	_AEAMSGHIDQFLIATFMQLR_	0	MULTI-MATCH	3	760.381891	2278.12384	0.10602	107.02	0.30619	0	NaN	0	NaN	4865900	4164	856	8266
A0A8P0T982	no	AEAQLQELQVK	11	Unmodified	_AEAQLQELQVK_	0	MULTI-MSMS	2	628.845884	1255.67722	-0.29221	41.332	0.36972	0	0.00030963	1	157.96	92372000	243	857	8268
A0A8I3N6K0	no	AEASQLGHK	9	Unmodified	_AEASQLGHK_	0	MULTI-SECPEP	2	470.745973	939.477394	-0.61564	9.5336	0.1358	0	0.033049	1	95.909	2290500	5438	860	8282
A0A8C0THV4	no	AEASSPVPYLSPETNPASSTSAVNHNVTLTNVR	33	Unmodified	_AEASSPVPYLSPETNPASSTSAVNHNVTLTNVR_	0	MULTI-MATCH	3	1137.56561	3409.67499	-0.86948	69.513	0.17041	0	NaN	0	NaN	2919800	733	861	8296
A0A8I3NCQ4	no	AEATGHQAGAGDGEWEECDIK	21	Unmodified	_AEATGHQAGAGDGEWEECDIK_	0	MULTI-MSMS	2	1115.96892	2229.92329	-0.71823	35.467	0.54344	0	1.7932E-07	1	101.36	5498400	1441;6667	863	8302
A0A8C0QGH7	no	AEAVVAMLLTK	11	Unmodified	_AEAVVAMLLTK_	0	MULTI-MSMS	2	573.333567	1144.65258	0.17905	76.311	1.8686	0	0.00084867	3	100.48	709440000	4714	865	8318
A0A8C0QGH7	no	AEAVVAMLLTK	11	Unmodified	_AEAVVAMLLTK_	0	MSMS	2	573.333567	1144.65258	NaN	77.879	1	0	0.0016186	1	87.298		4714	865	8319
A0A8C0QGH7	no	AEAVVAMLLTK	11	Unmodified	_AEAVVAMLLTK_	0	MSMS	2	573.333567	1144.65258	NaN	78.499	1	0	0.063785	1	42.802		4714	865	8320
A0A8C0QGH7	no	AEAVVAMLLTK	11	Unmodified	_AEAVVAMLLTK_	0	MULTI-SECPEP	2	573.333567	1144.65258	0.21725	79.096	0.98553	-1.4211E-14	0.052114	1	64.73	5642200	4714	865	8321
A0A8P0NER3	no	AECERPTGTEALGTEGTEPSETEEYFPETPSR	32	Unmodified	_AECERPTGTEALGTEGTEPSETEEYFPETPSR_	1	MULTI-MSMS	3	1186.5214	3556.54238	0.11213	64.064	0.61231	0	1.8768E-11	1	84.073	36344000	347	868	8349
A0A8I3QAG1	no	AECLEELGCLVESYGMNVCQPTPGK	25	Unmodified	_AECLEELGCLVESYGMNVCQPTPGK_	0	MULTI-MSMS	3	947.756917	2840.24892	-0.50304	102.28	0.34006	0	1.4933E-07	2	79.426	15820000	4164	869	8361
A0A8I3N8L3	no	AECRPAASENYMR	13	Unmodified	_AECRPAASENYMR_	1	MULTI-MSMS	2	777.843024	1553.6715	-0.054647	20.463	0.38663	0	0.00069183	1	110.08	4333000	3759	870	8373
A0A8P0ST92	no	AECTAEQCYK	10	Unmodified	_AECTAEQCYK_	0	MULTI-MSMS	2	630.255188	1258.49582	-0.73088	16.064	0.2039	0	0.0060567	1	76.605	2495900	1518	871	8382
A0A8I3N4G0	no	AEDDQPLPGVLLSLSGGVFR	20	Unmodified	_AEDDQPLPGVLLSLSGGVFR_	0	MULTI-MSMS	3	690.700383	2069.07932	-0.2144	106.41	0.95254	0	7.9415E-05	2	69.712	52503000	2978	872	8393
A0A8P0NFD4	no	AEDELLDLQDK	11	Unmodified	_AEDELLDLQDK_	0	MULTI-MSMS	2	644.81699	1287.61943	0.70901	58.289	0.37523	0	0.012548	1	60.064	12045000	4381	873	8405
A0A8I3RV92	no	AEDFTPVFMAPPVHYPR	17	Unmodified	_AEDFTPVFMAPPVHYPR_	0	MULTI-MSMS	3	658.657461	1972.95055	-1.2344	78.343	0.81424	0	0.053504	1	19.39	10273000	4612	875	8419
A0A8P0TGA1	no	AEDGAAPSPSGETPK	15	Unmodified	_AEDGAAPSPSGETPK_	0	MULTI-MSMS	2	707.328253	1412.64195	-0.37254	17.928	0.7496	0	8.1216E-06	1	140.14	20813000	1114	876	8431
Q6TEQ7	no	AEDGSVIDYELIDQDAR	17	Unmodified	_AEDGSVIDYELIDQDAR_	0	MULTI-MSMS	2	954.944709	1907.87487	-0.25042	77.566	1.6641	0	2.6128E-40	7	262.07	4115100000	287	878	8447
Q6TEQ7	no	AEDGSVIDYELIDQDAR	17	Unmodified	_AEDGSVIDYELIDQDAR_	0	MULTI-MSMS	2	954.944709	1907.87487	1.4674	79.532	1.5614	0	3.1861E-07	3	139.89	91299000	287	878	8448
A0A8I3PZ15	no	AEDLVLEK	8	Acetyl (Protein N-term)	_(ac)AEDLVLEK_	0	MULTI-MSMS	2	479.758215	957.501877	0.23653	65.948	0.40675	0	0.0040223	1	105.57	23393000	6532	880	8501
A0A8C0M248	no	AEDMAELTCLNEASVLHNLR	20	Unmodified	_AEDMAELTCLNEASVLHNLR_	0	MULTI-MSMS	3	762.699948	2285.07802	-0.59145	85.848	0.47395	0	1.1812E-19	1	170.61	100370000	728	881	8512
A0A8C0QFQ6	no	AEDNADTLALVFEAPNQEK	19	Unmodified	_AEDNADTLALVFEAPNQEK_	0	MULTI-MSMS	2	1038.00002	2073.98548	-2.4831	86.548	0.57618	0	1.6027E-33	3	225.09	52135000	4703	882	8521
A0A8C0NNW3	no	AEDNFEDIITKPPVR	15	Unmodified	_AEDNFEDIITKPPVR_	1	MULTI-MSMS	2	872.449234	1742.88391	2.4183	63.989	0.47561	0	2.0468E-05	1	145.09	19008000	2961	883	8534
A0A8I3PDK7	no	AEDQHLVEMEDTLSK	15	Unmodified	_AEDQHLVEMEDTLSK_	0	MULTI-MSMS	2	872.906541	1743.79853	-0.99825	55.529	0.13596	0	6.9221E-05	1	108.97	14700000	4082	884	8542
A0A8C0NVQ5	no	AEDTISILPDDPR	13	Unmodified	_AEDTISILPDDPR_	0	MULTI-MSMS	2	721.362096	1440.70964	0.0062861	63.161	0.77973	0	0.0015327	1	75.229	23212000	3220	885	8551
A0A8C0N984	no	AEDVDALLLGMASQIAER	18	Unmodified	_AEDVDALLLGMASQIAER_	0	MULTI-MSMS	3	634.659419	1900.95643	-1.2129	94.972	0.27163	0	0.057567	1	16.123	15972000	320	886	8561
A0A8P0NNZ9	no	AEEDSGGTLGALR	13	Unmodified	_AEEDSGGTLGALR_	0	MULTI-MSMS	2	638.312406	1274.61026	-0.82035	34.872	0.33957	0	0.00014952	1	107.83	3187400	4103	896	8614
A0A8I3Q022	no	AEEDTQFNYHR	11	Unmodified	_AEEDTQFNYHR_	0	MULTI-MSMS	2	705.307655	1408.60076	0.13647	23.923	0.37333	0	0.00017752	1	148.05	4882900	2103	897	8622
A0A8C0M9E2	no	AEEDVEPECIMQK	13	Unmodified	_AEEDVEPECIMQK_	0	MULTI-MSMS	2	789.344731	1576.67491	0.16332	47.024	0.98739	0	0.021944	1	48.188	138970000	1042;4855	898	8635
A0A8I3MIF7	no	AEEELEALR	9	Acetyl (Protein N-term)	_(ac)AEEELEALR_	0	MULTI-MSMS	2	551.274761	1100.53497	-0.40871	78.815	0.57672	0	0.0007095	1	128.69	34648000	4465	900	8658
A0A8I3MIF7	no	AEEELEALRK	10	Acetyl (Protein N-term)	_(ac)AEEELEALRK_	1	MULTI-MSMS	2	615.322242	1228.62993	2.5872	61.726	1.3572	-7.1054E-15	0.0014143	1	102.62	39064000	4465	901	8668
A0A8P0NGV9	no	AEEEVAKLEK	10	Acetyl (Protein N-term)	_(ac)AEEEVAKLEK_	1	MULTI-MSMS	2	594.311343	1186.60813	-3.1218	51.457	0.84526	-7.1054E-15	0.00055757	1	114.39	56209000	6056;6362	903	8686
A0A8I3RTT6	no	AEEGIAAGGVMDVNTALQEVLK	22	Acetyl (Protein N-term),Oxidation (M)	_(ac)AEEGIAAGGVM(ox)DVNTALQEVLK_	0	MULTI-MSMS	3	758.382502	2272.12568	-0.60725	109.54	0.57945	0	3.2826E-07	1	98.269	62380000	1265	906	8703
A0A8I3RTT6	no	AEEGIAAGGVMDVNTALQEVLK	22	Acetyl (Protein N-term),Oxidation (M)	_(ac)AEEGIAAGGVM(ox)DVNTALQEVLK_	0	MULTI-SECPEP	3	758.382502	2272.12568	1.4411	109.97	0.34051	0	1.8967E-06	1	97.488	73850000	1265	906	8704
A0A8I3RTT6	no	AEEGIAAGGVMDVNTALQEVLK	22	Acetyl (Protein N-term)	_(ac)AEEGIAAGGVMDVNTALQEVLK_	0	MULTI-MSMS	3	753.050864	2256.13076	0.50389	111.54	4.3486	0	6.5303E-18	8	134.32	3982500000	1265	906	8723
A0A8I3RTT6	no	AEEGIAAGGVMDVNTALQEVLK	22	Acetyl (Protein N-term)	_(ac)AEEGIAAGGVMDVNTALQEVLK_	0	MULTI-MSMS	3	753.050864	2256.13076	-0.72532	116.3	1.6337	-1.4211E-14	2.9751E-06	2	84.166	14964000	1265	906	8724
A0A8I3RTT6	no	AEEGIAAGGVMDVNTALQEVLK	22	Acetyl (Protein N-term)	_(ac)AEEGIAAGGVMDVNTALQEVLK_	0	MULTI-MSMS	3	753.050864	2256.13076	0.50513	117.99	2.7454	-1.4211E-14	4.712E-06	5	77.959	6462000	1265	906	8725
A0A8P0NYS4	no	AEEITIPADVTPER	14	Unmodified	_AEEITIPADVTPER_	0	MULTI-MSMS	2	770.896303	1539.77805	1.1464	58.258	0.44256	7.1054E-15	0.0024743	1	69.979	8503000	2452	909	8757
E2RBS6	no	AEELFLWVPR	10	Unmodified	_AEELFLWVPR_	0	MULTI-MSMS	2	630.342781	1258.67101	-0.18565	95.471	0.4074	0	0.0010738	1	109.21	49805000	152	911	8768
A0A8P0TEN2	no	AEELGLPVLGVLR	13	Unmodified	_AEELGLPVLGVLR_	0	MULTI-MSMS	2	683.408652	1364.80275	2.5379	95.15	0.50998	0	0.00023624	1	98.249	38110000	6247	912	8781
A0A8I3MLT1	no	AEELIQEIQR	10	Unmodified	_AEELIQEIQR_	0	MULTI-MSMS	2	614.830234	1227.64592	-1.7477	52.508	0.5425	0	0.00067282	1	117.89	12806000	3873	913	8793
A0A8I3S0A8	no	AEEPTSSGNPGEHGSASTHKPIHFAK	26	Unmodified	_AEEPTSSGNPGEHGSASTHKPIHFAK_	1	MULTI-MSMS	6	446.383594	2672.25791	0.35454	16.131	0.37325	0	0.0034038	1	35.179	9770600	1909	915	8810
A0A8I3NMK5	no	AEEQPQVELFVK	12	Acetyl (Protein N-term)	_(ac)AEEQPQVELFVK_	0	MULTI-MSMS	2	729.877382	1457.74021	-0.08743	85.059	1.4901	0	0.0022143	3	68.893	628620000	822	916	8821
A0A8C0N883	no	AEESLEVSQVDAEQR	15	Unmodified	_AEESLEVSQVDAEQR_	0	MULTI-SECPEP	2	845.399938	1688.78532	-2.2589	42.042	0.17087	0	0.0084138	1	80.245	3652500	2371	918	8837
A0A8C0PAT2	no	AEETCAPSVSYFK	13	Unmodified	_AEETCAPSVSYFK_	0	MULTI-MSMS	2	744.837399	1487.66025	-0.86551	50.507	0.37383	0	0.016635	1	49.777	3205600	279	920	8853
A0A8C0S4Y3	yes	AEEVSTLMK	9	Acetyl (Protein N-term)	_(ac)AEEVSTLMK_	0	MULTI-MSMS	2	525.262807	1048.51106	-0.25802	74.884	0.61137	0	0.00046883	2	157.86	106690000	5310	922	8864
A0A8I3S602	no	AEEVVVVAK	9	Acetyl (Protein N-term)	_(ac)AEEVVVVAK_	0	MULTI-MSMS	2	493.281857	984.549162	0.34322	55.291	0.50865	0	0.0022625	1	94.302	8830600	6141	923	8876
A0A8C0SVY6	no	AEEWANKPK	9	Unmodified	_AEEWANKPK_	1	MULTI-MSMS	2	536.774731	1071.53491	-0.26315	13.347	0.25798	1.7764E-15	0.018286	1	97.033	2303700	5677	924	8888
A0A8I3S667	no	AEEWGVQYVETSAK	14	Unmodified	_AEEWGVQYVETSAK_	0	MULTI-MSMS	2	798.880652	1595.74675	-1.2574	64.285	0.40779	0	0.00013406	1	116.54	30331000	5117	925	8898
A0A8C0NLL3	no	AEEYEFLTPMEEAPK	15	Unmodified	_AEEYEFLTPMEEAPK_	0	MULTI-MSMS	2	892.408385	1782.80222	0.029094	79.232	1.4259	0	3.3858E-07	3	151.98	1921900000	2882	926	8910
A0A8P0P4Y1	no	AEFAAPPTDAPDKGYVVPNVDLPPLCSSR	29	Unmodified	_AEFAAPPTDAPDKGYVVPNVDLPPLCSSR_	1	MULTI-MSMS	3	1028.50961	3082.50699	-1.771	84.399	0.44187	0	0.014186	1	25.054	15907000	2840	927	8923
A0A8C0P9S0	no	AEFDPGQDTYQHPPK	15	Unmodified	_AEFDPGQDTYQHPPK_	0	MULTI-MSMS	2	865.394458	1728.77436	0.26492	33.541	0.54262	0	0.00070918	1	77.062	11503000	3754	928	8928
A0A8C0TT35	no	AEFEDQDDEAR	11	Unmodified	_AEFEDQDDEAR_	0	MULTI-MSMS	2	662.768028	1323.5215	-0.5617	23.054	0.37387	0	0.00018411	1	129.38	7861400	5059	929	8948
A0A8I3MHD1	no	AEFEELCADLFER	13	Unmodified	_AEFEELCADLFER_	0	MULTI-MSMS	2	814.866688	1627.71882	-1.0044	95.064	0.61142	0	2.4196E-05	1	149.96	347360000	1093	930	8960
A0A8I3MHD1	no	AEFEELCADLFER	13	Unmodified	_AEFEELCADLFER_	0	MULTI-SECPEP	2	814.866688	1627.71882	1.0665	95.547	0.3045	0	0.029126	1	66.267	8387900	1093	930	8961
A0A8C0Q8X0	no	AEFEVHEVYAVDVLVSSGEGK	21	Unmodified	_AEFEVHEVYAVDVLVSSGEGK_	0	MULTI-MSMS	3	755.374224	2263.10084	0.14322	112.44	0.7123	0	0.015731	1	27.495	3290900	4613	931	8980
A0A8C0Q8X0	no	AEFEVHEVYAVDVLVSSGEGK	21	Unmodified	_AEFEVHEVYAVDVLVSSGEGK_	0	MULTI-MSMS	3	755.374224	2263.10084	-0.59166	113.4	1.6642	0	0.00016274	2	54.658	3506100	4613	931	8981
A0A8C0Q8X0	no	AEFEVHEVYAVDVLVSSGEGK	21	Unmodified	_AEFEVHEVYAVDVLVSSGEGK_	0	MULTI-MSMS	3	755.374224	2263.10084	1.3362	116.16	1.0523	0	0.049108	1	16.506	2030400	4613	931	8982
A0A8C0Q8X0	no	AEFEVHEVYAVDVLVSSGEGK	21	Unmodified	_AEFEVHEVYAVDVLVSSGEGK_	0	MSMS	3	755.374224	2263.10084	NaN	110.17	1	0	0.047885	1	27.32		4613	931	8983
A0A8C0Q8X0	no	AEFEVHEVYAVDVLVSSGEGK	21	Unmodified	_AEFEVHEVYAVDVLVSSGEGK_	0	MSMS	3	755.374224	2263.10084	NaN	114.27	1	0	0.020852	1	34.221		4613	931	8984
A0A8C0Q8X0	no	AEFEVHEVYAVDVLVSSGEGK	21	Unmodified	_AEFEVHEVYAVDVLVSSGEGK_	0	MULTI-MATCH	3	755.374224	2263.10084	1.0522	116.69	0.67897	0	NaN	0	NaN	941770	4613	931	9039
A0A7G3MIA6	no	AEFFEDVVPAVR	12	Unmodified	_AEFFEDVVPAVR_	0	MULTI-MSMS	2	689.853709	1377.69287	1.7555	80.848	1.6905	0	0.0018837	2	78.556	32121000	381	932	9055
A0A8P0P5V9	no	AEFFVAPVGVASK	13	Unmodified	_AEFFVAPVGVASK_	0	MULTI-MSMS	2	661.36117	1320.70779	0.31402	67.271	1.7639	0	0.00066966	2	87.184	567960000	521;6610	933	9064
A0A8P0P5V9	no	AEFFVAPVGVASK	13	Unmodified	_AEFFVAPVGVASK_	0	MULTI-MSMS	3	441.243206	1320.70779	-0.19889	67.341	0.37258	0	0.035358	1	33.842	7158900	521;6610	933	9065
A0A8I3NUR2	no	AEFGPPGPGPGSR	13	Unmodified	_AEFGPPGPGPGSR_	0	MULTI-MSMS	2	613.301644	1224.58874	0.57862	33.56	1.2216	0	2.458E-05	2	148.56	38039000	512	934	9087
A0A8C0SHQ3	no	AEFIFDWLR	9	Unmodified	_AEFIFDWLR_	0	MULTI-MSMS	2	598.808574	1195.60259	-0.29216	102.66	0.27211	-1.4211E-14	0.0025135	1	105.14	11538000	5441	935	9102
A0A8C0NLE2	no	AEFTSPPSLFK	11	Unmodified	_AEFTSPPSLFK_	0	MULTI-MSMS	2	612.318971	1222.62339	2.5568	66.869	0.81619	0	0.00087473	1	99.688	374770000	2876	936	9113
A0A8I3PZJ7	no	AEFWLDLQPQAK	12	Unmodified	_AEFWLDLQPQAK_	0	MULTI-MSMS	2	723.374809	1444.73507	0.75964	85.951	0.67763	0	0.024245	1	48.602	28879000	265	937	9126
A0A8C0YYN1	no	AEGAGTEEEGTPK	13	Unmodified	_AEGAGTEEEGTPK_	0	MULTI-MSMS	2	638.288596	1274.56264	0.23918	12.4	0.19678	1.7764E-15	0.0013775	1	77.379	1292300	5025	940	9146
A0A8I3PA25	no	AEGDTAGTAGPPGGTPAGDK	20	Unmodified	_AEGDTAGTAGPPGGTPAGDK_	0	MULTI-MSMS	2	863.897562	1725.78057	0.74836	20.416	0.53965	0	3.6529E-14	1	148.91	6339100	6486	941	9152
A0A8I3PA25	no	AEGDTAGTAGPPGGTPAGDK	20	Unmodified	_AEGDTAGTAGPPGGTPAGDK_	0	MULTI-MATCH	2	863.897562	1725.78057	1.9169	102.77	0.37357	0	NaN	0	NaN	317080000	6486	941	9166
A0A8P0NWR7	no	AEGDVAALNRR	11	Unmodified	_AEGDVAALNRR_	1	MULTI-MSMS	3	391.210788	1170.61053	0.56028	18.237	0.408	3.5527E-15	0.0086058	1	56.359	8528200	6545;5120;6553	942	9172
A0A8I3RSD2	no	AEGEDVGWWR	10	Acetyl (Protein N-term)	_(ac)AEGEDVGWWR_	0	MSMS	2	623.778002	1245.54145	NaN	91.206	1	0	0.0014446	1	99.442		2708	944	9181
A0A8I3MMF8	no	AEGGEAVAASGAAAAATFGESGR	23	Unmodified	_AEGGEAVAASGAAAAATFGESGR_	0	MULTI-MSMS	3	669.98373	2006.92936	0.04743	65.441	0.4063	0	0.0064862	1	32.832	23644000	4893	945	9185
A0A8C0PDU9	no	AEGILDVFQTVK	12	Unmodified	_AEGILDVFQTVK_	0	MULTI-MSMS	2	660.36391	1318.71327	0.047006	88.738	0.40675	1.4211E-14	0.00033419	1	107.83	15559000	3906	947	9205
A0A8I3S4K1	no	AEGPAAGGGPAGAWLGR	17	Unmodified	_AEGPAAGGGPAGAWLGR_	0	MSMS	2	747.876039	1493.73752	NaN	57.715	1	0	0.012846	1	51.013		1050	949	9222
A0A8I3S4K1	no	AEGPAAGGGPAGAWLGR	17	Unmodified	_AEGPAAGGGPAGAWLGR_	0	MSMS	2	747.876039	1493.73752	NaN	57.917	1	0	3.7834E-07	1	99.215		1050	949	9223
A0A8I3S4K1	no	AEGPAAGGGPAGAWLGR	17	Unmodified	_AEGPAAGGGPAGAWLGR_	0	MULTI-SECPEP	2	747.876039	1493.73752	-2.1685	58.241	1.0875	0	0.0089413	1	65.232	8163200	1050	949	9224
A0A8I3NCQ4	no	AEGPEMAVDLPK	12	Unmodified	_AEGPEMAVDLPK_	0	MULTI-MSMS	2	628.813196	1255.61184	-0.6505	52.876	0.74669	0	0.013562	2	55.806	181650000	1441;6667	950	9237
A0A8I3NCQ4	no	AEGPEVDENLPK	12	Unmodified	_AEGPEVDENLPK_	0	MULTI-MSMS	2	649.317157	1296.61976	1.6958	35.567	1.3589	0	0.00019108	1	119.68	81570000	1441;6667	951	9256
A0A8I3NCQ4	no	AEGPEVDMNLPK	12	Unmodified	_AEGPEVDMNLPK_	0	MULTI-MSMS	2	650.316103	1298.61765	0.090415	50.675	1.1198	0	0.00058739	2	95.642	213440000	1441;6667	952	9268
A0A8I3NCQ4	no	AEGPEVYMNLPEADVDISGHK	21	Unmodified	_AEGPEVYMNLPEADVDISGHK_	0	MULTI-MSMS	3	757.691447	2270.05251	0.39349	75.453	1.0537	1.4211E-14	0.0096195	1	31.775	228650000	1441;6667	953	9285
A0A8P0PM34	no	AEGPPIINVMFLK	13	Unmodified	_AEGPPIINVMFLK_	0	MULTI-MSMS	2	714.899605	1427.78466	-3.6143	95.274	0.47655	0	0.0066366	1	60.518	37497000	3932	954	9300
A0A8I3QBV9	no	AEGPQEWVFQECK	13	Unmodified	_AEGPQEWVFQECK_	0	MULTI-MSMS	2	804.361573	1606.70859	-0.27272	67.888	1.2196	0	0.00013245	2	113.03	33189000	2404	955	9313
A0A8P0TC61	no	AEGQTLVQPSVANR	14	Unmodified	_AEGQTLVQPSVANR_	0	MULTI-MSMS	2	735.388979	1468.76341	0.85749	32.181	0.44153	0	8.4747E-06	1	146.16	6094500	1763	956	9324
A0A8I3PH30	no	AEGQVLVLDGR	11	Unmodified	_AEGQVLVLDGR_	0	MULTI-MSMS	2	578.81967	1155.62479	0.6929	44.271	1.0855	0	0.00111	2	96.171	135290000	333	957	9333
A0A8I3PH30	no	AEGQVLVLDGR	11	Acetyl (Protein N-term)	_(ac)AEGQVLVLDGR_	0	MULTI-MSMS	2	599.824952	1197.63535	0.2206	74.239	1.4256	0	8.9135E-05	2	175.93	648210000	333	957	9348
A0A8I3PH30	no	AEGQVLVLDGR	11	Acetyl (Protein N-term)	_(ac)AEGQVLVLDGR_	0	MULTI-MSMS	2	599.824952	1197.63535	-2.0969	75.408	0.61155	-1.4211E-14	0.0019813	1	74.944	11542000	333	957	9349
A0A8I3PH30	no	AEGQVLVLDGR	11	Acetyl (Protein N-term)	_(ac)AEGQVLVLDGR_	0	MSMS	2	599.824952	1197.63535	NaN	73.416	1	0	0.012679	1	54.471		333	957	9350
A0A8P0T6S6	no	AEGSDVANAVLDGADCIMLSGETAK	25	Unmodified	_AEGSDVANAVLDGADCIMLSGETAK_	0	MULTI-MSMS	3	832.052716	2493.13632	-0.78292	100.16	1.3238	1.4211E-14	1.0418E-20	4	133.53	1652700000	5637;6498	958	9369
A0A8P0T6S6	no	AEGSDVANAVLDGADCIMLSGETAK	25	Unmodified	_AEGSDVANAVLDGADCIMLSGETAK_	0	MULTI-MSMS	2	1247.57544	2493.13632	-1.1127	100.14	0.33863	0	3.1071E-80	1	256.45	137820000	5637;6498	958	9370
A0A8P0T6S6	no	AEGSDVANAVLDGADCIMLSGETAK	25	Deamidation (NQ)	_AEGSDVAN(de)AVLDGADCIMLSGETAK_	0	MULTI-MATCH	3	832.380721	2494.12033	5.6699	101.83	0.44265	0	NaN	0	NaN	16085000	5637;6498	958	9404
A0A8P0T6S6	no	AEGSDVANAVLDGADCIMLSGETAKGDYPLEAVR	34	Unmodified	_AEGSDVANAVLDGADCIMLSGETAKGDYPLEAVR_	1	MULTI-MSMS	3	1165.55198	3493.63411	-0.13457	101.38	0.30377	0	8.6174E-65	1	164.7	21450000	5637;6498	959	9408
A0A8C0RXE8	no	AEGTRPEGAQFLIPSTQAE	19	Unmodified	_AEGTRPEGAQFLIPSTQAE_	1	MULTI-MSMS	2	1001.49744	2000.98033	-1.1385	65.199	0.64634	0	0.00072091	1	76.759	54140000	5224	961	9427
A0A8I3NBF9	no	AEHDQLVLNYAK	12	Unmodified	_AEHDQLVLNYAK_	0	MULTI-MSMS	2	700.862066	1399.70958	0.59316	36.603	0.30646	0	7.3218E-05	1	150.04	13336000	4115	964	9449
A0A8P0NUZ2	no	AEIDLVCELAK	11	Unmodified	_AEIDLVCELAK_	0	MULTI-MSMS	2	630.828846	1259.64314	-0.43636	73.905	0.74659	0	0.0002074	2	126.31	189900000	5605	966	9465
A0A8C0YS41	no	AEIIEQDVYER	11	Unmodified	_AEIIEQDVYER_	0	MULTI-MATCH	2	682.838256	1363.66196	0.34391	47.646	1.1559	0	NaN	0	NaN	121470000	6188;3979	969	9499
A0A8C0Z5M9	no	AEIIHHLADLLTDQRDEILLANKK	24	Unmodified	_AEIIHHLADLLTDQRDEILLANKK_	2	MULTI-MSMS	3	923.846769	2768.51848	1.1011	83.478	0.43978	1.4211E-14	3.183E-58	1	217.82	40046000	6299	972	9505
A0A8C0P5W3	no	AEIISLCK	8	Unmodified	_AEIISLCK_	0	MULTI-MATCH	2	467.257328	932.500103	0.16589	39.507	0.51199	7.1054E-15	NaN	0	NaN	15737000	3602	973	9518
A0A8I3NID4	no	AEIITVSDGR	10	Unmodified	_AEIITVSDGR_	0	MULTI-MSMS	2	530.785296	1059.55604	-1.4543	33.848	0.71101	0	0.0013793	2	104.2	17773000	469	974	9522
A0A8C0T2T6	no	AEILALQQALK	11	Unmodified	_AEILALQQALK_	0	MULTI-MSMS	2	599.363713	1196.71287	-0.62776	66.735	0.37518	0	0.00051389	1	114.99	19455000	3972	975	9532
A0A8C0P3R9	no	AEISCIDNK	9	Unmodified	_AEISCIDNK_	0	MULTI-MSMS	2	525.250231	1048.48591	0.0053139	20.325	0.40188	0	0.00095019	1	151.5	94249000	3517;3936	978	9560
A0A8P0T542	no	AEISCTDNQDGTCSVSYLPVLPGDYSILVK	30	Unmodified	_AEISCTDNQDGTCSVSYLPVLPGDYSILVK_	0	MULTI-MSMS	3	1101.19161	3300.55301	-1.0606	100.6	0.57669	-1.4211E-14	1.679E-09	1	73.299	112030000	6595;2676	979	9573
A0A8C0NRD9	no	AEISNAIDQYVTGTIGEDEDLIK	23	Unmodified	_AEISNAIDQYVTGTIGEDEDLIK_	0	MULTI-MSMS	3	832.078024	2493.21224	0.503	102.87	0.78186	0	3.325E-13	2	123.36	204290000	3057	980	9584
A0A8I3PDN0	no	AEITDAEGLGLK	12	Unmodified	_AEITDAEGLGLK_	0	MULTI-MSMS	2	608.824618	1215.63468	-1.7352	52.887	0.47567	0	0.00014275	2	122.94	13842000	3361	981	9595
A0A8C0P3R9	no	AEITFDDHK	9	Unmodified	_AEITFDDHK_	0	MULTI-MATCH	2	538.256371	1074.49819	-8.5114	19.97	0.10147	0	NaN	0	NaN	402150	3517;3936	982	9613
A0A8C0SED0	no	AEIYEAFENIYPILK	15	Unmodified	_AEIYEAFENIYPILK_	0	MULTI-MSMS	2	906.974553	1811.93455	-2.0226	101.81	0.40804	0	0.0057217	1	57.175	20057000	2333	985	9624
A0A8I3PGJ5	no	AEKENPGLTQDIIMK	15	Unmodified	_AEKENPGLTQDIIMK_	1	MULTI-MSMS	2	843.940187	1685.86582	-0.88992	42.858	0.27335	0	0.0024752	1	82.202	6745100	5272	988	9637
A0A8C0THX2	no	AELAITENK	9	Unmodified	_AELAITENK_	0	MULTI-MSMS	2	494.769114	987.523675	0.9642	24.066	0.44147	3.5527E-15	0.0093958	1	78.334	2690500	5940	990	9651
A0A8P0P220	no	AELDNELMEGK	11	Unmodified	_AELDNELMEGK_	0	MULTI-MSMS	2	624.79246	1247.57037	0.43096	47.203	0.8183	0	0.014662	1	58.37	31245000	6628	994	9675
A0A8C0QJA2	no	AELDQLLSGFGLDDPGSPLQDMTDAPGK	28	Unmodified	_AELDQLLSGFGLDDPGSPLQDMTDAPGK_	0	MULTI-MATCH	3	963.127049	2886.35932	-1.9845	110.05	0.40796	0	NaN	0	NaN	7746700	4667	995	9691
A0A8C0Q8N2	no	AELDQTRPR	9	Unmodified	_AELDQTRPR_	1	MULTI-MATCH	2	543.288537	1084.56252	-0.74559	12.755	0.23773	0	NaN	0	NaN	1668000	3868	996	9698
A0A8P0S9X4	no	AELEGVAVTAPR	12	Unmodified	_AELEGVAVTAPR_	0	MULTI-MSMS	2	606.832777	1211.651	0.271	43.54	0.61211	0	0.00090231	2	88.681	18630000	1496	997	9701
A0A8C0T149	no	AELFTQSCADLDK	13	Unmodified	_AELFTQSCADLDK_	0	MULTI-MSMS	2	749.348131	1496.68171	-0.8007	53.22	1.0178	0	2.3781E-05	2	150.94	80702000	5764	998	9707
A0A8I3RUJ1	no	AELGAGGDSHR	11	Acetyl (Protein N-term)	_(ac)AELGAGGDSHR_	0	MULTI-MSMS	2	556.259976	1110.5054	0.5618	20.526	0.60913	0	0.00035264	1	108.26	30812000	764	1001	9726
A0A8I3NYN3	no	AELGTGDSPSQSPPIK	16	Unmodified	_AELGTGDSPSQSPPIK_	0	MULTI-MSMS	2	792.399209	1582.78387	-1.2992	33.329	0.64508	0	0.00013361	1	88.187	20683000	5101	1002	9738
A0A8C0MFG3	no	AELHPVELKPFQDYR	15	Unmodified	_AELHPVELKPFQDYR_	1	MULTI-MSMS	4	461.244072	1840.94718	-2.6428	53.68	0.84877	0	0.019549	1	39.517	28903000	1295	1003	9751
A0A8P0T0S7	no	AELIQYQK	8	Unmodified	_AELIQYQK_	0	MSMS	2	496.7742	991.533846	NaN	29.963	1	0	0.060958	1	58.167		4695	1004	9762
A0A8I3P212	no	AELIVQPELK	10	Unmodified	_AELIVQPELK_	0	MULTI-MSMS	2	570.337164	1138.65977	0.084048	51.923	0.91747	7.1054E-15	0.0024065	2	93.649	115960000	6467	1005	9772
A0A8P0SBB2	no	AELLDHAVLLQVIK	14	Unmodified	_AELLDHAVLLQVIK_	0	MULTI-MSMS	2	781.469241	1560.92393	-3.216	80.346	0.37371	0	0.012855	1	50.385	10500000	1588	1006	9786
A0A8I3RY44	no	AELLDNEKPAAVVAPITTGYTVK	23	Unmodified	_AELLDNEKPAAVVAPITTGYTVK_	1	MULTI-MSMS	3	800.772207	2399.29479	0.72929	68.206	0.47567	0	0.0033672	1	36.271	22633000	595	1007	9794
A0A8C0M248	no	AELLLEPCSNYR	12	Unmodified	_AELLLEPCSNYR_	0	MULTI-MSMS	2	732.861209	1463.70786	-2.0227	60.123	1.0199	0	8.2688E-05	4	129.85	45534000	728	1008	9805
A0A8C0LX14	no	AELLQGGDLLR	11	Unmodified	_AELLQGGDLLR_	0	MULTI-MSMS	2	592.83532	1183.65609	-2.1877	64.508	0.54396	0	0.00047468	1	116.3	16533000	539	1009	9817
A0A8I3P4D4	no	AELLSLTQMER	11	Unmodified	_AELLSLTQMER_	0	MULTI-MSMS	2	645.839745	1289.66494	-1.3507	68.236	0.37337	0	0.0031039	1	79.148	11495000	3676	1010	9828
A0A8C0MWR6	no	AELLVSTVGPEECVVPFLTRPK	22	Unmodified	_AELLVSTVGPEECVVPFLTRPK_	1	MULTI-MSMS	3	814.441804	2440.30358	1.427	91.287	0.82038	0	0.025108	1	26.157	250360000	1443	1011	9838
A0A8C0MWR6	no	AELLVSTVGPEECVVPFLTRPK	22	Unmodified	_AELLVSTVGPEECVVPFLTRPK_	1	MULTI-MSMS	3	814.441804	2440.30358	-0.14539	91.489	0.6053	-1.4211E-14	5.6857E-09	1	110.67	186680000	1443	1011	9839
A0A8I3S7X5	no	AELMEISEDKTK	12	Unmodified	_AELMEISEDKTK_	1	MULTI-MSMS	2	697.3476	1392.68065	0.44729	31.144	0.37387	0	0.00023728	1	141.95	25556000	1675	1013	9853
A0A8C0NSF7	no	AELNPWPEYINTR	13	Unmodified	_AELNPWPEYINTR_	0	MULTI-MSMS	2	801.89918	1601.78381	3.7581	77.655	1.5958	1.4211E-14	0.0001211	3	115	114920000	3097	1016	9873
A0A8C0MW91	no	AELNTHVNVK	10	Unmodified	_AELNTHVNVK_	0	MULTI-MSMS	3	375.540134	1123.59857	-3.0079	31.96	0.54241	3.5527E-15	0.066272	1	24.089	3104000	1899	1017	9883
A0A8C0Z0H6	no	AELQAQLAALNTR	13	Unmodified	_AELQAQLAALNTR_	0	MULTI-MSMS	2	699.888615	1397.76268	1.4848	60.758	0.61165	7.1054E-15	0.0001724	2	100.09	10884000	3827	1018	9885
A0A8C0Z0H6	no	AELQAQLAALNTR	13	Unmodified	_AELQAQLAALNTR_	0	MULTI-MATCH	2	699.888615	1397.76268	1.0485	56.097	0.81643	0	NaN	0	NaN	12281000	3827	1018	9897
A0A8C0SD27	no	AELRDDPIISTHLAK	15	Unmodified	_AELRDDPIISTHLAK_	1	MULTI-MSMS	2	839.959768	1677.90498	0.63233	38.898	0.64612	0	2.8988E-05	1	142.85	3298100	5409	1022	9923
A0A8P0TM99	no	AELSHVQK	8	Acetyl (Protein N-term)	_(ac)AELSHVQK_	0	MULTI-MSMS	2	477.256174	952.497795	0.72696	22.187	0.3076	0	0.0043714	1	102	12792000	5967	1023	9935
A0A8I3S556	no	AELSQTQAEQAAQK	14	Unmodified	_AELSQTQAEQAAQK_	0	MULTI-SECPEP	2	751.875901	1501.73725	2.4854	22.617	0.27141	0	0.018202	1	74.53	4758200	1951;6279	1024	9945
A0A8C0TH25	no	AELSQTQAEQAAQLSSMQQVVR	22	Unmodified	_AELSQTQAEQAAQLSSMQQVVR_	0	MULTI-MSMS	3	801.735939	2402.18599	1.3334	70.652	0.71362	0	0.00092387	2	40.197	25282000	5953	1025	9956
A0A8P0SRP4	no	AELTTLLEQWEK	12	Unmodified	_AELTTLLEQWEK_	0	MULTI-SECPEP	2	730.885207	1459.75586	-1.275	96.548	0.30406	0	0.021359	1	73.327	31589000	6482	1027	9969
A0A8P0SRP4	no	AELTTLLEQWEK	12	Unmodified	_AELTTLLEQWEK_	0	MULTI-MATCH	2	730.885207	1459.75586	0.0027851	96.079	0.47445	-1.4211E-14	NaN	0	NaN	133750000	6482	1027	9977
A0A8C0NEA2	no	AELVCLSGPHLVSGAEGSEGAGPDSEPCLPPEEQPR	36	Unmodified	_AELVCLSGPHLVSGAEGSEGAGPDSEPCLPPEEQPR_	0	MULTI-MSMS	3	1243.57708	3727.7094	-1.0829	74.721	0.30561	0	0.03013	1	16.068	14294000	2594	1028	9984
A0A8I3S0A8	no	AELVPLAEELSCSVCLEPFK	20	Acetyl (Protein N-term)	_(ac)AELVPLAEELSCSVCLEPFK_	0	MULTI-MSMS	3	778.384967	2332.13307	-0.96948	112.35	0.2041	0	6.7904E-06	2	95.419	26492000	1909	1029	9993
A0A8C0NJC4	no	AELVPPPPTPK	11	Unmodified	_AELVPPPPTPK_	0	MULTI-MSMS	2	573.331882	1144.64921	1.8195	37.413	1.5805	0	0.010517	2	61.691	21043000	2797	1030	10004
A0A8I3P799	no	AELVQGQSAPVGMK	14	Acetyl (Protein N-term)	_(ac)AELVQGQSAPVGMK_	0	MULTI-MSMS	2	728.876859	1455.73916	0.23005	66.264	0.68012	0	0.00014534	2	95.618	74560000	2268	1031	10007
A0A8I3NRV2	no	AEMDAAVTSCK	11	Unmodified	_AEMDAAVTSCK_	0	MULTI-MSMS	2	591.760106	1181.50566	-0.83878	22.326	0.37405	0	0.00016059	1	144.77	38072000	3621	1033	10022
A0A8I3NRV2	no	AEMDAAVTSCK	11	Unmodified	_AEMDAAVTSCK_	0	MULTI-MSMS	2	591.760106	1181.50566	-2.3412	22.694	0.44153	0	0.026951	1	49.35	5689400	3621	1033	10023
A0A8I3P212	no	AEMDMVAWGVDLASVEQHINSHR	23	Unmodified	_AEMDMVAWGVDLASVEQHINSHR_	0	MULTI-MSMS	3	865.740807	2594.20059	3.9427	97.688	0.37504	0	8.7224E-07	1	88.976	34143000	6467	1034	10046
A0A8C0M248	no	AEMEALLSSK	10	Unmodified	_AEMEALLSSK_	0	MSMS	2	539.776082	1077.53761	NaN	47.744	1	0	0.060218	1	45.598		728	1035	10057
A0A8P0PC12	no	AEMLLDQYR	9	Unmodified	_AEMLLDQYR_	0	MULTI-MSMS	2	569.781699	1137.54884	-0.21647	54.375	0.44015	7.1054E-15	0.0022469	1	107.29	6787800	2106	1038	10073
A0A8P0PC12	no	AEMLLDQYR	9	Unmodified	_AEMLLDQYR_	0	MULTI-MATCH	2	569.781699	1137.54884	-4.2681	55.153	0.6115	7.1054E-15	NaN	0	NaN	18357000	2106	1038	10085
A0A8P0PC12	no	AEMLLDQYR	9	Unmodified	_AEMLLDQYR_	0	MULTI-MATCH	2	569.781699	1137.54884	-0.29435	53.366	0.40777	0	NaN	0	NaN	15845000	2106	1038	10086
A0A8C0M8W1	no	AEMLQVLQSLEAVLIQTVYNAK	22	Unmodified	_AEMLQVLQSLEAVLIQTVYNAK_	0	MULTI-MATCH	3	821.117209	2460.3298	3.3771	112.66	0.13588	0	NaN	0	NaN	4030500	697	1039	10096
A0A8I3NT60	no	AEMVVPDFSELFK	13	Unmodified	_AEMVVPDFSELFK_	0	MULTI-MSMS	2	756.37616	1510.73777	0.11182	102.77	0.67952	0	0.00016354	1	103.08	65735000	6269	1041	10103
Q5WR10	no	AENDVDNELLDYEEDEVETAAGGDGSEAPAK	31	Acetyl (Protein N-term)	_(ac)AENDVDNELLDYEEDEVETAAGGDGSEAPAK_	0	MULTI-MSMS	3	1098.80245	3293.38553	-1.9454	104.98	0.43681	0	1.6478E-11	1	85.19	134970000	277	1044	10122
Q5WR10	no	AENDVDNELLDYEEDEVETAAGGDGSEAPAKK	32	Acetyl (Protein N-term)	_(ac)AENDVDNELLDYEEDEVETAAGGDGSEAPAKK_	1	MULTI-MSMS	3	1141.50077	3421.48049	-1.9928	98.267	0.44166	0	2.6241E-38	1	138.16	255930000	277	1045	10134
A0A8C0N9G5	yes	AENGESSGPPRPSR	14	Acetyl (Protein N-term)	_(ac)AENGESSGPPRPSR_	1	MULTI-MSMS	2	741.850218	1481.68588	0.32982	19.097	0.6112	0	0.01958	1	45.077	5180800	2414	1046	10146
A0A8I3MMA7	no	AENGPGPGVLVLR	13	Deamidation (NQ)	_AEN(de)GPGPGVLVLR_	0	MULTI-MSMS	2	640.353877	1278.6932	1.1927	57.45	0.44058	0	0.026693	1	68.893	4215300	719	1049	10157
A0A8P0TFQ4	no	AENLLLDADMNIK	13	Unmodified	_AENLLLDADMNIK_	0	MULTI-MATCH	2	730.376691	1458.73883	5.888	75.314	0.23772	0	NaN	0	NaN	5437700	499;2186	1054	10179
A0A8C0SFI2	yes	AENLQLLTENELHR	14	Unmodified	_AENLQLLTENELHR_	0	MULTI-MSMS	3	560.628559	1678.86385	0.40909	57.902	0.27082	0	0.019122	1	40.242	7025800	5451	1055	10183
A0A8C0S1G4	no	AENPGLENHR	10	Acetyl (Protein N-term)	_(ac)AENPGLENHR_	0	MULTI-SECPEP	2	589.781076	1177.5476	-0.076782	21.103	0.47416	3.5527E-15	0.0092673	1	97.965	70050000	5263	1061	10205
A0A8C0S1G4	no	AENPGLENHR	10	Acetyl (Protein N-term)	_(ac)AENPGLENHR_	0	MULTI-MATCH	2	589.781076	1177.5476	0.062741	17.881	0.27283	0	NaN	0	NaN	2353100	5263	1061	10216
A0A8C0PFS8	no	AENPYLFLR	9	Unmodified	_AENPYLFLR_	0	MULTI-MSMS	2	561.800749	1121.58694	-0.080659	68.31	0.40779	0	0.005477	2	89.142	5787400	3969	1062	10220
A0A8P0TKE6	no	AENSQLMER	9	Oxidation (M)	_AENSQLM(ox)ER_	0	MULTI-MSMS	2	547.250763	1092.48697	-1.1226	19.174	0.23824	0	0.066647	1	68.224	2832000	249	1065	10237
A0A8P0TKE6	no	AENSQLMER	9	Oxidation (M)	_AENSQLM(ox)ER_	0	MULTI-MATCH	2	547.250763	1092.48697	1.9813	12.776	0.20384	1.7764E-15	NaN	0	NaN	995660	249	1065	10243
A0A8I3NYX9	no	AENVLVDEPLIHATTYIPLMDNADSNPVLDK	31	Unmodified	_AENVLVDEPLIHATTYIPLMDNADSNPVLDK_	0	MULTI-MSMS	3	1136.57282	3406.69664	-0.44708	99.9	0.2378	-1.4211E-14	2.0797E-06	1	53.266	16472000	4287;632	1067	10253
A0A8I3NYX9	no	AENVLVDEPLIHATTYIPLMDNADSNPVLDKR	32	Unmodified	_AENVLVDEPLIHATTYIPLMDNADSNPVLDKR_	1	MULTI-MSMS	4	891.706714	3562.79775	0.15279	96.11	0.54225	0	0.038347	1	16.477	60811000	4287;632	1068	10266
A0A8C0YYN1	no	AEPEPTEAEGAADGK	15	Unmodified	_AEPEPTEAEGAADGK_	0	MULTI-MSMS	2	736.330992	1470.64743	1.1199	22.101	0.27329	0	0.0018059	2	68.515	3061500	5025	1072	10292
A0A8P0NGM3	no	AEPGGGGPGFTFTFR	15	Unmodified	_AEPGGGGPGFTFTFR_	0	MULTI-MSMS	2	749.35969	1496.70483	1.9484	76.547	0.78144	0	0.0025081	1	64.121	64330000	2279	1073	10298
A0A8P0NGM3	no	AEPGGGGPGFTFTFR	15	Unmodified	_AEPGGGGPGFTFTFR_	0	MULTI-MATCH	2	749.35969	1496.70483	7.6409	77.614	0.47635	-1.4211E-14	NaN	0	NaN	36528000	2279	1073	10302
A0A8P0NX22	no	AEPIDIQTWILGYR	14	Unmodified	_AEPIDIQTWILGYR_	0	MULTI-MSMS	2	837.94613	1673.87771	3.1614	101.48	0.20408	0	0.00014374	2	103.34	10146000	2453	1074	10308
A0A8I3N8J4	no	AEPLHLCHR	9	Unmodified	_AEPLHLCHR_	0	MULTI-MSMS	3	378.194192	1131.56075	0.70092	13.634	0.46597	0	0.05417	1	31.454	2244800	459	1075	10317
A0A8C0YZ18	no	AEPPAAGLSVDVAGLLAQLAR	21	Unmodified	_AEPPAAGLSVDVAGLLAQLAR_	0	MULTI-MSMS	3	673.712623	2018.11604	1.0939	111.03	0.33979	0	2.2253E-08	1	109.28	39855000	3801	1079	10334
A0A8I3MHD1	no	AEPPLNASDQAEK	13	Unmodified	_AEPPLNASDQAEK_	0	MULTI-MSMS	2	685.333338	1368.65212	1.2402	21.471	1.7649	0	1.8934E-05	5	162.38	16147000	1093	1080	10346
A0A8I3RSQ2	no	AEPPQCTSLAWSADGQTLFAGYTDNLVR	28	Unmodified	_AEPPQCTSLAWSADGQTLFAGYTDNLVR_	0	MULTI-MSMS	3	1023.48546	3067.43455	-2.1081	100.57	2.0029	-1.4211E-14	3.7441E-06	3	58.688	155250000	2230	1082	10373
A0A8I3RSQ2	no	AEPPQCTSLAWSADGQTLFAGYTDNLVR	28	Unmodified	_AEPPQCTSLAWSADGQTLFAGYTDNLVR_	0	MULTI-MSMS	3	1023.48546	3067.43455	0.67961	103.77	0.40461	1.4211E-14	0.02344	1	21.169	10156000	2230	1082	10374
A0A8I3RSQ2	no	AEPPQCTSLAWSADGQTLFAGYTDNLVR	28	Unmodified	_AEPPQCTSLAWSADGQTLFAGYTDNLVR_	0	MULTI-MSMS	3	1023.48546	3067.43455	-4.0825	110.31	0.71297	0	0.0071541	2	28.776	13314000	2230	1082	10375
A0A8I3RSQ2	no	AEPPQCTSLAWSADGQTLFAGYTDNLVR	28	Unmodified	_AEPPQCTSLAWSADGQTLFAGYTDNLVR_	0	MULTI-MSMS	3	1023.48546	3067.43455	-4.0044	115.98	0.30578	0	0.04034	1	16.532	1409200	2230	1082	10376
A0A8I3RSQ2	no	AEPPQCTSLAWSADGQTLFAGYTDNLVR	28	Unmodified	_AEPPQCTSLAWSADGQTLFAGYTDNLVR_	0	MSMS	3	1023.48546	3067.43455	NaN	102.95	1	0	0.04121	1	24.618		2230	1082	10377
A0A8I3RSQ2	no	AEPPQCTSLAWSADGQTLFAGYTDNLVR	28	Unmodified	_AEPPQCTSLAWSADGQTLFAGYTDNLVR_	0	MULTI-SECPEP	3	1023.48546	3067.43455	-2.4371	107.08	0.71413	-1.4211E-14	0.050169	1	29.154	5265800	2230	1082	10378
A0A8I3RSQ2	no	AEPPQCTSLAWSADGQTLFAGYTDNLVR	28	Unmodified	_AEPPQCTSLAWSADGQTLFAGYTDNLVR_	0	MULTI-MATCH	3	1023.48546	3067.43455	-5.5294	112.23	3.602	0	NaN	0	NaN	7324700	2230	1082	10444
A0A8I3RSQ2	no	AEPPQCTSLAWSADGQTLFAGYTDNLVR	28	Unmodified	_AEPPQCTSLAWSADGQTLFAGYTDNLVR_	0	MULTI-MATCH	3	1023.48546	3067.43455	-3.2555	117.97	0.50908	-1.4211E-14	NaN	0	NaN	973340	2230	1082	10445
A0A8I3RSQ2	no	AEPPQCTSLAWSADGQTLFAGYTDNLVR	28	Unmodified	_AEPPQCTSLAWSADGQTLFAGYTDNLVR_	0	MULTI-MATCH	3	1023.48546	3067.43455	-4.9867	102.48	0.5094	0	NaN	0	NaN	16739000	2230	1082	10446
A0A8C0MP96	no	AEPSAATQSPSVSSSSSGAEPAAPGGGSPGACPALGAK	38	Acetyl (Protein N-term)	_(ac)AEPSAATQSPSVSSSSSGAEPAAPGGGSPGACPALGAK_	0	MULTI-MSMS	3	1132.52671	3394.55831	-0.087434	62.19	0.78074	7.1054E-15	7.8369E-06	1	49.503	100630000	1660	1084	10481
A0A8I3NA66	no	AEPSGDEARPPIR	13	Acetyl (Protein N-term)	_(ac)AEPSGDEARPPIR_	1	MULTI-MATCH	2	718.860054	1435.70556	-2.5139	29.024	0.47545	3.5527E-15	NaN	0	NaN	2260900	4804	1085	10494
A0A8I3S4Y3	no	AEPSRPVGLEQLR	13	Unmodified	_AEPSRPVGLEQLR_	1	MULTI-MATCH	2	726.401889	1450.78923	0.31785	34.735	1.0006	0	NaN	0	NaN	17781000	2766	1086	10504
A0A8C0MJE1	no	AEQDITTLEQNISR	14	Unmodified	_AEQDITTLEQNISR_	0	MULTI-MSMS	2	809.407566	1616.80058	-0.28106	63.537	0.40728	-7.1054E-15	0.00124	1	76.522	141530000	1329	1092	10525
A0A8I3Q0U5	no	AEQDSTTVAAFASSLASGLASSASEAAK	28	Unmodified	_AEQDSTTVAAFASSLASGLASSASEAAK_	0	MULTI-MATCH	3	876.759354	2627.25623	1.0881	104.84	0.13545	0	NaN	0	NaN	4891800	4875	1094	10546
A0A8I3PGD1	no	AEQDVENELLDYEEDEEPQAPPESTPAPPK	30	Acetyl (Protein N-term)	_(ac)AEQDVENELLDYEEDEEPQAPPESTPAPPK_	0	MULTI-MSMS	3	1136.84236	3407.50525	1.4433	101.11	1.0166	0	2.3002E-06	1	54.324	200200000	1616	1095	10550
A0A8I3PGD1	no	AEQDVENELLDYEEDEEPQAPPESTPAPPKK	31	Acetyl (Protein N-term)	_(ac)AEQDVENELLDYEEDEEPQAPPESTPAPPKK_	1	MULTI-MSMS	3	1179.54068	3535.60021	-0.025341	95.251	0.37384	0	2.9478E-11	2	84.097	69504000	1616	1096	10562
A0A8I3NB41	no	AEQEIMKK	8	Unmodified	_AEQEIMKK_	1	MULTI-MATCH	2	488.760235	975.505917	0.69844	10.737	0.13701	0	NaN	0	NaN	2917600	4571	1098	10580
A0A8C0Q0U3	no	AEQENLFHENDCIVR	15	Unmodified	_AEQENLFHENDCIVR_	0	MSMS	2	937.428507	1872.84246	NaN	48.343	1	0	0.0021385	1	66.289		2038	1099	10586
A0A8C0NLL3	no	AEQEPTAEQLAQIAAENEEDEHSVNYKPPAQK	32	Acetyl (Protein N-term)	_(ac)AEQEPTAEQLAQIAAENEEDEHSVNYKPPAQK_	1	MULTI-MSMS	3	1202.8992	3605.67578	0.35651	76.855	1.6309	0	3.7713E-75	2	204.92	1307100000	2882	1100	10589
A0A8C0NLL3	no	AEQEPTAEQLAQIAAENEEDEHSVNYKPPAQK	32	Acetyl (Protein N-term)	_(ac)AEQEPTAEQLAQIAAENEEDEHSVNYKPPAQK_	1	MULTI-MSMS	4	902.426221	3605.67578	0.074366	76.954	1.3923	1.4211E-14	3.1463E-59	2	177.14	1214300000	2882	1100	10590
A0A8C0TH17	no	AEQFYCGDTEGK	12	Unmodified	_AEQFYCGDTEGK_	0	MULTI-MATCH	2	702.790449	1403.56634	-0.16046	30.839	0.23854	0	NaN	0	NaN	6465100	1467	1101	10630
A0A8C0TH17	no	AEQFYCGDTEGKK	13	Unmodified	_AEQFYCGDTEGKK_	1	MULTI-MSMS	2	766.83793	1531.66131	0.68667	20.064	0.23708	0	0.00016326	1	126.71	4338900	1467	1102	10633
A0A8I3MR72	no	AEQINQAAGEASAVLAK	17	Unmodified	_AEQINQAAGEASAVLAK_	0	MULTI-MSMS	2	835.939033	1669.86351	0.034767	57.556	0.57526	0	2.1373E-07	2	143.25	145850000	2710	1103	10645
A0A8C0THV4	no	AEQLASVQYTLPK	13	Unmodified	_AEQLASVQYTLPK_	0	MSMS	2	724.393199	1446.77184	NaN	57.027	1	0	0.0016967	1	72.34		733	1105	10658
A0A8I3MGQ9	no	AEQMASVQNAQR	12	Unmodified	_AEQMASVQNAQR_	0	MULTI-MSMS	2	666.819875	1331.6252	0.45074	18.784	0.40791	0	0.038732	1	44.425	32346000	313;6326	1110	10693
A0A8P0STS5	no	AEQMFGEMEVWNAISER	17	Unmodified	_AEQMFGEMEVWNAISER_	0	MULTI-MSMS	2	1013.9535	2025.89245	-1.1131	99.503	0.20394	0	9.8061E-08	2	146.96	17922000	4891	1111	10702
A0A8I3QBV9	no	AEQPHQHAMYYLR	13	Unmodified	_AEQPHQHAMYYLR_	0	MULTI-MSMS	4	411.699138	1642.76744	-0.13637	23.485	1.0181	0	0.0019079	1	64.827	37024000	2404	1112	10710
A0A8P0NKK4	no	AEQPWDYPARPQAK	14	Unmodified	_AEQPWDYPARPQAK_	1	MULTI-MATCH	2	828.910079	1655.8056	3.4673	38.209	0.13093	0	NaN	0	NaN	1224100	4273	1115	10745
A0A8I3S3I8	no	AEQQISLPAK	10	Acetyl (Protein N-term)	_(ac)AEQQISLPAK_	0	MULTI-MSMS	2	563.808771	1125.60299	0.087023	52.451	0.50836	0	0.0016543	1	87.308	26466000	1296	1116	10747
A0A8I3MCH7	no	AEQSDQTVK	9	Acetyl (Protein N-term)	_(ac)AEQSDQTVK_	0	MULTI-MSMS	2	524.251286	1046.48802	0.91766	17.043	0.47532	3.5527E-15	0.00073904	1	135.79	32654000	602	1117	10758
A0A8C0S0J3	no	AERPDVDEK	9	Unmodified	_AERPDVDEK_	1	MULTI-SECPEP	3	353.508611	1057.504	0.82281	10.938	0.6132	0	0.0227	1	90.05	90494000	5260	1118	10765
A0A8I3N7N6	no	AERPEDLNLPNAVITR	16	Acetyl (Protein N-term)	_(ac)AERPEDLNLPNAVITR_	1	MULTI-MSMS	2	925.491964	1848.96938	-1.8142	72.437	0.88291	0	4.6564E-06	2	127.03	72051000	3758	1119	10776
A0A8C0T0Z1	no	AESCGNGNSTGYQIR	15	Unmodified	_AESCGNGNSTGYQIR_	0	MULTI-MSMS	2	807.352268	1612.68998	-0.34521	22.977	0.2377	0	1.6148E-05	1	134.75	3346900	4989;4991	1120	10789
A0A8C0T0Z1	no	AESCGNGNSTGYQIR	15	Deamidation (NQ)	_AESCGN(de)GNSTGYQIR_	0	MULTI-MATCH	2	807.844275	1613.674	0.63446	28.921	0.33956	0	NaN	0	NaN	1798500	4989;4991	1120	10805
A0A8C0T0Z1	no	AESCGNGNSTGYQIR	15	Deamidation (NQ)	_AESCGN(de)GNSTGYQIR_	0	MULTI-MATCH	2	807.844275	1613.674	1.5669	25.917	0.30544	0	NaN	0	NaN	615330	4989;4991	1120	10806
A0A8I3NRE9	no	AESDGSLLLESK	12	Unmodified	_AESDGSLLLESK_	0	MULTI-MSMS	2	624.819532	1247.62451	0.44744	42.98	0.44449	0	0.00022084	1	117.67	17354000	4387;5140	1121	10811
A0A8C0QEU8	no	AESDLFLAEHHK	12	Unmodified	_AESDLFLAEHHK_	0	MULTI-MSMS	3	466.233369	1395.67828	-0.026307	27.571	0.37601	0	0.05032	1	29.071	1521000	4671	1122	10818
A0A8I3NL88	no	AESDPAYQQYQDAANNLR	18	Unmodified	_AESDPAYQQYQDAANNLR_	0	MULTI-MSMS	2	1027.46413	2052.91371	1.0757	63.557	1.018	0	2.834E-47	1	260.81	109710000	6423	1123	10824
A0A8I3NL88	no	AESDPAYQQYQDAANNLR	18	Deamidation (NQ)	_AESDPAYQQYQDAAN(de)NLR_	0	MSMS	2	1027.95614	2053.89773	NaN	51.381	1	0	2.0083E-11	1	115.14		6423	1123	10836
A0A8I3N9R4	no	AESEEMETSQAASK	14	Unmodified	_AESEEMETSQAASK_	0	MULTI-MSMS	2	749.32231	1496.63007	0.20887	17.207	0.27148	0	4.5574E-10	1	191.53	11357000	1996	1125	10843
A0A8I3S8P3	no	AESGALIEAAK	11	Unmodified	_AESGALIEAAK_	0	MULTI-MSMS	2	530.287671	1058.56079	-0.60734	26.849	0.64579	0	0.051663	1	42.395	3986500	2090	1126	10854
A0A8I3MWP5	no	AESGESGGPPSSQDGAAAAEGAGAPAAAASAEPK	34	Acetyl (Protein N-term)	_(ac)AESGESGGPPSSQDGAAAAEGAGAPAAAASAEPK_	0	MULTI-MSMS	3	989.446387	2965.31733	-0.52847	54.843	0.50953	0	3.2436E-05	1	46.43	16157000	1282;4408	1128	10860
A0A8I3Q7C5	no	AESIMAEQVALSR	13	Unmodified	_AESIMAEQVALSR_	0	MULTI-MSMS	2	702.861209	1403.70786	2.8801	55.176	0.37333	0	0.00011225	1	116.55	8323700	6285	1129	10872
A0A8I3Q022	no	AESLIGVYPEQGDCVISK	18	Unmodified	_AESLIGVYPEQGDCVISK_	0	MULTI-MSMS	2	982.985323	1963.95609	1.4273	69.852	1.0898	0	0.017945	1	36.944	30966000	2103	1130	10879
A0A8I3PDN0	no	AESLQQEVEALK	12	Unmodified	_AESLQQEVEALK_	0	MULTI-MSMS	2	672.853906	1343.69326	1.6353	66.924	0.54333	0	3.178E-05	1	176.48	133710000	3361	1133	10885
A0A8I3PDN0	no	AESLQQEVEALK	12	Unmodified	_AESLQQEVEALK_	0	MULTI-MATCH	2	672.853906	1343.69326	1.9325	63.571	0.30572	0	NaN	0	NaN	6081700	3361	1133	10897
A0A8C0Z084	no	AESMLQQADK	10	Unmodified	_AESMLQQADK_	0	MULTI-MSMS	2	560.768788	1119.52302	-0.20396	23.204	0.5094	0	0.00046278	1	152.34	22879000	2893	1134	10900
A0A8I3NNA6	no	AESTANAGQSDNR	13	Unmodified	_AESTANAGQSDNR_	0	MULTI-MATCH	2	660.792369	1319.57018	-0.96262	10.028	0.10179	0	NaN	0	NaN	1022300	4717	1138	10931
A0A8I3PTU4	no	AESVMIQQAK	10	Unmodified	_AESVMIQQAK_	0	MULTI-MSMS	2	552.789524	1103.56449	-0.90951	22.291	0.34046	0	0.00040971	1	144.38	13671000	2741	1141	10942
A0A8I3PTU4	no	AESVMIQQAK	10	Unmodified	_AESVMIQQAK_	0	MULTI-MATCH	2	552.789524	1103.56449	-5.0722	21.239	0.20297	0	NaN	0	NaN	1051200	2741	1141	10952
A0A8C0RR77	no	AETETMYQSK	10	Unmodified	_AETETMYQSK_	0	MULTI-MSMS	2	594.266078	1186.5176	0.27102	18.326	0.68049	0	0.00039746	1	147.51	268040000	5124;6251	1144	10966
A0A8C0RR77	no	AETETMYQSK	10	Oxidation (M)	_AETETM(ox)YQSK_	0	MULTI-MSMS	2	602.263536	1202.51252	-2.3922	18.34	0.27094	0	0.0052162	1	105.52	4149500	5124;6251	1144	10983
A0A8P0SD62	no	AETLEFNDVYQEVK	14	Acetyl (Protein N-term)	_(ac)AETLEFNDVYQEVK_	0	MULTI-MSMS	2	863.91215	1725.80975	-2.3646	96.263	0.27066	-1.4211E-14	2.7661E-05	1	131.42	12155000	983	1146	10999
A0A8C0RBE7	no	AETLMTVTDPVHDIAFAPNLGR	22	Unmodified	_AETLMTVTDPVHDIAFAPNLGR_	0	MULTI-MSMS	2	1184.60192	2367.18928	0.97903	90.364	0.27039	0	1.7235E-06	1	95.631	6998000	873	1148	11004
A0A8I3N1L7	no	AETVADTRR	9	Acetyl (Protein N-term)	_(ac)AETVADTRR_	1	MULTI-MSMS	2	530.772719	1059.53089	2.0761	20.192	0.30377	0	0.00087622	1	156.51	20377000	1979	1150	11013
P61017	yes	AETYDFLFK	9	Acetyl (Protein N-term)	_(ac)AETYDFLFK_	0	MULTI-MSMS	2	588.284597	1174.55464	0.097189	102.89	0.33904	0	0.0073711	1	70.919	12242000	219	1151	11024
A0A8I3NAK8	no	AEVAAEFLNDR	11	Unmodified	_AEVAAEFLNDR_	0	MULTI-MSMS	2	617.806759	1233.59897	0.92782	55.477	0.44162	0	0.00012611	1	138.08	28928000	5316;6398	1153	11036
A0A8P0SBA9	no	AEVAAIYEPPQIGTQNSLELLEDPKAEVVDEIAAK	35	Unmodified	_AEVAAIYEPPQIGTQNSLELLEDPKAEVVDEIAAK_	1	MULTI-MSMS	3	1250.98232	3749.92512	-0.21361	98.121	0.40874	0	1.6623E-06	1	53.074	31721000	4275	1154	11048
A0A8C0P3R9	no	AEVCIENNK	9	Unmodified	_AEVCIENNK_	0	MULTI-MSMS	2	538.755681	1075.49681	0.91492	17.065	0.44136	0	0.0013751	2	129.47	22923000	3517;3936	1157	11073
A0A8I3NNQ3	no	AEVEETLK	8	Acetyl (Protein N-term)	_(ac)AEVEETLK_	0	MSMS	2	480.747847	959.481142	NaN	52.399	1	0	0.024803	1	64.265		6429	1158	11086
A0A8I3NNQ3	no	AEVEETLKR	9	Acetyl (Protein N-term)	_(ac)AEVEETLKR_	1	MULTI-MSMS	2	558.798403	1115.58225	2.2117	42.143	1.0864	0	0.0014958	2	114.89	125980000	6429	1159	11092
A0A8I3PKE6	no	AEVEEVVEPLPSEK	14	Unmodified	_AEVEEVVEPLPSEK_	0	MULTI-MSMS	2	777.898511	1553.78247	-1.4385	51.312	0.74395	0	6.8566E-07	1	164.04	47336000	1894	1160	11105
A0A8C0Q7I6	no	AEVEKAEEALAGEEAPMER	19	Unmodified	_AEVEKAEEALAGEEAPMER_	1	MULTI-MSMS	2	1029.98605	2057.95755	-0.55599	56.636	0.33903	0	1.115E-08	1	133.66	7826900	3838	1161	11117
A0A8C0Q7I6	no	AEVEKAEEALAGEEAPMER	19	Unmodified	_AEVEKAEEALAGEEAPMER_	1	MULTI-MATCH	3	686.993126	2057.95755	-0.86593	56.644	0.37277	7.1054E-15	NaN	0	NaN	9695600	3838	1161	11135
A0A8I3NGP8	no	AEVEQKK	7	Acetyl (Protein N-term)	_(ac)AEVEQKK_	1	MULTI-MSMS	2	437.23745	872.460347	-0.50112	11.316	0.27332	0	0.051376	1	65.777	19386000	2809	1162	11137
A0A8I3P777	no	AEVETSGIGDSILNVK	16	Unmodified	_AEVETSGIGDSILNVK_	0	MSMS	2	816.427967	1630.84138	NaN	67.383	1	0	0.016763	1	50.088		5462	1163	11147
A0A8P0TEL0	no	AEVHTDAGCPPEAVAAALNPVEDHEASGEDDSK	33	Unmodified	_AEVHTDAGCPPEAVAAALNPVEDHEASGEDDSK_	0	MULTI-MSMS	3	1130.16718	3387.47972	0.022376	62.522	0.40648	7.1054E-15	5.38E-10	1	64.176	10209000	6375;6666	1166	11161
A0A8I3MY76	no	AEVIPAYGVQK	11	Unmodified	_AEVIPAYGVQK_	0	MULTI-MSMS	2	587.826963	1173.63937	-0.29177	40.575	0.81449	0	0.032215	1	47.869	17128000	659	1167	11168
A0A8C0PUT4	no	AEVLDLDEDEDDLEVFSK	18	Unmodified	_AEVLDLDEDEDDLEVFSK_	0	MSMS	2	1040.97587	2079.93719	NaN	96.29	1	0	5.9296E-06	1	89.466		2635	1168	11180
A0A8C0TCK6	no	AEVLSEEPILK	11	Unmodified	_AEVLSEEPILK_	0	MULTI-MSMS	2	614.345186	1226.67582	-1.0976	52.729	0.44236	0	0.00066486	1	108.98	14864000	2374	1169	11186
A0A8C0S9A8	no	AEVLVDSQQVPAGTPK	16	Unmodified	_AEVLVDSQQVPAGTPK_	0	MULTI-MSMS	2	819.938502	1637.86245	-1.9005	42.825	0.27356	0	1.9279E-05	1	99.531	9001600	3226	1170	11199
A0A8I3S2F8	no	AEVNAFTESIDAELR	15	Unmodified	_AEVNAFTESIDAELR_	0	MSMS	2	832.909941	1663.80533	NaN	84.093	1	0	0.042027	1	43.717		6460	1172	11217
A0A8I3NII5	no	AEVNGLAAQGK	11	Deamidation (NQ)	_AEVN(de)GLAAQGK_	0	MULTI-MSMS	2	529.77747	1057.54039	-0.57494	18.989	0.54246	0	0.02497	1	79.906	6795100	6273	1173	11231
A0A8I3N2M6	no	AEVQHQLHVAVGSLQESILAQVQR	24	Unmodified	_AEVQHQLHVAVGSLQESILAQVQR_	0	MULTI-MSMS	4	660.860863	2639.41435	0.95699	83.139	0.81193	0	2.8232E-05	1	56.72	33000000	2844;5566	1174	11243
A0A8C0STJ7	no	AEVQNLGGELVVSGVDSAMSLIQAAK	26	Unmodified	_AEVQNLGGELVVSGVDSAMSLIQAAK_	0	MULTI-MSMS	3	862.786299	2585.33707	-0.13338	111.44	0.30597	0	4.2741E-28	1	147.91	1502300000	5644	1175	11250
A0A8I3S467	no	AEVSELPSVVCDLANGSITWADVEAR	26	Deamidation (NQ)	_AEVSELPSVVCDLAN(de)GSITWADVEAR_	0	MULTI-MSMS	3	930.448123	2788.32254	-1.1198	102.14	0.81646	0	4.5504E-15	1	112.74	98038000	1791	1177	11264
A0A8I3S467	no	AEVSELPSVVCDLANGSITWADVEAR	26	Deamidation (NQ)	_AEVSELPSVVCDLAN(de)GSITWADVEAR_	0	MULTI-MATCH	3	930.448123	2788.32254	0.71122	107.87	0.64679	0	NaN	0	NaN	26013000	1791	1177	11282
A0A8I3S467	no	AEVSELPSVVCDLANGSITWADVEAR	26	Unmodified	_AEVSELPSVVCDLANGSITWADVEAR_	0	MULTI-MSMS	3	930.120118	2787.33852	0.52181	106.88	1.1911	0	9.3906E-10	4	87.72	166650000	1791	1177	11285
A0A8P0NE56	no	AEVTMGDPHQQTLAR	15	Unmodified	_AEVTMGDPHQQTLAR_	0	MSMS	2	827.404303	1652.79405	NaN	29.15	1	0	0.00072205	1	72.652		3855	1179	11304
A0A8I3MIA7	no	AEVVSLLLDR	10	Unmodified	_AEVVSLLLDR_	0	MULTI-MSMS	2	557.826963	1113.63937	0.031036	75.933	0.44185	1.4211E-14	0.0020778	1	96.331	14885000	1007	1180	11316
A0A8I3N508	no	AEWIEAIKK	9	Unmodified	_AEWIEAIKK_	1	MULTI-MSMS	2	544.310949	1086.60735	0.14615	38.984	0.33985	0	0.02253	2	81.548	2702700	2736	1182	11328
A0A8C0Z0Y6	no	AEYEGDGIPTVFVAVAGR	18	Unmodified	_AEYEGDGIPTVFVAVAGR_	0	MSMS	2	925.96779	1849.92103	NaN	88.799	1	0	4.3145E-26	1	150.49		3467;5688	1184	11340
A0A8C0PGY5	no	AEYFDGSEPVQNR	13	Unmodified	_AEYFDGSEPVQNR_	0	MULTI-MATCH	2	756.341694	1510.66884	-2.3894	40.937	0.5426	0	NaN	0	NaN	6658700	4019	1185	11356
A0A8I3S2M7	no	AEYLASIFGTEK	12	Acetyl (Protein N-term)	_(ac)AEYLASIFGTEK_	0	MULTI-MSMS	2	685.84555	1369.67655	0.57896	111.24	0.51127	-1.4211E-14	4.8459E-05	1	164.97	1000400000	3258;6175	1188	11367
A0A8I3S2M7	no	AEYLASIFGTEK	12	Acetyl (Protein N-term)	_(ac)AEYLASIFGTEK_	0	MSMS	2	685.84555	1369.67655	NaN	112.33	1	0	1.8798E-10	1	148.56		3258;6175	1188	11368
A0A8I3MKY4	no	AEYSAYQDK	9	Unmodified	_AEYSAYQDK_	0	MULTI-MSMS	2	537.740554	1073.46655	0.76022	19.808	0.30572	0	0.0019482	1	109.71	14155000	2879	1189	11381
A0A8I3NGR5	no	AFAANSEHQDVDQLIEK	17	Unmodified	_AFAANSEHQDVDQLIEK_	0	MULTI-MSMS	2	957.963236	1913.91192	-1.4946	49.754	0.81654	0	0.023253	1	37.968	10527000	6036	1191	11395
A0A8I3MN54	no	AFAAQEDLEK	10	Unmodified	_AFAAQEDLEK_	0	MSMS	2	561.277303	1120.54005	NaN	32.923	1	0	0.00087344	1	112.84		5023	1192	11406
A0A8I3PEA3	no	AFADALEVIPMALSENSGMNPIQTMTEVR	29	Unmodified	_AFADALEVIPMALSENSGMNPIQTMTEVR_	0	MULTI-MSMS	3	1045.84349	3134.50864	-0.90158	111.2	0.54466	0	2.3526E-32	1	139.22	359920000	6033	1193	11418
A0A8I3PEA3	no	AFADALEVIPMALSENSGMNPIQTMTEVR	29	Oxidation (M)	_AFADALEVIPM(ox)ALSENSGMNPIQTMTEVR_	0	MULTI-MATCH	3	1051.17513	3150.50356	-5.7223	106.84	0.81622	0	NaN	0	NaN	14742000	6033	1193	11429
A0A8C0NST9	no	AFADAMEVIPSTLAENAGLNPISTVTELR	29	Unmodified	_AFADAMEVIPSTLAENAGLNPISTVTELR_	0	MULTI-MSMS	3	1010.85326	3029.53795	-0.085696	108.62	1.2958	0	2.6137E-25	3	126.68	620070000	3109	1194	11432
A0A8C0MKC0	no	AFAHITGGGLLENIPR	16	Unmodified	_AFAHITGGGLLENIPR_	0	MULTI-MSMS	2	833.457196	1664.89984	-0.20186	69.41	0.64553	0	4.8771E-05	2	96.604	15745000	1505	1197	11472
A0A8C0MKC0	no	AFAHITGGGLLENIPR	16	Unmodified	_AFAHITGGGLLENIPR_	0	MULTI-MSMS	4	417.232236	1664.89984	0.20432	69.345	0.71335	0	0.0059105	1	46.964	11377000	1505	1197	11473
A0A8I3PTN2	no	AFAMIIDKLEEDINSSMTNSTAASRPPVTLR	31	Unmodified	_AFAMIIDKLEEDINSSMTNSTAASRPPVTLR_	2	MULTI-MSMS	3	1126.90592	3377.69593	-1.0658	101.09	0.30634	0	6.5719E-19	1	101.77	12617000	3442	1199	11495
A0A8C0PY99	no	AFAMIIDKLEEDISSSMTNSTAASRPPVTLR	31	Unmodified	_AFAMIIDKLEEDISSSMTNSTAASRPPVTLR_	2	MULTI-MSMS	5	671.144282	3350.68503	-0.021948	103.23	0.78192	1.4211E-14	3.2598E-06	1	53.968	26705000	4419;4333;6665;6275	1200	11499
A0A8P0NAE9	no	AFASWWYK	8	Acetyl (Protein N-term)	_(ac)AFASWWYK_	0	MULTI-MSMS	2	550.763635	1099.51272	0.39212	106.71	0.64648	0	0.0056487	1	94.662	168620000	2386	1202	11506
A0A8P0TM32	no	AFATMGETVMSVK	13	Unmodified	_AFATMGETVMSVK_	0	MULTI-MSMS	2	686.335981	1370.65741	2.0151	63.395	0.30475	0	0.011375	1	55.401	18560000	1913	1204	11519
A0A8P0P307	no	AFAVGVQQVLLK	12	Unmodified	_AFAVGVQQVLLK_	0	MULTI-MSMS	2	636.887355	1271.76016	0.40309	72.777	0.81561	0	0.00026205	2	114.89	183530000	5279	1205	11530
A0A8I3QBG5	no	AFAVVASALGIPSLLPFLK	19	Unmodified	_AFAVVASALGIPSLLPFLK_	0	MULTI-MATCH	3	638.720279	1913.13901	-0.43445	111.37	0.20404	0	NaN	0	NaN	14210000	1782	1206	11544
A0A8C0M9I8	no	AFCADQLDVFLQK	13	Unmodified	_AFCADQLDVFLQK_	0	MULTI-MSMS	2	777.884684	1553.75481	1.5945	91.522	0.82802	0	0.00046108	2	92.428	44652000	802	1207	11550
A0A8I3MXN7	no	AFCEPGNVENNGVLSFIK	18	Unmodified	_AFCEPGNVENNGVLSFIK_	0	MULTI-MSMS	2	997.985657	1993.95676	-0.58764	88.172	0.37471	0	3.4687E-11	1	151.99	58349000	2770	1208	11561
A0A8I3MXN7	no	AFCEPGNVENNGVLSFIK	18	Deamidation (NQ)	_AFCEPGNVENN(de)GVLSFIK_	0	MSMS	2	998.477665	1994.94078	NaN	93.41	1	0	0.0020403	1	68.171		2770	1208	11570
A0A8P0N4L2	no	AFCGFEDPR	9	Unmodified	_AFCGFEDPR_	0	MULTI-MATCH	2	549.737291	1097.46003	-0.20337	46.97	0.78327	0	NaN	0	NaN	9429500	3945;5165;4205	1209	11582
A0A8C0PDZ7	no	AFCSGCLSFSAAVPR	15	Unmodified	_AFCSGCLSFSAAVPR_	0	MSMS	2	815.379242	1628.74393	NaN	72.151	1	0	0.010039	1	55.261		3910	1210	11584
A0A8C0S4K6	no	AFDCPETEYPVK	12	Unmodified	_AFDCPETEYPVK_	0	MULTI-MSMS	2	728.326667	1454.63878	1.3262	47.163	0.75061	0	0.010017	1	59.067	4808600	1831	1212	11593
A0A8C0PDH8	no	AFDDVPVVQIYSSR	14	Unmodified	_AFDDVPVVQIYSSR_	0	MULTI-MSMS	2	798.406837	1594.79912	1.7684	80.139	0.71244	1.4211E-14	0.00095866	1	80.979	13298000	3604	1213	11603
A0A8I3MSC7	no	AFDFVPPEAVPEQK	14	Unmodified	_AFDFVPPEAVPEQK_	0	MULTI-MSMS	2	787.398481	1572.78241	1.2752	73.719	0.64463	0	0.0021087	1	71.555	29013000	4297	1215	11617
A0A8I3N3K9	no	AFDGFSSAQK	10	Unmodified	_AFDGFSSAQK_	0	MULTI-MSMS	2	529.251089	1056.48762	0.17852	33.236	0.44214	0	0.0033623	1	86.67	13672000	4828	1216	11631
A0A8I3PBI8	no	AFDHVLHLHPLSR	13	Unmodified	_AFDHVLHLHPLSR_	0	MULTI-MSMS	3	514.616037	1540.82628	1.0528	40.721	0.40677	0	0.00030142	1	86.944	21045000	1460	1217	11643
A0A8I3RSP3	no	AFDILGIKPVQR	12	Unmodified	_AFDILGIKPVQR_	1	MULTI-MSMS	2	678.903537	1355.79252	-0.20041	65.087	0.54465	0	0.0063632	1	83.998	98052000	4500	1218	11653
A0A8I3Q8S6	no	AFDMWAGDVNDLLK	14	Unmodified	_AFDMWAGDVNDLLK_	0	MSMS	2	797.882141	1593.74973	NaN	99.583	1	0	0.0035749	1	64.55		5960	1219	11664
A0A8C0SPX1	no	AFDPALLEFLVCPLSK	16	Unmodified	_AFDPALLEFLVCPLSK_	0	MULTI-MATCH	3	607.326941	1818.95899	0.06405	110.34	0.37358	0	NaN	0	NaN	2298800	4009	1221	11685
A0A8I3NHY9	no	AFDSGIIPMEFVNK	14	Unmodified	_AFDSGIIPMEFVNK_	0	MULTI-MSMS	2	784.394884	1566.77522	0.072541	91.953	0.89133	0	0.00014332	2	103.08	1321700000	3201	1222	11690
A0A8I3NHY9	no	AFDSGIIPMEFVNK	14	Oxidation (M)	_AFDSGIIPM(ox)EFVNK_	0	MULTI-MATCH	2	792.392341	1582.77013	-2.7075	79.082	0.67998	0	NaN	0	NaN	14949000	3201	1222	11710
A0A8C0TA90	no	AFDTTDGHQGASQAPK	16	Unmodified	_AFDTTDGHQGASQAPK_	0	MULTI-MSMS	2	815.876433	1629.73831	-1.3593	17.177	0.23752	-3.5527E-15	2.6618E-05	1	98.803	1107800	3272;5880	1224	11714
A0A8C0QGU9	no	AFEDDAIQLVAR	12	Unmodified	_AFEDDAIQLVAR_	0	MSMS	2	674.348791	1346.68303	NaN	75.268	1	0	0.0029701	1	72.643		2280	1226	11727
A0A8P0S883	no	AFEDEMKK	8	Unmodified	_AFEDEMKK_	1	MULTI-MSMS	2	499.236593	996.458632	0.072698	18.152	0.37416	3.5527E-15	0.02057	1	107.32	5743100	3301	1227	11740
A0A8C0NCL6	no	AFEDTLQLMER	11	Unmodified	_AFEDTLQLMER_	0	MULTI-MATCH	2	676.829377	1351.6442	-4.7913	76.973	0.33846	0	NaN	0	NaN	25494000	2530	1228	11757
A0A8I3S362	no	AFEEDQVAGR	10	Unmodified	_AFEEDQVAGR_	0	MULTI-MSMS	2	561.264727	1120.5149	0.7421	26.895	0.37374	0	0.0051728	1	79.906	1183000	1683	1229	11759
A0A8I3S362	no	AFEEDQVAGR	10	Unmodified	_AFEEDQVAGR_	0	MULTI-MATCH	2	561.264727	1120.5149	4.4	24.847	0.4443	0	NaN	0	NaN	4119600	1683	1229	11762
A0A8C0M8C9	no	AFEELFPDWK	10	Unmodified	_AFEELFPDWK_	0	MULTI-MSMS	2	641.311146	1280.60774	0.095451	94.353	0.48651	1.4211E-14	0.00042199	1	131.06	18307000	1002	1230	11766
A0A8I3MLV9	no	AFEESLSTLK	10	Unmodified	_AFEESLSTLK_	0	MSMS	2	562.795329	1123.5761	NaN	50.617	1	0	0.0037429	1	93.178		1133	1232	11780
A0A8P0N4L2	no	AFEETQIDIPGSAGR	15	Unmodified	_AFEETQIDIPGSAGR_	0	MULTI-MSMS	2	795.891552	1589.76855	0.084863	62.175	0.81432	-7.1054E-15	6.7711E-16	7	213.63	1319700000	3945;5165;4205;6365	1233	11791
A0A8I3P0V3	no	AFELELSWVGEITK	14	Unmodified	_AFELELSWVGEITK_	0	MSMS	2	811.427239	1620.83992	NaN	110.47	1	0	0.0055663	1	59.542		4572	1234	11804
A0A8P0TC47	no	AFENLLGQALTK	12	Unmodified	_AFENLLGQALTK_	0	MULTI-MSMS	2	652.864077	1303.7136	-0.087055	79.566	1.155	0	9.1309E-05	2	156.48	193950000	4754	1236	11814
A0A8I3PBK4	no	AFFALVTNGVR	11	Deamidation (NQ)	_AFFALVTN(de)GVR_	0	MULTI-MSMS	2	598.327131	1194.63971	1.3922	79.319	0.57812	0	0.0088829	1	96.948	8482000	3825	1241	11851
A0A8P0NI33	no	AFFESHPAPSAER	13	Unmodified	_AFFESHPAPSAER_	0	MULTI-MSMS	2	723.34404	1444.67353	-0.0090649	30.839	0.40967	3.5527E-15	3.2273E-05	1	135.86	19713000	772	1243	11866
A0A8I3NUR2	no	AFFPCFDTPAVK	12	Unmodified	_AFFPCFDTPAVK_	0	MULTI-MSMS	2	700.339381	1398.66421	1.2591	81.852	0.84819	0	0.0047961	1	67.334	64640000	512	1245	11883
A0A8C0Q8X0	no	AFFSEVER	8	Unmodified	_AFFSEVER_	0	MULTI-MSMS	2	492.742899	983.471246	-0.2689	48.357	0.92185	0	0.011333	1	93.561	611640000	4613	1246	11896
A0A8C0Q8X0	no	AFFSEVER	8	Unmodified	_AFFSEVER_	0	MSMS	2	492.742899	983.471246	NaN	48.734	1	0	0.0064502	1	116.88		4613	1246	11897
A0A8C0T6H7	no	AFGAPVPSVQWLDK	14	Unmodified	_AFGAPVPSVQWLDK_	0	MULTI-SECPEP	2	757.903734	1513.79291	1.7713	85.443	0.50647	0	0.06079	1	53.567	14232000	5833	1247	11908
A0A8I3NC31	no	AFGDDSALLK	10	Unmodified	_AFGDDSALLK_	0	MULTI-MSMS	2	518.769114	1035.52368	0.46832	51.938	0.47638	-7.1054E-15	0.0051728	1	79.906	26130000	4899	1248	11917
A0A8I3PU21	no	AFGDVFSVIGVR	12	Unmodified	_AFGDVFSVIGVR_	0	MSMS	2	633.845687	1265.67682	NaN	96.435	1	0	0.022968	1	53.124		2648	1249	11929
A0A8C0MVM6	no	AFGFSHLEALLDDSKELQR	19	Unmodified	_AFGFSHLEALLDDSKELQR_	1	MULTI-MSMS	3	726.039287	2175.09603	0.95558	90.284	0.37189	0	9.3597E-10	1	136.43	73957000	1878	1250	11938
A0A8I3MU76	no	AFGGYLGTDQSK	12	Unmodified	_AFGGYLGTDQSK_	0	MULTI-MSMS	2	622.30131	1242.58807	-0.16647	43.697	0.54305	0	0.00033086	1	108.26	132790000	3740	1251	11948
A0A8P0T542	no	AFGPGLQGGSAGSPAR	16	Unmodified	_AFGPGLQGGSAGSPAR_	0	MULTI-MSMS	2	715.362764	1428.71098	0.011091	35.244	0.81442	0	1.1656E-08	1	153.34	217880000	6595;2676	1252	11960
A0A8C0RU77	no	AFGQAKHQPTAIIAKTFK	18	Unmodified	_AFGQAKHQPTAIIAKTFK_	2	MULTI-MSMS	5	392.22618	1956.09452	0.006016	30.909	0.818	-3.5527E-15	0.0084849	2	42.068	228960000	5178	1253	11976
A0A8C0RU77	no	AFGQAKHQPTAIIAKTFK	18	Unmodified	_AFGQAKHQPTAIIAKTFK_	2	MULTI-SECPEP	3	653.038782	1956.09452	-0.27194	31.009	0.5785	0	0.014702	1	65.022	55546000	5178	1253	11977
A0A8I3S154	no	AFGTILNLVPLAESVVK	17	Unmodified	_AFGTILNLVPLAESVVK_	0	MULTI-MSMS	2	886.021837	1770.02912	1.4615	106.99	0.61286	-1.4211E-14	0.0026256	1	57.567	32578000	2637	1255	11990
Q9XSU6	no	AFGYYGPLR	9	Unmodified	_AFGYYGPLR_	0	MULTI-MSMS	2	522.269084	1042.52362	0.013974	58.415	0.7138	0	0.0031393	2	100.07	24091000	5813	1256	12002
A0A8I3N8F0	no	AFHDQQLLTVAK	12	Unmodified	_AFHDQQLLTVAK_	0	MULTI-MSMS	3	457.585743	1369.7354	0.0068345	40.062	0.57671	0	0.021724	1	41.317	11632000	144	1257	12012
A0A8I3MR56	no	AFHNEAQVNPER	12	Unmodified	_AFHNEAQVNPER_	0	MULTI-MSMS	2	706.339289	1410.66403	-0.25742	17.564	0.98675	0	0.0001592	1	121.83	4485100	2626	1258	12024
A0A8I3N0K8	no	AFHPTYEEK	9	Unmodified	_AFHPTYEEK_	0	MULTI-MSMS	2	561.266739	1120.51892	0.1418	17.918	0.27234	0	0.0025135	1	105.14	2020500	5387	1261	12045
A0A8P0S762	no	AFIITGQTYTR	11	Unmodified	_AFIITGQTYTR_	0	MULTI-MSMS	2	635.843145	1269.67174	0.48309	53.216	1.052	0	0.0013148	1	93.111	195660000	6470	1264	12070
A0A8I3NAA2	no	AFIITINSFDTELSK	15	Unmodified	_AFIITINSFDTELSK_	0	MULTI-MATCH	2	849.951078	1697.8876	1.5478	97.036	0.37308	0	NaN	0	NaN	42149000	6237	1265	12088
A0A8I3P1H7	no	AFINLEAAGVGGK	13	Unmodified	_AFINLEAAGVGGK_	0	MULTI-MATCH	2	623.843145	1245.67174	-0.8262	63.606	1.1206	0	NaN	0	NaN	439270000	1953	1266	12099
A0A8I3MU66	no	AFIPAIDSFGFETDLR	16	Unmodified	_AFIPAIDSFGFETDLR_	0	MULTI-MSMS	2	899.954152	1797.89375	2.365	101.07	1.392	0	6.847E-06	3	126.76	183790000	5497	1267	12113
A0A8C0T5B3	no	AFIPPLAEDLLAR	13	Unmodified	_AFIPPLAEDLLAR_	0	MULTI-MATCH	2	713.408652	1424.80275	2.1998	99.326	0.64627	1.4211E-14	NaN	0	NaN	21084000	2032	1268	12134
A0A8I3MV65	no	AFITNIPFDVK	11	Unmodified	_AFITNIPFDVK_	0	MULTI-MSMS	2	632.850438	1263.68632	0.80423	83.361	1.1851	0	0.00098443	2	98.048	1072700000	6025;2852	1269	12136
A0A8C0S447	no	AFITVLEMTPVLGTEIINYR	20	Unmodified	_AFITVLEMTPVLGTEIINYR_	0	MULTI-MATCH	3	760.748457	2279.22354	0.70206	109.23	0.44182	0	NaN	0	NaN	7616600	3020	1270	12152
A0A8I3MPS3	no	AFIVWLANGDTLR	13	Unmodified	_AFIVWLANGDTLR_	0	MULTI-SECPEP	2	738.403901	1474.79325	-1.371	94.945	0.44086	0	0.020744	1	71.03	17071000	5369;6350	1271	12154
A0A8I3MPS3	no	AFIVWLANGDTLR	13	Deamidation (NQ)	_AFIVWLAN(de)GDTLR_	0	MSMS	2	738.895909	1475.77726	NaN	97.694	1	0	0.00051539	1	94.804		5369;6350	1271	12162
A0A8I3NUK2	no	AFKDEYVVSLIR	12	Unmodified	_AFKDEYVVSLIR_	1	MULTI-MSMS	2	720.398284	1438.78202	1.5638	66.197	0.44126	0	0.0053415	1	86.014	23136000	3176	1272	12168
A0A8C0T9H8	no	AFLADPSAFVAAAPVAAATTAAPAAAAAPAK	31	Unmodified	_AFLADPSAFVAAAPVAAATTAAPAAAAAPAK_	0	MULTI-MSMS	4	688.872168	2751.45957	0.31789	95.118	1.0178	0	1.0972E-06	2	57.629	1419800000	5887	1273	12180
A0A8C0T9H8	no	AFLADPSAFVAAAPVAAATTAAPAAAAAPAK	31	Unmodified	_AFLADPSAFVAAAPVAAATTAAPAAAAAPAK_	0	MULTI-MSMS	3	918.160465	2751.45957	0.80944	95.074	0.71326	0	6.4531E-07	1	59.536	611310000	5887	1273	12181
A0A8C0T9H8	no	AFLADPSAFVAAAPVAAATTAAPAAAAAPAK	31	Unmodified	_AFLADPSAFVAAAPVAAATTAAPAAAAAPAK_	0	MULTI-MSMS	2	1376.73706	2751.45957	1.2367	95.097	0.33971	0	5.6618E-31	1	132.13	19234000	5887	1273	12182
A0A8P0NBP0	no	AFLALLGLQHTK	12	Unmodified	_AFLALLGLQHTK_	0	MULTI-MSMS	3	437.930962	1310.77106	0.15534	72.769	0.54431	0	0.0001615	1	103.43	14104000	6434	1275	12217
A0A8P0PAZ7	no	AFLCLSLIGPHK	12	Unmodified	_AFLCLSLIGPHK_	0	MULTI-MSMS	2	678.37884	1354.74313	-2.6444	73.683	0.40788	0	0.0014558	1	82.645	27044000	6527	1276	12228
A0A8I3RRV1	no	AFLDALQNQAEASSK	15	Unmodified	_AFLDALQNQAEASSK_	0	MULTI-MSMS	2	796.899377	1591.7842	1.5644	68.383	2.2736	1.4211E-14	4.926E-13	1	196.44	120840000	754	1277	12238
A0A8C0P5E9	no	AFLEDIRK	8	Unmodified	_AFLEDIRK_	1	MULTI-MSMS	2	496.282192	990.549831	0.63431	34.21	0.57475	0	0.017774	1	115.46	153230000	3586	1279	12253
A0A8I3N3C4	no	AFLEDMKK	8	Unmodified	_AFLEDMKK_	1	MULTI-MATCH	2	491.257328	980.500103	-0.31316	27.393	0.58065	-3.5527E-15	NaN	0	NaN	6140400	482	1280	12273
A0A8I3MWI3	no	AFLEENHLDYIIR	13	Unmodified	_AFLEENHLDYIIR_	0	MULTI-MSMS	2	816.922655	1631.83076	-2.73	72.606	0.71327	0	1.7352E-08	1	194.17	37142000	1216	1281	12277
A0A8I3NWC5	no	AFLHTVCFY	9	Unmodified	_AFLHTVCFY_	0	MULTI-MSMS	2	579.276052	1156.53755	-0.69786	75.881	0.44279	0	0.003046	1	100.82	15570000	4450	1283	12286
A0A5F4D4Q9	no	AFLIEEQK	8	Unmodified	_AFLIEEQK_	0	MULTI-MSMS	2	489.26875	976.522947	0.35955	40.892	1.3193	0	0.0058696	2	134.44	875480000	371	1284	12298
A0A8I3MMY6	no	AFLLSLAALR	10	Unmodified	_AFLLSLAALR_	0	MULTI-MSMS	2	537.837134	1073.65972	0.54354	94.219	0.41813	0	0.0012083	1	107.01	41908000	5388	1286	12315
A0A8I3NK29	no	AFLMQHDPTNDYLVTSHIHLHVPEGATPK	29	Unmodified	_AFLMQHDPTNDYLVTSHIHLHVPEGATPK_	0	MULTI-MATCH	5	654.52998	3267.61352	-0.37559	67.494	0.60997	0	NaN	0	NaN	36189000	6149	1287	12335
A0A8C0N138	no	AFLQMDSPK	9	Unmodified	_AFLQMDSPK_	0	MULTI-MSMS	2	518.760235	1035.50592	-1.7798	45.112	0.54161	0	0.0014638	2	119.27	9566500	2077	1289	12340
A0A8C0TE03	no	AFLQNLTSVVASR	13	Unmodified	_AFLQNLTSVVASR_	0	MULTI-MSMS	2	703.393533	1404.77251	0.2487	82.89	0.57608	0	4.2801E-05	1	132.25	50582000	5962	1290	12349
A0A8I3N6F8	no	AFLSPPTLLEGPLR	14	Unmodified	_AFLSPPTLLEGPLR_	0	MULTI-MSMS	2	755.935034	1509.85551	-0.46518	94.33	0.60806	0	0.0001461	1	104.79	46240000	6378	1291	12357
A0A8C0Q9L4	no	AFLSSYCYNAATIK	14	Unmodified	_AFLSSYCYNAATIK_	0	MULTI-MATCH	2	804.889966	1607.76538	0.24573	66.264	0.47541	0	NaN	0	NaN	13024000	1191	1292	12372
A0A8P0SRV0	no	AFLSTHPK	8	Unmodified	_AFLSTHPK_	0	MSMS	2	450.750527	899.486502	NaN	15.956	1	0	0.059658	1	58.782		3299	1293	12374
A0A8P0PGR6	no	AFLTLAEDILR	11	Unmodified	_AFLTLAEDILR_	0	MULTI-MSMS	2	631.36117	1260.70779	0.81621	99.784	0.67978	0	0.00070429	1	107.15	1591600000	191	1294	12381
A0A8P0PGR6	no	AFLTLAEDILR	11	Unmodified	_AFLTLAEDILR_	0	MULTI-MSMS	2	631.36117	1260.70779	2.0291	118.26	2.0012	0	0.00046822	3	116.52	1603700	191	1294	12382
A0A8P0NZV6	no	AFMDIMSAQTSSGSTSAVR	19	Unmodified	_AFMDIMSAQTSSGSTSAVR_	0	MULTI-MSMS	2	973.950957	1945.88736	1.0541	70.099	0.6818	0	4.9049E-06	1	99.011	5294300	3713	1296	12403
A0A8I3RZV1	no	AFMIIQEQR	9	Unmodified	_AFMIIQEQR_	0	MULTI-MATCH	2	568.300059	1134.58556	-9.5798	53.105	0.13538	0	NaN	0	NaN	2790600	4956	1297	12413
A0A8I3PKS3	no	AFMTADLPNELIELLEK	17	Oxidation (M)	_AFM(ox)TADLPNELIELLEK_	0	MULTI-MSMS	2	982.008267	1962.00198	0.60388	109.41	0.40785	0	1.5869E-05	1	112.84	15341000	1317;3702	1298	12417
A0A8I3PKS3	no	AFMTADLPNELIELLEK	17	Unmodified	_AFMTADLPNELIELLEK_	0	MULTI-MSMS	2	974.010809	1946.00707	-0.47549	111.37	0.27236	0	1.552E-13	2	182.07	781850000	1317;3702	1298	12428
A0A8P0PN68	no	AFNFLNEIK	9	Unmodified	_AFNFLNEIK_	0	MULTI-MSMS	2	548.295299	1094.57605	-1.6902	78.879	1.9018	0	0.020085	1	64.265	97017000	6451	1300	12442
A0A8I3S7J1	no	AFNSNYEQR	9	Unmodified	_AFNSNYEQR_	0	MULTI-MSMS	2	564.757069	1127.49959	-0.049781	21.666	0.30563	0	0.012168	1	73.248	1774900	5281	1301	12448
A0A8I3NRV2	no	AFPAWADTSVLSR	13	Unmodified	_AFPAWADTSVLSR_	0	MULTI-MSMS	2	710.864608	1419.71466	-1.1673	82.906	1.5238	0	2.1997E-05	2	155.15	55868000	3621	1304	12461
A0A8I3NRV2	no	AFPAWADTSVLSR	13	Unmodified	_AFPAWADTSVLSR_	0	MULTI-MSMS	2	710.864608	1419.71466	-2.0166	83.928	0.68054	0	0.0094527	1	57.477	52212000	3621	1304	12462
A0A8C0N2D2	no	AFPHAEWQPSDVDQR	15	Unmodified	_AFPHAEWQPSDVDQR_	0	MSMS	2	891.91335	1781.81215	NaN	52.062	1	0	0.0039236	1	60.49		2129	1305	12476
A0A8P0S6F1	no	AFPMPGFDER	10	Unmodified	_AFPMPGFDER_	0	MULTI-MSMS	2	583.768591	1165.52263	-0.49202	68.265	0.94995	0	0.0051035	1	80.165	20673000	1810	1307	12483
A0A8I3P5K2	no	AFPNPYADFNK	11	Unmodified	_AFPNPYADFNK_	0	MULTI-MSMS	2	642.306395	1282.59824	-0.48742	65.117	1.1874	0	0.0025673	2	82.287	38267000	5545	1308	12496
A0A8I3MWT3	no	AFPVVFDSPR	10	Unmodified	_AFPVVFDSPR_	0	MULTI-MSMS	2	567.800749	1133.58694	0.2827	66.322	1.1559	0	0.0017135	2	99.305	37221000	4302	1310	12509
A0A8I3MIB6	no	AFQAVQDLPTR	11	Unmodified	_AFQAVQDLPTR_	0	MSMS	2	623.332944	1244.65134	NaN	47.106	1	0	2.3114E-05	1	129.38		4334	1311	12520
A0A8I3NPL3	no	AFQFVETHGEVCPANWTPDSPTIKPHPTASK	31	Unmodified	_AFQFVETHGEVCPANWTPDSPTIKPHPTASK_	1	MULTI-MSMS	3	1150.55762	3448.65102	0.4239	63.491	0.47526	0	3.158E-09	1	71.903	22541000	3913	1312	12526
A0A8I3PA54	no	AFSDIPSPYLR	11	Unmodified	_AFSDIPSPYLR_	0	MULTI-MATCH	2	633.32987	1264.64519	2.5978	67.866	0.40673	0	NaN	0	NaN	5713400	5705	1317	12553
A0A8I3N9R4	no	AFSDPFVEAEK	11	Unmodified	_AFSDPFVEAEK_	0	MULTI-MSMS	2	620.298236	1238.58192	-0.3733	63.359	1.6273	-7.1054E-15	0.0017791	2	86.898	299970000	1996	1318	12555
A0A8I3Q8P5	no	AFSEIQGLTDQADK	14	Unmodified	_AFSEIQGLTDQADK_	0	MULTI-MATCH	2	761.872827	1521.7311	-2.0186	59.22	0.30684	0	NaN	0	NaN	13999000	5353	1320	12581
A0A8P0T4S2	no	AFSQFVRPLIAAK	13	Unmodified	_AFSQFVRPLIAAK_	1	MULTI-MSMS	2	724.424636	1446.83472	-0.74328	62.498	0.44058	0	0.0034947	2	86.463	13384000	3672	1321	12583
A0A8I3P4H2	no	AFSSSSFNSNAFLTR	15	Unmodified	_AFSSSSFNSNAFLTR_	0	MULTI-MSMS	2	818.391719	1634.76888	-0.058582	71.277	0.5448	0	0.00070448	1	77.185	55398000	3761	1323	12595
A0A8C0N7M5	no	AFSTVPLTPVPR	12	Unmodified	_AFSTVPLTPVPR_	0	MULTI-MATCH	2	642.869163	1283.72377	-0.42394	57.514	0.44011	-7.1054E-15	NaN	0	NaN	5552500	2342	1324	12601
A0A8C0MFE2	no	AFSYYGPLR	9	Unmodified	_AFSYYGPLR_	0	MULTI-MSMS	2	537.274367	1072.53418	-0.2461	57.632	0.67686	0	0.064922	1	45.081	25392000	1292	1328	12624
A0A8C0MV09	no	AFTDQASAVMHLPAIIGDYTDFYSSR	26	Unmodified	_AFTDQASAVMHLPAIIGDYTDFYSSR_	0	MULTI-SECPEP	3	959.456841	2875.34869	-2.0011	104.99	0.53845	0	0.025864	1	32.985	25073000	1860	1329	12636
A0A8I3MZZ8	no	AFTFDDEDDELSQLK	15	Unmodified	_AFTFDDEDDELSQLK_	0	MULTI-MSMS	2	886.896696	1771.77884	-0.98203	84.282	0.2724	0	0.0057217	1	57.175	20475000	1383	1330	12644
A0A8C0NRD9	no	AFTHTAQYDEAISDYFR	17	Unmodified	_AFTHTAQYDEAISDYFR_	0	MULTI-MSMS	2	1017.96324	2033.91192	-0.46104	75.528	0.44151	0	1.0363E-220	1	397.14	213880000	3057	1331	12656
A0A8C0MKC0	no	AFTKPEEACSFIMSADFPALVVK	23	Unmodified	_AFTKPEEACSFIMSADFPALVVK_	1	MULTI-MATCH	3	853.427166	2557.25967	-0.57264	96.606	0.26946	0	NaN	0	NaN	13699000	1505	1332	12670
A0A8C0MVT2	no	AFTMDCITLEGDQVSHR	17	Unmodified	_AFTMDCITLEGDQVSHR_	0	MULTI-MSMS	3	660.636508	1978.8877	0.23103	66.861	0.47637	0	2.1273E-05	2	91.355	42023000	1885	1334	12676
A0A8C0TCQ1	no	AFTSTPALLGLVADR	15	Unmodified	_AFTSTPALLGLVADR_	0	MSMS	2	766.427573	1530.84059	NaN	91.089	1	0	0.0043464	1	59.116		268	1335	12684
A0A8C0TCQ1	no	AFTSTPALLGLVADR	15	Unmodified	_AFTSTPALLGLVADR_	0	MSMS	2	766.427573	1530.84059	NaN	91.181	1	0	0.00034115	1	79.492		268	1335	12685
A0A8I3PGB4	no	AFTSWTTNAAIEACR	15	Unmodified	_AFTSWTTNAAIEACR_	0	MULTI-MSMS	2	849.898854	1697.78315	-2.0468	67.109	0.84807	0	0.00056944	2	80.69	17217000	423	1336	12686
A0A8P0NER3	no	AFTYINLDK	9	Unmodified	_AFTYINLDK_	0	MULTI-MSMS	2	542.787307	1083.56006	-0.040473	58.062	0.81533	0	0.008476	1	80.684	94882000	347	1337	12690
A0A8I3NX04	no	AFVDFFSR	8	Unmodified	_AFVDFFSR_	0	MULTI-MSMS	2	494.747985	987.481417	0.20376	82.41	0.54272	-1.4211E-14	0.03306	1	67.981	15254000	1228	1339	12708
A0A8C0P0Y1	no	AFVEFLNDEIK	11	Unmodified	_AFVEFLNDEIK_	0	MULTI-MSMS	2	662.84281	1323.67107	0.38856	83.558	0.54202	-1.4211E-14	0.0018259	2	86.624	76835000	3422	1341	12714
A0A8I3QE63	no	AFVGNQLPFIGFTYYR	16	Unmodified	_AFVGNQLPFIGFTYYR_	0	MULTI-MSMS	2	946.988329	1891.9621	-0.5082	100.96	0.20455	0	1.1687E-05	1	118.77	12945000	1477	1344	12734
A0A8I3PQ47	no	AFVGSDSGSSSTGDAAR	17	Unmodified	_AFVGSDSGSSSTGDAAR_	0	MULTI-MSMS	2	786.350248	1570.68594	1.3621	22.313	0.30557	0	0.014335	1	43.761	2301900	2527	1345	12740
A0A8P0TKQ7	no	AFVQGLGVAGDVVR	14	Unmodified	_AFVQGLGVAGDVVR_	0	MULTI-MSMS	2	694.388251	1386.76195	2.1821	67.217	0.50799	0	0.033112	1	43.544	15996000	2539	1347	12750
A0A8P0NXX7	no	AFVRPSGTEDIVR	13	Unmodified	_AFVRPSGTEDIVR_	1	MULTI-MSMS	2	723.888615	1445.76268	-0.093128	35.746	0.50876	0	0.0032027	1	87.298	5185700	1070	1348	12755
A0A8I3Q022	no	AFVSMVYSEEGAEDR	15	Unmodified	_AFVSMVYSEEGAEDR_	0	MULTI-MSMS	2	845.374877	1688.7352	3.9831	64.399	0.91719	0	0.0016939	2	69.216	14607000	2103	1349	12770
A0A8I3P057	no	AFVSYVQAYAK	11	Unmodified	_AFVSYVQAYAK_	0	MULTI-MSMS	2	623.826963	1245.63937	0.59054	61.79	0.44088	7.1054E-15	0.0019786	1	85.731	11291000	4081	1350	12781
A0A8C0RFC0	no	AFVYLSNLLYPVPLIHR	17	Unmodified	_AFVYLSNLLYPVPLIHR_	0	MULTI-MATCH	3	672.387411	2014.1404	-0.345	100.17	0.23714	1.4211E-14	NaN	0	NaN	7163200	4922	1351	12789
A0A8C0P8A3	no	AFYAPVHADDLR	12	Unmodified	_AFYAPVHADDLR_	0	MULTI-MSMS	3	458.89821	1373.6728	-0.19163	45.097	0.57541	7.1054E-15	0.018581	1	43.382	154160000	3666	1352	12793
A0A8C0P8A3	no	AFYAPVHADDLR	12	Unmodified	_AFYAPVHADDLR_	0	MULTI-MSMS	2	687.843676	1373.6728	1.321	44.944	0.67714	0	0.002609	1	73.841	16187000	3666	1352	12794
A0A8C0M6F0	no	AFYMEEGAPYCER	13	Unmodified	_AFYMEEGAPYCER_	0	MULTI-MSMS	2	811.834333	1621.65411	-0.34088	59.489	0.68013	0	0.00014952	1	107.83	57158000	909	1354	12811
A0A8I3PS42	no	AFYNNVLGEYEEYVTK	16	Unmodified	_AFYNNVLGEYEEYVTK_	0	MULTI-SECPEP	2	969.959631	1937.90471	2.2865	97.198	0.68019	0	0.0040336	1	76.357	436220000	5844	1355	12823
Q7YQC6	no	AFYPEEISSMVLTK	14	Unmodified	_AFYPEEISSMVLTK_	0	MULTI-MSMS	2	807.907824	1613.8011	-0.50463	92.057	1.1927	0	9.8747E-05	3	122.51	207040000	292;6394	1356	12835
Q7YQC6	no	AFYPEEISSMVLTK	14	Unmodified	_AFYPEEISSMVLTK_	0	MSMS	2	807.907824	1613.8011	NaN	91.013	1	0	0.046465	1	43.897		292;6394	1356	12836
Q7YQC6	no	AFYPEEISSMVLTK	14	Unmodified	_AFYPEEISSMVLTK_	0	MSMS	2	807.907824	1613.8011	NaN	91.184	1	0	9.1066E-05	1	97.214		292;6394	1356	12837
A0A8I3N3Z5	no	AFYVPAQYVK	10	Unmodified	_AFYVPAQYVK_	0	MULTI-MSMS	2	593.318774	1184.623	0.66465	58.207	0.7482	0	0.0058752	1	77.282	22050000	3950	1357	12853
A0A8I3PAS2	no	AGAAGGPEEEAEKPVK	16	Unmodified	_AGAAGGPEEEAEKPVK_	1	MULTI-MSMS	2	770.386102	1538.75765	0.67353	16.897	0.54439	0	0.001112	1	83.137	14026000	6108	1360	12867
A0A8I3SCW8	no	AGAAPAGSLVDGELLR	16	Unmodified	_AGAAPAGSLVDGELLR_	0	MULTI-MSMS	2	748.907005	1495.79946	0.63232	65.448	0.74612	0	0.0012326	1	66.953	19904000	5334	1361	12880
A0A8I3NG14	no	AGAAPYVQAFDSLLAGPVAEYLK	23	Unmodified	_AGAAPYVQAFDSLLAGPVAEYLK_	0	MULTI-MSMS	3	784.414243	2350.2209	-0.26578	111.37	0.9529	0	0.00057583	1	41.911	772060000	6221	1363	12891
A0A8C0RUI7	no	AGAEEEEEEASGGQAPEEAK	20	Unmodified	_AGAEEEEEEASGGQAPEEAK_	0	MULTI-MSMS	2	1009.42708	2016.8396	-0.6694	29.073	0.27106	0	0.00029037	1	62.042	3054500	565	1365	12905
A0A8P0NUZ2	no	AGAFDAVPCYHWSIGGK	17	Unmodified	_AGAFDAVPCYHWSIGGK_	0	MSMS	2	918.430321	1834.84609	NaN	75.119	1	0	0.0058915	1	56.139		5605	1366	12915
A0A8I3PIH1	yes	AGAGAGAGAGAAAGEAGGAR	20	Unmodified	_AGAGAGAGAGAAAGEAGGAR_	0	MULTI-MSMS	2	735.855835	1469.69712	1.8155	17.988	0.37407	0	2.9719E-07	1	104.7	10309000	6503	1367	12921
A0A8I3MF64	no	AGAGPAPGLPGAGGPVVPGAGMPGK	25	Acetyl (Protein N-term)	_(ac)AGAGPAPGLPGAGGPVVPGAGMPGK_	0	MULTI-MSMS	3	694.698208	2081.07279	0.10419	81.902	1.5525	0	2.5671E-05	1	50.539	39421000	1111	1369	12932
A0A8I3MS45	no	AGAGSATLSMAYAGAR	16	Unmodified	_AGAGSATLSMAYAGAR_	0	MSMS	2	727.856457	1453.69836	NaN	47.717	1	0	1.9889E-11	1	125.72		1669	1370	12936
A0A8I3MS45	no	AGAGSATLSMAYAGAR	16	Unmodified	_AGAGSATLSMAYAGAR_	0	MSMS	2	727.856457	1453.69836	NaN	48.462	1	0	3.4536E-24	1	158.08		1669	1370	12937
A0A8C0T9H8	no	AGAIAPCEVTVPAQNTGLGPEK	22	Unmodified	_AGAIAPCEVTVPAQNTGLGPEK_	0	MULTI-MSMS	3	727.372049	2179.09432	0.14547	57.834	0.77887	0	0.00066922	2	43.216	79993000	5887	1371	12952
A0A8C0T9H8	no	AGAIAPCEVTVPAQNTGLGPEK	22	Unmodified	_AGAIAPCEVTVPAQNTGLGPEK_	0	MULTI-MSMS	2	1090.55444	2179.09432	0.17699	57.834	0.6095	0	0.00019775	1	53.995	30774000	5887	1371	12953
A0A8C0PT56	no	AGAIIENMSTR	11	Unmodified	_AGAIIENMSTR_	0	MULTI-MSMS	2	581.79788	1161.58121	-1.8812	34.062	0.47298	0	0.00061128	1	111.46	10601000	4321	1372	12973
A0A8I3S463	no	AGAKPDQIGIITPYEGQR	18	Unmodified	_AGAKPDQIGIITPYEGQR_	1	MULTI-MSMS	2	957.507614	1913.00068	1.4676	50.883	0.5755	7.1054E-15	0.00032967	1	85.457	9400100	5011	1373	12980
A0A8P0TP31	no	AGALPGPGPLTNPR	14	Unmodified	_AGALPGPGPLTNPR_	0	MULTI-MSMS	2	659.367318	1316.72008	-2.1023	43.747	0.74531	0	0.013348	1	49.777	22008000	6385	1374	12991
A0A8I3N6K0	no	AGALQCSPSDAYTK	14	Unmodified	_AGALQCSPSDAYTK_	0	MULTI-MSMS	2	734.840473	1467.66639	0.1369	30.839	0.5785	3.5527E-15	1.6337E-05	2	141.88	49538000	5438	1375	12997
A0A8I3N6K0	no	AGALQCSPSDAYTK	14	Unmodified	_AGALQCSPSDAYTK_	0	MULTI-MATCH	2	734.840473	1467.66639	-2.2188	30.669	0.61222	-3.5527E-15	NaN	0	NaN	27266000	5438	1375	13009
A0A8I3MIN2	no	AGAPGAAAPGAPVAAPPAK	19	Unmodified	_AGAPGAAAPGAPVAAPPAK_	0	MULTI-MSMS	2	771.425365	1540.83618	-0.067235	30.163	0.57773	0	0.0013574	1	53.567	3598300	3232	1377	13014
A0A8C0Q454	no	AGAPGAQTPVGGASR	15	Unmodified	_AGAPGAQTPVGGASR_	0	MULTI-MATCH	2	648.836382	1295.65821	-3.6051	17.002	0.40831	0	NaN	0	NaN	5538700	698	1378	13027
A0A8C0Q454	no	AGAPGAQTPVGGASR	15	Unmodified	_AGAPGAQTPVGGASR_	0	MULTI-MATCH	2	648.836382	1295.65821	2.4932	18.156	0.27218	0	NaN	0	NaN	958870	698	1378	13028
A0A8C0N1H5	no	AGASLVQLYTALTYR	15	Unmodified	_AGASLVQLYTALTYR_	0	MULTI-SECPEP	2	813.94613	1625.87771	-2.1448	98.996	0.81646	0	0.0070362	1	84.718	33914000	2096	1380	13032
A0A8I3MS09	no	AGATISTLAGLSLK	14	Unmodified	_AGATISTLAGLSLK_	0	MSMS	2	651.88501	1301.75547	NaN	73.169	1	0	0.0048135	1	61.435		939	1381	13039
A0A8I3MS09	no	AGATISTLAGLSLK	14	Unmodified	_AGATISTLAGLSLK_	0	MULTI-SECPEP	2	651.88501	1301.75547	1.3728	74.068	0.47529	0	0.032805	1	61.213	5973300	939	1381	13040
A0A8C0PME1	no	AGATLDLLVENMGR	14	Unmodified	_AGATLDLLVENMGR_	0	MULTI-MSMS	2	730.382308	1458.75006	1.2646	86.143	1.3228	0	7.9194E-05	1	126.03	47014000	325	1382	13050
A0A8P0TCY6	no	AGAVAEEVLAAIR	13	Unmodified	_AGAVAEEVLAAIR_	0	MULTI-MSMS	2	635.361702	1268.70885	-0.65897	84.03	0.27252	1.4211E-14	0.00049368	1	91.584	18697000	1196	1384	13061
A0A8C0MKC0	no	AGCALLGGETAEMPDMYPPGEYDLAGFAVGAMER	34	Unmodified	_AGCALLGGETAEMPDMYPPGEYDLAGFAVGAMER_	0	MULTI-MSMS	3	1182.86099	3545.56115	0.64456	106.69	0.57852	-1.4211E-14	1.8043E-07	3	60.675	19312000	1505	1388	13083
A0A8P0TPW6	no	AGCAVTSLLASELTK	15	Unmodified	_AGCAVTSLLASELTK_	0	MULTI-MSMS	2	760.903073	1519.79159	0.72569	82.788	0.67905	0	0.00073756	1	76.326	205840000	737	1389	13095
A0A8I3MF49	no	AGCECLNESDEHGFDNCLR	19	Unmodified	_AGCECLNESDEHGFDNCLR_	0	MULTI-MSMS	2	1141.94661	2281.87866	0.66216	45.949	0.33955	-7.1054E-15	7.8284E-05	1	85.258	3714600	1323	1390	13109
A0A8I3MXN7	no	AGCEVTILFADLHAYLDNMK	20	Unmodified	_AGCEVTILFADLHAYLDNMK_	0	MULTI-MSMS	3	761.037901	2280.09187	1.5699	108.6	0.81788	0	0.010355	3	32.37	34764000	2770	1391	13118
A0A8C0MJ91	no	AGCLTLNGVSR	11	Unmodified	_AGCLTLNGVSR_	0	MULTI-MSMS	2	574.298047	1146.58154	0.64464	36.765	0.34072	0	0.037268	1	46.447	7832400	1348	1392	13123
A0A8I3N580	no	AGCQVVAPSDMMDGR	15	Unmodified	_AGCQVVAPSDMMDGR_	0	MULTI-MATCH	2	797.344542	1592.67453	-5.1793	49.785	0.68031	0	NaN	0	NaN	8040500	4622	1393	13133
P31637	yes	AGCSNIAYPR	10	Unmodified	_AGCSNIAYPR_	0	MULTI-MSMS	2	554.76384	1107.51313	-0.14731	24.487	0.57885	0	0.0015352	1	101.64	9450400	195	1394	13135
A0A8C0RAM1	yes	AGDAFGDTSFLNSK	14	Unmodified	_AGDAFGDTSFLNSK_	0	MULTI-MSMS	2	715.333338	1428.65212	-1.0095	64.47	0.51033	0	6.1024E-05	2	129.82	65510000	4829	1395	13147
A0A8I3P0L6	no	AGDELAYNSSSACASSR	17	Unmodified	_AGDELAYNSSSACASSR_	0	MULTI-MATCH	2	873.373397	1744.73224	-0.71994	31.146	0.16928	3.5527E-15	NaN	0	NaN	2840900	3854	1396	13170
A0A8I3NW16	no	AGDELTKIEDEDEQGWCK	18	Unmodified	_AGDELTKIEDEDEQGWCK_	1	MULTI-MSMS	2	1061.96532	2121.91608	-0.18829	64.354	0.37367	0	1.9809E-21	1	198.23	23173000	853	1397	13173
A0A8I3PFB2	no	AGDGAAALLGALAR	14	Unmodified	_AGDGAAALLGALAR_	0	MULTI-MSMS	2	613.846219	1225.67788	-2.2786	81.633	0.40655	-1.4211E-14	2.6824E-05	1	136.96	11967000	2627	1400	13195
A0A8I3NSC5	no	AGDGGIFISR	10	Unmodified	_AGDGGIFISR_	0	MULTI-MATCH	2	496.761623	991.508694	-0.50208	41.216	0.40275	0	NaN	0	NaN	5940700	3820;6465	1401	13212
A0A8P0PM03	no	AGDKDDITEPAVCALR	16	Unmodified	_AGDKDDITEPAVCALR_	1	MULTI-MSMS	2	865.922526	1729.8305	0.47141	43.938	0.6432	0	0.0012835	1	81.431	55413000	3529	1402	13222
A0A8C0RS74	no	AGDPLDLVALAQQVQK	16	Unmodified	_AGDPLDLVALAQQVQK_	0	MULTI-MATCH	2	833.462144	1664.90974	-0.95397	96.081	0.47321	0	NaN	0	NaN	62221000	5142	1404	13248
A0A8P0NLH3	no	AGDQIICMDDVYGGTNR	17	Unmodified	_AGDQIICMDDVYGGTNR_	0	MULTI-MSMS	2	942.914375	1883.8142	-1.0669	68.372	1.0529	0	3.4067E-06	2	116.19	353820000	2895	1405	13253
A0A8C0TDT9	no	AGDREDITEPAICALR	16	Unmodified	_AGDREDITEPAICALR_	1	MULTI-MSMS	2	893.94125	1785.86795	-2.505	52.196	0.61107	0	4.3625E-05	1	122.97	53534000	138	1406	13265
A0A8I3S4I7	no	AGDSEQTLQSHQQPGGGEPFLIGVSGGTASGK	32	Acetyl (Protein N-term)	_(ac)AGDSEQTLQSHQQPGGGEPFLIGVSGGTASGK_	0	MULTI-MSMS	3	1047.16908	3138.4854	0.48619	76.637	0.37401	0	1.6969E-07	1	61.241	39612000	6248	1407	13276
A0A8I3S3S8	no	AGDVVLVIPFQNPEEQDEGWLMGVK	25	Unmodified	_AGDVVLVIPFQNPEEQDEGWLMGVK_	0	MULTI-MSMS	3	924.130066	2769.36837	-0.0096321	105.65	0.30683	0	0.00034651	1	41.904	13096000	1402	1409	13301
A0A8P0TBC7	no	AGEDAVWVLDSGSVR	15	Unmodified	_AGEDAVWVLDSGSVR_	0	MSMS	2	780.886269	1559.75799	NaN	75.405	1	0	0.043601	1	43.501		587	1411	13316
A0A8P0TBC7	no	AGEDAVWVLDSGSVR	15	Unmodified	_AGEDAVWVLDSGSVR_	0	MULTI-MATCH	2	780.886269	1559.75799	0.49618	73.901	0.33908	0	NaN	0	NaN	19239000	587	1411	13320
A0A8C0T9C9	no	AGEEIASVGVLSSAR	15	Unmodified	_AGEEIASVGVLSSAR_	0	MULTI-MSMS	2	723.383362	1444.75217	1.8667	55.486	0.30565	0	0.022576	1	45.115	11463000	3492	1413	13332
A0A8I3PS42	no	AGEHGSTYGGNPLGCR	16	Unmodified	_AGEHGSTYGGNPLGCR_	0	MULTI-MSMS	2	816.862802	1631.71105	0.61018	23.923	0.95085	0	1.4176E-05	1	114.86	22580000	5844	1417	13356
A0A8C0RAM1	yes	AGELDGESLDEQASSSSSK	19	Unmodified	_AGELDGESLDEQASSSSSK_	0	MULTI-MSMS	2	948.918888	1895.82322	0.29803	38.986	0.7831	0	3.1378E-05	1	93.494	7255900	4829	1419	13375
E2RBS6	no	AGEQIYIFYGTR	12	Unmodified	_AGEQIYIFYGTR_	0	MULTI-MATCH	2	709.359159	1416.70376	-1.1664	70.888	0.20425	1.4211E-14	NaN	0	NaN	2318700	152	1422	13402
A0A8C0SHJ8	no	AGEQLAPFLPQLVPR	15	Unmodified	_AGEQLAPFLPQLVPR_	0	MULTI-MSMS	2	818.46449	1634.91443	1.6382	95.242	0.61149	0	0.0026209	2	63.415	56142000	1761	1423	13404
A0A8P0SLH6	no	AGEVFIHK	8	Unmodified	_AGEVFIHK_	0	MULTI-MSMS	2	450.750527	899.486502	0.087953	18.02	0.6803	0	0.016582	1	83.753	127060000	2653	1424	13416
A0A8C0Q119	no	AGEVINQPMMMAAR	14	Unmodified	_AGEVINQPMMMAAR_	0	MULTI-MSMS	2	759.864914	1517.71527	-4.3067	54.924	0.84917	0	6.0868E-05	2	129.85	372760000	4471	1425	13427
A0A8I3PKL0	no	AGEVPSENPAPATEQSSAE	19	Unmodified	_AGEVPSENPAPATEQSSAE_	0	MULTI-MSMS	2	935.918692	1869.82283	-0.10248	37.065	1.3764	7.1054E-15	8.6717E-09	1	117.63	39892000	5407	1426	13438
A0A8C0Q301	no	AGFAGDDAPR	10	Unmodified	_AGFAGDDAPR_	0	MULTI-MSMS	2	488.727781	975.441008	-0.52257	21.451	0.50852	0	0.01876	1	60.019	11275000	177;4505;4191;6327;5652	1427	13447
A0A8I3MR87	no	AGFDSDYDQALADIR	15	Unmodified	_AGFDSDYDQALADIR_	0	MULTI-MSMS	2	828.878641	1655.74273	1.4682	83.545	0.47234	-1.4211E-14	6.9708E-05	1	109.72	34295000	2105	1429	13466
A0A8C0SCX1	no	AGFFGTVVEYGAER	14	Unmodified	_AGFFGTVVEYGAER_	0	MULTI-MSMS	2	751.867348	1501.72014	-1.725	80.691	0.51176	0	0.0029174	3	68.069	13456000	1450	1430	13470
A0A8I3MJJ7	no	AGFITPVPGGVGPMTVAMLMQSTVESAK	28	Unmodified	_AGFITPVPGGVGPMTVAMLMQSTVESAK_	0	MULTI-MSMS	3	926.14092	2775.40093	0.051764	110.67	1.8029	0	7.7842E-25	5	126.27	510760000	4791	1432	13489
A0A8I3MJJ7	no	AGFITPVPGGVGPMTVAMLMQSTVESAK	28	Unmodified	_AGFITPVPGGVGPMTVAMLMQSTVESAK_	0	MULTI-MSMS	4	694.857509	2775.40093	-1.4621	110.68	1.121	0	0.062415	1	9.1164	13763000	4791	1432	13490
A0A8I3MJJ7	no	AGFITPVPGGVGPMTVAMLMQSTVESAK	28	Unmodified	_AGFITPVPGGVGPMTVAMLMQSTVESAK_	0	MULTI-MSMS	3	926.14092	2775.40093	3.3603	118.19	0.50946	0	0.057046	1	11.646	1249700	4791	1432	13491
A0A8I3MJJ7	no	AGFITPVPGGVGPMTVAMLMQSTVESAKR	29	Unmodified	_AGFITPVPGGVGPMTVAMLMQSTVESAKR_	1	MULTI-MSMS	4	733.882787	2931.50204	-0.94519	105.23	0.74241	-1.4211E-14	1.867E-16	1	104.51	35616000	4791	1433	13532
A0A8C0TBK9	no	AGFLAFTQLPK	11	Unmodified	_AGFLAFTQLPK_	0	MULTI-MSMS	2	596.839874	1191.66519	1.664	82.896	0.4416	0	0.0070517	1	68.016	54608000	1160	1434	13543
A0A8P0NA35	no	AGFLIGDGAGVGK	13	Unmodified	_AGFLIGDGAGVGK_	0	MULTI-MSMS	2	581.316763	1160.61897	0.34354	55.753	0.47611	0	0.001357	1	77.662	10264000	4080	1435	13555
A0A8P0P863	no	AGFRPVEAGGQHGGR	15	Unmodified	_AGFRPVEAGGQHGGR_	1	MULTI-MSMS	4	374.693278	1494.74401	0.26583	14.212	0.76269	0	0.033831	1	33.842	6286400	4494	1437	13568
A0A8C0PRU0	no	AGGAAVVITEPEHTK	15	Unmodified	_AGGAAVVITEPEHTK_	0	MULTI-MSMS	3	493.931579	1478.77291	0.58203	23.276	1.0873	0	5.6534E-05	2	96.591	115160000	4296	1440	13588
A0A8I3MS52	no	AGGAGVPAFYTSTGYGTLVQQGGSPIK	27	Unmodified	_AGGAGVPAFYTSTGYGTLVQQGGSPIK_	0	MULTI-MSMS	3	862.106249	2583.29692	-0.20246	84.334	0.61217	0	1.9838E-08	2	81.553	128480000	907	1442	13607
A0A8I3PWC3	no	AGGAPDEVVCEENVSQIYR	19	Unmodified	_AGGAPDEVVCEENVSQIYR_	0	MULTI-MSMS	2	1046.98384	2091.95313	-0.244	64.473	0.51033	0	3.7024E-12	1	157.52	40640000	4537	1443	13619
A0A8C0S3H2	no	AGGDATDSSQTALDNK	16	Unmodified	_AGGDATDSSQTALDNK_	0	MULTI-MSMS	2	775.850081	1549.68561	-0.52823	19.157	0.37315	3.5527E-15	1.1476E-10	1	162.68	7479400	4043	1444	13631
A0A8P0T723	no	AGGFVVGYTPSGNPIFR	17	Unmodified	_AGGFVVGYTPSGNPIFR_	0	MULTI-MSMS	2	869.949204	1737.88385	0.41931	77.196	0.50964	0	6.4023E-05	1	88.338	44215000	2287	1446	13656
A0A8I3RUH0	no	AGGGCVMTIGEMLR	14	Unmodified	_AGGGCVMTIGEMLR_	0	MULTI-MSMS	2	726.343814	1450.67308	-1.6097	75.905	0.68103	0	0.0028509	3	68.355	87401000	1801	1447	13662
A0A8C0RR53	no	AGGGGAGAGGNGALTWVNNAAK	22	Deamidation (NQ)	_AGGGGAGAGGN(de)GALTWVNNAAK_	0	MULTI-MSMS	2	936.45337	1870.89219	-0.45093	62.945	0.20334	0	0.00010547	1	75.96	12094000	3646	1448	13670
A0A8C0P652	no	AGGGGGGDYGLVTAGCGFGK	20	Unmodified	_AGGGGGGDYGLVTAGCGFGK_	0	MULTI-MSMS	2	879.399218	1756.78388	-1.3039	60.22	0.27188	0	0.00038418	1	60.345	3947800	3613	1449	13675
A0A8I3RRZ0	no	AGGGGGLGAGSPALSGGQAR	20	Unmodified	_AGGGGGLGAGSPALSGGQAR_	0	MULTI-MSMS	2	799.405692	1596.79683	-0.74419	31.547	0.64713	-3.5527E-15	3.2032E-13	1	139.7	13270000	1215	1450	13680
A0A8I3N4Q4	no	AGGGGSTTDFLEEWK	15	Unmodified	_AGGGGSTTDFLEEWK_	0	MULTI-MSMS	2	777.857177	1553.6998	-3.7265	77.485	0.50993	0	7.128E-05	1	112.15	68794000	4562	1451	13688
A0A8I3NRU2	no	AGGGPGDAGLGAAAAAAPETR	21	Unmodified	_AGGGPGDAGLGAAAAAAPETR_	0	MULTI-MSMS	2	869.429364	1736.84417	0.67494	43.675	0.50817	0	5.6691E-13	1	126.48	10936000	4627	1452	13701
A0A8C0PSC7	no	AGGGPTLQCPPPSSPEK	17	Unmodified	_AGGGPTLQCPPPSSPEK_	0	MULTI-MSMS	2	840.406511	1678.79847	-0.074182	30.209	1.3597	0	6.5656E-05	2	88.021	10779000	526	1453	13712
A0A8I3PBD9	no	AGGIETIANEFSDR	14	Unmodified	_AGGIETIANEFSDR_	0	MULTI-MSMS	2	740.357345	1478.70014	-0.88538	74.275	1.3235	0	1.4162E-06	2	151.15	339400000	3821	1454	13728
A0A8I3N9R4	no	AGGIETIANEYSDR	14	Unmodified	_AGGIETIANEYSDR_	0	MULTI-MSMS	2	748.354802	1494.69505	3.0367	56.872	0.5753	0	9.1168E-05	1	123.79	23725000	1996	1455	13742
A0A8P0TP31	no	AGGLGPGLGPNPR	13	Unmodified	_AGGLGPGLGPNPR_	0	MULTI-MSMS	2	581.820004	1161.62546	-0.47156	33.106	0.40809	0	0.011237	1	55.549	10934000	6385	1458	13762
A0A8P0TP31	no	AGGLGPGPNVDTR	13	Unmodified	_AGGLGPGPNVDTR_	0	MULTI-MSMS	2	605.812376	1209.6102	0.58372	28.929	0.64625	0	0.017558	1	49.5	13674000	6385	1459	13769
A0A8P0TP31	no	AGGLGPGPNVDTR	13	Unmodified	_AGGLGPGPNVDTR_	0	MSMS	2	605.812376	1209.6102	NaN	28.645	1	0	0.040441	1	45.158		6385	1459	13770
A0A8C0M9N5	no	AGGLIYQLDSYAPR	14	Unmodified	_AGGLIYQLDSYAPR_	0	MULTI-MSMS	2	762.396273	1522.77799	1.9856	82.805	0.84776	0	0.0011159	2	78.488	49469000	1053	1460	13785
A0A8P0TP31	no	AGGLLGTGSGLNLR	14	Unmodified	_AGGLLGTGSGLNLR_	0	MULTI-MATCH	2	643.364776	1284.715	-0.26679	63.47	0.30572	0	NaN	0	NaN	11110000	6385	1461	13795
A0A8P0P5V9	no	AGGQPASGGCQPAGQR	16	Unmodified	_AGGQPASGGCQPAGQR_	0	MULTI-MSMS	2	749.844413	1497.67427	-0.41289	11.453	0.54625	-1.7764E-15	3.5798E-13	2	184.36	28910000	521;6610	1463	13804
A0A8I3P7C3	no	AGGSAALSPSKK	12	Unmodified	_AGGSAALSPSKK_	1	MULTI-MSMS	2	537.301113	1072.58767	-1.1358	9.9945	0.27121	0	0.00026015	2	160.53	7780400	5000;6182	1465	13819
A0A8I3P7C3	no	AGGSAALSPSKK	12	Unmodified	_AGGSAALSPSKK_	1	MULTI-SECPEP	3	358.536501	1072.58767	0.081627	9.9945	0.40422	0	0.011294	1	69.554	33465000	5000;6182	1465	13820
A0A8C0PD71	no	AGGTLCHILGAAYK	14	Unmodified	_AGGTLCHILGAAYK_	0	MULTI-MATCH	2	716.374286	1430.73402	0.019531	50.755	0.57801	0	NaN	0	NaN	7875500	3584	1469	13851
A0A8P0TJK0	no	AGGYGIQALGGMLVEYVR	18	Unmodified	_AGGYGIQALGGMLVEYVR_	0	MULTI-MSMS	2	927.482553	1852.95055	0.2181	102.82	1.0196	0	2.0871E-07	2	109.6	36831000	6617;2067	1471	13871
A0A8I3RUX3	no	AGHDQVVVLLNDIR	14	Unmodified	_AGHDQVVVLLNDIR_	0	MULTI-MSMS	2	774.928271	1547.84199	-0.21065	68.552	0.57839	0	1.8952E-05	2	140.45	44983000	3697	1473	13894
A0A8P0SLM5	no	AGHMVPSDQGDMALK	15	Unmodified	_AGHMVPSDQGDMALK_	0	MULTI-MSMS	2	778.863425	1555.7123	0.89165	31.01	0.37463	0	3.5339E-05	1	125.97	23008000	1895	1474	13905
A0A8C0M4J7	no	AGHQSAAASNLSGLSLQEAQQILNVSK	27	Unmodified	_AGHQSAAASNLSGLSLQEAQQILNVSK_	0	MULTI-MSMS	3	908.142133	2721.40457	-0.5974	87.249	0.81491	0	1.2719E-38	2	154.77	156950000	827	1476	13920
A0A8C0REA4	no	AGHYAASVIIR	11	Unmodified	_AGHYAASVIIR_	0	MULTI-MSMS	3	386.552374	1156.63529	0.6164	27.221	1.125	0	0.0054843	1	60.102	24768000	4904	1478	13935
A0A8C0REA4	no	AGHYAASVIIR	11	Unmodified	_AGHYAASVIIR_	0	MULTI-MSMS	3	386.552374	1156.63529	1.297	28.249	0.69186	0	0.035633	1	35.348	1967500	4904	1478	13936
A0A8C0PD34	no	AGIEDLESLESLSLDQHSK	19	Unmodified	_AGIEDLESLESLSLDQHSK_	0	MULTI-MSMS	3	691.011174	2070.01169	0.91892	86.681	0.3054	0	0.0023569	2	44.089	13271000	3877	1479	13950
A0A8C0MIG1	no	AGIEGPLLASEVER	14	Unmodified	_AGIEGPLLASEVER_	0	MULTI-MSMS	2	720.888281	1439.76201	0.30696	64.4	1.0189	0	0.00057848	1	87.001	65872000	1421	1480	13962
A0A8P0NJV5	no	AGIFQPHVR	9	Unmodified	_AGIFQPHVR_	0	MULTI-MSMS	2	512.787976	1023.5614	1.6425	26.202	0.61035	0	0.030231	1	58.167	6084400	869	1481	13975
A0A8C0N9N8	no	AGIFQSAK	8	Unmodified	_AGIFQSAK_	0	MULTI-MSMS	2	411.229428	820.444303	0.62791	22.937	0.34026	0	0.055438	1	56.721	7059200	2426;5289	1482	13983
A0A8P0T3V0	no	AGILFEDIFDVK	12	Acetyl (Protein N-term)	_(ac)AGILFEDIFDVK_	0	MSMS	2	704.871568	1407.72858	NaN	112.7	1	0	4.5164E-05	1	114.5		6658	1485	13997
A0A8C0TA90	no	AGINQNMDSITEELQAK	17	Unmodified	_AGINQNMDSITEELQAK_	0	MULTI-MSMS	2	931.451647	1860.88874	-0.082844	73.763	0.3732	0	0.0029596	1	56.493	41340000	3272;5880	1487	14017
A0A8C0PUG1	no	AGITTIEAVK	10	Acetyl (Protein N-term)	_(ac)AGITTIEAVK_	0	MULTI-MSMS	2	522.800414	1043.58628	-0.40726	66.253	2.0367	0	0.00021143	3	124.98	1086200000	4347	1488	14032
A0A8C0PUG1	no	AGITTIEAVKR	11	Acetyl (Protein N-term)	_(ac)AGITTIEAVKR_	1	MULTI-MSMS	2	600.85097	1199.68739	-1.9846	50.951	1.0496	0	0.00040973	2	117.89	258840000	4347	1489	14058
A0A8P0T6S6	no	AGKPVICATQMLESMIK	17	Unmodified	_AGKPVICATQMLESMIK_	1	MULTI-MSMS	2	938.9883	1875.96205	0.13476	88.485	1.3912	0	1.3043E-06	3	141.46	1687600000	5637;6498	1490	14073
A0A8P0T6S6	no	AGKPVICATQMLESMIK	17	Unmodified	_AGKPVICATQMLESMIK_	1	MULTI-MSMS	4	469.997788	1875.96205	-0.008797	88.518	0.95	0	0.00032636	1	69.331	26878000	5637;6498	1490	14074
A0A8P0P1F9	no	AGLADEDTWDETELGLYK	18	Unmodified	_AGLADEDTWDETELGLYK_	0	MULTI-MSMS	2	1013.46802	2024.92148	1.4223	89.543	0.84615	0	2.0809E-30	1	219.43	59780000	3763	1493	14103
A0A8I3NHV7	no	AGLELLSDQGYR	12	Acetyl (Protein N-term)	_(ac)AGLELLSDQGYR_	0	MULTI-MSMS	2	682.346249	1362.67794	-2.6104	95.403	0.64588	0	5.3552E-05	1	163.32	82014000	4220	1495	14116
A0A8C0MXL9	no	AGLEPFFDFIVSINGSR	17	Unmodified	_AGLEPFFDFIVSINGSR_	0	MULTI-MATCH	2	934.980701	1867.94685	1.568	111.37	0.13562	0	NaN	0	NaN	27816000	1945	1496	14132
A0A8I3N5L6	no	AGLFPNHRPQLPEGFVPK	18	Unmodified	_AGLFPNHRPQLPEGFVPK_	1	MULTI-MSMS	4	501.775805	2003.07412	0.10837	62.326	1.0845	0	6.5089E-05	2	79.013	52601000	4949	1497	14133
A0A8I3PBB7	yes	AGLGGGGGHK	10	Acetyl (Protein N-term)	_(ac)AGLGGGGGHK_	0	MULTI-MSMS	2	426.719759	851.424964	-0.58738	12.213	0.36422	0	0.034304	1	41.025	7430400	6489	1498	14139
A0A8C0Q6X7	no	AGLITNFNEPVNQIATQIAVLIAK	24	Unmodified	_AGLITNFNEPVNQIATQIAVLIAK_	0	MULTI-MSMS	3	846.814518	2537.42172	-1.2238	111.54	0.13611	0	4.6387E-11	1	101.71	74245000	4346	1500	14149
A0A8P0TSG1	no	AGLLALEFYTPEASSWR	17	Unmodified	_AGLLALEFYTPEASSWR_	0	MULTI-MSMS	2	955.985983	1909.95741	0.9917	100.34	0.27167	0	1.2233E-11	1	169.89	36917000	6414	1501	14161
A0A8P0P1T4	no	AGLLEPEVFHLNPAK	15	Unmodified	_AGLLEPEVFHLNPAK_	0	MULTI-MSMS	2	817.948672	1633.88279	-2.2122	69.989	0.47646	0	0.036607	1	39.923	12431000	4858	1503	14175
A0A8C0TT35	no	AGLLQTNGLSK	11	Unmodified	_AGLLQTNGLSK_	0	MSMS	2	551.316763	1100.61897	NaN	38.034	1	0	0.060712	1	43.282		5059	1504	14180
A0A8C0TT35	no	AGLLQTNGLSK	11	Unmodified	_AGLLQTNGLSK_	0	MULTI-MATCH	2	551.316763	1100.61897	4.877	38.277	0.46803	0	NaN	0	NaN	8397000	5059	1504	14187
A0A8C0RLY3	no	AGLNCSTETMPIK	13	Oxidation (M)	_AGLNCSTETM(ox)PIK_	0	MULTI-MSMS	2	719.339252	1436.66395	2.5856	40.501	0.10188	7.1054E-15	0.0052032	1	78.513	9246900	5036	1506	14200
A0A8C0RLY3	no	AGLNCSTETMPIK	13	Oxidation (M)	_AGLNCSTETM(ox)PIK_	0	MULTI-MATCH	2	719.339252	1436.66395	-0.86013	27.036	0.44083	0	NaN	0	NaN	1216500	5036	1506	14209
A0A8C0RLY3	no	AGLNCSTETMPIK	13	Unmodified	_AGLNCSTETMPIK_	0	MULTI-MSMS	2	711.341794	1420.66904	-1.2889	40.553	0.88294	0	0.00046108	1	92.428	439430000	5036	1506	14212
A0A8P0NWR7	no	AGLNSLEAVK	10	Acetyl (Protein N-term),Deamidation (NQ)	_(ac)AGLN(de)SLEAVK_	0	MULTI-MSMS	2	522.782222	1043.54989	-0.058564	72.586	0.57711	0	0.0050095	1	81.163	13106000	6545;5120;6553	1508	14230
A0A8P0NWR7	no	AGLNSLEAVK	10	Acetyl (Protein N-term)	_(ac)AGLNSLEAVK_	0	MSMS	2	522.290214	1042.56587	NaN	66.46	1	0	7.0636E-05	1	138.4		6545;5120;6553	1508	14242
A0A8P0NWR7	no	AGLNSLEAVKR	11	Acetyl (Protein N-term)	_(ac)AGLNSLEAVKR_	1	MSMS	2	600.340769	1198.66699	NaN	50.747	1	0	1.0573E-07	1	147.4		6545;5120;6553	1509	14256
A0A8P0ND82	no	AGLPCQDLEFVQFHPTGIYGAGCLITEGCR	30	Unmodified	_AGLPCQDLEFVQFHPTGIYGAGCLITEGCR_	0	MULTI-MSMS	3	1122.86166	3365.56314	-1.4047	96.964	0.30555	0	8.9956E-66	1	188.8	112430000	6472	1510	14262
A0A8P0N6P6	no	AGLPEALAGQQK	12	Unmodified	_AGLPEALAGQQK_	0	MULTI-MSMS	2	591.827495	1181.64044	-0.4129	38.304	1.2483	0	0.026163	1	48.048	8594700	2915	1511	14274
A0A8C0SCX1	no	AGLPGFYDPCVGEEK	15	Unmodified	_AGLPGFYDPCVGEEK_	0	MULTI-MSMS	2	819.877056	1637.73956	-1.4637	71.063	0.78084	0	0.0075238	1	54.005	20005000	1450	1512	14286
A0A8I3SC44	no	AGLQEGDQVLAVNDVDFQDIEHSK	24	Unmodified	_AGLQEGDQVLAVNDVDFQDIEHSK_	0	MULTI-MSMS	3	876.424306	2626.25109	-0.78351	79.568	0.5099	0	0.0064963	1	32.341	19547000	4908	1514	14299
A0A8C0RVD4	no	AGLSQPLALTAAGGPR	16	Unmodified	_AGLSQPLALTAAGGPR_	0	MULTI-MSMS	2	740.41754	1478.82053	2.0927	57.102	0.20376	-7.1054E-15	0.032417	1	38.14	5607600	813	1516	14307
A0A8C0MI10	no	AGLTDQVSHHAR	12	Unmodified	_AGLTDQVSHHAR_	0	MULTI-MSMS	2	646.328724	1290.6429	-1.1947	15.183	0.30685	-1.7764E-15	0.0043848	1	68.557	1394900	1405	1517	14309
A0A8C0MSP0	no	AGLTLFVSR	9	Acetyl (Protein N-term)	_(ac)AGLTLFVSR_	0	MULTI-MSMS	2	503.290017	1004.56548	0.072818	97.368	0.81782	0	0.00046289	1	159.46	38299000	1781	1519	14333
A0A8P0NSU8	no	AGLVDDFEKK	10	Unmodified	_AGLVDDFEKK_	1	MULTI-MSMS	2	561.295496	1120.57644	1.2385	36.177	0.78026	0	0.0056384	1	96.668	77232000	6626	1520	14345
A0A8P0N4L2	no	AGLVGPELHEK	11	Unmodified	_AGLVGPELHEK_	0	MULTI-MSMS	2	575.316763	1148.61897	0.0055296	23.925	1.0874	0	0.00067367	1	108.57	133180000	3945;5165;4205;6365	1521	14361
A0A8C0N6N8	no	AGMAAAAAGAR	11	Acetyl (Protein N-term)	_(ac)AGMAAAAAGAR_	0	MULTI-MSMS	2	480.240001	958.465449	-0.32008	46.422	0.71341	7.1054E-15	7.884E-05	1	133.6	32102000	2266	1523	14388
A0A8C0SI53	no	AGMAAVANSAGSCDLEHFAQLLEK	24	Unmodified	_AGMAAVANSAGSCDLEHFAQLLEK_	0	MULTI-MSMS	3	830.729908	2489.16789	-0.99474	95.334	0.37379	0	4.7304E-11	1	101.5	141120000	5483	1524	14400
A0A8C0QGH7	no	AGMADER	7	Unmodified	_AGMADER_	0	MULTI-MSMS	2	375.16597	748.317388	-0.89856	11.077	0.37433	0	0.023168	1	100.74	48707000	4714	1525	14411
A0A8C0Z662	no	AGMQPGLTMVVGPPGTGK	18	Unmodified	_AGMQPGLTMVVGPPGTGK_	0	MULTI-MSMS	2	849.4393	1696.86405	0.15423	65.744	0.5747	0	0.00034925	1	70.889	16564000	5174	1526	14423
A0A8I3S572	no	AGNAHDENVLSYYR	14	Unmodified	_AGNAHDENVLSYYR_	0	MULTI-MSMS	2	804.873693	1607.73283	-0.59783	41.239	0.23368	0	9.9841E-05	1	122.33	4819300	6593	1528	14439
A0A8I3SCI3	no	AGNEKEEGETADTVGCCSLR	20	Unmodified	_AGNEKEEGETADTVGCCSLR_	1	MULTI-MSMS	2	1091.97061	2181.92666	-0.26535	29.114	0.27188	0	1.3563E-06	1	105.14	4309600	1420	1529	14451
A0A8C0TA90	no	AGNELLESSAGDDASSLR	18	Unmodified	_AGNELLESSAGDDASSLR_	0	MULTI-MSMS	2	896.421401	1790.82825	-2.0882	53.677	0.50931	-7.1054E-15	8.4347E-15	1	162.96	24365000	3272;5880	1530	14463
A0A8I3MSP5	no	AGNEYLIFQK	10	Unmodified	_AGNEYLIFQK_	0	MULTI-MSMS	2	591.811313	1181.60807	1.9961	59.413	0.61205	0	0.0062825	1	75.761	10685000	5822	1531	14475
A0A8C0MG43	no	AGNFYVPAEPK	11	Unmodified	_AGNFYVPAEPK_	0	MULTI-MATCH	2	596.803488	1191.59242	-1.2825	44.125	0.51013	0	NaN	0	NaN	17049000	1322	1532	14487
A0A8P0PG83	no	AGNGQNSCGVEDVLQLLR	18	Unmodified	_AGNGQNSCGVEDVLQLLR_	0	MULTI-MSMS	2	965.475988	1928.93742	-1.0414	96.257	0.23654	0	3.1723E-09	2	141.13	16674000	1961	1533	14492
A0A8P0PG83	no	AGNGQNSCGVEDVLQLLR	18	Deamidation (NQ)	_AGN(de)GQNSCGVEDVLQLLR_	0	MULTI-MSMS	2	965.967996	1929.92144	-0.078806	100.25	0.16973	0	1.1285E-14	1	173.11	16101000	1961	1533	14503
A0A8I3Q3F0	no	AGNILFTLDGDIK	13	Unmodified	_AGNILFTLDGDIK_	0	MULTI-MSMS	2	688.874642	1375.73473	3.655	87.639	0.44038	0	0.022667	1	47.971	43669000	3749	1535	14517
A0A8C0TTC2	no	AGNILLNTEGHAK	13	Unmodified	_AGNILLNTEGHAK_	0	MULTI-MSMS	2	669.362233	1336.70991	3.5283	25.079	0.27078	0	0.00023603	1	98.254	21397000	6140	1536	14520
A0A8C0YZQ2	no	AGNILLSEPGLVK	13	Unmodified	_AGNILLSEPGLVK_	0	MULTI-MSMS	2	655.887552	1309.76055	-0.3148	65.064	0.54369	0	0.0014567	1	76.282	20024000	655	1537	14532
A0A8I3PER7	no	AGNLGGGVVTIER	13	Unmodified	_AGNLGGGVVTIER_	0	MULTI-MSMS	2	621.843676	1241.6728	0.49157	42.653	1.0207	0	0.0001584	2	104.82	2391300000	1207	1538	14543
A0A8I3PER7	no	AGNLGGGVVTIER	13	Unmodified	_AGNLGGGVVTIER_	0	MULTI-MSMS	2	621.843676	1241.6728	0.36649	45.09	0.77925	0	0.0067151	1	60.434	4286600	1207	1538	14544
A0A8I3PER7	no	AGNLGGGVVTIER	13	Unmodified	_AGNLGGGVVTIER_	0	MULTI-SECPEP	2	621.843676	1241.6728	0.68979	43.307	1.1549	0	0.032343	1	64.439	47896000	1207	1538	14545
A0A8C0PY59	no	AGNVLMTLEGDIR	13	Unmodified	_AGNVLMTLEGDIR_	0	MULTI-MSMS	2	694.863751	1387.71295	-2.567	88.001	0.81522	0	0.0001016	2	118.4	70448000	4415	1541	14579
A0A8I3RQP9	no	AGNYEEALQLYQHAVQYFLHVVK	23	Unmodified	_AGNYEEALQLYQHAVQYFLHVVK_	0	MULTI-MATCH	4	680.851235	2719.37584	0.27629	108.95	0.37536	0	NaN	0	NaN	3772900	2405	1542	14594
A0A8C0PDQ4	no	AGPADEEQNVTETDAFYK	18	Unmodified	_AGPADEEQNVTETDAFYK_	0	MULTI-MSMS	2	992.942167	1983.86978	-1.0267	57.05	0.77863	0	4.4019E-66	1	276.18	31315000	3900	1543	14596
A0A8C0M446	no	AGPAPSAADELPGPAR	16	Acetyl (Protein N-term)	_(ac)AGPAPSAADELPGPAR_	0	MULTI-MSMS	2	759.880987	1517.74742	1.2678	60.601	0.74807	0	0.00018881	2	76.655	8274600	811	1546	14613
A0A8C0NT73	no	AGPEGTSQEIPK	12	Unmodified	_AGPEGTSQEIPK_	0	MULTI-MSMS	2	607.306592	1212.59863	0.28139	22.304	0.27231	0	0.019489	1	50.353	1652200	3122	1549	14624
A0A8I3PX70	no	AGPETDAQFHFTGIK	15	Unmodified	_AGPETDAQFHFTGIK_	0	MULTI-MATCH	2	809.896637	1617.77872	-1.7863	52.704	0.78057	0	NaN	0	NaN	86633000	6143	1550	14635
A0A8C0P5W3	no	AGPGLGDGER	10	Unmodified	_AGPGLGDGER_	0	MULTI-MSMS	2	464.727781	927.441008	-0.3506	16.965	0.34043	0	0.00050169	1	122.44	35777000	3602	1552	14644
A0A8C0N1A6	no	AGPGSEELTVTNAR	14	Unmodified	_AGPGSEELTVTNAR_	0	MULTI-MSMS	2	701.352062	1400.68957	-3.2595	33.15	0.61976	0	0.00015026	2	99.522	8686900	2086	1554	14658
A0A8C0P3R9	no	AGPGTLSVTIEGPSK	15	Unmodified	_AGPGTLSVTIEGPSK_	0	MULTI-MSMS	2	707.382831	1412.75111	-0.79153	50.34	3.0217	0	3.7398E-07	5	150.09	323350000	3517;3936	1556	14670
A0A8I3MEC0	no	AGPIPEVEEPQRPGQEGTSGNANPASPDLGPR	32	Unmodified	_AGPIPEVEEPQRPGQEGTSGNANPASPDLGPR_	1	MULTI-MSMS	3	1075.52374	3223.5494	0.70603	55.272	0.81498	0	1.6381E-14	2	91.086	35437000	572	1557	14698
A0A8I3SBI9	no	AGPSLLNTCATFEDSLVLYNR	21	Unmodified	_AGPSLLNTCATFEDSLVLYNR_	0	MULTI-MSMS	3	781.054609	2340.142	-0.91622	98.356	1.0199	0	5.9952E-08	1	103.99	64951000	5490	1560	14715
A0A8I3SBI9	no	AGPSLLNTCATFEDSLVLYNR	21	Unmodified	_AGPSLLNTCATFEDSLVLYNR_	0	MULTI-MSMS	3	781.054609	2340.142	-3.8458	113.53	1.2937	-1.4211E-14	0.033036	3	21.006	2701100	5490	1560	14716
A0A8I3SBI9	no	AGPSLLNTCATFEDSLVLYNR	21	Unmodified	_AGPSLLNTCATFEDSLVLYNR_	0	MULTI-SECPEP	3	781.054609	2340.142	-1.093	102.33	0.16988	0	0.040656	1	33.248	9560100	5490	1560	14717
A0A8I3SBI9	no	AGPSLLNTCATFEDSLVLYNR	21	Unmodified	_AGPSLLNTCATFEDSLVLYNR_	0	MULTI-MATCH	3	781.054609	2340.142	-5.0499	112.64	0.8112	0	NaN	0	NaN	3962000	5490	1560	14735
A0A8I3SBI9	no	AGPSLLNTCATFEDSLVLYNR	21	Unmodified	_AGPSLLNTCATFEDSLVLYNR_	0	MULTI-MATCH	3	781.054609	2340.142	-3.0554	115.83	0.20353	0	NaN	0	NaN	1118300	5490	1560	14736
A0A8I3P8D6	no	AGPSPEAELQALAR	14	Unmodified	_AGPSPEAELQALAR_	0	MULTI-MSMS	2	705.372798	1408.73104	-0.01457	73.572	0.64683	0	0.0011252	1	78.342	194560000	2245	1561	14745
A0A8I3NZ76	no	AGPSTQEPGSQTPLK	15	Unmodified	_AGPSTQEPGSQTPLK_	0	MSMS	2	749.38082	1496.74709	NaN	23.189	1	0	3.3548E-05	1	96.604		6183	1562	14758
A0A8I3NZ76	no	AGPSTQEPGSQTPLK	15	Unmodified	_AGPSTQEPGSQTPLK_	0	MULTI-MATCH	2	749.38082	1496.74709	-0.41235	23.36	0.74728	0	NaN	0	NaN	9836000	6183	1562	14769
A0A8I3NQ30	no	AGQAMTGPPLGPILGQR	17	Unmodified	_AGQAMTGPPLGPILGQR_	0	MULTI-MSMS	2	832.451056	1662.88756	1.6165	70.33	0.40921	0	0.0044058	2	51.841	5980900	2981	1565	14779
A0A8I3NQ30	no	AGQAMTGPPLGPILGQR	17	Unmodified	_AGQAMTGPPLGPILGQR_	0	MULTI-MSMS	2	832.451056	1662.88756	0.7785	71.091	0.98597	0	0.00010659	2	84.289	7774700	2981	1565	14780
A0A8I3NQ30	no	AGQAMTGPPLGPILGQR	17	Unmodified	_AGQAMTGPPLGPILGQR_	0	MULTI-MATCH	2	832.451056	1662.88756	0.88248	70.556	0.30473	0	NaN	0	NaN	5825500	2981	1565	14787
A0A8C0N8B2	no	AGQHPSQHLIGLR	13	Unmodified	_AGQHPSQHLIGLR_	0	MULTI-MSMS	4	354.198196	1412.76368	-1.587	19.834	0.50895	0	0.016352	1	43.761	7853000	2377	1567	14790
A0A8I3S0I0	no	AGQHSQAVADLQAALR	16	Unmodified	_AGQHSQAVADLQAALR_	0	MULTI-MSMS	2	818.43171	1634.84887	0.0039839	51.488	0.33908	0	1.1897E-08	1	153.15	41826000	2679	1568	14799
A0A8C0TQQ4	no	AGQLEATLSSCR	12	Unmodified	_AGQLEATLSSCR_	0	MSMS	2	646.816801	1291.61905	NaN	37.445	1	0	0.011499	1	57.888		6071	1569	14803
A0A8C0QGH7	no	AGQLLWK	7	Unmodified	_AGQLLWK_	0	MULTI-MATCH	2	408.242338	814.470124	0.27754	40.12	1.2574	-7.1054E-15	NaN	0	NaN	53991000	4714	1570	14809
A0A8I3PQ87	no	AGQNASIVSLK	11	Unmodified	_AGQNASIVSLK_	0	MSMS	2	544.308938	1086.60332	NaN	30.773	1	0	0.00058683	1	105.4		3741	1571	14817
A0A8C0MUT2	no	AGQPLQLLDASWYLPK	16	Unmodified	_AGQPLQLLDASWYLPK_	0	MULTI-MSMS	2	900.488162	1798.96177	2.5855	100.36	0.37382	0	1.4874E-05	1	113.77	189820000	1851	1572	14828
A0A8C0MJS9	no	AGQPPPPPK	9	Unmodified	_AGQPPPPPK_	0	MULTI-MATCH	2	444.750527	887.486502	-0.12277	11.213	0.20498	0	NaN	0	NaN	3945500	1480	1573	14845
A0A8P0T542	no	AGQSAAGAAPGGGADTR	17	Unmodified	_AGQSAAGAAPGGGADTR_	0	MULTI-MSMS	2	707.837111	1413.65967	0.38689	13.398	0.35443	0	3.7903E-07	1	137.95	24958000	6595	1574	14850
A0A8P0PJB7	no	AGQSEAGCCLLDR	13	Unmodified	_AGQSEAGCCLLDR_	0	MULTI-MSMS	2	718.816475	1435.6184	3.6701	35.936	0.33883	0	0.013072	1	53.567	2468400	6000	1575	14866
A0A8P0SP42	no	AGQSVIGLQMGTNK	14	Unmodified	_AGQSVIGLQMGTNK_	0	MULTI-MSMS	2	702.369201	1402.72385	-0.90012	45.864	1.0513	-7.1054E-15	5.8754E-07	2	165.66	241390000	2515	1576	14872
A0A8I3S503	no	AGQTTYSGVMDCFR	14	Unmodified	_AGQTTYSGVMDCFR_	0	MULTI-MSMS	2	796.845232	1591.67591	-0.53026	63.826	0.61199	7.1054E-15	0.03544	1	42.809	88221000	5575	1578	14901
A0A8I3NBF9	no	AGQTVTIWAANAGVTASPPTDLIWK	25	Unmodified	_AGQTVTIWAANAGVTASPPTDLIWK_	0	MULTI-MSMS	3	856.786739	2567.33839	0.55943	98.75	1.1895	0	0.053183	1	13.887	75896000	4115	1579	14908
A0A8C0RFQ3	no	AGQTVTVWAAGAGVAHSPPSTLVWK	25	Unmodified	_AGQTVTVWAAGAGVAHSPPSTLVWK_	0	MSMS	3	831.107924	2490.30194	NaN	78.535	1	0	0.050846	1	24.564		4931;4929	1580	14922
A0A8C0T7U4	no	AGQVVQEAVGGLQTVR	16	Unmodified	_AGQVVQEAVGGLQTVR_	0	MULTI-MSMS	2	806.444286	1610.87402	2.5699	57.565	0.40628	0	1.5722E-05	1	112.44	21933000	5854	1581	14928
A0A8I3NEK0	no	AGQVVTIWAAGAGATHSPPTDLVWK	25	Unmodified	_AGQVVTIWAAGAGATHSPPTDLVWK_	0	MULTI-MSMS	3	845.111446	2532.31251	-0.22581	86.144	3.0872	0	2.9596E-20	8	126.32	711940000	5929;6396	1582	14943
A0A8I3NEK0	no	AGQVVTIWAAGAGATHSPPTDLVWK	25	Unmodified	_AGQVVTIWAAGAGATHSPPTDLVWK_	0	MULTI-MATCH	3	845.111446	2532.31251	-4.6935	92.089	0.37162	0	NaN	0	NaN	14904000	5929;6396	1582	14996
A0A8I3NEK0	no	AGQVVTIWAAGAGATHSPPTDLVWK	25	Unmodified	_AGQVVTIWAAGAGATHSPPTDLVWK_	0	MULTI-MATCH	3	845.111446	2532.31251	2.0191	115.16	0.44241	0	NaN	0	NaN	2021000	5929;6396	1582	14997
A0A8P0TPF6	no	AGSDGESIGNCPFSQR	16	Unmodified	_AGSDGESIGNCPFSQR_	0	MULTI-MSMS	2	841.365375	1680.7162	-0.39176	41.467	0.53933	0	1.7507E-16	1	193.73	62600000	516	1587	15053
A0A8C0SIR3	no	AGSESVPPVGGGGK	14	Unmodified	_AGSESVPPVGGGGK_	0	MULTI-MSMS	2	599.806759	1197.59897	0.73811	18.142	0.78068	0	0.037497	1	42.161	5532900	5493	1588	15065
A0A8C0PXN0	no	AGSFLFPSGLAPASAPK	17	Unmodified	_AGSFLFPSGLAPASAPK_	0	MULTI-MSMS	2	809.435398	1616.85624	0.45111	80.828	0.41001	0	0.00015324	2	80.469	55403000	4397	1589	15076
A0A8I3MJK3	no	AGSISTLDSLDFAR	14	Unmodified	_AGSISTLDSLDFAR_	0	MULTI-MSMS	2	726.870088	1451.72562	1.7332	75.656	0.40728	-1.4211E-14	0.055087	1	36.955	10894000	2227	1590	15084
A0A8C0YZQ2	no	AGSLKDPDVAELFFKDDPEK	20	Unmodified	_AGSLKDPDVAELFFKDDPEK_	2	MULTI-MSMS	4	556.031034	2220.09503	-0.65405	74.699	0.44085	-1.4211E-14	1.9771E-05	1	91.589	21011000	655	1592	15095
A0A8I3NJW1	no	AGSLKDPEIAELFFKEDPEK	20	Unmodified	_AGSLKDPEIAELFFKEDPEK_	2	MULTI-MSMS	4	566.542771	2262.14198	0.2269	78.581	0.474	0	0.0078493	1	35.703	8756300	4422	1593	15107
A0A8I3N0D3	no	AGSLTAHEVGAALTALLAR	19	Unmodified	_AGSLTAHEVGAALTALLAR_	0	MULTI-MSMS	3	608.010892	1821.01085	-1.0086	96.797	1.0171	0	3.3933E-16	2	170.11	1588400000	6365;6188;3979	1595	15122
A0A8I3N0D3	no	AGSLTAHEVGAALTALLAR	19	Unmodified	_AGSLTAHEVGAALTALLAR_	0	MULTI-MSMS	2	911.512699	1821.01085	0.064324	96.79	0.40511	0	3.7113E-47	3	251.84	351290000	6365;6188;3979	1595	15123
A0A8I3N0D3	no	AGSLTAHEVGAALTALLAR	19	Unmodified	_AGSLTAHEVGAALTALLAR_	0	MULTI-MSMS	3	608.010892	1821.01085	1.0997	118.13	2.1034	0	0.0016395	3	46.663	1143700	6365;6188;3979	1595	15124
A0A8C0S773	no	AGSSESIAAFIQR	13	Unmodified	_AGSSESIAAFIQR_	0	MULTI-MSMS	2	668.846416	1335.67828	0.06507	64.081	0.64622	0	0.036078	1	43.958	42326000	1411	1597	15150
A0A8P0TKC0	no	AGSSSLEAVR	10	Acetyl (Protein N-term)	_(ac)AGSSSLEAVR_	0	MULTI-MSMS	2	509.76182	1017.50909	0.22409	41.703	0.74786	0	0.00054825	1	109.48	91023000	6477	1598	15160
A0A8I3NJ07	no	AGSTALYWACHGGHK	15	Unmodified	_AGSTALYWACHGGHK_	0	MULTI-MATCH	2	808.375349	1614.73614	2.5506	27.393	0.51108	0	NaN	0	NaN	2101600	429	1599	15175
A0A8I3RVE3	no	AGSVLFPELLVR	12	Unmodified	_AGSVLFPELLVR_	0	MULTI-MSMS	2	650.884813	1299.75507	-0.78287	92.926	0.5098	0	0.0013142	1	83.998	16641000	5265	1600	15177
A0A8I3P6X4	no	AGSVPSLAAGLFFGSLAGLGAYQLSQDPR	29	Unmodified	_AGSVPSLAAGLFFGSLAGLGAYQLSQDPR_	0	MULTI-MSMS	3	950.831007	2849.47119	0.2626	111.64	0.20179	0	4.1024E-20	1	117.08	59584000	6238	1601	15189
A0A8I3Q2L7	no	AGTAAQEVTEVVK	13	Unmodified	_AGTAAQEVTEVVK_	0	MULTI-MSMS	2	651.848624	1301.6827	0.57072	40.626	0.57667	0	0.00015671	1	105.4	211130000	3804	1602	15195
A0A8P0NBY0	no	AGTAGAAGPDSK	12	Unmodified	_AGTAGAAGPDSK_	0	MULTI-MATCH	2	501.74617	1001.47779	-0.075979	9.9189	0.16999	0	NaN	0	NaN	1803800	854	1603	15210
A0A8P0NUB3	no	AGTAPSKPPLTK	12	Unmodified	_AGTAPSKPPLTK_	1	MULTI-MSMS	3	389.895917	1166.66592	-0.084977	12.929	0.43353	0	0.060825	1	33.317	12640000	2657	1605	15212
A0A8I3Q0D2	no	AGTEDQEEEEEGRR	14	Unmodified	_AGTEDQEEEEEGRR_	1	MULTI-MSMS	2	817.848069	1633.68159	0.51054	12.281	0.29717	0	0.00040982	1	105.98	2219800	4375	1606	15223
A0A8I3S6F7	no	AGTFQAFEQFGQQLLAHGHYASPEVK	26	Unmodified	_AGTFQAFEQFGQQLLAHGHYASPEVK_	0	MULTI-MSMS	3	954.471702	2860.39328	-1.2114	96.246	0.33925	0	2.2836E-27	1	138.54	100780000	6594;6533	1607	15235
A0A8C0N341	no	AGTGENAPWVVEDELVK	17	Unmodified	_AGTGENAPWVVEDELVK_	0	MSMS	2	907.451973	1812.88939	NaN	78.232	1	0	5.7818E-09	1	110.15		2164	1608	15247
A0A8C0N341	no	AGTGENAPWVVEDELVK	17	Unmodified	_AGTGENAPWVVEDELVK_	0	MSMS	2	907.451973	1812.88939	NaN	78.359	1	0	6.3724E-05	1	81.904		2164	1608	15248
A0A8I3PM73	no	AGTGLVAGEVVVDALPYFDQGYEAPGVR	28	Acetyl (Protein N-term)	_(ac)AGTGLVAGEVVVDALPYFDQGYEAPGVR_	0	MULTI-MSMS	3	964.818656	2891.43414	-0.1004	111.75	0.13407	0	2.7287E-06	1	60.218	34582000	4772	1609	15255
A0A8C0SNT2	no	AGTGVDNVDLEAATR	15	Unmodified	_AGTGVDNVDLEAATR_	0	MULTI-MSMS	2	744.868076	1487.7216	0.67944	45.471	1.1194	0	2.9428E-05	2	128.67	646270000	1892;5548	1610	15266
A0A8C0SCD5	no	AGTLIMALHDSSDYLLESAK	20	Unmodified	_AGTLIMALHDSSDYLLESAK_	0	MULTI-MSMS	3	712.36115	2134.06162	-0.6091	94.327	0.75754	0	6.4544E-13	2	129.15	309440000	1504	1611	15280
A0A8P0N4L2	no	AGTLSITEFADMLSGNAGGFR	21	Unmodified	_AGTLSITEFADMLSGNAGGFR_	0	MULTI-MSMS	2	1058.0124	2114.01025	-0.38599	106.3	0.40855	0	3.3418E-44	1	232.37	191100000	3945;5165;4205	1612	15292
A0A8P0N4L2	no	AGTLSITEFADMLSGNAGGFR	21	Deamidation (NQ)	_AGTLSITEFADMLSGN(de)AGGFR_	0	MULTI-MATCH	3	706.005366	2114.99427	-2.5579	107.58	0.71341	1.4211E-14	NaN	0	NaN	6630300	3945;5165;4205	1612	15305
A0A8P0TKE6	no	AGTPATSTAQGK	12	Unmodified	_AGTPATSTAQGK_	0	MULTI-MSMS	2	545.280377	1088.5462	-1.7394	10.507	0.27275	0	0.00033452	1	107.79	15914000	249	1613	15308
A0A8P0TKE6	no	AGTPATSTAQGK	12	Unmodified	_AGTPATSTAQGK_	0	MULTI-MATCH	2	545.280377	1088.5462	0.27866	9.5903	0.37101	0	NaN	0	NaN	243310000	249	1613	15315
A0A8C0MZJ3	no	AGTQGDPDVPECLK	14	Unmodified	_AGTQGDPDVPECLK_	0	MULTI-MSMS	2	743.845755	1485.67696	-0.97541	38.079	0.83837	0	0.0024743	1	69.979	18919000	1713	1614	15320
A0A8C0MZJ3	no	AGTQGDPDVPECLK	14	Unmodified	_AGTQGDPDVPECLK_	0	MSMS	2	743.845755	1485.67696	NaN	38.385	1	0	0.0052117	1	60.434		1713	1614	15321
A0A8I3MS75	no	AGTQIENIDEDFR	13	Unmodified	_AGTQIENIDEDFR_	0	MULTI-MSMS	2	754.354802	1506.69505	0.17706	61.136	0.61158	7.1054E-15	2.307E-05	1	152.62	86569000	5381	1615	15333
A0A8I3MVW9	no	AGTQIENIEEDFR	13	Unmodified	_AGTQIENIEEDFR_	0	MULTI-MSMS	2	761.362627	1520.7107	-0.84325	72.029	0.68025	0	7.8032E-05	1	122.51	262450000	5457;4320	1617	15355
A0A8C0Q6J6	no	AGTVVLDDVELR	12	Acetyl (Protein N-term)	_(ac)AGTVVLDDVELR_	0	MULTI-MSMS	2	664.856449	1327.69835	1.1488	94.155	0.51282	0	0.00017557	1	107.24	101940000	3042	1618	15367
A0A8I3PF51	no	AGVEEAASSGSHLNGDLDPDDREEGAASTAEEAAK	35	Acetyl (Protein N-term),Deamidation (NQ)	_(ac)AGVEEAASSGSHLN(de)GDLDPDDREEGAASTAEEAAK_	1	MULTI-MSMS	3	1167.17869	3498.51425	0.048014	66.219	0.47555	0	1.7194E-54	1	152.23	24093000	2402	1621	15394
A0A8I3PF51	no	AGVEEAASSGSHLNGDLDPDDREEGAASTAEEAAK	35	Acetyl (Protein N-term)	_(ac)AGVEEAASSGSHLNGDLDPDDREEGAASTAEEAAK_	1	MULTI-MSMS	4	875.389836	3497.53024	-1.5532	65.407	0.50971	0	2.3139E-14	1	80.112	28285000	2402	1621	15407
A0A8C0P3R9	no	AGVENGKPTHFTVYTK	16	Unmodified	_AGVENGKPTHFTVYTK_	1	MULTI-MSMS	2	874.951943	1747.88933	0.71773	22.937	0.27231	0	1.9891E-12	1	183.89	5529100	3517;3936	1623	15421
A0A8C0RJG3	no	AGVIGLTQTAAR	12	Unmodified	_AGVIGLTQTAAR_	0	MULTI-SECPEP	2	579.335487	1156.65642	-0.95352	38.543	0.83953	0	0.010427	1	85.29	14290000	2632;274	1625	15448
A0A8P0TKE6	no	AGVIQDTWHK	10	Unmodified	_AGVIQDTWHK_	0	MULTI-MSMS	2	577.80128	1153.58801	0.49328	28.972	0.50921	0	0.0023264	1	94.302	13721000	249	1626	15458
A0A8P0T982	no	AGVLAHLEEER	11	Unmodified	_AGVLAHLEEER_	0	MULTI-MSMS	2	612.322576	1222.6306	0.038725	38.956	1.3943	7.1054E-15	0.00017311	3	147.2	238960000	243;513	1627	15471
A0A8C0M248	no	AGVLAQLEEER	11	Unmodified	_AGVLAQLEEER_	0	MULTI-MSMS	2	607.822409	1213.63027	-0.52969	59.194	0.88346	0	0.00036112	2	120.12	131070000	728	1629	15491
A0A8I3NAA2	no	AGVLSQADYLNLVQCETLEDLK	22	Unmodified	_AGVLSQADYLNLVQCETLEDLK_	0	MULTI-SECPEP	3	827.084345	2478.23121	-0.23712	100.11	0.4746	0	4.5274E-05	1	93.196	165270000	6237	1630	15499
A0A8I3MKM6	no	AGVMALANLLQIQR	14	Unmodified	_AGVMALANLLQIQR_	0	MULTI-MSMS	2	749.432135	1496.84972	-0.12889	97.157	1.0557	0	4.4546E-10	2	191.85	899700000	4480;6657	1631	15511
A0A8I3NP99	no	AGVNTVTTLVENK	13	Unmodified	_AGVNTVTTLVENK_	0	MULTI-MSMS	2	673.369724	1344.72489	0.081422	50.029	1.5989	0	2.6391E-05	2	141.95	1153700000	4210	1633	15523
A0A8I3NP99	no	AGVNTVTTLVENK	13	Unmodified	_AGVNTVTTLVENK_	0	MSMS	2	673.369724	1344.72489	NaN	51.269	1	0	0.0011511	1	77.288		4210	1633	15524
A0A8I3NP99	no	AGVNTVTTLVENKK	14	Unmodified	_AGVNTVTTLVENKK_	1	MULTI-MATCH	2	737.417205	1472.81986	-2.1447	34.174	0.30297	0	NaN	0	NaN	2595900	4210	1634	15547
A0A8I3NP99	no	AGVNTVTTLVENKK	14	Unmodified	_AGVNTVTTLVENKK_	1	MULTI-MATCH	2	737.417205	1472.81986	-0.32219	37.524	0.54	7.1054E-15	NaN	0	NaN	4280300	4210	1634	15548
A0A8P0NLU9	no	AGVPASYLLIPAASYVLPEVSK	22	Unmodified	_AGVPASYLLIPAASYVLPEVSK_	0	MULTI-MATCH	3	749.087467	2244.24057	-1.6801	103.8	0.43853	0	NaN	0	NaN	10129000	5313;6377	1635	15562
A0A8P0PRL8	no	AGVPMEVMGLMLGEFVDDYTVR	22	Unmodified	_AGVPMEVMGLMLGEFVDDYTVR_	0	MULTI-MSMS	3	810.389835	2428.14768	-1.5408	111.95	0.95009	0	4.5561E-05	1	60.398	69952000	6055	1636	15565
A0A8I3NRK7	no	AGVQQPVYATIGSGIVNTAFTVVSLFVVER	30	Unmodified	_AGVQQPVYATIGSGIVNTAFTVVSLFVVER_	0	MULTI-MSMS	3	1041.56767	3121.68119	0.24745	112.83	0.16871	-1.4211E-14	0.00011419	1	44.365	5133400	4757	1637	15575
A0A8C0LY33	no	AGVQSGTNALLVVK	14	Unmodified	_AGVQSGTNALLVVK_	0	MULTI-MATCH	2	678.895909	1355.77726	1.2213	49.298	0.78246	0	NaN	0	NaN	6592300	575	1638	15587
A0A8I3NK29	no	AGVTCIVLPAENK	13	Unmodified	_AGVTCIVLPAENK_	0	MULTI-MSMS	2	686.368669	1370.72279	-1.2133	52.53	0.88295	0	0.00016828	2	101.48	34476000	6149	1640	15601
A0A8I3PWL7	no	AGVTWLSLQWSK	12	Unmodified	_AGVTWLSLQWSK_	0	MULTI-MSMS	2	688.372069	1374.72959	-3.1576	92.968	0.84876	0	0.0027819	1	73.327	8799900	4005	1642	15613
A0A8P0N4L2	no	AGVVGPELHEK	11	Unmodified	_AGVVGPELHEK_	0	MSMS	2	568.308938	1134.60332	NaN	18.603	1	0	0.029304	1	52.549		3945;5165;4205;6365	1644	15625
A0A8P0N4L2	no	AGVVGPELHEK	11	Unmodified	_AGVVGPELHEK_	0	MSMS	2	568.308938	1134.60332	NaN	19.211	1	0	0.001884	1	83.456		3945;5165;4205;6365	1644	15626
A0A8C0M8Z4	no	AGVVNGAGAPGQSPGAGR	18	Deamidation (NQ)	_AGVVN(de)GAGAPGQSPGAGR_	0	MULTI-MSMS	2	762.381685	1522.74882	4.0532	23.379	0.64539	0	0.032491	1	49.243	5110800	1025	1645	15639
A0A8I3PBS0	no	AGVVTPGLTEDQLWR	15	Unmodified	_AGVVTPGLTEDQLWR_	0	MULTI-MSMS	2	821.433387	1640.85222	1.3131	76.657	0.64433	0	2.1453E-05	1	132.32	110900000	2686	1646	15653
A0A8P0TAL0	no	AGVYPEKDQAENEDGVQENTFSMDPQLER	29	Unmodified	_AGVYPEKDQAENEDGVQENTFSMDPQLER_	1	MULTI-MSMS	3	1099.49312	3295.45753	-0.41169	65.976	0.44122	0	4.0163E-16	2	100.95	65055000	6497;6515;5742	1647	15665
A0A8I3MC17	no	AGWYDEEAR	9	Unmodified	_AGWYDEEAR_	0	MULTI-MSMS	2	548.738345	1095.46214	0.24836	39.369	0.47653	0	0.0050081	1	91.318	5595900	5135	1649	15715
A0A8I3Q3G0	no	AGYEYVSPEQLAGFDK	16	Acetyl (Protein N-term)	_(ac)AGYEYVSPEQLAGFDK_	0	MULTI-MSMS	2	908.425424	1814.8363	-0.44719	98.424	0.509	0	8.1444E-06	1	104.59	106760000	4742	1650	15725
A0A8I3N041	no	AGYFDKEIVPVFVSSR	16	Unmodified	_AGYFDKEIVPVFVSSR_	1	MULTI-MSMS	2	907.477794	1812.94104	1.8613	78.518	0.33867	0	3.8935E-05	1	124.48	34347000	2646	1651	15737
A0A8P0TLI1	no	AGYITPVPGGVGPMTVAMLMK	21	Unmodified	_AGYITPVPGGVGPMTVAMLMK_	0	MULTI-MATCH	3	697.366413	2089.07741	3.8626	99.968	0.13643	1.4211E-14	NaN	0	NaN	12793000	5583	1652	15741
A0A8I3PPA0	no	AGYLTLYGVEALPR	14	Unmodified	_AGYLTLYGVEALPR_	0	MULTI-MSMS	2	761.916841	1521.81913	0.91109	87.269	0.40821	-1.4211E-14	0.00015219	1	113.47	67959000	5323	1653	15744
A0A8P0T340	no	AGYQDMPEYENFK	13	Unmodified	_AGYQDMPEYENFK_	0	MULTI-MSMS	2	796.340306	1590.66606	0.25536	61.657	0.64236	-7.1054E-15	0.0026584	1	70.808	43415000	6105;6652	1655	15762
A0A8I3MGZ0	no	AGYSQGATQYTQAQQTR	17	Unmodified	_AGYSQGATQYTQAQQTR_	0	MULTI-MSMS	2	929.937553	1857.86055	0.4617	29.853	0.3394	0	2.1952E-11	1	165.7	6502500	5463	1656	15773
A0A8I3S5Q5	no	AGYSQYVPEILEK	13	Unmodified	_AGYSQYVPEILEK_	0	MULTI-MSMS	2	748.885207	1495.75586	0.86776	76.983	0.74619	0	0.0005832	2	89.266	156010000	4700	1657	15780
A0A8C0NH34	no	AHAAEGQVEDVVGNLR	16	Unmodified	_AHAAEGQVEDVVGNLR_	0	MULTI-MSMS	2	832.921175	1663.8278	3.286	48.184	0.37196	0	0.00029854	1	79.82	4839800	2683	1658	15794
A0A8I3NBQ7	no	AHAAVWNAQEAQADFAK	17	Unmodified	_AHAAVWNAQEAQADFAK_	0	MULTI-MSMS	2	914.442274	1826.87	-0.58661	49.075	0.4423	0	4.4826E-06	1	101.6	6373900	5352	1659	15808
A0A8I3N2G1	no	AHAGLSSNSER	11	Unmodified	_AHAGLSSNSER_	0	MULTI-MSMS	2	564.773251	1127.53195	0.45919	9.9606	0.27121	0	0.00036072	1	175.91	17069000	1641	1660	15821
A0A8C0Q7J0	no	AHATLLGLANMETHYFAK	18	Unmodified	_AHATLLGLANMETHYFAK_	0	MULTI-MSMS	3	663.340132	1986.99857	0.91806	75.44	0.84936	0	0.048347	1	19.319	103650000	4584	1661	15831
A0A8P0PJX1	no	AHCLQSGALFR	11	Unmodified	_AHCLQSGALFR_	0	MULTI-MSMS	2	630.319314	1258.62407	0.61257	31.452	0.34062	0	0.00064893	1	109.71	7075500	2214	1663	15849
A0A8P0NAH9	no	AHCVTLVQLSISCDHLIDKDIASK	24	Acetyl (Protein N-term)	_(ac)AHCVTLVQLSISCDHLIDKDIASK_	1	MULTI-SECPEP	3	922.470205	2764.38879	0.65938	80.482	0.57788	0	2.814E-17	1	128.98	37085000	6607	1664	15858
A0A8I3Q2Q2	no	AHDGAEVCSAIFSK	14	Unmodified	_AHDGAEVCSAIFSK_	0	MULTI-MSMS	2	746.348465	1490.68238	-0.51904	40.723	0.50851	0	6.7999E-05	1	128.36	8466900	4139	1665	15868
A0A8P0N910	no	AHDGSVFTLCQMR	13	Unmodified	_AHDGSVFTLCQMR_	0	MULTI-MSMS	2	761.350485	1520.68642	-1.7105	49.976	0.61268	-7.1054E-15	2.3957E-08	2	189.72	42221000	6530	1666	15880
A0A8C0S4Y3	no	AHDLLCQQK	9	Unmodified	_AHDLLCQQK_	0	MULTI-MSMS	2	556.77949	1111.54443	-1.5979	15.326	0.54317	0	0.00059942	1	180.93	10395000	5310	1667	15893
A0A8I3MBI0	no	AHDWMLPV	8	Unmodified	_AHDWMLPV_	0	MULTI-MSMS	2	484.736563	967.458573	0.21601	75.419	0.47482	0	0.061118	1	54.525	4666200	4995	1668	15904
A0A8I3P8S9	no	AHEILPDLVCCSAK	14	Unmodified	_AHEILPDLVCCSAK_	0	MULTI-MSMS	2	806.894725	1611.7749	-1.4255	52.564	0.88295	-7.1054E-15	1.4961E-07	2	172.92	88365000	2718	1670	15909
A0A8P0SI18	no	AHFIMNDPAGNSYLQNVYAPEDDPQMK	27	Unmodified	_AHFIMNDPAGNSYLQNVYAPEDDPQMK_	0	MULTI-MSMS	3	1022.46378	3064.36951	-0.60202	79.602	0.64548	0	3.9773E-08	1	75.71	37102000	1389	1673	15930
A0A8I3NRF5	no	AHGAVIPWEYFHLSPLR	17	Unmodified	_AHGAVIPWEYFHLSPLR_	0	MULTI-MSMS	4	499.016527	1992.037	0.0086823	85.673	1.0169	0	1.2179E-06	2	120.3	179610000	3447	1677	15960
A0A8C0N0W7	no	AHGGYSVFAGVGER	14	Unmodified	_AHGGYSVFAGVGER_	0	MULTI-MSMS	2	703.844207	1405.67386	1.6205	42.599	0.54535	0	0.007979	1	57.149	5360800	356	1678	15976
A0A8C0N0W7	no	AHGGYSVFAGVGER	14	Unmodified	_AHGGYSVFAGVGER_	0	MSMS	2	703.844207	1405.67386	NaN	42.278	1	0	9.5947E-05	1	96.604		356	1678	15977
A0A8C0N0W7	no	AHGGYSVFAGVGER	14	Unmodified	_AHGGYSVFAGVGER_	0	MSMS	2	703.844207	1405.67386	NaN	42.336	1	0	0.0080534	1	57.175		356	1678	15978
A0A8C0N0W7	no	AHGGYSVFAGVGER	14	Unmodified	_AHGGYSVFAGVGER_	0	MSMS	2	703.844207	1405.67386	NaN	43.435	1	0	0.0028925	1	66.267		356	1678	15979
A0A8P0TBA3	no	AHGHCLHEIFLLR	13	Unmodified	_AHGHCLHEIFLLR_	0	MULTI-MSMS	4	401.463501	1601.8249	0.34744	39.804	1.121	7.1054E-15	0.00069086	4	74.962	74234000	3643	1679	16000
A0A8P0TBA3	no	AHGHCLHEIFLLR	13	Unmodified	_AHGHCLHEIFLLR_	0	MULTI-MSMS	4	401.463501	1601.8249	-0.41146	40.91	0.746	0	0.0060822	1	52.928	62742000	3643	1679	16001
A0A8C0MXS4	no	AHGHGLCTGPK	11	Unmodified	_AHGHGLCTGPK_	0	MULTI-MSMS	3	378.853947	1133.54001	1.0733	9.2176	0.17031	0	0.047578	1	30.729	3491800	1948	1680	16031
A0A8C0P3R9	no	AHGPGLEGGLVGK	13	Unmodified	_AHGPGLEGGLVGK_	0	MULTI-MSMS	2	596.327662	1190.64077	2.9368	25.079	0.40643	0	0.0014606	1	76.228	10053000	3517;3936	1682	16036
A0A8C0P3R9	no	AHGPGLEGGLVGKPAEFTIDTK	22	Unmodified	_AHGPGLEGGLVGKPAEFTIDTK_	1	MULTI-MSMS	2	1097.57877	2193.14298	-0.54268	55.508	0.2716	-7.1054E-15	0.00061968	1	58.752	29565000	3517;3936	1683	16046
A0A8C0P3R9	no	AHIANPSGASTECFVTDNADGTYQVEYTPFEK	32	Unmodified	_AHIANPSGASTECFVTDNADGTYQVEYTPFEK_	0	MULTI-MSMS	3	1173.85969	3518.55724	0.091478	77.682	0.91766	0	5.8837E-12	2	85.745	93228000	3517;3936	1688	16080
A0A8I3NZ15	no	AHIGKPAPPFQATAVVDGAFK	21	Unmodified	_AHIGKPAPPFQATAVVDGAFK_	1	MULTI-MSMS	4	531.291554	2121.13711	0.70561	56.208	2.3737	0	6.3224E-08	7	104.89	1266200000	3137	1689	16100
A0A8I3NZ15	no	AHIGKPAPPFQATAVVDGAFK	21	Unmodified	_AHIGKPAPPFQATAVVDGAFK_	1	MULTI-MSMS	4	531.291554	2121.13711	0.47171	61.416	0.3041	7.1054E-15	0.053083	1	17.678	5176500	3137	1689	16101
A0A8I3NZ15	no	AHIGKPAPPFQATAVVDGAFK	21	Unmodified	_AHIGKPAPPFQATAVVDGAFK_	1	MULTI-MATCH	4	531.291554	2121.13711	1.8283	58.192	0.68077	0	NaN	0	NaN	6244500	3137	1689	16121
A0A8I3S898	no	AHITINQYLQQVYEAIDTR	19	Acetyl (Protein N-term)	_(ac)AHITINQYLQQVYEAIDTR_	0	MULTI-MSMS	3	773.397363	2317.17026	-0.92071	107.19	0.30592	0	3.4073E-12	1	151.57	8408500	5305	1691	16133
A0A8I3N650	no	AHITLGCAGDVEPVQTGIDLLEIVR	25	Unmodified	_AHITLGCAGDVEPVQTGIDLLEIVR_	0	MULTI-MSMS	3	892.805693	2675.39525	-0.28963	100.1	0.33933	0	1.8519E-20	2	130.49	110820000	3459	1692	16137
A0A8P0TCY6	no	AHLGIVSQEPILFDCSIAENIAYGDNSR	28	Unmodified	_AHLGIVSQEPILFDCSIAENIAYGDNSR_	0	MULTI-MATCH	3	1030.50474	3088.4924	0.58965	96.012	0.40615	0	NaN	0	NaN	74316000	1196	1694	16157
A0A8P0NCR7	no	AHLLADVIENLECDPEHYQR	20	Unmodified	_AHLLADVIENLECDPEHYQR_	0	MULTI-MSMS	3	808.053379	2421.13831	0.016973	86.63	0.57596	0	4.0707E-06	1	97.384	30524000	6366	1696	16165
A0A8C0Q6B5	no	AHLMEIQVNGGTVAEK	16	Unmodified	_AHLMEIQVNGGTVAEK_	0	MULTI-MSMS	2	848.937979	1695.8614	-0.58987	43.742	0.81555	0	2.025E-195	2	382.94	894920000	2294	1697	16172
A0A8C0Q6B5	no	AHLMEIQVNGGTVAEK	16	Unmodified	_AHLMEIQVNGGTVAEK_	0	MULTI-MSMS	2	848.937979	1695.8614	1.7054	44.422	0.71012	0	0.00026379	1	81.494	46626000	2294	1697	16173
A0A8C0Q6B5	no	AHLMEIQVNGGTVAEK	16	Unmodified	_AHLMEIQVNGGTVAEK_	0	MULTI-MSMS	2	848.937979	1695.8614	-2.379	45.471	0.30659	0	0.0034685	1	58.274	31010000	2294	1697	16174
A0A8C0Q6B5	no	AHLMEIQVNGGTVAEK	16	Deamidation (NQ)	_AHLMEIQVN(de)GGTVAEK_	0	MULTI-MSMS	2	849.429987	1696.84542	0.11077	47.436	0.51202	0	2.3281E-05	2	134.98	13616000	2294	1697	16208
A0A8C0Q6B5	no	AHLMEIQVNGGTVAEK	16	Deamidation (NQ)	_AHLMEIQVN(de)GGTVAEK_	0	MULTI-MSMS	2	849.429987	1696.84542	1.8437	48.117	0.77986	0	0.00048968	2	95.656	53938000	2294	1697	16209
A0A8C0Q6B5	no	AHLMEIQVNGGTVAEK	16	Deamidation (NQ)	_AHLMEIQVN(de)GGTVAEK_	0	MSMS	2	849.429987	1696.84542	NaN	45.184	1	0	1.9129E-06	1	104.17		2294	1697	16210
A0A8C0Q6B5	no	AHLMEIQVNGGTVAEK	16	Deamidation (NQ)	_AHLMEIQVN(de)GGTVAEK_	0	MSMS	2	849.429987	1696.84542	NaN	48.6	1	0	8.2239E-22	1	150.69		2294	1697	16211
A0A8C0Q6B5	no	AHLMEIQVNGGTVAEK	16	Deamidation (NQ)	_AHLMEIQVN(de)GGTVAEK_	0	MULTI-SECPEP	2	849.429987	1696.84542	-0.20441	51.182	0.30304	7.1054E-15	0.011862	1	85.554	12726000	2294	1697	16212
A0A8C0Q6B5	no	AHLMEIQVNGGTVAEK	16	Deamidation (NQ)	_AHLMEIQVN(de)GGTVAEK_	0	MULTI-MATCH	2	849.429987	1696.84542	1.9069	49.757	0.23745	0	NaN	0	NaN	13495000	2294	1697	16237
A0A8C0Q6B5	no	AHLMEIQVNGGTVAEK	16	Oxidation (M),Deamidation (NQ)	_AHLM(ox)EIQVN(de)GGTVAEK_	0	MULTI-MSMS	2	857.427444	1712.84033	0.27072	48.272	0.67786	7.1054E-15	1.1275E-05	1	146.07	8458100	2294	1697	16244
A0A8C0SPH9	no	AHLTNQYMQR	10	Unmodified	_AHLTNQYMQR_	0	MULTI-MSMS	2	631.308946	1260.60334	-0.40655	19.209	0.27139	0	0.00071665	1	116.73	2973100	5580	1700	16264
A0A8C0RAM5	no	AHLVAVFNEYQR	12	Unmodified	_AHLVAVFNEYQR_	0	MULTI-MSMS	2	723.87805	1445.74155	-0.56743	47.474	1.0211	0	0.00017168	2	120.99	59335000	4830	1701	16269
A0A8C0RAM5	no	AHLVAVFNEYQR	12	Unmodified	_AHLVAVFNEYQR_	0	MULTI-MATCH	2	723.87805	1445.74155	0.46411	45.106	0.37159	7.1054E-15	NaN	0	NaN	6794000	4830	1701	16280
A0A8I3RWH7	no	AHMESDKHLEALYLFK	16	Unmodified	_AHMESDKHLEALYLFK_	1	MULTI-MSMS	4	483.747556	1930.96112	-0.27	53.944	0.44261	0	0.0024387	1	55.414	24249000	5965	1702	16286
A0A8I3PKS3	no	AHMGMFTELAILYSK	15	Unmodified	_AHMGMFTELAILYSK_	0	MULTI-MSMS	2	856.430944	1710.84733	3.8129	93.15	1.2913	0	0.00063593	2	78.964	44305000	1317;3702	1703	16297
A0A8P0NLU9	no	AHNVPVLVCCETYK	14	Unmodified	_AHNVPVLVCCETYK_	0	MULTI-MSMS	2	845.408	1688.80145	-2.4194	40.213	0.54208	0	0.003434	1	65.842	10083000	5313;6377	1705	16305
A0A8C0PAT2	no	AHQLLCCEVETIR	13	Acetyl (Protein N-term)	_(ac)AHQLLCCEVETIR_	0	MULTI-MATCH	2	835.903082	1669.79161	4.9203	68.766	0.47583	0	NaN	0	NaN	19603000	279	1711	16334
F1PCR0	no	AHQNTLEVYPPFLFFLAVGGVYHPR	25	Unmodified	_AHQNTLEVYPPFLFFLAVGGVYHPR_	0	MULTI-MSMS	4	718.87879	2871.48606	0.032403	106.41	0.61231	0	5.0348E-06	1	70.345	32029000	5760	1713	16344
A0A8I3S1Q9	no	AHQVTDESLESTR	13	Unmodified	_AHQVTDESLESTR_	0	MULTI-MSMS	2	736.852426	1471.6903	-1.0302	19.504	0.20304	0	0.0020439	1	73.067	2457500	5105	1715	16358
A0A8I3NRM8	no	AHQVVEDGYEFFAK	14	Unmodified	_AHQVVEDGYEFFAK_	0	MULTI-MSMS	2	820.391187	1638.76782	0.87364	60.171	1.0875	0	1.0442E-08	3	182.1	93244000	3856;305	1716	16369
A0A8P0TUR0	no	AHSPASTLPNSPGSTFER	18	Unmodified	_AHSPASTLPNSPGSTFER_	0	MSMS	2	928.450296	1854.88604	NaN	36.223	1	0	0.010051	1	50.675		323	1720	16401
A0A8I3P9Y9	no	AHSSMVGVSLPQK	13	Unmodified	_AHSSMVGVSLPQK_	0	MULTI-MSMS	2	670.853187	1339.69182	0.20896	30.669	0.91894	-3.5527E-15	2.6685E-11	1	221.5	59593000	5736	1723	16421
A0A8I3P9Y9	no	AHSSMVGVSLPQK	13	Oxidation (M)	_AHSSM(ox)VGVSLPQK_	0	MULTI-MSMS	2	678.850644	1355.68673	-3.1933	30.596	0.64655	0	0.027306	2	60.342	9969200	5736	1723	16436
A0A8I3MNI4	no	AHSSPASLQLGAVSPGTLTPTGVSSGPAAAPSAQHLR	37	Unmodified	_AHSSPASLQLGAVSPGTLTPTGVSSGPAAAPSAQHLR_	0	MULTI-MSMS	4	870.456387	3477.79644	1.1029	63.233	0.71261	0	3.5202E-09	1	62.942	124880000	2685	1724	16442
A0A8I3MNI4	no	AHSSPASLQLGAVSPGTLTPTGVSSGPAAAPSAQHLR	37	Unmodified	_AHSSPASLQLGAVSPGTLTPTGVSSGPAAAPSAQHLR_	0	MULTI-MSMS	3	1160.27276	3477.79644	1.0258	63.233	0.40733	-7.1054E-15	4.9884E-05	1	43.896	17489000	2685	1724	16443
A0A8C0NA35	no	AHTDSLNTLVALHQLYQYTQK	21	Unmodified	_AHTDSLNTLVALHQLYQYTQK_	0	MULTI-MSMS	3	815.423801	2443.24957	-1.1713	83.692	0.50962	-1.4211E-14	4.2284E-12	1	122.34	32575000	2190	1725	16450
Q9ZZ58	no	AHVEAPIAGSMVLAAVLLK	19	Unmodified	_AHVEAPIAGSMVLAAVLLK_	0	MULTI-MSMS	3	630.70089	1889.08084	-0.10867	97.379	0.64735	0	3.065E-09	1	121.27	145580000	338	1729	16473
Q9ZZ58	no	AHVEAPIAGSMVLAAVLLK	19	Unmodified	_AHVEAPIAGSMVLAAVLLK_	0	MULTI-MSMS	2	945.547696	1889.08084	-1.4209	97.381	0.34078	0	8.9725E-09	1	116.98	20686000	338	1729	16474
A0A8C0STJ7	no	AHVLAASVEQATENFLEK	18	Unmodified	_AHVLAASVEQATENFLEK_	0	MULTI-MSMS	2	979.004904	1955.99526	-0.26045	82.585	0.67897	0	4.1866E-15	2	169.04	46798000	5644	1731	16496
A0A8C0RY55	no	AHVSPHEMLQAVVLCSK	17	Unmodified	_AHVSPHEMLQAVVLCSK_	0	MULTI-MSMS	2	953.487313	1904.96007	-0.98878	55.19	0.57769	0	1.5867E-05	1	97.69	18485000	1855	1732	16507
A0A8P0T542	no	AHVVPCFDASK	11	Unmodified	_AHVVPCFDASK_	0	MULTI-SECPEP	3	410.869374	1229.58629	0.86651	27.384	0.85102	0	0.030624	1	57.149	106070000	6595;2676	1734	16525
A0A8I3P8S9	no	AIADTGANVIVTGGK	15	Unmodified	_AIADTGANVIVTGGK_	0	MULTI-MSMS	2	693.882998	1385.75144	0.95299	43.739	0.95129	0	5.8412E-05	2	117.23	140210000	2718	1736	16539
A0A8I3P8S9	no	AIADTGANVIVTGGK	15	Unmodified	_AIADTGANVIVTGGK_	0	MSMS	2	693.882998	1385.75144	NaN	45.246	1	0	0.048839	1	42.785		2718	1736	16540
A0A8P0NZ76	no	AIADWYNEK	9	Unmodified	_AIADWYNEK_	0	MULTI-MSMS	2	555.266739	1108.51892	0.48694	51.872	0.408	0	0.0077834	1	82.452	14823000	6205	1737	16555
A0A8C0N0W7	no	AIAELGIYPAVDPLDSTSR	19	Unmodified	_AIAELGIYPAVDPLDSTSR_	0	MULTI-MSMS	2	994.520387	1987.02622	-1.0442	91.977	1.1565	0	2.5368E-12	2	159.08	328270000	356	1739	16571
A0A8C0MKC0	no	AIAFFQQQPR	10	Unmodified	_AIAFFQQQPR_	0	MULTI-MSMS	2	603.324922	1204.63529	1.2974	55.224	0.57676	0	0.0004162	3	129.4	466450000	1505	1740	16583
A0A8C0MJ20	no	AIAFTQYPQYSCSTTGSSLNAIYR	24	Unmodified	_AIAFTQYPQYSCSTTGSSLNAIYR_	0	MULTI-MSMS	3	900.430515	2698.26972	0.31889	84.119	0.30639	0	3.3324E-05	1	52.657	14589000	1440	1741	16594
A0A8C0NCC7	no	AIAHPYSQALIQYVCGLGPR	20	Unmodified	_AIAHPYSQALIQYVCGLGPR_	0	MULTI-MSMS	3	738.721124	2213.14154	-0.64486	87.614	0.27105	1.4211E-14	0.065146	1	11.956	13144000	2237	1745	16615
A0A8C0MVQ9	no	AIAHYEQSADYYKGEESNSSANK	23	Unmodified	_AIAHYEQSADYYKGEESNSSANK_	1	MULTI-MSMS	3	854.71749	2561.13064	0.16535	30.432	0.33997	0	4.1336E-06	1	76.492	7816300	1881	1747	16631
A0A8P0PBZ5	no	AIAIAAGVPVVPGTDAPITSLHEAHEFSNTYGFPIIFK	38	Unmodified	_AIAIAAGVPVVPGTDAPITSLHEAHEFSNTYGFPIIFK_	0	MULTI-MATCH	4	988.522733	3950.06183	1.2644	99.793	0.17001	0	NaN	0	NaN	13301000	2979	1748	16644
A0A8C0TUV1	no	AIALSLAESNR	11	Unmodified	_AIALSLAESNR_	0	MULTI-SECPEP	2	572.81967	1143.62479	0.33634	45.465	0.47603	0	0.051854	1	64.841	9902200	1637	1751	16650
A0A8C0MQP2	no	AIAMSLGQDIPMDQR	15	Unmodified	_AIAMSLGQDIPMDQR_	0	MULTI-MSMS	2	823.405457	1644.79636	-3.1108	70.33	0.88276	0	4.8176E-05	2	121.02	44638000	1708	1752	16661
A0A8I3N153	no	AIANECQANFISIK	14	Unmodified	_AIANECQANFISIK_	0	MULTI-MSMS	2	789.900865	1577.78718	0.57873	57.766	1.4583	0	1.2832E-05	1	143.79	630000000	2730	1753	16672
A0A8I3N7Q9	no	AIANHSVYCSTK	12	Unmodified	_AIANHSVYCSTK_	0	MULTI-MSMS	2	675.827169	1349.63978	-0.5094	15.143	1.0203	0	8.0675E-05	1	152.7	18839000	2875	1754	16695
A0A8I3N7Q9	no	AIANHSVYCSTK	12	Deamidation (NQ)	_AIAN(de)HSVYCSTK_	0	MULTI-MSMS	3	451.21521	1350.6238	-0.41588	18.146	0.27218	0	0.023551	2	46.88	4233600	2875	1754	16706
A0A8C0Z5N9	no	AIANVPPIQEK	11	Unmodified	_AIANVPPIQEK_	0	MULTI-MSMS	2	590.340238	1178.66592	-1.6958	34.738	0.66439	0	0.007291	1	67.507	6456200	6300	1755	16709
A0A8I3Q5Y6	no	AIASTSASASASTSGPCTHQQPPGQPPPPK	30	Unmodified	_AIASTSASASASTSGPCTHQQPPGQPPPPK_	0	MULTI-MSMS	3	972.469921	2914.38793	0.34328	29.367	0.57664	0	0.00025083	1	37.642	4067400	1617;308	1757	16720
A0A8C0RCS9	no	AIATELLHLGCNVVIASR	18	Unmodified	_AIATELLHLGCNVVIASR_	0	MULTI-MSMS	3	646.359415	1936.05642	1.0986	89.942	0.23835	0	0.0033244	1	45.704	13750000	4868	1758	16724
A0A8I3PU76	no	AIAVLTSGGDAQGMNAAVR	19	Unmodified	_AIAVLTSGGDAQGMNAAVR_	0	MULTI-MSMS	2	901.464892	1800.91523	0.34925	55.775	0.47611	0	4.4035E-22	1	191.29	23957000	210	1761	16732
A0A8C0QJD0	no	AIAYLFPSGLFEK	13	Unmodified	_AIAYLFPSGLFEK_	0	MULTI-MSMS	2	728.397753	1454.78095	0.12934	98.158	0.57931	0	0.00032252	1	96.015	42608000	4697	1762	16743
A0A8I3NBZ5	no	AICEAYKEDYHK	12	Unmodified	_AICEAYKEDYHK_	1	MULTI-MSMS	2	763.850841	1525.68713	-0.67628	19.14	0.37315	0	0.00044212	1	156.48	45497000	1010	1765	16761
A0A8C0P5Y9	no	AICGLIDDYSMVR	13	Unmodified	_AICGLIDDYSMVR_	0	MULTI-MSMS	2	756.862894	1511.71123	-2.2364	79.842	0.37249	0	0.0049284	2	62.466	28463000	3605	1766	16777
A0A8C0Z149	no	AICIEEIGIWMK	12	Unmodified	_AICIEEIGIWMK_	0	MULTI-MSMS	2	731.875273	1461.73599	-1.9133	97.251	0.20369	1.4211E-14	0.0046123	1	67.881	14882000	1661	1767	16783
A0A8C0S9B9	no	AICLDHAK	8	Unmodified	_AICLDHAK_	0	MULTI-MATCH	2	464.23947	926.464386	-1.1935	13.498	0.30506	0	NaN	0	NaN	4876100	5367	1768	16795
A0A8C0LUS7	no	AICTEAGLMALR	12	Unmodified	_AICTEAGLMALR_	0	MULTI-MSMS	2	653.336315	1304.65808	-0.4068	64.004	0.88294	0	4.7584E-05	3	141.48	395650000	465	1769	16801
A0A8C0PZQ4	no	AIDDSSASISLAQLTK	16	Unmodified	_AIDDSSASISLAQLTK_	0	MULTI-MATCH	2	810.427967	1618.84138	-0.27899	72.437	0.4072	0	NaN	0	NaN	31539000	3443	1771	16827
A0A8P0NGV9	no	AIDENNESTACFLIR	15	Unmodified	_AIDENNESTACFLIR_	0	MULTI-MSMS	2	876.914701	1751.81485	2.3612	65.879	0.7124	0	7.7382E-06	1	140.63	27540000	6056;6362	1772	16831
A0A8C0PZU4	no	AIDEPSFSVAYANMCR	16	Unmodified	_AIDEPSFSVAYANMCR_	0	MULTI-MSMS	2	915.911104	1829.80765	4.4882	76.726	0.5427	0	0.01838	1	44.612	22052000	1022	1773	16844
A0A8C0RP85	no	AIDGQQTIIACIESHQFQPK	20	Unmodified	_AIDGQQTIIACIESHQFQPK_	0	MULTI-MSMS	3	762.051198	2283.13177	-0.3966	81.602	1.2874	0	1.0415E-05	5	93.269	791940000	5082	1774	16852
A0A8C0RD92	no	AIDLFTDAIK	10	Unmodified	_AIDLFTDAIK_	0	MSMS	2	553.808239	1105.60193	NaN	76.115	1	0	0.023252	1	57.859		4880	1776	16867
A0A8C0MVC6	no	AIDTLHR	7	Unmodified	_AIDTLHR_	0	MULTI-MATCH	2	413.232502	824.450451	0.44089	13.498	0.2295	0	NaN	0	NaN	5925400	1869	1778	16882
A0A8C0TS59	no	AIDVPGQVQVYELQPR	16	Unmodified	_AIDVPGQVQVYELQPR_	0	MULTI-MSMS	2	906.48615	1810.95775	0.97122	75.063	0.71342	0	1.0727E-07	2	149.23	44383000	6133	1779	16886
A0A8I3PE52	no	AIEAISPGQYR	11	Unmodified	_AIEAISPGQYR_	0	MSMS	2	602.81967	1203.62479	NaN	41.019	1	0	0.023312	1	54.982		5686	1780	16898
A0A8I3NNH2	no	AIEALHGHELRPGR	14	Unmodified	_AIEALHGHELRPGR_	1	MULTI-MATCH	2	778.42623	1554.83791	-1.1756	19.292	0.23741	0	NaN	0	NaN	5824700	3139;3049	1781	16903
A0A8I3NM71	no	AIEALKEFNEDGALAVLQQFK	21	Unmodified	_AIEALKEFNEDGALAVLQQFK_	1	MULTI-MSMS	3	778.749514	2333.22671	0.46885	99.569	0.8842	0	2.6482E-14	2	146.1	381390000	4751;2923	1782	16908
A0A8P0PHU9	no	AIEDEGGNPDEIEITSEGNK	20	Unmodified	_AIEDEGGNPDEIEITSEGNK_	0	MULTI-MSMS	2	1058.97948	2115.9444	-0.28108	52.749	0.27221	7.1054E-15	1.1168E-13	1	146.47	9627300	6441	1784	16923
A0A8I3PQU6	no	AIEDFNQSSQQEK	13	Unmodified	_AIEDFNQSSQQEK_	0	MULTI-MSMS	2	762.352259	1522.68997	-2.8696	28.722	0.76236	0	4.8929E-11	2	218.49	10776000	3581	1785	16934
A0A8C0NEZ8	no	AIEDSDTLQETMEEYMNKPTF	21	Unmodified	_AIEDSDTLQETMEEYMNKPTF_	1	MULTI-MSMS	3	831.366301	2491.07707	0.47225	101.51	0.37188	0	0.019103	1	29.999	59271000	2618	1786	16946
A0A8C0QA20	no	AIEEGIPAFTCEEYVK	16	Unmodified	_AIEEGIPAFTCEEYVK_	0	MULTI-MSMS	2	928.44276	1854.87097	1.3987	76.514	0.98577	0	0.020697	1	43.544	42349000	4636	1787	16958
A0A8P0NWF3	no	AIEEGTLEEIEEEVR	15	Unmodified	_AIEEGTLEEIEEEVR_	0	MULTI-MSMS	2	873.425621	1744.83669	0.086058	87.627	0.44141	0	4.1171E-25	1	239.02	61904000	5746	1788	16970
A0A8I3NLK6	no	AIEEGVNHMWTVSAFQQHPR	20	Unmodified	_AIEEGVNHMWTVSAFQQHPR_	0	MULTI-MSMS	3	779.711288	2336.11203	-0.58871	61.454	0.4733	7.1054E-15	4.2444E-06	2	97.271	21639000	2066	1789	16982
A0A8I3NTY8	no	AIEEGVSHMWTVSAFQQHPR	20	Unmodified	_AIEEGVSHMWTVSAFQQHPR_	0	MULTI-MSMS	3	770.707655	2309.10113	-0.039031	63.726	0.64528	0	2.0857E-07	1	100.07	79474000	847	1790	16994
A0A8I3MSC7	no	AIEENLEPWPQAWDDSLINGSPLLHDPSASINK	33	Unmodified	_AIEENLEPWPQAWDDSLINGSPLLHDPSASINK_	0	MULTI-MSMS	3	1219.60043	3655.77946	-0.057471	102.07	0.375	0	1.9187E-14	1	77.276	18568000	4297	1791	17008
A0A8I3S2J1	no	AIEFLNNPPEEAPR	14	Unmodified	_AIEFLNNPPEEAPR_	0	MULTI-MSMS	2	798.904462	1595.79437	1.4803	61.758	0.54095	0	1.1698E-06	1	155.53	77075000	4016;6098	1792	17020
A0A8C0RD92	no	AIEINPDSAQPYK	13	Unmodified	_AIEINPDSAQPYK_	0	MULTI-MSMS	2	723.367181	1444.71981	1.2828	45.504	1.3555	0	5.2831E-05	2	128.81	270280000	4880	1794	17039
A0A8P0NKA3	no	AIELNPANAVYFCNR	15	Unmodified	_AIELNPANAVYFCNR_	0	MULTI-MSMS	2	876.430321	1750.84609	1.1146	75.888	0.917	0	6.7485E-05	1	106.29	253920000	1719	1798	17062
A0A8P0NKA3	no	AIELNPANAVYFCNR	15	Unmodified	_AIELNPANAVYFCNR_	0	MULTI-MATCH	2	876.430321	1750.84609	0.029358	74.469	0.67821	0	NaN	0	NaN	17104000	1719	1798	17074
A0A8P0PNK7	no	AIELSLQEQK	10	Unmodified	_AIELSLQEQK_	0	MULTI-MSMS	2	579.821878	1157.6292	1.6598	43.508	0.37294	0	0.00042487	1	140.5	10471000	6570	1799	17078
A0A8I3MPP6	no	AIENQEHR	8	Unmodified	_AIENQEHR_	0	MULTI-MSMS	2	498.746505	995.478456	-0.77329	9.5227	0.20332	0	0.0055394	1	150.84	13956000	670	1801	17088
A0A8P0NI52	no	AIEPQNEEADENYNSVNTR	19	Unmodified	_AIEPQNEEADENYNSVNTR_	0	MULTI-MSMS	2	1096.98817	2191.96178	-1.1117	39.781	0.30512	0	1.6513E-05	1	96.591	7026800	935	1803	17108
A0A8I3QAU5	no	AIEQADLLQEEAETPR	16	Unmodified	_AIEQADLLQEEAETPR_	0	MULTI-MSMS	2	906.952337	1811.89012	-0.42774	62.318	0.40775	0	2.7556E-16	1	190.1	30986000	1486	1804	17120
A0A8I3MGM6	no	AIEQADLLQEEDESPR	16	Unmodified	_AIEQADLLQEEDESPR_	0	MULTI-MSMS	2	921.939427	1841.8643	-0.22561	55.728	0.64501	0	1.2825E-05	2	116.98	67956000	3601	1805	17133
A0A8C0NE40	no	AIEQESQISLK	11	Unmodified	_AIEQESQISLK_	0	MULTI-MATCH	2	623.337892	1244.66123	1.6052	40.694	0.47458	0	NaN	0	NaN	10541000	2544	1806	17155
A0A8P0ST92	no	AIFASGSPFDPVTLPNGR	18	Unmodified	_AIFASGSPFDPVTLPNGR_	0	MULTI-MSMS	2	923.478325	1844.9421	1.7454	88.032	0.54408	0	2.1931E-11	1	155.86	156310000	1518	1812	17183
A0A8P0ST92	no	AIFASGSPFDPVTLPNGR	18	Deamidation (NQ)	_AIFASGSPFDPVTLPN(de)GR_	0	MULTI-MSMS	2	923.970333	1845.92611	0.19662	92.002	0.50681	0	2.3921E-07	1	122.46	21300000	1518	1812	17195
A0A8C0RES2	no	AIFAVLTSVLTK	12	Unmodified	_AIFAVLTSVLTK_	0	MULTI-MSMS	2	631.889564	1261.76457	0.0013991	99.018	0.23837	0	0.00013258	1	123.63	11063000	4906	1813	17210
A0A8I3MTN8	no	AIFDTPDEDPNYNPLPEERPGGFAWGEGQR	30	Unmodified	_AIFDTPDEDPNYNPLPEERPGGFAWGEGQR_	1	MULTI-MSMS	3	1125.51648	3373.5276	-0.7555	92.007	0.40558	0	7.5344E-14	2	88.001	15743000	3438	1814	17217
A0A8P0PAZ7	no	AIFENTLSTYPK	12	Unmodified	_AIFENTLSTYPK_	0	MULTI-MSMS	2	692.361367	1382.70818	-1.8326	61.348	1.1182	0	0.00034676	1	106.2	48094000	6527	1816	17230
A0A8C0TTC2	no	AIFMIPTNPPPTFR	14	Unmodified	_AIFMIPTNPPPTFR_	0	MULTI-MSMS	2	801.429061	1600.84357	3.9727	87.905	1.3245	0	0.002251	1	70.942	54634000	6140	1817	17236
A0A8I3MGN1	no	AIFPQNGLVVSSVDVQSVEPVDQR	24	Unmodified	_AIFPQNGLVVSSVDVQSVEPVDQR_	0	MULTI-MSMS	3	861.785287	2582.33403	-0.28513	89.806	0.915	0	2.9746E-05	2	55.302	76286000	5569	1818	17252
A0A8P0P307	no	AIFQTIQNR	9	Unmodified	_AIFQTIQNR_	0	MULTI-MSMS	2	545.803823	1089.59309	-0.62426	41.197	0.40325	0	0.002864	1	102.3	12555000	5279	1820	17265
A0A8I3N9V6	no	AIFSHAAGDNSTLLSFK	17	Unmodified	_AIFSHAAGDNSTLLSFK_	0	MULTI-MSMS	2	889.957226	1777.8999	2.8522	66.457	0.27218	0	8.1582E-07	1	134.13	26771000	1668	1821	17270
A0A8I3NFI4	no	AIFSSGAVLYK	11	Unmodified	_AIFSSGAVLYK_	0	MULTI-MSMS	2	578.324057	1154.63356	-0.64812	59.291	2.5509	7.1054E-15	0.0015934	2	88.948	66927000	1912	1822	17274
A0A8I3PSL7	no	AIFSVLDLMK	10	Unmodified	_AIFSVLDLMK_	0	MULTI-MSMS	2	568.822835	1135.63112	-0.17115	99.411	0.20357	0	0.0055936	1	78.334	6775000	5111	1823	17285
A0A8C0M9N5	no	AIFSVYVVNK	10	Unmodified	_AIFSVYVVNK_	0	MULTI-MSMS	2	570.326599	1138.63865	-2.8387	65.66	0.71201	0	0.0076394	2	73.248	18034000	1053	1824	17289
A0A8C0MZR6	no	AIFTTGQGASAVGLTAYVQR	20	Unmodified	_AIFTTGQGASAVGLTAYVQR_	0	MULTI-MSMS	3	671.02509	2010.05344	0.047058	79.682	1.4272	0	0.036239	2	20.625	42489000	2019	1825	17299
A0A8P0T375	no	AIGAQNLLTMPGGVAK	16	Unmodified	_AIGAQNLLTMPGGVAK_	0	MSMS	2	770.929425	1539.8443	NaN	69.666	1	0	0.030344	1	44.612		414	1826	17306
A0A8P0SUN8	no	AIGFVVGQTDWEK	13	Unmodified	_AIGFVVGQTDWEK_	0	MSMS	2	725.372266	1448.72998	NaN	74.512	1	0	5.6575E-07	1	121.6		3078	1828	17312
A0A8C0RX08	no	AIGIGAYLVR	10	Unmodified	_AIGIGAYLVR_	0	MULTI-MSMS	2	516.813659	1031.61277	0.1923	68.302	1.1887	0	0.012639	1	66.073	71249000	3663	1830	17316
A0A8P0SQ83	no	AIGNEVTVDKWEPLLNNLGHVCR	23	Unmodified	_AIGNEVTVDKWEPLLNNLGHVCR_	1	MULTI-MATCH	3	878.786745	2633.3384	-6.1732	84.212	0.1702	0	NaN	0	NaN	14155000	6209	1832	17334
A0A8C0SJ90	no	AIGNNSATSPR	11	Unmodified	_AIGNNSATSPR_	0	MULTI-MSMS	2	544.278169	1086.54179	0.38168	12.403	0.33285	1.7764E-15	0.001209	1	94.692	1426000	2496	1833	17336
A0A8P0SC38	no	AIGNTELENK	10	Unmodified	_AIGNTELENK_	0	MSMS	2	544.782753	1087.55095	NaN	20.298	1	0	8.4119E-12	1	179.21		5185	1834	17341
A0A8I3QBG5	no	AIGPHDVLATLLNNLK	16	Unmodified	_AIGPHDVLATLLNNLK_	0	MULTI-MSMS	2	844.988329	1687.9621	-1.0033	100.9	0.91667	0	1.2929E-12	3	176.05	128660000	1782	1836	17356
A0A8C0PJ10	no	AIGQTELNASNPEEVLQLAAQR	22	Unmodified	_AIGQTELNASNPEEVLQLAAQR_	0	MULTI-MSMS	3	784.74331	2351.2081	0.53906	89.83	0.47456	-1.4211E-14	0.014808	1	27.035	12502000	4119	1837	17370
A0A8C0NHD1	no	AIGSASEGAQSSLQEVYHK	19	Unmodified	_AIGSASEGAQSSLQEVYHK_	0	MULTI-MSMS	3	654.656954	1960.94903	-0.0373	43.204	0.50986	0	2.6017E-05	1	87.676	61687000	2709	1838	17376
A0A8C0PE22	no	AIGTACTLDK	10	Unmodified	_AIGTACTLDK_	0	MULTI-MSMS	2	525.268424	1048.5223	0.46104	22.112	0.34163	0	0.014056	1	64.04	8891600	3353	1839	17389
A0A8C0PE22	no	AIGTACTLDK	10	Unmodified	_AIGTACTLDK_	0	MULTI-MATCH	2	525.268424	1048.5223	6.0085	18.699	0.33955	0	NaN	0	NaN	3012700	3353	1839	17399
A0A8I3PIA7	no	AIGTDEDLAHSSIR	14	Unmodified	_AIGTDEDLAHSSIR_	0	MULTI-MSMS	2	742.870619	1483.72669	-0.40513	33.465	0.33901	0	7.0193E-09	1	183.99	23034000	5291	1841	17405
A0A8C0SX68	no	AIGTEPDSDVLSEIMHSFAK	20	Unmodified	_AIGTEPDSDVLSEIMHSFAK_	0	MULTI-MSMS	3	716.349021	2146.02524	-0.15821	101.22	0.64353	0	0.046102	1	17.72	24291000	5699	1842	17417
A0A8I3N153	no	AIGVKPPR	8	Unmodified	_AIGVKPPR_	1	MULTI-MSMS	2	419.268887	836.523222	-0.18191	14.589	1.3071	-1.7764E-15	0.031156	1	114.54	19734000	2730	1843	17426
A0A8P0SB20	no	AIGVLTSGGDAQGMNAAVR	19	Unmodified	_AIGVLTSGGDAQGMNAAVR_	0	MULTI-MSMS	2	894.457067	1786.89958	1.352	55.068	0.61132	0	0.00032365	2	68.034	452540000	744;3976	1844	17431
A0A8P0SB20	no	AIGVLTSGGDAQGMNAAVR	19	Oxidation (M)	_AIGVLTSGGDAQGM(ox)NAAVR_	0	MULTI-MSMS	2	902.454524	1802.8945	-3.5888	42.153	0.23857	0	0.0052629	1	54.023	3639000	744;3976	1844	17444
A0A8C0M3S5	no	AIGVSNFNHK	10	Unmodified	_AIGVSNFNHK_	0	MULTI-MATCH	2	543.788173	1085.56179	3.5083	20.062	0.20311	3.5527E-15	NaN	0	NaN	1480400	794	1845	17466
A0A8I3P2L6	no	AIGVSNFNHLQIEK	14	Unmodified	_AIGVSNFNHLQIEK_	0	MULTI-MSMS	2	785.422822	1568.83109	-1.1564	53.162	0.94957	7.1054E-15	2.1636E-05	1	138.99	129890000	4976	1846	17472
A0A8C0SXJ4	no	AIHLPAETMR	10	Unmodified	_AIHLPAETMR_	0	MULTI-MATCH	3	380.206098	1137.59646	-1.4766	33.844	0.81224	0	NaN	0	NaN	8008700	4264	1847	17491
A0A8P0PMV1	no	AIHNICSVCR	10	Unmodified	_AIHNICSVCR_	0	MULTI-MSMS	3	410.534108	1228.5805	-0.11173	18.461	0.33898	0	0.0091138	1	58.699	5561200	6638	1848	17494
A0A8I3PFD4	no	AIHNPMIQK	9	Unmodified	_AIHNPMIQK_	0	MULTI-MSMS	2	526.289494	1050.56443	0.5861	18.869	0.40791	0	0.0066822	1	85.265	2052400	3930	1849	17500
A0A8I3S4A5	no	AIHQQILLLR	10	Unmodified	_AIHQQILLLR_	0	MULTI-MSMS	3	402.255669	1203.74518	0.81359	43.334	0.37348	-7.1054E-15	0.0094162	1	58.246	12199000	1785	1850	17511
A0A8P0NVX2	no	AIHTAPVATMAFDPTSTLLATGGCDGAVR	29	Unmodified	_AIHTAPVATMAFDPTSTLLATGGCDGAVR_	0	MULTI-MSMS	3	967.812631	2900.41606	-0.48554	85.485	0.47235	0	2.7182E-07	1	69.052	65022000	6445	1851	17523
A0A8I3RZM8	no	AIIAPHAGYTYCGSCAAHAYK	21	Unmodified	_AIIAPHAGYTYCGSCAAHAYK_	0	MULTI-MATCH	4	571.267487	2281.04084	-0.63726	38.187	0.94332	0	NaN	0	NaN	25333000	3090	1853	17545
A0A8C0Z2G8	no	AIIDEFEQK	9	Unmodified	_AIIDEFEQK_	0	MULTI-MATCH	2	546.782222	1091.54989	0.09061	54.595	0.3736	0	NaN	0	NaN	9252600	6266	1854	17553
A0A8I3PYS5	no	AIIEEYLHLNDMK	13	Unmodified	_AIIEEYLHLNDMK_	0	MULTI-MSMS	2	794.905616	1587.79668	-0.74615	76.108	0.78226	0	1.5093E-11	2	223.07	333920000	2053	1855	17556
A0A8I3PNN7	no	AIIIFVPVPQLK	12	Unmodified	_AIIIFVPVPQLK_	0	MULTI-MSMS	2	669.431399	1336.84824	0.70206	96.148	1.1851	0	0.00061198	2	95.099	919310000	4468	1856	17575
A0A8I3PNN7	no	AIIIFVPVPQLK	12	Unmodified	_AIIIFVPVPQLK_	0	MULTI-MSMS	3	446.623358	1336.84824	0.14439	96.089	0.60977	0	0.0023747	1	65.5	18012000	4468	1856	17576
A0A8I3PNN7	no	AIIIFVPVPQLK	12	Unmodified	_AIIIFVPVPQLK_	0	MULTI-MSMS	2	669.431399	1336.84824	1.8353	118.23	1.4251	-1.4211E-14	0.026944	1	47.823	567470	4468	1856	17577
A0A8P0N9X4	no	AIIKPQYVDQIPK	13	Unmodified	_AIIKPQYVDQIPK_	1	MULTI-MSMS	2	756.942859	1511.87116	-0.71695	46.992	1.192	-7.1054E-15	0.0057487	1	80.014	21831000	6573;6418	1858	17603
A0A8P0NFD4	no	AIIKPVIIDKDVK	13	Unmodified	_AIIKPVIIDKDVK_	2	MULTI-MATCH	4	363.735352	1450.9123	-0.76298	32.683	0.51899	0	NaN	0	NaN	14087000	4381	1859	17615
A0A8I3PHW1	no	AIIPSHLAYGK	11	Unmodified	_AIIPSHLAYGK_	0	MULTI-MSMS	3	390.560758	1168.66044	0.23138	38.446	1.3489	7.1054E-15	0.0042396	2	62.466	283320000	6127	1861	17620
A0A8I3PHW1	no	AIIPSHLAYGK	11	Unmodified	_AIIPSHLAYGK_	0	MULTI-MATCH	2	585.337498	1168.66044	-4.4382	38.345	0.53205	0	NaN	0	NaN	10213000	6127	1861	17642
A0A8I3N7Q9	no	AIIQVSQIVAR	11	Unmodified	_AIIQVSQIVAR_	0	MULTI-MSMS	2	599.36933	1196.72411	0.33367	59.057	0.88346	-7.1054E-15	0.0040178	1	74.464	114850000	2875	1862	17647
A0A8I3SCB6	no	AIITALGVDRR	11	Unmodified	_AIITALGVDRR_	1	MULTI-MATCH	2	592.859129	1183.70371	-1.8909	38.663	0.34059	0	NaN	0	NaN	2642100	3764	1864	17662
A0A8I3PAX1	no	AIIVEFAQQGLNAALFYENKDPR	23	Unmodified	_AIIVEFAQQGLNAALFYENKDPR_	1	MULTI-MSMS	3	869.790372	2606.34929	0.75375	100.23	0.40649	0	0.00085759	1	42.384	33728000	3173	1865	17666
A0A8C0N5A7	no	AIKPTLGLIDPLHTLHMPDR	20	Unmodified	_AIKPTLGLIDPLHTLHMPDR_	1	MULTI-MSMS	5	448.454365	2237.23544	0.45535	74.262	0.5764	0	3.8615E-05	2	83.849	21955000	2232	1866	17670
A0A8C0Q6J6	no	AILCLLLGGVER	12	Unmodified	_AILCLLLGGVER_	0	MULTI-MSMS	2	657.384122	1312.75369	1.0354	96.149	0.8126	0	9.7916E-05	1	127.4	194480000	3042	1868	17682
A0A8C0TA90	no	AILDQQVLAEELTTK	15	Unmodified	_AILDQQVLAEELTTK_	0	MULTI-MSMS	2	836.46181	1670.90907	0.49587	82.538	0.71282	0	6.7711E-16	2	213.63	37322000	3272;5880	1869	17695
A0A8C0YS41	no	AILDSETGLLFLSLE	15	Unmodified	_AILDSETGLLFLSLE_	0	MULTI-MSMS	2	810.940179	1619.8658	-1.05	111.98	0.4411	0	1.4663E-05	1	135.43	56989000	6188;3979	1870	17706
A0A8I3SBI9	no	AILEDIHVNLFTR	13	Unmodified	_AILEDIHVNLFTR_	0	MULTI-MSMS	2	770.92774	1539.84093	0.35665	82.703	1.4604	0	4.4928E-09	1	206.1	105670000	5490	1871	17719
A0A8I3SBI9	no	AILEDIHVNLFTR	13	Unmodified	_AILEDIHVNLFTR_	0	MULTI-MSMS	3	514.287586	1539.84093	0.37712	82.551	0.64462	0	0.0013285	1	69.451	57997000	5490	1871	17720
A0A8I3SBI9	no	AILEDIHVNLFTR	13	Unmodified	_AILEDIHVNLFTR_	0	MSMS	2	770.92774	1539.84093	NaN	83.115	1	0	0.0026494	1	69.01		5490	1871	17721
A0A8I3MYR3	no	AILIFNNHGKPR	12	Unmodified	_AILIFNNHGKPR_	1	MULTI-MSMS	3	460.601727	1378.78335	-0.12684	24.802	0.61427	0	0.012018	1	52.247	4428800	4125	1875	17759
A0A8C0TB14	no	AILILDNDGDR	11	Unmodified	_AILILDNDGDR_	0	MULTI-MSMS	2	607.822409	1213.63027	-0.56062	54.849	0.78139	0	0.00025654	2	154.49	122420000	5175	1876	17761
A0A8P0TIK2	no	AILLAVLPMSLLSVGK	16	Unmodified	_AILLAVLPMSLLSVGK_	0	MULTI-MSMS	2	813.007144	1623.99974	-1.1431	108.92	0.34146	0	0.001016	1	69.01	5702500	5114	1877	17775
A0A8P0TIK2	no	AILLAVLPMSLLSVGK	16	Unmodified	_AILLAVLPMSLLSVGK_	0	MULTI-MSMS	3	542.340522	1623.99974	-0.0030858	108.95	0.27328	0	0.00062308	1	65.172	4132700	5114	1877	17776
A0A8P0SL58	no	AILMITNR	8	Unmodified	_AILMITNR_	0	MULTI-MSMS	2	466.273312	930.532072	0.099229	43.525	0.40647	0	0.0063553	1	119.57	5102400	6592	1878	17791
A0A8C0SU42	no	AILSSILEEQK	11	Unmodified	_AILSSILEEQK_	0	MULTI-MATCH	2	615.850635	1229.68672	-1.068	66.611	0.68111	-1.4211E-14	NaN	0	NaN	55707000	5650	1887	17853
A0A8P0TTK7	no	AILVDLEPGTMDSVR	15	Unmodified	_AILVDLEPGTMDSVR_	0	MULTI-MSMS	2	808.42163	1614.82871	0.14391	78.416	1.663	0	5.7364E-06	5	143.17	11006000000	1644;1768;6608;5630;1645	1890	17874
A0A8P0TTK7	no	AILVDLEPGTMDSVR	15	Unmodified	_AILVDLEPGTMDSVR_	0	MULTI-MSMS	2	808.42163	1614.82871	0.016383	79.735	0.50785	0	0.0071383	1	54.683	24232000	1644;1768;6608;5630;1645	1890	17875
A0A8P0TTK7	no	AILVDLEPGTMDSVR	15	Oxidation (M)	_AILVDLEPGTM(ox)DSVR_	0	MULTI-MATCH	2	816.419088	1630.82362	-5.4279	66.61	0.64765	0	NaN	0	NaN	49444000	1644;1768;6608;5630;1645	1890	17916
A0A8I3RVG9	no	AILVVFANK	9	Unmodified	_AILVVFANK_	0	MULTI-MSMS	2	487.805303	973.596052	-0.81244	59.721	1.8356	-7.1054E-15	0.0021305	2	108.24	28509000	2286	1891	17923
A0A8I3RVG9	no	AILVVFANK	9	Unmodified	_AILVVFANK_	0	MULTI-MSMS	2	487.805303	973.596052	0.78874	62.381	0.84701	0	0.054936	1	47.743	191050000	2286	1891	17924
A0A8I3NJ91	no	AIMAHMTVEEIYKDR	15	Unmodified	_AIMAHMTVEEIYKDR_	1	MULTI-MSMS	4	452.477383	1805.88043	0.10282	53.269	0.47537	0	0.00032856	1	79.022	15232000	4902	1893	17955
A0A8I3NJ91	no	AIMAHMTVEEIYKDR	15	Unmodified	_AIMAHMTVEEIYKDR_	1	MULTI-MATCH	4	452.477383	1805.88043	-4.6941	48.796	0.10903	0	NaN	0	NaN	3031600	4902	1893	17964
A0A8C0STJ7	no	AIMAQLPQEQK	11	Unmodified	_AIMAQLPQEQK_	0	MULTI-MSMS	2	628.837005	1255.65946	0.026784	39.705	1.7348	0	4.7886E-07	2	219.51	122740000	5644	1894	17967
A0A8I3N4K3	no	AIMASDSILTEEGK	14	Unmodified	_AIMASDSILTEEGK_	0	MULTI-MSMS	2	732.866157	1463.71776	2.7606	55.418	0.9171	0	0.0022178	1	71.085	43652000	780	1895	17979
A0A8I3MVW9	no	AIMTYVSSFYHAFSGAQK	18	Unmodified	_AIMTYVSSFYHAFSGAQK_	0	MULTI-MSMS	2	1004.48529	2006.95603	2.0565	95.993	0.23667	0	4.3582E-05	1	89.231	22469000	5457;5381	1897	17985
A0A8I3S702	no	AINFNFGYAK	10	Unmodified	_AINFNFGYAK_	0	MULTI-MSMS	2	572.792924	1143.57129	-1.0243	66.979	0.13512	0	0.042104	1	47.657	5931000	5954	1898	17992
A0A8C0NEP7	no	AINGPTSASGDEISK	15	Unmodified	_AINGPTSASGDEISK_	0	MULTI-MSMS	2	723.857177	1445.6998	0.68039	25.576	0.64862	0	0.0012026	1	72.29	1994200	2611	1899	17994
A0A8I3NUC9	no	AINLLPANTQINDIR	15	Unmodified	_AINLLPANTQINDIR_	0	MULTI-MSMS	2	833.467761	1664.92097	-0.26103	74.269	0.44034	1.4211E-14	0.0015375	1	70.195	17015000	3283	1900	18006
A0A8P0SEB0	no	AINPINTFTK	10	Unmodified	_AINPINTFTK_	0	MULTI-MSMS	2	559.813856	1117.61316	3.345	50.812	0.81331	0	0.01463	1	63.216	78070000	5460	1901	18018
A0A8C0RR54	no	AINQFTEVLTR	11	Unmodified	_AINQFTEVLTR_	0	MULTI-MSMS	2	646.353877	1290.6932	0.65171	65.407	0.44178	0	0.00070318	1	107.21	36372000	3507	1902	18030
A0A8I3N0P1	no	AINQGGLTSVAVR	13	Unmodified	_AINQGGLTSVAVR_	0	MULTI-MSMS	2	643.364776	1284.715	-0.14852	40.621	0.33875	0	3.2273E-05	1	135.86	274450000	5602	1903	18043
A0A8I3RYC9	no	AINQQTGAFVEISR	14	Unmodified	_AINQQTGAFVEISR_	0	MULTI-MSMS	2	767.404629	1532.79471	2.9171	52.383	0.91682	0	1.2476E-06	2	154.15	66423000	3271	1905	18060
A0A8I3RYC9	no	AINQQTGAFVEISR	14	Unmodified	_AINQQTGAFVEISR_	0	MULTI-MSMS	2	767.404629	1532.79471	-1.2465	53.516	1.0518	7.1054E-15	0.00061246	2	86.463	16457000	3271	1905	18061
A0A8I3RYC9	no	AINQQTGAFVEISR	14	Unmodified	_AINQQTGAFVEISR_	0	MULTI-MATCH	2	767.404629	1532.79471	-0.97643	54.235	0.33933	0	NaN	0	NaN	10076000	3271	1905	18082
A0A8P0NJK6	no	AINTLNGLR	9	Deamidation (NQ)	_AINTLN(de)GLR_	0	MSMS	2	486.777274	971.539994	NaN	35.232	1	0	0.026128	1	77.674		6539;1378	1906	18087
Q2KKD1	no	AINVILGCLR	10	Unmodified	_AINVILGCLR_	0	MULTI-MSMS	2	564.831526	1127.6485	-1.3892	70.974	0.5093	0	0.00041467	1	143.11	40561000	4160	1908	18095
A0A8I3S6F7	no	AINVQEEK	8	Unmodified	_AINVQEEK_	0	MULTI-SECPEP	2	465.748182	929.481811	-0.35072	15.605	0.33883	1.7764E-15	0.06516	1	108.46	20568000	6594;6533	1909	18107
A0A8I3SA06	no	AINVSASSGGVQNSGVIR	18	Unmodified	_AINVSASSGGVQNSGVIR_	0	MULTI-MSMS	2	858.455382	1714.89621	-0.78987	42.773	0.30756	0	9.4315E-05	1	82.515	11606000	3350	1910	18118
A0A8C0Q119	no	AIPDLTAPVAAVQAAVSNLVR	21	Unmodified	_AIPDLTAPVAAVQAAVSNLVR_	0	MULTI-MSMS	3	692.731906	2075.17389	-0.29857	111.11	0.8853	-1.4211E-14	0.00040337	2	48.354	1563300000	4471	1911	18125
A0A8C0Q119	no	AIPDLTAPVAAVQAAVSNLVR	21	Unmodified	_AIPDLTAPVAAVQAAVSNLVR_	0	MULTI-MSMS	3	692.731906	2075.17389	3.5296	118.24	1.1881	0	0.013403	1	29.126	983060	4471	1911	18126
A0A8C0Q119	no	AIPDLTAPVAAVQAAVSNLVR	21	Unmodified	_AIPDLTAPVAAVQAAVSNLVR_	0	MULTI-SECPEP	2	1038.59422	2075.17389	-0.66513	111.14	0.1366	1.4211E-14	0.06056	1	38.376	8475500	4471	1911	18127
A0A8P0TAL0	no	AIPNQGEILVIR	12	Unmodified	_AIPNQGEILVIR_	0	MULTI-MSMS	2	661.893169	1321.77178	-0.17531	62.96	1.1183	0	0.0038664	3	70.1	42771000	6497;5742	1914	18147
A0A8I3NC31	no	AIPVLVDVLR	10	Unmodified	_AIPVLVDVLR_	0	MULTI-MSMS	2	547.850242	1093.68593	-0.15015	86.161	0.98277	0	0.024222	2	56.434	46712000	4899	1915	18160
A0A8P0SP42	no	AIQAYGMKPHDIFEANDLFENGNMTQVQTTLVALAGLAK	39	Deamidation (NQ)	_AIQAYGMKPHDIFEANDLFEN(de)GNMTQVQTTLVALAGLAK_	1	MULTI-MATCH	4	1056.03033	4220.09222	-0.55301	107.81	0.20493	-1.4211E-14	NaN	0	NaN	8246900	2515	1916	18173
A0A8P0SP42	no	AIQAYGMKPHDIFEANDLFENGNMTQVQTTLVALAGLAK	39	Unmodified	_AIQAYGMKPHDIFEANDLFENGNMTQVQTTLVALAGLAK_	1	MULTI-MSMS	4	1055.78433	4219.1082	-0.58659	107.25	0.37435	0	1.1935E-19	1	91.967	13425000	2515	1916	18177
A0A8C0QAU4	no	AIQDHLLEVEESKDQMEK	18	Unmodified	_AIQDHLLEVEESKDQMEK_	1	MULTI-MSMS	3	714.684293	2141.03105	0.22165	51.528	0.37305	-7.1054E-15	0.012166	1	37.009	9186600	4645;6361	1918	18180
A0A8P0TL06	no	AIQDMFPNMDR	11	Unmodified	_AIQDMFPNMDR_	0	MULTI-MSMS	2	669.302472	1336.59039	-0.65974	73.369	0.95236	-1.4211E-14	0.0040368	1	74.424	32794000	6569	1919	18185
A0A8I3NZJ0	no	AIQELASPLMGR	12	Unmodified	_AIQELASPLMGR_	0	MULTI-MSMS	2	643.35028	1284.68601	-1.3353	63.062	0.37359	0	0.023761	1	48.741	14353000	1826	1920	18197
A0A8I3MNS2	no	AIQLNPNYIR	10	Unmodified	_AIQLNPNYIR_	0	MULTI-MSMS	2	601.33803	1200.66151	0.61785	52.574	0.44087	0	0.0010071	1	110.31	19137000	2444	1921	18205
A0A8I3P5Y3	no	AIQLSGAEQLEALK	14	Unmodified	_AIQLSGAEQLEALK_	0	MULTI-MSMS	2	735.911756	1469.80896	-0.47473	68.188	0.74734	0	7.412E-07	2	163.12	160170000	6301	1923	18227
Q5I9W4	no	AIQMVANSLK	10	Unmodified	_AIQMVANSLK_	0	MULTI-MSMS	2	537.802434	1073.59032	1.4363	39.194	0.47599	0	0.00086285	1	112.84	6103200	455	1924	18242
A0A8I3PAI9	no	AIQPDAGYYNDLVPPIGMLNNPMNAVTTK	29	Unmodified	_AIQPDAGYYNDLVPPIGMLNNPMNAVTTK_	0	MULTI-MSMS	3	1039.85097	3116.53109	0.71117	102.03	0.341	0	3.8683E-06	2	54.466	28553000	865	1925	18254
A0A8C0QDH8	no	AIQPDELSSCGWNK	14	Unmodified	_AIQPDELSSCGWNK_	0	MULTI-MSMS	2	802.872305	1603.73006	-0.9	55.328	0.23786	0	0.044299	1	40.015	4194100	778	1926	18265
A0A8C0T559	no	AIQVGVIGFPNVGK	14	Unmodified	_AIQVGVIGFPNVGK_	0	MULTI-MSMS	2	699.908819	1397.80309	0.024073	78.893	0.98348	0	0.00077624	2	83.869	61973000	1391	1928	18271
A0A8I3P2M1	no	AISAANLHLR	10	Unmodified	_AISAANLHLR_	0	MULTI-MSMS	2	533.311815	1064.60908	0.29361	32.312	0.37268	0	0.00066943	2	190.73	12613000	2498	1929	18284
A0A8P0T3C0	no	AISEELDHALNDMTSL	16	Unmodified	_AISEELDHALNDMTSL_	0	MULTI-MSMS	2	879.914366	1757.81418	0.43829	97.925	0.64626	1.4211E-14	3.3012E-06	1	133.91	59410000	6553	1934	18317
A0A8P0T3C0	no	AISEELDHALNDMTSL	16	Unmodified	_AISEELDHALNDMTSL_	0	MULTI-SECPEP	2	879.914366	1757.81418	-1.5445	98.953	0.27253	0	0.016659	1	62.408	20104000	6553	1934	18318
A0A8C0MNT1	yes	AISEELDHALNDMTSM	16	Unmodified	_AISEELDHALNDMTSM_	0	MULTI-MSMS	2	888.892577	1775.7706	-0.68239	96.906	0.23764	0	0.0089035	1	48.981	28783000	1636	1935	18334
A0A8I3PYS5	no	AISEPNFSVAYANMCR	16	Unmodified	_AISEPNFSVAYANMCR_	0	MULTI-MSMS	2	915.419096	1828.82364	-1.037	74.98	1.0528	0	1.1385E-06	2	140.78	179180000	2053	1936	18345
A0A8I3NRV2	no	AISFVGSNQAGEYIFER	17	Unmodified	_AISFVGSNQAGEYIFER_	0	MULTI-MSMS	2	944.465415	1886.91628	1.2657	85.499	0.60808	0	2.9928E-17	2	195.77	52886000	3621	1937	18357
A0A8P0SI18	no	AISGLEQDQPAR	12	Unmodified	_AISGLEQDQPAR_	0	MULTI-MSMS	2	642.830766	1283.64698	1.7526	29.232	0.3391	-3.5527E-15	4.7328E-05	1	135.55	11836000	1389	1938	18370
A0A8C0PVK3	no	AISHEHSPSDLEAHFVPLVK	20	Unmodified	_AISHEHSPSDLEAHFVPLVK_	0	MULTI-MSMS	5	443.43281	2212.12767	0.17268	52.236	0.9505	-7.1054E-15	4.6756E-07	2	99.747	298590000	4368;4446	1939	18381
A0A8I3MGZ0	no	AISSASSPQSPGDALR	16	Unmodified	_AISSASSPQSPGDALR_	0	MULTI-MSMS	2	772.389176	1542.7638	0.34617	33.122	0.72182	0	0.0022432	1	61.11	21771000	5463	1940	18395
A0A8C0N892	no	AISSLDLLGDFK	12	Unmodified	_AISSLDLLGDFK_	0	MULTI-MSMS	2	639.850635	1277.68672	0.35118	92.189	0.37196	0	0.00096879	1	87.298	9529700	2373	1941	18404
A0A8I3PZF7	no	AISSTEAVLNNR	12	Unmodified	_AISSTEAVLNNR_	0	MULTI-MSMS	2	637.838591	1273.66263	-0.79458	33.368	0.78135	0	7.2265E-05	1	149.72	53607000	1086;6534;802	1942	18409
A0A8C0MGR5	no	AISTGSLASSTLNK	14	Unmodified	_AISTGSLASSTLNK_	0	MULTI-MSMS	2	675.367181	1348.71981	-0.26496	40.035	0.44126	-7.1054E-15	0.013808	1	49.632	3786200	1357	1944	18428
A0A8P0PAZ7	no	AISVGQLVDVK	11	Unmodified	_AISVGQLVDVK_	0	MULTI-MSMS	2	564.834788	1127.65502	-0.12398	62.216	0.74561	0	0.0013157	2	93.098	77477000	6527	1946	18440
A0A8I3NB41	no	AISVHSTPEGCSSACK	16	Unmodified	_AISVHSTPEGCSSACK_	0	MULTI-MSMS	2	845.879804	1689.74505	-0.056391	17.453	0.51035	0	2.2215E-20	2	207.95	14058000	4571	1947	18454
A0A8I3NGR5	no	AISYHLVQKPFPLTK	15	Unmodified	_AISYHLVQKPFPLTK_	1	MULTI-MSMS	4	436.255446	1740.99268	0.060065	51.156	1.0841	0	0.0019939	2	60.474	73373000	6036	1948	18466
A0A8I3MY94	no	AISYLATVPK	10	Unmodified	_AISYLATVPK_	0	MULTI-MSMS	2	531.813325	1061.6121	0.71084	49.045	0.47531	7.1054E-15	0.025022	1	55.908	5059100	5516	1949	18478
A0A8I3N8X2	no	AITAGYFYHTAR	12	Unmodified	_AITAGYFYHTAR_	0	MULTI-MSMS	2	685.846219	1369.67788	-1.6384	42.368	0.27092	0	0.0050443	1	66.595	3886200	5561	1950	18489
A0A8I3S525	no	AITGASLADIMAK	13	Unmodified	_AITGASLADIMAK_	0	MULTI-MSMS	2	631.344663	1260.67477	3.3112	71.688	2.3806	0	0.00016314	3	103.22	1742400000	3054	1953	18504
A0A8I3N828	no	AITGVVCYACK	11	Unmodified	_AITGVVCYACK_	0	MULTI-MSMS	2	621.304484	1240.59441	-2.4929	42.138	0.23857	0	0.00077525	1	103.87	8980900	2189	1954	18519
A0A8C0S671	no	AITHLNNNFMFGQK	14	Unmodified	_AITHLNNNFMFGQK_	0	MULTI-MSMS	2	817.909024	1633.8035	1.9536	53.323	1.6293	-7.1054E-15	3.284E-10	1	195.51	260410000	5328	1955	18533
A0A8C0S671	no	AITHLNNNFMFGQK	14	Deamidation (NQ)	_AITHLNN(de)NFMFGQK_	0	MSMS	2	818.401032	1634.78751	NaN	57.307	1	0	0.00027336	1	94.82		5328	1955	18546
A0A8C0PY99	no	AITIAGIPQSIIECVK	16	Unmodified	_AITIAGIPQSIIECVK_	0	MULTI-MSMS	2	856.984398	1711.95424	0.010226	95.13	0.98414	0	0.00038162	1	75.819	1551300000	4419;4333;6665;6275	1956	18555
A0A8I3PTN2	no	AITIAGVPQSVTECVK	16	Unmodified	_AITIAGVPQSVTECVK_	0	MULTI-MSMS	2	836.950555	1671.88656	0.038431	66.354	0.78215	0	1.0375E-08	3	154.36	1841700000	3442	1957	18569
A0A8I3PTN2	no	AITIAGVPQSVTECVK	16	Unmodified	_AITIAGVPQSVTECVK_	0	MULTI-MATCH	2	836.950555	1671.88656	0.31618	62.064	1.7955	-7.1054E-15	NaN	0	NaN	62467000	3442	1957	18581
A0A8C0MFJ3	no	AITIASQTNCPLYVTK	16	Unmodified	_AITIASQTNCPLYVTK_	0	MULTI-MSMS	2	890.469112	1778.92367	-1.8261	58.038	1.0858	7.1054E-15	2.4263E-16	4	191.29	171340000	1299;4719	1958	18586
A0A8I3P372	no	AITNNQYEIV	10	Unmodified	_AITNNQYEIV_	0	MULTI-MSMS	2	582.798403	1163.58225	-4.4667	63.287	0.84863	-7.1054E-15	0.0081662	1	72.492	13785000	2487	1959	18598
A0A8I3NW81	no	AITVFSPDGHLFQVEYAQEAVK	22	Unmodified	_AITVFSPDGHLFQVEYAQEAVK_	0	MSMS	3	817.084785	2448.23253	NaN	87.945	1	0	4.8798E-23	1	122.77		5948	1962	18612
A0A8I3NW81	no	AITVFSPDGHLFQVEYAQEAVK	22	Unmodified	_AITVFSPDGHLFQVEYAQEAVK_	0	MULTI-MATCH	3	817.084785	2448.23253	-5.1454	88.045	0.37412	0	NaN	0	NaN	152560000	5948	1962	18623
A0A8I3NW81	no	AITVFSPDGHLFQVEYAQEAVKK	23	Unmodified	_AITVFSPDGHLFQVEYAQEAVKK_	1	MULTI-MSMS	3	859.783106	2576.32749	1.494	77.397	0.54475	0	0.0003385	3	46.295	40434000	5948	1963	18625
A0A8P0SLU3	no	AITWVQLQQR	10	Unmodified	_AITWVQLQQR_	0	MSMS	2	621.851304	1241.68806	NaN	61.468	1	0	0.00038311	1	122.74		612	1964	18635
A0A8C0NFG8	no	AITYNVVLLEK	11	Unmodified	_AITYNVVLLEK_	0	MULTI-MSMS	2	631.871371	1261.72819	-1.4819	68.523	0.67995	0	0.0034383	1	77.192	21713000	2630	1965	18638
A0A8I3NYW8	no	AIVAIENPADVSVISSR	17	Unmodified	_AIVAIENPADVSVISSR_	0	MULTI-MSMS	2	870.978158	1739.94176	0.53928	73.627	1.3592	0	4.0581E-17	4	194.24	4110000000	2064	1966	18641
A0A8I3MVP9	no	AIVDALPPPCESACTVPTDVDKWFHHQK	28	Unmodified	_AIVDALPPPCESACTVPTDVDKWFHHQK_	1	MULTI-MSMS	4	805.390399	3217.53249	-0.63528	79.505	0.84915	0	0.00039263	2	37.938	25040000	4621	1967	18653
Q5WR10	no	AIVDCGFEHPSEVQHECIPQAILGMDVLCQAK	32	Unmodified	_AIVDCGFEHPSEVQHECIPQAILGMDVLCQAK_	0	MULTI-MSMS	4	913.682021	3650.69898	-0.92452	92.79	0.88189	0	4.4952E-11	2	75.141	849920000	277;1616	1968	18674
Q5WR10	no	AIVDCGFEHPSEVQHECIPQAILGMDVLCQAK	32	Unmodified	_AIVDCGFEHPSEVQHECIPQAILGMDVLCQAK_	0	MULTI-MSMS	3	1217.90694	3650.69898	-0.68061	92.827	0.81378	0	1.7154E-47	2	157.42	203270000	277;1616	1968	18675
A0A8I3PC55	no	AIVDCIISIIEENTESK	17	Unmodified	_AIVDCIISIIEENTESK_	0	MULTI-MSMS	2	967.492981	1932.97141	1.0393	111.54	0.3395	0	4.0181E-06	1	112.44	206170000	6319	1969	18697
A0A8C0RZM4	no	AIVDCIISIVEENPEGK	17	Unmodified	_AIVDCIISIVEENPEGK_	0	MULTI-MSMS	2	943.482416	1884.95028	0.077326	103.85	0.54078	-1.4211E-14	1.4998E-07	1	145.29	110630000	5244	1970	18705
A0A8C0Q319	no	AIVDVHFDPATTFR	14	Unmodified	_AIVDVHFDPATTFR_	0	MULTI-MSMS	2	794.909547	1587.80454	-3.7502	72.844	0.23803	0	0.0037595	1	64.439	23052000	1388	1971	18716
A0A8C0QRL7	no	AIVHAVGQELQVTGPFNLQLIAK	23	Unmodified	_AIVHAVGQELQVTGPFNLQLIAK_	0	MULTI-MSMS	3	816.13207	2445.37438	1.7459	92.387	0.44033	0	7.0171E-05	1	50.539	16407000	4799	1974	18732
A0A8I3NK34	no	AIVLAAIFR	9	Unmodified	_AIVLAAIFR_	0	MULTI-MSMS	2	487.313295	972.612037	-0.94117	84.382	0.50979	0	0.0015763	1	114.19	9958900	4054	1975	18735
A0A8C0RLS6	no	AIVNHCGLLQLGLATVQTLK	20	Unmodified	_AIVNHCGLLQLGLATVQTLK_	0	MULTI-MATCH	3	717.076908	2148.20889	-1.4604	95.143	0.71329	0	NaN	0	NaN	72907000	5030	1977	18743
A0A8P0NBP4	no	AIVQQWLEYR	10	Unmodified	_AIVQQWLEYR_	0	MULTI-MSMS	2	653.351137	1304.68772	-0.097591	76.816	0.67866	0	0.00031812	1	199.68	373280000	4987	1979	18753
A0A8I3PUY9	no	AIVQVFEGTSGIDAQK	16	Unmodified	_AIVQVFEGTSGIDAQK_	0	MULTI-MSMS	2	831.938502	1661.86245	1.9925	66.077	0.40676	0	3.7017E-12	1	174.77	49123000	1827	1980	18765
A0A8I3NXQ3	no	AIWGYCDQLK	10	Unmodified	_AIWGYCDQLK_	0	MULTI-MSMS	2	627.302798	1252.59104	0.84458	63.504	0.33964	7.1054E-15	0.010785	1	68.735	44711000	4566	1981	18777
A0A8C0NBV0	no	AIWNVINWENVTER	14	Unmodified	_AIWNVINWENVTER_	0	MULTI-MSMS	2	872.444286	1742.87402	2.3836	97.919	0.44386	1.4211E-14	1.57E-08	1	179.19	102930000	363	1982	18788
A0A8I3PFK5	no	AIYADLNQNDFAISK	15	Unmodified	_AIYADLNQNDFAISK_	0	MULTI-MSMS	2	841.922852	1681.83115	0.90916	72.844	0.34026	0	0.0034364	1	61.194	35930000	5795	1983	18797
A0A8C0T9D5	no	AIYDTPCIQAESEK	14	Unmodified	_AIYDTPCIQAESEK_	0	MULTI-MSMS	2	812.879795	1623.74504	-1.1204	50.2	1.3281	0	5.6268E-06	1	147.72	129290000	5882	1985	18814
A0A8C0Z5N9	no	AIYELAISQPR	11	Unmodified	_AIYELAISQPR_	0	MULTI-MSMS	2	630.85097	1259.68739	0.62668	60.669	0.67991	7.1054E-15	0.0028406	1	80.688	31348000	6300	1986	18827
A0A8P0SDZ7	no	AIYFDGDFGQVVR	13	Unmodified	_AIYFDGDFGQVVR_	0	MSMS	2	743.869891	1485.72523	NaN	81.752	1	0	0.0080022	1	58.37		3638	1987	18839
A0A8P0SDZ7	no	AIYFDGDFGQVVR	13	Unmodified	_AIYFDGDFGQVVR_	0	MSMS	2	743.869891	1485.72523	NaN	82.351	1	0	0.023187	1	51.762		3638	1987	18840
A0A8I3Q6A8	no	AIYHLEAFVAK	11	Unmodified	_AIYHLEAFVAK_	0	MULTI-MSMS	3	421.236163	1260.68666	-0.38666	53.355	0.84877	0	0.0014223	1	78.342	51920000	5606	1988	18853
A0A8C0S097	no	AIYHTLNLCNIDVTQK	16	Unmodified	_AIYHTLNLCNIDVTQK_	0	MULTI-MSMS	2	951.990743	1901.96693	0.61073	62.307	0.30582	0	4.7244E-05	1	96.756	11851000	417	1989	18865
A0A8C0PGY5	no	AIYSFCSQICDPR	13	Unmodified	_AIYSFCSQICDPR_	0	MULTI-MSMS	2	808.863425	1615.7123	1.8643	65.17	0.23925	0	0.038257	1	43.306	6978200	4019	1991	18882
A0A8I3NZ76	no	AKDDDDSDIPTAQR	14	Unmodified	_AKDDDDSDIPTAQR_	1	MULTI-MSMS	2	773.852623	1545.69069	0.11889	18.453	0.47534	0	0.0007104	1	105.17	3260000	6183	1994	18890
A0A8I3PYB2	no	AKDIVPGDIVEIAVGDKVPADIR	23	Unmodified	_AKDIVPGDIVEIAVGDKVPADIR_	2	MULTI-MSMS	3	797.447835	2389.32168	1.128	83.823	0.61193	-1.4211E-14	0.064487	1	24.833	27808000	5877	1995	18901
A0A8C0RPA1	no	AKDLIITPATILK	13	Unmodified	_AKDLIITPATILK_	1	MULTI-MSMS	2	698.942327	1395.8701	-2.015	63.233	0.50865	0	0.048186	1	56.938	40407000	5083;6026;3464	1996	18905
A0A8C0RPA1	no	AKDLIITPATILK	13	Unmodified	_AKDLIITPATILK_	1	MULTI-MSMS	3	466.29731	1395.8701	0.1525	63.539	0.50931	0	0.036222	1	39.033	6564600	5083;6026;3464	1996	18906
A0A8C0MVT2	no	AKDLQDELAGNSEQR	15	Unmodified	_AKDLQDELAGNSEQR_	1	MULTI-MSMS	2	837.408097	1672.80164	-2.0402	33.168	0.23764	7.1054E-15	0.00051817	1	97.69	5663600	1885	1998	18921
A0A8C0TD64	no	AKDPFAHLPK	10	Unmodified	_AKDPFAHLPK_	1	MULTI-MSMS	2	562.316566	1122.61858	0.14431	23.481	0.61166	0	0.063458	1	65.404	110300000	5949	2000	18938
A0A8C0TCQ7	no	AKDQDMLDLVGVLHDPETLLR	21	Unmodified	_AKDQDMLDLVGVLHDPETLLR_	1	MULTI-MSMS	3	793.417658	2377.23115	0.22607	97.345	0.37464	0	0.031493	1	24.644	22319000	5938	2001	18950
A0A8C0PQ80	no	AKDQNESLDEEMFYK	15	Unmodified	_AKDQNESLDEEMFYK_	1	MULTI-MSMS	2	923.911824	1845.80909	-1.6383	51.488	0.37305	0	0.00050121	1	97.866	21016000	4227	2002	18959
A0A8I3MWI3	no	AKDYENAIK	9	Unmodified	_AKDYENAIK_	1	MULTI-MSMS	2	526.274564	1050.53457	0.17173	15.728	0.23837	-1.7764E-15	0.021128	1	94.309	2372900	1216	2003	18971
A0A8I3MST1	no	AKEAAEQDVEK	11	Unmodified	_AKEAAEQDVEK_	1	MULTI-MATCH	2	609.304049	1216.59355	-0.45461	10.368	0.3077	0	NaN	0	NaN	34652000	2135	2004	18990
A0A8C0S0J3	no	AKEALELTDTGLLSGSEER	19	Unmodified	_AKEALELTDTGLLSGSEER_	1	MSMS	2	1010.01567	2018.01678	NaN	63.129	1	0	1.7969E-05	1	91.812		5260	2005	18997
A0A8I3NYX9	no	AKECVAETSGSEEVK	15	Unmodified	_AKECVAETSGSEEVK_	1	MULTI-MATCH	2	812.380159	1622.74577	0.21172	14.92	0.29489	1.7764E-15	NaN	0	NaN	952010	4287;632	2006	19007
A0A8C0Q6X1	no	AKEDLIFHCGFR	12	Unmodified	_AKEDLIFHCGFR_	1	MULTI-MSMS	4	373.939594	1491.72927	-0.67009	42.771	0.71673	0	0.039639	1	35.204	24475000	4490	2008	19012
A0A8C0SC86	yes	AKEDQPQGLVPGGAVVVLSGPHR	23	Unmodified	_AKEDQPQGLVPGGAVVVLSGPHR_	1	MULTI-MSMS	4	578.568383	2310.24443	2.0669	55.262	0.78139	-7.1054E-15	0.00081114	1	40.177	44222000	5397	2009	19025
A0A8C0SC86	yes	AKEDQPQGLVPGGAVVVLSGPHR	23	Unmodified	_AKEDQPQGLVPGGAVVVLSGPHR_	1	MULTI-MSMS	3	771.088752	2310.24443	0.35752	55.223	0.61112	0	0.00094703	1	41.491	20871000	5397	2009	19026
A0A8I3PDN0	no	AKEEQQDDTVYMGK	14	Unmodified	_AKEEQQDDTVYMGK_	1	MULTI-MSMS	2	821.374877	1640.7352	-0.022448	19.975	0.30472	0	1.2021E-06	1	171.29	8902100	3361	2010	19036
A0A8C0PM55	no	AKEILQEEEDLAEIVQLVGK	20	Unmodified	_AKEILQEEEDLAEIVQLVGK_	1	MULTI-MSMS	3	752.077408	2253.21039	-0.5397	101.93	0.51081	0	6.7603E-05	1	77.959	134160000	4216	2013	19057
A0A8I3MQ25	no	AKELLGQGLLLR	12	Unmodified	_AKELLGQGLLLR_	1	MULTI-SECPEP	2	655.911362	1309.80817	-0.19656	57.225	0.54121	0	0.015131	1	112.89	20394000	4215	2014	19068
E2QWF5	no	AKESWEMNSEEK	12	Unmodified	_AKESWEMNSEEK_	1	MULTI-MSMS	2	734.324656	1466.63476	0.051493	21.408	0.60974	0	0.004069	1	90.05	10045000	4036	2016	19082
E2QWF5	no	AKESWEMNSEEK	12	Unmodified	_AKESWEMNSEEK_	1	MULTI-MATCH	2	734.324656	1466.63476	-3.6302	20.576	0.27135	0	NaN	0	NaN	940350	4036	2016	19092
A0A8C0MIT4	no	AKFEELNMDLFR	12	Unmodified	_AKFEELNMDLFR_	1	MULTI-MSMS	2	756.879401	1511.74425	-0.72312	76.978	0.8146	0	2.2882E-17	2	248.98	603980000	1432	2017	19098
A0A8I3N9B5	no	AKGEIPEVAFMK	12	Unmodified	_AKGEIPEVAFMK_	1	MULTI-MSMS	3	440.572446	1318.69551	-0.09095	51.263	0.60882	7.1054E-15	0.025057	1	45.115	11656000	5768	2019	19121
A0A8I3P2P6	no	AKIEVSEDGTK	11	Unmodified	_AKIEVSEDGTK_	1	MULTI-MATCH	3	392.875071	1175.60338	-2.5994	13.532	0.40015	0	NaN	0	NaN	3281400	2675	2021	19137
A0A8P0SW23	no	AKKDDTDDEIAK	12	Unmodified	_AKKDDTDDEIAK_	2	MULTI-MSMS	2	674.833171	1347.65179	0.057058	9.7586	0.37012	0	0.0033002	1	168.22	9944500	192	2023	19144
A0A8C0TVM6	no	AKKPAAATVAK	11	Unmodified	_AKKPAAATVAK_	2	MULTI-MSMS	3	352.557236	1054.64988	0.90231	8.4359	0.92136	0	0.0014511	1	100.38	20770000	6166;6129	2024	19155
A0A8P0SQF7	no	AKLDSLQDTGIDHHALLK	18	Unmodified	_AKLDSLQDTGIDHHALLK_	1	MULTI-MSMS	5	395.817964	1974.05344	0.52857	40.722	0.78008	0	0.0029156	1	48.288	43956000	4345	2025	19162
A0A8P0TI68	no	AKLEEAILGSIGAR	14	Unmodified	_AKLEEAILGSIGAR_	1	MSMS	2	714.414465	1426.81438	NaN	67.602	1	0	0.047362	1	61.11		523	2028	19196
A0A8I3S6F7	no	AKLEENSAFLQFNWK	15	Unmodified	_AKLEENSAFLQFNWK_	1	MSMS	2	912.967593	1823.92063	NaN	76.836	1	0	0.034675	1	61.48		6594;6533	2029	19199
A0A8I3S6F7	no	AKLEENSAFLQFNWK	15	Unmodified	_AKLEENSAFLQFNWK_	1	MULTI-MATCH	2	912.967593	1823.92063	6.6251	77.465	1.0195	0	NaN	0	NaN	19395000	6594;6533	2029	19200
A0A8C0QN72	no	AKLPLGLLLHPFK	13	Unmodified	_AKLPLGLLLHPFK_	1	MULTI-MSMS	4	362.485337	1445.91224	-0.5387	75.729	0.40817	-1.4211E-14	0.026029	1	39.73	14091000	4707	2030	19202
A0A8C0TQU6	no	AKLPLGLLLHPFR	13	Unmodified	_AKLPLGLLLHPFR_	1	MULTI-MSMS	4	369.486874	1473.91839	-0.1312	77.346	0.61222	0	0.0072635	1	52.555	36018000	3956	2031	19207
A0A8C0TIN7	no	AKNEILDEVISLSQVTPK	18	Unmodified	_AKNEILDEVISLSQVTPK_	1	MULTI-MSMS	2	992.551687	1983.08882	0.93865	94.639	0.27138	0	5.7629E-55	1	268.56	45971000	6035	2032	19213
A0A8I3Q2T9	no	AKNGSEADIDEGLYSR	16	Acetyl (Protein N-term),Deamidation (NQ)	_(ac)AKN(de)GSEADIDEGLYSR_	1	MULTI-MSMS	2	884.40522	1766.79589	0.29051	55.039	0.50957	0	0.00073571	1	77.527	10558000	5654	2033	19225
A0A8I3NHY9	no	AKPAMPQDSVPSPR	14	Unmodified	_AKPAMPQDSVPSPR_	1	MSMS	2	740.882475	1479.7504	NaN	26.14	1	0	0.0036363	1	81.92		3201	2034	19240
A0A8I3RRB6	no	AKPLTDQEK	9	Acetyl (Protein N-term)	_(ac)AKPLTDQEK_	1	MULTI-MSMS	2	536.287671	1070.56079	1.1371	17.474	0.47683	0	0.0011771	1	111.74	9067400	4478	2036	19259
A0A8I3NH42	no	AKPPPGGGEQEPPPPPTPQDVEMKEEAAAGGGSAGEPDSK	40	Unmodified	_AKPPPGGGEQEPPPPPTPQDVEMKEEAAAGGGSAGEPDSK_	2	MULTI-MSMS	4	974.208812	3892.80614	-0.48527	50.845	1.7663	0	4.4418E-06	3	58.804	15117000	4254	2037	19270
A0A8I3MEC0	no	AKPPSEAEYTDVLQK	15	Unmodified	_AKPPSEAEYTDVLQK_	1	MULTI-MSMS	2	838.430509	1674.84647	-0.085964	40.655	0.30479	0	0.00017565	1	125.54	22032000	572	2038	19284
A0A8P0NWJ9	no	AKPQVVVAPVLMSK	14	Acetyl (Protein N-term)	_(ac)AKPQVVVAPVLMSK_	1	MULTI-MSMS	2	754.947087	1507.87962	-0.2483	63.429	0.54306	0	3.3108E-05	1	132.59	39051000	5324	2039	19295
A0A8I3P4A8	no	AKPVNSKPESAYR	13	Unmodified	_AKPVNSKPESAYR_	2	MULTI-MSMS	4	362.447946	1445.76268	0.21763	10.637	0.26731	0	0.059245	1	32.567	98050000	5005	2042	19314
A0A8I3P433	no	AKPVVSFIAGLTAPPGR	17	Unmodified	_AKPVVSFIAGLTAPPGR_	1	MULTI-MSMS	2	840.993414	1679.97228	-0.63772	72.941	0.84883	0	0.0072265	1	61.212	34189000	2299	2043	19322
A0A8I3PKJ4	no	AKQDVIEVIEK	11	Unmodified	_AKQDVIEVIEK_	1	MULTI-MSMS	2	636.36391	1270.71327	0.18074	33.601	0.33895	0	0.0042742	1	99.568	6879100	2491	2044	19327
A0A8I3PMD4	no	AKQELEVNGGSGDAVSSGNEVSENMEEEAENR	32	Unmodified	_AKQELEVNGGSGDAVSSGNEVSENMEEEAENR_	1	MULTI-MSMS	3	1122.49385	3364.45971	-0.3721	59.188	0.20469	7.1054E-15	0.017133	1	23.571	6155800	6511	2046	19347
A0A8I3PMD4	no	AKQELEVNGGSGDAVSSGNEVSENMEEEAENR	32	Deamidation (NQ)	_AKQELEVN(de)GGSGDAVSSGNEVSENMEEEAENR_	1	MULTI-MSMS	3	1122.82185	3365.44373	0.94483	62.269	0.23745	0	8.3095E-06	1	52.577	6392300	6511	2046	19356
A0A8I3PMD4	no	AKQELEVNGGSGDAVSSGNEVSENMEEEAENR	32	Deamidation (NQ)	_AKQELEVN(de)GGSGDAVSSGNEVSENMEEEAENR_	1	MULTI-MSMS	3	1122.82185	3365.44373	-0.15619	63.198	0.44098	-7.1054E-15	1.8498E-10	1	77.733	14122000	6511	2046	19357
A0A8I3PXJ3	no	AKVDEFPLCGHMVSDEYEQLSSEALEAAR	29	Unmodified	_AKVDEFPLCGHMVSDEYEQLSSEALEAAR_	1	MULTI-MSMS	3	1094.50782	3280.50164	-0.7185	94.69	0.30497	0	4.127E-105	1	271.47	348100000	5912	2049	19378
A0A8I3SBI9	no	AKVNEAVECLLSLK	14	Unmodified	_AKVNEAVECLLSLK_	1	MULTI-MSMS	2	787.434541	1572.85453	-0.64463	76.745	0.37313	0	0.00072635	1	107.2	28486000	5490	2050	19390
A0A8P0NNQ1	no	AKWDAWNQLK	10	Unmodified	_AKWDAWNQLK_	1	MULTI-MSMS	2	630.330205	1258.64586	1.6112	52.608	0.37336	0	0.002105	1	136.57	122160000	6535;324	2051	19394
A0A8P0NNQ1	no	AKWDAWNQLK	10	Unmodified	_AKWDAWNQLK_	1	MULTI-MATCH	2	630.330205	1258.64586	4.3961	49.911	0.40782	0	NaN	0	NaN	2570400	6535;324	2051	19402
A0A8P0NNQ1	no	AKWDAWNQLK	10	Unmodified	_AKWDAWNQLK_	1	MULTI-MATCH	2	630.330205	1258.64586	3.3733	51.272	0.27053	0	NaN	0	NaN	3234800	6535;324	2051	19403
A0A8C0TVM6	no	ALAAAGYDVEK	11	Unmodified	_ALAAAGYDVEK_	0	MULTI-MSMS	2	554.287671	1106.56079	0.096031	32.743	3.0788	0	0.0008144	6	102.06	6137200000	6166;6129;3575;6531;3404;6554	2053	19422
A0A8C0TVM6	no	ALAAAGYDVEK	11	Unmodified	_ALAAAGYDVEK_	0	MULTI-MSMS	2	554.287671	1106.56079	2.6203	37.741	0.86893	0	0.014816	1	58.246	5474700	6166;6129;3575;6531;3404;6554	2053	19423
A0A8C0TVM6	no	ALAAAGYDVEK	11	Unmodified	_ALAAAGYDVEK_	0	MULTI-MSMS	2	554.287671	1106.56079	-0.27721	40.976	2.4728	0	0.0064591	3	69.276	121170000	6166;6129;3575;6531;3404;6554	2053	19424
A0A8C0TVM6	no	ALAAAGYDVEK	11	Unmodified	_ALAAAGYDVEK_	0	MULTI-MSMS	2	554.287671	1106.56079	-0.61542	44.952	1.0852	0	0.040283	2	45.598	4227500	6166;6129;3575;6531;3404;6554	2053	19425
A0A8C0TVM6	no	ALAAAGYDVEK	11	Unmodified	_ALAAAGYDVEK_	0	MULTI-MSMS	2	554.287671	1106.56079	0.39873	48.098	0.57569	7.1054E-15	0.022	1	52.49	3452400	6166;6129;3575;6531;3404;6554	2053	19426
A0A8C0TVM6	no	ALAAAGYDVEK	11	Unmodified	_ALAAAGYDVEK_	0	MSMS	2	554.287671	1106.56079	NaN	38.152	1	0	0.050458	1	44.882		6166;6129;3575;6531;3404;6554	2053	19427
A0A8C0TVM6	no	ALAAAGYDVEK	11	Unmodified	_ALAAAGYDVEK_	0	MULTI-MATCH	2	554.287671	1106.56079	-9.3195	49.979	0.71599	0	NaN	0	NaN	5063000	6166;6129;3575;6531;3404;6554	2053	19528
A0A8C0LYM6	no	ALAAGGVGSIVR	12	Unmodified	_ALAAGGVGSIVR_	0	MSMS	2	535.819473	1069.62439	NaN	41.409	1	0	0.0023932	1	75.509		593	2055	19543
A0A8C0Z1H1	no	ALAAGWTDR	9	Unmodified	_ALAAGWTDR_	0	MULTI-MSMS	2	480.748516	959.482479	0.032059	36.312	0.37415	0	0.022526	1	61.962	2359700	1699	2056	19554
A0A8I3RVE3	no	ALAAHLLSQGLR	12	Unmodified	_ALAAHLLSQGLR_	0	MULTI-MSMS	2	625.372404	1248.73025	-2.8254	46.115	0.57694	0	0.0072102	1	61.65	8426200	5265	2057	19558
A0A8I3PQU6	no	ALAAQNIVEDMEQR	14	Unmodified	_ALAAQNIVEDMEQR_	0	MULTI-MSMS	2	794.393404	1586.77226	3.1437	75.417	0.44104	0	1.1698E-06	1	155.53	57063000	3581	2058	19564
A0A8C0TIN5	no	ALACIPVQELK	11	Unmodified	_ALACIPVQELK_	0	MULTI-MATCH	2	621.349748	1240.68494	0.45937	56.988	0.74561	0	NaN	0	NaN	19779000	6034	2059	19574
A0A8P0SWV2	no	ALACSSLQER	10	Unmodified	_ALACSSLQER_	0	MULTI-MATCH	2	567.78223	1133.54991	0.72184	23.257	0.37386	0	NaN	0	NaN	7985700	418	2060	19584
A0A8C0P9M1	no	ALADDDFLTVTGK	13	Unmodified	_ALADDDFLTVTGK_	0	MULTI-MSMS	2	683.348457	1364.68236	1.2493	69.981	1.5634	0	0.044626	1	41.399	202210000	3726	2061	19587
A0A8C0SSY9	no	ALADHSMAQTPR	12	Unmodified	_ALADHSMAQTPR_	0	MULTI-MSMS	2	649.319511	1296.62447	0.20542	18.767	0.37331	0	0.00012766	1	123.96	6998700	184	2062	19601
A0A8P0NXX8	no	ALADIVIPQEYGITK	15	Unmodified	_ALADIVIPQEYGITK_	0	MULTI-MSMS	2	815.956163	1629.89777	1.7192	83.927	0.44265	0	0.00064641	1	78.692	25616000	6323	2063	19614
A0A8P0N4L2	no	ALAEETKR	8	Unmodified	_ALAEETKR_	1	MULTI-MSMS	2	459.256174	916.497795	-1.2072	10.039	0.20254	0	0.015838	2	139.31	43879000	3945;5165;4205;6365	2065	19626
A0A8I3NYQ1	no	ALAEEWGCPFMETSAK	16	Unmodified	_ALAEEWGCPFMETSAK_	0	MULTI-MSMS	2	913.90803	1825.80151	2.7088	81.312	0.53318	0	0.00017344	1	85.845	17757000	5681	2066	19635
A0A8I3PII6	no	ALAEEWSCPFMETSAK	16	Unmodified	_ALAEEWSCPFMETSAK_	0	MULTI-MSMS	2	928.913312	1855.81207	-0.12488	81.86	1.1207	0	4.9027E-22	2	213.63	219270000	5716	2067	19647
A0A8C0MQP2	no	ALAELFGLLVK	11	Unmodified	_ALAELFGLLVK_	0	MULTI-MSMS	2	587.365724	1172.7169	-0.47785	102.33	0.44178	0	0.00089119	1	99.442	70327000	1708	2068	19665
A0A8I3N856	no	ALAEPLSAAQLR	12	Unmodified	_ALAEPLSAAQLR_	0	MULTI-MSMS	2	620.356419	1238.69829	-3.6109	53.072	0.78084	0	0.0017354	1	79.974	11452000	2116	2070	19678
A0A8C0PB47	no	ALAESWNAAFLESSAK	16	Unmodified	_ALAESWNAAFLESSAK_	0	MULTI-MSMS	2	847.922852	1693.83115	4.2377	81.601	1.4506	0	1.5702E-05	3	101.53	333760000	3632	2071	19689
A0A8C0NTE1	no	ALAETDAAASSLPNGDCGRPGAR	23	Acetyl (Protein N-term)	_(ac)ALAETDAAASSLPNGDCGRPGAR_	1	MULTI-MSMS	3	767.029233	2298.06587	-0.57146	61.092	0.98475	7.1054E-15	1.9973E-36	2	189.44	112090000	3130	2072	19702
A0A8C0NTE1	no	ALAETDAAASSLPNGDCGRPGAR	23	Acetyl (Protein N-term),Deamidation (NQ)	_(ac)ALAETDAAASSLPN(de)GDCGRPGAR_	1	MULTI-MSMS	3	767.357239	2299.04989	0.35686	64.591	0.30562	0	3.2875E-05	1	66.467	21043000	3130	2072	19709
A0A8P0TTA7	no	ALAEYLAIFAR	11	Unmodified	_ALAEYLAIFAR_	0	MULTI-MATCH	2	619.350606	1236.68666	-1.0052	98.103	0.13638	0	NaN	0	NaN	4129700	3553	2073	19723
A0A8P0SBE6	no	ALAFHPIEPVLITASEDHTLK	21	Unmodified	_ALAFHPIEPVLITASEDHTLK_	0	MULTI-MSMS	4	576.316497	2301.23688	-1.1076	74.747	0.8138	0	2.3377E-06	1	96.391	93278000	1199	2075	19726
A0A8I3N628	no	ALAFHPVEPVLVTASEDHTLK	21	Unmodified	_ALAFHPVEPVLVTASEDHTLK_	0	MULTI-MSMS	3	758.742471	2273.20558	0.60326	65.75	0.74663	0	1.2459E-05	3	83.077	60788000	2281	2076	19738
A0A8I3N628	no	ALAFHPVEPVLVTASEDHTLK	21	Unmodified	_ALAFHPVEPVLVTASEDHTLK_	0	MULTI-MSMS	4	569.308672	2273.20558	0.18126	65.777	0.78072	-1.4211E-14	6.0517E-05	1	63.299	65509000	2281	2076	19739
A0A8I3RWC4	no	ALAFNGVMFGDR	12	Unmodified	_ALAFNGVMFGDR_	0	MULTI-MSMS	2	649.321522	1296.62849	-0.70433	78.872	0.40679	0	0.0010124	1	86.882	8265100	4842	2077	19756
A0A8C0SEY0	no	ALAGCDFLTISPK	13	Unmodified	_ALAGCDFLTISPK_	0	MULTI-MSMS	2	696.86322	1391.71189	-0.30279	72.788	1.2239	0	0.00016314	2	103.22	999560000	1091	2078	19764
A0A8C0PDR9	no	ALAGNPCLGHNK	12	Unmodified	_ALAGNPCLGHNK_	0	MULTI-MSMS	3	417.880273	1250.61899	-0.11424	15.696	0.34047	0	0.024978	1	39.179	9749900	3846	2079	19781
A0A8I3MY77	no	ALAIYEGQLGPDNPNVAR	18	Unmodified	_ALAIYEGQLGPDNPNVAR_	0	MULTI-MSMS	2	949.491964	1896.96938	0.81238	65.53	0.23582	0	4.8616E-08	1	112.51	15820000	2338	2081	19798
A0A8C0YZ18	no	ALALLEDEER	10	Unmodified	_ALALLEDEER_	0	MULTI-MSMS	2	579.803685	1157.59282	-1.3376	53.801	0.98404	-7.1054E-15	0.0016526	1	99.802	39681000	3801	2084	19812
A0A8P0P1F9	no	ALALNCSAPINDR	13	Unmodified	_ALALNCSAPINDR_	0	MULTI-MSMS	2	707.859	1413.70345	2.5071	43.727	0.95074	0	5.6877E-05	1	127.42	65223000	3763	2085	19824
A0A8I3N9J6	no	ALALTGNQGIEAAMDWLMEHEDEPDVDEPLPTPLGR	36	Unmodified	_ALALTGNQGIEAAMDWLMEHEDEPDVDEPLPTPLGR_	0	MULTI-MSMS	3	1310.95567	3929.84517	-0.65225	109.52	0.37438	0	7.9845E-05	1	39.687	6502500	5786	2086	19840
A0A8C0LZH0	no	ALAMDCEMVGAGPK	14	Unmodified	_ALAMDCEMVGAGPK_	0	MULTI-MSMS	2	725.330372	1448.64619	-1.7333	51.358	0.47381	0	0.00040585	1	91.855	15312000	629	2087	19847
A0A8C0QIR3	no	ALAMGYKPK	9	Unmodified	_ALAMGYKPK_	1	MULTI-MSMS	2	489.775688	977.536823	-1.1286	19.31	0.4753	0	0.047915	1	77.058	79961000	4740	2088	19858
A0A8P0N3F8	no	ALANQLTDK	9	Unmodified	_ALANQLTDK_	0	MULTI-MSMS	2	487.269281	972.52401	0.47918	23.175	0.40781	0	0.00085302	1	164.53	48023000	5434	2091	19874
A0A8P0N3F8	no	ALANQLTDKELAQGR	15	Unmodified	_ALANQLTDKELAQGR_	1	MULTI-MSMS	2	814.441743	1626.86893	-3.9985	39.09	0.57804	7.1054E-15	0.00079953	1	94.767	2849000	5434	2092	19886
A0A8P0NLY2	no	ALANSLACQGK	11	Unmodified	_ALANSLACQGK_	0	MULTI-MSMS	2	566.792598	1131.57064	-0.43996	22.869	0.54468	3.5527E-15	2.4952E-07	3	222.19	2227300000	6623;6228	2093	19894
A0A8P0NLY2	no	ALANSLACQGK	11	Unmodified	_ALANSLACQGK_	0	MULTI-SECPEP	2	566.792598	1131.57064	-2.5621	22.189	0.54357	0	0.050766	1	65.305	23976000	6623;6228	2093	19895
A0A8I3P6D3	no	ALANVNIGSLICNVGAGGPAPAAGAAPAGGPAPSTAAAPAEEK	43	Unmodified	_ALANVNIGSLICNVGAGGPAPAAGAAPAGGPAPSTAAAPAEEK_	0	MULTI-MSMS	3	1270.31441	3807.92139	0.10327	92.648	0.88235	0	1.2002E-13	2	82.766	1775900000	5383	2094	19931
A0A8I3P6D3	no	ALANVNIGSLICNVGAGGPAPAAGAAPAGGPAPSTAAAPAEEK	43	Unmodified	_ALANVNIGSLICNVGAGGPAPAAGAAPAGGPAPSTAAAPAEEK_	0	MULTI-MSMS	5	762.591554	3807.92139	-0.27543	92.639	0.91615	0	0.00014479	2	37.111	1130200000	5383	2094	19932
A0A8I3P6D3	no	ALANVNIGSLICNVGAGGPAPAAGAAPAGGPAPSTAAAPAEEK	43	Unmodified	_ALANVNIGSLICNVGAGGPAPAAGAAPAGGPAPSTAAAPAEEK_	0	MULTI-MSMS	6	635.660841	3807.92139	0.011689	92.641	0.78125	0	0.014426	1	17.575	509950000	5383	2094	19933
A0A8I3P6D3	no	ALANVNIGSLICNVGAGGPAPAAGAAPAGGPAPSTAAAPAEEK	43	Unmodified	_ALANVNIGSLICNVGAGGPAPAAGAAPAGGPAPSTAAAPAEEK_	0	MULTI-MSMS	4	952.987623	3807.92139	-0.78074	92.614	0.67865	0	7.1183E-06	1	50.171	64753000	5383	2094	19934
A0A8I3P6D3	no	ALANVNIGSLICNVGAGGPAPAAGAAPAGGPAPSTAAAPAEEK	43	Unmodified	_ALANVNIGSLICNVGAGGPAPAAGAAPAGGPAPSTAAAPAEEK_	0	MULTI-MSMS	7	544.996046	3807.92139	-0.018178	92.681	0.50914	0	0.029125	1	9.94	15503000	5383	2094	19935
A0A8I3S2V9	no	ALAPAWEQLALGLEHSETVK	20	Unmodified	_ALAPAWEQLALGLEHSETVK_	0	MULTI-MSMS	3	721.719666	2162.13717	-0.059003	96.208	0.40614	0	5.9443E-05	1	73.294	21959000	4977	2096	19983
A0A8P0PQ99	no	ALAPHEELFTQALGGTR	17	Unmodified	_ALAPHEELFTQALGGTR_	0	MULTI-SECPEP	2	905.97595	1809.93735	-0.11903	63.712	0.20431	7.1054E-15	8.2621E-05	1	110.38	7559900	3379	2098	19998
A0A8I3QCP6	no	ALAQEWGCPFMETSAK	16	Unmodified	_ALAQEWGCPFMETSAK_	0	MULTI-MSMS	2	913.416022	1824.81749	1.7408	78.132	0.30557	0	4.0116E-05	1	97.463	32461000	6062	2100	20006
A0A8I3RUR8	no	ALASILLQDHIR	12	Unmodified	_ALASILLQDHIR_	0	MULTI-MSMS	2	675.398618	1348.78268	0.88921	63.062	0.50868	0	6.7114E-05	1	169.41	158930000	1682	2102	20010
A0A8P0SKD9	no	ALASLMTYK	9	Unmodified	_ALASLMTYK_	0	MULTI-MSMS	2	499.272978	996.531403	-0.54504	52.734	0.57744	0	0.0068865	1	84.743	113220000	5358;5734	2103	20021
A0A8C0Q119	no	ALASQLQDSLK	11	Unmodified	_ALASQLQDSLK_	0	MULTI-MSMS	2	587.327328	1172.6401	0.28373	47.883	1.1537	0	0.00037332	2	168.8	1254800000	4471	2104	20034
A0A8P0SMA2	no	ALASQPPIVADR	12	Unmodified	_ALASQPPIVADR_	0	MULTI-MSMS	2	619.348594	1236.68264	-0.13655	36.297	0.3398	0	0.010417	1	58.699	20043000	4727	2105	20050
A0A8P0SMA2	no	ALASQPPIVADR	12	Unmodified	_ALASQPPIVADR_	0	MULTI-MATCH	3	413.234822	1236.68264	0.11689	33.704	0.33995	0	NaN	0	NaN	83734000	4727	2105	20061
A0A8P0SMA2	no	ALASQPPIVADR	12	Unmodified	_ALASQPPIVADR_	0	MULTI-MATCH	3	413.234822	1236.68264	0.71076	36.178	0.40781	0	NaN	0	NaN	2800800	4727	2105	20062
A0A8C0PQC6	no	ALAVVLEQEK	10	Unmodified	_ALAVVLEQEK_	0	MULTI-MSMS	2	550.321514	1098.62847	0.075943	42.461	0.61266	0	0.00039168	2	160.63	25791000	1125	2108	20076
A0A8I3Q3C9	no	ALAVWGIGTPGGPQDPR	17	Unmodified	_ALAVWGIGTPGGPQDPR_	0	MULTI-MSMS	2	846.446828	1690.8791	0.25861	74.76	0.23744	1.4211E-14	4.3365E-06	1	105.03	11060000	2990	2110	20090
A0A8C0N666	no	ALAYFEQLK	9	Unmodified	_ALAYFEQLK_	0	MULTI-MSMS	2	541.797675	1081.5808	0.18498	62.814	0.609	7.1054E-15	0.0016449	1	112.17	34981000	2262	2111	20097
A0A8C0T1A5	no	ALCANLSPR	9	Unmodified	_ALCANLSPR_	0	MULTI-MATCH	2	501.263476	1000.5124	-6.0095	28.962	0.74685	0	NaN	0	NaN	2428200	5766	2113	20115
A0A8C0QJ80	no	ALCDLGPWVK	10	Unmodified	_ALCDLGPWVK_	0	MULTI-MSMS	2	579.802434	1157.59032	-0.0054972	69.838	1.2254	0	0.0018172	2	98.458	50678000	474	2114	20118
A0A8C0TQR1	no	ALCDSDFAIETLEVETQEEVK	21	Unmodified	_ALCDSDFAIETLEVETQEEVK_	0	MULTI-MATCH	3	809.380827	2425.12065	-0.68888	98.343	0.6115	1.4211E-14	NaN	0	NaN	64901000	4048	2115	20132
A0A8I3NM38	no	ALCDVGTAISCSR	13	Unmodified	_ALCDVGTAISCSR_	0	MULTI-MSMS	2	705.329218	1408.64388	-1.0577	45.071	0.47277	0	3.107E-05	1	136.27	81451000	970	2116	20137
A0A8I3NM38	no	ALCDVGTAISCSR	13	Unmodified	_ALCDVGTAISCSR_	0	MULTI-MATCH	2	705.329218	1408.64388	-2.9055	46.231	0.47518	0	NaN	0	NaN	5645900	970	2116	20143
A0A8I3MK23	no	ALCELESGIPAAESQIVYAERPLTDNHR	28	Unmodified	_ALCELESGIPAAESQIVYAERPLTDNHR_	1	MULTI-MSMS	3	1047.18741	3138.54041	1.0519	83.592	0.30561	0	2.3454E-08	1	80.061	14370000	2482	2117	20147
A0A8I3P3X9	no	ALCHLNVPVTVVLDAAVGYIMEK	23	Unmodified	_ALCHLNVPVTVVLDAAVGYIMEK_	0	MULTI-MATCH	4	628.838011	2511.32294	0.64442	108.83	0.61395	-1.4211E-14	NaN	0	NaN	4010800	6298	2119	20167
A0A8I3NTN0	no	ALCHLVLK	8	Unmodified	_ALCHLVLK_	0	MULTI-MATCH	2	477.28368	952.552807	1.6838	24.159	0.40723	0	NaN	0	NaN	1937500	4988	2120	20172
A0A8I3PZF7	no	ALCIDQLDVFLQK	13	Unmodified	_ALCIDQLDVFLQK_	0	MULTI-MSMS	2	781.915984	1561.81741	-0.67954	97.913	0.74815	0	2.3104E-05	1	152.54	88296000	1086;6534	2121	20175
A0A8I3PZF7	no	ALCIDQLDVFLQK	13	Unmodified	_ALCIDQLDVFLQK_	0	MULTI-MATCH	2	781.915984	1561.81741	-3.691	96.892	0.13565	0	NaN	0	NaN	4455800	1086;6534	2121	20186
A0A8I3NQX0	no	ALCLDLLELNTTNEVFK	17	Unmodified	_ALCLDLLELNTTNEVFK_	0	MULTI-MSMS	2	997.019166	1992.02378	0.77558	100.71	0.20223	0	6.5554E-06	2	99.498	12390000	3380	2123	20188
A0A8I3MGN1	no	ALCLLLGPDFFTDVITIETADHAR	24	Unmodified	_ALCLLLGPDFFTDVITIETADHAR_	0	MULTI-MATCH	3	896.794906	2687.36289	-3.6746	111.05	0.40844	0	NaN	0	NaN	13576000	5569	2124	20193
A0A8C0QJD0	no	ALCSFVTEEEVEWMR	15	Unmodified	_ALCSFVTEEEVEWMR_	0	MULTI-MSMS	2	943.426587	1884.83862	-1.2787	97.083	0.51041	-1.4211E-14	1.7502E-05	1	134.13	25201000	4697	2126	20196
A0A8C0S1R2	no	ALCTAHEK	8	Unmodified	_ALCTAHEK_	0	MULTI-MSMS	2	465.229102	928.443651	-0.47996	9.081	0.13663	0	0.010898	1	94.662	7279400	5273	2127	20204
A0A8P0NQJ2	no	ALCYVISGQDQR	12	Unmodified	_ALCYVISGQDQR_	0	MULTI-MSMS	2	705.345726	1408.6769	-0.83838	43.955	0.54246	7.1054E-15	8.8322E-05	1	155.42	37735000	3228	2130	20217
A0A8C0MC85	no	ALDEVFQAIEQK	12	Unmodified	_ALDEVFQAIEQK_	0	MULTI-MSMS	2	695.864274	1389.714	-0.54369	82.585	0.91643	0	0.00033613	1	107.58	382950000	1163;6646	2136	20255
A0A8C0TMU9	no	ALDFPSGSFDVVLEK	15	Unmodified	_ALDFPSGSFDVVLEK_	0	MULTI-MSMS	2	812.416871	1622.81919	2.5017	94.363	0.46587	0	0.022676	1	45.077	10800000	6082	2138	20268
A0A8I3N6K0	no	ALDGAFTEENR	11	Unmodified	_ALDGAFTEENR_	0	MULTI-MSMS	2	611.788566	1221.56258	0.19067	38.649	0.61082	0	0.0017791	1	86.898	15496000	5438	2139	20277
A0A8C0PAE9	no	ALDGEESDCEDYPMR	15	Unmodified	_ALDGEESDCEDYPMR_	0	MSMS	2	893.848366	1785.68218	NaN	45.622	1	0	0.00013196	1	84.479		3783	2140	20288
A0A8C0Z0G3	no	ALDGPEQMELEEGK	14	Acetyl (Protein N-term)	_(ac)ALDGPEQMELEEGK_	0	MULTI-SECPEP	2	794.363978	1586.7134	-1.2691	76.314	0.85048	1.4211E-14	0.0019639	1	119.03	57254000	6246	2141	20301
A0A8I3PPR7	no	ALDHYLTLR	9	Unmodified	_ALDHYLTLR_	0	MULTI-MSMS	3	367.873224	1100.59784	-0.62877	46.388	0.64535	0	0.012143	1	59.426	11374000	5445	2143	20322
A0A8I3NY33	no	ALDIAENEMPGLMR	14	Unmodified	_ALDIAENEMPGLMR_	0	MULTI-MSMS	2	780.381451	1558.74835	0.09982	77.977	0.95148	0	0.0037008	1	64.692	941540000	4658	2144	20334
A0A8I3NNE4	no	ALDIDLDKPLADSEK	15	Unmodified	_ALDIDLDKPLADSEK_	1	MULTI-MSMS	2	821.930342	1641.84613	1.6314	59.058	0.57837	0	7.4499E-05	1	135.1	26427000	2052	2145	20347
A0A8I3P2M1	no	ALDIPLVK	8	Unmodified	_ALDIPLVK_	0	MULTI-MSMS	2	434.778754	867.542954	-0.022227	58.276	1.4246	0	0.008299	4	102.71	103500000	2498	2146	20359
A0A8I3NQA7	no	ALDKLDGTEINGR	13	Deamidation (NQ)	_ALDKLDGTEIN(de)GR_	1	MULTI-SECPEP	2	701.862263	1401.70997	0.30703	35.346	0.74858	0	0.028235	1	93.839	14095000	2256	2147	20371
A0A8I3NQA7	no	ALDKLDGTEINGR	13	Unmodified	_ALDKLDGTEINGR_	1	MULTI-MATCH	2	701.370255	1400.72596	0.57741	32.201	0.74557	0	NaN	0	NaN	74983000	2256	2147	20391
A0A8I3QZ05	no	ALDLDSNCK	9	Unmodified	_ALDLDSNCK_	0	MULTI-MSMS	2	518.242406	1034.47026	-0.29643	23.482	0.64574	0	0.00085979	1	163.77	37562000	4953	2149	20401
A0A8I3P542	no	ALDLDVLLTPMLGPALDLNAPGK	23	Unmodified	_ALDLDVLLTPMLGPALDLNAPGK_	0	MULTI-MSMS	3	783.1029	2346.28687	0.59182	111.41	0.17013	0	9.3422E-09	1	102.6	38474000	5071	2150	20415
A0A8P0SJL7	no	ALDLIEVLVTK	11	Unmodified	_ALDLIEVLVTK_	0	MULTI-MSMS	2	607.373746	1212.73294	0.98456	97.573	1.1571	-1.4211E-14	0.00021372	2	125.48	773150000	5057	2151	20421
A0A8I3N2W4	no	ALDLLNNK	8	Unmodified	_ALDLLNNK_	0	MULTI-MSMS	2	450.761092	899.507631	1.1599	40.553	0.37298	0	0.0074083	1	107.43	4815500	5191	2152	20434
A0A8I3NNE4	no	ALDLLYGMVSK	11	Unmodified	_ALDLLYGMVSK_	0	MULTI-MSMS	2	605.331024	1208.6475	0.15116	84.765	0.67701	0	0.00058055	2	112.75	174010000	2052	2154	20455
A0A8I3NNE4	no	ALDLLYGMVSK	11	Unmodified	_ALDLLYGMVSK_	0	MULTI-MATCH	2	605.331024	1208.6475	-7.6114	80.596	0.16951	0	NaN	0	NaN	2846100	2052	2154	20465
A0A8I3NJE5	no	ALDLVSDPEYINLMK	15	Unmodified	_ALDLVSDPEYINLMK_	0	MULTI-MSMS	2	860.944938	1719.87532	0.89226	93.528	0.51045	0	0.00016465	2	94.791	38049000	4458	2155	20468
A0A8I3N2G1	no	ALDMSYDHKPEDEVELAR	18	Unmodified	_ALDMSYDHKPEDEVELAR_	1	MULTI-MSMS	2	1059.49404	2116.97353	-1.1154	50.88	0.33928	0	0.00058112	1	79.633	6874900	1641	2156	20475
A0A8I3PLQ9	no	ALDPAEQHLR	10	Acetyl (Protein N-term)	_(ac)ALDPAEQHLR_	0	MULTI-MSMS	2	596.309469	1190.60439	-0.088584	42.992	0.74943	0	0.028324	1	44.203	70845000	3424	2157	20487
A0A8I3PF51	no	ALDQASEEIWNDFR	14	Unmodified	_ALDQASEEIWNDFR_	0	MULTI-MSMS	2	847.394458	1692.77436	-0.6073	93.878	0.33934	0	2.1248E-48	1	275.76	181090000	2402	2159	20501
A0A8C0MVT2	no	ALDQFVNFSEQK	12	Unmodified	_ALDQFVNFSEQK_	0	MULTI-MSMS	2	713.354074	1424.69359	0.29343	68.289	0.57738	0	6.9984E-06	1	199.11	94206000	1885	2160	20513
A0A8P0P844	no	ALDSDMQTLVYENYNK	16	Unmodified	_ALDSDMQTLVYENYNK_	0	MULTI-MSMS	2	952.440748	1902.86694	-0.16493	77.75	0.30587	0	0.0043978	1	56.122	13689000	1842	2161	20525
A0A8P0N8G3	no	ALDTVLFGPPLLTR	14	Unmodified	_ALDTVLFGPPLLTR_	0	MULTI-MSMS	2	756.942859	1511.87116	0.61515	97.408	0.95406	-1.4211E-14	4.6844E-05	2	132.78	24040000	5080	2164	20547
A0A346JM02	no	ALDVMVSTFHK	11	Unmodified	_ALDVMVSTFHK_	0	MULTI-MSMS	3	416.553274	1246.63799	0.481	48.872	1.6369	0	0.0078849	2	55.718	162130000	328	2167	20581
A0A346JM02	no	ALDVMVSTFHK	11	Unmodified	_ALDVMVSTFHK_	0	MSMS	2	624.326273	1246.63799	NaN	48.702	1	0	0.0015761	1	87.913		328	2167	20582
A0A8P0SCF0	no	ALDYCHSMGIMHR	13	Unmodified	_ALDYCHSMGIMHR_	0	MULTI-MSMS	2	795.852338	1589.69012	0.42118	40.436	0.27137	0	0.0047631	1	63.073	5390700	1612	2169	20614
A0A8C0QJA2	no	ALEAAAPSPDNPGDK	15	Unmodified	_ALEAAAPSPDNPGDK_	0	MULTI-MSMS	2	726.851895	1451.68924	0.1805	27.461	0.51175	0	0.021099	1	45.661	2530400	4667	2171	20621
A0A8C0MI79	no	ALEAAEHALQAQAQELEELNR	21	Unmodified	_ALEAAEHALQAQAQELEELNR_	0	MULTI-MSMS	3	778.72766	2333.16115	-0.42898	91.977	0.47337	0	7.8993E-05	2	61.087	27949000	1413	2172	20631
A0A8C0M5J7	no	ALEAAQQEK	9	Unmodified	_ALEAAQQEK_	0	MULTI-MATCH	2	494.258914	986.503274	-0.89123	11.657	0.17057	0	NaN	0	NaN	2211500	875	2174	20646
A0A8P0S6F1	no	ALEAFDLDPAQWGVNVQPYSGSPANLAAYTALLQPHDR	38	Unmodified	_ALEAFDLDPAQWGVNVQPYSGSPANLAAYTALLQPHDR_	0	MULTI-MSMS	4	1024.76044	4095.01264	-0.65134	107.8	0.47733	0	9.4118E-20	1	88.838	42827000	1810	2178	20662
A0A8P0S6F1	no	ALEAFDLDPAQWGVNVQPYSGSPANLAAYTALLQPHDR	38	Unmodified	_ALEAFDLDPAQWGVNVQPYSGSPANLAAYTALLQPHDR_	0	MULTI-MSMS	3	1366.01149	4095.01264	0.29684	107.81	0.34137	0	1.2371E-13	1	80.112	15726000	1810	2178	20663
A0A8C0PQW4	no	ALEASMQPFVSSK	13	Unmodified	_ALEASMQPFVSSK_	0	MULTI-MSMS	2	697.852852	1393.69115	-2.1327	56.053	0.71386	0	0.023093	1	47.844	15359000	4276	2179	20671
A0A8I3N6K0	no	ALEATTEHIR	10	Unmodified	_ALEATTEHIR_	0	MULTI-MSMS	2	570.80402	1139.59349	0.28732	18.563	0.40832	0	0.00041121	1	126.41	27530000	5438	2181	20680
A0A8I3P9Y9	no	ALECPERPFLAILGGAK	17	Unmodified	_ALECPERPFLAILGGAK_	1	MULTI-MSMS	2	921.500746	1840.98694	-0.29511	84.317	1.2576	-1.4211E-14	6.4025E-20	2	201.48	481250000	5736	2182	20692
A0A8I3N2G1	no	ALEDAFLAIDAK	12	Unmodified	_ALEDAFLAIDAK_	0	MULTI-MSMS	2	638.84281	1275.67107	-0.22	81.6	1.524	0	0.00068154	3	93.561	349100000	1641	2183	20705
A0A8C0LZG6	no	ALEDFADNIKNDPDKEYNMPK	21	Unmodified	_ALEDFADNIKNDPDKEYNMPK_	2	MULTI-MSMS	3	823.053045	2466.1373	-0.6736	62.046	0.27271	-7.1054E-15	0.053528	1	28.868	16015000	627	2187	20734
A0A8P0P1T4	no	ALEDIFDAIEGK	12	Unmodified	_ALEDIFDAIEGK_	0	MSMS	2	660.837725	1319.6609	NaN	101.28	1	0	0.0084565	1	62.466		4858	2188	20744
A0A8P0P1T4	no	ALEDIFDAIEGK	12	Unmodified	_ALEDIFDAIEGK_	0	MULTI-SECPEP	2	660.837725	1319.6609	0.18698	101.11	0.40768	0	0.0026192	1	129.7	73826000	4858	2188	20745
A0A8I3NRE9	no	ALEDVDYVQTFK	12	Unmodified	_ALEDVDYVQTFK_	0	MULTI-MSMS	2	714.356282	1426.69801	-1.2215	66.525	0.37493	0	0.00031336	2	110.53	37639000	4387	2191	20774
A0A8I3MW76	no	ALEEALSEEIKK	12	Unmodified	_ALEEALSEEIKK_	1	MULTI-MSMS	2	680.371932	1358.72931	0.21758	45.199	0.37188	0	0.00021006	1	167.93	41058000	4729	2193	20790
A0A8I3NXE8	no	ALEEANTDLEVK	12	Unmodified	_ALEEANTDLEVK_	0	MULTI-MSMS	2	666.338089	1330.66163	2.0772	39.773	1.1549	0	4.3808E-05	1	173.32	49113000	3017;5350	2195	20809
A0A8C0YUL9	no	ALEEANTELEVK	12	Unmodified	_ALEEANTELEVK_	0	MULTI-MSMS	2	673.345914	1344.67728	-3.0574	40.722	1.4212	0	0.00028788	1	113.15	77521000	6200	2196	20822
A0A8C0PY59	no	ALEEDLNQK	9	Unmodified	_ALEEDLNQK_	0	MULTI-MSMS	2	530.269478	1058.5244	0.50715	23.923	0.57694	-3.5527E-15	0.0012738	1	141.78	28143000	4415	2197	20834
A0A8C0RN24	no	ALEEEEGGTDVLSK	14	Unmodified	_ALEEEEGGTDVLSK_	0	MULTI-MSMS	2	738.856843	1475.69913	-0.32204	40.621	0.30479	0	0.00015188	1	108.35	8479700	4629	2198	20848
A0A8I3NC42	no	ALEEELEDLELGL	13	Unmodified	_ALEEELEDLELGL_	0	MULTI-MSMS	2	736.871962	1471.72937	1.07	110.15	0.40783	0	6.303E-05	1	125.31	58650000	2787	2200	20854
A0A8P0PRL1	no	ALEELNQQLEK	11	Unmodified	_ALEELNQQLEK_	0	MULTI-MSMS	2	657.848624	1313.6827	0.43958	44.285	0.20561	0	0.00071021	1	106.88	6031000	4680	2201	20866
A0A8C0S1K7	no	ALEEVCVETIEAGFMTK	17	Unmodified	_ALEEVCVETIEAGFMTK_	0	MULTI-MATCH	2	963.963002	1925.91145	-4.9098	95.844	0.74517	0	NaN	0	NaN	25856000	1970	2204	20888
A0A8I3NI63	no	ALEFAPACHR	10	Unmodified	_ALEFAPACHR_	0	MULTI-MSMS	2	586.287482	1170.56041	-0.45888	28.733	0.60598	0	0.0064569	1	75.109	6914600	5277	2205	20893
A0A8C0N0M5	no	ALEFGEPVLLVGDTGCGK	18	Unmodified	_ALEFGEPVLLVGDTGCGK_	0	MULTI-MATCH	3	621.316993	1860.92915	2.4937	90.268	0.37189	-1.4211E-14	NaN	0	NaN	5795000	1812	2206	20907
A0A8P0TK02	no	ALEFIPSDQQNEMVR	15	Unmodified	_ALEFIPSDQQNEMVR_	0	MULTI-MSMS	2	888.932893	1775.85123	-0.68704	68.234	0.64529	0	0.0011185	1	72.817	48582000	6379	2207	20910
A0A8C0NC01	no	ALEFVTNPDIAAK	13	Unmodified	_ALEFVTNPDIAAK_	0	MULTI-MSMS	2	694.874642	1387.73473	2.1012	62.96	0.33867	0	0.0012856	1	78.653	16460000	2208	2209	20923
A0A8C0SZY4	no	ALEGLLTGLLR	11	Unmodified	_ALEGLLTGLLR_	0	MULTI-MSMS	2	578.358431	1154.70231	-0.34492	97.39	0.34097	0	0.00013072	1	138.98	42861000	5741	2210	20929
A0A8I3PKS3	no	ALEHFTDLYDIK	12	Unmodified	_ALEHFTDLYDIK_	0	MULTI-MATCH	2	732.872099	1463.72965	-0.0076927	66.185	0.57735	0	NaN	0	NaN	308050000	1317	2211	20951
A0A8C0SBA6	no	ALEHSALAINHK	12	Unmodified	_ALEHSALAINHK_	0	MULTI-MATCH	2	652.359493	1302.70443	1.1889	16.659	0.16859	0	NaN	0	NaN	2222600	5389;6613	2212	20955
A0A8I3S301	no	ALEIIPR	7	Unmodified	_ALEIIPR_	0	MULTI-MSMS	2	406.255446	810.496338	0.14446	43.595	0.67712	0	0.01982	2	114.54	205770000	5664	2215	20964
A0A8P0STS5	no	ALEKEEEEEKQK	12	Unmodified	_ALEKEEEEEKQK_	2	MULTI-MSMS	2	745.37266	1488.73077	0.065164	10.476	0.17104	-1.7764E-15	3.374E-10	1	230.41	7620300	4891	2217	20988
A0A8I3PT83	no	ALELDGQSVK	10	Unmodified	_ALELDGQSVK_	0	MULTI-MSMS	2	530.287671	1058.56079	-0.37504	35.68	0.4432	0	0.0063849	1	75.378	20880000	2313	2218	21000
A0A8I3NI63	no	ALELDHK	7	Unmodified	_ALELDHK_	0	MULTI-MSMS	2	413.226885	824.439217	-0.036618	13.566	0.36427	0	0.030222	1	84.699	12552000	5277	2219	21012
A0A8I3MN54	no	ALELDQER	8	Unmodified	_ALELDQER_	0	MULTI-MSMS	2	487.251089	972.487624	1.0884	27.414	0.78307	0	0.0063413	1	120.46	46102000	5023	2220	21026
A0A8P0T982	no	ALELDSNLYR	10	Unmodified	_ALELDSNLYR_	0	MULTI-MSMS	2	597.311677	1192.6088	-0.54965	57.834	1.4246	0	0.010034	1	69.812	117080000	243	2221	21037
E2QWF5	no	ALELDSNNEK	10	Unmodified	_ALELDSNNEK_	0	MULTI-MSMS	2	566.777667	1131.54078	0.50796	22.326	0.57791	3.5527E-15	0.00042199	1	131.06	176700000	4036	2222	21047
E2QWF5	no	ALELDSNNEK	10	Unmodified	_ALELDSNNEK_	0	MULTI-MATCH	2	566.777667	1131.54078	1.2124	17.623	0.3417	0	NaN	0	NaN	1863900	4036	2222	21063
E2QWF5	no	ALELDSNNEK	10	Deamidation (NQ)	_ALELDSN(de)NEK_	0	MULTI-MATCH	2	567.269675	1132.5248	-1.6419	24.884	0.68197	0	NaN	0	NaN	2550500	4036	2222	21069
A0A8I3MT63	no	ALELEEFQNIGGSQGYDEMEPAAK	24	Unmodified	_ALELEEFQNIGGSQGYDEMEPAAK_	0	MSMS	3	876.070764	2625.19046	NaN	89.008	1	0	0.034468	1	28.622		5391	2223	21073
A0A8I3MT63	no	ALELEEFQNIGGSQGYDEMEPAAK	24	Unmodified	_ALELEEFQNIGGSQGYDEMEPAAK_	0	MULTI-MATCH	3	876.070764	2625.19046	7.1566	89.047	0.47372	1.4211E-14	NaN	0	NaN	26854000	5391	2223	21079
A0A8C0LYF7	no	ALELESQR	8	Unmodified	_ALELESQR_	0	MULTI-MSMS	2	473.253631	944.49271	0.83345	23.752	0.57732	0	0.026234	1	72.875	2594600	590	2226	21085
A0A8C0SS04	no	ALELFLESLLK	11	Unmodified	_ALELFLESLLK_	0	MULTI-MSMS	2	638.381571	1274.74859	0.024391	106.3	0.54438	1.4211E-14	0.00026478	1	123.35	116890000	5560	2227	21097
A0A8P0S6J5	no	ALELHPFSVKPLLR	14	Unmodified	_ALELHPFSVKPLLR_	1	MULTI-MSMS	4	405.746251	1618.9559	0.2373	64.183	0.44226	0	0.00051376	1	80.469	20343000	2223	2228	21109
A0A8C0Q7G1	no	ALELNMISLK	10	Unmodified	_ALELNMISLK_	0	MULTI-MSMS	2	566.325742	1130.63693	0.17166	76.376	0.54432	0	0.0016526	1	99.802	204620000	4580	2230	21123
A0A8C0S1J3	no	ALEMSCAIQNQLAR	14	Unmodified	_ALEMSCAIQNQLAR_	0	MULTI-MSMS	2	802.897799	1603.78105	1.7533	64.504	0.44164	0	0.042042	1	40.727	17153000	1868	2233	21139
A0A8I3PD31	no	ALEMVPLLTSTK	12	Unmodified	_ALEMVPLLTSTK_	0	MULTI-MSMS	2	651.870514	1301.72647	-1.9011	76.322	0.57854	0	0.015243	1	54.259	15768000	4328	2234	21151
A0A8I3PRW1	no	ALENCSADLQK	11	Unmodified	_ALENCSADLQK_	0	MULTI-MSMS	2	624.798077	1247.5816	-0.16354	23.175	0.23827	0	0.00020926	1	126.07	3775900	4122	2235	21160
A0A8C0SMJ7	no	ALENPDTASLLGR	13	Unmodified	_ALENPDTASLLGR_	0	MULTI-MSMS	2	678.859523	1355.70449	3.3142	55.882	0.30527	7.1054E-15	5.2831E-05	1	128.81	31673000	4018	2236	21171
A0A8I3S3F0	no	ALEPTGQSGEAVK	13	Deamidation (NQ)	_ALEPTGQ(de)SGEAVK_	0	MSMS	2	644.324982	1286.63541	NaN	43.41	1	0	0.066668	1	66.299		5345	2238	21190
A0A8C0PWJ2	no	ALEQEVAQLEK	11	Unmodified	_ALEQEVAQLEK_	0	MULTI-MSMS	2	629.337892	1256.66123	0.47788	55.26	0.40652	0	0.0006325	1	110.47	33658000	4383	2239	21198
A0A8C0PWJ2	no	ALEQEVAQLEK	11	Unmodified	_ALEQEVAQLEK_	0	MULTI-MATCH	2	629.337892	1256.66123	-5.5383	52.296	0.33933	0	NaN	0	NaN	7183500	4383	2239	21209
A0A8I3ND03	no	ALEQKPDDAQYYCQR	15	Unmodified	_ALEQKPDDAQYYCQR_	1	MULTI-MSMS	2	942.930882	1883.84721	0.11776	30.383	0.37284	0	0.00061919	1	96.64	15928000	6391	2240	21216
A0A8C0QQJ3	no	ALEQLAQQGK	10	Unmodified	_ALEQLAQQGK_	0	MULTI-MSMS	2	543.301113	1084.58767	0.83082	25.147	0.40692	0	0.0029398	1	89.296	1828900	433	2241	21228
A0A8I3PKL2	no	ALEQLNGFELAGR	13	Unmodified	_ALEQLNGFELAGR_	0	MULTI-MSMS	2	709.37534	1416.73613	-3.654	72.437	0.91745	0	2.3315E-05	1	152.04	116360000	3869;4242	2242	21233
A0A8I3PKL2	no	ALEQLNGFELAGR	13	Deamidation (NQ)	_ALEQLN(de)GFELAGR_	0	MULTI-MSMS	2	709.867348	1417.72014	-2.5923	72.854	0.81705	0	0.0072443	1	84.507	33716000	3869;4242	2242	21239
A0A8P0T982	no	ALEQQVEEMK	10	Unmodified	_ALEQQVEEMK_	0	MULTI-MSMS	2	602.797546	1203.58054	0.14562	39.941	0.91665	0	0.00039872	2	155.42	708920000	243	2245	21257
A0A8P0T982	no	ALEQQVEEMK	10	Oxidation (M)	_ALEQQVEEM(ox)K_	0	MULTI-MATCH	2	610.795003	1219.57545	-0.43294	22.686	0.16943	0	NaN	0	NaN	2609800	243	2245	21282
A0A8P0T982	no	ALEQQVEEMKTQLEELEDELQATEDAK	27	Unmodified	_ALEQQVEEMKTQLEELEDELQATEDAK_	1	MULTI-MSMS	4	787.627598	3146.48128	-0.62829	107.63	0.3737	1.4211E-14	0.00015656	2	45.901	26659000	243	2246	21289
A0A8P0T982	no	ALEQQVEEMKTQLEELEDELQATEDAK	27	Unmodified	_ALEQQVEEMKTQLEELEDELQATEDAK_	1	MULTI-MSMS	3	1049.83437	3146.48128	-0.6901	107.6	0.88466	-1.4211E-14	1.8612E-31	1	138.71	50311000	243	2246	21290
A0A8P0T982	no	ALEQQVEEMKTQLEELEDELQATEDAK	27	Oxidation (M),Deamidation (NQ)	_ALEQQVEEM(ox)KTQ(de)LEELEDELQATEDAK_	1	MSMS	3	1055.49401	3163.46021	NaN	96.993	1	0	0.00059525	1	51.22		243	2246	21301
A0A8C0PBL5	no	ALEQSPGLSTLQK	13	Unmodified	_ALEQSPGLSTLQK_	0	MULTI-MSMS	2	686.377549	1370.74054	-0.34431	41.771	0.33855	0	5.5153E-05	1	128.01	16192000	3524	2247	21306
A0A8P0PNQ3	no	ALESIEYVQTFK	12	Unmodified	_ALESIEYVQTFK_	0	MULTI-MSMS	2	714.374475	1426.7344	-0.47549	68.641	0.30585	0	0.0013728	1	83.438	12238000	5140	2251	21321
A0A8C0SKP0	no	ALESISSDQQSEMVK	15	Unmodified	_ALESISSDQQSEMVK_	0	MULTI-MSMS	2	826.395809	1650.77707	-2.2874	42.02	0.23855	-7.1054E-15	1.5651E-05	1	134.98	8191400	2514	2252	21329
A0A8P0TQH9	no	ALESLIEMIQK	11	Unmodified	_ALESLIEMIQK_	0	MULTI-MSMS	2	637.854864	1273.69517	-0.55303	93.39	0.51052	1.4211E-14	0.0013857	1	92.051	23007000	3803	2253	21341
A0A8C0N3T6	no	ALESSIAPIVIFASNR	16	Unmodified	_ALESSIAPIVIFASNR_	0	MULTI-MSMS	2	844.472512	1686.93047	2.771	94.469	0.3731	0	0.0030878	1	59.155	24148000	2194	2254	21353
A0A8C0MLS4	no	ALESVNNEYAIMPLPTIK	18	Unmodified	_ALESVNNEYAIMPLPTIK_	0	MULTI-MSMS	3	668.355448	2002.04451	-0.52898	88.179	0.27188	0	0.0074401	1	37.157	11235000	1226	2255	21359
A0A8P0NI34	no	ALETEAPASQALADEPKPDGAAAQAQENQDTRPK	34	Unmodified	_ALETEAPASQALADEPKPDGAAAQAQENQDTRPK_	2	MULTI-MSMS	4	880.430301	3517.6921	2.0117	44.434	0.40593	-7.1054E-15	5.1426E-18	1	89.577	13583000	2521	2256	21367
A0A8C0PTC8	no	ALETIGANLQK	11	Unmodified	_ALETIGANLQK_	0	MULTI-SECPEP	2	579.32987	1156.64519	-3.0565	40.73	0.67801	0	0.0085686	1	114.99	13912000	1464	2257	21375
A0A8I3Q2L7	no	ALETLTGALFQRPPLIAAVK	20	Unmodified	_ALETLTGALFQRPPLIAAVK_	1	MULTI-MSMS	3	703.75253	2108.23576	-1.9669	93.719	0.47644	0	0.0025242	1	43.326	19065000	3804	2259	21386
A0A8I3PUE6	no	ALETNTHVK	9	Unmodified	_ALETNTHVK_	0	MULTI-MSMS	2	506.774731	1011.53491	-0.012479	10.908	0.23769	0	0.0013779	1	123.16	62803000	3656	2260	21392
A0A8I3Q1P1	no	ALEVAEYLTPVLK	13	Unmodified	_ALEVAEYLTPVLK_	0	MULTI-MSMS	2	723.416143	1444.81773	0.51352	90.995	0.77993	0	9.7282E-05	2	119.16	158680000	3819	2261	21407
A0A8I3NXD1	no	ALEVIKPAHILQEK	14	Unmodified	_ALEVIKPAHILQEK_	1	MULTI-SECPEP	4	397.990983	1587.93483	-1.1306	41.217	1.014	0	0.033435	1	47.33	112850000	5149	2263	21422
A0A8I3NXD1	no	ALEVIKPAHILQEKEEQHQLAVTAYLK	27	Unmodified	_ALEVIKPAHILQEKEEQHQLAVTAYLK_	2	MULTI-SECPEP	3	1033.91155	3098.71282	-0.38616	65.508	0.30605	0	0.038632	1	41.878	108090000	5149	2264	21442
A0A8C0M446	no	ALEYHR	6	Unmodified	_ALEYHR_	0	MULTI-MATCH	2	394.70612	787.397687	-1.953	12.198	0.26747	0	NaN	0	NaN	2356900	811	2265	21455
A0A8C0T6S2	no	ALEYLCQMFR	10	Unmodified	_ALEYLCQMFR_	0	MULTI-MSMS	2	665.817758	1329.62096	-0.44272	87.581	0.23715	1.4211E-14	0.0021759	1	95.531	7454600	5837	2266	21459
A0A8C0T6S2	no	ALEYLCQMFR	10	Unmodified	_ALEYLCQMFR_	0	MULTI-MATCH	2	665.817758	1329.62096	-4.3023	87.892	0.27222	0	NaN	0	NaN	6380300	5837	2266	21464
A0A8C0MVT2	no	ALEYTIYNQELNETR	15	Unmodified	_ALEYTIYNQELNETR_	0	MULTI-MSMS	2	928.95488	1855.89521	-0.64428	67.419	0.44001	0	6.8904E-14	1	201	45629000	1885	2267	21470
A0A8P0T8A4	no	ALFAGDIEEMEER	13	Unmodified	_ALFAGDIEEMEER_	0	MULTI-MSMS	2	755.348131	1508.68171	-1.106	76.616	0.40708	0	0.00019631	1	99.283	63085000	721	2268	21482
A0A8I3MEV9	no	ALFAISCLVR	10	Unmodified	_ALFAISCLVR_	0	MULTI-MSMS	2	575.326076	1148.6376	0.3762	84.856	0.44012	0	0.0021501	1	95.741	9381300	4809	2269	21494
A0A8C0PU06	no	ALFDFNGNDEEDLPFKK	17	Unmodified	_ALFDFNGNDEEDLPFKK_	1	MULTI-MSMS	2	999.975812	1997.93707	1.8807	83.881	0.16958	0	1.0524E-05	1	113.77	15732000	4336;6647	2271	21515
A0A8I3S292	no	ALFDSYTNLER	11	Unmodified	_ALFDSYTNLER_	0	MULTI-MATCH	2	664.827692	1327.64083	0.55233	70.273	0.4779	0	NaN	0	NaN	12066000	3417	2272	21523
A0A8P0TUP3	no	ALFDYNPNEDK	11	Unmodified	_ALFDYNPNEDK_	0	MULTI-SECPEP	2	663.304049	1324.59355	0.081405	55.14	0.47619	7.1054E-15	0.055165	1	63.426	18638000	1667	2273	21526
A0A8P0TUP3	no	ALFDYNPNEDK	11	Unmodified	_ALFDYNPNEDK_	0	MULTI-MATCH	2	663.304049	1324.59355	-0.44792	52.541	0.33808	0	NaN	0	NaN	29325000	1667	2273	21529
A0A8C0NRD9	no	ALFEEVPELLTETEK	15	Unmodified	_ALFEEVPELLTETEK_	0	MULTI-MSMS	2	874.45365	1746.89275	-1.0424	97.399	1.1208	0	0.0081504	1	52.903	206410000	3057	2274	21535
A0A8C0MI84	no	ALFGLQK	7	Unmodified	_ALFGLQK_	0	MULTI-MSMS	2	388.736889	775.459225	-0.24307	45.824	0.30475	0	0.049725	1	68.033	2380800	1394	2275	21546
A0A8I3PD54	no	ALFLHNR	7	Unmodified	_ALFLHNR_	0	MULTI-MSMS	2	435.750862	869.487171	1.9972	20.192	0.29958	0	0.022766	1	102.12	9425900	6473	2277	21560
A0A8I3PD54	no	ALFLHNR	7	Unmodified	_ALFLHNR_	0	MULTI-MATCH	2	435.750862	869.487171	-0.66177	17.402	0.61174	0	NaN	0	NaN	4200300	6473	2277	21568
A0A8I3N1C5	no	ALFPGDSEIDQLFR	14	Unmodified	_ALFPGDSEIDQLFR_	0	MULTI-MSMS	2	804.406837	1606.79912	0.13415	99.926	0.4416	0	5.1444E-05	1	131.82	113170000	2601	2280	21581
A0A8I3RP75	no	ALFQNTER	8	Unmodified	_ALFQNTER_	0	MULTI-MSMS	2	489.753798	977.493044	-0.27076	25.84	0.47736	0	0.01742	1	82.671	3539300	4452	2281	21593
A0A8C0TF17	no	ALFSQTSSAVSLR	13	Unmodified	_ALFSQTSSAVSLR_	0	MULTI-MATCH	2	683.869891	1365.72523	0.26583	56.988	0.60913	0	NaN	0	NaN	14619000	5977	2282	21606
A0A8I3SCA7	no	ALFSVGFPVPK	11	Unmodified	_ALFSVGFPVPK_	0	MULTI-MSMS	2	581.336967	1160.65938	0.25137	84.616	0.61003	1.4211E-14	0.028928	1	48.794	36079000	1519	2283	21609
A0A8I3RUG2	no	ALFVSAFPQQLTMK	14	Unmodified	_ALFVSAFPQQLTMK_	0	MULTI-MSMS	2	790.928894	1579.84324	1.0238	89.183	0.7787	0	0.002251	1	70.942	114710000	2811	2284	21621
A0A8I3P6L5	no	ALGAALTPFNPLAGLR	16	Unmodified	_ALGAALTPFNPLAGLR_	0	MULTI-MSMS	2	791.459207	1580.90386	1.4429	96.795	0.27	0	2.9769E-06	2	134.57	40232000	5554	2286	21644
A0A8P0T542	no	ALGALVDSCAPGLCPDWDSWDASKPVNNAR	30	Unmodified	_ALGALVDSCAPGLCPDWDSWDASKPVNNAR_	1	MULTI-MSMS	3	1081.50464	3241.49208	-0.22756	91.002	0.82038	0	6.0013E-26	5	122.78	275270000	6595;2676	2287	21657
A0A8C0PCJ2	no	ALGANVATTTNQAMR	15	Unmodified	_ALGANVATTTNQAMR_	0	MULTI-MSMS	2	759.888289	1517.76202	1.3731	36.161	0.5083	0	2.6773E-05	1	129.89	11673000	3841	2288	21676
A0A8C0MCS9	no	ALGCAQQAQQPR	12	Unmodified	_ALGCAQQAQQPR_	0	MULTI-MSMS	2	664.33041	1326.64627	-0.33177	16.813	0.16996	0	0.00026205	1	114.89	2696700	1180	2289	21682
A0A8C0P9T7	no	ALGCLLEAVLASR	13	Unmodified	_ALGCLLEAVLASR_	0	MULTI-MSMS	2	686.884487	1371.75442	-0.13101	100.12	0.37286	0	2.7416E-05	1	138.22	74219000	3751	2290	21690
A0A8C0PQ10	no	ALGDQIIFVNRPDK	14	Unmodified	_ALGDQIIFVNRPDK_	1	MULTI-SECPEP	2	793.438472	1584.86239	-2.5319	58.276	0.40905	0	0.023277	1	98.898	13504000	4267	2292	21702
A0A8P0P608	no	ALGDTWLQIK	10	Unmodified	_ALGDTWLQIK_	0	MULTI-MSMS	2	572.821681	1143.62881	3.2155	75.564	0.44151	0	0.0031358	2	87.696	17793000	870	2294	21714
A0A8I3N305	no	ALGFPLERPK	10	Unmodified	_ALGFPLERPK_	1	MULTI-MSMS	2	564.332216	1126.64988	2.0419	43.742	1.6661	0	0.026849	1	78.516	119600000	4535	2298	21739
A0A8I3P2P6	no	ALGITEMFDPSK	12	Unmodified	_ALGITEMFDPSK_	0	MULTI-MSMS	2	654.828846	1307.64314	-4.3358	81.223	0.87566	0	0.010442	3	58.676	13204000	2675	2303	21760
A0A8C0NCY0	yes	ALGLDSANEK	10	Unmodified	_ALGLDSANEK_	0	MULTI-MSMS	2	509.264196	1016.51384	0.26803	24.67	0.5118	0	0.00041121	1	126.41	18837000	2542	2304	21765
A0A8I3MI98	no	ALGLDTGQQQDAQEFSK	17	Unmodified	_ALGLDTGQQQDAQEFSK_	0	MULTI-MSMS	2	918.442137	1834.86972	1.383	52.815	0.30649	0	6.4339E-32	1	240.6	20306000	910	2305	21776
A0A8I3NGN3	no	ALGLHLASLSGSALQLLAAR	20	Unmodified	_ALGLHLASLSGSALQLLAAR_	0	MULTI-MSMS	3	654.721341	1961.14219	-0.14148	97.025	0.23766	0	0.00011731	1	62.916	14987000	5776	2306	21787
A0A8I3PMH5	no	ALGLNTDDPYEELR	14	Unmodified	_ALGLNTDDPYEELR_	0	MULTI-MSMS	2	803.391384	1604.76822	2.657	72.024	0.61259	0	0.00031883	2	94.465	31294000	3907	2307	21793
A0A8I3PMH5	no	ALGLNTDDPYEELR	14	Unmodified	_ALGLNTDDPYEELR_	0	MULTI-MATCH	2	803.391384	1604.76822	-2.0455	70.533	0.27053	0	NaN	0	NaN	5889500	3907	2307	21801
A0A8I3PMH5	no	ALGLNTDDPYEELR	14	Unmodified	_ALGLNTDDPYEELR_	0	MULTI-MATCH	2	803.391384	1604.76822	-3.0092	71.013	0.34041	0	NaN	0	NaN	12996000	3907	2307	21802
A0A8I3PMD4	no	ALGLSNFSSR	10	Unmodified	_ALGLSNFSSR_	0	MULTI-MSMS	2	526.28018	1050.54581	0.51968	49.321	0.91802	-7.1054E-15	0.00038907	4	149.65	74206000	6511;5718	2309	21808
A0A8C0SIR3	no	ALGLTPGELAER	12	Unmodified	_ALGLTPGELAER_	0	MULTI-MSMS	2	613.840602	1225.66665	0.2046	55.056	0.64557	0	4.4487E-05	1	140.45	49431000	5493	2310	21820
A0A8C0QJN9	no	ALGMMGLVR	9	Unmodified	_ALGMMGLVR_	0	MULTI-MATCH	2	474.26189	946.509228	-1.0437	62.212	0.44235	0	NaN	0	NaN	30651000	1164	2311	21843
A0A8I3PH84	no	ALGNICYDSHEGR	13	Unmodified	_ALGNICYDSHEGR_	0	MULTI-MSMS	2	746.335889	1490.65723	-0.722	30.532	0.27303	0	0.0013511	1	77.744	11980000	5141;6500	2312	21845
A0A8C0RKW9	no	ALGQNPTNAEVLK	13	Unmodified	_ALGQNPTNAEVLK_	0	MULTI-MSMS	2	677.869891	1353.72523	0.77774	35.347	0.98562	0	6.1769E-05	3	125.75	945310000	5013	2316	21872
A0A8C0RKW9	no	ALGQNPTNAEVLK	13	Deamidation (NQ)	_ALGQNPTN(de)AEVLK_	0	MULTI-MSMS	2	678.361899	1354.70924	0.62098	39.975	0.34034	0	0.0010686	1	113.93	6714600	5013	2316	21889
A0A8C0RKW9	no	ALGQNPTNAEVLK	13	Deamidation (NQ)	_ALGQNPTN(de)AEVLK_	0	MULTI-MATCH	2	678.361899	1354.70924	-2.9363	41.345	0.4041	0	NaN	0	NaN	4723000	5013	2316	21895
O97575	no	ALGQNPTNAEVLR	13	Unmodified	_ALGQNPTNAEVLR_	0	MULTI-MSMS	2	691.872965	1381.73138	0.81054	38.339	0.53246	0	0.00059547	2	88.948	13184000	1746	2317	21899
A0A8I3N7Q9	no	ALGSVGPVDLLVNNAAVALLQPFLEVTK	28	Unmodified	_ALGSVGPVDLLVNNAAVALLQPFLEVTK_	0	MULTI-MSMS	3	950.210937	2847.61098	0.29115	112.39	0.20414	1.4211E-14	3.5512E-43	1	173.36	29016000	2875	2320	21913
A0A8P0SBA8	no	ALGTHVVHSTHTLPLTMTSQQGVK	24	Unmodified	_ALGTHVVHSTHTLPLTMTSQQGVK_	0	MULTI-MSMS	4	636.590424	2542.33259	-3.0387	35.978	0.50866	0	0.056194	1	13.623	3353000	6642	2322	21937
A0A8C0MZJ3	no	ALGTLGMTTNEK	12	Unmodified	_ALGTLGMTTNEK_	0	MULTI-MSMS	2	618.318645	1234.62274	-0.77058	37.047	0.59557	0	4.33E-05	1	140.05	31446000	1713	2323	21945
A0A8I3SCB6	no	ALGTLVSHVTLR	12	Unmodified	_ALGTLVSHVTLR_	0	MULTI-SECPEP	2	633.880062	1265.74557	0.11916	49.788	0.71546	-7.1054E-15	0.040796	1	63.734	11699000	3764	2324	21957
A0A8I3N3V4	no	ALGTPNNEVWPEVESLQDYK	20	Unmodified	_ALGTPNNEVWPEVESLQDYK_	0	MSMS	3	763.705974	2288.09609	NaN	90.279	1	0	0.066443	1	23.873		4359	2325	21963
A0A8I3N3V4	no	ALGTPNNEVWPEVESLQDYK	20	Unmodified	_ALGTPNNEVWPEVESLQDYK_	0	MULTI-SECPEP	3	763.705974	2288.09609	0.37392	91.927	0.87574	0	0.0016326	1	57.414	19116000	4359	2325	21964
A0A8I3N3V4	no	ALGTPNNEVWPEVESLQDYK	20	Unmodified	_ALGTPNNEVWPEVESLQDYK_	0	MULTI-MATCH	3	763.705974	2288.09609	1.6351	90.145	0.47541	0	NaN	0	NaN	10098000	4359	2325	21980
A0A8P0SJL7	no	ALGTVDGEDDDDDELGDEAMMALDQSLASLFAEQK	35	Deamidation (NQ)	_ALGTVDGEDDDDDELGDEAMMALDQ(de)SLASLFAEQK_	0	MULTI-MATCH	3	1239.20475	3714.59243	4.7892	112.22	0.10192	0	NaN	0	NaN	6540600	5057	2326	21988
A0A8C0Z5V7	no	ALGVEQDLALPAIAVIGDQSSGK	23	Unmodified	_ALGVEQDLALPAIAVIGDQSSGK_	0	MULTI-MSMS	3	751.409269	2251.20598	-0.14477	98.026	0.44232	0	0.0023199	1	36.13	12338000	6305;322;321	2328	21995
A0A8I3N305	no	ALGVLAQLIWSR	12	Unmodified	_ALGVLAQLIWSR_	0	MULTI-MSMS	2	663.898254	1325.78196	0.30623	100.41	2.4099	0	2.3543E-05	5	182.65	395770000	4535	2329	22011
A0A8I3N305	no	ALGVLAQLIWSR	12	Unmodified	_ALGVLAQLIWSR_	0	MULTI-MSMS	2	663.898254	1325.78196	0.40248	118.73	2.7142	0	0.0021026	4	76.465	495270	4535	2329	22012
A0A8I3N305	no	ALGVLAQLIWSR	12	Unmodified	_ALGVLAQLIWSR_	0	MSMS	2	663.898254	1325.78196	NaN	113.87	1	0	0.023772	1	52.79		4535	2329	22013
A0A8I3N305	no	ALGVLAQLIWSR	12	Unmodified	_ALGVLAQLIWSR_	0	MULTI-MATCH	2	663.898254	1325.78196	-0.050082	103.82	0.40493	0	NaN	0	NaN	4315200	4535	2329	22040
A0A8I3N305	no	ALGVLAQLIWSR	12	Unmodified	_ALGVLAQLIWSR_	0	MULTI-MATCH	2	663.898254	1325.78196	1.2712	114.13	0.17116	0	NaN	0	NaN	714980	4535	2329	22041
A0A8P0SJL7	no	ALGVQRPK	8	Unmodified	_ALGVQRPK_	1	MULTI-MATCH	2	434.771794	867.529036	-0.17321	12.385	0.75248	0	NaN	0	NaN	21281000	5057	2330	22048
A0A8I3P0V5	no	ALHCCR	6	Unmodified	_ALHCCR_	0	MULTI-MATCH	2	408.683807	815.353062	-1.4929	6.2588	0.8548	0	NaN	0	NaN	1850500	6461	2331	22055
A0A8C0RSI7	no	ALHGEATSSATSETQPGGTNTESFDNLESGMPNK	34	Unmodified	_ALHGEATSSATSETQPGGTNTESFDNLESGMPNK_	0	MULTI-MSMS	3	1155.84974	3464.5274	0.71239	55.19	0.40736	0	9.3167E-19	1	97.047	19182000	4598;6620	2332	22057
A0A8I3NDI5	no	ALHHGIDLEK	10	Unmodified	_ALHHGIDLEK_	0	MULTI-MSMS	2	566.809105	1131.60366	-0.1583	15.959	0.37403	-1.7764E-15	0.00043606	1	137.14	7281000	5552	2333	22070
A0A8I3NDI5	no	ALHHGIDLEK	10	Unmodified	_ALHHGIDLEK_	0	MULTI-MSMS	3	378.208495	1131.60366	0.26814	15.981	0.37403	0	0.00099977	1	94.692	30473000	5552	2333	22071
A0A8C0NNF7	no	ALHIPEQLPR	10	Unmodified	_ALHIPEQLPR_	0	MULTI-MSMS	3	391.89614	1172.66659	-1.3163	43.731	1.3591	0	0.017253	1	48.423	31096000	2944	2334	22093
A0A8I3PQW0	no	ALHLGNNVLQSLPSR	15	Unmodified	_ALHLGNNVLQSLPSR_	0	MULTI-MSMS	2	809.95482	1617.89509	0.1827	59.267	0.30563	-7.1054E-15	0.0021659	1	66.262	7967100	1365	2335	22101
A0A8C0PNR7	no	ALHLQEEAK	9	Unmodified	_ALHLQEEAK_	0	MULTI-MSMS	2	519.782556	1037.55056	0.83865	16.083	0.27147	0	0.0014252	1	135.71	4689600	432	2338	22112
A0A8I3NUK8	no	ALHSVLQTVPLGELR	15	Unmodified	_ALHSVLQTVPLGELR_	0	MULTI-MSMS	2	816.975222	1631.93589	-0.087785	66.185	0.44126	0	4.6509E-16	1	217.22	186770000	6204	2344	22131
A0A8I3S533	no	ALHTVQYGLLK	11	Unmodified	_ALHTVQYGLLK_	0	MULTI-MSMS	3	414.911679	1241.71321	-0.39452	39.514	0.54485	0	0.0069929	1	57.347	16482000	1489	2345	22143
A0A8C0T481	no	ALHVVEDLR	9	Unmodified	_ALHVVEDLR_	0	MULTI-MSMS	3	351.201341	1050.58219	0.11863	31.146	1.1237	3.5527E-15	0.055353	1	30.918	66311000	5771;5852	2347	22164
A0A8C0TD64	no	ALIAAQYSGAQVR	13	Unmodified	_ALIAAQYSGAQVR_	0	MULTI-MSMS	2	674.372601	1346.73065	0.13132	43.708	2.3061	0	3.6592E-36	4	265.94	1605000000	5949	2348	22179
A0A8C0TD64	no	ALIAAQYSGAQVR	13	Unmodified	_ALIAAQYSGAQVR_	0	MSMS	2	674.372601	1346.73065	NaN	45.162	1	0	0.0361	1	46.406		5949	2348	22180
A0A8C0TD64	no	ALIAAQYSGAQVR	13	Unmodified	_ALIAAQYSGAQVR_	0	MSMS	2	674.372601	1346.73065	NaN	45.858	1	0	0.0036039	1	67.113		5949	2348	22181
A0A8C0TA90	no	ALIAEHQTFMEEMTR	15	Unmodified	_ALIAEHQTFMEEMTR_	0	MULTI-MSMS	2	903.929296	1805.84404	-1.5829	62.747	0.20195	0	1.927E-05	2	133.32	10942000	3272;5880;2035;6641	2349	22197
A0A8C0NST9	no	ALIAGGGAPEIELALR	16	Unmodified	_ALIAGGGAPEIELALR_	0	MULTI-MSMS	2	775.948672	1549.88279	0.69675	84.144	1.1546	0	0.00065551	4	72.434	2253100000	3109	2350	22201
A0A8I3S0A8	no	ALIDGTEAISIQK	13	Unmodified	_ALIDGTEAISIQK_	0	MULTI-MSMS	2	679.879924	1357.7453	-0.7702	59.948	1.0883	7.1054E-15	0.0024636	1	71.524	11141000	1909	2351	22216
A0A8I3S0A8	no	ALIDGTEAISIQK	13	Unmodified	_ALIDGTEAISIQK_	0	MULTI-MSMS	2	679.879924	1357.7453	-0.28295	60.779	0.57774	0	0.0097563	1	57.149	5768900	1909	2351	22217
A0A8P0N992	no	ALIDPSSGLPNR	12	Unmodified	_ALIDPSSGLPNR_	0	MULTI-MSMS	2	620.338227	1238.6619	2.1668	51.165	1.0508	-7.1054E-15	0.00032294	1	109.29	42457000	1684	2352	22232
A0A8C0TF60	no	ALIDWIQLQEK	11	Unmodified	_ALIDWIQLQEK_	0	MULTI-MSMS	2	678.879727	1355.7449	0.4159	92.731	0.37403	0	0.00071021	1	106.88	5876200	3987	2353	22244
A0A8I3NS67	no	ALIEHEMK	8	Unmodified	_ALIEHEMK_	0	MULTI-MSMS	2	485.754953	969.495352	-0.21847	16.965	0.37409	0	0.0062336	1	125.81	96537000	5198	2354	22256
A0A8I3MTR7	no	ALIESYQNLTR	11	Unmodified	_ALIESYQNLTR_	0	MULTI-MSMS	2	654.351334	1306.68811	-4.3319	55.548	0.67936	0	0.00022365	2	152.34	55967000	2375	2355	22270
A0A8I3NYT2	no	ALIGDDVGLTSYK	13	Unmodified	_ALIGDDVGLTSYK_	0	MULTI-MSMS	2	676.358825	1350.7031	0.069093	64.388	0.37367	0	0.0021566	1	72.652	34933000	1792	2356	22282
A0A8P0SJG0	no	ALILGFMAGSR	11	Unmodified	_ALILGFMAGSR_	0	MSMS	2	568.318251	1134.62195	NaN	80.401	1	0	0.023109	1	55.064		6456	2358	22299
A0A8I3PM68	no	ALILNTPNNPVGK	13	Unmodified	_ALILNTPNNPVGK_	0	MULTI-MSMS	2	675.890626	1349.7667	-0.18739	51.166	0.60887	0	0.00016024	1	104.2	60955000	1390	2359	22302
A0A8I3PK79	no	ALILVGGYGTR	11	Unmodified	_ALILVGGYGTR_	0	MULTI-MSMS	2	560.329673	1118.64479	-0.37832	58.276	1.2902	7.1054E-15	0.0012346	2	94.309	49727000	5715	2360	22315
A0A8I3PK79	no	ALILVGGYGTR	11	Unmodified	_ALILVGGYGTR_	0	MULTI-MATCH	2	560.329673	1118.64479	6.5898	56.998	0.13473	-7.1054E-15	NaN	0	NaN	3912700	5715	2360	22326
A0A8I3S6F7	no	ALINADELANDVAGAEALLDR	21	Unmodified	_ALINADELANDVAGAEALLDR_	0	MULTI-MSMS	3	718.706085	2153.09643	0.85057	108.62	0.81875	0	4.3749E-16	1	152	1893600000	6594;6533	2361	22328
A0A8I3S6F7	no	ALINADELANDVAGAEALLDR	21	Unmodified	_ALINADELANDVAGAEALLDR_	0	MULTI-MSMS	3	718.706085	2153.09643	-1.398	109.15	0.20322	0	0.057678	1	14.107	2124700	6594;6533	2361	22329
A0A8I3S6F7	no	ALINADELANDVAGAEALLDR	21	Deamidation (NQ)	_ALINADELAN(de)DVAGAEALLDR_	0	MULTI-MSMS	3	719.03409	2154.08044	-0.31326	109.33	0.3061	0	2.1546E-05	1	83.395	24325000	6594;6533	2361	22346
A0A8I3S6F7	no	ALINADELANDVAGAEALLDR	21	Deamidation (NQ)	_ALIN(de)ADELANDVAGAEALLDR_	0	MULTI-MSMS	3	719.03409	2154.08044	-0.93731	110.16	0.5095	1.4211E-14	0.00022811	1	57.293	9117700	6594;6533	2361	22347
A0A8I3PX00	no	ALINDELVEWK	11	Unmodified	_ALINDELVEWK_	0	MULTI-MSMS	2	665.356085	1328.69762	2.6813	80.672	1.1144	0	0.00074229	1	105.4	262100000	2689	2362	22365
A0A8P0P3Q7	no	ALITFAGMIPYR	12	Unmodified	_ALITFAGMIPYR_	0	MULTI-MATCH	2	676.873391	1351.73223	1.1555	94.627	0.71155	0	NaN	0	NaN	155260000	857	2365	22401
A0A8C0YYZ5	no	ALIVDESCR	9	Unmodified	_ALIVDESCR_	0	MULTI-MSMS	2	531.766049	1061.51754	-0.028958	30.953	0.44336	-3.5527E-15	0.00095974	1	150.17	8457400	1310	2366	22403
A0A8C0T6H9	no	ALIVLAHAEK	10	Unmodified	_ALIVLAHAEK_	0	MULTI-MSMS	2	532.826766	1063.63898	0.02289	29.345	0.7125	0	0.037977	1	48.794	43586000	2039	2368	22416
A0A8I3RWC4	no	ALIVVPCAEGK	11	Unmodified	_ALIVVPCAEGK_	0	MULTI-MSMS	2	578.823366	1155.63218	-0.80805	48.317	0.88742	0	0.0024883	2	82.749	36142000	4842	2370	22440
A0A8I3NIL1	no	ALIVVPYAEGVIPDETK	17	Unmodified	_ALIVVPYAEGVIPDETK_	0	MULTI-MSMS	2	907.500935	1812.98732	-0.59247	88.923	0.60993	0	0.00041255	2	72.265	58216000	2647	2371	22449
A0A8I3NSA4	no	ALIVVQQGMTPSAK	14	Unmodified	_ALIVVQQGMTPSAK_	0	MULTI-MSMS	2	721.905419	1441.79629	1.9495	49.519	1.054	0	3.3534E-05	2	135.56	151510000	2956	2372	22462
A0A8C0Q6J6	no	ALKDFVASIDATYAK	15	Unmodified	_ALKDFVASIDATYAK_	1	MULTI-MSMS	2	806.932688	1611.85082	2.7699	80.129	0.71249	0	0.011331	1	65.173	19053000	3042	2374	22484
A0A8I3MRC0	no	ALKDLLTWVIEGK	13	Unmodified	_ALKDLLTWVIEGK_	1	MULTI-MSMS	2	743.437409	1484.86027	3.0793	103.97	1.1196	0	0.00016854	3	134.99	793640000	1729	2375	22489
A0A8C0T0X4	no	ALKDPALDSLAYEYER	16	Unmodified	_ALKDPALDSLAYEYER_	1	MULTI-MSMS	2	927.467623	1852.92069	-0.26793	66.036	0.40736	0	5.5085E-05	2	119.25	42334000	2012	2376	22501
A0A8I3PRM4	no	ALKDPNAFLFDHLLTLKPVK	20	Unmodified	_ALKDPNAFLFDHLLTLKPVK_	2	MULTI-MSMS	5	456.868111	2279.30417	0.034359	82.789	1.2523	1.4211E-14	0.00061791	2	52.298	1356900000	5820	2377	22514
A0A8I3PRM4	no	ALKDPNAFLFDHLLTLKPVK	20	Unmodified	_ALKDPNAFLFDHLLTLKPVK_	2	MULTI-MSMS	3	760.775335	2279.30417	0.34047	82.788	0.95071	0	0.053125	1	30.244	89669000	5820	2377	22515
A0A8C0RK12	no	ALKDPNQLIR	10	Unmodified	_ALKDPNQLIR_	1	MULTI-MSMS	3	389.899662	1166.67716	0.41091	28.468	1.2382	0	0.0010407	1	102.07	25685000	2351	2378	22538
A0A8C0RK12	no	ALKDPNQLIR	10	Unmodified	_ALKDPNQLIR_	1	MULTI-MATCH	2	584.345855	1166.67716	-1.419	28.135	0.58879	0	NaN	0	NaN	1624400	2351	2378	22549
A0A8C0QRL7	no	ALKEENIQTLLINPNIATVQTSQGLADK	28	Unmodified	_ALKEENIQTLLINPNIATVQTSQGLADK_	1	MULTI-MSMS	3	1008.21882	3021.63463	-0.62664	86.112	0.61021	1.4211E-14	6.5118E-32	1	143.37	115210000	4799	2381	22559
E2RR58	no	ALKEPPRDR	9	Unmodified	_ALKEPPRDR_	2	MULTI-MSMS	3	361.208607	1080.60399	0.95184	9.9648	0.61076	0	0.0027097	1	113.62	267260000	166	2382	22577
A0A8C0STJ7	no	ALKPEVDKLNIMAAK	15	Unmodified	_ALKPEVDKLNIMAAK_	2	MULTI-MSMS	4	410.990555	1639.93311	-0.12841	43.742	0.67805	0	0.0016599	1	64.244	679670000	5644	2383	22589
A0A8I3Q1A3	no	ALKPPHVILVHGEQNEMAR	19	Unmodified	_ALKPPHVILVHGEQNEMAR_	1	MULTI-MATCH	5	428.635652	2138.14188	-0.41731	34.552	1.2357	0	NaN	0	NaN	11092000	4861	2384	22605
A0A8P0NCS0	no	ALLAEHLLK	9	Acetyl (Protein N-term)	_(ac)ALLAEHLLK_	0	MULTI-MSMS	2	525.321317	1048.62808	-0.48113	84.599	0.27071	0	0.0094219	1	66.429	6313900	6099	2386	22611
A0A8C0S7C7	no	ALLAEIQNGCK	11	Unmodified	_ALLAEIQNGCK_	0	MULTI-MSMS	2	608.821355	1215.62816	0.5904	45.333	0.37251	0	0.00035057	2	160.63	11429000	757	2387	22622
A0A8P0TT16	no	ALLAGQALLLR	11	Unmodified	_ALLAGQALLLR_	0	MULTI-MSMS	2	569.868966	1137.72338	-0.33817	73.458	0.54475	0	0.01357	1	59.245	107120000	6566	2388	22632
A0A8C0QNY0	no	ALLAICAGDAEDY	13	Unmodified	_ALLAICAGDAEDY_	0	MULTI-MSMS	2	691.318842	1380.62313	-0.74351	89.387	1.8625	0	0.015813	2	50.607	16079000	3029	2389	22644
P33731	no	ALLAMYTNQAEQCR	14	Unmodified	_ALLAMYTNQAEQCR_	0	MULTI-MSMS	2	834.895257	1667.77596	-1.8795	57.667	0.64281	0	0.00015519	1	110.39	73645000	198	2392	22668
A0A8C0T3S7	no	ALLAQTTPAAGSQSLSSGTVAK	22	Unmodified	_ALLAQTTPAAGSQSLSSGTVAK_	0	MULTI-MSMS	3	687.039176	2058.0957	0.099474	49.931	0.78263	-7.1054E-15	0.035742	1	19.831	23991000	1023	2393	22681
A0A8I3MGN1	no	ALLDFEDKNGEK	12	Unmodified	_ALLDFEDKNGEK_	1	MULTI-MATCH	2	689.846081	1377.67761	0.23338	41.616	0.23773	0	NaN	0	NaN	5924600	5569	2395	22693
A0A8C0SU81	no	ALLDPPLELNSDR	13	Unmodified	_ALLDPPLELNSDR_	0	MULTI-MSMS	2	726.888281	1451.76201	1.4668	72.844	0.81601	0	0.013523	1	53.08	56870000	5651	2397	22701
A0A8I3MCT0	no	ALLDQLMGTAR	11	Unmodified	_ALLDQLMGTAR_	0	MULTI-MSMS	2	594.823898	1187.63324	0.022591	82.043	0.67847	1.4211E-14	0.0029607	1	79.986	34594000	5356	2398	22710
A0A8I3NG84	no	ALLDSAAPGTVDLEAR	16	Unmodified	_ALLDSAAPGTVDLEAR_	0	MULTI-MSMS	2	799.922852	1597.83115	-2.9622	66.409	0.47705	0	0.00017703	1	85.672	11732000	546	2399	22722
A0A8I3NM74	no	ALLDSLQLGPDALTVHLINEITK	23	Unmodified	_ALLDSLQLGPDALTVHLINEITK_	0	MULTI-MSMS	3	825.467006	2473.37919	0.71056	106.85	0.8502	0	0.051667	2	15.05	286060000	1128;6425	2400	22726
A0A8I3MEC0	no	ALLEDKEK	8	Unmodified	_ALLEDKEK_	1	MULTI-MSMS	2	473.266207	944.517862	-0.68369	12.784	0.34041	0	0.049843	1	96.19	5226100	572	2401	22737
A0A8I3RV50	no	ALLELQLEPEELYQTFQR	18	Unmodified	_ALLELQLEPEELYQTFQR_	0	MULTI-MSMS	3	740.723076	2219.1474	0.73791	103.72	1.051	-1.4211E-14	1.8963E-12	3	161.19	1505200000	1269	2403	22752
A0A8I3RV50	no	ALLELQLEPEELYQTFQR	18	Unmodified	_ALLELQLEPEELYQTFQR_	0	MULTI-MSMS	2	1110.58098	2219.1474	-0.063556	103.72	0.33609	0	6.4518E-56	1	271.6	52093000	1269	2403	22753
A0A8I3RV50	no	ALLELQLEPEELYQTFQR	18	Unmodified	_ALLELQLEPEELYQTFQR_	0	MULTI-MSMS	3	740.723076	2219.1474	2.6989	118.19	1.9337	0	0.00014549	3	71.263	2535900	1269	2403	22754
A0A8I3PXJ8	no	ALLENEKK	8	Unmodified	_ALLENEKK_	1	MULTI-MSMS	2	472.7742	943.533846	0.31015	11.351	0.27375	0	0.017851	1	113.7	40350000	2645	2404	22773
A0A8C0TMU9	no	ALLEPELRPEDR	12	Unmodified	_ALLEPELRPEDR_	1	MSMS	2	719.388448	1436.76234	NaN	43.759	1	0	0.044503	1	68.525		6082	2405	22783
A0A8I3NCB2	no	ALLESIALYLTR	12	Unmodified	_ALLESIALYLTR_	0	MULTI-SECPEP	2	681.903202	1361.79185	0.065075	104.47	0.78224	0	0.0094776	1	89.171	108550000	4013	2406	22787
A0A8I3N9V3	no	ALLFIPR	7	Unmodified	_ALLFIPR_	0	MULTI-MSMS	2	415.268356	828.522159	-0.15601	64.794	1.2214	0	0.019793	2	148.12	3337100000	6384;5365	2407	22799
A0A8C0RPA1	no	ALLFVILSPVGPYFSSGTFKPVSLWANPK	29	Unmodified	_ALLFVILSPVGPYFSSGTFKPVSLWANPK_	1	MULTI-MSMS	3	1045.91423	3134.72087	-0.58503	110.1	0.47616	1.4211E-14	7.237E-06	1	52.707	17840000	5083;6026;3464	2408	22824
A0A8C0M536	no	ALLFVPR	7	Unmodified	_ALLFVPR_	0	MULTI-MSMS	2	408.260531	814.506509	-0.41201	56.617	1.6263	-7.1054E-15	0.019823	3	114.67	3564700000	849	2409	22831
A0A8C0QH95	no	ALLGSMPSLVPPGLLAAAVSGLGSR	25	Unmodified	_ALLGSMPSLVPPGLLAAAVSGLGSR_	0	MULTI-MSMS	3	778.778639	2333.31409	1.6439	111	0.27157	0	1.5928E-05	1	60.104	24354000	4724	2410	22856
A0A8I3MSU3	no	ALLHSAR	7	Unmodified	_ALLHSAR_	0	MULTI-MATCH	2	384.229762	766.444972	5.6383	19.477	0.37324	0	NaN	0	NaN	15798000	3308	2411	22862
A0A8I3PL78	no	ALLLLPLEQGFTFSGICR	18	Unmodified	_ALLLLPLEQGFTFSGICR_	0	MULTI-MSMS	3	679.039683	2034.09722	0.80167	106.96	0.44225	0	0.00028504	1	64.52	9590700	1493	2417	22884
A0A8P0PF27	no	ALLLPDYYLVTVMLSGIK	18	Unmodified	_ALLLPDYYLVTVMLSGIK_	0	MULTI-MSMS	3	670.384567	2008.13187	1.4146	111.82	0.23722	0	0.013304	1	34.274	21572000	6519	2418	22895
A0A8P0PGU6	no	ALLLQGTDSLNR	12	Unmodified	_ALLLQGTDSLNR_	0	MULTI-MSMS	2	650.864608	1299.71466	1.095	54.773	0.54382	-7.1054E-15	0.00037865	2	102.06	24103000	5022	2419	22903
A0A8C0RE16	no	ALLLSQQFR	9	Unmodified	_ALLLSQQFR_	0	MSMS	2	538.316566	1074.61858	NaN	56.153	1	0	0.0022848	1	127.84		4898	2421	22917
A0A8I3S2R3	no	ALLLSTYIK	9	Unmodified	_ALLLSTYIK_	0	MULTI-MSMS	2	511.318243	1020.62193	0.19617	70.568	0.61	0	0.0035035	1	98.299	250520000	451;4105;6353	2422	22921
A0A8I3S2R3	no	ALLLSTYIK	9	Unmodified	_ALLLSTYIK_	0	MULTI-SECPEP	2	511.318243	1020.62193	-0.0090955	70.33	0.84913	-1.4211E-14	0.030842	1	98.299	344340000	451;4105;6353	2422	22922
A0A8I3MQZ0	no	ALLLTGDFSQTSK	13	Unmodified	_ALLLTGDFSQTSK_	0	MULTI-MSMS	2	690.872099	1379.72965	-2.4037	64.279	1.1207	0	0.00015849	1	104.79	37183000	4846	2423	22934
A0A8P0SBY1	no	ALLLVGDVAQAADVAIEHR	19	Unmodified	_ALLLVGDVAQAADVAIEHR_	0	MULTI-MSMS	3	654.365335	1960.07417	-0.4302	95.12	0.44259	0	3.1402E-09	1	120.9	108020000	858	2424	22946
A0A8I3S533	no	ALLLVPGSVNCLR	13	Unmodified	_ALLLVPGSVNCLR_	0	MULTI-MATCH	2	706.408129	1410.8017	4.5048	75.703	0.40783	0	NaN	0	NaN	62408000	1489	2425	22965
A0A8P0P6Z2	no	ALLMLCGGEDD	11	Unmodified	_ALLMLCGGEDD_	0	MULTI-SECPEP	2	597.262481	1192.51041	-0.40109	82.142	1.1534	0	0.030884	1	75.189	4908900	349	2426	22967
A0A8C0SGB9	no	ALLMQHYR	8	Unmodified	_ALLMQHYR_	0	MULTI-MSMS	2	516.276386	1030.53822	-2.1117	25.079	0.54534	0	0.0063791	1	118.06	5687400	1349	2427	22972
A0A8C0N8B2	no	ALLNEVIILEDELEK	15	Unmodified	_ALLNEVIILEDELEK_	0	MULTI-MSMS	2	870.985118	1739.95568	-1.2135	105.81	0.34198	1.4211E-14	0.056327	1	35.268	23404000	2377	2428	22984
A0A8I3MMY6	no	ALLNVVDNAR	10	Unmodified	_ALLNVVDNAR_	0	MULTI-MSMS	2	542.809105	1083.60366	-1.0596	47.297	1.1231	0	0.001003	1	110.38	34645000	5388	2429	22992
A0A8I3N8E9	no	ALLPHVLCK	9	Unmodified	_ALLPHVLCK_	0	MULTI-MSMS	3	350.8758	1049.60557	-0.30769	38.752	1.5201	0	0.021338	3	49.423	178230000	5789	2431	23009
A0A8I3RRR3	no	ALLPLALEGTDVGQTK	16	Unmodified	_ALLPLALEGTDVGQTK_	0	MULTI-MSMS	2	813.45907	1624.90359	0.15569	80.041	1.1545	0	0.0034685	2	58.274	87850000	4340	2432	23022
A0A8C0RNG0	no	ALLPWLLSQR	10	Unmodified	_ALLPWLLSQR_	0	MULTI-MSMS	2	598.861141	1195.70773	0.71143	96.419	0.30482	0	0.00087782	1	167.24	33206000	5064	2433	23044
A0A8I3P212	no	ALLQAILQTEDMLK	14	Unmodified	_ALLQAILQTEDMLK_	0	MULTI-MSMS	2	793.944741	1585.87493	-0.081522	102.96	0.74747	0	5.2554E-07	1	166.69	423160000	6467	2434	23050
A0A8I3P8I5	no	ALLQEFDSTVLNK	13	Unmodified	_ALLQEFDSTVLNK_	0	MULTI-SECPEP	2	739.398481	1476.78241	2.5022	83.162	0.53964	0	0.028427	1	66.664	40175000	5470	2436	23062
A0A8I3PNA6	no	ALLQELEDLELGI	13	Unmodified	_ALLQELEDLELGI_	0	MULTI-MATCH	2	728.400689	1454.78683	-0.98889	111.98	0.5091	0	NaN	0	NaN	156580000	2017	2437	23068
A0A8P0NZ76	no	ALLQEMPLTALLR	13	Unmodified	_ALLQEMPLTALLR_	0	MULTI-MSMS	2	734.931437	1467.84832	-2.8521	100.39	1.0174	0	0.00013682	1	112.13	339800000	6205	2438	23074
A0A8C0RDH2	no	ALLQERPSTESMQAVILGLTAR	22	Unmodified	_ALLQERPSTESMQAVILGLTAR_	1	MULTI-MATCH	3	795.437053	2383.28933	1.1208	94.792	0.27074	0	NaN	0	NaN	29860000	4887	2439	23090
A0A8C0PIJ0	no	ALLQMVEVAGAVEDDPLRR	19	Unmodified	_ALLQMVEVAGAVEDDPLRR_	1	MULTI-MSMS	3	694.705251	2081.09392	-0.79353	89.639	0.64434	0	8.011E-08	2	109.72	20600000	4096	2441	23097
A0A8P0TAL0	no	ALLQMVQQFGVDFEK	15	Unmodified	_ALLQMVQQFGVDFEK_	0	MULTI-MSMS	2	876.953098	1751.89164	-1.1694	102.86	0.91846	1.4211E-14	5.8808E-20	3	232.14	59424000	6497;6515;5742	2442	23110
A0A8C0TG56	no	ALLSGYFMQIAR	12	Unmodified	_ALLSGYFMQIAR_	0	MSMS	2	685.368472	1368.72239	NaN	92.468	1	0	0.00055923	1	90.15		4126	2443	23122
A0A8I3P5D0	no	ALLSNILAAYSFVSENPER	19	Unmodified	_ALLSNILAAYSFVSENPER_	0	MULTI-MSMS	3	698.700383	2093.07932	1.3022	106.92	0.40812	0	1.5482E-05	1	92.679	11599000	4626	2444	23125
A0A8P0TUP3	no	ALLSVHDTVAQK	12	Unmodified	_ALLSVHDTVAQK_	0	MULTI-MATCH	2	641.361702	1280.70885	-0.36755	29.954	0.27148	0	NaN	0	NaN	1873200	1667	2446	23139
A0A8C0SS58	no	ALLTPVAIAAGR	12	Unmodified	_ALLTPVAIAAGR_	0	MULTI-MSMS	2	576.858598	1151.70264	0.41963	62.76	0.77825	-7.1054E-15	0.00032535	1	108.98	48156000	5613	2449	23155
A0A8I3NG14	no	ALLVTASQCQQPAGNK	16	Unmodified	_ALLVTASQCQQPAGNK_	0	MULTI-MSMS	2	843.435603	1684.85665	0.068158	32.497	1.0626	0	5.1408E-11	1	169.58	426890000	6221	2453	23180
A0A8I3NG14	no	ALLVTASQCQQPAGNK	16	Unmodified	_ALLVTASQCQQPAGNK_	0	MULTI-MSMS	2	843.435603	1684.85665	-3.7609	33.503	0.23769	0	0.033967	1	37.426	1791900	6221	2453	23181
Q6TEQ7	no	ALLYLCGGDD	10	Unmodified	_ALLYLCGGDD_	0	MULTI-MSMS	2	548.752607	1095.49066	-0.40755	79.059	2.446	1.4211E-14	0.0023314	4	94.262	160950000	287	2454	23200
Q6TEQ7	no	ALLYLCGGDD	10	Unmodified	_ALLYLCGGDD_	0	MULTI-MSMS	2	548.752607	1095.49066	-0.11008	81.75	1.0864	-1.4211E-14	0.024867	1	56.011	4666800	287	2454	23201
Q6TEQ7	no	ALLYLCGGDD	10	Unmodified	_ALLYLCGGDD_	0	MSMS	2	548.752607	1095.49066	NaN	81.059	1	0	0.019798	1	60.76		287	2454	23202
Q6TEQ7	no	ALLYLCGGDD	10	Unmodified	_ALLYLCGGDD_	0	MULTI-MATCH	2	548.752607	1095.49066	0.88762	83.633	0.13566	0	NaN	0	NaN	2402200	287	2454	23225
A0A8C0SYR7	no	ALLYLPIAPEVEDPEENPYGPPPDAVQTSLMDEGASSEK	39	Unmodified	_ALLYLPIAPEVEDPEENPYGPPPDAVQTSLMDEGASSEK_	0	MULTI-MSMS	4	1043.00033	4167.9722	-0.067292	104.64	0.23831	0	0.046092	1	7.2543	6974200	1956	2455	23229
A0A8I3S0I0	no	ALLYTAVNQLAMGSSSAETEK	21	Unmodified	_ALLYTAVNQLAMGSSSAETEK_	0	MULTI-SECPEP	3	728.699943	2183.078	-0.89003	82.506	0.84843	-1.4211E-14	8.1458E-06	1	102.39	55603000	2679	2456	23231
A0A8C0MQE3	no	ALMAAEDKYSQK	12	Unmodified	_ALMAAEDKYSQK_	1	MULTI-MSMS	2	677.837202	1353.65985	-1.1013	21.88	0.40809	0	0.0062761	1	84.17	3682800	1636;1696;6052;6477	2457	23241
A0A8P0PR46	no	ALMGASDPLGEAEAIK	16	Unmodified	_ALMGASDPLGEAEAIK_	0	MSMS	2	786.900531	1571.78651	NaN	72.319	1	0	0.026794	1	45.115		6561	2460	23268
A0A8P0PM03	no	ALMGSPQLVAAVVR	14	Unmodified	_ALMGSPQLVAAVVR_	0	MULTI-MSMS	2	706.408129	1410.8017	-0.2126	74.713	1.3573	0	0.0001436	4	103.26	436770000	3529	2461	23270
A0A8I3PXL2	no	ALMLQGVDLLADAVAVTMGPK	21	Oxidation (M)	_ALMLQGVDLLADAVAVTM(ox)GPK_	0	MULTI-MSMS	3	710.383009	2128.1272	1.5184	107.9	0.57943	0	0.00046072	1	49.559	87714000	5923	2462	23286
A0A8I3PXL2	no	ALMLQGVDLLADAVAVTMGPK	21	Oxidation (M)	_ALM(ox)LQGVDLLADAVAVTMGPK_	0	MULTI-MSMS	3	710.383009	2128.1272	2.3781	110.41	0.5774	0	0.00035372	2	52.09	49519000	5923	2462	23287
A0A8I3PXL2	no	ALMLQGVDLLADAVAVTMGPK	21	Unmodified	_ALMLQGVDLLADAVAVTMGPK_	0	MULTI-MSMS	2	1057.07342	2112.13228	4.1016	111.71	0.13433	0	1.3892E-25	1	186.68	29985000	5923	2462	23314
A0A8I3PXL2	no	ALMLQGVDLLADAVAVTMGPK	21	Unmodified	_ALMLQGVDLLADAVAVTMGPK_	0	MULTI-MSMS	3	705.051371	2112.13228	1.7962	115.78	0.88235	0	1.3607E-05	3	81.967	7036900	5923	2462	23315
A0A8I3PXL2	no	ALMLQGVDLLADAVAVTMGPK	21	Unmodified	_ALMLQGVDLLADAVAVTMGPK_	0	MULTI-MSMS	3	705.051371	2112.13228	1.1062	116.52	0.90147	1.4211E-14	5.662E-05	1	64.203	7064600	5923	2462	23316
A0A8I3PXL2	no	ALMLQGVDLLADAVAVTMGPK	21	Unmodified	_ALMLQGVDLLADAVAVTMGPK_	0	MULTI-MSMS	3	705.051371	2112.13228	1.5952	118.27	2.7423	0	1.9049E-05	4	76.704	4115200	5923	2462	23317
A0A8I3PXL2	no	ALMLQGVDLLADAVAVTMGPK	21	Unmodified	_ALMLQGVDLLADAVAVTMGPK_	0	MSMS	3	705.051371	2112.13228	NaN	112.32	1	0	4.0971E-07	1	88.396		5923	2462	23318
A0A8I3PXL2	no	ALMLQGVDLLADAVAVTMGPK	21	Unmodified	_ALMLQGVDLLADAVAVTMGPK_	0	MSMS	3	705.051371	2112.13228	NaN	112.93	1	0	3.7431E-05	1	77.631		5923	2462	23319
[truncated: 35,331 more rows]
