# Supplementary material for: Production, Passaging Stability, and Histological Analysis of Madin–Darby Canine Kidney Cells Cultured in a Low-Serum Medium
Source: Vaccines (Basel). 2024 Aug 30;12(9):991. doi: 10.3390/vaccines12090991 (PMC11435615; doi:10.3390/vaccines12090991)
Supplement: Supplementary file 1 [file vaccines-12-00991-s001.zip › Supplementary File S3/proteome/1.QualityControl/sample/3_5_uninfected_proteins.txt]

#Accession	Gene	Description	Mw(kDa)	Length	Identification type	Peptides	Unique peptides	Sequence coverage [%]	Intensity	iBAQ	LFQ intensity	MS/MS count	Protein group ID
A0A0S1U0J7	GFAP	Glial fibrillary acidic protein transcript variant delta/epsilon OS=Canis lupus familiaris OX=9615 GN=GFAP PE=2 SV=1	49.501	432	By matching	1	0	1.6	0	0	0	0	352
A0A2Z2GZ52	COX3	Cytochrome c oxidase subunit 3 (Fragment) OS=Canis lupus familiaris OX=9615 GN=COX3 PE=3 SV=1	8.9293	77	By MS/MS	1	1	18.2	12673000	12673000	0	1	340
A0A5F4D4Q9	LOC478509	Large ribosomal subunit protein eL34 OS=Canis lupus familiaris OX=9615 GN=LOC478509 PE=3 SV=1	13.293	117	By MS/MS	2	2	14.5	927490000	154580000	920040000	5	371
A0A5F4DDK2	SUDS3	SDS3 homolog, SIN3A corepressor complex component OS=Canis lupus familiaris OX=9615 GN=SUDS3 PE=4 SV=1	46.462	407	By MS/MS	2	2	6.1	18921000	946050	20481000	2	373
A0A5K1UTD0	WDR1	WD repeat domain 1 OS=Canis lupus familiaris OX=9615 GN=WDR1 PE=2 SV=1	66.364	606	By MS/MS	19	19	47.7	1617700000	46219000	1500000000	22	375
A0A6H0DTW1	ND3	NADH-ubiquinone oxidoreductase chain 3 (Fragment) OS=Canis lupus familiaris OX=9615 GN=ND3 PE=3 SV=1	12.807	114	By MS/MS	1	1	13.2	95062000	19012000	0	2	339
A0A6S4Q1S4	DLA88	DLA class I alpha chain OS=Canis lupus familiaris OX=9615 GN=DLA88 PE=3 SV=1	40.373	361	By MS/MS	7	0	28.8	189130000	7880200	175520000	8	379
A0A6S4Q8S4	DLA88	DLA class I alpha chain OS=Canis lupus familiaris OX=9615 GN=DLA88 PE=3 SV=1	40.348	362	By matching	7	0	28.7	6885600	275420	0	0	380
A0A6S4Q328	DLA88	DLA class I alpha chain OS=Canis lupus familiaris OX=9615 GN=DLA88 PE=3 SV=1	40.369	362	By matching	6	0	25.1	0	0	0	0	378
A0A7G3MIA6	ENOPH1	Enolase-phosphatase E1 OS=Canis lupus familiaris OX=9615 GN=ENOPH1 PE=2 SV=1	28.854	261	By MS/MS	2	2	9.6	36355000	3305000	26085000	2	381
A0A8C0LQD0	--	Ribonuclease P protein subunit p29 OS=Canis lupus familiaris OX=9615 PE=3 SV=1	25.495	220	By MS/MS	2	1	12.7	5395300	539530	0	1	385
A0A8C0LQH6	DHX58	RNA helicase OS=Canis lupus familiaris OX=9615 GN=DHX58 PE=3 SV=1	71.62	634	By matching	1	1	2.1	2592000	64801	0	0	387
A0A8C0LSU9	LGMN	Legumain OS=Canis lupus familiaris OX=9615 GN=LGMN PE=3 SV=1	41.068	364	By MS/MS	2	2	12.4	123610000	6180300	112010000	5	420
A0A8C0LSW6	ARL15	ADP ribosylation factor like GTPase 15 OS=Canis lupus familiaris OX=9615 GN=ARL15 PE=4 SV=1	19.991	181	By MS/MS	2	2	16.6	48577000	4416100	49110000	5	422
A0A8C0LSZ1	CARNMT1	Carnosine N-methyltransferase OS=Canis lupus familiaris OX=9615 GN=CARNMT1 PE=3 SV=1	47.235	411	By MS/MS	3	3	6.8	9899300	494970	10280000	2	424
A0A8C0LTV9	--	Glycerophosphodiester phosphodiesterase domain containing 3 OS=Canis lupus familiaris OX=9615 PE=3 SV=1	36.554	318	By MS/MS	5	5	19.5	52329000	2378600	40650000	6	443
A0A8C0LTW8	C3H15orf40	Chromosome 3 C15orf40 homolog OS=Canis lupus familiaris OX=9615 GN=C3H15orf40 PE=3 SV=1	16.043	152	By MS/MS	1	1	8.6	71303000	10186000	0	1	444
A0A8C0LUS7	PSMC1	Proteasome 26S subunit, ATPase 1 OS=Canis lupus familiaris OX=9615 GN=PSMC1 PE=3 SV=1	49.184	440	By MS/MS	13	13	40.5	2184300000	80900000	2017400000	23	465
A0A8C0LUY5	--	Annexin OS=Canis lupus familiaris OX=9615 PE=3 SV=1	43.98	395	By MS/MS	10	0	40.5	0	0	0	0	470
A0A8C0LV47	FBXW11	F-box and WD repeat domain containing 11 OS=Canis lupus familiaris OX=9615 GN=FBXW11 PE=4 SV=1	58.422	508	By MS/MS	2	2	4.1	17793000	523320	21475000	1	477
A0A8C0LV92	RPL11	Elongin-A OS=Canis lupus familiaris OX=9615 GN=RPL11 PE=4 SV=1	105.31	931	By MS/MS	5	0	5.9	111200000	2224000	0	1	480
A0A8C0LVP7	KIN	Kin17 DNA and RNA binding protein OS=Canis lupus familiaris OX=9615 GN=KIN PE=3 SV=1	45.19	392	By MS/MS	2	2	6.1	25767000	888510	16138000	2	492
A0A8C0LVQ6	--	Protein phosphatase 1 regulatory subunit 13B OS=Canis lupus familiaris OX=9615 PE=4 SV=1	107.65	993	By MS/MS	2	2	3.1	5709200	107720	5853800	1	493
A0A8C0LW07	GOT2	Aspartate aminotransferase OS=Canis lupus familiaris OX=9615 GN=GOT2 PE=3 SV=1	47.44	430	By MS/MS	16	16	51.4	4361000000	140680000	4672300000	25	497
A0A8C0LWA6	STAT5B	Signal transducer and activator of transcription OS=Canis lupus familiaris OX=9615 GN=STAT5B PE=3 SV=1	87.019	760	By MS/MS	4	4	6.6	37819000	859530	64755000	3	504
A0A8C0LWB7	MRPL27	Mitochondrial ribosomal protein L27 OS=Canis lupus familiaris OX=9615 GN=MRPL27 PE=3 SV=1	10.412	93	By MS/MS	1	1	16.1	43741000	6248800	0	2	505
A0A8C0LWB9	CNOT3	CCR4-NOT transcription complex subunit 3 OS=Canis lupus familiaris OX=9615 GN=CNOT3 PE=3 SV=1	81.696	753	By MS/MS	3	3	5.4	80945000	3679300	66759000	3	506
A0A8C0LWM8	DARS2	Aspartyl-tRNA synthetase 2, mitochondrial OS=Canis lupus familiaris OX=9615 GN=DARS2 PE=3 SV=1	69.536	615	By MS/MS	1	1	1.5	2420100	57622	0	1	510
A0A8C0LWT7	SLC39A11	Solute carrier family 39 member 11 OS=Canis lupus familiaris OX=9615 GN=SLC39A11 PE=4 SV=1	33.388	321	By MS/MS	1	1	5.3	0	0	0	1	528
A0A8C0LWU2	COTL1	Coactosin like F-actin binding protein 1 OS=Canis lupus familiaris OX=9615 GN=COTL1 PE=4 SV=1	15.967	142	By MS/MS	3	3	38.7	200620000	20062000	191950000	18	529
A0A8C0LX14	BNIP1	BCL2 interacting protein 1 OS=Canis lupus familiaris OX=9615 GN=BNIP1 PE=4 SV=1	26.121	228	By MS/MS	4	4	21.5	77115000	4819700	88066000	4	539
A0A8C0LX52	MOCS2	Molybdopterin synthase sulfur carrier subunit OS=Canis lupus familiaris OX=9615 GN=MOCS2 PE=3 SV=1	9.1223	83	By MS/MS	1	1	13.3	36584000	5226200	0	3	541
A0A8C0LX68	--	Rab GDP dissociation inhibitor OS=Canis lupus familiaris OX=9615 PE=3 SV=1	49.465	435	By MS/MS	17	15	53.8	3040100000	101340000	2827500000	25	543
A0A8C0LXA4	--	receptor protein-tyrosine kinase OS=Canis lupus familiaris OX=9615 PE=4 SV=1	121.85	1098	By MS/MS	6	4	7.4	75388000	1196600	69698000	6	547
A0A8C0LXK3	RAI14	Retinoic acid induced 14 OS=Canis lupus familiaris OX=9615 GN=RAI14 PE=4 SV=1	114.44	1023	By MS/MS	1	1	1.2	6201200	83801	0	1	476
A0A8C0LXV5	POLD1	DNA polymerase OS=Canis lupus familiaris OX=9615 GN=POLD1 PE=3 SV=1	119.41	1070	By MS/MS	6	6	6.6	64400000	882190	51365000	5	569
A0A8C0LY33	--	RNA polymerase II-associated factor 1 homolog OS=Canis lupus familiaris OX=9615 PE=3 SV=1	65.747	577	By MS/MS	4	4	12.1	70842000	1864300	120830000	2	575
A0A8C0LYF7	--	TNF alpha induced protein 2 OS=Canis lupus familiaris OX=9615 PE=3 SV=1	77.378	697	By MS/MS	11	11	19.1	313160000	7456300	167600000	11	590
A0A8C0LYM6	ARPC5	Actin-related protein 2/3 complex subunit 5 OS=Canis lupus familiaris OX=9615 GN=ARPC5 PE=3 SV=1	16.288	151	By MS/MS	4	4	43.7	563050000	46921000	574010000	12	593
A0A8C0LYN2	BLVRB	Biliverdin reductase B OS=Canis lupus familiaris OX=9615 GN=BLVRB PE=4 SV=1	22.079	206	By MS/MS	9	9	73.8	787630000	60587000	591120000	24	594
A0A8C0LYR3	VAMP4	Vesicle associated membrane protein 4 OS=Canis lupus familiaris OX=9615 GN=VAMP4 PE=3 SV=1	31.747	283	By matching	1	1	2.1	67621000	5201600	0	0	599
A0A8C0LYS1	DHX8	RNA helicase OS=Canis lupus familiaris OX=9615 GN=DHX8 PE=4 SV=1	138.57	1216	By MS/MS	6	6	7.4	36893000	542540	32533000	4	600
A0A8C0LYW2	SRP68	Signal recognition particle subunit SRP68 OS=Canis lupus familiaris OX=9615 GN=SRP68 PE=3 SV=1	65.325	578	By MS/MS	10	10	20.9	421600000	10283000	453810000	12	234
A0A8C0LYW5	--	WAPL cohesin release factor OS=Canis lupus familiaris OX=9615 PE=3 SV=1	124.51	1120	By MS/MS	5	5	7.8	79616000	1090600	92141000	5	606
A0A8C0LYY5	SRSF10	Serine and arginine rich splicing factor 10 OS=Canis lupus familiaris OX=9615 GN=SRSF10 PE=4 SV=1	22.192	183	By MS/MS	5	5	26.8	369210000	30768000	264340000	7	609
A0A8C0LZ25	--	Tr-type G domain-containing protein OS=Canis lupus familiaris OX=9615 PE=3 SV=1	38.656	361	By MS/MS	7	1	30.2	0	0	0	0	614
A0A8C0LZ65	--	CAP1 OS=Canis lupus familiaris OX=9615 PE=4 SV=1	21.111	191	By MS/MS	2	1	15.2	0	0	0	1	617
A0A8C0LZ78	HIGD2A	HIG1 hypoxia inducible domain family member 2A OS=Canis lupus familiaris OX=9615 GN=HIGD2A PE=4 SV=1	11.325	106	By MS/MS	1	1	19.8	0	0	0	1	619
A0A8C0LZG6	EXOC7	Exocyst complex component 7 OS=Canis lupus familiaris OX=9615 GN=EXOC7 PE=3 SV=1	74.997	653	By MS/MS	13	13	24.8	174240000	4709100	242490000	6	627
A0A8C0LZH0	REXO4	RNA exonuclease 4 OS=Canis lupus familiaris OX=9615 GN=REXO4 PE=3 SV=1	47.084	428	By MS/MS	3	3	9.8	24268000	866720	23149000	4	629
A0A8C0LZN7	RAMAC	RNA guanine-7 methyltransferase activating subunit OS=Canis lupus familiaris OX=9615 GN=RAMAC PE=3 SV=1	14.323	118	By MS/MS	2	2	22.9	72985000	7298500	70690000	2	635
A0A8C0LZX1	PHB1	Prohibitin OS=Canis lupus familiaris OX=9615 GN=PHB1 PE=3 SV=1	29.863	273	By MS/MS	8	8	46.2	2267600000	113380000	2791000000	13	639
A0A8C0M0J6	LMBRD2	LMBR1 domain containing 2 OS=Canis lupus familiaris OX=9615 GN=LMBRD2 PE=4 SV=1	80.988	695	By MS/MS	2	2	3.7	24944000	959370	25881000	3	666
A0A8C0M0M0	--	WD repeat domain 37 OS=Canis lupus familiaris OX=9615 PE=4 SV=1	97.86	900	By MS/MS	1	1	1.3	58028000	1487900	0	2	669
A0A8C0M0R6	COG1	Conserved oligomeric Golgi complex subunit 1 OS=Canis lupus familiaris OX=9615 GN=COG1 PE=3 SV=1	108.7	976	By MS/MS	6	1	6.4	5798200	99970	0	1	675
A0A8C0M0Z5	KIF22	Kinesin-like protein OS=Canis lupus familiaris OX=9615 GN=KIF22 PE=3 SV=1	73.216	664	By MS/MS	5	5	11.4	75677000	1845800	69038000	4	683
A0A8C0M1A6	GINS3	DNA replication complex GINS protein PSF3 OS=Canis lupus familiaris OX=9615 GN=GINS3 PE=3 SV=1	24.36	216	By MS/MS	5	5	35.6	59870000	3741900	52930000	5	699
A0A8C0M1E4	--	Inositol-tetrakisphosphate 1-kinase OS=Canis lupus familiaris OX=9615 PE=3 SV=1	52.421	486	By MS/MS	6	0	21.4	98956000	4302400	242280000	8	704
A0A8C0M1Q5	--	RPTOR independent companion of MTOR complex 2 OS=Canis lupus familiaris OX=9615 PE=3 SV=1	182.51	1624	By MS/MS	5	5	4.5	24330000	261610	35200000	4	708
A0A8C0M2N8	PIK3R1	Phosphatidylinositol 3-kinase regulatory subunit alpha OS=Canis lupus familiaris OX=9615 GN=PIK3R1 PE=3 SV=1	80.974	700	By MS/MS	1	1	1.6	1503800	34178	0	1	742
A0A8C0M2R0	--	Solute carrier family 25 member 19 OS=Canis lupus familiaris OX=9615 PE=3 SV=1	29.259	263	By MS/MS	2	2	11.8	4555900	239780	0	2	749
A0A8C0M2R3	UBA2	SUMO-activating enzyme subunit 2 OS=Canis lupus familiaris OX=9615 GN=UBA2 PE=3 SV=1	71.239	640	By MS/MS	12	3	30.3	990290000	26765000	1033500000	12	750
A0A8C0M2V0	SNRPA1	Small nuclear ribonucleoprotein polypeptide A OS=Canis lupus familiaris OX=9615 GN=SNRPA1 PE=3 SV=1	28.415	255	By MS/MS	11	11	51.8	821980000	58713000	821130000	19	755
A0A8C0M3J0	THOC3	THO complex 3 OS=Canis lupus familiaris OX=9615 GN=THOC3 PE=4 SV=1	38.783	351	By MS/MS	3	3	16.8	115620000	5781100	67959000	6	779
A0A8C0M3P6	SFXN1	Sidoreflexin OS=Canis lupus familiaris OX=9615 GN=SFXN1 PE=3 SV=1	35.714	322	By MS/MS	10	9	50.9	634520000	35251000	592020000	11	786
A0A8C0M3Q5	--	Septin 9 OS=Canis lupus familiaris OX=9615 PE=3 SV=1	131.12	1216	By MS/MS	20	20	21.4	782650000	9906900	671820000	22	591
A0A8C0M3S5	AKR1E2	Aldo-keto reductase family 1 member E2 OS=Canis lupus familiaris OX=9615 GN=AKR1E2 PE=3 SV=1	33.999	301	By MS/MS	3	3	11.6	2510900	119560	39739000	1	794
A0A8C0M3X8	TAF9	TATA-box binding protein associated factor 9 OS=Canis lupus familiaris OX=9615 GN=TAF9 PE=3 SV=1	33.513	307	By MS/MS	3	2	13	61683000	2803800	57828000	2	801
A0A8C0M4J7	CORO7	Coronin OS=Canis lupus familiaris OX=9615 GN=CORO7 PE=3 SV=1	114.07	1048	By MS/MS	5	5	6.8	191660000	3685800	166980000	6	827
A0A8C0M4K6	CBX1	Chromobox 1 OS=Canis lupus familiaris OX=9615 GN=CBX1 PE=4 SV=1	19.151	166	By MS/MS	3	2	37.3	13713000	1714100	0	1	829
A0A8C0M4S1	NCAPD3	Condensin-2 complex subunit D3 OS=Canis lupus familiaris OX=9615 GN=NCAPD3 PE=4 SV=1	162.24	1443	By MS/MS	4	4	3.7	40495000	506180	23748000	4	585
A0A8C0M4V5	RPRD1B	Regulation of nuclear pre-mRNA domain-containing protein OS=Canis lupus familiaris OX=9615 GN=RPRD1B PE=3 SV=1	36.899	326	By MS/MS	5	4	27	194260000	12141000	184550000	6	837
A0A8C0M4W9	--	Sodium/potassium-transporting ATPase subunit beta OS=Canis lupus familiaris OX=9615 PE=3 SV=1	31.597	280	By MS/MS	5	5	20	1326600000	94759000	1386900000	12	840
A0A8C0M5A3	ADGRG1	Adhesion G-protein coupled receptor G1 OS=Canis lupus familiaris OX=9615 GN=ADGRG1 PE=4 SV=1	71.617	644	By MS/MS	1	1	1.6	10247000	353350	0	2	647
A0A8C0M5I1	TUBB6	Tubulin beta 6 class V OS=Canis lupus familiaris OX=9615 GN=TUBB6 PE=3 SV=1	38.05	348	By matching	6	0	29.3	0	0	0	0	871
A0A8C0M5J7	TBC1D2	TBC1 domain family member 2 OS=Canis lupus familiaris OX=9615 GN=TBC1D2 PE=4 SV=1	104.63	924	By MS/MS	9	9	12.8	104430000	1864800	97506000	6	875
A0A8C0M5N2	--	G3BP stress granule assembly factor 1 OS=Canis lupus familiaris OX=9615 PE=4 SV=1	57.562	508	By MS/MS	13	12	35.8	1933300000	69045000	2120200000	19	879
A0A8C0M5Y6	PFDN1	Prefoldin subunit 1 OS=Canis lupus familiaris OX=9615 GN=PFDN1 PE=4 SV=1	3.8502	35	By MS/MS	1	1	28.6	114320000	38105000	0	2	664
A0A8C0M6B8	CAPN2	Calpain-2 catalytic subunit OS=Canis lupus familiaris OX=9615 GN=CAPN2 PE=3 SV=1	79.446	696	By MS/MS	18	18	42.7	2604600000	68541000	2217200000	37	904
A0A8C0M6F0	--	Drebrin 1 OS=Canis lupus familiaris OX=9615 PE=4 SV=1	118.37	1080	By MS/MS	11	7	15.4	233620000	4407900	272480000	13	909
A0A8C0M6I5	ELP2	Elongator complex protein 2 OS=Canis lupus familiaris OX=9615 GN=ELP2 PE=3 SV=1	85.05	756	By MS/MS	5	5	7.9	15969000	409470	48490000	4	677
A0A8C0M6L6	TTLL12	Tubulin tyrosine ligase like 12 OS=Canis lupus familiaris OX=9615 GN=TTLL12 PE=4 SV=1	73.896	642	By MS/MS	15	15	43.8	1267000000	34244000	1270900000	16	917
A0A8C0M6M5	NFRKB	Nuclear factor related to kappaB binding protein OS=Canis lupus familiaris OX=9615 GN=NFRKB PE=4 SV=1	133.02	1240	By MS/MS	4	4	4.2	29789000	451350	18426000	3	838
A0A8C0M6R4	--	ST3 beta-galactoside alpha-2,3-sialyltransferase 4 OS=Canis lupus familiaris OX=9615 PE=3 SV=1	37.465	328	By MS/MS	1	1	4.9	7070900	321400	0	1	921
A0A8C0M6T9	--	Integrin subunit beta 1 binding protein 1 OS=Canis lupus familiaris OX=9615 PE=4 SV=1	16.087	149	By matching	1	1	8.7	1918700	213190	0	0	922
A0A8C0M6U0	--	Ribosomal protein L23/L25 N-terminal domain-containing protein OS=Canis lupus familiaris OX=9615 PE=3 SV=1	18.21	159	By MS/MS	4	0	26.4	23277000	2586400	33893000	1	924
A0A8C0M7P7	MAPK1IP1L	Mitogen-activated protein kinase 1 interacting protein 1 like OS=Canis lupus familiaris OX=9615 GN=MAPK1IP1L PE=3 SV=1	23.935	242	By MS/MS	1	1	7	166350000	83173000	0	2	969
A0A8C0M7R9	--	Isoaspartyl peptidase/L-asparaginase OS=Canis lupus familiaris OX=9615 PE=3 SV=1	32.971	316	By MS/MS	4	4	21.8	262810000	16426000	125140000	5	972
A0A8C0M7W2	TMED9	Transmembrane p24 trafficking protein 9 OS=Canis lupus familiaris OX=9615 GN=TMED9 PE=3 SV=1	27.053	235	By MS/MS	5	4	29.4	571890000	33641000	414910000	9	976
A0A8C0M8C0	--	PH domain-containing protein OS=Canis lupus familiaris OX=9615 PE=4 SV=1	14.024	126	By MS/MS	1	1	7.1	8523000	774820	0	1	1000
A0A8C0M8C9	ETFDH	Electron transfer flavoprotein-ubiquinone oxidoreductase OS=Canis lupus familiaris OX=9615 GN=ETFDH PE=4 SV=1	62.995	570	By MS/MS	9	9	22.1	304190000	9217900	199500000	9	1002
A0A8C0M8E8	--	Serine protease 33 OS=Canis lupus familiaris OX=9615 PE=4 SV=1	19.17	175	By MS/MS	2	1	23.4	91454000	5715900	0	4	1006
A0A8C0M8I3	--	5-nucleotidase domain containing 1 OS=Canis lupus familiaris OX=9615 PE=3 SV=1	51.178	451	By MS/MS	4	4	11.1	176180000	6075300	147440000	4	1012
A0A8C0M8W1	--	Heparan sulfate proteoglycan 2 OS=Canis lupus familiaris OX=9615 PE=4 SV=1	450.52	4221	By MS/MS	6	6	2.6	72583000	426960	75334000	5	697
A0A8C0M8Z4	MTA1	Metastasis associated 1 OS=Canis lupus familiaris OX=9615 GN=MTA1 PE=4 SV=1	81.066	719	By MS/MS	9	6	19.9	131090000	2473400	143760000	5	1025
A0A8C0M9E2	AEBP1	AE binding protein 1 OS=Canis lupus familiaris OX=9615 GN=AEBP1 PE=4 SV=1	46.745	417	By MS/MS	11	1	36.2	963870000	38555000	877950000	14	1042
A0A8C0M9I8	RBM27	RNA binding motif protein 27 OS=Canis lupus familiaris OX=9615 GN=RBM27 PE=4 SV=1	108.8	973	By MS/MS	7	6	11.6	163190000	3472100	165740000	9	802
A0A8C0M9N5	TRAPPC4	Trafficking protein particle complex subunit OS=Canis lupus familiaris OX=9615 GN=TRAPPC4 PE=3 SV=1	24.264	219	By MS/MS	3	3	18.7	82341000	5146300	69956000	6	1053
A0A8C0M9Q2	SPCS1	Signal peptidase complex subunit 1 OS=Canis lupus familiaris OX=9615 GN=SPCS1 PE=3 SV=1	11.761	102	By matching	1	1	11.8	59011000	29506000	0	0	232
A0A8C0M9Y5	MTMR10	Myotubularin related protein 10 OS=Canis lupus familiaris OX=9615 GN=MTMR10 PE=3 SV=1	80.682	710	By MS/MS	3	3	4.8	18913000	402410	28449000	4	1066
A0A8C0M021	FOXRED1	FAD dependent oxidoreductase domain containing 1 OS=Canis lupus familiaris OX=9615 GN=FOXRED1 PE=4 SV=1	52.231	472	By MS/MS	1	1	2.1	2524900	120240	0	1	645
A0A8C0M022	PRCC	Proline rich mitotic checkpoint control factor OS=Canis lupus familiaris OX=9615 GN=PRCC PE=4 SV=1	49.744	475	By MS/MS	2	2	4.8	14499000	1115300	0	3	530
A0A8C0M104	--	NAD(+) kinase OS=Canis lupus familiaris OX=9615 PE=3 SV=1	50.109	454	By MS/MS	1	1	3.7	0	0	0	1	684
A0A8C0M123	--	Target of myb1 like 2 membrane trafficking protein OS=Canis lupus familiaris OX=9615 PE=4 SV=1	74.379	686	By MS/MS	1	1	1.9	4297700	153490	0	1	487
A0A8C0M248	MYH14	Myosin heavy chain 14 OS=Canis lupus familiaris OX=9615 GN=MYH14 PE=3 SV=1	228.7	2002	By MS/MS	42	35	28.9	2534300000	20274000	2752900000	51	728
A0A8C0M295	WDR70	WD repeat domain 70 OS=Canis lupus familiaris OX=9615 GN=WDR70 PE=4 SV=1	72.978	653	By MS/MS	5	5	9.5	43403000	1173100	41589000	5	735
A0A8C0M311	RABGAP1L	RAB GTPase activating protein 1 like OS=Canis lupus familiaris OX=9615 GN=RABGAP1L PE=4 SV=1	120.89	1063	By MS/MS	3	3	3.7	20912000	307520	13621000	2	557
A0A8C0M421	--	Acyl-coenzyme A oxidase OS=Canis lupus familiaris OX=9615 PE=3 SV=1	75.657	670	By MS/MS	3	3	6.7	69571000	1830800	67449000	1	805
A0A8C0M446	GPSM1	G protein signaling modulator 1 OS=Canis lupus familiaris OX=9615 GN=GPSM1 PE=3 SV=1	74.147	671	By MS/MS	4	4	9.4	40176000	979910	59405000	4	811
A0A8C0M482	CRIP2	Cysteine rich protein 2 OS=Canis lupus familiaris OX=9615 GN=CRIP2 PE=4 SV=1	22.565	208	By MS/MS	4	4	50	1395900000	107370000	1331000000	16	814
A0A8C0M536	--	Heat shock protein 90 alpha family class A member 1 OS=Canis lupus familiaris OX=9615 PE=3 SV=1	84.632	732	By MS/MS	33	21	47.7	12154000000	319850000	12026000000	96	849
A0A8C0M603	TCOF1	LisH domain-containing protein OS=Canis lupus familiaris OX=9615 GN=TCOF1 PE=4 SV=1	149.56	1461	By MS/MS	8	8	9	94680000	1154600	95939000	9	890
A0A8C0M630	--	Coiled-coil domain containing 97 OS=Canis lupus familiaris OX=9615 PE=4 SV=1	39.1	344	By MS/MS	1	1	4.4	6579300	365520	0	1	892
A0A8C0M715	--	FCH and double SH3 domains 1 OS=Canis lupus familiaris OX=9615 PE=4 SV=1	64.21	578	By MS/MS	1	1	2.2	15555000	576090	0	1	936
A0A8C0M723	--	Leucine rich repeat containing 47 OS=Canis lupus familiaris OX=9615 PE=4 SV=1	59.244	546	By MS/MS	9	9	23.1	300180000	8576400	303480000	12	889
A0A8C0M746	SRSF2	Serine and arginine rich splicing factor 2 OS=Canis lupus familiaris OX=9615 GN=SRSF2 PE=4 SV=1	25.476	221	By MS/MS	2	2	14.9	2040300000	185490000	2048800000	8	941
A0A8C0M795	--	Tubulin alpha chain OS=Canis lupus familiaris OX=9615 PE=3 SV=1	44.97	405	By matching	2	0	6.9	0	0	0	0	949
A0A8C0M889	--	ARFGEF family member 3 OS=Canis lupus familiaris OX=9615 PE=4 SV=1	186.14	1698	By MS/MS	3	3	2.4	13625000	149720	0	3	686
A0A8C0M958	ENAH	ENAH actin regulator OS=Canis lupus familiaris OX=9615 GN=ENAH PE=3 SV=1	69.998	628	By MS/MS	8	0	17.5	214130000	7383700	144980000	8	1031
A0A8C0MA58	--	Actin related protein 5 OS=Canis lupus familiaris OX=9615 PE=3 SV=1	68.194	607	By MS/MS	2	2	7.4	36560000	1260700	30519000	1	1073
A0A8C0MA89	PAIP2	Poly(A) binding protein interacting protein 2 OS=Canis lupus familiaris OX=9615 GN=PAIP2 PE=3 SV=1	14.727	124	By MS/MS	2	2	39.5	36304000	7260800	0	1	1083
A0A8C0MAE3	CDK20	Cyclin dependent kinase 20 OS=Canis lupus familiaris OX=9615 GN=CDK20 PE=3 SV=1	30.03	271	By MS/MS	1	1	3.3	7300700	405600	0	1	643
A0A8C0MAH3	VHL	von Hippel-Lindau disease tumor suppressor OS=Canis lupus familiaris OX=9615 GN=VHL PE=3 SV=1	24.497	219	By MS/MS	2	2	11.4	21173000	3024800	13032000	2	1094
A0A8C0MAM9	API5	Apoptosis inhibitor 5 OS=Canis lupus familiaris OX=9615 GN=API5 PE=3 SV=1	56.809	504	By MS/MS	8	8	20.6	699690000	20579000	806250000	9	1100
A0A8C0MAP0	DNMT3A	DNA (cytosine-5-)-methyltransferase OS=Canis lupus familiaris OX=9615 GN=DNMT3A PE=3 SV=1	102.05	912	By MS/MS	4	4	5.6	15975000	266260	12254000	3	1101
A0A8C0MAT1	ANKS3	Ankyrin repeat and sterile alpha motif domain containing 3 OS=Canis lupus familiaris OX=9615 GN=ANKS3 PE=4 SV=1	60.79	553	By MS/MS	1	1	1.8	0	0	0	1	1102
A0A8C0MAU2	--	Cyclin N-terminal domain-containing protein OS=Canis lupus familiaris OX=9615 PE=4 SV=1	29.465	266	By MS/MS	1	1	4.1	4469600	223480	0	1	851
A0A8C0MAX5	--	Histone deacetylase OS=Canis lupus familiaris OX=9615 PE=3 SV=1	53.016	467	By MS/MS	5	4	18.2	199150000	8298000	356870000	6	1105
A0A8C0MAY0	--	Chromosome 16 open reading frame 58 OS=Canis lupus familiaris OX=9615 PE=3 SV=1	53.044	485	By MS/MS	4	4	9.5	19739000	858200	0	4	1106
A0A8C0MAY9	--	Anaphase-promoting complex subunit 2 OS=Canis lupus familiaris OX=9615 PE=3 SV=1	184.09	1676	By matching	1	1	0.8	176690000	1766900	0	0	1108
A0A8C0MB66	SNRPD2	Small nuclear ribonucleoprotein Sm D2 OS=Canis lupus familiaris OX=9615 GN=SNRPD2 PE=3 SV=1	13.527	118	By MS/MS	5	5	39.8	239300000	29913000	444700000	7	1118
A0A8C0MBH2	--	Ubiquinone biosynthesis protein OS=Canis lupus familiaris OX=9615 PE=3 SV=1	33.744	299	By MS/MS	3	3	13	31236000	2082400	18473000	5	1131
A0A8C0MBP8	CELF1	CUGBP Elav-like family member 1 OS=Canis lupus familiaris OX=9615 GN=CELF1 PE=3 SV=1	66.688	622	By MS/MS	5	5	11.3	224220000	9342600	227670000	8	1137
A0A8C0MBQ8	VANGL1	Vang-like protein OS=Canis lupus familiaris OX=9615 GN=VANGL1 PE=3 SV=1	59.843	524	By MS/MS	2	2	5.3	12891000	444510	15220000	3	1140
A0A8C0MBX3	CYP1B1	Cytochrome P450 family 1 subfamily B member 1 OS=Canis lupus familiaris OX=9615 GN=CYP1B1 PE=3 SV=1	60.411	543	By MS/MS	7	7	15.8	149070000	4517400	119260000	12	1146
A0A8C0MBY5	RMI1	RecQ-mediated genome instability protein 1 OS=Canis lupus familiaris OX=9615 GN=RMI1 PE=3 SV=1	72.705	650	By MS/MS	2	2	4	13936000	435510	103610000	2	1152
A0A8C0MC04	ABR	Active breakpoint cluster region-related protein OS=Canis lupus familiaris OX=9615 GN=ABR PE=4 SV=1	134.1	1196	By MS/MS	11	10	13.9	309560000	4690300	222980000	12	1155
A0A8C0MC53	SIK3	non-specific serine/threonine protein kinase OS=Canis lupus familiaris OX=9615 GN=SIK3 PE=4 SV=1	147.06	1340	By MS/MS	2	1	1.2	0	0	0	1	1150
A0A8C0MC76	LOC475405	KRR1 small subunit processome component OS=Canis lupus familiaris OX=9615 GN=LOC475405 PE=3 SV=1	43.562	380	By MS/MS	4	4	17.6	114500000	4978300	122680000	3	1017
A0A8C0MC78	ERCC2	General transcription and DNA repair factor IIH helicase subunit XPD OS=Canis lupus familiaris OX=9615 GN=ERCC2 PE=3 SV=1	80.202	717	By MS/MS	1	1	1.7	10538000	250910	0	1	709
A0A8C0MC85	--	Inverted formin, FH2 and WH2 domain containing OS=Canis lupus familiaris OX=9615 PE=4 SV=1	138.26	1281	By MS/MS	25	2	31.5	1836000000	30099000	1751300000	43	1163
A0A8C0MC89	--	PCF11 cleavage and polyadenylation factor subunit OS=Canis lupus familiaris OX=9615 PE=4 SV=1	166.33	1491	By MS/MS	3	3	3.1	27738000	304820	24993000	3	898
A0A8C0MCB4	POGLUT2	Protein O-glucosyltransferase 2 OS=Canis lupus familiaris OX=9615 GN=POGLUT2 PE=3 SV=1	53.759	466	By MS/MS	4	4	9.7	81112000	2703700	85303000	5	951
A0A8C0MCH4	LOC612207	IGF like family member 3 OS=Canis lupus familiaris OX=9615 GN=LOC612207 PE=3 SV=1	12.672	115	By MS/MS	1	1	12.2	7733200	2577700	0	1	1172
A0A8C0MCM2	--	Microtubule crosslinking factor 1 OS=Canis lupus familiaris OX=9615 PE=3 SV=1	179.12	1603	By matching	9	0	6.1	0	0	0	0	1170
A0A8C0MCS9	--	Tonsoku-like protein OS=Canis lupus familiaris OX=9615 PE=3 SV=1	140.54	1291	By MS/MS	1	1	0.9	2696700	36941	0	1	1180
A0A8C0MCU9	--	YKT6 v-SNARE homolog OS=Canis lupus familiaris OX=9615 PE=3 SV=1	22.39	198	By MS/MS	3	3	20.7	57432000	4102300	65064000	4	1182
A0A8C0MCW5	--	WD repeat domain 3 OS=Canis lupus familiaris OX=9615 PE=4 SV=1	103.11	912	By MS/MS	4	4	5.9	194590000	3474900	184110000	5	1187
A0A8C0MD48	ATP1A1	Sodium/potassium-transporting ATPase subunit alpha OS=Canis lupus familiaris OX=9615 GN=ATP1A1 PE=3 SV=1	112.92	1022	By MS/MS	29	16	35.4	3564400000	68547000	3812000000	43	1039
A0A8C0MD96	NOP56	NOP56 ribonucleoprotein OS=Canis lupus familiaris OX=9615 GN=NOP56 PE=3 SV=1	66.443	597	By MS/MS	19	19	42.4	712430000	19790000	710090000	22	1203
A0A8C0MDB7	--	Tankyrase 1 binding protein 1 OS=Canis lupus familiaris OX=9615 PE=4 SV=1	180.09	1725	By MS/MS	24	24	22.1	843120000	8782500	547570000	28	1206
A0A8C0MDH8	--	Oxysterol-binding protein OS=Canis lupus familiaris OX=9615 PE=3 SV=1	100.93	887	By MS/MS	14	13	24.8	215170000	4219000	230200000	12	1213
A0A8C0MDZ9	ARHGAP32	Rho GTPase activating protein 32 OS=Canis lupus familiaris OX=9615 GN=ARHGAP32 PE=3 SV=1	214.79	1956	By MS/MS	2	2	1.6	2413400	22768	0	2	753
A0A8C0ME07	GLYR1	Cytokine-like nuclear factor N-PAC OS=Canis lupus familiaris OX=9615 GN=GLYR1 PE=3 SV=1	51.495	472	By MS/MS	3	3	10.6	84308000	3242600	68137000	3	1235
A0A8C0ME77	TOX4	TOX high mobility group box family member 4 OS=Canis lupus familiaris OX=9615 GN=TOX4 PE=4 SV=1	66.094	619	By MS/MS	5	4	10.2	98125000	5164400	79602000	6	1244
A0A8C0MED8	UGDH	UDP-glucose 6-dehydrogenase OS=Canis lupus familiaris OX=9615 GN=UGDH PE=3 SV=1	55.074	494	By MS/MS	13	13	42.5	1971400000	57983000	2118300000	11	1250
A0A8C0MEH4	--	60S ribosomal protein L23 OS=Canis lupus familiaris OX=9615 PE=3 SV=1	13.552	127	By MS/MS	2	2	23.6	1065300000	133170000	1061600000	6	1253
A0A8C0MEI2	NEK6	NIMA related kinase 6 OS=Canis lupus familiaris OX=9615 GN=NEK6 PE=3 SV=1	32.886	285	By MS/MS	3	1	11.9	0	0	0	1	1077
A0A8C0MEL1	--	Sorting nexin 8 OS=Canis lupus familiaris OX=9615 PE=3 SV=1	52.472	463	By MS/MS	4	4	11.9	84276000	3009900	73654000	4	1251
A0A8C0MEP1	AKT1	AKT serine/threonine kinase 1 OS=Canis lupus familiaris OX=9615 GN=AKT1 PE=4 SV=1	62.944	553	By MS/MS	4	4	9.2	125890000	3227900	58147000	4	1110
A0A8C0MEQ8	--	YTH domain containing 2 OS=Canis lupus familiaris OX=9615 PE=4 SV=1	153.82	1367	By MS/MS	4	4	4.5	65871000	757140	209310000	4	1123
A0A8C0MES4	--	Peptidyl-prolyl cis-trans isomerase OS=Canis lupus familiaris OX=9615 PE=3 SV=1	17.869	164	By MS/MS	10	5	70.7	23553000000	1682300000	22504000000	23	1263
A0A8C0MEV7	FCHO2	F-BAR domain only protein 2 OS=Canis lupus familiaris OX=9615 GN=FCHO2 PE=3 SV=1	95.465	880	By MS/MS	3	3	5.1	43027000	860550	39493000	1	1267
A0A8C0MEV9	--	N-alpha-acetyltransferase 35, NatC auxiliary subunit OS=Canis lupus familiaris OX=9615 PE=3 SV=1	82.326	724	By MS/MS	5	5	7.6	60545000	1476700	99079000	4	1268
A0A8C0MEY3	LOC607049	SLC35A4 upstream open reading frame protein OS=Canis lupus familiaris OX=9615 GN=LOC607049 PE=4 SV=1	11.193	103	By MS/MS	2	2	17.5	97199000	24300000	108730000	4	1271
A0A8C0MF42	--	Tr-type G domain-containing protein OS=Canis lupus familiaris OX=9615 PE=3 SV=1	46.972	428	By matching	5	0	13.1	0	0	0	0	1277
A0A8C0MF54	TMX2	Thioredoxin-related transmembrane protein 2 OS=Canis lupus familiaris OX=9615 GN=TMX2 PE=4 SV=1	29.725	258	By MS/MS	3	3	15.5	137420000	8588600	110770000	2	1279
A0A8C0MFC6	--	ISG15 ubiquitin like modifier OS=Canis lupus familiaris OX=9615 PE=4 SV=1	18.361	168	By MS/MS	3	3	28.6	441270000	36772000	500780000	7	1287
A0A8C0MFE2	SRSF7	Serine and arginine rich splicing factor 7 OS=Canis lupus familiaris OX=9615 GN=SRSF7 PE=4 SV=1	15.763	137	By MS/MS	3	2	25.5	207200000	18836000	212800000	2	1292
A0A8C0MFG3	PRRC2A	Proline rich coiled-coil 2A OS=Canis lupus familiaris OX=9615 GN=PRRC2A PE=4 SV=1	229.95	2165	By MS/MS	11	11	6.7	246060000	1952800	175000000	14	1295
A0A8C0MFJ3	DPYSL3	Dihydropyrimidinase like 3 OS=Canis lupus familiaris OX=9615 GN=DPYSL3 PE=3 SV=1	74.502	693	By MS/MS	18	1	41.4	1551600000	37845000	1390600000	33	1299
A0A8C0MG23	CHD8	Chromodomain-helicase-DNA-binding protein 8 OS=Canis lupus familiaris OX=9615 GN=CHD8 PE=3 SV=1	278.74	2461	By MS/MS	6	5	4.3	92069000	697490	99431000	6	1281
A0A8C0MG38	SPOUT1	SPOUT domain containing methyltransferase 1 OS=Canis lupus familiaris OX=9615 GN=SPOUT1 PE=3 SV=1	41.959	376	By MS/MS	2	2	11.2	46205000	2200300	63038000	2	1321
A0A8C0MG43	RPL7	Ribosomal protein L7 OS=Canis lupus familiaris OX=9615 GN=RPL7 PE=3 SV=1	29.212	248	By MS/MS	9	9	38.7	949720000	59357000	777720000	10	1322
A0A8C0MG62	--	Sequestosome 1 OS=Canis lupus familiaris OX=9615 PE=4 SV=1	44.189	411	By MS/MS	7	7	38.2	316210000	16643000	331900000	8	1327
A0A8C0MG85	--	TAR (HIV-1) RNA binding protein 1 OS=Canis lupus familiaris OX=9615 PE=4 SV=1	173.88	1560	By MS/MS	6	6	5.2	35875000	373690	41405000	4	1168
A0A8C0MGA6	PRPF3	U4/U6 small nuclear ribonucleoprotein Prp3 OS=Canis lupus familiaris OX=9615 GN=PRPF3 PE=4 SV=1	77.528	683	By MS/MS	7	7	14.5	174040000	4351000	180770000	16	1335
A0A8C0MGC2	--	DExH-box helicase 57 OS=Canis lupus familiaris OX=9615 PE=4 SV=1	148.81	1316	By MS/MS	6	5	6.8	83487000	1128200	54732000	8	1339
A0A8C0MGH9	UBE2K	E2 ubiquitin-conjugating enzyme OS=Canis lupus familiaris OX=9615 GN=UBE2K PE=3 SV=1	20.037	180	By MS/MS	7	7	55	965270000	80439000	940940000	18	1350
A0A8C0MGJ6	FOCAD	Focadhesin OS=Canis lupus familiaris OX=9615 GN=FOCAD PE=4 SV=1	185.54	1667	By MS/MS	7	7	6.1	124540000	1518800	124680000	7	918
A0A8C0MGL2	DOLK	dolichol kinase OS=Canis lupus familiaris OX=9615 GN=DOLK PE=3 SV=1	59.251	536	By MS/MS	1	1	1.9	11178000	657560	0	1	1353
A0A8C0MGR5	PTPN13	Protein tyrosine phosphatase non-receptor type 13 OS=Canis lupus familiaris OX=9615 GN=PTPN13 PE=3 SV=1	284.01	2547	By MS/MS	8	8	3.6	108080000	750550	53142000	7	1357
A0A8C0MGS3	TRAF2	TNF receptor-associated factor OS=Canis lupus familiaris OX=9615 GN=TRAF2 PE=3 SV=1	52.171	469	By MS/MS	2	2	3.6	12060000	365450	10748000	1	1198
A0A8C0MGT5	COA6	Cytochrome c oxidase assembly factor 6 OS=Canis lupus familiaris OX=9615 GN=COA6 PE=4 SV=1	9.4796	79	By MS/MS	1	1	16.5	13258000	2651500	13575000	2	1360
A0A8C0MGT8	--	Mortality factor 4 like 1 OS=Canis lupus familiaris OX=9615 PE=4 SV=1	31.302	269	By MS/MS	1	1	5.2	9469700	557040	0	1	1361
A0A8C0MGU0	GPX8	Glutathione peroxidase OS=Canis lupus familiaris OX=9615 GN=GPX8 PE=3 SV=1	24.007	209	By MS/MS	2	2	10	179690000	12835000	0	1	1362
A0A8C0MH64	AP2S1	AP complex subunit sigma OS=Canis lupus familiaris OX=9615 GN=AP2S1 PE=3 SV=1	12.417	104	By MS/MS	3	3	18.3	58539000	8362700	58578000	3	1380
A0A8C0MHA3	--	SH3 domain-binding glutamic acid-rich-like protein OS=Canis lupus familiaris OX=9615 PE=3 SV=1	12.3	107	By MS/MS	3	3	34.6	189580000	23698000	205380000	4	1384
A0A8C0MHE8	RPF2	Ribosome production factor 2 homolog OS=Canis lupus familiaris OX=9615 GN=RPF2 PE=4 SV=1	24.092	214	By matching	1	1	5.1	3083900	342650	0	0	1387
A0A8C0MHG0	--	RUN and FYVE domain containing 1 OS=Canis lupus familiaris OX=9615 PE=4 SV=1	83.774	744	By MS/MS	3	3	4.8	12330000	237110	11097000	3	1218
A0A8C0MHU9	CLTA	Clathrin light chain OS=Canis lupus familiaris OX=9615 GN=CLTA PE=3 SV=1	50.239	469	By MS/MS	1	1	3.6	0	0	0	1	1398
A0A8C0MI10	ATL2	Atlastin GTPase 2 OS=Canis lupus familiaris OX=9615 GN=ATL2 PE=3 SV=1	63.868	560	By MS/MS	6	5	15	176150000	6074200	110550000	5	1405
A0A8C0MI79	--	Ras association domain family member 7 OS=Canis lupus familiaris OX=9615 PE=4 SV=1	37.074	345	By MS/MS	1	1	6.1	27949000	1397500	0	2	1413
A0A8C0MI84	EDIL3	EGF like repeats and discoidin domains 3 OS=Canis lupus familiaris OX=9615 GN=EDIL3 PE=4 SV=1	49.145	437	By MS/MS	4	4	12.1	53035000	2121400	42325000	3	1394
A0A8C0MIG1	SON	Protein SON OS=Canis lupus familiaris OX=9615 GN=SON PE=4 SV=1	267.21	2464	By MS/MS	12	12	7.4	433750000	5355000	387710000	12	1421
A0A8C0MIJ4	TM9SF2	Transmembrane 9 superfamily member OS=Canis lupus familiaris OX=9615 GN=TM9SF2 PE=3 SV=1	68.321	601	By MS/MS	7	6	14	350170000	14007000	329120000	9	1414
A0A8C0MIJ6	TSPAN8	Tetraspanin OS=Canis lupus familiaris OX=9615 GN=TSPAN8 PE=3 SV=1	23.786	222	By MS/MS	3	3	17.1	436630000	54579000	0	3	1424
A0A8C0MIK8	TMCO4	Transmembrane and coiled-coil domains 4 OS=Canis lupus familiaris OX=9615 GN=TMCO4 PE=3 SV=1	66.504	620	By MS/MS	1	1	1.8	14838000	478640	0	1	1426
A0A8C0MIT4	HSPA5	78 kDa glucose-regulated protein OS=Canis lupus familiaris OX=9615 GN=HSPA5 PE=3 SV=1	72.252	654	By MS/MS	27	25	42.8	10064000000	264850000	9731500000	53	1432
A0A8C0MIW2	PBRM1	Polybromo 1 OS=Canis lupus familiaris OX=9615 GN=PBRM1 PE=4 SV=1	183.9	1597	By MS/MS	2	2	1.9	25702000	251980	38364000	2	1132
A0A8C0MIX2	CHMP5	Charged multivesicular body protein 5 OS=Canis lupus familiaris OX=9615 GN=CHMP5 PE=3 SV=1	24.605	219	By MS/MS	4	4	36.5	157050000	19632000	99201000	3	1435
A0A8C0MJ12	CTNND1	Catenin delta 1 OS=Canis lupus familiaris OX=9615 GN=CTNND1 PE=3 SV=1	102.45	917	By MS/MS	19	1	32.8	2547700	47180	0	1	1439
A0A8C0MJ20	--	Ferrochelatase OS=Canis lupus familiaris OX=9615 PE=3 SV=1	48.337	429	By MS/MS	5	5	15.6	80634000	2780500	85904000	5	1440
A0A8C0MJ63	SETDB1	SET domain bifurcated histone lysine methyltransferase 1 OS=Canis lupus familiaris OX=9615 GN=SETDB1 PE=4 SV=1	143.17	1293	By MS/MS	3	3	1.5	21247000	275940	19689000	3	1448
A0A8C0MJ91	--	Feline leukemia virus subgroup C cellular receptor 1 OS=Canis lupus familiaris OX=9615 PE=4 SV=1	54.792	509	By MS/MS	3	3	8.8	58433000	3437200	53854000	4	1348
A0A8C0MJD7	CUX1	Homeobox protein cut-like OS=Canis lupus familiaris OX=9615 GN=CUX1 PE=3 SV=1	168.23	1543	By MS/MS	4	4	3.2	56360000	679040	43594000	4	1285
A0A8C0MJE1	LRRFIP2	LRR binding FLII interacting protein 2 OS=Canis lupus familiaris OX=9615 GN=LRRFIP2 PE=3 SV=1	84.604	743	By MS/MS	9	8	14.9	198740000	4228500	131600000	7	1329
A0A8C0MJK2	CHST12	Carbohydrate sulfotransferase OS=Canis lupus familiaris OX=9615 GN=CHST12 PE=3 SV=1	48.745	419	By MS/MS	1	1	3.1	13775000	510170	14105000	1	1468
A0A8C0MJL2	DHX29	ATP-dependent RNA helicase DHX29 OS=Canis lupus familiaris OX=9615 GN=DHX29 PE=3 SV=1	148.89	1309	By MS/MS	18	17	18.3	378380000	4671400	312120000	19	1470
A0A8C0MJS9	--	Afadin, adherens junction formation factor OS=Canis lupus familiaris OX=9615 PE=4 SV=1	213.97	1893	By MS/MS	13	1	9.5	272780000	2435500	241500000	13	1480
A0A8C0MJT5	--	X-linked inhibitor of apoptosis OS=Canis lupus familiaris OX=9615 PE=4 SV=1	52.226	460	By MS/MS	2	2	7.4	41713000	1390400	42755000	3	1483
A0A8C0MJW3	FOXP1	Forkhead box P1 OS=Canis lupus familiaris OX=9615 GN=FOXP1 PE=4 SV=1	66.345	601	By MS/MS	1	1	2.2	0	0	0	1	1446
A0A8C0MJX5	IFRD1	Interferon related developmental regulator 1 OS=Canis lupus familiaris OX=9615 GN=IFRD1 PE=3 SV=1	46.993	423	By MS/MS	3	3	12.3	74608000	3926700	67273000	2	1275
A0A8C0MK11	--	Small nuclear ribonucleoprotein polypeptides B and B1 OS=Canis lupus familiaris OX=9615 PE=4 SV=1	33.014	323	By MS/MS	5	5	23.5	600470000	30024000	673720000	10	1492
A0A8C0MK56	--	Aldehyde dehydrogenase 3 family member A2 OS=Canis lupus familiaris OX=9615 PE=3 SV=1	60.606	549	By MS/MS	1	1	2.4	27856000	1071400	28523000	1	1162
A0A8C0MK92	POGLUT1	Protein O-glucosyltransferase 1 OS=Canis lupus familiaris OX=9615 GN=POGLUT1 PE=4 SV=1	46.122	392	By MS/MS	1	1	2.3	1596200	63847	0	1	1500
A0A8C0MKC0	--	Trifunctional purine biosynthetic protein adenosine-3 OS=Canis lupus familiaris OX=9615 PE=3 SV=1	108.27	1011	By MS/MS	28	28	41.1	3750900000	65805000	3505100000	48	1505
A0A8C0MKN1	--	Serine and arginine rich splicing factor 4 OS=Canis lupus familiaris OX=9615 PE=4 SV=1	57.166	498	By MS/MS	5	3	9.2	221100000	11055000	274440000	8	1517
A0A8C0ML39	--	Beta-1,4-N-acetyl-galactosaminyltransferase 4 OS=Canis lupus familiaris OX=9615 PE=3 SV=1	85.572	786	By MS/MS	15	3	23.2	854190000	15818000	939060000	14	1501
A0A8C0ML58	ZNF143	Zinc finger protein 143 OS=Canis lupus familiaris OX=9615 GN=ZNF143 PE=4 SV=1	75.192	695	By MS/MS	1	1	1.2	0	0	0	1	1315
A0A8C0ML93	--	Aldo-keto reductase family 7 like (gene/pseudogene) OS=Canis lupus familiaris OX=9615 PE=4 SV=1	37.133	333	By MS/MS	6	6	24	362970000	21351000	353170000	7	1540
A0A8C0MLA0	ELAVL4	ELAV like RNA binding protein 4 OS=Canis lupus familiaris OX=9615 GN=ELAVL4 PE=4 SV=1	14.021	128	By matching	1	0	7	0	0	0	0	1378
A0A8C0MLE5	TMEM242	Transmembrane protein 242 OS=Canis lupus familiaris OX=9615 GN=TMEM242 PE=3 SV=1	13.37	131	By MS/MS	1	1	13.7	43208000	6172500	0	1	1423
A0A8C0MLS4	--	Eukaryotic translation initiation factor 2 alpha kinase 3 OS=Canis lupus familiaris OX=9615 PE=4 SV=1	118.35	1063	By MS/MS	6	6	8.3	92778000	1364400	88467000	6	1226
A0A8C0MLU0	SERPINB1	Serpin family B member 1 OS=Canis lupus familiaris OX=9615 GN=SERPINB1 PE=3 SV=1	42.608	378	By MS/MS	13	12	38.6	1606400000	64257000	1498300000	13	1556
A0A8C0MLX1	SVIL	Supervillin OS=Canis lupus familiaris OX=9615 GN=SVIL PE=3 SV=1	205.85	1839	By MS/MS	1	1	0.6	7797100	72195	0	1	1528
A0A8C0MLY6	MYO6	Unconventional myosin-VI OS=Canis lupus familiaris OX=9615 GN=MYO6 PE=3 SV=1	145.3	1253	By MS/MS	23	23	26.8	908470000	12277000	1048300000	26	1563
A0A8C0MM16	--	La ribonucleoprotein 1, translational regulator OS=Canis lupus familiaris OX=9615 PE=4 SV=1	123.58	1100	By MS/MS	16	13	25.8	967570000	14660000	1203700000	23	1568
A0A8C0MMB0	ANKRD50	Ankyrin repeat domain 50 OS=Canis lupus familiaris OX=9615 GN=ANKRD50 PE=4 SV=1	149.15	1363	By MS/MS	4	4	4.3	45288000	603840	58685000	4	1580
A0A8C0MMD1	ARHGAP35	Rho GTPase-activating protein 35 OS=Canis lupus familiaris OX=9615 GN=ARHGAP35 PE=4 SV=1	160.23	1409	By MS/MS	6	6	5.3	123470000	1387400	115940000	7	1583
A0A8C0MMF5	--	Small ribosomal subunit protein mS40 OS=Canis lupus familiaris OX=9615 PE=3 SV=1	27.997	247	By MS/MS	2	2	10.9	5652100	471010	0	2	1585
A0A8C0MMS1	SMAD1	Mothers against decapentaplegic homolog OS=Canis lupus familiaris OX=9615 GN=SMAD1 PE=3 SV=1	47.142	420	By MS/MS	3	1	8.6	9728100	463240	9961200	2	1336
A0A8C0MMS5	--	Pleckstrin homology domain interacting protein OS=Canis lupus familiaris OX=9615 PE=4 SV=1	206.91	1821	By MS/MS	2	2	1.6	8470200	85558	45695000	1	1600
A0A8C0MMS7	ARL17A	ADP-ribosylation factor OS=Canis lupus familiaris OX=9615 GN=ARL17A PE=3 SV=1	19.387	170	By MS/MS	7	1	45.3	1789800	162710	0	1	1601
A0A8C0MN13	MED11	Mediator of RNA polymerase II transcription subunit 11 OS=Canis lupus familiaris OX=9615 GN=MED11 PE=3 SV=1	13.129	117	By MS/MS	2	2	23.1	24388000	3048500	25266000	3	1609
A0A8C0MN49	PLIN2	Perilipin OS=Canis lupus familiaris OX=9615 GN=PLIN2 PE=3 SV=1	44.753	410	By MS/MS	8	8	30.5	322550000	12406000	235730000	10	1356
A0A8C0MN60	--	WH2 domain-containing protein OS=Canis lupus familiaris OX=9615 PE=4 SV=1	164.96	1572	By MS/MS	2	2	1.8	10266000	112810	13501000	2	1347
A0A8C0MN88	PLRG1	Pleiotropic regulator 1 OS=Canis lupus familiaris OX=9615 GN=PLRG1 PE=3 SV=1	57.103	515	By MS/MS	11	11	36.5	339650000	10957000	209860000	16	1613
A0A8C0MND4	UPK1B	Uroplakin 1B OS=Canis lupus familiaris OX=9615 GN=UPK1B PE=4 SV=1	29.746	260	By MS/MS	3	3	13.1	166380000	13865000	178690000	8	1619
A0A8C0MND6	--	Syntaxin binding protein 3 OS=Canis lupus familiaris OX=9615 PE=3 SV=1	67.178	586	By MS/MS	4	4	9	117910000	3368700	246820000	5	1620
A0A8C0MNQ9	--	PRA1 family protein OS=Canis lupus familiaris OX=9615 PE=3 SV=1	21.613	188	By MS/MS	2	1	16	325280000	65057000	354560000	3	1633
A0A8C0MNS4	--	Purine rich element binding protein B OS=Canis lupus familiaris OX=9615 PE=3 SV=1	32.669	305	By MS/MS	4	4	27.2	309550000	19347000	310710000	7	1635
A0A8C0MNT1	--	Tropomyosin 1 OS=Canis lupus familiaris OX=9615 PE=3 SV=1	46.027	410	By MS/MS	11	1	25.6	28783000	928480	0	1	1636
A0A8C0MNZ8	TIMM8A	Mitochondrial import inner membrane translocase subunit OS=Canis lupus familiaris OX=9615 GN=TIMM8A PE=3 SV=1	11.014	97	By MS/MS	2	2	41.2	706320000	117720000	680130000	2	1647
A0A8C0MP19	NFIC	Nuclear factor 1 OS=Canis lupus familiaris OX=9615 GN=NFIC PE=3 SV=1	45.381	406	By MS/MS	2	1	5.4	13269000	663430	35382000	1	1437
A0A8C0MP96	RTN3	Reticulon OS=Canis lupus familiaris OX=9615 GN=RTN3 PE=4 SV=1	27.274	254	By MS/MS	2	2	20.1	115120000	19186000	115880000	4	1660
A0A8C0MPK2	--	Mitochondrial calcium uniporter regulator 1 OS=Canis lupus familiaris OX=9615 PE=3 SV=1	26.757	237	By MS/MS	1	1	7.6	13378000	743200	0	1	1672
A0A8C0MPL4	E2F4	E2F transcription factor 4 OS=Canis lupus familiaris OX=9615 GN=E2F4 PE=3 SV=1	43.549	409	By MS/MS	3	3	11.7	26903000	1281100	21558000	3	1673
A0A8C0MQ16	--	FAM86 N-terminal domain-containing protein OS=Canis lupus familiaris OX=9615 PE=3 SV=1	43.167	394	By MS/MS	2	2	6.1	26750000	1486100	36160000	2	1212
A0A8C0MQ45	TLN2	Talin 2 OS=Canis lupus familiaris OX=9615 GN=TLN2 PE=4 SV=1	266.25	2499	By MS/MS	7	3	3.8	35594000	242130	37038000	3	1685
A0A8C0MQ50	THOC2	THO complex subunit 2 OS=Canis lupus familiaris OX=9615 GN=THOC2 PE=3 SV=1	176.99	1547	By MS/MS	14	14	11.3	374850000	4358700	290490000	16	1686
A0A8C0MQ75	--	Tr-type G domain-containing protein OS=Canis lupus familiaris OX=9615 PE=3 SV=1	43.889	406	By MS/MS	6	1	19.5	5767700	262170	0	1	1689
A0A8C0MQC4	COMMD6	COMM domain containing 6 OS=Canis lupus familiaris OX=9615 GN=COMMD6 PE=4 SV=1	9.6941	85	By MS/MS	1	1	12.9	10894000	1556300	0	2	1694
A0A8C0MQE3	--	Tropomyosin 1 OS=Canis lupus familiaris OX=9615 PE=3 SV=1	41.151	365	By MS/MS	10	0	23.8	3682800	126990	0	1	1696
A0A8C0MQE5	--	Carboxypeptidase M OS=Canis lupus familiaris OX=9615 PE=3 SV=1	50.203	443	By MS/MS	2	2	6.3	48719000	1804400	47720000	2	1698
A0A8C0MQK1	OGT	UDP-N-acetylglucosamine--peptide N-acetylglucosaminyltransferase 110 kDa subunit OS=Canis lupus familiaris OX=9615 GN=OGT PE=3 SV=1	112.32	1006	By MS/MS	7	7	7.8	164720000	3229800	219260000	5	1705
A0A8C0MQP2	HUWE1	HECT-type E3 ubiquitin transferase OS=Canis lupus familiaris OX=9615 GN=HUWE1 PE=3 SV=1	493.76	4484	By MS/MS	27	27	10	638140000	3038800	605910000	32	1708
A0A8C0MQU1	--	Nucleoporin 50 OS=Canis lupus familiaris OX=9615 PE=4 SV=1	46.04	433	By MS/MS	5	5	23.8	155600000	5557100	159630000	4	1224
A0A8C0MQU2	TMEM126A	Transmembrane protein 126A OS=Canis lupus familiaris OX=9615 GN=TMEM126A PE=4 SV=1	21.673	197	By MS/MS	1	1	4.6	36093000	3007800	0	1	1711
A0A8C0MRB2	NDUFAF4	NADH dehydrogenase [ubiquinone] 1 alpha subcomplex assembly factor 4 OS=Canis lupus familiaris OX=9615 GN=NDUFAF4 PE=3 SV=1	20.237	175	By MS/MS	1	1	5.7	34867000	2682100	0	0	1732
A0A8C0MRI2	GLMN	Glomulin, FKBP associated protein OS=Canis lupus familiaris OX=9615 GN=GLMN PE=4 SV=1	66.572	581	By MS/MS	2	2	3.8	95212000	2573300	0	2	1741
A0A8C0MRJ4	NRP2	Neuropilin OS=Canis lupus familiaris OX=9615 GN=NRP2 PE=3 SV=1	94.259	835	By MS/MS	1	1	1.2	2843400	50775	0	1	1430
A0A8C0MRJ6	RPL29	Ribosomal protein L29 OS=Canis lupus familiaris OX=9615 GN=RPL29 PE=4 SV=1	26.674	253	By MS/MS	2	1	16.6	212180000	21218000	232550000	5	1742
A0A8C0MRZ2	--	Importin subunit alpha OS=Canis lupus familiaris OX=9615 PE=3 SV=1	51.985	474	By matching	1	0	3.8	0	0	0	0	1754
A0A8C0MSB1	CUL1	Cullin 1 OS=Canis lupus familiaris OX=9615 GN=CUL1 PE=3 SV=1	89.66	776	By MS/MS	10	10	15.3	394600000	7588400	279050000	9	1765
A0A8C0MSN3	ARHGEF4	Rho guanine nucleotide exchange factor 4 OS=Canis lupus familiaris OX=9615 GN=ARHGEF4 PE=4 SV=1	125.54	1113	By MS/MS	2	2	4	54675000	942680	50286000	1	1780
A0A8C0MSP0	RBM28	RNA binding motif protein 28 OS=Canis lupus familiaris OX=9615 GN=RBM28 PE=4 SV=1	82.606	727	By MS/MS	8	8	11.6	95491000	2329000	141280000	5	1781
A0A8C0MSX2	VDAC1	Voltage dependent anion channel 1 OS=Canis lupus familiaris OX=9615 GN=VDAC1 PE=3 SV=1	28.253	260	By matching	7	0	28.5	0	0	0	0	1789
A0A8C0MSZ6	SMARCA5	SWI/SNF related, matrix associated, actin dependent regulator of chromatin, subfamily a, member 5 OS=Canis lupus familiaris OX=9615 GN=SMARCA5 PE=3 SV=1	116.06	1001	By MS/MS	18	18	21	753790000	12357000	598520000	16	1678
A0A8C0MT06	PSIP1	PC4 and SFRS1 interacting protein 1 OS=Canis lupus familiaris OX=9615 GN=PSIP1 PE=3 SV=1	59.764	526	By MS/MS	5	5	14.3	288740000	8249700	198090000	6	1793
A0A8C0MT28	HM13	Histocompatibility minor 13 OS=Canis lupus familiaris OX=9615 GN=HM13 PE=3 SV=1	45.472	415	By MS/MS	3	3	8.9	163010000	8579500	152030000	9	1707
A0A8C0MT82	SPCS3	Signal peptidase complex subunit 3 OS=Canis lupus familiaris OX=9615 GN=SPCS3 PE=3 SV=1	18.563	165	By MS/MS	2	2	13.9	0	0	0	0	217
A0A8C0MT88	ACVR1	Serine/threonine-protein kinase receptor OS=Canis lupus familiaris OX=9615 GN=ACVR1 PE=3 SV=1	52.636	465	By matching	1	1	3.2	24318000	1158000	0	0	1674
A0A8C0MTH7	--	Cyclin dependent kinase 12 OS=Canis lupus familiaris OX=9615 PE=4 SV=1	157.05	1422	By MS/MS	4	2	4.6	17950000	260150	44206000	1	1804
A0A8C0MTK2	--	DnaJ homolog subfamily C member 10 OS=Canis lupus familiaris OX=9615 PE=4 SV=1	86.56	756	By MS/MS	5	5	9.3	105210000	3006100	81687000	7	1809
A0A8C0MTL6	ERO1B	Endoplasmic reticulum oxidoreductase 1 beta OS=Canis lupus familiaris OX=9615 GN=ERO1B PE=3 SV=1	50.967	441	By MS/MS	4	1	11.1	32926000	968420	26228000	3	1476
A0A8C0MTS0	--	CDC42 effector protein 1 OS=Canis lupus familiaris OX=9615 PE=3 SV=1	39.281	376	By MS/MS	1	1	4.3	21560000	1026600	0	1	1817
A0A8C0MTU2	--	Peptidyl-tRNA hydrolase 1 homolog OS=Canis lupus familiaris OX=9615 PE=4 SV=1	23.161	214	By MS/MS	3	3	21.5	25786000	1719100	26404000	3	1819
A0A8C0MU85	AK3	Adenylate kinase 3 OS=Canis lupus familiaris OX=9615 GN=AK3 PE=3 SV=1	18.004	157	By MS/MS	4	4	35.7	217350000	19759000	155030000	3	1838
A0A8C0MUN7	QKI	KH domain-containing RNA-binding protein QKI OS=Canis lupus familiaris OX=9615 GN=QKI PE=4 SV=1	34.01	308	By MS/MS	2	2	9.7	39110000	2444400	0	3	318
A0A8C0MUT2	--	Sulfurtransferase OS=Canis lupus familiaris OX=9615 PE=4 SV=1	79.633	760	By MS/MS	5	5	11.1	361130000	7850700	417000000	8	1851
A0A8C0MUW7	--	MALT1 paracaspase OS=Canis lupus familiaris OX=9615 PE=4 SV=1	88.019	788	By MS/MS	3	3	5.3	38457000	894350	54286000	2	1570
A0A8C0MV04	CETN3	Centrin 3 OS=Canis lupus familiaris OX=9615 GN=CETN3 PE=4 SV=1	19.117	162	By MS/MS	1	1	7.4	4809100	369930	0	1	1681
A0A8C0MV09	FAH	Fumarylacetoacetase OS=Canis lupus familiaris OX=9615 GN=FAH PE=3 SV=1	46.241	419	By MS/MS	5	5	22.4	242500000	9326800	214630000	4	1860
A0A8C0MV74	--	Sorting nexin 27 OS=Canis lupus familiaris OX=9615 PE=4 SV=1	61.056	540	By MS/MS	4	4	9.1	33434000	1194100	34526000	2	1865
A0A8C0MVB4	--	WRN helicase interacting protein 1 OS=Canis lupus familiaris OX=9615 PE=3 SV=1	70.445	651	By MS/MS	1	1	1.8	8114600	238660	0	1	1866
A0A8C0MVC6	ARMT1	Sugar phosphate phosphatase OS=Canis lupus familiaris OX=9615 GN=ARMT1 PE=3 SV=1	51.018	439	By MS/MS	5	5	15	77885000	3115400	79785000	4	1869
A0A8C0MVE4	--	POM121 transmembrane nucleoporin C OS=Canis lupus familiaris OX=9615 PE=4 SV=1	120.41	1187	By MS/MS	5	5	5.3	28722000	718050	19224000	4	1872
A0A8C0MVI2	SYVN1	Synoviolin 1 OS=Canis lupus familiaris OX=9615 GN=SYVN1 PE=4 SV=1	61.361	559	By MS/MS	4	4	7.7	28362000	1134500	22390000	2	1875
A0A8C0MVL4	--	Translation elongation factor EFTu/EF1A C-terminal domain-containing protein OS=Canis lupus familiaris OX=9615 PE=4 SV=1	28.693	264	By matching	2	0	9.8	0	0	0	0	1877
A0A8C0MVM6	OTUB1	Ubiquitin thioesterase OS=Canis lupus familiaris OX=9615 GN=OTUB1 PE=3 SV=1	31.284	271	By MS/MS	7	7	41	480980000	30061000	465750000	7	1878
A0A8C0MVQ9	NAPA	NSF attachment protein alpha OS=Canis lupus familiaris OX=9615 GN=NAPA PE=3 SV=1	33.19	295	By MS/MS	11	11	51.2	420910000	19132000	500050000	14	1881
A0A8C0MVS7	--	Zinc finger and BTB domain containing 2 OS=Canis lupus familiaris OX=9615 PE=4 SV=1	81.777	742	By MS/MS	1	1	1.5	10944000	266920	0	1	1884
A0A8C0MVT2	SMC3	Structural maintenance of chromosomes protein OS=Canis lupus familiaris OX=9615 GN=SMC3 PE=3 SV=1	139.34	1195	By MS/MS	22	22	23.8	917610000	11470000	645500000	20	1885
A0A8C0MVZ8	LOC607890	D-3-phosphoglycerate dehydrogenase OS=Canis lupus familiaris OX=9615 GN=LOC607890 PE=3 SV=1	56.561	533	By MS/MS	17	1	39	0	0	0	0	1892
A0A8C0MW76	SHROOM1	Shroom family member 1 OS=Canis lupus familiaris OX=9615 GN=SHROOM1 PE=3 SV=1	90.114	850	By MS/MS	4	4	6.6	24242000	475340	30077000	4	1898
A0A8C0MW91	SPATS2L	Spermatogenesis associated serine rich 2 like OS=Canis lupus familiaris OX=9615 GN=SPATS2L PE=3 SV=1	54.257	489	By MS/MS	2	2	5.5	27521000	764480	28180000	2	1899
A0A8C0MWA7	--	Solute carrier family 38 member 5 OS=Canis lupus familiaris OX=9615 PE=4 SV=1	49.224	447	By MS/MS	1	1	3.1	15090000	838320	0	2	1900
A0A8C0MWD0	--	Zinc finger CCCH-type containing 4 OS=Canis lupus familiaris OX=9615 PE=4 SV=1	143.94	1339	By MS/MS	5	5	7.4	59111000	953410	57810000	7	1903
A0A8C0MWR6	MARS1	Methionine--tRNA ligase, cytoplasmic OS=Canis lupus familiaris OX=9615 GN=MARS1 PE=3 SV=1	98.13	874	By MS/MS	19	19	38.3	1871400000	43520000	1303700000	24	1443
A0A8C0MWU4	--	LRP chaperone MESD OS=Canis lupus familiaris OX=9615 PE=3 SV=1	25.84	234	By MS/MS	2	2	15.8	48194000	2835000	60202000	2	1916
A0A8C0MX11	--	Cullin associated and neddylation dissociated 1 OS=Canis lupus familiaris OX=9615 PE=3 SV=1	134.23	1211	By MS/MS	25	25	28.4	2992300000	46035000	2926000000	30	1811
A0A8C0MX39	--	FAST kinase domains 2 OS=Canis lupus familiaris OX=9615 PE=4 SV=1	74.573	654	By MS/MS	4	4	8	32742000	818550	30912000	4	1927
A0A8C0MX58	DICER1	Endoribonuclease Dicer OS=Canis lupus familiaris OX=9615 GN=DICER1 PE=3 SV=1	212.69	1871	By MS/MS	11	11	7.1	47451000	395430	36444000	8	1929
A0A8C0MX62	STK38	Serine/threonine kinase 38 OS=Canis lupus familiaris OX=9615 GN=STK38 PE=3 SV=1	54.174	465	By MS/MS	4	3	10.8	75628000	2801000	48324000	2	1930
A0A8C0MXD0	--	Cation-transporting ATPase OS=Canis lupus familiaris OX=9615 PE=3 SV=1	122.94	1134	By MS/MS	1	1	1	3363900	63470	0	1	1720
A0A8C0MXG2	--	ER membrane protein complex subunit 1 OS=Canis lupus familiaris OX=9615 PE=3 SV=1	111.72	993	By MS/MS	10	10	15.5	575020000	9746100	570640000	13	1937
A0A8C0MXG4	--	Zinc finger CHCC-type domain-containing protein OS=Canis lupus familiaris OX=9615 PE=4 SV=1	25.719	242	By MS/MS	3	3	20.7	26586000	1563900	23870000	4	1939
A0A8C0MXK5	--	Biogenesis of lysosome-related organelles complex 1 subunit 5 OS=Canis lupus familiaris OX=9615 PE=3 SV=1	21.381	178	By MS/MS	1	1	5.6	3953500	359410	0	1	1942
A0A8C0MXL9	GORASP2	Golgi reassembly stacking protein 2 OS=Canis lupus familiaris OX=9615 GN=GORASP2 PE=3 SV=1	46.405	444	By MS/MS	4	4	17.3	404860000	25304000	381360000	3	1945
A0A8C0MXS4	--	Junctophilin OS=Canis lupus familiaris OX=9615 PE=3 SV=1	70.448	663	By MS/MS	2	2	4.5	3491800	112640	0	1	1948
A0A8C0MXS9	EFL1	Elongation factor like GTPase 1 OS=Canis lupus familiaris OX=9615 GN=EFL1 PE=4 SV=1	126.12	1128	By MS/MS	11	11	13.8	340920000	5411500	138350000	16	1949
A0A8C0MXU6	--	Golgin B1 OS=Canis lupus familiaris OX=9615 PE=4 SV=1	367.81	3182	By matching	35	0	13.5	0	0	0	0	1951
A0A8C0MXY3	--	Alpha-1,3-mannosyl-glycoprotein 2-beta-N-acetylglucosaminyltransferase OS=Canis lupus familiaris OX=9615 PE=3 SV=1	50.102	435	By MS/MS	2	2	5.7	19333000	773300	0	1	1954
A0A8C0MY12	--	ATP synthase subunit g, mitochondrial OS=Canis lupus familiaris OX=9615 PE=3 SV=1	8.9653	82	By MS/MS	2	2	24.4	319770000	53295000	339010000	6	1447
A0A8C0MY22	--	SIN3 transcription regulator family member A OS=Canis lupus familiaris OX=9615 PE=4 SV=1	125.27	1108	By MS/MS	5	5	7.8	79668000	1422600	87465000	5	1958
A0A8C0MY30	--	Serine/threonine-protein kinase ULK3 OS=Canis lupus familiaris OX=9615 PE=3 SV=1	51.535	456	By MS/MS	2	2	5	11408000	407420	0	2	1794
A0A8C0MYA6	--	Zinc finger and BTB domain containing 10 OS=Canis lupus familiaris OX=9615 PE=4 SV=1	86.969	803	By MS/MS	3	3	5.1	75277000	2091000	43364000	2	1968
A0A8C0MYK4	ANKZF1	Ankyrin repeat and zinc finger peptidyl tRNA hydrolase 1 OS=Canis lupus familiaris OX=9615 GN=ANKZF1 PE=3 SV=1	84.82	766	By matching	1	0	1.2	0	0	0	0	1820
A0A8C0MYU0	--	Large ribosomal subunit protein bL9m OS=Canis lupus familiaris OX=9615 PE=3 SV=1	27.644	244	By MS/MS	1	1	6.1	16895000	844740	0	1	1987
A0A8C0MZ18	SCAMP2	Secretory carrier-associated membrane protein OS=Canis lupus familiaris OX=9615 GN=SCAMP2 PE=3 SV=1	34.415	306	By MS/MS	2	2	10.5	39355000	3279600	40234000	3	1745
A0A8C0MZB4	PRIM1	DNA primase OS=Canis lupus familiaris OX=9615 GN=PRIM1 PE=3 SV=1	49.161	418	By MS/MS	1	1	2.6	42453000	1179200	0	4	2005
A0A8C0MZJ1	MPZL2	Myelin protein zero like 2 OS=Canis lupus familiaris OX=9615 GN=MPZL2 PE=4 SV=1	23.626	208	By matching	1	1	6.2	43746000	6249500	0	0	1798
A0A8C0MZJ3	UBR4	Ubiquitin protein ligase E3 component n-recognin 4 OS=Canis lupus familiaris OX=9615 GN=UBR4 PE=3 SV=1	567.6	5131	By MS/MS	57	57	17.3	2275000000	8683000	1799300000	72	1713
A0A8C0MZR0	--	Trans-golgi network protein 2 OS=Canis lupus familiaris OX=9615 PE=4 SV=1	46.865	436	By MS/MS	4	4	13.1	18431000	614350	18328000	2	2018
A0A8C0MZR6	--	DNA replication licensing factor MCM2 OS=Canis lupus familiaris OX=9615 PE=3 SV=1	97.461	869	By MS/MS	17	17	31.2	1200900000	24508000	1142700000	32	2019
A0A8C0MZS3	PUM3	Pumilio RNA binding family member 3 OS=Canis lupus familiaris OX=9615 GN=PUM3 PE=4 SV=1	73.568	648	By MS/MS	12	12	29.5	501860000	12546000	560260000	16	2021
A0A8C0MZS7	ERAL1	GTPase Era, mitochondrial OS=Canis lupus familiaris OX=9615 GN=ERAL1 PE=3 SV=1	48.259	437	By MS/MS	2	2	6.4	5412600	200470	0	2	2022
A0A8C0MZT7	--	GRAM domain containing 4 OS=Canis lupus familiaris OX=9615 PE=4 SV=1	61.107	534	By MS/MS	1	1	3.2	12006000	300140	0	1	1532
A0A8C0MZX9	DHX38	RNA helicase OS=Canis lupus familiaris OX=9615 GN=DHX38 PE=4 SV=1	140.57	1226	By MS/MS	6	6	6.2	94466000	1369100	125720000	4	2029
A0A8C0MZY6	--	Large ribosomal subunit protein mL42 OS=Canis lupus familiaris OX=9615 PE=3 SV=1	12.038	109	By matching	1	0	12.8	0	0	0	0	2030
A0A8C0N0M0	--	Epidermal growth factor receptor pathway substrate 15 OS=Canis lupus familiaris OX=9615 PE=4 SV=1	103.09	939	By MS/MS	5	5	7.3	187190000	3670500	128210000	7	1648
A0A8C0N0M5	MDN1	Midasin OS=Canis lupus familiaris OX=9615 GN=MDN1 PE=3 SV=1	625.46	5526	By MS/MS	24	24	5.7	331610000	1039500	339110000	19	1812
A0A8C0N0R2	STMN2	Stathmin 2 OS=Canis lupus familiaris OX=9615 GN=STMN2 PE=3 SV=1	26.004	225	By matching	1	0	4.4	0	0	0	0	2061
A0A8C0N0W6	--	HEAT repeat containing 3 OS=Canis lupus familiaris OX=9615 PE=4 SV=1	78.846	721	By MS/MS	7	7	12.6	302030000	9152500	284230000	9	1834
A0A8C0N0W7	ATP5F1B	ATP synthase subunit beta OS=Canis lupus familiaris OX=9615 GN=ATP5F1B PE=3 SV=1	56.285	527	By MS/MS	22	22	72.3	10444000000	348140000	10891000000	55	356
A0A8C0N0X5	SYTL5	Synaptotagmin like 5 OS=Canis lupus familiaris OX=9615 GN=SYTL5 PE=4 SV=1	79.077	711	By matching	1	1	1.5	37050000	756120	0	0	2071
A0A8C0N0Z5	RFX3	Regulatory factor X3 OS=Canis lupus familiaris OX=9615 GN=RFX3 PE=4 SV=1	76.159	681	By MS/MS	2	1	7.3	14851000	464090	15575000	1	2072
A0A8C0N1A6	KIFC1	Kinesin-like protein OS=Canis lupus familiaris OX=9615 GN=KIFC1 PE=3 SV=1	68.968	631	By MS/MS	3	3	6.8	10856000	271390	16014000	4	2086
A0A8C0N1B4	COX7A2L	Cytochrome c oxidase subunit 7A2 like OS=Canis lupus familiaris OX=9615 GN=COX7A2L PE=3 SV=1	12.753	114	By MS/MS	3	3	48.2	116470000	14559000	121800000	4	2089
A0A8C0N1D2	RTN4IP1	Reticulon 4 interacting protein 1 OS=Canis lupus familiaris OX=9615 GN=RTN4IP1 PE=3 SV=1	40.022	365	By MS/MS	3	3	11.8	44030000	2001400	43677000	2	1905
A0A8C0N1H5	DHODH	Dihydroorotate dehydrogenase (quinone), mitochondrial OS=Canis lupus familiaris OX=9615 GN=DHODH PE=3 SV=1	42.792	395	By MS/MS	3	3	9.9	40478000	1556900	31430000	2	2096
A0A8C0N1M4	PRPF38A	Pre-mRNA-splicing factor 38A OS=Canis lupus familiaris OX=9615 GN=PRPF38A PE=3 SV=1	37.476	312	By MS/MS	2	2	7.1	67443000	4496200	71380000	1	2102
A0A8C0N1W9	GEMIN5	Gem nuclear organelle associated protein 5 OS=Canis lupus familiaris OX=9615 GN=GEMIN5 PE=4 SV=1	168.05	1508	By MS/MS	18	3	17.6	447530000	4613700	355980000	18	2111
A0A8C0N1X7	STARD10	StAR related lipid transfer domain containing 10 OS=Canis lupus familiaris OX=9615 GN=STARD10 PE=4 SV=1	33.106	291	By MS/MS	1	1	4.5	0	0	0	1	2112
A0A8C0N2C7	NAE1	NEDD8-activating enzyme E1 regulatory subunit OS=Canis lupus familiaris OX=9615 GN=NAE1 PE=3 SV=1	59.258	525	By MS/MS	10	10	30.5	582290000	22396000	544690000	10	2127
A0A8C0N2D2	METTL26	Methyltransferase like 26 OS=Canis lupus familiaris OX=9615 GN=METTL26 PE=3 SV=1	22.739	204	By MS/MS	6	6	36.3	125370000	10448000	116580000	7	2129
A0A8C0N2E1	PPIL1	Peptidyl-prolyl cis-trans isomerase OS=Canis lupus familiaris OX=9615 GN=PPIL1 PE=3 SV=1	18.237	166	By MS/MS	3	3	33.1	49161000	4916100	54311000	2	2133
A0A8C0N2F8	--	Ankyrin 3 OS=Canis lupus familiaris OX=9615 PE=4 SV=1	479.71	4379	By MS/MS	17	0	6.2	608880000	2280400	671580000	19	2136
A0A8C0N2G5	--	Zinc ribbon domain containing 2 OS=Canis lupus familiaris OX=9615 PE=4 SV=1	17.212	162	By MS/MS	4	4	35.8	147460000	14746000	102590000	8	2138
A0A8C0N2I8	UGGT1	UDP-glucose glycoprotein glucosyltransferase 1 OS=Canis lupus familiaris OX=9615 GN=UGGT1 PE=3 SV=1	163.44	1423	By MS/MS	22	22	25.4	921130000	11660000	977920000	25	2139
A0A8C0N2M4	LYRM4	Complex 1 LYR protein domain-containing protein OS=Canis lupus familiaris OX=9615 GN=LYRM4 PE=3 SV=1	8.2284	70	By MS/MS	1	1	20	7725700	1545100	0	1	2041
A0A8C0N2P3	RSBN1L	Round spermatid basic protein 1 like OS=Canis lupus familiaris OX=9615 GN=RSBN1L PE=3 SV=1	94.447	845	By MS/MS	2	2	3.1	7646900	159310	0	1	2144
A0A8C0N2Q5	--	Selenoprotein O OS=Canis lupus familiaris OX=9615 PE=3 SV=1	70.709	641	By MS/MS	1	1	3.7	40611000	1160300	0	1	2147
A0A8C0N2S6	--	dCMP deaminase OS=Canis lupus familiaris OX=9615 PE=3 SV=1	20.024	179	By MS/MS	2	2	18.4	109150000	9096100	66450000	2	2148
A0A8C0N2T5	--	Rho GTPase activating protein 29 OS=Canis lupus familiaris OX=9615 PE=4 SV=1	131.63	1165	By MS/MS	2	2	2.1	13271000	163840	14955000	2	2151
A0A8C0N3D8	PCTP	Phosphatidylcholine transfer protein-like OS=Canis lupus familiaris OX=9615 GN=PCTP PE=4 SV=1	23.241	202	By MS/MS	1	1	6.9	16400000	1490900	0	1	2062
A0A8C0N3J1	SFN	Stratifin OS=Canis lupus familiaris OX=9615 GN=SFN PE=3 SV=1	27.833	248	By MS/MS	13	12	46.4	724940000	38155000	630190000	13	2179
A0A8C0N3J6	--	N(alpha)-acetyltransferase 15, NatA auxiliary subunit OS=Canis lupus familiaris OX=9615 PE=4 SV=1	97.335	834	By MS/MS	13	9	22.1	812940000	13779000	772750000	16	2181
A0A8C0N3L0	GRB7	Growth factor receptor bound protein 7 OS=Canis lupus familiaris OX=9615 GN=GRB7 PE=3 SV=1	61.63	553	By MS/MS	1	1	2.7	26406000	943060	0	1	2183
A0A8C0N3T6	--	Multifunctional fusion protein OS=Canis lupus familiaris OX=9615 PE=3 SV=1	63.9	581	By MS/MS	15	13	33.4	2573900000	91926000	2510400000	35	2194
A0A8C0N4I9	--	Nuclear factor of activated T cells 5 OS=Canis lupus familiaris OX=9615 PE=4 SV=1	158.73	1462	By MS/MS	1	1	1.1	0	0	0	0	2078
A0A8C0N4J9	DST	Dystonin OS=Canis lupus familiaris OX=9615 GN=DST PE=4 SV=1	885.31	7791	By MS/MS	18	1	2.9	147840000	298070	163890000	14	2035
A0A8C0N4P4	PGRMC2	Progesterone receptor membrane component 2 OS=Canis lupus familiaris OX=9615 GN=PGRMC2 PE=4 SV=1	26.185	247	By MS/MS	4	3	25.9	73416000	5647400	52975000	8	2226
A0A8C0N5A7	ADHFE1	Hydroxyacid-oxoacid transhydrogenase, mitochondrial OS=Canis lupus familiaris OX=9615 GN=ADHFE1 PE=3 SV=1	46.975	434	By MS/MS	1	1	4.6	21955000	784110	0	2	2232
A0A8C0N5U4	ANKIB1	RBR-type E3 ubiquitin transferase OS=Canis lupus familiaris OX=9615 GN=ANKIB1 PE=4 SV=1	122.46	1092	By MS/MS	2	2	2.5	13559000	237870	0	1	2265
A0A8C0N5X0	--	Non-histone chromosomal protein HMG-17 OS=Canis lupus familiaris OX=9615 PE=3 SV=1	9.8159	95	By MS/MS	2	1	26.3	72787000	14557000	74531000	1	2271
A0A8C0N6F0	UBR4	Multifunctional fusion protein OS=Canis lupus familiaris OX=9615 GN=UBR4 PE=3 SV=1	62.038	564	By MS/MS	6	1	15.2	319570000	8877000	412520000	11	2288
A0A8C0N6I4	TTC7A	Tetratricopeptide repeat domain 7A OS=Canis lupus familiaris OX=9615 GN=TTC7A PE=4 SV=1	99.771	893	By MS/MS	4	4	5.7	82587000	1423900	83163000	2	1967
A0A8C0N6K0	TRMT61B	tRNA (adenine(58)-N(1))-methyltransferase OS=Canis lupus familiaris OX=9615 GN=TRMT61B PE=4 SV=1	53.108	486	By MS/MS	1	1	2.9	41534000	1538300	0	1	2291
A0A8C0N6N8	DNPH1	2-deoxynucleoside 5-phosphate N-hydrolase 1 OS=Canis lupus familiaris OX=9615 GN=DNPH1 PE=3 SV=1	18.231	168	By MS/MS	3	3	23.2	77042000	8560200	93192000	2	2266
A0A8C0N6Q9	--	Mitochondrial fission regulator OS=Canis lupus familiaris OX=9615 PE=3 SV=1	38.15	351	By MS/MS	3	3	8.3	25149000	1479400	0	3	2297
A0A8C0N6T0	--	Enoyl-CoA delta isomerase 2 OS=Canis lupus familiaris OX=9615 PE=4 SV=1	43.12	390	By MS/MS	2	2	6.9	111200000	4834600	58179000	2	2301
A0A8C0N6W8	LSM5	U6 snRNA-associated Sm-like protein LSm5 OS=Canis lupus familiaris OX=9615 GN=LSM5 PE=3 SV=1	9.9374	91	By MS/MS	1	1	20.9	12134000	3033500	0	1	2308
A0A8C0N7D3	SLC4A1AP	Large ribosomal subunit protein bL33m OS=Canis lupus familiaris OX=9615 GN=SLC4A1AP PE=3 SV=1	87.701	782	By MS/MS	9	9	13.3	78989000	1579800	97328000	7	2329
A0A8C0N7E5	CLDN4	Claudin OS=Canis lupus familiaris OX=9615 GN=CLDN4 PE=3 SV=1	22.091	210	By MS/MS	2	1	13.3	172810000	21602000	188710000	1	2332
A0A8C0N7M5	CIZ1	CDKN1A interacting zinc finger protein 1 OS=Canis lupus familiaris OX=9615 GN=CIZ1 PE=4 SV=1	84.342	766	By matching	1	1	1.6	5552500	185080	0	0	2342
A0A8C0N7N8	--	Peptidyl-prolyl cis-trans isomerase OS=Canis lupus familiaris OX=9615 PE=3 SV=1	18.023	160	By MS/MS	4	4	30.6	48536000	3733600	50322000	4	2346
A0A8C0N7P6	COL5A2	Collagen type V alpha 2 chain OS=Canis lupus familiaris OX=9615 GN=COL5A2 PE=4 SV=1	140.74	1460	By MS/MS	2	2	2.1	79007000	897800	79973000	1	2275
A0A8C0N7Q0	--	Protein phosphatase 6 regulatory subunit 2 OS=Canis lupus familiaris OX=9615 PE=3 SV=1	117.34	1087	By MS/MS	2	2	2.4	32389000	568230	30091000	3	2345
A0A8C0N7Z0	LAS1L	LAS1 like, ribosome biogenesis factor OS=Canis lupus familiaris OX=9615 GN=LAS1L PE=4 SV=1	82.97	724	By MS/MS	10	10	18.9	124930000	2839400	101840000	9	2358
A0A8C0N8B2	VEZT	Vezatin OS=Canis lupus familiaris OX=9615 GN=VEZT PE=3 SV=1	81.246	710	By MS/MS	3	3	7	42740000	1042500	40731000	3	2377
A0A8C0N8D3	--	Gelsolin OS=Canis lupus familiaris OX=9615 PE=3 SV=1	78.578	713	By MS/MS	12	12	31.7	469980000	12702000	405390000	10	2187
A0A8C0N8S8	CEP70	Centrosomal protein of 70 kDa OS=Canis lupus familiaris OX=9615 GN=CEP70 PE=4 SV=1	66.373	564	By MS/MS	1	1	2.1	25782000	661070	0	1	2393
A0A8C0N8V1	--	SPG7 matrix AAA peptidase subunit, paraplegin OS=Canis lupus familiaris OX=9615 PE=3 SV=1	97.093	887	By MS/MS	4	4	7.3	53024000	964070	40218000	4	2335
A0A8C0N8Y6	--	Adenosylhomocysteinase OS=Canis lupus familiaris OX=9615 PE=3 SV=1	58.788	529	By MS/MS	5	2	14.6	84560000	2562400	93697000	5	2396
A0A8C0N9G5	UBQLN2	Ubiquilin 2 OS=Canis lupus familiaris OX=9615 GN=UBQLN2 PE=4 SV=1	65.584	623	By MS/MS	5	2	13.2	41722000	2781500	58032000	2	2414
A0A8C0N9H4	--	Normal mucosa of esophagus-specific gene 1 protein OS=Canis lupus familiaris OX=9615 PE=4 SV=1	9.5181	83	By MS/MS	2	2	37.3	221930000	36989000	225740000	3	2416
A0A8C0N9J8	--	Tyrosine-protein phosphatase non-receptor type OS=Canis lupus familiaris OX=9615 PE=3 SV=1	114.44	1018	By MS/MS	5	5	6.3	105790000	1734300	47131000	4	2420
A0A8C0N9J9	--	Cytochrome b5 heme-binding domain-containing protein OS=Canis lupus familiaris OX=9615 PE=3 SV=1	14.496	130	By matching	2	0	33.8	0	0	0	0	2421
A0A8C0N9N8	--	Cytochrome c oxidase subunit 6C OS=Canis lupus familiaris OX=9615 PE=3 SV=1	8.4879	75	By MS/MS	4	1	42.7	89299000	12757000	65630000	5	2426
A0A8C0N9T5	VPS13B	Vacuolar protein sorting 13 homolog B OS=Canis lupus familiaris OX=9615 GN=VPS13B PE=3 SV=1	412.92	3695	By MS/MS	1	1	0.3	21052000	105790	0	1	2278
A0A8C0N9W0	MRPL17	Large ribosomal subunit protein bL17m OS=Canis lupus familiaris OX=9615 GN=MRPL17 PE=3 SV=1	19.524	172	By MS/MS	1	1	8.1	2589400	184960	0	1	2434
A0A8C0N9Z2	ZNF185	Zinc finger protein 185 with LIM domain OS=Canis lupus familiaris OX=9615 GN=ZNF185 PE=4 SV=1	73.921	688	By MS/MS	3	3	6.2	13422000	268430	25015000	3	2415
A0A8C0N032	PRDX4	Peroxiredoxin 4 OS=Canis lupus familiaris OX=9615 GN=PRDX4 PE=4 SV=1	30.537	272	By MS/MS	5	3	23.9	133340000	7407600	71647000	3	2037
A0A8C0N131	--	G-protein coupled receptors family 2 profile 2 domain-containing protein OS=Canis lupus familiaris OX=9615 PE=4 SV=1	70.381	640	By MS/MS	1	1	0.9	0	0	0	1	2075
A0A8C0N138	--	Serum/glucocorticoid regulated kinase family member 3 OS=Canis lupus familiaris OX=9615 PE=3 SV=1	38.415	333	By MS/MS	1	1	2.7	9566500	415940	0	2	2077
A0A8C0N162	--	Thioredoxin domain-containing protein OS=Canis lupus familiaris OX=9615 PE=4 SV=1	34.452	328	By MS/MS	8	8	28.4	8224700000	373850000	7447500000	65	2080
A0A8C0N203	OSBPL9	Oxysterol-binding protein OS=Canis lupus familiaris OX=9615 GN=OSBPL9 PE=3 SV=1	79.292	706	By MS/MS	3	0	5	43001000	1303000	40299000	1	1988
A0A8C0N242	--	Immortalization up-regulated protein OS=Canis lupus familiaris OX=9615 PE=4 SV=1	11.193	107	By MS/MS	1	1	9.3	22495000	3749200	0	0	2117
A0A8C0N249	DOCK9	Dedicator of cytokinesis 9 OS=Canis lupus familiaris OX=9615 GN=DOCK9 PE=3 SV=1	248.52	2178	By MS/MS	10	10	8.2	135910000	1087300	138120000	9	1921
A0A8C0N278	CLUH	Clustered mitochondria protein homolog OS=Canis lupus familiaris OX=9615 GN=CLUH PE=3 SV=1	150.82	1348	By MS/MS	20	1	22.7	542420000	7232300	529770000	28	2118
A0A8C0N297	ANK3	Ankyrin 3 OS=Canis lupus familiaris OX=9615 GN=ANK3 PE=4 SV=1	204.24	1869	By MS/MS	18	1	15.5	11362000	115940	0	2	2015
A0A8C0N328	TACC1	Transforming acidic coiled-coil containing protein 1 OS=Canis lupus familiaris OX=9615 GN=TACC1 PE=3 SV=1	106.26	990	By matching	1	0	1.1	0	0	0	0	2163
A0A8C0N341	BAZ1B	Bromodomain adjacent to zinc finger domain 1B OS=Canis lupus familiaris OX=9615 GN=BAZ1B PE=4 SV=1	170.6	1480	By MS/MS	14	14	13.2	249320000	2680900	273780000	14	2164
A0A8C0N440	UPP1	Nucleoside phosphorylase domain-containing protein OS=Canis lupus familiaris OX=9615 GN=UPP1 PE=3 SV=1	33.699	311	By MS/MS	8	8	40.5	1543900000	96496000	1926300000	20	2204
A0A8C0N466	RWDD4	RWD domain-containing protein OS=Canis lupus familiaris OX=9615 GN=RWDD4 PE=4 SV=1	20.061	177	By MS/MS	2	2	26	32041000	4577300	34856000	3	2210
A0A8C0N542	--	Solute carrier family 17 member 5 OS=Canis lupus familiaris OX=9615 PE=4 SV=1	50.303	449	By MS/MS	2	2	4.7	22394000	1399600	24627000	1	2241
A0A8C0N585	SRBD1	S1 RNA binding domain 1 OS=Canis lupus familiaris OX=9615 GN=SRBD1 PE=4 SV=1	112.46	1003	By MS/MS	6	6	7.9	75526000	1180100	69189000	6	2221
A0A8C0N615	ORC2	Origin recognition complex subunit 2 OS=Canis lupus familiaris OX=9615 GN=ORC2 PE=3 SV=1	97.474	856	By MS/MS	2	2	2.7	41831000	909370	38861000	2	2274
A0A8C0N641	P4HA2	procollagen-proline 4-dioxygenase OS=Canis lupus familiaris OX=9615 GN=P4HA2 PE=3 SV=1	60.647	533	By MS/MS	10	10	25	527100000	15060000	467060000	11	2276
A0A8C0N666	XPOT	Exportin-T OS=Canis lupus familiaris OX=9615 GN=XPOT PE=3 SV=1	109.47	957	By MS/MS	10	10	14.5	398100000	8846700	403040000	11	2262
A0A8C0N684	GSPT1	G1 to S phase transition 1 OS=Canis lupus familiaris OX=9615 GN=GSPT1 PE=3 SV=1	78.266	730	By MS/MS	12	12	24.1	770040000	19745000	641890000	13	2028
A0A8C0N775	CCDC22	Coiled-coil domain-containing protein 22 OS=Canis lupus familiaris OX=9615 GN=CCDC22 PE=3 SV=1	81.458	724	By MS/MS	7	7	16.2	159880000	3134800	143020000	11	2323
A0A8C0N831	PAFAH1B1	Platelet-activating factor acetylhydrolase IB subunit alpha OS=Canis lupus familiaris OX=9615 GN=PAFAH1B1 PE=3 SV=1	46.256	407	By MS/MS	10	10	33.4	513710000	19758000	514240000	13	2362
A0A8C0N883	--	EH domain binding protein 1 like 1 OS=Canis lupus familiaris OX=9615 PE=4 SV=1	154.58	1442	By MS/MS	5	5	5.3	42197000	578040	64335000	3	2371
A0A8C0N892	--	Shroom family member 4 OS=Canis lupus familiaris OX=9615 PE=3 SV=1	141.75	1286	By MS/MS	2	1	1.8	9529700	144390	0	1	2373
A0A8C0N909	--	Centrosomal protein 55 OS=Canis lupus familiaris OX=9615 PE=4 SV=1	51.548	440	By MS/MS	7	7	17	267960000	8932100	222040000	7	2398
A0A8C0N912	--	Long-chain-fatty-acid--CoA ligase OS=Canis lupus familiaris OX=9615 PE=3 SV=1	77.415	694	By MS/MS	9	9	18.3	438190000	10687000	486580000	9	2399
A0A8C0N984	DUOX1	NAD(P)H oxidase (H2O2-forming) OS=Canis lupus familiaris OX=9615 GN=DUOX1 PE=3 SV=1	173.26	1519	By MS/MS	1	1	1.2	15972000	181500	0	1	320
A0A8C0NA02	CIAO3	Cytosolic iron-sulfur assembly component 3 OS=Canis lupus familiaris OX=9615 GN=CIAO3 PE=3 SV=1	52.952	476	By MS/MS	1	1	3.4	17535000	565640	0	1	2442
A0A8C0NA35	PLXNB2	Plexin B2 OS=Canis lupus familiaris OX=9615 GN=PLXNB2 PE=3 SV=1	203.11	1820	By MS/MS	10	10	8.5	249380000	2444900	271900000	12	2190
A0A8C0NA58	NR2C1	Nuclear receptor subfamily 2 group C member 1 OS=Canis lupus familiaris OX=9615 GN=NR2C1 PE=4 SV=1	159.71	1422	By MS/MS	3	3	2.5	1486600	14294	0	2	2447
A0A8C0NAA3	ASCC3	Activating signal cointegrator 1 complex subunit 3 OS=Canis lupus familiaris OX=9615 GN=ASCC3 PE=3 SV=1	228.78	2004	By MS/MS	15	15	9.8	120220000	1045400	91180000	14	2449
A0A8C0NAF9	--	mRNA decay activator protein ZFP36 OS=Canis lupus familiaris OX=9615 PE=4 SV=1	50.319	487	By MS/MS	4	4	10.1	42741000	2249500	13621000	4	2457
A0A8C0NAJ0	--	Phosphorylated adapter RNA export protein OS=Canis lupus familiaris OX=9615 PE=3 SV=1	37.254	333	By MS/MS	1	1	3.9	3367700	198100	0	1	2462
A0A8C0NAR2	EDC3	Enhancer of mRNA-decapping protein 3 OS=Canis lupus familiaris OX=9615 GN=EDC3 PE=3 SV=1	56.099	508	By MS/MS	6	1	17.7	139040000	4485100	74180000	5	2467
A0A8C0NBB0	--	E3 ubiquitin-protein ligase OS=Canis lupus familiaris OX=9615 PE=3 SV=1	77.719	686	By matching	1	1	1.2	1907200	47680	0	0	2273
A0A8C0NBG2	INTS14	Integrator complex subunit 14 OS=Canis lupus familiaris OX=9615 GN=INTS14 PE=4 SV=1	48.426	439	By MS/MS	2	2	8.2	0	0	0	2	2494
A0A8C0NBV0	--	Superoxide dismutase [Mn], mitochondrial OS=Canis lupus familiaris OX=9615 PE=3 SV=1	53.357	495	By MS/MS	4	4	10.5	138100000	5114900	103630000	4	363
A0A8C0NC01	UTP20	UTP20 small subunit processome component OS=Canis lupus familiaris OX=9615 GN=UTP20 PE=4 SV=1	301.95	2636	By MS/MS	20	20	10.9	363680000	2346300	419460000	23	2208
A0A8C0NC57	VPS35	Vacuolar protein sorting-associated protein 35 OS=Canis lupus familiaris OX=9615 GN=VPS35 PE=3 SV=1	91.706	796	By MS/MS	14	14	25	771640000	16418000	965400000	16	2512
A0A8C0NCC7	SUPT6H	Transcription elongation factor spt6 OS=Canis lupus familiaris OX=9615 GN=SUPT6H PE=3 SV=1	193.9	1679	By MS/MS	9	9	7.6	97778000	1051400	139630000	7	2237
A0A8C0NCE3	--	NIPA like domain containing 1 OS=Canis lupus familiaris OX=9615 PE=3 SV=1	44.695	411	By MS/MS	1	1	3.6	13747000	981910	0	2	2520
A0A8C0NCI5	WWC2	WW and C2 domain containing 2 OS=Canis lupus familiaris OX=9615 GN=WWC2 PE=4 SV=1	119.61	1078	By MS/MS	1	1	1	1812500	26269	0	1	2339
A0A8C0NCL6	ELP1	Elongator complex protein 1 OS=Canis lupus familiaris OX=9615 GN=ELP1 PE=3 SV=1	145.91	1294	By MS/MS	10	10	9.8	141400000	1991500	126780000	5	2530
A0A8C0NCN5	DYNLT1	Dynein light chain Tctex-type 1 OS=Canis lupus familiaris OX=9615 GN=DYNLT1 PE=3 SV=1	12.452	113	By MS/MS	2	2	28.3	168910000	28152000	200090000	1	2534
A0A8C0NCP8	--	Prominin 2 OS=Canis lupus familiaris OX=9615 PE=3 SV=1	86.673	789	By MS/MS	3	1	4.6	0	0	0	0	2535
A0A8C0NCW0	APBB1IP	Amyloid beta precursor protein binding family B member 1 interacting protein OS=Canis lupus familiaris OX=9615 GN=APBB1IP PE=4 SV=1	72.884	663	By MS/MS	2	1	2.6	6471700	239690	0	1	2540
A0A8C0NCY0	FKBP5	peptidylprolyl isomerase OS=Canis lupus familiaris OX=9615 GN=FKBP5 PE=4 SV=1	51.032	456	By MS/MS	8	8	20	209630000	6551100	224140000	11	2542
A0A8C0ND03	USO1	General vesicular transport factor p115 OS=Canis lupus familiaris OX=9615 GN=USO1 PE=3 SV=1	104.01	930	By MS/MS	11	0	16.8	188250000	3921800	490580000	9	2546
A0A8C0ND12	HSD17B6	Hydroxysteroid 17-beta dehydrogenase 6 OS=Canis lupus familiaris OX=9615 GN=HSD17B6 PE=3 SV=1	36.087	317	By MS/MS	1	1	3.2	5921500	281980	6063400	1	2547
A0A8C0ND90	BAZ2B	Bromodomain adjacent to zinc finger domain 2B OS=Canis lupus familiaris OX=9615 GN=BAZ2B PE=4 SV=1	139.83	1258	By matching	1	1	1.1	0	0	0	0	2173
A0A8C0NDB8	RAD23B	UV excision repair protein RAD23 OS=Canis lupus familiaris OX=9615 GN=RAD23B PE=3 SV=1	42.996	406	By MS/MS	7	6	26.6	716950000	47796000	650120000	5	2559
A0A8C0NDC8	BAIAP2L1	BAR/IMD domain containing adaptor protein 2 like 1 OS=Canis lupus familiaris OX=9615 GN=BAIAP2L1 PE=4 SV=1	56.984	511	By MS/MS	9	9	24.1	468880000	11436000	442280000	14	2561
A0A8C0NDH8	UBE2I	Ubiquitin conjugating enzyme E2 I OS=Canis lupus familiaris OX=9615 GN=UBE2I PE=3 SV=1	18.007	158	By MS/MS	4	4	36.1	101250000	14464000	86619000	6	2567
A0A8C0NDP7	--	Superoxide dismutase [Cu-Zn] OS=Canis lupus familiaris OX=9615 PE=3 SV=1	15.844	153	By matching	1	1	13.7	538710	76958	0	0	311
A0A8C0NDT4	--	TERF1 interacting nuclear factor 2 OS=Canis lupus familiaris OX=9615 PE=4 SV=1	45.879	417	By MS/MS	1	1	2.6	11519000	479980	0	1	2381
A0A8C0NDY3	RAB43	RAB43, member RAS oncogene family OS=Canis lupus familiaris OX=9615 GN=RAB43 PE=4 SV=1	23.215	212	By MS/MS	2	2	18.4	60186000	3343700	0	1	2581
A0A8C0NDY9	--	Rho GTPase activating protein 21 OS=Canis lupus familiaris OX=9615 PE=4 SV=1	214.1	1945	By MS/MS	5	5	3.4	27380000	213900	23009000	4	2583
A0A8C0NE16	ARHGAP20	Rho GTPase activating protein 20 OS=Canis lupus familiaris OX=9615 GN=ARHGAP20 PE=4 SV=1	120.67	1083	By matching	1	1	1.3	16030000	327130	0	0	2562
A0A8C0NE40	PMS1	PMS1 homolog 1, mismatch repair system component OS=Canis lupus familiaris OX=9615 GN=PMS1 PE=3 SV=1	116.44	1026	By MS/MS	2	2	2	17426000	248950	19111000	1	2544
A0A8C0NEA2	--	Esterase OVCA2 OS=Canis lupus familiaris OX=9615 PE=3 SV=1	24.146	228	By MS/MS	4	1	35.5	14294000	1786800	0	1	2594
A0A8C0NEH1	ASMTL	Acetylserotonin O-methyltransferase like OS=Canis lupus familiaris OX=9615 GN=ASMTL PE=3 SV=1	61.038	563	By matching	5	0	14.4	0	0	0	0	2067
A0A8C0NEH5	WIPI2	WD repeat domain, phosphoinositide interacting 2 OS=Canis lupus familiaris OX=9615 GN=WIPI2 PE=4 SV=1	47.709	436	By matching	1	1	1.4	16675000	926380	0	0	2603
A0A8C0NEP7	FXR1	FMR1 autosomal homolog 1 OS=Canis lupus familiaris OX=9615 GN=FXR1 PE=3 SV=1	64.062	572	By MS/MS	3	3	7.7	20479000	620560	68952000	3	2611
A0A8C0NEZ8	WDFY1	WD repeat and FYVE domain containing 1 OS=Canis lupus familiaris OX=9615 GN=WDFY1 PE=4 SV=1	62.517	544	By MS/MS	4	0	10.7	59271000	1743300	0	1	2618
A0A8C0NF12	TJP2	Tight junction protein ZO-2 OS=Canis lupus familiaris OX=9615 GN=TJP2 PE=4 SV=1	133.55	1189	By matching	22	0	33.5	0	0	0	0	313
A0A8C0NF91	--	Synaptotagmin like 1 OS=Canis lupus familiaris OX=9615 PE=4 SV=1	54.833	502	By MS/MS	1	1	2.2	40950000	1638000	0	1	2470
A0A8C0NFG8	TMEM70	Transmembrane protein 70 OS=Canis lupus familiaris OX=9615 GN=TMEM70 PE=3 SV=1	28.401	256	By MS/MS	1	1	4.3	21713000	1447500	0	1	2630
A0A8C0NFQ0	--	Zinc finger HIT-type containing 6 OS=Canis lupus familiaris OX=9615 PE=4 SV=1	49.534	431	By matching	1	1	1.4	1762400	51835	0	0	2640
A0A8C0NGB5	--	Family with sequence similarity 107 member B OS=Canis lupus familiaris OX=9615 PE=4 SV=1	18.02	153	By MS/MS	4	4	20.9	29534000	2461200	101760000	5	2473
A0A8C0NGK4	PHKB	Phosphorylase b kinase regulatory subunit OS=Canis lupus familiaris OX=9615 GN=PHKB PE=3 SV=1	119.06	1041	By MS/MS	3	3	3.4	23769000	396150	26558000	2	2365
A0A8C0NGL9	ZMYM4	Zinc finger MYM-type containing 4 OS=Canis lupus familiaris OX=9615 GN=ZMYM4 PE=4 SV=1	171.42	1536	By MS/MS	2	1	1.4	5061500	61726	0	1	2633
A0A8C0NGN8	BAZ2A	Bromodomain adjacent to zinc finger domain 2A OS=Canis lupus familiaris OX=9615 GN=BAZ2A PE=3 SV=1	206.33	1861	By MS/MS	1	1	0.9	9820500	140290	0	2	2368
A0A8C0NGQ5	--	Filamin A OS=Canis lupus familiaris OX=9615 PE=3 SV=1	261.79	2477	By matching	61	0	40.6	0	0	0	0	2676
A0A8C0NGQ9	PSMD8	26S proteasome non-ATPase regulatory subunit 8 OS=Canis lupus familiaris OX=9615 GN=PSMD8 PE=3 SV=1	39.574	351	By MS/MS	6	6	23.6	284450000	12367000	182050000	4	2677
A0A8C0NGV3	PRKACB	cAMP-dependent protein kinase OS=Canis lupus familiaris OX=9615 GN=PRKACB PE=3 SV=1	46.159	397	By MS/MS	4	2	17.6	83103000	3777400	64440000	3	2537
A0A8C0NH34	--	Laminin subunit beta 3 OS=Canis lupus familiaris OX=9615 PE=4 SV=1	125.86	1145	By MS/MS	7	7	8.9	159980000	2539400	188800000	8	2683
A0A8C0NH72	RNF7	Ring finger protein 7 OS=Canis lupus familiaris OX=9615 GN=RNF7 PE=4 SV=1	9.6961	90	By MS/MS	1	1	24.4	2279700	569930	0	1	2698
A0A8C0NHD1	PSMA5	Proteasome subunit alpha type OS=Canis lupus familiaris OX=9615 GN=PSMA5 PE=3 SV=1	26.411	241	By MS/MS	7	7	45.6	496020000	41335000	420150000	9	2709
A0A8C0NHK9	--	Amino acid transporter OS=Canis lupus familiaris OX=9615 PE=3 SV=1	55.07	515	By MS/MS	1	1	3.5	0	0	0	0	2719
A0A8C0NHL4	PROSC	Pyridoxal phosphate homeostasis protein OS=Canis lupus familiaris OX=9615 GN=PROSC PE=3 SV=1	30.342	274	By MS/MS	1	1	4.7	16384000	1024000	0	2	2721
A0A8C0NHS1	SPAST	Spastin OS=Canis lupus familiaris OX=9615 GN=SPAST PE=3 SV=1	67.523	616	By MS/MS	2	2	4.4	5419700	120440	0	2	2729
A0A8C0NHW4	--	glutaminase OS=Canis lupus familiaris OX=9615 PE=3 SV=1	78.736	714	By MS/MS	17	2	38	138620000	3223800	0	2	2734
A0A8C0NI19	RPP30	Ribonuclease P/MRP subunit p30 OS=Canis lupus familiaris OX=9615 GN=RPP30 PE=3 SV=1	29.397	268	By MS/MS	6	6	26.5	129490000	7616800	118840000	7	2739
A0A8C0NI20	--	PH domain and leucine rich repeat protein phosphatase 1 OS=Canis lupus familiaris OX=9615 PE=4 SV=1	175.13	1632	By MS/MS	3	2	1.8	14123000	168130	14167000	3	2740
A0A8C0NI53	HACD3	Very-long-chain (3R)-3-hydroxyacyl-CoA dehydratase OS=Canis lupus familiaris OX=9615 GN=HACD3 PE=3 SV=1	36.389	307	By MS/MS	1	1	6.8	11484000	765580	0	2	2549
A0A8C0NI57	--	Ring finger protein 169 OS=Canis lupus familiaris OX=9615 PE=4 SV=1	76.086	706	By MS/MS	1	1	1.7	2174500	48323	0	1	2746
A0A8C0NIB8	BORCS5	BLOC-1-related complex subunit 5 OS=Canis lupus familiaris OX=9615 GN=BORCS5 PE=3 SV=1	20.276	177	By MS/MS	2	2	14.1	27606000	2123500	28267000	3	2752
A0A8C0NIF2	RIOK2	non-specific serine/threonine protein kinase OS=Canis lupus familiaris OX=9615 GN=RIOK2 PE=3 SV=1	61.537	536	By MS/MS	2	2	5.8	37576000	1565700	52213000	1	2757
A0A8C0NII4	--	Tetraspanin OS=Canis lupus familiaris OX=9615 PE=3 SV=1	55.762	524	By MS/MS	1	1	3.8	35560000	1546100	0	1	2762
A0A8C0NII8	XPC	XPC complex subunit, DNA damage recognition and repair factor OS=Canis lupus familiaris OX=9615 GN=XPC PE=3 SV=1	102.06	913	By MS/MS	3	3	4.6	41792000	852890	48681000	4	2763
A0A8C0NIQ4	SENP3	Ubiquitin-like protease family profile domain-containing protein OS=Canis lupus familiaris OX=9615 GN=SENP3 PE=3 SV=1	61.649	548	By MS/MS	4	4	10.8	90096000	3603900	57196000	3	2533
A0A8C0NIR3	PPP4R2	Protein phosphatase 4 regulatory subunit 2 OS=Canis lupus familiaris OX=9615 GN=PPP4R2 PE=3 SV=1	46.525	414	By MS/MS	6	6	26.3	88154000	3673100	174790000	7	2774
A0A8C0NIU8	SENP7	Ubiquitin-like protease family profile domain-containing protein OS=Canis lupus familiaris OX=9615 GN=SENP7 PE=3 SV=1	118.6	1047	By MS/MS	1	1	1.2	21423000	404200	0	1	2776
A0A8C0NJ56	--	Beta-1,4-N-acetylgalactosaminyltransferase OS=Canis lupus familiaris OX=9615 PE=3 SV=1	96.708	847	By MS/MS	1	1	1.2	6353900	124590	0	1	2790
A0A8C0NJ63	--	ADP dependent glucokinase OS=Canis lupus familiaris OX=9615 PE=4 SV=1	48.979	448	By MS/MS	4	4	16.1	169880000	8940900	182850000	6	2791
A0A8C0NJ70	--	CREB regulated transcription coactivator 1 OS=Canis lupus familiaris OX=9615 PE=4 SV=1	40.995	384	By MS/MS	2	2	11.2	11155000	1014100	0	1	2590
A0A8C0NJA5	PEA15	Astrocytic phosphoprotein PEA-15 OS=Canis lupus familiaris OX=9615 GN=PEA15 PE=4 SV=1	15.04	130	By MS/MS	2	0	18.5	45609000	5701200	32312000	1	2795
A0A8C0NJC4	DBT	Dihydrolipoamide acetyltransferase component of pyruvate dehydrogenase complex OS=Canis lupus familiaris OX=9615 GN=DBT PE=3 SV=1	53.29	482	By MS/MS	5	5	10.4	224110000	7229300	187150000	7	2797
A0A8C0NJE4	--	Egl-9 family hypoxia inducible factor 1 OS=Canis lupus familiaris OX=9615 PE=4 SV=1	45.078	417	By MS/MS	4	4	13.7	26808000	864770	25408000	4	2800
A0A8C0NJF7	RPF1	Ribosome production factor 1 homolog OS=Canis lupus familiaris OX=9615 GN=RPF1 PE=4 SV=1	39.819	348	By MS/MS	3	3	14.4	32162000	1531500	33899000	4	2418
A0A8C0NJG0	--	Signal transducer and activator of transcription OS=Canis lupus familiaris OX=9615 PE=3 SV=1	97.275	846	By MS/MS	4	4	5.6	57804000	1229900	116250000	5	2802
A0A8C0NJH9	EXOC8	Exocyst complex component 8 OS=Canis lupus familiaris OX=9615 GN=EXOC8 PE=3 SV=1	81.915	727	By MS/MS	6	6	9.9	107470000	2193200	105540000	8	2805
A0A8C0NKI1	FMR1	FMRP translational regulator 1 OS=Canis lupus familiaris OX=9615 GN=FMR1 PE=3 SV=1	61.353	545	By MS/MS	3	3	6.1	17039000	532480	21580000	2	2621
A0A8C0NKI3	SMCHD1	Elastin microfibril interfacer 2 OS=Canis lupus familiaris OX=9615 GN=SMCHD1 PE=4 SV=1	221.63	1967	By MS/MS	7	7	4.3	68684000	553900	121760000	6	2175
A0A8C0NKI6	--	RNA helicase OS=Canis lupus familiaris OX=9615 PE=3 SV=1	114.32	1008	By MS/MS	6	6	8.2	70727000	1219400	114830000	8	2841
A0A8C0NKM5	--	WD repeat-containing protein 44 OS=Canis lupus familiaris OX=9615 PE=4 SV=1	94.589	850	By MS/MS	6	6	8.8	47057000	825570	59855000	4	2845
A0A8C0NKN9	--	Retinol dehydrogenase 11 OS=Canis lupus familiaris OX=9615 PE=3 SV=1	32.836	295	By MS/MS	4	4	17.3	226760000	11935000	257270000	4	2847
A0A8C0NKS0	ZC3H18	Zinc finger CCCH-type containing 18 OS=Canis lupus familiaris OX=9615 GN=ZC3H18 PE=4 SV=1	105.93	947	By MS/MS	3	3	5	15591000	338930	15892000	3	2849
A0A8C0NKT6	YIPF4	Protein YIPF OS=Canis lupus familiaris OX=9615 GN=YIPF4 PE=3 SV=1	27.098	244	By MS/MS	1	1	5.3	49158000	5462000	0	0	2851
A0A8C0NKX6	--	Neurofibromin 1 OS=Canis lupus familiaris OX=9615 PE=4 SV=1	322.54	2869	By MS/MS	3	3	1.3	16418000	104570	16804000	2	2859
A0A8C0NKZ2	--	RNA helicase OS=Canis lupus familiaris OX=9615 PE=3 SV=1	80.31	729	By MS/MS	15	10	26.7	926240000	22591000	1051900000	17	2861
A0A8C0NL24	--	Ubiquitin carboxyl-terminal hydrolase OS=Canis lupus familiaris OX=9615 PE=3 SV=1	57.759	510	By MS/MS	11	11	31.2	897270000	28944000	842560000	17	2865
A0A8C0NL39	--	NADH dehydrogenase [ubiquinone] 1 alpha subcomplex subunit 10, mitochondrial OS=Canis lupus familiaris OX=9615 PE=3 SV=1	39.326	340	By MS/MS	7	7	30.9	217510000	9062900	220860000	8	2634
A0A8C0NL89	SLC6A6	Sodium- and chloride-dependent taurine transporter OS=Canis lupus familiaris OX=9615 GN=SLC6A6 PE=3 SV=1	64.754	575	By MS/MS	1	1	2.1	8796400	462970	0	1	235
A0A8C0NLE2	--	Pre-mRNA 3-end-processing factor FIP1 OS=Canis lupus familiaris OX=9615 PE=3 SV=1	60.32	538	By MS/MS	6	1	17.3	647110000	28135000	530270000	7	2876
A0A8C0NLH8	--	non-specific serine/threonine protein kinase OS=Canis lupus familiaris OX=9615 PE=3 SV=1	156.2	1338	By matching	14	0	12	0	0	0	0	2878
A0A8C0NLL3	ARHGDIA	Rho GDP dissociation inhibitor alpha OS=Canis lupus familiaris OX=9615 GN=ARHGDIA PE=3 SV=1	23.393	204	By MS/MS	8	8	58.3	3843900000	256260000	4275600000	15	2882
A0A8C0NLR7	HGS	Hepatocyte growth factor-regulated tyrosine kinase substrate OS=Canis lupus familiaris OX=9615 GN=HGS PE=4 SV=1	86.022	782	By MS/MS	6	6	8.6	187200000	6455100	170250000	7	2890
A0A8C0NLS3	--	Protein archease OS=Canis lupus familiaris OX=9615 PE=3 SV=1	20.089	174	By MS/MS	2	2	10.9	11721000	1465100	11885000	1	2891
A0A8C0NLS8	LOC477562	Proline dehydrogenase OS=Canis lupus familiaris OX=9615 GN=LOC477562 PE=3 SV=1	56.217	492	By MS/MS	4	4	9.3	23089000	641360	19017000	4	2892
A0A8C0NLV0	--	Endophilin-B1 OS=Canis lupus familiaris OX=9615 PE=4 SV=1	43.002	385	By MS/MS	4	4	18.2	101700000	4622800	99468000	5	2898
A0A8C0NLV9	SF3A3	Splicing factor 3a subunit 3 OS=Canis lupus familiaris OX=9615 GN=SF3A3 PE=3 SV=1	58.891	501	By MS/MS	7	7	22.4	716640000	25594000	681590000	12	2900
A0A8C0NM24	EDC4	Enhancer of mRNA-decapping protein 4 OS=Canis lupus familiaris OX=9615 GN=EDC4 PE=3 SV=1	151.7	1400	By MS/MS	18	1	26.5	13414000	200200	0	1	2844
A0A8C0NM75	STT3B	dolichyl-diphosphooligosaccharide--protein glycotransferase OS=Canis lupus familiaris OX=9615 GN=STT3B PE=3 SV=1	83.118	730	By MS/MS	3	3	4.2	183520000	5097700	183570000	2	156
A0A8C0NMA5	CTH	Cystathionine gamma-lyase OS=Canis lupus familiaris OX=9615 GN=CTH PE=3 SV=1	41.083	373	By MS/MS	14	0	48	1523000000	69227000	1425800000	16	2909
A0A8C0NMF4	SEPTIN6	Septin OS=Canis lupus familiaris OX=9615 GN=SEPTIN6 PE=3 SV=1	46.945	408	By MS/MS	7	3	22.1	24094000	963770	66967000	4	2695
A0A8C0NMG5	--	procollagen-proline 3-dioxygenase OS=Canis lupus familiaris OX=9615 PE=3 SV=1	60.303	527	By MS/MS	2	2	4.9	21219000	643010	21728000	2	2916
A0A8C0NMH8	SMARCE1	SWI/SNF related, matrix associated, actin dependent regulator of chromatin, subfamily e, member 1 OS=Canis lupus familiaris OX=9615 GN=SMARCE1 PE=4 SV=1	42.77	376	By MS/MS	6	6	20.2	191830000	8719400	164010000	8	2612
A0A8C0NMI5	CTSB	Cathepsin B OS=Canis lupus familiaris OX=9615 GN=CTSB PE=3 SV=1	41.159	374	By MS/MS	6	0	21.4	127650000	6078400	181190000	5	2917
A0A8C0NMM2	DDX21	RNA helicase OS=Canis lupus familiaris OX=9615 GN=DDX21 PE=3 SV=1	87.607	785	By MS/MS	23	19	41.8	2009700000	46738000	2088100000	30	2919
A0A8C0NMP0	--	Coatomer subunit alpha OS=Canis lupus familiaris OX=9615 PE=4 SV=1	139.4	1233	By MS/MS	33	33	38.8	3227200000	42464000	2947600000	38	2920
A0A8C0NMR3	--	Cordon-bleu WH2 repeat protein like 1 OS=Canis lupus familiaris OX=9615 PE=4 SV=1	127.25	1172	By MS/MS	12	1	12.1	256580000	3665400	189430000	9	2922
A0A8C0NMR4	--	Synaptotagmin binding cytoplasmic RNA interacting protein OS=Canis lupus familiaris OX=9615 PE=4 SV=1	63.778	573	By MS/MS	11	1	28.4	59532000	1653700	0	2	2923
A0A8C0NMV9	--	ATP-dependent RNA helicase OS=Canis lupus familiaris OX=9615 PE=3 SV=1	108.22	1002	By MS/MS	3	3	3.8	20626000	343760	44302000	3	2928
A0A8C0NMX5	GNAS	GNAS complex locus OS=Canis lupus familiaris OX=9615 GN=GNAS PE=3 SV=1	105.2	982	By MS/MS	4	0	5.4	77352000	1983400	94710000	4	228
A0A8C0NN31	--	UHRF1 binding protein 1 like OS=Canis lupus familiaris OX=9615 PE=4 SV=1	150.79	1349	By MS/MS	2	2	2.1	5989800	73948	8657000	1	2833
A0A8C0NN36	NCDN	Neurochondrin OS=Canis lupus familiaris OX=9615 GN=NCDN PE=3 SV=1	78.718	729	By MS/MS	2	2	4.5	23004000	605360	0	2	2935
A0A8C0NN75	APP	Amyloid-beta A4 protein OS=Canis lupus familiaris OX=9615 GN=APP PE=3 SV=1	75.093	660	By MS/MS	2	2	2.9	18220000	535870	17523000	3	2877
A0A8C0NNB2	MAP1LC3B	Microtubule associated protein 1 light chain 3 beta OS=Canis lupus familiaris OX=9615 GN=MAP1LC3B PE=3 SV=1	14.748	125	By MS/MS	1	1	11.2	0	0	0	1	2943
A0A8C0NNC1	ZZEF1	Zinc finger ZZ-type and EF-hand domain containing 1 OS=Canis lupus familiaris OX=9615 GN=ZZEF1 PE=4 SV=1	323	2899	By MS/MS	6	6	3.3	39165000	257670	19464000	8	2688
A0A8C0NNF7	CTSA	Carboxypeptidase OS=Canis lupus familiaris OX=9615 GN=CTSA PE=3 SV=1	55.159	485	By MS/MS	4	4	9.5	189460000	9472800	156440000	5	2944
A0A8C0NNJ7	--	Integrin subunit alpha 6 OS=Canis lupus familiaris OX=9615 PE=3 SV=1	119.47	1073	By MS/MS	11	11	14.9	227930000	3165700	222980000	9	2946
A0A8C0NNJ8	--	FAT atypical cadherin 1 OS=Canis lupus familiaris OX=9615 PE=4 SV=1	446.79	4040	By MS/MS	1	1	0.3	8629000	42930	0	1	2947
A0A8C0NNK5	NCOA1	Nuclear receptor coactivator OS=Canis lupus familiaris OX=9615 GN=NCOA1 PE=3 SV=1	152.41	1398	By MS/MS	1	1	1.6	11208000	167280	11477000	1	2948
A0A8C0NNN9	--	Toll like receptor 3 OS=Canis lupus familiaris OX=9615 PE=3 SV=1	108.45	942	By MS/MS	2	2	2.4	22998000	534830	26025000	2	2838
A0A8C0NNU3	--	Nucleolin OS=Canis lupus familiaris OX=9615 PE=4 SV=1	71.643	655	By MS/MS	17	17	26.6	2506800000	56973000	2581200000	27	2959
A0A8C0NNV7	APOOL	MICOS complex subunit OS=Canis lupus familiaris OX=9615 GN=APOOL PE=3 SV=1	25.681	233	By MS/MS	1	1	6.9	46632000	3330800	0	1	2960
A0A8C0NNW3	DYNC1LI1	Dynein light intermediate chain OS=Canis lupus familiaris OX=9615 GN=DYNC1LI1 PE=3 SV=1	56.498	524	By MS/MS	7	6	18.9	137910000	4179100	142580000	8	2961
A0A8C0NP40	--	Transmembrane protein 192 OS=Canis lupus familiaris OX=9615 PE=3 SV=1	30.356	268	By MS/MS	1	1	5.6	22139000	1703000	0	1	2973
A0A8C0NPM5	LRRC8D	Leucine rich repeat containing 8 VRAC subunit D OS=Canis lupus familiaris OX=9615 GN=LRRC8D PE=3 SV=1	98.118	858	By MS/MS	3	3	3.7	23646000	482580	25437000	1	2994
A0A8C0NQ24	ZNF462	Zinc finger protein 462 OS=Canis lupus familiaris OX=9615 GN=ZNF462 PE=4 SV=1	267.92	2367	By MS/MS	3	3	1.6	27088000	225730	28781000	3	2911
A0A8C0NQ45	--	Medium-chain specific acyl-CoA dehydrogenase, mitochondrial OS=Canis lupus familiaris OX=9615 PE=3 SV=1	42.375	385	By MS/MS	9	9	33.8	195350000	9767400	213390000	10	3007
A0A8C0NQ56	--	SPRY domain containing 7 OS=Canis lupus familiaris OX=9615 PE=4 SV=1	18.449	167	By MS/MS	1	1	9	22982000	2089300	0	2	3010
A0A8C0NQL1	--	Polypeptide N-acetylgalactosaminyltransferase OS=Canis lupus familiaris OX=9615 PE=3 SV=1	55.37	481	By MS/MS	4	3	10.8	125100000	5212500	138430000	1	3027
A0A8C0NQL4	MAX	MYC associated factor X OS=Canis lupus familiaris OX=9615 GN=MAX PE=4 SV=1	35.984	328	By MS/MS	2	2	5.2	8622300	359260	0	2	3028
A0A8C0NQM6	ATP5F1A	ATP synthase subunit alpha OS=Canis lupus familiaris OX=9615 GN=ATP5F1A PE=3 SV=1	57.795	534	By MS/MS	18	18	47	10282000000	302400000	10940000000	41	357
A0A8C0NR07	SLC25A15	Solute carrier family 25 member 15 OS=Canis lupus familiaris OX=9615 GN=SLC25A15 PE=3 SV=1	29.806	279	By MS/MS	2	2	7.2	4310000	269370	4483900	1	3043
A0A8C0NR54	--	Polyadenylate-binding protein OS=Canis lupus familiaris OX=9615 PE=3 SV=1	66.649	599	By MS/MS	20	15	49.6	4576200000	117340000	4321300000	28	3048
A0A8C0NR61	RBM14	RNA binding motif protein 14 OS=Canis lupus familiaris OX=9615 GN=RBM14 PE=4 SV=1	69.531	669	By MS/MS	6	3	10.5	283780000	10915000	317200000	2	3049
A0A8C0NRC3	CSNK1G1	non-specific serine/threonine protein kinase OS=Canis lupus familiaris OX=9615 GN=CSNK1G1 PE=3 SV=1	49.571	430	By MS/MS	2	1	5.6	2847400	109520	0	1	3055
A0A8C0NRD9	ATIC	Bifunctional purine biosynthesis protein ATIC OS=Canis lupus familiaris OX=9615 GN=ATIC PE=3 SV=1	64.726	592	By MS/MS	22	22	60	4934400000	133360000	5063100000	47	3057
A0A8C0NRH5	--	Nucleolar protein 11 OS=Canis lupus familiaris OX=9615 PE=4 SV=1	77.487	685	By MS/MS	7	7	14.6	227210000	5680300	258110000	12	3062
A0A8C0NRI8	AGL	Glycogen debranching enzyme OS=Canis lupus familiaris OX=9615 GN=AGL PE=3 SV=1	167.11	1466	By MS/MS	4	4	3.5	53140000	590450	46178000	3	254
A0A8C0NRK7	--	BRISC and BRCA1 A complex member 1 OS=Canis lupus familiaris OX=9615 PE=4 SV=1	28.12	254	By MS/MS	1	1	7.5	20701000	1217700	0	3	3065
A0A8C0NRL2	RHBDL2	rhomboid protease OS=Canis lupus familiaris OX=9615 GN=RHBDL2 PE=3 SV=1	34.257	303	By MS/MS	2	2	9.6	13938000	1267100	17749000	1	3066
A0A8C0NRZ8	SNX31	Ankyrin repeat domain 46 OS=Canis lupus familiaris OX=9615 GN=SNX31 PE=4 SV=1	25.126	226	By MS/MS	2	2	19.9	56013000	6223700	56591000	3	3082
A0A8C0NSC0	RPS19BP1	Active regulator of SIRT1 OS=Canis lupus familiaris OX=9615 GN=RPS19BP1 PE=3 SV=1	14.997	137	By MS/MS	2	1	23.4	118130000	13126000	136710000	2	3093
A0A8C0NSF7	--	threonine--tRNA ligase OS=Canis lupus familiaris OX=9615 PE=3 SV=1	83.098	719	By MS/MS	14	14	27.7	1674500000	34886000	1553000000	22	3097
A0A8C0NSS6	--	General transcription factor IIi OS=Canis lupus familiaris OX=9615 PE=4 SV=1	106.07	939	By MS/MS	13	13	22.3	407780000	6684900	310520000	14	3108
A0A8C0NST9	CCT4	T-complex protein 1 subunit delta OS=Canis lupus familiaris OX=9615 GN=CCT4 PE=3 SV=1	58.038	539	By MS/MS	17	17	54.7	6827400000	179670000	5158600000	51	3109
A0A8C0NSV2	UACA	Uveal autoantigen with coiled-coil domains and ankyrin repeats OS=Canis lupus familiaris OX=9615 GN=UACA PE=4 SV=1	164.4	1435	By MS/MS	9	9	6.9	67214000	616640	59190000	5	3111
A0A8C0NT73	POP1	POP1 homolog, ribonuclease P/MRP subunit OS=Canis lupus familiaris OX=9615 GN=POP1 PE=4 SV=1	110.95	990	By MS/MS	7	7	9.9	124000000	2032800	116270000	8	3122
A0A8C0NTB0	--	Uncharacterized protein OS=Canis lupus familiaris OX=9615 PE=4 SV=1	20.806	180	By matching	1	1	3.9	16147000	1467900	0	0	1802
A0A8C0NTC7	FBXO9	F-box only protein OS=Canis lupus familiaris OX=9615 GN=FBXO9 PE=4 SV=1	49.889	426	By MS/MS	1	1	3.1	0	0	0	1	3034
A0A8C0NTE1	ADSS	Adenylosuccinate synthetase isozyme 2 OS=Canis lupus familiaris OX=9615 GN=ADSS PE=3 SV=1	48.02	439	By MS/MS	8	8	28.9	1784700000	74363000	1555400000	10	3130
A0A8C0NTG5	CENPS	Centromere protein S OS=Canis lupus familiaris OX=9615 GN=CENPS PE=3 SV=1	18.017	159	By MS/MS	1	1	10.7	4887700	444340	0	1	3135
A0A8C0NTS7	--	Small ArfGAP 1 OS=Canis lupus familiaris OX=9615 PE=4 SV=1	44.921	417	By MS/MS	1	1	2.6	6037900	548900	0	1	3152
A0A8C0NU48	CWF19L1	CWF19 like 1, cell cycle control OS=Canis lupus familiaris OX=9615 GN=CWF19L1 PE=3 SV=1	55.497	490	By MS/MS	7	7	19.2	214810000	8592400	106650000	11	3161
A0A8C0NUC0	XRCC5	X-ray repair cross-complementing protein 5 OS=Canis lupus familiaris OX=9615 GN=XRCC5 PE=3 SV=1	76.719	677	By MS/MS	6	6	12.3	170900000	3974400	154130000	4	360
A0A8C0NUF0	TRIP4	Thyroid hormone receptor interactor 4 OS=Canis lupus familiaris OX=9615 GN=TRIP4 PE=4 SV=1	61.756	540	By MS/MS	1	1	1.5	7045900	220190	0	1	3169
A0A8C0NUI1	EMSY	EMSY transcriptional repressor, BRCA2 interacting OS=Canis lupus familiaris OX=9615 GN=EMSY PE=4 SV=1	126.89	1190	By MS/MS	3	3	3.4	21338000	328280	21849000	3	3145
A0A8C0NUK7	--	Coordinator of PRMT5 and differentiation stimulator OS=Canis lupus familiaris OX=9615 PE=4 SV=1	18.834	176	By MS/MS	1	1	9.1	9626100	1375200	0	1	3177
A0A8C0NUM0	PCYT2	ethanolamine-phosphate cytidylyltransferase OS=Canis lupus familiaris OX=9615 GN=PCYT2 PE=3 SV=1	41.334	366	By MS/MS	3	0	14.2	48511000	2109200	33669000	2	2731
A0A8C0NUP7	PTMA	Prothymosin alpha OS=Canis lupus familiaris OX=9615 GN=PTMA PE=3 SV=1	12.058	110	By MS/MS	5	5	26.4	387530000	129180000	560870000	22	3180
A0A8C0NUT0	FN3KRP	protein-ribulosamine 3-kinase OS=Canis lupus familiaris OX=9615 GN=FN3KRP PE=3 SV=1	33.347	302	By MS/MS	2	2	8.9	26976000	1586800	33059000	2	3184
A0A8C0NUT7	FYTTD1	UAP56-interacting factor OS=Canis lupus familiaris OX=9615 GN=FYTTD1 PE=3 SV=1	35.884	318	By MS/MS	1	1	4.4	2526000	120280	0	1	3186
A0A8C0NUY1	TELO2	Telomere length regulation protein TEL2 homolog OS=Canis lupus familiaris OX=9615 GN=TELO2 PE=3 SV=1	93.494	863	By MS/MS	3	0	4.3	6048800	120980	0	3	2819
A0A8C0NV04	--	CCR4-NOT transcription complex subunit 11 OS=Canis lupus familiaris OX=9615 PE=3 SV=1	55.559	516	By MS/MS	3	3	8.3	61977000	2383700	63037000	4	3193
A0A8C0NVE3	--	HECT and RLD domain containing E3 ubiquitin protein ligase family member 1 OS=Canis lupus familiaris OX=9615 PE=4 SV=1	519.14	4746	By MS/MS	1	1	0.2	3459900	14849	0	1	3192
A0A8C0NVP6	CNN2	Calponin OS=Canis lupus familiaris OX=9615 GN=CNN2 PE=3 SV=1	33.386	309	By MS/MS	4	3	23	367730000	22983000	137370000	3	3218
A0A8C0NVQ4	BIN3	Bridging integrator 3 OS=Canis lupus familiaris OX=9615 GN=BIN3 PE=4 SV=1	23.894	205	By MS/MS	1	1	6.3	19103000	1364500	0	1	3219
A0A8C0NVQ5	--	Protein Churchill OS=Canis lupus familiaris OX=9615 PE=3 SV=1	15.913	139	By MS/MS	2	2	22.3	27987000	2798700	24915000	2	3220
A0A8C0NVR6	--	14-3-3 domain-containing protein OS=Canis lupus familiaris OX=9615 PE=3 SV=1	28.996	253	By MS/MS	13	11	52.2	3053900000	152700000	2593300000	12	3221
A0A8C0NVX9	VPS36	Vacuolar protein-sorting-associated protein 36 OS=Canis lupus familiaris OX=9615 GN=VPS36 PE=3 SV=1	43.776	386	By MS/MS	5	5	18.4	222380000	7942200	171750000	10	3229
A0A8C0NW98	--	RNA helicase OS=Canis lupus familiaris OX=9615 PE=4 SV=1	89.682	809	By MS/MS	6	6	10.1	120850000	2466300	122030000	8	3241
A0A8C0NWJ2	MEPCE	RNA methyltransferase OS=Canis lupus familiaris OX=9615 GN=MEPCE PE=3 SV=1	75.152	692	By MS/MS	4	4	6.6	61232000	1654900	56361000	2	3249
A0A8C0NWV8	CCAR2	Cell cycle and apoptosis regulator 2 OS=Canis lupus familiaris OX=9615 GN=CCAR2 PE=4 SV=1	102.13	918	By MS/MS	16	0	31.6	1376300000	25023000	1277400000	19	3255
A0A8C0NWW9	--	WD repeat domain 45B OS=Canis lupus familiaris OX=9615 PE=4 SV=1	38.09	344	By MS/MS	3	3	11	74609000	5739200	75289000	4	3257
A0A8C0NWZ0	--	Dihydrofolate reductase OS=Canis lupus familiaris OX=9615 PE=3 SV=1	21.649	187	By MS/MS	5	5	31	275530000	21195000	298060000	6	3259
A0A8C0NX07	UBXN7	UBX domain-containing protein 7 OS=Canis lupus familiaris OX=9615 GN=UBXN7 PE=4 SV=1	54.878	489	By MS/MS	4	2	11.2	127760000	4405600	122310000	5	3261
A0A8C0NX13	--	DNA helicase OS=Canis lupus familiaris OX=9615 PE=3 SV=1	222.57	1964	By MS/MS	7	2	4.5	25987000	249880	82057000	3	3171
A0A8C0NX63	--	Kelch repeat and BTB domain containing 6 OS=Canis lupus familiaris OX=9615 PE=4 SV=1	74.422	660	By MS/MS	2	0	4.1	25701000	676350	26156000	2	3263
A0A8C0NX81	EIF2S2	Eukaryotic translation initiation factor 2 subunit beta OS=Canis lupus familiaris OX=9615 GN=EIF2S2 PE=3 SV=1	38.287	333	By MS/MS	9	9	34.5	1432100000	65094000	1320400000	10	3266
A0A8C0NXA3	UQCRC1	Ubiquinol-cytochrome c reductase core protein 1 OS=Canis lupus familiaris OX=9615 GN=UQCRC1 PE=4 SV=1	52.829	480	By MS/MS	6	6	21.9	377060000	14502000	369090000	4	3269
A0A8C0NXC3	CEP170	Centrosomal protein 170 OS=Canis lupus familiaris OX=9615 GN=CEP170 PE=3 SV=1	183.24	1656	By matching	2	1	1.5	4416800	41668	0	0	3204
A0A8C0NXL6	TUBB4A	Tubulin beta chain OS=Canis lupus familiaris OX=9615 GN=TUBB4A PE=3 SV=1	48.351	433	By MS/MS	16	0	58.2	2167800000	103230000	2447900000	5	3284
A0A8C0NXN8	MOB2	MOB kinase activator 2 OS=Canis lupus familiaris OX=9615 GN=MOB2 PE=4 SV=1	26.646	235	By MS/MS	2	2	14.5	54270000	4174700	0	3	3287
A0A8C0NXS0	LIG3	DNA ligase OS=Canis lupus familiaris OX=9615 GN=LIG3 PE=3 SV=1	99.124	890	By MS/MS	6	6	8.7	98961000	1499400	72432000	7	2906
A0A8C0NXS3	ATP11C	Phospholipid-transporting ATPase OS=Canis lupus familiaris OX=9615 GN=ATP11C PE=3 SV=1	129.38	1132	By MS/MS	5	4	5.3	35407000	621180	35163000	6	3293
A0A8C0NXW5	CLPX	Caseinolytic mitochondrial matrix peptidase chaperone subunit OS=Canis lupus familiaris OX=9615 GN=CLPX PE=4 SV=1	69.287	633	By MS/MS	9	9	19.7	186820000	4151700	273870000	11	3296
A0A8C0NXX9	IER3IP1	Immediate early response 3-interacting protein 1 OS=Canis lupus familiaris OX=9615 GN=IER3IP1 PE=3 SV=1	8.9527	82	By MS/MS	1	1	24.4	154130000	38531000	0	1	3298
A0A8C0NY81	--	Calcium load-activated calcium channel OS=Canis lupus familiaris OX=9615 PE=3 SV=1	11.372	104	By MS/MS	1	1	13.5	10274000	2054800	0	3	130
A0A8C0NYC1	HUS1	Checkpoint protein OS=Canis lupus familiaris OX=9615 GN=HUS1 PE=3 SV=1	29.02	259	By MS/MS	2	2	6.6	9322400	776860	9495700	1	3310
A0A8C0NYD1	--	Solute carrier family 35 member E1 OS=Canis lupus familiaris OX=9615 PE=4 SV=1	44.416	409	By MS/MS	2	2	5.6	20847000	1603600	20882000	2	3313
A0A8C0NYU8	--	EWS RNA binding protein 1 OS=Canis lupus familiaris OX=9615 PE=3 SV=1	61.072	577	By matching	3	0	7.1	0	0	0	0	3329
A0A8C0NYZ7	TRPV4	Ion transport domain-containing protein OS=Canis lupus familiaris OX=9615 GN=TRPV4 PE=4 SV=1	109.94	981	By MS/MS	5	5	8	252000000	5478300	184360000	5	3336
A0A8C0NZ37	--	Coronin OS=Canis lupus familiaris OX=9615 PE=3 SV=1	69.469	637	By MS/MS	9	9	19.2	805920000	23026000	807870000	19	3341
A0A8C0NZ53	ABCD4	ATP binding cassette subfamily D member 4 OS=Canis lupus familiaris OX=9615 GN=ABCD4 PE=4 SV=1	50.551	444	By MS/MS	1	1	2.9	10016000	370960	0	1	3345
A0A8C0NZG9	INTS6	Integrator complex subunit 6 OS=Canis lupus familiaris OX=9615 GN=INTS6 PE=4 SV=1	106.77	957	By MS/MS	4	4	5.5	25482000	447060	21268000	3	3185
A0A8C0NZR2	NDUFA4	NDUFA4 mitochondrial complex associated OS=Canis lupus familiaris OX=9615 GN=NDUFA4 PE=4 SV=1	9.3086	82	By MS/MS	1	1	12.2	118640000	19773000	0	1	3364
A0A8C0NZT0	ACTR3	Actin related protein 3 OS=Canis lupus familiaris OX=9615 GN=ACTR3 PE=3 SV=1	47.371	418	By MS/MS	12	12	43.1	10479000000	476320000	1709500000	29	3356
A0A8C0P0B2	VDAC2	Voltage dependent anion channel 2 OS=Canis lupus familiaris OX=9615 GN=VDAC2 PE=3 SV=1	31.578	294	By MS/MS	10	10	40.8	2691400000	158320000	2374900000	38	3392
A0A8C0P0K1	--	Family with sequence similarity 151 member B OS=Canis lupus familiaris OX=9615 PE=3 SV=1	29.199	255	By MS/MS	3	3	15.7	73309000	5639200	69446000	5	3400
A0A8C0P0L7	MACF1	Microtubule actin crosslinking factor 1 OS=Canis lupus familiaris OX=9615 GN=MACF1 PE=4 SV=1	619.42	5423	By matching	62	0	16	0	0	0	0	3272
A0A8C0P0P7	LPCAT3	Lysophosphatidylcholine acyltransferase 3 OS=Canis lupus familiaris OX=9615 GN=LPCAT3 PE=4 SV=1	70.661	625	By MS/MS	5	5	8.8	125080000	5211800	86158000	5	3406
A0A8C0P0U6	TSC22D4	TSC22 domain family member 4 OS=Canis lupus familiaris OX=9615 GN=TSC22D4 PE=3 SV=1	40.879	395	By matching	1	0	1.8	0	0	0	0	3416
A0A8C0P0X7	--	BRI3 binding protein OS=Canis lupus familiaris OX=9615 PE=4 SV=1	27.572	248	By MS/MS	3	3	15.7	124030000	12403000	98666000	4	3419
A0A8C0P0Y1	C1QBP	Complement component 1 Q subcomponent-binding protein, mitochondrial OS=Canis lupus familiaris OX=9615 GN=C1QBP PE=3 SV=1	30.151	272	By MS/MS	6	6	41.2	237030000	18233000	257030000	9	3422
A0A8C0P1H1	KCTD14	Potassium channel tetramerization domain containing 14 OS=Canis lupus familiaris OX=9615 GN=KCTD14 PE=4 SV=1	27.592	245	By MS/MS	1	1	4.9	24681000	1451800	0	1	3445
A0A8C0P2D9	SP100	SP100 nuclear antigen OS=Canis lupus familiaris OX=9615 GN=SP100 PE=4 SV=1	94.061	821	By MS/MS	4	4	5.8	8461200	151090	20361000	3	3178
A0A8C0P2M9	TUSC3	Tumor suppressor candidate 3 OS=Canis lupus familiaris OX=9615 GN=TUSC3 PE=3 SV=1	33.099	289	By MS/MS	2	2	8.3	56074000	3738300	54835000	2	3477
A0A8C0P2V6	--	Apoptosis and caspase activation inhibitor OS=Canis lupus familiaris OX=9615 PE=4 SV=1	26.75	246	By MS/MS	1	1	7.7	5899600	327760	0	1	3487
A0A8C0P3D6	--	IF rod domain-containing protein OS=Canis lupus familiaris OX=9615 PE=3 SV=1	61.706	593	By matching	4	0	5.9	0	0	0	0	3504
A0A8C0P3K1	USP5	Ubiquitin carboxyl-terminal hydrolase OS=Canis lupus familiaris OX=9615 GN=USP5 PE=3 SV=1	98.82	891	By MS/MS	15	15	27.4	893370000	20304000	769340000	11	3512
A0A8C0P3P2	COG6	Conserved oligomeric Golgi complex subunit 6 OS=Canis lupus familiaris OX=9615 GN=COG6 PE=3 SV=1	68.079	605	By MS/MS	4	4	10.9	113870000	3162900	92571000	5	3515
A0A8C0P3P4	EP400	E1A binding protein p400 OS=Canis lupus familiaris OX=9615 GN=EP400 PE=4 SV=1	302.24	2770	By MS/MS	2	0	0.8	33903000	264870	0	1	3481
A0A8C0P3R9	FLNB	Filamin B OS=Canis lupus familiaris OX=9615 GN=FLNB PE=3 SV=1	275.19	2578	By MS/MS	93	1	59.2	16133000000	104760000	14609000000	212	3517
A0A8C0P3T1	GIT2	GIT ArfGAP 2 OS=Canis lupus familiaris OX=9615 GN=GIT2 PE=4 SV=1	84.616	759	By MS/MS	3	3	8.4	42446000	1061200	37539000	3	3502
A0A8C0P4B0	APMAP	Adipocyte plasma membrane-associated protein OS=Canis lupus familiaris OX=9615 GN=APMAP PE=3 SV=1	46.282	415	By MS/MS	8	8	27.7	531330000	19679000	497560000	10	3536
A0A8C0P4B6	EPB41L5	Band 4.1-like protein 5 OS=Canis lupus familiaris OX=9615 GN=EPB41L5 PE=4 SV=1	55.55	484	By MS/MS	4	4	8.9	51742000	2069700	54108000	4	319
A0A8C0P4F9	GCC2	GRIP and coiled-coil domain containing 2 OS=Canis lupus familiaris OX=9615 GN=GCC2 PE=4 SV=1	191.51	1644	By MS/MS	8	8	6.9	94962000	703420	97435000	7	3545
A0A8C0P4H8	--	Phosducin thioredoxin-like domain-containing protein OS=Canis lupus familiaris OX=9615 PE=3 SV=1	27.715	240	By MS/MS	4	4	21.7	95327000	5296000	98534000	4	3549
A0A8C0P4I5	PPAT	Amidophosphoribosyltransferase OS=Canis lupus familiaris OX=9615 GN=PPAT PE=3 SV=1	57.179	517	By MS/MS	8	8	25.9	268050000	9243200	234470000	9	3550
A0A8C0P4K1	--	Ephrin B1 OS=Canis lupus familiaris OX=9615 PE=3 SV=1	37.945	346	By MS/MS	2	2	11	24867000	1130300	25743000	1	3554
A0A8C0P4L9	HIRA	Protein HIRA OS=Canis lupus familiaris OX=9615 GN=HIRA PE=3 SV=1	89.181	810	By MS/MS	1	1	2.2	6212200	147910	0	1	3555
A0A8C0P4N0	--	Metal transporter OS=Canis lupus familiaris OX=9615 PE=3 SV=1	40.285	358	By MS/MS	1	1	3.1	4150700	197650	0	1	3556
A0A8C0P4U1	DDA1	DET1- and DDB1-associated protein 1 OS=Canis lupus familiaris OX=9615 GN=DDA1 PE=3 SV=1	11.821	102	By MS/MS	1	1	11.8	0	0	0	1	3564
A0A8C0P4Y3	ADH5	S-(hydroxymethyl)glutathione dehydrogenase OS=Canis lupus familiaris OX=9615 GN=ADH5 PE=3 SV=1	39.664	374	By MS/MS	4	4	13.6	199540000	9070200	229010000	3	3567
A0A8C0P5C4	--	Protein farnesyltransferase subunit beta OS=Canis lupus familiaris OX=9615 PE=3 SV=1	43.465	389	By MS/MS	4	4	16.2	99261000	9023700	81829000	5	3583
A0A8C0P5E8	WDR11	WD repeat domain 11 OS=Canis lupus familiaris OX=9615 GN=WDR11 PE=4 SV=1	136.6	1224	By MS/MS	6	6	5.9	210910000	2850200	226510000	8	3585
A0A8C0P5E9	PGD	6-phosphogluconate dehydrogenase, decarboxylating OS=Canis lupus familiaris OX=9615 GN=PGD PE=3 SV=1	53.095	483	By MS/MS	16	16	47.6	7648500000	254950000	6919600000	26	3586
A0A8C0P5H9	LOC477944	Cytochrome b-c1 complex subunit 7 OS=Canis lupus familiaris OX=9615 GN=LOC477944 PE=3 SV=1	13.534	110	By MS/MS	4	4	36.4	198120000	24765000	223200000	4	3589
A0A8C0P5P0	--	RAN binding protein 3 OS=Canis lupus familiaris OX=9615 PE=4 SV=1	75.055	700	By MS/MS	8	8	18.4	99162000	2479100	128170000	8	3407
A0A8C0P5R4	--	Elongation factor 1-gamma OS=Canis lupus familiaris OX=9615 PE=3 SV=1	39.434	350	By matching	1	0	3.1	0	0	0	0	3595
A0A8C0P5R6	KLHL11	Kelch like family member 11 OS=Canis lupus familiaris OX=9615 GN=KLHL11 PE=4 SV=1	80.135	708	By MS/MS	2	2	4.9	6981400	205340	0	1	3597
A0A8C0P5W3	SRRT	Arsenite-resistance protein 2 OS=Canis lupus familiaris OX=9615 GN=SRRT PE=3 SV=1	96.936	842	By MS/MS	9	9	17.6	133520000	2670400	120590000	7	3602
A0A8C0P5X6	ARPP19	Myosin VA OS=Canis lupus familiaris OX=9615 GN=ARPP19 PE=3 SV=1	220.27	1899	By MS/MS	9	7	6	101460000	867150	158090000	7	3603
A0A8C0P5Y9	GPN3	GPN-loop GTPase 3 OS=Canis lupus familiaris OX=9615 GN=GPN3 PE=3 SV=1	32.659	284	By MS/MS	1	1	4.6	28463000	2587500	0	2	3605
A0A8C0P6A5	SP140	SP140 nuclear body protein OS=Canis lupus familiaris OX=9615 GN=SP140 PE=4 SV=1	86.463	749	By MS/MS	2	2	3.3	8365300	199170	0	1	3511
A0A8C0P6B3	--	UDP-glucuronic acid decarboxylase 1 OS=Canis lupus familiaris OX=9615 PE=3 SV=1	43.975	385	By MS/MS	1	1	3.6	0	0	0	1	3619
A0A8C0P6E0	--	Plasminogen activator, tissue type OS=Canis lupus familiaris OX=9615 PE=4 SV=1	49.606	437	By MS/MS	1	1	3	9011600	375480	0	2	3238
A0A8C0P6F9	KCTD9	Potassium channel tetramerization domain containing 9 OS=Canis lupus familiaris OX=9615 GN=KCTD9 PE=4 SV=1	38.508	353	By matching	1	1	4.8	111310000	4452600	0	0	3624
A0A8C0P6K8	SLC25A11	Solute carrier family 25 member 11 OS=Canis lupus familiaris OX=9615 GN=SLC25A11 PE=3 SV=1	34.075	314	By MS/MS	6	6	24.5	424450000	22340000	433990000	8	3629
A0A8C0P6W8	EIF4E	Eukaryotic translation initiation factor 4E OS=Canis lupus familiaris OX=9615 GN=EIF4E PE=3 SV=1	25.093	217	By MS/MS	6	6	47.5	749480000	53534000	627730000	7	3642
A0A8C0P7A3	DLG1	Discs large MAGUK scaffold protein 1 OS=Canis lupus familiaris OX=9615 GN=DLG1 PE=3 SV=1	104.68	939	By MS/MS	7	6	13.1	175850000	4187000	113590000	9	3658
A0A8C0P7E2	PDE12	Phosphodiesterase 12 OS=Canis lupus familiaris OX=9615 GN=PDE12 PE=4 SV=1	67.616	616	By MS/MS	5	5	14.3	194130000	7466400	255040000	8	3664
A0A8C0P7G2	RALGAPA2	Ral GTPase activating protein catalytic alpha subunit 2 OS=Canis lupus familiaris OX=9615 GN=RALGAPA2 PE=4 SV=1	202.26	1796	By matching	1	1	0.5	2780000	28080	0	0	3577
A0A8C0P7I5	RPS6KA3	Ribosomal protein S6 kinase OS=Canis lupus familiaris OX=9615 GN=RPS6KA3 PE=3 SV=1	83.796	740	By MS/MS	7	4	11.5	57427000	1221800	100190000	2	3667
A0A8C0P7I7	--	Exosome component 1 OS=Canis lupus familiaris OX=9615 PE=4 SV=1	21.836	199	By MS/MS	5	5	35.2	107280000	9752300	116040000	6	3668
A0A8C0P7N6	--	Neuron navigator 2 OS=Canis lupus familiaris OX=9615 PE=3 SV=1	267.2	2486	By MS/MS	11	10	6.7	91078000	679690	69125000	10	3490
A0A8C0P7R0	--	Basic proline-rich protein-like OS=Canis lupus familiaris OX=9615 PE=4 SV=1	20.27	196	By MS/MS	2	2	24	20926000	1902400	0	1	3679
A0A8C0P8A3	--	Solute carrier family 12 member 2 OS=Canis lupus familiaris OX=9615 PE=3 SV=1	122.24	1133	By MS/MS	6	6	5.7	304580000	5537900	305100000	6	3666
A0A8C0P8R2	TSC22D1	TSC22 domain family member 1 OS=Canis lupus familiaris OX=9615 GN=TSC22D1 PE=3 SV=1	108.74	1072	By MS/MS	5	1	8.3	3457600	265970	0	2	3717
A0A8C0P9I7	P3H1	procollagen-proline 3-dioxygenase OS=Canis lupus familiaris OX=9615 GN=P3H1 PE=3 SV=1	81.762	734	By MS/MS	4	4	7.2	60106000	1581700	57555000	5	3746
A0A8C0P9M1	MCM4	DNA replication licensing factor MCM4 OS=Canis lupus familiaris OX=9615 GN=MCM4 PE=3 SV=1	94.707	843	By MS/MS	22	22	41.3	1585100000	31702000	1482100000	31	3726
A0A8C0P9M4	RHOG	Ras homolog family member G OS=Canis lupus familiaris OX=9615 GN=RHOG PE=4 SV=1	21.294	191	By MS/MS	6	6	50.3	208750000	17395000	181960000	6	3750
A0A8C0P9Q2	--	Heat shock protein family A (Hsp70) member 2 OS=Canis lupus familiaris OX=9615 PE=3 SV=1	67.615	614	By MS/MS	14	6	25.2	239870000	6150600	278330000	7	3752
A0A8C0P9S0	ACO2	Aconitate hydratase, mitochondrial OS=Canis lupus familiaris OX=9615 GN=ACO2 PE=3 SV=1	85.721	781	By MS/MS	12	12	22.8	784470000	17829000	792470000	11	3754
A0A8C0P9S7	ZMYND8	Zinc finger MYND-type containing 8 OS=Canis lupus familiaris OX=9615 GN=ZMYND8 PE=4 SV=1	142.97	1297	By MS/MS	3	3	2.9	38591000	494760	32476000	5	3355
A0A8C0P9T7	NOC4L	Nucleolar complex associated 4 homolog OS=Canis lupus familiaris OX=9615 GN=NOC4L PE=3 SV=1	58.604	516	By MS/MS	6	1	22.7	139370000	5574700	121390000	5	3751
A0A8C0P9U7	--	Mitochondrial transcription termination factor 3 OS=Canis lupus familiaris OX=9615 PE=3 SV=1	66.271	612	By MS/MS	3	3	7.8	11235000	261280	11504000	1	3762
A0A8C0P9X6	--	CCAAT/enhancer-binding protein OS=Canis lupus familiaris OX=9615 PE=3 SV=1	33.986	327	By MS/MS	2	2	8.6	8995100	642510	9886100	1	3766
A0A8C0P9Y6	--	Cadherin 17 OS=Canis lupus familiaris OX=9615 PE=4 SV=1	89.626	811	By MS/MS	2	2	3.3	20048000	501200	16674000	2	3712
A0A8C0P022	--	Ral guanine nucleotide dissociation stimulator like 3 OS=Canis lupus familiaris OX=9615 PE=4 SV=1	78.378	716	By MS/MS	3	3	6.7	39909000	973380	0	3	3377
A0A8C0P067	ANXA4	Annexin OS=Canis lupus familiaris OX=9615 GN=ANXA4 PE=3 SV=1	34.931	310	By MS/MS	10	10	36.5	1533100000	66655000	1543600000	15	3384
A0A8C0P081	NEK1	NIMA related kinase 1 OS=Canis lupus familiaris OX=9615 GN=NEK1 PE=4 SV=1	143.15	1257	By matching	1	1	1.1	1043900	14107	0	0	3386
A0A8C0P095	PLXNA2	Plexin A2 OS=Canis lupus familiaris OX=9615 GN=PLXNA2 PE=3 SV=1	213.12	1909	By MS/MS	3	3	1.6	44519000	423990	52541000	3	3387
A0A8C0P102	--	Histone H2B OS=Canis lupus familiaris OX=9615 PE=3 SV=1	15.3	137	By matching	3	0	32.8	0	0	0	0	3426
A0A8C0P136	QSER1	Glutamine and serine rich 1 OS=Canis lupus familiaris OX=9615 GN=QSER1 PE=4 SV=1	189.68	1741	By matching	1	1	0.9	4475900	62165	0	0	3408
A0A8C0P164	--	Structural maintenance of chromosomes 2 OS=Canis lupus familiaris OX=9615 PE=3 SV=1	131.62	1162	By MS/MS	15	15	14.1	718840000	9714100	757130000	13	3433
A0A8C0P172	--	Threonylcarbamoyl-AMP synthase OS=Canis lupus familiaris OX=9615 PE=3 SV=1	28.526	274	By MS/MS	2	2	9.5	51074000	3404900	49812000	2	3436
A0A8C0P174	PGLS	6-phosphogluconolactonase OS=Canis lupus familiaris OX=9615 GN=PGLS PE=3 SV=1	27.5	258	By MS/MS	6	6	34.9	614390000	43885000	546000000	12	3437
A0A8C0P182	CHD1	DNA helicase OS=Canis lupus familiaris OX=9615 GN=CHD1 PE=4 SV=1	195.22	1692	By MS/MS	8	6	5.4	106600000	1025000	80078000	5	2862
A0A8C0P223	CBR4	Carbonyl reductase 4 OS=Canis lupus familiaris OX=9615 GN=CBR4 PE=3 SV=1	24.568	231	By MS/MS	1	1	5.6	42018000	2626100	0	1	3448
A0A8C0P269	CLCN3	Chloride channel protein OS=Canis lupus familiaris OX=9615 GN=CLCN3 PE=3 SV=1	88.447	791	By MS/MS	2	2	3	23634000	656490	23979000	2	3466
A0A8C0P363	ZMAT3	Zinc finger matrin-type 3 OS=Canis lupus familiaris OX=9615 GN=ZMAT3 PE=4 SV=1	31.988	289	By MS/MS	1	1	3.8	4074900	254680	0	1	3499
A0A8C0P483	--	BolA family member 3 OS=Canis lupus familiaris OX=9615 PE=3 SV=1	11.614	103	By MS/MS	1	1	12.6	4944300	618040	0	1	3534
A0A8C0P543	DHX37	DEAH-box helicase 37 OS=Canis lupus familiaris OX=9615 GN=DHX37 PE=4 SV=1	122.31	1094	By MS/MS	9	9	9.8	122490000	1884500	72939000	6	3573
A0A8C0P547	INTS10	Integrator complex subunit 10 OS=Canis lupus familiaris OX=9615 GN=INTS10 PE=3 SV=1	76.261	664	By MS/MS	1	1	1.4	9577400	233600	0	1	3574
A0A8C0P575	--	Protein arginine methyltransferase 3 OS=Canis lupus familiaris OX=9615 PE=4 SV=1	57.001	508	By MS/MS	3	1	7.7	18823000	818380	77053000	4	2972
A0A8C0P591	--	ubiquitinyl hydrolase 1 OS=Canis lupus familiaris OX=9615 PE=3 SV=1	399.72	3511	By MS/MS	2	2	0.7	34006000	171750	69062000	2	3323
A0A8C0P625	LYPLAL1	palmitoyl-protein hydrolase OS=Canis lupus familiaris OX=9615 GN=LYPLAL1 PE=3 SV=1	25.988	236	By MS/MS	2	2	19.1	99580000	7112800	65701000	2	3611
A0A8C0P652	--	Protein phosphatase OS=Canis lupus familiaris OX=9615 PE=3 SV=1	32.459	303	By MS/MS	2	2	10.6	3947800	328980	0	2	3613
A0A8C0P654	RSF1	Remodeling and spacing factor 1 OS=Canis lupus familiaris OX=9615 GN=RSF1 PE=4 SV=1	162.57	1434	By MS/MS	3	3	3.1	25443000	343820	30301000	4	3614
A0A8C0P735	--	non-specific serine/threonine protein kinase OS=Canis lupus familiaris OX=9615 PE=3 SV=1	45.865	405	By MS/MS	3	3	10.1	56476000	2259000	43251000	3	3648
A0A8C0P754	SMYD5	Histone-lysine N-trimethyltransferase SMYD5 OS=Canis lupus familiaris OX=9615 GN=SMYD5 PE=4 SV=1	47.176	418	By MS/MS	5	5	17.7	228100000	10862000	234450000	9	3652
A0A8C0P772	--	Cullin associated and neddylation dissociated 2 (putative) OS=Canis lupus familiaris OX=9615 PE=3 SV=1	122.3	1119	By MS/MS	1	1	2.3	14255000	237580	0	1	3654
A0A8C0P775	DZIP3	RING-type E3 ubiquitin transferase OS=Canis lupus familiaris OX=9615 GN=DZIP3 PE=4 SV=1	113.26	991	By MS/MS	1	1	1.1	112990000	1883200	0	6	3421
A0A8C0P821	RAB14	Ras-related protein Rab-14 OS=Canis lupus familiaris OX=9615 GN=RAB14 PE=3 SV=1	23.897	215	By MS/MS	8	8	59.1	955950000	59747000	913520000	12	3694
A0A8C0P945	UBR5	Ubiquitin protein ligase E3 component n-recognin 5 OS=Canis lupus familiaris OX=9615 GN=UBR5 PE=4 SV=1	299.92	2717	By MS/MS	13	13	7.4	243780000	1669700	244120000	12	3468
A0A8C0PA60	--	EF-hand domain-containing protein OS=Canis lupus familiaris OX=9615 PE=4 SV=1	38.892	331	By MS/MS	2	2	9.4	60132000	4008800	65935000	5	3771
A0A8C0PA67	--	SH2B adaptor protein 3 OS=Canis lupus familiaris OX=9615 PE=3 SV=1	59.691	554	By matching	1	1	2.2	3159100	112830	0	0	3772
A0A8C0PAE9	--	Spindle and kinetochore-associated protein 3 OS=Canis lupus familiaris OX=9615 PE=3 SV=1	51.523	465	By MS/MS	3	3	12	17667000	679500	24517000	3	3783
A0A8C0PAF3	KATNAL1	Multifunctional fusion protein OS=Canis lupus familiaris OX=9615 GN=KATNAL1 PE=3 SV=1	54.063	479	By matching	1	0	2.5	0	0	0	0	3784
A0A8C0PAM2	--	Pre-mRNA processing factor 4 OS=Canis lupus familiaris OX=9615 PE=4 SV=1	58.478	522	By MS/MS	8	8	16.7	599420000	19981000	576230000	9	3793
A0A8C0PAN1	--	C2 calcium dependent domain containing 2 OS=Canis lupus familiaris OX=9615 PE=4 SV=1	76.988	711	By MS/MS	1	1	4.1	0	0	0	0	3794
A0A8C0PAQ3	CAPRIN1	Cell cycle associated protein 1 OS=Canis lupus familiaris OX=9615 GN=CAPRIN1 PE=3 SV=1	78.717	716	By MS/MS	6	6	8.8	1040900000	45256000	989700000	8	3797
A0A8C0PAQ6	SDHAF2	Succinate dehydrogenase assembly factor 2, mitochondrial OS=Canis lupus familiaris OX=9615 GN=SDHAF2 PE=3 SV=1	19.484	165	By MS/MS	3	3	25.5	68056000	5235100	65614000	3	3798
A0A8C0PAT2	CCND1	Cyclin D1 OS=Canis lupus familiaris OX=9615 GN=CCND1 PE=3 SV=1	33.372	295	By MS/MS	4	4	15.6	36569000	2031600	11497000	3	279
A0A8C0PAW0	--	40S ribosomal protein S3a OS=Canis lupus familiaris OX=9615 PE=3 SV=1	18.66	165	By MS/MS	3	1	23	2791600	253790	0	2	3800
A0A8C0PAX5	ACADSB	Acyl-CoA dehydrogenase short/branched chain OS=Canis lupus familiaris OX=9615 GN=ACADSB PE=3 SV=1	47.28	432	By MS/MS	9	9	34.7	186630000	6912300	196420000	10	3802
A0A8C0PAZ4	--	Dynamin 1 like OS=Canis lupus familiaris OX=9615 PE=3 SV=1	83.385	749	By MS/MS	15	0	29	865700000	16031000	915930000	18	3805
A0A8C0PB15	--	SH3 domain containing kinase binding protein 1 OS=Canis lupus familiaris OX=9615 PE=4 SV=1	46.629	427	By MS/MS	9	9	28.3	208170000	7434700	157800000	13	3807
A0A8C0PB20	S100A14	S100 calcium binding protein A14 OS=Canis lupus familiaris OX=9615 GN=S100A14 PE=4 SV=1	11.508	104	By MS/MS	4	4	67.3	261400000	37343000	213870000	4	3808
A0A8C0PB37	KRT89	Keratin, type II cuticular Hb5 OS=Canis lupus familiaris OX=9615 GN=KRT89 PE=3 SV=1	51.872	470	By matching	6	0	13	0	0	0	0	3810
A0A8C0PB47	RHEB	Ras homolog, mTORC1 binding OS=Canis lupus familiaris OX=9615 GN=RHEB PE=4 SV=1	19.943	179	By MS/MS	2	2	12.3	393320000	32777000	359780000	3	3632
A0A8C0PB83	EFHD1	EF-hand domain family member D1 OS=Canis lupus familiaris OX=9615 GN=EFHD1 PE=4 SV=1	27.285	243	By MS/MS	7	5	35.4	401380000	23610000	310730000	6	3817
A0A8C0PBD4	PNPLA8	Patatin like phospholipase domain containing 8 OS=Canis lupus familiaris OX=9615 GN=PNPLA8 PE=4 SV=1	81.186	719	By MS/MS	3	0	6.5	23992000	533160	19464000	2	3823
A0A8C0PBG1	AHCYL2	Adenosylhomocysteinase OS=Canis lupus familiaris OX=9615 GN=AHCYL2 PE=3 SV=1	66.732	611	By matching	4	1	8.8	3037800	86795	0	0	3826
A0A8C0PBL5	MTMR3	Phosphatidylinositol-3-phosphate phosphatase OS=Canis lupus familiaris OX=9615 GN=MTMR3 PE=3 SV=1	127.09	1140	By MS/MS	5	5	7.6	34344000	512600	36141000	4	3524
A0A8C0PBR2	TPD52L2	TPD52 like 2 OS=Canis lupus familiaris OX=9615 GN=TPD52L2 PE=3 SV=1	22.271	206	By MS/MS	5	5	38.3	194610000	14970000	84756000	7	3834
A0A8C0PBT1	EEF1D	Eukaryotic translation elongation factor 1 delta OS=Canis lupus familiaris OX=9615 GN=EEF1D PE=3 SV=1	51.505	490	By MS/MS	8	1	17.8	3656300000	101560000	2388500000	10	3836
A0A8C0PBV4	UBE2Q2	F-box protein 22 OS=Canis lupus familiaris OX=9615 GN=UBE2Q2 PE=4 SV=1	44.122	401	By MS/MS	2	2	7.2	78291000	3131600	77366000	3	3840
A0A8C0PBW8	--	PWI domain-containing protein OS=Canis lupus familiaris OX=9615 PE=4 SV=1	93.551	827	By MS/MS	4	4	9.2	1074400000	22860000	814640000	8	583
A0A8C0PC84	FNTA	Farnesyltransferase, CAAX box, alpha OS=Canis lupus familiaris OX=9615 GN=FNTA PE=3 SV=1	39.727	331	By MS/MS	7	7	35.3	184860000	9729600	158580000	4	3850
A0A8C0PCF8	NDUFS8	NADH dehydrogenase [ubiquinone] iron-sulfur protein 8, mitochondrial OS=Canis lupus familiaris OX=9615 GN=NDUFS8 PE=3 SV=1	23.73	210	By MS/MS	2	2	11	233610000	15574000	287200000	2	3157
A0A8C0PCI3	--	aldehyde dehydrogenase (NAD(+)) OS=Canis lupus familiaris OX=9615 PE=3 SV=1	58.594	539	By MS/MS	11	11	29.3	591070000	22733000	787450000	14	3859
A0A8C0PCJ2	--	RAN binding protein 2 OS=Canis lupus familiaris OX=9615 PE=4 SV=1	352.34	3174	By MS/MS	29	1	14.2	658810000	2981100	678990000	30	3841
A0A8C0PCN9	LDHA	L-lactate dehydrogenase OS=Canis lupus familiaris OX=9615 GN=LDHA PE=3 SV=1	43.128	391	By MS/MS	17	16	52.9	19631000000	676950000	16727000000	49	3862
A0A8C0PCX6	DPM3	Dolichol-phosphate mannosyltransferase subunit 3 OS=Canis lupus familiaris OX=9615 GN=DPM3 PE=3 SV=1	10.096	92	By MS/MS	1	1	13	5346500	1782200	0	1	3872
A0A8C0PD06	ANKRD28	Ankyrin repeat domain 28 OS=Canis lupus familiaris OX=9615 GN=ANKRD28 PE=4 SV=1	149.87	1420	By MS/MS	9	7	9.4	96735000	1758800	74284000	9	3866
A0A8C0PD34	--	PDZ domain containing 8 OS=Canis lupus familiaris OX=9615 PE=4 SV=1	129.66	1166	By MS/MS	3	3	3.3	27633000	418680	28222000	2	3877
A0A8C0PD42	NBEAL1	Neurobeachin like 1 OS=Canis lupus familiaris OX=9615 GN=NBEAL1 PE=4 SV=1	298.2	2614	By MS/MS	3	3	1.3	8222800	57907	8668000	2	3213
A0A8C0PD71	SMARCC1	SWI/SNF related, matrix associated, actin dependent regulator of chromatin subfamily c member 1 OS=Canis lupus familiaris OX=9615 GN=SMARCC1 PE=4 SV=1	117.5	1053	By MS/MS	8	6	14.2	187350000	3230200	189540000	10	3584
A0A8C0PD76	AAAS	Aladin WD repeat nucleoporin OS=Canis lupus familiaris OX=9615 GN=AAAS PE=4 SV=1	59.499	546	By MS/MS	5	5	12.6	279220000	9007200	213850000	7	3883
A0A8C0PDB7	LAMP1	Lysosomal associated membrane protein 1 OS=Canis lupus familiaris OX=9615 GN=LAMP1 PE=3 SV=1	44.204	412	By MS/MS	2	2	6.8	34714000	1827000	0	2	3889
A0A8C0PDC7	SFR1	Swi5-dependent recombination DNA repair protein 1 homolog OS=Canis lupus familiaris OX=9615 GN=SFR1 PE=3 SV=1	26.507	230	By MS/MS	1	1	6.1	11579000	771920	0	1	3890
A0A8C0PDH8	CLASP1	Cytoplasmic linker associated protein 1 OS=Canis lupus familiaris OX=9615 GN=CLASP1 PE=4 SV=1	165.76	1511	By MS/MS	11	10	9.4	130010000	1250100	135300000	10	3604
A0A8C0PDQ4	CASP6	Caspase 6 OS=Canis lupus familiaris OX=9615 GN=CASP6 PE=3 SV=1	33.431	293	By MS/MS	6	6	24.6	241880000	13438000	307980000	7	3900
A0A8C0PDR9	MYO19	Myosin XIX OS=Canis lupus familiaris OX=9615 GN=MYO19 PE=3 SV=1	110.09	984	By MS/MS	2	2	2.6	17059000	355390	20583000	2	3846
A0A8C0PDU9	PTPRA	Receptor-type tyrosine-protein phosphatase alpha OS=Canis lupus familiaris OX=9615 GN=PTPRA PE=3 SV=1	84.742	752	By MS/MS	2	2	3.7	26308000	641650	27529000	2	3906
A0A8C0PDZ7	ZFYVE19	Zinc finger FYVE-type containing 19 OS=Canis lupus familiaris OX=9615 GN=ZFYVE19 PE=4 SV=1	43.811	399	By MS/MS	6	6	27.6	117210000	4508300	83733000	5	3910
A0A8C0PE22	C2CD5	C2 calcium dependent domain containing 5 OS=Canis lupus familiaris OX=9615 GN=C2CD5 PE=4 SV=1	125.17	1137	By MS/MS	4	4	3.9	82659000	1502900	53406000	4	3353
A0A8C0PEN9	ADNP	Activity dependent neuroprotector homeobox OS=Canis lupus familiaris OX=9615 GN=ADNP PE=4 SV=1	134.5	1202	By MS/MS	2	2	2.5	27364000	342050	75666000	3	3928
A0A8C0PEQ5	DIP2B	Disco interacting protein 2 homolog B OS=Canis lupus familiaris OX=9615 GN=DIP2B PE=3 SV=1	160.3	1476	By MS/MS	2	2	2	25863000	319300	28488000	3	3875
A0A8C0PEQ7	--	Nuclear factor kappa B subunit 2 OS=Canis lupus familiaris OX=9615 PE=4 SV=1	96.452	898	By MS/MS	4	4	8	58648000	1303300	68397000	7	3931
A0A8C0PF77	SEC23IP	SEC23 interacting protein OS=Canis lupus familiaris OX=9615 GN=SEC23IP PE=4 SV=1	105.78	941	By MS/MS	12	12	13.7	323590000	6885000	313160000	16	3949
A0A8C0PFA6	--	Flap endonuclease 1 OS=Canis lupus familiaris OX=9615 PE=3 SV=1	39.932	353	By MS/MS	2	2	7.6	62003000	2583500	0	2	3953
A0A8C0PFF8	ETFA	Electron transfer flavoprotein subunit alpha OS=Canis lupus familiaris OX=9615 GN=ETFA PE=3 SV=1	34.997	333	By MS/MS	10	10	41.4	1048200000	43676000	1068700000	10	3957
A0A8C0PFS8	--	RNA binding motif protein 12B OS=Canis lupus familiaris OX=9615 PE=4 SV=1	99.428	855	By MS/MS	4	4	6.1	28549000	432560	31272000	3	3969
A0A8C0PFU1	SYNE2	Spectrin repeat containing nuclear envelope protein 2 OS=Canis lupus familiaris OX=9615 GN=SYNE2 PE=3 SV=1	803.35	6955	By MS/MS	30	30	5.7	320530000	695300	277830000	26	3325
A0A8C0PFY2	PI4KA	1-phosphatidylinositol 4-kinase OS=Canis lupus familiaris OX=9615 GN=PI4KA PE=3 SV=1	224.36	1989	By MS/MS	7	7	4.7	62253000	541330	68829000	8	3888
A0A8C0PG13	--	Epiplakin 1 OS=Canis lupus familiaris OX=9615 PE=4 SV=1	430.11	3968	By matching	63	0	48.2	0	0	0	0	3979
A0A8C0PG33	--	AT-rich interaction domain 2 OS=Canis lupus familiaris OX=9615 PE=4 SV=1	191.57	1780	By MS/MS	1	1	1.7	0	0	0	1	3984
A0A8C0PGA7	--	Family with sequence similarity 160 member B1 OS=Canis lupus familiaris OX=9615 PE=3 SV=1	103.97	936	By MS/MS	4	4	5.2	94341000	1780000	75792000	3	3994
A0A8C0PGB1	DNAJB1	DnaJ heat shock protein family (Hsp40) member B1 OS=Canis lupus familiaris OX=9615 GN=DNAJB1 PE=4 SV=1	38.16	340	By MS/MS	6	6	19.7	340650000	16221000	384070000	6	3995
A0A8C0PGJ2	RIOX1	Bifunctional lysine-specific demethylase and histidyl-hydroxylase OS=Canis lupus familiaris OX=9615 GN=RIOX1 PE=3 SV=1	69.891	630	By MS/MS	5	5	14.8	95181000	3282100	133310000	5	4002
A0A8C0PGW8	--	La-related protein 7 OS=Canis lupus familiaris OX=9615 PE=3 SV=1	62.347	546	By matching	8	0	18.3	0	0	0	0	4016
A0A8C0PGX2	--	D-aminoacyl-tRNA deacylase OS=Canis lupus familiaris OX=9615 PE=3 SV=1	23.423	209	By MS/MS	1	1	7.7	5635200	704400	0	1	4017
A0A8C0PGY5	XAB2	XPA binding protein 2 OS=Canis lupus familiaris OX=9615 GN=XAB2 PE=4 SV=1	99.968	855	By MS/MS	8	8	12.7	138860000	2524700	136220000	7	4019
A0A8C0PH12	HDLBP	High density lipoprotein binding protein OS=Canis lupus familiaris OX=9615 GN=HDLBP PE=4 SV=1	137.3	1229	By MS/MS	22	22	24.9	1025200000	12656000	1075400000	32	4024
A0A8C0PH21	--	Dihydrolipoamide acetyltransferase component of pyruvate dehydrogenase complex OS=Canis lupus familiaris OX=9615 PE=3 SV=1	49.243	459	By MS/MS	3	3	13.7	84537000	3251400	91472000	4	3680
A0A8C0PH27	--	DNA polymerase epsilon catalytic subunit OS=Canis lupus familiaris OX=9615 PE=3 SV=1	251.88	2196	By MS/MS	3	3	1.8	25627000	211790	31595000	4	4027
A0A8C0PHC2	PARD6B	Par-6 family cell polarity regulator beta OS=Canis lupus familiaris OX=9615 GN=PARD6B PE=3 SV=1	40.94	370	By MS/MS	5	5	25.9	142260000	8368300	123810000	7	4039
A0A8C0PHF9	--	Signal recognition particle 19 kDa protein OS=Canis lupus familiaris OX=9615 PE=3 SV=1	16.028	143	By MS/MS	5	5	54.5	474800000	67829000	344660000	5	174
A0A8C0PHH3	TRAPPC10	Trafficking protein particle complex 10 OS=Canis lupus familiaris OX=9615 GN=TRAPPC10 PE=4 SV=1	139.59	1241	By matching	1	1	0.5	3210400	43979	0	0	4041
A0A8C0PHJ7	TEAD1	TEA domain transcription factor 1 OS=Canis lupus familiaris OX=9615 GN=TEAD1 PE=4 SV=1	41.082	368	By MS/MS	1	1	3.3	8937200	558580	0	1	4045
A0A8C0PHL7	--	Destrin, actin depolymerizing factor OS=Canis lupus familiaris OX=9615 PE=3 SV=1	18.506	165	By MS/MS	5	5	35.8	195000000	15000000	69191000	4	4049
A0A8C0PHN1	FDPS	Farnesyl pyrophosphate synthase OS=Canis lupus familiaris OX=9615 GN=FDPS PE=3 SV=1	38.418	343	By matching	4	0	19.8	0	0	0	0	4050
A0A8C0PHP1	YTHDC1	YTH domain-containing family protein OS=Canis lupus familiaris OX=9615 GN=YTHDC1 PE=3 SV=1	61.562	541	By MS/MS	4	4	8.5	68735000	2370200	68432000	2	4051
A0A8C0PHT5	NDUFAF6	NADH:ubiquinone oxidoreductase complex assembly factor 6 OS=Canis lupus familiaris OX=9615 GN=NDUFAF6 PE=4 SV=1	28.38	241	By MS/MS	1	1	3.7	6656400	512030	0	1	3760
A0A8C0PHU3	--	Leucine zipper like transcription regulator 1 OS=Canis lupus familiaris OX=9615 PE=4 SV=1	147.21	1317	By MS/MS	2	2	1.4	5323000	66538	0	2	4061
A0A8C0PHV3	--	Cell division cycle 73 OS=Canis lupus familiaris OX=9615 PE=3 SV=1	59.148	520	By MS/MS	12	12	26.7	344410000	9566900	323780000	14	4064
A0A8C0PI27	--	D-2-hydroxyglutarate dehydrogenase OS=Canis lupus familiaris OX=9615 PE=3 SV=1	59.964	549	By MS/MS	3	3	6	11577000	350810	9899400	3	4075
A0A8C0PI44	MICAL2	F-actin monooxygenase OS=Canis lupus familiaris OX=9615 GN=MICAL2 PE=3 SV=1	100.23	880	By MS/MS	5	5	6	35275000	608180	35838000	2	4077
A0A8C0PI51	--	Erythrocyte membrane protein band 4.1 like 1 OS=Canis lupus familiaris OX=9615 PE=4 SV=1	176.61	1609	By MS/MS	4	1	3.2	25064000	245720	28137000	3	4014
A0A8C0PI62	PROCR	Protein C receptor OS=Canis lupus familiaris OX=9615 GN=PROCR PE=4 SV=1	27.222	241	By MS/MS	4	4	15.4	98808000	8982600	62003000	6	4079
A0A8C0PIC9	--	Patatin like phospholipase domain containing 6 OS=Canis lupus familiaris OX=9615 PE=3 SV=1	168.57	1538	By MS/MS	6	5	4.4	85967000	944690	62929000	4	3863
A0A8C0PID0	--	cysteine--tRNA ligase OS=Canis lupus familiaris OX=9615 PE=3 SV=1	59.012	528	By matching	1	1	1.7	928370	29947	0	0	4087
A0A8C0PID5	PDCD6IP	Programmed cell death 6 interacting protein OS=Canis lupus familiaris OX=9615 GN=PDCD6IP PE=4 SV=1	90.032	817	By MS/MS	20	20	35.1	1142500000	21157000	1011500000	21	4089
A0A8C0PIF4	--	Spliceosome associated factor 3, U4/U6 recycling protein OS=Canis lupus familiaris OX=9615 PE=4 SV=1	112.16	982	By MS/MS	7	7	11.4	133150000	2147600	137770000	9	4092
A0A8C0PIJ0	SLC4A2	Anion exchange protein OS=Canis lupus familiaris OX=9615 GN=SLC4A2 PE=3 SV=1	136.14	1236	By MS/MS	7	7	8.3	122990000	2365100	141340000	7	4096
A0A8C0PIL6	--	RNA helicase OS=Canis lupus familiaris OX=9615 PE=3 SV=1	96.584	870	By MS/MS	6	6	8.2	120130000	2266600	93676000	8	4100
A0A8C0PIP1	SSH1	protein-serine/threonine phosphatase OS=Canis lupus familiaris OX=9615 GN=SSH1 PE=3 SV=1	106.41	962	By MS/MS	1	1	1.7	2741500	51727	2807200	1	4104
A0A8C0PIQ2	AP2A2	AP-2 complex subunit alpha OS=Canis lupus familiaris OX=9615 GN=AP2A2 PE=3 SV=1	103.79	936	By MS/MS	21	0	33.1	1002900000	16998000	1075300000	21	4105
A0A8C0PJ10	INTS8	Integrator complex subunit 8 OS=Canis lupus familiaris OX=9615 GN=INTS8 PE=3 SV=1	103.67	914	By MS/MS	2	2	3.5	16171000	344070	18349000	2	4119
A0A8C0PJ51	--	Erythrocyte membrane protein band 4.1 like 1 OS=Canis lupus familiaris OX=9615 PE=4 SV=1	86.34	772	By matching	3	0	4.5	0	0	0	0	4123
A0A8C0PJ71	--	Perilipin OS=Canis lupus familiaris OX=9615 PE=3 SV=1	46.756	432	By MS/MS	7	7	33.3	378680000	13524000	460830000	4	4127
A0A8C0PJB9	--	Family with sequence similarity 83 member H OS=Canis lupus familiaris OX=9615 PE=3 SV=1	123.91	1152	By MS/MS	15	1	18.8	14321000	198910	0	1	4132
A0A8C0PJJ6	PPM1F	Protein phosphatase, Mg2+/Mn2+ dependent 1F OS=Canis lupus familiaris OX=9615 GN=PPM1F PE=3 SV=1	48.324	440	By MS/MS	2	2	9.5	12046000	573630	12414000	2	4138
A0A8C0PJL1	--	Calpain 7 OS=Canis lupus familiaris OX=9615 PE=3 SV=1	107.93	956	By MS/MS	2	2	2.3	19223000	320380	19175000	3	4141
A0A8C0PJN1	--	Importin 8 OS=Canis lupus familiaris OX=9615 PE=4 SV=1	119.82	1037	By MS/MS	3	2	4.5	33467000	597620	0	3	4025
A0A8C0PJP0	PPP4R3B	polyribonucleotide nucleotidyltransferase OS=Canis lupus familiaris OX=9615 GN=PPP4R3B PE=3 SV=1	78.465	713	By MS/MS	10	10	19.8	401350000	9121700	448860000	13	3682
A0A8C0PJR6	AP1B1	AP complex subunit beta OS=Canis lupus familiaris OX=9615 GN=AP1B1 PE=3 SV=1	103.66	939	By MS/MS	15	10	26.7	526650000	10972000	504400000	12	3985
A0A8C0PJT1	PRPF6	Pre-mRNA-processing factor 6 OS=Canis lupus familiaris OX=9615 GN=PRPF6 PE=4 SV=1	106.74	941	By MS/MS	12	12	17.4	237230000	3826300	206180000	11	3911
A0A8C0PJU6	RIOK3	Serine/threonine-protein kinase RIO3 OS=Canis lupus familiaris OX=9615 GN=RIOK3 PE=3 SV=1	58.869	519	By MS/MS	2	2	4.4	19100000	658640	42805000	2	4148
A0A8C0PJY5	--	Family with sequence similarity 111 member B OS=Canis lupus familiaris OX=9615 PE=4 SV=1	84.574	734	By MS/MS	3	3	4.9	99480000	2313500	103980000	3	4149
A0A8C0PK30	CCNY	Cyclin Y OS=Canis lupus familiaris OX=9615 GN=CCNY PE=3 SV=1	30.856	265	By MS/MS	3	3	15.1	36946000	2173300	28921000	2	816
A0A8C0PK33	BCAS1	Brain enriched myelin associated protein 1 OS=Canis lupus familiaris OX=9615 GN=BCAS1 PE=4 SV=1	68.149	638	By MS/MS	3	3	5.8	12871000	321780	11252000	3	4153
A0A8C0PKH3	TIGAR	TP53 induced glycolysis regulatory phosphatase OS=Canis lupus familiaris OX=9615 GN=TIGAR PE=4 SV=1	29.695	270	By MS/MS	5	5	36.7	726470000	51890000	672040000	10	4166
A0A8C0PKK1	LOC477508	Cytochrome c oxidase subunit OS=Canis lupus familiaris OX=9615 GN=LOC477508 PE=3 SV=1	12.009	110	By MS/MS	2	2	45.5	96730000	12091000	97146000	2	4169
A0A8C0PKK8	--	Zinc finger AN1-type containing 5 OS=Canis lupus familiaris OX=9615 PE=4 SV=1	22.519	206	By MS/MS	1	1	8.7	2299400	153300	0	1	4171
A0A8C0PKN0	MCRIP1	MAPK regulated corepressor interacting protein 1 OS=Canis lupus familiaris OX=9615 GN=MCRIP1 PE=3 SV=1	11.055	97	By MS/MS	1	1	11.3	36616000	4068400	0	1	4175
A0A8C0PKS8	RELL1	RELT like 1 OS=Canis lupus familiaris OX=9615 GN=RELL1 PE=3 SV=1	28.318	258	By MS/MS	1	1	6.2	2518900	314860	0	2	4173
A0A8C0PKV5	RPUSD2	RNA pseudouridine synthase domain containing 2 OS=Canis lupus familiaris OX=9615 GN=RPUSD2 PE=4 SV=1	61.913	552	By MS/MS	4	4	12	29223000	834930	34653000	4	4178
A0A8C0PL11	SIX4	SIX homeobox 4 OS=Canis lupus familiaris OX=9615 GN=SIX4 PE=4 SV=1	82.417	777	By MS/MS	1	1	1.5	0	0	0	1	4187
A0A8C0PL14	BCCIP	BRCA2 and CDKN1A-interacting protein OS=Canis lupus familiaris OX=9615 GN=BCCIP PE=3 SV=1	35.658	315	By MS/MS	3	1	16.5	27178000	1430400	19161000	1	4189
A0A8C0PLB8	CARKD	ATP-dependent (S)-NAD(P)H-hydrate dehydratase OS=Canis lupus familiaris OX=9615 GN=CARKD PE=3 SV=1	35.641	330	By MS/MS	3	3	12.7	57696000	2747400	62804000	3	4168
A0A8C0PLW0	OXA1L	OXA1L mitochondrial inner membrane protein OS=Canis lupus familiaris OX=9615 GN=OXA1L PE=3 SV=1	45.904	414	By MS/MS	1	1	2.4	7689200	591470	0	1	3068
A0A8C0PM55	ATP6V1A	H(+)-transporting two-sector ATPase OS=Canis lupus familiaris OX=9615 GN=ATP6V1A PE=3 SV=1	64.702	584	By MS/MS	11	11	27.9	945320000	24877000	954600000	16	4216
A0A8C0PMB6	--	Nucleolar and coiled-body phosphoprotein 1 OS=Canis lupus familiaris OX=9615 PE=4 SV=1	68.997	647	By MS/MS	8	1	15.6	528090000	13541000	477320000	9	4218
A0A8C0PME1	GLB1	Beta-galactosidase OS=Canis lupus familiaris OX=9615 GN=GLB1 PE=3 SV=1	105.5	946	By MS/MS	5	5	7.7	52691000	1386600	34854000	4	325
A0A8C0PMJ8	--	Syntaxin 3 OS=Canis lupus familiaris OX=9615 PE=3 SV=1	28.71	251	By MS/MS	1	1	5.6	20145000	1549600	0	1	4224
A0A8C0PMN9	--	Integrator complex subunit 2 OS=Canis lupus familiaris OX=9615 PE=3 SV=1	123.1	1107	By MS/MS	4	4	5.4	71067000	1480600	83427000	4	4222
A0A8C0PMQ6	STIM2	Stromal interaction molecule 2 OS=Canis lupus familiaris OX=9615 GN=STIM2 PE=4 SV=1	81.251	714	By MS/MS	3	3	5	5766600	134110	0	2	739
A0A8C0PMR8	FUT1	L-Fucosyltransferase OS=Canis lupus familiaris OX=9615 GN=FUT1 PE=3 SV=1	41.195	365	By MS/MS	2	2	8.5	33244000	1846900	35069000	2	4228
A0A8C0PMV6	DLG3	Discs large MAGUK scaffold protein 3 OS=Canis lupus familiaris OX=9615 GN=DLG3 PE=4 SV=1	42.129	366	By MS/MS	2	2	8.2	30310000	1595300	31836000	2	4232
A0A8C0PN02	KRT8	IF rod domain-containing protein OS=Canis lupus familiaris OX=9615 GN=KRT8 PE=3 SV=1	54.717	491	By MS/MS	31	1	65.2	70878000	2214900	0	5	4237
A0A8C0PN90	CTBP2	C-terminal binding protein 2 OS=Canis lupus familiaris OX=9615 GN=CTBP2 PE=3 SV=1	47.2	425	By MS/MS	3	3	12.9	153700000	6148200	124030000	3	4128
A0A8C0PNA6	CTDP1	RNA polymerase II subunit A C-terminal domain phosphatase OS=Canis lupus familiaris OX=9615 GN=CTDP1 PE=4 SV=1	90.639	838	By MS/MS	2	2	4.1	41281000	860030	39169000	4	601
A0A8C0PNC9	TOMM7	Mitochondrial import receptor subunit TOM7 homolog OS=Canis lupus familiaris OX=9615 GN=TOMM7 PE=3 SV=1	6.2184	55	By MS/MS	3	3	56.4	443240000	110810000	360520000	2	4244
A0A8C0PNJ8	UBE2L3	Ubiquitin conjugating enzyme E2 L3 OS=Canis lupus familiaris OX=9615 GN=UBE2L3 PE=3 SV=1	17.861	154	By MS/MS	6	6	48.7	1078200000	134770000	1189200000	7	4247
A0A8C0PNM3	--	Cyclin K OS=Canis lupus familiaris OX=9615 PE=3 SV=1	64.137	581	By MS/MS	1	1	2.9	5077200	211550	0	2	1427
A0A8C0PNR7	--	Envoplakin OS=Canis lupus familiaris OX=9615 PE=4 SV=1	231.23	2029	By MS/MS	24	24	17.4	408270000	3266200	438840000	22	432
A0A8C0PP72	RPL18	Ribosomal protein L18 OS=Canis lupus familiaris OX=9615 GN=RPL18 PE=3 SV=1	22.833	199	By MS/MS	5	5	26.6	1309200000	145470000	1020700000	11	140
A0A8C0PP81	SNAP29	Synaptosome associated protein 29 OS=Canis lupus familiaris OX=9615 GN=SNAP29 PE=4 SV=1	28.825	258	By MS/MS	4	4	16.3	324570000	20285000	170900000	7	4255
A0A8C0PPF8	SMG8	Nonsense-mediated mRNA decay factor SMG8 OS=Canis lupus familiaris OX=9615 GN=SMG8 PE=3 SV=1	105.02	950	By MS/MS	1	1	1.1	20582000	381160	0	1	1485
A0A8C0PPG3	--	Gluconokinase OS=Canis lupus familiaris OX=9615 PE=3 SV=1	20.487	187	By MS/MS	1	1	7.5	17148000	1558900	0	1	1014
A0A8C0PPR3	--	Bromodomain containing 4 OS=Canis lupus familiaris OX=9615 PE=4 SV=1	166.21	1505	By MS/MS	5	4	4.8	118100000	1845300	114270000	6	3719
A0A8C0PPU1	--	SECIS binding protein 2 OS=Canis lupus familiaris OX=9615 PE=4 SV=1	82.52	748	By matching	1	1	1.6	3228500	82781	0	0	680
A0A8C0PQ10	GTF2E2	Transcription initiation factor IIE subunit beta OS=Canis lupus familiaris OX=9615 GN=GTF2E2 PE=3 SV=1	32.961	291	By MS/MS	5	5	23.7	95864000	4564900	62844000	3	4267
A0A8C0PQ22	ANXA7	Annexin OS=Canis lupus familiaris OX=9615 GN=ANXA7 PE=3 SV=1	50.109	466	By MS/MS	5	5	15.7	322840000	12914000	323450000	7	2036
A0A8C0PQ80	--	Fermitin family member 2 OS=Canis lupus familiaris OX=9615 PE=3 SV=1	73.553	644	By MS/MS	16	16	38.5	543540000	14690000	586220000	20	4227
A0A8C0PQ83	PCBP3	Poly(rC) binding protein 3 OS=Canis lupus familiaris OX=9615 GN=PCBP3 PE=4 SV=1	35.078	329	By matching	3	0	13.7	0	0	0	0	4021
A0A8C0PQC6	ALDH8A1	HBS1-like protein OS=Canis lupus familiaris OX=9615 GN=ALDH8A1 PE=4 SV=1	89.841	816	By MS/MS	5	5	7.5	206250000	4044200	184360000	7	1125
A0A8C0PQL0	ANO6	Anoctamin OS=Canis lupus familiaris OX=9615 GN=ANO6 PE=3 SV=1	98.65	845	By MS/MS	1	1	1.4	11914000	270770	0	1	4106
A0A8C0PQL8	--	General transcription factor IIA subunit 1 OS=Canis lupus familiaris OX=9615 PE=3 SV=1	41.425	375	By MS/MS	1	1	2.9	134830000	19262000	0	0	812
A0A8C0PQW4	MECR	Mitochondrial trans-2-enoyl-CoA reductase OS=Canis lupus familiaris OX=9615 GN=MECR PE=4 SV=1	39.284	367	By MS/MS	5	5	22.1	131390000	5972100	112490000	6	4276
A0A8C0PQZ4	PEF1	Penta-EF-hand domain containing 1 OS=Canis lupus familiaris OX=9615 GN=PEF1 PE=4 SV=1	30.045	284	By MS/MS	5	5	26.8	293170000	36646000	275690000	6	4277
A0A8C0PQZ7	--	Leukocyte receptor cluster member 8 OS=Canis lupus familiaris OX=9615 PE=4 SV=1	83.213	761	By matching	1	1	1.7	13174000	337780	0	0	788
A0A8C0PR27	PITRM1	Pitrilysin metalloproteinase 1 OS=Canis lupus familiaris OX=9615 GN=PITRM1 PE=4 SV=1	116.62	1034	By MS/MS	14	14	19.6	643990000	10387000	577070000	12	4278
A0A8C0PR47	FUCA1	Alpha-L-fucosidase OS=Canis lupus familiaris OX=9615 GN=FUCA1 PE=3 SV=1	51.185	441	By MS/MS	1	1	3.9	36050000	1442000	0	1	204
A0A8C0PR54	MAP3K4	Mitogen-activated protein kinase kinase kinase 4 OS=Canis lupus familiaris OX=9615 GN=MAP3K4 PE=4 SV=1	152.85	1346	By MS/MS	2	2	1.9	20629000	234420	20668000	1	1993
A0A8C0PRC5	LOC100856725	PrdX deacylase domain-containing protein 1 OS=Canis lupus familiaris OX=9615 GN=LOC100856725 PE=3 SV=1	19.147	172	By MS/MS	1	1	5.8	26233000	2186100	0	1	4285
A0A8C0PRJ0	--	Zinc finger CCCH-type with G patch domain-containing protein OS=Canis lupus familiaris OX=9615 PE=4 SV=1	55.28	513	By MS/MS	2	2	4.9	17129000	552550	17413000	2	4290
A0A8C0PRQ3	ERGIC1	Endoplasmic reticulum-Golgi intermediate compartment protein OS=Canis lupus familiaris OX=9615 GN=ERGIC1 PE=3 SV=1	32.601	290	By MS/MS	2	2	5.9	168190000	12938000	153450000	2	508
A0A8C0PRS9	--	KH homology domain-containing protein 4 OS=Canis lupus familiaris OX=9615 PE=3 SV=1	56.585	543	By MS/MS	2	2	4.2	6895900	299820	0	1	4295
A0A8C0PRU0	RCC2	Regulator of chromosome condensation 2 OS=Canis lupus familiaris OX=9615 GN=RCC2 PE=4 SV=1	56.02	522	By MS/MS	17	17	47.7	545360000	17043000	441430000	14	4296
A0A8C0PRY5	ENO3	phosphopyruvate hydratase OS=Canis lupus familiaris OX=9615 GN=ENO3 PE=3 SV=1	47.054	434	By MS/MS	10	7	37.1	127030000	4380500	136070000	8	4299
A0A8C0PS09	--	6-phosphofructo-2-kinase/fructose-2,6-biphosphatase 3 OS=Canis lupus familiaris OX=9615 PE=3 SV=1	53.323	461	By MS/MS	2	2	6.3	28844000	779580	0	1	651
A0A8C0PS33	CCDC186	Coiled-coil domain containing 186 OS=Canis lupus familiaris OX=9615 GN=CCDC186 PE=4 SV=1	96.155	831	By matching	1	1	2	0	0	0	0	4159
A0A8C0PSB6	EHD2	EH domain containing 2 OS=Canis lupus familiaris OX=9615 GN=EHD2 PE=4 SV=1	61.203	543	By MS/MS	12	11	27.4	922860000	26368000	877010000	11	4307
A0A8C0PSC7	--	Membrane bound O-acyltransferase domain containing 7 OS=Canis lupus familiaris OX=9615 PE=4 SV=1	44.34	397	By MS/MS	2	2	7.3	39492000	2323100	44261000	3	526
A0A8C0PSF6	IARS1	isoleucine--tRNA ligase OS=Canis lupus familiaris OX=9615 GN=IARS1 PE=3 SV=1	141.61	1236	By MS/MS	23	23	28.3	1380600000	20606000	1178700000	28	656
A0A8C0PSH1	--	Cathepsin H OS=Canis lupus familiaris OX=9615 PE=3 SV=1	36.105	323	By MS/MS	5	5	18.9	120370000	7080500	125700000	3	1320
A0A8C0PSH3	--	Charged multivesicular body protein 6 OS=Canis lupus familiaris OX=9615 PE=3 SV=1	23.509	201	By MS/MS	2	2	17.9	89010000	8091900	113880000	2	4310
A0A8C0PSH4	--	Protein 4.1 OS=Canis lupus familiaris OX=9615 PE=4 SV=1	115.66	1038	By MS/MS	4	2	5	15824000	247250	0	4	285
A0A8C0PSH8	GBA	Glucosylceramidase OS=Canis lupus familiaris OX=9615 GN=GBA PE=3 SV=1	55.733	502	By MS/MS	4	4	10.4	71228000	2638100	78274000	4	4265
A0A8C0PSL2	--	5-oxoprolinase, ATP-hydrolysing OS=Canis lupus familiaris OX=9615 PE=3 SV=1	137.55	1288	By MS/MS	13	13	19	579290000	9654900	639110000	13	3954
A0A8C0PSY8	JMJD1C	Lysine-specific demethylase OS=Canis lupus familiaris OX=9615 GN=JMJD1C PE=3 SV=1	284.85	2545	By MS/MS	2	2	1	29993000	205430	27863000	1	4313
A0A8C0PT23	SNRPD1	Small nuclear ribonucleoprotein Sm D1 OS=Canis lupus familiaris OX=9615 GN=SNRPD1 PE=3 SV=1	13.281	119	By MS/MS	2	2	28.6	156180000	31237000	0	2	4319
A0A8C0PT56	WLS	Wnt ligand secretion mediator OS=Canis lupus familiaris OX=9615 GN=WLS PE=3 SV=1	61.548	548	By MS/MS	3	1	5.5	35219000	1214400	34728000	4	4321
A0A8C0PT77	RAE1	Ribonucleic acid export 1 OS=Canis lupus familiaris OX=9615 GN=RAE1 PE=4 SV=1	37.405	333	By MS/MS	6	6	22.2	101360000	5334900	95069000	7	4234
A0A8C0PT97	BCL2L2	Bcl-2-like protein 2 OS=Canis lupus familiaris OX=9615 GN=BCL2L2 PE=4 SV=1	32.498	304	By MS/MS	5	5	33.6	331310000	22087000	324240000	14	4323
A0A8C0PTC8	RPTOR	Regulatory associated protein of MTOR complex 1 OS=Canis lupus familiaris OX=9615 GN=RPTOR PE=3 SV=1	143.47	1286	By MS/MS	1	1	0.9	13912000	214020	0	0	1464
A0A8C0PTF5	RNPC3	RNA-binding region-containing protein 3 OS=Canis lupus familiaris OX=9615 GN=RNPC3 PE=4 SV=1	55.04	489	By MS/MS	2	2	4.3	9298600	344390	10648000	2	3236
A0A8C0PTW7	PCBP2	Poly(rC) binding protein 2 OS=Canis lupus familiaris OX=9615 GN=PCBP2 PE=4 SV=1	38.58	365	By MS/MS	12	0	61.6	36360000	1818000	0	1	4333
A0A8C0PTZ0	SCAMP3	Secretory carrier-associated membrane protein OS=Canis lupus familiaris OX=9615 GN=SCAMP3 PE=3 SV=1	38.113	346	By MS/MS	3	3	15	105050000	7503800	112270000	2	4011
A0A8C0PU04	--	Huntingtin interacting protein 1 related OS=Canis lupus familiaris OX=9615 PE=3 SV=1	119.54	1067	By MS/MS	18	18	21.6	274640000	3613700	181690000	20	4335
A0A8C0PU06	--	CRK proto-oncogene, adaptor protein OS=Canis lupus familiaris OX=9615 PE=3 SV=1	42.069	385	By MS/MS	4	1	15.8	203480000	8478200	335960000	6	4336
A0A8C0PU47	UBAP2L	Ubiquitin associated protein 2 like OS=Canis lupus familiaris OX=9615 GN=UBAP2L PE=4 SV=1	106.02	1003	By MS/MS	13	1	22.6	7843200	230680	0	1	4337
A0A8C0PU65	TPM3	Tropomyosin 3 OS=Canis lupus familiaris OX=9615 GN=TPM3 PE=3 SV=1	33.222	285	By matching	11	0	38.2	0	0	0	0	4338
A0A8C0PU84	--	Ribosomal protein L36a OS=Canis lupus familiaris OX=9615 PE=3 SV=1	33.178	300	By MS/MS	2	2	7.7	129030000	5376300	144640000	3	141
A0A8C0PUF0	--	RING-type E3 ubiquitin transferase OS=Canis lupus familiaris OX=9615 PE=3 SV=1	96.144	880	By MS/MS	6	6	10.3	89533000	1827200	88542000	6	3505
A0A8C0PUG1	TPM3	Tropomyosin 3 OS=Canis lupus familiaris OX=9615 GN=TPM3 PE=3 SV=1	29.032	248	By MS/MS	17	7	53.6	5641500000	268640000	5062500000	26	4347
A0A8C0PUH5	DLGAP5	DLG associated protein 5 OS=Canis lupus familiaris OX=9615 GN=DLGAP5 PE=3 SV=1	91.58	804	By MS/MS	5	5	8.7	34486000	663200	34769000	4	4348
A0A8C0PUT4	--	Sorting nexin 7 OS=Canis lupus familiaris OX=9615 PE=3 SV=1	49.304	430	By MS/MS	5	5	17.4	28357000	1050300	39942000	5	2635
A0A8C0PUU6	--	Inositol polyphosphate-5-phosphatase K OS=Canis lupus familiaris OX=9615 PE=3 SV=1	51.4	446	By MS/MS	4	4	10.3	49564000	2252900	47895000	3	4354
A0A8C0PUV7	--	HAUS augmin like complex subunit 5 OS=Canis lupus familiaris OX=9615 PE=4 SV=1	70.999	631	By MS/MS	4	4	8.7	45569000	1168400	33759000	4	4355
A0A8C0PV14	MADD	MAP kinase-activating death domain protein OS=Canis lupus familiaris OX=9615 GN=MADD PE=3 SV=1	163.84	1477	By MS/MS	1	1	0.7	15416000	202840	0	1	4084
A0A8C0PV95	GRAMD1A	GRAM domain containing 1A OS=Canis lupus familiaris OX=9615 GN=GRAMD1A PE=4 SV=1	79.244	713	By MS/MS	2	1	3.2	11957000	291640	12424000	2	674
A0A8C0PV96	CEMIP2	hyaluronoglucosaminidase OS=Canis lupus familiaris OX=9615 GN=CEMIP2 PE=3 SV=1	142.3	1276	By MS/MS	1	1	1	11081000	133500	0	1	3617
A0A8C0PVA5	REPS1	RALBP1 associated Eps domain containing 1 OS=Canis lupus familiaris OX=9615 GN=REPS1 PE=4 SV=1	86.659	796	By MS/MS	1	1	1.3	26232000	546510	0	1	4361
A0A8C0PVK3	PPP2R1A	Protein phosphatase 2 scaffold subunit Aalpha OS=Canis lupus familiaris OX=9615 GN=PPP2R1A PE=4 SV=1	65.445	590	By MS/MS	16	1	35.1	2195100000	56283000	2295500000	28	4368
A0A8C0PWB8	--	SH3 domain and tetratricopeptide repeats 1 OS=Canis lupus familiaris OX=9615 PE=4 SV=1	146.14	1334	By MS/MS	2	1	1.6	16701000	283060	23664000	2	630
A0A8C0PWC0	CALM1	Calmodulin 1 OS=Canis lupus familiaris OX=9615 GN=CALM1 PE=4 SV=1	16.837	149	By MS/MS	8	8	81.2	2231400000	247940000	2144500000	6	1302
A0A8C0PWH7	--	PBX homeobox interacting protein 1 OS=Canis lupus familiaris OX=9615 PE=4 SV=1	74.616	682	By MS/MS	4	4	8.7	76534000	2319200	64906000	5	4286
A0A8C0PWJ2	--	Coiled-coil domain containing 88C OS=Canis lupus familiaris OX=9615 PE=4 SV=1	230.39	2033	By MS/MS	5	4	2.8	64333000	440630	59299000	4	4383
A0A8C0PWJ6	--	Rho guanine nucleotide exchange factor 2 OS=Canis lupus familiaris OX=9615 PE=4 SV=1	110.29	976	By MS/MS	3	3	4.5	57071000	891730	41567000	4	297
A0A8C0PWM3	--	Carboxypeptidase D OS=Canis lupus familiaris OX=9615 PE=3 SV=1	146.5	1321	By MS/MS	11	11	11.7	223740000	2905700	154590000	12	1419
A0A8C0PWQ2	TBC1D14	KIAA0232 OS=Canis lupus familiaris OX=9615 GN=TBC1D14 PE=4 SV=1	47.616	413	By MS/MS	1	1	5.3	5388800	224530	0	2	743
A0A8C0PXN0	GGA3	Golgi associated, gamma adaptin ear containing, ARF binding protein 3 OS=Canis lupus familiaris OX=9615 GN=GGA3 PE=3 SV=1	78.709	729	By MS/MS	3	3	8.1	74491000	2402900	62070000	3	4397
A0A8C0PXP0	--	Actin filament associated protein 1 OS=Canis lupus familiaris OX=9615 PE=4 SV=1	80.572	728	By MS/MS	2	2	3.4	31384000	923050	45301000	2	710
A0A8C0PXT2	DDX21	RNA helicase OS=Canis lupus familiaris OX=9615 GN=DDX21 PE=3 SV=1	88.512	789	By MS/MS	11	0	20.4	124370000	2763700	70331000	7	4403
A0A8C0PXW4	--	Golgi associated, gamma adaptin ear containing, ARF binding protein 2 OS=Canis lupus familiaris OX=9615 PE=3 SV=1	66.527	604	By MS/MS	1	1	1.7	0	0	0	1	3339
A0A8C0PXZ5	UBAP2L	Ubiquitin associated protein 2 like OS=Canis lupus familiaris OX=9615 GN=UBAP2L PE=4 SV=1	117.16	1112	By MS/MS	13	1	20.9	605080000	17796000	552270000	16	3593
A0A8C0PY01	STRBP	Spermatid perinuclear RNA binding protein OS=Canis lupus familiaris OX=9615 GN=STRBP PE=4 SV=1	65.134	595	By MS/MS	7	6	16.5	103880000	2597000	96941000	6	1169
A0A8C0PY02	UBQLN1	Ubiquilin 1 OS=Canis lupus familiaris OX=9615 GN=UBQLN1 PE=4 SV=1	59.078	561	By MS/MS	10	1	42.1	0	0	0	0	4408
A0A8C0PY17	--	ubiquitinyl hydrolase 1 OS=Canis lupus familiaris OX=9615 PE=4 SV=1	170.89	1512	By MS/MS	1	1	0.7	6390300	74306	0	2	4410
A0A8C0PY23	SAMD4A	Sterile alpha motif domain containing 4A OS=Canis lupus familiaris OX=9615 GN=SAMD4A PE=3 SV=1	69.934	629	By MS/MS	4	3	11.3	46497000	1499900	33621000	3	702
A0A8C0PY38	--	Chromosome 1 open reading frame 198 OS=Canis lupus familiaris OX=9615 PE=4 SV=1	36.583	332	By MS/MS	4	4	19.6	2651400	115280	0	4	2443
A0A8C0PY59	STK10	non-specific serine/threonine protein kinase OS=Canis lupus familiaris OX=9615 GN=STK10 PE=3 SV=1	112.4	967	By MS/MS	10	9	13.2	202360000	3613600	166610000	10	4415
A0A8C0PY69	--	Small-subunit processome Utp12 domain-containing protein OS=Canis lupus familiaris OX=9615 PE=3 SV=1	98.602	888	By MS/MS	7	7	11	125770000	3067600	127010000	9	4117
A0A8C0PY99	PCBP2	Poly(rC) binding protein 2 OS=Canis lupus familiaris OX=9615 GN=PCBP2 PE=4 SV=1	33.8	321	By MS/MS	11	1	61.4	4134500000	206720000	3740600000	39	4419
A0A8C0PYE5	--	Probable glutamate--tRNA ligase, mitochondrial OS=Canis lupus familiaris OX=9615 PE=3 SV=1	58.312	522	By MS/MS	2	2	6.7	16218000	506800	0	1	4423
A0A8C0PYF9	--	ADP ribosylation factor GTPase activating protein 2 OS=Canis lupus familiaris OX=9615 PE=4 SV=1	58.393	534	By MS/MS	8	7	24	1969500000	59682000	768230000	10	4424
A0A8C0PYH8	RNF31	RBR-type E3 ubiquitin transferase OS=Canis lupus familiaris OX=9615 GN=RNF31 PE=3 SV=1	120.17	1076	By MS/MS	2	0	3.1	28472000	451930	60728000	1	4425
A0A8C0PYN4	JPT1	Jupiter microtubule associated homolog 1 OS=Canis lupus familiaris OX=9615 GN=JPT1 PE=3 SV=1	15.954	154	By MS/MS	1	1	11.7	73771000	7377100	0	1	4428
A0A8C0PYP3	PEX3	Peroxisomal assembly protein PEX3 OS=Canis lupus familiaris OX=9615 GN=PEX3 PE=4 SV=1	42.234	373	By MS/MS	3	3	12.3	68382000	3256300	77435000	3	4429
A0A8C0PYQ2	HNRNPA1	Heterogeneous nuclear ribonucleoprotein A1 OS=Canis lupus familiaris OX=9615 GN=HNRNPA1 PE=4 SV=1	34.196	320	By MS/MS	19	6	68.4	9869200000	519430000	8116600000	110	4430
A0A8C0PYS7	--	Misshapen like kinase 1 OS=Canis lupus familiaris OX=9615 PE=4 SV=1	153.63	1364	By MS/MS	5	3	6.2	89611000	1179100	83798000	5	1627
A0A8C0PYT5	S100A6	Protein S100 OS=Canis lupus familiaris OX=9615 GN=S100A6 PE=3 SV=1	10.039	90	By MS/MS	3	3	54.4	239620000	47924000	228000000	4	4433
A0A8C0PYW4	--	Ribosomal RNA processing 1B OS=Canis lupus familiaris OX=9615 PE=3 SV=1	76.678	688	By MS/MS	3	3	4.9	68741000	1857900	48629000	1	4434
A0A8C0PYW5	VPS13A	Vacuolar protein sorting 13 homolog A OS=Canis lupus familiaris OX=9615 GN=VPS13A PE=3 SV=1	354.4	3122	By MS/MS	6	6	2.5	46305000	263100	42045000	6	524
A0A8C0PZ37	NUDT19	Acyl-coenzyme A diphosphatase NUDT19 OS=Canis lupus familiaris OX=9615 GN=NUDT19 PE=3 SV=1	41.949	379	By MS/MS	1	1	1.6	0	0	0	1	4436
A0A8C0PZ79	NEMF	Nuclear export mediator factor OS=Canis lupus familiaris OX=9615 GN=NEMF PE=3 SV=1	120.9	1057	By MS/MS	6	6	7.3	71166000	1293900	64101000	4	464
A0A8C0PZ97	--	CDC like kinase 2 OS=Canis lupus familiaris OX=9615 PE=4 SV=1	73.372	631	By MS/MS	2	2	3.5	1761600	48934	0	1	4439
A0A8C0PZA5	--	RNA helicase OS=Canis lupus familiaris OX=9615 PE=3 SV=1	139.5	1256	By MS/MS	22	22	27.7	1533300000	20444000	1419000000	25	705
A0A8C0PZD9	TIMM17A	Mitochondrial import inner membrane translocase subunit TIM17 OS=Canis lupus familiaris OX=9615 GN=TIMM17A PE=3 SV=1	17.993	171	By MS/MS	1	1	12.9	36171000	4521400	0	1	4440
A0A8C0PZF2	IPO4	Importin 4 OS=Canis lupus familiaris OX=9615 GN=IPO4 PE=4 SV=1	118.09	1079	By MS/MS	17	17	23.4	987880000	18294000	975480000	21	2478
A0A8C0PZQ4	RBBP6	RB binding protein 6, ubiquitin ligase OS=Canis lupus familiaris OX=9615 GN=RBBP6 PE=4 SV=1	197.03	1760	By MS/MS	6	1	4.4	62374000	630040	50169000	7	3443
A0A8C0PZR2	--	Mitochondrial ribosomal protein L38 OS=Canis lupus familiaris OX=9615 PE=4 SV=1	44.449	379	By MS/MS	1	1	5	12207000	530740	0	1	401
A0A8C0PZS6	--	Scavenger receptor class B member 1 OS=Canis lupus familiaris OX=9615 PE=3 SV=1	81.435	753	By MS/MS	4	4	8.2	168660000	4324500	128580000	4	4365
A0A8C0PZU4	--	Eukaryotic translation initiation factor 4 gamma 3 OS=Canis lupus familiaris OX=9615 PE=3 SV=1	201.36	1830	By MS/MS	10	7	7.7	108050000	982310	130080000	4	1022
A0A8C0Q0I1	--	Thioredoxin domain-containing protein OS=Canis lupus familiaris OX=9615 PE=4 SV=1	41.025	379	By MS/MS	1	1	4	19106000	830710	0	1	1491
A0A8C0Q0J1	C5H17orf49	Chromosome 5 C17orf49 homolog OS=Canis lupus familiaris OX=9615 GN=C5H17orf49 PE=4 SV=1	14.019	138	By MS/MS	1	1	10.1	31432000	4490300	0	1	4385
A0A8C0Q0M1	SUPT4H1	Transcription elongation factor SPT4 OS=Canis lupus familiaris OX=9615 GN=SUPT4H1 PE=3 SV=1	11.802	105	By MS/MS	1	1	15.2	10106000	3368800	0	2	1524
A0A8C0Q0M7	--	EF-hand domain family member D2 OS=Canis lupus familiaris OX=9615 PE=4 SV=1	26.709	240	By MS/MS	7	5	43.3	556320000	34770000	448440000	10	4462
A0A8C0Q0T0	CRYBG2	Crystallin beta-gamma domain containing 2 OS=Canis lupus familiaris OX=9615 GN=CRYBG2 PE=3 SV=1	168.19	1559	By MS/MS	2	2	1.5	13895000	175890	0	1	2616
A0A8C0Q0T8	--	Protein phosphatase 1 regulatory subunit 8 OS=Canis lupus familiaris OX=9615 PE=4 SV=1	38.505	351	By MS/MS	3	3	12.8	62287000	3664000	90767000	3	4464
A0A8C0Q0U3	PARD3	Par-3 family cell polarity regulator OS=Canis lupus familiaris OX=9615 GN=PARD3 PE=3 SV=1	152.67	1364	By MS/MS	5	5	4.8	20641000	258010	15937000	2	2038
A0A8C0Q0V3	CDC123	Cell division cycle protein 123 homolog OS=Canis lupus familiaris OX=9615 GN=CDC123 PE=3 SV=1	38.791	334	By MS/MS	6	6	22.5	78547000	4134000	75706000	9	4466
A0A8C0Q1A0	MYL12B	Myosin light chain 12B OS=Canis lupus familiaris OX=9615 GN=MYL12B PE=4 SV=1	19.793	172	By matching	6	0	50	0	0	0	0	4476
A0A8C0Q1D3	DAAM1	Dishevelled associated activator of morphogenesis 1 OS=Canis lupus familiaris OX=9615 GN=DAAM1 PE=4 SV=1	114.83	1006	By MS/MS	2	2	2	8331100	128170	9069900	1	525
A0A8C0Q1M0	--	ATP synthase subunit e, mitochondrial OS=Canis lupus familiaris OX=9615 PE=3 SV=1	8.0182	69	By MS/MS	2	2	36.2	313620000	78405000	319970000	4	390
A0A8C0Q1M8	HSD17B4	Hydroxysteroid 17-beta dehydrogenase 4 OS=Canis lupus familiaris OX=9615 GN=HSD17B4 PE=4 SV=1	79.689	737	By MS/MS	13	13	30	1081700000	26382000	1151000000	18	4483
A0A8C0Q1V4	--	Conserved oligomeric Golgi complex subunit 7 OS=Canis lupus familiaris OX=9615 PE=3 SV=1	82.417	736	By MS/MS	7	7	14.8	157450000	3748800	124710000	7	3113
A0A8C0Q1W8	PDXDC1	Pyridoxal dependent decarboxylase domain containing 1 OS=Canis lupus familiaris OX=9615 GN=PDXDC1 PE=4 SV=1	105.87	968	By MS/MS	6	6	11.2	331440000	6373800	303510000	8	2808
A0A8C0Q1Z7	SCYL3	SCY1 like pseudokinase 3 OS=Canis lupus familiaris OX=9615 GN=SCYL3 PE=4 SV=1	72.491	652	By MS/MS	2	2	3.7	22496000	642750	28891000	0	3952
A0A8C0Q2I1	--	Sterol carrier protein 2 OS=Canis lupus familiaris OX=9615 PE=3 SV=1	58.743	545	By MS/MS	12	12	23.7	1047900000	31754000	1124800000	14	943
A0A8C0Q2Q8	--	EFR3 homolog A OS=Canis lupus familiaris OX=9615 PE=4 SV=1	88.378	782	By MS/MS	2	2	4.2	30647000	638480	33476000	1	2696
A0A8C0Q3C5	DVL2	Dishevelled segment polarity protein 2 OS=Canis lupus familiaris OX=9615 GN=DVL2 PE=4 SV=1	75.408	703	By MS/MS	1	1	2.3	0	0	0	1	4513
A0A8C0Q3P9	--	alpha-1,2-Mannosidase OS=Canis lupus familiaris OX=9615 PE=3 SV=1	106.15	949	By MS/MS	3	3	4.7	57750000	1203100	51480000	3	663
A0A8C0Q3Q1	FHL3	Four and a half LIM domains 3 OS=Canis lupus familiaris OX=9615 GN=FHL3 PE=4 SV=1	31.097	280	By MS/MS	1	1	6.1	8088900	539260	0	1	4518
A0A8C0Q3Q3	--	Vacuolar protein sorting 13 homolog D OS=Canis lupus familiaris OX=9615 PE=3 SV=1	454.21	4052	By MS/MS	2	2	0.5	3974100	17130	0	2	2711
A0A8C0Q3Z0	SPAG7	Sperm-associated antigen 7 OS=Canis lupus familiaris OX=9615 GN=SPAG7 PE=4 SV=1	26.096	227	By matching	1	1	10.1	58113000	3874200	0	0	4522
A0A8C0Q4E5	KTN1	Kinectin 1 OS=Canis lupus familiaris OX=9615 GN=KTN1 PE=4 SV=1	142.52	1232	By matching	39	0	37.5	0	0	0	0	632
A0A8C0Q4L4	--	Myosin phosphatase Rho interacting protein OS=Canis lupus familiaris OX=9615 PE=4 SV=1	130.42	1150	By MS/MS	6	5	7.7	49050000	710870	62643000	5	618
A0A8C0Q4P0	ACTN2	Actinin alpha 2 OS=Canis lupus familiaris OX=9615 GN=ACTN2 PE=3 SV=1	103.71	893	By MS/MS	15	1	16.9	0	0	0	1	4320
A0A8C0Q4Q1	YY1	YY1 transcription factor OS=Canis lupus familiaris OX=9615 GN=YY1 PE=3 SV=1	44.238	410	By MS/MS	4	4	11.2	27718000	1385900	21248000	3	4532
A0A8C0Q4R0	MYDGF	Myeloid derived growth factor OS=Canis lupus familiaris OX=9615 GN=MYDGF PE=4 SV=1	18.77	173	By MS/MS	4	4	31.2	32500000	2708300	37855000	6	4533
A0A8C0Q4V6	LASP1	LIM and SH3 domain protein 1 OS=Canis lupus familiaris OX=9615 GN=LASP1 PE=4 SV=1	28.649	250	By MS/MS	8	8	34.8	3053500000	203570000	2799000000	12	1063
A0A8C0Q4Y8	--	RUN and FYVE domain containing 3 OS=Canis lupus familiaris OX=9615 PE=4 SV=1	106.08	986	By MS/MS	2	2	2.1	35910000	520440	45517000	2	2747
A0A8C0Q4Z2	AFTPH	Aftiphilin OS=Canis lupus familiaris OX=9615 GN=AFTPH PE=4 SV=1	95.195	866	By MS/MS	3	3	5.8	21550000	513090	0	4	2913
A0A8C0Q4Z8	AP3M1	Adaptor related protein complex 3 subunit mu 1 OS=Canis lupus familiaris OX=9615 GN=AP3M1 PE=3 SV=1	46.939	418	By MS/MS	3	3	11	165030000	6876500	142040000	3	4536
A0A8C0Q5A3	--	Poly(A)-specific ribonuclease PARN OS=Canis lupus familiaris OX=9615 PE=3 SV=1	82.627	724	By MS/MS	3	3	4.8	54103000	1319600	42235000	3	2526
A0A8C0Q5G0	UBE2Z	Ubiquitin conjugating enzyme E2 Z OS=Canis lupus familiaris OX=9615 GN=UBE2Z PE=4 SV=1	38.238	354	By MS/MS	3	3	10.5	25953000	1730200	42078000	3	4547
A0A8C0Q5G9	LSM6	LSM6 homolog, U6 small nuclear RNA and mRNA degradation associated OS=Canis lupus familiaris OX=9615 GN=LSM6 PE=3 SV=1	9.1275	80	By MS/MS	1	1	13.8	2303500000	460700000	0	1	4548
A0A8C0Q5I8	--	TRMT1-like protein OS=Canis lupus familiaris OX=9615 PE=3 SV=1	76.898	690	By MS/MS	6	6	10.9	64669000	1405800	67102000	8	700
A0A8C0Q5M8	--	Tripartite motif containing 28 OS=Canis lupus familiaris OX=9615 PE=4 SV=1	86.563	813	By MS/MS	14	1	36	1369000000	37001000	1399700000	26	4550
A0A8C0Q5P7	SNAPIN	SNARE-associated protein Snapin OS=Canis lupus familiaris OX=9615 GN=SNAPIN PE=3 SV=1	14.888	136	By MS/MS	1	1	10.3	92239000	9223900	0	2	4551
A0A8C0Q5W3	--	Phosphofurin acidic cluster sorting protein 2 OS=Canis lupus familiaris OX=9615 PE=3 SV=1	94.574	858	By MS/MS	2	2	3.3	35958000	971850	0	2	945
A0A8C0Q5Y6	DGKA	Diacylglycerol kinase OS=Canis lupus familiaris OX=9615 GN=DGKA PE=3 SV=1	82.502	734	By MS/MS	14	13	28.3	746350000	16225000	630880000	16	2887
A0A8C0Q6B5	--	60S ribosomal protein L3 OS=Canis lupus familiaris OX=9615 PE=3 SV=1	43.466	384	By MS/MS	10	10	28.4	1010600000	53191000	1178200000	10	2294
A0A8C0Q6B9	TM9SF1	Transmembrane 9 superfamily member OS=Canis lupus familiaris OX=9615 GN=TM9SF1 PE=3 SV=1	69.152	606	By MS/MS	2	2	3.6	36527000	1461100	276230000	1	4559
A0A8C0Q6H1	GK5	Putative glycerol kinase 5 OS=Canis lupus familiaris OX=9615 GN=GK5 PE=3 SV=1	54.875	489	By MS/MS	4	4	12.7	35357000	1219200	34943000	3	1149
A0A8C0Q6J6	--	DNA replication licensing factor MCM3 OS=Canis lupus familiaris OX=9615 PE=3 SV=1	92.016	816	By MS/MS	21	21	40.8	1663900000	30813000	1564000000	21	3042
A0A8C0Q6V1	FAM135A	Family with sequence similarity 135 member A OS=Canis lupus familiaris OX=9615 GN=FAM135A PE=3 SV=1	173.07	1543	By MS/MS	2	2	1.6	8714100	116190	16475000	2	3183
A0A8C0Q6X1	--	Bms1-type G domain-containing protein OS=Canis lupus familiaris OX=9615 PE=4 SV=1	90.162	784	By MS/MS	13	13	20.8	372370000	10952000	316120000	12	4490
A0A8C0Q6X7	IPO11	Importin 11 OS=Canis lupus familiaris OX=9615 GN=IPO11 PE=4 SV=1	106.26	922	By MS/MS	7	7	11.6	194050000	4218500	195440000	7	4346
A0A8C0Q7D0	--	Tr-type G domain-containing protein OS=Canis lupus familiaris OX=9615 PE=3 SV=1	50.03	462	By matching	8	0	20.3	0	0	0	0	4579
A0A8C0Q7G1	--	Phosphoserine aminotransferase OS=Canis lupus familiaris OX=9615 PE=3 SV=1	40.507	370	By MS/MS	8	8	26.8	570750000	20384000	429890000	11	4580
A0A8C0Q7G6	WDR92	Nuclear nucleic acid-binding protein C1D OS=Canis lupus familiaris OX=9615 GN=WDR92 PE=3 SV=1	48.829	433	By MS/MS	2	0	5.5	12897000	477680	0	0	4581
A0A8C0Q7G9	--	Synaptogyrin 1 OS=Canis lupus familiaris OX=9615 PE=3 SV=1	20.99	191	By matching	1	1	9.4	12577000	2096200	0	0	4582
A0A8C0Q7I6	HDGFL2	HDGF like 2 OS=Canis lupus familiaris OX=9615 GN=HDGFL2 PE=3 SV=1	67.529	604	By MS/MS	3	3	8.6	265510000	8045700	245560000	6	3838
A0A8C0Q7J0	--	Nucleoporin 133 OS=Canis lupus familiaris OX=9615 PE=3 SV=1	129.14	1155	By MS/MS	12	12	18.9	417770000	6738300	1761400000	13	4584
A0A8C0Q7T4	--	HDGF like 3 OS=Canis lupus familiaris OX=9615 PE=4 SV=1	22.619	203	By MS/MS	2	2	15.3	101920000	10192000	102410000	3	4589
A0A8C0Q7Z9	GEMIN5	Gem nuclear organelle associated protein 5 OS=Canis lupus familiaris OX=9615 GN=GEMIN5 PE=4 SV=1	157.39	1406	By MS/MS	16	1	16.9	8635800	95954	0	0	4592
A0A8C0Q8A0	--	RNA polymerase III subunit E OS=Canis lupus familiaris OX=9615 PE=4 SV=1	74.976	668	By MS/MS	1	1	2.7	5189100	123550	0	1	3160
A0A8C0Q8H3	RPS26	40S ribosomal protein S26 OS=Canis lupus familiaris OX=9615 GN=RPS26 PE=3 SV=1	13.015	115	By MS/MS	3	3	34.8	156840000	26139000	124570000	3	4602
A0A8C0Q8H8	--	Large ribosomal subunit protein uL22m OS=Canis lupus familiaris OX=9615 PE=3 SV=1	23.544	202	By MS/MS	4	4	23.8	66382000	4148900	49225000	3	4603
A0A8C0Q8N2	--	PTPRF interacting protein alpha 1 OS=Canis lupus familiaris OX=9615 PE=3 SV=1	143.95	1277	By MS/MS	8	8	7.4	48122000	594100	63337000	5	3868
A0A8C0Q8R1	TCAF2	TRPM8 channel associated factor 2 OS=Canis lupus familiaris OX=9615 GN=TCAF2 PE=3 SV=1	99.616	917	By MS/MS	8	8	14.7	114450000	3093200	152280000	9	4606
A0A8C0Q8U1	NOP9	NOP9 nucleolar protein OS=Canis lupus familiaris OX=9615 GN=NOP9 PE=4 SV=1	69.346	637	By MS/MS	7	7	14.1	300090000	8826100	321560000	8	4610
A0A8C0Q8X0	PA2G4	Proliferation-associated 2G4 OS=Canis lupus familiaris OX=9615 GN=PA2G4 PE=3 SV=1	43.802	394	By MS/MS	14	14	54.8	3114300000	129760000	2391000000	54	4613
A0A8C0Q8X1	GNG12	Guanine nucleotide-binding protein subunit gamma OS=Canis lupus familiaris OX=9615 GN=GNG12 PE=3 SV=1	8.0242	72	By MS/MS	2	2	41.7	199670000	39935000	113590000	1	4614
A0A8C0Q9E7	HSPA14	Heat shock 70 kDa protein 14 OS=Canis lupus familiaris OX=9615 GN=HSPA14 PE=3 SV=1	51.348	474	By MS/MS	3	3	10.5	101990000	3642600	107020000	2	2408
A0A8C0Q9L4	--	Inhibitor of Bruton tyrosine kinase OS=Canis lupus familiaris OX=9615 PE=4 SV=1	151.62	1364	By MS/MS	4	4	4	29182000	347400	25309000	3	1191
A0A8C0Q9X4	--	Methylmalonyl-CoA mutase, mitochondrial OS=Canis lupus familiaris OX=9615 PE=3 SV=1	83.202	749	By MS/MS	6	6	12.7	207080000	5176900	176280000	8	1159
A0A8C0Q9Z0	IFT74	Intraflagellar transport 74 OS=Canis lupus familiaris OX=9615 GN=IFT74 PE=4 SV=1	62.576	543	By MS/MS	1	1	2.8	5194900	120810	0	1	4635
A0A8C0Q020	TSR3	18S rRNA aminocarboxypropyltransferase OS=Canis lupus familiaris OX=9615 GN=TSR3 PE=3 SV=1	33.818	312	By MS/MS	2	2	10.6	87362000	5139000	78701000	1	4453
A0A8C0Q027	MICAL3	F-actin monooxygenase OS=Canis lupus familiaris OX=9615 GN=MICAL3 PE=3 SV=1	253.4	2258	By MS/MS	1	1	0.4	977010	6880.3	0	1	4112
A0A8C0Q054	--	Histone-lysine N-methyltransferase OS=Canis lupus familiaris OX=9615 PE=3 SV=1	402.16	3698	By MS/MS	1	1	0.3	1830800	9896.4	0	1	1300
A0A8C0Q070	CANT1	Galectin-3-binding protein OS=Canis lupus familiaris OX=9615 GN=CANT1 PE=4 SV=1	89.848	814	By MS/MS	4	4	7.7	184470000	3764600	167750000	4	4457
A0A8C0Q119	VCL	Vinculin OS=Canis lupus familiaris OX=9615 GN=VCL PE=3 SV=1	116.71	1066	By MS/MS	29	29	37.5	7957500000	92529000	8270700000	49	4471
A0A8C0Q185	--	Guanine nucleotide-binding protein G(q) subunit alpha OS=Canis lupus familiaris OX=9615 PE=3 SV=1	68.541	586	By MS/MS	4	0	12.3	39335000	1035100	31368000	2	4360
A0A8C0Q301	ACTG1	ACTG protein OS=Canis lupus familiaris OX=9615 GN=ACTG1 PE=3 SV=1	41.792	375	By MS/MS	20	1	69.1	28720000000	1248700000	32986000000	74	4505
A0A8C0Q310	--	Milk fat globule-EGF factor 8 protein OS=Canis lupus familiaris OX=9615 PE=4 SV=1	45.229	404	By MS/MS	6	6	15.1	49028000	2042900	31955000	2	1030
A0A8C0Q319	AGRN	Agrin OS=Canis lupus familiaris OX=9615 GN=AGRN PE=4 SV=1	221.95	2096	By MS/MS	6	6	4.6	102430000	994470	98400000	6	1388
A0A8C0Q321	--	TATA-box binding protein associated factor 5 like OS=Canis lupus familiaris OX=9615 PE=3 SV=1	65.987	588	By MS/MS	1	1	2	2182000	87279	0	1	2592
A0A8C0Q401	ZSWIM8	Zinc finger SWIM-type containing 8 OS=Canis lupus familiaris OX=9615 GN=ZSWIM8 PE=4 SV=1	192.95	1796	By matching	1	1	0.8	4014000	45101	0	0	1693
A0A8C0Q451	PLAA	Phospholipase A2 activating protein OS=Canis lupus familiaris OX=9615 GN=PLAA PE=3 SV=1	84.846	772	By MS/MS	13	13	20.9	217990000	4359700	166710000	10	2048
A0A8C0Q454	--	non-specific serine/threonine protein kinase OS=Canis lupus familiaris OX=9615 PE=3 SV=1	276.26	2586	By MS/MS	5	5	2.5	19715000	126380	65983000	4	698
A0A8C0Q608	ARL6IP1	non-specific serine/threonine protein kinase OS=Canis lupus familiaris OX=9615 GN=ARL6IP1 PE=3 SV=1	426.88	3800	By MS/MS	8	8	3.1	69208000	351310	49926000	6	4554
A0A8C0Q672	--	von Willebrand factor A domain containing 5B1 OS=Canis lupus familiaris OX=9615 PE=4 SV=1	134.45	1222	By MS/MS	1	1	1.2	38334000	618290	39252000	1	1679
A0A8C0Q770	--	Stathmin OS=Canis lupus familiaris OX=9615 PE=3 SV=1	17.231	148	By MS/MS	3	1	24.3	49301000	4930100	67272000	2	2651
A0A8C0Q790	--	E3 ubiquitin-protein ligase KCMF1 OS=Canis lupus familiaris OX=9615 PE=3 SV=1	41.814	380	By MS/MS	2	2	7.9	68254000	3791900	24310000	3	2411
A0A8C0Q803	GGCX	Vitamin K-dependent gamma-carboxylase OS=Canis lupus familiaris OX=9615 GN=GGCX PE=4 SV=1	81.761	708	By MS/MS	6	6	10.5	282860000	9753700	241840000	9	1915
A0A8C0Q817	PRMT9	Protein arginine methyltransferase 9 OS=Canis lupus familiaris OX=9615 GN=PRMT9 PE=4 SV=1	89.856	803	By MS/MS	1	1	2.1	6224900	159610	0	1	2854
A0A8C0Q851	VAPA	VAMP associated protein A OS=Canis lupus familiaris OX=9615 GN=VAPA PE=4 SV=1	43.175	386	By MS/MS	5	0	14.5	92744000	3567100	103250000	4	4595
A0A8C0Q860	ARHGEF16	Rho guanine nucleotide exchange factor 16 OS=Canis lupus familiaris OX=9615 GN=ARHGEF16 PE=4 SV=1	80.369	716	By MS/MS	2	2	3.4	20569000	514220	31813000	3	678
A0A8C0Q909	--	Hepatocellular carcinoma-associated antigen 59 OS=Canis lupus familiaris OX=9615 PE=3 SV=1	29.817	255	By MS/MS	2	2	9.8	48145000	3209700	49713000	2	4617
A0A8C0Q930	--	Tubulin folding cofactor C OS=Canis lupus familiaris OX=9615 PE=3 SV=1	42.567	388	By MS/MS	2	2	7.5	25249000	1097800	0	2	4620
A0A8C0Q933	CDKN2B	Cyclin dependent kinase inhibitor 2B OS=Canis lupus familiaris OX=9615 GN=CDKN2B PE=4 SV=1	14.405	138	By MS/MS	1	1	10.1	36109000	4513600	0	1	1848
A0A8C0Q988	UGP2	UTP--glucose-1-phosphate uridylyltransferase OS=Canis lupus familiaris OX=9615 GN=UGP2 PE=3 SV=1	52.243	466	By MS/MS	7	1	20	22912000	790060	0	3	4623
A0A8C0QA20	DIS3	DIS3 homolog, exosome endoribonuclease and 3-5 exoribonuclease OS=Canis lupus familiaris OX=9615 GN=DIS3 PE=3 SV=1	103.13	905	By MS/MS	11	11	20.1	377390000	7120500	347240000	7	4636
A0A8C0QA45	ADD1	Adducin 1 OS=Canis lupus familiaris OX=9615 GN=ADD1 PE=3 SV=1	69.577	631	By MS/MS	2	2	4.8	6311400	197230	0	2	777
A0A8C0QA74	CYFIP2	Cytoplasmic FMR1-interacting protein OS=Canis lupus familiaris OX=9615 GN=CYFIP2 PE=3 SV=1	142.45	1226	By MS/MS	7	1	7.7	59340000	791200	0	1	1850
A0A8C0QAK9	--	phosphoserine phosphatase OS=Canis lupus familiaris OX=9615 PE=3 SV=1	23.4	211	By MS/MS	3	3	16.1	288640000	20617000	310960000	4	509
A0A8C0QAL6	MAP2K2	Mitogen-activated protein kinase kinase 2 OS=Canis lupus familiaris OX=9615 GN=MAP2K2 PE=3 SV=1	44.338	399	By MS/MS	4	2	10	30482000	1325300	0	1	242
A0A8C0QAT8	--	Voltage-dependent anion-selective channel protein 3 OS=Canis lupus familiaris OX=9615 PE=3 SV=1	29.179	269	By MS/MS	4	4	22.3	2170200000	144680000	1607200000	8	3503
A0A8C0QAU4	TPR	Nucleoprotein TPR OS=Canis lupus familiaris OX=9615 GN=TPR PE=3 SV=1	263.69	2329	By MS/MS	34	1	16.3	1293800000	9176200	879860000	40	4645
A0A8C0QAZ7	--	UBX domain protein 6 OS=Canis lupus familiaris OX=9615 PE=4 SV=1	49.335	441	By matching	2	2	7.7	13256000	576360	0	0	4131
A0A8C0QB09	--	NADH dehydrogenase [ubiquinone] iron-sulfur protein 7, mitochondrial OS=Canis lupus familiaris OX=9615 PE=3 SV=1	21.934	199	By MS/MS	1	1	7	1488300000	124020000	0	1	2939
A0A8C0QB70	RPL5	Ribosomal protein L5 OS=Canis lupus familiaris OX=9615 GN=RPL5 PE=3 SV=1	34.258	296	By MS/MS	8	1	37.8	11540000	678820	0	1	1753
A0A8C0QBE5	--	Kelch repeat and BTB domain containing 2 OS=Canis lupus familiaris OX=9615 PE=4 SV=1	71.081	621	By MS/MS	4	4	7.6	53474000	1620400	46267000	4	2157
A0A8C0QBL1	UTP3	UTP3 small subunit processome component OS=Canis lupus familiaris OX=9615 GN=UTP3 PE=3 SV=1	53.832	476	By MS/MS	3	3	10.5	96452000	4822600	106860000	3	4654
A0A8C0QBV2	APBA3	Amyloid beta precursor protein binding family A member 3 OS=Canis lupus familiaris OX=9615 GN=APBA3 PE=4 SV=1	61.031	575	By MS/MS	1	1	1.9	47183000	2359100	0	1	1514
A0A8C0QC16	PNO1	Partner of NOB1 homolog OS=Canis lupus familiaris OX=9615 GN=PNO1 PE=4 SV=1	27.828	254	By MS/MS	1	1	5.5	74038000	4627400	0	2	4661
A0A8C0QC20	TJP3	Tight junction protein ZO-3 OS=Canis lupus familiaris OX=9615 GN=TJP3 PE=4 SV=1	99.957	911	By MS/MS	5	5	8.3	103540000	2113000	81329000	4	1221
A0A8C0QC25	NFX1	Nuclear transcription factor, X-box binding 1 OS=Canis lupus familiaris OX=9615 GN=NFX1 PE=3 SV=1	113.04	1012	By MS/MS	1	1	1.8	10575000	165240	0	1	1280
A0A8C0QC27	--	Deoxynucleoside kinase domain-containing protein OS=Canis lupus familiaris OX=9615 PE=4 SV=1	63.405	585	By MS/MS	2	2	5	79058000	2258800	93036000	2	4662
A0A8C0QC85	--	Protein odr-4 homolog OS=Canis lupus familiaris OX=9615 PE=3 SV=1	47.862	423	By MS/MS	4	4	13.7	73926000	3520300	75267000	5	415
A0A8C0QCI3	GFPT1	glutamine--fructose-6-phosphate transaminase (isomerizing) OS=Canis lupus familiaris OX=9615 GN=GFPT1 PE=4 SV=1	77.875	692	By MS/MS	15	15	32.4	889500000	18926000	882630000	20	3674
A0A8C0QCP1	--	receptor protein-tyrosine kinase OS=Canis lupus familiaris OX=9615 PE=4 SV=1	168.12	1554	By MS/MS	11	10	8.5	135220000	1519300	125090000	10	1238
A0A8C0QCZ8	EPN1	Epsin 1 OS=Canis lupus familiaris OX=9615 GN=EPN1 PE=3 SV=1	56.956	543	By MS/MS	3	2	7.9	96349000	6423300	90644000	2	484
A0A8C0QD05	--	Connector enhancer of kinase suppressor of Ras 1 OS=Canis lupus familiaris OX=9615 PE=4 SV=1	75.366	679	By MS/MS	1	1	0.9	3774500	134800	0	1	2673
A0A8C0QD97	MOCS2	Molybdopterin synthase catalytic subunit OS=Canis lupus familiaris OX=9615 GN=MOCS2 PE=3 SV=1	19.595	176	By MS/MS	1	1	11.4	28511000	2591900	0	1	550
A0A8C0QDA9	TMSB10	Thymosin beta OS=Canis lupus familiaris OX=9615 GN=TMSB10 PE=3 SV=1	5.0256	44	By MS/MS	1	1	31.8	12291000000	3072700000	0	5	4675
A0A8C0QDE1	--	Formin binding protein 1 OS=Canis lupus familiaris OX=9615 PE=4 SV=1	75.799	660	By MS/MS	2	2	3	15972000	409530	16295000	2	4545
A0A8C0QDH1	DIAPH3	Diaphanous related formin 3 OS=Canis lupus familiaris OX=9615 GN=DIAPH3 PE=4 SV=1	131.17	1145	By MS/MS	4	4	4.5	22561000	322300	74480000	4	4539
A0A8C0QDH8	--	Ral GEF with PH domain and SH3 binding motif 2 OS=Canis lupus familiaris OX=9615 PE=4 SV=1	61.212	547	By MS/MS	2	2	4.8	13625000	439510	0	1	778
A0A8C0QDL4	SELENOF	Selenoprotein F/M domain-containing protein OS=Canis lupus familiaris OX=9615 GN=SELENOF PE=3 SV=1	18.168	164	By MS/MS	2	2	17.7	43386000	4820600	0	2	3101
A0A8C0QDP1	IKBIP	IKBKB interacting protein OS=Canis lupus familiaris OX=9615 GN=IKBIP PE=4 SV=1	43.983	383	By MS/MS	3	2	10.2	51889000	1995700	44168000	1	4679
A0A8C0QDR9	NOP14	NOP14 nucleolar protein OS=Canis lupus familiaris OX=9615 GN=NOP14 PE=3 SV=1	97.339	854	By MS/MS	2	2	2.6	143540000	2760400	183190000	2	693
A0A8C0QDU0	U2SURP	U2 snRNP associated SURP domain containing OS=Canis lupus familiaris OX=9615 GN=U2SURP PE=4 SV=1	111.55	970	By MS/MS	9	9	11.9	271680000	5780400	324300000	10	4682
A0A8C0QDX9	FXR2	FMR1 autosomal homolog 2 OS=Canis lupus familiaris OX=9615 GN=FXR2 PE=3 SV=1	74.176	672	By MS/MS	3	3	5.5	154180000	3670900	97008000	2	2702
A0A8C0QDY9	ITSN2	Intersectin 2 OS=Canis lupus familiaris OX=9615 GN=ITSN2 PE=4 SV=1	173.74	1527	By MS/MS	2	2	1.8	6412700	77262	0	2	2949
A0A8C0QED5	TPBG	Trophoblast glycoprotein OS=Canis lupus familiaris OX=9615 GN=TPBG PE=4 SV=1	45.695	420	By MS/MS	2	2	4	49629000	2255900	53243000	2	4688
A0A8C0QEE7	SPTLC1	Serine palmitoyltransferase long chain base subunit 1 OS=Canis lupus familiaris OX=9615 GN=SPTLC1 PE=4 SV=1	48.721	437	By MS/MS	5	5	14	219360000	9970900	241080000	7	1596
A0A8C0QEG7	FBXO6	F-box protein 6 OS=Canis lupus familiaris OX=9615 GN=FBXO6 PE=4 SV=1	32.675	284	By MS/MS	2	2	7.4	28876000	1375000	42058000	3	2897
A0A8C0QEL7	GPAT4	Glycerol-3-phosphate acyltransferase 4 OS=Canis lupus familiaris OX=9615 GN=GPAT4 PE=3 SV=1	47.803	417	By MS/MS	3	2	7.7	24799000	1033300	22963000	1	4689
A0A8C0QEN7	--	Serine/threonine-protein phosphatase 2A 56 kDa regulatory subunit OS=Canis lupus familiaris OX=9615 PE=3 SV=1	50.968	437	By MS/MS	8	8	26.5	202350000	9635600	196300000	5	3718
A0A8C0QEP7	RASAL2	RAS protein activator like 2 OS=Canis lupus familiaris OX=9615 GN=RASAL2 PE=4 SV=1	172.86	1548	By MS/MS	8	0	7.1	41300000	408920	43281000	8	881
A0A8C0QEU8	--	LPS responsive beige-like anchor protein OS=Canis lupus familiaris OX=9615 PE=4 SV=1	319.66	2868	By MS/MS	26	23	12.7	425960000	2820900	252260000	27	4671
A0A8C0QEW1	RAB3IP	RAB3A interacting protein OS=Canis lupus familiaris OX=9615 GN=RAB3IP PE=3 SV=1	71.969	652	By MS/MS	2	2	6	20408000	618430	23159000	3	1294
A0A8C0QEY6	ZCCHC10	Zinc finger CCHC-type containing 10 OS=Canis lupus familiaris OX=9615 GN=ZCCHC10 PE=4 SV=1	18.583	171	By MS/MS	1	1	8.8	27183000	6795900	0	1	1975
A0A8C0QF85	PPP6R3	Protein phosphatase 6 regulatory subunit 3 OS=Canis lupus familiaris OX=9615 GN=PPP6R3 PE=3 SV=1	94.684	844	By MS/MS	7	7	11	204480000	4445100	178470000	8	3678
A0A8C0QFA4	--	MutS homolog 3 OS=Canis lupus familiaris OX=9615 PE=4 SV=1	117.28	1050	By MS/MS	2	2	3	23080000	360620	23633000	2	3085
A0A8C0QFD6	DDB1	DNA damage-binding protein 1 OS=Canis lupus familiaris OX=9615 GN=DDB1 PE=3 SV=1	126.95	1140	By MS/MS	12	12	13.8	474600000	8182800	514080000	13	4698
A0A8C0QFD7	SAR1B	Secretion associated Ras related GTPase 1B OS=Canis lupus familiaris OX=9615 GN=SAR1B PE=3 SV=1	22.423	198	By MS/MS	8	5	58.6	427370000	38852000	387020000	4	4699
A0A8C0QFE7	PWP1	PWP1 homolog, endonuclein OS=Canis lupus familiaris OX=9615 GN=PWP1 PE=4 SV=1	55.858	500	By MS/MS	4	4	14	129040000	5161800	123860000	7	4701
A0A8C0QFF9	--	Choline transporter-like protein OS=Canis lupus familiaris OX=9615 PE=3 SV=1	72.815	651	By MS/MS	4	4	8.3	45346000	1462800	30188000	2	2765
A0A8C0QFJ5	LETM1	Mitochondrial proton/calcium exchanger protein OS=Canis lupus familiaris OX=9615 GN=LETM1 PE=3 SV=1	83.237	741	By MS/MS	13	13	19.2	647850000	14724000	584460000	16	4702
A0A8C0QFJ9	--	[histone H3]-trimethyl-L-lysine(9) demethylase OS=Canis lupus familiaris OX=9615 PE=3 SV=1	120.34	1076	By MS/MS	1	1	1.1	923540	18109	0	1	3983
A0A8C0QFQ6	PCNA	Proliferating cell nuclear antigen OS=Canis lupus familiaris OX=9615 GN=PCNA PE=3 SV=1	28.779	261	By MS/MS	8	8	48.7	3500600000	194480000	4004800000	14	4703
A0A8C0QFV5	--	Rho guanine nucleotide exchange factor 28 OS=Canis lupus familiaris OX=9615 PE=4 SV=1	141.51	1264	By MS/MS	3	3	4	36343000	542430	38320000	3	395
A0A8C0QFY3	TIA1	TIA1 cytotoxic granule associated RNA binding protein OS=Canis lupus familiaris OX=9615 GN=TIA1 PE=4 SV=1	42.916	386	By MS/MS	6	4	23.1	473460000	26304000	450530000	6	3528
A0A8C0QFZ2	CSNK2A2	Casein kinase 2 alpha 2 OS=Canis lupus familiaris OX=9615 GN=CSNK2A2 PE=3 SV=1	40.235	343	By MS/MS	2	2	6.4	121540000	5787700	0	4	913
A0A8C0QG16	--	Rho guanine nucleotide exchange factor 10 OS=Canis lupus familiaris OX=9615 PE=4 SV=1	134.73	1224	By MS/MS	2	2	2.5	2081800	38551	0	2	4705
A0A8C0QG54	--	Zinc finger protein 326 OS=Canis lupus familiaris OX=9615 PE=3 SV=1	62.273	558	By MS/MS	10	10	24.4	237930000	7209900	242330000	9	1572
A0A8C0QG63	--	GDP-Man:Man(3)GlcNAc(2)-PP-Dol alpha-1,2-mannosyltransferase OS=Canis lupus familiaris OX=9615 PE=3 SV=1	72.856	667	By MS/MS	3	3	4.6	56790000	1720900	49926000	2	4708
A0A8C0QG89	CNPY3	Canopy FGF signaling regulator 3 OS=Canis lupus familiaris OX=9615 GN=CNPY3 PE=4 SV=1	31.125	279	By MS/MS	1	1	6.8	35865000	2391000	0	1	4709
A0A8C0QGB4	KIF3C	Kinesin-like protein OS=Canis lupus familiaris OX=9615 GN=KIF3C PE=3 SV=1	85.557	760	By MS/MS	1	0	1.6	0	0	0	1	999
A0A8C0QGC6	DHRS1	Dehydrogenase/reductase 1 OS=Canis lupus familiaris OX=9615 GN=DHRS1 PE=4 SV=1	33.833	312	By MS/MS	1	1	3.8	4874700	270820	0	1	4710
A0A8C0QGD7	LSM8	U6 snRNA-associated Sm-like protein LSm8 OS=Canis lupus familiaris OX=9615 GN=LSM8 PE=3 SV=1	10.403	96	By MS/MS	2	1	30.2	259800000	37115000	233060000	4	4712
A0A8C0QGG1	--	Aprataxin and PNKP like factor OS=Canis lupus familiaris OX=9615 PE=4 SV=1	31.064	278	By MS/MS	1	1	4.3	14776000	869190	0	1	3698
A0A8C0QGH7	--	Fatty acid synthase OS=Canis lupus familiaris OX=9615 PE=4 SV=1	273.46	2514	By MS/MS	77	77	46.3	17870000000	135380000	19161000000	140	4714
A0A8C0QGP9	TRIM17	RING-type E3 ubiquitin transferase OS=Canis lupus familiaris OX=9615 GN=TRIM17 PE=4 SV=1	79.053	692	By MS/MS	2	2	3.9	14984000	332990	22233000	2	4716
A0A8C0QGU9	--	Origin recognition complex subunit 1 OS=Canis lupus familiaris OX=9615 PE=3 SV=1	91.669	813	By MS/MS	2	2	3	15319000	306370	0	1	2280
A0A8C0QGX6	DPYSL3	Dihydropyrimidinase like 3 OS=Canis lupus familiaris OX=9615 GN=DPYSL3 PE=3 SV=1	74.287	691	By MS/MS	18	1	41.5	7366100	179660	0	1	4719
A0A8C0QH12	--	Family with sequence similarity 193 member A OS=Canis lupus familiaris OX=9615 PE=3 SV=1	132.42	1199	By matching	1	0	0.5	0	0	0	0	402
A0A8C0QH27	PPID	Peptidylprolyl isomerase D OS=Canis lupus familiaris OX=9615 GN=PPID PE=4 SV=1	41.016	370	By MS/MS	8	8	27	672870000	24921000	603600000	11	1130
A0A8C0QH45	ARHGEF7	Rho guanine nucleotide exchange factor 7 OS=Canis lupus familiaris OX=9615 GN=ARHGEF7 PE=4 SV=1	138.03	1267	By MS/MS	3	3	2.8	36907000	485620	36974000	5	3959
A0A8C0QH95	IRF2BP1	Interferon regulatory factor 2 binding protein 1 OS=Canis lupus familiaris OX=9615 GN=IRF2BP1 PE=3 SV=1	61.643	584	By MS/MS	3	3	8	65279000	1717900	56464000	3	4724
A0A8C0QHA4	--	Rho guanine nucleotide exchange factor 1 OS=Canis lupus familiaris OX=9615 PE=4 SV=1	99.211	883	By MS/MS	9	0	14.2	330590000	6611900	346900000	13	4683
A0A8C0QHB8	ATR	Serine/threonine-protein kinase ATR OS=Canis lupus familiaris OX=9615 GN=ATR PE=3 SV=1	289.06	2528	By MS/MS	3	3	1.5	12043000	78715	0	2	1230
A0A8C0QHL4	--	Ubiquitin-fold modifier 1 OS=Canis lupus familiaris OX=9615 PE=3 SV=1	9.1175	85	By MS/MS	3	3	58.8	588060000	117610000	484290000	3	2986
A0A8C0QHV0	MUL1	RING-type E3 ubiquitin transferase OS=Canis lupus familiaris OX=9615 GN=MUL1 PE=4 SV=1	39.932	352	By MS/MS	2	2	6	12864000	584710	14043000	3	4728
A0A8C0QI29	HADHA	enoyl-CoA hydratase OS=Canis lupus familiaris OX=9615 GN=HADHA PE=3 SV=1	77.125	708	By MS/MS	21	21	44.8	5062100000	120530000	5065400000	49	1165
A0A8C0QI36	PCM1	Pericentriolar material 1 OS=Canis lupus familiaris OX=9615 GN=PCM1 PE=4 SV=1	238.05	2113	By MS/MS	2	2	1	23332000	220110	91822000	2	3395
A0A8C0QI65	NUB1	Negative regulator of ubiquitin like proteins 1 OS=Canis lupus familiaris OX=9615 GN=NUB1 PE=4 SV=1	71.786	625	By MS/MS	6	6	10.9	115920000	3409500	90243000	6	4734
A0A8C0QIR3	HADHB	Hydroxyacyl-CoA dehydrogenase trifunctional multienzyme complex subunit beta OS=Canis lupus familiaris OX=9615 GN=HADHB PE=3 SV=1	51.229	475	By MS/MS	7	7	19.2	1248000000	43034000	1321100000	10	4740
A0A8C0QJ80	VKORC1L1	vitamin-K-epoxide reductase (warfarin-sensitive) OS=Canis lupus familiaris OX=9615 GN=VKORC1L1 PE=3 SV=1	39.606	380	By MS/MS	2	2	5.5	217810000	12101000	211980000	3	474
A0A8C0QJA2	--	Tensin 3 OS=Canis lupus familiaris OX=9615 PE=3 SV=1	183.7	1725	By MS/MS	4	4	5.6	61798000	792280	58130000	3	4667
A0A8C0QJD0	--	Mitochondrial ribosomal protein S9 OS=Canis lupus familiaris OX=9615 PE=3 SV=1	43.209	370	By MS/MS	4	4	16.2	86731000	3097500	68069000	3	4697
A0A8C0QJG2	--	Large ribosomal subunit protein mL54 OS=Canis lupus familiaris OX=9615 PE=3 SV=1	15.855	137	By MS/MS	1	1	19	14222000	1777800	0	1	1041
A0A8C0QJM0	ITGA1	Integrin subunit alpha 1 OS=Canis lupus familiaris OX=9615 GN=ITGA1 PE=3 SV=1	118.89	1073	By MS/MS	1	1	1.1	1635000	30848	0	1	394
A0A8C0QJM9	CAVIN1	Caveolae associated protein 1 OS=Canis lupus familiaris OX=9615 GN=CAVIN1 PE=3 SV=1	26.995	245	By matching	4	0	24.9	0	0	0	0	4747
A0A8C0QJN9	LIPE	Hormone-sensitive lipase OS=Canis lupus familiaris OX=9615 GN=LIPE PE=3 SV=1	82.344	759	By MS/MS	3	3	5.7	46997000	979100	50659000	2	1164
A0A8C0QJQ1	ARF1	ADP-ribosylation factor OS=Canis lupus familiaris OX=9615 GN=ARF1 PE=3 SV=1	20.697	181	By MS/MS	11	3	67.4	2337200000	212470000	2393700000	25	2678
A0A8C0QJT0	NCCRP1	NCCRP1, F-box associated domain containing OS=Canis lupus familiaris OX=9615 GN=NCCRP1 PE=4 SV=1	29.788	264	By MS/MS	1	1	4.2	15845000	1131800	0	1	3040
A0A8C0QK16	--	Protein phosphatase 4 regulatory subunit 1 OS=Canis lupus familiaris OX=9615 PE=4 SV=1	106.74	948	By MS/MS	8	7	15.4	338460000	6386100	203160000	5	1112
A0A8C0QK32	RNASEH2B	Ribonuclease H2 subunit B OS=Canis lupus familiaris OX=9615 GN=RNASEH2B PE=3 SV=1	28.486	250	By MS/MS	1	1	3.6	1638500	126040	0	1	3059
A0A8C0QKG0	--	Guided entry of tail-anchored proteins factor 4 OS=Canis lupus familiaris OX=9615 PE=3 SV=1	36.322	325	By MS/MS	3	3	8.3	36763000	2297700	0	2	4749
A0A8C0QKX4	ST3GAL1	ST3 beta-galactoside alpha-2,3-sialyltransferase 1 OS=Canis lupus familiaris OX=9615 GN=ST3GAL1 PE=3 SV=1	35.903	311	By MS/MS	1	1	3.2	15459000	813610	0	1	3107
A0A8C0QL42	--	TBC1 domain family member 9B OS=Canis lupus familiaris OX=9615 PE=4 SV=1	138.45	1235	By MS/MS	2	2	2.3	34304000	571730	0	2	1382
A0A8C0QL93	--	Membrane palmitoylated protein 6 OS=Canis lupus familiaris OX=9615 PE=3 SV=1	84.355	763	By MS/MS	2	2	3.7	48660000	973200	50761000	2	952
A0A8C0QLT0	--	DExD/H-box helicase 60 OS=Canis lupus familiaris OX=9615 PE=4 SV=1	197.53	1706	By MS/MS	1	1	0.7	6161800	58131	0	1	4760
A0A8C0QM00	--	CSD domain-containing protein OS=Canis lupus familiaris OX=9615 PE=4 SV=1	42.925	384	By matching	11	1	34.1	17000000	894710	0	0	4763
A0A8C0QM52	MRPL53	Large ribosomal subunit protein mL53 OS=Canis lupus familiaris OX=9615 GN=MRPL53 PE=3 SV=1	12.054	112	By MS/MS	2	2	25	53031000	5892300	90453000	2	4767
A0A8C0QM78	RIGI	RNA helicase OS=Canis lupus familiaris OX=9615 GN=RIGI PE=3 SV=1	106.05	925	By MS/MS	3	3	3.2	38359000	650150	180070000	2	361
A0A8C0QMB2	DFFA	DNA fragmentation factor subunit alpha OS=Canis lupus familiaris OX=9615 GN=DFFA PE=4 SV=1	35.511	326	By MS/MS	3	3	12.6	41792000	3214700	42607000	4	4768
A0A8C0QMJ0	ITGA1	Protein pelota homolog OS=Canis lupus familiaris OX=9615 GN=ITGA1 PE=3 SV=1	43.371	385	By MS/MS	6	6	23.4	541420000	20824000	136100000	5	4769
A0A8C0QMM4	H3C13	Histone H3 OS=Canis lupus familiaris OX=9615 GN=H3C13 PE=3 SV=1	15.388	136	By MS/MS	3	1	30.1	0	0	0	0	4771
A0A8C0QMU4	CSNK1D	Casein kinase 1 delta OS=Canis lupus familiaris OX=9615 GN=CSNK1D PE=3 SV=1	46.8	409	By MS/MS	3	1	8.1	83780000	3808200	50614000	3	4773
A0A8C0QMZ4	LOC100855593	Histone H2A OS=Canis lupus familiaris OX=9615 GN=LOC100855593 PE=3 SV=1	13.988	129	By MS/MS	3	1	48.1	8190000	1365000	0	1	1113
A0A8C0QN06	VAPA	VAMP associated protein A OS=Canis lupus familiaris OX=9615 GN=VAPA PE=4 SV=1	47.872	431	By MS/MS	5	0	18.3	28706000	1063200	0	2	4775
A0A8C0QN12	RPF2	Ribosome production factor 2 homolog OS=Canis lupus familiaris OX=9615 GN=RPF2 PE=3 SV=1	35.623	306	By MS/MS	4	4	11.8	129080000	6793900	156220000	4	1369
A0A8C0QN20	--	ATP-dependent RNA helicase OS=Canis lupus familiaris OX=9615 PE=3 SV=1	75.206	669	By MS/MS	16	16	31.7	519890000	13681000	532670000	13	3521
A0A8C0QN38	LOC102151856	ATP synthase subunit f, mitochondrial OS=Canis lupus familiaris OX=9615 GN=LOC102151856 PE=3 SV=1	5.7198	49	By MS/MS	1	1	22.4	1511300000	503780000	0	2	1595
A0A8C0QN72	SEC24A	SEC24 homolog A, COPII coat complex component OS=Canis lupus familiaris OX=9615 GN=SEC24A PE=3 SV=1	113.24	1031	By MS/MS	7	7	9.4	198980000	5236200	129570000	6	4707
A0A8C0QNB1	--	Tetratricopeptide repeat domain 5 OS=Canis lupus familiaris OX=9615 PE=4 SV=1	46.682	423	By MS/MS	2	2	5.2	55777000	1992000	0	1	4777
A0A8C0QNF4	DOK1	Docking protein 1 OS=Canis lupus familiaris OX=9615 GN=DOK1 PE=3 SV=1	52.432	483	By MS/MS	4	4	14.9	28599000	1100000	20271000	4	3136
A0A8C0QNF5	--	Ectopic P-granules autophagy protein 5 homolog OS=Canis lupus familiaris OX=9615 PE=4 SV=1	284.18	2509	By MS/MS	2	2	1	38011000	287960	34834000	1	2723
A0A8C0QNF6	NADK2	NAD kinase 2, mitochondrial OS=Canis lupus familiaris OX=9615 GN=NADK2 PE=3 SV=1	48.747	436	By MS/MS	3	3	6.9	39795000	1170500	41270000	4	746
A0A8C0QNK0	RAB3A	RAB3A, member RAS oncogene family OS=Canis lupus familiaris OX=9615 GN=RAB3A PE=4 SV=1	14.052	125	By MS/MS	2	2	24.8	116380000	12931000	104740000	4	4779
A0A8C0QNL8	RPS3A	Small ribosomal subunit protein eS1 OS=Canis lupus familiaris OX=9615 GN=RPS3A PE=3 SV=1	30.624	270	By MS/MS	7	2	30.4	1504900000	79208000	1888600000	8	4780
A0A8C0QNY0	ANXA10	Annexin A10 OS=Canis lupus familiaris OX=9615 GN=ANXA10 PE=3 SV=1	36.31	316	By MS/MS	11	11	47.5	1336900000	74274000	1236800000	13	3029
A0A8C0QP08	--	G protein pathway suppressor 1 OS=Canis lupus familiaris OX=9615 PE=4 SV=1	72.619	666	By MS/MS	6	6	13.7	140590000	3605000	119060000	6	4782
A0A8C0QP29	EIF3L	Eukaryotic translation initiation factor 3 subunit L OS=Canis lupus familiaris OX=9615 GN=EIF3L PE=3 SV=1	66.696	564	By MS/MS	15	15	37.4	1650400000	51575000	1445700000	17	4783
A0A8C0QP73	--	Zinc finger and BTB domain containing 7A OS=Canis lupus familiaris OX=9615 PE=4 SV=1	61.293	586	By MS/MS	2	2	4.4	25173000	1094500	0	2	4785
A0A8C0QPQ7	--	HECT-type E3 ubiquitin transferase OS=Canis lupus familiaris OX=9615 PE=4 SV=1	112.09	975	By MS/MS	3	0	4.9	129530000	2313100	135660000	6	4788
A0A8C0QPR1	LARS1	leucine--tRNA ligase OS=Canis lupus familiaris OX=9615 GN=LARS1 PE=3 SV=1	139.19	1224	By MS/MS	20	20	24	1962800000	28447000	1862900000	28	4725
A0A8C0QQ52	APPL2	Adaptor protein, phosphotyrosine interacting with PH domain and leucine zipper 2 OS=Canis lupus familiaris OX=9615 GN=APPL2 PE=4 SV=1	68.266	609	By MS/MS	2	2	4.1	22311000	557780	0	2	4404
A0A8C0QQ82	--	Sad1 and UNC84 domain containing 1 OS=Canis lupus familiaris OX=9615 PE=4 SV=1	103.36	928	By MS/MS	4	4	4.8	45862000	751830	55349000	5	975
A0A8C0QQC6	--	Transforming growth factor beta receptor associated protein 1 OS=Canis lupus familiaris OX=9615 PE=4 SV=1	96.943	858	By MS/MS	1	1	1	9241100	192520	0	1	3509
A0A8C0QQI7	--	Ribonuclease P/MRP subunit p14 OS=Canis lupus familiaris OX=9615 PE=3 SV=1	13.757	124	By MS/MS	1	1	9.7	7281300	809030	0	1	4790
A0A8C0QQJ3	--	Homologous-pairing protein 2 homolog OS=Canis lupus familiaris OX=9615 PE=3 SV=1	24.714	216	By MS/MS	2	2	10.6	4380500	292030	5435300	2	433
A0A8C0QQZ0	CACTIN	Splicing factor Cactin OS=Canis lupus familiaris OX=9615 GN=CACTIN PE=3 SV=1	88.48	751	By matching	1	1	1.1	1357200	37701	0	0	4793
A0A8C0QRC0	LOC611500	Phospholipid scramblase OS=Canis lupus familiaris OX=9615 GN=LOC611500 PE=3 SV=1	34.51	314	By MS/MS	2	2	9.6	13497000	1349700	0	2	1340
A0A8C0QRL7	TRIM54	CAD protein OS=Canis lupus familiaris OX=9615 GN=TRIM54 PE=3 SV=1	243.31	2225	By MS/MS	50	50	36	3840400000	32824000	3577300000	65	4799
A0A8C0QRU1	GJB3	Gap junction protein OS=Canis lupus familiaris OX=9615 GN=GJB3 PE=3 SV=1	30.763	270	By MS/MS	1	1	4.1	21707000	1276900	0	1	377
A0A8C0R9A2	--	Valosin containing protein lysine methyltransferase OS=Canis lupus familiaris OX=9615 PE=4 SV=1	25.641	229	By MS/MS	3	3	17	140040000	12731000	133360000	5	4803
A0A8C0R9E5	--	tRNA pseudouridine synthase OS=Canis lupus familiaris OX=9615 PE=3 SV=1	33.244	301	By MS/MS	2	2	9	16565000	828240	16962000	2	570
A0A8C0R9H0	--	Annexin OS=Canis lupus familiaris OX=9615 PE=3 SV=1	38.023	342	By MS/MS	10	0	45.6	534910000	23257000	0	5	4806
A0A8C0R9J3	--	Alpha-L-fucosidase OS=Canis lupus familiaris OX=9615 PE=3 SV=1	46.537	397	By MS/MS	2	2	5.5	23538000	871770	0	4	4427
A0A8C0R9N6	--	X-ray repair cross complementing 3 OS=Canis lupus familiaris OX=9615 PE=4 SV=1	37.616	347	By matching	1	1	2.9	7245600	329350	0	0	4811
A0A8C0R9V3	SMG5	Nonsense-mediated mRNA decay factor OS=Canis lupus familiaris OX=9615 GN=SMG5 PE=4 SV=1	108	965	By MS/MS	2	2	2.8	21648000	470610	25121000	1	430
A0A8C0R971	UQCRFS1	Cytochrome b-c1 complex subunit Rieske, mitochondrial OS=Canis lupus familiaris OX=9615 GN=UQCRFS1 PE=3 SV=1	29.452	274	By MS/MS	4	4	28.1	248020000	15501000	171320000	4	4802
A0A8C0RAA7	IQGAP1	IQ motif containing GTPase activating protein 1 OS=Canis lupus familiaris OX=9615 GN=IQGAP1 PE=4 SV=1	189.16	1657	By MS/MS	42	41	36.6	4073300000	43333000	3901200000	43	4824
A0A8C0RAF5	NINJ1	Ninjurin 1 OS=Canis lupus familiaris OX=9615 GN=NINJ1 PE=3 SV=1	16.552	151	By MS/MS	1	1	18.5	13492000	1927400	0	1	4485
A0A8C0RAM1	--	CDC42 effector protein 4 OS=Canis lupus familiaris OX=9615 PE=3 SV=1	38.267	365	By MS/MS	5	5	19.2	819240000	40962000	270130000	7	4829
A0A8C0RAM5	--	Annexin OS=Canis lupus familiaris OX=9615 PE=3 SV=1	82.899	786	By MS/MS	9	9	16.8	2643400000	71443000	2245500000	14	4830
A0A8C0RAN0	--	non-specific serine/threonine protein kinase OS=Canis lupus familiaris OX=9615 PE=4 SV=1	242.61	2320	By MS/MS	3	1	1.8	5942900	63902	0	1	533
A0A8C0RAY8	CIB1	Calcium and integrin binding 1 OS=Canis lupus familiaris OX=9615 GN=CIB1 PE=4 SV=1	21.765	191	By MS/MS	3	3	17.3	39696000	2646400	34773000	3	4835
A0A8C0RB18	CLDN6	Claudin OS=Canis lupus familiaris OX=9615 GN=CLDN6 PE=3 SV=1	23.321	221	By MS/MS	1	0	7.2	157000000	22428000	0	1	4837
A0A8C0RB34	POU2F3	POU domain protein OS=Canis lupus familiaris OX=9615 GN=POU2F3 PE=3 SV=1	47.551	435	By MS/MS	3	3	14.3	64283000	3214100	49264000	4	4838
A0A8C0RB66	MAP2K3	Mitogen-activated protein kinase kinase 3 OS=Canis lupus familiaris OX=9615 GN=MAP2K3 PE=3 SV=1	39.342	347	By MS/MS	8	8	28.8	272130000	10466000	155300000	12	4841
A0A8C0RBE7	CEP192	SEH1 like nucleoporin OS=Canis lupus familiaris OX=9615 GN=CEP192 PE=4 SV=1	326.49	2954	By MS/MS	8	8	3.6	238140000	1443300	341920000	10	873
A0A8C0RBF6	--	SET domain containing 1A, histone lysine methyltransferase OS=Canis lupus familiaris OX=9615 PE=4 SV=1	181.06	1667	By MS/MS	1	1	0.6	10607000	145300	0	1	901
A0A8C0RBJ7	RPS19	Small ribosomal subunit protein eS19 OS=Canis lupus familiaris OX=9615 GN=RPS19 PE=3 SV=1	41.491	377	By MS/MS	7	7	14.3	2343200000	78106000	2149100000	18	4844
A0A8C0RC03	MARVELD2	MARVEL domain containing 2 OS=Canis lupus familiaris OX=9615 GN=MARVELD2 PE=3 SV=1	57.498	525	By MS/MS	1	1	2.1	11944000	497670	0	1	4484
A0A8C0RC87	SYMPK	Symplekin OS=Canis lupus familiaris OX=9615 GN=SYMPK PE=4 SV=1	137.77	1243	By MS/MS	12	12	15.2	263510000	3711400	344560000	14	4678
A0A8C0RCF1	NANS	N-acetylneuraminate synthase OS=Canis lupus familiaris OX=9615 GN=NANS PE=4 SV=1	40.246	359	By MS/MS	9	9	24.8	565190000	29747000	557550000	12	4856
A0A8C0RCH3	--	Lysine-specific demethylase OS=Canis lupus familiaris OX=9615 PE=3 SV=1	203.85	1881	By MS/MS	11	11	7.8	267750000	2704500	155370000	14	4859
A0A8C0RCM8	USP15	Ubiquitin carboxyl-terminal hydrolase OS=Canis lupus familiaris OX=9615 GN=USP15 PE=3 SV=1	112.38	981	By MS/MS	9	8	12.9	155310000	2773300	156150000	6	4864
A0A8C0RCS5	--	Ral GTPase activating protein catalytic alpha subunit 1 OS=Canis lupus familiaris OX=9615 PE=4 SV=1	285.56	2544	By MS/MS	3	3	1.7	45934000	367470	92077000	2	1067
A0A8C0RCS9	--	Peroxisomal trans-2-enoyl-CoA reductase OS=Canis lupus familiaris OX=9615 PE=4 SV=1	29.319	270	By MS/MS	1	1	6.7	13750000	1057700	0	1	4868
A0A8C0RCU5	--	Phosphate transporter OS=Canis lupus familiaris OX=9615 PE=3 SV=1	69.691	640	By matching	1	1	1.7	623100	24924	0	0	4869
A0A8C0RCZ1	FNBP4	Formin binding protein 4 OS=Canis lupus familiaris OX=9615 GN=FNBP4 PE=4 SV=1	110.54	1021	By MS/MS	2	2	2.3	14673000	396570	15211000	2	4873
A0A8C0RD15	SF1	Splicing factor 1 OS=Canis lupus familiaris OX=9615 GN=SF1 PE=3 SV=1	61.798	571	By MS/MS	12	1	37.3	0	0	0	1	1185
A0A8C0RD23	CENPF	Centromere protein F OS=Canis lupus familiaris OX=9615 GN=CENPF PE=4 SV=1	327.25	2837	By matching	1	0	0.2	7660700	34980	0	0	1019
A0A8C0RD92	--	STI1 domain-containing protein OS=Canis lupus familiaris OX=9615 PE=3 SV=1	41.505	369	By MS/MS	8	8	21.4	432390000	25435000	500430000	7	4880
A0A8C0RDD1	FBXO7	F-box protein 7 OS=Canis lupus familiaris OX=9615 GN=FBXO7 PE=4 SV=1	57.872	523	By MS/MS	2	2	4	83888000	4415200	94991000	1	4885
A0A8C0RDD6	TAGLN	Transgelin OS=Canis lupus familiaris OX=9615 GN=TAGLN PE=3 SV=1	22.605	201	By MS/MS	5	5	27.4	271070000	15945000	310670000	7	4886
A0A8C0RDH2	--	Leucine rich repeat containing 14 OS=Canis lupus familiaris OX=9615 PE=4 SV=1	60.798	550	By MS/MS	2	2	6.7	29860000	933110	0	1	4887
A0A8C0RDL4	HARS1	Histidine--tRNA ligase, cytoplasmic OS=Canis lupus familiaris OX=9615 GN=HARS1 PE=3 SV=1	57.346	509	By MS/MS	7	7	16.1	398260000	12847000	494340000	8	4510
A0A8C0RDP7	--	Ring finger protein 213 OS=Canis lupus familiaris OX=9615 PE=4 SV=1	583.98	5139	By matching	8	0	1.8	0	0	0	0	4889
A0A8C0RDW9	ARHGAP8	Rho GTPase activating protein 8 OS=Canis lupus familiaris OX=9615 GN=ARHGAP8 PE=4 SV=1	54.244	474	By MS/MS	3	3	8.2	14040000	452910	18068000	3	4894
A0A8C0RDZ0	C13H8orf33	Chromosome 8 open reading frame 33 OS=Canis lupus familiaris OX=9615 GN=C13H8orf33 PE=3 SV=1	23.996	226	By matching	1	1	7.1	2608300	173880	0	0	4895
A0A8C0RDZ3	DOCK4	Dedicator of cytokinesis 4 OS=Canis lupus familiaris OX=9615 GN=DOCK4 PE=3 SV=1	213.63	1869	By MS/MS	4	4	3.8	38437000	337160	25241000	4	1120
A0A8C0RE12	BUD13	BUD13 homolog OS=Canis lupus familiaris OX=9615 GN=BUD13 PE=3 SV=1	79.8	701	By MS/MS	1	1	2.3	11706000	238900	0	1	1227
A0A8C0RE16	TMEM201	Transmembrane protein 201 OS=Canis lupus familiaris OX=9615 GN=TMEM201 PE=3 SV=1	43.552	394	By MS/MS	2	2	4.8	26610000	1478300	0	2	4898
A0A8C0REA4	ADK	Adenosine kinase OS=Canis lupus familiaris OX=9615 GN=ADK PE=3 SV=1	40.561	362	By MS/MS	12	12	48.1	411050000	17872000	355930000	18	4904
A0A8C0REQ5	ITGB3	Integrin beta OS=Canis lupus familiaris OX=9615 GN=ITGB3 PE=3 SV=1	86.291	780	By MS/MS	3	3	5.3	114310000	2788100	86434000	4	4913
A0A8C0RES2	GTF3C3	General transcription factor IIIC subunit 3 OS=Canis lupus familiaris OX=9615 GN=GTF3C3 PE=4 SV=1	92.198	810	By MS/MS	2	2	3	15609000	354750	15291000	2	4906
A0A8C0REW6	RPS6KA2	non-specific serine/threonine protein kinase OS=Canis lupus familiaris OX=9615 GN=RPS6KA2 PE=3 SV=1	75.289	662	By matching	3	0	5.4	0	0	0	0	1704
A0A8C0RFC0	--	Kinesin family member 1B OS=Canis lupus familiaris OX=9615 PE=3 SV=1	227.33	2012	By MS/MS	6	5	3.8	40540000	319210	33897000	5	4922
A0A8C0RFH5	PSMD4	26S proteasome non-ATPase regulatory subunit 4 OS=Canis lupus familiaris OX=9615 GN=PSMD4 PE=3 SV=1	40.675	377	By MS/MS	8	8	31.3	411790000	27453000	358740000	12	4926
A0A8C0RFL3	--	SR-related CTD associated factor 8 OS=Canis lupus familiaris OX=9615 PE=4 SV=1	140.38	1270	By MS/MS	6	5	6.8	72483000	1421200	46176000	5	1758
A0A8C0RFL6	MRTO4	Ribosome assembly factor mrt4 OS=Canis lupus familiaris OX=9615 GN=MRTO4 PE=3 SV=1	27.541	240	By MS/MS	5	5	21.2	169240000	10578000	169840000	5	4927
A0A8C0RFM4	LMNB2	Lamin B2 OS=Canis lupus familiaris OX=9615 GN=LMNB2 PE=3 SV=1	71.11	635	By MS/MS	8	1	19.7	12095000	295010	0	1	4929
A0A8C0RFQ3	LMNB2	Lamin B2 OS=Canis lupus familiaris OX=9615 GN=LMNB2 PE=3 SV=1	76.113	677	By MS/MS	9	0	16.5	197950000	4498900	186990000	6	4931
A0A8C0RFY0	TCF25	Transcription factor 25 OS=Canis lupus familiaris OX=9615 GN=TCF25 PE=3 SV=1	128.01	1130	By MS/MS	9	1	11	0	0	0	0	1645
A0A8C0RGE6	--	Epithelial cell adhesion molecule OS=Canis lupus familiaris OX=9615 PE=3 SV=1	33.286	299	By MS/MS	5	5	18.4	658110000	41132000	429040000	2	1716
A0A8C0RGG7	--	Mannosyltransferase OS=Canis lupus familiaris OX=9615 PE=3 SV=1	49.239	443	By MS/MS	1	1	2.3	13841000	601790	0	1	1730
A0A8C0RGH7	--	Mannose-6-phosphate isomerase OS=Canis lupus familiaris OX=9615 PE=3 SV=1	65.793	609	By MS/MS	5	5	13	226350000	6858900	214570000	6	1725
A0A8C0RGP7	CEP63	Centrosomal protein 63 OS=Canis lupus familiaris OX=9615 GN=CEP63 PE=3 SV=1	76.688	662	By matching	1	1	1.7	3864600	94258	0	0	4945
A0A8C0RGX8	--	Mono-ADP ribosylhydrolase 1 OS=Canis lupus familiaris OX=9615 PE=4 SV=1	35.154	325	By MS/MS	1	1	3.1	8291500	436400	0	1	4951
A0A8C0RGZ3	--	Core-binding factor subunit beta OS=Canis lupus familiaris OX=9615 PE=3 SV=1	21.991	187	By MS/MS	1	0	8.6	103050000	9368600	0	1	4952
A0A8C0RH82	CSK	Tyrosine-protein kinase OS=Canis lupus familiaris OX=9615 GN=CSK PE=3 SV=1	50.584	450	By MS/MS	9	9	27.8	418050000	13935000	379620000	13	4955
A0A8C0RHA8	ACOT9	Acyl-CoA thioesterase 9 OS=Canis lupus familiaris OX=9615 GN=ACOT9 PE=4 SV=1	51.316	448	By MS/MS	10	10	26.8	540810000	16388000	555520000	16	2389
A0A8C0RHF3	PCCB	Propionyl-CoA carboxylase subunit beta OS=Canis lupus familiaris OX=9615 GN=PCCB PE=4 SV=1	61.173	563	By MS/MS	5	5	11.4	104040000	3060100	104640000	7	2023
A0A8C0RHF7	--	Phospholipid phosphatase 6 OS=Canis lupus familiaris OX=9615 PE=4 SV=1	32.86	310	By MS/MS	4	4	17.4	46393000	2441700	105460000	4	4958
A0A8C0RHJ8	--	RRM domain-containing protein OS=Canis lupus familiaris OX=9615 PE=4 SV=1	37.855	358	By MS/MS	13	12	42.2	1784500000	99139000	1515800000	22	3578
A0A8C0RHX8	LONP2	Lon protease homolog 2, peroxisomal OS=Canis lupus familiaris OX=9615 GN=LONP2 PE=3 SV=1	88.844	797	By matching	1	1	2.4	8469300	188210	0	0	2307
A0A8C0RI24	MTRR	5-methyltetrahydrofolate-homocysteine methyltransferase reductase OS=Canis lupus familiaris OX=9615 GN=MTRR PE=4 SV=1	73.499	660	By MS/MS	3	3	5	33335000	1041700	27794000	4	4964
A0A8C0RI60	RSL1D1	Ribosomal L1 domain containing 1 OS=Canis lupus familiaris OX=9615 GN=RSL1D1 PE=4 SV=1	54.383	482	By MS/MS	10	10	22.8	617500000	24700000	397000000	11	4965
A0A8C0RI85	RPS21	40S ribosomal protein S21 OS=Canis lupus familiaris OX=9615 GN=RPS21 PE=3 SV=1	9.1113	83	By MS/MS	3	3	39.8	38068000	5438300	43910000	3	4966
A0A8C0RI89	ABCC10	ATP binding cassette subfamily C member 10 OS=Canis lupus familiaris OX=9615 GN=ABCC10 PE=4 SV=1	158.88	1457	By MS/MS	3	3	2.3	10547000	148560	20799000	3	2201
A0A8C0RIA3	--	1,4-alpha-glucan branching enzyme OS=Canis lupus familiaris OX=9615 PE=3 SV=1	80.527	697	By MS/MS	8	8	16.1	155400000	3790200	131720000	9	2058
A0A8C0RIC6	DNPEP	Aspartyl aminopeptidase OS=Canis lupus familiaris OX=9615 GN=DNPEP PE=3 SV=1	51.885	471	By MS/MS	3	3	7.4	32487000	1547000	55057000	4	2427
A0A8C0RIE9	--	Tumor protein D52 OS=Canis lupus familiaris OX=9615 PE=3 SV=1	20.792	193	By MS/MS	10	10	76.2	603940000	60394000	563430000	16	1994
A0A8C0RIH4	CLINT1	Clathrin interactor 1 OS=Canis lupus familiaris OX=9615 GN=CLINT1 PE=4 SV=1	68.019	618	By MS/MS	12	12	24.3	255400000	9121300	258760000	9	4563
A0A8C0RIK1	SNRNP200	U5 small nuclear ribonucleoprotein 200 kDa helicase OS=Canis lupus familiaris OX=9615 GN=SNRNP200 PE=3 SV=1	244.52	2136	By MS/MS	47	47	28.7	2564100000	19877000	2466500000	63	4969
A0A8C0RIL1	SQOR	Sulfide quinone oxidoreductase OS=Canis lupus familiaris OX=9615 GN=SQOR PE=4 SV=1	49.932	450	By MS/MS	14	14	43.6	745800000	21935000	543730000	23	4971
A0A8C0RIP4	--	Anti-silencing function 1A histone chaperone OS=Canis lupus familiaris OX=9615 PE=3 SV=1	22.871	203	By MS/MS	1	1	5.4	10687000	1335900	0	1	4973
A0A8C0RIP9	BUD23	BUD23 rRNA methyltransferase and ribosome maturation factor OS=Canis lupus familiaris OX=9615 GN=BUD23 PE=3 SV=1	32.062	284	By MS/MS	2	2	9.9	22394000	1866200	35498000	2	4974
A0A8C0RIS1	--	Translation elongation factor EFTu-like domain-containing protein OS=Canis lupus familiaris OX=9615 PE=4 SV=1	20.962	191	By matching	2	0	12.6	0	0	0	0	4743
A0A8C0RJG3	SLC39A7	Solute carrier family 39 member 7 OS=Canis lupus familiaris OX=9615 GN=SLC39A7 PE=4 SV=1	61.104	571	By MS/MS	3	0	7.5	43909000	2195500	56347000	2	2632
A0A8C0RJM8	FTSJ3	pre-rRNA processing protein FTSJ3 OS=Canis lupus familiaris OX=9615 GN=FTSJ3 PE=3 SV=1	95.159	834	By MS/MS	9	1	18.6	21530000	552050	0	1	4999
A0A8C0RJZ7	--	Zinc finger MYM-type containing 3 OS=Canis lupus familiaris OX=9615 PE=4 SV=1	113.01	1000	By MS/MS	3	2	3.4	31275000	512710	18697000	3	2359
A0A8C0RK12	AP3B1	AP-3 complex subunit beta OS=Canis lupus familiaris OX=9615 GN=AP3B1 PE=3 SV=1	126.61	1151	By MS/MS	9	9	10.9	508160000	7939900	2027900000	11	2351
A0A8C0RK53	NDC80	Kinetochore protein NDC80 OS=Canis lupus familiaris OX=9615 GN=NDC80 PE=3 SV=1	69.402	605	By MS/MS	3	3	4.8	31199000	725560	34634000	3	2552
A0A8C0RK65	DDX49	RNA helicase OS=Canis lupus familiaris OX=9615 GN=DDX49 PE=3 SV=1	53.925	484	By matching	1	1	2.9	2740400	83043	0	0	2781
A0A8C0RK80	--	YTH domain-containing family protein OS=Canis lupus familiaris OX=9615 PE=3 SV=1	63.247	581	By MS/MS	5	5	15.1	62603000	2721900	109200000	6	2608
A0A8C0RKC2	KPNA4	Importin subunit alpha OS=Canis lupus familiaris OX=9615 GN=KPNA4 PE=3 SV=1	57.9	521	By MS/MS	10	6	34.4	631370000	31569000	532250000	8	2977
A0A8C0RKE6	PDF	Peptide deformylase OS=Canis lupus familiaris OX=9615 GN=PDF PE=3 SV=1	26.882	242	By MS/MS	3	3	17.4	48625000	3241700	72254000	3	5007
A0A8C0RKG1	EIF3K	Eukaryotic translation initiation factor 3 subunit K OS=Canis lupus familiaris OX=9615 GN=EIF3K PE=3 SV=1	25.073	218	By MS/MS	9	9	53.7	1039400000	94495000	985260000	10	5008
A0A8C0RKN1	--	Armadillo repeat containing 10 OS=Canis lupus familiaris OX=9615 PE=4 SV=1	30.898	282	By MS/MS	4	4	20.9	170240000	11349000	160410000	8	2577
A0A8C0RKP2	--	Dihydropyrimidine dehydrogenase [NADP(+)] OS=Canis lupus familiaris OX=9615 PE=3 SV=1	103.8	954	By MS/MS	3	3	4.7	56263000	1041900	41430000	3	2410
A0A8C0RKQ6	--	Ribosomal protein OS=Canis lupus familiaris OX=9615 PE=3 SV=1	24.7	216	By MS/MS	9	9	34.3	3262600000	250970000	3312100000	23	5010
A0A8C0RKW9	MYL6	Myosin light chain 6 OS=Canis lupus familiaris OX=9615 GN=MYL6 PE=4 SV=1	16.961	151	By MS/MS	6	6	60.9	1618000000	147090000	1855300000	10	5013
A0A8C0RKZ6	ZNF593	Zinc finger protein 593 OS=Canis lupus familiaris OX=9615 GN=ZNF593 PE=4 SV=1	15.488	137	By MS/MS	2	1	19	298520000	37316000	333410000	4	5014
A0A8C0RL07	PSMC2	Proteasome 26S subunit, ATPase 2 OS=Canis lupus familiaris OX=9615 GN=PSMC2 PE=3 SV=1	48.633	433	By MS/MS	14	14	41.6	2273400000	71043000	2261500000	35	2564
A0A8C0RLA7	--	BCL10 immune signaling adaptor OS=Canis lupus familiaris OX=9615 PE=4 SV=1	25.28	225	By MS/MS	6	6	40.4	76394000	6366200	95359000	6	5015
A0A8C0RLC3	--	Leucine rich repeat containing 40 OS=Canis lupus familiaris OX=9615 PE=4 SV=1	62.441	554	By MS/MS	3	3	7	24311000	657070	19450000	5	2615
A0A8C0RLR6	TMED10	Transmembrane p24 trafficking protein 10 OS=Canis lupus familiaris OX=9615 GN=TMED10 PE=3 SV=1	24.78	219	By MS/MS	5	5	21.5	73981000	6165100	50374000	4	5028
A0A8C0RLS6	--	Sec1 family domain containing 2 OS=Canis lupus familiaris OX=9615 PE=3 SV=1	86.136	786	By MS/MS	6	6	12.2	139390000	3097500	57014000	5	5030
A0A8C0RLT3	OPTN	Optineurin OS=Canis lupus familiaris OX=9615 GN=OPTN PE=4 SV=1	65.598	573	By MS/MS	7	7	17.6	271710000	6469200	209590000	7	4587
A0A8C0RLY3	EIF2S1	Eukaryotic translation initiation factor 2 subunit 1 OS=Canis lupus familiaris OX=9615 GN=EIF2S1 PE=3 SV=1	36.108	315	By MS/MS	12	12	42.5	2087800000	94901000	2233200000	15	5036
A0A8C0RM21	--	Catenin alpha 2 OS=Canis lupus familiaris OX=9615 PE=3 SV=1	100.3	904	By MS/MS	4	1	6.6	27228000	469450	0	1	4624
A0A8C0RM88	ELOVL5	Elongation of very long chain fatty acids protein OS=Canis lupus familiaris OX=9615 GN=ELOVL5 PE=3 SV=1	30.508	262	By MS/MS	1	1	5	59528000	4579100	0	2	2894
A0A8C0RMG2	GAMT	guanidinoacetate N-methyltransferase OS=Canis lupus familiaris OX=9615 GN=GAMT PE=4 SV=1	24.023	213	By matching	1	1	6.6	4249500	531190	0	0	4720
A0A8C0RML8	--	Kelch domain containing 4 OS=Canis lupus familiaris OX=9615 PE=4 SV=1	61.547	554	By MS/MS	3	3	6.9	53525000	2058700	49403000	1	3067
A0A8C0RN24	DUS1L	Dihydrouridine synthase 1 like OS=Canis lupus familiaris OX=9615 GN=DUS1L PE=4 SV=1	49.747	439	By MS/MS	2	2	6.2	13863000	533210	14725000	2	4629
A0A8C0RN94	CUL5	Cullin 5 OS=Canis lupus familiaris OX=9615 GN=CUL5 PE=3 SV=1	90.941	780	By MS/MS	9	9	15.1	148000000	2792500	187980000	9	5061
A0A8C0RNG0	TRMT2A	tRNA (uracil(54)-C(5))-methyltransferase OS=Canis lupus familiaris OX=9615 GN=TRMT2A PE=3 SV=1	68.375	626	By MS/MS	7	7	12.3	87529000	2431400	76110000	7	5064
A0A8C0RNJ7	LAMTOR4	Ragulator complex protein LAMTOR4 OS=Canis lupus familiaris OX=9615 GN=LAMTOR4 PE=3 SV=1	8.8759	82	By MS/MS	1	1	12.2	87219000	29073000	0	2	5066
A0A8C0RNL0	LRP10	LDL receptor related protein 10 OS=Canis lupus familiaris OX=9615 GN=LRP10 PE=4 SV=1	76.646	715	By MS/MS	2	2	3.4	24441000	1018400	25274000	2	4520
A0A8C0RNS4	SUMO1	Small ubiquitin-related modifier OS=Canis lupus familiaris OX=9615 GN=SUMO1 PE=3 SV=1	11.571	101	By matching	1	1	14.9	856140	85614	0	0	5069
A0A8C0RNY9	NOP58	NOP58 ribonucleoprotein OS=Canis lupus familiaris OX=9615 GN=NOP58 PE=3 SV=1	60.703	540	By MS/MS	13	13	37.6	904410000	32300000	931660000	17	5074
A0A8C0RP34	TNPO2	Transportin 2 OS=Canis lupus familiaris OX=9615 GN=TNPO2 PE=4 SV=1	97.693	870	By MS/MS	11	7	21.4	167210000	3800100	147570000	5	5079
A0A8C0RP36	--	Leucine rich repeats and IQ motif containing 1 OS=Canis lupus familiaris OX=9615 PE=4 SV=1	111.86	949	By MS/MS	1	1	1.1	44680000	732470	0	1	3194
A0A8C0RP65	TARDBP	TAR DNA-binding protein 43 OS=Canis lupus familiaris OX=9615 GN=TARDBP PE=4 SV=1	64.366	607	By MS/MS	6	6	18.9	683490000	27340000	706850000	7	5081
A0A8C0RP85	--	F-actin-capping protein subunit alpha OS=Canis lupus familiaris OX=9615 PE=3 SV=1	30.245	262	By MS/MS	6	6	42.4	1640500000	102530000	1512200000	20	5082
A0A8C0RPA1	BCAT1	Branched-chain-amino-acid aminotransferase OS=Canis lupus familiaris OX=9615 GN=BCAT1 PE=3 SV=1	51.901	476	By MS/MS	10	1	34.7	1753600000	67445000	1625000000	15	5083
A0A8C0RPG3	POLR1D	DNA-directed RNA polymerases I and III subunit RPAC2 OS=Canis lupus familiaris OX=9615 GN=POLR1D PE=3 SV=1	15.221	133	By MS/MS	3	2	37.6	16559000	2069900	0	2	5086
A0A8C0RPG9	RPS2	Small ribosomal subunit protein uS5 OS=Canis lupus familiaris OX=9615 GN=RPS2 PE=3 SV=1	31.249	293	By MS/MS	9	9	30.7	4647500000	211250000	4951600000	27	5087
A0A8C0RPV5	--	HECT-type E3 ubiquitin transferase OS=Canis lupus familiaris OX=9615 PE=4 SV=1	102.14	887	By MS/MS	1	1	1.7	11310000	240650	0	1	3256
A0A8C0RPZ2	ATP6V1H	V-type proton ATPase subunit H OS=Canis lupus familiaris OX=9615 GN=ATP6V1H PE=3 SV=1	55.835	483	By MS/MS	9	9	28	609360000	22569000	534930000	10	5097
A0A8C0RQ92	DNMT1	DNA (cytosine-5)-methyltransferase OS=Canis lupus familiaris OX=9615 GN=DNMT1 PE=3 SV=1	182.3	1609	By MS/MS	15	15	12.5	292680000	3048800	227690000	15	5099
A0A8C0RQE6	--	Activating transcription factor 6 OS=Canis lupus familiaris OX=9615 PE=4 SV=1	109.41	997	By MS/MS	2	2	2.7	10123000	198490	9659600	1	5104
A0A8C0RQQ7	RB1CC1	RB1 inducible coiled-coil 1 OS=Canis lupus familiaris OX=9615 GN=RB1CC1 PE=4 SV=1	172.46	1499	By MS/MS	1	1	0.8	2172300	23110	0	1	3647
A0A8C0RR32	TPM4	Tropomyosin 4 OS=Canis lupus familiaris OX=9615 GN=TPM4 PE=3 SV=1	28.521	248	By MS/MS	13	1	46.8	63578000	3027500	0	2	5120
A0A8C0RR48	--	COP9 signalosome subunit 7A OS=Canis lupus familiaris OX=9615 PE=3 SV=1	28.746	262	By MS/MS	3	3	16	41432000	2437200	71851000	4	5121
A0A8C0RR53	--	DNA topoisomerase 2 OS=Canis lupus familiaris OX=9615 PE=3 SV=1	172.23	1526	By MS/MS	17	13	14.2	492260000	5023100	754790000	7	3646
A0A8C0RR54	DOCK5	Dedicator of cytokinesis 5 OS=Canis lupus familiaris OX=9615 GN=DOCK5 PE=3 SV=1	210.8	1830	By MS/MS	11	10	8.3	203420000	1681200	214700000	11	3507
A0A8C0RR77	KRT89	Keratin, type II cuticular Hb5 OS=Canis lupus familiaris OX=9615 GN=KRT89 PE=3 SV=1	51.019	448	By MS/MS	28	0	54.9	11795000000	327640000	6542600000	36	5124
A0A8C0RR86	--	Zinc finger protein 384 OS=Canis lupus familiaris OX=9615 PE=4 SV=1	72.325	661	By matching	1	1	3	1568100	54073	0	0	3736
A0A8C0RR91	ADCY6	adenylate cyclase OS=Canis lupus familiaris OX=9615 GN=ADCY6 PE=3 SV=1	124.49	1111	By MS/MS	1	1	0.9	3713300	74266	0	2	194
A0A8C0RRA9	LOC477558	glutathione transferase OS=Canis lupus familiaris OX=9615 GN=LOC477558 PE=3 SV=1	27.605	242	By MS/MS	7	7	38.4	208970000	16074000	363260000	9	5127
A0A8C0RRY4	ARPC3	Actin-related protein 2/3 complex subunit 3 OS=Canis lupus familiaris OX=9615 GN=ARPC3 PE=3 SV=1	20.546	178	By MS/MS	3	3	15.2	908890000	75741000	1081700000	4	5137
A0A8C0RS68	RAP1GDS1	Rap1 GTPase-GDP dissociation stimulator 1 OS=Canis lupus familiaris OX=9615 GN=RAP1GDS1 PE=4 SV=1	66.649	610	By MS/MS	9	1	22.5	0	0	0	1	5141
A0A8C0RS74	--	Chromosome 1 open reading frame 50 OS=Canis lupus familiaris OX=9615 PE=4 SV=1	21.807	197	By MS/MS	4	1	19.8	143130000	9541800	164170000	3	5142
A0A8C0RSC7	--	Patatin like phospholipase domain containing 2 OS=Canis lupus familiaris OX=9615 PE=4 SV=1	62.671	589	By matching	1	1	2.2	9397300	284770	0	0	3795
A0A8C0RSI7	--	Adenosine deaminase RNA specific OS=Canis lupus familiaris OX=9615 PE=4 SV=1	129.35	1170	By MS/MS	12	0	15.6	316150000	4001900	279270000	14	4598
A0A8C0RSM3	--	Phospholipid-transporting ATPase OS=Canis lupus familiaris OX=9615 PE=3 SV=1	122.74	1073	By MS/MS	4	3	4.5	56316000	938600	75253000	3	4056
A0A8C0RSZ3	NBEAL2	Neurobeachin like 2 OS=Canis lupus familiaris OX=9615 GN=NBEAL2 PE=4 SV=1	296.5	2709	By MS/MS	4	4	1.9	18414000	142740	40691000	4	3885
A0A8C0RT21	PDS5B	PDS5 cohesin associated factor B OS=Canis lupus familiaris OX=9615 GN=PDS5B PE=3 SV=1	166.21	1461	By MS/MS	15	14	14.3	205910000	2313600	245310000	13	3917
A0A8C0RT25	ELP3	Elongator complex protein 3 OS=Canis lupus familiaris OX=9615 GN=ELP3 PE=3 SV=1	59.517	524	By MS/MS	3	3	8.8	111740000	3385900	87211000	2	4042
A0A8C0RT33	CHAF1A	Chromatin assembly factor 1 subunit A OS=Canis lupus familiaris OX=9615 GN=CHAF1A PE=3 SV=1	106.48	958	By MS/MS	9	9	14.9	89949000	1955400	73460000	10	5154
A0A8C0RTH0	CHEK2	Checkpoint kinase 2 OS=Canis lupus familiaris OX=9615 GN=CHEK2 PE=4 SV=1	54.887	490	By MS/MS	2	2	4.7	24325000	900910	28946000	3	4008
A0A8C0RTJ5	HSCB	HscB mitochondrial iron-sulfur cluster cochaperone OS=Canis lupus familiaris OX=9615 GN=HSCB PE=3 SV=1	26.618	235	By MS/MS	2	2	8.5	23637000	1313200	0	2	5167
A0A8C0RTK9	CYC1	Cytochrome c1 OS=Canis lupus familiaris OX=9615 GN=CYC1 PE=3 SV=1	35.28	325	By MS/MS	5	3	17.8	254790000	14155000	283870000	4	5168
A0A8C0RTN7	WASHC4	WASH complex subunit 4 OS=Canis lupus familiaris OX=9615 GN=WASHC4 PE=4 SV=1	131.58	1133	By MS/MS	4	4	4.1	93416000	1353900	73341000	2	4394
A0A8C0RTR9	--	Phospholipase OS=Canis lupus familiaris OX=9615 PE=3 SV=1	113.56	987	By MS/MS	4	4	3.3	49840000	874380	63360000	3	3966
A0A8C0RU77	TKT	Transketolase OS=Canis lupus familiaris OX=9615 GN=TKT PE=4 SV=1	68.122	623	By MS/MS	15	15	39.8	3069100000	93004000	2380800000	18	5178
A0A8C0RU92	--	Nuclear receptor corepressor 2 OS=Canis lupus familiaris OX=9615 PE=3 SV=1	274.02	2512	By MS/MS	3	3	1.5	23373000	153770	0	3	4094
A0A8C0RUD1	MAPK3	Mitogen-activated protein kinase OS=Canis lupus familiaris OX=9615 GN=MAPK3 PE=3 SV=1	43.055	380	By MS/MS	7	5	23.9	153670000	6681300	133150000	4	592
A0A8C0RUI4	--	BCL9 like OS=Canis lupus familiaris OX=9615 PE=3 SV=1	146.71	1400	By MS/MS	2	2	1.7	36599000	690550	0	1	1095
A0A8C0RUI7	--	Apolipoprotein B receptor OS=Canis lupus familiaris OX=9615 PE=4 SV=1	129.67	1219	By MS/MS	7	7	8	18504000	257000	21691000	7	565
A0A8C0RUL0	GNPNAT1	Glucosamine 6-phosphate N-acetyltransferase OS=Canis lupus familiaris OX=9615 GN=GNPNAT1 PE=3 SV=1	20.802	184	By MS/MS	7	7	64.1	389040000	35367000	412700000	4	5183
A0A8C0RV14	--	Transmembrane p24 trafficking protein 3 OS=Canis lupus familiaris OX=9615 PE=3 SV=1	24.564	218	By MS/MS	2	2	13.3	52606000	4383800	53097000	2	5188
A0A8C0RV37	--	Surfeit locus protein 4 OS=Canis lupus familiaris OX=9615 PE=3 SV=1	30.229	269	By MS/MS	4	4	20.8	689650000	62695000	810910000	3	5189
A0A8C0RV40	QNG1	Queuosine 5-phosphate N-glycosylase/hydrolase OS=Canis lupus familiaris OX=9615 GN=QNG1 PE=3 SV=1	38.791	341	By MS/MS	5	5	15.2	194480000	8103300	170620000	7	5190
A0A8C0RV89	--	Sodium/potassium-transporting ATPase subunit beta OS=Canis lupus familiaris OX=9615 PE=3 SV=1	35.126	302	By MS/MS	5	5	18.5	567670000	35479000	483700000	8	183
A0A8C0RVA1	--	WD repeat and HMG-box DNA binding protein 1 OS=Canis lupus familiaris OX=9615 PE=4 SV=1	125.7	1128	By MS/MS	8	8	9.6	118080000	1789100	105120000	6	5194
A0A8C0RVD4	POLG	DNA polymerase subunit gamma-1 OS=Canis lupus familiaris OX=9615 GN=POLG PE=4 SV=1	129.65	1158	By MS/MS	3	3	3.8	76970000	1261800	65172000	4	813
A0A8C0RVI7	AKAP10	A-kinase anchoring protein 10 OS=Canis lupus familiaris OX=9615 GN=AKAP10 PE=4 SV=1	63.181	568	By MS/MS	1	1	1.9	0	0	0	1	1028
A0A8C0RVQ9	NOC2L	Nucleolar complex protein 2 homolog OS=Canis lupus familiaris OX=9615 GN=NOC2L PE=3 SV=1	86.533	757	By MS/MS	7	1	12.8	374700000	10408000	288260000	11	5201
A0A8C0RVV2	GLOD4	Glyoxalase domain containing 4 OS=Canis lupus familiaris OX=9615 GN=GLOD4 PE=3 SV=1	33.475	298	By MS/MS	6	6	26.5	523330000	26166000	588400000	9	5203
A0A8C0RVX6	--	Spindle assembly abnormal protein 6 homolog OS=Canis lupus familiaris OX=9615 PE=4 SV=1	70.519	622	By MS/MS	1	1	1.4	3366100	70127	0	1	2932
A0A8C0RW25	GRPEL1	GrpE protein homolog OS=Canis lupus familiaris OX=9615 GN=GRPEL1 PE=3 SV=1	24.276	216	By MS/MS	6	6	31.5	165650000	9744100	162840000	8	5206
A0A8C0RW56	--	N(alpha)-acetyltransferase 30, NatC catalytic subunit OS=Canis lupus familiaris OX=9615 PE=3 SV=1	39.178	363	By MS/MS	5	5	20.1	109420000	5471000	86002000	5	453
A0A8C0RWD0	--	GPI ethanolamine phosphate transferase 1 OS=Canis lupus familiaris OX=9615 PE=3 SV=1	109.02	955	By MS/MS	2	2	2.6	26848000	706540	0	0	2006
A0A8C0RWE6	PITPNA	Phosphatidylinositol transfer protein alpha OS=Canis lupus familiaris OX=9615 GN=PITPNA PE=4 SV=1	31.82	270	By MS/MS	6	5	28.5	240730000	9258700	225260000	5	5212
A0A8C0RWN4	--	non-specific serine/threonine protein kinase OS=Canis lupus familiaris OX=9615 PE=3 SV=1	94.999	846	By MS/MS	4	4	6	40533000	881140	44993000	3	5214
A0A8C0RWW7	PIP4K2B	Phosphatidylinositol-5-phosphate 4-kinase type 2 beta OS=Canis lupus familiaris OX=9615 GN=PIP4K2B PE=4 SV=1	47.345	416	By MS/MS	3	2	11.5	40283000	1611300	39020000	3	5217
A0A8C0RX08	ACACA	Acetyl-CoA carboxylase 1 OS=Canis lupus familiaris OX=9615 GN=ACACA PE=4 SV=1	270.08	2383	By MS/MS	39	39	22.8	1394200000	9749400	1414600000	44	3663
A0A8C0RX34	TUBGCP5	Gamma-tubulin complex component OS=Canis lupus familiaris OX=9615 GN=TUBGCP5 PE=3 SV=1	108.68	939	By MS/MS	1	1	1	0	0	0	1	1575
A0A8C0RX62	--	uridine/cytidine kinase OS=Canis lupus familiaris OX=9615 PE=3 SV=1	24.574	219	By MS/MS	1	1	4.6	0	0	0	1	2588
A0A8C0RX88	--	Biogenesis of lysosome-related organelles complex 1 subunit 1 OS=Canis lupus familiaris OX=9615 PE=3 SV=1	8.5676	75	By MS/MS	1	1	22.7	54890000	7841400	0	1	5221
A0A8C0RXA1	--	Calcineurin like phosphoesterase domain containing 1 OS=Canis lupus familiaris OX=9615 PE=4 SV=1	18.992	172	By MS/MS	4	1	40.1	10609000	1060900	0	1	4543
A0A8C0RXC9	MRPL20	Mitochondrial ribosomal protein L20 OS=Canis lupus familiaris OX=9615 GN=MRPL20 PE=3 SV=1	17.486	149	By MS/MS	3	2	18.8	58237000	5823700	34131000	3	5223
A0A8C0RXE8	ATAD3A	ATPase family AAA domain containing 3A OS=Canis lupus familiaris OX=9615 GN=ATAD3A PE=4 SV=1	66.665	591	By MS/MS	11	11	24.2	466690000	11667000	428060000	14	5224
A0A8C0RXH5	--	Nucleoporin 214 OS=Canis lupus familiaris OX=9615 PE=4 SV=1	233.19	2252	By MS/MS	21	21	14	377460000	4015600	341960000	21	2431
A0A8C0RXK9	DHDDS	Alkyl transferase OS=Canis lupus familiaris OX=9615 GN=DHDDS PE=3 SV=1	38.357	340	By MS/MS	5	3	14.1	112680000	5930800	106360000	3	5225
A0A8C0RXQ4	--	Nidogen 2 OS=Canis lupus familiaris OX=9615 PE=4 SV=1	160.36	1467	By matching	1	1	1	19020000	271710	0	0	1076
A0A8C0RXQ6	--	MacroH2A.2 histone OS=Canis lupus familiaris OX=9615 PE=4 SV=1	35.376	328	By MS/MS	2	1	8.8	0	0	0	1	5229
A0A8C0RXT0	LOC479005	HECT-type E3 ubiquitin transferase OS=Canis lupus familiaris OX=9615 GN=LOC479005 PE=4 SV=1	518.16	4753	By MS/MS	2	2	0.4	15740000	65309	0	1	1410
A0A8C0RY18	--	GPI ethanolamine phosphate transferase 3 OS=Canis lupus familiaris OX=9615 PE=3 SV=1	109.1	1006	By MS/MS	1	1	1.2	0	0	0	1	2745
A0A8C0RY55	USP39	Ubiquitin specific peptidase 39 OS=Canis lupus familiaris OX=9615 GN=USP39 PE=4 SV=1	61.43	532	By MS/MS	4	4	11.8	99154000	3198500	143950000	6	1855
A0A8C0RYB8	RGS3	Regulator of G protein signaling 3 OS=Canis lupus familiaris OX=9615 GN=RGS3 PE=4 SV=1	22.355	192	By matching	1	1	5.7	4633900	356450	0	0	3687
A0A8C0RYK7	HAUS3	HAUS augmin like complex subunit 3 OS=Canis lupus familiaris OX=9615 GN=HAUS3 PE=3 SV=1	69.443	603	By MS/MS	3	3	6.3	16437000	373570	0	2	5234
A0A8C0RYN1	CARHSP1	Calcium regulated heat stable protein 1 OS=Canis lupus familiaris OX=9615 GN=CARHSP1 PE=4 SV=1	15.897	147	By MS/MS	2	2	28.6	32321000	4040100	53747000	4	5237
A0A8C0RYN9	--	Kelch like family member 2 OS=Canis lupus familiaris OX=9615 PE=4 SV=1	65.357	586	By MS/MS	2	2	5.5	14851000	450020	14673000	2	3045
A0A8C0RYW0	PLOD1	procollagen-lysine 5-dioxygenase OS=Canis lupus familiaris OX=9615 GN=PLOD1 PE=4 SV=1	80.374	699	By MS/MS	5	4	8.9	71025000	1919600	82109000	5	2680
A0A8C0RZ87	GTPBP1	GTP binding protein 1 OS=Canis lupus familiaris OX=9615 GN=GTPBP1 PE=4 SV=1	70.958	652	By MS/MS	1	1	2.5	17060000	550330	0	1	4634
A0A8C0RZD5	RTCB	RNA-splicing ligase RtcB homolog OS=Canis lupus familiaris OX=9615 GN=RTCB PE=3 SV=1	55.183	505	By MS/MS	14	14	36.8	1797200000	61972000	1361500000	17	5240
A0A8C0RZG3	DNAJA1	DnaJ heat shock protein family (Hsp40) member A1 OS=Canis lupus familiaris OX=9615 GN=DNAJA1 PE=3 SV=1	44.868	397	By MS/MS	9	4	37.5	550170000	22924000	404710000	12	5242
A0A8C0RZM4	COPG2	Coatomer subunit gamma OS=Canis lupus familiaris OX=9615 GN=COPG2 PE=3 SV=1	101.85	913	By MS/MS	14	11	22.1	525530000	10106000	437270000	9	5244
A0A8C0S0E9	--	Chromosome 1 open reading frame 174 OS=Canis lupus familiaris OX=9615 PE=3 SV=1	25.411	237	By MS/MS	1	1	6.8	10541000	1054100	0	1	758
A0A8C0S0J3	DYNC1H1	Dynein cytoplasmic 1 heavy chain 1 OS=Canis lupus familiaris OX=9615 GN=DYNC1H1 PE=3 SV=1	532.49	4647	By MS/MS	113	113	33.4	10004000000	34979000	9336700000	145	5260
A0A8C0S0M4	NIPBL	Nipped-B protein OS=Canis lupus familiaris OX=9615 GN=NIPBL PE=3 SV=1	298.82	2648	By MS/MS	4	4	2	38784000	271220	40566000	3	536
A0A8C0S0U2	--	Small cell adhesion glycoprotein OS=Canis lupus familiaris OX=9615 PE=3 SV=1	9.1764	81	By MS/MS	1	1	30.9	24117000	12058000	0	1	4305
A0A8C0S0V4	--	non-specific protein-tyrosine kinase OS=Canis lupus familiaris OX=9615 PE=4 SV=1	121.83	1055	By MS/MS	1	1	1.2	19096000	303110	0	1	1116
A0A8C0S0Z2	FRG1	FSHD region gene 1 OS=Canis lupus familiaris OX=9615 GN=FRG1 PE=3 SV=1	27.407	243	By MS/MS	5	5	27.6	98769000	7597600	50789000	3	3212
A0A8C0S1G4	--	Importin subunit alpha OS=Canis lupus familiaris OX=9615 PE=3 SV=1	57.332	519	By MS/MS	12	8	41.8	1011800000	50591000	693580000	17	5263
A0A8C0S1J3	--	SH3 domain binding protein 1 OS=Canis lupus familiaris OX=9615 PE=4 SV=1	67.578	624	By MS/MS	1	1	2.2	17153000	490070	0	1	1868
A0A8C0S1K7	--	Isocitrate dehydrogenase [NADP] OS=Canis lupus familiaris OX=9615 PE=3 SV=1	46.679	413	By MS/MS	11	11	34.6	698460000	23282000	830450000	14	1970
A0A8C0S1R1	--	non-specific serine/threonine protein kinase OS=Canis lupus familiaris OX=9615 PE=4 SV=1	64.125	591	By MS/MS	6	6	14.9	95871000	3092600	92597000	5	5042
A0A8C0S1R2	--	Zinc finger C3HC-type containing 1 OS=Canis lupus familiaris OX=9615 PE=4 SV=1	46.283	422	By MS/MS	8	0	25.4	223930000	8612500	187360000	9	5273
A0A8C0S2B1	--	Telomeric repeat-binding factor OS=Canis lupus familiaris OX=9615 PE=4 SV=1	56.635	513	By MS/MS	6	6	15.6	72753000	2425100	69882000	6	5280
A0A8C0S2D4	CAMSAP2	Calmodulin regulated spectrin associated protein family member 2 OS=Canis lupus familiaris OX=9615 GN=CAMSAP2 PE=3 SV=1	169.21	1500	By MS/MS	6	6	5.2	89904000	1021600	113170000	5	4316
A0A8C0S2H6	--	Helicase like transcription factor OS=Canis lupus familiaris OX=9615 PE=4 SV=1	108.77	965	By MS/MS	2	2	3.1	11302000	188370	0	1	1515
A0A8C0S2P9	ALDH3B1	Aldehyde dehydrogenase OS=Canis lupus familiaris OX=9615 GN=ALDH3B1 PE=3 SV=1	52.074	468	By MS/MS	3	3	6.8	41877000	1675100	65772000	3	5284
A0A8C0S2U1	RBMX	RNA binding motif protein X-linked OS=Canis lupus familiaris OX=9615 GN=RBMX PE=4 SV=1	42.331	391	By MS/MS	5	5	17.1	1553700000	45698000	1516100000	8	5285
A0A8C0S3C0	--	Histone H2A OS=Canis lupus familiaris OX=9615 PE=3 SV=1	31.178	280	By MS/MS	3	1	13.2	32664000	1921400	0	1	370
A0A8C0S3H2	--	Cytoplasmic linker associated protein 2 OS=Canis lupus familiaris OX=9615 PE=4 SV=1	162.81	1488	By MS/MS	12	11	10.8	270860000	2736000	244150000	13	4043
A0A8C0S3K3	--	Contactin-associated protein-like 2 OS=Canis lupus familiaris OX=9615 PE=4 SV=1	42.737	390	By matching	1	1	2.8	0	0	0	0	1487
A0A8C0S3M2	APRT	Adenine phosphoribosyltransferase OS=Canis lupus familiaris OX=9615 GN=APRT PE=3 SV=1	19.691	180	By MS/MS	10	10	66.1	1389300000	99236000	1474300000	23	5290
A0A8C0S3Y5	--	L antigen family member 3 OS=Canis lupus familiaris OX=9615 PE=3 SV=1	13.791	137	By matching	1	1	10.9	4015200	669190	0	0	5293
A0A8C0S3Y9	--	Decaprenyl diphosphate synthase subunit 2 OS=Canis lupus familiaris OX=9615 PE=3 SV=1	42.57	389	By MS/MS	2	2	6.2	20100000	804010	41769000	2	2043
A0A8C0S4A9	--	ADAM metallopeptidase with thrombospondin type 1 motif 19 OS=Canis lupus familiaris OX=9615 PE=4 SV=1	127.18	1159	By matching	1	0	0.5	0	0	0	0	5301
A0A8C0S4E4	CSE1L	Exportin-2 OS=Canis lupus familiaris OX=9615 GN=CSE1L PE=3 SV=1	103.86	915	By matching	19	0	30.4	0	0	0	0	5304
A0A8C0S4F8	--	Golgi integral membrane protein 4 OS=Canis lupus familiaris OX=9615 PE=4 SV=1	77.199	662	By MS/MS	2	2	3.3	2024000	48191	0	1	4109
A0A8C0S4H5	SCFD1	G2/M-phase specific E3 ubiquitin protein ligase OS=Canis lupus familiaris OX=9615 GN=SCFD1 PE=3 SV=1	144.33	1265	By MS/MS	14	14	17.7	1565800000	21449000	1292600000	22	2099
A0A8C0S4J7	WDR36	WD repeat domain 36 OS=Canis lupus familiaris OX=9615 GN=WDR36 PE=4 SV=1	98.811	890	By MS/MS	12	12	21.7	531570000	11556000	518850000	16	2231
A0A8C0S4K6	NRDC	Nardilysin convertase OS=Canis lupus familiaris OX=9615 GN=NRDC PE=3 SV=1	132.39	1159	By MS/MS	11	11	12.4	335670000	5787400	281100000	7	1831
A0A8C0S4L7	UPK3A	Uroplakin 3A OS=Canis lupus familiaris OX=9615 GN=UPK3A PE=4 SV=1	30.576	288	By matching	1	1	3.8	8305300	593240	0	0	5307
A0A8C0S4U0	MACROH2A1	Core histone macro-H2A OS=Canis lupus familiaris OX=9615 GN=MACROH2A1 PE=4 SV=1	39.617	372	By MS/MS	9	4	33.6	433970000	22841000	473510000	17	5309
A0A8C0S4W9	ORC3	Origin recognition complex subunit 3 OS=Canis lupus familiaris OX=9615 GN=ORC3 PE=3 SV=1	77.948	674	By MS/MS	2	2	6.1	31898000	724950	48857000	1	4986
A0A8C0S4Y3	NT5C3B	5-nucleotidase OS=Canis lupus familiaris OX=9615 GN=NT5C3B PE=3 SV=1	34.581	300	By MS/MS	5	5	23.3	368050000	18403000	274970000	9	5310
A0A8C0S5A2	TMEM63B	Transmembrane protein 63B OS=Canis lupus familiaris OX=9615 GN=TMEM63B PE=3 SV=1	89.491	779	By MS/MS	2	2	3	47174000	1387500	0	2	1697
A0A8C0S5K7	UTP4	UTP4 small subunit processome component OS=Canis lupus familiaris OX=9615 GN=UTP4 PE=4 SV=1	74.15	656	By MS/MS	7	7	16.3	316820000	9051900	168010000	6	4994
A0A8C0S5U9	--	Sirtuin 2 OS=Canis lupus familiaris OX=9615 PE=4 SV=1	26.632	233	By MS/MS	4	4	22.7	134340000	7902600	119710000	6	2595
A0A8C0S5Y1	--	Transmembrane protein 259 OS=Canis lupus familiaris OX=9615 PE=4 SV=1	45.871	406	By matching	1	1	2.2	2467800	117510	0	0	3233
A0A8C0S5Y2	TXNRD1	thioredoxin-disulfide reductase OS=Canis lupus familiaris OX=9615 GN=TXNRD1 PE=3 SV=1	64.914	593	By MS/MS	9	9	25.3	365380000	11072000	346500000	12	3912
A0A8C0S5Y6	SIKE1	Suppressor of IKBKE 1 OS=Canis lupus familiaris OX=9615 GN=SIKE1 PE=3 SV=1	23.701	207	By MS/MS	1	1	5.3	0	0	0	1	5325
A0A8C0S5Y9	FTO	Alpha-ketoglutarate-dependent dioxygenase FTO OS=Canis lupus familiaris OX=9615 GN=FTO PE=3 SV=1	55.838	482	By MS/MS	4	4	11.6	32603000	1051700	28254000	4	171
A0A8C0S6I1	--	Growth arrest specific 2 like 3 OS=Canis lupus familiaris OX=9615 PE=4 SV=1	68.569	648	By MS/MS	1	1	1.5	0	0	0	1	3248
A0A8C0S6N4	RFFL	Ring finger and FYVE like domain containing E3 ubiquitin protein ligase OS=Canis lupus familiaris OX=9615 GN=RFFL PE=4 SV=1	36.319	327	By MS/MS	1	1	4.3	0	0	0	1	5051
A0A8C0S6V7	SH3GLB2	SH3 domain containing GRB2 like, endophilin B2 OS=Canis lupus familiaris OX=9615 GN=SH3GLB2 PE=4 SV=1	44.353	399	By MS/MS	5	5	22.1	124460000	5411200	77068000	4	4900
A0A8C0S7A2	NQO2	N-ribosyldihydronicotinamide:quinone reductase 2 OS=Canis lupus familiaris OX=9615 GN=NQO2 PE=3 SV=1	21.728	193	By MS/MS	3	3	16.6	32915000	2531900	32680000	4	5335
A0A8C0S7C7	--	Protein phosphatase 1 regulatory subunit 37 OS=Canis lupus familiaris OX=9615 PE=4 SV=1	76.039	699	By MS/MS	3	3	5.7	27383000	782380	24818000	4	757
A0A8C0S7Q5	NDUFA5	NADH dehydrogenase [ubiquinone] 1 alpha subcomplex subunit 5 OS=Canis lupus familiaris OX=9615 GN=NDUFA5 PE=3 SV=1	11.956	102	By MS/MS	1	1	9.8	474180000	79030000	0	3	5333
A0A8C0S7Q6	VPS50	VPS50 subunit of EARP/GARPII complex OS=Canis lupus familiaris OX=9615 GN=VPS50 PE=4 SV=1	112.03	965	By MS/MS	8	8	11.3	126350000	2141500	69278000	4	2674
A0A8C0S7X1	FLNB	Filamin B OS=Canis lupus familiaris OX=9615 GN=FLNB PE=3 SV=1	278.7	2609	By MS/MS	93	1	58.8	0	0	0	0	3936
A0A8C0S7Z1	--	Coiled-coil domain containing 102A OS=Canis lupus familiaris OX=9615 PE=4 SV=1	60.562	538	By MS/MS	1	1	2.2	8015800	242900	0	1	5348
A0A8C0S008	ATP8B1	Phospholipid-transporting ATPase OS=Canis lupus familiaris OX=9615 GN=ATP8B1 PE=3 SV=1	135.47	1178	By MS/MS	1	1	1.2	2651800	50997	0	1	1490
A0A8C0S8F5	OSGEP	N(6)-L-threonylcarbamoyladenine synthase OS=Canis lupus familiaris OX=9615 GN=OSGEP PE=3 SV=1	36.231	334	By MS/MS	3	3	12.3	118220000	6567600	140840000	3	1628
A0A8C0S8P1	ENSA	Endosulfine alpha OS=Canis lupus familiaris OX=9615 GN=ENSA PE=3 SV=1	12.975	117	By MS/MS	3	2	34.2	38941000	4326800	43632000	2	1200
A0A8C0S8X9	--	Heat shock protein 90 alpha family class B member 1 OS=Canis lupus familiaris OX=9615 PE=3 SV=1	124.93	1097	By MS/MS	32	0	33.7	3051100	55475	0	2	5365
A0A8C0S8Y7	--	Phosphatidylinositol-4,5-bisphosphate 4-phosphatase OS=Canis lupus familiaris OX=9615 PE=4 SV=1	29.886	282	By MS/MS	1	1	3.9	26223000	2017100	0	1	1597
A0A8C0S9A8	--	Paralemmin OS=Canis lupus familiaris OX=9615 PE=3 SV=1	35.599	331	By MS/MS	1	1	4.8	9001600	500090	0	1	3226
A0A8C0S9B1	--	Telomeric repeat-binding factor 2-interacting protein 1 OS=Canis lupus familiaris OX=9615 PE=3 SV=1	44.322	401	By MS/MS	2	2	7.7	39032000	1774200	41343000	3	995
A0A8C0S9B9	--	ubiquitinyl hydrolase 1 OS=Canis lupus familiaris OX=9615 PE=3 SV=1	291.02	2559	By MS/MS	27	27	12.7	728080000	5163700	521080000	24	5367
A0A8C0S9M1	TRRAP	Transformation/transcription domain associated protein OS=Canis lupus familiaris OX=9615 GN=TRRAP PE=3 SV=1	428.99	3783	By MS/MS	10	10	3.4	143690000	596240	94099000	9	2642
A0A8C0S9P1	SHKBP1	SH3KBP1 binding protein 1 OS=Canis lupus familiaris OX=9615 GN=SHKBP1 PE=3 SV=1	75.56	701	By MS/MS	1	1	1.9	5009100	131820	0	1	5370
A0A8C0S040	TUBGCP3	Gamma-tubulin complex component OS=Canis lupus familiaris OX=9615 GN=TUBGCP3 PE=3 SV=1	96.61	845	By MS/MS	10	10	16.6	197710000	3876700	159660000	12	4665
A0A8C0S097	ATP6V0A1	V-type proton ATPase subunit a OS=Canis lupus familiaris OX=9615 GN=ATP6V0A1 PE=3 SV=1	98.779	863	By MS/MS	9	9	14.9	108140000	2574800	86476000	12	417
A0A8C0S119	--	SH3 domain-containing YSC84-like protein 1 OS=Canis lupus familiaris OX=9615 PE=3 SV=1	37.306	342	By MS/MS	1	1	2.6	4431200	221560	0	1	4722
A0A8C0S138	--	Activator of basal transcription 1 OS=Canis lupus familiaris OX=9615 PE=3 SV=1	31.126	273	By MS/MS	1	1	6.6	21191000	1246500	0	1	3205
A0A8C0S244	ARPC1A	Actin related protein 2/3 complex subunit 1A OS=Canis lupus familiaris OX=9615 GN=ARPC1A PE=3 SV=1	49.642	452	By matching	4	0	12.6	0	0	0	0	5278
A0A8C0S315	MATR3	Matrin 3 OS=Canis lupus familiaris OX=9615 GN=MATR3 PE=4 SV=1	107.95	978	By MS/MS	17	17	25.6	5761100000	110790000	4817800000	30	2525
A0A8C0S348	TEC	Tyrosine-protein kinase OS=Canis lupus familiaris OX=9615 GN=TEC PE=3 SV=1	72.87	626	By MS/MS	3	3	6.1	20126000	468050	13910000	1	5287
A0A8C0S424	FAM118A	Family with sequence similarity 118 member A OS=Canis lupus familiaris OX=9615 GN=FAM118A PE=3 SV=1	39.355	346	By MS/MS	1	1	3.8	11749000	652700	0	2	5296
A0A8C0S441	--	CDK5 regulatory subunit-associated protein 2 OS=Canis lupus familiaris OX=9615 PE=4 SV=1	213.78	1912	By MS/MS	4	1	2.2	39369000	305190	37920000	4	3551
A0A8C0S447	GPHN	Gephyrin OS=Canis lupus familiaris OX=9615 GN=GPHN PE=3 SV=1	87.177	804	By MS/MS	6	6	10.3	97342000	2027900	88638000	5	3020
A0A8C0S463	SLAIN2	SLAIN motif family member 2 OS=Canis lupus familiaris OX=9615 GN=SLAIN2 PE=3 SV=1	62.649	582	By MS/MS	2	2	5.3	10755000	298740	26105000	2	2767
A0A8C0S497	MRPS30	Mitochondrial ribosomal protein S30 OS=Canis lupus familiaris OX=9615 GN=MRPS30 PE=4 SV=1	48.152	428	By MS/MS	2	2	5.4	31087000	1413000	34658000	2	5300
A0A8C0S500	--	Large ribosomal subunit protein bL28m OS=Canis lupus familiaris OX=9615 PE=3 SV=1	35.41	315	By MS/MS	3	3	10.5	113190000	4716400	90422000	3	2252
A0A8C0S505	--	Tubulin alpha chain OS=Canis lupus familiaris OX=9615 PE=3 SV=1	40.918	367	By MS/MS	5	1	17.4	21269000	966790	0	0	5311
A0A8C0S546	DDX27	RNA helicase OS=Canis lupus familiaris OX=9615 GN=DDX27 PE=3 SV=1	86.356	760	By MS/MS	11	11	16.7	370620000	8619000	346200000	10	4229
A0A8C0S671	HNRNPL	Heterogeneous nuclear ribonucleoprotein L OS=Canis lupus familiaris OX=9615 GN=HNRNPL PE=4 SV=1	64.075	588	By MS/MS	12	12	34.7	1666500000	75749000	1407400000	24	5328
A0A8C0S737	--	TATA element modulatory factor 1 OS=Canis lupus familiaris OX=9615 PE=4 SV=1	117.69	1048	By MS/MS	5	5	7.3	22523000	341260	27676000	3	1853
A0A8C0S773	BAG6	Large proline-rich protein BAG6 OS=Canis lupus familiaris OX=9615 GN=BAG6 PE=4 SV=1	118.97	1131	By MS/MS	11	11	15.9	597610000	15727000	461790000	11	1411
A0A8C0S817	KRT13	IF rod domain-containing protein OS=Canis lupus familiaris OX=9615 GN=KRT13 PE=3 SV=1	57.643	531	By matching	6	0	11.9	0	0	0	0	5350
A0A8C0S833	--	Ferredoxin 1 OS=Canis lupus familiaris OX=9615 PE=4 SV=1	18.517	171	By MS/MS	1	1	12.3	109910000	12212000	0	3	2924
A0A8C0S914	--	Profilin OS=Canis lupus familiaris OX=9615 PE=3 SV=1	15.032	140	By matching	4	0	48.6	0	0	0	0	4942
A0A8C0S968	ASH2L	ASH2 like, histone lysine methyltransferase complex subunit OS=Canis lupus familiaris OX=9615 GN=ASH2L PE=4 SV=1	60.223	534	By MS/MS	3	3	6.4	15817000	439370	28021000	2	2704
A0A8C0SA24	CHM	Rab proteins geranylgeranyltransferase component A OS=Canis lupus familiaris OX=9615 GN=CHM PE=3 SV=1	69.031	617	By MS/MS	2	2	3.6	3677000	114910	0	3	5364
A0A8C0SA71	TSC22D2	TSC22 domain family member 2 OS=Canis lupus familiaris OX=9615 GN=TSC22D2 PE=3 SV=1	74.414	745	By matching	2	0	1.5	0	0	0	0	5373
A0A8C0SA86	--	Proteasome assembly chaperone 2 OS=Canis lupus familiaris OX=9615 PE=4 SV=1	14.918	133	By MS/MS	3	3	28.6	169280000	15389000	169150000	3	1085
A0A8C0SAE4	--	heparosan-N-sulfate-glucuronate 5-epimerase OS=Canis lupus familiaris OX=9615 PE=3 SV=1	69.861	615	By matching	1	1	2	2003400	51368	0	0	1638
A0A8C0SAH5	SAMM50	SAMM50 sorting and assembly machinery component OS=Canis lupus familiaris OX=9615 GN=SAMM50 PE=3 SV=1	50.472	456	By MS/MS	8	8	25.7	292160000	8853200	249820000	10	5379
A0A8C0SAI2	--	Oxysterol-binding protein OS=Canis lupus familiaris OX=9615 PE=3 SV=1	70.101	625	By matching	3	0	5.6	0	0	0	0	2042
A0A8C0SAP8	SUCLG2	Succinate--CoA ligase [GDP-forming] subunit beta, mitochondrial OS=Canis lupus familiaris OX=9615 GN=SUCLG2 PE=3 SV=1	50.425	462	By MS/MS	8	8	26	1143600000	32673000	956840000	9	4954
A0A8C0SAW8	RBM33	RNA binding motif protein 33 OS=Canis lupus familiaris OX=9615 GN=RBM33 PE=4 SV=1	125.83	1136	By MS/MS	1	1	1.1	6525400	145010	0	1	3006
A0A8C0SB12	--	Diphosphomevalonate decarboxylase OS=Canis lupus familiaris OX=9615 PE=3 SV=1	43.879	400	By MS/MS	7	7	32.2	448980000	20408000	526350000	13	2874
A0A8C0SBA6	CTPS1	CTP synthase OS=Canis lupus familiaris OX=9615 GN=CTPS1 PE=3 SV=1	66.707	591	By MS/MS	10	8	20.6	877660000	25076000	787850000	11	5389
A0A8C0SBB7	HNRNPA0	Heterogeneous nuclear ribonucleoprotein A0 OS=Canis lupus familiaris OX=9615 GN=HNRNPA0 PE=4 SV=1	31.069	310	By MS/MS	3	3	18.4	639500000	45679000	588070000	4	1454
A0A8C0SBF1	AKAP17A	A-kinase anchoring protein 17A OS=Canis lupus familiaris OX=9615 GN=AKAP17A PE=4 SV=1	80.951	699	By matching	1	1	1.7	2687000	63976	0	0	2046
A0A8C0SBH7	--	RING-type E3 ubiquitin transferase OS=Canis lupus familiaris OX=9615 PE=3 SV=1	179.76	1612	By MS/MS	2	2	1.8	14904000	173310	20179000	1	738
A0A8C0SBQ6	FRYL	FRY like transcription coactivator OS=Canis lupus familiaris OX=9615 GN=FRYL PE=4 SV=1	344.52	3065	By MS/MS	9	9	4.2	97238000	623320	92850000	8	5327
A0A8C0SBS8	--	Solute carrier family 7 member 6 OS=Canis lupus familiaris OX=9615 PE=4 SV=1	56.561	513	By MS/MS	1	1	2.9	12296000	1117800	0	1	5392
A0A8C0SC48	OAZ1	Matrin-type domain-containing protein OS=Canis lupus familiaris OX=9615 GN=OAZ1 PE=3 SV=1	49.281	464	By MS/MS	6	6	22	56638000	3331600	39596000	7	1795
A0A8C0SC69	SET	SET nuclear proto-oncogene OS=Canis lupus familiaris OX=9615 GN=SET PE=3 SV=1	32.103	277	By MS/MS	3	2	28.5	1101400000	100130000	815110000	2	5395
A0A8C0SC86	GPKOW	G-patch domain and KOW motifs-containing protein OS=Canis lupus familiaris OX=9615 GN=GPKOW PE=3 SV=1	53.435	484	By MS/MS	2	2	7.2	65093000	2034200	66367000	3	5397
A0A8C0SCB1	LOC480914	Proteolipid protein 2 OS=Canis lupus familiaris OX=9615 GN=LOC480914 PE=4 SV=1	16.645	152	By MS/MS	1	1	8.6	170020000	28337000	0	2	3074
A0A8C0SCB8	--	WD repeat and FYVE domain containing 1 OS=Canis lupus familiaris OX=9615 PE=4 SV=1	46.135	409	By MS/MS	4	1	13.7	42551000	1636600	58100000	4	2455
A0A8C0SCC1	--	Dehydrogenase/reductase X-linked OS=Canis lupus familiaris OX=9615 PE=4 SV=1	36.192	329	By MS/MS	1	0	3.6	5168400	258420	0	1	2196
A0A8C0SCD5	--	Ceramide synthase 2 OS=Canis lupus familiaris OX=9615 PE=4 SV=1	44.724	379	By MS/MS	1	1	5.3	309440000	19340000	0	2	1504
A0A8C0SCE6	EEF1D	Eukaryotic translation elongation factor 1 delta OS=Canis lupus familiaris OX=9615 GN=EEF1D PE=3 SV=1	28.375	256	By MS/MS	8	1	28.1	0	0	0	0	5399
A0A8C0SCK4	GK	glycerol kinase OS=Canis lupus familiaris OX=9615 GN=GK PE=3 SV=1	58.233	529	By MS/MS	7	7	18.9	449550000	14502000	283100000	6	5402
A0A8C0SCX1	--	DnaJ heat shock protein family (Hsp40) member C11 OS=Canis lupus familiaris OX=9615 PE=4 SV=1	57.083	506	By MS/MS	4	4	10.9	152510000	5446700	136950000	6	1450
A0A8C0SCZ1	C4H5orf51	Chromosome 4 C5orf51 homolog OS=Canis lupus familiaris OX=9615 GN=C4H5orf51 PE=4 SV=1	33.662	294	By MS/MS	1	1	9.9	0	0	0	0	5406
A0A8C0SD27	PSMD11	Proteasome 26S subunit, non-ATPase 11 OS=Canis lupus familiaris OX=9615 GN=PSMD11 PE=3 SV=1	47.463	422	By MS/MS	16	16	42.2	2909100000	90911000	2695900000	28	5409
A0A8C0SD78	RINT1	RAD50 interactor 1 OS=Canis lupus familiaris OX=9615 GN=RINT1 PE=4 SV=1	91.126	795	By MS/MS	4	4	8.3	72891000	1735500	72526000	4	5414
A0A8C0SDF8	TRAPPC8	Trafficking protein particle complex 8 OS=Canis lupus familiaris OX=9615 GN=TRAPPC8 PE=4 SV=1	160.66	1433	By MS/MS	4	4	3.6	25864000	315410	41685000	3	5418
A0A8C0SDL6	SLC12A9	Solute carrier family 12 member 9 OS=Canis lupus familiaris OX=9615 GN=SLC12A9 PE=3 SV=1	66.504	632	By MS/MS	1	1	1.7	21690000	1084500	0	2	3813
A0A8C0SDN1	--	Pseudouridine synthase 7 OS=Canis lupus familiaris OX=9615 PE=3 SV=1	70.437	625	By MS/MS	6	6	13.1	177960000	4563100	173300000	6	5419
A0A8C0SDP2	GRAMD1B	GRAM domain containing 1B OS=Canis lupus familiaris OX=9615 GN=GRAMD1B PE=4 SV=1	81.084	698	By matching	1	0	1.3	0	0	0	0	567
A0A8C0SDW0	PFAS	phosphoribosylformylglycinamidine synthase OS=Canis lupus familiaris OX=9615 GN=PFAS PE=3 SV=1	145.06	1341	By MS/MS	18	17	23.7	660000000	10476000	575590000	22	458
A0A8C0SDX4	SBF2	SET binding factor 2 OS=Canis lupus familiaris OX=9615 GN=SBF2 PE=3 SV=1	190.47	1694	By MS/MS	3	2	1.9	11271000	118640	0	2	1124
A0A8C0SDZ3	--	NOP2/Sun RNA methyltransferase 5 OS=Canis lupus familiaris OX=9615 PE=3 SV=1	51.15	469	By MS/MS	3	3	7	34224000	1369000	36536000	3	1918
A0A8C0SDZ8	NDRG3	NDRG family member 3 OS=Canis lupus familiaris OX=9615 GN=NDRG3 PE=3 SV=1	41.251	375	By MS/MS	7	7	41.3	151000000	8389000	154560000	6	5424
A0A8C0SE18	SRPK2	SRSF protein kinase 2 OS=Canis lupus familiaris OX=9615 GN=SRPK2 PE=4 SV=1	66.516	588	By MS/MS	2	2	3.9	6791300	271650	0	2	2995
A0A8C0SE21	MAGOHB	Mago homolog B, exon junction complex subunit OS=Canis lupus familiaris OX=9615 GN=MAGOHB PE=3 SV=1	17.308	148	By MS/MS	3	1	23	121530000	8680800	0	2	5425
A0A8C0SE28	TRMT61A	tRNA (adenine(58)-N(1))-methyltransferase catalytic subunit TRMT61A OS=Canis lupus familiaris OX=9615 GN=TRMT61A PE=3 SV=1	31.404	289	By MS/MS	5	5	24.6	125890000	7868400	130440000	7	5426
A0A8C0SEA6	--	La ribonucleoprotein 1B OS=Canis lupus familiaris OX=9615 PE=4 SV=1	126.97	1125	By MS/MS	4	1	5	15685000	245080	0	1	1822
A0A8C0SED0	TBP	TATA-box binding protein OS=Canis lupus familiaris OX=9615 GN=TBP PE=3 SV=1	35.621	323	By MS/MS	1	1	4.6	20057000	1823400	0	1	2333
A0A8C0SED5	LPXN	Leupaxin OS=Canis lupus familiaris OX=9615 GN=LPXN PE=4 SV=1	41.639	366	By MS/MS	2	2	5.2	8967300	448360	0	1	2903
A0A8C0SED8	CDYL	Chromodomain Y like OS=Canis lupus familiaris OX=9615 GN=CDYL PE=4 SV=1	60.588	544	By MS/MS	6	6	12.9	74926000	2341500	69659000	8	5431
A0A8C0SEN2	SRP9	Signal recognition particle 9 kDa protein OS=Canis lupus familiaris OX=9615 GN=SRP9 PE=3 SV=1	10.072	86	By MS/MS	3	3	34.9	149270000	21324000	134590000	3	1158
A0A8C0SEP1	NEU1	exo-alpha-sialidase OS=Canis lupus familiaris OX=9615 GN=NEU1 PE=3 SV=1	44.943	415	By MS/MS	1	1	2.4	0	0	0	1	5437
A0A8C0SEP5	ZNRD1	DNA-directed RNA polymerase I subunit RPA12 OS=Canis lupus familiaris OX=9615 GN=ZNRD1 PE=3 SV=1	19.937	185	By MS/MS	4	4	38.9	151770000	13797000	64773000	8	3926
A0A8C0SER6	--	EPS8 like 2 OS=Canis lupus familiaris OX=9615 PE=3 SV=1	80.552	712	By MS/MS	9	9	22.8	800260000	18611000	876750000	13	4883
A0A8C0SEV1	--	propionate--CoA ligase OS=Canis lupus familiaris OX=9615 PE=3 SV=1	88.308	819	By MS/MS	9	9	18.1	373700000	7785500	390180000	7	4137
A0A8C0SEY0	LOC475937	Transaldolase OS=Canis lupus familiaris OX=9615 GN=LOC475937 PE=3 SV=1	35.644	319	By MS/MS	5	5	16.3	1422900000	61863000	1453000000	8	1091
A0A8C0SEY4	--	Prostaglandin F2 receptor inhibitor OS=Canis lupus familiaris OX=9615 PE=4 SV=1	94.893	850	By MS/MS	4	4	5.6	43419000	789440	40764000	4	1082
A0A8C0SEY7	--	NAD-capped RNA hydrolase NUDT12 OS=Canis lupus familiaris OX=9615 PE=3 SV=1	47.707	422	By MS/MS	1	1	2.4	5984300	221640	0	1	1886
A0A8C0SEZ3	ZFYVE26	Zinc finger FYVE domain-containing protein 26 OS=Canis lupus familiaris OX=9615 GN=ZFYVE26 PE=4 SV=1	282.44	2523	By matching	1	0	0.2	0	0	0	0	2591
A0A8C0SF08	PSMC4	Proteasome 26S subunit, ATPase 4 OS=Canis lupus familiaris OX=9615 GN=PSMC4 PE=3 SV=1	47.366	418	By MS/MS	13	13	50.5	1380300000	53088000	1328500000	21	5443
A0A8C0SF49	DSG3	Desmoglein-3 OS=Canis lupus familiaris OX=9615 GN=DSG3 PE=4 SV=1	123.46	1132	By MS/MS	8	0	11.8	528300000	9605400	398930000	12	5444
A0A8C0SFC7	--	Anillin actin binding protein OS=Canis lupus familiaris OX=9615 PE=4 SV=1	121.23	1101	By MS/MS	14	14	16.6	75082000	1173100	72170000	9	1138
A0A8C0SFE7	--	Lemur tyrosine kinase 2 OS=Canis lupus familiaris OX=9615 PE=4 SV=1	156.83	1435	By MS/MS	2	2	1.7	10906000	178790	12197000	3	3172
A0A8C0SFI2	--	HEXIM P-TEFb complex subunit 1 OS=Canis lupus familiaris OX=9615 PE=3 SV=1	40.228	359	By MS/MS	3	3	15.6	125010000	6250300	146760000	5	5451
A0A8C0SFR7	--	Solute carrier family 7 member 5 OS=Canis lupus familiaris OX=9615 PE=4 SV=1	49.503	467	By MS/MS	3	3	7.3	115870000	7241600	114920000	3	5428
A0A8C0SG12	--	phosphopyruvate hydratase OS=Canis lupus familiaris OX=9615 PE=3 SV=1	47.243	434	By MS/MS	18	15	60.8	22101000000	762110000	23127000000	126	5458
A0A8C0SG94	ATP2B4	Calcium-transporting ATPase OS=Canis lupus familiaris OX=9615 GN=ATP2B4 PE=3 SV=1	133.85	1206	By MS/MS	15	10	18.2	953140000	14893000	767570000	14	2508
A0A8C0SG98	--	Nucleolar protein with MIF4G domain 1 OS=Canis lupus familiaris OX=9615 PE=4 SV=1	96	860	By MS/MS	2	2	2.9	33788000	649760	32366000	2	3033
A0A8C0SGA0	PUF60	Poly(U)-binding-splicing factor PUF60 OS=Canis lupus familiaris OX=9615 GN=PUF60 PE=3 SV=1	57.087	530	By MS/MS	11	0	35.8	1768400000	58946000	1673400000	20	5461
A0A8C0SGB9	--	UDP-N-acetylglucosamine pyrophosphorylase 1 like 1 OS=Canis lupus familiaris OX=9615 PE=4 SV=1	55.913	504	By MS/MS	4	3	12.9	54176000	1747600	57456000	4	1349
A0A8C0SGH4	--	Dihydrolipoyllysine-residue succinyltransferase component of 2-oxoglutarate dehydrogenase complex, mitochondrial OS=Canis lupus familiaris OX=9615 PE=3 SV=1	45.02	423	By MS/MS	4	4	14.9	99634000	4331900	105550000	4	3061
A0A8C0SGI9	--	Glycerol-3-phosphate dehydrogenase OS=Canis lupus familiaris OX=9615 PE=3 SV=1	80.948	727	By MS/MS	18	18	37	1769000000	37638000	1672300000	26	5466
A0A8C0SGJ4	OCIAD1	OCIA domain-containing protein 1 OS=Canis lupus familiaris OX=9615 GN=OCIAD1 PE=3 SV=1	26.896	239	By MS/MS	5	5	23.4	57308000	4408300	193510000	3	5449
A0A8C0SGK1	RAPGEF6	Rap guanine nucleotide exchange factor 6 OS=Canis lupus familiaris OX=9615 GN=RAPGEF6 PE=4 SV=1	180.85	1614	By MS/MS	2	2	1.9	3953400	43926	0	1	3449
A0A8C0SGL7	R3HDM2	R3H domain containing 2 OS=Canis lupus familiaris OX=9615 GN=R3HDM2 PE=4 SV=1	71.383	672	By MS/MS	2	2	3.7	9812800	754830	10078000	2	1671
A0A8C0SGW1	ABCB1	Phosphatidylcholine translocator ABCB4 OS=Canis lupus familiaris OX=9615 GN=ABCB1 PE=4 SV=1	135.49	1231	By MS/MS	9	3	8.6	20279000	307250	17512000	3	1374
A0A8C0SH43	TLE3	TLE family member 3, transcriptional corepressor OS=Canis lupus familiaris OX=9615 GN=TLE3 PE=3 SV=1	84.507	782	By MS/MS	2	2	2.8	9906600	241620	9268500	2	5474
A0A8C0SH50	SLC35F2	Solute carrier family 35 member F2 OS=Canis lupus familiaris OX=9615 GN=SLC35F2 PE=3 SV=1	40.689	368	By MS/MS	1	1	6.2	79600000	6123100	0	1	5472
A0A8C0SHD6	LOC475399	RRM domain-containing protein OS=Canis lupus familiaris OX=9615 GN=LOC475399 PE=3 SV=1	33.657	306	By MS/MS	10	1	37.3	1330300000	63349000	1147900000	13	5471
A0A8C0SHD9	--	Calcium/calmodulin dependent serine protein kinase OS=Canis lupus familiaris OX=9615 PE=3 SV=1	105.25	927	By MS/MS	5	5	6.8	32219000	565250	20551000	6	2306
A0A8C0SHJ8	ECPAS	Ecm29 proteasome adaptor and scaffold OS=Canis lupus familiaris OX=9615 GN=ECPAS PE=4 SV=1	203.53	1840	By MS/MS	26	26	19.6	1022500000	9380400	1049800000	27	1761
A0A8C0SHK5	DSG3	Desmoglein-3 OS=Canis lupus familiaris OX=9615 GN=DSG3 PE=4 SV=1	120.97	1107	By MS/MS	8	1	11.9	5827700	105960	0	1	5455
A0A8C0SHL8	BCAP29	B-cell receptor-associated protein OS=Canis lupus familiaris OX=9615 GN=BCAP29 PE=3 SV=1	25.771	221	By MS/MS	3	3	14.9	10513000	808670	7711300	1	5479
A0A8C0SHQ3	HEATR5A	HEAT repeat containing 5A OS=Canis lupus familiaris OX=9615 GN=HEATR5A PE=3 SV=1	210.24	1929	By MS/MS	9	9	6	180940000	1756700	175280000	10	5441
A0A8C0SHT7	SPTBN2	Spectrin beta chain OS=Canis lupus familiaris OX=9615 GN=SPTBN2 PE=3 SV=1	271.03	2389	By MS/MS	18	12	11.1	385830000	2396400	519520000	14	3011
A0A8C0SI53	SLC27A4	Solute carrier family 27 member 4 OS=Canis lupus familiaris OX=9615 GN=SLC27A4 PE=3 SV=1	72.353	643	By MS/MS	10	10	21.5	439490000	12557000	351740000	11	5483
A0A8C0SI63	--	Huntingtin interacting protein 1 OS=Canis lupus familiaris OX=9615 PE=3 SV=1	138.08	1246	By MS/MS	4	4	3.5	27455000	343190	53987000	3	1775
A0A8C0SIE6	--	Acetyl-CoA acyltransferase 2 OS=Canis lupus familiaris OX=9615 PE=3 SV=1	40.629	382	By MS/MS	8	8	39.8	351060000	16717000	212100000	8	527
A0A8C0SIR3	IRGQ	Immunity related GTPase Q OS=Canis lupus familiaris OX=9615 GN=IRGQ PE=3 SV=1	63.757	624	By MS/MS	9	9	27.7	298800000	11067000	227280000	11	5493
A0A8C0SIW9	MYH10	Myosin heavy chain 10 OS=Canis lupus familiaris OX=9615 GN=MYH10 PE=3 SV=1	225.67	1945	By MS/MS	20	8	13.3	55512000	444090	37573000	7	513
A0A8C0SJ23	SLC12A4	Solute carrier family 12 member 4 OS=Canis lupus familiaris OX=9615 GN=SLC12A4 PE=3 SV=1	167.02	1498	By MS/MS	4	3	4.1	80834000	1077800	77522000	5	2724
A0A8C0SJ33	--	CAAX prenyl protease OS=Canis lupus familiaris OX=9615 PE=3 SV=1	54.521	474	By MS/MS	4	1	11.6	450860000	20494000	321380000	3	3415
A0A8C0SJ73	PRKAA1	Acetyl-CoA carboxylase kinase OS=Canis lupus familiaris OX=9615 GN=PRKAA1 PE=3 SV=1	64.007	559	By MS/MS	9	7	24.5	388030000	11087000	380540000	12	817
A0A8C0SJ90	TAB2	TGF-beta activated kinase 1 (MAP3K7) binding protein 2 OS=Canis lupus familiaris OX=9615 GN=TAB2 PE=4 SV=1	73.653	666	By MS/MS	3	3	6.3	19206000	711350	15549000	2	2496
A0A8C0SJD0	ACSL4	Acyl-CoA synthetase long chain family member 4 OS=Canis lupus familiaris OX=9615 GN=ACSL4 PE=3 SV=1	74.424	670	By MS/MS	14	13	25.8	1013200000	24123000	1100800000	15	2557
A0A8C0SJI1	INPP1	Inositol polyphosphate-1-phosphatase OS=Canis lupus familiaris OX=9615 GN=INPP1 PE=3 SV=1	41.408	386	By MS/MS	4	4	13.2	363060000	15785000	383000000	4	5504
A0A8C0SJL7	--	Alpha-1,4 glucan phosphorylase OS=Canis lupus familiaris OX=9615 PE=3 SV=1	92.652	809	By MS/MS	20	14	31.3	1214700000	22495000	1147200000	25	3880
A0A8C0SJR0	--	non-specific serine/threonine protein kinase OS=Canis lupus familiaris OX=9615 PE=4 SV=1	57.876	519	By MS/MS	5	2	13.1	18617000	664910	25529000	2	3390
A0A8C0SJR7	--	Enhancer of rudimentary homolog OS=Canis lupus familiaris OX=9615 PE=3 SV=1	12.259	104	By MS/MS	5	5	38.5	182040000	30340000	226790000	4	5512
A0A8C0SJX2	--	Transmembrane protein 45B OS=Canis lupus familiaris OX=9615 PE=3 SV=1	31.636	274	By MS/MS	1	1	3.6	3582700	325700	0	1	856
A0A8C0SJX4	GLG1	Golgi apparatus protein 1 OS=Canis lupus familiaris OX=9615 GN=GLG1 PE=4 SV=1	133.72	1175	By MS/MS	8	8	8.1	129190000	1872300	160810000	8	1121
A0A8C0SK10	MLH1	MutL homolog 1 OS=Canis lupus familiaris OX=9615 GN=MLH1 PE=3 SV=1	84.47	756	By MS/MS	2	2	3.4	11139000	222790	0	2	1431
A0A8C0SK32	PPOX	Protoporphyrinogen oxidase OS=Canis lupus familiaris OX=9615 GN=PPOX PE=3 SV=1	50.603	480	By MS/MS	2	2	6.7	136690000	4271500	172790000	3	5513
A0A8C0SK85	--	ATP binding cassette subfamily C member 4 OS=Canis lupus familiaris OX=9615 PE=4 SV=1	149.63	1326	By MS/MS	11	11	11.2	375230000	5070700	339410000	13	5518
A0A8C0SKF3	SKIV2L	Ski2 like RNA helicase OS=Canis lupus familiaris OX=9615 GN=SKIV2L PE=4 SV=1	137.82	1245	By MS/MS	7	7	6.9	139440000	2050600	124090000	8	5136
A0A8C0SKG6	--	Coiled-coil domain-containing protein 25 OS=Canis lupus familiaris OX=9615 PE=3 SV=1	22.845	192	By MS/MS	3	2	16.7	34200000	2280000	37790000	2	3993
A0A8C0SKI1	--	Striatin interacting protein 1 OS=Canis lupus familiaris OX=9615 PE=3 SV=1	97.404	853	By MS/MS	5	5	8.7	86921000	2021400	58696000	4	2424
A0A8C0SKM2	--	Ankyrin repeat and sterile alpha motif domain containing 1A OS=Canis lupus familiaris OX=9615 PE=4 SV=1	130.35	1199	By MS/MS	5	5	4.6	43817000	706730	47153000	4	2665
A0A8C0SKP0	PUM2	Pumilio RNA binding family member 2 OS=Canis lupus familiaris OX=9615 GN=PUM2 PE=4 SV=1	117.37	1093	By MS/MS	3	3	3.8	32641000	759090	33016000	3	2514
A0A8C0SKS4	DIAPH2	Diaphanous related formin 2 OS=Canis lupus familiaris OX=9615 GN=DIAPH2 PE=3 SV=1	126.04	1103	By MS/MS	7	7	10.9	58046000	879490	84274000	7	5522
A0A8C0SKS8	PRRC2C	Proline rich coiled-coil 2C OS=Canis lupus familiaris OX=9615 GN=PRRC2C PE=4 SV=1	313.47	2859	By MS/MS	21	21	11.4	375090000	2820200	280580000	19	406
A0A8C0SKU0	SLC25A5	ADP/ATP translocase OS=Canis lupus familiaris OX=9615 GN=SLC25A5 PE=3 SV=1	32.941	298	By MS/MS	11	6	40.9	4105800000	195520000	3953300000	34	5523
A0A8C0SKU9	--	Cell division cycle 23 OS=Canis lupus familiaris OX=9615 PE=4 SV=1	67.2	582	By MS/MS	4	4	9.1	54390000	1599700	48092000	6	1257
A0A8C0SKV3	--	Family with sequence similarity 91 member A1 OS=Canis lupus familiaris OX=9615 PE=3 SV=1	87.038	770	By MS/MS	6	6	9.7	170220000	3700300	158660000	8	1653
A0A8C0SL13	UBE2L6	Ubiquitin conjugating enzyme E2 L6 OS=Canis lupus familiaris OX=9615 GN=UBE2L6 PE=3 SV=1	17.53	153	By MS/MS	2	2	24.2	3915100	301160	0	1	5526
A0A8C0SL61	POR	NADPH--cytochrome P450 reductase OS=Canis lupus familiaris OX=9615 GN=POR PE=3 SV=1	103.17	929	By MS/MS	8	8	12.8	285590000	5288800	229570000	8	5530
A0A8C0SL89	--	Elongation factor 1-alpha OS=Canis lupus familiaris OX=9615 PE=3 SV=1	50.694	466	By matching	15	0	38.8	0	0	0	0	866
A0A8C0SL95	--	G protein nucleolar 1 (putative) OS=Canis lupus familiaris OX=9615 PE=4 SV=1	68.549	606	By MS/MS	2	2	4.8	18462000	512820	19927000	2	1714
A0A8C0SL97	R3HDM1	R3H domain containing 1 OS=Canis lupus familiaris OX=9615 GN=R3HDM1 PE=4 SV=1	125.1	1137	By MS/MS	2	2	2.6	12817000	328640	13124000	2	3022
A0A8C0SLA1	--	TBC1 domain family member 10B OS=Canis lupus familiaris OX=9615 PE=4 SV=1	85.65	790	By MS/MS	8	8	14.8	61757000	1871400	52985000	7	5529
A0A8C0SLC6	--	Coiled-coil domain-containing protein 43 OS=Canis lupus familiaris OX=9615 PE=3 SV=1	25.425	226	By MS/MS	3	3	14.6	43303000	3608600	44182000	2	1209
A0A8C0SLG6	CGN	Cingulin OS=Canis lupus familiaris OX=9615 GN=CGN PE=4 SV=1	136.23	1196	By MS/MS	15	15	18.3	376950000	4332800	442950000	13	136
A0A8C0SLH7	--	protein-tyrosine-phosphatase OS=Canis lupus familiaris OX=9615 PE=3 SV=1	136.66	1230	By matching	1	1	1	352190000	6522000	0	0	4876
A0A8C0SLR3	OGFOD1	Prolyl 3-hydroxylase OGFOD1 OS=Canis lupus familiaris OX=9615 GN=OGFOD1 PE=3 SV=1	57.14	496	By MS/MS	2	2	3.6	4225300	156490	0	2	1157
A0A8C0SLU9	TENT4B	Terminal nucleotidyltransferase 4B OS=Canis lupus familiaris OX=9615 GN=TENT4B PE=4 SV=1	64.77	591	By MS/MS	3	3	8	12353000	352930	0	3	1863
A0A8C0SLW9	EPM2AIP1	EPM2A interacting protein 1 OS=Canis lupus familiaris OX=9615 GN=EPM2AIP1 PE=4 SV=1	70.231	608	By MS/MS	6	6	14.3	137130000	3516200	149570000	5	5537
A0A8C0SM21	SHROOM2	Shroom family member 2 OS=Canis lupus familiaris OX=9615 GN=SHROOM2 PE=3 SV=1	181.4	1647	By MS/MS	10	9	9.5	105090000	938340	77308000	8	1839
A0A8C0SM53	CD2BP2	CD2 cytoplasmic tail binding protein 2 OS=Canis lupus familiaris OX=9615 GN=CD2BP2 PE=4 SV=1	37.718	344	By MS/MS	4	4	20.6	69106000	4607100	72597000	4	5540
A0A8C0SMD1	USF1	Upstream transcription factor 1 OS=Canis lupus familiaris OX=9615 GN=USF1 PE=4 SV=1	33.524	310	By MS/MS	1	1	2.9	10430000	1043000	0	1	5543
A0A8C0SMJ7	--	Protein tyrosine phosphatase non-receptor type 23 OS=Canis lupus familiaris OX=9615 PE=4 SV=1	174.61	1602	By MS/MS	13	13	11.4	222190000	2812500	202050000	13	4018
A0A8C0SMP6	SART1	Spliceosome associated factor 1, recruiter of U4/U6.U5 tri-snRNP OS=Canis lupus familiaris OX=9615 GN=SART1 PE=3 SV=1	90.799	806	By MS/MS	8	8	15.3	224170000	5337400	210460000	10	5551
A0A8C0SMX8	--	SET binding factor 1 OS=Canis lupus familiaris OX=9615 PE=3 SV=1	208.23	1866	By MS/MS	10	9	7.2	203530000	2120100	204750000	10	3002
A0A8C0SMZ9	TRAPPC11	Trafficking protein particle complex subunit 11 OS=Canis lupus familiaris OX=9615 GN=TRAPPC11 PE=3 SV=1	123.2	1085	By MS/MS	7	7	9.4	120180000	1938500	135700000	7	2624
A0A8C0SN49	CENPT	Centromere protein T OS=Canis lupus familiaris OX=9615 GN=CENPT PE=3 SV=1	60.903	550	By matching	1	1	2.2	8747200	312400	0	0	3134
A0A8C0SN76	FNDC3B	Fibronectin type III domain containing 3B OS=Canis lupus familiaris OX=9615 GN=FNDC3B PE=4 SV=1	122.73	1114	By MS/MS	2	2	2.5	37127000	825040	43345000	1	4146
A0A8C0SNC5	STX8	Syntaxin 8 OS=Canis lupus familiaris OX=9615 GN=STX8 PE=4 SV=1	26.642	235	By MS/MS	3	3	21.3	67544000	4221500	39329000	3	4815
A0A8C0SNH1	AARS1	Alanine--tRNA ligase OS=Canis lupus familiaris OX=9615 GN=AARS1 PE=3 SV=1	106.77	968	By MS/MS	21	21	32.1	1965300000	35095000	1904000000	32	5542
A0A8C0SNJ7	--	60 kDa heat shock protein, mitochondrial OS=Canis lupus familiaris OX=9615 PE=3 SV=1	24.001	217	By matching	3	0	24.9	0	0	0	0	5563
A0A8C0SNN1	SF3B2	Splicing factor 3b subunit 2 OS=Canis lupus familiaris OX=9615 GN=SF3B2 PE=4 SV=1	100.14	894	By MS/MS	15	15	23.6	785930000	14034000	649810000	22	3211
A0A8C0SNQ5	PSMD6	Proteasome 26S subunit, non-ATPase 6 OS=Canis lupus familiaris OX=9615 GN=PSMD6 PE=4 SV=1	45.547	389	By MS/MS	15	15	46.5	1688000000	58205000	1201700000	18	5562
A0A8C0SNS1	--	TatD DNase domain containing 1 OS=Canis lupus familiaris OX=9615 PE=3 SV=1	33.933	297	By MS/MS	5	5	23.6	221790000	9642800	141500000	5	1547
A0A8C0SNS3	RBBP7	RB binding protein 7, chromatin remodeling factor OS=Canis lupus familiaris OX=9615 GN=RBBP7 PE=4 SV=1	47.834	425	By MS/MS	5	5	24.2	221620000	12312000	263480000	8	5567
A0A8C0SNT2	LOC607890	D-3-phosphoglycerate dehydrogenase OS=Canis lupus familiaris OX=9615 GN=LOC607890 PE=3 SV=1	56.448	532	By MS/MS	17	1	39.1	2737200000	101380000	2972900000	21	5548
A0A8C0SNU7	ERG28	Ergosterol biosynthesis 28 homolog OS=Canis lupus familiaris OX=9615 GN=ERG28 PE=3 SV=1	15.733	140	By matching	1	1	10.7	4453500	742240	0	0	5570
A0A8C0SNV6	--	HECT and RLD domain containing E3 ubiquitin protein ligase family member 6 OS=Canis lupus familiaris OX=9615 PE=4 SV=1	108.45	962	By MS/MS	3	3	5.1	21751000	388410	32194000	1	5571
A0A8C0SP22	--	Transmembrane protein 65 OS=Canis lupus familiaris OX=9615 PE=4 SV=1	25.294	240	By MS/MS	3	3	13.8	29406000	2450500	19194000	3	5573
A0A8C0SPF0	MED25	Mediator of RNA polymerase II transcription subunit 25 OS=Canis lupus familiaris OX=9615 GN=MED25 PE=3 SV=1	41.435	395	By MS/MS	1	1	4.6	15748000	1431600	0	2	634
A0A8C0SPG3	PPP1R10	Serine/threonine-protein phosphatase 1 regulatory subunit 10 OS=Canis lupus familiaris OX=9615 GN=PPP1R10 PE=4 SV=1	99.057	940	By MS/MS	6	6	9.9	190690000	3178100	164350000	6	5578
A0A8C0SPH5	--	Chloride intracellular channel protein OS=Canis lupus familiaris OX=9615 PE=3 SV=1	23.127	205	By MS/MS	8	1	53.2	0	0	0	0	5579
A0A8C0SPH9	PABPC4	Polyadenylate-binding protein OS=Canis lupus familiaris OX=9615 GN=PABPC4 PE=3 SV=1	69.922	636	By MS/MS	15	10	30.3	645440000	16550000	616310000	11	5580
A0A8C0SPJ5	--	Leucine zipper and CTNNBIP1 domain containing OS=Canis lupus familiaris OX=9615 PE=3 SV=1	23.756	211	By MS/MS	3	3	13.7	43833000	2739500	55588000	4	5581
A0A8C0SPX1	PYURF	PIGY upstream reading frame OS=Canis lupus familiaris OX=9615 GN=PYURF PE=3 SV=1	12.533	114	By matching	1	1	14	2298800	287350	0	0	4009
A0A8C0SPX7	ETF1	Eukaryotic peptide chain release factor subunit 1 OS=Canis lupus familiaris OX=9615 GN=ETF1 PE=3 SV=1	49.03	437	By MS/MS	18	18	50.6	2352600000	84020000	1695900000	26	5587
A0A8C0SQ45	UTP6	UTP6 small subunit processome component OS=Canis lupus familiaris OX=9615 GN=UTP6 PE=3 SV=1	67.208	572	By MS/MS	6	6	11.4	88484000	1966300	62145000	6	3304
A0A8C0SQB3	--	Maternal embryonic leucine zipper kinase OS=Canis lupus familiaris OX=9615 PE=3 SV=1	74.14	651	By matching	1	1	1.7	11662000	333190	0	0	5582
A0A8C0SQK2	--	F-box and leucine rich repeat protein 18 OS=Canis lupus familiaris OX=9615 PE=4 SV=1	72.862	665	By MS/MS	4	4	6.8	24304000	656850	26843000	4	2660
A0A8C0SQN2	TCF20	Transcription factor 20 OS=Canis lupus familiaris OX=9615 GN=TCF20 PE=4 SV=1	209.32	1937	By MS/MS	1	1	0.7	0	0	0	1	3894
A0A8C0SQP4	PMPCB	Peptidase, mitochondrial processing beta subunit OS=Canis lupus familiaris OX=9615 GN=PMPCB PE=3 SV=1	56.794	513	By MS/MS	9	9	28.3	276030000	9858300	269490000	14	5595
A0A8C0SQW5	--	SEA domain-containing protein OS=Canis lupus familiaris OX=9615 PE=4 SV=1	30.12	266	By MS/MS	1	1	7.1	0	0	0	0	5598
A0A8C0SR01	--	Mitochondrial carrier 2 OS=Canis lupus familiaris OX=9615 PE=3 SV=1	33.302	302	By MS/MS	6	6	32.8	664110000	44274000	704080000	7	4867
A0A8C0SRA9	CREBBP	histone acetyltransferase OS=Canis lupus familiaris OX=9615 GN=CREBBP PE=4 SV=1	244.77	2240	By MS/MS	4	1	2.3	27227000	309400	23825000	4	4849
A0A8C0SRE9	CHMP3	Charged multivesicular body protein 3 OS=Canis lupus familiaris OX=9615 GN=CHMP3 PE=3 SV=1	32.192	288	By MS/MS	1	1	2.8	9763100	813590	0	1	1688
A0A8C0SRF0	--	Ubiquitin conjugation factor E4 OS=Canis lupus familiaris OX=9615 PE=3 SV=1	152.6	1362	By MS/MS	12	12	16.1	220370000	3148200	165080000	14	5608
A0A8C0SS04	DRAP1	DR1 associated protein 1 OS=Canis lupus familiaris OX=9615 GN=DRAP1 PE=4 SV=1	23.189	212	By MS/MS	4	4	20.3	181790000	18179000	169780000	3	5560
A0A8C0SS43	TMTC3	dolichyl-phosphate-mannose--protein mannosyltransferase OS=Canis lupus familiaris OX=9615 GN=TMTC3 PE=3 SV=1	93.739	825	By MS/MS	4	4	6.1	53015000	1204900	32302000	3	2925
A0A8C0SS58	GSR	Glutathione reductase OS=Canis lupus familiaris OX=9615 GN=GSR PE=3 SV=1	51.818	480	By MS/MS	10	10	33.5	550750000	19670000	408530000	11	5613
A0A8C0SS84	RPA3	Replication protein A3 OS=Canis lupus familiaris OX=9615 GN=RPA3 PE=3 SV=1	13.562	121	By MS/MS	5	5	49.6	179910000	19990000	144520000	6	5620
A0A8C0SSD1	--	40S ribosomal protein S15a OS=Canis lupus familiaris OX=9615 PE=3 SV=1	14.825	130	By matching	3	0	13.1	0	0	0	0	5624
A0A8C0SSQ9	--	Trinucleotide repeat containing 18 OS=Canis lupus familiaris OX=9615 PE=4 SV=1	304.65	2871	By MS/MS	3	3	1.5	12393000	84886	10611000	2	5629
A0A8C0SSS6	DUSP11	Dual specificity phosphatase 11 OS=Canis lupus familiaris OX=9615 GN=DUSP11 PE=4 SV=1	36.606	313	By MS/MS	1	1	3.2	3063500	127640	0	1	5631
A0A8C0SSX8	--	DNA helicase OS=Canis lupus familiaris OX=9615 PE=4 SV=1	282.04	2489	By MS/MS	1	1	0.6	0	0	0	1	5607
A0A8C0SSY9	--	SRP receptor subunit alpha OS=Canis lupus familiaris OX=9615 PE=3 SV=1	69.65	638	By MS/MS	11	11	24.8	509720000	11854000	337160000	15	184
A0A8C0ST40	--	N-acetylglucosamine-1-phosphate transferase subunits alpha and beta OS=Canis lupus familiaris OX=9615 PE=3 SV=1	134.64	1179	By matching	1	1	0.7	2569500	36707	0	0	1883
A0A8C0STB1	--	Impact RWD domain protein OS=Canis lupus familiaris OX=9615 PE=3 SV=1	33.996	306	By MS/MS	2	2	9.5	11194000	486690	11947000	1	3688
A0A8C0STH5	SIN3B	SIN3 transcription regulator family member B OS=Canis lupus familiaris OX=9615 GN=SIN3B PE=4 SV=1	128.56	1125	By MS/MS	3	3	3.6	29266000	412200	25277000	2	5643
A0A8C0STI1	--	Neutral sphingomyelinase activation associated factor OS=Canis lupus familiaris OX=9615 PE=4 SV=1	104.81	920	By MS/MS	3	3	5.7	51772000	1204000	0	2	2749
A0A8C0STJ7	CTNNA1	Catenin alpha 1 OS=Canis lupus familiaris OX=9615 GN=CTNNA1 PE=3 SV=1	100.12	906	By MS/MS	27	23	48.7	5775500000	105010000	5256600000	45	5644
A0A8C0STL9	--	Transcriptional enhancer factor TEF-5 OS=Canis lupus familiaris OX=9615 PE=4 SV=1	48.654	434	By MS/MS	1	1	2.5	10393000	519660	16744000	2	2664
A0A8C0STU7	MRPS26	Small ribosomal subunit protein mS26 OS=Canis lupus familiaris OX=9615 GN=MRPS26 PE=3 SV=1	23.975	206	By MS/MS	4	4	25.2	109820000	6863800	78245000	3	5646
A0A8C0STX0	--	Large ribosomal subunit protein uL30m OS=Canis lupus familiaris OX=9615 PE=3 SV=1	11.778	101	By MS/MS	1	1	10.9	8021800	1002700	0	1	3125
A0A8C0STX1	KDM5C	[histone H3]-trimethyl-L-lysine(4) demethylase OS=Canis lupus familiaris OX=9615 GN=KDM5C PE=3 SV=1	175.42	1559	By MS/MS	2	1	1.5	7640500	85848	0	1	257
A0A8C0STX4	NCSTN	Nicastrin OS=Canis lupus familiaris OX=9615 GN=NCSTN PE=3 SV=1	76.999	697	By MS/MS	1	1	1.3	16282000	440060	0	1	5647
A0A8C0SU33	--	PHD finger protein 14 OS=Canis lupus familiaris OX=9615 PE=4 SV=1	107.85	955	By MS/MS	6	6	7.4	118250000	2750100	104080000	7	2842
A0A8C0SU42	TRIP11	Thyroid hormone receptor interactor 11 OS=Canis lupus familiaris OX=9615 GN=TRIP11 PE=4 SV=1	238.58	2068	By MS/MS	20	20	12.9	334300000	2243600	411890000	20	5650
A0A8C0SU81	--	SH3 domain binding protein 4 OS=Canis lupus familiaris OX=9615 PE=4 SV=1	107.05	962	By MS/MS	8	8	12.2	145830000	2604100	107720000	6	5651
A0A8C0SUA9	DGUOK	STAM binding protein OS=Canis lupus familiaris OX=9615 GN=DGUOK PE=3 SV=1	52.811	469	By MS/MS	7	5	17.3	137280000	5084500	137280000	11	5652
A0A8C0SUM9	--	Codanin 1 OS=Canis lupus familiaris OX=9615 PE=4 SV=1	133.43	1225	By MS/MS	3	3	2.8	41699000	683590	51154000	2	5655
A0A8C0SUS0	--	RNA binding motif protein 10 OS=Canis lupus familiaris OX=9615 PE=4 SV=1	103.42	931	By MS/MS	8	8	10.4	82366000	1752500	63075000	7	2340
A0A8C0SUU0	--	Phosphatidylethanolamine-binding protein 1 OS=Canis lupus familiaris OX=9615 PE=3 SV=1	24.763	222	By MS/MS	10	10	58.1	6152900000	410190000	5951300000	21	5658
A0A8C0SV84	ATP2B1	Calcium-transporting ATPase OS=Canis lupus familiaris OX=9615 GN=ATP2B1 PE=3 SV=1	137.78	1249	By MS/MS	10	5	10.5	87754000	1329600	70450000	5	2722
A0A8C0SVF8	HMGB3	High mobility group box 3 OS=Canis lupus familiaris OX=9615 GN=HMGB3 PE=3 SV=1	23.597	205	By MS/MS	5	5	25.9	380170000	34561000	351930000	6	1925
A0A8C0SVI8	FKBP15	peptidylprolyl isomerase OS=Canis lupus familiaris OX=9615 GN=FKBP15 PE=4 SV=1	129.08	1180	By MS/MS	6	6	5.7	107820000	1739100	85829000	6	5668
A0A8C0SVQ9	ARIH1	RBR-type E3 ubiquitin transferase OS=Canis lupus familiaris OX=9615 GN=ARIH1 PE=4 SV=1	64.016	555	By MS/MS	9	9	23.8	96329000	3440300	96618000	6	5672
A0A8C0SVY4	VAC14	Protein VAC14 homolog OS=Canis lupus familiaris OX=9615 GN=VAC14 PE=3 SV=1	88.317	783	By MS/MS	8	8	12.1	71499000	1625000	76850000	8	5676
A0A8C0SVY6	--	Interferon regulatory factor 2 binding protein like OS=Canis lupus familiaris OX=9615 PE=3 SV=1	79.476	759	By MS/MS	8	7	17	149130000	3728400	116300000	12	5677
A0A8C0SW51	RBPMS	RNA binding protein, mRNA processing factor OS=Canis lupus familiaris OX=9615 GN=RBPMS PE=4 SV=1	31.098	281	By MS/MS	1	1	5.3	13189000	824310	0	1	3732
A0A8C0SWD1	--	Poly [ADP-ribose] polymerase OS=Canis lupus familiaris OX=9615 PE=3 SV=1	148.32	1308	By MS/MS	2	2	2.2	18106000	258660	22827000	1	3590
A0A8C0SWW1	CNPY4	Canopy FGF signaling regulator 4 OS=Canis lupus familiaris OX=9615 GN=CNPY4 PE=4 SV=1	27.542	241	By MS/MS	1	1	5.4	18927000	1577200	0	1	5690
A0A8C0SX54	ATP1A4	Sodium/potassium-transporting ATPase subunit alpha OS=Canis lupus familiaris OX=9615 GN=ATP1A4 PE=3 SV=1	107.29	971	By MS/MS	8	1	11.7	0	0	0	0	2638
A0A8C0SX61	USP11	E1 ubiquitin-activating enzyme OS=Canis lupus familiaris OX=9615 GN=USP11 PE=3 SV=1	163.5	1473	By MS/MS	25	0	25.8	0	0	0	1	5697
A0A8C0SX68	--	Importin 5 OS=Canis lupus familiaris OX=9615 PE=4 SV=1	118.9	1056	By MS/MS	28	28	38.5	4668500000	83365000	4438200000	42	5699
A0A8C0SX95	--	Family with sequence similarity 207 member A OS=Canis lupus familiaris OX=9615 PE=3 SV=1	24.068	219	By MS/MS	4	4	20.5	140250000	9349900	145150000	6	5698
A0A8C0SXB6	IMMT	MICOS complex subunit MIC60 OS=Canis lupus familiaris OX=9615 GN=IMMT PE=3 SV=1	75.696	681	By matching	16	1	36.1	1614700	33640	0	0	5700
A0A8C0SXJ4	--	Ubiquitin carboxyl-terminal hydrolase 47 OS=Canis lupus familiaris OX=9615 PE=4 SV=1	154.68	1354	By MS/MS	13	13	12.7	247670000	3258800	171190000	14	4264
A0A8C0SXK5	--	Neuroplastin OS=Canis lupus familiaris OX=9615 PE=4 SV=1	45.518	407	By matching	1	1	4.2	2894900	125870	0	0	5704
A0A8C0SXN2	--	non-specific serine/threonine protein kinase OS=Canis lupus familiaris OX=9615 PE=4 SV=1	58.101	527	By MS/MS	11	11	34.2	673220000	23214000	396340000	13	5706
A0A8C0SXT4	PTCD3	Small ribosomal subunit protein mS39 OS=Canis lupus familiaris OX=9615 GN=PTCD3 PE=3 SV=1	77.855	687	By MS/MS	8	8	15.1	327240000	7272000	237990000	11	5710
A0A8C0SY39	--	Large ribosomal subunit protein uL22 OS=Canis lupus familiaris OX=9615 PE=3 SV=1	21.394	183	By MS/MS	3	1	19.1	79850000	6654200	0	1	4950
A0A8C0SYL4	IMMT	MICOS complex subunit MIC60 OS=Canis lupus familiaris OX=9615 GN=IMMT PE=3 SV=1	80.15	727	By matching	16	0	34.3	0	0	0	0	1559
A0A8C0SYM0	ERGIC2	Endoplasmic reticulum-Golgi intermediate compartment protein OS=Canis lupus familiaris OX=9615 GN=ERGIC2 PE=3 SV=1	38.884	344	By MS/MS	2	2	8.7	45833000	2546300	45167000	2	5724
A0A8C0SYM2	TUBGCP4	Gamma-tubulin complex component OS=Canis lupus familiaris OX=9615 GN=TUBGCP4 PE=3 SV=1	70.835	623	By matching	1	1	2.6	8653200	247230	0	0	5063
A0A8C0SYR7	RBBP5	RB binding protein 5, histone lysine methyltransferase complex subunit OS=Canis lupus familiaris OX=9615 GN=RBBP5 PE=4 SV=1	55.071	500	By MS/MS	2	2	10.2	29632000	1058300	0	2	1956
A0A8C0SYX6	EXOC6B	Exocyst complex component OS=Canis lupus familiaris OX=9615 GN=EXOC6B PE=3 SV=1	91.527	787	By MS/MS	9	9	17.4	204060000	3924200	231240000	7	3977
A0A8C0SYY9	EPS15L1	Epidermal growth factor receptor pathway substrate 15 like 1 OS=Canis lupus familiaris OX=9615 GN=EPS15L1 PE=4 SV=1	83.344	756	By MS/MS	5	5	10.8	120200000	2504100	104370000	6	3306
A0A8C0SZ03	--	Chromosome 11 open reading frame 54 OS=Canis lupus familiaris OX=9615 PE=4 SV=1	28.646	256	By MS/MS	1	1	6.2	40364000	3104900	0	2	5731
A0A8C0SZ23	PAICS	PurE domain-containing protein OS=Canis lupus familiaris OX=9615 GN=PAICS PE=3 SV=1	217.3	1945	By matching	15	0	11.7	0	0	0	0	5688
A0A8C0SZ25	SLC39A10	Solute carrier family 39 member 10 OS=Canis lupus familiaris OX=9615 GN=SLC39A10 PE=4 SV=1	89.159	789	By MS/MS	1	1	1.4	5075900	141000	0	1	358
A0A8C0SZ55	--	Acid phosphatase 6, lysophosphatidic OS=Canis lupus familiaris OX=9615 PE=4 SV=1	47.919	422	By MS/MS	8	8	27	516760000	22468000	672060000	11	2141
A0A8C0SZ63	UTP25	U3 small nucleolar RNA-associated protein 25 homolog OS=Canis lupus familiaris OX=9615 GN=UTP25 PE=3 SV=1	86.967	758	By MS/MS	3	3	5.1	47026000	1000600	44982000	4	2803
A0A8C0SZB6	--	Chromodomain helicase DNA binding protein 1 like OS=Canis lupus familiaris OX=9615 PE=3 SV=1	109	968	By MS/MS	5	5	5.8	93279000	1529200	141740000	4	2394
A0A8C0SZD5	--	Glutamate dehydrogenase OS=Canis lupus familiaris OX=9615 PE=3 SV=1	54.218	490	By MS/MS	15	2	45.7	408770000	13186000	314160000	3	5734
A0A8C0SZP4	--	Forkhead box K1 OS=Canis lupus familiaris OX=9615 PE=4 SV=1	64.375	611	By MS/MS	2	2	5.9	9340200	283040	0	2	2492
A0A8C0SZS9	CD109	CD109 molecule OS=Canis lupus familiaris OX=9615 GN=CD109 PE=3 SV=1	153.2	1368	By matching	1	1	1.2	17409000	245200	0	0	372
A0A8C0SZX7	PRR12	Proline rich 12 OS=Canis lupus familiaris OX=9615 GN=PRR12 PE=4 SV=1	344.9	3307	By matching	3	3	1	22280000	178240	21392000	0	672
A0A8C0SZY4	--	Maestro heat like repeat family member 1 OS=Canis lupus familiaris OX=9615 PE=4 SV=1	179.36	1629	By MS/MS	3	3	2.4	42861000	460870	0	3	5741
A0A8C0SZZ4	DNM2	dynamin GTPase OS=Canis lupus familiaris OX=9615 GN=DNM2 PE=3 SV=1	97.275	860	By MS/MS	18	0	28.1	269510000	4646800	297880000	5	5742
A0A8C0T000	METTL1	tRNA (guanine-N(7)-)-methyltransferase OS=Canis lupus familiaris OX=9615 GN=METTL1 PE=3 SV=1	32.347	287	By matching	1	1	4.9	345160000	28764000	0	0	1241
A0A8C0T0B0	--	FAD/NAD(P)-binding domain-containing protein OS=Canis lupus familiaris OX=9615 PE=4 SV=1	50.489	456	By MS/MS	2	2	5.5	107480000	4673100	98818000	2	4142
A0A8C0T0C4	--	Aminopeptidase like 1 OS=Canis lupus familiaris OX=9615 PE=3 SV=1	50.464	474	By MS/MS	6	6	21.1	162120000	7369000	103490000	7	2901
A0A8C0T0J0	--	Rho guanine nucleotide exchange factor 12 OS=Canis lupus familiaris OX=9615 PE=4 SV=1	165.55	1480	By matching	6	0	6.5	0	0	0	0	832
A0A8C0T0J3	MCM7	DNA replication licensing factor MCM7 OS=Canis lupus familiaris OX=9615 GN=MCM7 PE=3 SV=1	81.135	716	By MS/MS	19	19	34.2	1231000000	26193000	1046800000	27	5678
A0A8C0T0Q0	--	Autophagy-related protein 101 OS=Canis lupus familiaris OX=9615 PE=3 SV=1	24.561	214	By matching	1	1	2.8	3327200	255940	0	0	5753
A0A8C0T0R7	--	IF rod domain-containing protein OS=Canis lupus familiaris OX=9615 PE=3 SV=1	49.64	447	By matching	8	0	17.9	2797000	84758	0	0	5754
A0A8C0T0X4	TRADD	Tumor necrosis factor receptor type 1-associated DEATH domain protein OS=Canis lupus familiaris OX=9615 GN=TRADD PE=4 SV=1	34.523	312	By MS/MS	5	5	20.8	405850000	25366000	518030000	8	2012
A0A8C0T0Z1	DHX36	RNA helicase OS=Canis lupus familiaris OX=9615 GN=DHX36 PE=4 SV=1	110.85	973	By MS/MS	9	1	11.1	195350000	3685800	201970000	10	4991
A0A8C0T1A5	XPNPEP1	X-prolyl aminopeptidase 1 OS=Canis lupus familiaris OX=9615 GN=XPNPEP1 PE=3 SV=1	71.907	643	By MS/MS	9	9	21.6	557180000	15059000	590260000	10	5766
A0A8C0T1C3	ZNF451	Zinc finger protein 451 OS=Canis lupus familiaris OX=9615 GN=ZNF451 PE=4 SV=1	110.56	965	By MS/MS	2	2	3.4	518230000	7972700	509540000	3	1098
A0A8C0T1P3	MED17	Mediator of RNA polymerase II transcription subunit 17 OS=Canis lupus familiaris OX=9615 GN=MED17 PE=3 SV=1	72.87	652	By MS/MS	3	3	5.8	44293000	1342200	0	3	5769
A0A8C0T1Y9	NIBAN2	Niban apoptosis regulator 2 OS=Canis lupus familiaris OX=9615 GN=NIBAN2 PE=3 SV=1	84.324	745	By MS/MS	16	16	36.2	1356500000	30144000	1261400000	20	5774
A0A8C0T2B3	TFB1M	rRNA adenine N(6)-methyltransferase OS=Canis lupus familiaris OX=9615 GN=TFB1M PE=3 SV=1	39.303	345	By MS/MS	2	2	9.3	24842000	1080100	25973000	2	5780
A0A8C0T2F6	--	glyceraldehyde-3-phosphate dehydrogenase (phosphorylating) OS=Canis lupus familiaris OX=9615 PE=3 SV=1	75.877	713	By MS/MS	13	4	27.3	16075000000	342030000	14850000000	68	5781
A0A8C0T2T6	--	non-specific serine/threonine protein kinase OS=Canis lupus familiaris OX=9615 PE=4 SV=1	214.27	1874	By MS/MS	5	5	3.1	80223000	626740	100010000	3	3972
A0A8C0T2T8	AMMECR1L	AMMECR1 like OS=Canis lupus familiaris OX=9615 GN=AMMECR1L PE=4 SV=1	31.151	282	By MS/MS	1	1	6	12565000	785280	0	1	5785
A0A8C0T3R1	--	Ataxin 1 OS=Canis lupus familiaris OX=9615 PE=3 SV=1	79.163	745	By MS/MS	1	1	3.1	15215000	390140	0	1	1712
A0A8C0T3S7	SRRM2	Serine/arginine repetitive matrix 2 OS=Canis lupus familiaris OX=9615 GN=SRRM2 PE=4 SV=1	282.89	2611	By MS/MS	16	16	10.1	351220000	2325900	261760000	15	1023
A0A8C0T3U0	--	Poly(A) specific ribonuclease subunit PAN3 OS=Canis lupus familiaris OX=9615 PE=4 SV=1	87.607	819	By MS/MS	4	4	5.7	45973000	1313500	49820000	2	3290
A0A8C0T3U6	POLR1A	DNA-directed RNA polymerase subunit OS=Canis lupus familiaris OX=9615 GN=POLR1A PE=3 SV=1	190.08	1680	By MS/MS	13	13	10.1	356180000	3328800	481290000	18	5797
A0A8C0T4D0	DTWD1	tRNA-uridine aminocarboxypropyltransferase OS=Canis lupus familiaris OX=9615 GN=DTWD1 PE=4 SV=1	34.882	299	By MS/MS	2	2	7.4	34526000	1817200	36255000	2	5806
A0A8C0T4D5	--	Coiled-coil domain containing 127 OS=Canis lupus familiaris OX=9615 PE=4 SV=1	28.361	238	By MS/MS	1	1	8.8	0	0	0	1	1331
A0A8C0T4F5	--	LRR binding FLII interacting protein 1 OS=Canis lupus familiaris OX=9615 PE=3 SV=1	95.113	878	By matching	20	0	34.6	0	0	0	0	5810
A0A8C0T4K1	FAM8A1	RDD domain-containing protein OS=Canis lupus familiaris OX=9615 GN=FAM8A1 PE=4 SV=1	18.236	163	By MS/MS	2	2	19	18569000	1856900	17962000	1	1986
A0A8C0T4R0	GMPS	GMP synthase (glutamine-hydrolyzing) OS=Canis lupus familiaris OX=9615 GN=GMPS PE=4 SV=1	80.257	725	By MS/MS	18	18	32.8	861640000	17233000	842110000	19	5812
A0A8C0T4T8	TTC27	Tetratricopeptide repeat protein 27 OS=Canis lupus familiaris OX=9615 GN=TTC27 PE=3 SV=1	88.011	774	By MS/MS	10	10	16.8	346210000	7366100	464270000	15	5732
A0A8C0T4Z2	--	Enoyl-CoA hydratase, short chain 1 OS=Canis lupus familiaris OX=9615 PE=3 SV=1	31.407	291	By MS/MS	7	7	32.6	939840000	46992000	934050000	16	5815
A0A8C0T5B3	--	ArfGAP with RhoGAP domain, ankyrin repeat and PH domain 1 OS=Canis lupus familiaris OX=9615 PE=4 SV=1	77.572	679	By MS/MS	4	4	6.8	42787000	1097100	34093000	3	2032
A0A8C0T5B5	SECISBP2L	SECIS binding protein 2 like OS=Canis lupus familiaris OX=9615 GN=SECISBP2L PE=4 SV=1	115.56	1043	By MS/MS	2	2	3	33124000	720090	29857000	2	5821
A0A8C0T5E3	MON2	Protein MON2 homolog OS=Canis lupus familiaris OX=9615 GN=MON2 PE=3 SV=1	184.81	1670	By MS/MS	9	9	7	323810000	3597800	189720000	10	4853
A0A8C0T5J0	CHUK	IkappaB kinase OS=Canis lupus familiaris OX=9615 GN=CHUK PE=4 SV=1	83.996	743	By MS/MS	2	2	3	23853000	518550	26359000	2	3121
A0A8C0T5P2	--	Diacylglycerol kinase OS=Canis lupus familiaris OX=9615 PE=3 SV=1	115.44	1038	By matching	1	1	1.1	12360000	216840	0	0	5783
A0A8C0T5U5	DPF2	Double PHD fingers 2 OS=Canis lupus familiaris OX=9615 GN=DPF2 PE=3 SV=1	44.155	391	By MS/MS	3	3	8.7	187130000	7485300	234040000	3	5825
A0A8C0T5W8	--	Rho guanine nucleotide exchange factor 38 OS=Canis lupus familiaris OX=9615 PE=4 SV=1	58.648	513	By matching	1	1	2.3	9969400	293220	0	0	4135
A0A8C0T5Y9	--	G-patch domain containing 4 OS=Canis lupus familiaris OX=9615 PE=4 SV=1	30.84	275	By MS/MS	1	1	5.1	1658400	97550	0	1	5826
A0A8C0T6E2	TBC1D25	TBC1 domain family member 25 OS=Canis lupus familiaris OX=9615 GN=TBC1D25 PE=4 SV=1	84.1	763	By matching	1	1	2.6	7630000	224410	0	0	5831
A0A8C0T6G2	HMG20A	High mobility group 20A OS=Canis lupus familiaris OX=9615 GN=HMG20A PE=4 SV=1	40.113	347	By MS/MS	4	4	19.6	78786000	4377000	62927000	4	5832
A0A8C0T6H0	MFN1	Mitofusin 1 OS=Canis lupus familiaris OX=9615 GN=MFN1 PE=4 SV=1	84.117	742	By MS/MS	2	2	2.7	22849000	456970	22764000	2	2985
A0A8C0T6H7	L1CAM	L1 cell adhesion molecule OS=Canis lupus familiaris OX=9615 GN=L1CAM PE=3 SV=1	140.05	1256	By MS/MS	2	2	1.8	17258000	253800	0	0	5833
A0A8C0T6H9	--	NAD(P)H quinone dehydrogenase 1 OS=Canis lupus familiaris OX=9615 PE=3 SV=1	22.344	199	By MS/MS	7	7	29.1	1412200000	141220000	1294200000	10	2039
A0A8C0T6I4	SSR3	Translocon-associated protein subunit gamma OS=Canis lupus familiaris OX=9615 GN=SSR3 PE=3 SV=1	21.064	185	By MS/MS	1	1	7.6	542810000	90468000	0	1	5834
A0A8C0T6M0	--	Caveolae associated protein 3 OS=Canis lupus familiaris OX=9615 PE=3 SV=1	27.285	263	By MS/MS	7	7	33.1	694580000	43411000	578990000	11	1985
A0A8C0T6P4	CHORDC1	Cysteine and histidine-rich domain-containing protein 1 OS=Canis lupus familiaris OX=9615 GN=CHORDC1 PE=4 SV=1	34.997	311	By MS/MS	9	9	39.5	635820000	28901000	669400000	16	2918
A0A8C0T6S2	SMPD4	Sphingomyelin phosphodiesterase 4 OS=Canis lupus familiaris OX=9615 GN=SMPD4 PE=4 SV=1	97.944	867	By MS/MS	3	3	3.7	49408000	1029300	47974000	3	5837
A0A8C0T7A0	NBN	Nibrin OS=Canis lupus familiaris OX=9615 GN=NBN PE=4 SV=1	75.303	671	By MS/MS	1	1	2.4	11271000	262110	0	1	3895
A0A8C0T7G7	PPFIBP1	SAM domain-containing protein OS=Canis lupus familiaris OX=9615 GN=PPFIBP1 PE=3 SV=1	115.53	1025	By matching	16	0	20.2	0	0	0	0	5852
A0A8C0T7G8	CMTR1	Cap-specific mRNA (nucleoside-2-O-)-methyltransferase 1 OS=Canis lupus familiaris OX=9615 GN=CMTR1 PE=4 SV=1	92.056	809	By MS/MS	4	4	5.9	62465000	1135700	75054000	6	4946
A0A8C0T7M5	LOC610164	Carbonyl reductase (NADPH) OS=Canis lupus familiaris OX=9615 GN=LOC610164 PE=3 SV=1	30.532	277	By MS/MS	7	4	37.5	2117800000	111460000	1830700000	12	4031
A0A8C0T7U4	TAP2	ABC-type antigen peptide transporter OS=Canis lupus familiaris OX=9615 GN=TAP2 PE=3 SV=1	77.907	703	By MS/MS	2	1	3.6	21933000	534940	0	2	5854
A0A8C0T7Z6	--	Tetraspanin OS=Canis lupus familiaris OX=9615 PE=3 SV=1	29.966	267	By MS/MS	3	3	14.2	79889000	5325900	0	2	3815
A0A8C0T8A0	GSK3B	[tau protein] kinase OS=Canis lupus familiaris OX=9615 GN=GSK3B PE=3 SV=1	46.714	420	By MS/MS	4	3	11.4	58817000	2352700	74786000	2	1666
A0A8C0T8H0	PRKCA	Protein kinase C OS=Canis lupus familiaris OX=9615 GN=PRKCA PE=3 SV=1	78.75	688	By MS/MS	1	1	1.7	0	0	0	1	5867
A0A8C0T8L9	GTF2E1	General transcription factor IIE subunit 1 OS=Canis lupus familiaris OX=9615 GN=GTF2E1 PE=3 SV=1	49.389	438	By MS/MS	2	2	6.8	7695000	295960	15170000	2	5870
A0A8C0T8M3	EML3	EMAP like 3 OS=Canis lupus familiaris OX=9615 GN=EML3 PE=3 SV=1	95.213	896	By MS/MS	6	6	7.5	42467000	866670	39275000	6	5871
A0A8C0T8N2	--	Cyclin L1 OS=Canis lupus familiaris OX=9615 PE=3 SV=1	18.142	172	By MS/MS	1	1	8.7	29999000	3749900	0	1	3174
A0A8C0T8P0	AKAP8	A-kinase anchor protein 8 OS=Canis lupus familiaris OX=9615 GN=AKAP8 PE=3 SV=1	73.271	667	By MS/MS	3	3	7.9	53310000	1777000	55854000	2	5139
A0A8C0T8W7	--	Rabenosyn, RAB effector OS=Canis lupus familiaris OX=9615 PE=4 SV=1	83.524	736	By MS/MS	2	2	3.4	21193000	605520	15870000	1	3148
A0A8C0T9C9	--	ATPase PAAT OS=Canis lupus familiaris OX=9615 PE=4 SV=1	40.827	377	By MS/MS	4	4	15.1	77759000	2777100	39963000	2	3492
A0A8C0T9D5	PSMD12	Proteasome 26S subunit, non-ATPase 12 OS=Canis lupus familiaris OX=9615 GN=PSMD12 PE=3 SV=1	48.871	420	By MS/MS	14	14	42.1	2304300000	74333000	2077500000	17	5882
A0A8C0T9E3	--	Enoyl-CoA delta isomerase 1 OS=Canis lupus familiaris OX=9615 PE=4 SV=1	32.801	302	By MS/MS	2	2	9.3	149410000	9960500	145680000	5	5886
A0A8C0T9H8	RPLP0	60S acidic ribosomal protein P0 OS=Canis lupus familiaris OX=9615 GN=RPLP0 PE=3 SV=1	34.287	317	By MS/MS	13	13	56.2	9237500000	513200000	9908900000	73	5887
A0A8C0T9Q5	--	Integrin subunit alpha 5 OS=Canis lupus familiaris OX=9615 PE=3 SV=1	104.02	954	By MS/MS	3	3	4.4	33466000	743690	24120000	5	5819
A0A8C0T9T0	PSMA1	Proteasome subunit alpha type OS=Canis lupus familiaris OX=9615 GN=PSMA1 PE=3 SV=1	29.979	267	By MS/MS	7	7	31.1	146640000	8146600	176230000	9	4412
A0A8C0T9T3	--	Methylmalonyl-CoA epimerase OS=Canis lupus familiaris OX=9615 PE=3 SV=1	18.929	176	By MS/MS	1	1	7.4	58684000	5334900	0	1	781
A0A8C0T9X3	RABEPK	Rab9 effector protein with kelch motifs OS=Canis lupus familiaris OX=9615 GN=RABEPK PE=4 SV=1	40.491	371	By MS/MS	1	1	3	56880000	2844000	0	1	5891
A0A8C0T092	TAOK3	TAO kinase 3 OS=Canis lupus familiaris OX=9615 GN=TAOK3 PE=4 SV=1	98.118	829	By MS/MS	7	7	8.1	132270000	2875500	113670000	7	4063
A0A8C0T108	PIH1D1	PIH1 domain containing 1 OS=Canis lupus familiaris OX=9615 GN=PIH1D1 PE=3 SV=1	32.63	290	By MS/MS	2	2	10.7	22178000	1108900	26932000	2	391
A0A8C0T149	SPTBN1	Spectrin beta chain OS=Canis lupus familiaris OX=9615 GN=SPTBN1 PE=3 SV=1	275.03	2369	By MS/MS	86	80	48	8471200000	51971000	7775600000	123	5764
A0A8C0T181	--	Baculoviral IAP repeat containing 6 OS=Canis lupus familiaris OX=9615 PE=4 SV=1	490.09	4499	By MS/MS	15	15	5.4	173780000	882140	211090000	15	3273
A0A8C0T254	SPTLC2	Serine palmitoyltransferase long chain base subunit 2 OS=Canis lupus familiaris OX=9615 GN=SPTLC2 PE=3 SV=1	62.721	562	By MS/MS	10	10	30.4	483420000	13812000	519170000	12	5778
A0A8C0T273	--	Aspartate beta-hydroxylase OS=Canis lupus familiaris OX=9615 PE=3 SV=1	130.18	1165	By MS/MS	5	5	5.3	163460000	2594500	149340000	11	2690
A0A8C0T318	--	Thioredoxin domain-containing protein OS=Canis lupus familiaris OX=9615 PE=3 SV=1	33.353	299	By MS/MS	4	4	22.7	97526000	6501800	84610000	6	795
A0A8C0T358	--	Large 60S subunit nuclear export GTPase 1 OS=Canis lupus familiaris OX=9615 PE=4 SV=1	74.839	659	By MS/MS	7	1	12.4	52455000	1165700	47085000	3	5791
A0A8C0T445	EXOSC7	Exosome component 7 OS=Canis lupus familiaris OX=9615 GN=EXOSC7 PE=4 SV=1	31.926	291	By MS/MS	4	4	22.3	117610000	5880300	124250000	5	5802
A0A8C0T457	NOP2	NOP2 nucleolar protein OS=Canis lupus familiaris OX=9615 GN=NOP2 PE=3 SV=1	90.217	818	By MS/MS	12	12	17.5	644370000	14985000	591120000	21	5803
A0A8C0T481	PPFIBP1	SAM domain-containing protein OS=Canis lupus familiaris OX=9615 GN=PPFIBP1 PE=3 SV=1	114.2	1015	By MS/MS	16	0	20.4	527990000	8516000	481800000	10	5771
A0A8C0T499	HSF1	Heat shock transcription factor 1 OS=Canis lupus familiaris OX=9615 GN=HSF1 PE=3 SV=1	53.271	493	By MS/MS	2	2	6.3	13853000	577190	0	2	4037
A0A8C0T552	BLOC1S2	Biogenesis of lysosomal organelles complex 1 subunit 2 OS=Canis lupus familiaris OX=9615 GN=BLOC1S2 PE=3 SV=1	16.186	144	By MS/MS	1	1	9.7	54357000	6794700	0	1	5818
A0A8C0T559	GNL3	Guanine nucleotide-binding protein-like 3 OS=Canis lupus familiaris OX=9615 GN=GNL3 PE=4 SV=1	61.877	550	By MS/MS	9	9	20.7	359210000	10885000	320630000	11	1391
A0A8C0T605	--	BUB3 mitotic checkpoint protein OS=Canis lupus familiaris OX=9615 PE=4 SV=1	36.954	326	By MS/MS	8	8	27.6	268990000	16812000	292360000	9	3131
A0A8C0T608	APEH	Acylamino-acid-releasing enzyme OS=Canis lupus familiaris OX=9615 GN=APEH PE=3 SV=1	81.956	737	By MS/MS	5	5	11.3	305870000	8049200	259110000	6	5827
A0A8C0T611	FN1	Fibronectin OS=Canis lupus familiaris OX=9615 GN=FN1 PE=4 SV=1	284.29	2609	By MS/MS	7	7	3.8	173270000	1343200	295460000	11	5828
A0A8C0T623	PDCD4	Programmed cell death protein 4 OS=Canis lupus familiaris OX=9615 GN=PDCD4 PE=3 SV=1	47.457	433	By MS/MS	1	1	2.5	17304000	752360	0	1	3200
A0A8C0T730	CCT3	T-complex protein 1 subunit gamma OS=Canis lupus familiaris OX=9615 GN=CCT3 PE=3 SV=1	60.627	545	By MS/MS	24	2	53.6	6154400000	161960000	5512400000	39	5842
A0A8C0T760	--	protein disulfide-isomerase OS=Canis lupus familiaris OX=9615 PE=3 SV=1	35.163	323	By MS/MS	1	1	3.7	8634800	719570	0	1	5824
A0A8C0T765	--	histone acetyltransferase OS=Canis lupus familiaris OX=9615 PE=4 SV=1	244.05	2223	By matching	3	0	1.7	0	0	0	0	3598
A0A8C0T863	RTN4	Reticulon OS=Canis lupus familiaris OX=9615 GN=RTN4 PE=4 SV=1	130.3	1198	By MS/MS	5	0	12.7	2069200000	41384000	2214800000	21	5858
A0A8C0T920	SMARCB1	SWI/SNF related, matrix associated, actin dependent regulator of chromatin, subfamily b, member 1 OS=Canis lupus familiaris OX=9615 GN=SMARCB1 PE=3 SV=1	36.605	322	By MS/MS	2	2	10.6	86636000	5414700	89264000	3	4078
A0A8C0TA17	--	non-specific serine/threonine protein kinase OS=Canis lupus familiaris OX=9615 PE=3 SV=1	350.62	3122	By matching	1	0	0.3	3237200	19155	0	0	5859
A0A8C0TA90	MACF1	Microtubule actin crosslinking factor 1 OS=Canis lupus familiaris OX=9615 GN=MACF1 PE=4 SV=1	847.46	7477	By MS/MS	63	1	11.7	1136100000	2304500	948660000	59	5880
A0A8C0TA99	--	Mitochondrial translational initiation factor 3 OS=Canis lupus familiaris OX=9615 PE=3 SV=1	31.6	277	By MS/MS	3	3	12.6	33331000	1515000	31094000	1	3782
A0A8C0TAI1	GANAB	Glucosidase II alpha subunit OS=Canis lupus familiaris OX=9615 GN=GANAB PE=3 SV=1	106.38	944	By matching	13	0	20.9	0	0	0	0	1128
A0A8C0TAM6	--	Kinesin family member 11 OS=Canis lupus familiaris OX=9615 PE=3 SV=1	127.1	1126	By MS/MS	4	4	3.6	41532000	539370	52379000	2	2522
A0A8C0TAS8	HEPH	Hephaestin OS=Canis lupus familiaris OX=9615 GN=HEPH PE=3 SV=1	123.59	1098	By MS/MS	4	4	3.8	28354000	567090	29010000	3	5899
A0A8C0TAT1	THADA	THADA armadillo repeat containing OS=Canis lupus familiaris OX=9615 GN=THADA PE=3 SV=1	202.86	1809	By MS/MS	6	6	4.6	85577000	807330	64319000	7	137
A0A8C0TAT6	EWSR1	EWS RNA binding protein 1 OS=Canis lupus familiaris OX=9615 GN=EWSR1 PE=3 SV=1	68.92	661	By MS/MS	4	0	8.5	217920000	9474800	196370000	8	3143
A0A8C0TAY9	--	Aryl hydrocarbon receptor OS=Canis lupus familiaris OX=9615 PE=4 SV=1	95.87	846	By MS/MS	1	1	1.5	5746100	205220	0	1	3537
A0A8C0TB14	--	Coatomer subunit zeta OS=Canis lupus familiaris OX=9615 PE=3 SV=1	20.141	176	By MS/MS	4	4	28.4	468020000	93604000	481080000	8	5175
A0A8C0TB26	PIGS	Phosphatidylinositol glycan anchor biosynthesis class S OS=Canis lupus familiaris OX=9615 GN=PIGS PE=3 SV=1	61.494	555	By MS/MS	6	6	15.3	307930000	11844000	274090000	6	5903
A0A8C0TB66	ATP2C1	Calcium-transporting ATPase OS=Canis lupus familiaris OX=9615 GN=ATP2C1 PE=3 SV=1	97.024	888	By MS/MS	10	10	17.1	361610000	7693800	80042000	8	1060
A0A8C0TBI6	--	inositol-phosphate phosphatase OS=Canis lupus familiaris OX=9615 PE=3 SV=1	56.655	519	By MS/MS	4	0	11	0	0	0	1	5910
A0A8C0TBJ8	--	Histone-binding protein RBBP4 N-terminal domain-containing protein OS=Canis lupus familiaris OX=9615 PE=4 SV=1	46.158	410	By MS/MS	5	5	31.2	511390000	30082000	439570000	6	2303
A0A8C0TBK9	DNAJC13	DnaJ heat shock protein family (Hsp40) member C13 OS=Canis lupus familiaris OX=9615 GN=DNAJC13 PE=4 SV=1	242.09	2136	By MS/MS	11	11	7.4	485210000	3977100	362680000	10	1160
A0A8C0TBR2	CWC22	CWC22 spliceosome associated protein homolog OS=Canis lupus familiaris OX=9615 GN=CWC22 PE=4 SV=1	100.89	871	By MS/MS	6	6	7.8	35633000	727210	34415000	6	1386
A0A8C0TBU1	--	Transmembrane protein 123 OS=Canis lupus familiaris OX=9615 PE=3 SV=1	17.867	173	By MS/MS	1	1	5.2	23224000	2580400	0	1	2792
A0A8C0TBV6	--	SR-related CTD associated factor 11 OS=Canis lupus familiaris OX=9615 PE=4 SV=1	148.87	1329	By MS/MS	2	2	2.7	16282000	290760	20003000	2	5919
A0A8C0TBZ9	EIF3B	Eukaryotic translation initiation factor 3 subunit B OS=Canis lupus familiaris OX=9615 GN=EIF3B PE=3 SV=1	91.976	813	By MS/MS	23	23	42.8	1454500000	38277000	1460300000	36	5921
A0A8C0TC64	SLC39A7	(3R)-3-hydroxyacyl-CoA dehydrogenase OS=Canis lupus familiaris OX=9615 GN=SLC39A7 PE=4 SV=1	26.695	259	By MS/MS	4	1	22.4	25922000	1728100	0	2	274
A0A8C0TC78	--	Protein KRI1 homolog OS=Canis lupus familiaris OX=9615 PE=3 SV=1	64.514	552	By MS/MS	3	3	6.3	37201000	1488100	34776000	3	3072
A0A8C0TCA5	UNC119B	Unc-119 lipid binding chaperone B OS=Canis lupus familiaris OX=9615 GN=UNC119B PE=3 SV=1	28.253	251	By MS/MS	1	1	4	15530000	862750	0	1	5927
A0A8C0TCD4	OXSM	beta-ketoacyl-[acyl-carrier-protein] synthase I OS=Canis lupus familiaris OX=9615 GN=OXSM PE=4 SV=1	39.969	377	By MS/MS	2	2	7.4	18658000	981980	0	2	3435
A0A8C0TCD6	SDF2	Stromal cell derived factor 2 OS=Canis lupus familiaris OX=9615 GN=SDF2 PE=4 SV=1	23.126	211	By MS/MS	1	1	10.9	0	0	0	1	5930
A0A8C0TCK6	BZW1	Basic leucine zipper and W2 domains 1 OS=Canis lupus familiaris OX=9615 GN=BZW1 PE=3 SV=1	48.043	419	By MS/MS	6	6	25.1	178010000	5933700	281680000	5	2374
A0A8C0TCK7	USP8	Ubiquitin specific peptidase 8 OS=Canis lupus familiaris OX=9615 GN=USP8 PE=4 SV=1	124.17	1087	By MS/MS	5	5	7.5	149810000	2171200	114450000	7	4451
A0A8C0TCM0	TEX10	Testis expressed 10 OS=Canis lupus familiaris OX=9615 GN=TEX10 PE=3 SV=1	103.82	913	By MS/MS	6	6	8.9	91179000	1899600	95842000	4	3607
A0A8C0TCP3	MARS2	Methionine--tRNA ligase, mitochondrial OS=Canis lupus familiaris OX=9615 GN=MARS2 PE=3 SV=1	66.143	593	By MS/MS	2	2	3.7	8272900	250690	8035600	1	5936
A0A8C0TCQ1	--	Ral guanine nucleotide dissociation stimulator like 2 OS=Canis lupus familiaris OX=9615 PE=4 SV=1	77.412	719	By MS/MS	1	1	2.1	0	0	0	2	268
A0A8C0TCQ7	HMBS	hydroxymethylbilane synthase OS=Canis lupus familiaris OX=9615 GN=HMBS PE=3 SV=1	37.837	344	By MS/MS	5	5	29.4	62435000	3121700	63758000	4	5938
A0A8C0TCU2	EMD	Emerin OS=Canis lupus familiaris OX=9615 GN=EMD PE=4 SV=1	29.375	260	By MS/MS	5	5	26.5	118360000	8454500	119530000	6	5941
A0A8C0TD28	--	Tyrosine-protein kinase OS=Canis lupus familiaris OX=9615 PE=3 SV=1	136.14	1216	By MS/MS	1	1	0.9	228930000	3179600	0	1	3252
A0A8C0TD64	TUT1	Elongation factor 1-gamma OS=Canis lupus familiaris OX=9615 GN=TUT1 PE=4 SV=1	50.163	437	By MS/MS	15	14	46.9	5198500000	199940000	5091400000	37	5949
A0A8C0TDT9	--	Catenin beta 1 OS=Canis lupus familiaris OX=9615 PE=3 SV=1	76.879	699	By MS/MS	11	9	24.7	920620000	21920000	893430000	16	138
A0A8C0TDX8	--	Splicing factor SWAP OS=Canis lupus familiaris OX=9615 PE=4 SV=1	97.286	883	By MS/MS	4	3	3.2	20086000	418470	16922000	1	5100
A0A8C0TE03	--	Sterile alpha motif domain containing 9 like OS=Canis lupus familiaris OX=9615 PE=4 SV=1	178.01	1532	By MS/MS	14	14	12	333050000	3742100	385630000	12	5962
A0A8C0TE49	RPL32	60S ribosomal protein L32 OS=Canis lupus familiaris OX=9615 GN=RPL32 PE=3 SV=1	17.531	149	By MS/MS	7	7	33.6	1918000000	239760000	1405500000	16	162
A0A8C0TE66	ITPRID2	ITPR interacting domain containing 2 OS=Canis lupus familiaris OX=9615 GN=ITPRID2 PE=4 SV=1	189.97	1806	By MS/MS	7	7	5.1	91820000	946600	64158000	7	1459
A0A8C0TE69	--	Caspase 7 OS=Canis lupus familiaris OX=9615 PE=3 SV=1	31.3	277	By MS/MS	1	1	3.6	48591000	2858300	0	1	3382
A0A8C0TE78	NIF3L1	NIF3-like protein 1 OS=Canis lupus familiaris OX=9615 GN=NIF3L1 PE=3 SV=1	39.05	349	By MS/MS	2	2	8.9	55016000	2750800	112490000	2	5968
A0A8C0TEC3	--	Glyceraldehyde 3-phosphate dehydrogenase NAD(P) binding domain-containing protein OS=Canis lupus familiaris OX=9615 PE=3 SV=1	39.348	365	By MS/MS	3	1	17	23976000	1089800	222680000	2	5969
A0A8C0TED0	--	Phospholipid-transporting ATPase OS=Canis lupus familiaris OX=9615 PE=3 SV=1	134.71	1180	By MS/MS	3	2	2.4	86217000	1461300	0	1	2541
A0A8C0TEI3	DNAJC24	Elongator complex protein 4 OS=Canis lupus familiaris OX=9615 GN=DNAJC24 PE=3 SV=1	42.821	389	By MS/MS	2	1	6.4	40294000	1611800	41502000	2	5895
A0A8C0TEJ3	INTS13	Integrator complex subunit 13 OS=Canis lupus familiaris OX=9615 GN=INTS13 PE=3 SV=1	73.55	646	By MS/MS	4	4	9.9	37965000	882910	28098000	5	5916
A0A8C0TF04	--	Fatty acid desaturase 2 OS=Canis lupus familiaris OX=9615 PE=4 SV=1	47.477	402	By MS/MS	3	3	8	147900000	8216700	156470000	3	1092
A0A8C0TF16	--	Kelch like family member 9 OS=Canis lupus familiaris OX=9615 PE=4 SV=1	69.203	616	By MS/MS	1	1	1.8	4666400	122800	0	1	1040
A0A8C0TF17	--	Laminin subunit alpha 5 OS=Canis lupus familiaris OX=9615 PE=4 SV=1	381.47	3533	By MS/MS	8	8	2.9	102280000	555850	66866000	6	5977
A0A8C0TF60	--	S-phase cyclin A associated protein in the ER OS=Canis lupus familiaris OX=9615 PE=4 SV=1	90.231	817	By MS/MS	1	1	1.3	5876200	119920	0	1	3987
A0A8C0TFI5	TOP3B	DNA topoisomerase OS=Canis lupus familiaris OX=9615 GN=TOP3B PE=3 SV=1	91.126	813	By MS/MS	3	3	4.1	38345000	891740	0	3	4260
A0A8C0TFI9	GATAD2A	GATA zinc finger domain containing 2A OS=Canis lupus familiaris OX=9615 GN=GATAD2A PE=4 SV=1	64.428	598	By MS/MS	6	5	12.5	88016000	2146700	67256000	7	2125
A0A8C0TFJ9	BTBD9	BTB/POZ domain-containing protein 9 OS=Canis lupus familiaris OX=9615 GN=BTBD9 PE=4 SV=1	67.891	603	By MS/MS	1	1	4	0	0	0	0	1856
A0A8C0TFL5	PPP3CA	Serine/threonine-protein phosphatase OS=Canis lupus familiaris OX=9615 GN=PPP3CA PE=3 SV=1	57.234	507	By MS/MS	6	3	16.2	220180000	8468600	223110000	9	3462
A0A8C0TFM0	--	RNA binding motif single stranded interacting protein 1 OS=Canis lupus familiaris OX=9615 PE=4 SV=1	45.21	417	By MS/MS	4	4	14.4	48161000	2833000	49011000	6	2610
A0A8C0TFR2	--	non-specific serine/threonine protein kinase OS=Canis lupus familiaris OX=9615 PE=4 SV=1	197.16	1793	By matching	2	0	1.2	0	0	0	0	5981
A0A8C0TFS1	GLO1	Lactoylglutathione lyase OS=Canis lupus familiaris OX=9615 GN=GLO1 PE=3 SV=1	20.825	184	By MS/MS	2	2	14.1	140290000	12753000	174470000	4	5982
A0A8C0TG56	--	DEAH-box helicase 32 (putative) OS=Canis lupus familiaris OX=9615 PE=4 SV=1	77.774	689	By MS/MS	3	3	6	4245400	108860	0	3	4126
A0A8C0TG69	PTDSS1	Phosphatidylserine synthase OS=Canis lupus familiaris OX=9615 GN=PTDSS1 PE=3 SV=1	52.676	449	By matching	1	1	3.1	15198000	690820	0	0	3919
A0A8C0TG82	--	Transcription elongation factor A protein-like 4 OS=Canis lupus familiaris OX=9615 PE=4 SV=1	28.028	246	By MS/MS	3	3	17.5	34328000	1716400	40735000	4	3331
A0A8C0TGH3	CASP10	Caspase 10 OS=Canis lupus familiaris OX=9615 GN=CASP10 PE=3 SV=1	54.608	480	By MS/MS	8	8	25.8	687890000	22930000	702370000	10	5996
A0A8C0TGM8	IGBP1	Immunoglobulin binding protein 1 OS=Canis lupus familiaris OX=9615 GN=IGBP1 PE=3 SV=1	45.182	390	By MS/MS	7	7	24.6	192350000	7693900	160210000	9	5998
A0A8C0TGU9	--	Sp1 transcription factor OS=Canis lupus familiaris OX=9615 PE=4 SV=1	78.23	762	By MS/MS	2	2	6.3	31478000	2623200	0	1	3902
A0A8C0TGV4	--	Cysteine sulfinic acid decarboxylase OS=Canis lupus familiaris OX=9615 PE=3 SV=1	38.422	345	By MS/MS	1	1	3.5	16155000	702380	0	1	5163
A0A8C0TGW8	TRIP12	E3 ubiquitin-protein ligase OS=Canis lupus familiaris OX=9615 GN=TRIP12 PE=3 SV=1	228.46	2067	By MS/MS	12	12	7.3	310140000	2628300	319940000	15	3730
A0A8C0TGZ3	--	Ig-like domain-containing protein OS=Canis lupus familiaris OX=9615 PE=4 SV=1	35.172	309	By MS/MS	1	1	4.9	28124000	1480200	0	1	4341
A0A8C0TH17	--	oxoglutarate dehydrogenase (succinyl-transferring) OS=Canis lupus familiaris OX=9615 PE=3 SV=1	117.27	1034	By MS/MS	21	21	29.3	912530000	19011000	878310000	26	1467
A0A8C0TH25	--	Golgin B1 OS=Canis lupus familiaris OX=9615 PE=4 SV=1	372.67	3226	By MS/MS	36	0	13.9	25282000	108040	0	2	5953
A0A8C0TH29	--	deoxyribose-phosphate aldolase OS=Canis lupus familiaris OX=9615 PE=4 SV=1	70.508	638	By MS/MS	19	6	38.6	2097200000	47663000	2172700000	32	6002
A0A8C0TH41	ACY1	N-acyl-aliphatic-L-amino acid amidohydrolase OS=Canis lupus familiaris OX=9615 GN=ACY1 PE=3 SV=1	45.387	408	By MS/MS	7	7	25.5	441470000	16351000	462070000	8	6004
A0A8C0TH60	--	alpha-mannosidase OS=Canis lupus familiaris OX=9615 PE=3 SV=1	104.29	941	By MS/MS	4	4	4.6	519040000	10593000	739000000	2	6006
A0A8C0TH91	MTDH	Metadherin OS=Canis lupus familiaris OX=9615 GN=MTDH PE=4 SV=1	65.93	600	By MS/MS	9	1	27.5	282460000	10461000	186780000	13	6008
A0A8C0THG0	GBF1	Golgi brefeldin A resistant guanine nucleotide exchange factor 1 OS=Canis lupus familiaris OX=9615 GN=GBF1 PE=4 SV=1	202.28	1825	By MS/MS	14	14	11.3	437590000	4167500	376530000	19	3904
A0A8C0THS5	--	Epidermal growth factor receptor pathway substrate 8 OS=Canis lupus familiaris OX=9615 PE=3 SV=1	93.677	837	By MS/MS	8	1	13.1	275130000	6550700	276880000	7	6013
A0A8C0THS7	OGA	O-GlcNAcase OS=Canis lupus familiaris OX=9615 GN=OGA PE=4 SV=1	112.91	1008	By MS/MS	9	9	12.6	207600000	3916900	208330000	6	6014
A0A8C0THV3	IFT80	Intraflagellar transport 80 OS=Canis lupus familiaris OX=9615 GN=IFT80 PE=4 SV=1	72.702	640	By MS/MS	1	1	2	10877000	293970	0	2	6015
A0A8C0THV4	TJP1	Tight junction protein ZO-1 OS=Canis lupus familiaris OX=9615 GN=TJP1 PE=4 SV=1	198.97	1778	By MS/MS	18	18	17	300300000	2780600	351220000	18	733
A0A8C0THX2	ZNF280C	Zinc finger protein 280C OS=Canis lupus familiaris OX=9615 GN=ZNF280C PE=4 SV=1	93.899	831	By MS/MS	1	1	1.1	2690500	51740	0	1	5940
A0A8C0THZ8	SF1	Splicing factor 1 OS=Canis lupus familiaris OX=9615 GN=SF1 PE=3 SV=1	71.137	667	By MS/MS	12	1	31.6	1008300000	45833000	675770000	29	6018
A0A8C0TI33	--	Chromosome 12 open reading frame 10 OS=Canis lupus familiaris OX=9615 PE=3 SV=1	40.162	358	By MS/MS	5	5	18.4	304280000	11269000	301830000	8	6020
A0A8C0TI74	--	Activating signal cointegrator 1 complex subunit 2 OS=Canis lupus familiaris OX=9615 PE=4 SV=1	85.953	753	By MS/MS	6	6	9	60743000	1840700	55462000	4	3968
A0A8C0TID7	BCAT1	Branched-chain-amino-acid aminotransferase OS=Canis lupus familiaris OX=9615 GN=BCAT1 PE=3 SV=1	43.008	386	By matching	9	0	38.1	0	0	0	0	6026
A0A8C0TIE2	--	Claudin domain containing 1 OS=Canis lupus familiaris OX=9615 PE=4 SV=1	22.317	195	By MS/MS	1	1	7.2	25106000	2510600	0	1	3163
A0A8C0TIF1	--	BMP2 inducible kinase OS=Canis lupus familiaris OX=9615 PE=4 SV=1	116.01	1051	By MS/MS	4	3	5.2	14624000	298460	24850000	3	5928
A0A8C0TII6	--	EH domain containing 1 OS=Canis lupus familiaris OX=9615 PE=4 SV=1	60.612	534	By MS/MS	16	12	38	1716500000	52016000	1506600000	19	5976
A0A8C0TIJ5	ISYNA1	Inositol-3-phosphate synthase 1 OS=Canis lupus familiaris OX=9615 GN=ISYNA1 PE=3 SV=1	126.84	1157	By MS/MS	4	4	5.3	112940000	1764800	123290000	2	6032
A0A8C0TIM3	--	Solute carrier family 15 member 4 OS=Canis lupus familiaris OX=9615 PE=3 SV=1	55.302	515	By MS/MS	2	2	4.3	9990700	499540	12861000	1	5975
A0A8C0TIN5	--	Peptide-N(4)-(N-acetyl-beta-glucosaminyl)asparagine amidase OS=Canis lupus familiaris OX=9615 PE=3 SV=1	74.857	655	By MS/MS	5	5	11.9	146040000	3477200	108130000	4	6034
A0A8C0TIN7	OPA1	Dynamin-like 120 kDa protein, mitochondrial OS=Canis lupus familiaris OX=9615 GN=OPA1 PE=4 SV=1	115.83	997	By MS/MS	16	16	23.6	588930000	8790000	490200000	10	6035
A0A8C0TJ11	--	Filamin A interacting protein 1 like OS=Canis lupus familiaris OX=9615 PE=4 SV=1	129.97	1130	By MS/MS	2	2	2.4	6236000	78937	0	2	6044
A0A8C0TJ16	TBC1D23	TBC1 domain family member 23 OS=Canis lupus familiaris OX=9615 GN=TBC1D23 PE=4 SV=1	76.672	684	By MS/MS	3	3	6.4	29552000	844330	48515000	2	6042
A0A8C0TJ18	PIN1	Peptidyl-prolyl cis-trans isomerase OS=Canis lupus familiaris OX=9615 GN=PIN1 PE=4 SV=1	18.303	163	By MS/MS	3	3	28.8	100050000	9095000	142610000	3	6046
A0A8C0TJ37	TAMM41	Phosphatidate cytidylyltransferase, mitochondrial OS=Canis lupus familiaris OX=9615 GN=TAMM41 PE=3 SV=1	35.507	312	By MS/MS	3	3	12.2	29965000	1762600	44503000	3	6047
A0A8C0TJE0	IKBKG	Inhibitor of nuclear factor kappa B kinase regulatory subunit gamma OS=Canis lupus familiaris OX=9615 GN=IKBKG PE=4 SV=1	51.266	443	By MS/MS	1	1	2.5	84374000	2556800	0	1	6050
A0A8C0TJJ5	--	Tropomyosin 1 OS=Canis lupus familiaris OX=9615 PE=3 SV=1	51.027	453	By MS/MS	8	0	15	66248000	2007500	0	3	6052
A0A8C0TJJ8	--	FHA domain-containing protein OS=Canis lupus familiaris OX=9615 PE=4 SV=1	292.21	2633	By MS/MS	16	1	8.2	9403100	51951	0	1	6053
A0A8C0TJR1	--	Cleavage stimulation factor subunit 2 tau variant OS=Canis lupus familiaris OX=9615 PE=4 SV=1	64.858	632	By MS/MS	5	1	13.4	8987200	309900	0	1	3852
A0A8C0TJT2	CERS5	Ceramide synthase 5 OS=Canis lupus familiaris OX=9615 GN=CERS5 PE=4 SV=1	45.86	392	By MS/MS	1	1	4.1	61424000	3232900	57399000	1	3955
A0A8C0TJW4	--	Protein SDA1 OS=Canis lupus familiaris OX=9615 PE=3 SV=1	79.52	686	By MS/MS	2	2	3.4	28270000	764050	21816000	3	2568
A0A8C0TK80	--	Solute carrier organic anion transporter family member OS=Canis lupus familiaris OX=9615 PE=3 SV=1	76.142	721	By MS/MS	2	2	3.1	4972100	207170	7984900	2	4972
A0A8C0TKG1	MANBA	beta-mannosidase OS=Canis lupus familiaris OX=9615 GN=MANBA PE=3 SV=1	101.75	885	By MS/MS	1	1	1.2	10586000	216040	0	1	3412
A0A8C0TKV7	IGF2R	Insulin like growth factor 2 receptor OS=Canis lupus familiaris OX=9615 GN=IGF2R PE=4 SV=1	272.65	2474	By MS/MS	10	10	4.4	116330000	780730	149660000	9	2121
A0A8C0TKY5	PDLIM2	PDZ and LIM domain 2 OS=Canis lupus familiaris OX=9615 GN=PDLIM2 PE=4 SV=1	38.059	358	By MS/MS	2	2	6.1	10325000	430210	0	2	6067
A0A8C0TL14	ZDHHC20	Palmitoyltransferase OS=Canis lupus familiaris OX=9615 GN=ZDHHC20 PE=3 SV=1	66.887	608	By MS/MS	1	1	3.1	8400700	190930	0	1	3735
A0A8C0TLF4	--	Membrane associated ring-CH-type finger 6 OS=Canis lupus familiaris OX=9615 PE=4 SV=1	90.406	805	By MS/MS	1	1	1.1	7274900	330680	0	1	2361
A0A8C0TLJ7	--	Propionyl-CoA carboxylase alpha chain, mitochondrial OS=Canis lupus familiaris OX=9615 PE=4 SV=1	70.977	639	By MS/MS	3	3	6.7	39733000	845390	56455000	4	1381
A0A8C0TLK3	PTPN6	protein-tyrosine-phosphatase OS=Canis lupus familiaris OX=9615 GN=PTPN6 PE=3 SV=1	61.93	545	By MS/MS	5	4	10.5	20246000	562390	32547000	1	3768
A0A8C0TLW9	KRT8	IF rod domain-containing protein OS=Canis lupus familiaris OX=9615 GN=KRT8 PE=3 SV=1	54.687	491	By MS/MS	31	1	65.2	56647000000	1770200000	45377000000	117	6073
A0A8C0TM65	TRMT1	tRNA (guanine(26)-N(2))-dimethyltransferase OS=Canis lupus familiaris OX=9615 GN=TRMT1 PE=3 SV=1	68.94	630	By MS/MS	5	5	9.7	134710000	3544900	120380000	10	3114
A0A8C0TM83	--	MAP7 domain containing 3 OS=Canis lupus familiaris OX=9615 PE=3 SV=1	109.12	987	By MS/MS	4	4	6.2	98689000	1827600	92747000	4	6078
A0A8C0TM85	--	Death inducer-obliterator 1 OS=Canis lupus familiaris OX=9615 PE=4 SV=1	236.96	2182	By MS/MS	12	12	7.9	121860000	967150	80474000	10	6079
A0A8C0TM99	--	Proton-coupled zinc antiporter SLC30A9, mitochondrial OS=Canis lupus familiaris OX=9615 PE=3 SV=1	59.638	533	By MS/MS	3	3	8.1	85046000	3037400	108400000	3	1981
A0A8C0TMA2	PHF6	PHD finger protein 6 OS=Canis lupus familiaris OX=9615 GN=PHF6 PE=4 SV=1	37.612	331	By matching	1	1	3.3	1545900	70270	0	0	6028
A0A8C0TMU9	--	EEF1A lysine methyltransferase 4 OS=Canis lupus familiaris OX=9615 PE=4 SV=1	28.726	255	By MS/MS	5	5	35.3	21304000	1331500	21417000	4	6082
A0A8C0TMW6	--	tRNA (cytosine(34)-C(5))-methyltransferase OS=Canis lupus familiaris OX=9615 PE=3 SV=1	107.77	977	By MS/MS	13	13	19.9	817320000	12384000	760710000	23	2034
A0A8C0TN08	JAGN1	Jagunal homolog 1 OS=Canis lupus familiaris OX=9615 GN=JAGN1 PE=3 SV=1	21.116	183	By MS/MS	2	2	13.1	257990000	42998000	170590000	2	6084
A0A8C0TN69	NOP10	Nucleolar protein 10 OS=Canis lupus familiaris OX=9615 GN=NOP10 PE=3 SV=1	7.6578	64	By MS/MS	1	1	20.3	81498000	20375000	0	1	6085
A0A8C0TN72	PSMD1	26S proteasome non-ATPase regulatory subunit 1 OS=Canis lupus familiaris OX=9615 GN=PSMD1 PE=3 SV=1	105.83	952	By MS/MS	23	1	40.7	29357000	587150	0	0	6086
A0A8C0TNF0	--	Cordon-bleu WH2 repeat protein like 1 OS=Canis lupus familiaris OX=9615 PE=4 SV=1	118.2	1084	By matching	11	0	11.5	0	0	0	0	6037
A0A8C0TNH1	ATP10D	Phospholipid-transporting ATPase OS=Canis lupus familiaris OX=9615 GN=ATP10D PE=3 SV=1	154.13	1378	By MS/MS	6	6	5.1	47100000	672860	36022000	5	6090
A0A8C0TP28	VPS37B	VPS37B subunit of ESCRT-I OS=Canis lupus familiaris OX=9615 GN=VPS37B PE=3 SV=1	31.368	287	By MS/MS	3	3	17.4	31643000	1977700	32354000	4	6101
A0A8C0TP84	--	Transmembrane protease serine OS=Canis lupus familiaris OX=9615 PE=3 SV=1	47.633	421	By MS/MS	7	7	24.5	87927000	3822900	64124000	7	6103
A0A8C0TP95	MICU2	Mitochondrial calcium uptake 2 OS=Canis lupus familiaris OX=9615 GN=MICU2 PE=4 SV=1	46.065	394	By MS/MS	3	3	10.4	80983000	4262200	33974000	1	5148
A0A8C0TPA9	--	Serum amyloid A like 1 OS=Canis lupus familiaris OX=9615 PE=4 SV=1	57.126	514	By MS/MS	2	2	5.6	9644700	370950	0	1	6054
A0A8C0TPB1	ATF7IP	Activating transcription factor 7 interacting protein OS=Canis lupus familiaris OX=9615 GN=ATF7IP PE=4 SV=1	121.78	1136	By MS/MS	4	4	4.1	26525000	530500	22765000	4	4057
A0A8C0TPG4	--	Protein arginine methyltransferase NDUFAF7 OS=Canis lupus familiaris OX=9615 PE=3 SV=1	52.825	474	By MS/MS	2	2	4.9	29639000	846840	0	2	1205
A0A8C0TPU2	--	Zinc finger C3HC-type containing 1 OS=Canis lupus familiaris OX=9615 PE=4 SV=1	56.632	515	By MS/MS	8	0	22.3	10289000	331900	10535000	2	2755
A0A8C0TPY0	CNOT9	CCR4-NOT transcription complex subunit 9 OS=Canis lupus familiaris OX=9615 GN=CNOT9 PE=3 SV=1	33.601	299	By MS/MS	5	5	18.4	229960000	11498000	142310000	8	6112
A0A8C0TPY1	--	CDC42 effector protein 3 OS=Canis lupus familiaris OX=9615 PE=3 SV=1	24.871	229	By MS/MS	1	1	7.9	16500000	1375000	0	1	6113
A0A8C0TPY7	PSMD1	26S proteasome non-ATPase regulatory subunit 1 OS=Canis lupus familiaris OX=9615 GN=PSMD1 PE=3 SV=1	105.78	952	By MS/MS	23	1	40.7	2350700000	47013000	2333400000	34	3527
A0A8C0TPZ8	--	Fat storage inducing transmembrane protein 2 OS=Canis lupus familiaris OX=9615 PE=3 SV=1	32.169	283	By MS/MS	1	1	4.6	16456000	1828400	0	1	1972
A0A8C0TQK5	--	Histone H4 OS=Canis lupus familiaris OX=9615 PE=3 SV=1	10.332	92	By MS/MS	6	6	57.6	19944000000	3988700000	18911000000	33	6114
A0A8C0TQQ4	--	Hook microtubule tethering protein 2 OS=Canis lupus familiaris OX=9615 PE=4 SV=1	79.387	685	By MS/MS	6	6	13.7	93277000	1943300	89609000	7	6071
A0A8C0TQR1	ZNF638	Zinc finger protein 638 OS=Canis lupus familiaris OX=9615 GN=ZNF638 PE=4 SV=1	214.53	1927	By MS/MS	3	3	2.4	77335000	696710	54217000	1	4048
A0A8C0TQT4	BRK1	BRICK1 subunit of SCAR/WAVE actin nucleating complex OS=Canis lupus familiaris OX=9615 GN=BRK1 PE=3 SV=1	8.7308	75	By MS/MS	2	2	26.7	96634000	13805000	0	2	6118
A0A8C0TQU6	--	SEC24 homolog B, COPII coat complex component OS=Canis lupus familiaris OX=9615 PE=3 SV=1	132.82	1223	By MS/MS	13	13	17.2	263010000	6414900	185510000	13	3956
A0A8C0TQV4	--	Large ribosomal subunit protein eL33 OS=Canis lupus familiaris OX=9615 PE=3 SV=1	12.381	109	By MS/MS	1	1	11	269030000	29892000	0	1	3349
A0A8C0TQV9	EIF4ENIF1	Eukaryotic translation initiation factor 4E nuclear import factor 1 OS=Canis lupus familiaris OX=9615 GN=EIF4ENIF1 PE=4 SV=1	97.14	888	By MS/MS	1	1	1.4	2634900	64267	0	1	2850
A0A8C0TR87	TRAM1	Translocating chain-associated membrane protein OS=Canis lupus familiaris OX=9615 GN=TRAM1 PE=3 SV=1	43.13	374	By MS/MS	1	1	2.1	35587000	3235100	0	1	236
A0A8C0TRI3	ATAD1	ATPase family AAA domain containing 1 OS=Canis lupus familiaris OX=9615 GN=ATAD1 PE=3 SV=1	40.744	361	By MS/MS	3	3	12.7	108610000	4936800	191100000	4	3312
A0A8C0TRN3	--	dTMP kinase OS=Canis lupus familiaris OX=9615 PE=3 SV=1	23.803	212	By MS/MS	4	4	21.7	282500000	17656000	296100000	6	6125
A0A8C0TRX2	URB1	URB1 ribosome biogenesis 1 homolog OS=Canis lupus familiaris OX=9615 GN=URB1 PE=4 SV=1	250.47	2235	By MS/MS	14	14	8.4	270780000	2201400	275620000	9	2154
A0A8C0TRX4	SPX	Spexin hormone OS=Canis lupus familiaris OX=9615 GN=SPX PE=3 SV=1	14.321	128	By MS/MS	4	4	26.6	117570000	23514000	125080000	5	6128
A0A8C0TRY6	--	H15 domain-containing protein OS=Canis lupus familiaris OX=9615 PE=3 SV=1	21.454	213	By MS/MS	8	0	34.3	477040000	39753000	374690000	4	6129
A0A8C0TS00	PSMD2	26S proteasome non-ATPase regulatory subunit 2 OS=Canis lupus familiaris OX=9615 GN=PSMD2 PE=3 SV=1	100.27	908	By MS/MS	22	22	33.3	1954000000	34281000	1555800000	32	6130
A0A8C0TS18	--	Cytochrome P450 family 20 subfamily A member 1 OS=Canis lupus familiaris OX=9615 PE=3 SV=1	53.298	467	By MS/MS	4	4	12	113790000	3923900	61661000	4	3522
A0A8C0TS29	MED12	Mediator complex subunit 12 OS=Canis lupus familiaris OX=9615 GN=MED12 PE=3 SV=1	225.2	2018	By MS/MS	2	2	1.3	7733200	75079	0	2	6132
A0A8C0TS59	BAG3	BAG cochaperone 3 OS=Canis lupus familiaris OX=9615 GN=BAG3 PE=4 SV=1	61.901	579	By MS/MS	10	10	27.5	402280000	9811800	384750000	13	6133
A0A8C0TSE7	--	Sorting nexin 5 OS=Canis lupus familiaris OX=9615 PE=3 SV=1	42.859	369	By MS/MS	10	10	36.6	400360000	16682000	340040000	10	3853
A0A8C0TSG5	--	Mitochondrial ribosomal protein S24 OS=Canis lupus familiaris OX=9615 PE=3 SV=1	18.97	167	By MS/MS	2	2	17.4	34685000	3153200	35255000	2	1081
A0A8C0TSI6	CAMK2D	calcium/calmodulin-dependent protein kinase OS=Canis lupus familiaris OX=9615 GN=CAMK2D PE=3 SV=1	73.35	655	By MS/MS	9	7	18.3	1120400000	27328000	823320000	13	3351
A0A8C0TSQ5	DIS3L2	DIS3-like exonuclease 2 OS=Canis lupus familiaris OX=9615 GN=DIS3L2 PE=3 SV=1	100.53	897	By MS/MS	4	4	4.5	34077000	608520	27259000	3	6135
A0A8C0TSW1	PDCD6	Programmed cell death 6 OS=Canis lupus familiaris OX=9615 GN=PDCD6 PE=4 SV=1	21.509	187	By MS/MS	2	2	12.3	116130000	9677200	95877000	1	6136
A0A8C0TSZ8	VPS33A	VPS33A core subunit of CORVET and HOPS complexes OS=Canis lupus familiaris OX=9615 GN=VPS33A PE=3 SV=1	67.624	596	By MS/MS	4	4	7.9	84306000	2056200	55903000	3	6137
A0A8C0TT35	--	BMS1 ribosome biogenesis factor OS=Canis lupus familiaris OX=9615 PE=4 SV=1	142.1	1244	By MS/MS	6	6	8	138860000	2169600	151750000	5	5059
A0A8C0TT37	--	Zinc finger and BTB domain containing 20 OS=Canis lupus familiaris OX=9615 PE=4 SV=1	76.517	698	By MS/MS	2	1	4.6	12312000	351770	0	2	3958
A0A8C0TT94	PCLAF	PCNA-associated factor OS=Canis lupus familiaris OX=9615 GN=PCLAF PE=4 SV=1	7.1192	64	By MS/MS	1	1	26.6	3623800	905950	0	1	2955
A0A8C0TTC2	STK4	non-specific serine/threonine protein kinase OS=Canis lupus familiaris OX=9615 GN=STK4 PE=3 SV=1	55.525	487	By MS/MS	9	9	29.6	358330000	11944000	379580000	9	6140
A0A8C0TTE5	--	Nucleoside-diphosphate kinase OS=Canis lupus familiaris OX=9615 PE=3 SV=1	21.808	193	By MS/MS	1	1	4.7	10657000	1332200	0	2	6142
A0A8C0TTJ0	EEF1A2	Elongation factor 1-alpha OS=Canis lupus familiaris OX=9615 GN=EEF1A2 PE=3 SV=1	50.454	463	By matching	5	0	15.3	0	0	0	0	6145
A0A8C0TTM0	--	Phosphatidate cytidylyltransferase OS=Canis lupus familiaris OX=9615 PE=3 SV=1	52.927	460	By MS/MS	1	1	3.3	1322400	62973	0	1	2098
A0A8C0TTY7	--	WD repeat and FYVE domain containing 3 OS=Canis lupus familiaris OX=9615 PE=4 SV=1	390.87	3491	By MS/MS	1	1	0.3	55486000	318890	0	1	1764
A0A8C0TTZ6	--	Arginyl-tRNA--protein transferase 1 OS=Canis lupus familiaris OX=9615 PE=3 SV=1	67.267	604	By MS/MS	2	2	3	32985000	999540	44636000	2	3559
A0A8C0TU07	HNRNPLL	Heterogeneous nuclear ribonucleoprotein L like OS=Canis lupus familiaris OX=9615 GN=HNRNPLL PE=4 SV=1	56.651	511	By MS/MS	7	7	23.9	133570000	4452300	149950000	6	1246
A0A8C0TU27	ERC1	ELKS/RAB6-interacting/CAST family member 1 OS=Canis lupus familiaris OX=9615 GN=ERC1 PE=4 SV=1	128.4	1120	By MS/MS	10	10	12.9	221610000	2878000	185730000	7	6151
A0A8C0TUN3	--	Acidic leucine-rich nuclear phosphoprotein 32 family member OS=Canis lupus familiaris OX=9615 PE=3 SV=1	28.517	248	By MS/MS	5	3	24.2	90591000	8235600	70151000	3	1706
A0A8C0TUN5	EPHB3	receptor protein-tyrosine kinase OS=Canis lupus familiaris OX=9615 GN=EPHB3 PE=4 SV=1	100.78	907	By MS/MS	3	0	4.7	24759000	458490	28355000	2	1581
A0A8C0TUR1	SEC61A1	Protein transport protein Sec61 subunit alpha isoform 1 OS=Canis lupus familiaris OX=9615 GN=SEC61A1 PE=3 SV=1	52.904	482	By MS/MS	6	6	22.2	221150000	11640000	142830000	7	199
A0A8C0TUV1	USP25	Ubiquitin specific peptidase 25 OS=Canis lupus familiaris OX=9615 GN=USP25 PE=4 SV=1	121.93	1053	By MS/MS	3	3	3.6	51175000	720780	56751000	3	1637
A0A8C0TUW0	PITPNB	Phosphatidylinositol transfer protein beta OS=Canis lupus familiaris OX=9615 GN=PITPNB PE=4 SV=1	31.539	271	By MS/MS	7	6	33.9	238660000	9944100	268770000	6	6161
A0A8C0TUW5	--	10-formyltetrahydrofolate dehydrogenase OS=Canis lupus familiaris OX=9615 PE=3 SV=1	101.16	923	By MS/MS	19	18	34.2	1650100000	27051000	1339600000	27	6162
A0A8C0TV67	--	ADP-ribosylarginine hydrolase OS=Canis lupus familiaris OX=9615 PE=3 SV=1	40.205	361	By MS/MS	2	2	9.1	50040000	2382900	51715000	2	6164
A0A8C0TVM6	--	Histone H2B OS=Canis lupus familiaris OX=9615 PE=3 SV=1	45.702	435	By MS/MS	11	1	27.1	7106400000	263200000	6065400000	36	6166
A0A8C0TVS7	CREB1	cAMP responsive element binding protein 1 OS=Canis lupus familiaris OX=9615 GN=CREB1 PE=4 SV=1	30.151	278	By MS/MS	1	1	5	44038000	8807600	0	0	2343
A0A8C0TWE4	PIK3CB	phosphatidylinositol-4,5-bisphosphate 3-kinase OS=Canis lupus familiaris OX=9615 GN=PIK3CB PE=3 SV=1	113.13	987	By MS/MS	1	1	0.7	16939000	287110	0	1	2422
A0A8C0TWZ2	--	Metastasis associated 1 family member 3 OS=Canis lupus familiaris OX=9615 PE=4 SV=1	58.762	515	By matching	3	0	8.9	0	0	0	0	2158
A0A8C0TX00	U2AF1	U2 small nuclear RNA auxiliary factor 1 OS=Canis lupus familiaris OX=9615 GN=U2AF1 PE=4 SV=1	27.882	240	By matching	2	0	12.5	0	0	0	0	6175
A0A8C0TX51	--	Dynamin 1 like OS=Canis lupus familiaris OX=9615 PE=3 SV=1	79.417	711	By matching	15	0	30.5	0	0	0	0	3811
A0A8C0TXC7	SYNJ1	phosphoinositide 5-phosphatase OS=Canis lupus familiaris OX=9615 GN=SYNJ1 PE=3 SV=1	173.17	1574	By MS/MS	1	1	0.8	13362000	132290	0	1	1952
A0A8C0TXH4	--	Peroxiredoxin-like 2 activated in M-CSF stimulated monocytes OS=Canis lupus familiaris OX=9615 PE=4 SV=1	32.154	289	By matching	1	1	4.5	9858800	579930	0	0	726
A0A8C0TXH7	--	Ceramide synthase 6 OS=Canis lupus familiaris OX=9615 PE=4 SV=1	64.801	583	By MS/MS	1	1	4.8	23873000	884180	0	1	3482
A0A8C0TY78	--	E3 ubiquitin-protein ligase OS=Canis lupus familiaris OX=9615 PE=3 SV=1	196.62	1744	By MS/MS	1	1	0.8	1186400	12895	0	1	1724
A0A8C0TYF2	--	ADAM metallopeptidase domain 10 OS=Canis lupus familiaris OX=9615 PE=4 SV=1	84.102	747	By MS/MS	3	3	5.5	31261000	665130	44264000	3	6180
A0A8C0TYG6	--	Translation elongation factor EFTu/EF1A C-terminal domain-containing protein OS=Canis lupus familiaris OX=9615 PE=4 SV=1	20.605	189	By MS/MS	2	1	22.8	23789000	2643200	0	1	6181
A0A8C0TYI6	--	SAFB like transcription modulator OS=Canis lupus familiaris OX=9615 PE=4 SV=1	105.99	927	By MS/MS	5	5	5	26120000	593630	33148000	5	1957
A0A8C0TYK7	--	Fem-1 homolog B OS=Canis lupus familiaris OX=9615 PE=4 SV=1	64.305	572	By MS/MS	1	1	1.9	7031500	185040	0	1	1841
A0A8C0TYU2	--	NADH-ubiquinone oxidoreductase 75 kDa subunit, mitochondrial OS=Canis lupus familiaris OX=9615 PE=3 SV=1	79.577	726	By MS/MS	15	15	33.9	669660000	14881000	671530000	16	6163
A0A8C0TZ22	SLC25A12	Solute carrier family 25 member 12 OS=Canis lupus familiaris OX=9615 GN=SLC25A12 PE=3 SV=1	74.798	678	By MS/MS	8	6	16.1	75654000	1939800	179980000	6	6173
A0A8C0TZ71	--	Vacuolar protein sorting-associated protein 18 homolog OS=Canis lupus familiaris OX=9615 PE=3 SV=1	110.09	972	By MS/MS	7	7	10.1	127160000	2231000	288640000	9	3662
A0A8C0TZB0	--	StAR related lipid transfer domain containing 7 OS=Canis lupus familiaris OX=9615 PE=4 SV=1	43.226	372	By MS/MS	3	3	8.3	22520000	776540	17289000	0	6184
A0A8C0YR77	--	B30.2/SPRY domain-containing protein OS=Canis lupus familiaris OX=9615 PE=4 SV=1	84.698	756	By MS/MS	7	7	12.8	354570000	7879200	342010000	10	5274
A0A8C0YS26	TLR4	TIR domain-containing protein OS=Canis lupus familiaris OX=9615 GN=TLR4 PE=3 SV=1	95.955	833	By MS/MS	1	1	1.1	0	0	0	0	6187
A0A8C0YS41	--	Epiplakin 1 OS=Canis lupus familiaris OX=9615 PE=4 SV=1	376.76	3469	By MS/MS	66	2	49.2	2894300000	15075000	2930700000	56	6188
A0A8C0YSM3	--	ELM2 and Myb/SANT domain containing 1 OS=Canis lupus familiaris OX=9615 PE=4 SV=1	121.51	1105	By MS/MS	2	1	2.6	12508000	205060	12808000	1	6189
A0A8C0YSR2	--	alanine transaminase OS=Canis lupus familiaris OX=9615 PE=3 SV=1	57.517	521	By MS/MS	4	4	12.7	34282000	1105900	48194000	4	6190
A0A8C0YST5	--	Isochorismatase domain containing 1 OS=Canis lupus familiaris OX=9615 PE=3 SV=1	32.226	299	By MS/MS	8	8	33.1	590810000	36925000	529380000	11	3700
A0A8C0YT63	ALDH1L2	10-formyltetrahydrofolate dehydrogenase OS=Canis lupus familiaris OX=9615 GN=ALDH1L2 PE=3 SV=1	101.6	923	By MS/MS	3	2	4.4	67969000	1014500	74396000	2	4252
A0A8C0YT97	DDX59	RNA helicase OS=Canis lupus familiaris OX=9615 GN=DDX59 PE=3 SV=1	65.859	593	By MS/MS	4	4	9.9	275960000	7262000	121710000	2	3781
A0A8C0YTV2	--	WASP like actin nucleation promoting factor OS=Canis lupus familiaris OX=9615 PE=4 SV=1	53.962	499	By MS/MS	5	5	20.4	141730000	5061800	134230000	5	836
A0A8C0YTY3	NNT	proton-translocating NAD(P)(+) transhydrogenase OS=Canis lupus familiaris OX=9615 GN=NNT PE=3 SV=1	58.965	565	By MS/MS	11	1	27.3	24176000	755500	0	1	6194
A0A8C0YUK2	MPP5	Protein PALS1 OS=Canis lupus familiaris OX=9615 GN=MPP5 PE=3 SV=1	74.389	649	By MS/MS	3	3	6.2	58354000	1389400	44599000	4	147
A0A8C0YUK5	R3HDM4	R3H domain containing 4 OS=Canis lupus familiaris OX=9615 GN=R3HDM4 PE=4 SV=1	30.455	272	By matching	1	1	7.4	4997800	454340	0	0	6199
A0A8C0YUL9	KRT17	Keratin 17 OS=Canis lupus familiaris OX=9615 GN=KRT17 PE=3 SV=1	48.74	443	By MS/MS	8	0	28.4	77521000	2673100	0	1	6200
A0A8C0YUV5	--	Multimerin 2 OS=Canis lupus familiaris OX=9615 PE=4 SV=1	104.04	968	By MS/MS	4	4	4.9	46290000	841640	55338000	3	6201
A0A8C0YV52	YPEL5	Protein yippee-like OS=Canis lupus familiaris OX=9615 GN=YPEL5 PE=3 SV=1	13.841	121	By MS/MS	2	2	21.5	0	0	0	2	6202
A0A8C0YV60	--	DNA-(apurinic or apyrimidinic site) endonuclease OS=Canis lupus familiaris OX=9615 PE=3 SV=1	35.26	317	By MS/MS	11	11	44.8	2089800000	122930000	2180100000	13	1395
A0A8C0YV67	CLASRP	CLK4 associating serine/arginine rich protein OS=Canis lupus familiaris OX=9615 GN=CLASRP PE=4 SV=1	75.023	656	By MS/MS	1	1	1.2	2687200	86683	0	1	5354
A0A8C0YVL7	--	phytanoyl-CoA dioxygenase OS=Canis lupus familiaris OX=9615 PE=4 SV=1	49.886	444	By MS/MS	1	1	2	27363000	912100	0	1	2834
A0A8C0YVM6	PTPN1	Tyrosine-protein phosphatase non-receptor type OS=Canis lupus familiaris OX=9615 GN=PTPN1 PE=3 SV=1	49.018	427	By MS/MS	5	5	17.3	106040000	3420800	150570000	4	5376
A0A8C0YVZ7	PARP1	Poly [ADP-ribose] polymerase OS=Canis lupus familiaris OX=9615 GN=PARP1 PE=3 SV=1	113.01	1014	By MS/MS	15	14	20.8	819800000	13013000	777150000	16	6208
A0A8C0YW41	PRKCI	Protein kinase C OS=Canis lupus familiaris OX=9615 GN=PRKCI PE=3 SV=1	68.233	596	By MS/MS	8	8	20.5	468340000	16726000	486690000	8	4241
A0A8C0YW64	PSME3IP1	Family with sequence similarity 192 member A OS=Canis lupus familiaris OX=9615 GN=PSME3IP1 PE=4 SV=1	28.614	254	By MS/MS	3	3	14.2	82017000	6309000	86324000	6	6210
A0A8C0YWH0	--	Septin OS=Canis lupus familiaris OX=9615 PE=3 SV=1	48.697	417	By MS/MS	11	11	25.2	2575300000	107300000	1349900000	17	2843
A0A8C0YWM2	CD99	CD99 antigen OS=Canis lupus familiaris OX=9615 GN=CD99 PE=3 SV=1	17.096	170	By MS/MS	1	1	10.6	29021000	9673700	0	1	1969
A0A8C0YWP1	NT5C1B	5-nucleotidase, cytosolic IB OS=Canis lupus familiaris OX=9615 GN=NT5C1B PE=4 SV=1	70.605	624	By MS/MS	2	0	4.8	51113000	1188700	92465000	3	2352
A0A8C0YWW6	--	F-box protein 11 OS=Canis lupus familiaris OX=9615 PE=4 SV=1	99.911	896	By matching	1	1	1.3	27433000	623490	0	0	1917
A0A8C0YWX2	--	Lactate dehydrogenase D OS=Canis lupus familiaris OX=9615 PE=3 SV=1	51.794	485	By MS/MS	2	2	5.2	0	0	0	2	6218
A0A8C0YX24	CROT	Carnitine O-octanoyltransferase OS=Canis lupus familiaris OX=9615 GN=CROT PE=3 SV=1	67.101	582	By MS/MS	10	10	31.1	578460000	17014000	349520000	13	1284
A0A8C0YXI6	UBE3C	HECT-type E3 ubiquitin transferase OS=Canis lupus familiaris OX=9615 GN=UBE3C PE=4 SV=1	143.43	1274	By MS/MS	5	5	4.7	64044000	842690	60838000	4	2855
A0A8C0YXT6	--	ENAH actin regulator OS=Canis lupus familiaris OX=9615 PE=3 SV=1	61.599	546	By MS/MS	8	0	23.6	10501000	388930	0	1	4852
A0A8C0YY15	PLCB3	1-phosphatidylinositol 4,5-bisphosphate phosphodiesterase OS=Canis lupus familiaris OX=9615 GN=PLCB3 PE=4 SV=1	131.03	1162	By MS/MS	7	7	6.1	216730000	3673400	249560000	6	1931
A0A8C0YY30	RIOK1	Serine/threonine-protein kinase RIO1 OS=Canis lupus familiaris OX=9615 GN=RIOK1 PE=3 SV=1	63.174	549	By MS/MS	3	3	6	41977000	1272000	30248000	1	2272
A0A8C0YY53	TTC33	Tetratricopeptide repeat domain 33 OS=Canis lupus familiaris OX=9615 GN=TTC33 PE=4 SV=1	29.403	262	By MS/MS	1	1	5	0	0	0	1	6223
A0A8C0YYB5	KDELR2	ER lumen protein-retaining receptor OS=Canis lupus familiaris OX=9615 GN=KDELR2 PE=3 SV=1	24.454	212	By MS/MS	2	2	13.7	6200100	775010	0	2	3075
A0A8C0YYN1	BASP1	Brain abundant membrane attached signal protein 1 OS=Canis lupus familiaris OX=9615 GN=BASP1 PE=3 SV=1	22.64	232	By MS/MS	4	4	23.7	13379000	1337900	9402400	4	5025
A0A8C0YYT6	--	fructose-bisphosphate aldolase OS=Canis lupus familiaris OX=9615 PE=3 SV=1	39.518	364	By matching	9	0	25.8	0	0	0	0	6228
A0A8C0YYZ3	--	Trafficking protein particle complex 12 OS=Canis lupus familiaris OX=9615 PE=4 SV=1	61.022	549	By MS/MS	5	5	13.1	78919000	2630600	66564000	7	5609
A0A8C0YYZ5	--	Protein phosphatase 1 regulatory subunit 18 OS=Canis lupus familiaris OX=9615 PE=4 SV=1	68.715	618	By MS/MS	4	4	7.3	52302000	1307500	79477000	5	1310
A0A8C0YZ11	PAAF1	Proteasomal ATPase associated factor 1 OS=Canis lupus familiaris OX=9615 GN=PAAF1 PE=4 SV=1	38.8	362	By MS/MS	2	2	6.9	21611000	1137400	23584000	2	5572
A0A8C0YZ18	--	Extended synaptotagmin 2 OS=Canis lupus familiaris OX=9615 PE=3 SV=1	90.795	812	By MS/MS	6	6	10.2	203880000	4432300	224410000	5	3801
A0A8C0YZ37	--	Stress-70 protein, mitochondrial OS=Canis lupus familiaris OX=9615 PE=3 SV=1	69.266	636	By MS/MS	25	25	49.8	11018000000	289940000	9475000000	39	1176
A0A8C0YZ68	NVL	Nuclear VCP like OS=Canis lupus familiaris OX=9615 GN=NVL PE=4 SV=1	82.815	749	By MS/MS	3	3	4.5	15595000	362670	28197000	3	718
A0A8C0YZA4	--	Protein tyrosine phosphatase mitochondrial 1 OS=Canis lupus familiaris OX=9615 PE=4 SV=1	21.914	194	By MS/MS	1	1	6.7	17435000	1162300	0	1	6233
A0A8C0YZD1	PRORP	ribonuclease P OS=Canis lupus familiaris OX=9615 GN=PRORP PE=3 SV=1	63.704	553	By MS/MS	1	1	2.5	23230000	611310	0	1	1352
A0A8C0YZF2	COG3	Conserved oligomeric Golgi complex subunit 3 OS=Canis lupus familiaris OX=9615 GN=COG3 PE=3 SV=1	94.846	830	By MS/MS	4	4	5.7	29723000	521450	42365000	3	6234
A0A8C0YZQ2	TAOK2	TAO kinase 2 OS=Canis lupus familiaris OX=9615 GN=TAOK2 PE=4 SV=1	109.65	969	By MS/MS	2	2	3.4	41035000	820700	47089000	2	655
A0A8C0YZV0	--	TLDc domain-containing protein OS=Canis lupus familiaris OX=9615 PE=3 SV=1	112.14	976	By MS/MS	2	2	2.9	62477000	946610	84999000	2	6241
A0A8C0YZV3	MIA3	MIA SH3 domain ER export factor 3 OS=Canis lupus familiaris OX=9615 GN=MIA3 PE=4 SV=1	217.42	1964	By MS/MS	14	1	7.9	20969000	174740	0	1	5628
A0A8C0Z0G3	PSMC5	Proteasome 26S subunit, ATPase 5 OS=Canis lupus familiaris OX=9615 GN=PSMC5 PE=3 SV=1	45.626	406	By MS/MS	17	16	49.8	1588600000	56735000	1372300000	27	6246
A0A8C0Z0H6	GOLGA3	Golgin A3 OS=Canis lupus familiaris OX=9615 GN=GOLGA3 PE=4 SV=1	154.35	1370	By MS/MS	12	12	12.8	183220000	2106000	177760000	17	3827
A0A8C0Z0T9	--	Proteasome activator subunit 4 OS=Canis lupus familiaris OX=9615 PE=3 SV=1	200.22	1748	By MS/MS	12	12	8.3	170300000	1669600	151890000	8	5670
A0A8C0Z0Y6	PAICS	PurE domain-containing protein OS=Canis lupus familiaris OX=9615 GN=PAICS PE=3 SV=1	43.672	397	By MS/MS	17	2	60.2	6711700000	279650000	6854200000	33	3467
A0A8C0Z1F6	POLD3	DNA polymerase delta subunit 3 OS=Canis lupus familiaris OX=9615 GN=POLD3 PE=4 SV=1	51.665	466	By MS/MS	5	5	14.4	72252000	2580400	59798000	3	6257
A0A8C0Z1H1	--	Peroxisomal N(1)-acetyl-spermine/spermidine oxidase OS=Canis lupus familiaris OX=9615 PE=4 SV=1	74.323	675	By MS/MS	3	1	4.9	17511000	547220	17714000	2	1699
A0A8C0Z1R1	DAG1	Dystroglycan 1 OS=Canis lupus familiaris OX=9615 GN=DAG1 PE=4 SV=1	92.038	846	By MS/MS	3	3	6	108080000	2456300	0	4	326
A0A8C0Z2A3	--	DENN domain containing 4C OS=Canis lupus familiaris OX=9615 PE=4 SV=1	218.73	1971	By MS/MS	6	6	4.6	59404000	576740	87401000	8	6262
A0A8C0Z2B6	PHC2	Polyhomeotic homolog 2 OS=Canis lupus familiaris OX=9615 GN=PHC2 PE=4 SV=1	36.03	323	By MS/MS	3	2	11.5	48647000	2115100	49668000	6	2484
A0A8C0Z2D7	KIF15	Kinesin family member 15 OS=Canis lupus familiaris OX=9615 GN=KIF15 PE=3 SV=1	159.89	1384	By MS/MS	16	16	15.4	228120000	2258700	235490000	13	5850
A0A8C0Z2F5	CPSF1	Cleavage and polyadenylation specific factor 1 OS=Canis lupus familiaris OX=9615 GN=CPSF1 PE=4 SV=1	161.19	1444	By MS/MS	10	10	10.5	308390000	3760800	252720000	9	6265
A0A8C0Z2G8	NCAPD2	Condensin complex subunit 1 OS=Canis lupus familiaris OX=9615 GN=NCAPD2 PE=3 SV=1	157.34	1400	By MS/MS	16	16	15.5	505750000	6243900	458440000	16	6266
A0A8C0Z3B5	PLEKHA5	Pleckstrin homology domain containing A5 OS=Canis lupus familiaris OX=9615 GN=PLEKHA5 PE=4 SV=1	146.94	1284	By MS/MS	2	2	1.6	8884400	103310	0	2	3849
A0A8C0Z3F6	PCBP2	Poly(rC) binding protein 2 OS=Canis lupus familiaris OX=9615 GN=PCBP2 PE=4 SV=1	34.917	331	By matching	9	0	50.2	0	0	0	0	6275
A0A8C0Z3I7	RPL37A	Ribosomal protein L37a OS=Canis lupus familiaris OX=9615 GN=RPL37A PE=3 SV=1	10.275	92	By MS/MS	4	4	42.4	361300000	60217000	312460000	16	6277
A0A8C0Z3P5	--	PAT1 homolog 1, processing body mRNA decay factor OS=Canis lupus familiaris OX=9615 PE=3 SV=1	86.579	770	By MS/MS	6	6	15.1	181980000	4044100	141190000	6	3227
A0A8C0Z3X4	--	non-specific serine/threonine protein kinase OS=Canis lupus familiaris OX=9615 PE=4 SV=1	276.31	2503	By matching	2	0	0.9	0	0	0	0	6281
A0A8C0Z3X7	MYOF	Myoferlin OS=Canis lupus familiaris OX=9615 GN=MYOF PE=3 SV=1	233.27	2047	By MS/MS	46	46	26.9	2588100000	19314000	2802200000	49	2054
A0A8C0Z3Z2	--	SPG11 vesicle trafficking associated, spatacsin OS=Canis lupus familiaris OX=9615 PE=4 SV=1	250.88	2205	By MS/MS	1	1	0.6	0	0	0	1	2599
A0A8C0Z3Z6	--	Protein kinase cAMP-dependent type II regulatory subunit alpha OS=Canis lupus familiaris OX=9615 PE=3 SV=1	42.663	377	By MS/MS	8	6	32.1	1030100000	41205000	1063100000	15	5937
A0A8C0Z4B9	RPL15	60S ribosomal protein L15 OS=Canis lupus familiaris OX=9615 GN=RPL15 PE=3 SV=1	29.961	263	By MS/MS	1	0	6.8	0	0	0	0	3631
A0A8C0Z4F7	TAGLN3	Transgelin OS=Canis lupus familiaris OX=9615 GN=TAGLN3 PE=3 SV=1	17.329	155	By matching	1	0	9	0	0	0	0	6024
A0A8C0Z4K0	--	Dedicator of cytokinesis 1 OS=Canis lupus familiaris OX=9615 PE=3 SV=1	212.05	1835	By matching	2	1	1.3	13159000	114420	0	0	4185
A0A8C0Z4P8	ARFGEF1	ADP ribosylation factor guanine nucleotide exchange factor 1 OS=Canis lupus familiaris OX=9615 GN=ARFGEF1 PE=4 SV=1	193.08	1715	By MS/MS	17	11	13.5	188810000	1946500	324420000	13	2177
A0A8C0Z4R7	BACH1	BTB domain and CNC homolog 1 OS=Canis lupus familiaris OX=9615 GN=BACH1 PE=4 SV=1	74.68	680	By MS/MS	2	2	3.1	46658000	1196400	44442000	3	5019
A0A8C0Z4W1	--	Elongation factor 1-alpha OS=Canis lupus familiaris OX=9615 PE=3 SV=1	50.101	461	By matching	10	1	29.7	93717000	3347000	0	0	6290
A0A8C0Z4Z6	RIF1	Replication timing regulatory factor 1 OS=Canis lupus familiaris OX=9615 GN=RIF1 PE=4 SV=1	271.2	2440	By MS/MS	9	9	5	127210000	949320	109960000	8	2167
A0A8C0Z5A2	NFKB1	Nuclear factor NF-kappa-B p105 subunit OS=Canis lupus familiaris OX=9615 GN=NFKB1 PE=4 SV=1	101.45	936	By MS/MS	3	3	4	85557000	1475100	83712000	2	283
A0A8C0Z5A9	GSG1	Germ cell associated 1 OS=Canis lupus familiaris OX=9615 GN=GSG1 PE=3 SV=1	40.588	371	By MS/MS	1	1	4.3	19619000	980930	0	1	6294
A0A8C0Z5E9	SEC31A	SEC31 homolog A, COPII coat complex component OS=Canis lupus familiaris OX=9615 GN=SEC31A PE=3 SV=1	136.03	1252	By MS/MS	14	14	16.5	865190000	16324000	930930000	14	6297
A0A8C0Z5L3	--	NADH:ubiquinone oxidoreductase subunit A9 OS=Canis lupus familiaris OX=9615 PE=4 SV=1	55.485	496	By MS/MS	4	4	10.7	121660000	3201700	74349000	5	4249
A0A8C0Z5M9	ALDH18A1	Delta-1-pyrroline-5-carboxylate synthase OS=Canis lupus familiaris OX=9615 GN=ALDH18A1 PE=3 SV=1	87.25	795	By MS/MS	19	19	38	960830000	18840000	826800000	21	6299
A0A8C0Z5N9	CRNKL1	Crooked neck pre-mRNA splicing factor 1 OS=Canis lupus familiaris OX=9615 GN=CRNKL1 PE=4 SV=1	87.251	728	By MS/MS	7	7	12.4	100590000	2186700	212080000	7	6300
A0A8C0Z5T8	XPO7	Exportin 7 OS=Canis lupus familiaris OX=9615 GN=XPO7 PE=3 SV=1	124.84	1096	By MS/MS	17	17	20	1041600000	17654000	1118800000	28	6302
A0A8C0Z5V7	MX2	Interferon-induced GTP-binding protein Mx1 OS=Canis lupus familiaris OX=9615 GN=MX2 PE=3 SV=1	81.166	708	By MS/MS	3	0	7.5	45086000	1127200	48100000	2	6305
A0A8C0Z5W4	HEATR5B	HEAT repeat containing 5B OS=Canis lupus familiaris OX=9615 GN=HEATR5B PE=3 SV=1	219.24	2020	By MS/MS	12	12	9	184020000	1703800	150550000	13	991
A0A8C0Z6G4	DDX23	RNA helicase OS=Canis lupus familiaris OX=9615 GN=DDX23 PE=4 SV=1	95.611	820	By MS/MS	9	9	13.2	197750000	3662000	170410000	8	6309
A0A8C0Z6I0	LDHB	L-lactate dehydrogenase OS=Canis lupus familiaris OX=9615 GN=LDHB PE=3 SV=1	36.622	334	By MS/MS	11	10	47.6	1244300000	59252000	825760000	11	6310
A0A8C0Z6M9	SPEG	IF rod domain-containing protein OS=Canis lupus familiaris OX=9615 GN=SPEG PE=3 SV=1	50.321	443	By matching	3	0	5	0	0	0	0	278
[truncated: 3,924 more rows]
