# Supplementary material for: Production, Passaging Stability, and Histological Analysis of Madin–Darby Canine Kidney Cells Cultured in a Low-Serum Medium
Source: Vaccines (Basel). 2024 Aug 30;12(9):991. doi: 10.3390/vaccines12090991 (PMC11435615; doi:10.3390/vaccines12090991)
Supplement: Supplementary file 1 [file vaccines-12-00991-s001.zip › Supplementary File S3/proteome/1.QualityControl/sample/3_6_uninfected_peptides.txt]

#Accession	Unique protein	Sequence	Length	Modification	Modified sequence	Missed cleavage	Type	Charge	m/z	Mass	Mass error [ppm]	Retention time	Retention length	Retention time calibration	PEP	MS/MS count	Score	Intensity	Protein group IDs	Peptide ID	Evidence ID
A0A8C0M723	no	AAAAAAAAAAPAPEAWPELELAER	24	Acetyl (Protein N-term)	_(ac)AAAAAAAAAAPAPEAWPELELAER_	0	MULTI-MSMS	3	787.400885	2359.18082	2.4066	103.38	0.74834	1.4211E-14	4.2582E-08	1	85.945	144090000	889	1	3
A0A8I3PZ75	no	AAAAAAAAGDSDSWDADTFSVEDPVR	26	Acetyl (Protein N-term)	_(ac)AAAAAAAAGDSDSWDADTFSVEDPVR_	0	MULTI-MSMS	3	870.052649	2607.13612	-1.1732	100.3	0.61096	0	1.2068E-05	2	56.131	30056000	2671	3	19
A0A8I3PZ75	no	AAAAAAAAGDSDSWDADTFSVEDPVRK	27	Acetyl (Protein N-term)	_(ac)AAAAAAAAGDSDSWDADTFSVEDPVRK_	1	MULTI-MSMS	3	912.75097	2735.23108	-1.1281	91.06	0.90653	0	3.2711E-63	2	202.73	150890000	2671	4	22
A0A8I3PZ75	no	AAAAAAAAGDSDSWDADTFSVEDPVRK	27	Acetyl (Protein N-term)	_(ac)AAAAAAAAGDSDSWDADTFSVEDPVRK_	1	MULTI-MSMS	3	912.75097	2735.23108	1.8187	91.703	0.30497	0	6.9731E-09	1	85.573	18761000	2671	4	23
A0A8I3PCS1	no	AAAAAAAGPGAGGAGAAVPGSAGPCAAVSVFPGAR	35	Acetyl (Protein N-term)	_(ac)AAAAAAAGPGAGGAGAAVPGSAGPCAAVSVFPGAR_	0	MULTI-MSMS	4	727.114795	2904.43007	-2.2941	89.9	1.4249	0	1.5094E-06	2	51.236	99330000	5740	5	34
A0A8I3PZP0	no	AAAAAAGAGPEMVR	14	Acetyl (Protein N-term)	_(ac)AAAAAAGAGPEMVR_	0	MULTI-MSMS	2	642.821886	1283.62922	0.040419	54.925	1.2591	0	4.6559E-06	3	145.89	100790000	6031	9	50
A0A8C0PUF0	no	AAAAAAGGEGR	11	Acetyl (Protein N-term)	_(ac)AAAAAAGGEGR_	0	MULTI-MSMS	2	472.23323	942.451907	0.21324	22.887	0.44257	0	0.017954	1	47.187	6723700	3505	10	66
A0A8P0TBA3	no	AAAAAAPAAPTAAPAAQESGTIPK	24	Unmodified	_AAAAAAPAAPTAAPAAQESGTIPK_	0	MULTI-MSMS	3	702.039287	2103.09603	-0.77296	39.93	0.8145	0	0.00035939	2	42.746	54935000	3643	11	78
A0A8C0RUD1	no	AAAAAAQGGGGGEPR	15	Acetyl (Protein N-term)	_(ac)AAAAAAQGGGGGEPR_	0	MSMS	2	641.810365	1281.60618	NaN	28.473	1	0	3.1047E-14	1	143.24		592	12	85
A0A8C0PRU0	no	AAAAAAWEEPSSGNGTAR	18	Unmodified	_AAAAAAWEEPSSGNGTAR_	0	MULTI-MSMS	2	858.900439	1715.78633	0.65845	33.648	0.95103	0	1.9786E-08	2	127.37	16535000	4296	13	100
A0A8C0PRU0	no	AAAAAAWEEPSSGNGTAR	18	Deamidation (NQ)	_AAAAAAWEEPSSGN(de)GTAR_	0	MULTI-MSMS	2	859.392447	1716.77034	-1.4729	37.933	0.43809	-7.1054E-15	3.3674E-07	1	116.71	24321000	4296	13	117
A0A8C0PRU0	no	AAAAAAWEEPSSGNGTAR	18	Deamidation (NQ)	_AAAAAAWEEPSSGN(de)GTAR_	0	MULTI-MSMS	2	859.392447	1716.77034	-1.088	39.278	0.51099	0	0.0033571	1	69.815	19771000	4296	13	118
A0A8C0SX68	no	AAAAAEQQQFYLLLGNLLSPDNVVR	25	Acetyl (Protein N-term)	_(ac)AAAAAEQQQFYLLLGNLLSPDNVVR_	0	MULTI-MSMS	3	915.151969	2742.43408	0.9286	112.45	0.23787	0	8.8944E-21	2	133.95	60692000	5699	14	137
A0A8I3ND03	no	AAAAAGPATAPK	12	Acetyl (Protein N-term)	_(ac)AAAAAGPATAPK_	0	MULTI-MSMS	2	519.782556	1037.55056	0.40549	26.148	0.81554	3.5527E-15	0.0049902	2	59.426	44708000	6391	15	149
A0A8P0S797	no	AAAAALGPGPLR	12	Acetyl (Protein N-term)	_(ac)AAAAALGPGPLR_	0	MULTI-MSMS	2	553.819473	1105.62439	0.29051	68.224	1.1212	0	4.3394E-05	1	153.78	76185000	6579	17	166
A0A8I3P0B0	yes	AAAAAVAGAGR	11	Acetyl (Protein N-term)	_(ac)AAAAAVAGAGR_	0	MSMS	2	464.253966	926.493378	NaN	40.773	1	0	0.01491	1	52.716		6459	19	178
A0A8I3NI63	no	AAAAECDVVMAATEPELLDDEEAKR	25	Acetyl (Protein N-term)	_(ac)AAAAECDVVMAATEPELLDDEEAKR_	1	MULTI-MSMS	3	916.089718	2745.24733	1.3656	98.069	0.98063	1.4211E-14	8.9273E-12	2	109.39	138940000	5277	20	181
A0A8C0YV60	no	AAAAEDGEQPGPEPEAK	17	Unmodified	_AAAAEDGEQPGPEPEAK_	0	MULTI-MATCH	2	833.881381	1665.74821	0.23203	17.932	0.61174	0	NaN	0	NaN	67967000	1395	21	200
A0A8I3ND60	no	AAAAESSNLASSSNSEK	17	Unmodified	_AAAAESSNLASSSNSEK_	0	MULTI-MSMS	2	812.376463	1622.73837	-0.0028172	15.876	0.195	0	2.7089E-27	1	236.28	15430000	5524	22	205
A0A8C0TIN5	no	AAAALGSSSGSASPAVAELCQNSPETFLEASK	32	Acetyl (Protein N-term)	_(ac)AAAALGSSSGSASPAVAELCQNSPETFLEASK_	0	MULTI-MSMS	3	1050.83471	3149.48229	-0.59499	99.897	0.47395	0	1.3448E-14	1	88.014	22869000	6034	25	223
A0A8C0QKG0	yes	AAAAMAEQESAR	12	Acetyl (Protein N-term)	_(ac)AAAAMAEQESAR_	0	MULTI-MSMS	2	624.287876	1246.5612	-0.21244	50.351	0.88515	-7.1054E-15	1.7801E-05	1	174.92	45898000	4749	26	232
A0A8I3S614	no	AAAANLCIGDVITAIDGENTSGMTHLEAQNK	31	Unmodified	_AAAANLCIGDVITAIDGENTSGMTHLEAQNK_	0	MULTI-MSMS	3	1062.51157	3184.51288	0.28672	95.288	1.0883	0	1.2722E-122	2	274.88	615310000	6001	28	246
A0A8C0Q0T8	no	AAAANSGSSLPLFDCPTWAGKPPPGLHLDVVK	32	Acetyl (Protein N-term)	_(ac)AAAANSGSSLPLFDCPTWAGKPPPGLHLDVVK_	1	MULTI-MSMS	3	1105.8992	3314.67578	0.6739	96.07	0.23783	0	2.2906E-11	1	83.022	26616000	4464	29	260
A0A8C0S9P1	yes	AAAAPAADGVPGR	13	Acetyl (Protein N-term)	_(ac)AAAAPAADGVPGR_	0	MULTI-MSMS	2	583.301644	1164.58874	1.0124	39.473	0.40905	0	0.00016063	1	96.342	8652400	5370	30	271
A0A8C0MWD0	no	AAAAPATTPGAPPPEGASPQPGVHNLPVPTLFGTVK	36	Unmodified	_AAAAPATTPGAPPPEGASPQPGVHNLPVPTLFGTVK_	0	MULTI-MSMS	3	1139.27181	3414.79359	0.36193	79.272	0.81413	0	0.013333	1	21.638	10759000	1903	31	277
A0A8C0MWD0	no	AAAAPATTPGAPPPEGASPQPGVHNLPVPTLFGTVK	36	Unmodified	_AAAAPATTPGAPPPEGASPQPGVHNLPVPTLFGTVK_	0	MSMS	3	1139.27181	3414.79359	NaN	79.573	1	0	0.003133	1	32.299		1903	31	278
A0A8C0RFH5	no	AAAASAAEAGIATAGAEDSDDALLK	25	Unmodified	_AAAASAAEAGIATAGAEDSDDALLK_	0	MULTI-MSMS	3	754.03616	2259.08665	0.05441	70.536	1.5594	0	1.6559E-05	2	59.55	221420000	4926	32	286
A0A8C0RFH5	no	AAAASAAEAGIATAGAEDSDDALLK	25	Unmodified	_AAAASAAEAGIATAGAEDSDDALLK_	0	MULTI-MSMS	3	754.03616	2259.08665	-1.0128	71.585	0.54131	0	0.011878	2	26.841	21671000	4926	32	287
A0A8I3QAG8	no	AAAASSVLASAEQPGR	16	Unmodified	_AAAASSVLASAEQPGR_	0	MULTI-MATCH	2	743.386436	1484.75832	-1.5508	39.739	0.88302	0	NaN	0	NaN	16422000	6179	33	308
A0A8C0TEI3	no	AAAATCGTSAGNK	13	Acetyl (Protein N-term)	_(ac)AAAATCGTSAGNK_	0	MULTI-MSMS	2	611.280051	1220.54555	0.79357	18.031	0.3064	0	5.4758E-05	1	117.7	4550500	5895	34	313
A0A8P0PPB7	no	AAAAVVAGVPAEGSGAQVR	19	Unmodified	_AAAAVVAGVPAEGSGAQVR_	0	MULTI-MSMS	2	840.955017	1679.89548	0.47922	39.34	0.30744	0	2.8365E-05	2	94.122	14388000	1307	37	335
A0A8C0SD27	no	AAAAVVEFQR	10	Acetyl (Protein N-term)	_(ac)AAAAVVEFQR_	0	MULTI-MSMS	2	552.29583	1102.57711	-0.46804	72.898	2.5816	0	0.00022209	4	185.84	156230000	5409	38	350
A0A8C0SD27	no	AAAAVVEFQR	10	Acetyl (Protein N-term)	_(ac)AAAAVVEFQR_	0	MULTI-MSMS	2	552.29583	1102.57711	0.62905	75.172	1.1858	0	0.0026453	1	80.165	7766500	5409	38	351
A0A8C0SD27	no	AAAAVVEFQR	10	Acetyl (Protein N-term)	_(ac)AAAAVVEFQR_	0	MULTI-MSMS	2	552.29583	1102.57711	0.82416	77.233	0.84887	0	0.0078124	1	62.582	6666400	5409	38	352
A0A8C0SD27	no	AAAAVVEFQR	10	Acetyl (Protein N-term)	_(ac)AAAAVVEFQR_	0	MULTI-MSMS	2	552.29583	1102.57711	1.0669	77.72	0.30644	0	0.0013242	1	92.439	4429400	5409	38	353
A0A8C0SD27	no	AAAAVVEFQR	10	Acetyl (Protein N-term)	_(ac)AAAAVVEFQR_	0	MSMS	2	552.29583	1102.57711	NaN	75.808	1	0	0.00015426	1	128.61		5409	38	354
A0A8C0SD27	no	AAAAVVEFQR	10	Acetyl (Protein N-term)	_(ac)AAAAVVEFQR_	0	MSMS	2	552.29583	1102.57711	NaN	75.851	1	0	0.0019639	1	92.439		5409	38	355
A0A8C0SD27	no	AAAAVVEFQR	10	Acetyl (Protein N-term)	_(ac)AAAAVVEFQR_	0	MSMS	2	552.29583	1102.57711	NaN	76.427	1	0	0.0012491	1	101.43		5409	38	356
A0A8C0REA4	no	AAADEEPKPK	10	Acetyl (Protein N-term)	_(ac)AAADEEPKPK_	1	MULTI-MSMS	2	549.277303	1096.54005	0.049477	15.719	0.54332	-1.7764E-15	0.00094608	2	104.44	48395000	4904	40	403
A0A8I3MSR7	no	AAADLAQIADVDIDSDGIFK	20	Acetyl (Protein N-term)	_(ac)AAADLAQIADVDIDSDGIFK_	0	MULTI-MSMS	3	697.347786	2089.02153	-0.74757	111.21	1.699	0	1.3551E-07	3	104.03	267340000	5538	43	423
A0A8I3NEV6	no	AAADLLSPLALLR	13	Unmodified	_AAADLLSPLALLR_	0	MULTI-MSMS	2	662.403369	1322.79219	0.7691	99.79	0.372	-1.4211E-14	0.00018528	1	99.568	20167000	554	44	441
A0A8I3Q010	no	AAAEAALGALVSGLYDVQAFK	21	Acetyl (Protein N-term)	_(ac)AAAEAALGALVSGLYDVQAFK_	0	MULTI-MSMS	3	703.040517	2106.09972	1.1827	113.06	0.27227	0	7.2961E-12	2	120.11	101500000	6308	47	458
A0A8I3PC81	no	AAAEAANCIMEVSCGQAESSEKPNAEDMTSK	31	Acetyl (Protein N-term)	_(ac)AAAEAANCIMEVSCGQAESSEKPNAEDMTSK_	1	MULTI-MSMS	3	1110.1406	3327.39996	-0.57878	88.75	1.6324	0	7.9047E-66	3	189.45	535930000	6244	48	469
A0A8I3N986	no	AAAEAGSDDAR	11	Acetyl (Protein N-term)	_(ac)AAAEAGSDDAR_	0	MULTI-MSMS	2	538.236167	1074.45778	-0.9094	19.347	0.29869	0	0.0071485	1	59.067	8428000	503	49	487
A0A8I3P321	no	AAAEAVDTQLMLGVGLIEK	19	Acetyl (Protein N-term)	_(ac)AAAEAVDTQLMLGVGLIEK_	0	MULTI-MATCH	3	657.687086	1970.03943	-1.6699	111.7	0.54308	0	NaN	0	NaN	12232000	6172	50	504
A0A8P0STX3	no	AAAEAVHHIHLQNFSR	16	Acetyl (Protein N-term)	_(ac)AAAEAVHHIHLQNFSR_	0	MULTI-MSMS	4	461.489405	1841.92851	0.37982	51.718	0.47462	0	0.00093378	1	62.165	15454000	566	51	514
A0A8I3QIE3	no	AAAEDVNVTFEDQQK	15	Unmodified	_AAAEDVNVTFEDQQK_	0	MULTI-MSMS	2	832.891748	1663.76894	0.19877	43.55	1.553	0	1.3923E-09	2	178.71	20283000	4124	52	521
A0A8I3QIE3	no	AAAEDVNVTFEDQQK	15	Unmodified	_AAAEDVNVTFEDQQK_	0	MULTI-MSMS	2	832.891748	1663.76894	-0.57478	44.205	1.109	0	3.3858E-07	2	151.98	12133000	4124	52	522
A0A8I3QIE3	no	AAAEDVNVTFEDQQK	15	Unmodified	_AAAEDVNVTFEDQQK_	0	MULTI-MSMS	2	832.891748	1663.76894	-1.2853	45.292	0.44245	0	0.00064641	1	78.692	4470700	4124	52	523
A0A8I3QIE3	no	AAAEDVNVTFEDQQK	15	Unmodified	_AAAEDVNVTFEDQQK_	0	MULTI-MSMS	2	832.891748	1663.76894	1.5924	45.637	1.2242	0	0.002782	1	62.408	4375200	4124	52	524
A0A8I3NV30	no	AAAEEEDGGPEGPNR	15	Acetyl (Protein N-term)	_(ac)AAAEEEDGGPEGPNR_	0	MULTI-MSMS	2	770.829148	1539.64374	-0.12397	33.065	0.61094	0	8.5589E-05	1	94.767	3018300	6250	53	544
A0A8I3Q2L7	no	AAAEGASEPADGDSDSAR	18	Unmodified	_AAAEGASEPADGDSDSAR_	0	MULTI-MSMS	2	838.853352	1675.69215	-1.3326	15.503	0.27251	1.7764E-15	0.00020965	1	73.848	3200600	3804	54	553
A0A8P0SJL7	no	AAAEPGSPGGAADSGAR	17	Unmodified	_AAAEPGSPGGAADSGAR_	0	MULTI-MSMS	2	721.336943	1440.65933	-0.22914	15.879	0.50093	0	2.868E-07	3	140.91	25816000	5057	55	564
A0A8P0SVJ4	no	AAAEPLRPR	9	Acetyl (Protein N-term)	_(ac)AAAEPLRPR_	1	MSMS	2	511.790715	1021.56688	NaN	26.411	1	0	0.0051115	1	86.833		393	56	576
A0A8P0P220	yes	AAAETLSLR	9	Acetyl (Protein N-term)	_(ac)AAAETLSLR_	0	MSMS	2	487.269281	972.52401	NaN	61.128	1	0	0.00017239	1	143.89		6628	57	581
A0A8P0TLI1	no	AAAEVGINSETIVKPASISEDELLNLINK	29	Unmodified	_AAAEVGINSETIVKPASISEDELLNLINK_	1	MULTI-MSMS	3	1013.54671	3037.61831	-0.18364	97.493	0.9147	0	2.8377E-25	3	130.01	117850000	5583	58	591
A0A8I3MXC4	no	AAAEVNQDYGLDSK	14	Unmodified	_AAAEVNQDYGLDSK_	0	MULTI-MSMS	2	740.849352	1479.68415	-1.1071	34.401	1.3248	0	6.0557E-08	2	174.4	27292000	3375	59	605
A0A8I3N6K0	no	AAAFEDQENETVVVK	15	Unmodified	_AAAFEDQENETVVVK_	0	MSMS	2	825.404492	1648.79443	NaN	43.595	1	0	0.00031206	1	80.014		5438	60	620
A0A8I3N6K0	no	AAAFEDQENETVVVK	15	Unmodified	_AAAFEDQENETVVVK_	0	MSMS	2	825.404492	1648.79443	NaN	43.683	1	0	9.0676E-05	1	89.266		5438	60	621
P55745	yes	AAAGGGGGGAAGR	13	Acetyl (Protein N-term)	_(ac)AAAGGGGGGAAGR_	0	MULTI-MSMS	2	486.236304	970.458055	-1.306	14.735	0.30493	0	0.00021455	2	93.649	14000000	212	64	641
A0A8P0TDI1	no	AAAGQESEGPAVGPPQPLGK	20	Unmodified	_AAAGQESEGPAVGPPQPLGK_	0	MULTI-MSMS	2	930.976147	1859.93774	0.41012	40.616	0.54132	0	7.7512E-05	1	81.565	6335500	2450	66	654
A0A8I3MKN1	no	AAAHCAHVFTTVSQITAIEAQHLLK	25	Unmodified	_AAAHCAHVFTTVSQITAIEAQHLLK_	0	MULTI-MSMS	4	680.110252	2716.4119	0.3097	74.7	0.64672	0	0.00044493	2	39.625	49696000	2580	67	669
A0A8I3P1I2	no	AAAILAEK	8	Acetyl (Protein N-term)	_(ac)AAAILAEK_	0	MULTI-MATCH	2	414.744911	827.475269	0.95573	61.222	0.34093	0	NaN	0	NaN	4011900	6463	68	684
A0A8I3P0B8	no	AAALATAMAQDSAAPSS	17	Unmodified	_AAALATAMAQDSAAPSS_	0	MULTI-MATCH	2	767.364312	1532.71407	-1.9978	53.379	0.17006	0	NaN	0	NaN	4414600	3580	69	689
A0A8I3P0B8	no	AAALATAMAQDSAAPSS	17	Unmodified	_AAALATAMAQDSAAPSS_	0	MULTI-MATCH	2	767.364312	1532.71407	-6.8288	51.808	0.16956	7.1054E-15	NaN	0	NaN	4715500	3580	69	690
A0A8I3QAG1	no	AAALATVNAWAEQTGMK	17	Unmodified	_AAALATVNAWAEQTGMK_	0	MULTI-MSMS	2	866.937979	1731.8614	3.7077	78.569	0.67928	0	4.4373E-06	1	102.66	19989000	4164	70	692
A0A8C0PFU1	no	AAALGFSNEQGAFETTVEK	19	Unmodified	_AAALGFSNEQGAFETTVEK_	0	MSMS	2	985.478719	1968.94289	NaN	69.436	1	0	1.5505E-09	1	105.19		3325	73	695
A0A8C0NKI6	no	AAALLAMSQPSPEK	14	Unmodified	_AAALLAMSQPSPEK_	0	MSMS	2	707.373952	1412.73335	NaN	46.907	1	0	0.030955	1	47.302		2841	74	699
A0A8C0N2F8	no	AAALLLQNDNNADIESK	17	Unmodified	_AAALLLQNDNNADIESK_	0	MULTI-MSMS	2	900.46033	1798.90611	2.0376	52.48	0.44076	0	0.00053834	1	70.563	11134000	2136;2015	75	707
A0A8I3PI66	no	AAALVLQTIWGYK	13	Unmodified	_AAALVLQTIWGYK_	0	MULTI-MSMS	2	717.411195	1432.80784	-0.4994	94.637	1.3936	0	0.0020086	1	73.196	111840000	1324;1439	78	716
A0A8I3NXW3	no	AAAMDVDTPSGTNSGAGK	18	Acetyl (Protein N-term)	_(ac)AAAMDVDTPSGTNSGAGK_	0	MULTI-MSMS	2	846.380691	1690.74683	0.44504	48.555	0.91781	0	7.9962E-22	2	193.15	106370000	5800	81	725
A0A8C0TD64	no	AAAPAPEEEMDECEQALAAEPK	22	Unmodified	_AAAPAPEEEMDECEQALAAEPK_	0	MULTI-MSMS	2	1179.01722	2356.01989	-0.39694	70.649	0.84852	0	1.3086E-11	1	112.5	29352000	5949	83	745
A0A8C0TD64	no	AAAPAPEEEMDECEQALAAEPK	22	Unmodified	_AAAPAPEEEMDECEQALAAEPK_	0	MULTI-MSMS	3	786.34724	2356.01989	-1.0778	70.6	1.1882	0	3.3788E-06	1	83.251	179580000	5949	83	746
A0A8I3RVA8	no	AAAQAVQEMR	10	Acetyl (Protein N-term)	_(ac)AAAQAVQEMR_	0	MULTI-MSMS	2	558.776948	1115.53934	0.38335	54.948	0.95283	0	0.00021824	1	141.48	138770000	4770	84	768
A0A8C0QGH7	no	AAAQGDGSTQHDLMK	15	Unmodified	_AAAQGDGSTQHDLMK_	0	MULTI-MSMS	2	765.354279	1528.694	0.76552	15.79	0.43257	-1.7764E-15	7.6875E-13	2	194.06	14651000	4714	85	782
A0A8I3NVU0	no	AAAQLLQSQAQQSGAQQTK	19	Unmodified	_AAAQLLQSQAQQSGAQQTK_	0	MULTI-MSMS	2	979.00851	1956.00247	0.45944	32.157	0.20857	0	1.1221E-10	1	148.68	5777800	3311	86	798
A0A8I3N2E4	no	AAASGLDHLK	10	Acetyl (Protein N-term)	_(ac)AAASGLDHLK_	0	MULTI-MSMS	2	512.774731	1023.53491	-0.13681	38.481	0.37306	0	0.00054825	2	109.48	30594000	6368	87	808
A0A8C0S463	no	AAASTPCSGAASPR	14	Unmodified	_AAASTPCSGAASPR_	0	MULTI-MSMS	2	652.3066	1302.59865	-0.081562	15.005	0.19182	1.7764E-15	0.058407	1	36.447	2601000	2767	90	830
A0A8C0Z2F5	no	AAASVLTTSMVTMEPGYLFLGSR	23	Unmodified	_AAASVLTTSMVTMEPGYLFLGSR_	0	MULTI-MSMS	3	801.407994	2401.20215	1.0807	102.9	0.30564	0	0.00054571	1	42.384	21029000	6265	91	837
A0A8I3MTV8	no	AAATPESQEPQAK	13	Unmodified	_AAATPESQEPQAK_	0	MULTI-MSMS	2	664.328056	1326.64156	0.40318	14.805	0.20299	0	7.1217E-07	1	177.06	12802000	5992	92	846
A0A8C0MQ50	no	AAATVVVPVEWIK	13	Acetyl (Protein N-term)	_(ac)AAATVVVPVEWIK_	0	MULTI-MSMS	2	712.911027	1423.8075	0.94057	101.7	0.40869	0	6.0458E-05	3	115.78	70563000	1686	93	859
A0A8C0MQ50	no	AAATVVVPVEWIK	13	Acetyl (Protein N-term)	_(ac)AAATVVVPVEWIK_	0	MULTI-MATCH	2	712.911027	1423.8075	1.4672	99.687	0.3381	1.4211E-14	NaN	0	NaN	6615500	1686	93	869
A0A8I3MSC7	no	AAAVAAAPGGPSMDPR	16	Acetyl (Protein N-term)	_(ac)AAAVAAAPGGPSMDPR_	0	MULTI-MSMS	2	740.864283	1479.71401	1.4044	59.135	0.94936	-7.1054E-15	0.00052663	2	69.01	123510000	4297	94	872
A0A8I3MKY6	no	AAAVLPVLDLAQR	13	Unmodified	_AAAVLPVLDLAQR_	0	MULTI-MSMS	2	668.900994	1335.78744	1.7167	80.557	1.562	0	0.034517	1	44.425	50727000	1363	97	889
A0A8P0TAL0	no	AAAVNPTSLESAPR	14	Acetyl (Protein N-term)	_(ac)AAAVNPTSLESAPR_	0	MULTI-MSMS	2	713.370255	1424.72596	2.3253	62.642	0.5767	0	0.00060618	1	77.64	23916000	6497;6515	98	899
A0A8C0S3M2	no	AACELLGQLQAK	12	Unmodified	_AACELLGQLQAK_	0	MULTI-MSMS	2	651.347737	1300.68092	-0.69873	55.705	0.98521	7.1054E-15	3.1917E-05	2	176.38	278290000	5290	101	914
A0A8P0T5N8	no	AACSAAMEEDSEASSSR	17	Unmodified	_AACSAAMEEDSEASSSR_	0	MSMS	2	879.848897	1757.68324	NaN	22.023	1	0	0.0068236	1	55.452		1278	103	928
A0A8I3N9X1	no	AADALQQNLQQDYDR	15	Unmodified	_AADALQQNLQQDYDR_	0	MULTI-MSMS	2	874.913547	1747.81254	-0.096515	51.546	0.30597	0	2.4106E-10	2	186.02	9355600	4214	105	944
A0A8I3NSV0	no	AADCEVEQWDSDEPIPAK	18	Unmodified	_AADCEVEQWDSDEPIPAK_	0	MULTI-MATCH	2	1030.4493	2058.88405	5.6194	61.69	1.1231	7.1054E-15	NaN	0	NaN	28536000	5621	107	967
A0A8I3PFQ8	no	AADEEAFEDNSEEYIR	16	Unmodified	_AADEEAFEDNSEEYIR_	0	MULTI-MSMS	2	944.397592	1886.78063	0.17606	61.383	0.74797	0	3.3338E-31	1	237.68	154450000	5294;5304	108	970
A0A8I3MXC4	no	AADEVAEGK	9	Unmodified	_AADEVAEGK_	0	MULTI-MSMS	2	445.216714	888.418876	-0.18936	9.467	0.25769	0	0.061416	1	46.016	3258300	3375	109	981
A0A8C0NQ24	no	AADFAQDIDINPGAVYK	17	Unmodified	_AADFAQDIDINPGAVYK_	0	MULTI-MSMS	2	904.446691	1806.87883	1.1072	79.536	0.64319	0	0.0078233	1	47.991	8312000	2911	110	991
A0A8C0NQ24	no	AADFAQDIDINPGAVYK	17	Unmodified	_AADFAQDIDINPGAVYK_	0	MULTI-MATCH	2	904.446691	1806.87883	4.8072	79.985	0.95215	0	NaN	0	NaN	8600900	2911	110	994
A0A8I3RY05	no	AADFIDQALAQK	12	Unmodified	_AADFIDQALAQK_	0	MULTI-MSMS	2	645.838059	1289.66157	-0.27046	70.458	0.67865	0	8.8855E-05	1	128.86	68871000	895	111	997
A0A8I3NW16	no	AADGVTLTGINQTGDQALQNKPSSDLSVPSNPAR	34	Unmodified	_AADGVTLTGINQTGDQALQNKPSSDLSVPSNPAR_	1	MULTI-MSMS	3	1141.57639	3421.70735	-0.4161	67.749	0.84782	0	3.2378E-30	3	116.57	39501000	853	114	1015
A0A8I3PRI8	no	AADHLEALAAIEDFFLEHEALSTSMAK	27	Unmodified	_AADHLEALAAIEDFFLEHEALSTSMAK_	0	MULTI-MSMS	4	733.36147	2929.41677	-0.5754	105.23	0.37381	0	1.7398E-08	1	82.342	15072000	2132	115	1027
A0A8C0MX11	no	AADIDQEVK	9	Unmodified	_AADIDQEVK_	0	MULTI-MSMS	2	494.750921	987.48729	-0.45535	18.117	0.44127	0	0.0029571	1	101.54	23745000	1811	116	1033
A0A8C0TB66	no	AADIGVAMGQTGTDVCK	17	Unmodified	_AADIGVAMGQTGTDVCK_	0	MULTI-MSMS	2	847.397829	1692.78111	-1.5379	47.571	0.50766	0	0.00022654	1	74.78	7932100	1060	117	1046
A0A8I3S2R3	no	AADLLYAMCDR	11	Unmodified	_AADLLYAMCDR_	0	MULTI-SECPEP	2	649.797023	1297.57949	-0.1397	65.878	0.57796	0	0.01797	1	85.29	21805000	451	120	1057
A0A8I3NPS8	no	AADPPAENSSAPEAEQGGAE	20	Unmodified	_AADPPAENSSAPEAEQGGAE_	0	MULTI-MSMS	2	949.405948	1896.79734	0.30325	28.845	1.2915	0	7.1758E-08	1	110.55	80546000	1355;4763	121	1070
A0A8I3NPS8	no	AADPPAENSSAPEAEQGGAE	20	Unmodified	_AADPPAENSSAPEAEQGGAE_	0	MSMS	2	949.405948	1896.79734	NaN	29.499	1	0	9.7475E-07	1	92.039		1355;4763	121	1071
A0A8I3MNN9	no	AADSICDGDLVDR	13	Unmodified	_AADSICDGDLVDR_	0	MULTI-MSMS	2	703.814455	1405.61436	-0.69815	43.981	0.59892	7.1054E-15	0.001499	2	75.695	10836000	4866	123	1097
A0A8I3PDF3	no	AADVFMCSPR	10	Acetyl (Protein N-term)	_(ac)AADVFMCSPR_	0	MULTI-MSMS	2	598.265358	1194.51616	1.438	77.49	0.50966	0	0.019185	1	49.06	3955100	5692	124	1108
A0A8P0T6S6	no	AADVHEVR	8	Unmodified	_AADVHEVR_	0	MULTI-MSMS	2	448.732866	895.451179	-0.012857	9.2171	0.20955	0	0.06256	1	53.968	1622600	5637;6498	125	1109
A0A8C0NWV8	no	AAEAAPPAQEVSGEAEPPEQAADTSEQVADTSK	33	Unmodified	_AAEAAPPAQEVSGEAEPPEQAADTSEQVADTSK_	0	MULTI-MSMS	3	1094.50245	3280.48552	-0.54368	52.475	0.64522	0	4.0055E-10	1	66.902	58819000	3255;6475	127	1116
A0A8C0NWV8	no	AAEAAPPAQEVSGEAEPPEQAADTSEQVADTSK	33	Unmodified	_AAEAAPPAQEVSGEAEPPEQAADTSEQVADTSK_	0	MULTI-MATCH	4	821.128656	3280.48552	-0.44172	52.514	0.23701	0	NaN	0	NaN	10379000	3255;6475	127	1131
A0A8C0PZA5	no	AAECNIVVTQPR	12	Unmodified	_AAECNIVVTQPR_	0	MULTI-MSMS	2	679.348268	1356.68198	-1.0315	30.558	0.74983	0	0.00031102	1	110.84	83214000	705	129	1136
A0A8P0TMS6	no	AAECWGEQAEER	12	Unmodified	_AAECWGEQAEER_	0	MULTI-MSMS	2	718.298972	1434.58339	0.52735	31.086	0.20284	0	0.054828	1	39.785	7184100	2356	130	1151
A0A8C0NUP7	no	AAEDDEDDDVDTK	13	Unmodified	_AAEDDEDDDVDTK_	0	MULTI-MATCH	2	719.278622	1436.54269	0.021168	16.157	0.13667	0	NaN	0	NaN	2141000	3180	131	1166
A0A8C0NUP7	no	AAEDDEDDDVDTKK	14	Unmodified	_AAEDDEDDDVDTKK_	1	MULTI-MSMS	2	783.326104	1564.63766	1.0454	13.667	0.77158	1.7764E-15	8.2316E-10	1	196.48	144000000	3180	132	1168
A0A8C0NUP7	no	AAEDDEDDDVDTKK	14	Unmodified	_AAEDDEDDDVDTKK_	1	MULTI-MATCH	2	783.326104	1564.63766	1.9526	12.925	0.41448	0	NaN	0	NaN	785500	3180	132	1185
A0A8P0NG96	no	AAEDLFVNIR	10	Unmodified	_AAEDLFVNIR_	0	MULTI-MSMS	2	574.308938	1146.60332	-0.8365	66.397	0.47152	0	0.00071665	1	116.73	15194000	1743	134	1193
A0A8P0N4L2	no	AAEEAEEARER	11	Unmodified	_AAEEAEEARER_	1	MULTI-MSMS	2	630.79438	1259.57421	-0.1367	10.707	0.35572	0	0.002944	1	111.61	5379500	3945;5165;4205;6365	136	1204
A0A8I3PT73	no	AAEEEGLLK	9	Acetyl (Protein N-term)	_(ac)AAEEEGLLK_	0	MSMS	2	501.261122	1000.50769	NaN	58.53	1	0	0.0067802	1	73.248		4573	141	1231
A0A8I3PT73	no	AAEEEGLLKR	10	Acetyl (Protein N-term)	_(ac)AAEEEGLLKR_	1	MULTI-MSMS	2	579.311677	1156.6088	-1.1858	45.019	0.91806	7.1054E-15	0.00041496	2	153.08	123240000	4573	142	1241
A0A8I3N7Z6	no	AAEEPWTQSQQK	12	Unmodified	_AAEEPWTQSQQK_	0	MULTI-MSMS	2	701.833505	1401.65246	0.53876	29.228	0.50628	-3.5527E-15	0.017779	1	51.927	5537300	3087	143	1254
A0A8I3N8E9	no	AAEEQGDDQDSEK	13	Unmodified	_AAEEQGDDQDSEK_	0	MULTI-MATCH	2	711.286782	1420.55901	0.3199	9.0592	0.13366	0	NaN	0	NaN	838320	5789	144	1270
A0A8C0N684	no	AAEESAQEMMEEEEEIPKPK	20	Unmodified	_AAEESAQEMMEEEEEIPKPK_	1	MSMS	3	769.011858	2304.01374	NaN	60.688	1	0	0.020857	1	41.912		2028	145	1274
A0A8C0N684	no	AAEESAQEMMEEEEEIPKPK	20	Unmodified	_AAEESAQEMMEEEEEIPKPK_	1	MSMS	3	769.011858	2304.01374	NaN	61.396	1	0	2.7818E-06	1	85.231		2028	145	1275
A0A8I3Q3F0	no	AAEGINEHINDAHLEAMAELHDR	23	Unmodified	_AAEGINEHINDAHLEAMAELHDR_	0	MULTI-MSMS	3	852.734709	2555.1823	-0.074072	58.853	0.33863	0	0.0030656	1	35.54	12223000	3749	146	1289
A0A8C0SNN1	no	AAEHPEPPKGELQLPPPPPPGHYGAWAAQELQAK	34	Acetyl (Protein N-term)	_(ac)AAEHPEPPKGELQLPPPPPPGHYGAWAAQELQAK_	1	MULTI-MSMS	3	1217.61787	3649.83177	-0.24874	78.825	0.85032	1.4211E-14	1.9601E-06	1	49.968	10859000	3211	147	1295
A0A8C0PGY5	no	AAEIYGVTHTR	11	Unmodified	_AAEIYGVTHTR_	0	MULTI-MSMS	2	609.317294	1216.62004	-4.1205	20.27	0.50968	0	0.018762	2	55.084	5425700	4019	150	1308
A0A8I3S0I0	no	AAELEPDQLLAWQGLASLYEK	21	Unmodified	_AAELEPDQLLAWQGLASLYEK_	0	MULTI-MSMS	3	782.405636	2344.19508	0.11132	106	0.51192	0	3.9487E-08	1	106.86	34338000	2679	151	1317
A0A8C0LZX1	no	AAELIANSLATAGDGLIELR	20	Unmodified	_AAELIANSLATAGDGLIELR_	0	MULTI-MSMS	3	666.700383	1997.07932	1.7405	97.983	0.8458	0	7.9131E-05	1	69.763	81920000	639	153	1339
A0A8I3S898	no	AAELLMSCFR	10	Unmodified	_AAELLMSCFR_	0	MULTI-MSMS	2	599.291376	1196.5682	0.54825	68.104	0.50859	0	0.026434	2	54.982	4774000	5305	154	1350
A0A8C0MGS3	no	AAELQQR	7	Unmodified	_AAELQQR_	0	MULTI-MSMS	2	408.222134	814.429715	0.042128	10.538	0.20871	0	0.039142	1	74.191	1346700	1198	155	1357
A0A8C0YUV5	no	AAELSHVLGQQGR	13	Unmodified	_AAELSHVLGQQGR_	0	MULTI-MSMS	2	683.365307	1364.71606	1.272	28.619	0.40923	0	0.0012957	1	78.513	2215200	6201	156	1366
A0A8C0MVI2	no	AAEMEHLLER	10	Unmodified	_AAEMEHLLER_	0	MSMS	2	599.79788	1197.58121	NaN	37.819	1	0	0.034687	1	54.066		1875	157	1369
A0A8P0TGA1	no	AAEQAAAGGPQEAQPR	16	Unmodified	_AAEQAAAGGPQEAQPR_	0	MULTI-MSMS	2	776.379143	1550.74373	0.27127	16.368	0.77198	0	1.5688E-08	1	150.14	125530000	1114	160	1386
A0A8C0M248	no	AAEQTANDLR	10	Unmodified	_AAEQTANDLR_	0	MULTI-MSMS	2	544.770177	1087.5258	0.91549	15.879	0.22874	0	0.0004066	2	145.17	16920000	728	161	1399
A0A8C0QGH7	no	AAEQYTPQATYHGNVTLLR	19	Unmodified	_AAEQYTPQATYHGNVTLLR_	0	MULTI-MSMS	2	1067.03981	2132.06507	-0.00015727	51.935	0.37189	0	6.6699E-07	1	100.54	9213300	4714	162	1411
E2QWF5	no	AAESGAQSAPLPLEGVDVSPK	21	Unmodified	_AAESGAQSAPLPLEGVDVSPK_	0	MULTI-MSMS	2	1012.02075	2022.02695	0.195	63.36	0.98491	7.1054E-15	2.1547E-13	3	135.14	373010000	4036	163	1422
A0A8I3S666	no	AAESLADPTEYENLFPGLK	19	Unmodified	_AAESLADPTEYENLFPGLK_	0	MULTI-MSMS	2	1033.00985	2064.00515	-2.6572	97.732	0.60923	0	8.1272E-10	3	139.89	87788000	4732	164	1434
A0A8P0NJV1	no	AAESLLALSR	10	Unmodified	_AAESLLALSR_	0	MULTI-MSMS	2	515.798206	1029.58186	-3.354	52.173	0.67827	0	0.033302	1	50.473	11868000	5918	165	1445
A0A8I3PVY3	no	AAESSGDPGTTTPR	14	Unmodified	_AAESSGDPGTTTPR_	0	MULTI-MSMS	2	673.81277	1345.61099	-2.3897	14.633	0.27214	0	0.0002272	1	97.214	4809500	5961	166	1452
A0A8P0PBH3	no	AAESVSKPGVSEESPGPSK	19	Unmodified	_AAESVSKPGVSEESPGPSK_	1	MULTI-MATCH	2	921.95762	1841.90069	0.81514	17.149	0.33854	0	NaN	0	NaN	3429900	5669	167	1471
A0A8P0SGA5	no	AAETQTLNFGPEWLR	15	Acetyl (Protein N-term)	_(ac)AAETQTLNFGPEWLR_	0	MULTI-MSMS	2	887.941576	1773.8686	-0.79333	102.95	0.54398	0	7.1137E-15	1	210.38	63010000	6523	168	1474
A0A8P0TEI7	no	AAEVWMDEYK	10	Unmodified	_AAEVWMDEYK_	0	MULTI-MATCH	2	621.278989	1240.54342	1.8093	56.845	0.51126	0	NaN	0	NaN	13819000	2417;3027	170	1492
A0A8P0TTL6	no	AAEWQLDQPSWSGR	14	Unmodified	_AAEWQLDQPSWSGR_	0	MSMS	2	815.884061	1629.75357	NaN	70.702	1	0	0.00077158	1	76.522		4357	171	1498
A0A8I3S3C4	no	AAFDCYGNWLATVEQR	16	Unmodified	_AAFDCYGNWLATVEQR_	0	MULTI-MSMS	2	950.935967	1899.85738	-1.4871	96.253	0.40884	0	3.7421E-06	3	133.02	77893000	2560	173	1501
A0A8I3NMG3	no	AAFDDAIAELDTLSEESYK	19	Unmodified	_AAFDDAIAELDTLSEESYK_	0	MULTI-MSMS	2	1044.48641	2086.95826	-0.078146	104.37	0.78204	0	1.7191E-12	3	160.18	2866600000	4324	174	1514
A0A8I3NMG3	no	AAFDDAIAELDTLSEESYK	19	Unmodified	_AAFDDAIAELDTLSEESYK_	0	MSMS	2	1044.48641	2086.95826	NaN	101.51	1	0	6.969E-05	1	80.746		4324	174	1515
A0A8I3NMG3	no	AAFDDAIAELDTLSEESYKDSTLIMQLLR	29	Unmodified	_AAFDDAIAELDTLSEESYKDSTLIMQLLR_	1	MULTI-MSMS	4	815.407611	3257.60134	-0.92257	112.11	0.20421	0	1.0048E-25	2	133.95	87671000	4324	175	1530
A0A8I3NMG3	no	AAFDDAIAELDTLSEESYKDSTLIMQLLR	29	Unmodified	_AAFDDAIAELDTLSEESYKDSTLIMQLLR_	1	MULTI-MSMS	3	1086.87439	3257.60134	-0.3616	112.11	0.17022	0	1.2103E-55	1	197.08	68949000	4324	175	1531
A0A8C0MX11	no	AAFECMYTLLDSCLDR	16	Unmodified	_AAFECMYTLLDSCLDR_	0	MULTI-MSMS	2	982.931179	1963.8478	0.25237	101.19	0.23888	0	0.00078114	1	71.241	20469000	1811	176	1539
A0A8C0MX11	no	AAFECMYTLLDSCLDR	16	Unmodified	_AAFECMYTLLDSCLDR_	0	MSMS	2	982.931179	1963.8478	NaN	101.29	1	0	0.062394	1	40.066		1811	176	1540
A0A8P0PQR9	no	AAFEELEK	8	Unmodified	_AAFEELEK_	0	MULTI-MSMS	2	468.737283	935.460012	1.499	34.203	0.44104	0	0.023202	1	75.213	3768500	1436	177	1550
A0A8P0ND82	no	AAFGLSEAGFNTACVTK	17	Unmodified	_AAFGLSEAGFNTACVTK_	0	MULTI-MATCH	2	872.422162	1742.82977	-1.0372	71.958	0.98176	0	NaN	0	NaN	157590000	6472	178	1569
A0A8I3RU99	no	AAFQSLLDAQADEAVLDHPDLK	22	Unmodified	_AAFQSLLDAQADEAVLDHPDLK_	0	MULTI-MSMS	3	789.732411	2366.1754	-0.77688	91.414	0.24927	1.4211E-14	0.0039529	2	35.187	23603000	3179	181	1576
A0A8I3PLP4	no	AAFTAFEEAQLPR	13	Unmodified	_AAFTAFEEAQLPR_	0	MULTI-MSMS	2	725.869891	1449.72523	2.647	72.594	0.74715	0	0.0045942	1	63.694	40825000	5297	182	1585
A0A8I3PLP4	no	AAFTAFEEAQLPR	13	Unmodified	_AAFTAFEEAQLPR_	0	MULTI-MATCH	4	363.438584	1449.72523	-0.64962	12.135	0.26345	0	NaN	0	NaN	1010100	5297	182	1588
A0A8I3Q4L8	no	AAGAAEAAAVVEVGSAPQFEELLR	24	Acetyl (Protein N-term)	_(ac)AAGAAEAAAVVEVGSAPQFEELLR_	0	MULTI-MSMS	3	800.079811	2397.2176	-0.045758	111.22	2.6134	0	9.892E-27	3	139.02	191630000	6065	183	1601
A0A8I3Q4L8	no	AAGAAEAAAVVEVGSAPQFEELLR	24	Acetyl (Protein N-term)	_(ac)AAGAAEAAAVVEVGSAPQFEELLR_	0	MULTI-MSMS	3	800.079811	2397.2176	-0.040349	112.41	2.5131	0	2.6357E-08	3	86.546	10044000	6065	183	1602
A0A8I3Q4L8	no	AAGAAEAAAVVEVGSAPQFEELLR	24	Acetyl (Protein N-term)	_(ac)AAGAAEAAAVVEVGSAPQFEELLR_	0	MULTI-MSMS	3	800.079811	2397.2176	-0.75226	114.79	0.81549	0	0.00027399	1	44.341	4956400	6065	183	1603
A0A8I3Q4L8	no	AAGAAEAAAVVEVGSAPQFEELLR	24	Acetyl (Protein N-term)	_(ac)AAGAAEAAAVVEVGSAPQFEELLR_	0	MULTI-MSMS	3	800.079811	2397.2176	-0.68174	116.36	0.84471	0	0.00015862	1	46.982	2364100	6065	183	1604
A0A8I3N650	no	AAGADEYAQQDVVK	14	Unmodified	_AAGADEYAQQDVVK_	0	MULTI-MSMS	2	732.851895	1463.68924	-4.408	31.504	0.50674	-3.5527E-15	0.00026389	1	96.113	26922000	3459	184	1640
A0A8C0LWB9	no	AAGALLNGPPQFSTAPEIK	19	Unmodified	_AAGALLNGPPQFSTAPEIK_	0	MULTI-MSMS	2	941.507083	1880.99961	0.48603	72.615	0.44116	1.4211E-14	0.0011778	2	55.314	20214000	506	187	1661
A0A8I3PQP9	no	AAGCDFTNVVK	11	Unmodified	_AAGCDFTNVVK_	0	MULTI-MSMS	2	591.284605	1180.55466	-0.71128	38.821	0.44117	0	0.0027296	1	81.338	60996000	5038	189	1686
A0A8I3SCU7	no	AAGEDPALPGTQPCTGLAAPR	21	Unmodified	_AAGEDPALPGTQPCTGLAAPR_	0	MULTI-MSMS	2	1025.50475	2048.99494	0.14512	53.923	0.47494	0	0.0014639	1	46.408	18074000	2553	192	1711
A0A8C0MKC0	no	AAGFRDPLLACGTDGVGTK	19	Unmodified	_AAGFRDPLLACGTDGVGTK_	1	MULTI-MSMS	2	953.477999	1904.94145	-1.2673	55.704	0.68026	0	0.00056909	1	80.534	10975000	1505	195	1728
A0A8C0MJL2	no	AAGFSSSTTSNDWEENR	17	Unmodified	_AAGFSSSTTSNDWEENR_	0	MULTI-MSMS	2	929.895551	1857.77655	-0.52844	44.954	0.57797	0	4.5269E-06	1	100.55	11823000	1470	196	1739
A0A8C0N7D3	no	AAGLEGECDGQGPGFYLYDLGSTHGTFLNK	30	Unmodified	_AAGLEGECDGQGPGFYLYDLGSTHGTFLNK_	0	MULTI-MSMS	3	1058.82062	3173.44003	2.3991	94.086	0.33892	0	3.886E-06	2	49.793	27351000	2329	199	1760
A0A8C0RKZ6	no	AAGMGSYVTPQR	12	Unmodified	_AAGMGSYVTPQR_	0	MULTI-MSMS	2	619.303329	1236.59211	-1.9844	31.533	0.54056	3.5527E-15	0.03162	1	46.475	8731200	5014	201	1770
A0A8C0TIN7	no	AAGQYSTSYAQQK	13	Unmodified	_AAGQYSTSYAQQK_	0	MSMS	2	701.833505	1401.65246	NaN	19.405	1	0	3.183E-06	1	118.71		6035	203	1781
A0A8P0NLP5	no	AAGSVPSEIIER	12	Acetyl (Protein N-term)	_(ac)AAGSVPSEIIER_	0	MULTI-MSMS	2	635.835517	1269.65648	-0.25907	66.604	0.54253	0	0.00028806	1	96.342	17963000	1001	204	1791
A0A8P0NMA3	no	AAGTAEPAEPAEPAEPEASR	20	Unmodified	_AAGTAEPAEPAEPAEPEASR_	0	MULTI-MSMS	2	975.955608	1949.89666	-1.1756	30.36	0.23733	3.5527E-15	0.0057247	1	38.366	3962200	4060	205	1801
A0A8C0TN08	no	AAGTDGSDFQHR	12	Unmodified	_AAGTDGSDFQHR_	0	MULTI-MSMS	2	631.28144	1260.54833	-0.42003	14.836	0.13479	1.7764E-15	4.5652E-05	1	140.83	6158500	6084	206	1814
A0A8C0S2B1	no	AAGTGTASPVSGPGVVR	17	Unmodified	_AAGTGTASPVSGPGVVR_	0	MULTI-SECPEP	2	742.396804	1482.77906	0.53968	29.353	0.27139	0	0.0095576	1	64.55	1994400	5280	207	1826
A0A8C0TD64	no	AAGTLYTYPENWR	13	Acetyl (Protein N-term)	_(ac)AAGTLYTYPENWR_	0	MULTI-MSMS	2	792.37808	1582.74161	-0.26981	92.029	0.50797	0	0.00017464	2	95.642	99268000	5949	208	1830
A0A8C0TD64	no	AAGTLYTYPENWR	13	Acetyl (Protein N-term),Deamidation (NQ)	_(ac)AAGTLYTYPEN(de)WR_	0	MULTI-MSMS	2	792.870088	1583.72562	-0.22567	94.129	0.33892	0	0.003941	1	66.595	12411000	5949	208	1836
A0A8I3NPD6	no	AAGTSNYWEDLRK	13	Acetyl (Protein N-term)	_(ac)AAGTSNYWEDLRK_	1	MULTI-MSMS	2	776.873162	1551.73177	4.3697	64.824	0.64522	0	1.5137E-05	1	164.64	250600000	1527	210	1842
A0A8P0TKE0	no	AAGVCLEPHQEEK	13	Unmodified	_AAGVCLEPHQEEK_	0	MULTI-MATCH	2	734.348465	1466.68238	-0.97339	18.371	0.40676	0	NaN	0	NaN	1627100	2170	211	1848
A0A8I3MBN3	no	AAGVDDQENWHEGK	14	Unmodified	_AAGVDDQENWHEGK_	0	MULTI-MSMS	2	778.342226	1554.6699	1.6122	21.513	0.41628	0	0.0021087	1	71.555	2087500	916	213	1856
A0A8I3MBN3	no	AAGVDDQENWHEGK	14	Unmodified	_AAGVDDQENWHEGK_	0	MULTI-MATCH	2	778.342226	1554.6699	2.8135	19.069	0.20363	0	NaN	0	NaN	2683900	916	213	1863
A0A8I3MV65	no	AAGVEAAAEVATTETK	16	Acetyl (Protein N-term)	_(ac)AAGVEAAAEVATTETK_	0	MSMS	2	780.891217	1559.76788	NaN	83.684	1	0	0.022262	1	42.797		6025	215	1874
A0A8I3MV65	no	AAGVEAAAEVATTETK	16	Acetyl (Protein N-term)	_(ac)AAGVEAAAEVATTETK_	0	MULTI-MATCH	2	780.891217	1559.76788	-5.5037	84.965	0.47631	0	NaN	0	NaN	9274800	6025	215	1876
A0A8I3P6D3	no	AAGVNVEPFWPGLFAK	16	Unmodified	_AAGVNVEPFWPGLFAK_	0	MULTI-MSMS	2	851.951215	1701.88788	-0.0056914	99.229	1.2225	0	5.239E-06	3	130.01	1781800000	5383	217	1890
A0A8I3NC59	no	AAGYNFYGTER	11	Unmodified	_AAGYNFYGTER_	0	MULTI-MSMS	2	624.785827	1247.5571	1.3915	41.942	0.17005	0	0.011733	1	60.717	14521000	1184	218	1901
A0A8P0PDY0	no	AAHATSDIPEASCEK	15	Unmodified	_AAHATSDIPEASCEK_	0	MULTI-MATCH	2	793.859394	1585.70424	0.49545	16.539	0.13593	0	NaN	0	NaN	2201300	6485	219	1911
A0A8I3S1I2	no	AAHIFNEALVCHQIR	15	Unmodified	_AAHIFNEALVCHQIR_	0	MULTI-MSMS	4	445.483428	1777.90461	-0.54678	42.316	0.57717	0	2.829E-05	1	100.22	35630000	5634	221	1919
A0A8C0Q8X0	no	AAHLCAEAALR	11	Unmodified	_AAHLCAEAALR_	0	MULTI-MSMS	3	394.873118	1181.59753	-1.6561	21.385	0.16936	0	0.0046863	1	61.56	5624800	4613	222	1946
A0A8C0Q8X0	no	AAHLCAEAALR	11	Unmodified	_AAHLCAEAALR_	0	MULTI-MSMS	3	394.873118	1181.59753	-0.27645	21.598	3.9269	0	0.00071544	7	88.392	153190000	4613	222	1947
A0A8C0Q8X0	no	AAHLCAEAALR	11	Unmodified	_AAHLCAEAALR_	0	MULTI-MSMS	3	394.873118	1181.59753	-0.53228	28.878	0.64583	0	0.022165	1	42.718	2899100	4613	222	1948
A0A8C0Q8X0	no	AAHLCAEAALR	11	Unmodified	_AAHLCAEAALR_	0	MULTI-MSMS	3	394.873118	1181.59753	0.016491	29.889	1.3228	0	0.0070366	2	57.267	6840400	4613	222	1949
A0A8C0Q8X0	no	AAHLCAEAALR	11	Unmodified	_AAHLCAEAALR_	0	MULTI-MSMS	3	394.873118	1181.59753	-0.55819	30.742	0.81567	0	0.012992	1	48.602	3923900	4613	222	1950
A0A8C0Q8X0	no	AAHLCAEAALR	11	Unmodified	_AAHLCAEAALR_	0	MULTI-MSMS	3	394.873118	1181.59753	-3.2809	35.005	0.47761	0	0.061624	1	25.296	13012000	4613	222	1951
A0A8C0Q8X0	no	AAHLCAEAALR	11	Unmodified	_AAHLCAEAALR_	0	MULTI-MSMS	3	394.873118	1181.59753	-0.34135	36.741	0.44094	0	0.041477	1	33.088	1589800	4613	222	1952
A0A8C0Q8X0	no	AAHLCAEAALR	11	Unmodified	_AAHLCAEAALR_	0	MSMS	3	394.873118	1181.59753	NaN	25.696	1	0	0.0011925	1	81.338		4613	222	1953
A0A8C0Q8X0	no	AAHLCAEAALR	11	Unmodified	_AAHLCAEAALR_	0	MSMS	3	394.873118	1181.59753	NaN	26.92	1	0	0.006917	1	60.167		4613	222	1954
A0A8C0Q8X0	no	AAHLCAEAALR	11	Unmodified	_AAHLCAEAALR_	0	MULTI-SECPEP	3	394.873118	1181.59753	1.0215	34.358	0.74637	0	0.066334	1	42.718	4496300	4613	222	1955
A0A8C0Q8X0	no	AAHLCAEAALR	11	Unmodified	_AAHLCAEAALR_	0	MULTI-MATCH	3	394.873118	1181.59753	0.2346	28.284	0.6113	0	NaN	0	NaN	3347200	4613	222	2019
A0A8I3NY48	no	AAHSEGNTTAGLDMK	15	Unmodified	_AAHSEGNTTAGLDMK_	0	MULTI-MSMS	2	751.848829	1501.68311	-0.048081	16.884	0.44061	0	1.2914E-108	1	333.32	42069000	4781	223	2039
A0A8I3NY48	no	AAHSEGNTTAGLDMK	15	Unmodified	_AAHSEGNTTAGLDMK_	0	MULTI-MATCH	2	751.848829	1501.68311	-0.13307	15.28	0.10145	0	NaN	0	NaN	1728600	4781	223	2049
A0A8I3PWT8	no	AAHVLMPHESTVEHTHVDINEMESPLATR	29	Unmodified	_AAHVLMPHESTVEHTHVDINEMESPLATR_	0	MULTI-MSMS	6	542.765598	3250.54993	-0.24373	53.901	0.71397	-7.1054E-15	0.05068	1	15.764	15215000	4238	224	2059
A0A8C0NXS3	no	AAIECEQPQPDLYK	14	Unmodified	_AAIECEQPQPDLYK_	0	MULTI-MSMS	2	831.395612	1660.77667	-0.53521	43.726	0.57875	0	0.00095631	1	81.017	7589700	3293	226	2079
A0A8C0MGJ6	no	AAIGFFVTGGK	11	Unmodified	_AAIGFFVTGGK_	0	MSMS	2	534.297842	1066.58113	NaN	64.536	1	0	0.057586	1	43.77		918	228	2094
A0A8C0MGJ6	no	AAIGFFVTGGK	11	Unmodified	_AAIGFFVTGGK_	0	MSMS	2	534.297842	1066.58113	NaN	64.886	1	0	0.013364	1	61.161		918	228	2095
A0A8P0T343	no	AAIIEEQKR	9	Unmodified	_AAIIEEQKR_	1	MULTI-MSMS	2	529.303655	1056.59276	1.0913	14.106	0.20278	1.7764E-15	0.03366	1	73.26	2102300	4161	229	2101
A0A8P0T767	no	AAILDLEK	8	Unmodified	_AAILDLEK_	0	MULTI-MSMS	2	436.758018	871.501483	-0.07564	42.54	0.44055	0	0.023202	2	75.213	16034000	2606	231	2119
A0A8I3RQT2	no	AAILPTSIFLTNK	13	Unmodified	_AAILPTSIFLTNK_	0	MULTI-MSMS	2	694.911027	1387.8075	-0.26822	85.027	0.6466	0	0.0011332	2	80.763	359300000	2942	232	2132
A0A8I3RQT2	no	AAILPTSIFLTNKK	14	Unmodified	_AAILPTSIFLTNKK_	1	MULTI-MSMS	3	506.308098	1515.90246	0.21482	66.926	1.019	0	0.00010593	2	97.69	190300000	2942	233	2144
A0A8C0TU27	no	AAILQTEVDALR	12	Unmodified	_AAILQTEVDALR_	0	MULTI-MATCH	2	650.366984	1298.71942	6.9109	65.133	0.47572	0	NaN	0	NaN	13247000	6151;3942	234	2156
A0A8I3P0Z6	no	AAIQDILYPEDR	12	Unmodified	_AAIQDILYPEDR_	0	MSMS	2	702.361899	1402.70924	NaN	71.107	1	0	0.00029365	1	97.456		2290	235	2159
A0A8P0NJG6	no	AAISLIPEVPK	11	Unmodified	_AAISLIPEVPK_	0	MULTI-MSMS	2	569.347532	1136.68051	0.17975	67.35	1.1544	0	0.0014383	1	91.265	20586000	6424	238	2169
A0A8C0SI53	no	AAIVVHSR	8	Unmodified	_AAIVVHSR_	0	MULTI-MSMS	2	426.756144	851.497735	-0.28998	10.505	0.33196	0	0.0091847	2	98.997	3732300	5483	239	2179
A0A8C0MFJ3	no	AALAGGTTMIIDHVVPEPEASLTEAYEK	28	Unmodified	_AALAGGTTMIIDHVVPEPEASLTEAYEK_	0	MULTI-MSMS	3	971.82319	2912.44774	-0.64312	90.445	1.8661	0	1.7689E-19	5	113.13	88461000	1299;4719	240	2196
A0A8C0MFJ3	no	AALAGGTTMIIDHVVPEPEASLTEAYEK	28	Unmodified	_AALAGGTTMIIDHVVPEPEASLTEAYEK_	0	MULTI-MSMS	4	729.119211	2912.44774	-0.24736	90.396	1.3223	0	0.00023688	2	41.562	45663000	1299;4719	240	2197
A0A8C0MFJ3	no	AALAGGTTMIIDHVVPEPEASLTEAYEK	28	Unmodified	_AALAGGTTMIIDHVVPEPEASLTEAYEK_	0	MULTI-MSMS	3	971.82319	2912.44774	-1.0705	91.512	1.3462	-1.4211E-14	1.4794E-06	2	63.491	48771000	1299;4719	240	2198
A0A8I3N1C5	no	AALAHPFFQDVTKPVPHLR	19	Unmodified	_AALAHPFFQDVTKPVPHLR_	1	MULTI-MSMS	5	429.641092	2143.16908	-0.281	52.203	0.47453	0	0.055527	1	20.14	33390000	2601	242	2226
A0A8P0N4L2	no	AALAHSEEIAASQAAAAK	18	Unmodified	_AALAHSEEIAASQAAAAK_	0	MULTI-MSMS	2	855.444483	1708.87441	2.5858	31.933	0.44118	-3.5527E-15	6.8986E-79	1	295.86	86167000	3945;5165;4205;6365	243	2231
A0A8I3NTC5	no	AALAPLPPLPPQFK	14	Acetyl (Protein N-term)	_(ac)AALAPLPPLPPQFK_	0	MULTI-MSMS	2	751.442495	1500.87044	1.1214	100.55	2.2086	0	0.00064464	3	76.465	41662000	4380	244	2243
A0A8C0MVQ9	no	AALCHFCIDMLNAK	14	Unmodified	_AALCHFCIDMLNAK_	0	MULTI-MSMS	2	832.391296	1662.76804	-2.0136	67.712	0.34015	0	1.3381E-06	1	152.54	8217700	1881	245	2254
A0A8I3MGQ6	no	AALDGTPGMIGYGMAK	16	Unmodified	_AALDGTPGMIGYGMAK_	0	MULTI-MSMS	2	776.878544	1551.74254	-2.5583	64.824	0.64522	0	9.2999E-06	2	122.51	250600000	759	246	2259
A0A8I3S702	no	AALDSLSLFTGLGLSEHK	18	Acetyl (Protein N-term)	_(ac)AALDSLSLFTGLGLSEHK_	0	MULTI-MSMS	3	634.338674	1899.99419	-0.25853	107.64	0.71514	1.4211E-14	2.4209E-07	1	103.13	45781000	5954	247	2270
A0A8C0TLW9	no	AALEAAIADAEQR	13	Unmodified	_AALEAAIADAEQR_	0	MULTI-MSMS	2	664.843873	1327.67319	-0.084174	60.766	4.7173	0	2.3104E-05	6	152.54	20669000000	4237;6073	248	2287
A0A8P0S6F1	no	AALEALGSCLNNK	13	Unmodified	_AALEALGSCLNNK_	0	MULTI-MSMS	2	680.848101	1359.68165	-1.1379	51.036	2.1101	0	2.7679E-07	1	183.72	755140000	1810	250	2347
A0A8P0S6F1	no	AALEALGSCLNNK	13	Deamidation (NQ)	_AALEALGSCLN(de)NK_	0	MULTI-MSMS	2	681.340109	1360.66566	-0.21908	52.325	0.4749	0	0.007519	1	84.054	26262000	1810	250	2362
A0A8C0THS5	no	AALEDNSGSSELQEIMR	17	Unmodified	_AALEDNSGSSELQEIMR_	0	MULTI-MSMS	2	925.433455	1848.85236	-2.0799	72.459	0.47414	0	1.5093E-39	2	259.23	149640000	6013;6493	251	2372
A0A8C0RIK1	no	AALETDENLLLCAPTGAGK	19	Unmodified	_AALETDENLLLCAPTGAGK_	0	MULTI-MSMS	2	972.490772	1942.96699	1.8018	74.517	0.57674	0	0.00071929	1	59.77	30855000	4969	256	2440
A0A8I3N6X9	no	AALIESQGQQQEER	14	Unmodified	_AALIESQGQQQEER_	0	MULTI-MSMS	2	793.892083	1585.76961	0.0004711	23.72	0.64321	0	0.0010399	1	79.693	19062000	6380	261	2464
A0A8I3NUW7	no	AALIMQVLQLTADQIAMLPPEQR	23	Unmodified	_AALIMQVLQLTADQIAMLPPEQR_	0	MULTI-MSMS	3	850.797593	2549.37095	-0.83385	111.57	0.20399	1.4211E-14	0.06207	1	12.052	56880000	1974;3852	262	2474
A0A8I3S6F7	no	AALLELWELR	10	Unmodified	_AALLELWELR_	0	MULTI-MSMS	2	607.350606	1212.68666	-3.5405	97.238	0.33811	0	0.063644	1	41.724	56424000	6594;6533	264	2487
A0A8I3SCB6	no	AALLETLSLLLAK	13	Unmodified	_AALLETLSLLLAK_	0	MULTI-MSMS	2	678.429053	1354.84355	0.26535	107.95	0.34009	1.4211E-14	3.3177E-05	1	135.55	46774000	3764	266	2506
A0A8I3SBI9	no	AALLNQHYQVNFK	13	Unmodified	_AALLNQHYQVNFK_	0	MULTI-MSMS	2	773.412257	1544.80996	1.8611	50.001	0.40919	-7.1054E-15	2.3565E-36	1	269.23	28196000	5490	267	2518
A0A8I3S0I0	no	AALLSPGDPAVWAGLMAACHADDK	24	Unmodified	_AALLSPGDPAVWAGLMAACHADDK_	0	MULTI-MSMS	3	813.059477	2436.1566	0.12535	96.098	0.30598	0	0.060513	1	12.123	39992000	2679	268	2530
A0A8C0QRL7	no	AALMLEDGSVLR	12	Acetyl (Protein N-term)	_(ac)AALMLEDGSVLR_	0	MULTI-MSMS	2	658.84757	1315.68059	-1.8202	99.49	0.23802	0	0.0004071	2	91.265	6948100	4799	269	2544
A0A8C0QRL7	no	AALMLEDGSVLR	12	Acetyl (Protein N-term)	_(ac)AALMLEDGSVLR_	0	MULTI-MSMS	2	658.84757	1315.68059	-0.89936	100.3	1.1205	-1.4211E-14	2.3536E-05	4	168.8	387670000	4799	269	2545
A0A8I3PIV3	no	AALNALQPPDFR	12	Unmodified	_AALNALQPPDFR_	0	MULTI-MSMS	2	656.854044	1311.69353	-1.4112	65.633	0.74726	0	0.00020607	2	118.67	11299000	5531	270	2561
A0A8C0T3U6	no	AALNLPEAASCDEVR	15	Unmodified	_AALNLPEAASCDEVR_	0	MULTI-MSMS	2	808.390861	1614.76717	-1.4624	53.646	0.78185	-7.1054E-15	0.00061559	1	79.492	53981000	5797	271	2569
A0A8C0PUU6	no	AALNPGKPTEPR	12	Acetyl (Protein N-term)	_(ac)AALNPGKPTEPR_	1	MULTI-MSMS	2	646.851501	1291.68845	0.64709	29.793	0.6795	0	0.00022315	2	109.42	27470000	4354	272	2581
A0A8C0SMJ7	no	AALPTPALTPEDK	13	Unmodified	_AALPTPALTPEDK_	0	MULTI-MSMS	2	662.361367	1322.70818	0.51745	48.014	1.2216	0	0.019237	1	48.998	7136900	4018	274	2595
A0A8I3P1M0	no	AALQEELSDVLIYLVALAAR	20	Unmodified	_AALQEELSDVLIYLVALAAR_	0	MULTI-MATCH	3	720.07545	2157.20452	-2.1082	112.76	0.10231	0	NaN	0	NaN	4916900	803	276	2612
A0A8C0TE49	no	AALRPLVKPK	10	Unmodified	_AALRPLVKPK_	2	MULTI-MSMS	3	364.913243	1091.7179	-0.044392	14.565	0.57724	0	0.0077353	2	82.287	1393300000	162	277	2615
A0A8P0N9J3	no	AALRPTDVVLEVGPGTGNMTVK	22	Unmodified	_AALRPTDVVLEVGPGTGNMTVK_	1	MULTI-MSMS	3	742.403461	2224.18855	0.08438	68.25	0.23722	0	0.0176	1	29.745	7526300	6568	278	2624
A0A8C0SIE6	no	AALSAGGVSPEAIDSIIVGNVMQSSSDAPYLAR	33	Unmodified	_AALSAGGVSPEAIDSIIVGNVMQSSSDAPYLAR_	0	MULTI-MSMS	4	812.413228	3245.62381	1.32	106.29	0.71478	1.4211E-14	5.2558E-07	1	57.328	27414000	527	279	2629
A0A8I3PYS5	no	AALSEEELEKK	11	Unmodified	_AALSEEELEKK_	1	MULTI-MSMS	2	623.8299	1245.64525	-0.016589	21.599	0.58498	0	0.0022797	1	101.65	19401000	2053	280	2640
A0A8I3S9H6	no	AALSGLASALESYR	14	Acetyl (Protein N-term)	_(ac)AALSGLASALESYR_	0	MULTI-MSMS	2	725.880456	1449.74636	1.2667	109.22	0.44116	0	4.0753E-07	1	162.36	19838000	4284	281	2652
A0A8C0PU04	no	AALSSAVQQR	10	Unmodified	_AALSSAVQQR_	0	MULTI-MSMS	2	515.78563	1029.55671	3.4349	18.27	0.54172	0	0.0004093	1	125.58	5309100	4335	283	2663
A0A8P0SGA5	no	AALSSQQQQQLALLLQQFQALK	22	Unmodified	_AALSSQQQQQLALLLQQFQALK_	0	MULTI-MSMS	3	819.127096	2454.35946	1.9531	106	0.30766	0	2.7368E-07	1	98.443	23703000	6523	284	2668
A0A8C0N8D3	no	AALSTASDFITR	12	Unmodified	_AALSTASDFITR_	0	MULTI-SECPEP	2	626.830234	1251.64592	3.7824	55.117	0.58047	0	0.019782	1	74.944	22347000	2187	286	2677
A0A8P0PMT6	no	AALTLTPSAVNK	12	Unmodified	_AALTLTPSAVNK_	0	MULTI-MSMS	2	593.34552	1184.67649	1.1862	39.719	0.57747	7.1054E-15	0.00010285	1	160.59	20914000	6356	287	2684
A0A8I3RTC4	no	AALTQSPQFQK	11	Acetyl (Protein N-term)	_(ac)AALTQSPQFQK_	0	MULTI-MSMS	2	630.832777	1259.651	0.66575	56.555	2.6524	7.1054E-15	0.00018884	5	175.44	706560000	690	289	2698
A0A8I3RVE3	no	AALVAAESAASPGLAETAEAAELSR	25	Acetyl (Protein N-term)	_(ac)AALVAAESAASPGLAETAEAAELSR_	0	MULTI-MSMS	3	800.074726	2397.20235	0.2298	104.55	1.1217	-1.4211E-14	5.707E-15	1	114.88	43620000	5265	290	2713
A0A8I3MYG1	no	AALVDLEPGTMDSVR	15	Unmodified	_AALVDLEPGTMDSVR_	0	MULTI-MSMS	2	787.398155	1572.78176	-1.2725	69.35	1.155	0	6.7961E-05	3	107.03	726720000	862;871	291	2726
A0A8C0Z5M9	no	AALWALQGGTSVVIANGTHPK	21	Unmodified	_AALWALQGGTSVVIANGTHPK_	0	MULTI-MSMS	3	697.716367	2090.12727	-0.61989	70.718	1.3564	0	4.2314E-14	3	140.06	92994000	6299	292	2739
A0A8I3P9K5	no	AALYGGVEGGGSR	13	Acetyl (Protein N-term)	_(ac)AALYGGVEGGGSR_	0	MULTI-MSMS	2	618.304384	1234.59421	-2.3464	60.013	0.77965	0	0.00028475	1	90.142	12219000	6483	293	2752
A0A8I3RQT2	no	AAMAVGGAGGSR	12	Acetyl (Protein N-term)	_(ac)AAMAVGGAGGSR_	0	MULTI-MSMS	2	523.756015	1045.49748	3.9108	38.047	1.1895	0	2.8782E-05	2	134.23	43134000	2942	294	2760
A0A8I3RQT2	no	AAMAVGGAGGSR	12	Acetyl (Protein N-term)	_(ac)AAMAVGGAGGSR_	0	MULTI-MATCH	2	523.756015	1045.49748	11.274	36.203	0.64759	0	NaN	0	NaN	1935500	2942	294	2770
A0A8P0TAW7	no	AAMDNSEIAGEKK	13	Unmodified	_AAMDNSEIAGEKK_	1	MULTI-MSMS	2	682.329741	1362.64493	-0.20536	15.707	0.16984	1.7764E-15	5.9224E-05	1	156.58	11512000	1559;1748;5700	296	2776
A0A8C0PZA5	no	AAMEALVVEVTK	12	Unmodified	_AAMEALVVEVTK_	0	MULTI-MSMS	2	630.847039	1259.67952	-2.4111	70.286	1.2565	0	0.00032926	2	108.47	139330000	705	297	2793
A0A8C0TDT9	no	AAMFPETLDEGMQIPSTQFDAAHPTNVQR	29	Unmodified	_AAMFPETLDEGMQIPSTQFDAAHPTNVQR_	0	MULTI-MSMS	3	1068.16925	3201.48593	-0.46007	86.966	1.3563	1.4211E-14	1.5789E-20	3	121.91	83486000	138	298	2801
A0A8I3S0R4	no	AAMGLGAQGLLLSR	14	Unmodified	_AAMGLGAQGLLLSR_	0	MULTI-MSMS	2	679.384654	1356.75475	-0.42943	71.946	0.50762	0	0.0001426	1	99.752	26974000	3851	300	2814
A0A8I3MSC7	no	AAMGTGISHMNDLTIIQTTQGFCR	24	Unmodified	_AAMGTGISHMNDLTIIQTTQGFCR_	0	MULTI-MSMS	3	875.085697	2622.23526	-1.2053	80.687	0.67908	0	3.4187E-05	1	52.019	92843000	4297	301	2820
Q9XSU9	yes	AAMLAAQDVAQR	12	Unmodified	_AAMLAAQDVAQR_	0	MULTI-MSMS	2	622.824429	1243.63431	0.33847	33.946	0.84844	0	0.036179	1	45.161	9070700	6678	302	2832
A0A8P0PQL6	no	AANAAENDFSVSQAEVSSR	19	Unmodified	_AANAAENDFSVSQAEVSSR_	0	MULTI-MSMS	2	976.950857	1951.88716	-0.046381	50.127	0.5106	0	1.468E-56	1	271.56	73076000	1631	303	2848
A0A8C0NKI6	no	AANAGNLQAAELLLSTLEK	19	Unmodified	_AANAGNLQAAELLLSTLEK_	0	MULTI-MSMS	2	964.028379	1926.04221	1.3444	102.53	0.30606	0	1.7631E-18	1	179.5	34859000	2841	304	2861
A0A8C0N6W8	no	AANATTNPSQLLPLELVDK	19	Acetyl (Protein N-term)	_(ac)AANATTNPSQLLPLELVDK_	0	MULTI-MSMS	2	1019.04677	2036.07899	1.6429	102.36	0.27198	0	2.9412E-09	1	124.09	22594000	2308	305	2874
K7RW18	no	AANILVGENLVCK	13	Unmodified	_AANILVGENLVCK_	0	MULTI-MSMS	2	700.881944	1399.74933	0.442	60.752	0.5732	-7.1054E-15	0.0042879	1	64.82	107240000	4233;4353	308	2893
A0A8C0PH27	no	AANMPDSELFELISENR	17	Unmodified	_AANMPDSELFELISENR_	0	MULTI-MSMS	2	968.459472	1934.90439	3.1447	98.495	0.26986	0	0.00015259	1	80.522	15881000	4027	310	2909
A0A8C0RTK9	no	AANNGALPPDLSYITR	16	Deamidation (NQ)	_AAN(de)NGALPPDLSYITR_	0	MSMS	2	837.428301	1672.84205	NaN	73.832	1	0	0.019489	1	55.261		5168	311	2915
A0A8C0RTK9	no	AANNGALPPDLSYITR	16	Deamidation (NQ)	_AANN(de)GALPPDLSYITR_	0	MULTI-MATCH	2	837.428301	1672.84205	6.9361	75.312	0.50853	0	NaN	0	NaN	12869000	5168	311	2917
A0A8P0NN69	no	AANNISSLLTK	11	Unmodified	_AANNISSLLTK_	0	MULTI-MATCH	2	566.322045	1130.62954	5.122	49.764	0.44247	0	NaN	0	NaN	13822000	908	312	2925
A0A8C0MJD7	no	AANVGSMFQYWK	12	Acetyl (Protein N-term)	_(ac)AANVGSMFQYWK_	0	MULTI-MSMS	2	722.339912	1442.66527	0.48523	102.99	0.27187	1.4211E-14	3.7751E-05	1	131.44	22747000	1285	314	2935
A0A8I3NC42	no	AAPAAASDQPDSAATTEK	18	Unmodified	_AAPAAASDQPDSAATTEK_	0	MULTI-MSMS	2	851.399938	1700.78532	2.534	16.958	0.44015	0	4.2959E-22	1	198.14	12980000	2787	319	2974
A0A8P0T7T3	no	AAPAEAAEER	10	Acetyl (Protein N-term)	_(ac)AAPAEAAEER_	0	MULTI-SECPEP	2	528.751453	1055.48835	-3.0315	29.193	0.30344	0	0.044067	1	53.089	1509400	1326;2236	320	2984
A0A8I3MZS6	no	AAPAPAAAVPAAVPGVAPVPSGVFTDVPISNIR	33	Unmodified	_AAPAPAAAVPAAVPGVAPVPSGVFTDVPISNIR_	0	MULTI-MSMS	3	1027.23614	3078.68661	0.37682	96.621	0.44055	0	3.6099E-23	1	100.66	375660000	2465	321	2991
A0A8I3MZS6	no	AAPAPAAAVPAAVPGVAPVPSGVFTDVPISNIR	33	Unmodified	_AAPAPAAAVPAAVPGVAPVPSGVFTDVPISNIR_	0	MULTI-MSMS	4	770.678928	3078.68661	0.17088	96.618	0.40631	0	5.1753E-05	3	45.137	253530000	2465	321	2992
A0A8I3MZS6	no	AAPAPAAAVPAAVPGVAPVPSGVFTDVPISNIR	33	Unmodified	_AAPAPAAAVPAAVPGVAPVPSGVFTDVPISNIR_	0	MULTI-MSMS	5	616.744598	3078.68661	0.40863	96.593	0.44055	0	0.015951	1	22.292	76648000	2465	321	2993
A0A8P0TBU6	no	AAPAPCQEGACVGSEAR	17	Unmodified	_AAPAPCQEGACVGSEAR_	0	MULTI-MSMS	2	865.882878	1729.7512	2.4932	26.333	0.4087	0	0.0056192	1	49.423	2757200	2003	322	3023
A0A8I3P0L6	no	AAPAPTPSSTININTSTSK	19	Unmodified	_AAPAPTPSSTININTSTSK_	0	MULTI-MSMS	2	929.481262	1856.94797	0.87454	39.871	0.44107	0	0.00020728	1	73.022	7502200	3854	323	3034
A0A8I3MMI9	no	AAPCIYWLPLTDSQIVQK	18	Unmodified	_AAPCIYWLPLTDSQIVQK_	0	MULTI-MSMS	3	701.702959	2102.08705	-1.5716	97.281	0.33844	0	0.042547	1	21.33	10885000	2884	324	3044
A0A8C0S2B1	no	AAPDEESTTSITK	13	Unmodified	_AAPDEESTTSITK_	0	MSMS	2	675.325179	1348.6358	NaN	20.216	1	0	0.010513	1	57.019		5280	325	3056
A0A8C0S546	no	AAPDILIATPGR	12	Unmodified	_AAPDILIATPGR_	0	MULTI-MSMS	2	597.845687	1193.67682	1.9672	53.862	0.88305	0	0.00312	1	72.321	32572000	4229	326	3065
A0A8C0SXK5	no	AAPDITGHK	9	Unmodified	_AAPDITGHK_	0	MULTI-MATCH	2	455.243067	908.47158	-0.31556	11.051	0.14263	0	NaN	0	NaN	724770	5704	327	3078
A0A8C0MA58	no	AAPDPVLEAGPGAHGPLPVPLVLDNGSFQAR	31	Unmodified	_AAPDPVLEAGPGAHGPLPVPLVLDNGSFQAR_	0	MULTI-MSMS	3	1021.54012	3061.59852	-0.47808	92.939	0.27299	0	8.8284E-07	2	58.498	19015000	1073	328	3081
A0A8C0N883	no	AAPEATSEDGGAEPALEAR	19	Unmodified	_AAPEATSEDGGAEPALEAR_	0	MULTI-MSMS	2	921.429226	1840.8439	-0.043571	35.937	0.71578	0	6.0146E-05	1	87.498	4795100	2371	329	3090
A0A8I3NI98	no	AAPEDERPAGSGEGER	16	Acetyl (Protein N-term)	_(ac)AAPEDERPAGSGEGER_	1	MULTI-MSMS	2	835.374254	1668.73396	-0.09534	21.45	0.55222	3.5527E-15	0.015831	1	42.556	4002900	1104	330	3102
A0A8I3S6M5	no	AAPEINNIIEEATEFIK	17	Unmodified	_AAPEINNIIEEATEFIK_	0	MSMS	2	951.496381	1900.97821	NaN	108	1	0	0.0012814	1	67.019		5557	332	3116
A0A8I3S6M5	no	AAPEINNIIEEATEFIK	17	Unmodified	_AAPEINNIIEEATEFIK_	0	MULTI-MATCH	2	951.496381	1900.97821	-1.811	107.97	0.17033	0	NaN	0	NaN	4999400	5557	332	3119
A0A8P0SLH6	no	AAPGAEFAPNKR	12	Unmodified	_AAPGAEFAPNKR_	1	MULTI-MSMS	2	614.825286	1227.63602	1.1992	17.793	0.81603	0	0.00015318	1	134.26	66371000	2653	333	3121
A0A8C0T000	no	AAPGGGFQNIACLR	14	Unmodified	_AAPGGGFQNIACLR_	0	MULTI-MSMS	2	716.36171	1430.70887	-1.57	60.072	1.4221	7.1054E-15	0.00014591	1	99.653	377050000	1241	334	3126
A0A8C0TB26	no	AAPGVAATDLEVVR	14	Unmodified	_AAPGVAATDLEVVR_	0	MSMS	2	684.877716	1367.74088	NaN	52.401	1	0	1.6807E-06	1	115.57		5903	336	3138
A0A8C0SJL7	no	AAPGYHMAK	9	Unmodified	_AAPGYHMAK_	0	MULTI-MATCH	2	473.234187	944.453822	0.4991	13.108	0.63196	1.7764E-15	NaN	0	NaN	4523500	3880;4478	338	3160
A0A8I3SCQ8	no	AAPLAGFGYGLPISR	15	Unmodified	_AAPLAGFGYGLPISR_	0	MULTI-MSMS	2	745.411726	1488.8089	1.0261	84.289	0.45819	0	0.00031238	1	87.363	18720000	5315	339	3167
A0A8C0QGH7	no	AAPLDSIQSLAAYYIECIR	19	Unmodified	_AAPLDSIQSLAAYYIECIR_	0	MULTI-MSMS	3	718.701507	2153.08269	-0.6258	111.26	0.44092	0	3.1316E-12	2	152.89	640990000	4714	340	3176
A0A8I3NF75	no	AAPLLHAR	8	Acetyl (Protein N-term)	_(ac)AAPLLHAR_	0	MULTI-MSMS	2	445.763969	889.513385	-0.030184	35.743	0.47647	0	0.023283	2	60.788	2543000	2907	341	3189
A0A8P0S821	no	AAPLPQDFLDR	11	Unmodified	_AAPLPQDFLDR_	0	MULTI-MSMS	2	621.827495	1241.64044	-0.1379	65.735	1.6609	0	0.0013148	3	93.111	256940000	6439	342	3201
A0A8P0TI09	no	AAPLSAGAVAPETDVAER	18	Unmodified	_AAPLSAGAVAPETDVAER_	0	MULTI-MSMS	2	862.944315	1723.87408	-0.41541	48.652	0.40896	0	2.1277E-05	3	94.781	14014000	2363	343	3211
A0A8I3MPC8	no	AAPNGKPR	8	Acetyl (Protein N-term)	_(ac)AAPNGKPR_	1	MULTI-MSMS	2	426.737951	851.46135	0.15927	9.9741	0.34634	0	0.025147	1	65.672	4527000	5195	344	3219
A0A8C0NWJ2	no	AAPPDVGEER	10	Unmodified	_AAPPDVGEER_	0	MULTI-MSMS	2	520.753995	1039.49344	-0.94957	17.452	0.64484	0	0.025569	1	55.549	5123500	3249	346	3225
A0A8C0LX14	no	AAPQDVHVR	9	Acetyl (Protein N-term)	_(ac)AAPQDVHVR_	0	MULTI-MSMS	2	517.772522	1033.53049	0.60534	24.422	0.95121	0	0.0012752	2	105.57	24705000	539	350	3250
A0A8C0Q803	no	AAPQPSMSCVYK	12	Unmodified	_AAPQPSMSCVYK_	0	MULTI-MSMS	2	669.812673	1337.61079	0.36623	35.86	0.64722	7.1054E-15	0.0037146	1	70.552	5180300	1915	351	3261
A0A8P0NJV5	no	AAPQSPSVPK	10	Unmodified	_AAPQSPSVPK_	0	MULTI-MSMS	2	491.271824	980.529095	-0.092197	16.98	0.57499	0	0.0092626	1	70.919	6467400	869	352	3267
A0A8C0S1R2	no	AAPSEGQAFASGVEK	15	Acetyl (Protein N-term)	_(ac)AAPSEGQAFASGVEK_	0	MULTI-MSMS	2	745.85972	1489.70489	-0.29308	57.181	0.74844	0	1.6224E-07	2	153.34	28326000	5273	354	3286
A0A8P0PEI2	no	AAPSPGQPTQPTR	13	Unmodified	_AAPSPGQPTQPTR_	0	MULTI-MSMS	2	654.338758	1306.66296	-4.3508	15.978	0.16887	-1.7764E-15	0.0038345	1	66.486	9232900	5413	357	3300
A0A8C0M5Y6	no	AAPVDLELKK	10	Acetyl (Protein N-term)	_(ac)AAPVDLELKK_	1	MULTI-MSMS	2	563.329339	1124.64412	0.73254	49.401	0.71232	0	0.0013454	1	103.8	195550000	664	360	3310
A0A8C0MIG1	no	AAPVTGGMGAVLMR	14	Unmodified	_AAPVTGGMGAVLMR_	0	MULTI-MSMS	2	665.852132	1329.68971	-1.7704	58.904	0.67722	0	0.0001583	1	112.3	68677000	1421	361	3322
A0A8I3NUK8	no	AAQALALLR	9	Acetyl (Protein N-term)	_(ac)AAQALALLR_	0	MULTI-MSMS	2	484.798009	967.581465	-0.46571	97.858	0.5402	0	0.0044856	1	80.229	343470000	6204	362	3337
A0A8I3MJJ7	no	AAQAPSSFQLLYDLK	15	Unmodified	_AAQAPSSFQLLYDLK_	0	MULTI-MSMS	2	826.438138	1650.86172	-2.0612	88.29	0.88717	1.4211E-14	0.00061559	1	79.492	185970000	4791	363	3349
A0A8P0NLY2	no	AAQEEYIKR	9	Unmodified	_AAQEEYIKR_	1	MULTI-MSMS	2	554.293288	1106.57202	0.25501	15.265	0.23728	-1.7764E-15	0.0036621	1	140.5	57357000	6623;6228	364	3355
P62825	no	AAQGEPQVQFK	11	Acetyl (Protein N-term)	_(ac)AAQGEPQVQFK_	0	MULTI-MSMS	2	622.817127	1243.6197	0.6814	50.667	2.6169	0	6.4953E-05	3	137.13	959330000	225	365	3367
A0A8C0N2G5	no	AAQGPPPPAVPPNADVLACTQEALLQK	27	Unmodified	_AAQGPPPPAVPPNADVLACTQEALLQK_	0	MULTI-MATCH	3	918.48121	2752.4218	0.088646	86.623	0.74631	0	NaN	0	NaN	28857000	2138	367	3392
A0A8P0TDF9	no	AAQGTLQPSLYQIR	14	Unmodified	_AAQGTLQPSLYQIR_	0	MULTI-MSMS	2	773.422822	1544.83109	0.3735	56.53	0.71513	0	8.5988E-05	1	124.67	23808000	4814;581	368	3395
A0A8C0TH91	no	AAQGWQDELAR	11	Acetyl (Protein N-term)	_(ac)AAQGWQDELAR_	0	MULTI-MSMS	2	643.809833	1285.60511	0.22022	73.465	0.37374	0	0.00015382	1	122.28	31544000	6008	369	3406
A0A8C0TH91	no	AAQGWQDELAR	11	Acetyl (Protein N-term)	_(ac)AAQGWQDELAR_	0	MULTI-MATCH	2	643.809833	1285.60511	4.3144	72.188	0.44111	0	NaN	0	NaN	30698000	6008	369	3418
A0A8I3MQ25	no	AAQIELLQLLVQIASENNLGEGVIVK	26	Unmodified	_AAQIELLQLLVQIASENNLGEGVIVK_	0	MULTI-MSMS	3	921.526925	2761.55895	0.59629	111.84	0.20277	0	4.9658E-06	1	65.775	17726000	4215	370	3424
A0A8P0T767	no	AAQLATEIADVK	12	Unmodified	_AAQLATEIADVK_	0	MULTI-MSMS	2	615.340435	1228.66632	2.8765	49.065	0.3373	0	0.00059051	1	95.573	35766000	2606	371	3430
A0A8I3P147	no	AAQLCGAGMAAVVDK	15	Unmodified	_AAQLCGAGMAAVVDK_	0	MULTI-MSMS	2	731.363061	1460.71157	-0.99287	48.916	1.1868	0	6.1714E-05	2	116.01	180880000	5243;2836	372	3442
A0A8I3N023	no	AAQLGFGGVYVR	12	Unmodified	_AAQLGFGGVYVR_	0	MULTI-MATCH	2	619.33803	1236.66151	1.391	63.296	0.40786	-7.1054E-15	NaN	0	NaN	20460000	5744	374	3462
A0A8I3MEV9	no	AAQLIGTCSQNVAAIQEQVLGLGALR	26	Unmodified	_AAQLIGTCSQNVAAIQEQVLGLGALR_	0	MULTI-MSMS	3	894.484954	2680.43303	0.23049	100.74	0.37379	0	2.5617E-15	1	112.74	73356000	4809	375	3465
A0A8I3PDA9	no	AAQMPESDQIK	11	Acetyl (Protein N-term)	_(ac)AAQMPESDQIK_	0	MULTI-MSMS	2	630.300452	1258.58635	-1.1778	47.619	1.1551	0	0.004461	1	64.711	51850000	4813	378	3488
A0A8P0N6M8	no	AAQNSGEAEYIEK	13	Unmodified	_AAQNSGEAEYIEK_	0	MULTI-MSMS	2	705.330795	1408.64704	-2.2513	23.783	0.57498	0	0.014591	1	51.927	1211000	3879	379	3496
A0A8P0NP10	no	AAQTACRPLGK	11	Acetyl (Protein N-term)	_(ac)AAQTACRPLGK_	1	MULTI-MSMS	2	607.819147	1213.62374	0.25521	21.801	0.4727	0	0.00047329	1	108.15	8272600	6406	381	3504
A0A8C0PCF8	no	AAQTLLWTELIR	12	Unmodified	_AAQTLLWTELIR_	0	MULTI-MSMS	2	707.906276	1413.798	1.0772	95.469	0.54426	0	8.7311E-05	1	155.06	147510000	3157	382	3516
A0A8I3RSP3	no	AAQTSVAYGCIK	12	Unmodified	_AAQTSVAYGCIK_	0	MULTI-MSMS	2	634.818812	1267.62307	-0.61136	29.887	0.61145	3.5527E-15	0.00032955	2	108.43	74042000	4500	383	3528
A0A8I3MQZ4	no	AAQTTHQFIIAK	12	Unmodified	_AAQTTHQFIIAK_	0	MULTI-MATCH	2	664.869694	1327.72483	0.92076	21.599	0.21305	0	NaN	0	NaN	904160	4309	384	3549
A0A8C0RDZ0	no	AAQVQPVGEATR	12	Unmodified	_AAQVQPVGEATR_	0	MULTI-SECPEP	2	613.828026	1225.6415	0.72668	17.232	0.20414	3.5527E-15	0.010101	1	86.624	3380800	4895	386	3554
A0A8C0Q5M8	no	AASAAAASAAAAAAASGSPGPGEGSAGGEK	30	Acetyl (Protein N-term)	_(ac)AASAAAASAAAAAAASGSPGPGEGSAGGEK_	0	MULTI-MSMS	3	805.045718	2412.11532	-0.094248	75.4	0.74473	0	1.21E-25	2	117.8	271900000	437;4550	388	3564
A0A8C0Q5M8	no	AASAAAASAAAAAAASGSPGPGEGSAGGEKR	31	Acetyl (Protein N-term)	_(ac)AASAAAASAAAAAAASGSPGPGEGSAGGEKR_	1	MULTI-MATCH	3	857.079421	2568.21643	-0.86915	64.791	0.78148	0	NaN	0	NaN	32272000	437;4550	389	3575
A0A8I3S7B6	no	AASAAGAAGGAGGSSGAAGAAGGGAGAGAR	30	Unmodified	_AASAAGAAGGAGGSSGAAGAAGGGAGAGAR_	0	MULTI-MSMS	3	705.668916	2113.98492	0.5325	18.463	1.1543	0	8.2169E-05	1	45.941	4786200	6288	390	3582
A0A8I3S7B6	no	AASAAGAAGGAGGSSGAAGAAGGGAGAGAR	30	Unmodified	_AASAAGAAGGAGGSSGAAGAAGGGAGAGAR_	0	MULTI-MSMS	3	705.668916	2113.98492	0.3433	19.475	0.67259	-3.5527E-15	0.0070846	1	26.6	1824500	6288	390	3583
A0A8I3S7B6	no	AASAAGAAGGAGGSSGAAGAAGGGAGAGAR	30	Unmodified	_AASAAGAAGGAGGSSGAAGAAGGGAGAGAR_	0	MULTI-MSMS	3	705.668916	2113.98492	1.9177	23.036	0.27238	0	0.058626	1	9.97	943730	6288	390	3584
A0A8I3S7B6	no	AASAAGAAGGAGGSSGAAGAAGGGAGAGAR	30	Unmodified	_AASAAGAAGGAGGSSGAAGAAGGGAGAGAR_	0	MULTI-MATCH	3	705.668916	2113.98492	-0.16721	20.092	0.37319	0	NaN	0	NaN	1760700	6288	390	3593
A0A8P0TL70	no	AASAAVDELSR	11	Acetyl (Protein N-term)	_(ac)AASAAVDELSR_	0	MULTI-MSMS	2	566.28566	1130.55677	-0.010836	65.12	0.54235	0	0.0017656	2	77.379	13957000	2716	391	3598
A0A8C0S4U0	no	AASADSTTEGTPADGFTVLSTK	22	Unmodified	_AASADSTTEGTPADGFTVLSTK_	0	MULTI-MSMS	3	709.674451	2126.00152	0.094521	61.992	0.64775	0	1.8863E-05	1	68.88	102730000	5309	392	3607
A0A8C0S4U0	no	AASADSTTEGTPADGFTVLSTK	22	Unmodified	_AASADSTTEGTPADGFTVLSTK_	0	MULTI-MSMS	2	1064.00804	2126.00152	0.25043	61.959	0.51184	0	2.167E-21	1	159.22	24703000	5309	392	3608
A0A8C0TBZ9	yes	AASAPGAPSPPPEEPPAPAPAAGEAPAEQAGDAAAEAR	38	Unmodified	_AASAPGAPSPPPEEPPAPAPAAGEAPAEQAGDAAAEAR_	0	MULTI-MSMS	3	1148.88159	3443.62296	0.51604	58.926	0.84678	0	0.00012614	2	37.357	34108000	5921	394	3635
A0A8I3PBM7	no	AASCVLLHTGQK	12	Acetyl (Protein N-term)	_(ac)AASCVLLHTGQK_	0	MULTI-MSMS	2	663.845361	1325.67617	0.26022	45.532	1.3599	0	2.3886E-07	3	211.78	789320000	5718	395	3648
A0A8I3MU97	no	AASEGPAGVLPCLELPTYAAACALVSSR	28	Unmodified	_AASEGPAGVLPCLELPTYAAACALVSSR_	0	MULTI-MSMS	3	944.473726	2830.39935	0.9056	103.95	0.54359	1.4211E-14	7.7607E-16	3	100.27	35275000	3423	396	3661
E2RQ08	no	AASFLLALEPELEAR	15	Unmodified	_AASFLLALEPELEAR_	0	MULTI-MSMS	2	815.445963	1628.87737	0.34502	98.443	0.57578	0	9.2079E-06	1	138.76	183540000	164	398	3674
A0A8I3N8V6	no	AASGAGDPLNTK	12	Acetyl (Protein N-term)	_(ac)AASGAGDPLNTK_	0	MULTI-MATCH	2	572.28566	1142.55677	-1.6982	38.867	0.67869	0	NaN	0	NaN	27034000	5888	399	3696
A0A8I3PJR7	no	AASGAPPRPATHLLFDMDGLLLDTER	26	Acetyl (Protein N-term)	_(ac)AASGAPPRPATHLLFDMDGLLLDTER_	1	MSMS	3	936.144598	2805.41196	NaN	100.07	1	0	0.0023752	1	42.738		5476	400	3699
A0A8P0SI18	no	AASGAVEPGRPAATAAPSAAPAR	23	Acetyl (Protein N-term)	_(ac)AASGAVEPGRPAATAAPSAAPAR_	1	MULTI-MSMS	3	697.031015	2088.07121	-0.9941	36.968	0.42575	7.1054E-15	1.1902E-17	2	129.02	5886800	1389	401	3703
A0A8I3PK82	no	AASGSGMAQK	10	Acetyl (Protein N-term)	_(ac)AASGSGMAQK_	0	MULTI-MSMS	2	475.224017	948.43348	0.22591	16.641	0.20256	0	0.00020167	1	149.65	16870000	4967	402	3708
A0A8C0T2B3	no	AASGTLSTFR	10	Acetyl (Protein N-term)	_(ac)AASGTLSTFR_	0	MULTI-MSMS	2	526.772188	1051.52982	0.027694	58.178	0.67897	-7.1054E-15	0.00042972	1	113.74	11629000	5780	403	3720
A0A8I3PPA2	no	AASGTTSDDAQPGSSAGPTGK	21	Unmodified	_AASGTTSDDAQPGSSAGPTGK_	0	MULTI-MSMS	2	931.921766	1861.82898	0.51564	15.503	0.17008	0	0.00082153	1	48.704	4171000	404	404	3732
A0A8I3PYF0	no	AASITSEVFNK	11	Unmodified	_AASITSEVFNK_	0	MULTI-MSMS	2	583.806228	1165.5979	1.0335	44.87	0.54418	0	0.011178	1	61.161	8380700	5525	406	3753
A0A8I3PYS5	no	AASLLLEILGLLCK	14	Unmodified	_AASLLLEILGLLCK_	0	MULTI-MSMS	3	505.305589	1512.89494	-0.50218	111.91	0.16982	0	0.00073068	1	73.466	18898000	2053	408	3760
A0A8C0SZ55	no	AASLQPGISEDLQK	14	Unmodified	_AASLQPGISEDLQK_	0	MULTI-MSMS	2	728.885738	1455.75692	0.37591	44.234	1.1772	0	0.00013401	2	116.55	74170000	2141	409	3767
A0A8C0RR53	no	AASNCGIVESILNWVK	16	Unmodified	_AASNCGIVESILNWVK_	0	MSMS	2	880.953629	1759.8927	NaN	105.37	1	0	0.0027731	1	61.932		3646	410	3778
A0A8I3SCB6	no	AASQSTQVPTVTEGAAAALLLSK	23	Unmodified	_AASQSTQVPTVTEGAAAALLLSK_	0	MULTI-MATCH	3	738.737385	2213.19033	-0.34856	88.059	1.1927	0	NaN	0	NaN	71363000	3764	412	3793
A0A8C0MC76	no	AASSFHGLAQANGR	14	Acetyl (Protein N-term),Deamidation (NQ)	_(ac)AASSFHGLAQAN(de)GR_	0	MULTI-MSMS	2	715.344572	1428.67459	1.8783	45.224	1.2242	0	0.00010113	1	122.7	46014000	1017	413	3797
A0A8P0SUA7	no	AASSLEQK	8	Acetyl (Protein N-term)	_(ac)AASSLEQK_	0	MULTI-MSMS	2	438.227082	874.439611	0.054292	26.129	0.44284	0	0.011195	1	77.282	1538100	5864	414	3803
A0A8C0ML39	no	AASSLLANLWQYSK	14	Unmodified	_AASSLLANLWQYSK_	0	MULTI-MSMS	2	776.411923	1550.80929	-0.8374	95.03	0.64526	0	9.2245E-07	1	159.94	352010000	1501;6542	415	3813
A0A8I3QAG8	no	AASTASHRPIK	11	Acetyl (Protein N-term)	_(ac)AASTASHRPIK_	1	MULTI-MSMS	2	590.825286	1179.63602	-0.31686	13.783	0.48371	0	0.00051265	1	105.52	6300000	6179	418	3839
A0A8I3S238	no	AASVPVEFQEHHLSEVQNMASEEK	24	Unmodified	_AASVPVEFQEHHLSEVQNMASEEK_	0	MULTI-MSMS	3	899.425541	2695.25479	-0.36063	58.379	0.40737	0	0.00031598	1	43.696	17516000	967	421	3853
A0A8I3PZM2	no	AASVPYFEILEK	12	Unmodified	_AASVPYFEILEK_	0	MULTI-MSMS	2	683.866285	1365.71802	2.8889	83.155	0.37293	1.4211E-14	0.0038664	2	70.1	18885000	1659	423	3866
A0A8C0PPR3	no	AASVVQPQPLVVVK	14	Unmodified	_AASVVQPQPLVVVK_	0	MULTI-MSMS	2	717.937576	1433.8606	0.16935	51.014	0.57805	0	0.0066768	1	58.955	42161000	3719	424	3872
A0A8P0SBF6	no	AATACFGFPK	10	Unmodified	_AATACFGFPK_	0	MULTI-MSMS	2	535.260402	1068.50625	-0.90733	48.279	0.71424	0	0.0076394	1	73.248	8691500	3359	427	3893
A0A8P0PDY0	no	AATAFNSTEPGSAEGFK	17	Unmodified	_AATAFNSTEPGSAEGFK_	0	MULTI-MSMS	2	842.894291	1683.77403	-2.6689	44.631	0.47637	0	1.1905E-06	1	131.17	3267500	6485	428	3905
A0A8I3N6K0	no	AATAPLLEAVDNLSAFASNPEFSSIPAQISPEGR	34	Unmodified	_AATAPLLEAVDNLSAFASNPEFSSIPAQISPEGR_	0	MULTI-MSMS	3	1157.58612	3469.73653	0.88987	111.2	0.20279	0	2.9629E-30	2	112.9	109830000	5438	429	3918
A0A8I3N6K0	no	AATAPLLEAVDNLSAFASNPEFSSIPAQISPEGR	34	Unmodified	_AATAPLLEAVDNLSAFASNPEFSSIPAQISPEGR_	0	MULTI-MATCH	4	868.441409	3469.73653	0.11992	111.21	0.23689	0	NaN	0	NaN	130040000	5438	429	3932
A0A8C0P6K8	no	AATASPGAGGVDGKPR	16	Acetyl (Protein N-term)	_(ac)AATASPGAGGVDGKPR_	1	MULTI-MSMS	2	727.373329	1452.73211	1.0171	20.434	0.9859	0	9.8646E-07	2	138.45	10311000	3629	430	3935
A0A8P0NFD4	no	AATDCSDLGQSR	12	Unmodified	_AATDCSDLGQSR_	0	MULTI-MSMS	2	640.780415	1279.54628	-0.068377	17.082	0.23665	0	6.8781E-05	1	148.56	10781000	4381	432	3948
A0A8C0T4D5	no	AATDPVAADLQMAAGLTDIFK	21	Unmodified	_AATDPVAADLQMAAGLTDIFK_	0	MSMS	3	707.029512	2118.06671	NaN	109.76	1	0	0.0070119	1	42.618		1331	433	3960
A0A8I3RRR3	no	AATECMCNLAMSK	13	Unmodified	_AATECMCNLAMSK_	0	MULTI-MSMS	2	743.81149	1485.60843	-0.74024	41.148	0.306	0	0.00017052	1	100.72	9034600	4340	434	3968
A0A8P0T6S6	no	AATESFASDPILYR	14	Unmodified	_AATESFASDPILYR_	0	MULTI-MSMS	2	770.885738	1539.75692	0.83938	64.689	1.2902	0	1.6245E-10	2	201.48	527740000	5637;6498	435	3983
A0A8P0T6S6	no	AATESFASDPILYRPVAVALDTK	23	Unmodified	_AATESFASDPILYRPVAVALDTK_	1	MULTI-MSMS	2	1218.14447	2434.27439	1.174	85.884	0.5426	0	2.852E-24	2	166.35	20396000	5637;6498	436	3994
A0A8I3Q0D2	no	AATFFGEVVK	10	Acetyl (Protein N-term)	_(ac)AATFFGEVVK_	0	MULTI-MSMS	2	555.795132	1109.57571	0.32499	98.185	0.67585	0	0.00022449	1	138.4	192950000	4375	438	4007
A0A8I3S7B6	no	AATKDEDEWKEFEQK	15	Unmodified	_AATKDEDEWKEFEQK_	2	MULTI-MSMS	2	927.431238	1852.84792	0.25691	38.152	0.27104	0	3.1223E-31	1	259.7	15191000	6288	441	4022
A0A8I3Q022	no	AATLAQELEK	10	Unmodified	_AATLAQELEK_	0	MULTI-MATCH	2	537.295496	1072.57644	0.44872	39.327	0.30743	0	NaN	0	NaN	3967700	2103	442	4043
A0A8I3N0D3	no	AATMEVQAGPLR	12	Oxidation (M)	_AATM(ox)EVQAGPLR_	0	MULTI-MSMS	2	630.324262	1258.63397	0.6364	39.444	0.74924	0	0.0024105	1	95.358	7386000	6365;6188;3979	443	4046
A0A8P0SCG5	no	AATNLENQLHSAQK	14	Acetyl (Protein N-term)	_(ac)AATNLENQLHSAQK_	0	MULTI-MSMS	2	783.897168	1565.77978	0.95524	50.329	0.34023	0	0.00017608	1	93.839	9011400	4298	445	4063
A0A8P0SCG5	no	AATNLENQLHSAQK	14	Acetyl (Protein N-term)	_(ac)AATNLENQLHSAQK_	0	MULTI-MATCH	2	783.897168	1565.77978	2.0205	46.586	0.20363	0	NaN	0	NaN	11015000	4298	445	4073
A0A8C0SL61	no	AATPVIMVGPGTGVAPFIGFIQER	24	Unmodified	_AATPVIMVGPGTGVAPFIGFIQER_	0	MULTI-MSMS	3	810.106756	2427.29844	0.81301	103.61	0.54362	0	2.641E-05	1	57.768	55055000	5530	446	4078
A0A8C0PNR7	no	AATQELALLISR	12	Unmodified	_AATQELALLISR_	0	MULTI-MATCH	2	643.377352	1284.74015	0.13362	76.784	0.91575	0	NaN	0	NaN	48261000	432	447	4099
A0A8C0T8L9	no	AATTAGAAGLAGGHHR	16	Unmodified	_AATTAGAAGLAGGHHR_	0	MULTI-MSMS	3	473.579762	1417.71746	0.30123	13.907	0.38788	0	0.012806	1	39.629	2591100	5870	451	4120
A0A8I3QGM8	no	AATTVLQELK	10	Unmodified	_AATTVLQELK_	0	MULTI-MSMS	2	537.313689	1072.61282	-0.44161	45.735	0.78263	0	0.0031917	2	87.308	12898000	2311	453	4137
A0A8C0R9A2	no	AATVESSVEDPLR	13	Acetyl (Protein N-term)	_(ac)AATVESSVEDPLR_	0	MULTI-MSMS	2	708.354271	1414.69399	-0.38062	76.242	1.0508	0	4.7644E-05	2	120.09	58401000	4803	455	4152
A0A8I3S4K4	no	AAVAAVQGAVHELLEFAR	18	Unmodified	_AAVAAVQGAVHELLEFAR_	0	MULTI-MSMS	3	618.00737	1851.00028	0.29887	99.205	0.44084	0	1.5644E-09	1	140.02	79469000	615	459	4171
A0A8I3RSF7	no	AAVAAVSSAK	10	Acetyl (Protein N-term)	_(ac)AAVAAVSSAK_	0	MULTI-MSMS	2	458.758549	915.502546	-0.24751	38.849	0.27132	0	0.0039652	1	73.233	7125200	1751	460	4183
A0A8I3N041	no	AAVAPEEVSEVIFGHVLAAGCGQNPVR	27	Unmodified	_AAVAPEEVSEVIFGHVLAAGCGQNPVR_	0	MULTI-MSMS	3	926.472826	2776.39665	-0.0030177	97.524	0.88093	0	8.8044E-39	3	157.15	775460000	2646	462	4199
A0A8I3N041	no	AAVAPEEVSEVIFGHVLAAGCGQNPVR	27	Unmodified	_AAVAPEEVSEVIFGHVLAAGCGQNPVR_	0	MULTI-MSMS	5	556.286606	2776.39665	0.14364	97.524	0.37412	0	0.0076139	1	29.918	12776000	2646	462	4200
A0A8I3N041	no	AAVAPEEVSEVIFGHVLAAGCGQNPVR	27	Unmodified	_AAVAPEEVSEVIFGHVLAAGCGQNPVR_	0	MULTI-SECPEP	4	695.106438	2776.39665	-2.0213	97.506	0.57578	0	0.065548	1	24.833	112320000	2646	462	4201
A0A8C0P4Y3	no	AAVAWEAGKPLSIEEVEVAPPK	22	Unmodified	_AAVAWEAGKPLSIEEVEVAPPK_	1	MULTI-MSMS	3	764.414243	2290.2209	-0.028435	74.3	0.74644	0	0.00066935	1	46.099	160150000	3567	463	4222
A0A8C0PFF8	no	AAVDAGFVPNDMQVGQTGK	19	Unmodified	_AAVDAGFVPNDMQVGQTGK_	0	MULTI-MSMS	2	952.962182	1903.90981	0.35053	62.515	0.61013	0	2.4741E-09	1	133.16	361480000	3957	465	4238
A0A8P0TLF5	no	AAVDEENDEKEDEER	15	Unmodified	_AAVDEENDEKEDEER_	1	MULTI-MSMS	2	889.371574	1776.7286	0.22551	15.469	0.23808	-1.7764E-15	5.6223E-05	1	136.82	8033700	6552;6551;5810	466	4251
A0A8I3MXU5	no	AAVDYFFGELR	11	Unmodified	_AAVDYFFGELR_	0	MSMS	2	644.322045	1286.62954	NaN	91.009	1	0	0.032461	1	51.268		2315	467	4265
A0A8I3N7S3	no	AAVEALQSQALHATSQQPLR	20	Unmodified	_AAVEALQSQALHATSQQPLR_	0	MULTI-MSMS	3	707.046665	2118.11816	0.2974	53.38	0.5788	7.1054E-15	2.5066E-14	1	148.24	203330000	2126	468	4275
A0A8I3PXL2	no	AAVEEGIVLGGGCALLR	17	Unmodified	_AAVEEGIVLGGGCALLR_	0	MULTI-MSMS	2	842.956172	1683.89779	1.5337	79.722	1.3917	0	2.1274E-09	3	155.97	1173300000	5923	470	4294
A0A8I3PMD4	no	AAVEGTVEAGATVESTAC	18	Unmodified	_AAVEGTVEAGATVESTAC_	0	MSMS	2	861.896174	1721.77779	NaN	112.83	1	0	0.053008	1	38.783		6511	472	4307
A0A8I3N1B0	no	AAVEHVVADAGAFLR	15	Acetyl (Protein N-term)	_(ac)AAVEHVVADAGAFLR_	0	MULTI-MSMS	2	784.414997	1566.81544	-0.082989	100.56	0.98506	0	1.5838E-07	2	153.74	326210000	5851	473	4312
A0A8P0PEI2	no	AAVELALLGAR	11	Unmodified	_AAVELALLGAR_	0	MULTI-MSMS	2	542.329673	1082.64479	-1.832	68.187	0.50917	0	0.001988	1	85.676	5198600	5413	474	4324
A0A8C0PJT1	no	AAVELEEPEDAR	12	Unmodified	_AAVELEEPEDAR_	0	MULTI-MSMS	2	664.820064	1327.62557	-1.1879	36.873	0.79897	0	0.015453	1	54.066	37271000	3911	475	4334
A0A8C0PJT1	no	AAVELEEPEDAR	12	Unmodified	_AAVELEEPEDAR_	0	MSMS	2	664.820064	1327.62557	NaN	37.106	1	0	0.00028769	1	97.965		3911	475	4335
A0A8I3NZP6	no	AAVENLPTFLVELSR	15	Unmodified	_AAVENLPTFLVELSR_	0	MULTI-MSMS	2	829.959237	1657.90392	-0.53984	101.37	0.85122	0	1.1888E-05	3	136.7	1126300000	763	476	4349
A0A8C0TPY7	no	AAVESLGFILFR	12	Unmodified	_AAVESLGFILFR_	0	MULTI-MSMS	2	661.876988	1321.73942	-0.059925	98.869	1.1875	0	0.00010331	2	163.32	286310000	3527;6086	477	4363
A0A8I3S0R4	no	AAVETLGIPCFLGGMAR	17	Unmodified	_AAVETLGIPCFLGGMAR_	0	MULTI-MSMS	2	881.952575	1761.8906	3.0405	96.806	0.67895	1.4211E-14	2.6101E-06	2	121.08	57963000	3851	478	4375
A0A8I3PJ58	no	AAVETPFLDSGENLVQK	17	Unmodified	_AAVETPFLDSGENLVQK_	0	MULTI-MSMS	2	909.467623	1816.92069	-2.3551	74.096	0.44143	1.4211E-14	0.0038588	1	53.6	11112000	5159	479	4385
A0A8C0TAT6	no	AAVEWFDGKDFQGSK	15	Unmodified	_AAVEWFDGKDFQGSK_	1	MULTI-MSMS	2	842.901919	1683.78929	0.13408	60.393	0.54163	0	0.00012385	1	130.44	66840000	3143;6332;3329	480	4390
A0A8I3NCB2	no	AAVHEALCDNVDTR	14	Unmodified	_AAVHEALCDNVDTR_	0	MULTI-MSMS	2	785.867553	1569.72055	0.52041	24.77	0.54369	0	0.00015026	1	99.522	10584000	4013	481	4403
A0A8P0PEA0	no	AAVIPLGTWR	10	Unmodified	_AAVIPLGTWR_	0	MULTI-MSMS	2	542.319109	1082.62366	-0.24253	65.706	1.0157	0	0.013063	1	65.465	76924000	6555	482	4415
A0A8C0SUM9	no	AAVLESLLR	9	Acetyl (Protein N-term)	_(ac)AAVLESLLR_	0	MULTI-MSMS	2	507.303124	1012.5917	-0.30625	111.47	0.20427	0	0.00021777	1	187.55	42378000	5655	483	4427
A0A8P0TJC5	no	AAVLIFANK	9	Unmodified	_AAVLIFANK_	0	MSMS	2	473.789653	945.564752	NaN	49.36	1	0	0.0083387	1	84.244		1774	484	4440
A0A8C0SNN1	no	AAVLLEQER	9	Unmodified	_AAVLLEQER_	0	MULTI-MSMS	2	514.790381	1027.56621	-0.016407	29.829	0.71227	0	0.0014287	1	136.16	115660000	3211	485	4452
A0A8C0PIL6	no	AAVLLHLLR	9	Unmodified	_AAVLLHLLR_	0	MULTI-MSMS	2	503.332019	1004.64948	0.88669	52.995	0.33823	0	0.007082	1	84.244	8979200	4100	486	4464
A0A8C0QAU4	no	AAVLQQVLER	10	Acetyl (Protein N-term)	_(ac)AAVLQQVLER_	0	MULTI-MSMS	2	584.837862	1167.66117	1.1042	102.8	0.30504	0	0.0012773	1	93.178	7665400	4645;6361	488	4478
A0A8P0N3U1	no	AAVLVQQWVSYADTELIPAACGATLPALGLR	31	Unmodified	_AAVLVQQWVSYADTELIPAACGATLPALGLR_	0	MULTI-MSMS	4	814.436506	3253.71692	-2.2431	111.23	0.13528	0	7.8535E-09	1	63.085	28648000	5408;6428	489	4488
A0A8I3P2M1	no	AAVMHDILDMMPEGIK	16	Unmodified	_AAVMHDILDMMPEGIK_	0	MSMS	2	885.932993	1769.85143	NaN	88.99	1	0	3.3482E-05	1	88.021		2498	490	4493
A0A8C0M958	no	AAVMVYDDANKK	12	Unmodified	_AAVMVYDDANKK_	1	MULTI-MSMS	2	662.83192	1323.64929	-1.5769	19.03	0.27146	0	0.0024546	1	89.029	4615700	1031;4852	492	4498
A0A8C0TSE7	no	AAVPELLQQQEEDR	14	Acetyl (Protein N-term)	_(ac)AAVPELLQQQEEDR_	0	MULTI-MSMS	2	834.415391	1666.81623	-3.2409	86.448	2.3401	0	6.7304E-05	3	117.25	122280000	3853	493	4513
A0A8C0SG12	no	AAVPSGASTGIYEALELR	18	Unmodified	_AAVPSGASTGIYEALELR_	0	MULTI-MSMS	2	902.975615	1803.93668	0.1178	84.171	3.9508	0	1.5889E-09	7	145.6	2585900000	5458;4299	494	4533
A0A8C0SG12	no	AAVPSGASTGIYEALELR	18	Unmodified	_AAVPSGASTGIYEALELR_	0	MULTI-MSMS	2	902.975615	1803.93668	1.0951	88.317	0.4434	-1.4211E-14	4.1947E-08	1	115.8	33361000	5458;4299	494	4534
A0A8C0SG12	no	AAVPSGASTGIYEALELR	18	Unmodified	_AAVPSGASTGIYEALELR_	0	MULTI-MSMS	2	902.975615	1803.93668	0.25551	88.628	0.47461	0	2.9011E-07	1	108.17	36193000	5458;4299	494	4535
A0A8C0SG12	no	AAVPSGASTGIYEALELR	18	Unmodified	_AAVPSGASTGIYEALELR_	0	MULTI-MSMS	2	902.975615	1803.93668	1.8881	89.751	1.493	0	3.8107E-08	2	117.7	33982000	5458;4299	494	4536
A0A8C0SG12	no	AAVPSGASTGIYEALELR	18	Unmodified	_AAVPSGASTGIYEALELR_	0	MSMS	2	902.975615	1803.93668	NaN	90.565	1	0	1.0687E-05	1	84.566		5458;4299	494	4537
A0A8C0SG12	no	AAVPSGASTGIYEALELR	18	Unmodified	_AAVPSGASTGIYEALELR_	0	MSMS	2	902.975615	1803.93668	NaN	94.402	1	0	0.00026793	1	74.769		5458;4299	494	4538
A0A8C0SG12	no	AAVPSGASTGIYEALELR	18	Unmodified	_AAVPSGASTGIYEALELR_	0	MULTI-SECPEP	2	902.975615	1803.93668	0.43844	87.754	0.85354	0	2.073E-08	1	151.7	57017000	5458;4299	494	4539
A0A8C0SG12	no	AAVPSGASTGIYEALELR	18	Unmodified	_AAVPSGASTGIYEALELR_	0	MULTI-SECPEP	2	902.975615	1803.93668	-1.2562	94.757	0.64548	0	0.00077822	1	91.441	22853000	5458;4299	494	4540
A0A8I3S6W4	no	AAVQGAEVK	9	Acetyl (Protein N-term)	_(ac)AAVQGAEVK_	0	MULTI-MSMS	2	457.750724	913.486896	-0.75381	16.335	0.33185	0	0.0015493	1	101.28	7625100	582	497	4610
A0A8I3NX26	no	AAVQLPSGEDQNDWVAVHVVDFFNR	25	Unmodified	_AAVQLPSGEDQNDWVAVHVVDFFNR_	0	MULTI-MSMS	3	938.459574	2812.35689	0.78607	102.02	0.20372	0	0.0021264	1	35.812	10190000	4577	498	4619
A0A8C0T7M5	no	AAVQQLQAEGLSPR	14	Unmodified	_AAVQQLQAEGLSPR_	0	MULTI-MSMS	2	734.399347	1466.78414	0.10477	44.403	1.1437	0	1.4522E-12	2	215.89	151870000	4031;4122	499	4623
A0A8C0T7M5	no	AAVQQLQAEGLSPR	14	Unmodified	_AAVQQLQAEGLSPR_	0	MULTI-MATCH	2	734.399347	1466.78414	-0.41069	45.848	0.7475	0	NaN	0	NaN	37172000	4031;4122	499	4633
A0A8C0Q9X4	no	AAVQVLDDIEK	11	Unmodified	_AAVQVLDDIEK_	0	MULTI-MSMS	2	600.82716	1199.63977	0.96446	54.481	0.6785	0	0.00017311	3	147.2	91944000	1159	500	4640
A0A8I3PK95	no	AAVSDMAQEK	10	Unmodified	_AAVSDMAQEK_	0	MULTI-MSMS	2	525.250231	1048.48591	0.17773	15.605	0.2042	0	0.0076394	1	73.248	15915000	2472	501	4651
A0A8C0TDT9	no	AAVSHWQQQSYLDSGIHSGATTTAPSLSGK	30	Unmodified	_AAVSHWQQQSYLDSGIHSGATTTAPSLSGK_	0	MULTI-MSMS	3	1029.17064	3084.49009	0.40587	53.479	0.51067	0	8.7593E-39	2	148.66	27865000	138	502	4663
A0A8P0PLN0	no	AAVSQESPGGLEAGNAK	17	Unmodified	_AAVSQESPGGLEAGNAK_	0	MULTI-MSMS	2	793.394458	1584.77436	0.39307	26.44	0.57904	0	4.1863E-06	2	108.56	9196600	434	505	4686
A0A8P0TTG0	no	AAVTLLGDEK	10	Unmodified	_AAVTLLGDEK_	0	MULTI-MSMS	2	508.784764	1015.55498	0.27908	36.774	0.83297	0	0.0013088	1	105.36	96922000	3064	506	4698
A0A8P0TTG0	no	AAVTLLGDEKK	11	Unmodified	_AAVTLLGDEKK_	1	MULTI-MSMS	2	572.832246	1143.64994	0.061616	22.344	0.61019	0	0.0038708	2	91.867	9966000	3064	507	4712
A0A8C0T5U5	no	AAVVENVVK	9	Acetyl (Protein N-term)	_(ac)AAVVENVVK_	0	MSMS	2	485.782025	969.549496	NaN	70.886	1	0	0.01191	1	65.246		5825	508	4723
A0A8C0SS58	no	AAVVESHK	8	Unmodified	_AAVVESHK_	0	MULTI-MSMS	2	420.732335	839.450116	0.44378	6.3768	1.2262	0	0.013079	1	89.142	5929200	5613	509	4735
A0A8I3MLQ5	no	AAVVHHFESLPAGSTLIFYK	20	Unmodified	_AAVVHHFESLPAGSTLIFYK_	0	MULTI-MSMS	4	547.545383	2186.15242	1.5257	66.33	1.1521	0	0.049179	1	17.021	86537000	4271	510	4749
A0A8C0RVQ9	no	AAVVTTQGDQEGAEASR	17	Unmodified	_AAVVTTQGDQEGAEASR_	0	MULTI-MSMS	2	845.405554	1688.79656	0.32958	19.586	0.54233	3.5527E-15	1.0389E-17	1	198.57	26775000	5201	511	4753
A0A8I3PWI9	no	AAVWQQVLAVDAR	13	Acetyl (Protein N-term)	_(ac)AAVWQQVLAVDAR_	0	MULTI-MSMS	2	734.898983	1467.78341	-0.89477	106.28	0.61141	0	3.6635E-05	1	123.79	14482000	5863	512	4765
A0A8I3RPU3	no	AAVYSGISFK	10	Acetyl (Protein N-term)	_(ac)AAVYSGISFK_	0	MULTI-SECPEP	2	542.787307	1083.56006	0.28738	81.932	0.57802	0	0.0636	1	44.203	7084000	2348	513	4775
A0A8P0NYW1	no	AAWAPPAALAPASSGNAIYDFFIGR	25	Unmodified	_AAWAPPAALAPASSGNAIYDFFIGR_	0	MULTI-MSMS	3	845.432408	2533.27539	0.65026	108.19	0.51063	0	1.7278E-05	1	58.92	22014000	928	514	4781
A0A8C0NQ45	no	AAWEVDTGRR	10	Unmodified	_AAWEVDTGRR_	1	MULTI-MATCH	2	580.793986	1159.57342	-3.1635	26.183	0.40893	0	NaN	0	NaN	2598000	3007	515	4794
A0A8I3PI19	no	AAWGEDTDYTPVWCMR	16	Unmodified	_AAWGEDTDYTPVWCMR_	0	MULTI-MSMS	2	979.414011	1956.81347	-1.5046	91.679	0.27132	1.4211E-14	0.0002197	1	83.617	13560000	2756	516	4798
A0A8C0MCU9	no	AAYDVSSFSFFQR	13	Unmodified	_AAYDVSSFSFFQR_	0	MULTI-MSMS	2	762.859523	1523.70449	1.2733	91.23	0.83891	0	1.9623E-05	4	160.75	63995000	1182	517	4803
A0A8I3NEK0	no	AAYEAELGDAR	11	Unmodified	_AAYEAELGDAR_	0	MULTI-MSMS	2	583.277835	1164.54112	-2.1959	33.784	0.37257	0	0.009211	1	63.426	3710700	5929;6396	518	4814
A0A8I3NEK0	no	AAYEAELGDARK	12	Unmodified	_AAYEAELGDARK_	1	MULTI-MSMS	2	647.325316	1292.63608	-0.073635	24.031	0.60902	-3.5527E-15	0.003676	1	83.869	9943300	5929;6396	519	4825
A0A8C0SKU0	no	AAYFGIYDTAK	11	Unmodified	_AAYFGIYDTAK_	0	MULTI-MSMS	2	610.303321	1218.59209	0.66402	60.847	1.1844	0	0.0023348	2	83.647	1239800000	5523	520	4837
A0A8I3S2Q1	no	AAYFGVYDTAK	11	Unmodified	_AAYFGVYDTAK_	0	MULTI-MSMS	2	603.295496	1204.57644	0.78013	52.971	0.98504	-7.1054E-15	0.0041587	2	74.165	1126800000	2087;2586	521	4851
A0A8I3PQP9	no	AAYQVAALPK	10	Unmodified	_AAYQVAALPK_	0	MULTI-MSMS	2	516.297842	1030.58113	-0.1947	38.484	0.84776	7.1054E-15	0.0063009	1	75.692	34038000	5038	522	4861
A0A8I3PV71	no	AAYVLFYQR	9	Unmodified	_AAYVLFYQR_	0	MULTI-MSMS	2	565.803291	1129.59203	1.686	63.296	0.44166	-7.1054E-15	0.029343	1	58.604	9017300	2701;4864	525	4877
A0A8C0SRF0	no	ACADAGLLDESFLR	14	Unmodified	_ACADAGLLDESFLR_	0	MULTI-MSMS	2	769.369398	1536.72424	0.49617	82.56	0.40786	-1.4211E-14	0.00015469	2	110.08	21373000	5608	526	4888
P62872	no	ACADATLSQITNNIDPVGR	19	Unmodified	_ACADATLSQITNNIDPVGR_	0	MULTI-MSMS	2	1008.49438	2014.9742	-0.20983	80.884	0.4756	1.4211E-14	4.6231E-22	1	190.85	22848000	226	527	4900
A0A8I3P9Y9	no	ACADPAAGSVILLENLR	17	Unmodified	_ACADPAAGSVILLENLR_	0	MULTI-MSMS	3	590.645333	1768.91417	0.21105	90.472	1.9001	0	1.3501E-06	3	118.21	1087900000	5736	528	4910
A0A8I3P9Y9	no	ACADPAAGSVILLENLR	17	Unmodified	_ACADPAAGSVILLENLR_	0	MULTI-MSMS	2	885.464361	1768.91417	-0.59583	90.304	1.8324	0	3.6594E-32	4	244.72	1461500000	5736	528	4911
A0A8I3RW82	no	ACALQVLSAILEGSK	15	Unmodified	_ACALQVLSAILEGSK_	0	MULTI-MSMS	2	780.426716	1558.83888	-1.2352	104.74	0.47655	0	8.7936E-08	1	167.3	23107000	3430	531	4946
A0A8P0ND82	no	ACALSIAESCR	11	Unmodified	_ACALSIAESCR_	0	MULTI-MSMS	2	619.286822	1236.55909	-0.87993	38.923	0.27096	0	0.0023348	1	83.647	7163400	6472	532	4956
A0A8P0ND82	no	ACALSIAESCRPGDK	15	Unmodified	_ACALSIAESCRPGDK_	1	MULTI-MSMS	2	817.884889	1633.75522	-0.047719	35.704	0.681	0	0.0033261	1	77.64	7943900	6472	533	4967
A0A8I3S4M3	no	ACALSQINTK	10	Unmodified	_ACALSQINTK_	0	MULTI-MSMS	2	553.287148	1104.55974	-0.93641	25.031	0.37154	0	0.00038907	1	149.65	9394300	1908	534	4978
A0A8P0SGA5	no	ACDESFQPLGDIMK	14	Unmodified	_ACDESFQPLGDIMK_	0	MULTI-MSMS	2	805.863091	1609.71163	0.45021	77.736	1.3573	0	0.0025968	1	69.451	23092000	6523	537	4999
A0A8I3NC92	no	ACDESVLMDLK	11	Unmodified	_ACDESVLMDLK_	0	MULTI-MSMS	2	640.796688	1279.57882	-1.2289	61.355	0.74864	0	0.0060712	1	70.1	24366000	920	538	5010
A0A8C0QI65	no	ACDGNVDHAAAHITNR	16	Unmodified	_ACDGNVDHAAAHITNR_	0	MULTI-MATCH	2	861.392258	1720.76996	0.36465	16.878	0.16953	0	NaN	0	NaN	6425900	4734	539	5028
A0A8P0P2R9	no	ACDHITSNVLPLLLEQFHK	19	Unmodified	_ACDHITSNVLPLLLEQFHK_	0	MULTI-MSMS	4	559.54522	2234.15177	0.39898	92.134	0.84679	-1.4211E-14	0.0020892	2	45.157	29592000	5126	540	5032
A0A8C0SMD1	no	ACDYIQELR	9	Unmodified	_ACDYIQELR_	0	MULTI-MSMS	2	584.27678	1166.53901	0.24923	49.978	0.40919	0	0.008476	1	80.684	17189000	5543	541	5044
A0A8C0SUM9	no	ACELVQTNR	9	Unmodified	_ACELVQTNR_	0	MULTI-MSMS	2	545.769123	1089.52369	-0.56047	18.629	0.23622	0	0.0040548	1	95.741	2585500	5655	542	5056
A0A8I3NEL4	no	ACENLAPFNTALK	13	Unmodified	_ACENLAPFNTALK_	0	MULTI-MSMS	2	724.863751	1447.71295	-0.21299	59.158	0.94787	-7.1054E-15	2.641E-05	1	141.89	262860000	3223	543	5066
A0A8C0Q4V6	no	ACFHCETCK	9	Unmodified	_ACFHCETCK_	0	MULTI-MSMS	3	404.824671	1211.45218	-0.34808	11.972	0.61738	0	0.0060731	1	71.349	179270000	1063	545	5083
A0A8I3RVP6	no	ACFVGLIESPEGTEELK	17	Unmodified	_ACFVGLIESPEGTEELK_	0	MULTI-SECPEP	2	939.961316	1877.90808	3.5104	80.476	0.61103	0	0.014063	1	59.57	13850000	2349	546	5095
A0A8P0SBA9	no	ACGAPNVVEDEIDQYLSK	18	Unmodified	_ACGAPNVVEDEIDQYLSK_	0	MULTI-MSMS	2	1004.47004	2006.92552	-4.1468	97.314	0.50839	0	0.017874	1	36.96	38004000	4275	547	5102
A0A8I3S2R6	no	ACGHVVCWK	9	Unmodified	_ACGHVVCWK_	0	MULTI-MATCH	3	372.840761	1115.50045	-0.67728	18.486	0.47475	0	NaN	0	NaN	7274900	3839	550	5124
A0A8I3RT77	no	ACGLNFADLMAR	12	Unmodified	_ACGLNFADLMAR_	0	MULTI-SECPEP	2	669.818289	1337.62203	-3.4469	83.867	0.54039	0	0.0047091	1	107.21	78442000	542	551	5131
A0A8C0Z0Y6	no	ACGNFGIPCELR	12	Unmodified	_ACGNFGIPCELR_	0	MULTI-MSMS	2	697.321196	1392.62784	-1.659	61.18	1.3227	0	0.00024889	1	115.78	550340000	3467;5688	552	5143
A0A8I3NPM0	no	ACGVSRPVIACSVTIK	16	Unmodified	_ACGVSRPVIACSVTIK_	1	MULTI-MSMS	2	859.458024	1716.9015	1.6889	39.572	0.44219	7.1054E-15	2.1388E-08	1	159.08	44713000	5659	553	5155
A0A8I3QBF7	no	ACIDSNEDGDLSTSTVLR	18	Unmodified	_ACIDSNEDGDLSTSTVLR_	0	MULTI-MSMS	2	976.946926	1951.8793	-3.1053	55.81	0.71401	-7.1054E-15	7.4362E-05	1	84.753	14051000	996	555	5162
A0A8I3QBF7	no	ACIDSNEDGDLSTSTVLR	18	Unmodified	_ACIDSNEDGDLSTSTVLR_	0	MSMS	2	976.946926	1951.8793	NaN	56.334	1	0	0.0027903	1	58.487		996	555	5163
A0A8C0NJG0	no	ACIGAPQEGGLEQLEK	16	Unmodified	_ACIGAPQEGGLEQLEK_	0	MULTI-MSMS	2	850.419619	1698.82468	0.53702	54.591	0.78209	0	0.0013457	1	65.879	41898000	2802	556	5175
A0A8P0PLP4	no	ACIGDTLCQK	10	Unmodified	_ACIGDTLCQK_	0	MULTI-MSMS	2	583.270641	1164.52673	-0.026753	28.898	0.54451	-3.5527E-15	0.00039537	1	148.04	42501000	6602	557	5179
A0A8P0PLP4	no	ACIGDTLCQK	10	Unmodified	_ACIGDTLCQK_	0	MULTI-MATCH	2	583.270641	1164.52673	2.9103	27.812	0.23748	0	NaN	0	NaN	1045300	6602	557	5189
A0A8I3MXG8	no	ACIPYLK	7	Unmodified	_ACIPYLK_	0	MULTI-MSMS	2	432.736031	863.45751	-0.94991	42.879	1.3936	0	0.026714	1	91.093	28003000	5632	558	5192
A0A8I3P5J7	no	ACLDSGGLSPR	11	Unmodified	_ACLDSGGLSPR_	0	MSMS	2	566.774405	1131.53426	NaN	29.612	1	0	0.02887	1	52.725		5642	559	5205
A0A8C0RL07	no	ACLIFFDEIDAIGGAR	16	Unmodified	_ACLIFFDEIDAIGGAR_	0	MULTI-MSMS	2	884.440354	1766.86616	0.25102	102.84	0.74803	-1.4211E-14	0.00016373	1	86.313	70014000	2564	561	5232
A0A8C0RL07	no	ACLIFFDEIDAIGGAR	16	Unmodified	_ACLIFFDEIDAIGGAR_	0	MULTI-MSMS	2	884.440354	1766.86616	3.1235	113.3	0.54346	1.4211E-14	0.028563	2	39.917	3002900	2564	561	5233
A0A8I3MS75	no	ACLISLGYDVENDR	14	Unmodified	_ACLISLGYDVENDR_	0	MULTI-MSMS	2	812.885412	1623.75627	-0.22402	75.314	1.5943	0	3.7896E-09	2	185.77	250600000	5381	563	5273
A0A8I3MS75	no	ACLISLGYDVENDR	14	Unmodified	_ACLISLGYDVENDR_	0	MULTI-MATCH	2	812.885412	1623.75627	1.494	77.675	0.57802	0	NaN	0	NaN	11336000	5381	563	5292
A0A8I3MVW9	no	ACLISMGYNMGEAEFAR	17	Unmodified	_ACLISMGYNMGEAEFAR_	0	MULTI-MSMS	2	960.426064	1918.83757	-1.2335	88.961	0.37326	0	4.4373E-06	2	102.66	14279000	5457	564	5305
A0A8C0PRY5	no	ACNCLLLK	8	Unmodified	_ACNCLLLK_	0	MULTI-MSMS	2	496.256805	990.499057	-0.97663	32.726	0.67903	0	0.01352	1	88.029	47568000	4299	569	5334
A0A8I3S2R3	no	ACNQLGQFLQHR	12	Unmodified	_ACNQLGQFLQHR_	0	MULTI-MSMS	2	736.364784	1470.71502	1.9349	47.877	0.34072	0	0.00038809	1	100.84	93202000	451;4105;6353	571	5357
A0A8I3PI70	no	ACPHVWFER	9	Unmodified	_ACPHVWFER_	0	MULTI-MSMS	3	401.190559	1200.54985	-0.12985	40.348	0.94624	0	0.051357	1	32.731	14501000	2155;4689	572	5360
A0A8C0PYT5	no	ACPLDQAIGLLVAIFHK	17	Acetyl (Protein N-term)	_(ac)ACPLDQAIGLLVAIFHK_	0	MULTI-MSMS	3	636.68524	1907.03389	0.42953	112.55	0.34044	0	0.00057025	1	61.641	104250000	4433	573	5369
A0A8C0PYT5	no	ACPLDQAIGLLVAIFHKYSGK	21	Acetyl (Protein N-term)	_(ac)ACPLDQAIGLLVAIFHKYSGK_	1	MULTI-MSMS	3	781.755834	2342.24567	0.56069	112.29	0.30641	-1.4211E-14	9.4631E-08	1	103.27	14632000	4433	574	5377
A0A8P0TDG2	no	ACPRPEGLNFQDLK	14	Unmodified	_ACPRPEGLNFQDLK_	1	MULTI-MSMS	2	822.911764	1643.80898	-0.81184	49.423	0.54321	0	0.00071654	2	105.95	32477000	1943	575	5383
A0A8P0NLU9	no	ACPSTAGETPSGVK	14	Unmodified	_ACPSTAGETPSGVK_	0	MULTI-MSMS	2	681.321916	1360.62928	-2.4754	16.525	0.81235	0	9.5969E-05	1	122.98	17539000	5313;6377	576	5396
A0A8C0MQ45	no	ACQAATDDSELLK	13	Unmodified	_ACQAATDDSELLK_	0	MSMS	2	711.332481	1420.65041	NaN	34.727	1	0	0.00052116	1	83		1685	578	5405
A0A8I3NUN8	no	ACQALGAMLSK	11	Unmodified	_ACQALGAMLSK_	0	MULTI-MSMS	2	575.291376	1148.5682	-0.68569	44.778	0.68012	0	0.0074325	1	67.207	6956000	3225	579	5408
A0A8P0SG56	no	ACQHLILIGDHQQLRPSANVYDLAK	25	Unmodified	_ACQHLILIGDHQQLRPSANVYDLAK_	1	MULTI-MSMS	5	572.903553	2859.48138	0.26192	60.141	0.44024	7.1054E-15	0.010987	1	30.36	42845000	6504	583	5434
A0A8I3S0N0	no	ACQQLDTQK	9	Unmodified	_ACQQLDTQK_	0	MULTI-MSMS	2	546.26113	1090.50771	0.41927	12.427	0.33678	0	0.0019299	1	109.86	3071800	6587	585	5445
A0A8C0QNL8	no	ACQSIYPLHDVFVR	14	Unmodified	_ACQSIYPLHDVFVR_	0	MULTI-MSMS	2	852.929957	1703.84536	-0.32159	64.689	0.71339	0	1.1989E-06	1	155.02	873350000	4780;6560	586	5459
A0A8C0QNL8	no	ACQSIYPLHDVFVR	14	Unmodified	_ACQSIYPLHDVFVR_	0	MULTI-MSMS	4	426.968617	1703.84536	-1.6333	64.732	0.50906	0	0.0019028	1	62.287	15275000	4780;6560	586	5460
A0A8C0QNL8	no	ACQSIYPLHDVFVR	14	Unmodified	_ACQSIYPLHDVFVR_	0	MSMS	2	852.929957	1703.84536	NaN	65.108	1	0	0.00027668	1	84.479		4780;6560	586	5461
A0A8C0SHQ3	no	ACQVCSAWIASGVVSDLNDLRR	22	Unmodified	_ACQVCSAWIASGVVSDLNDLRR_	1	MULTI-MSMS	3	826.405647	2476.19511	1.5911	93.801	0.20399	1.4211E-14	4.2888E-06	1	81.967	18273000	5441	588	5487
A0A8C0SL13	no	ACQVLEALSVLVNRPDLGQPVR	22	Unmodified	_ACQVLEALSVLVNRPDLGQPVR_	1	MULTI-MSMS	3	812.112681	2433.31621	-0.41122	98.951	0.47346	0	5.7744E-12	2	116.98	131370000	5526	590	5498
A0A8P0TDF9	no	ACQVYIQHMR	10	Unmodified	_ACQVYIQHMR_	0	MULTI-MSMS	2	653.313174	1304.6118	-1.2825	23.656	0.67667	0	0.0071636	1	73.931	3218800	4814	591	5510
A0A8P0TDF9	no	ACSAIHAVNLR	11	Unmodified	_ACSAIHAVNLR_	0	MULTI-MSMS	2	606.319314	1210.62407	-0.23589	24.058	0.5411	0	0.00024806	1	123.92	20046000	4814;581	592	5523
A0A8P0TDF9	no	ACSAIHAVNLR	11	Unmodified	_ACSAIHAVNLR_	0	MULTI-MSMS	3	404.548635	1210.62407	0.53636	24.058	0.94889	0	0.0006481	1	90.685	68116000	4814;581	592	5524
A0A8P0NT47	no	ACSVAGSWVCPR	12	Unmodified	_ACSVAGSWVCPR_	0	MULTI-MSMS	2	675.308089	1348.60162	1.5341	46.137	0.74711	0	0.038732	1	44.425	5522600	6627	595	5559
A0A8I3NFI4	no	ACSVIFPLIYSEIK	14	Unmodified	_ACSVIFPLIYSEIK_	0	MULTI-MSMS	3	547.296982	1638.86912	-0.29311	97.983	1.0143	0	0.018794	1	40.477	24015000	1912	596	5565
A0A8C0QGH7	no	ACTDTALENMTSLR	14	Unmodified	_ACTDTALENMTSLR_	0	MULTI-MSMS	2	791.863622	1581.71269	-0.38245	61.832	0.88497	7.1054E-15	2.1742E-16	4	230.41	1584900000	4714	597	5577
A0A8C0T4R0	no	ACTTEEDQEK	10	Unmodified	_ACTTEEDQEK_	0	MULTI-MATCH	2	605.74825	1209.48195	1.0897	9.0042	0.10205	0	NaN	0	NaN	1202400	5812	598	5603
A0A8P0PAZ7	no	ACVLCVHPR	9	Unmodified	_ACVLCVHPR_	0	MULTI-MSMS	2	556.278603	1110.54265	2.1601	19.957	0.4736	0	0.013146	1	72.138	7212900	6527	599	5607
A0A8I3NGB9	no	ACVQVLDPK	9	Unmodified	_ACVQVLDPK_	0	MULTI-MSMS	2	515.273509	1028.53247	-1.164	28.123	0.57625	3.5527E-15	0.037246	1	54.712	8500100	3725	600	5624
A0A8C0MXY3	no	ACVRPEISR	9	Unmodified	_ACVRPEISR_	1	MULTI-MSMS	3	363.19408	1086.56041	0.11709	15.623	0.34058	0	0.028793	1	52.49	17803000	1954	601	5625
A0A8C0MD48	no	ACVVHGSDLK	10	Unmodified	_ACVVHGSDLK_	0	MULTI-MSMS	3	362.518453	1084.53353	-0.10812	14.769	0.66604	0	0.0059025	1	64.906	558780000	1039	603	5638
A0A8C0MD48	no	ACVVHGSDLK	10	Unmodified	_ACVVHGSDLK_	0	MULTI-MSMS	2	543.274041	1084.53353	-0.42987	14.797	0.39481	0	0.0010215	2	175.51	47894000	1039	603	5639
A0A8C0MD48	no	ACVVHGSDLKDMTSEQLDDILK	22	Unmodified	_ACVVHGSDLKDMTSEQLDDILK_	1	MULTI-MSMS	3	825.401568	2473.18287	0.42437	73.968	0.27144	0	0.01294	1	31.972	28267000	1039	604	5661
A0A8C0PZF2	no	ACYALENFVENLGPK	15	Unmodified	_ACYALENFVENLGPK_	0	MULTI-MSMS	2	862.919255	1723.82396	-2.6347	96.425	0.37447	0	9.9828E-06	1	137.78	124650000	2478	605	5666
A0A8I3NMP3	no	ADAAPNGPQGAGAVQFMMTNK	21	Acetyl (Protein N-term)	_(ac)ADAAPNGPQGAGAVQFMMTNK_	0	MULTI-MATCH	3	706.662946	2116.96701	1.3632	87.546	0.23798	0	NaN	0	NaN	3936800	1973	608	5697
A0A8C0SR01	no	ADAASQVLLGSGLTILSQPLMYVK	24	Acetyl (Protein N-term)	_(ac)ADAASQVLLGSGLTILSQPLMYVK_	0	MULTI-MSMS	3	839.792614	2516.35601	-0.69595	112.35	0.47648	0	6.7734E-17	1	124.86	309670000	4867	609	5701
A0A8I3P3V0	no	ADADKPEVLGAAGDDSPHQQPAEQPGEPR	29	Acetyl (Protein N-term)	_(ac)ADADKPEVLGAAGDDSPHQQPAEQPGEPR_	1	MULTI-MSMS	3	1008.8025	3023.38568	0.31858	44.105	0.76903	0	1.0038E-06	2	62.051	5479500	5662	610	5712
A0A8P0P2R9	no	ADAEDLLDSFLSSILQDCR	19	Unmodified	_ADAEDLLDSFLSSILQDCR_	0	MULTI-MATCH	3	723.344048	2167.01031	-1.9984	112.42	0.10155	0	NaN	0	NaN	1650900	5126	612	5726
A0A8C0M0J6	no	ADAEETLEDVMEEVR	15	Unmodified	_ADAEETLEDVMEEVR_	0	MULTI-MSMS	2	868.388181	1734.76181	-1.0855	99.664	0.34044	0	2.5299E-08	1	172.92	26410000	666	613	5730
A0A8I3N6K0	no	ADAEGESDLENSR	13	Unmodified	_ADAEGESDLENSR_	0	MULTI-MSMS	2	696.797317	1391.58008	-0.11438	21.979	0.50897	0	0.0018807	1	73.666	2701700	5438	614	5741
A0A8I3Q2L7	no	ADAEVLILPK	10	Acetyl (Protein N-term)	_(ac)ADAEVLILPK_	0	MULTI-MSMS	2	555.823889	1109.63323	0.45278	87.924	1.1256	0	0.00020109	3	149.94	56293000	3804	616	5759
A0A8P0SC38	no	ADAFGDELFSVFEDDSTTASGTK	23	Acetyl (Protein N-term)	_(ac)ADAFGDELFSVFEDDSTTASGTK_	0	MULTI-MSMS	3	818.02733	2451.06016	-1.2664	111.94	0.20444	0	2.1536E-05	1	64.488	81313000	5185	618	5772
A0A8P0SC38	no	ADAFGDELFSVFEDDSTTASGTKK	24	Acetyl (Protein N-term)	_(ac)ADAFGDELFSVFEDDSTTASGTKK_	1	MULTI-MSMS	3	860.725651	2579.15512	-2.3953	108.11	0.3741	0	1.6851E-05	1	65.753	24775000	5185	619	5780
A0A8I3PT55	no	ADALQAGASQFETSAAK	17	Unmodified	_ADALQAGASQFETSAAK_	0	MULTI-MSMS	2	833.407566	1664.80058	1.462	52.917	0.64423	7.1054E-15	3.5707E-08	1	148.96	187390000	5412	622	5803
A0A8P0TSG1	no	ADAQYILPNDIGVFSLDCR	19	Acetyl (Protein N-term)	_(ac)ADAQYILPNDIGVFSLDCR_	0	MULTI-MSMS	3	737.024649	2208.05212	-2.1709	108.74	0.40683	0	0.0001604	1	65.521	9952100	6414	625	5822
A0A8I3N859	no	ADATNVNNWHWTER	14	Unmodified	_ADATNVNNWHWTER_	0	MULTI-MSMS	2	857.390042	1712.76553	-2.0569	50.8	0.5105	0	9.5103E-105	2	327.3	72983000	1233	626	5829
A0A8P0SLM8	no	ADAVQDPEMVELVELEIR	18	Unmodified	_ADAVQDPEMVELVELEIR_	0	MULTI-MSMS	2	1028.51699	2055.01942	0.91021	101.07	0.47607	0	2.6045E-27	2	210.14	66214000	4445	628	5850
A0A8I3N275	no	ADCASGIFLAAEK	13	Unmodified	_ADCASGIFLAAEK_	0	MULTI-MSMS	2	676.829377	1351.6442	0.82284	58.58	0.74538	7.1054E-15	0.0376	1	43.502	106160000	5762	629	5859
A0A8P0TQD4	no	ADCPPARPAPENSR	14	Unmodified	_ADCPPARPAPENSR_	1	MULTI-MATCH	2	769.362438	1536.71032	-0.090992	14.599	0.33977	0	NaN	0	NaN	4344100	1471	632	5881
A0A8C0RIA3	no	ADCSEEALAAALADVPELAR	20	Unmodified	_ADCSEEALAAALADVPELAR_	0	MULTI-MSMS	3	691.337004	2070.98918	0.39626	102.26	0.50863	0	0.000113	1	63.69	69006000	2058	633	5886
A0A8C0Q2I1	no	ADCTITMADSDLLALMTGK	19	Unmodified	_ADCTITMADSDLLALMTGK_	0	MULTI-MSMS	2	1013.97833	2025.9421	-2.0502	105.24	0.3399	0	8.1407E-12	1	151.54	55052000	943	634	5898
A0A8P0PF27	no	ADDADEFGYSR	11	Unmodified	_ADDADEFGYSR_	0	MULTI-MSMS	2	623.254557	1244.49456	-0.11079	38.476	0.33918	-7.1054E-15	0.0013184	1	93.058	13316000	6519	635	5910
A0A8I3S329	no	ADDDTYVILDNLR	13	Unmodified	_ADDDTYVILDNLR_	0	MULTI-MSMS	2	761.872827	1521.7311	-3.9116	83.494	0.44197	0	2.4196E-05	1	149.96	31389000	3710	636	5922
A0A8I3PD31	no	ADDEITNININQALSLLK	18	Unmodified	_ADDEITNININQALSLLK_	0	MULTI-MSMS	2	993.031119	1984.04769	-1.2221	102.6	0.20387	0	3.0961E-08	1	121.24	43482000	4328	637	5935
A0A8C0QFJ5	no	ADDKLIAEEGVDSLNVK	17	Unmodified	_ADDKLIAEEGVDSLNVK_	1	MULTI-MSMS	2	908.470363	1814.92617	0.4609	59.198	0.33899	0	4.1954E-16	2	187.63	23030000	4702	638	5940
A0A8I3PFB8	no	ADDLDFETGDAGASATFPMQCSALR	25	Acetyl (Protein N-term)	_(ac)ADDLDFETGDAGASATFPMQCSALR_	0	MULTI-MSMS	3	896.723258	2687.14795	-0.15284	101.12	2.5157	0	2.5272E-11	3	102.21	1942200000	4979	639	5957
A0A8I3PFB8	no	ADDLDFETGDAGASATFPMQCSALR	25	Acetyl (Protein N-term)	_(ac)ADDLDFETGDAGASATFPMQCSALR_	0	MULTI-MSMS	2	1344.58125	2687.14795	-1.4138	101.1	0.34043	0	3.2313E-80	1	250.19	40036000	4979	639	5958
A0A8I3PFB8	no	ADDLDFETGDAGASATFPMQCSALR	25	Acetyl (Protein N-term)	_(ac)ADDLDFETGDAGASATFPMQCSALR_	0	MULTI-MSMS	3	896.723258	2687.14795	0.089118	103.43	0.81593	-1.4211E-14	0.00039942	1	40.142	10387000	4979	639	5959
A0A8I3PFB8	no	ADDLDFETGDAGASATFPMQCSALR	25	Acetyl (Protein N-term)	_(ac)ADDLDFETGDAGASATFPMQCSALR_	0	MULTI-MSMS	3	896.723258	2687.14795	-0.35359	115.13	1.8343	0	0.0003939	1	40.285	4094200	4979	639	5960
A0A8C0SPX7	no	ADDPSAADRNVEIWK	15	Acetyl (Protein N-term)	_(ac)ADDPSAADRNVEIWK_	1	MULTI-MSMS	2	864.913015	1727.81148	-0.051107	62.933	0.37316	7.1054E-15	0.0043125	1	56.295	22840000	5587	642	5997
A0A8I3RUC8	no	ADDVDQQQTTNTVEEPLDLIR	21	Acetyl (Protein N-term)	_(ac)ADDVDQQQTTNTVEEPLDLIR_	0	MULTI-MSMS	3	814.725874	2441.15579	-2.3127	97.341	0.33811	0	5.4906E-06	1	90.968	72665000	1088	645	6018
A0A8I3RUC8	no	ADDVDQQQTTNTVEEPLDLIR	21	Acetyl (Protein N-term)	_(ac)ADDVDQQQTTNTVEEPLDLIR_	0	MULTI-MSMS	2	1221.58517	2441.15579	-0.20618	97.364	0.20369	0	3.5673E-66	1	271.64	17274000	1088	645	6019
A0A8P0NIU0	no	ADEDLIFR	8	Acetyl (Protein N-term)	_(ac)ADEDLIFR_	0	MULTI-MSMS	2	510.753464	1019.49238	-0.82703	84.674	0.33927	0	0.0049036	1	98.299	8452600	5054	647	6043
A0A8C0TUW0	no	ADEDPALFQSVK	12	Unmodified	_ADEDPALFQSVK_	0	MULTI-MSMS	2	660.327524	1318.6405	-0.053099	51.966	0.74562	0	0.00022311	1	117.52	82002000	6161	648	6055
A0A8I3N375	no	ADEDPIMGFHQMFLLK	16	Unmodified	_ADEDPIMGFHQMFLLK_	0	MULTI-MSMS	3	631.307552	1890.90083	-1.2127	94.656	0.33955	0	0.0027543	1	51.771	24335000	2987	649	6070
A0A8I3N375	no	ADEDPIMGFHQMFLLK	16	Unmodified	_ADEDPIMGFHQMFLLK_	0	MULTI-SECPEP	2	946.45769	1890.90083	-0.95478	94.656	0.61218	0	1.4337E-09	1	165.7	483570000	2987	649	6071
A0A8C0TJ18	no	ADEEKLPPGWEK	12	Acetyl (Protein N-term)	_(ac)ADEEKLPPGWEK_	1	MULTI-MSMS	2	720.853906	1439.69326	-3.5384	51.709	1.1185	0	0.00065375	3	87.777	29861000	6046	650	6088
A0A8C0P0Y1	no	ADEQEPELTSTPNFVVEVIK	20	Unmodified	_ADEQEPELTSTPNFVVEVIK_	0	MULTI-MSMS	2	1123.06536	2244.11616	-0.52543	92.851	0.23939	0	4.2493E-05	1	87.932	14356000	3422	651	6101
A0A8I3NHY9	no	ADEVAPAKK	9	Unmodified	_ADEVAPAKK_	1	MULTI-MATCH	2	464.758549	927.502546	2.7046	8.6975	0.14289	0	NaN	0	NaN	3976400	3201	654	6131
A0A8P0PBZ5	no	ADFAQACQDAGVR	13	Unmodified	_ADFAQACQDAGVR_	0	MULTI-MSMS	2	704.817332	1407.62011	-1.7554	38.583	0.64438	0	1.2592E-05	2	166.86	43333000	2979	655	6135
A0A8P0T982	no	ADFCIIHYAGK	11	Unmodified	_ADFCIIHYAGK_	0	MULTI-SECPEP	2	647.816073	1293.61759	0.075265	51.504	0.61156	0	0.016424	1	90.919	258000000	243;513	656	6147
A0A8C0Z2F5	no	ADFHVGAHVNTFWR	14	Unmodified	_ADFHVGAHVNTFWR_	0	MULTI-MATCH	4	414.956204	1655.79571	0.91013	56.03	0.64612	0	NaN	0	NaN	3793700	6265	658	6170
A0A8C0T6S2	no	ADFLGSFCR	9	Unmodified	_ADFLGSFCR_	0	MULTI-MATCH	2	536.747659	1071.48076	-0.15468	65.673	0.57721	0	NaN	0	NaN	10814000	5837	660	6187
A0A8P0N3U1	no	ADFPAGIPECGTDALR	16	Unmodified	_ADFPAGIPECGTDALR_	0	MSMS	2	845.398686	1688.78282	NaN	71.116	1	0	3.0509E-06	1	95.417		5408;6428	661	6194
A0A8I3SCI2	no	ADFSPFGNTQGPSR	14	Unmodified	_ADFSPFGNTQGPSR_	0	MULTI-MSMS	2	740.844404	1479.67426	-0.38199	54.008	0.61097	-7.1054E-15	2.9138E-05	1	136.48	54396000	3792	662	6204
A0A8I3PB52	no	ADFVLAANSYDLAIK	15	Unmodified	_ADFVLAANSYDLAIK_	0	MULTI-MSMS	2	805.924863	1609.83517	1.65	85.967	0.81452	0	6.9708E-05	2	109.72	36959000	6100	663	6215
A0A8C0THV4	no	ADGATSDDLDLHDDR	15	Unmodified	_ADGATSDDLDLHDDR_	0	MULTI-MSMS	2	808.345162	1614.67577	-0.157	29.87	0.23855	0	0.00070448	1	77.185	5818200	733	664	6228
A0A8I3PDJ3	no	ADGDLTLLWAEWQGR	15	Unmodified	_ADGDLTLLWAEWQGR_	0	MULTI-MSMS	2	865.928468	1729.84238	-0.13796	102.93	0.27201	0	1.5205E-07	1	161.93	35538000	5222	665	6239
A0A8I3NAK8	no	ADGEEPEKK	9	Acetyl (Protein N-term)	_(ac)ADGEEPEKK_	1	MULTI-MSMS	2	522.745836	1043.47712	-0.40261	12.122	0.34698	0	0.0028343	1	101.54	3655700	5316	666	6247
Q8MJ47	no	ADGELNVDSLITR	13	Acetyl (Protein N-term)	_(ac)ADGELNVDSLITR_	0	MULTI-MSMS	2	722.867545	1443.72054	-0.43215	94.094	0.78189	0	5.2453E-09	3	199.03	176810000	305	667	6259
A0A8C0SFR7	no	ADGGDGGDGGDGAEGVTLQR	20	Unmodified	_ADGGDGGDGGDGAEGVTLQR_	0	MULTI-MSMS	2	902.390633	1802.76671	0.18571	33.066	0.98569	-7.1054E-15	1.4245E-07	2	108.71	21667000	5428	668	6276
A0A8C0Q1V4	no	ADGHAATLVMK	11	Unmodified	_ADGHAATLVMK_	0	MULTI-MATCH	3	371.862219	1112.56483	0.32378	17.486	0.44101	0	NaN	0	NaN	17818000	3113	670	6298
A0A8I3NJC3	no	ADGIPGEPLFNYASIR	16	Unmodified	_ADGIPGEPLFNYASIR_	0	MULTI-MSMS	2	860.438669	1718.86278	-1.2731	87.854	0.41009	0	0.0012289	2	66.989	20186000	264	671	6305
A0A8I3MXF1	no	ADGIVPETWTDGPK	14	Unmodified	_ADGIVPETWTDGPK_	0	MSMS	2	743.364638	1484.71472	NaN	62.711	1	0	0.0035393	1	64.64		653	672	6313
A0A8I3S6F0	no	ADGLALGGSHLR	12	Unmodified	_ADGLALGGSHLR_	0	MULTI-MATCH	2	583.817461	1165.62037	0.48335	29.49	0.4067	-3.5527E-15	NaN	0	NaN	6149600	3478	673	6326
A0A8C0MXG2	no	ADGLLGMFLK	10	Unmodified	_ADGLLGMFLK_	0	MULTI-MSMS	2	532.794078	1063.5736	-0.437	98.016	0.37148	0	0.0027226	1	91.069	92313000	1937	674	6330
A0A8P0NVH9	no	ADGLVSLLTTSEDADEPR	18	Unmodified	_ADGLVSLLTTSEDADEPR_	0	MULTI-MSMS	2	944.960359	1887.90617	1.4381	86.647	0.27044	0	0.0038988	1	49.216	23032000	6508;316	675	6340
A0A8I3NX27	no	ADGPVAEVLLR	11	Acetyl (Protein N-term)	_(ac)ADGPVAEVLLR_	0	MULTI-MSMS	2	591.32987	1180.64519	-0.1559	94.59	1.5296	0	6.5029E-05	2	137.95	40961000	3431	676	6351
A0A8P0NEN2	no	ADGVLVPGGFGIR	13	Unmodified	_ADGVLVPGGFGIR_	0	MULTI-MSMS	2	629.351137	1256.68772	-0.44439	73.007	0.34032	0	0.00016217	1	103.55	22254000	6613	680	6372
A0A8C0QNL8	no	ADGYEPPVQESV	12	Unmodified	_ADGYEPPVQESV_	0	MULTI-MSMS	2	645.796057	1289.57756	0.096435	54.088	1.2226	0	0.0019317	1	78.098	263720000	4780;6560	681	6384
A0A8I3PQG8	no	ADGYVDNLAQAVDLLLQHADK	21	Unmodified	_ADGYVDNLAQAVDLLLQHADK_	0	MULTI-MSMS	3	757.053485	2268.13863	0.75595	107.15	0.44185	0	3.0447E-05	2	72.015	161350000	5905	682	6395
A0A8I3MLM1	no	ADHDFVVQEDFMK	13	Unmodified	_ADHDFVVQEDFMK_	0	MULTI-MSMS	2	790.856123	1579.69769	-3.1048	60.592	0.607	-7.1054E-15	6.1846E-05	2	125.72	69795000	979	683	6406
A0A8I3N9V3	no	ADHGEPIGR	9	Unmodified	_ADHGEPIGR_	0	MULTI-MATCH	2	476.235773	950.456993	2.058	10.707	0.51408	0	NaN	0	NaN	2396800	6384;5365	684	6419
A0A8P0SD62	no	ADHPGISITDLSK	13	Unmodified	_ADHPGISITDLSK_	0	MULTI-MSMS	2	677.354074	1352.69359	-0.20231	43.031	0.68065	0	0.00018642	1	99.539	64543000	983	685	6423
A0A8I3NYW8	no	ADHQPLTEASYVNLPTIALCNTDSPLR	27	Unmodified	_ADHQPLTEASYVNLPTIALCNTDSPLR_	0	MULTI-MSMS	3	999.497588	2995.47093	-0.41047	91.313	1.9233	0	2.3165E-42	3	168.55	2455100000	2064	686	6433
A0A8C0Z5T8	no	ADHVQSLAQLENLCK	15	Acetyl (Protein N-term)	_(ac)ADHVQSLAQLENLCK_	0	MULTI-MSMS	2	884.438343	1766.86213	1.1058	75.888	0.57629	0	5.351E-17	1	223.36	90425000	6302	688	6452
A0A8P0SB85	no	ADIDNKEQSELDQDLDDVEEVEEEETGEETK	31	Acetyl (Protein N-term)	_(ac)ADIDNKEQSELDQDLDDVEEVEEEETGEETK_	1	MULTI-MSMS	3	1208.18518	3621.53371	0.43297	103.07	0.27242	0	1.8805E-59	1	185.44	513050000	4552	690	6467
A0A8P0SB85	no	ADIDNKEQSELDQDLDDVEEVEEEETGEETK	31	Acetyl (Protein N-term),Deamidation (NQ)	_(ac)ADIDNKEQSELDQ(de)DLDDVEEVEEEETGEETK_	1	MULTI-SECPEP	4	906.636708	3622.51773	1.9402	103.07	0.13663	0	0.00034563	1	46.371	14507000	4552	690	6478
A0A8I3N2W1	no	ADIDNLPR	8	Acetyl (Protein N-term)	_(ac)ADIDNLPR_	0	MULTI-MSMS	2	478.245806	954.47706	0.91436	59.06	0.60954	0	0.0027137	1	155.51	26806000	1210	691	6481
A0A8P0PQR9	no	ADIEGLVMEK	10	Unmodified	_ADIEGLVMEK_	0	MULTI-MSMS	2	552.783907	1103.55326	-0.68309	58.706	0.5423	0	0.057988	1	43.282	7446000	1436	692	6493
A0A8C0P3R9	no	ADIEMPFDPSK	11	Unmodified	_ADIEMPFDPSK_	0	MULTI-MATCH	2	625.292096	1248.56964	3.2639	67.232	0.20316	0	NaN	0	NaN	8124800	3517;3936	693	6507
A0A8C0RLY3	no	ADIEVACYGYEGIDAVK	17	Unmodified	_ADIEVACYGYEGIDAVK_	0	MULTI-MSMS	2	936.937841	1871.86113	0.53608	75.312	2.6461	0	3.7654E-06	3	113.99	53595000	5036	694	6520
A0A8C0RLY3	no	ADIEVACYGYEGIDAVK	17	Unmodified	_ADIEVACYGYEGIDAVK_	0	MULTI-MSMS	2	936.937841	1871.86113	0.5512	78.202	0.91637	0	0.029522	1	36.292	9437400	5036	694	6521
A0A8C0RLY3	no	ADIEVACYGYEGIDAVK	17	Unmodified	_ADIEVACYGYEGIDAVK_	0	MULTI-MSMS	2	936.937841	1871.86113	3.4872	80.749	0.81523	0	0.017697	1	41.577	11662000	5036	694	6522
A0A8C0RLY3	no	ADIEVACYGYEGIDAVK	17	Unmodified	_ADIEVACYGYEGIDAVK_	0	MSMS	2	936.937841	1871.86113	NaN	76.47	1	0	0.00031938	1	74.678		5036	694	6523
A0A8C0RLY3	no	ADIEVACYGYEGIDAVK	17	Unmodified	_ADIEVACYGYEGIDAVK_	0	MSMS	2	936.937841	1871.86113	NaN	77.092	1	0	0.00018466	1	78.486		5036	694	6524
A0A8C0RLY3	no	ADIEVACYGYEGIDAVK	17	Unmodified	_ADIEVACYGYEGIDAVK_	0	MSMS	2	936.937841	1871.86113	NaN	77.749	1	0	0.022587	1	45.115		5036	694	6525
A0A8C0RLY3	no	ADIEVACYGYEGIDAVK	17	Unmodified	_ADIEVACYGYEGIDAVK_	0	MSMS	2	936.937841	1871.86113	NaN	79.874	1	0	0.00040479	1	72.265		5036	694	6526
A0A8C0RLY3	no	ADIEVACYGYEGIDAVK	17	Unmodified	_ADIEVACYGYEGIDAVK_	0	MSMS	2	936.937841	1871.86113	NaN	81.651	1	0	0.012123	1	51.546		5036	694	6527
A0A8P0N9X4	no	ADIFMFDEPSSYLDVK	16	Unmodified	_ADIFMFDEPSSYLDVK_	0	MULTI-MSMS	2	938.93731	1875.86007	-0.23949	99.681	0.64458	0	7.4539E-06	2	125.54	630880000	6573;6418	695	6574
A0A8C0MD48	no	ADIGVAMGIAGSDVSK	16	Unmodified	_ADIGVAMGIAGSDVSK_	0	MSMS	2	745.879598	1489.74464	NaN	66.465	1	0	0.02406	1	45.654		1039	697	6602
A0A8P0PSH6	no	ADIIHACDIVEDAAIAYGYNNIQMTLPK	28	Unmodified	_ADIIHACDIVEDAAIAYGYNNIQMTLPK_	0	MULTI-MSMS	3	1040.51073	3118.51036	-0.85239	103.56	0.27246	0	9.8776E-07	1	67.33	12149000	5378	698	6612
A0A8I3RQT2	no	ADIIVSELLGSFADNELSPECLDGAQHFLK	30	Unmodified	_ADIIVSELLGSFADNELSPECLDGAQHFLK_	0	MULTI-MATCH	3	1096.87461	3287.60201	-5.0899	107.66	0.3076	0	NaN	0	NaN	29036000	2942	699	6621
A0A8I3MV65	no	ADILEDKDGK	10	Unmodified	_ADILEDKDGK_	1	MULTI-MSMS	2	552.282586	1102.55062	0.78779	16.574	0.30464	0	0.004195	1	112.75	71777000	6025;2852	701	6630
A0A8I3NIS2	no	ADISLDELIR	10	Acetyl (Protein N-term)	_(ac)ADISLDELIR_	0	MULTI-MSMS	2	593.819335	1185.62412	-0.049361	101.38	0.37444	1.4211E-14	0.00021243	1	125.82	56459000	5152	702	6642
A0A8C0N2F8	no	ADIVQQLLQQGASPNAATTSGYTPLHLSAR	30	Unmodified	_ADIVQQLLQQGASPNAATTSGYTPLHLSAR_	0	MULTI-MSMS	3	1036.87393	3107.59998	1.2223	94.365	0.30633	0	8.4038E-54	1	171.31	95648000	2136;2015	703	6654
A0A8P0T2J3	no	ADIWALGCLLYK	12	Unmodified	_ADIWALGCLLYK_	0	MULTI-MSMS	2	711.87613	1421.73771	-0.57165	101.27	0.40864	0	0.00026284	2	114.84	36152000	6520;5928	704	6665
A0A8I3PHH2	no	ADIWSLGITAIELAK	15	Unmodified	_ADIWSLGITAIELAK_	0	MULTI-MSMS	2	800.950881	1599.88721	1.1338	107.9	0.30607	0	0.0033334	1	61.375	7717200	5784;3962	705	6677
A0A8C0TBJ8	no	ADKEAAFDDAVEER	14	Acetyl (Protein N-term)	_(ac)ADKEAAFDDAVEER_	1	MULTI-MSMS	2	804.362824	1606.71109	-2.0104	53.958	1.0195	0	0.00056808	1	83.182	302820000	2303	706	6689
A0A8C0TBJ8	no	ADKEAAFDDAVEER	14	Acetyl (Protein N-term)	_(ac)ADKEAAFDDAVEER_	1	MSMS	2	804.362824	1606.71109	NaN	54.306	1	0	0.0073152	1	55.776		2303	706	6690
A0A8C0N0W7	no	ADKLAEEHS	9	Unmodified	_ADKLAEEHS_	1	MULTI-MSMS	2	500.240721	998.466889	0.54612	9.1692	0.64565	0	0.0035607	1	175.91	75461000	356	708	6708
A0A8C0MWR6	no	ADKNQVAAEVAK	12	Unmodified	_ADKNQVAAEVAK_	1	MULTI-MSMS	3	415.226215	1242.65681	-0.26214	15.062	0.29325	-1.7764E-15	0.0014409	1	76.588	13681000	1443	709	6720
A0A8C0QDA9	no	ADKPDMGEIASFDK	14	Acetyl (Protein N-term),Oxidation (M)	_(ac)ADKPDM(ox)GEIASFDK_	1	MULTI-MSMS	2	791.358696	1580.70284	-1.0902	65.299	0.23761	0	0.012245	1	48.568	35644000	4675	710	6733
A0A8C0QDA9	no	ADKPDMGEIASFDK	14	Acetyl (Protein N-term),Oxidation (M)	_(ac)ADKPDM(ox)GEIASFDK_	1	MULTI-MATCH	2	791.358696	1580.70284	-2.1082	48.522	0.81624	0	NaN	0	NaN	79211000	4675	710	6745
A0A8C0QDA9	no	ADKPDMGEIASFDK	14	Acetyl (Protein N-term)	_(ac)ADKPDMGEIASFDK_	1	MULTI-MSMS	2	783.361238	1564.70792	-0.059628	65.096	2.5102	0	1.5686E-05	3	138.45	11318000000	4675	710	6752
A0A8C0QDA9	no	ADKPDMGEIASFDK	14	Acetyl (Protein N-term)	_(ac)ADKPDMGEIASFDK_	1	MULTI-MSMS	2	783.361238	1564.70792	1.0982	67.475	0.67807	0	0.0049684	1	58.274	6391900	4675	710	6753
A0A8C0QDA9	no	ADKPDMGEIASFDK	14	Acetyl (Protein N-term)	_(ac)ADKPDMGEIASFDK_	1	MULTI-MSMS	2	783.361238	1564.70792	-0.68173	69.767	0.81465	0	9.5927E-05	1	115.8	16731000	4675	710	6754
A0A8C0PNJ8	no	ADLAEEYSK	9	Unmodified	_ADLAEEYSK_	0	MULTI-MSMS	2	513.242929	1024.47131	0.96384	27.521	0.57702	0	0.0037948	1	96.948	29514000	4247	711	6796
A0A8C0PNJ8	no	ADLAEEYSKDR	11	Unmodified	_ADLAEEYSKDR_	1	MULTI-MSMS	2	648.806956	1295.59936	-0.24098	26.571	0.71266	0	0.041425	1	64.82	14898000	4247	712	6808
A0A8C0P5P0	no	ADLANEEKPAIAPPVFVFQK	20	Acetyl (Protein N-term)	_(ac)ADLANEEKPAIAPPVFVFQK_	1	MULTI-MSMS	3	742.731683	2225.17322	1.7104	93.807	0.43911	0	0.00053308	2	52.185	167740000	3407	713	6815
A0A8I3NGH2	no	ADLDIITMNYAAQK	14	Unmodified	_ADLDIITMNYAAQK_	0	MULTI-MATCH	2	783.895248	1565.77594	-5.4988	75.28	0.30479	1.4211E-14	NaN	0	NaN	17613000	2285	714	6819
A0M8V0	yes	ADLEEQLSDEEK	12	Acetyl (Protein N-term)	_(ac)ADLEEQLSDEEK_	0	MULTI-SECPEP	2	724.325376	1446.6362	-1.859	75.413	0.54243	0	0.042212	1	48.028	21748000	133	715	6822
A0A8I3N9V3	no	ADLINNLGTIAK	12	Unmodified	_ADLINNLGTIAK_	0	MULTI-MSMS	2	621.856252	1241.69795	0.36897	63.534	1.5617	0	0.00011095	3	125.3	8749700000	6384;5365;849	718	6846
A0A8I3N9V3	no	ADLINNLGTIAK	12	Unmodified	_ADLINNLGTIAK_	0	MULTI-MSMS	2	621.856252	1241.69795	0.63459	65.354	0.47518	-1.4211E-14	0.0053387	1	65.719	19664000	6384;5365;849	718	6847
A0A8I3N9V3	no	ADLINNLGTIAK	12	Unmodified	_ADLINNLGTIAK_	0	MULTI-MSMS	2	621.856252	1241.69795	0.92638	67.677	0.61138	0	0.0003545	1	105.2	19445000	6384;5365;849	718	6848
A0A8I3N9V3	no	ADLINNLGTIAK	12	Deamidation (NQ)	_ADLINN(de)LGTIAK_	0	MULTI-MSMS	2	622.34826	1242.68197	-2.3022	72.633	0.33893	1.4211E-14	0.0013773	1	121.5	67343000	6384;5365;849	718	6884
A0A8I3N9V3	no	ADLINNLGTIAK	12	Deamidation (NQ)	_ADLINN(de)LGTIAK_	0	MSMS	2	622.34826	1242.68197	NaN	89.58	1	0	0.054259	1	53.124		6384;5365;849	718	6885
A0A8C0RLT3	no	ADLLGIVSELQLK	13	Unmodified	_ADLLGIVSELQLK_	0	MULTI-MATCH	2	699.913767	1397.81298	-3.8352	102.02	0.67889	0	NaN	0	NaN	99216000	4587	719	6905
A0A8C0Q3Z0	yes	ADLLGSILSSMEKPPSFGDQESR	23	Acetyl (Protein N-term)	_(ac)ADLLGSILSSMEKPPSFGDQESR_	1	MULTI-MSMS	3	836.075849	2505.20572	-0.90166	111.64	0.20399	0	6.0328E-20	1	146.6	72466000	4522	720	6908
A0A8C0Q0M7	no	ADLNQGIGEPQSPSR	15	Unmodified	_ADLNQGIGEPQSPSR_	0	MULTI-MSMS	2	784.8868	1567.75905	-0.71157	34.088	1.5622	0	1.8539E-07	1	160.15	21152000	4462	721	6920
A0A8P0SJL7	no	ADLNSVLGSPEHLELFLLAQQK	22	Deamidation (NQ)	_ADLN(de)SVLGSPEHLELFLLAQQK_	0	MULTI-MSMS	3	808.432073	2422.27439	1.7682	99.902	0.37153	0	0.00014025	1	55.208	12483000	5057	722	6934
A0A8P0SJL7	no	ADLNSVLGSPEHLELFLLAQQK	22	Unmodified	_ADLNSVLGSPEHLELFLLAQQK_	0	MULTI-MSMS	3	808.104068	2421.29037	0.99092	101.07	0.81551	0	7.072E-05	2	56.488	434940000	5057	722	6940
A0A8I3RPU3	no	ADLQAVLSAVTLTK	14	Unmodified	_ADLQAVLSAVTLTK_	0	MULTI-MSMS	2	715.416674	1428.81879	-0.76132	94.369	0.37373	0	0.024188	1	46.358	28284000	2348	725	6955
A0A8P0T767	no	ADLQNHLDTAQNALQDK	17	Unmodified	_ADLQNHLDTAQNALQDK_	0	MSMS	2	947.96631	1893.91807	NaN	44.182	1	0	0.00048801	1	70.412		2606	726	6962
A0A8P0NEQ4	no	ADLSLADALTEPPPEIEEEIKR	22	Acetyl (Protein N-term)	_(ac)ADLSLADALTEPPPEIEEEIKR_	1	MULTI-MATCH	3	826.758515	2477.25371	-3.0036	101.12	0.44245	0	NaN	0	NaN	22831000	6614	728	6993
A0A8P0TDF9	no	ADLTALFLPR	10	Unmodified	_ADLTALFLPR_	0	MULTI-MSMS	2	558.824224	1115.63389	4.3401	92.376	1.9187	0	0.00042199	4	131.06	72111000	4814;581	730	7003
A0A8P0TDF9	no	ADLTALFLPR	10	Unmodified	_ADLTALFLPR_	0	MSMS	3	372.885241	1115.63389	NaN	92.63	1	0	0.033324	1	44.203		4814;581	730	7004
A0A8I3NH75	no	ADLTVLDENK	10	Unmodified	_ADLTVLDENK_	0	MULTI-MATCH	2	559.290411	1116.56627	1.3002	40.808	0.27032	0	NaN	0	NaN	3358400	2758	731	7024
A0A8C0YSM3	no	ADLVWQPWESLESSR	15	Unmodified	_ADLVWQPWESLESSR_	0	MULTI-MSMS	2	901.939033	1801.86351	-0.17877	97.361	0.54208	0	0.06623	1	33.685	35954000	6189	734	7032
A0A8C0TGV4	no	ADMDFLLNELER	12	Unmodified	_ADMDFLLNELER_	0	MULTI-MSMS	2	733.353216	1464.69188	-0.46246	98.709	0.27179	-1.4211E-14	0.002572	1	73.951	10720000	5163	736	7042
A0A8C0SIW9	no	ADMEDLISSK	10	Unmodified	_ADMEDLISSK_	0	MULTI-MSMS	2	554.763171	1107.51179	-1.0823	53.549	0.37539	0	0.02392	1	56.632	7858000	513	738	7052
A0A8I3MBN3	no	ADMGGAATICSAIVSAAK	18	Unmodified	_ADMGGAATICSAIVSAAK_	0	MULTI-MSMS	2	847.416022	1692.81749	0.22076	78.264	1.1538	0	4.4171E-08	2	114.7	119730000	916	739	7056
A0A8P0TQD4	no	ADMPNGEQGFASPLELFNSIAAQGELVR	28	Acetyl (Protein N-term)	_(ac)ADMPNGEQGFASPLELFNSIAAQGELVR_	0	MULTI-MSMS	3	1001.82207	3002.44439	-1.9282	112.15	0.17022	0	4.9073E-12	1	91.767	112250000	1471	742	7080
A0A8P0TQD4	no	ADMPNGEQGFASPLELFNSIAAQGELVR	28	Acetyl (Protein N-term),Deamidation (NQ)	_(ac)ADMPN(de)GEQGFASPLELFNSIAAQGELVR_	0	MULTI-SECPEP	3	1002.15008	3003.4284	-2.1146	112.42	0.30627	0	0.0014557	1	44.743	37454000	1471	742	7090
A0A8C0PSB6	no	ADMVETQQLMR	11	Unmodified	_ADMVETQQLMR_	0	MULTI-MSMS	2	661.31558	1320.61661	-0.8745	47.18	0.67864	0	0.00019186	1	128.36	53189000	4307	743	7099
A0A8C0QI29	no	ADMVIEAVFEDLSLK	15	Unmodified	_ADMVIEAVFEDLSLK_	0	MULTI-MSMS	2	840.431664	1678.84877	1.9571	109.07	0.64471	0	1.0134E-05	2	137.59	117820000	1165	744	7113
A0A8C0QI29	no	ADMVIEAVFEDLSLK	15	Unmodified	_ADMVIEAVFEDLSLK_	0	MULTI-MSMS	3	560.623535	1678.84877	-0.41788	109.05	1.0838	1.4211E-14	0.0030065	1	55.186	42085000	1165	744	7114
A0A8C0RKC2	no	ADNEKLDNQR	10	Acetyl (Protein N-term)	_(ac)ADNEKLDNQR_	1	MULTI-MSMS	2	622.796923	1243.57929	0.27995	16.81	0.23699	0	0.00061813	1	182.39	12412000	2977	746	7137
Q28288	no	ADNPSLGEGPEK	12	Unmodified	_ADNPSLGEGPEK_	0	MULTI-MSMS	2	607.288399	1212.56225	2.0555	19.747	0.33894	0	0.0050443	1	66.595	4843200	248	748	7151
A0A8P0PHV3	no	ADNSFSDGVPSDALEAAK	18	Acetyl (Protein N-term)	_(ac)ADNSFSDGVPSDALEAAK_	0	MULTI-MSMS	2	918.418327	1834.8221	0.91238	80.132	1.2232	1.4211E-14	1.4101E-08	3	123.1	142440000	4406	749	7160
A0A8I3N6P6	no	ADPAFGLESSGIAGTTSDEPERIEESGTDEAR	32	Unmodified	_ADPAFGLESSGIAGTTSDEPERIEESGTDEAR_	1	MULTI-MSMS	3	1098.8342	3293.48077	-0.0084202	73.602	0.95076	0	2.1001E-38	2	143.12	28660000	3024	750	7171
A0A8P0TQH1	no	ADPDAPEAQAEACLGER	17	Unmodified	_ADPDAPEAQAEACLGER_	0	MULTI-MSMS	2	900.396872	1798.77919	0.67118	52.803	0.67829	0	1.8339E-06	1	126.1	32647000	6388	751	7182
A0A8C0T8L9	no	ADPDVLTEVPAALKR	15	Acetyl (Protein N-term)	_(ac)ADPDVLTEVPAALKR_	1	MSMS	2	818.948869	1635.88319	NaN	82.685	1	0	0.00031443	1	76.068		5870	752	7193
A0A8C0M2R3	no	ADPEASWEPMEAEAR	15	Unmodified	_ADPEASWEPMEAEAR_	0	MULTI-MSMS	2	844.864676	1687.7148	0.85864	62.156	0.64671	7.1054E-15	0.0025081	1	64.121	65161000	750;6669	753	7202
A0A8I3NGL7	no	ADPEAVGFEHMGLDPR	16	Acetyl (Protein N-term)	_(ac)ADPEAVGFEHMGLDPR_	0	MULTI-MSMS	2	891.909418	1781.80428	-3.1424	82.221	0.54332	0	0.0003275	1	72.659	40356000	1156	754	7214
A0A8C0S3M2	no	ADPELQLVAR	10	Acetyl (Protein N-term)	_(ac)ADPELQLVAR_	0	MULTI-MSMS	2	577.31422	1152.61389	1.9854	74.428	1.0862	0	0.0015201	2	89.355	84168000	5290	756	7226
A0A8P0TFY9	no	ADPIPNPELSGESLMAM	17	Unmodified	_ADPIPNPELSGESLMAM_	0	MULTI-MSMS	2	886.415688	1770.81682	-4.0587	99.507	0.27197	0	0.032459	1	35.737	22913000	3383	758	7247
A0A8C0THS5	no	ADPPYTHTIQK	11	Unmodified	_ADPPYTHTIQK_	0	MULTI-MATCH	2	635.824952	1269.63535	-4.3889	16.595	0.37329	0	NaN	0	NaN	1490700	6013;6493	759	7259
A0A8C0THS5	no	ADPPYTHTIQK	11	Unmodified	_ADPPYTHTIQK_	0	MULTI-MATCH	2	635.824952	1269.63535	-1.4963	18.586	0.64385	0	NaN	0	NaN	4820900	6013;6493	759	7260
A0A8C0MVQ9	no	ADPQEAINCLMR	12	Unmodified	_ADPQEAINCLMR_	0	MULTI-MSMS	2	709.331761	1416.64897	-0.35986	70.376	0.81548	1.4211E-14	0.017779	1	51.927	37461000	1881	760	7267
A0A8I3NW16	no	ADPSLNPEQLK	11	Unmodified	_ADPSLNPEQLK_	0	MULTI-MSMS	2	606.31696	1210.61937	-0.13649	40.213	1.0152	0	0.010681	2	61.56	46616000	853	762	7281
A0A8C0MPL4	no	ADPTGVLELPK	11	Unmodified	_ADPTGVLELPK_	0	MULTI-MSMS	2	570.318971	1138.62339	-0.84683	58.853	0.5423	-7.1054E-15	0.020718	1	53.517	10698000	1673	763	7295
A0A8I3NVV9	no	ADPWQECMDYAVTLAR	16	Acetyl (Protein N-term)	_(ac)ADPWQECMDYAVTLAR_	0	MULTI-MSMS	2	984.434943	1966.85533	-1.7037	106.22	0.64605	0	5.5211E-07	1	141.38	67051000	2074	764	7304
A0A8I3PZF8	no	ADPYIEITGAEGK	13	Unmodified	_ADPYIEITGAEGK_	0	MULTI-SECPEP	2	682.340632	1362.66671	-0.83402	53.435	0.81661	0	0.023714	1	69.342	20035000	5488	765	7315
A0A8I3MS52	no	ADQAGNVIFR	10	Unmodified	_ADQAGNVIFR_	0	MULTI-MSMS	2	545.78563	1089.55671	0.44655	38.414	0.74597	0	0.021942	1	57.931	195350000	907	766	7329
A0A8I3Q022	no	ADQDRLDLEER	11	Unmodified	_ADQDRLDLEER_	1	MULTI-MSMS	2	680.328587	1358.64262	1.2008	28.5	0.34096	0	0.015407	1	78.692	8977300	2103	767	7341
A0A8I3N6K0	no	ADQDSEAMKR	10	Unmodified	_ADQDSEAMKR_	1	MULTI-MATCH	2	575.761494	1149.50844	-4.2258	9.5104	0.22027	0	NaN	0	NaN	1069200	5438	768	7360
A0A8I3ME07	no	ADQELLMYSHDNIICGITSVAFSR	24	Unmodified	_ADQELLMYSHDNIICGITSVAFSR_	0	MULTI-MSMS	3	914.107155	2739.29964	-1.015	99.784	0.47449	0	2.5675E-09	1	92.819	69748000	3970	769	7363
A0A8C0PFU1	no	ADQFEELQSIFK	12	Unmodified	_ADQFEELQSIFK_	0	MULTI-MSMS	2	727.861731	1453.70891	1.2776	95.212	0.47561	0	0.00036971	1	103.22	28452000	3325	771	7378
A0A8P0T3V0	no	ADQFEYVMYGK	11	Unmodified	_ADQFEYVMYGK_	0	MULTI-MSMS	2	675.805371	1349.59619	-0.56751	64.484	0.54492	0	0.0089223	1	64.04	70628000	6658	772	7390
A0A8C0MQ50	no	ADQLDYENFR	10	Unmodified	_ADQLDYENFR_	0	MULTI-MSMS	2	635.788566	1269.56258	-0.49738	52.781	0.37294	0	0.0063334	1	75.571	26505000	1686	773	7402
A0A8C0PWC0	no	ADQLTEEQIAEFK	13	Acetyl (Protein N-term)	_(ac)ADQLTEEQIAEFK_	0	MULTI-MSMS	2	782.380485	1562.74642	0.54456	86.668	2.0042	1.4211E-14	9.6787E-10	4	209.97	6032500000	1302	774	7423
A0A8C0PWC0	no	ADQLTEEQIAEFK	13	Acetyl (Protein N-term)	_(ac)ADQLTEEQIAEFK_	0	MULTI-MSMS	2	782.380485	1562.74642	1.6284	110.94	0.47614	0	0.015373	1	45.879	3265300	1302	774	7424
A0A8C0PWC0	no	ADQLTEEQIAEFK	13	Acetyl (Protein N-term)	_(ac)ADQLTEEQIAEFK_	0	MULTI-MSMS	2	782.380485	1562.74642	-0.23372	113.47	1.1887	0	0.00077236	2	75.819	3662900	1302	774	7425
A0A8C0PWC0	no	ADQLTEEQIAEFK	13	Acetyl (Protein N-term)	_(ac)ADQLTEEQIAEFK_	0	MULTI-MSMS	2	782.380485	1562.74642	-0.28118	115.12	0.74721	1.4211E-14	0.0023912	1	63.624	1547200	1302	774	7426
A0A8C0PWC0	no	ADQLTEEQIAEFK	13	Acetyl (Protein N-term)	_(ac)ADQLTEEQIAEFK_	0	MULTI-MSMS	2	782.380485	1562.74642	-1.3511	115.82	0.77984	0	0.022603	1	41.704	1424200	1302	774	7427
A0A8C0PWC0	no	ADQLTEEQIAEFK	13	Acetyl (Protein N-term)	_(ac)ADQLTEEQIAEFK_	0	MSMS	2	782.380485	1562.74642	NaN	88.913	1	0	1.6992E-14	1	146.16		1302	774	7428
A0A8C0PWC0	no	ADQLTEEQIAEFK	13	Acetyl (Protein N-term)	_(ac)ADQLTEEQIAEFK_	0	MSMS	2	782.380485	1562.74642	NaN	89.528	1	0	1.1224E-06	1	119.45		1302	774	7429
A0A8C0PWC0	no	ADQLTEEQIAEFK	13	Acetyl (Protein N-term)	_(ac)ADQLTEEQIAEFK_	0	MSMS	2	782.380485	1562.74642	NaN	93.074	1	0	0.00022947	1	85.924		1302	774	7430
A0A8C0PWC0	no	ADQLTEEQIAEFK	13	Acetyl (Protein N-term)	_(ac)ADQLTEEQIAEFK_	0	MSMS	2	782.380485	1562.74642	NaN	112.85	1	0	0.0014904	1	68.536		1302	774	7431
A0A8C0PWC0	no	ADQLTEEQIAEFK	13	Acetyl (Protein N-term),Deamidation (NQ)	_(ac)ADQ(de)LTEEQIAEFK_	0	MULTI-MSMS	2	782.872493	1563.73043	-0.050844	90.276	1.8326	1.4211E-14	0.00039987	2	108.43	57995000	1302	774	7487
A0A8C0Z1F6	no	ADQLYLENIDEFVTDQNK	18	Acetyl (Protein N-term)	_(ac)ADQLYLENIDEFVTDQNK_	0	MULTI-MSMS	3	733.014696	2196.02226	-0.96066	108.56	0.30679	1.4211E-14	0.001189	1	52.045	8811100	6257	775	7501
A0A8I3RZY6	no	ADQQYECVAEIGEGAYGK	18	Unmodified	_ADQQYECVAEIGEGAYGK_	0	MULTI-MSMS	2	994.438737	1986.86292	0.25161	64.428	0.44232	0	2.7205E-08	1	123.1	54383000	5894	777	7510
A0A8C0M3X8	no	ADQSFTSPPPR	11	Unmodified	_ADQSFTSPPPR_	0	MULTI-MSMS	2	601.793652	1201.57275	2.0913	24.567	0.54374	0	0.044832	1	44.318	1773100	801	778	7521
A0A8I3Q6L5	no	ADQVDTQQLMR	11	Unmodified	_ADQVDTQQLMR_	0	MULTI-MSMS	2	652.816801	1303.61905	-1.1788	37.801	0.60303	0	9.9804E-06	1	211.48	111750000	5401	779	7528
A0A8I3PAK3	no	ADQWNVNYVETSAK	14	Unmodified	_ADQWNVNYVETSAK_	0	MULTI-SECPEP	2	812.883726	1623.7529	-0.087921	57.758	0.71372	0	0.0012427	1	142.97	56514000	981	780	7553
A0A8I3N3W6	no	ADRDESSPYAAMLAAQDVAQR	21	Unmodified	_ADRDESSPYAAMLAAQDVAQR_	1	MULTI-MSMS	3	755.690329	2264.04916	-0.19048	69.851	1.1898	0	1.1142E-07	2	102.45	278710000	695	781	7568
A0A8I3N3W6	no	ADRDESSPYAAMLAAQDVAQR	21	Unmodified	_ADRDESSPYAAMLAAQDVAQR_	1	MULTI-MSMS	2	1133.03186	2264.04916	-1.2535	69.922	0.64597	0	0.00040322	1	70.197	13499000	695	781	7569
A0A8I3S182	no	ADSGCEAPQGQDR	13	Acetyl (Protein N-term)	_(ac)ADSGCEAPQGQDR_	0	MULTI-MSMS	2	716.791512	1431.56847	-0.034154	20.715	0.51052	0	0.00044055	1	84.687	9601700	4541	786	7604
A0A8C0N7D3	no	ADSPSPSESLASQER	15	Acetyl (Protein N-term)	_(ac)ADSPSPSESLASQER_	0	MSMS	2	801.865731	1601.71691	NaN	45.256	1	0	0.00091806	1	67.456		2329	791	7631
A0A8P0N9G2	no	ADSRDPASDQMK	12	Acetyl (Protein N-term)	_(ac)ADSRDPASDQMK_	1	MULTI-MSMS	2	681.801348	1361.58814	-0.31427	20.177	0.84779	3.5527E-15	0.0011272	1	81.017	24810000	180	794	7644
A0A8P0NSK8	no	ADSTEAAAAADER	13	Unmodified	_ADSTEAAAAADER_	0	MULTI-MATCH	2	639.283845	1276.55314	0.48931	17.244	0.20389	0	NaN	0	NaN	1775200	6625;4132	795	7658
A0A8C0NA35	no	ADSVVLEWRPGSTAQILSDLDLTSQR	26	Unmodified	_ADSVVLEWRPGSTAQILSDLDLTSQR_	1	MSMS	3	953.161193	2856.46175	NaN	100.27	1	0	1.484E-13	1	101.47		2190	796	7661
A0A8I3S463	no	ADSVVVLLCR	10	Unmodified	_ADSVVVLLCR_	0	MULTI-MSMS	2	566.313166	1130.61178	0.99523	61.69	0.68047	0	0.00082448	1	164.53	42092000	5011	797	7667
A0A8C0NWV8	no	ADSWVEKEEPAPSN	14	Unmodified	_ADSWVEKEEPAPSN_	1	MULTI-MSMS	2	779.854635	1557.69472	-0.49188	39.368	0.81579	0	0.00022892	1	132.69	62514000	3255;6475	798	7679
A0A8P0T268	no	ADTEALIHAR	10	Unmodified	_ADTEALIHAR_	0	MULTI-MSMS	2	548.790912	1095.56727	-0.72293	22.359	0.54139	0	0.00080867	1	114.28	7959100	6548;2372	800	7697
A0A8C0SF08	no	ADTLDPALLRPGR	13	Unmodified	_ADTLDPALLRPGR_	1	MULTI-MSMS	3	465.596531	1393.76776	0.68436	49.23	0.88096	0	0.028318	1	42.464	29063000	5443	801	7711
A0A8C0SF08	no	ADTLDPALLRPGR	13	Unmodified	_ADTLDPALLRPGR_	1	MULTI-SECPEP	2	697.891158	1393.76776	0.6051	49.28	0.88088	0	1.4408E-06	1	160.53	42346000	5443	801	7712
A0A8C0M3Q5	no	ADTLTLEER	9	Unmodified	_ADTLTLEER_	0	MULTI-MSMS	2	524.269478	1046.5244	0.98194	32.357	1.1983	0	0.0094826	1	78.113	20799000	591	802	7731
A0A8C0YWH0	no	ADTLTPEECQQFK	13	Unmodified	_ADTLTPEECQQFK_	0	MULTI-MSMS	2	783.858863	1565.70317	0.28348	40.971	0.57426	7.1054E-15	0.01261	1	54.066	243140000	2843	803	7745
A0A8C0YWH0	no	ADTLTPEECQQFKK	14	Unmodified	_ADTLTPEECQQFKK_	1	MULTI-MSMS	2	847.906344	1693.79814	-0.62159	29.049	0.71162	-3.5527E-15	0.003648	1	75.294	2633100	2843	804	7758
A0A8C0RWD0	no	ADTLYELDENGNTR	14	Unmodified	_ADTLYELDENGNTR_	0	MULTI-MSMS	2	805.868273	1609.72199	0.51382	50.024	0.54511	0	0.021239	1	47.288	4661100	2006	805	7769
A0A8C0SJR7	no	ADTQTYQPYNK	11	Unmodified	_ADTQTYQPYNK_	0	MULTI-MSMS	2	664.809499	1327.60444	0.87567	21.259	1.0281	0	0.00021803	2	151.97	40461000	5512	806	7774
A0A8C0SJR7	no	ADTQTYQPYNK	11	Unmodified	_ADTQTYQPYNK_	0	MULTI-MATCH	2	664.809499	1327.60444	-2.9418	19.789	0.91546	0	NaN	0	NaN	2641600	5512	806	7784
A0A8C0SJR7	no	ADTQTYQPYNKDWIK	15	Unmodified	_ADTQTYQPYNKDWIK_	1	MULTI-MSMS	2	935.95214	1869.88973	0.7315	49.501	0.54358	-7.1054E-15	1.0822E-07	1	173.19	46100000	5512	807	7790
A0A8C0PKK8	no	ADTSLNNCEGAAGSTSEK	18	Unmodified	_ADTSLNNCEGAAGSTSEK_	0	MULTI-MSMS	2	906.389244	1810.76393	-0.0066433	19.449	0.22951	0	0.00037173	1	70.412	2389600	4171	808	7802
A0A8I3S4I9	no	ADTTSTVTLAPGQDK	15	Unmodified	_ADTTSTVTLAPGQDK_	0	MULTI-MSMS	2	752.87811	1503.74167	0.021871	29.454	0.64267	0	0.0071383	1	54.683	5372800	1259	811	7821
A0A8I3QRJ1	no	ADVAAAFPGLGTDQVSVLVPGKEELNTVK	29	Unmodified	_ADVAAAFPGLGTDQVSVLVPGKEELNTVK_	1	MULTI-MATCH	3	975.857111	2924.5495	-1.0344	91.581	0.36452	0	NaN	0	NaN	51457000	445	813	7838
A0A8I3MAM5	no	ADVDVQPYAFTTK	13	Unmodified	_ADVDVQPYAFTTK_	0	MULTI-MSMS	2	727.861731	1453.70891	1.2508	57.27	1.2246	0	0.00016354	1	103.08	50791000	4411	814	7841
A0A8C0NH72	no	ADVEDGEEPCAVSSHSGSAGSK	22	Acetyl (Protein N-term)	_(ac)ADVEDGEEPCAVSSHSGSAGSK_	0	MULTI-MSMS	2	1109.46367	2216.91278	-0.21831	36.727	0.44196	0	3.2061E-05	1	65.092	3152000	2698	816	7857
A0A8P0SD62	no	ADVIQATGDAICIFR	15	Unmodified	_ADVIQATGDAICIFR_	0	MULTI-MSMS	2	825.419422	1648.82429	-3.6599	91.16	1.2117	0	6.3433E-05	4	109.24	325090000	983	818	7869
A0A8P0TTV8	no	ADVLDLHEAGGEDFAMDEDGDESIHK	26	Acetyl (Protein N-term)	_(ac)ADVLDLHEAGGEDFAMDEDGDESIHK_	0	MULTI-MSMS	3	953.075014	2856.20321	-0.31885	84.792	3.3427	1.4211E-14	1.5468E-29	5	151.01	55604000	1107	819	7887
A0A8P0TTV8	no	ADVLDLHEAGGEDFAMDEDGDESIHK	26	Acetyl (Protein N-term)	_(ac)ADVLDLHEAGGEDFAMDEDGDESIHK_	0	MULTI-MSMS	3	953.075014	2856.20321	0.38685	91.805	0.87918	0	7.4521E-09	1	86.617	30887000	1107	819	7888
A0A8P0TTV8	no	ADVLDLHEAGGEDFAMDEDGDESIHK	26	Acetyl (Protein N-term)	_(ac)ADVLDLHEAGGEDFAMDEDGDESIHK_	0	MSMS	3	953.075014	2856.20321	NaN	91.529	1	0	1.6784E-05	1	61.039		1107	819	7889
A0A8P0TTV8	no	ADVLDLHEAGGEDFAMDEDGDESIHK	26	Acetyl (Protein N-term)	_(ac)ADVLDLHEAGGEDFAMDEDGDESIHK_	0	MULTI-MATCH	3	953.075014	2856.20321	0.8606	92.989	0.20432	0	NaN	0	NaN	6836100	1107	819	7925
A0A8C0STX4	no	ADVLFIAPR	9	Unmodified	_ADVLFIAPR_	0	MULTI-MSMS	2	501.292559	1000.57057	1.4434	59.959	0.47501	0	0.0018747	1	110.31	12086000	5647	820	7934
A0A8C0PHV3	no	ADVLSVLR	8	Acetyl (Protein N-term)	_(ac)ADVLSVLR_	0	MULTI-MSMS	2	457.768917	913.523281	0.14662	95.491	0.40797	0	0.0029629	1	139.68	51577000	4064	821	7946
A0A8I3N920	no	ADVPMVQPDVQPAPK	15	Unmodified	_ADVPMVQPDVQPAPK_	0	MULTI-MSMS	2	796.411066	1590.80758	-2.7062	46.643	0.64584	0	0.040236	1	38.58	7149700	4317	822	7956
O46550	no	ADVQLCMDDDAYSR	14	Unmodified	_ADVQLCMDDDAYSR_	0	MULTI-MSMS	2	829.842887	1657.67122	-0.51782	55.752	1.9737	0	0.00011722	2	119.39	19383000	179	823	7963
O46550	no	ADVQLCMDDDAYSR	14	Unmodified	_ADVQLCMDDDAYSR_	0	MULTI-MSMS	2	829.842887	1657.67122	0.64447	57.401	1.0538	0	0.00097692	3	80.69	9708800	179	823	7964
O46550	no	ADVQLCMDDDAYSR	14	Unmodified	_ADVQLCMDDDAYSR_	0	MSMS	2	829.842887	1657.67122	NaN	55.271	1	0	0.0005066	1	80.17		179	823	7965
A0A8C0Q5M8	no	ADVQSIIGLQR	11	Unmodified	_ADVQSIIGLQR_	0	MULTI-MSMS	2	600.340769	1198.66699	-0.20615	61.157	0.91319	7.1054E-15	3.6064E-05	1	208.25	324280000	437;4550	824	7985
A0A8C0PM55	no	ADYAQLLEDMQNAFR	15	Unmodified	_ADYAQLLEDMQNAFR_	0	MULTI-MSMS	2	892.917243	1783.81993	-1.6665	105.93	0.44361	0	6.276E-15	1	211.64	173970000	4216	829	8006
A0A8C0QDE1	no	ADYSSILQK	9	Unmodified	_ADYSSILQK_	0	MULTI-MSMS	2	512.769114	1023.52368	-0.13996	43.39	0.57986	0	0.016596	1	68.224	5210600	4545	830	8019
A0A8I3SCB6	no	ADYTSHLR	8	Unmodified	_ADYTSHLR_	0	MULTI-MSMS	2	481.738148	961.461744	0.036857	17.149	0.27119	0	0.0052354	1	155.51	25391000	3764	831	8025
A0A8C0MXS4	no	AEAAEQAALAANQESNIAR	19	Deamidation (NQ)	_AEAAEQAALAANQESN(de)IAR_	0	MULTI-MATCH	2	964.96905	1927.92355	-0.13732	60.153	0.57568	0	NaN	0	NaN	12594000	1948	833	8043
A0A8I3Q3G4	no	AEAALDAVR	9	Acetyl (Protein N-term)	_(ac)AEAALDAVR_	0	MULTI-MSMS	2	479.253631	956.49271	-0.15358	66.729	0.57806	0	0.0015263	1	101.64	8022100	5377	834	8047
A0A8C0YZF2	no	AEAALLLPQEAAAAEQR	17	Acetyl (Protein N-term)	_(ac)AEAALLLPQEAAAAEQR_	0	MULTI-MSMS	3	598.651252	1792.93193	0.88115	98.267	0.30433	0	6.8962E-06	1	97.579	12428000	6234	835	8058
A0A8C0RLT3	no	AEADQEVEQLK	11	Unmodified	_AEADQEVEQLK_	0	MSMS	2	630.309332	1258.60411	NaN	31.225	1	0	0.0016474	1	86.882		4587	837	8072
A0A8I3PZF7	no	AEAEAAAVHGAR	12	Unmodified	_AEAEAAAVHGAR_	0	MULTI-MSMS	2	576.791444	1151.56833	0.99728	11.976	0.38118	0	0.0012917	1	84.213	2494700	1086	838	8084
A0A8P0PBZ5	no	AEAEAQAEELSFPR	14	Unmodified	_AEAEAQAEELSFPR_	0	MULTI-MSMS	2	774.370452	1546.72635	-2.7564	55.257	1.0217	0	3.6129E-10	2	194.48	27099000	2979	839	8096
A0A8P0N4L2	no	AEAELLQQQK	10	Unmodified	_AEAELLQQQK_	0	MULTI-MSMS	2	579.311677	1156.6088	0.8773	25.211	0.57695	0	0.00040867	2	182.68	115420000	3945;5165;4205;6365	843	8132
A0A8P0N4L2	no	AEAELLQQQK	10	Unmodified	_AEAELLQQQK_	0	MULTI-MATCH	2	579.311677	1156.6088	3.3971	24.567	0.37654	0	NaN	0	NaN	2535200	3945;5165;4205;6365	843	8142
A0A8I3PQS5	no	AEAGAGSATEFQFR	14	Unmodified	_AEAGAGSATEFQFR_	0	MULTI-MSMS	2	721.338955	1440.66336	0.02578	49.722	2.1434	-7.1054E-15	1.7924E-09	2	186.87	61454000	845	846	8160
A0A8I3PQS5	no	AEAGAGSATEFQFR	14	Unmodified	_AEAGAGSATEFQFR_	0	MULTI-MSMS	2	721.338955	1440.66336	0.30735	53.67	0.47636	7.1054E-15	0.061326	1	36	6469900	845	846	8161
A0A8I3PQS5	no	AEAGAGSATEFQFR	14	Unmodified	_AEAGAGSATEFQFR_	0	MULTI-MSMS	2	721.338955	1440.66336	2.4044	56.542	1.0887	-7.1054E-15	0.042923	1	40.449	14715000	845	846	8162
A0A8I3PQS5	no	AEAGAGSATEFQFR	14	Unmodified	_AEAGAGSATEFQFR_	0	MULTI-MATCH	2	721.338955	1440.66336	7.4695	52.565	0.20337	0	NaN	0	NaN	9481400	845	846	8192
A0A8P0SLM8	no	AEAGDNLGALVR	12	Unmodified	_AEAGDNLGALVR_	0	MULTI-MSMS	2	593.314751	1184.61495	0.81195	47.469	0.23679	0	0.057415	1	39.039	3222600	4445	847	8199
A0A8P0T542	no	AEAGVPAEFSIWTR	14	Unmodified	_AEAGVPAEFSIWTR_	0	MULTI-MSMS	2	767.388448	1532.76234	0.92243	85.227	1.2221	-1.4211E-14	0.00014467	2	103.91	353930000	6595;2676	849	8207
A0A8C0QJD0	no	AEAIVYGHGSGR	12	Unmodified	_AEAIVYGHGSGR_	0	MSMS	2	608.807094	1215.59963	NaN	16.05	1	0	0.0058585	1	66.595		4697	850	8217
A0A8I3S2W4	no	AEALASAIASTK	12	Unmodified	_AEALASAIASTK_	0	MULTI-MSMS	2	566.814053	1131.61355	0.75332	38.357	0.47482	0	0.0064518	1	62.408	36633000	5829	851	8228
A0A8C0SX61	no	AEALLSHAPR	10	Unmodified	_AEALLSHAPR_	0	MSMS	2	532.795998	1063.57744	NaN	20.36	1	0	0.0043813	1	85.676		5697	853	8239
A0A8I3N2W4	no	AEALMMPLVDQLENR	15	Unmodified	_AEALMMPLVDQLENR_	0	MULTI-MSMS	2	865.434215	1728.85388	-2.1828	94.656	0.67969	0	6.5491E-05	1	103.21	102810000	5191	854	8247
A0A8P0S6W5	no	AEAMQAASEAVPSGMLSVLGKPQSK	25	Unmodified	_AEAMQAASEAVPSGMLSVLGKPQSK_	1	MULTI-MSMS	3	829.757575	2486.25089	-0.087011	76.695	0.57675	0	0.010031	1	31.896	49047000	5481	855	8259
A0A8P0T982	no	AEAQLQELQVK	11	Unmodified	_AEAQLQELQVK_	0	MULTI-MSMS	2	628.845884	1255.67722	0.16216	40.553	0.54122	0	0.00037878	1	162.88	101000000	243	857	8269
A0A8C0M603	no	AEASPACASSPAMAR	15	Unmodified	_AEASPACASSPAMAR_	0	MSMS	2	738.832125	1475.6497	NaN	23.269	1	0	0.024303	1	48.004		890	859	8281
A0A8C0THV4	no	AEASSPVPYLSPETNPASSTSAVNHNVTLTNVR	33	Unmodified	_AEASSPVPYLSPETNPASSTSAVNHNVTLTNVR_	0	MULTI-MSMS	3	1137.56561	3409.67499	0.45444	69.915	0.57869	0	0.0017463	1	33.798	17223000	733	861	8287
A0A8I3NCQ4	no	AEATGHQAGAGDGEWEECDIK	21	Unmodified	_AEATGHQAGAGDGEWEECDIK_	0	MULTI-MSMS	2	1115.96892	2229.92329	0.041514	36.302	0.64789	0	3.6242E-11	1	114.69	7582500	1441;6667	863	8303
A0A8C0QAZ7	no	AEATVSGSTEAPGTNMVPEPR	21	Unmodified	_AEATVSGSTEAPGTNMVPEPR_	0	MULTI-MSMS	2	1050.99695	2099.97935	3.5267	49.119	0.8128	0	7.9092E-06	2	94.551	23806000	4131	864	8315
A0A8C0QGH7	no	AEAVVAMLLTK	11	Unmodified	_AEAVVAMLLTK_	0	MULTI-MSMS	2	573.333567	1144.65258	0.038967	75.652	2.1701	0	0.00058055	4	112.75	496770000	4714	865	8322
A0A8C0QGH7	no	AEAVVAMLLTK	11	Unmodified	_AEAVVAMLLTK_	0	MULTI-MSMS	2	573.333567	1144.65258	1.2981	77.473	0.44257	0	0.0034063	1	77.379	10799000	4714	865	8323
A0A8C0QGH7	no	AEAVVAMLLTK	11	Unmodified	_AEAVVAMLLTK_	0	MULTI-MSMS	2	573.333567	1144.65258	1.1399	78.158	2.1034	-1.4211E-14	0.0016113	3	88.681	13602000	4714	865	8324
A0A8P0NER3	no	AECERPTGTEALGTEGTEPSETEEYFPETPSR	32	Unmodified	_AECERPTGTEALGTEGTEPSETEEYFPETPSR_	1	MULTI-MSMS	3	1186.5214	3556.54238	0.085171	62.804	0.61166	0	4.0973E-11	1	80.174	54493000	347	868	8350
A0A8I3QAG1	no	AECLEELGCLVESYGMNVCQPTPGK	25	Unmodified	_AECLEELGCLVESYGMNVCQPTPGK_	0	MULTI-MSMS	3	947.756917	2840.24892	0.30213	102.33	0.37433	0	7.1534E-15	1	112.88	60467000	4164	869	8362
A0A8I3N8L3	no	AECRPAASENYMR	13	Unmodified	_AECRPAASENYMR_	1	MSMS	2	777.843024	1553.6715	NaN	19.032	1	0	0.0021733	1	94.465		3759	870	8374
A0A8P0ST92	no	AECTAEQCYK	10	Unmodified	_AECTAEQCYK_	0	MULTI-MATCH	2	630.255188	1258.49582	0.64836	15.72	0.13617	0	NaN	0	NaN	1916900	1518	871	8386
A0A8I3N4G0	no	AEDDQPLPGVLLSLSGGVFR	20	Unmodified	_AEDDQPLPGVLLSLSGGVFR_	0	MULTI-MSMS	3	690.700383	2069.07932	-0.0014418	106.2	0.95201	0	0.013667	2	30.244	36513000	2978	872	8394
A0A8P0NFD4	no	AEDELLDLQDK	11	Unmodified	_AEDELLDLQDK_	0	MSMS	2	644.81699	1287.61943	NaN	58.658	1	0	0.010048	1	65.278		4381	873	8406
A0A8I3RV92	no	AEDFTPVFMAPPVHYPR	17	Unmodified	_AEDFTPVFMAPPVHYPR_	0	MULTI-MSMS	3	658.657461	1972.95055	-1.0042	78.156	1.0181	0	0.062366	1	15.942	10522000	4612	875	8420
A0A8P0TGA1	no	AEDGAAPSPSGETPK	15	Unmodified	_AEDGAAPSPSGETPK_	0	MULTI-MSMS	2	707.328253	1412.64195	-0.88079	16.826	0.60954	0	2.7095E-05	1	129.74	21889000	1114	876	8432
Q6TEQ7	no	AEDGSVIDYELIDQDAR	17	Unmodified	_AEDGSVIDYELIDQDAR_	0	MULTI-MSMS	2	954.944709	1907.87487	0.05575	77.044	1.8998	0	4.7654E-10	3	161.1	3272000000	287	878	8449
Q6TEQ7	no	AEDGSVIDYELIDQDAR	17	Unmodified	_AEDGSVIDYELIDQDAR_	0	MULTI-MSMS	2	954.944709	1907.87487	1.3625	79.525	1.9365	0	3.2752E-09	3	152.4	49490000	287	878	8450
A0A8I3PZ15	no	AEDLVLEK	8	Acetyl (Protein N-term)	_(ac)AEDLVLEK_	0	MULTI-MSMS	2	479.758215	957.501877	0.51577	65.225	0.47543	0	0.0032966	2	119.27	22363000	6532	880	8502
A0A8C0M248	no	AEDMAELTCLNEASVLHNLR	20	Unmodified	_AEDMAELTCLNEASVLHNLR_	0	MULTI-MSMS	3	762.699948	2285.07802	0.0093274	85.016	0.40785	0	1.6331E-15	1	150.29	104000000	728	881	8513
A0A8C0QFQ6	no	AEDNADTLALVFEAPNQEK	19	Unmodified	_AEDNADTLALVFEAPNQEK_	0	MULTI-MSMS	2	1038.00002	2073.98548	-1.8683	85.809	0.6104	0	2.4873E-13	1	162.16	42540000	4703	882	8522
A0A8C0NNW3	no	AEDNFEDIITKPPVR	15	Unmodified	_AEDNFEDIITKPPVR_	1	MULTI-MSMS	2	872.449234	1742.88391	3.0223	62.859	0.44113	-7.1054E-15	0.00027368	1	117.93	17153000	2961	883	8535
A0A8I3PDK7	no	AEDQHLVEMEDTLSK	15	Unmodified	_AEDQHLVEMEDTLSK_	0	MULTI-MSMS	2	872.906541	1743.79853	0.41797	55.255	0.27303	0	0.00029522	1	88.224	15594000	4082	884	8543
A0A8C0NVQ5	no	AEDTISILPDDPR	13	Unmodified	_AEDTISILPDDPR_	0	MULTI-MSMS	2	721.362096	1440.70964	0.30285	62.361	0.54202	-7.1054E-15	5.5153E-05	1	128.01	32011000	3220	885	8552
A0A8C0N984	no	AEDVDALLLGMASQIAER	18	Unmodified	_AEDVDALLLGMASQIAER_	0	MULTI-MSMS	3	634.659419	1900.95643	-2.4799	94.415	0.34118	0	0.057567	1	16.123	33355000	320	886	8562
A0A8I3NGB9	no	AEDVVLEHR	9	Unmodified	_AEDVVLEHR_	0	MULTI-MATCH	2	534.277638	1066.54072	-4.8666	17.796	0.33905	-3.5527E-15	NaN	0	NaN	20074000	3725	887	8573
A0A8P0PDI8	no	AEEAGIGDTPNLEDQAAGHVTQAR	24	Unmodified	_AEEAGIGDTPNLEDQAAGHVTQAR_	0	MULTI-MSMS	3	817.389596	2449.14696	-1.2493	50.595	0.23877	0	2.7127E-05	1	57.238	5711800	1539	891	8586
A0A8P0SW23	no	AEEDEILNR	9	Unmodified	_AEEDEILNR_	0	MULTI-MATCH	2	544.76456	1087.51457	-0.58818	31.99	0.10264	0	NaN	0	NaN	2621700	192	893	8599
A0A8P0NNZ9	no	AEEDSGGTLGALR	13	Unmodified	_AEEDSGGTLGALR_	0	MULTI-MSMS	2	638.312406	1274.61026	1.0695	35.007	0.30716	0	0.00075818	1	85.958	2740800	4103	896	8615
A0A8I3Q022	no	AEEDTQFNYHR	11	Unmodified	_AEEDTQFNYHR_	0	MULTI-MSMS	2	705.307655	1408.60076	0.14904	24.537	0.5439	-3.5527E-15	0.00017211	1	130.96	2838100	2103	897	8623
A0A8C0M9E2	no	AEEDVEPECIMQK	13	Unmodified	_AEEDVEPECIMQK_	0	MULTI-MSMS	2	789.344731	1576.67491	-0.0065806	47.283	0.95091	0	0.00010952	2	117.02	147880000	1042;4855	898	8636
A0A8I3MIF7	no	AEEELEALR	9	Acetyl (Protein N-term)	_(ac)AEEELEALR_	0	MULTI-MSMS	2	551.274761	1100.53497	0.039148	78.608	0.61235	0	0.00086696	1	111.95	24129000	4465	900	8659
A0A8I3MIF7	no	AEEELEALRK	10	Acetyl (Protein N-term)	_(ac)AEEELEALRK_	1	MULTI-MSMS	2	615.322242	1228.62993	0.18349	60.902	0.43804	-7.1054E-15	0.00054202	1	155.58	43882000	4465	901	8669
A0A8P0NGV9	no	AEEEVAKLEK	10	Acetyl (Protein N-term)	_(ac)AEEEVAKLEK_	1	MSMS	2	594.311343	1186.60813	NaN	50.487	1	0	0.00019078	1	128.91		6056;6362	903	8687
A0A8I3RTT6	no	AEEGIAAGGVMDVNTALQEVLK	22	Acetyl (Protein N-term),Oxidation (M)	_(ac)AEEGIAAGGVM(ox)DVNTALQEVLK_	0	MULTI-MSMS	3	758.382502	2272.12568	-0.59567	109.25	0.57667	0	5.1849E-06	2	78.413	62533000	1265	906	8705
A0A8I3RTT6	no	AEEGIAAGGVMDVNTALQEVLK	22	Acetyl (Protein N-term),Oxidation (M)	_(ac)AEEGIAAGGVM(ox)DVNTALQEVLK_	0	MULTI-SECPEP	3	758.382502	2272.12568	1.783	109.7	0.50702	0	3.9964E-17	1	137.61	147540000	1265	906	8706
A0A8I3RTT6	no	AEEGIAAGGVMDVNTALQEVLK	22	Acetyl (Protein N-term)	_(ac)AEEGIAAGGVMDVNTALQEVLK_	0	MULTI-MSMS	3	753.050864	2256.13076	0.66572	111.4	4.5173	0	4.5835E-12	4	114.55	5392600000	1265	906	8726
A0A8I3RTT6	no	AEEGIAAGGVMDVNTALQEVLK	22	Acetyl (Protein N-term)	_(ac)AEEGIAAGGVMDVNTALQEVLK_	0	MULTI-MSMS	3	753.050864	2256.13076	0.0027608	116.21	1.6756	0	1.5277E-06	3	90.729	27676000	1265	906	8727
A0A8I3RTT6	no	AEEGIAAGGVMDVNTALQEVLK	22	Acetyl (Protein N-term)	_(ac)AEEGIAAGGVMDVNTALQEVLK_	0	MULTI-MSMS	3	753.050864	2256.13076	1.6295	118.55	2.7735	-1.4211E-14	1.5277E-06	5	90.729	10483000	1265	906	8728
A0A8I3PDS8	no	AEEIEQEVAEDESR	14	Unmodified	_AEEIEQEVAEDESR_	0	MULTI-MSMS	2	817.363021	1632.71149	0.4373	45.937	0.33919	0	0.00048756	1	89.403	1878100	3337	908	8748
E2RBS6	no	AEELFLWVPR	10	Unmodified	_AEELFLWVPR_	0	MULTI-MSMS	2	630.342781	1258.67101	-0.40737	94.946	0.47608	-1.4211E-14	0.0010738	1	109.21	48739000	152	911	8769
A0A8P0TEN2	no	AEELGLPVLGVLR	13	Unmodified	_AEELGLPVLGVLR_	0	MULTI-MSMS	2	683.408652	1364.80275	2.1676	94.656	0.64614	0	0.023555	1	47.706	101890000	6247	912	8782
A0A8I3MLT1	no	AEELIQEIQR	10	Unmodified	_AEELIQEIQR_	0	MULTI-MSMS	2	614.830234	1227.64592	-0.62343	51.718	0.44079	0	0.00043412	1	124.23	23538000	3873	913	8794
A0A8C0MFG3	no	AEELSPKPLEQSDESPK	17	Unmodified	_AEELSPKPLEQSDESPK_	1	MULTI-MSMS	2	942.465278	1882.916	0.81982	30.543	0.37538	0	0.04831	1	46.592	4459000	1295	914	8803
A0A8I3NMK5	no	AEEQPQVELFVK	12	Acetyl (Protein N-term)	_(ac)AEEQPQVELFVK_	0	MULTI-MSMS	2	729.877382	1457.74021	1.0461	84.478	1.5448	0	0.0022224	3	68.847	563840000	822	916	8822
A0A8C0PAT2	no	AEETCAPSVSYFK	13	Unmodified	_AEETCAPSVSYFK_	0	MULTI-MSMS	2	744.837399	1487.66025	-1.061	49.743	0.27197	0	0.0047255	1	63.212	6678900	279	920	8854
A0A8P0PHM4	no	AEEVEYYYR	9	Unmodified	_AEEVEYYYR_	0	MULTI-MSMS	2	611.274761	1220.53497	-0.061586	41.444	0.23835	0	0.012786	1	72.547	4199300	6430	921	8859
A0A8C0S4Y3	yes	AEEVSTLMK	9	Acetyl (Protein N-term)	_(ac)AEEVSTLMK_	0	MULTI-MSMS	2	525.262807	1048.51106	-0.024348	74.212	0.61063	-1.4211E-14	0.00046883	1	157.86	93214000	5310	922	8865
A0A8I3S602	no	AEEVVVVAK	9	Acetyl (Protein N-term)	_(ac)AEEVVVVAK_	0	MULTI-MSMS	2	493.281857	984.549162	0.40712	54.636	0.9193	0	0.00071609	1	130.27	11536000	6141	923	8877
A0A8C0SVY6	no	AEEWANKPK	9	Unmodified	_AEEWANKPK_	1	MSMS	2	536.774731	1071.53491	NaN	14.665	1	0	0.053242	1	100.19		5677	924	8889
A0A8I3S667	no	AEEWGVQYVETSAK	14	Unmodified	_AEEWGVQYVETSAK_	0	MULTI-MSMS	2	798.880652	1595.74675	-0.72943	63.262	0.44155	0	1.8353E-05	1	140.78	31959000	5117	925	8899
A0A8C0NLL3	no	AEEYEFLTPMEEAPK	15	Unmodified	_AEEYEFLTPMEEAPK_	0	MULTI-MSMS	2	892.408385	1782.80222	0.26332	79.272	1.6645	0	8.928E-08	6	167.18	1663900000	2882	926	8911
A0A8P0P4Y1	no	AEFAAPPTDAPDKGYVVPNVDLPPLCSSR	29	Unmodified	_AEFAAPPTDAPDKGYVVPNVDLPPLCSSR_	1	MULTI-MSMS	3	1028.50961	3082.50699	-1.2635	83.516	0.44157	0	0.0084079	2	30.206	17563000	2840	927	8924
A0A8C0P9S0	no	AEFDPGQDTYQHPPK	15	Unmodified	_AEFDPGQDTYQHPPK_	0	MULTI-MSMS	2	865.394458	1728.77436	-0.3861	33.143	0.81567	0	0.0063359	1	56.094	7294000	3754	928	8929
A0A8C0TT35	no	AEFEDQDDEAR	11	Unmodified	_AEFEDQDDEAR_	0	MULTI-MSMS	2	662.768028	1323.5215	0.136	23.094	0.56135	0	0.00077897	1	103.7	7018000	5059	929	8949
A0A8I3MHD1	no	AEFEELCADLFER	13	Unmodified	_AEFEELCADLFER_	0	MULTI-MSMS	2	814.866688	1627.71882	-1.573	94.528	0.78201	0	4.4036E-05	2	131.83	494350000	1093	930	8962
A0A8C0Q8X0	no	AEFEVHEVYAVDVLVSSGEGK	21	Unmodified	_AEFEVHEVYAVDVLVSSGEGK_	0	MULTI-MSMS	3	755.374224	2263.10084	3.8181	109.85	0.57486	1.4211E-14	0.0049935	1	35.015	4407400	4613	931	8985
A0A8C0Q8X0	no	AEFEVHEVYAVDVLVSSGEGK	21	Unmodified	_AEFEVHEVYAVDVLVSSGEGK_	0	MULTI-MSMS	3	755.374224	2263.10084	2.3839	112.35	0.88484	0	0.010631	1	31.067	4751200	4613	931	8986
A0A8C0Q8X0	no	AEFEVHEVYAVDVLVSSGEGK	21	Unmodified	_AEFEVHEVYAVDVLVSSGEGK_	0	MULTI-MSMS	3	755.374224	2263.10084	1.677	113.54	1.7991	0	0.00080945	3	45.047	4436400	4613	931	8987
A0A8C0Q8X0	no	AEFEVHEVYAVDVLVSSGEGK	21	Unmodified	_AEFEVHEVYAVDVLVSSGEGK_	0	MULTI-MSMS	3	755.374224	2263.10084	1.0396	114.92	1.155	1.4211E-14	0.032597	1	21.129	3772200	4613	931	8988
A0A8C0Q8X0	no	AEFEVHEVYAVDVLVSSGEGK	21	Unmodified	_AEFEVHEVYAVDVLVSSGEGK_	0	MULTI-MATCH	3	755.374224	2263.10084	4.5342	119.21	1.2187	0	NaN	0	NaN	689090	4613	931	9040
A0A7G3MIA6	no	AEFFEDVVPAVR	12	Unmodified	_AEFFEDVVPAVR_	0	MULTI-MATCH	2	689.853709	1377.69287	6.1392	80.668	1.2586	0	NaN	0	NaN	41109000	381	932	9062
A0A8P0P5V9	no	AEFFVAPVGVASK	13	Unmodified	_AEFFVAPVGVASK_	0	MULTI-MSMS	2	661.36117	1320.70779	0.20809	67.022	1.4938	-1.4211E-14	0.0005779	2	89.403	525130000	521;6610	933	9066
A0A8P0P5V9	no	AEFFVAPVGVASK	13	Unmodified	_AEFFVAPVGVASK_	0	MULTI-MSMS	3	441.243206	1320.70779	-0.29017	67.035	0.71383	0	0.050096	1	28.64	10230000	521;6610	933	9067
A0A8I3NUR2	no	AEFGPPGPGPGSR	13	Unmodified	_AEFGPPGPGPGSR_	0	MULTI-MSMS	2	613.301644	1224.58874	0.50936	33.048	1.5384	7.1054E-15	6.7573E-05	3	124.33	41998000	512	934	9088
A0A8I3NUR2	no	AEFGPPGPGPGSR	13	Unmodified	_AEFGPPGPGPGSR_	0	MULTI-MATCH	2	613.301644	1224.58874	-0.011269	32.188	0.13511	0	NaN	0	NaN	2014200	512	934	9100
A0A8C0SHQ3	no	AEFIFDWLR	9	Unmodified	_AEFIFDWLR_	0	MULTI-MSMS	2	598.808574	1195.60259	-0.20111	102.57	0.30626	0	0.0014634	1	119.29	20942000	5441	935	9103
A0A8C0NLE2	no	AEFTSPPSLFK	11	Unmodified	_AEFTSPPSLFK_	0	MULTI-MSMS	2	612.318971	1222.62339	2.2165	66.587	1.3904	0	0.0010168	1	97.565	341460000	2876	936	9114
A0A8I3PZJ7	no	AEFWLDLQPQAK	12	Unmodified	_AEFWLDLQPQAK_	0	MULTI-MSMS	2	723.374809	1444.73507	0.57727	85.242	0.746	0	0.013337	1	56.013	28531000	265	937	9127
A0A8I3NBM4	no	AEGAAGQGRPESGAADHPGPK	21	Unmodified	_AEGAAGQGRPESGAADHPGPK_	1	MULTI-MSMS	3	653.980431	1958.91946	-0.85795	14.152	0.27123	1.7764E-15	0.00022714	1	56.055	3284400	5247	939	9140
A0A8C0YYN1	no	AEGAGTEEEGTPK	13	Unmodified	_AEGAGTEEEGTPK_	0	MULTI-SECPEP	2	638.288596	1274.56264	0.54845	14.139	0.23771	0	0.045898	1	58.37	1975400	5025	940	9147
A0A8I3PA25	no	AEGDTAGTAGPPGGTPAGDK	20	Unmodified	_AEGDTAGTAGPPGGTPAGDK_	0	MULTI-MSMS	2	863.897562	1725.78057	-0.14094	19.254	0.70623	0	2.4194E-07	1	106.13	4913400	6486	941	9153
A0A8I3PA25	no	AEGDTAGTAGPPGGTPAGDK	20	Unmodified	_AEGDTAGTAGPPGGTPAGDK_	0	MULTI-MATCH	2	863.897562	1725.78057	1.558	102.7	0.3395	0	NaN	0	NaN	363810000	6486	941	9167
A0A8P0NWR7	no	AEGDVAALNRR	11	Unmodified	_AEGDVAALNRR_	1	MULTI-MATCH	3	391.210788	1170.61053	0.0069978	17.14	0.37301	0	NaN	0	NaN	12823000	6545;5120;6553	942	9176
A0A8I3RSD2	no	AEGEDVGWWR	10	Acetyl (Protein N-term)	_(ac)AEGEDVGWWR_	0	MSMS	2	623.778002	1245.54145	NaN	91.156	1	0	0.00082116	1	105.78		2708	944	9182
A0A8I3MMF8	no	AEGGEAVAASGAAAAATFGESGR	23	Unmodified	_AEGGEAVAASGAAAAATFGESGR_	0	MULTI-MSMS	3	669.98373	2006.92936	-0.24627	64.488	0.47688	0	0.0069223	1	32.487	16499000	4893	945	9186
A0A8C0PDU9	no	AEGILDVFQTVK	12	Unmodified	_AEGILDVFQTVK_	0	MULTI-MSMS	2	660.36391	1318.71327	-0.10071	88.316	0.6146	0	0.00096879	1	87.298	13261000	3906	947	9206
A0A8I3S4K1	no	AEGPAAGGGPAGAWLGR	17	Unmodified	_AEGPAAGGGPAGAWLGR_	0	MULTI-MSMS	2	747.876039	1493.73752	-1.4551	58.546	1.6969	7.1054E-15	1.2448E-05	1	98.353	11245000	1050	949	9225
A0A8I3NCQ4	no	AEGPEMAVDLPK	12	Unmodified	_AEGPEMAVDLPK_	0	MULTI-MSMS	2	628.813196	1255.61184	-1.1365	52.159	0.84699	0	0.00096879	3	87.298	313820000	1441;6667	950	9238
A0A8I3NCQ4	no	AEGPEVDENLPK	12	Unmodified	_AEGPEVDENLPK_	0	MULTI-MSMS	2	649.317157	1296.61976	1.5617	35.939	1.4966	0	0.00029443	5	112.71	85216000	1441;6667	951	9257
A0A8I3NCQ4	no	AEGPEVDMNLPK	12	Unmodified	_AEGPEVDMNLPK_	0	MULTI-MSMS	2	650.316103	1298.61765	-0.1329	49.944	0.74903	0	0.00053096	1	96.89	258420000	1441;6667	952	9269
A0A8I3NCQ4	no	AEGPEVYMNLPEADVDISGHK	21	Unmodified	_AEGPEVYMNLPEADVDISGHK_	0	MULTI-MSMS	3	757.691447	2270.05251	0.32058	74.69	1.2901	0	1.5479E-05	2	80.156	260270000	1441;6667	953	9286
A0A8I3NCQ4	no	AEGPEVYMNLPEADVDISGHK	21	Unmodified	_AEGPEVYMNLPEADVDISGHK_	0	MULTI-MATCH	3	757.691447	2270.05251	0.56088	75.668	0.16941	0	NaN	0	NaN	5512800	1441;6667	953	9296
A0A8P0PM34	no	AEGPPIINVMFLK	13	Unmodified	_AEGPPIINVMFLK_	0	MULTI-MSMS	2	714.899605	1427.78466	-2.378	94.716	0.57812	0	0.001357	4	77.662	40845000	3932	954	9301
A0A8I3QBV9	no	AEGPQEWVFQECK	13	Unmodified	_AEGPQEWVFQECK_	0	MULTI-MSMS	2	804.361573	1606.70859	-0.18954	68.276	1.6297	0	4.9077E-05	3	130.1	31692000	2404	955	9314
A0A8P0TC61	no	AEGQTLVQPSVANR	14	Unmodified	_AEGQTLVQPSVANR_	0	MULTI-MSMS	2	735.388979	1468.76341	0.60169	31.435	0.33954	-3.5527E-15	0.00012303	1	118.4	6048500	1763	956	9325
A0A8I3PH30	no	AEGQVLVLDGR	11	Unmodified	_AEGQVLVLDGR_	0	MULTI-MSMS	2	578.81967	1155.62479	0.55157	43.606	1.247	0	0.0004	2	118.81	201110000	333	957	9334
A0A8I3PH30	no	AEGQVLVLDGR	11	Acetyl (Protein N-term)	_(ac)AEGQVLVLDGR_	0	MULTI-MSMS	2	599.824952	1197.63535	0.10836	73.583	1.8344	0	0.00013749	2	155.06	691480000	333	957	9351
A0A8P0T6S6	no	AEGSDVANAVLDGADCIMLSGETAK	25	Unmodified	_AEGSDVANAVLDGADCIMLSGETAK_	0	MULTI-MSMS	3	832.052716	2493.13632	-0.59726	100.22	1.2901	0	1.5584E-34	3	174.85	1656300000	5637;6498	958	9371
A0A8P0T6S6	no	AEGSDVANAVLDGADCIMLSGETAK	25	Unmodified	_AEGSDVANAVLDGADCIMLSGETAK_	0	MULTI-MSMS	2	1247.57544	2493.13632	-0.71832	100.19	0.37408	0	7.8992E-59	1	219.95	126030000	5637;6498	958	9372
A0A8P0T6S6	no	AEGSDVANAVLDGADCIMLSGETAK	25	Unmodified	_AEGSDVANAVLDGADCIMLSGETAK_	0	MULTI-MATCH	3	832.052716	2493.13632	-2.4066	84.697	0.37393	0	NaN	0	NaN	15393000	5637;6498	958	9397
A0A8P0T6S6	no	AEGSDVANAVLDGADCIMLSGETAK	25	Deamidation (NQ)	_AEGSDVAN(de)AVLDGADCIMLSGETAK_	0	MULTI-MATCH	3	832.380721	2494.12033	3.9132	101.85	0.40775	1.4211E-14	NaN	0	NaN	20435000	5637;6498	958	9405
A0A8P0T6S6	no	AEGSDVANAVLDGADCIMLSGETAKGDYPLEAVR	34	Unmodified	_AEGSDVANAVLDGADCIMLSGETAKGDYPLEAVR_	1	MULTI-MSMS	3	1165.55198	3493.63411	0.71591	101.49	0.20446	0	3.1508E-18	1	93.776	25523000	5637;6498	959	9409
A0A8C0MTH7	no	AEGSSNSVVHAETK	14	Unmodified	_AEGSSNSVVHAETK_	0	MULTI-MSMS	2	708.341694	1414.66884	0.55062	12.216	0.18428	0	0.00044483	1	90.685	1299000	1804	960	9414
A0A8C0RXE8	no	AEGTRPEGAQFLIPSTQAE	19	Unmodified	_AEGTRPEGAQFLIPSTQAE_	1	MULTI-MSMS	2	1001.49744	2000.98033	-0.257	64.284	0.64644	0	0.00015193	1	93.494	71016000	5224	961	9428
A0A8P0NUZ2	no	AEIDLVCELAK	11	Unmodified	_AEIDLVCELAK_	0	MULTI-MSMS	2	630.828846	1259.64314	-0.84537	73.17	0.88366	0	0.0036031	2	76.228	167060000	5605	966	9466
A0A8C0YS41	no	AEIIEQDVYER	11	Unmodified	_AEIIEQDVYER_	0	MULTI-MSMS	2	682.838256	1363.66196	-0.37899	47.923	0.84928	0	0.00027081	2	171.56	117620000	6188;3979	969	9490
A0A8C0Z5M9	no	AEIIHHLADLLTDQRDEILLANKK	24	Unmodified	_AEIIHHLADLLTDQRDEILLANKK_	2	MULTI-MSMS	3	923.846769	2768.51848	0.43836	82.332	0.51109	1.4211E-14	4.9759E-58	1	213.72	33689000	6299	972	9506
A0A8C0P5W3	no	AEIISLCK	8	Unmodified	_AEIISLCK_	0	MULTI-MSMS	2	467.257328	932.500103	-0.14375	38.879	0.40728	0	0.018568	1	81.191	15190000	3602	973	9510
A0A8I3NID4	no	AEIITVSDGR	10	Unmodified	_AEIITVSDGR_	0	MULTI-MSMS	2	530.785296	1059.55604	-1.7619	33.447	1.0532	0	0.01463	1	63.216	12196000	469	974	9523
A0A8C0T2T6	no	AEILALQQALK	11	Unmodified	_AEILALQQALK_	0	MULTI-MSMS	2	599.363713	1196.71287	-0.64812	66.343	0.43741	0	0.034599	1	47.198	17777000	3972	975	9533
A0A8I3PKJ4	no	AEIQELAMVPR	11	Unmodified	_AEIQELAMVPR_	0	MULTI-MSMS	2	628.837005	1255.65946	-0.43048	62.385	0.37271	0	0.00051176	1	115.06	27079000	2491	976	9545
A0A8C0P3R9	no	AEISCIDNK	9	Unmodified	_AEISCIDNK_	0	MULTI-MSMS	2	525.250231	1048.48591	-0.23111	19.308	0.56987	0	0.00092713	1	154.71	85900000	3517;3936	978	9561
A0A8P0T542	no	AEISCTDNQDGTCSVSYLPVLPGDYSILVK	30	Unmodified	_AEISCTDNQDGTCSVSYLPVLPGDYSILVK_	0	MULTI-MSMS	3	1101.19161	3300.55301	-0.61179	100.65	0.47496	-1.4211E-14	2.737E-09	1	72.228	122950000	6595;2676	979	9574
A0A8I3PDN0	no	AEITDAEGLGLK	12	Unmodified	_AEITDAEGLGLK_	0	MULTI-SECPEP	2	608.824618	1215.63468	0.71786	52.282	0.47468	7.1054E-15	0.01764	1	77.14	17069000	3361	981	9596
A0A8C0P3R9	no	AEITFDDHKNGSCGVSYIAQEPGNYEVSIK	30	Deamidation (NQ)	_AEITFDDHKN(de)GSCGVSYIAQEPGNYEVSIK_	1	MULTI-MSMS	3	1110.51374	3328.5194	2.3114	73.841	0.54411	0	1.074E-05	2	55.587	14434000	3517;3936	983	9616
A0A8C0SED0	no	AEIYEAFENIYPILK	15	Unmodified	_AEIYEAFENIYPILK_	0	MULTI-MSMS	2	906.974553	1811.93455	-1.371	101.82	0.44207	0	0.00827	1	52.693	20651000	2333	985	9625
A0A8C0THX2	no	AELAITENK	9	Unmodified	_AELAITENK_	0	MULTI-MATCH	2	494.769114	987.523675	0.69466	24.134	0.57647	3.5527E-15	NaN	0	NaN	2122000	5940	990	9658
A0A8C0TS00	no	AELATEEFLPVTPILEGFVILR	22	Unmodified	_AELATEEFLPVTPILEGFVILR_	0	MULTI-MSMS	3	819.792831	2456.35666	-1.7333	111.62	0.23814	1.4211E-14	5.562E-05	1	58.835	28249000	6130	992	9664
A0A8P0P220	no	AELDNELMEGK	11	Unmodified	_AELDNELMEGK_	0	MULTI-MSMS	2	624.79246	1247.57037	0.43784	47.341	0.81459	0	0.014251	1	58.699	27312000	6628	994	9676
A0A8C0QJA2	no	AELDQLLSGFGLDDPGSPLQDMTDAPGK	28	Unmodified	_AELDQLLSGFGLDDPGSPLQDMTDAPGK_	0	MULTI-MSMS	3	963.127049	2886.35932	-2.7552	109.7	0.60924	0	0.0046568	1	31.896	18916000	4667	995	9686
A0A8P0S9X4	no	AELEGVAVTAPR	12	Unmodified	_AELEGVAVTAPR_	0	MULTI-MSMS	2	606.832777	1211.651	-0.40361	42.631	0.57639	0	0.014673	1	54.784	19735000	1496	997	9702
A0A8C0T149	no	AELFTQSCADLDK	13	Unmodified	_AELFTQSCADLDK_	0	MULTI-MSMS	2	749.348131	1496.68171	0.14415	52.549	1.0168	0	1.5116E-05	3	165.11	75536000	5764	998	9708
A0A8I3RUJ1	no	AELGAGGDSHR	11	Acetyl (Protein N-term)	_(ac)AELGAGGDSHR_	0	MULTI-MSMS	2	556.259976	1110.5054	0.33254	19.585	0.57618	0	0.00030743	1	112.3	29296000	764	1001	9727
A0A8I3NYN3	no	AELGTGDSPSQSPPIK	16	Unmodified	_AELGTGDSPSQSPPIK_	0	MULTI-MSMS	2	792.399209	1582.78387	-1.6492	32.758	0.99331	0	1.5727E-05	2	108.56	10837000	5101	1002	9739
A0A8C0MFG3	no	AELHPVELKPFQDYR	15	Unmodified	_AELHPVELKPFQDYR_	1	MULTI-MSMS	4	461.244072	1840.94718	-1.2324	52.928	0.84736	0	0.0045595	1	51.771	51966000	1295	1003	9752
A0A8P0T0S7	no	AELIQYQK	8	Unmodified	_AELIQYQK_	0	MULTI-MSMS	2	496.7742	991.533846	0.97906	29.122	0.47493	0	0.02766	1	71.852	5270500	4695	1004	9763
A0A8I3P212	no	AELIVQPELK	10	Unmodified	_AELIVQPELK_	0	MULTI-MSMS	2	570.337164	1138.65977	-0.10354	51.052	1.0547	0	0.0011994	2	107.15	146300000	6467	1005	9773
A0A8P0SBB2	no	AELLDHAVLLQVIK	14	Unmodified	_AELLDHAVLLQVIK_	0	MULTI-MATCH	2	781.469241	1560.92393	-0.7428	80.491	0.30574	0	NaN	0	NaN	5185300	1588	1006	9789
A0A8I3RY44	no	AELLDNEKPAAVVAPITTGYTVK	23	Unmodified	_AELLDNEKPAAVVAPITTGYTVK_	1	MULTI-MATCH	3	800.772207	2399.29479	2.0917	68.658	0.50999	0	NaN	0	NaN	25731000	595	1007	9800
A0A8C0M248	no	AELLLEPCSNYR	12	Unmodified	_AELLLEPCSNYR_	0	MULTI-MSMS	2	732.861209	1463.70786	-1.4425	59.924	0.64351	-7.1054E-15	0.0014797	1	82.417	70369000	728	1008	9806
A0A8C0LX14	no	AELLQGGDLLR	11	Unmodified	_AELLQGGDLLR_	0	MULTI-MSMS	2	592.83532	1183.65609	-1.116	63.499	0.47524	0	0.003205	1	78.556	18473000	539	1009	9818
A0A8I3P4D4	no	AELLSLTQMER	11	Unmodified	_AELLSLTQMER_	0	MULTI-MATCH	2	645.839745	1289.66494	-0.0042292	68.317	0.40659	0	NaN	0	NaN	7847700	3676	1010	9831
A0A8I3S7X5	no	AELMEISEDKTK	12	Unmodified	_AELMEISEDKTK_	1	MULTI-MSMS	2	697.3476	1392.68065	0.99017	30.25	0.37183	0	0.00042403	1	155.15	25982000	1675	1013	9854
A0A8C0NSF7	no	AELNPWPEYINTR	13	Unmodified	_AELNPWPEYINTR_	0	MULTI-MATCH	2	801.89918	1601.78381	4.3489	77.031	2.0367	0	NaN	0	NaN	91042000	3097	1016	9878
A0A8C0Z0H6	no	AELQAQLAALNTR	13	Unmodified	_AELQAQLAALNTR_	0	MULTI-SECPEP	2	699.888615	1397.76268	1.6988	60.309	0.37224	7.1054E-15	0.0036759	1	120.86	11775000	3827	1018	9886
A0A8C0Z0H6	no	AELQAQLAALNTR	13	Unmodified	_AELQAQLAALNTR_	0	MULTI-MATCH	2	699.888615	1397.76268	1.3475	55.789	0.81619	0	NaN	0	NaN	8706700	3827	1018	9898
A0A8I3MHY7	no	AELQASDHR	9	Unmodified	_AELQASDHR_	0	MULTI-MATCH	2	513.751787	1025.48902	-0.49879	9.873	0.20243	0	NaN	0	NaN	4104300	2869	1019	9905
A0A8C0RYW0	no	AELQHTDLFHHSR	13	Unmodified	_AELQHTDLFHHSR_	0	MULTI-MATCH	2	795.89222	1589.76989	-2.1655	18.838	0.23755	0	NaN	0	NaN	1456200	2680	1020	9911
A0A8I3RWA0	no	AELQQEVEK	9	Unmodified	_AELQQEVEK_	0	MULTI-MSMS	2	537.277303	1072.54005	3.9416	18.941	0.37349	-3.5527E-15	0.010412	1	75.738	4348300	5044	1021	9912
A0A8C0SD27	no	AELRDDPIISTHLAK	15	Unmodified	_AELRDDPIISTHLAK_	1	MULTI-MSMS	2	839.959768	1677.90498	-0.67476	38.467	0.40766	0	8.6779E-07	1	160.48	12638000	5409	1022	9924
A0A8I3S556	no	AELSQTQAEQAAQK	14	Unmodified	_AELSQTQAEQAAQK_	0	MULTI-MSMS	2	751.875901	1501.73725	1.3402	22.081	0.50874	0	1.6199E-05	2	141.95	2173500	1951;6279	1024	9946
A0A8C0TH25	no	AELSQTQAEQAAQLSSMQQVVR	22	Unmodified	_AELSQTQAEQAAQLSSMQQVVR_	0	MULTI-MSMS	3	801.735939	2402.18599	1.3947	70.545	0.30453	0	0.0055622	1	33.979	12027000	5953	1025	9957
A0A8C0T5E3	no	AELTMAALCGR	11	Unmodified	_AELTMAALCGR_	0	MSMS	2	596.794283	1191.57401	NaN	56.131	1	0	0.02633	1	53.756		4853	1026	9966
A0A8P0SRP4	no	AELTTLLEQWEK	12	Unmodified	_AELTTLLEQWEK_	0	MULTI-MATCH	2	730.885207	1459.75586	-0.10424	95.698	0.37455	1.4211E-14	NaN	0	NaN	140660000	6482	1027	9978
A0A8I3S0A8	no	AELVPLAEELSCSVCLEPFK	20	Acetyl (Protein N-term)	_(ac)AELVPLAEELSCSVCLEPFK_	0	MULTI-MSMS	3	778.384967	2332.13307	-0.085494	112.25	0.27234	0	1.7646E-07	1	101.49	32478000	1909	1029	9994
A0A8I3P799	no	AELVQGQSAPVGMK	14	Acetyl (Protein N-term)	_(ac)AELVQGQSAPVGMK_	0	MULTI-MSMS	2	728.876859	1455.73916	-0.23471	65.714	0.78105	0	0.00058323	2	78.342	83991000	2268	1031	10008
A0A8C0TA90	no	AELVSISSSEDEGNLR	16	Unmodified	_AELVSISSSEDEGNLR_	0	MSMS	2	853.415588	1704.81662	NaN	53.115	1	0	7.9543E-29	1	162.68		3272;5880	1032	10017
A0A8I3NRV2	no	AEMDAAVTSCK	11	Unmodified	_AEMDAAVTSCK_	0	MULTI-MSMS	2	591.760106	1181.50566	-0.1677	21.707	0.51796	0	0.0011119	1	96.143	20317000	3621	1033	10024
A0A8I3NRV2	no	AEMDAAVTSCK	11	Unmodified	_AEMDAAVTSCK_	0	MULTI-MATCH	2	591.760106	1181.50566	-2.0824	22.433	0.61019	0	NaN	0	NaN	2291300	3621	1033	10037
A0A8I3P212	no	AEMDMVAWGVDLASVEQHINSHR	23	Unmodified	_AEMDMVAWGVDLASVEQHINSHR_	0	MULTI-MSMS	3	865.740807	2594.20059	-0.23723	97.389	0.2714	1.4211E-14	1.0768E-17	2	126.31	28184000	6467	1034	10047
A0A8P0T3M0	no	AEMIDALANSVTPAVSVNNEVR	22	Unmodified	_AEMIDALANSVTPAVSVNNEVR_	0	MULTI-MSMS	3	767.38988	2299.14781	0.15633	86.157	0.54293	0	0.0082287	1	31.976	18551000	1144	1037	10064
A0A8P0PC12	no	AEMLLDQYR	9	Unmodified	_AEMLLDQYR_	0	MULTI-MSMS	2	569.781699	1137.54884	-1.0952	53.678	0.40868	0	0.024662	1	60.91	8427000	2106	1038	10074
A0A8P0PC12	no	AEMLLDQYR	9	Unmodified	_AEMLLDQYR_	0	MULTI-MATCH	2	569.781699	1137.54884	-1.8954	55.266	0.51053	7.1054E-15	NaN	0	NaN	6235300	2106	1038	10087
A0A8I3NT60	no	AEMVVPDFSELFK	13	Unmodified	_AEMVVPDFSELFK_	0	MULTI-MSMS	2	756.37616	1510.73777	0.48995	102.63	0.61117	0	0.00031424	1	96.229	97292000	6269	1041	10104
A0A8C0PG33	no	AEMYSEYLSTCSK	13	Unmodified	_AEMYSEYLSTCSK_	0	MSMS	2	784.833999	1567.65345	NaN	56.124	1	0	0.0017832	1	71.555		3984	1042	10115
Q5WR10	no	AENDVDNELLDYEEDEVETAAGGDGSEAPAK	31	Acetyl (Protein N-term)	_(ac)AENDVDNELLDYEEDEVETAAGGDGSEAPAK_	0	MULTI-MSMS	3	1098.80245	3293.38553	-1.7036	104.38	0.47528	0	5.6517E-11	1	79.898	133750000	277	1044	10123
Q5WR10	no	AENDVDNELLDYEEDEVETAAGGDGSEAPAKK	32	Acetyl (Protein N-term)	_(ac)AENDVDNELLDYEEDEVETAAGGDGSEAPAKK_	1	MULTI-MSMS	3	1141.50077	3421.48049	-1.7172	98.012	0.50743	0	1.8079E-11	2	82.988	294910000	277	1045	10135
A0A8C0N9G5	yes	AENGESSGPPRPSR	14	Acetyl (Protein N-term)	_(ac)AENGESSGPPRPSR_	1	MULTI-MATCH	2	741.850218	1481.68588	-6.5576	17.182	0.30582	0	NaN	0	NaN	7680800	2414	1046	10148
A0A8C0N9G5	yes	AENGESSGPPRPSR	14	Acetyl (Protein N-term)	_(ac)AENGESSGPPRPSR_	1	MULTI-MATCH	2	741.850218	1481.68588	-0.06785	17.73	0.57733	0	NaN	0	NaN	5180100	2414	1046	10149
A0A8I3MMA7	no	AENGPGPGVLVLR	13	Deamidation (NQ)	_AEN(de)GPGPGVLVLR_	0	MSMS	2	640.353877	1278.6932	NaN	57.175	1	0	0.044785	1	53.517		719	1049	10158
A0A8I3MMA7	no	AENGPGPGVLVLR	13	Unmodified	_AENGPGPGVLVLR_	0	MULTI-MATCH	2	639.861869	1277.70918	3.7772	52.883	0.23678	0	NaN	0	NaN	7427200	719	1049	10164
A0A8C0SFI2	yes	AENLQLLTENELHR	14	Unmodified	_AENLQLLTENELHR_	0	MULTI-MATCH	3	560.628559	1678.86385	0.96365	58.499	0.33933	0	NaN	0	NaN	11524000	5451	1055	10187
A0A8C0PZA5	no	AENNSGIGASGYGPPGPTWDR	21	Unmodified	_AENNSGIGASGYGPPGPTWDR_	0	MSMS	2	1051.97995	2101.94535	NaN	61.552	1	0	0.045338	1	33.44		705	1059	10195
A0A8C0S1G4	no	AENPGLENHR	10	Acetyl (Protein N-term)	_(ac)AENPGLENHR_	0	MULTI-MSMS	2	589.781076	1177.5476	0.36339	19.958	0.40555	0	0.00037138	1	116.73	75399000	5263	1061	10206
A0A8C0PFS8	no	AENPYLFLR	9	Unmodified	_AENPYLFLR_	0	MULTI-MSMS	2	561.800749	1121.58694	-0.12658	68.317	0.5769	0	0.018491	1	66.073	7090000	3969	1062	10221
A0A8C0RD23	no	AENSMLSTSLR	11	Unmodified	_AENSMLSTSLR_	0	MSMS	2	604.80062	1207.58669	NaN	40.441	1	0	0.02526	1	54.191		1019	1064	10235
A0A8P0TKE6	no	AENSQLMER	9	Oxidation (M)	_AENSQLM(ox)ER_	0	MULTI-MSMS	2	547.250763	1092.48697	-0.94294	18.182	0.27158	0	0.046258	1	73.985	1055300	249	1065	10238
A0A8I3NYX9	no	AENVLVDEPLIHATTYIPLMDNADSNPVLDK	31	Unmodified	_AENVLVDEPLIHATTYIPLMDNADSNPVLDK_	0	MULTI-MSMS	3	1136.57282	3406.69664	-0.50592	99.768	0.27016	0	5.4578E-07	2	59.971	13495000	4287;632	1067	10254
A0A8I3NYX9	no	AENVLVDEPLIHATTYIPLMDNADSNPVLDKR	32	Unmodified	_AENVLVDEPLIHATTYIPLMDNADSNPVLDKR_	1	MULTI-MSMS	4	891.706714	3562.79775	0.42974	95.817	0.47616	0	4.0977E-09	1	63.013	52415000	4287;632	1068	10267
A0A8C0NLR7	no	AEPAPVASSAPPASSLYSSPVTSSAPLAEDIDPELAR	37	Unmodified	_AEPAPVASSAPPASSLYSSPVTSSAPLAEDIDPELAR_	0	MULTI-MSMS	3	1217.60725	3649.79992	0.99335	94.976	0.33927	0	3.5713E-09	2	62.594	17102000	2890	1069	10276
A0A8C0YYN1	no	AEPEPTEAEGAADGK	15	Unmodified	_AEPEPTEAEGAADGK_	0	MULTI-MSMS	2	736.330992	1470.64743	2.426	21.105	0.57653	0	0.028806	1	42.809	2309400	5025	1072	10293
A0A8P0NGM3	no	AEPGGGGPGFTFTFR	15	Unmodified	_AEPGGGGPGFTFTFR_	0	MULTI-MATCH	2	749.35969	1496.70483	9.3936	77.131	1.5944	0	NaN	0	NaN	40246000	2279	1073	10303
A0A8P0NX22	no	AEPIDIQTWILGYR	14	Unmodified	_AEPIDIQTWILGYR_	0	MSMS	2	837.94613	1673.87771	NaN	101.53	1	0	0.00078544	1	76.332		2453	1074	10309
A0A8C0T6P4	no	AEPMQWASLELPATK	15	Unmodified	_AEPMQWASLELPATK_	0	MSMS	2	836.424173	1670.83379	NaN	84.311	1	0	1.2212E-06	1	109.69		2918	1078	10329
A0A8C0YZ18	no	AEPPAAGLSVDVAGLLAQLAR	21	Unmodified	_AEPPAAGLSVDVAGLLAQLAR_	0	MULTI-MSMS	3	673.712623	2018.11604	1.0138	110.9	0.40817	0	0.00011935	1	57.989	24754000	3801	1079	10335
A0A8I3MHD1	no	AEPPLNASDQAEK	13	Unmodified	_AEPPLNASDQAEK_	0	MULTI-MSMS	2	685.333338	1368.65212	0.098741	20.044	1.7996	0	2.0329E-05	4	159.09	17879000	1093	1080	10347
A0A8I3MHD1	no	AEPPLNASDQAEK	13	Unmodified	_AEPPLNASDQAEK_	0	MULTI-MSMS	2	685.333338	1368.65212	-0.12008	21.592	0.65408	0	0.046872	1	40.727	3424900	1093	1080	10348
A0A8I3PHU5	no	AEPPQAMNALMR	12	Unmodified	_AEPPQAMNALMR_	0	MULTI-MSMS	2	664.826114	1327.63768	-1.9999	51.024	0.98589	0	0.0057537	1	64.485	15033000	5052	1081	10363
A0A8I3RSQ2	no	AEPPQCTSLAWSADGQTLFAGYTDNLVR	28	Unmodified	_AEPPQCTSLAWSADGQTLFAGYTDNLVR_	0	MULTI-MSMS	3	1023.48546	3067.43455	-1.0987	100.76	2.0046	0	1.5829E-06	4	62.683	174980000	2230	1082	10379
A0A8I3RSQ2	no	AEPPQCTSLAWSADGQTLFAGYTDNLVR	28	Unmodified	_AEPPQCTSLAWSADGQTLFAGYTDNLVR_	0	MULTI-MSMS	3	1023.48546	3067.43455	-0.77592	108.48	1.4612	0	0.0048685	1	31.632	8215300	2230	1082	10380
A0A8I3RSQ2	no	AEPPQCTSLAWSADGQTLFAGYTDNLVR	28	Unmodified	_AEPPQCTSLAWSADGQTLFAGYTDNLVR_	0	MULTI-MSMS	3	1023.48546	3067.43455	-0.66261	111.87	0.16875	0	0.00033239	2	37.934	5563800	2230	1082	10381
A0A8I3RSQ2	no	AEPPQCTSLAWSADGQTLFAGYTDNLVR	28	Unmodified	_AEPPQCTSLAWSADGQTLFAGYTDNLVR_	0	MULTI-MSMS	3	1023.48546	3067.43455	-4.4495	114.97	0.71331	1.4211E-14	0.020116	1	22.081	3172300	2230	1082	10382
A0A8I3RSQ2	no	AEPPQCTSLAWSADGQTLFAGYTDNLVR	28	Unmodified	_AEPPQCTSLAWSADGQTLFAGYTDNLVR_	0	MULTI-MSMS	3	1023.48546	3067.43455	-3.2143	118.49	2.3037	1.4211E-14	0.040015	2	16.621	1533300	2230	1082	10383
A0A8I3RSQ2	no	AEPPQCTSLAWSADGQTLFAGYTDNLVR	28	Unmodified	_AEPPQCTSLAWSADGQTLFAGYTDNLVR_	0	MULTI-MATCH	3	1023.48546	3067.43455	-4.4032	112.7	2.82	1.4211E-14	NaN	0	NaN	7159600	2230	1082	10447
A0A8I3RSQ2	no	AEPPQCTSLAWSADGQTLFAGYTDNLVR	28	Unmodified	_AEPPQCTSLAWSADGQTLFAGYTDNLVR_	0	MULTI-MATCH	3	1023.48546	3067.43455	-3.8954	104.03	0.50935	0	NaN	0	NaN	19580000	2230	1082	10448
A0A8I3RSQ2	no	AEPPQCTSLAWSADGQTLFAGYTDNLVR	28	Unmodified	_AEPPQCTSLAWSADGQTLFAGYTDNLVR_	0	MULTI-MATCH	3	1023.48546	3067.43455	0.56826	107.84	0.17044	0	NaN	0	NaN	4239800	2230	1082	10449
A0A8I3RSQ2	no	AEPPQCTSLAWSADGQTLFAGYTDNLVR	28	Deamidation (NQ)	_AEPPQCTSLAWSADGQ(de)TLFAGYTDNLVR_	0	MULTI-SECPEP	3	1023.81346	3068.41856	3.8162	106.38	0.23731	0	0.0040877	1	44.301	5196600	2230	1082	10470
A0A8C0MP96	no	AEPSAATQSPSVSSSSSGAEPAAPGGGSPGACPALGAK	38	Acetyl (Protein N-term)	_(ac)AEPSAATQSPSVSSSSSGAEPAAPGGGSPGACPALGAK_	0	MULTI-MSMS	3	1132.52671	3394.55831	-0.39606	61.297	0.71359	0	1.5841E-06	2	58.435	149090000	1660	1084	10482
A0A8I3S4Y3	no	AEPSRPVGLEQLR	13	Unmodified	_AEPSRPVGLEQLR_	1	MULTI-MSMS	2	726.401889	1450.78923	0.089281	34.427	1.3247	0	0.0041254	1	84.658	7149000	2766	1086	10496
A0A8I3RVP6	no	AEPTVTNILK	10	Unmodified	_AEPTVTNILK_	0	MULTI-MSMS	2	543.313689	1084.61282	-1.222	46.367	1.4285	0	0.05871	1	43.083	29671000	2349	1087	10507
A0A8C0N249	no	AEPYIASEYK	10	Unmodified	_AEPYIASEYK_	0	MSMS	2	585.787504	1169.56045	NaN	36.459	1	0	0.057613	1	46.462		1921	1090	10517
A0A8C0MJE1	no	AEQDITTLEQNISR	14	Unmodified	_AEQDITTLEQNISR_	0	MULTI-MSMS	2	809.407566	1616.80058	-0.53119	62.582	0.47528	0	0.00049472	1	89.189	160640000	1329	1092	10526
A0A8I3PGD1	no	AEQDVENELLDYEEDEEPQAPPESTPAPPK	30	Acetyl (Protein N-term)	_(ac)AEQDVENELLDYEEDEEPQAPPESTPAPPK_	0	MULTI-MSMS	3	1136.84236	3407.50525	1.1711	101.22	0.8503	0	1.0688E-10	2	78.311	399080000	1616	1095	10551
A0A8I3PGD1	no	AEQDVENELLDYEEDEEPQAPPESTPAPPKK	31	Acetyl (Protein N-term)	_(ac)AEQDVENELLDYEEDEEPQAPPESTPAPPKK_	1	MULTI-MSMS	3	1179.54068	3535.60021	-0.04771	94.674	0.50943	0	2.2957E-06	1	53.545	101560000	1616	1096	10563
A0A8I3NB41	no	AEQEIMKK	8	Unmodified	_AEQEIMKK_	1	MULTI-MATCH	2	488.760235	975.505917	0.45178	9.9517	0.12627	0	NaN	0	NaN	2850300	4571	1098	10581
A0A8C0NLL3	no	AEQEPTAEQLAQIAAENEEDEHSVNYKPPAQK	32	Acetyl (Protein N-term)	_(ac)AEQEPTAEQLAQIAAENEEDEHSVNYKPPAQK_	1	MULTI-MSMS	3	1202.8992	3605.67578	0.37083	76.272	1.8653	0	2.1007E-66	2	193.9	1071800000	2882	1100	10591
A0A8C0NLL3	no	AEQEPTAEQLAQIAAENEEDEHSVNYKPPAQK	32	Acetyl (Protein N-term)	_(ac)AEQEPTAEQLAQIAAENEEDEHSVNYKPPAQK_	1	MULTI-MSMS	4	902.426221	3605.67578	0.023393	76.329	1.8308	-1.4211E-14	2.4253E-75	2	205.89	994220000	2882	1100	10592
A0A8C0NLL3	no	AEQEPTAEQLAQIAAENEEDEHSVNYKPPAQK	32	Acetyl (Protein N-term)	_(ac)AEQEPTAEQLAQIAAENEEDEHSVNYKPPAQK_	1	MULTI-MATCH	3	1202.8992	3605.67578	2.2537	75.007	0.10271	0	NaN	0	NaN	10353000	2882	1100	10611
A0A8C0NLL3	no	AEQEPTAEQLAQIAAENEEDEHSVNYKPPAQK	32	Acetyl (Protein N-term)	_(ac)AEQEPTAEQLAQIAAENEEDEHSVNYKPPAQK_	1	MULTI-MATCH	3	1202.8992	3605.67578	1.0879	77.312	0.10142	0	NaN	0	NaN	5363600	2882	1100	10612
A0A8C0NLL3	no	AEQEPTAEQLAQIAAENEEDEHSVNYKPPAQK	32	Acetyl (Protein N-term),Deamidation (NQ)	_(ac)AEQEPTAEQLAQIAAEN(de)EEDEHSVNYKPPAQK_	1	MULTI-MSMS	3	1203.22721	3606.65979	1.8391	73.87	0.2715	0	0.00017518	1	42.59	11633000	2882	1100	10618
A0A8C0NLL3	no	AEQEPTAEQLAQIAAENEEDEHSVNYKPPAQK	32	Acetyl (Protein N-term),Deamidation (NQ)	_(ac)AEQEPTAEQLAQIAAEN(de)EEDEHSVNYKPPAQK_	1	MULTI-MSMS	3	1203.22721	3606.65979	0.54045	79.026	1.5947	0	0.00013444	1	44.301	11304000	2882	1100	10619
A0A8C0TH17	no	AEQFYCGDTEGK	12	Unmodified	_AEQFYCGDTEGK_	0	MULTI-MSMS	2	702.790449	1403.56634	0.45064	29.971	0.27279	0	0.00042272	1	99.283	7083400	1467	1101	10621
A0A8C0TH17	no	AEQFYCGDTEGKK	13	Unmodified	_AEQFYCGDTEGKK_	1	MULTI-MSMS	2	766.83793	1531.66131	-0.11741	18.846	0.33895	0	0.0028561	1	82.171	9432300	1467	1102	10634
A0A8I3MR72	no	AEQINQAAGEASAVLAK	17	Unmodified	_AEQINQAAGEASAVLAK_	0	MULTI-MSMS	2	835.939033	1669.86351	-0.2272	58.107	0.88278	0	4.4844E-06	1	101.55	198550000	2710	1103	10646
A0A8C0THV4	no	AEQLASVQYTLPK	13	Unmodified	_AEQLASVQYTLPK_	0	MULTI-MATCH	2	724.393199	1446.77184	-8.7062	53.667	0.23894	0	NaN	0	NaN	24818000	733	1105	10666
A0A8C0THV4	no	AEQLASVQYTLPK	13	Unmodified	_AEQLASVQYTLPK_	0	MULTI-MATCH	2	724.393199	1446.77184	5.6145	56.141	0.57788	0	NaN	0	NaN	8079700	733	1105	10667
A0A8I3MCT0	no	AEQLGAEGNVDESQK	15	Unmodified	_AEQLGAEGNVDESQK_	0	MULTI-MSMS	2	787.868273	1573.72199	-1.4632	23.093	1.5113	0	0.00020005	2	93.011	16187000	5356	1106	10673
A0A8P0STS5	no	AEQMFGEMEVWNAISER	17	Unmodified	_AEQMFGEMEVWNAISER_	0	MSMS	2	1013.9535	2025.89245	NaN	99.452	1	0	2.2291E-12	1	128.9		4891	1111	10703
A0A8I3QBV9	no	AEQPHQHAMYYLR	13	Unmodified	_AEQPHQHAMYYLR_	0	MULTI-MSMS	4	411.699138	1642.76744	0.0096593	23.872	1.2538	0	0.00034113	2	85.845	30143000	2404	1112	10711
A0A8P0NKK4	no	AEQPWDYPARPQAK	14	Unmodified	_AEQPWDYPARPQAK_	1	MULTI-MSMS	2	828.910079	1655.8056	1.0392	38.154	0.33895	7.1054E-15	0.0097043	1	72.006	5152000	4273	1115	10736
A0A8I3S3I8	no	AEQQISLPAK	10	Acetyl (Protein N-term)	_(ac)AEQQISLPAK_	0	MULTI-MSMS	2	563.808771	1125.60299	0.13569	51.833	0.50786	0	0.00021273	2	126.07	29625000	1296	1116	10748
A0A8I3MCH7	no	AEQSDQTVK	9	Acetyl (Protein N-term)	_(ac)AEQSDQTVK_	0	MULTI-MATCH	2	524.251286	1046.48802	1.2538	16.546	0.33897	0	NaN	0	NaN	35659000	602	1117	10761
A0A8C0S0J3	no	AERPDVDEK	9	Unmodified	_AERPDVDEK_	1	MULTI-MSMS	3	353.508611	1057.504	0.25734	10.475	0.69123	0	0.027746	1	53.237	69869000	5260	1118	10766
A0A8I3N7N6	no	AERPEDLNLPNAVITR	16	Acetyl (Protein N-term)	_(ac)AERPEDLNLPNAVITR_	1	MULTI-MSMS	2	925.491964	1848.96938	-1.4293	71.621	0.67703	0	3.803E-20	2	200.97	104740000	3758	1119	10777
A0A8C0T0Z1	no	AESCGNGNSTGYQIR	15	Unmodified	_AESCGNGNSTGYQIR_	0	MULTI-MSMS	2	807.352268	1612.68998	-0.12101	22.785	0.41023	0	6.7994E-05	1	113.69	3230100	4989;4991	1120	10790
A0A8C0T0Z1	no	AESCGNGNSTGYQIR	15	Deamidation (NQ)	_AESCGN(de)GNSTGYQIR_	0	MULTI-MSMS	2	807.844275	1613.674	1.3439	28.045	0.33826	3.5527E-15	0.0020731	1	90.653	2712300	4989;4991	1120	10800
A0A8C0T0Z1	no	AESCGNGNSTGYQIR	15	Deamidation (NQ)	_AESCGN(de)GNSTGYQIR_	0	MULTI-MATCH	2	807.844275	1613.674	0.36498	26.333	0.30649	0	NaN	0	NaN	1236900	4989;4991	1120	10807
A0A8I3NL88	no	AESDPAYQQYQDAANNLR	18	Unmodified	_AESDPAYQQYQDAANNLR_	0	MULTI-MSMS	2	1027.46413	2052.91371	1.8191	62.462	1.0205	0	1.3915E-46	1	253.54	149970000	6423	1123	10825
A0A8I3NL88	no	AESDPAYQQYQDAANNLR	18	Deamidation (NQ)	_AESDPAYQ(de)QYQDAANNLR_	0	MULTI-MATCH	2	1027.95614	2053.89773	4.8472	61.884	0.30803	-7.1054E-15	NaN	0	NaN	18926000	6423	1123	10840
A0A8I3N9R4	no	AESEEMETSQAASK	14	Unmodified	_AESEEMETSQAASK_	0	MULTI-MSMS	2	749.32231	1496.63007	-0.67665	16.459	0.23787	0	4.3108E-10	1	192.3	9250900	1996	1125	10844
A0A8I3S8P3	no	AESGALIEAAK	11	Unmodified	_AESGALIEAAK_	0	MULTI-MATCH	2	530.287671	1058.56079	-0.41027	26.863	0.54216	-3.5527E-15	NaN	0	NaN	3357400	2090	1126	10856
A0A8I3MWP5	no	AESGESGGPPSSQDGAAAAEGAGAPAAAASAEPK	34	Acetyl (Protein N-term)	_(ac)AESGESGGPPSSQDGAAAAEGAGAPAAAASAEPK_	0	MULTI-MSMS	3	989.446387	2965.31733	0.089486	54.331	0.64459	0	5.7409E-05	2	43.728	18385000	1282;4408	1128	10861
A0A8I3Q7C5	no	AESIMAEQVALSR	13	Unmodified	_AESIMAEQVALSR_	0	MULTI-MSMS	2	702.861209	1403.70786	1.3621	54.644	0.40676	0	0.0014901	1	75.819	9614700	6285	1129	10873
A0A8I3Q7C5	no	AESIMAEQVALSR	13	Unmodified	_AESIMAEQVALSR_	0	MULTI-MATCH	2	702.861209	1403.70786	-5.6645	56.45	0.30551	0	NaN	0	NaN	4864300	6285	1129	10878
A0A8I3PDN0	no	AESLQQEVEALK	12	Unmodified	_AESLQQEVEALK_	0	MULTI-MSMS	2	672.853906	1343.69326	1.8274	66.758	0.81572	0	6.1084E-05	3	145.99	68185000	3361	1133	10886
A0A8C0Z084	no	AESMLQQADK	10	Unmodified	_AESMLQQADK_	0	MULTI-MSMS	2	560.768788	1119.52302	0.52169	23.022	0.7316	3.5527E-15	0.00072997	1	116.37	21144000	2893	1134	10901
A0A8C0QP08	no	AESTPEIAEQR	11	Unmodified	_AESTPEIAEQR_	0	MSMS	2	615.801674	1229.58879	NaN	21.691	1	0	0.0028697	1	79.974		4782	1139	10933
A0A8I3PTU4	no	AESVMIQQAK	10	Unmodified	_AESVMIQQAK_	0	MULTI-MSMS	2	552.789524	1103.56449	-0.60126	21.463	0.45041	0	0.00053243	1	121.62	19580000	2741	1141	10943
A0A8C0RR77	no	AETETMYQSK	10	Unmodified	_AETETMYQSK_	0	MULTI-MSMS	2	594.266078	1186.5176	0.054027	17.319	0.57732	0	0.0040775	1	83.998	302750000	5124;6251	1144	10967
A0A8C0RR77	no	AETETMYQSK	10	Oxidation (M)	_AETETM(ox)YQSK_	0	MULTI-MSMS	2	602.263536	1202.51252	-2.2242	17.332	0.20324	0	0.049746	1	66.435	2854100	5124;6251	1144	10984
A0A8P0SD62	no	AETLEFNDVYQEVK	14	Acetyl (Protein N-term)	_(ac)AETLEFNDVYQEVK_	0	MULTI-MSMS	2	863.91215	1725.80975	-2.0644	95.835	0.20341	1.4211E-14	0.0013743	1	69.216	19555000	983	1146	11000
A0A8C0RBE7	no	AETLMTVTDPVHDIAFAPNLGR	22	Unmodified	_AETLMTVTDPVHDIAFAPNLGR_	0	MULTI-MSMS	2	1184.60192	2367.18928	0.30984	90.776	0.37323	0	8.5178E-07	2	97.86	10285000	873	1148	11005
A0A8P0SM92	no	AETLVTLDFTSR	12	Unmodified	_AETLVTLDFTSR_	0	MULTI-MATCH	2	676.856449	1351.69835	2.5371	76.114	0.30573	0	NaN	0	NaN	30414000	454	1149	11010
A0A8I3N1L7	no	AETVADTRR	9	Acetyl (Protein N-term)	_(ac)AETVADTRR_	1	MULTI-MSMS	2	530.772719	1059.53089	1.5593	19.117	0.33179	0	0.00093291	1	149.65	19613000	1979	1150	11014
P61017	yes	AETYDFLFK	9	Acetyl (Protein N-term)	_(ac)AETYDFLFK_	0	MULTI-MSMS	2	588.284597	1174.55464	1.1295	102.77	0.3057	0	0.0073711	1	70.919	12854000	219	1151	11025
A0A8I3NAK8	no	AEVAAEFLNDR	11	Unmodified	_AEVAAEFLNDR_	0	MULTI-MSMS	2	617.806759	1233.59897	1.38	55.01	0.54639	0	0.00016801	3	131.5	25988000	5316;6398	1153	11037
A0A8P0SBA9	no	AEVAAIYEPPQIGTQNSLELLEDPKAEVVDEIAAK	35	Unmodified	_AEVAAIYEPPQIGTQNSLELLEDPKAEVVDEIAAK_	1	MULTI-MSMS	3	1250.98232	3749.92512	-0.4198	97.766	0.44035	0	3.3836E-05	2	47.487	34054000	4275	1154	11049
A0A8P0THE7	no	AEVCADCSAPDPGWASISR	19	Unmodified	_AEVCADCSAPDPGWASISR_	0	MSMS	2	1024.94366	2047.87277	NaN	62.271	1	0	5.6623E-09	1	97.551		1941	1156	11069
A0A8C0P3R9	no	AEVCIENNK	9	Unmodified	_AEVCIENNK_	0	MULTI-MATCH	2	538.755681	1075.49681	0.44545	16.493	0.33893	0	NaN	0	NaN	24791000	3517;3936	1157	11082
A0A8I3NNQ3	no	AEVEETLK	8	Acetyl (Protein N-term)	_(ac)AEVEETLK_	0	MSMS	2	480.747847	959.481142	NaN	51.694	1	0	0.0089447	1	86.794		6429	1158	11087
A0A8I3NNQ3	no	AEVEETLKR	9	Acetyl (Protein N-term)	_(ac)AEVEETLKR_	1	MULTI-MSMS	2	558.798403	1115.58225	2.5877	41.364	1.1202	0	0.0013087	3	123.72	222260000	6429	1159	11093
A0A8I3PKE6	no	AEVEEVVEPLPSEK	14	Unmodified	_AEVEEVVEPLPSEK_	0	MULTI-SECPEP	2	777.898511	1553.78247	0.30051	50.528	0.54557	0	0.027562	1	65.348	52911000	1894	1160	11106
A0A8C0Q7I6	no	AEVEKAEEALAGEEAPMER	19	Unmodified	_AEVEKAEEALAGEEAPMER_	1	MULTI-MSMS	2	1029.98605	2057.95755	-0.45477	57.292	0.44149	0	3.8512E-09	2	140.1	9639000	3838	1161	11118
A0A8C0Q7I6	no	AEVEKAEEALAGEEAPMER	19	Unmodified	_AEVEKAEEALAGEEAPMER_	1	MULTI-MSMS	3	686.993126	2057.95755	2.4974	57.443	0.51012	0	0.018829	1	32.833	9197700	3838	1161	11119
A0A8I3NGP8	no	AEVEQKK	7	Acetyl (Protein N-term)	_(ac)AEVEQKK_	1	MULTI-MSMS	2	437.23745	872.460347	0.049899	11.068	0.32307	0	0.049373	1	66.993	13341000	2809	1162	11138
A0A8I3P777	no	AEVETSGIGDSILNVK	16	Unmodified	_AEVETSGIGDSILNVK_	0	MSMS	2	816.427967	1630.84138	NaN	67.243	1	0	4.2563E-05	1	85.813		5462	1163	11148
A0A8I3PGB4	no	AEVHESYYK	9	Unmodified	_AEVHESYYK_	0	MULTI-MSMS	3	375.845223	1124.51384	-1.6598	15.876	0.43291	0	0.051563	1	32.637	18105000	423	1164	11153
A0A8I3MY76	no	AEVIPAYGVQK	11	Unmodified	_AEVIPAYGVQK_	0	MULTI-MATCH	2	587.826963	1173.63937	0.11933	39.703	0.71525	0	NaN	0	NaN	18118000	659	1167	11177
A0A8C0PUT4	no	AEVLDLDEDEDDLEVFSK	18	Unmodified	_AEVLDLDEDEDDLEVFSK_	0	MSMS	2	1040.97587	2079.93719	NaN	95.883	1	0	0.00029689	1	73.834		2635	1168	11181
A0A8C0TCK6	no	AEVLSEEPILK	11	Unmodified	_AEVLSEEPILK_	0	MULTI-MSMS	2	614.345186	1226.67582	-0.012422	52.034	0.50873	7.1054E-15	0.00019186	1	128.36	21988000	2374	1169	11187
A0A8C0S9A8	no	AEVLVDSQQVPAGTPK	16	Unmodified	_AEVLVDSQQVPAGTPK_	0	MULTI-MSMS	2	819.938502	1637.86245	0.10595	41.953	0.23761	0	0.0002882	1	80.318	8341900	3226	1170	11200
A0A8C0PY59	no	AEVMEEIEDGREEGEEEDSPDATSPLGDHTR	31	Unmodified	_AEVMEEIEDGREEGEEEDSPDATSPLGDHTR_	1	MULTI-MSMS	3	1143.82174	3428.4434	-0.80065	61.85	0.24009	0	1.323E-11	1	86.304	19396000	4415	1171	11205
A0A8I3S2F8	no	AEVNAFTESIDAELR	15	Unmodified	_AEVNAFTESIDAELR_	0	MSMS	2	832.909941	1663.80533	NaN	83.672	1	0	1.0904E-09	1	124.48		6460	1172	11218
A0A8I3NII5	no	AEVNGLAAQGK	11	Deamidation (NQ)	_AEVN(de)GLAAQGK_	0	MULTI-MATCH	2	529.77747	1057.54039	-2.1606	18.111	0.50958	0	NaN	0	NaN	4277900	6273	1173	11240
A0A8I3N2M6	no	AEVQHQLHVAVGSLQESILAQVQR	24	Unmodified	_AEVQHQLHVAVGSLQESILAQVQR_	0	MULTI-MSMS	4	660.860863	2639.41435	1.4028	82.146	0.50967	0	6.9184E-10	3	98.121	51966000	2844;5566	1174	11244
A0A8C0STJ7	no	AEVQNLGGELVVSGVDSAMSLIQAAK	26	Unmodified	_AEVQNLGGELVVSGVDSAMSLIQAAK_	0	MULTI-SECPEP	3	862.786299	2585.33707	-0.80281	111.33	0.61138	0	7.4115E-06	1	61.022	1898900000	5644	1175	11251
A0A8I3S467	no	AEVSELPSVVCDLANGSITWADVEAR	26	Deamidation (NQ)	_AEVSELPSVVCDLAN(de)GSITWADVEAR_	0	MULTI-MSMS	3	930.448123	2788.32254	-1.1004	102.26	0.67848	0	5.1882E-12	1	109.23	115880000	1791	1177	11265
A0A8I3S467	no	AEVSELPSVVCDLANGSITWADVEAR	26	Deamidation (NQ)	_AEVSELPSVVCDLAN(de)GSITWADVEAR_	0	MULTI-MSMS	3	930.448123	2788.32254	1.6581	107.62	0.4432	0	2.2645E-05	1	55.994	26604000	1791	1177	11266
A0A8I3S467	no	AEVSELPSVVCDLANGSITWADVEAR	26	Unmodified	_AEVSELPSVVCDLANGSITWADVEAR_	0	MULTI-MSMS	3	930.120118	2787.33852	0.61594	106.54	1.1573	0	1.9731E-28	3	149.07	211840000	1791	1177	11286
A0A8I3Q3F0	no	AEVTEEVEDGKEEDDEEETENSLPIPASK	29	Unmodified	_AEVTEEVEDGKEEDDEEETENSLPIPASK_	1	MULTI-MSMS	3	1073.4792	3217.41577	0.31474	60.491	0.23727	0	0.0013117	1	36.533	7826800	3749	1178	11298
A0A8P0NE56	no	AEVTMGDPHQQTLAR	15	Unmodified	_AEVTMGDPHQQTLAR_	0	MULTI-MATCH	2	827.404303	1652.79405	0.95988	27.961	0.27085	0	NaN	0	NaN	2726500	3855	1179	11312
A0A8I3MIA7	no	AEVVSLLLDR	10	Unmodified	_AEVVSLLLDR_	0	MULTI-MSMS	2	557.826963	1113.63937	1.0886	75.251	0.54283	0	0.0040201	1	84.213	22199000	1007	1180	11317
A0A8I3N508	no	AEWIEAIKK	9	Unmodified	_AEWIEAIKK_	1	MSMS	2	544.310949	1086.60735	NaN	38.522	1	0	0.022306	1	91.853		2736	1182	11329
A0A8C0Z0Y6	no	AEYEGDGIPTVFVAVAGR	18	Unmodified	_AEYEGDGIPTVFVAVAGR_	0	MULTI-MSMS	2	925.96779	1849.92103	0.15008	88.54	2.0765	-1.4211E-14	3.335E-11	4	152.4	319640000	3467;5688	1184	11341
A0A8C0PGY5	no	AEYFDGSEPVQNR	13	Unmodified	_AEYFDGSEPVQNR_	0	MULTI-MATCH	2	756.341694	1510.66884	-2.1921	40.151	0.43887	0	NaN	0	NaN	6296200	4019	1185	11357
A0A8I3S2M7	no	AEYLASIFGTEK	12	Acetyl (Protein N-term)	_(ac)AEYLASIFGTEK_	0	MULTI-MSMS	2	685.84555	1369.67655	0.47633	111.12	0.47433	0	4.1588E-05	1	152.54	732490000	3258;6175	1188	11369
A0A8I3MKY4	no	AEYSAYQDK	9	Unmodified	_AEYSAYQDK_	0	MULTI-MSMS	2	537.740554	1073.46655	1.559	18.688	0.27034	0	0.0089496	1	79.474	15106000	2879	1189	11382
A0A8I3NGR5	no	AFAANSEHQDVDQLIEK	17	Unmodified	_AFAANSEHQDVDQLIEK_	0	MULTI-MSMS	2	957.963236	1913.91192	-1.7833	49.184	0.81322	0	1.0153E-11	1	170.79	21232000	6036	1191	11396
A0A8I3MN54	no	AFAAQEDLEK	10	Unmodified	_AFAAQEDLEK_	0	MULTI-MSMS	2	561.277303	1120.54005	0.52335	32.188	0.52332	0	0.015584	1	62.104	46900000	5023	1192	11407
A0A8I3PEA3	no	AFADALEVIPMALSENSGMNPIQTMTEVR	29	Unmodified	_AFADALEVIPMALSENSGMNPIQTMTEVR_	0	MULTI-MSMS	3	1045.84349	3134.50864	-0.60069	111.16	0.33917	0	6.2382E-20	1	112.99	401760000	6033	1193	11419
A0A8C0NST9	no	AFADAMEVIPSTLAENAGLNPISTVTELR	29	Unmodified	_AFADAMEVIPSTLAENAGLNPISTVTELR_	0	MULTI-MSMS	3	1010.85326	3029.53795	-0.13231	108.17	1.0901	0	8.8385E-43	2	163.16	587130000	3109	1194	11433
A0A8C0NST9	no	AFADAMEVIPSTLAENAGLNPISTVTELR	29	Deamidation (NQ)	_AFADAMEVIPSTLAEN(de)AGLNPISTVTELR_	0	MULTI-MSMS	3	1011.18127	3030.52197	-0.73231	107.15	0.50936	0	4.9508E-10	2	86.982	33965000	3109	1194	11453
A0A8C0MCL5	no	AFADDPDVPK	10	Unmodified	_AFADDPDVPK_	0	MULTI-SECPEP	2	537.758746	1073.50294	0.016455	33.138	0.40914	0	0.065088	1	69.423	1265600	1177	1195	11462
A0A8I3Q596	no	AFAFQASQDK	10	Unmodified	_AFAFQASQDK_	0	MSMS	2	556.772188	1111.52982	NaN	34.57	1	0	0.043731	1	51.066		3876	1196	11468
A0A8C0MKC0	no	AFAHITGGGLLENIPR	16	Unmodified	_AFAHITGGGLLENIPR_	0	MULTI-MSMS	2	833.457196	1664.89984	0.024702	69.949	0.44223	0	1.2308E-05	1	117.79	24576000	1505	1197	11474
A0A8C0MKC0	no	AFAHITGGGLLENIPR	16	Unmodified	_AFAHITGGGLLENIPR_	0	MULTI-MSMS	4	417.232236	1664.89984	0.067137	69.93	0.4763	0	0.00015409	1	77.527	15778000	1505	1197	11475
A0A8C0M8W1	no	AFAHLQVPER	10	Unmodified	_AFAHLQVPER_	0	MULTI-MSMS	3	389.88049	1166.61964	-3.7979	35.007	0.47761	0	0.064998	1	24.853	10065000	697	1198	11488
A0A8C0PY99	no	AFAMIIDKLEEDISSSMTNSTAASRPPVTLR	31	Unmodified	_AFAMIIDKLEEDISSSMTNSTAASRPPVTLR_	2	MULTI-MSMS	5	671.144282	3350.68503	-0.66713	102.96	0.37346	0	2.6508E-20	1	111.43	64446000	4419;4333;6665;6275	1200	11500
A0A8P0NAE9	no	AFASWWYK	8	Acetyl (Protein N-term)	_(ac)AFASWWYK_	0	MULTI-MSMS	2	550.763635	1099.51272	0.22567	106.3	0.64521	0	0.0026258	1	158.12	223080000	2386	1202	11507
A0A8P0TM32	no	AFATMGETVMSVK	13	Unmodified	_AFATMGETVMSVK_	0	MULTI-MSMS	2	686.335981	1370.65741	2.5295	62.459	0.27078	0	0.043608	1	41.704	13841000	1913	1204	11520
A0A8P0P307	no	AFAVGVQQVLLK	12	Unmodified	_AFAVGVQQVLLK_	0	MULTI-MSMS	2	636.887355	1271.76016	0.0015159	71.95	0.98246	0	5.2166E-05	1	143.01	245920000	5279	1205	11531
A0A8I3QBG5	no	AFAVVASALGIPSLLPFLK	19	Unmodified	_AFAVVASALGIPSLLPFLK_	0	MULTI-MATCH	3	638.720279	1913.13901	0.44264	111.26	0.16901	0	NaN	0	NaN	20470000	1782	1206	11545
A0A8C0M9I8	no	AFCADQLDVFLQK	13	Unmodified	_AFCADQLDVFLQK_	0	MULTI-MATCH	2	777.884684	1553.75481	5.0606	91.584	0.88238	0	NaN	0	NaN	78470000	802	1207	11560
A0A8I3MXN7	no	AFCEPGNVENNGVLSFIK	18	Unmodified	_AFCEPGNVENNGVLSFIK_	0	MULTI-MSMS	2	997.985657	1993.95676	-0.58216	87.446	0.50988	0	4.3345E-07	2	105.65	49989000	2770	1208	11562
A0A8P0N4L2	no	AFCGFEDPR	9	Unmodified	_AFCGFEDPR_	0	MULTI-MSMS	2	549.737291	1097.46003	-0.057549	46.96	1.0875	0	0.018491	2	66.073	9287300	3945;5165;4205	1209	11572
A0A8C0PDZ7	no	AFCSGCLSFSAAVPR	15	Unmodified	_AFCSGCLSFSAAVPR_	0	MULTI-MSMS	2	815.379242	1628.74393	1.2496	71.545	0.54131	0	0.0026995	1	62.924	10039000	3910	1210	11585
A0A8C0S4K6	no	AFDCPETEYPVK	12	Unmodified	_AFDCPETEYPVK_	0	MULTI-MSMS	2	728.326667	1454.63878	1.0135	47.457	0.88307	0	0.045774	1	42.395	6188400	1831	1212	11594
A0A8C0PDH8	no	AFDDVPVVQIYSSR	14	Unmodified	_AFDDVPVVQIYSSR_	0	MULTI-MATCH	2	798.406837	1594.79912	2.1286	80.153	0.81585	0	NaN	0	NaN	9178400	3604	1213	11610
A0A8I3MSC7	no	AFDFVPPEAVPEQK	14	Unmodified	_AFDFVPPEAVPEQK_	0	MULTI-MSMS	2	787.398481	1572.78241	1.2769	73.001	0.61085	0	0.0004459	1	90.653	31257000	4297	1215	11618
A0A8I3N3K9	no	AFDGFSSAQK	10	Unmodified	_AFDGFSSAQK_	0	MULTI-MSMS	2	529.251089	1056.48762	-0.27309	32.525	0.48516	0	0.0016526	1	99.802	12619000	4828	1216	11632
A0A8I3PBI8	no	AFDHVLHLHPLSR	13	Unmodified	_AFDHVLHLHPLSR_	0	MULTI-MSMS	3	514.616037	1540.82628	-1.3632	39.705	0.6111	0	0.0018895	1	64.752	16015000	1460	1217	11644
A0A8I3RSP3	no	AFDILGIKPVQR	12	Unmodified	_AFDILGIKPVQR_	1	MULTI-MSMS	2	678.903537	1355.79252	0.75758	64.18	0.57822	0	0.062376	1	56.432	105310000	4500	1218	11654
A0A8I3Q8S6	no	AFDMWAGDVNDLLK	14	Unmodified	_AFDMWAGDVNDLLK_	0	MULTI-MSMS	2	797.882141	1593.74973	-4.3853	99.407	0.81471	0	0.00124	2	76.522	51975000	5960	1219	11665
A0A8C0P040	no	AFDNQCQILLTTR	13	Unmodified	_AFDNQCQILLTTR_	0	MULTI-MSMS	2	790.398489	1578.78243	1.3922	61.65	0.34146	7.1054E-15	0.00015779	1	105.03	23777000	3118	1220	11674
A0A8C0SPX1	no	AFDPALLEFLVCPLSK	16	Unmodified	_AFDPALLEFLVCPLSK_	0	MULTI-MSMS	3	607.326941	1818.95899	-0.80762	110.02	0.33913	0	0.026686	1	32.746	3166500	4009	1221	11679
A0A8I3NHY9	no	AFDSGIIPMEFVNK	14	Unmodified	_AFDSGIIPMEFVNK_	0	MULTI-MSMS	2	784.394884	1566.77522	0.52678	91.783	0.78012	0	0.00013401	2	116.55	2310200000	3201	1222	11691
A0A8P0NIU0	no	AFDTGQNLSPDR	12	Unmodified	_AFDTGQNLSPDR_	0	MULTI-SECPEP	2	660.812573	1319.61059	-1.4243	36.292	0.71578	0	0.060908	1	57.348	10514000	5054	1223	11711
A0A8C0TA90	no	AFDTTDGHQGASQAPK	16	Unmodified	_AFDTTDGHQGASQAPK_	0	MULTI-MATCH	2	815.876433	1629.73831	-0.76107	16.352	0.16126	0	NaN	0	NaN	2517200	3272;5880	1224	11722
A0A8C0QGU9	no	AFEDDAIQLVAR	12	Unmodified	_AFEDDAIQLVAR_	0	MULTI-MSMS	2	674.348791	1346.68303	-0.090413	74.565	0.44175	1.4211E-14	0.0072102	1	61.65	12298000	2280	1226	11728
A0A8P0S883	no	AFEDEMKK	8	Unmodified	_AFEDEMKK_	1	MULTI-MSMS	2	499.236593	996.458632	1.7198	17.149	0.54268	0	0.02057	1	107.32	11968000	3301	1227	11741
A0A8C0NCL6	no	AFEDTLQLMER	11	Unmodified	_AFEDTLQLMER_	0	MULTI-MATCH	2	676.829377	1351.6442	-3.7282	76.334	0.44156	1.4211E-14	NaN	0	NaN	22033000	2530	1228	11758
A0A8C0M8C9	no	AFEELFPDWK	10	Unmodified	_AFEELFPDWK_	0	MULTI-MSMS	2	641.311146	1280.60774	-0.18214	93.687	0.45591	0	0.00042215	1	141.2	23307000	1002	1230	11767
A0A8I3MLV9	no	AFEESLSTLK	10	Unmodified	_AFEESLSTLK_	0	MSMS	2	562.795329	1123.5761	NaN	49.922	1	0	0.0037028	1	93.649		1133	1232	11781
A0A8P0N4L2	no	AFEETQIDIPGSAGR	15	Unmodified	_AFEETQIDIPGSAGR_	0	MULTI-MSMS	2	795.891552	1589.76855	0.10445	61.325	1.2593	0	5.353E-14	2	203.61	1845900000	3945;5165;4205;6365	1233	11792
A0A8C0RHF3	no	AFENDVDALCNLR	13	Unmodified	_AFENDVDALCNLR_	0	MULTI-MATCH	2	768.859197	1535.70384	2.7469	70.153	0.20404	0	NaN	0	NaN	4715600	2023	1235	11811
A0A8P0TC47	no	AFENLLGQALTK	12	Unmodified	_AFENLLGQALTK_	0	MULTI-MSMS	2	652.864077	1303.7136	-0.75751	79.519	1.6293	0	9.7191E-05	2	127.51	127770000	4754	1236	11815
A0A8P0P708	no	AFENWSGLPGASR	13	Unmodified	_AFENWSGLPGASR_	0	MULTI-MATCH	2	696.338758	1390.66296	-3.7837	66.029	0.47377	0	NaN	0	NaN	27571000	6502	1237	11833
A0A8I3PBK4	no	AFFALVTNGVR	11	Deamidation (NQ)	_AFFALVTN(de)GVR_	0	MULTI-MSMS	2	598.327131	1194.63971	2.124	79.044	0.95016	0	0.014348	1	87.308	10337000	3825	1241	11852
A0A8P0NI33	no	AFFESHPAPSAER	13	Unmodified	_AFFESHPAPSAER_	0	MULTI-MSMS	2	723.34404	1444.67353	2.1803	29.876	0.54276	3.5527E-15	2.4162E-05	1	150.04	54789000	772	1243	11867
A0A8P0NI33	no	AFFESHPAPSAER	13	Unmodified	_AFFESHPAPSAER_	0	MULTI-MATCH	2	723.34404	1444.67353	-1.7172	28.777	0.13693	0	NaN	0	NaN	4720200	772	1243	11876
A0A8I3NUR2	no	AFFPCFDTPAVK	12	Unmodified	_AFFPCFDTPAVK_	0	MULTI-MSMS	2	700.339381	1398.66421	1.7273	81.544	0.50925	0	0.006006	1	63.734	65787000	512	1245	11884
A0A8I3NUR2	no	AFFPCFDTPAVK	12	Unmodified	_AFFPCFDTPAVK_	0	MULTI-MATCH	2	700.339381	1398.66421	3.8391	80.667	0.30559	0	NaN	0	NaN	4649800	512	1245	11894
A0A8C0Q8X0	no	AFFSEVER	8	Unmodified	_AFFSEVER_	0	MULTI-MSMS	2	492.742899	983.471246	0.1413	48.217	0.74811	0	0.0057209	1	139.28	647200000	4613	1246	11898
A0A8C0T6H7	no	AFGAPVPSVQWLDK	14	Unmodified	_AFGAPVPSVQWLDK_	0	MULTI-SECPEP	2	757.903734	1513.79291	3.1959	84.629	0.5368	0	0.043812	1	57.347	22455000	5833	1247	11909
A0A8I3NC31	no	AFGDDSALLK	10	Unmodified	_AFGDDSALLK_	0	MULTI-MSMS	2	518.769114	1035.52368	-0.073427	51.191	0.44275	0	0.0029982	1	88.819	39207000	4899	1248	11918
A0A8I3PU21	no	AFGDVFSVIGVR	12	Unmodified	_AFGDVFSVIGVR_	0	MSMS	2	633.845687	1265.67682	NaN	96.004	1	0	0.0045615	1	68.657		2648	1249	11930
A0A8C0MVM6	no	AFGFSHLEALLDDSKELQR	19	Unmodified	_AFGFSHLEALLDDSKELQR_	1	MULTI-MSMS	3	726.039287	2175.09603	1.2702	90.453	1.0525	0	0.0088628	1	36.481	120460000	1878	1250	11939
A0A8I3MU76	no	AFGGYLGTDQSK	12	Unmodified	_AFGGYLGTDQSK_	0	MULTI-MSMS	2	622.30131	1242.58807	-0.46609	42.96	0.61128	0	0.00026936	2	114.4	120800000	3740	1251	11949
A0A8P0T542	no	AFGPGLQGGSAGSPAR	16	Unmodified	_AFGPGLQGGSAGSPAR_	0	MULTI-MSMS	2	715.362764	1428.71098	0.27368	35.481	0.84892	0	5.026E-06	2	130.44	229390000	6595;2676	1252	11961
A0A8C0RU77	no	AFGQAKHQPTAIIAKTFK	18	Unmodified	_AFGQAKHQPTAIIAKTFK_	2	MULTI-MSMS	5	392.22618	1956.09452	0.20607	29.914	0.91643	3.5527E-15	0.00023524	2	71.601	205460000	5178	1253	11978
A0A8C0RU77	no	AFGQAKHQPTAIIAKTFK	18	Unmodified	_AFGQAKHQPTAIIAKTFK_	2	MULTI-MSMS	3	653.038782	1956.09452	-0.41864	29.829	0.51013	3.5527E-15	0.0051157	1	51.225	80527000	5178	1253	11979
A0A8I3S154	no	AFGTILNLVPLAESVVK	17	Unmodified	_AFGTILNLVPLAESVVK_	0	MULTI-MSMS	2	886.021837	1770.02912	0.30031	106.61	0.67947	0	0.0010842	1	63.181	48779000	2637	1255	11991
Q9XSU6	no	AFGYYGPLR	9	Unmodified	_AFGYYGPLR_	0	MULTI-MSMS	2	522.269084	1042.52362	-1.1103	58.767	0.60994	0	0.023341	1	61.561	19750000	5813	1256	12003
A0A8I3N8F0	no	AFHDQQLLTVAK	12	Unmodified	_AFHDQQLLTVAK_	0	MULTI-MSMS	3	457.585743	1369.7354	0.064443	39.189	0.5104	0	0.019979	1	42.464	20079000	144	1257	12013
A0A8I3MR56	no	AFHNEAQVNPER	12	Unmodified	_AFHNEAQVNPER_	0	MULTI-MATCH	2	706.339289	1410.66403	-0.88907	16.574	0.50844	0	NaN	0	NaN	10427000	2626	1258	12033
A0A8I3N0K8	no	AFHPTYEEK	9	Unmodified	_AFHPTYEEK_	0	MULTI-MSMS	2	561.266739	1120.51892	1.577	16.878	0.2035	0	0.017525	1	67.169	3558000	5387	1261	12046
A0A8P0TAL0	no	AFIHHELLAYLYSSADQSSLMEESADQAQR	30	Unmodified	_AFIHHELLAYLYSSADQSSLMEESADQAQR_	0	MULTI-MSMS	3	1137.53677	3409.58848	0.55396	93.024	0.23699	0	3.5951E-14	1	90.974	18627000	6497;6515;5742	1262	12059
A0A8I3S702	no	AFIHWVSQPLTCEIR	15	Unmodified	_AFIHWVSQPLTCEIR_	0	MULTI-MATCH	2	928.977438	1855.94032	2.9597	74.141	0.20422	0	NaN	0	NaN	11003000	5954	1263	12067
A0A8P0S762	no	AFIITGQTYTR	11	Unmodified	_AFIITGQTYTR_	0	MULTI-MSMS	2	635.843145	1269.67174	0.47808	52.564	1.1195	0	0.0022381	1	84.213	184850000	6470	1264	12071
A0A8I3NAA2	no	AFIITINSFDTELSK	15	Unmodified	_AFIITINSFDTELSK_	0	MULTI-MSMS	2	849.951078	1697.8876	1.4891	96.655	0.64476	1.4211E-14	0.0015904	2	69.864	34008000	6237	1265	12083
A0A8I3NAA2	no	AFIITINSFDTELSK	15	Unmodified	_AFIITINSFDTELSK_	0	MULTI-MATCH	2	849.951078	1697.8876	1.6748	97.847	0.33789	0	NaN	0	NaN	46023000	6237	1265	12089
A0A8I3P1H7	no	AFINLEAAGVGGK	13	Unmodified	_AFINLEAAGVGGK_	0	MULTI-MSMS	2	623.843145	1245.67174	-1.2137	63.382	0.44238	0	0.00032252	1	96.015	141880000	1953	1266	12091
A0A8I3P1H7	no	AFINLEAAGVGGK	13	Unmodified	_AFINLEAAGVGGK_	0	MULTI-MATCH	2	623.843145	1245.67174	-1.3958	62.684	1.0169	-7.1054E-15	NaN	0	NaN	474510000	1953	1266	12100
A0A8I3P1H7	no	AFINLEAAGVGGK	13	Unmodified	_AFINLEAAGVGGK_	0	MULTI-MATCH	2	623.843145	1245.67174	-5.0766	61.353	0.47471	0	NaN	0	NaN	15969000	1953	1266	12101
A0A8I3MU66	no	AFIPAIDSFGFETDLR	16	Unmodified	_AFIPAIDSFGFETDLR_	0	MSMS	2	899.954152	1797.89375	NaN	101.07	1	0	4.0416E-22	1	149.49		5497	1267	12114
A0A8C0T5B3	no	AFIPPLAEDLLAR	13	Unmodified	_AFIPPLAEDLLAR_	0	MULTI-MSMS	2	713.408652	1424.80275	2.2509	99.066	0.60913	0	0.0095715	1	57.348	23608000	2032	1268	12124
A0A8I3MV65	no	AFITNIPFDVK	11	Unmodified	_AFITNIPFDVK_	0	MULTI-MSMS	2	632.850438	1263.68632	0.335	82.627	1.0532	-1.4211E-14	0.00012546	4	150.35	1142300000	6025;2852	1269	12137
A0A8I3MPS3	no	AFIVWLANGDTLR	13	Unmodified	_AFIVWLANGDTLR_	0	MULTI-MATCH	2	738.403901	1474.79325	-2.7807	94.52	0.4767	0	NaN	0	NaN	23891000	5369;6350	1271	12159
A0A8I3MPS3	no	AFIVWLANGDTLR	13	Deamidation (NQ)	_AFIVWLAN(de)GDTLR_	0	MULTI-MATCH	2	738.895909	1475.77726	3.6851	97.29	0.20369	0	NaN	0	NaN	19605000	5369;6350	1271	12166
A0A8I3NUK2	no	AFKDEYVVSLIR	12	Unmodified	_AFKDEYVVSLIR_	1	MULTI-MSMS	2	720.398284	1438.78202	0.54099	65.682	0.47533	0	0.0017303	2	104.82	17746000	3176	1272	12169
A0A8C0T9H8	no	AFLADPSAFVAAAPVAAATTAAPAAAAAPAK	31	Unmodified	_AFLADPSAFVAAAPVAAATTAAPAAAAAPAK_	0	MULTI-MSMS	4	688.872168	2751.45957	0.14724	94.623	0.98655	0	2.6818E-06	2	50.802	1501800000	5887	1273	12183
A0A8C0T9H8	no	AFLADPSAFVAAAPVAAATTAAPAAAAAPAK	31	Unmodified	_AFLADPSAFVAAAPVAAATTAAPAAAAAPAK_	0	MULTI-MSMS	3	918.160465	2751.45957	0.4308	94.663	0.74815	0	2.6687E-09	1	70.889	933940000	5887	1273	12184
A0A8C0T9H8	no	AFLADPSAFVAAAPVAAATTAAPAAAAAPAK	31	Unmodified	_AFLADPSAFVAAAPVAAATTAAPAAAAAPAK_	0	MULTI-MSMS	2	1376.73706	2751.45957	-0.33088	94.656	0.44194	0	8.8694E-31	1	129.12	29431000	5887	1273	12185
A0A8P0NBP0	no	AFLALLGLQHTK	12	Unmodified	_AFLALLGLQHTK_	0	MULTI-MSMS	3	437.930962	1310.77106	0.11455	71.86	0.57511	1.4211E-14	0.00044286	1	86.911	13765000	6434	1275	12218
A0A8P0PAZ7	no	AFLCLSLIGPHK	12	Unmodified	_AFLCLSLIGPHK_	0	MULTI-MSMS	2	678.37884	1354.74313	-4.0784	72.887	0.37498	0	0.0014558	1	82.645	17601000	6527	1276	12229
A0A8I3RRV1	no	AFLDALQNQAEASSK	15	Unmodified	_AFLDALQNQAEASSK_	0	MULTI-MSMS	2	796.899377	1591.7842	0.42845	68.74	1.2234	0	1.3923E-09	1	178.71	120140000	754	1277	12239
A0A8C0P5E9	no	AFLEDIRK	8	Unmodified	_AFLEDIRK_	1	MULTI-MSMS	2	496.282192	990.549831	0.20174	33.986	0.74587	0	0.017667	2	117.93	78265000	3586	1279	12254
A0A8I3N3C4	no	AFLEDMKK	8	Unmodified	_AFLEDMKK_	1	MULTI-MSMS	2	491.257328	980.500103	0.068528	27.215	0.47396	0	0.029417	1	95.352	15310000	482	1280	12265
A0A8I3MWI3	no	AFLEENHLDYIIR	13	Unmodified	_AFLEENHLDYIIR_	0	MULTI-MSMS	2	816.922655	1631.83076	-1.2735	71.701	0.84626	0	0.00052963	1	90.653	36624000	1216	1281	12278
A0A8I3NWC5	no	AFLHTVCFY	9	Unmodified	_AFLHTVCFY_	0	MULTI-MSMS	2	579.276052	1156.53755	0.43315	75.13	0.3735	0	0.0015284	1	116.35	20264000	4450	1283	12287
A0A5F4D4Q9	no	AFLIEEQK	8	Unmodified	_AFLIEEQK_	0	MULTI-MSMS	2	489.26875	976.522947	0.21769	40.01	1.388	0	0.0056558	3	144.83	1057400000	371	1284	12299
A0A8I3MMY6	no	AFLLSLAALR	10	Unmodified	_AFLLSLAALR_	0	MULTI-MSMS	2	537.837134	1073.65972	0.21999	93.622	0.38738	1.4211E-14	0.0027231	1	91.064	45368000	5388	1286	12316
A0A8I3NK29	no	AFLMQHDPTNDYLVTSHIHLHVPEGATPK	29	Unmodified	_AFLMQHDPTNDYLVTSHIHLHVPEGATPK_	0	MULTI-SECPEP	5	654.52998	3267.61352	-1.0785	68.435	0.67963	-1.4211E-14	0.00018696	1	48.76	58570000	6149	1287	12322
A0A8I3NK29	no	AFLMQHDPTNDYLVTSHIHLHVPEGATPK	29	Unmodified	_AFLMQHDPTNDYLVTSHIHLHVPEGATPK_	0	MULTI-MATCH	3	1090.21178	3267.61352	0.59535	68.643	0.30633	0	NaN	0	NaN	21478000	6149	1287	12336
A0A8C0N138	no	AFLQMDSPK	9	Unmodified	_AFLQMDSPK_	0	MULTI-MSMS	2	518.760235	1035.50592	-1.865	44.495	0.71425	0	0.0048927	1	91.853	6354600	2077	1289	12341
A0A8C0TE03	no	AFLQNLTSVVASR	13	Unmodified	_AFLQNLTSVVASR_	0	MULTI-MSMS	2	703.393533	1404.77251	-0.11577	82.227	0.44234	-1.4211E-14	6.0955E-05	1	126.03	28672000	5962	1290	12350
A0A8I3N6F8	no	AFLSPPTLLEGPLR	14	Unmodified	_AFLSPPTLLEGPLR_	0	MULTI-MSMS	2	755.935034	1509.85551	-0.31159	93.704	0.51389	0	0.00015825	1	99.283	55461000	6378	1291	12358
A0A8C0Q9L4	no	AFLSSYCYNAATIK	14	Unmodified	_AFLSSYCYNAATIK_	0	MULTI-MSMS	2	804.889966	1607.76538	-1.3606	65.665	0.64516	0	0.033243	1	43.502	17273000	1191	1292	12368
A0A8P0PGR6	no	AFLTLAEDILR	11	Unmodified	_AFLTLAEDILR_	0	MULTI-MSMS	2	631.36117	1260.70779	0.97496	99.609	0.84827	0	0.00014363	1	141.48	1728400000	191	1294	12383
A0A8P0NZV6	no	AFMDIMSAQTSSGSTSAVR	19	Unmodified	_AFMDIMSAQTSSGSTSAVR_	0	MULTI-MSMS	2	973.950957	1945.88736	0.64402	70.249	0.37417	0	0.00010478	1	82.069	17033000	3713	1296	12404
A0A8I3PKS3	no	AFMTADLPNELIELLEK	17	Unmodified	_AFMTADLPNELIELLEK_	0	MULTI-MSMS	2	974.010809	1946.00707	-0.2943	111.26	0.23697	0	1.9853E-11	1	166.6	1114300000	1317;3702	1298	12429
A0A8I3S7J1	no	AFNSNYEQR	9	Unmodified	_AFNSNYEQR_	0	MULTI-MSMS	2	564.757069	1127.49959	0.71826	20.593	0.37432	0	0.0092251	1	78.77	1656400	5281	1301	12449
A0A8I3NRV2	no	AFPAWADTSVLSR	13	Unmodified	_AFPAWADTSVLSR_	0	MULTI-MSMS	2	710.864608	1419.71466	-1.6654	82.235	1.1895	1.4211E-14	0.0041634	2	65.278	66820000	3621	1304	12463
A0A8C0N2D2	no	AFPHAEWQPSDVDQR	15	Unmodified	_AFPHAEWQPSDVDQR_	0	MULTI-SECPEP	2	891.91335	1781.81215	3.2482	51.038	0.20454	0	0.027831	1	59.198	7265600	2129	1305	12477
A0A8C0T0C4	no	AFPLFTHR	8	Unmodified	_AFPLFTHR_	0	MULTI-MATCH	2	494.771794	987.529036	3.1916	42.688	0.47486	0	NaN	0	NaN	5867400	2901	1306	12480
A0A8P0S6F1	no	AFPMPGFDER	10	Unmodified	_AFPMPGFDER_	0	MULTI-MSMS	2	583.768591	1165.52263	-0.21698	68.318	1.0871	0	0.010034	1	69.812	15414000	1810	1307	12484
A0A8I3P5K2	no	AFPNPYADFNK	11	Unmodified	_AFPNPYADFNK_	0	MULTI-MSMS	2	642.306395	1282.59824	-0.25138	64.109	1.1893	0	0.0013148	4	93.111	47495000	5545	1308	12497
A0A8I3MWT3	no	AFPVVFDSPR	10	Unmodified	_AFPVVFDSPR_	0	MULTI-MSMS	2	567.800749	1133.58694	0.25009	65.658	1.5244	0	0.0044115	3	82.75	38023000	4302	1310	12510
A0A8I3NPL3	no	AFQFVETHGEVCPANWTPDSPTIKPHPTASK	31	Unmodified	_AFQFVETHGEVCPANWTPDSPTIKPHPTASK_	1	MULTI-MSMS	3	1150.55762	3448.65102	1.2519	62.243	0.50889	-7.1054E-15	3.3927E-06	1	52.92	34704000	3913	1312	12527
A0A8I3PA54	no	AFSDIPSPYLR	11	Unmodified	_AFSDIPSPYLR_	0	MULTI-MSMS	2	633.32987	1264.64519	1.7856	68.001	0.54283	0	0.0026938	1	81.547	5170100	5705	1317	12549
A0A8I3N9R4	no	AFSDPFVEAEK	11	Unmodified	_AFSDPFVEAEK_	0	MULTI-MSMS	2	620.298236	1238.58192	-0.27811	62.515	1.1901	0	0.0015054	2	90.263	381080000	1996	1318	12556
A0A8I3N9J6	no	AFSEADMERPLQELGLVPSAVLIVAK	26	Unmodified	_AFSEADMERPLQELGLVPSAVLIVAK_	1	MULTI-MSMS	4	696.630752	2782.4939	0.63668	104.26	0.44159	0	0.02964	1	21.348	19775000	5786	1319	12567
A0A8I3Q8P5	no	AFSEIQGLTDQADK	14	Unmodified	_AFSEIQGLTDQADK_	0	MULTI-MSMS	2	761.872827	1521.7311	3.1316	59.835	0.40629	0	0.0050842	1	61.165	11477000	5353	1320	12577
A0A8P0T4S2	no	AFSQFVRPLIAAK	13	Unmodified	_AFSQFVRPLIAAK_	1	MULTI-MSMS	2	724.424636	1446.83472	-0.42146	61.537	0.50932	0	0.00042092	2	120.96	15149000	3672	1321	12584
A0A8I3P4H2	no	AFSSSSFNSNAFLTR	15	Unmodified	_AFSSSSFNSNAFLTR_	0	MULTI-MSMS	2	818.391719	1634.76888	0.99791	70.99	0.37392	0	0.059454	1	34.768	103340000	3761	1323	12596
A0A8C0N7M5	no	AFSTVPLTPVPR	12	Unmodified	_AFSTVPLTPVPR_	0	MULTI-MSMS	2	642.869163	1283.72377	-0.28925	57.487	0.64565	0	0.014864	1	54.608	4272500	2342	1324	12600
A0A8C0SDW0	no	AFSVTQGLLR	10	Unmodified	_AFSVTQGLLR_	0	MULTI-MSMS	2	546.314023	1090.61349	-2.1387	62.514	0.23751	7.1054E-15	0.01103	1	68.383	32415000	458	1327	12614
A0A8C0MFE2	no	AFSYYGPLR	9	Unmodified	_AFSYYGPLR_	0	MULTI-MSMS	2	537.274367	1072.53418	-0.30265	58.132	0.95139	7.1054E-15	0.0043736	2	94.262	24185000	1292	1328	12625
A0A8C0MV09	no	AFTDQASAVMHLPAIIGDYTDFYSSR	26	Unmodified	_AFTDQASAVMHLPAIIGDYTDFYSSR_	0	MULTI-MSMS	3	959.456841	2875.34869	-0.099677	104.4	0.67909	-1.4211E-14	0.024515	1	21.505	21869000	1860	1329	12637
A0A8I3MZZ8	no	AFTFDDEDDELSQLK	15	Unmodified	_AFTFDDEDDELSQLK_	0	MULTI-MSMS	2	886.896696	1771.77884	-1.4209	83.479	0.30655	0	4.8176E-05	2	121.02	26093000	1383	1330	12645
A0A8C0NRD9	no	AFTHTAQYDEAISDYFR	17	Unmodified	_AFTHTAQYDEAISDYFR_	0	MULTI-MSMS	2	1017.96324	2033.91192	-0.053964	74.763	0.44254	0	1.0363E-220	1	411.61	170570000	3057	1331	12657
A0A8C0MVT2	no	AFTMDCITLEGDQVSHR	17	Unmodified	_AFTMDCITLEGDQVSHR_	0	MULTI-MSMS	3	660.636508	1978.8877	0.008965	66.652	0.81544	0	0.00045178	1	63.918	48755000	1885	1334	12677
A0A8I3PGB4	no	AFTSWTTNAAIEACR	15	Unmodified	_AFTSWTTNAAIEACR_	0	MSMS	2	849.898854	1697.78315	NaN	66.672	1	0	0.035837	1	44.564		423	1336	12687
A0A8P0NER3	no	AFTYINLDK	9	Unmodified	_AFTYINLDK_	0	MULTI-MSMS	2	542.787307	1083.56006	0.29263	58.377	0.91714	0	0.0070333	1	84.368	171110000	347	1337	12691
A0A8I3NX04	no	AFVDFFSR	8	Unmodified	_AFVDFFSR_	0	MULTI-MATCH	2	494.747985	987.481417	1.192	82.08	0.2391	1.4211E-14	NaN	0	NaN	5079700	1228	1339	12711
A0A8C0P0Y1	no	AFVEFLNDEIK	11	Unmodified	_AFVEFLNDEIK_	0	MULTI-MSMS	2	662.84281	1323.67107	0.009563	82.775	0.44184	0	0.044832	1	44.318	82756000	3422	1341	12715
A0A8C0P0Y1	no	AFVEFLNDEIKEEK	14	Unmodified	_AFVEFLNDEIKEEK_	1	MULTI-MSMS	2	855.932885	1709.85122	-1.1183	73.375	0.40642	0	0.0005658	1	119.45	32588000	3422	1342	12722
A0A8I3NXE2	no	AFVENYPQFK	10	Unmodified	_AFVENYPQFK_	0	MSMS	2	621.811313	1241.60807	NaN	56.445	1	0	0.0096304	1	69.905		6191	1343	12732
A0A8I3QE63	no	AFVGNQLPFIGFTYYR	16	Unmodified	_AFVGNQLPFIGFTYYR_	0	MSMS	2	946.988329	1891.9621	NaN	101.02	1	0	1.6315E-13	1	133.05		1477	1344	12735
A0A8I3PQ47	no	AFVGSDSGSSSTGDAAR	17	Unmodified	_AFVGSDSGSSSTGDAAR_	0	MULTI-MSMS	2	786.350248	1570.68594	2.389	21.641	0.40609	-3.5527E-15	0.015461	1	43.03	1962100	2527	1345	12741
A0A8P0NXX7	no	AFVRPSGTEDIVR	13	Unmodified	_AFVRPSGTEDIVR_	1	MULTI-MSMS	2	723.888615	1445.76268	0.33812	36.366	0.57915	0	0.0042961	1	84.17	10789000	1070	1348	12756
A0A8C0RFC0	no	AFVYLSNLLYPVPLIHR	17	Unmodified	_AFVYLSNLLYPVPLIHR_	0	MULTI-MSMS	3	672.387411	2014.1404	0.46979	100.05	0.23774	0	0.059259	1	17.151	7853800	4922	1351	12786
A0A8C0P8A3	no	AFYAPVHADDLR	12	Unmodified	_AFYAPVHADDLR_	0	MULTI-MSMS	3	458.89821	1373.6728	0.31984	44.512	0.7834	0	0.0082362	3	51.013	146190000	3666	1352	12795
A0A8C0M6F0	no	AFYMEEGAPYCER	13	Unmodified	_AFYMEEGAPYCER_	0	MULTI-MSMS	2	811.834333	1621.65411	-0.49374	59.563	0.47411	0	5.6877E-05	2	127.42	123170000	909	1354	12812
A0A8I3PS42	no	AFYNNVLGEYEEYVTK	16	Unmodified	_AFYNNVLGEYEEYVTK_	0	MULTI-MSMS	2	969.959631	1937.90471	1.84	96.795	0.64383	0	1.5719E-05	1	106.26	477060000	5844	1355	12824
Q7YQC6	no	AFYPEEISSMVLTK	14	Unmodified	_AFYPEEISSMVLTK_	0	MULTI-MSMS	2	807.907824	1613.8011	-0.29654	91.883	1.0414	0	0.00014145	2	114.86	291720000	292;6394	1356	12838
A0A8I3N3Z5	no	AFYVPAQYVK	10	Unmodified	_AFYVPAQYVK_	0	MULTI-MSMS	2	593.318774	1184.623	1.0669	58.502	0.67876	0	0.026998	1	54.611	24207000	3950	1357	12854
A0A8I3PAS2	no	AGAAGGPEEEAEKPVK	16	Unmodified	_AGAAGGPEEEAEKPVK_	1	MULTI-MSMS	2	770.386102	1538.75765	0.63914	16.145	0.53192	0	3.4424E-06	1	144.28	10347000	6108	1360	12868
A0A8I3SCW8	no	AGAAPAGSLVDGELLR	16	Unmodified	_AGAAPAGSLVDGELLR_	0	MULTI-MSMS	2	748.907005	1495.79946	0.78603	64.356	0.57929	0	0.001379	3	65.563	16142000	5334	1361	12881
A0A8I3NG14	no	AGAAPYVQAFDSLLAGPVAEYLK	23	Unmodified	_AGAAPYVQAFDSLLAGPVAEYLK_	0	MULTI-MSMS	3	784.414243	2350.2209	0.97298	111.26	0.57626	0	4.7157E-05	1	56.766	821880000	6221	1363	12892
A0A8I3NNA6	no	AGADIELGCSTPLMEAAQEGHLELVK	26	Unmodified	_AGADIELGCSTPLMEAAQEGHLELVK_	0	MULTI-SECPEP	3	913.782449	2738.32552	1.2674	91.92	0.20284	0	0.0054314	1	43.099	20798000	4717	1364	12903
A0A8C0RUI7	no	AGAEEEEEEASGGQAPEEAK	20	Unmodified	_AGAEEEEEEASGGQAPEEAK_	0	MULTI-MSMS	2	1009.42708	2016.8396	0.2421	27.886	0.30547	0	0.00017312	1	70.332	3602600	565	1365	12906
A0A8P0NUZ2	no	AGAFDAVPCYHWSIGGK	17	Unmodified	_AGAFDAVPCYHWSIGGK_	0	MSMS	2	918.430321	1834.84609	NaN	74.103	1	0	0.015094	1	49.356		5605	1366	12916
A0A8I3PIH1	yes	AGAGAGAGAGAAAGEAGGAR	20	Unmodified	_AGAGAGAGAGAAAGEAGGAR_	0	MULTI-MSMS	2	735.855835	1469.69712	0.14476	16.742	0.27058	0	1.2837E-05	1	96.371	11441000	6503	1367	12922
A0A8I3MS45	no	AGAGSATLSMAYAGAR	16	Unmodified	_AGAGSATLSMAYAGAR_	0	MSMS	2	727.856457	1453.69836	NaN	47.918	1	0	6.5106E-16	1	134.2		1669	1370	12938
A0A8I3MS45	no	AGAGSATLSMAYAGAR	16	Unmodified	_AGAGSATLSMAYAGAR_	0	MSMS	2	727.856457	1453.69836	NaN	48.446	1	0	1.7364E-11	1	126.66		1669	1370	12939
A0A8C0T9H8	no	AGAIAPCEVTVPAQNTGLGPEK	22	Unmodified	_AGAIAPCEVTVPAQNTGLGPEK_	0	MULTI-MSMS	3	727.372049	2179.09432	0.53835	58.474	0.95071	0	0.050048	1	15.896	80946000	5887	1371	12954
A0A8C0T9H8	no	AGAIAPCEVTVPAQNTGLGPEK	22	Unmodified	_AGAIAPCEVTVPAQNTGLGPEK_	0	MULTI-MSMS	2	1090.55444	2179.09432	-0.27565	58.47	0.50864	0	4.1348E-06	1	89.466	19612000	5887	1371	12955
A0A8C0PT56	no	AGAIIENMSTR	11	Unmodified	_AGAIIENMSTR_	0	MULTI-MSMS	2	581.79788	1161.58121	-2.3443	33.656	0.71209	0	0.0006264	1	110.76	11920000	4321	1372	12974
A0A8I3S463	no	AGAKPDQIGIITPYEGQR	18	Unmodified	_AGAKPDQIGIITPYEGQR_	1	MULTI-MSMS	2	957.507614	1913.00068	1.2891	49.948	0.47661	0	1.2053E-06	1	108.89	18935000	5011	1373	12981
A0A8P0TP31	no	AGALPGPGPLTNPR	14	Unmodified	_AGALPGPGPLTNPR_	0	MULTI-MSMS	2	659.367318	1316.72008	-3.0183	42.817	0.81437	0	0.0014112	2	74.562	23297000	6385	1374	12992
A0A8I3N6K0	no	AGALQCSPSDAYTK	14	Unmodified	_AGALQCSPSDAYTK_	0	MULTI-MSMS	2	734.840473	1467.66639	-0.43646	29.979	1.2545	0	1.2517E-05	1	143.96	69698000	5438	1375	12998
A0A8I3MIN2	no	AGAPGAAAPGAPVAAPPAK	19	Unmodified	_AGAPGAAAPGAPVAAPPAK_	0	MULTI-MSMS	2	771.425365	1540.83618	-0.6008	29.336	0.64477	0	0.00066944	1	60.255	2831800	3232	1377	13015
A0A8C0Q454	no	AGAPGAQTPVGGASR	15	Unmodified	_AGAPGAQTPVGGASR_	0	MULTI-MSMS	2	648.836382	1295.65821	1.3565	17.047	0.23643	0	0.038383	1	39.266	1189900	698	1378	13025
A0A8C0N1H5	no	AGASLVQLYTALTYR	15	Unmodified	_AGASLVQLYTALTYR_	0	MULTI-MATCH	2	813.94613	1625.87771	-0.10477	98.948	0.5072	0	NaN	0	NaN	17592000	2096	1380	13037
A0A8I3MS09	no	AGATISTLAGLSLK	14	Unmodified	_AGATISTLAGLSLK_	0	MSMS	2	651.88501	1301.75547	NaN	73.101	1	0	0.030818	1	47.361		939	1381	13041
A0A8I3MS09	no	AGATISTLAGLSLK	14	Unmodified	_AGATISTLAGLSLK_	0	MULTI-SECPEP	2	651.88501	1301.75547	2.5574	72.526	0.61037	0	0.026402	1	66.262	16267000	939	1381	13042
A0A8C0PME1	no	AGATLDLLVENMGR	14	Unmodified	_AGATLDLLVENMGR_	0	MULTI-MSMS	2	730.382308	1458.75006	0.036505	85.4	1.3907	0	7.7737E-05	2	126.33	45311000	325	1382	13051
A0A8P0TCY6	no	AGAVAEEVLAAIR	13	Unmodified	_AGAVAEEVLAAIR_	0	MULTI-MSMS	2	635.361702	1268.70885	-0.61021	83.194	0.20316	0	8.3035E-05	1	121.64	24354000	1196	1384	13062
A0A8I3Q3C9	no	AGAVTGALGAGSGSGGGETALTEWGPVSTLPSLHGK	36	Unmodified	_AGAVTGALGAGSGSGGGETALTEWGPVSTLPSLHGK_	0	MULTI-MSMS	3	1084.21614	3249.62658	-0.32203	86.176	0.44094	0	8.1916E-10	1	68.708	17232000	2990	1385	13066
A0A8C0P172	no	AGAVVAVPTDTLYGLACAASCSAALDAVYR	30	Unmodified	_AGAVVAVPTDTLYGLACAASCSAALDAVYR_	0	MULTI-MATCH	3	1005.16344	3012.46849	-4.0005	104.49	0.20322	0	NaN	0	NaN	6923700	3436	1386	13079
A0A8C0MKC0	no	AGCALLGGETAEMPDMYPPGEYDLAGFAVGAMER	34	Unmodified	_AGCALLGGETAEMPDMYPPGEYDLAGFAVGAMER_	0	MULTI-MATCH	3	1182.86099	3545.56115	0.35655	106.44	0.64502	1.4211E-14	NaN	0	NaN	10766000	1505	1388	13093
A0A8P0TPW6	no	AGCAVTSLLASELTK	15	Unmodified	_AGCAVTSLLASELTK_	0	MULTI-MSMS	2	760.903073	1519.79159	-0.50426	82.094	0.71354	0	6.9708E-05	2	109.72	167890000	737	1389	13096
A0A8I3MF49	no	AGCECLNESDEHGFDNCLR	19	Unmodified	_AGCECLNESDEHGFDNCLR_	0	MULTI-MATCH	2	1141.94661	2281.87866	0.58127	46.433	0.50953	0	NaN	0	NaN	3464100	1323	1390	13116
A0A8I3MXN7	no	AGCEVTILFADLHAYLDNMK	20	Unmodified	_AGCEVTILFADLHAYLDNMK_	0	MULTI-MSMS	3	761.037901	2280.09187	1.0346	108.17	0.71549	0	0.0020655	1	40.81	26925000	2770	1391	13119
A0A8I3N580	no	AGCQVVAPSDMMDGR	15	Unmodified	_AGCQVVAPSDMMDGR_	0	MULTI-MSMS	2	797.344542	1592.67453	-3.7116	49.255	0.44081	0	0.00098272	1	73.666	14156000	4622	1393	13125
P31637	yes	AGCSNIAYPR	10	Unmodified	_AGCSNIAYPR_	0	MULTI-MSMS	2	554.76384	1107.51313	-0.39239	24.769	0.54295	0	0.00045332	1	123.72	13009000	195	1394	13136
A0A8C0RAM1	yes	AGDAFGDTSFLNSK	14	Unmodified	_AGDAFGDTSFLNSK_	0	MULTI-MSMS	2	715.333338	1428.65212	-0.47078	63.522	0.57687	0	0.00015577	1	110.74	51803000	4829	1395	13148
A0A8I3NW16	no	AGDELTKIEDEDEQGWCK	18	Unmodified	_AGDELTKIEDEDEQGWCK_	1	MULTI-MSMS	2	1061.96532	2121.91608	-0.034254	63.203	0.4082	0	3.291E-26	1	206.2	23384000	853	1397	13174
A0A8C0PSL2	no	AGDFGAAFVER	11	Unmodified	_AGDFGAAFVER_	0	MULTI-MSMS	2	570.277638	1138.54072	2.2703	54.422	0.78146	0	0.011686	1	60.754	19972000	3954	1398	13185
A0A8I3NSC5	no	AGDGGIFISR	10	Unmodified	_AGDGGIFISR_	0	MULTI-MATCH	2	496.761623	991.508694	0.069081	40.552	0.43961	0	NaN	0	NaN	7146100	3820;6465	1401	13213
A0A8P0PM03	no	AGDKDDITEPAVCALR	16	Unmodified	_AGDKDDITEPAVCALR_	1	MULTI-MSMS	2	865.922526	1729.8305	-0.019969	43.107	0.74834	7.1054E-15	6.6278E-06	3	138.89	65825000	3529	1402	13223
A0A8C0RS74	no	AGDPLDLVALAQQVQK	16	Unmodified	_AGDPLDLVALAQQVQK_	0	MULTI-MATCH	2	833.462144	1664.90974	-0.9513	95.694	0.40852	0	NaN	0	NaN	56182000	5142	1404	13249
A0A8P0NLH3	no	AGDQIICMDDVYGGTNR	17	Unmodified	_AGDQIICMDDVYGGTNR_	0	MULTI-MSMS	2	942.914375	1883.8142	-0.32744	68.79	1.2576	1.4211E-14	4.203E-06	2	108.17	357240000	2895	1405	13254
A0A8C0TDT9	no	AGDREDITEPAICALR	16	Unmodified	_AGDREDITEPAICALR_	1	MULTI-MSMS	2	893.94125	1785.86795	-2.3658	51.378	0.68017	0	4.8955E-22	2	222.74	111210000	138	1406	13266
A0A8I3S4I7	no	AGDSEQTLQSHQQPGGGEPFLIGVSGGTASGK	32	Acetyl (Protein N-term)	_(ac)AGDSEQTLQSHQQPGGGEPFLIGVSGGTASGK_	0	MULTI-MSMS	3	1047.16908	3138.4854	0.45071	75.943	0.57634	1.4211E-14	8.8358E-05	1	43.15	30332000	6248	1407	13277
A0A8C0P4Y3	no	AGDTVIPLYIPQCGECK	17	Unmodified	_AGDTVIPLYIPQCGECK_	0	MULTI-MSMS	2	960.963336	1919.91212	0.79206	75.832	0.30518	0	0.0044058	1	51.841	10010000	3567	1408	13289
A0A8I3S3S8	no	AGDVVLVIPFQNPEEQDEGWLMGVK	25	Unmodified	_AGDVVLVIPFQNPEEQDEGWLMGVK_	0	MULTI-MSMS	3	924.130066	2769.36837	1.2034	105.22	0.33944	0	1.1013E-05	1	64.589	12755000	1402	1409	13302
A0A8P0TBC7	no	AGEDAVWVLDSGSVR	15	Unmodified	_AGEDAVWVLDSGSVR_	0	MULTI-MATCH	2	780.886269	1559.75799	-5.1883	74.598	0.47589	0	NaN	0	NaN	26127000	587	1411	13321
A0A8C0T9C9	no	AGEEIASVGVLSSAR	15	Unmodified	_AGEEIASVGVLSSAR_	0	MULTI-MSMS	2	723.383362	1444.75217	0.033599	54.873	0.51106	0	0.035005	1	40.516	14425000	3492	1413	13333
A0A8I3PG90	no	AGEENTHLK	9	Unmodified	_AGEENTHLK_	0	MULTI-SECPEP	2	499.748713	997.482873	1.6736	8.8232	0.18985	0	0.026164	1	105.14	5508800	5116	1414	13341
A0A8I3PS42	no	AGEHGSTYGGNPLGCR	16	Unmodified	_AGEHGSTYGGNPLGCR_	0	MULTI-MSMS	2	816.862802	1631.71105	0.94026	24.328	1.0858	-3.5527E-15	4.5311E-06	2	131.43	14272000	5844	1417	13357
A0A8C0Z6G4	yes	AGELADKK	8	Acetyl (Protein N-term)	_(ac)AGELADKK_	1	MULTI-MSMS	2	437.23745	872.460347	0.48029	17.305	0.20327	-3.5527E-15	0.067171	1	51.059	3522500	6309	1418	13369
A0A8C0RAM1	yes	AGELDGESLDEQASSSSSK	19	Unmodified	_AGELDGESLDEQASSSSSK_	0	MULTI-MSMS	2	948.918888	1895.82322	0.62616	38.56	0.50881	0	1.7124E-34	1	226.59	15006000	4829	1419	13376
A0A8P0SS95	no	AGELLEDSPK	10	Unmodified	_AGELLEDSPK_	0	MULTI-SECPEP	2	529.771854	1057.52915	-0.31125	29.185	0.91648	0	0.0099039	1	147.51	34016000	6650;6567	1420	13383
E2RBS6	no	AGEQIYIFYGTR	12	Unmodified	_AGEQIYIFYGTR_	0	MULTI-MSMS	2	709.359159	1416.70376	4.3046	72.195	0.94973	0	0.00029931	2	112.36	23637000	152	1422	13398
E2RBS6	no	AGEQIYIFYGTR	12	Unmodified	_AGEQIYIFYGTR_	0	MULTI-MATCH	2	709.359159	1416.70376	-0.38406	70.788	0.30577	0	NaN	0	NaN	11133000	152	1422	13403
A0A8C0SHJ8	no	AGEQLAPFLPQLVPR	15	Unmodified	_AGEQLAPFLPQLVPR_	0	MULTI-MSMS	2	818.46449	1634.91443	1.0245	94.686	0.6803	0	0.00024629	2	90.685	89770000	1761	1423	13405
A0A8P0SLH6	no	AGEVFIHK	8	Unmodified	_AGEVFIHK_	0	MULTI-MSMS	2	450.750527	899.486502	-0.28294	17.149	0.5082	0	0.0064029	1	116.54	269070000	2653	1424	13417
A0A8C0Q119	no	AGEVINQPMMMAAR	14	Unmodified	_AGEVINQPMMMAAR_	0	MULTI-MSMS	2	759.864914	1517.71527	-4.0977	54.264	1.0873	0	1.3021E-08	2	180.67	426970000	4471	1425	13428
A0A8I3PKL0	no	AGEVPSENPAPATEQSSAE	19	Unmodified	_AGEVPSENPAPATEQSSAE_	0	MULTI-MSMS	2	935.918692	1869.82283	-2.0657	37.513	0.56792	0	9.0567E-07	2	99.844	61257000	5407	1426	13439
A0A8C0Q301	no	AGFAGDDAPR	10	Unmodified	_AGFAGDDAPR_	0	MULTI-MSMS	2	488.727781	975.441008	1.0112	20.482	0.47713	0	0.05167	1	45.022	8312900	177;4505;4191;6327;5652	1427	13448
A0A8I3QNG6	no	AGFAQPSGLSLAPEDPWSCLFVADSESSTVR	31	Unmodified	_AGFAQPSGLSLAPEDPWSCLFVADSESSTVR_	0	MULTI-MSMS	3	1094.51883	3280.53466	2.1069	105.11	0.27081	0	5.2747E-09	1	66.879	17850000	5999	1428	13456
A0A8I3MR87	no	AGFDSDYDQALADIR	15	Unmodified	_AGFDSDYDQALADIR_	0	MULTI-MSMS	2	828.878641	1655.74273	-0.16859	82.708	0.47623	0	3.8663E-16	1	218.55	44955000	2105	1429	13467
A0A8C0SCX1	no	AGFFGTVVEYGAER	14	Unmodified	_AGFFGTVVEYGAER_	0	MULTI-MSMS	2	751.867348	1501.72014	-2.7106	80.843	0.44162	0	0.01056	1	53.569	22811000	1450	1430	13471
A0A8I3MJJ7	no	AGFITPVPGGVGPMTVAMLMQSTVESAK	28	Unmodified	_AGFITPVPGGVGPMTVAMLMQSTVESAK_	0	MULTI-MSMS	3	926.14092	2775.40093	-0.068495	110.38	2.0014	0	2.9881E-27	4	137.41	627570000	4791	1432	13492
A0A8I3MJJ7	no	AGFITPVPGGVGPMTVAMLMQSTVESAK	28	Unmodified	_AGFITPVPGGVGPMTVAMLMQSTVESAK_	0	MULTI-MSMS	4	694.857509	2775.40093	-1.3629	110.41	1.5259	0	8.9116E-06	2	50.029	16155000	4791	1432	13493
A0A8I3MJJ7	no	AGFITPVPGGVGPMTVAMLMQSTVESAK	28	Unmodified	_AGFITPVPGGVGPMTVAMLMQSTVESAK_	0	MULTI-MSMS	3	926.14092	2775.40093	2.9288	111.09	0.30504	0	1.1293E-08	1	81.839	18587000	4791	1432	13494
A0A8I3MJJ7	no	AGFITPVPGGVGPMTVAMLMQSTVESAK	28	Oxidation (M)	_AGFITPVPGGVGPM(ox)TVAMLMQSTVESAK_	0	MULTI-MSMS	3	931.472558	2791.39584	0.61594	107.28	0.88589	-1.4211E-14	1.3358E-05	1	52.391	8647300	4791	1432	13520
A0A8I3MJJ7	no	AGFITPVPGGVGPMTVAMLMQSTVESAKR	29	Unmodified	_AGFITPVPGGVGPMTVAMLMQSTVESAKR_	1	MULTI-MSMS	4	733.882787	2931.50204	-1.1387	104.68	1.0189	0	3.905E-07	3	66.925	24829000	4791	1433	13533
A0A8I3MJJ7	no	AGFITPVPGGVGPMTVAMLMQSTVESAKR	29	Unmodified	_AGFITPVPGGVGPMTVAMLMQSTVESAKR_	1	MULTI-MSMS	3	978.174623	2931.50204	-1.0356	104.66	1.3244	0	9.0026E-26	4	134.2	43974000	4791	1433	13534
A0A8C0TBK9	no	AGFLAFTQLPK	11	Unmodified	_AGFLAFTQLPK_	0	MULTI-MSMS	2	596.839874	1191.66519	1.4276	82.223	0.34057	0	0.0013563	1	92.491	56841000	1160	1434	13544
A0A8P0NA35	no	AGFLIGDGAGVGK	13	Unmodified	_AGFLIGDGAGVGK_	0	MULTI-MSMS	2	581.316763	1160.61897	-0.012289	55.221	0.47692	0	0.0014567	1	76.282	12151000	4080	1435	13556
A0A8P0P863	no	AGFRPVEAGGQHGGR	15	Unmodified	_AGFRPVEAGGQHGGR_	1	MULTI-MATCH	4	374.693278	1494.74401	-0.55666	14.904	0.36123	0	NaN	0	NaN	10904000	4494	1437	13572
A0A8P0PC12	no	AGFSHMLIQR	10	Unmodified	_AGFSHMLIQR_	0	MSMS	2	580.305675	1158.5968	NaN	38.209	1	0	0.0045725	1	83.429		2106	1438	13575
A0A8P0PC12	no	AGFSHMLIQR	10	Unmodified	_AGFSHMLIQR_	0	MULTI-MATCH	2	580.305675	1158.5968	-4.8101	38.906	0.23776	0	NaN	0	NaN	9034400	2106	1438	13579
A0A8C0PRU0	no	AGGAAVVITEPEHTK	15	Unmodified	_AGGAAVVITEPEHTK_	0	MULTI-MSMS	3	493.931579	1478.77291	0.59918	23.237	1.7135	3.5527E-15	2.8794E-05	3	114.56	87159000	4296	1440	13589
A0A8C0PRU0	no	AGGAAVVITEPEHTK	15	Unmodified	_AGGAAVVITEPEHTK_	0	MULTI-MATCH	3	493.931579	1478.77291	-3.5584	24.348	0.16872	-3.5527E-15	NaN	0	NaN	728580	4296	1440	13600
A0A8I3MS52	no	AGGAGVPAFYTSTGYGTLVQQGGSPIK	27	Unmodified	_AGGAGVPAFYTSTGYGTLVQQGGSPIK_	0	MULTI-MSMS	3	862.106249	2583.29692	-1.0774	83.476	1.0527	0	0.00024786	1	42.166	105350000	907	1442	13608
A0A8I3PWC3	no	AGGAPDEVVCEENVSQIYR	19	Unmodified	_AGGAPDEVVCEENVSQIYR_	0	MULTI-MSMS	2	1046.98384	2091.95313	-0.24309	63.395	0.51074	7.1054E-15	1.3471E-12	1	160.69	48989000	4537	1443	13620
A0A8C0S3H2	no	AGGDATDSSQTALDNK	16	Unmodified	_AGGDATDSSQTALDNK_	0	MULTI-MSMS	2	775.850081	1549.68561	-0.74266	18.033	0.44164	0	3.4591E-17	1	198.81	4813900	4043	1444	13632
A0A8I3SCN7	no	AGGEAGVTLGQPHLSR	16	Acetyl (Protein N-term)	_(ac)AGGEAGVTLGQPHLSR_	0	MULTI-MSMS	3	531.277749	1590.81142	-0.57441	50.795	0.81605	0	0.0038234	1	48.885	39939000	5164	1445	13643
A0A8P0T723	no	AGGFVVGYTPSGNPIFR	17	Unmodified	_AGGFVVGYTPSGNPIFR_	0	MULTI-MSMS	2	869.949204	1737.88385	0.2722	76.59	0.61011	0	0.0025527	1	57.802	35906000	2287	1446	13657
A0A8I3RUH0	no	AGGGCVMTIGEMLR	14	Unmodified	_AGGGCVMTIGEMLR_	0	MULTI-MSMS	2	726.343814	1450.67308	-1.696	75.142	0.6457	0	9.2818E-05	1	123.51	84964000	1801	1447	13663
A0A8C0RR53	no	AGGGGAGAGGNGALTWVNNAAK	22	Deamidation (NQ)	_AGGGGAGAGGN(de)GALTWVNNAAK_	0	MULTI-MSMS	2	936.45337	1870.89219	1.9219	62.075	0.30663	7.1054E-15	0.00011859	1	74.678	9342500	3646	1448	13671
A0A8I3RRZ0	no	AGGGGGLGAGSPALSGGQAR	20	Unmodified	_AGGGGGLGAGSPALSGGQAR_	0	MULTI-MSMS	2	799.405692	1596.79683	-1.0008	30.669	0.81567	0	1.1098E-05	1	96.866	10855000	1215	1450	13681
A0A8I3N4Q4	no	AGGGGSTTDFLEEWK	15	Unmodified	_AGGGGSTTDFLEEWK_	0	MULTI-MSMS	2	777.857177	1553.6998	-3.2223	77.014	0.54241	0	0.00024693	2	90.653	73013000	4562	1451	13689
A0A8I3NRU2	no	AGGGPGDAGLGAAAAAAPETR	21	Unmodified	_AGGGPGDAGLGAAAAAAPETR_	0	MULTI-MSMS	2	869.429364	1736.84417	0.55702	42.822	0.57726	-7.1054E-15	2.9672E-13	1	133.14	6801600	4627	1452	13702
A0A8C0PSC7	no	AGGGPTLQCPPPSSPEK	17	Unmodified	_AGGGPTLQCPPPSSPEK_	0	MULTI-MSMS	2	840.406511	1678.79847	-0.74046	29.321	1.2229	0	1.1888E-11	2	170.04	9941600	526	1453	13713
A0A8I3PBD9	no	AGGIETIANEFSDR	14	Unmodified	_AGGIETIANEFSDR_	0	MULTI-SECPEP	2	740.357345	1478.70014	-1.0048	73.551	1.6292	0	0.0053487	1	125.74	354330000	3821	1454	13729
A0A8I3N9R4	no	AGGIETIANEYSDR	14	Unmodified	_AGGIETIANEYSDR_	0	MULTI-MSMS	2	748.354802	1494.69505	0.91234	57.303	0.78257	0	0.0001461	2	104.79	16035000	1996	1455	13743
A0A8P0TP31	no	AGGLGPGLGPNPR	13	Unmodified	_AGGLGPGLGPNPR_	0	MULTI-MSMS	2	581.820004	1161.62546	-1.808	32.316	0.48407	0	0.0011725	1	80.219	13019000	6385	1458	13763
A0A8P0TP31	no	AGGLGPGPNVDTR	13	Unmodified	_AGGLGPGPNVDTR_	0	MULTI-MSMS	2	605.812376	1209.6102	1.3282	27.961	0.64431	0	0.00089562	1	84.054	24993000	6385	1459	13771
A0A8C0M9N5	no	AGGLIYQLDSYAPR	14	Unmodified	_AGGLIYQLDSYAPR_	0	MULTI-MSMS	2	762.396273	1522.77799	0.49142	82.097	0.54332	0	0.012205	1	51.286	52220000	1053	1460	13786
A0A8P0TP31	no	AGGLLGTGSGLNLR	14	Unmodified	_AGGLLGTGSGLNLR_	0	MULTI-MSMS	2	643.364776	1284.715	-1.0373	62.586	0.3053	-7.1054E-15	0.047917	1	38.875	15507000	6385	1461	13792
A0A8P0P5V9	no	AGGQPASGGCQPAGQR	16	Unmodified	_AGGQPASGGCQPAGQR_	0	MULTI-MSMS	2	749.844413	1497.67427	-0.20709	12.584	1.1142	-1.7764E-15	6.8808E-05	1	94.616	13286000	521;6610	1463	13805
A0A8I3P7C3	no	AGGSAALSPSKK	12	Unmodified	_AGGSAALSPSKK_	1	MULTI-MSMS	3	358.536501	1072.58767	-0.98218	8.8163	0.36016	0	0.0001974	1	100.09	39853000	5000;6182	1465	13821
A0A8C0PD71	no	AGGTLCHILGAAYK	14	Unmodified	_AGGTLCHILGAAYK_	0	MULTI-MSMS	2	716.374286	1430.73402	-2.4966	50.763	0.4763	0	1.568E-07	1	172.8	49221000	3584	1469	13843
A0A8C0PD71	no	AGGTLCHILGAAYK	14	Unmodified	_AGGTLCHILGAAYK_	0	MULTI-MATCH	2	716.374286	1430.73402	-4.953	49.154	0.26948	0	NaN	0	NaN	6439600	3584	1469	13852
A0A8C0PD71	no	AGGTLCHILGAAYK	14	Unmodified	_AGGTLCHILGAAYK_	0	MULTI-MATCH	2	716.374286	1430.73402	0.66063	49.822	0.81665	0	NaN	0	NaN	7038500	3584	1469	13853
A0A8C0QP73	yes	AGGVDGPIGIPFPDHSSDILSGLNEQR	27	Acetyl (Protein N-term)	_(ac)AGGVDGPIGIPFPDHSSDILSGLNEQR_	0	MULTI-MSMS	3	930.794622	2789.36204	-0.40207	100.74	0.33936	-1.4211E-14	1.6521E-19	1	118.05	38887000	4785	1470	13865
A0A8P0TJK0	no	AGGYGIQALGGMLVEYVR	18	Unmodified	_AGGYGIQALGGMLVEYVR_	0	MULTI-MATCH	3	618.657461	1852.95055	0.65039	102.69	0.30563	0	NaN	0	NaN	6217900	6617;2067	1471	13879
A0A8I3RUX3	no	AGHDQVVVLLNDIR	14	Unmodified	_AGHDQVVVLLNDIR_	0	MULTI-MSMS	2	774.928271	1547.84199	0.021456	69.083	0.61207	0	1.0492E-08	3	182.07	36829000	3697	1473	13895
A0A8P0SLM5	no	AGHMVPSDQGDMALK	15	Unmodified	_AGHMVPSDQGDMALK_	0	MSMS	2	778.863425	1555.7123	NaN	30.096	1	0	6.6946E-14	1	142.97		1895	1474	13906
A0A8C0M4J7	no	AGHQSAAASNLSGLSLQEAQQILNVSK	27	Unmodified	_AGHQSAAASNLSGLSLQEAQQILNVSK_	0	MULTI-MSMS	3	908.142133	2721.40457	-0.84287	86.355	0.5768	0	2.6226E-19	3	114.49	163280000	827	1476	13921
A0A8C0REA4	no	AGHYAASVIIR	11	Unmodified	_AGHYAASVIIR_	0	MULTI-MSMS	3	386.552374	1156.63529	-0.031593	27.015	0.74466	0	0.00089635	1	85.355	35944000	4904	1478	13937
A0A8C0REA4	no	AGHYAASVIIR	11	Unmodified	_AGHYAASVIIR_	0	MULTI-MATCH	3	386.552374	1156.63529	5.7984	27.817	0.54316	-3.5527E-15	NaN	0	NaN	12026000	4904	1478	13948
A0A8C0PD34	no	AGIEDLESLESLSLDQHSK	19	Unmodified	_AGIEDLESLESLSLDQHSK_	0	MULTI-MSMS	3	691.011174	2070.01169	0.78411	85.867	0.33884	1.4211E-14	0.0021667	1	44.771	18762000	3877	1479	13951
A0A8C0MIG1	no	AGIEGPLLASEVER	14	Unmodified	_AGIEGPLLASEVER_	0	MULTI-MSMS	2	720.888281	1439.76201	0.81668	63.435	1.0179	-7.1054E-15	0.0006866	4	85.288	79608000	1421	1480	13963
A0A8P0NJV5	no	AGIFQPHVR	9	Unmodified	_AGIFQPHVR_	0	MULTI-MATCH	2	512.787976	1023.5614	0.56615	26.129	0.57922	0	NaN	0	NaN	2999100	869	1481	13978
A0A8C0N9N8	no	AGIFQSAK	8	Unmodified	_AGIFQSAK_	0	MULTI-MSMS	2	411.229428	820.444303	0.10342	22.615	0.50855	0	0.056845	1	56.177	6211800	2426;5289	1482	13984
A0A8I3N203	no	AGIIQEDVQPPGLK	14	Unmodified	_AGIIQEDVQPPGLK_	0	MULTI-MSMS	2	732.906473	1463.79839	0.11021	57.17	0.8164	-7.1054E-15	0.0022428	1	70.977	14870000	833	1483	13993
A0A8P0T3V0	no	AGILFEDIFDVK	12	Acetyl (Protein N-term)	_(ac)AGILFEDIFDVK_	0	MULTI-MSMS	2	704.871568	1407.72858	0.97534	112.55	0.44188	0	0.00039963	1	91.584	490280000	6658	1485	13998
A0A8C0NN36	no	AGIMASDCEPALNQAESR	18	Unmodified	_AGIMASDCEPALNQAESR_	0	MULTI-MATCH	2	960.432932	1918.85131	0.023115	50.254	0.17038	0	NaN	0	NaN	4717200	2935	1486	14014
A0A8C0TA90	no	AGINQNMDSITEELQAK	17	Unmodified	_AGINQNMDSITEELQAK_	0	MULTI-MSMS	2	931.451647	1860.88874	-0.35621	72.987	0.3402	0	6.7613E-05	1	87.641	36078000	3272;5880	1487	14018
A0A8C0PUG1	no	AGITTIEAVK	10	Acetyl (Protein N-term)	_(ac)AGITTIEAVK_	0	MULTI-MSMS	2	522.800414	1043.58628	-1.0464	65.74	0.98436	0	0.00021813	1	130.56	1212300000	4347	1488	14033
A0A8C0PUG1	no	AGITTIEAVK	10	Acetyl (Protein N-term)	_(ac)AGITTIEAVK_	0	MULTI-MSMS	2	522.800414	1043.58628	0.67256	68.65	0.51067	0	0.033508	1	41.448	3721200	4347	1488	14034
A0A8C0PUG1	no	AGITTIEAVK	10	Acetyl (Protein N-term)	_(ac)AGITTIEAVK_	0	MSMS	2	522.800414	1043.58628	NaN	66.488	1	0	0.00028265	1	118.33		4347	1488	14035
A0A8C0PUG1	no	AGITTIEAVK	10	Acetyl (Protein N-term)	_(ac)AGITTIEAVK_	0	MSMS	2	522.800414	1043.58628	NaN	67.104	1	0	0.020195	1	52.591		4347	1488	14036
A0A8C0PUG1	no	AGITTIEAVKR	11	Acetyl (Protein N-term)	_(ac)AGITTIEAVKR_	1	MULTI-MSMS	2	600.85097	1199.68739	-2.6362	50.22	1.1243	-7.1054E-15	0.00034867	1	175.51	437120000	4347	1489	14059
A0A8P0T6S6	no	AGKPVICATQMLESMIK	17	Unmodified	_AGKPVICATQMLESMIK_	1	MULTI-MSMS	2	938.9883	1875.96205	0.0023874	88.093	2.0751	0	5.7118E-06	3	131.26	1174100000	5637;6498	1490	14075
A0A8P0T6S6	no	AGKPVICATQMLESMIK	17	Unmodified	_AGKPVICATQMLESMIK_	1	MULTI-MSMS	4	469.997788	1875.96205	-0.20764	87.87	0.88718	0	0.00014801	1	73.983	33657000	5637;6498	1490	14076
A0A8P0NK55	no	AGKPYQLQIYPNER	14	Unmodified	_AGKPYQLQIYPNER_	1	MSMS	2	838.941379	1675.8682	NaN	42.709	1	0	0.039356	1	63.212		4143	1491	14100
A0A8P0P1F9	no	AGLADEDTWDETELGLYK	18	Unmodified	_AGLADEDTWDETELGLYK_	0	MULTI-MSMS	2	1013.46802	2024.92148	1.0369	89.522	1.1193	0	1.9696E-30	2	219.74	97843000	3763	1493	14104
A0A8I3MUP4	no	AGLCPDGDMEGDSFFDDPIPKPEK	24	Unmodified	_AGLCPDGDMEGDSFFDDPIPKPEK_	1	MULTI-MSMS	3	879.720966	2636.14107	1.0904	82.293	0.71372	1.4211E-14	0.060931	1	18.265	54832000	4409	1494	14113
A0A8I3NHV7	no	AGLELLSDQGYR	12	Acetyl (Protein N-term)	_(ac)AGLELLSDQGYR_	0	MULTI-MSMS	2	682.346249	1362.67794	-2.9339	94.938	0.74714	0	0.00024335	1	98.249	74523000	4220	1495	14117
A0A8C0MXL9	no	AGLEPFFDFIVSINGSR	17	Unmodified	_AGLEPFFDFIVSINGSR_	0	MULTI-MSMS	2	934.980701	1867.94685	1.8396	111.26	0.33979	0	9.0641E-06	2	99.011	39071000	1945	1496	14128
A0A8I3N5L6	no	AGLFPNHRPQLPEGFVPK	18	Unmodified	_AGLFPNHRPQLPEGFVPK_	1	MULTI-MSMS	4	501.775805	2003.07412	0.12428	61.235	0.87955	0	0.024991	1	30.418	65300000	4949	1497	14134
A0A8C0Q6X7	no	AGLITNFNEPVNQIATQIAVLIAK	24	Unmodified	_AGLITNFNEPVNQIATQIAVLIAK_	0	MULTI-MSMS	3	846.814518	2537.42172	1.1737	111.33	0.10169	-1.4211E-14	2.1422E-11	1	107.47	47084000	4346	1500	14150
A0A8P0TSG1	no	AGLLALEFYTPEASSWR	17	Unmodified	_AGLLALEFYTPEASSWR_	0	MULTI-MSMS	2	955.985983	1909.95741	-1.086	100.36	0.44129	1.4211E-14	2.0998E-06	2	124.21	30463000	6414	1501	14162
A0A8P0P1T4	no	AGLLEPEVFHLNPAK	15	Unmodified	_AGLLEPEVFHLNPAK_	0	MULTI-MSMS	2	817.948672	1633.88279	-0.11479	70.136	0.51049	1.4211E-14	0.040293	1	38.559	14130000	4858	1503	14176
A0A8C0TT35	no	AGLLQTNGLSK	11	Unmodified	_AGLLQTNGLSK_	0	MULTI-MSMS	2	551.316763	1100.61897	1.8103	37.934	0.3075	0	0.0015306	1	89.886	14419000	5059	1504	14181
A0A8C0RLY3	no	AGLNCSTETMPIK	13	Unmodified	_AGLNCSTETMPIK_	0	MULTI-MSMS	2	711.341794	1420.66904	-1.0653	39.639	0.7147	0	8.3817E-05	1	121.5	409890000	5036	1506	14213
A0A8P0NWR7	no	AGLNSLEAVK	10	Acetyl (Protein N-term),Deamidation (NQ)	_(ac)AGLN(de)SLEAVK_	0	MULTI-MSMS	2	522.782222	1043.54989	0.080847	71.95	0.50866	0	0.0037432	1	85.731	19943000	6545;5120;6553	1508	14231
A0A8P0NWR7	no	AGLNSLEAVK	10	Acetyl (Protein N-term)	_(ac)AGLNSLEAVK_	0	MSMS	2	522.290214	1042.56587	NaN	65.879	1	0	0.00017178	1	126.24		6545;5120;6553	1508	14243
A0A8P0NWR7	no	AGLNSLEAVKR	11	Acetyl (Protein N-term)	_(ac)AGLNSLEAVKR_	1	MSMS	2	600.340769	1198.66699	NaN	49.99	1	0	3.4897E-16	1	172.59		6545;5120;6553	1509	14257
A0A8P0ND82	no	AGLPCQDLEFVQFHPTGIYGAGCLITEGCR	30	Unmodified	_AGLPCQDLEFVQFHPTGIYGAGCLITEGCR_	0	MULTI-MSMS	3	1122.86166	3365.56314	-0.75406	96.552	0.33818	1.4211E-14	9.421E-59	1	177.73	106400000	6472	1510	14263
A0A8P0N6P6	no	AGLPEALAGQQK	12	Unmodified	_AGLPEALAGQQK_	0	MULTI-SECPEP	2	591.827495	1181.64044	-0.93464	38.145	0.81546	0	0.022061	1	72.607	12846000	2915	1511	14275
A0A8C0SCX1	no	AGLPGFYDPCVGEEK	15	Unmodified	_AGLPGFYDPCVGEEK_	0	MULTI-MATCH	2	819.877056	1637.73956	-1.4309	70.849	0.54279	0	NaN	0	NaN	27142000	1450	1512	14291
A0A8C0PNR7	no	AGLQADLEAAAQK	13	Unmodified	_AGLQADLEAAAQK_	0	MULTI-MATCH	2	643.340966	1284.66738	0.77515	52.775	0.57635	-7.1054E-15	NaN	0	NaN	20300000	432	1513	14295
A0A8I3SC44	no	AGLQEGDQVLAVNDVDFQDIEHSK	24	Unmodified	_AGLQEGDQVLAVNDVDFQDIEHSK_	0	MULTI-MSMS	3	876.424306	2626.25109	-0.44399	80.026	0.85025	0	2.841E-07	1	77.445	11496000	4908	1514	14300
A0A8P0PCD1	no	AGLRPGDVILAIGEQLVQNAEDIYEAVR	28	Unmodified	_AGLRPGDVILAIGEQLVQNAEDIYEAVR_	1	MULTI-MSMS	3	1003.87164	3008.5931	-1.4512	112.5	0.10181	0	0.00033326	1	42.347	4836600	5065	1515	14305
A0A8C0MI10	no	AGLTDQVSHHAR	12	Unmodified	_AGLTDQVSHHAR_	0	MULTI-SECPEP	2	646.328724	1290.6429	1.233	15.179	0.23727	0	0.0034772	1	123.79	1284800	1405	1517	14310
A0A8I3P0G4	no	AGLTHLITMDLHQK	14	Unmodified	_AGLTHLITMDLHQK_	0	MULTI-MSMS	2	789.42705	1576.83955	0.040884	49.948	0.27304	0	1.5371E-06	1	149.94	6734500	517	1518	14323
A0A8C0MSP0	no	AGLTLFVSR	9	Acetyl (Protein N-term)	_(ac)AGLTLFVSR_	0	MULTI-MSMS	2	503.290017	1004.56548	-0.32029	97.008	0.8824	0	0.00044127	1	164.72	44735000	1781	1519	14334
A0A8P0NSU8	no	AGLVDDFEKK	10	Unmodified	_AGLVDDFEKK_	1	MULTI-MSMS	2	561.295496	1120.57644	1.4785	36.366	0.67975	0	0.022318	1	72.643	72407000	6626	1520	14346
A0A8P0N4L2	no	AGLVGPELHEK	11	Unmodified	_AGLVGPELHEK_	0	MULTI-MSMS	2	575.316763	1148.61897	-0.23465	24.16	1.358	0	0.00021001	3	125.97	132330000	3945;5165;4205;6365	1521	14362
A0A8C0QGH7	no	AGLYGLPR	8	Unmodified	_AGLYGLPR_	0	MULTI-MSMS	2	423.745245	845.475937	0.43197	43.189	0.61283	7.1054E-15	0.021936	1	76.847	27695000	4714	1522	14377
A0A8C0N6N8	no	AGMAAAAAGAR	11	Acetyl (Protein N-term)	_(ac)AGMAAAAAGAR_	0	MULTI-MSMS	2	480.240001	958.465449	-0.59994	46.4	0.88387	0	0.0001467	2	122.74	34188000	2266	1523	14389
A0A8C0SI53	no	AGMAAVANSAGSCDLEHFAQLLEK	24	Unmodified	_AGMAAVANSAGSCDLEHFAQLLEK_	0	MULTI-MSMS	3	830.729908	2489.16789	-0.52291	94.824	0.5779	0	9.843E-12	1	110.14	185410000	5483	1524	14401
A0A8C0QGH7	no	AGMADER	7	Unmodified	_AGMADER_	0	MULTI-MSMS	2	375.16597	748.317388	-0.83201	10.707	0.46989	0	0.039513	1	73.975	40662000	4714	1525	14412
A0A8C0Z662	no	AGMQPGLTMVVGPPGTGK	18	Unmodified	_AGMQPGLTMVVGPPGTGK_	0	MULTI-MSMS	2	849.4393	1696.86405	-0.18967	64.838	0.7811	0	3.677E-05	2	90.926	12818000	5174	1526	14424
A0A8I3S572	no	AGNAHDENVLSYYR	14	Unmodified	_AGNAHDENVLSYYR_	0	MULTI-MSMS	2	804.873693	1607.73283	0.95848	40.396	0.37174	0	7.7924E-07	1	162.49	5047400	6593	1528	14440
A0A8I3SCI3	no	AGNEKEEGETADTVGCCSLR	20	Unmodified	_AGNEKEEGETADTVGCCSLR_	1	MULTI-MSMS	2	1091.97061	2181.92666	-0.71877	27.961	0.23767	0	0.00029527	1	84.468	8094000	1420	1529	14452
A0A8C0TA90	no	AGNELLESSAGDDASSLR	18	Unmodified	_AGNELLESSAGDDASSLR_	0	MULTI-MSMS	2	896.421401	1790.82825	-0.7027	53.019	0.37211	0	3.6611E-15	2	169.79	34451000	3272;5880	1530	14464
A0A8I3MSP5	no	AGNEYLIFQK	10	Unmodified	_AGNEYLIFQK_	0	MULTI-MATCH	2	591.811313	1181.60807	1.7026	59.37	0.27137	0	NaN	0	NaN	14801000	5822	1531	14483
A0A8P0PG83	no	AGNGQNSCGVEDVLQLLR	18	Unmodified	_AGNGQNSCGVEDVLQLLR_	0	MULTI-MSMS	2	965.475988	1928.93742	0.33718	95.823	0.20392	0	1.0179E-17	1	177.1	21597000	1961	1533	14493
A0A8P0PG83	no	AGNGQNSCGVEDVLQLLR	18	Deamidation (NQ)	_AGN(de)GQNSCGVEDVLQLLR_	0	MULTI-MSMS	2	965.967996	1929.92144	-3.5623	100.18	0.23816	0	1.9808E-08	2	143.42	14873000	1961	1533	14504
A0A8I3Q3F0	no	AGNILFTLDGDIK	13	Unmodified	_AGNILFTLDGDIK_	0	MSMS	2	688.874642	1375.73473	NaN	87.11	1	0	0.021169	1	52.6		3749	1535	14518
A0A8C0YZQ2	no	AGNILLSEPGLVK	13	Unmodified	_AGNILLSEPGLVK_	0	MULTI-MSMS	2	655.887552	1309.76055	-0.26841	64.075	0.57685	0	0.00061297	1	88.496	19578000	655	1537	14533
A0A8I3PER7	no	AGNLGGGVVTIER	13	Unmodified	_AGNLGGGVVTIER_	0	MULTI-MSMS	2	621.843676	1241.6728	0.17064	41.806	1.7305	0	0.000454	2	92.611	2181800000	1207	1538	14546
A0A8I3PER7	no	AGNLGGGVVTIER	13	Unmodified	_AGNLGGGVVTIER_	0	MULTI-MSMS	2	621.843676	1241.6728	3.2671	44.292	0.87145	0	0.025398	1	47.154	6390300	1207	1538	14547
A0A8P0T542	no	AGNNMLLVGVHGPR	14	Unmodified	_AGNNMLLVGVHGPR_	0	MULTI-MSMS	2	717.885352	1433.75615	-1.6177	42.079	0.88243	0	0.00014166	1	102.06	148930000	6595;2676	1539	14571
A0A8C0PY59	no	AGNVLMTLEGDIR	13	Unmodified	_AGNVLMTLEGDIR_	0	MULTI-MSMS	2	694.863751	1387.71295	-1.8477	87.28	0.95219	1.4211E-14	5.023E-05	2	129.7	73013000	4415	1541	14580
A0A8C0PDQ4	no	AGPADEEQNVTETDAFYK	18	Unmodified	_AGPADEEQNVTETDAFYK_	0	MULTI-MSMS	2	992.942167	1983.86978	-2.1822	57.646	1.0538	7.1054E-15	1.2594E-46	2	254.4	21590000	3900	1543	14597
A0A8C0M446	no	AGPAPSAADELPGPAR	16	Acetyl (Protein N-term)	_(ac)AGPAPSAADELPGPAR_	0	MULTI-MSMS	2	759.880987	1517.74742	-4.4492	60.264	0.2708	0	0.00017871	1	77.593	6690100	811	1546	14614
A0A8C0NT73	no	AGPEGTSQEIPK	12	Unmodified	_AGPEGTSQEIPK_	0	MSMS	2	607.306592	1212.59863	NaN	21.486	1	0	0.052581	1	43.77		3122	1549	14625
A0A8I3PX70	no	AGPETDAQFHFTGIK	15	Unmodified	_AGPETDAQFHFTGIK_	0	MULTI-MSMS	2	809.896637	1617.77872	-1.8796	51.79	1.0181	0	0.00062364	2	79.283	94622000	6143	1550	14628
A0A8C0P5W3	no	AGPGLGDGER	10	Unmodified	_AGPGLGDGER_	0	MULTI-MSMS	2	464.727781	927.441008	-0.16929	16.437	0.23735	0	0.0019431	1	97.431	50214000	3602	1552	14645
A0A8C0NDY3	yes	AGPGPGPGDPDEQYDFLFK	19	Acetyl (Protein N-term)	_(ac)AGPGPGPGDPDEQYDFLFK_	0	MULTI-MSMS	2	1024.96544	2047.91634	0.97273	102.08	0.27088	0	0.00029835	1	61.167	28613000	2581	1553	14655
A0A8C0N1A6	no	AGPGSEELTVTNAR	14	Unmodified	_AGPGSEELTVTNAR_	0	MULTI-MSMS	2	701.352062	1400.68957	-3.6837	32.449	0.76324	0	0.00048275	1	89.548	7302400	2086	1554	14659
A0A8I3MXZ9	no	AGPGSSPLFSLLPGYR	16	Unmodified	_AGPGSSPLFSLLPGYR_	0	MULTI-MATCH	2	809.933022	1617.85149	6.3864	96.663	0.84823	0	NaN	0	NaN	35749000	520	1555	14666
A0A8C0P3R9	no	AGPGTLSVTIEGPSK	15	Unmodified	_AGPGTLSVTIEGPSK_	0	MULTI-MSMS	2	707.382831	1412.75111	-1.7187	49.902	2.5852	0	5.9525E-06	4	142.89	344640000	3517;3936	1556	14671
A0A8C0P3R9	no	AGPGTLSVTIEGPSK	15	Unmodified	_AGPGTLSVTIEGPSK_	0	MSMS	2	707.382831	1412.75111	NaN	50.873	1	0	0.00067671	1	73.466		3517;3936	1556	14672
A0A8C0P3R9	no	AGPGTLSVTIEGPSK	15	Unmodified	_AGPGTLSVTIEGPSK_	0	MSMS	2	707.382831	1412.75111	NaN	51.526	1	0	9.1344E-05	1	89.189		3517;3936	1556	14673
A0A8I3MEC0	no	AGPIPEVEEPQRPGQEGTSGNANPASPDLGPR	32	Unmodified	_AGPIPEVEEPQRPGQEGTSGNANPASPDLGPR_	1	MULTI-MSMS	3	1075.52374	3223.5494	0.89009	54.815	1.1559	0	3.1232E-06	3	49.968	25478000	572	1557	14699
A0A8C0S1R1	no	AGPPASIVPLMR	12	Unmodified	_AGPPASIVPLMR_	0	MULTI-MSMS	2	604.844633	1207.67471	-2.2591	62.689	1.6619	0	0.045774	1	42.395	16974000	5042	1559	14711
A0A8I3SBI9	no	AGPSLLNTCATFEDSLVLYNR	21	Unmodified	_AGPSLLNTCATFEDSLVLYNR_	0	MULTI-MSMS	3	781.054609	2340.142	-0.56994	98.116	1.2522	0	1.4452E-14	2	146.67	55038000	5490	1560	14718
A0A8I3SBI9	no	AGPSLLNTCATFEDSLVLYNR	21	Unmodified	_AGPSLLNTCATFEDSLVLYNR_	0	MULTI-MSMS	3	781.054609	2340.142	-2.7857	113.73	1.12	0	0.057484	1	14.161	2744100	5490	1560	14719
A0A8I3SBI9	no	AGPSLLNTCATFEDSLVLYNR	21	Unmodified	_AGPSLLNTCATFEDSLVLYNR_	0	MULTI-MSMS	3	781.054609	2340.142	-4.2412	115.27	0.47479	1.4211E-14	0.059021	1	13.731	2048300	5490	1560	14720
A0A8I3SBI9	no	AGPSLLNTCATFEDSLVLYNR	21	Unmodified	_AGPSLLNTCATFEDSLVLYNR_	0	MULTI-MATCH	3	781.054609	2340.142	-3.539	112.1	0.27277	-1.4211E-14	NaN	0	NaN	5270900	5490	1560	14737
A0A8I3SBI9	no	AGPSLLNTCATFEDSLVLYNR	21	Unmodified	_AGPSLLNTCATFEDSLVLYNR_	0	MULTI-MATCH	3	781.054609	2340.142	-2.775	118.42	1.2221	0	NaN	0	NaN	802310	5490	1560	14738
A0A8I3P8D6	no	AGPSPEAELQALAR	14	Unmodified	_AGPSPEAELQALAR_	0	MULTI-MSMS	2	705.372798	1408.73104	0.079565	72.664	0.6462	0	0.0035376	1	65.395	235650000	2245	1561	14746
A0A8I3NZ76	no	AGPSTQEPGSQTPLK	15	Unmodified	_AGPSTQEPGSQTPLK_	0	MULTI-MSMS	2	749.38082	1496.74709	-0.19628	23.456	1.1365	3.5527E-15	0.00012859	2	96.604	6486600	6183	1562	14759
A0A8I3NN17	no	AGPVVTDNGNFILDWK	16	Unmodified	_AGPVVTDNGNFILDWK_	0	MULTI-MSMS	2	873.446494	1744.87843	0.22609	91.968	0.27065	1.4211E-14	0.00014944	1	87.001	20467000	1429	1564	14773
A0A8I3NQ30	no	AGQAMTGPPLGPILGQR	17	Unmodified	_AGQAMTGPPLGPILGQR_	0	MULTI-MSMS	2	832.451056	1662.88756	1.5018	70.931	0.78017	0	0.0014417	1	61.375	10060000	2981	1565	14781
A0A8C0N8B2	no	AGQHPSQHLIGLR	13	Unmodified	_AGQHPSQHLIGLR_	0	MULTI-MATCH	4	354.198196	1412.76368	-0.13986	18.507	0.50659	0	NaN	0	NaN	12610000	2377	1567	14793
A0A8I3S0I0	no	AGQHSQAVADLQAALR	16	Unmodified	_AGQHSQAVADLQAALR_	0	MULTI-MSMS	2	818.43171	1634.84887	0.073563	50.423	0.34174	0	1.0516E-05	1	120.6	13784000	2679	1568	14800
A0A8C0QGH7	no	AGQLLWK	7	Unmodified	_AGQLLWK_	0	MULTI-MATCH	2	408.242338	814.470124	0.82743	39.205	1.1221	0	NaN	0	NaN	68766000	4714	1570	14810
A0A8I3PQ87	no	AGQNASIVSLK	11	Unmodified	_AGQNASIVSLK_	0	MULTI-MSMS	2	544.308938	1086.60332	0.27915	29.975	0.37476	0	0.00065002	1	109.66	100750000	3741	1571	14818
A0A8C0MUT2	no	AGQPLQLLDASWYLPK	16	Unmodified	_AGQPLQLLDASWYLPK_	0	MULTI-MSMS	2	900.488162	1798.96177	2.9963	100.38	0.47608	-1.4211E-14	0.0001083	1	90.697	146910000	1851	1572	14829
A0A8C0MJS9	no	AGQPPPPPK	9	Unmodified	_AGQPPPPPK_	0	MULTI-MSMS	2	444.750527	887.486502	1.0317	11.021	0.33161	0	0.059878	1	46.426	2778400	1480	1573	14840
A0A8P0T542	no	AGQSAAGAAPGGGADTR	17	Unmodified	_AGQSAAGAAPGGGADTR_	0	MULTI-MSMS	2	707.837111	1413.65967	0.28459	14.735	0.16912	0	1.2955E-11	1	169.58	35758000	6595	1574	14851
A0A8P0SP42	no	AGQSVIGLQMGTNK	14	Unmodified	_AGQSVIGLQMGTNK_	0	MULTI-MSMS	2	702.369201	1402.72385	-0.52232	45.651	1.1558	-7.1054E-15	8.9308E-06	4	145.91	189620000	2515	1576	14873
A0A8P0SP42	no	AGQSVIGLQMGTNK	14	Unmodified	_AGQSVIGLQMGTNK_	0	MULTI-MATCH	2	702.369201	1402.72385	2.6176	42.711	0.54313	0	NaN	0	NaN	7696100	2515	1576	14883
A0A8C0TZ22	no	AGQTTYSGVIDCFR	14	Unmodified	_AGQTTYSGVIDCFR_	0	MULTI-SECPEP	2	787.867022	1573.71949	-1.3171	64.967	0.47497	0	0.044587	1	57.175	47751000	6173	1577	14890
A0A8I3S503	no	AGQTTYSGVMDCFR	14	Unmodified	_AGQTTYSGVMDCFR_	0	MULTI-MSMS	2	796.845232	1591.67591	-0.30595	62.82	0.54317	0	0.017354	1	48.513	136540000	5575	1578	14902
A0A8I3NBF9	no	AGQTVTIWAANAGVTASPPTDLIWK	25	Unmodified	_AGQTVTIWAANAGVTASPPTDLIWK_	0	MULTI-MSMS	3	856.786739	2567.33839	0.98787	98.717	1.4562	1.4211E-14	0.051133	2	14.457	67785000	4115	1579	14909
A0A8I3NBF9	no	AGQTVTIWAANAGVTASPPTDLIWK	25	Unmodified	_AGQTVTIWAANAGVTASPPTDLIWK_	0	MULTI-MSMS	3	856.786739	2567.33839	-3.0223	99.477	0.40825	0	0.059372	2	12.062	23461000	4115	1579	14910
A0A8C0T7U4	no	AGQVVQEAVGGLQTVR	16	Unmodified	_AGQVVQEAVGGLQTVR_	0	MULTI-MSMS	2	806.444286	1610.87402	-0.48904	58.107	0.44245	-7.1054E-15	1.5705E-05	1	102.62	25101000	5854	1581	14929
A0A8I3NEK0	no	AGQVVTIWAAGAGATHSPPTDLVWK	25	Unmodified	_AGQVVTIWAAGAGATHSPPTDLVWK_	0	MULTI-MSMS	3	845.111446	2532.31251	-0.16498	85.307	3.0543	0	5.8902E-15	8	115.01	477600000	5929;6396	1582	14944
A0A8I3NEK0	no	AGQVVTIWAAGAGATHSPPTDLVWK	25	Unmodified	_AGQVVTIWAAGAGATHSPPTDLVWK_	0	MULTI-MSMS	3	845.111446	2532.31251	1.8056	114.32	0.78286	0	0.034413	1	19.113	3920400	5929;6396	1582	14945
A0A8I3NEK0	no	AGQVVTIWAAGAGATHSPPTDLVWK	25	Unmodified	_AGQVVTIWAAGAGATHSPPTDLVWK_	0	MSMS	3	845.111446	2532.31251	NaN	87.967	1	0	0.066287	1	21.266		5929;6396	1582	14946
A0A8I3NEK0	no	AGQVVTIWAAGAGATHSPPTDLVWK	25	Unmodified	_AGQVVTIWAAGAGATHSPPTDLVWK_	0	MSMS	3	845.111446	2532.31251	NaN	88.047	1	0	0.0038315	1	42.106		5929;6396	1582	14947
A0A8I3NEK0	no	AGQVVTIWAAGAGATHSPPTDLVWK	25	Unmodified	_AGQVVTIWAAGAGATHSPPTDLVWK_	0	MSMS	3	845.111446	2532.31251	NaN	89.818	1	0	0.024229	1	30.249		5929;6396	1582	14948
A0A8I3NEK0	no	AGQVVTIWAAGAGATHSPPTDLVWK	25	Unmodified	_AGQVVTIWAAGAGATHSPPTDLVWK_	0	MSMS	3	845.111446	2532.31251	NaN	91.564	1	0	4.3283E-05	1	58.92		5929;6396	1582	14949
A0A8I3NEK0	no	AGQVVTIWAAGAGATHSPPTDLVWK	25	Unmodified	_AGQVVTIWAAGAGATHSPPTDLVWK_	0	MULTI-MATCH	3	845.111446	2532.31251	-0.15712	92.1	0.98286	0	NaN	0	NaN	25725000	5929;6396	1582	14998
A0A8I3NEK0	no	AGQVVTIWAAGAGATHSPPTDLVWK	25	Unmodified	_AGQVVTIWAAGAGATHSPPTDLVWK_	0	MULTI-MATCH	3	845.111446	2532.31251	-2.1769	110.16	0.30537	0	NaN	0	NaN	6383000	5929;6396	1582	14999
A0A8I3NEK0	no	AGQVVTIWAAGAGATHSPPTDLVWK	25	Unmodified	_AGQVVTIWAAGAGATHSPPTDLVWK_	0	MULTI-MATCH	3	845.111446	2532.31251	1.4606	113.64	0.37239	1.4211E-14	NaN	0	NaN	3345400	5929;6396	1582	15000
A0A8P0PB36	no	AGSAVAPVHPPVR	13	Unmodified	_AGSAVAPVHPPVR_	0	MULTI-MSMS	2	629.356754	1256.69895	-2.2758	18.663	0.40611	0	2.4261E-05	1	149.72	4970500	6469	1586	15042
A0A8P0TPF6	no	AGSDGESIGNCPFSQR	16	Unmodified	_AGSDGESIGNCPFSQR_	0	MULTI-MSMS	2	841.365375	1680.7162	0.19414	40.719	0.50678	-7.1054E-15	2.2215E-20	1	207.95	70985000	516	1587	15054
A0A8C0SIR3	no	AGSESVPPVGGGGK	14	Unmodified	_AGSESVPPVGGGGK_	0	MULTI-MSMS	2	599.806759	1197.59897	1.4082	17.146	0.50862	0	0.04475	1	39.873	6898100	5493	1588	15066
A0A8C0PXN0	no	AGSFLFPSGLAPASAPK	17	Unmodified	_AGSFLFPSGLAPASAPK_	0	MULTI-MSMS	2	809.435398	1616.85624	0.65232	80.878	0.33989	0	5.1699E-05	2	90.731	61988000	4397	1589	15077
A0A8C0MDH8	no	AGSKPFNPVLGETYECIR	18	Unmodified	_AGSKPFNPVLGETYECIR_	1	MULTI-MATCH	2	1019.50676	2036.99896	5.2545	60.344	0.40612	0	NaN	0	NaN	12179000	1213	1591	15092
A0A8C0YZQ2	no	AGSLKDPDVAELFFKDDPEK	20	Unmodified	_AGSLKDPDVAELFFKDDPEK_	2	MULTI-MSMS	4	556.031034	2220.09503	0.16738	73.797	0.40834	0	0.00013177	1	68.411	27503000	655	1592	15096
A0A8I3NJW1	no	AGSLKDPEIAELFFKEDPEK	20	Unmodified	_AGSLKDPEIAELFFKEDPEK_	2	MULTI-SECPEP	4	566.542771	2262.14198	0.79579	78.616	0.61235	0	0.050398	1	35.678	5929900	4422	1593	15108
A0A8I3N0D3	no	AGSLTAHEVGAALTALLAR	19	Unmodified	_AGSLTAHEVGAALTALLAR_	0	MULTI-MSMS	3	608.010892	1821.01085	-0.81286	96.396	1.0868	0	8.0163E-16	2	163.41	1694400000	6365;6188;3979	1595	15125
A0A8I3N0D3	no	AGSLTAHEVGAALTALLAR	19	Unmodified	_AGSLTAHEVGAALTALLAR_	0	MULTI-MSMS	2	911.512699	1821.01085	0.46002	96.39	0.37419	0	9.8925E-67	2	276.19	325790000	6365;6188;3979	1595	15126
A0A8P0TKC0	no	AGSSSLEAVR	10	Acetyl (Protein N-term)	_(ac)AGSSSLEAVR_	0	MULTI-MSMS	2	509.76182	1017.50909	0.22535	41.096	0.64362	0	0.00022134	1	133.23	55026000	6477	1598	15161
A0A8I3RVE3	no	AGSVLFPELLVR	12	Unmodified	_AGSVLFPELLVR_	0	MULTI-MSMS	2	650.884813	1299.75507	-1.2441	92.483	0.44027	0	0.00017168	1	120.99	16991000	5265	1600	15178
A0A8I3P6X4	no	AGSVPSLAAGLFFGSLAGLGAYQLSQDPR	29	Unmodified	_AGSVPSLAAGLFFGSLAGLGAYQLSQDPR_	0	MULTI-MSMS	3	950.831007	2849.47119	-0.090094	111.44	0.20427	-1.4211E-14	1.8439E-16	1	104.14	36885000	6238	1601	15190
A0A8I3Q2L7	no	AGTAAQEVTEVVK	13	Unmodified	_AGTAAQEVTEVVK_	0	MULTI-MSMS	2	651.848624	1301.6827	0.67987	39.791	0.6449	-7.1054E-15	7.0677E-05	1	123.79	169550000	3804	1602	15196
A0A8I3Q0D2	no	AGTEDQEEEEEGRR	14	Unmodified	_AGTEDQEEEEEGRR_	1	MULTI-MSMS	2	817.848069	1633.68159	0.73484	14.293	0.16877	0	0.00022296	1	125.75	6487600	4375	1606	15224
A0A8I3S6F7	no	AGTFQAFEQFGQQLLAHGHYASPEVK	26	Unmodified	_AGTFQAFEQFGQQLLAHGHYASPEVK_	0	MULTI-MSMS	3	954.471702	2860.39328	-1.0892	95.873	0.37441	1.4211E-14	1.0056E-11	2	101.45	61031000	6594;6533	1607	15236
A0A8C0N341	no	AGTGENAPWVVEDELVK	17	Unmodified	_AGTGENAPWVVEDELVK_	0	MULTI-MSMS	2	907.451973	1812.88939	-3.1479	77.992	0.33941	0	9.1368E-05	1	85.536	22070000	2164	1608	15249
A0A8I3PM73	no	AGTGLVAGEVVVDALPYFDQGYEAPGVR	28	Acetyl (Protein N-term)	_(ac)AGTGLVAGEVVVDALPYFDQGYEAPGVR_	0	MULTI-MATCH	3	964.818656	2891.43414	-0.049665	111.64	0.13634	0	NaN	0	NaN	32912000	4772	1609	15264
A0A8C0SNT2	no	AGTGVDNVDLEAATR	15	Unmodified	_AGTGVDNVDLEAATR_	0	MULTI-MSMS	2	744.868076	1487.7216	1.0342	45.331	1.4616	0	9.1042E-06	3	138.89	398890000	1892;5548	1610	15267
A0A8C0SCD5	no	AGTLIMALHDSSDYLLESAK	20	Unmodified	_AGTLIMALHDSSDYLLESAK_	0	MULTI-MSMS	3	712.36115	2134.06162	-0.92643	93.63	1.0093	0	1.5959E-13	3	138.3	294820000	1504	1611	15281
A0A8P0N4L2	no	AGTLSITEFADMLSGNAGGFR	21	Unmodified	_AGTLSITEFADMLSGNAGGFR_	0	MULTI-MSMS	2	1058.0124	2114.01025	-0.59418	105.9	0.40974	-1.4211E-14	2.0513E-40	1	220.4	177250000	3945;5165;4205	1612	15293
A0A8P0TKE6	no	AGTPATSTAQGK	12	Unmodified	_AGTPATSTAQGK_	0	MULTI-MSMS	2	545.280377	1088.5462	0.24489	9.5172	0.53319	0	0.00083582	2	90.15	10732000	249	1613	15309
A0A8C0MZJ3	no	AGTQGDPDVPECLK	14	Unmodified	_AGTQGDPDVPECLK_	0	MULTI-MSMS	2	743.845755	1485.67696	-0.54427	37.972	0.5441	0	0.00014121	1	101.79	58936000	1713	1614	15322
A0A8I3MS75	no	AGTQIENIDEDFR	13	Unmodified	_AGTQIENIDEDFR_	0	MULTI-MSMS	2	754.354802	1506.69505	0.56542	60.469	0.44053	-7.1054E-15	1.3488E-08	2	196.76	141230000	5381	1615	15334
A0A8I3MVW9	no	AGTQIENIEEDFR	13	Unmodified	_AGTQIENIEEDFR_	0	MULTI-MSMS	2	761.362627	1520.7107	-0.54329	71.345	0.54229	0	6.6658E-07	1	177.76	243450000	5457;4320	1617	15356
A0A8C0Q6J6	no	AGTVVLDDVELR	12	Acetyl (Protein N-term)	_(ac)AGTVVLDDVELR_	0	MULTI-MSMS	2	664.856449	1327.69835	-0.51696	93.651	0.50107	-1.4211E-14	0.00022708	1	98.943	106520000	3042	1618	15368
A0A8I3NAP1	no	AGVAFFHLQDYDQAQHYLQAAVNR	24	Unmodified	_AGVAFFHLQDYDQAQHYLQAAVNR_	0	MULTI-SECPEP	3	921.452642	2761.3361	-0.36863	92.378	0.20251	0	5.6676E-17	1	124.86	16420000	1463	1619	15381
A0A8I3PF51	no	AGVEEAASSGSHLNGDLDPDDREEGAASTAEEAAK	35	Acetyl (Protein N-term),Deamidation (NQ)	_(ac)AGVEEAASSGSHLN(de)GDLDPDDREEGAASTAEEAAK_	1	MULTI-MSMS	3	1167.17869	3498.51425	-0.32739	66.334	0.67563	0	7.8019E-10	1	70.666	13415000	2402	1621	15395
A0A8I3PF51	no	AGVEEAASSGSHLNGDLDPDDREEGAASTAEEAAK	35	Acetyl (Protein N-term)	_(ac)AGVEEAASSGSHLNGDLDPDDREEGAASTAEEAAK_	1	MULTI-MSMS	4	875.389836	3497.53024	-0.30178	64.458	0.57898	0	5.3726E-24	2	108.58	27395000	2402	1621	15408
A0A8C0P3R9	no	AGVENGKPTHFTVYTK	16	Unmodified	_AGVENGKPTHFTVYTK_	1	MULTI-MATCH	2	874.951943	1747.88933	0.45825	22.887	0.51071	0	NaN	0	NaN	8299900	3517;3936	1623	15429
A0A8C0P3R9	no	AGVENGKPTHFTVYTK	16	Deamidation (NQ)	_AGVEN(de)GKPTHFTVYTK_	1	MULTI-MSMS	2	875.443951	1748.87335	0.21871	27.961	0.44072	0	0.00048183	1	101.53	23268000	3517;3936	1623	15433
A0A8C0RJG3	no	AGVIGLTQTAAR	12	Unmodified	_AGVIGLTQTAAR_	0	MULTI-MSMS	2	579.335487	1156.65642	-0.6645	38.208	0.37291	7.1054E-15	0.011974	1	57.267	22777000	2632;274	1625	15449
A0A8P0TKE6	no	AGVIQDTWHK	10	Unmodified	_AGVIQDTWHK_	0	MULTI-MSMS	2	577.80128	1153.58801	0.62709	27.961	0.40645	0	0.00041121	1	126.41	23019000	249	1626	15459
A0A8P0T982	no	AGVLAHLEEER	11	Unmodified	_AGVLAHLEEER_	0	MULTI-MSMS	2	612.322576	1222.6306	0.14451	38.345	1.2891	0	0.00037573	3	166.19	347530000	243;513	1627	15472
A0A8C0M248	no	AGVLAQLEEER	11	Unmodified	_AGVLAQLEEER_	0	MULTI-MSMS	2	607.822409	1213.63027	-0.25886	59.289	0.54182	0	0.0010993	1	96.331	75228000	728	1629	15492
A0A8I3NAA2	no	AGVLSQADYLNLVQCETLEDLK	22	Unmodified	_AGVLSQADYLNLVQCETLEDLK_	0	MULTI-MSMS	3	827.084345	2478.23121	0.58548	100.11	0.47493	0	1.9914E-17	2	128.01	157930000	6237	1630	15500
A0A8I3MKM6	no	AGVMALANLLQIQR	14	Unmodified	_AGVMALANLLQIQR_	0	MULTI-MSMS	2	749.432135	1496.84972	0.041047	96.796	0.98363	0	3.7879E-22	3	246.52	1023900000	4480;6657	1631	15512
A0A8I3NP99	no	AGVNTVTTLVENK	13	Unmodified	_AGVNTVTTLVENK_	0	MULTI-MSMS	2	673.369724	1344.72489	0.39168	49.302	2.1744	0	4.7967E-06	2	172.27	2071400000	4210	1633	15525
A0A8I3NP99	no	AGVNTVTTLVENKK	14	Unmodified	_AGVNTVTTLVENKK_	1	MULTI-MSMS	2	737.417205	1472.81986	-0.66229	37.648	0.36618	0	0.00017071	1	129.69	8337900	4210	1634	15536
A0A8I3NP99	no	AGVNTVTTLVENKK	14	Unmodified	_AGVNTVTTLVENKK_	1	MULTI-MATCH	2	737.417205	1472.81986	-0.33593	34.1	0.4054	0	NaN	0	NaN	2171900	4210	1634	15549
A0A8P0NLU9	no	AGVPASYLLIPAASYVLPEVSK	22	Unmodified	_AGVPASYLLIPAASYVLPEVSK_	0	MULTI-MSMS	3	749.087467	2244.24057	0.38254	103.33	0.30566	0	0.013619	1	27.928	11809000	5313;6377	1635	15554
A0A8P0PRL8	no	AGVPMEVMGLMLGEFVDDYTVR	22	Unmodified	_AGVPMEVMGLMLGEFVDDYTVR_	0	MULTI-MSMS	3	810.389835	2428.14768	-0.48752	111.91	0.51068	0	0.0010893	1	38.237	105320000	6055	1636	15566
A0A8C0LY33	no	AGVQSGTNALLVVK	14	Unmodified	_AGVQSGTNALLVVK_	0	MULTI-MATCH	2	678.895909	1355.77726	1.7757	48.957	0.37158	7.1054E-15	NaN	0	NaN	8057700	575	1638	15588
A0A8I3MZ22	no	AGVSNLVAIHAAVVGVPVEEALQHSAGLDTAR	32	Unmodified	_AGVSNLVAIHAAVVGVPVEEALQHSAGLDTAR_	0	MULTI-MSMS	4	788.676916	3150.67856	0.85102	93.084	0.33942	0	2.943E-15	1	97.437	39472000	5510	1639	15591
A0A8I3NK29	no	AGVTCIVLPAENK	13	Unmodified	_AGVTCIVLPAENK_	0	MULTI-MSMS	2	686.368669	1370.72279	-2.1757	51.718	1.2566	0	0.00013321	1	112.89	87864000	6149	1640	15602
A0A8I3PWL7	no	AGVTWLSLQWSK	12	Unmodified	_AGVTWLSLQWSK_	0	MULTI-MSMS	2	688.372069	1374.72959	-3.8223	92.483	0.57711	-1.4211E-14	0.052232	1	40.533	15037000	4005	1642	15614
A0A8P0N4L2	no	AGVVGPELHEK	11	Unmodified	_AGVVGPELHEK_	0	MSMS	2	568.308938	1134.60332	NaN	17.439	1	0	0.0024968	1	81.163		3945;5165;4205;6365	1644	15627
A0A8P0N4L2	no	AGVVGPELHEK	11	Unmodified	_AGVVGPELHEK_	0	MSMS	2	568.308938	1134.60332	NaN	18.067	1	0	0.00061063	1	104.89		3945;5165;4205;6365	1644	15628
A0A8C0M8Z4	no	AGVVNGAGAPGQSPGAGR	18	Deamidation (NQ)	_AGVVN(de)GAGAPGQSPGAGR_	0	MULTI-MSMS	2	762.381685	1522.74882	0.59255	24.71	0.44126	0	0.0026709	1	71.548	3903700	1025	1645	15640
A0A8C0M8Z4	no	AGVVNGAGAPGQSPGAGR	18	Deamidation (NQ)	_AGVVN(de)GAGAPGQSPGAGR_	0	MULTI-MATCH	2	762.381685	1522.74882	2.73	23.531	0.50789	0	NaN	0	NaN	3180000	1025	1645	15647
A0A8C0M8Z4	no	AGVVNGAGAPGQSPGAGR	18	Unmodified	_AGVVNGAGAPGQSPGAGR_	0	MULTI-MSMS	2	761.889678	1521.7648	-0.2926	20.428	0.67938	0	0.00026357	1	72.705	6759500	1025	1645	15650
A0A8I3PBS0	no	AGVVTPGLTEDQLWR	15	Unmodified	_AGVVTPGLTEDQLWR_	0	MULTI-MSMS	2	821.433387	1640.85222	0.78554	75.964	0.77971	0	2.0533E-07	1	159.09	71703000	2686	1646	15654
A0A8P0TAL0	no	AGVYPEKDQAENEDGVQENTFSMDPQLER	29	Unmodified	_AGVYPEKDQAENEDGVQENTFSMDPQLER_	1	MULTI-MSMS	3	1099.49312	3295.45753	-0.67736	65.385	0.71333	0	3.5238E-05	1	49.101	45923000	6497;6515;5742	1647	15666
A0A8I3MC17	no	AGWYDEEAR	9	Unmodified	_AGWYDEEAR_	0	MSMS	2	548.738345	1095.46214	NaN	38.714	1	0	0.028953	1	61.679		5135	1649	15716
A0A8I3Q3G0	no	AGYEYVSPEQLAGFDK	16	Acetyl (Protein N-term)	_(ac)AGYEYVSPEQLAGFDK_	0	MSMS	2	908.425424	1814.8363	NaN	97.933	1	0	7.0383E-07	1	101.39		4742	1650	15726
A0A8P0TLI1	no	AGYITPVPGGVGPMTVAMLMK	21	Unmodified	_AGYITPVPGGVGPMTVAMLMK_	0	MSMS	3	697.366413	2089.07741	NaN	100.63	1	0	0.0015881	1	50.801		5583	1652	15739
A0A8I3PPA0	no	AGYLTLYGVEALPR	14	Unmodified	_AGYLTLYGVEALPR_	0	MULTI-MSMS	2	761.916841	1521.81913	0.72456	86.474	0.40683	0	0.00015126	1	113.63	68338000	5323	1653	15745
A0A8I3MMQ8	no	AGYPLEQPFDFR	12	Unmodified	_AGYPLEQPFDFR_	0	MULTI-MSMS	2	720.351334	1438.68811	3.6294	82.153	1.0883	0	0.058416	1	38.75	112500000	2217	1654	15756
A0A8P0T340	no	AGYQDMPEYENFK	13	Unmodified	_AGYQDMPEYENFK_	0	MULTI-MSMS	2	796.340306	1590.66606	0.19777	60.814	0.50495	-7.1054E-15	0.014957	1	51.531	61267000	6105;6652	1655	15763
A0A8I3MGZ0	no	AGYSQGATQYTQAQQTR	17	Unmodified	_AGYSQGATQYTQAQQTR_	0	MULTI-MSMS	2	929.937553	1857.86055	0.42016	28.865	0.4106	3.5527E-15	3.9772E-09	1	150.21	6313400	5463	1656	15774
A0A8I3S5Q5	no	AGYSQYVPEILEK	13	Unmodified	_AGYSQYVPEILEK_	0	MULTI-MSMS	2	748.885207	1495.75586	0.91912	76.267	1.0515	-1.4211E-14	0.0033258	2	68.355	154000000	4700	1657	15781
A0A8I3S5Q5	no	AGYSQYVPEILEK	13	Unmodified	_AGYSQYVPEILEK_	0	MULTI-MATCH	2	748.885207	1495.75586	-5.7752	74.338	0.57651	0	NaN	0	NaN	44117000	4700	1657	15790
A0A8C0NH34	no	AHAAEGQVEDVVGNLR	16	Unmodified	_AHAAEGQVEDVVGNLR_	0	MSMS	2	832.921175	1663.8278	NaN	48.403	1	0	6.2205E-37	1	177.42		2683	1658	15795
A0A8I3NBQ7	no	AHAAVWNAQEAQADFAK	17	Unmodified	_AHAAVWNAQEAQADFAK_	0	MULTI-MSMS	2	914.442274	1826.87	-0.83559	48.766	0.37223	0	2.0591E-13	1	180.28	11676000	5352	1659	15809
A0A8I3NBQ7	no	AHAAVWNAQEAQADFAK	17	Unmodified	_AHAAVWNAQEAQADFAK_	0	MULTI-MATCH	2	914.442274	1826.87	-8.4578	45.26	0.27121	0	NaN	0	NaN	3073000	5352	1659	15819
A0A8I3N2G1	no	AHAGLSSNSER	11	Unmodified	_AHAGLSSNSER_	0	MULTI-MSMS	2	564.773251	1127.53195	0.20287	8.8006	0.13594	0	0.0057342	1	70.816	14585000	1641	1660	15822
A0A8C0Q7J0	no	AHATLLGLANMETHYFAK	18	Unmodified	_AHATLLGLANMETHYFAK_	0	MULTI-MSMS	3	663.340132	1986.99857	-0.14603	74.598	0.54335	0	0.00476	1	42.58	83298000	4584	1661	15832
A0A8P0PJX1	no	AHCLQSGALFR	11	Unmodified	_AHCLQSGALFR_	0	MULTI-MSMS	2	630.319314	1258.62407	-0.029011	30.44	0.37471	-3.5527E-15	0.0029174	1	80.239	5295100	2214	1663	15850
A0A8P0NAH9	no	AHCVTLVQLSISCDHLIDKDIASK	24	Acetyl (Protein N-term)	_(ac)AHCVTLVQLSISCDHLIDKDIASK_	1	MULTI-MSMS	3	922.470205	2764.38879	3.3414	81.047	0.64712	0	5.127E-05	1	51.232	59936000	6607	1664	15859
A0A8I3Q2Q2	no	AHDGAEVCSAIFSK	14	Unmodified	_AHDGAEVCSAIFSK_	0	MULTI-MSMS	2	746.348465	1490.68238	-1.0525	39.837	0.37364	0	6.9457E-09	1	184.03	12931000	4139	1665	15869
A0A8P0N910	no	AHDGSVFTLCQMR	13	Unmodified	_AHDGSVFTLCQMR_	0	MULTI-MSMS	2	761.350485	1520.68642	-1.2318	49.302	0.40681	0	4.8727E-11	2	218.52	118490000	6530	1666	15881
A0A8C0S4Y3	no	AHDLLCQQK	9	Unmodified	_AHDLLCQQK_	0	MULTI-MSMS	2	556.77949	1111.54443	0.50146	15.401	0.16951	1.7764E-15	6.1985E-06	2	214.64	36776000	5310	1667	15894
A0A8I3P8S9	no	AHEILPDLVCCSAK	14	Unmodified	_AHEILPDLVCCSAK_	0	MULTI-MSMS	2	806.894725	1611.7749	-0.97315	51.718	1.0521	0	2.2069E-05	2	138.75	527350000	2718	1670	15910
A0A8I3S8Q6	no	AHFGTDETILDGK	13	Unmodified	_AHFGTDETILDGK_	0	MULTI-MSMS	2	702.343706	1402.67286	2.3033	41.068	0.30529	0	0.0008629	1	84.507	4645000	3112	1672	15923
A0A8P0SI18	no	AHFIMNDPAGNSYLQNVYAPEDDPQMK	27	Unmodified	_AHFIMNDPAGNSYLQNVYAPEDDPQMK_	0	MULTI-MSMS	3	1022.46378	3064.36951	-1.2426	80.339	0.81589	0	4.3801E-05	3	48.773	30550000	1389	1673	15931
A0A8I3MHD1	no	AHFNLDESGVLSLIK	15	Unmodified	_AHFNLDESGVLSLIK_	0	MULTI-MSMS	2	821.943587	1641.87262	-3.1283	86.021	0.94921	0	3.3066E-07	3	152.4	166840000	1093	1674	15942
A0A8I3PX91	no	AHFSPR	6	Unmodified	_AHFSPR_	0	MULTI-MSMS	2	357.68773	713.360908	-0.49429	9.2694	0.45275	0	0.062159	1	72.021	6916600	3405	1676	15954
A0A8I3NRF5	no	AHGAVIPWEYFHLSPLR	17	Unmodified	_AHGAVIPWEYFHLSPLR_	0	MULTI-MSMS	4	499.016527	1992.037	-0.072808	84.838	0.95104	0	1.942E-06	2	104.41	117460000	3447	1677	15961
A0A8C0N0W7	no	AHGGYSVFAGVGER	14	Unmodified	_AHGGYSVFAGVGER_	0	MULTI-MSMS	2	703.844207	1405.67386	-1.4619	41.822	0.40705	0	0.0031156	1	67.214	7454500	356	1678	15980
A0A8C0N0W7	no	AHGGYSVFAGVGER	14	Unmodified	_AHGGYSVFAGVGER_	0	MULTI-MSMS	2	703.844207	1405.67386	-4.4355	42.506	0.94992	7.1054E-15	0.0006535	2	85.813	7560600	356	1678	15981
A0A8C0N0W7	no	AHGGYSVFAGVGER	14	Unmodified	_AHGGYSVFAGVGER_	0	MSMS	2	703.844207	1405.67386	NaN	40.994	1	0	1.2676E-17	1	149.96		356	1678	15982
A0A8P0TBA3	no	AHGHCLHEIFLLR	13	Unmodified	_AHGHCLHEIFLLR_	0	MULTI-MSMS	4	401.463501	1601.8249	0.44899	38.753	0.91744	0	0.00053473	3	79.82	187140000	3643	1679	16002
A0A8P0TBA3	no	AHGHCLHEIFLLR	13	Unmodified	_AHGHCLHEIFLLR_	0	MULTI-MSMS	4	401.463501	1601.8249	-0.23643	39.837	1.0859	0	0.0047806	1	56.087	48531000	3643	1679	16003
A0A8P0TBA3	no	AHGHCLHEIFLLR	13	Unmodified	_AHGHCLHEIFLLR_	0	MULTI-MATCH	4	401.463501	1601.8249	-3.1121	40.473	0.87894	-7.1054E-15	NaN	0	NaN	6565300	3643	1679	16025
A0A8C0P3R9	no	AHGPGLEGGLVGK	13	Unmodified	_AHGPGLEGGLVGK_	0	MULTI-MATCH	2	596.327662	1190.64077	2.7645	25.449	0.27217	0	NaN	0	NaN	3300100	3517;3936	1682	16044
A0A8C0P3R9	no	AHGPGLEGGLVGKPAEFTIDTK	22	Unmodified	_AHGPGLEGGLVGKPAEFTIDTK_	1	MULTI-MSMS	2	1097.57877	2193.14298	-0.10556	54.976	0.51266	0	1.1838E-16	1	132.44	30558000	3517;3936	1683	16047
A0A8C0NUM0	no	AHHSGQEISSEYR	13	Unmodified	_AHHSGQEISSEYR_	0	MULTI-MSMS	2	750.844936	1499.67532	-2.1806	14.178	0.171	0	0.031366	1	45.368	1076500	2731	1687	16071
A0A8C0P3R9	no	AHIANPSGASTECFVTDNADGTYQVEYTPFEK	32	Unmodified	_AHIANPSGASTECFVTDNADGTYQVEYTPFEK_	0	MULTI-MSMS	3	1173.85969	3518.55724	0.9639	77.36	1.2214	0	3.2046E-20	2	108.01	75941000	3517;3936	1688	16081
A0A8I3NZ15	no	AHIGKPAPPFQATAVVDGAFK	21	Unmodified	_AHIGKPAPPFQATAVVDGAFK_	1	MULTI-MSMS	4	531.291554	2121.13711	0.090162	56.509	2.9938	0	9.0158E-12	6	120.11	1287300000	3137	1689	16102
A0A8I3NZ15	no	AHIGKPAPPFQATAVVDGAFK	21	Unmodified	_AHIGKPAPPFQATAVVDGAFK_	1	MULTI-MSMS	4	531.291554	2121.13711	0.44233	58.107	0.71317	0	0.00017138	1	56.017	17394000	3137	1689	16103
A0A8I3NZ15	no	AHIGKPAPPFQATAVVDGAFK	21	Unmodified	_AHIGKPAPPFQATAVVDGAFK_	1	MULTI-MSMS	4	531.291554	2121.13711	-0.92077	59.92	0.77853	0	0.0012297	1	43.164	12943000	3137	1689	16104
A0A8I3N650	no	AHITLGCAGDVEPVQTGIDLLEIVR	25	Deamidation (NQ)	_AHITLGCAGDVEPVQ(de)TGIDLLEIVR_	0	MULTI-SECPEP	3	893.133699	2676.37927	3.9942	100.15	0.40795	0	1.6698E-05	1	64.152	58468000	3459	1692	16145
A0A8I3NR10	no	AHLDQLLANPHSLR	14	Unmodified	_AHLDQLLANPHSLR_	0	MULTI-MSMS	4	396.970582	1583.85322	0.91029	41.466	0.17044	0	0.063994	1	22.431	6357000	2174	1693	16147
A0A8P0TCY6	no	AHLGIVSQEPILFDCSIAENIAYGDNSR	28	Unmodified	_AHLGIVSQEPILFDCSIAENIAYGDNSR_	0	MULTI-MSMS	3	1030.50474	3088.4924	1.6554	95.659	0.40852	0	1.4012E-19	1	115.58	30395000	1196	1694	16150
A0A8I3S4N6	no	AHLGTALK	8	Unmodified	_AHLGTALK_	0	MULTI-MATCH	2	405.745245	809.475937	-0.39492	8.8006	0.16996	0	NaN	0	NaN	4927600	4491	1695	16161
A0A8P0NCR7	no	AHLLADVIENLECDPEHYQR	20	Unmodified	_AHLLADVIENLECDPEHYQR_	0	MULTI-MSMS	3	808.053379	2421.13831	0.36229	85.716	0.40602	0	0.00080228	1	47.729	33888000	6366	1696	16166
A0A8C0Q6B5	no	AHLMEIQVNGGTVAEK	16	Unmodified	_AHLMEIQVNGGTVAEK_	0	MULTI-MSMS	2	848.937979	1695.8614	-0.19611	42.824	1.463	0	8.9438E-99	2	319.89	607860000	2294	1697	16175
A0A8C0Q6B5	no	AHLMEIQVNGGTVAEK	16	Unmodified	_AHLMEIQVNGGTVAEK_	0	MSMS	2	848.937979	1695.8614	NaN	43.858	1	0	9.542E-09	1	117.2		2294	1697	16176
A0A8C0Q6B5	no	AHLMEIQVNGGTVAEK	16	Unmodified	_AHLMEIQVNGGTVAEK_	0	MSMS	2	848.937979	1695.8614	NaN	44.45	1	0	1.2721E-37	1	182.02		2294	1697	16177
A0A8C0Q6B5	no	AHLMEIQVNGGTVAEK	16	Deamidation (NQ)	_AHLMEIQVN(de)GGTVAEK_	0	MULTI-MSMS	2	849.429987	1696.84542	-0.49663	47.816	0.54374	0	4.7376E-08	1	158.11	24757000	2294	1697	16213
A0A8C0Q6B5	no	AHLMEIQVNGGTVAEK	16	Deamidation (NQ)	_AHLMEIQVN(de)GGTVAEK_	0	MULTI-MATCH	2	849.429987	1696.84542	-1.3937	49.031	0.16911	0	NaN	0	NaN	49518000	2294	1697	16238
A0A8C0Q6B5	no	AHLMEIQVNGGTVAEK	16	Oxidation (M),Deamidation (NQ)	_AHLM(ox)EIQVN(de)GGTVAEK_	0	MULTI-MSMS	2	857.427444	1712.84033	0.19535	48.428	0.4751	0	3.8704E-05	1	137.16	7254000	2294	1697	16245
A0A8I3RV86	no	AHLQAEVQHLR	11	Unmodified	_AHLQAEVQHLR_	0	MULTI-MATCH	2	651.357285	1300.70002	-0.38919	17.149	0.16894	0	NaN	0	NaN	2982900	4147	1698	16260
A0A8C0RAM5	no	AHLVAVFNEYQR	12	Unmodified	_AHLVAVFNEYQR_	0	MULTI-MSMS	2	723.87805	1445.74155	-0.1164	47.703	0.98516	0	5.2082E-05	2	142.98	40116000	4830	1701	16270
A0A8C0RAM5	no	AHLVAVFNEYQR	12	Unmodified	_AHLVAVFNEYQR_	0	MULTI-MATCH	2	723.87805	1445.74155	0.99209	44.512	0.34099	0	NaN	0	NaN	4949800	4830	1701	16281
A0A8I3RWH7	no	AHMESDKHLEALYLFK	16	Unmodified	_AHMESDKHLEALYLFK_	1	MULTI-MSMS	4	483.747556	1930.96112	0.74382	53.044	0.40643	0	0.0007202	2	65.467	27253000	5965	1702	16287
A0A8I3PKJ4	no	AHNNELEPTPGNTLR	15	Unmodified	_AHNNELEPTPGNTLR_	0	MULTI-MATCH	2	831.91335	1661.81215	-0.23679	26.541	0.17034	0	NaN	0	NaN	3054100	2491	1704	16302
A0A8P0NLU9	no	AHNVPVLVCCETYK	14	Unmodified	_AHNVPVLVCCETYK_	0	MULTI-MATCH	2	845.408	1688.80145	-2.0787	39.219	0.40767	0	NaN	0	NaN	13099000	5313;6377	1705	16311
A0A8I3N8H6	no	AHPVYGPHSTLPR	13	Unmodified	_AHPVYGPHSTLPR_	0	MSMS	3	477.921237	1430.74188	NaN	16.995	1	0	0.057849	1	33.787		616	1707	16320
A0A8I3PMC9	no	AHQEMEVEQPCIQEVK	16	Unmodified	_AHQEMEVEQPCIQEVK_	0	MULTI-MSMS	2	977.9535	1953.89245	-0.34088	39.582	0.30649	0	1.5698E-05	1	100.55	5544000	4990	1710	16325
A0A8C0PAT2	no	AHQLLCCEVETIR	13	Acetyl (Protein N-term)	_(ac)AHQLLCCEVETIR_	0	MULTI-MSMS	2	835.903082	1669.79161	2.1562	69.308	0.57721	-1.4211E-14	3.661E-05	1	123.8	21953000	279	1711	16333
A0A8P0TAW7	no	AHQLWLSVEALK	12	Unmodified	_AHQLWLSVEALK_	0	MULTI-MSMS	2	697.893169	1393.77178	1.1401	65.741	0.33952	0	0.00084713	2	89.9	11506000	1559;1748;5700	1712	16336
A0A8C0S5Y6	no	AHQSHSAEIESQIDR	15	Unmodified	_AHQSHSAEIESQIDR_	0	MULTI-MATCH	2	854.405889	1706.79722	-0.16943	17.047	0.20261	0	NaN	0	NaN	2888200	5325	1714	16351
A0A8I3S1Q9	no	AHQVTDESLESTR	13	Unmodified	_AHQVTDESLESTR_	0	MULTI-MSMS	2	736.852426	1471.6903	0.30982	18.259	0.2722	3.5527E-15	0.00010231	1	118.28	3042700	5105	1715	16359
A0A8I3NRM8	no	AHQVVEDGYEFFAK	14	Unmodified	_AHQVVEDGYEFFAK_	0	MULTI-MSMS	2	820.391187	1638.76782	0.33815	59.879	1.0156	-7.1054E-15	1.3459E-06	1	152.4	305760000	3856;305	1716	16370
A0A8I3PPA0	no	AHSADVFHTFR	11	Unmodified	_AHSADVFHTFR_	0	MULTI-MSMS	2	644.315086	1286.61562	-3.5147	28.947	0.30562	3.5527E-15	0.054261	1	41.664	11810000	5323	1718	16389
A0A8I3PPA0	no	AHSADVFHTFR	11	Unmodified	_AHSADVFHTFR_	0	MULTI-MATCH	2	644.315086	1286.61562	-2.9499	26.742	0.16984	0	NaN	0	NaN	1142600	5323	1718	16394
A0A8I3PHH2	no	AHSPVQSGLPGMQNLK	16	Acetyl (Protein N-term)	_(ac)AHSPVQSGLPGMQNLK_	0	MULTI-MSMS	2	853.438146	1704.86174	-2.0943	60.141	1.0159	-7.1054E-15	1.4685E-20	1	206.64	299010000	5784	1722	16416
A0A8I3P9Y9	no	AHSSMVGVSLPQK	13	Unmodified	_AHSSMVGVSLPQK_	0	MULTI-MSMS	2	670.853187	1339.69182	0.12327	29.829	0.91687	0	6.2106E-21	1	248.88	108920000	5736	1723	16422
A0A8I3P9Y9	no	AHSSMVGVSLPQK	13	Unmodified	_AHSSMVGVSLPQK_	0	MULTI-MATCH	2	670.853187	1339.69182	2.9891	31.086	0.98517	0	NaN	0	NaN	46025000	5736	1723	16434
A0A8I3MNI4	no	AHSSPASLQLGAVSPGTLTPTGVSSGPAAAPSAQHLR	37	Unmodified	_AHSSPASLQLGAVSPGTLTPTGVSSGPAAAPSAQHLR_	0	MULTI-MSMS	4	870.456387	3477.79644	2.0068	62.143	0.74898	0	9.7924E-36	2	113.47	94893000	2685	1724	16444
A0A8C0NA35	no	AHTDSLNTLVALHQLYQYTQK	21	Unmodified	_AHTDSLNTLVALHQLYQYTQK_	0	MULTI-MSMS	3	815.423801	2443.24957	-1.1412	82.698	0.71311	0	7.6422E-08	1	101.67	30368000	2190	1725	16451
Q9ZZ58	no	AHVEAPIAGSMVLAAVLLK	19	Unmodified	_AHVEAPIAGSMVLAAVLLK_	0	MULTI-MSMS	3	630.70089	1889.08084	-0.37304	96.977	0.61026	0	1.7878E-10	1	144.97	164970000	338	1729	16475
Q9ZZ58	no	AHVEAPIAGSMVLAAVLLK	19	Unmodified	_AHVEAPIAGSMVLAAVLLK_	0	MULTI-MSMS	2	945.547696	1889.08084	-0.57896	96.966	0.2715	0	7.4846E-05	1	85.672	21564000	338	1729	16476
A0A8C0STJ7	no	AHVLAASVEQATENFLEK	18	Unmodified	_AHVLAASVEQATENFLEK_	0	MULTI-MSMS	2	979.004904	1955.99526	-0.49009	81.955	0.44136	0	1.7978E-30	1	220.21	60673000	5644	1731	16497
A0A8C0YW86	no	AHVTHPELK	9	Unmodified	_AHVTHPELK_	0	MULTI-MATCH	2	516.285266	1030.55598	-2.5404	9.8103	0.16409	0	NaN	0	NaN	687770	4766	1733	16521
A0A8P0T542	no	AHVVPCFDASK	11	Unmodified	_AHVVPCFDASK_	0	MULTI-SECPEP	3	410.869374	1229.58629	0.36263	27.046	0.47195	0	0.021645	1	64.103	188820000	6595;2676	1734	16526
A0A8I3P8S9	no	AIADTGANVIVTGGK	15	Unmodified	_AIADTGANVIVTGGK_	0	MULTI-MSMS	2	693.882998	1385.75144	1.3884	42.921	1.4285	0	6.4941E-05	4	114.82	152420000	2718	1736	16541
A0A8P0NZ76	no	AIADWYNEK	9	Unmodified	_AIADWYNEK_	0	MULTI-MSMS	2	555.266739	1108.51892	0.56108	51.061	0.40811	-7.1054E-15	0.0040548	1	95.741	13184000	6205	1737	16556
A0A8C0N0W7	no	AIAELGIYPAVDPLDSTSR	19	Unmodified	_AIAELGIYPAVDPLDSTSR_	0	MULTI-MSMS	2	994.520387	1987.02622	-1.6585	91.819	0.74524	0	7.9631E-12	1	151.78	336950000	356	1739	16572
A0A8C0MKC0	no	AIAFFQQQPR	10	Unmodified	_AIAFFQQQPR_	0	MULTI-MSMS	2	603.324922	1204.63529	0.50832	54.567	0.81641	0	0.0015352	2	101.64	509660000	1505	1740	16584
A0A8C0MJ20	no	AIAFTQYPQYSCSTTGSSLNAIYR	24	Unmodified	_AIAFTQYPQYSCSTTGSSLNAIYR_	0	MULTI-MSMS	3	900.430515	2698.26972	0.77614	83.24	0.23777	0	2.2308E-05	1	60.8	14704000	1440	1741	16595
A0A8I3PKD6	no	AIAGQGVDCSAIMGVLTNR	19	Unmodified	_AIAGQGVDCSAIMGVLTNR_	0	MULTI-MSMS	3	644.992515	1931.95572	1.9515	86.21	0.50956	0	0.060177	1	14.015	12873000	5423	1744	16606
A0A8C0NCC7	no	AIAHPYSQALIQYVCGLGPR	20	Unmodified	_AIAHPYSQALIQYVCGLGPR_	0	MULTI-MSMS	3	738.721124	2213.14154	-0.026176	86.839	0.33834	0	0.066614	1	10.981	11029000	2237	1745	16616
A0A8C0MVQ9	no	AIAHYEQSADYYK	13	Unmodified	_AIAHYEQSADYYK_	0	MULTI-MSMS	2	779.862263	1557.70997	-0.91752	30.645	0.27361	0	0.0005779	1	89.403	5920100	1881	1746	16619
A0A8C0MVQ9	no	AIAHYEQSADYYK	13	Unmodified	_AIAHYEQSADYYK_	0	MULTI-MATCH	2	779.862263	1557.70997	6.7666	30.121	0.33806	0	NaN	0	NaN	5603500	1881	1746	16625
A0A8C0MVQ9	no	AIAHYEQSADYYKGEESNSSANK	23	Unmodified	_AIAHYEQSADYYKGEESNSSANK_	1	MULTI-MSMS	3	854.71749	2561.13064	-0.16255	29.423	0.33872	0	4.0033E-06	1	77.045	4388500	1881	1747	16632
A0A8I3MCJ6	no	AIAINTFLPK	10	Unmodified	_AIAINTFLPK_	0	MULTI-MATCH	2	544.329142	1086.64373	-0.38038	72.594	0.67837	0	NaN	0	NaN	7941800	4332	1749	16646
A0A8C0TUV1	no	AIALSLAESNR	11	Unmodified	_AIALSLAESNR_	0	MULTI-MSMS	2	572.81967	1143.62479	0.32357	44.983	0.50978	0	0.0025673	1	82.287	4434700	1637	1751	16651
A0A8C0MQP2	no	AIAMSLGQDIPMDQR	15	Unmodified	_AIAMSLGQDIPMDQR_	0	MULTI-MSMS	2	823.405457	1644.79636	-3.4014	70.368	0.67792	0	1.3934E-07	2	162.68	32257000	1708	1752	16662
A0A8I3N153	no	AIANECQANFISIK	14	Unmodified	_AIANECQANFISIK_	0	MULTI-MSMS	2	789.900865	1577.78718	0.3769	58.106	1.5954	-7.1054E-15	3.5503E-07	2	169.52	820020000	2730	1753	16673
A0A8I3N153	no	AIANECQANFISIK	14	Deamidation (NQ)	_AIAN(de)ECQANFISIK_	0	MULTI-MATCH	2	790.392873	1578.77119	1.5549	60.492	0.33903	-7.1054E-15	NaN	0	NaN	31765000	2730	1753	16693
A0A8I3N7Q9	no	AIANHSVYCSTK	12	Unmodified	_AIANHSVYCSTK_	0	MULTI-MSMS	2	675.827169	1349.63978	-0.51229	15.264	0.61167	-1.7764E-15	6.5104E-06	1	199.68	28009000	2875	1754	16696
A0A8C0Z5N9	no	AIANVPPIQEK	11	Unmodified	_AIANVPPIQEK_	0	MULTI-MSMS	2	590.340238	1178.66592	-1.4871	34.815	0.8166	0	0.0026212	1	81.972	3984400	6300	1755	16710
A0A8I3Q5Y6	no	AIASTSASASASTSGPCTHQQPPGQPPPPK	30	Unmodified	_AIASTSASASASTSGPCTHQQPPGQPPPPK_	0	MULTI-MSMS	3	972.469921	2914.38793	0.10235	27.895	0.54203	0	0.019546	1	21.671	3211400	1617;308	1757	16721
A0A8P0S988	no	AIATPNQGVWDMR	13	Unmodified	_AIATPNQGVWDMR_	0	MULTI-MATCH	2	729.861543	1457.70853	-0.63499	61.562	0.37261	-7.1054E-15	NaN	0	NaN	9570200	3095	1759	16728
A0A8C0QJD0	no	AIAYLFPSGLFEK	13	Unmodified	_AIAYLFPSGLFEK_	0	MULTI-MSMS	2	728.397753	1454.78095	0.63019	97.79	0.71073	0	0.00014952	1	107.83	48524000	4697	1762	16744
A0A8I3P636	no	AICALDLAPEVGK	13	Unmodified	_AICALDLAPEVGK_	0	MULTI-MSMS	2	678.86322	1355.71189	2.7763	66.619	1.0193	0	0.0012129	1	79.659	9615600	5085	1763	16751
A0A8I3NBZ5	no	AICEAYKEDYHK	12	Unmodified	_AICEAYKEDYHK_	1	MULTI-SECPEP	2	763.850841	1525.68713	-0.46007	17.687	0.44125	-3.5527E-15	0.00045689	1	172.8	17847000	1010	1765	16762
A0A8C0P5Y9	no	AICGLIDDYSMVR	13	Unmodified	_AICGLIDDYSMVR_	0	MULTI-MSMS	2	756.862894	1511.71123	-1.6317	80.022	0.44263	0	0.033106	1	44.847	19459000	3605	1766	16778
A0A8C0S9B9	no	AICLDHAK	8	Unmodified	_AICLDHAK_	0	MULTI-MSMS	2	464.23947	926.464386	0.1231	14.599	0.20416	0	0.012433	1	90.777	6131200	5367	1768	16786
A0A8C0S9B9	no	AICLDHAK	8	Unmodified	_AICLDHAK_	0	MULTI-MATCH	2	464.23947	926.464386	0.72511	13.005	0.34999	0	NaN	0	NaN	2656200	5367	1768	16796
A0A8C0LUS7	no	AICTEAGLMALR	12	Unmodified	_AICTEAGLMALR_	0	MULTI-MSMS	2	653.336315	1304.65808	-0.433	63.036	0.8155	-7.1054E-15	5.5397E-05	2	144.09	473330000	465	1769	16802
A0A8C0LUS7	no	AICTEAGLMALR	12	Unmodified	_AICTEAGLMALR_	0	MULTI-MATCH	2	653.336315	1304.65808	1.9841	63.706	0.40537	0	NaN	0	NaN	4971900	465	1769	16812
A0A8C0PZQ4	no	AIDDSSASISLAQLTK	16	Unmodified	_AIDDSSASISLAQLTK_	0	MULTI-MATCH	2	810.427967	1618.84138	6.2967	72.459	0.16909	0	NaN	0	NaN	12281000	3443	1771	16828
A0A8P0NGV9	no	AIDENNESTACFLIR	15	Unmodified	_AIDENNESTACFLIR_	0	MULTI-MSMS	2	876.914701	1751.81485	2.2074	65.099	1.3574	0	4.4151E-05	1	122.51	21646000	6056;6362	1772	16832
A0A8C0PZU4	no	AIDEPSFSVAYANMCR	16	Unmodified	_AIDEPSFSVAYANMCR_	0	MULTI-MSMS	2	915.911104	1829.80765	-0.21202	75.866	0.61021	0	0.0013496	1	65.842	18277000	1022	1773	16845
A0A8C0RP85	no	AIDGQQTIIACIESHQFQPK	20	Unmodified	_AIDGQQTIIACIESHQFQPK_	0	MULTI-MSMS	3	762.051198	2283.13177	-0.1542	81.551	1.0197	-1.4211E-14	1.2511E-15	1	153.14	1086900000	5082	1774	16853
A0A8C0RD92	no	AIDLFTDAIK	10	Unmodified	_AIDLFTDAIK_	0	MSMS	2	553.808239	1105.60193	NaN	75.483	1	0	0.0012504	1	107.57		4880	1776	16868
A0A8C0MVC6	no	AIDTLHR	7	Unmodified	_AIDTLHR_	0	MSMS	2	413.232502	824.450451	NaN	14.707	1	0	0.038297	1	81.381		1869	1778	16879
A0A8C0TS59	no	AIDVPGQVQVYELQPR	16	Unmodified	_AIDVPGQVQVYELQPR_	0	MULTI-MSMS	2	906.48615	1810.95775	1.7976	74.274	0.74656	0	8.8112E-11	1	165.58	54720000	6133	1779	16887
A0A8I3NNH2	no	AIEALHGHELRPGR	14	Unmodified	_AIEALHGHELRPGR_	1	MULTI-MATCH	2	778.42623	1554.83791	1.0293	17.793	0.27118	0	NaN	0	NaN	6326400	3139;3049	1781	16904
A0A8I3NM71	no	AIEALKEFNEDGALAVLQQFK	21	Unmodified	_AIEALKEFNEDGALAVLQQFK_	1	MULTI-MSMS	3	778.749514	2333.22671	0.59674	99.481	0.95015	0	8.5636E-09	1	111.65	422450000	4751;2923	1782	16909
A0A8I3Q9N2	no	AIEAVHNAAMR	11	Unmodified	_AIEAVHNAAMR_	0	MSMS	2	591.806039	1181.59753	NaN	16.972	1	0	0.0013866	1	90.657		5955	1783	16920
A0A8P0PHU9	no	AIEDEGGNPDEIEITSEGNK	20	Unmodified	_AIEDEGGNPDEIEITSEGNK_	0	MULTI-MSMS	2	1058.97948	2115.9444	-0.41953	52.091	0.33918	0	2.801E-07	1	105.14	12488000	6441	1784	16924
A0A8C0NEZ8	no	AIEDSDTLQETMEEYMNKPTF	21	Unmodified	_AIEDSDTLQETMEEYMNKPTF_	1	MULTI-MSMS	3	831.366301	2491.07707	-1.0841	101.51	0.30621	0	5.3682E-05	1	70.907	109670000	2618	1786	16947
A0A8C0QA20	no	AIEEGIPAFTCEEYVK	16	Unmodified	_AIEEGIPAFTCEEYVK_	0	MULTI-MSMS	2	928.44276	1854.87097	0.88651	75.852	1.0167	0	4.8771E-05	2	96.604	31470000	4636	1787	16959
A0A8P0NWF3	no	AIEEGTLEEIEEEVR	15	Unmodified	_AIEEGTLEEIEEEVR_	0	MULTI-MSMS	2	873.425621	1744.83669	-0.055198	86.942	0.47433	0	2.368E-16	2	221.09	69477000	5746	1788	16971
A0A8I3NLK6	no	AIEEGVNHMWTVSAFQQHPR	20	Unmodified	_AIEEGVNHMWTVSAFQQHPR_	0	MULTI-MSMS	3	779.711288	2336.11203	0.05184	60.497	0.33903	0	0.0018257	1	42.123	32205000	2066	1789	16983
A0A8I3NTY8	no	AIEEGVSHMWTVSAFQQHPR	20	Unmodified	_AIEEGVSHMWTVSAFQQHPR_	0	MULTI-MSMS	3	770.707655	2309.10113	-0.39567	62.582	0.47456	0	1.1206E-15	1	154.12	119610000	847	1790	16995
A0A8I3MSC7	no	AIEENLEPWPQAWDDSLINGSPLLHDPSASINK	33	Unmodified	_AIEENLEPWPQAWDDSLINGSPLLHDPSASINK_	0	MULTI-MSMS	3	1219.60043	3655.77946	-0.39925	102.14	0.33888	0	2.0158E-14	1	76.765	28068000	4297	1791	17009
A0A8I3S2J1	no	AIEFLNNPPEEAPR	14	Unmodified	_AIEFLNNPPEEAPR_	0	MSMS	2	798.904462	1595.79437	NaN	60.92	1	0	3.034E-06	1	111.52		4016;6098	1792	17021
E2QV81	no	AIEIDEQQGCK	11	Unmodified	_AIEIDEQQGCK_	0	MULTI-MSMS	2	645.803359	1289.59217	0.26472	24.847	0.3046	0	0.0010258	1	97.431	2925200	4072	1793	17028
A0A8C0RD92	no	AIEINPDSAQPYK	13	Unmodified	_AIEINPDSAQPYK_	0	MULTI-MSMS	2	723.367181	1444.71981	1.3332	45.342	1.9727	0	2.5313E-05	2	145.89	187400000	4880	1794	17040
A0A8P0NKA3	no	AIELNPANAVYFCNR	15	Unmodified	_AIELNPANAVYFCNR_	0	MULTI-MSMS	2	876.430321	1750.84609	2.0336	75.106	0.81533	0	9.554E-13	2	192.44	254770000	1719	1798	17063
A0A8P0PNK7	no	AIELSLQEQK	10	Unmodified	_AIELSLQEQK_	0	MULTI-MSMS	2	579.821878	1157.6292	-0.69769	42.756	0.47501	0	0.00078208	1	114.99	10735000	6570	1799	17079
A0A8C0PZA5	no	AIEPPPLDAVIEAEHTLR	18	Unmodified	_AIEPPPLDAVIEAEHTLR_	0	MULTI-MSMS	3	657.689707	1970.04729	-0.82252	87.829	1.5659	1.4211E-14	3.3315E-07	6	99.929	115580000	705	1802	17099
A0A8P0NI52	no	AIEPQNEEADENYNSVNTR	19	Unmodified	_AIEPQNEEADENYNSVNTR_	0	MULTI-MSMS	2	1096.98817	2191.96178	-0.84848	38.889	0.30531	0	4.0526E-09	1	128.54	14210000	935	1803	17109
A0A8I3QAU5	no	AIEQADLLQEEAETPR	16	Unmodified	_AIEQADLLQEEAETPR_	0	MULTI-MSMS	2	906.952337	1811.89012	-0.42596	61.393	0.33945	0	4.8552E-20	1	202.32	27032000	1486	1804	17121
A0A8I3MGM6	no	AIEQADLLQEEDESPR	16	Unmodified	_AIEQADLLQEEDESPR_	0	MULTI-MSMS	2	921.939427	1841.8643	-0.52194	55.321	0.78276	0	3.0485E-20	2	206.18	62516000	3601	1805	17134
A0A8C0NE40	no	AIEQESQISLK	11	Unmodified	_AIEQESQISLK_	0	MULTI-MSMS	2	623.337892	1244.66123	3.3262	39.91	0.40603	0	0.010532	1	61.679	9117800	2544	1806	17146
A0A8C0S9M1	no	AIETALDCLK	10	Unmodified	_AIETALDCLK_	0	MSMS	2	567.297181	1132.57981	NaN	53.974	1	0	0.015404	1	64.711		2642	1810	17172
A0A8P0ST92	no	AIFASGSPFDPVTLPNGR	18	Unmodified	_AIFASGSPFDPVTLPNGR_	0	MULTI-MSMS	2	923.478325	1844.9421	1.4898	87.402	0.71339	0	3.0117E-09	2	141.58	132940000	1518	1812	17184
A0A8P0ST92	no	AIFASGSPFDPVTLPNGR	18	Deamidation (NQ)	_AIFASGSPFDPVTLPN(de)GR_	0	MULTI-MSMS	2	923.970333	1845.92611	-0.2154	91.82	0.33804	0	1.5412E-07	1	128.31	24301000	1518	1812	17196
A0A8C0RES2	no	AIFAVLTSVLTK	12	Unmodified	_AIFAVLTSVLTK_	0	MULTI-MSMS	2	631.889564	1261.76457	0.88233	98.709	0.33953	-1.4211E-14	8.833E-05	1	155.42	12139000	4906	1813	17211
A0A8I3MTN8	no	AIFDTPDEDPNYNPLPEERPGGFAWGEGQR	30	Unmodified	_AIFDTPDEDPNYNPLPEERPGGFAWGEGQR_	1	MULTI-MSMS	3	1125.51648	3373.5276	0.4375	91.914	0.20232	0	1.9832E-25	1	117.82	28627000	3438	1814	17218
A0A8P0PAZ7	no	AIFENTLSTYPK	12	Unmodified	_AIFENTLSTYPK_	0	MULTI-MSMS	2	692.361367	1382.70818	-1.8024	60.627	0.94793	7.1054E-15	0.0037146	2	70.552	64728000	6527	1816	17231
A0A8C0TTC2	no	AIFMIPTNPPPTFR	14	Unmodified	_AIFMIPTNPPPTFR_	0	MULTI-MSMS	3	534.6218	1600.84357	-0.028273	87.318	0.44054	-1.4211E-14	0.036269	1	32.734	3119800	6140	1817	17237
A0A8C0TTC2	no	AIFMIPTNPPPTFR	14	Unmodified	_AIFMIPTNPPPTFR_	0	MULTI-MSMS	2	801.429061	1600.84357	2.5956	87.078	1.4956	0	0.00015235	1	113.44	49818000	6140	1817	17238
A0A8C0TTC2	no	AIFMIPTNPPPTFR	14	Unmodified	_AIFMIPTNPPPTFR_	0	MULTI-MATCH	2	801.429061	1600.84357	0.87053	83.485	0.23791	0	NaN	0	NaN	17508000	6140	1817	17247
A0A8I3MGN1	no	AIFPQNGLVVSSVDVQSVEPVDQR	24	Unmodified	_AIFPQNGLVVSSVDVQSVEPVDQR_	0	MULTI-MSMS	3	861.785287	2582.33403	-0.54867	89.871	1.0521	0	1.482E-07	3	82.267	73319000	5569	1818	17253
A0A8P0P307	no	AIFQTIQNR	9	Unmodified	_AIFQTIQNR_	0	MULTI-MSMS	2	545.803823	1089.59309	0.44371	40.348	0.40632	0	0.038914	1	53.891	24010000	5279	1820	17266
A0A8I3NFI4	no	AIFSSGAVLYK	11	Unmodified	_AIFSSGAVLYK_	0	MULTI-MSMS	2	578.324057	1154.63356	-0.48123	59.274	1.8653	-7.1054E-15	0.0032119	2	78.516	95089000	1912	1822	17275
A0A8I3PSL7	no	AIFSVLDLMK	10	Unmodified	_AIFSVLDLMK_	0	MULTI-MSMS	2	568.822835	1135.63112	-0.046681	99.133	0.27026	0	0.012208	1	66.692	8765700	5111	1823	17286
A0A8C0M9N5	no	AIFSVYVVNK	10	Unmodified	_AIFSVYVVNK_	0	MULTI-MSMS	2	570.326599	1138.63865	1.7105	64.539	0.37418	0	0.017891	1	60.59	9870300	1053	1824	17290
A0A8C0MZR6	no	AIFTTGQGASAVGLTAYVQR	20	Unmodified	_AIFTTGQGASAVGLTAYVQR_	0	MULTI-MSMS	3	671.02509	2010.05344	0.00031777	79.834	1.8004	0	0.03881	2	19.868	37176000	2019	1825	17300
A0A8C0RX08	no	AIGIGAYLVR	10	Unmodified	_AIGIGAYLVR_	0	MULTI-MSMS	2	516.813659	1031.61277	0.13625	68.401	1.0192	0	0.00078978	3	114.78	85237000	3663	1830	17317
A0A8P0SQ83	no	AIGNEVTVDKWEPLLNNLGHVCR	23	Unmodified	_AIGNEVTVDKWEPLLNNLGHVCR_	1	MULTI-MSMS	3	878.786745	2633.3384	0.50738	84.915	0.34089	1.4211E-14	0.0045468	1	35.676	29720000	6209	1832	17331
A0A8P0SC38	no	AIGNTELENK	10	Unmodified	_AIGNTELENK_	0	MSMS	2	544.782753	1087.55095	NaN	19.189	1	0	3.1816E-06	1	146.81		5185	1834	17342
A0A8C0T0B0	no	AIGNTFFDAGAAEFLTSK	18	Unmodified	_AIGNTFFDAGAAEFLTSK_	0	MULTI-MSMS	2	930.462341	1858.91013	0.10323	97.712	0.30436	0	1.2667E-08	1	132.06	61907000	4142	1835	17354
A0A8I3QBG5	no	AIGPHDVLATLLNNLK	16	Unmodified	_AIGPHDVLATLLNNLK_	0	MULTI-MSMS	2	844.988329	1687.9621	-0.37355	101.07	0.81523	0	0.00013271	1	88.275	179670000	1782	1836	17357
A0A8I3QBG5	no	AIGPHDVLATLLNNLK	16	Unmodified	_AIGPHDVLATLLNNLK_	0	MSMS	2	844.988329	1687.9621	NaN	100.55	1	0	9.8491E-37	1	174.05		1782	1836	17358
A0A8C0PJ10	no	AIGQTELNASNPEEVLQLAAQR	22	Unmodified	_AIGQTELNASNPEEVLQLAAQR_	0	MULTI-MSMS	3	784.74331	2351.2081	0.97552	89.778	0.57597	0	0.066787	1	9.8124	23564000	4119	1837	17371
A0A8C0NHD1	no	AIGSASEGAQSSLQEVYHK	19	Unmodified	_AIGSASEGAQSSLQEVYHK_	0	MULTI-MSMS	3	654.656954	1960.94903	-0.39625	42.18	0.47507	0	0.00010558	1	71.592	81698000	2709	1838	17377
A0A8C0PE22	no	AIGTACTLDK	10	Unmodified	_AIGTACTLDK_	0	MULTI-MSMS	2	525.268424	1048.5223	-0.3422	21.241	0.34006	0	0.0031917	1	87.308	7392800	3353	1839	17390
A0A8I3PIA7	no	AIGTDEDLAHSSIR	14	Unmodified	_AIGTDEDLAHSSIR_	0	MULTI-MSMS	2	742.870619	1483.72669	-0.78742	32.968	0.44091	0	0.00015192	1	108.37	9123000	5291	1841	17406
A0A8C0SX68	no	AIGTEPDSDVLSEIMHSFAK	20	Unmodified	_AIGTEPDSDVLSEIMHSFAK_	0	MULTI-MATCH	3	716.349021	2146.02524	0.16728	101.28	0.61296	0	NaN	0	NaN	25885000	5699	1842	17425
A0A8I3N153	no	AIGVKPPR	8	Unmodified	_AIGVKPPR_	1	MULTI-MATCH	2	419.268887	836.523222	-0.17774	15.095	0.73417	0	NaN	0	NaN	29897000	2730	1843	17429
A0A8P0SB20	no	AIGVLTSGGDAQGMNAAVR	19	Unmodified	_AIGVLTSGGDAQGMNAAVR_	0	MULTI-MSMS	2	894.457067	1786.89958	1.9465	54.296	0.71294	0	0.0016771	1	50.46	605320000	744;3976	1844	17432
A0A8C0M3S5	no	AIGVSNFNHK	10	Unmodified	_AIGVSNFNHK_	0	MULTI-MSMS	2	543.788173	1085.56179	-1.7013	20.082	0.27085	0	0.050533	1	45.335	2100000	794	1845	17456
A0A8C0M3S5	no	AIGVSNFNHK	10	Unmodified	_AIGVSNFNHK_	0	MULTI-MATCH	2	543.788173	1085.56179	0.10435	17.768	0.61108	0	NaN	0	NaN	6134700	794	1845	17467
A0A8I3P2L6	no	AIGVSNFNHLQIEK	14	Unmodified	_AIGVSNFNHLQIEK_	0	MULTI-MSMS	2	785.422822	1568.83109	-1.0062	52.437	0.94926	0	1.4338E-05	1	142.97	105280000	4976	1846	17473
A0A8P0PMV1	no	AIHNICSVCR	10	Unmodified	_AIHNICSVCR_	0	MULTI-MSMS	3	410.534108	1228.5805	0.3511	17.217	0.2379	0	0.043585	1	33.723	6657700	6638	1848	17495
A0A8I3PFD4	no	AIHNPMIQK	9	Unmodified	_AIHNPMIQK_	0	MULTI-MSMS	2	526.289494	1050.56443	0.76689	17.793	0.61097	0	0.0013693	1	139.28	5094700	3930	1849	17501
A0A8I3S4A5	no	AIHQQILLLR	10	Unmodified	_AIHQQILLLR_	0	MULTI-MSMS	3	402.255669	1203.74518	0.61979	42.326	0.37321	-7.1054E-15	0.0037207	1	72.042	7060700	1785	1850	17512
A0A8P0NVX2	no	AIHTAPVATMAFDPTSTLLATGGCDGAVR	29	Unmodified	_AIHTAPVATMAFDPTSTLLATGGCDGAVR_	0	MULTI-MSMS	3	967.812631	2900.41606	-1.263	84.697	0.44174	0	0.0067653	1	28.223	108120000	6445	1851	17524
A0A8I3RZM8	no	AIIAPHAGYTYCGSCAAHAYK	21	Unmodified	_AIIAPHAGYTYCGSCAAHAYK_	0	MULTI-MATCH	4	571.267487	2281.04084	-0.58897	38.042	0.44201	0	NaN	0	NaN	57107000	3090	1853	17546
A0A8C0Z2G8	no	AIIDEFEQK	9	Unmodified	_AIIDEFEQK_	0	MULTI-MSMS	2	546.782222	1091.54989	-0.059228	53.957	0.40705	0	0.0074654	2	83.265	6694000	6266	1854	17549
A0A8I3PYS5	no	AIIEEYLHLNDMK	13	Unmodified	_AIIEEYLHLNDMK_	0	MULTI-MSMS	2	794.905616	1587.79668	-0.47052	75.312	0.8814	0	6.8912E-09	1	202.56	406250000	2053	1855	17557
A0A8I3PNN7	no	AIIIFVPVPQLK	12	Unmodified	_AIIIFVPVPQLK_	0	MULTI-MSMS	2	669.431399	1336.84824	0.059792	95.779	1.1894	0	0.00027114	3	114.28	956820000	4468	1856	17578
A0A8I3PNN7	no	AIIIFVPVPQLK	12	Unmodified	_AIIIFVPVPQLK_	0	MULTI-MSMS	3	446.623358	1336.84824	0.21084	95.766	0.71365	0	0.00099236	1	74.944	26342000	4468	1856	17579
A0A8P0N9X4	no	AIIKPQYVDQIPK	13	Unmodified	_AIIKPQYVDQIPK_	1	MULTI-MSMS	2	756.942859	1511.87116	-0.62983	47.305	1.3593	0	0.00067152	1	111.5	26456000	6573;6418	1858	17604
A0A8I3PHW1	no	AIIPSHLAYGK	11	Unmodified	_AIIPSHLAYGK_	0	MULTI-MSMS	3	390.560758	1168.66044	0.11165	38.109	0.80682	7.1054E-15	0.012077	1	49.189	517540000	6127	1861	17621
A0A8I3PHW1	no	AIIPSHLAYGK	11	Unmodified	_AIIPSHLAYGK_	0	MULTI-MSMS	2	585.337498	1168.66044	-2.9582	38.142	0.37354	0	0.013416	1	59.368	18822000	6127	1861	17622
A0A8I3N7Q9	no	AIIQVSQIVAR	11	Unmodified	_AIIQVSQIVAR_	0	MULTI-MSMS	2	599.36933	1196.72411	-0.12832	59.024	0.60981	0	0.016331	1	57.032	98690000	2875	1862	17648
A0A8I3SCB6	no	AIITALGVDRR	11	Unmodified	_AIITALGVDRR_	1	MULTI-MATCH	2	592.859129	1183.70371	-0.82462	38.265	0.23762	0	NaN	0	NaN	5282800	3764	1864	17663
A0A8I3PAX1	no	AIIVEFAQQGLNAALFYENKDPR	23	Unmodified	_AIIVEFAQQGLNAALFYENKDPR_	1	MULTI-MSMS	3	869.790372	2606.34929	-0.068606	100.38	0.54275	0	7.872E-05	1	55.972	36531000	3173	1865	17667
A0A8C0N5A7	no	AIKPTLGLIDPLHTLHMPDR	20	Unmodified	_AIKPTLGLIDPLHTLHMPDR_	1	MULTI-MSMS	5	448.454365	2237.23544	0.77196	73.487	0.5773	0	3.4193E-05	1	85.146	22568000	2232	1866	17671
A0A8C0PZ79	no	AILAELNASLIGMR	14	Unmodified	_AILAELNASLIGMR_	0	MSMS	2	736.418694	1470.82283	NaN	94.703	1	0	1.5389E-05	1	106.67		464	1867	17680
A0A8C0Q6J6	no	AILCLLLGGVER	12	Unmodified	_AILCLLLGGVER_	0	MULTI-MSMS	2	657.384122	1312.75369	0.78031	95.778	0.81581	-1.4211E-14	0.00026795	1	114.5	145430000	3042	1868	17683
A0A8C0TA90	no	AILDQQVLAEELTTK	15	Unmodified	_AILDQQVLAEELTTK_	0	MULTI-MSMS	2	836.46181	1670.90907	0.64623	82.049	0.44225	0	4.2205E-10	1	184.87	32612000	3272;5880	1869	17696
A0A8C0YS41	no	AILDSETGLLFLSLE	15	Unmodified	_AILDSETGLLFLSLE_	0	MULTI-MSMS	2	810.940179	1619.8658	0.6359	111.94	1.598	0	2.9028E-05	2	128.86	78796000	6188;3979	1870	17707
A0A8I3SBI9	no	AILEDIHVNLFTR	13	Unmodified	_AILEDIHVNLFTR_	0	MULTI-MSMS	2	770.92774	1539.84093	0.16877	82.015	0.91732	1.4211E-14	1.9656E-05	2	160.67	162160000	5490	1871	17722
A0A8I3SBI9	no	AILEDIHVNLFTR	13	Unmodified	_AILEDIHVNLFTR_	0	MULTI-MSMS	3	514.287586	1539.84093	0.60771	82.021	0.544	-1.4211E-14	0.00063977	1	76.262	34390000	5490	1871	17723
A0A8C0TB14	no	AILILDNDGDR	11	Unmodified	_AILILDNDGDR_	0	MSMS	2	607.822409	1213.63027	NaN	54.013	1	0	0.00013477	1	117.89		5175	1876	17762
A0A8P0TIK2	no	AILLAVLPMSLLSVGK	16	Unmodified	_AILLAVLPMSLLSVGK_	0	MULTI-MSMS	2	813.007144	1623.99974	-1.1563	108.45	0.34135	0	0.00027447	1	80.979	9758400	5114	1877	17777
A0A8P0TIK2	no	AILLAVLPMSLLSVGK	16	Unmodified	_AILLAVLPMSLLSVGK_	0	MULTI-MATCH	3	542.340522	1623.99974	0.25981	108.49	0.27314	0	NaN	0	NaN	2585600	5114	1877	17789
A0A8P0SL58	no	AILMITNR	8	Unmodified	_AILMITNR_	0	MULTI-MSMS	2	466.273312	930.532072	0.11462	42.654	0.44086	0	0.0063282	1	121.29	8778400	6592	1878	17792
A0A8P0T340	no	AILNPLCQVDYR	12	Unmodified	_AILNPLCQVDYR_	0	MULTI-SECPEP	2	731.379568	1460.74458	-3.0468	71.025	0.64529	0	0.0095976	1	88.681	80412000	6105	1880	17805
A0A8I3PTW1	no	AILPCQDTPSVK	12	Unmodified	_AILPCQDTPSVK_	0	MSMS	2	664.84757	1327.68059	NaN	40.098	1	0	0.0044129	1	68.893		6525	1881	17817
A0A8C0PEQ5	no	AILSMNGLSYGVIR	14	Unmodified	_AILSMNGLSYGVIR_	0	MSMS	2	747.410869	1492.80718	NaN	84.234	1	0	0.005976	1	58.511		3875	1886	17838
A0A8C0SU42	no	AILSSILEEQK	11	Unmodified	_AILSSILEEQK_	0	MULTI-MSMS	2	615.850635	1229.68672	-0.2811	66.158	0.81147	0	0.00020926	1	126.07	34540000	5650	1887	17843
A0A8P0P0B7	no	AILSTKPPGTFLLR	14	Unmodified	_AILSTKPPGTFLLR_	1	MULTI-MSMS	2	757.458676	1512.9028	0.12538	62.837	0.47545	0	0.0056308	1	77.744	20552000	4748	1888	17855
A0A8C0RC87	no	AILTMTQLYK	10	Unmodified	_AILTMTQLYK_	0	MULTI-MSMS	2	591.333567	1180.65258	-0.16964	65.314	0.54303	0	0.0012027	1	107.1	38345000	4678	1889	17860
A0A8P0TTK7	no	AILVDLEPGTMDSVR	15	Unmodified	_AILVDLEPGTMDSVR_	0	MULTI-MSMS	2	808.42163	1614.82871	0.093626	77.958	2.2413	0	1.5179E-07	5	161.94	10420000000	1644;1768;6608;5630;1645	1890	17876
A0A8I3RVG9	no	AILVVFANK	9	Unmodified	_AILVVFANK_	0	MULTI-MSMS	2	487.805303	973.596052	-0.54365	59.576	1.1855	7.1054E-15	0.004589	1	93.262	13951000	2286	1891	17925
A0A8I3RVG9	no	AILVVFANK	9	Unmodified	_AILVVFANK_	0	MSMS	2	487.805303	973.596052	NaN	59.925	1	0	0.05418	1	53.351		2286	1891	17926
A0A8I3RVG9	no	AILVVFANK	9	Unmodified	_AILVVFANK_	0	MULTI-MATCH	2	487.805303	973.596052	0.47129	61.684	1.3592	7.1054E-15	NaN	0	NaN	242260000	2286	1891	17945
A0A8I3NJ91	no	AIMAHMTVEEIYKDR	15	Unmodified	_AIMAHMTVEEIYKDR_	1	MULTI-MSMS	4	452.477383	1805.88043	0.1378	52.533	0.47497	0	0.00031598	2	79.652	12162000	4902	1893	17956
A0A8C0STJ7	no	AIMAQLPQEQK	11	Unmodified	_AIMAQLPQEQK_	0	MULTI-MSMS	2	628.837005	1255.65946	-0.016758	38.87	1.3925	0	0.00014326	1	134.77	182380000	5644	1894	17968
A0A8I3N4K3	no	AIMASDSILTEEGK	14	Unmodified	_AIMASDSILTEEGK_	0	MULTI-MSMS	2	732.866157	1463.71776	2.7277	54.873	0.91943	0	0.00030876	1	94.767	56415000	780	1895	17980
A0A8I3MVW9	no	AIMTYVSSFYHAFSGAQK	18	Unmodified	_AIMTYVSSFYHAFSGAQK_	0	MULTI-MSMS	2	1004.48529	2006.95603	2.7961	95.485	0.27127	0	0.0020048	1	56.139	27875000	5457;5381	1897	17986
A0A8I3S702	no	AINFNFGYAK	10	Unmodified	_AINFNFGYAK_	0	MSMS	2	572.792924	1143.57129	NaN	66.677	1	0	0.035253	1	53.878		5954	1898	17993
A0A8C0NEP7	no	AINGPTSASGDEISK	15	Unmodified	_AINGPTSASGDEISK_	0	MULTI-MSMS	2	723.857177	1445.6998	0.81674	26.017	0.67799	0	0.00064641	1	78.692	3134500	2611	1899	17995
A0A8I3NUC9	no	AINLLPANTQINDIR	15	Unmodified	_AINLLPANTQINDIR_	0	MULTI-MSMS	2	833.467761	1664.92097	-3.4116	73.554	0.57775	0	0.0007524	1	75.941	20376000	3283	1900	18007
A0A8P0SEB0	no	AINPINTFTK	10	Unmodified	_AINPINTFTK_	0	MULTI-MSMS	2	559.813856	1117.61316	4.1487	50.052	0.71594	-7.1054E-15	0.00065609	2	118.33	104070000	5460	1901	18019
A0A8C0RR54	no	AINQFTEVLTR	11	Unmodified	_AINQFTEVLTR_	0	MULTI-MATCH	2	646.353877	1290.6932	0.84248	64.541	0.54514	0	NaN	0	NaN	35209000	3507	1902	18040
A0A8I3N0P1	no	AINQGGLTSVAVR	13	Unmodified	_AINQGGLTSVAVR_	0	MULTI-MSMS	2	643.364776	1284.715	0.47583	39.808	0.47514	0	0.00010579	1	117.67	209560000	5602	1903	18044
A0A8P0NJK6	no	AINTLNGLR	9	Deamidation (NQ)	_AINTLN(de)GLR_	0	MSMS	2	486.777274	971.539994	NaN	35.236	1	0	0.057165	1	64.567		6539;1378	1906	18088
A0A8P0NJK6	no	AINTLNGLR	9	Deamidation (NQ)	_AINTLN(de)GLR_	0	MSMS	2	486.777274	971.539994	NaN	35.363	1	0	0.061062	1	63.565		6539;1378	1906	18089
Q2KKD1	no	AINVILGCLR	10	Unmodified	_AINVILGCLR_	0	MULTI-MSMS	2	564.831526	1127.6485	-1.5589	70.646	0.74569	0	0.00059136	1	156.4	33043000	4160	1908	18096
A0A8I3S6F7	no	AINVQEEK	8	Unmodified	_AINVQEEK_	0	MULTI-MSMS	2	465.748182	929.481811	0.37611	15.537	0.23835	0	0.0072135	1	108.46	32168000	6594;6533	1909	18108
A0A8I3SA06	no	AINVSASSGGVQNSGVIR	18	Unmodified	_AINVSASSGGVQNSGVIR_	0	MULTI-MSMS	2	858.455382	1714.89621	-1.3516	41.858	0.37334	-7.1054E-15	1.6552E-21	1	192.65	12001000	3350	1910	18119
A0A8C0Q119	no	AIPDLTAPVAAVQAAVSNLVR	21	Unmodified	_AIPDLTAPVAAVQAAVSNLVR_	0	MULTI-MSMS	3	692.731906	2075.17389	0.19558	111.03	1.1198	0	9.8393E-06	1	85.61	1195700000	4471	1911	18128
A0A8C0MZR6	no	AIPELDVYEAEGLALDDEDVEELTASQR	28	Unmodified	_AIPELDVYEAEGLALDDEDVEELTASQR_	0	MULTI-MATCH	3	1030.82609	3089.45645	-1.7956	104.85	0.27277	0	NaN	0	NaN	7723800	2019	1912	18143
A0A8P0TAL0	no	AIPNQGEILVIR	12	Unmodified	_AIPNQGEILVIR_	0	MULTI-MSMS	2	661.893169	1321.77178	-0.053479	62.226	1.1224	0	0.0017341	2	79.986	52021000	6497;5742	1914	18148
A0A8I3NC31	no	AIPVLVDVLR	10	Unmodified	_AIPVLVDVLR_	0	MULTI-MSMS	2	547.850242	1093.68593	0.14082	85.67	1.0166	0	0.0028905	2	89.698	35778000	4899	1915	18161
A0A8C0QAU4	no	AIQDHLLEVEESKDQMEK	18	Unmodified	_AIQDHLLEVEESKDQMEK_	1	MSMS	3	714.684293	2141.03105	NaN	50.474	1	0	0.013051	1	47.222		4645;6361	1918	18181
A0A8P0TL06	no	AIQDMFPNMDR	11	Unmodified	_AIQDMFPNMDR_	0	MULTI-MSMS	2	669.302472	1336.59039	-0.89087	72.745	1.0191	-1.4211E-14	0.0033578	1	77.662	41602000	6569	1919	18186
A0A8I3NZJ0	no	AIQELASPLMGR	12	Unmodified	_AIQELASPLMGR_	0	MULTI-MSMS	2	643.35028	1284.68601	-0.68535	62.264	0.40693	7.1054E-15	0.0046717	1	67.704	15727000	1826	1920	18198
A0A8I3MNS2	no	AIQLNPNYIR	10	Unmodified	_AIQLNPNYIR_	0	MULTI-MSMS	2	601.33803	1200.66151	0.60402	51.718	0.50821	0	0.00043115	1	138.9	39707000	2444	1921	18206
A0A8P0PBL4	no	AIQLNSNSVQALLLK	15	Unmodified	_AIQLNSNSVQALLLK_	0	MULTI-MSMS	2	806.475054	1610.93556	0.83559	85.594	0.30501	0	6.4964E-05	1	102.4	15976000	5836	1922	18216
A0A8I3P5Y3	no	AIQLSGAEQLEALK	14	Unmodified	_AIQLSGAEQLEALK_	0	MULTI-MSMS	2	735.911756	1469.80896	-0.64148	68.455	0.74891	1.4211E-14	3.9538E-05	3	134.3	129820000	6301	1923	18228
Q5I9W4	no	AIQMVANSLK	10	Unmodified	_AIQMVANSLK_	0	MULTI-MSMS	2	537.802434	1073.59032	0.63476	38.559	0.37306	0	0.0005539	1	121.05	7464900	455	1924	18243
A0A8I3PAI9	no	AIQPDAGYYNDLVPPIGMLNNPMNAVTTK	29	Unmodified	_AIQPDAGYYNDLVPPIGMLNNPMNAVTTK_	0	MULTI-MSMS	3	1039.85097	3116.53109	1.0131	102.02	0.37267	0	3.5785E-06	1	55.158	48197000	865	1925	18255
A0A8I3RRR3	no	AIQTVSCLLQGPCEAGNR	18	Unmodified	_AIQTVSCLLQGPCEAGNR_	0	MULTI-MSMS	2	987.480216	1972.94588	1.5647	65.805	0.30572	0	0.011237	1	42.209	8492400	4340	1927	18269
A0A8C0T559	no	AIQVGVIGFPNVGK	14	Unmodified	_AIQVGVIGFPNVGK_	0	MULTI-MSMS	2	699.908819	1397.80309	-0.016131	78.435	1.2558	-1.4211E-14	1.5331E-05	3	142.43	46392000	1391	1928	18272
A0A8I3P2M1	no	AISAANLHLR	10	Unmodified	_AISAANLHLR_	0	MULTI-MSMS	2	533.311815	1064.60908	-0.076618	31.493	0.37371	0	0.00086809	1	183.65	21464000	2498	1929	18285
A0A8C0M8Z4	no	AISALVPQGGPVLCR	15	Unmodified	_AISALVPQGGPVLCR_	0	MULTI-MSMS	2	769.429593	1536.84463	-0.23106	64.944	0.57683	0	0.0056689	1	57.267	10493000	1025	1930	18296
A0A8C0MX11	no	AISCMGQIICNLGDNLGSDLPNTLQIFLER	30	Unmodified	_AISCMGQIICNLGDNLGSDLPNTLQIFLER_	0	MULTI-MATCH	3	1121.55623	3361.64687	0.90584	111.62	0.10243	0	NaN	0	NaN	10032000	1811	1932	18305
A0A8I3S7J4	no	AISDTWLTVNR	11	Unmodified	_AISDTWLTVNR_	0	MSMS	2	638.338227	1274.6619	NaN	65.512	1	0	0.0055416	1	71.451		2794	1933	18308
A0A8P0T3C0	no	AISEELDHALNDMTSL	16	Unmodified	_AISEELDHALNDMTSL_	0	MULTI-MSMS	2	879.914366	1757.81418	0.24096	97.626	0.43979	0	0.0014529	1	64.86	46448000	6553	1934	18319
A0A8P0T3C0	no	AISEELDHALNDMTSL	16	Unmodified	_AISEELDHALNDMTSL_	0	MULTI-MSMS	2	879.914366	1757.81418	-1.3697	98.804	0.33872	0	0.0018769	1	61.958	26016000	6553	1934	18320
A0A8C0MNT1	yes	AISEELDHALNDMTSM	16	Unmodified	_AISEELDHALNDMTSM_	0	MULTI-MATCH	2	888.892577	1775.7706	-0.19718	96.502	0.2374	0	NaN	0	NaN	36218000	1636	1935	18343
A0A8I3PYS5	no	AISEPNFSVAYANMCR	16	Unmodified	_AISEPNFSVAYANMCR_	0	MULTI-MSMS	2	915.419096	1828.82364	-1.3196	74.123	1.0863	0	1.5698E-05	2	107.18	215980000	2053	1936	18346
A0A8I3NRV2	no	AISFVGSNQAGEYIFER	17	Unmodified	_AISFVGSNQAGEYIFER_	0	MULTI-MSMS	2	944.465415	1886.91628	0.93397	84.727	0.81584	-1.4211E-14	1.5901E-11	2	168.31	73201000	3621	1937	18358
A0A8C0PVK3	no	AISHEHSPSDLEAHFVPLVK	20	Unmodified	_AISHEHSPSDLEAHFVPLVK_	0	MULTI-MSMS	5	443.43281	2212.12767	0.083409	51.247	1.2587	0	2.6262E-11	2	118.47	274710000	4368;4446	1939	18382
A0A8I3MGZ0	no	AISSASSPQSPGDALR	16	Unmodified	_AISSASSPQSPGDALR_	0	MULTI-MSMS	2	772.389176	1542.7638	-0.20663	32.462	1.2653	0	1.204E-06	2	140.24	19066000	5463	1940	18396
A0A8C0N892	no	AISSLDLLGDFK	12	Unmodified	_AISSLDLLGDFK_	0	MSMS	2	639.850635	1277.68672	NaN	92.053	1	0	0.013278	1	57.149		2373	1941	18405
A0A8I3PZF7	no	AISSTEAVLNNR	12	Unmodified	_AISSTEAVLNNR_	0	MULTI-MSMS	2	637.838591	1273.66263	-0.13841	32.719	0.64506	0	5.6622E-05	1	144.5	31630000	1086;6534;802	1942	18410
A0A8C0MGR5	no	AISTGSLASSTLNK	14	Unmodified	_AISTGSLASSTLNK_	0	MULTI-MSMS	2	675.367181	1348.71981	0.12275	39.23	0.27303	0	0.036012	1	42.629	10151000	1357	1944	18429
A0A8P0PAZ7	no	AISVGQLVDVK	11	Unmodified	_AISVGQLVDVK_	0	MULTI-MSMS	2	564.834788	1127.65502	0.0038766	61.399	0.81657	-7.1054E-15	0.00041893	2	118.18	97351000	6527	1946	18441
A0A8I3NB41	no	AISVHSTPEGCSSACK	16	Unmodified	_AISVHSTPEGCSSACK_	0	MULTI-MATCH	2	845.879804	1689.74505	-0.34914	16.437	0.30046	0	NaN	0	NaN	60036000	4571	1947	18463
A0A8I3NGR5	no	AISYHLVQKPFPLTK	15	Unmodified	_AISYHLVQKPFPLTK_	1	MULTI-MSMS	4	436.255446	1740.99268	0.050303	50.079	1.1579	0	0.00079178	2	70.26	80841000	6036	1948	18467
A0A8I3MY94	no	AISYLATVPK	10	Unmodified	_AISYLATVPK_	0	MULTI-MSMS	2	531.813325	1061.6121	0.49219	48.805	0.238	0	0.015584	1	62.104	8917800	5516	1949	18479
A0A8C0RK80	no	AITDGQAGFGNDTLSK	16	Unmodified	_AITDGQAGFGNDTLSK_	0	MULTI-MSMS	2	797.889009	1593.76346	-0.98847	47.809	0.71364	0	0.0039432	1	57.175	77659000	2608	1951	18492
A0A8P0P3Q4	no	AITESSEQDIK	11	Unmodified	_AITESSEQDIK_	0	MSMS	2	610.803882	1219.59321	NaN	19.812	1	0	0.024704	1	54.416		3053	1952	18500
A0A8I3S525	no	AITGASLADIMAK	13	Oxidation (M)	_AITGASLADIM(ox)AK_	0	MULTI-MATCH	2	639.34212	1276.66969	-1.9136	51.14	0.30652	0	NaN	0	NaN	10905000	3054	1953	18517
A0A8I3N828	no	AITGVVCYACK	11	Unmodified	_AITGVVCYACK_	0	MULTI-MSMS	2	621.304484	1240.59441	-1.4956	41.364	0.23763	0	0.00077525	1	103.87	10208000	2189	1954	18520
A0A8C0S671	no	AITHLNNNFMFGQK	14	Unmodified	_AITHLNNNFMFGQK_	0	MULTI-MSMS	2	817.909024	1633.8035	2.415	52.57	1.4251	0	8.3463E-14	2	224.58	446450000	5328	1955	18534
A0A8C0S671	no	AITHLNNNFMFGQK	14	Unmodified	_AITHLNNNFMFGQK_	0	MULTI-MATCH	2	817.909024	1633.8035	3.2256	53.923	0.23682	0	NaN	0	NaN	31808000	5328	1955	18544
A0A8C0PY99	no	AITIAGIPQSIIECVK	16	Unmodified	_AITIAGIPQSIIECVK_	0	MULTI-MSMS	2	856.984398	1711.95424	-0.084643	94.656	1.122	-1.4211E-14	0.00067062	1	72.29	2479100000	4419;4333;6665;6275	1956	18556
A0A8I3PTN2	no	AITIAGVPQSVTECVK	16	Unmodified	_AITIAGVPQSVTECVK_	0	MULTI-MSMS	2	836.950555	1671.88656	-0.42587	65.74	1.0831	-1.4211E-14	1.5284E-06	3	137.59	2470300000	3442	1957	18570
A0A8I3PTN2	no	AITIAGVPQSVTECVK	16	Unmodified	_AITIAGVPQSVTECVK_	0	MULTI-MATCH	2	836.950555	1671.88656	-0.11458	61.326	1.4224	-7.1054E-15	NaN	0	NaN	76304000	3442	1957	18582
A0A8C0MFJ3	no	AITIASQTNCPLYVTK	16	Unmodified	_AITIASQTNCPLYVTK_	0	MULTI-MSMS	2	890.469112	1778.92367	-1.2955	58.517	0.88095	0	4.251E-20	3	203.61	197900000	1299;4719	1958	18587
A0A8I3NW81	no	AITVFSPDGHLFQVEYAQEAVK	22	Unmodified	_AITVFSPDGHLFQVEYAQEAVK_	0	MSMS	3	817.084785	2448.23253	NaN	87.183	1	0	1.4048E-05	1	79.635		5948	1962	18613
A0A8I3NW81	no	AITVFSPDGHLFQVEYAQEAVK	22	Deamidation (NQ)	_AITVFSPDGHLFQ(de)VEYAQEAVK_	0	MULTI-MSMS	3	817.41279	2449.21654	4.3966	87.356	0.61103	0	0.00037366	1	54.658	99532000	5948	1962	18624
A0A8I3NW81	no	AITVFSPDGHLFQVEYAQEAVKK	23	Unmodified	_AITVFSPDGHLFQVEYAQEAVKK_	1	MULTI-MSMS	3	859.783106	2576.32749	0.91136	76.803	0.67802	0	0.013039	1	28.93	28850000	5948	1963	18626
A0A8C0NFG8	no	AITYNVVLLEK	11	Unmodified	_AITYNVVLLEK_	0	MULTI-MATCH	2	631.871371	1261.72819	-2.9449	68.635	0.61241	0	NaN	0	NaN	18459000	2630	1965	18639
A0A8I3NYW8	no	AIVAIENPADVSVISSR	17	Unmodified	_AIVAIENPADVSVISSR_	0	MULTI-MSMS	2	870.978158	1739.94176	0.17438	72.935	1.5277	0	2.2798E-23	4	222.99	3913100000	2064	1966	18642
A0A8I3MVP9	no	AIVDALPPPCESACTVPTDVDKWFHHQK	28	Unmodified	_AIVDALPPPCESACTVPTDVDKWFHHQK_	1	MULTI-MSMS	3	1073.51811	3217.53249	0.38449	80.314	1.19	-1.4211E-14	3.036E-06	2	61.801	27277000	4621	1967	18654
A0A8I3MVP9	no	AIVDALPPPCESACTVPTDVDKWFHHQK	28	Unmodified	_AIVDALPPPCESACTVPTDVDKWFHHQK_	1	MULTI-SECPEP	4	805.390399	3217.53249	1.7272	80.359	0.95164	0	0.0091104	1	38.374	17555000	4621	1967	18655
Q5WR10	no	AIVDCGFEHPSEVQHECIPQAILGMDVLCQAK	32	Unmodified	_AIVDCGFEHPSEVQHECIPQAILGMDVLCQAK_	0	MULTI-MSMS	4	913.682021	3650.69898	-0.74352	92.327	0.57604	0	2.0461E-11	1	81.803	1138900000	277;1616	1968	18676
Q5WR10	no	AIVDCGFEHPSEVQHECIPQAILGMDVLCQAK	32	Unmodified	_AIVDCGFEHPSEVQHECIPQAILGMDVLCQAK_	0	MULTI-MSMS	3	1217.90694	3650.69898	-0.3558	92.319	0.54172	0	1.8511E-48	2	161.95	422680000	277;1616	1968	18677
A0A8C0RZM4	no	AIVDCIISIVEENPEGK	17	Unmodified	_AIVDCIISIVEENPEGK_	0	MULTI-MSMS	2	943.482416	1884.95028	0.53424	103.39	0.37329	-1.4211E-14	3.8235E-09	1	150.69	126980000	5244	1970	18706
A0A8P0NBR1	no	AIVEFLSNLAR	11	Unmodified	_AIVEFLSNLAR_	0	MSMS	2	616.853512	1231.69247	NaN	92.026	1	0	0.0011834	1	93.598		4272	1972	18719
A0A8I3Q3L6	no	AIVFVVDSAAFQR	13	Unmodified	_AIVFVVDSAAFQR_	0	MULTI-MSMS	2	711.890626	1421.7667	-1.4075	82.862	0.40777	0	0.0097331	1	57.174	10682000	1874	1973	18726
A0A8I3NK34	no	AIVLAAIFR	9	Unmodified	_AIVLAAIFR_	0	MULTI-MSMS	2	487.313295	972.612037	-0.40492	83.686	0.40656	-1.4211E-14	0.0012133	1	143.37	10312000	4054	1975	18736
A0A8C0RLS6	no	AIVNHCGLLQLGLATVQTLK	20	Unmodified	_AIVNHCGLLQLGLATVQTLK_	0	MSMS	3	717.076908	2148.20889	NaN	94.698	1	0	0.0083878	1	42.959		5030	1977	18742
A0A8P0NBP4	no	AIVQQWLEYR	10	Unmodified	_AIVQQWLEYR_	0	MULTI-MSMS	2	653.351137	1304.68772	-0.27496	76.091	0.78028	1.4211E-14	0.00067795	1	190.51	374780000	4987	1979	18754
A0A8I3PUY9	no	AIVQVFEGTSGIDAQK	16	Unmodified	_AIVQVFEGTSGIDAQK_	0	MULTI-MSMS	2	831.938502	1661.86245	1.3327	65.351	0.67946	0	3.3647E-13	1	184.55	26893000	1827	1980	18766
A0A8I3NXQ3	no	AIWGYCDQLK	10	Unmodified	_AIWGYCDQLK_	0	MULTI-MSMS	2	627.302798	1252.59104	-0.53773	62.586	0.27182	7.1054E-15	0.010785	1	68.735	46610000	4566	1981	18778
A0A8C0NBV0	no	AIWNVINWENVTER	14	Unmodified	_AIWNVINWENVTER_	0	MULTI-MSMS	2	872.444286	1742.87402	2.9039	97.595	0.43941	0	1.2648E-08	1	180.88	86780000	363	1982	18789
A0A8C0NBV0	no	AIWNVINWENVTER	14	Unmodified	_AIWNVINWENVTER_	0	MULTI-MATCH	2	872.444286	1742.87402	4.7201	96.432	0.13617	0	NaN	0	NaN	5166000	363	1982	18794
A0A8I3PFK5	no	AIYADLNQNDFAISK	15	Unmodified	_AIYADLNQNDFAISK_	0	MULTI-MSMS	2	841.922852	1681.83115	-1.013	71.95	0.33952	0	2.9051E-05	1	128.85	31621000	5795	1983	18798
A0A8C0PJT1	no	AIYAYALQVFPSK	13	Unmodified	_AIYAYALQVFPSK_	0	MULTI-MSMS	2	735.903202	1469.79185	1.0566	84.988	0.44218	0	0.0020832	1	72.922	7924800	3911	1984	18801
A0A8C0T9D5	no	AIYDTPCIQAESEK	14	Unmodified	_AIYDTPCIQAESEK_	0	MULTI-MSMS	2	812.879795	1623.74504	-1.1297	49.524	0.81464	0	0.00013053	1	117.14	201710000	5882	1985	18815
A0A8C0Z5N9	no	AIYELAISQPR	11	Unmodified	_AIYELAISQPR_	0	MULTI-MSMS	2	630.85097	1259.68739	1.0306	60.244	0.44038	0	0.00081428	1	102.07	39017000	6300	1986	18828
A0A8P0SDZ7	no	AIYFDGDFGQVVR	13	Unmodified	_AIYFDGDFGQVVR_	0	MSMS	2	743.869891	1485.72523	NaN	81.666	1	0	0.0080022	1	58.37		3638	1987	18841
A0A8I3Q6A8	no	AIYHLEAFVAK	11	Unmodified	_AIYHLEAFVAK_	0	MULTI-MSMS	3	421.236163	1260.68666	-0.077329	52.637	0.57631	0	0.0029867	1	68.536	69343000	5606	1988	18854
A0A8I3Q6A8	no	AIYHLEAFVAK	11	Unmodified	_AIYHLEAFVAK_	0	MULTI-MATCH	3	421.236163	1260.68666	-0.63592	53.158	0.20362	0	NaN	0	NaN	2406400	5606	1988	18864
A0A8I3PLR3	no	AIYQVYNALQEK	12	Unmodified	_AIYQVYNALQEK_	0	MULTI-MSMS	2	720.380091	1438.74563	0.93774	62.176	0.50983	0	4.1118E-05	4	142.43	61526000	5181	1990	18871
A0A8I3NZ76	no	AKDDDDSDIPTAQR	14	Unmodified	_AKDDDDSDIPTAQR_	1	MULTI-MATCH	2	773.852623	1545.69069	-0.19897	17.251	0.37226	0	NaN	0	NaN	5871500	6183	1994	18899
A0A8C0RPA1	no	AKDLIITPATILK	13	Unmodified	_AKDLIITPATILK_	1	MULTI-MSMS	2	698.942327	1395.8701	-0.93396	62.41	0.50802	7.1054E-15	0.02304	1	63.091	53104000	5083;6026;3464	1996	18907
A0A8I3PMQ7	no	AKDLLALFNSFKPK	14	Unmodified	_AKDLLALFNSFKPK_	2	MULTI-MSMS	4	398.735617	1590.91336	0.91522	84.644	0.6636	0	0.041619	1	35.836	24649000	2984	1997	18914
A0A8C0TD64	no	AKDPFAHLPK	10	Unmodified	_AKDPFAHLPK_	1	MULTI-MSMS	2	562.316566	1122.61858	0.37011	23.72	1.1351	0	0.013172	2	91.087	113540000	5949	2000	18939
A0A8C0TCQ7	no	AKDQDMLDLVGVLHDPETLLR	21	Unmodified	_AKDQDMLDLVGVLHDPETLLR_	1	MULTI-MATCH	3	793.417658	2377.23115	-0.074905	97.034	0.37418	0	NaN	0	NaN	31494000	5938	2001	18955
A0A8C0PQ80	no	AKDQNESLDEEMFYK	15	Unmodified	_AKDQNESLDEEMFYK_	1	MULTI-MSMS	2	923.911824	1845.80909	-1.4462	50.509	0.44323	0	0.00032758	2	106.55	21403000	4227	2002	18960
A0A8I3MWI3	no	AKDYENAIK	9	Unmodified	_AKDYENAIK_	1	MULTI-MATCH	2	526.274564	1050.53457	1.5451	15.605	0.2042	0	NaN	0	NaN	2505300	1216	2003	18977
A0A8I3MST1	no	AKEAAEQDVEK	11	Unmodified	_AKEAAEQDVEK_	1	MULTI-MSMS	2	609.304049	1216.59355	-0.52842	9.1976	0.58869	0	0.0011809	1	189.58	26434000	2135	2004	18980
A0A8I3NYX9	no	AKECVAETSGSEEVK	15	Unmodified	_AKECVAETSGSEEVK_	1	MULTI-MSMS	2	812.380159	1622.74577	0.26034	15.103	0.23132	0	0.00085497	1	94.191	2958800	4287;632	2006	19003
A0A8C0Q6X1	no	AKEDLIFHCGFR	12	Unmodified	_AKEDLIFHCGFR_	1	MULTI-MSMS	4	373.939594	1491.72927	-0.857	41.801	0.40705	0	0.0076828	1	54.65	36911000	4490	2008	19013
A0A8C0SC86	yes	AKEDQPQGLVPGGAVVVLSGPHR	23	Unmodified	_AKEDQPQGLVPGGAVVVLSGPHR_	1	MULTI-MSMS	3	771.088752	2310.24443	-0.44764	54.512	0.67824	0	0.023663	1	26.047	17891000	5397	2009	19027
A0A8C0SC86	yes	AKEDQPQGLVPGGAVVVLSGPHR	23	Unmodified	_AKEDQPQGLVPGGAVVVLSGPHR_	1	MULTI-MSMS	4	578.568383	2310.24443	2.1015	54.527	1.325	0	0.00063956	2	42.454	29242000	5397	2009	19028
A0A8I3PDN0	no	AKEEQQDDTVYMGK	14	Unmodified	_AKEEQQDDTVYMGK_	1	MULTI-MSMS	2	821.374877	1640.7352	-0.49238	18.757	0.40573	0	1.7991E-10	2	210.15	15557000	3361	2010	19037
A0A8C0PM55	no	AKEILQEEEDLAEIVQLVGK	20	Unmodified	_AKEILQEEEDLAEIVQLVGK_	1	MULTI-MSMS	3	752.077408	2253.21039	0.56646	102.02	0.54317	0	1.3161E-12	1	125.79	275970000	4216	2013	19058
A0A8I3MQ25	no	AKELLGQGLLLR	12	Unmodified	_AKELLGQGLLLR_	1	MULTI-MSMS	2	655.911362	1309.80817	-1.2308	56.883	0.27257	0	0.021284	1	68.525	15783000	4215	2014	19069
E2QWF5	no	AKESWEMNSEEK	12	Unmodified	_AKESWEMNSEEK_	1	MULTI-MSMS	2	734.324656	1466.63476	-0.52705	20.296	0.61263	0	0.0095325	1	77.744	11581000	4036	2016	19083
A0A8C0MIT4	no	AKFEELNMDLFR	12	Unmodified	_AKFEELNMDLFR_	1	MULTI-MSMS	2	756.879401	1511.74425	-0.4804	76.26	0.9501	0	7.6382E-05	2	188.96	709660000	1432	2017	19099
A0A8I3N9B5	no	AKGEIPEVAFMK	12	Unmodified	_AKGEIPEVAFMK_	1	MULTI-MSMS	3	440.572446	1318.69551	0.044604	50.261	0.61343	0	0.0016555	2	74.46	8438400	5768	2019	19122
A0A8P0SW23	no	AKKDDTDDEIAK	12	Unmodified	_AKKDDTDDEIAK_	2	MULTI-MSMS	2	674.833171	1347.65179	-0.017041	8.7665	0.1696	0	0.012762	1	113.22	17005000	192	2023	19145
A0A8C0TVM6	no	AKKPAAATVAK	11	Unmodified	_AKKPAAATVAK_	2	MULTI-MATCH	3	352.557236	1054.64988	-0.75492	8.3228	0.055376	0	NaN	0	NaN	203490	6166;6129	2024	19158
A0A8P0SQF7	no	AKLDSLQDTGIDHHALLK	18	Unmodified	_AKLDSLQDTGIDHHALLK_	1	MULTI-MSMS	5	395.817964	1974.05344	0.33405	39.697	0.64649	0	0.0081973	1	39.863	35839000	4345	2025	19163
A0A8C0TQU6	no	AKLPLGLLLHPFR	13	Unmodified	_AKLPLGLLLHPFR_	1	MULTI-MSMS	4	369.486874	1473.91839	0.090411	76.591	0.712	0	0.0092374	1	49.423	64592000	3956	2031	19208
A0A8C0TIN7	no	AKNEILDEVISLSQVTPK	18	Unmodified	_AKNEILDEVISLSQVTPK_	1	MULTI-MSMS	2	992.551687	1983.08882	1.2644	93.977	0.33974	0	8.004E-30	1	220.6	64450000	6035	2032	19214
A0A8I3NHY9	no	AKPAMPQDSVPSPR	14	Unmodified	_AKPAMPQDSVPSPR_	1	MULTI-MSMS	2	740.882475	1479.7504	-1.1382	26.505	1.2917	0	0.00017584	1	134.98	26696000	3201	2034	19241
A0A8I3NHY9	no	AKPAMPQDSVPSPR	14	Unmodified	_AKPAMPQDSVPSPR_	1	MULTI-MATCH	2	740.882475	1479.7504	-2.2667	23.16	0.27214	0	NaN	0	NaN	3816900	3201	2034	19246
A0A8I3RPN3	no	AKPFLSNSSGGHDDMR	16	Unmodified	_AKPFLSNSSGGHDDMR_	1	MULTI-MATCH	2	859.899385	1717.78422	2.0571	17.68	0.16938	0	NaN	0	NaN	1240500	4180	2035	19253
A0A8I3RRB6	no	AKPLTDQEK	9	Acetyl (Protein N-term)	_(ac)AKPLTDQEK_	1	MULTI-MSMS	2	536.287671	1070.56079	0.18907	16.84	0.57522	0	0.015613	1	61.962	10595000	4478	2036	19260
A0A8I3NH42	no	AKPPPGGGEQEPPPPPTPQDVEMKEEAAAGGGSAGEPDSK	40	Unmodified	_AKPPPGGGEQEPPPPPTPQDVEMKEEAAAGGGSAGEPDSK_	2	MULTI-MSMS	4	974.208812	3892.80614	-0.47614	49.31	1.1544	7.1054E-15	8.2667E-09	2	70.428	16205000	4254	2037	19271
A0A8I3MEC0	no	AKPPSEAEYTDVLQK	15	Unmodified	_AKPPSEAEYTDVLQK_	1	MULTI-MATCH	2	838.430509	1674.84647	1.3341	39.608	0.37375	0	NaN	0	NaN	15257000	572	2038	19291
A0A8P0NWJ9	no	AKPQVVVAPVLMSK	14	Acetyl (Protein N-term)	_(ac)AKPQVVVAPVLMSK_	1	MULTI-MSMS	2	754.947087	1507.87962	-0.22097	62.582	0.40683	0	1.009E-06	1	150.44	75289000	5324	2039	19296
A0A8P0PK49	no	AKPSPAPPPTTTAPDASGAQK	21	Unmodified	_AKPSPAPPPTTTAPDASGAQK_	1	MULTI-MSMS	2	995.515636	1989.01672	0.15873	17.052	0.43991	3.5527E-15	0.0055662	1	47.532	3272100	5693	2040	19307
A0A8C0SJD0	no	AKPTSDKPGSPYR	13	Unmodified	_AKPTSDKPGSPYR_	2	MULTI-MSMS	2	702.367515	1402.72048	-0.89928	10.117	0.26332	0	0.066703	1	75.695	3368800	2557	2041	19311
A0A8I3P4A8	no	AKPVNSKPESAYR	13	Unmodified	_AKPVNSKPESAYR_	2	MULTI-MATCH	4	362.447946	1445.76268	-0.035784	9.8134	0.42683	0	NaN	0	NaN	76256000	5005	2042	19319
A0A8I3P433	no	AKPVVSFIAGLTAPPGR	17	Unmodified	_AKPVVSFIAGLTAPPGR_	1	MULTI-MATCH	2	840.993414	1679.97228	-1.493	72.202	0.84644	0	NaN	0	NaN	45606000	2299	2043	19323
A0A8I3PKJ4	no	AKQDVIEVIEK	11	Unmodified	_AKQDVIEVIEK_	1	MULTI-MSMS	2	636.36391	1270.71327	1.0018	33.038	0.40679	-7.1054E-15	0.0064457	1	92.866	5115800	2491	2044	19328
A0A8I3PMD4	no	AKQELEVNGGSGDAVSSGNEVSENMEEEAENR	32	Unmodified	_AKQELEVNGGSGDAVSSGNEVSENMEEEAENR_	1	MULTI-MSMS	3	1122.49385	3364.45971	-0.54468	59.362	0.27187	0	2.0558E-14	2	88.842	18696000	6511	2046	19348
A0A8I3PMD4	no	AKQELEVNGGSGDAVSSGNEVSENMEEEAENR	32	Unmodified	_AKQELEVNGGSGDAVSSGNEVSENMEEEAENR_	1	MSMS	3	1122.49385	3364.45971	NaN	59.496	1	0	0.0044138	1	33.544		6511	2046	19349
A0A8I3PMD4	no	AKQELEVNGGSGDAVSSGNEVSENMEEEAENR	32	Deamidation (NQ)	_AKQELEVNGGSGDAVSSGN(de)EVSENMEEEAENR_	1	MULTI-MSMS	3	1122.82185	3365.44373	1.1024	62.005	0.30692	7.1054E-15	2.3378E-06	2	59.598	15189000	6511	2046	19358
A0A8I3Q1P1	no	AKTDAGGEDAILQTR	15	Unmodified	_AKTDAGGEDAILQTR_	1	MULTI-MSMS	2	773.397001	1544.77945	-4.0401	28.539	0.27287	0	0.0075262	1	70.089	7067200	3819	2048	19372
A0A8I3PXJ3	no	AKVDEFPLCGHMVSDEYEQLSSEALEAAR	29	Unmodified	_AKVDEFPLCGHMVSDEYEQLSSEALEAAR_	1	MULTI-MSMS	3	1094.50782	3280.50164	-1.3109	93.978	0.44101	0	3.2453E-105	2	272.27	326420000	5912	2049	19379
A0A8P0NNQ1	no	AKWDAWNQLK	10	Unmodified	_AKWDAWNQLK_	1	MULTI-MSMS	2	630.330205	1258.64586	0.2099	51.786	0.40688	0	0.0019833	1	125.71	119300000	6535;324	2051	19395
A0A8P0NNQ1	no	AKWDAWNQLK	10	Unmodified	_AKWDAWNQLK_	1	MULTI-MATCH	2	630.330205	1258.64586	3.7458	50.425	0.37535	0	NaN	0	NaN	7323500	6535;324	2051	19404
A0A8C0TVM6	no	ALAAAGYDVEK	11	Unmodified	_ALAAAGYDVEK_	0	MULTI-MSMS	2	554.287671	1106.56079	-0.47682	31.933	0.68232	0	0.00082338	1	101.65	5116600000	6166;6129;3575;6531;3404;6554	2053	19428
A0A8C0TVM6	no	ALAAAGYDVEK	11	Unmodified	_ALAAAGYDVEK_	0	MULTI-MSMS	2	554.287671	1106.56079	0.45939	32.324	1.741	0	0.00055454	3	113.62	375690000	6166;6129;3575;6531;3404;6554	2053	19429
A0A8C0TVM6	no	ALAAAGYDVEK	11	Unmodified	_ALAAAGYDVEK_	0	MULTI-MSMS	2	554.287671	1106.56079	1.6457	34.436	1.1894	0	0.00098443	2	98.048	45944000	6166;6129;3575;6531;3404;6554	2053	19430
A0A8C0TVM6	no	ALAAAGYDVEK	11	Unmodified	_ALAAAGYDVEK_	0	MULTI-MSMS	2	554.287671	1106.56079	0.86813	38.354	1.4854	0	0.0048747	2	72.643	16819000	6166;6129;3575;6531;3404;6554	2053	19431
A0A8C0TVM6	no	ALAAAGYDVEK	11	Unmodified	_ALAAAGYDVEK_	0	MULTI-MSMS	2	554.287671	1106.56079	0.10969	40.145	1.795	0	0.0054357	1	71.451	124440000	6166;6129;3575;6531;3404;6554	2053	19432
A0A8C0TVM6	no	ALAAAGYDVEK	11	Unmodified	_ALAAAGYDVEK_	0	MULTI-MSMS	2	554.287671	1106.56079	0.60359	41.549	0.67926	0	0.013344	2	59.426	6306000	6166;6129;3575;6531;3404;6554	2053	19433
A0A8C0TVM6	no	ALAAAGYDVEK	11	Unmodified	_ALAAAGYDVEK_	0	MULTI-MSMS	2	554.287671	1106.56079	1.3015	42.489	0.67853	-7.1054E-15	0.0048747	1	72.643	5313400	6166;6129;3575;6531;3404;6554	2053	19434
A0A8C0TVM6	no	ALAAAGYDVEK	11	Unmodified	_ALAAAGYDVEK_	0	MULTI-MSMS	2	554.287671	1106.56079	1.003	43.094	0.74885	0	0.020419	1	53.756	11147000	6166;6129;3575;6531;3404;6554	2053	19435
A0A8C0TVM6	no	ALAAAGYDVEK	11	Unmodified	_ALAAAGYDVEK_	0	MULTI-MSMS	2	554.287671	1106.56079	0.75545	47.875	1.4276	0	0.006797	1	68.557	3375600	6166;6129;3575;6531;3404;6554	2053	19436
A0A8C0TVM6	no	ALAAAGYDVEK	11	Unmodified	_ALAAAGYDVEK_	0	MSMS	2	554.287671	1106.56079	NaN	45.448	1	0	0.011822	1	63.076		6166;6129;3575;6531;3404;6554	2053	19437
A0A8C0TVM6	no	ALAAAGYDVEK	11	Unmodified	_ALAAAGYDVEK_	0	MSMS	2	554.287671	1106.56079	NaN	51.336	1	0	0.034418	1	50.473		6166;6129;3575;6531;3404;6554	2053	19438
A0A8C0TVM6	no	ALAAAGYDVEK	11	Unmodified	_ALAAAGYDVEK_	0	MULTI-SECPEP	2	554.287671	1106.56079	0.25187	35.075	0.37295	0	0.012314	1	103.55	12963000	6166;6129;3575;6531;3404;6554	2053	19439
A0A8C0TVM6	no	ALAAAGYDVEK	11	Unmodified	_ALAAAGYDVEK_	0	MULTI-MATCH	3	369.860873	1106.56079	-4.7209	31.246	0.23682	0	NaN	0	NaN	2702000	6166;6129;3575;6531;3404;6554	2053	19529
A0A8C0QMB2	no	ALAAALSWGLGK	12	Unmodified	_ALAAALSWGLGK_	0	MSMS	2	579.337498	1156.66044	NaN	77.685	1	0	0.0036535	1	70.1		4768	2054	19540
A0A8C0LYM6	no	ALAAGGVGSIVR	12	Unmodified	_ALAAGGVGSIVR_	0	MULTI-MSMS	2	535.819473	1069.62439	-1.0057	40.755	0.30407	0	0.0038664	1	70.1	8593200	593	2055	19544
A0A8C0Z1H1	no	ALAAGWTDR	9	Unmodified	_ALAAGWTDR_	0	MSMS	2	480.748516	959.482479	NaN	36.382	1	0	0.051631	1	53.968		1699	2056	19555
A0A8I3RVE3	no	ALAAHLLSQGLR	12	Unmodified	_ALAAHLLSQGLR_	0	MULTI-SECPEP	2	625.372404	1248.73025	-3.8063	45.915	0.57754	0	0.0092381	1	90.15	5654300	5265	2057	19559
A0A8I3PQU6	no	ALAAQNIVEDMEQR	14	Unmodified	_ALAAQNIVEDMEQR_	0	MSMS	2	794.393404	1586.77226	NaN	74.636	1	0	6.3644E-10	1	131.43		3581	2058	19565
A0A8C0TIN5	no	ALACIPVQELK	11	Unmodified	_ALACIPVQELK_	0	MULTI-SECPEP	2	621.349748	1240.68494	2.378	56.644	0.68133	0	0.052157	1	64.711	15653000	6034	2059	19569
A0A8C0TIN5	no	ALACIPVQELK	11	Unmodified	_ALACIPVQELK_	0	MULTI-MATCH	2	621.349748	1240.68494	-3.2844	57.257	0.23901	0	NaN	0	NaN	6631900	6034	2059	19575
A0A8P0SWV2	no	ALACSSLQER	10	Unmodified	_ALACSSLQER_	0	MULTI-MATCH	2	567.78223	1133.54991	1.702	23.174	0.76542	0	NaN	0	NaN	6370000	418	2060	19585
A0A8C0P9M1	no	ALADDDFLTVTGK	13	Unmodified	_ALADDDFLTVTGK_	0	MULTI-MSMS	2	683.348457	1364.68236	1.3594	70.086	1.2227	0	0.051756	1	39.266	260410000	3726	2061	19588
A0A8C0SSY9	no	ALADHSMAQTPR	12	Unmodified	_ALADHSMAQTPR_	0	MULTI-MSMS	2	649.319511	1296.62447	-0.77301	17.454	0.50981	0	0.0014797	1	82.417	20476000	184	2062	19602
A0A8P0NXX8	no	ALADIVIPQEYGITK	15	Unmodified	_ALADIVIPQEYGITK_	0	MULTI-MSMS	2	815.956163	1629.89777	1.6131	83.189	0.54285	0	9.3814E-05	1	98.353	27863000	6323	2063	19615
A0A8I3NYQ1	no	ALAEEWGCPFMETSAK	16	Unmodified	_ALAEEWGCPFMETSAK_	0	MULTI-MSMS	2	913.90803	1825.80151	0.90945	81.25	0.2729	0	0.00017948	1	85.554	20943000	5681	2066	19636
A0A8I3PII6	no	ALAEEWSCPFMETSAK	16	Unmodified	_ALAEEWSCPFMETSAK_	0	MULTI-MSMS	2	928.913312	1855.81207	0.11378	81.629	0.67869	0	1.4283E-08	1	151.26	316010000	5716	2067	19648
A0A8C0MQP2	no	ALAELFGLLVK	11	Unmodified	_ALAELFGLLVK_	0	MULTI-MSMS	2	587.365724	1172.7169	-0.051674	102.26	0.47536	0	0.00089119	1	99.442	121280000	1708	2068	19666
A0A8I3N856	no	ALAEPLSAAQLR	12	Unmodified	_ALAEPLSAAQLR_	0	MULTI-MSMS	2	620.356419	1238.69829	-3.2916	52.368	1.0165	0	0.00039015	1	100.57	13038000	2116	2070	19679
A0A8P0TTA7	no	ALAEYLAIFAR	11	Unmodified	_ALAEYLAIFAR_	0	MULTI-SECPEP	2	619.350606	1236.68666	-0.65046	97.795	0.16817	0	0.017416	1	87.308	5555500	3553	2073	19720
A0A8P0SBE6	no	ALAFHPIEPVLITASEDHTLK	21	Unmodified	_ALAFHPIEPVLITASEDHTLK_	0	MULTI-MSMS	4	576.316497	2301.23688	-0.57463	73.935	0.88393	0	0.00056695	2	47.088	53489000	1199	2075	19727
A0A8I3N628	no	ALAFHPVEPVLVTASEDHTLK	21	Unmodified	_ALAFHPVEPVLVTASEDHTLK_	0	MULTI-MSMS	4	569.308672	2273.20558	0.077597	64.689	1.0196	0	0.00086004	3	44.735	63251000	2281	2076	19740
A0A8C0SEY0	no	ALAGCDFLTISPK	13	Unmodified	_ALAGCDFLTISPK_	0	MULTI-MSMS	2	696.86322	1391.71189	-0.60434	72.188	1.8645	0	5.023E-05	4	129.7	1297300000	1091	2078	19765
A0A8C0PDR9	no	ALAGNPCLGHNK	12	Unmodified	_ALAGNPCLGHNK_	0	MULTI-MSMS	3	417.880273	1250.61899	3.2917	15.511	0.30604	0	0.0065871	1	54.471	12756000	3846	2079	19782
A0A8I3MY77	no	ALAIYEGQLGPDNPNVAR	18	Unmodified	_ALAIYEGQLGPDNPNVAR_	0	MULTI-MSMS	2	949.491964	1896.96938	0.42799	64.599	0.34046	0	3.1361E-08	1	121.04	10736000	2338	2081	19799
A0A8C0YZ18	no	ALALLEDEER	10	Unmodified	_ALALLEDEER_	0	MULTI-MSMS	2	579.803685	1157.59282	-0.32646	53.129	1.1543	0	0.001665	1	99.7	55319000	3801	2084	19813
A0A8P0P1F9	no	ALALNCSAPINDR	13	Unmodified	_ALALNCSAPINDR_	0	MULTI-MSMS	2	707.859	1413.70345	3.2387	42.824	0.9158	0	1.1281E-08	1	198.25	82191000	3763	2085	19825
A0A8I3N9J6	no	ALALTGNQGIEAAMDWLMEHEDEPDVDEPLPTPLGR	36	Unmodified	_ALALTGNQGIEAAMDWLMEHEDEPDVDEPLPTPLGR_	0	MULTI-MSMS	4	983.468569	3929.84517	-2.7065	109.23	0.16899	0	0.023673	1	18.322	16349000	5786	2086	19841
A0A8I3N9J6	no	ALALTGNQGIEAAMDWLMEHEDEPDVDEPLPTPLGR	36	Unmodified	_ALALTGNQGIEAAMDWLMEHEDEPDVDEPLPTPLGR_	0	MULTI-MSMS	3	1310.95567	3929.84517	-0.83971	109.24	0.27131	0	1.6264E-09	1	62.663	11830000	5786	2086	19842
A0A8C0LZH0	no	ALAMDCEMVGAGPK	14	Unmodified	_ALAMDCEMVGAGPK_	0	MULTI-MSMS	2	725.330372	1448.64619	-2.5157	50.508	0.74953	0	0.00026717	1	96.015	17264000	629	2087	19848
A0A8I3NZH6	no	ALANMHESLEWLAGR	15	Unmodified	_ALANMHESLEWLAGR_	0	MULTI-MSMS	2	849.425039	1696.83552	1.2264	76.471	1.5935	0	0.00068307	1	77.74	77380000	2260	2090	19869
A0A8P0N3F8	no	ALANQLTDK	9	Unmodified	_ALANQLTDK_	0	MULTI-MSMS	2	487.269281	972.52401	0.16514	22.888	0.47657	0	0.00094204	1	152.63	60977000	5434	2091	19875
A0A8P0N3F8	no	ALANQLTDKELAQGR	15	Unmodified	_ALANQLTDKELAQGR_	1	MULTI-MATCH	2	814.441743	1626.86893	-2.1484	38.481	0.27116	0	NaN	0	NaN	10279000	5434	2092	19891
A0A8P0NLY2	no	ALANSLACQGK	11	Unmodified	_ALANSLACQGK_	0	MULTI-MSMS	2	566.792598	1131.57064	-0.27556	22.581	0.91689	0	5.3501E-05	5	206.09	1477000000	6623;6228	2093	19896
A0A8I3P6D3	no	ALANVNIGSLICNVGAGGPAPAAGAAPAGGPAPSTAAAPAEEK	43	Unmodified	_ALANVNIGSLICNVGAGGPAPAAGAAPAGGPAPSTAAAPAEEK_	0	MULTI-MSMS	3	1270.31441	3807.92139	-0.10497	92.36	0.64459	0	1.9638E-37	1	117.94	3142200000	5383	2094	19936
A0A8I3P6D3	no	ALANVNIGSLICNVGAGGPAPAAGAAPAGGPAPSTAAAPAEEK	43	Unmodified	_ALANVNIGSLICNVGAGGPAPAAGAAPAGGPAPSTAAAPAEEK_	0	MULTI-MSMS	6	635.660841	3807.92139	-0.095463	92.355	0.54172	0	0.00010034	2	41.051	635200000	5383	2094	19937
A0A8I3P6D3	no	ALANVNIGSLICNVGAGGPAPAAGAAPAGGPAPSTAAAPAEEK	43	Unmodified	_ALANVNIGSLICNVGAGGPAPAAGAAPAGGPAPSTAAAPAEEK_	0	MULTI-MSMS	5	762.591554	3807.92139	0.43158	92.36	0.64459	0	5.3936E-06	1	53.801	1846700000	5383	2094	19938
A0A8I3P6D3	no	ALANVNIGSLICNVGAGGPAPAAGAAPAGGPAPSTAAAPAEEK	43	Unmodified	_ALANVNIGSLICNVGAGGPAPAAGAAPAGGPAPSTAAAPAEEK_	0	MULTI-MSMS	4	952.987623	3807.92139	-0.39087	92.355	0.44005	0	8.5644E-06	1	49.66	95949000	5383	2094	19939
A0A8I3P6D3	no	ALANVNIGSLICNVGAGGPAPAAGAAPAGGPAPSTAAAPAEEK	43	Unmodified	_ALANVNIGSLICNVGAGGPAPAAGAAPAGGPAPSTAAAPAEEK_	0	MULTI-MSMS	7	544.996046	3807.92139	0.20775	92.326	0.33799	1.4211E-14	0.029291	1	9.8733	20352000	5383	2094	19940
A0A8I3P6D3	no	ALANVNIGSLICNVGAGGPAPAAGAAPAGGPAPSTAAAPAEEKK	44	Unmodified	_ALANVNIGSLICNVGAGGPAPAAGAAPAGGPAPSTAAAPAEEKK_	1	MSMS	3	1313.01273	3936.01635	NaN	83.245	1	0	0.050811	1	15.681		5383	2095	19979
A0A8I3S2V9	no	ALAPAWEQLALGLEHSETVK	20	Unmodified	_ALAPAWEQLALGLEHSETVK_	0	MULTI-MSMS	3	721.719666	2162.13717	0.21354	95.71	0.2724	0	1.698E-05	1	89.011	29550000	4977	2096	19984
A0A8I3RUR8	no	ALASILLQDHIR	12	Unmodified	_ALASILLQDHIR_	0	MULTI-MSMS	2	675.398618	1348.78268	1.3805	62.243	0.47484	-7.1054E-15	0.00029387	3	112.75	249980000	1682	2102	20011
A0A8P0SKD9	no	ALASLMTYK	9	Unmodified	_ALASLMTYK_	0	MULTI-MSMS	2	499.272978	996.531403	0.022422	51.918	0.6778	0	0.0045532	1	93.429	123560000	5358;5734	2103	20022
A0A8C0Q119	no	ALASQLQDSLK	11	Unmodified	_ALASQLQDSLK_	0	MULTI-MSMS	2	587.327328	1172.6401	0.29234	47.876	0.9848	0	0.00018809	2	180.44	1233000000	4471	2104	20035
A0A8C0Q119	no	ALASQLQDSLK	11	Unmodified	_ALASQLQDSLK_	0	MULTI-MATCH	2	587.327328	1172.6401	-6.0663	45.18	0.47656	0	NaN	0	NaN	9885100	4471	2104	20047
A0A8P0SMA2	no	ALASQPPIVADR	12	Unmodified	_ALASQPPIVADR_	0	MULTI-MSMS	3	413.234822	1236.68264	2.5311	36.412	0.40911	0	0.05334	1	27.967	2397700	4727	2105	20051
A0A8C0PQC6	no	ALAVVLEQEK	10	Unmodified	_ALAVVLEQEK_	0	MULTI-SECPEP	2	550.321514	1098.62847	0.14259	41.689	0.64533	7.1054E-15	0.032519	1	87.308	20371000	1125	2108	20077
A0A8I3NHV7	no	ALAVVYGPHEIR	12	Unmodified	_ALAVVYGPHEIR_	0	MSMS	2	662.872237	1323.72992	NaN	39.306	1	0	0.025849	1	51.927		4220	2109	20084
A0A8I3Q3C9	no	ALAVWGIGTPGGPQDPR	17	Unmodified	_ALAVWGIGTPGGPQDPR_	0	MULTI-MSMS	2	846.446828	1690.8791	1.3616	74.093	0.34001	0	1.0447E-06	1	132.32	15828000	2990	2110	20091
A0A8C0N666	no	ALAYFEQLK	9	Unmodified	_ALAYFEQLK_	0	MULTI-MSMS	2	541.797675	1081.5808	-0.15236	61.85	0.61387	7.1054E-15	0.0040186	1	95.909	35656000	2262	2111	20098
A0A8C0T1A5	no	ALCANLSPR	9	Unmodified	_ALCANLSPR_	0	MULTI-MATCH	2	501.263476	1000.5124	0.64026	28.437	0.3067	0	NaN	0	NaN	1673600	5766	2113	20116
A0A8C0QJ80	no	ALCDLGPWVK	10	Unmodified	_ALCDLGPWVK_	0	MULTI-MSMS	2	579.802434	1157.59032	-0.56067	69.931	0.98465	0	0.00042787	2	133.6	68734000	474	2114	20119
A0A8C0TQR1	no	ALCDSDFAIETLEVETQEEVK	21	Unmodified	_ALCDSDFAIETLEVETQEEVK_	0	MULTI-MATCH	3	809.380827	2425.12065	-1.0974	98.066	0.64212	-1.4211E-14	NaN	0	NaN	66196000	4048	2115	20133
A0A8I3NM38	no	ALCDVGTAISCSR	13	Unmodified	_ALCDVGTAISCSR_	0	MULTI-MSMS	2	705.329218	1408.64388	-0.78158	44.645	0.71452	0	0.00056155	1	89.827	97689000	970	2116	20138
A0A8I3NM38	no	ALCDVGTAISCSR	13	Unmodified	_ALCDVGTAISCSR_	0	MSMS	2	705.329218	1408.64388	NaN	44.98	1	0	0.01007	1	57.203		970	2116	20139
A0A8I3P3X9	no	ALCHLNVPVTVVLDAAVGYIMEK	23	Unmodified	_ALCHLNVPVTVVLDAAVGYIMEK_	0	MULTI-MATCH	4	628.838011	2511.32294	0.91053	108.45	0.30666	0	NaN	0	NaN	4175300	6298	2119	20168
A0A8I3NTN0	no	ALCHLVLK	8	Unmodified	_ALCHLVLK_	0	MULTI-MATCH	2	477.28368	952.552807	1.0482	24.058	0.34016	0	NaN	0	NaN	3532300	4988	2120	20173
A0A8I3PZF7	no	ALCIDQLDVFLQK	13	Unmodified	_ALCIDQLDVFLQK_	0	MULTI-MSMS	2	781.915984	1561.81741	0.18002	97.565	0.71173	0	1.5318E-05	1	164.97	97812000	1086;6534	2121	20176
A0A8I3NQX0	no	ALCLDLLELNTTNEVFK	17	Unmodified	_ALCLDLLELNTTNEVFK_	0	MSMS	2	997.019166	1992.02378	NaN	100.74	1	0	0.00026412	1	76.24		3380	2123	20189
A0A8I3MGN1	no	ALCLLLGPDFFTDVITIETADHAR	24	Unmodified	_ALCLLLGPDFFTDVITIETADHAR_	0	MULTI-MSMS	3	896.794906	2687.36289	-2.9086	110.91	0.37396	-1.4211E-14	0.01353	1	26.443	10802000	5569	2124	20190
A0A8C0QJD0	no	ALCSFVTEEEVEWMR	15	Unmodified	_ALCSFVTEEEVEWMR_	0	MULTI-MSMS	2	943.426587	1884.83862	0.71699	96.682	0.64439	-1.4211E-14	4.3641E-05	1	122.7	17124000	4697	2126	20197
A0A8I3P715	no	ALCTEAALIALR	12	Unmodified	_ALCTEAALIALR_	0	MSMS	2	651.36593	1300.71731	NaN	72.44	1	0	0.00053169	1	90.761		4509	2128	20214
A0A8P0NQJ2	no	ALCYVISGQDQR	12	Unmodified	_ALCYVISGQDQR_	0	MULTI-MSMS	2	705.345726	1408.6769	-0.18915	43.23	0.61267	0	0.00032294	2	109.29	32316000	3228	2130	20218
A0A8C0PJ90	no	ALDAPTQQGTLASTTCSSLCGIDHEALNK	29	Unmodified	_ALDAPTQQGTLASTTCSSLCGIDHEALNK_	0	MULTI-MSMS	3	1020.48513	3058.43356	-0.021843	69.707	0.33935	-1.4211E-14	0.0039527	1	32.164	12847000	841	2131	20228
A0A8C0RJL4	no	ALDCQNHTCMK	11	Unmodified	_ALDCQNHTCMK_	0	MULTI-MATCH	2	689.289039	1376.56352	0.049702	14.681	0.1019	0	NaN	0	NaN	1719000	4997	2132	20235
A0A8I3NH60	no	ALDELMDGDIIVFQK	15	Unmodified	_ALDELMDGDIIVFQK_	0	MULTI-MSMS	2	853.937113	1705.85967	-4.4135	96.322	0.27284	0	0.00017317	1	94.363	29619000	4936	2135	20247
A0A8C0MC85	no	ALDEVFQAIEQK	12	Unmodified	_ALDEVFQAIEQK_	0	MULTI-MSMS	2	695.864274	1389.714	-0.42645	82.067	0.64637	0	9.4617E-05	2	127.93	400240000	1163;6646	2136	20256
A0A8C0TMU9	no	ALDFPSGSFDVVLEK	15	Unmodified	_ALDFPSGSFDVVLEK_	0	MULTI-MSMS	2	812.416871	1622.81919	1.9852	93.671	0.53526	0	0.035623	1	40.287	19752000	6082	2138	20269
A0A8I3N6K0	no	ALDGAFTEENR	11	Unmodified	_ALDGAFTEENR_	0	MULTI-MSMS	2	611.788566	1221.56258	1.2209	38.269	0.47407	0	0.0029627	1	79.974	18243000	5438	2139	20278
A0A8C0PAE9	no	ALDGEESDCEDYPMR	15	Unmodified	_ALDGEESDCEDYPMR_	0	MULTI-MSMS	2	893.848366	1785.68218	-0.63872	45.648	0.47547	7.1054E-15	1.4152E-05	1	135.66	2957800	3783	2140	20289
A0A8C0Z0G3	no	ALDGPEQMELEEGK	14	Acetyl (Protein N-term)	_(ac)ALDGPEQMELEEGK_	0	MULTI-SECPEP	2	794.363978	1586.7134	-0.6629	75.637	1.0846	0	0.0020113	1	126.19	73985000	6246	2141	20302
A0A8I3S614	no	ALDHSQPPSGLVIDK	15	Unmodified	_ALDHSQPPSGLVIDK_	0	MSMS	2	788.920112	1575.82567	NaN	37.747	1	0	1.305E-18	1	155.57		6001	2142	20312
A0A8I3PPR7	no	ALDHYLTLR	9	Unmodified	_ALDHYLTLR_	0	MULTI-MATCH	3	367.873224	1100.59784	-0.90948	46.313	0.57759	0	NaN	0	NaN	13496000	5445	2143	20332
A0A8I3NY33	no	ALDIAENEMPGLMR	14	Unmodified	_ALDIAENEMPGLMR_	0	MULTI-MSMS	2	780.381451	1558.74835	0.27252	77.55	1.6631	0	5.0002E-07	1	167.12	542310000	4658	2144	20335
A0A8I3NNE4	no	ALDIDLDKPLADSEK	15	Unmodified	_ALDIDLDKPLADSEK_	1	MULTI-MSMS	2	821.930342	1641.84613	1.4377	59.327	0.30486	0	3.0536E-15	1	214.42	17668000	2052	2145	20348
A0A8I3P2M1	no	ALDIPLVK	8	Unmodified	_ALDIPLVK_	0	MULTI-MSMS	2	434.778754	867.542954	0.049122	58.107	1.4945	0	0.011056	2	94.262	168050000	2498	2146	20360
A0A8I3NQA7	no	ALDKLDGTEINGR	13	Deamidation (NQ)	_ALDKLDGTEIN(de)GR_	1	MULTI-MATCH	2	701.862263	1401.70997	0.99165	35.685	0.88576	7.1054E-15	NaN	0	NaN	9927500	2256	2147	20380
A0A8I3NQA7	no	ALDKLDGTEINGR	13	Unmodified	_ALDKLDGTEINGR_	1	MULTI-MSMS	2	701.370255	1400.72596	0.27644	31.595	0.77779	0	0.0011563	1	98.182	56530000	2256	2147	20383
A0A8I3QZ05	no	ALDLDSNCK	9	Unmodified	_ALDLDSNCK_	0	MULTI-MSMS	2	518.242406	1034.47026	-0.37252	23.618	1.1691	0	0.046732	1	50.04	41612000	4953	2149	20402
A0A8I3P542	no	ALDLDVLLTPMLGPALDLNAPGK	23	Unmodified	_ALDLDVLLTPMLGPALDLNAPGK_	0	MULTI-MATCH	3	783.1029	2346.28687	3.1832	111.27	0.203	1.4211E-14	NaN	0	NaN	13179000	5071	2150	20418
A0A8P0SJL7	no	ALDLIEVLVTK	11	Unmodified	_ALDLIEVLVTK_	0	MULTI-MSMS	2	607.373746	1212.73294	0.03954	97.171	1.2867	0	0.00061989	2	111.06	838020000	5057	2151	20422
A0A8I3N2W4	no	ALDLLNNK	8	Unmodified	_ALDLLNNK_	0	MULTI-MSMS	2	450.761092	899.507631	0.99507	39.74	0.4418	0	0.0063282	2	121.29	4864900	5191	2152	20435
A0A8P0TCG9	no	ALDLLSEIR	9	Unmodified	_ALDLLSEIR_	0	MSMS	2	515.300581	1028.58661	NaN	77.163	1	0	0.0097621	1	80.438		3279	2153	20445
A0A8I3NNE4	no	ALDLLYGMVSK	11	Unmodified	_ALDLLYGMVSK_	0	MULTI-MSMS	2	605.331024	1208.6475	-0.03375	84.024	0.70104	0	0.00084867	1	100.48	167730000	2052	2154	20456
A0A8I3NJE5	no	ALDLVSDPEYINLMK	15	Unmodified	_ALDLVSDPEYINLMK_	0	MULTI-MSMS	2	860.944938	1719.87532	0.4044	93.053	0.57819	0	6.5407E-05	1	103.08	47427000	4458	2155	20469
A0A8I3N2G1	no	ALDMSYDHKPEDEVELAR	18	Unmodified	_ALDMSYDHKPEDEVELAR_	1	MULTI-MSMS	2	1059.49404	2116.97353	-1.8456	49.88	0.40855	0	1.2836E-10	1	154.47	11845000	1641	2156	20476
A0A8I3PLQ9	no	ALDPAEQHLR	10	Acetyl (Protein N-term)	_(ac)ALDPAEQHLR_	0	MULTI-SECPEP	2	596.309469	1190.60439	0.087686	42.176	0.71248	0	0.032565	1	59.597	82355000	3424	2157	20488
A0A8I3PF51	no	ALDQASEEIWNDFR	14	Unmodified	_ALDQASEEIWNDFR_	0	MULTI-MSMS	2	847.394458	1692.77436	-0.7854	93.23	0.27002	0	1.0966E-12	1	218.15	234010000	2402	2159	20502
A0A8C0MVT2	no	ALDQFVNFSEQK	12	Unmodified	_ALDQFVNFSEQK_	0	MULTI-MSMS	2	713.354074	1424.69359	0.83519	68.569	0.68042	0	3.005E-05	1	177.78	106880000	1885	2160	20514
A0A8P0P844	no	ALDSDMQTLVYENYNK	16	Unmodified	_ALDSDMQTLVYENYNK_	0	MULTI-MSMS	2	952.440748	1902.86694	0.62933	77.436	0.37353	0	9.8212E-11	1	164.48	9740600	1842	2161	20526
A0A8I3RYQ4	no	ALDSVISMTEGMEAFLR	17	Unmodified	_ALDSVISMTEGMEAFLR_	0	MSMS	2	935.457887	1868.90122	NaN	107.67	1	0	1.0824E-07	1	105.65		3599	2162	20536
A0A8P0N8G3	no	ALDTVLFGPPLLTR	14	Unmodified	_ALDTVLFGPPLLTR_	0	MULTI-MSMS	2	756.942859	1511.87116	0.26306	97.055	0.9164	0	1.0222E-07	1	173.71	28108000	5080	2164	20548
A0A8P0S6Q0	no	ALDVGSGSGILTACFAR	17	Unmodified	_ALDVGSGSGILTACFAR_	0	MULTI-MSMS	2	847.930154	1693.84575	-3.684	81.431	0.91688	0	3.8206E-06	3	113.65	304650000	2283	2165	20560
A0A8P0S6Q0	no	ALDVGSGSGILTACFAR	17	Unmodified	_ALDVGSGSGILTACFAR_	0	MSMS	2	847.930154	1693.84575	NaN	81.973	1	0	0.0058915	1	56.139		2283	2165	20561
A0A346JM02	no	ALDVMVSTFHK	11	Unmodified	_ALDVMVSTFHK_	0	MULTI-MSMS	3	416.553274	1246.63799	-0.26312	48.727	0.81402	0	0.0092432	1	53.237	256180000	328	2167	20583
A0A346JM02	no	ALDVMVSTFHK	11	Unmodified	_ALDVMVSTFHK_	0	MULTI-MSMS	2	624.326273	1246.63799	-1.059	48.727	0.61112	0	0.0013148	1	93.111	59660000	328	2167	20584
A0A8C0QFZ2	no	ALDYCHSK	8	Unmodified	_ALDYCHSK_	0	MULTI-MSMS	2	497.226559	992.438566	0.070773	13.653	0.52075	0	0.0069488	1	109.86	3137100	913	2168	20605
A0A8C0QJA2	no	ALEAAAPSPDNPGDK	15	Unmodified	_ALEAAAPSPDNPGDK_	0	MSMS	2	726.851895	1451.68924	NaN	27.138	1	0	3.1837E-05	1	97.214		4667	2171	20622
A0A8C0QJA2	no	ALEAAAPSPDNPGDK	15	Unmodified	_ALEAAAPSPDNPGDK_	0	MULTI-MATCH	2	726.851895	1451.68924	6.6853	25.211	0.40754	0	NaN	0	NaN	10926000	4667	2171	20629
A0A8C0M5J7	no	ALEAAQQEK	9	Unmodified	_ALEAAQQEK_	0	MULTI-MSMS	2	494.258914	986.503274	-0.010574	12.299	0.24076	0	0.0078514	1	82.279	1161400	875	2174	20639
A0A8P0S6F1	no	ALEAFDLDPAQWGVNVQPYSGSPANLAAYTALLQPHDR	38	Unmodified	_ALEAFDLDPAQWGVNVQPYSGSPANLAAYTALLQPHDR_	0	MULTI-MSMS	4	1024.76044	4095.01264	-0.4856	107.53	0.37511	0	5.1157E-14	2	84.408	47036000	1810	2178	20664
A0A8P0S6F1	no	ALEAFDLDPAQWGVNVQPYSGSPANLAAYTALLQPHDR	38	Unmodified	_ALEAFDLDPAQWGVNVQPYSGSPANLAAYTALLQPHDR_	0	MULTI-MSMS	3	1366.01149	4095.01264	-0.50153	107.56	0.23951	0	4.6807E-09	1	67.209	12335000	1810	2178	20665
A0A8C0PQW4	no	ALEASMQPFVSSK	13	Unmodified	_ALEASMQPFVSSK_	0	MSMS	2	697.852852	1393.69115	NaN	55.841	1	0	0.00010673	1	101.93		4276	2179	20672
A0A8I3N6K0	no	ALEATTEHIR	10	Unmodified	_ALEATTEHIR_	0	MULTI-MSMS	2	570.80402	1139.59349	0.7566	17.31	0.33968	0	0.00055027	1	155.1	21751000	5438	2181	20681
A0A8I3P9Y9	no	ALECPERPFLAILGGAK	17	Unmodified	_ALECPERPFLAILGGAK_	1	MULTI-MSMS	2	921.500746	1840.98694	0.039572	83.483	1.289	0	2.5032E-16	3	192.65	509870000	5736	2182	20693
A0A8I3N2G1	no	ALEDAFLAIDAK	12	Unmodified	_ALEDAFLAIDAK_	0	MULTI-MSMS	2	638.84281	1275.67107	0.14591	81.422	1.0192	0	0.00056346	3	96.171	465090000	1641	2183	20706
A0A8I3N2G1	no	ALEDAFLAIDAK	12	Unmodified	_ALEDAFLAIDAK_	0	MULTI-MSMS	2	638.84281	1275.67107	-2.9788	83.047	0.20307	0	0.046908	1	42.068	4671000	1641	2183	20707
A0A8P0P1T4	no	ALEDIFDAIEGK	12	Unmodified	_ALEDIFDAIEGK_	0	MULTI-MSMS	2	660.837725	1319.6609	0.16843	101.12	0.34043	0	0.00033419	1	107.83	104470000	4858	2188	20746
A0A8P0P1T4	no	ALEDIFDAIEGK	12	Unmodified	_ALEDIFDAIEGK_	0	MULTI-MATCH	2	660.837725	1319.6609	6.12	100.76	0.13614	0	NaN	0	NaN	5739200	4858	2188	20756
A0A8I3PL10	no	ALEDLHK	7	Unmodified	_ALEDLHK_	0	MULTI-MATCH	2	413.226885	824.439217	0.43705	18.474	0.37204	0	NaN	0	NaN	22981000	3286	2189	20759
A0A8P0TC47	no	ALEDTSCLKR	10	Unmodified	_ALEDTSCLKR_	1	MULTI-MATCH	2	596.803162	1191.59177	3.5862	18.535	0.47306	3.5527E-15	NaN	0	NaN	5257400	4754	2190	20769
A0A8I3NRE9	no	ALEDVDYVQTFK	12	Unmodified	_ALEDVDYVQTFK_	0	MULTI-MSMS	2	714.356282	1426.69801	-0.57714	66.219	0.67575	0	0.0007043	2	93.058	28019000	4387	2191	20775
A0A8I3MW76	no	ALEEALSEEIKK	12	Unmodified	_ALEEALSEEIKK_	1	MULTI-MSMS	2	680.371932	1358.72931	-0.68206	44.66	0.47578	0	0.00020869	1	150.81	36812000	4729	2193	20791
A0A8I3NXE8	no	ALEEANTDLEVK	12	Unmodified	_ALEEANTDLEVK_	0	MULTI-MATCH	2	666.338089	1330.66163	1.6818	39.139	0.81579	0	NaN	0	NaN	56586000	3017;5350	2195	20818
A0A8C0YUL9	no	ALEEANTELEVK	12	Unmodified	_ALEEANTELEVK_	0	MSMS	2	673.345914	1344.67728	NaN	40.252	1	0	0.00078451	1	85.154		6200	2196	20823
A0A8C0PY59	no	ALEEDLNQK	9	Unmodified	_ALEEDLNQK_	0	MULTI-MSMS	2	530.269478	1058.5244	-0.16605	24.16	1.0845	0	0.0014287	1	136.16	22341000	4415	2197	20835
A0A8I3NC42	no	ALEEELEDLELGL	13	Unmodified	_ALEEELEDLELGL_	0	MULTI-MSMS	2	736.871962	1471.72937	2.0844	109.88	0.50824	0	6.9583E-05	1	123.98	70413000	2787	2200	20855
A0A8I3NC42	no	ALEEELEDLELGL	13	Unmodified	_ALEEELEDLELGL_	0	MULTI-MATCH	2	736.871962	1471.72937	0.8654	108.53	0.17059	0	NaN	0	NaN	1587200	2787	2200	20863
A0A8C0S1K7	no	ALEEVCVETIEAGFMTK	17	Unmodified	_ALEEVCVETIEAGFMTK_	0	MULTI-MATCH	2	963.963002	1925.91145	-1.8914	95.744	0.20392	0	NaN	0	NaN	14571000	1970	2204	20889
A0A8I3NI63	no	ALEFAPACHR	10	Unmodified	_ALEFAPACHR_	0	MULTI-MSMS	2	586.287482	1170.56041	-0.7607	27.774	0.44137	0	0.0023494	1	94.114	11738000	5277	2205	20894
A0A8C0N0M5	no	ALEFGEPVLLVGDTGCGK	18	Unmodified	_ALEFGEPVLLVGDTGCGK_	0	MULTI-MSMS	3	621.316993	1860.92915	2.72	90.191	0.33959	1.4211E-14	0.061575	1	14.733	7426000	1812	2206	20904
A0A8P0TK02	no	ALEFIPSDQQNEMVR	15	Unmodified	_ALEFIPSDQQNEMVR_	0	MULTI-MSMS	2	888.932893	1775.85123	-0.51818	68.557	0.78238	0	0.00068561	2	77.674	39871000	6379	2207	20911
A0A8C0NC01	no	ALEFVTNPDIAAK	13	Unmodified	_ALEFVTNPDIAAK_	0	MULTI-MSMS	2	694.874642	1387.73473	1.0766	62.256	0.37357	0	0.0011332	2	80.763	19852000	2208	2209	20924
A0A8C0SZY4	no	ALEGLLTGLLR	11	Unmodified	_ALEGLLTGLLR_	0	MULTI-MSMS	2	578.358431	1154.70231	-0.30604	97.029	0.33901	0	0.00036901	1	173.48	46787000	5741	2210	20930
A0A8I3PKS3	no	ALEHFTDLYDIK	12	Unmodified	_ALEHFTDLYDIK_	0	MULTI-MSMS	2	732.872099	1463.72965	-0.45639	65.635	0.71268	0	3.0325E-05	1	177.57	162030000	1317	2211	20941
A0A8I3PKS3	no	ALEHFTDLYDIK	12	Unmodified	_ALEHFTDLYDIK_	0	MULTI-MATCH	2	732.872099	1463.72965	-1.5415	67.825	0.20419	0	NaN	0	NaN	8964500	1317	2211	20952
A0A8P0SEW9	no	ALEIAQNNVEVAR	13	Unmodified	_ALEIAQNNVEVAR_	0	MULTI-MSMS	2	713.886072	1425.75759	4.2931	43.149	0.47701	0	0.001379	1	77.358	7020100	3080	2214	20962
A0A8I3S301	no	ALEIIPR	7	Unmodified	_ALEIIPR_	0	MULTI-MSMS	2	406.255446	810.496338	0.35847	42.759	0.74613	0	0.01982	1	114.54	305390000	5664	2215	20965
A0A8P0STS5	no	ALEKEEEEEK	10	Unmodified	_ALEKEEEEEK_	1	MULTI-MSMS	2	617.29589	1232.57723	2.2745	10.585	0.20668	0	0.013183	1	91.069	836640	4891	2216	20976
A0A8P0STS5	no	ALEKEEEEEKQK	12	Unmodified	_ALEKEEEEEKQK_	2	MULTI-MATCH	2	745.37266	1488.73077	0.11882	9.6104	0.30498	0	NaN	0	NaN	3871200	4891	2217	20998
A0A8I3PT83	no	ALELDGQSVK	10	Unmodified	_ALELDGQSVK_	0	MULTI-MSMS	2	530.287671	1058.56079	-0.8954	35.912	0.68194	0	0.0051728	1	79.906	29229000	2313	2218	21001
A0A8I3NI63	no	ALELDHK	7	Unmodified	_ALELDHK_	0	MSMS	2	413.226885	824.439217	NaN	14.574	1	0	0.03383	1	97.068		5277	2219	21013
A0A8I3MN54	no	ALELDQER	8	Unmodified	_ALELDQER_	0	MULTI-MSMS	2	487.251089	972.487624	3.527	27.218	0.50793	0	0.014194	2	86.833	82237000	5023	2220	21027
A0A8P0T982	no	ALELDSNLYR	10	Unmodified	_ALELDSNLYR_	0	MULTI-MSMS	2	597.311677	1192.6088	-0.87182	58.25	1.6646	0	0.0015481	2	101.43	131820000	243	2221	21038
E2QWF5	no	ALELDSNNEK	10	Unmodified	_ALELDSNNEK_	0	MULTI-MSMS	2	566.777667	1131.54078	1.4946	21.599	0.79037	0	0.00078558	2	114.89	175470000	4036	2222	21048
E2QWF5	no	ALELDSNNEK	10	Unmodified	_ALELDSNNEK_	0	MULTI-MATCH	2	566.777667	1131.54078	-5.8224	17.308	0.27162	0	NaN	0	NaN	1571500	4036	2222	21064
E2QWF5	no	ALELDSNNEK	10	Deamidation (NQ)	_ALELDSN(de)NEK_	0	MULTI-MSMS	2	567.269675	1132.5248	1.2489	25.175	0.64332	0	0.050348	1	76.827	1624800	4036	2222	21068
A0A8I3MT63	no	ALELEEFQNIGGSQGYDEMEPAAK	24	Unmodified	_ALELEEFQNIGGSQGYDEMEPAAK_	0	MSMS	3	876.070764	2625.19046	NaN	89.119	1	0	0.0043108	1	42.44		5391	2223	21074
A0A8C0LYF7	no	ALELESQR	8	Unmodified	_ALELESQR_	0	MULTI-MSMS	2	473.253631	944.49271	0.33417	23.968	0.57478	-3.5527E-15	0.036866	1	65.252	2576100	590	2226	21086
A0A8C0SS04	no	ALELFLESLLK	11	Unmodified	_ALELFLESLLK_	0	MULTI-MSMS	2	638.381571	1274.74859	-0.40334	105.86	0.64782	0	0.00037608	1	119.62	112940000	5560	2227	21098
A0A8P0S6J5	no	ALELHPFSVKPLLR	14	Unmodified	_ALELHPFSVKPLLR_	1	MULTI-MSMS	4	405.746251	1618.9559	0.7997	62.946	0.44216	0	0.003376	1	59.185	17236000	2223	2228	21110
A0A8C0PHH3	no	ALELLHNCVQELK	13	Unmodified	_ALELLHNCVQELK_	0	MSMS	2	783.919058	1565.82356	NaN	55.317	1	0	0.0063975	1	61.56		4041	2229	21120
A0A8C0Q7G1	no	ALELNMISLK	10	Unmodified	_ALELNMISLK_	0	MULTI-MSMS	2	566.325742	1130.63693	0.33891	75.604	0.50808	0	0.00051301	1	122.13	97151000	4580	2230	21124
A0A8P0T5I9	no	ALELSGTAVPPDLEK	15	Unmodified	_ALELSGTAVPPDLEK_	0	MULTI-MATCH	2	770.416871	1538.81919	-0.75502	64.36	0.61324	0	NaN	0	NaN	11034000	5286	2232	21136
A0A8C0S1J3	no	ALEMSCAIQNQLAR	14	Unmodified	_ALEMSCAIQNQLAR_	0	MULTI-MATCH	2	802.897799	1603.78105	0.098921	63.466	0.34028	0	NaN	0	NaN	16501000	1868	2233	21148
A0A8I3PRW1	no	ALENCSADLQK	11	Unmodified	_ALENCSADLQK_	0	MULTI-MSMS	2	624.798077	1247.5816	-0.40095	23.208	0.42508	0	0.001209	1	94.692	2418000	4122	2235	21161
A0A8C0SMJ7	no	ALENPDTASLLGR	13	Unmodified	_ALENPDTASLLGR_	0	MSMS	2	678.859523	1355.70449	NaN	55.459	1	0	0.00014095	1	99.568		4018	2236	21172
A0A8C0PWJ2	no	ALEQEVAQLEK	11	Unmodified	_ALEQEVAQLEK_	0	MULTI-MSMS	2	629.337892	1256.66123	1.3741	54.84	0.5443	-7.1054E-15	0.0010001	1	97.813	22859000	4383	2239	21199
A0A8C0PWJ2	no	ALEQEVAQLEK	11	Unmodified	_ALEQEVAQLEK_	0	MULTI-MATCH	2	629.337892	1256.66123	-0.012362	52.733	0.77964	-7.1054E-15	NaN	0	NaN	36132000	4383	2239	21210
A0A8I3ND03	no	ALEQKPDDAQYYCQR	15	Unmodified	_ALEQKPDDAQYYCQR_	1	MULTI-MSMS	2	942.930882	1883.84721	0.41029	29.39	0.44021	0	0.00033165	1	107.85	17481000	6391	2240	21217
A0A8C0QQJ3	no	ALEQLAQQGK	10	Unmodified	_ALEQLAQQGK_	0	MULTI-MSMS	2	543.301113	1084.58767	0.64476	25.479	0.27116	-3.5527E-15	0.042104	1	47.657	1882400	433	2241	21229
A0A8P0SB10	no	ALEQPLEQLAQYGR	14	Unmodified	_ALEQPLEQLAQYGR_	0	MULTI-MSMS	2	808.425562	1614.83657	1.8447	80.1	0.44197	-1.4211E-14	0.0028509	1	68.355	22177000	1328	2243	21251
A0A8P0T982	no	ALEQQVEEMK	10	Unmodified	_ALEQQVEEMK_	0	MULTI-MSMS	2	602.797546	1203.58054	-0.24596	39.194	0.85042	0	0.00068533	3	170.22	702820000	243	2245	21258
A0A8P0T982	no	ALEQQVEEMK	10	Oxidation (M)	_ALEQQVEEM(ox)K_	0	MULTI-MATCH	2	610.795003	1219.57545	1.5501	22.277	0.40669	0	NaN	0	NaN	1920400	243	2245	21283
A0A8P0T982	no	ALEQQVEEMKTQLEELEDELQATEDAK	27	Unmodified	_ALEQQVEEMKTQLEELEDELQATEDAK_	1	MULTI-MSMS	3	1049.83437	3146.48128	-1.2556	107.38	1.6009	-1.4211E-14	4.6145E-06	1	62.032	90693000	243	2246	21291
A0A8P0T982	no	ALEQQVEEMKTQLEELEDELQATEDAK	27	Unmodified	_ALEQQVEEMKTQLEELEDELQATEDAK_	1	MULTI-MSMS	4	787.627598	3146.48128	-0.48972	107.38	0.40903	0	0.0068917	2	31.173	45118000	243	2246	21292
A0A8C0PBL5	no	ALEQSPGLSTLQK	13	Unmodified	_ALEQSPGLSTLQK_	0	MSMS	2	686.377549	1370.74054	NaN	40.964	1	0	5.1236E-07	1	122.69		3524	2247	21307
A0A8P0PNQ3	no	ALESIEYVQTFK	12	Unmodified	_ALESIEYVQTFK_	0	MULTI-MSMS	2	714.374475	1426.7344	2.8526	68.917	0.37373	0	0.0001592	2	121.83	10172000	5140	2251	21322
A0A8C0SKP0	no	ALESISSDQQSEMVK	15	Unmodified	_ALESISSDQQSEMVK_	0	MULTI-MSMS	2	826.395809	1650.77707	-1.4141	41.255	0.23801	7.1054E-15	7.9251E-06	1	140.39	10079000	2514	2252	21330
A0A8P0TQH9	no	ALESLIEMIQK	11	Unmodified	_ALESLIEMIQK_	0	MULTI-MSMS	2	637.854864	1273.69517	-1.5323	92.886	0.44267	0	0.00055454	1	113.62	28126000	3803	2253	21342
A0A8C0N3T6	no	ALESSIAPIVIFASNR	16	Unmodified	_ALESSIAPIVIFASNR_	0	MULTI-SECPEP	2	844.472512	1686.93047	2.5066	93.896	0.37358	0	0.050003	1	51.875	29901000	2194	2254	21354
A0A8C0MLS4	no	ALESVNNEYAIMPLPTIK	18	Unmodified	_ALESVNNEYAIMPLPTIK_	0	MULTI-MSMS	3	668.355448	2002.04451	-1.0424	87.505	0.50988	1.4211E-14	0.0026351	1	47.204	15210000	1226	2255	21360
A0A8C0PTC8	no	ALETIGANLQK	11	Unmodified	_ALETIGANLQK_	0	MULTI-MSMS	2	579.32987	1156.64519	-3.5918	39.889	1.1206	0	0.0014828	1	90.601	13442000	1464	2257	21376
A0A8I3Q2L7	no	ALETLTGALFQRPPLIAAVK	20	Unmodified	_ALETLTGALFQRPPLIAAVK_	1	MULTI-MSMS	3	703.75253	2108.23576	-1.2548	93.147	0.2708	0	0.00036895	1	57.616	23309000	3804	2259	21387
A0A8I3PUE6	no	ALETNTHVK	9	Unmodified	_ALETNTHVK_	0	MULTI-MSMS	2	506.774731	1011.53491	-0.2688	10.218	0.32261	0	0.0015969	1	113.26	33059000	3656	2260	21393
A0A8I3Q1P1	no	ALEVAEYLTPVLK	13	Unmodified	_ALEVAEYLTPVLK_	0	MULTI-MSMS	2	723.416143	1444.81773	0.64237	90.903	0.81475	1.4211E-14	6.4594E-07	3	178.08	189860000	3819	2261	21408
A0A8I3NXD1	no	ALEVIKPAHILQEK	14	Unmodified	_ALEVIKPAHILQEK_	1	MULTI-MSMS	4	397.990983	1587.93483	-0.35971	40.45	1.287	0	0.02645	1	37.897	251250000	5149	2263	21423
A0A8I3NXD1	no	ALEVIKPAHILQEK	14	Unmodified	_ALEVIKPAHILQEK_	1	MULTI-MATCH	2	794.97469	1587.93483	6.4494	40.335	0.23705	-7.1054E-15	NaN	0	NaN	5466800	5149	2263	21438
A0A8I3NXD1	no	ALEVIKPAHILQEKEEQHQLAVTAYLK	27	Unmodified	_ALEVIKPAHILQEKEEQHQLAVTAYLK_	2	MULTI-MATCH	3	1033.91155	3098.71282	0.5457	64.376	0.16982	0	NaN	0	NaN	19845000	5149	2264	21448
A0A8C0T6S2	no	ALEYLCQMFR	10	Unmodified	_ALEYLCQMFR_	0	MULTI-MATCH	2	665.817758	1329.62096	-7.0725	87.265	0.37285	0	NaN	0	NaN	10166000	5837	2266	21465
A0A8C0MVT2	no	ALEYTIYNQELNETR	15	Unmodified	_ALEYTIYNQELNETR_	0	MULTI-MSMS	2	928.95488	1855.89521	-0.51238	67.538	0.47467	0	1.9864E-05	1	133.05	52292000	1885	2267	21471
A0A8P0T8A4	no	ALFAGDIEEMEER	13	Unmodified	_ALFAGDIEEMEER_	0	MULTI-MSMS	2	755.348131	1508.68171	-0.40976	75.898	0.5084	-1.4211E-14	0.00066966	1	87.184	45228000	721	2268	21483
A0A8I3MEV9	no	ALFAISCLVR	10	Unmodified	_ALFAISCLVR_	0	MULTI-MSMS	2	575.326076	1148.6376	0.35788	84.069	0.44012	0	0.0017962	1	98.629	14496000	4809	2269	21495
A0A8C0PU06	no	ALFDFNGNDEEDLPFK	16	Unmodified	_ALFDFNGNDEEDLPFK_	0	MSMS	2	935.928331	1869.84211	NaN	97.105	1	0	1.5333E-08	1	115.14		4336;6647	2270	21504
A0A8C0PU06	no	ALFDFNGNDEEDLPFKK	17	Unmodified	_ALFDFNGNDEEDLPFKK_	1	MULTI-MSMS	2	999.975812	1997.93707	1.9848	83.024	0.27139	0	1.9316E-07	2	147.87	13276000	4336;6647	2271	21516
A0A8I3S292	no	ALFDSYTNLER	11	Unmodified	_ALFDSYTNLER_	0	MSMS	2	664.827692	1327.64083	NaN	70.304	1	0	0.0013839	1	90.696		3417	2272	21522
A0A8C0NRD9	no	ALFEEVPELLTETEK	15	Unmodified	_ALFEEVPELLTETEK_	0	MULTI-MSMS	2	874.45365	1746.89275	-0.70982	96.966	0.91568	0	1.7102E-06	1	148.28	218870000	3057	2274	21536
A0A8C0MI84	no	ALFGLQK	7	Unmodified	_ALFGLQK_	0	MULTI-MATCH	2	388.736889	775.459225	-0.33134	45.514	0.47673	0	NaN	0	NaN	6581100	1394	2275	21548
A0A8I3MCN5	no	ALFIVPR	7	Unmodified	_ALFIVPR_	0	MULTI-MSMS	2	408.260531	814.506509	0.36611	54.986	0.40956	0	0.027639	2	88.627	3274200	4482	2276	21551
A0A8I3MLN4	no	ALFPAPLTQISTPMFLPSAQVSYPGR	26	Unmodified	_ALFPAPLTQISTPMFLPSAQVSYPGR_	0	MULTI-MSMS	3	930.494679	2788.46221	-2.8064	104.69	0.34002	-1.4211E-14	0.064051	1	8.2867	4677900	2222	2279	21578
A0A8I3N1C5	no	ALFPGDSEIDQLFR	14	Unmodified	_ALFPGDSEIDQLFR_	0	MULTI-MSMS	2	804.406837	1606.79912	0.1989	99.779	0.40673	0	1.1166E-06	1	156.48	97838000	2601	2280	21582
A0A8I3RP75	no	ALFQNTER	8	Unmodified	_ALFQNTER_	0	MULTI-MSMS	2	489.753798	977.493044	-0.64137	25.898	0.43992	0	0.008299	1	102.71	5649000	4452	2281	21594
A0A8C0TF17	no	ALFSQTSSAVSLR	13	Unmodified	_ALFSQTSSAVSLR_	0	MULTI-MSMS	2	683.869891	1365.72523	-0.13637	56.859	0.95357	0	0.00025306	2	97.813	19559000	5977	2282	21605
A0A8I3SCA7	no	ALFSVGFPVPK	11	Unmodified	_ALFSVGFPVPK_	0	MULTI-MSMS	2	581.336967	1160.65938	0.5374	83.877	0.71043	0	0.0035604	1	76.478	29703000	1519	2283	21610
A0A8I3RUG2	no	ALFVSAFPQQLTMK	14	Unmodified	_ALFVSAFPQQLTMK_	0	MULTI-MSMS	2	790.928894	1579.84324	0.47482	88.791	0.883	-1.4211E-14	1.9942E-07	2	172.1	88138000	2811	2284	21622
A0A8I3RUG2	no	ALFVSAFPQQLTMK	14	Unmodified	_ALFVSAFPQQLTMK_	0	MULTI-MATCH	2	790.928894	1579.84324	-0.53727	85.208	0.10278	0	NaN	0	NaN	4644400	2811	2284	21630
A0A8C0NUK7	no	ALGAAEPPR	9	Unmodified	_ALGAAEPPR_	0	MULTI-MSMS	2	441.245609	880.476666	-0.0064564	17.319	0.4416	0	0.020135	1	64.207	10939000	3177	2285	21633
A0A8I3P6L5	no	ALGAALTPFNPLAGLR	16	Unmodified	_ALGAALTPFNPLAGLR_	0	MULTI-MSMS	2	791.459207	1580.90386	3.7287	96.412	0.40844	1.4211E-14	0.0024458	1	60.641	47960000	5554	2286	21645
A0A8P0T542	no	ALGALVDSCAPGLCPDWDSWDASKPVNNAR	30	Unmodified	_ALGALVDSCAPGLCPDWDSWDASKPVNNAR_	1	MULTI-MSMS	3	1081.50464	3241.49208	-1.0137	91.297	0.83841	0	1.1688E-53	3	171.73	318810000	6595;2676	2287	21658
A0A8C0PCJ2	no	ALGANVATTTNQAMR	15	Unmodified	_ALGANVATTTNQAMR_	0	MULTI-MSMS	2	759.888289	1517.76202	1.923	36.619	0.51011	-7.1054E-15	3.9792E-05	1	124.12	9942000	3841	2288	21677
A0A8C0MCS9	no	ALGCAQQAQQPR	12	Unmodified	_ALGCAQQAQQPR_	0	MSMS	2	664.33041	1326.64627	NaN	16.272	1	0	0.00026621	1	99.802		1180	2289	21683
A0A8C0MCS9	no	ALGCAQQAQQPR	12	Unmodified	_ALGCAQQAQQPR_	0	MULTI-MATCH	2	664.33041	1326.64627	-0.46911	16.208	0.10259	0	NaN	0	NaN	2628700	1180	2289	21686
A0A8C0P9T7	no	ALGCLLEAVLASR	13	Unmodified	_ALGCLLEAVLASR_	0	MULTI-MSMS	2	686.884487	1371.75442	1.0607	100.06	0.57578	0	2.6794E-05	1	140.49	54848000	3751	2290	21691
A0A8C0PQ10	no	ALGDQIIFVNRPDK	14	Unmodified	_ALGDQIIFVNRPDK_	1	MULTI-SECPEP	2	793.438472	1584.86239	-0.84346	58.582	0.33933	0	0.020489	1	125.24	10786000	4267	2292	21703
A0A8I3MFB6	no	ALGDSSPSQAMQEYIAVVK	19	Unmodified	_ALGDSSPSQAMQEYIAVVK_	0	MSMS	2	997.498597	1992.98264	NaN	88.934	1	0	0.022644	1	42.809		784	2293	21710
A0A8P0P608	no	ALGDTWLQIK	10	Unmodified	_ALGDTWLQIK_	0	MULTI-MSMS	2	572.821681	1143.62881	3.6794	74.865	0.47692	0	0.0069058	1	74.301	18570000	870	2294	21715
A0A8C0NDB8	no	ALGFPEGLVIQAYFACEK	18	Unmodified	_ALGFPEGLVIQAYFACEK_	0	MSMS	2	1007.01114	2012.00773	NaN	103.88	1	0	5.9555E-05	1	81.494		2559	2297	21731
A0A8I3N305	no	ALGFPLERPK	10	Unmodified	_ALGFPLERPK_	1	MULTI-MSMS	2	564.332216	1126.64988	1.5572	42.717	1.0521	-7.1054E-15	0.026849	1	78.516	92200000	4535	2298	21740
A0A8I3NPV7	no	ALGGLLSGLAQEAFHGHQGITEELLR	26	Unmodified	_ALGGLLSGLAQEAFHGHQGITEELLR_	0	MULTI-MSMS	3	906.483831	2716.42966	-0.40197	98.829	0.20338	0	0.00013856	1	46.399	12525000	4448	2301	21754
A0A8C0NCY0	yes	ALGLDSANEK	10	Unmodified	_ALGLDSANEK_	0	MULTI-MSMS	2	509.264196	1016.51384	0.28502	24.816	0.57591	-3.5527E-15	0.00051103	1	122.19	22504000	2542	2304	21766
A0A8I3MI98	no	ALGLDTGQQQDAQEFSK	17	Unmodified	_ALGLDTGQQQDAQEFSK_	0	MULTI-MSMS	2	918.442137	1834.86972	1.027	52.163	0.40718	7.1054E-15	1.3875E-20	1	200.93	29924000	910	2305	21777
A0A8I3NGN3	no	ALGLHLASLSGSALQLLAAR	20	Unmodified	_ALGLHLASLSGSALQLLAAR_	0	MULTI-SECPEP	3	654.721341	1961.14219	-0.54034	96.646	0.2702	0	0.021889	1	41.323	12131000	5776	2306	21788
A0A8I3PMH5	no	ALGLNTDDPYEELR	14	Unmodified	_ALGLNTDDPYEELR_	0	MULTI-MSMS	2	803.391384	1604.76822	0.82897	71.448	0.60909	0	0.00014212	1	115.18	26522000	3907	2307	21794
A0A8I3PMH5	no	ALGLNTDDPYEELR	14	Unmodified	_ALGLNTDDPYEELR_	0	MULTI-MATCH	2	803.391384	1604.76822	-1.5334	70.958	0.50916	-1.4211E-14	NaN	0	NaN	23056000	3907	2307	21803
A0A8I3PMD4	no	ALGLSNFSSR	10	Unmodified	_ALGLSNFSSR_	0	MULTI-MSMS	2	526.28018	1050.54581	0.75994	48.927	0.64323	0	0.00086353	2	166.52	74573000	6511;5718	2309	21809
A0A8C0SIR3	no	ALGLTPGELAER	12	Unmodified	_ALGLTPGELAER_	0	MULTI-MSMS	2	613.840602	1225.66665	0.54831	54.283	0.78062	0	6.3921E-05	1	132.88	76213000	5493	2310	21821
A0A8C0QJN9	no	ALGMMGLVR	9	Unmodified	_ALGMMGLVR_	0	MULTI-MSMS	2	474.26189	946.509228	-1.0407	61.393	0.4405	7.1054E-15	0.0057169	1	88.029	36656000	1164	2311	21832
A0A8I3PH84	no	ALGNICYDSHEGR	13	Unmodified	_ALGNICYDSHEGR_	0	MULTI-MSMS	2	746.335889	1490.65723	-0.81394	29.64	0.33918	3.5527E-15	0.0012129	1	79.659	6464300	5141;6500	2312	21846
A0A8C0RKW9	no	ALGQNPTNAEVLK	13	Unmodified	_ALGQNPTNAEVLK_	0	MULTI-MSMS	2	677.869891	1353.72523	1.0181	35.617	1.4965	0	1.5318E-05	3	164.97	1124500000	5013	2316	21873
A0A8C0RKW9	no	ALGQNPTNAEVLK	13	Deamidation (NQ)	_ALGQNPTN(de)AEVLK_	0	MULTI-MSMS	2	678.361899	1354.70924	1.5522	39.285	0.2047	0	0.00023072	1	137.98	6549500	5013	2316	21890
O97575	no	ALGQNPTNAEVLR	13	Unmodified	_ALGQNPTNAEVLR_	0	MULTI-SECPEP	2	691.872965	1381.73138	-0.44748	38.083	0.30531	0	0.0033672	1	126.29	18895000	1746	2317	21900
A0A8I3N7Q9	no	ALGSVGPVDLLVNNAAVALLQPFLEVTK	28	Unmodified	_ALGSVGPVDLLVNNAAVALLQPFLEVTK_	0	MULTI-MSMS	3	950.210937	2847.61098	0.46759	112.38	0.27239	0	4.7829E-06	1	56.903	23053000	2875	2320	21914
A0A8I3SCX0	no	ALGTEVIQLFPEK	13	Unmodified	_ALGTEVIQLFPEK_	0	MSMS	2	722.905942	1443.79733	NaN	85.109	1	0	1.3361E-06	1	120.06		1799	2321	21925
A0A8P0SBA8	no	ALGTHVVHSTHTLPLTMTSQQGVK	24	Unmodified	_ALGTHVVHSTHTLPLTMTSQQGVK_	0	MULTI-MSMS	4	636.590424	2542.33259	1.149	36.917	0.47466	0	0.00026232	1	44.953	4043000	6642	2322	21938
A0A8C0MZJ3	no	ALGTLGMTTNEK	12	Unmodified	_ALGTLGMTTNEK_	0	MULTI-MSMS	2	618.318645	1234.62274	-0.83747	37.131	0.66203	7.1054E-15	9.8739E-06	1	195.79	60727000	1713	2323	21946
A0A8I3SCB6	no	ALGTLVSHVTLR	12	Unmodified	_ALGTLVSHVTLR_	0	MULTI-MSMS	2	633.880062	1265.74557	-0.030536	49.302	0.54286	0	0.00067675	1	93.667	37302000	3764	2324	21958
A0A8I3N3V4	no	ALGTPNNEVWPEVESLQDYK	20	Unmodified	_ALGTPNNEVWPEVESLQDYK_	0	MULTI-MSMS	3	763.705974	2288.09609	0.48988	91.588	0.62834	0	0.017953	2	27.493	22809000	4359	2325	21965
A0A8I3N3V4	no	ALGTPNNEVWPEVESLQDYK	20	Unmodified	_ALGTPNNEVWPEVESLQDYK_	0	MULTI-MATCH	3	763.705974	2288.09609	0.81108	90.287	0.50994	0	NaN	0	NaN	9636100	4359	2325	21981
A0A8I3N3V4	no	ALGTPNNEVWPEVESLQDYK	20	Unmodified	_ALGTPNNEVWPEVESLQDYK_	0	MULTI-MATCH	3	763.705974	2288.09609	1.4453	90.977	0.67749	0	NaN	0	NaN	13963000	4359	2325	21982
A0A8P0SJL7	no	ALGTVDGEDDDDDELGDEAMMALDQSLASLFAEQK	35	Unmodified	_ALGTVDGEDDDDDELGDEAMMALDQSLASLFAEQK_	0	MULTI-MSMS	3	1238.87675	3713.60841	0.97055	112.15	0.13616	0	0.023263	1	18.867	7466200	5057	2326	21989
A0A8C0Z5V7	no	ALGVEQDLALPAIAVIGDQSSGK	23	Unmodified	_ALGVEQDLALPAIAVIGDQSSGK_	0	MULTI-SECPEP	3	751.409269	2251.20598	0.52064	97.615	0.40583	0	0.0023611	1	46.46	8886800	6305;322;321	2328	21996
A0A8I3N305	no	ALGVLAQLIWSR	12	Unmodified	_ALGVLAQLIWSR_	0	MULTI-MSMS	2	663.898254	1325.78196	-0.053872	100.4	1.6646	0	4.3529E-05	4	173.37	345380000	4535	2329	22014
A0A8I3N305	no	ALGVLAQLIWSR	12	Unmodified	_ALGVLAQLIWSR_	0	MULTI-MSMS	2	663.898254	1325.78196	-0.30576	102.2	0.3391	0	0.00053096	1	96.89	6723100	4535	2329	22015
A0A8I3N305	no	ALGVLAQLIWSR	12	Unmodified	_ALGVLAQLIWSR_	0	MULTI-MSMS	2	663.898254	1325.78196	-2.5508	114.11	0.64597	0	0.04874	1	41.54	2254700	4535	2329	22016
A0A8I3N305	no	ALGVLAQLIWSR	12	Unmodified	_ALGVLAQLIWSR_	0	MSMS	2	663.898254	1325.78196	NaN	110.68	1	0	0.010595	1	59.067		4535	2329	22017
A0A8I3N305	no	ALGVLAQLIWSR	12	Unmodified	_ALGVLAQLIWSR_	0	MSMS	2	663.898254	1325.78196	NaN	112.53	1	0	0.043542	1	45.137		4535	2329	22018
A0A8I3N305	no	ALGVLAQLIWSR	12	Unmodified	_ALGVLAQLIWSR_	0	MSMS	2	663.898254	1325.78196	NaN	117.65	1	0	0.065103	1	41.876		4535	2329	22019
A0A8I3N305	no	ALGVLAQLIWSR	12	Unmodified	_ALGVLAQLIWSR_	0	MULTI-MATCH	2	663.898254	1325.78196	-1.4695	105.09	0.1692	1.4211E-14	NaN	0	NaN	2195100	4535	2329	22042
A0A8P0SJL7	no	ALGVQRPK	8	Unmodified	_ALGVQRPK_	1	MULTI-MSMS	2	434.771794	867.529036	-0.40672	13.828	1.0453	0	0.043731	1	99.384	19813000	5057	2330	22045
A0A8I3P0V5	no	ALHCCR	6	Unmodified	_ALHCCR_	0	MULTI-MSMS	2	408.683807	815.353062	-1.8491	6.9375	0.67953	0	0.051974	1	82.141	2210100	6461	2331	22053
A0A8C0RSI7	no	ALHGEATSSATSETQPGGTNTESFDNLESGMPNK	34	Unmodified	_ALHGEATSSATSETQPGGTNTESFDNLESGMPNK_	0	MULTI-MSMS	3	1155.84974	3464.5274	1.0298	54.754	0.54482	0	1.0072E-06	1	53.091	16606000	4598;6620	2332	22058
A0A8I3NDI5	no	ALHHGIDLEK	10	Unmodified	_ALHHGIDLEK_	0	MULTI-MSMS	3	378.208495	1131.60366	-0.87306	15.608	0.20443	1.7764E-15	0.065686	1	24.465	9983600	5552	2333	22072
A0A8I3NDI5	no	ALHHGIDLEK	10	Unmodified	_ALHHGIDLEK_	0	MULTI-MSMS	2	566.809105	1131.60366	0.28044	15.639	0.20443	0	2.9586E-05	1	211.48	14820000	5552	2333	22073
A0A8C0NNF7	no	ALHIPEQLPR	10	Unmodified	_ALHIPEQLPR_	0	MULTI-MSMS	3	391.89614	1172.66659	-1.0679	42.556	1.3578	-7.1054E-15	0.021078	1	46.022	22834000	2944	2334	22094
A0A8I3PQW0	no	ALHLGNNVLQSLPSR	15	Unmodified	_ALHLGNNVLQSLPSR_	0	MULTI-MSMS	2	809.95482	1617.89509	0.86183	59.327	0.17023	0	6.1377E-15	1	211.67	40324000	1365	2335	22102
A0A8I3S8P3	no	ALHLLAVLEK	10	Unmodified	_ALHLLAVLEK_	0	MSMS	3	369.569253	1105.68593	NaN	61.453	1	0	0.0022002	1	84.213		2090	2336	22108
A0A8C0PNR7	no	ALHLQEEAK	9	Unmodified	_ALHLQEEAK_	0	MULTI-MSMS	2	519.782556	1037.55056	1.4513	15.775	0.20345	0	0.0013906	1	131.41	6277900	432	2338	22113
A0A8I3NUK8	no	ALHSVLQTVPLGELR	15	Unmodified	_ALHSVLQTVPLGELR_	0	MULTI-MSMS	2	816.975222	1631.93589	-0.51392	65.367	0.67892	0	1.656E-09	2	177.04	98354000	6204	2344	22132
A0A8I3S533	no	ALHTVQYGLLK	11	Unmodified	_ALHTVQYGLLK_	0	MULTI-MSMS	3	414.911679	1241.71321	-0.59605	38.761	0.37362	0	0.0076199	1	56.202	35755000	1489	2345	22144
A0A8I3S533	no	ALHTVQYGLLK	11	Unmodified	_ALHTVQYGLLK_	0	MULTI-MSMS	2	621.86388	1241.71321	2.6253	38.797	0.2376	0	0.0066611	1	68.846	7419000	1489	2345	22145
A0A8I3MR37	no	ALHVRPESGR	10	Unmodified	_ALHVRPESGR_	1	MULTI-MATCH	3	374.54399	1120.61014	-0.45789	9.5875	0.37339	0	NaN	0	NaN	6037600	1922	2346	22162
A0A8C0T481	no	ALHVVEDLR	9	Unmodified	_ALHVVEDLR_	0	MULTI-SECPEP	3	351.201341	1050.58219	0.038178	30.339	0.78162	3.5527E-15	0.0083583	1	116.3	64461000	5771;5852	2347	22165
A0A8C0TD64	no	ALIAAQYSGAQVR	13	Unmodified	_ALIAAQYSGAQVR_	0	MULTI-MSMS	2	674.372601	1346.73065	0.10543	42.789	1.463	0	3.217E-06	2	173.37	1751100000	5949	2348	22182
A0A8C0TD64	no	ALIAAQYSGAQVR	13	Unmodified	_ALIAAQYSGAQVR_	0	MSMS	2	674.372601	1346.73065	NaN	45.68	1	0	0.0028934	1	68.525		5949	2348	22183
A0A8C0TA90	no	ALIAEHQTFMEEMTR	15	Unmodified	_ALIAEHQTFMEEMTR_	0	MULTI-MSMS	2	903.929296	1805.84404	-3.5453	61.8	0.23914	0	5.9411E-06	1	142.91	12919000	3272;5880;2035;6641	2349	22198
A0A8C0NST9	no	ALIAGGGAPEIELALR	16	Unmodified	_ALIAGGGAPEIELALR_	0	MULTI-MSMS	2	775.948672	1549.88279	0.64866	83.376	1.1522	0	0.0014751	2	64.65	1218400000	3109	2350	22202
A0A8I3S0A8	no	ALIDGTEAISIQK	13	Unmodified	_ALIDGTEAISIQK_	0	MULTI-MSMS	2	679.879924	1357.7453	-1.9728	59.154	1.6593	0	0.00032252	3	96.015	45550000	1909	2351	22218
A0A8P0N992	no	ALIDPSSGLPNR	12	Unmodified	_ALIDPSSGLPNR_	0	MULTI-MSMS	2	620.338227	1238.6619	3.2502	50.383	1.0563	0	0.00035295	2	105.4	59372000	1684	2352	22233
A0A8C0TF60	no	ALIDWIQLQEK	11	Unmodified	_ALIDWIQLQEK_	0	MULTI-MSMS	2	678.879727	1355.7449	-0.46504	92.419	0.33794	0	0.001588	1	89.029	8284200	3987	2353	22245
A0A8I3NS67	no	ALIEHEMK	8	Unmodified	_ALIEHEMK_	0	MULTI-MSMS	2	485.754953	969.495352	-0.2159	16.439	0.56828	0	0.008569	1	101.28	192160000	5198	2354	22257
A0A8I3MTR7	no	ALIESYQNLTR	11	Unmodified	_ALIESYQNLTR_	0	MULTI-MATCH	2	654.351334	1306.68811	-4.8575	54.991	1.0894	0	NaN	0	NaN	57051000	2375	2355	22280
A0A8I3NYT2	no	ALIGDDVGLTSYK	13	Unmodified	_ALIGDDVGLTSYK_	0	MULTI-MSMS	2	676.358825	1350.7031	0.42977	63.466	0.4079	0	0.0068804	1	60.255	32771000	1792	2356	22283
A0A8I3PM68	no	ALILNTPNNPVGK	13	Unmodified	_ALILNTPNNPVGK_	0	MULTI-MSMS	2	675.890626	1349.7667	-0.32704	50.357	0.64743	0	4.4976E-05	1	131.5	73757000	1390	2359	22303
A0A8I3PK79	no	ALILVGGYGTR	11	Unmodified	_ALILVGGYGTR_	0	MULTI-MSMS	2	560.329673	1118.64479	-0.4068	58.526	0.88095	0	0.016476	1	56.916	39384000	5715	2360	22316
A0A8I3S6F7	no	ALINADELANDVAGAEALLDR	21	Unmodified	_ALINADELANDVAGAEALLDR_	0	MULTI-MSMS	3	718.706085	2153.09643	0.51341	108.17	0.78323	0	1.8519E-13	1	130.05	1750300000	6594;6533	2361	22330
A0A8I3S6F7	no	ALINADELANDVAGAEALLDR	21	Unmodified	_ALINADELANDVAGAEALLDR_	0	MULTI-MSMS	2	1077.55549	2153.09643	0.46092	108.17	0.17053	0	6.9661E-05	1	71.98	4935900	6594;6533	2361	22331
A0A8I3S6F7	no	ALINADELANDVAGAEALLDR	21	Unmodified	_ALINADELANDVAGAEALLDR_	0	MULTI-MSMS	3	718.706085	2153.09643	-2.1973	108.77	0.16891	1.4211E-14	0.015665	1	27.542	2380300	6594;6533	2361	22332
A0A8I3S6F7	no	ALINADELANDVAGAEALLDR	21	Deamidation (NQ)	_ALINADELAN(de)DVAGAEALLDR_	0	MULTI-MSMS	3	719.03409	2154.08044	0.13573	97.082	0.23731	-1.4211E-14	0.00025132	1	56.29	22149000	6594;6533	2361	22348
A0A8I3S6F7	no	ALINADELANDVAGAEALLDR	21	Deamidation (NQ)	_ALIN(de)ADELANDVAGAEALLDR_	0	MULTI-MSMS	3	719.03409	2154.08044	-0.24812	109.88	0.50895	0	0.00036154	1	51.526	7149400	6594;6533	2361	22349
A0A8I3S6F7	no	ALINADELANDVAGAEALLDR	21	Deamidation (NQ)	_ALINADELAN(de)DVAGAEALLDR_	0	MULTI-MATCH	3	719.03409	2154.08044	0.14186	109.08	0.47479	0	NaN	0	NaN	15702000	6594;6533	2361	22362
A0A8I3PX00	no	ALINDELVEWK	11	Unmodified	_ALINDELVEWK_	0	MULTI-MSMS	2	665.356085	1328.69762	2.6619	80.814	1.5976	0	0.00083508	2	101.11	207700000	2689	2362	22366
A0A8P0P3Q7	no	ALITFAGMIPYR	12	Unmodified	_ALITFAGMIPYR_	0	MULTI-MSMS	2	676.873391	1351.73223	1.1215	93.977	0.83177	0	0.0061801	1	63.216	189220000	857	2365	22391
A0A8C0YYZ5	no	ALIVDESCR	9	Unmodified	_ALIVDESCR_	0	MULTI-MSMS	2	531.766049	1061.51754	-0.78689	30.157	0.40577	0	0.044663	1	51.059	8378700	1310	2366	22404
A0A8C0T6H9	no	ALIVLAHAEK	10	Unmodified	_ALIVLAHAEK_	0	MULTI-MSMS	2	532.826766	1063.63898	-0.0053614	28.528	0.81638	-3.5527E-15	0.012257	1	66.621	41936000	2039	2368	22417
A0A8I3RWC4	no	ALIVVPCAEGK	11	Unmodified	_ALIVVPCAEGK_	0	MULTI-MSMS	2	578.823366	1155.63218	0.052901	48.332	0.88387	0	0.0024883	2	82.749	43677000	4842	2370	22441
A0A8I3NIL1	no	ALIVVPYAEGVIPDETK	17	Unmodified	_ALIVVPYAEGVIPDETK_	0	MULTI-MSMS	2	907.500935	1812.98732	-1.1502	88.41	0.7835	0	0.00095868	2	64.878	65624000	2647	2371	22450
A0A8I3NSA4	no	ALIVVQQGMTPSAK	14	Unmodified	_ALIVVQQGMTPSAK_	0	MULTI-MSMS	2	721.905419	1441.79629	1.7184	49.13	0.71064	0	8.7971E-06	2	145.99	157280000	2956	2372	22463
A0A8C0Q6J6	no	ALKDFVASIDATYAK	15	Unmodified	_ALKDFVASIDATYAK_	1	MULTI-MSMS	2	806.932688	1611.85082	3.49	80.457	0.78127	0	0.0030792	1	78.964	13305000	3042	2374	22485
A0A8I3MRC0	no	ALKDLLTWVIEGK	13	Unmodified	_ALKDLLTWVIEGK_	1	MULTI-MSMS	2	743.437409	1484.86027	2.6555	103.52	1.6312	0	3.7268E-06	2	176.18	1147200000	1729	2375	22490
A0A8C0T0X4	no	ALKDPALDSLAYEYER	16	Unmodified	_ALKDPALDSLAYEYER_	1	MULTI-MSMS	2	927.467623	1852.92069	-1.116	65.403	0.71297	0	0.00072929	1	86.944	15179000	2012	2376	22502
A0A8I3PRM4	no	ALKDPNAFLFDHLLTLKPVK	20	Unmodified	_ALKDPNAFLFDHLLTLKPVK_	2	MULTI-MSMS	5	456.868111	2279.30417	0.16219	81.966	0.74806	1.4211E-14	0.00017717	1	65.25	938790000	5820	2377	22516
A0A8I3PRM4	no	ALKDPNAFLFDHLLTLKPVK	20	Unmodified	_ALKDPNAFLFDHLLTLKPVK_	2	MULTI-MATCH	3	760.775335	2279.30417	0.49079	81.982	0.54412	-1.4211E-14	NaN	0	NaN	91309000	5820	2377	22532
A0A8C0RK12	no	ALKDPNQLIR	10	Unmodified	_ALKDPNQLIR_	1	MULTI-MSMS	3	389.899662	1166.67716	0.34519	27.622	0.71259	0	0.054316	1	37.556	68728000	2351	2378	22539
A0A8C0RK12	no	ALKDPNQLIR	10	Unmodified	_ALKDPNQLIR_	1	MULTI-MSMS	2	584.345855	1166.67716	-1.6813	27.622	0.33969	0	0.0048473	1	110.41	16508000	2351	2378	22540
A0A8I3PLU4	no	ALKEDAATFSSLR	13	Unmodified	_ALKEDAATFSSLR_	1	MULTI-MSMS	2	704.875173	1407.73579	-2.0388	42.625	0.67804	0	0.0022917	1	92.112	14988000	4269	2379	22551
A0A8C0QRL7	no	ALKEENIQTLLINPNIATVQTSQGLADK	28	Unmodified	_ALKEENIQTLLINPNIATVQTSQGLADK_	1	MULTI-MSMS	3	1008.21882	3021.63463	0.1466	85.235	0.98278	0	1.7573E-38	1	151.12	64507000	4799	2381	22560
E2RR58	no	ALKEPPRDR	9	Unmodified	_ALKEPPRDR_	2	MULTI-MATCH	2	541.309272	1080.60399	1.0666	8.7873	0.13501	0	NaN	0	NaN	16947000	166	2382	22582
E2RR58	no	ALKEPPRDR	9	Unmodified	_ALKEPPRDR_	2	MULTI-MATCH	3	361.208607	1080.60399	0.25441	10.025	0.87084	-1.7764E-15	NaN	0	NaN	16982000	166	2382	22583
E2RR58	no	ALKEPPRDR	9	Unmodified	_ALKEPPRDR_	2	MULTI-MATCH	3	361.208607	1080.60399	0.74148	8.7665	0.84518	0	NaN	0	NaN	170930000	166	2382	22584
A0A8C0STJ7	no	ALKPEVDKLNIMAAK	15	Unmodified	_ALKPEVDKLNIMAAK_	2	MULTI-MSMS	4	410.990555	1639.93311	0.076961	42.755	0.81421	0	3.0754E-05	3	121.79	426130000	5644	2383	22590
A0A8I3Q1A3	no	ALKPPHVILVHGEQNEMAR	19	Unmodified	_ALKPPHVILVHGEQNEMAR_	1	MULTI-MSMS	5	428.635652	2138.14188	-0.24289	35.153	1.0538	7.1054E-15	0.0028698	1	44.998	6355100	4861	2384	22600
A0A8P0NCS0	no	ALLAEHLLK	9	Acetyl (Protein N-term)	_(ac)ALLAEHLLK_	0	MULTI-MSMS	2	525.321317	1048.62808	-0.28083	83.799	0.33756	0	0.00098388	1	110.12	7574900	6099	2386	22612
A0A8C0S7C7	no	ALLAEIQNGCK	11	Unmodified	_ALLAEIQNGCK_	0	MULTI-MSMS	2	608.821355	1215.62816	1.6004	44.984	0.50928	0	0.00051389	1	114.99	9693300	757	2387	22623
A0A8P0TT16	no	ALLAGQALLLR	11	Unmodified	_ALLAGQALLLR_	0	MULTI-MSMS	2	569.868966	1137.72338	-0.28426	72.766	0.57786	1.4211E-14	0.055027	1	41.448	85286000	6566	2388	22633
A0A8C0QNY0	no	ALLAICAGDAEDY	13	Unmodified	_ALLAICAGDAEDY_	0	MULTI-MSMS	2	691.318842	1380.62313	-0.72058	88.694	0.68096	1.4211E-14	0.0044546	2	64.207	16822000	3029	2389	22645
A0A8C0QNY0	no	ALLAICAGDAEDY	13	Unmodified	_ALLAICAGDAEDY_	0	MULTI-MSMS	2	691.318842	1380.62313	-0.59236	89.029	1.6625	0	0.016548	3	49.813	20174000	3029	2389	22646
P33731	no	ALLAMYTNQAEQCR	14	Unmodified	_ALLAMYTNQAEQCR_	0	MULTI-MSMS	2	834.895257	1667.77596	-2.0999	58.104	0.64525	7.1054E-15	3.008E-11	1	210.64	101620000	198	2392	22669
A0A8C0T3S7	no	ALLAQTTPAAGSQSLSSGTVAK	22	Unmodified	_ALLAQTTPAAGSQSLSSGTVAK_	0	MULTI-MSMS	3	687.039176	2058.0957	0.53469	49.337	0.54286	0	0.01107	1	29.842	29100000	1023	2393	22682
A0A8I3MGN1	no	ALLDFEDK	8	Unmodified	_ALLDFEDK_	0	MULTI-MSMS	2	475.745108	949.475663	2.8623	58.514	0.33933	0	0.054258	1	57.177	5930200	5569	2394	22689
A0A8I3P5E1	no	ALLDLCAAPGGWLQVAAK	18	Unmodified	_ALLDLCAAPGGWLQVAAK_	0	MULTI-MSMS	2	927.500746	1852.98694	-2.9095	98.37	0.23626	0	0.010434	1	42.976	13152000	5720;4999	2396	22699
A0A8C0SU81	no	ALLDPPLELNSDR	13	Unmodified	_ALLDPPLELNSDR_	0	MULTI-MATCH	2	726.888281	1451.76201	2.0119	72.188	0.84765	0	NaN	0	NaN	41310000	5651	2397	22707
A0A8I3MCT0	no	ALLDQLMGTAR	11	Unmodified	_ALLDQLMGTAR_	0	MULTI-MSMS	2	594.823898	1187.63324	0.41371	81.748	0.40806	0	0.00073961	1	105.52	31531000	5356	2398	22711
A0A8I3NG84	no	ALLDSAAPGTVDLEAR	16	Unmodified	_ALLDSAAPGTVDLEAR_	0	MULTI-MSMS	2	799.922852	1597.83115	0.16961	65.758	0.40791	0	0.011656	1	47.712	11761000	546	2399	22723
A0A8I3NM74	no	ALLDSLQLGPDALTVHLINEITK	23	Unmodified	_ALLDSLQLGPDALTVHLINEITK_	0	MULTI-MATCH	3	825.467006	2473.37919	0.11379	106.64	0.78199	0	NaN	0	NaN	188280000	1128;6425	2400	22734
A0A8I3MEC0	no	ALLEDKEK	8	Unmodified	_ALLEDKEK_	1	MULTI-MATCH	2	473.266207	944.517862	-0.73495	12.56	0.3887	0	NaN	0	NaN	2609000	572	2401	22742
A0A8I3MF70	no	ALLEELGLLK	10	Acetyl (Protein N-term)	_(ac)ALLEELGLLK_	0	MULTI-SECPEP	2	570.847364	1139.68018	-0.12665	112.08	0.20462	0	0.014782	1	82.426	19052000	3246	2402	22746
A0A8I3RV50	no	ALLELQLEPEELYQTFQR	18	Unmodified	_ALLELQLEPEELYQTFQR_	0	MULTI-MSMS	3	740.723076	2219.1474	0.63991	103.28	0.81678	0	1.042E-30	2	218.63	1081200000	1269	2403	22755
A0A8I3RV50	no	ALLELQLEPEELYQTFQR	18	Unmodified	_ALLELQLEPEELYQTFQR_	0	MULTI-MSMS	2	1110.58098	2219.1474	1.1907	103.21	0.2723	0	1.8998E-18	1	185.59	63531000	1269	2403	22756
A0A8I3PXJ8	no	ALLENEKK	8	Unmodified	_ALLENEKK_	1	MULTI-MSMS	2	472.7742	943.533846	-0.1657	11.186	0.51375	0	0.036212	1	89.142	32708000	2645	2404	22774
A0A8C0TMU9	no	ALLEPELRPEDR	12	Unmodified	_ALLEPELRPEDR_	1	MSMS	2	719.388448	1436.76234	NaN	43.018	1	0	0.016316	1	78.939		6082	2405	22784
A0A8I3NCB2	no	ALLESIALYLTR	12	Unmodified	_ALLESIALYLTR_	0	MULTI-MSMS	2	681.903202	1361.79185	-0.11648	103.9	0.64591	0	0.0012962	1	84.17	109210000	4013	2406	22788
A0A8I3N9V3	no	ALLFIPR	7	Unmodified	_ALLFIPR_	0	MULTI-MSMS	2	415.268356	828.522159	-0.11213	63.973	1.562	-7.1054E-15	0.023558	3	99.511	3245000000	6384;5365	2407	22800
A0A8I3N9V3	no	ALLFIPR	7	Unmodified	_ALLFIPR_	0	MULTI-MSMS	2	415.268356	828.522159	-0.337	66.08	0.30584	0	0.03804	1	74.832	4389200	6384;5365	2407	22801
A0A8C0M536	no	ALLFVPR	7	Unmodified	_ALLFVPR_	0	MULTI-MSMS	2	408.260531	814.506509	-0.29914	55.964	1.702	0	0.023558	5	99.511	3587800000	849	2409	22832
A0A8C0QH95	no	ALLGSMPSLVPPGLLAAAVSGLGSR	25	Unmodified	_ALLGSMPSLVPPGLLAAAVSGLGSR_	0	MULTI-MSMS	3	778.778639	2333.31409	0.04249	110.85	0.47608	0	0.051827	1	14.264	12104000	4724	2410	22857
A0A8I3PL78	no	ALLLLPLEQGFTFSGICR	18	Unmodified	_ALLLLPLEQGFTFSGICR_	0	MULTI-MSMS	3	679.039683	2034.09722	0.55927	106.58	0.5083	0	4.4603E-05	2	81.692	9095900	1493	2417	22885
A0A8P0PF27	no	ALLLPDYYLVTVMLSGIK	18	Unmodified	_ALLLPDYYLVTVMLSGIK_	0	MULTI-MSMS	3	670.384567	2008.13187	-0.55633	111.77	0.13555	0	0.049104	1	19.057	52347000	6519	2418	22896
A0A8P0PGU6	no	ALLLQGTDSLNR	12	Unmodified	_ALLLQGTDSLNR_	0	MULTI-MSMS	2	650.864608	1299.71466	0.14101	54.127	0.60992	0	5.5409E-05	2	134.25	50521000	5022	2419	22904
[truncated: 35,889 more rows]
