# Supplementary material for: Production, Passaging Stability, and Histological Analysis of Madin–Darby Canine Kidney Cells Cultured in a Low-Serum Medium
Source: Vaccines (Basel). 2024 Aug 30;12(9):991. doi: 10.3390/vaccines12090991 (PMC11435615; doi:10.3390/vaccines12090991)
Supplement: Supplementary file 1 [file vaccines-12-00991-s001.zip › Supplementary File S3/proteome/1.QualityControl/sample/5_1_infected_peptides.txt]

#Accession	Unique protein	Sequence	Length	Modification	Modified sequence	Missed cleavage	Type	Charge	m/z	Mass	Mass error [ppm]	Retention time	Retention length	Retention time calibration	PEP	MS/MS count	Score	Intensity	Protein group IDs	Peptide ID	Evidence ID
A0A8C0M723	no	AAAAAAAAAAPAPEAWPELELAER	24	Acetyl (Protein N-term)	_(ac)AAAAAAAAAAPAPEAWPELELAER_	0	MULTI-MSMS	3	787.400885	2359.18082	0.21754	101.48	2.3088	-1.4211E-14	7.4461E-08	1	84.762	88437000	889	1	10
A0A8I3PZ75	no	AAAAAAAAGDSDSWDADTFSVEDPVRK	27	Acetyl (Protein N-term)	_(ac)AAAAAAAAGDSDSWDADTFSVEDPVRK_	1	MULTI-MSMS	3	912.75097	2735.23108	-1.991	87.011	1.3759	-1.4211E-14	3.2578E-19	3	113.54	126700000	2671	4	30
A0A8C0T552	no	AAAAAAEGVPSTQR	14	Acetyl (Protein N-term)	_(ac)AAAAAAEGVPSTQR_	0	MULTI-MSMS	2	671.341498	1340.66844	0.77723	41.673	0.47659	0	8.1907E-05	1	112.13	45689000	5818	7	42
A0A8I3NH42	no	AAAAAAEHSQR	11	Unmodified	_AAAAAAEHSQR_	0	MULTI-MATCH	2	541.770511	1081.52647	-2.5296	8.3457	0.10703	0	NaN	0	NaN	5133300	4254	8	47
A0A8I3PZP0	no	AAAAAAGAGPEMVR	14	Acetyl (Protein N-term)	_(ac)AAAAAAGAGPEMVR_	0	MULTI-MSMS	2	642.821886	1283.62922	-0.18026	52.944	1.0201	0	4.6559E-06	2	145.89	79840000	6031	9	57
A0A8I3PZP0	no	AAAAAAGAGPEMVR	14	Acetyl (Protein N-term),Oxidation (M)	_(ac)AAAAAAGAGPEM(ox)VR_	0	MSMS	2	650.819344	1299.62413	NaN	38.86	1	0	0.0013962	1	66.19		6031	9	61
A0A8C0PUF0	no	AAAAAAGGEGR	11	Acetyl (Protein N-term)	_(ac)AAAAAAGGEGR_	0	MULTI-MSMS	2	472.23323	942.451907	0.11473	22.149	0.2371	0	8.5787E-05	1	145.72	10982000	3505	10	73
A0A8P0TBA3	no	AAAAAAPAAPTAAPAAQESGTIPK	24	Unmodified	_AAAAAAPAAPTAAPAAQESGTIPK_	0	MULTI-MSMS	3	702.039287	2103.09603	-0.44686	37.569	0.64707	0	0.03792	1	18.503	66012000	3643	11	82
A0A8C0RUD1	no	AAAAAAQGGGGGEPR	15	Acetyl (Protein N-term)	_(ac)AAAAAAQGGGGGEPR_	0	MSMS	2	641.810365	1281.60618	NaN	26.178	1	0	0.0051265	1	55.314		592	12	92
A0A8C0PRU0	no	AAAAAAWEEPSSGNGTAR	18	Unmodified	_AAAAAAWEEPSSGNGTAR_	0	MULTI-MSMS	2	858.900439	1715.78633	1.6768	31.944	0.71317	0	4.4138E-08	2	114.72	12620000	4296	13	107
A0A8C0PRU0	no	AAAAAAWEEPSSGNGTAR	18	Deamidation (NQ)	_AAAAAAWEEPSSGN(de)GTAR_	0	MULTI-MSMS	2	859.392447	1716.77034	-1.8053	36.08	0.4742	0	2.588E-08	1	141.38	25082000	4296	13	131
A0A8C0PRU0	no	AAAAAAWEEPSSGNGTAR	18	Deamidation (NQ)	_AAAAAAWEEPSSGN(de)GTAR_	0	MULTI-MSMS	2	859.392447	1716.77034	-2.6958	37.408	0.4428	0	1.9694E-06	1	109.15	15901000	4296	13	132
A0A8C0SX68	no	AAAAAEQQQFYLLLGNLLSPDNVVR	25	Acetyl (Protein N-term)	_(ac)AAAAAEQQQFYLLLGNLLSPDNVVR_	0	MULTI-MSMS	3	915.151969	2742.43408	0.96635	112.24	0.17007	0	2.2724E-06	1	72.805	13430000	5699	14	144
A0A8I3ND03	no	AAAAAGPATAPK	12	Acetyl (Protein N-term)	_(ac)AAAAAGPATAPK_	0	MULTI-MSMS	2	519.782556	1037.55056	0.41978	23.719	0.64634	3.5527E-15	0.00089886	1	79.986	81465000	6391	15	156
A0A8P0S797	no	AAAAALGPGPLR	12	Acetyl (Protein N-term)	_(ac)AAAAALGPGPLR_	0	MULTI-MSMS	2	553.819473	1105.62439	0.29997	65.532	0.9513	0	2.4523E-05	2	141.39	15719000	6579	17	173
A0A8I3NI63	no	AAAAECDVVMAATEPELLDDEEAKR	25	Acetyl (Protein N-term)	_(ac)AAAAECDVVMAATEPELLDDEEAKR_	1	MULTI-MSMS	3	916.089718	2745.24733	0.34155	96.62	0.74738	0	5.322E-16	2	124.14	144010000	5277	20	188
A0A8C0YV60	no	AAAAEDGEQPGPEPEAK	17	Unmodified	_AAAAEDGEQPGPEPEAK_	0	MULTI-MSMS	2	833.881381	1665.74821	-0.12947	17.527	0.61035	0	3.9084E-39	1	253.76	201900000	1395	21	196
A0A8I3ND60	no	AAAAESSNLASSSNSEK	17	Unmodified	_AAAAESSNLASSSNSEK_	0	MULTI-MSMS	2	812.376463	1622.73837	0.71242	15.029	0.47512	0	1.2631E-22	2	213.38	16519000	5524	22	212
A0A8C0TIN5	no	AAAALGSSSGSASPAVAELCQNSPETFLEASK	32	Acetyl (Protein N-term)	_(ac)AAAALGSSSGSASPAVAELCQNSPETFLEASK_	0	MULTI-MSMS	3	1050.83471	3149.48229	-0.59163	98.159	0.37404	0	5.9962E-06	1	49.486	21699000	6034	25	229
A0A8C0QKG0	yes	AAAAMAEQESAR	12	Acetyl (Protein N-term)	_(ac)AAAAMAEQESAR_	0	MULTI-MSMS	2	624.287876	1246.5612	-1.1388	48.233	2.0362	0	0.024968	1	41.704	34621000	4749	26	238
A0A8I3S614	no	AAAANLCIGDVITAIDGENTSGMTHLEAQNK	31	Unmodified	_AAAANLCIGDVITAIDGENTSGMTHLEAQNK_	0	MULTI-MSMS	3	1062.51157	3184.51288	0.26207	93.807	1.356	0	1.7935E-31	3	133.61	454010000	6001	28	254
A0A8C0Q0T8	no	AAAANSGSSLPLFDCPTWAGKPPPGLHLDVVK	32	Acetyl (Protein N-term)	_(ac)AAAANSGSSLPLFDCPTWAGKPPPGLHLDVVK_	1	MULTI-MSMS	3	1105.8992	3314.67578	0.24927	94.6	0.33932	0	1.5561E-09	2	71.67	41003000	4464	29	266
A0A8C0RFH5	no	AAAASAAEAGIATAGAEDSDDALLK	25	Unmodified	_AAAASAAEAGIATAGAEDSDDALLK_	0	MULTI-MSMS	3	754.03616	2259.08665	-0.54648	67.096	1.5952	0	2.715E-05	1	50.271	218720000	4926	32	294
A0A8I3QAG8	no	AAAASSVLASAEQPGR	16	Unmodified	_AAAASSVLASAEQPGR_	0	MULTI-MSMS	2	743.386436	1484.75832	-0.20922	37.502	0.44263	0	4.563E-06	1	131.37	14618000	6179	33	307
A0A8C0TEI3	no	AAAATCGTSAGNK	13	Acetyl (Protein N-term)	_(ac)AAAATCGTSAGNK_	0	MULTI-MSMS	2	611.280051	1220.54555	0.92135	17.531	0.27054	0	0.00043568	1	84.817	10602000	5895	34	319
A0A8P0PPB7	no	AAAAVVAGVPAEGSGAQVR	19	Unmodified	_AAAAVVAGVPAEGSGAQVR_	0	MULTI-MSMS	2	840.955017	1679.89548	1.9664	37.083	0.27106	7.1054E-15	3.4107E-05	1	92.925	18242000	1307	37	342
A0A8C0SD27	no	AAAAVVEFQR	10	Acetyl (Protein N-term)	_(ac)AAAAVVEFQR_	0	MULTI-MSMS	2	552.29583	1102.57711	-0.69527	69.669	1.898	0	0.00021453	3	168.23	153850000	5409	38	381
A0A8C0SD27	no	AAAAVVEFQR	10	Acetyl (Protein N-term)	_(ac)AAAAVVEFQR_	0	MULTI-MSMS	2	552.29583	1102.57711	-0.11167	71.552	2.0357	0	0.00021842	2	141.39	7084700	5409	38	382
A0A8C0SD27	no	AAAAVVEFQR	10	Acetyl (Protein N-term)	_(ac)AAAAVVEFQR_	0	MULTI-MSMS	2	552.29583	1102.57711	-0.06208	73.974	1.3231	0	0.0024535	2	81.548	5495800	5409	38	383
A0A8C0SD27	no	AAAAVVEFQR	10	Acetyl (Protein N-term)	_(ac)AAAAVVEFQR_	0	MSMS	2	552.29583	1102.57711	NaN	114.18	1	0	0.040236	1	42.599		5409	38	384
A0A8C0SD27	no	AAAAVVEFQR	10	Acetyl (Protein N-term)	_(ac)AAAAVVEFQR_	0	MULTI-MATCH	2	552.29583	1102.57711	-2.3911	116.11	0.8448	0	NaN	0	NaN	220130	5409	38	397
A0A8C0REA4	no	AAADEEPKPK	10	Acetyl (Protein N-term)	_(ac)AAADEEPKPK_	1	MULTI-MSMS	2	549.277303	1096.54005	-0.20393	14.529	1.2202	0	0.00059807	1	112.84	32758000	4904	40	410
A0A8C0PVK3	no	AAADGDDSLYPIAVLIDELR	20	Acetyl (Protein N-term)	_(ac)AAADGDDSLYPIAVLIDELR_	0	MULTI-MSMS	3	720.36707	2158.07938	0.34858	112.56	0.2373	0	9.8294E-05	1	65.521	21703000	4368;4446	42	418
A0A8I3MSR7	no	AAADLAQIADVDIDSDGIFK	20	Acetyl (Protein N-term)	_(ac)AAADLAQIADVDIDSDGIFK_	0	MULTI-MSMS	3	697.347786	2089.02153	-2.5269	110.08	0.64545	0	8.5103E-05	2	67.995	40684000	5538	43	432
A0A8I3MSR7	no	AAADLAQIADVDIDSDGIFK	20	Acetyl (Protein N-term)	_(ac)AAADLAQIADVDIDSDGIFK_	0	MULTI-MSMS	3	697.347786	2089.02153	-2.7722	110.99	1.1906	1.4211E-14	0.00010534	1	64.2	13680000	5538	43	433
A0A8I3NEV6	no	AAADLLSPLALLR	13	Unmodified	_AAADLLSPLALLR_	0	MULTI-MSMS	2	662.403369	1322.79219	1.0636	97.741	0.28279	0	0.00012728	1	113.93	13802000	554	44	448
A0A8I3Q010	no	AAAEAALGALVSGLYDVQAFK	21	Acetyl (Protein N-term)	_(ac)AAAEAALGALVSGLYDVQAFK_	0	MULTI-MSMS	3	703.040517	2106.09972	-0.092173	112.83	0.57693	0	9.0497E-06	1	85.974	17021000	6308	47	465
A0A8I3PC81	no	AAAEAANCIMEVSCGQAESSEKPNAEDMTSK	31	Acetyl (Protein N-term)	_(ac)AAAEAANCIMEVSCGQAESSEKPNAEDMTSK_	1	MULTI-MSMS	3	1110.1406	3327.39996	-1.0138	85.304	1.0542	0	2.9096E-93	2	225.8	737160000	6244	48	476
A0A8I3PC81	no	AAAEAANCIMEVSCGQAESSEKPNAEDMTSK	31	Acetyl (Protein N-term),Oxidation (M)	_(ac)AAAEAANCIMEVSCGQAESSEKPNAEDM(ox)TSK_	1	MULTI-MSMS	3	1115.47223	3343.39487	-1.5151	82.103	0.40694	0	0.00015754	1	42.181	46111000	6244	48	483
A0A8I3N986	no	AAAEAGSDDAR	11	Acetyl (Protein N-term)	_(ac)AAAEAGSDDAR_	0	MULTI-MSMS	2	538.236167	1074.45778	-0.7032	19.309	0.63916	0	0.0013307	1	82.287	6323300	503	49	493
A0A8I3P321	no	AAAEAVDTQLMLGVGLIEK	19	Acetyl (Protein N-term)	_(ac)AAAEAVDTQLMLGVGLIEK_	0	MULTI-MSMS	3	657.687086	1970.03943	0.032218	111.13	0.47731	1.4211E-14	0.0020601	1	44.816	6482300	6172	50	500
A0A8I3P321	no	AAAEAVDTQLMLGVGLIEK	19	Acetyl (Protein N-term)	_(ac)AAAEAVDTQLMLGVGLIEK_	0	MULTI-MATCH	3	657.687086	1970.03943	1.4344	111.37	2.2073	-1.4211E-14	NaN	0	NaN	8003200	6172	50	511
A0A8I3QIE3	no	AAAEDVNVTFEDQQK	15	Unmodified	_AAAEDVNVTFEDQQK_	0	MULTI-MSMS	2	832.891748	1663.76894	-0.83412	41.097	2.4468	0	1.7177E-07	5	160.88	29508000	4124	52	535
A0A8I3QIE3	no	AAAEDVNVTFEDQQK	15	Unmodified	_AAAEDVNVTFEDQQK_	0	MSMS	2	832.891748	1663.76894	NaN	42.99	1	0	0.0043211	1	59.198		4124	52	536
A0A8I3NV30	no	AAAEEEDGGPEGPNR	15	Acetyl (Protein N-term)	_(ac)AAAEEEDGGPEGPNR_	0	MULTI-MSMS	2	770.829148	1539.64374	-0.14533	31.99	0.40708	3.5527E-15	0.00093437	1	68.536	3234600	6250	53	550
A0A8I3Q2L7	no	AAAEGASEPADGDSDSAR	18	Unmodified	_AAAEGASEPADGDSDSAR_	0	MULTI-MSMS	2	838.853352	1675.69215	-1.2498	14.55	0.57557	0	9.5685E-05	1	82.362	5369600	3804	54	558
A0A8P0SJL7	no	AAAEPGSPGGAADSGAR	17	Unmodified	_AAAEPGSPGGAADSGAR_	0	MULTI-MSMS	2	721.336943	1440.65933	0.40477	15.184	0.95157	0	4.4373E-06	2	102.66	44002000	5057	55	571
A0A8P0TLI1	no	AAAEVGINSETIVKPASISEDELLNLINK	29	Unmodified	_AAAEVGINSETIVKPASISEDELLNLINK_	1	MULTI-MSMS	3	1013.54671	3037.61831	0.95064	95.879	0.57651	1.4211E-14	1.2386E-08	1	76.439	93406000	5583	58	599
A0A8I3MXC4	no	AAAEVNQDYGLDSK	14	Unmodified	_AAAEVNQDYGLDSK_	0	MULTI-MSMS	2	740.849352	1479.68415	0.57218	32.574	0.9517	0	0.0005669	3	87.184	37705000	3375	59	615
A0A8I3N6K0	no	AAAFEDQENETVVVK	15	Unmodified	_AAAFEDQENETVVVK_	0	MULTI-MSMS	2	825.404492	1648.79443	-2.4431	40.975	0.91696	7.1054E-15	0.00031926	1	87.184	17226000	5438	60	623
A0A8I3N6K0	no	AAAFEDQENETVVVK	15	Unmodified	_AAAFEDQENETVVVK_	0	MULTI-MSMS	2	825.404492	1648.79443	0.8878	42.103	1.6305	0	0.0005583	2	80.979	11341000	5438	60	624
A0A8C0SU81	no	AAAFSPVDHDDFVI	14	Unmodified	_AAAFSPVDHDDFVI_	0	MULTI-MATCH	2	752.359356	1502.70416	-0.86317	84.109	0.37144	0	NaN	0	NaN	16327000	5651	61	633
A0A8C0PB83	no	AAAGELEEDSGLMALAK	17	Unmodified	_AAAGELEEDSGLMALAK_	0	MULTI-MSMS	2	838.414002	1674.81345	1.2142	71.605	2.0358	0	0.00041064	2	72.29	119770000	3817	62	635
A0A8C0Q0M7	no	AAAGELQEDSGLHVLAR	17	Unmodified	_AAAGELQEDSGLHVLAR_	0	MULTI-MSMS	2	868.949932	1735.88531	0.22918	46.305	0.23841	7.1054E-15	0.00019409	1	77.124	5163900	4462	63	638
P55745	yes	AAAGGGGGGAAGR	13	Acetyl (Protein N-term)	_(ac)AAAGGGGGGAAGR_	0	MULTI-MATCH	2	486.236304	970.458055	-1.9546	12.365	0.30598	0	NaN	0	NaN	5777100	212	64	649
A0A8P0TDI1	no	AAAGQESEGPAVGPPQPLGK	20	Unmodified	_AAAGQESEGPAVGPPQPLGK_	0	MULTI-MSMS	2	930.976147	1859.93774	0.096214	38.136	0.54321	0	0.00039458	1	60.157	8913000	2450	66	661
A0A8I3MKN1	no	AAAHCAHVFTTVSQITAIEAQHLLK	25	Unmodified	_AAAHCAHVFTTVSQITAIEAQHLLK_	0	MULTI-MSMS	4	680.110252	2716.4119	-0.23252	70.104	0.64281	0	1.4759E-07	1	79.635	11481000	2580	67	675
A0A8I3P1I2	no	AAAILAEK	8	Acetyl (Protein N-term)	_(ac)AAAILAEK_	0	MULTI-MSMS	2	414.744911	827.475269	0.15891	57.869	0.40593	0	0.013319	1	73.26	2944000	6463	68	682
A0A8C0NKI6	no	AAALLAMSQPSPEK	14	Unmodified	_AAALLAMSQPSPEK_	0	MULTI-MSMS	2	707.373952	1412.73335	-1.6655	43.816	0.98503	0	0.00090274	3	81.865	20184000	2841	74	702
A0A8I3NXW3	no	AAAMDVDTPSGTNSGAGK	18	Acetyl (Protein N-term)	_(ac)AAAMDVDTPSGTNSGAGK_	0	MULTI-MSMS	2	846.380691	1690.74683	-0.38649	46.099	0.88282	0	5.8071E-18	2	176.05	101880000	5800	81	731
A0A8I3NXW3	no	AAAMDVDTPSGTNSGAGKK	19	Acetyl (Protein N-term)	_(ac)AAAMDVDTPSGTNSGAGKK_	1	MULTI-MSMS	2	910.428172	1818.84179	-0.23305	32.239	0.33911	0	0.00046092	1	62.088	3862400	5800	82	739
A0A8C0TD64	no	AAAPAPEEEMDECEQALAAEPK	22	Unmodified	_AAAPAPEEEMDECEQALAAEPK_	0	MULTI-MSMS	3	786.34724	2356.01989	-1.6665	67.277	1.2889	0	3.24E-05	2	62.684	160250000	5949	83	760
A0A8C0TD64	no	AAAPAPEEEMDECEQALAAEPK	22	Unmodified	_AAAPAPEEEMDECEQALAAEPK_	0	MULTI-MSMS	2	1179.01722	2356.01989	-0.23248	67.284	0.71063	0	5.2216E-08	1	101.36	22760000	5949	83	761
A0A8I3RVA8	no	AAAQAVQEMR	10	Acetyl (Protein N-term)	_(ac)AAAQAVQEMR_	0	MULTI-MSMS	2	558.776948	1115.53934	-0.62636	52.897	0.54447	7.1054E-15	0.00021783	2	157.68	67539000	4770	84	775
A0A8C0QGH7	no	AAAQGDGSTQHDLMK	15	Unmodified	_AAAQGDGSTQHDLMK_	0	MULTI-MSMS	2	765.354279	1528.694	0.42434	14.742	0.54207	0	7.8757E-06	1	140.45	37850000	4714	85	789
A0A8I3NVU0	no	AAAQLLQSQAQQSGAQQTK	19	Unmodified	_AAAQLLQSQAQQSGAQQTK_	0	MULTI-MSMS	2	979.00851	1956.00247	1.6804	30.716	0.33929	-3.5527E-15	0.00042414	1	63.727	2867000	3311	86	802
A0A8I3N2E4	no	AAASGLDHLK	10	Acetyl (Protein N-term)	_(ac)AAASGLDHLK_	0	MULTI-MSMS	2	512.774731	1023.53491	0.8133	36.624	0.61113	-7.1054E-15	0.00056944	1	108.81	24714000	6368	87	815
A0A8I3MKJ4	no	AAASLAAVSGAAAAGLGSAQPAELSSHK	28	Unmodified	_AAASLAAVSGAAAAGLGSAQPAELSSHK_	0	MULTI-MSMS	4	616.825218	2463.27176	-0.13567	65.821	0.37268	0	0.0042876	2	32.434	8851500	1358	88	819
A0A8C0Z4R7	no	AAASTAPEQAGLVEPCR	17	Unmodified	_AAASTAPEQAGLVEPCR_	0	MULTI-MSMS	2	864.422693	1726.83083	-0.06909	35.98	0.47432	0	4.1219E-06	1	110.08	7522200	5019	89	825
A0A8C0Z2F5	no	AAASVLTTSMVTMEPGYLFLGSR	23	Unmodified	_AAASVLTTSMVTMEPGYLFLGSR_	0	MULTI-MSMS	3	801.407994	2401.20215	2.0712	100.29	0.33857	0	0.037775	1	18.904	11437000	6265	91	842
A0A8I3MTV8	no	AAATPESQEPQAK	13	Unmodified	_AAATPESQEPQAK_	0	MULTI-MSMS	2	664.328056	1326.64156	-0.25118	12.021	0.37338	0	2.2115E-08	1	190.96	40890000	5992	92	853
A0A8C0MQ50	no	AAATVVVPVEWIK	13	Acetyl (Protein N-term)	_(ac)AAATVVVPVEWIK_	0	MULTI-MSMS	2	712.911027	1423.8075	2.1585	99.623	0.27106	0	5.6768E-05	1	117.02	43720000	1686	93	866
A0A8I3MSC7	no	AAAVAAAPGGPSMDPR	16	Acetyl (Protein N-term)	_(ac)AAAVAAAPGGPSMDPR_	0	MULTI-MSMS	2	740.864283	1479.71401	-0.017709	55.641	0.88464	0	8.1372E-06	1	100.72	89920000	4297	94	878
A0A8I3NLN0	no	AAAVAPPEEELKR	13	Unmodified	_AAAVAPPEEELKR_	1	MSMS	2	690.877716	1379.74088	NaN	22.863	1	0	0.048144	1	55.084		3558	95	883
A0A8I3MKJ4	no	AAAVAVAAASR	11	Acetyl (Protein N-term)	_(ac)AAAVAVAAASR_	0	MULTI-MATCH	2	500.282723	998.550893	3.6552	61.385	0.40867	0	NaN	0	NaN	3182400	1358	96	886
A0A8I3MKY6	no	AAAVLPVLDLAQR	13	Unmodified	_AAAVLPVLDLAQR_	0	MULTI-MSMS	2	668.900994	1335.78744	2.7061	76.679	0.98549	0	0.0049848	1	62.303	46179000	1363	97	894
A0A8P0TAL0	no	AAAVNPTSLESAPR	14	Acetyl (Protein N-term)	_(ac)AAAVNPTSLESAPR_	0	MULTI-SECPEP	2	713.370255	1424.72596	1.3588	60.363	0.44197	0	0.0070463	1	73.951	11150000	6497;6515	98	902
A0A8C0MMB0	no	AAAWGGHEDIVLNLLQHGAEVNK	23	Unmodified	_AAAWGGHEDIVLNLLQHGAEVNK_	0	MULTI-MSMS	3	814.755662	2441.24516	-2.9914	82.134	0.23781	0	0.049354	1	15.692	11301000	1580	99	906
A0A8C0S3M2	no	AACELLGQLQAK	12	Unmodified	_AACELLGQLQAK_	0	MULTI-MSMS	2	651.347737	1300.68092	1.4027	53.474	1.0524	0	6.5639E-05	2	147.51	193530000	5290	101	921
A0A8P0T5N8	no	AACSAAMEEDSEASSSR	17	Unmodified	_AACSAAMEEDSEASSSR_	0	MULTI-MSMS	2	879.848897	1757.68324	-1.4208	21.765	0.20383	0	1.7033E-05	1	97.463	5807800	1278	103	934
A0A8C0PZQ4	no	AADCDLQITNAQTK	14	Unmodified	_AADCDLQITNAQTK_	0	MULTI-MSMS	2	774.869762	1547.72497	4.0453	29.879	0.9511	0	0.023009	1	46.73	13329000	3443	106	955
A0A8I3NSV0	no	AADCEVEQWDSDEPIPAK	18	Unmodified	_AADCEVEQWDSDEPIPAK_	0	MULTI-MSMS	2	1030.4493	2058.88405	0.84166	59.288	1.3909	0	6.9591E-05	2	85.288	13243000	5621	107	963
A0A8I3PFQ8	no	AADEEAFEDNSEEYIR	16	Unmodified	_AADEEAFEDNSEEYIR_	0	MULTI-MSMS	2	944.397592	1886.78063	-0.20574	58.156	1.4248	7.1054E-15	5.769E-21	2	211.46	90252000	5294;5304	108	977
A0A8I3MXC4	no	AADEVAEGK	9	Unmodified	_AADEVAEGK_	0	MULTI-MSMS	2	445.216714	888.418876	0.084436	9.1142	0.27284	0	0.043185	1	51.787	15996000	3375	109	983
A0A8I3PDS8	no	AADGDGAAASAPAVPDGGVGK	21	Unmodified	_AADGDGAAASAPAVPDGGVGK_	0	MULTI-MSMS	2	877.421204	1752.82786	0.20108	34.407	0.98523	0	0.0031026	1	40.552	2355400	3337	112	1009
A0A8I3NW16	no	AADGVTLTGINQTGDQALQNKPSSDLSVPSNPAR	34	Unmodified	_AADGVTLTGINQTGDQALQNKPSSDLSVPSNPAR_	1	MULTI-MSMS	3	1141.57639	3421.70735	0.14794	65.331	0.57753	0	1.2734E-10	1	73.817	76008000	853	114	1022
A0A8C0MX11	no	AADIDQEVK	9	Unmodified	_AADIDQEVK_	0	MULTI-MSMS	2	494.750921	987.48729	-1.2693	17.457	0.33896	0	0.0028371	1	102.51	41209000	1811	116	1040
A0A8C0T1Y9	no	AADLEPPKPSDQETGEQVSSPGDRPPIHTTTEDSAGVQTEF	41	Unmodified	_AADLEPPKPSDQETGEQVSSPGDRPPIHTTTEDSAGVQTEF_	2	MULTI-MSMS	4	1081.00583	4319.99421	0.11904	56.382	0.54233	7.1054E-15	0.045827	1	11.165	21312000	5774	118	1050
A0A8I3S2R3	no	AADLLYAMCDR	11	Unmodified	_AADLLYAMCDR_	0	MULTI-MSMS	2	649.797023	1297.57949	0.91617	63.779	1.0892	-7.1054E-15	0.041836	2	45.161	15073000	451	120	1064
A0A8I3NPS8	no	AADPPAENSSAPEAEQGGAE	20	Unmodified	_AADPPAENSSAPEAEQGGAE_	0	MULTI-MSMS	2	949.405948	1896.79734	0.37771	25.629	1.5623	-3.5527E-15	3.0283E-07	2	104.55	137520000	1355;4763	121	1080
A0A8P0TQL8	no	AADQFDIYSSQQSK	14	Unmodified	_AADQFDIYSSQQSK_	0	MULTI-MSMS	2	794.367909	1586.72127	0.30857	44.761	0.71535	0	0.013246	1	49.842	6683700	6585	122	1089
A0A8I3MNN9	no	AADSICDGDLVDR	13	Unmodified	_AADSICDGDLVDR_	0	MULTI-MSMS	2	703.814455	1405.61436	0.60955	41.359	0.33943	0	0.00015652	1	105.46	16092000	4866	123	1104
A0A8C0NWV8	no	AAEAAPPAQEVSGEAEPPEQAADTSEQVADTSK	33	Unmodified	_AAEAAPPAQEVSGEAEPPEQAADTSEQVADTSK_	0	MULTI-MSMS	4	821.128656	3280.48552	0.7809	51.312	0.47613	7.1054E-15	0.0057623	1	25.306	11416000	3255;6475	127	1126
A0A8C0NWV8	no	AAEAAPPAQEVSGEAEPPEQAADTSEQVADTSK	33	Unmodified	_AAEAAPPAQEVSGEAEPPEQAADTSEQVADTSK_	0	MULTI-MSMS	3	1094.50245	3280.48552	-0.15926	51.356	0.95008	0	1.1827E-08	1	62.213	58004000	3255;6475	127	1127
A0A8C0PZA5	no	AAECNIVVTQPR	12	Unmodified	_AAECNIVVTQPR_	0	MULTI-MSMS	2	679.348268	1356.68198	-0.63733	28.137	1.1205	0	5.3639E-05	4	143.5	58141000	705	129	1143
A0A8P0TMS6	no	AAECWGEQAEER	12	Unmodified	_AAECWGEQAEER_	0	MULTI-MSMS	2	718.298972	1434.58339	0.64758	29.126	0.57721	0	0.052232	1	40.533	2986000	2356	130	1152
A0A8C0NUP7	no	AAEDDEDDDVDTK	13	Unmodified	_AAEDDEDDDVDTK_	0	MULTI-MSMS	2	719.278622	1436.54269	0.34434	15.732	0.27238	-1.7764E-15	2.1053E-05	1	157.38	14885000	3180	131	1162
A0A8C0NUP7	no	AAEDDEDDDVDTKK	14	Unmodified	_AAEDDEDDDVDTKK_	1	MULTI-MSMS	2	783.326104	1564.63766	0.96145	10.975	0.64523	0	0.00039374	1	102.4	2356000000	3180	132	1177
A0A8C0NUP7	no	AAEDDEDDDVDTKK	14	Unmodified	_AAEDDEDDDVDTKK_	1	MULTI-MSMS	2	783.326104	1564.63766	0.17932	11.62	1.4924	0	2.1188E-12	3	220.25	25452000	3180	132	1178
A0A8C0NUP7	no	AAEDDEDDDVDTKK	14	Unmodified	_AAEDDEDDDVDTKK_	1	MULTI-MATCH	2	783.326104	1564.63766	-0.03448	12.931	0.88532	1.7764E-15	NaN	0	NaN	2038200	3180	132	1187
A0A8C0NUP7	no	AAEDDEDDDVDTKK	14	Unmodified	_AAEDDEDDDVDTKK_	1	MULTI-MATCH	2	783.326104	1564.63766	0.051471	14.088	0.40786	0	NaN	0	NaN	1043400	3180	132	1188
A0A8P0NG96	no	AAEDLFVNIR	10	Unmodified	_AAEDLFVNIR_	0	MULTI-MSMS	2	574.308938	1146.60332	-3.9799	64.21	0.64588	0	0.0014821	2	102.51	11068000	1743	134	1197
A0A8P0N4L2	no	AAEEAEEARER	11	Unmodified	_AAEEAEEARER_	1	MULTI-MSMS	2	630.79438	1259.57421	0.56007	9.6476	0.16967	0	0.00062508	1	138.66	4502800	3945;5165;4205;6365	136	1211
A0A8C0MHU9	no	AAEEAFVNDIDESSPGTEWER	21	Unmodified	_AAEEAFVNDIDESSPGTEWER_	0	MSMS	2	1176.51676	2351.01896	NaN	79.772	1	0	3.0771E-21	1	132.08		1398	137	1219
A0A8C0PAT2	no	AAEEEEEEEEADLACTPTDVR	21	Unmodified	_AAEEEEEEEEADLACTPTDVR_	0	MULTI-MSMS	3	798.335946	2391.98601	-0.098044	55.008	0.23733	7.1054E-15	0.044772	1	17.72	7045200	279	138	1220
A0A8I3PT73	no	AAEEEGLLKR	10	Acetyl (Protein N-term)	_(ac)AAEEEGLLKR_	1	MULTI-MSMS	2	579.311677	1156.6088	-1.9018	41.924	0.88544	0	0.001053	2	108.81	113960000	4573	142	1248
A0A8I3PT73	no	AAEEEGLLKR	10	Acetyl (Protein N-term)	_(ac)AAEEEGLLKR_	1	MULTI-MATCH	2	579.311677	1156.6088	5.6114	45.606	0.67698	0	NaN	0	NaN	25717000	4573	142	1252
A0A8I3N8E9	no	AAEEQGDDQDSEK	13	Unmodified	_AAEEQGDDQDSEK_	0	MULTI-MSMS	2	711.286782	1420.55901	0.49734	8.9436	0.16996	0	2.6794E-05	1	140.49	5579000	5789	144	1267
A0A8C0N684	no	AAEESAQEMMEEEEEIPKPK	20	Unmodified	_AAEESAQEMMEEEEEIPKPK_	1	MSMS	3	769.011858	2304.01374	NaN	56.769	1	0	0.044532	1	35.973		2028	145	1281
A0A8C0N684	no	AAEESAQEMMEEEEEIPKPK	20	Unmodified	_AAEESAQEMMEEEEEIPKPK_	1	MSMS	3	769.011858	2304.01374	NaN	57.686	1	0	0.0011062	1	63.302		2028	145	1282
A0A8C0N684	no	AAEESAQEMMEEEEEIPKPK	20	Deamidation (NQ)	_AAEESAQ(de)EMMEEEEEIPKPK_	1	MSMS	3	769.339863	2304.99776	NaN	56.15	1	0	0.0023989	1	56.9		2028	145	1287
A0A8I3Q3F0	no	AAEGINEHINDAHLEAMAELHDR	23	Unmodified	_AAEGINEHINDAHLEAMAELHDR_	0	MULTI-MSMS	3	852.734709	2555.1823	-0.82322	54.001	0.27215	-7.1054E-15	4.5519E-05	1	57.21	15831000	3749	146	1293
A0A8C0SCB8	no	AAEIHSR	7	Acetyl (Protein N-term)	_(ac)AAEIHSR_	0	MULTI-MATCH	2	413.214309	824.414065	0.29785	15.556	0.54433	1.7764E-15	NaN	0	NaN	16716000	2455;2618	148	1305
A0A8C0PGY5	no	AAEIYGVTHTR	11	Unmodified	_AAEIYGVTHTR_	0	MULTI-MSMS	2	609.317294	1216.62004	-1.7385	20.184	0.54334	-3.5527E-15	0.023744	1	51.092	10425000	4019	150	1312
A0A8I3S0I0	no	AAELEPDQLLAWQGLASLYEK	21	Unmodified	_AAELEPDQLLAWQGLASLYEK_	0	MULTI-MSMS	3	782.405636	2344.19508	0.76699	104.55	0.27078	0	0.00019897	1	51.876	18067000	2679	151	1324
A0A8I3S6X4	no	AAELFHQLSQALEVLTDTAAR	21	Unmodified	_AAELFHQLSQALEVLTDTAAR_	0	MULTI-MSMS	3	762.069246	2283.18591	1.4749	106.01	0.51115	0	7.7238E-05	1	61.222	18141000	3704	152	1334
A0A8C0LZX1	no	AAELIANSLATAGDGLIELR	20	Unmodified	_AAELIANSLATAGDGLIELR_	0	MSMS	3	666.700383	1997.07932	NaN	96.194	1	0	0.00054756	1	63.447		639	153	1344
A0A8I3S898	no	AAELLMSCFR	10	Unmodified	_AAELLMSCFR_	0	MULTI-MSMS	2	599.291376	1196.5682	1.623	65.582	0.2718	-1.4211E-14	0.050415	1	45.368	5277800	5305	154	1353
A0A8C0MVI2	no	AAEMEHLLER	10	Unmodified	_AAEMEHLLER_	0	MSMS	2	599.79788	1197.58121	NaN	35.919	1	0	0.0064736	1	77.662		1875	157	1374
A0A8P0TGA1	no	AAEQAAAGGPQEAQPR	16	Unmodified	_AAEQAAAGGPQEAQPR_	0	MULTI-SECPEP	2	776.379143	1550.74373	0.42202	16.101	0.64531	0	0.00065594	1	118.76	132520000	1114	160	1393
A0A8P0TGA1	no	AAEQAAAGGPQEAQPR	16	Unmodified	_AAEQAAAGGPQEAQPR_	0	MULTI-MATCH	2	776.379143	1550.74373	1.1312	16.32	0.10267	0	NaN	0	NaN	1161400	1114	160	1396
A0A8C0M248	no	AAEQTANDLR	10	Unmodified	_AAEQTANDLR_	0	MULTI-MSMS	2	544.770177	1087.5258	1.705	14.742	0.47454	0	0.00042215	2	141.2	8006600	728	161	1406
A0A8C0QGH7	no	AAEQYTPQATYHGNVTLLR	19	Unmodified	_AAEQYTPQATYHGNVTLLR_	0	MULTI-MSMS	2	1067.03981	2132.06507	-0.33092	50.347	0.37365	0	0.00028708	2	69.602	8194500	4714	162	1418
E2QWF5	no	AAESGAQSAPLPLEGVDVSPK	21	Unmodified	_AAESGAQSAPLPLEGVDVSPK_	0	MULTI-MSMS	2	1012.02075	2022.02695	0.54096	60.907	1.019	7.1054E-15	4.7663E-13	2	128.71	292410000	4036	163	1429
A0A8I3S666	no	AAESLADPTEYENLFPGLK	19	Unmodified	_AAESLADPTEYENLFPGLK_	0	MULTI-MSMS	2	1033.00985	2064.00515	-1.4369	96.226	0.71125	0	1.2323E-07	1	110.38	77142000	4732	164	1440
A0A8I3PVY3	no	AAESSGDPGTTTPR	14	Unmodified	_AAESSGDPGTTTPR_	0	MULTI-MSMS	2	673.81277	1345.61099	0.39411	11.891	0.27046	0	0.00014973	1	107.03	8089900	5961	166	1459
A0A8P0PBH3	no	AAESVSKPGVSEESPGPSK	19	Unmodified	_AAESVSKPGVSEESPGPSK_	1	MULTI-MSMS	2	921.95762	1841.90069	0.49228	16.89	0.33852	0	1.9852E-06	1	105.19	8591700	5669	167	1468
A0A8P0SGA5	no	AAETQTLNFGPEWLR	15	Acetyl (Protein N-term)	_(ac)AAETQTLNFGPEWLR_	0	MULTI-MSMS	2	887.941576	1773.8686	-0.72965	100.5	0.57638	0	7.1341E-10	1	178.81	53437000	6523	168	1481
A0A8P0TEI7	no	AAEVWMDEYK	10	Unmodified	_AAEVWMDEYK_	0	MULTI-MATCH	2	621.278989	1240.54342	0.42273	53.974	0.30623	0	NaN	0	NaN	4980200	2417;3027	170	1496
A0A8C0M446	no	AAEYHLR	7	Unmodified	_AAEYHLR_	0	MSMS	2	430.224677	858.434801	NaN	12.464	1	0	0.05098	1	74.439		811	172	1499
A0A8I3S3C4	no	AAFDCYGNWLATVEQR	16	Unmodified	_AAFDCYGNWLATVEQR_	0	MULTI-MSMS	2	950.935967	1899.85738	1.9638	94.938	0.27143	0	0.00044216	1	74.46	31837000	2560	173	1507
A0A8I3NMG3	no	AAFDDAIAELDTLSEESYK	19	Unmodified	_AAFDDAIAELDTLSEESYK_	0	MULTI-MSMS	2	1044.48641	2086.95826	0.47764	103.21	1.0867	1.4211E-14	5.4619E-07	3	102.73	1544300000	4324	174	1522
A0A8C0MX11	no	AAFECMYTLLDSCLDR	16	Unmodified	_AAFECMYTLLDSCLDR_	0	MULTI-MSMS	2	982.931179	1963.8478	-0.1502	98.893	0.23867	0	8.585E-05	1	92.925	15087000	1811	176	1544
A0A8P0ND82	no	AAFGLSEAGFNTACVTK	17	Unmodified	_AAFGLSEAGFNTACVTK_	0	MULTI-MSMS	2	872.422162	1742.82977	-0.34294	68.303	0.95181	0	0.00020693	2	76.073	117640000	6472	178	1566
A0A8I3RU99	no	AAFQSLLDAQADEAVLDHPDLK	22	Unmodified	_AAFQSLLDAQADEAVLDHPDLK_	0	MULTI-MSMS	3	789.732411	2366.1754	-0.024078	86.611	0.67276	0	0.0010006	2	39.288	21422000	3179	181	1580
A0A8I3PLP4	no	AAFTAFEEAQLPR	13	Unmodified	_AAFTAFEEAQLPR_	0	MULTI-MATCH	2	725.869891	1449.72523	8.6811	71.809	0.20331	0	NaN	0	NaN	4166700	5297	182	1591
A0A8I3Q4L8	no	AAGAAEAAAVVEVGSAPQFEELLR	24	Acetyl (Protein N-term)	_(ac)AAGAAEAAAVVEVGSAPQFEELLR_	0	MULTI-MSMS	3	800.079811	2397.2176	-0.20219	109.67	2.0705	0	9.167E-27	2	139.83	62236000	6065	183	1629
A0A8I3Q4L8	no	AAGAAEAAAVVEVGSAPQFEELLR	24	Acetyl (Protein N-term)	_(ac)AAGAAEAAAVVEVGSAPQFEELLR_	0	MULTI-MSMS	3	800.079811	2397.2176	0.0020605	110.86	3.1934	0	4.1868E-15	2	120.52	49778000	6065	183	1630
A0A8I3N650	no	AAGADEYAQQDVVK	14	Unmodified	_AAGADEYAQQDVVK_	0	MULTI-MSMS	2	732.851895	1463.68924	-0.74831	30.005	0.61075	-3.5527E-15	1.4722E-06	2	150.15	42125000	3459	184	1647
A0A8C0LWB9	no	AAGALLNGPPQFSTAPEIK	19	Unmodified	_AAGALLNGPPQFSTAPEIK_	0	MULTI-MSMS	2	941.507083	1880.99961	-1.0533	68.59	0.67957	0	0.0080863	1	39.815	16029000	506	187	1668
A0A8I3PQP9	no	AAGCDFTNVVK	11	Unmodified	_AAGCDFTNVVK_	0	MULTI-MSMS	2	591.284605	1180.55466	-1.1583	36.905	0.44025	0	0.00021614	1	125.16	64491000	5038	189	1692
A0A8I3NYX9	no	AAGDTTVIENSDVSPEAESSEK	22	Unmodified	_AAGDTTVIENSDVSPEAESSEK_	0	MULTI-MSMS	2	1118.5086	2235.00264	0.68467	39.603	0.37167	0	2.3918E-08	1	107.35	12251000	4287	191	1706
A0A8I3SCU7	no	AAGEDPALPGTQPCTGLAAPR	21	Unmodified	_AAGEDPALPGTQPCTGLAAPR_	0	MULTI-MSMS	2	1025.50475	2048.99494	-1.2901	52.146	0.30445	0	0.0033453	1	39.685	17677000	2553	192	1717
A0A8C0MJL2	no	AAGFSSSTTSNDWEENR	17	Deamidation (NQ)	_AAGFSSSTTSN(de)DWEENR_	0	MULTI-MSMS	2	930.387559	1858.76056	3.3612	41.803	1.3272	0	0.0017106	1	76.332	25168000	1470	196	1748
A0A8I3PDS8	no	AAGLETADTATSEAPESQANPHPVPGDGLHR	31	Unmodified	_AAGLETADTATSEAPESQANPHPVPGDGLHR_	0	MULTI-MSMS	3	1032.82542	3095.45443	0.10561	38.565	0.37466	0	2.6284E-14	1	89.723	15462000	3337	200	1765
A0A8C0TIN7	no	AAGQYSTSYAQQK	13	Unmodified	_AAGQYSTSYAQQK_	0	MSMS	2	701.833505	1401.65246	NaN	19.658	1	0	0.0010003	1	78.655		6035	203	1786
A0A8P0NLP5	no	AAGSVPSEIIER	12	Acetyl (Protein N-term)	_(ac)AAGSVPSEIIER_	0	MULTI-MSMS	2	635.835517	1269.65648	0.76763	64.337	0.50998	1.4211E-14	0.0025245	1	67.113	9759700	1001	204	1797
A0A8P0NMA3	no	AAGTAEPAEPAEPAEPEASR	20	Unmodified	_AAGTAEPAEPAEPAEPEASR_	0	MULTI-MSMS	2	975.955608	1949.89666	-0.5028	27.677	1.051	0	0.0060459	3	37.594	5168200	4060	205	1806
A0A8C0TN08	no	AAGTDGSDFQHR	12	Unmodified	_AAGTDGSDFQHR_	0	MULTI-MSMS	2	631.28144	1260.54833	-0.85937	12.158	0.27237	0	1.157E-05	1	193.82	17536000	6084	206	1821
A0A8C0TD64	no	AAGTLYTYPENWR	13	Acetyl (Protein N-term)	_(ac)AAGTLYTYPENWR_	0	MSMS	2	792.37808	1582.74161	NaN	88.62	1	0	0.0095764	1	53.683		5949	208	1835
A0A8I3MBN3	no	AAGVDDQENWHEGK	14	Unmodified	_AAGVDDQENWHEGK_	0	MULTI-MATCH	2	778.342226	1554.6699	-1.1115	21.554	0.23754	0	NaN	0	NaN	20767000	916	213	1865
A0A8I3NA03	no	AAGVLVYELLPALDK	15	Unmodified	_AAGVLVYELLPALDK_	0	MULTI-MSMS	2	786.455799	1570.89705	-0.89238	98.463	0.54607	0	0.0010196	1	73.435	36320000	624	216	1885
A0A8I3P6D3	no	AAGVNVEPFWPGLFAK	16	Unmodified	_AAGVNVEPFWPGLFAK_	0	MULTI-MSMS	2	851.951215	1701.88788	-0.34175	97.211	1.0166	0	1.5734E-05	1	110.66	1421000000	5383	217	1897
A0A8I3NC59	no	AAGYNFYGTER	11	Unmodified	_AAGYNFYGTER_	0	MULTI-MSMS	2	624.785827	1247.5571	2.8104	39.643	0.20269	0	0.013791	1	59.067	14920000	1184	218	1906
A0A8I3S1I2	no	AAHIFNEALVCHQIR	15	Unmodified	_AAHIFNEALVCHQIR_	0	MULTI-MSMS	4	445.483428	1777.90461	-0.28925	39.489	0.50721	-7.1054E-15	0.00025997	2	80.312	31136000	5634	221	1926
A0A8C0Q8X0	no	AAHLCAEAALR	11	Unmodified	_AAHLCAEAALR_	0	MULTI-MSMS	3	394.873118	1181.59753	-0.57687	21.254	2.4427	0	0.0031539	3	67.726	245370000	4613	222	2001
A0A8C0Q8X0	no	AAHLCAEAALR	11	Unmodified	_AAHLCAEAALR_	0	MULTI-MSMS	3	394.873118	1181.59753	-0.84158	23.912	0.67994	0	0.010768	1	50.452	7665700	4613	222	2002
A0A8C0Q8X0	no	AAHLCAEAALR	11	Unmodified	_AAHLCAEAALR_	0	MULTI-MSMS	3	394.873118	1181.59753	-1.133	25.582	1.3939	0	0.023744	1	41.704	4660100	4613	222	2003
A0A8C0Q8X0	no	AAHLCAEAALR	11	Unmodified	_AAHLCAEAALR_	0	MULTI-MSMS	3	394.873118	1181.59753	0.5345	26.645	1.121	0	0.046397	1	31.185	4668400	4613	222	2004
A0A8C0Q8X0	no	AAHLCAEAALR	11	Unmodified	_AAHLCAEAALR_	0	MULTI-MSMS	3	394.873118	1181.59753	-0.36248	29.028	2.0702	3.5527E-15	0.0026786	3	70.028	3414700	4613	222	2005
A0A8C0Q8X0	no	AAHLCAEAALR	11	Unmodified	_AAHLCAEAALR_	0	MULTI-MSMS	3	394.873118	1181.59753	-0.42272	29.739	1.2552	-3.5527E-15	0.002834	2	69.276	11580000	4613	222	2006
A0A8C0Q8X0	no	AAHLCAEAALR	11	Unmodified	_AAHLCAEAALR_	0	MULTI-MSMS	3	394.873118	1181.59753	-0.28872	30.745	0.98427	0	0.005591	1	59.908	4342900	4613	222	2007
A0A8C0Q8X0	no	AAHLCAEAALR	11	Unmodified	_AAHLCAEAALR_	0	MULTI-MSMS	3	394.873118	1181.59753	-0.41068	35.065	0.88402	0	0.01023	1	51.436	3965500	4613	222	2008
A0A8C0Q8X0	no	AAHLCAEAALR	11	Unmodified	_AAHLCAEAALR_	0	MULTI-MATCH	3	394.873118	1181.59753	-1.1671	31.787	0.71319	0	NaN	0	NaN	2903800	4613	222	2032
A0A8I3NY48	no	AAHSEGNTTAGLDMK	15	Unmodified	_AAHSEGNTTAGLDMK_	0	MULTI-MSMS	2	751.848829	1501.68311	0.46257	16.476	0.84733	0	5.0802E-52	1	279.75	106590000	4781	223	2046
A0A8I3NY48	no	AAHSEGNTTAGLDMK	15	Oxidation (M)	_AAHSEGNTTAGLDM(ox)K_	0	MULTI-MSMS	2	759.846287	1517.67802	0.29203	10.841	0.20378	0	3.354E-09	1	182.25	16976000	4781	223	2053
A0A8I3PWT8	no	AAHVLMPHESTVEHTHVDINEMESPLATR	29	Unmodified	_AAHVLMPHESTVEHTHVDINEMESPLATR_	0	MULTI-MSMS	6	542.765598	3250.54993	0.023712	51.972	0.54228	0	0.0011916	1	36.311	51930000	4238	224	2066
A0A8I3PWT8	no	AAHVLMPHESTVEHTHVDINEMESPLATR	29	Unmodified	_AAHVLMPHESTVEHTHVDINEMESPLATR_	0	MULTI-MSMS	3	1084.52392	3250.54993	-0.52694	52.006	0.33865	0	0.00019265	1	41.939	8419800	4238	224	2067
A0A8C0NXS3	no	AAIECEQPQPDLYK	14	Unmodified	_AAIECEQPQPDLYK_	0	MULTI-MSMS	2	831.395612	1660.77667	-3.6079	40.87	0.40754	7.1054E-15	0.030317	1	44.425	9420200	3293	226	2082
A0A8P0TK57	no	AAIEHELPTATQK	13	Unmodified	_AAIEHELPTATQK_	0	MULTI-MSMS	2	704.875173	1407.73579	-1.9208	22.3	0.40584	0	0.0059939	1	61.213	10728000	4928	227	2091
A0A8P0T343	no	AAIIEEQKR	9	Unmodified	_AAIIEEQKR_	1	MULTI-MSMS	2	529.303655	1056.59276	-1.1211	11.235	0.27146	-1.7764E-15	0.010921	1	96.253	3627800	4161	229	2106
A0A8C0LZX1	no	AAIISAEGDSK	11	Unmodified	_AAIISAEGDSK_	0	MULTI-MSMS	2	531.277303	1060.54005	2.3555	18.228	0.27148	0	0.007974	1	66.056	5774800	639	230	2114
A0A8P0T767	no	AAILDLEK	8	Unmodified	_AAILDLEK_	0	MULTI-MSMS	2	436.758018	871.501483	-0.11633	40.083	0.47688	0	0.014224	1	86.794	18084000	2606	231	2127
A0A8I3RQT2	no	AAILPTSIFLTNK	13	Unmodified	_AAILPTSIFLTNK_	0	MULTI-MSMS	2	694.911027	1387.8075	-0.0060088	81.465	0.57799	0	0.0011332	3	80.763	181010000	2942	232	2139
A0A8I3RQT2	no	AAILPTSIFLTNKK	14	Unmodified	_AAILPTSIFLTNKK_	1	MULTI-MSMS	3	506.308098	1515.90246	-0.2998	63.528	0.88311	0	0.017167	1	43.184	13529000	2942	233	2151
A0A8P0NJG6	no	AAISLIPEVPK	11	Unmodified	_AAISLIPEVPK_	0	MULTI-MSMS	2	569.347532	1136.68051	0.27541	64.585	1.2915	0	0.01889	1	54.982	12516000	6424	238	2175
A0A8C0SI53	no	AAIVVHSR	8	Unmodified	_AAIVVHSR_	0	MULTI-MSMS	2	426.756144	851.497735	0.079698	9.5913	0.10166	0	0.039932	1	63.054	3355000	5483	239	2183
A0A8C0MFJ3	no	AALAGGTTMIIDHVVPEPEASLTEAYEK	28	Unmodified	_AALAGGTTMIIDHVVPEPEASLTEAYEK_	0	MULTI-MSMS	3	971.82319	2912.44774	-0.13739	85.538	1.8657	0	7.8927E-10	4	86.982	113900000	1299;4719	240	2213
A0A8C0MFJ3	no	AALAGGTTMIIDHVVPEPEASLTEAYEK	28	Unmodified	_AALAGGTTMIIDHVVPEPEASLTEAYEK_	0	MULTI-MATCH	4	729.119211	2912.44774	2.1353	87.57	0.37006	-1.4211E-14	NaN	0	NaN	7673700	1299;4719	240	2220
A0A8P0N4L2	no	AALAHSEEIAASQAAAAK	18	Unmodified	_AALAHSEEIAASQAAAAK_	0	MULTI-MSMS	2	855.444483	1708.87441	3.4701	30.237	0.67977	0	6.7645E-47	2	258.23	207290000	3945;5165;4205;6365	243	2235
A0A8P0N4L2	no	AALAHSEEIAASQAAAAK	18	Unmodified	_AALAHSEEIAASQAAAAK_	0	MULTI-MATCH	2	855.444483	1708.87441	-0.73818	32.543	0.16971	0	NaN	0	NaN	4083900	3945;5165;4205;6365	243	2241
A0A8I3NTC5	no	AALAPLPPLPPQFK	14	Acetyl (Protein N-term)	_(ac)AALAPLPPLPPQFK_	0	MULTI-MSMS	2	751.442495	1500.87044	0.16172	98.422	1.6313	0	0.00286	2	60.563	38268000	4380	244	2249
A0A8I3MGQ6	no	AALDGTPGMIGYGMAK	16	Unmodified	_AALDGTPGMIGYGMAK_	0	MULTI-MSMS	2	776.878544	1551.74254	-1.8202	62.427	0.44196	-7.1054E-15	0.005741	1	53.013	161970000	759	246	2263
A0A8I3S702	no	AALDSLSLFTGLGLSEHK	18	Acetyl (Protein N-term)	_(ac)AALDSLSLFTGLGLSEHK_	0	MULTI-MSMS	3	634.338674	1899.99419	0.018317	105.84	0.61273	0	7.695E-08	1	110.04	31745000	5954	247	2277
A0A8C0TLW9	no	AALEAAIADAEQR	13	Unmodified	_AALEAAIADAEQR_	0	MULTI-MSMS	2	664.843873	1327.67319	-1.3961	38.324	1.021	0	0.00011099	2	116.77	8587900	4237;6073	248	2313
A0A8C0TLW9	no	AALEAAIADAEQR	13	Unmodified	_AALEAAIADAEQR_	0	MULTI-MSMS	2	664.843873	1327.67319	-0.042135	56.768	2.8172	0	5.4713E-05	4	128.17	11679000000	4237;6073	248	2314
A0A8C0TLW9	no	AALEAAIADAEQR	13	Unmodified	_AALEAAIADAEQR_	0	MULTI-MSMS	2	664.843873	1327.67319	1.5935	60.136	2.0728	0	0.00015849	3	104.79	28334000	4237;6073	248	2315
A0A8C0TLW9	no	AALEAAIADAEQR	13	Unmodified	_AALEAAIADAEQR_	0	MULTI-MSMS	2	664.843873	1327.67319	1.0683	64.179	0.78305	0	0.0058725	1	61.344	7783300	4237;6073	248	2316
A0A8C0TLW9	no	AALEAAIADAEQR	13	Unmodified	_AALEAAIADAEQR_	0	MSMS	2	664.843873	1327.67319	NaN	58.941	1	0	0.00073987	1	81.017		4237;6073	248	2317
A0A8C0TLW9	no	AALEAAIADAEQR	13	Unmodified	_AALEAAIADAEQR_	0	MULTI-MATCH	2	664.843873	1327.67319	1.7034	112.43	0.13576	0	NaN	0	NaN	793160	4237;6073	248	2330
A0A8C0P4Y3	no	AALEACHK	8	Unmodified	_AALEACHK_	0	MULTI-MATCH	2	450.22382	898.433086	-0.95789	8.5709	0.26371	0	NaN	0	NaN	17429000	3567	249	2344
A0A8P0S6F1	no	AALEALGSCLNNK	13	Unmodified	_AALEALGSCLNNK_	0	MSMS	2	680.848101	1359.68165	NaN	48.925	1	0	2.143E-14	1	150.35		1810	250	2354
A0A8P0S6F1	no	AALEALGSCLNNK	13	Unmodified	_AALEALGSCLNNK_	0	MULTI-MATCH	2	680.848101	1359.68165	0.14272	52.315	1.1889	0	NaN	0	NaN	1836800000	1810	250	2360
A0A8P0S6F1	no	AALEALGSCLNNK	13	Deamidation (NQ)	_AALEALGSCLN(de)NK_	0	MULTI-MSMS	2	681.340109	1360.66566	-1.1997	50.688	0.3749	0	0.00021247	1	145.9	19164000	1810	250	2367
A0A8C0THS5	no	AALEDNSGSSELQEIMR	17	Unmodified	_AALEDNSGSSELQEIMR_	0	MULTI-MSMS	2	925.433455	1848.85236	-2.4821	68.98	0.40858	1.4211E-14	1.6207E-26	1	229.54	141860000	6013;6493	251	2379
A0A8C0RIK1	no	AALETDENLLLCAPTGAGK	19	Unmodified	_AALETDENLLLCAPTGAGK_	0	MULTI-MSMS	2	972.490772	1942.96699	0.65414	70.818	0.57781	0	7.9189E-09	1	119.25	27013000	4969	256	2447
A0A8I3N6X9	no	AALIESQGQQQEER	14	Unmodified	_AALIESQGQQQEER_	0	MULTI-MSMS	2	793.892083	1585.76961	-2.11	22.335	0.57564	0	4.771E-10	1	190.86	81477000	6380	261	2470
A0A8I3NUW7	no	AALIMQVLQLTADQIAMLPPEQR	23	Unmodified	_AALIMQVLQLTADQIAMLPPEQR_	0	MULTI-MATCH	3	850.797593	2549.37095	-2.8181	111.17	0.23805	0	NaN	0	NaN	46586000	1974;3852	262	2480
A0A8I3S6F7	no	AALLELWELR	10	Unmodified	_AALLELWELR_	0	MULTI-MSMS	2	607.350606	1212.68666	-2.2388	95.375	0.37494	1.4211E-14	0.017528	1	60.828	38096000	6594;6533	264	2491
A0A8I3SCB6	no	AALLETLSLLLAK	13	Unmodified	_AALLETLSLLLAK_	0	MULTI-MSMS	2	678.429053	1354.84355	-0.02875	105.84	0.44196	0	8.2494E-05	2	121.73	71058000	3764	266	2513
A0A8I3SBI9	no	AALLNQHYQVNFK	13	Unmodified	_AALLNQHYQVNFK_	0	MULTI-MSMS	2	773.412257	1544.80996	1.3966	47.119	0.47483	0	2.2167E-36	1	269.59	38022000	5490	267	2525
A0A8I3S0I0	no	AALLSPGDPAVWAGLMAACHADDK	24	Unmodified	_AALLSPGDPAVWAGLMAACHADDK_	0	MULTI-MATCH	3	813.059477	2436.1566	-1.822	94.549	0.44065	0	NaN	0	NaN	38595000	2679	268	2538
A0A8C0QRL7	no	AALMLEDGSVLR	12	Acetyl (Protein N-term)	_(ac)AALMLEDGSVLR_	0	MULTI-MSMS	2	658.84757	1315.68059	0.021212	98.298	0.78298	0	0.00020443	1	100.02	192600000	4799	269	2552
A0A8C0QRL7	no	AALMLEDGSVLR	12	Acetyl (Protein N-term),Oxidation (M)	_(ac)AALM(ox)LEDGSVLR_	0	MULTI-MSMS	2	666.845027	1331.6755	3.3398	83.728	0.71092	0	0.048187	1	44.318	35247000	4799	269	2556
A0A8I3PIV3	no	AALNALQPPDFR	12	Unmodified	_AALNALQPPDFR_	0	MULTI-MSMS	2	656.854044	1311.69353	-1.2496	63.403	0.71141	7.1054E-15	0.0009844	2	87.149	4825700	5531	270	2565
A0A8C0T3U6	no	AALNLPEAASCDEVR	15	Unmodified	_AALNLPEAASCDEVR_	0	MULTI-MATCH	2	808.390861	1614.76717	-2.7464	52.069	0.60998	0	NaN	0	NaN	43758000	5797	271	2578
A0A8C0PUU6	no	AALNPGKPTEPR	12	Acetyl (Protein N-term)	_(ac)AALNPGKPTEPR_	1	MULTI-SECPEP	2	646.851501	1291.68845	-1.9331	26.395	0.94968	0	0.021631	1	62.823	7895600	4354	272	2588
A0A8I3N305	no	AALPSHVVTMLDNFPTNLHPMSQLSAAITALNSESNFAR	39	Unmodified	_AALPSHVVTMLDNFPTNLHPMSQLSAAITALNSESNFAR_	0	MULTI-MSMS	4	1042.2754	4165.07248	-1.152	103.87	0.33868	0	1.9827E-05	1	48.774	15683000	4535	273	2592
A0A8C0SMJ7	no	AALPTPALTPEDK	13	Unmodified	_AALPTPALTPEDK_	0	MULTI-MSMS	2	662.361367	1322.70818	-0.91014	45.246	0.85033	0	0.022667	1	47.971	3573300	4018	274	2599
A0A8C0SIE6	no	AALSAGGVSPEAIDSIIVGNVMQSSSDAPYLAR	33	Unmodified	_AALSAGGVSPEAIDSIIVGNVMQSSSDAPYLAR_	0	MULTI-MSMS	4	812.413228	3245.62381	1.8814	104.85	0.67691	0	2.3401E-07	1	60.101	40422000	527	279	2635
A0A8I3PYS5	no	AALSEEELEKK	11	Unmodified	_AALSEEELEKK_	1	MULTI-MSMS	2	623.8299	1245.64525	-0.29041	21.352	0.40818	0	0.00091711	1	159.37	62266000	2053	280	2646
A0A8C0N8D3	no	AALSTASDFITR	12	Unmodified	_AALSTASDFITR_	0	MULTI-MATCH	2	626.830234	1251.64592	8.469	54.999	0.16983	0	NaN	0	NaN	8797800	2187	286	2681
A0A8P0PMT6	no	AALTLTPSAVNK	12	Unmodified	_AALTLTPSAVNK_	0	MULTI-MSMS	2	593.34552	1184.67649	1.3263	37.285	0.64652	0	0.0003093	1	111.06	15314000	6356	287	2691
A0A8I3RTC4	no	AALTQSPQFQK	11	Acetyl (Protein N-term)	_(ac)AALTQSPQFQK_	0	MULTI-MSMS	2	630.832777	1259.651	1.0535	53.945	1.1203	-7.1054E-15	0.00019279	2	170.3	768030000	690	289	2705
A0A8I3RVE3	no	AALVAAESAASPGLAETAEAAELSR	25	Acetyl (Protein N-term)	_(ac)AALVAAESAASPGLAETAEAAELSR_	0	MULTI-MSMS	3	800.074726	2397.20235	1.0482	103.12	1.1203	1.4211E-14	8.6094E-06	2	66.501	12704000	5265	290	2720
A0A8I3MYG1	no	AALVDLEPGTMDSVR	15	Unmodified	_AALVDLEPGTMDSVR_	0	MULTI-MSMS	2	787.398155	1572.78176	0.45751	66.389	0.71281	0	6.4303E-05	3	101.38	564270000	862;871	291	2733
A0A8C0Z5M9	no	AALWALQGGTSVVIANGTHPK	21	Unmodified	_AALWALQGGTSVVIANGTHPK_	0	MULTI-MSMS	3	697.716367	2090.12727	0.62961	66.894	0.8814	0	5.3157E-06	1	91.64	62582000	6299	292	2746
A0A8I3P9K5	no	AALYGGVEGGGSR	13	Acetyl (Protein N-term)	_(ac)AALYGGVEGGGSR_	0	MULTI-MSMS	2	618.304384	1234.59421	1.0655	56.58	0.37356	0	0.0055113	1	56.202	6070700	6483	293	2757
A0A8I3RQT2	no	AAMAVGGAGGSR	12	Acetyl (Protein N-term)	_(ac)AAMAVGGAGGSR_	0	MULTI-MSMS	2	523.756015	1045.49748	4.3985	36.336	0.64633	0	0.00024805	1	98.048	15177000	2942	294	2767
A0A8P0TAW7	no	AAMDNSEIAGEKK	13	Unmodified	_AAMDNSEIAGEKK_	1	MULTI-MSMS	2	682.329741	1362.64493	0.26577	14.551	0.40583	0	0.0030868	2	81.017	9449600	1559;1748;5700	296	2781
A0A8C0TDT9	no	AAMFPETLDEGMQIPSTQFDAAHPTNVQR	29	Unmodified	_AAMFPETLDEGMQIPSTQFDAAHPTNVQR_	0	MULTI-MSMS	3	1068.16925	3201.48593	-0.43992	83.562	1.0834	0	5.2338E-20	3	114.91	230220000	138	298	2808
A0A8I3MSC7	no	AAMGTGISHMNDLTIIQTTQGFCR	24	Unmodified	_AAMGTGISHMNDLTIIQTTQGFCR_	0	MULTI-MSMS	3	875.085697	2622.23526	-0.21508	76.569	0.54383	0	1.1055E-07	2	83.602	101420000	4297	301	2827
Q9XSU9	yes	AAMLAAQDVAQR	12	Unmodified	_AAMLAAQDVAQR_	0	MULTI-MSMS	2	622.824429	1243.63431	0.75526	31.933	0.54338	-3.5527E-15	5.0302E-05	1	172.23	24822000	6678	302	2840
A0A8P0PQL6	no	AANAAENDFSVSQAEVSSR	19	Unmodified	_AANAAENDFSVSQAEVSSR_	0	MULTI-MSMS	2	976.950857	1951.88716	-0.12993	47.768	0.58079	0	3.4984E-19	1	185.95	54412000	1631	303	2855
A0A8C0NKI6	no	AANAGNLQAAELLLSTLEK	19	Unmodified	_AANAGNLQAAELLLSTLEK_	0	MULTI-MSMS	2	964.028379	1926.04221	-1.5321	99.846	0.50939	0	1.5487E-18	1	180.48	103460000	2841	304	2868
A0A8C0N6W8	no	AANATTNPSQLLPLELVDK	19	Acetyl (Protein N-term)	_(ac)AANATTNPSQLLPLELVDK_	0	MULTI-MSMS	3	679.700272	2036.07899	0.040815	100.12	0.64528	1.4211E-14	0.00068542	1	50.883	151630000	2308	305	2879
A0A8I3PCE5	no	AANGVVLATEK	11	Deamidation (NQ)	_AAN(de)GVVLATEK_	0	MULTI-MSMS	2	537.295496	1072.57644	0.60116	24.345	0.47499	0	0.011039	2	93.111	34444000	4798	307	2885
K7RW18	no	AANILVGENLVCK	13	Unmodified	_AANILVGENLVCK_	0	MULTI-MSMS	2	700.881944	1399.74933	0.19019	56.753	0.7805	0	0.00037487	1	94.66	66689000	4233;4353	308	2900
K7RW18	no	AANILVGENLVCK	13	Unmodified	_AANILVGENLVCK_	0	MULTI-MATCH	2	700.881944	1399.74933	-3.683	57.276	0.37378	0	NaN	0	NaN	18424000	4233;4353	308	2903
A0A8C0NEH5	no	AANMIPAHDSPLAALAFDASGTK	23	Unmodified	_AANMIPAHDSPLAALAFDASGTK_	0	MULTI-MATCH	3	757.047565	2268.12087	-0.77172	78.807	0.47387	-1.4211E-14	NaN	0	NaN	11857000	2603	309	2907
A0A8P0NN69	no	AANNISSLLTK	11	Unmodified	_AANNISSLLTK_	0	MULTI-MATCH	2	566.322045	1130.62954	0.13525	47.072	0.61013	0	NaN	0	NaN	13599000	908	312	2927
A0A8I3MHD1	no	AANSLEAFIFETQDK	15	Unmodified	_AANSLEAFIFETQDK_	0	MULTI-SECPEP	2	842.414859	1682.81517	0.56643	90.515	0.40537	0	0.0042535	1	94.122	85431000	1093	313	2931
A0A8C0MJD7	no	AANVGSMFQYWK	12	Acetyl (Protein N-term)	_(ac)AANVGSMFQYWK_	0	MULTI-MSMS	2	722.339912	1442.66527	-0.019269	100.51	0.33941	0	0.00077402	1	82.287	18970000	1285	314	2942
A0A8I3PHH2	no	AANVLLSEHGEVK	13	Unmodified	_AANVLLSEHGEVK_	0	MULTI-MSMS	2	683.869891	1365.72523	-1.7439	24.284	1.1557	-3.5527E-15	0.057375	1	37.584	9719400	5784	315	2947
A0A8I3NC42	no	AAPAAASDQPDSAATTEK	18	Unmodified	_AAPAAASDQPDSAATTEK_	0	MULTI-MSMS	2	851.399938	1700.78532	1.0127	16.703	0.50774	0	1.7102E-21	1	192.4	25034000	2787	319	2981
A0A8I3MZS6	no	AAPAPAAAVPAAVPGVAPVPSGVFTDVPISNIR	33	Unmodified	_AAPAPAAAVPAAVPGVAPVPSGVFTDVPISNIR_	0	MULTI-MSMS	3	1027.23614	3078.68661	-0.050806	94.906	0.44061	0	1.7392E-18	2	96.123	260310000	2465	321	3010
A0A8I3MZS6	no	AAPAPAAAVPAAVPGVAPVPSGVFTDVPISNIR	33	Unmodified	_AAPAPAAAVPAAVPGVAPVPSGVFTDVPISNIR_	0	MULTI-MSMS	5	616.744598	3078.68661	-0.28862	94.906	1.2914	-1.4211E-14	0.03454	1	17.445	46026000	2465	321	3011
A0A8I3MZS6	no	AAPAPAAAVPAAVPGVAPVPSGVFTDVPISNIR	33	Unmodified	_AAPAPAAAVPAAVPGVAPVPSGVFTDVPISNIR_	0	MULTI-MSMS	4	770.678928	3078.68661	-0.5405	94.893	0.44061	0	0.00035516	1	36.812	187130000	2465	321	3012
A0A8P0TBU6	no	AAPAPCQEGACVGSEAR	17	Unmodified	_AAPAPCQEGACVGSEAR_	0	MULTI-MSMS	2	865.882878	1729.7512	2.4835	23.142	0.37442	3.5527E-15	0.00094284	1	65.092	17674000	2003	322	3029
A0A8I3P0L6	no	AAPAPTPSSTININTSTSK	19	Unmodified	_AAPAPTPSSTININTSTSK_	0	MULTI-MSMS	2	929.481262	1856.94797	-1.0192	37.587	0.27279	7.1054E-15	0.0074597	1	40.801	6587700	3854	323	3040
A0A8I3MMI9	no	AAPCIYWLPLTDSQIVQK	18	Unmodified	_AAPCIYWLPLTDSQIVQK_	0	MULTI-MSMS	3	701.702959	2102.08705	0.4809	95.472	0.30737	1.4211E-14	0.0059392	1	40.014	17341000	2884	324	3049
A0A8C0S2B1	no	AAPDEESTTSITK	13	Unmodified	_AAPDEESTTSITK_	0	MULTI-MSMS	2	675.325179	1348.6358	-3.5673	20.637	0.78114	0	0.0041027	2	65.5	4227800	5280	325	3060
A0A8C0S546	no	AAPDILIATPGR	12	Unmodified	_AAPDILIATPGR_	0	MULTI-MSMS	2	597.845687	1193.67682	3.8699	51.824	1.0182	0	0.008822	1	60.167	19079000	4229	326	3069
A0A8C0MA58	no	AAPDPVLEAGPGAHGPLPVPLVLDNGSFQAR	31	Unmodified	_AAPDPVLEAGPGAHGPLPVPLVLDNGSFQAR_	0	MULTI-MSMS	3	1021.54012	3061.59852	-0.092914	89.842	0.44225	0	9.0573E-07	2	58.398	16266000	1073	328	3086
A0A8C0N883	no	AAPEATSEDGGAEPALEAR	19	Unmodified	_AAPEATSEDGGAEPALEAR_	0	MULTI-MSMS	2	921.429226	1840.8439	0.36564	33.492	1.2223	0	0.00012301	2	79.875	14190000	2371	329	3095
A0A8I3NI98	no	AAPEDERPAGSGEGER	16	Acetyl (Protein N-term)	_(ac)AAPEDERPAGSGEGER_	1	MULTI-MSMS	2	835.374254	1668.73396	-1.6994	21.539	0.3393	3.5527E-15	1.0902E-05	1	109.15	16368000	1104	330	3108
A0A8C0LZ78	no	AAPGPVTPGAPFEPSQPPVIEGFSPSVYSPPESFK	35	Acetyl (Protein N-term)	_(ac)AAPGPVTPGAPFEPSQPPVIEGFSPSVYSPPESFK_	0	MULTI-MSMS	3	1203.93112	3608.77152	1.4425	103.89	0.47643	-1.4211E-14	3.9705E-05	1	45.187	54884000	619	335	3135
A0A8C0TB26	no	AAPGVAATDLEVVR	14	Unmodified	_AAPGVAATDLEVVR_	0	MULTI-MSMS	2	684.877716	1367.74088	-2.8579	50.557	0.91863	0	0.00014978	1	107.06	43547000	5903	336	3145
A0A8C0TB26	no	AAPGVAATDLEVVR	14	Unmodified	_AAPGVAATDLEVVR_	0	MULTI-MATCH	2	684.877716	1367.74088	-4.6773	52.208	0.27008	0	NaN	0	NaN	14862000	5903	336	3149
A0A8C0SJL7	no	AAPGYHMAK	9	Unmodified	_AAPGYHMAK_	0	MULTI-MSMS	2	473.234187	944.453822	0.3378	10.764	0.33983	0	0.032031	1	57.281	10693000	3880;4478	338	3156
A0A8C0QGH7	no	AAPLDSIQSLAAYYIECIR	19	Unmodified	_AAPLDSIQSLAAYYIECIR_	0	MULTI-MSMS	3	718.701507	2153.08269	-0.83729	110.25	0.40732	0	0.0041452	1	37.672	30127000	4714	340	3182
A0A8C0QGH7	no	AAPLDSIQSLAAYYIECIR	19	Unmodified	_AAPLDSIQSLAAYYIECIR_	0	MULTI-MSMS	3	718.701507	2153.08269	-1.0185	110.71	0.68042	0	9.9263E-05	1	72.21	30330000	4714	340	3183
A0A8I3NF75	no	AAPLLHAR	8	Acetyl (Protein N-term)	_(ac)AAPLLHAR_	0	MULTI-MSMS	2	445.763969	889.513385	0.012237	33.076	0.54486	0	0.0068631	1	88.734	6393800	2907	341	3196
A0A8P0S821	no	AAPLPQDFLDR	11	Unmodified	_AAPLPQDFLDR_	0	MULTI-MSMS	2	621.827495	1241.64044	-0.11769	63.182	2.0706	0	0.00013608	4	135.71	200990000	6439	342	3208
A0A8P0TI09	no	AAPLSAGAVAPETDVAER	18	Unmodified	_AAPLSAGAVAPETDVAER_	0	MULTI-MSMS	2	862.944315	1723.87408	1.7382	45.725	0.37242	0	3.6768E-06	2	99.161	11348000	2363	343	3216
A0A8I3PLZ2	no	AAPPAPESSSANAAATEAIR	20	Unmodified	_AAPPAPESSSANAAATEAIR_	0	MSMS	2	941.468686	1880.92282	NaN	37.186	1	0	1.5837E-09	1	96.734		5322	345	3222
A0A8C0NWJ2	no	AAPPDVGEER	10	Unmodified	_AAPPDVGEER_	0	MULTI-MSMS	2	520.753995	1039.49344	-0.49213	16.971	0.88209	0	0.039322	1	48.423	6814500	3249	346	3232
A0A8P0NJV5	no	AAPQSPSVPK	10	Unmodified	_AAPQSPSVPK_	0	MSMS	2	491.271824	980.529095	NaN	16.37	1	0	0.0088218	1	70.919		869	352	3272
A0A8P0PAZ7	no	AAPSEEDDSGVEVYYR	16	Unmodified	_AAPSEEDDSGVEVYYR_	0	MULTI-MSMS	2	893.891945	1785.76934	0.784	47.868	0.6836	0	0.00030536	2	79.492	5754700	6527	353	3281
A0A8C0S1R2	no	AAPSEGQAFASGVEK	15	Acetyl (Protein N-term)	_(ac)AAPSEGQAFASGVEK_	0	MULTI-MSMS	2	745.85972	1489.70489	-2.7285	54.225	0.44144	0	0.00031627	1	79.633	40728000	5273	354	3292
A0A8C0M5Y6	no	AAPVDLELKK	10	Acetyl (Protein N-term)	_(ac)AAPVDLELKK_	1	MULTI-MSMS	2	563.329339	1124.64412	0.26027	46.679	0.7117	0	0.0054181	1	78.113	163460000	664	360	3317
A0A8I3NUK8	no	AAQALALLR	9	Acetyl (Protein N-term)	_(ac)AAQALALLR_	0	MULTI-MSMS	2	484.798009	967.581465	0.25729	95.84	0.50964	1.4211E-14	0.0081573	1	69.198	135120000	6204	362	3343
A0A8P0NLY2	no	AAQEEYIKR	9	Unmodified	_AAQEEYIKR_	1	MULTI-MSMS	2	554.293288	1106.57202	-0.0022648	13.046	0.47734	0	0.0031197	1	145.63	62292000	6623;6228	364	3362
P62825	no	AAQGEPQVQFK	11	Acetyl (Protein N-term)	_(ac)AAQGEPQVQFK_	0	MULTI-MSMS	2	622.817127	1243.6197	1.2262	48.235	3.1943	0	0.00011273	8	124.98	553960000	225	365	3376
A0A8C0TH91	no	AAQGWQDELAR	11	Acetyl (Protein N-term)	_(ac)AAQGWQDELAR_	0	MULTI-MSMS	2	643.809833	1285.60511	0.27185	70.289	0.37272	0	8.7337E-05	1	131.44	18070000	6008	369	3413
A0A8P0T767	no	AAQLATEIADVK	12	Unmodified	_AAQLATEIADVK_	0	MULTI-MSMS	2	615.340435	1228.66632	1.1887	46.209	0.64651	0	0.00043809	2	98.943	23962000	2606	371	3437
A0A8I3P147	no	AAQLCGAGMAAVVDK	15	Unmodified	_AAQLCGAGMAAVVDK_	0	MULTI-MSMS	2	731.363061	1460.71157	-1.1196	46.202	1.1891	0	6.6562E-05	3	104.87	186140000	5243;2836	372	3449
A0A8I3MEV9	no	AAQLIGTCSQNVAAIQEQVLGLGALR	26	Unmodified	_AAQLIGTCSQNVAAIQEQVLGLGALR_	0	MULTI-MSMS	3	894.484954	2680.43303	-0.32116	98.415	0.27275	0	6.7052E-08	1	80.132	59594000	4809	375	3472
A0A8I3MEV9	no	AAQLIGTCSQNVAAIQEQVLGLGALR	26	Unmodified	_AAQLIGTCSQNVAAIQEQVLGLGALR_	0	MULTI-MATCH	4	671.115535	2680.43303	0.45402	98.401	0.17143	0	NaN	0	NaN	8068400	4809	375	3477
A0A8I3MLL4	no	AAQLQHSEK	9	Unmodified	_AAQLQHSEK_	0	MULTI-MATCH	2	506.26453	1010.51451	-5.1245	8.7403	0.10203	0	NaN	0	NaN	1401900	1845	377	3485
A0A8I3PDA9	no	AAQMPESDQIK	11	Acetyl (Protein N-term)	_(ac)AAQMPESDQIK_	0	MULTI-MSMS	2	630.300452	1258.58635	-1.0246	45.184	1.156	0	0.000416	2	102.61	30572000	4813	378	3493
A0A8C0PCF8	no	AAQTLLWTELIR	12	Unmodified	_AAQTLLWTELIR_	0	MULTI-MSMS	2	707.906276	1413.798	1.2026	92.898	0.77937	0	0.000362	1	104.22	52660000	3157	382	3523
A0A8I3RSP3	no	AAQTSVAYGCIK	12	Unmodified	_AAQTSVAYGCIK_	0	MULTI-MSMS	2	634.818812	1267.62307	-0.91136	26.408	0.95053	0	0.0084399	1	60.518	75606000	4500	383	3534
A0A8I3MQZ4	no	AAQTTHQFIIAK	12	Unmodified	_AAQTTHQFIIAK_	0	MULTI-MSMS	2	664.869694	1327.72483	1.5317	21.825	0.23729	0	0.01881	1	50.978	7732900	4309	384	3546
A0A8I3MQZ4	no	AAQTTHQFIIAK	12	Unmodified	_AAQTTHQFIIAK_	0	MULTI-MATCH	2	664.869694	1327.72483	0.14671	21.292	0.13621	0	NaN	0	NaN	4017100	4309	384	3551
A0A8C0Q5M8	no	AASAAAASAAAAAAASGSPGPGEGSAGGEK	30	Acetyl (Protein N-term)	_(ac)AASAAAASAAAAAAASGSPGPGEGSAGGEK_	0	MULTI-MSMS	3	805.045718	2412.11532	-0.20706	72.545	1.1531	-1.4211E-14	1.259E-25	2	117.52	166710000	437;4550	388	3571
A0A8P0TL70	no	AASAAVDELSR	11	Acetyl (Protein N-term)	_(ac)AASAAVDELSR_	0	MULTI-MSMS	2	566.28566	1130.55677	3.6257	63.028	0.70996	7.1054E-15	0.0043523	1	65.157	8987300	2716	391	3602
A0A8C0S4U0	no	AASADSTTEGTPADGFTVLSTK	22	Unmodified	_AASADSTTEGTPADGFTVLSTK_	0	MULTI-MSMS	3	709.674451	2126.00152	0.1899	59.336	1.1542	0	8.8149E-05	3	53.779	75648000	5309	392	3621
A0A8C0S4U0	no	AASADSTTEGTPADGFTVLSTK	22	Unmodified	_AASADSTTEGTPADGFTVLSTK_	0	MULTI-MSMS	2	1064.00804	2126.00152	-0.060445	59.312	0.88218	7.1054E-15	5.5915E-05	2	66.285	22590000	5309	392	3622
A0A8C0TBZ9	yes	AASAPGAPSPPPEEPPAPAPAAGEAPAEQAGDAAAEAR	38	Unmodified	_AASAPGAPSPPPEEPPAPAPAAGEAPAEQAGDAAAEAR_	0	MULTI-MSMS	3	1148.88159	3443.62296	0.48756	54.25	0.95307	-7.1054E-15	2.0583E-06	2	57.488	37372000	5921	394	3643
A0A8I3PBM7	no	AASCVLLHTGQK	12	Acetyl (Protein N-term)	_(ac)AASCVLLHTGQK_	0	MULTI-MSMS	2	663.845361	1325.67617	0.66827	42.4	1.5289	-7.1054E-15	1.8699E-08	5	204.52	449420000	5718	395	3656
A0A8I3MU97	no	AASEGPAGVLPCLELPTYAAACALVSSR	28	Unmodified	_AASEGPAGVLPCLELPTYAAACALVSSR_	0	MULTI-MSMS	3	944.473726	2830.39935	2.2468	101.75	1.3241	0	0.00032525	2	38.196	27792000	3423	396	3667
E2RQ08	no	AASFLLALEPELEAR	15	Unmodified	_AASFLLALEPELEAR_	0	MULTI-MSMS	2	815.445963	1628.87737	-0.071437	96.585	0.47602	0	1.7121E-05	1	134.3	107780000	164	398	3681
A0A8I3N8V6	no	AASGAGDPLNTK	12	Acetyl (Protein N-term)	_(ac)AASGAGDPLNTK_	0	MULTI-SECPEP	2	572.28566	1142.55677	-1.0723	37.014	0.64408	0	0.0011836	1	126.39	26579000	5888	399	3691
A0A8I3PK82	no	AASGSGMAQK	10	Acetyl (Protein N-term)	_(ac)AASGSGMAQK_	0	MULTI-MSMS	2	475.224017	948.43348	-0.11036	16.098	0.61204	0	0.00022283	1	134.48	21611000	4967	402	3714
A0A8C0T2B3	no	AASGTLSTFR	10	Acetyl (Protein N-term)	_(ac)AASGTLSTFR_	0	MULTI-MSMS	2	526.772188	1051.52982	0.78183	54.956	0.33954	7.1054E-15	0.012175	1	56.916	5345900	5780	403	3727
A0A8I3PPA2	no	AASGTTSDDAQPGSSAGPTGK	21	Unmodified	_AASGTTSDDAQPGSSAGPTGK_	0	MULTI-MSMS	2	931.921766	1861.82898	-0.1707	14.379	0.64489	0	0.00065207	1	49.31	8081400	404	404	3737
A0A8C0SF49	no	AASHSFSEQTNINSENAYFSGSSFQVPKPLDEANAEK	37	Unmodified	_AASHSFSEQTNINSENAYFSGSSFQVPKPLDEANAEK_	1	MULTI-MSMS	4	1001.21606	4000.83513	-1.1748	69.985	1.3227	0	0.0024296	1	29.86	43302000	5444;5455	405	3746
A0A8I3PYF0	no	AASITSEVFNK	11	Unmodified	_AASITSEVFNK_	0	MULTI-MSMS	2	583.806228	1165.5979	1.3258	41.682	0.40852	-7.1054E-15	0.014816	1	58.246	4981700	5525	406	3755
A0A8C0SZ55	no	AASLQPGISEDLQK	14	Unmodified	_AASLQPGISEDLQK_	0	MULTI-MSMS	2	728.885738	1455.75692	0.45871	41.262	0.84918	-7.1054E-15	0.00028491	1	95.483	69876000	2141	409	3773
A0A8I3SCB6	no	AASQSTQVPTVTEGAAAALLLSK	23	Unmodified	_AASQSTQVPTVTEGAAAALLLSK_	0	MULTI-MSMS	3	738.737385	2213.19033	-0.3076	84.345	0.74465	-1.4211E-14	0.0059417	1	33.263	42354000	3764	412	3789
A0A8P0SUA7	no	AASSLEQK	8	Acetyl (Protein N-term)	_(ac)AASSLEQK_	0	MULTI-MATCH	2	438.227082	874.439611	-0.43357	23.896	0.20354	0	NaN	0	NaN	2607500	5864	414	3811
A0A8C0ML39	no	AASSLLANLWQYSK	14	Unmodified	_AASSLLANLWQYSK_	0	MULTI-MSMS	2	776.411923	1550.80929	0.035997	92.65	0.57669	0	0.00073591	1	84.507	65145000	1501;6542	415	3820
A0A8I3NP13	no	AASSLNLSNGETESVK	16	Unmodified	_AASSLNLSNGETESVK_	0	MSMS	2	803.899574	1605.78459	NaN	32.93	1	0	1.3133E-08	1	115.92		3420	416	3827
A0A8P0PBD3	no	AASTVLDGSGDHVASQTLDVVHSSEPPGENYR	32	Unmodified	_AASTVLDGSGDHVASQTLDVVHSSEPPGENYR_	0	MULTI-MSMS	4	824.641999	3294.53889	-0.85329	60.348	0.98537	0	3.3044E-10	2	73.975	44052000	6632;6053	419	3845
A0A8I3S238	no	AASVPVEFQEHHLSEVQNMASEEK	24	Unmodified	_AASVPVEFQEHHLSEVQNMASEEK_	0	MULTI-MSMS	3	899.425541	2695.25479	-0.082856	53.809	0.37384	0	2.1595E-09	1	93.966	64199000	967	421	3860
A0A8C0PPR3	no	AASVVQPQPLVVVK	14	Unmodified	_AASVVQPQPLVVVK_	0	MULTI-MSMS	2	717.937576	1433.8606	0.37401	47.653	0.58035	0	0.032772	1	43.651	16425000	3719	424	3879
A0A8C0SF49	no	AASYTDEDDIHTGK	14	Unmodified	_AASYTDEDDIHTGK_	0	MULTI-MSMS	2	761.836442	1521.65833	0.13852	20.495	0.40754	0	0.06462	1	35.496	3235400	5444;5455	425	3882
A0A8C0PBT1	no	AATAAEDDEDDAIDLFGSDEEEDKEAAR	28	Unmodified	_AATAAEDDEDDAIDLFGSDEEEDKEAAR_	1	MULTI-MSMS	3	1000.09005	2997.24831	-0.50527	71.157	0.61224	0	6.3273E-16	2	106.11	16157000	3836;5399	426	3888
A0A8P0SBF6	no	AATACFGFPK	10	Unmodified	_AATACFGFPK_	0	MULTI-MSMS	2	535.260402	1068.50625	-0.37655	45.29	0.64361	0	0.013216	1	65.246	13561000	3359	427	3900
A0A8P0PDY0	no	AATAFNSTEPGSAEGFK	17	Unmodified	_AATAFNSTEPGSAEGFK_	0	MULTI-MSMS	2	842.894291	1683.77403	-3.6706	41.528	0.51005	0	5.2304E-05	1	90.614	8412200	6485	428	3911
A0A8I3N6K0	no	AATAPLLEAVDNLSAFASNPEFSSIPAQISPEGR	34	Unmodified	_AATAPLLEAVDNLSAFASNPEFSSIPAQISPEGR_	0	MULTI-MSMS	3	1157.58612	3469.73653	0.80389	110.24	1.1885	0	9.074E-06	2	49.001	36195000	5438	429	3928
A0A8C0P6K8	no	AATASPGAGGVDGKPR	16	Acetyl (Protein N-term)	_(ac)AATASPGAGGVDGKPR_	1	MULTI-MSMS	2	727.373329	1452.73211	2.0711	20.705	0.78136	0	3.1627E-06	1	131.37	7130300	3629	430	3941
A0A8P0NFD4	no	AATDCSDLGQSR	12	Unmodified	_AATDCSDLGQSR_	0	MULTI-MSMS	2	640.780415	1279.54628	-0.49264	16.863	0.27086	0	3.3957E-05	1	174.98	23273000	4381	432	3955
A0A8C0T4D5	no	AATDPVAADLQMAAGLTDIFK	21	Unmodified	_AATDPVAADLQMAAGLTDIFK_	0	MSMS	3	707.029512	2118.06671	NaN	108.08	1	0	0.053802	1	25.987		1331	433	3964
A0A8I3RRR3	no	AATECMCNLAMSK	13	Unmodified	_AATECMCNLAMSK_	0	MULTI-MSMS	2	743.81149	1485.60843	3.5929	38.74	0.30662	0	0.0029543	1	69.721	17083000	4340	434	3975
A0A8P0T6S6	no	AATESFASDPILYR	14	Unmodified	_AATESFASDPILYR_	0	MULTI-MSMS	2	770.885738	1539.75692	-0.14867	62.2	0.74742	0	0.00010237	1	121.9	684990000	5637;6498	435	3990
A0A8P0T6S6	no	AATESFASDPILYRPVAVALDTK	23	Unmodified	_AATESFASDPILYRPVAVALDTK_	1	MULTI-MSMS	2	1218.14447	2434.27439	0.42253	82.458	0.47443	0	1.2845E-11	1	119.45	15129000	5637;6498	436	4001
A0A8I3Q0D2	no	AATFFGEVVK	10	Acetyl (Protein N-term)	_(ac)AATFFGEVVK_	0	MULTI-MSMS	2	555.795132	1109.57571	-0.34384	96.184	0.60955	0	0.00033693	1	118.5	150600000	4375	438	4014
A0A8I3S7B6	no	AATKDEDEWKEFEQK	15	Unmodified	_AATKDEDEWKEFEQK_	2	MULTI-MSMS	2	927.431238	1852.84792	0.086897	36.458	0.5453	0	2.6277E-50	1	278.46	35574000	6288	441	4028
A0A8I3Q022	no	AATLAQELEK	10	Unmodified	_AATLAQELEK_	0	MULTI-MSMS	2	537.295496	1072.57644	1.0932	37.312	0.30612	0	0.0015844	1	100.84	8240600	2103	442	4040
A0A8I3N0D3	no	AATMEVQAGPLR	12	Oxidation (M)	_AATM(ox)EVQAGPLR_	0	MULTI-MSMS	2	630.324262	1258.63397	-0.42123	23.612	0.34013	3.5527E-15	0.0067668	1	80.455	11981000	6365;6188;3979	443	4054
A0A8I3N0D3	no	AATMEVQAGPLR	12	Unmodified	_AATMEVQAGPLR_	0	MSMS	2	622.326805	1242.63906	NaN	37.529	1	0	0.0022007	1	76.465		6365;6188;3979	443	4056
A0A8P0SCG5	no	AATNLENQLHSAQK	14	Acetyl (Protein N-term)	_(ac)AATNLENQLHSAQK_	0	MULTI-MSMS	2	783.897168	1565.77978	-0.33468	47.873	0.30749	0	0.00013297	1	96.334	8188900	4298	445	4070
A0A8C0SL61	no	AATPVIMVGPGTGVAPFIGFIQER	24	Unmodified	_AATPVIMVGPGTGVAPFIGFIQER_	0	MULTI-MSMS	3	810.106756	2427.29844	0.30265	101.51	1.0204	0	0.0010593	3	36.9	51378000	5530	446	4085
A0A8C0PNR7	no	AATQELALLISR	12	Unmodified	_AATQELALLISR_	0	MULTI-MSMS	2	643.377352	1284.74015	0.42281	73.508	1.0531	0	8.1727E-05	4	130.01	23789000	432	447	4096
A0A8P0SQF7	no	AATSDLEHYDK	11	Unmodified	_AATSDLEHYDK_	0	MULTI-MSMS	2	625.288399	1248.56225	-2.9838	20.756	0.74681	3.5527E-15	0.00098443	1	98.048	39511000	4345	449	4113
A0A8I3QGM8	no	AATTVLQELK	10	Unmodified	_AATTVLQELK_	0	MULTI-MSMS	2	537.313689	1072.61282	0.18358	42.422	0.98537	0	0.0056529	2	78.113	15725000	2311	453	4144
A0A8C0R9A2	no	AATVESSVEDPLR	13	Acetyl (Protein N-term)	_(ac)AATVESSVEDPLR_	0	MULTI-MSMS	2	708.354271	1414.69399	0.45181	73.684	1.0855	-1.4211E-14	3.2017E-05	2	125.75	23752000	4803	455	4157
A0A8I3S4K4	no	AAVAAVQGAVHELLEFAR	18	Unmodified	_AAVAAVQGAVHELLEFAR_	0	MULTI-MSMS	3	618.00737	1851.00028	-0.2194	97.11	0.54347	1.4211E-14	1.1761E-07	1	108.56	45404000	615	459	4178
A0A8I3RSF7	no	AAVAAVSSAK	10	Acetyl (Protein N-term)	_(ac)AAVAAVSSAK_	0	MSMS	2	458.758549	915.502546	NaN	37.016	1	0	0.010692	1	59.931		1751	460	4190
A0A8I3MSC3	no	AAVAHGPDDSGDSGLAVSASPVISEHKPDQEGILNLQEDHK	41	Unmodified	_AAVAHGPDDSGDSGLAVSASPVISEHKPDQEGILNLQEDHK_	1	MULTI-MSMS	4	1048.51108	4190.01522	1.1474	54.628	0.17019	0	0.001486	1	29.401	8595000	4526	461	4194
A0A8I3N041	no	AAVAPEEVSEVIFGHVLAAGCGQNPVR	27	Unmodified	_AAVAPEEVSEVIFGHVLAAGCGQNPVR_	0	MULTI-MSMS	3	926.472826	2776.39665	0.28644	95.908	0.74762	0	7.4888E-12	2	92.792	1155300000	2646	462	4213
A0A8I3N041	no	AAVAPEEVSEVIFGHVLAAGCGQNPVR	27	Unmodified	_AAVAPEEVSEVIFGHVLAAGCGQNPVR_	0	MULTI-MSMS	4	695.106438	2776.39665	-0.73321	95.928	0.64611	0	2.8345E-05	2	49.287	119070000	2646	462	4214
A0A8C0P4Y3	no	AAVAWEAGKPLSIEEVEVAPPK	22	Unmodified	_AAVAWEAGKPLSIEEVEVAPPK_	1	MULTI-MSMS	3	764.414243	2290.2209	0.5552	70.159	0.9149	0	0.0015993	2	39.086	260880000	3567	463	4231
A0A8C0PFF8	no	AAVDAGFVPNDMQVGQTGK	19	Unmodified	_AAVDAGFVPNDMQVGQTGK_	0	MULTI-MSMS	2	952.962182	1903.90981	0.25962	60.127	0.88419	7.1054E-15	0.00029307	1	69.345	159830000	3957	465	4243
A0A8P0TLF5	no	AAVDEENDEKEDEER	15	Unmodified	_AAVDEENDEKEDEER_	1	MULTI-MSMS	2	889.371574	1776.7286	-0.32492	14.269	0.64437	0	5.9337E-05	1	136.53	21514000	6552;6551;5810	466	4258
A0A8I3MXU5	no	AAVDYFFGELR	11	Unmodified	_AAVDYFFGELR_	0	MULTI-MSMS	2	644.322045	1286.62954	0.14338	86.99	0.50754	0	0.020955	1	53.327	8692000	2315	467	4269
A0A8I3N7S3	no	AAVEALQSQALHATSQQPLR	20	Unmodified	_AAVEALQSQALHATSQQPLR_	0	MULTI-MSMS	3	707.046665	2118.11816	0.67292	51.842	0.50861	0	0.00078685	1	47.814	264670000	2126	468	4282
A0A8I3PXL2	no	AAVEEGIVLGGGCALLR	17	Unmodified	_AAVEEGIVLGGGCALLR_	0	MULTI-MSMS	2	842.956172	1683.89779	2.3595	76.222	1.8343	0	7.935E-07	2	134.3	645180000	5923	470	4301
A0A8I3PXL2	no	AAVEEGIVLGGGCALLR	17	Unmodified	_AAVEEGIVLGGGCALLR_	0	MULTI-MATCH	2	842.956172	1683.89779	8.1385	79.657	0.54435	0	NaN	0	NaN	18661000	5923	470	4305
A0A8C0Q930	yes	AAVEELLESGESMEQLDEAAAR	22	Unmodified	_AAVEELLESGESMEQLDEAAAR_	0	MULTI-MSMS	3	783.368921	2347.08493	0.9567	94.244	0.20457	0	0.0010528	1	38.67	12357000	4620	471	4306
A0A8I3N1B0	no	AAVEHVVADAGAFLR	15	Acetyl (Protein N-term)	_(ac)AAVEHVVADAGAFLR_	0	MULTI-MSMS	2	784.414997	1566.81544	-0.10853	98.25	0.54496	0	3.3213E-05	1	115.14	277170000	5851	473	4319
A0A8P0PEI2	no	AAVELALLGAR	11	Unmodified	_AAVELALLGAR_	0	MULTI-MSMS	2	542.329673	1082.64479	0.81861	65.398	0.33934	0	0.0010258	1	97.431	5678300	5413	474	4329
A0A8C0PJT1	no	AAVELEEPEDAR	12	Unmodified	_AAVELEEPEDAR_	0	MULTI-MSMS	2	664.820064	1327.62557	-1.6112	34.977	1.3947	0	0.0001291	3	123.86	28855000	3911	475	4342
A0A8I3NZP6	no	AAVENLPTFLVELSR	15	Unmodified	_AAVENLPTFLVELSR_	0	MULTI-MSMS	2	829.959237	1657.90392	-0.93258	98.911	0.88604	0	3.6276E-05	3	125.54	558460000	763	476	4357
A0A8C0TPY7	no	AAVESLGFILFR	12	Unmodified	_AAVESLGFILFR_	0	MULTI-MSMS	2	661.876988	1321.73942	-0.082522	96.835	0.88534	-1.4211E-14	0.00062324	2	94.85	191640000	3527;6086	477	4370
A0A8I3S0R4	no	AAVETLGIPCFLGGMAR	17	Unmodified	_AAVETLGIPCFLGGMAR_	0	MULTI-MSMS	2	881.952575	1761.8906	-0.40857	95.091	0.7457	0	4.4484E-06	2	102.4	48894000	3851	478	4381
A0A8C0TAT6	no	AAVEWFDGKDFQGSK	15	Unmodified	_AAVEWFDGKDFQGSK_	1	MULTI-MSMS	2	842.901919	1683.78929	0.22882	56.332	0.6444	0	4.9938E-12	1	191.79	76350000	3143;6332;3329	480	4397
A0A8I3NCB2	no	AAVHEALCDNVDTR	14	Unmodified	_AAVHEALCDNVDTR_	0	MULTI-MATCH	2	785.867553	1569.72055	0.0089324	22.469	0.44112	0	NaN	0	NaN	38269000	4013	481	4412
A0A8P0PEA0	no	AAVIPLGTWR	10	Unmodified	_AAVIPLGTWR_	0	MULTI-MSMS	2	542.319109	1082.62366	0.48254	62.527	0.84764	-7.1054E-15	0.0014017	1	103.83	46357000	6555	482	4422
A0A8C0SUM9	no	AAVLESLLR	9	Acetyl (Protein N-term)	_(ac)AAVLESLLR_	0	MULTI-MSMS	2	507.303124	1012.5917	-0.70453	110.08	0.40784	0	0.0007011	1	126.67	8462500	5655	483	4434
A0A8P0TJC5	no	AAVLIFANK	9	Unmodified	_AAVLIFANK_	0	MULTI-MSMS	2	473.789653	945.564752	-0.060358	46.437	0.37343	0	0.001386	1	122.79	11685000	1774	484	4447
A0A8C0SNN1	no	AAVLLEQER	9	Unmodified	_AAVLLEQER_	0	MULTI-SECPEP	2	514.790381	1027.56621	-0.27299	26.784	0.97941	0	0.0364	1	93.374	95217000	3211	485	4459
A0A8C0QAU4	no	AAVLQQVLER	10	Acetyl (Protein N-term)	_(ac)AAVLQQVLER_	0	MULTI-MSMS	2	584.837862	1167.66117	-0.40331	100.39	0.30497	0	0.00021315	1	126.41	6176100	4645;6361	488	4484
A0A8C0M958	no	AAVMVYDDANKK	12	Unmodified	_AAVMVYDDANKK_	1	MULTI-MSMS	2	662.83192	1323.64929	0.72942	18.123	0.30685	0	0.005856	1	76.345	10184000	1031;4852	492	4504
A0A8C0SG12	no	AAVPSGASTGIYEALELR	18	Unmodified	_AAVPSGASTGIYEALELR_	0	MULTI-MSMS	2	902.975615	1803.93668	-0.13087	81.08	4.3106	1.4211E-14	2.523E-11	9	154.86	1823500000	5458;4299	494	4578
A0A8C0SG12	no	AAVPSGASTGIYEALELR	18	Unmodified	_AAVPSGASTGIYEALELR_	0	MULTI-MSMS	2	902.975615	1803.93668	1.0912	85.463	1.1575	-1.4211E-14	3.9526E-07	2	106.32	31185000	5458;4299	494	4579
A0A8C0SG12	no	AAVPSGASTGIYEALELR	18	Unmodified	_AAVPSGASTGIYEALELR_	0	MULTI-MSMS	2	902.975615	1803.93668	-2.8332	86.228	0.4083	0	4.3582E-05	1	89.231	11259000	5458;4299	494	4580
A0A8C0SG12	no	AAVPSGASTGIYEALELR	18	Unmodified	_AAVPSGASTGIYEALELR_	0	MULTI-MSMS	2	902.975615	1803.93668	3.5514	90.295	1.2199	0	0.00012019	2	79.614	19558000	5458;4299	494	4581
A0A8C0SG12	no	AAVPSGASTGIYEALELR	18	Unmodified	_AAVPSGASTGIYEALELR_	0	MULTI-MSMS	2	902.975615	1803.93668	3.5981	91.514	0.50931	0	7.603E-05	1	84.566	19078000	5458;4299	494	4582
A0A8C0SG12	no	AAVPSGASTGIYEALELR	18	Unmodified	_AAVPSGASTGIYEALELR_	0	MULTI-MSMS	2	902.975615	1803.93668	-3.5891	93.317	0.81295	0	0.0015633	1	58.32	18051000	5458;4299	494	4583
A0A8C0SG12	no	AAVPSGASTGIYEALELR	18	Unmodified	_AAVPSGASTGIYEALELR_	0	MULTI-MSMS	2	902.975615	1803.93668	-1.2623	94.275	0.40789	0	0.013816	1	39.746	14681000	5458;4299	494	4584
A0A8I3S6W4	no	AAVQGAEVK	9	Acetyl (Protein N-term)	_(ac)AAVQGAEVK_	0	MULTI-MSMS	2	457.750724	913.486896	-0.5414	15.489	0.2379	0	0.016848	1	57.047	18555000	582	497	4616
A0A8C0T7M5	no	AAVQQLQAEGLSPR	14	Unmodified	_AAVQQLQAEGLSPR_	0	MULTI-MSMS	2	734.399347	1466.78414	1.1176	41.267	1.0531	7.1054E-15	1.0329E-06	1	157.97	180770000	4031;4122	499	4629
A0A8C0Q9X4	no	AAVQVLDDIEK	11	Unmodified	_AAVQVLDDIEK_	0	MULTI-MSMS	2	600.82716	1199.63977	0.54478	52.472	0.67824	0	0.00065002	1	109.66	46141000	1159	500	4647
A0A8I3PK95	no	AAVSDMAQEK	10	Unmodified	_AAVSDMAQEK_	0	MULTI-MSMS	2	525.250231	1048.48591	-0.2652	13.894	0.47546	0	0.0076394	1	73.248	19745000	2472	501	4658
A0A8C0TDT9	no	AAVSHWQQQSYLDSGIHSGATTTAPSLSGK	30	Unmodified	_AAVSHWQQQSYLDSGIHSGATTTAPSLSGK_	0	MULTI-MSMS	4	772.129799	3084.49009	-0.76691	51.883	0.44034	0	7.5392E-11	3	81.346	335810000	138	502	4674
A0A8C0TDT9	no	AAVSHWQQQSYLDSGIHSGATTTAPSLSGK	30	Unmodified	_AAVSHWQQQSYLDSGIHSGATTTAPSLSGK_	0	MULTI-MSMS	3	1029.17064	3084.49009	-0.1733	51.893	0.37317	7.1054E-15	4.6591E-121	1	267.77	222360000	138	502	4675
A0A8P0NFJ3	no	AAVSLQEEK	9	Unmodified	_AAVSLQEEK_	0	MULTI-MATCH	2	487.761289	973.508025	7.2676	17.026	0.16965	0	NaN	0	NaN	2289400	4303	504	4683
A0A8P0PLN0	no	AAVSQESPGGLEAGNAK	17	Unmodified	_AAVSQESPGGLEAGNAK_	0	MULTI-SECPEP	2	793.394458	1584.77436	0.36986	23.452	0.5439	0	0.0018786	1	78.964	26124000	434	505	4692
A0A8P0TTG0	no	AAVTLLGDEK	10	Unmodified	_AAVTLLGDEK_	0	MULTI-MSMS	2	508.784764	1015.55498	0.2359	34.356	1.6655	0	0.00043276	5	135.71	108080000	3064	506	4707
A0A8P0TTG0	no	AAVTLLGDEKK	11	Unmodified	_AAVTLLGDEKK_	1	MULTI-MSMS	2	572.832246	1143.64994	0.90126	21.48	0.37305	-3.5527E-15	0.00087456	1	121.64	10776000	3064	507	4716
A0A8C0T5U5	no	AAVVENVVK	9	Acetyl (Protein N-term)	_(ac)AAVVENVVK_	0	MULTI-MSMS	2	485.782025	969.549496	0.38137	67.789	0.57724	0	0.01073	1	63.565	21256000	5825	508	4730
A0A8C0SS58	no	AAVVESHK	8	Unmodified	_AAVVESHK_	0	MULTI-MSMS	2	420.732335	839.450116	-0.084044	5.0623	2.2878	0	0.0087761	1	100.19	7875100	5613	509	4742
A0A8C0RVQ9	no	AAVVTTQGDQEGAEASR	17	Unmodified	_AAVVTTQGDQEGAEASR_	0	MULTI-MSMS	2	845.405554	1688.79656	0.16731	19.836	1.2379	0	0.00038	2	72.705	35057000	5201	511	4760
A0A8I3PWI9	no	AAVWQQVLAVDAR	13	Acetyl (Protein N-term)	_(ac)AAVWQQVLAVDAR_	0	MULTI-MSMS	2	734.898983	1467.78341	0.59458	104.75	0.54089	0	7.9858E-05	1	106.29	5740300	5863	512	4772
A0A8P0NYW1	no	AAWAPPAALAPASSGNAIYDFFIGR	25	Unmodified	_AAWAPPAALAPASSGNAIYDFFIGR_	0	MULTI-SECPEP	3	845.432408	2533.27539	1.5179	106.28	0.5444	0	0.0077576	1	41.911	18376000	928	514	4788
A0A8C0MCU9	no	AAYDVSSFSFFQR	13	Unmodified	_AAYDVSSFSFFQR_	0	MULTI-MSMS	2	762.859523	1523.70449	1.4	87.003	0.60575	0	0.00014198	4	110.38	64527000	1182	517	4810
A0A8I3NEK0	no	AAYEAELGDAR	11	Unmodified	_AAYEAELGDAR_	0	MULTI-MSMS	2	583.277835	1164.54112	-3.5436	32.232	0.67834	0	0.0064591	1	69.276	7480500	5929;6396	518	4820
A0A8I3NEK0	no	AAYEAELGDARK	12	Unmodified	_AAYEAELGDARK_	1	MULTI-MATCH	2	647.325316	1292.63608	0.94507	22.264	0.20312	0	NaN	0	NaN	44024000	5929;6396	519	4834
A0A8C0SKU0	no	AAYFGIYDTAK	11	Unmodified	_AAYFGIYDTAK_	0	MULTI-MSMS	2	610.303321	1218.59209	-0.21611	57.233	1.4592	0	0.0014624	1	90.906	541190000	5523	520	4844
A0A8I3S2Q1	no	AAYFGVYDTAK	11	Unmodified	_AAYFGVYDTAK_	0	MULTI-MSMS	2	603.295496	1204.57644	0.23354	51.435	0.67985	0	0.065262	1	38.567	854780000	2087;2586	521	4858
A0A8I3PQP9	no	AAYQVAALPK	10	Unmodified	_AAYQVAALPK_	0	MULTI-MSMS	2	516.297842	1030.58113	-0.92046	36.402	0.74919	0	0.033099	1	50.607	30012000	5038	522	4866
A0A8P0TTF2	no	AAYSFYNVHTQTPLLDLMSDALVLAK	26	Unmodified	_AAYSFYNVHTQTPLLDLMSDALVLAK_	0	MULTI-MSMS	3	961.164999	2880.47317	3.4963	107.59	0.40748	0	0.06562	1	7.2755	2767800	1433	523	4869
A0A8I3PV71	no	AAYVLFYQR	9	Unmodified	_AAYVLFYQR_	0	MULTI-MSMS	2	565.803291	1129.59203	1.2857	60.858	0.3726	-7.1054E-15	0.0043423	1	94.407	5765700	2701;4864	525	4884
A0A8C0SRF0	no	ACADAGLLDESFLR	14	Unmodified	_ACADAGLLDESFLR_	0	MULTI-MSMS	2	769.369398	1536.72424	-1.4709	79.673	0.44279	0	0.00015192	1	108.37	25920000	5608	526	4895
P62872	no	ACADATLSQITNNIDPVGR	19	Unmodified	_ACADATLSQITNNIDPVGR_	0	MULTI-MSMS	2	1008.49438	2014.9742	-0.99874	77.3	0.64517	0	1.2118E-18	1	182.02	27885000	226	527	4905
A0A8I3P9Y9	no	ACADPAAGSVILLENLR	17	Unmodified	_ACADPAAGSVILLENLR_	0	MULTI-MSMS	3	590.645333	1768.91417	0.017804	85.9	1.3252	1.4211E-14	1.7832E-06	3	111.43	776360000	5736	528	4924
A0A8I3P9Y9	no	ACADPAAGSVILLENLR	17	Unmodified	_ACADPAAGSVILLENLR_	0	MULTI-MSMS	2	885.464361	1768.91417	-0.45031	85.876	2.068	-1.4211E-14	6.9451E-17	3	190.1	1105400000	5736	528	4925
A0A8I3P9Y9	no	ACADPAAGSVILLENLR	17	Unmodified	_ACADPAAGSVILLENLR_	0	MULTI-MATCH	2	885.464361	1768.91417	-3.6202	91.212	0.10152	-1.4211E-14	NaN	0	NaN	5649900	5736	528	4934
A0A8C0NC57	no	ACAELHQNVNVK	12	Unmodified	_ACAELHQNVNVK_	0	MULTI-MSMS	2	691.845893	1381.67723	1.781	15.987	1.0181	0	7.1101E-05	1	149.33	10664000	2512	529	4939
A0A8I3RW82	no	ACALQVLSAILEGSK	15	Unmodified	_ACALQVLSAILEGSK_	0	MULTI-MSMS	2	780.426716	1558.83888	1.7854	102.88	0.40673	-1.4211E-14	0.01339	1	48.513	11530000	3430	531	4953
A0A8P0ND82	no	ACALSIAESCR	11	Unmodified	_ACALSIAESCR_	0	MULTI-MSMS	2	619.286822	1236.55909	-0.35736	37.011	0.33839	0	0.0085457	1	64.841	11772000	6472	532	4961
A0A8I3S4M3	no	ACALSQINTK	10	Unmodified	_ACALSQINTK_	0	MULTI-MATCH	2	553.287148	1104.55974	-0.37509	22.859	0.33821	0	NaN	0	NaN	15664000	1908	534	4986
A0A8P0SGA5	no	ACDESFQPLGDIMK	14	Unmodified	_ACDESFQPLGDIMK_	0	MULTI-MSMS	2	805.863091	1609.71163	0.70242	75.084	1.2256	0	0.00011934	3	119.03	23692000	6523	537	5006
A0A8I3NC92	no	ACDESVLMDLK	11	Unmodified	_ACDESVLMDLK_	0	MULTI-MSMS	2	640.796688	1279.57882	-2.6068	57.981	0.88326	7.1054E-15	0.013344	1	59.426	11920000	920	538	5016
A0A8C0QI65	no	ACDGNVDHAAAHITNR	16	Unmodified	_ACDGNVDHAAAHITNR_	0	MULTI-MSMS	2	861.392258	1720.76996	-0.54987	16.785	0.33818	0	2.2072E-32	1	249.32	14496000	4734	539	5025
A0A8P0P2R9	no	ACDHITSNVLPLLLEQFHK	19	Unmodified	_ACDHITSNVLPLLLEQFHK_	0	MULTI-MSMS	4	559.54522	2234.15177	0.34331	87.486	1.7513	0	0.00063874	3	52.814	23934000	5126	540	5038
A0A8C0SMD1	no	ACDYIQELR	9	Unmodified	_ACDYIQELR_	0	MULTI-MSMS	2	584.27678	1166.53901	-0.82753	47.503	0.6149	7.1054E-15	0.0081376	2	81.548	19183000	5543	541	5051
A0A8C0SUM9	no	ACELVQTNR	9	Unmodified	_ACELVQTNR_	0	MULTI-MSMS	2	545.769123	1089.52369	0.7139	17.866	0.40908	0	0.0015053	1	117.4	6934900	5655	542	5061
A0A8I3NEL4	no	ACENLAPFNTALK	13	Unmodified	_ACENLAPFNTALK_	0	MULTI-MSMS	2	724.863751	1447.71295	-0.23927	55.132	1.4611	-7.1054E-15	2.2383E-05	1	154.24	289130000	3223	543	5073
A0A8I3S4V4	no	ACESSSHDLK	10	Unmodified	_ACESSSHDLK_	0	MULTI-MATCH	2	567.24822	1132.48189	-0.82058	8.5118	0.13504	0	NaN	0	NaN	1644600	3650	544	5080
A0A8C0Q4V6	no	ACFHCETCK	9	Unmodified	_ACFHCETCK_	0	MULTI-MSMS	3	404.824671	1211.45218	-0.24979	10.17	0.49926	0	0.0015624	1	98.033	525000000	1063	545	5090
A0A8P0SBA9	no	ACGAPNVVEDEIDQYLSK	18	Unmodified	_ACGAPNVVEDEIDQYLSK_	0	MULTI-MSMS	2	1004.47004	2006.92552	-3.5531	95.812	0.23763	1.4211E-14	3.266E-07	2	107.53	27912000	4275	547	5105
A0A8I3ME07	no	ACGDSTLTQITAGLDPVGR	19	Unmodified	_ACGDSTLTQITAGLDPVGR_	0	MULTI-MSMS	2	966.478196	1930.94184	0.76755	81.861	0.64548	0	0.00034733	2	67.019	23193000	3970	548	5114
A0A8I3NAI9	no	ACGGGGDVPYAQGQAPEPR	19	Unmodified	_ACGGGGDVPYAQGQAPEPR_	0	MULTI-MSMS	2	943.926131	1885.83771	-0.43373	32.975	0.47687	0	0.0021759	1	49.12	3033500	5964	549	5118
A0A8I3S2R6	no	ACGHVVCWK	9	Unmodified	_ACGHVVCWK_	0	MULTI-SECPEP	3	372.840761	1115.50045	-1.8456	17.659	0.54292	0	0.037551	1	68.224	10800000	3839	550	5122
A0A8I3RT77	no	ACGLNFADLMAR	12	Unmodified	_ACGLNFADLMAR_	0	MULTI-MSMS	2	669.818289	1337.62203	-3.7522	80.903	0.37499	-1.4211E-14	0.0019317	1	78.098	43547000	542	551	5137
A0A8C0Z0Y6	no	ACGNFGIPCELR	12	Unmodified	_ACGNFGIPCELR_	0	MULTI-MSMS	2	697.321196	1392.62784	-1.3382	57.267	1.2558	0	0.0002154	4	118.04	282820000	3467;5688	552	5150
A0A8I3QBF7	no	ACIDSNEDGDLSTSTVLR	18	Unmodified	_ACIDSNEDGDLSTSTVLR_	0	MULTI-MSMS	2	976.946926	1951.8793	-2.2923	53.539	0.33874	0	1.4272E-15	1	172.99	26476000	996	555	5170
A0A8P0PLP4	no	ACIGDTLCQK	10	Unmodified	_ACIGDTLCQK_	0	MULTI-MSMS	2	583.270641	1164.52673	0.1717	25.814	0.91586	0	0.0004093	1	125.58	54202000	6602	557	5186
A0A8I3MXG8	no	ACIPYLK	7	Unmodified	_ACIPYLK_	0	MULTI-MSMS	2	432.736031	863.45751	-0.77738	40.279	1.3589	0	0.029741	3	85.306	12987000	5632	558	5199
A0A8I3P5J7	no	ACLDSGGLSPR	11	Unmodified	_ACLDSGGLSPR_	0	MULTI-MSMS	2	566.774405	1131.53426	-3.8478	26.545	0.9181	0	0.00055203	1	113.71	7499400	5642	559	5211
A0A8I3PLJ3	no	ACLEHR	6	Unmodified	_ACLEHR_	0	MULTI-MATCH	2	393.18978	784.365007	-1.3927	8.402	0.095004	0	NaN	0	NaN	24426000	5830	560	5222
A0A8C0RL07	no	ACLIFFDEIDAIGGAR	16	Unmodified	_ACLIFFDEIDAIGGAR_	0	MULTI-MSMS	2	884.440354	1766.86616	0.26207	100.33	1.2886	0	1.5701E-05	2	107.18	27440000	2564	561	5252
A0A8C0RL07	no	ACLIFFDEIDAIGGAR	16	Unmodified	_ACLIFFDEIDAIGGAR_	0	MULTI-MSMS	2	884.440354	1766.86616	2.1227	105.1	0.8457	0	0.049088	1	34.75	10590000	2564	561	5253
A0A8C0RL07	no	ACLIFFDEIDAIGGAR	16	Unmodified	_ACLIFFDEIDAIGGAR_	0	MULTI-MATCH	2	884.440354	1766.86616	6.0604	113.35	0.23805	0	NaN	0	NaN	1357100	2564	561	5260
A0A8P0NYX2	no	ACLILTTQR	9	Unmodified	_ACLILTTQR_	0	MULTI-MSMS	2	538.300059	1074.58556	0.60314	35.771	0.47349	0	0.016456	1	68.383	5613900	4618	562	5265
A0A8I3MS75	no	ACLISLGYDVENDR	14	Unmodified	_ACLISLGYDVENDR_	0	MULTI-MSMS	2	812.885412	1623.75627	-0.049801	72.255	2.2736	0	8.933E-05	4	124.1	117040000	5381	563	5285
A0A8I3MS75	no	ACLISLGYDVENDR	14	Unmodified	_ACLISLGYDVENDR_	0	MULTI-MSMS	2	812.885412	1623.75627	-3.385	75.76	0.81707	0	0.031992	1	43.897	26944000	5381	563	5286
A0A8I3MS75	no	ACLISLGYDVENDR	14	Unmodified	_ACLISLGYDVENDR_	0	MSMS	2	812.885412	1623.75627	NaN	74.976	1	0	0.0034447	1	64.878		5381	563	5287
A0A8I3MS75	no	ACLISLGYDVENDR	14	Unmodified	_ACLISLGYDVENDR_	0	MULTI-MATCH	2	812.885412	1623.75627	-1.0923	75.097	0.13599	0	NaN	0	NaN	10023000	5381	563	5301
A0A8C0Z2D7	no	ACLQDSYDNLQEVMK	15	Unmodified	_ACLQDSYDNLQEVMK_	0	MULTI-MSMS	2	907.408394	1812.80223	-2.6496	69.968	0.23703	-1.4211E-14	0.00029598	1	88.187	18720000	5850	566	5314
A0A8C0QM78	no	ACMVFQLPNKDEESR	15	Unmodified	_ACMVFQLPNKDEESR_	1	MULTI-MSMS	2	912.424378	1822.8342	0.61729	50.131	0.64458	0	0.00019268	1	124.12	14970000	361	567	5319
A0A8C0T181	no	ACMVGHVDFK	10	Unmodified	_ACMVGHVDFK_	0	MULTI-MATCH	3	388.516055	1162.52633	-0.80352	28.283	1.0529	0	NaN	0	NaN	2051600	3273	568	5329
A0A8C0PRY5	no	ACNCLLLK	8	Unmodified	_ACNCLLLK_	0	MULTI-MSMS	2	496.256805	990.499057	-1.1356	30.713	0.67871	-7.1054E-15	0.010519	1	95.62	221870000	4299	569	5340
A0A8C0RCH3	no	ACNLTDTQK	9	Unmodified	_ACNLTDTQK_	0	MSMS	2	525.747856	1049.48116	NaN	11.968	1	0	0.0026294	1	122.74		4859	570	5351
A0A8I3PI70	no	ACPHVWFER	9	Unmodified	_ACPHVWFER_	0	MULTI-MSMS	3	401.190559	1200.54985	-0.49099	38.021	0.54325	0	0.033556	1	42.001	15563000	2155;4689	572	5364
A0A8C0PYT5	no	ACPLDQAIGLLVAIFHK	17	Acetyl (Protein N-term)	_(ac)ACPLDQAIGLLVAIFHK_	0	MULTI-MATCH	3	636.68524	1907.03389	1.0709	112.43	0.23755	0	NaN	0	NaN	8538000	4433	573	5374
A0A8P0TDG2	no	ACPRPEGLNFQDLK	14	Unmodified	_ACPRPEGLNFQDLK_	1	MULTI-MSMS	2	822.911764	1643.80898	1.6905	46.551	0.50937	-7.1054E-15	4.8603E-05	1	145.31	43537000	1943	575	5389
A0A8P0NLU9	no	ACPSTAGETPSGVK	14	Unmodified	_ACPSTAGETPSGVK_	0	MULTI-MSMS	2	681.321916	1360.62928	0.74687	16.26	0.71376	0	0.0018542	2	72.652	30613000	5313;6377	576	5401
A0A8C0PAT2	no	ACQEQIEALLESSLR	15	Unmodified	_ACQEQIEALLESSLR_	0	MULTI-MSMS	2	873.938176	1745.8618	2.2733	93.014	0.54247	0	6.5839E-05	2	103.75	20439000	279	580	5417
A0A8I3S5Y5	no	ACQEVLEQVK	10	Unmodified	_ACQEVLEQVK_	0	MULTI-MSMS	2	602.305538	1202.59652	0.75774	26.465	0.50992	0	0.0035054	1	86.136	11098000	5489	581	5423
A0A8P0SG56	no	ACQHLILIGDHQQLR	15	Unmodified	_ACQHLILIGDHQQLR_	0	MULTI-MSMS	4	451.242707	1800.94172	-0.82733	36.062	0.64553	0	0.00032088	1	76.759	10128000	6504	582	5430
A0A8P0SG56	no	ACQHLILIGDHQQLRPSANVYDLAK	25	Unmodified	_ACQHLILIGDHQQLRPSANVYDLAK_	1	MULTI-MSMS	5	572.903553	2859.48138	0.55808	55.32	0.44096	7.1054E-15	3.9636E-05	2	49.765	27207000	6504	583	5438
A0A8I3S0N0	no	ACQQLDTQK	9	Unmodified	_ACQQLDTQK_	0	MULTI-MSMS	2	546.26113	1090.50771	0.20556	10.67	0.50046	0	0.00082886	1	167.24	16359000	6587	585	5452
A0A8C0QNL8	no	ACQSIYPLHDVFVR	14	Unmodified	_ACQSIYPLHDVFVR_	0	MULTI-MSMS	2	852.929957	1703.84536	0.26903	62.098	0.71288	0	1.6389E-08	1	178.81	1042900000	4780;6560	586	5476
A0A8C0QNL8	no	ACQSIYPLHDVFVR	14	Unmodified	_ACQSIYPLHDVFVR_	0	MULTI-MSMS	4	426.968617	1703.84536	-0.21199	62.098	0.44165	0	0.00057598	1	75.669	25909000	4780;6560	586	5477
A0A8C0SL13	no	ACQVLEALSVLVNRPDLGQPVR	22	Unmodified	_ACQVLEALSVLVNRPDLGQPVR_	1	MSMS	3	812.112681	2433.31621	NaN	96.999	1	0	0.0030198	1	47.808		5526	590	5502
A0A8C0SL13	no	ACQVLEALSVLVNRPDLGQPVR	22	Deamidation (NQ)	_ACQ(de)VLEALSVLVNRPDLGQPVR_	1	MULTI-MSMS	3	812.440686	2434.30023	2.4934	97.067	0.33992	0	0.0031229	1	46.982	49796000	5526	590	5505
A0A8P0TDF9	no	ACQVYIQHMR	10	Unmodified	_ACQVYIQHMR_	0	MULTI-MSMS	2	653.313174	1304.6118	-0.41101	22.048	0.33784	0	0.00078453	1	162.5	11980000	4814	591	5517
A0A8P0TDF9	no	ACSAIHAVNLR	11	Unmodified	_ACSAIHAVNLR_	0	MULTI-MSMS	2	606.319314	1210.62407	0.50536	22.161	0.30523	0	0.00019463	1	128	17308000	4814;581	592	5538
A0A8P0TDF9	no	ACSAIHAVNLR	11	Unmodified	_ACSAIHAVNLR_	0	MULTI-SECPEP	3	404.548635	1210.62407	0.26767	22.153	0.30523	0	0.021681	1	64.064	24309000	4814;581	592	5539
A0A8P0TDF9	no	ACSAIHAVNLR	11	Unmodified	_ACSAIHAVNLR_	0	MULTI-MATCH	2	606.319314	1210.62407	-1.3164	22.553	0.40737	3.5527E-15	NaN	0	NaN	8709400	4814;581	592	5548
A0A8C0QCP1	no	ACSSDSYEVEEDGVR	15	Unmodified	_ACSSDSYEVEEDGVR_	0	MULTI-MSMS	2	851.846681	1701.67881	2.2311	34.06	0.54293	0	0.0006381	1	78.908	1874900	1238	593	5553
A0A8I3NFI4	no	ACSVIFPLIYSEIK	14	Unmodified	_ACSVIFPLIYSEIK_	0	MULTI-MSMS	3	547.296982	1638.86912	-0.39881	95.988	1.0538	0	0.015029	1	43.184	19011000	1912	596	5571
A0A8C0QGH7	no	ACTDTALENMTSLR	14	Unmodified	_ACTDTALENMTSLR_	0	MULTI-MSMS	2	791.863622	1581.71269	-0.80829	58.562	1.4252	0	6.0557E-08	6	174.4	476490000	4714	597	5584
A0A8C0QGH7	no	ACTDTALENMTSLR	14	Oxidation (M)	_ACTDTALENM(ox)TSLR_	0	MULTI-MATCH	2	799.86108	1597.70761	3.4726	36.064	0.37229	0	NaN	0	NaN	24985000	4714	597	5594
A0A8C0T4R0	no	ACTTEEDQEK	10	Unmodified	_ACTTEEDQEK_	0	MULTI-MSMS	2	605.74825	1209.48195	2.4056	8.8546	0.1353	0	0.051822	1	44.98	4309000	5812	598	5599
A0A8P0PAZ7	no	ACVLCVHPR	9	Unmodified	_ACVLCVHPR_	0	MULTI-MATCH	2	556.278603	1110.54265	5.4217	17.628	0.23656	0	NaN	0	NaN	3153000	6527	599	5622
A0A8P0T4M6	no	ACVSQLNGMVFCPHCGEDASEAQEVTIPR	29	Unmodified	_ACVSQLNGMVFCPHCGEDASEAQEVTIPR_	0	MULTI-MSMS	3	1088.15099	3261.43114	-0.69481	71.99	0.44083	0	0.0055437	2	29.934	9149500	6661	602	5631
A0A8C0MD48	no	ACVVHGSDLK	10	Unmodified	_ACVVHGSDLK_	0	MULTI-MSMS	3	362.518453	1084.53353	0.11785	11.992	1.2908	0	0.0036354	1	72.321	783130000	1039	603	5652
A0A8C0MD48	no	ACVVHGSDLK	10	Unmodified	_ACVVHGSDLK_	0	MULTI-MSMS	2	543.274041	1084.53353	-1.1314	11.992	0.30512	0	0.00041263	1	127.02	150980000	1039	603	5653
A0A8C0MD48	no	ACVVHGSDLK	10	Unmodified	_ACVVHGSDLK_	0	MSMS	2	543.274041	1084.53353	NaN	12.715	1	0	0.01963	1	60.91		1039	603	5654
A0A8C0MD48	no	ACVVHGSDLK	10	Unmodified	_ACVVHGSDLK_	0	MULTI-MATCH	3	362.518453	1084.53353	-0.21098	14.294	0.40773	0	NaN	0	NaN	1211500	1039	603	5659
A0A8C0PZF2	no	ACYALENFVENLGPK	15	Unmodified	_ACYALENFVENLGPK_	0	MULTI-MSMS	2	862.919255	1723.82396	-0.43533	94.974	0.37214	0	6.678E-05	1	105.2	71692000	2478	605	5671
P61162	no	ACYLSINPQK	10	Unmodified	_ACYLSINPQK_	0	MULTI-MSMS	2	597.302798	1192.59104	3.6161	38.853	1.2233	0	0.023287	1	57.047	22690000	221;5039	606	5681
P61162	no	ACYLSINPQK	10	Unmodified	_ACYLSINPQK_	0	MULTI-MATCH	2	597.302798	1192.59104	0.83344	37.844	0.57858	0	NaN	0	NaN	6322800	221;5039	606	5683
A0A8I3NMP3	no	ADAAPNGPQGAGAVQFMMTNK	21	Acetyl (Protein N-term)	_(ac)ADAAPNGPQGAGAVQFMMTNK_	0	MULTI-MSMS	3	706.662946	2116.96701	-1.5823	83.01	0.77953	0	5.4145E-05	2	64.203	26848000	1973	608	5694
A0A8C0SR01	no	ADAASQVLLGSGLTILSQPLMYVK	24	Acetyl (Protein N-term)	_(ac)ADAASQVLLGSGLTILSQPLMYVK_	0	MULTI-MSMS	3	839.792614	2516.35601	-0.22268	112.05	0.33969	-1.4211E-14	1.7526E-29	1	159.74	168860000	4867	609	5708
A0A8I3P3V0	no	ADADKPEVLGAAGDDSPHQQPAEQPGEPR	29	Acetyl (Protein N-term)	_(ac)ADADKPEVLGAAGDDSPHQQPAEQPGEPR_	1	MULTI-MSMS	3	1008.8025	3023.38568	-0.051434	41.112	0.84865	-7.1054E-15	7.86E-09	1	79.875	53838000	5662	610	5718
A0A8C0M0J6	no	ADAEETLEDVMEEVR	15	Unmodified	_ADAEETLEDVMEEVR_	0	MULTI-MSMS	2	868.388181	1734.76181	-3.1912	97.89	0.53512	0	6.5907E-06	2	142.08	21909000	666	613	5736
A0A8I3N6K0	no	ADAEGESDLENSR	13	Unmodified	_ADAEGESDLENSR_	0	MULTI-MSMS	2	696.797317	1391.58008	-1.5344	21.796	0.2709	0	6.0955E-05	1	126.03	13781000	5438	614	5746
A0A8I3Q2L7	no	ADAEVLILPK	10	Acetyl (Protein N-term)	_(ac)ADAEVLILPK_	0	MULTI-MSMS	2	555.823889	1109.63323	0.15936	84.615	1.0202	0	0.00021295	2	144.09	43937000	3804	616	5766
A0A8P0SC38	no	ADAFGDELFSVFEDDSTTASGTK	23	Acetyl (Protein N-term)	_(ac)ADAFGDELFSVFEDDSTTASGTK_	0	MULTI-MSMS	3	818.02733	2451.06016	-1.8779	111.69	0.2047	0	1.687E-06	1	82.267	44343000	5185	618	5777
A0A8C0RXK9	no	ADAGKDGNNPAENGDAK	17	Unmodified	_ADAGKDGNNPAENGDAK_	1	MULTI-MATCH	2	822.366429	1642.71831	-0.24899	9.264	0.40955	0	NaN	0	NaN	2743100	5225	620	5788
A0A8P0T0S7	no	ADAHEEDELQAAEEQR	16	Unmodified	_ADAHEEDELQAAEEQR_	0	MULTI-MSMS	2	920.900833	1839.78711	0.31355	35.308	0.34221	0	1.4266E-05	1	114.72	5932900	4695	621	5798
A0A8I3PT55	no	ADALQAGASQFETSAAK	17	Unmodified	_ADALQAGASQFETSAAK_	0	MULTI-MSMS	2	833.407566	1664.80058	1.0437	51.57	0.67864	0	1.4193E-06	1	129.37	305970000	5412	622	5809
A0A8P0T222	no	ADAPVPESTGLLGSAER	17	Unmodified	_ADAPVPESTGLLGSAER_	0	MULTI-MATCH	2	835.423216	1668.83188	-0.14088	53.235	0.37297	0	NaN	0	NaN	8060000	3216	624	5819
A0A8I3N859	no	ADATNVNNWHWTER	14	Unmodified	_ADATNVNNWHWTER_	0	MULTI-MSMS	2	857.390042	1712.76553	-0.10222	49.009	1.086	0	4.7688E-22	1	245.58	18497000	1233	626	5836
A0A8I3N859	no	ADATNVNNWHWTER	14	Deamidation (NQ)	_ADATNVN(de)NWHWTER_	0	MSMS	2	857.882049	1713.74955	NaN	49.68	1	0	0.01315	1	59.542		1233	626	5839
A0A8I3NQX0	no	ADAVNEALESLESVLR	16	Unmodified	_ADAVNEALESLESVLR_	0	MULTI-SECPEP	2	858.444148	1714.87374	1.8998	106.74	0.74817	-1.4211E-14	0.0038804	1	77.078	16676000	3380	627	5845
A0A8C0QEG7	no	ADCGCTYHIR	10	Unmodified	_ADCGCTYHIR_	0	MULTI-MSMS	2	626.763514	1251.51248	1.5982	16.678	0.27053	0	0.001802	1	98.582	7302200	2897	631	5874
A0A8C0RIA3	no	ADCSEEALAAALADVPELAR	20	Unmodified	_ADCSEEALAAALADVPELAR_	0	MULTI-MSMS	3	691.337004	2070.98918	0.076951	99.888	0.34067	0	1.4881E-11	1	121.01	50189000	2058	633	5893
A0A8C0Q2I1	no	ADCTITMADSDLLALMTGK	19	Unmodified	_ADCTITMADSDLLALMTGK_	0	MULTI-MSMS	2	1013.97833	2025.9421	-1.9346	103.91	0.33928	0	4.6012E-05	1	90.444	25575000	943	634	5905
A0A8P0PF27	no	ADDADEFGYSR	11	Unmodified	_ADDADEFGYSR_	0	MULTI-MATCH	2	623.254557	1244.49456	0.63031	37.062	0.44068	0	NaN	0	NaN	30157000	6519	635	5919
A0A8I3S329	no	ADDDTYVILDNLR	13	Unmodified	_ADDDTYVILDNLR_	0	MULTI-MSMS	2	761.872827	1521.7311	-0.44444	80.99	0.44358	0	4.9686E-05	1	129.89	39250000	3710	636	5928
A0A8C0QFJ5	no	ADDKLIAEEGVDSLNVK	17	Unmodified	_ADDKLIAEEGVDSLNVK_	1	MULTI-MSMS	2	908.470363	1814.92617	1.1432	55.086	0.33905	0	6.4025E-20	1	201.48	30378000	4702	638	5946
A0A8I3PFB8	no	ADDLDFETGDAGASATFPMQCSALR	25	Acetyl (Protein N-term)	_(ac)ADDLDFETGDAGASATFPMQCSALR_	0	MULTI-MSMS	3	896.723258	2687.14795	-0.87923	99.487	3.1915	0	1.1393E-09	5	94.449	1507400000	4979	639	5978
A0A8I3PFB8	no	ADDLDFETGDAGASATFPMQCSALR	25	Acetyl (Protein N-term)	_(ac)ADDLDFETGDAGASATFPMQCSALR_	0	MULTI-MSMS	2	1344.58125	2687.14795	-0.016962	99.524	0.5741	0	2.9876E-27	2	145.55	15832000	4979	639	5979
A0A8I3PFB8	no	ADDLDFETGDAGASATFPMQCSALR	25	Acetyl (Protein N-term)	_(ac)ADDLDFETGDAGASATFPMQCSALR_	0	MULTI-MATCH	3	896.723258	2687.14795	-1.8507	103.04	0.33846	0	NaN	0	NaN	7014900	4979	639	5987
A0A8I3P8U7	no	ADDLGDEWWEK	11	Acetyl (Protein N-term)	_(ac)ADDLGDEWWEK_	0	MULTI-MATCH	2	703.298964	1404.58338	0.18904	96.185	0.16906	0	NaN	0	NaN	5914300	6289	640	5991
A0A8P0PQL6	no	ADDPYAHLSK	10	Unmodified	_ADDPYAHLSK_	0	MULTI-MSMS	2	558.769645	1115.52474	-0.38847	20.347	0.50963	-3.5527E-15	0.0053011	2	79.427	12446000	1631	644	6013
A0A8I3RUC8	no	ADDVDQQQTTNTVEEPLDLIR	21	Acetyl (Protein N-term)	_(ac)ADDVDQQQTTNTVEEPLDLIR_	0	MULTI-MSMS	3	814.725874	2441.15579	-1.5071	95.944	0.30477	0	7.3332E-08	1	101.64	77083000	1088	645	6030
A0A8I3RUC8	no	ADDVDQQQTTNTVEEPLDLIR	21	Acetyl (Protein N-term)	_(ac)ADDVDQQQTTNTVEEPLDLIR_	0	MULTI-MATCH	2	1221.58517	2441.15579	-2.093	95.928	0.20387	0	NaN	0	NaN	21617000	1088	645	6034
A0A8C0MV74	no	ADEDGEGIHPSAPHR	15	Acetyl (Protein N-term)	_(ac)ADEDGEGIHPSAPHR_	0	MULTI-MSMS	2	815.366232	1628.71791	-2.6994	22.867	0.40654	0	3.4701E-05	1	105.46	12417000	1865	646	6039
A0A8P0NIU0	no	ADEDLIFR	8	Acetyl (Protein N-term)	_(ac)ADEDLIFR_	0	MSMS	2	510.753464	1019.49238	NaN	82.118	1	0	0.0063864	1	98.299		5054	647	6050
A0A8C0TUW0	no	ADEDPALFQSVK	12	Unmodified	_ADEDPALFQSVK_	0	MULTI-SECPEP	2	660.327524	1318.6405	-0.2066	50.284	0.71222	7.1054E-15	0.0027486	1	128.81	103680000	6161	648	6062
A0A8I3N375	no	ADEDPIMGFHQMFLLK	16	Unmodified	_ADEDPIMGFHQMFLLK_	0	MULTI-MSMS	2	946.45769	1890.90083	-1.1012	92.37	0.94923	0	0.00023348	3	82.954	105570000	2987	649	6080
A0A8C0TJ18	no	ADEEKLPPGWEK	12	Acetyl (Protein N-term)	_(ac)ADEEKLPPGWEK_	1	MULTI-MSMS	2	720.853906	1439.69326	-1.2397	50.343	0.98549	0	0.00017632	2	115.41	35180000	6046	650	6094
A0A8I3S3S8	no	ADETKDEQFEQCVQNFNK	18	Unmodified	_ADETKDEQFEQCVQNFNK_	1	MULTI-MSMS	2	1115.48949	2228.96443	-1.3373	53.806	0.27275	0	1.418E-29	1	217.12	26052000	1402	653	6121
A0A8I3NHY9	no	ADEVAPAKK	9	Unmodified	_ADEVAPAKK_	1	MULTI-MSMS	2	464.758549	927.502546	0.054793	8.3674	0.10703	0	0.033788	1	73.208	29118000	3201	654	6128
A0A8P0PBZ5	no	ADFAQACQDAGVR	13	Unmodified	_ADFAQACQDAGVR_	0	MULTI-MSMS	2	704.817332	1407.62011	-0.96047	36.899	0.61007	0	4.2009E-07	2	181.53	42996000	2979	655	6142
A0A8P0T982	no	ADFCIIHYAGK	11	Unmodified	_ADFCIIHYAGK_	0	MULTI-MSMS	2	647.816073	1293.61759	-0.18484	49.789	1.3219	0	0.00066486	2	108.98	152170000	243;513	656	6155
A0A8C0Z2F5	no	ADFHVGAHVNTFWR	14	Unmodified	_ADFHVGAHVNTFWR_	0	MULTI-MSMS	4	414.956204	1655.79571	0.034881	52.739	0.47677	0	0.052138	1	27.458	9059200	6265	658	6168
A0A8I3PP17	no	ADFITLGLSEEK	12	Unmodified	_ADFITLGLSEEK_	0	MULTI-MSMS	2	661.84555	1321.67655	1.2388	73.414	0.91673	0	0.00033326	3	107.95	21141000	2460	659	6179
A0A8C0T6S2	no	ADFLGSFCR	9	Unmodified	_ADFLGSFCR_	0	MULTI-MSMS	2	536.747659	1071.48076	0.46269	63.76	0.6465	0	0.0074654	1	83.265	7676500	5837	660	6185
A0A8I3SCI2	no	ADFSPFGNTQGPSR	14	Unmodified	_ADFSPFGNTQGPSR_	0	MULTI-MATCH	2	740.844404	1479.67426	1.8794	52.295	0.27095	7.1054E-15	NaN	0	NaN	66257000	3792	662	6212
A0A8I3PB52	no	ADFVLAANSYDLAIK	15	Unmodified	_ADFVLAANSYDLAIK_	0	MULTI-MSMS	2	805.924863	1609.83517	1.3626	82.821	0.54189	0	0.00047176	1	83.226	25059000	6100	663	6222
A0A8C0THV4	no	ADGATSDDLDLHDDR	15	Unmodified	_ADGATSDDLDLHDDR_	0	MULTI-MSMS	2	808.345162	1614.67577	-0.45496	27.121	0.56843	0	0.00054088	3	81.431	9440100	733	664	6233
A0A8I3NAK8	no	ADGEEPEKK	9	Acetyl (Protein N-term)	_(ac)ADGEEPEKK_	1	MULTI-MSMS	2	522.745836	1043.47712	-0.94074	10.534	0.27167	0	0.0017852	1	110.41	9515900	5316	666	6253
Q8MJ47	no	ADGELNVDSLITR	13	Acetyl (Protein N-term)	_(ac)ADGELNVDSLITR_	0	MULTI-MSMS	2	722.867545	1443.72054	-0.96599	91.701	1.6623	0	5.2453E-09	4	199.03	167650000	305	667	6269
A0A8C0SFR7	no	ADGGDGGDGGDGAEGVTLQR	20	Unmodified	_ADGGDGGDGGDGAEGVTLQR_	0	MULTI-MSMS	2	902.390633	1802.76671	-0.47958	31.92	0.67948	0	1.4975E-12	1	128.95	36472000	5428	668	6283
A0A8I3PEV0	no	ADGGGVGAELEANPFYDR	18	Unmodified	_ADGGGVGAELEANPFYDR_	0	MULTI-MSMS	2	919.421204	1836.82786	3.9615	74.655	0.20226	0	0.002172	1	55.314	16711000	3243	669	6288
A0A8C0Q1V4	no	ADGHAATLVMK	11	Unmodified	_ADGHAATLVMK_	0	MULTI-MSMS	3	371.862219	1112.56483	0.30857	16.724	0.47408	-3.5527E-15	0.04501	1	31.722	28287000	3113	670	6295
A0A8C0MXG2	no	ADGLLGMFLK	10	Unmodified	_ADGLLGMFLK_	0	MULTI-MSMS	2	532.794078	1063.5736	-0.38829	96.162	0.37257	0	0.0027226	1	91.069	76105000	1937	674	6337
A0A8I3NX27	no	ADGPVAEVLLR	11	Acetyl (Protein N-term)	_(ac)ADGPVAEVLLR_	0	MULTI-MSMS	2	591.32987	1180.64519	-0.39634	91.938	1.6932	0	7.251E-05	3	140.75	38389000	3431	676	6358
A0A8P0NEN2	no	ADGVLVPGGFGIR	13	Unmodified	_ADGVLVPGGFGIR_	0	MULTI-MSMS	2	629.351137	1256.68772	-0.054204	69.398	0.3392	0	0.00016217	1	103.55	19472000	6613	680	6379
A0A8C0QNL8	no	ADGYEPPVQESV	12	Unmodified	_ADGYEPPVQESV_	0	MULTI-SECPEP	2	645.796057	1289.57756	0.22307	52.42	0.81444	0	0.025928	1	70.399	177370000	4780;6560	681	6391
A0A8I3PQG8	no	ADGYVDNLAQAVDLLLQHADK	21	Unmodified	_ADGYVDNLAQAVDLLLQHADK_	0	MULTI-MSMS	3	757.053485	2268.13863	0.86932	105.43	0.64568	0	0.0016031	2	38.583	47690000	5905	682	6400
A0A8I3MLM1	no	ADHDFVVQEDFMK	13	Unmodified	_ADHDFVVQEDFMK_	0	MULTI-MSMS	2	790.856123	1579.69769	-3.5937	56.502	0.44137	0	2.4758E-05	1	147.91	66982000	979	683	6412
A0A8P0SD62	no	ADHPGISITDLSK	13	Unmodified	_ADHPGISITDLSK_	0	MULTI-MSMS	2	677.354074	1352.69359	0.79045	40.377	0.78312	0	1.0099E-05	1	168.59	70777000	983	685	6427
A0A8I3NYW8	no	ADHQPLTEASYVNLPTIALCNTDSPLR	27	Unmodified	_ADHQPLTEASYVNLPTIALCNTDSPLR_	0	MULTI-MSMS	3	999.497588	2995.47093	-0.085739	86.439	2.083	0	1.1566E-24	5	127.53	1742100000	2064	686	6442
A0A8C0Z5T8	no	ADHVQSLAQLENLCK	15	Acetyl (Protein N-term)	_(ac)ADHVQSLAQLENLCK_	0	MULTI-MSMS	2	884.438343	1766.86213	3.6937	73.249	1.1883	-1.4211E-14	0.00033085	1	78.903	60251000	6302	688	6459
A0A8P0SB85	no	ADIDNKEQSELDQDLDDVEEVEEEETGEETK	31	Acetyl (Protein N-term)	_(ac)ADIDNKEQSELDQDLDDVEEVEEEETGEETK_	1	MULTI-MSMS	3	1208.18518	3621.53371	-0.26808	100.88	0.64543	0	1.5553E-25	1	115.54	121070000	4552	690	6475
A0A8I3N2W1	no	ADIDNLPR	8	Acetyl (Protein N-term)	_(ac)ADIDNLPR_	0	MULTI-MSMS	2	478.245806	954.47706	-3.2464	55.661	0.47659	0	0.0071606	1	87.323	21378000	1210	691	6488
A0A8P0PQR9	no	ADIEGLVMEK	10	Unmodified	_ADIEGLVMEK_	0	MULTI-MSMS	2	552.783907	1103.55326	1.7593	55.217	0.54342	0	0.0028351	1	90.15	9230600	1436	692	6500
A0A8C0P3R9	no	ADIEMPFDPSK	11	Unmodified	_ADIEMPFDPSK_	0	MULTI-MATCH	2	625.292096	1248.56964	2.4669	64.883	0.51042	0	NaN	0	NaN	14086000	3517;3936	693	6510
A0A8C0RLY3	no	ADIEVACYGYEGIDAVK	17	Unmodified	_ADIEVACYGYEGIDAVK_	0	MULTI-MSMS	2	936.937841	1871.86113	-0.080168	73.582	3.3254	0	4.0181E-06	4	112.44	32501000	5036	694	6550
A0A8C0RLY3	no	ADIEVACYGYEGIDAVK	17	Unmodified	_ADIEVACYGYEGIDAVK_	0	MULTI-MSMS	2	936.937841	1871.86113	-1.1176	76.558	1.9701	0	6.5316E-05	2	88.087	16128000	5036	694	6551
A0A8C0RLY3	no	ADIEVACYGYEGIDAVK	17	Unmodified	_ADIEVACYGYEGIDAVK_	0	MULTI-MSMS	2	936.937841	1871.86113	-0.098619	78.667	0.16858	0	0.0083242	1	47.666	5978800	5036	694	6552
A0A8C0RLY3	no	ADIEVACYGYEGIDAVK	17	Unmodified	_ADIEVACYGYEGIDAVK_	0	MULTI-MSMS	2	936.937841	1871.86113	2.945	79.431	1.734	0	0.0008467	1	66.393	40250000	5036	694	6553
A0A8C0RLY3	no	ADIEVACYGYEGIDAVK	17	Unmodified	_ADIEVACYGYEGIDAVK_	0	MULTI-MSMS	2	936.937841	1871.86113	2.262	85.138	0.2735	0	0.053834	1	31.693	25676000	5036	694	6554
A0A8C0RLY3	no	ADIEVACYGYEGIDAVK	17	Unmodified	_ADIEVACYGYEGIDAVK_	0	MSMS	2	936.937841	1871.86113	NaN	75.26	1	0	0.0058915	1	56.139		5036	694	6555
A0A8C0RLY3	no	ADIEVACYGYEGIDAVK	17	Unmodified	_ADIEVACYGYEGIDAVK_	0	MSMS	2	936.937841	1871.86113	NaN	88.287	1	0	0.00038262	1	72.891		5036	694	6556
A0A8C0RLY3	no	ADIEVACYGYEGIDAVK	17	Unmodified	_ADIEVACYGYEGIDAVK_	0	MSMS	2	936.937841	1871.86113	NaN	88.561	1	0	0.016039	1	48.659		5036	694	6557
A0A8P0N9X4	no	ADIFMFDEPSSYLDVK	16	Unmodified	_ADIFMFDEPSSYLDVK_	0	MULTI-MSMS	2	938.93731	1875.86007	-1.2045	97.883	0.47347	0	7.4539E-06	1	125.54	347240000	6573;6418	695	6581
A0A8P0N9X4	no	ADIFMFDEPSSYLDVK	16	Unmodified	_ADIFMFDEPSSYLDVK_	0	MULTI-MATCH	2	938.93731	1875.86007	-3.3753	99.488	0.20306	0	NaN	0	NaN	17703000	6573;6418	695	6587
A0A8P0N9X4	no	ADIFMFDEPSSYLDVK	16	Oxidation (M)	_ADIFM(ox)FDEPSSYLDVK_	0	MULTI-MSMS	2	946.934767	1891.85498	-3.0864	95.378	0.20443	0	0.0036239	1	70.089	11738000	6573;6418	695	6593
A0A8I3RQT2	no	ADIIVSELLGSFADNELSPECLDGAQHFLK	30	Unmodified	_ADIIVSELLGSFADNELSPECLDGAQHFLK_	0	MULTI-MSMS	3	1096.87461	3287.60201	-2.3689	105.79	0.44207	-1.4211E-14	0.0054515	1	29.154	9742600	2942	699	6620
A0A8I3MV65	no	ADILEDKDGK	10	Unmodified	_ADILEDKDGK_	1	MULTI-MSMS	2	552.282586	1102.55062	-1.0866	15.857	0.61186	-1.7764E-15	0.0036342	1	115.82	116980000	6025;2852	701	6636
A0A8I3NIS2	no	ADISLDELIR	10	Acetyl (Protein N-term)	_(ac)ADISLDELIR_	0	MULTI-MSMS	2	593.819335	1185.62412	0.010482	99.555	0.61068	0	0.00021549	1	128.36	31241000	5152	702	6649
A0A8C0N2F8	no	ADIVQQLLQQGASPNAATTSGYTPLHLSAR	30	Unmodified	_ADIVQQLLQQGASPNAATTSGYTPLHLSAR_	0	MULTI-MSMS	3	1036.87393	3107.59998	-0.50497	91.977	0.23719	1.4211E-14	1.3399E-10	1	76.51	12914000	2136;2015	703	6660
A0A8P0T2J3	no	ADIWALGCLLYK	12	Unmodified	_ADIWALGCLLYK_	0	MULTI-MSMS	2	711.87613	1421.73771	-0.74782	98.994	0.34129	1.4211E-14	0.00055623	1	96.331	12044000	6520;5928	704	6672
A0A8I3PHH2	no	ADIWSLGITAIELAK	15	Unmodified	_ADIWSLGITAIELAK_	0	MULTI-MSMS	2	800.950881	1599.88721	0.85567	106.06	0.30725	1.4211E-14	0.00037086	1	85.845	5958300	5784;3962	705	6684
A0A8C0TBJ8	no	ADKEAAFDDAVEER	14	Acetyl (Protein N-term)	_(ac)ADKEAAFDDAVEER_	1	MULTI-MSMS	2	804.362824	1606.71109	-0.1833	52.612	0.54465	7.1054E-15	2.0525E-05	1	136.38	361200000	2303	706	6697
A0A8C0QLT0	no	ADKEAHDLINK	11	Unmodified	_ADKEAHDLINK_	1	MULTI-MSMS	2	627.327859	1252.64116	-0.91851	11.025	0.30574	0	0.0015428	1	181.4	6525800	4760	707	6702
A0A8C0N0W7	no	ADKLAEEHS	9	Unmodified	_ADKLAEEHS_	1	MULTI-MSMS	2	500.240721	998.466889	0.12209	8.9095	0.40784	0	0.0041979	1	162.97	96254000	356	708	6715
A0A8C0MWR6	no	ADKNQVAAEVAK	12	Unmodified	_ADKNQVAAEVAK_	1	MULTI-MSMS	3	415.226215	1242.65681	0.59909	12.641	0.44119	0	0.064639	1	32.43	7825400	1443	709	6726
A0A8C0QDA9	no	ADKPDMGEIASFDK	14	Acetyl (Protein N-term),Oxidation (M)	_(ac)ADKPDM(ox)GEIASFDK_	1	MULTI-MSMS	2	791.358696	1580.70284	-1.4346	45.997	1.0864	0	5.2522E-05	1	127.17	283680000	4675	710	6741
A0A8C0QDA9	no	ADKPDMGEIASFDK	14	Acetyl (Protein N-term),Oxidation (M)	_(ac)ADKPDM(ox)GEIASFDK_	1	MULTI-MATCH	2	791.358696	1580.70284	-4.2306	47.799	0.23974	0	NaN	0	NaN	4402000	4675	710	6747
A0A8C0QDA9	no	ADKPDMGEIASFDK	14	Acetyl (Protein N-term)	_(ac)ADKPDMGEIASFDK_	1	MULTI-MSMS	2	783.361238	1564.70792	0.11614	63.203	2.8521	0	3.608E-05	5	131.69	6142000000	4675	710	6778
A0A8C0QDA9	no	ADKPDMGEIASFDK	14	Acetyl (Protein N-term)	_(ac)ADKPDMGEIASFDK_	1	MULTI-SECPEP	2	783.361238	1564.70792	-3.2957	60.704	0.50891	0	0.025691	1	55.776	13711000	4675	710	6779
A0A8C0QDA9	no	ADKPDMGEIASFDK	14	Acetyl (Protein N-term)	_(ac)ADKPDMGEIASFDK_	1	MULTI-SECPEP	2	783.361238	1564.70792	-3.4368	66.986	0.44136	0	0.038455	1	50.149	29391000	4675	710	6780
A0A8C0PNJ8	no	ADLAEEYSK	9	Unmodified	_ADLAEEYSK_	0	MULTI-MSMS	2	513.242929	1024.47131	0.40784	24.721	0.54463	0	0.0016061	1	112.84	62702000	4247	711	6803
A0M8V0	yes	ADLEEQLSDEEK	12	Acetyl (Protein N-term)	_(ac)ADLEEQLSDEEK_	0	MULTI-MSMS	2	724.325376	1446.6362	0.35147	72.819	0.9174	1.4211E-14	0.0035374	2	62.005	20469000	133	715	6829
A0A8I3N9V3	no	ADLINNLGTIAK	12	Unmodified	_ADLINNLGTIAK_	0	MULTI-MSMS	2	621.856252	1241.69795	-0.11479	61.214	1.5976	0	6.9289E-05	2	132.01	6780500000	6384;5365;849	718	6868
A0A8I3N9V3	no	ADLINNLGTIAK	12	Unmodified	_ADLINNLGTIAK_	0	MULTI-MSMS	2	621.856252	1241.69795	-0.3157	65.229	0.50951	0	0.00064769	1	94.309	7859900	6384;5365;849	718	6869
A0A8I3N9V3	no	ADLINNLGTIAK	12	Unmodified	_ADLINNLGTIAK_	0	MULTI-SECPEP	2	621.856252	1241.69795	1.0743	62.72	0.50891	-7.1054E-15	0.035317	1	66.19	10542000	6384;5365;849	718	6870
A0A8I3N9V3	no	ADLINNLGTIAK	12	Deamidation (NQ)	_ADLIN(de)NLGTIAK_	0	MULTI-MSMS	2	622.34826	1242.68197	0.049099	58.564	1.0858	0	0.01786	1	76.228	130130000	6384;5365;849	718	6890
A0A8C0RLT3	no	ADLLGIVSELQLK	13	Unmodified	_ADLLGIVSELQLK_	0	MULTI-MSMS	2	699.913767	1397.81298	-0.47776	99.793	0.67917	0	0.021096	1	48.442	199440000	4587	719	6902
A0A8C0Q3Z0	yes	ADLLGSILSSMEKPPSFGDQESR	23	Acetyl (Protein N-term)	_(ac)ADLLGSILSSMEKPPSFGDQESR_	1	MULTI-MSMS	3	836.075849	2505.20572	-1.4583	111.27	0.30576	0	8.0208E-18	1	131.82	43631000	4522	720	6912
A0A8C0Q0M7	no	ADLNQGIGEPQSPSR	15	Unmodified	_ADLNQGIGEPQSPSR_	0	MULTI-MSMS	2	784.8868	1567.75905	-0.94868	32.373	1.1541	0	1.4161E-07	3	162.49	83580000	4462	721	6927
A0A8P0SJL7	no	ADLNSVLGSPEHLELFLLAQQK	22	Unmodified	_ADLNSVLGSPEHLELFLLAQQK_	0	MULTI-MSMS	3	808.104068	2421.29037	0.41966	98.718	0.74952	0	2.1049E-06	1	87.772	261560000	5057	722	6946
A0A8P0T767	no	ADLQNHLDTAQNALQDK	17	Unmodified	_ADLQNHLDTAQNALQDK_	0	MULTI-MSMS	2	947.96631	1893.91807	0.31995	41.252	0.37285	7.1054E-15	1.3406E-12	1	174.59	12307000	2606	726	6968
A0A8C0P6F9	no	ADLSGSVLDCANLQGVK	17	Unmodified	_ADLSGSVLDCANLQGVK_	0	MULTI-MSMS	2	873.938176	1745.8618	1.6922	66.952	0.20387	0	0.010365	1	46.34	19555000	3624	727	6972
A0A8P0NEQ4	no	ADLSLADALTEPPPEIEEEIKR	22	Acetyl (Protein N-term)	_(ac)ADLSLADALTEPPPEIEEEIKR_	1	MULTI-MSMS	3	826.758515	2477.25371	0.35741	99.665	1.2214	1.4211E-14	4.6047E-06	1	80.98	507660000	6614	728	6987
Q3LA82	no	ADLSTEPFLPK	11	Unmodified	_ADLSTEPFLPK_	0	MULTI-MATCH	2	609.324254	1216.63395	0.73531	60.306	0.6128	7.1054E-15	NaN	0	NaN	4727200	308	729	7000
A0A8P0TDF9	no	ADLTALFLPR	10	Unmodified	_ADLTALFLPR_	0	MULTI-MSMS	2	558.824224	1115.63389	0.28498	89.286	2.0017	-1.4211E-14	0.00043252	4	157.86	64651000	4814;581	730	7012
A0A8P0TDF9	no	ADLTALFLPR	10	Unmodified	_ADLTALFLPR_	0	MULTI-MSMS	3	372.885241	1115.63389	0.40636	89.331	0.61135	0	0.0086277	1	59.426	5670700	4814;581	730	7013
A0A8I3NH75	no	ADLTVLDENK	10	Unmodified	_ADLTVLDENK_	0	MULTI-MSMS	2	559.290411	1116.56627	-1.1057	38.557	0.27187	0	0.010364	1	69.338	4669800	2758	731	7022
A0A8I3NH75	no	ADLTVLDENKNTALHLACSK	20	Unmodified	_ADLTVLDENKNTALHLACSK_	1	MULTI-MSMS	3	738.379204	2212.11578	3.4126	54.007	0.54421	0	0.061925	1	19.693	23162000	2758	732	7028
A0A8P0TKE6	no	ADLVANQGTK	10	Unmodified	_ADLVANQGTK_	0	MULTI-MATCH	2	508.772188	1015.52982	5.1883	13.781	0.40611	1.7764E-15	NaN	0	NaN	3687500	249	733	7030
A0A8C0TGV4	no	ADMDFLLNELER	12	Unmodified	_ADMDFLLNELER_	0	MULTI-MSMS	2	733.353216	1464.69188	-2.2101	97.097	0.2382	0	0.003907	2	69.979	17060000	5163	736	7046
A0A8I3MBN3	no	ADMGGAATICSAIVSAAK	18	Unmodified	_ADMGGAATICSAIVSAAK_	0	MULTI-MSMS	2	847.416022	1692.81749	-0.11524	75.569	0.85061	-1.4211E-14	1.6498E-08	1	129.54	151840000	916	739	7064
A0A8P0TF92	no	ADMLEMEVK	9	Unmodified	_ADMLEMEVK_	0	MSMS	2	533.251385	1064.48822	NaN	48.398	1	0	0.041663	1	56.378		5972	740	7072
A0A8P0TQD4	no	ADMPNGEQGFASPLELFNSIAAQGELVR	28	Acetyl (Protein N-term)	_(ac)ADMPNGEQGFASPLELFNSIAAQGELVR_	0	MULTI-MSMS	3	1001.82207	3002.44439	0.69869	111.85	0.27184	0	1.577E-19	1	113.93	71069000	1471	742	7086
A0A8P0TQD4	no	ADMPNGEQGFASPLELFNSIAAQGELVR	28	Acetyl (Protein N-term),Oxidation (M)	_(ac)ADM(ox)PNGEQGFASPLELFNSIAAQGELVR_	0	MULTI-MSMS	3	1007.15371	3018.4393	-0.38176	111.71	0.2386	0	0.00017282	1	44.264	8273700	1471	742	7096
A0A8C0PSB6	no	ADMVETQQLMR	11	Unmodified	_ADMVETQQLMR_	0	MULTI-MSMS	2	661.31558	1320.61661	0.27953	44.56	0.78278	0	0.001209	2	94.692	45521000	4307	743	7106
A0A8C0QI29	no	ADMVIEAVFEDLSLK	15	Unmodified	_ADMVIEAVFEDLSLK_	0	MULTI-MSMS	3	560.623535	1678.84877	-0.29361	107.19	1.1546	1.4211E-14	0.0033037	1	53.995	14500000	1165	744	7128
A0A8C0QI29	no	ADMVIEAVFEDLSLK	15	Unmodified	_ADMVIEAVFEDLSLK_	0	MULTI-MSMS	2	840.431664	1678.84877	2.4007	107.2	0.54218	0	6.6562E-05	2	104.87	52987000	1165	744	7129
A0A8C0QI29	no	ADMVIEAVFEDLSLK	15	Oxidation (M)	_ADM(ox)VIEAVFEDLSLK_	0	MSMS	2	848.429121	1694.84369	NaN	103.03	1	0	0.022957	1	58.674		1165	744	7134
A0A8C0RKC2	no	ADNEKLDNQR	10	Acetyl (Protein N-term)	_(ac)ADNEKLDNQR_	1	MULTI-MATCH	2	622.796923	1243.57929	0.05373	16.51	0.27125	0	NaN	0	NaN	10241000	2977	746	7147
A0A8P0TBU6	no	ADNEPSCSPAAQELLTR	17	Unmodified	_ADNEPSCSPAAQELLTR_	0	MSMS	2	929.933622	1857.85269	NaN	50.618	1	0	1.243E-05	1	89.231		2003	747	7148
Q28288	no	ADNPSLGEGPEK	12	Unmodified	_ADNPSLGEGPEK_	0	MULTI-MATCH	2	607.288399	1212.56225	1.2157	19.876	0.7543	0	NaN	0	NaN	9529800	248	748	7157
A0A8P0PHV3	no	ADNSFSDGVPSDALEAAK	18	Acetyl (Protein N-term)	_(ac)ADNSFSDGVPSDALEAAK_	0	MULTI-MSMS	2	918.418327	1834.8221	-2.7448	77.119	0.47552	0	2.0406E-08	1	117.08	109330000	4406	749	7167
A0A8I3N6P6	no	ADPAFGLESSGIAGTTSDEPERIEESGTDEAR	32	Unmodified	_ADPAFGLESSGIAGTTSDEPERIEESGTDEAR_	1	MULTI-MSMS	3	1098.8342	3293.48077	-0.20521	69.881	0.91313	0	4.7557E-11	2	79.017	27137000	3024	750	7177
A0A8P0TQH1	no	ADPDAPEAQAEACLGER	17	Unmodified	_ADPDAPEAQAEACLGER_	0	MULTI-MSMS	2	900.396872	1798.77919	0.4175	51.774	0.61001	0	1.8202E-07	1	144.27	46364000	6388	751	7189
A0A8C0T8L9	no	ADPDVLTEVPAALKR	15	Acetyl (Protein N-term)	_(ac)ADPDVLTEVPAALKR_	1	MSMS	2	818.948869	1635.88319	NaN	79.848	1	0	0.00099364	1	67.776		5870	752	7198
A0A8C0M2R3	no	ADPEASWEPMEAEAR	15	Unmodified	_ADPEASWEPMEAEAR_	0	MULTI-MSMS	2	844.864676	1687.7148	0.62663	59.774	1.0879	0	1.7745E-08	2	173.6	50498000	750;6669	753	7209
A0A8I3NGL7	no	ADPEAVGFEHMGLDPR	16	Acetyl (Protein N-term)	_(ac)ADPEAVGFEHMGLDPR_	0	MULTI-SECPEP	2	891.909418	1781.80428	-4.3745	79.582	0.57909	0	0.015328	1	54.343	28327000	1156	754	7216
A0A8C0S3M2	no	ADPELQLVAR	10	Acetyl (Protein N-term)	_(ac)ADPELQLVAR_	0	MULTI-MSMS	2	577.31422	1152.61389	-0.45776	71.125	0.71426	0	0.00036541	1	117.04	50241000	5290	756	7233
A0A8C0S3M2	no	ADPELQLVAR	10	Acetyl (Protein N-term)	_(ac)ADPELQLVAR_	0	MULTI-MATCH	2	577.31422	1152.61389	3.0343	75.592	0.44242	0	NaN	0	NaN	5504700	5290	756	7237
A0A8C0THS5	no	ADPGIPPPPR	10	Unmodified	_ADPGIPPPPR_	0	MULTI-MSMS	2	508.779816	1015.54508	-0.72302	25.878	1.2216	-3.5527E-15	0.060468	1	42.599	4225100	6013;6493	757	7241
A0A8C0THS5	no	ADPPYTHTIQK	11	Unmodified	_ADPPYTHTIQK_	0	MULTI-MSMS	2	635.824952	1269.63535	0.17023	17.834	1.0538	0	0.041836	1	45.161	16831000	6013;6493	759	7255
A0A8C0MVQ9	no	ADPQEAINCLMR	12	Unmodified	_ADPQEAINCLMR_	0	MULTI-MSMS	2	709.331761	1416.64897	0.4395	67.296	0.88082	1.4211E-14	0.0013664	1	83.499	36602000	1881	760	7274
A0A8I3NW16	no	ADPSLNPEQLK	11	Unmodified	_ADPSLNPEQLK_	0	MULTI-MSMS	2	606.31696	1210.61937	0.25029	38.048	0.91821	0	0.00085367	1	100.25	70129000	853	762	7288
A0A8I3NW16	no	ADPSLNPEQLK	11	Unmodified	_ADPSLNPEQLK_	0	MULTI-MATCH	2	606.31696	1210.61937	6.4822	36.936	0.23716	7.1054E-15	NaN	0	NaN	3904600	853	762	7292
A0A8I3NVV9	no	ADPWQECMDYAVTLAR	16	Acetyl (Protein N-term)	_(ac)ADPWQECMDYAVTLAR_	0	MULTI-MSMS	2	984.434943	1966.85533	-1.8529	104.97	0.67725	0	2.0519E-06	1	132.59	47295000	2074	764	7311
A0A8I3MS52	no	ADQAGNVIFR	10	Unmodified	_ADQAGNVIFR_	0	MULTI-MSMS	2	545.78563	1089.55671	0.84555	36.545	0.91833	0	0.0047081	2	81.642	158830000	907	766	7336
A0A8I3Q022	no	ADQDRLDLEER	11	Unmodified	_ADQDRLDLEER_	1	MULTI-MSMS	2	680.328587	1358.64262	0.61338	25.156	0.30593	0	0.046921	1	62.408	16899000	2103	767	7347
A0A8I3N6K0	no	ADQDSEAMKR	10	Unmodified	_ADQDSEAMKR_	1	MULTI-MSMS	2	575.761494	1149.50844	-3.9103	9.0878	0.27344	0	0.01339	1	81.163	6408800	5438	768	7356
A0A8I3ME07	no	ADQELLMYSHDNIICGITSVAFSR	24	Unmodified	_ADQELLMYSHDNIICGITSVAFSR_	0	MULTI-MSMS	3	914.107155	2739.29964	-1.8202	97.872	0.43328	-1.4211E-14	2.7423E-08	3	86.551	41112000	3970	769	7367
A0A8P0TEL0	no	ADQERPSLPPGSLK	14	Unmodified	_ADQERPSLPPGSLK_	1	MULTI-MSMS	2	747.89918	1493.78381	-0.95731	25.293	1.1207	0	0.012271	1	69.721	4462000	6375;6666	770	7372
A0A8C0PFU1	no	ADQFEELQSIFK	12	Unmodified	_ADQFEELQSIFK_	0	MSMS	2	727.861731	1453.70891	NaN	93.183	1	0	0.03169	1	49.5		3325	771	7383
A0A8C0PFU1	no	ADQFEELQSIFK	12	Unmodified	_ADQFEELQSIFK_	0	MSMS	2	727.861731	1453.70891	NaN	93.45	1	0	0.0074266	1	64.103		3325	771	7384
A0A8P0T3V0	no	ADQFEYVMYGK	11	Unmodified	_ADQFEYVMYGK_	0	MULTI-MSMS	2	675.805371	1349.59619	0.64853	62.375	0.44181	0	0.0035625	1	76.465	64717000	6658	772	7397
A0A8C0MQ50	no	ADQLDYENFR	10	Unmodified	_ADQLDYENFR_	0	MULTI-MSMS	2	635.788566	1269.56258	-0.59495	51.457	0.37399	0	0.00043429	1	151.44	25786000	1686	773	7407
A0A8C0PWC0	no	ADQLTEEQIAEFK	13	Acetyl (Protein N-term)	_(ac)ADQLTEEQIAEFK_	0	MULTI-MSMS	2	782.380485	1562.74642	0.66525	83.781	1.0497	0	9.814E-06	2	162.38	3769500000	1302	774	7460
A0A8C0PWC0	no	ADQLTEEQIAEFK	13	Acetyl (Protein N-term)	_(ac)ADQLTEEQIAEFK_	0	MULTI-MSMS	2	782.380485	1562.74642	-2.4983	86.879	1.2853	0	0.00055888	1	81.525	30927000	1302	774	7461
A0A8C0PWC0	no	ADQLTEEQIAEFK	13	Acetyl (Protein N-term)	_(ac)ADQLTEEQIAEFK_	0	MSMS	2	782.380485	1562.74642	NaN	85.14	1	0	2.2909E-10	1	138.25		1302	774	7462
A0A8C0PWC0	no	ADQLTEEQIAEFK	13	Acetyl (Protein N-term)	_(ac)ADQLTEEQIAEFK_	0	MSMS	2	782.380485	1562.74642	NaN	87.554	1	0	0.025336	1	43.897		1302	774	7463
A0A8C0PWC0	no	ADQLTEEQIAEFK	13	Acetyl (Protein N-term)	_(ac)ADQLTEEQIAEFK_	0	MSMS	2	782.380485	1562.74642	NaN	88.013	1	0	0.01318	1	50.786		1302	774	7464
A0A8C0PWC0	no	ADQLTEEQIAEFK	13	Acetyl (Protein N-term),Deamidation (NQ)	_(ac)ADQ(de)LTEEQIAEFK_	0	MSMS	2	782.872493	1563.73043	NaN	85.687	1	0	0.0029357	1	73.499		1302	774	7491
A0A8C0PWC0	no	ADQLTEEQIAEFK	13	Unmodified	_ADQLTEEQIAEFK_	0	MULTI-MATCH	2	761.375203	1520.73585	6.697	60.177	0.95312	0	NaN	0	NaN	36970000	1302	774	7497
A0A8I3RZY6	no	ADQQYECVAEIGEGAYGK	18	Unmodified	_ADQQYECVAEIGEGAYGK_	0	MULTI-MSMS	2	994.438737	1986.86292	-0.51977	62.677	0.64429	0	2.1532E-11	1	155.98	39488000	5894	777	7518
A0A8C0M3X8	no	ADQSFTSPPPR	11	Unmodified	_ADQSFTSPPPR_	0	MULTI-MATCH	2	601.793652	1201.57275	7.1756	24.828	0.16949	0	NaN	0	NaN	1650500	801	778	7525
A0A8I3Q6L5	no	ADQVDTQQLMR	11	Unmodified	_ADQVDTQQLMR_	0	MULTI-MSMS	2	652.816801	1303.61905	-0.61199	36.059	0.64553	0	0.00037016	1	172.23	212080000	5401	779	7535
A0A8I3Q6L5	no	ADQVDTQQLMR	11	Oxidation (M)	_ADQVDTQQLM(ox)R_	0	MULTI-MSMS	2	660.814258	1319.61396	1.0781	23.087	0.54375	0	0.0039756	1	97.965	11216000	5401	779	7544
A0A8I3PAK3	no	ADQWNVNYVETSAK	14	Unmodified	_ADQWNVNYVETSAK_	0	MULTI-SECPEP	2	812.883726	1623.7529	4.3176	54.322	0.84904	0	0.061327	1	53.448	145510000	981	780	7557
A0A8I3N3W6	no	ADRDESSPYAAMLAAQDVAQR	21	Unmodified	_ADRDESSPYAAMLAAQDVAQR_	1	MULTI-MSMS	3	755.690329	2264.04916	-0.40588	66.831	0.98513	0	2.2758E-05	1	81.12	362430000	695	781	7582
A0A8I3N3W6	no	ADRDESSPYAAMLAAQDVAQR	21	Unmodified	_ADRDESSPYAAMLAAQDVAQR_	1	MULTI-MATCH	2	1133.03186	2264.04916	0.42664	66.801	0.44104	0	NaN	0	NaN	18114000	695	781	7588
A0A8P0SL58	no	ADSDGPEFTTIHDNTK	16	Unmodified	_ADSDGPEFTTIHDNTK_	0	MULTI-MSMS	2	874.392113	1746.76967	-1.8174	30.152	0.33989	-3.5527E-15	0.0025113	1	60.49	2301100	6592	784	7595
A0A8I3PLL4	no	ADSDLDYIQYR	11	Unmodified	_ADSDLDYIQYR_	0	MULTI-MSMS	2	679.814781	1357.61501	-0.50758	55.773	0.34057	0	0.0025673	1	82.287	5947200	4382	785	7600
A0A8I3S182	no	ADSGCEAPQGQDR	13	Acetyl (Protein N-term)	_(ac)ADSGCEAPQGQDR_	0	MULTI-MSMS	2	716.791512	1431.56847	0.23155	21.197	0.30616	-3.5527E-15	1.3364E-05	1	144.17	37464000	4541	786	7611
A0A8C0QNF4	no	ADSHEGEVAEGTLASPPGPQELLGSPPALYAEPLDSLR	38	Unmodified	_ADSHEGEVAEGTLASPPGPQELLGSPPALYAEPLDSLR_	0	MULTI-MSMS	3	1290.97259	3869.89594	-2.2183	96.635	0.50996	0	0.00072894	2	34.657	36242000	3136	787	7616
A0A8C0QA20	no	ADSPTFPYLNTLLR	14	Unmodified	_ADSPTFPYLNTLLR_	0	MULTI-MATCH	2	804.42503	1606.83551	-6.5205	95.349	0.57977	1.4211E-14	NaN	0	NaN	107280000	4636	792	7639
A0A8P0N9G2	no	ADSRDPASDQMK	12	Acetyl (Protein N-term)	_(ac)ADSRDPASDQMK_	1	MULTI-MSMS	2	681.801348	1361.58814	-0.91206	20.734	0.81516	0	0.00053547	2	91.549	24164000	180	794	7650
A0A8P0NSK8	no	ADSTEAAAAADER	13	Unmodified	_ADSTEAAAAADER_	0	MULTI-MSMS	2	639.283845	1276.55314	2.8086	17.104	0.20344	0	0.0027454	1	70.488	6958300	6625;4132	795	7656
A0A8I3S463	no	ADSVVVLLCR	10	Unmodified	_ADSVVVLLCR_	0	MSMS	2	566.313166	1130.61178	NaN	58.5	1	0	0.00032169	1	127.02		5011	797	7673
A0A8I3S463	no	ADSVVVLLCR	10	Unmodified	_ADSVVVLLCR_	0	MSMS	2	566.313166	1130.61178	NaN	59.115	1	0	0.0037216	1	93.429		5011	797	7674
A0A8C0NWV8	no	ADSWVEKEEPAPSN	14	Unmodified	_ADSWVEKEEPAPSN_	1	MULTI-MSMS	2	779.854635	1557.69472	-0.38792	37.456	0.64611	0	0.00070861	1	104.94	101390000	3255;6475	798	7686
A0A8P0T268	no	ADTEALIHAR	10	Unmodified	_ADTEALIHAR_	0	MSMS	2	548.790912	1095.56727	NaN	21.664	1	0	1.9978E-06	1	151.04		6548;2372	800	7704
A0A8C0SF08	no	ADTLDPALLRPGR	13	Unmodified	_ADTLDPALLRPGR_	1	MULTI-MATCH	2	697.891158	1393.76776	0.16003	46.536	0.91858	0	NaN	0	NaN	14603000	5443	801	7726
A0A8C0SF08	no	ADTLDPALLRPGR	13	Unmodified	_ADTLDPALLRPGR_	1	MULTI-MATCH	3	465.596531	1393.76776	0.48332	46.563	0.98613	0	NaN	0	NaN	9371500	5443	801	7727
A0A8C0M3Q5	no	ADTLTLEER	9	Unmodified	_ADTLTLEER_	0	MULTI-MSMS	2	524.269478	1046.5244	0.59755	30.89	1.2208	-3.5527E-15	0.0093246	3	78.516	26388000	591	802	7736
A0A8C0YWH0	no	ADTLTPEECQQFK	13	Unmodified	_ADTLTPEECQQFK_	0	MULTI-MSMS	2	783.858863	1565.70317	-0.65956	38.624	0.85002	0	0.0031795	1	68.893	340750000	2843	803	7752
A0A8C0YWH0	no	ADTLTPEECQQFKK	14	Unmodified	_ADTLTPEECQQFKK_	1	MULTI-MSMS	2	847.906344	1693.79814	-1.658	25.385	0.57775	0	0.0097267	1	65.5	10370000	2843	804	7763
A0A8C0SJR7	no	ADTQTYQPYNK	11	Unmodified	_ADTQTYQPYNK_	0	MULTI-MSMS	2	664.809499	1327.60444	-1.0247	21.351	0.85006	0	0.00033881	1	120.87	130310000	5512	806	7781
A0A8C0SJR7	no	ADTQTYQPYNKDWIK	15	Unmodified	_ADTQTYQPYNKDWIK_	1	MULTI-MSMS	2	935.95214	1869.88973	-0.38372	46.878	0.47394	-7.1054E-15	0.016227	1	61.344	25325000	5512	807	7797
A0A8C0PKK8	no	ADTSLNNCEGAAGSTSEK	18	Unmodified	_ADTSLNNCEGAAGSTSEK_	0	MULTI-MSMS	2	906.389244	1810.76393	-1.0843	19.973	0.54551	-3.5527E-15	6.2086E-06	1	98.531	12028000	4171	808	7808
A0A8I3RWH7	no	ADTSQEICSPR	11	Unmodified	_ADTSQEICSPR_	0	MSMS	2	632.285334	1262.55611	NaN	18.611	1	0	0.00050439	1	107.15		5965	809	7817
A0A8I3S4I9	no	ADTTSTVTLAPGQDK	15	Unmodified	_ADTTSTVTLAPGQDK_	0	MULTI-MSMS	2	752.87811	1503.74167	1.0033	26.24	0.47441	0	6.3464E-05	2	100.09	10179000	1259	811	7823
A0A8I3QRJ1	no	ADVAAAFPGLGTDQVSVLVPGKEELNTVK	29	Unmodified	_ADVAAAFPGLGTDQVSVLVPGKEELNTVK_	1	MULTI-MSMS	3	975.857111	2924.5495	0.58467	86.977	0.77269	1.4211E-14	0.0002239	2	44.05	34585000	445	813	7834
A0A8I3MAM5	no	ADVDVQPYAFTTK	13	Unmodified	_ADVDVQPYAFTTK_	0	MULTI-MSMS	2	727.861731	1453.70891	3.2671	54.218	0.71366	0	0.0013769	2	77.387	56602000	4411	814	7847
A0A8I3MAM5	no	ADVDVQPYAFTTK	13	Unmodified	_ADVDVQPYAFTTK_	0	MULTI-MATCH	2	727.861731	1453.70891	3.0732	56.399	0.78069	-7.1054E-15	NaN	0	NaN	14567000	4411	814	7851
A0A8C0NH72	no	ADVEDGEEPCAVSSHSGSAGSK	22	Acetyl (Protein N-term)	_(ac)ADVEDGEEPCAVSSHSGSAGSK_	0	MULTI-MSMS	2	1109.46367	2216.91278	-0.28122	35.207	0.7825	0	0.000347	1	47.666	9098500	2698	816	7862
A0A8P0SD62	no	ADVIQATGDAICIFR	15	Unmodified	_ADVIQATGDAICIFR_	0	MULTI-MSMS	2	825.419422	1648.82429	-3.0453	86.685	1.2172	0	6.4658E-05	1	101.93	195860000	983	818	7875
A0A8P0TTV8	no	ADVLDLHEAGGEDFAMDEDGDESIHK	26	Acetyl (Protein N-term)	_(ac)ADVLDLHEAGGEDFAMDEDGDESIHK_	0	MULTI-MSMS	3	953.075014	2856.20321	0.30993	82.625	3.1528	0	4.6909E-16	5	122.6	46701000	1107	819	7911
A0A8P0TTV8	no	ADVLDLHEAGGEDFAMDEDGDESIHK	26	Acetyl (Protein N-term)	_(ac)ADVLDLHEAGGEDFAMDEDGDESIHK_	0	MULTI-MSMS	3	953.075014	2856.20321	-0.0065449	85.445	1.0893	1.4211E-14	1.4445E-05	4	53.481	18581000	1107	819	7912
A0A8P0TTV8	no	ADVLDLHEAGGEDFAMDEDGDESIHK	26	Acetyl (Protein N-term)	_(ac)ADVLDLHEAGGEDFAMDEDGDESIHK_	0	MULTI-MSMS	3	953.075014	2856.20321	0.29222	90.034	1.6285	0	1.0094E-05	2	58.332	23560000	1107	819	7913
A0A8P0TTV8	no	ADVLDLHEAGGEDFAMDEDGDESIHK	26	Acetyl (Protein N-term),Oxidation (M)	_(ac)ADVLDLHEAGGEDFAM(ox)DEDGDESIHK_	0	MULTI-MSMS	3	958.406652	2872.19813	-0.20572	75.216	0.3417	0	6.6112E-06	1	63.63	12057000	1107	819	7931
A0A8C0STX4	no	ADVLFIAPR	9	Unmodified	_ADVLFIAPR_	0	MULTI-MSMS	2	501.292559	1000.57057	0.42627	56.257	0.44045	0	0.0039445	1	96.253	16784000	5647	820	7940
A0A8C0PHV3	no	ADVLSVLR	8	Acetyl (Protein N-term)	_(ac)ADVLSVLR_	0	MULTI-MSMS	2	457.768917	913.523281	-0.44641	93.004	0.54247	0	0.0050063	1	97.798	18124000	4064	821	7953
A0A8I3N920	no	ADVPMVQPDVQPAPK	15	Unmodified	_ADVPMVQPDVQPAPK_	0	MULTI-MSMS	2	796.411066	1590.80758	-3.1962	44.01	0.71253	7.1054E-15	0.033107	1	41.218	5925800	4317	822	7957
O46550	no	ADVQLCMDDDAYSR	14	Unmodified	_ADVQLCMDDDAYSR_	0	MULTI-MSMS	2	829.842887	1657.67122	-0.13741	53.632	1.3233	0	0.00091259	2	81.709	23878000	179	823	7975
O46550	no	ADVQLCMDDDAYSR	14	Unmodified	_ADVQLCMDDDAYSR_	0	MULTI-MSMS	2	829.842887	1657.67122	0.79154	55.511	0.57874	7.1054E-15	0.021553	1	47.189	6529100	179	823	7976
O46550	no	ADVQLCMDDDAYSR	14	Unmodified	_ADVQLCMDDDAYSR_	0	MULTI-MATCH	2	829.842887	1657.67122	-1.2086	54.918	0.67806	0	NaN	0	NaN	9873700	179	823	7981
A0A8C0Q5M8	no	ADVQSIIGLQR	11	Unmodified	_ADVQSIIGLQR_	0	MULTI-MATCH	2	600.340769	1198.66699	-0.89506	57.84	2.1711	0	NaN	0	NaN	176760000	437;4550	824	7993
A0A8C0PM55	no	ADYAQLLEDMQNAFR	15	Unmodified	_ADYAQLLEDMQNAFR_	0	MULTI-MSMS	2	892.917243	1783.81993	-3.4673	104.54	0.4397	-1.4211E-14	8.5821E-13	1	193.28	66614000	4216	829	8013
A0A8I3SCB6	no	ADYTSHLR	8	Unmodified	_ADYTSHLR_	0	MULTI-MSMS	2	481.738148	961.461744	-0.0061748	16.794	0.50783	0	0.0056071	1	148.98	20176000	3764	831	8032
A0A8C0P7E2	no	AEAAAAATETAAGAMER	17	Unmodified	_AEAAAAATETAAGAMER_	0	MSMS	2	796.372669	1590.73078	NaN	39.887	1	0	1.7024E-07	1	104.17		3664	832	8038
A0A8C0MXS4	no	AEAAEQAALAANQESNIAR	19	Deamidation (NQ)	_AEAAEQAALAANQESN(de)IAR_	0	MULTI-MATCH	2	964.96905	1927.92355	-1.5705	55.987	0.78211	0	NaN	0	NaN	9780500	1948	833	8044
A0A8I3Q3G4	no	AEAALDAVR	9	Acetyl (Protein N-term)	_(ac)AEAALDAVR_	0	MULTI-MSMS	2	479.253631	956.49271	-0.29366	64.737	0.54307	0	0.0015263	1	101.64	8298400	5377	834	8054
A0A8C0YZF2	no	AEAALLLPQEAAAAEQR	17	Acetyl (Protein N-term)	_(ac)AEAALLLPQEAAAAEQR_	0	MULTI-MATCH	3	598.651252	1792.93193	0.40122	96.499	0.30592	0	NaN	0	NaN	6447100	6234	835	8064
A0A8C0PA67	no	AEAAPPAEAGPGPAAPALPK	20	Unmodified	_AEAAPPAEAGPGPAAPALPK_	0	MULTI-MATCH	5	357.393516	1781.9312	2.4968	22.284	0.81223	3.5527E-15	NaN	0	NaN	39429000	3772	836	8068
A0A8C0RLT3	no	AEADQEVEQLK	11	Unmodified	_AEADQEVEQLK_	0	MSMS	2	630.309332	1258.60411	NaN	29.323	1	0	3.1362E-05	1	126.07		4587	837	8078
A0A8C0RLT3	no	AEADQEVEQLK	11	Unmodified	_AEADQEVEQLK_	0	MSMS	2	630.309332	1258.60411	NaN	29.673	1	0	1.7557E-05	1	131.62		4587	837	8079
A0A8I3PZF7	no	AEAEAAAVHGAR	12	Unmodified	_AEAEAAAVHGAR_	0	MULTI-MSMS	2	576.791444	1151.56833	-0.13728	10.13	0.30612	0	6.918E-05	1	148.69	6506900	1086	838	8090
A0A8I3PZF7	no	AEAEAAAVHGAR	12	Unmodified	_AEAEAAAVHGAR_	0	MULTI-MATCH	2	576.791444	1151.56833	0.38884	12.257	0.20332	0	NaN	0	NaN	2345300	1086	838	8093
A0A8P0PBZ5	no	AEAEAQAEELSFPR	14	Unmodified	_AEAEAQAEELSFPR_	0	MULTI-MSMS	2	774.370452	1546.72635	-1.8655	53.099	0.67912	0	5.3775E-10	1	188.96	28156000	2979	839	8104
A0A8C0NTC7	no	AEAEEDCHSDTVR	13	Acetyl (Protein N-term)	_(ac)AEAEEDCHSDTVR_	0	MULTI-MSMS	2	780.815184	1559.61581	0.13451	21.549	0.13588	0	8.6539E-05	1	101.93	4814500	3034	840	8119
A0A8C0S138	no	AEAEEEQEESEEAACGAK	18	Unmodified	_AEAEEEQEESEEAACGAK_	0	MULTI-MSMS	2	983.894556	1965.77456	0.16941	24.118	0.30479	0	0.0024447	1	53.967	3782400	3205	841	8124
A0A8C0N883	no	AEAEILGTQETK	12	Unmodified	_AEAEILGTQETK_	0	MULTI-MSMS	2	645.332807	1288.65106	0.040433	26.547	0.95186	0	0.013562	1	55.806	10914000	2371	842	8127
A0A8P0N4L2	no	AEAELLQQQK	10	Unmodified	_AEAELLQQQK_	0	MULTI-MATCH	2	579.311677	1156.6088	0.69793	23.146	0.57651	-3.5527E-15	NaN	0	NaN	403770000	3945;5165;4205;6365	843	8143
A0A8I3PQS5	no	AEAGAGSATEFQFR	14	Unmodified	_AEAGAGSATEFQFR_	0	MULTI-MSMS	2	721.338955	1440.66336	-0.3043	47.288	2.8571	0	1.3294E-06	5	152.69	67525000	845	846	8185
A0A8I3PQS5	no	AEAGAGSATEFQFR	14	Unmodified	_AEAGAGSATEFQFR_	0	MSMS	2	721.338955	1440.66336	NaN	60.661	1	0	0.0061109	1	58.172		845	846	8186
A0A8I3PQS5	no	AEAGAGSATEFQFR	14	Unmodified	_AEAGAGSATEFQFR_	0	MULTI-SECPEP	2	721.338955	1440.66336	2.6144	53.707	0.8145	0	0.020288	1	71.085	31300000	845	846	8187
A0A8P0NRL9	no	AEAGPVEQQLLQETEK	16	Unmodified	_AEAGPVEQQLLQETEK_	0	MSMS	2	885.449431	1768.88431	NaN	59.566	1	0	0.062394	1	40.066		5759	848	8204
A0A8P0T542	no	AEAGVPAEFSIWTR	14	Unmodified	_AEAGVPAEFSIWTR_	0	MULTI-MSMS	2	767.388448	1532.76234	0.33542	82.14	1.2228	0	0.0011252	1	78.342	460680000	6595;2676	849	8214
A0A8C0QJD0	no	AEAIVYGHGSGR	12	Unmodified	_AEAIVYGHGSGR_	0	MULTI-MSMS	2	608.807094	1215.59963	-1.2612	14.916	0.23735	1.7764E-15	0.00037508	1	102.52	6983900	4697	850	8222
A0A8I3S2W4	no	AEALASAIASTK	12	Unmodified	_AEALASAIASTK_	0	MULTI-MSMS	2	566.814053	1131.61355	-0.4729	36.398	0.57946	0	0.051945	1	40.616	24250000	5829	851	8234
A0A8C0SX61	no	AEALLSHAPR	10	Unmodified	_AEALLSHAPR_	0	MULTI-MSMS	2	532.795998	1063.57744	0.078687	20.161	0.23687	0	0.014212	1	63.816	2241700	5697	853	8242
A0A8I3N2W4	no	AEALMMPLVDQLENR	15	Unmodified	_AEALMMPLVDQLENR_	0	MULTI-MSMS	2	865.434215	1728.85388	-1.6914	92.023	0.78036	0	6.6562E-05	1	104.87	36004000	5191	854	8254
A0A8P0T982	no	AEAQLQELQVK	11	Unmodified	_AEAQLQELQVK_	0	MULTI-MSMS	2	628.845884	1255.67722	0.035665	38.183	0.84948	0	0.00037276	2	169.41	259860000	243	857	8275
A0A8C0PVP4	yes	AEAQSGTGQLQEQK	14	Acetyl (Protein N-term)	_(ac)AEAQSGTGQLQEQK_	0	MULTI-MSMS	2	758.865534	1515.71651	-2.2988	26.919	0.54376	-3.5527E-15	0.00062952	1	76.927	4292500	4369	858	8280
A0A8C0THV4	no	AEASSPVPYLSPETNPASSTSAVNHNVTLTNVR	33	Unmodified	_AEASSPVPYLSPETNPASSTSAVNHNVTLTNVR_	0	MULTI-MSMS	3	1137.56561	3409.67499	1.443	66.247	0.5426	0	3.0406E-23	1	102.51	30889000	733	861	8293
A0A8I3NCQ4	no	AEATGHQAGAGDGEWEECDIK	21	Unmodified	_AEATGHQAGAGDGEWEECDIK_	0	MULTI-MSMS	2	1115.96892	2229.92329	0.22788	33.969	1.0519	0	5.2192E-06	2	96.414	22852000	1441;6667	863	8310
A0A8I3NCQ4	no	AEATGHQAGAGDGEWEECDIK	21	Unmodified	_AEATGHQAGAGDGEWEECDIK_	0	MULTI-MATCH	2	1115.96892	2229.92329	0.28837	35.99	0.304	0	NaN	0	NaN	2803900	1441;6667	863	8313
A0A8C0QGH7	no	AEAVVAMLLTK	11	Unmodified	_AEAVVAMLLTK_	0	MULTI-MSMS	2	573.333567	1144.65258	-0.065624	71.873	3.3593	0	0.00084867	6	100.48	280200000	4714	865	8337
A0A8P0NER3	no	AECERPTGTEALGTEGTEPSETEEYFPETPSR	32	Unmodified	_AECERPTGTEALGTEGTEPSETEEYFPETPSR_	1	MULTI-MSMS	3	1186.5214	3556.54238	0.054046	61.152	0.81667	-7.1054E-15	1.0272E-19	1	103.43	72301000	347	868	8357
A0A8I3QAG1	no	AECLEELGCLVESYGMNVCQPTPGK	25	Unmodified	_AECLEELGCLVESYGMNVCQPTPGK_	0	MULTI-MSMS	3	947.756917	2840.24892	-0.31562	99.853	0.37506	1.4211E-14	4.4512E-15	2	117.43	54860000	4164	869	8369
A0A8I3N4G0	no	AEDDQPLPGVLLSLSGGVFR	20	Unmodified	_AEDDQPLPGVLLSLSGGVFR_	0	MULTI-MSMS	3	690.700383	2069.07932	-0.14029	104.6	0.74487	0	3.2024E-05	1	82.36	23055000	2978	872	8401
A0A8P0NFD4	no	AEDELLDLQDK	11	Unmodified	_AEDELLDLQDK_	0	MULTI-MSMS	2	644.81699	1287.61943	-0.90334	55.27	0.30552	0	0.00069058	1	107.79	30814000	4381	873	8413
A0A8I3RV92	no	AEDFTPVFMAPPVHYPR	17	Unmodified	_AEDFTPVFMAPPVHYPR_	0	MULTI-MSMS	3	658.657461	1972.95055	-0.8774	75.289	0.88659	0	0.061431	1	16.306	14759000	4612	875	8427
A0A8P0TGA1	no	AEDGAAPSPSGETPK	15	Unmodified	_AEDGAAPSPSGETPK_	0	MULTI-MSMS	2	707.328253	1412.64195	-4.4046	16.567	0.44125	0	0.00053343	2	81.625	32061000	1114	876	8439
Q6TEQ7	no	AEDGSVIDYELIDQDAR	17	Unmodified	_AEDGSVIDYELIDQDAR_	0	MULTI-MSMS	2	954.944709	1907.87487	2.5016	72.43	0.71106	0	0.021992	1	38.787	8719100	287	878	8480
Q6TEQ7	no	AEDGSVIDYELIDQDAR	17	Unmodified	_AEDGSVIDYELIDQDAR_	0	MULTI-MSMS	2	954.944709	1907.87487	1.0268	74.927	2.3789	0	5.0502E-12	5	172.99	4569600000	287	878	8481
Q6TEQ7	no	AEDGSVIDYELIDQDAR	17	Unmodified	_AEDGSVIDYELIDQDAR_	0	MULTI-MSMS	2	954.944709	1907.87487	0.33529	76.942	0.6455	0	6.1136E-10	1	160.69	95953000	287	878	8482
Q6TEQ7	no	AEDGSVIDYELIDQDAR	17	Unmodified	_AEDGSVIDYELIDQDAR_	0	MULTI-MSMS	2	954.944709	1907.87487	0.64377	79.844	0.91861	-1.4211E-14	0.00012176	1	83.047	32169000	287	878	8483
A0A8C0Z3X7	no	AEDIPQMDDAFSQTVK	16	Unmodified	_AEDIPQMDDAFSQTVK_	0	MULTI-MATCH	2	897.914366	1793.81418	-4.0856	69.227	1.4244	-1.4211E-14	NaN	0	NaN	4684300000	2054	879	8499
A0A8I3PZ15	no	AEDLVLEK	8	Acetyl (Protein N-term)	_(ac)AEDLVLEK_	0	MULTI-MSMS	2	479.758215	957.501877	1.2314	62.931	0.5411	0	0.0040223	1	105.57	6473400	6532	880	8509
A0A8C0QFQ6	no	AEDNADTLALVFEAPNQEK	19	Unmodified	_AEDNADTLALVFEAPNQEK_	0	MULTI-MSMS	2	1038.00002	2073.98548	-1.7074	82.967	0.50922	0	7.7906E-10	1	140.31	54672000	4703	882	8529
A0A8I3PDK7	no	AEDQHLVEMEDTLSK	15	Unmodified	_AEDQHLVEMEDTLSK_	0	MULTI-MATCH	2	872.906541	1743.79853	-0.31484	53.287	0.20257	0	NaN	0	NaN	11190000	4082	884	8549
A0A8C0N984	no	AEDVDALLLGMASQIAER	18	Unmodified	_AEDVDALLLGMASQIAER_	0	MULTI-MATCH	3	634.659419	1900.95643	-1.9182	91.857	0.6098	0	NaN	0	NaN	14800000	320	886	8566
A0A8I3NGB9	no	AEDVVLEHR	9	Unmodified	_AEDVVLEHR_	0	MULTI-MSMS	2	534.277638	1066.54072	-1.4275	17.172	0.47664	0	0.00074977	1	175.38	14638000	3725	887	8571
A0A8C0SLG6	no	AEECSQLQELLER	13	Unmodified	_AEECSQLQELLER_	0	MULTI-MATCH	2	802.882869	1603.75119	-0.22274	71.55	0.37387	0	NaN	0	NaN	10789000	136	892	8592
A0A8P0SW23	no	AEEDEILNR	9	Unmodified	_AEEDEILNR_	0	MULTI-MSMS	2	544.76456	1087.51457	1.8134	30.806	0.60969	0	0.053837	1	48.036	17529000	192	893	8597
A0A8I3S667	no	AEEDKIPLLVVGNK	14	Unmodified	_AEEDKIPLLVVGNK_	1	MULTI-MATCH	2	762.935231	1523.85591	2.6017	53.452	0.47387	0	NaN	0	NaN	9191700	5117	894	8603
A0A8I3N1J1	no	AEEDKLEQIK	10	Unmodified	_AEEDKLEQIK_	1	MULTI-MSMS	2	601.816793	1201.61903	3.213	21.214	0.27217	0	0.0029314	1	119.68	15457000	4308	895	8609
A0A8I3N1J1	no	AEEDKLEQIK	10	Unmodified	_AEEDKLEQIK_	1	MULTI-MATCH	2	601.816793	1201.61903	1.7659	22.401	0.23689	0	NaN	0	NaN	2666900	4308	895	8611
A0A8I3Q022	no	AEEDTQFNYHR	11	Unmodified	_AEEDTQFNYHR_	0	MULTI-MSMS	2	705.307655	1408.60076	0.35686	22.498	0.27125	0	0.00030893	1	157.91	17023000	2103	897	8630
A0A8C0M9E2	no	AEEDVEPECIMQK	13	Unmodified	_AEEDVEPECIMQK_	0	MULTI-MSMS	2	789.344731	1576.67491	-1.0557	44.646	1.0206	0	0.00011664	2	115.78	188730000	1042;4855	898	8643
A0A8C0M9E2	no	AEEDVEPECIMQK	13	Oxidation (M)	_AEEDVEPECIM(ox)QK_	0	MULTI-MSMS	2	797.342188	1592.66982	-0.034489	30.04	0.54325	3.5527E-15	0.055387	1	52.79	6189900	1042;4855	898	8649
A0A8P0SGA5	no	AEEEGQTENSLPTK	14	Unmodified	_AEEEGQTENSLPTK_	0	MULTI-MSMS	2	766.857374	1531.7002	1.5493	20.825	0.61109	0	0.011512	1	52.247	3445300	6523	899	8655
A0A8I3MIF7	no	AEEELEALR	9	Acetyl (Protein N-term)	_(ac)AEEELEALR_	0	MULTI-MATCH	2	551.274761	1100.53497	0.88302	76.021	0.44054	0	NaN	0	NaN	20602000	4465	900	8665
A0A8I3MIF7	no	AEEELEALRK	10	Acetyl (Protein N-term)	_(ac)AEEELEALRK_	1	MULTI-MSMS	2	615.322242	1228.62993	1.3559	57.218	1.1879	0	0.00040906	3	133.13	47047000	4465	901	8675
A0A8C0PZU4	no	AEEELSGDKVLESEQDK	17	Unmodified	_AEEELSGDKVLESEQDK_	1	MULTI-SECPEP	2	953.449824	1904.8851	-2.476	35.988	0.16816	0	0.0021941	1	91.62	5909300	1022	902	8681
A0A8I3MUT4	no	AEEGDAEESRK	11	Unmodified	_AEEGDAEESRK_	1	MULTI-MSMS	2	610.773113	1219.53167	-4.3518	8.3858	0.16598	-1.7764E-15	0.0050552	1	86.624	19207000	5625	905	8698
A0A8I3RTT6	no	AEEGIAAGGVMDVNTALQEVLK	22	Acetyl (Protein N-term),Oxidation (M)	_(ac)AEEGIAAGGVM(ox)DVNTALQEVLK_	0	MULTI-SECPEP	3	758.382502	2272.12568	-0.29502	107.57	0.54361	0	3.0152E-07	1	107.45	141040000	1265	906	8715
A0A8I3RTT6	no	AEEGIAAGGVMDVNTALQEVLK	22	Acetyl (Protein N-term)	_(ac)AEEGIAAGGVMDVNTALQEVLK_	0	MULTI-MSMS	3	753.050864	2256.13076	-0.34398	110.86	6.4784	0	5.4544E-12	3	112.58	621160000	1265	906	8744
A1XD97	no	AEEHNIVFMPVIGK	14	Unmodified	_AEEHNIVFMPVIGK_	0	MULTI-SECPEP	2	792.416151	1582.81775	-3.0748	60.841	0.13628	7.1054E-15	0.027368	1	65.5	8841000	135	907	8747
A0A8I3PDS8	no	AEEIEQEVAEDESR	14	Unmodified	_AEEIEQEVAEDESR_	0	MULTI-MSMS	2	817.363021	1632.71149	1.2038	43.077	0.71151	0	0.0010318	1	79.82	7195800	3337	908	8752
A0A8P0NYS4	no	AEEITIPADVTPER	14	Unmodified	_AEEITIPADVTPER_	0	MSMS	2	770.896303	1539.77805	NaN	54.95	1	0	0.0035393	1	64.64		2452	909	8763
E2RBS6	no	AEELFLWVPR	10	Unmodified	_AEELFLWVPR_	0	MULTI-MSMS	2	630.342781	1258.67101	-0.14703	92.401	0.74626	0	0.00042199	2	131.06	44260000	152	911	8776
A0A8P0TEN2	no	AEELGLPVLGVLR	13	Unmodified	_AEELGLPVLGVLR_	0	MULTI-MSMS	2	683.408652	1364.80275	2.8797	91.692	0.71379	0	0.00024415	2	98.044	45890000	6247	912	8789
A0A8I3S0A8	no	AEEPTSSGNPGEHGSASTHKPIHFAK	26	Unmodified	_AEEPTSSGNPGEHGSASTHKPIHFAK_	1	MULTI-MSMS	6	446.383594	2672.25791	0.16454	14.194	1.1189	0	0.0016455	2	36.504	23960000	1909	915	8816
A0A8I3NMK5	no	AEEQPQVELFVK	12	Acetyl (Protein N-term)	_(ac)AEEQPQVELFVK_	0	MULTI-MSMS	2	729.877382	1457.74021	1.1066	81.609	1.9688	0	0.0013273	3	73.985	486350000	822	916	8829
A0A8C0N883	no	AEESLEVSQVDAEQR	15	Unmodified	_AEESLEVSQVDAEQR_	0	MSMS	2	845.399938	1688.78532	NaN	38.928	1	0	9.6128E-08	1	119.74		2371	918	8842
A0A8C0P2D9	no	AEESQESSNSVLR	13	Unmodified	_AEESQESSNSVLR_	0	MULTI-MATCH	2	718.336609	1434.65867	-5.1019	18.665	0.56201	3.5527E-15	NaN	0	NaN	4962200	3178	919	8851
A0A8C0S4Y3	yes	AEEVSTLMK	9	Acetyl (Protein N-term)	_(ac)AEEVSTLMK_	0	MULTI-MSMS	2	525.262807	1048.51106	-0.48701	70.897	0.57769	0	0.00063597	3	143.01	48280000	5310	922	8872
A0A8I3S602	no	AEEVVVVAK	9	Acetyl (Protein N-term)	_(ac)AEEVVVVAK_	0	MULTI-MATCH	2	493.281857	984.549162	0.33551	52.506	0.64583	0	NaN	0	NaN	4665000	6141	923	8886
A0A8C0SVY6	no	AEEWANKPK	9	Unmodified	_AEEWANKPK_	1	MULTI-MSMS	2	536.774731	1071.53491	-0.38218	11.823	0.27023	0	0.0056886	1	144.38	17294000	5677	924	8894
A0A8I3S667	no	AEEWGVQYVETSAK	14	Unmodified	_AEEWGVQYVETSAK_	0	MULTI-MSMS	2	798.880652	1595.74675	-1.1919	61.18	1.0878	0	0.00044722	1	90.614	24837000	5117	925	8904
A0A8C0NLL3	no	AEEYEFLTPMEEAPK	15	Unmodified	_AEEYEFLTPMEEAPK_	0	MULTI-MSMS	2	892.408385	1782.80222	-0.68287	76.217	1.188	0	6.7542E-05	2	106.38	1826200000	2882	926	8918
A0A8C0P9S0	no	AEFDPGQDTYQHPPK	15	Unmodified	_AEFDPGQDTYQHPPK_	0	MULTI-MSMS	2	865.394458	1728.77436	-0.28011	31.903	0.74727	-3.5527E-15	0.00060916	1	79.659	17100000	3754	928	8937
A0A8C0P9S0	no	AEFDPGQDTYQHPPK	15	Unmodified	_AEFDPGQDTYQHPPK_	0	MULTI-MATCH	2	865.394458	1728.77436	-0.81127	30.73	0.57698	0	NaN	0	NaN	8804800	3754	928	8945
A0A8C0TT35	no	AEFEDQDDEAR	11	Unmodified	_AEFEDQDDEAR_	0	MULTI-MSMS	2	662.768028	1323.5215	-0.10854	22.232	0.30407	0	0.00071021	1	106.88	18255000	5059	929	8955
A0A8I3MHD1	no	AEFEELCADLFER	13	Unmodified	_AEFEELCADLFER_	0	MULTI-MSMS	2	814.866688	1627.71882	-0.84557	92.311	1.1185	-1.4211E-14	0.00015652	2	105.46	212160000	1093	930	8970
A0A8C0Q8X0	no	AEFEVHEVYAVDVLVSSGEGK	21	Unmodified	_AEFEVHEVYAVDVLVSSGEGK_	0	MULTI-MSMS	3	755.374224	2263.10084	1.9535	105.11	0.37356	0	0.055337	1	14.762	4811700	4613	931	9020
A0A8C0Q8X0	no	AEFEVHEVYAVDVLVSSGEGK	21	Unmodified	_AEFEVHEVYAVDVLVSSGEGK_	0	MULTI-MSMS	3	755.374224	2263.10084	1.4698	106	0.51054	0	0.015411	1	27.72	5854200	4613	931	9021
A0A8C0Q8X0	no	AEFEVHEVYAVDVLVSSGEGK	21	Unmodified	_AEFEVHEVYAVDVLVSSGEGK_	0	MULTI-MSMS	3	755.374224	2263.10084	-0.02083	106.77	1.2572	0	0.0011943	2	41.912	4153800	4613	931	9022
A0A8C0Q8X0	no	AEFEVHEVYAVDVLVSSGEGK	21	Unmodified	_AEFEVHEVYAVDVLVSSGEGK_	0	MULTI-MSMS	3	755.374224	2263.10084	0.0743	110.41	1.2901	0	0.00031323	2	49.089	5332500	4613	931	9023
A0A8C0Q8X0	no	AEFEVHEVYAVDVLVSSGEGK	21	Unmodified	_AEFEVHEVYAVDVLVSSGEGK_	0	MULTI-MSMS	3	755.374224	2263.10084	-0.0071574	111.81	2.1055	-1.4211E-14	0.0011456	4	42.309	12596000	4613	931	9024
A0A8C0Q8X0	no	AEFEVHEVYAVDVLVSSGEGK	21	Unmodified	_AEFEVHEVYAVDVLVSSGEGK_	0	MULTI-MSMS	3	755.374224	2263.10084	-1.0908	113.69	1.762	0	0.029064	2	22.118	3585800	4613	931	9025
A0A8C0Q8X0	no	AEFEVHEVYAVDVLVSSGEGK	21	Unmodified	_AEFEVHEVYAVDVLVSSGEGK_	0	MULTI-MATCH	3	755.374224	2263.10084	-1.7637	116.09	1.0096	0	NaN	0	NaN	1213900	4613	931	9050
A0A8C0Q8X0	no	AEFEVHEVYAVDVLVSSGEGK	21	Unmodified	_AEFEVHEVYAVDVLVSSGEGK_	0	MULTI-MATCH	3	755.374224	2263.10084	-1.9073	117.41	3.2465	0	NaN	0	NaN	1014300	4613	931	9051
A0A8C0Q8X0	no	AEFEVHEVYAVDVLVSSGEGK	21	Unmodified	_AEFEVHEVYAVDVLVSSGEGK_	0	MULTI-MATCH	3	755.374224	2263.10084	0.25153	104.34	0.88125	0	NaN	0	NaN	6189600	4613	931	9052
A0A7G3MIA6	no	AEFFEDVVPAVR	12	Unmodified	_AEFFEDVVPAVR_	0	MULTI-MSMS	2	689.853709	1377.69287	3.1321	77.328	1.3915	0	0.0010393	1	86.624	40877000	381	932	9059
A0A8P0P5V9	no	AEFFVAPVGVASK	13	Unmodified	_AEFFVAPVGVASK_	0	MULTI-MSMS	3	441.243206	1320.70779	0.18122	64.289	0.7483	0	0.0062643	1	52.265	9007600	521;6610	933	9078
A0A8P0P5V9	no	AEFFVAPVGVASK	13	Unmodified	_AEFFVAPVGVASK_	0	MULTI-MSMS	2	661.36117	1320.70779	0.58632	64.306	1.4954	0	0.0005779	1	89.403	504010000	521;6610	933	9079
A0A8I3NUR2	no	AEFGPPGPGPGSR	13	Unmodified	_AEFGPPGPGPGSR_	0	MULTI-MSMS	2	613.301644	1224.58874	0.28592	31.384	1.4922	0	4.2599E-05	4	132.32	43630000	512	934	9097
A0A8C0SHQ3	no	AEFIFDWLR	9	Unmodified	_AEFIFDWLR_	0	MULTI-MSMS	2	598.808574	1195.60259	0.74947	100.04	0.16991	0	0.015185	1	69.825	7676100	5441	935	9110
A0A8C0NLE2	no	AEFTSPPSLFK	11	Unmodified	_AEFTSPPSLFK_	0	MULTI-MSMS	2	612.318971	1222.62339	2.0135	64.451	1.9712	0	0.0013148	1	93.111	394300000	2876	936	9121
A0A8C0NLE2	no	AEFTSPPSLFK	11	Unmodified	_AEFTSPPSLFK_	0	MSMS	2	612.318971	1222.62339	NaN	63.241	1	0	0.012866	1	61.78		2876	936	9122
A0A8I3PZJ7	no	AEFWLDLQPQAK	12	Unmodified	_AEFWLDLQPQAK_	0	MULTI-MSMS	2	723.374809	1444.73507	-0.38213	82.3	0.57745	0	0.0066107	1	62.201	18766000	265	937	9133
A0A8I3PA25	no	AEGDTAGTAGPPGGTPAGDK	20	Unmodified	_AEGDTAGTAGPPGGTPAGDK_	0	MULTI-MSMS	2	863.897562	1725.78057	1.7882	18.201	0.23783	0	0.022308	1	32.734	2191900	6486	941	9161
A0A8I3PA25	no	AEGDTAGTAGPPGGTPAGDK	20	Unmodified	_AEGDTAGTAGPPGGTPAGDK_	0	MULTI-MSMS	2	863.897562	1725.78057	0.081816	18.879	1.3023	0	3.4922E-13	1	138.77	7820800	6486	941	9162
A0A8P0N6P6	no	AEGEDLPIPDLK	12	Unmodified	_AEGEDLPIPDLK_	0	MULTI-MSMS	2	648.837725	1295.6609	-1.6088	63.273	0.98426	7.1054E-15	0.062072	1	37.696	8219400	2915	943	9178
A0A8I3MMF8	no	AEGGEAVAASGAAAAATFGESGR	23	Unmodified	_AEGGEAVAASGAAAAATFGESGR_	0	MULTI-MSMS	3	669.98373	2006.92936	0.022492	62.744	0.81343	-7.1054E-15	3.76E-07	3	95.269	22211000	4893	945	9196
A0A8I3MMF8	no	AEGGEAVAASGAAAAATFGESGR	23	Unmodified	_AEGGEAVAASGAAAAATFGESGR_	0	MULTI-MSMS	2	1004.47196	2006.92936	-2.8758	62.645	0.34001	-7.1054E-15	2.4612E-18	1	136.48	13661000	4893	945	9197
A0A8C0PDU9	no	AEGILDVFQTVK	12	Unmodified	_AEGILDVFQTVK_	0	MULTI-MSMS	2	660.36391	1318.71327	1.3487	84.594	0.5084	0	0.00049898	1	97.597	18217000	3906	947	9213
A0A8C0TBN7	yes	AEGNLEAVLNTLDR	14	Unmodified	_AEGNLEAVLNTLDR_	0	MULTI-MSMS	2	757.894094	1513.77364	-0.87864	84.885	0.78255	0	0.0067679	1	58.829	24934000	5913	948	9218
A0A8I3S4K1	no	AEGPAAGGGPAGAWLGR	17	Unmodified	_AEGPAAGGGPAGAWLGR_	0	MSMS	2	747.876039	1493.73752	NaN	54.444	1	0	9.6433E-05	1	80.979		1050	949	9232
A0A8I3NCQ4	no	AEGPEMAVDLPK	12	Unmodified	_AEGPEMAVDLPK_	0	MULTI-MSMS	2	628.813196	1255.61184	-2.2399	50.239	1.4929	0	0.025346	2	48.284	268650000	1441;6667	950	9245
A0A8I3NCQ4	no	AEGPEMAVDLPK	12	Oxidation (M)	_AEGPEM(ox)AVDLPK_	0	MSMS	2	636.810653	1271.60675	NaN	36.605	1	0	0.016929	1	70.977		1441;6667	950	9250
A0A8I3NCQ4	no	AEGPEVDENLPK	12	Unmodified	_AEGPEVDENLPK_	0	MULTI-MSMS	2	649.317157	1296.61976	0.91625	33.631	1.6643	0	0.00019108	3	119.68	189070000	1441;6667	951	9262
A0A8I3NCQ4	no	AEGPEVDMNLPK	12	Unmodified	_AEGPEVDMNLPK_	0	MULTI-MSMS	2	650.316103	1298.61765	-0.26337	47.184	1.1221	0	0.00053096	1	96.89	341970000	1441;6667	952	9276
A0A8I3NCQ4	no	AEGPEVYMNLPEADVDISGHK	21	Unmodified	_AEGPEVYMNLPEADVDISGHK_	0	MULTI-MSMS	3	757.691447	2270.05251	-1.7359	71.05	2.0369	0	2.2037E-06	2	96.55	154440000	1441;6667	953	9293
A0A8I3QBV9	no	AEGPQEWVFQECK	13	Unmodified	_AEGPQEWVFQECK_	0	MULTI-MSMS	2	804.361573	1606.70859	-0.59157	65.926	1.0182	0	3.9816E-07	1	181.87	39285000	2404	955	9321
A0A8I3PH30	no	AEGQVLVLDGR	11	Unmodified	_AEGQVLVLDGR_	0	MULTI-MSMS	2	578.81967	1155.62479	0.73742	40.969	1.0528	0	0.00013731	1	135.55	218290000	333	957	9341
A0A8I3PH30	no	AEGQVLVLDGR	11	Acetyl (Protein N-term)	_(ac)AEGQVLVLDGR_	0	MULTI-MSMS	2	599.824952	1197.63535	-0.28079	70.413	1.6972	0	0.00019609	4	163.38	554030000	333	957	9361
A0A8P0T6S6	no	AEGSDVANAVLDGADCIMLSGETAK	25	Unmodified	_AEGSDVANAVLDGADCIMLSGETAK_	0	MULTI-MSMS	3	832.052716	2493.13632	-0.3404	98.318	1.6919	0	3.2089E-10	2	98.533	1843800000	5637;6498	958	9390
A0A8P0T6S6	no	AEGSDVANAVLDGADCIMLSGETAK	25	Unmodified	_AEGSDVANAVLDGADCIMLSGETAK_	0	MULTI-MSMS	2	1247.57544	2493.13632	-0.80685	98.298	0.27345	-1.4211E-14	1.1719E-99	1	280.15	121060000	5637;6498	958	9391
A0A8C0MTH7	no	AEGSSNSVVHAETK	14	Unmodified	_AEGSSNSVVHAETK_	0	MULTI-MSMS	2	708.341694	1414.66884	0.41781	10.272	0.22856	0	4.6913E-05	1	132.76	5369700	1804	960	9419
A0A8C0MTH7	no	AEGSSNSVVHAETK	14	Unmodified	_AEGSSNSVVHAETK_	0	MULTI-MATCH	2	708.341694	1414.66884	1.5983	13.697	0.84873	0	NaN	0	NaN	2081100	1804	960	9424
A0A8C0RXE8	no	AEGTRPEGAQFLIPSTQAE	19	Unmodified	_AEGTRPEGAQFLIPSTQAE_	1	MULTI-MSMS	2	1001.49744	2000.98033	-0.37045	61.962	0.61134	0	0.00090599	1	73.887	52044000	5224	961	9435
A0A8P0NRL9	no	AEGVIDGYADEK	12	Unmodified	_AEGVIDGYADEK_	0	MULTI-MSMS	2	633.796057	1265.57756	-2.5447	34.786	1.0188	0	0.0053699	1	65.627	7650800	5759	963	9444
A0A8I3NBF9	no	AEHDQLVLNYAK	12	Unmodified	_AEHDQLVLNYAK_	0	MULTI-MSMS	2	700.862066	1399.70958	1.8113	34.961	0.95299	0	7.8911E-05	1	152.07	30115000	4115	964	9455
A0A8C0PYW4	no	AEHGSPDVHSPSSQK	15	Unmodified	_AEHGSPDVHSPSSQK_	0	MULTI-MSMS	2	781.863325	1561.7121	1.932	9.062	0.20444	0	0.0039703	1	60.255	1651800	4434	965	9460
A0A8P0NUZ2	no	AEIDLVCELAK	11	Unmodified	_AEIDLVCELAK_	0	MULTI-MSMS	2	630.828846	1259.64314	-0.61774	69.635	0.67627	0	0.001077	1	96.665	169950000	5605	966	9473
A0A8C0SRF0	no	AEIDYSDAPDEFRDPLMDTLMTDPVR	26	Unmodified	_AEIDYSDAPDEFRDPLMDTLMTDPVR_	1	MULTI-MATCH	3	1004.79156	3011.35285	-1.1787	97.39	0.1707	1.4211E-14	NaN	0	NaN	11319000	5608	967	9478
A0A8C0NNJ7	no	AEIHAQPSDKER	12	Unmodified	_AEIHAQPSDKER_	1	MULTI-MSMS	2	690.846947	1379.67934	-0.16886	8.8652	0.23734	0	0.00027492	1	144.55	14326000	2946	968	9484
A0A8C0YS41	no	AEIIEQDVYER	11	Unmodified	_AEIIEQDVYER_	0	MULTI-MSMS	2	682.838256	1363.66196	-1.524	45.183	0.68071	0	0.00019255	1	128.27	109610000	6188;3979	969	9497
A0A8C0P5W3	no	AEIISLCK	8	Unmodified	_AEIISLCK_	0	MULTI-MATCH	2	467.257328	932.500103	0.52586	36.76	0.47462	-7.1054E-15	NaN	0	NaN	19429000	3602	973	9520
A0A8I3NID4	no	AEIITVSDGR	10	Unmodified	_AEIITVSDGR_	0	MULTI-MSMS	2	530.785296	1059.55604	-0.16496	31.74	0.88219	3.5527E-15	0.0036138	1	85.731	16334000	469	974	9527
A0A8C0T2T6	no	AEILALQQALK	11	Unmodified	_AEILALQQALK_	0	MULTI-MSMS	2	599.363713	1196.71287	0.016964	63.312	0.54245	0	0.0076747	1	66.692	10875000	3972	975	9540
A0A8I3PKJ4	no	AEIQELAMVPR	11	Unmodified	_AEIQELAMVPR_	0	MSMS	2	628.837005	1255.65946	NaN	59.49	1	0	2.3114E-05	1	129.38		2491	976	9552
A0A8I3PKJ4	no	AEIQELAMVPR	11	Unmodified	_AEIQELAMVPR_	0	MSMS	2	628.837005	1255.65946	NaN	59.765	1	0	0.00075101	1	101.9		2491	976	9553
A0A8C0Q3Q3	no	AEIRQTLDR	9	Unmodified	_AEIRQTLDR_	1	MULTI-MATCH	2	551.304187	1100.59382	-0.31117	16.577	0.23689	0	NaN	0	NaN	3174400	2711	977	9558
A0A8C0P3R9	no	AEISCIDNK	9	Unmodified	_AEISCIDNK_	0	MULTI-MSMS	2	525.250231	1048.48591	0.058577	18.64	1.5823	0	0.030104	2	58.23	148870000	3517;3936	978	9569
A0A8P0T542	no	AEISCTDNQDGTCSVSYLPVLPGDYSILVK	30	Unmodified	_AEISCTDNQDGTCSVSYLPVLPGDYSILVK_	0	MULTI-MSMS	3	1101.19161	3300.55301	-0.0053167	98.647	0.54462	0	2.7989E-05	1	48.607	155300000	6595;2676	979	9581
A0A8C0NRD9	no	AEISNAIDQYVTGTIGEDEDLIK	23	Unmodified	_AEISNAIDQYVTGTIGEDEDLIK_	0	MULTI-MSMS	3	832.078024	2493.21224	1.353	100.09	0.47503	0	6.3294E-07	2	92.01	182590000	3057	980	9591
A0A8I3PDN0	no	AEITDAEGLGLK	12	Unmodified	_AEITDAEGLGLK_	0	MULTI-MSMS	2	608.824618	1215.63468	1.3107	50.651	0.61174	-7.1054E-15	0.0051806	1	66.19	16511000	3361	981	9603
A0A8C0P3R9	no	AEITFDDHK	9	Unmodified	_AEITFDDHK_	0	MULTI-MSMS	2	538.256371	1074.49819	-1.1537	21.249	0.27226	0	0.055568	1	47.574	9199000	3517;3936	982	9611
A0A8C0P3R9	no	AEITFDDHKNGSCGVSYIAQEPGNYEVSIK	30	Deamidation (NQ)	_AEITFDDHKN(de)GSCGVSYIAQEPGNYEVSIK_	1	MULTI-MSMS	3	1110.51374	3328.5194	0.74523	70.012	0.67719	0	7.4106E-06	1	57.688	20505000	3517;3936	983	9620
A0A8I3PGJ5	no	AEKENPGLTQDIIMK	15	Unmodified	_AEKENPGLTQDIIMK_	1	MULTI-MSMS	2	843.940187	1685.86582	-1.384	39.297	0.44022	-7.1054E-15	0.0013124	1	89.44	11469000	5272	988	9644
A0A8C0THX2	no	AELAITENK	9	Unmodified	_AELAITENK_	0	MULTI-MSMS	2	494.769114	987.523675	0.62669	22.45	0.27097	0	0.0093958	1	78.334	2417400	5940	990	9655
A0A8C0TS00	no	AELATEEFLPVTPILEGFVILR	22	Unmodified	_AELATEEFLPVTPILEGFVILR_	0	MULTI-MSMS	3	819.792831	2456.35666	-1.5998	111.27	0.20297	0	0.059365	1	13.332	8419800	6130	992	9667
A0A8P0P220	no	AELDNELMEGK	11	Unmodified	_AELDNELMEGK_	0	MULTI-MATCH	2	624.79246	1247.57037	-0.31869	44.784	0.74857	0	NaN	0	NaN	21079000	6628	994	9685
A0A8C0QJA2	no	AELDQLLSGFGLDDPGSPLQDMTDAPGK	28	Unmodified	_AELDQLLSGFGLDDPGSPLQDMTDAPGK_	0	MULTI-MSMS	3	963.127049	2886.35932	-1.0068	108.42	0.50822	0	0.060963	1	9.4314	4374800	4667	995	9688
A0A8C0Q8N2	no	AELDQTRPR	9	Unmodified	_AELDQTRPR_	1	MSMS	2	543.288537	1084.56252	NaN	11.509	1	0	0.00065101	1	147.19		3868	996	9697
A0A8C0T149	no	AELFTQSCADLDK	13	Unmodified	_AELFTQSCADLDK_	0	MULTI-MSMS	2	749.348131	1496.68171	-0.49973	51.032	1.1532	0	2.7505E-05	4	137.89	117440000	5764	998	9718
A0A8I3RUJ1	no	AELGAGGDSHR	11	Acetyl (Protein N-term)	_(ac)AELGAGGDSHR_	0	MULTI-MSMS	2	556.259976	1110.5054	-1.4019	19.477	1.1835	0	0.0016088	2	79.148	32134000	764	1001	9734
A0A8I3NYN3	no	AELGTGDSPSQSPPIK	16	Unmodified	_AELGTGDSPSQSPPIK_	0	MULTI-MSMS	2	792.399209	1582.78387	-1.5311	31.133	0.81313	0	3.22E-06	2	134.08	15816000	5101	1002	9746
A0A8I3P212	no	AELIVQPELK	10	Unmodified	_AELIVQPELK_	0	MULTI-MSMS	2	570.337164	1138.65977	-0.075624	48.13	1.1587	-7.1054E-15	0.0040201	2	84.213	103270000	6467	1005	9780
A0A8P0SBB2	no	AELLDHAVLLQVIK	14	Unmodified	_AELLDHAVLLQVIK_	0	MULTI-MATCH	2	781.469241	1560.92393	-1.651	76.602	0.27093	0	NaN	0	NaN	8272800	1588	1006	9792
A0A8I3RY44	no	AELLDNEKPAAVVAPITTGYTVK	23	Unmodified	_AELLDNEKPAAVVAPITTGYTVK_	1	MULTI-MSMS	3	800.772207	2399.29479	-0.052617	65.669	0.37438	0	8.1643E-05	1	55.469	27603000	595	1007	9797
A0A8C0M248	no	AELLLEPCSNYR	12	Unmodified	_AELLLEPCSNYR_	0	MULTI-MSMS	2	732.861209	1463.70786	-0.46308	56.032	0.78211	0	0.00076761	2	91.658	60447000	728	1008	9813
A0A8C0LX14	no	AELLQGGDLLR	11	Unmodified	_AELLQGGDLLR_	0	MULTI-MSMS	2	592.83532	1183.65609	-3.5179	61.161	0.47585	-7.1054E-15	0.0013331	1	92.838	8890200	539	1009	9825
A0A8I3P4D4	no	AELLSLTQMER	11	Unmodified	_AELLSLTQMER_	0	MULTI-MATCH	2	645.839745	1289.66494	-2.5531	67.461	0.84697	0	NaN	0	NaN	51004000	3676	1010	9836
A0A8C0MWR6	no	AELLVSTVGPEECVVPFLTRPK	22	Unmodified	_AELLVSTVGPEECVVPFLTRPK_	1	MULTI-MSMS	3	814.441804	2440.30358	0.70893	86.519	1.5224	-1.4211E-14	5.1165E-05	3	62.611	75245000	1443	1011	9846
A0A8I3S7X5	no	AELMEISEDK	10	Unmodified	_AELMEISEDK_	0	MSMS	2	582.776279	1163.538	NaN	39.429	1	0	0.03944	1	52.49		1675	1012	9851
A0A8I3S7X5	no	AELMEISEDKTK	12	Unmodified	_AELMEISEDKTK_	1	MULTI-MSMS	2	697.3476	1392.68065	1.0392	27.24	1.2139	0	9.4164E-05	4	185.71	22908000	1675	1013	9861
A0A8C0Z0H6	no	AELQAQLAALNTR	13	Unmodified	_AELQAQLAALNTR_	0	MULTI-MSMS	2	699.888615	1397.76268	-0.031395	56.304	0.33868	0	0.064689	1	36.303	15209000	3827	1018	9893
A0A8C0Z0H6	no	AELQAQLAALNTR	13	Unmodified	_AELQAQLAALNTR_	0	MULTI-MATCH	2	699.888615	1397.76268	1.2875	57.547	0.37327	0	NaN	0	NaN	4945400	3827	1018	9902
A0A8I3RWA0	no	AELQQEVEK	9	Unmodified	_AELQQEVEK_	0	MSMS	2	537.277303	1072.54005	NaN	18.08	1	0	0.014262	1	70.856		5044	1021	9918
A0A8I3RWA0	no	AELQQEVEK	9	Unmodified	_AELQQEVEK_	0	MSMS	2	537.277303	1072.54005	NaN	18.148	1	0	0.025196	1	63.961		5044	1021	9919
A0A8C0SD27	no	AELRDDPIISTHLAK	15	Unmodified	_AELRDDPIISTHLAK_	1	MULTI-MSMS	2	839.959768	1677.90498	-0.51171	36.166	0.51009	7.1054E-15	4.0257E-07	1	167.73	30832000	5409	1022	9931
A0A8P0TM99	no	AELSHVQK	8	Acetyl (Protein N-term)	_(ac)AELSHVQK_	0	MULTI-MSMS	2	477.256174	952.497795	0.1008	21.092	0.44144	0	0.029539	1	56.122	10741000	5967	1023	9941
A0A8I3S556	no	AELSQTQAEQAAQK	14	Unmodified	_AELSQTQAEQAAQK_	0	MULTI-MSMS	2	751.875901	1501.73725	-1.0019	21.69	0.27163	0	5.5716E-14	1	224.75	14228000	1951;6279	1024	9952
A0A8C0TH25	no	AELSQTQAEQAAQLSSMQQVVR	22	Unmodified	_AELSQTQAEQAAQLSSMQQVVR_	0	MULTI-MSMS	3	801.735939	2402.18599	-1.807	67.165	0.34027	1.4211E-14	0.018245	1	24.645	38416000	5953	1025	9963
A0A8P0SRP4	no	AELTTLLEQWEK	12	Unmodified	_AELTTLLEQWEK_	0	MULTI-MATCH	2	730.885207	1459.75586	1.0513	93.783	0.54218	-1.4211E-14	NaN	0	NaN	109020000	6482	1027	9982
A0A8C0NEA2	no	AELVCLSGPHLVSGAEGSEGAGPDSEPCLPPEEQPR	36	Unmodified	_AELVCLSGPHLVSGAEGSEGAGPDSEPCLPPEEQPR_	0	MULTI-MSMS	3	1243.57708	3727.7094	-0.16761	69.796	0.40495	0	0.0028725	1	28.221	16322000	2594	1028	9987
A0A8C0NEA2	no	AELVCLSGPHLVSGAEGSEGAGPDSEPCLPPEEQPR	36	Unmodified	_AELVCLSGPHLVSGAEGSEGAGPDSEPCLPPEEQPR_	0	MSMS	3	1243.57708	3727.7094	NaN	70.035	1	0	0.00052628	1	39.477		2594	1028	9988
A0A8I3S0A8	no	AELVPLAEELSCSVCLEPFK	20	Acetyl (Protein N-term)	_(ac)AELVPLAEELSCSVCLEPFK_	0	MULTI-MSMS	3	778.384967	2332.13307	-0.13088	112.02	0.4079	0	1.2366E-05	2	91.637	29837000	1909	1029	10001
A0A8I3P799	no	AELVQGQSAPVGMK	14	Acetyl (Protein N-term)	_(ac)AELVQGQSAPVGMK_	0	MULTI-MSMS	2	728.876859	1455.73916	2.7498	63.234	1.4925	-7.1054E-15	7.8403E-05	2	113.63	39335000	2268	1031	10014
A0A8I3NRV2	no	AEMDAAVTSCK	11	Unmodified	_AEMDAAVTSCK_	0	MULTI-MSMS	2	591.760106	1181.50566	-0.97535	21.459	0.33955	-3.5527E-15	0.0001902	1	128.58	40133000	3621	1033	10033
A0A8I3NRV2	no	AEMDAAVTSCK	11	Oxidation (M)	_AEM(ox)DAAVTSCK_	0	MULTI-MSMS	2	599.757563	1197.50057	-0.28917	11.823	0.16927	0	0.022021	1	71.349	3609400	3621	1033	10043
A0A8I3P212	no	AEMDMVAWGVDLASVEQHINSHR	23	Unmodified	_AEMDMVAWGVDLASVEQHINSHR_	0	MULTI-MSMS	3	865.740807	2594.20059	1.5631	95.901	0.27154	0	1.1465E-17	1	125.58	58629000	6467	1034	10054
A0A8C0T358	no	AEMICNGILPIDQMR	15	Unmodified	_AEMICNGILPIDQMR_	0	MULTI-SECPEP	2	880.928242	1759.84193	0.91224	77.443	0.67934	0	0.0012025	1	108.35	24240000	5791	1036	10061
A0A8P0T3M0	no	AEMIDALANSVTPAVSVNNEVR	22	Unmodified	_AEMIDALANSVTPAVSVNNEVR_	0	MULTI-MSMS	3	767.38988	2299.14781	-2.8433	83.205	0.81423	0	0.053999	1	14.809	25808000	1144	1037	10069
A0A8P0PC12	no	AEMLLDQYR	9	Unmodified	_AEMLLDQYR_	0	MULTI-MSMS	2	569.781699	1137.54884	-1.7666	52.062	0.30475	-7.1054E-15	0.0025135	1	105.14	6807700	2106	1038	10080
A0A8P0PC12	no	AEMLLDQYR	9	Unmodified	_AEMLLDQYR_	0	MULTI-MATCH	2	569.781699	1137.54884	-1.8432	52.966	0.34066	0	NaN	0	NaN	4407500	2106	1038	10094
A0A8P0NVQ4	no	AEMTEATSQTYQYGGDLTNTFK	22	Unmodified	_AEMTEATSQTYQYGGDLTNTFK_	0	MULTI-MSMS	3	819.368921	2455.08493	-0.56288	71.024	0.88355	0	0.022353	1	23.515	22543000	5259	1040	10100
A0A8I3NT60	no	AEMVVPDFSELFK	13	Unmodified	_AEMVVPDFSELFK_	0	MULTI-MATCH	2	756.37616	1510.73777	3.6657	103.15	0.54328	0	NaN	0	NaN	6725700	6269	1041	10113
A0A8I3RZ30	no	AENAGLSSTAGLLR	14	Unmodified	_AENAGLSSTAGLLR_	0	MSMS	2	680.364973	1358.71539	NaN	48.321	1	0	0.00026408	1	85.288		3100	1043	10119
A0A8I3RZ30	no	AENAGLSSTAGLLR	14	Unmodified	_AENAGLSSTAGLLR_	0	MSMS	2	680.364973	1358.71539	NaN	48.352	1	0	0.00010501	1	95.507		3100	1043	10120
Q5WR10	no	AENDVDNELLDYEEDEVETAAGGDGSEAPAK	31	Acetyl (Protein N-term)	_(ac)AENDVDNELLDYEEDEVETAAGGDGSEAPAK_	0	MULTI-MSMS	3	1098.80245	3293.38553	-0.50633	103.6	0.6113	-1.4211E-14	4.7934E-09	1	67.283	73555000	277	1044	10130
Q5WR10	no	AENDVDNELLDYEEDEVETAAGGDGSEAPAKK	32	Acetyl (Protein N-term)	_(ac)AENDVDNELLDYEEDEVETAAGGDGSEAPAKK_	1	MULTI-MSMS	3	1141.50077	3421.48049	-0.56961	96.75	0.47694	0	8.2765E-32	2	134.05	380920000	277	1045	10141
A0A8I3P2H8	no	AENGKLVLNGK	11	Unmodified	_AENGKLVLNGK_	1	MULTI-MSMS	2	571.830037	1141.64552	-0.64662	13.058	0.27286	-1.7764E-15	0.0095928	1	85.716	2279800	5719	1047	10153
A0A8I3RT31	no	AENHCELLPPAPGGLGAGLGAGLCR	25	Acetyl (Protein N-term)	_(ac)AENHCELLPPAPGGLGAGLGAGLCR_	0	MULTI-MSMS	3	843.749414	2528.22641	1.423	84.645	0.6784	0	1.8545E-05	2	57.068	30457000	929	1050	10168
A0A8P0TFQ4	no	AENLLLDADMNIK	13	Unmodified	_AENLLLDADMNIK_	0	MULTI-MATCH	2	730.376691	1458.73883	1.4371	75.799	0.61203	0	NaN	0	NaN	11959000	499;2186	1054	10181
A0A8C0SFI2	yes	AENLQLLTENELHR	14	Unmodified	_AENLQLLTENELHR_	0	MULTI-MSMS	3	560.628559	1678.86385	0.085029	54.422	0.34054	7.1054E-15	0.0074822	1	48.608	16322000	5451	1055	10186
A0A8C0PZA5	no	AENNSGIGASGYGPPGPTWDR	21	Unmodified	_AENNSGIGASGYGPPGPTWDR_	0	MULTI-MSMS	2	1051.97995	2101.94535	-0.69177	57.957	0.54368	0	0.032435	1	28.546	4280600	705	1059	10196
A0A8I3S2F8	no	AENPGDPSDLQGR	13	Unmodified	_AENPGDPSDLQGR_	0	MULTI-MATCH	2	678.312937	1354.61132	-5.8602	24.628	0.47703	0	NaN	0	NaN	36040000	6460	1060	10202
A0A8I3S2F8	no	AENPGDPSDLQGR	13	Unmodified	_AENPGDPSDLQGR_	0	MULTI-MATCH	2	678.312937	1354.61132	-0.13199	23.098	0.34046	0	NaN	0	NaN	14254000	6460	1060	10203
A0A8C0S1G4	no	AENPGLENHR	10	Acetyl (Protein N-term)	_(ac)AENPGLENHR_	0	MULTI-MSMS	2	589.781076	1177.5476	0.23683	20.123	1.0872	0	0.014673	1	53.751	102670000	5263	1061	10213
A0A8C0PFS8	no	AENPYLFLR	9	Unmodified	_AENPYLFLR_	0	MULTI-MATCH	2	561.800749	1121.58694	0.72881	65.674	0.50982	-1.4211E-14	NaN	0	NaN	5208000	3969	1062	10230
A0A8I3NA04	no	AENTQEELR	9	Unmodified	_AENTQEELR_	0	MULTI-SECPEP	2	545.262185	1088.50982	0.23076	13.499	0.3731	-1.7764E-15	0.025329	1	106.36	3374700	4349	1066	10250
A0A8I3NYX9	no	AENVLVDEPLIHATTYIPLMDNADSNPVLDK	31	Unmodified	_AENVLVDEPLIHATTYIPLMDNADSNPVLDK_	0	MULTI-MSMS	3	1136.57282	3406.69664	0.91931	97.89	0.35605	0	2.3922E-06	2	51.9	39764000	4287;632	1067	10262
A0A8I3NYX9	no	AENVLVDEPLIHATTYIPLMDNADSNPVLDKR	32	Unmodified	_AENVLVDEPLIHATTYIPLMDNADSNPVLDKR_	1	MULTI-MSMS	4	891.706714	3562.79775	-0.38536	94.439	0.71321	0	8.3138E-05	1	44.178	92199000	4287;632	1068	10273
A0A8C0NLR7	no	AEPAPVASSAPPASSLYSSPVTSSAPLAEDIDPELAR	37	Unmodified	_AEPAPVASSAPPASSLYSSPVTSSAPLAEDIDPELAR_	0	MULTI-MSMS	3	1217.60725	3649.79992	-0.17892	92.993	0.98286	-1.4211E-14	7.1386E-05	2	41.205	21895000	2890	1069	10281
A0A8P0NX22	no	AEPIDIQTWILGYR	14	Unmodified	_AEPIDIQTWILGYR_	0	MULTI-MSMS	2	837.94613	1673.87771	0.27345	99.285	0.30349	0	0.011191	1	52.693	9589800	2453	1074	10313
A0A8C0SFI2	yes	AEPLLSEYQHQPQTSNCTGAVAVHDER	27	Acetyl (Protein N-term)	_(ac)AEPLLSEYQHQPQTSNCTGAVAVHDER_	0	MULTI-MSMS	3	1027.14398	3078.41013	-0.54499	59.552	1.0864	7.1054E-15	5.3463E-16	2	107.19	34725000	5451	1076	10325
A0A8C0SFI2	yes	AEPLLSEYQHQPQTSNCTGAVAVHDERNPDRPPGAEER	38	Acetyl (Protein N-term)	_(ac)AEPLLSEYQHQPQTSNCTGAVAVHDERNPDRPPGAEER_	2	MULTI-MSMS	4	1075.25334	4296.98427	1.0615	52.02	0.30461	-7.1054E-15	2.6992E-06	1	61.014	15277000	5451	1077	10327
A0A8C0YZ18	no	AEPPAAGLSVDVAGLLAQLAR	21	Unmodified	_AEPPAAGLSVDVAGLLAQLAR_	0	MULTI-MSMS	3	673.712623	2018.11604	2.0133	108.76	0.47545	1.4211E-14	1.8719E-05	1	77.023	5716400	3801	1079	10341
A0A8I3MHD1	no	AEPPLNASDQAEK	13	Unmodified	_AEPPLNASDQAEK_	0	MULTI-MSMS	2	685.333338	1368.65212	-0.73711	20.022	2.2809	0	2.4803E-05	2	147.74	28835000	1093	1080	10356
A0A8I3MHD1	no	AEPPLNASDQAEK	13	Unmodified	_AEPPLNASDQAEK_	0	MSMS	2	685.333338	1368.65212	NaN	21.288	1	0	1.6602E-05	1	108.9		1093	1080	10357
A0A8I3RSQ2	no	AEPPQCTSLAWSADGQTLFAGYTDNLVR	28	Unmodified	_AEPPQCTSLAWSADGQTLFAGYTDNLVR_	0	MULTI-MSMS	3	1023.48546	3067.43455	-1.6354	98.671	1.0883	0	6.0747E-06	3	54.683	142750000	2230	1082	10420
A0A8I3RSQ2	no	AEPPQCTSLAWSADGQTLFAGYTDNLVR	28	Unmodified	_AEPPQCTSLAWSADGQTLFAGYTDNLVR_	0	MULTI-MSMS	3	1023.48546	3067.43455	-1.1974	99.655	1.4919	0	1.7873E-06	1	62.049	161850000	2230	1082	10421
A0A8I3RSQ2	no	AEPPQCTSLAWSADGQTLFAGYTDNLVR	28	Unmodified	_AEPPQCTSLAWSADGQTLFAGYTDNLVR_	0	MULTI-MSMS	3	1023.48546	3067.43455	-1.5843	101.69	1.2232	0	2.7E-06	2	60.481	57362000	2230	1082	10422
A0A8I3RSQ2	no	AEPPQCTSLAWSADGQTLFAGYTDNLVR	28	Unmodified	_AEPPQCTSLAWSADGQTLFAGYTDNLVR_	0	MULTI-MSMS	3	1023.48546	3067.43455	-0.62971	105.46	0.54467	0	0.021804	1	21.618	6396600	2230	1082	10423
A0A8I3RSQ2	no	AEPPQCTSLAWSADGQTLFAGYTDNLVR	28	Unmodified	_AEPPQCTSLAWSADGQTLFAGYTDNLVR_	0	MULTI-MSMS	3	1023.48546	3067.43455	-1.4029	106.29	1.4629	0	0.040088	1	16.601	7729900	2230	1082	10424
A0A8I3RSQ2	no	AEPPQCTSLAWSADGQTLFAGYTDNLVR	28	Unmodified	_AEPPQCTSLAWSADGQTLFAGYTDNLVR_	0	MULTI-MSMS	3	1023.48546	3067.43455	-1.7256	110.84	2.176	0	0.020116	4	22.081	9857500	2230	1082	10425
A0A8I3RSQ2	no	AEPPQCTSLAWSADGQTLFAGYTDNLVR	28	Unmodified	_AEPPQCTSLAWSADGQTLFAGYTDNLVR_	0	MSMS	3	1023.48546	3067.43455	NaN	100.25	1	0	1.787E-05	1	58.477		2230	1082	10426
A0A8I3RSQ2	no	AEPPQCTSLAWSADGQTLFAGYTDNLVR	28	Unmodified	_AEPPQCTSLAWSADGQTLFAGYTDNLVR_	0	MSMS	3	1023.48546	3067.43455	NaN	100.28	1	0	0.051955	1	22.081		2230	1082	10427
A0A8I3RSQ2	no	AEPPQCTSLAWSADGQTLFAGYTDNLVR	28	Deamidation (NQ)	_AEPPQ(de)CTSLAWSADGQTLFAGYTDNLVR_	0	MULTI-MATCH	3	1023.81346	3068.41856	4.3708	103.41	2.2413	0	NaN	0	NaN	18609000	2230	1082	10474
A0A8P0TEL0	no	AEPPTGPETEDKENR	15	Unmodified	_AEPPTGPETEDKENR_	1	MULTI-MSMS	2	835.38683	1668.75911	-1.5116	13.636	0.44008	0	0.0080204	2	69.451	3286300	6375;6666	1083	10477
A0A8C0MP96	no	AEPSAATQSPSVSSSSSGAEPAAPGGGSPGACPALGAK	38	Acetyl (Protein N-term)	_(ac)AEPSAATQSPSVSSSSSGAEPAAPGGGSPGACPALGAK_	0	MULTI-MSMS	3	1132.52671	3394.55831	-0.10844	57.877	1.5276	0	5.9659E-09	1	64.668	128520000	1660	1084	10488
A0A8I3NA66	no	AEPSGDEARPPIR	13	Acetyl (Protein N-term)	_(ac)AEPSGDEARPPIR_	1	MULTI-MSMS	2	718.860054	1435.70556	2.7641	28.78	0.67804	0	0.0032619	1	63.283	4969200	4804	1085	10492
A0A8I3S4Y3	no	AEPSRPVGLEQLR	13	Unmodified	_AEPSRPVGLEQLR_	1	MULTI-MATCH	2	726.401889	1450.78923	1.1043	32.403	1.2229	0	NaN	0	NaN	10969000	2766	1086	10506
A0A8C0SXJ4	no	AEPYAADEGSGEGHK	15	Unmodified	_AEPYAADEGSGEGHK_	0	MULTI-MSMS	2	759.328784	1516.64302	0.16026	13.241	0.30668	0	6.8818E-05	1	108.35	4350900	4264	1089	10511
A0A8C0N249	no	AEPYIASEYK	10	Unmodified	_AEPYIASEYK_	0	MULTI-MATCH	2	585.787504	1169.56045	-0.0020167	34.383	0.64613	0	NaN	0	NaN	2487100	1921	1090	10520
A0A8C0MJE1	no	AEQDITTLEQNISR	14	Unmodified	_AEQDITTLEQNISR_	0	MULTI-MSMS	2	809.407566	1616.80058	1.4665	60.651	0.54255	-7.1054E-15	0.00024285	2	96.745	80640000	1329	1092	10533
A0A8I3PGD1	no	AEQDVENELLDYEEDEEPQAPPESTPAPPK	30	Acetyl (Protein N-term)	_(ac)AEQDVENELLDYEEDEEPQAPPESTPAPPK_	0	MULTI-MSMS	3	1136.84236	3407.50525	0.069245	99.424	0.67644	0	0.00015731	1	41.89	176180000	1616	1095	10558
A0A8I3MLL4	no	AEQEEEFISNTLFK	14	Unmodified	_AEQEEEFISNTLFK_	0	MULTI-MSMS	2	842.906867	1683.79918	-0.76173	81.637	0.37563	0	0.015555	2	49.081	36418000	1845	1097	10575
A0A8C0NLL3	no	AEQEPTAEQLAQIAAENEEDEHSVNYKPPAQK	32	Acetyl (Protein N-term)	_(ac)AEQEPTAEQLAQIAAENEEDEHSVNYKPPAQK_	1	MULTI-MSMS	3	1202.8992	3605.67578	0.12028	73.836	2.8829	0	2.1998E-38	3	142.22	847960000	2882	1100	10605
A0A8C0NLL3	no	AEQEPTAEQLAQIAAENEEDEHSVNYKPPAQK	32	Acetyl (Protein N-term)	_(ac)AEQEPTAEQLAQIAAENEEDEHSVNYKPPAQK_	1	MULTI-MSMS	4	902.426221	3605.67578	-0.21935	73.889	3.0187	0	7.464E-54	3	164.55	891100000	2882	1100	10606
A0A8C0TH17	no	AEQFYCGDTEGK	12	Unmodified	_AEQFYCGDTEGK_	0	MULTI-MSMS	2	702.790449	1403.56634	0.55093	27.142	0.60214	0	0.00092705	2	88.134	8168600	1467	1101	10627
A0A8C0TH17	no	AEQFYCGDTEGKK	13	Unmodified	_AEQFYCGDTEGKK_	1	MULTI-MSMS	2	766.83793	1531.66131	0.042976	18.329	0.47252	3.5527E-15	0.00046203	1	101.95	7873700	1467	1102	10639
A0A8I3MR72	no	AEQINQAAGEASAVLAK	17	Unmodified	_AEQINQAAGEASAVLAK_	0	MULTI-MSMS	2	835.939033	1669.86351	0.52375	54.247	0.47613	0	3.3459E-13	1	175.74	93412000	2710	1103	10653
A0A8C0THV4	no	AEQLASVQYTLPK	13	Unmodified	_AEQLASVQYTLPK_	0	MULTI-MATCH	2	724.393199	1446.77184	-8.5052	53.8	0.67943	0	NaN	0	NaN	84530000	733	1105	10668
A0A8C0THV4	no	AEQLASVQYTLPK	13	Unmodified	_AEQLASVQYTLPK_	0	MULTI-MATCH	2	724.393199	1446.77184	0.4623	53.584	0.44049	7.1054E-15	NaN	0	NaN	37142000	733	1105	10669
A0A8I3MCT0	no	AEQLGAEGNVDESQK	15	Unmodified	_AEQLGAEGNVDESQK_	0	MULTI-MATCH	2	787.868273	1573.72199	-0.11046	22.273	0.84661	-3.5527E-15	NaN	0	NaN	51990000	5356	1106	10681
A0A8I3RY21	no	AEQLHAVMSSTMEK	14	Unmodified	_AEQLHAVMSSTMEK_	0	MULTI-MSMS	2	781.371083	1560.72761	1.0127	29.886	0.64477	0	1.3713E-05	2	143.31	12398000	3150	1107	10683
A0A8I3MGQ9	no	AEQMASVQNAQR	12	Unmodified	_AEQMASVQNAQR_	0	MULTI-MSMS	2	666.819875	1331.6252	-0.97223	17.18	0.61133	3.5527E-15	0.0015928	1	81.335	94533000	313;6326	1110	10697
A0A8I3QBV9	no	AEQPHQHAMYYLR	13	Unmodified	_AEQPHQHAMYYLR_	0	MULTI-MSMS	4	411.699138	1642.76744	0.22539	22.103	0.60903	0	0.00034113	1	85.845	97710000	2404	1112	10719
A0A8I3QBV9	no	AEQPHQHAMYYLR	13	Unmodified	_AEQPHQHAMYYLR_	0	MSMS	2	822.390999	1642.76744	NaN	22.086	1	0	1.1087E-10	1	143.79		2404	1112	10720
A0A8I3MLT1	no	AEQPPSSAPWGLEQDEGHEDSLPSSVPDLQQLVR	34	Unmodified	_AEQPPSSAPWGLEQDEGHEDSLPSSVPDLQQLVR_	0	MULTI-MSMS	3	1233.59048	3697.74961	1.148	93.502	0.47416	0	0.0001151	2	38.029	25759000	3873	1114	10728
A0A8P0NKK4	no	AEQPWDYPARPQAK	14	Unmodified	_AEQPWDYPARPQAK_	1	MULTI-MSMS	2	828.910079	1655.8056	1.2184	36.197	0.50853	7.1054E-15	0.0046305	1	81.017	6981000	4273	1115	10742
A0A8I3S3I8	no	AEQQISLPAK	10	Acetyl (Protein N-term)	_(ac)AEQQISLPAK_	0	MULTI-MSMS	2	563.808771	1125.60299	-0.033829	49.927	0.67822	7.1054E-15	0.0072857	1	64.04	17131000	1296	1116	10755
A0A8C0S0J3	no	AERPDVDEK	9	Unmodified	_AERPDVDEK_	1	MULTI-MSMS	3	353.508611	1057.504	-0.18139	9.5913	0.3414	0	0.0028342	1	95.483	106930000	5260	1118	10772
A0A8I3N7N6	no	AERPEDLNLPNAVITR	16	Acetyl (Protein N-term)	_(ac)AERPEDLNLPNAVITR_	1	MULTI-MSMS	2	925.491964	1848.96938	-0.5826	68.205	0.71346	0	5.746E-06	1	124.09	64349000	3758	1119	10785
A0A8C0T0Z1	no	AESCGNGNSTGYQIR	15	Deamidation (NQ)	_AESCGN(de)GNSTGYQIR_	0	MSMS	2	807.844275	1613.674	NaN	23.62	1	0	0.00015978	1	91.937		4989;4991	1120	10803
A0A8C0QEU8	no	AESDLFLAEHHK	12	Unmodified	_AESDLFLAEHHK_	0	MULTI-MATCH	3	466.233369	1395.67828	0.85107	23.947	0.30521	0	NaN	0	NaN	2450300	4671	1122	10822
A0A8I3NL88	no	AESDPAYQQYQDAANNLR	18	Unmodified	_AESDPAYQQYQDAANNLR_	0	MULTI-MSMS	2	1027.46413	2052.91371	1.2831	60.649	1.1552	7.1054E-15	9.8042E-28	2	211.67	113250000	6423	1123	10832
A0A8I3N9R4	no	AESEEMETSQAASK	14	Unmodified	_AESEEMETSQAASK_	0	MULTI-MSMS	2	749.32231	1496.63007	0.0083566	16.158	0.47596	0	8.3108E-11	1	206.97	32757000	1996	1125	10850
A0A8I3MWP5	no	AESGESGGPPSSQDGAAAAEGAGAPAAAASAEPK	34	Acetyl (Protein N-term)	_(ac)AESGESGGPPSSQDGAAAAEGAGAPAAAASAEPK_	0	MULTI-MSMS	3	989.446387	2965.31733	-0.48639	52.675	0.47655	-7.1054E-15	9.2249E-07	2	53.482	27176000	1282;4408	1128	10868
A0A8I3MXA7	no	AESLPAPPTNGLHSEDR	17	Deamidation (NQ)	_AESLPAPPTN(de)GLHSEDR_	0	MULTI-MSMS	2	896.429029	1790.84351	-1.228	38.279	0.40832	0	0.0035724	1	72.089	9969000	2828	1132	10883
A0A8I3PDN0	no	AESLQQEVEALK	12	Unmodified	_AESLQQEVEALK_	0	MULTI-MSMS	2	672.853906	1343.69326	2.7934	64.763	0.91745	0	0.00054112	3	96.665	96324000	3361	1133	10895
A0A8C0TXC7	no	AESQESELSSWLSK	14	Unmodified	_AESQESELSSWLSK_	0	MSMS	2	790.875567	1579.73658	NaN	72.603	1	0	0.0033249	1	65.179		1952	1135	10912
A0A8C0QAU4	no	AESQLLECK	9	Unmodified	_AESQLLECK_	0	MULTI-MSMS	2	539.265881	1076.51721	-1.0186	23.147	0.27239	0	0.0077533	1	82.529	30645000	4645;6361	1136	10917
A0A8P0NRL9	no	AESSAIKEELANYK	14	Unmodified	_AESSAIKEELANYK_	1	MULTI-MSMS	2	776.896303	1551.77805	-1.8461	38.675	0.27239	7.1054E-15	0.0043913	1	81.799	8708200	5759	1137	10920
A0A8I3NNA6	no	AESTANAGQSDNR	13	Unmodified	_AESTANAGQSDNR_	0	MULTI-MSMS	2	660.792369	1319.57018	-3.5305	8.7058	0.20338	0	0.0032768	1	68.536	5931400	4717	1138	10927
A0A8C0QP08	no	AESTPEIAEQR	11	Unmodified	_AESTPEIAEQR_	0	MULTI-MSMS	2	615.801674	1229.58879	0.11914	21.479	0.40745	0	0.00091988	1	99.013	4970300	4782	1139	10936
A0A8C0PK33	no	AESVCDGQAGQK	12	Unmodified	_AESVCDGQAGQK_	0	MSMS	2	625.277509	1248.54046	NaN	11.672	1	0	0.037233	1	47.198		4153	1140	10940
A0A8I3PTU4	no	AESVMIQQAK	10	Unmodified	_AESVMIQQAK_	0	MULTI-MSMS	2	552.789524	1103.56449	0.057754	21.084	0.54377	-3.5527E-15	0.0011682	1	107.66	19020000	2741	1141	10949
A0A8C0P4F9	no	AETEQQCLCLK	11	Unmodified	_AETEQQCLCLK_	0	MULTI-MSMS	2	690.318319	1378.62209	-1.8044	27.676	0.40753	3.5527E-15	0.0024168	1	83.168	4791300	3545	1143	10961
A0A8C0RR77	no	AETETMYQSK	10	Unmodified	_AETETMYQSK_	0	MULTI-MSMS	2	594.266078	1186.5176	-0.20571	16.881	0.54268	-3.5527E-15	0.00075471	1	115.71	402290000	5124;6251	1144	10976
A0A8C0RR77	no	AETETMYQSK	10	Unmodified	_AETETMYQSK_	0	MSMS	2	594.266078	1186.5176	NaN	17.658	1	0	0.015261	1	64.841		5124;6251	1144	10977
A0A8C0RR77	no	AETETMYQSK	10	Unmodified	_AETETMYQSK_	0	MSMS	2	594.266078	1186.5176	NaN	18.504	1	0	0.0164	1	63.816		5124;6251	1144	10978
A0A8C0RR77	no	AETETMYQSK	10	Unmodified	_AETETMYQSK_	0	MULTI-MATCH	2	594.266078	1186.5176	3.5479	18.725	0.4981	0	NaN	0	NaN	1855300	5124;6251	1144	10982
A0A8C0RR77	no	AETETMYQSK	10	Oxidation (M)	_AETETM(ox)YQSK_	0	MSMS	2	602.263536	1202.51252	NaN	11.173	1	0	0.0072731	1	106.68		5124;6251	1144	10990
P61017	yes	AETYDFLFK	9	Acetyl (Protein N-term)	_(ac)AETYDFLFK_	0	MULTI-MSMS	2	588.284597	1174.55464	0.59278	100.46	0.27155	0	0.0063071	1	73.248	12112000	219	1151	11032
A0A8I3NAK8	no	AEVAAEFLNDR	11	Unmodified	_AEVAAEFLNDR_	0	MULTI-MSMS	2	617.806759	1233.59897	0.21851	52.878	0.5789	0	0.00074664	1	105.2	18751000	5316;6398	1153	11043
A0A8P0SBA9	no	AEVAAIYEPPQIGTQNSLELLEDPKAEVVDEIAAK	35	Unmodified	_AEVAAIYEPPQIGTQNSLELLEDPKAEVVDEIAAK_	1	MULTI-MSMS	3	1250.98232	3749.92512	0.17209	96.095	0.47356	0	8.8996E-06	2	49.312	67945000	4275	1154	11059
A0A8P0SBA9	no	AEVAAIYEPPQIGTQNSLELLEDPKAEVVDEIAAK	35	Unmodified	_AEVAAIYEPPQIGTQNSLELLEDPKAEVVDEIAAK_	1	MULTI-MSMS	4	938.488556	3749.92512	-1.1903	96.143	0.26996	0	2.4379E-05	2	47.59	21674000	4275	1154	11060
A0A8C0T181	no	AEVASAVCLR	10	Unmodified	_AEVASAVCLR_	0	MULTI-MSMS	2	538.281866	1074.54918	0.88451	30.351	0.44218	0	0.0052886	1	79.474	2765500	3273	1155	11067
A0A8P0THE7	no	AEVCADCSAPDPGWASISR	19	Unmodified	_AEVCADCSAPDPGWASISR_	0	MSMS	2	1024.94366	2047.87277	NaN	59.907	1	0	0.025565	1	42.209		1941	1156	11070
A0A8C0P3R9	no	AEVCIENNK	9	Unmodified	_AEVCIENNK_	0	MULTI-MSMS	2	538.755681	1075.49681	0.1031	15.731	0.64557	0	0.0015053	1	117.4	39560000	3517;3936	1157	11079
A0A8I3NNQ3	no	AEVEETLKR	9	Acetyl (Protein N-term)	_(ac)AEVEETLKR_	1	MULTI-MSMS	2	558.798403	1115.58225	1.6421	39.034	0.78108	0	0.0013119	2	128.69	303670000	6429	1159	11100
A0A8I3NNQ3	no	AEVEETLKR	9	Acetyl (Protein N-term)	_(ac)AEVEETLKR_	1	MSMS	2	558.798403	1115.58225	NaN	39.5	1	0	0.002923	1	103.56		6429	1159	11101
A0A8I3PKE6	no	AEVEEVVEPLPSEK	14	Unmodified	_AEVEEVVEPLPSEK_	0	MULTI-MSMS	2	777.898511	1553.78247	0.77327	47.803	0.75122	-7.1054E-15	1.3803E-06	2	151.79	30599000	1894	1160	11112
A0A8C0Q7I6	no	AEVEKAEEALAGEEAPMER	19	Unmodified	_AEVEKAEEALAGEEAPMER_	1	MULTI-MSMS	2	1029.98605	2057.95755	-0.25507	53.836	0.2389	0	1.0258E-17	1	177.88	19593000	3838	1161	11130
A0A8C0Q7I6	no	AEVEKAEEALAGEEAPMER	19	Unmodified	_AEVEKAEEALAGEEAPMER_	1	MULTI-MSMS	3	686.993126	2057.95755	0.46848	53.852	0.30663	0	0.0013085	1	49.559	9649900	3838	1161	11131
A0A8I3NGP8	no	AEVEQKK	7	Acetyl (Protein N-term)	_(ac)AEVEQKK_	1	MULTI-MSMS	2	437.23745	872.460347	-1.0661	9.9438	0.17029	0	0.040897	1	72.138	9810800	2809	1162	11141
A0A8I3P777	no	AEVETSGIGDSILNVK	16	Unmodified	_AEVETSGIGDSILNVK_	0	MSMS	2	816.427967	1630.84138	NaN	64.531	1	0	0.022043	1	46.88		5462	1163	11150
A0A8I3P777	no	AEVETSGIGDSILNVK	16	Unmodified	_AEVETSGIGDSILNVK_	0	MSMS	2	816.427967	1630.84138	NaN	64.591	1	0	0.0027336	1	62.088		5462	1163	11151
A0A8I3MY76	no	AEVIPAYGVQK	11	Unmodified	_AEVIPAYGVQK_	0	MULTI-MSMS	2	587.826963	1173.63937	1.4428	37.425	0.84965	0	0.013131	1	59.597	23022000	659	1167	11175
A0A8C0TCK6	no	AEVLSEEPILK	11	Unmodified	_AEVLSEEPILK_	0	MULTI-MATCH	2	614.345186	1226.67582	0.61359	50.001	0.61088	0	NaN	0	NaN	21168000	2374	1169	11196
A0A8C0PY59	no	AEVMEEIEDGREEGEEEDSPDATSPLGDHTR	31	Unmodified	_AEVMEEIEDGREEGEEEDSPDATSPLGDHTR_	1	MULTI-MSMS	3	1143.82174	3428.4434	1.9621	60.09	0.78218	0	0.00015878	2	43.992	12403000	4415	1171	11213
A0A8I3NII5	no	AEVNGLAAQGK	11	Deamidation (NQ)	_AEVN(de)GLAAQGK_	0	MULTI-MSMS	2	529.77747	1057.54039	0.99301	17.437	0.44186	0	0.052952	1	69.598	11346000	6273	1173	11237
A0A8I3N2M6	no	AEVQHQLHVAVGSLQESILAQVQR	24	Unmodified	_AEVQHQLHVAVGSLQESILAQVQR_	0	MULTI-MSMS	4	660.860863	2639.41435	1.9282	79.144	0.81557	0	4.4665E-09	2	87.659	34687000	2844;5566	1174	11249
A0A8C0STJ7	no	AEVQNLGGELVVSGVDSAMSLIQAAK	26	Unmodified	_AEVQNLGGELVVSGVDSAMSLIQAAK_	0	MULTI-MSMS	3	862.786299	2585.33707	-0.096966	110.73	1.4627	0	1.5385E-10	1	98.019	1182500000	5644	1175	11258
A0A8P0T3P5	no	AEVQQTADGSQQTPDGTQLPSGHSSLATSQGTASK	35	Unmodified	_AEVQQTADGSQQTPDGTQLPSGHSSLATSQGTASK_	0	MULTI-MSMS	3	1157.54705	3469.61933	0.24745	36.901	0.23716	0	0.0041877	1	25.858	9219400	1479	1176	11261
A0A8I3S467	no	AEVSELPSVVCDLANGSITWADVEAR	26	Deamidation (NQ)	_AEVSELPSVVCDLAN(de)GSITWADVEAR_	0	MULTI-MSMS	3	930.448123	2788.32254	-1.5295	99.871	0.54408	-1.4211E-14	1.3714E-07	1	79.021	124650000	1791	1177	11277
A0A8I3S467	no	AEVSELPSVVCDLANGSITWADVEAR	26	Deamidation (NQ)	_AEVSELPSVVCDLAN(de)GSITWADVEAR_	0	MULTI-MSMS	3	930.448123	2788.32254	0.72537	105.88	0.64688	1.4211E-14	3.1802E-05	1	50.498	11727000	1791	1177	11278
A0A8I3S467	no	AEVSELPSVVCDLANGSITWADVEAR	26	Unmodified	_AEVSELPSVVCDLANGSITWADVEAR_	0	MULTI-MSMS	3	930.120118	2787.33852	-0.73379	105.02	0.88084	0	1.8201E-06	1	71.656	132630000	1791	1177	11294
A0A8I3Q3F0	no	AEVTEEVEDGKEEDDEEETENSLPIPASK	29	Unmodified	_AEVTEEVEDGKEEDDEEETENSLPIPASK_	1	MULTI-MSMS	3	1073.4792	3217.41577	0.1025	56.399	0.40696	0	0.00024026	1	43.612	9432100	3749	1178	11301
A0A8P0NE56	no	AEVTMGDPHQQTLAR	15	Unmodified	_AEVTMGDPHQQTLAR_	0	MULTI-MSMS	2	827.404303	1652.79405	0.51389	24.371	0.44095	0	0.00073756	1	76.326	7545000	3855	1179	11309
A0A8I3MIA7	no	AEVVSLLLDR	10	Unmodified	_AEVVSLLLDR_	0	MULTI-MSMS	2	557.826963	1113.63937	0.253	71.699	0.78085	0	0.0014756	2	102.62	12110000	1007	1180	11324
A0A8C0PC84	no	AEWADIDPVPQNDGPNPVVQIIYSEK	26	Unmodified	_AEWADIDPVPQNDGPNPVVQIIYSEK_	0	MULTI-MSMS	3	965.478411	2893.4134	0.90476	99.042	0.44196	0	3.7364E-05	2	49.266	9990500	3850	1181	11327
A0A8I3N508	no	AEWIEAIKK	9	Unmodified	_AEWIEAIKK_	1	MSMS	2	544.310949	1086.60735	NaN	36.432	1	0	0.021987	1	92.439		2736	1182	11334
A0A8C0Z0Y6	no	AEYEGDGIPTVFVAVAGR	18	Unmodified	_AEYEGDGIPTVFVAVAGR_	0	MULTI-MSMS	2	925.96779	1849.92103	-0.23676	85.143	1.7656	1.4211E-14	2.4301E-07	2	109	268260000	3467;5688	1184	11348
A0A8I3Q7W6	no	AEYHAQNK	8	Acetyl (Protein N-term)	_(ac)AEYHAQNK_	0	MULTI-MATCH	2	501.735606	1001.45666	5.3353	11.146	0.67783	0	NaN	0	NaN	16302000	2130	1187	11364
A0A8I3S2M7	no	AEYLASIFGTEK	12	Acetyl (Protein N-term)	_(ac)AEYLASIFGTEK_	0	MULTI-MSMS	2	685.84555	1369.67655	0.33165	109.54	0.84859	0	0.00020461	1	99.973	467480000	3258;6175	1188	11377
A0A8I3MKY4	no	AEYSAYQDK	9	Unmodified	_AEYSAYQDK_	0	MULTI-MSMS	2	537.740554	1073.46655	0.46991	18.241	0.36693	0	0.0087803	2	79.906	29154000	2879	1189	11389
A0A8I3MN54	no	AFAAQEDLEK	10	Unmodified	_AFAAQEDLEK_	0	MULTI-MSMS	2	561.277303	1120.54005	0.27395	30.575	0.98379	0	0.015584	1	62.104	73528000	5023	1192	11412
A0A8I3PEA3	no	AFADALEVIPMALSENSGMNPIQTMTEVR	29	Unmodified	_AFADALEVIPMALSENSGMNPIQTMTEVR_	0	MULTI-MSMS	3	1045.84349	3134.50864	0.12575	109.91	0.74641	0	2.0201E-06	2	58.877	90432000	6033	1193	11426
A0A8C0NST9	no	AFADAMEVIPSTLAENAGLNPISTVTELR	29	Unmodified	_AFADAMEVIPSTLAENAGLNPISTVTELR_	0	MULTI-MSMS	3	1010.85326	3029.53795	-0.082392	106.38	1.7679	0	1.2379E-25	2	132.35	1003000000	3109	1194	11442
A0A8C0NST9	no	AFADAMEVIPSTLAENAGLNPISTVTELR	29	Unmodified	_AFADAMEVIPSTLAENAGLNPISTVTELR_	0	MULTI-MSMS	5	606.914867	3029.53795	-0.064823	106.36	0.27189	0	0.024185	1	21.255	4393300	3109	1194	11443
A0A8C0NST9	no	AFADAMEVIPSTLAENAGLNPISTVTELR	29	Unmodified	_AFADAMEVIPSTLAENAGLNPISTVTELR_	0	MULTI-MATCH	4	758.391764	3029.53795	0.90153	106.36	0.47635	0	NaN	0	NaN	10753000	3109	1194	11451
A0A8C0NST9	no	AFADAMEVIPSTLAENAGLNPISTVTELR	29	Oxidation (M)	_AFADAM(ox)EVIPSTLAENAGLNPISTVTELR_	0	MULTI-MSMS	3	1016.1849	3045.53287	2.211	99.793	0.27207	0	3.1752E-16	1	104.51	79165000	3109	1194	11458
A0A8C0MCL5	no	AFADDPDVPK	10	Unmodified	_AFADDPDVPK_	0	MULTI-MSMS	2	537.758746	1073.50294	0.80666	31.675	0.30628	0	0.032399	1	51.066	2016700	1177	1195	11464
A0A8P0NAE9	no	AFASWWYK	8	Acetyl (Protein N-term)	_(ac)AFASWWYK_	0	MULTI-MSMS	2	550.763635	1099.51272	-0.10236	104.74	0.43919	0	0.003851	1	107.32	104670000	2386	1202	11514
A0A8P0TM32	no	AFATMGETVMSVK	13	Unmodified	_AFATMGETVMSVK_	0	MULTI-MATCH	2	686.335981	1370.65741	1.4922	59.582	0.57772	-7.1054E-15	NaN	0	NaN	6454800	1913	1204	11527
A0A8P0P307	no	AFAVGVQQVLLK	12	Unmodified	_AFAVGVQQVLLK_	0	MULTI-MSMS	2	636.887355	1271.76016	-0.028315	68.074	0.91796	0	0.0009494	1	87.639	146310000	5279	1205	11538
A0A8C0M9I8	no	AFCADQLDVFLQK	13	Unmodified	_AFCADQLDVFLQK_	0	MULTI-MSMS	2	777.884684	1553.75481	1.3692	87.125	0.86594	0	0.0070218	1	60.102	57807000	802	1207	11557
A0A8I3MXN7	no	AFCEPGNVENNGVLSFIK	18	Unmodified	_AFCEPGNVENNGVLSFIK_	0	MULTI-MSMS	2	997.985657	1993.95676	-0.69402	83.755	0.50833	0	0.00012794	2	78.744	28873000	2770	1208	11567
A0A8P0N4L2	no	AFCGFEDPR	9	Unmodified	_AFCGFEDPR_	0	MULTI-MSMS	2	549.737291	1097.46003	-0.10698	44.367	1.2229	0	0.033167	2	56.721	16890000	3945;5165;4205	1209	11579
A0A8C0S4K6	no	AFDCPETEYPVK	12	Unmodified	_AFDCPETEYPVK_	0	MULTI-MSMS	2	728.326667	1454.63878	1.0302	44.61	0.95282	0	0.018312	1	51.436	8735300	1831	1212	11600
A0A8C0PDH8	no	AFDDVPVVQIYSSR	14	Unmodified	_AFDDVPVVQIYSSR_	0	MULTI-MATCH	2	798.406837	1594.79912	-1.3385	76.808	0.34079	-1.4211E-14	NaN	0	NaN	8985400	3604	1213	11613
A0A8I3N3K9	no	AFDGFSSAQK	10	Unmodified	_AFDGFSSAQK_	0	MULTI-MSMS	2	529.251089	1056.48762	0.21014	30.972	0.64342	0	0.0031917	1	87.308	15644000	4828	1216	11639
A0A8I3PBI8	no	AFDHVLHLHPLSR	13	Unmodified	_AFDHVLHLHPLSR_	0	MULTI-MSMS	3	514.616037	1540.82628	-0.53611	37.503	0.47692	0	0.00038918	1	84.173	29885000	1460	1217	11650
A0A8I3RSP3	no	AFDILGIKPVQR	12	Unmodified	_AFDILGIKPVQR_	1	MULTI-MSMS	2	678.903537	1355.79252	0.65322	61.629	0.57817	0	0.001813	1	102.61	64281000	4500	1218	11661
A0A8I3Q8S6	no	AFDMWAGDVNDLLK	14	Unmodified	_AFDMWAGDVNDLLK_	0	MSMS	2	797.882141	1593.74973	NaN	97.672	1	0	0.0035393	1	64.64		5960	1219	11671
A0A8C0SPX1	no	AFDPALLEFLVCPLSK	16	Unmodified	_AFDPALLEFLVCPLSK_	0	MULTI-MSMS	3	607.326941	1818.95899	0.078739	108.08	0.27201	-1.4211E-14	0.037389	1	28.58	1499400	4009	1221	11683
A0A8I3NHY9	no	AFDSGIIPMEFVNK	14	Unmodified	_AFDSGIIPMEFVNK_	0	MULTI-MSMS	2	784.394884	1566.77522	0.19354	87.623	1.275	0	0.00020722	2	97.813	857350000	3201	1222	11699
A0A8I3NHY9	no	AFDSGIIPMEFVNK	14	Oxidation (M)	_AFDSGIIPM(ox)EFVNK_	0	MULTI-MSMS	2	792.392341	1582.77013	-2.6598	76.017	0.61063	0	0.021185	2	60.899	33338000	3201	1222	11707
A0A8C0TA90	no	AFDTTDGHQGASQAPK	16	Unmodified	_AFDTTDGHQGASQAPK_	0	MULTI-MSMS	2	815.876433	1629.73831	-0.62127	16.101	0.23834	0	9.984E-13	1	178.67	12083000	3272;5880	1224	11719
A0A8C0QGU9	no	AFEDDAIQLVAR	12	Unmodified	_AFEDDAIQLVAR_	0	MULTI-MSMS	2	674.348791	1346.68303	1.9353	71.143	0.61161	0	0.0021026	1	76.465	6536400	2280	1226	11734
A0A8P0S883	no	AFEDEMKK	8	Unmodified	_AFEDEMKK_	1	MULTI-MSMS	2	499.236593	996.458632	0.044356	16.745	0.37214	0	0.033194	1	91.9	20861000	3301	1227	11748
A0A8C0NCL6	no	AFEDTLQLMER	11	Unmodified	_AFEDTLQLMER_	0	MULTI-MSMS	2	676.829377	1351.6442	-3.1226	73.807	0.43993	0	0.0050628	1	72.243	11746000	2530	1228	11755
A0A8C0M8C9	no	AFEELFPDWK	10	Unmodified	_AFEELFPDWK_	0	MULTI-MSMS	2	641.311146	1280.60774	0.10059	91.156	0.52968	0	0.0012439	1	106.42	17027000	1002	1230	11774
A0A8I3P1B6	no	AFEEPEKEQSNASQSSK	17	Unmodified	_AFEEPEKEQSNASQSSK_	1	MULTI-MSMS	2	948.434509	1894.85446	-1.7057	15.275	0.40747	0	1.5671E-05	1	117.23	4120000	756	1231	11777
A0A8I3MLV9	no	AFEESLSTLK	10	Unmodified	_AFEESLSTLK_	0	MSMS	2	562.795329	1123.5761	NaN	47.203	1	0	0.007269	1	75.378		1133	1232	11786
A0A8P0N4L2	no	AFEETQIDIPGSAGR	15	Unmodified	_AFEETQIDIPGSAGR_	0	MULTI-MSMS	2	795.891552	1589.76855	-0.086254	57.905	1.7303	0	1.2426E-07	3	164.04	1362700000	3945;5165;4205;6365	1233	11800
A0A8C0RHF3	no	AFENDVDALCNLR	13	Unmodified	_AFENDVDALCNLR_	0	MULTI-MSMS	2	768.859197	1535.70384	-2.4099	70.158	0.23735	1.4211E-14	0.0039516	1	66.056	26072000	2023	1235	11808
A0A8P0TC47	no	AFENLLGQALTK	12	Unmodified	_AFENLLGQALTK_	0	MULTI-MSMS	2	652.864077	1303.7136	-0.30896	76.186	0.94986	0	0.00010134	1	163.65	180120000	4754	1236	11822
A0A8P0P708	no	AFENWSGLPGASR	13	Unmodified	_AFENWSGLPGASR_	0	MULTI-MSMS	2	696.338758	1390.66296	-1.5378	64.006	1.0892	0	0.0087147	1	58.274	43062000	6502	1237	11830
A0A8I3NM74	no	AFFAGSQR	8	Unmodified	_AFFAGSQR_	0	MULTI-MATCH	2	442.224677	882.434801	5.3325	23.964	0.40649	0	NaN	0	NaN	3927400	1128;6425	1240	11843
A0A8I3PBK4	no	AFFALVTNGVR	11	Unmodified	_AFFALVTNGVR_	0	MULTI-MATCH	2	597.835123	1193.65569	-7.0308	74.779	0.13548	0	NaN	0	NaN	4317300	3825	1241	11848
A0A8I3PBK4	no	AFFALVTNGVR	11	Deamidation (NQ)	_AFFALVTN(de)GVR_	0	MULTI-MSMS	2	598.327131	1194.63971	1.2201	76.021	0.44101	0	0.0076538	1	99.136	7863700	3825	1241	11859
A0A8P0NI33	no	AFFESHPAPSAER	13	Unmodified	_AFFESHPAPSAER_	0	MULTI-MSMS	2	723.34404	1444.67353	-0.9032	26.273	1.018	0	6.7573E-05	1	124.33	41822000	772	1243	11874
A0A8I3NUR2	no	AFFPCFDTPAVK	12	Unmodified	_AFFPCFDTPAVK_	0	MULTI-MSMS	2	700.339381	1398.66421	0.042631	77.847	0.5996	0	0.0065007	1	62.303	75245000	512	1245	11891
A0A8C0Q8X0	no	AFFSEVER	8	Unmodified	_AFFSEVER_	0	MULTI-MSMS	2	492.742899	983.471246	-0.30507	45.396	0.9155	0	0.0055394	2	150.84	223640000	4613	1246	11905
A0A8C0T6H7	no	AFGAPVPSVQWLDK	14	Unmodified	_AFGAPVPSVQWLDK_	0	MULTI-MSMS	2	757.903734	1513.79291	3.2503	81.419	0.78243	0	0.0036482	1	64.918	37984000	5833	1247	11912
A0A8I3NC31	no	AFGDDSALLK	10	Unmodified	_AFGDDSALLK_	0	MULTI-MSMS	2	518.769114	1035.52368	2.2806	49.257	1.5947	7.1054E-15	0.027295	1	54.416	29078000	4899	1248	11924
A0A8I3PU21	no	AFGDVFSVIGVR	12	Unmodified	_AFGDVFSVIGVR_	0	MULTI-MSMS	2	633.845687	1265.67682	-2.1056	94.174	0.44181	0	0.0017084	2	80.231	16576000	2648	1249	11935
A0A8C0MVM6	no	AFGFSHLEALLDDSKELQR	19	Unmodified	_AFGFSHLEALLDDSKELQR_	1	MULTI-MSMS	3	726.039287	2175.09603	0.87795	85.541	0.47576	-1.4211E-14	3.2524E-10	1	144.17	72232000	1878	1250	11944
A0A8I3MU76	no	AFGGYLGTDQSK	12	Unmodified	_AFGGYLGTDQSK_	0	MULTI-MSMS	2	622.30131	1242.58807	-0.26599	40.562	0.64607	0	0.00312	1	72.321	194560000	3740	1251	11956
A0A8P0T542	no	AFGPGLQGGSAGSPAR	16	Unmodified	_AFGPGLQGGSAGSPAR_	0	MULTI-MSMS	2	715.362764	1428.71098	1.4312	33.11	0.61323	0	1.5683E-05	2	112.5	53776000	6595;2676	1252	11968
A0A8I3S748	no	AFGSTIVINPEK	12	Unmodified	_AFGSTIVINPEK_	0	MULTI-MSMS	2	638.350803	1274.68705	1.0594	50.719	0.44157	0	0.0054872	1	65.278	8062500	3660	1254	11987
A0A8I3S154	no	AFGTILNLVPLAESVVK	17	Unmodified	_AFGTILNLVPLAESVVK_	0	MULTI-MSMS	2	886.021837	1770.02912	0.14946	104.75	0.60878	0	0.00018774	1	77.644	70653000	2637	1255	11998
Q9XSU6	no	AFGYYGPLR	9	Unmodified	_AFGYYGPLR_	0	MULTI-MSMS	2	522.269084	1042.52362	0.16755	54.884	0.47522	0	0.0026399	1	104.11	19812000	5813	1256	12009
A0A8I3N8F0	no	AFHDQQLLTVAK	12	Unmodified	_AFHDQQLLTVAK_	0	MULTI-MSMS	3	457.585743	1369.7354	0.41229	36.893	0.64456	0	0.00089228	1	77.124	23181000	144	1257	12020
A0A8I3MR56	no	AFHNEAQVNPER	12	Unmodified	_AFHNEAQVNPER_	0	MULTI-MATCH	2	706.339289	1410.66403	-6.5687	18.036	0.23903	0	NaN	0	NaN	7712000	2626	1258	12036
A0A8C0PH12	no	AFHPFIAGPYNR	12	Unmodified	_AFHPFIAGPYNR_	0	MULTI-MATCH	2	695.356754	1388.69895	-5.0621	46.847	0.16917	0	NaN	0	NaN	3227700	4024	1259	12041
A0A8C0PH12	no	AFHPFIAGPYNR	12	Unmodified	_AFHPFIAGPYNR_	0	MULTI-MATCH	2	695.356754	1388.69895	-1.163	48.126	0.23798	7.1054E-15	NaN	0	NaN	3020500	4024	1259	12042
A0A8I3N0K8	no	AFHPTYEEK	9	Unmodified	_AFHPTYEEK_	0	MULTI-MSMS	2	561.266739	1120.51892	0.3809	16.306	0.30621	0	0.0021728	1	107.9	6378400	5387	1261	12053
A0A8I3S702	no	AFIHWVSQPLTCEIR	15	Unmodified	_AFIHWVSQPLTCEIR_	0	MULTI-MSMS	2	928.977438	1855.94032	2.9809	70.126	0.23735	-1.4211E-14	0.0079602	1	53.237	10741000	5954	1263	12066
A0A8P0S762	no	AFIITGQTYTR	11	Unmodified	_AFIITGQTYTR_	0	MULTI-MSMS	2	635.843145	1269.67174	1.8752	50.574	0.78057	0	0.00014709	2	134.26	86026000	6470	1264	12079
A0A8I3P1H7	no	AFINLEAAGVGGK	13	Unmodified	_AFINLEAAGVGGK_	0	MULTI-MSMS	2	623.843145	1245.67174	-0.98908	60.978	0.54289	7.1054E-15	0.0012104	1	79.693	97848000	1953	1266	12096
A0A8I3MU66	no	AFIPAIDSFGFETDLR	16	Unmodified	_AFIPAIDSFGFETDLR_	0	MULTI-MSMS	2	899.954152	1797.89375	2.952	98.809	1.1535	0	5.8997E-06	2	128.67	96960000	5497	1267	12120
A0A8C0T5B3	no	AFIPPLAEDLLAR	13	Unmodified	_AFIPPLAEDLLAR_	0	MULTI-MSMS	2	713.408652	1424.80275	1.2543	96.98	0.47656	0	0.0013775	1	77.379	15736000	2032	1268	12131
A0A8I3MV65	no	AFITNIPFDVK	11	Unmodified	_AFITNIPFDVK_	0	MULTI-MSMS	2	632.850438	1263.68632	0.47672	79.115	1.4614	0	0.00017444	2	130.66	711220000	6025;2852	1269	12144
A0A8C0T9H8	no	AFLADPSAFVAAAPVAAATTAAPAAAAAPAK	31	Unmodified	_AFLADPSAFVAAAPVAAATTAAPAAAAAPAK_	0	MULTI-MSMS	4	688.872168	2751.45957	0.051358	91.941	1.3574	0	7.1581E-11	3	78.45	1114100000	5887	1273	12204
A0A8C0T9H8	no	AFLADPSAFVAAAPVAAATTAAPAAAAAPAK	31	Unmodified	_AFLADPSAFVAAAPVAAATTAAPAAAAAPAK_	0	MULTI-MSMS	3	918.160465	2751.45957	0.37876	91.962	0.98318	-1.4211E-14	2.7768E-06	2	50.219	570860000	5887	1273	12205
A0A8C0TA90	no	AFLAELEQNSPK	12	Unmodified	_AFLAELEQNSPK_	0	MSMS	2	673.851167	1345.68778	NaN	61.853	1	0	0.0025276	1	74.841		3272;5880	1274	12215
A0A8P0PAZ7	no	AFLCLSLIGPHK	12	Unmodified	_AFLCLSLIGPHK_	0	MULTI-MSMS	2	678.37884	1354.74313	1.6058	68.932	0.3404	0	8.7339E-05	1	155.07	13869000	6527	1276	12234
A0A8I3RRV1	no	AFLDALQNQAEASSK	15	Unmodified	_AFLDALQNQAEASSK_	0	MULTI-MSMS	2	796.899377	1591.7842	0.5222	66.43	0.54355	0	7.9599E-08	2	168.05	82989000	754	1277	12246
A0A8C0P5E9	no	AFLEDIRK	8	Unmodified	_AFLEDIRK_	1	MULTI-MSMS	2	496.282192	990.549831	-0.097254	32.035	1.1875	0	0.040072	1	86.472	154060000	3586	1279	12261
A0A8I3N3C4	no	AFLEDMKK	8	Unmodified	_AFLEDMKK_	1	MULTI-MSMS	2	491.257328	980.500103	-0.11104	24.164	0.37286	0	0.033494	1	91.626	22772000	482	1280	12271
A0A8I3MWI3	no	AFLEENHLDYIIR	13	Unmodified	_AFLEENHLDYIIR_	0	MULTI-MSMS	2	816.922655	1631.83076	-1.2453	68.103	0.51067	0	9.8877E-09	1	199.19	48117000	1216	1281	12281
A0A8I3MWI3	no	AFLEENHLDYIIR	13	Unmodified	_AFLEENHLDYIIR_	0	MULTI-MATCH	2	816.922655	1631.83076	-7.2996	72.596	0.81437	0	NaN	0	NaN	17406000	1216	1281	12282
A0A8I3NWC5	no	AFLHTVCFY	9	Unmodified	_AFLHTVCFY_	0	MULTI-MSMS	2	579.276052	1156.53755	-0.076494	70.888	0.40794	0	0.0096252	1	77.748	13933000	4450	1283	12293
A0A5F4D4Q9	no	AFLIEEQK	8	Unmodified	_AFLIEEQK_	0	MULTI-MSMS	2	489.26875	976.522947	-0.11448	37.942	1.0881	0	0.0060824	2	129.4	753000000	371	1284	12306
A0A8I3NK29	no	AFLMQHDPTNDYLVTSHIHLHVPEGATPK	29	Unmodified	_AFLMQHDPTNDYLVTSHIHLHVPEGATPK_	0	MULTI-MSMS	5	654.52998	3267.61352	-0.27325	65.44	0.67977	0	0.010061	1	24.835	45660000	6149	1287	12330
A0A8I3NK29	no	AFLMQHDPTNDYLVTSHIHLHVPEGATPK	29	Unmodified	_AFLMQHDPTNDYLVTSHIHLHVPEGATPK_	0	MULTI-MSMS	3	1090.21178	3267.61352	0.36539	65.495	0.40723	-1.4211E-14	4.1726E-13	2	98.019	18114000	6149	1287	12331
A0A8C0N138	no	AFLQMDSPK	9	Unmodified	_AFLQMDSPK_	0	MSMS	2	518.760235	1035.50592	NaN	41.468	1	0	0.0089156	1	82.241		2077	1289	12346
A0A8I3N6F8	no	AFLSPPTLLEGPLR	14	Unmodified	_AFLSPPTLLEGPLR_	0	MULTI-MSMS	2	755.935034	1509.85551	-1.614	90.468	0.67757	0	0.015817	1	48.998	37902000	6378	1291	12365
A0A8P0PGR6	no	AFLTLAEDILR	11	Unmodified	_AFLTLAEDILR_	0	MULTI-MSMS	2	631.36117	1260.70779	0.72044	97.471	0.65724	0	0.00037025	2	161.92	1409400000	191	1294	12390
A0A8P0N8N8	no	AFLVEEDEPAKK	12	Unmodified	_AFLVEEDEPAKK_	1	MULTI-MSMS	2	688.358825	1374.7031	-2.2405	26.777	0.54345	0	0.00084792	1	111.46	6812900	1037	1295	12397
A0A8P0NZV6	no	AFMDIMSAQTSSGSTSAVR	19	Unmodified	_AFMDIMSAQTSSGSTSAVR_	0	MULTI-MSMS	2	973.950957	1945.88736	0.90229	67.174	0.44129	0	0.00015031	1	76.588	11160000	3713	1296	12409
A0A8I3PKS3	no	AFMTADLPNELIELLEK	17	Oxidation (M)	_AFM(ox)TADLPNELIELLEK_	0	MULTI-MSMS	2	982.008267	1962.00198	-0.075119	106.99	0.47504	-1.4211E-14	0.00055458	1	81.709	21292000	1317;3702	1298	12424
A0A8I3PKS3	no	AFMTADLPNELIELLEK	17	Unmodified	_AFMTADLPNELIELLEK_	0	MULTI-MSMS	2	974.010809	1946.00707	-0.2865	110.08	0.442	0	1.1247E-06	1	131.69	324690000	1317;3702	1298	12436
A0A8P0PN68	no	AFNFLNEIK	9	Unmodified	_AFNFLNEIK_	0	MULTI-MSMS	2	548.295299	1094.57605	-0.11004	75.29	2.0408	0	0.0023628	2	106.36	50508000	6451	1300	12446
A0A8I3S7J1	no	AFNSNYEQR	9	Unmodified	_AFNSNYEQR_	0	MULTI-MSMS	2	564.757069	1127.49959	0.47738	21.011	0.30613	0	0.0020349	1	109.01	3366700	5281	1301	12452
A0A8I3P9Q3	no	AFNSVDPTFDNSVPSK	16	Unmodified	_AFNSVDPTFDNSVPSK_	0	MULTI-MSMS	2	862.909941	1723.80533	0.96926	54.273	0.54465	7.1054E-15	0.00090239	1	70.089	42021000	2682	1302	12456
A0A8C0PHT5	no	AFPAFLQTVALENYLK	16	Unmodified	_AFPAFLQTVALENYLK_	0	MULTI-MSMS	3	609.001334	1823.98217	0.83989	101.87	0.20383	0	0.053734	1	21.841	5112300	3760	1303	12457
A0A8I3NRV2	no	AFPAWADTSVLSR	13	Unmodified	_AFPAWADTSVLSR_	0	MULTI-MSMS	2	710.864608	1419.71466	-2.0533	79.197	1.2567	0	0.00013348	2	112.85	29783000	3621	1304	12472
A0A8P0S6F1	no	AFPMPGFDER	10	Unmodified	_AFPMPGFDER_	0	MULTI-MATCH	2	583.768591	1165.52263	-1.2323	65.796	0.71298	0	NaN	0	NaN	12273000	1810	1307	12493
A0A8I3P5K2	no	AFPNPYADFNK	11	Unmodified	_AFPNPYADFNK_	0	MULTI-MSMS	2	642.306395	1282.59824	0.46669	61.907	1.2577	7.1054E-15	0.0048747	2	72.643	39750000	5545	1308	12504
A0A8I3MWT3	no	AFPVVFDSPR	10	Unmodified	_AFPVVFDSPR_	0	MULTI-MSMS	2	567.800749	1133.58694	0.50137	62.714	1.9343	0	0.00043977	2	124.08	41912000	4302	1310	12517
A0A8I3MIB6	no	AFQAVQDLPTR	11	Unmodified	_AFQAVQDLPTR_	0	MSMS	2	623.332944	1244.65134	NaN	44.474	1	0	0.0009317	1	98.044		4334	1311	12523
A0A8I3NPL3	no	AFQFVETHGEVCPANWTPDSPTIKPHPTASK	31	Unmodified	_AFQFVETHGEVCPANWTPDSPTIKPHPTASK_	1	MULTI-MSMS	3	1150.55762	3448.65102	1.2954	59.537	0.88272	0	0.0014145	1	36.092	10917000	3913	1312	12534
A0A8P0SIY4	no	AFQSVFEVVAAPGNPYHR	18	Unmodified	_AFQSVFEVVAAPGNPYHR_	0	MULTI-MATCH	3	663.670758	1987.99044	-0.22183	73.556	0.91582	0	NaN	0	NaN	11727000	650	1315	12543
A0A8P0SK59	no	AFQVSLEDLAGPEGSEK	17	Unmodified	_AFQVSLEDLAGPEGSEK_	0	MULTI-MSMS	2	888.936156	1775.85776	1.464	76.938	0.30676	0	9.2323E-05	2	85.457	29126000	3117	1316	12546
A0A8P0SK59	no	AFQVSLEDLAGPEGSEK	17	Unmodified	_AFQVSLEDLAGPEGSEK_	0	MULTI-MATCH	2	888.936156	1775.85776	1.9125	79.633	0.6123	0	NaN	0	NaN	57129000	3117	1316	12548
A0A8I3N9R4	no	AFSDPFVEAEK	11	Unmodified	_AFSDPFVEAEK_	0	MULTI-MSMS	2	620.298236	1238.58192	-0.74787	59.931	1.9703	0	0.00098401	3	98.055	184210000	1996	1318	12563
A0A8I3N9J6	no	AFSEADMERPLQELGLVPSAVLIVAK	26	Unmodified	_AFSEADMERPLQELGLVPSAVLIVAK_	1	MULTI-MATCH	4	696.630752	2782.4939	0.19056	102.62	0.54341	0	NaN	0	NaN	5983400	5786	1319	12574
A0A8I3Q8P5	no	AFSEIQGLTDQADK	14	Unmodified	_AFSEIQGLTDQADK_	0	MULTI-MSMS	2	761.872827	1521.7311	3.7655	56.052	0.33975	0	0.0089235	1	55.839	12837000	5353	1320	12580
A0A8P0NLM4	no	AFSSSQPPYLSPGVPFSGK	19	Acetyl (Protein N-term)	_(ac)AFSSSQPPYLSPGVPFSGK_	0	MULTI-MSMS	2	997.996548	1993.97854	-0.83691	95.552	1.0884	0	6.371E-05	2	79.886	33233000	2786	1322	12592
A0A8I3MK52	no	AFSVFLFNTENK	12	Unmodified	_AFSVFLFNTENK_	0	MULTI-MSMS	2	708.861534	1415.70852	-0.63246	85.199	0.81667	0	0.00034849	2	105.98	148050000	5211	1326	12611
A0A8C0SDW0	no	AFSVTQGLLR	10	Unmodified	_AFSVTQGLLR_	0	MULTI-MSMS	2	546.314023	1090.61349	0.1285	59.482	0.61169	0	0.025843	1	55.37	8308700	458	1327	12620
A0A8C0MFE2	no	AFSYYGPLR	9	Unmodified	_AFSYYGPLR_	0	MULTI-MSMS	2	537.274367	1072.53418	-0.29239	54.366	0.47607	7.1054E-15	0.001351	1	124.37	23204000	1292	1328	12632
A0A8I3MZZ8	no	AFTFDDEDDELSQLK	15	Unmodified	_AFTFDDEDDELSQLK_	0	MULTI-MSMS	2	886.896696	1771.77884	-0.89503	81.032	0.30749	0	0.014657	1	48.044	12826000	1383	1330	12652
A0A8C0NRD9	no	AFTHTAQYDEAISDYFR	17	Unmodified	_AFTHTAQYDEAISDYFR_	0	MULTI-MSMS	2	1017.96324	2033.91192	-0.05981	70.763	0.6456	0	6.7628E-32	1	240.11	68793000	3057	1331	12664
A0A8C0MKC0	no	AFTKPEEACSFIMSADFPALVVK	23	Unmodified	_AFTKPEEACSFIMSADFPALVVK_	1	MULTI-MATCH	3	853.427166	2557.25967	2.509	94.752	0.30404	0	NaN	0	NaN	11967000	1505	1332	12673
A0A8P0NER3	no	AFTYINLDK	9	Unmodified	_AFTYINLDK_	0	MULTI-MSMS	2	542.787307	1083.56006	-0.17899	54.694	0.57763	0	0.0085721	1	80.438	116020000	347	1337	12698
A0A8C0RPG9	no	AFVAIGDYNGHVGLGVK	17	Unmodified	_AFVAIGDYNGHVGLGVK_	0	MULTI-MATCH	2	858.957029	1715.8995	-8.9958	65.819	0.44107	0	NaN	0	NaN	11707000	5087	1338	12705
A0A8C0P0Y1	no	AFVEFLNDEIK	11	Unmodified	_AFVEFLNDEIK_	0	MULTI-MSMS	2	662.84281	1323.67107	-0.17698	79.841	0.57756	0	0.00024975	1	123.86	62706000	3422	1341	12718
A0A8C0P0Y1	no	AFVEFLNDEIKEEK	14	Unmodified	_AFVEFLNDEIKEEK_	1	MULTI-MSMS	2	855.932885	1709.85122	-2.8981	69.602	0.40594	0	0.00054095	1	120.32	27168000	3422	1342	12728
A0A8I3PQ47	no	AFVGSDSGSSSTGDAAR	17	Unmodified	_AFVGSDSGSSSTGDAAR_	0	MULTI-SECPEP	2	786.350248	1570.68594	3.4674	21.526	0.20385	0	0.034289	1	52.576	7101000	2527	1345	12744
A0A8P0NXX7	no	AFVRPSGTEDIVR	13	Unmodified	_AFVRPSGTEDIVR_	1	MULTI-MSMS	2	723.888615	1445.76268	-0.11929	33.496	0.74573	0	0.0049949	1	82.171	11547000	1070	1348	12763
A0A8I3Q022	no	AFVSMVYSEEGAEDR	15	Unmodified	_AFVSMVYSEEGAEDR_	0	MULTI-MSMS	2	845.374877	1688.7352	3.9076	61.509	0.37439	-7.1054E-15	0.0062731	1	56.205	6205300	2103	1349	12777
A0A8I3Q022	no	AFVSMVYSEEGAEDR	15	Unmodified	_AFVSMVYSEEGAEDR_	0	MULTI-SECPEP	2	845.374877	1688.7352	0.030974	61.14	0.2379	0	0.019767	1	65.179	8033100	2103	1349	12778
A0A8I3Q022	no	AFVSMVYSEEGAEDR	15	Unmodified	_AFVSMVYSEEGAEDR_	0	MULTI-MATCH	2	845.374877	1688.7352	-1.0576	61.809	0.27173	-7.1054E-15	NaN	0	NaN	5122100	2103	1349	12780
A0A8C0P8A3	no	AFYAPVHADDLR	12	Unmodified	_AFYAPVHADDLR_	0	MULTI-MSMS	3	458.89821	1373.6728	0.8532	41.41	0.5099	7.1054E-15	0.0071685	1	53.252	143620000	3666	1352	12803
A0A8C0M6F0	no	AFYMEEGAPYCER	13	Unmodified	_AFYMEEGAPYCER_	0	MULTI-MSMS	2	811.834333	1621.65411	-0.67942	55.552	0.61321	0	5.1824E-05	1	129.16	167670000	909	1354	12819
A0A8I3PS42	no	AFYNNVLGEYEEYVTK	16	Unmodified	_AFYNNVLGEYEEYVTK_	0	MULTI-MSMS	2	969.959631	1937.90471	0.9452	95.363	0.51189	0	1.0564E-05	1	120.53	533780000	5844	1355	12831
Q7YQC6	no	AFYPEEISSMVLTK	14	Unmodified	_AFYPEEISSMVLTK_	0	MULTI-MSMS	2	807.907824	1613.8011	-0.39233	87.151	2.2203	0	0.00015126	6	113.63	366900000	292;6394	1356	12847
A0A8I3N3Z5	no	AFYVPAQYVK	10	Unmodified	_AFYVPAQYVK_	0	MULTI-MSMS	2	593.318774	1184.623	0.9609	54.539	0.57757	7.1054E-15	0.035626	1	49.442	29809000	3950	1357	12861
A0A8I3PAS2	no	AGAAGGPEEEAEKPVK	16	Unmodified	_AGAAGGPEEEAEKPVK_	1	MULTI-MSMS	2	770.386102	1538.75765	-0.09602	15.721	0.81581	-1.7764E-15	6.3466E-05	1	116.54	21441000	6108	1360	12872
A0A8I3SCW8	no	AGAAPAGSLVDGELLR	16	Unmodified	_AGAAPAGSLVDGELLR_	0	MSMS	2	748.907005	1495.79946	NaN	61.781	1	0	0.00075892	1	69.864		5334	1361	12888
A0A8I3NG14	no	AGAAPYVQAFDSLLAGPVAEYLK	23	Unmodified	_AGAAPYVQAFDSLLAGPVAEYLK_	0	MULTI-MSMS	3	784.414243	2350.2209	1.4162	110.08	1.9695	0	3.5936E-07	5	95.48	210400000	6221	1363	12898
A0A8C0RUI7	no	AGAEEEEEEASGGQAPEEAK	20	Unmodified	_AGAEEEEEEASGGQAPEEAK_	0	MULTI-MSMS	2	1009.42708	2016.8396	-0.15587	24.426	0.40866	0	7.0604E-13	1	135.02	17807000	565	1365	12912
A0A8I3MS45	no	AGAGSATLSMAYAGAR	16	Unmodified	_AGAGSATLSMAYAGAR_	0	MULTI-MSMS	2	727.856457	1453.69836	2.4437	45.115	1.3923	0	0.00032496	1	78.548	57698000	1669	1370	12948
A0A8C0T9H8	no	AGAIAPCEVTVPAQNTGLGPEK	22	Unmodified	_AGAIAPCEVTVPAQNTGLGPEK_	0	MULTI-MSMS	2	1090.55444	2179.09432	0.098483	54.38	0.44188	0	1.2598E-11	2	112.96	28862000	5887	1371	12967
A0A8I3S463	no	AGAKPDQIGIITPYEGQR	18	Unmodified	_AGAKPDQIGIITPYEGQR_	1	MULTI-MSMS	2	957.507614	1913.00068	1.1961	47.053	0.57644	0	3.6262E-06	1	100.11	17821000	5011	1373	12988
A0A8I3N6K0	no	AGALQCSPSDAYTK	14	Unmodified	_AGALQCSPSDAYTK_	0	MULTI-MSMS	2	734.840473	1467.66639	-0.39271	26.76	2.0631	3.5527E-15	7.5928E-05	2	126.71	101510000	5438	1375	13006
A0A8I3MIN2	no	AGAPGAAAPGAPVAAPPAK	19	Unmodified	_AGAPGAAAPGAPVAAPPAK_	0	MULTI-MSMS	2	771.425365	1540.83618	-1.0403	25.51	0.8491	0	0.021948	1	34.185	4181600	3232	1377	13020
A0A8I3Q2M4	no	AGAPTVSLPELR	12	Acetyl (Protein N-term)	_(ac)AGAPTVSLPELR_	0	MULTI-MSMS	2	626.848427	1251.6823	1.7822	79.903	1.2931	0	0.00053871	2	86.624	72613000	2974	1379	13030
A0A8I3MS09	no	AGATISTLAGLSLK	14	Unmodified	_AGATISTLAGLSLK_	0	MSMS	2	651.88501	1301.75547	NaN	68.729	1	0	0.0055552	1	59.57		939	1381	13048
A0A8C0NNW3	no	AGATSEGVLANFFNSLLSK	19	Unmodified	_AGATSEGVLANFFNSLLSK_	0	MULTI-MATCH	2	963.501997	1924.98944	1.0981	107.56	0.4414	0	NaN	0	NaN	14075000	2961	1383	13059
A0A8I3Q3C9	no	AGAVTGALGAGSGSGGGETALTEWGPVSTLPSLHGK	36	Unmodified	_AGAVTGALGAGSGSGGGETALTEWGPVSTLPSLHGK_	0	MULTI-MSMS	3	1084.21614	3249.62658	-0.40103	82.855	0.47416	0	8.7018E-10	2	68.326	21628000	2990	1385	13071
A0A8C0P172	no	AGAVVAVPTDTLYGLACAASCSAALDAVYR	30	Unmodified	_AGAVVAVPTDTLYGLACAASCSAALDAVYR_	0	MULTI-MSMS	3	1005.16344	3012.46849	-4.1038	102.82	0.57706	0	0.0011461	1	35.888	11141000	3436	1386	13077
A0A8C0MKC0	no	AGCALLGGETAEMPDMYPPGEYDLAGFAVGAMER	34	Unmodified	_AGCALLGGETAEMPDMYPPGEYDLAGFAVGAMER_	0	MULTI-MSMS	3	1182.86099	3545.56115	0.65985	104.94	0.20363	0	0.00011044	1	38.512	9608500	1505	1388	13090
A0A8P0TPW6	no	AGCAVTSLLASELTK	15	Unmodified	_AGCAVTSLLASELTK_	0	MULTI-SECPEP	2	760.903073	1519.79159	1.6239	78.715	0.44068	0	0.003243	1	97.911	107630000	737	1389	13104
P31637	yes	AGCSNIAYPR	10	Unmodified	_AGCSNIAYPR_	0	MULTI-MSMS	2	554.76384	1107.51313	-0.60609	22.673	0.30581	-3.5527E-15	0.00043427	1	138.1	11849000	195	1394	13141
A0A8C0RAM1	yes	AGDAFGDTSFLNSK	14	Unmodified	_AGDAFGDTSFLNSK_	0	MULTI-MSMS	2	715.333338	1428.65212	0.87735	61.634	0.61221	0	0.0022006	1	71.159	41659000	4829	1395	13155
A0A8I3P0L6	no	AGDELAYNSSSACASSR	17	Unmodified	_AGDELAYNSSSACASSR_	0	MULTI-MSMS	2	873.373397	1744.73224	-4.4611	27.606	0.37383	0	0.002455	1	58.116	2402200	3854	1396	13168
A0A8I3NW16	no	AGDELTKIEDEDEQGWCK	18	Unmodified	_AGDELTKIEDEDEQGWCK_	1	MULTI-MSMS	2	1061.96532	2121.91608	-2.2844	61.694	0.44267	0	8.0962E-11	1	157.43	28943000	853	1397	13181
A0A8C0PSL2	no	AGDFGAAFVER	11	Unmodified	_AGDFGAAFVER_	0	MULTI-MSMS	2	570.277638	1138.54072	2.3837	52.594	0.4431	7.1054E-15	0.0036176	1	76.143	17199000	3954	1398	13190
A0A8I3PFB2	no	AGDGAAALLGALAR	14	Unmodified	_AGDGAAALLGALAR_	0	MSMS	2	613.846219	1225.67788	NaN	77.9	1	0	3.3652E-06	1	110.53		2627	1400	13201
A0A8I3NSC5	no	AGDGGIFISR	10	Unmodified	_AGDGGIFISR_	0	MULTI-MATCH	2	496.761623	991.508694	-0.065563	38.32	0.3404	0	NaN	0	NaN	11082000	3820;6465	1401	13218
A0A8I3NSC5	no	AGDGGIFISR	10	Unmodified	_AGDGGIFISR_	0	MULTI-MATCH	2	496.761623	991.508694	1.0396	37.592	0.375	0	NaN	0	NaN	8037700	3820;6465	1401	13219
A0A8P0PM03	no	AGDKDDITEPAVCALR	16	Unmodified	_AGDKDDITEPAVCALR_	1	MULTI-MSMS	2	865.922526	1729.8305	1.143	40.527	0.74941	0	0.0016373	1	77.913	128290000	3529	1402	13230
A0A8C0RS74	no	AGDPLDLVALAQQVQK	16	Unmodified	_AGDPLDLVALAQQVQK_	0	MULTI-MSMS	3	555.977188	1664.90974	-1.3037	93.79	0.50846	0	4.7557E-05	1	90.689	14669000	5142	1404	13245
A0A8P0NLH3	no	AGDQIICMDDVYGGTNR	17	Unmodified	_AGDQIICMDDVYGGTNR_	0	MULTI-MSMS	2	942.914375	1883.8142	-1.0936	66.377	1.052	0	1.393E-09	1	158.25	319630000	2895	1405	13261
A0A8C0TDT9	no	AGDREDITEPAICALR	16	Unmodified	_AGDREDITEPAICALR_	1	MULTI-MSMS	2	893.94125	1785.86795	-1.9031	49.394	1.457	0	1.2054E-15	2	191.06	13021000	138	1406	13272
A0A8I3S4I7	no	AGDSEQTLQSHQQPGGGEPFLIGVSGGTASGK	32	Acetyl (Protein N-term)	_(ac)AGDSEQTLQSHQQPGGGEPFLIGVSGGTASGK_	0	MULTI-MSMS	3	1047.16908	3138.4854	1.0092	73.204	0.78259	0	4.9354E-05	1	46.15	24186000	6248	1407	13282
A0A8I3S4I7	no	AGDSEQTLQSHQQPGGGEPFLIGVSGGTASGK	32	Unmodified	_AGDSEQTLQSHQQPGGGEPFLIGVSGGTASGK_	0	MSMS	3	1033.16555	3096.47483	NaN	58.511	1	0	0.063162	1	17.414		6248	1407	13286
A0A8C0P4Y3	no	AGDTVIPLYIPQCGECK	17	Unmodified	_AGDTVIPLYIPQCGECK_	0	MULTI-MSMS	2	960.963336	1919.91212	-0.3733	72.782	0.74638	0	0.0021185	3	59.198	22097000	3567	1408	13294
A0A8C0P4Y3	no	AGDTVIPLYIPQCGECK	17	Unmodified	_AGDTVIPLYIPQCGECK_	0	MULTI-MATCH	2	960.963336	1919.91212	6.9223	75.7	0.13555	0	NaN	0	NaN	6488900	3567	1408	13299
A0A8P0PDY0	no	AGEAQKPVEK	10	Unmodified	_AGEAQKPVEK_	1	MULTI-MATCH	3	352.860984	1055.56112	-1.197	8.3579	0.15779	0	NaN	0	NaN	23119000	6485	1410	13315
A0A8I3Q0P3	no	AGEEEHVYSFPNK	13	Unmodified	_AGEEEHVYSFPNK_	0	MSMS	2	753.846613	1505.67867	NaN	30.302	1	0	1.6076E-07	1	129.85		3971	1412	13327
A0A8I3PG90	no	AGEENTHLK	9	Unmodified	_AGEENTHLK_	0	MULTI-MSMS	2	499.748713	997.482873	0.072055	8.6382	0.20336	0	0.0086789	2	80.165	18758000	5116	1414	13346
A0A8I3PS42	no	AGEHGSTYGGNPLGCR	16	Unmodified	_AGEHGSTYGGNPLGCR_	0	MULTI-MSMS	2	816.862802	1631.71105	-0.16378	22.366	0.54164	0	4.9308E-20	1	202.16	93854000	5844	1417	13364
A0A8C0Z6G4	yes	AGELADKK	8	Acetyl (Protein N-term)	_(ac)AGELADKK_	1	MULTI-MATCH	2	437.23745	872.460347	0.30241	16.729	0.16901	3.5527E-15	NaN	0	NaN	2142200	6309	1418	13373
A0A8P0SS95	no	AGELLEDSPK	10	Unmodified	_AGELLEDSPK_	0	MULTI-MSMS	2	529.771854	1057.52915	0.65189	26.344	0.98388	-3.5527E-15	0.0004331	2	138.4	47334000	6650;6567	1420	13390
A0A8C0SHJ8	no	AGEQLAPFLPQLVPR	15	Unmodified	_AGEQLAPFLPQLVPR_	0	MULTI-MSMS	2	818.46449	1634.91443	1.3998	91.958	0.88146	1.4211E-14	0.00076684	2	75.566	41429000	1761	1423	13412
A0A8P0SLH6	no	AGEVFIHK	8	Unmodified	_AGEVFIHK_	0	MULTI-MSMS	2	450.750527	899.486502	-0.17035	16.441	0.50938	0	0.0087761	1	100.19	167630000	2653	1424	13422
A0A8C0Q119	no	AGEVINQPMMMAAR	14	Unmodified	_AGEVINQPMMMAAR_	0	MULTI-MSMS	2	759.864914	1517.71527	0.028535	52.301	0.50844	7.1054E-15	7.2521E-07	1	163.38	299480000	4471	1425	13434
A0A8I3PKL0	no	AGEVPSENPAPATEQSSAE	19	Unmodified	_AGEVPSENPAPATEQSSAE_	0	MULTI-MATCH	2	935.918692	1869.82283	-4.4538	37.482	0.27197	0	NaN	0	NaN	10527000	5407	1426	13444
A0A8C0Q301	no	AGFAGDDAPR	10	Unmodified	_AGFAGDDAPR_	0	MULTI-MSMS	2	488.727781	975.441008	0.33653	20.467	0.61114	0	0.0031917	1	87.308	30117000	177;4505;4191;6327;5652	1427	13451
A0A8I3QNG6	no	AGFAQPSGLSLAPEDPWSCLFVADSESSTVR	31	Unmodified	_AGFAQPSGLSLAPEDPWSCLFVADSESSTVR_	0	MULTI-MSMS	3	1094.51883	3280.53466	0.86168	103.83	0.34011	0	6.3119E-07	1	59.598	27072000	5999	1428	13462
A0A8C0SCX1	no	AGFFGTVVEYGAER	14	Unmodified	_AGFFGTVVEYGAER_	0	MULTI-MSMS	2	751.867348	1501.72014	-0.11358	77.239	0.44128	0	0.0033303	1	66.289	10821000	1450	1430	13478
A0A8I3NH60	no	AGFIQDTSLILYEEVKPNLTER	22	Deamidation (NQ)	_AGFIQ(de)DTSLILYEEVKPNLTER_	1	MULTI-SECPEP	3	846.442638	2536.30608	3.9149	95.987	0.27054	0	0.00015395	1	73.315	24193000	4936	1431	13483
A0A8I3MJJ7	no	AGFITPVPGGVGPMTVAMLMQSTVESAK	28	Unmodified	_AGFITPVPGGVGPMTVAMLMQSTVESAK_	0	MULTI-MSMS	3	926.14092	2775.40093	-0.5861	108.32	2.7504	0	7.2662E-16	6	101.04	493590000	4791	1432	13510
A0A8I3MJJ7	no	AGFITPVPGGVGPMTVAMLMQSTVESAK	28	Unmodified	_AGFITPVPGGVGPMTVAMLMQSTVESAK_	0	MULTI-MSMS	4	694.857509	2775.40093	-1.7605	108.32	1.5273	0	0.061404	3	9.6798	10152000	4791	1432	13511
A0A8I3MJJ7	no	AGFITPVPGGVGPMTVAMLMQSTVESAK	28	Unmodified	_AGFITPVPGGVGPMTVAMLMQSTVESAK_	0	MULTI-MATCH	3	926.14092	2775.40093	1.328	109.64	0.27056	0	NaN	0	NaN	4124200	4791	1432	13517
A0A8I3MJJ7	no	AGFITPVPGGVGPMTVAMLMQSTVESAK	28	Oxidation (M)	_AGFITPVPGGVGPMTVAM(ox)LMQSTVESAK_	0	MULTI-MSMS	3	931.472558	2791.39584	-0.35305	105.19	1.4581	1.4211E-14	6.1266E-06	2	59.282	24159000	4791	1432	13524
A0A8I3MJJ7	no	AGFITPVPGGVGPMTVAMLMQSTVESAK	28	Deamidation (NQ)	_AGFITPVPGGVGPMTVAMLMQ(de)STVESAK_	0	MSMS	3	926.468925	2776.38495	NaN	110.6	1	0	0.00095042	1	46.862		4791	1432	13529
A0A8C0TBK9	no	AGFLAFTQLPK	11	Unmodified	_AGFLAFTQLPK_	0	MULTI-MSMS	2	596.839874	1191.66519	0.57486	78.733	0.5421	0	0.017747	1	55.898	24551000	1160	1434	13551
A0A8P0NA35	no	AGFLIGDGAGVGK	13	Unmodified	_AGFLIGDGAGVGK_	0	MULTI-MSMS	2	581.316763	1160.61897	0.041186	53.01	0.47582	0	0.017653	1	49.472	8600300	4080	1435	13563
A0A8C0MJT5	no	AGFLYTGEGDTVR	13	Unmodified	_AGFLYTGEGDTVR_	0	MULTI-MSMS	2	693.338424	1384.66229	2.4375	52.15	0.16922	0	0.044157	1	41.54	3413100	1483	1436	13566
A0A8C0TLK3	no	AGFWEEFESLQK	12	Unmodified	_AGFWEEFESLQK_	0	MSMS	2	735.848624	1469.6827	NaN	95.102	1	0	0.0065255	1	65.535		3768	1439	13584
A0A8C0PRU0	no	AGGAAVVITEPEHTK	15	Unmodified	_AGGAAVVITEPEHTK_	0	MULTI-MSMS	3	493.931579	1478.77291	0.46005	21.859	0.67753	0	2.8916E-05	1	103.85	177180000	4296	1440	13597
A0A8I3MS52	no	AGGAGVPAFYTSTGYGTLVQQGGSPIK	27	Unmodified	_AGGAGVPAFYTSTGYGTLVQQGGSPIK_	0	MULTI-MSMS	3	862.106249	2583.29692	-0.049266	80.439	0.61191	0	0.00034413	1	39.048	100980000	907	1442	13615
A0A8I3PWC3	no	AGGAPDEVVCEENVSQIYR	19	Unmodified	_AGGAPDEVVCEENVSQIYR_	0	MULTI-MSMS	2	1046.98384	2091.95313	0.63192	61.483	0.47653	7.1054E-15	1.1079E-08	1	112.44	36899000	4537	1443	13627
A0A8C0S3H2	no	AGGDATDSSQTALDNK	16	Unmodified	_AGGDATDSSQTALDNK_	0	MULTI-MSMS	2	775.850081	1549.68561	-0.42995	17.662	0.61072	0	4.2848E-22	1	215.08	27881000	4043	1444	13639
A0A8I3SCN7	no	AGGEAGVTLGQPHLSR	16	Acetyl (Protein N-term)	_(ac)AGGEAGVTLGQPHLSR_	0	MULTI-MSMS	3	531.277749	1590.81142	-0.345	48.137	1.3603	7.1054E-15	0.010003	1	42.095	35919000	5164	1445	13651
A0A8I3SCN7	no	AGGEAGVTLGQPHLSR	16	Acetyl (Protein N-term)	_(ac)AGGEAGVTLGQPHLSR_	0	MULTI-MSMS	2	796.412985	1590.81142	1.495	48.176	0.20343	-7.1054E-15	0.0024296	1	55.452	4211800	5164	1445	13652
A0A8I3N4Q4	no	AGGGGSTTDFLEEWK	15	Unmodified	_AGGGGSTTDFLEEWK_	0	MULTI-MSMS	2	777.857177	1553.6998	-3.1693	74.175	0.94878	0	7.0444E-05	2	110.86	55989000	4562	1451	13696
A0A8I3NRU2	no	AGGGPGDAGLGAAAAAAPETR	21	Unmodified	_AGGGPGDAGLGAAAAAAPETR_	0	MULTI-MSMS	2	869.429364	1736.84417	0.66678	40.177	0.51215	0	1.8E-05	1	87.566	9367900	4627	1452	13708
A0A8C0PSC7	no	AGGGPTLQCPPPSSPEK	17	Unmodified	_AGGGPTLQCPPPSSPEK_	0	MULTI-MSMS	2	840.406511	1678.79847	0.042539	25.571	1.7661	0	3.0125E-06	2	118.61	15802000	526	1453	13721
A0A8I3PBD9	no	AGGIETIANEFSDR	14	Unmodified	_AGGIETIANEFSDR_	0	MULTI-MSMS	2	740.357345	1478.70014	-0.031064	69.905	0.74438	0	0.00014907	1	106.62	347270000	3821	1454	13736
A0A8I3N9R4	no	AGGIETIANEYSDR	14	Unmodified	_AGGIETIANEYSDR_	0	MULTI-MSMS	2	748.354802	1494.69505	-0.13998	54.117	0.4078	0	0.00012825	1	117.52	20335000	1996	1455	13750
A0A8C0Q9X8	no	AGGIIASENLDR	12	Unmodified	_AGGIIASENLDR_	0	MULTI-MSMS	2	608.320034	1214.62551	0.054537	36.195	0.50941	0	0.0056051	1	64.927	63238000	374	1456	13753
A0A8I3NFE2	no	AGGLGEAGMGAWLR	14	Unmodified	_AGGLGEAGMGAWLR_	0	MULTI-MSMS	2	673.337704	1344.66085	0.32297	71.859	0.44083	0	0.003002	1	67.704	10700000	127	1457	13756
A0A8P0TP31	no	AGGLGPGPNVDTR	13	Unmodified	_AGGLGPGPNVDTR_	0	MULTI-MSMS	2	605.812376	1209.6102	1.1731	24.688	0.74801	3.5527E-15	0.031149	1	45.433	32159000	6385	1459	13778
A0A8I3NSC5	no	AGGPLGLSIVGGSDHSSHPFGIQEPGVFISK	31	Unmodified	_AGGPLGLSIVGGSDHSSHPFGIQEPGVFISK_	0	MULTI-MSMS	3	1016.52435	3046.55123	-0.43464	82.798	0.40654	1.4211E-14	0.012467	2	23.368	15080000	3820;6465	1462	13800
A0A8P0P5V9	no	AGGQPASGGCQPAGQR	16	Unmodified	_AGGQPASGGCQPAGQR_	0	MULTI-MSMS	2	749.844413	1497.67427	-3.7233	10.41	0.26209	0	0.001016	1	69.01	2042100	521;6610	1463	13811
A0A8C0N0M5	no	AGGQVNHDLHER	12	Unmodified	_AGGQVNHDLHER_	0	MULTI-MSMS	2	666.823806	1331.63306	2.9156	9.2377	0.17105	0	0.0001082	2	125.74	4281900	1812	1464	13816
A0A8I3P7C3	no	AGGSAALSPSKK	12	Unmodified	_AGGSAALSPSKK_	1	MULTI-MATCH	3	358.536501	1072.58767	-0.10767	8.6043	0.20274	0	NaN	0	NaN	5919700	5000;6182	1465	13830
A0A8I3PKH4	no	AGGSASAMLQPLLDNQVGFK	20	Unmodified	_AGGSASAMLQPLLDNQVGFK_	0	MULTI-MSMS	2	1002.51458	2003.01461	-0.47601	87.787	0.87309	0	6.7304E-05	1	83.358	21586000	2253	1466	13831
A0A8I3RZP8	no	AGGSPLPDQTTGSAPQNGK	19	Unmodified	_AGGSPLPDQTTGSAPQNGK_	0	MULTI-MSMS	2	891.934479	1781.8544	2.2945	23.201	0.40864	0	2.9144E-12	1	158.58	10237000	4442;4889	1467	13835
A0A8I3RZP8	no	AGGSPLPDQTTGSAPQNGK	19	Deamidation (NQ)	_AGGSPLPDQTTGSAPQN(de)GK_	0	MULTI-MSMS	2	892.426487	1782.83842	0.84226	25.338	0.61156	0	3.2281E-06	1	105.65	6853300	4442;4889	1467	13838
A0A8I3MYJ5	no	AGGTDAPSANGEAGGGESTK	20	Unmodified	_AGGTDAPSANGEAGGGESTK_	0	MULTI-MATCH	2	867.382276	1732.75	1.059	13.37	0.20399	0	NaN	0	NaN	1345000	4206	1468	13841
A0A8C0PD71	no	AGGTLCHILGAAYK	14	Unmodified	_AGGTLCHILGAAYK_	0	MULTI-MATCH	2	716.374286	1430.73402	-1.8852	46.959	0.95121	7.1054E-15	NaN	0	NaN	10750000	3584	1469	13862
A0A8C0QP73	yes	AGGVDGPIGIPFPDHSSDILSGLNEQR	27	Acetyl (Protein N-term)	_(ac)AGGVDGPIGIPFPDHSSDILSGLNEQR_	0	MULTI-MSMS	3	930.794622	2789.36204	0.5323	98.765	0.47623	0	1.5808E-06	1	67.31	95086000	4785	1470	13868
A0A8P0TJK0	no	AGGYGIQALGGMLVEYVR	18	Unmodified	_AGGYGIQALGGMLVEYVR_	0	MSMS	2	927.482553	1852.95055	NaN	100	1	0	1.1693E-05	1	83.53		6617;2067	1471	13876
A0A8C0NVP6	no	AGHCVIGLQMGTNK	14	Unmodified	_AGHCVIGLQMGTNK_	0	MULTI-MSMS	2	743.368678	1484.7228	-0.26723	30.114	0.44164	0	2.0624E-10	1	199.33	15917000	3218	1472	13887
A0A8I3RUX3	no	AGHDQVVVLLNDIR	14	Unmodified	_AGHDQVVVLLNDIR_	0	MULTI-MSMS	2	774.928271	1547.84199	-1.0223	65.979	0.40699	0	0.00044444	1	90.697	19756000	3697	1473	13901
A0A8P0SLM5	no	AGHMVPSDQGDMALK	15	Unmodified	_AGHMVPSDQGDMALK_	0	MULTI-MSMS	2	778.863425	1555.7123	-3.731	26.701	0.54535	0	0.0018671	1	68.132	16560000	1895	1474	13913
A0A8C0NMI5	no	AGHNFHNVDPSYLR	14	Unmodified	_AGHNFHNVDPSYLR_	0	MULTI-MSMS	2	813.89222	1625.76989	1.4602	25.481	0.88275	-3.5527E-15	0.00013948	1	100.72	5468400	2917;2933	1475	13917
A0A8C0M4J7	no	AGHQSAAASNLSGLSLQEAQQILNVSK	27	Unmodified	_AGHQSAAASNLSGLSLQEAQQILNVSK_	0	MULTI-MSMS	3	908.142133	2721.40457	-1.2246	82.829	0.57624	1.4211E-14	2.9635E-25	2	134.91	132140000	827	1476	13928
A0A8C0REA4	no	AGHYAASVIIR	11	Unmodified	_AGHYAASVIIR_	0	MULTI-MSMS	3	386.552374	1156.63529	1.0339	23.765	0.71223	0	0.0054843	1	60.102	19078000	4904	1478	13944
A0A8C0PD34	no	AGIEDLESLESLSLDQHSK	19	Unmodified	_AGIEDLESLESLSLDQHSK_	0	MULTI-MSMS	3	691.011174	2070.01169	-1.1519	82.972	0.37367	0	0.00044971	2	56.799	14788000	3877	1479	13958
A0A8C0MIG1	no	AGIEGPLLASEVER	14	Unmodified	_AGIEGPLLASEVER_	0	MULTI-MSMS	2	720.888281	1439.76201	-0.11468	61.081	1.0877	-7.1054E-15	0.0003397	2	93.839	71086000	1421	1480	13970
A0A8P0NJV5	no	AGIFQPHVR	9	Unmodified	_AGIFQPHVR_	0	MULTI-MATCH	2	512.787976	1023.5614	0.25349	23.317	0.34013	0	NaN	0	NaN	3084300	869	1481	13981
A0A8I3N203	no	AGIIQEDVQPPGLK	14	Unmodified	_AGIIQEDVQPPGLK_	0	MULTI-MATCH	2	732.906473	1463.79839	7.2986	55.68	0.23801	0	NaN	0	NaN	2950100	833	1483	13995
A0A8P0T3V0	no	AGILFEDIFDVK	12	Acetyl (Protein N-term)	_(ac)AGILFEDIFDVK_	0	MSMS	2	704.871568	1407.72858	NaN	112.36	1	0	0.00028957	1	90.108		6658	1485	14005
A0A8C0NN36	no	AGIMASDCEPALNQAESR	18	Unmodified	_AGIMASDCEPALNQAESR_	0	MSMS	2	960.432932	1918.85131	NaN	47.817	1	0	0.00012238	1	79.466		2935	1486	14012
A0A8C0TA90	no	AGINQNMDSITEELQAK	17	Unmodified	_AGINQNMDSITEELQAK_	0	MULTI-MSMS	2	931.451647	1860.88874	-1.2332	69.366	0.40729	1.4211E-14	2.6919E-06	2	120.57	33927000	3272;5880	1487	14023
A0A8C0PUG1	no	AGITTIEAVK	10	Acetyl (Protein N-term)	_(ac)AGITTIEAVK_	0	MULTI-MSMS	2	522.800414	1043.58628	-2.8452	62.974	1.4588	-7.1054E-15	0.00057149	4	108.74	984490000	4347	1488	14051
A0A8C0PUG1	no	AGITTIEAVK	10	Acetyl (Protein N-term)	_(ac)AGITTIEAVK_	0	MULTI-MSMS	2	522.800414	1043.58628	0.010519	64.117	1.3263	0	0.0031291	2	76.679	12056000	4347	1488	14052
A0A8C0PUG1	no	AGITTIEAVKR	11	Acetyl (Protein N-term)	_(ac)AGITTIEAVKR_	1	MULTI-MSMS	2	600.85097	1199.68739	-2.0843	47.492	0.95485	0	0.0035926	2	75.378	182510000	4347	1489	14067
A0A8P0T6S6	no	AGKPVICATQMLESMIK	17	Unmodified	_AGKPVICATQMLESMIK_	1	MULTI-MSMS	2	938.9883	1875.96205	-0.65737	83.787	1.3211	0	9.7547E-11	4	166.48	721390000	5637;6498	1490	14092
A0A8P0T6S6	no	AGKPVICATQMLESMIK	17	Unmodified	_AGKPVICATQMLESMIK_	1	MULTI-MSMS	4	469.997788	1875.96205	-0.24897	83.77	0.47427	0	0.00089032	2	60.489	12312000	5637;6498	1490	14093
A0A8P0P1F9	no	AGLADEDTWDETELGLYK	18	Unmodified	_AGLADEDTWDETELGLYK_	0	MULTI-MSMS	2	1013.46802	2024.92148	-1.0924	85.741	0.47683	0	1.6793E-08	1	129.34	87106000	3763	1493	14110
A0A8I3NHV7	no	AGLELLSDQGYR	12	Acetyl (Protein N-term)	_(ac)AGLELLSDQGYR_	0	MULTI-MSMS	2	682.346249	1362.67794	-0.55442	92.746	0.88234	0	0.00024999	2	97.965	59901000	4220	1495	14124
A0A8C0Q6X7	no	AGLITNFNEPVNQIATQIAVLIAK	24	Unmodified	_AGLITNFNEPVNQIATQIAVLIAK_	0	MULTI-MSMS	3	846.814518	2537.42172	-0.16049	110.86	0.23878	0	3.566E-11	1	104.18	51609000	4346	1500	14156
A0A8P0TSG1	no	AGLLALEFYTPEASSWR	17	Unmodified	_AGLLALEFYTPEASSWR_	0	MULTI-MSMS	2	955.985983	1909.95741	-2.0053	98.195	0.20427	0	4.5266E-06	1	100.56	25796000	6414	1501	14169
A0A8C0TT35	no	AGLLQTNGLSK	11	Unmodified	_AGLLQTNGLSK_	0	MULTI-MSMS	2	551.316763	1100.61897	3.3234	35.805	0.3041	0	0.0029766	1	79.893	9792200	5059	1504	14184
A0A8I3MG77	no	AGLLTEQAPGDTLTAVESK	19	Unmodified	_AGLLTEQAPGDTLTAVESK_	0	MULTI-MSMS	2	950.996745	1899.97894	-1.2048	66.359	0.16967	0	0.00041047	2	64.313	10604000	4437	1505	14197
A0A8C0RLY3	no	AGLNCSTETMPIK	13	Unmodified	_AGLNCSTETMPIK_	0	MULTI-MSMS	2	711.341794	1420.66904	-0.23319	37.403	0.61248	0	2.5652E-05	1	144.65	610490000	5036	1506	14221
A0A8C0RLY3	no	AGLNCSTETMPIK	13	Unmodified	_AGLNCSTETMPIK_	0	MULTI-MATCH	2	711.341794	1420.66904	-6.4059	39.695	0.23632	0	NaN	0	NaN	4591300	5036	1506	14224
A0A8P0NWR7	no	AGLNSLEAVK	10	Acetyl (Protein N-term),Deamidation (NQ)	_(ac)AGLN(de)SLEAVK_	0	MULTI-MSMS	2	522.782222	1043.54989	0.17532	68.934	0.51049	-1.4211E-14	0.002074	1	96.948	10566000	6545;5120;6553	1508	14238
A0A8P0NWR7	no	AGLNSLEAVK	10	Acetyl (Protein N-term)	_(ac)AGLNSLEAVK_	0	MSMS	2	522.290214	1042.56587	NaN	63.868	1	0	0.0014091	1	99.802		6545;5120;6553	1508	14250
A0A8P0ND82	no	AGLPCQDLEFVQFHPTGIYGAGCLITEGCR	30	Unmodified	_AGLPCQDLEFVQFHPTGIYGAGCLITEGCR_	0	MULTI-MSMS	3	1122.86166	3365.56314	-1.0173	95.194	0.34107	0	1.8717E-53	1	166.75	191390000	6472	1510	14270
A0A8P0N6P6	no	AGLPEALAGQQK	12	Unmodified	_AGLPEALAGQQK_	0	MULTI-MSMS	2	591.827495	1181.64044	-1.2287	36.178	0.91711	0	0.032105	1	46.335	14689000	2915	1511	14282
A0A8C0MI10	no	AGLTDQVSHHAR	12	Unmodified	_AGLTDQVSHHAR_	0	MULTI-MSMS	2	646.328724	1290.6429	-0.28934	13.063	0.34132	0	0.0021274	2	76.228	7955000	1405	1517	14316
A0A8I3P0G4	no	AGLTHLITMDLHQK	14	Unmodified	_AGLTHLITMDLHQK_	0	MULTI-MSMS	2	789.42705	1576.83955	0.99177	47.184	0.3398	0	5.0007E-07	1	167.11	9402500	517	1518	14329
A0A8C0MSP0	no	AGLTLFVSR	9	Acetyl (Protein N-term)	_(ac)AGLTLFVSR_	0	MULTI-MSMS	2	503.290017	1004.56548	-0.2444	94.977	0.37243	0	0.00078023	1	117.4	6675700	1781	1519	14341
A0A8P0NSU8	no	AGLVDDFEKK	10	Unmodified	_AGLVDDFEKK_	1	MULTI-MSMS	2	561.295496	1120.57644	0.59359	34.336	1.2885	0	0.0032497	2	107.57	46559000	6626	1520	14352
A0A8P0NSU8	no	AGLVDDFEKK	10	Unmodified	_AGLVDDFEKK_	1	MULTI-MATCH	2	561.295496	1120.57644	-4.9611	37.228	0.30612	0	NaN	0	NaN	2862400	6626	1520	14359
A0A8P0N4L2	no	AGLVGPELHEK	11	Unmodified	_AGLVGPELHEK_	0	MULTI-SECPEP	2	575.316763	1148.61897	0.37847	22.267	0.91476	0	0.016114	1	92.051	393970000	3945;5165;4205;6365	1521	14370
A0A8C0QGH7	no	AGLYGLPR	8	Unmodified	_AGLYGLPR_	0	MULTI-MSMS	2	423.745245	845.475937	0.44865	40.494	0.51112	0	0.01287	1	89.673	22884000	4714	1522	14382
A0A8C0N6N8	no	AGMAAAAAGAR	11	Acetyl (Protein N-term)	_(ac)AGMAAAAAGAR_	0	MSMS	2	480.240001	958.465449	NaN	43.539	1	0	0.037394	1	41.448		2266	1523	14396
A0A8C0SI53	no	AGMAAVANSAGSCDLEHFAQLLEK	24	Unmodified	_AGMAAVANSAGSCDLEHFAQLLEK_	0	MULTI-MSMS	3	830.729908	2489.16789	1.1241	92.707	0.64503	0	0.0039296	2	34.493	62986000	5483	1524	14406
A0A8C0QGH7	no	AGMADER	7	Unmodified	_AGMADER_	0	MULTI-MSMS	2	375.16597	748.317388	-0.1666	9.7964	0.34142	0	0.026199	1	92.467	75714000	4714	1525	14419
A0A8C0Z662	no	AGMQPGLTMVVGPPGTGK	18	Unmodified	_AGMQPGLTMVVGPPGTGK_	0	MULTI-MATCH	2	849.4393	1696.86405	1.5087	62.245	0.57713	-7.1054E-15	NaN	0	NaN	7683500	5174	1526	14433
A0A8I3S572	no	AGNAHDENVLSYYR	14	Unmodified	_AGNAHDENVLSYYR_	0	MULTI-MSMS	2	804.873693	1607.73283	-0.52052	38.19	0.7132	0	2.4726E-05	1	137.4	15331000	6593	1528	14445
A0A8I3SCI3	no	AGNEKEEGETADTVGCCSLR	20	Unmodified	_AGNEKEEGETADTVGCCSLR_	1	MULTI-MSMS	2	1091.97061	2181.92666	-0.57863	24.156	0.37286	-3.5527E-15	5.905E-39	1	216.39	12302000	1420	1529	14457
A0A8C0TA90	no	AGNELLESSAGDDASSLR	18	Unmodified	_AGNELLESSAGDDASSLR_	0	MULTI-MATCH	2	896.421401	1790.82825	-1.9733	51.429	0.71389	0	NaN	0	NaN	37766000	3272;5880	1530	14472
A0A8I3MSP5	no	AGNEYLIFQK	10	Unmodified	_AGNEYLIFQK_	0	MULTI-MSMS	2	591.811313	1181.60807	0.68048	55.49	0.40914	0	0.0024661	1	93.162	12369000	5822	1531	14481
A0A8P0PG83	no	AGNGQNSCGVEDVLQLLR	18	Unmodified	_AGNGQNSCGVEDVLQLLR_	0	MULTI-MSMS	2	965.475988	1928.93742	-1.7552	93.979	0.44109	0	2.3646E-08	1	124.86	19640000	1961	1533	14500
A0A8P0PG83	no	AGNGQNSCGVEDVLQLLR	18	Deamidation (NQ)	_AGN(de)GQNSCGVEDVLQLLR_	0	MULTI-MSMS	2	965.967996	1929.92144	0.39905	98.311	0.20507	0	9.7014E-08	1	132.79	13550000	1961	1533	14511
A0A8I3N5I8	no	AGNGTVDISGLPDVR	15	Unmodified	_AGNGTVDISGLPDVR_	0	MULTI-MSMS	2	735.880987	1469.74742	2.6238	57.531	0.88339	0	0.0077719	1	53.569	9463300	4944;6240	1534	14516
A0A8C0TTC2	no	AGNILLNTEGHAK	13	Unmodified	_AGNILLNTEGHAK_	0	MULTI-MSMS	2	669.362233	1336.70991	1.3739	22.926	0.30421	0	0.00013205	1	113.1	47815000	6140	1536	14526
A0A8C0YZQ2	no	AGNILLSEPGLVK	13	Unmodified	_AGNILLSEPGLVK_	0	MULTI-MSMS	2	655.887552	1309.76055	-0.64747	61.337	0.57894	7.1054E-15	0.0083208	1	58.699	18311000	655	1537	14540
A0A8I3PER7	no	AGNLGGGVVTIER	13	Unmodified	_AGNLGGGVVTIER_	0	MULTI-MSMS	2	621.843676	1241.6728	0.39675	39.304	1.7318	0	0.00066966	2	87.184	1776100000	1207	1538	14561
A0A8C0PY59	no	AGNVLMTLEGDIR	13	Unmodified	_AGNVLMTLEGDIR_	0	MULTI-MSMS	2	694.863751	1387.71295	-1.4562	83.73	0.98127	0	2.6403E-05	2	141.91	78315000	4415	1541	14589
A0A8C0PDQ4	no	AGPADEEQNVTETDAFYK	18	Unmodified	_AGPADEEQNVTETDAFYK_	0	MULTI-MSMS	2	992.942167	1983.86978	-1.9901	54.208	0.71387	0	0.0018396	1	56.956	42380000	3900	1543	14603
A0A8C0TCM0	no	AGPEELPVVGQLLR	14	Unmodified	_AGPEELPVVGQLLR_	0	MULTI-MSMS	2	739.422291	1476.83003	2.4192	87.461	0.73043	0	0.0012135	2	76.943	11287000	3607	1548	14622
A0A8C0NT73	no	AGPEGTSQEIPK	12	Unmodified	_AGPEGTSQEIPK_	0	MSMS	2	607.306592	1212.59863	NaN	21.338	1	0	0.055636	1	43.308		3122	1549	14626
A0A8I3PX70	no	AGPETDAQFHFTGIK	15	Unmodified	_AGPETDAQFHFTGIK_	0	MULTI-MSMS	2	809.896637	1617.77872	-1.9276	50.127	1.3905	0	0.037127	1	39.73	77459000	6143	1550	14633
A0A8I3PX70	no	AGPETDAQFHFTGIK	15	Unmodified	_AGPETDAQFHFTGIK_	0	MULTI-MATCH	2	809.896637	1617.77872	-7.7404	51.835	0.23725	0	NaN	0	NaN	8062600	6143	1550	14639
A0A8C0P5W3	no	AGPGLGDGER	10	Unmodified	_AGPGLGDGER_	0	MULTI-MSMS	2	464.727781	927.441008	-0.20922	15.66	0.34019	-1.7764E-15	0.00072529	1	160.63	66012000	3602	1552	14652
A0A8C0NDY3	yes	AGPGPGPGDPDEQYDFLFK	19	Acetyl (Protein N-term)	_(ac)AGPGPGPGDPDEQYDFLFK_	0	MULTI-MSMS	2	1024.96544	2047.91634	1.0761	100.1	0.20379	0	2.5056E-05	2	89.959	21818000	2581	1553	14657
A0A8C0N1A6	no	AGPGSEELTVTNAR	14	Unmodified	_AGPGSEELTVTNAR_	0	MULTI-MSMS	2	701.352062	1400.68957	-4.354	30.992	0.7789	0	0.004955	1	61.344	13500000	2086	1554	14663
A0A8C0P3R9	no	AGPGTLSVTIEGPSK	15	Unmodified	_AGPGTLSVTIEGPSK_	0	MULTI-MSMS	2	707.382831	1412.75111	-1.9904	47.053	4.1802	0	3.7457E-07	6	150.06	463120000	3517;3936	1556	14693
A0A8C0P3R9	no	AGPGTLSVTIEGPSK	15	Unmodified	_AGPGTLSVTIEGPSK_	0	MULTI-SECPEP	2	707.382831	1412.75111	-0.55559	50.081	1.0532	0	0.018019	1	66.498	7305500	3517;3936	1556	14694
A0A8I3MEC0	no	AGPIPEVEEPQRPGQEGTSGNANPASPDLGPR	32	Unmodified	_AGPIPEVEEPQRPGQEGTSGNANPASPDLGPR_	1	MULTI-MSMS	3	1075.52374	3223.5494	1.6115	52.634	0.78054	0	3.98E-09	3	67.14	62383000	572	1557	14706
A0A8I3P8D6	no	AGPSPEAELQALAR	14	Unmodified	_AGPSPEAELQALAR_	0	MULTI-MSMS	2	705.372798	1408.73104	1.0552	68.956	0.74693	0	0.00011818	1	119.22	155350000	2245	1561	14753
A0A8I3NZ76	no	AGPSTQEPGSQTPLK	15	Unmodified	_AGPSTQEPGSQTPLK_	0	MULTI-MSMS	2	749.38082	1496.74709	1.5317	22.031	0.64325	0	6.4077E-05	1	115.14	40046000	6183	1562	14766
A0A8C0N8B2	no	AGQHPSQHLIGLR	13	Unmodified	_AGQHPSQHLIGLR_	0	MULTI-MATCH	4	354.198196	1412.76368	-3.6712	19.938	0.94555	0	NaN	0	NaN	4109600	2377	1567	14796
A0A8I3S0I0	no	AGQHSQAVADLQAALR	16	Unmodified	_AGQHSQAVADLQAALR_	0	MULTI-MSMS	2	818.43171	1634.84887	-1.1618	47.981	0.30754	0	1.5719E-05	1	106.47	5657100	2679	1568	14802
A0A8C0TQQ4	no	AGQLEATLSSCR	12	Unmodified	_AGQLEATLSSCR_	0	MULTI-MSMS	2	646.816801	1291.61905	0.47984	35.766	0.71122	-7.1054E-15	0.0060194	2	63.694	21272000	6071	1569	14804
A0A8I3PQ87	no	AGQNASIVSLK	11	Unmodified	_AGQNASIVSLK_	0	MULTI-MSMS	2	544.308938	1086.60332	-0.68821	26.749	0.97637	0	0.00077897	1	103.7	99444000	3741	1571	14824
A0A8C0MUT2	no	AGQPLQLLDASWYLPK	16	Unmodified	_AGQPLQLLDASWYLPK_	0	MULTI-MSMS	2	900.488162	1798.96177	1.891	98.217	0.40751	0	0.00015419	2	86.772	149700000	1851	1572	14836
A0A8P0T542	no	AGQSAAGAAPGGGADTR	17	Unmodified	_AGQSAAGAAPGGGADTR_	0	MULTI-MSMS	2	707.837111	1413.65967	0.57732	11.962	0.27137	-1.7764E-15	2.6872E-06	1	120.6	70115000	6595	1574	14858
A0A8P0T542	no	AGQSAAGAAPGGGADTR	17	Unmodified	_AGQSAAGAAPGGGADTR_	0	MULTI-MATCH	2	707.837111	1413.65967	-0.16206	13.937	0.33996	0	NaN	0	NaN	1468700	6595	1574	14863
A0A8P0PJB7	no	AGQSEAGCCLLDR	13	Unmodified	_AGQSEAGCCLLDR_	0	MULTI-MATCH	2	718.816475	1435.6184	-1.9735	36.825	0.33916	0	NaN	0	NaN	36876000	6000	1575	14870
A0A8P0SP42	no	AGQSVIGLQMGTNK	14	Unmodified	_AGQSVIGLQMGTNK_	0	MULTI-MSMS	2	702.369201	1402.72385	0.94145	42.39	1.6653	0	1.5959E-05	2	142.08	148160000	2515	1576	14879
A0A8I3NBF9	no	AGQTVTIWAANAGVTASPPTDLIWK	25	Unmodified	_AGQTVTIWAANAGVTASPPTDLIWK_	0	MULTI-MATCH	3	856.786739	2567.33839	0.52474	96.864	1.1228	-1.4211E-14	NaN	0	NaN	38207000	4115	1579	14919
A0A8C0RFQ3	no	AGQTVTVWAAGAGVAHSPPSTLVWK	25	Unmodified	_AGQTVTVWAAGAGVAHSPPSTLVWK_	0	MSMS	3	831.107924	2490.30194	NaN	75.302	1	0	7.4081E-05	1	57.61		4931;4929	1580	14926
A0A8C0T7U4	no	AGQVVQEAVGGLQTVR	16	Unmodified	_AGQVVQEAVGGLQTVR_	0	MULTI-MSMS	2	806.444286	1610.87402	1.0634	54.226	0.44144	0	2.7841E-09	1	160.38	32254000	5854	1581	14935
A0A8I3NEK0	no	AGQVVTIWAAGAGATHSPPTDLVWK	25	Unmodified	_AGQVVTIWAAGAGATHSPPTDLVWK_	0	MULTI-MSMS	3	845.111446	2532.31251	0.71693	81.876	2.7818	0	7.1534E-15	5	112.88	754310000	5929;6396	1582	14980
A0A8I3NEK0	no	AGQVVTIWAAGAGATHSPPTDLVWK	25	Unmodified	_AGQVVTIWAAGAGATHSPPTDLVWK_	0	MULTI-MSMS	3	845.111446	2532.31251	-0.046591	84.471	0.13544	0	0.062274	1	10.077	21616000	5929;6396	1582	14981
A0A8I3NEK0	no	AGQVVTIWAAGAGATHSPPTDLVWK	25	Unmodified	_AGQVVTIWAAGAGATHSPPTDLVWK_	0	MULTI-MSMS	3	845.111446	2532.31251	-1.4366	90.227	0.34026	0	0.048987	1	15.055	17504000	5929;6396	1582	14982
A0A8I3NEK0	no	AGQVVTIWAAGAGATHSPPTDLVWK	25	Unmodified	_AGQVVTIWAAGAGATHSPPTDLVWK_	0	MULTI-MSMS	3	845.111446	2532.31251	-0.40854	111.66	2.2067	1.4211E-14	0.061998	2	10.266	4917500	5929;6396	1582	14983
A0A8I3NEK0	no	AGQVVTIWAAGAGATHSPPTDLVWK	25	Unmodified	_AGQVVTIWAAGAGATHSPPTDLVWK_	0	MULTI-MSMS	3	845.111446	2532.31251	-0.40706	113.69	1.0846	-1.4211E-14	0.062802	2	9.7164	2930800	5929;6396	1582	14984
A0A8I3NEK0	no	AGQVVTIWAAGAGATHSPPTDLVWK	25	Unmodified	_AGQVVTIWAAGAGATHSPPTDLVWK_	0	MULTI-MSMS	3	845.111446	2532.31251	-2.0357	114.69	0.74573	0	0.059677	2	11.853	1252400	5929;6396	1582	14985
A0A8I3NEK0	no	AGQVVTIWAAGAGATHSPPTDLVWK	25	Unmodified	_AGQVVTIWAAGAGATHSPPTDLVWK_	0	MULTI-MATCH	3	845.111446	2532.31251	-0.33332	110.87	0.85029	-1.4211E-14	NaN	0	NaN	4120400	5929;6396	1582	15019
A0A8I3NEK0	no	AGQVVTIWAAGAGATHSPPTDLVWK	25	Unmodified	_AGQVVTIWAAGAGATHSPPTDLVWK_	0	MULTI-MATCH	3	845.111446	2532.31251	0.2316	86.934	0.17026	0	NaN	0	NaN	7105200	5929;6396	1582	15020
A0A8I3NEK0	no	AGQVVTIWAAGAGATHSPPTDLVWK	25	Unmodified	_AGQVVTIWAAGAGATHSPPTDLVWK_	0	MULTI-MATCH	3	845.111446	2532.31251	0.71141	115.17	1.4216	0	NaN	0	NaN	4251600	5929;6396	1582	15021
A0A8P0TV38	no	AGSAGLGAQSPTSAASAPGEGEAPAAVQGQDDRVPGSEVDAPK	43	Unmodified	_AGSAGLGAQSPTSAASAPGEGEAPAAVQGQDDRVPGSEVDAPK_	1	MULTI-MSMS	3	1320.96505	3959.87331	-0.77228	51.926	0.37269	0	9.504E-28	1	107.98	58973000	6506	1584	15036
A0A8P0PB36	no	AGSAVAPVHPPVR	13	Unmodified	_AGSAVAPVHPPVR_	0	MULTI-MSMS	2	629.356754	1256.69895	0.36362	17.521	0.23631	0	3.2703E-05	1	135.71	7943800	6469	1586	15048
A0A8P0TPF6	no	AGSDGESIGNCPFSQR	16	Unmodified	_AGSDGESIGNCPFSQR_	0	MULTI-MSMS	2	841.365375	1680.7162	-0.15397	38.481	0.44254	0	4.98E-20	1	202.05	78389000	516	1587	15060
A0A8C0SIR3	no	AGSESVPPVGGGGK	14	Unmodified	_AGSESVPPVGGGGK_	0	MULTI-MSMS	2	599.806759	1197.59897	1.6329	16.615	0.5418	0	0.045538	1	39.625	18142000	5493	1588	15069
A0A8I3MJK3	no	AGSISTLDSLDFAR	14	Unmodified	_AGSISTLDSLDFAR_	0	MULTI-MATCH	2	726.870088	1451.72562	2.771	76.267	0.71253	0	NaN	0	NaN	16357000	2227	1590	15089
A0A8C0YZQ2	no	AGSLKDPDVAELFFKDDPEK	20	Unmodified	_AGSLKDPDVAELFFKDDPEK_	2	MULTI-MSMS	4	556.031034	2220.09503	0.34665	69.784	0.43879	0	8.01E-05	1	74.505	23423000	655	1592	15103
A0A8C0MLY6	no	AGSLKDPLLDDHGDFIR	17	Unmodified	_AGSLKDPLLDDHGDFIR_	1	MSMS	2	934.978689	1867.94283	NaN	55.147	1	0	0.00013624	1	88.282		1563	1594	15118
A0A8I3N0D3	no	AGSLTAHEVGAALTALLAR	19	Unmodified	_AGSLTAHEVGAALTALLAR_	0	MULTI-MSMS	3	608.010892	1821.01085	-0.99588	94.798	0.74551	0	2.5603E-06	1	98.817	1096000000	6365;6188;3979	1595	15140
A0A8I3N0D3	no	AGSLTAHEVGAALTALLAR	19	Unmodified	_AGSLTAHEVGAALTALLAR_	0	MULTI-MSMS	2	911.512699	1821.01085	-0.2121	94.787	0.43954	0	2.7909E-10	1	146.59	204440000	6365;6188;3979	1595	15141
A0A8C0S773	no	AGSSESIAAFIQR	13	Unmodified	_AGSSESIAAFIQR_	0	MULTI-MSMS	2	668.846416	1335.67828	0.74008	60.772	0.64474	0	0.016104	1	50.292	41292000	1411	1597	15155
A0A8P0TKC0	no	AGSSSLEAVR	10	Acetyl (Protein N-term)	_(ac)AGSSSLEAVR_	0	MULTI-MSMS	2	509.76182	1017.50909	0.076001	38.966	0.67904	0	0.00021079	1	145.16	85750000	6477	1598	15168
A0A8I3RVE3	no	AGSVLFPELLVR	12	Unmodified	_AGSVLFPELLVR_	0	MULTI-MSMS	2	650.884813	1299.75507	-0.27793	88.672	0.814	0	0.0018218	2	79.148	10510000	5265	1600	15185
A0A8I3Q2L7	no	AGTAAQEVTEVVK	13	Unmodified	_AGTAAQEVTEVVK_	0	MULTI-MSMS	2	651.848624	1301.6827	0.9073	37.576	0.51107	0	0.00073029	1	86.344	198310000	3804	1602	15203
A0A8P0NUB3	no	AGTAPSKPPLTK	12	Unmodified	_AGTAPSKPPLTK_	1	MULTI-MATCH	3	389.895917	1166.66592	-0.1791	11.533	0.37314	0	NaN	0	NaN	6143900	2657	1605	15220
A0A8I3Q0D2	no	AGTEDQEEEEEGRR	14	Unmodified	_AGTEDQEEEEEGRR_	1	MULTI-MSMS	2	817.848069	1633.68159	0.062267	11.146	0.30577	0	2.5157E-06	1	160.18	19106000	4375	1606	15229
A0A8I3S6F7	no	AGTFQAFEQFGQQLLAHGHYASPEVK	26	Unmodified	_AGTFQAFEQFGQQLLAHGHYASPEVK_	0	MULTI-MSMS	3	954.471702	2860.39328	-0.77773	94.437	0.47485	-1.4211E-14	1.3551E-11	2	99.859	76636000	6594;6533	1607	15243
A0A8C0N341	no	AGTGENAPWVVEDELVK	17	Unmodified	_AGTGENAPWVVEDELVK_	0	MSMS	2	907.451973	1812.88939	NaN	75.034	1	0	9.0626E-07	1	95.346		2164	1608	15253
A0A8C0N341	no	AGTGENAPWVVEDELVK	17	Unmodified	_AGTGENAPWVVEDELVK_	0	MULTI-MATCH	2	907.451973	1812.88939	0.74407	76.39	0.20435	0	NaN	0	NaN	11122000	2164	1608	15254
A0A8I3PM73	no	AGTGLVAGEVVVDALPYFDQGYEAPGVR	28	Acetyl (Protein N-term)	_(ac)AGTGLVAGEVVVDALPYFDQGYEAPGVR_	0	MULTI-MSMS	3	964.818656	2891.43414	-0.77091	111.27	0.23741	0	6.7921E-16	1	101.3	38283000	4772	1609	15261
A0A8C0SNT2	no	AGTGVDNVDLEAATR	15	Unmodified	_AGTGVDNVDLEAATR_	0	MULTI-MSMS	2	744.868076	1487.7216	1.6324	42.511	2.242	0	9.6231E-06	6	138.24	260340000	1892;5548	1610	15274
A0A8C0SCD5	no	AGTLIMALHDSSDYLLESAK	20	Unmodified	_AGTLIMALHDSSDYLLESAK_	0	MULTI-MSMS	3	712.36115	2134.06162	0.47226	91.087	1.1195	0	3.7982E-11	2	114.55	202410000	1504	1611	15288
A0A8P0N4L2	no	AGTLSITEFADMLSGNAGGFR	21	Unmodified	_AGTLSITEFADMLSGNAGGFR_	0	MULTI-MSMS	2	1058.0124	2114.01025	-0.68255	104.43	0.54144	0	1.322E-14	1	148.72	134560000	3945;5165;4205	1612	15300
A0A8C0MZJ3	no	AGTQGDPDVPECLK	14	Unmodified	_AGTQGDPDVPECLK_	0	MULTI-MSMS	2	743.845755	1485.67696	-1.8536	36.109	0.6783	0	0.001005	2	80.245	101270000	1713	1614	15329
A0A8I3MS75	no	AGTQIENIDEDFR	13	Unmodified	_AGTQIENIDEDFR_	0	MULTI-MSMS	2	754.354802	1506.69505	0.41622	56.494	0.40754	0	4.5617E-05	1	131.28	293130000	5381	1615	15338
A0A8I3MS75	no	AGTQIENIDEDFR	13	Unmodified	_AGTQIENIDEDFR_	0	MULTI-MATCH	2	754.354802	1506.69505	1.2436	58.175	0.81479	-7.1054E-15	NaN	0	NaN	4772600	5381	1615	15346
A0A8I3MS75	no	AGTQIENIDEDFRDGLK	17	Unmodified	_AGTQIENIDEDFRDGLK_	1	MULTI-MSMS	2	960.968519	1919.92248	2.9941	65.634	0.27257	0	1.3357E-12	1	177.81	11620000	5381	1616	15352
A0A8I3MVW9	no	AGTQIENIEEDFR	13	Unmodified	_AGTQIENIEEDFR_	0	MULTI-MSMS	2	761.362627	1520.7107	-0.82586	68.108	0.54466	0	3.5101E-08	1	187.42	431470000	5457;4320	1617	15363
A0A8C0Q6J6	no	AGTVVLDDVELR	12	Acetyl (Protein N-term)	_(ac)AGTVVLDDVELR_	0	MSMS	2	664.856449	1327.69835	NaN	90.807	1	0	0.00019212	1	94.297		3042	1618	15375
A0A8C0Q6J6	no	AGTVVLDDVELR	12	Acetyl (Protein N-term)	_(ac)AGTVVLDDVELR_	0	MULTI-SECPEP	2	664.856449	1327.69835	0.33025	91.006	0.60112	0	6.7903E-05	1	166.33	68673000	3042	1618	15376
A0A8I3PF51	no	AGVEEAASSGSHLNGDLDPDDREEGAASTAEEAAK	35	Acetyl (Protein N-term),Deamidation (NQ)	_(ac)AGVEEAASSGSHLN(de)GDLDPDDREEGAASTAEEAAK_	1	MULTI-MSMS	4	875.635839	3498.51425	3.3338	65.075	0.74701	0	0.00010377	1	41.591	39589000	2402	1621	15401
A0A8I3PF51	no	AGVEEAASSGSHLNGDLDPDDREEGAASTAEEAAK	35	Acetyl (Protein N-term)	_(ac)AGVEEAASSGSHLNGDLDPDDREEGAASTAEEAAK_	1	MULTI-MSMS	4	875.389836	3497.53024	0.84012	62.61	0.8483	-7.1054E-15	1.4246E-09	2	62.383	43130000	2402	1621	15414
A0A8C0P3R9	no	AGVENGKPTHFTVYTK	16	Unmodified	_AGVENGKPTHFTVYTK_	1	MULTI-MSMS	2	874.951943	1747.88933	0.96863	21.699	0.27157	0	6.3533E-12	1	175.88	46122000	3517;3936	1623	15426
A0A8C0P3R9	no	AGVENGKPTHFTVYTK	16	Deamidation (NQ)	_AGVEN(de)GKPTHFTVYTK_	1	MULTI-MSMS	2	875.443951	1748.87335	0.3884	24.033	0.44032	-3.5527E-15	7.8446E-30	1	240.59	66321000	3517;3936	1623	15440
A0A8P0TKE6	no	AGVIQDTWHK	10	Unmodified	_AGVIQDTWHK_	0	MULTI-MSMS	2	577.80128	1153.58801	0.58669	24.746	0.51017	0	0.0023264	2	94.302	74166000	249	1626	15466
A0A8P0TKE6	no	AGVIQDTWHK	10	Unmodified	_AGVIQDTWHK_	0	MULTI-MATCH	2	577.80128	1153.58801	2.2455	28.774	0.47574	0	NaN	0	NaN	4297600	249	1626	15469
A0A8P0T982	no	AGVLAHLEEER	11	Unmodified	_AGVLAHLEEER_	0	MULTI-MSMS	2	612.322576	1222.6306	0.11477	36.519	1.0879	0	0.00013989	1	140.75	688200000	243;513	1627	15481
A0A8P0T982	no	AGVLAHLEEER	11	Unmodified	_AGVLAHLEEER_	0	MULTI-MSMS	2	612.322576	1222.6306	2.0083	37.313	0.71494	0	0.0022381	1	84.213	5378300	243;513	1627	15482
A0A8I3NAA2	no	AGVLSQADYLNLVQCETLEDLK	22	Unmodified	_AGVLSQADYLNLVQCETLEDLK_	0	MULTI-MSMS	3	827.084345	2478.23121	-0.56134	98.128	0.4079	0	2.8122E-12	1	118.84	217280000	6237	1630	15506
A0A8I3NP99	no	AGVNTVTTLVENK	13	Unmodified	_AGVNTVTTLVENK_	0	MULTI-MSMS	2	673.369724	1344.72489	0.43866	46.665	1.7353	0	0.0015533	1	74.944	1816800000	4210	1633	15532
A0A8I3NP99	no	AGVNTVTTLVENKK	14	Unmodified	_AGVNTVTTLVENKK_	1	MSMS	2	737.417205	1472.81986	NaN	35.585	1	0	0.00081172	1	85.813		4210	1634	15543
A0A8P0NLU9	no	AGVPASYLLIPAASYVLPEVSK	22	Unmodified	_AGVPASYLLIPAASYVLPEVSK_	0	MULTI-MATCH	3	749.087467	2244.24057	2.2435	100.76	0.8487	0	NaN	0	NaN	14908000	5313;6377	1635	15563
A0A8P0PRL8	no	AGVPMEVMGLMLGEFVDDYTVR	22	Unmodified	_AGVPMEVMGLMLGEFVDDYTVR_	0	MULTI-MATCH	3	810.389835	2428.14768	-0.97325	111.58	0.34084	0	NaN	0	NaN	9699800	6055	1636	15573
A0A8C0LY33	no	AGVQSGTNALLVVK	14	Unmodified	_AGVQSGTNALLVVK_	0	MULTI-MSMS	2	678.895909	1355.77726	1.6567	46.133	0.37509	0	0.0096837	1	54.784	8675100	575	1638	15585
A0A8I3MZ22	no	AGVSNLVAIHAAVVGVPVEEALQHSAGLDTAR	32	Unmodified	_AGVSNLVAIHAAVVGVPVEEALQHSAGLDTAR_	0	MULTI-MSMS	4	788.676916	3150.67856	0.80985	90.344	0.4402	0	0.0001444	1	39.477	16039000	5510	1639	15597
A0A8I3NK29	no	AGVTCIVLPAENK	13	Unmodified	_AGVTCIVLPAENK_	0	MULTI-MSMS	2	686.368669	1370.72279	-0.5943	49.477	1.969	0	0.00013348	2	112.85	13828000	6149	1640	15609
A0A8I3PWL7	no	AGVTWLSLQWSK	12	Unmodified	_AGVTWLSLQWSK_	0	MULTI-SECPEP	2	688.372069	1374.72959	-2.2127	88.828	0.71223	0	0.036574	1	65.627	4187900	4005	1642	15616
A0A8P0N4L2	no	AGVVGPELHEK	11	Unmodified	_AGVVGPELHEK_	0	MSMS	2	568.308938	1134.60332	NaN	16.785	1	0	0.02077	1	56.013		3945;5165;4205;6365	1644	15634
A0A8I3PBS0	no	AGVVTPGLTEDQLWR	15	Unmodified	_AGVVTPGLTEDQLWR_	0	MULTI-MSMS	2	821.433387	1640.85222	-0.051474	72.724	0.74638	0	0.059569	1	34.75	56606000	2686	1646	15661
A0A8P0TAL0	no	AGVYPEKDQAENEDGVQENTFSMDPQLER	29	Unmodified	_AGVYPEKDQAENEDGVQENTFSMDPQLER_	1	MULTI-MSMS	3	1099.49312	3295.45753	0.041036	63.724	1.2903	0	7.7608E-07	3	64.16	52324000	6497;6515;5742	1647	15673
A0A8I3MC17	no	AGWYDEEAR	9	Unmodified	_AGWYDEEAR_	0	MULTI-MSMS	2	548.738345	1095.46214	0.34843	37.096	0.23735	0	0.0040548	1	95.741	10650000	5135	1649	15720
A0A8I3PPA0	no	AGYLTLYGVEALPR	14	Unmodified	_AGYLTLYGVEALPR_	0	MULTI-MSMS	2	761.916841	1521.81913	-0.10788	83.04	0.33967	1.4211E-14	0.00048275	1	89.548	28033000	5323	1653	15751
A0A8P0T340	no	AGYQDMPEYENFK	13	Unmodified	_AGYQDMPEYENFK_	0	MULTI-MSMS	2	796.340306	1590.66606	-0.797	56.787	1.1203	0	1.695E-05	3	163.84	48525000	6105;6652	1655	15769
A0A8I3S5Q5	no	AGYSQYVPEILEK	13	Unmodified	_AGYSQYVPEILEK_	0	MSMS	2	748.885207	1495.75586	NaN	72.763	1	0	0.056702	1	42.788		4700	1657	15786
A0A8I3S5Q5	no	AGYSQYVPEILEK	13	Unmodified	_AGYSQYVPEILEK_	0	MSMS	2	748.885207	1495.75586	NaN	73.37	1	0	0.00084077	1	80.102		4700	1657	15787
A0A8C0NH34	no	AHAAEGQVEDVVGNLR	16	Unmodified	_AHAAEGQVEDVVGNLR_	0	MULTI-MSMS	2	832.921175	1663.8278	3.3063	45.527	0.37244	0	2.2198E-11	1	172.76	16281000	2683	1658	15801
A0A8I3NBQ7	no	AHAAVWNAQEAQADFAK	17	Unmodified	_AHAAVWNAQEAQADFAK_	0	MULTI-MSMS	2	914.442274	1826.87	-1.3918	45.925	0.71431	0	2.6488E-06	3	120.84	12651000	5352	1659	15816
A0A8I3N2G1	no	AHAGLSSNSER	11	Unmodified	_AHAGLSSNSER_	0	MULTI-MSMS	2	564.773251	1127.53195	0.24396	8.6374	0.20299	1.7764E-15	0.00036378	1	175.51	26044000	1641	1660	15825
A0A8C0Q7J0	no	AHATLLGLANMETHYFAK	18	Unmodified	_AHATLLGLANMETHYFAK_	0	MULTI-MSMS	3	663.340132	1986.99857	-0.094335	69.977	0.50819	1.4211E-14	1.6507E-05	1	90.714	58087000	4584	1661	15839
A0A8P0SRD9	no	AHAVTLSSLLSSCTLR	16	Unmodified	_AHAVTLSSLLSSCTLR_	0	MULTI-MATCH	3	572.641811	1714.9036	-1.8835	83.937	0.57539	0	NaN	0	NaN	19797000	6435	1662	15845
A0A8P0NAH9	no	AHCVTLVQLSISCDHLIDKDIASK	24	Acetyl (Protein N-term)	_(ac)AHCVTLVQLSISCDHLIDKDIASK_	1	MULTI-MSMS	3	922.470205	2764.38879	3.6178	76.755	0.47652	0	9.0995E-29	3	153.1	48742000	6607	1664	15865
A0A8I3Q2Q2	no	AHDGAEVCSAIFSK	14	Unmodified	_AHDGAEVCSAIFSK_	0	MULTI-MSMS	2	746.348465	1490.68238	-0.68429	37.674	0.40886	0	1.0418E-16	1	234.17	26959000	4139	1665	15876
A0A8P0N910	no	AHDGSVFTLCQMR	13	Unmodified	_AHDGSVFTLCQMR_	0	MULTI-MSMS	2	761.350485	1520.68642	-1.8914	46.649	0.71129	0	1.3699E-14	1	227.94	62849000	6530	1666	15888
A0A8C0S4Y3	no	AHDLLCQQK	9	Unmodified	_AHDLLCQQK_	0	MULTI-MATCH	2	556.77949	1111.54443	-0.68772	13.251	0.34054	0	NaN	0	NaN	58544000	5310	1667	15903
A0A8I3P8S9	no	AHEILPDLVCCSAK	14	Unmodified	_AHEILPDLVCCSAK_	0	MULTI-MSMS	2	806.894725	1611.7749	-1.3321	49.937	1.6627	0	7.2738E-05	2	127.37	89412000	2718	1670	15918
A0A8I3P8S9	no	AHEILPDLVCCSAK	14	Unmodified	_AHEILPDLVCCSAK_	0	MULTI-MATCH	2	806.894725	1611.7749	0.57213	48.149	0.27206	-7.1054E-15	NaN	0	NaN	5915500	2718	1670	15921
A0A8P0SI18	no	AHFIMNDPAGNSYLQNVYAPEDDPQMK	27	Unmodified	_AHFIMNDPAGNSYLQNVYAPEDDPQMK_	0	MULTI-MSMS	3	1022.46378	3064.36951	0.051811	76.553	0.50932	1.4211E-14	4.3801E-05	1	48.773	42571000	1389	1673	15938
A0A8I3MHD1	no	AHFNLDESGVLSLIK	15	Deamidation (NQ)	_AHFN(de)LDESGVLSLIK_	0	MULTI-MATCH	2	822.435595	1642.85664	1.9991	82.645	2.3387	0	NaN	0	NaN	81759000	1093	1674	15950
A0A8P0P700	no	AHFQNFPNGVTDFIK	15	Unmodified	_AHFQNFPNGVTDFIK_	0	MULTI-MSMS	2	867.933554	1733.85255	0.9631	67.396	0.81311	-1.4211E-14	3.0725E-05	1	128.08	32880000	1048	1675	15951
A0A8I3PX91	no	AHFSPR	6	Unmodified	_AHFSPR_	0	MULTI-MATCH	2	357.68773	713.360908	-1.8989	8.898	0.30604	0	NaN	0	NaN	8831200	3405	1676	15957
A0A8I3NRF5	no	AHGAVIPWEYFHLSPLR	17	Unmodified	_AHGAVIPWEYFHLSPLR_	0	MULTI-MSMS	4	499.016527	1992.037	0.36776	81.271	0.95296	1.4211E-14	1.942E-06	4	104.41	82877000	3447	1677	15968
A0A8C0N0W7	no	AHGGYSVFAGVGER	14	Unmodified	_AHGGYSVFAGVGER_	0	MSMS	2	703.844207	1405.67386	NaN	40.076	1	0	0.0040033	1	63.473		356	1678	15994
A0A8P0TBA3	no	AHGHCLHEIFLLR	13	Unmodified	_AHGHCLHEIFLLR_	0	MULTI-MSMS	4	401.463501	1601.8249	0.19076	36.763	0.74656	0	0.00057098	1	78.692	68752000	3643	1679	16018
A0A8P0TBA3	no	AHGHCLHEIFLLR	13	Unmodified	_AHGHCLHEIFLLR_	0	MULTI-MSMS	4	401.463501	1601.8249	-1.0583	37.451	1.4621	0	0.021778	2	40.113	25337000	3643	1679	16019
A0A8C0P3R9	no	AHGPGLEGGLVGK	13	Unmodified	_AHGPGLEGGLVGK_	0	MULTI-MSMS	2	596.327662	1190.64077	-3.4975	22.863	0.30459	0	0.001171	1	80.24	26407000	3517;3936	1682	16041
A0A8C0P3R9	no	AHGPGLEGGLVGKPAEFTIDTK	22	Unmodified	_AHGPGLEGGLVGKPAEFTIDTK_	1	MULTI-MSMS	2	1097.57877	2193.14298	0.27849	52.662	0.27262	7.1054E-15	5.7479E-11	1	113.65	15846000	3517;3936	1683	16054
Q28271	no	AHGQDLGTAGSCLR	14	Unmodified	_AHGQDLGTAGSCLR_	0	MULTI-MSMS	2	721.843881	1441.67321	-0.84959	20.417	0.3064	0	0.038004	1	42.001	1160700	244	1684	16060
A0A8C0NKI6	no	AHHLIGAGHSSEFKPMTQNEQK	22	Unmodified	_AHHLIGAGHSSEFKPMTQNEQK_	1	MULTI-MSMS	3	816.401002	2446.18118	0.37742	17.561	0.33834	0	2.6219E-06	1	90.316	8141300	2841	1686	16065
A0A8C0NUM0	no	AHHSGQEISSEYR	13	Unmodified	_AHHSGQEISSEYR_	0	MULTI-SECPEP	2	750.844936	1499.67532	-0.19679	10.975	0.16969	0	0.013895	1	79.974	4589000	2731	1687	16074
A0A8C0P3R9	no	AHIANPSGASTECFVTDNADGTYQVEYTPFEK	32	Unmodified	_AHIANPSGASTECFVTDNADGTYQVEYTPFEK_	0	MULTI-MSMS	3	1173.85969	3518.55724	-1.9864	74.179	0.23792	1.4211E-14	0.0027218	1	32.373	7958500	3517;3936	1688	16089
A0A8C0P3R9	no	AHIANPSGASTECFVTDNADGTYQVEYTPFEK	32	Unmodified	_AHIANPSGASTECFVTDNADGTYQVEYTPFEK_	0	MULTI-MSMS	3	1173.85969	3518.55724	0.034658	75.083	1.2934	0	1.5258E-31	3	130.32	158410000	3517;3936	1688	16090
A0A8C0P3R9	no	AHIANPSGASTECFVTDNADGTYQVEYTPFEK	32	Unmodified	_AHIANPSGASTECFVTDNADGTYQVEYTPFEK_	0	MULTI-MATCH	3	1173.85969	3518.55724	0.48493	76.672	0.2032	0	NaN	0	NaN	8843400	3517;3936	1688	16097
A0A8I3NZ15	no	AHIGKPAPPFQATAVVDGAFK	21	Unmodified	_AHIGKPAPPFQATAVVDGAFK_	1	MULTI-MSMS	4	531.291554	2121.13711	-1.4764	47.371	0.47735	-7.1054E-15	0.012906	1	30.863	3378500	3137	1689	16114
A0A8I3NZ15	no	AHIGKPAPPFQATAVVDGAFK	21	Unmodified	_AHIGKPAPPFQATAVVDGAFK_	1	MULTI-MSMS	4	531.291554	2121.13711	0.74084	52.999	1.6991	0	5.7792E-06	4	92.31	946130000	3137	1689	16115
A0A8I3N650	no	AHITLGCAGDVEPVQTGIDLLEIVR	25	Unmodified	_AHITLGCAGDVEPVQTGIDLLEIVR_	0	MULTI-MSMS	3	892.805693	2675.39525	-1.425	97.958	0.40757	0	1.9692E-11	1	104.81	113790000	3459	1692	16143
A0A8P0TCY6	no	AHLGIVSQEPILFDCSIAENIAYGDNSR	28	Unmodified	_AHLGIVSQEPILFDCSIAENIAYGDNSR_	0	MULTI-MSMS	3	1030.50474	3088.4924	1.3598	94.243	0.78076	0	0.0080263	1	27.686	26289000	1196	1694	16154
A0A8I3S4N6	no	AHLGTALK	8	Unmodified	_AHLGTALK_	0	MULTI-MATCH	2	405.745245	809.475937	0.53575	8.9745	0.74979	1.7764E-15	NaN	0	NaN	150150000	4491	1695	16164
A0A8P0NCR7	no	AHLLADVIENLECDPEHYQR	20	Unmodified	_AHLLADVIENLECDPEHYQR_	0	MSMS	3	808.053379	2421.13831	NaN	82.739	1	0	0.0066829	1	43.81		6366	1696	16170
A0A8C0Q6B5	no	AHLMEIQVNGGTVAEK	16	Unmodified	_AHLMEIQVNGGTVAEK_	0	MULTI-MSMS	2	848.937979	1695.8614	0.10407	40.152	1.4638	0	1.3866E-22	4	221.86	197800000	2294	1697	16191
A0A8C0Q6B5	no	AHLMEIQVNGGTVAEK	16	Oxidation (M)	_AHLM(ox)EIQVNGGTVAEK_	0	MULTI-MSMS	2	856.935436	1711.85632	1.291	29.296	0.44105	3.5527E-15	0.0013222	1	78.342	2975900	2294	1697	16203
A0A8C0Q6B5	no	AHLMEIQVNGGTVAEK	16	Deamidation (NQ)	_AHLMEIQVN(de)GGTVAEK_	0	MULTI-MSMS	2	849.429987	1696.84542	1.2584	44.89	0.74904	0	0.012472	1	64.55	13584000	2294	1697	16230
A0A8C0Q6B5	no	AHLMEIQVNGGTVAEK	16	Deamidation (NQ)	_AHLMEIQ(de)VNGGTVAEK_	0	MSMS	2	849.429987	1696.84542	NaN	41.524	1	0	0.034642	1	64.64		2294	1697	16231
A0A8C0Q6B5	no	AHLMEIQVNGGTVAEK	16	Deamidation (NQ)	_AHLMEIQVN(de)GGTVAEK_	0	MSMS	2	849.429987	1696.84542	NaN	47.707	1	0	1.2626E-15	1	136.24		2294	1697	16232
A0A8C0Q6B5	no	AHLMEIQVNGGTVAEK	16	Oxidation (M),Deamidation (NQ)	_AHLM(ox)EIQVN(de)GGTVAEK_	0	MULTI-MSMS	2	857.427444	1712.84033	-1.0472	32.774	0.37349	0	7.9539E-06	1	147.26	5160200	2294	1697	16252
A0A8C0RAM5	no	AHLVAVFNEYQR	12	Unmodified	_AHLVAVFNEYQR_	0	MULTI-MSMS	2	723.87805	1445.74155	0.041987	44.482	1.2589	0	0.00026795	2	114.5	39786000	4830	1701	16277
A0A8I3RWH7	no	AHMESDKHLEALYLFK	16	Unmodified	_AHMESDKHLEALYLFK_	1	MULTI-MSMS	4	483.747556	1930.96112	-0.18384	51.49	0.47634	0	0.0024898	1	55.186	12096000	5965	1702	16293
A0A8P0NLU9	no	AHNVPVLVCCETYK	14	Unmodified	_AHNVPVLVCCETYK_	0	MULTI-MATCH	2	845.408	1688.80145	0.54556	38.372	0.54414	0	NaN	0	NaN	22044000	5313;6377	1705	16314
Q2KM16	no	AHPGEFSICFTELQQK	16	Unmodified	_AHPGEFSICFTELQQK_	0	MULTI-MSMS	2	946.453993	1890.89343	0.41945	65.446	0.30492	1.4211E-14	6.1285E-07	1	145.09	73537000	4236	1706	16317
A0A8I3P240	no	AHQCGDDDKTRPLVK	15	Unmodified	_AHQCGDDDKTRPLVK_	2	MULTI-MSMS	2	870.42831	1738.84207	0.58104	9.1512	0.13609	0	0.00023354	1	143.79	3541100	6306	1709	16323
A0A8I3PMC9	no	AHQEMEVEQPCIQEVK	16	Unmodified	_AHQEMEVEQPCIQEVK_	0	MULTI-MSMS	2	977.9535	1953.89245	-1.2103	37.396	0.64504	0	4.6788E-17	2	198.37	21403000	4990	1710	16330
A0A8P0TAW7	no	AHQLWLSVEALK	12	Unmodified	_AHQLWLSVEALK_	0	MULTI-MSMS	2	697.893169	1393.77178	0.16437	62.811	0.37282	-7.1054E-15	0.042646	1	43.297	6408200	1559;1748;5700	1712	16341
A0A8C0S5Y6	no	AHQSHSAEIESQIDR	15	Unmodified	_AHQSHSAEIESQIDR_	0	MULTI-MATCH	2	854.405889	1706.79722	0.42348	16.999	0.271	-3.5527E-15	NaN	0	NaN	2768100	5325	1714	16355
A0A8I3S1Q9	no	AHQVTDESLESTR	13	Unmodified	_AHQVTDESLESTR_	0	MULTI-MSMS	2	736.852426	1471.6903	-1.0481	17.741	0.30539	0	4.1298E-05	1	132.76	15240000	5105	1715	16365
A0A8I3NRM8	no	AHQVVEDGYEFFAK	14	Unmodified	_AHQVVEDGYEFFAK_	0	MULTI-MSMS	2	820.391187	1638.76782	0.80476	55.578	1.3594	7.1054E-15	6.3738E-09	3	184.34	234510000	3856;305	1716	16377
A0A8C0THV4	no	AHSAAQPPEFDSGVETFSIHADKPK	25	Unmodified	_AHSAAQPPEFDSGVETFSIHADKPK_	1	MULTI-MSMS	3	889.433024	2665.27724	-0.42638	45.936	0.61221	0	1.293E-05	1	67.239	10944000	733	1717	16384
A0A8I3PPA0	no	AHSADVFHTFR	11	Unmodified	_AHSADVFHTFR_	0	MULTI-MSMS	2	644.315086	1286.61562	-1.5073	25.425	0.44179	0	0.019442	2	54.539	8263700	5323	1718	16391
A0A8C0RBE7	no	AHSPMIAVGSDDSSPNAMAK	20	Unmodified	_AHSPMIAVGSDDSSPNAMAK_	0	MULTI-MSMS	2	993.456407	1984.89826	-1.0189	35.48	0.44433	0	0.00016944	1	70.622	8275700	873	1721	16413
A0A8I3P9Y9	no	AHSSMVGVSLPQK	13	Unmodified	_AHSSMVGVSLPQK_	0	MULTI-MSMS	2	670.853187	1339.69182	0.61425	26.133	1.3578	0	2.4874E-20	2	245.08	48552000	5736	1723	16430
A0A8I3P9Y9	no	AHSSMVGVSLPQK	13	Unmodified	_AHSSMVGVSLPQK_	0	MULTI-MSMS	3	447.571216	1339.69182	-0.4836	26.13	0.40671	0	0.064594	1	22.55	4268700	5736	1723	16431
A0A8C0NA35	no	AHTDSLNTLVALHQLYQYTQK	21	Unmodified	_AHTDSLNTLVALHQLYQYTQK_	0	MULTI-MSMS	3	815.423801	2443.24957	-1.8814	79.729	0.74837	0	0.00021298	2	50.801	32571000	2190	1725	16457
A0A8C0PF77	no	AHTSSTQLQEELEK	14	Unmodified	_AHTSSTQLQEELEK_	0	MULTI-SECPEP	2	800.894291	1599.77403	-0.28137	24.997	0.57767	0	0.06429	1	52.788	41744000	3949	1728	16468
Q9ZZ58	no	AHVEAPIAGSMVLAAVLLK	19	Unmodified	_AHVEAPIAGSMVLAAVLLK_	0	MULTI-MSMS	3	630.70089	1889.08084	-0.20946	94.995	0.6105	0	1.5151E-09	1	130.29	74874000	338	1729	16485
Q9ZZ58	no	AHVEAPIAGSMVLAAVLLK	19	Unmodified	_AHVEAPIAGSMVLAAVLLK_	0	MULTI-MSMS	2	945.547696	1889.08084	-0.016896	95.022	0.20377	0	0.0022013	1	49.081	16477000	338	1729	16486
A0A8C0STJ7	no	AHVLAASVEQATENFLEK	18	Unmodified	_AHVLAASVEQATENFLEK_	0	MULTI-MSMS	2	979.004904	1955.99526	0.46784	78.821	0.71274	0	3.4707E-08	1	119.39	32188000	5644	1731	16504
A0A8C0RY55	no	AHVSPHEMLQAVVLCSK	17	Unmodified	_AHVSPHEMLQAVVLCSK_	0	MULTI-MSMS	2	953.487313	1904.96007	1.21	52.184	0.27008	0	2.8224E-06	1	119.77	13527000	1855	1732	16513
A0A8C0YW86	no	AHVTHPELK	9	Unmodified	_AHVTHPELK_	0	MULTI-MSMS	2	516.285266	1030.55598	-0.58066	9.1348	0.34117	0	0.0033668	1	98.933	3669100	4766	1733	16518
A0A8C0YW86	no	AHVTHPELK	9	Unmodified	_AHVTHPELK_	0	MULTI-MATCH	2	516.285266	1030.55598	-6.6441	9.7964	0.27314	0	NaN	0	NaN	6923100	4766	1733	16523
A0A8P0T542	no	AHVVPCFDASK	11	Unmodified	_AHVVPCFDASK_	0	MULTI-MSMS	3	410.869374	1229.58629	0.27008	23.929	0.57677	3.5527E-15	0.01591	1	46.73	345100000	6595;2676	1734	16533
A0A8I3P8S9	no	AIADTGANVIVTGGK	15	Unmodified	_AIADTGANVIVTGGK_	0	MULTI-MSMS	2	693.882998	1385.75144	1.2447	40.383	1.5643	0	5.8412E-05	2	117.23	164440000	2718	1736	16549
A0A8P0NZ76	no	AIADWYNEK	9	Unmodified	_AIADWYNEK_	0	MULTI-MSMS	2	555.266739	1108.51892	-0.36594	49.57	0.88126	0	0.0078514	2	82.279	11589000	6205	1737	16563
A0A8C0N0W7	no	AIAELGIYPAVDPLDSTSR	19	Unmodified	_AIAELGIYPAVDPLDSTSR_	0	MULTI-MSMS	2	994.520387	1987.02622	-1.0452	88.432	1.4962	1.4211E-14	3.0229E-07	2	107.14	233380000	356	1739	16579
A0A8C0MKC0	no	AIAFFQQQPR	10	Unmodified	_AIAFFQQQPR_	0	MULTI-MSMS	2	603.324922	1204.63529	2.3954	52.417	0.4758	0	0.00079658	3	114.6	141900000	1505	1740	16591
A0A8I3PKD6	no	AIAGQGVDCSAIMGVLTNR	19	Unmodified	_AIAGQGVDCSAIMGVLTNR_	0	MULTI-MSMS	3	644.992515	1931.95572	1.7236	83.168	0.57751	-1.4211E-14	0.021557	2	27.324	12214000	5423	1744	16612
A0A8C0MVQ9	no	AIAHYEQSADYYK	13	Unmodified	_AIAHYEQSADYYK_	0	MULTI-MSMS	2	779.862263	1557.70997	-0.33184	28	0.81503	3.5527E-15	2.4656E-05	1	148.28	8124500	1881	1746	16623
A0A8C0MVQ9	no	AIAHYEQSADYYKGEESNSSANK	23	Unmodified	_AIAHYEQSADYYKGEESNSSANK_	1	MULTI-MSMS	3	854.71749	2561.13064	0.74375	25.441	0.5787	3.5527E-15	1.7334E-17	1	126.04	26414000	1881	1747	16638
A0A8C0TUV1	no	AIALSLAESNR	11	Unmodified	_AIALSLAESNR_	0	MULTI-MSMS	2	572.81967	1143.62479	-0.36026	41.942	0.37553	0	0.0022381	1	84.213	6362400	1637	1751	16657
A0A8C0TUV1	no	AIALSLAESNR	11	Unmodified	_AIALSLAESNR_	0	MULTI-SECPEP	2	572.81967	1143.62479	0.29943	42.273	0.54362	-7.1054E-15	0.034422	1	72.643	2608000	1637	1751	16658
A0A8C0MQP2	no	AIAMSLGQDIPMDQR	15	Unmodified	_AIAMSLGQDIPMDQR_	0	MULTI-MSMS	2	823.405457	1644.79636	-1.006	66.992	0.71109	0	3.7457E-07	1	150.06	25080000	1708	1752	16668
A0A8I3N153	no	AIANECQANFISIK	14	Unmodified	_AIANECQANFISIK_	0	MULTI-MSMS	2	789.900865	1577.78718	-0.22555	54.321	1.0873	0	6.5969E-06	1	147.19	551860000	2730	1753	16680
A0A8I3N153	no	AIANECQANFISIK	14	Unmodified	_AIANECQANFISIK_	0	MSMS	2	789.900865	1577.78718	NaN	59.337	1	0	0.030955	1	47.302		2730	1753	16681
A0A8I3N153	no	AIANECQANFISIK	14	Unmodified	_AIANECQANFISIK_	0	MULTI-MATCH	2	789.900865	1577.78718	-1.7037	58.315	0.71241	0	NaN	0	NaN	5923300	2730	1753	16684
A0A8I3N153	no	AIANECQANFISIK	14	Deamidation (NQ)	_AIAN(de)ECQANFISIK_	0	MULTI-MSMS	2	790.392873	1578.77119	-0.92446	59.46	0.50933	0	0.0012591	1	107.18	10151000	2730	1753	16691
A0A8I3N7Q9	no	AIANHSVYCSTK	12	Unmodified	_AIANHSVYCSTK_	0	MULTI-MSMS	2	675.827169	1349.63978	0.32649	12.908	0.57907	0	2.843E-12	1	234.92	40846000	2875	1754	16701
A0A8C0Z5N9	no	AIANVPPIQEK	11	Unmodified	_AIANVPPIQEK_	0	MULTI-MATCH	2	590.340238	1178.66592	0.16785	32.205	0.54248	0	NaN	0	NaN	6602200	6300	1755	16715
A0A8C0RCS9	no	AIATELLHLGCNVVIASR	18	Unmodified	_AIATELLHLGCNVVIASR_	0	MULTI-MSMS	3	646.359415	1936.05642	0.82646	85.426	0.33998	1.4211E-14	3.4106E-05	2	84.375	21806000	4868	1758	16725
A0A8P0S988	no	AIATPNQGVWDMR	13	Unmodified	_AIATPNQGVWDMR_	0	MULTI-MATCH	2	729.861543	1457.70853	2.786	61.797	0.47578	0	NaN	0	NaN	14197000	3095	1759	16729
A0A8I3PU76	no	AIAVLTSGGDAQGMNAAVR	19	Unmodified	_AIAVLTSGGDAQGMNAAVR_	0	MULTI-MSMS	2	901.464892	1800.91523	-0.39616	52.976	0.30655	0	1.1029E-15	1	168.02	25592000	210	1761	16739
A0A8C0QJD0	no	AIAYLFPSGLFEK	13	Unmodified	_AIAYLFPSGLFEK_	0	MULTI-MSMS	2	728.397753	1454.78095	0.32472	95.935	0.50842	1.4211E-14	0.0034972	1	67.726	53491000	4697	1762	16749
A0A8I3P636	no	AICALDLAPEVGK	13	Unmodified	_AICALDLAPEVGK_	0	MULTI-SECPEP	2	678.86322	1355.71189	1.9652	64.294	0.91796	0	0.034156	1	63.408	12921000	5085	1763	16756
A0A8I3NBZ5	no	AICEAYKEDYHK	12	Unmodified	_AICEAYKEDYHK_	1	MULTI-MSMS	2	763.850841	1525.68713	-0.12272	17.395	0.37353	0	0.00080456	1	121.36	57109000	1010	1765	16768
A0A8C0S9B9	no	AICLDHAK	8	Unmodified	_AICLDHAK_	0	MULTI-MSMS	2	464.23947	926.464386	-0.053141	11.924	0.40663	0	0.023178	1	75.243	15135000	5367	1768	16792
A0A8C0LUS7	no	AICTEAGLMALR	12	Unmodified	_AICTEAGLMALR_	0	MULTI-MSMS	2	653.336315	1304.65808	-1.1189	60.303	1.9367	7.1054E-15	0.00035199	2	105.52	354600000	465	1769	16809
A0A8C0LUS7	no	AICTEAGLMALR	12	Oxidation (M)	_AICTEAGLM(ox)ALR_	0	MULTI-MSMS	2	661.333772	1320.65299	-1.6495	48.123	0.40838	0	0.053558	1	56.013	4894200	465	1769	16814
A0A8C0PZQ4	no	AIDDSSASISLAQLTK	16	Unmodified	_AIDDSSASISLAQLTK_	0	MULTI-MSMS	2	810.427967	1618.84138	4.2901	69.092	0.23783	0	0.00025185	1	82.069	17192000	3443	1771	16824
A0A8P0NGV9	no	AIDENNESTACFLIR	15	Unmodified	_AIDENNESTACFLIR_	0	MULTI-MSMS	2	876.914701	1751.81485	1.0359	62.778	0.67709	0	3.9847E-05	2	124.1	18126000	6056;6362	1772	16837
A0A8C0RP85	no	AIDGQQTIIACIESHQFQPK	20	Unmodified	_AIDGQQTIIACIESHQFQPK_	0	MULTI-MSMS	3	762.051198	2283.13177	0.16312	78.375	1.651	1.4211E-14	1.0572E-07	5	106.16	471500000	5082	1774	16860
A0A8C0RP85	no	AIDGQQTIIACIESHQFQPK	20	Unmodified	_AIDGQQTIIACIESHQFQPK_	0	MULTI-MSMS	3	762.051198	2283.13177	-2.6337	79.447	0.51085	0	0.00038153	1	51.566	18277000	5082	1774	16861
A0A8C0RD92	no	AIDLFTDAIK	10	Unmodified	_AIDLFTDAIK_	0	MULTI-MSMS	2	553.808239	1105.60193	-0.11118	72.236	1.2541	0	0.0031917	2	87.308	323420000	4880	1776	16875
A0A8C0TS59	no	AIDVPGQVQVYELQPR	16	Unmodified	_AIDVPGQVQVYELQPR_	0	MULTI-MSMS	2	906.48615	1810.95775	1.6767	70.483	0.98215	0	7.9684E-06	1	124.6	41182000	6133	1779	16894
A0A8I3NM71	no	AIEALKEFNEDGALAVLQQFK	21	Unmodified	_AIEALKEFNEDGALAVLQQFK_	1	MULTI-MSMS	3	778.749514	2333.22671	-0.19685	97.471	0.73335	0	2.04E-11	2	116.6	374730000	4751;2923	1782	16916
A0A8P0PHU9	no	AIEDEGGNPDEIEITSEGNK	20	Unmodified	_AIEDEGGNPDEIEITSEGNK_	0	MULTI-MSMS	2	1058.97948	2115.9444	-0.65936	50.816	0.3743	0	2.8436E-07	2	105.03	12212000	6441	1784	16931
A0A8I3PQU6	no	AIEDFNQSSQQEK	13	Unmodified	_AIEDFNQSSQQEK_	0	MULTI-MSMS	2	762.352259	1522.68997	-0.92719	24.816	0.57837	0	3.7072E-20	1	242.59	39864000	3581	1785	16939
A0A8I3PQU6	no	AIEDFNQSSQQEK	13	Unmodified	_AIEDFNQSSQQEK_	0	MULTI-MATCH	2	762.352259	1522.68997	2.9025	26.291	1.0874	0	NaN	0	NaN	7941300	3581	1785	16943
A0A8C0NEZ8	no	AIEDSDTLQETMEEYMNKPTF	21	Unmodified	_AIEDSDTLQETMEEYMNKPTF_	1	MULTI-MSMS	3	831.366301	2491.07707	-0.5905	99.513	0.30474	0	0.00028233	1	53.359	65208000	2618	1786	16953
A0A8C0QA20	no	AIEEGIPAFTCEEYVK	16	Unmodified	_AIEEGIPAFTCEEYVK_	0	MULTI-MSMS	2	928.44276	1854.87097	0.42384	72.79	1.5941	0	0.0015991	2	63.473	25040000	4636	1787	16966
A0A8P0NWF3	no	AIEEGTLEEIEEEVR	15	Unmodified	_AIEEGTLEEIEEEVR_	0	MULTI-MSMS	2	873.425621	1744.83669	1.5168	83.8	0.54218	0	1.1464E-07	2	164.9	57733000	5746	1788	16978
A0A8I3NLK6	no	AIEEGVNHMWTVSAFQQHPR	20	Unmodified	_AIEEGVNHMWTVSAFQQHPR_	0	MULTI-MSMS	3	779.711288	2336.11203	-0.62365	56.026	0.47634	0	1.8452E-07	1	101.49	35617000	2066	1789	16990
A0A8I3NTY8	no	AIEEGVSHMWTVSAFQQHPR	20	Unmodified	_AIEEGVSHMWTVSAFQQHPR_	0	MULTI-MSMS	3	770.707655	2309.10113	-0.58531	60.022	0.85083	-7.1054E-15	2.988E-11	2	116.82	59678000	847	1790	17002
A0A8I3MSC7	no	AIEENLEPWPQAWDDSLINGSPLLHDPSASINK	33	Unmodified	_AIEENLEPWPQAWDDSLINGSPLLHDPSASINK_	0	MULTI-MATCH	3	1219.60043	3655.77946	-0.41009	99.691	0.20292	0	NaN	0	NaN	54503000	4297	1791	17018
A0A8I3S2J1	no	AIEFLNNPPEEAPR	14	Unmodified	_AIEFLNNPPEEAPR_	0	MULTI-MSMS	2	798.904462	1595.79437	2.4852	57.316	0.71332	0	3.1479E-05	1	135.99	49055000	4016;6098	1792	17025
E2QV81	no	AIEIDEQQGCK	11	Unmodified	_AIEIDEQQGCK_	0	MULTI-MSMS	2	645.803359	1289.59217	-0.64417	22.864	0.27019	0	0.00015742	1	132.9	5037100	4072	1793	17033
A0A8C0RD92	no	AIEINPDSAQPYK	13	Unmodified	_AIEINPDSAQPYK_	0	MULTI-MSMS	2	723.367181	1444.71981	1.4486	42.077	2.277	7.1054E-15	0.00015849	2	104.79	191090000	4880	1794	17047
A0A8P0NKA3	no	AIELNPANAVYFCNR	15	Unmodified	_AIELNPANAVYFCNR_	0	MULTI-MSMS	2	876.430321	1750.84609	2.7218	71.329	1.3242	1.4211E-14	3.5283E-07	3	151.22	149170000	1719	1798	17070
A0A8P0PNK7	no	AIELSLQEQK	10	Unmodified	_AIELSLQEQK_	0	MULTI-MSMS	2	579.821878	1157.6292	-0.12101	40.248	0.47809	-7.1054E-15	0.00042487	2	140.5	11728000	6570	1799	17084
A0A8I3MPP6	no	AIENQEHR	8	Unmodified	_AIENQEHR_	0	MULTI-MATCH	2	498.746505	995.478456	-0.46808	8.4694	0.16818	0	NaN	0	NaN	31252000	670	1801	17097
A0A8C0PZA5	no	AIEPPPLDAVIEAEHTLR	18	Unmodified	_AIEPPPLDAVIEAEHTLR_	0	MULTI-MSMS	3	657.689707	1970.04729	-0.011257	84.07	1.7309	-1.4211E-14	4.6697E-05	3	81.157	99544000	705	1802	17104
A0A8P0NI52	no	AIEPQNEEADENYNSVNTR	19	Unmodified	_AIEPQNEEADENYNSVNTR_	0	MULTI-MSMS	2	1096.98817	2191.96178	0.077417	36.997	0.27053	0	3.6146E-22	1	192.86	33518000	935	1803	17116
A0A8I3QAU5	no	AIEQADLLQEEAETPR	16	Unmodified	_AIEQADLLQEEAETPR_	0	MULTI-MSMS	2	906.952337	1811.89012	-0.39529	57.917	0.61031	0	1.0814E-05	1	120.14	17546000	1486	1804	17128
A0A8I3QAU5	no	AIEQADLLQEEAETPR	16	Deamidation (NQ)	_AIEQ(de)ADLLQEEAETPR_	0	MSMS	2	907.444345	1812.87414	NaN	58.239	1	0	0.0042827	1	78.324		1486	1804	17131
A0A8I3MGM6	no	AIEQADLLQEEDESPR	16	Unmodified	_AIEQADLLQEEDESPR_	0	MULTI-MSMS	2	921.939427	1841.8643	0.86732	53.334	0.54194	0	9.7818E-26	2	225.33	94094000	3601	1805	17141
A0A8C0NE40	no	AIEQESQISLK	11	Unmodified	_AIEQESQISLK_	0	MULTI-MSMS	2	623.337892	1244.66123	2.8232	37.731	0.40767	0	0.003526	1	76.679	11985000	2544	1806	17153
A0A8C0QAU4	no	AIESMEHQLSELK	13	Unmodified	_AIESMEHQLSELK_	0	MULTI-MSMS	2	757.879598	1513.74464	4.4111	51.207	0.23737	0	0.0001666	1	102.05	11880000	4645;6361	1807	17159
A0A8I3N2V0	no	AIESSPDKR	9	Unmodified	_AIESSPDKR_	1	MULTI-MATCH	2	501.764363	1001.51417	4.8433	8.6686	0.27096	0	NaN	0	NaN	7211000	6197	1808	17166
A0A8C0S9M1	no	AIETALDCLK	10	Unmodified	_AIETALDCLK_	0	MSMS	2	567.297181	1132.57981	NaN	52.261	1	0	0.0067646	1	76.827		2642	1810	17177
A0A8P0ST92	no	AIFASGSPFDPVTLPNGR	18	Unmodified	_AIFASGSPFDPVTLPNGR_	0	MULTI-MSMS	2	923.478325	1844.9421	1.0981	83.941	0.71088	0	9.078E-13	2	162.22	90188000	1518	1812	17191
A0A8P0ST92	no	AIFASGSPFDPVTLPNGR	18	Deamidation (NQ)	_AIFASGSPFDPVTLPN(de)GR_	0	MSMS	2	923.970333	1845.92611	NaN	87.988	1	0	0.004129	1	63.727		1518	1812	17206
A0A8P0ST92	no	AIFASGSPFDPVTLPNGR	18	Deamidation (NQ)	_AIFASGSPFDPVTLPN(de)GR_	0	MULTI-MATCH	2	923.970333	1845.92611	3.4631	91.029	0.3129	0	NaN	0	NaN	25078000	1518	1812	17208
A0A8I3MTN8	no	AIFDTPDEDPNYNPLPEERPGGFAWGEGQR	30	Unmodified	_AIFDTPDEDPNYNPLPEERPGGFAWGEGQR_	1	MULTI-MSMS	3	1125.51648	3373.5276	1.1572	88.277	1.0546	0	0.00039433	2	37.637	17279000	3438	1814	17225
A0A8C0TTC2	no	AIFMIPTNPPPTFR	14	Unmodified	_AIFMIPTNPPPTFR_	0	MULTI-MSMS	2	801.429061	1600.84357	2.9831	83.308	1.1851	0	0.013055	1	50.108	64797000	6140	1817	17243
A0A8I3MGN1	no	AIFPQNGLVVSSVDVQSVEPVDQR	24	Unmodified	_AIFPQNGLVVSSVDVQSVEPVDQR_	0	MULTI-MSMS	3	861.785287	2582.33403	0.91171	85.604	0.6808	0	7.5503E-06	2	70.315	154800000	5569	1818	17260
A0A8P0P2R9	no	AIFQEVHVQSLPQVDR	16	Unmodified	_AIFQEVHVQSLPQVDR_	0	MSMS	2	933.497049	1864.97955	NaN	60.77	1	0	0.0028747	1	61.532		5126	1819	17263
A0A8I3NFI4	no	AIFSSGAVLYK	11	Unmodified	_AIFSSGAVLYK_	0	MULTI-MSMS	2	578.324057	1154.63356	0.11747	55.183	0.84989	-7.1054E-15	0.0015934	1	88.948	111190000	1912	1822	17282
A0A8C0RX08	no	AIGIGAYLVR	10	Unmodified	_AIGIGAYLVR_	0	MULTI-MSMS	2	516.813659	1031.61277	0.22133	65.523	0.57749	0	0.0004162	1	128.57	35306000	3663	1830	17324
A0A8P0SQ83	no	AIGNEVTVDKWEPLLNNLGHVCR	23	Unmodified	_AIGNEVTVDKWEPLLNNLGHVCR_	1	MULTI-MSMS	3	878.786745	2633.3384	1.1329	81.746	0.27285	0	0.012598	1	31.621	20636000	6209	1832	17333
A0A8P0SC38	no	AIGNTELENK	10	Unmodified	_AIGNTELENK_	0	MULTI-MSMS	2	544.782753	1087.55095	1.3637	18.606	0.31829	0	0.0015304	1	101.72	59786000	5185	1834	17350
A0A8I3QBG5	no	AIGPHDVLATLLNNLK	16	Unmodified	_AIGPHDVLATLLNNLK_	0	MULTI-MSMS	2	844.988329	1687.9621	0.3249	98.537	0.6479	0	6.611E-18	1	199.82	68287000	1782	1836	17365
A0A8C0NHD1	no	AIGSASEGAQSSLQEVYHK	19	Unmodified	_AIGSASEGAQSSLQEVYHK_	0	MULTI-MSMS	3	654.656954	1960.94903	0.051378	39.548	0.60864	7.1054E-15	2.6953E-05	2	87.287	321630000	2709	1838	17384
A0A8C0PE22	no	AIGTACTLDK	10	Unmodified	_AIGTACTLDK_	0	MULTI-MSMS	2	525.268424	1048.5223	-1.9643	21.011	0.37327	0	0.0035054	1	86.136	9163800	3353	1839	17396
A0A8I3PIA7	no	AIGTDEDLAHSSIR	14	Unmodified	_AIGTDEDLAHSSIR_	0	MULTI-MSMS	2	742.870619	1483.72669	0.79716	31.424	0.44114	-3.5527E-15	0.00016049	1	99.215	11744000	5291	1841	17413
A0A8C0SX68	no	AIGTEPDSDVLSEIMHSFAK	20	Unmodified	_AIGTEPDSDVLSEIMHSFAK_	0	MULTI-MSMS	3	716.349021	2146.02524	-1.3786	98.945	0.91601	0	0.025081	1	23.912	33278000	5699	1842	17422
A0A8P0SB20	no	AIGVLTSGGDAQGMNAAVR	19	Unmodified	_AIGVLTSGGDAQGMNAAVR_	0	MULTI-MSMS	2	894.457067	1786.89958	-0.77578	52.368	1.0859	0	5.3209E-09	1	124.86	556780000	744;3976	1844	17439
A0A8P0SB20	no	AIGVLTSGGDAQGMNAAVR	19	Unmodified	_AIGVLTSGGDAQGMNAAVR_	0	MULTI-MATCH	2	894.457067	1786.89958	-0.83529	55.591	0.30657	0	NaN	0	NaN	9806000	744;3976	1844	17443
A0A8P0SB20	no	AIGVLTSGGDAQGMNAAVR	19	Oxidation (M)	_AIGVLTSGGDAQGM(ox)NAAVR_	0	MULTI-MSMS	2	902.454524	1802.8945	0.13577	38.806	0.30695	0	5.5184E-09	1	136.38	32023000	744;3976	1844	17450
A0A8C0M3S5	no	AIGVSNFNHK	10	Unmodified	_AIGVSNFNHK_	0	MULTI-MSMS	2	543.788173	1085.56179	-0.23442	19.777	0.7163	0	0.0028082	1	90.37	2986900	794	1845	17462
A0A8I3P2L6	no	AIGVSNFNHLQIEK	14	Unmodified	_AIGVSNFNHLQIEK_	0	MULTI-MSMS	2	785.422822	1568.83109	-2.0757	50.683	1.2918	0	5.9688E-05	1	130.1	152860000	4976	1846	17480
A0A8C0SXJ4	no	AIHLPAETMR	10	Unmodified	_AIHLPAETMR_	0	MULTI-MSMS	3	380.206098	1137.59646	-0.37566	31.427	0.84753	0	0.051095	1	30.612	7680900	4264	1847	17489
A0A8I3PFD4	no	AIHNPMIQK	9	Unmodified	_AIHNPMIQK_	0	MULTI-MSMS	2	526.289494	1050.56443	-0.019143	16.899	0.5418	0	0.0014369	1	137.18	9193000	3930	1849	17506
A0A8I3S4A5	no	AIHQQILLLR	10	Unmodified	_AIHQQILLLR_	0	MULTI-MSMS	3	402.255669	1203.74518	-0.26001	39.663	0.26987	0	0.0003643	1	113.71	10506000	1785	1850	17518
A0A8P0NVX2	no	AIHTAPVATMAFDPTSTLLATGGCDGAVR	29	Unmodified	_AIHTAPVATMAFDPTSTLLATGGCDGAVR_	0	MULTI-MSMS	3	967.812631	2900.41606	0.10127	81.487	0.40743	0	4.8996E-20	1	115.55	87956000	6445	1851	17532
A0A8P0NVX2	no	AIHTAPVATMAFDPTSTLLATGGCDGAVR	29	Unmodified	_AIHTAPVATMAFDPTSTLLATGGCDGAVR_	0	MULTI-MATCH	4	726.111292	2900.41606	-0.7516	81.469	0.30595	-1.4211E-14	NaN	0	NaN	20392000	6445	1851	17536
A0A8I3RZM8	no	AIIAPHAGYTYCGSCAAHAYK	21	Unmodified	_AIIAPHAGYTYCGSCAAHAYK_	0	MULTI-MSMS	4	571.267487	2281.04084	0.45385	35.869	1.1209	-7.1054E-15	0.0048568	2	35.159	104460000	3090	1853	17543
A0A8I3RZM8	no	AIIAPHAGYTYCGSCAAHAYK	21	Unmodified	_AIIAPHAGYTYCGSCAAHAYK_	0	MULTI-MSMS	3	761.354224	2281.04084	-0.35007	35.884	0.23636	0	0.010896	1	30.881	6861000	3090	1853	17544
A0A8I3PYS5	no	AIIEEYLHLNDMK	13	Unmodified	_AIIEEYLHLNDMK_	0	MULTI-MSMS	2	794.905616	1587.79668	-1.6911	71.672	1.5594	1.4211E-14	2.4164E-08	1	189.58	136610000	2053	1855	17564
A0A8I3PNN7	no	AIIIFVPVPQLK	12	Unmodified	_AIIIFVPVPQLK_	0	MULTI-MSMS	2	669.431399	1336.84824	-0.014527	92.852	2.1008	0	0.00081292	3	90.657	670270000	4468	1856	17592
A0A8I3PNN7	no	AIIIFVPVPQLK	12	Unmodified	_AIIIFVPVPQLK_	0	MULTI-MSMS	3	446.623358	1336.84824	-0.017227	92.825	1.0509	0	0.0061849	2	55.314	19302000	4468	1856	17593
A0A8P0N9X4	no	AIIKPQYVDQIPK	13	Unmodified	_AIIKPQYVDQIPK_	1	MULTI-MSMS	2	756.942859	1511.87116	0.13433	43.968	1.8327	0	0.00058635	2	115	24326000	6573;6418	1858	17611
A0A8I3PHW1	no	AIIPSHLAYGK	11	Unmodified	_AIIPSHLAYGK_	0	MULTI-MSMS	2	585.337498	1168.66044	-2.5755	36.03	0.57613	0	0.019595	1	54.416	16953000	6127	1861	17636
A0A8I3PHW1	no	AIIPSHLAYGK	11	Unmodified	_AIIPSHLAYGK_	0	MULTI-MSMS	3	390.560758	1168.66044	1.6215	36.025	1.6668	0	0.023768	1	41.689	327110000	6127	1861	17637
A0A8I3N7Q9	no	AIIQVSQIVAR	11	Unmodified	_AIIQVSQIVAR_	0	MULTI-MSMS	2	599.36933	1196.72411	-0.046775	55.071	0.37299	0	0.0096198	1	62.558	38564000	2875	1862	17654
A0A8I3SCB6	no	AIITALGVDR	10	Unmodified	_AIITALGVDR_	0	MSMS	2	514.808574	1027.60259	NaN	49.653	1	0	0.055395	1	47.198		3764	1863	17658
A0A8C0N5A7	no	AIKPTLGLIDPLHTLHMPDR	20	Unmodified	_AIKPTLGLIDPLHTLHMPDR_	1	MULTI-MSMS	5	448.454365	2237.23544	-0.0048463	69.17	0.61241	0	0.0013503	1	46.702	20169000	2232	1866	17676
A0A8C0Q6J6	no	AILCLLLGGVER	12	Unmodified	_AILCLLLGGVER_	0	MULTI-MSMS	2	657.384122	1312.75369	0.51582	93.481	0.71154	0	0.00031643	1	110.14	30892000	3042	1868	17690
A0A8C0TA90	no	AILDQQVLAEELTTK	15	Unmodified	_AILDQQVLAEELTTK_	0	MULTI-MSMS	2	836.46181	1670.90907	-0.24327	78.994	0.64435	0	0.00048914	1	82.774	22034000	3272;5880	1869	17703
A0A8C0YS41	no	AILDSETGLLFLSLE	15	Unmodified	_AILDSETGLLFLSLE_	0	MULTI-MSMS	2	810.940179	1619.8658	-0.11402	111.58	0.37465	1.4211E-14	0.0074891	2	54.066	11730000	6188;3979	1870	17714
A0A8I3SBI9	no	AILEDIHVNLFTR	13	Unmodified	_AILEDIHVNLFTR_	0	MULTI-MSMS	2	770.92774	1539.84093	-1.6435	78.84	1.3451	0	0.0018031	1	73.951	47895000	5490	1871	17735
A0A8I3SBI9	no	AILEDIHVNLFTR	13	Unmodified	_AILEDIHVNLFTR_	0	MULTI-MSMS	3	514.287586	1539.84093	0.58988	78.848	0.67836	0	0.00063977	1	76.262	14871000	5490	1871	17736
A0A8I3N8D9	no	AILEMEQYIR	10	Unmodified	_AILEMEQYIR_	0	MULTI-MSMS	2	633.331556	1264.64856	-3.933	70.145	0.81305	0	0.0089416	1	71.379	32859000	3720	1872	17746
A0A8P0NSK8	no	AILEQISAHGQK	12	Unmodified	_AILEQISAHGQK_	0	MSMS	2	647.859326	1293.7041	NaN	25.972	1	0	0.00022655	1	103.19		6625;4132	1873	17753
A0A8C0TB14	no	AILILDNDGDR	11	Unmodified	_AILILDNDGDR_	0	MULTI-MSMS	2	607.822409	1213.63027	-0.39763	52.315	0.54236	0	0.00016651	1	145.92	123860000	5175	1876	17769
A0A8P0TIK2	no	AILLAVLPMSLLSVGK	16	Unmodified	_AILLAVLPMSLLSVGK_	0	MULTI-MSMS	2	813.007144	1623.99974	-0.55849	106.26	0.27419	1.4211E-14	0.0051112	1	54.471	2663400	5114	1877	17787
A0A8P0T340	no	AILNPLCQVDYR	12	Unmodified	_AILNPLCQVDYR_	0	MULTI-MSMS	2	731.379568	1460.74458	-2.354	67.543	0.60929	0	0.00064826	1	94.297	129920000	6105	1880	17812
A0A8I3RZP8	no	AILQNEPLTTVAVLK	15	Unmodified	_AILQNEPLTTVAVLK_	0	MULTI-MSMS	2	805.479805	1608.94506	-1.9068	70.773	0.57734	1.4211E-14	0.019998	1	46.068	37568000	4442;6603	1882	17822
A0A8I3PCS1	no	AILQNHTDFKDK	12	Unmodified	_AILQNHTDFKDK_	1	MULTI-MSMS	2	715.37534	1428.73613	0.58473	17.381	0.23831	0	0.00078712	1	121.6	8386200	5740	1883	17828
A0A8I3MIF5	no	AILQQLGLNSTCDDSILVK	19	Unmodified	_AILQQLGLNSTCDDSILVK_	0	MULTI-MSMS	2	1044.5539	2087.09326	-1.0151	85.001	0.20425	0	0.03065	1	31.989	6854800	2836	1884	17831
A0A8I3MZ16	no	AILSHLVK	8	Unmodified	_AILSHLVK_	0	MULTI-MSMS	2	440.78437	879.554188	0.53559	23.623	0.30668	0	0.044891	1	60.799	4516600	4561	1885	17834
A0A8C0SU42	no	AILSSILEEQK	11	Unmodified	_AILSSILEEQK_	0	MULTI-MSMS	2	615.850635	1229.68672	-0.89112	63.481	0.78079	0	0.00051665	2	114.89	27215000	5650	1887	17850
A0A8C0RC87	no	AILTMTQLYK	10	Unmodified	_AILTMTQLYK_	0	MULTI-MSMS	2	591.333567	1180.65258	1.6479	62.472	0.47545	0	0.0052886	1	79.474	29659000	4678	1889	17867
A0A8P0TTK7	no	AILVDLEPGTMDSVR	15	Unmodified	_AILVDLEPGTMDSVR_	0	MULTI-MSMS	2	808.42163	1614.82871	2.6266	71.267	0.78214	1.4211E-14	0.0013201	2	71.555	10988000	1644;1768;6608;5630;1645	1890	17898
A0A8P0TTK7	no	AILVDLEPGTMDSVR	15	Unmodified	_AILVDLEPGTMDSVR_	0	MULTI-MSMS	2	808.42163	1614.82871	-0.077603	75.1	1.7348	-1.4211E-14	4.8027E-05	4	121.08	7114700000	1644;1768;6608;5630;1645	1890	17899
A0A8P0TTK7	no	AILVDLEPGTMDSVR	15	Oxidation (M)	_AILVDLEPGTM(ox)DSVR_	0	MULTI-MSMS	2	816.419088	1630.82362	-1.6799	63.827	1.7983	0	0.00097088	1	90.913	227050000	1644;1768;6608;5630;1645	1890	17915
A0A8I3RVG9	no	AILVVFANK	9	Unmodified	_AILVVFANK_	0	MULTI-MSMS	2	487.805303	973.596052	-0.6605	55.577	0.98618	0	0.0013595	2	123.99	25220000	2286	1891	17939
A0A8I3RVG9	no	AILVVFANK	9	Unmodified	_AILVVFANK_	0	MULTI-MSMS	2	487.805303	973.596052	-0.37965	58.039	3.0561	0	0.048874	3	49.358	316330000	2286	1891	17940
A0A8I3NJ91	no	AIMAHMTVEEIYKDR	15	Unmodified	_AIMAHMTVEEIYKDR_	1	MULTI-MSMS	4	452.477383	1805.88043	-0.74156	51.014	0.30406	0	3.618E-05	1	109.83	9821800	4902	1893	17962
A0A8C0STJ7	no	AIMAQLPQEQK	11	Unmodified	_AIMAQLPQEQK_	0	MULTI-MSMS	2	628.837005	1255.65946	0.12549	36.825	1.3237	0	0.00018226	3	129.63	263750000	5644	1894	17975
A0A8C0NEP7	no	AINGPTSASGDEISK	15	Unmodified	_AINGPTSASGDEISK_	0	MULTI-MSMS	2	723.857177	1445.6998	2.5085	23.228	0.4423	0	0.00065195	1	78.548	6787700	2611	1899	18002
A0A8I3NUC9	no	AINLLPANTQINDIR	15	Unmodified	_AINLLPANTQINDIR_	0	MULTI-MSMS	2	833.467761	1664.92097	-0.21894	69.59	0.3381	0	6.6006E-05	1	99.752	13364000	3283	1900	18014
A0A8P0SEB0	no	AINPINTFTK	10	Unmodified	_AINPINTFTK_	0	MULTI-MSMS	2	559.813856	1117.61316	3.3798	47.151	0.74712	0	0.0041352	1	83.783	80899000	5460	1901	18026
A0A8C0RR54	no	AINQFTEVLTR	11	Unmodified	_AINQFTEVLTR_	0	MULTI-SECPEP	2	646.353877	1290.6932	0.44138	61.962	0.50937	0	0.011339	1	106.18	33742000	3507	1902	18037
A0A8I3N0P1	no	AINQGGLTSVAVR	13	Unmodified	_AINQGGLTSVAVR_	0	MULTI-MSMS	2	643.364776	1284.715	0.6927	37.537	0.47692	0	0.002598	1	71.03	175220000	5602	1903	18051
A0A8I3RYC9	no	AINQQTGAFVEISR	14	Unmodified	_AINQQTGAFVEISR_	0	MULTI-MSMS	2	767.404629	1532.79471	2.9106	49.773	2.1716	0	1.3697E-06	4	151.98	49165000	3271	1905	18078
A0A8I3RYC9	no	AINQQTGAFVEISR	14	Unmodified	_AINQQTGAFVEISR_	0	MULTI-MSMS	2	767.404629	1532.79471	-1.82	51.434	0.98369	0	0.00035617	2	93.345	16965000	3271	1905	18079
A0A8P0NJK6	no	AINTLNGLR	9	Deamidation (NQ)	_AINTLN(de)GLR_	0	MULTI-MSMS	2	486.777274	971.539994	0.86166	33.025	0.341	0	0.04098	1	91.906	5853200	6539;1378	1906	18090
Q2KKD1	no	AINVILGCLR	10	Unmodified	_AINVILGCLR_	0	MULTI-MSMS	2	564.831526	1127.6485	-0.3388	67.086	0.84671	0	0.00099989	1	176.66	82088000	4160	1908	18103
A0A8I3S6F7	no	AINVQEEK	8	Unmodified	_AINVQEEK_	0	MULTI-MATCH	2	465.748182	929.481811	-0.40451	13.544	0.81445	0	NaN	0	NaN	53181000	6594;6533	1909	18116
A0A8C0Q119	no	AIPDLTAPVAAVQAAVSNLVR	21	Unmodified	_AIPDLTAPVAAVQAAVSNLVR_	0	MULTI-MSMS	3	692.731906	2075.17389	0.23292	109.2	1.967	0	2.3638E-05	3	74.047	630190000	4471	1911	18135
A0A8P0TAL0	no	AIPNQGEILVIR	12	Unmodified	_AIPNQGEILVIR_	0	MULTI-MSMS	2	661.893169	1321.77178	0.27139	58.531	1.9348	0	0.0003944	6	100.02	15971000	6497;5742	1914	18155
A0A8I3NC31	no	AIPVLVDVLR	10	Unmodified	_AIPVLVDVLR_	0	MULTI-MSMS	2	547.850242	1093.68593	0.24476	81.863	0.81657	0	0.012208	2	66.692	45708000	4899	1915	18168
A0A8P0TL06	no	AIQDMFPNMDR	11	Unmodified	_AIQDMFPNMDR_	0	MULTI-SECPEP	2	669.302472	1336.59039	-0.18485	69.536	0.84735	0	0.045099	1	67.726	32788000	6569	1919	18193
A0A8I3NZJ0	no	AIQELASPLMGR	12	Unmodified	_AIQELASPLMGR_	0	MULTI-MSMS	2	643.35028	1284.68601	0.64006	59.492	0.71323	0	0.032047	1	46.352	7106000	1826	1920	18201
A0A8I3MNS2	no	AIQLNPNYIR	10	Unmodified	_AIQLNPNYIR_	0	MULTI-MSMS	2	601.33803	1200.66151	2.2204	49.547	0.81344	0	0.010462	1	69.198	11997000	2444	1921	18212
A0A8P0PBL4	no	AIQLNSNSVQALLLK	15	Unmodified	_AIQLNSNSVQALLLK_	0	MULTI-MSMS	2	806.475054	1610.93556	-0.82064	82.083	0.33907	0	0.035982	1	40.154	8917800	5836	1922	18223
A0A8I3P5Y3	no	AIQLSGAEQLEALK	14	Unmodified	_AIQLSGAEQLEALK_	0	MULTI-SECPEP	2	735.911756	1469.80896	-0.22012	65.727	0.78063	0	0.017315	1	76.533	100800000	6301	1923	18238
Q5I9W4	no	AIQMVANSLK	10	Unmodified	_AIQMVANSLK_	0	MULTI-MSMS	2	537.802434	1073.59032	-0.88132	36.451	0.4776	0	0.0050261	1	80.455	12327000	455	1924	18248
A0A8I3PAI9	no	AIQPDAGYYNDLVPPIGMLNNPMNAVTTK	29	Unmodified	_AIQPDAGYYNDLVPPIGMLNNPMNAVTTK_	0	MULTI-MSMS	3	1039.85097	3116.53109	0.78575	99.717	0.20292	0	9.0522E-07	1	61.538	67462000	865	1925	18262
A0A8C0T559	no	AIQVGVIGFPNVGK	14	Unmodified	_AIQVGVIGFPNVGK_	0	MULTI-MSMS	2	699.908819	1397.80309	0.22599	75.327	1.0223	-1.4211E-14	0.0001272	2	117.7	45303000	1391	1928	18279
A0A8I3P2M1	no	AISAANLHLR	10	Unmodified	_AISAANLHLR_	0	MULTI-MSMS	2	533.311815	1064.60908	0.56166	29.32	0.74569	0	0.0010861	1	109.01	12041000	2498	1929	18292
A0A8C0M8Z4	no	AISALVPQGGPVLCR	15	Unmodified	_AISALVPQGGPVLCR_	0	MULTI-MATCH	2	769.429593	1536.84463	-2.1915	62.159	0.20469	0	NaN	0	NaN	7501200	1025	1930	18299
A0A8I3S7J4	no	AISDTWLTVNR	11	Unmodified	_AISDTWLTVNR_	0	MULTI-MSMS	2	638.338227	1274.6619	-0.62545	63.352	0.33936	-7.1054E-15	0.021626	1	52.79	5478900	2794	1933	18313
A0A8P0T3C0	no	AISEELDHALNDMTSL	16	Unmodified	_AISEELDHALNDMTSL_	0	MULTI-MSMS	2	879.914366	1757.81418	0.13674	96.178	0.60954	0	0.00019343	1	84.882	99236000	6553	1934	18327
A0A8C0MNT1	yes	AISEELDHALNDMTSM	16	Unmodified	_AISEELDHALNDMTSM_	0	MULTI-MSMS	2	888.892577	1775.7706	-1.1443	95.257	0.23832	0	0.00039388	1	75.229	27498000	1636	1935	18340
A0A8I3PYS5	no	AISEPNFSVAYANMCR	16	Unmodified	_AISEPNFSVAYANMCR_	0	MULTI-MSMS	2	915.419096	1828.82364	-0.88244	70.163	0.9491	0	6.2998E-06	4	127.87	123170000	2053	1936	18353
A0A8I3NRV2	no	AISFVGSNQAGEYIFER	17	Unmodified	_AISFVGSNQAGEYIFER_	0	MULTI-MSMS	2	944.465415	1886.91628	3.4704	81.566	0.61266	0	1.8615E-09	1	156.8	54090000	3621	1937	18366
A0A8P0SI18	no	AISGLEQDQPAR	12	Unmodified	_AISGLEQDQPAR_	0	MULTI-MSMS	2	642.830766	1283.64698	3.3582	25.013	0.37356	0	0.00022047	1	117.7	18312000	1389	1938	18377
A0A8C0PVK3	no	AISHEHSPSDLEAHFVPLVK	20	Unmodified	_AISHEHSPSDLEAHFVPLVK_	0	MULTI-MSMS	5	443.43281	2212.12767	0.21976	48.651	2.651	0	1.8635E-05	5	88.992	135680000	4368;4446	1939	18389
A0A8I3MGZ0	no	AISSASSPQSPGDALR	16	Unmodified	_AISSASSPQSPGDALR_	0	MULTI-MSMS	2	772.389176	1542.7638	-0.046452	31.001	1.3229	0	0.00092615	2	69.864	21241000	5463	1940	18400
A0A8C0N892	no	AISSLDLLGDFK	12	Unmodified	_AISSLDLLGDFK_	0	MULTI-MSMS	2	639.850635	1277.68672	-0.888	88.074	0.6137	0	0.0075325	2	61.353	4216700	2373	1941	18406
A0A8I3PZF7	no	AISSTEAVLNNR	12	Unmodified	_AISSTEAVLNNR_	0	MSMS	2	637.838591	1273.66263	NaN	31.257	1	0	0.00022655	1	103.19		1086;6534;802	1942	18416
A0A8C0S4U0	no	AISSYFVSTMSSSIK	15	Unmodified	_AISSYFVSTMSSSIK_	0	MULTI-MATCH	2	804.402906	1606.79126	4.8396	76.562	0.40699	0	NaN	0	NaN	12352000	5309	1943	18424
A0A8C0S4U0	no	AISSYFVSTMSSSIK	15	Unmodified	_AISSYFVSTMSSSIK_	0	MULTI-MATCH	2	804.402906	1606.79126	9.4883	75.633	0.16935	0	NaN	0	NaN	6498000	5309	1943	18425
A0A8P0PAZ7	no	AISVGQLVDVK	11	Unmodified	_AISVGQLVDVK_	0	MULTI-MSMS	2	564.834788	1127.65502	0.26996	57.883	1.2216	0	0.0027296	1	81.338	56461000	6527	1946	18448
A0A8I3NB41	no	AISVHSTPEGCSSACK	16	Unmodified	_AISVHSTPEGCSSACK_	0	MULTI-MSMS	2	845.879804	1689.74505	0.28175	16.179	0.50998	0	6.8899E-12	1	174.42	73068000	4571	1947	18460
A0A8I3NGR5	no	AISYHLVQKPFPLTK	15	Unmodified	_AISYHLVQKPFPLTK_	1	MULTI-MSMS	4	436.255446	1740.99268	0.26337	46.897	1.122	0	0.03242	1	34.277	33470000	6036	1948	18473
A0A8I3MY94	no	AISYLATVPK	10	Unmodified	_AISYLATVPK_	0	MULTI-MSMS	2	531.813325	1061.6121	0.26807	45.802	0.44042	0	0.063644	1	41.724	8522100	5516	1949	18484
A0A8C0RK80	no	AITDGQAGFGNDTLSK	16	Unmodified	_AITDGQAGFGNDTLSK_	0	MULTI-MSMS	2	797.889009	1593.76346	-2.9176	45.257	1.3569	0	0.0014036	1	65.329	84289000	2608	1951	18497
A0A8I3S525	no	AITGASLADIMAK	13	Unmodified	_AITGASLADIMAK_	0	MULTI-MSMS	2	631.344663	1260.67477	0.13189	67.802	1.0531	0	0.0021566	2	72.652	1038500000	3054	1953	18508
A0A8I3N828	no	AITGVVCYACK	11	Unmodified	_AITGVVCYACK_	0	MULTI-MSMS	2	621.304484	1240.59441	1.4045	38.813	0.23881	0	0.0078597	2	66.299	8774400	2189	1954	18527
A0A8C0S671	no	AITHLNNNFMFGQK	14	Unmodified	_AITHLNNNFMFGQK_	0	MULTI-MSMS	2	817.909024	1633.8035	2.9735	50.886	1.7314	0	3.9905E-10	2	193.3	307730000	5328	1955	18541
A0A8C0S671	no	AITHLNNNFMFGQK	14	Deamidation (NQ)	_AITHLN(de)NNFMFGQK_	0	MSMS	2	818.401032	1634.78751	NaN	55.863	1	0	0.003655	1	69.65		5328	1955	18551
A0A8C0PY99	no	AITIAGIPQSIIECVK	16	Unmodified	_AITIAGIPQSIIECVK_	0	MULTI-MSMS	2	856.984398	1711.95424	-0.66707	91.87	1.0517	0	0.00010209	2	91.313	1503800000	4419;4333;6665;6275	1956	18563
A0A8I3PTN2	no	AITIAGVPQSVTECVK	16	Unmodified	_AITIAGVPQSVTECVK_	0	MULTI-MSMS	2	836.950555	1671.88656	-0.38663	62.748	1.2199	-7.1054E-15	6.5452E-06	1	127.37	1214300000	3442	1957	18577
A0A8C0MFJ3	no	AITIASQTNCPLYVTK	16	Unmodified	_AITIASQTNCPLYVTK_	0	MULTI-MSMS	2	890.469112	1778.92367	-0.97043	54.593	0.71304	0	2.6047E-17	1	199.12	283590000	1299;4719	1958	18594
A0A8I3P372	no	AITNNQYEIV	10	Unmodified	_AITNNQYEIV_	0	MULTI-MSMS	2	582.798403	1163.58225	-3.8962	59.787	0.91785	0	0.033099	1	50.607	12566000	2487	1959	18603
A0A8I3NW81	no	AITVFSPDGHLFQVEYAQEAVK	22	Unmodified	_AITVFSPDGHLFQVEYAQEAVK_	0	MULTI-MSMS	3	817.084785	2448.23253	0.47765	83.891	0.67699	0	5.7225E-09	2	109.65	321460000	5948	1962	18620
A0A8I3NW81	no	AITVFSPDGHLFQVEYAQEAVKK	23	Unmodified	_AITVFSPDGHLFQVEYAQEAVKK_	1	MULTI-MSMS	3	859.783106	2576.32749	0.61814	74.06	0.71093	0	0.0072309	1	32.956	31608000	5948	1963	18630
A0A8I3NYW8	no	AIVAIENPADVSVISSR	17	Unmodified	_AIVAIENPADVSVISSR_	0	MULTI-MSMS	2	870.978158	1739.94176	0.83274	69.159	1.5259	0	4.7746E-12	2	173.11	2458200000	2064	1966	18649
A0A8I3MVP9	no	AIVDALPPPCESACTVPTDVDKWFHHQK	28	Unmodified	_AIVDALPPPCESACTVPTDVDKWFHHQK_	1	MULTI-MSMS	4	805.390399	3217.53249	-1.7426	76.213	0.8141	0	1.0362E-05	1	50.055	35016000	4621	1967	18667
A0A8I3MVP9	no	AIVDALPPPCESACTVPTDVDKWFHHQK	28	Unmodified	_AIVDALPPPCESACTVPTDVDKWFHHQK_	1	MULTI-MSMS	3	1073.51811	3217.53249	0.493	76.157	1.0181	0	0.007016	1	32.136	49796000	4621	1967	18668
Q5WR10	no	AIVDCGFEHPSEVQHECIPQAILGMDVLCQAK	32	Unmodified	_AIVDCGFEHPSEVQHECIPQAILGMDVLCQAK_	0	MULTI-MSMS	4	913.682021	3650.69898	-0.99219	89.209	2.002	0	9.1196E-20	4	100.06	1240800000	277;1616	1968	18690
Q5WR10	no	AIVDCGFEHPSEVQHECIPQAILGMDVLCQAK	32	Unmodified	_AIVDCGFEHPSEVQHECIPQAILGMDVLCQAK_	0	MULTI-MSMS	3	1217.90694	3650.69898	-1.1322	89.24	1.1184	0	8.5821E-39	3	145.57	224060000	277;1616	1968	18691
A0A8I3PC55	no	AIVDCIISIIEENTESK	17	Unmodified	_AIVDCIISIIEENTESK_	0	MULTI-MSMS	2	967.492981	1932.97141	-0.24954	110.9	0.20404	0	6.2112E-13	3	174.9	86432000	6319	1969	18701
A0A8C0RZM4	no	AIVDCIISIVEENPEGK	17	Unmodified	_AIVDCIISIVEENPEGK_	0	MULTI-MSMS	2	943.482416	1884.95028	0.13052	101.52	0.54409	0	4.0401E-05	1	92.925	50852000	5244	1970	18713
A0A8P0NBR1	no	AIVEFLSNLAR	11	Unmodified	_AIVEFLSNLAR_	0	MULTI-MSMS	2	616.853512	1231.69247	-4.1383	88.128	1.1559	0	0.00014709	2	134.26	50356000	4272	1972	18722
A0A8I3Q3L6	no	AIVFVVDSAAFQR	13	Unmodified	_AIVFVVDSAAFQR_	0	MULTI-MATCH	2	711.890626	1421.7667	1.0402	79.335	0.20407	0	NaN	0	NaN	9430100	1874	1973	18731
A0A8I3RQE0	no	AIVLFTSDACGLSDVAHVESLQEK	24	Unmodified	_AIVLFTSDACGLSDVAHVESLQEK_	0	MULTI-MSMS	3	863.767016	2588.27922	-2.0621	83.996	0.16955	0	0.0081845	1	30.925	10023000	4805	1976	18740
A0A8I3QBG5	no	AIVNVIGMHK	10	Unmodified	_AIVNVIGMHK_	0	MULTI-MSMS	2	541.312969	1080.61138	0.15669	33.469	0.64278	7.1054E-15	0.0070267	1	74.127	8218400	1782	1978	18749
A0A8P0NBP4	no	AIVQQWLEYR	10	Unmodified	_AIVQQWLEYR_	0	MULTI-MSMS	2	653.351137	1304.68772	1.0165	72.593	0.94982	0	0.00043304	2	135.83	168510000	4987	1979	18761
A0A8I3PUY9	no	AIVQVFEGTSGIDAQK	16	Unmodified	_AIVQVFEGTSGIDAQK_	0	MULTI-MSMS	2	831.938502	1661.86245	1.6472	62.757	0.47438	0	1.5715E-05	1	105.36	18059000	1827	1980	18773
A0A8I3NXQ3	no	AIWGYCDQLK	10	Unmodified	_AIWGYCDQLK_	0	MULTI-MSMS	2	627.302798	1252.59104	-0.35743	60.062	0.54437	-7.1054E-15	0.0087238	1	71.692	21715000	4566	1981	18784
A0A8C0NBV0	no	AIWNVINWENVTER	14	Unmodified	_AIWNVINWENVTER_	0	MULTI-MSMS	2	872.444286	1742.87402	4.2879	95.89	0.4065	0	1.0104E-05	1	145.28	127950000	363	1982	18793
A0A8I3PFK5	no	AIYADLNQNDFAISK	15	Unmodified	_AIYADLNQNDFAISK_	0	MULTI-MATCH	2	841.922852	1681.83115	-3.7447	71.785	1.4594	0	NaN	0	NaN	24689000	5795	1983	18800
A0A8C0PJT1	no	AIYAYALQVFPSK	13	Unmodified	_AIYAYALQVFPSK_	0	MULTI-MSMS	2	735.903202	1469.79185	0.25417	81.762	0.44382	0	0.0015192	1	75.416	13206000	3911	1984	18807
A0A8C0T9D5	no	AIYDTPCIQAESEK	14	Unmodified	_AIYDTPCIQAESEK_	0	MULTI-MSMS	2	812.879795	1623.74504	-1.0147	46.969	0.9503	0	6.1024E-05	1	129.82	213490000	5882	1985	18822
A0A8C0Z5N9	no	AIYELAISQPR	11	Unmodified	_AIYELAISQPR_	0	MULTI-MSMS	2	630.85097	1259.68739	1.4001	56.336	0.43998	0	0.00036112	1	120.12	38779000	6300	1986	18835
A0A8I3Q6A8	no	AIYHLEAFVAK	11	Unmodified	_AIYHLEAFVAK_	0	MULTI-MSMS	3	421.236163	1260.68666	-0.4333	50.706	0.61198	0	0.020782	1	43.604	50709000	5606	1988	18861
A0A8I3PLR3	no	AIYQVYNALQEK	12	Unmodified	_AIYQVYNALQEK_	0	MULTI-MSMS	2	720.380091	1438.74563	-1.0699	59.025	1.7639	0	0.0018837	2	78.556	15725000	5181	1990	18878
A0A8P0NSW8	no	AKDAAFATLVSDR	13	Unmodified	_AKDAAFATLVSDR_	1	MULTI-MSMS	2	682.862066	1363.70958	-1.525	39.62	0.2359	0	0.032264	1	60.49	5488900	5216	1992	18883
A0A8I3NZ76	no	AKDDDDSDIPTAQR	14	Unmodified	_AKDDDDSDIPTAQR_	1	MULTI-MSMS	2	773.852623	1545.69069	-0.7212	16.979	0.54164	0	6.8183E-08	1	180.09	23872000	6183	1994	18897
A0A8C0MVT2	no	AKDLQDELAGNSEQR	15	Unmodified	_AKDLQDELAGNSEQR_	1	MULTI-MSMS	2	837.408097	1672.80164	0.0020761	31.25	0.44021	3.5527E-15	0.00011056	2	131.69	5626800	1885	1998	18926
A0A8I3NX17	no	AKDLVELDPEVEGTK	15	Unmodified	_AKDLVELDPEVEGTK_	1	MULTI-MSMS	2	821.930342	1641.84613	-0.14011	44.052	0.57707	0	0.023577	1	58.674	3658200	5368	1999	18935
A0A8C0TD64	no	AKDPFAHLPK	10	Unmodified	_AKDPFAHLPK_	1	MULTI-MSMS	2	562.316566	1122.61858	0.77265	22.028	0.50777	0	0.0061669	1	105.94	464710000	5949	2000	18944
A0A8C0TCQ7	no	AKDQDMLDLVGVLHDPETLLR	21	Unmodified	_AKDQDMLDLVGVLHDPETLLR_	1	MULTI-MATCH	3	793.417658	2377.23115	-0.30659	95.601	0.23845	0	NaN	0	NaN	12474000	5938	2001	18956
A0A8C0PQ80	no	AKDQNESLDEEMFYK	15	Unmodified	_AKDQNESLDEEMFYK_	1	MULTI-SECPEP	2	923.911824	1845.80909	-3.7729	48.281	0.5785	7.1054E-15	0.026926	1	84.352	13040000	4227	2002	18967
A0A8I3MWI3	no	AKDYENAIK	9	Unmodified	_AKDYENAIK_	1	MULTI-MSMS	2	526.274564	1050.53457	0.45979	13.644	0.37218	0	0.0067604	1	122.33	4589300	1216	2003	18974
A0A8I3MST1	no	AKEAAEQDVEK	11	Unmodified	_AKEAAEQDVEK_	1	MULTI-MSMS	2	609.304049	1216.59355	-0.47635	8.9436	0.44206	0	0.00070301	1	196.88	128490000	2135	2004	18987
A0A8I3MST1	no	AKEAAEQDVEK	11	Unmodified	_AKEAAEQDVEK_	1	MULTI-MATCH	2	609.304049	1216.59355	-0.18681	9.4553	0.47726	0	NaN	0	NaN	3815000	2135	2004	18993
A0A8C0S0J3	no	AKEALELTDTGLLSGSEER	19	Unmodified	_AKEALELTDTGLLSGSEER_	1	MULTI-MSMS	2	1010.01567	2018.01678	3.613	59.345	0.16909	0	0.0039899	1	58.752	2952300	5260	2005	19000
A0A8I3NS03	no	AKEDEINNQDSVK	13	Unmodified	_AKEDEINNQDSVK_	1	MSMS	2	745.360084	1488.70562	NaN	11.975	1	0	0.0058699	1	82.171		5884	2007	19009
A0A8I3NS03	no	AKEDEINNQDSVK	13	Unmodified	_AKEDEINNQDSVK_	1	MULTI-MATCH	2	745.360084	1488.70562	2.0258	11.924	0.13509	0	NaN	0	NaN	4418000	5884	2007	19010
A0A8C0Q6X1	no	AKEDLIFHCGFR	12	Unmodified	_AKEDLIFHCGFR_	1	MULTI-MSMS	4	373.939594	1491.72927	-0.12884	39.343	0.47345	0	0.039639	1	35.204	25597000	4490	2008	19019
A0A8I3PDN0	no	AKEEQQDDTVYMGK	14	Unmodified	_AKEEQQDDTVYMGK_	1	MULTI-MSMS	2	821.374877	1640.7352	-2.299	18.175	0.44778	3.5527E-15	1.7506E-15	1	225.63	38777000	3361	2010	19044
A0A8I3PDN0	no	AKEEQQDDTVYMGK	14	Unmodified	_AKEEQQDDTVYMGK_	1	MULTI-MATCH	2	821.374877	1640.7352	-2.6102	18.518	0.33747	0	NaN	0	NaN	2244600	3361	2010	19047
A0A8C0NR54	no	AKEFTNVYIK	10	Unmodified	_AKEFTNVYIK_	1	MSMS	2	606.834788	1211.65502	NaN	27.105	1	0	0.047724	1	81.95		3048;5580	2012	19052
A0A8C0PM55	no	AKEILQEEEDLAEIVQLVGK	20	Unmodified	_AKEILQEEEDLAEIVQLVGK_	1	MULTI-MATCH	3	752.077408	2253.21039	-0.67517	99.542	0.64258	0	NaN	0	NaN	96079000	4216	2013	19067
A0A8I3MQ25	no	AKELLGQGLLLR	12	Unmodified	_AKELLGQGLLLR_	1	MULTI-MATCH	2	655.911362	1309.80817	-1.3545	53.826	0.27213	0	NaN	0	NaN	4717400	4215	2014	19075
E2QWF5	no	AKESWEMNSEEK	12	Unmodified	_AKESWEMNSEEK_	1	MULTI-MSMS	2	734.324656	1466.63476	-3.7828	20.536	0.88322	-3.5527E-15	0.00083335	3	120.96	9604000	4036	2016	19089
E2QWF5	no	AKESWEMNSEEK	12	Unmodified	_AKESWEMNSEEK_	1	MULTI-MATCH	2	734.324656	1466.63476	-6.292	19.243	0.57189	0	NaN	0	NaN	1765700	4036	2016	19095
A0A8C0MIT4	no	AKFEELNMDLFR	12	Unmodified	_AKFEELNMDLFR_	1	MULTI-MSMS	2	756.879401	1511.74425	-1.1809	72.945	1.7991	0	0.00017959	4	159.83	218980000	1432	2017	19106
A0A8I3N9V3	no	AKFENLCK	8	Unmodified	_AKFENLCK_	1	MULTI-MSMS	2	505.260402	1008.50625	0.17797	15.15	0.47505	0	0.063331	1	89.142	14772000	6384;5365;6354	2018	19112
A0A8I3N9B5	no	AKGEIPEVAFMK	12	Unmodified	_AKGEIPEVAFMK_	1	MULTI-MSMS	3	440.572446	1318.69551	-0.11115	47.292	0.6824	0	0.0035008	2	66.498	10701000	5768	2019	19129
A0A8I3N9B5	no	AKGEIPEVAFMK	12	Unmodified	_AKGEIPEVAFMK_	1	MULTI-MATCH	3	440.572446	1318.69551	-1.7112	46.971	0.10121	0	NaN	0	NaN	1200600	5768	2019	19132
A0A8C0PCG6	no	AKIECVQTLEPK	12	Unmodified	_AKIECVQTLEPK_	1	MULTI-MATCH	3	472.590277	1414.749	-5.6264	17.815	0.78088	0	NaN	0	NaN	10788000	353	2020	19135
A0A8P0SW23	no	AKKDDTDDEIAK	12	Unmodified	_AKKDDTDDEIAK_	2	MULTI-MSMS	2	674.833171	1347.65179	0.50459	8.5709	0.23675	0	0.0047119	1	161.67	43078000	192	2023	19151
A0A8P0SQF7	no	AKLDSLQDTGIDHHALLK	18	Unmodified	_AKLDSLQDTGIDHHALLK_	1	MULTI-MSMS	5	395.817964	1974.05344	0.31026	37.441	0.44263	0	0.0077859	1	40.52	28540000	4345	2025	19167
A0A8P0TI68	no	AKLEEAILGSIGAR	14	Unmodified	_AKLEEAILGSIGAR_	1	MSMS	2	714.414465	1426.81438	NaN	65.448	1	0	0.026837	1	66.498		523	2028	19197
A0A8C0TIN7	no	AKNEILDEVISLSQVTPK	18	Unmodified	_AKNEILDEVISLSQVTPK_	1	MULTI-MATCH	2	992.551687	1983.08882	1.0873	91.384	0.33975	0	NaN	0	NaN	20992000	6035	2032	19223
A0A8I3Q2T9	no	AKNGSEADIDEGLYSR	16	Acetyl (Protein N-term),Deamidation (NQ)	_(ac)AKN(de)GSEADIDEGLYSR_	1	MULTI-MSMS	2	884.40522	1766.79589	2.5386	51.57	0.51007	0	0.017408	1	49.31	11765000	5654	2033	19234
A0A8I3Q2T9	no	AKNGSEADIDEGLYSR	16	Acetyl (Protein N-term),Deamidation (NQ)	_(ac)AKN(de)GSEADIDEGLYSR_	1	MULTI-MSMS	2	884.40522	1766.79589	1.0174	52.987	0.50961	7.1054E-15	0.0013378	2	72.681	15596000	5654	2033	19235
A0A8I3NHY9	no	AKPAMPQDSVPSPR	14	Unmodified	_AKPAMPQDSVPSPR_	1	MULTI-MSMS	2	740.882475	1479.7504	0.081088	23.079	0.81447	0	0.00067038	1	100.09	11597000	3201	2034	19244
A0A8I3RPN3	no	AKPFLSNSSGGHDDMR	16	Unmodified	_AKPFLSNSSGGHDDMR_	1	MULTI-MATCH	2	859.899385	1717.78422	2.1721	17.289	0.40853	0	NaN	0	NaN	4780800	4180	2035	19255
A0A8I3RRB6	no	AKPLTDQEK	9	Acetyl (Protein N-term)	_(ac)AKPLTDQEK_	1	MULTI-MATCH	2	536.287671	1070.56079	1.6376	16.268	0.5103	0	NaN	0	NaN	18214000	4478	2036	19269
A0A8I3NH42	no	AKPPPGGGEQEPPPPPTPQDVEMKEEAAAGGGSAGEPDSK	40	Unmodified	_AKPPPGGGEQEPPPPPTPQDVEMKEEAAAGGGSAGEPDSK_	2	MULTI-MSMS	4	974.208812	3892.80614	-0.8722	46.799	1.7345	0	5.5408E-05	4	47.795	30586000	4254	2037	19279
A0A8I3MEC0	no	AKPPSEAEYTDVLQK	15	Unmodified	_AKPPSEAEYTDVLQK_	1	MULTI-MSMS	2	838.430509	1674.84647	1.0125	37.531	0.37472	0	0.00021445	1	122.46	43135000	572	2038	19288
A0A8P0NWJ9	no	AKPQVVVAPVLMSK	14	Acetyl (Protein N-term)	_(ac)AKPQVVVAPVLMSK_	1	MULTI-MSMS	2	754.947087	1507.87962	-1.0936	59.65	0.64512	0	0.0004657	1	85.522	24850000	5324	2039	19303
A0A8P0PK49	no	AKPSPAPPPTTTAPDASGAQK	21	Unmodified	_AKPSPAPPPTTTAPDASGAQK_	1	MULTI-MATCH	2	995.515636	1989.01672	1.2366	16.756	0.27064	0	NaN	0	NaN	4147600	5693	2040	19310
A0A8I3PKJ4	no	AKQDVIEVIEK	11	Unmodified	_AKQDVIEVIEK_	1	MULTI-MSMS	2	636.36391	1270.71327	1.095	31.134	0.47363	-3.5527E-15	0.041202	1	64.918	7494000	2491	2044	19334
A0A8I3PMD4	no	AKQELEVNGGSGDAVSSGNEVSENMEEEAENR	32	Unmodified	_AKQELEVNGGSGDAVSSGNEVSENMEEEAENR_	1	MULTI-MSMS	3	1122.49385	3364.45971	-0.19621	54.864	0.47513	7.1054E-15	1.3528E-06	2	56.984	14495000	6511	2046	19354
A0A8P0NR28	no	AKTALIMPMKEMCK	14	Acetyl (Protein N-term),3 Oxidation (M)	_(ac)AKTALIM(ox)PM(ox)KEM(ox)CK_	2	MULTI-MSMS	2	871.421404	1740.82826	1.3588	50.582	0.57818	0	0.0033501	1	53.751	82736000	6422	2047	19369
A0A8P0NR28	no	AKTALIMPMKEMCK	14	Acetyl (Protein N-term),3 Oxidation (M)	_(ac)AKTALIM(ox)PM(ox)KEM(ox)CK_	2	MULTI-MATCH	2	871.421404	1740.82826	-2.2712	48.991	0.16901	0	NaN	0	NaN	1448700	6422	2047	19371
A0A8I3PXJ3	no	AKVDEFPLCGHMVSDEYEQLSSEALEAAR	29	Unmodified	_AKVDEFPLCGHMVSDEYEQLSSEALEAAR_	1	MULTI-MSMS	3	1094.50782	3280.50164	-0.5614	91.867	0.67936	0	1.1253E-39	1	160.41	179860000	5912	2049	19386
A0A8C0TVM6	no	ALAAAGYDVEK	11	Unmodified	_ALAAAGYDVEK_	0	MULTI-MSMS	2	554.287671	1106.56079	0.15698	30.372	2.0706	-3.5527E-15	0.00074229	5	105.4	5419200000	6166;6129;3575;6531;3404;6554	2053	19509
A0A8C0TVM6	no	ALAAAGYDVEK	11	Unmodified	_ALAAAGYDVEK_	0	MULTI-MSMS	3	369.860873	1106.56079	-0.46889	30.401	0.37382	-3.5527E-15	0.036017	1	35.2	5254100	6166;6129;3575;6531;3404;6554	2053	19510
A0A8C0TVM6	no	ALAAAGYDVEK	11	Unmodified	_ALAAAGYDVEK_	0	MULTI-MSMS	2	554.287671	1106.56079	1.219	32.341	2.411	0	0.00074229	4	105.4	67088000	6166;6129;3575;6531;3404;6554	2053	19511
A0A8C0TVM6	no	ALAAAGYDVEK	11	Unmodified	_ALAAAGYDVEK_	0	MULTI-MSMS	2	554.287671	1106.56079	1.0357	39.879	0.44264	0	0.0064591	1	69.276	5690500	6166;6129;3575;6531;3404;6554	2053	19512
A0A8C0TVM6	no	ALAAAGYDVEK	11	Unmodified	_ALAAAGYDVEK_	0	MULTI-MSMS	2	554.287671	1106.56079	0.12616	45.116	1.0194	-7.1054E-15	0.0085457	1	64.841	5001600	6166;6129;3575;6531;3404;6554	2053	19513
A0A8C0TVM6	no	ALAAAGYDVEK	11	Unmodified	_ALAAAGYDVEK_	0	MSMS	2	554.287671	1106.56079	NaN	42.376	1	0	0.015121	1	58.981		6166;6129;3575;6531;3404;6554	2053	19514
A0A8C0LYM6	no	ALAAGGVGSIVR	12	Unmodified	_ALAAGGVGSIVR_	0	MULTI-MSMS	2	535.819473	1069.62439	-1.5664	38.165	0.23647	0	0.0011248	1	85.807	16044000	593	2055	19550
A0A8C0Z1H1	no	ALAAGWTDR	9	Unmodified	_ALAAGWTDR_	0	MSMS	2	480.748516	959.482479	NaN	34.256	1	0	0.028486	1	61.962		1699	2056	19556
A0A8C0TIN5	no	ALACIPVQELK	11	Unmodified	_ALACIPVQELK_	0	MULTI-MSMS	2	621.349748	1240.68494	3.5115	53.585	0.50889	0	0.0092247	1	63.397	13455000	6034	2059	19573
A0A8C0P9M1	no	ALADDDFLTVTGK	13	Unmodified	_ALADDDFLTVTGK_	0	MULTI-MSMS	2	683.348457	1364.68236	0.54225	67.094	0.74452	1.4211E-14	0.00016314	1	103.22	193690000	3726	2061	19594
A0A8C0SSY9	no	ALADHSMAQTPR	12	Unmodified	_ALADHSMAQTPR_	0	MULTI-MSMS	2	649.319511	1296.62447	-0.58409	17.051	0.47445	0	1.0323E-05	1	195.27	33512000	184	2062	19608
A0A8P0NXX8	no	ALADIVIPQEYGITK	15	Unmodified	_ALADIVIPQEYGITK_	0	MULTI-MSMS	2	815.956163	1629.89777	2.5388	80.298	0.57747	0	0.003837	1	60.49	19325000	6323	2063	19622
A0A8I3NYQ1	no	ALAEEWGCPFMETSAK	16	Unmodified	_ALAEEWGCPFMETSAK_	0	MULTI-MSMS	2	913.90803	1825.80151	3.7139	77.898	0.33754	-1.4211E-14	1.5715E-05	1	105.17	19878000	5681	2066	19643
A0A8I3PII6	no	ALAEEWSCPFMETSAK	16	Unmodified	_ALAEEWSCPFMETSAK_	0	MULTI-MSMS	2	928.913312	1855.81207	-0.55016	78.399	1.1743	0	1.5727E-05	4	108.72	229880000	5716	2067	19655
A0A8I3PII6	no	ALAEEWSCPFMETSAK	16	Oxidation (M)	_ALAEEWSCPFM(ox)ETSAK_	0	MULTI-MSMS	2	936.910769	1871.80699	-2.3477	68.174	0.34018	0	0.0057992	1	64.945	19223000	5716	2067	19660
A0A8C0MQP2	no	ALAELFGLLVK	11	Unmodified	_ALAELFGLLVK_	0	MULTI-MSMS	2	587.365724	1172.7169	0.35484	99.808	0.37389	-1.4211E-14	0.00036006	1	120.15	58813000	1708	2068	19673
A0A8I3N856	no	ALAEPLSAAQLR	12	Unmodified	_ALAEPLSAAQLR_	0	MULTI-MSMS	2	620.356419	1238.69829	-0.63871	50.244	0.71262	0	0.00081116	2	90.696	8686600	2116	2070	19684
A0A8C0PB47	no	ALAESWNAAFLESSAK	16	Unmodified	_ALAESWNAAFLESSAK_	0	MSMS	2	847.922852	1693.83115	NaN	78.831	1	0	0.0068324	1	56.122		3632	2071	19695
A0A8C0PB47	no	ALAESWNAAFLESSAK	16	Unmodified	_ALAESWNAAFLESSAK_	0	MSMS	2	847.922852	1693.83115	NaN	78.899	1	0	0.012669	1	52.576		3632	2071	19696
A0A8C0NTE1	no	ALAETDAAASSLPNGDCGRPGAR	23	Acetyl (Protein N-term)	_(ac)ALAETDAAASSLPNGDCGRPGAR_	1	MULTI-MSMS	3	767.029233	2298.06587	-0.72274	56.398	0.3395	0	4.581E-22	2	160.13	39684000	3130	2072	19707
A0A8P0SBE6	no	ALAFHPIEPVLITASEDHTLK	21	Unmodified	_ALAFHPIEPVLITASEDHTLK_	0	MULTI-MSMS	4	576.316497	2301.23688	0.52759	69.547	0.98233	0	0.00015786	1	55.206	57882000	1199	2075	19734
A0A8I3N628	no	ALAFHPVEPVLVTASEDHTLK	21	Unmodified	_ALAFHPVEPVLVTASEDHTLK_	0	MULTI-MSMS	4	569.308672	2273.20558	-0.065402	61.836	0.81633	0	0.022985	1	23.912	59195000	2281	2076	19750
A0A8I3N628	no	ALAFHPVEPVLVTASEDHTLK	21	Unmodified	_ALAFHPVEPVLVTASEDHTLK_	0	MULTI-MATCH	3	758.742471	2273.20558	1.0195	61.844	0.6798	0	NaN	0	NaN	51422000	2281	2076	19755
A0A8I3RWC4	no	ALAFNGVMFGDR	12	Unmodified	_ALAFNGVMFGDR_	0	MULTI-MSMS	2	649.321522	1296.62849	-1.0742	75.575	0.40816	0	0.0010107	1	86.898	6634300	4842	2077	19761
A0A8C0SEY0	no	ALAGCDFLTISPK	13	Unmodified	_ALAGCDFLTISPK_	0	MULTI-MSMS	2	696.86322	1391.71189	-0.19366	68.479	1.359	0	0.00011405	4	116.23	947180000	1091	2078	19773
A0A8C0PDR9	no	ALAGNPCLGHNK	12	Unmodified	_ALAGNPCLGHNK_	0	MULTI-MSMS	3	417.880273	1250.61899	2.7608	13.361	0.47585	1.7764E-15	0.0026514	2	63.624	14984000	3846	2079	19788
A0A8I3NNM9	no	ALAILSQPTPSLVVDHER	18	Unmodified	_ALAILSQPTPSLVVDHER_	0	MULTI-MSMS	3	649.361702	1945.06328	0.68846	65.25	0.57811	0	0.031792	1	25.186	16457000	4910	2080	19793
A0A8I3MY77	no	ALAIYEGQLGPDNPNVAR	18	Unmodified	_ALAIYEGQLGPDNPNVAR_	0	MULTI-MSMS	2	949.491964	1896.96938	4.0329	62.2	0.30658	7.1054E-15	6.7171E-07	2	101.47	14100000	2338	2081	19805
A0A8C0YZ18	no	ALALLEDEER	10	Unmodified	_ALALLEDEER_	0	MULTI-MATCH	2	579.803685	1157.59282	-0.95459	51.376	0.9158	0	NaN	0	NaN	41306000	3801	2084	19821
A0A8P0P1F9	no	ALALNCSAPINDR	13	Unmodified	_ALALNCSAPINDR_	0	MSMS	2	707.859	1413.70345	NaN	40.088	1	0	0.00019103	1	96.113		3763	2085	19832
A0A8P0P1F9	no	ALALNCSAPINDR	13	Unmodified	_ALALNCSAPINDR_	0	MULTI-MATCH	2	707.859	1413.70345	9.4463	44.412	0.9186	0	NaN	0	NaN	21415000	3763	2085	19837
A0A8C0LZH0	no	ALAMDCEMVGAGPK	14	Unmodified	_ALAMDCEMVGAGPK_	0	MULTI-MSMS	2	725.330372	1448.64619	-2.1151	47.866	0.5465	0	0.00014566	1	104.52	13983000	629	2087	19855
A0A8I3NNM9	no	ALANECSQGDKR	12	Unmodified	_ALANECSQGDKR_	1	MULTI-MATCH	2	674.817332	1347.62011	0.94116	9.3809	0.13612	0	NaN	0	NaN	4313500	4910	2089	19868
A0A8P0N3F8	no	ALANQLTDK	9	Unmodified	_ALANQLTDK_	0	MULTI-MSMS	2	487.269281	972.52401	-0.074709	21.995	0.37235	0	0.00095806	1	150.4	64951000	5434	2091	19882
A0A8P0NLY2	no	ALANSLACQGK	11	Unmodified	_ALANSLACQGK_	0	MULTI-MSMS	2	566.792598	1131.57064	-0.15277	21.724	0.47482	0	0.00012904	1	198.07	4255600000	6623;6228	2093	19906
A0A8P0NLY2	no	ALANSLACQGK	11	Unmodified	_ALANSLACQGK_	0	MULTI-MATCH	2	566.792598	1131.57064	-0.57414	22.044	0.37265	0	NaN	0	NaN	23301000	6623;6228	2093	19912
A0A8P0NLY2	no	ALANSLACQGK	11	Unmodified	_ALANSLACQGK_	0	MULTI-MATCH	2	566.792598	1131.57064	-5.2281	23.532	0.23771	0	NaN	0	NaN	1242100	6623;6228	2093	19913
A0A8P0NLY2	no	ALANSLACQGK	11	Deamidation (NQ)	_ALAN(de)SLACQGK_	0	MULTI-MSMS	2	567.284605	1132.55466	0.31191	27.039	0.63589	0	0.0052378	1	110.87	8074400	6623;6228	2093	19919
A0A8P0NLY2	no	ALANSLACQGK	11	Deamidation (NQ)	_ALANSLACQ(de)GK_	0	MSMS	2	567.284605	1132.55466	NaN	23.328	1	0	0.0019931	1	118.33		6623;6228	2093	19920
A0A8I3P6D3	no	ALANVNIGSLICNVGAGGPAPAAGAAPAGGPAPSTAAAPAEEK	43	Unmodified	_ALANVNIGSLICNVGAGGPAPAAGAAPAGGPAPSTAAAPAEEK_	0	MULTI-MSMS	3	1270.31441	3807.92139	-1.0757	89.194	0.98329	1.4211E-14	4.8995E-14	2	85.487	390780000	5383	2094	19964
A0A8I3P6D3	no	ALANVNIGSLICNVGAGGPAPAAGAAPAGGPAPSTAAAPAEEK	43	Unmodified	_ALANVNIGSLICNVGAGGPAPAAGAAPAGGPAPSTAAAPAEEK_	0	MULTI-MSMS	6	635.660841	3807.92139	-0.27794	89.155	0.88178	0	0.040427	1	5.752	105900000	5383	2094	19965
A0A8I3P6D3	no	ALANVNIGSLICNVGAGGPAPAAGAAPAGGPAPSTAAAPAEEK	43	Unmodified	_ALANVNIGSLICNVGAGGPAPAAGAAPAGGPAPSTAAAPAEEK_	0	MULTI-MSMS	4	952.987623	3807.92139	-0.38793	89.188	0.7467	0	0.028221	2	8.5272	22364000	5383	2094	19966
A0A8I3P6D3	no	ALANVNIGSLICNVGAGGPAPAAGAAPAGGPAPSTAAAPAEEK	43	Unmodified	_ALANVNIGSLICNVGAGGPAPAAGAAPAGGPAPSTAAAPAEEK_	0	MULTI-MSMS	5	762.591554	3807.92139	-0.034234	89.183	0.98329	0	7.7643E-06	1	50.048	277660000	5383	2094	19967
A0A8I3S2V9	no	ALAPAWEQLALGLEHSETVK	20	Unmodified	_ALAPAWEQLALGLEHSETVK_	0	MULTI-MSMS	3	721.719666	2162.13717	0.041017	93.937	0.50954	0	0.00022346	1	58.082	26751000	4977	2096	19991
A0A8C0M6F0	no	ALAPTADPPR	10	Unmodified	_ALAPTADPPR_	0	MULTI-MATCH	2	504.777274	1007.53999	-0.15591	20.843	0.81518	0	NaN	0	NaN	3600000	909	2099	20004
A0A8I3RUR8	no	ALASILLQDHIR	12	Unmodified	_ALASILLQDHIR_	0	MULTI-MSMS	2	675.398618	1348.78268	0.39389	58.497	0.91623	0	0.042646	1	43.297	51613000	1682	2102	20018
A0A8P0SKD9	no	ALASLMTYK	9	Unmodified	_ALASLMTYK_	0	MULTI-MSMS	2	499.272978	996.531403	0.060054	49.872	1.763	0	0.0027076	3	103.56	133980000	5358;5734	2103	20029
A0A8C0Q119	no	ALASQLQDSLK	11	Unmodified	_ALASQLQDSLK_	0	MULTI-MSMS	2	587.327328	1172.6401	0.94237	45.149	1.0197	0	0.00034701	1	177.7	897740000	4471	2104	20042
A0A8P0SMA2	no	ALASQPPIVADR	12	Unmodified	_ALASQPPIVADR_	0	MULTI-MSMS	3	413.234822	1236.68264	2.9039	33.651	0.74433	-7.1054E-15	0.05109	1	28.789	3158100	4727	2105	20058
A0A8I3RVN9	no	ALAVGGLGSIIR	12	Unmodified	_ALAVGGLGSIIR_	0	MULTI-MSMS	2	563.850773	1125.68699	1.2113	67.179	0.40745	-1.4211E-14	0.00059278	1	95.523	44944000	5926	2106	20066
A0A8P0NL19	no	ALAVTFTNFVTEPLK	15	Unmodified	_ALAVTFTNFVTEPLK_	0	MULTI-MSMS	2	825.958706	1649.90286	1.4488	91.473	0.33968	0	4.4151E-05	1	122.51	41151000	1844	2107	20072
A0A8C0PQC6	no	ALAVVLEQEK	10	Unmodified	_ALAVVLEQEK_	0	MULTI-MSMS	2	550.321514	1098.62847	2.859	39.022	0.84648	0	0.00055227	1	121.09	27518000	1125	2108	20082
A0A8I3Q3C9	no	ALAVWGIGTPGGPQDPR	17	Unmodified	_ALAVWGIGTPGGPQDPR_	0	MULTI-MSMS	2	846.446828	1690.8791	-3.0954	70.209	0.44007	0	2.0646E-06	3	124.42	16282000	2990	2110	20095
A0A8C0N666	no	ALAYFEQLK	9	Unmodified	_ALAYFEQLK_	0	MULTI-MSMS	2	541.797675	1081.5808	0.06269	58.357	1.2554	7.1054E-15	0.0033532	2	98.997	14382000	2262	2111	20105
A0A8I3PJD1	no	ALCALLGEAPGGPR	14	Unmodified	_ALCALLGEAPGGPR_	0	MULTI-MSMS	2	691.366461	1380.71837	-0.26633	59.996	0.98652	-7.1054E-15	0.0002819	2	95.573	349310000	6505	2112	20111
A0A8C0QJ80	no	ALCDLGPWVK	10	Unmodified	_ALCDLGPWVK_	0	MULTI-MSMS	2	579.802434	1157.59032	-0.26452	66.822	0.78111	0	0.0018172	1	98.458	47019000	474	2114	20126
A0A8I3MK23	no	ALCELESGIPAAESQIVYAERPLTDNHR	28	Unmodified	_ALCELESGIPAAESQIVYAERPLTDNHR_	1	MULTI-MSMS	3	1047.18741	3138.54041	-0.050417	79.893	0.30581	0	0.0037724	1	34.715	14052000	2482	2117	20150
A0A8I3N6K0	no	ALCGFTEAAAQAAYLVGVSDPNSQAGQQGLVEPTQFAR	38	Unmodified	_ALCGFTEAAAQAAYLVGVSDPNSQAGQQGLVEPTQFAR_	0	MULTI-MSMS	4	981.481168	3921.89556	0.79378	102.23	0.67764	-1.4211E-14	0.00039046	1	36.155	17883000	5438	2118	20155
A0A8I3N6K0	no	ALCGFTEAAAQAAYLVGVSDPNSQAGQQGLVEPTQFAR	38	Unmodified	_ALCGFTEAAAQAAYLVGVSDPNSQAGQQGLVEPTQFAR_	0	MULTI-MATCH	4	981.481168	3921.89556	0.04636	103.83	0.30708	0	NaN	0	NaN	12213000	5438	2118	20162
A0A8I3PZF7	no	ALCIDQLDVFLQK	13	Unmodified	_ALCIDQLDVFLQK_	0	MULTI-MSMS	2	781.915984	1561.81741	0.59943	95.872	0.40693	0	1.6895E-05	1	163.88	69617000	1086;6534	2121	20183
A0A8C0QJD0	no	ALCSFVTEEEVEWMR	15	Unmodified	_ALCSFVTEEEVEWMR_	0	MULTI-MATCH	2	943.426587	1884.83862	1.0626	95.5	0.30728	0	NaN	0	NaN	13115000	4697	2126	20203
A0A8C0S1R2	no	ALCTAHEK	8	Unmodified	_ALCTAHEK_	0	MULTI-MATCH	2	465.229102	928.443651	-0.081871	8.3694	0.11787	0	NaN	0	NaN	8841100	5273	2127	20212
A0A8P0NQJ2	no	ALCYVISGQDQR	12	Unmodified	_ALCYVISGQDQR_	0	MULTI-MSMS	2	705.345726	1408.6769	0.13326	40.538	0.51035	0	0.00026258	1	114.86	40874000	3228	2130	20225
A0A8C0RJL4	no	ALDCQNHTCMK	11	Unmodified	_ALDCQNHTCMK_	0	MULTI-MSMS	2	689.289039	1376.56352	-1.1792	11.817	0.16887	-1.7764E-15	0.012714	1	59.931	4357700	4997	2132	20233
A0A8I3NS26	no	ALDCSDVTVR	10	Unmodified	_ALDCSDVTVR_	0	MULTI-MATCH	3	379.185251	1134.53392	-0.89947	16.476	0.33953	0	NaN	0	NaN	5537500	3830	2133	20241
A0A8C0MC85	no	ALDEVFQAIEQK	12	Unmodified	_ALDEVFQAIEQK_	0	MULTI-MSMS	2	695.864274	1389.714	0.50329	79.319	0.68082	0	4.6446E-05	3	172.88	254570000	1163;6646	2136	20262
A0A8C0PAE9	no	ALDGEESDCEDYPMR	15	Unmodified	_ALDGEESDCEDYPMR_	0	MULTI-MSMS	2	893.848366	1785.68218	0.25267	42.946	0.81362	-7.1054E-15	0.00035284	2	86.313	5141600	3783	2140	20297
A0A8C0Z0G3	no	ALDGPEQMELEEGK	14	Acetyl (Protein N-term)	_(ac)ALDGPEQMELEEGK_	0	MULTI-SECPEP	2	794.363978	1586.7134	-1.0723	72.966	0.98527	0	0.021877	1	54.343	34443000	6246	2141	20307
A0A8C0Z0G3	no	ALDGPEQMELEEGK	14	Acetyl (Protein N-term)	_(ac)ALDGPEQMELEEGK_	0	MULTI-MATCH	2	794.363978	1586.7134	-4.2909	76.9	0.2389	0	NaN	0	NaN	6900900	6246	2141	20311
A0A8I3S614	no	ALDHSQPPSGLVIDK	15	Unmodified	_ALDHSQPPSGLVIDK_	0	MULTI-MSMS	2	788.920112	1575.82567	1.9191	35.569	1.1555	-7.1054E-15	7.7842E-06	2	140.57	23512000	6001	2142	20318
A0A8I3PPR7	no	ALDHYLTLR	9	Unmodified	_ALDHYLTLR_	0	MULTI-MSMS	3	367.873224	1100.59784	-1.153	43.381	0.9163	0	0.057943	1	29.743	11622000	5445	2143	20329
A0A8I3NY33	no	ALDIAENEMPGLMR	14	Unmodified	_ALDIAENEMPGLMR_	0	MULTI-MSMS	2	780.381451	1558.74835	-0.38495	74.901	1.0872	0	0.000471	2	89.9	261140000	4658	2144	20342
A0A8I3NNE4	no	ALDIDLDKPLADSEK	15	Unmodified	_ALDIDLDKPLADSEK_	1	MULTI-MSMS	2	821.930342	1641.84613	-0.64288	55.306	0.30552	0	0.00020471	1	123.2	33404000	2052	2145	20355
A0A8I3P2M1	no	ALDIPLVK	8	Unmodified	_ALDIPLVK_	0	MULTI-MSMS	2	434.778754	867.542954	0.14579	54.589	0.98599	0	0.016689	2	83.614	63993000	2498	2146	20367
A0A8I3NQA7	no	ALDKLDGTEINGR	13	Deamidation (NQ)	_ALDKLDGTEIN(de)GR_	1	MULTI-SECPEP	2	701.862263	1401.70997	-0.59993	33.704	0.88063	0	0.013189	1	117.25	21152000	2256	2147	20376
A0A8I3NQA7	no	ALDKLDGTEINGR	13	Unmodified	_ALDKLDGTEINGR_	1	MULTI-MSMS	2	701.370255	1400.72596	1.1046	29.857	1.3565	0	0.00011614	1	150.46	59168000	2256	2147	20388
A0A8I3QZ05	no	ALDLDSNCK	9	Unmodified	_ALDLDSNCK_	0	MULTI-MSMS	2	518.242406	1034.47026	-0.037906	22.301	0.4743	-3.5527E-15	0.0010219	1	148.38	101870000	4953	2149	20410
A0A8P0SJL7	no	ALDLIEVLVTK	11	Unmodified	_ALDLIEVLVTK_	0	MULTI-MSMS	2	607.373746	1212.73294	0.21331	95.227	0.85157	0	0.0008144	2	102.06	547580000	5057	2151	20430
A0A8I3N2W4	no	ALDLLNNK	8	Unmodified	_ALDLLNNK_	0	MULTI-MSMS	2	450.761092	899.507631	0.40144	37.63	0.27315	0	0.024085	1	74.415	4396400	5191	2152	20442
A0A8P0TCG9	no	ALDLLSEIR	9	Unmodified	_ALDLLSEIR_	0	MULTI-MSMS	2	515.300581	1028.58661	0.27166	74.451	0.50848	0	0.0074883	1	83.206	7718700	3279	2153	20451
A0A8I3NNE4	no	ALDLLYGMVSK	11	Unmodified	_ALDLLYGMVSK_	0	MULTI-MSMS	2	605.331024	1208.6475	-0.3977	81.068	0.64693	0	0.001062	2	96.89	114530000	2052	2154	20462
A0A8I3NJE5	no	ALDLVSDPEYINLMK	15	Unmodified	_ALDLVSDPEYINLMK_	0	MULTI-MSMS	2	860.944938	1719.87532	1.6603	90.185	0.78012	1.4211E-14	0.00027178	1	89.403	57790000	4458	2155	20472
A0A8I3N2G1	no	ALDMSYDHKPEDEVELAR	18	Unmodified	_ALDMSYDHKPEDEVELAR_	1	MULTI-MSMS	2	1059.49404	2116.97353	-2.2761	47.302	0.54572	0	0.00011585	1	94.122	10549000	1641	2156	20482
A0A8I3PLQ9	no	ALDPAEQHLR	10	Acetyl (Protein N-term)	_(ac)ALDPAEQHLR_	0	MULTI-MSMS	2	596.309469	1190.60439	0.2242	39.782	1.6627	0	0.00079327	1	101.72	93646000	3424	2157	20495
A0A8I3PF51	no	ALDQASEEIWNDFR	14	Unmodified	_ALDQASEEIWNDFR_	0	MULTI-MSMS	2	847.394458	1692.77436	-0.60655	90.622	0.55624	1.4211E-14	1.259E-06	1	153.95	140030000	2402	2159	20509
A0A8C0MVT2	no	ALDQFVNFSEQK	12	Unmodified	_ALDQFVNFSEQK_	0	MULTI-MSMS	2	713.354074	1424.69359	1.1317	66.048	0.67789	1.4211E-14	1.9584E-05	2	185.61	87066000	1885	2160	20521
A0A8P0P844	no	ALDSDMQTLVYENYNK	16	Unmodified	_ALDSDMQTLVYENYNK_	0	MSMS	2	952.440748	1902.86694	NaN	75.248	1	0	1.2567E-06	1	101.93		1842	2161	20532
A0A8I3P3D2	no	ALDTLEDDMTISVEK	15	Unmodified	_ALDTLEDDMTISVEK_	0	MULTI-MSMS	2	840.405843	1678.79713	3.2932	76.478	0.95071	0	0.00075707	2	75.819	22764000	2964	2163	20542
A0A8P0N8G3	no	ALDTVLFGPPLLTR	14	Unmodified	_ALDTVLFGPPLLTR_	0	MULTI-MSMS	2	756.942859	1511.87116	-0.012189	95.13	0.88589	0	0.015871	1	48.981	30910000	5080	2164	20555
A0A8P0S6Q0	no	ALDVGSGSGILTACFAR	17	Unmodified	_ALDVGSGSGILTACFAR_	0	MULTI-MATCH	2	847.930154	1693.84575	-4.4132	77.935	1.5818	0	NaN	0	NaN	209590000	2283	2165	20575
A0A346JM02	no	ALDVMVSTFHK	11	Unmodified	_ALDVMVSTFHK_	0	MULTI-MSMS	3	416.553274	1246.63799	-0.28615	45.851	1.1877	7.1054E-15	0.0019039	2	73.781	113740000	328	2167	20597
A0A346JM02	no	ALDVMVSTFHK	11	Unmodified	_ALDVMVSTFHK_	0	MULTI-MSMS	2	624.326273	1246.63799	-1.5531	45.814	0.84848	0	0.001417	1	91.584	23567000	328	2167	20598
A0A8P0SCF0	no	ALDYCHSMGIMHR	13	Unmodified	_ALDYCHSMGIMHR_	0	MSMS	2	795.852338	1589.69012	NaN	37.34	1	0	2.2987E-07	1	128.44		1612	2169	20617
A0A8C0MI79	no	ALEAAEHALQAQAQELEELNR	21	Unmodified	_ALEAAEHALQAQAQELEELNR_	0	MULTI-MSMS	3	778.72766	2333.16115	-0.51599	87.428	0.90707	0	0.009249	1	32.035	10337000	1413	2172	20634
A0A8I3PLL0	no	ALEAAHGPGQANQEIAAMIDTEFAK	25	Unmodified	_ALEAAHGPGQANQEIAAMIDTEFAK_	0	MULTI-MSMS	3	861.75511	2582.2435	-2.613	84.824	0.4071	1.4211E-14	0.031489	1	19.926	7640800	2927	2173	20637
A0A8C0M5J7	no	ALEAAQQEK	9	Unmodified	_ALEAAQQEK_	0	MULTI-MSMS	2	494.258914	986.503274	-0.50432	10.623	0.27221	0	0.0025615	1	104.75	6701400	875	2174	20643
A0A8I3N6K0	no	ALEATTEHIR	10	Unmodified	_ALEATTEHIR_	0	MULTI-MATCH	2	570.80402	1139.59349	-0.2748	16.866	0.5418	0	NaN	0	NaN	58273000	5438	2181	20690
A0A8I3P9Y9	no	ALECPERPFLAILGGAK	17	Unmodified	_ALECPERPFLAILGGAK_	1	MULTI-MSMS	2	921.500746	1840.98694	-0.11469	80.444	1.1885	0	2.661E-16	2	192.18	109060000	5736	2182	20701
A0A8I3N2G1	no	ALEDAFLAIDAK	12	Unmodified	_ALEDAFLAIDAK_	0	MULTI-MSMS	2	638.84281	1275.67107	0.28809	78.435	1.2086	0	0.00036971	1	103.22	264830000	1641	2183	20715
A0A8I3N2G1	no	ALEDAFLAIDAK	12	Unmodified	_ALEDAFLAIDAK_	0	MULTI-MATCH	2	638.84281	1275.67107	-7.0484	82.638	0.40574	0	NaN	0	NaN	8247400	1641	2183	20723
A0A8I3N2G1	no	ALEDAFLAIDAK	12	Unmodified	_ALEDAFLAIDAK_	0	MULTI-MATCH	2	638.84281	1275.67107	4.798	79.307	0.74857	0	NaN	0	NaN	102920000	1641	2183	20724
A0A8C0N4J9	no	ALEDDIIHHNK	11	Unmodified	_ALEDDIIHHNK_	0	MULTI-MATCH	2	652.833308	1303.65206	-0.0029622	23.464	0.23852	3.5527E-15	NaN	0	NaN	3415700	2035;6641	2184	20728
A0A8C0LZG6	no	ALEDFADNIKNDPDKEYNMPK	21	Unmodified	_ALEDFADNIKNDPDKEYNMPK_	2	MULTI-MSMS	3	823.053045	2466.1373	3.8186	56.611	0.23833	0	0.0059003	1	39.276	7982900	627	2187	20739
A0A8P0P1T4	no	ALEDIFDAIEGK	12	Unmodified	_ALEDIFDAIEGK_	0	MULTI-MSMS	2	660.837725	1319.6609	0.72778	99.319	0.43941	0	0.000185	1	120.09	109280000	4858	2188	20753
A0A8I3NRE9	no	ALEDVDYVQTFK	12	Unmodified	_ALEDVDYVQTFK_	0	MULTI-MSMS	2	714.356282	1426.69801	-0.79298	64.293	0.61148	0	0.00043809	2	98.943	23784000	4387	2191	20781
A0A8I3MW76	no	ALEEALSEEIKK	12	Unmodified	_ALEEALSEEIKK_	1	MULTI-MSMS	2	680.371932	1358.72931	1.5914	41.555	0.40772	0	0.0019452	1	93.096	36702000	4729	2193	20796
A0A8I3NXE8	no	ALEEANTDLEVK	12	Unmodified	_ALEEANTDLEVK_	0	MULTI-MSMS	2	666.338089	1330.66163	3.3449	37.082	0.78142	0	0.00059278	2	95.523	76722000	3017;5350	2195	20816
A0A8C0YUL9	no	ALEEANTELEVK	12	Unmodified	_ALEEANTELEVK_	0	MULTI-MSMS	2	673.345914	1344.67728	-3.1255	37.713	1.7	0	0.00024889	1	115.78	93291000	6200	2196	20829
A0A8C0PY59	no	ALEEDLNQK	9	Unmodified	_ALEEDLNQK_	0	MSMS	2	530.269478	1058.5244	NaN	22.541	1	0	6.5375E-05	1	147.69		4415	2197	20841
A0A8I3NC42	no	ALEEELEDLELGL	13	Unmodified	_ALEEELEDLELGL_	0	MULTI-MATCH	2	736.871962	1471.72937	-4.8019	108.51	0.6106	0	NaN	0	NaN	11610000	2787	2200	20864
A0A8C0S1K7	no	ALEEVCVETIEAGFMTK	17	Unmodified	_ALEEVCVETIEAGFMTK_	0	MULTI-MSMS	2	963.963002	1925.91145	0.30291	93.974	0.94942	0	0.0029359	1	56.569	11142000	1970	2204	20884
A0A8I3NI63	no	ALEFAPACHR	10	Unmodified	_ALEFAPACHR_	0	MULTI-MSMS	2	586.287482	1170.56041	-0.6468	24.496	0.54508	-3.5527E-15	0.00040971	1	144.38	29187000	5277	2205	20901
A0A8P0TK02	no	ALEFIPSDQQNEMVR	15	Unmodified	_ALEFIPSDQQNEMVR_	0	MULTI-MSMS	2	888.932893	1775.85123	-0.93494	65.878	0.64488	-1.4211E-14	5.8795E-05	1	117.09	45143000	6379	2207	20916
A0A8C0SZY4	no	ALEGLLTGLLR	11	Unmodified	_ALEGLLTGLLR_	0	MULTI-MSMS	2	578.358431	1154.70231	-0.69874	95.162	0.30617	-1.4211E-14	0.00016136	1	132.38	37495000	5741	2210	20937
A0A8I3PKS3	no	ALEHFTDLYDIK	12	Unmodified	_ALEHFTDLYDIK_	0	MULTI-MSMS	2	732.872099	1463.72965	-0.0024515	63.555	1.1541	0	3.6823E-06	2	205.18	97813000	1317	2211	20948
A0A8C0SBA6	no	ALEHSALAINHK	12	Unmodified	_ALEHSALAINHK_	0	MULTI-MATCH	2	652.359493	1302.70443	5.2885	15.29	0.23796	0	NaN	0	NaN	7230400	5389;6613	2212	20958
A0A8I3S301	no	ALEIIPR	7	Unmodified	_ALEIIPR_	0	MULTI-MSMS	2	406.255446	810.496338	0.47882	40.219	0.74942	0	0.01982	1	114.54	255370000	5664	2215	20973
A0A8P0STS5	no	ALEKEEEEEK	10	Unmodified	_ALEKEEEEEK_	1	MULTI-MSMS	2	617.29589	1232.57723	-0.90499	9.6555	0.23896	-1.7764E-15	0.001219	1	202.2	6854400	4891	2216	20981
A0A8P0STS5	no	ALEKEEEEEKQK	12	Unmodified	_ALEKEEEEEKQK_	2	MULTI-MSMS	2	745.37266	1488.73077	0.14437	9.1142	0.23913	0	1.5282E-32	2	274.2	34709000	4891	2217	20995
A0A8I3PT83	no	ALELDGQSVK	10	Unmodified	_ALELDGQSVK_	0	MULTI-SECPEP	2	530.287671	1058.56079	0.11161	33.623	0.71064	0	0.046992	1	78.334	32403000	2313	2218	21005
A0A8I3NI63	no	ALELDHK	7	Unmodified	_ALELDHK_	0	MULTI-MSMS	2	413.226885	824.439217	0.63674	12.026	0.23826	0	0.026859	1	90.706	46107000	5277	2219	21019
A0A8I3MN54	no	ALELDQER	8	Unmodified	_ALELDQER_	0	MULTI-MSMS	2	487.251089	972.487624	-0.02096	24.493	0.54556	-3.5527E-15	0.0053136	1	154.31	127180000	5023	2220	21032
E2QWF5	no	ALELDSNNEK	10	Unmodified	_ALELDSNNEK_	0	MULTI-MSMS	2	566.777667	1131.54078	0.5654	21.317	0.40794	0	0.0004079	1	124.98	334290000	4036	2222	21057
A0A8C0LYF7	no	ALELESQR	8	Unmodified	_ALELESQR_	0	MULTI-MATCH	2	473.253631	944.49271	0.70303	22.39	0.30502	0	NaN	0	NaN	8204300	590	2226	21094
A0A8C0SS04	no	ALELFLESLLK	11	Unmodified	_ALELFLESLLK_	0	MULTI-MSMS	2	638.381571	1274.74859	0.33909	104.31	0.50905	0	0.00085861	1	100.02	39547000	5560	2227	21105
A0A8P0S6J5	no	ALELHPFSVKPLLR	14	Unmodified	_ALELHPFSVKPLLR_	1	MULTI-MSMS	4	405.746251	1618.9559	-0.053341	60.167	0.51027	-7.1054E-15	0.020291	2	41.644	6164100	2223	2228	21117
A0A8C0PHH3	no	ALELLHNCVQELK	13	Unmodified	_ALELLHNCVQELK_	0	MULTI-MSMS	2	783.919058	1565.82356	-0.15855	53.049	0.20477	0	0.0001666	1	102.05	8115500	4041	2229	21121
A0A8C0Q7G1	no	ALELNMISLK	10	Unmodified	_ALELNMISLK_	0	MULTI-MSMS	2	566.325742	1130.63693	0.18705	71.88	0.84761	0	0.0080611	2	72.643	59421000	4580	2230	21131
A0A8P0T5I9	no	ALELSGTAVPPDLEK	15	Unmodified	_ALELSGTAVPPDLEK_	0	MULTI-MATCH	2	770.416871	1538.81919	2.0894	64.361	0.54408	-1.4211E-14	NaN	0	NaN	9729200	5286	2232	21137
A0A8C0S1J3	no	ALEMSCAIQNQLAR	14	Unmodified	_ALEMSCAIQNQLAR_	0	MULTI-MSMS	2	802.897799	1603.78105	1.9067	61.302	0.44249	0	0.00086791	1	82.417	18735000	1868	2233	21146
A0A8I3PD31	no	ALEMVPLLTSTK	12	Unmodified	_ALEMVPLLTSTK_	0	MULTI-MATCH	2	651.870514	1301.72647	-0.1788	71.879	0.98293	0	NaN	0	NaN	10952000	4328	2234	21158
A0A8I3PRW1	no	ALENCSADLQK	11	Unmodified	_ALENCSADLQK_	0	MULTI-MSMS	2	624.798077	1247.5816	-1.2749	22.078	0.20321	0	0.000608	1	111.61	10908000	4122	2235	21167
A0A8C0SMJ7	no	ALENPDTASLLGR	13	Unmodified	_ALENPDTASLLGR_	0	MULTI-MSMS	2	678.859523	1355.70449	-0.37636	53.308	0.37272	0	2.1587E-05	1	156.12	26801000	4018	2236	21179
A0A8C0PWJ2	no	ALEQEVAQLEK	11	Unmodified	_ALEQEVAQLEK_	0	MULTI-MSMS	2	629.337892	1256.66123	0.89241	52.678	0.30667	0	0.00013685	1	140.16	13190000	4383	2239	21206
A0A8C0PWJ2	no	ALEQEVAQLEK	11	Unmodified	_ALEQEVAQLEK_	0	MULTI-MATCH	2	629.337892	1256.66123	-3.8913	51.789	0.16998	-7.1054E-15	NaN	0	NaN	3626300	4383	2239	21213
A0A8I3ND03	no	ALEQKPDDAQYYCQR	15	Unmodified	_ALEQKPDDAQYYCQR_	1	MULTI-MSMS	2	942.930882	1883.84721	-0.45531	25.726	0.91678	0	0.00037127	1	99.215	50532000	6391	2240	21222
A0A8I3PKL2	no	ALEQLNGFELAGR	13	Unmodified	_ALEQLNGFELAGR_	0	MULTI-MSMS	2	709.37534	1416.73613	-3.4884	68.174	0.85052	0	6.1788E-05	1	125.74	130140000	3869;4242	2242	21236
A0A8I3PKL2	no	ALEQLNGFELAGR	13	Deamidation (NQ)	_ALEQLN(de)GFELAGR_	0	MULTI-MSMS	2	709.867348	1417.72014	-1.5039	68.868	0.78121	0	0.0013869	1	102.52	31531000	3869;4242	2242	21245
A0A8P0T982	no	ALEQQVEEMK	10	Unmodified	_ALEQQVEEMK_	0	MULTI-MSMS	2	602.797546	1203.58054	0.17478	37.332	0.85039	-7.1054E-15	0.00082513	1	164.57	1285900000	243	2245	21266
A0A8P0T982	no	ALEQQVEEMK	10	Oxidation (M)	_ALEQQVEEM(ox)K_	0	MULTI-MSMS	2	610.795003	1219.57545	0.41295	21.787	0.40631	0	0.0017085	1	140.35	27941000	243	2245	21279
A0A8C0TFI9	no	ALERDPAEDDVESK	14	Unmodified	_ALERDPAEDDVESK_	1	MULTI-MSMS	2	787.370649	1572.72674	0.75007	20.865	0.74638	0	0.0003522	1	127.37	5257700	2125	2248	21315
A0A8C0SKP0	no	ALESISSDQQSEMVK	15	Unmodified	_ALESISSDQQSEMVK_	0	MULTI-MSMS	2	826.395809	1650.77707	-2.1767	38.784	0.27256	7.1054E-15	2.1514E-07	1	158.56	19182000	2514	2252	21337
A0A8P0TQH9	no	ALESLIEMIQK	11	Unmodified	_ALESLIEMIQK_	0	MULTI-MSMS	2	637.854864	1273.69517	-0.64521	89.684	0.71114	0	0.0001685	1	131.44	25921000	3803	2253	21349
A0A8P0NI34	no	ALETEAPASQALADEPKPDGAAAQAQENQDTRPK	34	Unmodified	_ALETEAPASQALADEPKPDGAAAQAQENQDTRPK_	2	MULTI-MSMS	4	880.430301	3517.6921	0.58076	40.562	0.64637	0	1.4399E-45	1	140.24	44915000	2521	2256	21371
A0A8I3PUE6	no	ALETNTHVK	9	Unmodified	_ALETNTHVK_	0	MULTI-MSMS	2	506.774731	1011.53491	0.094136	9.4553	0.27214	0	0.0018626	1	110.41	177220000	3656	2260	21400
A0A8I3PUE6	no	ALETNTHVK	9	Unmodified	_ALETNTHVK_	0	MULTI-MATCH	2	506.774731	1011.53491	-1.3918	9.9703	0.20414	0	NaN	0	NaN	1107400	3656	2260	21403
A0A8I3PUE6	no	ALETNTHVK	9	Deamidation (NQ)	_ALETN(de)THVK_	0	MULTI-MSMS	2	507.266739	1012.51892	-1.7479	11.281	0.2369	0	0.056274	1	85.212	2562100	3656	2260	21404
A0A8I3Q1P1	no	ALEVAEYLTPVLK	13	Unmodified	_ALEVAEYLTPVLK_	0	MULTI-MSMS	2	723.416143	1444.81773	0.44583	86.257	0.94569	0	5.4713E-05	3	128.17	136480000	3819	2261	21416
A0A8I3NXD1	no	ALEVIKPAHILQEK	14	Unmodified	_ALEVIKPAHILQEK_	1	MULTI-MSMS	2	794.97469	1587.93483	2.0222	37.655	0.30713	0	0.026272	1	60.691	30858000	5149	2263	21433
A0A8I3NXD1	no	ALEVIKPAHILQEK	14	Unmodified	_ALEVIKPAHILQEK_	1	MULTI-SECPEP	4	397.990983	1587.93483	0.24797	37.673	1.0874	0	0.065392	1	38.839	344700000	5149	2263	21434
A0A8I3NXD1	no	ALEVIKPAHILQEKEEQHQLAVTAYLK	27	Unmodified	_ALEVIKPAHILQEKEEQHQLAVTAYLK_	2	MULTI-MSMS	3	1033.91155	3098.71282	0.035457	61.944	0.61134	-7.1054E-15	1.0471E-18	1	114.2	24878000	5149	2264	21446
A0A8C0M446	no	ALEYHR	6	Unmodified	_ALEYHR_	0	MSMS	2	394.70612	787.397687	NaN	10.913	1	0	0.056723	1	80.999		811	2265	21453
A0A8C0T6S2	no	ALEYLCQMFR	10	Unmodified	_ALEYLCQMFR_	0	MULTI-MSMS	2	665.817758	1329.62096	-1.3465	83.626	0.40661	0	0.03154	1	51.63	16896000	5837	2266	21462
A0A8C0MVT2	no	ALEYTIYNQELNETR	15	Unmodified	_ALEYTIYNQELNETR_	0	MULTI-MSMS	2	928.95488	1855.89521	-3.6048	65.399	0.5773	0	3.5507E-07	1	151.1	58271000	1885	2267	21478
A0A8P0T8A4	no	ALFAGDIEEMEER	13	Unmodified	_ALFAGDIEEMEER_	0	MULTI-MSMS	2	755.348131	1508.68171	-1.6797	72.72	0.64476	0	0.00060908	1	88.596	28884000	721	2268	21490
A0A8P0TUP3	no	ALFDYNPNEDK	11	Unmodified	_ALFDYNPNEDK_	0	MULTI-MATCH	2	663.304049	1324.59355	0.24776	52.713	0.44241	0	NaN	0	NaN	6129500	1667	2273	21532
A0A8C0NRD9	no	ALFEEVPELLTETEK	15	Unmodified	_ALFEEVPELLTETEK_	0	MULTI-MSMS	2	874.45365	1746.89275	0.41074	95.42	1.1553	0	1.1323E-05	2	136.96	229530000	3057	2274	21543
A0A8I3MCN5	no	ALFIVPR	7	Unmodified	_ALFIVPR_	0	MULTI-MATCH	2	408.260531	814.506509	-0.93027	56.831	0.84896	-7.1054E-15	NaN	0	NaN	19021000	4482	2276	21558
A0A8I3PD54	no	ALFLHNR	7	Unmodified	_ALFLHNR_	0	MULTI-MSMS	2	435.750862	869.487171	0.063046	18.139	0.30605	0	0.025268	1	94.95	3001600	6473	2277	21566
A0A8C0QM78	no	ALFLYTSHLR	10	Unmodified	_ALFLYTSHLR_	0	MULTI-MATCH	2	610.842948	1219.67134	0.77681	50.091	0.71238	0	NaN	0	NaN	18756000	361	2278	21577
A0A8I3N1C5	no	ALFPGDSEIDQLFR	14	Unmodified	_ALFPGDSEIDQLFR_	0	MULTI-MSMS	2	804.406837	1606.79912	1.0959	97.909	0.23823	0	0.00013976	1	115.57	96428000	2601	2280	21589
A0A8I3RP75	no	ALFQNTER	8	Unmodified	_ALFQNTER_	0	MULTI-MSMS	2	489.753798	977.493044	-0.65158	23.559	0.30589	0	0.0091847	1	98.997	8165500	4452	2281	21601
A0A8I3SCA7	no	ALFSVGFPVPK	11	Unmodified	_ALFSVGFPVPK_	0	MULTI-MSMS	2	581.336967	1160.65938	1.1205	80.461	0.74683	1.4211E-14	0.0029742	1	79.906	12139000	1519	2283	21617
A0A8C0NUK7	no	ALGAAEPPR	9	Unmodified	_ALGAAEPPR_	0	MULTI-MSMS	2	441.245609	880.476666	-0.36859	16.703	0.40574	0	0.0013393	1	125.01	10502000	3177	2285	21640
A0A8I3P6L5	no	ALGAALTPFNPLAGLR	16	Unmodified	_ALGAALTPFNPLAGLR_	0	MULTI-MSMS	2	791.459207	1580.90386	0.79549	94.379	0.30593	0	0.0024863	1	60.547	22853000	5554	2286	21652
A0A8P0T542	no	ALGALVDSCAPGLCPDWDSWDASKPVNNAR	30	Unmodified	_ALGALVDSCAPGLCPDWDSWDASKPVNNAR_	1	MULTI-MSMS	3	1081.50464	3241.49208	0.24403	86.559	1.1829	0	1.2186E-58	3	179.47	370310000	6595;2676	2287	21667
A0A8P0T542	no	ALGALVDSCAPGLCPDWDSWDASKPVNNAR	30	Unmodified	_ALGALVDSCAPGLCPDWDSWDASKPVNNAR_	1	MULTI-MSMS	4	811.380297	3241.49208	0.58616	86.615	0.80879	0	7.1946E-09	1	68.835	32347000	6595;2676	2287	21668
A0A8P0T542	no	ALGALVDSCAPGLCPDWDSWDASKPVNNAR	30	Deamidation (NQ)	_ALGALVDSCAPGLCPDWDSWDASKPVNN(de)AR_	1	MULTI-MSMS	3	1081.83264	3242.4761	-1.3345	89.954	0.71415	0	1.3724E-05	1	53.705	17034000	6595;2676	2287	21673
A0A8C0P9T7	no	ALGCLLEAVLASR	13	Unmodified	_ALGCLLEAVLASR_	0	MULTI-MSMS	2	686.884487	1371.75442	1.5312	97.879	0.41954	0	0.0001531	1	106.62	19084000	3751	2290	21696
A0A8I3MFB6	no	ALGDSSPSQAMQEYIAVVK	19	Unmodified	_ALGDSSPSQAMQEYIAVVK_	0	MULTI-MSMS	2	997.498597	1992.98264	0.92554	85.136	0.44304	1.4211E-14	0.0056316	1	43.68	9784300	784	2293	21712
A0A8P0P608	no	ALGDTWLQIK	10	Unmodified	_ALGDTWLQIK_	0	MSMS	2	572.821681	1143.62881	NaN	71.247	1	0	0.0019808	1	103.74		870	2294	21718
A0A8C0PAM2	no	ALGEPITLFGEGPAER	16	Unmodified	_ALGEPITLFGEGPAER_	0	MSMS	2	828.933219	1655.85189	NaN	78.103	1	0	0.017514	1	49.632		3793	2296	21727
A0A8C0PAM2	no	ALGEPITLFGEGPAER	16	Unmodified	_ALGEPITLFGEGPAER_	0	MSMS	2	828.933219	1655.85189	NaN	78.319	1	0	1.2837E-08	1	116.03		3793	2296	21728
A0A8C0PAM2	no	ALGEPITLFGEGPAER	16	Unmodified	_ALGEPITLFGEGPAER_	0	MSMS	2	828.933219	1655.85189	NaN	78.821	1	0	2.8888E-08	1	110.31		3793	2296	21729
A0A8C0NDB8	no	ALGFPEGLVIQAYFACEK	18	Unmodified	_ALGFPEGLVIQAYFACEK_	0	MULTI-MATCH	2	1007.01114	2012.00773	2.9748	103.77	0.1028	0	NaN	0	NaN	6614500	2559	2297	21737
A0A8I3N305	no	ALGFPLERPK	10	Unmodified	_ALGFPLERPK_	1	MULTI-MATCH	2	564.332216	1126.64988	0.50365	40.016	0.8828	0	NaN	0	NaN	76228000	4535	2298	21748
A0A8I3N305	no	ALGFPLERPK	10	Unmodified	_ALGFPLERPK_	1	MULTI-MATCH	2	564.332216	1126.64988	5.0737	43.436	0.47491	0	NaN	0	NaN	1924700	4535	2298	21749
A0A8I3NK34	no	ALGISHAK	8	Unmodified	_ALGISHAK_	0	MSMS	2	398.73742	795.460287	NaN	9.5605	1	0	0.047422	1	64.567		4054	2302	21759
A0A8C0NCY0	yes	ALGLDSANEK	10	Unmodified	_ALGLDSANEK_	0	MULTI-MSMS	2	509.264196	1016.51384	0.43184	22.909	0.33844	0	0.00057886	1	156.01	29810000	2542	2304	21772
A0A8I3MI98	no	ALGLDTGQQQDAQEFSK	17	Unmodified	_ALGLDTGQQQDAQEFSK_	0	MULTI-MSMS	2	918.442137	1834.86972	-0.39723	50.706	0.40928	0	2.0873E-13	1	180.18	30287000	910	2305	21784
A0A8I3PMH5	no	ALGLNTDDPYEELR	14	Unmodified	_ALGLNTDDPYEELR_	0	MULTI-MSMS	2	803.391384	1604.76822	-3.1184	68.158	0.44279	0	0.0015646	1	73.9	46652000	3907	2307	21798
A0A8I3PMD4	no	ALGLSNFSSR	10	Unmodified	_ALGLSNFSSR_	0	MULTI-MSMS	2	526.28018	1050.54581	1.3448	46.215	0.51102	0	0.00087908	3	112.41	13297000	6511;5718	2309	21816
A0A8C0SIR3	no	ALGLTPGELAER	12	Unmodified	_ALGLTPGELAER_	0	MULTI-MSMS	2	613.840602	1225.66665	2.0555	52.243	0.67738	-7.1054E-15	3.9134E-05	1	138.66	70439000	5493	2310	21828
A0A8C0QJN9	no	ALGMMGLVR	9	Unmodified	_ALGMMGLVR_	0	MULTI-MSMS	2	474.26189	946.509228	-1.3982	57.674	0.54236	7.1054E-15	0.0014768	1	118.69	11752000	1164	2311	21839
A0A8I3PH84	no	ALGNICYDSHEGR	13	Unmodified	_ALGNICYDSHEGR_	0	MULTI-MSMS	2	746.335889	1490.65723	0.055566	26.123	0.64459	0	0.001552	1	74.962	17412000	5141;6500	2312	21851
A0A8P0P9R1	no	ALGNIHIAHNLYWLLK	16	Unmodified	_ALGNIHIAHNLYWLLK_	0	MULTI-MSMS	4	469.770257	1875.05192	0.28091	76.695	0.23774	0	0.0053625	1	47.532	10900000	5160	2313	21860
A0A8P0TU98	no	ALGNSLHPLGK	11	Unmodified	_ALGNSLHPLGK_	0	MULTI-MSMS	2	553.819473	1105.62439	-0.07511	23.237	0.20398	3.5527E-15	0.007835	1	66.351	3374300	4279	2314	21865
A0A8C0N527	no	ALGQEGMPQDR	11	Unmodified	_ALGQEGMPQDR_	0	MULTI-MATCH	2	601.285137	1200.55572	1.5977	23.228	0.13651	-3.5527E-15	NaN	0	NaN	1389200	2239	2315	21870
A0A8C0RKW9	no	ALGQNPTNAEVLK	13	Unmodified	_ALGQNPTNAEVLK_	0	MULTI-MSMS	2	677.869891	1353.72523	0.27878	33.19	1.6629	0	0.00012728	1	113.93	1980900000	5013	2316	21883
O97575	no	ALGQNPTNAEVLR	13	Unmodified	_ALGQNPTNAEVLR_	0	MULTI-MSMS	2	691.872965	1381.73138	-1.3259	36.109	0.71363	0	0.00073029	1	86.344	25161000	1746	2317	21903
A0A8I3N7Q9	no	ALGSVGPVDLLVNNAAVALLQPFLEVTK	28	Unmodified	_ALGSVGPVDLLVNNAAVALLQPFLEVTK_	0	MULTI-MSMS	3	950.210937	2847.61098	1.2688	112.05	0.16994	0	3.5152E-10	1	87.196	7854400	2875	2320	21920
A0A8I3SCX0	no	ALGTEVIQLFPEK	13	Unmodified	_ALGTEVIQLFPEK_	0	MSMS	2	722.905942	1443.79733	NaN	81.3	1	0	0.0097195	1	57.348		1799	2321	21933
A0A8C0MZJ3	no	ALGTLGMTTNEK	12	Unmodified	_ALGTLGMTTNEK_	0	MULTI-MSMS	2	618.318645	1234.62274	-0.44736	35.202	0.61276	0	8.0694E-05	2	167.12	53804000	1713	2323	21953
A0A8I3N3V4	no	ALGTPNNEVWPEVESLQDYK	20	Unmodified	_ALGTPNNEVWPEVESLQDYK_	0	MULTI-MSMS	3	763.705974	2288.09609	1.1469	85.836	0.71527	0	0.027171	1	23.296	21444000	4359	2325	21974
A0A8I3N3V4	no	ALGTPNNEVWPEVESLQDYK	20	Unmodified	_ALGTPNNEVWPEVESLQDYK_	0	MULTI-MSMS	3	763.705974	2288.09609	0.9333	86.679	3.1395	0	0.0055786	3	35.436	21756000	4359	2325	21975
A0A8I3N3V4	no	ALGTPNNEVWPEVESLQDYK	20	Unmodified	_ALGTPNNEVWPEVESLQDYK_	0	MSMS	3	763.705974	2288.09609	NaN	87.313	1	0	0.020567	1	36.882		4359	2325	21976
A0A8C0Z5V7	no	ALGVEQDLALPAIAVIGDQSSGK	23	Unmodified	_ALGVEQDLALPAIAVIGDQSSGK_	0	MULTI-MSMS	3	751.409269	2251.20598	1.0499	95.95	1.0537	0	5.9858E-18	1	131.33	881940000	6305;322;321	2328	22000
A0A8I3N305	no	ALGVLAQLIWSR	12	Unmodified	_ALGVLAQLIWSR_	0	MSMS	2	663.898254	1325.78196	NaN	98.115	1	0	0.0022485	1	76.228		4535	2329	22035
A0A8C0RSI7	no	ALHGEATSSATSETQPGGTNTESFDNLESGMPNK	34	Unmodified	_ALHGEATSSATSETQPGGTNTESFDNLESGMPNK_	0	MULTI-MSMS	3	1155.84974	3464.5274	0.3499	52.696	0.68059	0	2.1182E-46	1	147.8	111330000	4598;6620	2332	22065
A0A8I3NDI5	no	ALHHGIDLEK	10	Unmodified	_ALHHGIDLEK_	0	MULTI-MSMS	2	566.809105	1131.60366	-0.38978	13.829	0.88165	0	0.00071649	1	116.73	30642000	5552	2333	22084
A0A8I3NDI5	no	ALHHGIDLEK	10	Unmodified	_ALHHGIDLEK_	0	MULTI-MSMS	3	378.208495	1131.60366	-0.38467	13.841	0.61009	0	0.063927	2	25.296	7724600	5552	2333	22085
A0A8C0NNF7	no	ALHIPEQLPR	10	Unmodified	_ALHIPEQLPR_	0	MULTI-MSMS	3	391.89614	1172.66659	-1.665	39.897	1.1536	0	0.0064621	3	63.076	24108000	2944	2334	22099
A0A8C0PNR7	no	ALHLQEEAK	9	Unmodified	_ALHLQEEAK_	0	MULTI-SECPEP	2	519.782556	1037.55056	0.20375	14.108	0.50968	0	0.022893	1	110.41	5895200	432	2338	22120
A0A8I3RZP8	no	ALHPLLEYGCIEDNPAPHK	19	Unmodified	_ALHPLLEYGCIEDNPAPHK_	0	MULTI-MSMS	3	725.361484	2173.06262	-2.4194	50.509	0.33961	0	0.001283	1	47.942	13429000	4442;6603	2340	22126
A0A8I3RZP8	no	ALHPLLEYGCIEDNPAPHKK	20	Unmodified	_ALHPLLEYGCIEDNPAPHKK_	1	MULTI-MSMS	3	768.059805	2301.15759	3.7952	38.783	0.34082	0	0.002795	1	38.721	11104000	4442;6603	2341	22127
A0A8I3NUK8	no	ALHSVLQTVPLGELR	15	Unmodified	_ALHSVLQTVPLGELR_	0	MULTI-MSMS	2	816.975222	1631.93589	-0.87163	62.302	0.40755	0	0.0025365	1	63.944	135940000	6204	2344	22139
A0A8I3S533	no	ALHTVQYGLLK	11	Unmodified	_ALHTVQYGLLK_	0	MULTI-MSMS	3	414.911679	1241.71321	0.24757	36.638	0.44226	-7.1054E-15	0.0015125	1	77.14	28410000	1489	2345	22154
A0A8I3S533	no	ALHTVQYGLLK	11	Unmodified	_ALHTVQYGLLK_	0	MULTI-MSMS	2	621.86388	1241.71321	0.10554	36.613	0.23847	0	0.0048772	1	72.638	6930000	1489	2345	22155
A0A8C0T481	no	ALHVVEDLR	9	Unmodified	_ALHVVEDLR_	0	MULTI-MSMS	3	351.201341	1050.58219	-0.57556	27.198	1.2139	0	0.0080369	2	66.27	67880000	5771;5852	2347	22171
A0A8C0TD64	no	ALIAAQYSGAQVR	13	Unmodified	_ALIAAQYSGAQVR_	0	MULTI-MSMS	2	674.372601	1346.73065	0.46284	40.051	0.68097	7.1054E-15	4.3366E-06	1	172.59	966940000	5949	2348	22191
A0A8C0NST9	no	ALIAGGGAPEIELALR	16	Unmodified	_ALIAGGGAPEIELALR_	0	MULTI-MSMS	2	775.948672	1549.88279	1.0064	80.106	1.0522	0	0.0002018	2	84.479	695980000	3109	2350	22210
A0A8I3S0A8	no	ALIDGTEAISIQK	13	Unmodified	_ALIDGTEAISIQK_	0	MULTI-MSMS	2	679.879924	1357.7453	0.5587	55.361	1.9692	-7.1054E-15	3.2273E-05	4	135.86	62716000	1909	2351	22227
A0A8P0N992	no	ALIDPSSGLPNR	12	Unmodified	_ALIDPSSGLPNR_	0	MULTI-MSMS	2	620.338227	1238.6619	1.5052	47.828	1.3613	-7.1054E-15	0.00038185	3	101.65	46529000	1684	2352	22238
A0A8C0TF60	no	ALIDWIQLQEK	11	Unmodified	_ALIDWIQLQEK_	0	MULTI-MSMS	2	678.879727	1355.7449	1.0599	89.371	0.50854	1.4211E-14	0.001209	2	94.692	8276000	3987	2353	22250
A0A8I3NS67	no	ALIEHEMK	8	Unmodified	_ALIEHEMK_	0	MULTI-MSMS	2	485.754953	969.495352	-0.065054	15.627	0.50992	0	0.0065798	1	111.82	174470000	5198	2354	22264
A0A8I3MTR7	no	ALIESYQNLTR	11	Unmodified	_ALIESYQNLTR_	0	MULTI-MSMS	2	654.351334	1306.68811	-1.7929	53.133	0.5779	0	0.00017993	1	148.52	39218000	2375	2355	22277
A0A8I3NYT2	no	ALIGDDVGLTSYK	13	Unmodified	_ALIGDDVGLTSYK_	0	MULTI-MATCH	2	676.358825	1350.7031	4.7702	61.255	0.78255	7.1054E-15	NaN	0	NaN	30334000	1792	2356	22292
A0A8C0P6K8	no	ALIGMTAGATGAFVGTPAEVALIR	24	Unmodified	_ALIGMTAGATGAFVGTPAEVALIR_	0	MULTI-MSMS	3	763.087472	2286.24059	0.64214	95.871	0.5452	0	0.0036582	3	34.72	62824000	3629	2357	22297
A0A8I3PM68	no	ALILNTPNNPVGK	13	Unmodified	_ALILNTPNNPVGK_	0	MULTI-MSMS	2	675.890626	1349.7667	-0.29508	47.48	0.6149	7.1054E-15	2.4868E-05	1	147.51	53686000	1390	2359	22310
A0A8I3PK79	no	ALILVGGYGTR	11	Unmodified	_ALILVGGYGTR_	0	MULTI-MSMS	2	560.329673	1118.64479	-0.60569	54.822	0.71383	0	0.00014709	1	134.26	27963000	5715	2360	22323
A0A8I3S6F7	no	ALINADELANDVAGAEALLDR	21	Unmodified	_ALINADELANDVAGAEALLDR_	0	MULTI-MSMS	3	718.706085	2153.09643	0.95362	106.55	0.95304	0	4.9208E-16	2	150.69	1553800000	6594;6533	2361	22340
A0A8I3S6F7	no	ALINADELANDVAGAEALLDR	21	Deamidation (NQ)	_ALINADELAN(de)DVAGAEALLDR_	0	MULTI-MSMS	3	719.03409	2154.08044	0.14832	107.24	0.47446	0	4.8916E-05	1	72.883	12260000	6594;6533	2361	22358
A0A8I3PX00	no	ALINDELVEWK	11	Unmodified	_ALINDELVEWK_	0	MULTI-MSMS	2	665.356085	1328.69762	2.6234	77.05	1.5624	1.4211E-14	0.00036112	2	120.12	376690000	2689	2362	22373
A0A8I3NYT2	no	ALINMSSLPALDK	13	Unmodified	_ALINMSSLPALDK_	0	MULTI-MSMS	2	686.87887	1371.74319	-0.48738	77.051	1.1214	0	0.0029366	1	69.786	50674000	1792	2363	22384
A0A8P0P3Q7	no	ALITFAGMIPYR	12	Unmodified	_ALITFAGMIPYR_	0	MULTI-MSMS	2	676.873391	1351.73223	0.19774	90.978	1.4566	0	0.00020865	3	118.5	58156000	857	2365	22398
A0A8C0YYZ5	no	ALIVDESCR	9	Unmodified	_ALIVDESCR_	0	MULTI-MSMS	2	531.766049	1061.51754	-0.72046	27.453	0.70438	0	0.0018133	1	110.81	17319000	1310	2366	22411
A0A8C0T6H9	no	ALIVLAHAEK	10	Unmodified	_ALIVLAHAEK_	0	MULTI-MSMS	2	532.826766	1063.63898	0.52872	25.017	1.2227	0	0.012257	2	66.621	80939000	2039	2368	22427
A0A8C0T6H9	no	ALIVLAHAEK	10	Unmodified	_ALIVLAHAEK_	0	MULTI-MATCH	2	532.826766	1063.63898	-0.89325	26.172	0.30545	0	NaN	0	NaN	2210000	2039	2368	22432
A0A8I3NIL1	no	ALIVVPYAEGVIPDETK	17	Unmodified	_ALIVVPYAEGVIPDETK_	0	MULTI-MSMS	2	907.500935	1812.98732	-1.1014	84.716	0.67896	0	0.00021418	1	75.479	50005000	2647	2371	22458
A0A8I3NSA4	no	ALIVVQQGMTPSAK	14	Unmodified	_ALIVVQQGMTPSAK_	0	MULTI-MSMS	2	721.905419	1441.79629	2.7797	46.277	0.71447	0	0.0036163	2	65.056	74181000	2956	2372	22470
A0A8C0PQW4	no	ALIYGHHGDPAK	12	Unmodified	_ALIYGHHGDPAK_	0	MULTI-MSMS	2	639.833111	1277.65167	-0.34324	11.881	0.2027	-1.7764E-15	0.00033452	1	107.79	5511100	4276	2373	22478
A0A8C0PQW4	no	ALIYGHHGDPAK	12	Unmodified	_ALIYGHHGDPAK_	0	MULTI-MATCH	2	639.833111	1277.65167	-5.1053	13.386	0.27198	0	NaN	0	NaN	6054800	4276	2373	22482
A0A8I3MRC0	no	ALKDLLTWVIEGK	13	Unmodified	_ALKDLLTWVIEGK_	1	MULTI-MSMS	2	743.437409	1484.86027	2.3076	101.36	1.0199	0	0.0001302	2	140.14	164160000	1729	2375	22497
A0A8C0T0X4	no	ALKDPALDSLAYEYER	16	Unmodified	_ALKDPALDSLAYEYER_	1	MULTI-MSMS	2	927.467623	1852.92069	-1.47	62.991	0.94783	7.1054E-15	4.883E-05	3	121.28	16258000	2012	2376	22509
A0A8I3PRM4	no	ALKDPNAFLFDHLLTLKPVK	20	Unmodified	_ALKDPNAFLFDHLLTLKPVK_	2	MULTI-MSMS	5	456.868111	2279.30417	0.40157	78.482	1.5483	0	0.0016812	5	46.702	610500000	5820	2377	22527
A0A8C0RK12	no	ALKDPNQLIR	10	Unmodified	_ALKDPNQLIR_	1	MULTI-SECPEP	3	389.899662	1166.67716	-0.14339	24.333	0.64504	0	0.03291	1	72.325	67834000	2351	2378	22546
A0A8I3PLU4	no	ALKEDAATFSSLR	13	Unmodified	_ALKEDAATFSSLR_	1	MULTI-MSMS	2	704.875173	1407.73579	-2.0358	40.065	0.40858	0	0.0051858	1	81.625	21699000	4269	2379	22554
A0A8C0QRL7	no	ALKEENIQTLLINPNIATVQTSQGLADK	28	Unmodified	_ALKEENIQTLLINPNIATVQTSQGLADK_	1	MULTI-MSMS	3	1008.21882	3021.63463	-0.11682	81.984	1.0516	0	9.4321E-20	2	120.93	62972000	4799	2381	22569
A0A8C0STJ7	no	ALKPEVDKLNIMAAK	15	Unmodified	_ALKPEVDKLNIMAAK_	2	MULTI-MSMS	4	410.990555	1639.93311	0.8445	39.897	0.67826	0	3.4291E-06	2	143.93	357960000	5644	2383	22597
A0A8I3Q1A3	no	ALKPPHVILVHGEQNEMAR	19	Unmodified	_ALKPPHVILVHGEQNEMAR_	1	MULTI-MSMS	5	428.635652	2138.14188	-0.97278	32.401	1.2895	0	0.0054442	1	38.227	18558000	4861	2384	22603
A0A8P0NCS0	no	ALLAEHLLK	9	Acetyl (Protein N-term)	_(ac)ALLAEHLLK_	0	MULTI-MSMS	2	525.321317	1048.62808	0.79368	80.437	0.37312	0	0.0017381	1	98.997	5564600	6099	2386	22618
A0A8P0TT16	no	ALLAGQALLLR	11	Unmodified	_ALLAGQALLLR_	0	MULTI-MSMS	2	569.868966	1137.72338	-0.45345	68.923	0.57804	0	0.00055806	1	113.5	44097000	6566	2388	22640
A0A8C0QNY0	no	ALLAICAGDAEDY	13	Unmodified	_ALLAICAGDAEDY_	0	MULTI-MSMS	2	691.318842	1380.62313	-0.016428	85.407	2.1026	1.4211E-14	0.036708	1	43.769	15317000	3029	2389	22654
A0A8P0N8G3	no	ALLALNHGLDK	11	Unmodified	_ALLALNHGLDK_	0	MULTI-MSMS	2	582.840405	1163.66626	-2.1311	36.429	0.23954	0	0.018788	1	55.064	6195200	5080	2390	22662
P33731	no	ALLAMYTNQAEQCR	14	Unmodified	_ALLAMYTNQAEQCR_	0	MULTI-MSMS	2	834.895257	1667.77596	-1.3029	54.452	0.37457	0	2.1329E-10	1	199.11	74402000	198	2392	22676
A0A8I3MGN1	no	ALLDFEDKNGEK	12	Deamidation (NQ)	_ALLDFEDKN(de)GEK_	1	MULTI-MSMS	2	690.338089	1378.66163	2.4182	44.932	0.57912	0	0.011994	1	100.48	5108700	5569	2395	22696
A0A8C0SU81	no	ALLDPPLELNSDR	13	Unmodified	_ALLDPPLELNSDR_	0	MULTI-MSMS	2	726.888281	1451.76201	1.6416	68.902	0.74794	0	0.043658	1	41.689	24904000	5651	2397	22704
A0A8I3MCT0	no	ALLDQLMGTAR	11	Unmodified	_ALLDQLMGTAR_	0	MSMS	2	594.823898	1187.63324	NaN	78.986	1	0	0.01297	1	61.65		5356	2398	22718
A0A8I3NM74	no	ALLDSLQLGPDALTVHLINEITK	23	Unmodified	_ALLDSLQLGPDALTVHLINEITK_	0	MULTI-MSMS	3	825.467006	2473.37919	-0.54716	105.02	0.60913	1.4211E-14	7.957E-07	2	89.946	110980000	1128;6425	2400	22733
A0A8I3RV50	no	ALLELQLEPEELYQTFQR	18	Unmodified	_ALLELQLEPEELYQTFQR_	0	MULTI-MSMS	3	740.723076	2219.1474	1.6881	100.85	1.1211	0	3.7449E-15	2	162.81	223220000	1269	2403	22766
A0A8I3RV50	no	ALLELQLEPEELYQTFQR	18	Unmodified	_ALLELQLEPEELYQTFQR_	0	MULTI-MSMS	2	1110.58098	2219.1474	0.85202	100.86	0.23757	0	8.2346E-09	1	134.98	6513300	1269	2403	22767
A0A8I3PXJ8	no	ALLENEKK	8	Unmodified	_ALLENEKK_	1	MSMS	2	472.7742	943.533846	NaN	9.8745	1	0	0.024812	1	107.59		2645	2404	22781
A0A8I3NCB2	no	ALLESIALYLTR	12	Unmodified	_ALLESIALYLTR_	0	MULTI-MSMS	2	681.903202	1361.79185	-0.37437	101.77	0.57764	-1.4211E-14	0.00016256	1	121.6	22900000	4013	2406	22794
A0A8I3N9V3	no	ALLFIPR	7	Unmodified	_ALLFIPR_	0	MULTI-MSMS	2	415.268356	828.522159	0.15066	61.055	1.2575	7.1054E-15	0.018402	2	130.84	2382100000	6384;5365	2407	22816
A0A8C0M536	no	ALLFVPR	7	Unmodified	_ALLFVPR_	0	MULTI-MSMS	2	408.260531	814.506509	0.33419	53.322	1.0867	0	0.023558	2	99.511	2710300000	849	2409	22846
A0A8C0T8L9	no	ALLIHEK	7	Unmodified	_ALLIHEK_	0	MULTI-MSMS	2	412.255446	822.496338	0.23275	14.143	0.54317	0	0.021868	1	105.2	10704000	5870	2412	22865
A0A8I3N133	no	ALLLEAQK	8	Unmodified	_ALLLEAQK_	0	MULTI-MSMS	2	443.273835	884.533118	0.84358	30.024	0.30499	0	0.064154	1	53.351	2502100	5102	2415	22878
A0A8I3PL78	no	ALLLLPLEQGFTFSGICR	18	Unmodified	_ALLLLPLEQGFTFSGICR_	0	MULTI-MSMS	3	679.039683	2034.09722	-0.082184	104.84	0.33824	0	0.0059066	1	40.085	5448900	1493	2417	22891
A0A8P0PGU6	no	ALLLQGTDSLNR	12	Unmodified	_ALLLQGTDSLNR_	0	MULTI-MSMS	2	650.864608	1299.71466	0.31107	52.163	0.37182	0	0.00026936	1	114.4	24826000	5022	2419	22911
A0A8I3S2R3	no	ALLLSTYIK	9	Unmodified	_ALLLSTYIK_	0	MULTI-MSMS	2	511.318243	1020.62193	0.65913	66.792	0.78201	0	0.0067609	1	85.064	195860000	451;4105;6353	2422	22930
A0A8I3MQZ0	no	ALLLTGDFSQTSK	13	Unmodified	_ALLLTGDFSQTSK_	0	MULTI-MSMS	2	690.872099	1379.72965	-1.5368	60.995	0.91739	0	0.00012012	2	115.18	21930000	4846	2423	22940
A0A8P0SBY1	no	ALLLVGDVAQAADVAIEHR	19	Unmodified	_ALLLVGDVAQAADVAIEHR_	0	MULTI-MSMS	3	654.365335	1960.07417	0.15682	91.987	0.98321	0	2.7417E-05	2	87.16	41416000	858	2424	22953
A0A8I3S533	no	ALLLVPGSVNCLR	13	Unmodified	_ALLLVPGSVNCLR_	0	MULTI-MSMS	2	706.408129	1410.8017	1.3778	70.786	0.44131	0	0.00031758	1	96.143	46042000	1489	2425	22962
A0A8C0SGB9	no	ALLMQHYR	8	Unmodified	_ALLMQHYR_	0	MULTI-MSMS	2	516.276386	1030.53822	0.079812	22.839	0.33824	0	0.0059328	1	132.94	5614800	1349	2427	22979
A0A8C0N8B2	no	ALLNEVIILEDELEK	15	Unmodified	_ALLNEVIILEDELEK_	0	MULTI-MSMS	2	870.985118	1739.95568	-1.005	103.82	0.71285	0	0.0088197	1	51.726	7363600	2377	2428	22987
A0A8I3MMY6	no	ALLNVVDNAR	10	Unmodified	_ALLNVVDNAR_	0	MULTI-MATCH	2	542.809105	1083.60366	-3.192	44.522	1.7687	7.1054E-15	NaN	0	NaN	14831000	5388	2429	22997
A0A8C0SUM9	no	ALLPEETPAAVLSSAENIAVGLATEK	26	Unmodified	_ALLPEETPAAVLSSAENIAVGLATEK_	0	MULTI-MSMS	3	865.468964	2593.38506	0.71871	110.6	0.54422	0	0.0092079	1	28.404	6204600	5655	2430	23003
A0A8I3N8E9	no	ALLPHVLCK	9	Unmodified	_ALLPHVLCK_	0	MULTI-MSMS	3	350.8758	1049.60557	-0.92021	36.114	1.2929	0	0.013449	2	57.96	146380000	5789	2431	23017
A0A8I3RRR3	no	ALLPLALEGTDVGQTK	16	Unmodified	_ALLPLALEGTDVGQTK_	0	MULTI-MSMS	2	813.45907	1624.90359	-0.18889	76.464	0.9857	0	0.00015131	2	86.911	57737000	4340	2432	23038
A0A8I3RRR3	no	ALLPLALEGTDVGQTK	16	Unmodified	_ALLPLALEGTDVGQTK_	0	MULTI-MSMS	3	542.641805	1624.90359	0.25194	76.458	0.61145	0	0.045155	1	25.558	10931000	4340	2432	23039
A0A8I3P212	no	ALLQAILQTEDMLK	14	Unmodified	_ALLQAILQTEDMLK_	0	MULTI-MSMS	2	793.944741	1585.87493	-0.42685	100.13	0.57659	-1.4211E-14	5.134E-10	1	189.72	463930000	6467	2434	23058
A0A8C0Q3Q3	no	ALLQALEDR	9	Unmodified	_ALLQALEDR_	0	MSMS	2	514.790381	1027.56621	NaN	54.555	1	0	0.014016	1	71.379		2711	2435	23061
A0A8I3PNA6	no	ALLQELEDLELGI	13	Unmodified	_ALLQELEDLELGI_	0	MULTI-MATCH	2	728.400689	1454.78683	-0.40262	111.57	0.13568	-1.4211E-14	NaN	0	NaN	23829000	2017	2437	23071
A0A8P0NZ76	no	ALLQEMPLTALLR	13	Unmodified	_ALLQEMPLTALLR_	0	MULTI-MSMS	2	734.931437	1467.84832	-0.80863	98.06	1.0667	0	0.0031921	1	68.847	281140000	6205	2438	23082
A0A8C0PIJ0	no	ALLQMVEVAGAVEDDPLRR	19	Unmodified	_ALLQMVEVAGAVEDDPLRR_	1	MULTI-MSMS	3	694.705251	2081.09392	-0.09495	85.376	0.85117	0	0.0040373	1	39.863	34570000	4096	2441	23106
A0A8P0TAL0	no	ALLQMVQQFGVDFEK	15	Unmodified	_ALLQMVQQFGVDFEK_	0	MULTI-MSMS	2	876.953098	1751.89164	-2.4189	100.13	0.71326	0	7.6773E-08	1	168.3	44346000	6497;6515;5742	2442	23120
A0A8I3P5D0	no	ALLSNILAAYSFVSENPER	19	Unmodified	_ALLSNILAAYSFVSENPER_	0	MULTI-MSMS	3	698.700383	2093.07932	0.99413	104.96	0.23822	0	0.0039782	1	38.271	7018100	4626	2444	23131
A0A8C0Q6X7	no	ALLTFYHVTK	10	Unmodified	_ALLTFYHVTK_	0	MULTI-MATCH	2	596.839874	1191.66519	3.5417	48.191	0.37414	0	NaN	0	NaN	5145300	4346	2448	23153
A0A8C0SS58	no	ALLTPVAIAAGR	12	Unmodified	_ALLTPVAIAAGR_	0	MULTI-MSMS	2	576.858598	1151.70264	0.41183	58.109	1.1197	7.1054E-15	0.00032535	2	108.98	11133000	5613	2449	23163
A0A8I3MI98	no	ALLVSANQTLK	11	Unmodified	_ALLVSANQTLK_	0	MULTI-MSMS	2	579.348063	1156.68157	3.7998	38.238	0.17011	0	0.0051577	1	72.042	10460000	910	2452	23176
A0A8I3NG14	no	ALLVTASQCQQPAGNK	16	Unmodified	_ALLVTASQCQQPAGNK_	0	MULTI-MSMS	2	843.435603	1684.85665	0.3865	29.864	1.4266	3.5527E-15	5.0265E-07	2	145.99	603170000	6221	2453	23191
Q6TEQ7	no	ALLYLCGGDD	10	Unmodified	_ALLYLCGGDD_	0	MULTI-MSMS	2	548.752607	1095.49066	-0.52247	76.286	3.2134	0	0.0015901	5	100.74	195640000	287	2454	23219
A0A8I3S0I0	no	ALLYTAVNQLAMGSSSAETEK	21	Unmodified	_ALLYTAVNQLAMGSSSAETEK_	0	MULTI-SECPEP	3	728.699943	2183.078	0.52406	78.837	0.64458	0	0.031316	1	35.538	31573000	2679	2456	23236
A0A8C0MQE3	no	ALMAAEDKYSQK	12	Unmodified	_ALMAAEDKYSQK_	1	MULTI-MSMS	2	677.837202	1353.65985	1.4423	21.105	0.30664	0	0.00043791	1	128.6	9692700	1636;1696;6052;6477	2457	23248
A0A8C0QCP1	no	ALMDEEDMEDVVDADEYLIPQQGFFHSPSTSR	32	Unmodified	_ALMDEEDMEDVVDADEYLIPQQGFFHSPSTSR_	0	MULTI-MSMS	3	1224.54326	3670.60796	0.60281	100.22	0.40659	0	0.042884	1	14.593	13136000	1238	2458	23252
A0A8I3S7J1	no	ALMEAVSHAK	10	Unmodified	_ALMEAVSHAK_	0	MULTI-MATCH	2	528.778959	1055.54336	-2.7109	18.527	0.42687	0	NaN	0	NaN	3586700	5281	2459	23263
A0A8P0PM03	no	ALMGSPQLVAAVVR	14	Unmodified	_ALMGSPQLVAAVVR_	0	MULTI-MSMS	2	706.408129	1410.8017	0.046376	69.671	1.3224	0	5.2014E-06	2	147.95	201090000	3529	2461	23281
A0A8I3PXL2	no	ALMLQGVDLLADAVAVTMGPK	21	Oxidation (M)	_ALM(ox)LQGVDLLADAVAVTMGPK_	0	MULTI-MSMS	3	710.383009	2128.1272	0.89046	108.15	1.4248	0	0.00015381	1	60.602	75071000	5923	2462	23302
A0A8I3PXL2	no	ALMLQGVDLLADAVAVTMGPK	21	Oxidation (M)	_ALMLQGVDLLADAVAVTM(ox)GPK_	0	MULTI-MATCH	3	710.383009	2128.1272	0.50562	105.73	0.71508	0	NaN	0	NaN	324850000	5923	2462	23307
A0A8I3PXL2	no	ALMLQGVDLLADAVAVTMGPK	21	Unmodified	_ALMLQGVDLLADAVAVTMGPK_	0	MULTI-MSMS	3	705.051371	2112.13228	-0.78323	111.19	4.9524	0	2.3065E-13	3	127.5	7485000000	5923	2462	23349
A0A8I3PXL2	no	ALMLQGVDLLADAVAVTMGPK	21	Unmodified	_ALMLQGVDLLADAVAVTMGPK_	0	MSMS	3	705.051371	2112.13228	NaN	116.45	1	0	0.01008	1	40.756		5923	2462	23350
A0A8I3PXL2	no	ALMLQGVDLLADAVAVTMGPK	21	Unmodified	_ALMLQGVDLLADAVAVTMGPK_	0	MSMS	3	705.051371	2112.13228	NaN	116.63	1	0	0.018873	1	35.421		5923	2462	23351
A0A8I3PXL2	no	ALMLQGVDLLADAVAVTMGPK	21	Unmodified	_ALMLQGVDLLADAVAVTMGPK_	0	MULTI-SECPEP	2	1057.07342	2112.13228	-1.5114	111.19	0.17021	0	0.0006071	1	91.207	11366000	5923	2462	23352
A0A8C0QDH1	no	ALMNTQYGLER	11	Unmodified	_ALMNTQYGLER_	0	MULTI-MSMS	2	648.324262	1294.63397	-0.91804	45.658	0.4061	0	0.00061128	1	111.46	11206000	4539	2463	23372
A0A8P0N3S9	no	ALMPVLLQGQAR	12	Unmodified	_ALMPVLLQGQAR_	0	MSMS	2	648.876465	1295.73838	NaN	62.762	1	0	0.011326	1	57.96		1367	2464	23384
A0A8C0RKN1	no	ALNALNNLSVNVENQVK	17	Unmodified	_ALNALNNLSVNVENQVK_	0	MULTI-MSMS	2	920.499789	1838.98503	-1.7619	69.246	0.27147	-1.4211E-14	1.2407E-22	2	213.58	33398000	2577	2468	23405
A0A8I3PAB4	no	ALNAVQPQLDVQATK	15	Unmodified	_ALNAVQPQLDVQATK_	0	MULTI-MSMS	2	798.441212	1594.86787	-0.65852	45.675	0.30384	0	0.0011185	1	72.817	8752200	3115	2469	23417
A0A8I3NXF5	no	ALNCSVEDIEPDLLTPR	17	Unmodified	_ALNCSVEDIEPDLLTPR_	0	MSMS	2	971.482947	1940.95134	NaN	80.034	1	0	0.00023447	1	77.078		4470	2470	23425
A0A8I3NXF5	no	ALNCSVEDIEPDLLTPR	17	Unmodified	_ALNCSVEDIEPDLLTPR_	0	MULTI-MATCH	2	971.482947	1940.95134	-1.6135	80.008	0.27068	-1.4211E-14	NaN	0	NaN	9232600	4470	2470	23429
A0A8I3SAL9	no	ALNILQSTNMAFGK	14	Unmodified	_ALNILQSTNMAFGK_	0	MULTI-MSMS	2	754.400501	1506.78645	2.4205	76.427	0.61151	0	0.00021913	1	97.456	39378000	6153	2474	23453
A0A8P0P5D4	no	ALNLAYSSIYGSYR	14	Unmodified	_ALNLAYSSIYGSYR_	0	MULTI-MSMS	2	789.401555	1576.78856	-0.47604	70.651	0.57662	0	1.0085E-06	2	158.41	62239000	6450	2475	23468
A0A8C0T3U6	no	ALNLEDGNQNGR	12	Unmodified	_ALNLEDGNQNGR_	0	MULTI-MSMS	2	650.815647	1299.61674	1.2425	23.46	0.37408	0	0.00029308	1	112.8	21217000	5797	2476	23479
A0A8C0TH29	no	ALNMHDK	7	Unmodified	_ALNMHDK_	0	MULTI-MSMS	2	414.705263	827.395972	0.056456	8.9775	0.37477	0	0.028176	1	87.284	18544000	6002	2477	23488
A0A8I3PV71	no	ALNMSEFVCDLSAR	14	Unmodified	_ALNMSEFVCDLSAR_	0	MULTI-MSMS	2	806.876533	1611.73851	-1.2376	90.591	0.40537	-1.4211E-14	3.1479E-05	2	135.99	69111000	2701	2478	23505
A0A8P0NZV6	no	ALNQAAMEEEEQEEEEEPAQGK	22	Unmodified	_ALNQAAMEEEEQEEEEEPAQGK_	0	MULTI-MSMS	3	830.358862	2488.05476	-0.45421	47.512	0.54649	0	2.0373E-05	1	68.189	12476000	3713	2479	23515
A0A8I3RR94	no	ALNQLSVPLGQLR	13	Unmodified	_ALNQLSVPLGQLR_	0	MULTI-MSMS	2	704.917175	1407.8198	-0.13022	67.634	0.44136	0	0.0001441	1	109.66	26868000	2631	2480	23528
A0A8C0QGH7	no	ALNQNMEEMPVVFEDVTLHQATILPK	26	Unmodified	_ALNQNMEEMPVVFEDVTLHQATILPK_	0	MULTI-MSMS	3	989.836665	2966.48816	-0.21069	96.578	0.5101	0	1.1629E-07	1	74.841	188860000	4714	2481	23549
A0A8C0QGH7	no	ALNQNMEEMPVVFEDVTLHQATILPK	26	Unmodified	_ALNQNMEEMPVVFEDVTLHQATILPK_	0	MULTI-MSMS	4	742.629318	2966.48816	-0.27271	96.615	0.78228	0	1.7097E-05	1	51.619	281970000	4714	2481	23550
A0A8C0QGH7	no	ALNQNMEEMPVVFEDVTLHQATILPK	26	Deamidation (NQ)	_ALN(de)QNMEEMPVVFEDVTLHQATILPK_	0	MULTI-MSMS	3	990.16467	2967.47218	-0.10768	98.744	0.33984	0	0.00032591	1	45.126	22264000	4714	2481	23556
A0A8C0QGH7	no	ALNQNMEEMPVVFEDVTLHQATILPK	26	Oxidation (M)	_ALNQNMEEM(ox)PVVFEDVTLHQATILPK_	0	MSMS	3	995.168303	2982.48308	NaN	83.759	1	0	0.00078305	1	49.186		4714	2481	23557
A0A8I3RY98	no	ALNSQVCCK	9	Unmodified	_ALNSQVCCK_	0	MULTI-MSMS	2	540.252251	1078.48995	0.20494	13.509	0.23799	0	0.0047597	1	92.47	2162100	1520	2482	23559
A0A8C0S9M1	no	ALNSTNSELQEAGEACMR	18	Unmodified	_ALNSTNSELQEAGEACMR_	0	MSMS	2	990.941121	1979.86769	NaN	48.667	1	0	0.0025749	1	59.57		2642	2483	23561
A0A8P0P1H4	no	ALNVDFHR	8	Unmodified	_ALNVDFHR_	0	MULTI-MSMS	2	486.256508	970.498464	0.32786	25.892	0.47497	0	0.061946	1	54.205	2127400	4071	2484	23566
A0A8C0QNB1	no	ALNVTPDYSPK	11	Unmodified	_ALNVTPDYSPK_	0	MULTI-MSMS	2	602.814053	1203.61355	-1.6389	36.815	0.5424	0	0.0015846	1	89.08	14365000	4777	2486	23581
A0A8C0SNV6	no	ALPCCSLHR	9	Unmodified	_ALPCCSLHR_	0	MULTI-MATCH	2	557.268235	1112.52192	0.077936	18.55	0.61958	0	NaN	0	NaN	3734000	5571	2487	23588
A0A8C0Q5Y6	no	ALPCEVSTYAK	11	Unmodified	_ALPCEVSTYAK_	0	MSMS	2	619.807913	1237.60127	NaN	37.643	1	0	0.0018465	1	83.998		2887	2488	23598
A0A8P0P5V9	no	ALPDESPPSSAEQGEQR	17	Unmodified	_ALPDESPPSSAEQGEQR_	0	MULTI-MSMS	2	899.416119	1796.81769	-0.27864	27.627	3.2168	-3.5527E-15	2.6777E-13	6	178.1	120280000	521;6610	2489	23613
A0A8C0S0J3	no	ALPDMEVVGLNFSSATTPELLLK	23	Unmodified	_ALPDMEVVGLNFSSATTPELLLK_	0	MULTI-MSMS	3	815.769698	2444.28726	0.75879	103.29	0.7817	0	0.00038761	1	44.863	129350000	5260	2490	23626
A0A8P0SBE6	no	ALPDSSEDRDTK	12	Unmodified	_ALPDSSEDRDTK_	1	MULTI-MSMS	2	667.315145	1332.61574	-0.018363	11.755	0.47378	0	0.00017959	1	137.98	16954000	1199	2491	23637
A0A8C0PB83	no	ALPELALK	8	Acetyl (Protein N-term)	_(ac)ALPELALK_	0	MULTI-MSMS	2	448.776211	895.537869	0.62538	81.554	0.51127	0	0.0062133	1	91.906	13505000	3817	2492	23652
A0A8I3SC19	no	ALPFWNEEIVPQIK	14	Unmodified	_ALPFWNEEIVPQIK_	0	MULTI-MSMS	2	842.458873	1682.90319	0.97041	95.091	0.71179	0	0.0019048	2	72.434	3340400000	5132	2494	23666
A0A8C0PWB8	no	ALPLAVTTGNQEAELR	16	Unmodified	_ALPLAVTTGNQEAELR_	0	MULTI-MSMS	2	841.957226	1681.8999	-3.4522	56.068	0.33975	0	1.5713E-05	1	104.59	15603000	630	2498	23686
A0A8I3MKR5	no	ALPLIVGAQLIHADK	15	Unmodified	_ALPLIVGAQLIHADK_	0	MULTI-MSMS	3	520.315364	1557.92426	0.15811	70.828	1.6625	0	0.00010787	2	90.707	61419000	4669	2499	23699
A0A8I3NRJ3	no	ALPLLLNLLK	10	Unmodified	_ALPLLLNLLK_	0	MULTI-MSMS	2	554.378635	1106.74272	-0.82073	99.15	0.78131	0	0.0011726	1	107.59	23297000	751	2500	23713
A0A8P0SH24	no	ALPPALAALR	10	Unmodified	_ALPPALAALR_	0	MULTI-MSMS	2	496.816202	991.617851	-0.15436	60.093	0.9187	0	0.023089	2	57.177	6679800	5227	2502	23733
A0A8I3PPA2	no	ALPSFWIPSLTPEAK	15	Unmodified	_ALPSFWIPSLTPEAK_	0	MULTI-MSMS	2	828.953423	1655.89229	1.7382	96.838	0.47718	0	0.0016867	1	69.261	55483000	404	2506	23757
A0A8I3MMQ8	no	ALPSQGLSASAVLEK	15	Unmodified	_ALPSQGLSASAVLEK_	0	MULTI-MATCH	2	735.911756	1469.80896	-1.4908	53.759	0.71289	0	NaN	0	NaN	63159000	2217	2507	23775
A0A8P0NSQ0	no	ALPVQFCQLR	10	Unmodified	_ALPVQFCQLR_	0	MULTI-MSMS	2	616.334433	1230.65431	1.1251	59.677	1.4273	7.1054E-15	0.025376	1	55.676	26005000	553	2508	23777
A0A8I3P1L6	no	ALPYGDISELKK	12	Unmodified	_ALPYGDISELKK_	1	MULTI-MSMS	2	667.371735	1332.72892	2.2998	45.647	0.30395	0	0.02373	1	60.398	9416500	1639	2510	23792
A0A8C0ML93	no	ALQAAYGSSAPSMTSAALR	19	Unmodified	_ALQAAYGSSAPSMTSAALR_	0	MULTI-MSMS	2	926.964725	1851.9149	0.9125	53.265	0.37297	0	0.00011947	1	80.3	30162000	1540	2511	23806
A0A8I3NID4	no	ALQALQQEHK	10	Unmodified	_ALQALQQEHK_	0	MULTI-MSMS	2	583.319837	1164.62512	0.00094485	13.827	0.74721	1.7764E-15	0.00056413	1	193.41	31434000	469	2515	23823
A0A8I3NTN0	no	ALQAQGCSNPEEESILFSNR	20	Unmodified	_ALQAQGCSNPEEESILFSNR_	0	MULTI-MATCH	3	750.686696	2249.03826	0.10711	64.798	0.61219	0	NaN	0	NaN	18945000	4988	2517	23838
A0A8I3NII5	no	ALQASALNAWK	11	Unmodified	_ALQASALNAWK_	0	MULTI-MSMS	2	586.824755	1171.63496	2.1934	51.972	0.84678	0	0.023618	1	51.193	87231000	6273	2518	23846
A0A8C0PDB7	no	ALQATIGNSYK	11	Unmodified	_ALQATIGNSYK_	0	MULTI-MSMS	2	583.31422	1164.61389	0.13623	28.903	0.78083	3.5527E-15	0.00036072	1	175.91	101780000	3889	2519	23858
A0A8C0STU7	no	ALQDATEHR	9	Unmodified	_ALQDATEHR_	0	MULTI-MSMS	2	520.759612	1039.50467	-1.9448	10.568	0.20402	0	0.0013815	2	130.27	10405000	5646	2521	23879
A0A8I3PS42	no	ALQDPNVAAFMVEPIQGEAGVVVPDPGYLMGVR	33	Unmodified	_ALQDPNVAAFMVEPIQGEAGVVVPDPGYLMGVR_	0	MULTI-MSMS	3	1147.25114	3438.73158	0.3056	106.05	0.54551	0	0.0055754	1	25.531	10525000	5844	2523	23894
A0A8I3SCW8	no	ALQDQVSIQSADAQEQVEGLLAENNALR	28	Unmodified	_ALQDQVSIQSADAQEQVEGLLAENNALR_	0	MULTI-MSMS	3	1004.17405	3009.50032	-0.64367	97.199	0.3394	0	2.4866E-08	2	75.193	27926000	5334	2524	23903
A0A8I3N7W6	no	ALQEECDRK	9	Unmodified	_ALQEECDRK_	1	MULTI-MSMS	2	574.771862	1147.52917	-0.55683	8.9775	0.20504	0	0.0053939	1	109.71	6612200	4816	2525	23913
A0A8I3NII2	no	ALQEGDLASSR	11	Unmodified	_ALQEGDLASSR_	0	MULTI-MSMS	2	573.791109	1145.56767	0.94258	23.386	0.51088	0	0.0006581	1	109.29	9384300	3251	2526	23921
A0A8P0PKV0	no	ALQELQAAQAR	11	Unmodified	_ALQELQAAQAR_	0	MULTI-MSMS	2	599.830569	1197.64658	-0.66872	26.806	0.37444	0	0.00015487	1	133.23	7140900	3548	2528	23937
A0A8P0TMS6	no	ALQELQETQGR	11	Unmodified	_ALQELQETQGR_	0	MULTI-MSMS	2	636.830766	1271.64698	0.85285	24.788	0.64656	0	0.00016119	1	195.7	33016000	2356	2529	23950
A0A8I3PX91	no	ALQEQEIECR	10	Unmodified	_ALQEQEIECR_	0	MULTI-MSMS	2	638.303526	1274.5925	0.041894	24.406	0.50931	0	0.00042544	1	140.35	24410000	3405	2531	23965
A0A8P0N4L2	no	ALQESFLSEK	10	Unmodified	_ALQESFLSEK_	0	MULTI-MSMS	2	576.300778	1150.587	-1.7722	44.075	2.3104	0	0.00062309	1	119.21	408220000	3945;5165;4205;6365	2533	23978
A0A8P0N4L2	no	ALQESFLSEK	10	Unmodified	_ALQESFLSEK_	0	MULTI-MATCH	2	576.300778	1150.587	4.2246	46.026	0.51077	0	NaN	0	NaN	7745300	3945;5165;4205;6365	2533	23985
A0A8P0N4L2	no	ALQESFLSEKDR	12	Unmodified	_ALQESFLSEKDR_	1	MULTI-SECPEP	2	711.864805	1421.71506	-0.77371	35.408	0.95221	0	0.011913	1	125.97	146610000	3945;5165;4205;6365	2534	23995
A0A8I3NC97	no	ALQFLEQVK	9	Unmodified	_ALQFLEQVK_	0	MULTI-MSMS	2	538.310949	1074.60735	0.55499	56.303	0.91562	-7.1054E-15	0.0020349	2	109.01	626600000	494	2535	24010
A0A8I3S9S8	no	ALQFPPEGWLR	11	Unmodified	_ALQFPPEGWLR_	0	MULTI-MSMS	2	657.35368	1312.69281	2.5171	92.229	0.88099	0	0.0576	1	40.724	9095600	5695	2536	24016
A0A8C0PAZ4	no	ALQGASQIIAEIR	13	Unmodified	_ALQGASQIIAEIR_	0	MULTI-MSMS	2	685.393533	1368.77251	0.54805	69.404	0.91426	0	2.1434E-05	2	156.48	84466000	3805;3811	2537	24027
A0A8C0QEE7	no	ALQGISGLK	9	Unmodified	_ALQGISGLK_	0	MULTI-MATCH	2	443.77146	885.528367	-0.47314	34.186	0.61182	7.1054E-15	NaN	0	NaN	2693200	1596	2538	24038
A0A8P0NFE2	no	ALQGLVWLK	9	Unmodified	_ALQGLVWLK_	0	MULTI-MSMS	2	514.318577	1026.6226	0.087266	73.718	0.60934	0	0.0050677	1	91.041	4286800	3275	2539	24050
A0A8C0N4J9	no	ALQGQISNQQVAVEK	15	Unmodified	_ALQGQISNQQVAVEK_	0	MULTI-MSMS	2	806.936293	1611.85803	0.1437	31.681	0.37423	0	0.00010261	1	97.911	5983000	2035;6641	2540	24062
A0A8C0PHJ7	no	ALQHMAAMSSAQIVSATAIHNK	22	Unmodified	_ALQHMAAMSSAQIVSATAIHNK_	0	MULTI-MSMS	3	760.724428	2279.15146	-0.068467	47.765	0.34224	0	0.057956	1	13.72	7160500	4045	2542	24071
A0A8I3NU36	no	ALQHSYLQK	9	Unmodified	_ALQHSYLQK_	0	MULTI-MATCH	2	544.298373	1086.58219	0.34042	16.328	0.3064	0	NaN	0	NaN	10199000	4884	2544	24099
A0A8I3RV53	no	ALQIPEVYLR	10	Unmodified	_ALQIPEVYLR_	0	MULTI-MSMS	2	601.350606	1200.68666	-0.92361	70.786	0.61161	0	0.0087238	1	71.692	28588000	4909	2545	24111
A0A8C0PNI0	no	ALQISEEMLGER	12	Unmodified	_ALQISEEMLGER_	0	MSMS	2	688.347934	1374.68131	NaN	62.384	1	0	0.00025832	1	100.48		957	2547	24127
A0A8I3MKE1	no	ALQLEEER	8	Unmodified	_ALQLEEER_	0	MULTI-MSMS	2	494.258914	986.503274	-0.25152	24.506	0.95177	0	0.0057254	1	138.9	1862900000	2458	2550	24146
A0A8I3MKE1	no	ALQLEEERK	9	Unmodified	_ALQLEEERK_	1	MULTI-MSMS	2	558.306395	1114.59824	0.71159	15.999	0.33954	0	0.0049984	1	110.87	47901000	2458	2551	24154
A0A8I3MN58	no	ALQLLDEVLHTMPIADPQPLD	21	Unmodified	_ALQLLDEVLHTMPIADPQPLD_	0	MULTI-MSMS	3	777.075121	2328.20353	-0.54228	107.36	0.74681	0	0.034961	1	20.467	24182000	867	2553	24170
A0A8P0PLP4	no	ALQLLHCFPLDTR	13	Unmodified	_ALQLLHCFPLDTR_	0	MSMS	2	792.421768	1582.82898	NaN	69.808	1	0	8.449E-06	1	114.86		6602	2554	24177
A0A8P0PLP4	no	ALQLLHCFPLDTR	13	Unmodified	_ALQLLHCFPLDTR_	0	MULTI-MATCH	2	792.421768	1582.82898	8.5564	72.761	0.98582	0	NaN	0	NaN	24006000	6602	2554	24179
A0A8I3PQ87	no	ALQLLQMYFEGR	12	Unmodified	_ALQLLQMYFEGR_	0	MULTI-MSMS	2	734.884487	1467.75442	-0.62625	95.863	0.64464	1.4211E-14	5.8869E-05	1	145.25	65715000	3741	2555	24188
A0A8P0PAT4	no	ALQLSTLEER	10	Unmodified	_ALQLSTLEER_	0	MSMS	2	580.319502	1158.62445	NaN	48.421	1	0	0.0045424	1	83.783		3001	2556	24200
A0A8C0LX52	no	ALQLWNEIEAR	11	Unmodified	_ALQLWNEIEAR_	0	MULTI-MSMS	2	671.859326	1341.7041	-1.1914	76.132	0.88177	0	0.0006581	2	109.29	28102000	541	2557	24211
A0A8C0NLR7	no	ALQNAVTTFVNR	12	Unmodified	_ALQNAVTTFVNR_	0	MULTI-MSMS	2	667.364776	1332.715	-1.3561	54.51	0.3062	-7.1054E-15	0.008822	1	60.167	7030300	2890	2558	24223
A0A8I3MGN1	no	ALQPLEEGEEGEK	13	Unmodified	_ALQPLEEGEEGEK_	0	MULTI-MSMS	2	714.846278	1427.678	-0.064936	31.509	0.71279	-3.5527E-15	4.5617E-05	1	131.28	134180000	5569	2559	24235
A0A8C0N912	no	ALQPTIFPVVPR	12	Unmodified	_ALQPTIFPVVPR_	0	MULTI-MSMS	3	446.602845	1336.78671	-0.0022997	70.109	0.71109	0	0.00038155	1	89.403	11107000	2399	2560	24257
A0A8C0TFI9	no	ALQQEQEIEQR	11	Unmodified	_ALQQEQEIEQR_	0	MULTI-MATCH	2	686.34678	1370.67901	0.43281	23.229	0.30648	0	NaN	0	NaN	61267000	2125;3627	2561	24274
A0A8C0LYW2	no	ALQQQPEDESK	11	Unmodified	_ALQQQPEDESK_	0	MULTI-MATCH	2	636.806956	1271.59936	-0.83168	12.115	0.40786	0	NaN	0	NaN	29004000	234	2564	24293
A0A8C0LYW2	no	ALQQQPEDESKR	12	Unmodified	_ALQQQPEDESKR_	1	MULTI-MSMS	2	714.857512	1427.70047	-0.44934	10.702	0.33983	-1.7764E-15	6.1385E-05	1	183.67	34132000	234	2565	24303
A0A8I3S5F2	no	ALQSLYTNR	9	Unmodified	_ALQSLYTNR_	0	MULTI-MSMS	2	533.288005	1064.56146	0.71762	31.547	0.44158	3.5527E-15	0.013234	1	72.038	6605100	1980	2571	24340
A0A8I3MLM1	no	ALQSVGQIVGEVLK	14	Unmodified	_ALQSVGQIVGEVLK_	0	MULTI-MSMS	2	720.924666	1439.83478	0.91874	90.009	0.78152	-1.4211E-14	0.00080604	2	83.397	582830000	979	2573	24358
A0A8I3S2R3	no	ALQVGCLLR	9	Unmodified	_ALQVGCLLR_	0	MULTI-MSMS	2	515.297319	1028.58008	-0.25262	53.742	0.61149	0	0.0013489	1	126.2	34541000	451	2575	24374
A0A8I3NUC9	no	ALQVLVDQSK	10	Unmodified	_ALQVLVDQSK_	0	MULTI-MSMS	2	550.819138	1099.62372	0.38052	35.3	0.47745	-7.1054E-15	0.00051301	1	122.13	12139000	3283	2576	24387
A0A8P0N4L2	no	ALSAPQDEAK	10	Unmodified	_ALSAPQDEAK_	0	MULTI-MSMS	2	515.264196	1028.51384	0.079474	15.742	2.411	0	0.00040107	3	146.58	590770000	3945;5165;4205;6365	2579	24406
A0A8I3QBE3	no	ALSDADVQK	9	Acetyl (Protein N-term)	_(ac)ALSDADVQK_	0	MULTI-MATCH	2	494.750921	987.48729	-2.5201	36.197	0.23822	0	NaN	0	NaN	4102200	5775	2582	24421
A0A8C0NMI5	no	ALSDELVDYVNK	12	Unmodified	_ALSDELVDYVNK_	0	MULTI-MSMS	2	683.348457	1364.68236	-0.36122	71.011	0.47648	-1.4211E-14	0.047754	1	41.824	12261000	2917;2933	2583	24425
A0A8P0NLY2	no	ALSDHHIYLEGTLLKPNMVTPGHACTHK	28	Unmodified	_ALSDHHIYLEGTLLKPNMVTPGHACTHK_	1	MULTI-MSMS	6	524.268867	3139.56954	-0.59414	46.17	1.3244	0	7.8712E-12	2	90.633	439250000	6623	2585	24456
A0A8P0NLY2	no	ALSDHHIYLEGTLLKPNMVTPGHACTHK	28	Unmodified	_ALSDHHIYLEGTLLKPNMVTPGHACTHK_	1	MULTI-MSMS	3	1047.53046	3139.56954	-0.074692	46.337	0.81606	0	8.6977E-32	3	141.15	122750000	6623	2585	24457
A0A8P0NLY2	no	ALSDHHIYLEGTLLKPNMVTPGHACTHK	28	Unmodified	_ALSDHHIYLEGTLLKPNMVTPGHACTHK_	1	MULTI-MSMS	7	449.517211	3139.56954	-0.66617	46.273	0.78195	0	0.0042181	1	33.548	26297000	6623	2585	24458
A0A8P0NLY2	no	ALSDHHIYLEGTLLKPNMVTPGHACTHK	28	Unmodified	_ALSDHHIYLEGTLLKPNMVTPGHACTHK_	1	MULTI-MATCH	6	524.268867	3139.56954	-0.45209	47.016	0.20216	0	NaN	0	NaN	6006600	6623	2585	24472
A0A8P0SP38	no	ALSEVSGEDSEEKDNR	16	Unmodified	_ALSEVSGEDSEEKDNR_	1	MULTI-MSMS	2	882.897759	1763.78097	0.28297	16.932	0.23747	0	7.6124E-05	1	107.09	4903800	3168	2589	24491
A0A8I3Q0R4	no	ALSEVSGENHK	11	Unmodified	_ALSEVSGENHK_	0	MULTI-MSMS	2	585.791109	1169.56767	0.69203	10.135	0.13547	0	0.00077126	1	104.06	3957300	2644	2590	24497
A0A8I3MQ51	no	ALSFLGFSAPTPIQALTLAPAIR	23	Unmodified	_ALSFLGFSAPTPIQALTLAPAIR_	0	MULTI-MSMS	3	785.786011	2354.3362	-0.52897	107.55	0.40796	0	0.046216	1	16.562	4704400	2040	2591	24509
A0A8I3M9P4	no	ALSGHLEEVVLALLK	15	Unmodified	_ALSGHLEEVVLALLK_	0	MULTI-MSMS	3	531.318774	1590.93449	0.11298	99.014	0.81399	0	5.3067E-06	2	136.6	382880000	3816	2592	24539
A0A8I3M9P4	no	ALSGHLEEVVLALLK	15	Unmodified	_ALSGHLEEVVLALLK_	0	MULTI-MSMS	2	796.474523	1590.93449	0.33151	99.133	0.54302	0	2.1821E-07	1	158.4	27537000	3816	2592	24540
A0A8I3M9P4	no	ALSGHLEEVVLALLK	15	Unmodified	_ALSGHLEEVVLALLK_	0	MULTI-MSMS	4	398.7409	1590.93449	0.088744	99.069	0.57648	0	0.0050023	2	49.31	14109000	3816	2592	24541
A0A8I3PI70	no	ALSGTIHYHNK	11	Unmodified	_ALSGTIHYHNK_	0	MULTI-MSMS	2	620.825286	1239.63602	-1.8285	11.274	0.30538	-1.7764E-15	0.00015525	1	143.73	5301400	2155	2594	24563
A0A8I3PLJ3	no	ALSGYCGFMAANLYAR	16	Unmodified	_ALSGYCGFMAANLYAR_	0	MULTI-MSMS	2	882.913449	1763.81235	0.41944	80.958	0.61284	0	1.5703E-05	1	101.95	16807000	5830	2595	24577
A0A8C0P164	no	ALSHEIEELEK	11	Unmodified	_ALSHEIEELEK_	0	MULTI-MSMS	2	649.33535	1296.65615	-0.048917	38.621	0.61288	0	2.412E-05	1	209.73	31063000	3433	2596	24589
A0A8I3PCR1	no	ALSHILQTPIEIIQADSPPIVVGEEYPK	28	Deamidation (NQ)	_ALSHILQTPIEIIQ(de)ADSPPIVVGEEYPK_	0	MULTI-SECPEP	3	1020.21642	3057.62742	-2.9797	97.038	0.30634	1.4211E-14	4.1952E-10	1	76.439	107960000	3843	2597	24592
A0A8P0PQL6	no	ALSIPPNIDVLLCEQEVVADETPAVQAVLR	30	Unmodified	_ALSIPPNIDVLLCEQEVVADETPAVQAVLR_	0	MULTI-MSMS	3	1087.24627	3258.71698	-0.4301	107.57	0.30506	0	0.039898	1	16.106	5962900	1631	2598	24603
A0A8I3S0I0	no	ALSIVESEQDK	11	Unmodified	_ALSIVESEQDK_	0	MULTI-MSMS	2	609.81425	1217.61395	0.5292	30.056	0.61087	0	0.00081551	1	102.01	12749000	2679	2599	24611
A0A8I3PMH5	no	ALSLLTLLNVYQK	13	Unmodified	_ALSLLTLLNVYQK_	0	MULTI-MSMS	2	738.445234	1474.87592	-0.89557	100.63	0.23751	0	0.00016779	1	101.65	7928200	3907	2601	24633
A0A8P0TPF6	no	ALSMPLNGLK	10	Acetyl (Protein N-term)	_(ac)ALSMPLNGLK_	0	MULTI-MSMS	2	543.30481	1084.59507	0.43749	83.747	0.44139	0	0.00021175	1	125.25	22504000	516	2602	24645
A0A8I3MWP5	no	ALSNLESIPGGYNALR	16	Unmodified	_ALSNLESIPGGYNALR_	0	MULTI-MSMS	2	837.944118	1673.87368	0.81468	68.863	0.84982	0	9.0344E-07	1	142.71	301940000	1282;4408;4804	2604	24659
A0A8P0N3U1	no	ALSPLEEWLR	10	Unmodified	_ALSPLEEWLR_	0	MULTI-MSMS	2	607.332413	1212.65027	0.12251	88.379	1.1205	0	0.0062013	2	76.064	20255000	5408;6428	2606	24679
A0A8C0NT73	no	ALSPMCSTDAGLTFAAVHCLSGK	23	Unmodified	_ALSPMCSTDAGLTFAAVHCLSGK_	0	MULTI-MSMS	3	798.7132	2393.11777	0.80186	80.963	0.27295	0	0.042938	2	17.472	15098000	3122	2607	24688
A0A8C0T4R0	no	ALSQDQVIAVHIDNGFMR	18	Unmodified	_ALSQDQVIAVHIDNGFMR_	0	MULTI-MSMS	2	1007.51237	2013.01019	0.23572	69.834	0.57407	1.4211E-14	1.2286E-08	1	132.31	22945000	5812	2609	24701
A0A8I3SBU7	no	ALSQGVESVKK	11	Unmodified	_ALSQGVESVKK_	1	MULTI-MSMS	2	573.32987	1144.64519	0.30316	12.4	0.50903	0	0.0015721	1	113.18	7478700	2712	2610	24712
A0A8I3RW49	no	ALSQLAEVEEK	11	Unmodified	_ALSQLAEVEEK_	0	MULTI-MSMS	2	608.824618	1215.63468	0.77225	39.423	0.98254	0	0.00013142	1	136.33	259990000	4659;3245	2611	24725
A0A8C0P5P0	no	ALSQTVPSSGTNGVSIPADCTGAVTATSPDNPAR	34	Unmodified	_ALSQTVPSSGTNGVSIPADCTGAVTATSPDNPAR_	0	MULTI-MSMS	3	1100.5318	3298.57356	1.2972	60.81	0.40644	0	9.7039E-05	1	39.899	16429000	3407	2613	24742
A0A8C0P5P0	no	ALSQTVPSSGTNGVSIPADCTGAVTATSPDNPAR	34	Deamidation (NQ)	_ALSQTVPSSGTN(de)GVSIPADCTGAVTATSPDNPAR_	0	MULTI-MSMS	3	1100.8598	3299.55758	0.87076	62.291	0.51058	-7.1054E-15	1.4111E-06	1	55.043	17235000	3407	2613	24744
A0A8I3S6F7	no	ALSSEGKPYVTK	12	Unmodified	_ALSSEGKPYVTK_	1	MULTI-MSMS	2	640.34826	1278.68197	0.22531	15.844	1.1891	-1.7764E-15	0.00025238	2	160.77	51723000	6594;6533	2616	24758
A0A8P0SGA5	no	ALSSGGSITSPPLSPALPK	19	Unmodified	_ALSSGGSITSPPLSPALPK_	0	MULTI-SECPEP	2	890.496184	1778.97781	-0.085085	60.434	0.98537	0	0.0041899	1	60.448	13790000	6523	2617	24767
A0A8P0SHU4	no	ALSSPQEEEEAGFTGR	16	Unmodified	_ALSSPQEEEEAGFTGR_	0	MULTI-MSMS	2	854.394655	1706.77476	2.375	42.078	0.85108	0	1.4232E-06	2	138.45	9561100	480;478	2618	24777
A0A8P0SHU4	no	ALSSPQEEEEAGFTGR	16	Unmodified	_ALSSPQEEEEAGFTGR_	0	MULTI-MATCH	2	854.394655	1706.77476	0.99933	43.499	0.7807	7.1054E-15	NaN	0	NaN	3295500	480;478	2618	24782
A0A8C0SK10	no	ALSSQLQAVVPEDR	14	Unmodified	_ALSSQLQAVVPEDR_	0	MULTI-MSMS	2	756.904462	1511.79437	0.30281	54.064	0.4078	7.1054E-15	0.00053246	1	88.056	10237000	1431	2619	24793
A0A8I3NZT7	no	ALSSSLDDTEVKK	13	Unmodified	_ALSSSLDDTEVKK_	1	MULTI-MSMS	2	696.864471	1391.71439	1.4095	22.063	0.33847	0	0.00014348	1	129.16	174350000	3038	2620	24807
A0A8P0T1V2	no	ALSTTASTAAFDK	13	Unmodified	_ALSTTASTAAFDK_	0	MULTI-MSMS	2	642.327524	1282.6405	-0.32118	33.004	0.57907	0	0.00038238	1	94.465	34735000	2325	2625	24834
A0A8C0RVQ9	no	ALSTVCPSEALQPLIYPLSQVVIGCIK	27	Unmodified	_ALSTVCPSEALQPLIYPLSQVVIGCIK_	0	MULTI-MSMS	3	986.201055	2955.58134	0.30986	107.22	0.78054	0	0.039349	3	17.076	6984400	5201	2626	24842
A0A8P0NZ76	no	ALSVETEK	8	Unmodified	_ALSVETEK_	0	MSMS	2	438.737283	875.460012	NaN	15.696	1	0	0.034843	1	70.525		6205	2627	24850
A0A8C0MZJ3	no	ALSVLGCGHTSSTK	14	Unmodified	_ALSVLGCGHTSSTK_	0	MULTI-MSMS	2	709.358833	1416.70311	1.7949	20.131	0.33886	0	1.5989E-05	1	142.07	9831300	1713	2629	24871
A0A8C0S4H5	no	ALTDAGCNLNPLQYIK	16	Unmodified	_ALTDAGCNLNPLQYIK_	0	MULTI-MSMS	2	895.958911	1789.90327	-2.2409	85.52	0.71468	1.4211E-14	7.3507E-10	2	162	43833000	2099	2632	24895
A0A8P0TM32	no	ALTECQGAVGLGSK	14	Unmodified	_ALTECQGAVGLGSK_	0	MULTI-MSMS	2	695.853383	1389.69221	1.822	32.121	0.40723	0	0.00073768	1	84.479	4966500	1913	2636	24914
A0A8C0MIJ6	no	ALTEFQNEFK	10	Unmodified	_ALTEFQNEFK_	0	MULTI-MSMS	2	613.806228	1225.5979	-0.0060205	54.663	1.1891	7.1054E-15	0.00073764	1	161.02	897390000	1424	2637	24926
A0A8I3N2N7	no	ALTLGALTVPLAR	13	Unmodified	_ALTLGALTVPLAR_	0	MULTI-MSMS	2	648.405912	1294.79727	-0.29436	82.12	0.54325	0	4.1256E-05	2	132.78	35686000	3076	2639	24941
A0A8C0MX11	no	ALTLIAGSPLK	11	Unmodified	_ALTLIAGSPLK_	0	MULTI-MSMS	2	542.342249	1082.66995	-0.44393	56.712	1.324	0	0.0001685	3	131.44	69853000	1811	2640	24953
A0A8I3NL91	no	ALTLLDYLLK	10	Unmodified	_ALTLLDYLLK_	0	MULTI-MSMS	2	581.857732	1161.70091	-0.98306	99.037	0.34031	0	0.0027667	1	90.709	11655000	485	2641	24972
A0A8I3NL91	no	ALTLLDYLLK	10	Unmodified	_ALTLLDYLLK_	0	MULTI-MSMS	2	581.857732	1161.70091	-0.22859	101.52	0.4762	1.4211E-14	0.0027731	1	90.657	28808000	485	2641	24973
A0A8I3PFQ8	no	ALTLPGSSENEYIMK	15	Unmodified	_ALTLPGSSENEYIMK_	0	MULTI-MSMS	2	826.913638	1651.81272	0.013877	65.849	0.67888	0	6.3876E-05	3	113.22	209220000	5294;5304	2642	24989
A0A8C0S9B9	no	ALTLQDLDNIWAAQAGK	17	Unmodified	_ALTLQDLDNIWAAQAGK_	0	MULTI-MSMS	2	914.483608	1826.95266	0.36722	98.414	0.40974	0	2.3382E-26	1	225.97	72647000	5367	2643	25001
A0A8C0RKG1	no	ALTNLPHTDFTLCK	14	Unmodified	_ALTNLPHTDFTLCK_	0	MULTI-MSMS	2	815.916515	1629.81848	-2.8588	55.148	0.54342	0	7.2037E-05	2	127.52	130180000	5008	2644	25013
A0A8I3PKE6	no	ALTNVEER	8	Unmodified	_ALTNVEER_	0	MULTI-MATCH	2	466.245806	930.47706	-2.5467	17.748	0.50822	0	NaN	0	NaN	2678900	1894	2645	25029
A0A8I3PKE6	no	ALTNVEER	8	Unmodified	_ALTNVEER_	0	MULTI-MATCH	2	466.245806	930.47706	-1.0319	16.699	0.27053	-3.5527E-15	NaN	0	NaN	2018200	1894	2645	25030
A0A8I3P5J8	no	ALTPQCGNGEDLYLIAGAVPSDR	23	Unmodified	_ALTPQCGNGEDLYLIAGAVPSDR_	0	MULTI-MSMS	3	806.397034	2416.16927	2.2625	82.595	0.50797	0	0.00085982	1	37.458	18590000	3237	2646	25039
A0A8I3PK85	no	ALTPQTAETDAIR	13	Unmodified	_ALTPQTAETDAIR_	0	MULTI-MSMS	2	693.864805	1385.71506	1.4127	38.066	0.47503	0	0.00018528	1	99.568	12461000	3198	2648	25059
J9NYK7	no	ALTQPLGLLR	10	Unmodified	_ALTQPLGLLR_	0	MULTI-MSMS	2	541.340041	1080.66553	-0.76478	61.811	0.64518	0	0.00097672	1	110.81	76890000	644	2650	25078
A0A8P0T542	no	ALTQTGGPHVK	11	Unmodified	_ALTQTGGPHVK_	0	MULTI-MSMS	2	554.809105	1107.60366	-0.12982	10.979	0.74675	0	0.00023502	2	156.01	202810000	6595;2676	2651	25090
A0A8P0T542	no	ALTQTGGPHVK	11	Unmodified	_ALTQTGGPHVK_	0	MULTI-MSMS	2	554.809105	1107.60366	0.28417	11.649	0.57574	0	0.0071076	1	67.897	2616700	6595;2676	2651	25091
E2RQ08	no	ALTSEIASLQSR	12	Unmodified	_ALTSEIASLQSR_	0	MULTI-MSMS	2	638.348791	1274.68303	0.18107	51.672	0.40673	0	4.9126E-05	1	142	201380000	164	2652	25104
A0A8I3MFB8	no	ALTSVVNYR	9	Unmodified	_ALTSVVNYR_	0	MULTI-MSMS	2	511.785099	1021.55564	0.37251	37.261	0.78249	0	0.0013961	1	132.09	29130000	1569	2654	25122
A0A8I3RWH7	no	ALTTPTHYK	9	Unmodified	_ALTTPTHYK_	0	MULTI-MATCH	2	516.279649	1030.54475	1.7207	14.15	0.9843	0	NaN	0	NaN	5210700	5965	2655	25136
A0A8I3PJ87	no	ALTVPELTQQMFDAK	15	Unmodified	_ALTVPELTQQMFDAK_	0	MULTI-MSMS	2	846.43728	1690.86001	-4.3579	87.102	1.8792	0	6.4817E-05	3	114.86	347260000	1318;3284;862;1645	2657	25156
A0A8I3PJ87	no	ALTVPELTQQMFDAK	15	Unmodified	_ALTVPELTQQMFDAK_	0	MULTI-MSMS	2	846.43728	1690.86001	0.28721	89.372	2.9042	0	2.1553E-06	7	147.72	2678100000	1318;3284;862;1645	2657	25157
A0A8P0TTK7	no	ALTVPELTQQMFDSK	15	Oxidation (M)	_ALTVPELTQQM(ox)FDSK_	0	MULTI-MSMS	2	862.432195	1722.84984	3.5972	66.875	0.91734	-1.4211E-14	0.0030403	2	75.819	38114000	1644;1768;6608	2658	25181
A0A8P0TTK7	no	ALTVPELTQQMFDSK	15	Unmodified	_ALTVPELTQQMFDSK_	0	MULTI-MSMS	2	854.434738	1706.85492	-0.39473	67.461	0.91502	-1.4211E-14	0.0079602	1	53.237	38534000	1644;1768;6608	2658	25200
A0A8P0TTK7	no	ALTVPELTQQMFDSK	15	Unmodified	_ALTVPELTQQMFDSK_	0	MULTI-MSMS	2	854.434738	1706.85492	0.31027	87.171	3.7849	0	1.7502E-05	3	134.13	2256800000	1644;1768;6608	2658	25201
A0A8I3N467	no	ALTVPELTQQVFDAK	15	Unmodified	_ALTVPELTQQVFDAK_	0	MULTI-MSMS	2	830.451245	1658.88794	-0.37916	83.342	0.33916	0	0.0064012	1	55.98	20558000	5630	2659	25229
A0A8I3N467	no	ALTVPELTQQVFDAK	15	Unmodified	_ALTVPELTQQVFDAK_	0	MULTI-MSMS	2	830.451245	1658.88794	0.33356	85.923	3.0171	0	3.8984E-05	9	124.42	2676500000	5630	2659	25230
A0A8I3PWC3	no	ALTYEEK	7	Unmodified	_ALTYEEK_	0	MULTI-MSMS	2	427.218726	852.422899	-0.23884	16.225	0.3744	0	0.047405	1	69.383	4263700	4537	2660	25240
[truncated: 32,490 more rows]
