# Supplementary material for: Production, Passaging Stability, and Histological Analysis of Madin–Darby Canine Kidney Cells Cultured in a Low-Serum Medium
Source: Vaccines (Basel). 2024 Aug 30;12(9):991. doi: 10.3390/vaccines12090991 (PMC11435615; doi:10.3390/vaccines12090991)
Supplement: Supplementary file 1 [file vaccines-12-00991-s001.zip › Supplementary File S3/proteome/1.QualityControl/sample/5_1_infected_proteins.txt]

#Accession	Gene	Description	Mw(kDa)	Length	Identification type	Peptides	Unique peptides	Sequence coverage [%]	Intensity	iBAQ	LFQ intensity	MS/MS count	Protein group ID
A0A0S1U0J7	GFAP	Glial fibrillary acidic protein transcript variant delta/epsilon OS=Canis lupus familiaris OX=9615 GN=GFAP PE=2 SV=1	49.501	432	By matching	1	0	1.6	0	0	0	0	352
A0A2Z2GZ52	COX3	Cytochrome c oxidase subunit 3 (Fragment) OS=Canis lupus familiaris OX=9615 GN=COX3 PE=3 SV=1	8.9293	77	By MS/MS	1	1	18.2	19263000	19263000	0	1	340
A0A5F4D4Q9	LOC478509	Large ribosomal subunit protein eL34 OS=Canis lupus familiaris OX=9615 GN=LOC478509 PE=3 SV=1	13.293	117	By MS/MS	2	2	14.5	804660000	134110000	799470000	3	371
A0A5F4DDK2	SUDS3	SDS3 homolog, SIN3A corepressor complex component OS=Canis lupus familiaris OX=9615 GN=SUDS3 PE=4 SV=1	46.462	407	By MS/MS	1	1	3.7	12856000	642800	0	1	373
A0A5K1UTD0	WDR1	WD repeat domain 1 OS=Canis lupus familiaris OX=9615 GN=WDR1 PE=2 SV=1	66.364	606	By MS/MS	21	21	49.3	2047700000	58506000	1946700000	29	375
A0A6H0DTW1	ND3	NADH-ubiquinone oxidoreductase chain 3 (Fragment) OS=Canis lupus familiaris OX=9615 GN=ND3 PE=3 SV=1	12.807	114	By MS/MS	1	1	13.2	57425000	11485000	0	2	339
A0A6S4Q1S4	DLA88	DLA class I alpha chain OS=Canis lupus familiaris OX=9615 GN=DLA88 PE=3 SV=1	40.373	361	By MS/MS	7	0	28	334460000	13936000	303750000	6	379
A0A6S4Q8S4	DLA88	DLA class I alpha chain OS=Canis lupus familiaris OX=9615 GN=DLA88 PE=3 SV=1	40.348	362	By MS/MS	7	0	29	24132000	965290	0	0	380
A0A6S4Q328	DLA88	DLA class I alpha chain OS=Canis lupus familiaris OX=9615 GN=DLA88 PE=3 SV=1	40.369	362	By MS/MS	7	0	28.7	9584600	383380	0	1	378
A0A7G3MIA6	ENOPH1	Enolase-phosphatase E1 OS=Canis lupus familiaris OX=9615 GN=ENOPH1 PE=2 SV=1	28.854	261	By MS/MS	1	1	4.6	40877000	3716100	0	1	381
A0A8C0LQD0	--	Ribonuclease P protein subunit p29 OS=Canis lupus familiaris OX=9615 PE=3 SV=1	25.495	220	By MS/MS	1	0	7.3	6831500	683150	0	1	385
A0A8C0LQH6	DHX58	RNA helicase OS=Canis lupus familiaris OX=9615 GN=DHX58 PE=3 SV=1	71.62	634	By MS/MS	2	2	4.1	8885700	222140	0	2	387
A0A8C0LSU9	LGMN	Legumain OS=Canis lupus familiaris OX=9615 GN=LGMN PE=3 SV=1	41.068	364	By MS/MS	1	1	7.7	23382000	1169100	0	1	420
A0A8C0LSW6	ARL15	ADP ribosylation factor like GTPase 15 OS=Canis lupus familiaris OX=9615 GN=ARL15 PE=4 SV=1	19.991	181	By MS/MS	1	1	6.6	28583000	2598500	0	2	422
A0A8C0LSZ1	CARNMT1	Carnosine N-methyltransferase OS=Canis lupus familiaris OX=9615 GN=CARNMT1 PE=3 SV=1	47.235	411	By MS/MS	2	2	4.9	21458000	1072900	22114000	2	424
A0A8C0LTL7	--	Rhophilin Rho GTPase binding protein 2 OS=Canis lupus familiaris OX=9615 PE=3 SV=1	74.62	667	By MS/MS	2	2	4	48231000	1121600	0	3	299
A0A8C0LTV9	--	Glycerophosphodiester phosphodiesterase domain containing 3 OS=Canis lupus familiaris OX=9615 PE=3 SV=1	36.554	318	By MS/MS	1	1	2.8	8618900	391770	0	1	443
A0A8C0LTW8	C3H15orf40	Chromosome 3 C15orf40 homolog OS=Canis lupus familiaris OX=9615 GN=C3H15orf40 PE=3 SV=1	16.043	152	By MS/MS	1	1	8.6	58760000	8394300	0	2	444
A0A8C0LUS7	PSMC1	Proteasome 26S subunit, ATPase 1 OS=Canis lupus familiaris OX=9615 GN=PSMC1 PE=3 SV=1	49.184	440	By MS/MS	12	12	35.9	1672000000	61927000	1699800000	26	465
A0A8C0LUY5	--	Annexin OS=Canis lupus familiaris OX=9615 PE=3 SV=1	43.98	395	By MS/MS	10	0	40.5	0	0	0	0	470
A0A8C0LV47	FBXW11	F-box and WD repeat domain containing 11 OS=Canis lupus familiaris OX=9615 GN=FBXW11 PE=4 SV=1	58.422	508	By MS/MS	1	1	2.2	3035100	89269	0	1	477
A0A8C0LV92	RPL11	Elongin-A OS=Canis lupus familiaris OX=9615 GN=RPL11 PE=4 SV=1	105.31	931	By MS/MS	4	0	5.6	125160000	2503200	0	1	480
A0A8C0LVP7	KIN	Kin17 DNA and RNA binding protein OS=Canis lupus familiaris OX=9615 GN=KIN PE=3 SV=1	45.19	392	By MS/MS	2	1	4.6	26843000	925630	0	1	492
A0A8C0LVQ6	--	Protein phosphatase 1 regulatory subunit 13B OS=Canis lupus familiaris OX=9615 PE=4 SV=1	107.65	993	By MS/MS	4	4	5.1	23456000	442570	32387000	3	493
A0A8C0LW07	GOT2	Aspartate aminotransferase OS=Canis lupus familiaris OX=9615 GN=GOT2 PE=3 SV=1	47.44	430	By MS/MS	12	12	42.6	2699100000	87067000	3021500000	22	497
A0A8C0LWA6	STAT5B	Signal transducer and activator of transcription OS=Canis lupus familiaris OX=9615 GN=STAT5B PE=3 SV=1	87.019	760	By MS/MS	6	6	8.2	83453000	1896600	62743000	3	504
A0A8C0LWB7	MRPL27	Mitochondrial ribosomal protein L27 OS=Canis lupus familiaris OX=9615 GN=MRPL27 PE=3 SV=1	10.412	93	By MS/MS	2	2	35.5	71420000	10203000	0	2	505
A0A8C0LWB9	CNOT3	CCR4-NOT transcription complex subunit 3 OS=Canis lupus familiaris OX=9615 GN=CNOT3 PE=3 SV=1	81.696	753	By MS/MS	1	1	2.5	16029000	728570	0	1	506
A0A8C0LWU2	COTL1	Coactosin like F-actin binding protein 1 OS=Canis lupus familiaris OX=9615 GN=COTL1 PE=4 SV=1	15.967	142	By MS/MS	2	2	27.5	262640000	26264000	141450000	2	529
A0A8C0LX14	BNIP1	BCL2 interacting protein 1 OS=Canis lupus familiaris OX=9615 GN=BNIP1 PE=4 SV=1	26.121	228	By MS/MS	3	3	17.5	32203000	2012700	47549000	3	539
A0A8C0LX52	MOCS2	Molybdopterin synthase sulfur carrier subunit OS=Canis lupus familiaris OX=9615 GN=MOCS2 PE=3 SV=1	9.1223	83	By MS/MS	1	1	13.3	28102000	4014600	0	2	541
A0A8C0LX68	--	Rab GDP dissociation inhibitor OS=Canis lupus familiaris OX=9615 PE=3 SV=1	49.465	435	By MS/MS	15	14	41.1	2333000000	77767000	2570400000	34	543
A0A8C0LX80	ATP2C2	Calcium-transporting ATPase OS=Canis lupus familiaris OX=9615 GN=ATP2C2 PE=3 SV=1	102.33	941	By MS/MS	2	2	2.3	4446200	88924	0	2	489
A0A8C0LXA4	--	receptor protein-tyrosine kinase OS=Canis lupus familiaris OX=9615 PE=4 SV=1	121.85	1098	By MS/MS	5	4	5.9	30537000	484710	36029000	2	547
A0A8C0LXV5	POLD1	DNA polymerase OS=Canis lupus familiaris OX=9615 GN=POLD1 PE=3 SV=1	119.41	1070	By MS/MS	3	3	4.9	17930000	245620	49133000	1	569
A0A8C0LY33	--	RNA polymerase II-associated factor 1 homolog OS=Canis lupus familiaris OX=9615 PE=3 SV=1	65.747	577	By MS/MS	4	4	10.1	77926000	2050700	104750000	3	575
A0A8C0LYF7	--	TNF alpha induced protein 2 OS=Canis lupus familiaris OX=9615 PE=3 SV=1	77.378	697	By MS/MS	10	10	22.4	228070000	5430200	291910000	8	590
A0A8C0LYM6	ARPC5	Actin-related protein 2/3 complex subunit 5 OS=Canis lupus familiaris OX=9615 GN=ARPC5 PE=3 SV=1	16.288	151	By MS/MS	4	4	43.7	1126800000	93896000	1008700000	8	593
A0A8C0LYN2	BLVRB	Biliverdin reductase B OS=Canis lupus familiaris OX=9615 GN=BLVRB PE=4 SV=1	22.079	206	By MS/MS	8	8	66.5	398200000	30631000	436130000	13	594
A0A8C0LYR3	VAMP4	Vesicle associated membrane protein 4 OS=Canis lupus familiaris OX=9615 GN=VAMP4 PE=3 SV=1	31.747	283	By MS/MS	1	1	4.9	11440000	879980	0	2	599
A0A8C0LYS1	DHX8	RNA helicase OS=Canis lupus familiaris OX=9615 GN=DHX8 PE=4 SV=1	138.57	1216	By MS/MS	7	7	8.6	46830000	688670	32881000	5	600
A0A8C0LYW2	SRP68	Signal recognition particle subunit SRP68 OS=Canis lupus familiaris OX=9615 GN=SRP68 PE=3 SV=1	65.325	578	By MS/MS	10	10	20.2	560280000	13665000	529720000	7	234
A0A8C0LYW5	--	WAPL cohesin release factor OS=Canis lupus familiaris OX=9615 PE=3 SV=1	124.51	1120	By MS/MS	6	6	7.8	47897000	656130	66626000	6	606
A0A8C0LYY5	SRSF10	Serine and arginine rich splicing factor 10 OS=Canis lupus familiaris OX=9615 GN=SRSF10 PE=4 SV=1	22.192	183	By MS/MS	2	2	12	51660000	4305000	230380000	5	609
A0A8C0LZ25	--	Tr-type G domain-containing protein OS=Canis lupus familiaris OX=9615 PE=3 SV=1	38.656	361	By MS/MS	8	1	39.1	0	0	0	0	614
A0A8C0LZ65	--	CAP1 OS=Canis lupus familiaris OX=9615 PE=4 SV=1	21.111	191	By matching	1	0	3.1	0	0	0	0	617
A0A8C0LZ78	HIGD2A	HIG1 hypoxia inducible domain family member 2A OS=Canis lupus familiaris OX=9615 GN=HIGD2A PE=4 SV=1	11.325	106	By MS/MS	2	2	52.8	58206000	19402000	56037000	1	619
A0A8C0LZG6	EXOC7	Exocyst complex component 7 OS=Canis lupus familiaris OX=9615 GN=EXOC7 PE=3 SV=1	74.997	653	By MS/MS	11	11	23.1	271590000	7340400	219620000	9	627
A0A8C0LZH0	REXO4	RNA exonuclease 4 OS=Canis lupus familiaris OX=9615 GN=REXO4 PE=3 SV=1	47.084	428	By MS/MS	4	4	13.3	47962000	1712900	53197000	4	629
A0A8C0LZN7	RAMAC	RNA guanine-7 methyltransferase activating subunit OS=Canis lupus familiaris OX=9615 GN=RAMAC PE=3 SV=1	14.323	118	By MS/MS	1	1	14.4	55675000	5567500	0	1	635
A0A8C0LZX1	PHB1	Prohibitin OS=Canis lupus familiaris OX=9615 GN=PHB1 PE=3 SV=1	29.863	273	By MS/MS	9	9	42.1	2031400000	101570000	1870900000	11	639
A0A8C0M0J6	LMBRD2	LMBR1 domain containing 2 OS=Canis lupus familiaris OX=9615 GN=LMBRD2 PE=4 SV=1	80.988	695	By MS/MS	1	1	2.2	21909000	842650	0	2	666
A0A8C0M0M0	--	WD repeat domain 37 OS=Canis lupus familiaris OX=9615 PE=4 SV=1	97.86	900	By MS/MS	3	3	3.8	77652000	1991100	0	2	669
A0A8C0M0R6	COG1	Conserved oligomeric Golgi complex subunit 1 OS=Canis lupus familiaris OX=9615 GN=COG1 PE=3 SV=1	108.7	976	By MS/MS	5	1	5.4	13550000	233620	0	1	675
A0A8C0M0Z5	KIF22	Kinesin-like protein OS=Canis lupus familiaris OX=9615 GN=KIF22 PE=3 SV=1	73.216	664	By MS/MS	4	4	9.8	41190000	1004600	39506000	6	683
A0A8C0M1A6	GINS3	DNA replication complex GINS protein PSF3 OS=Canis lupus familiaris OX=9615 GN=GINS3 PE=3 SV=1	24.36	216	By MS/MS	6	6	42.6	70510000	4406900	69544000	8	699
A0A8C0M1C9	--	Sortilin-related receptor OS=Canis lupus familiaris OX=9615 PE=3 SV=1	233.61	2081	By matching	1	1	0.5	0	0	0	0	471
A0A8C0M1E4	--	Inositol-tetrakisphosphate 1-kinase OS=Canis lupus familiaris OX=9615 PE=3 SV=1	52.421	486	By MS/MS	7	0	28.6	97661000	4246100	230100000	5	704
A0A8C0M1Q5	--	RPTOR independent companion of MTOR complex 2 OS=Canis lupus familiaris OX=9615 PE=3 SV=1	182.51	1624	By MS/MS	5	5	4.1	40357000	433950	33806000	5	708
A0A8C0M2N8	PIK3R1	Phosphatidylinositol 3-kinase regulatory subunit alpha OS=Canis lupus familiaris OX=9615 GN=PIK3R1 PE=3 SV=1	80.974	700	By MS/MS	2	2	3.3	16508000	375190	18259000	1	742
A0A8C0M2R0	--	Solute carrier family 25 member 19 OS=Canis lupus familiaris OX=9615 PE=3 SV=1	29.259	263	By MS/MS	1	1	6.8	5852600	308030	0	1	749
A0A8C0M2R3	UBA2	SUMO-activating enzyme subunit 2 OS=Canis lupus familiaris OX=9615 GN=UBA2 PE=3 SV=1	71.239	640	By MS/MS	17	3	33.9	1210300000	32711000	1003100000	15	750
A0A8C0M2V0	SNRPA1	Small nuclear ribonucleoprotein polypeptide A OS=Canis lupus familiaris OX=9615 GN=SNRPA1 PE=3 SV=1	28.415	255	By MS/MS	11	11	47.5	591890000	42278000	574710000	20	755
A0A8C0M3J0	THOC3	THO complex 3 OS=Canis lupus familiaris OX=9615 GN=THOC3 PE=4 SV=1	38.783	351	By MS/MS	2	2	7.7	33295000	1664700	79577000	3	779
A0A8C0M3P6	SFXN1	Sidoreflexin OS=Canis lupus familiaris OX=9615 GN=SFXN1 PE=3 SV=1	35.714	322	By MS/MS	8	7	44.1	440590000	24477000	359990000	10	786
A0A8C0M3Q5	--	Septin 9 OS=Canis lupus familiaris OX=9615 PE=3 SV=1	131.12	1216	By MS/MS	18	18	18.1	831900000	10530000	970170000	27	591
A0A8C0M3S5	AKR1E2	Aldo-keto reductase family 1 member E2 OS=Canis lupus familiaris OX=9615 GN=AKR1E2 PE=3 SV=1	33.999	301	By MS/MS	4	4	15.3	104050000	4954800	82460000	5	794
A0A8C0M3X8	TAF9	TATA-box binding protein associated factor 9 OS=Canis lupus familiaris OX=9615 GN=TAF9 PE=3 SV=1	33.513	307	By MS/MS	3	2	12.1	40208000	1827600	40157000	3	801
A0A8C0M4J7	CORO7	Coronin OS=Canis lupus familiaris OX=9615 GN=CORO7 PE=3 SV=1	114.07	1048	By MS/MS	4	4	5.2	156050000	3000900	181220000	5	827
A0A8C0M4K6	CBX1	Chromobox 1 OS=Canis lupus familiaris OX=9615 GN=CBX1 PE=4 SV=1	19.151	166	By matching	1	0	9.6	0	0	0	0	829
A0A8C0M4S1	NCAPD3	Condensin-2 complex subunit D3 OS=Canis lupus familiaris OX=9615 GN=NCAPD3 PE=4 SV=1	162.24	1443	By MS/MS	2	2	2	9104700	113810	0	1	585
A0A8C0M4V5	RPRD1B	Regulation of nuclear pre-mRNA domain-containing protein OS=Canis lupus familiaris OX=9615 GN=RPRD1B PE=3 SV=1	36.899	326	By MS/MS	5	5	23.9	191020000	11939000	108650000	5	837
A0A8C0M4W9	--	Sodium/potassium-transporting ATPase subunit beta OS=Canis lupus familiaris OX=9615 PE=3 SV=1	31.597	280	By MS/MS	5	5	27.5	676700000	48336000	816590000	6	840
A0A8C0M5I1	TUBB6	Tubulin beta 6 class V OS=Canis lupus familiaris OX=9615 GN=TUBB6 PE=3 SV=1	38.05	348	By matching	6	0	29.3	0	0	0	0	871
A0A8C0M5J7	TBC1D2	TBC1 domain family member 2 OS=Canis lupus familiaris OX=9615 GN=TBC1D2 PE=4 SV=1	104.63	924	By MS/MS	12	12	18.8	211620000	3778900	147070000	12	875
A0A8C0M5N2	--	G3BP stress granule assembly factor 1 OS=Canis lupus familiaris OX=9615 PE=4 SV=1	57.562	508	By MS/MS	14	13	38.8	1341400000	47907000	1288000000	19	879
A0A8C0M5U2	RBPJ	Recombination signal binding protein for immunoglobulin kappa J region OS=Canis lupus familiaris OX=9615 GN=RBPJ PE=3 SV=1	43.463	382	By MS/MS	4	4	11.8	37597000	1790300	33285000	4	882
A0A8C0M5Y6	PFDN1	Prefoldin subunit 1 OS=Canis lupus familiaris OX=9615 GN=PFDN1 PE=4 SV=1	3.8502	35	By MS/MS	1	1	28.6	163460000	54487000	0	1	664
A0A8C0M6B8	CAPN2	Calpain-2 catalytic subunit OS=Canis lupus familiaris OX=9615 GN=CAPN2 PE=3 SV=1	79.446	696	By MS/MS	14	14	26.3	2200200000	57900000	2446200000	23	904
A0A8C0M6F0	--	Drebrin 1 OS=Canis lupus familiaris OX=9615 PE=4 SV=1	118.37	1080	By MS/MS	13	8	15.4	543280000	10251000	483000000	10	909
A0A8C0M6I5	ELP2	Elongator complex protein 2 OS=Canis lupus familiaris OX=9615 GN=ELP2 PE=3 SV=1	85.05	756	By MS/MS	4	4	10.1	70448000	1806400	72521000	1	677
A0A8C0M6L6	TTLL12	Tubulin tyrosine ligase like 12 OS=Canis lupus familiaris OX=9615 GN=TTLL12 PE=4 SV=1	73.896	642	By MS/MS	11	11	32.4	761930000	20593000	893910000	9	917
A0A8C0M6M5	NFRKB	Nuclear factor related to kappaB binding protein OS=Canis lupus familiaris OX=9615 GN=NFRKB PE=4 SV=1	133.02	1240	By MS/MS	1	1	1.5	5964100	90365	0	1	838
A0A8C0M6R4	--	ST3 beta-galactoside alpha-2,3-sialyltransferase 4 OS=Canis lupus familiaris OX=9615 PE=3 SV=1	37.465	328	By matching	1	1	4.9	51507000	2341200	0	0	921
A0A8C0M6T9	--	Integrin subunit beta 1 binding protein 1 OS=Canis lupus familiaris OX=9615 PE=4 SV=1	16.087	149	By MS/MS	3	3	28.9	11371000	1263400	17853000	2	922
A0A8C0M6U0	--	Ribosomal protein L23/L25 N-terminal domain-containing protein OS=Canis lupus familiaris OX=9615 PE=3 SV=1	18.21	159	By MS/MS	5	1	34.6	48736000	5415200	50021000	2	924
A0A8C0M7P7	MAPK1IP1L	Mitogen-activated protein kinase 1 interacting protein 1 like OS=Canis lupus familiaris OX=9615 GN=MAPK1IP1L PE=3 SV=1	23.935	242	By MS/MS	1	1	7	168410000	84207000	0	2	969
A0A8C0M7R9	--	Isoaspartyl peptidase/L-asparaginase OS=Canis lupus familiaris OX=9615 PE=3 SV=1	32.971	316	By MS/MS	2	2	14.6	119470000	7467000	158270000	2	972
A0A8C0M7W2	TMED9	Transmembrane p24 trafficking protein 9 OS=Canis lupus familiaris OX=9615 GN=TMED9 PE=3 SV=1	27.053	235	By MS/MS	4	4	22.1	288420000	16966000	428280000	8	976
A0A8C0M8C9	ETFDH	Electron transfer flavoprotein-ubiquinone oxidoreductase OS=Canis lupus familiaris OX=9615 GN=ETFDH PE=4 SV=1	62.995	570	By MS/MS	6	6	11.1	219730000	6658500	239910000	6	1002
A0A8C0M8E8	--	Serine protease 33 OS=Canis lupus familiaris OX=9615 PE=4 SV=1	19.17	175	By MS/MS	2	1	23.4	148020000	9251100	0	3	1006
A0A8C0M8I3	--	5-nucleotidase domain containing 1 OS=Canis lupus familiaris OX=9615 PE=3 SV=1	51.178	451	By MS/MS	4	4	11.1	142250000	4905000	126770000	5	1012
A0A8C0M8M8	--	ubiquitinyl hydrolase 1 OS=Canis lupus familiaris OX=9615 PE=4 SV=1	54.352	470	By MS/MS	1	1	1.9	2891900	107110	0	1	707
A0A8C0M8W1	--	Heparan sulfate proteoglycan 2 OS=Canis lupus familiaris OX=9615 PE=4 SV=1	450.52	4221	By MS/MS	1	1	0.4	21830000	128410	0	1	697
A0A8C0M8Z4	MTA1	Metastasis associated 1 OS=Canis lupus familiaris OX=9615 GN=MTA1 PE=4 SV=1	81.066	719	By MS/MS	7	6	15.9	105870000	1997600	93399000	6	1025
A0A8C0M9E2	AEBP1	AE binding protein 1 OS=Canis lupus familiaris OX=9615 GN=AEBP1 PE=4 SV=1	46.745	417	By MS/MS	10	1	32.6	1189600000	47583000	1179200000	14	1042
A0A8C0M9I8	RBM27	RNA binding motif protein 27 OS=Canis lupus familiaris OX=9615 GN=RBM27 PE=4 SV=1	108.8	973	By MS/MS	8	7	13.1	168740000	3590200	179890000	7	802
A0A8C0M9N1	--	Tetratricopeptide repeat and ankyrin repeat containing 1 OS=Canis lupus familiaris OX=9615 PE=4 SV=1	359.73	3144	By MS/MS	5	5	2.2	48154000	238380	70746000	5	1052
A0A8C0M9N5	TRAPPC4	Trafficking protein particle complex subunit OS=Canis lupus familiaris OX=9615 GN=TRAPPC4 PE=3 SV=1	24.264	219	By MS/MS	2	2	15.1	13916000	869740	0	2	1053
A0A8C0M9Q2	SPCS1	Signal peptidase complex subunit 1 OS=Canis lupus familiaris OX=9615 GN=SPCS1 PE=3 SV=1	11.761	102	By MS/MS	2	2	31.4	52316000	26158000	102420000	3	232
A0A8C0M9Y5	MTMR10	Myotubularin related protein 10 OS=Canis lupus familiaris OX=9615 GN=MTMR10 PE=3 SV=1	80.682	710	By MS/MS	1	1	1.5	7885800	167780	0	1	1066
A0A8C0M021	FOXRED1	FAD dependent oxidoreductase domain containing 1 OS=Canis lupus familiaris OX=9615 GN=FOXRED1 PE=4 SV=1	52.231	472	By MS/MS	2	2	4.4	6931400	330070	19732000	2	645
A0A8C0M022	PRCC	Proline rich mitotic checkpoint control factor OS=Canis lupus familiaris OX=9615 GN=PRCC PE=4 SV=1	49.744	475	By MS/MS	1	1	1.9	3481400	267800	0	1	530
A0A8C0M123	--	Target of myb1 like 2 membrane trafficking protein OS=Canis lupus familiaris OX=9615 PE=4 SV=1	74.379	686	By MS/MS	4	4	9.9	23191000	828240	19817000	4	487
A0A8C0M248	MYH14	Myosin heavy chain 14 OS=Canis lupus familiaris OX=9615 GN=MYH14 PE=3 SV=1	228.7	2002	By MS/MS	33	29	25.2	2815600000	22525000	1696000000	36	728
A0A8C0M295	WDR70	WD repeat domain 70 OS=Canis lupus familiaris OX=9615 GN=WDR70 PE=4 SV=1	72.978	653	By MS/MS	5	5	9.6	21786000	588820	53294000	3	735
A0A8C0M311	RABGAP1L	RAB GTPase activating protein 1 like OS=Canis lupus familiaris OX=9615 GN=RABGAP1L PE=4 SV=1	120.89	1063	By MS/MS	4	3	4.3	21046000	309510	21409000	2	557
A0A8C0M421	--	Acyl-coenzyme A oxidase OS=Canis lupus familiaris OX=9615 PE=3 SV=1	75.657	670	By matching	2	2	4.5	32493000	855090	42141000	0	805
A0A8C0M446	GPSM1	G protein signaling modulator 1 OS=Canis lupus familiaris OX=9615 GN=GPSM1 PE=3 SV=1	74.147	671	By MS/MS	7	6	13.6	161960000	3950200	98817000	7	811
A0A8C0M482	CRIP2	Cysteine rich protein 2 OS=Canis lupus familiaris OX=9615 GN=CRIP2 PE=4 SV=1	22.565	208	By MS/MS	4	4	50	1175200000	90402000	986540000	12	814
A0A8C0M536	--	Heat shock protein 90 alpha family class A member 1 OS=Canis lupus familiaris OX=9615 PE=3 SV=1	84.632	732	By MS/MS	32	17	44.4	10006000000	263310000	9407500000	78	849
A0A8C0M603	TCOF1	LisH domain-containing protein OS=Canis lupus familiaris OX=9615 GN=TCOF1 PE=4 SV=1	149.56	1461	By MS/MS	7	7	7.9	65780000	802190	103320000	4	890
A0A8C0M630	--	Coiled-coil domain containing 97 OS=Canis lupus familiaris OX=9615 PE=4 SV=1	39.1	344	By MS/MS	1	1	4.4	10405000	578030	10017000	1	892
A0A8C0M723	--	Leucine rich repeat containing 47 OS=Canis lupus familiaris OX=9615 PE=4 SV=1	59.244	546	By MS/MS	13	13	35.9	378770000	10822000	303970000	12	889
A0A8C0M746	SRSF2	Serine and arginine rich splicing factor 2 OS=Canis lupus familiaris OX=9615 GN=SRSF2 PE=4 SV=1	25.476	221	By MS/MS	2	2	14.9	2033700000	184880000	1785400000	13	941
A0A8C0M795	--	Tubulin alpha chain OS=Canis lupus familiaris OX=9615 PE=3 SV=1	44.97	405	By matching	2	0	6.9	0	0	0	0	949
A0A8C0M889	--	ARFGEF family member 3 OS=Canis lupus familiaris OX=9615 PE=4 SV=1	186.14	1698	By MS/MS	4	4	2.9	20176000	221710	45927000	4	686
A0A8C0M958	ENAH	ENAH actin regulator OS=Canis lupus familiaris OX=9615 GN=ENAH PE=3 SV=1	69.998	628	By MS/MS	10	0	19.7	93927000	3238900	149760000	9	1031
A0A8C0MA58	--	Actin related protein 5 OS=Canis lupus familiaris OX=9615 PE=3 SV=1	68.194	607	By MS/MS	4	4	13	64469000	2223100	36756000	3	1073
A0A8C0MA89	PAIP2	Poly(A) binding protein interacting protein 2 OS=Canis lupus familiaris OX=9615 GN=PAIP2 PE=3 SV=1	14.727	124	By MS/MS	1	1	15.3	39555000	7911000	0	1	1083
A0A8C0MAH3	VHL	von Hippel-Lindau disease tumor suppressor OS=Canis lupus familiaris OX=9615 GN=VHL PE=3 SV=1	24.497	219	By MS/MS	3	3	17.4	44920000	6417100	32535000	2	1094
A0A8C0MAM9	API5	Apoptosis inhibitor 5 OS=Canis lupus familiaris OX=9615 GN=API5 PE=3 SV=1	56.809	504	By MS/MS	9	9	25.8	641920000	18880000	553750000	13	1100
A0A8C0MAP0	DNMT3A	DNA (cytosine-5-)-methyltransferase OS=Canis lupus familiaris OX=9615 GN=DNMT3A PE=3 SV=1	102.05	912	By MS/MS	1	1	0.8	0	0	0	1	1101
A0A8C0MAX5	--	Histone deacetylase OS=Canis lupus familiaris OX=9615 PE=3 SV=1	53.016	467	By MS/MS	7	4	19.9	285120000	11880000	312200000	8	1105
A0A8C0MAY0	--	Chromosome 16 open reading frame 58 OS=Canis lupus familiaris OX=9615 PE=3 SV=1	53.044	485	By MS/MS	3	3	7.2	11490000	499550	0	3	1106
A0A8C0MAY9	--	Anaphase-promoting complex subunit 2 OS=Canis lupus familiaris OX=9615 PE=3 SV=1	184.09	1676	By MS/MS	2	1	1.5	29652000	296520	54967000	2	1108
A0A8C0MB66	SNRPD2	Small nuclear ribonucleoprotein Sm D2 OS=Canis lupus familiaris OX=9615 GN=SNRPD2 PE=3 SV=1	13.527	118	By MS/MS	5	5	39.8	155940000	19493000	282470000	8	1118
A0A8C0MBH2	--	Ubiquinone biosynthesis protein OS=Canis lupus familiaris OX=9615 PE=3 SV=1	33.744	299	By MS/MS	3	3	13	39806000	2653800	29048000	3	1131
A0A8C0MBP8	CELF1	CUGBP Elav-like family member 1 OS=Canis lupus familiaris OX=9615 GN=CELF1 PE=3 SV=1	66.688	622	By MS/MS	6	6	12.2	145410000	6058700	173080000	9	1137
A0A8C0MBQ8	VANGL1	Vang-like protein OS=Canis lupus familiaris OX=9615 GN=VANGL1 PE=3 SV=1	59.843	524	By MS/MS	3	3	8	44593000	1537700	41812000	2	1140
A0A8C0MBX3	CYP1B1	Cytochrome P450 family 1 subfamily B member 1 OS=Canis lupus familiaris OX=9615 GN=CYP1B1 PE=3 SV=1	60.411	543	By MS/MS	2	2	3.5	21300000	645460	52741000	2	1146
A0A8C0MBY5	RMI1	RecQ-mediated genome instability protein 1 OS=Canis lupus familiaris OX=9615 GN=RMI1 PE=3 SV=1	72.705	650	By MS/MS	1	1	1.8	0	0	0	2	1152
A0A8C0MC04	ABR	Active breakpoint cluster region-related protein OS=Canis lupus familiaris OX=9615 GN=ABR PE=4 SV=1	134.1	1196	By MS/MS	8	7	9.4	162960000	2469100	247450000	7	1155
A0A8C0MC76	LOC475405	KRR1 small subunit processome component OS=Canis lupus familiaris OX=9615 GN=LOC475405 PE=3 SV=1	43.562	380	By MS/MS	3	3	7.6	49942000	2171400	70814000	5	1017
A0A8C0MC85	--	Inverted formin, FH2 and WH2 domain containing OS=Canis lupus familiaris OX=9615 PE=4 SV=1	138.26	1281	By MS/MS	24	3	30.2	1514900000	24835000	1527000000	52	1163
A0A8C0MC89	--	PCF11 cleavage and polyadenylation factor subunit OS=Canis lupus familiaris OX=9615 PE=4 SV=1	166.33	1491	By MS/MS	3	3	3.2	38467000	422710	24386000	5	898
A0A8C0MCB4	POGLUT2	Protein O-glucosyltransferase 2 OS=Canis lupus familiaris OX=9615 GN=POGLUT2 PE=3 SV=1	53.759	466	By MS/MS	5	5	12.2	64372000	2145700	56926000	7	951
A0A8C0MCL5	NUDT14	Nudix hydrolase 14 OS=Canis lupus familiaris OX=9615 GN=NUDT14 PE=4 SV=1	23.882	222	By MS/MS	1	1	4.5	2016700	155130	0	1	1177
A0A8C0MCM2	--	Microtubule crosslinking factor 1 OS=Canis lupus familiaris OX=9615 PE=3 SV=1	179.12	1603	By MS/MS	7	1	6.5	11463000	116970	0	1	1170
A0A8C0MCS9	--	Tonsoku-like protein OS=Canis lupus familiaris OX=9615 PE=3 SV=1	140.54	1291	By MS/MS	1	1	0.9	6751500	92486	0	1	1180
A0A8C0MCU9	--	YKT6 v-SNARE homolog OS=Canis lupus familiaris OX=9615 PE=3 SV=1	22.39	198	By MS/MS	1	1	6.6	64527000	4609000	0	4	1182
A0A8C0MCW5	--	WD repeat domain 3 OS=Canis lupus familiaris OX=9615 PE=4 SV=1	103.11	912	By MS/MS	7	7	11.6	113580000	2028300	107480000	7	1187
A0A8C0MD48	ATP1A1	Sodium/potassium-transporting ATPase subunit alpha OS=Canis lupus familiaris OX=9615 GN=ATP1A1 PE=3 SV=1	112.92	1022	By MS/MS	30	16	35.2	4075200000	78370000	3710600000	46	1039
A0A8C0MD96	NOP56	NOP56 ribonucleoprotein OS=Canis lupus familiaris OX=9615 GN=NOP56 PE=3 SV=1	66.443	597	By MS/MS	18	18	36.7	719930000	19998000	778480000	21	1203
A0A8C0MDB7	--	Tankyrase 1 binding protein 1 OS=Canis lupus familiaris OX=9615 PE=4 SV=1	180.09	1725	By MS/MS	31	31	29.2	973010000	10135000	966920000	35	1206
A0A8C0MDH8	--	Oxysterol-binding protein OS=Canis lupus familiaris OX=9615 PE=3 SV=1	100.93	887	By MS/MS	8	8	11.4	178500000	3499900	341570000	8	1213
A0A8C0MDZ9	ARHGAP32	Rho GTPase activating protein 32 OS=Canis lupus familiaris OX=9615 GN=ARHGAP32 PE=3 SV=1	214.79	1956	By MS/MS	1	1	0.7	6245800	58923	0	1	753
A0A8C0ME07	GLYR1	Cytokine-like nuclear factor N-PAC OS=Canis lupus familiaris OX=9615 GN=GLYR1 PE=3 SV=1	51.495	472	By MS/MS	2	2	5.5	17109000	658040	0	1	1235
A0A8C0ME77	TOX4	TOX high mobility group box family member 4 OS=Canis lupus familiaris OX=9615 GN=TOX4 PE=4 SV=1	66.094	619	By MS/MS	5	4	10.2	158010000	8316200	151470000	5	1244
A0A8C0MED8	UGDH	UDP-glucose 6-dehydrogenase OS=Canis lupus familiaris OX=9615 GN=UGDH PE=3 SV=1	55.074	494	By MS/MS	16	16	48.6	2484200000	73065000	2366200000	26	1250
A0A8C0MEG0	--	Pleckstrin homology like domain family B member 1 OS=Canis lupus familiaris OX=9615 PE=4 SV=1	150.22	1365	By MS/MS	1	1	0.9	0	0	0	1	1069
A0A8C0MEH4	--	60S ribosomal protein L23 OS=Canis lupus familiaris OX=9615 PE=3 SV=1	13.552	127	By MS/MS	2	2	23.6	221510000	27688000	0	1	1253
A0A8C0MEI2	NEK6	NIMA related kinase 6 OS=Canis lupus familiaris OX=9615 GN=NEK6 PE=3 SV=1	32.886	285	By MS/MS	3	1	14	9669500	508920	9309200	2	1077
A0A8C0MEL1	--	Sorting nexin 8 OS=Canis lupus familiaris OX=9615 PE=3 SV=1	52.472	463	By MS/MS	3	3	11.7	48511000	1732500	37701000	4	1251
A0A8C0MEP1	AKT1	AKT serine/threonine kinase 1 OS=Canis lupus familiaris OX=9615 GN=AKT1 PE=4 SV=1	62.944	553	By MS/MS	4	4	7.8	66302000	1700000	74570000	5	1110
A0A8C0MEQ8	--	YTH domain containing 2 OS=Canis lupus familiaris OX=9615 PE=4 SV=1	153.82	1367	By MS/MS	4	4	4.2	64162000	737490	114110000	4	1123
A0A8C0MES4	--	Peptidyl-prolyl cis-trans isomerase OS=Canis lupus familiaris OX=9615 PE=3 SV=1	17.869	164	By MS/MS	10	5	70.7	22261000000	1590100000	20134000000	23	1263
A0A8C0MEV7	FCHO2	F-BAR domain only protein 2 OS=Canis lupus familiaris OX=9615 GN=FCHO2 PE=3 SV=1	95.465	880	By MS/MS	3	3	5.5	28884000	577690	42032000	2	1267
A0A8C0MEV9	--	N-alpha-acetyltransferase 35, NatC auxiliary subunit OS=Canis lupus familiaris OX=9615 PE=3 SV=1	82.326	724	By MS/MS	5	5	9	50515000	1232100	76605000	4	1268
A0A8C0MEY3	LOC607049	SLC35A4 upstream open reading frame protein OS=Canis lupus familiaris OX=9615 GN=LOC607049 PE=4 SV=1	11.193	103	By MS/MS	2	2	17.5	87280000	21820000	89221000	3	1271
A0A8C0MF42	--	Tr-type G domain-containing protein OS=Canis lupus familiaris OX=9615 PE=3 SV=1	46.972	428	By matching	4	0	10.7	0	0	0	0	1277
A0A8C0MF54	TMX2	Thioredoxin-related transmembrane protein 2 OS=Canis lupus familiaris OX=9615 GN=TMX2 PE=4 SV=1	29.725	258	By MS/MS	2	2	10.5	93575000	5848500	89268000	2	1279
A0A8C0MFC6	--	ISG15 ubiquitin like modifier OS=Canis lupus familiaris OX=9615 PE=4 SV=1	18.361	168	By MS/MS	6	6	57.7	5799400000	483280000	5357900000	22	1287
A0A8C0MFE2	SRSF7	Serine and arginine rich splicing factor 7 OS=Canis lupus familiaris OX=9615 GN=SRSF7 PE=4 SV=1	15.763	137	By MS/MS	3	2	25.5	142030000	12912000	154630000	3	1292
A0A8C0MFG3	PRRC2A	Proline rich coiled-coil 2A OS=Canis lupus familiaris OX=9615 GN=PRRC2A PE=4 SV=1	229.95	2165	By MS/MS	11	11	8.1	156920000	1245400	154140000	15	1295
A0A8C0MFI8	MRPL32	Mitochondrial ribosomal protein L32 OS=Canis lupus familiaris OX=9615 GN=MRPL32 PE=3 SV=1	21.155	188	By MS/MS	1	1	6.9	6284100	571280	0	1	1298
A0A8C0MFJ3	DPYSL3	Dihydropyrimidinase like 3 OS=Canis lupus familiaris OX=9615 GN=DPYSL3 PE=3 SV=1	74.502	693	By MS/MS	17	0	40.3	1535800000	37459000	1424900000	21	1299
A0A8C0MFM7	--	Ribitol-5-phosphate transferase OS=Canis lupus familiaris OX=9615 PE=3 SV=1	52.511	473	By MS/MS	1	1	2.3	2039300	70319	0	0	1306
A0A8C0MG23	CHD8	Chromodomain-helicase-DNA-binding protein 8 OS=Canis lupus familiaris OX=9615 GN=CHD8 PE=3 SV=1	278.74	2461	By MS/MS	7	5	4.5	102250000	774620	89790000	10	1281
A0A8C0MG38	SPOUT1	SPOUT domain containing methyltransferase 1 OS=Canis lupus familiaris OX=9615 GN=SPOUT1 PE=3 SV=1	41.959	376	By MS/MS	1	1	5.3	21395000	1018800	0	1	1321
A0A8C0MG43	RPL7	Ribosomal protein L7 OS=Canis lupus familiaris OX=9615 GN=RPL7 PE=3 SV=1	29.212	248	By MS/MS	7	7	29.8	738820000	46177000	812290000	6	1322
A0A8C0MG62	--	Sequestosome 1 OS=Canis lupus familiaris OX=9615 PE=4 SV=1	44.189	411	By MS/MS	7	7	41.1	478480000	25183000	490230000	8	1327
A0A8C0MG85	--	TAR (HIV-1) RNA binding protein 1 OS=Canis lupus familiaris OX=9615 PE=4 SV=1	173.88	1560	By MS/MS	4	4	3.2	34139000	355610	29579000	3	1168
A0A8C0MGA6	PRPF3	U4/U6 small nuclear ribonucleoprotein Prp3 OS=Canis lupus familiaris OX=9615 GN=PRPF3 PE=4 SV=1	77.528	683	By MS/MS	7	7	14.1	188190000	4704600	145610000	13	1335
A0A8C0MGC2	--	DExH-box helicase 57 OS=Canis lupus familiaris OX=9615 PE=4 SV=1	148.81	1316	By MS/MS	5	4	5.9	42804000	578440	55420000	5	1339
A0A8C0MGH9	UBE2K	E2 ubiquitin-conjugating enzyme OS=Canis lupus familiaris OX=9615 GN=UBE2K PE=3 SV=1	20.037	180	By MS/MS	5	5	44.4	541460000	45122000	732600000	9	1350
A0A8C0MGJ6	FOCAD	Focadhesin OS=Canis lupus familiaris OX=9615 GN=FOCAD PE=4 SV=1	185.54	1667	By MS/MS	5	5	4.6	109370000	1333800	107780000	6	918
A0A8C0MGL2	DOLK	dolichol kinase OS=Canis lupus familiaris OX=9615 GN=DOLK PE=3 SV=1	59.251	536	By MS/MS	1	1	1.9	4593700	270220	0	1	1353
A0A8C0MGR5	PTPN13	Protein tyrosine phosphatase non-receptor type 13 OS=Canis lupus familiaris OX=9615 GN=PTPN13 PE=3 SV=1	284.01	2547	By MS/MS	5	5	2.2	14812000	102860	24189000	4	1357
A0A8C0MGS3	TRAF2	TNF receptor-associated factor OS=Canis lupus familiaris OX=9615 GN=TRAF2 PE=3 SV=1	52.171	469	By MS/MS	1	1	2.1	8264400	250440	0	1	1198
A0A8C0MGT8	--	Mortality factor 4 like 1 OS=Canis lupus familiaris OX=9615 PE=4 SV=1	31.302	269	By matching	1	1	5.2	18910000	1112300	0	0	1361
A0A8C0MGU0	GPX8	Glutathione peroxidase OS=Canis lupus familiaris OX=9615 GN=GPX8 PE=3 SV=1	24.007	209	By MS/MS	3	3	15.8	147360000	10526000	130200000	2	1362
A0A8C0MH64	AP2S1	AP complex subunit sigma OS=Canis lupus familiaris OX=9615 GN=AP2S1 PE=3 SV=1	12.417	104	By MS/MS	3	3	18.3	53279000	7611300	51477000	2	1380
A0A8C0MHA3	--	SH3 domain-binding glutamic acid-rich-like protein OS=Canis lupus familiaris OX=9615 PE=3 SV=1	12.3	107	By matching	3	3	34.6	177880000	22235000	156120000	0	1384
A0A8C0MHG0	--	RUN and FYVE domain containing 1 OS=Canis lupus familiaris OX=9615 PE=4 SV=1	83.774	744	By MS/MS	1	1	1.5	4133300	79487	0	1	1218
A0A8C0MHU9	CLTA	Clathrin light chain OS=Canis lupus familiaris OX=9615 GN=CLTA PE=3 SV=1	50.239	469	By MS/MS	3	3	10.2	50158000	1519900	49522000	3	1398
A0A8C0MI10	ATL2	Atlastin GTPase 2 OS=Canis lupus familiaris OX=9615 GN=ATL2 PE=3 SV=1	63.868	560	By MS/MS	5	4	12	186920000	6445400	173150000	8	1405
A0A8C0MI79	--	Ras association domain family member 7 OS=Canis lupus familiaris OX=9615 PE=4 SV=1	37.074	345	By MS/MS	1	1	6.1	10337000	516870	0	1	1413
A0A8C0MI84	EDIL3	EGF like repeats and discoidin domains 3 OS=Canis lupus familiaris OX=9615 GN=EDIL3 PE=4 SV=1	49.145	437	By MS/MS	2	2	6.9	17550000	701980	23366000	3	1394
A0A8C0MIG1	SON	Protein SON OS=Canis lupus familiaris OX=9615 GN=SON PE=4 SV=1	267.21	2464	By MS/MS	11	11	8.2	452020000	5580600	459200000	21	1421
A0A8C0MIJ4	TM9SF2	Transmembrane 9 superfamily member OS=Canis lupus familiaris OX=9615 GN=TM9SF2 PE=3 SV=1	68.321	601	By MS/MS	7	7	14.6	203830000	8153300	318210000	10	1414
A0A8C0MIJ6	TSPAN8	Tetraspanin OS=Canis lupus familiaris OX=9615 GN=TSPAN8 PE=3 SV=1	23.786	222	By MS/MS	3	3	17.1	927640000	115960000	917640000	2	1424
A0A8C0MIT4	HSPA5	78 kDa glucose-regulated protein OS=Canis lupus familiaris OX=9615 GN=HSPA5 PE=3 SV=1	72.252	654	By MS/MS	25	23	41.3	13961000000	367400000	14167000000	58	1432
A0A8C0MIW2	PBRM1	Polybromo 1 OS=Canis lupus familiaris OX=9615 GN=PBRM1 PE=4 SV=1	183.9	1597	By MS/MS	3	3	2.8	8268500	81063	0	3	1132
A0A8C0MIX2	CHMP5	Charged multivesicular body protein 5 OS=Canis lupus familiaris OX=9615 GN=CHMP5 PE=3 SV=1	24.605	219	By MS/MS	2	2	16.9	120340000	15042000	89274000	2	1435
A0A8C0MJ12	CTNND1	Catenin delta 1 OS=Canis lupus familiaris OX=9615 GN=CTNND1 PE=3 SV=1	102.45	917	By MS/MS	18	1	29.1	0	0	0	1	1439
A0A8C0MJ20	--	Ferrochelatase OS=Canis lupus familiaris OX=9615 PE=3 SV=1	48.337	429	By MS/MS	3	3	7.7	68393000	2358400	76080000	3	1440
A0A8C0MJ63	SETDB1	SET domain bifurcated histone lysine methyltransferase 1 OS=Canis lupus familiaris OX=9615 GN=SETDB1 PE=4 SV=1	143.17	1293	By MS/MS	2	2	1.5	11642000	151190	0	2	1448
A0A8C0MJ91	--	Feline leukemia virus subgroup C cellular receptor 1 OS=Canis lupus familiaris OX=9615 PE=4 SV=1	54.792	509	By MS/MS	2	2	6.7	16245000	955590	16149000	1	1348
A0A8C0MJD7	CUX1	Homeobox protein cut-like OS=Canis lupus familiaris OX=9615 GN=CUX1 PE=3 SV=1	168.23	1543	By MS/MS	2	2	1.7	18970000	228550	0	2	1285
A0A8C0MJE1	LRRFIP2	LRR binding FLII interacting protein 2 OS=Canis lupus familiaris OX=9615 GN=LRRFIP2 PE=3 SV=1	84.604	743	By MS/MS	8	7	14.1	167890000	3572100	193150000	7	1329
A0A8C0MJL2	DHX29	ATP-dependent RNA helicase DHX29 OS=Canis lupus familiaris OX=9615 GN=DHX29 PE=3 SV=1	148.89	1309	By MS/MS	17	16	17	250490000	3092500	252190000	15	1470
A0A8C0MJS9	--	Afadin, adherens junction formation factor OS=Canis lupus familiaris OX=9615 PE=4 SV=1	213.97	1893	By MS/MS	13	0	10.2	250430000	2236000	249100000	13	1480
A0A8C0MJT5	--	X-linked inhibitor of apoptosis OS=Canis lupus familiaris OX=9615 PE=4 SV=1	52.226	460	By MS/MS	5	5	17.4	35313000	1177100	32808000	5	1483
A0A8C0MJW3	FOXP1	Forkhead box P1 OS=Canis lupus familiaris OX=9615 GN=FOXP1 PE=4 SV=1	66.345	601	By MS/MS	2	2	7.3	9530000	381200	0	2	1446
A0A8C0MJX5	IFRD1	Interferon related developmental regulator 1 OS=Canis lupus familiaris OX=9615 GN=IFRD1 PE=3 SV=1	46.993	423	By MS/MS	1	1	4	54410000	2863700	0	0	1275
A0A8C0MK11	--	Small nuclear ribonucleoprotein polypeptides B and B1 OS=Canis lupus familiaris OX=9615 PE=4 SV=1	33.014	323	By MS/MS	3	3	11.1	424030000	21202000	389110000	3	1492
A0A8C0MK68	--	Cholinergic receptor nicotinic alpha 3 subunit OS=Canis lupus familiaris OX=9615 PE=3 SV=1	57.313	506	By MS/MS	1	1	2.8	112830000	3760900	0	1	1497
A0A8C0MK92	POGLUT1	Protein O-glucosyltransferase 1 OS=Canis lupus familiaris OX=9615 GN=POGLUT1 PE=4 SV=1	46.122	392	By MS/MS	1	1	2.3	3172700	126910	0	1	1500
A0A8C0MKC0	--	Trifunctional purine biosynthetic protein adenosine-3 OS=Canis lupus familiaris OX=9615 PE=3 SV=1	108.27	1011	By MS/MS	21	21	32.9	2141000000	37561000	2380900000	38	1505
A0A8C0MKN1	--	Serine and arginine rich splicing factor 4 OS=Canis lupus familiaris OX=9615 PE=4 SV=1	57.166	498	By MS/MS	3	2	6.8	363650000	18182000	303590000	3	1517
A0A8C0ML39	--	Beta-1,4-N-acetyl-galactosaminyltransferase 4 OS=Canis lupus familiaris OX=9615 PE=3 SV=1	85.572	786	By MS/MS	14	1	21.4	1062000000	19666000	934070000	19	1501
A0A8C0ML93	--	Aldo-keto reductase family 7 like (gene/pseudogene) OS=Canis lupus familiaris OX=9615 PE=4 SV=1	37.133	333	By MS/MS	4	4	17.4	246440000	14496000	289210000	9	1540
A0A8C0MLA0	ELAVL4	ELAV like RNA binding protein 4 OS=Canis lupus familiaris OX=9615 GN=ELAVL4 PE=4 SV=1	14.021	128	By matching	1	0	7	0	0	0	0	1378
A0A8C0MLE5	TMEM242	Transmembrane protein 242 OS=Canis lupus familiaris OX=9615 GN=TMEM242 PE=3 SV=1	13.37	131	By MS/MS	1	1	13.7	12364000	1766300	0	1	1423
A0A8C0MLS4	--	Eukaryotic translation initiation factor 2 alpha kinase 3 OS=Canis lupus familiaris OX=9615 PE=4 SV=1	118.35	1063	By MS/MS	5	5	6.2	55275000	812870	65688000	4	1226
A0A8C0MLU0	SERPINB1	Serpin family B member 1 OS=Canis lupus familiaris OX=9615 GN=SERPINB1 PE=3 SV=1	42.608	378	By MS/MS	10	9	31.5	1260600000	50423000	1135900000	16	1556
A0A8C0MLX1	SVIL	Supervillin OS=Canis lupus familiaris OX=9615 GN=SVIL PE=3 SV=1	205.85	1839	By MS/MS	2	2	1.4	8466200	78391	0	2	1528
A0A8C0MLY6	MYO6	Unconventional myosin-VI OS=Canis lupus familiaris OX=9615 GN=MYO6 PE=3 SV=1	145.3	1253	By MS/MS	26	26	27	1322800000	17876000	1238000000	30	1563
A0A8C0MM16	--	La ribonucleoprotein 1, translational regulator OS=Canis lupus familiaris OX=9615 PE=4 SV=1	123.58	1100	By MS/MS	15	12	22.1	839170000	12715000	1071000000	16	1568
A0A8C0MMB0	ANKRD50	Ankyrin repeat domain 50 OS=Canis lupus familiaris OX=9615 GN=ANKRD50 PE=4 SV=1	149.15	1363	By MS/MS	7	7	9.5	90173000	1202300	49479000	5	1580
A0A8C0MMD1	ARHGAP35	Rho GTPase-activating protein 35 OS=Canis lupus familiaris OX=9615 GN=ARHGAP35 PE=4 SV=1	160.23	1409	By MS/MS	6	6	4.7	65083000	731270	77740000	5	1583
A0A8C0MMF5	--	Small ribosomal subunit protein mS40 OS=Canis lupus familiaris OX=9615 PE=3 SV=1	27.997	247	By MS/MS	1	1	4	4350600	362550	0	1	1585
A0A8C0MMS1	SMAD1	Mothers against decapentaplegic homolog OS=Canis lupus familiaris OX=9615 GN=SMAD1 PE=3 SV=1	47.142	420	By MS/MS	1	0	3.1	3332900	158710	0	2	1336
A0A8C0MMS5	--	Pleckstrin homology domain interacting protein OS=Canis lupus familiaris OX=9615 PE=4 SV=1	206.91	1821	By MS/MS	7	7	5.2	155160000	1567300	76209000	5	1600
A0A8C0MMS7	ARL17A	ADP-ribosylation factor OS=Canis lupus familiaris OX=9615 GN=ARL17A PE=3 SV=1	19.387	170	By matching	6	0	39.4	0	0	0	0	1601
A0A8C0MMZ1	--	RUNX family transcription factor 2 OS=Canis lupus familiaris OX=9615 PE=4 SV=1	48.131	466	By MS/MS	1	1	3.4	4952600	260660	4768100	1	1548
A0A8C0MN13	MED11	Mediator of RNA polymerase II transcription subunit 11 OS=Canis lupus familiaris OX=9615 GN=MED11 PE=3 SV=1	13.129	117	By MS/MS	1	1	7.7	0	0	0	1	1609
A0A8C0MN49	PLIN2	Perilipin OS=Canis lupus familiaris OX=9615 GN=PLIN2 PE=3 SV=1	44.753	410	By MS/MS	4	4	14.1	25310000	973440	74332000	3	1356
A0A8C0MN60	--	WH2 domain-containing protein OS=Canis lupus familiaris OX=9615 PE=4 SV=1	164.96	1572	By MS/MS	3	3	2.5	28944000	318070	27213000	2	1347
A0A8C0MN88	PLRG1	Pleiotropic regulator 1 OS=Canis lupus familiaris OX=9615 GN=PLRG1 PE=3 SV=1	57.103	515	By MS/MS	8	8	27.2	179060000	5776200	223220000	8	1613
A0A8C0MND4	UPK1B	Uroplakin 1B OS=Canis lupus familiaris OX=9615 GN=UPK1B PE=4 SV=1	29.746	260	By MS/MS	5	5	25.4	234730000	19561000	189420000	12	1619
A0A8C0MND6	--	Syntaxin binding protein 3 OS=Canis lupus familiaris OX=9615 PE=3 SV=1	67.178	586	By MS/MS	4	4	9	79469000	2270600	151870000	5	1620
A0A8C0MNQ9	--	PRA1 family protein OS=Canis lupus familiaris OX=9615 PE=3 SV=1	21.613	188	By MS/MS	2	1	16	416230000	83246000	316860000	2	1633
A0A8C0MNS4	--	Purine rich element binding protein B OS=Canis lupus familiaris OX=9615 PE=3 SV=1	32.669	305	By MS/MS	4	4	27.2	279600000	17475000	238120000	5	1635
A0A8C0MNT1	--	Tropomyosin 1 OS=Canis lupus familiaris OX=9615 PE=3 SV=1	46.027	410	By MS/MS	14	1	28.3	27498000	887020	0	1	1636
A0A8C0MNX3	RASA4B	RAS p21 protein activator 4B OS=Canis lupus familiaris OX=9615 GN=RASA4B PE=4 SV=1	83.487	746	By MS/MS	1	1	1.7	0	0	0	0	1445
A0A8C0MNZ8	TIMM8A	Mitochondrial import inner membrane translocase subunit OS=Canis lupus familiaris OX=9615 GN=TIMM8A PE=3 SV=1	11.014	97	By MS/MS	2	2	41.2	289850000	48308000	313860000	4	1647
A0A8C0MP96	RTN3	Reticulon OS=Canis lupus familiaris OX=9615 GN=RTN3 PE=4 SV=1	27.274	254	By MS/MS	2	2	20.1	138840000	23141000	106360000	1	1660
A0A8C0MPK2	--	Mitochondrial calcium uniporter regulator 1 OS=Canis lupus familiaris OX=9615 PE=3 SV=1	26.757	237	By MS/MS	1	1	7.6	9437500	524310	0	1	1672
A0A8C0MPL4	E2F4	E2F transcription factor 4 OS=Canis lupus familiaris OX=9615 GN=E2F4 PE=3 SV=1	43.549	409	By MS/MS	2	2	9	20471000	974820	16809000	2	1673
A0A8C0MQ16	--	FAM86 N-terminal domain-containing protein OS=Canis lupus familiaris OX=9615 PE=3 SV=1	43.167	394	By MS/MS	3	3	14.2	15284000	849130	29955000	3	1212
A0A8C0MQ45	TLN2	Talin 2 OS=Canis lupus familiaris OX=9615 GN=TLN2 PE=4 SV=1	266.25	2499	By MS/MS	4	2	2.1	5701300	38785	0	2	1685
A0A8C0MQ50	THOC2	THO complex subunit 2 OS=Canis lupus familiaris OX=9615 GN=THOC2 PE=3 SV=1	176.99	1547	By MS/MS	11	11	8.4	199330000	2317700	217070000	8	1686
A0A8C0MQ75	--	Tr-type G domain-containing protein OS=Canis lupus familiaris OX=9615 PE=3 SV=1	43.889	406	By matching	6	1	19.5	29872000	1357800	0	0	1689
A0A8C0MQC4	COMMD6	COMM domain containing 6 OS=Canis lupus familiaris OX=9615 GN=COMMD6 PE=4 SV=1	9.6941	85	By MS/MS	1	1	12.9	23740000	3391500	0	1	1694
A0A8C0MQE3	--	Tropomyosin 1 OS=Canis lupus familiaris OX=9615 PE=3 SV=1	41.151	365	By MS/MS	13	0	26.8	9692700	334230	0	1	1696
A0A8C0MQE5	--	Carboxypeptidase M OS=Canis lupus familiaris OX=9615 PE=3 SV=1	50.203	443	By MS/MS	1	1	1.4	0	0	0	1	1698
A0A8C0MQK1	OGT	UDP-N-acetylglucosamine--peptide N-acetylglucosaminyltransferase 110 kDa subunit OS=Canis lupus familiaris OX=9615 GN=OGT PE=3 SV=1	112.32	1006	By MS/MS	10	10	12.6	190750000	3740200	150460000	10	1705
A0A8C0MQP2	HUWE1	HECT-type E3 ubiquitin transferase OS=Canis lupus familiaris OX=9615 GN=HUWE1 PE=3 SV=1	493.76	4484	By MS/MS	19	19	6.1	426110000	2029100	494660000	16	1708
A0A8C0MQU1	--	Nucleoporin 50 OS=Canis lupus familiaris OX=9615 PE=4 SV=1	46.04	433	By MS/MS	5	5	18	75038000	2679900	82750000	3	1224
A0A8C0MQU2	TMEM126A	Transmembrane protein 126A OS=Canis lupus familiaris OX=9615 GN=TMEM126A PE=4 SV=1	21.673	197	By MS/MS	2	2	10.2	5925000	493750	0	3	1711
A0A8C0MRB2	NDUFAF4	NADH dehydrogenase [ubiquinone] 1 alpha subcomplex assembly factor 4 OS=Canis lupus familiaris OX=9615 GN=NDUFAF4 PE=3 SV=1	20.237	175	By MS/MS	1	1	5.7	54004000	4154200	0	0	1732
A0A8C0MRI2	GLMN	Glomulin, FKBP associated protein OS=Canis lupus familiaris OX=9615 GN=GLMN PE=4 SV=1	66.572	581	By MS/MS	2	2	3.8	87524000	2365500	76101000	1	1741
A0A8C0MRJ4	NRP2	Neuropilin OS=Canis lupus familiaris OX=9615 GN=NRP2 PE=3 SV=1	94.259	835	By MS/MS	2	2	3	9361100	167160	11645000	1	1430
A0A8C0MRJ6	RPL29	Ribosomal protein L29 OS=Canis lupus familiaris OX=9615 GN=RPL29 PE=4 SV=1	26.674	253	By MS/MS	2	1	16.6	27535000	2753500	0	1	1742
A0A8C0MRZ2	--	Importin subunit alpha OS=Canis lupus familiaris OX=9615 PE=3 SV=1	51.985	474	By matching	2	0	6.8	0	0	0	0	1754
A0A8C0MSB1	CUL1	Cullin 1 OS=Canis lupus familiaris OX=9615 GN=CUL1 PE=3 SV=1	89.66	776	By MS/MS	9	9	14.2	310340000	5968100	340350000	8	1765
A0A8C0MSN3	ARHGEF4	Rho guanine nucleotide exchange factor 4 OS=Canis lupus familiaris OX=9615 GN=ARHGEF4 PE=4 SV=1	125.54	1113	By MS/MS	1	1	0.8	18491000	318810	0	1	1780
A0A8C0MSP0	RBM28	RNA binding motif protein 28 OS=Canis lupus familiaris OX=9615 GN=RBM28 PE=4 SV=1	82.606	727	By MS/MS	10	10	18.3	219170000	5345500	170390000	10	1781
A0A8C0MSX2	VDAC1	Voltage dependent anion channel 1 OS=Canis lupus familiaris OX=9615 GN=VDAC1 PE=3 SV=1	28.253	260	By matching	8	0	36.2	0	0	0	0	1789
A0A8C0MSZ6	SMARCA5	SWI/SNF related, matrix associated, actin dependent regulator of chromatin, subfamily a, member 5 OS=Canis lupus familiaris OX=9615 GN=SMARCA5 PE=3 SV=1	116.06	1001	By MS/MS	16	16	17.5	648080000	10624000	735640000	15	1678
A0A8C0MT06	PSIP1	PC4 and SFRS1 interacting protein 1 OS=Canis lupus familiaris OX=9615 GN=PSIP1 PE=3 SV=1	59.764	526	By MS/MS	7	7	17.3	304940000	8712600	273130000	7	1793
A0A8C0MT28	HM13	Histocompatibility minor 13 OS=Canis lupus familiaris OX=9615 GN=HM13 PE=3 SV=1	45.472	415	By MS/MS	3	3	8.9	104960000	5524400	97416000	7	1707
A0A8C0MT82	SPCS3	Signal peptidase complex subunit 3 OS=Canis lupus familiaris OX=9615 GN=SPCS3 PE=3 SV=1	18.563	165	By MS/MS	2	2	13.9	0	0	0	0	217
A0A8C0MTH7	--	Cyclin dependent kinase 12 OS=Canis lupus familiaris OX=9615 PE=4 SV=1	157.05	1422	By MS/MS	6	4	6.7	93839000	1360000	96971000	6	1804
A0A8C0MTK2	--	DnaJ homolog subfamily C member 10 OS=Canis lupus familiaris OX=9615 PE=4 SV=1	86.56	756	By MS/MS	5	5	9.1	84791000	2422600	137470000	4	1809
A0A8C0MTL6	ERO1B	Endoplasmic reticulum oxidoreductase 1 beta OS=Canis lupus familiaris OX=9615 GN=ERO1B PE=3 SV=1	50.967	441	By MS/MS	2	1	5.2	5884900	173080	0	2	1476
A0A8C0MTS0	--	CDC42 effector protein 1 OS=Canis lupus familiaris OX=9615 PE=3 SV=1	39.281	376	By MS/MS	4	4	15.4	84857000	4040800	88929000	5	1817
A0A8C0MTU2	--	Peptidyl-tRNA hydrolase 1 homolog OS=Canis lupus familiaris OX=9615 PE=4 SV=1	23.161	214	By MS/MS	2	2	16.8	4693600	312900	0	2	1819
A0A8C0MU85	AK3	Adenylate kinase 3 OS=Canis lupus familiaris OX=9615 GN=AK3 PE=3 SV=1	18.004	157	By MS/MS	2	2	18.5	87361000	7941900	99881000	3	1838
A0A8C0MUN7	QKI	KH domain-containing RNA-binding protein QKI OS=Canis lupus familiaris OX=9615 GN=QKI PE=4 SV=1	34.01	308	By MS/MS	2	2	10.1	40282000	2517600	43304000	4	318
A0A8C0MUT2	--	Sulfurtransferase OS=Canis lupus familiaris OX=9615 PE=4 SV=1	79.633	760	By MS/MS	5	5	11.1	450320000	9789600	420020000	8	1851
A0A8C0MUW7	--	MALT1 paracaspase OS=Canis lupus familiaris OX=9615 PE=4 SV=1	88.019	788	By MS/MS	2	2	3	23470000	545810	48179000	1	1570
A0A8C0MV04	CETN3	Centrin 3 OS=Canis lupus familiaris OX=9615 GN=CETN3 PE=4 SV=1	19.117	162	By MS/MS	2	2	14.2	8022100	617080	7723200	2	1681
A0A8C0MV09	FAH	Fumarylacetoacetase OS=Canis lupus familiaris OX=9615 GN=FAH PE=3 SV=1	46.241	419	By MS/MS	3	3	9.5	108640000	4178600	160590000	5	1860
A0A8C0MV74	--	Sorting nexin 27 OS=Canis lupus familiaris OX=9615 PE=4 SV=1	61.056	540	By MS/MS	5	5	14.8	22085000	788760	12579000	3	1865
A0A8C0MVB4	--	WRN helicase interacting protein 1 OS=Canis lupus familiaris OX=9615 PE=3 SV=1	70.445	651	By MS/MS	1	1	2.2	0	0	0	1	1866
A0A8C0MVC6	ARMT1	Sugar phosphate phosphatase OS=Canis lupus familiaris OX=9615 GN=ARMT1 PE=3 SV=1	51.018	439	By MS/MS	4	4	12.5	40251000	1610000	44455000	4	1869
A0A8C0MVE4	--	POM121 transmembrane nucleoporin C OS=Canis lupus familiaris OX=9615 PE=4 SV=1	120.41	1187	By MS/MS	3	3	4	17079000	426980	0	4	1872
A0A8C0MVI2	SYVN1	Synoviolin 1 OS=Canis lupus familiaris OX=9615 GN=SYVN1 PE=4 SV=1	61.361	559	By MS/MS	4	4	9.7	3560100	142400	0	2	1875
A0A8C0MVL4	--	Translation elongation factor EFTu/EF1A C-terminal domain-containing protein OS=Canis lupus familiaris OX=9615 PE=4 SV=1	28.693	264	By matching	2	0	9.8	0	0	0	0	1877
A0A8C0MVM6	OTUB1	Ubiquitin thioesterase OS=Canis lupus familiaris OX=9615 GN=OTUB1 PE=3 SV=1	31.284	271	By MS/MS	7	7	41	470560000	29410000	400350000	6	1878
A0A8C0MVQ9	NAPA	NSF attachment protein alpha OS=Canis lupus familiaris OX=9615 GN=NAPA PE=3 SV=1	33.19	295	By MS/MS	11	11	46.4	393750000	17898000	558250000	17	1881
A0A8C0MVT2	SMC3	Structural maintenance of chromosomes protein OS=Canis lupus familiaris OX=9615 GN=SMC3 PE=3 SV=1	139.34	1195	By MS/MS	23	23	24.2	870300000	10879000	922050000	23	1885
A0A8C0MVZ8	LOC607890	D-3-phosphoglycerate dehydrogenase OS=Canis lupus familiaris OX=9615 GN=LOC607890 PE=3 SV=1	56.561	533	By matching	13	0	30.4	0	0	0	0	1892
A0A8C0MW76	SHROOM1	Shroom family member 1 OS=Canis lupus familiaris OX=9615 GN=SHROOM1 PE=3 SV=1	90.114	850	By MS/MS	2	2	3.8	1877200	36807	0	2	1898
A0A8C0MW91	SPATS2L	Spermatogenesis associated serine rich 2 like OS=Canis lupus familiaris OX=9615 GN=SPATS2L PE=3 SV=1	54.257	489	By MS/MS	1	1	3.5	22768000	632440	0	1	1899
A0A8C0MWD0	--	Zinc finger CCCH-type containing 4 OS=Canis lupus familiaris OX=9615 PE=4 SV=1	143.94	1339	By MS/MS	8	8	10.7	119300000	1924200	102730000	7	1903
A0A8C0MWR6	MARS1	Methionine--tRNA ligase, cytoplasmic OS=Canis lupus familiaris OX=9615 GN=MARS1 PE=3 SV=1	98.13	874	By MS/MS	12	12	22.7	658140000	15306000	827080000	16	1443
A0A8C0MWU4	--	LRP chaperone MESD OS=Canis lupus familiaris OX=9615 PE=3 SV=1	25.84	234	By MS/MS	2	2	14.5	49445000	2908600	35293000	1	1916
A0A8C0MX11	--	Cullin associated and neddylation dissociated 1 OS=Canis lupus familiaris OX=9615 PE=3 SV=1	134.23	1211	By MS/MS	25	24	27.8	1617400000	24883000	1825100000	30	1811
A0A8C0MX39	--	FAST kinase domains 2 OS=Canis lupus familiaris OX=9615 PE=4 SV=1	74.573	654	By MS/MS	1	1	2.3	13994000	349840	0	1	1927
A0A8C0MX58	DICER1	Endoribonuclease Dicer OS=Canis lupus familiaris OX=9615 GN=DICER1 PE=3 SV=1	212.69	1871	By MS/MS	5	5	3.4	40168000	334730	61739000	4	1929
A0A8C0MX62	STK38	Serine/threonine kinase 38 OS=Canis lupus familiaris OX=9615 GN=STK38 PE=3 SV=1	54.174	465	By MS/MS	1	1	3.4	3872400	143420	0	1	1930
A0A8C0MXG2	--	ER membrane protein complex subunit 1 OS=Canis lupus familiaris OX=9615 PE=3 SV=1	111.72	993	By MS/MS	13	13	19.9	529180000	8969100	475960000	21	1937
A0A8C0MXG4	--	Zinc finger CHCC-type domain-containing protein OS=Canis lupus familiaris OX=9615 PE=4 SV=1	25.719	242	By MS/MS	4	4	21.1	63416000	3730400	76220000	3	1939
A0A8C0MXL9	GORASP2	Golgi reassembly stacking protein 2 OS=Canis lupus familiaris OX=9615 GN=GORASP2 PE=3 SV=1	46.405	444	By MS/MS	3	3	13.5	500330000	31271000	485470000	2	1945
A0A8C0MXS4	--	Junctophilin OS=Canis lupus familiaris OX=9615 PE=3 SV=1	70.448	663	By matching	1	1	2.9	0	0	0	0	1948
A0A8C0MXS9	EFL1	Elongation factor like GTPase 1 OS=Canis lupus familiaris OX=9615 GN=EFL1 PE=4 SV=1	126.12	1128	By MS/MS	13	13	16	154490000	2452200	214970000	9	1949
A0A8C0MXU6	--	Golgin B1 OS=Canis lupus familiaris OX=9615 PE=4 SV=1	367.81	3182	By MS/MS	36	0	14.7	33116000	143360	0	1	1951
A0A8C0MXY3	--	Alpha-1,3-mannosyl-glycoprotein 2-beta-N-acetylglucosaminyltransferase OS=Canis lupus familiaris OX=9615 PE=3 SV=1	50.102	435	By MS/MS	2	2	11.5	51172000	2046900	0	2	1954
A0A8C0MY12	--	ATP synthase subunit g, mitochondrial OS=Canis lupus familiaris OX=9615 PE=3 SV=1	8.9653	82	By MS/MS	2	2	24.4	233220000	38870000	190600000	5	1447
A0A8C0MY22	--	SIN3 transcription regulator family member A OS=Canis lupus familiaris OX=9615 PE=4 SV=1	125.27	1108	By MS/MS	4	4	4.6	61347000	1095500	0	2	1958
A0A8C0MY30	--	Serine/threonine-protein kinase ULK3 OS=Canis lupus familiaris OX=9615 PE=3 SV=1	51.535	456	By MS/MS	1	1	3.1	8306600	296660	0	1	1794
A0A8C0MY73	--	Chromosome 4 open reading frame 33 OS=Canis lupus familiaris OX=9615 PE=4 SV=1	23.346	200	By MS/MS	1	1	5	2107600	162120	0	1	1966
A0A8C0MYA6	--	Zinc finger and BTB domain containing 10 OS=Canis lupus familiaris OX=9615 PE=4 SV=1	86.969	803	By MS/MS	2	2	3.4	19271000	535310	67059000	3	1968
A0A8C0MYK4	ANKZF1	Ankyrin repeat and zinc finger peptidyl tRNA hydrolase 1 OS=Canis lupus familiaris OX=9615 GN=ANKZF1 PE=3 SV=1	84.82	766	By matching	1	0	1.2	0	0	0	0	1820
A0A8C0MYU0	--	Large ribosomal subunit protein bL9m OS=Canis lupus familiaris OX=9615 PE=3 SV=1	27.644	244	By MS/MS	1	1	4.9	5044900	252250	0	1	1987
A0A8C0MZ18	SCAMP2	Secretory carrier-associated membrane protein OS=Canis lupus familiaris OX=9615 GN=SCAMP2 PE=3 SV=1	34.415	306	By MS/MS	2	2	10.5	39793000	3316100	40364000	2	1745
A0A8C0MZA6	ARMC4	Armadillo repeat containing 4 OS=Canis lupus familiaris OX=9615 GN=ARMC4 PE=4 SV=1	183.78	1588	By matching	1	1	0.8	0	0	0	0	2004
A0A8C0MZB4	PRIM1	DNA primase OS=Canis lupus familiaris OX=9615 GN=PRIM1 PE=3 SV=1	49.161	418	By MS/MS	2	2	12	53880000	1496700	55130000	3	2005
A0A8C0MZJ3	UBR4	Ubiquitin protein ligase E3 component n-recognin 4 OS=Canis lupus familiaris OX=9615 GN=UBR4 PE=3 SV=1	567.6	5131	By MS/MS	47	47	13.1	1375500000	5249800	1568900000	61	1713
A0A8C0MZR0	--	Trans-golgi network protein 2 OS=Canis lupus familiaris OX=9615 PE=4 SV=1	46.865	436	By MS/MS	4	4	36	74235000	2474500	101980000	3	2018
A0A8C0MZR6	--	DNA replication licensing factor MCM2 OS=Canis lupus familiaris OX=9615 PE=3 SV=1	97.461	869	By MS/MS	15	15	26.5	769420000	15703000	836730000	15	2019
A0A8C0MZS3	PUM3	Pumilio RNA binding family member 3 OS=Canis lupus familiaris OX=9615 GN=PUM3 PE=4 SV=1	73.568	648	By MS/MS	7	7	15.4	397130000	9928200	392490000	11	2021
A0A8C0MZT7	--	GRAM domain containing 4 OS=Canis lupus familiaris OX=9615 PE=4 SV=1	61.107	534	By MS/MS	1	1	1.7	3317500	82937	0	1	1532
A0A8C0MZX6	--	Serine incorporator 1 OS=Canis lupus familiaris OX=9615 PE=3 SV=1	47.11	411	By MS/MS	1	1	4.1	17828000	1188600	17164000	1	2020
A0A8C0MZX9	DHX38	RNA helicase OS=Canis lupus familiaris OX=9615 GN=DHX38 PE=4 SV=1	140.57	1226	By MS/MS	9	9	9	130710000	1894300	145670000	9	2029
A0A8C0MZY6	--	Large ribosomal subunit protein mL42 OS=Canis lupus familiaris OX=9615 PE=3 SV=1	12.038	109	By MS/MS	2	1	22.9	0	0	0	1	2030
A0A8C0N0I6	SACS	Sacsin molecular chaperone OS=Canis lupus familiaris OX=9615 GN=SACS PE=4 SV=1	515.56	4526	By MS/MS	1	1	0.4	5122400	17725	0	1	1989
A0A8C0N0M0	--	Epidermal growth factor receptor pathway substrate 15 OS=Canis lupus familiaris OX=9615 PE=4 SV=1	103.09	939	By MS/MS	4	4	7.3	76883000	1507500	94136000	6	1648
A0A8C0N0M5	MDN1	Midasin OS=Canis lupus familiaris OX=9615 GN=MDN1 PE=3 SV=1	625.46	5526	By MS/MS	13	13	2.8	112840000	353740	169130000	12	1812
A0A8C0N0W6	--	HEAT repeat containing 3 OS=Canis lupus familiaris OX=9615 PE=4 SV=1	78.846	721	By MS/MS	6	6	10.7	160410000	4861000	147990000	10	1834
A0A8C0N0W7	ATP5F1B	ATP synthase subunit beta OS=Canis lupus familiaris OX=9615 GN=ATP5F1B PE=3 SV=1	56.285	527	By MS/MS	20	20	63.4	6693500000	223120000	6781700000	43	356
A0A8C0N0X5	SYTL5	Synaptotagmin like 5 OS=Canis lupus familiaris OX=9615 GN=SYTL5 PE=4 SV=1	79.077	711	By matching	1	1	2.7	2198100	44859	0	0	2071
A0A8C0N0Z5	RFX3	Regulatory factor X3 OS=Canis lupus familiaris OX=9615 GN=RFX3 PE=4 SV=1	76.159	681	By MS/MS	1	1	5.6	13086000	408940	0	1	2072
A0A8C0N1A6	KIFC1	Kinesin-like protein OS=Canis lupus familiaris OX=9615 GN=KIFC1 PE=3 SV=1	68.968	631	By MS/MS	3	3	6.5	28964000	724090	26976000	3	2086
A0A8C0N1B4	COX7A2L	Cytochrome c oxidase subunit 7A2 like OS=Canis lupus familiaris OX=9615 GN=COX7A2L PE=3 SV=1	12.753	114	By MS/MS	3	3	48.2	130070000	16259000	132160000	3	2089
A0A8C0N1D2	RTN4IP1	Reticulon 4 interacting protein 1 OS=Canis lupus familiaris OX=9615 GN=RTN4IP1 PE=3 SV=1	40.022	365	By MS/MS	2	2	8.2	27577000	1253500	38193000	1	1905
A0A8C0N1H5	DHODH	Dihydroorotate dehydrogenase (quinone), mitochondrial OS=Canis lupus familiaris OX=9615 GN=DHODH PE=3 SV=1	42.792	395	By MS/MS	2	2	6.1	14753000	567420	34682000	2	2096
A0A8C0N1M4	PRPF38A	Pre-mRNA-splicing factor 38A OS=Canis lupus familiaris OX=9615 GN=PRPF38A PE=3 SV=1	37.476	312	By MS/MS	3	3	12.2	54188000	3612500	45921000	6	2102
A0A8C0N1W9	GEMIN5	Gem nuclear organelle associated protein 5 OS=Canis lupus familiaris OX=9615 GN=GEMIN5 PE=4 SV=1	168.05	1508	By MS/MS	16	2	15.5	297870000	3070800	323390000	13	2111
A0A8C0N1X7	STARD10	StAR related lipid transfer domain containing 10 OS=Canis lupus familiaris OX=9615 GN=STARD10 PE=4 SV=1	33.106	291	By MS/MS	3	3	14.4	48821000	3487200	45999000	1	2112
A0A8C0N2C7	NAE1	NEDD8-activating enzyme E1 regulatory subunit OS=Canis lupus familiaris OX=9615 GN=NAE1 PE=3 SV=1	59.258	525	By MS/MS	9	9	28.2	393390000	15130000	398260000	12	2127
A0A8C0N2D2	METTL26	Methyltransferase like 26 OS=Canis lupus familiaris OX=9615 GN=METTL26 PE=3 SV=1	22.739	204	By MS/MS	2	2	13.2	51935000	4327900	61095000	3	2129
A0A8C0N2E1	PPIL1	Peptidyl-prolyl cis-trans isomerase OS=Canis lupus familiaris OX=9615 GN=PPIL1 PE=3 SV=1	18.237	166	By MS/MS	1	1	8.4	23476000	2347600	0	1	2133
A0A8C0N2F8	--	Ankyrin 3 OS=Canis lupus familiaris OX=9615 PE=4 SV=1	479.71	4379	By MS/MS	13	0	4.7	332530000	1245400	392690000	10	2136
A0A8C0N2G5	--	Zinc ribbon domain containing 2 OS=Canis lupus familiaris OX=9615 PE=4 SV=1	17.212	162	By MS/MS	3	3	35.2	61890000	6189000	77065000	9	2138
A0A8C0N2I8	UGGT1	UDP-glucose glycoprotein glucosyltransferase 1 OS=Canis lupus familiaris OX=9615 GN=UGGT1 PE=3 SV=1	163.44	1423	By MS/MS	18	18	19.2	897560000	11362000	801330000	26	2139
A0A8C0N2P3	RSBN1L	Round spermatid basic protein 1 like OS=Canis lupus familiaris OX=9615 GN=RSBN1L PE=3 SV=1	94.447	845	By MS/MS	3	3	4.5	13257000	276190	12763000	3	2144
A0A8C0N2Q5	--	Selenoprotein O OS=Canis lupus familiaris OX=9615 PE=3 SV=1	70.709	641	By MS/MS	1	1	3.7	32081000	916590	0	1	2147
A0A8C0N2S6	--	dCMP deaminase OS=Canis lupus familiaris OX=9615 PE=3 SV=1	20.024	179	By MS/MS	2	2	18.4	75649000	6304100	63118000	4	2148
A0A8C0N2T5	--	Rho GTPase activating protein 29 OS=Canis lupus familiaris OX=9615 PE=4 SV=1	131.63	1165	By MS/MS	3	3	3	11725000	144750	0	4	2151
A0A8C0N2Y8	--	ubiquitinyl hydrolase 1 OS=Canis lupus familiaris OX=9615 PE=4 SV=1	39.166	349	By MS/MS	1	1	3.4	2198600	115720	0	1	2153
A0A8C0N3D8	PCTP	Phosphatidylcholine transfer protein-like OS=Canis lupus familiaris OX=9615 GN=PCTP PE=4 SV=1	23.241	202	By MS/MS	1	1	5.4	3068400	278950	0	1	2062
A0A8C0N3J1	SFN	Stratifin OS=Canis lupus familiaris OX=9615 GN=SFN PE=3 SV=1	27.833	248	By MS/MS	13	12	38.7	2102500000	110660000	1602200000	22	2179
A0A8C0N3J6	--	N(alpha)-acetyltransferase 15, NatA auxiliary subunit OS=Canis lupus familiaris OX=9615 PE=4 SV=1	97.335	834	By MS/MS	13	10	20.7	648690000	10995000	622500000	20	2181
A0A8C0N3L0	GRB7	Growth factor receptor bound protein 7 OS=Canis lupus familiaris OX=9615 GN=GRB7 PE=3 SV=1	61.63	553	By MS/MS	1	1	2.7	19612000	700450	0	1	2183
A0A8C0N3T6	--	Multifunctional fusion protein OS=Canis lupus familiaris OX=9615 PE=3 SV=1	63.9	581	By MS/MS	13	12	27.7	1924800000	68741000	2184000000	26	2194
A0A8C0N4I9	--	Nuclear factor of activated T cells 5 OS=Canis lupus familiaris OX=9615 PE=4 SV=1	158.73	1462	By MS/MS	2	2	1.8	1758700	56734	0	0	2078
A0A8C0N4J9	DST	Dystonin OS=Canis lupus familiaris OX=9615 GN=DST PE=4 SV=1	885.31	7791	By MS/MS	22	1	3.7	255580000	515290	226200000	18	2035
A0A8C0N4P4	PGRMC2	Progesterone receptor membrane component 2 OS=Canis lupus familiaris OX=9615 GN=PGRMC2 PE=4 SV=1	26.185	247	By MS/MS	3	2	17	44537000	3425900	47562000	7	2226
A0A8C0N5A7	ADHFE1	Hydroxyacid-oxoacid transhydrogenase, mitochondrial OS=Canis lupus familiaris OX=9615 GN=ADHFE1 PE=3 SV=1	46.975	434	By MS/MS	1	1	4.6	20169000	720340	0	1	2232
A0A8C0N5U4	ANKIB1	RBR-type E3 ubiquitin transferase OS=Canis lupus familiaris OX=9615 GN=ANKIB1 PE=4 SV=1	122.46	1092	By MS/MS	1	1	1.1	2414200	42354	0	1	2265
A0A8C0N6F0	UBR4	Multifunctional fusion protein OS=Canis lupus familiaris OX=9615 GN=UBR4 PE=3 SV=1	62.038	564	By MS/MS	4	2	11.2	292630000	8128700	268910000	6	2288
A0A8C0N6I4	TTC7A	Tetratricopeptide repeat domain 7A OS=Canis lupus familiaris OX=9615 GN=TTC7A PE=4 SV=1	99.771	893	By MS/MS	3	3	4	102080000	1759900	103130000	2	1967
A0A8C0N6K0	TRMT61B	tRNA (adenine(58)-N(1))-methyltransferase OS=Canis lupus familiaris OX=9615 GN=TRMT61B PE=4 SV=1	53.108	486	By MS/MS	1	1	2.9	26941000	997810	0	2	2291
A0A8C0N6N8	DNPH1	2-deoxynucleoside 5-phosphate N-hydrolase 1 OS=Canis lupus familiaris OX=9615 GN=DNPH1 PE=3 SV=1	18.231	168	By MS/MS	2	2	16.7	16308000	1812000	0	2	2266
A0A8C0N6Q9	--	Mitochondrial fission regulator OS=Canis lupus familiaris OX=9615 PE=3 SV=1	38.15	351	By matching	1	1	4.6	10037000	590440	0	0	2297
A0A8C0N6T0	--	Enoyl-CoA delta isomerase 2 OS=Canis lupus familiaris OX=9615 PE=4 SV=1	43.12	390	By MS/MS	2	2	6.9	91186000	3964600	75084000	3	2301
A0A8C0N6W8	LSM5	U6 snRNA-associated Sm-like protein LSm5 OS=Canis lupus familiaris OX=9615 GN=LSM5 PE=3 SV=1	9.9374	91	By MS/MS	1	1	20.9	151630000	37909000	0	1	2308
A0A8C0N6Z2	--	Minichromosome maintenance domain containing 2 OS=Canis lupus familiaris OX=9615 PE=4 SV=1	65.921	590	By MS/MS	1	1	3.7	0	0	0	0	2312
A0A8C0N7D3	SLC4A1AP	Large ribosomal subunit protein bL33m OS=Canis lupus familiaris OX=9615 GN=SLC4A1AP PE=3 SV=1	87.701	782	By MS/MS	10	10	14.2	91127000	1822500	94009000	7	2329
A0A8C0N7E5	CLDN4	Claudin OS=Canis lupus familiaris OX=9615 GN=CLDN4 PE=3 SV=1	22.091	210	By MS/MS	2	1	13.3	127060000	15882000	0	1	2332
A0A8C0N7L9	CDR2L	Cerebellar degeneration related protein 2 like OS=Canis lupus familiaris OX=9615 GN=CDR2L PE=3 SV=1	52.324	462	By MS/MS	1	1	3.5	6145400	192040	0	1	2337
A0A8C0N7M5	CIZ1	CDKN1A interacting zinc finger protein 1 OS=Canis lupus familiaris OX=9615 GN=CIZ1 PE=4 SV=1	84.342	766	By MS/MS	1	1	2.2	4201600	140050	0	1	2342
A0A8C0N7N8	--	Peptidyl-prolyl cis-trans isomerase OS=Canis lupus familiaris OX=9615 PE=3 SV=1	18.023	160	By MS/MS	3	3	24.4	31294000	2407200	56461000	3	2346
A0A8C0N7P6	COL5A2	Collagen type V alpha 2 chain OS=Canis lupus familiaris OX=9615 GN=COL5A2 PE=4 SV=1	140.74	1460	By matching	1	1	0.8	21394000	243110	0	0	2275
A0A8C0N7Q0	--	Protein phosphatase 6 regulatory subunit 2 OS=Canis lupus familiaris OX=9615 PE=3 SV=1	117.34	1087	By MS/MS	2	2	2.4	33844000	593760	30810000	3	2345
A0A8C0N7Z0	LAS1L	LAS1 like, ribosome biogenesis factor OS=Canis lupus familiaris OX=9615 GN=LAS1L PE=4 SV=1	82.97	724	By MS/MS	5	5	9	100140000	2275900	72097000	5	2358
A0A8C0N8B2	VEZT	Vezatin OS=Canis lupus familiaris OX=9615 GN=VEZT PE=3 SV=1	81.246	710	By MS/MS	4	4	11.8	29817000	727240	24124000	4	2377
A0A8C0N8D3	--	Gelsolin OS=Canis lupus familiaris OX=9615 PE=3 SV=1	78.578	713	By MS/MS	12	12	26.5	549520000	14852000	592800000	10	2187
A0A8C0N8V1	--	SPG7 matrix AAA peptidase subunit, paraplegin OS=Canis lupus familiaris OX=9615 PE=3 SV=1	97.093	887	By MS/MS	2	2	3.5	16879000	306880	21663000	1	2335
A0A8C0N8Y6	--	Adenosylhomocysteinase OS=Canis lupus familiaris OX=9615 PE=3 SV=1	58.788	529	By MS/MS	6	2	13.4	133170000	4035400	160330000	5	2396
A0A8C0N9G5	UBQLN2	Ubiquilin 2 OS=Canis lupus familiaris OX=9615 GN=UBQLN2 PE=4 SV=1	65.584	623	By MS/MS	4	1	10.9	33388000	2225900	0	2	2414
A0A8C0N9H4	--	Normal mucosa of esophagus-specific gene 1 protein OS=Canis lupus familiaris OX=9615 PE=4 SV=1	9.5181	83	By MS/MS	2	2	37.3	59262000	9877000	54183000	3	2416
A0A8C0N9J8	--	Tyrosine-protein phosphatase non-receptor type OS=Canis lupus familiaris OX=9615 PE=3 SV=1	114.44	1018	By MS/MS	3	3	3.2	12137000	198970	87809000	3	2420
A0A8C0N9J9	--	Cytochrome b5 heme-binding domain-containing protein OS=Canis lupus familiaris OX=9615 PE=3 SV=1	14.496	130	By matching	1	0	23.8	0	0	0	0	2421
A0A8C0N9N8	--	Cytochrome c oxidase subunit 6C OS=Canis lupus familiaris OX=9615 PE=3 SV=1	8.4879	75	By MS/MS	2	0	17.3	65505000	9357900	87983000	1	2426
A0A8C0N9Q5	PHF8	PHD finger protein 8 OS=Canis lupus familiaris OX=9615 GN=PHF8 PE=3 SV=1	113.64	1036	By MS/MS	2	1	2.8	5173100	120300	0	1	2430
A0A8C0N9T5	VPS13B	Vacuolar protein sorting 13 homolog B OS=Canis lupus familiaris OX=9615 GN=VPS13B PE=3 SV=1	412.92	3695	By MS/MS	1	1	0.3	10497000	52747	0	1	2278
A0A8C0N9W0	MRPL17	Large ribosomal subunit protein bL17m OS=Canis lupus familiaris OX=9615 GN=MRPL17 PE=3 SV=1	19.524	172	By matching	2	2	14.5	18939000	1352800	26534000	0	2434
A0A8C0N9Z2	ZNF185	Zinc finger protein 185 with LIM domain OS=Canis lupus familiaris OX=9615 GN=ZNF185 PE=4 SV=1	73.921	688	By MS/MS	4	4	7.8	15287000	305740	37585000	3	2415
A0A8C0N032	PRDX4	Peroxiredoxin 4 OS=Canis lupus familiaris OX=9615 GN=PRDX4 PE=4 SV=1	30.537	272	By MS/MS	6	4	25	232930000	12941000	308270000	6	2037
A0A8C0N138	--	Serum/glucocorticoid regulated kinase family member 3 OS=Canis lupus familiaris OX=9615 PE=3 SV=1	38.415	333	By MS/MS	1	1	2.7	0	0	0	1	2077
A0A8C0N162	--	Thioredoxin domain-containing protein OS=Canis lupus familiaris OX=9615 PE=4 SV=1	34.452	328	By MS/MS	8	8	28.4	7153000000	325140000	6204400000	46	2080
A0A8C0N203	OSBPL9	Oxysterol-binding protein OS=Canis lupus familiaris OX=9615 GN=OSBPL9 PE=3 SV=1	79.292	706	By MS/MS	3	1	6.5	19922000	603700	31567000	2	1988
A0A8C0N242	--	Immortalization up-regulated protein OS=Canis lupus familiaris OX=9615 PE=4 SV=1	11.193	107	By MS/MS	1	1	9.3	39186000	6531000	0	1	2117
A0A8C0N245	TAPBP	Tapasin OS=Canis lupus familiaris OX=9615 GN=TAPBP PE=4 SV=1	38.139	359	By MS/MS	3	3	16.2	60935000	5078000	59647000	5	267
A0A8C0N249	DOCK9	Dedicator of cytokinesis 9 OS=Canis lupus familiaris OX=9615 GN=DOCK9 PE=3 SV=1	248.52	2178	By MS/MS	9	9	7.2	131280000	1050200	154510000	9	1921
A0A8C0N278	CLUH	Clustered mitochondria protein homolog OS=Canis lupus familiaris OX=9615 GN=CLUH PE=3 SV=1	150.82	1348	By MS/MS	18	1	20.4	417680000	5569000	361200000	16	2118
A0A8C0N297	ANK3	Ankyrin 3 OS=Canis lupus familiaris OX=9615 GN=ANK3 PE=4 SV=1	204.24	1869	By MS/MS	14	1	12	12773000	130340	0	1	2015
A0A8C0N341	BAZ1B	Bromodomain adjacent to zinc finger domain 1B OS=Canis lupus familiaris OX=9615 GN=BAZ1B PE=4 SV=1	170.6	1480	By MS/MS	12	12	10.8	285230000	3067000	295860000	14	2164
A0A8C0N416	RPP40	Ribonuclease P/MRP subunit p40 OS=Canis lupus familiaris OX=9615 GN=RPP40 PE=4 SV=1	36.537	321	By MS/MS	2	2	8.7	9899800	494990	0	2	1997
A0A8C0N440	UPP1	Nucleoside phosphorylase domain-containing protein OS=Canis lupus familiaris OX=9615 GN=UPP1 PE=3 SV=1	33.699	311	By MS/MS	8	8	46.6	3397200000	212320000	3563200000	19	2204
A0A8C0N466	RWDD4	RWD domain-containing protein OS=Canis lupus familiaris OX=9615 GN=RWDD4 PE=4 SV=1	20.061	177	By MS/MS	2	2	26	58901000	8414500	49576000	5	2210
A0A8C0N527	--	KH and NYN domain containing OS=Canis lupus familiaris OX=9615 PE=4 SV=1	70.118	634	By matching	1	1	1.7	1389200	35620	0	0	2239
A0A8C0N542	--	Solute carrier family 17 member 5 OS=Canis lupus familiaris OX=9615 PE=4 SV=1	50.303	449	By MS/MS	1	1	2.4	0	0	0	1	2241
A0A8C0N585	SRBD1	S1 RNA binding domain 1 OS=Canis lupus familiaris OX=9615 GN=SRBD1 PE=4 SV=1	112.46	1003	By MS/MS	1	1	1.1	5744900	89764	0	1	2221
A0A8C0N615	ORC2	Origin recognition complex subunit 2 OS=Canis lupus familiaris OX=9615 GN=ORC2 PE=3 SV=1	97.474	856	By MS/MS	3	3	4.8	47348000	1029300	42033000	3	2274
A0A8C0N641	P4HA2	procollagen-proline 4-dioxygenase OS=Canis lupus familiaris OX=9615 GN=P4HA2 PE=3 SV=1	60.647	533	By MS/MS	7	7	18.6	481350000	13753000	414350000	9	2276
A0A8C0N666	XPOT	Exportin-T OS=Canis lupus familiaris OX=9615 GN=XPOT PE=3 SV=1	109.47	957	By MS/MS	11	11	16.1	300360000	6674700	273590000	11	2262
A0A8C0N684	GSPT1	G1 to S phase transition 1 OS=Canis lupus familiaris OX=9615 GN=GSPT1 PE=3 SV=1	78.266	730	By MS/MS	11	11	20.4	818070000	20976000	688230000	13	2028
A0A8C0N775	CCDC22	Coiled-coil domain-containing protein 22 OS=Canis lupus familiaris OX=9615 GN=CCDC22 PE=3 SV=1	81.458	724	By MS/MS	7	7	16.2	116820000	2290600	113510000	10	2323
A0A8C0N779	--	Serpin family B member 13 OS=Canis lupus familiaris OX=9615 PE=3 SV=1	40.97	355	By MS/MS	1	1	3.7	0	0	0	0	2324
A0A8C0N810	--	FERM domain-containing protein OS=Canis lupus familiaris OX=9615 PE=4 SV=1	81.999	715	By MS/MS	1	1	1.5	1556000	33827	1498000	1	2097
A0A8C0N831	PAFAH1B1	Platelet-activating factor acetylhydrolase IB subunit alpha OS=Canis lupus familiaris OX=9615 GN=PAFAH1B1 PE=3 SV=1	46.256	407	By MS/MS	12	12	43.2	563650000	21679000	602550000	19	2362
A0A8C0N883	--	EH domain binding protein 1 like 1 OS=Canis lupus familiaris OX=9615 PE=4 SV=1	154.58	1442	By MS/MS	11	11	11.8	186970000	2561300	125390000	15	2371
A0A8C0N892	--	Shroom family member 4 OS=Canis lupus familiaris OX=9615 PE=3 SV=1	141.75	1286	By MS/MS	1	1	0.9	4216700	63890	4059600	2	2373
A0A8C0N909	--	Centrosomal protein 55 OS=Canis lupus familiaris OX=9615 PE=4 SV=1	51.548	440	By MS/MS	9	9	22	427300000	14243000	463050000	12	2398
A0A8C0N912	--	Long-chain-fatty-acid--CoA ligase OS=Canis lupus familiaris OX=9615 PE=3 SV=1	77.415	694	By MS/MS	10	10	15.6	425600000	10381000	380800000	14	2399
A0A8C0N984	DUOX1	NAD(P)H oxidase (H2O2-forming) OS=Canis lupus familiaris OX=9615 GN=DUOX1 PE=3 SV=1	173.26	1519	By matching	1	1	1.2	14800000	168180	0	0	320
A0A8C0NA35	PLXNB2	Plexin B2 OS=Canis lupus familiaris OX=9615 GN=PLXNB2 PE=3 SV=1	203.11	1820	By MS/MS	12	12	11.2	276200000	2707900	299450000	11	2190
A0A8C0NA58	NR2C1	Nuclear receptor subfamily 2 group C member 1 OS=Canis lupus familiaris OX=9615 GN=NR2C1 PE=4 SV=1	159.71	1422	By MS/MS	7	7	5.9	35567000	341990	42846000	6	2447
A0A8C0NAA3	ASCC3	Activating signal cointegrator 1 complex subunit 3 OS=Canis lupus familiaris OX=9615 GN=ASCC3 PE=3 SV=1	228.78	2004	By MS/MS	10	10	6.1	90458000	786590	108160000	10	2449
A0A8C0NAF9	--	mRNA decay activator protein ZFP36 OS=Canis lupus familiaris OX=9615 PE=4 SV=1	50.319	487	By MS/MS	3	3	6.6	22342000	1175900	56290000	3	2457
A0A8C0NAJ0	--	Phosphorylated adapter RNA export protein OS=Canis lupus familiaris OX=9615 PE=3 SV=1	37.254	333	By MS/MS	1	1	3.9	19524000	1148500	0	1	2462
A0A8C0NAR2	EDC3	Enhancer of mRNA-decapping protein 3 OS=Canis lupus familiaris OX=9615 GN=EDC3 PE=3 SV=1	56.099	508	By MS/MS	5	0	13.6	163110000	5261700	140870000	5	2467
A0A8C0NBB0	--	E3 ubiquitin-protein ligase OS=Canis lupus familiaris OX=9615 PE=3 SV=1	77.719	686	By MS/MS	2	2	3.9	71551000	1788800	64094000	1	2273
A0A8C0NBG2	INTS14	Integrator complex subunit 14 OS=Canis lupus familiaris OX=9615 GN=INTS14 PE=4 SV=1	48.426	439	By MS/MS	3	3	10.5	25041000	1001600	17465000	6	2494
A0A8C0NBN3	PTTG1	PTTG1 regulator of sister chromatid separation, securin OS=Canis lupus familiaris OX=9615 GN=PTTG1 PE=3 SV=1	20.72	190	By MS/MS	1	1	7.9	0	0	0	1	2499
A0A8C0NBV0	--	Superoxide dismutase [Mn], mitochondrial OS=Canis lupus familiaris OX=9615 PE=3 SV=1	53.357	495	By MS/MS	4	4	10.5	173620000	6430200	117190000	4	363
A0A8C0NC01	UTP20	UTP20 small subunit processome component OS=Canis lupus familiaris OX=9615 GN=UTP20 PE=4 SV=1	301.95	2636	By MS/MS	15	15	9.2	304560000	1964900	322800000	13	2208
A0A8C0NC57	VPS35	Vacuolar protein sorting-associated protein 35 OS=Canis lupus familiaris OX=9615 GN=VPS35 PE=3 SV=1	91.706	796	By MS/MS	18	18	30.8	664210000	14132000	546410000	19	2512
A0A8C0NCC7	SUPT6H	Transcription elongation factor spt6 OS=Canis lupus familiaris OX=9615 GN=SUPT6H PE=3 SV=1	193.9	1679	By MS/MS	7	7	8	139250000	1497300	176080000	7	2237
A0A8C0NCE3	--	NIPA like domain containing 1 OS=Canis lupus familiaris OX=9615 PE=3 SV=1	44.695	411	By MS/MS	1	1	3.6	6779700	484260	0	1	2520
A0A8C0NCI5	WWC2	WW and C2 domain containing 2 OS=Canis lupus familiaris OX=9615 GN=WWC2 PE=4 SV=1	119.61	1078	By MS/MS	1	1	1	3160900	45811	0	1	2339
A0A8C0NCL6	ELP1	Elongator complex protein 1 OS=Canis lupus familiaris OX=9615 GN=ELP1 PE=3 SV=1	145.91	1294	By MS/MS	12	12	12.4	80758000	1137400	101630000	10	2530
A0A8C0NCN5	DYNLT1	Dynein light chain Tctex-type 1 OS=Canis lupus familiaris OX=9615 GN=DYNLT1 PE=3 SV=1	12.452	113	By MS/MS	2	2	28.3	50460000	8410000	53483000	2	2534
A0A8C0NCW0	APBB1IP	Amyloid beta precursor protein binding family B member 1 interacting protein OS=Canis lupus familiaris OX=9615 GN=APBB1IP PE=4 SV=1	72.884	663	By matching	1	0	1.4	0	0	0	0	2540
A0A8C0NCY0	FKBP5	peptidylprolyl isomerase OS=Canis lupus familiaris OX=9615 GN=FKBP5 PE=4 SV=1	51.032	456	By MS/MS	9	9	22.1	219800000	6868800	215750000	10	2542
A0A8C0ND03	USO1	General vesicular transport factor p115 OS=Canis lupus familiaris OX=9615 GN=USO1 PE=3 SV=1	104.01	930	By MS/MS	16	0	26.5	690570000	14387000	584520000	17	2546
A0A8C0NDB8	RAD23B	UV excision repair protein RAD23 OS=Canis lupus familiaris OX=9615 GN=RAD23B PE=3 SV=1	42.996	406	By MS/MS	5	4	18.5	394700000	26313000	501460000	6	2559
A0A8C0NDC8	BAIAP2L1	BAR/IMD domain containing adaptor protein 2 like 1 OS=Canis lupus familiaris OX=9615 GN=BAIAP2L1 PE=4 SV=1	56.984	511	By MS/MS	9	9	25	514230000	12542000	619570000	14	2561
A0A8C0NDH8	UBE2I	Ubiquitin conjugating enzyme E2 I OS=Canis lupus familiaris OX=9615 GN=UBE2I PE=3 SV=1	18.007	158	By MS/MS	3	3	16.5	108450000	15493000	106700000	5	2567
A0A8C0NDP7	--	Superoxide dismutase [Cu-Zn] OS=Canis lupus familiaris OX=9615 PE=3 SV=1	15.844	153	By MS/MS	3	3	13.7	121540000	17363000	121760000	3	311
A0A8C0NDY3	RAB43	RAB43, member RAS oncogene family OS=Canis lupus familiaris OX=9615 GN=RAB43 PE=4 SV=1	23.215	212	By MS/MS	2	2	15.6	44255000	2458600	45662000	3	2581
A0A8C0NDY9	--	Rho GTPase activating protein 21 OS=Canis lupus familiaris OX=9615 PE=4 SV=1	214.1	1945	By MS/MS	6	6	4.2	37296000	291370	48250000	7	2583
A0A8C0NE16	ARHGAP20	Rho GTPase activating protein 20 OS=Canis lupus familiaris OX=9615 GN=ARHGAP20 PE=4 SV=1	120.67	1083	By MS/MS	1	1	1.3	21874000	446410	0	1	2562
A0A8C0NE40	PMS1	PMS1 homolog 1, mismatch repair system component OS=Canis lupus familiaris OX=9615 GN=PMS1 PE=3 SV=1	116.44	1026	By MS/MS	3	3	2.8	17190000	245570	20865000	3	2544
A0A8C0NEA2	--	Esterase OVCA2 OS=Canis lupus familiaris OX=9615 PE=3 SV=1	24.146	228	By MS/MS	4	1	32	16322000	2040300	0	2	2594
A0A8C0NEH1	ASMTL	Acetylserotonin O-methyltransferase like OS=Canis lupus familiaris OX=9615 GN=ASMTL PE=3 SV=1	61.038	563	By MS/MS	6	0	20.6	58810000	1589500	0	1	2067
A0A8C0NEH5	WIPI2	WD repeat domain, phosphoinositide interacting 2 OS=Canis lupus familiaris OX=9615 GN=WIPI2 PE=4 SV=1	47.709	436	By MS/MS	3	3	16.3	45285000	2515800	39519000	1	2603
A0A8C0NEP7	FXR1	FMR1 autosomal homolog 1 OS=Canis lupus familiaris OX=9615 GN=FXR1 PE=3 SV=1	64.062	572	By MS/MS	7	7	20.1	158810000	4812500	128630000	7	2611
A0A8C0NEZ8	WDFY1	WD repeat and FYVE domain containing 1 OS=Canis lupus familiaris OX=9615 GN=WDFY1 PE=4 SV=1	62.517	544	By MS/MS	4	0	9.6	65208000	1917900	0	1	2618
A0A8C0NF12	TJP2	Tight junction protein ZO-2 OS=Canis lupus familiaris OX=9615 GN=TJP2 PE=4 SV=1	133.55	1189	By MS/MS	26	1	35.4	943970	11949	908800	1	313
A0A8C0NF91	--	Synaptotagmin like 1 OS=Canis lupus familiaris OX=9615 PE=4 SV=1	54.833	502	By MS/MS	1	1	2.2	15703000	628110	0	1	2470
A0A8C0NFQ0	--	Zinc finger HIT-type containing 6 OS=Canis lupus familiaris OX=9615 PE=4 SV=1	49.534	431	By MS/MS	2	2	4.4	10874000	319840	0	2	2640
A0A8C0NGB5	--	Family with sequence similarity 107 member B OS=Canis lupus familiaris OX=9615 PE=4 SV=1	18.02	153	By MS/MS	3	3	20.3	82147000	6845600	109180000	1	2473
A0A8C0NGH1	ABCC3	ABC-type glutathione-S-conjugate transporter OS=Canis lupus familiaris OX=9615 GN=ABCC3 PE=3 SV=1	159.07	1442	By matching	1	1	1.7	25694000	383490	0	0	2663
A0A8C0NGK4	PHKB	Phosphorylase b kinase regulatory subunit OS=Canis lupus familiaris OX=9615 GN=PHKB PE=3 SV=1	119.06	1041	By MS/MS	2	2	2.1	11122000	185370	8722400	2	2365
A0A8C0NGL9	ZMYM4	Zinc finger MYM-type containing 4 OS=Canis lupus familiaris OX=9615 GN=ZMYM4 PE=4 SV=1	171.42	1536	By MS/MS	1	1	0.7	2772800	33815	0	1	2633
A0A8C0NGN8	BAZ2A	Bromodomain adjacent to zinc finger domain 2A OS=Canis lupus familiaris OX=9615 GN=BAZ2A PE=3 SV=1	206.33	1861	By MS/MS	1	1	0.9	16771000	239590	0	1	2368
A0A8C0NGQ5	--	Filamin A OS=Canis lupus familiaris OX=9615 PE=3 SV=1	261.79	2477	By MS/MS	60	1	42.1	6519300	46566	0	1	2676
A0A8C0NGQ9	PSMD8	26S proteasome non-ATPase regulatory subunit 8 OS=Canis lupus familiaris OX=9615 GN=PSMD8 PE=3 SV=1	39.574	351	By MS/MS	2	2	5.1	75595000	3286800	154220000	2	2677
A0A8C0NGV3	PRKACB	cAMP-dependent protein kinase OS=Canis lupus familiaris OX=9615 GN=PRKACB PE=3 SV=1	46.159	397	By MS/MS	4	2	17.6	46039000	2092700	48779000	2	2537
A0A8C0NH34	--	Laminin subunit beta 3 OS=Canis lupus familiaris OX=9615 PE=4 SV=1	125.86	1145	By MS/MS	9	9	11.9	299440000	4753000	207490000	11	2683
A0A8C0NH44	RFXAP	Regulatory factor X associated protein OS=Canis lupus familiaris OX=9615 GN=RFXAP PE=4 SV=1	24.807	233	By MS/MS	1	1	5.6	4175500	379590	0	1	2694
A0A8C0NH72	RNF7	Ring finger protein 7 OS=Canis lupus familiaris OX=9615 GN=RNF7 PE=4 SV=1	9.6961	90	By MS/MS	1	1	24.4	9098500	2274600	0	1	2698
A0A8C0NHD1	PSMA5	Proteasome subunit alpha type OS=Canis lupus familiaris OX=9615 GN=PSMA5 PE=3 SV=1	26.411	241	By MS/MS	5	5	34.4	785560000	65463000	881430000	9	2709
A0A8C0NHL4	PROSC	Pyridoxal phosphate homeostasis protein OS=Canis lupus familiaris OX=9615 GN=PROSC PE=3 SV=1	30.342	274	By MS/MS	1	1	4.7	31864000	1991500	0	2	2721
A0A8C0NHW4	--	glutaminase OS=Canis lupus familiaris OX=9615 PE=3 SV=1	78.736	714	By MS/MS	14	3	31.9	118170000	2748200	206680000	3	2734
A0A8C0NHZ3	DPP8	Dipeptidyl peptidase 8 OS=Canis lupus familiaris OX=9615 GN=DPP8 PE=4 SV=1	83.918	729	By MS/MS	2	2	4.8	20661000	516540	0	1	2578
A0A8C0NI19	RPP30	Ribonuclease P/MRP subunit p30 OS=Canis lupus familiaris OX=9615 GN=RPP30 PE=3 SV=1	29.397	268	By MS/MS	4	4	17.2	72757000	4279800	67468000	5	2739
A0A8C0NI20	--	PH domain and leucine rich repeat protein phosphatase 1 OS=Canis lupus familiaris OX=9615 PE=4 SV=1	175.13	1632	By MS/MS	2	2	1.3	11452000	136330	13863000	1	2740
A0A8C0NI41	--	Histone-lysine N-methyltransferase SETD7 OS=Canis lupus familiaris OX=9615 PE=3 SV=1	40.694	366	By MS/MS	1	1	7.4	10871000	639450	10466000	1	2742
A0A8C0NI53	HACD3	Very-long-chain (3R)-3-hydroxyacyl-CoA dehydratase OS=Canis lupus familiaris OX=9615 GN=HACD3 PE=3 SV=1	36.389	307	By MS/MS	1	1	3.3	78093000	5206200	0	1	2549
A0A8C0NI57	--	Ring finger protein 169 OS=Canis lupus familiaris OX=9615 PE=4 SV=1	76.086	706	By MS/MS	1	1	3.4	4684900	104110	0	2	2746
A0A8C0NIB8	BORCS5	BLOC-1-related complex subunit 5 OS=Canis lupus familiaris OX=9615 GN=BORCS5 PE=3 SV=1	20.276	177	By MS/MS	1	1	6.8	8691100	668550	0	1	2752
A0A8C0NII4	--	Tetraspanin OS=Canis lupus familiaris OX=9615 PE=3 SV=1	55.762	524	By MS/MS	1	1	3.8	52603000	2287100	0	3	2762
A0A8C0NII8	XPC	XPC complex subunit, DNA damage recognition and repair factor OS=Canis lupus familiaris OX=9615 GN=XPC PE=3 SV=1	102.06	913	By MS/MS	3	3	5.3	25803000	526590	44883000	4	2763
A0A8C0NIQ4	SENP3	Ubiquitin-like protease family profile domain-containing protein OS=Canis lupus familiaris OX=9615 GN=SENP3 PE=3 SV=1	61.649	548	By MS/MS	4	4	10.2	52357000	2094300	42643000	3	2533
A0A8C0NIR3	PPP4R2	Protein phosphatase 4 regulatory subunit 2 OS=Canis lupus familiaris OX=9615 GN=PPP4R2 PE=3 SV=1	46.525	414	By MS/MS	7	7	32.9	193650000	8068700	239460000	11	2774
A0A8C0NIU8	SENP7	Ubiquitin-like protease family profile domain-containing protein OS=Canis lupus familiaris OX=9615 GN=SENP7 PE=3 SV=1	118.6	1047	By MS/MS	1	1	1.2	6195400	116890	0	1	2776
A0A8C0NJ56	--	Beta-1,4-N-acetylgalactosaminyltransferase OS=Canis lupus familiaris OX=9615 PE=3 SV=1	96.708	847	By MS/MS	1	1	1.2	8517800	167020	0	1	2790
A0A8C0NJ63	--	ADP dependent glucokinase OS=Canis lupus familiaris OX=9615 PE=4 SV=1	48.979	448	By MS/MS	5	5	19.2	167880000	8835700	184580000	5	2791
A0A8C0NJ70	--	CREB regulated transcription coactivator 1 OS=Canis lupus familiaris OX=9615 PE=4 SV=1	40.995	384	By MS/MS	2	2	11.2	29925000	2720500	0	2	2590
A0A8C0NJA5	PEA15	Astrocytic phosphoprotein PEA-15 OS=Canis lupus familiaris OX=9615 GN=PEA15 PE=4 SV=1	15.04	130	By MS/MS	2	0	18.5	34648000	4331000	0	1	2795
A0A8C0NJC4	DBT	Dihydrolipoamide acetyltransferase component of pyruvate dehydrogenase complex OS=Canis lupus familiaris OX=9615 GN=DBT PE=3 SV=1	53.29	482	By MS/MS	4	4	11.4	89223000	2878200	98923000	3	2797
A0A8C0NJE4	--	Egl-9 family hypoxia inducible factor 1 OS=Canis lupus familiaris OX=9615 PE=4 SV=1	45.078	417	By MS/MS	4	4	14.6	9128200	294460	11933000	2	2800
A0A8C0NJG0	--	Signal transducer and activator of transcription OS=Canis lupus familiaris OX=9615 PE=3 SV=1	97.275	846	By MS/MS	4	4	6.5	233760000	4973600	182730000	6	2802
A0A8C0NJH9	EXOC8	Exocyst complex component 8 OS=Canis lupus familiaris OX=9615 GN=EXOC8 PE=3 SV=1	81.915	727	By MS/MS	5	5	9.5	39684000	809890	93101000	4	2805
A0A8C0NKI1	FMR1	FMRP translational regulator 1 OS=Canis lupus familiaris OX=9615 GN=FMR1 PE=3 SV=1	61.353	545	By MS/MS	2	2	5	4973100	155410	0	1	2621
A0A8C0NKI3	SMCHD1	Elastin microfibril interfacer 2 OS=Canis lupus familiaris OX=9615 GN=SMCHD1 PE=4 SV=1	221.63	1967	By MS/MS	7	7	4.9	86377000	696590	84517000	7	2175
A0A8C0NKI6	--	RNA helicase OS=Canis lupus familiaris OX=9615 PE=3 SV=1	114.32	1008	By MS/MS	10	10	16.5	295360000	5092400	321590000	14	2841
A0A8C0NKM5	--	WD repeat-containing protein 44 OS=Canis lupus familiaris OX=9615 PE=4 SV=1	94.589	850	By MS/MS	5	5	7.5	31180000	547010	44136000	5	2845
A0A8C0NKN9	--	Retinol dehydrogenase 11 OS=Canis lupus familiaris OX=9615 PE=3 SV=1	32.836	295	By MS/MS	4	4	13.2	248530000	13081000	227830000	4	2847
A0A8C0NKS0	ZC3H18	Zinc finger CCCH-type containing 18 OS=Canis lupus familiaris OX=9615 GN=ZC3H18 PE=4 SV=1	105.93	947	By MS/MS	1	1	1.4	4909000	106720	0	1	2849
A0A8C0NKT6	YIPF4	Protein YIPF OS=Canis lupus familiaris OX=9615 GN=YIPF4 PE=3 SV=1	27.098	244	By MS/MS	1	1	5.3	18335000	2037200	0	1	2851
A0A8C0NKX6	--	Neurofibromin 1 OS=Canis lupus familiaris OX=9615 PE=4 SV=1	322.54	2869	By MS/MS	2	2	0.8	33988000	216480	22810000	2	2859
A0A8C0NKZ2	--	RNA helicase OS=Canis lupus familiaris OX=9615 PE=3 SV=1	80.31	729	By MS/MS	13	8	22.1	696530000	16989000	931720000	8	2861
A0A8C0NL24	--	Ubiquitin carboxyl-terminal hydrolase OS=Canis lupus familiaris OX=9615 PE=3 SV=1	57.759	510	By MS/MS	10	10	32	710670000	22925000	752820000	14	2865
A0A8C0NL39	--	NADH dehydrogenase [ubiquinone] 1 alpha subcomplex subunit 10, mitochondrial OS=Canis lupus familiaris OX=9615 PE=3 SV=1	39.326	340	By MS/MS	4	4	16.8	179960000	7498400	160930000	4	2634
A0A8C0NL89	SLC6A6	Sodium- and chloride-dependent taurine transporter OS=Canis lupus familiaris OX=9615 GN=SLC6A6 PE=3 SV=1	64.754	575	By MS/MS	1	1	2.1	3674700	193400	0	1	235
A0A8C0NLE2	--	Pre-mRNA 3-end-processing factor FIP1 OS=Canis lupus familiaris OX=9615 PE=3 SV=1	60.32	538	By MS/MS	3	0	8.2	630220000	27401000	521180000	3	2876
A0A8C0NLH8	--	non-specific serine/threonine protein kinase OS=Canis lupus familiaris OX=9615 PE=3 SV=1	156.2	1338	By MS/MS	14	1	11.4	25439000	256960	24491000	1	2878
A0A8C0NLL3	ARHGDIA	Rho GDP dissociation inhibitor alpha OS=Canis lupus familiaris OX=9615 GN=ARHGDIA PE=3 SV=1	23.393	204	By MS/MS	8	8	58.3	3832200000	255480000	4099500000	17	2882
A0A8C0NLR7	HGS	Hepatocyte growth factor-regulated tyrosine kinase substrate OS=Canis lupus familiaris OX=9615 GN=HGS PE=4 SV=1	86.022	782	By MS/MS	7	7	13.3	141280000	4871600	202280000	10	2890
A0A8C0NLS8	LOC477562	Proline dehydrogenase OS=Canis lupus familiaris OX=9615 GN=LOC477562 PE=3 SV=1	56.217	492	By MS/MS	3	3	7.7	27038000	751070	23561000	2	2892
A0A8C0NLV0	--	Endophilin-B1 OS=Canis lupus familiaris OX=9615 PE=4 SV=1	43.002	385	By MS/MS	5	5	22.1	138920000	6314700	122660000	4	2898
A0A8C0NLV9	SF3A3	Splicing factor 3a subunit 3 OS=Canis lupus familiaris OX=9615 GN=SF3A3 PE=3 SV=1	58.891	501	By MS/MS	5	5	13.8	361780000	12921000	427370000	6	2900
A0A8C0NM24	EDC4	Enhancer of mRNA-decapping protein 4 OS=Canis lupus familiaris OX=9615 GN=EDC4 PE=3 SV=1	151.7	1400	By MS/MS	19	1	27.7	13215000	197240	12723000	2	2844
A0A8C0NM75	STT3B	dolichyl-diphosphooligosaccharide--protein glycotransferase OS=Canis lupus familiaris OX=9615 GN=STT3B PE=3 SV=1	83.118	730	By MS/MS	4	4	6.3	99683000	2769000	109180000	7	156
A0A8C0NMA5	CTH	Cystathionine gamma-lyase OS=Canis lupus familiaris OX=9615 GN=CTH PE=3 SV=1	41.083	373	By MS/MS	11	0	44.2	906510000	41205000	803250000	9	2909
A0A8C0NMF4	SEPTIN6	Septin OS=Canis lupus familiaris OX=9615 GN=SEPTIN6 PE=3 SV=1	46.945	408	By MS/MS	7	4	24	164810000	6592500	136100000	6	2695
A0A8C0NMH8	SMARCE1	SWI/SNF related, matrix associated, actin dependent regulator of chromatin, subfamily e, member 1 OS=Canis lupus familiaris OX=9615 GN=SMARCE1 PE=4 SV=1	42.77	376	By MS/MS	5	5	16.2	126200000	5736300	145540000	6	2612
A0A8C0NMI5	CTSB	Cathepsin B OS=Canis lupus familiaris OX=9615 GN=CTSB PE=3 SV=1	41.159	374	By MS/MS	8	0	27.8	276280000	13156000	244470000	10	2917
A0A8C0NMM2	DDX21	RNA helicase OS=Canis lupus familiaris OX=9615 GN=DDX21 PE=3 SV=1	87.607	785	By MS/MS	28	20	51.8	3664100000	85211000	2860900000	42	2919
A0A8C0NMP0	--	Coatomer subunit alpha OS=Canis lupus familiaris OX=9615 PE=4 SV=1	139.4	1233	By MS/MS	29	29	34.6	2208300000	29057000	2411000000	34	2920
A0A8C0NMR3	--	Cordon-bleu WH2 repeat protein like 1 OS=Canis lupus familiaris OX=9615 PE=4 SV=1	127.25	1172	By MS/MS	11	0	15.2	152590000	2179900	178200000	9	2922
A0A8C0NMR4	--	Synaptotagmin binding cytoplasmic RNA interacting protein OS=Canis lupus familiaris OX=9615 PE=4 SV=1	63.778	573	By MS/MS	14	2	39.3	56552000	1570900	61062000	3	2923
A0A8C0NMV9	--	ATP-dependent RNA helicase OS=Canis lupus familiaris OX=9615 PE=3 SV=1	108.22	1002	By matching	1	1	1.8	9839200	163990	0	0	2928
A0A8C0NMX5	GNAS	GNAS complex locus OS=Canis lupus familiaris OX=9615 GN=GNAS PE=3 SV=1	105.2	982	By MS/MS	5	0	8.4	232820000	5969800	246220000	7	228
A0A8C0NN31	--	UHRF1 binding protein 1 like OS=Canis lupus familiaris OX=9615 PE=4 SV=1	150.79	1349	By MS/MS	2	2	2.1	15205000	187720	20803000	2	2833
A0A8C0NN36	NCDN	Neurochondrin OS=Canis lupus familiaris OX=9615 GN=NCDN PE=3 SV=1	78.718	729	By MS/MS	4	4	7.3	24190000	636580	20037000	5	2935
A0A8C0NNB2	MAP1LC3B	Microtubule associated protein 1 light chain 3 beta OS=Canis lupus familiaris OX=9615 GN=MAP1LC3B PE=3 SV=1	14.748	125	By MS/MS	1	1	11.2	129120000	25824000	0	2	2943
A0A8C0NNC1	ZZEF1	Zinc finger ZZ-type and EF-hand domain containing 1 OS=Canis lupus familiaris OX=9615 GN=ZZEF1 PE=4 SV=1	323	2899	By MS/MS	3	3	2	19340000	127240	28777000	2	2688
A0A8C0NNF7	CTSA	Carboxypeptidase OS=Canis lupus familiaris OX=9615 GN=CTSA PE=3 SV=1	55.159	485	By MS/MS	3	3	6.6	84695000	4234800	97649000	6	2944
A0A8C0NNJ7	--	Integrin subunit alpha 6 OS=Canis lupus familiaris OX=9615 PE=3 SV=1	119.47	1073	By MS/MS	18	18	23.4	548500000	7618000	433050000	28	2946
A0A8C0NNN9	--	Toll like receptor 3 OS=Canis lupus familiaris OX=9615 PE=3 SV=1	108.45	942	By matching	1	1	0.7	7766700	180620	0	0	2838
A0A8C0NNU3	--	Nucleolin OS=Canis lupus familiaris OX=9615 PE=4 SV=1	71.643	655	By MS/MS	14	14	22	2497200000	56755000	2058700000	22	2959
A0A8C0NNV7	APOOL	MICOS complex subunit OS=Canis lupus familiaris OX=9615 GN=APOOL PE=3 SV=1	25.681	233	By MS/MS	2	2	13.3	25321000	1808600	40082000	2	2960
A0A8C0NNW3	DYNC1LI1	Dynein light intermediate chain OS=Canis lupus familiaris OX=9615 GN=DYNC1LI1 PE=3 SV=1	56.498	524	By MS/MS	7	6	19.7	153860000	4662500	166110000	7	2961
A0A8C0NP40	--	Transmembrane protein 192 OS=Canis lupus familiaris OX=9615 PE=3 SV=1	30.356	268	By MS/MS	2	2	9	20612000	1585600	24058000	1	2973
A0A8C0NPM5	LRRC8D	Leucine rich repeat containing 8 VRAC subunit D OS=Canis lupus familiaris OX=9615 GN=LRRC8D PE=3 SV=1	98.118	858	By MS/MS	4	4	5.8	33218000	677920	25184000	4	2994
A0A8C0NQ24	ZNF462	Zinc finger protein 462 OS=Canis lupus familiaris OX=9615 GN=ZNF462 PE=4 SV=1	267.92	2367	By MS/MS	3	3	1.4	89948000	749560	0	2	2911
A0A8C0NQ45	--	Medium-chain specific acyl-CoA dehydrogenase, mitochondrial OS=Canis lupus familiaris OX=9615 PE=3 SV=1	42.375	385	By MS/MS	8	8	33.8	172930000	8646400	198350000	6	3007
A0A8C0NQ56	--	SPRY domain containing 7 OS=Canis lupus familiaris OX=9615 PE=4 SV=1	18.449	167	By MS/MS	2	2	16.2	26991000	2453700	23817000	3	3010
A0A8C0NQ82	--	Doublecortin domain containing 1 OS=Canis lupus familiaris OX=9615 PE=4 SV=1	63.81	568	By matching	1	1	2.1	0	0	0	0	3013
A0A8C0NQL1	--	Polypeptide N-acetylgalactosaminyltransferase OS=Canis lupus familiaris OX=9615 PE=3 SV=1	55.37	481	By MS/MS	4	3	10.8	76482000	3186700	88512000	3	3027
A0A8C0NQL4	MAX	MYC associated factor X OS=Canis lupus familiaris OX=9615 GN=MAX PE=4 SV=1	35.984	328	By MS/MS	2	2	6.7	11734000	488900	11546000	1	3028
A0A8C0NQM6	ATP5F1A	ATP synthase subunit alpha OS=Canis lupus familiaris OX=9615 GN=ATP5F1A PE=3 SV=1	57.795	534	By MS/MS	13	13	30.3	7071000000	207970000	6668000000	33	357
A0A8C0NQQ3	--	Angiotensin II receptor associated protein OS=Canis lupus familiaris OX=9615 PE=4 SV=1	17.62	159	By matching	1	1	10.7	13680000	1710000	0	0	3032
A0A8C0NQY5	MRE11	Double-strand break repair protein OS=Canis lupus familiaris OX=9615 GN=MRE11 PE=3 SV=1	77.821	680	By MS/MS	1	1	1.5	10051000	279190	0	1	2936
A0A8C0NR07	SLC25A15	Solute carrier family 25 member 15 OS=Canis lupus familiaris OX=9615 GN=SLC25A15 PE=3 SV=1	29.806	279	By MS/MS	1	1	4.3	4799200	299950	0	1	3043
A0A8C0NR54	--	Polyadenylate-binding protein OS=Canis lupus familiaris OX=9615 PE=3 SV=1	66.649	599	By MS/MS	18	13	33.7	5442200000	139540000	5876800000	29	3048
A0A8C0NR61	RBM14	RNA binding motif protein 14 OS=Canis lupus familiaris OX=9615 GN=RBM14 PE=4 SV=1	69.531	669	By MS/MS	6	5	10.3	134830000	5185800	224060000	7	3049
A0A8C0NRC3	CSNK1G1	non-specific serine/threonine protein kinase OS=Canis lupus familiaris OX=9615 GN=CSNK1G1 PE=3 SV=1	49.571	430	By matching	2	0	5.1	0	0	0	0	3055
A0A8C0NRD9	ATIC	Bifunctional purine biosynthesis protein ATIC OS=Canis lupus familiaris OX=9615 GN=ATIC PE=3 SV=1	64.726	592	By MS/MS	20	20	53.7	3773800000	101990000	3530000000	38	3057
A0A8C0NRH5	--	Nucleolar protein 11 OS=Canis lupus familiaris OX=9615 PE=4 SV=1	77.487	685	By MS/MS	9	9	17.1	244980000	6124600	193160000	14	3062
A0A8C0NRI8	AGL	Glycogen debranching enzyme OS=Canis lupus familiaris OX=9615 GN=AGL PE=3 SV=1	167.11	1466	By MS/MS	1	1	0.8	5586900	62077	0	1	254
A0A8C0NRK7	--	BRISC and BRCA1 A complex member 1 OS=Canis lupus familiaris OX=9615 PE=4 SV=1	28.12	254	By MS/MS	2	2	22	41357000	2432800	39816000	3	3065
A0A8C0NRL2	RHBDL2	rhomboid protease OS=Canis lupus familiaris OX=9615 GN=RHBDL2 PE=3 SV=1	34.257	303	By MS/MS	1	1	2	19768000	1797100	0	2	3066
A0A8C0NRZ8	SNX31	Ankyrin repeat domain 46 OS=Canis lupus familiaris OX=9615 GN=SNX31 PE=4 SV=1	25.126	226	By MS/MS	3	3	27	75235000	8359500	76514000	4	3082
A0A8C0NSC0	RPS19BP1	Active regulator of SIRT1 OS=Canis lupus familiaris OX=9615 GN=RPS19BP1 PE=3 SV=1	14.997	137	By MS/MS	1	1	13.9	27900000	3100000	0	1	3093
A0A8C0NSF7	--	threonine--tRNA ligase OS=Canis lupus familiaris OX=9615 PE=3 SV=1	83.098	719	By MS/MS	9	9	17.2	858900000	17894000	1068200000	13	3097
A0A8C0NSS6	--	General transcription factor IIi OS=Canis lupus familiaris OX=9615 PE=4 SV=1	106.07	939	By MS/MS	8	8	13.6	252780000	4143900	246580000	9	3108
A0A8C0NST9	CCT4	T-complex protein 1 subunit delta OS=Canis lupus familiaris OX=9615 GN=CCT4 PE=3 SV=1	58.038	539	By MS/MS	14	14	43.8	2926900000	77023000	3548500000	44	3109
A0A8C0NSV2	UACA	Uveal autoantigen with coiled-coil domains and ankyrin repeats OS=Canis lupus familiaris OX=9615 GN=UACA PE=4 SV=1	164.4	1435	By MS/MS	8	8	5.9	73616000	675380	103940000	8	3111
A0A8C0NT73	POP1	POP1 homolog, ribonuclease P/MRP subunit OS=Canis lupus familiaris OX=9615 GN=POP1 PE=4 SV=1	110.95	990	By MS/MS	5	5	8	81263000	1332200	94247000	6	3122
A0A8C0NTB0	--	Uncharacterized protein OS=Canis lupus familiaris OX=9615 PE=4 SV=1	20.806	180	By MS/MS	2	2	11.1	14650000	1331800	13791000	2	1802
A0A8C0NTC7	FBXO9	F-box only protein OS=Canis lupus familiaris OX=9615 GN=FBXO9 PE=4 SV=1	49.889	426	By MS/MS	1	1	3.1	4814500	192580	0	1	3034
A0A8C0NTE1	ADSS	Adenylosuccinate synthetase isozyme 2 OS=Canis lupus familiaris OX=9615 GN=ADSS PE=3 SV=1	48.02	439	By MS/MS	6	6	20.5	1395300000	58139000	1461500000	9	3130
A0A8C0NTS7	--	Small ArfGAP 1 OS=Canis lupus familiaris OX=9615 PE=4 SV=1	44.921	417	By MS/MS	1	1	2.6	32948000	2995300	0	1	3152
A0A8C0NU48	CWF19L1	CWF19 like 1, cell cycle control OS=Canis lupus familiaris OX=9615 GN=CWF19L1 PE=3 SV=1	55.497	490	By MS/MS	7	7	18.2	63618000	2544700	128330000	6	3161
A0A8C0NUC0	XRCC5	X-ray repair cross-complementing protein 5 OS=Canis lupus familiaris OX=9615 GN=XRCC5 PE=3 SV=1	76.719	677	By MS/MS	4	4	8.9	45863000	1066600	142690000	4	360
A0A8C0NUF0	TRIP4	Thyroid hormone receptor interactor 4 OS=Canis lupus familiaris OX=9615 GN=TRIP4 PE=4 SV=1	61.756	540	By MS/MS	2	2	3	8924100	278880	11728000	1	3169
A0A8C0NUI1	EMSY	EMSY transcriptional repressor, BRCA2 interacting OS=Canis lupus familiaris OX=9615 GN=EMSY PE=4 SV=1	126.89	1190	By MS/MS	1	1	1	5424200	83450	0	1	3145
A0A8C0NUK7	--	Coordinator of PRMT5 and differentiation stimulator OS=Canis lupus familiaris OX=9615 PE=4 SV=1	18.834	176	By MS/MS	1	1	5.1	10502000	1500200	0	1	3177
A0A8C0NUM0	PCYT2	ethanolamine-phosphate cytidylyltransferase OS=Canis lupus familiaris OX=9615 GN=PCYT2 PE=3 SV=1	41.334	366	By MS/MS	3	1	10.9	19248000	836880	42226000	3	2731
A0A8C0NUP7	PTMA	Prothymosin alpha OS=Canis lupus familiaris OX=9615 GN=PTMA PE=3 SV=1	12.058	110	By MS/MS	5	5	26.4	2476700000	825550000	2461200000	14	3180
A0A8C0NUT0	FN3KRP	protein-ribulosamine 3-kinase OS=Canis lupus familiaris OX=9615 GN=FN3KRP PE=3 SV=1	33.347	302	By MS/MS	3	3	15.6	20713000	1218400	16941000	3	3184
A0A8C0NUT7	FYTTD1	UAP56-interacting factor OS=Canis lupus familiaris OX=9615 GN=FYTTD1 PE=3 SV=1	35.884	318	By matching	1	1	4.1	7127900	339420	0	0	3186
A0A8C0NUY1	TELO2	Telomere length regulation protein TEL2 homolog OS=Canis lupus familiaris OX=9615 GN=TELO2 PE=3 SV=1	93.494	863	By MS/MS	1	0	2.2	7032700	140650	0	1	2819
A0A8C0NV04	--	CCR4-NOT transcription complex subunit 11 OS=Canis lupus familiaris OX=9615 PE=3 SV=1	55.559	516	By MS/MS	1	1	2.1	33812000	1300500	0	1	3193
A0A8C0NV79	--	Centrosomal protein 97 OS=Canis lupus familiaris OX=9615 PE=4 SV=1	86.092	775	By MS/MS	1	1	1.7	8075300	212510	0	3	1330
A0A8C0NVE3	--	HECT and RLD domain containing E3 ubiquitin protein ligase family member 1 OS=Canis lupus familiaris OX=9615 PE=4 SV=1	519.14	4746	By MS/MS	2	2	0.5	4812100	20653	0	2	3192
A0A8C0NVP6	CNN2	Calponin OS=Canis lupus familiaris OX=9615 GN=CNN2 PE=3 SV=1	33.386	309	By MS/MS	2	2	16.5	37579000	2348700	93537000	3	3218
A0A8C0NVQ4	BIN3	Bridging integrator 3 OS=Canis lupus familiaris OX=9615 GN=BIN3 PE=4 SV=1	23.894	205	By MS/MS	1	1	6.3	14360000	1025700	0	1	3219
A0A8C0NVQ5	--	Protein Churchill OS=Canis lupus familiaris OX=9615 PE=3 SV=1	15.913	139	By MS/MS	1	1	12.9	10403000	1040300	0	1	3220
A0A8C0NVR6	--	14-3-3 domain-containing protein OS=Canis lupus familiaris OX=9615 PE=3 SV=1	28.996	253	By MS/MS	11	9	49	3315200000	165760000	4306800000	16	3221
A0A8C0NVX9	VPS36	Vacuolar protein-sorting-associated protein 36 OS=Canis lupus familiaris OX=9615 GN=VPS36 PE=3 SV=1	43.776	386	By MS/MS	4	4	15	121610000	4343100	150370000	5	3229
A0A8C0NW98	--	RNA helicase OS=Canis lupus familiaris OX=9615 PE=4 SV=1	89.682	809	By MS/MS	4	4	7.5	113980000	2326000	97217000	9	3241
A0A8C0NWJ2	MEPCE	RNA methyltransferase OS=Canis lupus familiaris OX=9615 GN=MEPCE PE=3 SV=1	75.152	692	By MS/MS	5	5	7.7	48994000	1324200	53233000	7	3249
A0A8C0NWV8	CCAR2	Cell cycle and apoptosis regulator 2 OS=Canis lupus familiaris OX=9615 GN=CCAR2 PE=4 SV=1	102.13	918	By MS/MS	14	2	28.3	904270000	16441000	1409900000	21	3255
A0A8C0NWW9	--	WD repeat domain 45B OS=Canis lupus familiaris OX=9615 PE=4 SV=1	38.09	344	By MS/MS	3	3	11	51569000	3966800	47957000	3	3257
A0A8C0NWZ0	--	Dihydrofolate reductase OS=Canis lupus familiaris OX=9615 PE=3 SV=1	21.649	187	By MS/MS	5	5	31	349470000	26882000	339900000	8	3259
A0A8C0NX07	UBXN7	UBX domain-containing protein 7 OS=Canis lupus familiaris OX=9615 GN=UBXN7 PE=4 SV=1	54.878	489	By MS/MS	3	1	7.6	106280000	3665000	89370000	3	3261
A0A8C0NX13	--	DNA helicase OS=Canis lupus familiaris OX=9615 PE=3 SV=1	222.57	1964	By MS/MS	6	4	4.3	45182000	434440	28761000	1	3171
A0A8C0NX81	EIF2S2	Eukaryotic translation initiation factor 2 subunit beta OS=Canis lupus familiaris OX=9615 GN=EIF2S2 PE=3 SV=1	38.287	333	By MS/MS	10	10	31.8	1707600000	77616000	1669700000	14	3266
A0A8C0NXA3	UQCRC1	Ubiquinol-cytochrome c reductase core protein 1 OS=Canis lupus familiaris OX=9615 GN=UQCRC1 PE=4 SV=1	52.829	480	By MS/MS	7	7	21.9	649240000	24971000	473500000	5	3269
A0A8C0NXC3	CEP170	Centrosomal protein 170 OS=Canis lupus familiaris OX=9615 GN=CEP170 PE=3 SV=1	183.24	1656	By MS/MS	2	1	1.5	4594400	43344	0	1	3204
A0A8C0NXL6	TUBB4A	Tubulin beta chain OS=Canis lupus familiaris OX=9615 GN=TUBB4A PE=3 SV=1	48.351	433	By MS/MS	16	1	58.9	2421200000	115290000	2195100000	8	3284
A0A8C0NXN8	MOB2	MOB kinase activator 2 OS=Canis lupus familiaris OX=9615 GN=MOB2 PE=4 SV=1	26.646	235	By MS/MS	1	1	7.7	61731000	4748500	0	2	3287
A0A8C0NXS0	LIG3	DNA ligase OS=Canis lupus familiaris OX=9615 GN=LIG3 PE=3 SV=1	99.124	890	By MS/MS	4	4	5.3	50384000	763390	79890000	4	2906
A0A8C0NXS3	ATP11C	Phospholipid-transporting ATPase OS=Canis lupus familiaris OX=9615 GN=ATP11C PE=3 SV=1	129.38	1132	By MS/MS	4	4	4.7	48667000	853810	31337000	4	3293
A0A8C0NXW5	CLPX	Caseinolytic mitochondrial matrix peptidase chaperone subunit OS=Canis lupus familiaris OX=9615 GN=CLPX PE=4 SV=1	69.287	633	By MS/MS	11	11	19.1	183960000	4087900	176870000	11	3296
A0A8C0NXX9	IER3IP1	Immediate early response 3-interacting protein 1 OS=Canis lupus familiaris OX=9615 GN=IER3IP1 PE=3 SV=1	8.9527	82	By MS/MS	1	1	24.4	133390000	33348000	0	1	3298
A0A8C0NY81	--	Calcium load-activated calcium channel OS=Canis lupus familiaris OX=9615 PE=3 SV=1	11.372	104	By MS/MS	1	1	13.5	30840000	6167900	0	2	130
A0A8C0NYC1	HUS1	Checkpoint protein OS=Canis lupus familiaris OX=9615 GN=HUS1 PE=3 SV=1	29.02	259	By matching	1	1	3.5	2730600	227550	0	0	3310
A0A8C0NYD1	--	Solute carrier family 35 member E1 OS=Canis lupus familiaris OX=9615 PE=4 SV=1	44.416	409	By MS/MS	1	1	2.7	0	0	0	1	3313
A0A8C0NYE0	LRCH4	Leucine rich repeats and calponin homology domain containing 4 OS=Canis lupus familiaris OX=9615 GN=LRCH4 PE=4 SV=1	67.977	631	By MS/MS	1	1	2.2	5832100	176730	0	1	3315
A0A8C0NYU8	--	EWS RNA binding protein 1 OS=Canis lupus familiaris OX=9615 PE=3 SV=1	61.072	577	By matching	2	0	5	0	0	0	0	3329
A0A8C0NYZ7	TRPV4	Ion transport domain-containing protein OS=Canis lupus familiaris OX=9615 GN=TRPV4 PE=4 SV=1	109.94	981	By MS/MS	5	5	7.6	126290000	2745400	88378000	7	3336
A0A8C0NZ37	--	Coronin OS=Canis lupus familiaris OX=9615 PE=3 SV=1	69.469	637	By MS/MS	7	7	16.6	826420000	23612000	832920000	18	3341
A0A8C0NZG9	INTS6	Integrator complex subunit 6 OS=Canis lupus familiaris OX=9615 GN=INTS6 PE=4 SV=1	106.77	957	By MS/MS	3	3	4.2	19829000	347870	23945000	3	3185
A0A8C0NZR2	NDUFA4	NDUFA4 mitochondrial complex associated OS=Canis lupus familiaris OX=9615 GN=NDUFA4 PE=4 SV=1	9.3086	82	By MS/MS	1	1	12.2	54056000	9009300	0	2	3364
A0A8C0NZT0	ACTR3	Actin related protein 3 OS=Canis lupus familiaris OX=9615 GN=ACTR3 PE=3 SV=1	47.371	418	By MS/MS	9	9	24.4	665610000	30255000	1889700000	24	3356
A0A8C0P0B2	VDAC2	Voltage dependent anion channel 2 OS=Canis lupus familiaris OX=9615 GN=VDAC2 PE=3 SV=1	31.578	294	By MS/MS	7	7	29.9	2440000000	143530000	2063600000	56	3392
A0A8C0P0L7	MACF1	Microtubule actin crosslinking factor 1 OS=Canis lupus familiaris OX=9615 GN=MACF1 PE=4 SV=1	619.42	5423	By matching	52	0	13	0	0	0	0	3272
A0A8C0P0P7	LPCAT3	Lysophosphatidylcholine acyltransferase 3 OS=Canis lupus familiaris OX=9615 GN=LPCAT3 PE=4 SV=1	70.661	625	By MS/MS	2	2	3.7	113700000	4737400	116220000	2	3406
A0A8C0P0U6	TSC22D4	TSC22 domain family member 4 OS=Canis lupus familiaris OX=9615 GN=TSC22D4 PE=3 SV=1	40.879	395	By MS/MS	2	1	4.8	10018000	417410	0	1	3416
A0A8C0P0X7	--	BRI3 binding protein OS=Canis lupus familiaris OX=9615 PE=4 SV=1	27.572	248	By MS/MS	3	3	15.7	103610000	10361000	93951000	3	3419
A0A8C0P0Y1	C1QBP	Complement component 1 Q subcomponent-binding protein, mitochondrial OS=Canis lupus familiaris OX=9615 GN=C1QBP PE=3 SV=1	30.151	272	By MS/MS	5	5	25.4	162390000	12491000	242590000	6	3422
A0A8C0P1B0	CAPN5	Calpain 5 OS=Canis lupus familiaris OX=9615 GN=CAPN5 PE=3 SV=1	73.16	640	By MS/MS	1	1	2	19872000	473130	0	1	3440
A0A8C0P1H1	KCTD14	Potassium channel tetramerization domain containing 14 OS=Canis lupus familiaris OX=9615 GN=KCTD14 PE=4 SV=1	27.592	245	By MS/MS	1	1	4.9	31705000	1865000	0	2	3445
A0A8C0P2D9	SP100	SP100 nuclear antigen OS=Canis lupus familiaris OX=9615 GN=SP100 PE=4 SV=1	94.061	821	By MS/MS	5	5	7.2	55038000	982820	49483000	6	3178
A0A8C0P2M9	TUSC3	Tumor suppressor candidate 3 OS=Canis lupus familiaris OX=9615 GN=TUSC3 PE=3 SV=1	33.099	289	By MS/MS	2	2	8.3	37700000	2513300	39874000	2	3477
A0A8C0P2V6	--	Apoptosis and caspase activation inhibitor OS=Canis lupus familiaris OX=9615 PE=4 SV=1	26.75	246	By MS/MS	2	2	16.3	41685000	2315900	46858000	1	3487
A0A8C0P3D6	--	IF rod domain-containing protein OS=Canis lupus familiaris OX=9615 PE=3 SV=1	61.706	593	By matching	2	0	2.7	0	0	0	0	3504
A0A8C0P3K1	USP5	Ubiquitin carboxyl-terminal hydrolase OS=Canis lupus familiaris OX=9615 GN=USP5 PE=3 SV=1	98.82	891	By MS/MS	9	9	12.6	588150000	13367000	1209600000	8	3512
A0A8C0P3P2	COG6	Conserved oligomeric Golgi complex subunit 6 OS=Canis lupus familiaris OX=9615 GN=COG6 PE=3 SV=1	68.079	605	By MS/MS	5	5	13.6	91821000	2550600	81066000	7	3515
A0A8C0P3P4	EP400	E1A binding protein p400 OS=Canis lupus familiaris OX=9615 GN=EP400 PE=4 SV=1	302.24	2770	By MS/MS	1	0	0.4	5158700	40302	0	1	3481
A0A8C0P3R9	FLNB	Filamin B OS=Canis lupus familiaris OX=9615 GN=FLNB PE=3 SV=1	275.19	2578	By MS/MS	82	1	51.4	14591000000	94745000	14855000000	190	3517
A0A8C0P3T1	GIT2	GIT ArfGAP 2 OS=Canis lupus familiaris OX=9615 GN=GIT2 PE=4 SV=1	84.616	759	By MS/MS	3	3	7.5	42002000	1050100	38600000	2	3502
A0A8C0P4B0	APMAP	Adipocyte plasma membrane-associated protein OS=Canis lupus familiaris OX=9615 GN=APMAP PE=3 SV=1	46.282	415	By MS/MS	7	7	23.4	237900000	8811200	264650000	7	3536
A0A8C0P4B6	EPB41L5	Band 4.1-like protein 5 OS=Canis lupus familiaris OX=9615 GN=EPB41L5 PE=4 SV=1	55.55	484	By MS/MS	3	3	6	24539000	981570	28353000	3	319
A0A8C0P4F9	GCC2	GRIP and coiled-coil domain containing 2 OS=Canis lupus familiaris OX=9615 GN=GCC2 PE=4 SV=1	191.51	1644	By MS/MS	13	13	10.5	154970000	1147900	137560000	13	3545
A0A8C0P4H8	--	Phosducin thioredoxin-like domain-containing protein OS=Canis lupus familiaris OX=9615 PE=3 SV=1	27.715	240	By MS/MS	3	3	14.6	92398000	5133200	95961000	4	3549
A0A8C0P4I5	PPAT	Amidophosphoribosyltransferase OS=Canis lupus familiaris OX=9615 GN=PPAT PE=3 SV=1	57.179	517	By MS/MS	3	3	12.8	55180000	1902800	118030000	4	3550
A0A8C0P4L9	HIRA	Protein HIRA OS=Canis lupus familiaris OX=9615 GN=HIRA PE=3 SV=1	89.181	810	By MS/MS	1	1	2.2	7035000	167500	0	1	3555
A0A8C0P4Y3	ADH5	S-(hydroxymethyl)glutathione dehydrogenase OS=Canis lupus familiaris OX=9615 GN=ADH5 PE=3 SV=1	39.664	374	By MS/MS	5	5	18.2	417550000	18980000	539290000	6	3567
A0A8C0P5A1	--	NUMB endocytic adaptor protein OS=Canis lupus familiaris OX=9615 PE=4 SV=1	78.628	723	By MS/MS	2	2	2.8	17082000	517630	16445000	1	3579
A0A8C0P5C4	--	Protein farnesyltransferase subunit beta OS=Canis lupus familiaris OX=9615 PE=3 SV=1	43.465	389	By matching	1	1	4.9	15067000	1369700	0	0	3583
A0A8C0P5E8	WDR11	WD repeat domain 11 OS=Canis lupus familiaris OX=9615 GN=WDR11 PE=4 SV=1	136.6	1224	By MS/MS	10	10	10.5	278410000	3762300	226690000	8	3585
A0A8C0P5E9	PGD	6-phosphogluconate dehydrogenase, decarboxylating OS=Canis lupus familiaris OX=9615 GN=PGD PE=3 SV=1	53.095	483	By MS/MS	15	15	44.9	4994400000	166480000	6019300000	32	3586
A0A8C0P5H9	LOC477944	Cytochrome b-c1 complex subunit 7 OS=Canis lupus familiaris OX=9615 GN=LOC477944 PE=3 SV=1	13.534	110	By MS/MS	3	3	27.3	400210000	50026000	380120000	4	3589
A0A8C0P5P0	--	RAN binding protein 3 OS=Canis lupus familiaris OX=9615 PE=4 SV=1	75.055	700	By MS/MS	6	6	14	83871000	2096800	237510000	4	3407
A0A8C0P5R4	--	Elongation factor 1-gamma OS=Canis lupus familiaris OX=9615 PE=3 SV=1	39.434	350	By MS/MS	3	2	11.1	40385000	1923100	36517000	1	3595
A0A8C0P5R6	KLHL11	Kelch like family member 11 OS=Canis lupus familiaris OX=9615 GN=KLHL11 PE=4 SV=1	80.135	708	By MS/MS	1	1	3.1	0	0	0	1	3597
A0A8C0P5W3	SRRT	Arsenite-resistance protein 2 OS=Canis lupus familiaris OX=9615 GN=SRRT PE=3 SV=1	96.936	842	By MS/MS	7	7	11.4	163840000	3276800	184380000	3	3602
A0A8C0P5X6	ARPP19	Myosin VA OS=Canis lupus familiaris OX=9615 GN=ARPP19 PE=3 SV=1	220.27	1899	By MS/MS	17	14	10.7	226050000	1932100	160570000	12	3603
A0A8C0P5Y9	GPN3	GPN-loop GTPase 3 OS=Canis lupus familiaris OX=9615 GN=GPN3 PE=3 SV=1	32.659	284	By MS/MS	2	2	10.9	31768000	2888000	54653000	3	3605
A0A8C0P6A5	SP140	SP140 nuclear body protein OS=Canis lupus familiaris OX=9615 GN=SP140 PE=4 SV=1	86.463	749	By MS/MS	2	2	3.2	27532000	655530	26447000	2	3511
A0A8C0P6E0	--	Plasminogen activator, tissue type OS=Canis lupus familiaris OX=9615 PE=4 SV=1	49.606	437	By MS/MS	1	1	3	11803000	491800	0	1	3238
A0A8C0P6F9	KCTD9	Potassium channel tetramerization domain containing 9 OS=Canis lupus familiaris OX=9615 GN=KCTD9 PE=4 SV=1	38.508	353	By MS/MS	1	1	4.8	19555000	782210	0	1	3624
A0A8C0P6K8	SLC25A11	Solute carrier family 25 member 11 OS=Canis lupus familiaris OX=9615 GN=SLC25A11 PE=3 SV=1	34.075	314	By MS/MS	5	5	23.9	241130000	12691000	254210000	6	3629
A0A8C0P6Q2	NDUFAF1	Complex I intermediate-associated protein 30, mitochondrial OS=Canis lupus familiaris OX=9615 GN=NDUFAF1 PE=3 SV=1	35.154	307	By matching	1	1	3.9	3254300	147920	0	0	3633
A0A8C0P6W8	EIF4E	Eukaryotic translation initiation factor 4E OS=Canis lupus familiaris OX=9615 GN=EIF4E PE=3 SV=1	25.093	217	By MS/MS	4	4	32.7	712570000	50898000	664040000	14	3642
A0A8C0P7A3	DLG1	Discs large MAGUK scaffold protein 1 OS=Canis lupus familiaris OX=9615 GN=DLG1 PE=3 SV=1	104.68	939	By MS/MS	6	5	11.1	96749000	2303500	102790000	6	3658
A0A8C0P7E2	PDE12	Phosphodiesterase 12 OS=Canis lupus familiaris OX=9615 GN=PDE12 PE=4 SV=1	67.616	616	By MS/MS	9	9	24.2	242180000	9314600	277430000	9	3664
A0A8C0P7I5	RPS6KA3	Ribosomal protein S6 kinase OS=Canis lupus familiaris OX=9615 GN=RPS6KA3 PE=3 SV=1	83.796	740	By MS/MS	8	5	12.2	129620000	2757900	77921000	7	3667
A0A8C0P7I7	--	Exosome component 1 OS=Canis lupus familiaris OX=9615 PE=4 SV=1	21.836	199	By MS/MS	4	4	29.1	56347000	5122400	30915000	5	3668
A0A8C0P7N6	--	Neuron navigator 2 OS=Canis lupus familiaris OX=9615 PE=3 SV=1	267.2	2486	By MS/MS	5	5	3.1	29489000	220060	37315000	4	3490
A0A8C0P7R0	--	Basic proline-rich protein-like OS=Canis lupus familiaris OX=9615 PE=4 SV=1	20.27	196	By MS/MS	2	2	14.8	30409000	2764500	31502000	3	3679
A0A8C0P8A3	--	Solute carrier family 12 member 2 OS=Canis lupus familiaris OX=9615 PE=3 SV=1	122.24	1133	By MS/MS	6	6	6.4	197830000	3596800	223380000	7	3666
A0A8C0P8R2	TSC22D1	TSC22 domain family member 1 OS=Canis lupus familiaris OX=9615 GN=TSC22D1 PE=3 SV=1	108.74	1072	By MS/MS	4	1	7.9	7897900	607530	0	1	3717
A0A8C0P8V6	--	Unc-93 homolog B1, TLR signaling regulator OS=Canis lupus familiaris OX=9615 PE=4 SV=1	66.712	597	By MS/MS	1	1	2.2	0	0	0	1	3724
A0A8C0P9I7	P3H1	procollagen-proline 3-dioxygenase OS=Canis lupus familiaris OX=9615 GN=P3H1 PE=3 SV=1	81.762	734	By MS/MS	2	2	4.4	27578000	725740	38283000	3	3746
A0A8C0P9M1	MCM4	DNA replication licensing factor MCM4 OS=Canis lupus familiaris OX=9615 GN=MCM4 PE=3 SV=1	94.707	843	By MS/MS	17	17	30.8	778660000	15573000	820950000	22	3726
A0A8C0P9M4	RHOG	Ras homolog family member G OS=Canis lupus familiaris OX=9615 GN=RHOG PE=4 SV=1	21.294	191	By MS/MS	4	4	35.1	243680000	20306000	269010000	3	3750
A0A8C0P9Q2	--	Heat shock protein family A (Hsp70) member 2 OS=Canis lupus familiaris OX=9615 PE=3 SV=1	67.615	614	By MS/MS	16	9	29.6	358290000	9186900	332970000	10	3752
A0A8C0P9S0	ACO2	Aconitate hydratase, mitochondrial OS=Canis lupus familiaris OX=9615 GN=ACO2 PE=3 SV=1	85.721	781	By MS/MS	9	9	16.8	586490000	13329000	732750000	11	3754
A0A8C0P9S7	ZMYND8	Zinc finger MYND-type containing 8 OS=Canis lupus familiaris OX=9615 GN=ZMYND8 PE=4 SV=1	142.97	1297	By MS/MS	3	2	2.2	22074000	282990	35540000	3	3355
A0A8C0P9T7	NOC4L	Nucleolar complex associated 4 homolog OS=Canis lupus familiaris OX=9615 GN=NOC4L PE=3 SV=1	58.604	516	By MS/MS	3	1	6.8	56696000	2267800	61016000	2	3751
A0A8C0P9U7	--	Mitochondrial transcription termination factor 3 OS=Canis lupus familiaris OX=9615 PE=3 SV=1	66.271	612	By MS/MS	1	1	2.5	0	0	0	1	3762
A0A8C0P9X6	--	CCAAT/enhancer-binding protein OS=Canis lupus familiaris OX=9615 PE=3 SV=1	33.986	327	By MS/MS	1	1	5.5	4195500	299680	0	2	3766
A0A8C0P9Y6	--	Cadherin 17 OS=Canis lupus familiaris OX=9615 PE=4 SV=1	89.626	811	By MS/MS	3	3	4.4	49636000	1240900	29776000	2	3712
A0A8C0P022	--	Ral guanine nucleotide dissociation stimulator like 3 OS=Canis lupus familiaris OX=9615 PE=4 SV=1	78.378	716	By MS/MS	3	3	6.8	69723000	1700600	69052000	4	3377
A0A8C0P040	APAF1	Apoptotic protease-activating factor 1 OS=Canis lupus familiaris OX=9615 GN=APAF1 PE=4 SV=1	142.17	1250	By MS/MS	2	2	2.8	13372000	199590	0	2	3118
A0A8C0P057	--	PX domain containing serine/threonine kinase like OS=Canis lupus familiaris OX=9615 PE=4 SV=1	54.686	482	By matching	1	1	2.5	1371300	62331	1320200	0	3105
A0A8C0P067	ANXA4	Annexin OS=Canis lupus familiaris OX=9615 GN=ANXA4 PE=3 SV=1	34.931	310	By MS/MS	8	8	31	1402500000	60980000	1704800000	14	3384
A0A8C0P081	NEK1	NIMA related kinase 1 OS=Canis lupus familiaris OX=9615 GN=NEK1 PE=4 SV=1	143.15	1257	By matching	1	1	1.1	4691400	63397	0	0	3386
A0A8C0P095	PLXNA2	Plexin A2 OS=Canis lupus familiaris OX=9615 GN=PLXNA2 PE=3 SV=1	213.12	1909	By MS/MS	3	3	2.1	28709000	273420	17601000	0	3387
A0A8C0P102	--	Histone H2B OS=Canis lupus familiaris OX=9615 PE=3 SV=1	15.3	137	By matching	3	0	22.6	0	0	0	0	3426
A0A8C0P136	QSER1	Glutamine and serine rich 1 OS=Canis lupus familiaris OX=9615 GN=QSER1 PE=4 SV=1	189.68	1741	By MS/MS	2	2	2.4	36148000	502060	35857000	1	3408
A0A8C0P164	--	Structural maintenance of chromosomes 2 OS=Canis lupus familiaris OX=9615 PE=3 SV=1	131.62	1162	By MS/MS	17	17	16.3	616530000	8331400	662110000	21	3433
A0A8C0P172	--	Threonylcarbamoyl-AMP synthase OS=Canis lupus familiaris OX=9615 PE=3 SV=1	28.526	274	By MS/MS	2	2	15.7	30915000	2061000	40318000	1	3436
A0A8C0P174	PGLS	6-phosphogluconolactonase OS=Canis lupus familiaris OX=9615 GN=PGLS PE=3 SV=1	27.5	258	By MS/MS	5	5	28.7	442310000	31593000	454690000	8	3437
A0A8C0P182	CHD1	DNA helicase OS=Canis lupus familiaris OX=9615 GN=CHD1 PE=4 SV=1	195.22	1692	By MS/MS	8	7	7.7	84836000	815730	64990000	8	2862
A0A8C0P223	CBR4	Carbonyl reductase 4 OS=Canis lupus familiaris OX=9615 GN=CBR4 PE=3 SV=1	24.568	231	By MS/MS	1	1	5.6	16055000	1003500	0	1	3448
A0A8C0P269	CLCN3	Chloride channel protein OS=Canis lupus familiaris OX=9615 GN=CLCN3 PE=3 SV=1	88.447	791	By MS/MS	1	1	1.1	13729000	381360	0	1	3466
A0A8C0P483	--	BolA family member 3 OS=Canis lupus familiaris OX=9615 PE=3 SV=1	11.614	103	By MS/MS	1	1	12.6	5527800	690980	0	1	3534
A0A8C0P543	DHX37	DEAH-box helicase 37 OS=Canis lupus familiaris OX=9615 GN=DHX37 PE=4 SV=1	122.31	1094	By MS/MS	4	4	4.8	29306000	450860	59631000	2	3573
A0A8C0P547	INTS10	Integrator complex subunit 10 OS=Canis lupus familiaris OX=9615 GN=INTS10 PE=3 SV=1	76.261	664	By matching	1	1	1.5	4849800	118290	0	0	3574
A0A8C0P575	--	Protein arginine methyltransferase 3 OS=Canis lupus familiaris OX=9615 PE=4 SV=1	57.001	508	By MS/MS	2	0	5.5	46104000	2004500	95767000	3	2972
A0A8C0P591	--	ubiquitinyl hydrolase 1 OS=Canis lupus familiaris OX=9615 PE=3 SV=1	399.72	3511	By MS/MS	2	2	0.7	21766000	109930	42941000	2	3323
A0A8C0P625	LYPLAL1	palmitoyl-protein hydrolase OS=Canis lupus familiaris OX=9615 GN=LYPLAL1 PE=3 SV=1	25.988	236	By MS/MS	2	2	9.7	17240000	1231400	88490000	2	3611
A0A8C0P652	--	Protein phosphatase OS=Canis lupus familiaris OX=9615 PE=3 SV=1	32.459	303	By MS/MS	1	1	6.9	6693300	557780	0	1	3613
A0A8C0P654	RSF1	Remodeling and spacing factor 1 OS=Canis lupus familiaris OX=9615 GN=RSF1 PE=4 SV=1	162.57	1434	By MS/MS	4	4	3.9	40348000	545250	53599000	4	3614
A0A8C0P735	--	non-specific serine/threonine protein kinase OS=Canis lupus familiaris OX=9615 PE=3 SV=1	45.865	405	By MS/MS	3	3	10.1	30494000	1219800	28561000	2	3648
A0A8C0P754	SMYD5	Histone-lysine N-trimethyltransferase SMYD5 OS=Canis lupus familiaris OX=9615 GN=SMYD5 PE=4 SV=1	47.176	418	By MS/MS	7	7	24.6	234510000	11167000	242090000	9	3652
A0A8C0P772	--	Cullin associated and neddylation dissociated 2 (putative) OS=Canis lupus familiaris OX=9615 PE=3 SV=1	122.3	1119	By matching	1	0	1	0	0	0	0	3654
A0A8C0P821	RAB14	Ras-related protein Rab-14 OS=Canis lupus familiaris OX=9615 GN=RAB14 PE=3 SV=1	23.897	215	By MS/MS	9	9	59.1	500180000	31261000	517640000	9	3694
A0A8C0P945	UBR5	Ubiquitin protein ligase E3 component n-recognin 5 OS=Canis lupus familiaris OX=9615 GN=UBR5 PE=4 SV=1	299.92	2717	By MS/MS	13	13	7	181710000	1244600	194690000	15	3468
A0A8C0PA60	--	EF-hand domain-containing protein OS=Canis lupus familiaris OX=9615 PE=4 SV=1	38.892	331	By MS/MS	2	2	9.4	98933000	6595500	99682000	5	3771
A0A8C0PA67	--	SH2B adaptor protein 3 OS=Canis lupus familiaris OX=9615 PE=3 SV=1	59.691	554	By matching	1	1	3.6	39429000	1408200	0	0	3772
A0A8C0PAE9	--	Spindle and kinetochore-associated protein 3 OS=Canis lupus familiaris OX=9615 PE=3 SV=1	51.523	465	By MS/MS	3	3	8.6	50838000	1955300	52611000	4	3783
A0A8C0PAF3	KATNAL1	Multifunctional fusion protein OS=Canis lupus familiaris OX=9615 GN=KATNAL1 PE=3 SV=1	54.063	479	By matching	1	0	2.5	0	0	0	0	3784
A0A8C0PAM2	--	Pre-mRNA processing factor 4 OS=Canis lupus familiaris OX=9615 PE=4 SV=1	58.478	522	By MS/MS	7	7	17.2	395230000	13174000	454670000	9	3793
A0A8C0PAQ3	CAPRIN1	Cell cycle associated protein 1 OS=Canis lupus familiaris OX=9615 GN=CAPRIN1 PE=3 SV=1	78.717	716	By MS/MS	9	9	22.8	1296300000	56360000	1269100000	12	3797
A0A8C0PAQ6	SDHAF2	Succinate dehydrogenase assembly factor 2, mitochondrial OS=Canis lupus familiaris OX=9615 GN=SDHAF2 PE=3 SV=1	19.484	165	By MS/MS	1	1	7.9	0	0	0	1	3798
A0A8C0PAT2	CCND1	Cyclin D1 OS=Canis lupus familiaris OX=9615 GN=CCND1 PE=3 SV=1	33.372	295	By MS/MS	4	4	19	60241000	3346700	22219000	3	279
A0A8C0PAW0	--	40S ribosomal protein S3a OS=Canis lupus familiaris OX=9615 PE=3 SV=1	18.66	165	By MS/MS	3	1	23	6926700	629700	0	1	3800
A0A8C0PAX5	ACADSB	Acyl-CoA dehydrogenase short/branched chain OS=Canis lupus familiaris OX=9615 GN=ACADSB PE=3 SV=1	47.28	432	By MS/MS	7	7	26.4	159590000	5910800	168520000	7	3802
A0A8C0PAZ4	--	Dynamin 1 like OS=Canis lupus familiaris OX=9615 PE=3 SV=1	83.385	749	By MS/MS	16	1	32.3	560430000	10378000	692480000	13	3805
A0A8C0PB15	--	SH3 domain containing kinase binding protein 1 OS=Canis lupus familiaris OX=9615 PE=4 SV=1	46.629	427	By MS/MS	8	8	24.4	315450000	11266000	308080000	9	3807
A0A8C0PB20	S100A14	S100 calcium binding protein A14 OS=Canis lupus familiaris OX=9615 GN=S100A14 PE=4 SV=1	11.508	104	By MS/MS	3	3	52.9	492200000	70314000	432120000	6	3808
A0A8C0PB37	KRT89	Keratin, type II cuticular Hb5 OS=Canis lupus familiaris OX=9615 GN=KRT89 PE=3 SV=1	51.872	470	By matching	4	0	9.1	0	0	0	0	3810
A0A8C0PB47	RHEB	Ras homolog, mTORC1 binding OS=Canis lupus familiaris OX=9615 GN=RHEB PE=4 SV=1	19.943	179	By MS/MS	2	2	15.1	55878000	4656500	0	2	3632
A0A8C0PB83	EFHD1	EF-hand domain family member D1 OS=Canis lupus familiaris OX=9615 GN=EFHD1 PE=4 SV=1	27.285	243	By MS/MS	7	5	38.3	438240000	25779000	440870000	8	3817
A0A8C0PB88	--	G-patch domain-containing protein OS=Canis lupus familiaris OX=9615 PE=4 SV=1	25.694	228	By MS/MS	1	1	6.1	2196900	244100	0	1	3818
A0A8C0PBD4	PNPLA8	Patatin like phospholipase domain containing 8 OS=Canis lupus familiaris OX=9615 GN=PNPLA8 PE=4 SV=1	81.186	719	By MS/MS	2	1	3.2	7877400	175050	0	2	3823
A0A8C0PBG1	AHCYL2	Adenosylhomocysteinase OS=Canis lupus familiaris OX=9615 GN=AHCYL2 PE=3 SV=1	66.732	611	By matching	4	0	7.4	0	0	0	0	3826
A0A8C0PBL5	MTMR3	Phosphatidylinositol-3-phosphate phosphatase OS=Canis lupus familiaris OX=9615 GN=MTMR3 PE=3 SV=1	127.09	1140	By MS/MS	3	3	3.5	35591000	531200	36405000	3	3524
A0A8C0PBR2	TPD52L2	TPD52 like 2 OS=Canis lupus familiaris OX=9615 GN=TPD52L2 PE=3 SV=1	22.271	206	By MS/MS	5	5	32	75504000	5808000	204340000	4	3834
A0A8C0PBT1	EEF1D	Eukaryotic translation elongation factor 1 delta OS=Canis lupus familiaris OX=9615 GN=EEF1D PE=3 SV=1	51.505	490	By MS/MS	12	1	31.8	1961600000	54489000	2610700000	12	3836
A0A8C0PBV4	UBE2Q2	F-box protein 22 OS=Canis lupus familiaris OX=9615 GN=UBE2Q2 PE=4 SV=1	44.122	401	By MS/MS	1	1	3.7	6579200	263170	0	2	3840
A0A8C0PBW8	--	PWI domain-containing protein OS=Canis lupus familiaris OX=9615 PE=4 SV=1	93.551	827	By MS/MS	5	5	10.2	639750000	13612000	753300000	6	583
A0A8C0PC42	DCTN6	Dynactin subunit 6 OS=Canis lupus familiaris OX=9615 GN=DCTN6 PE=3 SV=1	20.634	190	By MS/MS	2	2	12.1	31946000	3993200	29485000	3	2768
A0A8C0PC84	FNTA	Farnesyltransferase, CAAX box, alpha OS=Canis lupus familiaris OX=9615 GN=FNTA PE=3 SV=1	39.727	331	By MS/MS	6	6	26	138640000	7296900	114460000	5	3850
A0A8C0PCF8	NDUFS8	NADH dehydrogenase [ubiquinone] iron-sulfur protein 8, mitochondrial OS=Canis lupus familiaris OX=9615 GN=NDUFS8 PE=3 SV=1	23.73	210	By MS/MS	2	2	11	59355000	3957000	39848000	1	3157
A0A8C0PCG6	--	SP110 nuclear body protein OS=Canis lupus familiaris OX=9615 PE=4 SV=1	57.309	507	By matching	2	2	5.1	15022000	469440	14462000	0	353
A0A8C0PCI3	--	aldehyde dehydrogenase (NAD(+)) OS=Canis lupus familiaris OX=9615 PE=3 SV=1	58.594	539	By MS/MS	9	9	26.9	345940000	13305000	328580000	10	3859
A0A8C0PCJ2	--	RAN binding protein 2 OS=Canis lupus familiaris OX=9615 PE=4 SV=1	352.34	3174	By MS/MS	25	1	12.2	548850000	2483500	717370000	39	3841
A0A8C0PCN9	LDHA	L-lactate dehydrogenase OS=Canis lupus familiaris OX=9615 GN=LDHA PE=3 SV=1	43.128	391	By MS/MS	15	14	50.6	21193000000	730800000	20588000000	36	3862
A0A8C0PCQ1	GFER	Sulfhydryl oxidase OS=Canis lupus familiaris OX=9615 GN=GFER PE=4 SV=1	23.279	204	By MS/MS	1	1	5.9	14313000	1101000	0	1	3865
A0A8C0PCX6	DPM3	Dolichol-phosphate mannosyltransferase subunit 3 OS=Canis lupus familiaris OX=9615 GN=DPM3 PE=3 SV=1	10.096	92	By MS/MS	1	1	13	11613000	3870900	0	1	3872
A0A8C0PD06	ANKRD28	Ankyrin repeat domain 28 OS=Canis lupus familiaris OX=9615 GN=ANKRD28 PE=4 SV=1	149.87	1420	By MS/MS	7	5	6.5	85353000	1551900	87189000	6	3866
A0A8C0PD34	--	PDZ domain containing 8 OS=Canis lupus familiaris OX=9615 PE=4 SV=1	129.66	1166	By MS/MS	2	2	2.4	18930000	286810	22288000	2	3877
A0A8C0PD42	NBEAL1	Neurobeachin like 1 OS=Canis lupus familiaris OX=9615 GN=NBEAL1 PE=4 SV=1	298.2	2614	By MS/MS	1	1	0.5	6361200	44797	0	1	3213
A0A8C0PD71	SMARCC1	SWI/SNF related, matrix associated, actin dependent regulator of chromatin subfamily c member 1 OS=Canis lupus familiaris OX=9615 GN=SMARCC1 PE=4 SV=1	117.5	1053	By MS/MS	13	11	16.6	256010000	4413900	229660000	12	3584
A0A8C0PD76	AAAS	Aladin WD repeat nucleoporin OS=Canis lupus familiaris OX=9615 GN=AAAS PE=4 SV=1	59.499	546	By MS/MS	5	5	13.4	92219000	2974800	182020000	3	3883
A0A8C0PDB7	LAMP1	Lysosomal associated membrane protein 1 OS=Canis lupus familiaris OX=9615 GN=LAMP1 PE=3 SV=1	44.204	412	By MS/MS	1	1	2.7	0	0	0	0	3889
A0A8C0PDH8	CLASP1	Cytoplasmic linker associated protein 1 OS=Canis lupus familiaris OX=9615 GN=CLASP1 PE=4 SV=1	165.76	1511	By MS/MS	11	10	9.5	82165000	790050	80439000	10	3604
A0A8C0PDQ4	CASP6	Caspase 6 OS=Canis lupus familiaris OX=9615 GN=CASP6 PE=3 SV=1	33.431	293	By MS/MS	5	5	19.8	179650000	9980500	219090000	4	3900
A0A8C0PDR9	MYO19	Myosin XIX OS=Canis lupus familiaris OX=9615 GN=MYO19 PE=3 SV=1	110.09	984	By MS/MS	1	1	1.2	14984000	312160	0	2	3846
A0A8C0PDU9	PTPRA	Receptor-type tyrosine-protein phosphatase alpha OS=Canis lupus familiaris OX=9615 GN=PTPRA PE=3 SV=1	84.742	752	By MS/MS	1	1	1.6	18217000	444320	0	1	3906
A0A8C0PDZ7	ZFYVE19	Zinc finger FYVE-type containing 19 OS=Canis lupus familiaris OX=9615 GN=ZFYVE19 PE=4 SV=1	43.811	399	By MS/MS	4	4	17.3	55595000	2138300	70282000	3	3910
A0A8C0PE22	C2CD5	C2 calcium dependent domain containing 5 OS=Canis lupus familiaris OX=9615 GN=C2CD5 PE=4 SV=1	125.17	1137	By MS/MS	4	4	4.6	29838000	542510	36935000	3	3353
A0A8C0PEN9	ADNP	Activity dependent neuroprotector homeobox OS=Canis lupus familiaris OX=9615 GN=ADNP PE=4 SV=1	134.5	1202	By MS/MS	4	4	4.9	26544000	331810	66557000	4	3928
A0A8C0PEQ5	DIP2B	Disco interacting protein 2 homolog B OS=Canis lupus familiaris OX=9615 GN=DIP2B PE=3 SV=1	160.3	1476	By MS/MS	3	3	2.9	15710000	193950	0	2	3875
A0A8C0PEQ7	--	Nuclear factor kappa B subunit 2 OS=Canis lupus familiaris OX=9615 PE=4 SV=1	96.452	898	By MS/MS	9	9	16.4	193880000	4308400	94984000	12	3931
A0A8C0PF77	SEC23IP	SEC23 interacting protein OS=Canis lupus familiaris OX=9615 GN=SEC23IP PE=4 SV=1	105.78	941	By MS/MS	11	11	12.4	323300000	6878700	348750000	12	3949
A0A8C0PFA6	--	Flap endonuclease 1 OS=Canis lupus familiaris OX=9615 PE=3 SV=1	39.932	353	By MS/MS	1	1	4.5	64062000	2669200	0	3	3953
A0A8C0PFF8	ETFA	Electron transfer flavoprotein subunit alpha OS=Canis lupus familiaris OX=9615 GN=ETFA PE=3 SV=1	34.997	333	By MS/MS	11	11	46.2	848870000	35370000	899070000	8	3957
A0A8C0PFS8	--	RNA binding motif protein 12B OS=Canis lupus familiaris OX=9615 PE=4 SV=1	99.428	855	By MS/MS	2	2	2.7	12225000	185230	37773000	1	3969
A0A8C0PFU1	SYNE2	Spectrin repeat containing nuclear envelope protein 2 OS=Canis lupus familiaris OX=9615 GN=SYNE2 PE=3 SV=1	803.35	6955	By MS/MS	19	19	3.5	201110000	436250	208820000	15	3325
A0A8C0PFY2	PI4KA	1-phosphatidylinositol 4-kinase OS=Canis lupus familiaris OX=9615 GN=PI4KA PE=3 SV=1	224.36	1989	By MS/MS	5	5	3.4	46534000	404640	47530000	4	3888
A0A8C0PG13	--	Epiplakin 1 OS=Canis lupus familiaris OX=9615 PE=4 SV=1	430.11	3968	By matching	50	0	40.1	0	0	0	0	3979
A0A8C0PG33	--	AT-rich interaction domain 2 OS=Canis lupus familiaris OX=9615 PE=4 SV=1	191.57	1780	By MS/MS	1	1	0.6	4119400	54925	0	2	3984
A0A8C0PGA7	--	Family with sequence similarity 160 member B1 OS=Canis lupus familiaris OX=9615 PE=3 SV=1	103.97	936	By MS/MS	3	3	3.8	57136000	1078000	67325000	3	3994
A0A8C0PGB1	DNAJB1	DnaJ heat shock protein family (Hsp40) member B1 OS=Canis lupus familiaris OX=9615 GN=DNAJB1 PE=4 SV=1	38.16	340	By MS/MS	7	7	22.9	389400000	18543000	458550000	6	3995
A0A8C0PGJ2	RIOX1	Bifunctional lysine-specific demethylase and histidyl-hydroxylase OS=Canis lupus familiaris OX=9615 GN=RIOX1 PE=3 SV=1	69.891	630	By MS/MS	4	4	19.8	146880000	5064900	138150000	5	4002
A0A8C0PGW8	--	La-related protein 7 OS=Canis lupus familiaris OX=9615 PE=3 SV=1	62.347	546	By matching	6	0	13	0	0	0	0	4016
A0A8C0PGX2	--	D-aminoacyl-tRNA deacylase OS=Canis lupus familiaris OX=9615 PE=3 SV=1	23.423	209	By MS/MS	2	2	14.8	56110000	7013700	63953000	2	4017
A0A8C0PGY5	XAB2	XPA binding protein 2 OS=Canis lupus familiaris OX=9615 GN=XAB2 PE=4 SV=1	99.968	855	By MS/MS	7	7	10.8	95182000	1730600	124890000	6	4019
A0A8C0PH12	HDLBP	High density lipoprotein binding protein OS=Canis lupus familiaris OX=9615 GN=HDLBP PE=4 SV=1	137.3	1229	By MS/MS	16	16	18.3	926430000	11437000	1023700000	26	4024
A0A8C0PH21	--	Dihydrolipoamide acetyltransferase component of pyruvate dehydrogenase complex OS=Canis lupus familiaris OX=9615 PE=3 SV=1	49.243	459	By MS/MS	4	4	14.6	51045000	1963300	37191000	3	3680
A0A8C0PH27	--	DNA polymerase epsilon catalytic subunit OS=Canis lupus familiaris OX=9615 PE=3 SV=1	251.88	2196	By MS/MS	2	2	1.2	5381600	44476	37468000	1	4027
A0A8C0PH33	--	Family with sequence similarity 160 member B2 OS=Canis lupus familiaris OX=9615 PE=3 SV=1	78.14	702	By matching	1	1	1.7	2656600	73796	0	0	4028
A0A8C0PHC2	PARD6B	Par-6 family cell polarity regulator beta OS=Canis lupus familiaris OX=9615 GN=PARD6B PE=3 SV=1	40.94	370	By MS/MS	1	1	7.6	26644000	1567300	90715000	2	4039
A0A8C0PHF9	--	Signal recognition particle 19 kDa protein OS=Canis lupus familiaris OX=9615 PE=3 SV=1	16.028	143	By MS/MS	2	2	25.9	156150000	22307000	198060000	3	174
A0A8C0PHH3	TRAPPC10	Trafficking protein particle complex 10 OS=Canis lupus familiaris OX=9615 GN=TRAPPC10 PE=4 SV=1	139.59	1241	By MS/MS	3	3	5.2	37355000	511720	36460000	3	4041
A0A8C0PHJ7	TEAD1	TEA domain transcription factor 1 OS=Canis lupus familiaris OX=9615 GN=TEAD1 PE=4 SV=1	41.082	368	By MS/MS	2	2	9.2	18904000	1181500	17726000	1	4045
A0A8C0PHL7	--	Destrin, actin depolymerizing factor OS=Canis lupus familiaris OX=9615 PE=3 SV=1	18.506	165	By MS/MS	5	5	34.5	16168000	1243700	128590000	5	4049
A0A8C0PHN1	FDPS	Farnesyl pyrophosphate synthase OS=Canis lupus familiaris OX=9615 GN=FDPS PE=3 SV=1	38.418	343	By MS/MS	6	1	19	0	0	0	0	4050
A0A8C0PHP1	YTHDC1	YTH domain-containing family protein OS=Canis lupus familiaris OX=9615 GN=YTHDC1 PE=3 SV=1	61.562	541	By MS/MS	5	5	14.6	109610000	3779600	86132000	5	4051
A0A8C0PHT5	NDUFAF6	NADH:ubiquinone oxidoreductase complex assembly factor 6 OS=Canis lupus familiaris OX=9615 GN=NDUFAF6 PE=4 SV=1	28.38	241	By MS/MS	2	2	10.4	9187600	706740	8820400	2	3760
A0A8C0PHU3	--	Leucine zipper like transcription regulator 1 OS=Canis lupus familiaris OX=9615 PE=4 SV=1	147.21	1317	By MS/MS	1	1	0.7	3080300	38504	0	1	4061
A0A8C0PHV3	--	Cell division cycle 73 OS=Canis lupus familiaris OX=9615 PE=3 SV=1	59.148	520	By MS/MS	8	8	19	166620000	4628400	191590000	8	4064
A0A8C0PI22	--	Small ribosomal subunit protein bS6m OS=Canis lupus familiaris OX=9615 PE=3 SV=1	14.228	124	By MS/MS	1	1	10.5	89923000	9991500	0	2	4073
A0A8C0PI27	--	D-2-hydroxyglutarate dehydrogenase OS=Canis lupus familiaris OX=9615 PE=3 SV=1	59.964	549	By MS/MS	1	1	2.2	6926300	209890	0	2	4075
A0A8C0PI44	MICAL2	F-actin monooxygenase OS=Canis lupus familiaris OX=9615 GN=MICAL2 PE=3 SV=1	100.23	880	By MS/MS	3	3	4	19124000	329720	39345000	2	4077
A0A8C0PI51	--	Erythrocyte membrane protein band 4.1 like 1 OS=Canis lupus familiaris OX=9615 PE=4 SV=1	176.61	1609	By MS/MS	3	0	2	45077000	441930	41905000	2	4014
A0A8C0PI62	PROCR	Protein C receptor OS=Canis lupus familiaris OX=9615 GN=PROCR PE=4 SV=1	27.222	241	By MS/MS	4	4	17.8	126480000	11499000	237430000	5	4079
A0A8C0PIC9	--	Patatin like phospholipase domain containing 6 OS=Canis lupus familiaris OX=9615 PE=3 SV=1	168.57	1538	By matching	2	1	1.2	36071000	396390	95832000	0	3863
A0A8C0PID0	--	cysteine--tRNA ligase OS=Canis lupus familiaris OX=9615 PE=3 SV=1	59.012	528	By matching	1	1	1.7	5701200	183910	0	0	4087
A0A8C0PID5	PDCD6IP	Programmed cell death 6 interacting protein OS=Canis lupus familiaris OX=9615 GN=PDCD6IP PE=4 SV=1	90.032	817	By MS/MS	17	17	29.1	741910000	13739000	926700000	21	4089
A0A8C0PIF4	--	Spliceosome associated factor 3, U4/U6 recycling protein OS=Canis lupus familiaris OX=9615 PE=4 SV=1	112.16	982	By MS/MS	7	7	9.7	112800000	1819400	160830000	6	4092
A0A8C0PIJ0	SLC4A2	Anion exchange protein OS=Canis lupus familiaris OX=9615 GN=SLC4A2 PE=3 SV=1	136.14	1236	By MS/MS	9	9	12	218510000	4202100	256770000	9	4096
A0A8C0PIL6	--	RNA helicase OS=Canis lupus familiaris OX=9615 PE=3 SV=1	96.584	870	By MS/MS	2	2	2.5	42499000	801860	84640000	2	4100
A0A8C0PIP1	SSH1	protein-serine/threonine phosphatase OS=Canis lupus familiaris OX=9615 GN=SSH1 PE=3 SV=1	106.41	962	By matching	1	1	1.2	86519000	1632400	0	0	4104
A0A8C0PIQ2	AP2A2	AP-2 complex subunit alpha OS=Canis lupus familiaris OX=9615 GN=AP2A2 PE=3 SV=1	103.79	936	By MS/MS	18	1	29	985090000	16696000	912620000	23	4105
A0A8C0PJ51	--	Erythrocyte membrane protein band 4.1 like 1 OS=Canis lupus familiaris OX=9615 PE=4 SV=1	86.34	772	By matching	3	0	4.1	0	0	0	0	4123
A0A8C0PJ71	--	Perilipin OS=Canis lupus familiaris OX=9615 PE=3 SV=1	46.756	432	By MS/MS	7	7	35	405230000	14473000	368780000	11	4127
A0A8C0PJB9	--	Family with sequence similarity 83 member H OS=Canis lupus familiaris OX=9615 PE=3 SV=1	123.91	1152	By MS/MS	17	1	23.8	17897000	248570	0	1	4132
A0A8C0PJL1	--	Calpain 7 OS=Canis lupus familiaris OX=9615 PE=3 SV=1	107.93	956	By MS/MS	2	2	2.4	7033800	117230	0	2	4141
A0A8C0PJN1	--	Importin 8 OS=Canis lupus familiaris OX=9615 PE=4 SV=1	119.82	1037	By MS/MS	2	1	2.2	9129100	163020	0	1	4025
A0A8C0PJP0	PPP4R3B	polyribonucleotide nucleotidyltransferase OS=Canis lupus familiaris OX=9615 GN=PPP4R3B PE=3 SV=1	78.465	713	By MS/MS	11	11	20.9	401240000	9119200	350290000	14	3682
A0A8C0PJR6	AP1B1	AP complex subunit beta OS=Canis lupus familiaris OX=9615 GN=AP1B1 PE=3 SV=1	103.66	939	By MS/MS	14	9	25.8	729950000	15207000	662370000	12	3985
A0A8C0PJT1	PRPF6	Pre-mRNA-processing factor 6 OS=Canis lupus familiaris OX=9615 GN=PRPF6 PE=4 SV=1	106.74	941	By MS/MS	14	14	22.6	279060000	4501000	262950000	18	3911
A0A8C0PJU6	RIOK3	Serine/threonine-protein kinase RIO3 OS=Canis lupus familiaris OX=9615 GN=RIOK3 PE=3 SV=1	58.869	519	By MS/MS	3	3	7.9	46110000	1590000	86067000	2	4148
A0A8C0PJY5	--	Family with sequence similarity 111 member B OS=Canis lupus familiaris OX=9615 PE=4 SV=1	84.574	734	By MS/MS	4	4	6.3	66846000	1554600	70589000	2	4149
A0A8C0PK30	CCNY	Cyclin Y OS=Canis lupus familiaris OX=9615 GN=CCNY PE=3 SV=1	30.856	265	By MS/MS	1	1	6.4	26088000	1534600	0	2	816
A0A8C0PK33	BCAS1	Brain enriched myelin associated protein 1 OS=Canis lupus familiaris OX=9615 GN=BCAS1 PE=4 SV=1	68.149	638	By MS/MS	4	4	8.5	10095000	252370	9854400	3	4153
A0A8C0PKH3	TIGAR	TP53 induced glycolysis regulatory phosphatase OS=Canis lupus familiaris OX=9615 GN=TIGAR PE=4 SV=1	29.695	270	By MS/MS	4	4	25.9	608510000	43465000	570740000	8	4166
A0A8C0PKK1	LOC477508	Cytochrome c oxidase subunit OS=Canis lupus familiaris OX=9615 GN=LOC477508 PE=3 SV=1	12.009	110	By MS/MS	1	1	26.4	48456000	6057000	0	1	4169
A0A8C0PKK8	--	Zinc finger AN1-type containing 5 OS=Canis lupus familiaris OX=9615 PE=4 SV=1	22.519	206	By MS/MS	1	1	8.7	12028000	801860	0	1	4171
A0A8C0PKN0	MCRIP1	MAPK regulated corepressor interacting protein 1 OS=Canis lupus familiaris OX=9615 GN=MCRIP1 PE=3 SV=1	11.055	97	By MS/MS	1	1	11.3	33695000	3743900	0	1	4175
A0A8C0PKS8	RELL1	RELT like 1 OS=Canis lupus familiaris OX=9615 GN=RELL1 PE=3 SV=1	28.318	258	By MS/MS	3	3	27.1	19129000	2391100	14727000	4	4173
A0A8C0PKV5	RPUSD2	RNA pseudouridine synthase domain containing 2 OS=Canis lupus familiaris OX=9615 GN=RPUSD2 PE=4 SV=1	61.913	552	By MS/MS	5	5	19.4	92471000	2642000	36936000	7	4178
A0A8C0PL14	BCCIP	BRCA2 and CDKN1A-interacting protein OS=Canis lupus familiaris OX=9615 GN=BCCIP PE=3 SV=1	35.658	315	By MS/MS	3	1	12.7	57751000	3039500	34271000	3	4189
A0A8C0PLB8	CARKD	ATP-dependent (S)-NAD(P)H-hydrate dehydratase OS=Canis lupus familiaris OX=9615 GN=CARKD PE=3 SV=1	35.641	330	By MS/MS	4	4	19.7	70222000	3343900	55236000	5	4168
A0A8C0PLC6	--	ArfGAP with RhoGAP domain, ankyrin repeat and PH domain 2 OS=Canis lupus familiaris OX=9615 PE=4 SV=1	198.22	1737	By MS/MS	1	1	0.7	0	0	0	1	4199
A0A8C0PLW0	OXA1L	OXA1L mitochondrial inner membrane protein OS=Canis lupus familiaris OX=9615 GN=OXA1L PE=3 SV=1	45.904	414	By MS/MS	1	1	3.1	8596400	661260	0	1	3068
A0A8C0PLX7	--	Zinc finger protein 618 OS=Canis lupus familiaris OX=9615 PE=4 SV=1	87.29	785	By MS/MS	1	1	1.3	0	0	0	0	3610
A0A8C0PM55	ATP6V1A	H(+)-transporting two-sector ATPase OS=Canis lupus familiaris OX=9615 GN=ATP6V1A PE=3 SV=1	64.702	584	By MS/MS	12	12	28.3	493340000	12983000	456540000	13	4216
A0A8C0PMB6	--	Nucleolar and coiled-body phosphoprotein 1 OS=Canis lupus familiaris OX=9615 PE=4 SV=1	68.997	647	By MS/MS	8	1	16.2	306510000	7859400	353050000	11	4218
A0A8C0PME1	GLB1	Beta-galactosidase OS=Canis lupus familiaris OX=9615 GN=GLB1 PE=3 SV=1	105.5	946	By MS/MS	2	2	2.3	0	0	0	1	325
A0A8C0PMJ8	--	Syntaxin 3 OS=Canis lupus familiaris OX=9615 PE=3 SV=1	28.71	251	By MS/MS	1	1	5.6	6598100	507550	0	1	4224
A0A8C0PMN9	--	Integrator complex subunit 2 OS=Canis lupus familiaris OX=9615 PE=3 SV=1	123.1	1107	By MS/MS	3	3	3.7	45166000	940970	67637000	1	4222
A0A8C0PMQ6	STIM2	Stromal interaction molecule 2 OS=Canis lupus familiaris OX=9615 GN=STIM2 PE=4 SV=1	81.251	714	By MS/MS	1	1	1.7	8246900	191790	0	1	739
A0A8C0PMR8	FUT1	L-Fucosyltransferase OS=Canis lupus familiaris OX=9615 GN=FUT1 PE=3 SV=1	41.195	365	By MS/MS	1	1	3	0	0	0	1	4228
A0A8C0PMV6	DLG3	Discs large MAGUK scaffold protein 3 OS=Canis lupus familiaris OX=9615 GN=DLG3 PE=4 SV=1	42.129	366	By MS/MS	2	2	6.6	28112000	1479600	0	3	4232
A0A8C0PN02	KRT8	IF rod domain-containing protein OS=Canis lupus familiaris OX=9615 GN=KRT8 PE=3 SV=1	54.717	491	By matching	22	0	46.8	0	0	0	0	4237
A0A8C0PN90	CTBP2	C-terminal binding protein 2 OS=Canis lupus familiaris OX=9615 GN=CTBP2 PE=3 SV=1	47.2	425	By MS/MS	2	2	5.2	92555000	3702200	124760000	2	4128
A0A8C0PNA6	CTDP1	RNA polymerase II subunit A C-terminal domain phosphatase OS=Canis lupus familiaris OX=9615 GN=CTDP1 PE=4 SV=1	90.639	838	By MS/MS	2	2	4.2	15039000	313320	22728000	0	601
A0A8C0PNC9	TOMM7	Mitochondrial import receptor subunit TOM7 homolog OS=Canis lupus familiaris OX=9615 GN=TOMM7 PE=3 SV=1	6.2184	55	By MS/MS	2	2	32.7	245330000	61333000	243850000	2	4244
A0A8C0PNI0	ADORA2B	Adenosine receptor A2b OS=Canis lupus familiaris OX=9615 GN=ADORA2B PE=3 SV=1	40.418	364	By MS/MS	1	1	3.3	0	0	0	1	957
A0A8C0PNJ8	UBE2L3	Ubiquitin conjugating enzyme E2 L3 OS=Canis lupus familiaris OX=9615 GN=UBE2L3 PE=3 SV=1	17.861	154	By MS/MS	6	6	63.6	1631000000	203870000	1365000000	8	4247
A0A8C0PNM3	--	Cyclin K OS=Canis lupus familiaris OX=9615 PE=3 SV=1	64.137	581	By MS/MS	1	1	2.9	12422000	517570	0	1	1427
A0A8C0PNR7	--	Envoplakin OS=Canis lupus familiaris OX=9615 PE=4 SV=1	231.23	2029	By MS/MS	21	21	14.8	315750000	2526000	400940000	25	432
A0A8C0PP72	RPL18	Ribosomal protein L18 OS=Canis lupus familiaris OX=9615 GN=RPL18 PE=3 SV=1	22.833	199	By MS/MS	4	4	21.6	1628800000	180970000	1169900000	7	140
A0A8C0PP81	SNAP29	Synaptosome associated protein 29 OS=Canis lupus familiaris OX=9615 GN=SNAP29 PE=4 SV=1	28.825	258	By MS/MS	4	4	14.3	130180000	8136300	235750000	5	4255
A0A8C0PPF8	SMG8	Nonsense-mediated mRNA decay factor SMG8 OS=Canis lupus familiaris OX=9615 GN=SMG8 PE=3 SV=1	105.02	950	By MS/MS	2	2	3.6	24109000	446470	29553000	2	1485
A0A8C0PPR3	--	Bromodomain containing 4 OS=Canis lupus familiaris OX=9615 PE=4 SV=1	166.21	1505	By MS/MS	3	2	3	51139000	799050	83187000	3	3719
A0A8C0PPU1	--	SECIS binding protein 2 OS=Canis lupus familiaris OX=9615 PE=4 SV=1	82.52	748	By MS/MS	1	1	1.6	3257700	83531	0	1	680
A0A8C0PQ10	GTF2E2	Transcription initiation factor IIE subunit beta OS=Canis lupus familiaris OX=9615 GN=GTF2E2 PE=3 SV=1	32.961	291	By MS/MS	4	4	19.2	76824000	3658300	80348000	3	4267
A0A8C0PQ22	ANXA7	Annexin OS=Canis lupus familiaris OX=9615 GN=ANXA7 PE=3 SV=1	50.109	466	By MS/MS	4	4	13.5	712090000	28484000	874700000	8	2036
A0A8C0PQ80	--	Fermitin family member 2 OS=Canis lupus familiaris OX=9615 PE=3 SV=1	73.553	644	By MS/MS	16	16	35.6	806060000	21785000	758140000	19	4227
A0A8C0PQ83	PCBP3	Poly(rC) binding protein 3 OS=Canis lupus familiaris OX=9615 GN=PCBP3 PE=4 SV=1	35.078	329	By matching	4	0	17.3	0	0	0	0	4021
A0A8C0PQC6	ALDH8A1	HBS1-like protein OS=Canis lupus familiaris OX=9615 GN=ALDH8A1 PE=4 SV=1	89.841	816	By MS/MS	5	5	8.9	179880000	3527100	152400000	7	1125
A0A8C0PQL0	ANO6	Anoctamin OS=Canis lupus familiaris OX=9615 GN=ANO6 PE=3 SV=1	98.65	845	By matching	1	1	1.1	2023800	45996	0	0	4106
A0A8C0PQL8	--	General transcription factor IIA subunit 1 OS=Canis lupus familiaris OX=9615 PE=3 SV=1	41.425	375	By MS/MS	1	1	2.9	154340000	22049000	0	2	812
A0A8C0PQW4	MECR	Mitochondrial trans-2-enoyl-CoA reductase OS=Canis lupus familiaris OX=9615 GN=MECR PE=4 SV=1	39.284	367	By MS/MS	5	5	21.8	103040000	4683600	79173000	5	4276
A0A8C0PQZ4	PEF1	Penta-EF-hand domain containing 1 OS=Canis lupus familiaris OX=9615 GN=PEF1 PE=4 SV=1	30.045	284	By MS/MS	3	3	12.3	222210000	27777000	233150000	3	4277
A0A8C0PQZ7	--	Leukocyte receptor cluster member 8 OS=Canis lupus familiaris OX=9615 PE=4 SV=1	83.213	761	By matching	1	1	1.8	9111000	233620	0	0	788
A0A8C0PR27	PITRM1	Pitrilysin metalloproteinase 1 OS=Canis lupus familiaris OX=9615 GN=PITRM1 PE=4 SV=1	116.62	1034	By MS/MS	12	12	20	478420000	7716500	443840000	12	4278
A0A8C0PR47	FUCA1	Alpha-L-fucosidase OS=Canis lupus familiaris OX=9615 GN=FUCA1 PE=3 SV=1	51.185	441	By MS/MS	2	2	7.7	71420000	2856800	67463000	2	204
A0A8C0PR54	MAP3K4	Mitogen-activated protein kinase kinase kinase 4 OS=Canis lupus familiaris OX=9615 GN=MAP3K4 PE=4 SV=1	152.85	1346	By MS/MS	2	2	1.9	16850000	191480	16350000	2	1993
A0A8C0PRC5	LOC100856725	PrdX deacylase domain-containing protein 1 OS=Canis lupus familiaris OX=9615 GN=LOC100856725 PE=3 SV=1	19.147	172	By MS/MS	1	1	5.8	12900000	1075000	0	3	4285
A0A8C0PRJ0	--	Zinc finger CCCH-type with G patch domain-containing protein OS=Canis lupus familiaris OX=9615 PE=4 SV=1	55.28	513	By MS/MS	2	2	4.9	22433000	723640	22475000	2	4290
A0A8C0PRQ3	ERGIC1	Endoplasmic reticulum-Golgi intermediate compartment protein OS=Canis lupus familiaris OX=9615 GN=ERGIC1 PE=3 SV=1	32.601	290	By MS/MS	2	2	5.9	108500000	8346000	94122000	4	508
A0A8C0PRS9	--	KH homology domain-containing protein 4 OS=Canis lupus familiaris OX=9615 PE=3 SV=1	56.585	543	By MS/MS	1	1	1.8	6393100	277960	0	1	4295
A0A8C0PRU0	RCC2	Regulator of chromosome condensation 2 OS=Canis lupus familiaris OX=9615 GN=RCC2 PE=4 SV=1	56.02	522	By MS/MS	12	12	34.3	541470000	16921000	550900000	10	4296
A0A8C0PRY5	ENO3	phosphopyruvate hydratase OS=Canis lupus familiaris OX=9615 GN=ENO3 PE=3 SV=1	47.054	434	By MS/MS	12	8	41.9	575340000	19839000	567330000	9	4299
A0A8C0PSB6	EHD2	EH domain containing 2 OS=Canis lupus familiaris OX=9615 GN=EHD2 PE=4 SV=1	61.203	543	By MS/MS	11	10	30.8	612590000	17503000	561680000	12	4307
A0A8C0PSC7	--	Membrane bound O-acyltransferase domain containing 7 OS=Canis lupus familiaris OX=9615 PE=4 SV=1	44.34	397	By MS/MS	2	2	7.3	59353000	3491400	62055000	3	526
A0A8C0PSF6	IARS1	isoleucine--tRNA ligase OS=Canis lupus familiaris OX=9615 GN=IARS1 PE=3 SV=1	141.61	1236	By MS/MS	20	20	24.9	743460000	11096000	967080000	22	656
A0A8C0PSH1	--	Cathepsin H OS=Canis lupus familiaris OX=9615 PE=3 SV=1	36.105	323	By MS/MS	4	4	13.6	103160000	6068000	128820000	6	1320
A0A8C0PSH3	--	Charged multivesicular body protein 6 OS=Canis lupus familiaris OX=9615 PE=3 SV=1	23.509	201	By MS/MS	2	2	12.9	135890000	12354000	120270000	3	4310
A0A8C0PSH4	--	Protein 4.1 OS=Canis lupus familiaris OX=9615 PE=4 SV=1	115.66	1038	By MS/MS	3	2	3.8	47721000	745640	29417000	3	285
A0A8C0PSH8	GBA	Glucosylceramidase OS=Canis lupus familiaris OX=9615 GN=GBA PE=3 SV=1	55.733	502	By MS/MS	3	3	8.6	48232000	1786400	51360000	2	4265
A0A8C0PSL2	--	5-oxoprolinase, ATP-hydrolysing OS=Canis lupus familiaris OX=9615 PE=3 SV=1	137.55	1288	By MS/MS	12	12	15.6	462770000	7712800	454650000	12	3954
A0A8C0PSY8	JMJD1C	Lysine-specific demethylase OS=Canis lupus familiaris OX=9615 GN=JMJD1C PE=3 SV=1	284.85	2545	By MS/MS	1	0	0.2	34809000	238420	0	1	4313
A0A8C0PT23	SNRPD1	Small nuclear ribonucleoprotein Sm D1 OS=Canis lupus familiaris OX=9615 GN=SNRPD1 PE=3 SV=1	13.281	119	By MS/MS	2	2	28.6	37699000	7539800	0	1	4319
A0A8C0PT56	WLS	Wnt ligand secretion mediator OS=Canis lupus familiaris OX=9615 GN=WLS PE=3 SV=1	61.548	548	By MS/MS	1	0	1.3	8489500	292740	0	1	4321
A0A8C0PT77	RAE1	Ribonucleic acid export 1 OS=Canis lupus familiaris OX=9615 GN=RAE1 PE=4 SV=1	37.405	333	By MS/MS	5	5	24.3	171070000	9003800	207240000	4	4234
A0A8C0PT97	BCL2L2	Bcl-2-like protein 2 OS=Canis lupus familiaris OX=9615 GN=BCL2L2 PE=4 SV=1	32.498	304	By MS/MS	5	5	25	428370000	28558000	425810000	9	4323
A0A8C0PTC8	RPTOR	Regulatory associated protein of MTOR complex 1 OS=Canis lupus familiaris OX=9615 GN=RPTOR PE=3 SV=1	143.47	1286	By MS/MS	2	2	1.7	13823000	212660	18490000	1	1464
A0A8C0PTW7	PCBP2	Poly(rC) binding protein 2 OS=Canis lupus familiaris OX=9615 GN=PCBP2 PE=4 SV=1	38.58	365	By matching	8	0	37	0	0	0	0	4333
A0A8C0PTZ0	SCAMP3	Secretory carrier-associated membrane protein OS=Canis lupus familiaris OX=9615 GN=SCAMP3 PE=3 SV=1	38.113	346	By MS/MS	3	3	15	68233000	4873800	62072000	2	4011
A0A8C0PU04	--	Huntingtin interacting protein 1 related OS=Canis lupus familiaris OX=9615 PE=3 SV=1	119.54	1067	By MS/MS	9	9	9.2	113140000	1488700	242510000	8	4335
A0A8C0PU06	--	CRK proto-oncogene, adaptor protein OS=Canis lupus familiaris OX=9615 PE=3 SV=1	42.069	385	By MS/MS	7	3	21.8	159680000	6653200	245040000	9	4336
A0A8C0PU47	UBAP2L	Ubiquitin associated protein 2 like OS=Canis lupus familiaris OX=9615 GN=UBAP2L PE=4 SV=1	106.02	1003	By matching	7	0	11.8	0	0	0	0	4337
A0A8C0PU65	TPM3	Tropomyosin 3 OS=Canis lupus familiaris OX=9615 GN=TPM3 PE=3 SV=1	33.222	285	By matching	14	0	42.1	0	0	0	0	4338
A0A8C0PU84	--	Ribosomal protein L36a OS=Canis lupus familiaris OX=9615 PE=3 SV=1	33.178	300	By MS/MS	1	1	3	97604000	4066800	0	1	141
A0A8C0PUF0	--	RING-type E3 ubiquitin transferase OS=Canis lupus familiaris OX=9615 PE=3 SV=1	96.144	880	By MS/MS	5	5	8.3	75658000	1544000	108790000	4	3505
A0A8C0PUG1	TPM3	Tropomyosin 3 OS=Canis lupus familiaris OX=9615 GN=TPM3 PE=3 SV=1	29.032	248	By MS/MS	17	6	53.6	4742200000	225820000	5325200000	37	4347
A0A8C0PUH5	DLGAP5	DLG associated protein 5 OS=Canis lupus familiaris OX=9615 GN=DLGAP5 PE=3 SV=1	91.58	804	By MS/MS	3	3	5.3	27968000	537840	45338000	4	4348
A0A8C0PUP6	CEP350	Centrosomal protein 350 OS=Canis lupus familiaris OX=9615 GN=CEP350 PE=4 SV=1	321.8	2850	By MS/MS	1	1	0.4	2884400	15849	0	1	844
A0A8C0PUT4	--	Sorting nexin 7 OS=Canis lupus familiaris OX=9615 PE=3 SV=1	49.304	430	By MS/MS	4	4	14.4	117660000	4358000	55287000	5	2635
A0A8C0PUU6	--	Inositol polyphosphate-5-phosphatase K OS=Canis lupus familiaris OX=9615 PE=3 SV=1	51.4	446	By MS/MS	1	1	2.7	7895600	358890	0	0	4354
A0A8C0PUV7	--	HAUS augmin like complex subunit 5 OS=Canis lupus familiaris OX=9615 PE=4 SV=1	70.999	631	By MS/MS	4	4	10	59278000	1519900	32446000	3	4355
A0A8C0PV14	MADD	MAP kinase-activating death domain protein OS=Canis lupus familiaris OX=9615 GN=MADD PE=3 SV=1	163.84	1477	By MS/MS	2	2	1.2	13285000	174800	413850000	2	4084
A0A8C0PV95	GRAMD1A	GRAM domain containing 1A OS=Canis lupus familiaris OX=9615 GN=GRAMD1A PE=4 SV=1	79.244	713	By matching	1	0	1.3	12622000	307860	0	0	674
A0A8C0PV96	CEMIP2	hyaluronoglucosaminidase OS=Canis lupus familiaris OX=9615 GN=CEMIP2 PE=3 SV=1	142.3	1276	By matching	2	2	1.8	7167500	86355	0	0	3617
A0A8C0PVK3	PPP2R1A	Protein phosphatase 2 scaffold subunit Aalpha OS=Canis lupus familiaris OX=9615 GN=PPP2R1A PE=4 SV=1	65.445	590	By MS/MS	16	1	37.3	2067900000	53022000	1992100000	28	4368
A0A8C0PVP4	--	RUN and SH3 domain containing 1 OS=Canis lupus familiaris OX=9615 PE=4 SV=1	46.007	432	By MS/MS	1	1	3.2	4292500	171700	4132500	1	4369
A0A8C0PWB8	--	SH3 domain and tetratricopeptide repeats 1 OS=Canis lupus familiaris OX=9615 PE=4 SV=1	146.14	1334	By MS/MS	2	1	1.6	21398000	362680	29078000	2	630
A0A8C0PWC0	CALM1	Calmodulin 1 OS=Canis lupus familiaris OX=9615 GN=CALM1 PE=4 SV=1	16.837	149	By MS/MS	7	7	56.4	2608100000	289790000	2700300000	8	1302
A0A8C0PWH7	--	PBX homeobox interacting protein 1 OS=Canis lupus familiaris OX=9615 PE=4 SV=1	74.616	682	By MS/MS	3	3	5.6	37589000	1139000	49393000	4	4286
A0A8C0PWJ2	--	Coiled-coil domain containing 88C OS=Canis lupus familiaris OX=9615 PE=4 SV=1	230.39	2033	By MS/MS	5	4	2.8	46318000	317250	40525000	4	4383
A0A8C0PWJ6	--	Rho guanine nucleotide exchange factor 2 OS=Canis lupus familiaris OX=9615 PE=4 SV=1	110.29	976	By MS/MS	4	4	5.3	8554000	133660	0	4	297
A0A8C0PWM3	--	Carboxypeptidase D OS=Canis lupus familiaris OX=9615 PE=3 SV=1	146.5	1321	By MS/MS	10	10	8.8	93404000	1213000	163950000	9	1419
A0A8C0PWQ2	TBC1D14	KIAA0232 OS=Canis lupus familiaris OX=9615 GN=TBC1D14 PE=4 SV=1	47.616	413	By MS/MS	1	1	5.3	4509700	187900	0	2	743
A0A8C0PX06	--	SOS Ras/Rho guanine nucleotide exchange factor 2 OS=Canis lupus familiaris OX=9615 PE=4 SV=1	141.46	1233	By matching	1	1	1.6	0	0	0	0	4391
A0A8C0PXN0	GGA3	Golgi associated, gamma adaptin ear containing, ARF binding protein 3 OS=Canis lupus familiaris OX=9615 GN=GGA3 PE=3 SV=1	78.709	729	By MS/MS	3	3	8.1	0	0	0	1	4397
A0A8C0PXP0	--	Actin filament associated protein 1 OS=Canis lupus familiaris OX=9615 PE=4 SV=1	80.572	728	By MS/MS	3	3	5.4	52306000	1538400	26965000	5	710
A0A8C0PXT2	DDX21	RNA helicase OS=Canis lupus familiaris OX=9615 GN=DDX21 PE=3 SV=1	88.512	789	By MS/MS	13	0	20.8	43039000	956430	95655000	6	4403
A0A8C0PXZ5	UBAP2L	Ubiquitin associated protein 2 like OS=Canis lupus familiaris OX=9615 GN=UBAP2L PE=4 SV=1	117.16	1112	By MS/MS	7	0	10.6	285070000	8384500	674340000	10	3593
A0A8C0PY01	STRBP	Spermatid perinuclear RNA binding protein OS=Canis lupus familiaris OX=9615 GN=STRBP PE=4 SV=1	65.134	595	By MS/MS	4	3	7.7	26043000	651070	38799000	4	1169
A0A8C0PY02	UBQLN1	Ubiquilin 1 OS=Canis lupus familiaris OX=9615 GN=UBQLN1 PE=4 SV=1	59.078	561	By MS/MS	8	1	33.2	0	0	0	0	4408
A0A8C0PY23	SAMD4A	Sterile alpha motif domain containing 4A OS=Canis lupus familiaris OX=9615 GN=SAMD4A PE=3 SV=1	69.934	629	By MS/MS	3	2	8.9	37832000	1220400	38526000	4	702
A0A8C0PY38	--	Chromosome 1 open reading frame 198 OS=Canis lupus familiaris OX=9615 PE=4 SV=1	36.583	332	By MS/MS	2	2	12.3	7267400	315970	0	0	2443
A0A8C0PY59	STK10	non-specific serine/threonine protein kinase OS=Canis lupus familiaris OX=9615 GN=STK10 PE=3 SV=1	112.4	967	By MS/MS	13	12	18	216020000	3857400	321560000	15	4415
A0A8C0PY69	--	Small-subunit processome Utp12 domain-containing protein OS=Canis lupus familiaris OX=9615 PE=3 SV=1	98.602	888	By MS/MS	7	7	9.1	153980000	3755500	135090000	9	4117
A0A8C0PY99	PCBP2	Poly(rC) binding protein 2 OS=Canis lupus familiaris OX=9615 GN=PCBP2 PE=4 SV=1	33.8	321	By MS/MS	8	1	42.4	4020400000	201020000	4457100000	17	4419
A0A8C0PYE5	--	Probable glutamate--tRNA ligase, mitochondrial OS=Canis lupus familiaris OX=9615 PE=3 SV=1	58.312	522	By MS/MS	1	1	3.6	23228000	725860	0	1	4423
A0A8C0PYF9	--	ADP ribosylation factor GTPase activating protein 2 OS=Canis lupus familiaris OX=9615 PE=4 SV=1	58.393	534	By MS/MS	5	4	12.2	81448000	2468100	613050000	5	4424
A0A8C0PYH8	RNF31	RBR-type E3 ubiquitin transferase OS=Canis lupus familiaris OX=9615 GN=RNF31 PE=3 SV=1	120.17	1076	By MS/MS	3	1	4.3	62281000	988580	62413000	5	4425
A0A8C0PYN4	JPT1	Jupiter microtubule associated homolog 1 OS=Canis lupus familiaris OX=9615 GN=JPT1 PE=3 SV=1	15.954	154	By MS/MS	2	2	39	47675000	4767500	0	1	4428
A0A8C0PYP3	PEX3	Peroxisomal assembly protein PEX3 OS=Canis lupus familiaris OX=9615 GN=PEX3 PE=4 SV=1	42.234	373	By MS/MS	3	3	12.3	59334000	2825500	55523000	2	4429
A0A8C0PYQ2	HNRNPA1	Heterogeneous nuclear ribonucleoprotein A1 OS=Canis lupus familiaris OX=9615 GN=HNRNPA1 PE=4 SV=1	34.196	320	By MS/MS	16	4	61.9	8500400000	447390000	8018900000	121	4430
A0A8C0PYS7	--	Misshapen like kinase 1 OS=Canis lupus familiaris OX=9615 PE=4 SV=1	153.63	1364	By MS/MS	5	3	6.3	67071000	882510	72265000	7	1627
A0A8C0PYT5	S100A6	Protein S100 OS=Canis lupus familiaris OX=9615 GN=S100A6 PE=3 SV=1	10.039	90	By matching	1	1	18.9	8538000	1707600	0	0	4433
A0A8C0PYW4	--	Ribosomal RNA processing 1B OS=Canis lupus familiaris OX=9615 PE=3 SV=1	76.678	688	By MS/MS	4	4	7	48097000	1299900	55041000	2	4434
A0A8C0PYW5	VPS13A	Vacuolar protein sorting 13 homolog A OS=Canis lupus familiaris OX=9615 GN=VPS13A PE=3 SV=1	354.4	3122	By MS/MS	6	6	2.8	51395000	292020	34011000	6	524
A0A8C0PZ79	NEMF	Nuclear export mediator factor OS=Canis lupus familiaris OX=9615 GN=NEMF PE=3 SV=1	120.9	1057	By MS/MS	8	8	8.6	70942000	1289800	68195000	6	464
A0A8C0PZA5	--	RNA helicase OS=Canis lupus familiaris OX=9615 PE=3 SV=1	139.5	1256	By MS/MS	19	19	24	1166800000	15558000	1166900000	30	705
A0A8C0PZC5	--	Chromobox 8 OS=Canis lupus familiaris OX=9615 PE=4 SV=1	41.86	378	By MS/MS	1	1	2.4	0	0	0	1	1242
A0A8C0PZD9	TIMM17A	Mitochondrial import inner membrane translocase subunit TIM17 OS=Canis lupus familiaris OX=9615 GN=TIMM17A PE=3 SV=1	17.993	171	By MS/MS	1	1	12.9	40826000	5103200	0	1	4440
A0A8C0PZF2	IPO4	Importin 4 OS=Canis lupus familiaris OX=9615 GN=IPO4 PE=4 SV=1	118.09	1079	By MS/MS	15	15	20.4	602650000	11160000	564710000	20	2478
A0A8C0PZQ4	RBBP6	RB binding protein 6, ubiquitin ligase OS=Canis lupus familiaris OX=9615 GN=RBBP6 PE=4 SV=1	197.03	1760	By MS/MS	8	1	6.5	112230000	1133700	108850000	7	3443
A0A8C0PZS6	--	Scavenger receptor class B member 1 OS=Canis lupus familiaris OX=9615 PE=3 SV=1	81.435	753	By MS/MS	3	3	6.6	114940000	2947300	99947000	3	4365
A0A8C0PZU4	--	Eukaryotic translation initiation factor 4 gamma 3 OS=Canis lupus familiaris OX=9615 PE=3 SV=1	201.36	1830	By MS/MS	7	5	5.2	44867000	407880	80662000	3	1022
A0A8C0Q0I1	--	Thioredoxin domain-containing protein OS=Canis lupus familiaris OX=9615 PE=4 SV=1	41.025	379	By MS/MS	1	1	4	0	0	0	1	1491
A0A8C0Q0J1	C5H17orf49	Chromosome 5 C17orf49 homolog OS=Canis lupus familiaris OX=9615 GN=C5H17orf49 PE=4 SV=1	14.019	138	By MS/MS	1	1	10.1	25474000	3639100	0	1	4385
A0A8C0Q0M7	--	EF-hand domain family member D2 OS=Canis lupus familiaris OX=9615 PE=4 SV=1	26.709	240	By MS/MS	7	5	50	439920000	27495000	766540000	11	4462
A0A8C0Q0T0	CRYBG2	Crystallin beta-gamma domain containing 2 OS=Canis lupus familiaris OX=9615 GN=CRYBG2 PE=3 SV=1	168.19	1559	By MS/MS	1	1	0.8	24067000	304650	0	1	2616
A0A8C0Q0T8	--	Protein phosphatase 1 regulatory subunit 8 OS=Canis lupus familiaris OX=9615 PE=4 SV=1	38.505	351	By MS/MS	4	4	21.7	131080000	7710600	140580000	5	4464
A0A8C0Q0U3	PARD3	Par-3 family cell polarity regulator OS=Canis lupus familiaris OX=9615 GN=PARD3 PE=3 SV=1	152.67	1364	By MS/MS	5	5	4.9	18079000	225990	29326000	4	2038
A0A8C0Q0V3	CDC123	Cell division cycle protein 123 homolog OS=Canis lupus familiaris OX=9615 GN=CDC123 PE=3 SV=1	38.791	334	By MS/MS	4	4	18	99812000	5253300	118080000	6	4466
A0A8C0Q1A0	MYL12B	Myosin light chain 12B OS=Canis lupus familiaris OX=9615 GN=MYL12B PE=4 SV=1	19.793	172	By matching	7	0	50.6	0	0	0	0	4476
A0A8C0Q1D3	DAAM1	Dishevelled associated activator of morphogenesis 1 OS=Canis lupus familiaris OX=9615 GN=DAAM1 PE=4 SV=1	114.83	1006	By MS/MS	1	1	0.9	3997800	61505	0	1	525
A0A8C0Q1M0	--	ATP synthase subunit e, mitochondrial OS=Canis lupus familiaris OX=9615 PE=3 SV=1	8.0182	69	By MS/MS	2	2	36.2	237350000	59337000	203950000	6	390
A0A8C0Q1M8	HSD17B4	Hydroxysteroid 17-beta dehydrogenase 4 OS=Canis lupus familiaris OX=9615 GN=HSD17B4 PE=4 SV=1	79.689	737	By MS/MS	10	10	22.1	639580000	15599000	604180000	12	4483
A0A8C0Q1U5	FNBP1L	Formin-binding protein 1-like OS=Canis lupus familiaris OX=9615 GN=FNBP1L PE=3 SV=1	63.629	547	By MS/MS	1	1	2	0	0	0	1	2113
A0A8C0Q1V4	--	Conserved oligomeric Golgi complex subunit 7 OS=Canis lupus familiaris OX=9615 PE=3 SV=1	82.417	736	By MS/MS	7	7	13.6	92117000	2193300	128990000	6	3113
A0A8C0Q1W7	DLGAP1	DLG associated protein 1 OS=Canis lupus familiaris OX=9615 GN=DLGAP1 PE=3 SV=1	71.757	646	By MS/MS	1	1	1.2	17396000	543630	0	1	1747
A0A8C0Q1W8	PDXDC1	Pyridoxal dependent decarboxylase domain containing 1 OS=Canis lupus familiaris OX=9615 GN=PDXDC1 PE=4 SV=1	105.87	968	By MS/MS	4	4	8.8	266460000	5124300	310390000	5	2808
A0A8C0Q1Z7	SCYL3	SCY1 like pseudokinase 3 OS=Canis lupus familiaris OX=9615 GN=SCYL3 PE=4 SV=1	72.491	652	By MS/MS	2	2	3.7	47202000	1348600	44664000	2	3952
A0A8C0Q2I1	--	Sterol carrier protein 2 OS=Canis lupus familiaris OX=9615 PE=3 SV=1	58.743	545	By MS/MS	11	11	23.7	838140000	25398000	899920000	11	943
A0A8C0Q2Q8	--	EFR3 homolog A OS=Canis lupus familiaris OX=9615 PE=4 SV=1	88.378	782	By MS/MS	2	2	4.9	19450000	405210	37692000	1	2696
A0A8C0Q3P9	--	alpha-1,2-Mannosidase OS=Canis lupus familiaris OX=9615 PE=3 SV=1	106.15	949	By MS/MS	3	3	4.7	22156000	461580	43035000	3	663
A0A8C0Q3Q3	--	Vacuolar protein sorting 13 homolog D OS=Canis lupus familiaris OX=9615 PE=3 SV=1	454.21	4052	By MS/MS	2	2	0.4	3174400	13683	0	1	2711
A0A8C0Q3Z0	SPAG7	Sperm-associated antigen 7 OS=Canis lupus familiaris OX=9615 GN=SPAG7 PE=4 SV=1	26.096	227	By MS/MS	3	3	25.6	82917000	5527800	79632000	3	4522
A0A8C0Q4E5	KTN1	Kinectin 1 OS=Canis lupus familiaris OX=9615 GN=KTN1 PE=4 SV=1	142.52	1232	By MS/MS	40	1	38.7	0	0	0	0	632
A0A8C0Q4L4	--	Myosin phosphatase Rho interacting protein OS=Canis lupus familiaris OX=9615 PE=4 SV=1	130.42	1150	By MS/MS	9	8	11.7	99555000	1442800	67446000	8	618
A0A8C0Q4P0	ACTN2	Actinin alpha 2 OS=Canis lupus familiaris OX=9615 GN=ACTN2 PE=3 SV=1	103.71	893	By MS/MS	14	1	15.6	38563000	621980	0	1	4320
A0A8C0Q4Q1	YY1	YY1 transcription factor OS=Canis lupus familiaris OX=9615 GN=YY1 PE=3 SV=1	44.238	410	By MS/MS	2	2	9.3	27452000	1372600	0	2	4532
A0A8C0Q4R0	MYDGF	Myeloid derived growth factor OS=Canis lupus familiaris OX=9615 GN=MYDGF PE=4 SV=1	18.77	173	By MS/MS	3	3	21.4	27828000	2319000	42128000	3	4533
A0A8C0Q4V6	LASP1	LIM and SH3 domain protein 1 OS=Canis lupus familiaris OX=9615 GN=LASP1 PE=4 SV=1	28.649	250	By MS/MS	8	8	34.4	2935400000	195700000	3025900000	12	1063
A0A8C0Q4Y8	--	RUN and FYVE domain containing 3 OS=Canis lupus familiaris OX=9615 PE=4 SV=1	106.08	986	By matching	1	1	1.3	6478100	93885	0	0	2747
A0A8C0Q4Z2	AFTPH	Aftiphilin OS=Canis lupus familiaris OX=9615 GN=AFTPH PE=4 SV=1	95.195	866	By MS/MS	4	4	6.9	27231000	648350	24247000	3	2913
A0A8C0Q4Z8	AP3M1	Adaptor related protein complex 3 subunit mu 1 OS=Canis lupus familiaris OX=9615 GN=AP3M1 PE=3 SV=1	46.939	418	By MS/MS	2	2	7.7	88452000	3685500	130900000	2	4536
A0A8C0Q5A3	--	Poly(A)-specific ribonuclease PARN OS=Canis lupus familiaris OX=9615 PE=3 SV=1	82.627	724	By MS/MS	1	1	1.7	3586500	87476	0	1	2526
A0A8C0Q5G0	UBE2Z	Ubiquitin conjugating enzyme E2 Z OS=Canis lupus familiaris OX=9615 GN=UBE2Z PE=4 SV=1	38.238	354	By MS/MS	3	3	10.5	49109000	3273900	33015000	6	4547
A0A8C0Q5G9	LSM6	LSM6 homolog, U6 small nuclear RNA and mRNA degradation associated OS=Canis lupus familiaris OX=9615 GN=LSM6 PE=3 SV=1	9.1275	80	By MS/MS	1	1	13.8	146250000	29251000	0	1	4548
A0A8C0Q5I8	--	TRMT1-like protein OS=Canis lupus familiaris OX=9615 PE=3 SV=1	76.898	690	By MS/MS	4	4	6.8	34466000	749250	51679000	2	700
A0A8C0Q5M8	--	Tripartite motif containing 28 OS=Canis lupus familiaris OX=9615 PE=4 SV=1	86.563	813	By MS/MS	13	1	34.4	1529200000	41330000	1423000000	20	4550
A0A8C0Q5Y6	DGKA	Diacylglycerol kinase OS=Canis lupus familiaris OX=9615 GN=DGKA PE=3 SV=1	82.502	734	By MS/MS	11	10	21	452370000	9834100	504670000	14	2887
A0A8C0Q6B5	--	60S ribosomal protein L3 OS=Canis lupus familiaris OX=9615 PE=3 SV=1	43.466	384	By MS/MS	8	8	22.4	1251200000	65853000	1452500000	13	2294
A0A8C0Q6B9	TM9SF1	Transmembrane 9 superfamily member OS=Canis lupus familiaris OX=9615 GN=TM9SF1 PE=3 SV=1	69.152	606	By MS/MS	2	2	3.6	31927000	1277100	0	4	4559
A0A8C0Q6H1	GK5	Putative glycerol kinase 5 OS=Canis lupus familiaris OX=9615 GN=GK5 PE=3 SV=1	54.875	489	By MS/MS	2	2	8.4	29610000	1021000	32035000	3	1149
A0A8C0Q6J6	--	DNA replication licensing factor MCM3 OS=Canis lupus familiaris OX=9615 PE=3 SV=1	92.016	816	By MS/MS	20	20	37.6	1129600000	20919000	982020000	24	3042
A0A8C0Q6V1	FAM135A	Family with sequence similarity 135 member A OS=Canis lupus familiaris OX=9615 GN=FAM135A PE=3 SV=1	173.07	1543	By MS/MS	3	3	3.4	16079000	214390	11194000	2	3183
A0A8C0Q6X1	--	Bms1-type G domain-containing protein OS=Canis lupus familiaris OX=9615 PE=4 SV=1	90.162	784	By MS/MS	7	7	12.2	201190000	5917200	295070000	7	4490
A0A8C0Q6X7	IPO11	Importin 11 OS=Canis lupus familiaris OX=9615 GN=IPO11 PE=4 SV=1	106.26	922	By MS/MS	8	8	11.4	158750000	3451200	152630000	6	4346
A0A8C0Q7D0	--	Tr-type G domain-containing protein OS=Canis lupus familiaris OX=9615 PE=3 SV=1	50.03	462	By matching	8	0	25.1	0	0	0	0	4579
A0A8C0Q7G1	--	Phosphoserine aminotransferase OS=Canis lupus familiaris OX=9615 PE=3 SV=1	40.507	370	By MS/MS	5	5	13	215260000	7687700	309970000	7	4580
A0A8C0Q7G6	WDR92	Nuclear nucleic acid-binding protein C1D OS=Canis lupus familiaris OX=9615 GN=WDR92 PE=3 SV=1	48.829	433	By MS/MS	4	0	15.2	38513000	1426400	44192000	3	4581
A0A8C0Q7G9	--	Synaptogyrin 1 OS=Canis lupus familiaris OX=9615 PE=3 SV=1	20.99	191	By MS/MS	1	1	5.2	0	0	0	1	4582
A0A8C0Q7I6	HDGFL2	HDGF like 2 OS=Canis lupus familiaris OX=9615 GN=HDGFL2 PE=3 SV=1	67.529	604	By MS/MS	5	5	15.6	185340000	5616300	190010000	6	3838
A0A8C0Q7J0	--	Nucleoporin 133 OS=Canis lupus familiaris OX=9615 PE=3 SV=1	129.14	1155	By MS/MS	12	12	15.3	2697500000	43509000	1196100000	11	4584
A0A8C0Q7T4	--	HDGF like 3 OS=Canis lupus familiaris OX=9615 PE=4 SV=1	22.619	203	By MS/MS	3	3	15.8	138350000	13835000	135140000	6	4589
A0A8C0Q7Z9	GEMIN5	Gem nuclear organelle associated protein 5 OS=Canis lupus familiaris OX=9615 GN=GEMIN5 PE=4 SV=1	157.39	1406	By matching	14	0	14.8	0	0	0	0	4592
A0A8C0Q8A0	--	RNA polymerase III subunit E OS=Canis lupus familiaris OX=9615 PE=4 SV=1	74.976	668	By MS/MS	1	1	1.8	7462600	177680	0	0	3160
A0A8C0Q8E6	GRPEL2	GrpE protein homolog OS=Canis lupus familiaris OX=9615 GN=GRPEL2 PE=3 SV=1	25.203	225	By MS/MS	1	1	6.7	0	0	0	1	887
A0A8C0Q8H3	RPS26	40S ribosomal protein S26 OS=Canis lupus familiaris OX=9615 GN=RPS26 PE=3 SV=1	13.015	115	By matching	1	1	13	125120000	20853000	0	0	4602
A0A8C0Q8H8	--	Large ribosomal subunit protein uL22m OS=Canis lupus familiaris OX=9615 PE=3 SV=1	23.544	202	By MS/MS	3	3	17.8	53913000	3369600	47888000	4	4603
A0A8C0Q8N2	--	PTPRF interacting protein alpha 1 OS=Canis lupus familiaris OX=9615 PE=3 SV=1	143.95	1277	By MS/MS	8	8	8	76859000	948880	72423000	7	3868
A0A8C0Q8R1	TCAF2	TRPM8 channel associated factor 2 OS=Canis lupus familiaris OX=9615 GN=TCAF2 PE=3 SV=1	99.616	917	By MS/MS	9	9	17.1	175380000	4740000	145040000	13	4606
A0A8C0Q8U1	NOP9	NOP9 nucleolar protein OS=Canis lupus familiaris OX=9615 GN=NOP9 PE=4 SV=1	69.346	637	By MS/MS	7	7	14.6	247820000	7288900	241720000	9	4610
A0A8C0Q8X0	PA2G4	Proliferation-associated 2G4 OS=Canis lupus familiaris OX=9615 GN=PA2G4 PE=3 SV=1	43.802	394	By MS/MS	13	13	47	2435900000	101500000	2531200000	47	4613
A0A8C0Q8X1	GNG12	Guanine nucleotide-binding protein subunit gamma OS=Canis lupus familiaris OX=9615 GN=GNG12 PE=3 SV=1	8.0242	72	By MS/MS	2	2	41.7	362180000	72436000	400280000	3	4614
A0A8C0Q9E7	HSPA14	Heat shock 70 kDa protein 14 OS=Canis lupus familiaris OX=9615 GN=HSPA14 PE=3 SV=1	51.348	474	By MS/MS	4	4	16.5	155470000	5552600	130980000	5	2408
A0A8C0Q9L4	--	Inhibitor of Bruton tyrosine kinase OS=Canis lupus familiaris OX=9615 PE=4 SV=1	151.62	1364	By matching	1	1	0.8	4079700	48568	0	0	1191
A0A8C0Q9X4	--	Methylmalonyl-CoA mutase, mitochondrial OS=Canis lupus familiaris OX=9615 PE=3 SV=1	83.202	749	By MS/MS	4	4	7.7	89514000	2237900	158400000	4	1159
A0A8C0Q9X8	IFGGC1	Interferon-inducible GTPase 1-like OS=Canis lupus familiaris OX=9615 GN=IFGGC1 PE=3 SV=1	47.799	419	By MS/MS	4	4	11.7	159240000	6635200	120300000	6	374
A0A8C0Q020	TSR3	18S rRNA aminocarboxypropyltransferase OS=Canis lupus familiaris OX=9615 GN=TSR3 PE=3 SV=1	33.818	312	By MS/MS	1	1	5.4	0	0	0	1	4453
A0A8C0Q054	--	Histone-lysine N-methyltransferase OS=Canis lupus familiaris OX=9615 PE=3 SV=1	402.16	3698	By MS/MS	4	4	2.2	21085000	113970	0	3	1300
A0A8C0Q070	CANT1	Galectin-3-binding protein OS=Canis lupus familiaris OX=9615 GN=CANT1 PE=4 SV=1	89.848	814	By MS/MS	6	5	11.1	200660000	4095000	177210000	5	4457
A0A8C0Q119	VCL	Vinculin OS=Canis lupus familiaris OX=9615 GN=VCL PE=3 SV=1	116.71	1066	By MS/MS	26	26	32.5	6980500000	81168000	6796300000	40	4471
A0A8C0Q148	--	Mitochondrial rRNA methyltransferase 3 OS=Canis lupus familiaris OX=9615 PE=4 SV=1	47.144	421	By matching	1	1	2.1	6147200	227670	0	0	1099
A0A8C0Q185	--	Guanine nucleotide-binding protein G(q) subunit alpha OS=Canis lupus familiaris OX=9615 PE=3 SV=1	68.541	586	By MS/MS	1	0	2.2	26757000	704130	0	1	4360
A0A8C0Q301	ACTG1	ACTG protein OS=Canis lupus familiaris OX=9615 GN=ACTG1 PE=3 SV=1	41.792	375	By MS/MS	18	1	62.7	57838000000	2514700000	51173000000	87	4505
A0A8C0Q310	--	Milk fat globule-EGF factor 8 protein OS=Canis lupus familiaris OX=9615 PE=4 SV=1	45.229	404	By MS/MS	6	6	17.1	74671000	3111300	65373000	6	1030
A0A8C0Q319	AGRN	Agrin OS=Canis lupus familiaris OX=9615 GN=AGRN PE=4 SV=1	221.95	2096	By MS/MS	4	4	2.7	44944000	436350	55347000	4	1388
A0A8C0Q401	ZSWIM8	Zinc finger SWIM-type containing 8 OS=Canis lupus familiaris OX=9615 GN=ZSWIM8 PE=4 SV=1	192.95	1796	By MS/MS	3	3	3.7	8111500	91140	0	2	1693
A0A8C0Q451	PLAA	Phospholipase A2 activating protein OS=Canis lupus familiaris OX=9615 GN=PLAA PE=3 SV=1	84.846	772	By MS/MS	12	12	19.7	325600000	6512000	226950000	10	2048
A0A8C0Q454	--	non-specific serine/threonine protein kinase OS=Canis lupus familiaris OX=9615 PE=3 SV=1	276.26	2586	By MS/MS	2	2	0.9	10326000	66194	53190000	2	698
A0A8C0Q608	ARL6IP1	non-specific serine/threonine protein kinase OS=Canis lupus familiaris OX=9615 GN=ARL6IP1 PE=3 SV=1	426.88	3800	By MS/MS	4	4	1.4	32516000	165060	62991000	4	4554
A0A8C0Q770	--	Stathmin OS=Canis lupus familiaris OX=9615 PE=3 SV=1	17.231	148	By MS/MS	4	2	26.4	195410000	19541000	134320000	10	2651
A0A8C0Q790	--	E3 ubiquitin-protein ligase KCMF1 OS=Canis lupus familiaris OX=9615 PE=3 SV=1	41.814	380	By matching	2	2	7.9	103330000	5740500	98201000	0	2411
A0A8C0Q803	GGCX	Vitamin K-dependent gamma-carboxylase OS=Canis lupus familiaris OX=9615 GN=GGCX PE=4 SV=1	81.761	708	By MS/MS	4	4	6.8	188720000	6507600	238160000	6	1915
A0A8C0Q851	VAPA	VAMP associated protein A OS=Canis lupus familiaris OX=9615 GN=VAPA PE=4 SV=1	43.175	386	By MS/MS	4	0	12.4	76503000	2942400	101090000	6	4595
A0A8C0Q860	ARHGEF16	Rho guanine nucleotide exchange factor 16 OS=Canis lupus familiaris OX=9615 GN=ARHGEF16 PE=4 SV=1	80.369	716	By MS/MS	3	3	4.9	28841000	721030	22231000	4	678
A0A8C0Q909	--	Hepatocellular carcinoma-associated antigen 59 OS=Canis lupus familiaris OX=9615 PE=3 SV=1	29.817	255	By MS/MS	3	3	13.3	64690000	4312700	64762000	4	4617
A0A8C0Q930	--	Tubulin folding cofactor C OS=Canis lupus familiaris OX=9615 PE=3 SV=1	42.567	388	By MS/MS	3	3	13.1	64201000	2791300	51706000	2	4620
A0A8C0Q988	UGP2	UTP--glucose-1-phosphate uridylyltransferase OS=Canis lupus familiaris OX=9615 GN=UGP2 PE=3 SV=1	52.243	466	By matching	8	0	24.9	0	0	0	0	4623
A0A8C0QA04	LMCD1	LIM and cysteine rich domains 1 OS=Canis lupus familiaris OX=9615 GN=LMCD1 PE=4 SV=1	28.516	251	By MS/MS	2	2	13.1	7961500	419020	0	2	1858
A0A8C0QA20	DIS3	DIS3 homolog, exosome endoribonuclease and 3-5 exoribonuclease OS=Canis lupus familiaris OX=9615 GN=DIS3 PE=3 SV=1	103.13	905	By MS/MS	14	14	22.4	320980000	6056200	333580000	15	4636
A0A8C0QA45	ADD1	Adducin 1 OS=Canis lupus familiaris OX=9615 GN=ADD1 PE=3 SV=1	69.577	631	By MS/MS	2	2	4.8	25296000	790500	24335000	2	777
A0A8C0QA74	CYFIP2	Cytoplasmic FMR1-interacting protein OS=Canis lupus familiaris OX=9615 GN=CYFIP2 PE=3 SV=1	142.45	1226	By MS/MS	6	1	6.6	75414000	1005500	0	1	1850
A0A8C0QA81	--	Sodium/hydrogen exchanger OS=Canis lupus familiaris OX=9615 PE=3 SV=1	90.897	815	By MS/MS	1	1	1.3	6327800	204120	0	1	2255
A0A8C0QAK9	--	phosphoserine phosphatase OS=Canis lupus familiaris OX=9615 PE=3 SV=1	23.4	211	By MS/MS	2	2	12.3	91704000	6550300	82679000	3	509
A0A8C0QAL6	MAP2K2	Mitogen-activated protein kinase kinase 2 OS=Canis lupus familiaris OX=9615 GN=MAP2K2 PE=3 SV=1	44.338	399	By MS/MS	5	3	15	4629800	201300	0	2	242
A0A8C0QAT8	--	Voltage-dependent anion-selective channel protein 3 OS=Canis lupus familiaris OX=9615 PE=3 SV=1	29.179	269	By MS/MS	3	3	14.9	512540000	34170000	946630000	4	3503
A0A8C0QAU4	TPR	Nucleoprotein TPR OS=Canis lupus familiaris OX=9615 GN=TPR PE=3 SV=1	263.69	2329	By MS/MS	35	0	17.3	1449900000	10283000	1287600000	36	4645
A0A8C0QAZ7	--	UBX domain protein 6 OS=Canis lupus familiaris OX=9615 PE=4 SV=1	49.335	441	By MS/MS	2	2	5.7	11771000	511790	15484000	2	4131
A0A8C0QB01	--	VPS37C subunit of ESCRT-I OS=Canis lupus familiaris OX=9615 PE=3 SV=1	38.595	355	By MS/MS	1	1	3.4	12659000	904190	0	1	3485
A0A8C0QB09	--	NADH dehydrogenase [ubiquinone] iron-sulfur protein 7, mitochondrial OS=Canis lupus familiaris OX=9615 PE=3 SV=1	21.934	199	By MS/MS	1	1	7	699350000	58279000	0	1	2939
A0A8C0QB70	RPL5	Ribosomal protein L5 OS=Canis lupus familiaris OX=9615 GN=RPL5 PE=3 SV=1	34.258	296	By MS/MS	5	1	30.7	11870000	698240	0	4	1753
A0A8C0QBE5	--	Kelch repeat and BTB domain containing 2 OS=Canis lupus familiaris OX=9615 PE=4 SV=1	71.081	621	By MS/MS	2	2	4	24001000	727310	41440000	1	2157
A0A8C0QBL1	UTP3	UTP3 small subunit processome component OS=Canis lupus familiaris OX=9615 GN=UTP3 PE=3 SV=1	53.832	476	By MS/MS	4	4	10.5	99635000	4981800	98066000	2	4654
A0A8C0QBV2	APBA3	Amyloid beta precursor protein binding family A member 3 OS=Canis lupus familiaris OX=9615 GN=APBA3 PE=4 SV=1	61.031	575	By MS/MS	1	1	1.9	51675000	2583700	0	1	1514
A0A8C0QC16	PNO1	Partner of NOB1 homolog OS=Canis lupus familiaris OX=9615 GN=PNO1 PE=4 SV=1	27.828	254	By MS/MS	1	1	5.5	33462000	2091400	0	3	4661
A0A8C0QC20	TJP3	Tight junction protein ZO-3 OS=Canis lupus familiaris OX=9615 GN=TJP3 PE=4 SV=1	99.957	911	By MS/MS	2	2	3.6	33625000	686220	74419000	4	1221
A0A8C0QC25	NFX1	Nuclear transcription factor, X-box binding 1 OS=Canis lupus familiaris OX=9615 GN=NFX1 PE=3 SV=1	113.04	1012	By matching	1	1	1.3	2184400	34131	0	0	1280
A0A8C0QC27	--	Deoxynucleoside kinase domain-containing protein OS=Canis lupus familiaris OX=9615 PE=4 SV=1	63.405	585	By MS/MS	1	1	2.6	113970000	3256200	0	1	4662
A0A8C0QC85	--	Protein odr-4 homolog OS=Canis lupus familiaris OX=9615 PE=3 SV=1	47.862	423	By MS/MS	4	4	13.7	79921000	3805700	78282000	5	415
A0A8C0QCI3	GFPT1	glutamine--fructose-6-phosphate transaminase (isomerizing) OS=Canis lupus familiaris OX=9615 GN=GFPT1 PE=4 SV=1	77.875	692	By MS/MS	15	15	31.9	701400000	14923000	555040000	23	3674
A0A8C0QCP1	--	receptor protein-tyrosine kinase OS=Canis lupus familiaris OX=9615 PE=4 SV=1	168.12	1554	By MS/MS	9	8	8	110840000	1245400	160660000	9	1238
A0A8C0QCZ8	EPN1	Epsin 1 OS=Canis lupus familiaris OX=9615 GN=EPN1 PE=3 SV=1	56.956	543	By MS/MS	3	2	7.9	67629000	4508600	82744000	3	484
A0A8C0QD05	--	Connector enhancer of kinase suppressor of Ras 1 OS=Canis lupus familiaris OX=9615 PE=4 SV=1	75.366	679	By MS/MS	2	2	3.7	5993400	214050	0	2	2673
A0A8C0QDA9	TMSB10	Thymosin beta OS=Canis lupus familiaris OX=9615 GN=TMSB10 PE=3 SV=1	5.0256	44	By MS/MS	2	2	59.1	6473200000	1618300000	0	6	4675
A0A8C0QDE1	--	Formin binding protein 1 OS=Canis lupus familiaris OX=9615 PE=4 SV=1	75.799	660	By MS/MS	2	2	2.7	12274000	314720	14007000	2	4545
A0A8C0QDH1	DIAPH3	Diaphanous related formin 3 OS=Canis lupus familiaris OX=9615 GN=DIAPH3 PE=4 SV=1	131.17	1145	By MS/MS	4	4	4.2	43118000	615970	120950000	4	4539
A0A8C0QDH8	--	Ral GEF with PH domain and SH3 binding motif 2 OS=Canis lupus familiaris OX=9615 PE=4 SV=1	61.212	547	By matching	1	1	2.2	18932000	610700	0	0	778
A0A8C0QDL4	SELENOF	Selenoprotein F/M domain-containing protein OS=Canis lupus familiaris OX=9615 GN=SELENOF PE=3 SV=1	18.168	164	By MS/MS	2	2	17.7	37718000	4190900	0	1	3101
A0A8C0QDP1	IKBIP	IKBKB interacting protein OS=Canis lupus familiaris OX=9615 GN=IKBIP PE=4 SV=1	43.983	383	By matching	1	1	3.4	25465000	979400	0	0	4679
A0A8C0QDR9	NOP14	NOP14 nucleolar protein OS=Canis lupus familiaris OX=9615 GN=NOP14 PE=3 SV=1	97.339	854	By MS/MS	2	2	2.9	107290000	2063300	72720000	0	693
A0A8C0QDU0	U2SURP	U2 snRNP associated SURP domain containing OS=Canis lupus familiaris OX=9615 GN=U2SURP PE=4 SV=1	111.55	970	By MS/MS	8	8	10	167560000	3565100	167110000	9	4682
A0A8C0QDX9	FXR2	FMR1 autosomal homolog 2 OS=Canis lupus familiaris OX=9615 GN=FXR2 PE=3 SV=1	74.176	672	By MS/MS	5	5	8.9	94919000	2260000	73733000	5	2702
A0A8C0QDY9	ITSN2	Intersectin 2 OS=Canis lupus familiaris OX=9615 GN=ITSN2 PE=4 SV=1	173.74	1527	By MS/MS	5	4	3.4	99934000	1204000	50169000	4	2949
A0A8C0QED5	TPBG	Trophoblast glycoprotein OS=Canis lupus familiaris OX=9615 GN=TPBG PE=4 SV=1	45.695	420	By MS/MS	2	2	4	73512000	3341400	74580000	2	4688
A0A8C0QEE7	SPTLC1	Serine palmitoyltransferase long chain base subunit 1 OS=Canis lupus familiaris OX=9615 GN=SPTLC1 PE=4 SV=1	48.721	437	By MS/MS	6	6	17.8	154960000	7043600	160460000	10	1596
A0A8C0QEG7	FBXO6	F-box protein 6 OS=Canis lupus familiaris OX=9615 GN=FBXO6 PE=4 SV=1	32.675	284	By MS/MS	3	3	12.7	18694000	890190	53979000	2	2897
A0A8C0QEL7	GPAT4	Glycerol-3-phosphate acyltransferase 4 OS=Canis lupus familiaris OX=9615 GN=GPAT4 PE=3 SV=1	47.803	417	By MS/MS	6	4	16.5	42304000	1762700	26572000	4	4689
A0A8C0QEN7	--	Serine/threonine-protein phosphatase 2A 56 kDa regulatory subunit OS=Canis lupus familiaris OX=9615 PE=3 SV=1	50.968	437	By MS/MS	3	3	9.4	131770000	6275000	194610000	2	3718
A0A8C0QEP7	RASAL2	RAS protein activator like 2 OS=Canis lupus familiaris OX=9615 GN=RASAL2 PE=4 SV=1	172.86	1548	By MS/MS	5	0	4.1	42253000	418340	91475000	7	881
A0A8C0QEU8	--	LPS responsive beige-like anchor protein OS=Canis lupus familiaris OX=9615 PE=4 SV=1	319.66	2868	By MS/MS	16	15	8.2	198740000	1316200	204020000	19	4671
A0A8C0QEW1	RAB3IP	RAB3A interacting protein OS=Canis lupus familiaris OX=9615 GN=RAB3IP PE=3 SV=1	71.969	652	By MS/MS	1	1	1.8	8733000	264640	0	1	1294
A0A8C0QEY6	ZCCHC10	Zinc finger CCHC-type containing 10 OS=Canis lupus familiaris OX=9615 GN=ZCCHC10 PE=4 SV=1	18.583	171	By MS/MS	1	1	8.8	13262000	3315500	0	0	1975
A0A8C0QF43	--	Nuclear receptor coactivator 3 OS=Canis lupus familiaris OX=9615 PE=3 SV=1	151.02	1382	By MS/MS	1	1	1	0	0	0	1	4694
A0A8C0QF85	PPP6R3	Protein phosphatase 6 regulatory subunit 3 OS=Canis lupus familiaris OX=9615 GN=PPP6R3 PE=3 SV=1	94.684	844	By MS/MS	8	8	12.4	235490000	5119300	169520000	9	3678
A0A8C0QFD6	DDB1	DNA damage-binding protein 1 OS=Canis lupus familiaris OX=9615 GN=DDB1 PE=3 SV=1	126.95	1140	By MS/MS	10	10	13	457450000	7887100	422160000	15	4698
A0A8C0QFD7	SAR1B	Secretion associated Ras related GTPase 1B OS=Canis lupus familiaris OX=9615 GN=SAR1B PE=3 SV=1	22.423	198	By MS/MS	5	3	29.8	300210000	27292000	364990000	9	4699
A0A8C0QFE7	PWP1	PWP1 homolog, endonuclein OS=Canis lupus familiaris OX=9615 GN=PWP1 PE=4 SV=1	55.858	500	By MS/MS	3	3	9.4	98865000	3954600	99846000	4	4701
A0A8C0QFF9	--	Choline transporter-like protein OS=Canis lupus familiaris OX=9615 PE=3 SV=1	72.815	651	By MS/MS	2	2	4.5	43676000	1408900	70870000	1	2765
A0A8C0QFJ5	LETM1	Mitochondrial proton/calcium exchanger protein OS=Canis lupus familiaris OX=9615 GN=LETM1 PE=3 SV=1	83.237	741	By MS/MS	12	12	18.6	452150000	10276000	436720000	16	4702
A0A8C0QFQ6	PCNA	Proliferating cell nuclear antigen OS=Canis lupus familiaris OX=9615 GN=PCNA PE=3 SV=1	28.779	261	By MS/MS	7	7	36.4	3563500000	197970000	3473400000	12	4703
A0A8C0QFV5	--	Rho guanine nucleotide exchange factor 28 OS=Canis lupus familiaris OX=9615 PE=4 SV=1	141.51	1264	By MS/MS	4	4	6.3	55247000	824580	42239000	5	395
A0A8C0QFY3	TIA1	TIA1 cytotoxic granule associated RNA binding protein OS=Canis lupus familiaris OX=9615 GN=TIA1 PE=4 SV=1	42.916	386	By MS/MS	5	3	22.5	432240000	24013000	457620000	7	3528
A0A8C0QFZ2	CSNK2A2	Casein kinase 2 alpha 2 OS=Canis lupus familiaris OX=9615 GN=CSNK2A2 PE=3 SV=1	40.235	343	By MS/MS	2	2	7.6	59914000	2853000	68336000	2	913
A0A8C0QG16	--	Rho guanine nucleotide exchange factor 10 OS=Canis lupus familiaris OX=9615 PE=4 SV=1	134.73	1224	By MS/MS	7	7	8.8	69716000	1291000	43085000	7	4705
A0A8C0QG54	--	Zinc finger protein 326 OS=Canis lupus familiaris OX=9615 PE=3 SV=1	62.273	558	By MS/MS	12	12	31.2	397710000	12052000	387280000	14	1572
A0A8C0QG63	--	GDP-Man:Man(3)GlcNAc(2)-PP-Dol alpha-1,2-mannosyltransferase OS=Canis lupus familiaris OX=9615 PE=3 SV=1	72.856	667	By MS/MS	3	3	3.9	40205000	1218300	41523000	3	4708
A0A8C0QG89	CNPY3	Canopy FGF signaling regulator 3 OS=Canis lupus familiaris OX=9615 GN=CNPY3 PE=4 SV=1	31.125	279	By MS/MS	2	2	11.1	27800000	1853300	0	2	4709
A0A8C0QGB4	KIF3C	Kinesin-like protein OS=Canis lupus familiaris OX=9615 GN=KIF3C PE=3 SV=1	85.557	760	By MS/MS	5	3	8	17722000	369200	17600000	5	999
A0A8C0QGC6	DHRS1	Dehydrogenase/reductase 1 OS=Canis lupus familiaris OX=9615 GN=DHRS1 PE=4 SV=1	33.833	312	By MS/MS	3	3	14.4	29814000	1656400	35766000	2	4710
A0A8C0QGD7	LSM8	U6 snRNA-associated Sm-like protein LSm8 OS=Canis lupus familiaris OX=9615 GN=LSM8 PE=3 SV=1	10.403	96	By MS/MS	1	1	10.4	117750000	16821000	0	1	4712
A0A8C0QGG1	--	Aprataxin and PNKP like factor OS=Canis lupus familiaris OX=9615 PE=4 SV=1	31.064	278	By MS/MS	1	1	5.8	0	0	0	1	3698
A0A8C0QGH7	--	Fatty acid synthase OS=Canis lupus familiaris OX=9615 PE=4 SV=1	273.46	2514	By MS/MS	63	63	39.8	11118000000	84231000	11453000000	114	4714
A0A8C0QGP9	TRIM17	RING-type E3 ubiquitin transferase OS=Canis lupus familiaris OX=9615 GN=TRIM17 PE=4 SV=1	79.053	692	By MS/MS	3	3	5.8	15500000	344450	16850000	2	4716
A0A8C0QGU9	--	Origin recognition complex subunit 1 OS=Canis lupus familiaris OX=9615 PE=3 SV=1	91.669	813	By MS/MS	1	1	1.5	6536400	130730	0	1	2280
A0A8C0QGX6	DPYSL3	Dihydropyrimidinase like 3 OS=Canis lupus familiaris OX=9615 GN=DPYSL3 PE=3 SV=1	74.287	691	By matching	17	0	40.4	0	0	0	0	4719
A0A8C0QH12	--	Family with sequence similarity 193 member A OS=Canis lupus familiaris OX=9615 PE=3 SV=1	132.42	1199	By matching	1	0	0.5	0	0	0	0	402
A0A8C0QH27	PPID	Peptidylprolyl isomerase D OS=Canis lupus familiaris OX=9615 GN=PPID PE=4 SV=1	41.016	370	By MS/MS	7	7	28.1	208860000	7735400	232950000	10	1130
A0A8C0QH45	ARHGEF7	Rho guanine nucleotide exchange factor 7 OS=Canis lupus familiaris OX=9615 GN=ARHGEF7 PE=4 SV=1	138.03	1267	By MS/MS	6	6	6.1	54380000	715520	49080000	4	3959
A0A8C0QH95	IRF2BP1	Interferon regulatory factor 2 binding protein 1 OS=Canis lupus familiaris OX=9615 GN=IRF2BP1 PE=3 SV=1	61.643	584	By MS/MS	1	1	2.6	2648000	69684	0	1	4724
A0A8C0QHA4	--	Rho guanine nucleotide exchange factor 1 OS=Canis lupus familiaris OX=9615 PE=4 SV=1	99.211	883	By MS/MS	10	0	14.8	385010000	7700300	362780000	11	4683
A0A8C0QHB8	ATR	Serine/threonine-protein kinase ATR OS=Canis lupus familiaris OX=9615 GN=ATR PE=3 SV=1	289.06	2528	By MS/MS	2	2	1	11523000	75314	0	1	1230
A0A8C0QHL4	--	Ubiquitin-fold modifier 1 OS=Canis lupus familiaris OX=9615 PE=3 SV=1	9.1175	85	By MS/MS	3	3	58.8	563090000	112620000	476170000	4	2986
A0A8C0QHV0	MUL1	RING-type E3 ubiquitin transferase OS=Canis lupus familiaris OX=9615 GN=MUL1 PE=4 SV=1	39.932	352	By matching	2	2	6	28053000	1275100	23695000	0	4728
A0A8C0QI29	HADHA	enoyl-CoA hydratase OS=Canis lupus familiaris OX=9615 GN=HADHA PE=3 SV=1	77.125	708	By MS/MS	18	18	39.1	3950600000	94063000	3504300000	35	1165
A0A8C0QI36	PCM1	Pericentriolar material 1 OS=Canis lupus familiaris OX=9615 GN=PCM1 PE=4 SV=1	238.05	2113	By MS/MS	2	2	0.9	12807000	120820	115750000	2	3395
A0A8C0QI65	NUB1	Negative regulator of ubiquitin like proteins 1 OS=Canis lupus familiaris OX=9615 GN=NUB1 PE=4 SV=1	71.786	625	By MS/MS	9	9	17.4	138060000	4060600	165490000	10	4734
A0A8C0QIL2	--	G2 and S-phase expressed 1 OS=Canis lupus familiaris OX=9615 PE=4 SV=1	75.386	707	By MS/MS	1	1	3	15251000	346610	0	2	1604
A0A8C0QIR3	HADHB	Hydroxyacyl-CoA dehydrogenase trifunctional multienzyme complex subunit beta OS=Canis lupus familiaris OX=9615 GN=HADHB PE=3 SV=1	51.229	475	By MS/MS	5	5	15.6	1010000000	34829000	1181600000	9	4740
A0A8C0QJ80	VKORC1L1	vitamin-K-epoxide reductase (warfarin-sensitive) OS=Canis lupus familiaris OX=9615 GN=VKORC1L1 PE=3 SV=1	39.606	380	By MS/MS	2	2	5.5	160970000	8943000	158520000	2	474
A0A8C0QJA2	--	Tensin 3 OS=Canis lupus familiaris OX=9615 PE=3 SV=1	183.7	1725	By MS/MS	4	4	5	71566000	917510	87241000	5	4667
A0A8C0QJD0	--	Mitochondrial ribosomal protein S9 OS=Canis lupus familiaris OX=9615 PE=3 SV=1	43.209	370	By MS/MS	5	5	19.2	80543000	2876500	55775000	3	4697
A0A8C0QJG2	--	Large ribosomal subunit protein mL54 OS=Canis lupus familiaris OX=9615 PE=3 SV=1	15.855	137	By MS/MS	1	1	6.6	1311100	163890	0	1	1041
A0A8C0QJM0	ITGA1	Integrin subunit alpha 1 OS=Canis lupus familiaris OX=9615 GN=ITGA1 PE=3 SV=1	118.89	1073	By MS/MS	1	1	1.1	17939000	338470	0	1	394
A0A8C0QJM9	CAVIN1	Caveolae associated protein 1 OS=Canis lupus familiaris OX=9615 GN=CAVIN1 PE=3 SV=1	26.995	245	By MS/MS	5	1	29.4	20414000	1200800	0	1	4747
A0A8C0QJN9	LIPE	Hormone-sensitive lipase OS=Canis lupus familiaris OX=9615 GN=LIPE PE=3 SV=1	82.344	759	By MS/MS	4	4	8.7	26108000	543920	31328000	2	1164
A0A8C0QJQ1	ARF1	ADP-ribosylation factor OS=Canis lupus familiaris OX=9615 GN=ARF1 PE=3 SV=1	20.697	181	By MS/MS	9	1	51.9	2039900000	185440000	1719800000	48	2678
A0A8C0QK16	--	Protein phosphatase 4 regulatory subunit 1 OS=Canis lupus familiaris OX=9615 PE=4 SV=1	106.74	948	By MS/MS	9	9	15.7	116780000	2203500	264020000	5	1112
A0A8C0QK32	RNASEH2B	Ribonuclease H2 subunit B OS=Canis lupus familiaris OX=9615 GN=RNASEH2B PE=3 SV=1	28.486	250	By MS/MS	1	1	3.6	4821400	370880	0	1	3059
A0A8C0QKG0	--	Guided entry of tail-anchored proteins factor 4 OS=Canis lupus familiaris OX=9615 PE=3 SV=1	36.322	325	By MS/MS	2	2	7.1	41554000	2597100	62252000	3	4749
A0A8C0QKP0	--	BCL2 like 15 OS=Canis lupus familiaris OX=9615 PE=4 SV=1	9.784	88	By MS/MS	1	1	17	13358000	2226300	0	3	4113
A0A8C0QKX4	ST3GAL1	ST3 beta-galactoside alpha-2,3-sialyltransferase 1 OS=Canis lupus familiaris OX=9615 GN=ST3GAL1 PE=3 SV=1	35.903	311	By MS/MS	2	2	7.1	11904000	626500	0	2	3107
A0A8C0QL42	--	TBC1 domain family member 9B OS=Canis lupus familiaris OX=9615 PE=4 SV=1	138.45	1235	By MS/MS	3	3	3.6	64438000	1074000	55317000	2	1382
A0A8C0QL93	--	Membrane palmitoylated protein 6 OS=Canis lupus familiaris OX=9615 PE=3 SV=1	84.355	763	By MS/MS	1	1	1.4	23037000	460740	39695000	1	952
A0A8C0QLT0	--	DExD/H-box helicase 60 OS=Canis lupus familiaris OX=9615 PE=4 SV=1	197.53	1706	By MS/MS	11	11	9	281780000	2658300	294980000	14	4760
A0A8C0QM00	--	CSD domain-containing protein OS=Canis lupus familiaris OX=9615 PE=4 SV=1	42.925	384	By matching	6	0	19.8	0	0	0	0	4763
A0A8C0QM52	MRPL53	Large ribosomal subunit protein mL53 OS=Canis lupus familiaris OX=9615 GN=MRPL53 PE=3 SV=1	12.054	112	By MS/MS	1	1	11.6	62199000	6911000	0	2	4767
A0A8C0QM78	RIGI	RNA helicase OS=Canis lupus familiaris OX=9615 GN=RIGI PE=3 SV=1	106.05	925	By MS/MS	22	22	28	766070000	12984000	723080000	23	361
A0A8C0QMB2	DFFA	DNA fragmentation factor subunit alpha OS=Canis lupus familiaris OX=9615 GN=DFFA PE=4 SV=1	35.511	326	By MS/MS	2	2	8	9822300	755560	15498000	2	4768
A0A8C0QMJ0	ITGA1	Protein pelota homolog OS=Canis lupus familiaris OX=9615 GN=ITGA1 PE=3 SV=1	43.371	385	By MS/MS	5	5	15.6	122360000	4706100	359000000	4	4769
A0A8C0QMM4	H3C13	Histone H3 OS=Canis lupus familiaris OX=9615 GN=H3C13 PE=3 SV=1	15.388	136	By matching	2	1	28.7	0	0	0	0	4771
A0A8C0QMU4	CSNK1D	Casein kinase 1 delta OS=Canis lupus familiaris OX=9615 GN=CSNK1D PE=3 SV=1	46.8	409	By MS/MS	4	2	11.7	65256000	2966200	73972000	4	4773
A0A8C0QMZ4	LOC100855593	Histone H2A OS=Canis lupus familiaris OX=9615 GN=LOC100855593 PE=3 SV=1	13.988	129	By matching	2	0	25.6	0	0	0	0	1113
A0A8C0QN06	VAPA	VAMP associated protein A OS=Canis lupus familiaris OX=9615 GN=VAPA PE=4 SV=1	47.872	431	By matching	4	0	11.1	0	0	0	0	4775
A0A8C0QN12	RPF2	Ribosome production factor 2 homolog OS=Canis lupus familiaris OX=9615 GN=RPF2 PE=3 SV=1	35.623	306	By MS/MS	1	1	2.6	11472000	603790	0	1	1369
A0A8C0QN20	--	ATP-dependent RNA helicase OS=Canis lupus familiaris OX=9615 PE=3 SV=1	75.206	669	By MS/MS	13	13	26.2	450530000	11856000	451470000	9	3521
A0A8C0QN38	LOC102151856	ATP synthase subunit f, mitochondrial OS=Canis lupus familiaris OX=9615 GN=LOC102151856 PE=3 SV=1	5.7198	49	By MS/MS	1	1	22.4	1264900000	421650000	0	2	1595
A0A8C0QN72	SEC24A	SEC24 homolog A, COPII coat complex component OS=Canis lupus familiaris OX=9615 GN=SEC24A PE=3 SV=1	113.24	1031	By MS/MS	4	4	4.4	136630000	3595600	143150000	2	4707
A0A8C0QNB1	--	Tetratricopeptide repeat domain 5 OS=Canis lupus familiaris OX=9615 PE=4 SV=1	46.682	423	By MS/MS	2	2	5.2	28529000	1018900	62830000	3	4777
A0A8C0QNF4	DOK1	Docking protein 1 OS=Canis lupus familiaris OX=9615 GN=DOK1 PE=3 SV=1	52.432	483	By MS/MS	6	6	25.1	124500000	4788600	67306000	7	3136
A0A8C0QNF6	NADK2	NAD kinase 2, mitochondrial OS=Canis lupus familiaris OX=9615 GN=NADK2 PE=3 SV=1	48.747	436	By MS/MS	2	2	4.6	17194000	505720	22410000	2	746
A0A8C0QNK0	RAB3A	RAB3A, member RAS oncogene family OS=Canis lupus familiaris OX=9615 GN=RAB3A PE=4 SV=1	14.052	125	By MS/MS	2	2	24.8	105130000	11682000	0	4	4779
A0A8C0QNL8	RPS3A	Small ribosomal subunit protein eS1 OS=Canis lupus familiaris OX=9615 GN=RPS3A PE=3 SV=1	30.624	270	By MS/MS	6	1	26.7	1510700000	79511000	1358000000	8	4780
A0A8C0QNY0	ANXA10	Annexin A10 OS=Canis lupus familiaris OX=9615 GN=ANXA10 PE=3 SV=1	36.31	316	By MS/MS	10	10	43.4	823430000	45746000	998080000	16	3029
A0A8C0QP08	--	G protein pathway suppressor 1 OS=Canis lupus familiaris OX=9615 PE=4 SV=1	72.619	666	By MS/MS	6	6	12.8	161280000	4135500	153410000	8	4782
A0A8C0QP29	EIF3L	Eukaryotic translation initiation factor 3 subunit L OS=Canis lupus familiaris OX=9615 GN=EIF3L PE=3 SV=1	66.696	564	By MS/MS	16	16	40.2	1839100000	57470000	1576900000	20	4783
A0A8C0QP73	--	Zinc finger and BTB domain containing 7A OS=Canis lupus familiaris OX=9615 PE=4 SV=1	61.293	586	By MS/MS	4	4	12.5	138110000	6005000	123950000	4	4785
A0A8C0QPQ7	--	HECT-type E3 ubiquitin transferase OS=Canis lupus familiaris OX=9615 PE=4 SV=1	112.09	975	By MS/MS	4	0	9.2	89704000	1601900	88141000	2	4788
A0A8C0QPR1	LARS1	leucine--tRNA ligase OS=Canis lupus familiaris OX=9615 GN=LARS1 PE=3 SV=1	139.19	1224	By MS/MS	15	15	18.1	1228000000	17797000	1212900000	19	4725
A0A8C0QQ52	APPL2	Adaptor protein, phosphotyrosine interacting with PH domain and leucine zipper 2 OS=Canis lupus familiaris OX=9615 GN=APPL2 PE=4 SV=1	68.266	609	By MS/MS	1	1	2.3	0	0	0	1	4404
A0A8C0QQ82	--	Sad1 and UNC84 domain containing 1 OS=Canis lupus familiaris OX=9615 PE=4 SV=1	103.36	928	By MS/MS	6	6	7.7	95325000	1562700	86872000	6	975
A0A8C0QQC6	--	Transforming growth factor beta receptor associated protein 1 OS=Canis lupus familiaris OX=9615 PE=4 SV=1	96.943	858	By MS/MS	1	1	1	6385000	133020	0	1	3509
A0A8C0QQT1	ABCA1	ATP binding cassette subfamily A member 1 OS=Canis lupus familiaris OX=9615 GN=ABCA1 PE=4 SV=1	244.4	2175	By MS/MS	1	1	0.6	5242100	44424	0	1	2954
A0A8C0QQZ0	CACTIN	Splicing factor Cactin OS=Canis lupus familiaris OX=9615 GN=CACTIN PE=3 SV=1	88.48	751	By MS/MS	2	2	3.1	3496000	97111	0	1	4793
A0A8C0QRC0	LOC611500	Phospholipid scramblase OS=Canis lupus familiaris OX=9615 GN=LOC611500 PE=3 SV=1	34.51	314	By MS/MS	2	2	8.6	46185000	4618500	43001000	5	1340
A0A8C0QRL7	TRIM54	CAD protein OS=Canis lupus familiaris OX=9615 GN=TRIM54 PE=3 SV=1	243.31	2225	By MS/MS	33	33	23	2374600000	20296000	2481900000	30	4799
A0A8C0QRU1	GJB3	Gap junction protein OS=Canis lupus familiaris OX=9615 GN=GJB3 PE=3 SV=1	30.763	270	By MS/MS	1	1	4.1	16554000	973770	0	1	377
A0A8C0R9A2	--	Valosin containing protein lysine methyltransferase OS=Canis lupus familiaris OX=9615 PE=4 SV=1	25.641	229	By MS/MS	2	2	10	62027000	5638800	59860000	3	4803
A0A8C0R9H0	--	Annexin OS=Canis lupus familiaris OX=9615 PE=3 SV=1	38.023	342	By MS/MS	11	0	50	777740000	33815000	0	4	4806
A0A8C0R9J3	--	Alpha-L-fucosidase OS=Canis lupus familiaris OX=9615 PE=3 SV=1	46.537	397	By MS/MS	3	3	8.3	39297000	1455400	30133000	2	4427
A0A8C0R9N6	--	X-ray repair cross complementing 3 OS=Canis lupus familiaris OX=9615 PE=4 SV=1	37.616	347	By MS/MS	1	1	2.9	3591600	163250	0	1	4811
A0A8C0R9V3	SMG5	Nonsense-mediated mRNA decay factor OS=Canis lupus familiaris OX=9615 GN=SMG5 PE=4 SV=1	108	965	By MS/MS	2	2	2.5	6188800	134540	0	2	430
A0A8C0R971	UQCRFS1	Cytochrome b-c1 complex subunit Rieske, mitochondrial OS=Canis lupus familiaris OX=9615 GN=UQCRFS1 PE=3 SV=1	29.452	274	By MS/MS	1	1	7.7	0	0	0	0	4802
A0A8C0RAA7	IQGAP1	IQ motif containing GTPase activating protein 1 OS=Canis lupus familiaris OX=9615 GN=IQGAP1 PE=4 SV=1	189.16	1657	By MS/MS	40	40	36.6	4883300000	51950000	5077500000	43	4824
A0A8C0RAF5	NINJ1	Ninjurin 1 OS=Canis lupus familiaris OX=9615 GN=NINJ1 PE=3 SV=1	16.552	151	By MS/MS	1	1	18.5	11717000	1673900	0	1	4485
A0A8C0RAM1	--	CDC42 effector protein 4 OS=Canis lupus familiaris OX=9615 PE=3 SV=1	38.267	365	By MS/MS	5	5	21.9	131470000	6573500	296440000	5	4829
A0A8C0RAM5	--	Annexin OS=Canis lupus familiaris OX=9615 PE=3 SV=1	82.899	786	By MS/MS	8	8	14.4	1893500000	51177000	1700800000	13	4830
A0A8C0RAN0	--	non-specific serine/threonine protein kinase OS=Canis lupus familiaris OX=9615 PE=4 SV=1	242.61	2320	By matching	4	1	1.9	7281400	78295	0	0	533
A0A8C0RAY8	CIB1	Calcium and integrin binding 1 OS=Canis lupus familiaris OX=9615 GN=CIB1 PE=4 SV=1	21.765	191	By MS/MS	3	3	17.3	69140000	4609300	74979000	3	4835
A0A8C0RB18	CLDN6	Claudin OS=Canis lupus familiaris OX=9615 GN=CLDN6 PE=3 SV=1	23.321	221	By MS/MS	3	2	21.3	94906000	13558000	127410000	5	4837
A0A8C0RB34	POU2F3	POU domain protein OS=Canis lupus familiaris OX=9615 GN=POU2F3 PE=3 SV=1	47.551	435	By MS/MS	2	2	6.2	39005000	1950300	43448000	2	4838
A0A8C0RB66	MAP2K3	Mitogen-activated protein kinase kinase 3 OS=Canis lupus familiaris OX=9615 GN=MAP2K3 PE=3 SV=1	39.342	347	By MS/MS	5	5	15.3	146690000	5641900	213940000	5	4841
A0A8C0RBE7	CEP192	SEH1 like nucleoporin OS=Canis lupus familiaris OX=9615 GN=CEP192 PE=4 SV=1	326.49	2954	By MS/MS	12	12	5	194970000	1181700	234400000	11	873
A0A8C0RBJ7	RPS19	Small ribosomal subunit protein eS19 OS=Canis lupus familiaris OX=9615 GN=RPS19 PE=3 SV=1	41.491	377	By MS/MS	6	6	14.6	1650000000	54999000	1607200000	11	4844
A0A8C0RC03	MARVELD2	MARVEL domain containing 2 OS=Canis lupus familiaris OX=9615 GN=MARVELD2 PE=3 SV=1	57.498	525	By MS/MS	1	1	2.1	13221000	550880	0	1	4484
A0A8C0RC87	SYMPK	Symplekin OS=Canis lupus familiaris OX=9615 GN=SYMPK PE=4 SV=1	137.77	1243	By MS/MS	12	12	15.6	233710000	3291700	243740000	13	4678
A0A8C0RCE1	--	Kelch like family member 5 OS=Canis lupus familiaris OX=9615 PE=4 SV=1	63.448	567	By MS/MS	1	1	2.5	0	0	0	1	900
A0A8C0RCF1	NANS	N-acetylneuraminate synthase OS=Canis lupus familiaris OX=9615 GN=NANS PE=4 SV=1	40.246	359	By MS/MS	6	6	24.8	133170000	7009000	251050000	12	4856
A0A8C0RCH3	--	Lysine-specific demethylase OS=Canis lupus familiaris OX=9615 PE=3 SV=1	203.85	1881	By MS/MS	9	9	7.7	189940000	1918600	186880000	5	4859
A0A8C0RCM8	USP15	Ubiquitin carboxyl-terminal hydrolase OS=Canis lupus familiaris OX=9615 GN=USP15 PE=3 SV=1	112.38	981	By MS/MS	8	7	10.4	108580000	1939000	147590000	8	4864
A0A8C0RCS5	--	Ral GTPase activating protein catalytic alpha subunit 1 OS=Canis lupus familiaris OX=9615 PE=4 SV=1	285.56	2544	By MS/MS	1	1	0.7	2479500	19836	0	1	1067
A0A8C0RCS9	--	Peroxisomal trans-2-enoyl-CoA reductase OS=Canis lupus familiaris OX=9615 PE=4 SV=1	29.319	270	By MS/MS	1	1	6.7	21806000	1677400	20993000	2	4868
A0A8C0RCU5	--	Phosphate transporter OS=Canis lupus familiaris OX=9615 PE=3 SV=1	69.691	640	By MS/MS	3	3	5.3	11650000	466010	13118000	1	4869
A0A8C0RCZ1	FNBP4	Formin binding protein 4 OS=Canis lupus familiaris OX=9615 GN=FNBP4 PE=4 SV=1	110.54	1021	By MS/MS	2	2	3.1	16566000	447740	0	2	4873
A0A8C0RD15	SF1	Splicing factor 1 OS=Canis lupus familiaris OX=9615 GN=SF1 PE=3 SV=1	61.798	571	By MS/MS	11	1	32.9	108310000	4709300	0	2	1185
A0A8C0RD23	CENPF	Centromere protein F OS=Canis lupus familiaris OX=9615 GN=CENPF PE=4 SV=1	327.25	2837	By MS/MS	3	3	1.1	14146000	64592	0	1	1019
A0A8C0RD92	--	STI1 domain-containing protein OS=Canis lupus familiaris OX=9615 PE=3 SV=1	41.505	369	By MS/MS	8	8	18.2	1057000000	62179000	830520000	11	4880
A0A8C0RDD6	TAGLN	Transgelin OS=Canis lupus familiaris OX=9615 GN=TAGLN PE=3 SV=1	22.605	201	By MS/MS	4	4	21.9	116840000	6872800	106480000	6	4886
A0A8C0RDL4	HARS1	Histidine--tRNA ligase, cytoplasmic OS=Canis lupus familiaris OX=9615 GN=HARS1 PE=3 SV=1	57.346	509	By MS/MS	10	10	20.8	553650000	17860000	487340000	12	4510
A0A8C0RDP7	--	Ring finger protein 213 OS=Canis lupus familiaris OX=9615 PE=4 SV=1	583.98	5139	By MS/MS	38	0	11	29685000	97647	0	2	4889
A0A8C0RDW9	ARHGAP8	Rho GTPase activating protein 8 OS=Canis lupus familiaris OX=9615 GN=ARHGAP8 PE=4 SV=1	54.244	474	By MS/MS	3	3	7.4	27444000	885300	19769000	3	4894
A0A8C0RDZ0	C13H8orf33	Chromosome 8 open reading frame 33 OS=Canis lupus familiaris OX=9615 GN=C13H8orf33 PE=3 SV=1	23.996	226	By matching	1	1	7.1	3898700	259910	0	0	4895
A0A8C0RDZ3	DOCK4	Dedicator of cytokinesis 4 OS=Canis lupus familiaris OX=9615 GN=DOCK4 PE=3 SV=1	213.63	1869	By MS/MS	2	2	2.1	12764000	111960	15496000	2	1120
A0A8C0RE12	BUD13	BUD13 homolog OS=Canis lupus familiaris OX=9615 GN=BUD13 PE=3 SV=1	79.8	701	By MS/MS	2	2	4.7	9013200	183940	0	3	1227
A0A8C0RE16	TMEM201	Transmembrane protein 201 OS=Canis lupus familiaris OX=9615 GN=TMEM201 PE=3 SV=1	43.552	394	By MS/MS	1	1	2.5	18824000	1045800	0	1	4898
A0A8C0REA4	ADK	Adenosine kinase OS=Canis lupus familiaris OX=9615 GN=ADK PE=3 SV=1	40.561	362	By MS/MS	9	9	40.9	233230000	10140000	257450000	10	4904
A0A8C0REQ5	ITGB3	Integrin beta OS=Canis lupus familiaris OX=9615 GN=ITGB3 PE=3 SV=1	86.291	780	By MS/MS	2	2	3.7	54649000	1332900	104090000	2	4913
A0A8C0RES2	GTF3C3	General transcription factor IIIC subunit 3 OS=Canis lupus familiaris OX=9615 GN=GTF3C3 PE=4 SV=1	92.198	810	By MS/MS	1	1	1.9	1383000	31432	0	1	4906
A0A8C0REW6	RPS6KA2	non-specific serine/threonine protein kinase OS=Canis lupus familiaris OX=9615 GN=RPS6KA2 PE=3 SV=1	75.289	662	By matching	3	0	4.8	0	0	0	0	1704
A0A8C0RFC0	--	Kinesin family member 1B OS=Canis lupus familiaris OX=9615 PE=3 SV=1	227.33	2012	By MS/MS	9	8	5.8	50037000	393990	45769000	8	4922
A0A8C0RFH5	PSMD4	26S proteasome non-ATPase regulatory subunit 4 OS=Canis lupus familiaris OX=9615 GN=PSMD4 PE=3 SV=1	40.675	377	By MS/MS	7	7	31	432630000	28842000	421890000	8	4926
A0A8C0RFL3	--	SR-related CTD associated factor 8 OS=Canis lupus familiaris OX=9615 PE=4 SV=1	140.38	1270	By MS/MS	4	3	5	60485000	1186000	54384000	5	1758
A0A8C0RFL6	MRTO4	Ribosome assembly factor mrt4 OS=Canis lupus familiaris OX=9615 GN=MRTO4 PE=3 SV=1	27.541	240	By MS/MS	3	3	14.2	127710000	7981700	128930000	5	4927
A0A8C0RFM4	LMNB2	Lamin B2 OS=Canis lupus familiaris OX=9615 GN=LMNB2 PE=3 SV=1	71.11	635	By MS/MS	8	1	18.9	17528000	427510	0	1	4929
A0A8C0RFQ3	LMNB2	Lamin B2 OS=Canis lupus familiaris OX=9615 GN=LMNB2 PE=3 SV=1	76.113	677	By MS/MS	9	0	15.8	128350000	2917100	163230000	9	4931
A0A8C0RFY0	TCF25	Transcription factor 25 OS=Canis lupus familiaris OX=9615 GN=TCF25 PE=3 SV=1	128.01	1130	By matching	8	0	9.5	0	0	0	0	1645
A0A8C0RGE6	--	Epithelial cell adhesion molecule OS=Canis lupus familiaris OX=9615 PE=3 SV=1	33.286	299	By MS/MS	6	6	18.4	529580000	33099000	921340000	4	1716
A0A8C0RGG7	--	Mannosyltransferase OS=Canis lupus familiaris OX=9615 PE=3 SV=1	49.239	443	By MS/MS	1	1	2.3	7975800	346770	0	1	1730
A0A8C0RGH7	--	Mannose-6-phosphate isomerase OS=Canis lupus familiaris OX=9615 PE=3 SV=1	65.793	609	By MS/MS	5	5	13	141580000	4290300	133610000	6	1725
A0A8C0RGP7	CEP63	Centrosomal protein 63 OS=Canis lupus familiaris OX=9615 GN=CEP63 PE=3 SV=1	76.688	662	By MS/MS	1	1	1.7	2717900	66289	0	1	4945
A0A8C0RGZ3	--	Core-binding factor subunit beta OS=Canis lupus familiaris OX=9615 PE=3 SV=1	21.991	187	By MS/MS	4	2	25.1	97113000	8828500	137190000	5	4952
A0A8C0RH17	PIBF1	Progesterone immunomodulatory binding factor 1 OS=Canis lupus familiaris OX=9615 GN=PIBF1 PE=4 SV=1	49.237	446	By MS/MS	1	0	2.5	6152900	410190	0	1	4648
A0A8C0RH82	CSK	Tyrosine-protein kinase OS=Canis lupus familiaris OX=9615 GN=CSK PE=3 SV=1	50.584	450	By MS/MS	9	9	27.6	291760000	9725500	300270000	14	4955
A0A8C0RHA8	ACOT9	Acyl-CoA thioesterase 9 OS=Canis lupus familiaris OX=9615 GN=ACOT9 PE=4 SV=1	51.316	448	By MS/MS	9	9	22.8	498570000	15108000	630470000	14	2389
A0A8C0RHF3	PCCB	Propionyl-CoA carboxylase subunit beta OS=Canis lupus familiaris OX=9615 GN=PCCB PE=4 SV=1	61.173	563	By MS/MS	6	6	14.4	61521000	1809400	81261000	6	2023
A0A8C0RHF7	--	Phospholipid phosphatase 6 OS=Canis lupus familiaris OX=9615 PE=4 SV=1	32.86	310	By MS/MS	3	3	10.3	38777000	2040900	64118000	2	4958
A0A8C0RHJ8	--	RRM domain-containing protein OS=Canis lupus familiaris OX=9615 PE=4 SV=1	37.855	358	By MS/MS	12	11	37.7	875200000	48622000	1102100000	26	3578
A0A8C0RHX8	LONP2	Lon protease homolog 2, peroxisomal OS=Canis lupus familiaris OX=9615 GN=LONP2 PE=3 SV=1	88.844	797	By MS/MS	1	1	2	11439000	254200	0	2	2307
A0A8C0RI24	MTRR	5-methyltetrahydrofolate-homocysteine methyltransferase reductase OS=Canis lupus familiaris OX=9615 GN=MTRR PE=4 SV=1	73.499	660	By MS/MS	3	3	5	37918000	1184900	35634000	3	4964
A0A8C0RI60	RSL1D1	Ribosomal L1 domain containing 1 OS=Canis lupus familiaris OX=9615 GN=RSL1D1 PE=4 SV=1	54.383	482	By MS/MS	7	7	17.6	377190000	15088000	504610000	15	4965
A0A8C0RI85	RPS21	40S ribosomal protein S21 OS=Canis lupus familiaris OX=9615 GN=RPS21 PE=3 SV=1	9.1113	83	By MS/MS	3	3	39.8	60597000	8656800	82016000	3	4966
A0A8C0RI89	ABCC10	ATP binding cassette subfamily C member 10 OS=Canis lupus familiaris OX=9615 GN=ABCC10 PE=4 SV=1	158.88	1457	By MS/MS	1	1	0.8	0	0	0	1	2201
A0A8C0RIA3	--	1,4-alpha-glucan branching enzyme OS=Canis lupus familiaris OX=9615 PE=3 SV=1	80.527	697	By MS/MS	6	6	12.1	158930000	3876300	196250000	8	2058
A0A8C0RIC6	DNPEP	Aspartyl aminopeptidase OS=Canis lupus familiaris OX=9615 GN=DNPEP PE=3 SV=1	51.885	471	By MS/MS	8	8	30.1	277590000	13219000	199220000	11	2427
A0A8C0RIE9	--	Tumor protein D52 OS=Canis lupus familiaris OX=9615 PE=3 SV=1	20.792	193	By MS/MS	8	8	54.9	764930000	76493000	708890000	13	1994
A0A8C0RIF8	--	SRY-box transcription factor 13 OS=Canis lupus familiaris OX=9615 PE=4 SV=1	68.007	615	By MS/MS	1	1	1.5	1324500	33962	0	1	4968
A0A8C0RIH4	CLINT1	Clathrin interactor 1 OS=Canis lupus familiaris OX=9615 GN=CLINT1 PE=4 SV=1	68.019	618	By MS/MS	10	10	21.4	326340000	11655000	339070000	10	4563
A0A8C0RIK1	SNRNP200	U5 small nuclear ribonucleoprotein 200 kDa helicase OS=Canis lupus familiaris OX=9615 GN=SNRNP200 PE=3 SV=1	244.52	2136	By MS/MS	39	39	24	1986800000	15401000	2003600000	55	4969
A0A8C0RIL1	SQOR	Sulfide quinone oxidoreductase OS=Canis lupus familiaris OX=9615 GN=SQOR PE=4 SV=1	49.932	450	By MS/MS	14	14	43.8	790840000	23260000	860950000	20	4971
A0A8C0RIP4	--	Anti-silencing function 1A histone chaperone OS=Canis lupus familiaris OX=9615 PE=3 SV=1	22.871	203	By MS/MS	1	1	5.4	14724000	1840400	0	1	4973
A0A8C0RIP9	BUD23	BUD23 rRNA methyltransferase and ribosome maturation factor OS=Canis lupus familiaris OX=9615 GN=BUD23 PE=3 SV=1	32.062	284	By MS/MS	2	2	11.6	36802000	3066800	29918000	1	4974
A0A8C0RIS1	--	Translation elongation factor EFTu-like domain-containing protein OS=Canis lupus familiaris OX=9615 PE=4 SV=1	20.962	191	By matching	2	0	12.6	0	0	0	0	4743
A0A8C0RJG3	SLC39A7	Solute carrier family 39 member 7 OS=Canis lupus familiaris OX=9615 GN=SLC39A7 PE=4 SV=1	61.104	571	By MS/MS	2	1	4.4	24545000	1227200	47493000	3	2632
A0A8C0RJL4	NFXL1	Nuclear transcription factor, X-box binding like 1 OS=Canis lupus familiaris OX=9615 GN=NFXL1 PE=3 SV=1	93.064	825	By MS/MS	3	3	3.8	70725000	1504800	34252000	3	4997
A0A8C0RJM8	FTSJ3	pre-rRNA processing protein FTSJ3 OS=Canis lupus familiaris OX=9615 GN=FTSJ3 PE=3 SV=1	95.159	834	By MS/MS	9	1	20.4	31304000	802660	0	1	4999
A0A8C0RJZ7	--	Zinc finger MYM-type containing 3 OS=Canis lupus familiaris OX=9615 PE=4 SV=1	113.01	1000	By MS/MS	1	1	1.4	6361000	104280	0	1	2359
A0A8C0RK12	AP3B1	AP-3 complex subunit beta OS=Canis lupus familiaris OX=9615 GN=AP3B1 PE=3 SV=1	126.61	1151	By MS/MS	6	6	7.7	1888600000	29509000	1043900000	6	2351
A0A8C0RK53	NDC80	Kinetochore protein NDC80 OS=Canis lupus familiaris OX=9615 GN=NDC80 PE=3 SV=1	69.402	605	By MS/MS	4	4	6.1	56810000	1321200	54954000	5	2552
A0A8C0RK65	DDX49	RNA helicase OS=Canis lupus familiaris OX=9615 GN=DDX49 PE=3 SV=1	53.925	484	By MS/MS	2	2	7	4181100	126700	0	1	2781
A0A8C0RK80	--	YTH domain-containing family protein OS=Canis lupus familiaris OX=9615 PE=3 SV=1	63.247	581	By MS/MS	6	6	17.9	174340000	7580200	149070000	6	2608
A0A8C0RKC2	KPNA4	Importin subunit alpha OS=Canis lupus familiaris OX=9615 GN=KPNA4 PE=3 SV=1	57.9	521	By MS/MS	7	5	26.7	580770000	29038000	580620000	9	2977
A0A8C0RKE6	PDF	Peptide deformylase OS=Canis lupus familiaris OX=9615 GN=PDF PE=3 SV=1	26.882	242	By MS/MS	2	2	12.4	43181000	2878700	43136000	2	5007
A0A8C0RKG1	EIF3K	Eukaryotic translation initiation factor 3 subunit K OS=Canis lupus familiaris OX=9615 GN=EIF3K PE=3 SV=1	25.073	218	By MS/MS	9	9	52.3	711090000	64644000	717590000	15	5008
A0A8C0RKN1	--	Armadillo repeat containing 10 OS=Canis lupus familiaris OX=9615 PE=4 SV=1	30.898	282	By MS/MS	4	4	20.9	167440000	11163000	151520000	4	2577
A0A8C0RKQ6	--	Ribosomal protein OS=Canis lupus familiaris OX=9615 PE=3 SV=1	24.7	216	By MS/MS	8	8	35.2	2537900000	195220000	2403200000	12	5010
A0A8C0RKW9	MYL6	Myosin light chain 6 OS=Canis lupus familiaris OX=9615 GN=MYL6 PE=4 SV=1	16.961	151	By MS/MS	7	7	62.3	2726000000	247820000	2133500000	12	5013
A0A8C0RL07	PSMC2	Proteasome 26S subunit, ATPase 2 OS=Canis lupus familiaris OX=9615 GN=PSMC2 PE=3 SV=1	48.633	433	By MS/MS	14	14	44.3	1992400000	62262000	2182400000	39	2564
A0A8C0RLA7	--	BCL10 immune signaling adaptor OS=Canis lupus familiaris OX=9615 PE=4 SV=1	25.28	225	By MS/MS	6	6	40	230890000	19241000	134540000	10	5015
A0A8C0RLC3	--	Leucine rich repeat containing 40 OS=Canis lupus familiaris OX=9615 PE=4 SV=1	62.441	554	By MS/MS	2	2	4.3	11424000	308740	19324000	2	2615
A0A8C0RLR6	TMED10	Transmembrane p24 trafficking protein 10 OS=Canis lupus familiaris OX=9615 GN=TMED10 PE=3 SV=1	24.78	219	By MS/MS	5	5	21.5	65291000	5440900	48023000	3	5028
A0A8C0RLS6	--	Sec1 family domain containing 2 OS=Canis lupus familiaris OX=9615 PE=3 SV=1	86.136	786	By MS/MS	5	5	12.1	44319000	984860	56391000	7	5030
A0A8C0RLT3	OPTN	Optineurin OS=Canis lupus familiaris OX=9615 GN=OPTN PE=4 SV=1	65.598	573	By MS/MS	12	12	26.5	592030000	14096000	484700000	13	4587
A0A8C0RLY3	EIF2S1	Eukaryotic translation initiation factor 2 subunit 1 OS=Canis lupus familiaris OX=9615 GN=EIF2S1 PE=3 SV=1	36.108	315	By MS/MS	13	13	44.1	2726700000	123940000	2650800000	32	5036
A0A8C0RM21	--	Catenin alpha 2 OS=Canis lupus familiaris OX=9615 PE=3 SV=1	100.3	904	By matching	4	0	6.9	0	0	0	0	4624
A0A8C0RM88	ELOVL5	Elongation of very long chain fatty acids protein OS=Canis lupus familiaris OX=9615 GN=ELOVL5 PE=3 SV=1	30.508	262	By MS/MS	1	1	5	19480000	1498500	0	1	2894
A0A8C0RMG2	GAMT	guanidinoacetate N-methyltransferase OS=Canis lupus familiaris OX=9615 GN=GAMT PE=4 SV=1	24.023	213	By MS/MS	2	2	12.7	13365000	1670600	12867000	1	4720
A0A8C0RML8	--	Kelch domain containing 4 OS=Canis lupus familiaris OX=9615 PE=4 SV=1	61.547	554	By MS/MS	1	1	6	10871000	418100	0	1	3067
A0A8C0RN94	CUL5	Cullin 5 OS=Canis lupus familiaris OX=9615 GN=CUL5 PE=3 SV=1	90.941	780	By MS/MS	8	8	13.2	130960000	2470900	206730000	10	5061
A0A8C0RNG0	TRMT2A	tRNA (uracil(54)-C(5))-methyltransferase OS=Canis lupus familiaris OX=9615 GN=TRMT2A PE=3 SV=1	68.375	626	By MS/MS	5	5	13.1	61889000	1719100	67425000	6	5064
A0A8C0RNJ7	LAMTOR4	Ragulator complex protein LAMTOR4 OS=Canis lupus familiaris OX=9615 GN=LAMTOR4 PE=3 SV=1	8.8759	82	By MS/MS	1	1	12.2	60988000	20329000	0	2	5066
A0A8C0RNL0	LRP10	LDL receptor related protein 10 OS=Canis lupus familiaris OX=9615 GN=LRP10 PE=4 SV=1	76.646	715	By MS/MS	2	2	3.4	13127000	546960	13430000	2	4520
A0A8C0RNS4	SUMO1	Small ubiquitin-related modifier OS=Canis lupus familiaris OX=9615 GN=SUMO1 PE=3 SV=1	11.571	101	By MS/MS	3	3	27.7	59118000	5911800	75561000	3	5069
A0A8C0RNY9	NOP58	NOP58 ribonucleoprotein OS=Canis lupus familiaris OX=9615 GN=NOP58 PE=3 SV=1	60.703	540	By MS/MS	14	14	37.4	838030000	29930000	796860000	20	5074
A0A8C0RP34	TNPO2	Transportin 2 OS=Canis lupus familiaris OX=9615 GN=TNPO2 PE=4 SV=1	97.693	870	By MS/MS	9	6	18.2	160340000	3644200	117660000	7	5079
A0A8C0RP36	--	Leucine rich repeats and IQ motif containing 1 OS=Canis lupus familiaris OX=9615 PE=4 SV=1	111.86	949	By MS/MS	1	1	1.1	29482000	483320	0	1	3194
A0A8C0RP65	TARDBP	TAR DNA-binding protein 43 OS=Canis lupus familiaris OX=9615 GN=TARDBP PE=4 SV=1	64.366	607	By MS/MS	6	6	18.9	736170000	29447000	674730000	9	5081
A0A8C0RP85	--	F-actin-capping protein subunit alpha OS=Canis lupus familiaris OX=9615 PE=3 SV=1	30.245	262	By MS/MS	7	7	42.7	1337100000	83566000	1599500000	27	5082
A0A8C0RPA1	BCAT1	Branched-chain-amino-acid aminotransferase OS=Canis lupus familiaris OX=9615 GN=BCAT1 PE=3 SV=1	51.901	476	By MS/MS	9	2	23.9	2039000000	78422000	1544800000	12	5083
A0A8C0RPG3	POLR1D	DNA-directed RNA polymerases I and III subunit RPAC2 OS=Canis lupus familiaris OX=9615 GN=POLR1D PE=3 SV=1	15.221	133	By MS/MS	1	0	7.5	9601700	1200200	0	2	5086
A0A8C0RPG9	RPS2	Small ribosomal subunit protein uS5 OS=Canis lupus familiaris OX=9615 GN=RPS2 PE=3 SV=1	31.249	293	By MS/MS	9	9	38.9	3907900000	177630000	3217600000	23	5087
A0A8C0RPV5	--	HECT-type E3 ubiquitin transferase OS=Canis lupus familiaris OX=9615 PE=4 SV=1	102.14	887	By matching	1	1	1.1	2652100	56427	0	0	3256
A0A8C0RPZ2	ATP6V1H	V-type proton ATPase subunit H OS=Canis lupus familiaris OX=9615 GN=ATP6V1H PE=3 SV=1	55.835	483	By MS/MS	10	10	26.5	710780000	26325000	589490000	10	5097
A0A8C0RQ92	DNMT1	DNA (cytosine-5)-methyltransferase OS=Canis lupus familiaris OX=9615 GN=DNMT1 PE=3 SV=1	182.3	1609	By MS/MS	17	17	13.9	359560000	3745400	366020000	19	5099
A0A8C0RQQ7	RB1CC1	RB1 inducible coiled-coil 1 OS=Canis lupus familiaris OX=9615 GN=RB1CC1 PE=4 SV=1	172.46	1499	By MS/MS	2	2	2	5694900	60584	0	2	3647
A0A8C0RR32	TPM4	Tropomyosin 4 OS=Canis lupus familiaris OX=9615 GN=TPM4 PE=3 SV=1	28.521	248	By MS/MS	11	1	39.5	52447000	2497500	0	1	5120
A0A8C0RR48	--	COP9 signalosome subunit 7A OS=Canis lupus familiaris OX=9615 PE=3 SV=1	28.746	262	By MS/MS	4	4	23.3	129990000	7646800	82723000	5	5121
A0A8C0RR53	--	DNA topoisomerase 2 OS=Canis lupus familiaris OX=9615 PE=3 SV=1	172.23	1526	By MS/MS	13	8	10.2	154040000	1571800	364390000	10	3646
A0A8C0RR54	DOCK5	Dedicator of cytokinesis 5 OS=Canis lupus familiaris OX=9615 GN=DOCK5 PE=3 SV=1	210.8	1830	By MS/MS	10	9	7.1	229210000	1894300	176300000	7	3507
A0A8C0RR77	KRT89	Keratin, type II cuticular Hb5 OS=Canis lupus familiaris OX=9615 GN=KRT89 PE=3 SV=1	51.019	448	By MS/MS	24	1	48.9	3599000000	99972000	7325100000	35	5124
A0A8C0RRA9	LOC477558	glutathione transferase OS=Canis lupus familiaris OX=9615 GN=LOC477558 PE=3 SV=1	27.605	242	By MS/MS	4	4	21.9	892630000	68664000	729610000	5	5127
A0A8C0RRY4	ARPC3	Actin-related protein 2/3 complex subunit 3 OS=Canis lupus familiaris OX=9615 GN=ARPC3 PE=3 SV=1	20.546	178	By MS/MS	3	3	19.7	447590000	37299000	0	2	5137
A0A8C0RS68	RAP1GDS1	Rap1 GTPase-GDP dissociation stimulator 1 OS=Canis lupus familiaris OX=9615 GN=RAP1GDS1 PE=4 SV=1	66.649	610	By MS/MS	9	1	20.7	12274000	331720	11816000	1	5141
A0A8C0RS74	--	Chromosome 1 open reading frame 50 OS=Canis lupus familiaris OX=9615 PE=4 SV=1	21.807	197	By MS/MS	3	0	15.2	35826000	2388400	70210000	4	5142
A0A8C0RSC7	--	Patatin like phospholipase domain containing 2 OS=Canis lupus familiaris OX=9615 PE=4 SV=1	62.671	589	By matching	1	1	2.2	4735000	143480	0	0	3795
A0A8C0RSI7	--	Adenosine deaminase RNA specific OS=Canis lupus familiaris OX=9615 PE=4 SV=1	129.35	1170	By MS/MS	10	0	15.1	558040000	7063900	602820000	12	4598
A0A8C0RSM3	--	Phospholipid-transporting ATPase OS=Canis lupus familiaris OX=9615 PE=3 SV=1	122.74	1073	By matching	2	2	2.9	17546000	292430	84748000	0	4056
A0A8C0RSZ3	NBEAL2	Neurobeachin like 2 OS=Canis lupus familiaris OX=9615 GN=NBEAL2 PE=4 SV=1	296.5	2709	By MS/MS	5	5	3.9	62698000	486030	27536000	4	3885
A0A8C0RT21	PDS5B	PDS5 cohesin associated factor B OS=Canis lupus familiaris OX=9615 GN=PDS5B PE=3 SV=1	166.21	1461	By MS/MS	18	17	15.6	374450000	4207300	296320000	20	3917
A0A8C0RT25	ELP3	Elongator complex protein 3 OS=Canis lupus familiaris OX=9615 GN=ELP3 PE=3 SV=1	59.517	524	By MS/MS	1	1	1.9	0	0	0	1	4042
A0A8C0RT33	CHAF1A	Chromatin assembly factor 1 subunit A OS=Canis lupus familiaris OX=9615 GN=CHAF1A PE=3 SV=1	106.48	958	By MS/MS	4	4	6.7	98564000	2142700	101290000	3	5154
A0A8C0RTJ5	HSCB	HscB mitochondrial iron-sulfur cluster cochaperone OS=Canis lupus familiaris OX=9615 GN=HSCB PE=3 SV=1	26.618	235	By MS/MS	1	1	3.4	6911000	383950	0	2	5167
A0A8C0RTK9	CYC1	Cytochrome c1 OS=Canis lupus familiaris OX=9615 GN=CYC1 PE=3 SV=1	35.28	325	By MS/MS	4	2	12.9	319000000	17722000	412240000	6	5168
A0A8C0RTN7	WASHC4	WASH complex subunit 4 OS=Canis lupus familiaris OX=9615 GN=WASHC4 PE=4 SV=1	131.58	1133	By MS/MS	2	2	1.6	45271000	656100	54073000	2	4394
A0A8C0RTR9	--	Phospholipase OS=Canis lupus familiaris OX=9615 PE=3 SV=1	113.56	987	By MS/MS	3	3	2.6	21698000	380660	30180000	3	3966
A0A8C0RU77	TKT	Transketolase OS=Canis lupus familiaris OX=9615 GN=TKT PE=4 SV=1	68.122	623	By MS/MS	14	14	38.4	2894800000	87721000	3238800000	21	5178
A0A8C0RU92	--	Nuclear receptor corepressor 2 OS=Canis lupus familiaris OX=9615 PE=3 SV=1	274.02	2512	By MS/MS	4	4	3.1	38902000	255940	18201000	3	4094
A0A8C0RUD1	MAPK3	Mitogen-activated protein kinase OS=Canis lupus familiaris OX=9615 GN=MAPK3 PE=3 SV=1	43.055	380	By MS/MS	7	4	26.3	97531000	4240500	97568000	6	592
A0A8C0RUI4	--	BCL9 like OS=Canis lupus familiaris OX=9615 PE=3 SV=1	146.71	1400	By MS/MS	4	4	2.1	66361000	1252100	38137000	3	1095
A0A8C0RUI7	--	Apolipoprotein B receptor OS=Canis lupus familiaris OX=9615 PE=4 SV=1	129.67	1219	By MS/MS	16	16	21.3	147450000	2048000	112640000	15	565
A0A8C0RUL0	GNPNAT1	Glucosamine 6-phosphate N-acetyltransferase OS=Canis lupus familiaris OX=9615 GN=GNPNAT1 PE=3 SV=1	20.802	184	By MS/MS	6	6	38	352020000	32001000	326860000	13	5183
A0A8C0RV14	--	Transmembrane p24 trafficking protein 3 OS=Canis lupus familiaris OX=9615 PE=3 SV=1	24.564	218	By MS/MS	3	3	17.4	32061000	2671700	65307000	3	5188
A0A8C0RV37	--	Surfeit locus protein 4 OS=Canis lupus familiaris OX=9615 PE=3 SV=1	30.229	269	By MS/MS	4	4	20.8	577520000	52502000	411400000	3	5189
A0A8C0RV40	QNG1	Queuosine 5-phosphate N-glycosylase/hydrolase OS=Canis lupus familiaris OX=9615 GN=QNG1 PE=3 SV=1	38.791	341	By MS/MS	4	4	12.9	118500000	4937400	160970000	7	5190
A0A8C0RV89	--	Sodium/potassium-transporting ATPase subunit beta OS=Canis lupus familiaris OX=9615 PE=3 SV=1	35.126	302	By MS/MS	5	5	18.5	456440000	28527000	603220000	10	183
A0A8C0RVA1	--	WD repeat and HMG-box DNA binding protein 1 OS=Canis lupus familiaris OX=9615 PE=4 SV=1	125.7	1128	By MS/MS	8	8	11	122900000	1862200	98129000	8	5194
A0A8C0RVD4	POLG	DNA polymerase subunit gamma-1 OS=Canis lupus familiaris OX=9615 GN=POLG PE=4 SV=1	129.65	1158	By MS/MS	1	1	1.5	0	0	0	1	813
A0A8C0RVI7	AKAP10	A-kinase anchoring protein 10 OS=Canis lupus familiaris OX=9615 GN=AKAP10 PE=4 SV=1	63.181	568	By MS/MS	1	1	1.9	3673100	118490	0	1	1028
A0A8C0RVQ9	NOC2L	Nucleolar complex protein 2 homolog OS=Canis lupus familiaris OX=9615 GN=NOC2L PE=3 SV=1	86.533	757	By MS/MS	7	1	14.7	228060000	6335000	207550000	10	5201
A0A8C0RVV2	GLOD4	Glyoxalase domain containing 4 OS=Canis lupus familiaris OX=9615 GN=GLOD4 PE=3 SV=1	33.475	298	By MS/MS	8	8	37.9	456690000	22835000	326220000	11	5203
A0A8C0RVX6	--	Spindle assembly abnormal protein 6 homolog OS=Canis lupus familiaris OX=9615 PE=4 SV=1	70.519	622	By MS/MS	2	2	3.4	33761000	703360	0	3	2932
A0A8C0RW25	GRPEL1	GrpE protein homolog OS=Canis lupus familiaris OX=9615 GN=GRPEL1 PE=3 SV=1	24.276	216	By MS/MS	6	6	31.5	265560000	15621000	228980000	6	5206
A0A8C0RW56	--	N(alpha)-acetyltransferase 30, NatC catalytic subunit OS=Canis lupus familiaris OX=9615 PE=3 SV=1	39.178	363	By MS/MS	4	4	16	24987000	1249400	42044000	2	453
A0A8C0RWD0	--	GPI ethanolamine phosphate transferase 1 OS=Canis lupus familiaris OX=9615 PE=3 SV=1	109.02	955	By matching	1	1	0.9	1833100	48240	0	0	2006
A0A8C0RWE6	PITPNA	Phosphatidylinositol transfer protein alpha OS=Canis lupus familiaris OX=9615 GN=PITPNA PE=4 SV=1	31.82	270	By MS/MS	7	6	33.3	190460000	7325500	170360000	5	5212
A0A8C0RWN4	--	non-specific serine/threonine protein kinase OS=Canis lupus familiaris OX=9615 PE=3 SV=1	94.999	846	By MS/MS	4	4	5.9	58839000	1279100	60372000	9	5214
A0A8C0RWW7	PIP4K2B	Phosphatidylinositol-5-phosphate 4-kinase type 2 beta OS=Canis lupus familiaris OX=9615 GN=PIP4K2B PE=4 SV=1	47.345	416	By MS/MS	3	2	11.5	26696000	1067800	25297000	3	5217
A0A8C0RX08	ACACA	Acetyl-CoA carboxylase 1 OS=Canis lupus familiaris OX=9615 GN=ACACA PE=4 SV=1	270.08	2383	By MS/MS	29	29	17.1	789540000	5521200	844880000	33	3663
A0A8C0RX34	TUBGCP5	Gamma-tubulin complex component OS=Canis lupus familiaris OX=9615 GN=TUBGCP5 PE=3 SV=1	108.68	939	By MS/MS	3	3	4.4	12455000	200890	9984600	4	1575
A0A8C0RX62	--	uridine/cytidine kinase OS=Canis lupus familiaris OX=9615 PE=3 SV=1	24.574	219	By MS/MS	1	1	4.6	7487400	467960	0	1	2588
A0A8C0RXA1	--	Calcineurin like phosphoesterase domain containing 1 OS=Canis lupus familiaris OX=9615 PE=4 SV=1	18.992	172	By MS/MS	4	1	40.1	0	0	0	1	4543
A0A8C0RXC9	MRPL20	Mitochondrial ribosomal protein L20 OS=Canis lupus familiaris OX=9615 GN=MRPL20 PE=3 SV=1	17.486	149	By MS/MS	1	1	7.4	26988000	2698800	0	1	5223
A0A8C0RXE8	ATAD3A	ATPase family AAA domain containing 3A OS=Canis lupus familiaris OX=9615 GN=ATAD3A PE=4 SV=1	66.665	591	By MS/MS	9	9	20.5	312330000	7808400	328330000	11	5224
A0A8C0RXH5	--	Nucleoporin 214 OS=Canis lupus familiaris OX=9615 PE=4 SV=1	233.19	2252	By MS/MS	17	17	12.8	352070000	3745400	411000000	23	2431
A0A8C0RXK9	DHDDS	Alkyl transferase OS=Canis lupus familiaris OX=9615 GN=DHDDS PE=3 SV=1	38.357	340	By MS/MS	3	2	13.2	24495000	1289200	38832000	2	5225
A0A8C0RXQ6	--	MacroH2A.2 histone OS=Canis lupus familiaris OX=9615 PE=4 SV=1	35.376	328	By matching	1	0	5.2	0	0	0	0	5229
A0A8C0RXT0	LOC479005	HECT-type E3 ubiquitin transferase OS=Canis lupus familiaris OX=9615 GN=LOC479005 PE=4 SV=1	518.16	4753	By MS/MS	1	1	0.5	9288600	38542	0	1	1410
A0A8C0RY55	USP39	Ubiquitin specific peptidase 39 OS=Canis lupus familiaris OX=9615 GN=USP39 PE=4 SV=1	61.43	532	By MS/MS	5	5	14.3	147790000	4767400	104550000	5	1855
A0A8C0RYK7	HAUS3	HAUS augmin like complex subunit 3 OS=Canis lupus familiaris OX=9615 GN=HAUS3 PE=3 SV=1	69.443	603	By MS/MS	2	2	4.5	11302000	256870	37308000	2	5234
A0A8C0RYN1	CARHSP1	Calcium regulated heat stable protein 1 OS=Canis lupus familiaris OX=9615 GN=CARHSP1 PE=4 SV=1	15.897	147	By MS/MS	5	5	67.3	86862000	10858000	73255000	5	5237
A0A8C0RYN9	--	Kelch like family member 2 OS=Canis lupus familiaris OX=9615 PE=4 SV=1	65.357	586	By MS/MS	1	1	1.9	3940800	119420	0	1	3045
A0A8C0RYW0	PLOD1	procollagen-lysine 5-dioxygenase OS=Canis lupus familiaris OX=9615 GN=PLOD1 PE=4 SV=1	80.374	699	By MS/MS	5	4	8.9	112460000	3039400	94065000	2	2680
A0A8C0RZD5	RTCB	RNA-splicing ligase RtcB homolog OS=Canis lupus familiaris OX=9615 GN=RTCB PE=3 SV=1	55.183	505	By MS/MS	13	13	32.5	1201200000	41422000	1266400000	17	5240
A0A8C0RZG3	DNAJA1	DnaJ heat shock protein family (Hsp40) member A1 OS=Canis lupus familiaris OX=9615 GN=DNAJA1 PE=3 SV=1	44.868	397	By MS/MS	8	5	32.2	592770000	24699000	551330000	12	5242
A0A8C0RZM4	COPG2	Coatomer subunit gamma OS=Canis lupus familiaris OX=9615 GN=COPG2 PE=3 SV=1	101.85	913	By MS/MS	11	8	16.9	232590000	4472800	258780000	10	5244
A0A8C0RZP2	AFF4	AF4/FMR2 family member 4 OS=Canis lupus familiaris OX=9615 GN=AFF4 PE=3 SV=1	124.08	1134	By MS/MS	2	2	2.7	5222600	75690	0	2	4644
A0A8C0S0F5	--	Myelin regulatory factor like OS=Canis lupus familiaris OX=9615 PE=4 SV=1	63.352	560	By MS/MS	1	1	3.6	0	0	0	0	5257
A0A8C0S0J3	DYNC1H1	Dynein cytoplasmic 1 heavy chain 1 OS=Canis lupus familiaris OX=9615 GN=DYNC1H1 PE=3 SV=1	532.49	4647	By MS/MS	96	96	28	7763800000	27146000	7912800000	131	5260
A0A8C0S0M4	NIPBL	Nipped-B protein OS=Canis lupus familiaris OX=9615 GN=NIPBL PE=3 SV=1	298.82	2648	By MS/MS	4	4	1.7	11191000	78260	37376000	2	536
A0A8C0S0U2	--	Small cell adhesion glycoprotein OS=Canis lupus familiaris OX=9615 PE=3 SV=1	9.1764	81	By MS/MS	1	1	30.9	23347000	11674000	0	2	4305
A0A8C0S0V4	--	non-specific protein-tyrosine kinase OS=Canis lupus familiaris OX=9615 PE=4 SV=1	121.83	1055	By MS/MS	1	1	1.2	9767600	155040	0	1	1116
A0A8C0S0Z2	FRG1	FSHD region gene 1 OS=Canis lupus familiaris OX=9615 GN=FRG1 PE=3 SV=1	27.407	243	By MS/MS	3	3	17.7	40324000	3101800	60023000	3	3212
A0A8C0S1G4	--	Importin subunit alpha OS=Canis lupus familiaris OX=9615 PE=3 SV=1	57.332	519	By MS/MS	7	5	26.8	900730000	45037000	1135600000	9	5263
A0A8C0S1J3	--	SH3 domain binding protein 1 OS=Canis lupus familiaris OX=9615 PE=4 SV=1	67.578	624	By MS/MS	1	1	2.2	18735000	535290	0	1	1868
A0A8C0S1K7	--	Isocitrate dehydrogenase [NADP] OS=Canis lupus familiaris OX=9615 PE=3 SV=1	46.679	413	By MS/MS	10	10	32.4	727450000	24248000	989950000	11	1970
A0A8C0S1R1	--	non-specific serine/threonine protein kinase OS=Canis lupus familiaris OX=9615 PE=4 SV=1	64.125	591	By MS/MS	2	2	4.7	26304000	848510	91865000	2	5042
A0A8C0S1R2	--	Zinc finger C3HC-type containing 1 OS=Canis lupus familiaris OX=9615 PE=4 SV=1	46.283	422	By MS/MS	8	0	25.4	185440000	7132400	169490000	7	5273
A0A8C0S2B1	--	Telomeric repeat-binding factor OS=Canis lupus familiaris OX=9615 PE=4 SV=1	56.635	513	By MS/MS	4	4	10.5	37984000	1266100	46660000	5	5280
A0A8C0S2D4	CAMSAP2	Calmodulin regulated spectrin associated protein family member 2 OS=Canis lupus familiaris OX=9615 GN=CAMSAP2 PE=3 SV=1	169.21	1500	By MS/MS	8	8	8.7	127420000	1447900	145590000	5	4316
A0A8C0S2H6	--	Helicase like transcription factor OS=Canis lupus familiaris OX=9615 PE=4 SV=1	108.77	965	By MS/MS	1	1	1.5	0	0	0	1	1515
A0A8C0S2I3	--	TLE family member 2, transcriptional corepressor OS=Canis lupus familiaris OX=9615 PE=3 SV=1	23.392	209	By MS/MS	2	2	18.2	12593000	1259300	13850000	1	1593
A0A8C0S2P9	ALDH3B1	Aldehyde dehydrogenase OS=Canis lupus familiaris OX=9615 GN=ALDH3B1 PE=3 SV=1	52.074	468	By MS/MS	6	6	16	80831000	3233200	42529000	7	5284
A0A8C0S2U1	RBMX	RNA binding motif protein X-linked OS=Canis lupus familiaris OX=9615 GN=RBMX PE=4 SV=1	42.331	391	By MS/MS	4	4	13.6	1244400000	36601000	1213700000	5	5285
A0A8C0S3C0	--	Histone H2A OS=Canis lupus familiaris OX=9615 PE=3 SV=1	31.178	280	By MS/MS	2	0	11.8	0	0	0	0	370
A0A8C0S3H2	--	Cytoplasmic linker associated protein 2 OS=Canis lupus familiaris OX=9615 PE=4 SV=1	162.81	1488	By MS/MS	13	12	11.7	203220000	2052700	180040000	12	4043
A0A8C0S3K3	--	Contactin-associated protein-like 2 OS=Canis lupus familiaris OX=9615 PE=4 SV=1	42.737	390	By matching	1	1	2.8	0	0	0	0	1487
A0A8C0S3M2	APRT	Adenine phosphoribosyltransferase OS=Canis lupus familiaris OX=9615 GN=APRT PE=3 SV=1	19.691	180	By MS/MS	11	11	73.9	1046500000	74747000	945620000	19	5290
A0A8C0S3Y9	--	Decaprenyl diphosphate synthase subunit 2 OS=Canis lupus familiaris OX=9615 PE=3 SV=1	42.57	389	By MS/MS	3	3	11.6	43627000	1745100	32892000	3	2043
A0A8C0S4A9	--	ADAM metallopeptidase with thrombospondin type 1 motif 19 OS=Canis lupus familiaris OX=9615 PE=4 SV=1	127.18	1159	By matching	1	0	0.5	0	0	0	0	5301
A0A8C0S4E4	CSE1L	Exportin-2 OS=Canis lupus familiaris OX=9615 GN=CSE1L PE=3 SV=1	103.86	915	By matching	16	0	21.6	0	0	0	0	5304
A0A8C0S4F8	--	Golgi integral membrane protein 4 OS=Canis lupus familiaris OX=9615 PE=4 SV=1	77.199	662	By MS/MS	1	1	1.2	4312800	102690	0	1	4109
A0A8C0S4H5	SCFD1	G2/M-phase specific E3 ubiquitin protein ligase OS=Canis lupus familiaris OX=9615 GN=SCFD1 PE=3 SV=1	144.33	1265	By MS/MS	10	10	12.3	1195600000	16378000	1036800000	14	2099
A0A8C0S4J7	WDR36	WD repeat domain 36 OS=Canis lupus familiaris OX=9615 GN=WDR36 PE=4 SV=1	98.811	890	By MS/MS	12	12	22.7	356900000	7758600	328250000	15	2231
A0A8C0S4K6	NRDC	Nardilysin convertase OS=Canis lupus familiaris OX=9615 GN=NRDC PE=3 SV=1	132.39	1159	By MS/MS	17	17	20	401500000	6922500	332720000	15	1831
A0A8C0S4U0	MACROH2A1	Core histone macro-H2A OS=Canis lupus familiaris OX=9615 GN=MACROH2A1 PE=4 SV=1	39.617	372	By MS/MS	11	5	39.5	545270000	28698000	484860000	24	5309
A0A8C0S4W9	ORC3	Origin recognition complex subunit 3 OS=Canis lupus familiaris OX=9615 GN=ORC3 PE=3 SV=1	77.948	674	By MS/MS	3	3	7.6	80466000	1828800	52010000	2	4986
A0A8C0S4Y3	NT5C3B	5-nucleotidase OS=Canis lupus familiaris OX=9615 GN=NT5C3B PE=3 SV=1	34.581	300	By MS/MS	4	4	19.3	140560000	7028200	147430000	4	5310
A0A8C0S5A2	TMEM63B	Transmembrane protein 63B OS=Canis lupus familiaris OX=9615 GN=TMEM63B PE=3 SV=1	89.491	779	By MS/MS	3	3	4.6	37699000	1108800	41077000	2	1697
A0A8C0S5K7	UTP4	UTP4 small subunit processome component OS=Canis lupus familiaris OX=9615 GN=UTP4 PE=4 SV=1	74.15	656	By MS/MS	4	4	7.6	32980000	942280	127050000	2	4994
A0A8C0S5U9	--	Sirtuin 2 OS=Canis lupus familiaris OX=9615 PE=4 SV=1	26.632	233	By MS/MS	3	3	15.5	59385000	3493200	58181000	6	2595
A0A8C0S5Y1	--	Transmembrane protein 259 OS=Canis lupus familiaris OX=9615 PE=4 SV=1	45.871	406	By MS/MS	1	1	3.4	0	0	0	1	3233
A0A8C0S5Y2	TXNRD1	thioredoxin-disulfide reductase OS=Canis lupus familiaris OX=9615 GN=TXNRD1 PE=3 SV=1	64.914	593	By MS/MS	4	4	12	106970000	3241600	143260000	3	3912
A0A8C0S5Y6	SIKE1	Suppressor of IKBKE 1 OS=Canis lupus familiaris OX=9615 GN=SIKE1 PE=3 SV=1	23.701	207	By MS/MS	3	3	18.8	9394800	626320	11066000	2	5325
A0A8C0S5Y9	FTO	Alpha-ketoglutarate-dependent dioxygenase FTO OS=Canis lupus familiaris OX=9615 GN=FTO PE=3 SV=1	55.838	482	By MS/MS	2	2	4.6	14046000	453110	20697000	1	171
A0A8C0S6I1	--	Growth arrest specific 2 like 3 OS=Canis lupus familiaris OX=9615 PE=4 SV=1	68.569	648	By MS/MS	1	1	1.5	0	0	0	1	3248
A0A8C0S6V7	SH3GLB2	SH3 domain containing GRB2 like, endophilin B2 OS=Canis lupus familiaris OX=9615 GN=SH3GLB2 PE=4 SV=1	44.353	399	By MS/MS	3	3	12.8	105350000	4580400	89381000	2	4900
A0A8C0S7C7	--	Protein phosphatase 1 regulatory subunit 37 OS=Canis lupus familiaris OX=9615 PE=4 SV=1	76.039	699	By MS/MS	1	1	2.6	0	0	0	1	757
A0A8C0S7Q5	NDUFA5	NADH dehydrogenase [ubiquinone] 1 alpha subcomplex subunit 5 OS=Canis lupus familiaris OX=9615 GN=NDUFA5 PE=3 SV=1	11.956	102	By MS/MS	2	2	19.6	223690000	37281000	196130000	4	5333
A0A8C0S7Q6	VPS50	VPS50 subunit of EARP/GARPII complex OS=Canis lupus familiaris OX=9615 GN=VPS50 PE=4 SV=1	112.03	965	By MS/MS	1	1	1.2	10666000	180790	0	1	2674
A0A8C0S7W6	MAP2	Microtubule-associated protein OS=Canis lupus familiaris OX=9615 GN=MAP2 PE=4 SV=1	196.44	1822	By matching	1	1	0.4	4837800	48378	0	0	2257
A0A8C0S7X1	FLNB	Filamin B OS=Canis lupus familiaris OX=9615 GN=FLNB PE=3 SV=1	278.7	2609	By MS/MS	82	1	51.1	0	0	0	0	3936
A0A8C0S008	ATP8B1	Phospholipid-transporting ATPase OS=Canis lupus familiaris OX=9615 GN=ATP8B1 PE=3 SV=1	135.47	1178	By matching	1	1	1.7	6790700	130590	6537700	0	1490
A0A8C0S8F5	OSGEP	N(6)-L-threonylcarbamoyladenine synthase OS=Canis lupus familiaris OX=9615 GN=OSGEP PE=3 SV=1	36.231	334	By MS/MS	4	4	19.8	155360000	8630900	120080000	4	1628
A0A8C0S8K6	PJA2	Praja ring finger ubiquitin ligase 2 OS=Canis lupus familiaris OX=9615 GN=PJA2 PE=4 SV=1	76.102	688	By MS/MS	1	1	2.6	5638000	234920	0	1	5336
A0A8C0S8P1	ENSA	Endosulfine alpha OS=Canis lupus familiaris OX=9615 GN=ENSA PE=3 SV=1	12.975	117	By MS/MS	6	5	39.3	85199000	9466500	102820000	6	1200
A0A8C0S8X9	--	Heat shock protein 90 alpha family class B member 1 OS=Canis lupus familiaris OX=9615 PE=3 SV=1	124.93	1097	By MS/MS	33	0	31.2	4597600	83592	0	1	5365
A0A8C0S8Y7	--	Phosphatidylinositol-4,5-bisphosphate 4-phosphatase OS=Canis lupus familiaris OX=9615 PE=4 SV=1	29.886	282	By MS/MS	1	1	3.9	13248000	1019100	0	0	1597
A0A8C0S9B1	--	Telomeric repeat-binding factor 2-interacting protein 1 OS=Canis lupus familiaris OX=9615 PE=3 SV=1	44.322	401	By MS/MS	2	2	7.7	76802000	3491000	59958000	3	995
A0A8C0S9B9	--	ubiquitinyl hydrolase 1 OS=Canis lupus familiaris OX=9615 PE=3 SV=1	291.02	2559	By MS/MS	21	21	10.7	499200000	3540400	545840000	25	5367
A0A8C0S9M1	TRRAP	Transformation/transcription domain associated protein OS=Canis lupus familiaris OX=9615 GN=TRRAP PE=3 SV=1	428.99	3783	By MS/MS	10	10	3	65190000	270500	110740000	9	2642
A0A8C0S040	TUBGCP3	Gamma-tubulin complex component OS=Canis lupus familiaris OX=9615 GN=TUBGCP3 PE=3 SV=1	96.61	845	By MS/MS	6	6	8.5	127340000	2496800	104350000	6	4665
A0A8C0S088	LOC480351	Coiled-coil domain-containing protein 170-like OS=Canis lupus familiaris OX=9615 GN=LOC480351 PE=4 SV=1	63.477	546	By MS/MS	1	1	2.2	0	0	0	0	5254
A0A8C0S097	ATP6V0A1	V-type proton ATPase subunit a OS=Canis lupus familiaris OX=9615 GN=ATP6V0A1 PE=3 SV=1	98.779	863	By MS/MS	5	5	8.7	58947000	1403500	91972000	7	417
A0A8C0S119	--	SH3 domain-containing YSC84-like protein 1 OS=Canis lupus familiaris OX=9615 PE=3 SV=1	37.306	342	By MS/MS	1	1	2.6	3938400	196920	0	1	4722
A0A8C0S138	--	Activator of basal transcription 1 OS=Canis lupus familiaris OX=9615 PE=3 SV=1	31.126	273	By MS/MS	2	2	13.2	14952000	879550	14395000	3	3205
A0A8C0S244	ARPC1A	Actin related protein 2/3 complex subunit 1A OS=Canis lupus familiaris OX=9615 GN=ARPC1A PE=3 SV=1	49.642	452	By MS/MS	4	0	10.6	0	0	0	0	5278
A0A8C0S315	MATR3	Matrin 3 OS=Canis lupus familiaris OX=9615 GN=MATR3 PE=4 SV=1	107.95	978	By MS/MS	18	18	25.5	4698400000	90355000	4533200000	34	2525
A0A8C0S348	TEC	Tyrosine-protein kinase OS=Canis lupus familiaris OX=9615 GN=TEC PE=3 SV=1	72.87	626	By MS/MS	2	2	4.2	9751800	226780	11428000	1	5287
A0A8C0S424	FAM118A	Family with sequence similarity 118 member A OS=Canis lupus familiaris OX=9615 GN=FAM118A PE=3 SV=1	39.355	346	By MS/MS	1	1	3.8	9717300	539850	0	1	5296
A0A8C0S441	--	CDK5 regulatory subunit-associated protein 2 OS=Canis lupus familiaris OX=9615 PE=4 SV=1	213.78	1912	By MS/MS	4	1	2.2	44132000	342110	31471000	3	3551
A0A8C0S447	GPHN	Gephyrin OS=Canis lupus familiaris OX=9615 GN=GPHN PE=3 SV=1	87.177	804	By MS/MS	2	2	3.5	42240000	880010	53037000	3	3020
A0A8C0S463	SLAIN2	SLAIN motif family member 2 OS=Canis lupus familiaris OX=9615 GN=SLAIN2 PE=3 SV=1	62.649	582	By MS/MS	4	4	9.8	46100000	1280600	53272000	6	2767
A0A8C0S497	MRPS30	Mitochondrial ribosomal protein S30 OS=Canis lupus familiaris OX=9615 GN=MRPS30 PE=4 SV=1	48.152	428	By MS/MS	1	1	3.3	15846000	720260	0	1	5300
A0A8C0S500	--	Large ribosomal subunit protein bL28m OS=Canis lupus familiaris OX=9615 PE=3 SV=1	35.41	315	By MS/MS	2	2	14.3	28215000	1175600	72809000	1	2252
A0A8C0S505	--	Tubulin alpha chain OS=Canis lupus familiaris OX=9615 PE=3 SV=1	40.918	367	By matching	4	0	15.3	0	0	0	0	5311
A0A8C0S546	DDX27	RNA helicase OS=Canis lupus familiaris OX=9615 GN=DDX27 PE=3 SV=1	86.356	760	By MS/MS	10	10	16.8	249990000	5813800	229270000	7	4229
A0A8C0S671	HNRNPL	Heterogeneous nuclear ribonucleoprotein L OS=Canis lupus familiaris OX=9615 GN=HNRNPL PE=4 SV=1	64.075	588	By MS/MS	13	13	35	2047700000	93080000	2088400000	24	5328
A0A8C0S737	--	TATA element modulatory factor 1 OS=Canis lupus familiaris OX=9615 PE=4 SV=1	117.69	1048	By MS/MS	5	5	7.3	40751000	617440	52395000	4	1853
A0A8C0S773	BAG6	Large proline-rich protein BAG6 OS=Canis lupus familiaris OX=9615 GN=BAG6 PE=4 SV=1	118.97	1131	By MS/MS	10	10	14.9	425010000	11184000	531360000	13	1411
A0A8C0S817	KRT13	IF rod domain-containing protein OS=Canis lupus familiaris OX=9615 GN=KRT13 PE=3 SV=1	57.643	531	By matching	5	0	10.4	0	0	0	0	5350
A0A8C0S833	--	Ferredoxin 1 OS=Canis lupus familiaris OX=9615 PE=4 SV=1	18.517	171	By MS/MS	1	1	12.3	93344000	10372000	0	2	2924
A0A8C0S914	--	Profilin OS=Canis lupus familiaris OX=9615 PE=3 SV=1	15.032	140	By matching	2	0	19.3	0	0	0	0	4942
A0A8C0S968	ASH2L	ASH2 like, histone lysine methyltransferase complex subunit OS=Canis lupus familiaris OX=9615 GN=ASH2L PE=4 SV=1	60.223	534	By MS/MS	5	5	13.5	24016000	667110	35822000	3	2704
A0A8C0SA24	CHM	Rab proteins geranylgeranyltransferase component A OS=Canis lupus familiaris OX=9615 GN=CHM PE=3 SV=1	69.031	617	By MS/MS	1	1	2.1	5037300	157410	0	1	5364
A0A8C0SA71	TSC22D2	TSC22 domain family member 2 OS=Canis lupus familiaris OX=9615 GN=TSC22D2 PE=3 SV=1	74.414	745	By MS/MS	2	1	2.6	7770800	597760	0	1	5373
A0A8C0SA86	--	Proteasome assembly chaperone 2 OS=Canis lupus familiaris OX=9615 PE=4 SV=1	14.918	133	By MS/MS	2	2	17.3	119550000	10868000	129250000	5	1085
A0A8C0SAE4	--	heparosan-N-sulfate-glucuronate 5-epimerase OS=Canis lupus familiaris OX=9615 PE=3 SV=1	69.861	615	By matching	1	1	2	6527400	167370	0	0	1638
A0A8C0SAH5	SAMM50	SAMM50 sorting and assembly machinery component OS=Canis lupus familiaris OX=9615 GN=SAMM50 PE=3 SV=1	50.472	456	By MS/MS	3	3	12.3	238630000	7231200	301830000	4	5379
A0A8C0SAI2	--	Oxysterol-binding protein OS=Canis lupus familiaris OX=9615 PE=3 SV=1	70.101	625	By matching	2	0	3.8	0	0	0	0	2042
A0A8C0SAP8	SUCLG2	Succinate--CoA ligase [GDP-forming] subunit beta, mitochondrial OS=Canis lupus familiaris OX=9615 GN=SUCLG2 PE=3 SV=1	50.425	462	By MS/MS	7	7	20.1	380970000	10885000	394250000	6	4954
A0A8C0SAW8	RBM33	RNA binding motif protein 33 OS=Canis lupus familiaris OX=9615 GN=RBM33 PE=4 SV=1	125.83	1136	By MS/MS	1	1	1.1	9215500	204790	0	1	3006
A0A8C0SB12	--	Diphosphomevalonate decarboxylase OS=Canis lupus familiaris OX=9615 PE=3 SV=1	43.879	400	By MS/MS	6	6	28.5	238440000	10838000	285360000	7	2874
A0A8C0SBA6	CTPS1	CTP synthase OS=Canis lupus familiaris OX=9615 GN=CTPS1 PE=3 SV=1	66.707	591	By MS/MS	10	8	24.7	802250000	22921000	871730000	11	5389
A0A8C0SBB7	HNRNPA0	Heterogeneous nuclear ribonucleoprotein A0 OS=Canis lupus familiaris OX=9615 GN=HNRNPA0 PE=4 SV=1	31.069	310	By MS/MS	1	1	5.2	493700000	35265000	0	2	1454
A0A8C0SBF1	AKAP17A	A-kinase anchoring protein 17A OS=Canis lupus familiaris OX=9615 GN=AKAP17A PE=4 SV=1	80.951	699	By MS/MS	1	1	2.3	96365000	2294400	0	1	2046
A0A8C0SBH7	--	RING-type E3 ubiquitin transferase OS=Canis lupus familiaris OX=9615 PE=3 SV=1	179.76	1612	By matching	1	1	1.2	5281500	61412	0	0	738
A0A8C0SBQ6	FRYL	FRY like transcription coactivator OS=Canis lupus familiaris OX=9615 GN=FRYL PE=4 SV=1	344.52	3065	By MS/MS	11	11	4.8	92992000	596100	72249000	8	5327
A0A8C0SBS8	--	Solute carrier family 7 member 6 OS=Canis lupus familiaris OX=9615 PE=4 SV=1	56.561	513	By MS/MS	1	1	2.9	11479000	1043500	0	1	5392
A0A8C0SC48	OAZ1	Matrin-type domain-containing protein OS=Canis lupus familiaris OX=9615 GN=OAZ1 PE=3 SV=1	49.281	464	By MS/MS	5	5	16.6	64974000	3822000	56113000	5	1795
A0A8C0SC69	SET	SET nuclear proto-oncogene OS=Canis lupus familiaris OX=9615 GN=SET PE=3 SV=1	32.103	277	By MS/MS	4	2	20.9	691900000	62900000	945750000	3	5395
A0A8C0SC86	GPKOW	G-patch domain and KOW motifs-containing protein OS=Canis lupus familiaris OX=9615 GN=GPKOW PE=3 SV=1	53.435	484	By MS/MS	2	2	5.2	38642000	1207600	0	2	5397
A0A8C0SCB1	LOC480914	Proteolipid protein 2 OS=Canis lupus familiaris OX=9615 GN=LOC480914 PE=4 SV=1	16.645	152	By MS/MS	1	1	8.6	573620000	95604000	0	2	3074
A0A8C0SCB8	--	WD repeat and FYVE domain containing 1 OS=Canis lupus familiaris OX=9615 PE=4 SV=1	46.135	409	By MS/MS	4	1	12.2	45514000	1750600	45407000	1	2455
A0A8C0SCC1	--	Dehydrogenase/reductase X-linked OS=Canis lupus familiaris OX=9615 PE=4 SV=1	36.192	329	By MS/MS	1	1	4.9	0	0	0	1	2196
A0A8C0SCD5	--	Ceramide synthase 2 OS=Canis lupus familiaris OX=9615 PE=4 SV=1	44.724	379	By MS/MS	1	1	5.3	202410000	12651000	0	2	1504
A0A8C0SCE6	EEF1D	Eukaryotic translation elongation factor 1 delta OS=Canis lupus familiaris OX=9615 GN=EEF1D PE=3 SV=1	28.375	256	By MS/MS	12	1	55.1	0	0	0	0	5399
A0A8C0SCH2	--	Spermatogenesis and centriole associated 1 OS=Canis lupus familiaris OX=9615 PE=4 SV=1	43.07	418	By MS/MS	1	1	2.6	30118000	1882400	0	1	3947
A0A8C0SCK4	GK	glycerol kinase OS=Canis lupus familiaris OX=9615 GN=GK PE=3 SV=1	58.233	529	By MS/MS	5	5	12.3	154330000	4978500	168630000	3	5402
A0A8C0SCX1	--	DnaJ heat shock protein family (Hsp40) member C11 OS=Canis lupus familiaris OX=9615 PE=4 SV=1	57.083	506	By MS/MS	3	3	7.1	80260000	2866400	107280000	3	1450
A0A8C0SD27	PSMD11	Proteasome 26S subunit, non-ATPase 11 OS=Canis lupus familiaris OX=9615 GN=PSMD11 PE=3 SV=1	47.463	422	By MS/MS	16	16	41.9	2810600000	87831000	2619900000	32	5409
A0A8C0SD78	RINT1	RAD50 interactor 1 OS=Canis lupus familiaris OX=9615 GN=RINT1 PE=4 SV=1	91.126	795	By MS/MS	5	5	8.3	63360000	1508600	54449000	4	5414
A0A8C0SDF8	TRAPPC8	Trafficking protein particle complex 8 OS=Canis lupus familiaris OX=9615 GN=TRAPPC8 PE=4 SV=1	160.66	1433	By MS/MS	7	7	5	376700000	4593900	62183000	6	5418
A0A8C0SDL6	SLC12A9	Solute carrier family 12 member 9 OS=Canis lupus familiaris OX=9615 GN=SLC12A9 PE=3 SV=1	66.504	632	By MS/MS	1	1	1.7	12782000	639090	0	2	3813
A0A8C0SDN1	--	Pseudouridine synthase 7 OS=Canis lupus familiaris OX=9615 PE=3 SV=1	70.437	625	By MS/MS	4	4	8	84958000	2178400	105520000	6	5419
A0A8C0SDP2	GRAMD1B	GRAM domain containing 1B OS=Canis lupus familiaris OX=9615 GN=GRAMD1B PE=4 SV=1	81.084	698	By matching	1	0	1.3	0	0	0	0	567
A0A8C0SDW0	PFAS	phosphoribosylformylglycinamidine synthase OS=Canis lupus familiaris OX=9615 GN=PFAS PE=3 SV=1	145.06	1341	By MS/MS	16	15	21.2	506910000	8046200	443970000	20	458
A0A8C0SDW2	--	Ig-like domain-containing protein OS=Canis lupus familiaris OX=9615 PE=4 SV=1	40.26	373	By matching	1	1	1.9	4594700	353440	0	0	625
A0A8C0SDX4	SBF2	SET binding factor 2 OS=Canis lupus familiaris OX=9615 GN=SBF2 PE=3 SV=1	190.47	1694	By matching	1	0	0.6	0	0	0	0	1124
A0A8C0SDZ3	--	NOP2/Sun RNA methyltransferase 5 OS=Canis lupus familiaris OX=9615 PE=3 SV=1	51.15	469	By MS/MS	3	3	10.4	25741000	1029700	18571000	1	1918
A0A8C0SDZ8	NDRG3	NDRG family member 3 OS=Canis lupus familiaris OX=9615 GN=NDRG3 PE=3 SV=1	41.251	375	By MS/MS	3	3	16.8	74912000	4161800	190710000	2	5424
A0A8C0SE18	SRPK2	SRSF protein kinase 2 OS=Canis lupus familiaris OX=9615 GN=SRPK2 PE=4 SV=1	66.516	588	By MS/MS	1	1	1.9	0	0	0	1	2995
A0A8C0SE21	MAGOHB	Mago homolog B, exon junction complex subunit OS=Canis lupus familiaris OX=9615 GN=MAGOHB PE=3 SV=1	17.308	148	By MS/MS	2	1	12.8	67337000	4809800	0	1	5425
A0A8C0SE28	TRMT61A	tRNA (adenine(58)-N(1))-methyltransferase catalytic subunit TRMT61A OS=Canis lupus familiaris OX=9615 GN=TRMT61A PE=3 SV=1	31.404	289	By MS/MS	4	4	18.3	144220000	9013700	159430000	3	5426
A0A8C0SEA6	--	La ribonucleoprotein 1B OS=Canis lupus familiaris OX=9615 PE=4 SV=1	126.97	1125	By matching	3	0	3.2	0	0	0	0	1822
A0A8C0SED5	LPXN	Leupaxin OS=Canis lupus familiaris OX=9615 GN=LPXN PE=4 SV=1	41.639	366	By matching	1	1	2.2	2791400	139570	0	0	2903
A0A8C0SED8	CDYL	Chromodomain Y like OS=Canis lupus familiaris OX=9615 GN=CDYL PE=4 SV=1	60.588	544	By MS/MS	5	5	11.4	65507000	2047100	72392000	5	5431
A0A8C0SEN2	SRP9	Signal recognition particle 9 kDa protein OS=Canis lupus familiaris OX=9615 GN=SRP9 PE=3 SV=1	10.072	86	By MS/MS	2	2	22.1	49680000	7097100	45124000	3	1158
A0A8C0SEP1	NEU1	exo-alpha-sialidase OS=Canis lupus familiaris OX=9615 GN=NEU1 PE=3 SV=1	44.943	415	By MS/MS	1	1	2.4	6294900	273690	0	1	5437
A0A8C0SEP5	ZNRD1	DNA-directed RNA polymerase I subunit RPA12 OS=Canis lupus familiaris OX=9615 GN=ZNRD1 PE=3 SV=1	19.937	185	By MS/MS	3	3	38.4	85601000	7781900	120180000	4	3926
A0A8C0SER6	--	EPS8 like 2 OS=Canis lupus familiaris OX=9615 PE=3 SV=1	80.552	712	By MS/MS	10	10	27.2	924890000	21509000	820670000	16	4883
A0A8C0SEV1	--	propionate--CoA ligase OS=Canis lupus familiaris OX=9615 PE=3 SV=1	88.308	819	By MS/MS	6	6	11.7	165920000	3456600	187040000	4	4137
A0A8C0SEY0	LOC475937	Transaldolase OS=Canis lupus familiaris OX=9615 GN=LOC475937 PE=3 SV=1	35.644	319	By MS/MS	5	5	18.5	1347600000	58591000	1203600000	14	1091
A0A8C0SEY4	--	Prostaglandin F2 receptor inhibitor OS=Canis lupus familiaris OX=9615 PE=4 SV=1	94.893	850	By MS/MS	2	2	2.7	41780000	759630	42064000	2	1082
A0A8C0SEY7	--	NAD-capped RNA hydrolase NUDT12 OS=Canis lupus familiaris OX=9615 PE=3 SV=1	47.707	422	By MS/MS	2	2	6.2	21902000	811190	20311000	2	1886
A0A8C0SEZ3	ZFYVE26	Zinc finger FYVE domain-containing protein 26 OS=Canis lupus familiaris OX=9615 GN=ZFYVE26 PE=4 SV=1	282.44	2523	By MS/MS	2	1	0.7	0	0	0	1	2591
A0A8C0SF08	PSMC4	Proteasome 26S subunit, ATPase 4 OS=Canis lupus familiaris OX=9615 GN=PSMC4 PE=3 SV=1	47.366	418	By MS/MS	11	11	50.2	757720000	29143000	827290000	17	5443
A0A8C0SF49	DSG3	Desmoglein-3 OS=Canis lupus familiaris OX=9615 GN=DSG3 PE=4 SV=1	123.46	1132	By MS/MS	9	0	15.3	500710000	9103700	489370000	14	5444
A0A8C0SFC7	--	Anillin actin binding protein OS=Canis lupus familiaris OX=9615 PE=4 SV=1	121.23	1101	By MS/MS	15	15	19.4	440550000	6883700	448570000	17	1138
A0A8C0SFE7	--	Lemur tyrosine kinase 2 OS=Canis lupus familiaris OX=9615 PE=4 SV=1	156.83	1435	By MS/MS	3	3	3.6	25091000	411330	11994000	3	3172
A0A8C0SFI2	--	HEXIM P-TEFb complex subunit 1 OS=Canis lupus familiaris OX=9615 PE=3 SV=1	40.228	359	By MS/MS	6	6	29	283690000	14184000	226800000	7	5451
A0A8C0SFR7	--	Solute carrier family 7 member 5 OS=Canis lupus familiaris OX=9615 PE=4 SV=1	49.503	467	By MS/MS	3	3	7.3	155980000	9748500	162740000	2	5428
A0A8C0SG12	--	phosphopyruvate hydratase OS=Canis lupus familiaris OX=9615 PE=3 SV=1	47.243	434	By MS/MS	17	13	53	16372000000	564570000	14191000000	121	5458
A0A8C0SG94	ATP2B4	Calcium-transporting ATPase OS=Canis lupus familiaris OX=9615 GN=ATP2B4 PE=3 SV=1	133.85	1206	By MS/MS	12	8	13.8	882540000	13790000	953560000	13	2508
A0A8C0SG98	--	Nucleolar protein with MIF4G domain 1 OS=Canis lupus familiaris OX=9615 PE=4 SV=1	96	860	By MS/MS	3	3	5.1	23633000	454480	27268000	2	3033
A0A8C0SGA0	PUF60	Poly(U)-binding-splicing factor PUF60 OS=Canis lupus familiaris OX=9615 GN=PUF60 PE=3 SV=1	57.087	530	By MS/MS	12	1	31.7	1439300000	47976000	1306100000	23	5461
A0A8C0SGB9	--	UDP-N-acetylglucosamine pyrophosphorylase 1 like 1 OS=Canis lupus familiaris OX=9615 PE=4 SV=1	55.913	504	By MS/MS	4	3	12.9	40807000	1316400	43019000	3	1349
A0A8C0SGH4	--	Dihydrolipoyllysine-residue succinyltransferase component of 2-oxoglutarate dehydrogenase complex, mitochondrial OS=Canis lupus familiaris OX=9615 PE=3 SV=1	45.02	423	By MS/MS	4	4	13	89272000	3881400	73108000	5	3061
A0A8C0SGI9	--	Glycerol-3-phosphate dehydrogenase OS=Canis lupus familiaris OX=9615 PE=3 SV=1	80.948	727	By MS/MS	20	20	41.3	1547800000	32933000	1557700000	24	5466
A0A8C0SGJ4	OCIAD1	OCIA domain-containing protein 1 OS=Canis lupus familiaris OX=9615 GN=OCIAD1 PE=3 SV=1	26.896	239	By MS/MS	4	4	18	111310000	8562000	115650000	2	5449
A0A8C0SGK1	RAPGEF6	Rap guanine nucleotide exchange factor 6 OS=Canis lupus familiaris OX=9615 GN=RAPGEF6 PE=4 SV=1	180.85	1614	By matching	1	1	1.6	15062000	167350	0	0	3449
A0A8C0SGW1	ABCB1	Phosphatidylcholine translocator ABCB4 OS=Canis lupus familiaris OX=9615 GN=ABCB1 PE=4 SV=1	135.49	1231	By MS/MS	8	3	6.9	9140800	138500	0	3	1374
A0A8C0SH40	SMAP2	Small ArfGAP2 OS=Canis lupus familiaris OX=9615 GN=SMAP2 PE=4 SV=1	43.294	398	By MS/MS	1	1	2.8	0	0	0	1	3596
A0A8C0SH43	TLE3	TLE family member 3, transcriptional corepressor OS=Canis lupus familiaris OX=9615 GN=TLE3 PE=3 SV=1	84.507	782	By MS/MS	2	2	2.8	7157400	174570	9709000	1	5474
A0A8C0SH50	SLC35F2	Solute carrier family 35 member F2 OS=Canis lupus familiaris OX=9615 GN=SLC35F2 PE=3 SV=1	40.689	368	By MS/MS	1	1	6.2	36369000	2797600	0	1	5472
A0A8C0SHD6	LOC475399	RRM domain-containing protein OS=Canis lupus familiaris OX=9615 GN=LOC475399 PE=3 SV=1	33.657	306	By MS/MS	9	1	34	1186500000	56499000	1032900000	13	5471
A0A8C0SHD9	--	Calcium/calmodulin dependent serine protein kinase OS=Canis lupus familiaris OX=9615 PE=3 SV=1	105.25	927	By MS/MS	3	3	3.7	14472000	253890	22271000	2	2306
A0A8C0SHJ8	ECPAS	Ecm29 proteasome adaptor and scaffold OS=Canis lupus familiaris OX=9615 GN=ECPAS PE=4 SV=1	203.53	1840	By MS/MS	25	25	19.4	1091200000	10011000	920590000	33	1761
A0A8C0SHK5	DSG3	Desmoglein-3 OS=Canis lupus familiaris OX=9615 GN=DSG3 PE=4 SV=1	120.97	1107	By MS/MS	12	3	19.2	25555000	464640	23063000	4	5455
A0A8C0SHL8	BCAP29	B-cell receptor-associated protein OS=Canis lupus familiaris OX=9615 GN=BCAP29 PE=3 SV=1	25.771	221	By MS/MS	2	2	8.6	10606000	815840	0	2	5479
A0A8C0SHQ3	HEATR5A	HEAT repeat containing 5A OS=Canis lupus familiaris OX=9615 GN=HEATR5A PE=3 SV=1	210.24	1929	By MS/MS	10	10	6.6	187670000	1822000	161490000	10	5441
A0A8C0SHT7	SPTBN2	Spectrin beta chain OS=Canis lupus familiaris OX=9615 GN=SPTBN2 PE=3 SV=1	271.03	2389	By MS/MS	21	15	12.9	544320000	3380900	439320000	14	3011
A0A8C0SI53	SLC27A4	Solute carrier family 27 member 4 OS=Canis lupus familiaris OX=9615 GN=SLC27A4 PE=3 SV=1	72.353	643	By MS/MS	6	6	13.7	108350000	3095600	200150000	8	5483
A0A8C0SI63	--	Huntingtin interacting protein 1 OS=Canis lupus familiaris OX=9615 PE=3 SV=1	138.08	1246	By MS/MS	3	3	3.4	21518000	268970	64229000	4	1775
A0A8C0SIE6	--	Acetyl-CoA acyltransferase 2 OS=Canis lupus familiaris OX=9615 PE=3 SV=1	40.629	382	By MS/MS	8	8	35.1	401030000	19097000	399610000	9	527
A0A8C0SIR3	IRGQ	Immunity related GTPase Q OS=Canis lupus familiaris OX=9615 GN=IRGQ PE=3 SV=1	63.757	624	By MS/MS	6	6	18.8	165410000	6126200	238940000	8	5493
A0A8C0SIW9	MYH10	Myosin heavy chain 10 OS=Canis lupus familiaris OX=9615 GN=MYH10 PE=3 SV=1	225.67	1945	By MS/MS	11	1	7.8	11475000	91800	0	1	513
A0A8C0SJ23	SLC12A4	Solute carrier family 12 member 4 OS=Canis lupus familiaris OX=9615 GN=SLC12A4 PE=3 SV=1	167.02	1498	By MS/MS	4	3	3.2	41129000	548390	102260000	6	2724
A0A8C0SJ33	--	CAAX prenyl protease OS=Canis lupus familiaris OX=9615 PE=3 SV=1	54.521	474	By MS/MS	6	1	16.2	293610000	13346000	248370000	6	3415
A0A8C0SJ73	PRKAA1	Acetyl-CoA carboxylase kinase OS=Canis lupus familiaris OX=9615 GN=PRKAA1 PE=3 SV=1	64.007	559	By MS/MS	10	8	26.8	366420000	10469000	350070000	18	817
A0A8C0SJD0	ACSL4	Acyl-CoA synthetase long chain family member 4 OS=Canis lupus familiaris OX=9615 GN=ACSL4 PE=3 SV=1	74.424	670	By MS/MS	14	13	27	954910000	22736000	874260000	11	2557
A0A8C0SJI1	INPP1	Inositol polyphosphate-1-phosphatase OS=Canis lupus familiaris OX=9615 GN=INPP1 PE=3 SV=1	41.408	386	By MS/MS	4	4	14.5	327970000	14260000	283380000	6	5504
A0A8C0SJL7	--	Alpha-1,4 glucan phosphorylase OS=Canis lupus familiaris OX=9615 PE=3 SV=1	92.652	809	By MS/MS	14	8	22.5	959980000	17777000	936650000	9	3880
A0A8C0SJR0	--	non-specific serine/threonine protein kinase OS=Canis lupus familiaris OX=9615 PE=4 SV=1	57.876	519	By MS/MS	5	2	13.1	13933000	497600	18206000	2	3390
A0A8C0SJR7	--	Enhancer of rudimentary homolog OS=Canis lupus familiaris OX=9615 PE=3 SV=1	12.259	104	By MS/MS	6	6	49	357950000	59658000	364450000	6	5512
A0A8C0SJX2	--	Transmembrane protein 45B OS=Canis lupus familiaris OX=9615 PE=3 SV=1	31.636	274	By matching	1	1	3.6	1915700	174150	0	0	856
A0A8C0SJX4	GLG1	Golgi apparatus protein 1 OS=Canis lupus familiaris OX=9615 GN=GLG1 PE=4 SV=1	133.72	1175	By MS/MS	7	7	9	202920000	2940900	81354000	6	1121
A0A8C0SJZ9	TRAF6	TNF receptor-associated factor OS=Canis lupus familiaris OX=9615 GN=TRAF6 PE=3 SV=1	58.761	517	By MS/MS	1	1	1.7	0	0	0	1	1027
A0A8C0SK10	MLH1	MutL homolog 1 OS=Canis lupus familiaris OX=9615 GN=MLH1 PE=3 SV=1	84.47	756	By MS/MS	1	1	1.9	10237000	204740	0	1	1431
A0A8C0SK32	PPOX	Protoporphyrinogen oxidase OS=Canis lupus familiaris OX=9615 GN=PPOX PE=3 SV=1	50.603	480	By MS/MS	2	2	6.2	44977000	1405500	67750000	3	5513
A0A8C0SK85	--	ATP binding cassette subfamily C member 4 OS=Canis lupus familiaris OX=9615 PE=4 SV=1	149.63	1326	By MS/MS	3	3	2.8	103300000	1396000	160140000	5	5518
A0A8C0SKF3	SKIV2L	Ski2 like RNA helicase OS=Canis lupus familiaris OX=9615 GN=SKIV2L PE=4 SV=1	137.82	1245	By MS/MS	6	6	6.2	48329000	710720	68919000	6	5136
A0A8C0SKG6	--	Coiled-coil domain-containing protein 25 OS=Canis lupus familiaris OX=9615 PE=3 SV=1	22.845	192	By MS/MS	3	2	20.3	70453000	4696900	69109000	4	3993
A0A8C0SKI1	--	Striatin interacting protein 1 OS=Canis lupus familiaris OX=9615 PE=3 SV=1	97.404	853	By MS/MS	5	5	9.6	67215000	1563100	91146000	4	2424
A0A8C0SKM2	--	Ankyrin repeat and sterile alpha motif domain containing 1A OS=Canis lupus familiaris OX=9615 PE=4 SV=1	130.35	1199	By MS/MS	7	7	7.5	48849000	787890	50704000	5	2665
A0A8C0SKP0	PUM2	Pumilio RNA binding family member 2 OS=Canis lupus familiaris OX=9615 GN=PUM2 PE=4 SV=1	117.37	1093	By MS/MS	5	4	5.8	62055000	1443100	70785000	4	2514
A0A8C0SKS4	DIAPH2	Diaphanous related formin 2 OS=Canis lupus familiaris OX=9615 GN=DIAPH2 PE=3 SV=1	126.04	1103	By MS/MS	7	7	11.1	57428000	870120	70079000	7	5522
A0A8C0SKS8	PRRC2C	Proline rich coiled-coil 2C OS=Canis lupus familiaris OX=9615 GN=PRRC2C PE=4 SV=1	313.47	2859	By MS/MS	21	21	12.9	511650000	3847000	617820000	19	406
A0A8C0SKU0	SLC25A5	ADP/ATP translocase OS=Canis lupus familiaris OX=9615 GN=SLC25A5 PE=3 SV=1	32.941	298	By MS/MS	9	6	26.2	3194700000	152130000	2573200000	31	5523
A0A8C0SKU9	--	Cell division cycle 23 OS=Canis lupus familiaris OX=9615 PE=4 SV=1	67.2	582	By MS/MS	2	2	4.8	21337000	627560	34297000	1	1257
A0A8C0SKV3	--	Family with sequence similarity 91 member A1 OS=Canis lupus familiaris OX=9615 PE=3 SV=1	87.038	770	By MS/MS	8	8	12.5	229280000	4984300	226030000	13	1653
A0A8C0SL13	UBE2L6	Ubiquitin conjugating enzyme E2 L6 OS=Canis lupus familiaris OX=9615 GN=UBE2L6 PE=3 SV=1	17.53	153	By MS/MS	2	2	24.2	7745900	595840	0	0	5526
A0A8C0SL61	POR	NADPH--cytochrome P450 reductase OS=Canis lupus familiaris OX=9615 GN=POR PE=3 SV=1	103.17	929	By MS/MS	5	5	7.2	301120000	5576300	378550000	7	5530
A0A8C0SL89	--	Elongation factor 1-alpha OS=Canis lupus familiaris OX=9615 PE=3 SV=1	50.694	466	By matching	12	0	29.4	0	0	0	0	866
A0A8C0SL95	--	G protein nucleolar 1 (putative) OS=Canis lupus familiaris OX=9615 PE=4 SV=1	68.549	606	By MS/MS	2	2	4.5	13952000	387560	16103000	2	1714
A0A8C0SL97	R3HDM1	R3H domain containing 1 OS=Canis lupus familiaris OX=9615 GN=R3HDM1 PE=4 SV=1	125.1	1137	By matching	1	1	1.4	60760000	1557900	0	0	3022
A0A8C0SLA1	--	TBC1 domain family member 10B OS=Canis lupus familiaris OX=9615 PE=4 SV=1	85.65	790	By MS/MS	4	4	6.8	48440000	1467900	52346000	3	5529
A0A8C0SLE1	DNAJC4	DnaJ heat shock protein family (Hsp40) member C4 OS=Canis lupus familiaris OX=9615 GN=DNAJC4 PE=4 SV=1	26.794	235	By MS/MS	1	1	4.3	8408800	525550	0	1	2057
A0A8C0SLG6	CGN	Cingulin OS=Canis lupus familiaris OX=9615 GN=CGN PE=4 SV=1	136.23	1196	By MS/MS	16	16	19.3	414470000	4764000	525630000	19	136
A0A8C0SLH7	--	protein-tyrosine-phosphatase OS=Canis lupus familiaris OX=9615 PE=3 SV=1	136.66	1230	By MS/MS	1	0	0.9	0	0	0	1	4876
A0A8C0SLR3	OGFOD1	Prolyl 3-hydroxylase OGFOD1 OS=Canis lupus familiaris OX=9615 GN=OGFOD1 PE=3 SV=1	57.14	496	By MS/MS	1	1	2.4	0	0	0	1	1157
A0A8C0SLU9	TENT4B	Terminal nucleotidyltransferase 4B OS=Canis lupus familiaris OX=9615 GN=TENT4B PE=4 SV=1	64.77	591	By MS/MS	2	2	6.1	12297000	351340	11722000	1	1863
A0A8C0SLW9	EPM2AIP1	EPM2A interacting protein 1 OS=Canis lupus familiaris OX=9615 GN=EPM2AIP1 PE=4 SV=1	70.231	608	By MS/MS	7	7	16.9	108770000	2789100	120680000	4	5537
A0A8C0SM21	SHROOM2	Shroom family member 2 OS=Canis lupus familiaris OX=9615 GN=SHROOM2 PE=3 SV=1	181.4	1647	By MS/MS	10	10	10	75685000	675760	101960000	8	1839
A0A8C0SM53	CD2BP2	CD2 cytoplasmic tail binding protein 2 OS=Canis lupus familiaris OX=9615 GN=CD2BP2 PE=4 SV=1	37.718	344	By MS/MS	5	5	25.3	117140000	7809600	104100000	7	5540
A0A8C0SMD1	USF1	Upstream transcription factor 1 OS=Canis lupus familiaris OX=9615 GN=USF1 PE=4 SV=1	33.524	310	By MS/MS	1	1	2.9	19183000	1918300	0	2	5543
A0A8C0SMF1	--	RNA binding motif protein 15B OS=Canis lupus familiaris OX=9615 PE=3 SV=1	97.547	899	By matching	1	1	1.4	2627400	46095	0	0	4947
A0A8C0SMJ7	--	Protein tyrosine phosphatase non-receptor type 23 OS=Canis lupus familiaris OX=9615 PE=4 SV=1	174.61	1602	By MS/MS	9	9	8.1	141000000	1784900	104730000	8	4018
A0A8C0SMP6	SART1	Spliceosome associated factor 1, recruiter of U4/U6.U5 tri-snRNP OS=Canis lupus familiaris OX=9615 GN=SART1 PE=3 SV=1	90.799	806	By MS/MS	12	12	24.3	176520000	4202800	193180000	8	5551
A0A8C0SMX8	--	SET binding factor 1 OS=Canis lupus familiaris OX=9615 PE=3 SV=1	208.23	1866	By MS/MS	7	6	4.8	84750000	882810	130030000	6	3002
A0A8C0SMZ9	TRAPPC11	Trafficking protein particle complex subunit 11 OS=Canis lupus familiaris OX=9615 GN=TRAPPC11 PE=3 SV=1	123.2	1085	By MS/MS	8	8	11.1	120310000	1940500	118280000	9	2624
A0A8C0SN49	CENPT	Centromere protein T OS=Canis lupus familiaris OX=9615 GN=CENPT PE=3 SV=1	60.903	550	By matching	1	1	2.2	9025000	322320	0	0	3134
A0A8C0SN76	FNDC3B	Fibronectin type III domain containing 3B OS=Canis lupus familiaris OX=9615 GN=FNDC3B PE=4 SV=1	122.73	1114	By MS/MS	1	1	1.3	8219000	182640	0	2	4146
A0A8C0SNC5	STX8	Syntaxin 8 OS=Canis lupus familiaris OX=9615 GN=STX8 PE=4 SV=1	26.642	235	By MS/MS	2	2	10.2	19019000	1188700	39486000	5	4815
A0A8C0SNH1	AARS1	Alanine--tRNA ligase OS=Canis lupus familiaris OX=9615 GN=AARS1 PE=3 SV=1	106.77	968	By MS/MS	21	21	30	1162500000	20760000	1272800000	22	5542
A0A8C0SNJ7	--	60 kDa heat shock protein, mitochondrial OS=Canis lupus familiaris OX=9615 PE=3 SV=1	24.001	217	By matching	2	0	14.7	0	0	0	0	5563
A0A8C0SNN1	SF3B2	Splicing factor 3b subunit 2 OS=Canis lupus familiaris OX=9615 GN=SF3B2 PE=4 SV=1	100.14	894	By MS/MS	11	11	20.5	794860000	14194000	789590000	13	3211
A0A8C0SNQ5	PSMD6	Proteasome 26S subunit, non-ATPase 6 OS=Canis lupus familiaris OX=9615 GN=PSMD6 PE=4 SV=1	45.547	389	By MS/MS	12	12	34.2	1028700000	35474000	1162100000	16	5562
A0A8C0SNS1	--	TatD DNase domain containing 1 OS=Canis lupus familiaris OX=9615 PE=3 SV=1	33.933	297	By MS/MS	3	3	14.5	115320000	5013900	178390000	6	1547
A0A8C0SNS3	RBBP7	RB binding protein 7, chromatin remodeling factor OS=Canis lupus familiaris OX=9615 GN=RBBP7 PE=4 SV=1	47.834	425	By MS/MS	7	7	35.8	305440000	16969000	235180000	9	5567
A0A8C0SNT2	LOC607890	D-3-phosphoglycerate dehydrogenase OS=Canis lupus familiaris OX=9615 GN=LOC607890 PE=3 SV=1	56.448	532	By MS/MS	14	1	33.1	2157400000	79905000	2330100000	20	5548
A0A8C0SNV6	--	HECT and RLD domain containing E3 ubiquitin protein ligase family member 6 OS=Canis lupus familiaris OX=9615 PE=4 SV=1	108.45	962	By MS/MS	11	11	16.2	199920000	3569900	152850000	10	5571
A0A8C0SP22	--	Transmembrane protein 65 OS=Canis lupus familiaris OX=9615 PE=4 SV=1	25.294	240	By MS/MS	2	2	9.6	18078000	1506500	20653000	3	5573
A0A8C0SPF0	MED25	Mediator of RNA polymerase II transcription subunit 25 OS=Canis lupus familiaris OX=9615 GN=MED25 PE=3 SV=1	41.435	395	By MS/MS	1	1	4.6	21026000	1911400	0	1	634
A0A8C0SPG3	PPP1R10	Serine/threonine-protein phosphatase 1 regulatory subunit 10 OS=Canis lupus familiaris OX=9615 GN=PPP1R10 PE=4 SV=1	99.057	940	By MS/MS	5	5	10.7	171230000	2853800	232980000	6	5578
A0A8C0SPH5	--	Chloride intracellular channel protein OS=Canis lupus familiaris OX=9615 PE=3 SV=1	23.127	205	By matching	7	0	44.4	0	0	0	0	5579
A0A8C0SPH9	PABPC4	Polyadenylate-binding protein OS=Canis lupus familiaris OX=9615 GN=PABPC4 PE=3 SV=1	69.922	636	By MS/MS	12	7	30	438600000	11246000	474420000	11	5580
A0A8C0SPJ5	--	Leucine zipper and CTNNBIP1 domain containing OS=Canis lupus familiaris OX=9615 PE=3 SV=1	23.756	211	By MS/MS	4	4	25.6	61002000	3812600	65231000	3	5581
A0A8C0SPX1	PYURF	PIGY upstream reading frame OS=Canis lupus familiaris OX=9615 GN=PYURF PE=3 SV=1	12.533	114	By MS/MS	1	1	14	1499400	187420	0	1	4009
A0A8C0SPX7	ETF1	Eukaryotic peptide chain release factor subunit 1 OS=Canis lupus familiaris OX=9615 GN=ETF1 PE=3 SV=1	49.03	437	By MS/MS	15	15	38.2	1437400000	51335000	1753900000	21	5587
A0A8C0SQ45	UTP6	UTP6 small subunit processome component OS=Canis lupus familiaris OX=9615 GN=UTP6 PE=3 SV=1	67.208	572	By MS/MS	7	7	11.9	55815000	1240300	61709000	8	3304
A0A8C0SQ57	--	NADH dehydrogenase [ubiquinone] 1 alpha subcomplex subunit 6 OS=Canis lupus familiaris OX=9615 PE=3 SV=1	15.182	130	By MS/MS	1	1	8.5	7710400	856710	0	1	5589
A0A8C0SQB3	--	Maternal embryonic leucine zipper kinase OS=Canis lupus familiaris OX=9615 PE=3 SV=1	74.14	651	By matching	1	1	1.7	7341400	209750	0	0	5582
A0A8C0SQK2	--	F-box and leucine rich repeat protein 18 OS=Canis lupus familiaris OX=9615 PE=4 SV=1	72.862	665	By MS/MS	1	1	1.7	6312200	170600	0	1	2660
A0A8C0SQP4	PMPCB	Peptidase, mitochondrial processing beta subunit OS=Canis lupus familiaris OX=9615 GN=PMPCB PE=3 SV=1	56.794	513	By MS/MS	7	7	20.7	218960000	7820100	212660000	5	5595
A0A8C0SR01	--	Mitochondrial carrier 2 OS=Canis lupus familiaris OX=9615 PE=3 SV=1	33.302	302	By MS/MS	5	5	27.5	496500000	33100000	373570000	4	4867
A0A8C0SRA9	CREBBP	histone acetyltransferase OS=Canis lupus familiaris OX=9615 GN=CREBBP PE=4 SV=1	244.77	2240	By MS/MS	4	1	2.2	11117000	126340	0	3	4849
A0A8C0SRE9	CHMP3	Charged multivesicular body protein 3 OS=Canis lupus familiaris OX=9615 GN=CHMP3 PE=3 SV=1	32.192	288	By MS/MS	2	2	13.9	61200000	5100000	63618000	4	1688
A0A8C0SRF0	--	Ubiquitin conjugation factor E4 OS=Canis lupus familiaris OX=9615 PE=3 SV=1	152.6	1362	By MS/MS	10	10	11.3	144970000	2071000	142790000	9	5608
A0A8C0SS04	DRAP1	DR1 associated protein 1 OS=Canis lupus familiaris OX=9615 GN=DRAP1 PE=4 SV=1	23.189	212	By MS/MS	4	4	20.3	77711000	7771100	77204000	3	5560
A0A8C0SS43	TMTC3	dolichyl-phosphate-mannose--protein mannosyltransferase OS=Canis lupus familiaris OX=9615 GN=TMTC3 PE=3 SV=1	93.739	825	By MS/MS	2	2	2.5	10265000	233300	25044000	1	2925
A0A8C0SS58	GSR	Glutathione reductase OS=Canis lupus familiaris OX=9615 GN=GSR PE=3 SV=1	51.818	480	By MS/MS	7	7	20.2	349740000	12491000	240810000	7	5613
A0A8C0SS84	RPA3	Replication protein A3 OS=Canis lupus familiaris OX=9615 GN=RPA3 PE=3 SV=1	13.562	121	By MS/MS	3	3	35.5	98205000	10912000	123130000	2	5620
A0A8C0SSD1	--	40S ribosomal protein S15a OS=Canis lupus familiaris OX=9615 PE=3 SV=1	14.825	130	By MS/MS	2	1	16.2	0	0	0	0	5624
A0A8C0SSJ3	TAF1A	TATA-box binding protein associated factor, RNA polymerase I subunit A OS=Canis lupus familiaris OX=9615 GN=TAF1A PE=4 SV=1	48.445	412	By matching	1	1	2.4	3120900	124840	0	0	5615
A0A8C0SSQ9	--	Trinucleotide repeat containing 18 OS=Canis lupus familiaris OX=9615 PE=4 SV=1	304.65	2871	By MS/MS	1	1	0.2	7288200	49919	0	2	5629
A0A8C0SSS6	DUSP11	Dual specificity phosphatase 11 OS=Canis lupus familiaris OX=9615 GN=DUSP11 PE=4 SV=1	36.606	313	By MS/MS	1	1	4.5	0	0	0	1	5631
A0A8C0SSX8	--	DNA helicase OS=Canis lupus familiaris OX=9615 PE=4 SV=1	282.04	2489	By MS/MS	3	3	2	20720000	150150	19014000	2	5607
A0A8C0SSY9	--	SRP receptor subunit alpha OS=Canis lupus familiaris OX=9615 PE=3 SV=1	69.65	638	By MS/MS	9	9	18.2	642160000	14934000	649960000	9	184
A0A8C0ST40	--	N-acetylglucosamine-1-phosphate transferase subunits alpha and beta OS=Canis lupus familiaris OX=9615 PE=3 SV=1	134.64	1179	By MS/MS	1	1	0.7	6249100	89272	0	1	1883
A0A8C0ST49	--	Nedd4 family interacting protein 2 OS=Canis lupus familiaris OX=9615 PE=4 SV=1	25.884	230	By MS/MS	1	1	4.8	2277100	284640	0	1	5636
A0A8C0STB1	--	Impact RWD domain protein OS=Canis lupus familiaris OX=9615 PE=3 SV=1	33.996	306	By MS/MS	2	2	9.5	15196000	660690	14703000	2	3688
A0A8C0STH5	SIN3B	SIN3 transcription regulator family member B OS=Canis lupus familiaris OX=9615 GN=SIN3B PE=4 SV=1	128.56	1125	By MS/MS	2	2	2.8	6485400	91344	0	3	5643
A0A8C0STI1	--	Neutral sphingomyelinase activation associated factor OS=Canis lupus familiaris OX=9615 PE=4 SV=1	104.81	920	By MS/MS	2	2	3.2	0	0	0	1	2749
A0A8C0STJ7	CTNNA1	Catenin alpha 1 OS=Canis lupus familiaris OX=9615 GN=CTNNA1 PE=3 SV=1	100.12	906	By MS/MS	29	24	53	5456000000	99201000	5162700000	55	5644
A0A8C0STU7	MRPS26	Small ribosomal subunit protein mS26 OS=Canis lupus familiaris OX=9615 GN=MRPS26 PE=3 SV=1	23.975	206	By MS/MS	4	4	23.8	58466000	3654100	58516000	4	5646
A0A8C0STX1	KDM5C	[histone H3]-trimethyl-L-lysine(4) demethylase OS=Canis lupus familiaris OX=9615 GN=KDM5C PE=3 SV=1	175.42	1559	By matching	1	0	0.4	0	0	0	0	257
A0A8C0STX4	NCSTN	Nicastrin OS=Canis lupus familiaris OX=9615 GN=NCSTN PE=3 SV=1	76.999	697	By MS/MS	1	1	1.3	16784000	453620	0	1	5647
A0A8C0SU33	--	PHD finger protein 14 OS=Canis lupus familiaris OX=9615 PE=4 SV=1	107.85	955	By MS/MS	3	3	3.7	37744000	877770	70377000	3	2842
A0A8C0SU42	TRIP11	Thyroid hormone receptor interactor 11 OS=Canis lupus familiaris OX=9615 GN=TRIP11 PE=4 SV=1	238.58	2068	By MS/MS	23	22	16.1	359160000	2410400	285100000	22	5650
A0A8C0SU81	--	SH3 domain binding protein 4 OS=Canis lupus familiaris OX=9615 PE=4 SV=1	107.05	962	By MS/MS	5	5	7.5	79549000	1420500	80680000	3	5651
A0A8C0SUA1	DNAJB11	DnaJ heat shock protein family (Hsp40) member B11 OS=Canis lupus familiaris OX=9615 GN=DNAJB11 PE=4 SV=1	39.31	345	By MS/MS	3	3	9.3	35719000	1786000	27756000	3	231
A0A8C0SUA9	DGUOK	STAM binding protein OS=Canis lupus familiaris OX=9615 GN=DGUOK PE=3 SV=1	52.811	469	By MS/MS	7	5	16.2	81010000	3000400	99101000	4	5652
A0A8C0SUM9	--	Codanin 1 OS=Canis lupus familiaris OX=9615 PE=4 SV=1	133.43	1225	By MS/MS	6	6	9.3	46003000	754140	32171000	6	5655
A0A8C0SUS0	--	RNA binding motif protein 10 OS=Canis lupus familiaris OX=9615 PE=4 SV=1	103.42	931	By MS/MS	6	6	8.2	47382000	1008100	58731000	5	2340
A0A8C0SUU0	--	Phosphatidylethanolamine-binding protein 1 OS=Canis lupus familiaris OX=9615 PE=3 SV=1	24.763	222	By MS/MS	10	10	62.2	3744000000	249600000	3800000000	16	5658
A0A8C0SV84	ATP2B1	Calcium-transporting ATPase OS=Canis lupus familiaris OX=9615 GN=ATP2B1 PE=3 SV=1	137.78	1249	By MS/MS	9	5	8.6	76381000	1157300	60584000	4	2722
A0A8C0SVF8	HMGB3	High mobility group box 3 OS=Canis lupus familiaris OX=9615 GN=HMGB3 PE=3 SV=1	23.597	205	By MS/MS	3	3	19.5	473600000	43055000	532160000	4	1925
A0A8C0SVI8	FKBP15	peptidylprolyl isomerase OS=Canis lupus familiaris OX=9615 GN=FKBP15 PE=4 SV=1	129.08	1180	By MS/MS	5	5	5.8	41433000	668280	43883000	4	5668
A0A8C0SVQ9	ARIH1	RBR-type E3 ubiquitin transferase OS=Canis lupus familiaris OX=9615 GN=ARIH1 PE=4 SV=1	64.016	555	By MS/MS	11	11	29.4	160470000	5731000	128720000	8	5672
A0A8C0SVS8	SS18L2	Natural killer cell triggering receptor OS=Canis lupus familiaris OX=9615 GN=SS18L2 PE=4 SV=1	129.64	1144	By MS/MS	1	1	0.8	7802100	141860	0	1	2863
A0A8C0SVY4	VAC14	Protein VAC14 homolog OS=Canis lupus familiaris OX=9615 GN=VAC14 PE=3 SV=1	88.317	783	By MS/MS	7	7	10.6	79203000	1800100	96672000	8	5676
A0A8C0SVY6	--	Interferon regulatory factor 2 binding protein like OS=Canis lupus familiaris OX=9615 PE=3 SV=1	79.476	759	By MS/MS	6	5	13.4	353560000	8839100	371200000	6	5677
A0A8C0SW51	RBPMS	RNA binding protein, mRNA processing factor OS=Canis lupus familiaris OX=9615 GN=RBPMS PE=4 SV=1	31.098	281	By MS/MS	1	1	5.3	37783000	2361400	0	1	3732
A0A8C0SWD1	--	Poly [ADP-ribose] polymerase OS=Canis lupus familiaris OX=9615 PE=3 SV=1	148.32	1308	By MS/MS	1	1	0.9	7280800	104010	0	1	3590
A0A8C0SWR4	--	SLIT and NTRK like family member 1 OS=Canis lupus familiaris OX=9615 PE=4 SV=1	66.071	588	By MS/MS	1	1	1.7	0	0	0	0	1056
A0A8C0SX54	ATP1A4	Sodium/potassium-transporting ATPase subunit alpha OS=Canis lupus familiaris OX=9615 GN=ATP1A4 PE=3 SV=1	107.29	971	By matching	8	1	11.7	0	0	0	0	2638
A0A8C0SX61	USP11	E1 ubiquitin-activating enzyme OS=Canis lupus familiaris OX=9615 GN=USP11 PE=3 SV=1	163.5	1473	By MS/MS	23	0	19.7	7200300	80902	6689300	3	5697
A0A8C0SX68	--	Importin 5 OS=Canis lupus familiaris OX=9615 PE=4 SV=1	118.9	1056	By MS/MS	27	27	37.3	5528600000	98725000	5348300000	38	5699
A0A8C0SX95	--	Family with sequence similarity 207 member A OS=Canis lupus familiaris OX=9615 PE=3 SV=1	24.068	219	By MS/MS	3	3	16.4	80226000	5348400	83543000	4	5698
A0A8C0SXB6	IMMT	MICOS complex subunit MIC60 OS=Canis lupus familiaris OX=9615 GN=IMMT PE=3 SV=1	75.696	681	By matching	13	0	29.5	0	0	0	0	5700
A0A8C0SXJ4	--	Ubiquitin carboxyl-terminal hydrolase 47 OS=Canis lupus familiaris OX=9615 PE=4 SV=1	154.68	1354	By MS/MS	16	16	15.7	174290000	2293300	145490000	14	4264
A0A8C0SXK5	--	Neuroplastin OS=Canis lupus familiaris OX=9615 PE=4 SV=1	45.518	407	By MS/MS	2	2	7.9	30076000	1307700	30570000	3	5704
A0A8C0SXN2	--	non-specific serine/threonine protein kinase OS=Canis lupus familiaris OX=9615 PE=4 SV=1	58.101	527	By MS/MS	9	9	26.9	477200000	16455000	505060000	11	5706
A0A8C0SXT4	PTCD3	Small ribosomal subunit protein mS39 OS=Canis lupus familiaris OX=9615 GN=PTCD3 PE=3 SV=1	77.855	687	By MS/MS	5	5	8.7	141640000	3147700	230640000	5	5710
A0A8C0SY39	--	Large ribosomal subunit protein uL22 OS=Canis lupus familiaris OX=9615 PE=3 SV=1	21.394	183	By MS/MS	2	1	13.7	45090000	3757500	0	1	4950
A0A8C0SYL4	IMMT	MICOS complex subunit MIC60 OS=Canis lupus familiaris OX=9615 GN=IMMT PE=3 SV=1	80.15	727	By matching	15	0	30.1	0	0	0	0	1559
A0A8C0SYM0	ERGIC2	Endoplasmic reticulum-Golgi intermediate compartment protein OS=Canis lupus familiaris OX=9615 GN=ERGIC2 PE=3 SV=1	38.884	344	By MS/MS	2	2	8.7	47365000	2631400	41060000	3	5724
A0A8C0SYM2	TUBGCP4	Gamma-tubulin complex component OS=Canis lupus familiaris OX=9615 GN=TUBGCP4 PE=3 SV=1	70.835	623	By MS/MS	1	1	2.6	3209100	91689	0	1	5063
A0A8C0SYX6	EXOC6B	Exocyst complex component OS=Canis lupus familiaris OX=9615 GN=EXOC6B PE=3 SV=1	91.527	787	By MS/MS	13	13	24.3	328190000	6311300	209220000	11	3977
A0A8C0SYY9	EPS15L1	Epidermal growth factor receptor pathway substrate 15 like 1 OS=Canis lupus familiaris OX=9615 GN=EPS15L1 PE=4 SV=1	83.344	756	By MS/MS	4	4	9.1	76020000	1583800	86923000	6	3306
A0A8C0SZ03	--	Chromosome 11 open reading frame 54 OS=Canis lupus familiaris OX=9615 PE=4 SV=1	28.646	256	By MS/MS	1	1	6.2	14565000	1120400	0	1	5731
A0A8C0SZ23	PAICS	PurE domain-containing protein OS=Canis lupus familiaris OX=9615 GN=PAICS PE=3 SV=1	217.3	1945	By matching	11	0	8.4	0	0	0	0	5688
A0A8C0SZ25	SLC39A10	Solute carrier family 39 member 10 OS=Canis lupus familiaris OX=9615 GN=SLC39A10 PE=4 SV=1	89.159	789	By MS/MS	1	1	1.4	5212100	144780	0	1	358
A0A8C0SZ55	--	Acid phosphatase 6, lysophosphatidic OS=Canis lupus familiaris OX=9615 PE=4 SV=1	47.919	422	By MS/MS	6	6	19.7	360490000	15673000	363750000	14	2141
A0A8C0SZ63	UTP25	U3 small nucleolar RNA-associated protein 25 homolog OS=Canis lupus familiaris OX=9615 GN=UTP25 PE=3 SV=1	86.967	758	By MS/MS	3	3	4.9	17334000	368800	26085000	2	2803
A0A8C0SZB6	--	Chromodomain helicase DNA binding protein 1 like OS=Canis lupus familiaris OX=9615 PE=3 SV=1	109	968	By MS/MS	6	6	7.3	61555000	1009100	60084000	5	2394
A0A8C0SZD5	--	Glutamate dehydrogenase OS=Canis lupus familiaris OX=9615 PE=3 SV=1	54.218	490	By MS/MS	10	2	28.8	288310000	9300300	300910000	5	5734
A0A8C0SZP4	--	Forkhead box K1 OS=Canis lupus familiaris OX=9615 PE=4 SV=1	64.375	611	By MS/MS	1	1	2.9	5760100	174550	0	1	2492
A0A8C0SZX7	PRR12	Proline rich 12 OS=Canis lupus familiaris OX=9615 GN=PRR12 PE=4 SV=1	344.9	3307	By MS/MS	2	2	0.6	27803000	222420	28168000	2	672
A0A8C0SZY4	--	Maestro heat like repeat family member 1 OS=Canis lupus familiaris OX=9615 PE=4 SV=1	179.36	1629	By MS/MS	3	3	2.3	43741000	470330	47875000	2	5741
A0A8C0SZZ4	DNM2	dynamin GTPase OS=Canis lupus familiaris OX=9615 GN=DNM2 PE=3 SV=1	97.275	860	By MS/MS	20	0	32.2	329790000	5686100	313440000	5	5742
A0A8C0T0B0	--	FAD/NAD(P)-binding domain-containing protein OS=Canis lupus familiaris OX=9615 PE=4 SV=1	50.489	456	By MS/MS	2	2	5.5	81101000	3526100	0	2	4142
A0A8C0T0C4	--	Aminopeptidase like 1 OS=Canis lupus familiaris OX=9615 PE=3 SV=1	50.464	474	By MS/MS	3	3	9.5	91481000	4158200	95703000	3	2901
A0A8C0T0J0	--	Rho guanine nucleotide exchange factor 12 OS=Canis lupus familiaris OX=9615 PE=4 SV=1	165.55	1480	By MS/MS	5	1	5.4	9170900	109180	8829200	1	832
A0A8C0T0J3	MCM7	DNA replication licensing factor MCM7 OS=Canis lupus familiaris OX=9615 GN=MCM7 PE=3 SV=1	81.135	716	By MS/MS	15	15	28.6	789930000	16807000	843550000	20	5678
A0A8C0T0J7	--	Ubiquitin carboxyl-terminal hydrolase OS=Canis lupus familiaris OX=9615 PE=3 SV=1	97.382	861	By MS/MS	1	1	3.3	0	0	0	1	1650
A0A8C0T0Q0	--	Autophagy-related protein 101 OS=Canis lupus familiaris OX=9615 PE=3 SV=1	24.561	214	By MS/MS	2	2	12.6	21336000	1641200	0	1	5753
A0A8C0T0R7	--	IF rod domain-containing protein OS=Canis lupus familiaris OX=9615 PE=3 SV=1	49.64	447	By matching	5	0	11.6	0	0	0	0	5754
A0A8C0T0X4	TRADD	Tumor necrosis factor receptor type 1-associated DEATH domain protein OS=Canis lupus familiaris OX=9615 GN=TRADD PE=4 SV=1	34.523	312	By MS/MS	4	4	16.3	377390000	23587000	432060000	6	2012
A0A8C0T0Z1	DHX36	RNA helicase OS=Canis lupus familiaris OX=9615 GN=DHX36 PE=4 SV=1	110.85	973	By MS/MS	10	1	12.4	204280000	3854200	235410000	12	4991
A0A8C0T1A5	XPNPEP1	X-prolyl aminopeptidase 1 OS=Canis lupus familiaris OX=9615 GN=XPNPEP1 PE=3 SV=1	71.907	643	By MS/MS	8	8	23.5	284140000	7679500	400520000	10	5766
A0A8C0T1C3	ZNF451	Zinc finger protein 451 OS=Canis lupus familiaris OX=9615 GN=ZNF451 PE=4 SV=1	110.56	965	By MS/MS	2	2	3.3	826210000	12711000	0	2	1098
A0A8C0T1P3	MED17	Mediator of RNA polymerase II transcription subunit 17 OS=Canis lupus familiaris OX=9615 GN=MED17 PE=3 SV=1	72.87	652	By MS/MS	2	2	4	15222000	461290	15734000	2	5769
A0A8C0T1Y9	NIBAN2	Niban apoptosis regulator 2 OS=Canis lupus familiaris OX=9615 GN=NIBAN2 PE=3 SV=1	84.324	745	By MS/MS	14	14	32.5	1239900000	27553000	1240200000	23	5774
A0A8C0T2B3	TFB1M	rRNA adenine N(6)-methyltransferase OS=Canis lupus familiaris OX=9615 GN=TFB1M PE=3 SV=1	39.303	345	By MS/MS	1	1	2.9	5345900	232430	0	1	5780
A0A8C0T2F6	--	glyceraldehyde-3-phosphate dehydrogenase (phosphorylating) OS=Canis lupus familiaris OX=9615 PE=3 SV=1	75.877	713	By MS/MS	11	4	21.5	15107000000	321430000	11297000000	75	5781
A0A8C0T2T6	--	non-specific serine/threonine protein kinase OS=Canis lupus familiaris OX=9615 PE=4 SV=1	214.27	1874	By MS/MS	3	3	1.7	13979000	109210	57607000	2	3972
A0A8C0T2T8	AMMECR1L	AMMECR1 like OS=Canis lupus familiaris OX=9615 GN=AMMECR1L PE=4 SV=1	31.151	282	By MS/MS	1	1	6	10722000	670120	0	1	5785
A0A8C0T3P3	SMCO2	Single-pass membrane protein with coiled-coil domains 2 OS=Canis lupus familiaris OX=9615 GN=SMCO2 PE=4 SV=1	33.495	293	By matching	1	1	6.1	0	0	0	0	4026
A0A8C0T3S7	SRRM2	Serine/arginine repetitive matrix 2 OS=Canis lupus familiaris OX=9615 GN=SRRM2 PE=4 SV=1	282.89	2611	By MS/MS	11	11	6.2	188300000	1247000	228950000	11	1023
A0A8C0T3U0	--	Poly(A) specific ribonuclease subunit PAN3 OS=Canis lupus familiaris OX=9615 PE=4 SV=1	87.607	819	By MS/MS	1	1	1.6	13365000	381860	0	1	3290
A0A8C0T3U6	POLR1A	DNA-directed RNA polymerase subunit OS=Canis lupus familiaris OX=9615 GN=POLR1A PE=3 SV=1	190.08	1680	By MS/MS	22	22	18	572520000	5350600	432810000	26	5797
A0A8C0T4D0	DTWD1	tRNA-uridine aminocarboxypropyltransferase OS=Canis lupus familiaris OX=9615 GN=DTWD1 PE=4 SV=1	34.882	299	By MS/MS	1	1	3	6360900	334790	0	1	5806
A0A8C0T4D5	--	Coiled-coil domain containing 127 OS=Canis lupus familiaris OX=9615 PE=4 SV=1	28.361	238	By MS/MS	1	1	8.8	0	0	0	1	1331
A0A8C0T4F5	--	LRR binding FLII interacting protein 1 OS=Canis lupus familiaris OX=9615 PE=3 SV=1	95.113	878	By matching	23	0	37.5	0	0	0	0	5810
A0A8C0T4K1	FAM8A1	RDD domain-containing protein OS=Canis lupus familiaris OX=9615 GN=FAM8A1 PE=4 SV=1	18.236	163	By matching	1	1	8.6	3575200	357520	0	0	1986
A0A8C0T4R0	GMPS	GMP synthase (glutamine-hydrolyzing) OS=Canis lupus familiaris OX=9615 GN=GMPS PE=4 SV=1	80.257	725	By MS/MS	18	18	29.7	773080000	15462000	767500000	22	5812
A0A8C0T4T8	TTC27	Tetratricopeptide repeat protein 27 OS=Canis lupus familiaris OX=9615 GN=TTC27 PE=3 SV=1	88.011	774	By MS/MS	4	4	7.1	142800000	3038400	195010000	4	5732
A0A8C0T4Z2	--	Enoyl-CoA hydratase, short chain 1 OS=Canis lupus familiaris OX=9615 PE=3 SV=1	31.407	291	By MS/MS	6	6	28.5	824710000	41235000	742470000	16	5815
A0A8C0T5B3	--	ArfGAP with RhoGAP domain, ankyrin repeat and PH domain 1 OS=Canis lupus familiaris OX=9615 PE=4 SV=1	77.572	679	By MS/MS	2	2	4.1	29630000	759750	31366000	3	2032
A0A8C0T5B5	SECISBP2L	SECIS binding protein 2 like OS=Canis lupus familiaris OX=9615 GN=SECISBP2L PE=4 SV=1	115.56	1043	By MS/MS	2	2	2.4	14103000	306600	33337000	1	5821
A0A8C0T5E3	MON2	Protein MON2 homolog OS=Canis lupus familiaris OX=9615 GN=MON2 PE=3 SV=1	184.81	1670	By MS/MS	7	7	5.7	129180000	1435300	173480000	7	4853
A0A8C0T5J0	CHUK	IkappaB kinase OS=Canis lupus familiaris OX=9615 GN=CHUK PE=4 SV=1	83.996	743	By MS/MS	3	3	4.4	41287000	897550	33572000	4	3121
A0A8C0T5U5	DPF2	Double PHD fingers 2 OS=Canis lupus familiaris OX=9615 GN=DPF2 PE=3 SV=1	44.155	391	By MS/MS	5	5	18.2	129980000	5199200	123620000	7	5825
A0A8C0T5W8	--	Rho guanine nucleotide exchange factor 38 OS=Canis lupus familiaris OX=9615 PE=4 SV=1	58.648	513	By matching	1	1	2.3	30910000	909130	0	0	4135
A0A8C0T5Y9	--	G-patch domain containing 4 OS=Canis lupus familiaris OX=9615 PE=4 SV=1	30.84	275	By MS/MS	2	2	8.4	13585000	799120	13079000	2	5826
A0A8C0T6E2	TBC1D25	TBC1 domain family member 25 OS=Canis lupus familiaris OX=9615 GN=TBC1D25 PE=4 SV=1	84.1	763	By MS/MS	1	1	2.6	7924500	233070	0	1	5831
A0A8C0T6G2	HMG20A	High mobility group 20A OS=Canis lupus familiaris OX=9615 GN=HMG20A PE=4 SV=1	40.113	347	By MS/MS	3	3	17	49888000	2771600	47125000	4	5832
A0A8C0T6H0	MFN1	Mitofusin 1 OS=Canis lupus familiaris OX=9615 GN=MFN1 PE=4 SV=1	84.117	742	By MS/MS	2	2	2.7	18759000	375170	17958000	3	2985
A0A8C0T6H7	L1CAM	L1 cell adhesion molecule OS=Canis lupus familiaris OX=9615 GN=L1CAM PE=3 SV=1	140.05	1256	By MS/MS	6	6	8	84788000	1246900	53511000	6	5833
A0A8C0T6H9	--	NAD(P)H quinone dehydrogenase 1 OS=Canis lupus familiaris OX=9615 PE=3 SV=1	22.344	199	By MS/MS	7	7	29.1	3001500000	300150000	2977900000	13	2039
A0A8C0T6I4	SSR3	Translocon-associated protein subunit gamma OS=Canis lupus familiaris OX=9615 GN=SSR3 PE=3 SV=1	21.064	185	By MS/MS	1	1	7.6	582000000	97000000	0	1	5834
A0A8C0T6M0	--	Caveolae associated protein 3 OS=Canis lupus familiaris OX=9615 PE=3 SV=1	27.285	263	By MS/MS	5	5	28.5	879970000	54998000	755490000	9	1985
A0A8C0T6P4	CHORDC1	Cysteine and histidine-rich domain-containing protein 1 OS=Canis lupus familiaris OX=9615 GN=CHORDC1 PE=4 SV=1	34.997	311	By MS/MS	9	9	39.5	1103400000	50153000	1015700000	15	2918
A0A8C0T6S2	SMPD4	Sphingomyelin phosphodiesterase 4 OS=Canis lupus familiaris OX=9615 GN=SMPD4 PE=4 SV=1	97.944	867	By MS/MS	4	4	5.1	55319000	1152500	49514000	5	5837
A0A8C0T7A0	NBN	Nibrin OS=Canis lupus familiaris OX=9615 GN=NBN PE=4 SV=1	75.303	671	By MS/MS	2	2	4.3	23178000	539030	0	2	3895
A0A8C0T7D8	--	Solute carrier family 36 member 4 OS=Canis lupus familiaris OX=9615 PE=4 SV=1	51.61	457	By MS/MS	1	1	3.3	8559100	427950	0	1	2477
A0A8C0T7G7	PPFIBP1	SAM domain-containing protein OS=Canis lupus familiaris OX=9615 GN=PPFIBP1 PE=3 SV=1	115.53	1025	By MS/MS	15	0	21.5	0	0	0	0	5852
A0A8C0T7G8	CMTR1	Cap-specific mRNA (nucleoside-2-O-)-methyltransferase 1 OS=Canis lupus familiaris OX=9615 GN=CMTR1 PE=4 SV=1	92.056	809	By MS/MS	7	7	10	100470000	1826800	86325000	8	4946
A0A8C0T7M5	LOC610164	Carbonyl reductase (NADPH) OS=Canis lupus familiaris OX=9615 GN=LOC610164 PE=3 SV=1	30.532	277	By MS/MS	8	5	42.2	2242700000	118040000	1616000000	10	4031
A0A8C0T7N5	MED15	Mediator of RNA polymerase II transcription subunit 15 OS=Canis lupus familiaris OX=9615 GN=MED15 PE=3 SV=1	65.877	594	By MS/MS	1	1	1.9	16077000	803870	0	2	3871
A0A8C0T7U4	TAP2	ABC-type antigen peptide transporter OS=Canis lupus familiaris OX=9615 GN=TAP2 PE=3 SV=1	77.907	703	By MS/MS	3	1	7.5	32254000	786680	0	2	5854
A0A8C0T8A0	GSK3B	[tau protein] kinase OS=Canis lupus familiaris OX=9615 GN=GSK3B PE=3 SV=1	46.714	420	By MS/MS	4	3	13.1	48307000	1932300	52572000	3	1666
A0A8C0T8G1	SLC39A4	Solute carrier family 39 member 4 OS=Canis lupus familiaris OX=9615 GN=SLC39A4 PE=3 SV=1	68.595	647	By matching	1	1	2	4943800	205990	0	0	5866
A0A8C0T8H0	PRKCA	Protein kinase C OS=Canis lupus familiaris OX=9615 GN=PRKCA PE=3 SV=1	78.75	688	By MS/MS	1	1	1.5	4008100	100200	0	1	5867
A0A8C0T8L9	GTF2E1	General transcription factor IIE subunit 1 OS=Canis lupus familiaris OX=9615 GN=GTF2E1 PE=3 SV=1	49.389	438	By MS/MS	2	2	5	10704000	411710	0	2	5870
A0A8C0T8M3	EML3	EMAP like 3 OS=Canis lupus familiaris OX=9615 GN=EML3 PE=3 SV=1	95.213	896	By MS/MS	7	7	9.5	78372000	1599400	61187000	5	5871
A0A8C0T8P0	AKAP8	A-kinase anchor protein 8 OS=Canis lupus familiaris OX=9615 GN=AKAP8 PE=3 SV=1	73.271	667	By MS/MS	3	3	7.9	68673000	2289100	64841000	4	5139
A0A8C0T8W7	--	Rabenosyn, RAB effector OS=Canis lupus familiaris OX=9615 PE=4 SV=1	83.524	736	By MS/MS	2	2	3.4	21872000	624920	26843000	2	3148
A0A8C0T9D5	PSMD12	Proteasome 26S subunit, non-ATPase 12 OS=Canis lupus familiaris OX=9615 GN=PSMD12 PE=3 SV=1	48.871	420	By MS/MS	10	10	30	1579900000	50963000	1906600000	18	5882
A0A8C0T9E3	--	Enoyl-CoA delta isomerase 1 OS=Canis lupus familiaris OX=9615 PE=4 SV=1	32.801	302	By MS/MS	2	2	9.3	155200000	10347000	195690000	3	5886
A0A8C0T9H8	RPLP0	60S acidic ribosomal protein P0 OS=Canis lupus familiaris OX=9615 GN=RPLP0 PE=3 SV=1	34.287	317	By MS/MS	10	10	49.8	8524500000	473590000	8096100000	47	5887
A0A8C0T9Q5	--	Integrin subunit alpha 5 OS=Canis lupus familiaris OX=9615 PE=3 SV=1	104.02	954	By MS/MS	5	5	7.5	50033000	1111800	63947000	5	5819
A0A8C0T9T0	PSMA1	Proteasome subunit alpha type OS=Canis lupus familiaris OX=9615 GN=PSMA1 PE=3 SV=1	29.979	267	By MS/MS	6	6	22.8	476860000	26492000	525280000	9	4412
A0A8C0T9T3	--	Methylmalonyl-CoA epimerase OS=Canis lupus familiaris OX=9615 PE=3 SV=1	18.929	176	By MS/MS	2	2	11.9	4725400	429580	38653000	2	781
A0A8C0T9X3	RABEPK	Rab9 effector protein with kelch motifs OS=Canis lupus familiaris OX=9615 GN=RABEPK PE=4 SV=1	40.491	371	By MS/MS	3	3	10	61415000	3070700	58806000	3	5891
A0A8C0T092	TAOK3	TAO kinase 3 OS=Canis lupus familiaris OX=9615 GN=TAOK3 PE=4 SV=1	98.118	829	By MS/MS	10	10	13.5	127090000	2762900	90224000	12	4063
A0A8C0T108	PIH1D1	PIH1 domain containing 1 OS=Canis lupus familiaris OX=9615 GN=PIH1D1 PE=3 SV=1	32.63	290	By MS/MS	1	1	5.9	17984000	899190	0	1	391
A0A8C0T149	SPTBN1	Spectrin beta chain OS=Canis lupus familiaris OX=9615 GN=SPTBN1 PE=3 SV=1	275.03	2369	By MS/MS	79	73	43.6	9111400000	55898000	9485200000	112	5764
A0A8C0T181	--	Baculoviral IAP repeat containing 6 OS=Canis lupus familiaris OX=9615 PE=4 SV=1	490.09	4499	By MS/MS	22	22	7.2	246610000	1251800	192170000	20	3273
A0A8C0T254	SPTLC2	Serine palmitoyltransferase long chain base subunit 2 OS=Canis lupus familiaris OX=9615 GN=SPTLC2 PE=3 SV=1	62.721	562	By MS/MS	9	9	24.4	570070000	16288000	438970000	12	5778
A0A8C0T273	--	Aspartate beta-hydroxylase OS=Canis lupus familiaris OX=9615 PE=3 SV=1	130.18	1165	By MS/MS	3	3	3.3	155550000	2469000	159390000	4	2690
A0A8C0T306	--	HCV F-transactivated protein 1 OS=Canis lupus familiaris OX=9615 PE=4 SV=1	7.8348	68	By MS/MS	1	1	16.2	16526000	3305300	0	2	5787
A0A8C0T318	--	Thioredoxin domain-containing protein OS=Canis lupus familiaris OX=9615 PE=3 SV=1	33.353	299	By MS/MS	1	1	5.7	12084000	805570	0	3	795
A0A8C0T358	--	Large 60S subunit nuclear export GTPase 1 OS=Canis lupus familiaris OX=9615 PE=4 SV=1	74.839	659	By MS/MS	9	1	18.5	91489000	2033100	86491000	8	5791
A0A8C0T445	EXOSC7	Exosome component 7 OS=Canis lupus familiaris OX=9615 GN=EXOSC7 PE=4 SV=1	31.926	291	By MS/MS	6	6	30.6	138970000	6948700	68997000	4	5802
A0A8C0T457	NOP2	NOP2 nucleolar protein OS=Canis lupus familiaris OX=9615 GN=NOP2 PE=3 SV=1	90.217	818	By MS/MS	9	9	14.4	565770000	13157000	566000000	12	5803
A0A8C0T481	PPFIBP1	SAM domain-containing protein OS=Canis lupus familiaris OX=9615 GN=PPFIBP1 PE=3 SV=1	114.2	1015	By MS/MS	15	1	21.7	567400000	9151600	531510000	14	5771
A0A8C0T499	HSF1	Heat shock transcription factor 1 OS=Canis lupus familiaris OX=9615 GN=HSF1 PE=3 SV=1	53.271	493	By MS/MS	2	2	5.9	18846000	785250	19700000	2	4037
A0A8C0T552	BLOC1S2	Biogenesis of lysosomal organelles complex 1 subunit 2 OS=Canis lupus familiaris OX=9615 GN=BLOC1S2 PE=3 SV=1	16.186	144	By MS/MS	2	2	29.9	70481000	8810100	88254000	3	5818
A0A8C0T559	GNL3	Guanine nucleotide-binding protein-like 3 OS=Canis lupus familiaris OX=9615 GN=GNL3 PE=4 SV=1	61.877	550	By MS/MS	10	10	25.5	187470000	5680900	253420000	10	1391
A0A8C0T605	--	BUB3 mitotic checkpoint protein OS=Canis lupus familiaris OX=9615 PE=4 SV=1	36.954	326	By MS/MS	9	9	34.7	653390000	40837000	402380000	16	3131
A0A8C0T608	APEH	Acylamino-acid-releasing enzyme OS=Canis lupus familiaris OX=9615 GN=APEH PE=3 SV=1	81.956	737	By MS/MS	3	3	6.4	244710000	6439600	195910000	3	5827
A0A8C0T611	FN1	Fibronectin OS=Canis lupus familiaris OX=9615 GN=FN1 PE=4 SV=1	284.29	2609	By MS/MS	8	8	4.7	201710000	1563600	178240000	8	5828
A0A8C0T730	CCT3	T-complex protein 1 subunit gamma OS=Canis lupus familiaris OX=9615 GN=CCT3 PE=3 SV=1	60.627	545	By MS/MS	22	2	45.1	4605000000	121180000	5632900000	31	5842
A0A8C0T760	--	protein disulfide-isomerase OS=Canis lupus familiaris OX=9615 PE=3 SV=1	35.163	323	By MS/MS	1	1	3.7	24837000	2069700	0	2	5824
A0A8C0T765	--	histone acetyltransferase OS=Canis lupus familiaris OX=9615 PE=4 SV=1	244.05	2223	By MS/MS	4	1	2.9	11624000	143500	0	1	3598
A0A8C0T863	RTN4	Reticulon OS=Canis lupus familiaris OX=9615 GN=RTN4 PE=4 SV=1	130.3	1198	By MS/MS	5	1	13.5	1708000000	34160000	1828400000	11	5858
A0A8C0T920	SMARCB1	SWI/SNF related, matrix associated, actin dependent regulator of chromatin, subfamily b, member 1 OS=Canis lupus familiaris OX=9615 GN=SMARCB1 PE=3 SV=1	36.605	322	By MS/MS	1	1	4	79778000	4986100	0	1	4078
A0A8C0TA17	--	non-specific serine/threonine protein kinase OS=Canis lupus familiaris OX=9615 PE=3 SV=1	350.62	3122	By MS/MS	3	2	1.2	9774700	57838	10943000	3	5859
A0A8C0TA90	MACF1	Microtubule actin crosslinking factor 1 OS=Canis lupus familiaris OX=9615 GN=MACF1 PE=4 SV=1	847.46	7477	By MS/MS	52	0	9.5	966900000	1961300	1009200000	50	5880
A0A8C0TA99	--	Mitochondrial translational initiation factor 3 OS=Canis lupus familiaris OX=9615 PE=3 SV=1	31.6	277	By MS/MS	2	2	9	19551000	888660	19362000	1	3782
A0A8C0TAI1	GANAB	Glucosidase II alpha subunit OS=Canis lupus familiaris OX=9615 GN=GANAB PE=3 SV=1	106.38	944	By MS/MS	15	1	22.1	0	0	0	0	1128
A0A8C0TAJ4	WIZ	A-kinase anchoring protein 8 like OS=Canis lupus familiaris OX=9615 GN=WIZ PE=3 SV=1	71.953	649	By MS/MS	2	2	4.2	69762000	2491500	0	2	5897
A0A8C0TAM6	--	Kinesin family member 11 OS=Canis lupus familiaris OX=9615 PE=3 SV=1	127.1	1126	By MS/MS	6	6	6	136600000	1774100	120830000	3	2522
A0A8C0TAS8	HEPH	Hephaestin OS=Canis lupus familiaris OX=9615 GN=HEPH PE=3 SV=1	123.59	1098	By MS/MS	4	4	3.8	11162000	223240	19016000	4	5899
A0A8C0TAT1	THADA	THADA armadillo repeat containing OS=Canis lupus familiaris OX=9615 GN=THADA PE=3 SV=1	202.86	1809	By MS/MS	1	1	0.7	8264300	77965	0	1	137
A0A8C0TAT6	EWSR1	EWS RNA binding protein 1 OS=Canis lupus familiaris OX=9615 GN=EWSR1 PE=3 SV=1	68.92	661	By MS/MS	2	0	4.4	267090000	11613000	295570000	5	3143
A0A8C0TAY9	--	Aryl hydrocarbon receptor OS=Canis lupus familiaris OX=9615 PE=4 SV=1	95.87	846	By MS/MS	1	1	3	16553000	591180	0	1	3537
A0A8C0TB14	--	Coatomer subunit zeta OS=Canis lupus familiaris OX=9615 PE=3 SV=1	20.141	176	By MS/MS	5	5	36.4	273290000	54658000	224270000	4	5175
A0A8C0TB26	PIGS	Phosphatidylinositol glycan anchor biosynthesis class S OS=Canis lupus familiaris OX=9615 GN=PIGS PE=3 SV=1	61.494	555	By MS/MS	5	5	13	204800000	7876900	206270000	7	5903
A0A8C0TB66	ATP2C1	Calcium-transporting ATPase OS=Canis lupus familiaris OX=9615 GN=ATP2C1 PE=3 SV=1	97.024	888	By MS/MS	5	5	7.5	41099000	874440	77259000	2	1060
A0A8C0TBI6	--	inositol-phosphate phosphatase OS=Canis lupus familiaris OX=9615 PE=3 SV=1	56.655	519	By MS/MS	6	0	16.2	0	0	0	1	5910
A0A8C0TBJ8	--	Histone-binding protein RBBP4 N-terminal domain-containing protein OS=Canis lupus familiaris OX=9615 PE=4 SV=1	46.158	410	By MS/MS	4	4	21.5	616560000	36268000	628700000	5	2303
A0A8C0TBK9	DNAJC13	DnaJ heat shock protein family (Hsp40) member C13 OS=Canis lupus familiaris OX=9615 GN=DNAJC13 PE=4 SV=1	242.09	2136	By MS/MS	8	8	5	140820000	1154300	164600000	8	1160
A0A8C0TBN7	--	Polyamine modulated factor 1 OS=Canis lupus familiaris OX=9615 PE=4 SV=1	23.308	205	By MS/MS	1	1	6.8	24934000	1558300	0	1	5913
A0A8C0TBR2	CWC22	CWC22 spliceosome associated protein homolog OS=Canis lupus familiaris OX=9615 GN=CWC22 PE=4 SV=1	100.89	871	By MS/MS	6	6	7.8	73731000	1504700	56052000	6	1386
A0A8C0TBV6	--	SR-related CTD associated factor 11 OS=Canis lupus familiaris OX=9615 PE=4 SV=1	148.87	1329	By MS/MS	4	4	4.7	43567000	777990	41279000	5	5919
A0A8C0TBZ9	EIF3B	Eukaryotic translation initiation factor 3 subunit B OS=Canis lupus familiaris OX=9615 GN=EIF3B PE=3 SV=1	91.976	813	By MS/MS	22	22	35.1	1551900000	40840000	1497700000	33	5921
A0A8C0TC64	SLC39A7	(3R)-3-hydroxyacyl-CoA dehydrogenase OS=Canis lupus familiaris OX=9615 GN=SLC39A7 PE=4 SV=1	26.695	259	By matching	1	0	4.6	0	0	0	0	274
A0A8C0TC78	--	Protein KRI1 homolog OS=Canis lupus familiaris OX=9615 PE=3 SV=1	64.514	552	By MS/MS	3	3	8.9	33604000	1344100	37438000	3	3072
A0A8C0TCA5	UNC119B	Unc-119 lipid binding chaperone B OS=Canis lupus familiaris OX=9615 GN=UNC119B PE=3 SV=1	28.253	251	By MS/MS	1	1	4	24571000	1365100	0	1	5927
A0A8C0TCD4	OXSM	beta-ketoacyl-[acyl-carrier-protein] synthase I OS=Canis lupus familiaris OX=9615 GN=OXSM PE=4 SV=1	39.969	377	By MS/MS	1	1	3.7	24332000	1280600	0	1	3435
A0A8C0TCD6	SDF2	Stromal cell derived factor 2 OS=Canis lupus familiaris OX=9615 GN=SDF2 PE=4 SV=1	23.126	211	By MS/MS	1	1	10.9	41794000	3799400	0	1	5930
A0A8C0TCK6	BZW1	Basic leucine zipper and W2 domains 1 OS=Canis lupus familiaris OX=9615 GN=BZW1 PE=3 SV=1	48.043	419	By MS/MS	5	5	23.2	91736000	3057900	221090000	1	2374
A0A8C0TCK7	USP8	Ubiquitin specific peptidase 8 OS=Canis lupus familiaris OX=9615 GN=USP8 PE=4 SV=1	124.17	1087	By MS/MS	8	8	13.3	107020000	1551000	98721000	6	4451
A0A8C0TCM0	TEX10	Testis expressed 10 OS=Canis lupus familiaris OX=9615 GN=TEX10 PE=3 SV=1	103.82	913	By MS/MS	6	6	8.4	80923000	1685900	61330000	6	3607
A0A8C0TCP3	MARS2	Methionine--tRNA ligase, mitochondrial OS=Canis lupus familiaris OX=9615 GN=MARS2 PE=3 SV=1	66.143	593	By MS/MS	1	1	2	0	0	0	1	5936
A0A8C0TCQ7	HMBS	hydroxymethylbilane synthase OS=Canis lupus familiaris OX=9615 GN=HMBS PE=3 SV=1	37.837	344	By MS/MS	2	2	11.9	23045000	1152200	29992000	1	5938
A0A8C0TCU2	EMD	Emerin OS=Canis lupus familiaris OX=9615 GN=EMD PE=4 SV=1	29.375	260	By MS/MS	5	5	25.4	213810000	15272000	197990000	6	5941
A0A8C0TCV3	ATP6AP1	ATPase H+ transporting accessory protein 1 OS=Canis lupus familiaris OX=9615 GN=ATP6AP1 PE=3 SV=1	51.636	465	By MS/MS	2	2	5.4	464850000	22136000	447530000	4	5942
A0A8C0TD28	--	Tyrosine-protein kinase OS=Canis lupus familiaris OX=9615 PE=3 SV=1	136.14	1216	By MS/MS	2	2	2.7	238940000	3318600	0	2	3252
A0A8C0TD64	TUT1	Elongation factor 1-gamma OS=Canis lupus familiaris OX=9615 GN=TUT1 PE=4 SV=1	50.163	437	By MS/MS	15	14	37.5	5479200000	210740000	5946700000	28	5949
A0A8C0TDT9	--	Catenin beta 1 OS=Canis lupus familiaris OX=9615 PE=3 SV=1	76.879	699	By MS/MS	16	14	33.2	1810800000	43114000	1681000000	30	138
A0A8C0TDX8	--	Splicing factor SWAP OS=Canis lupus familiaris OX=9615 PE=4 SV=1	97.286	883	By MS/MS	4	3	3.2	31721000	660850	31329000	1	5100
A0A8C0TE03	--	Sterile alpha motif domain containing 9 like OS=Canis lupus familiaris OX=9615 PE=4 SV=1	178.01	1532	By MS/MS	16	16	14.2	547080000	6147000	513250000	14	5962
A0A8C0TE49	RPL32	60S ribosomal protein L32 OS=Canis lupus familiaris OX=9615 GN=RPL32 PE=3 SV=1	17.531	149	By MS/MS	4	4	29.5	1089300000	136170000	1975600000	4	162
A0A8C0TE66	ITPRID2	ITPR interacting domain containing 2 OS=Canis lupus familiaris OX=9615 GN=ITPRID2 PE=4 SV=1	189.97	1806	By MS/MS	4	4	2.9	45305000	467060	62801000	3	1459
A0A8C0TE69	--	Caspase 7 OS=Canis lupus familiaris OX=9615 PE=3 SV=1	31.3	277	By MS/MS	1	1	3.6	153390000	9023200	132370000	2	3382
A0A8C0TE78	NIF3L1	NIF3-like protein 1 OS=Canis lupus familiaris OX=9615 GN=NIF3L1 PE=3 SV=1	39.05	349	By matching	1	1	6	2341700	117080	0	0	5968
A0A8C0TEC3	--	Glyceraldehyde 3-phosphate dehydrogenase NAD(P) binding domain-containing protein OS=Canis lupus familiaris OX=9615 PE=3 SV=1	39.348	365	By MS/MS	3	1	17	5477800000	248990000	2010500000	7	5969
A0A8C0TED0	--	Phospholipid-transporting ATPase OS=Canis lupus familiaris OX=9615 PE=3 SV=1	134.71	1180	By MS/MS	1	1	0.9	8846600	149940	0	1	2541
A0A8C0TEI3	DNAJC24	Elongator complex protein 4 OS=Canis lupus familiaris OX=9615 GN=DNAJC24 PE=3 SV=1	42.821	389	By MS/MS	3	1	13.9	45809000	1832400	40385000	3	5895
A0A8C0TF04	--	Fatty acid desaturase 2 OS=Canis lupus familiaris OX=9615 PE=4 SV=1	47.477	402	By MS/MS	1	1	3.5	58819000	3267700	0	1	1092
A0A8C0TF17	--	Laminin subunit alpha 5 OS=Canis lupus familiaris OX=9615 PE=4 SV=1	381.47	3533	By MS/MS	2	2	0.7	21484000	116760	45549000	1	5977
A0A8C0TF60	--	S-phase cyclin A associated protein in the ER OS=Canis lupus familiaris OX=9615 PE=4 SV=1	90.231	817	By MS/MS	1	1	1.3	8276000	168900	0	2	3987
A0A8C0TFI5	TOP3B	DNA topoisomerase OS=Canis lupus familiaris OX=9615 GN=TOP3B PE=3 SV=1	91.126	813	By MS/MS	1	1	1.4	11725000	272680	0	1	4260
A0A8C0TFI9	GATAD2A	GATA zinc finger domain containing 2A OS=Canis lupus familiaris OX=9615 GN=GATAD2A PE=4 SV=1	64.428	598	By MS/MS	7	6	14.7	132820000	3239400	112690000	6	2125
A0A8C0TFL5	PPP3CA	Serine/threonine-protein phosphatase OS=Canis lupus familiaris OX=9615 GN=PPP3CA PE=3 SV=1	57.234	507	By MS/MS	5	2	13.4	331420000	12747000	325810000	4	3462
A0A8C0TFM0	--	RNA binding motif single stranded interacting protein 1 OS=Canis lupus familiaris OX=9615 PE=4 SV=1	45.21	417	By MS/MS	2	2	6.7	64641000	3802400	86600000	3	2610
A0A8C0TFR2	--	non-specific serine/threonine protein kinase OS=Canis lupus familiaris OX=9615 PE=4 SV=1	197.16	1793	By matching	2	0	1.3	0	0	0	0	5981
A0A8C0TFS1	GLO1	Lactoylglutathione lyase OS=Canis lupus familiaris OX=9615 GN=GLO1 PE=3 SV=1	20.825	184	By MS/MS	5	5	34.8	152910000	13901000	115320000	9	5982
A0A8C0TG56	--	DEAH-box helicase 32 (putative) OS=Canis lupus familiaris OX=9615 PE=4 SV=1	77.774	689	By MS/MS	2	2	4.2	8978100	230210	11907000	2	4126
A0A8C0TG82	--	Transcription elongation factor A protein-like 4 OS=Canis lupus familiaris OX=9615 PE=4 SV=1	28.028	246	By MS/MS	5	5	27.2	128130000	6406400	123410000	7	3331
A0A8C0TGH3	CASP10	Caspase 10 OS=Canis lupus familiaris OX=9615 GN=CASP10 PE=3 SV=1	54.608	480	By MS/MS	6	6	17.7	436440000	14548000	466290000	9	5996
A0A8C0TGM8	IGBP1	Immunoglobulin binding protein 1 OS=Canis lupus familiaris OX=9615 GN=IGBP1 PE=3 SV=1	45.182	390	By MS/MS	4	4	12.8	118870000	4754700	115990000	6	5998
A0A8C0TGU9	--	Sp1 transcription factor OS=Canis lupus familiaris OX=9615 PE=4 SV=1	78.23	762	By MS/MS	2	2	6.3	41912000	3492700	0	1	3902
A0A8C0TGV4	--	Cysteine sulfinic acid decarboxylase OS=Canis lupus familiaris OX=9615 PE=3 SV=1	38.422	345	By MS/MS	1	1	3.5	17060000	741730	0	2	5163
A0A8C0TGW8	TRIP12	E3 ubiquitin-protein ligase OS=Canis lupus familiaris OX=9615 GN=TRIP12 PE=3 SV=1	228.46	2067	By MS/MS	14	14	9	354260000	3002200	353870000	16	3730
A0A8C0TGZ3	--	Ig-like domain-containing protein OS=Canis lupus familiaris OX=9615 PE=4 SV=1	35.172	309	By MS/MS	1	1	4.9	25513000	1342800	0	1	4341
A0A8C0TH17	--	oxoglutarate dehydrogenase (succinyl-transferring) OS=Canis lupus familiaris OX=9615 PE=3 SV=1	117.27	1034	By MS/MS	21	21	27.4	855140000	17815000	797300000	33	1467
A0A8C0TH25	--	Golgin B1 OS=Canis lupus familiaris OX=9615 PE=4 SV=1	372.67	3226	By MS/MS	36	0	14.7	38416000	164170	0	1	5953
A0A8C0TH29	--	deoxyribose-phosphate aldolase OS=Canis lupus familiaris OX=9615 PE=4 SV=1	70.508	638	By MS/MS	17	5	33.4	1916500000	43557000	1747800000	27	6002
A0A8C0TH41	ACY1	N-acyl-aliphatic-L-amino acid amidohydrolase OS=Canis lupus familiaris OX=9615 GN=ACY1 PE=3 SV=1	45.387	408	By MS/MS	8	8	27.7	354000000	13111000	355990000	6	6004
A0A8C0TH60	--	alpha-mannosidase OS=Canis lupus familiaris OX=9615 PE=3 SV=1	104.29	941	By MS/MS	3	3	3.9	1047100000	21369000	519680000	2	6006
A0A8C0TH91	MTDH	Metadherin OS=Canis lupus familiaris OX=9615 GN=MTDH PE=4 SV=1	65.93	600	By MS/MS	8	1	24.8	164120000	6078600	163920000	14	6008
A0A8C0THG0	GBF1	Golgi brefeldin A resistant guanine nucleotide exchange factor 1 OS=Canis lupus familiaris OX=9615 GN=GBF1 PE=4 SV=1	202.28	1825	By MS/MS	12	12	9.9	218810000	2083900	226500000	10	3904
A0A8C0THS5	--	Epidermal growth factor receptor pathway substrate 8 OS=Canis lupus familiaris OX=9615 PE=3 SV=1	93.677	837	By MS/MS	11	1	18.4	390810000	9305000	429860000	17	6013
A0A8C0THS7	OGA	O-GlcNAcase OS=Canis lupus familiaris OX=9615 GN=OGA PE=4 SV=1	112.91	1008	By MS/MS	8	8	10.4	210370000	3969300	192360000	6	6014
A0A8C0THV4	TJP1	Tight junction protein ZO-1 OS=Canis lupus familiaris OX=9615 GN=TJP1 PE=4 SV=1	198.97	1778	By MS/MS	27	27	22.4	658070000	6093300	566610000	35	733
A0A8C0THX2	ZNF280C	Zinc finger protein 280C OS=Canis lupus familiaris OX=9615 GN=ZNF280C PE=4 SV=1	93.899	831	By MS/MS	2	2	3.5	2417400	46488	0	2	5940
A0A8C0THZ8	SF1	Splicing factor 1 OS=Canis lupus familiaris OX=9615 GN=SF1 PE=3 SV=1	71.137	667	By MS/MS	10	0	26.1	791320000	35969000	946880000	18	6018
A0A8C0TI33	--	Chromosome 12 open reading frame 10 OS=Canis lupus familiaris OX=9615 PE=3 SV=1	40.162	358	By MS/MS	5	5	23.7	220830000	8178900	186580000	5	6020
A0A8C0TI73	--	Forkhead box A2 OS=Canis lupus familiaris OX=9615 PE=4 SV=1	49.519	466	By MS/MS	1	1	8.6	9283800	773650	0	1	3571
A0A8C0TI74	--	Activating signal cointegrator 1 complex subunit 2 OS=Canis lupus familiaris OX=9615 PE=4 SV=1	85.953	753	By MS/MS	5	5	8	46481000	1408500	54625000	6	3968
A0A8C0TID7	BCAT1	Branched-chain-amino-acid aminotransferase OS=Canis lupus familiaris OX=9615 GN=BCAT1 PE=3 SV=1	43.008	386	By MS/MS	8	1	22.5	0	0	0	0	6026
A0A8C0TIE2	--	Claudin domain containing 1 OS=Canis lupus familiaris OX=9615 PE=4 SV=1	22.317	195	By matching	1	1	7.2	25890000	2589000	0	0	3163
A0A8C0TIF1	--	BMP2 inducible kinase OS=Canis lupus familiaris OX=9615 PE=4 SV=1	116.01	1051	By MS/MS	4	3	5	33616000	686050	32465000	2	5928
A0A8C0TII6	--	EH domain containing 1 OS=Canis lupus familiaris OX=9615 PE=4 SV=1	60.612	534	By MS/MS	13	9	35.6	1098900000	33299000	1304100000	19	5976
A0A8C0TIJ5	ISYNA1	Inositol-3-phosphate synthase 1 OS=Canis lupus familiaris OX=9615 GN=ISYNA1 PE=3 SV=1	126.84	1157	By MS/MS	4	4	5.3	67978000	1062200	66861000	3	6032
A0A8C0TIM3	--	Solute carrier family 15 member 4 OS=Canis lupus familiaris OX=9615 PE=3 SV=1	55.302	515	By MS/MS	2	2	6.2	11884000	594220	13818000	2	5975
A0A8C0TIN5	--	Peptide-N(4)-(N-acetyl-beta-glucosaminyl)asparagine amidase OS=Canis lupus familiaris OX=9615 PE=3 SV=1	74.857	655	By MS/MS	6	6	14	96870000	2306400	84150000	5	6034
A0A8C0TIN7	OPA1	Dynamin-like 120 kDa protein, mitochondrial OS=Canis lupus familiaris OX=9615 GN=OPA1 PE=4 SV=1	115.83	997	By MS/MS	12	12	17.3	396730000	5921400	488500000	15	6035
A0A8C0TJ11	--	Filamin A interacting protein 1 like OS=Canis lupus familiaris OX=9615 PE=4 SV=1	129.97	1130	By MS/MS	3	3	3.5	15762000	199510	14597000	3	6044
A0A8C0TJ16	TBC1D23	TBC1 domain family member 23 OS=Canis lupus familiaris OX=9615 GN=TBC1D23 PE=4 SV=1	76.672	684	By MS/MS	4	4	8.9	53189000	1519700	70933000	3	6042
A0A8C0TJ18	PIN1	Peptidyl-prolyl cis-trans isomerase OS=Canis lupus familiaris OX=9615 GN=PIN1 PE=4 SV=1	18.303	163	By MS/MS	4	4	38	239810000	21801000	155490000	5	6046
A0A8C0TJ37	TAMM41	Phosphatidate cytidylyltransferase, mitochondrial OS=Canis lupus familiaris OX=9615 GN=TAMM41 PE=3 SV=1	35.507	312	By MS/MS	2	2	8	10791000	634760	22219000	3	6047
A0A8C0TJE0	IKBKG	Inhibitor of nuclear factor kappa B kinase regulatory subunit gamma OS=Canis lupus familiaris OX=9615 GN=IKBKG PE=4 SV=1	51.266	443	By MS/MS	2	2	4.5	186270000	5644600	198680000	2	6050
A0A8C0TJJ5	--	Tropomyosin 1 OS=Canis lupus familiaris OX=9615 PE=3 SV=1	51.027	453	By MS/MS	9	0	15	249990000	7575300	0	1	6052
A0A8C0TJJ8	--	FHA domain-containing protein OS=Canis lupus familiaris OX=9615 PE=4 SV=1	292.21	2633	By MS/MS	24	1	15.4	17650000	97512	0	1	6053
A0A8C0TJR1	--	Cleavage stimulation factor subunit 2 tau variant OS=Canis lupus familiaris OX=9615 PE=4 SV=1	64.858	632	By MS/MS	6	1	15.2	6810700	234850	0	1	3852
A0A8C0TJT2	CERS5	Ceramide synthase 5 OS=Canis lupus familiaris OX=9615 GN=CERS5 PE=4 SV=1	45.86	392	By MS/MS	1	1	4.1	8555900	450310	0	1	3955
A0A8C0TJW4	--	Protein SDA1 OS=Canis lupus familiaris OX=9615 PE=3 SV=1	79.52	686	By MS/MS	2	2	3.4	7893200	213330	0	1	2568
A0A8C0TK39	--	Ciliary rootlet coiled-coil, rootletin family member 2 OS=Canis lupus familiaris OX=9615 PE=4 SV=1	155.79	1417	By matching	1	1	1.2	13488000	127250	0	0	6058
A0A8C0TKG1	MANBA	beta-mannosidase OS=Canis lupus familiaris OX=9615 GN=MANBA PE=3 SV=1	101.75	885	By MS/MS	1	1	1.2	8244600	168260	0	1	3412
A0A8C0TKH8	POLR3D	RNA polymerase III subunit D OS=Canis lupus familiaris OX=9615 GN=POLR3D PE=4 SV=1	43.228	388	By MS/MS	1	1	4.6	9007000	375290	0	1	3128
A0A8C0TKV7	IGF2R	Insulin like growth factor 2 receptor OS=Canis lupus familiaris OX=9615 GN=IGF2R PE=4 SV=1	272.65	2474	By MS/MS	8	8	4.4	115600000	775820	105550000	8	2121
A0A8C0TKY5	PDLIM2	PDZ and LIM domain 2 OS=Canis lupus familiaris OX=9615 GN=PDLIM2 PE=4 SV=1	38.059	358	By MS/MS	2	2	4.7	38007000	1583600	61395000	2	6067
A0A8C0TL14	ZDHHC20	Palmitoyltransferase OS=Canis lupus familiaris OX=9615 GN=ZDHHC20 PE=3 SV=1	66.887	608	By MS/MS	2	2	6.2	22346000	507860	24007000	2	3735
A0A8C0TL57	NFYB	Nuclear transcription factor Y subunit beta OS=Canis lupus familiaris OX=9615 GN=NFYB PE=3 SV=1	18.26	163	By MS/MS	1	1	8	17466000	3493200	0	1	6069
A0A8C0TLF4	--	Membrane associated ring-CH-type finger 6 OS=Canis lupus familiaris OX=9615 PE=4 SV=1	90.406	805	By MS/MS	1	1	1.1	6089100	276780	0	1	2361
A0A8C0TLJ7	--	Propionyl-CoA carboxylase alpha chain, mitochondrial OS=Canis lupus familiaris OX=9615 PE=4 SV=1	70.977	639	By MS/MS	5	5	10.6	143610000	3055600	117240000	4	1381
A0A8C0TLK3	PTPN6	protein-tyrosine-phosphatase OS=Canis lupus familiaris OX=9615 GN=PTPN6 PE=3 SV=1	61.93	545	By MS/MS	6	5	12.7	42330000	1175800	50273000	4	3768
A0A8C0TLR9	RCHY1	Ring finger and CHY zinc finger domain containing 1 OS=Canis lupus familiaris OX=9615 GN=RCHY1 PE=4 SV=1	24.107	210	By MS/MS	1	1	6.2	4529200	323520	0	1	2816
A0A8C0TLW9	KRT8	IF rod domain-containing protein OS=Canis lupus familiaris OX=9615 GN=KRT8 PE=3 SV=1	54.687	491	By MS/MS	23	1	54.2	55121000000	1722500000	47335000000	95	6073
A0A8C0TM65	TRMT1	tRNA (guanine(26)-N(2))-dimethyltransferase OS=Canis lupus familiaris OX=9615 GN=TRMT1 PE=3 SV=1	68.94	630	By MS/MS	3	3	5.9	76118000	2003100	83892000	3	3114
A0A8C0TM83	--	MAP7 domain containing 3 OS=Canis lupus familiaris OX=9615 PE=3 SV=1	109.12	987	By MS/MS	3	3	3.7	66190000	1225700	67924000	3	6078
A0A8C0TM85	--	Death inducer-obliterator 1 OS=Canis lupus familiaris OX=9615 PE=4 SV=1	236.96	2182	By MS/MS	3	3	1.6	43356000	344100	56821000	4	6079
A0A8C0TM99	--	Proton-coupled zinc antiporter SLC30A9, mitochondrial OS=Canis lupus familiaris OX=9615 PE=3 SV=1	59.638	533	By MS/MS	3	3	8.3	75927000	2711700	55442000	4	1981
A0A8C0TMA2	PHF6	PHD finger protein 6 OS=Canis lupus familiaris OX=9615 GN=PHF6 PE=4 SV=1	37.612	331	By MS/MS	3	3	10.9	5597100	254410	5917600	3	6028
A0A8C0TMW6	--	tRNA (cytosine(34)-C(5))-methyltransferase OS=Canis lupus familiaris OX=9615 PE=3 SV=1	107.77	977	By MS/MS	13	13	19.2	678410000	10279000	712660000	21	2034
A0A8C0TN08	JAGN1	Jagunal homolog 1 OS=Canis lupus familiaris OX=9615 GN=JAGN1 PE=3 SV=1	21.116	183	By MS/MS	2	2	13.1	181350000	30224000	273880000	2	6084
A0A8C0TN69	NOP10	Nucleolar protein 10 OS=Canis lupus familiaris OX=9615 GN=NOP10 PE=3 SV=1	7.6578	64	By MS/MS	2	2	43.8	46604000	11651000	0	2	6085
A0A8C0TN72	PSMD1	26S proteasome non-ATPase regulatory subunit 1 OS=Canis lupus familiaris OX=9615 GN=PSMD1 PE=3 SV=1	105.83	952	By matching	23	0	35.6	0	0	0	0	6086
A0A8C0TNF0	--	Cordon-bleu WH2 repeat protein like 1 OS=Canis lupus familiaris OX=9615 PE=4 SV=1	118.2	1084	By matching	11	0	16.4	0	0	0	0	6037
A0A8C0TNH1	ATP10D	Phospholipid-transporting ATPase OS=Canis lupus familiaris OX=9615 GN=ATP10D PE=3 SV=1	154.13	1378	By MS/MS	5	5	4.4	34848000	497830	31137000	4	6090
A0A8C0TP28	VPS37B	VPS37B subunit of ESCRT-I OS=Canis lupus familiaris OX=9615 GN=VPS37B PE=3 SV=1	31.368	287	By matching	1	1	3.8	73856000	4616000	0	0	6101
A0A8C0TP84	--	Transmembrane protease serine OS=Canis lupus familiaris OX=9615 PE=3 SV=1	47.633	421	By MS/MS	5	5	21.1	69481000	3020900	56880000	4	6103
A0A8C0TP95	MICU2	Mitochondrial calcium uptake 2 OS=Canis lupus familiaris OX=9615 GN=MICU2 PE=4 SV=1	46.065	394	By MS/MS	2	2	7.1	32314000	1700700	55942000	2	5148
A0A8C0TPA9	--	Serum amyloid A like 1 OS=Canis lupus familiaris OX=9615 PE=4 SV=1	57.126	514	By MS/MS	3	3	7.4	37669000	1448800	35677000	4	6054
A0A8C0TPB1	ATF7IP	Activating transcription factor 7 interacting protein OS=Canis lupus familiaris OX=9615 GN=ATF7IP PE=4 SV=1	121.78	1136	By MS/MS	2	2	2.4	9396400	187930	11544000	2	4057
A0A8C0TPG4	--	Protein arginine methyltransferase NDUFAF7 OS=Canis lupus familiaris OX=9615 PE=3 SV=1	52.825	474	By MS/MS	1	1	2.7	0	0	0	1	1205
A0A8C0TPJ0	--	Myeloid leukemia factor 2 OS=Canis lupus familiaris OX=9615 PE=3 SV=1	27.913	246	By MS/MS	2	2	10.2	15343000	1394800	0	1	3828
A0A8C0TPU2	--	Zinc finger C3HC-type containing 1 OS=Canis lupus familiaris OX=9615 PE=4 SV=1	56.632	515	By matching	6	0	16.3	0	0	0	0	2755
A0A8C0TPY0	CNOT9	CCR4-NOT transcription complex subunit 9 OS=Canis lupus familiaris OX=9615 GN=CNOT9 PE=3 SV=1	33.601	299	By MS/MS	4	4	15.7	166120000	8305900	154240000	4	6112
A0A8C0TPY1	--	CDC42 effector protein 3 OS=Canis lupus familiaris OX=9615 PE=3 SV=1	24.871	229	By MS/MS	1	1	7.9	12061000	1005100	0	2	6113
A0A8C0TPY7	PSMD1	26S proteasome non-ATPase regulatory subunit 1 OS=Canis lupus familiaris OX=9615 GN=PSMD1 PE=3 SV=1	105.78	952	By MS/MS	24	1	37.7	2187900000	43758000	2346900000	33	3527
A0A8C0TQK5	--	Histone H4 OS=Canis lupus familiaris OX=9615 PE=3 SV=1	10.332	92	By MS/MS	6	6	57.6	25848000000	5169600000	21666000000	51	6114
A0A8C0TQQ4	--	Hook microtubule tethering protein 2 OS=Canis lupus familiaris OX=9615 PE=4 SV=1	79.387	685	By MS/MS	8	8	18.2	183710000	3827400	107220000	7	6071
A0A8C0TQR1	ZNF638	Zinc finger protein 638 OS=Canis lupus familiaris OX=9615 GN=ZNF638 PE=4 SV=1	214.53	1927	By MS/MS	3	3	2.3	20053000	180650	62525000	5	4048
A0A8C0TQT4	BRK1	BRICK1 subunit of SCAR/WAVE actin nucleating complex OS=Canis lupus familiaris OX=9615 GN=BRK1 PE=3 SV=1	8.7308	75	By MS/MS	1	1	17.3	32001000	4571500	0	3	6118
A0A8C0TQU6	--	SEC24 homolog B, COPII coat complex component OS=Canis lupus familiaris OX=9615 PE=3 SV=1	132.82	1223	By MS/MS	8	8	8.2	97729000	2383600	197200000	9	3956
A0A8C0TQV4	--	Large ribosomal subunit protein eL33 OS=Canis lupus familiaris OX=9615 PE=3 SV=1	12.381	109	By matching	2	2	16.5	38253000	4250300	52887000	0	3349
A0A8C0TR87	TRAM1	Translocating chain-associated membrane protein OS=Canis lupus familiaris OX=9615 GN=TRAM1 PE=3 SV=1	43.13	374	By MS/MS	2	2	7.5	17628000	1602500	0	1	236
A0A8C0TRI3	ATAD1	ATPase family AAA domain containing 1 OS=Canis lupus familiaris OX=9615 GN=ATAD1 PE=3 SV=1	40.744	361	By MS/MS	4	4	16.1	183560000	8343600	158060000	3	3312
A0A8C0TRN3	--	dTMP kinase OS=Canis lupus familiaris OX=9615 PE=3 SV=1	23.803	212	By MS/MS	3	3	17.5	260240000	16265000	207210000	6	6125
A0A8C0TRX2	URB1	URB1 ribosome biogenesis 1 homolog OS=Canis lupus familiaris OX=9615 GN=URB1 PE=4 SV=1	250.47	2235	By MS/MS	7	7	4	94076000	764850	111160000	6	2154
A0A8C0TRX4	SPX	Spexin hormone OS=Canis lupus familiaris OX=9615 GN=SPX PE=3 SV=1	14.321	128	By MS/MS	2	2	18	69532000	13906000	72442000	2	6128
A0A8C0TRY6	--	H15 domain-containing protein OS=Canis lupus familiaris OX=9615 PE=3 SV=1	21.454	213	By MS/MS	6	0	23.5	417280000	34774000	0	2	6129
A0A8C0TS00	PSMD2	26S proteasome non-ATPase regulatory subunit 2 OS=Canis lupus familiaris OX=9615 GN=PSMD2 PE=3 SV=1	100.27	908	By MS/MS	18	18	28.4	2030600000	35625000	2142900000	29	6130
A0A8C0TS18	--	Cytochrome P450 family 20 subfamily A member 1 OS=Canis lupus familiaris OX=9615 PE=3 SV=1	53.298	467	By MS/MS	3	3	9	36108000	1245100	53486000	3	3522
A0A8C0TS29	MED12	Mediator complex subunit 12 OS=Canis lupus familiaris OX=9615 GN=MED12 PE=3 SV=1	225.2	2018	By MS/MS	1	1	0.5	0	0	0	1	6132
A0A8C0TS59	BAG3	BAG cochaperone 3 OS=Canis lupus familiaris OX=9615 GN=BAG3 PE=4 SV=1	61.901	579	By MS/MS	7	7	16.2	403570000	9843100	394510000	9	6133
A0A8C0TSE7	--	Sorting nexin 5 OS=Canis lupus familiaris OX=9615 PE=3 SV=1	42.859	369	By MS/MS	8	8	30.4	223350000	9306400	304960000	6	3853
A0A8C0TSG5	--	Mitochondrial ribosomal protein S24 OS=Canis lupus familiaris OX=9615 PE=3 SV=1	18.97	167	By MS/MS	1	1	7.2	5529100	502640	0	1	1081
A0A8C0TSI6	CAMK2D	calcium/calmodulin-dependent protein kinase OS=Canis lupus familiaris OX=9615 GN=CAMK2D PE=3 SV=1	73.35	655	By MS/MS	9	7	20	793370000	19351000	779870000	12	3351
A0A8C0TSQ5	DIS3L2	DIS3-like exonuclease 2 OS=Canis lupus familiaris OX=9615 GN=DIS3L2 PE=3 SV=1	100.53	897	By MS/MS	1	1	0.9	4488300	80149	0	1	6135
A0A8C0TSW1	PDCD6	Programmed cell death 6 OS=Canis lupus familiaris OX=9615 GN=PDCD6 PE=4 SV=1	21.509	187	By MS/MS	4	4	28.9	177560000	14797000	167760000	3	6136
A0A8C0TSZ8	VPS33A	VPS33A core subunit of CORVET and HOPS complexes OS=Canis lupus familiaris OX=9615 GN=VPS33A PE=3 SV=1	67.624	596	By matching	1	1	1.2	9423200	229830	0	0	6137
A0A8C0TT35	--	BMS1 ribosome biogenesis factor OS=Canis lupus familiaris OX=9615 PE=4 SV=1	142.1	1244	By MS/MS	9	9	11.1	161180000	2518500	176690000	8	5059
A0A8C0TT37	--	Zinc finger and BTB domain containing 20 OS=Canis lupus familiaris OX=9615 PE=4 SV=1	76.517	698	By matching	1	1	2.7	4509600	128850	0	0	3958
A0A8C0TTC2	STK4	non-specific serine/threonine protein kinase OS=Canis lupus familiaris OX=9615 GN=STK4 PE=3 SV=1	55.525	487	By MS/MS	9	9	30.2	420250000	14008000	373190000	16	6140
A0A8C0TTE5	--	Nucleoside-diphosphate kinase OS=Canis lupus familiaris OX=9615 PE=3 SV=1	21.808	193	By MS/MS	1	1	4.7	7020700	877580	0	2	6142
A0A8C0TTJ0	EEF1A2	Elongation factor 1-alpha OS=Canis lupus familiaris OX=9615 GN=EEF1A2 PE=3 SV=1	50.454	463	By MS/MS	3	1	8.6	5368900	214760	0	1	6145
A0A8C0TTY7	--	WD repeat and FYVE domain containing 3 OS=Canis lupus familiaris OX=9615 PE=4 SV=1	390.87	3491	By MS/MS	1	1	0.4	9003200	51743	0	1	1764
A0A8C0TTZ6	--	Arginyl-tRNA--protein transferase 1 OS=Canis lupus familiaris OX=9615 PE=3 SV=1	67.267	604	By MS/MS	3	3	4.8	27032000	819150	23293000	3	3559
A0A8C0TU07	HNRNPLL	Heterogeneous nuclear ribonucleoprotein L like OS=Canis lupus familiaris OX=9615 GN=HNRNPLL PE=4 SV=1	56.651	511	By MS/MS	6	6	16.6	127370000	4245500	146940000	7	1246
A0A8C0TU27	ERC1	ELKS/RAB6-interacting/CAST family member 1 OS=Canis lupus familiaris OX=9615 GN=ERC1 PE=4 SV=1	128.4	1120	By MS/MS	14	12	17.9	349470000	4538600	333000000	18	6151
A0A8C0TUN3	--	Acidic leucine-rich nuclear phosphoprotein 32 family member OS=Canis lupus familiaris OX=9615 PE=3 SV=1	28.517	248	By MS/MS	5	3	24.2	193900000	17627000	131800000	4	1706
A0A8C0TUN5	EPHB3	receptor protein-tyrosine kinase OS=Canis lupus familiaris OX=9615 GN=EPHB3 PE=4 SV=1	100.78	907	By matching	1	0	1.2	0	0	0	0	1581
A0A8C0TUR1	SEC61A1	Protein transport protein Sec61 subunit alpha isoform 1 OS=Canis lupus familiaris OX=9615 GN=SEC61A1 PE=3 SV=1	52.904	482	By MS/MS	3	3	9.1	27832000	1464800	56536000	3	199
A0A8C0TUV1	USP25	Ubiquitin specific peptidase 25 OS=Canis lupus familiaris OX=9615 GN=USP25 PE=4 SV=1	121.93	1053	By MS/MS	2	2	2.6	8970400	126340	0	2	1637
A0A8C0TUW0	PITPNB	Phosphatidylinositol transfer protein beta OS=Canis lupus familiaris OX=9615 GN=PITPNB PE=4 SV=1	31.539	271	By MS/MS	9	8	47.2	440290000	18345000	396400000	9	6161
A0A8C0TUW5	--	10-formyltetrahydrofolate dehydrogenase OS=Canis lupus familiaris OX=9615 PE=3 SV=1	101.16	923	By MS/MS	11	11	21.1	613270000	10054000	698380000	19	6162
A0A8C0TV67	--	ADP-ribosylarginine hydrolase OS=Canis lupus familiaris OX=9615 PE=3 SV=1	40.205	361	By MS/MS	1	1	3.6	26001000	1238200	0	1	6164
A0A8C0TVM6	--	Histone H2B OS=Canis lupus familiaris OX=9615 PE=3 SV=1	45.702	435	By MS/MS	8	1	16.6	6342900000	234920000	4959700000	26	6166
A0A8C0TVP2	--	SOS Ras/Rac guanine nucleotide exchange factor 1 OS=Canis lupus familiaris OX=9615 PE=4 SV=1	144.05	1263	By matching	1	1	0.6	5386500	64898	0	0	1767
A0A8C0TVS7	CREB1	cAMP responsive element binding protein 1 OS=Canis lupus familiaris OX=9615 GN=CREB1 PE=4 SV=1	30.151	278	By MS/MS	2	2	15.5	26314000	5262800	0	2	2343
A0A8C0TWE4	PIK3CB	phosphatidylinositol-4,5-bisphosphate 3-kinase OS=Canis lupus familiaris OX=9615 GN=PIK3CB PE=3 SV=1	113.13	987	By MS/MS	2	2	1.2	24946000	422810	22988000	1	2422
A0A8C0TWZ2	--	Metastasis associated 1 family member 3 OS=Canis lupus familiaris OX=9615 PE=4 SV=1	58.762	515	By MS/MS	3	2	8	11841000	320040	0	2	2158
A0A8C0TX00	U2AF1	U2 small nuclear RNA auxiliary factor 1 OS=Canis lupus familiaris OX=9615 GN=U2AF1 PE=4 SV=1	27.882	240	By matching	3	0	15.8	0	0	0	0	6175
A0A8C0TX51	--	Dynamin 1 like OS=Canis lupus familiaris OX=9615 PE=3 SV=1	79.417	711	By MS/MS	16	1	33.9	7139400	137300	0	1	3811
A0A8C0TXC7	SYNJ1	phosphoinositide 5-phosphatase OS=Canis lupus familiaris OX=9615 GN=SYNJ1 PE=3 SV=1	173.17	1574	By MS/MS	3	3	2.4	19293000	191020	16729000	2	1952
A0A8C0TXH4	--	Peroxiredoxin-like 2 activated in M-CSF stimulated monocytes OS=Canis lupus familiaris OX=9615 PE=4 SV=1	32.154	289	By MS/MS	2	2	8.7	10764000	633180	0	2	726
A0A8C0TY78	--	E3 ubiquitin-protein ligase OS=Canis lupus familiaris OX=9615 PE=3 SV=1	196.62	1744	By MS/MS	3	3	2.4	7708900	83793	6806700	3	1724
A0A8C0TYF2	--	ADAM metallopeptidase domain 10 OS=Canis lupus familiaris OX=9615 PE=4 SV=1	84.102	747	By MS/MS	5	5	13.5	71831000	1528300	48350000	7	6180
A0A8C0TYG6	--	Translation elongation factor EFTu/EF1A C-terminal domain-containing protein OS=Canis lupus familiaris OX=9615 PE=4 SV=1	20.605	189	By MS/MS	2	1	22.8	167680000	18631000	161110000	2	6181
A0A8C0TYI6	--	SAFB like transcription modulator OS=Canis lupus familiaris OX=9615 PE=4 SV=1	105.99	927	By MS/MS	4	4	3.9	23365000	531020	47414000	3	1957
A0A8C0TYU2	--	NADH-ubiquinone oxidoreductase 75 kDa subunit, mitochondrial OS=Canis lupus familiaris OX=9615 PE=3 SV=1	79.577	726	By MS/MS	12	12	26.2	392570000	8723800	526120000	10	6163
A0A8C0TZ22	SLC25A12	Solute carrier family 25 member 12 OS=Canis lupus familiaris OX=9615 GN=SLC25A12 PE=3 SV=1	74.798	678	By MS/MS	5	3	10.3	57170000	1465900	127350000	4	6173
A0A8C0TZ71	--	Vacuolar protein sorting-associated protein 18 homolog OS=Canis lupus familiaris OX=9615 PE=3 SV=1	110.09	972	By MS/MS	5	5	7.1	68748000	1206100	249780000	4	3662
A0A8C0TZB0	--	StAR related lipid transfer domain containing 7 OS=Canis lupus familiaris OX=9615 PE=4 SV=1	43.226	372	By MS/MS	3	3	7.3	41389000	1427200	39716000	7	6184
A0A8C0YR77	--	B30.2/SPRY domain-containing protein OS=Canis lupus familiaris OX=9615 PE=4 SV=1	84.698	756	By MS/MS	5	5	7.9	319820000	7107000	286540000	4	5274
A0A8C0YS26	TLR4	TIR domain-containing protein OS=Canis lupus familiaris OX=9615 GN=TLR4 PE=3 SV=1	95.955	833	By matching	1	1	1.1	0	0	0	0	6187
A0A8C0YS41	--	Epiplakin 1 OS=Canis lupus familiaris OX=9615 PE=4 SV=1	376.76	3469	By MS/MS	51	0	40	2361300000	12298000	2363900000	47	6188
A0A8C0YSM3	--	ELM2 and Myb/SANT domain containing 1 OS=Canis lupus familiaris OX=9615 PE=4 SV=1	121.51	1105	By matching	1	0	1.2	0	0	0	0	6189
A0A8C0YSR2	--	alanine transaminase OS=Canis lupus familiaris OX=9615 PE=3 SV=1	57.517	521	By MS/MS	2	2	6.9	9290200	299680	0	2	6190
A0A8C0YST5	--	Isochorismatase domain containing 1 OS=Canis lupus familiaris OX=9615 PE=3 SV=1	32.226	299	By MS/MS	8	8	33.1	335080000	20942000	389110000	8	3700
A0A8C0YT97	DDX59	RNA helicase OS=Canis lupus familiaris OX=9615 GN=DDX59 PE=3 SV=1	65.859	593	By MS/MS	3	3	6.2	60406000	1589600	56276000	2	3781
A0A8C0YTV2	--	WASP like actin nucleation promoting factor OS=Canis lupus familiaris OX=9615 PE=4 SV=1	53.962	499	By MS/MS	2	2	10.4	66201000	2364300	131150000	2	836
A0A8C0YTY3	NNT	proton-translocating NAD(P)(+) transhydrogenase OS=Canis lupus familiaris OX=9615 GN=NNT PE=3 SV=1	58.965	565	By MS/MS	4	1	9	15556000	486110	0	1	6194
A0A8C0YUK2	MPP5	Protein PALS1 OS=Canis lupus familiaris OX=9615 GN=MPP5 PE=3 SV=1	74.389	649	By MS/MS	2	2	4.3	13908000	331130	0	2	147
A0A8C0YUL9	KRT17	Keratin 17 OS=Canis lupus familiaris OX=9615 GN=KRT17 PE=3 SV=1	48.74	443	By MS/MS	7	0	25.7	93291000	3216900	0	1	6200
A0A8C0YV52	YPEL5	Protein yippee-like OS=Canis lupus familiaris OX=9615 GN=YPEL5 PE=3 SV=1	13.841	121	By MS/MS	1	1	9.9	48218000	5357600	0	0	6202
A0A8C0YV60	--	DNA-(apurinic or apyrimidinic site) endonuclease OS=Canis lupus familiaris OX=9615 PE=3 SV=1	35.26	317	By MS/MS	9	9	37.2	1927500000	113380000	2029700000	11	1395
A0A8C0YV67	CLASRP	CLK4 associating serine/arginine rich protein OS=Canis lupus familiaris OX=9615 GN=CLASRP PE=4 SV=1	75.023	656	By matching	1	1	1.2	4845600	156310	0	0	5354
A0A8C0YVM6	PTPN1	Tyrosine-protein phosphatase non-receptor type OS=Canis lupus familiaris OX=9615 GN=PTPN1 PE=3 SV=1	49.018	427	By MS/MS	6	6	18	106300000	3429000	117580000	5	5376
A0A8C0YVZ7	PARP1	Poly [ADP-ribose] polymerase OS=Canis lupus familiaris OX=9615 GN=PARP1 PE=3 SV=1	113.01	1014	By MS/MS	12	11	17.4	582720000	9249500	517180000	12	6208
A0A8C0YW41	PRKCI	Protein kinase C OS=Canis lupus familiaris OX=9615 GN=PRKCI PE=3 SV=1	68.233	596	By MS/MS	8	8	22.7	455580000	16271000	452940000	8	4241
A0A8C0YW64	PSME3IP1	Family with sequence similarity 192 member A OS=Canis lupus familiaris OX=9615 GN=PSME3IP1 PE=4 SV=1	28.614	254	By MS/MS	3	3	13.4	93870000	7220800	101760000	2	6210
A0A8C0YW86	--	Ribosome biogenesis protein NSA2 homolog OS=Canis lupus familiaris OX=9615 PE=3 SV=1	27.977	244	By MS/MS	1	1	3.7	10592000	962920	0	1	4766
A0A8C0YWH0	--	Septin OS=Canis lupus familiaris OX=9615 PE=3 SV=1	48.697	417	By MS/MS	10	10	22.3	1679100000	69964000	1683000000	15	2843
A0A8C0YWM2	CD99	CD99 antigen OS=Canis lupus familiaris OX=9615 GN=CD99 PE=3 SV=1	17.096	170	By MS/MS	1	1	10.6	39241000	13080000	0	1	1969
A0A8C0YWP1	NT5C1B	5-nucleotidase, cytosolic IB OS=Canis lupus familiaris OX=9615 GN=NT5C1B PE=4 SV=1	70.605	624	By MS/MS	2	1	5.4	92493000	2151000	26571000	3	2352
A0A8C0YWW6	--	F-box protein 11 OS=Canis lupus familiaris OX=9615 PE=4 SV=1	99.911	896	By matching	1	1	1.3	34355000	780790	0	0	1917
A0A8C0YX24	CROT	Carnitine O-octanoyltransferase OS=Canis lupus familiaris OX=9615 GN=CROT PE=3 SV=1	67.101	582	By MS/MS	6	6	16	288270000	8478400	367230000	9	1284
A0A8C0YXI6	UBE3C	HECT-type E3 ubiquitin transferase OS=Canis lupus familiaris OX=9615 GN=UBE3C PE=4 SV=1	143.43	1274	By MS/MS	1	1	0.8	0	0	0	1	2855
A0A8C0YXT6	--	ENAH actin regulator OS=Canis lupus familiaris OX=9615 PE=3 SV=1	61.599	546	By matching	9	0	21.1	0	0	0	0	4852
A0A8C0YY15	PLCB3	1-phosphatidylinositol 4,5-bisphosphate phosphodiesterase OS=Canis lupus familiaris OX=9615 GN=PLCB3 PE=4 SV=1	131.03	1162	By MS/MS	6	6	7	186520000	3161300	195200000	7	1931
A0A8C0YY30	RIOK1	Serine/threonine-protein kinase RIO1 OS=Canis lupus familiaris OX=9615 GN=RIOK1 PE=3 SV=1	63.174	549	By MS/MS	1	1	1.8	6609800	200300	0	2	2272
A0A8C0YY53	TTC33	Tetratricopeptide repeat domain 33 OS=Canis lupus familiaris OX=9615 GN=TTC33 PE=4 SV=1	29.403	262	By MS/MS	2	2	14.5	35516000	2089200	34193000	2	6223
A0A8C0YY66	--	Nitrilase 1 OS=Canis lupus familiaris OX=9615 PE=3 SV=1	60.105	562	By MS/MS	1	1	2.7	5935000	174560	0	1	3616
A0A8C0YYI7	DAB2	DAB adaptor protein 2 OS=Canis lupus familiaris OX=9615 GN=DAB2 PE=4 SV=1	56.711	531	By MS/MS	2	2	4.1	8409200	336370	0	1	800
A0A8C0YYN1	BASP1	Brain abundant membrane attached signal protein 1 OS=Canis lupus familiaris OX=9615 GN=BASP1 PE=3 SV=1	22.64	232	By MS/MS	1	1	5.6	1916500	191650	0	1	5025
A0A8C0YYT6	--	fructose-bisphosphate aldolase OS=Canis lupus familiaris OX=9615 PE=3 SV=1	39.518	364	By matching	7	0	21.7	0	0	0	0	6228
A0A8C0YYZ3	--	Trafficking protein particle complex 12 OS=Canis lupus familiaris OX=9615 PE=4 SV=1	61.022	549	By MS/MS	5	5	13.1	66125000	2204200	85138000	7	5609
A0A8C0YYZ5	--	Protein phosphatase 1 regulatory subunit 18 OS=Canis lupus familiaris OX=9615 PE=4 SV=1	68.715	618	By MS/MS	9	9	20.6	163660000	4091400	152880000	10	1310
A0A8C0YZ11	PAAF1	Proteasomal ATPase associated factor 1 OS=Canis lupus familiaris OX=9615 GN=PAAF1 PE=4 SV=1	38.8	362	By matching	1	1	3.9	6188700	325720	0	0	5572
A0A8C0YZ18	--	Extended synaptotagmin 2 OS=Canis lupus familiaris OX=9615 PE=3 SV=1	90.795	812	By MS/MS	6	6	10.1	123130000	2676800	150900000	5	3801
A0A8C0YZ37	--	Stress-70 protein, mitochondrial OS=Canis lupus familiaris OX=9615 PE=3 SV=1	69.266	636	By MS/MS	22	22	45.4	7179500000	188930000	7054100000	36	1176
A0A8C0YZ68	NVL	Nuclear VCP like OS=Canis lupus familiaris OX=9615 GN=NVL PE=4 SV=1	82.815	749	By MS/MS	6	6	8.4	35607000	828080	36133000	6	718
A0A8C0YZA4	--	Protein tyrosine phosphatase mitochondrial 1 OS=Canis lupus familiaris OX=9615 PE=4 SV=1	21.914	194	By MS/MS	1	1	6.7	16134000	1075600	0	0	6233
A0A8C0YZF2	COG3	Conserved oligomeric Golgi complex subunit 3 OS=Canis lupus familiaris OX=9615 GN=COG3 PE=3 SV=1	94.846	830	By MS/MS	5	5	7.1	32729000	574200	43318000	2	6234
A0A8C0YZQ2	TAOK2	TAO kinase 2 OS=Canis lupus familiaris OX=9615 GN=TAOK2 PE=4 SV=1	109.65	969	By MS/MS	2	2	3.4	41734000	834680	44702000	2	655
A0A8C0YZV0	--	TLDc domain-containing protein OS=Canis lupus familiaris OX=9615 PE=3 SV=1	112.14	976	By MS/MS	10	10	14.5	663560000	10054000	613580000	8	6241
A0A8C0YZV3	MIA3	MIA SH3 domain ER export factor 3 OS=Canis lupus familiaris OX=9615 GN=MIA3 PE=4 SV=1	217.42	1964	By MS/MS	18	1	10.6	11350000	94585	0	1	5628
A0A8C0Z0G3	PSMC5	Proteasome 26S subunit, ATPase 5 OS=Canis lupus familiaris OX=9615 GN=PSMC5 PE=3 SV=1	45.626	406	By MS/MS	13	12	37.7	1094400000	39086000	1209000000	23	6246
A0A8C0Z0H6	GOLGA3	Golgin A3 OS=Canis lupus familiaris OX=9615 GN=GOLGA3 PE=4 SV=1	154.35	1370	By MS/MS	14	14	14.9	194930000	2240600	175930000	9	3827
A0A8C0Z0T9	--	Proteasome activator subunit 4 OS=Canis lupus familiaris OX=9615 PE=3 SV=1	200.22	1748	By MS/MS	10	10	7.7	128860000	1263300	114910000	6	5670
A0A8C0Z0Y6	PAICS	PurE domain-containing protein OS=Canis lupus familiaris OX=9615 GN=PAICS PE=3 SV=1	43.672	397	By MS/MS	13	2	44.1	4218400000	175770000	4067000000	27	3467
A0A8C0Z1F6	POLD3	DNA polymerase delta subunit 3 OS=Canis lupus familiaris OX=9615 GN=POLD3 PE=4 SV=1	51.665	466	By matching	2	2	5.8	29399000	1050000	52329000	0	6257
A0A8C0Z1H1	--	Peroxisomal N(1)-acetyl-spermine/spermidine oxidase OS=Canis lupus familiaris OX=9615 PE=4 SV=1	74.323	675	By MS/MS	1	0	1.3	0	0	0	1	1699
A0A8C0Z1R1	DAG1	Dystroglycan 1 OS=Canis lupus familiaris OX=9615 GN=DAG1 PE=4 SV=1	92.038	846	By MS/MS	1	1	3.4	175720000	3993600	0	1	326
A0A8C0Z1T2	LAMA3	Laminin subunit alpha 3 OS=Canis lupus familiaris OX=9615 GN=LAMA3 PE=4 SV=1	186.62	1686	By MS/MS	3	3	2.8	54485000	509210	64126000	2	3513
A0A8C0Z2A3	--	DENN domain containing 4C OS=Canis lupus familiaris OX=9615 PE=4 SV=1	218.73	1971	By MS/MS	7	7	6.7	71547000	694640	82376000	6	6262
A0A8C0Z2B6	PHC2	Polyhomeotic homolog 2 OS=Canis lupus familiaris OX=9615 GN=PHC2 PE=4 SV=1	36.03	323	By MS/MS	3	2	10.5	25264000	1098400	32615000	5	2484
A0A8C0Z2D7	KIF15	Kinesin family member 15 OS=Canis lupus familiaris OX=9615 GN=KIF15 PE=3 SV=1	159.89	1384	By MS/MS	15	15	14.4	197400000	1954400	213490000	12	5850
A0A8C0Z2F5	CPSF1	Cleavage and polyadenylation specific factor 1 OS=Canis lupus familiaris OX=9615 GN=CPSF1 PE=4 SV=1	161.19	1444	By MS/MS	6	6	6.4	133220000	1624700	168920000	9	6265
A0A8C0Z2G8	NCAPD2	Condensin complex subunit 1 OS=Canis lupus familiaris OX=9615 GN=NCAPD2 PE=3 SV=1	157.34	1400	By MS/MS	14	14	13.8	395850000	4887100	378500000	9	6266
A0A8C0Z2I8	--	Transmembrane protein 97 OS=Canis lupus familiaris OX=9615 PE=3 SV=1	20.604	176	By MS/MS	1	1	6.8	29197000	3649600	28109000	2	6267
A0A8C0Z3B5	PLEKHA5	Pleckstrin homology domain containing A5 OS=Canis lupus familiaris OX=9615 GN=PLEKHA5 PE=4 SV=1	146.94	1284	By MS/MS	2	2	1.4	18444000	214460	19031000	1	3849
A0A8C0Z3F6	PCBP2	Poly(rC) binding protein 2 OS=Canis lupus familiaris OX=9615 GN=PCBP2 PE=4 SV=1	34.917	331	By MS/MS	7	0	35.3	49332000	2466600	0	1	6275
A0A8C0Z3I7	RPL37A	Ribosomal protein L37a OS=Canis lupus familiaris OX=9615 GN=RPL37A PE=3 SV=1	10.275	92	By MS/MS	3	3	41.3	739300000	123220000	550800000	20	6277
A0A8C0Z3P5	--	PAT1 homolog 1, processing body mRNA decay factor OS=Canis lupus familiaris OX=9615 PE=3 SV=1	86.579	770	By MS/MS	6	6	11.3	103890000	2308700	62267000	6	3227
A0A8C0Z3X4	--	non-specific serine/threonine protein kinase OS=Canis lupus familiaris OX=9615 PE=4 SV=1	276.31	2503	By MS/MS	3	0	1.6	0	0	0	1	6281
A0A8C0Z3X7	MYOF	Myoferlin OS=Canis lupus familiaris OX=9615 GN=MYOF PE=3 SV=1	233.27	2047	By MS/MS	38	38	22.8	6333400000	47264000	2122200000	37	2054
A0A8C0Z3Z2	--	SPG11 vesicle trafficking associated, spatacsin OS=Canis lupus familiaris OX=9615 PE=4 SV=1	250.88	2205	By MS/MS	1	1	0.6	31696000	264140	0	1	2599
A0A8C0Z3Z6	--	Protein kinase cAMP-dependent type II regulatory subunit alpha OS=Canis lupus familiaris OX=9615 PE=3 SV=1	42.663	377	By MS/MS	6	5	22.5	458170000	18327000	453590000	12	5937
A0A8C0Z4B9	RPL15	60S ribosomal protein L15 OS=Canis lupus familiaris OX=9615 GN=RPL15 PE=3 SV=1	29.961	263	By MS/MS	2	1	13.3	11815000	694980	0	1	3631
A0A8C0Z4F7	TAGLN3	Transgelin OS=Canis lupus familiaris OX=9615 GN=TAGLN3 PE=3 SV=1	17.329	155	By MS/MS	2	1	18.1	90699000	6976900	0	2	6024
A0A8C0Z4K0	--	Dedicator of cytokinesis 1 OS=Canis lupus familiaris OX=9615 PE=3 SV=1	212.05	1835	By MS/MS	3	2	2.1	20855000	181350	20299000	1	4185
A0A8C0Z4P8	ARFGEF1	ADP ribosylation factor guanine nucleotide exchange factor 1 OS=Canis lupus familiaris OX=9615 GN=ARFGEF1 PE=4 SV=1	193.08	1715	By MS/MS	10	9	8.3	144410000	1488800	255540000	8	2177
A0A8C0Z4R7	BACH1	BTB domain and CNC homolog 1 OS=Canis lupus familiaris OX=9615 GN=BACH1 PE=4 SV=1	74.68	680	By MS/MS	5	5	9.4	54927000	1408400	57952000	5	5019
A0A8C0Z4W1	--	Elongation factor 1-alpha OS=Canis lupus familiaris OX=9615 PE=3 SV=1	50.101	461	By matching	7	0	23.9	0	0	0	0	6290
A0A8C0Z4Z6	RIF1	Replication timing regulatory factor 1 OS=Canis lupus familiaris OX=9615 GN=RIF1 PE=4 SV=1	271.2	2440	By MS/MS	12	12	7.9	134830000	1006200	116270000	12	2167
A0A8C0Z5A2	NFKB1	Nuclear factor NF-kappa-B p105 subunit OS=Canis lupus familiaris OX=9615 GN=NFKB1 PE=4 SV=1	101.45	936	By MS/MS	4	4	6.9	47226000	814250	59178000	3	283
A0A8C0Z5A9	GSG1	Germ cell associated 1 OS=Canis lupus familiaris OX=9615 GN=GSG1 PE=3 SV=1	40.588	371	By MS/MS	2	2	8.4	46552000	2327600	0	1	6294
A0A8C0Z5E9	SEC31A	SEC31 homolog A, COPII coat complex component OS=Canis lupus familiaris OX=9615 GN=SEC31A PE=3 SV=1	136.03	1252	By MS/MS	12	12	15.9	410050000	7736700	516000000	15	6297
A0A8C0Z5L3	--	NADH:ubiquinone oxidoreductase subunit A9 OS=Canis lupus familiaris OX=9615 PE=4 SV=1	55.485	496	By MS/MS	3	3	7.3	57281000	1507400	80007000	3	4249
A0A8C0Z5M9	ALDH18A1	Delta-1-pyrroline-5-carboxylate synthase OS=Canis lupus familiaris OX=9615 GN=ALDH18A1 PE=3 SV=1	87.25	795	By MS/MS	15	15	28.1	578290000	11339000	677550000	15	6299
A0A8C0Z5N9	CRNKL1	Crooked neck pre-mRNA splicing factor 1 OS=Canis lupus familiaris OX=9615 GN=CRNKL1 PE=4 SV=1	87.251	728	By MS/MS	7	7	10.2	127090000	2762900	214660000	6	6300
A0A8C0Z5T8	XPO7	Exportin 7 OS=Canis lupus familiaris OX=9615 GN=XPO7 PE=3 SV=1	124.84	1096	By MS/MS	16	16	19.3	787040000	13340000	948860000	16	6302
A0A8C0Z5V7	MX2	Interferon-induced GTP-binding protein Mx1 OS=Canis lupus familiaris OX=9615 GN=MX2 PE=3 SV=1	81.166	708	By MS/MS	20	0	37.7	3659300000	91483000	3149700000	38	6305
A0A8C0Z5W4	HEATR5B	HEAT repeat containing 5B OS=Canis lupus familiaris OX=9615 GN=HEATR5B PE=3 SV=1	219.24	2020	By MS/MS	13	13	9.1	141650000	1311500	116130000	13	991
A0A8C0Z6G4	DDX23	RNA helicase OS=Canis lupus familiaris OX=9615 GN=DDX23 PE=4 SV=1	95.611	820	By MS/MS	10	10	17	272830000	5052300	140750000	12	6309
A0A8C0Z6I0	LDHB	L-lactate dehydrogenase OS=Canis lupus familiaris OX=9615 GN=LDHB PE=3 SV=1	36.622	334	By MS/MS	7	6	26.6	452560000	21550000	547090000	3	6310
A0A8C0Z6M9	SPEG	IF rod domain-containing protein OS=Canis lupus familiaris OX=9615 GN=SPEG PE=3 SV=1	50.321	443	By matching	3	0	5	0	0	0	0	278
A0A8C0Z6R3	--	Histone H2B OS=Canis lupus familiaris OX=9615 PE=3 SV=1	7.3954	67	By MS/MS	4	2	44.8	0	0	0	1	6311
A0A8C0Z6Y3	SLC51A	Solute carrier family 51 alpha subunit OS=Canis lupus familiaris OX=9615 GN=SLC51A PE=4 SV=1	42.803	387	By MS/MS	1	1	3.9	0	0	0	0	6316
A0A8C0Z7A3	ABCB11	Bile salt export pump OS=Canis lupus familiaris OX=9615 GN=ABCB11 PE=4 SV=1	145.73	1317	By MS/MS	2	1	1.9	94270000	1366200	0	2	139
A0A8C0Z7F3	KIF20B	Kinesin family member 20B OS=Canis lupus familiaris OX=9615 GN=KIF20B PE=3 SV=1	203.44	1765	By matching	1	0	0.3	0	0	0	0	2817
A0A8C0Z7J5	--	CXADR Ig-like cell adhesion molecule OS=Canis lupus familiaris OX=9615 PE=4 SV=1	39.117	352	By MS/MS	4	4	15.6	125120000	4812400	136570000	5	365
A0A8C0Z008	APIP	Methylthioribulose-1-phosphate dehydratase OS=Canis lupus familiaris OX=9615 GN=APIP PE=3 SV=1	27.023	242	By MS/MS	2	2	15.3	21924000	1370300	20692000	4	3774
A0A8C0Z025	--	M-phase phosphoprotein 8 OS=Canis lupus familiaris OX=9615 PE=4 SV=1	93.56	820	By MS/MS	1	1	1.7	8058400	201460	0	1	3881
A0A8C0Z055	WASHC5	WASH complex subunit 5 OS=Canis lupus familiaris OX=9615 GN=WASHC5 PE=3 SV=1	122.22	1056	By MS/MS	7	7	8.3	76924000	1114800	86108000	6	1757
A0A8C0Z084	PLS3	Plastin 3 OS=Canis lupus familiaris OX=9615 GN=PLS3 PE=4 SV=1	70.781	630	By MS/MS	16	12	37.1	1928800000	48219000	1959400000	21	2893
A0A8C0Z137	--	GDP-mannose 4,6-dehydratase OS=Canis lupus familiaris OX=9615 PE=3 SV=1	96.989	922	By MS/MS	4	4	6.2	143630000	2476400	155430000	3	1656
A0A8C0Z149	STAG2	Cohesin subunit SA OS=Canis lupus familiaris OX=9615 GN=STAG2 PE=3 SV=1	126.71	1097	By MS/MS	5	3	6.6	98249000	1637500	95019000	5	1661
A0A8C0Z196	--	non-specific serine/threonine protein kinase OS=Canis lupus familiaris OX=9615 PE=3 SV=1	63.885	573	By MS/MS	3	1	5.9	24451000	679190	26105000	3	5798
A0A8C0Z256	ANAPC5	Anaphase-promoting complex subunit 5 OS=Canis lupus familiaris OX=9615 GN=ANAPC5 PE=3 SV=1	84.274	750	By MS/MS	2	2	4.7	26938000	612230	31769000	2	3753
A0A8C0Z323	--	AHNAK nucleoprotein OS=Canis lupus familiaris OX=9615 PE=4 SV=1	104.63	958	By MS/MS	31	1	52.7	11825000	161990	0	1	6271
A0A8C0Z379	VTI1A	Vesicle transport through interaction with t-SNAREs 1A OS=Canis lupus familiaris OX=9615 GN=VTI1A PE=3 SV=1	25.227	217	By MS/MS	1	1	6.9	13979000	931940	0	1	6274
A0A8C0Z482	HIKESHI	Embryonic ectoderm development OS=Canis lupus familiaris OX=9615 GN=HIKESHI PE=4 SV=1	50.197	441	By MS/MS	4	4	10.4	45061000	1502000	24369000	5	5995
A0A8C0Z494	--	Oxysterol-binding protein OS=Canis lupus familiaris OX=9615 PE=3 SV=1	88.531	813	By MS/MS	2	0	3.1	123640000	3015600	86444000	4	3670
A0A8C0Z506	NUP58	Nucleoporin 58 OS=Canis lupus familiaris OX=9615 GN=NUP58 PE=4 SV=1	56.465	544	By MS/MS	3	3	11.8	96234000	5660800	81374000	3	2027
A0A8C0Z548	USO1	General vesicular transport factor p115 OS=Canis lupus familiaris OX=9615 GN=USO1 PE=3 SV=1	108.67	970	By matching	16	0	25.4	0	0	0	0	6292
A0A8C0Z662	AQR	RNA helicase aquarius OS=Canis lupus familiaris OX=9615 GN=AQR PE=3 SV=1	170.77	1483	By MS/MS	12	12	10.4	205520000	2537300	198820000	17	5174
A0A8C0Z721	WASHC2C	WASH complex subunit 2C OS=Canis lupus familiaris OX=9615 GN=WASHC2C PE=4 SV=1	146.86	1337	By MS/MS	5	5	6.3	81396000	1100000	100050000	6	6126
A0A8C0Z737	PCYT1A	choline-phosphate cytidylyltransferase OS=Canis lupus familiaris OX=9615 GN=PCYT1A PE=3 SV=1	43.433	381	By MS/MS	7	7	31	254700000	9433300	204850000	8	3453
A0A8I3M9P4	ANXA1	Annexin OS=Canis lupus familiaris OX=9615 GN=ANXA1 PE=3 SV=1	38.626	345	By MS/MS	19	19	61.4	54351000000	2470500000	48067000000	51	3816
A0A8I3M9Q4	ALDH1A1	Aldehyde dehydrogenase 1 family member A1 OS=Canis lupus familiaris OX=9615 GN=ALDH1A1 PE=3 SV=1	54.944	501	By MS/MS	3	3	6.6	8534500	341380	24815000	3	5179
A0A8I3M9S7	HDDC2	5-deoxynucleotidase HDDC2 OS=Canis lupus familiaris OX=9615 GN=HDDC2 PE=3 SV=1	22.924	204	By MS/MS	3	3	25	26679000	1905600	41578000	2	4248
A0A8I3MA02	XRCC1	X-ray repair cross complementing 1 OS=Canis lupus familiaris OX=9615 GN=XRCC1 PE=4 SV=1	65.554	598	By MS/MS	3	3	7.2	43001000	1387100	42854000	1	398
A0A8I3MA21	KDM1A	Lysine-specific histone demethylase OS=Canis lupus familiaris OX=9615 GN=KDM1A PE=3 SV=1	94.646	873	By MS/MS	12	12	23.8	193520000	4300300	164990000	14	729
A0A8I3MA67	TRIM28	Tripartite motif containing 28 OS=Canis lupus familiaris OX=9615 GN=TRIM28 PE=4 SV=1	88.526	835	By MS/MS	13	1	33.2	56817000	1578300	0	3	437
A0A8I3MA68	UBE2M	Ubiquitin conjugating enzyme E2 M OS=Canis lupus familiaris OX=9615 GN=UBE2M PE=3 SV=1	20.9	183	By MS/MS	6	6	36.1	426910000	35576000	367410000	6	5208
A0A8I3MAC7	TMEM129	Transmembrane protein 129, E3 ubiquitin ligase OS=Canis lupus familiaris OX=9615 GN=TMEM129 PE=3 SV=1	40.337	362	By MS/MS	1	1	3.3	0	0	0	1	4731
A0A8I3MAJ3	NUDT5	Nudix hydrolase 5 OS=Canis lupus familiaris OX=9615 GN=NUDT5 PE=3 SV=1	24.345	219	By MS/MS	11	11	73.5	699470000	58290000	625470000	16	2905
A0A8I3MAJ8	RMND1	Required for meiotic nuclear division 1 homolog OS=Canis lupus familiaris OX=9615 GN=RMND1 PE=3 SV=1	67.803	597	By MS/MS	1	1	2.5	0	0	0	1	2146
A0A8I3MAM5	GTPBP4	Nucleolar GTP-binding protein 1 OS=Canis lupus familiaris OX=9615 GN=GTPBP4 PE=3 SV=1	73.97	634	By MS/MS	10	10	17.4	466140000	10594000	356450000	16	4411
A0A8I3MAV2	LMAN1	Lectin, mannose binding 1 OS=Canis lupus familiaris OX=9615 GN=LMAN1 PE=4 SV=1	58.059	518	By MS/MS	10	10	25.1	402530000	16772000	285160000	14	1762
A0A8I3MAY0	NCAPG	Non-SMC condensin I complex subunit G OS=Canis lupus familiaris OX=9615 GN=NCAPG PE=3 SV=1	120.97	1079	By MS/MS	13	13	18.1	755780000	13259000	653730000	13	5218
A0A8I3MAZ1	SEC11C	Signal peptidase complex catalytic subunit SEC11 OS=Canis lupus familiaris OX=9615 GN=SEC11C PE=3 SV=1	17.462	156	By MS/MS	1	1	6.4	17385000	1931700	0	1	185
A0A8I3MBF5	RUVBL2	RuvB-like helicase OS=Canis lupus familiaris OX=9615 GN=RUVBL2 PE=3 SV=1	51.142	463	By MS/MS	12	12	31.5	1441100000	49692000	1520800000	21	4496
A0A8I3MBI0	BCAT2	Branched-chain-amino-acid aminotransferase OS=Canis lupus familiaris OX=9615 GN=BCAT2 PE=3 SV=1	54.505	492	By MS/MS	4	4	12.8	123680000	4417100	123500000	2	4995
A0A8I3MBL6	PTAR1	Protein prenyltransferase alpha subunit repeat containing 1 OS=Canis lupus familiaris OX=9615 GN=PTAR1 PE=3 SV=1	39.908	350	By MS/MS	1	1	2.9	0	0	0	1	2714
A0A8I3MBN3	LAP3	Cytosol aminopeptidase OS=Canis lupus familiaris OX=9615 GN=LAP3 PE=3 SV=1	56.188	519	By MS/MS	15	15	43.4	1263600000	42121000	1313400000	20	916
A0A8I3MC14	SBDS	Ribosome maturation protein SBDS OS=Canis lupus familiaris OX=9615 GN=SBDS PE=3 SV=1	28.763	250	By MS/MS	6	6	22	168400000	9905600	154930000	6	4713
A0A8I3MC17	TRIM56	RING-type E3 ubiquitin transferase OS=Canis lupus familiaris OX=9615 GN=TRIM56 PE=3 SV=1	83.119	771	By MS/MS	2	2	3	18151000	386190	48920000	2	5135
A0A8I3MC24	SLBP	Stem-loop binding protein OS=Canis lupus familiaris OX=9615 GN=SLBP PE=3 SV=1	26.879	236	By MS/MS	1	1	5.9	0	0	0	1	4737
A0A8I3MC30	RPS5	Ribosomal protein S5 OS=Canis lupus familiaris OX=9615 GN=RPS5 PE=3 SV=1	22.876	204	By MS/MS	4	4	27	1530900000	153090000	1567500000	5	411
A0A8I3MC95	DNAJA3	DnaJ heat shock protein family (Hsp40) member A3 OS=Canis lupus familiaris OX=9615 GN=DNAJA3 PE=3 SV=1	48.879	451	By MS/MS	1	1	3.5	35272000	1469700	0	1	968
A0A8I3MCA7	BTF3	Transcription factor BTF3 OS=Canis lupus familiaris OX=9615 GN=BTF3 PE=3 SV=1	22.137	206	By MS/MS	7	7	50.5	1275600000	98124000	1268700000	13	4590
A0A8I3MCG7	LCMT1	Leucine carboxyl methyltransferase 1 OS=Canis lupus familiaris OX=9615 GN=LCMT1 PE=3 SV=1	31.966	278	By MS/MS	3	3	15.1	90279000	5015500	83197000	2	4339
A0A8I3MCG8	RPL28	Large ribosomal subunit protein eL28 OS=Canis lupus familiaris OX=9615 GN=RPL28 PE=3 SV=1	15.717	137	By MS/MS	2	2	15.3	14184000	1575900	0	1	545
A0A8I3MCH7	CYB5A	Cytochrome b5 type A (microsomal) OS=Canis lupus familiaris OX=9615 GN=CYB5A PE=3 SV=1	11.233	98	By MS/MS	4	4	56.1	1179200000	168460000	1177100000	3	602
[truncated: 3,721 more rows]
