# Supplementary material for: Production, Passaging Stability, and Histological Analysis of Madin–Darby Canine Kidney Cells Cultured in a Low-Serum Medium
Source: Vaccines (Basel). 2024 Aug 30;12(9):991. doi: 10.3390/vaccines12090991 (PMC11435615; doi:10.3390/vaccines12090991)
Supplement: Supplementary file 1 [file vaccines-12-00991-s001.zip › Supplementary File S3/proteome/1.QualityControl/sample/5_2_infected_peptides.txt]

#Accession	Unique protein	Sequence	Length	Modification	Modified sequence	Missed cleavage	Type	Charge	m/z	Mass	Mass error [ppm]	Retention time	Retention length	Retention time calibration	PEP	MS/MS count	Score	Intensity	Protein group IDs	Peptide ID	Evidence ID
A0A8C0M723	no	AAAAAAAAAAPAPEAWPELELAER	24	Acetyl (Protein N-term)	_(ac)AAAAAAAAAAPAPEAWPELELAER_	0	MULTI-MSMS	3	787.400885	2359.18082	0.52478	101.64	0.95203	-1.4211E-14	7.4461E-08	2	84.762	100480000	889	1	11
A0A8I3PZ75	no	AAAAAAAAGDSDSWDADTFSVEDPVRK	27	Acetyl (Protein N-term)	_(ac)AAAAAAAAGDSDSWDADTFSVEDPVRK_	1	MULTI-MSMS	3	912.75097	2735.23108	-1.7795	87.76	0.64404	0	1.0236E-19	5	121.35	100700000	2671	4	31
A0A8I3PZP0	no	AAAAAAGAGPEMVR	14	Acetyl (Protein N-term)	_(ac)AAAAAAGAGPEMVR_	0	MULTI-MSMS	2	642.821886	1283.62922	-0.72832	52.991	1.0514	7.1054E-15	4.8137E-07	2	159.83	60259000	6031	9	58
A0A8I3PZP0	no	AAAAAAGAGPEMVR	14	Acetyl (Protein N-term),Oxidation (M)	_(ac)AAAAAAGAGPEM(ox)VR_	0	MULTI-MSMS	2	650.819344	1299.62413	3.0371	39.103	1.4946	0	0.0071511	1	60.167	6774600	6031	9	62
A0A8C0PUF0	no	AAAAAAGGEGR	11	Acetyl (Protein N-term)	_(ac)AAAAAAGGEGR_	0	MULTI-MSMS	2	472.23323	942.451907	-1.4333	21.885	0.64576	-3.5527E-15	0.00060358	1	95.358	9246100	3505	10	74
A0A8C0RUD1	no	AAAAAAQGGGGGEPR	15	Acetyl (Protein N-term)	_(ac)AAAAAAQGGGGGEPR_	0	MULTI-MATCH	2	641.810365	1281.60618	-3.7939	28.156	0.30525	0	NaN	0	NaN	4839300	592	12	97
A0A8C0PRU0	no	AAAAAAWEEPSSGNGTAR	18	Unmodified	_AAAAAAWEEPSSGNGTAR_	0	MULTI-MSMS	2	858.900439	1715.78633	0.36618	31.131	0.64381	0	3.5212E-05	1	91.313	8357500	4296	13	108
A0A8C0PRU0	no	AAAAAAWEEPSSGNGTAR	18	Deamidation (NQ)	_AAAAAAWEEPSSGN(de)GTAR_	0	MULTI-MSMS	2	859.392447	1716.77034	-1.566	34.865	0.54423	0	1.2446E-06	1	110.66	11664000	4296	13	133
A0A8C0PRU0	no	AAAAAAWEEPSSGNGTAR	18	Deamidation (NQ)	_AAAAAAWEEPSSGN(de)GTAR_	0	MULTI-MSMS	2	859.392447	1716.77034	-1.366	37.411	0.44188	0	0.0047125	1	66.393	5120700	4296	13	134
A0A8I3ND03	no	AAAAAGPATAPK	12	Acetyl (Protein N-term)	_(ac)AAAAAGPATAPK_	0	MULTI-MSMS	2	519.782556	1037.55056	0.2514	24.223	1.0505	0	0.00097639	2	78.556	45432000	6391	15	157
A0A8I3ND03	no	AAAAAGPATAPK	12	Acetyl (Protein N-term)	_(ac)AAAAAGPATAPK_	0	MSMS	2	519.782556	1037.55056	NaN	25.089	1	0	0.022387	1	45.161		6391	15	158
A0A8P0S797	no	AAAAALGPGPLR	12	Acetyl (Protein N-term)	_(ac)AAAAALGPGPLR_	0	MULTI-MSMS	2	553.819473	1105.62439	-0.0014918	65.551	1.087	0	2.4523E-05	3	141.39	18102000	6579	17	174
A0A8I3MF64	no	AAAAATVVPPMVGGPPFVGPVGFGPGDR	28	Unmodified	_AAAAATVVPPMVGGPPFVGPVGFGPGDR_	0	MULTI-MATCH	4	648.59143	2590.33661	0.047341	95.465	0.44123	0	NaN	0	NaN	8107100	1111	18	177
A0A8I3NI63	no	AAAAECDVVMAATEPELLDDEEAKR	25	Acetyl (Protein N-term)	_(ac)AAAAECDVVMAATEPELLDDEEAKR_	1	MULTI-MSMS	3	916.089718	2745.24733	1.4058	96.834	0.88176	0	0.00041359	1	41.491	108770000	5277	20	189
A0A8C0YV60	no	AAAAEDGEQPGPEPEAK	17	Unmodified	_AAAAEDGEQPGPEPEAK_	0	MULTI-MSMS	2	833.881381	1665.74821	0.090716	16.576	0.985	0	1.2551E-20	1	202.05	150010000	1395	21	197
A0A8I3ND60	no	AAAAESSNLASSSNSEK	17	Unmodified	_AAAAESSNLASSSNSEK_	0	MULTI-MSMS	2	812.376463	1622.73837	1.0917	14.088	0.47446	-1.7764E-15	8.0742E-17	1	188.48	13487000	5524	22	213
A0A8C0QKG0	yes	AAAAMAEQESAR	12	Acetyl (Protein N-term)	_(ac)AAAAMAEQESAR_	0	MULTI-MSMS	2	624.287876	1246.5612	-0.4529	47.208	0.9848	0	4.7949E-05	1	128.27	41782000	4749	26	239
A0A8I3S614	no	AAAANLCIGDVITAIDGENTSGMTHLEAQNK	31	Unmodified	_AAAANLCIGDVITAIDGENTSGMTHLEAQNK_	0	MULTI-MSMS	3	1062.51157	3184.51288	0.0036105	93.531	1.8658	0	9.7054E-85	3	216.71	240740000	6001	28	255
A0A8I3S614	no	AAAANLCIGDVITAIDGENTSGMTHLEAQNK	31	Unmodified	_AAAANLCIGDVITAIDGENTSGMTHLEAQNK_	0	MULTI-MSMS	3	1062.51157	3184.51288	1.7909	95.76	1.2545	1.4211E-14	0.025732	1	19.692	23459000	6001	28	256
A0A8C0RFH5	no	AAAASAAEAGIATAGAEDSDDALLK	25	Unmodified	_AAAASAAEAGIATAGAEDSDDALLK_	0	MULTI-MSMS	3	754.03616	2259.08665	-0.58817	67.382	2.6824	0	3.7048E-10	2	98.3	160600000	4926	32	295
A0A8C0RFH5	no	AAAASAAEAGIATAGAEDSDDALLK	25	Unmodified	_AAAASAAEAGIATAGAEDSDDALLK_	0	MULTI-MSMS	3	754.03616	2259.08665	3.4907	76.557	0.34062	0	0.02513	1	21.697	23627000	4926	32	296
A0A8C0TEI3	no	AAAATCGTSAGNK	13	Acetyl (Protein N-term)	_(ac)AAAATCGTSAGNK_	0	MULTI-MSMS	2	611.280051	1220.54555	0.88422	16.791	0.23861	0	6.4229E-05	1	114.51	5893000	5895	34	320
A0A8P0PPB7	no	AAAAVVAGVPAEGSGAQVR	19	Unmodified	_AAAAVVAGVPAEGSGAQVR_	0	MULTI-MSMS	2	840.955017	1679.89548	0.97217	37.139	0.37498	0	2.972E-05	1	93.839	9757600	1307	37	343
A0A8C0SD27	no	AAAAVVEFQR	10	Acetyl (Protein N-term)	_(ac)AAAAVVEFQR_	0	MULTI-MSMS	2	552.29583	1102.57711	-0.086415	70.331	2.7875	0	3.2517E-05	4	210.1	122280000	5409	38	385
A0A8C0SD27	no	AAAAVVEFQR	10	Acetyl (Protein N-term)	_(ac)AAAAVVEFQR_	0	MSMS	2	552.29583	1102.57711	NaN	73.217	1	0	0.0010395	1	103.56		5409	38	386
A0A8C0SD27	no	AAAAVVEFQR	10	Acetyl (Protein N-term)	_(ac)AAAAVVEFQR_	0	MSMS	2	552.29583	1102.57711	NaN	74.215	1	0	0.0029375	1	79.906		5409	38	387
A0A8C0SD27	no	AAAAVVEFQR	10	Acetyl (Protein N-term)	_(ac)AAAAVVEFQR_	0	MULTI-MATCH	2	552.29583	1102.57711	-0.084601	116.23	0.61158	0	NaN	0	NaN	195590	5409	38	398
A0A8C0REA4	no	AAADEEPKPK	10	Acetyl (Protein N-term)	_(ac)AAADEEPKPK_	1	MULTI-MSMS	2	549.277303	1096.54005	-0.070012	13.967	0.40788	-1.7764E-15	0.003118	2	82.426	37518000	4904	40	411
A0A8I3MSR7	no	AAADLAQIADVDIDSDGIFK	20	Acetyl (Protein N-term)	_(ac)AAADLAQIADVDIDSDGIFK_	0	MULTI-MSMS	3	697.347786	2089.02153	-1.7877	110.13	1.052	0	2.5527E-05	2	84.493	44383000	5538	43	434
A0A8I3MSR7	no	AAADLAQIADVDIDSDGIFK	20	Acetyl (Protein N-term)	_(ac)AAADLAQIADVDIDSDGIFK_	0	MULTI-MSMS	3	697.347786	2089.02153	-1.9531	111.08	0.91536	0	8.5103E-05	1	67.995	17111000	5538	43	435
A0A8I3PC81	no	AAAEAANCIMEVSCGQAESSEKPNAEDMTSK	31	Acetyl (Protein N-term)	_(ac)AAAEAANCIMEVSCGQAESSEKPNAEDMTSK_	1	MULTI-MSMS	3	1110.1406	3327.39996	-0.88149	86.399	0.94953	0	4.8038E-38	3	142.22	583090000	6244	48	477
A0A8I3PC81	no	AAAEAANCIMEVSCGQAESSEKPNAEDMTSK	31	Acetyl (Protein N-term),Oxidation (M)	_(ac)AAAEAANCIMEVSCGQAESSEKPNAEDM(ox)TSK_	1	MULTI-MSMS	3	1115.47223	3343.39487	-1.5131	82.401	0.43994	0	3.2698E-06	1	50.413	31386000	6244	48	484
A0A8I3N986	no	AAAEAGSDDAR	11	Acetyl (Protein N-term)	_(ac)AAAEAGSDDAR_	0	MULTI-MSMS	2	538.236167	1074.45778	-0.24978	17.972	0.37296	0	0.00028744	1	113.62	4952900	503	49	494
A0A8I3P321	no	AAAEAVDTQLMLGVGLIEK	19	Acetyl (Protein N-term)	_(ac)AAAEAVDTQLMLGVGLIEK_	0	MULTI-MSMS	3	657.687086	1970.03943	0.41037	111.11	0.4738	0	0.0014655	1	47.047	6755100	6172	50	501
A0A8I3P321	no	AAAEAVDTQLMLGVGLIEK	19	Acetyl (Protein N-term)	_(ac)AAAEAVDTQLMLGVGLIEK_	0	MULTI-MATCH	3	657.687086	1970.03943	4.7283	111.37	0.64495	0	NaN	0	NaN	11003000	6172	50	512
A0A8I3QIE3	no	AAAEDVNVTFEDQQK	15	Unmodified	_AAAEDVNVTFEDQQK_	0	MULTI-MSMS	2	832.891748	1663.76894	-0.0037426	42.704	2.069	0	1.1216E-05	5	137.01	35585000	4124	52	537
A0A8I3QIE3	no	AAAEDVNVTFEDQQK	15	Unmodified	_AAAEDVNVTFEDQQK_	0	MULTI-MATCH	2	832.891748	1663.76894	-0.33185	44.992	0.54222	0	NaN	0	NaN	7882700	4124	52	541
A0A8I3Q2L7	no	AAAEGASEPADGDSDSAR	18	Unmodified	_AAAEGASEPADGDSDSAR_	0	MULTI-MSMS	2	838.853352	1675.69215	-0.71939	13.78	0.30548	0	0.00012777	1	78.763	5107200	3804	54	559
A0A8P0SJL7	no	AAAEPGSPGGAADSGAR	17	Unmodified	_AAAEPGSPGGAADSGAR_	0	MULTI-MSMS	2	721.336943	1440.65933	0.68018	14.099	0.54329	0	0.00012416	1	82.85	30993000	5057	55	572
A0A8P0TLI1	no	AAAEVGINSETIVKPASISEDELLNLINK	29	Unmodified	_AAAEVGINSETIVKPASISEDELLNLINK_	1	MULTI-MSMS	3	1013.54671	3037.61831	1.3579	96.186	0.74567	0	2.978E-20	2	121.3	59877000	5583	58	600
A0A8I3MXC4	no	AAAEVNQDYGLDSK	14	Unmodified	_AAAEVNQDYGLDSK_	0	MULTI-MSMS	2	740.849352	1479.68415	1.0858	31.511	0.9538	3.5527E-15	0.0004031	2	91.937	22889000	3375	59	616
A0A8I3MXC4	no	AAAEVNQDYGLDSK	14	Unmodified	_AAAEVNQDYGLDSK_	0	MULTI-MSMS	2	740.849352	1479.68415	3.1902	32.543	1.1917	7.1054E-15	0.033508	1	43.419	11709000	3375	59	617
A0A8I3N6K0	no	AAAFEDQENETVVVK	15	Unmodified	_AAAFEDQENETVVVK_	0	MULTI-MSMS	2	825.404492	1648.79443	-1.4514	43.495	0.47406	0	0.0022332	1	65.842	7386500	5438	60	625
A0A8C0PB83	no	AAAGELEEDSGLMALAK	17	Unmodified	_AAAGELEEDSGLMALAK_	0	MULTI-MSMS	2	838.414002	1674.81345	1.3258	72.691	1.2574	1.4211E-14	4.4701E-06	1	101.89	168700000	3817	62	636
P55745	yes	AAAGGGGGGAAGR	13	Acetyl (Protein N-term)	_(ac)AAAGGGGGGAAGR_	0	MULTI-MSMS	2	486.236304	970.458055	-0.30269	13.321	0.13626	0	0.0072502	1	52.579	5495200	212	64	647
A0A8P0TDI1	no	AAAGQESEGPAVGPPQPLGK	20	Unmodified	_AAAGQESEGPAVGPPQPLGK_	0	MULTI-MSMS	2	930.976147	1859.93774	0.76738	38.28	0.61086	0	0.013539	1	35.204	9012600	2450	66	662
A0A8I3MKN1	no	AAAHCAHVFTTVSQITAIEAQHLLK	25	Unmodified	_AAAHCAHVFTTVSQITAIEAQHLLK_	0	MULTI-MATCH	4	680.110252	2716.4119	-0.038402	71.941	0.44201	0	NaN	0	NaN	16406000	2580	67	677
A0A8I3P1I2	no	AAAILAEK	8	Acetyl (Protein N-term)	_(ac)AAAILAEK_	0	MULTI-MATCH	2	414.744911	827.475269	-1.2875	58.548	0.30623	0	NaN	0	NaN	3224900	6463	68	685
A0A8C0NKI6	no	AAALLAMSQPSPEK	14	Unmodified	_AAALLAMSQPSPEK_	0	MULTI-MSMS	2	707.373952	1412.73335	-2.5684	44.143	0.60746	0	0.00055972	2	87.298	24183000	2841	74	703
A0A8I3NXW3	no	AAAMDVDTPSGTNSGAGK	18	Acetyl (Protein N-term)	_(ac)AAAMDVDTPSGTNSGAGK_	0	MSMS	2	846.380691	1690.74683	NaN	45.472	1	0	1.6502E-43	1	176.05		5800	81	732
A0A8I3NXW3	no	AAAMDVDTPSGTNSGAGKK	19	Acetyl (Protein N-term)	_(ac)AAAMDVDTPSGTNSGAGKK_	1	MSMS	2	910.428172	1818.84179	NaN	31.523	1	0	0.0014611	1	57.802		5800	82	740
A0A8C0TD64	no	AAAPAPEEEMDECEQALAAEPK	22	Unmodified	_AAAPAPEEEMDECEQALAAEPK_	0	MULTI-MSMS	3	786.34724	2356.01989	-0.93297	67.631	2.0036	0	0.001092	4	38.205	128140000	5949	83	762
A0A8C0TD64	no	AAAPAPEEEMDECEQALAAEPK	22	Unmodified	_AAAPAPEEEMDECEQALAAEPK_	0	MULTI-MSMS	2	1179.01722	2356.01989	-0.52959	67.604	0.94921	-1.4211E-14	0.00010162	2	60.55	12204000	5949	83	763
A0A8I3RVA8	no	AAAQAVQEMR	10	Acetyl (Protein N-term)	_(ac)AAAQAVQEMR_	0	MULTI-MSMS	2	558.776948	1115.53934	-1.0494	52.96	0.57746	-7.1054E-15	0.00022134	1	133.23	55285000	4770	84	776
A0A8C0QGH7	no	AAAQGDGSTQHDLMK	15	Unmodified	_AAAQGDGSTQHDLMK_	0	MULTI-MSMS	2	765.354279	1528.694	0.30382	14.035	0.37279	0	0.0024252	1	64.64	33502000	4714	85	790
A0A8I3N2E4	no	AAASGLDHLK	10	Acetyl (Protein N-term)	_(ac)AAASGLDHLK_	0	MULTI-MSMS	2	512.774731	1023.53491	-0.19966	36.153	0.67908	0	0.0058496	1	68.016	13075000	6368	87	816
A0A8C0Z4R7	no	AAASTAPEQAGLVEPCR	17	Unmodified	_AAASTAPEQAGLVEPCR_	0	MULTI-MSMS	2	864.422693	1726.83083	-0.044174	35.093	0.7125	0	0.017969	1	41.401	2911400	5019	89	826
A0A8C0Z2F5	no	AAASVLTTSMVTMEPGYLFLGSR	23	Unmodified	_AAASVLTTSMVTMEPGYLFLGSR_	0	MULTI-MATCH	3	801.407994	2401.20215	4.904	100.75	0.50916	0	NaN	0	NaN	11196000	6265	91	843
A0A8I3MTV8	no	AAATPESQEPQAK	13	Unmodified	_AAATPESQEPQAK_	0	MULTI-MSMS	2	664.328056	1326.64156	-0.74241	13.054	0.37353	0	1.1051E-05	1	167.93	46503000	5992	92	854
A0A8C0MQ50	no	AAATVVVPVEWIK	13	Acetyl (Protein N-term)	_(ac)AAATVVVPVEWIK_	0	MULTI-MSMS	2	712.911027	1423.8075	0.064673	99.698	0.40953	0	4.9315E-05	1	119.53	35425000	1686	93	867
A0A8I3MSC7	no	AAAVAAAPGGPSMDPR	16	Acetyl (Protein N-term)	_(ac)AAAVAAAPGGPSMDPR_	0	MULTI-MSMS	2	740.864283	1479.71401	1.2416	56.808	0.84981	0	0.00015648	2	79.659	73495000	4297	94	879
A0A8I3MKY6	no	AAAVLPVLDLAQR	13	Unmodified	_AAAVLPVLDLAQR_	0	MULTI-MSMS	2	668.900994	1335.78744	2.0011	76.528	1.1918	0	0.027897	1	46.406	31432000	1363	97	895
A0A8P0TAL0	no	AAAVNPTSLESAPR	14	Acetyl (Protein N-term)	_(ac)AAAVNPTSLESAPR_	0	MULTI-MATCH	2	713.370255	1424.72596	-3.8993	60.513	0.74809	7.1054E-15	NaN	0	NaN	13047000	6497;6515	98	903
A0A8C0S3M2	no	AACELLGQLQAK	12	Unmodified	_AACELLGQLQAK_	0	MULTI-MSMS	2	651.347737	1300.68092	1.3224	53.72	1.7994	0	7.2913E-05	3	149.94	110910000	5290	101	922
A0A8P0T5N8	no	AACSAAMEEDSEASSSR	17	Unmodified	_AACSAAMEEDSEASSSR_	0	MULTI-MSMS	2	879.848897	1757.68324	0.31624	20.873	0.47462	0	0.017969	1	41.401	1906100	1278	103	935
A0A8I3N9X1	no	AADALQQNLQQDYDR	15	Unmodified	_AADALQQNLQQDYDR_	0	MULTI-MSMS	2	874.913547	1747.81254	0.99733	48.357	0.44058	0	0.00064641	1	78.692	3645700	4214	105	951
A0A8C0PZQ4	no	AADCDLQITNAQTK	14	Unmodified	_AADCDLQITNAQTK_	0	MULTI-MATCH	2	774.869762	1547.72497	1.2217	29.842	0.6125	0	NaN	0	NaN	24905000	3443	106	957
A0A8I3NSV0	no	AADCEVEQWDSDEPIPAK	18	Unmodified	_AADCEVEQWDSDEPIPAK_	0	MULTI-MSMS	2	1030.4493	2058.88405	1.2	59.093	0.57722	7.1054E-15	4.2413E-08	1	115.57	23192000	5621	107	964
A0A8I3PFQ8	no	AADEEAFEDNSEEYIR	16	Unmodified	_AADEEAFEDNSEEYIR_	0	MULTI-MSMS	2	944.397592	1886.78063	-0.11065	58.87	0.7126	7.1054E-15	2.9359E-23	2	224.42	142700000	5294;5304	108	978
A0A8I3RY05	no	AADFIDQALAQK	12	Unmodified	_AADFIDQALAQK_	0	MULTI-SECPEP	2	645.838059	1289.66157	2.6935	67.814	1.0517	1.4211E-14	0.063213	1	56.916	41512000	895	111	1004
A0A8I3PDS8	no	AADGDGAAASAPAVPDGGVGK	21	Unmodified	_AADGDGAAASAPAVPDGGVGK_	0	MULTI-MSMS	2	877.421204	1752.82786	1.1307	32.971	0.61212	0	0.016948	1	33.304	4725700	3337	112	1010
A0A8I3NW16	no	AADGVTLTGINQTGDQALQNKPSSDLSVPSNPAR	34	Unmodified	_AADGVTLTGINQTGDQALQNKPSSDLSVPSNPAR_	1	MULTI-MSMS	3	1141.57639	3421.70735	-0.84593	64.822	1.2204	-1.4211E-14	1.4417E-14	2	83.616	24624000	853	114	1023
A0A8C0MX11	no	AADIDQEVK	9	Unmodified	_AADIDQEVK_	0	MULTI-MSMS	2	494.750921	987.48729	-1.2164	16.72	0.37408	0	0.0067229	1	85.161	23647000	1811	116	1041
A0A8C0T1Y9	no	AADLEPPKPSDQETGEQVSSPGDRPPIHTTTEDSAGVQTEF	41	Unmodified	_AADLEPPKPSDQETGEQVSSPGDRPPIHTTTEDSAGVQTEF_	2	MULTI-MSMS	4	1081.00583	4319.99421	1.1517	57.943	0.61172	-7.1054E-15	0.04941	1	10.15	19586000	5774	118	1051
A0A8I3S2R3	no	AADLLYAMCDR	11	Unmodified	_AADLLYAMCDR_	0	MULTI-SECPEP	2	649.797023	1297.57949	0.21841	62.748	0.98621	0	0.012863	1	102.06	13275000	451	120	1065
A0A8I3NPS8	no	AADPPAENSSAPEAEQGGAE	20	Unmodified	_AADPPAENSSAPEAEQGGAE_	0	MULTI-MSMS	2	949.405948	1896.79734	-0.99191	27.916	0.95149	0	1.469E-12	1	129.17	119960000	1355;4763	121	1081
A0A8P0TQL8	no	AADQFDIYSSQQSK	14	Unmodified	_AADQFDIYSSQQSK_	0	MULTI-MATCH	2	794.367909	1586.72127	0.71711	44.68	0.30591	7.1054E-15	NaN	0	NaN	9203900	6585	122	1093
A0A8I3MNN9	no	AADSICDGDLVDR	13	Unmodified	_AADSICDGDLVDR_	0	MULTI-MSMS	2	703.814455	1405.61436	-1.8016	42.973	0.30585	0	0.0006488	1	87.568	14509000	4866	123	1105
A0A8C0NWV8	no	AAEAAPPAQEVSGEAEPPEQAADTSEQVADTSK	33	Unmodified	_AAEAAPPAQEVSGEAEPPEQAADTSEQVADTSK_	0	MULTI-MSMS	3	1094.50245	3280.48552	0.32097	49.762	0.61294	0	0.057417	1	9.1429	4311100	3255;6475	127	1128
A0A8C0NWV8	no	AAEAAPPAQEVSGEAEPPEQAADTSEQVADTSK	33	Unmodified	_AAEAAPPAQEVSGEAEPPEQAADTSEQVADTSK_	0	MULTI-MSMS	3	1094.50245	3280.48552	0.0091781	50.926	1.6995	0	7.2137E-07	4	55.366	28273000	3255;6475	127	1129
A0A8C0NWV8	no	AAEAAPPAQEVSGEAEPPEQAADTSEQVADTSK	33	Unmodified	_AAEAAPPAQEVSGEAEPPEQAADTSEQVADTSK_	0	MULTI-MATCH	4	821.128656	3280.48552	0.72469	50.894	0.85032	0	NaN	0	NaN	6995100	3255;6475	127	1132
A0A8C0PZA5	no	AAECNIVVTQPR	12	Unmodified	_AAECNIVVTQPR_	0	MULTI-MSMS	2	679.348268	1356.68198	-1.4325	29.004	0.54364	0	9.0296E-05	2	156.12	89388000	705	129	1144
A0A8C0NUP7	no	AAEDDEDDDVDTK	13	Unmodified	_AAEDDEDDDVDTK_	0	MULTI-MSMS	2	719.278622	1436.54269	-0.42535	14.845	0.37301	0	8.463E-05	1	121.36	9546900	3180	131	1163
A0A8C0NUP7	no	AAEDDEDDDVDTKK	14	Unmodified	_AAEDDEDDDVDTKK_	1	MULTI-MSMS	2	783.326104	1564.63766	0.38376	12.473	2.4785	0	4.0285E-06	4	150.46	2412400000	3180	132	1179
A0A8C0NUP7	no	AAEDDEDDDVDTKK	14	Unmodified	_AAEDDEDDDVDTKK_	1	MULTI-MATCH	2	783.326104	1564.63766	-0.86785	11.827	0.13519	0	NaN	0	NaN	8270000	3180	132	1189
A0A8I3NY52	no	AAEDHFQGVSSGASLCGK	18	Unmodified	_AAEDHFQGVSSGASLCGK_	0	MSMS	2	910.915232	1819.81591	NaN	32.45	1	0	0.051744	1	39.006		767	133	1190
A0A8P0N4L2	no	AAEEAEEARER	11	Unmodified	_AAEEAEEARER_	1	MULTI-MSMS	2	630.79438	1259.57421	0.32759	11.613	0.17014	-1.7764E-15	0.0067061	1	92.062	6472400	3945;5165;4205;6365	136	1212
A0A8I3P6L5	no	AAEEEEVDSADTCER	15	Acetyl (Protein N-term)	_(ac)AAEEEEVDSADTCER_	0	MSMS	2	876.846878	1751.6792	NaN	45.802	1	0	0.00041505	1	71.176		5554	139	1223
A0A8P0N496	no	AAEEEFWHNQHPQPYIFPESPGGTSYER	28	Unmodified	_AAEEEFWHNQHPQPYIFPESPGGTSYER_	0	MULTI-MSMS	3	1101.83039	3302.46935	-0.71673	69.636	0.50967	0	0.0050669	1	31.384	5056700	1772	140	1228
A0A8I3PT73	no	AAEEEGLLK	9	Acetyl (Protein N-term)	_(ac)AAEEEGLLK_	0	MULTI-MSMS	2	501.261122	1000.50769	1.6485	56.291	0.44291	0	0.03722	1	43.246	3234800	4573	141	1236
A0A8I3PT73	no	AAEEEGLLKR	10	Acetyl (Protein N-term)	_(ac)AAEEEGLLKR_	1	MULTI-SECPEP	2	579.311677	1156.6088	-1.7321	43.4	0.54329	0	0.044697	1	47.187	97426000	4573	142	1249
A0A8I3N7Z6	no	AAEEPWTQSQQK	12	Unmodified	_AAEEPWTQSQQK_	0	MULTI-MSMS	2	701.833505	1401.65246	-0.44179	28.15	0.37304	0	0.008571	1	60.398	5988300	3087	143	1257
A0A8I3N8E9	no	AAEEQGDDQDSEK	13	Unmodified	_AAEEQGDDQDSEK_	0	MULTI-MSMS	2	711.286782	1420.55901	0.063133	10.122	0.33941	0	6.4594E-07	1	178.08	6954800	5789	144	1268
A0A8C0N684	no	AAEESAQEMMEEEEEIPKPK	20	Unmodified	_AAEESAQEMMEEEEEIPKPK_	1	MULTI-MSMS	3	769.011858	2304.01374	-1	57.562	0.27209	0	0.054263	1	21.129	10411000	2028	145	1283
A0A8C0N684	no	AAEESAQEMMEEEEEIPKPK	20	Unmodified	_AAEESAQEMMEEEEEIPKPK_	1	MULTI-MSMS	3	769.011858	2304.01374	-1.3601	58.316	1.6313	0	9.8507E-06	1	95.958	323600000	2028	145	1284
A0A8C0SNN1	no	AAEHPEPPKGELQLPPPPPPGHYGAWAAQELQAK	34	Acetyl (Protein N-term)	_(ac)AAEHPEPPKGELQLPPPPPPGHYGAWAAQELQAK_	1	MULTI-MSMS	3	1217.61787	3649.83177	-0.14277	74.517	0.27022	0	5.8981E-08	1	61.958	34873000	3211	147	1298
A0A8C0SCB8	no	AAEIHSR	7	Acetyl (Protein N-term)	_(ac)AAEIHSR_	0	MULTI-MSMS	2	413.214309	824.414065	-0.76695	14.882	0.74619	0	0.013743	1	91.626	20409000	2455;2618	148	1301
A0A8I3S0I0	no	AAELEPDQLLAWQGLASLYEK	21	Unmodified	_AAELEPDQLLAWQGLASLYEK_	0	MULTI-SECPEP	3	782.405636	2344.19508	0.37699	103.96	0.30521	0	0.024876	1	38.205	6656400	2679	151	1325
A0A8I3S6X4	no	AAELFHQLSQALEVLTDTAAR	21	Unmodified	_AAELFHQLSQALEVLTDTAAR_	0	MULTI-MSMS	3	762.069246	2283.18591	1.2875	105.57	0.51005	0	4.9097E-05	1	66.448	11736000	3704	152	1335
A0A8I3S898	no	AAELLMSCFR	10	Unmodified	_AAELLMSCFR_	0	MULTI-MATCH	2	599.291376	1196.5682	1.6694	65.031	0.77969	0	NaN	0	NaN	4519300	5305	154	1356
A0A8C0MGS3	no	AAELQQR	7	Unmodified	_AAELQQR_	0	MULTI-MATCH	2	408.222134	814.429715	0.75425	11.421	0.13611	0	NaN	0	NaN	6043400	1198	155	1364
A0A8C0MVI2	no	AAEMEHLLER	10	Unmodified	_AAEMEHLLER_	0	MSMS	2	599.79788	1197.58121	NaN	34.779	1	0	0.0045058	1	84.213		1875	157	1375
A0A8P0TGA1	no	AAEQAAAGGPQEAQPR	16	Unmodified	_AAEQAAAGGPQEAQPR_	0	MULTI-MSMS	2	776.379143	1550.74373	0.18479	14.921	0.91533	0	1.5716E-05	2	109.16	80999000	1114	160	1394
A0A8C0M248	no	AAEQTANDLR	10	Unmodified	_AAEQTANDLR_	0	MULTI-MSMS	2	544.770177	1087.5258	-1.4169	14.191	0.16886	0	0.00055027	2	155.1	5499400	728	161	1407
E2QWF5	no	AAESGAQSAPLPLEGVDVSPK	21	Unmodified	_AAESGAQSAPLPLEGVDVSPK_	0	MULTI-MSMS	2	1012.02075	2022.02695	0.80105	60.339	0.84968	7.1054E-15	1.3213E-11	3	121.31	257180000	4036	163	1430
A0A8I3S666	no	AAESLADPTEYENLFPGLK	19	Unmodified	_AAESLADPTEYENLFPGLK_	0	MULTI-MSMS	2	1033.00985	2064.00515	-2.4833	96.488	0.61036	0	5.234E-06	1	98.942	70119000	4732	164	1441
A0A8P0NJV1	no	AAESLLALSR	10	Unmodified	_AAESLLALSR_	0	MSMS	2	515.798206	1029.58186	NaN	49.287	1	0	0.0164	1	63.816		5918	165	1450
A0A8I3PVY3	no	AAESSGDPGTTTPR	14	Unmodified	_AAESSGDPGTTTPR_	0	MULTI-MATCH	2	673.81277	1345.61099	-0.40214	13.015	0.20366	0	NaN	0	NaN	4918400	5961	166	1462
A0A8P0PBH3	no	AAESVSKPGVSEESPGPSK	19	Unmodified	_AAESVSKPGVSEESPGPSK_	1	MULTI-MSMS	2	921.95762	1841.90069	0.81408	15.977	0.23663	0	2.3719E-09	1	143.94	8822900	5669	167	1469
A0A8P0SGA5	no	AAETQTLNFGPEWLR	15	Acetyl (Protein N-term)	_(ac)AAETQTLNFGPEWLR_	0	MULTI-MSMS	2	887.941576	1773.8686	0.39792	101.01	0.54402	0	7.8238E-08	1	161.99	44180000	6523	168	1482
A0A8I3S3C4	no	AAFDCYGNWLATVEQR	16	Unmodified	_AAFDCYGNWLATVEQR_	0	MULTI-MSMS	2	950.935967	1899.85738	0.21127	95.06	0.30645	1.4211E-14	0.00044216	1	74.46	19587000	2560	173	1508
A0A8I3NMG3	no	AAFDDAIAELDTLSEESYK	19	Unmodified	_AAFDDAIAELDTLSEESYK_	0	MULTI-MSMS	2	1044.48641	2086.95826	-0.33971	102.93	0.95233	0	9.3401E-09	1	116.19	1636900000	4324	174	1523
A0A8I3NMG3	no	AAFDDAIAELDTLSEESYK	19	Unmodified	_AAFDDAIAELDTLSEESYK_	0	MULTI-MSMS	2	1044.48641	2086.95826	-2.4638	103.6	1.0531	1.4211E-14	0.0013849	1	53.3	16345000	4324	174	1524
A0A8C0MX11	no	AAFECMYTLLDSCLDR	16	Unmodified	_AAFECMYTLLDSCLDR_	0	MULTI-MSMS	2	982.931179	1963.8478	0.085733	99.41	0.20418	0	0.0036724	1	57.802	9731300	1811	176	1545
A0A8P0PQR9	no	AAFEELEK	8	Unmodified	_AAFEELEK_	0	MSMS	2	468.737283	935.460012	NaN	31.752	1	0	0.039709	1	68.214		1436	177	1557
A0A8P0ND82	no	AAFGLSEAGFNTACVTK	17	Unmodified	_AAFGLSEAGFNTACVTK_	0	MULTI-MSMS	2	872.422162	1742.82977	-1.419	68.971	1.4276	0	0.00053402	1	70.622	64423000	6472	178	1567
A0A8I3RU99	no	AAFQSLLDAQADEAVLDHPDLK	22	Deamidation (NQ)	_AAFQSLLDAQ(de)ADEAVLDHPDLK_	0	MULTI-SECPEP	3	790.060417	2367.15942	2.6331	87.406	0.57331	0	0.0073258	1	45.423	33158000	3179	181	1583
A0A8I3Q4L8	no	AAGAAEAAAVVEVGSAPQFEELLR	24	Acetyl (Protein N-term)	_(ac)AAGAAEAAAVVEVGSAPQFEELLR_	0	MULTI-MSMS	3	800.079811	2397.2176	-0.4494	109.62	2.4473	0	1.732E-20	3	133.38	66470000	6065	183	1631
A0A8I3Q4L8	no	AAGAAEAAAVVEVGSAPQFEELLR	24	Acetyl (Protein N-term)	_(ac)AAGAAEAAAVVEVGSAPQFEELLR_	0	MULTI-MSMS	3	800.079811	2397.2176	-0.43004	110.98	1.018	0	1.1011E-11	2	109.75	59376000	6065	183	1632
A0A8I3Q4L8	no	AAGAAEAAAVVEVGSAPQFEELLR	24	Acetyl (Protein N-term)	_(ac)AAGAAEAAAVVEVGSAPQFEELLR_	0	MULTI-MSMS	3	800.079811	2397.2176	-1.5549	111.76	2.4744	0	3.4608E-05	2	50.539	8903600	6065	183	1633
A0A8I3N650	no	AAGADEYAQQDVVK	14	Unmodified	_AAGADEYAQQDVVK_	0	MULTI-MSMS	2	732.851895	1463.68924	-1.7062	29.828	0.37349	3.5527E-15	8.7522E-09	1	183.03	53245000	3459	184	1648
A0A8C0LWB9	no	AAGALLNGPPQFSTAPEIK	19	Unmodified	_AAGALLNGPPQFSTAPEIK_	0	MULTI-MATCH	2	941.507083	1880.99961	-0.31572	69.41	0.84906	-1.4211E-14	NaN	0	NaN	6579700	506	187	1673
A0A8I3PWC3	no	AAGAPEDGAEDEVLAR	16	Unmodified	_AAGAPEDGAEDEVLAR_	0	MULTI-MSMS	2	785.870816	1569.72708	0.83128	41.264	0.37228	0	0.0055792	1	53.388	6024900	4537	188	1681
A0A8I3PQP9	no	AAGCDFTNVVK	11	Unmodified	_AAGCDFTNVVK_	0	MULTI-MSMS	2	591.284605	1180.55466	-0.81726	36.695	0.7142	7.1054E-15	0.0042434	1	73.985	45506000	5038	189	1693
A0A8I3PQP9	no	AAGCDFTNVVK	11	Unmodified	_AAGCDFTNVVK_	0	MULTI-MATCH	2	591.284605	1180.55466	2.9952	37.555	0.44137	0	NaN	0	NaN	4214200	5038	189	1698
A0A8I3NYX9	no	AAGDTTVIENSDVSPEAESSEK	22	Unmodified	_AAGDTTVIENSDVSPEAESSEK_	0	MULTI-MSMS	2	1118.5086	2235.00264	0.24015	41.579	0.40634	7.1054E-15	5.8099E-08	1	100.11	12880000	4287	191	1707
A0A8I3SCU7	no	AAGEDPALPGTQPCTGLAAPR	21	Unmodified	_AAGEDPALPGTQPCTGLAAPR_	0	MULTI-MSMS	2	1025.50475	2048.99494	0.79963	52.145	0.37437	0	0.049367	1	24.191	10135000	2553	192	1718
A0A8C0MKC0	no	AAGFRDPLLACGTDGVGTK	19	Unmodified	_AAGFRDPLLACGTDGVGTK_	1	MULTI-MATCH	2	953.477999	1904.94145	0.22621	53.203	0.40714	0	NaN	0	NaN	12048000	1505	195	1736
A0A8C0MJL2	no	AAGFSSSTTSNDWEENR	17	Unmodified	_AAGFSSSTTSNDWEENR_	0	MULTI-MSMS	2	929.895551	1857.77655	0.011377	43.451	0.33907	0	5.4459E-07	1	136.27	19158000	1470	196	1746
A0A8I3PDS8	no	AAGLETADTATSEAPESQANPHPVPGDGLHR	31	Unmodified	_AAGLETADTATSEAPESQANPHPVPGDGLHR_	0	MULTI-MSMS	3	1032.82542	3095.45443	-0.054836	41.242	0.30468	-7.1054E-15	1.0753E-09	1	73.341	10290000	3337	200	1766
A0A8P0NI35	no	AAGQPYEQYAK	11	Unmodified	_AAGQPYEQYAK_	0	MULTI-MATCH	2	613.296027	1224.5775	0.55344	25.837	0.97209	0	NaN	0	NaN	2532200	6618	202	1779
A0A8C0TIN7	no	AAGQYSTSYAQQK	13	Unmodified	_AAGQYSTSYAQQK_	0	MSMS	2	701.833505	1401.65246	NaN	17.703	1	0	0.00044762	1	85.807		6035	203	1787
A0A8P0NLP5	no	AAGSVPSEIIER	12	Acetyl (Protein N-term)	_(ac)AAGSVPSEIIER_	0	MSMS	2	635.835517	1269.65648	NaN	63.757	1	0	0.00040017	1	85.355		1001	204	1798
A0A8P0NMA3	no	AAGTAEPAEPAEPAEPEASR	20	Unmodified	_AAGTAEPAEPAEPAEPEASR_	0	MULTI-MSMS	2	975.955608	1949.89666	-0.64371	28.79	0.37275	0	1.9052E-07	1	107.46	10470000	4060	205	1807
A0A8C0TN08	no	AAGTDGSDFQHR	12	Unmodified	_AAGTDGSDFQHR_	0	MULTI-MSMS	2	631.28144	1260.54833	-1.0996	13.253	0.17023	0	0.00012875	1	123.88	8068400	6084	206	1822
A0A8I3NA03	no	AAGVLVYELLPALDK	15	Unmodified	_AAGVLVYELLPALDK_	0	MULTI-MSMS	2	786.455799	1570.89705	0.073692	98.774	0.74775	-1.4211E-14	0.0025081	1	64.121	17157000	624	216	1886
A0A8I3P6D3	no	AAGVNVEPFWPGLFAK	16	Unmodified	_AAGVNVEPFWPGLFAK_	0	MULTI-MSMS	2	851.951215	1701.88788	-0.26765	97.33	1.1972	0	5.239E-06	1	130.01	734240000	5383	217	1898
A0A8I3S1I2	no	AAHIFNEALVCHQIR	15	Unmodified	_AAHIFNEALVCHQIR_	0	MULTI-MSMS	4	445.483428	1777.90461	-0.4516	41.768	0.47572	0	2.828E-05	1	100.19	26834000	5634	221	1927
A0A8C0Q8X0	no	AAHLCAEAALR	11	Unmodified	_AAHLCAEAALR_	0	MULTI-MSMS	3	394.873118	1181.59753	-0.28336	20.102	6.7102	0	0.00088295	9	85.533	92331000	4613	222	2009
A0A8C0Q8X0	no	AAHLCAEAALR	11	Unmodified	_AAHLCAEAALR_	0	MULTI-MSMS	3	394.873118	1181.59753	-2.1173	27.839	0.57653	0	0.01836	1	45.158	6885600	4613	222	2010
A0A8C0Q8X0	no	AAHLCAEAALR	11	Unmodified	_AAHLCAEAALR_	0	MSMS	3	394.873118	1181.59753	NaN	30.415	1	0	0.018157	1	49.35		4613	222	2011
A0A8C0Q8X0	no	AAHLCAEAALR	11	Unmodified	_AAHLCAEAALR_	0	MSMS	3	394.873118	1181.59753	NaN	34.012	1	0	0.058418	1	34.087		4613	222	2012
A0A8I3NY48	no	AAHSEGNTTAGLDMK	15	Unmodified	_AAHSEGNTTAGLDMK_	0	MULTI-MSMS	2	751.848829	1501.68311	-0.1442	15.661	0.70935	0	1.3802E-41	1	270.21	61278000	4781	223	2047
A0A8I3NY48	no	AAHSEGNTTAGLDMK	15	Oxidation (M)	_AAHSEGNTTAGLDM(ox)K_	0	MULTI-MSMS	2	759.846287	1517.67802	1.0926	12.337	0.23729	0	1.0464E-06	1	156.14	9298400	4781	223	2054
A0A8I3PWT8	no	AAHVLMPHESTVEHTHVDINEMESPLATR	29	Unmodified	_AAHVLMPHESTVEHTHVDINEMESPLATR_	0	MULTI-MSMS	5	651.117263	3250.54993	0.27912	52.295	0.71384	0	5.6409E-07	3	63.697	19052000	4238	224	2068
A0A8I3PWT8	no	AAHVLMPHESTVEHTHVDINEMESPLATR	29	Unmodified	_AAHVLMPHESTVEHTHVDINEMESPLATR_	0	MULTI-MSMS	6	542.765598	3250.54993	0.4827	52.309	0.78024	0	0.0076479	2	28.776	34402000	4238	224	2069
A0A8I3MUW8	no	AAHYCHSTLK	10	Unmodified	_AAHYCHSTLK_	0	MULTI-MSMS	2	594.28494	1186.55533	1.0327	7.8557	0.21746	0	0.049282	1	45.68	898110	4564	225	2076
A0A8C0NXS3	no	AAIECEQPQPDLYK	14	Unmodified	_AAIECEQPQPDLYK_	0	MULTI-MSMS	2	831.395612	1660.77667	-4.2252	42.796	0.47584	7.1054E-15	0.00038064	1	92.611	14696000	3293	226	2083
A0A8C0MGJ6	no	AAIGFFVTGGK	11	Unmodified	_AAIGFFVTGGK_	0	MULTI-MSMS	2	534.297842	1066.58113	1.6392	61.483	0.88236	7.1054E-15	0.051873	1	42.336	4889700	918	228	2098
A0A8P0T343	no	AAIIEEQKR	9	Unmodified	_AAIIEEQKR_	1	MULTI-MSMS	2	529.303655	1056.59276	-0.32902	12.643	0.20355	0	0.02396	1	80.229	5027800	4161	229	2107
A0A8C0LZX1	no	AAIISAEGDSK	11	Unmodified	_AAIISAEGDSK_	0	MSMS	2	531.277303	1060.54005	NaN	17.694	1	0	0.02945	1	52.49		639	230	2115
A0A8P0T767	no	AAILDLEK	8	Unmodified	_AAILDLEK_	0	MULTI-MSMS	2	436.758018	871.501483	0.55554	41.331	0.60927	0	0.023202	1	75.213	16386000	2606	231	2128
A0A8I3RQT2	no	AAILPTSIFLTNK	13	Unmodified	_AAILPTSIFLTNK_	0	MULTI-MSMS	2	694.911027	1387.8075	0.16503	81.59	0.60031	1.4211E-14	0.00056155	2	89.827	140220000	2942	232	2140
A0A8I3RQT2	no	AAILPTSIFLTNKK	14	Unmodified	_AAILPTSIFLTNKK_	1	MULTI-MSMS	3	506.308098	1515.90246	0.41925	63.265	0.81492	7.1054E-15	0.0012469	2	69.92	12003000	2942	233	2152
A0A8I3N4I8	no	AAIQTFQNTYQVLAVTFNDTSDQIISGGIDNDIK	34	Unmodified	_AAIQTFQNTYQVLAVTFNDTSDQIISGGIDNDIK_	0	MULTI-MSMS	4	925.963976	3699.8268	-1.8593	110.99	0.13548	0	0.059407	1	7.5785	8475400	3625	237	2165
A0A8P0NJG6	no	AAISLIPEVPK	11	Unmodified	_AAISLIPEVPK_	0	MULTI-MSMS	2	569.347532	1136.68051	-0.098245	64.197	1.3565	0	0.0070517	3	68.016	8374200	6424	238	2176
A0A8C0MFJ3	no	AALAGGTTMIIDHVVPEPEASLTEAYEK	28	Unmodified	_AALAGGTTMIIDHVVPEPEASLTEAYEK_	0	MULTI-MSMS	3	971.82319	2912.44774	0.2408	86.853	1.9317	1.4211E-14	1.5304E-08	3	79.875	56324000	1299;4719	240	2214
A0A8C0MFJ3	no	AALAGGTTMIIDHVVPEPEASLTEAYEK	28	Unmodified	_AALAGGTTMIIDHVVPEPEASLTEAYEK_	0	MULTI-MSMS	3	971.82319	2912.44774	-0.54805	87.974	0.57829	0	8.5104E-06	2	50.499	19546000	1299;4719	240	2215
A0A8P0N4L2	no	AALAHSEEIAASQAAAAK	18	Unmodified	_AALAHSEEIAASQAAAAK_	0	MULTI-MSMS	2	855.444483	1708.87441	2.4763	29.808	0.33963	-3.5527E-15	2.513E-18	2	184.96	291890000	3945;5165;4205;6365	243	2236
A0A8I3NTC5	no	AALAPLPPLPPQFK	14	Acetyl (Protein N-term)	_(ac)AALAPLPPLPPQFK_	0	MULTI-MSMS	2	751.442495	1500.87044	1.1407	98.554	1.5631	1.4211E-14	0.0047268	1	55.567	18600000	4380	244	2250
A0A8I3MGQ6	no	AALDGTPGMIGYGMAK	16	Unmodified	_AALDGTPGMIGYGMAK_	0	MULTI-MSMS	2	776.878544	1551.74254	-1.9431	61.723	0.6103	7.1054E-15	0.039991	2	36.303	103930000	759	246	2264
A0A8I3S702	no	AALDSLSLFTGLGLSEHK	18	Acetyl (Protein N-term)	_(ac)AALDSLSLFTGLGLSEHK_	0	MULTI-MATCH	3	634.338674	1899.99419	0.6154	105.45	0.71299	-1.4211E-14	NaN	0	NaN	14270000	5954	247	2280
A0A8C0TLW9	no	AALEAAIADAEQR	13	Unmodified	_AALEAAIADAEQR_	0	MULTI-MSMS	2	664.843873	1327.67319	-0.063231	58.242	4.0761	0	2.458E-05	10	148.56	16490000000	4237;6073	248	2318
A0A8C0TLW9	no	AALEAAIADAEQR	13	Unmodified	_AALEAAIADAEQR_	0	MULTI-MSMS	2	664.843873	1327.67319	1.0126	113.27	2.8139	0	0.00058687	3	89.171	2540800	4237;6073	248	2319
A0A8C0TLW9	no	AALEAAIADAEQR	13	Unmodified	_AALEAAIADAEQR_	0	MSMS	2	664.843873	1327.67319	NaN	109.25	1	0	0.031197	1	48.44		4237;6073	248	2320
A0A8C0TLW9	no	AALEAAIADAEQR	13	Unmodified	_AALEAAIADAEQR_	0	MSMS	2	664.843873	1327.67319	NaN	111.92	1	0	0.038555	1	45.433		4237;6073	248	2321
A0A8C0TLW9	no	AALEAAIADAEQR	13	Unmodified	_AALEAAIADAEQR_	0	MULTI-SECPEP	2	664.843873	1327.67319	1.0975	62.226	1.1875	7.1054E-15	0.023135	1	69.672	23647000	4237;6073	248	2322
A0A8C0TLW9	no	AALEAAIADAEQR	13	Unmodified	_AALEAAIADAEQR_	0	MULTI-MATCH	2	664.843873	1327.67319	4.1702	56.596	0.30559	0	NaN	0	NaN	7908600	4237;6073	248	2331
A0A8C0P4Y3	no	AALEACHK	8	Unmodified	_AALEACHK_	0	MULTI-MSMS	2	450.22382	898.433086	-0.22953	7.8378	0.28416	1.7764E-15	0.057557	1	55.902	22322000	3567	249	2342
A0A8P0S6F1	no	AALEALGSCLNNK	13	Unmodified	_AALEALGSCLNNK_	0	MULTI-MSMS	2	680.848101	1359.68165	-1.3457	47.762	1.0187	7.1054E-15	2.003E-05	2	159.79	216850000	1810	250	2355
A0A8P0S6F1	no	AALEALGSCLNNK	13	Deamidation (NQ)	_AALEALGSCLN(de)NK_	0	MULTI-MSMS	2	681.340109	1360.66566	-0.92066	49.9	0.7491	0	0.02746	1	68.557	12068000	1810	250	2368
A0A8C0THS5	no	AALEDNSGSSELQEIMR	17	Unmodified	_AALEDNSGSSELQEIMR_	0	MULTI-MSMS	2	925.433455	1848.85236	-1.1638	70.15	0.50961	0	1.4936E-71	2	296.96	100080000	6013;6493	251	2380
A0A8P0T767	no	AALEQDSAKK	10	Unmodified	_AALEQDSAKK_	1	MSMS	2	530.785296	1059.55604	NaN	7.7647	1	0	0.043362	1	66.27		2606	255	2437
A0A8C0RIK1	no	AALETDENLLLCAPTGAGK	19	Unmodified	_AALETDENLLLCAPTGAGK_	0	MULTI-MATCH	2	972.490772	1942.96699	3.3856	72.106	0.40731	0	NaN	0	NaN	25610000	4969	256	2449
A0A8C0T0C4	no	AALHPPALAVLSHTPEGATQTIAWVGK	27	Unmodified	_AALHPPALAVLSHTPEGATQTIAWVGK_	0	MULTI-MSMS	4	684.876248	2735.47588	-2.0629	74.733	0.57606	0	0.064507	1	8.1792	18629000	2901	260	2459
A0A8I3N6X9	no	AALIESQGQQQEER	14	Unmodified	_AALIESQGQQQEER_	0	MULTI-MSMS	2	793.892083	1585.76961	0.22293	22.146	0.64531	0	5.5965E-10	1	188.28	50426000	6380	261	2471
A0A8I3S6F7	no	AALLELWELR	10	Unmodified	_AALLELWELR_	0	MULTI-MATCH	2	607.350606	1212.68666	-5.2525	95.582	0.54213	0	NaN	0	NaN	11479000	6594;6533	264	2494
A0A8I3SCB6	no	AALLETLSLLLAK	13	Unmodified	_AALLETLSLLLAK_	0	MULTI-MSMS	2	678.429053	1354.84355	-0.052049	105.41	0.50998	0	0.0001573	1	105.2	32405000	3764	266	2514
A0A8I3SBI9	no	AALLNQHYQVNFK	13	Unmodified	_AALLNQHYQVNFK_	0	MULTI-MSMS	2	773.412257	1544.80996	-0.013824	46.113	0.37457	0	4.8858E-36	1	262.84	27061000	5490	267	2526
A0A8I3S0I0	no	AALLSPGDPAVWAGLMAACHADDK	24	Unmodified	_AALLSPGDPAVWAGLMAACHADDK_	0	MULTI-MSMS	3	813.059477	2436.1566	-0.72871	94.697	0.54462	0	0.015967	1	24.637	30685000	2679	268	2534
A0A8C0QRL7	no	AALMLEDGSVLR	12	Acetyl (Protein N-term)	_(ac)AALMLEDGSVLR_	0	MULTI-MSMS	2	658.84757	1315.68059	-0.91515	98.412	1.1549	0	4.4525E-05	2	154.56	207670000	4799	269	2553
A0A8C0QRL7	no	AALMLEDGSVLR	12	Acetyl (Protein N-term)	_(ac)AALMLEDGSVLR_	0	MULTI-MATCH	2	658.84757	1315.68059	-2.8977	99.391	0.20294	0	NaN	0	NaN	3374700	4799	269	2555
A0A8C0QRL7	no	AALMLEDGSVLR	12	Acetyl (Protein N-term),Oxidation (M)	_(ac)AALM(ox)LEDGSVLR_	0	MULTI-MATCH	2	666.845027	1331.6755	4.4175	84.371	0.88564	1.4211E-14	NaN	0	NaN	29653000	4799	269	2558
A0A8C0T3U6	no	AALNLPEAASCDEVR	15	Unmodified	_AALNLPEAASCDEVR_	0	MULTI-MSMS	2	808.390861	1614.76717	-0.88153	51.99	0.81709	0	0.0047812	2	58.829	29132000	5797	271	2575
A0A8C0PUU6	no	AALNPGKPTEPR	12	Acetyl (Protein N-term)	_(ac)AALNPGKPTEPR_	1	MULTI-MSMS	2	646.851501	1291.68845	-2.917	28.368	0.47568	0	0.015124	2	49.3	10592000	4354	272	2589
A0A8C0SIE6	no	AALSAGGVSPEAIDSIIVGNVMQSSSDAPYLAR	33	Unmodified	_AALSAGGVSPEAIDSIIVGNVMQSSSDAPYLAR_	0	MULTI-MATCH	4	812.413228	3245.62381	1.1222	104.49	0.78272	0	NaN	0	NaN	23682000	527	279	2637
A0A8I3PYS5	no	AALSEEELEKK	11	Unmodified	_AALSEEELEKK_	1	MULTI-MSMS	2	623.8299	1245.64525	-0.32261	20.124	0.98359	0	0.013496	1	72.643	18675000	2053	280	2647
A0A8I3S9H6	no	AALSGLASALESYR	14	Acetyl (Protein N-term)	_(ac)AALSGLASALESYR_	0	MSMS	2	725.880456	1449.74636	NaN	107.32	1	0	2.2862E-13	1	139.86		4284	281	2658
A0A8P0PMT6	no	AALTLTPSAVNK	12	Unmodified	_AALTLTPSAVNK_	0	MULTI-MSMS	2	593.34552	1184.67649	2.2929	37.428	0.71412	0	0.0030238	1	72.607	10219000	6356	287	2692
A0A8I3RTC4	no	AALTQSPQFQK	11	Acetyl (Protein N-term)	_(ac)AALTQSPQFQK_	0	MULTI-MSMS	2	630.832777	1259.651	1.1572	54.337	2.3437	0	8.1508E-05	6	158.07	399280000	690	289	2706
A0A8I3RTC4	no	AALTQSPQFQK	11	Acetyl (Protein N-term),3 Deamidation (NQ)	_(ac)AALTQ(de)SPQ(de)FQ(de)K_	0	MULTI-MSMS	2	632.3088	1262.60305	-0.98503	54.824	0.74662	0	0.024074	1	44.447	5085000	690	289	2709
A0A8I3RVE3	no	AALVAAESAASPGLAETAEAAELSR	25	Acetyl (Protein N-term)	_(ac)AALVAAESAASPGLAETAEAAELSR_	0	MULTI-MSMS	3	800.074726	2397.20235	0.30468	103.02	0.85065	-1.4211E-14	1.0082E-06	1	74.062	11822000	5265	290	2721
A0A8I3MYG1	no	AALVDLEPGTMDSVR	15	Unmodified	_AALVDLEPGTMDSVR_	0	MULTI-MSMS	2	787.398155	1572.78176	1.1773	66.498	0.84871	0	0.00024176	3	90.913	291850000	862;871	291	2734
A0A8C0Z5M9	no	AALWALQGGTSVVIANGTHPK	21	Unmodified	_AALWALQGGTSVVIANGTHPK_	0	MULTI-MSMS	3	697.716367	2090.12727	0.85583	67.104	0.88337	0	1.3607E-05	1	82.586	51414000	6299	292	2747
A0A8I3RQT2	no	AAMAVGGAGGSR	12	Acetyl (Protein N-term)	_(ac)AAMAVGGAGGSR_	0	MULTI-MSMS	2	523.756015	1045.49748	1.712	35.824	0.47513	-7.1054E-15	0.00020568	2	99.855	9763600	2942	294	2768
A0A8P0TAW7	no	AAMDNSEIAGEKK	13	Unmodified	_AAMDNSEIAGEKK_	1	MULTI-MSMS	2	682.329741	1362.64493	-0.56126	13.963	0.20342	0	0.00025449	1	120.09	9686700	1559;1748;5700	296	2782
A0A8C0PZA5	no	AAMEALVVEVTK	12	Unmodified	_AAMEALVVEVTK_	0	MSMS	2	630.847039	1259.67952	NaN	66.875	1	0	0.0058585	1	66.595		705	297	2796
A0A8C0TDT9	no	AAMFPETLDEGMQIPSTQFDAAHPTNVQR	29	Unmodified	_AAMFPETLDEGMQIPSTQFDAAHPTNVQR_	0	MULTI-MSMS	3	1068.16925	3201.48593	-0.41959	84.437	1.7366	-1.4211E-14	2.6521E-20	3	119.85	150700000	138	298	2809
A0A8I3MSC7	no	AAMGTGISHMNDLTIIQTTQGFCR	24	Unmodified	_AAMGTGISHMNDLTIIQTTQGFCR_	0	MULTI-MSMS	3	875.085697	2622.23526	-1.2837	75.624	0.44039	0	0.00052211	1	39.184	92182000	4297	301	2828
Q9XSU9	yes	AAMLAAQDVAQR	12	Unmodified	_AAMLAAQDVAQR_	0	MSMS	2	622.824429	1243.63431	NaN	31.242	1	0	3.5805E-06	1	128.57		6678	302	2841
A0A8P0PQL6	no	AANAAENDFSVSQAEVSSR	19	Unmodified	_AANAAENDFSVSQAEVSSR_	0	MULTI-MSMS	2	976.950857	1951.88716	-0.069882	46.486	0.61128	0	3.5137E-22	1	193.06	42142000	1631	303	2856
A0A8C0NKI6	no	AANAGNLQAAELLLSTLEK	19	Unmodified	_AANAGNLQAAELLLSTLEK_	0	MULTI-MSMS	2	964.028379	1926.04221	0.65103	100.27	0.27092	0	7.0346E-16	1	170.56	61937000	2841	304	2869
A0A8I3PCE5	no	AANGVVLATEK	11	Deamidation (NQ)	_AAN(de)GVVLATEK_	0	MULTI-MSMS	2	537.295496	1072.57644	-0.25492	25.474	1.0402	-3.5527E-15	0.0054571	1	109.66	13691000	4798	307	2886
K7RW18	no	AANILVGENLVCK	13	Unmodified	_AANILVGENLVCK_	0	MULTI-MSMS	2	700.881944	1399.74933	0.025538	57.957	0.67937	0	0.0043124	1	64.73	71313000	4233;4353	308	2901
A0A8C0MJD7	no	AANVGSMFQYWK	12	Acetyl (Protein N-term)	_(ac)AANVGSMFQYWK_	0	MULTI-MSMS	2	722.339912	1442.66527	1.6904	101.02	0.3406	0	0.0072238	1	55.461	11539000	1285	314	2943
A0A8I3PHH2	no	AANVLLSEHGEVK	13	Unmodified	_AANVLLSEHGEVK_	0	MULTI-MATCH	2	683.869891	1365.72523	-1.6183	26.519	1.4582	-3.5527E-15	NaN	0	NaN	4831200	5784	315	2955
A0A8I3SAH4	no	AANVLVSESLMCK	13	Unmodified	_AANVLVSESLMCK_	0	MULTI-MATCH	2	711.359987	1420.70542	-4.3765	57.998	0.30632	0	NaN	0	NaN	32184000	6139	317	2965
A0A8I3SAH4	no	AANVLVSESLMCK	13	Unmodified	_AANVLVSESLMCK_	0	MULTI-MATCH	2	711.359987	1420.70542	-2.0804	58.887	0.20345	0	NaN	0	NaN	8153400	6139	317	2966
A0A8I3NC42	no	AAPAAASDQPDSAATTEK	18	Unmodified	_AAPAAASDQPDSAATTEK_	0	MULTI-MSMS	2	851.399938	1700.78532	1.4092	15.864	0.43914	0	3.5825E-30	2	215.34	26652000	2787	319	2982
A0A8I3MZS6	no	AAPAPAAAVPAAVPGVAPVPSGVFTDVPISNIR	33	Unmodified	_AAPAPAAAVPAAVPGVAPVPSGVFTDVPISNIR_	0	MULTI-MSMS	4	770.678928	3078.68661	0.62995	95.136	0.51189	0	0.057416	1	9.4757	139310000	2465	321	3013
A0A8I3MZS6	no	AAPAPAAAVPAAVPGVAPVPSGVFTDVPISNIR	33	Unmodified	_AAPAPAAAVPAAVPGVAPVPSGVFTDVPISNIR_	0	MULTI-MSMS	3	1027.23614	3078.68661	-0.30431	95.139	0.44315	0	2.7628E-23	2	103.42	188080000	2465	321	3014
A0A8I3MZS6	no	AAPAPAAAVPAAVPGVAPVPSGVFTDVPISNIR	33	Unmodified	_AAPAPAAAVPAAVPGVAPVPSGVFTDVPISNIR_	0	MULTI-MSMS	5	616.744598	3078.68661	0.49099	95.152	1.3271	0	0.01453	1	22.662	31211000	2465	321	3015
A0A8P0TBU6	no	AAPAPCQEGACVGSEAR	17	Unmodified	_AAPAPCQEGACVGSEAR_	0	MULTI-MSMS	2	865.882878	1729.7512	4.0044	24.136	0.37111	0	7.6266E-05	1	86.772	6470500	2003	322	3030
A0A8I3P0L6	no	AAPAPTPSSTININTSTSK	19	Unmodified	_AAPAPTPSSTININTSTSK_	0	MULTI-MSMS	2	929.481262	1856.94797	1.0855	37.744	0.3748	0	0.038607	1	29.981	3940700	3854	323	3041
A0A8I3MMI9	no	AAPCIYWLPLTDSQIVQK	18	Unmodified	_AAPCIYWLPLTDSQIVQK_	0	MULTI-MSMS	3	701.702959	2102.08705	-0.40938	95.779	0.37238	0	0.06591	1	13.23	12208000	2884	324	3050
A0A8C0S546	no	AAPDILIATPGR	12	Unmodified	_AAPDILIATPGR_	0	MULTI-MSMS	2	597.845687	1193.67682	3.5533	51.897	1.4944	0	0.0022353	1	75.197	13802000	4229	326	3070
A0A8C0N883	no	AAPEATSEDGGAEPALEAR	19	Unmodified	_AAPEATSEDGGAEPALEAR_	0	MULTI-MSMS	2	921.429226	1840.8439	1.8516	32.394	0.84972	7.1054E-15	2.2274E-07	1	108.58	12923000	2371	329	3096
A0A8I3NI98	no	AAPEDERPAGSGEGER	16	Acetyl (Protein N-term)	_(ac)AAPEDERPAGSGEGER_	1	MULTI-MSMS	2	835.374254	1668.73396	-0.47802	20.361	0.78304	3.5527E-15	0.0034515	2	54.776	6210600	1104	330	3109
A0A8C0T000	no	AAPGGGFQNIACLR	14	Unmodified	_AAPGGGFQNIACLR_	0	MULTI-MATCH	2	716.36171	1430.70887	-3.6428	58.553	0.67905	0	NaN	0	NaN	12950000	1241	334	3134
A0A8C0TB26	no	AAPGVAATDLEVVR	14	Unmodified	_AAPGVAATDLEVVR_	0	MULTI-MSMS	2	684.877716	1367.74088	-2.819	49.748	1.6987	7.1054E-15	0.001206	2	77.062	27661000	5903	336	3146
A0A8C0SJL7	no	AAPGYHMAK	9	Unmodified	_AAPGYHMAK_	0	MULTI-MATCH	2	473.234187	944.453822	0.86079	12.202	0.51	0	NaN	0	NaN	11327000	3880;4478	338	3164
A0A8I3SCQ8	no	AAPLAGFGYGLPISR	15	Unmodified	_AAPLAGFGYGLPISR_	0	MULTI-MSMS	2	745.411726	1488.8089	0.65708	81.106	0.30566	-1.4211E-14	0.0064012	1	55.98	13614000	5315	339	3173
A0A8C0QGH7	no	AAPLDSIQSLAAYYIECIR	19	Unmodified	_AAPLDSIQSLAAYYIECIR_	0	MULTI-MSMS	3	718.701507	2153.08269	-2.0668	110.36	1.085	0	8.4134E-05	3	73.688	31809000	4714	340	3184
A0A8I3NF75	no	AAPLLHAR	8	Acetyl (Protein N-term)	_(ac)AAPLLHAR_	0	MULTI-MSMS	2	445.763969	889.513385	0.69047	32.777	0.47493	0	0.01137	1	76.847	4253100	2907	341	3197
A0A8P0S821	no	AAPLPQDFLDR	11	Unmodified	_AAPLPQDFLDR_	0	MULTI-MSMS	2	621.827495	1241.64044	-0.16854	62.398	1.9353	7.1054E-15	0.0015129	5	90.15	188560000	6439	342	3209
A0A8C0NWJ2	no	AAPPDVGEER	10	Unmodified	_AAPPDVGEER_	0	MULTI-MSMS	2	520.753995	1039.49344	-1.0882	16.152	0.71216	0	0.025569	1	55.549	5845900	3249	346	3233
A0A8P0N910	no	AAPPPEDQQDPAPLS	15	Unmodified	_AAPPPEDQQDPAPLS_	0	MULTI-SECPEP	2	766.865002	1531.71545	0.589	38.603	1.8353	0	0.021736	1	63.694	19744000	6530	347	3240
A0A8I3NQ19	no	AAPPPPGHHQNGVIK	15	Deamidation (NQ)	_AAPPPPGHHQN(de)GVIK_	0	MULTI-MATCH	2	760.902057	1519.78956	0.22216	12.178	0.47573	0	NaN	0	NaN	2141200	2131	348	3245
A0A8C0LX14	no	AAPQDVHVR	9	Acetyl (Protein N-term)	_(ac)AAPQDVHVR_	0	MULTI-MSMS	2	517.772522	1033.53049	-0.51377	22.637	0.7131	0	0.00093988	1	110.81	24201000	539	350	3256
A0A8P0PAZ7	no	AAPSEEDDSGVEVYYR	16	Unmodified	_AAPSEEDDSGVEVYYR_	0	MULTI-MSMS	2	893.891945	1785.76934	1.4945	46.731	0.51049	0	0.019726	2	43.991	5209900	6527	353	3282
A0A8C0S1R2	no	AAPSEGQAFASGVEK	15	Acetyl (Protein N-term)	_(ac)AAPSEGQAFASGVEK_	0	MULTI-MSMS	2	745.85972	1489.70489	-4.1938	55.292	0.67991	0	0.00035692	1	77.597	27837000	5273	354	3293
A0A8C0M5Y6	no	AAPVDLELKK	10	Acetyl (Protein N-term)	_(ac)AAPVDLELKK_	1	MULTI-MSMS	2	563.329339	1124.64412	0.35123	46.181	0.74703	0	0.0061197	1	75.378	127340000	664	360	3318
A0A8C0MIG1	no	AAPVTGGMGAVLMR	14	Unmodified	_AAPVTGGMGAVLMR_	0	MULTI-MSMS	2	665.852132	1329.68971	-2.6563	56.027	0.78234	0	0.065582	1	35.348	11080000	1421	361	3328
A0A8C0MIG1	no	AAPVTGGMGAVLMR	14	Unmodified	_AAPVTGGMGAVLMR_	0	MULTI-MATCH	2	665.852132	1329.68971	-1.6356	57.882	0.61202	0	NaN	0	NaN	55110000	1421	361	3333
A0A8I3NUK8	no	AAQALALLR	9	Acetyl (Protein N-term)	_(ac)AAQALALLR_	0	MULTI-MSMS	2	484.798009	967.581465	0.050169	96.011	0.50665	0	0.00070363	1	124.08	86126000	6204	362	3344
A0A8P0NLY2	no	AAQEEYIKR	9	Unmodified	_AAQEEYIKR_	1	MULTI-MSMS	2	554.293288	1106.57202	0.075967	13.525	0.30637	0	0.0037527	1	127.02	61580000	6623;6228	364	3363
P62825	no	AAQGEPQVQFK	11	Acetyl (Protein N-term)	_(ac)AAQGEPQVQFK_	0	MULTI-MSMS	2	622.817127	1243.6197	0.74648	47.611	3.3612	0	0.00023955	8	116.73	491380000	225	365	3377
A0A8P0TDF9	no	AAQGTLQPSLYQIR	14	Unmodified	_AAQGTLQPSLYQIR_	0	MULTI-MATCH	2	773.422822	1544.83109	3.2487	56.227	0.68048	0	NaN	0	NaN	6850200	4814;581	368	3403
A0A8C0TH91	no	AAQGWQDELAR	11	Acetyl (Protein N-term)	_(ac)AAQGWQDELAR_	0	MULTI-MSMS	2	643.809833	1285.60511	-0.76544	71.46	0.5099	1.4211E-14	0.00039819	1	104.2	16228000	6008	369	3414
A0A8P0T767	no	AAQLATEIADVK	12	Unmodified	_AAQLATEIADVK_	0	MULTI-MSMS	2	615.340435	1228.66632	3.105	45.753	0.30574	-7.1054E-15	0.00064826	2	94.297	26091000	2606	371	3438
A0A8I3P147	no	AAQLCGAGMAAVVDK	15	Unmodified	_AAQLCGAGMAAVVDK_	0	MULTI-MSMS	2	731.363061	1460.71157	-1.3439	45.599	1.3244	0	5.8412E-05	2	117.23	176750000	5243;2836	372	3450
A0A8I3P147	no	AAQLCGAGMAAVVDK	15	Unmodified	_AAQLCGAGMAAVVDK_	0	MULTI-MATCH	2	731.363061	1460.71157	-2.4226	48.072	0.78219	0	NaN	0	NaN	10771000	5243;2836	372	3454
A0A8C0MX58	no	AAQLFLCSLGLK	12	Unmodified	_AAQLFLCSLGLK_	0	MSMS	2	660.870848	1319.72714	NaN	83.447	1	0	0.0085595	1	62.303		1929	373	3459
A0A8I3MEV9	no	AAQLIGTCSQNVAAIQEQVLGLGALR	26	Unmodified	_AAQLIGTCSQNVAAIQEQVLGLGALR_	0	MULTI-MSMS	3	894.484954	2680.43303	-0.62178	98.946	0.33953	0	7.9601E-08	1	78.758	59685000	4809	375	3473
A0A8I3MEV9	no	AAQLIGTCSQNVAAIQEQVLGLGALR	26	Unmodified	_AAQLIGTCSQNVAAIQEQVLGLGALR_	0	MULTI-MATCH	4	671.115535	2680.43303	0.50548	99.006	0.20409	0	NaN	0	NaN	4893500	4809	375	3478
A0A8I3MLL4	no	AAQLQHSEK	9	Unmodified	_AAQLQHSEK_	0	MULTI-MATCH	2	506.26453	1010.51451	-0.39498	7.602	0.23712	-8.8818E-16	NaN	0	NaN	6856100	1845	377	3486
A0A8C0PCF8	no	AAQTLLWTELIR	12	Unmodified	_AAQTLLWTELIR_	0	MULTI-MSMS	2	707.906276	1413.798	1.5235	92.585	0.91626	0	0.00085047	1	89.827	41852000	3157	382	3524
A0A8I3RSP3	no	AAQTSVAYGCIK	12	Unmodified	_AAQTSVAYGCIK_	0	MULTI-MATCH	2	634.818812	1267.62307	-1.9885	29.668	0.57734	0	NaN	0	NaN	25967000	4500	383	3538
A0A8I3MQZ4	no	AAQTTHQFIIAK	12	Unmodified	_AAQTTHQFIIAK_	0	MULTI-MSMS	2	664.869694	1327.72483	0.21357	21.515	0.37545	0	0.00085047	1	89.827	4954300	4309	384	3547
A0A8C0Q5M8	no	AASAAAASAAAAAAASGSPGPGEGSAGGEK	30	Acetyl (Protein N-term)	_(ac)AASAAAASAAAAAAASGSPGPGEGSAGGEK_	0	MULTI-MSMS	3	805.045718	2412.11532	-0.071299	73.082	0.68068	0	1.8499E-25	2	114.03	135280000	437;4550	388	3572
A0A8C0S4U0	no	AASADSTTEGTPADGFTVLSTK	22	Unmodified	_AASADSTTEGTPADGFTVLSTK_	0	MULTI-MSMS	3	709.674451	2126.00152	-0.22797	59.273	0.61044	0	0.016422	1	25.823	66187000	5309	392	3623
A0A8C0S4U0	no	AASADSTTEGTPADGFTVLSTK	22	Unmodified	_AASADSTTEGTPADGFTVLSTK_	0	MULTI-MSMS	2	1064.00804	2126.00152	-0.49033	59.263	0.40611	0	3.2174E-06	1	91.812	17162000	5309	392	3624
A0A8C0TBZ9	yes	AASAPGAPSPPPEEPPAPAPAAGEAPAEQAGDAAAEAR	38	Unmodified	_AASAPGAPSPPPEEPPAPAPAAGEAPAEQAGDAAAEAR_	0	MULTI-MSMS	3	1148.88159	3443.62296	0.49539	56.32	0.85028	-7.1054E-15	0.0019732	3	29.243	39439000	5921	394	3644
A0A8I3PBM7	no	AASCVLLHTGQK	12	Acetyl (Protein N-term)	_(ac)AASCVLLHTGQK_	0	MULTI-MSMS	2	663.845361	1325.67617	0.36802	43.6	1.3213	0	3.0389E-06	3	200.71	640510000	5718	395	3657
E2RQ08	no	AASFLLALEPELEAR	15	Unmodified	_AASFLLALEPELEAR_	0	MULTI-MSMS	2	815.445963	1628.87737	0.74153	96.754	0.67676	1.4211E-14	1.8939E-07	1	159.94	74751000	164	398	3682
A0A8I3N8V6	no	AASGAGDPLNTK	12	Acetyl (Protein N-term)	_(ac)AASGAGDPLNTK_	0	MULTI-MSMS	2	572.28566	1142.55677	-0.6441	36.797	0.68051	0	0.00010021	1	119.53	20976000	5888	399	3692
A0A8I3PK82	no	AASGSGMAQK	10	Acetyl (Protein N-term)	_(ac)AASGSGMAQK_	0	MULTI-MATCH	2	475.224017	948.43348	0.35736	15.456	0.67627	0	NaN	0	NaN	17313000	4967	402	3717
A0A8C0T2B3	no	AASGTLSTFR	10	Acetyl (Protein N-term)	_(ac)AASGTLSTFR_	0	MSMS	2	526.772188	1051.52982	NaN	55.882	1	0	0.0016422	1	97.431		5780	403	3728
A0A8I3PPA2	no	AASGTTSDDAQPGSSAGPTGK	21	Unmodified	_AASGTTSDDAQPGSSAGPTGK_	0	MULTI-MSMS	2	931.921766	1861.82898	-0.22904	13.695	0.27183	0	1.5147E-05	1	89.541	10035000	404	404	3738
A0A8C0SF49	no	AASHSFSEQTNINSENAYFSGSSFQVPKPLDEANAEK	37	Unmodified	_AASHSFSEQTNINSENAYFSGSSFQVPKPLDEANAEK_	1	MULTI-MSMS	3	1334.61899	4000.83513	0.8163	72.041	0.40815	0	0.060488	1	12.41	22126000	5444;5455	405	3747
A0A8C0SZ55	no	AASLQPGISEDLQK	14	Unmodified	_AASLQPGISEDLQK_	0	MULTI-MSMS	2	728.885738	1455.75692	0.31815	42.924	0.71282	0	0.001206	1	77.062	66254000	2141	409	3774
A0A8I3SCB6	no	AASQSTQVPTVTEGAAAALLLSK	23	Unmodified	_AASQSTQVPTVTEGAAAALLLSK_	0	MULTI-MSMS	3	738.737385	2213.19033	-0.2565	85.21	0.85003	0	0.02257	1	23.123	36734000	3764	412	3790
A0A8P0SUA7	no	AASSLEQK	8	Acetyl (Protein N-term)	_(ac)AASSLEQK_	0	MULTI-MSMS	2	438.227082	874.439611	0.2565	24.438	0.3743	0	0.018516	1	66.073	1709500	5864	414	3807
A0A8C0ML39	no	AASSLLANLWQYSK	14	Unmodified	_AASSLLANLWQYSK_	0	MULTI-MSMS	2	776.411923	1550.80929	-1.5582	92.03	0.95208	0	0.0070221	1	58.476	56338000	1501;6542	415	3821
A0A8I3NP13	no	AASSLNLSNGETESVK	16	Unmodified	_AASSLNLSNGETESVK_	0	MULTI-MATCH	2	803.899574	1605.78459	4.5926	32.029	0.47625	0	NaN	0	NaN	6790800	3420	416	3829
A0A8I3QAG8	no	AASTASHR	8	Acetyl (Protein N-term)	_(ac)AASTASHR_	0	MULTI-MSMS	2	421.709391	841.404229	-0.5734	9.2376	0.4187	0	0.035419	1	51.736	2052900	6179	417	3834
A0A8P0NCI2	no	AASVLLYSLWTHTELHNAYK	20	Unmodified	_AASVLLYSLWTHTELHNAYK_	0	MULTI-MSMS	3	773.070699	2316.19027	1.4285	82.759	0.44157	0	0.0022148	3	39.992	32990000	3940	420	3849
A0A8I3S238	no	AASVPVEFQEHHLSEVQNMASEEK	24	Unmodified	_AASVPVEFQEHHLSEVQNMASEEK_	0	MULTI-MSMS	3	899.425541	2695.25479	0.38433	55.896	0.40703	0	0.00010227	1	48.374	27025000	967	421	3861
A0A8I3S238	no	AASVPVEFQEHHLSEVQNMASEEK	24	Unmodified	_AASVPVEFQEHHLSEVQNMASEEK_	0	MULTI-MATCH	3	899.425541	2695.25479	-1.1656	58.74	0.30515	0	NaN	0	NaN	6626000	967	421	3862
A0A8C0PPR3	no	AASVVQPQPLVVVK	14	Unmodified	_AASVVQPQPLVVVK_	0	MULTI-MSMS	2	717.937576	1433.8606	-0.18108	47.296	0.6103	0	0.017074	1	48.602	11659000	3719	424	3880
A0A8C0PBT1	no	AATAAEDDEDDAIDLFGSDEEEDKEAAR	28	Unmodified	_AATAAEDDEDDAIDLFGSDEEEDKEAAR_	1	MULTI-MSMS	3	1000.09005	2997.24831	0.31095	72.667	0.37378	0	2.0204E-19	1	116.35	29614000	3836;5399	426	3889
A0A8P0SBF6	no	AATACFGFPK	10	Unmodified	_AATACFGFPK_	0	MULTI-MSMS	2	535.260402	1068.50625	0.0089913	45.217	0.54164	0	0.0021759	1	95.531	11932000	3359	427	3901
A0A8P0PDY0	no	AATAFNSTEPGSAEGFK	17	Unmodified	_AATAFNSTEPGSAEGFK_	0	MULTI-MSMS	2	842.894291	1683.77403	-2.9541	43.173	0.33919	0	3.7603E-06	1	114.02	10302000	6485	428	3912
A0A8I3N6K0	no	AATAPLLEAVDNLSAFASNPEFSSIPAQISPEGR	34	Unmodified	_AATAPLLEAVDNLSAFASNPEFSSIPAQISPEGR_	0	MULTI-MSMS	4	868.441409	3469.73653	1.1461	110.4	2.955	-1.4211E-14	6.2245E-10	2	67.072	80281000	5438	429	3929
A0A8I3N6K0	no	AATAPLLEAVDNLSAFASNPEFSSIPAQISPEGR	34	Unmodified	_AATAPLLEAVDNLSAFASNPEFSSIPAQISPEGR_	0	MULTI-MSMS	3	1157.58612	3469.73653	0.72638	110.43	1.3571	0	1.7399E-10	1	72.639	53528000	5438	429	3930
A0A8C0P6K8	no	AATASPGAGGVDGKPR	16	Acetyl (Protein N-term)	_(ac)AATASPGAGGVDGKPR_	1	MULTI-MSMS	2	727.373329	1452.73211	2.0431	18.942	0.9497	0	2.4675E-05	3	97.911	3475800	3629	430	3942
A0A8P0NFD4	no	AATDCSDLGQSR	12	Unmodified	_AATDCSDLGQSR_	0	MULTI-MSMS	2	640.780415	1279.54628	-0.36589	15.981	0.44038	0	3.005E-05	1	177.78	17255000	4381	432	3956
A0A8I3RRR3	no	AATECMCNLAMSK	13	Unmodified	_AATECMCNLAMSK_	0	MSMS	2	743.81149	1485.60843	NaN	39.674	1	0	0.0007678	1	80.763		4340	434	3976
A0A8P0T6S6	no	AATESFASDPILYR	14	Unmodified	_AATESFASDPILYR_	0	MULTI-MSMS	2	770.885738	1539.75692	0.038654	61.469	0.84855	7.1054E-15	8.5775E-06	1	146.11	481750000	5637;6498	435	3991
A0A8P0T6S6	no	AATESFASDPILYRPVAVALDTK	23	Unmodified	_AATESFASDPILYRPVAVALDTK_	1	MULTI-MSMS	2	1218.14447	2434.27439	0.24191	82.689	0.47343	-1.4211E-14	0.0071358	1	40.801	13360000	5637;6498	436	4002
A0A8I3Q0D2	no	AATFFGEVVK	10	Acetyl (Protein N-term)	_(ac)AATFFGEVVK_	0	MULTI-MSMS	2	555.795132	1109.57571	-0.56468	96.336	0.57657	0	0.00033693	1	118.5	102910000	4375	438	4015
A0A8I3S7B6	no	AATKDEDEWKEFEQK	15	Unmodified	_AATKDEDEWKEFEQK_	2	MULTI-MSMS	2	927.431238	1852.84792	-1.0687	34.997	0.67956	0	7.8034E-06	1	160.69	7755000	6288	441	4029
A0A8I3Q022	no	AATLAQELEK	10	Unmodified	_AATLAQELEK_	0	MULTI-MSMS	2	537.295496	1072.57644	1.3781	37.16	0.6468	0	0.01463	1	63.216	4501500	2103	442	4041
A0A8P0S797	no	AATMSAVEAATCR	13	Unmodified	_AATMSAVEAATCR_	0	MULTI-MATCH	2	669.810661	1337.60677	3.2179	35.417	0.84785	0	NaN	0	NaN	14926000	6579	444	4060
A0A8P0SCG5	no	AATNLENQLHSAQK	14	Acetyl (Protein N-term)	_(ac)AATNLENQLHSAQK_	0	MSMS	2	783.897168	1565.77978	NaN	46.773	1	0	1.7145E-06	1	110.66		4298	445	4071
A0A8C0SL61	no	AATPVIMVGPGTGVAPFIGFIQER	24	Unmodified	_AATPVIMVGPGTGVAPFIGFIQER_	0	MULTI-MSMS	3	810.106756	2427.29844	1.1035	101.58	0.61285	0	1.1262E-05	2	67.979	54378000	5530	446	4086
A0A8C0PNR7	no	AATQELALLISR	12	Unmodified	_AATQELALLISR_	0	MSMS	2	643.377352	1284.74015	NaN	73.702	1	0	1.1854E-13	1	160.18		432	447	4097
A0A8C0QQ82	no	AATQGNGDLAAEAAR	15	Deamidation (NQ)	_AATQGN(de)GDLAAEAAR_	0	MULTI-MATCH	2	708.839319	1415.66409	-1.6462	26.384	0.54278	0	NaN	0	NaN	2675700	975	448	4105
A0A8P0SQF7	no	AATSDLEHYDK	11	Unmodified	_AATSDLEHYDK_	0	MULTI-MSMS	2	625.288399	1248.56225	-2.6436	18.561	1.0516	0	0.00018773	2	128.91	30162000	4345	449	4114
A0A8I3QGM8	no	AATTVLQELK	10	Unmodified	_AATTVLQELK_	0	MULTI-MSMS	2	537.313689	1072.61282	-0.098918	43.606	0.5081	0	0.0019181	1	97.635	16827000	2311	453	4145
A0A8C0SZY4	no	AATVMVNCLLK	11	Unmodified	_AATVMVNCLLK_	0	MULTI-MSMS	2	610.330501	1218.64645	2.3061	54.797	0.40657	-7.1054E-15	0.008815	2	64.268	5101400	5741	456	4162
E2QWF5	no	AAVAAGNHHADTEMKDEQKNDVAGSQPQVETEA	33	Unmodified	_AAVAAGNHHADTEMKDEQKNDVAGSQPQVETEA_	2	MULTI-MSMS	3	1150.19384	3447.5597	-0.43387	27.158	0.5755	0	0.019328	1	26.833	14667000	4036	458	4166
A0A8I3S4K4	no	AAVAAVQGAVHELLEFAR	18	Unmodified	_AAVAAVQGAVHELLEFAR_	0	MULTI-MSMS	3	618.00737	1851.00028	-0.05118	97.345	0.47552	0	5.9415E-09	1	131.48	44265000	615	459	4179
A0A8I3RSF7	no	AAVAAVSSAK	10	Acetyl (Protein N-term)	_(ac)AAVAAVSSAK_	0	MULTI-MSMS	2	458.758549	915.502546	-0.70316	36.815	0.40793	0	0.016096	1	51.949	2584300	1751	460	4191
A0A8I3N041	no	AAVAPEEVSEVIFGHVLAAGCGQNPVR	27	Unmodified	_AAVAPEEVSEVIFGHVLAAGCGQNPVR_	0	MULTI-MSMS	3	926.472826	2776.39665	-0.22968	96.157	0.77845	0	1.5293E-08	1	82.885	632300000	2646	462	4215
A0A8I3N041	no	AAVAPEEVSEVIFGHVLAAGCGQNPVR	27	Unmodified	_AAVAPEEVSEVIFGHVLAAGCGQNPVR_	0	MULTI-MSMS	4	695.106438	2776.39665	-1.4867	96.144	0.50816	0	0.00025332	2	42.106	91001000	2646	462	4216
A0A8C0P4Y3	no	AAVAWEAGKPLSIEEVEVAPPK	22	Unmodified	_AAVAWEAGKPLSIEEVEVAPPK_	1	MULTI-MSMS	3	764.414243	2290.2209	0.23614	71.77	0.68047	0	0.00015621	2	52.03	284410000	3567	463	4232
A0A8I3ND46	no	AAVDADVQSLPR	12	Acetyl (Protein N-term)	_(ac)AAVDADVQSLPR_	0	MSMS	2	642.333141	1282.65173	NaN	64.402	1	0	0.012347	1	52.725		994	464	4236
A0A8C0PFF8	no	AAVDAGFVPNDMQVGQTGK	19	Unmodified	_AAVDAGFVPNDMQVGQTGK_	0	MULTI-MSMS	2	952.962182	1903.90981	0.10507	59.599	0.67931	-7.1054E-15	4.3084E-09	1	127.79	187730000	3957	465	4244
A0A8P0TLF5	no	AAVDEENDEKEDEER	15	Unmodified	_AAVDEENDEKEDEER_	1	MULTI-MSMS	2	889.371574	1776.7286	-0.14637	13.695	0.33975	0	6.049E-16	1	222.99	52361000	6552;6551;5810	466	4259
A0A8I3MXU5	no	AAVDYFFGELR	11	Unmodified	_AAVDYFFGELR_	0	MSMS	2	644.322045	1286.62954	NaN	87.79	1	0	0.02945	1	52.49		2315	467	4270
A0A8I3N7S3	no	AAVEALQSQALHATSQQPLR	20	Unmodified	_AAVEALQSQALHATSQQPLR_	0	MULTI-MSMS	3	707.046665	2118.11816	0.77137	51.811	0.64581	-7.1054E-15	2.7697E-19	1	164.68	151060000	2126	468	4283
A0A8I3PXL2	no	AAVEEGIVLGGGCALLR	17	Unmodified	_AAVEEGIVLGGGCALLR_	0	MULTI-MSMS	2	842.956172	1683.89779	1.0052	75.652	1.4617	0	7.935E-07	2	134.3	754060000	5923	470	4302
A0A8I3N1B0	no	AAVEHVVADAGAFLR	15	Acetyl (Protein N-term)	_(ac)AAVEHVVADAGAFLR_	0	MULTI-MSMS	2	784.414997	1566.81544	-0.2991	98.678	0.91659	0	3.5106E-05	1	106.67	196210000	5851	473	4320
A0A8P0PEI2	no	AAVELALLGAR	11	Unmodified	_AAVELALLGAR_	0	MULTI-MSMS	2	542.329673	1082.64479	-0.094688	65.133	0.61206	0	0.00057777	1	112.84	6793200	5413	474	4330
A0A8C0PJT1	no	AAVELEEPEDAR	12	Unmodified	_AAVELEEPEDAR_	0	MULTI-MSMS	2	664.820064	1327.62557	-1.5499	33.475	1.1904	0	0.00030509	2	111.61	30400000	3911	475	4343
A0A8I3NZP6	no	AAVENLPTFLVELSR	15	Unmodified	_AAVENLPTFLVELSR_	0	MULTI-MSMS	2	829.959237	1657.90392	-0.0052727	99.413	0.81517	0	6.6159E-05	1	104.24	444000000	763	476	4358
A0A8I3NZP6	no	AAVENLPTFLVELSR	15	Deamidation (NQ)	_AAVEN(de)LPTFLVELSR_	0	MSMS	2	830.451245	1658.88794	NaN	99.674	1	0	0.0062434	1	64.65		763	476	4360
A0A8C0TPY7	no	AAVESLGFILFR	12	Unmodified	_AAVESLGFILFR_	0	MULTI-MSMS	2	661.876988	1321.73942	-0.88199	96.999	0.91616	0	0.0013194	3	83.948	126590000	3527;6086	477	4371
A0A8I3S0R4	no	AAVETLGIPCFLGGMAR	17	Unmodified	_AAVETLGIPCFLGGMAR_	0	MULTI-MSMS	2	881.952575	1761.8906	0.5427	95.199	0.88572	0	2.7259E-05	2	95.477	30599000	3851	478	4382
A0A8C0TAT6	no	AAVEWFDGKDFQGSK	15	Unmodified	_AAVEWFDGKDFQGSK_	1	MSMS	2	842.901919	1683.78929	NaN	57.723	1	0	7.9302E-08	1	120.53		3143;6332;3329	480	4398
A0A8C0TAT6	no	AAVEWFDGKDFQGSK	15	Unmodified	_AAVEWFDGKDFQGSK_	1	MULTI-MATCH	2	842.901919	1683.78929	7.0054	60.413	0.68013	-7.1054E-15	NaN	0	NaN	21481000	3143;6332;3329	480	4400
A0A8I3NCB2	no	AAVHEALCDNVDTR	14	Unmodified	_AAVHEALCDNVDTR_	0	MULTI-MSMS	2	785.867553	1569.72055	0.21403	22.76	0.679	0	0.00037214	1	92.866	16432000	4013	481	4408
A0A8P0PEA0	no	AAVIPLGTWR	10	Unmodified	_AAVIPLGTWR_	0	MULTI-MSMS	2	542.319109	1082.62366	-0.038579	62.143	0.95015	7.1054E-15	0.0025547	1	92.439	33628000	6555	482	4423
A0A8C0SUM9	no	AAVLESLLR	9	Acetyl (Protein N-term)	_(ac)AAVLESLLR_	0	MULTI-MSMS	2	507.303124	1012.5917	0.36417	110.14	0.37411	0	0.00049336	1	151.27	7573300	5655	483	4435
A0A8P0TJC5	no	AAVLIFANK	9	Unmodified	_AAVLIFANK_	0	MULTI-MSMS	2	473.789653	945.564752	0.2172	46.151	0.40844	0	0.0013863	1	122.78	8648100	1774	484	4448
A0A8C0SNN1	no	AAVLLEQER	9	Unmodified	_AAVLLEQER_	0	MULTI-MSMS	2	514.790381	1027.56621	-0.46858	28.358	0.54418	0	0.0022013	1	107.66	89186000	3211	485	4460
A0A8I3N0K8	no	AAVLNAER	8	Acetyl (Protein N-term)	_(ac)AAVLNAER_	0	MULTI-MSMS	2	443.243067	884.47158	-0.59289	46.715	0.37324	0	0.0080088	1	85.212	6460400	5387	487	4473
A0A8C0QAU4	no	AAVLQQVLER	10	Acetyl (Protein N-term)	_(ac)AAVLQQVLER_	0	MULTI-MATCH	2	584.837862	1167.66117	-1.0697	100.78	0.20266	0	NaN	0	NaN	3535300	4645;6361	488	4486
A0A8C0TDT9	no	AAVMVHQLSK	10	Unmodified	_AAVMVHQLSK_	0	MSMS	2	542.302601	1082.59065	NaN	15.245	1	0	0.023252	1	57.859		138	491	4494
A0A8C0M958	no	AAVMVYDDANKK	12	Unmodified	_AAVMVYDDANKK_	1	MULTI-MSMS	2	662.83192	1323.64929	0.32652	17.369	0.64501	0	0.0053482	1	78.098	14507000	1031;4852	492	4505
A0A8C0TSE7	no	AAVPELLQQQEEDR	14	Acetyl (Protein N-term)	_(ac)AAVPELLQQQEEDR_	0	MULTI-MATCH	2	834.415391	1666.81623	-7.9205	86.161	0.44144	0	NaN	0	NaN	21745000	3853	493	4521
A0A8C0SG12	no	AAVPSGASTGIYEALELR	18	Unmodified	_AAVPSGASTGIYEALELR_	0	MULTI-MSMS	2	902.975615	1803.93668	0.31167	81.064	4.4742	0	1.7464E-08	7	128.9	1344300000	5458;4299	494	4585
A0A8C0SG12	no	AAVPSGASTGIYEALELR	18	Unmodified	_AAVPSGASTGIYEALELR_	0	MULTI-MSMS	2	902.975615	1803.93668	-1.207	91.315	0.61191	0	0.0036205	1	49.482	23872000	5458;4299	494	4586
A0A8C0SG12	no	AAVPSGASTGIYEALELR	18	Unmodified	_AAVPSGASTGIYEALELR_	0	MSMS	2	902.975615	1803.93668	NaN	85.136	1	0	3.8707E-15	1	127.71		5458;4299	494	4587
A0A8C0SG12	no	AAVPSGASTGIYEALELR	18	Unmodified	_AAVPSGASTGIYEALELR_	0	MSMS	2	902.975615	1803.93668	NaN	87.012	1	0	6.5762E-09	1	105.14		5458;4299	494	4588
A0A8C0SG12	no	AAVPSGASTGIYEALELR	18	Unmodified	_AAVPSGASTGIYEALELR_	0	MSMS	2	902.975615	1803.93668	NaN	94.544	1	0	0.051588	1	39.033		5458;4299	494	4589
A0A8C0SG12	no	AAVPSGASTGIYEALELR	18	Unmodified	_AAVPSGASTGIYEALELR_	0	MSMS	2	902.975615	1803.93668	NaN	95.201	1	0	0.036916	1	41.621		5458;4299	494	4590
A0A8C0SG12	no	AAVPSGASTGIYEALELR	18	Unmodified	_AAVPSGASTGIYEALELR_	0	MULTI-MATCH	2	902.975615	1803.93668	6.4997	89.163	0.67796	-1.4211E-14	NaN	0	NaN	18597000	5458;4299	494	4602
A0A8C0SG12	no	AAVPSGASTGIYEALELR	18	Unmodified	_AAVPSGASTGIYEALELR_	0	MULTI-MATCH	2	902.975615	1803.93668	-1.1085	89.691	0.6796	-1.4211E-14	NaN	0	NaN	11551000	5458;4299	494	4603
A0A8I3S6W4	no	AAVQGAEVK	9	Acetyl (Protein N-term)	_(ac)AAVQGAEVK_	0	MSMS	2	457.750724	913.486896	NaN	14.761	1	0	0.0027606	1	101.33		582	497	4617
A0A8C0T7M5	no	AAVQQLQAEGLSPR	14	Unmodified	_AAVQQLQAEGLSPR_	0	MULTI-MSMS	2	734.399347	1466.78414	0.56086	42.925	0.88428	0	5.0002E-07	1	167.12	181770000	4031;4122	499	4630
A0A8C0Q9X4	no	AAVQVLDDIEK	11	Unmodified	_AAVQVLDDIEK_	0	MULTI-MSMS	2	600.82716	1199.63977	0.91386	52.398	0.61187	0	0.0011119	1	96.143	42641000	1159	500	4648
A0A8I3PK95	no	AAVSDMAQEK	10	Unmodified	_AAVSDMAQEK_	0	MULTI-MSMS	2	525.250231	1048.48591	-0.51624	13.933	0.40695	0	0.0042895	1	83.206	36089000	2472	501	4659
A0A8C0TDT9	no	AAVSHWQQQSYLDSGIHSGATTTAPSLSGK	30	Unmodified	_AAVSHWQQQSYLDSGIHSGATTTAPSLSGK_	0	MULTI-MSMS	4	772.129799	3084.49009	-0.41763	52.046	0.64577	0	2.261E-19	2	103.42	179940000	138	502	4676
A0A8C0TDT9	no	AAVSHWQQQSYLDSGIHSGATTTAPSLSGK	30	Unmodified	_AAVSHWQQQSYLDSGIHSGATTTAPSLSGK_	0	MULTI-MSMS	3	1029.17064	3084.49009	-0.73816	52.062	0.51024	0	4.232E-11	1	83.939	104190000	138	502	4677
A0A8P0PLN0	no	AAVSQESPGGLEAGNAK	17	Unmodified	_AAVSQESPGGLEAGNAK_	0	MULTI-MSMS	2	793.394458	1584.77436	-0.24843	24.258	0.88222	0	0.0018204	1	60.157	16786000	434	505	4693
A0A8P0TTG0	no	AAVTLLGDEK	10	Unmodified	_AAVTLLGDEK_	0	MULTI-MSMS	2	508.784764	1015.55498	0.026801	33.821	1.6992	0	0.00042126	7	130.75	95558000	3064	506	4708
A0A8P0TTG0	no	AAVTLLGDEKK	11	Unmodified	_AAVTLLGDEKK_	1	MULTI-MATCH	2	572.832246	1143.64994	-0.39275	20.89	0.57629	0	NaN	0	NaN	8232100	3064	507	4719
A0A8C0T5U5	no	AAVVENVVK	9	Acetyl (Protein N-term)	_(ac)AAVVENVVK_	0	MULTI-MSMS	2	485.782025	969.549496	0.99555	67.944	0.64461	0	0.0085297	1	68.383	21717000	5825	508	4731
A0A8C0SS58	no	AAVVESHK	8	Unmodified	_AAVVESHK_	0	MULTI-MSMS	2	420.732335	839.450116	0.3549	2.98	1.9422	4.4409E-16	0.049758	2	58.917	8691300	5613	509	4743
A0A8C0RVQ9	no	AAVVTTQGDQEGAEASR	17	Unmodified	_AAVVTTQGDQEGAEASR_	0	MULTI-MSMS	2	845.405554	1688.79656	-0.27708	17.891	0.83114	0	4.3909E-06	1	103.75	37842000	5201	511	4761
A0A8I3PWI9	no	AAVWQQVLAVDAR	13	Acetyl (Protein N-term)	_(ac)AAVWQQVLAVDAR_	0	MULTI-MSMS	2	734.898983	1467.78341	0.0044859	104.49	0.40889	0	5.2661E-05	1	118.4	4876700	5863	512	4773
A0A8P0NYW1	no	AAWAPPAALAPASSGNAIYDFFIGR	25	Unmodified	_AAWAPPAALAPASSGNAIYDFFIGR_	0	MULTI-MSMS	3	845.432408	2533.27539	1.5975	105.89	0.61136	1.4211E-14	0.031274	1	19.986	13310000	928	514	4789
A0A8I3NEK0	no	AAYEAELGDAR	11	Unmodified	_AAYEAELGDAR_	0	MULTI-MSMS	2	583.277835	1164.54112	-2.8606	31.303	0.33938	0	0.010425	1	61.765	17534000	5929;6396	518	4821
A0A8I3NEK0	no	AAYEAELGDARK	12	Unmodified	_AAYEAELGDARK_	1	MULTI-MSMS	2	647.325316	1292.63608	-0.82306	22.166	0.33942	0	0.0022293	1	90.827	14550000	5929;6396	519	4831
A0A8C0SKU0	no	AAYFGIYDTAK	11	Unmodified	_AAYFGIYDTAK_	0	MULTI-MSMS	2	610.303321	1218.59209	0.08775	58.24	1.2584	0	0.0014502	2	91.087	570550000	5523	520	4845
A0A8C0SKU0	no	AAYFGIYDTAK	11	Unmodified	_AAYFGIYDTAK_	0	MULTI-MATCH	2	610.303321	1218.59209	-0.40381	59.744	0.54401	-7.1054E-15	NaN	0	NaN	5477100	5523	520	4848
A0A8I3S2Q1	no	AAYFGVYDTAK	11	Unmodified	_AAYFGVYDTAK_	0	MULTI-MSMS	2	603.295496	1204.57644	0.14954	50.769	1.2563	0	0.022702	1	51.927	409180000	2087;2586	521	4859
A0A8C0SRF0	no	ACADAGLLDESFLR	14	Unmodified	_ACADAGLLDESFLR_	0	MULTI-MSMS	2	769.369398	1536.72424	-2.0416	78.723	0.5786	0	0.00015391	1	109.6	14152000	5608	526	4896
A0A8I3P9Y9	no	ACADPAAGSVILLENLR	17	Unmodified	_ACADPAAGSVILLENLR_	0	MULTI-MSMS	2	885.464361	1768.91417	0.14929	86.938	1.7962	0	3.1251E-07	6	140.08	1002300000	5736	528	4926
A0A8I3P9Y9	no	ACADPAAGSVILLENLR	17	Unmodified	_ACADPAAGSVILLENLR_	0	MULTI-MSMS	3	590.645333	1768.91417	0.4139	86.898	1.694	0	7.5053E-07	4	127.07	663730000	5736	528	4927
A0A8I3P9Y9	no	ACADPAAGSVILLENLR	17	Unmodified	_ACADPAAGSVILLENLR_	0	MULTI-MATCH	3	590.645333	1768.91417	0.51415	88.407	0.84962	0	NaN	0	NaN	7637300	5736	528	4935
A0A8C0NC57	no	ACAELHQNVNVK	12	Unmodified	_ACAELHQNVNVK_	0	MULTI-MSMS	2	691.845893	1381.67723	1.9629	14.87	0.54262	-1.7764E-15	6.3968E-05	2	169.93	10917000	2512	529	4940
A0A8P0ND82	no	ACALSIAESCR	11	Unmodified	_ACALSIAESCR_	0	MULTI-MSMS	2	619.286822	1236.55909	-0.67146	36.717	0.40803	0	0.0035625	2	76.465	4338200	6472	532	4962
A0A8P0ND82	no	ACALSIAESCRPGDK	15	Unmodified	_ACALSIAESCRPGDK_	1	MULTI-MSMS	2	817.884889	1633.75522	-0.065495	32.057	0.88554	0	0.032446	2	55.452	13329000	6472	533	4973
A0A8I3S4M3	no	ACALSQINTK	10	Unmodified	_ACALSQINTK_	0	MULTI-MSMS	2	553.287148	1104.55974	-2.0688	23.054	0.5782	-3.5527E-15	0.00039872	1	147.19	8871800	1908	534	4984
A0A8P0SGA5	no	ACDESFQPLGDIMK	14	Unmodified	_ACDESFQPLGDIMK_	0	MULTI-MSMS	2	805.863091	1609.71163	-1.543	74.7	0.50852	0	0.023445	1	46.592	22918000	6523	537	5007
A0A8I3NC92	no	ACDESVLMDLK	11	Unmodified	_ACDESVLMDLK_	0	MULTI-MSMS	2	640.796688	1279.57882	-2.1695	58.592	0.61161	0	0.0041601	1	74.162	7754500	920	538	5017
A0A8C0QI65	no	ACDGNVDHAAAHITNR	16	Unmodified	_ACDGNVDHAAAHITNR_	0	MULTI-MSMS	2	861.392258	1720.76996	-0.43805	15.764	0.27035	0	1.5453E-16	1	194.48	12332000	4734	539	5026
A0A8P0P2R9	no	ACDHITSNVLPLLLEQFHK	19	Unmodified	_ACDHITSNVLPLLLEQFHK_	0	MULTI-MSMS	4	559.54522	2234.15177	0.01147	88.134	0.85075	0	0.0003219	2	59.733	31303000	5126	540	5039
A0A8C0SMD1	no	ACDYIQELR	9	Unmodified	_ACDYIQELR_	0	MULTI-MSMS	2	584.27678	1166.53901	-1.3298	46.66	0.4415	7.1054E-15	0.0031453	1	100.02	16371000	5543	541	5052
A0A8C0SUM9	no	ACELVQTNR	9	Unmodified	_ACELVQTNR_	0	MULTI-MSMS	2	545.769123	1089.52369	-1.6934	17.09	0.33922	0	0.0013811	1	130.22	3910600	5655	542	5062
A0A8I3NEL4	no	ACENLAPFNTALK	13	Unmodified	_ACENLAPFNTALK_	0	MULTI-MSMS	2	724.863751	1447.71295	-0.22698	56.537	1.4275	0	2.0329E-05	1	159.09	176140000	3223	543	5074
A0A8I3S4V4	no	ACESSSHDLK	10	Unmodified	_ACESSSHDLK_	0	MULTI-MSMS	2	567.24822	1132.48189	0.78548	7.8041	0.20171	0	0.00041042	2	126.07	4695200	3650	544	5077
A0A8C0Q4V6	no	ACFHCETCK	9	Unmodified	_ACFHCETCK_	0	MULTI-MSMS	3	404.824671	1211.45218	-0.97346	11.893	1.0862	0	0.0011889	1	103.55	403690000	1063	545	5091
A0A8I3RVP6	no	ACFVGLIESPEGTEELK	17	Unmodified	_ACFVGLIESPEGTEELK_	0	MSMS	2	939.961316	1877.90808	NaN	76.127	1	0	0.019762	1	45.915		2349	546	5098
A0A8P0SBA9	no	ACGAPNVVEDEIDQYLSK	18	Unmodified	_ACGAPNVVEDEIDQYLSK_	0	MULTI-MATCH	2	1004.47004	2006.92552	-5.2766	96.1	0.30276	0	NaN	0	NaN	29610000	4275	547	5110
A0A8I3NAI9	no	ACGGGGDVPYAQGQAPEPR	19	Unmodified	_ACGGGGDVPYAQGQAPEPR_	0	MULTI-MSMS	2	943.926131	1885.83771	-0.54641	31.87	0.23855	0	0.0078969	1	40.113	2757800	5964	549	5119
A0A8I3S2R6	no	ACGHVVCWK	9	Unmodified	_ACGHVVCWK_	0	MULTI-MATCH	3	372.840761	1115.50045	0.32634	16.813	0.44149	0	NaN	0	NaN	6677500	3839	550	5127
A0A8I3RT77	no	ACGLNFADLMAR	12	Unmodified	_ACGLNFADLMAR_	0	MULTI-MATCH	2	669.818289	1337.62203	-4.6183	80.75	0.47651	0	NaN	0	NaN	30730000	542	551	5140
A0A8C0Z0Y6	no	ACGNFGIPCELR	12	Unmodified	_ACGNFGIPCELR_	0	MULTI-MSMS	2	697.321196	1392.62784	-1.3853	58.304	0.81588	0	0.033155	1	46.033	355770000	3467;5688	552	5151
A0A8I3QBF7	no	ACIDSNEDGDLSTSTVLR	18	Unmodified	_ACIDSNEDGDLSTSTVLR_	0	MULTI-MSMS	2	976.946926	1951.8793	-1.3304	53.971	1.1539	7.1054E-15	3.677E-05	2	90.926	7800300	996	555	5171
A0A8P0PLP4	no	ACIGDTLCQK	10	Unmodified	_ACIGDTLCQK_	0	MULTI-MSMS	2	583.270641	1164.52673	-0.97854	27.904	0.67819	0	0.0004093	1	125.58	62244000	6602	557	5187
A0A8I3MXG8	no	ACIPYLK	7	Unmodified	_ACIPYLK_	0	MULTI-MSMS	2	432.736031	863.45751	-2.1318	41.968	1.6277	-7.1054E-15	0.042872	1	72.021	15286000	5632	558	5200
A0A8I3P5J7	no	ACLDSGGLSPR	11	Unmodified	_ACLDSGGLSPR_	0	MSMS	2	566.774405	1131.53426	NaN	28.401	1	0	0.00027395	1	113.71		5642	559	5212
A0A8I3PLJ3	no	ACLEHR	6	Unmodified	_ACLEHR_	0	MULTI-MSMS	2	393.18978	784.365007	-0.58331	7.3991	0.23761	-8.8818E-16	0.064133	1	70.865	26770000	5830	560	5215
A0A8C0RL07	no	ACLIFFDEIDAIGGAR	16	Unmodified	_ACLIFFDEIDAIGGAR_	0	MULTI-MSMS	2	884.440354	1766.86616	0.21855	100.94	0.88358	0	1.5735E-05	2	110.86	27443000	2564	561	5254
A0A8C0RL07	no	ACLIFFDEIDAIGGAR	16	Unmodified	_ACLIFFDEIDAIGGAR_	0	MULTI-MSMS	2	884.440354	1766.86616	1.0334	102.95	0.64638	-1.4211E-14	0.00032197	1	78.692	12144000	2564	561	5255
A0A8P0NYX2	no	ACLILTTQR	9	Unmodified	_ACLILTTQR_	0	MULTI-MSMS	2	538.300059	1074.58556	0.62412	35.233	0.57697	0	0.014568	1	70.525	3843000	4618	562	5266
A0A8I3MS75	no	ACLISLGYDVENDR	14	Unmodified	_ACLISLGYDVENDR_	0	MULTI-MSMS	2	812.885412	1623.75627	0.28892	72.921	1.291	0	0.00013822	4	115.83	164910000	5381	563	5288
A0A8I3MS75	no	ACLISLGYDVENDR	14	Unmodified	_ACLISLGYDVENDR_	0	MSMS	2	812.885412	1623.75627	NaN	74.799	1	0	0.027136	1	48.948		5381	563	5289
A0A8I3MS75	no	ACLISLGYDVENDR	14	Unmodified	_ACLISLGYDVENDR_	0	MULTI-MATCH	2	812.885412	1623.75627	1.2751	74.374	0.91407	0	NaN	0	NaN	19404000	5381	563	5302
A0A8I3MVW9	no	ACLISMGYNMGEAEFAR	17	Unmodified	_ACLISMGYNMGEAEFAR_	0	MSMS	2	960.426064	1918.83757	NaN	86.133	1	0	1.4714E-11	1	120.57		5457	564	5309
A0A8I3Q019	no	ACLLETPIR	9	Acetyl (Protein N-term)	_(ac)ACLLETPIR_	0	MULTI-MSMS	2	557.799891	1113.58523	-1.1012	83.272	0.44119	0	0.0015263	1	101.64	2306500	2293	565	5312
A0A8C0QM78	no	ACMVFQLPNKDEESR	15	Unmodified	_ACMVFQLPNKDEESR_	1	MULTI-MSMS	2	912.424378	1822.8342	0.2893	48.592	0.81287	0	0.0036657	1	75.819	5132600	361	567	5320
A0A8C0T181	no	ACMVGHVDFK	10	Unmodified	_ACMVGHVDFK_	0	MULTI-MATCH	3	388.516055	1162.52633	0.58935	28.823	0.64563	0	NaN	0	NaN	14351000	3273	568	5330
A0A8C0PRY5	no	ACNCLLLK	8	Unmodified	_ACNCLLLK_	0	MULTI-SECPEP	2	496.256805	990.499057	-0.37636	30.658	0.74657	7.1054E-15	0.066575	1	113.25	212870000	4299	569	5341
A0A8C0RCH3	no	ACNLTDTQK	9	Unmodified	_ACNLTDTQK_	0	MULTI-MSMS	2	525.747856	1049.48116	0.6778	13.107	0.16956	-1.7764E-15	0.0022469	1	107.29	4237900	4859	570	5352
A0A8I3PI70	no	ACPHVWFER	9	Unmodified	_ACPHVWFER_	0	MULTI-MSMS	3	401.190559	1200.54985	-0.64485	38.391	1.1554	0	0.050267	1	33.225	8503500	2155;4689	572	5365
A0A8P0TDG2	no	ACPRPEGLNFQDLK	14	Unmodified	_ACPRPEGLNFQDLK_	1	MULTI-MSMS	2	822.911764	1643.80898	0.84133	45.773	0.57809	0	0.00076477	1	112.5	45432000	1943	575	5390
A0A8P0TDG2	no	ACPRPEGLNFQDLK	14	Unmodified	_ACPRPEGLNFQDLK_	1	MULTI-MATCH	2	822.911764	1643.80898	3.5972	46.655	0.37314	0	NaN	0	NaN	13797000	1943	575	5394
A0A8I3NUN8	no	ACQALGAMLSK	11	Unmodified	_ACQALGAMLSK_	0	MULTI-MSMS	2	575.291376	1148.5682	-1.1049	43.141	0.44086	0	0.0059476	1	70.363	7193400	3225	579	5414
A0A8C0PAT2	no	ACQEQIEALLESSLR	15	Unmodified	_ACQEQIEALLESSLR_	0	MSMS	2	873.938176	1745.8618	NaN	92.537	1	0	0.00089389	1	70.332		279	580	5418
A0A8I3S5Y5	no	ACQEVLEQVK	10	Unmodified	_ACQEVLEQVK_	0	MULTI-MSMS	2	602.305538	1202.59652	1.1244	28.381	0.3407	0	0.020441	1	58.916	13508000	5489	581	5424
A0A8P0SG56	no	ACQHLILIGDHQQLR	15	Unmodified	_ACQHLILIGDHQQLR_	0	MULTI-MSMS	4	451.242707	1800.94172	-0.15881	35.017	1.1218	0	0.060025	1	21.886	3968600	6504	582	5431
A0A8P0SG56	no	ACQHLILIGDHQQLRPSANVYDLAK	25	Unmodified	_ACQHLILIGDHQQLRPSANVYDLAK_	1	MULTI-MSMS	5	572.903553	2859.48138	-0.51886	57.252	0.33989	0	2.4355E-05	1	58.418	53028000	6504	583	5439
A0A8C0RQ92	no	ACQLSVVVDDKK	12	Unmodified	_ACQLSVVVDDKK_	1	MSMS	2	681.358302	1360.70205	NaN	24.28	1	0	0.0017798	1	90.108		5099	584	5442
A0A8I3S0N0	no	ACQQLDTQK	9	Unmodified	_ACQQLDTQK_	0	MULTI-MSMS	2	546.26113	1090.50771	1.0094	12.133	0.44173	0	0.00087549	1	161.9	16583000	6587	585	5453
A0A8I3S0N0	no	ACQQLDTQK	9	Unmodified	_ACQQLDTQK_	0	MULTI-MATCH	2	546.26113	1090.50771	-0.46186	10.397	0.2862	0	NaN	0	NaN	649430	6587	585	5455
A0A8C0QNL8	no	ACQSIYPLHDVFVR	14	Unmodified	_ACQSIYPLHDVFVR_	0	MULTI-MSMS	2	852.929957	1703.84536	0.18834	61.231	1.121	0	1.1429E-06	4	156.01	709280000	4780;6560	586	5478
A0A8C0QNL8	no	ACQSIYPLHDVFVR	14	Unmodified	_ACQSIYPLHDVFVR_	0	MULTI-MSMS	4	426.968617	1703.84536	-0.7916	61.256	0.40804	-7.1054E-15	0.00061615	2	74.678	15890000	4780;6560	586	5479
A0A8C0QNL8	no	ACQSIYPLHDVFVR	14	Unmodified	_ACQSIYPLHDVFVR_	0	MSMS	2	852.929957	1703.84536	NaN	61.962	1	0	0.00014003	1	93.258		4780;6560	586	5480
A0A8P0TDF9	no	ACQVYIQHMR	10	Unmodified	_ACQVYIQHMR_	0	MULTI-MSMS	2	653.313174	1304.6118	-1.3333	21.914	0.47609	0	0.00043981	1	124.08	5327300	4814	591	5518
A0A8P0TDF9	no	ACSAIHAVNLR	11	Unmodified	_ACSAIHAVNLR_	0	MULTI-MSMS	3	404.548635	1210.62407	-0.34717	22.08	0.40727	0	0.0062651	1	58.676	36205000	4814;581	592	5540
A0A8P0TDF9	no	ACSAIHAVNLR	11	Unmodified	_ACSAIHAVNLR_	0	MULTI-MSMS	2	606.319314	1210.62407	0.57079	22.108	0.3395	-3.5527E-15	4.3821E-05	1	207.29	12913000	4814;581	592	5541
A0A8P0TDF9	no	ACSAIHAVNLR	11	Unmodified	_ACSAIHAVNLR_	0	MULTI-MATCH	2	606.319314	1210.62407	-2.0276	22.876	0.74714	0	NaN	0	NaN	4778400	4814;581	592	5549
A0A8C0QCP1	no	ACSSDSYEVEEDGVR	15	Unmodified	_ACSSDSYEVEEDGVR_	0	MULTI-MSMS	2	851.846681	1701.67881	0.18708	32.486	0.30644	0	0.0021659	1	66.262	3062100	1238	593	5554
A0A8I3NFI4	no	ACSVIFPLIYSEIK	14	Unmodified	_ACSVIFPLIYSEIK_	0	MULTI-MSMS	3	547.296982	1638.86912	0.15899	96.247	1.7301	0	0.0032936	2	57.804	18619000	1912	596	5572
A0A8C0QGH7	no	ACTDTALENMTSLR	14	Unmodified	_ACTDTALENMTSLR_	0	MULTI-MSMS	2	791.863622	1581.71269	-0.22893	59.057	0.81411	7.1054E-15	1.2488E-08	3	180.97	849140000	4714	597	5585
A0A8C0QGH7	no	ACTDTALENMTSLR	14	Unmodified	_ACTDTALENMTSLR_	0	MULTI-MATCH	2	791.863622	1581.71269	-3.4698	60.342	0.17143	7.1054E-15	NaN	0	NaN	5337900	4714	597	5590
A0A8C0T4R0	no	ACTTEEDQEK	10	Unmodified	_ACTTEEDQEK_	0	MULTI-MSMS	2	605.74825	1209.48195	0.25573	9.642	0.34098	0	0.00042199	1	131.06	6494100	5812	598	5600
A0A8P0PAZ7	no	ACVLCVHPR	9	Unmodified	_ACVLCVHPR_	0	MULTI-MSMS	2	556.278603	1110.54265	3.186	17.984	0.27118	0	0.0057169	1	88.029	2283200	6527	599	5613
A0A8C0MD48	no	ACVVHGSDLK	10	Unmodified	_ACVVHGSDLK_	0	MULTI-MSMS	3	362.518453	1084.53353	0.11333	13.084	1.2912	0	0.014399	2	50.791	1010100000	1039	603	5655
A0A8C0MD48	no	ACVVHGSDLK	10	Unmodified	_ACVVHGSDLK_	0	MULTI-MSMS	2	543.274041	1084.53353	-0.8189	13.083	0.78197	0	0.00097126	1	171.99	176750000	1039	603	5656
A0A8C0PZF2	no	ACYALENFVENLGPK	15	Unmodified	_ACYALENFVENLGPK_	0	MULTI-MSMS	2	862.919255	1723.82396	0.68668	94.953	0.68062	0	0.00058659	1	80.245	45177000	2478	605	5672
P61162	no	ACYLSINPQK	10	Unmodified	_ACYLSINPQK_	0	MULTI-MSMS	2	597.302798	1192.59104	2.3928	39.215	1.6307	0	0.031973	1	51.346	10385000	221;5039	606	5682
A0A8I3NMP3	no	ADAAPNGPQGAGAVQFMMTNK	21	Acetyl (Protein N-term)	_(ac)ADAAPNGPQGAGAVQFMMTNK_	0	MULTI-MSMS	3	706.662946	2116.96701	-1.9746	83.207	1.3246	0	0.0013219	1	40.381	15418000	1973	608	5695
A0A8C0SR01	no	ADAASQVLLGSGLTILSQPLMYVK	24	Acetyl (Protein N-term)	_(ac)ADAASQVLLGSGLTILSQPLMYVK_	0	MULTI-MSMS	3	839.792614	2516.35601	-1.2471	112.07	0.91617	0	3.161E-07	1	75.797	87142000	4867	609	5709
A0A8I3P3V0	no	ADADKPEVLGAAGDDSPHQQPAEQPGEPR	29	Acetyl (Protein N-term)	_(ac)ADADKPEVLGAAGDDSPHQQPAEQPGEPR_	1	MULTI-MSMS	3	1008.8025	3023.38568	0.47935	42.914	0.57734	0	3.7974E-39	1	154.88	44847000	5662	610	5719
A0A8C0M0J6	no	ADAEETLEDVMEEVR	15	Unmodified	_ADAEETLEDVMEEVR_	0	MULTI-MSMS	2	868.388181	1734.76181	-1.9875	98.336	0.68019	0	0.0017803	1	68.676	11731000	666	613	5737
A0A8I3N6K0	no	ADAEGESDLENSR	13	Unmodified	_ADAEGESDLENSR_	0	MULTI-MSMS	2	696.797317	1391.58008	0.79777	21.014	0.67888	0	0.0018494	1	73.781	8324600	5438	614	5747
A0A8I3N6K0	no	ADAEGESDLENSRK	14	Unmodified	_ADAEGESDLENSRK_	1	MULTI-MSMS	2	760.844798	1519.67504	0.033674	14.39	0.27136	0	1.8264E-05	1	147.19	5305500	5438	615	5753
A0A8I3Q2L7	no	ADAEVLILPK	10	Acetyl (Protein N-term)	_(ac)ADAEVLILPK_	0	MULTI-MSMS	2	555.823889	1109.63323	-0.15848	84.926	1.0553	0	0.0005408	2	109.71	30045000	3804	616	5767
A0A8P0SC38	no	ADAFGDELFSVFEDDSTTASGTK	23	Acetyl (Protein N-term)	_(ac)ADAFGDELFSVFEDDSTTASGTK_	0	MULTI-MSMS	3	818.02733	2451.06016	-1.7675	111.77	0.20239	-1.4211E-14	1.6231E-05	1	67.413	36039000	5185	618	5778
A0A8C0RXK9	no	ADAGKDGNNPAENGDAK	17	Unmodified	_ADAGKDGNNPAENGDAK_	1	MSMS	2	822.366429	1642.71831	NaN	11.345	1	0	1.5284E-11	1	130.1		5225	620	5785
A0A8I3PT55	no	ADALQAGASQFETSAAK	17	Unmodified	_ADALQAGASQFETSAAK_	0	MULTI-MSMS	2	833.407566	1664.80058	2.5605	50.733	0.47651	0	2.9071E-06	2	119.25	175050000	5412	622	5810
A0A8P0TSG1	no	ADAQYILPNDIGVFSLDCR	19	Acetyl (Protein N-term)	_(ac)ADAQYILPNDIGVFSLDCR_	0	MULTI-MSMS	3	737.024649	2208.05212	-3.2263	107.23	0.27272	0	0.0014655	1	47.047	4884800	6414	625	5825
A0A8I3N859	no	ADATNVNNWHWTER	14	Unmodified	_ADATNVNNWHWTER_	0	MULTI-MSMS	2	857.390042	1712.76553	1.5619	47.256	0.81585	7.1054E-15	1.3585E-13	1	224.25	83025000	1233	626	5837
A0A8I3NQX0	no	ADAVNEALESLESVLR	16	Unmodified	_ADAVNEALESLESVLR_	0	MULTI-MSMS	2	858.444148	1714.87374	1.0469	106.6	0.54498	0	0.00012308	1	89.231	12506000	3380	627	5846
A0A8P0SLM8	no	ADAVQDPEMVELVELEIR	18	Unmodified	_ADAVQDPEMVELVELEIR_	0	MULTI-MSMS	2	1028.51699	2055.01942	-1.9486	99.402	0.30526	0	0.00040456	3	69.716	14528000	4445	628	5856
A0A8I3N275	no	ADCASGIFLAAEK	13	Unmodified	_ADCASGIFLAAEK_	0	MULTI-MSMS	2	676.829377	1351.6442	-0.89825	56.225	1.0196	0	0.0077973	1	59.265	65355000	5762	629	5866
A0A8C0QEG7	no	ADCGCTYHIR	10	Unmodified	_ADCGCTYHIR_	0	MULTI-MSMS	2	626.763514	1251.51248	1.433	15.884	0.40579	0	0.0013244	1	105.1	6200100	2897	631	5875
A0A8C0RIA3	no	ADCSEEALAAALADVPELAR	20	Unmodified	_ADCSEEALAAALADVPELAR_	0	MULTI-MSMS	3	691.337004	2070.98918	0.62583	100.35	0.54207	0	4.7474E-05	2	76.176	32178000	2058	633	5894
A0A8C0Q2I1	no	ADCTITMADSDLLALMTGK	19	Unmodified	_ADCTITMADSDLLALMTGK_	0	MULTI-MSMS	2	1013.97833	2025.9421	-1.7471	103.4	0.27221	0	1.3577E-05	1	97.203	24958000	943	634	5906
A0A8P0PF27	no	ADDADEFGYSR	11	Unmodified	_ADDADEFGYSR_	0	MULTI-MSMS	2	623.254557	1244.49456	0.15245	36.534	0.74667	-7.1054E-15	0.012548	1	60.064	24425000	6519	635	5917
A0A8I3S329	no	ADDDTYVILDNLR	13	Unmodified	_ADDDTYVILDNLR_	0	MULTI-MSMS	2	761.872827	1521.7311	-1.2306	80.938	0.54382	0	2.6714E-05	2	140.78	32295000	3710	636	5929
A0A8C0QFJ5	no	ADDKLIAEEGVDSLNVK	17	Unmodified	_ADDKLIAEEGVDSLNVK_	1	MULTI-MSMS	2	908.470363	1814.92617	1.8689	56.833	0.34011	0	1.3901E-12	1	177.42	28221000	4702	638	5947
A0A8I3PFB8	no	ADDLDFETGDAGASATFPMQCSALR	25	Acetyl (Protein N-term)	_(ac)ADDLDFETGDAGASATFPMQCSALR_	0	MULTI-MSMS	2	1344.58125	2687.14795	-0.32548	99.69	0.47732	-1.4211E-14	1.1238E-32	2	165.02	26697000	4979	639	5980
A0A8I3PFB8	no	ADDLDFETGDAGASATFPMQCSALR	25	Acetyl (Protein N-term)	_(ac)ADDLDFETGDAGASATFPMQCSALR_	0	MULTI-MSMS	3	896.723258	2687.14795	-0.65294	99.673	2.8541	0	2.4085E-09	6	88.222	1172000000	4979	639	5981
A0A8I3PFB8	no	ADDLDFETGDAGASATFPMQCSALR	25	Acetyl (Protein N-term)	_(ac)ADDLDFETGDAGASATFPMQCSALR_	0	MULTI-MSMS	3	896.723258	2687.14795	-1.0486	102.55	0.74728	0	0.0003629	1	41.087	9030300	4979	639	5982
A0A8I3P8U7	no	ADDLGDEWWEK	11	Acetyl (Protein N-term)	_(ac)ADDLGDEWWEK_	0	MULTI-MATCH	2	703.298964	1404.58338	-0.18707	96.365	0.17078	0	NaN	0	NaN	4913800	6289	640	5992
A0A8P0PQL6	no	ADDPYAHLSK	10	Unmodified	_ADDPYAHLSK_	0	MULTI-MSMS	2	558.769645	1115.52474	-0.47665	18.629	0.5091	0	0.0049457	1	80.755	11728000	1631	644	6014
A0A8I3RUC8	no	ADDVDQQQTTNTVEEPLDLIR	21	Acetyl (Protein N-term)	_(ac)ADDVDQQQTTNTVEEPLDLIR_	0	MULTI-MSMS	3	814.725874	2441.15579	-2.2659	96.152	0.37162	0	5.248E-05	1	64.723	34589000	1088	645	6031
A0A8I3RUC8	no	ADDVDQQQTTNTVEEPLDLIR	21	Acetyl (Protein N-term)	_(ac)ADDVDQQQTTNTVEEPLDLIR_	0	MSMS	2	1221.58517	2441.15579	NaN	96.144	1	0	6.0884E-32	1	147.68		1088	645	6032
A0A8C0MV74	no	ADEDGEGIHPSAPHR	15	Acetyl (Protein N-term)	_(ac)ADEDGEGIHPSAPHR_	0	MULTI-MSMS	2	815.366232	1628.71791	-0.39537	23.605	0.84985	0	0.0003676	1	77.062	3113000	1865	646	6040
A0A8P0NIU0	no	ADEDLIFR	8	Acetyl (Protein N-term)	_(ac)ADEDLIFR_	0	MSMS	2	510.753464	1019.49238	NaN	82.234	1	0	0.0088322	1	87.323		5054	647	6051
A0A8C0TUW0	no	ADEDPALFQSVK	12	Unmodified	_ADEDPALFQSVK_	0	MULTI-MSMS	2	660.327524	1318.6405	-0.43388	49.223	0.74779	0	0.013562	2	55.806	80424000	6161	648	6063
A0A8I3N375	no	ADEDPIMGFHQMFLLK	16	Unmodified	_ADEDPIMGFHQMFLLK_	0	MULTI-MSMS	2	946.45769	1890.90083	-1.4733	91.868	0.95171	0	0.0009486	3	69.65	145840000	2987	649	6081
A0A8I3N375	no	ADEDPIMGFHQMFLLK	16	Unmodified	_ADEDPIMGFHQMFLLK_	0	MULTI-MSMS	4	473.732483	1890.90083	-0.7765	91.852	0.47573	0	0.053077	1	22.475	3227300	2987	649	6082
A0A8C0TJ18	no	ADEEKLPPGWEK	12	Acetyl (Protein N-term)	_(ac)ADEEKLPPGWEK_	1	MULTI-MSMS	2	720.853906	1439.69326	-3.4848	48.716	1.6641	0	0.00022591	3	108.9	26979000	6046	650	6095
A0A8C0TJ18	no	ADEEKLPPGWEK	12	Acetyl (Protein N-term)	_(ac)ADEEKLPPGWEK_	1	MSMS	2	720.853906	1439.69326	NaN	52.633	1	0	0.044419	1	41.347		6046	650	6096
A0A8C0P0Y1	no	ADEQEPELTSTPNFVVEVIK	20	Unmodified	_ADEQEPELTSTPNFVVEVIK_	0	MULTI-MSMS	2	1123.06536	2244.11616	-1.0741	89.284	0.33807	-1.4211E-14	0.00012794	1	73.887	7746000	3422	651	6108
A0A8I3S3S8	no	ADETKDEQFEQCVQNFNK	18	Unmodified	_ADETKDEQFEQCVQNFNK_	1	MULTI-MSMS	2	1115.48949	2228.96443	0.091017	55.549	0.40783	0	8.7897E-07	1	110.08	12379000	1402	653	6122
A0A8I3NHY9	no	ADEVAPAKK	9	Unmodified	_ADEVAPAKK_	1	MSMS	2	464.758549	927.502546	NaN	7.3386	1	0	0.026955	1	83.313		3201	654	6129
A0A8P0PBZ5	no	ADFAQACQDAGVR	13	Unmodified	_ADFAQACQDAGVR_	0	MULTI-MSMS	2	704.817332	1407.62011	-2.2557	36.385	1.1553	0	2.6714E-05	3	140.78	16188000	2979	655	6143
A0A8P0T982	no	ADFCIIHYAGK	11	Unmodified	_ADFCIIHYAGK_	0	MULTI-MSMS	2	647.816073	1293.61759	-0.12285	48.287	1.2217	0	0.00076815	3	104.2	154870000	243;513	656	6156
A0A8P0NJ43	no	ADFEWVYTDQPHTQR	15	Unmodified	_ADFEWVYTDQPHTQR_	0	MSMS	2	946.931739	1891.84893	NaN	59.18	1	0	0.00067846	1	73.435		1455	657	6161
A0A8C0Z2F5	no	ADFHVGAHVNTFWR	14	Unmodified	_ADFHVGAHVNTFWR_	0	MULTI-MSMS	4	414.956204	1655.79571	-0.045857	53.174	1.0513	0	0.033733	1	33.787	8503300	6265	658	6169
A0A8I3PP17	no	ADFITLGLSEEK	12	Unmodified	_ADFITLGLSEEK_	0	MULTI-SECPEP	2	661.84555	1321.67655	0.66574	73.696	0.64316	0	0.047444	1	60.754	28835000	2460	659	6180
A0A8C0T6S2	no	ADFLGSFCR	9	Unmodified	_ADFLGSFCR_	0	MULTI-MATCH	2	536.747659	1071.48076	-0.12524	62.608	0.57805	7.1054E-15	NaN	0	NaN	4180700	5837	660	6191
A0A8P0N3U1	no	ADFPAGIPECGTDALR	16	Unmodified	_ADFPAGIPECGTDALR_	0	MULTI-MSMS	2	845.398686	1688.78282	-2.1897	66.829	1.9696	1.4211E-14	0.00011574	4	89.959	53951000	5408;6428	661	6201
A0A8I3SCI2	no	ADFSPFGNTQGPSR	14	Unmodified	_ADFSPFGNTQGPSR_	0	MULTI-MSMS	2	740.844404	1479.67426	-3.1198	52.177	0.8842	0	0.053852	1	37.144	46339000	3792	662	6209
A0A8I3PB52	no	ADFVLAANSYDLAIK	15	Unmodified	_ADFVLAANSYDLAIK_	0	MULTI-MSMS	2	805.924863	1609.83517	-0.053104	82.98	0.64542	-1.4211E-14	0.00012788	1	96.64	13151000	6100	663	6223
A0A8I3PB52	no	ADFVLAANSYDLAIK	15	Unmodified	_ADFVLAANSYDLAIK_	0	MULTI-SECPEP	2	805.924863	1609.83517	-3.089	83.741	0.44039	0	0.049255	1	54.343	10553000	6100	663	6224
A0A8C0THV4	no	ADGATSDDLDLHDDR	15	Unmodified	_ADGATSDDLDLHDDR_	0	MULTI-MSMS	2	808.345162	1614.67577	1.1292	28.679	0.44107	0	0.0010146	1	73.466	17309000	733	664	6234
A0A8I3NAK8	no	ADGEEPEKK	9	Acetyl (Protein N-term)	_(ac)ADGEEPEKK_	1	MSMS	2	522.745836	1043.47712	NaN	12.039	1	0	0.002135	1	112.84		5316	666	6254
Q8MJ47	no	ADGELNVDSLITR	13	Acetyl (Protein N-term)	_(ac)ADGELNVDSLITR_	0	MULTI-MSMS	2	722.867545	1443.72054	-1.1396	91.471	1.2574	0	9.814E-06	3	162.38	135240000	305	667	6270
A0A8C0SFR7	no	ADGGDGGDGGDGAEGVTLQR	20	Unmodified	_ADGGDGGDGGDGAEGVTLQR_	0	MULTI-MSMS	2	902.390633	1802.76671	0.35385	31.054	0.61097	0	7.1839E-40	1	219.97	39006000	5428	668	6284
A0A8C0Q1V4	no	ADGHAATLVMK	11	Unmodified	_ADGHAATLVMK_	0	MULTI-MSMS	3	371.862219	1112.56483	-0.059498	16.114	0.33896	0	0.052298	1	28.903	23867000	3113	670	6296
A0A8I3S6F0	no	ADGLALGGSHLR	12	Unmodified	_ADGLALGGSHLR_	0	MULTI-MSMS	2	583.817461	1165.62037	-0.38291	28.065	0.27082	0	0.0042875	1	68.847	8300100	3478	673	6323
A0A8C0MXG2	no	ADGLLGMFLK	10	Unmodified	_ADGLLGMFLK_	0	MULTI-MSMS	2	532.794078	1063.5736	-0.92003	96.318	0.34086	0	0.0024661	1	93.162	51047000	1937	674	6338
A0A8P0NVH9	no	ADGLVSLLTTSEDADEPR	18	Unmodified	_ADGLVSLLTTSEDADEPR_	0	MSMS	2	944.960359	1887.90617	NaN	84.084	1	0	8.8418E-06	1	86.467		6508;316	675	6345
A0A8P0NVH9	no	ADGLVSLLTTSEDADEPR	18	Unmodified	_ADGLVSLLTTSEDADEPR_	0	MULTI-MATCH	2	944.960359	1887.90617	6.3816	84.171	0.54491	0	NaN	0	NaN	16165000	6508;316	675	6348
A0A8I3NX27	no	ADGPVAEVLLR	11	Acetyl (Protein N-term)	_(ac)ADGPVAEVLLR_	0	MULTI-MSMS	2	591.32987	1180.64519	-0.51048	91.784	1.9364	1.4211E-14	8.5092E-05	3	176.38	41508000	3431	676	6359
A0A8P0NEN2	no	ADGVLVPGGFGIR	13	Unmodified	_ADGVLVPGGFGIR_	0	MULTI-MSMS	2	629.351137	1256.68772	0.26244	70.275	0.50967	1.4211E-14	0.0044301	1	64.297	15480000	6613	680	6380
A0A8C0QNL8	no	ADGYEPPVQESV	12	Unmodified	_ADGYEPPVQESV_	0	MULTI-MSMS	2	645.796057	1289.57756	0.01885	52.27	1.1901	0	0.0014558	1	82.645	132350000	4780;6560	681	6392
A0A8I3PQG8	no	ADGYVDNLAQAVDLLLQHADK	21	Unmodified	_ADGYVDNLAQAVDLLLQHADK_	0	MULTI-MATCH	3	757.053485	2268.13863	1.5154	105	0.5435	0	NaN	0	NaN	30888000	5905	682	6403
A0A8I3MLM1	no	ADHDFVVQEDFMK	13	Unmodified	_ADHDFVVQEDFMK_	0	MULTI-MSMS	2	790.856123	1579.69769	-2.1897	57.937	0.47536	7.1054E-15	9.1275E-09	1	199.7	80184000	979	683	6413
A0A8P0SD62	no	ADHPGISITDLSK	13	Unmodified	_ADHPGISITDLSK_	0	MULTI-MSMS	2	677.354074	1352.69359	-0.041166	42.245	0.57733	0	0.0022796	1	72.2	67633000	983	685	6428
A0A8I3NYW8	no	ADHQPLTEASYVNLPTIALCNTDSPLR	27	Unmodified	_ADHQPLTEASYVNLPTIALCNTDSPLR_	0	MULTI-MSMS	3	999.497588	2995.47093	-0.25562	87.368	1.934	0	1.2575E-38	7	154.86	2954500000	2064	686	6443
A0A8C0Z5T8	no	ADHVQSLAQLENLCK	15	Acetyl (Protein N-term)	_(ac)ADHVQSLAQLENLCK_	0	MULTI-MSMS	2	884.438343	1766.86213	1.7188	73.505	0.848	0	1.0518E-41	2	267.86	108710000	6302	688	6460
A0A8P0SB85	no	ADIDNKEQSELDQDLDDVEEVEEEETGEETK	31	Acetyl (Protein N-term)	_(ac)ADIDNKEQSELDQDLDDVEEVEEEETGEETK_	1	MULTI-MSMS	3	1208.18518	3621.53371	-0.48366	101.53	0.44221	0	1.0176E-19	1	108.01	101320000	4552	690	6476
A0A8I3N2W1	no	ADIDNLPR	8	Acetyl (Protein N-term)	_(ac)ADIDNLPR_	0	MSMS	2	478.245806	954.47706	NaN	56.635	1	0	0.0049689	1	103.91		1210	691	6489
A0A8P0PQR9	no	ADIEGLVMEK	10	Unmodified	_ADIEGLVMEK_	0	MULTI-MSMS	2	552.783907	1103.55326	0.049031	56.339	0.44253	0	0.013588	1	64.711	6109700	1436	692	6501
A0A8C0P3R9	no	ADIEMPFDPSK	11	Unmodified	_ADIEMPFDPSK_	0	MULTI-MATCH	2	625.292096	1248.56964	1.1018	64.125	0.94897	0	NaN	0	NaN	14570000	3517;3936	693	6511
A0A8C0RLY3	no	ADIEVACYGYEGIDAVK	17	Unmodified	_ADIEVACYGYEGIDAVK_	0	MULTI-MSMS	2	936.937841	1871.86113	-0.18732	73.151	0.71402	0	4.4343E-06	1	102.73	48552000	5036	694	6558
A0A8C0RLY3	no	ADIEVACYGYEGIDAVK	17	Unmodified	_ADIEVACYGYEGIDAVK_	0	MULTI-MSMS	2	936.937841	1871.86113	-0.42217	75.656	0.84811	0	0.0046994	1	50.897	10703000	5036	694	6559
A0A8C0RLY3	no	ADIEVACYGYEGIDAVK	17	Unmodified	_ADIEVACYGYEGIDAVK_	0	MSMS	2	936.937841	1871.86113	NaN	76.503	1	0	0.031314	1	43.761		5036	694	6560
A0A8C0RLY3	no	ADIEVACYGYEGIDAVK	17	Unmodified	_ADIEVACYGYEGIDAVK_	0	MULTI-SECPEP	2	936.937841	1871.86113	0.23451	73.725	1.2195	0	0.0056863	1	68.83	49330000	5036	694	6561
A0A8C0RLY3	no	ADIEVACYGYEGIDAVK	17	Unmodified	_ADIEVACYGYEGIDAVK_	0	MULTI-MATCH	2	936.937841	1871.86113	3.0317	76.16	0.30684	1.4211E-14	NaN	0	NaN	5549100	5036	694	6571
A0A8P0N9X4	no	ADIFMFDEPSSYLDVK	16	Unmodified	_ADIFMFDEPSSYLDVK_	0	MULTI-MSMS	2	938.93731	1875.86007	-0.76764	98.137	0.65964	0	1.5711E-05	1	104.24	211600000	6573;6418	695	6582
A0A8P0N9X4	no	ADIFMFDEPSSYLDVK	16	Unmodified	_ADIFMFDEPSSYLDVK_	0	MULTI-MATCH	2	938.93731	1875.86007	-6.5021	99.922	0.20486	0	NaN	0	NaN	9320400	6573;6418	695	6588
A0A8C0YTV2	no	ADIGTPSNFQHIGHVGWDPNTGFDLNNLDPELK	33	Unmodified	_ADIGTPSNFQHIGHVGWDPNTGFDLNNLDPELK_	0	MULTI-MSMS	3	1206.91312	3617.71752	0.12544	92.653	0.30578	0	0.0023554	1	32.483	15805000	836	696	6599
A0A8C0MD48	no	ADIGVAMGIAGSDVSK	16	Unmodified	_ADIGVAMGIAGSDVSK_	0	MULTI-MSMS	2	745.879598	1489.74464	-1.8302	64.531	1.1182	0	0.044562	1	35.523	14284000	1039	697	6606
A0A8C0MD48	no	ADIGVAMGIAGSDVSK	16	Oxidation (M)	_ADIGVAM(ox)GIAGSDVSK_	0	MULTI-MATCH	2	753.877056	1505.73956	-0.82256	43.52	0.30606	0	NaN	0	NaN	3942500	1039	697	6609
A0A8I3PYE9	no	ADIIYPGHGPVIHNAEAK	18	Unmodified	_ADIIYPGHGPVIHNAEAK_	0	MULTI-MSMS	2	951.497049	1900.97955	2.7715	30.602	0.20481	0	0.00066931	1	64.104	5706300	1739	700	6626
A0A8I3MV65	no	ADILEDKDGK	10	Unmodified	_ADILEDKDGK_	1	MULTI-MSMS	2	552.282586	1102.55062	0.72841	15.258	0.50794	-1.7764E-15	0.00731	2	102.06	78880000	6025;2852	701	6637
A0A8I3NIS2	no	ADISLDELIR	10	Acetyl (Protein N-term)	_(ac)ADISLDELIR_	0	MULTI-MATCH	2	593.819335	1185.62412	0.26188	99.663	0.47754	0	NaN	0	NaN	18467000	5152	702	6651
A0A8C0N2F8	no	ADIVQQLLQQGASPNAATTSGYTPLHLSAR	30	Unmodified	_ADIVQQLLQQGASPNAATTSGYTPLHLSAR_	0	MULTI-MSMS	3	1036.87393	3107.59998	-0.19927	91.621	0.23745	0	6.5056E-05	1	46.783	9965700	2136;2015	703	6661
A0A8P0T2J3	no	ADIWALGCLLYK	12	Unmodified	_ADIWALGCLLYK_	0	MULTI-MSMS	2	711.87613	1421.73771	-1.3708	99.397	0.27144	-1.4211E-14	0.0058167	1	64.297	8060500	6520;5928	704	6673
A0A8I3PHH2	no	ADIWSLGITAIELAK	15	Unmodified	_ADIWSLGITAIELAK_	0	MULTI-MSMS	2	800.950881	1599.88721	-1.0958	105.78	0.57785	0	0.0019751	2	67.456	4111200	5784;3962	705	6685
A0A8C0TBJ8	no	ADKEAAFDDAVEER	14	Acetyl (Protein N-term)	_(ac)ADKEAAFDDAVEER_	1	MULTI-MSMS	2	804.362824	1606.71109	-0.66019	52.632	0.84831	0	3.0669E-05	2	133.32	221800000	2303	706	6698
A0A8C0QLT0	no	ADKEAHDLINK	11	Unmodified	_ADKEAHDLINK_	1	MULTI-MSMS	2	627.327859	1252.64116	-0.42194	12.507	0.17011	0	0.0026758	2	113.69	6686000	4760	707	6703
A0A8C0N0W7	no	ADKLAEEHS	9	Unmodified	_ADKLAEEHS_	1	MULTI-MSMS	2	500.240721	998.466889	0.40812	9.3781	0.48134	0	0.0055443	1	145.16	72914000	356	708	6716
A0A8C0MWR6	no	ADKNQVAAEVAK	12	Unmodified	_ADKNQVAAEVAK_	1	MULTI-MATCH	3	415.226215	1242.65681	0.24211	13.321	0.17001	0	NaN	0	NaN	12009000	1443	709	6730
A0A8C0QDA9	no	ADKPDMGEIASFDK	14	Acetyl (Protein N-term),Oxidation (M)	_(ac)ADKPDM(ox)GEIASFDK_	1	MULTI-MSMS	2	791.358696	1580.70284	-0.16486	45.397	0.71285	0	0.00060561	2	82.705	284050000	4675	710	6742
A0A8C0QDA9	no	ADKPDMGEIASFDK	14	Acetyl (Protein N-term)	_(ac)ADKPDMGEIASFDK_	1	MULTI-MSMS	2	783.361238	1564.70792	-2.7429	60.046	0.40722	0	0.0029435	1	62.338	9242600	4675	710	6781
A0A8C0QDA9	no	ADKPDMGEIASFDK	14	Acetyl (Protein N-term)	_(ac)ADKPDMGEIASFDK_	1	MULTI-MSMS	2	783.361238	1564.70792	0.19725	62.115	4.3771	0	9.6292E-05	7	111.63	7296400000	4675	710	6782
A0A8C0QDA9	no	ADKPDMGEIASFDK	14	Acetyl (Protein N-term)	_(ac)ADKPDMGEIASFDK_	1	MULTI-MSMS	2	783.361238	1564.70792	-4.0047	67.104	0.71337	1.4211E-14	0.00040492	3	86.911	22207000	4675	710	6783
A0A8C0PNJ8	no	ADLAEEYSK	9	Unmodified	_ADLAEEYSK_	0	MULTI-MSMS	2	513.242929	1024.47131	0.85365	26.722	0.92	0	0.0058824	1	87.308	68137000	4247	711	6804
A0M8V0	yes	ADLEEQLSDEEK	12	Acetyl (Protein N-term)	_(ac)ADLEEQLSDEEK_	0	MULTI-MSMS	2	724.325376	1446.6362	0.90657	73.311	0.61284	0	0.0018575	1	70.942	17487000	133	715	6830
A0A8I3N9V3	no	ADLINNLGTIAK	12	Unmodified	_ADLINNLGTIAK_	0	MULTI-MSMS	2	621.856252	1241.69795	0.071821	60.557	2.2068	-7.1054E-15	0.00019886	4	119.16	4557200000	6384;5365;849	718	6871
A0A8I3N9V3	no	ADLINNLGTIAK	12	Unmodified	_ADLINNLGTIAK_	0	MULTI-MSMS	2	621.856252	1241.69795	0.8734	64.76	1.3222	0	0.00070259	1	93.096	14890000	6384;5365;849	718	6872
A0A8I3N9V3	no	ADLINNLGTIAK	12	Unmodified	_ADLINNLGTIAK_	0	MSMS	2	621.856252	1241.69795	NaN	69.945	1	0	0.015179	1	56.359		6384;5365;849	718	6873
A0A8I3N9V3	no	ADLINNLGTIAK	12	Unmodified	_ADLINNLGTIAK_	0	MULTI-MATCH	2	621.856252	1241.69795	-6.1032	114.74	0.47375	-1.4211E-14	NaN	0	NaN	390590	6384;5365;849	718	6882
A0A8I3N9V3	no	ADLINNLGTIAK	12	Unmodified	_ADLINNLGTIAK_	0	MULTI-MATCH	2	621.856252	1241.69795	0.18044	63.024	1.9371	0	NaN	0	NaN	12173000	6384;5365;849	718	6883
A0A8I3N9V3	no	ADLINNLGTIAK	12	Deamidation (NQ)	_ADLIN(de)NLGTIAK_	0	MULTI-MSMS	2	622.34826	1242.68197	-0.56732	72.612	0.37461	0	0.057294	1	62.005	18506000	6384;5365;849	718	6891
A0A8I3N9V3	no	ADLINNLGTIAK	12	Deamidation (NQ)	_ADLIN(de)NLGTIAK_	0	MULTI-MATCH	2	622.34826	1242.68197	-0.093282	58.917	0.50981	0	NaN	0	NaN	109960000	6384;5365;849	718	6895
A0A8C0RLT3	no	ADLLGIVSELQLK	13	Unmodified	_ADLLGIVSELQLK_	0	MULTI-SECPEP	2	699.913767	1397.81298	-0.36249	100.11	0.74579	0	0.015666	1	77.358	114590000	4587	719	6903
A0A8C0Q3Z0	yes	ADLLGSILSSMEKPPSFGDQESR	23	Acetyl (Protein N-term)	_(ac)ADLLGSILSSMEKPPSFGDQESR_	1	MULTI-MSMS	3	836.075849	2505.20572	0.56584	111.33	0.23765	0	1.0654E-19	1	143.91	31978000	4522	720	6913
A0A8C0Q0M7	no	ADLNQGIGEPQSPSR	15	Unmodified	_ADLNQGIGEPQSPSR_	0	MULTI-MSMS	2	784.8868	1567.75905	-0.66702	31.333	1.2247	0	0.0018179	2	68.44	75009000	4462	721	6928
A0A8P0SJL7	no	ADLNSVLGSPEHLELFLLAQQK	22	Unmodified	_ADLNSVLGSPEHLELFLLAQQK_	0	MULTI-MSMS	3	808.104068	2421.29037	0.8564	99.289	0.61075	0	2.5058E-05	1	66.045	456180000	5057	722	6947
A0A8I3RPU3	no	ADLQAVLSAVTLTK	14	Unmodified	_ADLQAVLSAVTLTK_	0	MULTI-MATCH	2	715.416674	1428.81879	-7.324	91.45	0.27225	0	NaN	0	NaN	14444000	2348	725	6960
A0A8P0T767	no	ADLQNHLDTAQNALQDK	17	Unmodified	_ADLQNHLDTAQNALQDK_	0	MULTI-MSMS	2	947.96631	1893.91807	1.2869	43.025	0.2372	0	2.3636E-08	1	149.35	12454000	2606	726	6969
A0A8C0P6F9	no	ADLSGSVLDCANLQGVK	17	Unmodified	_ADLSGSVLDCANLQGVK_	0	MULTI-MSMS	2	873.938176	1745.8618	-1.8605	67.172	0.13546	0	0.019544	1	40.377	8328400	3624	727	6973
A0A8P0NEQ4	no	ADLSLADALTEPPPEIEEEIKR	22	Acetyl (Protein N-term)	_(ac)ADLSLADALTEPPPEIEEEIKR_	1	MULTI-MSMS	3	826.758515	2477.25371	0.54624	99.936	1.1881	-1.4211E-14	2.9574E-17	1	125.09	272140000	6614	728	6988
Q3LA82	no	ADLSTEPFLPK	11	Unmodified	_ADLSTEPFLPK_	0	MULTI-MSMS	2	609.324254	1216.63395	-2.4864	59.929	0.44203	7.1054E-15	0.065262	1	38.567	6545800	308	729	6998
A0A8P0TDF9	no	ADLTALFLPR	10	Unmodified	_ADLTALFLPR_	0	MULTI-MSMS	2	558.824224	1115.63389	1.3881	88.998	1.7662	0	0.00070496	3	173.23	64939000	4814;581	730	7014
A0A8P0TDF9	no	ADLTALFLPR	10	Unmodified	_ADLTALFLPR_	0	MULTI-MATCH	3	372.885241	1115.63389	-0.24248	89.057	0.71206	0	NaN	0	NaN	3153700	4814;581	730	7020
A0A8I3NH75	no	ADLTVLDENK	10	Unmodified	_ADLTVLDENK_	0	MULTI-MATCH	2	559.290411	1116.56627	-1.6731	38.809	0.68027	-7.1054E-15	NaN	0	NaN	3775800	2758	731	7026
A0A8P0NFJ3	no	ADMALDTQGQQELLPK	16	Unmodified	_ADMALDTQGQQELLPK_	0	MULTI-MATCH	2	879.440551	1756.86655	-2.4964	61.979	0.20325	7.1054E-15	NaN	0	NaN	6751700	4303	735	7039
A0A8C0TGV4	no	ADMDFLLNELER	12	Unmodified	_ADMDFLLNELER_	0	MULTI-MSMS	2	733.353216	1464.69188	-0.62367	97.209	0.37304	0	0.00035758	1	104.79	8808800	5163	736	7047
A0A8I3MBN3	no	ADMGGAATICSAIVSAAK	18	Unmodified	_ADMGGAATICSAIVSAAK_	0	MULTI-MSMS	2	847.416022	1692.81749	0.0012	74.874	1.0823	0	1.3481E-18	1	186.16	162670000	916	739	7065
A0A8I3MBN3	no	ADMGGAATICSAIVSAAK	18	Unmodified	_ADMGGAATICSAIVSAAK_	0	MULTI-MATCH	2	847.416022	1692.81749	-0.79455	75.704	0.27267	0	NaN	0	NaN	8238500	916	739	7067
A0A8I3NL18	no	ADMNTFPDFK	10	Unmodified	_ADMNTFPDFK_	0	MULTI-MATCH	2	593.265881	1184.51721	1.0822	58.88	0.71364	0	NaN	0	NaN	14626000	5060	741	7076
A0A8P0TQD4	no	ADMPNGEQGFASPLELFNSIAAQGELVR	28	Acetyl (Protein N-term)	_(ac)ADMPNGEQGFASPLELFNSIAAQGELVR_	0	MULTI-MSMS	3	1001.82207	3002.44439	-2.0222	111.87	0.60985	0	3.3616E-10	1	87.196	56683000	1471	742	7087
A0A8C0PSB6	no	ADMVETQQLMR	11	Unmodified	_ADMVETQQLMR_	0	MULTI-MSMS	2	661.31558	1320.61661	-0.69013	44.484	0.40764	0	0.00021116	1	125.82	71155000	4307	743	7107
A0A8C0QI29	no	ADMVIEAVFEDLSLK	15	Unmodified	_ADMVIEAVFEDLSLK_	0	MULTI-MSMS	2	840.431664	1678.84877	1.5071	107.18	0.75077	0	6.6759E-05	1	105.17	60293000	1165	744	7130
A0A8C0QI29	no	ADMVIEAVFEDLSLK	15	Unmodified	_ADMVIEAVFEDLSLK_	0	MULTI-MSMS	3	560.623535	1678.84877	-0.58035	107.16	0.88641	0	0.00023936	2	81.311	13046000	1165	744	7131
A0A8C0RKC2	no	ADNEKLDNQR	10	Acetyl (Protein N-term)	_(ac)ADNEKLDNQR_	1	MULTI-MSMS	2	622.796923	1243.57929	0.30486	15.699	0.26994	0	0.00059239	1	166.07	13081000	2977	746	7141
Q28288	no	ADNPSLGEGPEK	12	Unmodified	_ADNPSLGEGPEK_	0	MULTI-MSMS	2	607.288399	1212.56225	1.9188	18.102	0.30537	0	0.00059459	1	95.483	6810300	248	748	7155
A0A8I3N6P6	no	ADPAFGLESSGIAGTTSDEPERIEESGTDEAR	32	Unmodified	_ADPAFGLESSGIAGTTSDEPERIEESGTDEAR_	1	MULTI-MSMS	3	1098.8342	3293.48077	-0.37848	71.728	0.98499	0	7.0279E-26	2	116.35	34155000	3024	750	7178
A0A8P0TQH1	no	ADPDAPEAQAEACLGER	17	Unmodified	_ADPDAPEAQAEACLGER_	0	MULTI-MSMS	2	900.396872	1798.77919	1.731	51.438	1.1891	0	9.4172E-06	2	98.942	8766700	6388	751	7190
A0A8C0T8L9	no	ADPDVLTEVPAALKR	15	Acetyl (Protein N-term)	_(ac)ADPDVLTEVPAALKR_	1	MSMS	2	818.948869	1635.88319	NaN	79.579	1	0	0.00099364	1	67.776		5870	752	7199
A0A8C0M2R3	no	ADPEASWEPMEAEAR	15	Unmodified	_ADPEASWEPMEAEAR_	0	MULTI-MSMS	2	844.864676	1687.7148	0.42886	59.528	0.54329	7.1054E-15	3.6276E-05	1	125.54	84598000	750;6669	753	7210
A0A8I3NGL7	no	ADPEAVGFEHMGLDPR	16	Acetyl (Protein N-term)	_(ac)ADPEAVGFEHMGLDPR_	0	MULTI-MSMS	2	891.909418	1781.80428	-2.9634	78.5	1.8001	0	0.011516	1	42.843	23370000	1156	754	7217
A0A8C0THS5	no	ADPGIPPPPR	10	Unmodified	_ADPGIPPPPR_	0	MULTI-MSMS	2	508.779816	1015.54508	-1.4873	27.865	0.61009	3.5527E-15	0.023879	1	56.659	3720800	6013;6493	757	7242
A0A8C0THS5	no	ADPPYTHTIQK	11	Unmodified	_ADPPYTHTIQK_	0	MULTI-MSMS	2	635.824952	1269.63535	0.31073	16.992	0.9506	0	0.018788	1	55.064	12577000	6013;6493	759	7256
A0A8C0THS5	no	ADPPYTHTIQK	11	Unmodified	_ADPPYTHTIQK_	0	MULTI-MATCH	2	635.824952	1269.63535	-2.2552	16.246	0.2041	0	NaN	0	NaN	1580900	6013;6493	759	7263
A0A8C0MVQ9	no	ADPQEAINCLMR	12	Unmodified	_ADPQEAINCLMR_	0	MULTI-MSMS	2	709.331761	1416.64897	0.11741	67.462	0.95087	-1.4211E-14	0.000185	1	120.09	20643000	1881	760	7275
A0A8I3NW16	no	ADPSLNPEQLK	11	Unmodified	_ADPSLNPEQLK_	0	MULTI-MSMS	2	606.31696	1210.61937	0.57645	38.279	1.3262	0	0.00016322	2	132.13	37137000	853	762	7289
A0A8C0MPL4	no	ADPTGVLELPK	11	Unmodified	_ADPTGVLELPK_	0	MSMS	2	570.318971	1138.62339	NaN	56.281	1	0	0.032439	1	51.276		1673	763	7301
A0A8I3NVV9	no	ADPWQECMDYAVTLAR	16	Acetyl (Protein N-term)	_(ac)ADPWQECMDYAVTLAR_	0	MULTI-MSMS	2	984.434943	1966.85533	-1.2899	104.65	0.61245	0	6.6131E-09	1	152.47	35397000	2074	764	7312
A0A8I3PZF8	no	ADPYIEITGAEGK	13	Unmodified	_ADPYIEITGAEGK_	0	MULTI-MSMS	2	682.340632	1362.66671	-0.21698	51.659	0.91735	0	0.01612	1	50.275	15604000	5488	765	7318
A0A8I3PZF8	no	ADPYIEITGAEGK	13	Unmodified	_ADPYIEITGAEGK_	0	MULTI-MATCH	2	682.340632	1362.66671	-6.3391	55.375	0.47646	0	NaN	0	NaN	6605800	5488	765	7325
A0A8I3MS52	no	ADQAGNVIFR	10	Unmodified	_ADQAGNVIFR_	0	MULTI-MSMS	2	545.78563	1089.55671	0.45642	36.051	1.0184	0	0.0013649	1	104.44	89283000	907	766	7337
A0A8I3Q022	no	ADQDRLDLEER	11	Unmodified	_ADQDRLDLEER_	1	MULTI-MSMS	2	680.328587	1358.64262	1.9131	27.601	0.26993	0	0.0075677	1	89.403	16071000	2103	767	7348
A0A8I3N6K0	no	ADQDSEAMKR	10	Unmodified	_ADQDSEAMKR_	1	MULTI-MSMS	2	575.761494	1149.50844	-2.1415	10.433	0.57451	-1.7764E-15	0.05632	1	58.981	2875700	5438	768	7357
A0A8I3ME07	no	ADQELLMYSHDNIICGITSVAFSR	24	Unmodified	_ADQELLMYSHDNIICGITSVAFSR_	0	MULTI-MSMS	3	914.107155	2739.29964	-1.9451	98.287	0.85003	1.4211E-14	2.3168E-10	1	99.387	31564000	3970	769	7368
A0A8P0TEL0	no	ADQERPSLPPGSLK	14	Unmodified	_ADQERPSLPPGSLK_	1	MSMS	2	747.89918	1493.78381	NaN	28.035	1	0	0.038361	1	63.473		6375;6666	770	7373
A0A8C0PFU1	no	ADQFEELQSIFK	12	Unmodified	_ADQFEELQSIFK_	0	MULTI-MATCH	2	727.861731	1453.70891	6.2081	92.747	0.679	0	NaN	0	NaN	10514000	3325	771	7387
A0A8P0T3V0	no	ADQFEYVMYGK	11	Unmodified	_ADQFEYVMYGK_	0	MULTI-MSMS	2	675.805371	1349.59619	-0.35412	61.485	0.5761	7.1054E-15	0.0048747	1	72.643	37847000	6658	772	7398
A0A8C0PWC0	no	ADQLTEEQIAEFK	13	Acetyl (Protein N-term)	_(ac)ADQLTEEQIAEFK_	0	MULTI-MSMS	2	782.380485	1562.74642	0.74484	84.377	2.2792	0	1.1602E-05	5	154.24	2708100000	1302	774	7465
A0A8C0PWC0	no	ADQLTEEQIAEFK	13	Acetyl (Protein N-term)	_(ac)ADQLTEEQIAEFK_	0	MULTI-MSMS	2	782.380485	1562.74642	-1.2378	85.883	0.54283	0	1.8406E-05	1	134.75	37891000	1302	774	7466
A0A8C0PWC0	no	ADQLTEEQIAEFK	13	Acetyl (Protein N-term)	_(ac)ADQLTEEQIAEFK_	0	MSMS	2	782.380485	1562.74642	NaN	86.298	1	0	1.7564E-07	1	126.19		1302	774	7467
A0A8C0PWC0	no	ADQLTEEQIAEFK	13	Acetyl (Protein N-term)	_(ac)ADQLTEEQIAEFK_	0	MSMS	2	782.380485	1562.74642	NaN	87.394	1	0	0.0049498	1	57.401		1302	774	7468
A0A8C0PWC0	no	ADQLTEEQIAEFK	13	Acetyl (Protein N-term),Deamidation (NQ)	_(ac)ADQLTEEQ(de)IAEFK_	0	MSMS	2	782.872493	1563.73043	NaN	86.659	1	0	0.027364	1	55.314		1302	774	7492
A0A8C0PWC0	no	ADQLTEEQIAEFK	13	Unmodified	_ADQLTEEQIAEFK_	0	MULTI-MATCH	2	761.375203	1520.73585	7.3232	59.714	0.67931	0	NaN	0	NaN	31438000	1302	774	7498
A0A8I3RZY6	no	ADQQYECVAEIGEGAYGK	18	Unmodified	_ADQQYECVAEIGEGAYGK_	0	MULTI-MSMS	2	994.438737	1986.86292	-0.47886	61.468	0.54237	0	1.38E-15	2	173.06	64063000	5894	777	7519
A0A8I3Q6L5	no	ADQVDTQQLMR	11	Unmodified	_ADQVDTQQLMR_	0	MULTI-MSMS	2	652.816801	1303.61905	-1.2863	35.176	1.0201	0	0.00020988	2	151.44	132410000	5401	779	7536
A0A8I3Q6L5	no	ADQVDTQQLMR	11	Oxidation (M)	_ADQVDTQQLM(ox)R_	0	MULTI-MSMS	2	660.814258	1319.61396	1.0277	23.556	0.61127	0	0.011721	1	80.231	8211100	5401	779	7545
A0A8I3PAK3	no	ADQWNVNYVETSAK	14	Unmodified	_ADQWNVNYVETSAK_	0	MULTI-MSMS	2	812.883726	1623.7529	-2.2783	55.685	0.91755	0	0.0096677	1	54.806	118330000	981	780	7558
A0A8I3N3W6	no	ADRDESSPYAAMLAAQDVAQR	21	Unmodified	_ADRDESSPYAAMLAAQDVAQR_	1	MULTI-MSMS	3	755.690329	2264.04916	-0.67197	66.967	0.98484	0	9.3912E-09	2	111.57	419500000	695	781	7583
A0A8I3N3W6	no	ADRDESSPYAAMLAAQDVAQR	21	Unmodified	_ADRDESSPYAAMLAAQDVAQR_	1	MULTI-MSMS	2	1133.03186	2264.04916	0.11375	66.934	0.50998	0	0.00019833	1	77.746	14425000	695	781	7584
A0A8C0PMB6	no	ADRDSNEEEEEK	12	Unmodified	_ADRDSNEEEEEK_	1	MULTI-MSMS	2	725.800056	1449.58556	-0.40334	7.9927	0.21483	0	0.012111	1	74.162	1897400	4218;6501	782	7590
A0A8C0RIL1	no	ADRQEAVFENLDKPGETQVISYEMLHVTPPMSSPDVLK	38	Unmodified	_ADRQEAVFENLDKPGETQVISYEMLHVTPPMSSPDVLK_	2	MULTI-MSMS	4	1068.53043	4270.09261	-1.4886	91.343	0.27153	0	0.0028813	1	29.582	18380000	4971	783	7593
A0A8P0SL58	no	ADSDGPEFTTIHDNTK	16	Unmodified	_ADSDGPEFTTIHDNTK_	0	MULTI-MATCH	2	874.392113	1746.76967	-3.0598	29.934	0.16988	-3.5527E-15	NaN	0	NaN	3392200	6592	784	7597
A0A8I3S182	no	ADSGCEAPQGQDR	13	Acetyl (Protein N-term)	_(ac)ADSGCEAPQGQDR_	0	MULTI-MSMS	2	716.791512	1431.56847	-0.00042636	19.692	0.67603	0	0.0007034	1	77.662	16382000	4541	786	7612
A0A8C0QNF4	no	ADSHEGEVAEGTLASPPGPQELLGSPPALYAEPLDSLR	38	Unmodified	_ADSHEGEVAEGTLASPPGPQELLGSPPALYAEPLDSLR_	0	MULTI-MSMS	3	1290.97259	3869.89594	-0.65453	96.751	0.37238	0	0.0056897	1	23.741	21167000	3136	787	7617
A0A8P0TCJ5	no	ADSIVTPSPQQVR	13	Unmodified	_ADSIVTPSPQQVR_	0	MSMS	2	699.372798	1396.73104	NaN	31.911	1	0	0.007471	1	59.426		3790	788	7624
A0A8C0SVY4	no	ADSPSIDYAELLR	13	Unmodified	_ADSPSIDYAELLR_	0	MULTI-MSMS	2	725.364638	1448.71472	-2.2823	76.925	0.2043	0	0.024951	1	47.288	21792000	5676	790	7628
A0A8C0QA20	no	ADSPTFPYLNTLLR	14	Unmodified	_ADSPTFPYLNTLLR_	0	MULTI-MATCH	2	804.42503	1606.83551	-7.9449	95.624	0.57588	0	NaN	0	NaN	81893000	4636	792	7640
A0A8P0N9G2	no	ADSRDPASDQMK	12	Acetyl (Protein N-term)	_(ac)ADSRDPASDQMK_	1	MULTI-MSMS	2	681.801348	1361.58814	-1.6313	18.649	1.019	3.5527E-15	0.00069961	1	86.911	19725000	180	794	7651
A0A8C0NWV8	no	ADSWVEKEEPAPSN	14	Unmodified	_ADSWVEKEEPAPSN_	1	MULTI-MSMS	2	779.854635	1557.69472	-0.40738	37.539	1.0213	0	0.059097	1	51.286	62246000	3255;6475	798	7687
A0A8P0T268	no	ADTEALIHAR	10	Unmodified	_ADTEALIHAR_	0	MULTI-MSMS	2	548.790912	1095.56727	-0.90363	21.114	0.57897	-3.5527E-15	0.00082448	1	164.53	16472000	6548;2372	800	7705
A0A8C0SF08	no	ADTLDPALLRPGR	13	Unmodified	_ADTLDPALLRPGR_	1	MULTI-SECPEP	3	465.596531	1393.76776	1.4012	45.875	0.74843	0	0.048339	1	50.275	8837000	5443	801	7723
A0A8C0SF08	no	ADTLDPALLRPGR	13	Unmodified	_ADTLDPALLRPGR_	1	MULTI-MATCH	2	697.891158	1393.76776	-0.14869	45.88	0.71451	0	NaN	0	NaN	22106000	5443	801	7728
A0A8C0M3Q5	no	ADTLTLEER	9	Unmodified	_ADTLTLEER_	0	MULTI-MATCH	2	524.269478	1046.5244	0.60902	30.64	1.2219	3.5527E-15	NaN	0	NaN	36069000	591	802	7742
A0A8C0YWH0	no	ADTLTPEECQQFK	13	Unmodified	_ADTLTPEECQQFK_	0	MULTI-MSMS	2	783.858863	1565.70317	-0.97467	39.294	1.3257	0	0.00014964	2	107.79	172150000	2843	803	7753
A0A8C0YWH0	no	ADTLTPEECQQFKK	14	Unmodified	_ADTLTPEECQQFKK_	1	MULTI-MSMS	2	847.906344	1693.79814	-2.7382	27.953	0.47446	0	0.00096619	1	93.561	11848000	2843	804	7764
A0A8C0SJR7	no	ADTQTYQPYNK	11	Unmodified	_ADTQTYQPYNK_	0	MULTI-MSMS	2	664.809499	1327.60444	-0.59961	20.006	1.6958	0	0.00027072	2	123.16	79627000	5512	806	7782
A0A8C0SJR7	no	ADTQTYQPYNKDWIK	15	Unmodified	_ADTQTYQPYNKDWIK_	1	MULTI-MSMS	2	935.95214	1869.88973	0.73194	45.831	0.47669	-7.1054E-15	0.0014331	1	88.187	33588000	5512	807	7798
A0A8C0PKK8	no	ADTSLNNCEGAAGSTSEK	18	Unmodified	_ADTSLNNCEGAAGSTSEK_	0	MULTI-MSMS	2	906.389244	1810.76393	-0.35389	17.777	0.2806	0	3.7817E-15	1	169.62	10939000	4171	808	7809
A0A8I3QRJ1	no	ADVAAAFPGLGTDQVSVLVPGKEELNTVK	29	Unmodified	_ADVAAAFPGLGTDQVSVLVPGKEELNTVK_	1	MULTI-MSMS	3	975.857111	2924.5495	0.75844	87.627	0.47472	0	0.013686	1	25.499	34218000	445	813	7835
A0A8I3MAM5	no	ADVDVQPYAFTTK	13	Unmodified	_ADVDVQPYAFTTK_	0	MULTI-MSMS	2	727.861731	1453.70891	3.301	55.25	1.3585	0	0.00051959	3	90.913	41988000	4411	814	7848
A0A8I3MAM5	no	ADVDVQPYAFTTK	13	Unmodified	_ADVDVQPYAFTTK_	0	MULTI-MATCH	2	727.861731	1453.70891	2.4185	57.755	0.98531	0	NaN	0	NaN	11935000	4411	814	7852
A0A8P0SD62	no	ADVIQATGDAICIFR	15	Unmodified	_ADVIQATGDAICIFR_	0	MULTI-MSMS	2	825.419422	1648.82429	-2.6817	87.473	1.0169	1.4211E-14	6.4658E-05	1	101.93	255680000	983	818	7876
A0A8P0TTV8	no	ADVLDLHEAGGEDFAMDEDGDESIHK	26	Acetyl (Protein N-term)	_(ac)ADVLDLHEAGGEDFAMDEDGDESIHK_	0	MULTI-MSMS	3	953.075014	2856.20321	-0.66936	82.507	1.9333	0	2.3925E-12	4	109.68	48213000	1107	819	7914
A0A8P0TTV8	no	ADVLDLHEAGGEDFAMDEDGDESIHK	26	Acetyl (Protein N-term)	_(ac)ADVLDLHEAGGEDFAMDEDGDESIHK_	0	MULTI-MSMS	3	953.075014	2856.20321	0.18918	85.4	2.2105	0	2.3925E-12	3	109.68	23650000	1107	819	7915
A0A8P0TTV8	no	ADVLDLHEAGGEDFAMDEDGDESIHK	26	Acetyl (Protein N-term)	_(ac)ADVLDLHEAGGEDFAMDEDGDESIHK_	0	MULTI-MSMS	3	953.075014	2856.20321	-0.55764	85.781	0.91586	0	8.5355E-05	1	47.796	22128000	1107	819	7916
A0A8P0TTV8	no	ADVLDLHEAGGEDFAMDEDGDESIHK	26	Acetyl (Protein N-term)	_(ac)ADVLDLHEAGGEDFAMDEDGDESIHK_	0	MULTI-MSMS	3	953.075014	2856.20321	-1.4376	86.72	1.3564	0	1.0148E-05	1	58.272	20186000	1107	819	7917
A0A8P0TTV8	no	ADVLDLHEAGGEDFAMDEDGDESIHK	26	Acetyl (Protein N-term)	_(ac)ADVLDLHEAGGEDFAMDEDGDESIHK_	0	MULTI-MSMS	3	953.075014	2856.20321	-0.34878	91.142	0.33932	0	1.5876E-27	2	141.69	20120000	1107	819	7918
A0A8P0TTV8	no	ADVLDLHEAGGEDFAMDEDGDESIHK	26	Acetyl (Protein N-term)	_(ac)ADVLDLHEAGGEDFAMDEDGDESIHK_	0	MSMS	3	953.075014	2856.20321	NaN	86.914	1	0	8.4357E-09	1	82.475		1107	819	7919
A0A8C0STX4	no	ADVLFIAPR	9	Unmodified	_ADVLFIAPR_	0	MULTI-MSMS	2	501.292559	1000.57057	0.45007	57.161	0.37392	0	0.0030918	1	100.45	9858500	5647	820	7941
A0A8C0PHV3	no	ADVLSVLR	8	Acetyl (Protein N-term)	_(ac)ADVLSVLR_	0	MULTI-MSMS	2	457.768917	913.523281	-0.11253	92.983	0.54176	-1.4211E-14	0.0033437	1	113.5	12921000	4064	821	7954
A0A8I3N920	no	ADVPMVQPDVQPAPK	15	Unmodified	_ADVPMVQPDVQPAPK_	0	MULTI-MATCH	2	796.411066	1590.80758	4.2711	47.286	0.13567	0	NaN	0	NaN	4647200	4317	822	7959
O46550	no	ADVQLCMDDDAYSR	14	Unmodified	_ADVQLCMDDDAYSR_	0	MULTI-MSMS	2	829.842887	1657.67122	-0.18428	53.895	1.9694	0	0.00015106	4	107.85	12513000	179	823	7977
O46550	no	ADVQLCMDDDAYSR	14	Unmodified	_ADVQLCMDDDAYSR_	0	MULTI-MSMS	2	829.842887	1657.67122	0.70975	56.932	0.84912	0	0.018841	1	48.044	13327000	179	823	7978
O46550	no	ADVQLCMDDDAYSR	14	Unmodified	_ADVQLCMDDDAYSR_	0	MULTI-MATCH	2	829.842887	1657.67122	-1.3616	55.484	0.91766	0	NaN	0	NaN	8547500	179	823	7982
A0A8C0Q5M8	no	ADVQSIIGLQR	11	Unmodified	_ADVQSIIGLQR_	0	MULTI-MSMS	2	600.340769	1198.66699	-0.78459	58.547	1.0866	7.1054E-15	0.00012959	1	136.57	187520000	437;4550	824	7992
A0A8I3MMW4	no	ADWQAYKEEINR	12	Unmodified	_ADWQAYKEEINR_	1	MULTI-MSMS	2	761.867879	1521.72121	1.8695	44.61	0.3399	0	0.0034522	1	92.866	35350000	4963	828	8002
A0A8C0PM55	no	ADYAQLLEDMQNAFR	15	Unmodified	_ADYAQLLEDMQNAFR_	0	MULTI-MATCH	2	892.917243	1783.81993	-4.5338	104	0.47508	-1.4211E-14	NaN	0	NaN	47693000	4216	829	8016
A0A8I3SCB6	no	ADYTSHLR	8	Unmodified	_ADYTSHLR_	0	MULTI-MSMS	2	481.738148	961.461744	0.061254	15.932	0.43961	-1.7764E-15	0.0056223	1	147.69	21846000	3764	831	8033
A0A8I3Q3G4	no	AEAALDAVR	9	Acetyl (Protein N-term)	_(ac)AEAALDAVR_	0	MULTI-MSMS	2	479.253631	956.49271	0.090109	64.019	0.64581	0	0.0087078	1	67.993	5493400	5377	834	8055
A0A8C0YZF2	no	AEAALLLPQEAAAAEQR	17	Acetyl (Protein N-term)	_(ac)AEAALLLPQEAAAAEQR_	0	MULTI-MATCH	3	598.651252	1792.93193	0.23598	96.648	0.23708	0	NaN	0	NaN	7095300	6234	835	8065
A0A8C0RLT3	no	AEADQEVEQLK	11	Unmodified	_AEADQEVEQLK_	0	MSMS	2	630.309332	1258.60411	NaN	29.607	1	0	0.0003438	1	111.61		4587	837	8080
A0A8I3PZF7	no	AEAEAAAVHGAR	12	Unmodified	_AEAEAAAVHGAR_	0	MULTI-MSMS	2	576.791444	1151.56833	-0.61445	11.827	0.16888	0	0.0004823	1	97.965	6705900	1086	838	8091
A0A8P0PBZ5	no	AEAEAQAEELSFPR	14	Unmodified	_AEAEAQAEELSFPR_	0	MULTI-MSMS	2	774.370452	1546.72635	-1.6877	53.329	0.9504	7.1054E-15	0.00011722	1	119.39	19736000	2979	839	8105
A0A8P0PBZ5	no	AEAEAQAEELSFPR	14	Unmodified	_AEAEAQAEELSFPR_	0	MULTI-MATCH	2	774.370452	1546.72635	1.5967	55.963	0.37386	0	NaN	0	NaN	11748000	2979	839	8112
A0A8C0NTC7	no	AEAEEDCHSDTVR	13	Acetyl (Protein N-term)	_(ac)AEAEEDCHSDTVR_	0	MULTI-MSMS	2	780.815184	1559.61581	0.1487	20.414	0.47658	0	0.00027388	1	90.685	2228900	3034	840	8120
A0A8C0N883	no	AEAEILGTQETK	12	Unmodified	_AEAEILGTQETK_	0	MULTI-MSMS	2	645.332807	1288.65106	2.8052	28.358	0.37442	0	0.013562	1	55.806	19497000	2371	842	8128
A0A8P0N4L2	no	AEAELLQQQK	10	Unmodified	_AEAELLQQQK_	0	MULTI-MSMS	2	579.311677	1156.6088	0.20301	23.46	0.61175	0	0.00041162	3	155.75	254770000	3945;5165;4205;6365	843	8140
A0A8P0N4L2	no	AEAELLQQQK	10	Unmodified	_AEAELLQQQK_	0	MULTI-MATCH	2	579.311677	1156.6088	4.5005	25.271	0.40499	0	NaN	0	NaN	632270	3945;5165;4205;6365	843	8144
A0A8I3PQS5	no	AEAGAGSATEFQFR	14	Unmodified	_AEAGAGSATEFQFR_	0	MULTI-MSMS	2	721.338955	1440.66336	-0.48947	46.153	2.1403	0	5.7958E-06	2	147.62	64917000	845	846	8188
A0A8I3PQS5	no	AEAGAGSATEFQFR	14	Unmodified	_AEAGAGSATEFQFR_	0	MULTI-MSMS	2	721.338955	1440.66336	2.9792	48.504	0.84791	0	0.012934	1	50.275	13605000	845	846	8189
A0A8I3PQS5	no	AEAGAGSATEFQFR	14	Unmodified	_AEAGAGSATEFQFR_	0	MULTI-MSMS	2	721.338955	1440.66336	2.4981	54.383	1.5968	7.1054E-15	0.061326	1	36	11407000	845	846	8190
A0A8P0T542	no	AEAGVPAEFSIWTR	14	Unmodified	_AEAGVPAEFSIWTR_	0	MULTI-MSMS	2	767.388448	1532.76234	0.59505	82.248	1.3891	0	0.00055562	2	87.363	290820000	6595;2676	849	8215
A0A8C0QJD0	no	AEAIVYGHGSGR	12	Unmodified	_AEAIVYGHGSGR_	0	MULTI-MSMS	2	608.807094	1215.59963	-2.3894	14.219	0.27104	1.7764E-15	0.00063381	2	94.616	5642200	4697	850	8223
A0A8I3S2W4	no	AEALASAIASTK	12	Unmodified	_AEALASAIASTK_	0	MULTI-MSMS	2	566.814053	1131.61355	0.94063	35.76	1.1895	0	0.02643	1	47.971	16193000	5829	851	8235
A0A8C0SX61	no	AEALLSHAPR	10	Unmodified	_AEALLSHAPR_	0	MSMS	2	532.795998	1063.57744	NaN	18.408	1	0	0.027555	1	56.432		5697	853	8243
A0A8I3N2W4	no	AEALMMPLVDQLENR	15	Unmodified	_AEALMMPLVDQLENR_	0	MULTI-MSMS	2	865.434215	1728.85388	-0.61721	91.573	0.84954	0	0.0025493	1	63.864	37340000	5191	854	8255
A0A8P0T982	no	AEAQLQELQVK	11	Unmodified	_AEAQLQELQVK_	0	MULTI-MSMS	2	628.845884	1255.67722	0.73035	38.476	0.7138	0	0.00012611	1	138.08	199650000	243	857	8276
A0A8C0THV4	no	AEASSPVPYLSPETNPASSTSAVNHNVTLTNVR	33	Unmodified	_AEASSPVPYLSPETNPASSTSAVNHNVTLTNVR_	0	MULTI-MSMS	3	1137.56561	3409.67499	1.0454	66.553	0.61185	0	1.6217E-07	1	60.762	33921000	733	861	8294
A0A8I3NCQ4	no	AEATGHQAGAGDGEWEECDIK	21	Unmodified	_AEATGHQAGAGDGEWEECDIK_	0	MULTI-MSMS	2	1115.96892	2229.92329	-0.28005	32.281	1.088	0	3.2884E-08	1	110.38	53510000	1441;6667	863	8311
A0A8C0QGH7	no	AEAVVAMLLTK	11	Unmodified	_AEAVVAMLLTK_	0	MULTI-MSMS	2	573.333567	1144.65258	-0.41221	72.643	2.071	0	0.00084867	4	100.48	224810000	4714	865	8338
A0A8C0QGH7	no	AEAVVAMLLTK	11	Unmodified	_AEAVVAMLLTK_	0	MULTI-MSMS	2	573.333567	1144.65258	0.65794	75.099	1.2193	0	0.024864	1	50.194	7883700	4714	865	8339
A0A8P0NER3	no	AECERPTGTEALGTEGTEPSETEEYFPETPSR	32	Unmodified	_AECERPTGTEALGTEGTEPSETEEYFPETPSR_	1	MULTI-MSMS	3	1186.5214	3556.54238	0.18697	60.081	0.74958	-7.1054E-15	5.6875E-09	1	63.776	70717000	347	868	8358
A0A8I3QAG1	no	AECLEELGCLVESYGMNVCQPTPGK	25	Unmodified	_AECLEELGCLVESYGMNVCQPTPGK_	0	MULTI-MSMS	3	947.756917	2840.24892	-0.24211	100.41	0.4413	0	0.00031405	1	42.708	28889000	4164	869	8370
A0A8I3N8L3	no	AECRPAASENYMR	13	Unmodified	_AECRPAASENYMR_	1	MULTI-MSMS	2	777.843024	1553.6715	-0.72272	17.372	0.27107	0	0.033754	1	60.157	3277600	3759	870	8380
A0A8I3N4G0	no	AEDDQPLPGVLLSLSGGVFR	20	Unmodified	_AEDDQPLPGVLLSLSGGVFR_	0	MULTI-MSMS	3	690.700383	2069.07932	-0.86439	104.4	0.98646	-1.4211E-14	0.00027973	1	55.763	10750000	2978	872	8402
A0A8P0NFD4	no	AEDELLDLQDK	11	Unmodified	_AEDELLDLQDK_	0	MULTI-MATCH	2	644.81699	1287.61943	-4.9686	56.53	0.34024	0	NaN	0	NaN	16001000	4381	873	8415
A0A8I3RV92	no	AEDFTPVFMAPPVHYPR	17	Unmodified	_AEDFTPVFMAPPVHYPR_	0	MULTI-MSMS	3	658.657461	1972.95055	-1.063	74.722	0.67694	0	0.041515	1	24.053	19824000	4612	875	8428
A0A8P0TGA1	no	AEDGAAPSPSGETPK	15	Unmodified	_AEDGAAPSPSGETPK_	0	MULTI-MATCH	2	707.328253	1412.64195	-6.3067	15.672	0.53991	0	NaN	0	NaN	28302000	1114	876	8440
Q6TEQ7	no	AEDGSVIDYELIDQDAR	17	Unmodified	_AEDGSVIDYELIDQDAR_	0	MULTI-MSMS	2	954.944709	1907.87487	0.47479	73.021	0.27164	-1.4211E-14	4.439E-06	1	102.62	12075000	287	878	8484
Q6TEQ7	no	AEDGSVIDYELIDQDAR	17	Unmodified	_AEDGSVIDYELIDQDAR_	0	MULTI-MSMS	2	954.944709	1907.87487	0.14633	74.542	1.9305	0	2.5657E-17	3	196.38	6413900000	287	878	8485
Q6TEQ7	no	AEDGSVIDYELIDQDAR	17	Unmodified	_AEDGSVIDYELIDQDAR_	0	MULTI-MSMS	2	954.944709	1907.87487	1.4472	76.148	0.95438	0	2.1582E-13	3	179.93	77868000	287	878	8486
Q6TEQ7	no	AEDGSVIDYELIDQDAR	17	Unmodified	_AEDGSVIDYELIDQDAR_	0	MULTI-MSMS	2	954.944709	1907.87487	3.8323	77.021	1.0217	1.4211E-14	0.00015324	1	80.469	21771000	287	878	8487
Q6TEQ7	no	AEDGSVIDYELIDQDAR	17	Unmodified	_AEDGSVIDYELIDQDAR_	0	MULTI-MSMS	2	954.944709	1907.87487	0.11356	78.215	1.1552	0	6.5316E-05	2	88.087	21373000	287	878	8488
Q6TEQ7	no	AEDGSVIDYELIDQDAR	17	Unmodified	_AEDGSVIDYELIDQDAR_	0	MSMS	2	954.944709	1907.87487	NaN	76.663	1	0	2.531E-09	1	116.03		287	878	8489
A0A8I3PZ15	no	AEDLVLEK	8	Acetyl (Protein N-term)	_(ac)AEDLVLEK_	0	MSMS	2	479.758215	957.501877	NaN	62.439	1	0	0.019172	1	69.423		6532	880	8510
A0A8C0QFQ6	no	AEDNADTLALVFEAPNQEK	19	Unmodified	_AEDNADTLALVFEAPNQEK_	0	MULTI-MSMS	2	1038.00002	2073.98548	-1.1573	83.172	0.57791	0	1.3308E-19	2	186.94	33508000	4703	882	8530
A0A8C0NNW3	no	AEDNFEDIITKPPVR	15	Unmodified	_AEDNFEDIITKPPVR_	1	MSMS	2	872.449234	1742.88391	NaN	60.079	1	0	0.042952	1	58.674		2961	883	8538
A0A8I3PDK7	no	AEDQHLVEMEDTLSK	15	Unmodified	_AEDQHLVEMEDTLSK_	0	MULTI-MSMS	2	872.906541	1743.79853	2.4985	53.671	0.40782	0	0.0024236	1	64.65	4302400	4082	884	8548
A0A8C0NVQ5	no	AEDTISILPDDPR	13	Unmodified	_AEDTISILPDDPR_	0	MSMS	2	721.362096	1440.70964	NaN	59.625	1	0	0.00063052	1	82.008		3220	885	8559
A0A8C0N984	no	AEDVDALLLGMASQIAER	18	Unmodified	_AEDVDALLLGMASQIAER_	0	MULTI-MATCH	3	634.659419	1900.95643	-1.6757	91.346	0.64566	0	NaN	0	NaN	14541000	320	886	8567
A0A8P0PDI8	no	AEEAGIGDTPNLEDQAAGHVTQAR	24	Unmodified	_AEEAGIGDTPNLEDQAAGHVTQAR_	0	MULTI-MSMS	3	817.389596	2449.14696	0.99367	46.86	0.37557	0	1.6807E-05	2	64.488	9467900	1539	891	8589
A0A8P0SW23	no	AEEDEILNR	9	Unmodified	_AEEDEILNR_	0	MULTI-MSMS	2	544.76456	1087.51457	2.1477	30.539	0.44136	3.5527E-15	0.012158	2	73.26	12107000	192	893	8598
A0A8I3S667	no	AEEDKIPLLVVGNK	14	Unmodified	_AEEDKIPLLVVGNK_	1	MULTI-MATCH	2	762.935231	1523.85591	4.0556	53.62	0.30578	0	NaN	0	NaN	4901800	5117	894	8604
A0A8I3Q022	no	AEEDTQFNYHR	11	Unmodified	_AEEDTQFNYHR_	0	MULTI-MSMS	2	705.307655	1408.60076	-0.33551	22.658	0.50887	0	0.00013548	2	135.79	7068000	2103	897	8631
A0A8C0M9E2	no	AEEDVEPECIMQK	13	Unmodified	_AEEDVEPECIMQK_	0	MULTI-MSMS	2	789.344731	1576.67491	-1.2006	44.516	0.54344	-7.1054E-15	5.8967E-05	2	126.71	296230000	1042;4855	898	8644
A0A8C0M9E2	no	AEEDVEPECIMQK	13	Oxidation (M)	_AEEDVEPECIM(ox)QK_	0	MULTI-MSMS	2	797.342188	1592.66982	-2.4689	29.808	0.33927	0	0.023547	1	61.353	6965400	1042;4855	898	8650
A0A8P0SGA5	no	AEEEGQTENSLPTK	14	Unmodified	_AEEEGQTENSLPTK_	0	MULTI-MSMS	2	766.857374	1531.7002	0.16979	18.636	0.50932	-3.5527E-15	0.0012521	2	76.332	1977600	6523	899	8656
A0A8I3MIF7	no	AEEELEALR	9	Acetyl (Protein N-term)	_(ac)AEEELEALR_	0	MULTI-MATCH	2	551.274761	1100.53497	1.145	75.508	0.37222	0	NaN	0	NaN	15469000	4465	900	8666
A0A8I3MIF7	no	AEEELEALRK	10	Acetyl (Protein N-term)	_(ac)AEEELEALRK_	1	MULTI-MATCH	2	615.322242	1228.62993	-0.10475	58.378	0.81516	0	NaN	0	NaN	43203000	4465	901	8678
A0A8I3MIF7	no	AEEELEALRK	10	Acetyl (Protein N-term)	_(ac)AEEELEALRK_	1	MULTI-MATCH	2	615.322242	1228.62993	-3.916	60.999	0.23849	0	NaN	0	NaN	3366700	4465	901	8679
A0A8I3RTT6	no	AEEGIAAGGVMDVNTALQEVLK	22	Acetyl (Protein N-term),Oxidation (M)	_(ac)AEEGIAAGGVM(ox)DVNTALQEVLK_	0	MULTI-MSMS	3	758.382502	2272.12568	-0.83521	107.41	0.98907	0	2.8297E-06	1	85.855	57654000	1265	906	8716
A0A8I3RTT6	no	AEEGIAAGGVMDVNTALQEVLK	22	Acetyl (Protein N-term)	_(ac)AEEGIAAGGVMDVNTALQEVLK_	0	MULTI-MSMS	3	753.050864	2256.13076	-0.77205	111.09	16.033	0	1.3302E-19	6	144.72	767580000	1265	906	8745
A0A8I3PDS8	no	AEEIEQEVAEDESR	14	Unmodified	_AEEIEQEVAEDESR_	0	MULTI-MSMS	2	817.363021	1632.71149	0.88502	43.96	0.26986	0	0.00015274	1	113.38	6558400	3337	908	8753
E2RBS6	no	AEELFLWVPR	10	Unmodified	_AEELFLWVPR_	0	MULTI-MSMS	2	630.342781	1258.67101	-0.91502	91.917	0.71415	0	0.0010738	1	109.21	33705000	152	911	8777
A0A8P0TEN2	no	AEELGLPVLGVLR	13	Unmodified	_AEELGLPVLGVLR_	0	MULTI-MSMS	2	683.408652	1364.80275	2.3429	91.495	0.88305	0	0.0012252	1	79.489	27365000	6247	912	8790
A0A8I3MLT1	no	AEELIQEIQR	10	Unmodified	_AEELIQEIQR_	0	MSMS	2	614.830234	1227.64592	NaN	48.476	1	0	0.0080159	1	73.233		3873	913	8800
A0A8C0MFG3	no	AEELSPKPLEQSDESPK	17	Unmodified	_AEELSPKPLEQSDESPK_	1	MULTI-MSMS	2	942.465278	1882.916	-0.11061	28.992	0.47555	3.5527E-15	1.1767E-10	1	164.68	9773000	1295	914	8807
A0A8I3S0A8	no	AEEPTSSGNPGEHGSASTHKPIHFAK	26	Unmodified	_AEEPTSSGNPGEHGSASTHKPIHFAK_	1	MULTI-MSMS	6	446.383594	2672.25791	-0.0053665	13.402	0.44242	0	0.00035712	1	42.806	35347000	1909	915	8817
A0A8I3NMK5	no	AEEQPQVELFVK	12	Acetyl (Protein N-term)	_(ac)AEEQPQVELFVK_	0	MULTI-MSMS	2	729.877382	1457.74021	1.1934	81.732	2.2286	0	0.0016164	3	72.325	415720000	822	916	8830
A0A8I3NMK5	no	AEEQPQVELFVK	12	Acetyl (Protein N-term)	_(ac)AEEQPQVELFVK_	0	MULTI-MATCH	2	729.877382	1457.74021	6.0713	83.598	0.23624	0	NaN	0	NaN	7921500	822	916	8833
A0A8C0N883	no	AEESLEVSQVDAEQR	15	Unmodified	_AEESLEVSQVDAEQR_	0	MULTI-MSMS	2	845.399938	1688.78532	-0.37665	40.474	1.0175	0	0.0020236	3	67.153	2845600	2371	918	8843
A0A8C0P2D9	no	AEESQESSNSVLR	13	Unmodified	_AEESQESSNSVLR_	0	MULTI-MSMS	2	718.336609	1434.65867	-1.5985	17.572	0.2337	0	0.00014196	1	110.39	4408100	3178	919	8846
A0A8C0P2D9	no	AEESQESSNSVLR	13	Unmodified	_AEESQESSNSVLR_	0	MULTI-MATCH	2	718.336609	1434.65867	-7.725	18.323	0.71293	0	NaN	0	NaN	10854000	3178	919	8852
A0A8P0PHM4	no	AEEVEYYYR	9	Unmodified	_AEEVEYYYR_	0	MULTI-MSMS	2	611.274761	1220.53497	-0.45387	40.683	0.44141	7.1054E-15	0.013708	1	71.501	3237700	6430	921	8862
A0A8C0S4Y3	yes	AEEVSTLMK	9	Acetyl (Protein N-term)	_(ac)AEEVSTLMK_	0	MULTI-MSMS	2	525.262807	1048.51106	-0.30455	71.924	0.57788	-1.4211E-14	0.00063597	1	143.01	37445000	5310	922	8873
A0A8I3S602	no	AEEVVVVAK	9	Acetyl (Protein N-term)	_(ac)AEEVVVVAK_	0	MULTI-MSMS	2	493.281857	984.549162	0.043194	52.479	0.64448	7.1054E-15	0.0035044	1	85.064	5576200	6141	923	8884
A0A8C0SVY6	no	AEEWANKPK	9	Unmodified	_AEEWANKPK_	1	MULTI-MSMS	2	536.774731	1071.53491	-0.065723	13.049	0.2717	0	0.0041631	1	163.77	14993000	5677	924	8895
A0A8C0SVY6	no	AEEWANKPK	9	Unmodified	_AEEWANKPK_	1	MULTI-MATCH	2	536.774731	1071.53491	-4.2635	14.739	0.64356	1.7764E-15	NaN	0	NaN	66451000	5677	924	8897
A0A8I3S667	no	AEEWGVQYVETSAK	14	Unmodified	_AEEWGVQYVETSAK_	0	MULTI-MSMS	2	798.880652	1595.74675	-2.2634	60.422	0.67956	7.1054E-15	1.2832E-05	2	143.79	36970000	5117	925	8905
A0A8C0NLL3	no	AEEYEFLTPMEEAPK	15	Unmodified	_AEEYEFLTPMEEAPK_	0	MULTI-MSMS	2	892.408385	1782.80222	-0.2939	75.457	1.221	0	6.4345E-05	1	115.04	1854700000	2882	926	8919
A0A8C0P9S0	no	AEFDPGQDTYQHPPK	15	Unmodified	_AEFDPGQDTYQHPPK_	0	MULTI-MSMS	2	865.394458	1728.77436	-0.4682	30.811	0.57667	0	0.00068292	1	77.744	34567000	3754	928	8938
A0A8C0P9S0	no	AEFDPGQDTYQHPPK	15	Unmodified	_AEFDPGQDTYQHPPK_	0	MULTI-MATCH	2	865.394458	1728.77436	-0.68099	30.091	0.40921	-3.5527E-15	NaN	0	NaN	7420100	3754	928	8946
A0A8C0TT35	no	AEFEDQDDEAR	11	Unmodified	_AEFEDQDDEAR_	0	MULTI-MSMS	2	662.768028	1323.5215	0.023438	21.965	0.40832	0	0.00033523	1	120.99	14220000	5059	929	8956
A0A8I3MHD1	no	AEFEELCADLFER	13	Unmodified	_AEFEELCADLFER_	0	MULTI-MSMS	2	814.866688	1627.71882	-1.3953	91.642	1.2583	0	2.4906E-05	1	147.37	226780000	1093	930	8971
A0A8C0Q8X0	no	AEFEVHEVYAVDVLVSSGEGK	21	Unmodified	_AEFEVHEVYAVDVLVSSGEGK_	0	MULTI-MSMS	3	755.374224	2263.10084	0.21273	110.92	2.0359	0	0.0022691	3	36.923	8539800	4613	931	9026
A0A8C0Q8X0	no	AEFEVHEVYAVDVLVSSGEGK	21	Unmodified	_AEFEVHEVYAVDVLVSSGEGK_	0	MSMS	3	755.374224	2263.10084	NaN	105.5	1	0	0.043016	1	28.418		4613	931	9027
A0A8C0Q8X0	no	AEFEVHEVYAVDVLVSSGEGK	21	Unmodified	_AEFEVHEVYAVDVLVSSGEGK_	0	MSMS	3	755.374224	2263.10084	NaN	112	1	0	0.0018264	1	49.089		4613	931	9028
A0A8C0Q8X0	no	AEFEVHEVYAVDVLVSSGEGK	21	Unmodified	_AEFEVHEVYAVDVLVSSGEGK_	0	MSMS	3	755.374224	2263.10084	NaN	112.34	1	0	0.03991	1	29.118		4613	931	9029
A0A8C0Q8X0	no	AEFEVHEVYAVDVLVSSGEGK	21	Unmodified	_AEFEVHEVYAVDVLVSSGEGK_	0	MSMS	3	755.374224	2263.10084	NaN	112.66	1	0	0.001934	1	48.315		4613	931	9030
A0A8C0Q8X0	no	AEFEVHEVYAVDVLVSSGEGK	21	Unmodified	_AEFEVHEVYAVDVLVSSGEGK_	0	MULTI-MATCH	3	755.374224	2263.10084	4.2918	104.85	0.33977	0	NaN	0	NaN	4073800	4613	931	9053
A0A7G3MIA6	no	AEFFEDVVPAVR	12	Unmodified	_AEFFEDVVPAVR_	0	MULTI-MSMS	2	689.853709	1377.69287	1.2432	76.735	0.57835	0	0.0017354	2	79.974	28858000	381	932	9060
A0A8P0P5V9	no	AEFFVAPVGVASK	13	Unmodified	_AEFFVAPVGVASK_	0	MULTI-MSMS	3	441.243206	1320.70779	0.63057	63.817	0.6799	0	0.061197	2	24.697	5735700	521;6610	933	9080
A0A8P0P5V9	no	AEFFVAPVGVASK	13	Unmodified	_AEFFVAPVGVASK_	0	MULTI-MSMS	2	661.36117	1320.70779	0.29521	63.845	1.4921	-7.1054E-15	0.0005779	1	89.403	442930000	521;6610	933	9081
A0A8I3NUR2	no	AEFGPPGPGPGSR	13	Unmodified	_AEFGPPGPGPGSR_	0	MULTI-MSMS	2	613.301644	1224.58874	0.66817	30.826	1.1534	3.5527E-15	0.00010372	4	118.03	58446000	512	934	9098
A0A8C0SHQ3	no	AEFIFDWLR	9	Unmodified	_AEFIFDWLR_	0	MULTI-MSMS	2	598.808574	1195.60259	2.2561	100.51	0.2042	0	0.0043649	1	94.302	3456100	5441	935	9111
A0A8C0NLE2	no	AEFTSPPSLFK	11	Unmodified	_AEFTSPPSLFK_	0	MULTI-MSMS	2	612.318971	1222.62339	2.4088	63.574	2.3432	7.1054E-15	0.00067663	2	108.43	270950000	2876	936	9123
A0A8I3PZJ7	no	AEFWLDLQPQAK	12	Unmodified	_AEFWLDLQPQAK_	0	MULTI-MSMS	2	723.374809	1444.73507	1.0794	82.343	0.57493	1.4211E-14	0.0072715	2	61.593	12063000	265	937	9134
A0A8I3NLV1	no	AEGAAEAPAESGGGGDAAAGAPER	24	Unmodified	_AEGAAEAPAESGGGGDAAAGAPER_	0	MULTI-MSMS	2	1034.96195	2067.90935	-0.73274	23.08	0.37393	0	0.048619	1	23.138	2469200	3612	938	9137
A0A8I3PA25	no	AEGDTAGTAGPPGGTPAGDK	20	Unmodified	_AEGDTAGTAGPPGGTPAGDK_	0	MULTI-MSMS	2	863.897562	1725.78057	0.45656	17.522	0.75167	0	1.984E-12	1	125.22	12725000	6486	941	9163
A0A8I3PA25	no	AEGDTAGTAGPPGGTPAGDK	20	Unmodified	_AEGDTAGTAGPPGGTPAGDK_	0	MULTI-MATCH	2	863.897562	1725.78057	0.85391	18.028	0.17005	0	NaN	0	NaN	1464300	6486	941	9170
A0A8P0N6P6	no	AEGEDLPIPDLK	12	Unmodified	_AEGEDLPIPDLK_	0	MULTI-MSMS	2	648.837725	1295.6609	0.29579	63.286	1.1215	-7.1054E-15	0.015796	1	53.751	20980000	2915	943	9179
A0A8I3MMF8	no	AEGGEAVAASGAAAAATFGESGR	23	Unmodified	_AEGGEAVAASGAAAAATFGESGR_	0	MULTI-MSMS	2	1004.47196	2006.92936	-1.3003	61.469	0.30564	0	3.125E-12	2	118.47	14214000	4893	945	9198
A0A8I3MMF8	no	AEGGEAVAASGAAAAATFGESGR	23	Unmodified	_AEGGEAVAASGAAAAATFGESGR_	0	MULTI-MSMS	3	669.98373	2006.92936	0.41831	61.45	0.57674	-7.1054E-15	0.0097423	1	30.254	22552000	4893	945	9199
A0A8C0PDU9	no	AEGILDVFQTVK	12	Unmodified	_AEGILDVFQTVK_	0	MULTI-MSMS	2	660.36391	1318.71327	-0.23618	85.386	0.40664	0	0.0014364	2	82.831	10669000	3906	947	9214
A0A8C0TBN7	yes	AEGNLEAVLNTLDR	14	Unmodified	_AEGNLEAVLNTLDR_	0	MULTI-MSMS	2	757.894094	1513.77364	1.5281	85.963	0.54306	0	0.033246	1	43.501	23160000	5913	948	9219
A0A8I3S4K1	no	AEGPAAGGGPAGAWLGR	17	Unmodified	_AEGPAAGGGPAGAWLGR_	0	MULTI-MSMS	2	747.876039	1493.73752	-1.0312	56.08	0.88408	0	4.87E-05	2	91.313	8339800	1050	949	9233
A0A8I3S4K1	no	AEGPAAGGGPAGAWLGR	17	Unmodified	_AEGPAAGGGPAGAWLGR_	0	MULTI-MATCH	2	747.876039	1493.73752	4.6019	57.878	0.10205	0	NaN	0	NaN	6690800	1050	949	9235
A0A8I3NCQ4	no	AEGPEMAVDLPK	12	Unmodified	_AEGPEMAVDLPK_	0	MULTI-MSMS	2	628.813196	1255.61184	-0.99885	49.199	1.3925	0	0.0014186	4	83	186400000	1441;6667	950	9246
A0A8I3NCQ4	no	AEGPEMAVDLPK	12	Oxidation (M)	_AEGPEM(ox)AVDLPK_	0	MSMS	2	636.810653	1271.60675	NaN	36.074	1	0	0.023462	1	68.626		1441;6667	950	9251
A0A8I3NCQ4	no	AEGPEVDENLPK	12	Unmodified	_AEGPEVDENLPK_	0	MULTI-MSMS	2	649.317157	1296.61976	0.95342	32.698	1.5309	0	0.0011535	4	85.533	201000000	1441;6667	951	9263
A0A8I3NCQ4	no	AEGPEVDENLPK	12	Unmodified	_AEGPEVDENLPK_	0	MULTI-MSMS	2	649.317157	1296.61976	0.9636	33.184	0.40996	0	0.036189	1	45.158	3977000	1441;6667	951	9264
A0A8I3NCQ4	no	AEGPEVDMNLPK	12	Unmodified	_AEGPEVDMNLPK_	0	MULTI-MSMS	2	650.316103	1298.61765	-0.50218	46.486	0.88345	-7.1054E-15	0.0032259	1	72.006	301750000	1441;6667	952	9277
A0A8I3NCQ4	no	AEGPEVYMNLPEADVDISGHK	21	Unmodified	_AEGPEVYMNLPEADVDISGHK_	0	MULTI-MSMS	3	757.691447	2270.05251	-1.2129	72.411	1.2231	0	0.037727	1	19.693	200170000	1441;6667	953	9294
A0A8P0PM34	no	AEGPPIINVMFLK	13	Unmodified	_AEGPPIINVMFLK_	0	MULTI-MSMS	2	714.899605	1427.78466	1.0412	91.365	0.54391	0	0.0032438	1	68.657	19211000	3932	954	9309
A0A8I3QBV9	no	AEGPQEWVFQECK	13	Unmodified	_AEGPQEWVFQECK_	0	MULTI-MSMS	2	804.361573	1606.70859	-1.8782	65.3	1.8655	0	2.7408E-05	2	138.25	18414000	2404	955	9322
A0A8I3PH30	no	AEGQVLVLDGR	11	Unmodified	_AEGQVLVLDGR_	0	MULTI-MSMS	2	578.81967	1155.62479	0.74098	42.484	1.3248	0	0.00064643	2	109.83	196260000	333	957	9342
A0A8I3PH30	no	AEGQVLVLDGR	11	Acetyl (Protein N-term)	_(ac)AEGQVLVLDGR_	0	MULTI-MSMS	2	599.824952	1197.63535	0.35652	71.247	1.6311	1.4211E-14	7.1174E-05	4	135.55	442260000	333	957	9362
A0A8P0T6S6	no	AEGSDVANAVLDGADCIMLSGETAK	25	Unmodified	_AEGSDVANAVLDGADCIMLSGETAK_	0	MULTI-MSMS	3	832.052716	2493.13632	-0.10039	98.816	1.2248	0	2.1337E-20	4	129.43	1059500000	5637;6498	958	9392
A0A8P0T6S6	no	AEGSDVANAVLDGADCIMLSGETAK	25	Unmodified	_AEGSDVANAVLDGADCIMLSGETAK_	0	MULTI-MSMS	2	1247.57544	2493.13632	-0.55663	98.814	0.30667	0	4.3849E-46	1	199.49	51652000	5637;6498	958	9393
A0A8C0MTH7	no	AEGSSNSVVHAETK	14	Unmodified	_AEGSSNSVVHAETK_	0	MULTI-MSMS	2	708.341694	1414.66884	-0.59324	11.872	0.13556	0	0.00010755	1	121.02	3376800	1804	960	9420
A0A8C0MTH7	no	AEGSSNSVVHAETK	14	Unmodified	_AEGSSNSVVHAETK_	0	MULTI-MATCH	2	708.341694	1414.66884	1.8338	13.632	0.37373	1.7764E-15	NaN	0	NaN	3075300	1804	960	9425
A0A8C0RXE8	no	AEGTRPEGAQFLIPSTQAE	19	Unmodified	_AEGTRPEGAQFLIPSTQAE_	1	MULTI-MSMS	2	1001.49744	2000.98033	0.0045348	61.118	0.67958	7.1054E-15	0.00065068	2	78.505	46309000	5224	961	9436
A0A8P0TKE6	no	AEGVAGQGK	9	Unmodified	_AEGVAGQGK_	0	MULTI-MSMS	2	408.714142	815.413731	1.6163	7.6362	0.33812	0	0.021152	1	63.054	10503000	249	962	9439
A0A8I3NBF9	no	AEHDQLVLNYAK	12	Unmodified	_AEHDQLVLNYAK_	0	MULTI-MSMS	2	700.862066	1399.70958	-0.86612	33.311	0.40996	0	8.0738E-05	1	167.12	33686000	4115	964	9456
A0A8C0PYW4	no	AEHGSPDVHSPSSQK	15	Unmodified	_AEHGSPDVHSPSSQK_	0	MULTI-MSMS	2	781.863325	1561.7121	-0.23199	11.336	0.23471	0	0.0070856	1	54.776	3484800	4434	965	9461
A0A8P0NUZ2	no	AEIDLVCELAK	11	Unmodified	_AEIDLVCELAK_	0	MULTI-MSMS	2	630.828846	1259.64314	-0.52399	70.736	0.95104	0	0.0002074	2	126.31	120190000	5605	966	9474
A0A8C0NNJ7	no	AEIHAQPSDKER	12	Unmodified	_AEIHAQPSDKER_	1	MULTI-MSMS	2	690.846947	1379.67934	1.0831	10.243	0.53654	0	0.00077085	2	121.83	3645200	2946	968	9485
A0A8C0YS41	no	AEIIEQDVYER	11	Unmodified	_AEIIEQDVYER_	0	MULTI-MATCH	2	682.838256	1363.66196	-1.4836	44.817	0.44153	0	NaN	0	NaN	107450000	6188;3979	969	9500
A0A8C0P5W3	no	AEIISLCK	8	Unmodified	_AEIISLCK_	0	MULTI-MSMS	2	467.257328	932.500103	-0.027461	36.683	0.57817	7.1054E-15	0.06207	1	54.157	15612000	3602	973	9516
A0A8I3NID4	no	AEIITVSDGR	10	Unmodified	_AEIITVSDGR_	0	MULTI-MATCH	2	530.785296	1059.55604	-2.6731	31.12	0.6104	-7.1054E-15	NaN	0	NaN	12552000	469	974	9531
A0A8C0T2T6	no	AEILALQQALK	11	Unmodified	_AEILALQQALK_	0	MULTI-MSMS	2	599.363713	1196.71287	0.68369	62.846	0.64577	0	0.010532	1	61.679	6498100	3972	975	9541
A0A8C0P3R9	no	AEISCIDNK	9	Unmodified	_AEISCIDNK_	0	MULTI-MSMS	2	525.250231	1048.48591	-0.085235	17.769	1.0559	0	0.0086789	2	80.165	250190000	3517;3936	978	9570
A0A8P0T542	no	AEISCTDNQDGTCSVSYLPVLPGDYSILVK	30	Unmodified	_AEISCTDNQDGTCSVSYLPVLPGDYSILVK_	0	MULTI-MSMS	3	1101.19161	3300.55301	-0.40573	99.138	0.6446	0	6.4579E-09	1	68.461	183890000	6595;2676	979	9582
A0A8C0NRD9	no	AEISNAIDQYVTGTIGEDEDLIK	23	Unmodified	_AEISNAIDQYVTGTIGEDEDLIK_	0	MULTI-MSMS	3	832.078024	2493.21224	1.9222	100.78	0.50867	0	3.6841E-18	1	133.74	121990000	3057	980	9592
A0A8I3PDN0	no	AEITDAEGLGLK	12	Unmodified	_AEITDAEGLGLK_	0	MULTI-MSMS	2	608.824618	1215.63468	1.6672	49.626	0.81688	0	0.0011248	1	85.807	14640000	3361	981	9604
A0A8C0P3R9	no	AEITFDDHK	9	Unmodified	_AEITFDDHK_	0	MULTI-SECPEP	2	538.256371	1074.49819	-0.60792	20.155	0.54578	0	0.051416	1	83.206	3780200	3517;3936	982	9612
A0A8I3NM74	no	AEKDEPGAWEETFK	14	Unmodified	_AEKDEPGAWEETFK_	1	MULTI-MSMS	2	818.87811	1635.74167	0.49058	45.628	0.4428	0	0.002584	1	88.021	24378000	1128;6425	986	9634
A0A8P0PFH2	no	AEKDQLEHSCAELK	14	Unmodified	_AEKDQLEHSCAELK_	1	MULTI-MSMS	2	829.396144	1656.77773	-0.29796	16.916	0.20384	0	0.033302	1	58.676	3005500	993	987	9635
A0A8I3PGJ5	no	AEKENPGLTQDIIMK	15	Unmodified	_AEKENPGLTQDIIMK_	1	MULTI-MSMS	2	843.940187	1685.86582	-2.2006	41.102	0.4067	0	0.0023814	1	82.705	8210100	5272	988	9645
A0A8C0SW51	no	AEKENTPSEANLQEEEVR	18	Unmodified	_AEKENTPSEANLQEEEVR_	1	MULTI-MSMS	2	1036.99018	2071.96581	-0.48247	28.586	0.20428	0	0.010517	1	55.314	7616900	3732	989	9649
A0A8C0THX2	no	AELAITENK	9	Unmodified	_AELAITENK_	0	MULTI-MSMS	2	494.769114	987.523675	0.80855	22.502	0.50957	0	0.062451	1	45.74	2068500	5940	990	9656
A0A8C0TS00	no	AELATEEFLPVTPILEGFVILR	22	Unmodified	_AELATEEFLPVTPILEGFVILR_	0	MULTI-MATCH	3	819.792831	2456.35666	-0.045398	111.31	0.17015	0	NaN	0	NaN	5048300	6130	992	9672
A0A8P0P220	no	AELDNELMEGK	11	Unmodified	_AELDNELMEGK_	0	MULTI-MSMS	2	624.79246	1247.57037	-0.1545	44.68	0.67968	0	0.0031039	1	79.148	18870000	6628	994	9683
A0A8C0QJA2	no	AELDQLLSGFGLDDPGSPLQDMTDAPGK	28	Unmodified	_AELDQLLSGFGLDDPGSPLQDMTDAPGK_	0	MULTI-MATCH	3	963.127049	2886.35932	-1.3991	108.69	0.51227	0	NaN	0	NaN	4137100	4667	995	9694
A0A8P0S9X4	no	AELEGVAVTAPR	12	Unmodified	_AELEGVAVTAPR_	0	MULTI-MSMS	2	606.832777	1211.651	1.4104	41.715	0.64446	0	0.031047	1	46.64	13349000	1496	997	9705
A0A8C0T149	no	AELFTQSCADLDK	13	Unmodified	_AELFTQSCADLDK_	0	MULTI-MSMS	2	749.348131	1496.68171	-0.95213	49.996	2.4808	0	1.5116E-05	4	165.11	72053000	5764	998	9719
A0A8C0T149	no	AELFTQSCADLDK	13	Unmodified	_AELFTQSCADLDK_	0	MSMS	2	749.348131	1496.68171	NaN	51.701	1	0	0.00061258	1	82.171		5764	998	9720
A0A8I3RUJ1	no	AELGAGGDSHR	11	Acetyl (Protein N-term)	_(ac)AELGAGGDSHR_	0	MULTI-MSMS	2	556.259976	1110.5054	-1.3893	18.176	0.74702	0	0.00010885	1	125.97	44024000	764	1001	9735
A0A8I3NYN3	no	AELGTGDSPSQSPPIK	16	Unmodified	_AELGTGDSPSQSPPIK_	0	MULTI-MSMS	2	792.399209	1582.78387	-1.9135	30.617	0.71467	-3.5527E-15	0.001076	1	68.44	20363000	5101	1002	9747
A0A8C0MFG3	no	AELHPVELKPFQDYR	15	Unmodified	_AELHPVELKPFQDYR_	1	MULTI-MSMS	4	461.244072	1840.94718	-2.0095	50.525	1.1556	0	0.013549	1	43.798	23437000	1295	1003	9759
A0A8I3P212	no	AELIVQPELK	10	Unmodified	_AELIVQPELK_	0	MULTI-MSMS	2	570.337164	1138.65977	-0.26944	47.741	1.3921	0	0.0012989	2	105.52	64537000	6467	1005	9781
A0A8I3P212	no	AELIVQPELK	10	Unmodified	_AELIVQPELK_	0	MULTI-MATCH	2	570.337164	1138.65977	-4.804	49.408	0.3072	0	NaN	0	NaN	1770900	6467	1005	9784
A0A8P0SBB2	no	AELLDHAVLLQVIK	14	Unmodified	_AELLDHAVLLQVIK_	0	MULTI-MSMS	2	781.469241	1560.92393	-1.7454	76.019	0.30641	0	0.053153	1	37.251	7907900	1588	1006	9788
A0A8I3RY44	no	AELLDNEKPAAVVAPITTGYTVK	23	Unmodified	_AELLDNEKPAAVVAPITTGYTVK_	1	MULTI-MSMS	3	800.772207	2399.29479	0.5094	65.729	0.50924	0	0.031691	1	23.79	15649000	595	1007	9798
A0A8C0M248	no	AELLLEPCSNYR	12	Unmodified	_AELLLEPCSNYR_	0	MULTI-MSMS	2	732.861209	1463.70786	0.00085101	57.334	0.8826	7.1054E-15	0.00059278	2	95.523	53332000	728	1008	9814
A0A8C0LX14	no	AELLQGGDLLR	11	Unmodified	_AELLQGGDLLR_	0	MULTI-MSMS	2	592.83532	1183.65609	-3.1261	60.557	0.30636	-7.1054E-15	0.010407	1	61.78	9237000	539	1009	9826
A0A8I3P4D4	no	AELLSLTQMER	11	Unmodified	_AELLSLTQMER_	0	MULTI-MSMS	2	645.839745	1289.66494	0.82466	65.366	0.67928	-1.4211E-14	0.058079	1	40.589	4732200	3676	1010	9830
A0A8C0MWR6	no	AELLVSTVGPEECVVPFLTRPK	22	Unmodified	_AELLVSTVGPEECVVPFLTRPK_	1	MULTI-MSMS	3	814.441804	2440.30358	0.49717	87.361	1.0166	0	8.5587E-06	2	76.186	115500000	1443	1011	9847
A0A8I3S7X5	no	AELMEISEDKTK	12	Unmodified	_AELMEISEDKTK_	1	MULTI-MSMS	2	697.3476	1392.68065	0.87217	28.767	0.61095	0	0.00043721	1	156.12	58612000	1675	1013	9862
E2RH47	no	AELNEFLTR	9	Unmodified	_AELNEFLTR_	0	MSMS	2	546.787838	1091.56112	NaN	55.663	1	0	0.013312	1	72.879		158	1015	9871
A0A8C0NSF7	no	AELNPWPEYINTR	13	Unmodified	_AELNPWPEYINTR_	0	MULTI-MATCH	2	801.89918	1601.78381	1.0806	76.054	0.51145	0	NaN	0	NaN	16400000	3097	1016	9882
A0A8C0Z0H6	no	AELQAQLAALNTR	13	Unmodified	_AELQAQLAALNTR_	0	MULTI-SECPEP	2	699.888615	1397.76268	0.82658	57.63	0.37295	0	0.0063103	1	94.791	13055000	3827	1018	9894
A0A8I3RWA0	no	AELQQEVEK	9	Unmodified	_AELQQEVEK_	0	MULTI-MSMS	2	537.277303	1072.54005	2.6885	17.356	0.37398	0	0.0019482	1	109.71	10622000	5044	1021	9920
A0A8C0SD27	no	AELRDDPIISTHLAK	15	Unmodified	_AELRDDPIISTHLAK_	1	MULTI-MSMS	2	839.959768	1677.90498	-0.14154	35.55	0.67875	0	0.018197	1	60.628	13243000	5409	1022	9932
A0A8P0TM99	no	AELSHVQK	8	Acetyl (Protein N-term)	_(ac)AELSHVQK_	0	MULTI-MSMS	2	477.256174	952.497795	0.57299	19.872	0.77935	-3.5527E-15	0.020391	1	63.48	4534200	5967	1023	9942
A0A8I3S556	no	AELSQTQAEQAAQK	14	Unmodified	_AELSQTQAEQAAQK_	0	MULTI-MSMS	2	751.875901	1501.73725	2.71	20.861	0.54328	3.5527E-15	6.4926E-07	2	164.64	5629800	1951;6279	1024	9953
A0A8C0TH25	no	AELSQTQAEQAAQLSSMQQVVR	22	Unmodified	_AELSQTQAEQAAQLSSMQQVVR_	0	MULTI-MSMS	3	801.735939	2402.18599	0.043718	67.421	0.30511	0	0.013125	1	28.299	14130000	5953	1025	9964
A0A8P0SRP4	no	AELTTLLEQWEK	12	Unmodified	_AELTTLLEQWEK_	0	MULTI-MATCH	2	730.885207	1459.75586	0.88909	93.677	0.84914	1.4211E-14	NaN	0	NaN	104390000	6482	1027	9983
A0A8C0NEA2	no	AELVCLSGPHLVSGAEGSEGAGPDSEPCLPPEEQPR	36	Unmodified	_AELVCLSGPHLVSGAEGSEGAGPDSEPCLPPEEQPR_	0	MULTI-MSMS	3	1243.57708	3727.7094	0.58098	71.635	0.34028	0	0.043322	1	11.581	20121000	2594	1028	9989
A0A8I3S0A8	no	AELVPLAEELSCSVCLEPFK	20	Acetyl (Protein N-term)	_(ac)AELVPLAEELSCSVCLEPFK_	0	MULTI-MSMS	3	778.384967	2332.13307	-1.5221	111.94	0.71091	0	1.6238E-05	1	89.011	44097000	1909	1029	10002
A0A8I3P799	no	AELVQGQSAPVGMK	14	Acetyl (Protein N-term)	_(ac)AELVQGQSAPVGMK_	0	MULTI-MSMS	2	728.876859	1455.73916	4.1399	62.674	1.3258	7.1054E-15	7.2382E-05	1	100.82	19811000	2268	1031	10015
A0A8I3NRV2	no	AEMDAAVTSCK	11	Unmodified	_AEMDAAVTSCK_	0	MULTI-MSMS	2	591.760106	1181.50566	-0.69324	20.526	0.61235	0	0.0060712	1	70.1	24243000	3621	1033	10034
A0A8I3NRV2	no	AEMDAAVTSCK	11	Unmodified	_AEMDAAVTSCK_	0	MULTI-MSMS	2	591.760106	1181.50566	-2.2321	21.181	1.3268	3.5527E-15	0.048459	1	43.297	1968500	3621	1033	10035
A0A8I3P212	no	AEMDMVAWGVDLASVEQHINSHR	23	Unmodified	_AEMDMVAWGVDLASVEQHINSHR_	0	MULTI-MSMS	3	865.740807	2594.20059	2.4356	96.232	0.30489	0	1.1885E-08	1	99.93	50190000	6467	1034	10055
A0A8C0T358	no	AEMICNGILPIDQMR	15	Unmodified	_AEMICNGILPIDQMR_	0	MULTI-MATCH	2	880.928242	1759.84193	3.2702	76.922	0.408	0	NaN	0	NaN	25285000	5791	1036	10063
A0A8P0PC12	no	AEMLLDQYR	9	Unmodified	_AEMLLDQYR_	0	MULTI-MSMS	2	569.781699	1137.54884	-2.4285	51.647	0.57813	0	0.030652	1	57.96	5053100	2106	1038	10081
A0A8I3NT60	no	AEMVVPDFSELFK	13	Unmodified	_AEMVVPDFSELFK_	0	MULTI-MSMS	2	756.37616	1510.73777	0.68853	100.72	0.67913	1.4211E-14	0.032337	1	45.077	50572000	6269	1041	10110
Q5WR10	no	AENDVDNELLDYEEDEVETAAGGDGSEAPAK	31	Acetyl (Protein N-term)	_(ac)AENDVDNELLDYEEDEVETAAGGDGSEAPAK_	0	MULTI-MSMS	3	1098.80245	3293.38553	-1.3907	103.18	0.47688	0	4.7934E-09	1	67.283	55625000	277	1044	10131
Q5WR10	no	AENDVDNELLDYEEDEVETAAGGDGSEAPAKK	32	Acetyl (Protein N-term)	_(ac)AENDVDNELLDYEEDEVETAAGGDGSEAPAKK_	1	MULTI-MSMS	3	1141.50077	3421.48049	-1.0379	96.961	0.60999	1.4211E-14	7.3422E-54	1	165.32	180900000	277	1045	10142
A0A8I3P2H8	no	AENGKLVLNGK	11	Unmodified	_AENGKLVLNGK_	1	MULTI-MATCH	2	571.830037	1141.64552	-1.0189	13.57	0.23795	0	NaN	0	NaN	3816300	5719	1047	10155
A0A8I3RT31	no	AENHCELLPPAPGGLGAGLGAGLCR	25	Acetyl (Protein N-term)	_(ac)AENHCELLPPAPGGLGAGLGAGLCR_	0	MULTI-MSMS	3	843.749414	2528.22641	-0.091849	85.699	0.5421	1.4211E-14	1.0903E-06	3	73.981	48235000	929	1050	10169
A0A8C0P5R6	no	AENIQSGTFQHPASHVSLLPR	21	Unmodified	_AENIQSGTFQHPASHVSLLPR_	0	MULTI-MATCH	4	573.048821	2288.16618	-0.31181	43.959	0.57375	0	NaN	0	NaN	9859700	3597	1051	10172
A0A8C0PZA5	no	AENNSGIGASGYGPPGPTWDR	21	Unmodified	_AENNSGIGASGYGPPGPTWDR_	0	MSMS	2	1051.97995	2101.94535	NaN	58.708	1	0	0.040678	1	34.82		705	1059	10197
A0A8I3S2F8	no	AENPGDPSDLQGR	13	Unmodified	_AENPGDPSDLQGR_	0	MULTI-MSMS	2	678.312937	1354.61132	0.75849	23.588	0.71386	-3.5527E-15	0.048788	1	40.154	8009600	6460	1060	10200
A0A8C0S1G4	no	AENPGLENHR	10	Acetyl (Protein N-term)	_(ac)AENPGLENHR_	0	MULTI-MSMS	2	589.781076	1177.5476	0.26363	18.374	1.6279	0	0.00066016	1	105.94	100250000	5263	1061	10214
A0A8C0PFS8	no	AENPYLFLR	9	Unmodified	_AENPYLFLR_	0	MULTI-MSMS	2	561.800749	1121.58694	-0.66341	65.026	0.64491	0	0.0098077	1	77.282	5208000	3969	1062	10227
A0A8I3NTX3	no	AENSEGLGTVPEHER	15	Acetyl (Protein N-term)	_(ac)AENSEGLGTVPEHER_	0	MSMS	2	833.886997	1665.75944	NaN	34.343	1	0	0.00024411	1	77.124		151	1063	10233
A0A8P0TKE6	no	AENSQLMER	9	Oxidation (M)	_AENSQLM(ox)ER_	0	MULTI-MATCH	2	547.250763	1092.48697	-1.8889	12.846	0.13493	0	NaN	0	NaN	7694300	249	1065	10248
A0A8I3NA04	no	AENTQEELR	9	Unmodified	_AENTQEELR_	0	MULTI-MATCH	2	545.262185	1088.50982	-0.23704	13.831	0.17015	0	NaN	0	NaN	1859600	4349	1066	10251
A0A8I3NYX9	no	AENVLVDEPLIHATTYIPLMDNADSNPVLDK	31	Unmodified	_AENVLVDEPLIHATTYIPLMDNADSNPVLDK_	0	MULTI-MSMS	3	1136.57282	3406.69664	-0.54211	98.142	0.49489	1.4211E-14	7.1583E-07	2	59.228	16657000	4287;632	1067	10263
A0A8I3NYX9	no	AENVLVDEPLIHATTYIPLMDNADSNPVLDKR	32	Unmodified	_AENVLVDEPLIHATTYIPLMDNADSNPVLDKR_	1	MULTI-MSMS	4	891.706714	3562.79775	-0.57249	94.641	0.78111	0	1.6558E-05	2	48.798	104110000	4287;632	1068	10274
A0A8C0NLR7	no	AEPAPVASSAPPASSLYSSPVTSSAPLAEDIDPELAR	37	Unmodified	_AEPAPVASSAPPASSLYSSPVTSSAPLAEDIDPELAR_	0	MULTI-MSMS	3	1217.60725	3649.79992	0.7086	92.858	0.61047	0	7.5656E-05	1	40.671	18031000	2890	1069	10282
A0A8P0SRG8	no	AEPEAVKENQ	10	Unmodified	_AEPEAVKENQ_	1	MULTI-MSMS	2	557.772385	1113.53022	0.38551	12.79	0.23671	1.7764E-15	0.018944	1	84.615	3348500	3123	1071	10288
A0A8P0NX22	no	AEPIDIQTWILGYR	14	Unmodified	_AEPIDIQTWILGYR_	0	MULTI-MSMS	2	837.94613	1673.87771	1.6436	99.657	0.20491	0	0.0057398	2	60.255	12007000	2453	1074	10314
A0A8C0YZ18	no	AEPPAAGLSVDVAGLLAQLAR	21	Unmodified	_AEPPAAGLSVDVAGLLAQLAR_	0	MULTI-MSMS	3	673.712623	2018.11604	1.0955	109.05	0.5096	0	0.00092708	2	44.089	15391000	3801	1079	10342
A0A8I3MHD1	no	AEPPLNASDQAEK	13	Unmodified	_AEPPLNASDQAEK_	0	MULTI-MSMS	2	685.333338	1368.65212	-0.24103	18.408	2.6116	0	2.7505E-05	4	137.89	24590000	1093	1080	10358
A0A8I3RSQ2	no	AEPPQCTSLAWSADGQTLFAGYTDNLVR	28	Unmodified	_AEPPQCTSLAWSADGQTLFAGYTDNLVR_	0	MULTI-MSMS	3	1023.48546	3067.43455	-2.1118	99.318	1.6973	1.4211E-14	3.5739E-06	2	58.98	198130000	2230	1082	10428
A0A8I3RSQ2	no	AEPPQCTSLAWSADGQTLFAGYTDNLVR	28	Unmodified	_AEPPQCTSLAWSADGQTLFAGYTDNLVR_	0	MULTI-MSMS	3	1023.48546	3067.43455	-1.2689	100.07	0.50747	0	0.043746	1	15.598	100140000	2230	1082	10429
A0A8I3RSQ2	no	AEPPQCTSLAWSADGQTLFAGYTDNLVR	28	Unmodified	_AEPPQCTSLAWSADGQTLFAGYTDNLVR_	0	MULTI-MSMS	3	1023.48546	3067.43455	-3.5467	100.61	0.78144	0	1.857E-05	1	49.445	61465000	2230	1082	10430
A0A8I3RSQ2	no	AEPPQCTSLAWSADGQTLFAGYTDNLVR	28	Unmodified	_AEPPQCTSLAWSADGQTLFAGYTDNLVR_	0	MULTI-MSMS	3	1023.48546	3067.43455	-2.8568	101.22	0.95337	0	0.056975	2	11.686	30409000	2230	1082	10431
A0A8I3RSQ2	no	AEPPQCTSLAWSADGQTLFAGYTDNLVR	28	Unmodified	_AEPPQCTSLAWSADGQTLFAGYTDNLVR_	0	MULTI-MSMS	3	1023.48546	3067.43455	-3.4216	102.55	1.4278	0	0.00075875	2	36.767	21178000	2230	1082	10432
A0A8I3RSQ2	no	AEPPQCTSLAWSADGQTLFAGYTDNLVR	28	Unmodified	_AEPPQCTSLAWSADGQTLFAGYTDNLVR_	0	MULTI-MSMS	3	1023.48546	3067.43455	-2.5453	104.76	0.50954	0	0.000946	2	36.533	7932500	2230	1082	10433
A0A8I3RSQ2	no	AEPPQCTSLAWSADGQTLFAGYTDNLVR	28	Unmodified	_AEPPQCTSLAWSADGQTLFAGYTDNLVR_	0	MULTI-MSMS	3	1023.48546	3067.43455	-2.6663	106.12	1.5988	1.4211E-14	0.0078845	3	27.863	10452000	2230	1082	10434
A0A8C0MP96	no	AEPSAATQSPSVSSSSSGAEPAAPGGGSPGACPALGAK	38	Acetyl (Protein N-term)	_(ac)AEPSAATQSPSVSSSSSGAEPAAPGGGSPGACPALGAK_	0	MULTI-MSMS	3	1132.52671	3394.55831	-0.50604	58.458	0.88412	0	4.5896E-09	2	67.015	124220000	1660	1084	10489
A0A8I3S4Y3	no	AEPSRPVGLEQLR	13	Unmodified	_AEPSRPVGLEQLR_	1	MULTI-MSMS	2	726.401889	1450.78923	1.2215	31.311	1.1227	3.5527E-15	0.0054622	1	80.834	12693000	2766	1086	10502
A0A8C0SXJ4	no	AEPYAADEGSGEGHK	15	Unmodified	_AEPYAADEGSGEGHK_	0	MULTI-MATCH	2	759.328784	1516.64302	0.44687	13.56	0.16947	0	NaN	0	NaN	4728100	4264	1089	10515
A0A8C0MJE1	no	AEQDITTLEQNISR	14	Unmodified	_AEQDITTLEQNISR_	0	MULTI-MSMS	2	809.407566	1616.80058	2.805	60.008	0.61227	7.1054E-15	0.00012625	2	117.86	95575000	1329	1092	10534
A0A8I3PGD1	no	AEQDVENELLDYEEDEEPQAPPESTPAPPK	30	Acetyl (Protein N-term)	_(ac)AEQDVENELLDYEEDEEPQAPPESTPAPPK_	0	MULTI-MSMS	3	1136.84236	3407.50525	-0.26884	99.842	0.71351	0	4.0133E-05	1	47.919	143660000	1616	1095	10559
A0A8I3PGD1	no	AEQDVENELLDYEEDEEPQAPPESTPAPPKK	31	Acetyl (Protein N-term)	_(ac)AEQDVENELLDYEEDEEPQAPPESTPAPPKK_	1	MULTI-MSMS	3	1179.54068	3535.60021	-1.2787	92.692	0.64495	0	1.9339E-06	1	54.934	26866000	1616	1096	10570
A0A8I3MLL4	no	AEQEEEFISNTLFK	14	Unmodified	_AEQEEEFISNTLFK_	0	MULTI-MSMS	2	842.906867	1683.79918	2.0955	81.697	0.33599	0	0.020791	1	47.429	21621000	1845	1097	10576
A0A8I3NB41	no	AEQEIMKK	8	Unmodified	_AEQEIMKK_	1	MULTI-MATCH	2	488.760235	975.505917	0.91956	10.468	0.45683	0	NaN	0	NaN	1473000	4571	1098	10585
A0A8C0NLL3	no	AEQEPTAEQLAQIAAENEEDEHSVNYKPPAQK	32	Acetyl (Protein N-term)	_(ac)AEQEPTAEQLAQIAAENEEDEHSVNYKPPAQK_	1	MULTI-MSMS	3	1202.8992	3605.67578	-0.081727	73.578	2.1037	-1.4211E-14	5.635E-60	2	186.17	1368400000	2882	1100	10607
A0A8C0NLL3	no	AEQEPTAEQLAQIAAENEEDEHSVNYKPPAQK	32	Acetyl (Protein N-term)	_(ac)AEQEPTAEQLAQIAAENEEDEHSVNYKPPAQK_	1	MULTI-MSMS	4	902.426221	3605.67578	0.098224	73.56	1.5954	0	5.4016E-85	1	215.59	1212100000	2882	1100	10608
A0A8C0NLL3	no	AEQEPTAEQLAQIAAENEEDEHSVNYKPPAQK	32	Acetyl (Protein N-term)	_(ac)AEQEPTAEQLAQIAAENEEDEHSVNYKPPAQK_	1	MULTI-MATCH	3	1202.8992	3605.67578	-2.4573	75.253	1.1497	0	NaN	0	NaN	28007000	2882	1100	10616
A0A8C0TH17	no	AEQFYCGDTEGK	12	Unmodified	_AEQFYCGDTEGK_	0	MULTI-MSMS	2	702.790449	1403.56634	1.3249	28.756	0.30515	0	0.0012421	1	84.687	12617000	1467	1101	10628
A0A8C0TH17	no	AEQFYCGDTEGKK	13	Unmodified	_AEQFYCGDTEGKK_	1	MULTI-MSMS	2	766.83793	1531.66131	-1.2107	17.235	0.30491	0	5.8289E-05	1	157.38	14906000	1467	1102	10640
A0A8I3MR72	no	AEQINQAAGEASAVLAK	17	Unmodified	_AEQINQAAGEASAVLAK_	0	MULTI-MSMS	2	835.939033	1669.86351	0.81144	55.848	0.71377	0	5.6193E-05	2	89.858	62500000	2710	1103	10654
A0A8C0QC20	no	AEQLASLEAAQR	12	Unmodified	_AEQLASLEAAQR_	0	MSMS	2	643.838591	1285.66263	NaN	36.07	1	0	0.0099438	1	60.102		1221	1104	10657
A0A8C0THV4	no	AEQLASVQYTLPK	13	Unmodified	_AEQLASVQYTLPK_	0	MULTI-MATCH	2	724.393199	1446.77184	2.4919	53.93	0.74826	0	NaN	0	NaN	17968000	733	1105	10670
A0A8I3MCT0	no	AEQLGAEGNVDESQK	15	Unmodified	_AEQLGAEGNVDESQK_	0	MSMS	2	787.868273	1573.72199	NaN	22.056	1	0	7.1774E-06	1	106.01		5356	1106	10679
A0A8I3RY21	no	AEQLHAVMSSTMEK	14	Unmodified	_AEQLHAVMSSTMEK_	0	MULTI-MSMS	2	781.371083	1560.72761	0.48544	29.774	0.33927	0	2.1268E-05	1	139.19	20441000	3150	1107	10684
A0A8C0PFU1	no	AEQLLGQK	8	Unmodified	_AEQLLGQK_	0	MULTI-MSMS	2	443.753267	885.491981	-3.5599	17.219	0.30491	0	0.034383	1	67.032	5919300	3325	1108	10689
A0A8I3MGQ9	no	AEQMASVQNAQR	12	Unmodified	_AEQMASVQNAQR_	0	MULTI-MATCH	2	666.819875	1331.6252	-3.8257	17.085	0.88343	0	NaN	0	NaN	16758000	313;6326	1110	10701
A0A8I3QBV9	no	AEQPHQHAMYYLR	13	Unmodified	_AEQPHQHAMYYLR_	0	MULTI-MSMS	4	411.699138	1642.76744	-0.028953	21.981	1.19	0	0.033449	1	34.685	106200000	2404	1112	10721
A0A8I3PPA0	no	AEQPISQMTTLPQK	14	Unmodified	_AEQPISQMTTLPQK_	0	MULTI-MSMS	2	786.408523	1570.80249	-3.5075	44.765	0.7473	0	0.0011441	1	78.043	66553000	5323	1113	10724
A0A8I3MLT1	no	AEQPPSSAPWGLEQDEGHEDSLPSSVPDLQQLVR	34	Unmodified	_AEQPPSSAPWGLEQDEGHEDSLPSSVPDLQQLVR_	0	MULTI-MSMS	3	1233.59048	3697.74961	0.56226	93.177	0.64299	0	0.022754	1	19.505	13652000	3873	1114	10729
A0A8I3MLT1	no	AEQPPSSAPWGLEQDEGHEDSLPSSVPDLQQLVR	34	Unmodified	_AEQPPSSAPWGLEQDEGHEDSLPSSVPDLQQLVR_	0	MULTI-MATCH	4	925.44468	3697.74961	2.2146	93.068	0.13523	0	NaN	0	NaN	7600800	3873	1114	10734
A0A8P0NKK4	no	AEQPWDYPARPQAK	14	Unmodified	_AEQPWDYPARPQAK_	1	MULTI-MSMS	2	828.910079	1655.8056	2.542	34.941	0.47634	0	0.027169	1	60.434	4647500	4273	1115	10743
A0A8I3S3I8	no	AEQQISLPAK	10	Acetyl (Protein N-term)	_(ac)AEQQISLPAK_	0	MULTI-MSMS	2	563.808771	1125.60299	-1.2418	49.316	0.64581	0	0.013637	1	55.064	10544000	1296	1116	10756
A0A8I3MCH7	no	AEQSDQTVK	9	Acetyl (Protein N-term)	_(ac)AEQSDQTVK_	0	MULTI-MSMS	2	524.251286	1046.48802	1.0853	15.383	0.94863	0	0.0014034	1	103.56	45489000	602	1117	10759
A0A8C0S0J3	no	AERPDVDEK	9	Unmodified	_AERPDVDEK_	1	MULTI-MSMS	3	353.508611	1057.504	0.36719	11.556	0.37282	0	0.0061209	1	79.659	126170000	5260	1118	10773
A0A8I3N7N6	no	AERPEDLNLPNAVITR	16	Acetyl (Protein N-term)	_(ac)AERPEDLNLPNAVITR_	1	MULTI-MSMS	2	925.491964	1848.96938	-0.92562	68.629	1.0546	0	9.4383E-05	3	87.932	31931000	3758	1119	10786
A0A8C0T0Z1	no	AESCGNGNSTGYQIR	15	Unmodified	_AESCGNGNSTGYQIR_	0	MULTI-MSMS	2	807.352268	1612.68998	-0.15498	21.527	0.54502	0	3.832E-05	1	124.67	5406400	4989;4991	1120	10795
A0A8C0T0Z1	no	AESCGNGNSTGYQIR	15	Deamidation (NQ)	_AESCGN(de)GNSTGYQIR_	0	MSMS	2	807.844275	1613.674	NaN	24.41	1	0	0.0063974	1	64.439		4989;4991	1120	10804
A0A8I3NL88	no	AESDPAYQQYQDAANNLR	18	Unmodified	_AESDPAYQQYQDAANNLR_	0	MULTI-MSMS	2	1027.46413	2052.91371	1.3177	59.77	1.4948	0	0.00025478	3	72.891	178810000	6423	1123	10833
A0A8I3N9R4	no	AESEEMETSQAASK	14	Unmodified	_AESEEMETSQAASK_	0	MULTI-MSMS	2	749.32231	1496.63007	-0.24115	15.115	0.50946	-1.7764E-15	4.5574E-10	2	191.53	18899000	1996	1125	10851
A0A8I3MWP5	no	AESGESGGPPSSQDGAAAAEGAGAPAAAASAEPK	34	Acetyl (Protein N-term)	_(ac)AESGESGGPPSSQDGAAAAEGAGAPAAAASAEPK_	0	MULTI-MSMS	3	989.446387	2965.31733	-0.48832	52.898	0.57796	0	7.1152E-05	1	42.241	23195000	1282;4408	1128	10869
A0A8C0Z084	no	AESMLQQADK	10	Unmodified	_AESMLQQADK_	0	MULTI-MSMS	2	560.768788	1119.52302	-0.12233	21.761	0.81569	0	0.00074206	1	116.05	37624000	2893	1134	10906
A0A8C0TXC7	no	AESQESELSSWLSK	14	Unmodified	_AESQESELSSWLSK_	0	MULTI-MSMS	2	790.875567	1579.73658	3.7004	73.448	0.27262	-1.4211E-14	0.0055707	1	60.49	11868000	1952	1135	10913
A0A8I3NNA6	no	AESTANAGQSDNR	13	Unmodified	_AESTANAGQSDNR_	0	MULTI-MSMS	2	660.792369	1319.57018	-0.75094	9.4029	0.30247	1.7764E-15	0.0001584	2	104.82	7597200	4717	1138	10928
A0A8C0QP08	no	AESTPEIAEQR	11	Unmodified	_AESTPEIAEQR_	0	MSMS	2	615.801674	1229.58879	NaN	20.626	1	0	0.0043368	1	75.294		4782	1139	10937
A0A8I3PTU4	no	AESVMIQQAK	10	Unmodified	_AESVMIQQAK_	0	MULTI-MSMS	2	552.789524	1103.56449	-0.37119	20.011	0.98316	0	0.0057039	2	77.923	13164000	2741	1141	10950
A0A8C0P4F9	no	AETEQQCLCLK	11	Unmodified	_AETEQQCLCLK_	0	MULTI-MATCH	2	690.318319	1378.62209	-1.3532	29	0.30626	0	NaN	0	NaN	3150900	3545	1143	10964
A0A8C0RR77	no	AETETMYQSK	10	Unmodified	_AETETMYQSK_	0	MULTI-MSMS	2	594.266078	1186.5176	0.082509	16.098	0.81381	0	0.0012281	1	106.68	420470000	5124;6251	1144	10979
A0A8C0RR77	no	AETETMYQSK	10	Unmodified	_AETETMYQSK_	0	MSMS	2	594.266078	1186.5176	NaN	16.744	1	0	0.0034483	1	96.034		5124;6251	1144	10980
A0A8C0N883	no	AETLGAQEAEPGLWETLK	18	Deamidation (NQ)	_AETLGAQ(de)EAEPGLWETLK_	0	MSMS	2	972.48347	1942.95239	NaN	76.214	1	0	0.047634	1	58.098		2371	1147	11001
A0A8C0N883	no	AETLGAQEAEPGLWETLK	18	Unmodified	_AETLGAQEAEPGLWETLK_	0	MSMS	2	971.991463	1941.96837	NaN	76.249	1	0	0.0073333	1	53.448		2371	1147	11003
A0A8I3N1L7	no	AETVADTRR	9	Acetyl (Protein N-term)	_(ac)AETVADTRR_	1	MULTI-MSMS	2	530.772719	1059.53089	-1.9039	17.548	0.10303	0	0.0022259	1	106.68	3645700	1979	1150	11021
P61017	yes	AETYDFLFK	9	Acetyl (Protein N-term)	_(ac)AETYDFLFK_	0	MULTI-MSMS	2	588.284597	1174.55464	1.1451	100.92	0.30579	0	0.0063071	1	73.248	6475500	219	1151	11033
A0A8I3NAK8	no	AEVAAEFLNDR	11	Unmodified	_AEVAAEFLNDR_	0	MULTI-MATCH	2	617.806759	1233.59897	4.6152	52.946	0.71365	0	NaN	0	NaN	20156000	5316;6398	1153	11046
A0A8P0SBA9	no	AEVAAIYEPPQIGTQNSLELLEDPKAEVVDEIAAK	35	Unmodified	_AEVAAIYEPPQIGTQNSLELLEDPKAEVVDEIAAK_	1	MULTI-MSMS	4	938.488556	3749.92512	-0.94391	96.402	0.4077	-1.4211E-14	2.6448E-14	2	79.843	42392000	4275	1154	11061
A0A8C0P3R9	no	AEVCIENNK	9	Unmodified	_AEVCIENNK_	0	MULTI-MSMS	2	538.755681	1075.49681	0.048665	15.12	0.33979	0	0.0013961	1	132.08	43695000	3517;3936	1157	11080
A0A8I3NNQ3	no	AEVEETLKR	9	Acetyl (Protein N-term)	_(ac)AEVEETLKR_	1	MULTI-MSMS	2	558.798403	1115.58225	1.2696	40.098	2.41	0	0.0014958	3	114.89	72151000	6429	1159	11102
A0A8I3PKE6	no	AEVEEVVEPLPSEK	14	Unmodified	_AEVEEVVEPLPSEK_	0	MULTI-MSMS	2	777.898511	1553.78247	-0.65768	47.068	0.71433	0	1.2191E-06	1	154.66	20806000	1894	1160	11113
A0A8C0Q7I6	no	AEVEKAEEALAGEEAPMER	19	Unmodified	_AEVEKAEEALAGEEAPMER_	1	MULTI-MSMS	2	1029.98605	2057.95755	0.0036452	55.669	0.50952	-7.1054E-15	3.675E-08	2	119.96	9099200	3838	1161	11132
A0A8C0Q7I6	no	AEVEKAEEALAGEEAPMER	19	Unmodified	_AEVEKAEEALAGEEAPMER_	1	MULTI-MSMS	3	686.993126	2057.95755	0.645	55.663	0.47565	0	0.05262	1	22.409	8708700	3838	1161	11133
A0A8I3NGP8	no	AEVEQKK	7	Acetyl (Protein N-term)	_(ac)AEVEQKK_	1	MULTI-MSMS	2	437.23745	872.460347	-0.62524	11.658	0.13587	0	0.031177	1	81.784	17569000	2809	1162	11142
A0A8P0TEL0	no	AEVHTDAGCPPEAVAAALNPVEDHEASGEDDSK	33	Unmodified	_AEVHTDAGCPPEAVAAALNPVEDHEASGEDDSK_	0	MULTI-MSMS	3	1130.16718	3387.47972	-0.42388	58.531	0.47527	0	0.00064603	1	36.173	16409000	6375;6666	1166	11166
A0A8I3MY76	no	AEVIPAYGVQK	11	Unmodified	_AEVIPAYGVQK_	0	MULTI-MATCH	2	587.826963	1173.63937	0.99053	37.496	1.3277	0	NaN	0	NaN	17657000	659	1167	11178
A0A8C0TCK6	no	AEVLSEEPILK	11	Unmodified	_AEVLSEEPILK_	0	MULTI-MSMS	2	614.345186	1226.67582	0.47547	49.236	0.74757	-7.1054E-15	0.0015129	1	90.15	25644000	2374	1169	11194
A0A8C0S9A8	no	AEVLVDSQQVPAGTPK	16	Unmodified	_AEVLVDSQQVPAGTPK_	0	MULTI-MSMS	2	819.938502	1637.86245	-3.3431	41.183	0.20284	0	0.0029087	1	59.57	6615900	3226	1170	11203
A0A8C0S9A8	no	AEVLVDSQQVPAGTPK	16	Unmodified	_AEVLVDSQQVPAGTPK_	0	MULTI-MATCH	2	819.938502	1637.86245	2.3521	41.53	0.20399	0	NaN	0	NaN	4688100	3226	1170	11204
A0A8C0PY59	no	AEVMEEIEDGREEGEEEDSPDATSPLGDHTR	31	Unmodified	_AEVMEEIEDGREEGEEEDSPDATSPLGDHTR_	1	MULTI-MSMS	3	1143.82174	3428.4434	0.50081	59.207	0.37285	0	2.9483E-14	1	92.632	34299000	4415	1171	11214
A0A8I3S2F8	no	AEVNAFTESIDAELR	15	Unmodified	_AEVNAFTESIDAELR_	0	MSMS	2	832.909941	1663.80533	NaN	80.807	1	0	0.0016266	1	67.952		6460	1172	11225
A0A8I3S2F8	no	AEVNAFTESIDAELR	15	Unmodified	_AEVNAFTESIDAELR_	0	MSMS	2	832.909941	1663.80533	NaN	81.607	1	0	0.011487	1	54.524		6460	1172	11226
A0A8I3NII5	no	AEVNGLAAQGK	11	Deamidation (NQ)	_AEVN(de)GLAAQGK_	0	MULTI-MSMS	2	529.77747	1057.54039	0.28882	16.697	0.57758	0	0.058381	1	68.224	11794000	6273	1173	11238
A0A8C0STJ7	no	AEVQNLGGELVVSGVDSAMSLIQAAK	26	Unmodified	_AEVQNLGGELVVSGVDSAMSLIQAAK_	0	MULTI-MSMS	3	862.786299	2585.33707	-0.97192	110.78	1.8994	0	1.1771E-29	2	154.14	693680000	5644	1175	11259
A0A8P0T3P5	no	AEVQQTADGSQQTPDGTQLPSGHSSLATSQGTASK	35	Unmodified	_AEVQQTADGSQQTPDGTQLPSGHSSLATSQGTASK_	0	MULTI-MATCH	3	1157.54705	3469.61933	0.19521	36.979	0.37421	0	NaN	0	NaN	6058300	1479	1176	11262
A0A8I3S467	no	AEVSELPSVVCDLANGSITWADVEAR	26	Deamidation (NQ)	_AEVSELPSVVCDLAN(de)GSITWADVEAR_	0	MULTI-MSMS	3	930.448123	2788.32254	-1.02	100.38	0.74512	0	0.00029548	1	45.611	87411000	1791	1177	11279
A0A8I3S467	no	AEVSELPSVVCDLANGSITWADVEAR	26	Unmodified	_AEVSELPSVVCDLANGSITWADVEAR_	0	MULTI-MSMS	3	930.120118	2787.33852	-0.020595	104.77	1.3944	0	8.9331E-08	3	77.693	123580000	1791	1177	11295
A0A8P0NE56	no	AEVTMGDPHQQTLAR	15	Unmodified	_AEVTMGDPHQQTLAR_	0	MULTI-MSMS	2	827.404303	1652.79405	0.99108	27.133	0.37487	0	6.4012E-05	1	100.93	6518000	3855	1179	11310
A0A8I3MIA7	no	AEVVSLLLDR	10	Unmodified	_AEVVSLLLDR_	0	MULTI-MSMS	2	557.826963	1113.63937	-0.080581	72.547	0.40797	1.4211E-14	0.00051301	1	122.13	12725000	1007	1180	11325
A0A8I3N508	no	AEWIEAIKK	9	Unmodified	_AEWIEAIKK_	1	MULTI-MSMS	2	544.310949	1086.60735	-0.46486	35.84	0.64595	-7.1054E-15	0.021549	1	82.452	6640900	2736	1182	11335
A0A8C0Z0Y6	no	AEYEGDGIPTVFVAVAGR	18	Unmodified	_AEYEGDGIPTVFVAVAGR_	0	MULTI-MSMS	2	925.96779	1849.92103	-0.48588	85.858	1.6634	0	1.8509E-08	5	128.21	293900000	3467;5688	1184	11349
A0A8C0PGY5	no	AEYFDGSEPVQNR	13	Unmodified	_AEYFDGSEPVQNR_	0	MULTI-MSMS	2	756.341694	1510.66884	-0.95619	38.383	0.44145	-7.1054E-15	0.036078	1	43.958	7177900	4019	1185	11354
A0A8I3Q7W6	no	AEYHAQNK	8	Acetyl (Protein N-term)	_(ac)AEYHAQNK_	0	MULTI-SECPEP	2	501.735606	1001.45666	3.7059	12.607	0.57704	0	0.02478	1	110.31	15874000	2130	1187	11363
A0A8I3S2M7	no	AEYLASIFGTEK	12	Acetyl (Protein N-term)	_(ac)AEYLASIFGTEK_	0	MULTI-MSMS	2	685.84555	1369.67655	-0.50105	109.63	1.0536	0	4.1588E-05	1	152.54	430470000	3258;6175	1188	11378
A0A8I3MKY4	no	AEYSAYQDK	9	Unmodified	_AEYSAYQDK_	0	MULTI-MSMS	2	537.740554	1073.46655	-0.19653	17.208	0.37276	0	0.0027076	1	103.56	32043000	2879	1189	11390
A0A8I3NGR5	no	AFAANSEHQDVDQLIEK	17	Unmodified	_AFAANSEHQDVDQLIEK_	0	MULTI-MSMS	2	957.963236	1913.91192	-2.1092	45.557	1.1549	-7.1054E-15	2.6488E-06	1	120.84	22339000	6036	1191	11403
A0A8I3MN54	no	AFAAQEDLEK	10	Unmodified	_AFAAQEDLEK_	0	MULTI-SECPEP	2	561.277303	1120.54005	-0.16306	30.437	0.71445	0	0.011974	1	121.05	55330000	5023	1192	11413
A0A8I3PEA3	no	AFADALEVIPMALSENSGMNPIQTMTEVR	29	Unmodified	_AFADALEVIPMALSENSGMNPIQTMTEVR_	0	MULTI-MSMS	3	1045.84349	3134.50864	-0.33647	110.05	0.94976	1.4211E-14	4.9505E-20	2	115.45	111080000	6033	1193	11427
A0A8C0NST9	no	AFADAMEVIPSTLAENAGLNPISTVTELR	29	Unmodified	_AFADAMEVIPSTLAENAGLNPISTVTELR_	0	MULTI-MSMS	3	1010.85326	3029.53795	0.38562	106.16	2.0052	0	1.5112E-20	2	122.04	481980000	3109	1194	11444
A0A8C0NST9	no	AFADAMEVIPSTLAENAGLNPISTVTELR	29	Unmodified	_AFADAMEVIPSTLAENAGLNPISTVTELR_	0	MSMS	3	1010.85326	3029.53795	NaN	104.88	1	0	0.049291	1	21.771		3109	1194	11445
A0A8C0NST9	no	AFADAMEVIPSTLAENAGLNPISTVTELR	29	Unmodified	_AFADAMEVIPSTLAENAGLNPISTVTELR_	0	MSMS	3	1010.85326	3029.53795	NaN	104.95	1	0	0.0033474	1	36.533		3109	1194	11446
A0A8C0NST9	no	AFADAMEVIPSTLAENAGLNPISTVTELR	29	Deamidation (NQ)	_AFADAMEVIPSTLAEN(de)AGLNPISTVTELR_	0	MULTI-MSMS	3	1011.18127	3030.52197	2.0888	105.07	0.40736	0	2.4582E-17	1	111.79	29867000	3109	1194	11454
A0A8C0NST9	no	AFADAMEVIPSTLAENAGLNPISTVTELR	29	Oxidation (M)	_AFADAM(ox)EVIPSTLAENAGLNPISTVTELR_	0	MULTI-MATCH	3	1016.1849	3045.53287	4.5426	100.19	0.30423	0	NaN	0	NaN	40449000	3109	1194	11460
A0A8I3Q596	no	AFAFQASQDK	10	Unmodified	_AFAFQASQDK_	0	MSMS	2	556.772188	1111.52982	NaN	32.04	1	0	0.057999	1	46.334		3876	1196	11469
A0A8C0MKC0	no	AFAHITGGGLLENIPR	16	Unmodified	_AFAHITGGGLLENIPR_	0	MULTI-MSMS	2	833.457196	1664.89984	1.6375	66.39	0.34067	0	0.0096753	1	48.625	14082000	1505	1197	11486
A0A8C0M8W1	no	AFAHLQVPER	10	Unmodified	_AFAHLQVPER_	0	MSMS	3	389.88049	1166.61964	NaN	31.493	1	0	0.030057	1	45.307		697	1198	11491
A0A8P0NAE9	no	AFASWWYK	8	Acetyl (Protein N-term)	_(ac)AFASWWYK_	0	MULTI-MSMS	2	550.763635	1099.51272	-0.13857	104.42	0.61333	0	0.0060985	1	92.467	68377000	2386	1202	11515
A0A8P0TM32	no	AFATMGETVMSVK	13	Unmodified	_AFATMGETVMSVK_	0	MULTI-MATCH	2	686.335981	1370.65741	0.87371	59.492	0.27057	0	NaN	0	NaN	7795900	1913	1204	11528
A0A8P0P307	no	AFAVGVQQVLLK	12	Unmodified	_AFAVGVQQVLLK_	0	MULTI-MSMS	2	636.887355	1271.76016	0.6356	68.378	1.5966	0	0.00089605	3	88.819	97291000	5279	1205	11539
A0A8C0M9I8	no	AFCADQLDVFLQK	13	Unmodified	_AFCADQLDVFLQK_	0	MULTI-MSMS	2	777.884684	1553.75481	3.7133	87.885	1.0211	0	0.00016656	1	102.06	41351000	802	1207	11558
A0A8P0N4L2	no	AFCGFEDPR	9	Unmodified	_AFCGFEDPR_	0	MULTI-MSMS	2	549.737291	1097.46003	0.339	44.532	0.57722	0	0.028916	1	58.815	7318500	3945;5165;4205	1209	11580
A0A8C0SYM2	no	AFCTGLDSVLQPYR	14	Unmodified	_AFCTGLDSVLQPYR_	0	MULTI-MSMS	2	813.900865	1625.78718	4.1725	78.433	0.61119	0	0.046951	1	39.179	11436000	5063	1211	11591
A0A8C0S4K6	no	AFDCPETEYPVK	12	Unmodified	_AFDCPETEYPVK_	0	MULTI-MATCH	2	728.326667	1454.63878	2.1952	44.452	0.40751	-7.1054E-15	NaN	0	NaN	11756000	1831	1212	11602
A0A8C0PDH8	no	AFDDVPVVQIYSSR	14	Unmodified	_AFDDVPVVQIYSSR_	0	MULTI-MSMS	2	798.406837	1594.79912	-0.73428	76.181	0.61333	0	0.00049214	1	89.266	10717000	3604	1213	11608
A0A8I3MSC7	no	AFDFVPPEAVPEQK	14	Unmodified	_AFDFVPPEAVPEQK_	0	MULTI-MSMS	3	525.26808	1572.78241	0.33811	70.236	0.67969	0	0.022879	1	37.541	6124600	4297	1215	11625
A0A8I3MSC7	no	AFDFVPPEAVPEQK	14	Unmodified	_AFDFVPPEAVPEQK_	0	MSMS	2	787.398481	1572.78241	NaN	70.09	1	0	0.036316	1	45.307		4297	1215	11626
A0A8I3MSC7	no	AFDFVPPEAVPEQK	14	Unmodified	_AFDFVPPEAVPEQK_	0	MULTI-MATCH	2	787.398481	1572.78241	0.90817	70.346	0.78094	0	NaN	0	NaN	33499000	4297	1215	11628
A0A8I3N3K9	no	AFDGFSSAQK	10	Unmodified	_AFDGFSSAQK_	0	MULTI-MSMS	2	529.251089	1056.48762	0.22369	30.785	0.40697	3.5527E-15	0.0010802	1	109.11	17790000	4828	1216	11640
A0A8I3RSP3	no	AFDILGIKPVQR	12	Unmodified	_AFDILGIKPVQR_	1	MULTI-MSMS	2	678.903537	1355.79252	0.53415	60.854	0.57745	0	0.00044515	1	128.36	71214000	4500	1218	11662
A0A8C0P040	no	AFDNQCQILLTTR	13	Unmodified	_AFDNQCQILLTTR_	0	MULTI-MSMS	2	790.398489	1578.78243	2.7063	58.86	0.54375	-7.1054E-15	0.0006964	1	86.814	10304000	3118	1220	11678
A0A8I3NHY9	no	AFDSGIIPMEFVNK	14	Unmodified	_AFDSGIIPMEFVNK_	0	MULTI-MSMS	2	784.394884	1566.77522	0.043831	88.045	0.98662	0	0.0005669	4	87.184	1189400000	3201	1222	11700
A0A8I3NHY9	no	AFDSGIIPMEFVNK	14	Oxidation (M)	_AFDSGIIPM(ox)EFVNK_	0	MULTI-MSMS	2	792.392341	1582.77013	-1.8489	75.386	0.53963	-1.4211E-14	0.0019305	2	89.609	28509000	3201	1222	11708
A0A8C0TA90	no	AFDTTDGHQGASQAPK	16	Unmodified	_AFDTTDGHQGASQAPK_	0	MULTI-MSMS	2	815.876433	1629.73831	-0.93409	14.888	0.30572	-1.7764E-15	9.7816E-11	1	164.53	8468400	3272;5880	1224	11720
A0A8C0QGU9	no	AFEDDAIQLVAR	12	Unmodified	_AFEDDAIQLVAR_	0	MULTI-MSMS	2	674.348791	1346.68303	1.1402	72.302	0.44121	0	0.0030238	1	72.607	9125300	2280	1226	11735
A0A8P0S883	no	AFEDEMKK	8	Unmodified	_AFEDEMKK_	1	MULTI-MSMS	2	499.236593	996.458632	0.50625	15.962	0.27013	0	0.030172	1	94.662	18469000	3301	1227	11749
A0A8C0NCL6	no	AFEDTLQLMER	11	Unmodified	_AFEDTLQLMER_	0	MULTI-MSMS	2	676.829377	1351.6442	-1.5349	73.977	0.40564	0	0.023315	1	51.436	13454000	2530	1228	11756
A0A8I3S362	no	AFEEDQVAGR	10	Unmodified	_AFEEDQVAGR_	0	MULTI-MATCH	2	561.264727	1120.5149	8.1525	24.7	0.67857	0	NaN	0	NaN	2233500	1683	1229	11764
A0A8C0M8C9	no	AFEELFPDWK	10	Unmodified	_AFEELFPDWK_	0	MULTI-MSMS	2	641.311146	1280.60774	0.58662	90.531	0.69613	0	0.0012989	1	105.52	13484000	1002	1230	11775
A0A8I3MLV9	no	AFEESLSTLK	10	Unmodified	_AFEESLSTLK_	0	MULTI-MSMS	2	562.795329	1123.5761	-1.1253	46.622	0.50947	0	0.00363	1	85.67	15634000	1133	1232	11787
A0A8P0N4L2	no	AFEETQIDIPGSAGR	15	Unmodified	_AFEETQIDIPGSAGR_	0	MULTI-MSMS	2	795.891552	1589.76855	-0.11521	58.642	0.9172	0	1.1764E-12	3	190.53	1271000000	3945;5165;4205;6365	1233	11801
A0A8C0RHF3	no	AFENDVDALCNLR	13	Unmodified	_AFENDVDALCNLR_	0	MULTI-MSMS	2	768.859197	1535.70384	0.51801	71.721	0.20328	1.4211E-14	0.013852	1	52.725	13551000	2023	1235	11809
A0A8P0TC47	no	AFENLLGQALTK	12	Unmodified	_AFENLLGQALTK_	0	MULTI-MSMS	2	652.864077	1303.7136	-0.62641	75.646	0.88277	0	4.6942E-05	1	141.27	159050000	4754	1236	11823
A0A8P0P708	no	AFENWSGLPGASR	13	Unmodified	_AFENWSGLPGASR_	0	MULTI-MSMS	2	696.338758	1390.66296	-2.2748	62.573	1.0187	0	0.015437	1	51.013	123940000	6502	1237	11831
A0A8I3MMQ8	no	AFEPYFEILEVYSTK	15	Unmodified	_AFEPYFEILEVYSTK_	0	MULTI-MATCH	2	918.458736	1834.90292	-1.5147	102.53	0.40777	-1.4211E-14	NaN	0	NaN	4976500	2217	1238	11840
A0A8I3PBK4	no	AFFALVTNGVR	11	Deamidation (NQ)	_AFFALVTN(de)GVR_	0	MSMS	2	598.327131	1194.63971	NaN	75.616	1	0	0.0095583	1	76.221		3825	1241	11860
A0A8P0NI33	no	AFFESHPAPSAER	13	Unmodified	_AFFESHPAPSAER_	0	MULTI-MSMS	2	723.34404	1444.67353	-0.22761	28.401	0.51008	0	8.1677E-06	1	169.93	75958000	772	1243	11875
A0A8I3NUR2	no	AFFPCFDTPAVK	12	Unmodified	_AFFPCFDTPAVK_	0	MULTI-MSMS	2	700.339381	1398.66421	0.44389	76.999	0.61281	0	0.00038328	1	101.46	65838000	512	1245	11892
A0A8C0Q8X0	no	AFFSEVER	8	Unmodified	_AFFSEVER_	0	MULTI-MSMS	2	492.742899	983.471246	0.53467	45.322	1.3924	0	0.008569	2	101.28	268540000	4613	1246	11906
A0A8C0T6H7	no	AFGAPVPSVQWLDK	14	Unmodified	_AFGAPVPSVQWLDK_	0	MULTI-MSMS	2	757.903734	1513.79291	3.3231	81.456	0.93974	0	0.00044722	2	90.614	29734000	5833	1247	11913
A0A8I3NC31	no	AFGDDSALLK	10	Unmodified	_AFGDDSALLK_	0	MULTI-MATCH	2	518.769114	1035.52368	5.1292	48.289	2.2757	0	NaN	0	NaN	30712000	4899	1248	11927
A0A8I3PU21	no	AFGDVFSVIGVR	12	Unmodified	_AFGDVFSVIGVR_	0	MSMS	2	633.845687	1265.67682	NaN	94.141	1	0	0.0041723	1	69.276		2648	1249	11936
A0A8C0MVM6	no	AFGFSHLEALLDDSKELQR	19	Unmodified	_AFGFSHLEALLDDSKELQR_	1	MULTI-MSMS	3	726.039287	2175.09603	1.1476	86.808	0.50995	1.4211E-14	4.5179E-10	1	141.86	63016000	1878	1250	11945
A0A8I3MU76	no	AFGGYLGTDQSK	12	Unmodified	_AFGGYLGTDQSK_	0	MULTI-SECPEP	2	622.30131	1242.58807	1.6635	42.277	0.40713	0	0.008654	1	92.538	164190000	3740	1251	11957
A0A8P0T542	no	AFGPGLQGGSAGSPAR	16	Unmodified	_AFGPGLQGGSAGSPAR_	0	MULTI-MSMS	2	715.362764	1428.71098	0.56908	32.198	0.57919	0	1.3107E-05	1	116.54	44376000	6595;2676	1252	11969
A0A8I3S748	no	AFGSTIVINPEK	12	Unmodified	_AFGSTIVINPEK_	0	MULTI-MATCH	2	638.350803	1274.68705	1.8966	50.068	0.91868	7.1054E-15	NaN	0	NaN	9847300	3660	1254	11988
A0A8I3S154	no	AFGTILNLVPLAESVVK	17	Unmodified	_AFGTILNLVPLAESVVK_	0	MULTI-MSMS	2	886.021837	1770.02912	-0.026471	104.52	0.81678	0	0.0015241	2	61.11	36259000	2637	1255	11999
A0A8I3N8F0	no	AFHDQQLLTVAK	12	Unmodified	_AFHDQQLLTVAK_	0	MULTI-MSMS	3	457.585743	1369.7354	-0.12888	36.778	1.0881	0	0.0020062	1	67.999	18399000	144	1257	12021
A0A8I3MR56	no	AFHNEAQVNPER	12	Unmodified	_AFHNEAQVNPER_	0	MULTI-MSMS	2	706.339289	1410.66403	-1.9198	15.034	0.84781	0	0.0016367	1	80.916	19677000	2626	1258	12030
A0A8I3MR56	no	AFHNEAQVNPER	12	Unmodified	_AFHNEAQVNPER_	0	MULTI-MATCH	2	706.339289	1410.66403	-3.0303	17.018	0.23707	0	NaN	0	NaN	8152900	2626	1258	12037
A0A8C0PH12	no	AFHPFIAGPYNR	12	Unmodified	_AFHPFIAGPYNR_	0	MULTI-MSMS	2	695.356754	1388.69895	-1.7165	47.169	0.47477	0	0.0088749	1	60.118	5931800	4024	1259	12039
A0A8I3N0K8	no	AFHPTYEEK	9	Unmodified	_AFHPTYEEK_	0	MULTI-MSMS	2	561.266739	1120.51892	1.4261	15.538	0.37072	0	0.0068865	1	84.743	4007000	5387	1261	12054
A0A8P0S762	no	AFIITGQTYTR	11	Unmodified	_AFIITGQTYTR_	0	MULTI-MSMS	2	635.843145	1269.67174	2.1567	49.674	1.5982	0	0.00019991	4	127.3	48942000	6470	1264	12080
A0A8I3P1H7	no	AFINLEAAGVGGK	13	Unmodified	_AFINLEAAGVGGK_	0	MULTI-MSMS	2	623.843145	1245.67174	-0.2761	60.406	0.54532	7.1054E-15	0.00020944	1	98.943	91091000	1953	1266	12097
A0A8I3P1H7	no	AFINLEAAGVGGK	13	Unmodified	_AFINLEAAGVGGK_	0	MULTI-MATCH	2	623.843145	1245.67174	1.6371	61.232	0.50974	0	NaN	0	NaN	14667000	1953	1266	12109
A0A8I3MU66	no	AFIPAIDSFGFETDLR	16	Unmodified	_AFIPAIDSFGFETDLR_	0	MSMS	2	899.954152	1797.89375	NaN	99.36	1	0	1.2952E-05	1	93.011		5497	1267	12121
A0A8C0T5B3	no	AFIPPLAEDLLAR	13	Unmodified	_AFIPPLAEDLLAR_	0	MULTI-MSMS	2	713.408652	1424.80275	1.0979	97.096	0.33908	0	0.0026124	1	70.977	13236000	2032	1268	12132
A0A8I3MV65	no	AFITNIPFDVK	11	Unmodified	_AFITNIPFDVK_	0	MULTI-MSMS	2	632.850438	1263.68632	0.94947	78.38	2.0388	0	0.00013822	3	135.43	810810000	6025;2852	1269	12145
A0A8I3NUK2	no	AFKDEYVVSLIR	12	Unmodified	_AFKDEYVVSLIR_	1	MULTI-MSMS	2	720.398284	1438.78202	1.6017	62.011	0.40661	0	0.0085622	1	79.659	9895000	3176	1272	12174
A0A8C0T9H8	no	AFLADPSAFVAAAPVAAATTAAPAAAAAPAK	31	Unmodified	_AFLADPSAFVAAAPVAAATTAAPAAAAAPAK_	0	MULTI-MSMS	4	688.872168	2751.45957	-0.53098	92.282	2.1038	0	9.3692E-11	7	75.695	745210000	5887	1273	12206
A0A8C0T9H8	no	AFLADPSAFVAAAPVAAATTAAPAAAAAPAK	31	Unmodified	_AFLADPSAFVAAAPVAAATTAAPAAAAAPAK_	0	MULTI-MSMS	3	918.160465	2751.45957	-0.093137	92.23	1.2238	1.4211E-14	3.733E-11	4	82.65	347640000	5887	1273	12207
A0A8C0T9H8	no	AFLADPSAFVAAAPVAAATTAAPAAAAAPAK	31	Unmodified	_AFLADPSAFVAAAPVAAATTAAPAAAAAPAK_	0	MULTI-MSMS	5	551.29919	2751.45957	-0.0086468	92.258	0.98579	0	1.2676E-06	2	57.299	39837000	5887	1273	12208
A0A8C0T9H8	no	AFLADPSAFVAAAPVAAATTAAPAAAAAPAK	31	Unmodified	_AFLADPSAFVAAAPVAAATTAAPAAAAAPAK_	0	MULTI-MATCH	4	688.872168	2751.45957	-0.24519	93.976	0.20435	0	NaN	0	NaN	4458900	5887	1273	12212
A0A8P0NBP0	no	AFLALLGLQHTK	12	Unmodified	_AFLALLGLQHTK_	0	MULTI-MSMS	3	437.930962	1310.77106	1.2569	68.306	0.51066	0	0.00061407	1	83.182	7779600	6434	1275	12225
A0A8P0PAZ7	no	AFLCLSLIGPHK	12	Unmodified	_AFLCLSLIGPHK_	0	MULTI-MATCH	2	678.37884	1354.74313	5.0281	69.791	0.34158	0	NaN	0	NaN	5077700	6527	1276	12236
A0A8I3RRV1	no	AFLDALQNQAEASSK	15	Unmodified	_AFLDALQNQAEASSK_	0	MULTI-MSMS	2	796.899377	1591.7842	2.0482	66.41	1.2237	-1.4211E-14	6.8096E-05	1	113.65	54966000	754	1277	12247
A0A8C0P5E9	no	AFLEDIRK	8	Unmodified	_AFLEDIRK_	1	MULTI-MSMS	2	496.282192	990.549831	0.72124	31.369	0.5782	0	0.022977	1	102.71	202600000	3586	1279	12262
A0A8I3N3C4	no	AFLEDMKK	8	Unmodified	_AFLEDMKK_	1	MULTI-MATCH	2	491.257328	980.500103	-0.39069	25.662	0.90372	0	NaN	0	NaN	5862100	482	1280	12275
A0A8I3NWC5	no	AFLHTVCFY	9	Unmodified	_AFLHTVCFY_	0	MULTI-MATCH	2	579.276052	1156.53755	0.70555	72.209	0.33915	-1.4211E-14	NaN	0	NaN	12009000	4450	1283	12296
A0A5F4D4Q9	no	AFLIEEQK	8	Unmodified	_AFLIEEQK_	0	MULTI-MSMS	2	489.26875	976.522947	0.085197	38.021	3.3287	-7.1054E-15	0.0056558	5	144.83	890160000	371	1284	12307
A0A8I3NK29	no	AFLMQHDPTNDYLVTSHIHLHVPEGATPK	29	Unmodified	_AFLMQHDPTNDYLVTSHIHLHVPEGATPK_	0	MULTI-MSMS	5	654.52998	3267.61352	-0.776	65.253	1.2206	0	0.0007315	1	36.767	26502000	6149	1287	12332
A0A8I3NK29	no	AFLMQHDPTNDYLVTSHIHLHVPEGATPK	29	Unmodified	_AFLMQHDPTNDYLVTSHIHLHVPEGATPK_	0	MULTI-MSMS	3	1090.21178	3267.61352	0.46178	65.216	0.23765	0	4.4452E-06	1	53.089	13113000	6149	1287	12333
A0A8C0TE03	no	AFLQNLTSVVASR	13	Unmodified	_AFLQNLTSVVASR_	0	MULTI-MSMS	2	703.393533	1404.77251	-1.7389	77.727	0.27251	1.4211E-14	0.051665	1	39.293	5222600	5962	1290	12355
A0A8I3N6F8	no	AFLSPPTLLEGPLR	14	Unmodified	_AFLSPPTLLEGPLR_	0	MULTI-MATCH	2	755.935034	1509.85551	-1.96	92.819	0.13561	0	NaN	0	NaN	2678300	6378	1291	12367
A0A8P0SRV0	no	AFLSTHPK	8	Unmodified	_AFLSTHPK_	0	MULTI-MSMS	2	450.750527	899.486502	-1.0759	13.936	0.23741	0	0.061946	1	54.205	16322000	3299	1293	12376
A0A8P0PGR6	no	AFLTLAEDILR	11	Unmodified	_AFLTLAEDILR_	0	MULTI-MSMS	2	631.36117	1260.70779	1.0721	97.683	1.5045	0	0.00012132	2	198.65	990580000	191	1294	12391
A0A8P0N8N8	no	AFLVEEDEPAKK	12	Unmodified	_AFLVEEDEPAKK_	1	MULTI-MSMS	2	688.358825	1374.7031	-2.4627	28.578	0.37464	0	0.00063849	1	117.01	10792000	1037	1295	12398
A0A8P0N8N8	no	AFLVEEDEPAKK	12	Unmodified	_AFLVEEDEPAKK_	1	MULTI-MATCH	2	688.358825	1374.7031	4.9775	29.379	0.13516	3.5527E-15	NaN	0	NaN	6517700	1037	1295	12401
A0A8I3PKS3	no	AFMTADLPNELIELLEK	17	Oxidation (M)	_AFM(ox)TADLPNELIELLEK_	0	MULTI-MSMS	2	982.008267	1962.00198	-1.0679	107.04	0.47808	0	0.0059677	1	61.233	26788000	1317;3702	1298	12425
A0A8I3PKS3	no	AFMTADLPNELIELLEK	17	Unmodified	_AFMTADLPNELIELLEK_	0	MULTI-MSMS	2	974.010809	1946.00707	0.90286	110.14	0.4416	0	1.8153E-07	1	144.28	98468000	1317;3702	1298	12437
A0A8I3NRV2	no	AFPAWADTSVLSR	13	Unmodified	_AFPAWADTSVLSR_	0	MULTI-MSMS	2	710.864608	1419.71466	-2.7152	78.282	1.9707	-1.4211E-14	0.00032996	5	95.822	35738000	3621	1304	12473
A0A8P0S6F1	no	AFPMPGFDER	10	Unmodified	_AFPMPGFDER_	0	MULTI-MSMS	2	583.768591	1165.52263	-1.8332	65.482	1.1886	0	0.028701	1	53.493	11548000	1810	1307	12490
A0A8I3P5K2	no	AFPNPYADFNK	11	Unmodified	_AFPNPYADFNK_	0	MULTI-MSMS	2	642.306395	1282.59824	0.63081	60.991	0.95096	0	0.0093761	3	63.076	46175000	5545	1308	12505
A0A8I3MWT3	no	AFPVVFDSPR	10	Unmodified	_AFPVVFDSPR_	0	MULTI-MSMS	2	567.800749	1133.58694	0.078712	62.234	1.4594	0	0.011285	2	68.016	35174000	4302	1310	12518
A0A8I3NPL3	no	AFQFVETHGEVCPANWTPDSPTIKPHPTASK	31	Unmodified	_AFQFVETHGEVCPANWTPDSPTIKPHPTASK_	1	MULTI-MSMS	3	1150.55762	3448.65102	0.27354	58.869	0.71411	7.1054E-15	0.022967	1	22.773	34064000	3913	1312	12535
A0A8P0SIY4	no	AFQSVFEVVAAPGNPYHR	18	Unmodified	_AFQSVFEVVAAPGNPYHR_	0	MULTI-MATCH	3	663.670758	1987.99044	-0.38438	73.667	0.67721	0	NaN	0	NaN	15619000	650	1315	12544
A0A8I3N9R4	no	AFSDPFVEAEK	11	Unmodified	_AFSDPFVEAEK_	0	MULTI-MSMS	2	620.298236	1238.58192	-0.86621	59.699	1.4601	0	0.0017819	2	86.882	236060000	1996	1318	12564
A0A8I3N9J6	no	AFSEADMERPLQELGLVPSAVLIVAK	26	Unmodified	_AFSEADMERPLQELGLVPSAVLIVAK_	1	MULTI-MATCH	4	696.630752	2782.4939	0.5103	102.44	0.40849	-1.4211E-14	NaN	0	NaN	7653600	5786	1319	12575
A0A8P0NLM4	no	AFSSSQPPYLSPGVPFSGK	19	Acetyl (Protein N-term)	_(ac)AFSSSQPPYLSPGVPFSGK_	0	MULTI-MSMS	2	997.996548	1993.97854	-0.39015	95.771	0.98228	1.4211E-14	0.0003422	2	60.345	27096000	2786	1322	12593
A0A8I3MK52	no	AFSVFLFNTENK	12	Unmodified	_AFSVFLFNTENK_	0	MULTI-MSMS	2	708.861534	1415.70852	-1.2282	85.989	0.81511	0	0.0018734	1	78.655	119070000	5211	1326	12612
A0A8C0SDW0	no	AFSVTQGLLR	10	Unmodified	_AFSVTQGLLR_	0	MULTI-MSMS	2	546.314023	1090.61349	1.3676	59.43	0.33893	0	0.0038781	1	84.743	10602000	458	1327	12621
A0A8C0MFE2	no	AFSYYGPLR	9	Unmodified	_AFSYYGPLR_	0	MSMS	2	537.274367	1072.53418	NaN	55.177	1	0	0.020523	1	66.799		1292	1328	12633
A0A8I3MZZ8	no	AFTFDDEDDELSQLK	15	Unmodified	_AFTFDDEDDELSQLK_	0	MULTI-MSMS	2	886.896696	1771.77884	-1.0133	81.024	0.30579	0	0.014657	1	48.044	10510000	1383	1330	12653
A0A8C0NRD9	no	AFTHTAQYDEAISDYFR	17	Unmodified	_AFTHTAQYDEAISDYFR_	0	MULTI-MSMS	2	1017.96324	2033.91192	0.26578	72.447	0.5772	0	2.673E-33	3	249.75	91490000	3057	1331	12665
A0A8C0MVT2	no	AFTMDCITLEGDQVSHR	17	Unmodified	_AFTMDCITLEGDQVSHR_	0	MULTI-MSMS	3	660.636508	1978.8877	-0.17598	63.404	0.78183	7.1054E-15	0.0033908	2	48.053	41911000	1885	1334	12681
A0A8P0NER3	no	AFTYINLDK	9	Unmodified	_AFTYINLDK_	0	MULTI-MSMS	2	542.787307	1083.56006	1.4135	55.794	0.78143	0	0.011077	1	74.486	102000000	347	1337	12699
A0A8C0RPG9	no	AFVAIGDYNGHVGLGVK	17	Unmodified	_AFVAIGDYNGHVGLGVK_	0	MULTI-MATCH	2	858.957029	1715.8995	-7.3757	65.578	0.84983	0	NaN	0	NaN	6872000	5087	1338	12706
A0A8C0P0Y1	no	AFVEFLNDEIKEEK	14	Unmodified	_AFVEFLNDEIKEEK_	1	MULTI-MSMS	2	855.932885	1709.85122	-2.8915	71.166	0.37276	0	0.00071268	1	105.46	10787000	3422	1342	12729
A0A8I3PQ47	no	AFVGSDSGSSSTGDAAR	17	Unmodified	_AFVGSDSGSSSTGDAAR_	0	MULTI-MSMS	2	786.350248	1570.68594	-0.56692	20.466	0.54433	0	0.002144	1	59.116	2261500	2527	1345	12745
A0A8P0NXX7	no	AFVRPSGTEDIVR	13	Unmodified	_AFVRPSGTEDIVR_	1	MULTI-MSMS	2	723.888615	1445.76268	-0.093848	32.354	0.85036	0	0.00074599	2	106.29	12082000	1070	1348	12764
A0A8C0P8A3	no	AFYAPVHADDLR	12	Unmodified	_AFYAPVHADDLR_	0	MULTI-MSMS	3	458.89821	1373.6728	0.79049	43.061	0.54332	0	0.0071685	1	53.252	141740000	3666	1352	12804
A0A8C0P8A3	no	AFYAPVHADDLR	12	Unmodified	_AFYAPVHADDLR_	0	MULTI-MATCH	2	687.843676	1373.6728	2.6746	43.03	0.40789	0	NaN	0	NaN	32511000	3666	1352	12807
A0A8C0M6F0	no	AFYMEEGAPYCER	13	Unmodified	_AFYMEEGAPYCER_	0	MULTI-MSMS	2	811.834333	1621.65411	-0.11082	57.167	0.57753	7.1054E-15	0.00014196	1	110.39	149010000	909	1354	12820
A0A8I3PS42	no	AFYNNVLGEYEEYVTK	16	Unmodified	_AFYNNVLGEYEEYVTK_	0	MULTI-MSMS	2	969.959631	1937.90471	0.59507	95.649	0.61013	0	7.3168E-06	2	125.82	288060000	5844	1355	12832
Q7YQC6	no	AFYPEEISSMVLTK	14	Unmodified	_AFYPEEISSMVLTK_	0	MULTI-MSMS	2	807.907824	1613.8011	-0.3805	88.004	1.3582	0	0.00014978	2	110.66	380870000	292;6394	1356	12848
Q7YQC6	no	AFYPEEISSMVLTK	14	Unmodified	_AFYPEEISSMVLTK_	0	MSMS	2	807.907824	1613.8011	NaN	88.618	1	0	0.024059	1	50.275		292;6394	1356	12849
A0A8I3N3Z5	no	AFYVPAQYVK	10	Unmodified	_AFYVPAQYVK_	0	MULTI-MSMS	2	593.318774	1184.623	1.7385	55.692	0.71294	0	0.010462	1	69.198	22708000	3950	1357	12862
A0A8I3PAS2	no	AGAAGGPEEEAEKPVK	16	Unmodified	_AGAAGGPEEEAEKPVK_	1	MULTI-MSMS	2	770.386102	1538.75765	-0.40456	14.395	0.881	0	0.0011347	1	82.912	19371000	6108	1360	12873
A0A8I3NG14	no	AGAAPYVQAFDSLLAGPVAEYLK	23	Unmodified	_AGAAPYVQAFDSLLAGPVAEYLK_	0	MULTI-MSMS	3	784.414243	2350.2209	1.5345	110.31	1.6984	0	1.0051E-06	1	87.326	190860000	6221	1363	12899
A0A8C0RUI7	no	AGAEEEEEEASGGQAPEEAK	20	Unmodified	_AGAEEEEEEASGGQAPEEAK_	0	MULTI-MSMS	2	1009.42708	2016.8396	0.17533	27.411	0.3035	-3.5527E-15	2.3776E-13	1	142.38	18996000	565	1365	12913
A0A8P0NUZ2	no	AGAFDAVPCYHWSIGGK	17	Unmodified	_AGAFDAVPCYHWSIGGK_	0	MSMS	2	918.430321	1834.84609	NaN	71.865	1	0	0.0026632	1	61.11		5605	1366	12918
A0A8P0NUZ2	no	AGAFDAVPCYHWSIGGK	17	Unmodified	_AGAFDAVPCYHWSIGGK_	0	MSMS	2	918.430321	1834.84609	NaN	71.934	1	0	0.0025908	1	61.42		5605	1366	12919
A0A8I3PIH1	yes	AGAGAGAGAGAAAGEAGGAR	20	Unmodified	_AGAGAGAGAGAAAGEAGGAR_	0	MULTI-MATCH	2	735.855835	1469.69712	5.6496	15.61	0.33712	1.7764E-15	NaN	0	NaN	5561900	6503	1367	12928
C1IPW3	no	AGAGDDSETPGEQRPDAEETNTLVSNSSNSNGLK	34	Unmodified	_AGAGDDSETPGEQRPDAEETNTLVSNSSNSNGLK_	1	MULTI-MSMS	3	1149.8508	3446.53057	-0.052905	43.876	0.30396	0	1.2318E-09	1	64.914	21786000	2481	1368	12931
A0A8I3MS45	no	AGAGSATLSMAYAGAR	16	Unmodified	_AGAGSATLSMAYAGAR_	0	MULTI-MSMS	2	727.856457	1453.69836	1.9131	44.856	0.88188	0	1.398E-12	1	175.12	69275000	1669	1370	12949
A0A8C0T9H8	no	AGAIAPCEVTVPAQNTGLGPEK	22	Unmodified	_AGAIAPCEVTVPAQNTGLGPEK_	0	MULTI-MSMS	3	727.372049	2179.09432	0.43148	55.794	1.394	0	4.5108E-06	2	79.383	86857000	5887	1371	12968
A0A8C0T9H8	no	AGAIAPCEVTVPAQNTGLGPEK	22	Unmodified	_AGAIAPCEVTVPAQNTGLGPEK_	0	MULTI-MSMS	2	1090.55444	2179.09432	0.72604	55.851	0.54346	7.1054E-15	0.0094132	1	35.054	19384000	5887	1371	12969
A0A8I3S463	no	AGAKPDQIGIITPYEGQR	18	Unmodified	_AGAKPDQIGIITPYEGQR_	1	MULTI-MSMS	2	957.507614	1913.00068	1.5302	46.235	0.51012	0	0.0004059	1	83.692	15536000	5011	1373	12989
A0A8I3N6K0	no	AGALQCSPSDAYTK	14	Unmodified	_AGALQCSPSDAYTK_	0	MULTI-MSMS	2	734.840473	1467.66639	-0.89019	28.588	1.1211	0	1.2517E-05	1	143.96	129840000	5438	1375	13007
A0A8I3MIN2	no	AGAPGAAAPGAPVAAPPAK	19	Unmodified	_AGAPGAAAPGAPVAAPPAK_	0	MULTI-MSMS	2	771.425365	1540.83618	-1.4123	27.91	0.61056	0	0.00054805	1	61.435	5655800	3232	1377	13021
A0A8I3MS09	no	AGATISTLAGLSLK	14	Unmodified	_AGATISTLAGLSLK_	0	MSMS	2	651.88501	1301.75547	NaN	69.591	1	0	0.010826	1	55.98		939	1381	13049
A0A8C0NNW3	no	AGATSEGVLANFFNSLLSK	19	Unmodified	_AGATSEGVLANFFNSLLSK_	0	MULTI-MSMS	2	963.501997	1924.98944	2.116	107.31	0.44398	0	5.4619E-07	1	102.73	20617000	2961	1383	13057
A0A8I3Q3C9	no	AGAVTGALGAGSGSGGGETALTEWGPVSTLPSLHGK	36	Unmodified	_AGAVTGALGAGSGSGGGETALTEWGPVSTLPSLHGK_	0	MULTI-MSMS	3	1084.21614	3249.62658	-0.085432	83.04	0.54355	0	0.0020039	1	31.056	11413000	2990	1385	13072
A0A8C0MKC0	no	AGCALLGGETAEMPDMYPPGEYDLAGFAVGAMER	34	Unmodified	_AGCALLGGETAEMPDMYPPGEYDLAGFAVGAMER_	0	MULTI-MSMS	3	1182.86099	3545.56115	2.9614	104.71	0.54501	0	0.023028	1	19.423	5811600	1505	1388	13091
A0A8P0TPW6	no	AGCAVTSLLASELTK	15	Unmodified	_AGCAVTSLLASELTK_	0	MULTI-SECPEP	2	760.903073	1519.79159	4.2735	77.497	0.40879	0	0.010667	1	72.958	97263000	737	1389	13105
A0A8I3MF49	no	AGCECLNESDEHGFDNCLR	19	Unmodified	_AGCECLNESDEHGFDNCLR_	0	MULTI-MSMS	2	1141.94661	2281.87866	-0.91583	43.813	0.33784	-7.1054E-15	8.9697E-31	1	214.23	25901000	1323	1390	13115
A0A8I3N580	no	AGCQVVAPSDMMDGR	15	Unmodified	_AGCQVVAPSDMMDGR_	0	MULTI-MSMS	2	797.344542	1592.67453	-1.9725	45.959	0.47504	0	6.9044E-05	1	108.7	13042000	4622	1393	13132
P31637	yes	AGCSNIAYPR	10	Unmodified	_AGCSNIAYPR_	0	MULTI-MSMS	2	554.76384	1107.51313	-0.85132	22.846	0.40711	0	0.0029586	1	89.142	6139200	195	1394	13142
A0A8C0RAM1	yes	AGDAFGDTSFLNSK	14	Unmodified	_AGDAFGDTSFLNSK_	0	MULTI-MSMS	2	715.333338	1428.65212	1.9957	60.864	0.6113	0	0.0017998	1	72.887	48812000	4829	1395	13156
A0A8C0RAM1	yes	AGDAFGDTSFLNSK	14	Unmodified	_AGDAFGDTSFLNSK_	0	MULTI-MATCH	2	715.333338	1428.65212	-0.37707	62.736	0.67917	0	NaN	0	NaN	39862000	4829	1395	13161
A0A8I3NW16	no	AGDELTKIEDEDEQGWCK	18	Unmodified	_AGDELTKIEDEDEQGWCK_	1	MULTI-MSMS	2	1061.96532	2121.91608	-2.0186	60.42	0.27343	0	1.9832E-14	1	169.17	34244000	853	1397	13182
A0A8I3PGB4	no	AGDFLQGSIMTESQITQVNQR	21	Unmodified	_AGDFLQGSIMTESQITQVNQR_	0	MSMS	3	775.049746	2322.12741	NaN	78.809	1	0	0.022581	1	33.171		423	1399	13193
A0A8I3PFB2	no	AGDGAAALLGALAR	14	Unmodified	_AGDGAAALLGALAR_	0	MULTI-MSMS	2	613.846219	1225.67788	-2.5331	77.17	0.34	0	0.00014166	1	102.06	8621700	2627	1400	13202
A0A8I3NSC5	no	AGDGGIFISR	10	Unmodified	_AGDGGIFISR_	0	MULTI-MSMS	2	496.761623	991.508694	0.66246	38.51	0.34028	0	0.01893	1	59.908	8335700	3820;6465	1401	13209
A0A8I3NSC5	no	AGDGGIFISR	10	Unmodified	_AGDGGIFISR_	0	MULTI-MATCH	2	496.761623	991.508694	1.4294	37.613	0.44137	7.1054E-15	NaN	0	NaN	6134700	3820;6465	1401	13220
A0A8P0PM03	no	AGDKDDITEPAVCALR	16	Unmodified	_AGDKDDITEPAVCALR_	1	MULTI-MSMS	2	865.922526	1729.8305	1.2668	42.409	0.61195	0	2.9713E-06	1	145.08	116810000	3529	1402	13231
A0A8I3P1A2	no	AGDMICPECGLVVGDR	16	Unmodified	_AGDMICPECGLVVGDR_	0	MULTI-MATCH	2	874.891857	1747.76916	-2.6523	61.957	0.57527	7.1054E-15	NaN	0	NaN	21364000	3170	1403	13236
A0A8C0RS74	no	AGDPLDLVALAQQVQK	16	Unmodified	_AGDPLDLVALAQQVQK_	0	MULTI-MSMS	3	555.977188	1664.90974	-1.1548	93.833	0.51017	0	0.0016848	1	57.414	7629800	5142	1404	13246
A0A8P0NLH3	no	AGDQIICMDDVYGGTNR	17	Unmodified	_AGDQIICMDDVYGGTNR_	0	MULTI-MSMS	2	942.914375	1883.8142	-1.0266	66.386	1.1217	0	2.011E-05	2	96.866	189980000	2895	1405	13262
A0A8C0TDT9	no	AGDREDITEPAICALR	16	Unmodified	_AGDREDITEPAICALR_	1	MULTI-MSMS	2	893.94125	1785.86795	-1.7614	47.854	1.1888	-7.1054E-15	4.2881E-06	2	142.85	33482000	138	1406	13273
A0A8I3S4I7	no	AGDSEQTLQSHQQPGGGEPFLIGVSGGTASGK	32	Acetyl (Protein N-term)	_(ac)AGDSEQTLQSHQQPGGGEPFLIGVSGGTASGK_	0	MULTI-MSMS	3	1047.16908	3138.4854	0.66268	73.434	0.3742	0	9.4057E-07	1	56.22	31672000	6248	1407	13283
A0A8I3S4I7	no	AGDSEQTLQSHQQPGGGEPFLIGVSGGTASGK	32	Unmodified	_AGDSEQTLQSHQQPGGGEPFLIGVSGGTASGK_	0	MULTI-MSMS	3	1033.16555	3096.47483	2.8579	58.872	0.57752	-7.1054E-15	0.019079	1	21.275	27985000	6248	1407	13287
A0A8C0P4Y3	no	AGDTVIPLYIPQCGECK	17	Unmodified	_AGDTVIPLYIPQCGECK_	0	MULTI-MSMS	2	960.963336	1919.91212	0.40872	73.106	0.44154	0	0.0027476	2	57.175	16048000	3567	1408	13295
A0A8I3S3S8	no	AGDVVLVIPFQNPEEQDEGWLMGVK	25	Unmodified	_AGDVVLVIPFQNPEEQDEGWLMGVK_	0	MULTI-MSMS	3	924.130066	2769.36837	3.0538	103.31	0.47643	-1.4211E-14	0.0067056	1	31.599	6269900	1402	1409	13308
A0A8P0PDY0	no	AGEAQKPVEK	10	Unmodified	_AGEAQKPVEK_	1	MULTI-MSMS	3	352.860984	1055.56112	-0.47918	7.3292	0.18678	0	0.0098581	1	63.694	30780000	6485	1410	13312
A0A8I3Q0P3	no	AGEEEHVYSFPNK	13	Unmodified	_AGEEEHVYSFPNK_	0	MULTI-MSMS	2	753.846613	1505.67867	-0.32928	30.13	0.37511	3.5527E-15	8.1543E-05	1	121.9	5439900	3971	1412	13328
A0A8C0T9C9	no	AGEEIASVGVLSSAR	15	Unmodified	_AGEEIASVGVLSSAR_	0	MSMS	2	723.383362	1444.75217	NaN	52.922	1	0	0.036845	1	44.426		3492	1413	13338
A0A8I3PG90	no	AGEENTHLK	9	Unmodified	_AGEENTHLK_	0	MSMS	2	499.748713	997.482873	NaN	8.4009	1	0	0.0060197	1	97.635		5116	1414	13347
A0A8I3PS42	no	AGEHGSTYGGNPLGCR	16	Unmodified	_AGEHGSTYGGNPLGCR_	0	MULTI-MSMS	2	816.862802	1631.71105	-0.13299	22.412	0.81528	0	8.2881E-09	1	156.01	36047000	5844	1417	13365
A0A8C0RAM1	yes	AGELDGESLDEQASSSSSK	19	Unmodified	_AGELDGESLDEQASSSSSK_	0	MULTI-MSMS	2	948.918888	1895.82322	0.32317	36.52	0.81486	0	8.4034E-05	1	84.566	15104000	4829	1419	13380
A0A8C0RAM1	yes	AGELDGESLDEQASSSSSK	19	Unmodified	_AGELDGESLDEQASSSSSK_	0	MULTI-MATCH	2	948.918888	1895.82322	5.8827	37.747	0.27153	-7.1054E-15	NaN	0	NaN	7933400	4829	1419	13382
A0A8C0SHJ8	no	AGEQLAPFLPQLVPR	15	Unmodified	_AGEQLAPFLPQLVPR_	0	MULTI-MSMS	2	818.46449	1634.91443	0.94064	91.81	0.85048	0	0.00050293	2	82.417	40952000	1761	1423	13413
A0A8P0SLH6	no	AGEVFIHK	8	Unmodified	_AGEVFIHK_	0	MULTI-MSMS	2	450.750527	899.486502	-0.5667	15.843	0.81285	-1.7764E-15	0.011056	1	94.262	215880000	2653	1424	13423
A0A8C0Q119	no	AGEVINQPMMMAAR	14	Unmodified	_AGEVINQPMMMAAR_	0	MULTI-MSMS	2	759.864914	1517.71527	-1.2821	52.256	0.88307	0	9.2868E-07	1	159.83	179730000	4471	1425	13435
A0A8I3PKL0	no	AGEVPSENPAPATEQSSAE	19	Unmodified	_AGEVPSENPAPATEQSSAE_	0	MULTI-MSMS	2	935.918692	1869.82283	0.26892	34.567	1.5953	0	6.7615E-07	3	100.38	99135000	5407	1426	13441
A0A8I3PKL0	no	AGEVPSENPAPATEQSSAE	19	Unmodified	_AGEVPSENPAPATEQSSAE_	0	MULTI-MATCH	2	935.918692	1869.82283	-2.7722	37.586	0.37295	-7.1054E-15	NaN	0	NaN	10334000	5407	1426	13445
A0A8I3QNG6	no	AGFAQPSGLSLAPEDPWSCLFVADSESSTVR	31	Unmodified	_AGFAQPSGLSLAPEDPWSCLFVADSESSTVR_	0	MULTI-MSMS	3	1094.51883	3280.53466	1.7174	103.25	0.23903	-1.4211E-14	5.6549E-09	1	66.294	16151000	5999	1428	13463
A0A8C0SCX1	no	AGFFGTVVEYGAER	14	Unmodified	_AGFFGTVVEYGAER_	0	MULTI-MSMS	2	751.867348	1501.72014	-2.651	76.408	0.37548	0	0.010817	1	53.211	8909700	1450	1430	13479
A0A8I3NH60	no	AGFIQDTSLILYEEVKPNLTER	22	Deamidation (NQ)	_AGFIQ(de)DTSLILYEEVKPNLTER_	1	MULTI-SECPEP	3	846.442638	2536.30608	3.102	96.292	0.16988	0	0.0022284	1	54.223	19750000	4936	1431	13484
A0A8I3MJJ7	no	AGFITPVPGGVGPMTVAMLMQSTVESAK	28	Unmodified	_AGFITPVPGGVGPMTVAMLMQSTVESAK_	0	MULTI-MSMS	3	926.14092	2775.40093	-0.33762	108.64	3.3719	1.4211E-14	3.6112E-25	5	132.26	588040000	4791	1432	13512
A0A8I3MJJ7	no	AGFITPVPGGVGPMTVAMLMQSTVESAK	28	Unmodified	_AGFITPVPGGVGPMTVAMLMQSTVESAK_	0	MULTI-MSMS	4	694.857509	2775.40093	-1.5497	108.65	1.7377	0	0.0086107	1	27.11	14327000	4791	1432	13513
A0A8I3MJJ7	no	AGFITPVPGGVGPMTVAMLMQSTVESAK	28	Unmodified	_AGFITPVPGGVGPMTVAMLMQSTVESAK_	0	MULTI-MATCH	3	926.14092	2775.40093	-2.3431	110.33	0.27171	0	NaN	0	NaN	4220600	4791	1432	13518
A0A8I3MJJ7	no	AGFITPVPGGVGPMTVAMLMQSTVESAK	28	Oxidation (M)	_AGFITPVPGGVGPM(ox)TVAMLMQSTVESAK_	0	MULTI-MSMS	3	931.472558	2791.39584	-2.0827	104.81	1.5983	0	0.00036463	1	42.708	30693000	4791	1432	13525
A0A8C0TBK9	no	AGFLAFTQLPK	11	Unmodified	_AGFLAFTQLPK_	0	MULTI-MSMS	2	596.839874	1191.66519	1.9502	77.771	0.47667	0	0.022675	1	51.949	19135000	1160	1434	13552
A0A8P0NA35	no	AGFLIGDGAGVGK	13	Unmodified	_AGFLIGDGAGVGK_	0	MULTI-MSMS	2	581.316763	1160.61897	-0.56774	53.048	0.4756	0	0.018059	1	49.35	8284800	4080	1435	13564
A0A8C0TLK3	no	AGFWEEFESLQK	12	Unmodified	_AGFWEEFESLQK_	0	MULTI-MSMS	2	735.848624	1469.6827	2.4462	95.06	0.30645	0	0.017838	1	51.872	11697000	3768	1439	13585
A0A8C0PRU0	no	AGGAAVVITEPEHTK	15	Unmodified	_AGGAAVVITEPEHTK_	0	MULTI-MSMS	3	493.931579	1478.77291	0.90404	21.776	1.2934	3.5527E-15	0.00031628	2	76.759	111150000	4296	1440	13598
A0A8I3MS52	no	AGGAGVPAFYTSTGYGTLVQQGGSPIK	27	Unmodified	_AGGAGVPAFYTSTGYGTLVQQGGSPIK_	0	MULTI-MSMS	3	862.106249	2583.29692	-0.29765	80.299	1.0196	0	0.00021904	2	43.099	81208000	907	1442	13616
A0A8I3PWC3	no	AGGAPDEVVCEENVSQIYR	19	Unmodified	_AGGAPDEVVCEENVSQIYR_	0	MULTI-MSMS	2	1046.98384	2091.95313	0.34979	60.45	0.34095	0	1.036E-08	1	113.99	48536000	4537	1443	13628
A0A8C0S3H2	no	AGGDATDSSQTALDNK	16	Unmodified	_AGGDATDSSQTALDNK_	0	MULTI-MSMS	2	775.850081	1549.68561	-0.26241	16.719	0.27219	0	9.9343E-13	1	178.71	15525000	4043	1444	13640
A0A8I3SCN7	no	AGGEAGVTLGQPHLSR	16	Acetyl (Protein N-term)	_(ac)AGGEAGVTLGQPHLSR_	0	MULTI-MSMS	3	531.277749	1590.81142	-0.49582	47.294	1.1881	0	6.5833E-05	1	86.641	35372000	5164	1445	13653
A0A8I3RUH0	no	AGGGCVMTIGEMLR	14	Unmodified	_AGGGCVMTIGEMLR_	0	MULTI-MATCH	2	726.343814	1450.67308	-5.0887	72.431	0.95021	0	NaN	0	NaN	37144000	1801	1447	13669
A0A8I3N4Q4	no	AGGGGSTTDFLEEWK	15	Unmodified	_AGGGGSTTDFLEEWK_	0	MULTI-MSMS	2	777.857177	1553.6998	-3.8011	74.25	0.40674	-1.4211E-14	0.00027418	1	89.283	51731000	4562	1451	13697
A0A8I3N4Q4	no	AGGGGSTTDFLEEWK	15	Unmodified	_AGGGGSTTDFLEEWK_	0	MULTI-MATCH	2	777.857177	1553.6998	-3.1073	75.744	0.27267	0	NaN	0	NaN	7413100	4562	1451	13699
A0A8I3NRU2	no	AGGGPGDAGLGAAAAAAPETR	21	Unmodified	_AGGGPGDAGLGAAAAAAPETR_	0	MULTI-MSMS	2	869.429364	1736.84417	1.2127	42.243	0.50934	-7.1054E-15	4.1933E-08	1	109.83	10025000	4627	1452	13709
A0A8C0PSC7	no	AGGGPTLQCPPPSSPEK	17	Unmodified	_AGGGPTLQCPPPSSPEK_	0	MULTI-MSMS	2	840.406511	1678.79847	-0.43936	28.025	1.3222	0	7.5758E-05	2	86.814	21221000	526	1453	13722
A0A8I3PBD9	no	AGGIETIANEFSDR	14	Unmodified	_AGGIETIANEFSDR_	0	MULTI-MSMS	2	740.357345	1478.70014	-0.89005	71.33	1.3601	0	0.0001461	3	104.79	233190000	3821	1454	13737
A0A8I3N9R4	no	AGGIETIANEYSDR	14	Unmodified	_AGGIETIANEYSDR_	0	MULTI-MSMS	2	748.354802	1494.69505	-1.2705	55.46	0.50974	0	0.00014212	1	115.18	25402000	1996	1455	13751
A0A8I3NFE2	no	AGGLGEAGMGAWLR	14	Unmodified	_AGGLGEAGMGAWLR_	0	MULTI-MATCH	2	673.337704	1344.66085	-0.59207	72.863	0.27107	0	NaN	0	NaN	7079800	127	1457	13759
A0A8P0TP31	no	AGGLGPGPNVDTR	13	Unmodified	_AGGLGPGPNVDTR_	0	MULTI-MATCH	2	605.812376	1209.6102	1.5598	26.949	0.64744	0	NaN	0	NaN	22066000	6385	1459	13783
A0A8I3NSC5	no	AGGPLGLSIVGGSDHSSHPFGIQEPGVFISK	31	Unmodified	_AGGPLGLSIVGGSDHSSHPFGIQEPGVFISK_	0	MULTI-MSMS	3	1016.52435	3046.55123	-1.4153	83.021	0.27198	0	0.043735	2	14.704	14094000	3820;6465	1462	13801
A0A8P0P5V9	no	AGGQPASGGCQPAGQR	16	Unmodified	_AGGQPASGGCQPAGQR_	0	MULTI-MATCH	2	749.844413	1497.67427	-0.53305	11.907	0.10158	0	NaN	0	NaN	1838000	521;6610	1463	13813
A0A8I3MYJ5	no	AGGTDAPSANGEAGGGESTK	20	Unmodified	_AGGTDAPSANGEAGGGESTK_	0	MULTI-MATCH	2	867.382276	1732.75	0.52198	13.474	0.10235	0	NaN	0	NaN	1619300	4206	1468	13842
A0A8C0PD71	no	AGGTLCHILGAAYK	14	Unmodified	_AGGTLCHILGAAYK_	0	MULTI-MSMS	2	716.374286	1430.73402	0.0073194	47.1	0.51132	0	1.7363E-10	1	200.71	27999000	3584	1469	13848
A0A8C0PD71	no	AGGTLCHILGAAYK	14	Unmodified	_AGGTLCHILGAAYK_	0	MULTI-MATCH	2	716.374286	1430.73402	2.7599	46.386	0.81474	0	NaN	0	NaN	10135000	3584	1469	13863
A0A8P0TJK0	no	AGGYGIQALGGMLVEYVR	18	Unmodified	_AGGYGIQALGGMLVEYVR_	0	MULTI-MSMS	2	927.482553	1852.95055	-1.1844	100.38	0.50844	0	0.002172	1	55.314	17436000	6617;2067	1471	13877
A0A8C0NVP6	no	AGHCVIGLQMGTNK	14	Unmodified	_AGHCVIGLQMGTNK_	0	MULTI-MSMS	2	743.368678	1484.7228	-0.55721	30.08	0.61271	0	9.0904E-07	2	160.18	7462900	3218	1472	13888
A0A8C0NVP6	no	AGHCVIGLQMGTNK	14	Unmodified	_AGHCVIGLQMGTNK_	0	MULTI-MATCH	2	743.368678	1484.7228	3.1169	29.503	0.16883	0	NaN	0	NaN	4429400	3218	1472	13892
A0A8P0SLM5	no	AGHMVPSDQGDMALK	15	Unmodified	_AGHMVPSDQGDMALK_	0	MULTI-MSMS	2	778.863425	1555.7123	-1.9402	28.542	0.34127	0	6.4632E-05	1	101.89	21785000	1895	1474	13914
A0A8C0M4J7	no	AGHQSAAASNLSGLSLQEAQQILNVSK	27	Unmodified	_AGHQSAAASNLSGLSLQEAQQILNVSK_	0	MULTI-MSMS	3	908.142133	2721.40457	-0.65656	83.163	0.81535	0	4.7719E-12	3	95.366	76957000	827	1476	13929
A0A8C0REA4	no	AGHYAASVIIR	11	Unmodified	_AGHYAASVIIR_	0	MULTI-MSMS	3	386.552374	1156.63529	0.24044	25.067	1.7856	0	0.019503	3	44.425	6623600	4904	1478	13945
A0A8C0PD34	no	AGIEDLESLESLSLDQHSK	19	Unmodified	_AGIEDLESLESLSLDQHSK_	0	MULTI-MSMS	3	691.011174	2070.01169	-0.85605	83.319	0.50954	0	0.0040094	1	38.159	10167000	3877	1479	13959
A0A8C0MIG1	no	AGIEGPLLASEVER	14	Unmodified	_AGIEGPLLASEVER_	0	MULTI-MSMS	2	720.888281	1439.76201	-0.46316	60.412	0.98501	7.1054E-15	0.00021928	2	97.452	68227000	1421	1480	13971
A0A8P0NJV5	no	AGIFQPHVR	9	Unmodified	_AGIFQPHVR_	0	MULTI-MSMS	2	512.787976	1023.5614	-0.084988	23.94	0.54182	0	0.05454	1	47.849	1927000	869	1481	13977
A0A8C0N9N8	no	AGIFQSAK	8	Unmodified	_AGIFQSAK_	0	MULTI-MSMS	2	411.229428	820.444303	0.29651	21.092	0.47493	0	0.056845	1	56.177	4892900	2426;5289	1482	13988
A0A8I3N203	no	AGIIQEDVQPPGLK	14	Unmodified	_AGIIQEDVQPPGLK_	0	MULTI-MSMS	2	732.906473	1463.79839	2.1119	55.571	1.9017	-7.1054E-15	0.023816	2	46.475	60768000	833	1483	13994
A0A8P0T3V0	no	AGILFEDIFDVK	12	Acetyl (Protein N-term)	_(ac)AGILFEDIFDVK_	0	MSMS	2	704.871568	1407.72858	NaN	112.31	1	0	0.00032709	1	88.496		6658	1485	14006
A0A8C0TA90	no	AGINQNMDSITEELQAK	17	Unmodified	_AGINQNMDSITEELQAK_	0	MULTI-MSMS	2	931.451647	1860.88874	-0.80574	70.774	0.40741	0	0.00029303	1	73.881	28447000	3272;5880	1487	14024
A0A8C0PUG1	no	AGITTIEAVK	10	Acetyl (Protein N-term)	_(ac)AGITTIEAVK_	0	MULTI-MSMS	2	522.800414	1043.58628	-2.2112	62.61	3.802	0	0.00047027	4	111.95	781230000	4347	1488	14053
A0A8C0PUG1	no	AGITTIEAVKR	11	Acetyl (Protein N-term)	_(ac)AGITTIEAVKR_	1	MULTI-MSMS	2	600.85097	1199.68739	-2.234	46.826	0.85062	0	0.00040973	1	117.89	193180000	4347	1489	14068
A0A8C0PUG1	no	AGITTIEAVKR	11	Acetyl (Protein N-term)	_(ac)AGITTIEAVKR_	1	MULTI-SECPEP	2	600.85097	1199.68739	-2.5501	47.806	0.27262	0	0.024266	1	57.598	2477900	4347	1489	14069
A0A8P0T6S6	no	AGKPVICATQMLESMIK	17	Unmodified	_AGKPVICATQMLESMIK_	1	MULTI-MSMS	2	938.9883	1875.96205	-3.929	83.905	0.33923	0	0.0025858	2	70.622	14857000	5637;6498	1490	14094
A0A8P0T6S6	no	AGKPVICATQMLESMIK	17	Unmodified	_AGKPVICATQMLESMIK_	1	MULTI-MSMS	2	938.9883	1875.96205	0.32912	84.858	1.4653	1.4211E-14	1.3353E-10	2	163.27	486330000	5637;6498	1490	14095
A0A8P0T6S6	no	AGKPVICATQMLESMIK	17	Unmodified	_AGKPVICATQMLESMIK_	1	MULTI-MSMS	4	469.997788	1875.96205	-0.22698	84.822	0.88639	0	4.1287E-05	2	86.497	9419900	5637;6498	1490	14096
A0A8P0P1F9	no	AGLADEDTWDETELGLYK	18	Unmodified	_AGLADEDTWDETELGLYK_	0	MULTI-MSMS	2	1013.46802	2024.92148	-0.47746	86.866	0.5769	0	1.4184E-11	1	158.2	67987000	3763	1493	14111
A0A8I3NHV7	no	AGLELLSDQGYR	12	Acetyl (Protein N-term)	_(ac)AGLELLSDQGYR_	0	MULTI-MSMS	2	682.346249	1362.67794	-1.1865	92.473	0.95024	0	0.00016739	2	109.29	31901000	4220	1495	14125
A0A8I3PBB7	yes	AGLGGGGGHK	10	Acetyl (Protein N-term)	_(ac)AGLGGGGGHK_	0	MULTI-MATCH	2	426.719759	851.424964	-0.64325	12.389	0.23814	1.7764E-15	NaN	0	NaN	15751000	6489	1498	14144
A0A8C0Q6X7	no	AGLITNFNEPVNQIATQIAVLIAK	24	Unmodified	_AGLITNFNEPVNQIATQIAVLIAK_	0	MULTI-MSMS	3	846.814518	2537.42172	-0.96474	110.99	0.23715	0	1.4305E-09	2	96.016	31705000	4346	1500	14157
A0A8P0TSG1	no	AGLLALEFYTPEASSWR	17	Unmodified	_AGLLALEFYTPEASSWR_	0	MULTI-MSMS	2	955.985983	1909.95741	-0.91321	98.555	0.37373	0	0.00076804	1	67.456	16031000	6414	1501	14170
A0A8C0TT35	no	AGLLQTNGLSK	11	Unmodified	_AGLLQTNGLSK_	0	MULTI-MATCH	2	551.316763	1100.61897	3.0527	35.238	0.44063	0	NaN	0	NaN	3723000	5059	1504	14191
A0A8C0RLY3	no	AGLNCSTETMPIK	13	Oxidation (M)	_AGLNCSTETM(ox)PIK_	0	MULTI-MSMS	2	719.339252	1436.66395	-0.75404	25.077	1.0461	0	0.010085	2	71.349	16836000	5036	1506	14207
A0A8C0RLY3	no	AGLNCSTETMPIK	13	Unmodified	_AGLNCSTETMPIK_	0	MULTI-MSMS	2	711.341794	1420.66904	-0.87439	37.527	1.0896	7.1054E-15	8.1937E-05	2	121.83	355820000	5036	1506	14222
A0A8P0NWR7	no	AGLNSLEAVK	10	Acetyl (Protein N-term),Deamidation (NQ)	_(ac)AGLN(de)SLEAVK_	0	MULTI-MSMS	2	522.782222	1043.54989	0.38704	69.382	0.67853	0	0.0052863	2	80.165	8791900	6545;5120;6553	1508	14239
A0A8P0NWR7	no	AGLNSLEAVK	10	Acetyl (Protein N-term)	_(ac)AGLNSLEAVK_	0	MSMS	2	522.290214	1042.56587	NaN	62.896	1	0	0.00027772	1	118.5		6545;5120;6553	1508	14251
A0A8P0NWR7	no	AGLNSLEAVK	10	Acetyl (Protein N-term)	_(ac)AGLNSLEAVK_	0	MSMS	2	522.290214	1042.56587	NaN	63.923	1	0	0.0024847	1	82.426		6545;5120;6553	1508	14252
A0A8P0NWR7	no	AGLNSLEAVK	10	Acetyl (Protein N-term)	_(ac)AGLNSLEAVK_	0	MSMS	2	522.290214	1042.56587	NaN	64.703	1	0	0.0020422	1	90.657		6545;5120;6553	1508	14253
A0A8P0NWR7	no	AGLNSLEAVKR	11	Acetyl (Protein N-term)	_(ac)AGLNSLEAVKR_	1	MSMS	2	600.340769	1198.66699	NaN	46.613	1	0	0.00058903	1	96.668		6545;5120;6553	1509	14260
A0A8P0ND82	no	AGLPCQDLEFVQFHPTGIYGAGCLITEGCR	30	Unmodified	_AGLPCQDLEFVQFHPTGIYGAGCLITEGCR_	0	MULTI-MSMS	3	1122.86166	3365.56314	-1.389	95.548	0.40744	-1.4211E-14	1.1453E-14	1	97.047	130800000	6472	1510	14271
A0A8P0N6P6	no	AGLPEALAGQQK	12	Unmodified	_AGLPEALAGQQK_	0	MULTI-MSMS	2	591.827495	1181.64044	-0.19787	35.301	0.95024	0	0.042697	2	43.282	9320200	2915	1511	14283
A0A8C0MI10	no	AGLTDQVSHHAR	12	Unmodified	_AGLTDQVSHHAR_	0	MULTI-MSMS	2	646.328724	1290.6429	1.0305	13.406	0.17028	0	5.1617E-05	1	142.83	8107800	1405	1517	14317
A0A8C0MI10	no	AGLTDQVSHHAR	12	Unmodified	_AGLTDQVSHHAR_	0	MULTI-MATCH	2	646.328724	1290.6429	-0.38548	14.89	1.0499	0	NaN	0	NaN	25985000	1405	1517	14322
A0A8I3P0G4	no	AGLTHLITMDLHQK	14	Unmodified	_AGLTHLITMDLHQK_	0	MULTI-MSMS	2	789.42705	1576.83955	2.6257	46.296	0.30496	0	6.7276E-05	1	128.51	5647200	517	1518	14330
A0A8C0MSP0	no	AGLTLFVSR	9	Acetyl (Protein N-term)	_(ac)AGLTLFVSR_	0	MULTI-MSMS	2	503.290017	1004.56548	0.31853	95.162	0.68135	0	0.00074304	1	136.75	8056700	1781	1519	14342
A0A8P0NSU8	no	AGLVDDFEKK	10	Unmodified	_AGLVDDFEKK_	1	MULTI-MSMS	2	561.295496	1120.57644	-0.077068	33.137	1.3266	0	0.0060341	1	95.502	78363000	6626	1520	14353
A0A8P0N4L2	no	AGLVGPELHEK	11	Unmodified	_AGLVGPELHEK_	0	MULTI-MSMS	2	575.316763	1148.61897	0.086839	22.148	1.6315	0	0.0016477	2	88.136	248440000	3945;5165;4205;6365	1521	14371
A0A8P0N4L2	no	AGLVGPELHEK	11	Unmodified	_AGLVGPELHEK_	0	MULTI-MATCH	2	575.316763	1148.61897	-0.99335	23.823	0.40703	0	NaN	0	NaN	1107900	3945;5165;4205;6365	1521	14374
A0A8C0QGH7	no	AGLYGLPR	8	Unmodified	_AGLYGLPR_	0	MULTI-MSMS	2	423.745245	845.475937	-0.23892	42.073	0.61138	0	0.0088268	1	99.919	18595000	4714	1522	14383
A0A8C0N6N8	no	AGMAAAAAGAR	11	Acetyl (Protein N-term)	_(ac)AGMAAAAAGAR_	0	MULTI-MSMS	2	480.240001	958.465449	0.31093	44.244	0.37141	0	0.00034777	1	108.7	9659200	2266	1523	14397
A0A8C0SI53	no	AGMAAVANSAGSCDLEHFAQLLEK	24	Unmodified	_AGMAAVANSAGSCDLEHFAQLLEK_	0	MULTI-MSMS	3	830.729908	2489.16789	-0.46041	91.946	0.64626	0	1.7342E-05	1	64.152	50346000	5483	1524	14407
A0A8C0QGH7	no	AGMADER	7	Unmodified	_AGMADER_	0	MULTI-MATCH	2	375.16597	748.317388	-0.33483	11.556	0.37282	0	NaN	0	NaN	53728000	4714	1525	14421
A0A8C0Z662	no	AGMQPGLTMVVGPPGTGK	18	Unmodified	_AGMQPGLTMVVGPPGTGK_	0	MULTI-MSMS	2	849.4393	1696.86405	0.089327	61.623	0.64427	0	0.0044351	1	48.704	6460000	5174	1526	14432
A0A8I3S572	no	AGNAHDENVLSYYR	14	Unmodified	_AGNAHDENVLSYYR_	0	MULTI-MSMS	2	804.873693	1607.73283	-0.18398	38.578	1.1907	0	0.018969	1	48.004	9553400	6593	1528	14446
A0A8I3SCI3	no	AGNEKEEGETADTVGCCSLR	20	Unmodified	_AGNEKEEGETADTVGCCSLR_	1	MULTI-MSMS	2	1091.97061	2181.92666	-0.035639	27.207	0.30557	0	5.8971E-33	1	208.47	12401000	1420	1529	14458
A0A8C0TA90	no	AGNELLESSAGDDASSLR	18	Unmodified	_AGNELLESSAGDDASSLR_	0	MULTI-MSMS	2	896.421401	1790.82825	-1.1376	50.562	1.2903	0	3.9858E-08	1	116.84	20613000	3272;5880	1530	14469
A0A8I3MSP5	no	AGNEYLIFQK	10	Unmodified	_AGNEYLIFQK_	0	MULTI-MSMS	2	591.811313	1181.60807	1.2269	56.812	0.30599	0	0.0021295	1	95.909	8801700	5822	1531	14482
A0A8C0MG43	no	AGNFYVPAEPK	11	Unmodified	_AGNFYVPAEPK_	0	MULTI-MSMS	2	596.803488	1191.59242	0.39672	42.359	0.61193	0	0.056641	1	40.994	19834000	1322	1532	14486
A0A8P0PG83	no	AGNGQNSCGVEDVLQLLR	18	Unmodified	_AGNGQNSCGVEDVLQLLR_	0	MULTI-MSMS	2	965.475988	1928.93742	-0.61763	93.61	0.81396	0	2.1719E-08	1	126.1	14008000	1961	1533	14501
A0A8P0PG83	no	AGNGQNSCGVEDVLQLLR	18	Deamidation (NQ)	_AGNGQ(de)NSCGVEDVLQLLR_	0	MULTI-MSMS	2	965.967996	1929.92144	-2.2939	98.661	0.20508	0	3.4786E-06	1	123.31	18181000	1961	1533	14512
A0A8C0TTC2	no	AGNILLNTEGHAK	13	Unmodified	_AGNILLNTEGHAK_	0	MULTI-MSMS	2	669.362233	1336.70991	2.0016	23.274	0.40848	0	0.00016304	1	103.26	20504000	6140	1536	14527
A0A8C0YZQ2	no	AGNILLSEPGLVK	13	Unmodified	_AGNILLSEPGLVK_	0	MULTI-MSMS	2	655.887552	1309.76055	-0.99629	60.746	0.40672	7.1054E-15	0.0012252	1	79.489	12536000	655	1537	14541
A0A8I3PER7	no	AGNLGGGVVTIER	13	Unmodified	_AGNLGGGVVTIER_	0	MULTI-MSMS	2	621.843676	1241.6728	0.041941	40.608	3.9035	0	0.0001584	4	104.82	739540000	1207	1538	14562
A0A8P0T542	no	AGNNMLLVGVHGPR	14	Unmodified	_AGNNMLLVGVHGPR_	0	MULTI-MSMS	2	717.885352	1433.75615	-2.029	41.497	1.1853	0	0.00014669	1	114.4	95778000	6595;2676	1539	14575
A0A8C0PY59	no	AGNVLMTLEGDIR	13	Unmodified	_AGNVLMTLEGDIR_	0	MULTI-MSMS	2	694.863751	1387.71295	-1.6592	84.551	0.95479	0	4.662E-05	4	130.94	68679000	4415	1541	14590
A0A8C0RJL4	no	AGPECLQCEEGCSK	14	Unmodified	_AGPECLQCEEGCSK_	0	MULTI-MATCH	2	812.82364	1623.63273	0.63811	24.03	0.50821	0	NaN	0	NaN	1631500	4997	1547	14618
A0A8I3PX70	no	AGPETDAQFHFTGIK	15	Unmodified	_AGPETDAQFHFTGIK_	0	MULTI-MSMS	2	809.896637	1617.77872	-1.5095	48.403	1.0853	0	0.0032737	2	61.48	39874000	6143	1550	14634
A0A8C0P5W3	no	AGPGLGDGER	10	Unmodified	_AGPGLGDGER_	0	MULTI-MSMS	2	464.727781	927.441008	-0.068998	15.018	0.44079	1.7764E-15	0.00094111	1	111.39	75118000	3602	1552	14653
A0A8C0P3R9	no	AGPGTLSVTIEGPSK	15	Unmodified	_AGPGTLSVTIEGPSK_	0	MULTI-MSMS	2	707.382831	1412.75111	-0.50187	46.396	3.3281	-7.1054E-15	3.6841E-05	7	125.28	294250000	3517;3936	1556	14695
A0A8I3SBI9	no	AGPSLLNTCATFEDSLVLYNR	21	Unmodified	_AGPSLLNTCATFEDSLVLYNR_	0	MULTI-SECPEP	3	781.054609	2340.142	-0.93093	96.807	0.81384	-1.4211E-14	0.054675	1	31.067	57369000	5490	1560	14732
A0A8I3P8D6	no	AGPSPEAELQALAR	14	Unmodified	_AGPSPEAELQALAR_	0	MULTI-MSMS	2	705.372798	1408.73104	0.23702	70.144	0.8854	0	0.0080723	2	57.019	83355000	2245	1561	14754
A0A8I3NZ76	no	AGPSTQEPGSQTPLK	15	Unmodified	_AGPSTQEPGSQTPLK_	0	MULTI-MSMS	2	749.38082	1496.74709	0.4918	21.904	0.85099	0	0.00060916	1	79.659	26033000	6183	1562	14767
A0A8I3PI65	no	AGPVELGFAEAAPAWR	16	Unmodified	_AGPVELGFAEAAPAWR_	0	MSMS	2	821.422822	1640.83109	NaN	81.944	1	0	0.035386	1	43.897		2304	1563	14772
A0A8C0QGH7	no	AGQLLWK	7	Unmodified	_AGQLLWK_	0	MULTI-MATCH	2	408.242338	814.470124	1.0324	39.031	0.37419	0	NaN	0	NaN	2207800	4714	1570	14815
A0A8I3PQ87	no	AGQNASIVSLK	11	Unmodified	_AGQNASIVSLK_	0	MULTI-MSMS	2	544.308938	1086.60332	-1.0103	28.415	0.40844	0	0.00055454	1	113.62	101110000	3741	1571	14825
A0A8C0MUT2	no	AGQPLQLLDASWYLPK	16	Unmodified	_AGQPLQLLDASWYLPK_	0	MULTI-MSMS	2	900.488162	1798.96177	3.9751	98.562	0.51022	0	0.00012238	1	89.301	94784000	1851	1572	14837
A0A8C0MJS9	no	AGQPPPPPK	9	Unmodified	_AGQPPPPPK_	0	MULTI-MATCH	2	444.750527	887.486502	0.3925	11.609	0.17011	0	NaN	0	NaN	3018700	1480	1573	14848
A0A8P0T542	no	AGQSAAGAAPGGGADTR	17	Unmodified	_AGQSAAGAAPGGGADTR_	0	MULTI-MSMS	2	707.837111	1413.65967	0.77096	13.015	0.23772	0	2.6853E-09	1	154.23	73509000	6595	1574	14859
A0A8P0SP42	no	AGQSVIGLQMGTNK	14	Unmodified	_AGQSVIGLQMGTNK_	0	MULTI-MSMS	2	702.369201	1402.72385	1.3653	43.589	1.1512	0	7.037E-05	2	127.87	213580000	2515	1576	14880
A0A8C0TZ22	no	AGQTTYSGVIDCFR	14	Unmodified	_AGQTTYSGVIDCFR_	0	MULTI-SECPEP	2	787.867022	1573.71949	0.84947	61.691	0.37241	0	0.058202	1	54.143	34693000	6173	1577	14897
A0A8I3NBF9	no	AGQTVTIWAANAGVTASPPTDLIWK	25	Unmodified	_AGQTVTIWAANAGVTASPPTDLIWK_	0	MULTI-MATCH	3	856.786739	2567.33839	0.25017	96.898	1.3564	-1.4211E-14	NaN	0	NaN	41476000	4115	1579	14920
A0A8I3NBF9	no	AGQTVTIWAANAGVTASPPTDLIWK	25	Unmodified	_AGQTVTIWAANAGVTASPPTDLIWK_	0	MULTI-MATCH	3	856.786739	2567.33839	-1.3861	98.66	0.34077	-1.4211E-14	NaN	0	NaN	12237000	4115	1579	14921
A0A8C0T7U4	no	AGQVVQEAVGGLQTVR	16	Unmodified	_AGQVVQEAVGGLQTVR_	0	MULTI-MSMS	2	806.444286	1610.87402	1.0335	55.659	0.74704	0	5.8992E-06	2	128.68	24772000	5854	1581	14936
A0A8I3NEK0	no	AGQVVTIWAAGAGATHSPPTDLVWK	25	Unmodified	_AGQVVTIWAAGAGATHSPPTDLVWK_	0	MULTI-MSMS	3	845.111446	2532.31251	0.43958	81.962	4.2473	0	5.4515E-12	11	110.31	604770000	5929;6396	1582	14986
A0A8I3NEK0	no	AGQVVTIWAAGAGATHSPPTDLVWK	25	Unmodified	_AGQVVTIWAAGAGATHSPPTDLVWK_	0	MULTI-MSMS	3	845.111446	2532.31251	-1.1979	86.82	1.1871	1.4211E-14	9.5691E-05	1	48.115	21736000	5929;6396	1582	14987
A0A8I3NEK0	no	AGQVVTIWAAGAGATHSPPTDLVWK	25	Unmodified	_AGQVVTIWAAGAGATHSPPTDLVWK_	0	MULTI-MSMS	3	845.111446	2532.31251	-0.79254	110.58	0.84936	0	0.057968	1	12.554	2766200	5929;6396	1582	14988
A0A8I3NEK0	no	AGQVVTIWAAGAGATHSPPTDLVWK	25	Unmodified	_AGQVVTIWAAGAGATHSPPTDLVWK_	0	MSMS	3	845.111446	2532.31251	NaN	85.461	1	0	0.00025435	1	55.177		5929;6396	1582	14989
A0A8I3NEK0	no	AGQVVTIWAAGAGATHSPPTDLVWK	25	Unmodified	_AGQVVTIWAAGAGATHSPPTDLVWK_	0	MSMS	3	845.111446	2532.31251	NaN	86.158	1	0	0.0047865	1	40.986		5929;6396	1582	14990
A0A8I3NEK0	no	AGQVVTIWAAGAGATHSPPTDLVWK	25	Unmodified	_AGQVVTIWAAGAGATHSPPTDLVWK_	0	MULTI-MATCH	3	845.111446	2532.31251	-0.54359	89.352	0.27067	0	NaN	0	NaN	7607000	5929;6396	1582	15022
A0A8P0TV38	no	AGSAGLGAQSPTSAASAPGEGEAPAAVQGQDDRVPGSEVDAPK	43	Unmodified	_AGSAGLGAQSPTSAASAPGEGEAPAAVQGQDDRVPGSEVDAPK_	1	MULTI-MSMS	3	1320.96505	3959.87331	0.32959	52.203	0.44234	0	2.6099E-19	1	87.753	24682000	6506	1584	15037
A0A8P0PB36	no	AGSAVAPVHPPVR	13	Unmodified	_AGSAVAPVHPPVR_	0	MULTI-MSMS	2	629.356754	1256.69895	-0.33768	16.902	0.27161	0	6.0833E-05	1	126.07	5684200	6469	1586	15049
A0A8P0TPF6	no	AGSDGESIGNCPFSQR	16	Unmodified	_AGSDGESIGNCPFSQR_	0	MULTI-MSMS	2	841.365375	1680.7162	-0.87979	39.053	0.71394	0	1.5702E-05	1	101.71	37870000	516	1587	15061
A0A8C0SIR3	no	AGSESVPPVGGGGK	14	Unmodified	_AGSESVPPVGGGGK_	0	MULTI-MATCH	2	599.806759	1197.59897	2.7522	17.163	0.37295	0	NaN	0	NaN	5466000	5493	1588	15074
A0A8I3MJK3	no	AGSISTLDSLDFAR	14	Unmodified	_AGSISTLDSLDFAR_	0	MULTI-MATCH	2	726.870088	1451.72562	3.2863	75.648	0.78025	0	NaN	0	NaN	15286000	2227	1590	15090
A0A8C0YZQ2	no	AGSLKDPDVAELFFKDDPEK	20	Unmodified	_AGSLKDPDVAELFFKDDPEK_	2	MULTI-MSMS	4	556.031034	2220.09503	-0.33628	71.473	0.47612	0	7.8811E-05	1	74.657	20364000	655	1592	15104
A0A8I3N0D3	no	AGSLTAHEVGAALTALLAR	19	Unmodified	_AGSLTAHEVGAALTALLAR_	0	MULTI-MSMS	3	608.010892	1821.01085	-0.37291	94.835	0.98783	1.4211E-14	7.9588E-10	2	135.09	655670000	6365;6188;3979	1595	15142
A0A8I3N0D3	no	AGSLTAHEVGAALTALLAR	19	Unmodified	_AGSLTAHEVGAALTALLAR_	0	MULTI-MSMS	2	911.512699	1821.01085	0.68554	94.832	0.61275	0	2.6547E-12	1	158.93	158260000	6365;6188;3979	1595	15143
A0A8C0S773	no	AGSSESIAAFIQR	13	Unmodified	_AGSSESIAAFIQR_	0	MULTI-MSMS	2	668.846416	1335.67828	-0.19997	60.209	0.54398	-7.1054E-15	0.0031795	1	68.893	39339000	1411	1597	15156
A0A8P0TKC0	no	AGSSSLEAVR	10	Acetyl (Protein N-term)	_(ac)AGSSSLEAVR_	0	MULTI-MSMS	2	509.76182	1017.50909	0.083059	39.562	1.6975	0	0.00022134	2	133.23	46054000	6477	1598	15169
A0A8I3RVE3	no	AGSVLFPELLVR	12	Unmodified	_AGSVLFPELLVR_	0	MULTI-MSMS	2	650.884813	1299.75507	-1.2621	88.557	0.44199	0	0.0014449	1	82.749	12339000	5265	1600	15186
A0A8I3Q2L7	no	AGTAAQEVTEVVK	13	Unmodified	_AGTAAQEVTEVVK_	0	MULTI-MSMS	2	651.848624	1301.6827	1.499	37.597	0.7485	0	0.002546	2	71.221	133390000	3804	1602	15204
A0A8P0NUB3	no	AGTAPSKPPLTK	12	Unmodified	_AGTAPSKPPLTK_	1	MULTI-MATCH	3	389.895917	1166.66592	-0.04858	12.718	0.30452	0	NaN	0	NaN	5647400	2657	1605	15221
A0A8I3Q0D2	no	AGTEDQEEEEEGRR	14	Unmodified	_AGTEDQEEEEEGRR_	1	MULTI-MSMS	2	817.848069	1633.68159	-0.78162	12.657	0.16953	0	2.1179E-12	1	220.25	18160000	4375	1606	15230
A0A8I3S6F7	no	AGTFQAFEQFGQQLLAHGHYASPEVK	26	Unmodified	_AGTFQAFEQFGQQLLAHGHYASPEVK_	0	MULTI-MSMS	3	954.471702	2860.39328	-1.3378	94.441	0.67785	0	8.7652E-10	3	88.541	40378000	6594;6533	1607	15244
A0A8I3PM73	no	AGTGLVAGEVVVDALPYFDQGYEAPGVR	28	Acetyl (Protein N-term)	_(ac)AGTGLVAGEVVVDALPYFDQGYEAPGVR_	0	MULTI-MSMS	3	964.818656	2891.43414	-1.1277	111.33	0.27209	0	4.5152E-12	2	92.416	27367000	4772	1609	15262
A0A8C0SNT2	no	AGTGVDNVDLEAATR	15	Unmodified	_AGTGVDNVDLEAATR_	0	MULTI-MSMS	2	744.868076	1487.7216	1.0584	43.603	1.3544	0	0.00066059	2	78.324	526940000	1892;5548	1610	15275
A0A8C0SCD5	no	AGTLIMALHDSSDYLLESAK	20	Unmodified	_AGTLIMALHDSSDYLLESAK_	0	MULTI-MSMS	3	712.36115	2134.06162	-0.6045	89.991	1.0143	-1.4211E-14	2.6562E-11	3	117.74	199570000	1504	1611	15289
A0A8P0N4L2	no	AGTLSITEFADMLSGNAGGFR	21	Unmodified	_AGTLSITEFADMLSGNAGGFR_	0	MULTI-MSMS	2	1058.0124	2114.01025	-0.42781	103.85	0.61161	0	1.0503E-15	1	151.44	113230000	3945;5165;4205	1612	15301
A0A8P0TKE6	no	AGTPATSTAQGK	12	Unmodified	_AGTPATSTAQGK_	0	MULTI-MSMS	2	545.280377	1088.5462	0.69638	10.317	0.95476	0	0.0015926	1	81.338	18951000	249	1613	15314
A0A8C0MZJ3	no	AGTQGDPDVPECLK	14	Unmodified	_AGTQGDPDVPECLK_	0	MULTI-MSMS	2	743.845755	1485.67696	-0.71125	35.077	0.91697	0	0.0004459	3	90.653	40290000	1713	1614	15330
A0A8I3MS75	no	AGTQIENIDEDFR	13	Unmodified	_AGTQIENIDEDFR_	0	MULTI-MSMS	2	754.354802	1506.69505	0.15493	57.935	0.4078	7.1054E-15	0.00014429	1	109.6	249830000	5381	1615	15339
A0A8I3MS75	no	AGTQIENIDEDFR	13	Unmodified	_AGTQIENIDEDFR_	0	MULTI-MATCH	2	754.354802	1506.69505	2.2121	58.995	0.54362	-7.1054E-15	NaN	0	NaN	6380200	5381	1615	15347
A0A8I3MS75	no	AGTQIENIDEDFR	13	Unmodified	_AGTQIENIDEDFR_	0	MULTI-MATCH	2	754.354802	1506.69505	7.538	56.88	0.88316	7.1054E-15	NaN	0	NaN	101480000	5381	1615	15348
A0A8I3MVW9	no	AGTQIENIEEDFR	13	Unmodified	_AGTQIENIEEDFR_	0	MULTI-MSMS	2	761.362627	1520.7107	-1.4148	68.773	0.9183	0	2.0802E-05	2	157.97	180450000	5457;4320	1617	15364
A0A8C0Q6J6	no	AGTVVLDDVELR	12	Acetyl (Protein N-term)	_(ac)AGTVVLDDVELR_	0	MULTI-MSMS	2	664.856449	1327.69835	-0.97972	90.508	0.84703	0	0.00032674	2	94.692	120180000	3042	1618	15377
A0A8I3NAP1	no	AGVAFFHLQDYDQAQHYLQAAVNR	24	Unmodified	_AGVAFFHLQDYDQAQHYLQAAVNR_	0	MULTI-MSMS	3	921.452642	2761.3361	-1.2703	88.602	0.20442	0	0.00023755	1	45.413	18339000	1463	1619	15386
A0A8I3PF51	no	AGVEEAASSGSHLNGDLDPDDREEGAASTAEEAAK	35	Acetyl (Protein N-term),Deamidation (NQ)	_(ac)AGVEEAASSGSHLN(de)GDLDPDDREEGAASTAEEAAK_	1	MULTI-MSMS	4	875.635839	3498.51425	1.565	68.42	0.40884	0	1.861E-06	1	50.908	9631700	2402	1621	15402
A0A8I3PF51	no	AGVEEAASSGSHLNGDLDPDDREEGAASTAEEAAK	35	Acetyl (Protein N-term)	_(ac)AGVEEAASSGSHLNGDLDPDDREEGAASTAEEAAK_	1	MULTI-MSMS	4	875.389836	3497.53024	-0.40034	61.291	0.7141	0	7.9103E-05	1	41.476	45720000	2402	1621	15415
A0A8C0P3R9	no	AGVENGKPTHFTVYTK	16	Unmodified	_AGVENGKPTHFTVYTK_	1	MULTI-SECPEP	2	874.951943	1747.88933	0.90064	21.187	0.64645	0	0.052728	1	64.55	6424900	3517;3936	1623	15427
A0A8C0P3R9	no	AGVENGKPTHFTVYTK	16	Deamidation (NQ)	_AGVEN(de)GKPTHFTVYTK_	1	MULTI-MSMS	2	875.443951	1748.87335	0.78165	26.819	0.64816	0	0.00015936	1	130.1	29874000	3517;3936	1623	15441
A0A8C0RJG3	no	AGVIGLTQTAAR	12	Unmodified	_AGVIGLTQTAAR_	0	MULTI-MATCH	2	579.335487	1156.65642	-4.9929	35.463	0.88167	0	NaN	0	NaN	4331200	2632;274	1625	15456
A0A8P0TKE6	no	AGVIQDTWHK	10	Unmodified	_AGVIQDTWHK_	0	MULTI-MSMS	2	577.80128	1153.58801	0.49489	27.026	0.85237	-3.5527E-15	0.014489	2	63.419	54835000	249	1626	15467
A0A8P0T982	no	AGVLAHLEEER	11	Unmodified	_AGVLAHLEEER_	0	MULTI-MSMS	2	612.322576	1222.6306	-0.21413	35.454	2.4806	7.1054E-15	0.00030027	6	179.51	312040000	243;513	1627	15483
A0A8C0M248	no	AGVLAQLEEER	11	Unmodified	_AGVLAQLEEER_	0	MULTI-MSMS	2	607.822409	1213.63027	-1.8067	56.705	1.0872	0	0.00013548	1	135.79	53535000	728	1629	15497
A0A8I3NAA2	no	AGVLSQADYLNLVQCETLEDLK	22	Unmodified	_AGVLSQADYLNLVQCETLEDLK_	0	MULTI-MSMS	3	827.084345	2478.23121	-0.46214	98.469	0.54458	0	4.581E-06	1	79.143	125400000	6237	1630	15507
A0A8I3NP99	no	AGVNTVTTLVENK	13	Unmodified	_AGVNTVTTLVENK_	0	MULTI-MSMS	2	673.369724	1344.72489	1.0032	45.942	2.4136	0	6.6541E-07	3	177.78	2383400000	4210	1633	15533
A0A8I3NP99	no	AGVNTVTTLVENKK	14	Unmodified	_AGVNTVTTLVENKK_	1	MULTI-MSMS	2	737.417205	1472.81986	-0.41397	33.912	0.67885	0	0.0058382	1	71.555	5643400	4210	1634	15544
A0A8P0NLU9	no	AGVPASYLLIPAASYVLPEVSK	22	Unmodified	_AGVPASYLLIPAASYVLPEVSK_	0	MULTI-MSMS	3	749.087467	2244.24057	0.62341	101.27	0.34067	0	0.0010528	1	38.669	17423000	5313;6377	1635	15560
A0A8P0PRL8	no	AGVPMEVMGLMLGEFVDDYTVR	22	Unmodified	_AGVPMEVMGLMLGEFVDDYTVR_	0	MULTI-MSMS	3	810.389835	2428.14768	-2.5179	111.68	0.27036	0	0.01387	1	27.739	6626000	6055	1636	15571
A0A8C0LY33	no	AGVQSGTNALLVVK	14	Unmodified	_AGVQSGTNALLVVK_	0	MULTI-MATCH	2	678.895909	1355.77726	2.3978	45.671	0.27209	0	NaN	0	NaN	7319600	575	1638	15589
A0A8I3MZ22	no	AGVSNLVAIHAAVVGVPVEEALQHSAGLDTAR	32	Unmodified	_AGVSNLVAIHAAVVGVPVEEALQHSAGLDTAR_	0	MULTI-MSMS	4	788.676916	3150.67856	-0.33124	89.319	0.61097	0	4.5571E-11	2	74.973	18294000	5510	1639	15598
A0A8I3NK29	no	AGVTCIVLPAENK	13	Unmodified	_AGVTCIVLPAENK_	0	MULTI-MSMS	2	686.368669	1370.72279	-1.8105	48.694	2.004	0	0.00049165	3	91.636	16445000	6149	1640	15610
A0A8I3PWL7	no	AGVTWLSLQWSK	12	Unmodified	_AGVTWLSLQWSK_	0	MULTI-MATCH	2	688.372069	1374.72959	-3.0687	88.862	0.81567	0	NaN	0	NaN	6304300	4005	1642	15621
A0A8P0N4L2	no	AGVVGPELHEK	11	Unmodified	_AGVVGPELHEK_	0	MSMS	2	568.308938	1134.60332	NaN	16.026	1	0	0.015845	1	58.083		3945;5165;4205;6365	1644	15635
A0A8C0M8Z4	no	AGVVNGAGAPGQSPGAGR	18	Deamidation (NQ)	_AGVVN(de)GAGAPGQSPGAGR_	0	MSMS	2	762.381685	1522.74882	NaN	22.739	1	0	0.00045612	1	77.185		1025	1645	15646
A0A8I3PBS0	no	AGVVTPGLTEDQLWR	15	Unmodified	_AGVVTPGLTEDQLWR_	0	MULTI-SECPEP	2	821.433387	1640.85222	0.42776	73.252	0.4773	0	0.0050845	1	91.313	71679000	2686	1646	15662
A0A8P0TAL0	no	AGVYPEKDQAENEDGVQENTFSMDPQLER	29	Unmodified	_AGVYPEKDQAENEDGVQENTFSMDPQLER_	1	MULTI-MSMS	3	1099.49312	3295.45753	-0.1584	62.028	1.0167	0	0.013744	2	25.448	81783000	6497;6515;5742	1647	15674
A0A8I3MC17	no	AGWYDEEAR	9	Unmodified	_AGWYDEEAR_	0	MULTI-MSMS	2	548.738345	1095.46214	-0.12026	36.67	0.57678	0	0.02783	2	59.35	2868200	5135	1649	15721
A0A8I3Q3G0	no	AGYEYVSPEQLAGFDK	16	Acetyl (Protein N-term)	_(ac)AGYEYVSPEQLAGFDK_	0	MULTI-MSMS	2	908.425424	1814.8363	-0.43559	96.784	0.43978	0	0.0019036	1	57.802	86047000	4742	1650	15733
A0A8I3PPA0	no	AGYLTLYGVEALPR	14	Unmodified	_AGYLTLYGVEALPR_	0	MULTI-MSMS	2	761.916841	1521.81913	0.29687	83.326	0.54322	0	0.00044483	1	90.685	20276000	5323	1653	15752
A0A8P0T340	no	AGYQDMPEYENFK	13	Unmodified	_AGYQDMPEYENFK_	0	MULTI-MSMS	2	796.340306	1590.66606	-0.40728	58.178	0.44257	0	0.0011221	1	80.916	69974000	6105;6652	1655	15770
A0A8I3S5Q5	no	AGYSQYVPEILEK	13	Unmodified	_AGYSQYVPEILEK_	0	MULTI-MSMS	2	748.885207	1495.75586	-3.2368	73.568	0.61172	0	0.0042879	1	64.82	74537000	4700	1657	15788
A0A8C0NH34	no	AHAAEGQVEDVVGNLR	16	Unmodified	_AHAAEGQVEDVVGNLR_	0	MULTI-MATCH	2	832.921175	1663.8278	5.4237	44.821	0.30618	7.1054E-15	NaN	0	NaN	16966000	2683	1658	15806
A0A8I3NBQ7	no	AHAAVWNAQEAQADFAK	17	Unmodified	_AHAAVWNAQEAQADFAK_	0	MULTI-MSMS	2	914.442274	1826.87	0.041362	45.162	0.37273	0	3.1861E-07	1	139.89	11779000	5352	1659	15817
A0A8I3N2G1	no	AHAGLSSNSER	11	Unmodified	_AHAGLSSNSER_	0	MULTI-MSMS	2	564.773251	1127.53195	-0.8693	8.6156	0.79334	0	0.0010121	1	97.635	18054000	1641	1660	15826
A0A8C0Q7J0	no	AHATLLGLANMETHYFAK	18	Unmodified	_AHATLLGLANMETHYFAK_	0	MULTI-MSMS	3	663.340132	1986.99857	0.073567	71.982	0.50963	0	9.6132E-09	2	125.98	38678000	4584	1661	15840
A0A8P0SRD9	no	AHAVTLSSLLSSCTLR	16	Unmodified	_AHAVTLSSLLSSCTLR_	0	MULTI-MATCH	3	572.641811	1714.9036	-1.995	84.772	0.98919	0	NaN	0	NaN	15259000	6435	1662	15846
A0A8I3Q2Q2	no	AHDGAEVCSAIFSK	14	Unmodified	_AHDGAEVCSAIFSK_	0	MULTI-MSMS	2	746.348465	1490.68238	-0.93577	37.914	0.47771	0	1.4265E-12	1	216.06	12734000	4139	1665	15877
A0A8P0N910	no	AHDGSVFTLCQMR	13	Unmodified	_AHDGSVFTLCQMR_	0	MULTI-MSMS	2	761.350485	1520.68642	-1.5656	45.908	0.37328	0	2.8707E-11	1	221.23	63449000	6530	1666	15889
A0A8C0S4Y3	no	AHDLLCQQK	9	Unmodified	_AHDLLCQQK_	0	MULTI-MSMS	2	556.77949	1111.54443	-0.84545	13.695	0.13599	0	0.00041466	1	187.8	52220000	5310	1667	15901
A0A8I3P8S9	no	AHEILPDLVCCSAK	14	Unmodified	_AHEILPDLVCCSAK_	0	MULTI-MSMS	2	806.894725	1611.7749	-1.4949	48.593	1.6299	0	5.3293E-05	3	131.43	89529000	2718	1670	15919
A0A8P0SI18	no	AHFIMNDPAGNSYLQNVYAPEDDPQMK	27	Unmodified	_AHFIMNDPAGNSYLQNVYAPEDDPQMK_	0	MULTI-MSMS	3	1022.46378	3064.36951	-1.0349	75.518	0.47351	0	4.3073E-06	1	60.207	50967000	1389	1673	15939
A0A8P0P700	no	AHFQNFPNGVTDFIK	15	Unmodified	_AHFQNFPNGVTDFIK_	0	MULTI-SECPEP	2	867.933554	1733.85255	1.835	67.796	0.94943	0	0.0015338	1	112.64	23021000	1048	1675	15952
A0A8I3PX91	no	AHFSPR	6	Unmodified	_AHFSPR_	0	MULTI-MATCH	2	357.68773	713.360908	1.386	9.3461	0.44757	0	NaN	0	NaN	4764500	3405	1676	15958
A0A8I3NRF5	no	AHGAVIPWEYFHLSPLR	17	Unmodified	_AHGAVIPWEYFHLSPLR_	0	MULTI-MSMS	4	499.016527	1992.037	0.30489	81.511	1.2446	0	1.8216E-06	4	110.77	87968000	3447	1677	15969
A0A8C0N0W7	no	AHGGYSVFAGVGER	14	Unmodified	_AHGGYSVFAGVGER_	0	MULTI-MATCH	2	703.844207	1405.67386	-5.0471	41.693	0.74646	0	NaN	0	NaN	6123800	356	1678	15997
A0A8P0TBA3	no	AHGHCLHEIFLLR	13	Unmodified	_AHGHCLHEIFLLR_	0	MULTI-MSMS	4	401.463501	1601.8249	-0.35074	36.138	1.4939	0	0.00063644	3	76.655	25649000	3643	1679	16020
A0A8P0TBA3	no	AHGHCLHEIFLLR	13	Unmodified	_AHGHCLHEIFLLR_	0	MULTI-MSMS	4	401.463501	1601.8249	-1.2985	37.967	1.6663	7.1054E-15	0.0019305	2	64.64	18997000	3643	1679	16021
A0A8P0TBA3	no	AHGHCLHEIFLLR	13	Unmodified	_AHGHCLHEIFLLR_	0	MULTI-MSMS	4	401.463501	1601.8249	-1.323	39.091	1.291	-7.1054E-15	0.0058183	2	53.569	6485000	3643	1679	16022
A0A8C0TAT1	no	AHGHLQSATDTWR	13	Unmodified	_AHGHLQSATDTWR_	0	MULTI-MSMS	2	740.358013	1478.70147	-1.1799	15.289	0.3055	0	0.029346	1	45.973	2948600	137	1681	16034
A0A8C0P3R9	no	AHGPGLEGGLVGK	13	Unmodified	_AHGPGLEGGLVGK_	0	MULTI-MSMS	2	596.327662	1190.64077	2.0573	23.239	0.30669	0	0.0082802	2	58.743	14426000	3517;3936	1682	16042
A0A8C0P3R9	no	AHGPGLEGGLVGKPAEFTIDTK	22	Unmodified	_AHGPGLEGGLVGKPAEFTIDTK_	1	MULTI-MSMS	2	1097.57877	2193.14298	0.64957	52.898	0.30486	0	3.8134E-20	1	150.57	12089000	3517;3936	1683	16055
A0A8C0NKI6	no	AHHLIGAGHSSEFKPMTQNEQK	22	Unmodified	_AHHLIGAGHSSEFKPMTQNEQK_	1	MULTI-MSMS	3	816.401002	2446.18118	0.16509	16.434	0.50965	0	0.0004856	1	47.485	3584400	2841	1686	16066
A0A8C0NUM0	no	AHHSGQEISSEYR	13	Unmodified	_AHHSGQEISSEYR_	0	MSMS	2	750.844936	1499.67532	NaN	12.57	1	0	0.0080022	1	58.37		2731	1687	16075
A0A8C0P3R9	no	AHIANPSGASTECFVTDNADGTYQVEYTPFEK	32	Unmodified	_AHIANPSGASTECFVTDNADGTYQVEYTPFEK_	0	MULTI-MSMS	3	1173.85969	3518.55724	-0.12445	74.381	1.1514	0	6.432E-54	2	165.34	273830000	3517;3936	1688	16091
A0A8C0P3R9	no	AHIANPSGASTECFVTDNADGTYQVEYTPFEK	32	Unmodified	_AHIANPSGASTECFVTDNADGTYQVEYTPFEK_	0	MULTI-MSMS	3	1173.85969	3518.55724	-0.7246	80.851	0.23836	0	0.053969	2	11.088	9681600	3517;3936	1688	16092
A0A8I3NZ15	no	AHIGKPAPPFQATAVVDGAFK	21	Unmodified	_AHIGKPAPPFQATAVVDGAFK_	1	MULTI-MSMS	4	531.291554	2121.13711	0.49583	53.247	2.3085	0	4.4709E-06	5	94.057	721720000	3137	1689	16116
A0A8I3NZ15	no	AHIGKPAPPFQATAVVDGAFK	21	Unmodified	_AHIGKPAPPFQATAVVDGAFK_	1	MULTI-MSMS	4	531.291554	2121.13711	0.93624	55.497	1.7004	-7.1054E-15	0.00011646	1	59.585	10336000	3137	1689	16117
A0A8I3NZ15	no	AHIGKPAPPFQATAVVDGAFK	21	Unmodified	_AHIGKPAPPFQATAVVDGAFK_	1	MULTI-MATCH	4	531.291554	2121.13711	-0.21775	57.589	0.17048	0	NaN	0	NaN	4879000	3137	1689	16127
A0A8I3S898	no	AHITINQYLQQVYEAIDTR	19	Acetyl (Protein N-term)	_(ac)AHITINQYLQQVYEAIDTR_	0	MULTI-MATCH	3	773.397363	2317.17026	-1.6549	106.62	0.92054	0	NaN	0	NaN	13629000	5305	1691	16136
A0A8P0TCY6	no	AHLGIVSQEPILFDCSIAENIAYGDNSR	28	Unmodified	_AHLGIVSQEPILFDCSIAENIAYGDNSR_	0	MSMS	3	1030.50474	3088.4924	NaN	94.342	1	0	0.0005215	1	45.901		1196	1694	16155
A0A8C0Q6B5	no	AHLMEIQVNGGTVAEK	16	Unmodified	_AHLMEIQVNGGTVAEK_	0	MULTI-MSMS	2	848.937979	1695.8614	-0.32346	42.243	1.3257	0	4.5871E-11	2	170.18	414480000	2294	1697	16192
A0A8C0Q6B5	no	AHLMEIQVNGGTVAEK	16	Oxidation (M)	_AHLM(ox)EIQVNGGTVAEK_	0	MULTI-MSMS	2	856.935436	1711.85632	2.6524	29.451	0.27102	0	0.00072232	1	85.536	6133400	2294	1697	16204
A0A8C0Q6B5	no	AHLMEIQVNGGTVAEK	16	Deamidation (NQ)	_AHLMEIQVN(de)GGTVAEK_	0	MULTI-MSMS	2	849.429987	1696.84542	-2.7856	43.637	0.84671	0	0.0059858	1	71.888	29883000	2294	1697	16233
A0A8C0Q6B5	no	AHLMEIQVNGGTVAEK	16	Deamidation (NQ)	_AHLMEIQVN(de)GGTVAEK_	0	MULTI-MSMS	2	849.429987	1696.84542	-1.1082	46.835	0.64766	0	0.00013208	1	110.29	12392000	2294	1697	16234
A0A8C0Q6B5	no	AHLMEIQVNGGTVAEK	16	Deamidation (NQ)	_AHLMEIQVN(de)GGTVAEK_	0	MULTI-MATCH	2	849.429987	1696.84542	1.0448	44.524	0.57664	0	NaN	0	NaN	19498000	2294	1697	16242
A0A8C0Q6B5	no	AHLMEIQVNGGTVAEK	16	Oxidation (M),Deamidation (NQ)	_AHLM(ox)EIQVN(de)GGTVAEK_	0	MSMS	2	857.427444	1712.84033	NaN	31.63	1	0	1.0922E-10	1	128.28		2294	1697	16253
A0A8I3RV86	no	AHLQAEVQHLR	11	Unmodified	_AHLQAEVQHLR_	0	MULTI-MSMS	2	651.357285	1300.70002	-0.094172	15.83	0.16957	0	0.010517	1	61.691	3447100	4147	1698	16259
A0A8C0RAM5	no	AHLVAVFNEYQR	12	Unmodified	_AHLVAVFNEYQR_	0	MULTI-MSMS	2	723.87805	1445.74155	1.0654	44.445	0.61117	0	6.4714E-05	1	147.2	78041000	4830	1701	16278
A0A8I3RWH7	no	AHMESDKHLEALYLFK	16	Unmodified	_AHMESDKHLEALYLFK_	1	MULTI-MSMS	4	483.747556	1930.96112	-0.37406	50.755	0.47645	0	0.0026937	2	54.276	16628000	5965	1702	16294
A0A8I3PKJ4	no	AHNNELEPTPGNTLR	15	Unmodified	_AHNNELEPTPGNTLR_	0	MULTI-MSMS	2	831.91335	1661.81215	4.024	24.029	0.67738	0	6.8493E-05	1	107.85	11096000	2491	1704	16301
A0A8P0NLU9	no	AHNVPVLVCCETYK	14	Unmodified	_AHNVPVLVCCETYK_	0	MSMS	2	845.408	1688.80145	NaN	36.625	1	0	0.0022923	1	67.776		5313;6377	1705	16309
A0A8I3PMC9	no	AHQEMEVEQPCIQEVK	16	Unmodified	_AHQEMEVEQPCIQEVK_	0	MULTI-MSMS	2	977.9535	1953.89245	-0.73518	37.641	0.61237	-7.1054E-15	0.00028973	1	80.245	13013000	4990	1710	16331
A0A8C0S5Y6	no	AHQSHSAEIESQIDR	15	Unmodified	_AHQSHSAEIESQIDR_	0	MULTI-MATCH	2	854.405889	1706.79722	4.0935	17.505	0.13647	0	NaN	0	NaN	1317700	5325	1714	16356
A0A8I3S1Q9	no	AHQVTDESLESTR	13	Unmodified	_AHQVTDESLESTR_	0	MULTI-MSMS	2	736.852426	1471.6903	-1.487	16.74	0.23802	0	7.8032E-05	1	122.51	8343000	5105	1715	16366
A0A8I3NRM8	no	AHQVVEDGYEFFAK	14	Unmodified	_AHQVVEDGYEFFAK_	0	MULTI-MSMS	2	820.391187	1638.76782	-0.37254	57.289	0.47574	0	8.8949E-07	1	160.52	356900000	3856;305	1716	16378
A0A8C0THV4	no	AHSAAQPPEFDSGVETFSIHADKPK	25	Unmodified	_AHSAAQPPEFDSGVETFSIHADKPK_	1	MULTI-MSMS	3	889.433024	2665.27724	0.50557	44.722	0.67942	0	6.4216E-10	1	98.121	12971000	733	1717	16385
A0A8C0RBE7	no	AHSPMIAVGSDDSSPNAMAK	20	Unmodified	_AHSPMIAVGSDDSSPNAMAK_	0	MULTI-MSMS	2	993.456407	1984.89826	-0.24638	33.702	0.61084	7.1054E-15	0.03046	1	30.438	3532800	873	1721	16414
A0A8I3PHH2	no	AHSPVQSGLPGMQNLK	16	Acetyl (Protein N-term)	_(ac)AHSPVQSGLPGMQNLK_	0	MULTI-MATCH	2	853.438146	1704.86174	-5.5828	58.729	0.74737	0	NaN	0	NaN	36993000	5784	1722	16419
A0A8I3P9Y9	no	AHSSMVGVSLPQK	13	Unmodified	_AHSSMVGVSLPQK_	0	MULTI-MSMS	2	670.853187	1339.69182	0.36288	28.261	1.087	0	9.9547E-16	1	236.92	71803000	5736	1723	16432
A0A8I3P9Y9	no	AHSSMVGVSLPQK	13	Oxidation (M)	_AHSSM(ox)VGVSLPQK_	0	MULTI-MSMS	2	678.850644	1355.68673	0.71365	18.237	0.57599	-3.5527E-15	0.052386	1	53.597	3979400	5736	1723	16439
A0A8P0NJV1	no	AHTMEELEELGK	12	Unmodified	_AHTMEELEELGK_	0	MULTI-MSMS	2	693.832117	1385.64968	0.15193	44.843	0.17017	0	0.014168	1	55.249	3221900	5918	1727	16461
A0A8C0PF77	no	AHTSSTQLQEELEK	14	Unmodified	_AHTSSTQLQEELEK_	0	MULTI-MSMS	2	800.894291	1599.77403	-1.1556	27.652	0.44047	3.5527E-15	8.5275E-49	1	282.92	37281000	3949	1728	16469
Q9ZZ58	no	AHVEAPIAGSMVLAAVLLK	19	Unmodified	_AHVEAPIAGSMVLAAVLLK_	0	MULTI-MSMS	3	630.70089	1889.08084	-0.13224	95.199	0.57978	0	4.2764E-09	1	115.31	69641000	338	1729	16487
Q9ZZ58	no	AHVEAPIAGSMVLAAVLLK	19	Unmodified	_AHVEAPIAGSMVLAAVLLK_	0	MSMS	2	945.547696	1889.08084	NaN	95.241	1	0	0.031198	1	41.052		338	1729	16488
A0A8C0STJ7	no	AHVLAASVEQATENFLEK	18	Unmodified	_AHVLAASVEQATENFLEK_	0	MULTI-MSMS	2	979.004904	1955.99526	0.38902	76.946	0.44224	0	1.8047E-30	1	220.19	28762000	5644	1731	16505
A0A8C0RY55	no	AHVSPHEMLQAVVLCSK	17	Unmodified	_AHVSPHEMLQAVVLCSK_	0	MSMS	2	953.487313	1904.96007	NaN	52.191	1	0	0.00014407	1	79.633		1855	1732	16514
A0A8P0T542	no	AHVVPCFDASK	11	Unmodified	_AHVVPCFDASK_	0	MULTI-MSMS	3	410.869374	1229.58629	0.20355	25.135	2.3644	0	0.0036133	2	65.5	169130000	6595;2676	1734	16534
A0A8I3P8S9	no	AIADTGANVIVTGGK	15	Unmodified	_AIADTGANVIVTGGK_	0	MULTI-MSMS	2	693.882998	1385.75144	1.2896	42.085	1.053	0	6.8002E-05	2	107.09	134170000	2718	1736	16550
A0A8P0NZ76	no	AIADWYNEK	9	Unmodified	_AIADWYNEK_	0	MULTI-SECPEP	2	555.266739	1108.51892	-0.63049	47.983	0.68011	7.1054E-15	0.025869	1	105.57	12212000	6205	1737	16564
A0A8C0T8M3	no	AIAEGPGSQLLVGTTK	16	Unmodified	_AIAEGPGSQLLVGTTK_	0	MULTI-MATCH	2	771.430313	1540.84607	1.5964	52.029	0.47503	0	NaN	0	NaN	7222400	5871	1738	16569
A0A8C0N0W7	no	AIAELGIYPAVDPLDSTSR	19	Unmodified	_AIAELGIYPAVDPLDSTSR_	0	MULTI-MSMS	2	994.520387	1987.02622	-2.8031	88.325	1.3589	0	7.7169E-09	1	119.69	229930000	356	1739	16580
A0A8C0MKC0	no	AIAFFQQQPR	10	Unmodified	_AIAFFQQQPR_	0	MULTI-MSMS	2	603.324922	1204.63529	4.2638	52.371	0.44084	7.1054E-15	0.0015352	2	101.64	83280000	1505	1740	16592
A0A8I3MWI3	no	AIAGDEHKR	9	Unmodified	_AIAGDEHKR_	1	MULTI-MSMS	2	498.764697	995.514842	0.93292	2.4175	1.0935	0	0.03366	1	73.26	3384300	1216	1743	16603
A0A8I3PKD6	no	AIAGQGVDCSAIMGVLTNR	19	Unmodified	_AIAGQGVDCSAIMGVLTNR_	0	MULTI-MSMS	3	644.992515	1931.95572	0.94735	83.51	0.64472	0	0.036842	1	21.353	11748000	5423	1744	16613
A0A8C0MVQ9	no	AIAHYEQSADYYK	13	Unmodified	_AIAHYEQSADYYK_	0	MULTI-MSMS	2	779.862263	1557.70997	-1.0554	29.048	0.3399	0	2.5494E-05	1	145.23	20846000	1881	1746	16624
A0A8C0MVQ9	no	AIAHYEQSADYYKGEESNSSANK	23	Unmodified	_AIAHYEQSADYYKGEESNSSANK_	1	MULTI-MSMS	3	854.71749	2561.13064	0.39991	28.212	0.33925	0	1.7385E-36	1	191.5	61969000	1881	1747	16639
A0A8C0MQP2	no	AIAMSLGQDIPMDQR	15	Unmodified	_AIAMSLGQDIPMDQR_	0	MULTI-MSMS	2	823.405457	1644.79636	-1.4033	67.124	0.81475	0	6.6501E-05	1	114.24	17055000	1708	1752	16669
A0A8I3N153	no	AIANECQANFISIK	14	Unmodified	_AIANECQANFISIK_	0	MULTI-MSMS	2	789.900865	1577.78718	0.30006	55.436	1.7	0	3.1479E-05	2	135.99	424090000	2730	1753	16682
A0A8I3N153	no	AIANECQANFISIK	14	Deamidation (NQ)	_AIAN(de)ECQANFISIK_	0	MULTI-MSMS	2	790.392873	1578.77119	-0.18966	59.317	0.27069	0	0.0054093	1	85.958	18265000	2730	1753	16692
A0A8I3N7Q9	no	AIANHSVYCSTK	12	Unmodified	_AIANHSVYCSTK_	0	MULTI-MSMS	2	675.827169	1349.63978	-0.97831	13.427	0.54411	0	1.7896E-05	1	186.87	65175000	2875	1754	16702
A0A8C0Z5N9	no	AIANVPPIQEK	11	Unmodified	_AIANVPPIQEK_	0	MULTI-MATCH	2	590.340238	1178.66592	-5.5378	36.025	0.34027	0	NaN	0	NaN	1560000	6300	1755	16716
A0A8I3PU76	no	AIAVLTSGGDAQGMNAAVR	19	Unmodified	_AIAVLTSGGDAQGMNAAVR_	0	MULTI-MSMS	2	901.464892	1800.91523	-1.2102	53.113	0.37361	0	2.9757E-09	1	131.69	16961000	210	1761	16740
A0A8I3P636	no	AICALDLAPEVGK	13	Unmodified	_AICALDLAPEVGK_	0	MULTI-MATCH	2	678.86322	1355.71189	5.8118	63.631	1.2561	0	NaN	0	NaN	10093000	5085	1763	16758
A0A8I3NBZ5	no	AICEAYKEDYHK	12	Unmodified	_AICEAYKEDYHK_	1	MULTI-MATCH	2	763.850841	1525.68713	-2.6722	18.852	0.4411	-3.5527E-15	NaN	0	NaN	2988200	1010	1765	16773
A0A8I3NBZ5	no	AICEAYKEDYHK	12	Unmodified	_AICEAYKEDYHK_	1	MULTI-MATCH	2	763.850841	1525.68713	-3.2046	15.868	0.30415	1.7764E-15	NaN	0	NaN	13962000	1010	1765	16774
A0A8I3NBZ5	no	AICEAYKEDYHK	12	Unmodified	_AICEAYKEDYHK_	1	MULTI-MATCH	2	763.850841	1525.68713	-0.1615	16.236	0.33981	0	NaN	0	NaN	59531000	1010	1765	16775
A0A8C0P5Y9	no	AICGLIDDYSMVR	13	Unmodified	_AICGLIDDYSMVR_	0	MULTI-MSMS	2	756.862894	1511.71123	-2.664	75.811	0.20448	-1.4211E-14	0.00010368	1	118.04	31807000	3605	1766	16782
A0A8C0S9B9	no	AICLDHAK	8	Unmodified	_AICLDHAK_	0	MULTI-MATCH	2	464.23947	926.464386	0.47818	11.386	0.22487	0	NaN	0	NaN	3968400	5367	1768	16799
A0A8C0LUS7	no	AICTEAGLMALR	12	Unmodified	_AICTEAGLMALR_	0	MULTI-MSMS	2	653.336315	1304.65808	-0.95558	59.819	1.2917	0	0.00035199	1	105.52	379310000	465	1769	16810
A0A8C0QLT0	no	AIDAETLQMVFDR	13	Unmodified	_AIDAETLQMVFDR_	0	MSMS	2	754.874316	1507.73408	NaN	89.783	1	0	0.00049724	1	83.862		4760	1770	16817
A0A8C0PZQ4	no	AIDDSSASISLAQLTK	16	Unmodified	_AIDDSSASISLAQLTK_	0	MULTI-MSMS	2	810.427967	1618.84138	2.0787	69.978	0.33967	0	0.00034616	1	77.527	5199600	3443	1771	16825
A0A8P0NGV9	no	AIDENNESTACFLIR	15	Unmodified	_AIDENNESTACFLIR_	0	MULTI-MSMS	2	876.914701	1751.81485	1.4994	62.011	0.40651	0	0.00073733	1	76.332	17135000	6056;6362	1772	16838
A0A8P0NGV9	no	AIDENNESTACFLIR	15	Unmodified	_AIDENNESTACFLIR_	0	MULTI-SECPEP	2	876.914701	1751.81485	2.4641	62.142	0.81395	-7.1054E-15	0.060291	1	51.841	14269000	6056;6362	1772	16839
A0A8C0RP85	no	AIDGQQTIIACIESHQFQPK	20	Unmodified	_AIDGQQTIIACIESHQFQPK_	0	MSMS	3	762.051198	2283.13177	NaN	76.479	1	0	0.027849	1	33.248		5082	1774	16862
A0A8C0NKI6	no	AIDHVQNMNPEEYAHK	16	Unmodified	_AIDHVQNMNPEEYAHK_	0	MSMS	2	948.438874	1894.8632	NaN	30.687	1	0	0.0013702	1	67.456		2841	1775	16865
A0A8C0RD92	no	AIDLFTDAIK	10	Unmodified	_AIDLFTDAIK_	0	MSMS	2	553.808239	1105.60193	NaN	72.782	1	0	0.013202	1	66.692		4880	1776	16876
A0A8C0TS59	no	AIDVPGQVQVYELQPR	16	Unmodified	_AIDVPGQVQVYELQPR_	0	MULTI-MSMS	2	906.48615	1810.95775	1.8108	71.829	1.1218	0	0.00018016	1	85.522	46213000	6133	1779	16895
A0A8I3NM71	no	AIEALKEFNEDGALAVLQQFK	21	Unmodified	_AIEALKEFNEDGALAVLQQFK_	1	MULTI-MSMS	3	778.749514	2333.22671	0.015038	97.704	0.5523	-1.4211E-14	1.2212E-07	2	101.49	259620000	4751;2923	1782	16917
A0A8P0PHU9	no	AIEDEGGNPDEIEITSEGNK	20	Unmodified	_AIEDEGGNPDEIEITSEGNK_	0	MULTI-MSMS	2	1058.97948	2115.9444	-0.82318	49.557	0.61259	0	0.00014856	1	72.265	8292900	6441	1784	16932
A0A8I3PQU6	no	AIEDFNQSSQQEK	13	Unmodified	_AIEDFNQSSQQEK_	0	MULTI-MSMS	2	762.352259	1522.68997	-1.5978	27.091	0.54477	0	0.0011335	2	80.758	38973000	3581	1785	16940
A0A8C0NEZ8	no	AIEDSDTLQETMEEYMNKPTF	21	Unmodified	_AIEDSDTLQETMEEYMNKPTF_	1	MULTI-MSMS	3	831.366301	2491.07707	0.6893	99.834	0.40897	0	6.2376E-05	1	69.256	66319000	2618	1786	16954
A0A8C0QA20	no	AIEEGIPAFTCEEYVK	16	Unmodified	_AIEEGIPAFTCEEYVK_	0	MULTI-MSMS	2	928.44276	1854.87097	1.1206	73.219	0.81607	0	0.023838	1	42.095	31956000	4636	1787	16967
A0A8P0NWF3	no	AIEEGTLEEIEEEVR	15	Unmodified	_AIEEGTLEEIEEEVR_	0	MULTI-MSMS	2	873.425621	1744.83669	2.1833	84.736	0.61407	0	6.9393E-05	1	109.24	35998000	5746	1788	16979
A0A8I3NLK6	no	AIEEGVNHMWTVSAFQQHPR	20	Unmodified	_AIEEGVNHMWTVSAFQQHPR_	0	MULTI-MSMS	3	779.711288	2336.11203	-0.91322	57.576	0.33955	-7.1054E-15	6.4308E-13	1	129.2	37124000	2066	1789	16991
A0A8I3NTY8	no	AIEEGVSHMWTVSAFQQHPR	20	Unmodified	_AIEEGVSHMWTVSAFQQHPR_	0	MULTI-MSMS	3	770.707655	2309.10113	0.2513	59.42	0.78067	0	7.9219E-08	1	107.72	84470000	847	1790	17003
A0A8I3NTY8	no	AIEEGVSHMWTVSAFQQHPR	20	Unmodified	_AIEEGVSHMWTVSAFQQHPR_	0	MULTI-MATCH	3	770.707655	2309.10113	-3.043	58.799	0.44157	-7.1054E-15	NaN	0	NaN	7937400	847	1790	17006
A0A8I3MSC7	no	AIEENLEPWPQAWDDSLINGSPLLHDPSASINK	33	Unmodified	_AIEENLEPWPQAWDDSLINGSPLLHDPSASINK_	0	MULTI-MSMS	3	1219.60043	3655.77946	-0.028712	100.14	0.37183	0	1.6571E-07	1	60.728	27859000	4297	1791	17016
E2QV81	no	AIEIDEQQGCK	11	Unmodified	_AIEIDEQQGCK_	0	MULTI-MSMS	2	645.803359	1289.59217	1.5317	23.046	0.37393	0	0.00076887	1	104.17	2681100	4072	1793	17034
A0A8C0RD92	no	AIEINPDSAQPYK	13	Unmodified	_AIEINPDSAQPYK_	0	MULTI-MSMS	2	723.367181	1444.71981	2.4134	43.399	1.2865	0	0.0020439	1	73.067	277690000	4880	1794	17048
A0A8C0MVQ9	no	AIEIYTDMGR	10	Unmodified	_AIEIYTDMGR_	0	MSMS	2	584.786981	1167.55941	NaN	51.151	1	0	0.0067646	1	76.827		1881	1796	17056
A0A8P0NKA3	no	AIELNPANAVYFCNR	15	Unmodified	_AIELNPANAVYFCNR_	0	MULTI-MSMS	2	876.430321	1750.84609	1.6672	72.53	0.74656	0	5.3883E-06	1	143.61	208250000	1719	1798	17071
A0A8P0PNK7	no	AIELSLQEQK	10	Unmodified	_AIELSLQEQK_	0	MULTI-MSMS	2	579.821878	1157.6292	0.6782	41.783	0.4076	0	0.0010802	1	109.11	7104900	6570	1799	17085
A0A8I3MPP6	no	AIENQEHR	8	Unmodified	_AIENQEHR_	0	MULTI-MSMS	2	498.746505	995.478456	-0.10203	7.6362	0.30444	0	0.0051048	1	157.52	37149000	670	1801	17095
A0A8C0PZA5	no	AIEPPPLDAVIEAEHTLR	18	Unmodified	_AIEPPPLDAVIEAEHTLR_	0	MULTI-MSMS	3	657.689707	1970.04729	-0.54173	85.045	1.5306	0	2.3212E-05	3	87.16	82043000	705	1802	17105
A0A8P0NI52	no	AIEPQNEEADENYNSVNTR	19	Unmodified	_AIEPQNEEADENYNSVNTR_	0	MULTI-MSMS	2	1096.98817	2191.96178	0.10534	36.928	0.44196	0	2.5134E-08	1	112.15	13919000	935	1803	17117
A0A8I3QAU5	no	AIEQADLLQEEAETPR	16	Unmodified	_AIEQADLLQEEAETPR_	0	MULTI-MSMS	2	906.952337	1811.89012	-0.2354	58.69	0.3394	-7.1054E-15	1.0276E-10	1	163.99	18269000	1486	1804	17129
A0A8I3MGM6	no	AIEQADLLQEEDESPR	16	Unmodified	_AIEQADLLQEEDESPR_	0	MULTI-MSMS	2	921.939427	1841.8643	0.40306	53.546	0.78135	0	1.0568E-12	1	178.15	50616000	3601	1805	17142
A0A8C0NE40	no	AIEQESQISLK	11	Unmodified	_AIEQESQISLK_	0	MULTI-MATCH	2	623.337892	1244.66123	2.7718	37.887	0.64675	7.1054E-15	NaN	0	NaN	14837000	2544	1806	17156
A0A8I3N2V0	no	AIESSPDKR	9	Unmodified	_AIESSPDKR_	1	MULTI-MATCH	2	501.764363	1001.51417	2.452	8.8595	0.58843	0	NaN	0	NaN	2816800	6197	1808	17167
A0A8P0ST92	no	AIFASGSPFDPVTLPNGR	18	Deamidation (NQ)	_AIFASGSPFDPVTLPN(de)GR_	0	MULTI-MATCH	2	923.970333	1845.92611	1.2324	90.311	0.47002	0	NaN	0	NaN	32809000	1518	1812	17209
A0A8I3MTN8	no	AIFDTPDEDPNYNPLPEERPGGFAWGEGQR	30	Unmodified	_AIFDTPDEDPNYNPLPEERPGGFAWGEGQR_	1	MULTI-MSMS	3	1125.51648	3373.5276	-0.47928	88.219	0.47733	0	2.9337E-09	1	73.109	34172000	3438	1814	17226
A0A8C0TTC2	no	AIFMIPTNPPPTFR	14	Unmodified	_AIFMIPTNPPPTFR_	0	MULTI-MSMS	2	801.429061	1600.84357	2.4566	83.674	1.4967	0	0.0039484	1	63.624	45145000	6140	1817	17244
A0A8I3MGN1	no	AIFPQNGLVVSSVDVQSVEPVDQR	24	Unmodified	_AIFPQNGLVVSSVDVQSVEPVDQR_	0	MULTI-MSMS	3	861.785287	2582.33403	0.95815	86.523	0.81527	0	8.3201E-08	2	84.573	106250000	5569	1818	17261
A0A8I3NFI4	no	AIFSSGAVLYK	11	Unmodified	_AIFSSGAVLYK_	0	MULTI-MSMS	2	578.324057	1154.63356	-0.18544	56.544	0.78309	-7.1054E-15	0.00061751	1	111.17	81706000	1912	1822	17283
A0A8C0M9N5	no	AIFSVYVVNK	10	Unmodified	_AIFSVYVVNK_	0	MULTI-MSMS	2	570.326599	1138.63865	-0.097984	61.251	0.30596	-7.1054E-15	0.0042739	1	83.265	6855900	1053	1824	17296
A0A8C0RX08	no	AIGIGAYLVR	10	Unmodified	_AIGIGAYLVR_	0	MULTI-MSMS	2	516.813659	1031.61277	-0.29275	65.128	0.9846	0	0.00529	2	79.469	20196000	3663	1830	17325
A0A8P0SC38	no	AIGNTELENK	10	Unmodified	_AIGNTELENK_	0	MSMS	2	544.782753	1087.55095	NaN	17.666	1	0	0.00013413	1	138.54		5185	1834	17351
A0A8P0SC38	no	AIGNTELENK	10	Unmodified	_AIGNTELENK_	0	MULTI-SECPEP	2	544.782753	1087.55095	-1.5423	18.283	0.74702	0	0.060043	1	71.877	14877000	5185	1834	17352
A0A8I3QBG5	no	AIGPHDVLATLLNNLK	16	Unmodified	_AIGPHDVLATLLNNLK_	0	MULTI-MSMS	2	844.988329	1687.9621	0.5307	99.099	0.74739	0	1.2626E-12	1	176.32	37969000	1782	1836	17366
A0A8C0NHD1	no	AIGSASEGAQSSLQEVYHK	19	Unmodified	_AIGSASEGAQSSLQEVYHK_	0	MULTI-SECPEP	3	654.656954	1960.94903	-0.37828	41.904	0.67823	0	0.0013155	1	76.327	256620000	2709	1838	17385
A0A8C0PE22	no	AIGTACTLDK	10	Unmodified	_AIGTACTLDK_	0	MULTI-MSMS	2	525.268424	1048.5223	0.71429	19.632	0.88042	0	0.011038	2	68.371	2758000	3353	1839	17397
A0A8I3PIA7	no	AIGTDEDLAHSSIR	14	Unmodified	_AIGTDEDLAHSSIR_	0	MULTI-MSMS	2	742.870619	1483.72669	0.6959	30.727	0.33892	0	1.2476E-06	1	154.15	24404000	5291	1841	17414
A0A8C0SX68	no	AIGTEPDSDVLSEIMHSFAK	20	Unmodified	_AIGTEPDSDVLSEIMHSFAK_	0	MULTI-MSMS	3	716.349021	2146.02524	-0.60563	99.487	0.6132	0	0.0032623	1	36.923	20533000	5699	1842	17423
A0A8P0SB20	no	AIGVLTSGGDAQGMNAAVR	19	Unmodified	_AIGVLTSGGDAQGMNAAVR_	0	MULTI-MSMS	2	894.457067	1786.89958	-0.1222	52.407	1.326	0	7.8483E-16	2	170.04	344970000	744;3976	1844	17440
A0A8P0SB20	no	AIGVLTSGGDAQGMNAAVR	19	Oxidation (M)	_AIGVLTSGGDAQGM(ox)NAAVR_	0	MULTI-MSMS	2	902.454524	1802.8945	-0.11981	39.478	0.84803	0	0.00038364	1	83.182	8668000	744;3976	1844	17451
A0A8C0M3S5	no	AIGVSNFNHK	10	Unmodified	_AIGVSNFNHK_	0	MULTI-MSMS	2	543.788173	1085.56179	-2.1851	18.159	0.54317	0	0.036049	1	49.325	2234900	794	1845	17463
A0A8I3P2L6	no	AIGVSNFNHLQIEK	14	Unmodified	_AIGVSNFNHLQIEK_	0	MULTI-MSMS	2	785.422822	1568.83109	-2.4633	49.281	1.7335	0	0.0019384	1	72.289	66901000	4976	1846	17481
A0A8C0SXJ4	no	AIHLPAETMR	10	Unmodified	_AIHLPAETMR_	0	MSMS	3	380.206098	1137.59646	NaN	30.878	1	0	0.0043096	1	70.908		4264	1847	17490
A0A8I3PFD4	no	AIHNPMIQK	9	Unmodified	_AIHNPMIQK_	0	MULTI-MSMS	2	526.289494	1050.56443	0.39491	16.208	0.33961	0	0.0062094	1	86.472	4607900	3930	1849	17507
A0A8I3S4A5	no	AIHQQILLLR	10	Unmodified	_AIHQQILLLR_	0	MULTI-MSMS	3	402.255669	1203.74518	0.42719	41.239	0.27076	0	0.00095625	1	95.502	7729500	1785	1850	17519
A0A8P0NVX2	no	AIHTAPVATMAFDPTSTLLATGGCDGAVR	29	Unmodified	_AIHTAPVATMAFDPTSTLLATGGCDGAVR_	0	MULTI-MSMS	3	967.812631	2900.41606	-0.78314	81.604	0.36145	0	5.557E-09	1	79.663	61738000	6445	1851	17533
A0A8C0Z2G8	no	AIIDEFEQK	9	Unmodified	_AIIDEFEQK_	0	MULTI-MSMS	2	546.782222	1091.54989	0.70105	52.197	0.27248	0	0.029361	1	58.596	4732000	6266	1854	17552
A0A8I3PYS5	no	AIIEEYLHLNDMK	13	Unmodified	_AIIEEYLHLNDMK_	0	MULTI-MSMS	2	794.905616	1587.79668	-0.9115	72.713	0.61081	0	1.6235E-05	1	164.33	211560000	2053	1855	17565
A0A8I3PNN7	no	AIIIFVPVPQLK	12	Unmodified	_AIIIFVPVPQLK_	0	MULTI-MSMS	2	669.431399	1336.84824	0.072226	93.136	2.1367	0	0.00030948	5	111.04	572010000	4468	1856	17594
A0A8I3PNN7	no	AIIIFVPVPQLK	12	Unmodified	_AIIIFVPVPQLK_	0	MULTI-MSMS	3	446.623358	1336.84824	-0.14537	93.096	1.0842	0	0.0056866	2	56.359	30784000	4468	1856	17595
A0A8P0N9X4	no	AIIKPQYVDQIPK	13	Unmodified	_AIIKPQYVDQIPK_	1	MULTI-SECPEP	2	756.942859	1511.87116	0.49744	44.108	0.91335	0	0.012097	1	127.83	45812000	6573;6418	1858	17612
A0A8I3PHW1	no	AIIPSHLAYGK	11	Unmodified	_AIIPSHLAYGK_	0	MULTI-MSMS	3	390.560758	1168.66044	-0.6307	35.205	2.8196	0	0.0038325	4	64.439	233940000	6127	1861	17638
A0A8I3PHW1	no	AIIPSHLAYGK	11	Unmodified	_AIIPSHLAYGK_	0	MULTI-MSMS	3	390.560758	1168.66044	0.3625	37.036	0.98629	-7.1054E-15	0.065806	1	23.012	2515100	6127	1861	17639
A0A8I3PHW1	no	AIIPSHLAYGK	11	Unmodified	_AIIPSHLAYGK_	0	MULTI-MATCH	2	585.337498	1168.66044	0.64311	35.223	0.81466	0	NaN	0	NaN	12197000	6127	1861	17645
A0A8I3N7Q9	no	AIIQVSQIVAR	11	Unmodified	_AIIQVSQIVAR_	0	MULTI-MATCH	2	599.36933	1196.72411	-1.3332	56.269	0.47675	0	NaN	0	NaN	28424000	2875	1862	17657
A0A8C0N5A7	no	AIKPTLGLIDPLHTLHMPDR	20	Unmodified	_AIKPTLGLIDPLHTLHMPDR_	1	MULTI-MATCH	5	448.454365	2237.23544	0.51431	70.544	0.95151	0	NaN	0	NaN	14233000	2232	1866	17679
A0A8C0Q6J6	no	AILCLLLGGVER	12	Unmodified	_AILCLLLGGVER_	0	MULTI-MSMS	2	657.384122	1312.75369	0.059247	93.263	0.84734	1.4211E-14	0.00087668	2	89.247	41884000	3042	1868	17691
A0A8C0TA90	no	AILDQQVLAEELTTK	15	Unmodified	_AILDQQVLAEELTTK_	0	MULTI-MSMS	2	836.46181	1670.90907	-0.26378	77.951	0.78049	0	0.00022186	1	91.914	16489000	3272;5880	1869	17704
A0A8C0YS41	no	AILDSETGLLFLSLE	15	Unmodified	_AILDSETGLLFLSLE_	0	MULTI-MATCH	2	810.940179	1619.8658	0.41024	111.65	0.44049	1.4211E-14	NaN	0	NaN	7258700	6188;3979	1870	17716
A0A8I3SBI9	no	AILEDIHVNLFTR	13	Unmodified	_AILEDIHVNLFTR_	0	MULTI-MSMS	2	770.92774	1539.84093	0.30384	77.64	0.95269	0	5.569E-05	2	127.83	42313000	5490	1871	17737
A0A8I3SBI9	no	AILEDIHVNLFTR	13	Unmodified	_AILEDIHVNLFTR_	0	MULTI-MSMS	3	514.287586	1539.84093	0.63336	77.631	0.71471	0	0.000533	1	79.633	13213000	5490	1871	17738
A0A8I3N8D9	no	AILEMEQYIR	10	Unmodified	_AILEMEQYIR_	0	MULTI-MATCH	2	633.331556	1264.64856	-2.8	71.435	1.1213	0	NaN	0	NaN	22852000	3720	1872	17748
A0A8C0TB14	no	AILILDNDGDR	11	Unmodified	_AILILDNDGDR_	0	MULTI-MSMS	2	607.822409	1213.63027	-0.27812	52.228	0.71263	0	0.0089223	1	64.04	161330000	5175	1876	17770
A0A8P0T340	no	AILNPLCQVDYR	12	Unmodified	_AILNPLCQVDYR_	0	MULTI-MSMS	2	731.379568	1460.74458	-2.5491	67.715	0.81335	0	0.00096879	1	87.298	106620000	6105	1880	17813
A0A8P0T340	no	AILNPLCQVDYR	12	Unmodified	_AILNPLCQVDYR_	0	MULTI-MATCH	2	731.379568	1460.74458	3.2588	69.938	0.91742	0	NaN	0	NaN	20805000	6105	1880	17816
A0A8I3RZP8	no	AILQNEPLTTVAVLK	15	Unmodified	_AILQNEPLTTVAVLK_	0	MULTI-MSMS	2	805.479805	1608.94506	-1.8167	71.839	0.50971	0	6.4312E-05	1	101.39	26196000	4442;6603	1882	17823
A0A8I3PCS1	no	AILQNHTDFKDK	12	Unmodified	_AILQNHTDFKDK_	1	MULTI-MSMS	2	715.37534	1428.73613	1.1028	16.392	0.33956	3.5527E-15	0.00050599	1	161.17	6788300	5740	1883	17829
A0A8I3MZ16	no	AILSHLVK	8	Unmodified	_AILSHLVK_	0	MULTI-MSMS	2	440.78437	879.554188	0.76069	24.087	0.40549	0	0.04492	1	60.788	2564700	4561	1885	17835
A0A8C0SU42	no	AILSSILEEQK	11	Unmodified	_AILSSILEEQK_	0	MULTI-MSMS	2	615.850635	1229.68672	-1.5066	62.645	0.74746	0	0.00055454	1	113.62	23737000	5650	1887	17851
A0A8C0RC87	no	AILTMTQLYK	10	Unmodified	_AILTMTQLYK_	0	MULTI-MSMS	2	591.333567	1180.65258	0.74132	61.774	0.47469	0	0.011141	1	68.224	20885000	4678	1889	17868
A0A8P0TTK7	no	AILVDLEPGTMDSVR	15	Unmodified	_AILVDLEPGTMDSVR_	0	MULTI-MSMS	2	808.42163	1614.82871	-0.11387	74.814	2.2391	0	6.4518E-05	6	111.86	8317300000	1644;1768;6608;5630;1645	1890	17900
A0A8P0TTK7	no	AILVDLEPGTMDSVR	15	Unmodified	_AILVDLEPGTMDSVR_	0	MSMS	2	808.42163	1614.82871	NaN	76.926	1	0	1.0905E-06	1	110.86		1644;1768;6608;5630;1645	1890	17901
A0A8P0TTK7	no	AILVDLEPGTMDSVR	15	Unmodified	_AILVDLEPGTMDSVR_	0	MULTI-SECPEP	2	808.42163	1614.82871	2.4831	77.244	1.1232	0	0.0081751	1	81.017	22220000	1644;1768;6608;5630;1645	1890	17902
A0A8I3RVG9	no	AILVVFANK	9	Unmodified	_AILVVFANK_	0	MULTI-MSMS	2	487.805303	973.596052	0.14512	56.484	1.0876	0	0.0036816	1	97.473	20863000	2286	1891	17941
A0A8I3RVG9	no	AILVVFANK	9	Unmodified	_AILVVFANK_	0	MULTI-MSMS	2	487.805303	973.596052	0.053342	58.616	1.7655	0	0.039597	3	53.554	325110000	2286	1891	17942
A0A8C0STJ7	no	AIMAQLPQEQK	11	Unmodified	_AIMAQLPQEQK_	0	MULTI-MSMS	2	628.837005	1255.65946	-0.27536	36.629	2.1414	0	0.00016	2	161.79	141350000	5644	1894	17976
A0A8C0NEP7	no	AINGPTSASGDEISK	15	Unmodified	_AINGPTSASGDEISK_	0	MULTI-MSMS	2	723.857177	1445.6998	1.5373	23.894	0.71083	-3.5527E-15	0.0021653	1	66.267	4893900	2611	1899	18003
A0A8I3NUC9	no	AINLLPANTQINDIR	15	Unmodified	_AINLLPANTQINDIR_	0	MULTI-MSMS	2	833.467761	1664.92097	1.0826	70.803	0.47617	0	0.031469	1	41.824	8155400	3283	1900	18015
A0A8P0SEB0	no	AINPINTFTK	10	Unmodified	_AINPINTFTK_	0	MULTI-MSMS	2	559.813856	1117.61316	2.2159	46.623	0.78296	0	0.00097281	1	110.87	59656000	5460	1901	18027
A0A8C0RR54	no	AINQFTEVLTR	11	Unmodified	_AINQFTEVLTR_	0	MULTI-MSMS	2	646.353877	1290.6932	1.0937	61.198	0.54392	0	0.00065002	1	109.66	28455000	3507	1902	18038
A0A8I3N0P1	no	AINQGGLTSVAVR	13	Unmodified	_AINQGGLTSVAVR_	0	MULTI-MSMS	2	643.364776	1284.715	0.76775	37.624	0.6125	7.1054E-15	4.1256E-05	1	132.78	108660000	5602	1903	18052
A0A8P0NG96	no	AINQIAAALFTIHK	14	Unmodified	_AINQIAAALFTIHK_	0	MULTI-MSMS	3	504.296192	1509.86675	1.151	78.652	0.44337	0	0.0089796	1	47.532	7380100	1743	1904	18055
A0A8I3RYC9	no	AINQQTGAFVEISR	14	Unmodified	_AINQQTGAFVEISR_	0	MULTI-MSMS	2	767.404629	1532.79471	3.721	48.392	2.7487	0	1.4288E-05	3	143	35577000	3271	1905	18080
A0A8I3RYC9	no	AINQQTGAFVEISR	14	Unmodified	_AINQQTGAFVEISR_	0	MULTI-MSMS	2	767.404629	1532.79471	0.54105	50.223	1.6658	0	0.00082824	3	83.045	14053000	3271	1905	18081
A0A8I3RYC9	no	AINQQTGAFVEISR	14	Unmodified	_AINQQTGAFVEISR_	0	MULTI-MATCH	2	767.404629	1532.79471	3.9507	51.942	0.33879	0	NaN	0	NaN	3628600	3271	1905	18084
A0A8P0NJK6	no	AINTLNGLR	9	Deamidation (NQ)	_AINTLN(de)GLR_	0	MULTI-MATCH	2	486.777274	971.539994	0.97324	32.499	0.40836	-7.1054E-15	NaN	0	NaN	1750200	6539;1378	1906	18092
Q2KKD1	no	AINVILGCLR	10	Unmodified	_AINVILGCLR_	0	MULTI-MSMS	2	564.831526	1127.6485	-0.22566	67.175	0.98496	0	0.00096324	1	178.6	68587000	4160	1908	18104
A0A8I3S6F7	no	AINVQEEK	8	Unmodified	_AINVQEEK_	0	MULTI-MSMS	2	465.748182	929.481811	-0.38443	13.865	0.27177	0	0.0072135	1	108.46	49066000	6594;6533	1909	18114
A0A8I3SA06	no	AINVSASSGGVQNSGVIR	18	Unmodified	_AINVSASSGGVQNSGVIR_	0	MULTI-MATCH	2	858.455382	1714.89621	-3.2324	41.227	0.27154	0	NaN	0	NaN	3175400	3350	1910	18123
A0A8C0Q119	no	AIPDLTAPVAAVQAAVSNLVR	21	Unmodified	_AIPDLTAPVAAVQAAVSNLVR_	0	MULTI-MSMS	3	692.731906	2075.17389	0.05655	109.53	1.8692	0	6.2511E-06	3	90.164	800840000	4471	1911	18136
A0A8P0TAL0	no	AIPNQGEILVIR	12	Unmodified	_AIPNQGEILVIR_	0	MULTI-MSMS	2	661.893169	1321.77178	0.57578	58.943	0.94984	7.1054E-15	0.00038185	2	101.65	20677000	6497;5742	1914	18156
A0A8I3NC31	no	AIPVLVDVLR	10	Unmodified	_AIPVLVDVLR_	0	MULTI-MSMS	2	547.850242	1093.68593	0.45885	82.029	0.74463	0	0.032797	1	50.805	38456000	4899	1915	18169
A0A8P0TL06	no	AIQDMFPNMDR	11	Unmodified	_AIQDMFPNMDR_	0	MULTI-MSMS	2	669.302472	1336.59039	-1.0945	70.641	1.2233	0	0.0030456	1	79.489	22549000	6569	1919	18194
A0A8I3MNS2	no	AIQLNPNYIR	10	Unmodified	_AIQLNPNYIR_	0	MULTI-MSMS	2	601.33803	1200.66151	1.0104	48.585	0.54187	0	0.035626	1	49.442	19572000	2444	1921	18213
A0A8P0PBL4	no	AIQLNSNSVQALLLK	15	Unmodified	_AIQLNSNSVQALLLK_	0	MULTI-SECPEP	2	806.475054	1610.93556	-1.4171	82.401	0.74555	0	0.057867	1	52.391	11315000	5836	1922	18224
A0A8I3P5Y3	no	AIQLSGAEQLEALK	14	Unmodified	_AIQLSGAEQLEALK_	0	MULTI-MSMS	2	735.911756	1469.80896	-0.75575	65.536	1.2568	0	0.00015026	3	99.522	57466000	6301	1923	18239
Q5I9W4	no	AIQMVANSLK	10	Unmodified	_AIQMVANSLK_	0	MULTI-MSMS	2	537.802434	1073.59032	-0.59276	36.079	0.57624	0	0.00363	1	85.67	5896100	455	1924	18249
A0A8I3PAI9	no	AIQPDAGYYNDLVPPIGMLNNPMNAVTTK	29	Unmodified	_AIQPDAGYYNDLVPPIGMLNNPMNAVTTK_	0	MULTI-MSMS	3	1039.85097	3116.53109	1.3624	100.07	0.33828	0	1.1182E-06	2	61.03	35632000	865	1925	18263
A0A8C0T559	no	AIQVGVIGFPNVGK	14	Unmodified	_AIQVGVIGFPNVGK_	0	MULTI-MSMS	2	699.908819	1397.80309	0.56381	74.944	0.77797	0	0.00014166	1	102.06	42179000	1391	1928	18280
A0A8I3P2M1	no	AISAANLHLR	10	Unmodified	_AISAANLHLR_	0	MULTI-MSMS	2	533.311815	1064.60908	-0.57172	29.564	0.23782	0	0.00050665	1	153.73	17144000	2498	1929	18293
A0A8I3S7J4	no	AISDTWLTVNR	11	Unmodified	_AISDTWLTVNR_	0	MULTI-MSMS	2	638.338227	1274.6619	-0.00030805	62.433	0.34043	-7.1054E-15	0.00083508	1	101.11	6104000	2794	1933	18314
A0A8P0T3C0	no	AISEELDHALNDMTSL	16	Unmodified	_AISEELDHALNDMTSL_	0	MULTI-MATCH	2	879.914366	1757.81418	0.74014	96.485	0.5765	0	NaN	0	NaN	56210000	6553	1934	18332
A0A8C0MNT1	yes	AISEELDHALNDMTSM	16	Unmodified	_AISEELDHALNDMTSM_	0	MULTI-MSMS	2	888.892577	1775.7706	-2.2377	95.48	0.27217	0	0.0051046	1	54.486	15821000	1636	1935	18341
A0A8I3PYS5	no	AISEPNFSVAYANMCR	16	Unmodified	_AISEPNFSVAYANMCR_	0	MULTI-MSMS	2	915.419096	1828.82364	-1.0271	71.827	0.91801	1.4211E-14	2.017E-06	2	136.5	122180000	2053	1936	18354
A0A8I3NRV2	no	AISFVGSNQAGEYIFER	17	Unmodified	_AISFVGSNQAGEYIFER_	0	MULTI-MSMS	2	944.465415	1886.91628	2.5809	81.727	0.64061	0	2.6572E-07	1	141.58	34065000	3621	1937	18367
A0A8P0SI18	no	AISGLEQDQPAR	12	Unmodified	_AISGLEQDQPAR_	0	MULTI-MSMS	2	642.830766	1283.64698	3.2647	27.375	0.43882	0	0.00016256	1	121.6	19453000	1389	1938	18378
A0A8C0PVK3	no	AISHEHSPSDLEAHFVPLVK	20	Unmodified	_AISHEHSPSDLEAHFVPLVK_	0	MULTI-MSMS	5	443.43281	2212.12767	0.44296	47.327	2.0394	0	6.9463E-05	5	72.583	212520000	4368;4446	1939	18390
A0A8C0PVK3	no	AISHEHSPSDLEAHFVPLVK	20	Unmodified	_AISHEHSPSDLEAHFVPLVK_	0	MULTI-MATCH	5	443.43281	2212.12767	0.24321	48.67	0.61049	0	NaN	0	NaN	4082100	4368;4446	1939	18392
A0A8I3MGZ0	no	AISSASSPQSPGDALR	16	Unmodified	_AISSASSPQSPGDALR_	0	MULTI-MSMS	2	772.389176	1542.7638	1.1478	30.608	1.1213	-3.5527E-15	0.0035124	1	58.172	21031000	5463	1940	18401
A0A8I3PZF7	no	AISSTEAVLNNR	12	Unmodified	_AISSTEAVLNNR_	0	MSMS	2	637.838591	1273.66263	NaN	30.729	1	0	1.1426E-13	1	160.56		1086;6534;802	1942	18417
A0A8C0S4U0	no	AISSYFVSTMSSSIK	15	Unmodified	_AISSYFVSTMSSSIK_	0	MULTI-MATCH	2	804.402906	1606.79126	5.0863	75.693	0.4077	1.4211E-14	NaN	0	NaN	8558400	5309	1943	18426
A0A8C0MGR5	no	AISTGSLASSTLNK	14	Unmodified	_AISTGSLASSTLNK_	0	MULTI-MSMS	2	675.367181	1348.71981	0.71882	37.021	0.37485	0	0.026423	2	45.653	3804400	1357	1944	18434
A0A8P0PAZ7	no	AISVGQLVDVK	11	Unmodified	_AISVGQLVDVK_	0	MULTI-MSMS	2	564.834788	1127.65502	0.10771	58.489	0.8497	0	0.003205	1	78.556	80285000	6527	1946	18449
A0A8I3NB41	no	AISVHSTPEGCSSACK	16	Unmodified	_AISVHSTPEGCSSACK_	0	MULTI-MSMS	2	845.879804	1689.74505	-0.85307	14.908	0.57621	0	9.6629E-13	1	178.95	57132000	4571	1947	18461
A0A8I3NGR5	no	AISYHLVQKPFPLTK	15	Unmodified	_AISYHLVQKPFPLTK_	1	MULTI-MATCH	4	436.255446	1740.99268	0.43687	45.963	1.0538	0	NaN	0	NaN	22758000	6036	1948	18476
A0A8I3MY94	no	AISYLATVPK	10	Unmodified	_AISYLATVPK_	0	MULTI-MSMS	2	531.813325	1061.6121	-0.091862	45.432	0.34077	0	0.013063	1	65.465	5364300	5516	1949	18485
A0A8I3S525	no	AITGASLADIMAK	13	Unmodified	_AITGASLADIMAK_	0	MULTI-MSMS	2	631.344663	1260.67477	0.52868	68.011	2.0718	0	0.00016314	2	103.22	934390000	3054	1953	18509
A0A8I3S525	no	AITGASLADIMAK	13	Oxidation (M)	_AITGASLADIM(ox)AK_	0	MSMS	2	639.34212	1276.66969	NaN	47.647	1	0	0.036126	1	60.255		3054	1953	18515
A0A8I3N828	no	AITGVVCYACK	11	Unmodified	_AITGVVCYACK_	0	MULTI-MSMS	2	621.304484	1240.59441	-0.6292	39.624	0.54316	0	0.0038056	1	75.043	6127800	2189	1954	18528
A0A8C0S671	no	AITHLNNNFMFGQK	14	Unmodified	_AITHLNNNFMFGQK_	0	MULTI-MSMS	2	817.909024	1633.8035	1.9339	49.601	1.0551	0	1.0103E-08	1	182.28	102890000	5328	1955	18542
A0A8C0S671	no	AITHLNNNFMFGQK	14	Deamidation (NQ)	_AITHLNN(de)NFMFGQK_	0	MULTI-MATCH	2	818.401032	1634.78751	4.8691	57.341	0.20473	0	NaN	0	NaN	17247000	5328	1955	18553
A0A8C0PY99	no	AITIAGIPQSIIECVK	16	Unmodified	_AITIAGIPQSIIECVK_	0	MULTI-MSMS	2	856.984398	1711.95424	-0.41755	91.576	1.0536	0	0.00067062	3	72.29	849200000	4419;4333;6665;6275	1956	18564
A0A8I3PTN2	no	AITIAGVPQSVTECVK	16	Unmodified	_AITIAGVPQSVTECVK_	0	MULTI-MSMS	2	836.950555	1671.88656	-0.22542	62.111	1.527	-7.1054E-15	1.1867E-05	4	118.48	1241900000	3442	1957	18578
A0A8C0MFJ3	no	AITIASQTNCPLYVTK	16	Unmodified	_AITIASQTNCPLYVTK_	0	MULTI-MSMS	2	890.469112	1778.92367	-0.47616	55.93	1.0203	0	4.563E-06	2	131.37	146150000	1299;4719	1958	18595
A0A8I3NW81	no	AITVFSPDGHLFQVEYAQEAVK	22	Unmodified	_AITVFSPDGHLFQVEYAQEAVK_	0	MULTI-MSMS	3	817.084785	2448.23253	0.57132	84.861	0.8867	0	1.2265E-08	4	106.49	197980000	5948	1962	18621
A0A8I3NW81	no	AITVFSPDGHLFQVEYAQEAVKK	23	Unmodified	_AITVFSPDGHLFQVEYAQEAVKK_	1	MULTI-MSMS	3	859.783106	2576.32749	1.3444	73.793	0.60899	0	1.0204E-05	1	71.651	40536000	5948	1963	18631
A0A8I3NYW8	no	AIVAIENPADVSVISSR	17	Unmodified	_AIVAIENPADVSVISSR_	0	MULTI-MSMS	2	870.978158	1739.94176	0.23025	69.991	2.4116	0	9.6825E-21	5	204.49	1713600000	2064	1966	18650
A0A8I3MVP9	no	AIVDALPPPCESACTVPTDVDKWFHHQK	28	Unmodified	_AIVDALPPPCESACTVPTDVDKWFHHQK_	1	MULTI-MSMS	3	1073.51811	3217.53249	1.2455	75.178	0.84366	1.4211E-14	8.0318E-07	1	71.052	58568000	4621	1967	18669
A0A8I3MVP9	no	AIVDALPPPCESACTVPTDVDKWFHHQK	28	Unmodified	_AIVDALPPPCESACTVPTDVDKWFHHQK_	1	MULTI-MSMS	4	805.390399	3217.53249	-0.15736	75.128	0.77744	0	1.0308E-06	2	68.231	25938000	4621	1967	18670
Q5WR10	no	AIVDCGFEHPSEVQHECIPQAILGMDVLCQAK	32	Unmodified	_AIVDCGFEHPSEVQHECIPQAILGMDVLCQAK_	0	MULTI-MSMS	4	913.682021	3650.69898	-0.587	88.557	1.155	0	4.5228E-15	3	96.123	1505300000	277;1616	1968	18692
Q5WR10	no	AIVDCGFEHPSEVQHECIPQAILGMDVLCQAK	32	Unmodified	_AIVDCGFEHPSEVQHECIPQAILGMDVLCQAK_	0	MULTI-MSMS	3	1217.90694	3650.69898	-0.57424	88.581	0.78242	0	2.3551E-09	1	67.69	549920000	277;1616	1968	18693
A0A8I3PC55	no	AIVDCIISIIEENTESK	17	Unmodified	_AIVDCIISIIEENTESK_	0	MULTI-MSMS	2	967.492981	1932.97141	-0.0034905	111.01	0.20338	0	4.0912E-06	1	110.8	66844000	6319	1969	18702
A0A8C0RZM4	no	AIVDCIISIVEENPEGK	17	Unmodified	_AIVDCIISIVEENPEGK_	0	MULTI-MSMS	2	943.482416	1884.95028	0.0047542	101.77	0.47758	0	8.0895E-07	2	134.18	52878000	5244	1970	18714
A0A8I3QBG5	no	AIVNVIGMHK	10	Unmodified	_AIVNVIGMHK_	0	MULTI-MSMS	2	541.312969	1080.61138	0.34433	32.976	0.47622	0	0.027978	1	53.968	6445300	1782	1978	18750
A0A8P0NBP4	no	AIVQQWLEYR	10	Unmodified	_AIVQQWLEYR_	0	MULTI-MSMS	2	653.351137	1304.68772	1.1846	73.316	0.57867	1.4211E-14	0.00041648	2	140.5	168850000	4987	1979	18762
A0A8I3PUY9	no	AIVQVFEGTSGIDAQK	16	Unmodified	_AIVQVFEGTSGIDAQK_	0	MULTI-MSMS	2	831.938502	1661.86245	1.3105	62.223	0.43941	0	1.5715E-05	1	105.2	12551000	1827	1980	18774
A0A8I3NXQ3	no	AIWGYCDQLK	10	Unmodified	_AIWGYCDQLK_	0	MULTI-MSMS	2	627.302798	1252.59104	-0.8243	59.701	0.40856	0	0.0051035	1	80.165	26932000	4566	1981	18785
A0A8I3PFK5	no	AIYADLNQNDFAISK	15	Unmodified	_AIYADLNQNDFAISK_	0	MULTI-MSMS	2	841.922852	1681.83115	2.0833	69.286	0.37386	0	0.0002338	1	91.313	12092000	5795	1983	18799
A0A8C0PJT1	no	AIYAYALQVFPSK	13	Unmodified	_AIYAYALQVFPSK_	0	MULTI-MSMS	2	735.903202	1469.79185	0.097312	81.768	0.44254	0	0.00010952	1	117.02	8805600	3911	1984	18808
A0A8C0T9D5	no	AIYDTPCIQAESEK	14	Unmodified	_AIYDTPCIQAESEK_	0	MULTI-MSMS	2	812.879795	1623.74504	-0.5377	46.028	0.9521	0	8.933E-05	3	124.1	180190000	5882	1985	18823
A0A8C0Z5N9	no	AIYELAISQPR	11	Unmodified	_AIYELAISQPR_	0	MULTI-MSMS	2	630.85097	1259.68739	2.2034	57.602	0.40705	0	0.00018411	1	129.38	31711000	6300	1986	18836
A0A8P0SDZ7	no	AIYFDGDFGQVVR	13	Unmodified	_AIYFDGDFGQVVR_	0	MULTI-MSMS	2	743.869891	1485.72523	1.0978	77.534	0.61301	0	0.0067151	1	60.434	19900000	3638	1987	18847
A0A8I3Q6A8	no	AIYHLEAFVAK	11	Unmodified	_AIYHLEAFVAK_	0	MULTI-MSMS	3	421.236163	1260.68666	-0.54462	49.938	1.2921	0	0.0042396	5	62.466	43711000	5606	1988	18862
A0A8I3PLR3	no	AIYQVYNALQEK	12	Unmodified	_AIYQVYNALQEK_	0	MULTI-MSMS	2	720.380091	1438.74563	-0.058689	59.258	0.47534	0	7.3594E-05	1	150.18	33447000	5181	1990	18879
A0A8I3S7X5	no	AKDANNGNLQLR	12	Deamidation (NQ)	_AKDANN(de)GNLQLR_	1	MULTI-MSMS	2	657.841665	1313.66878	0.61122	15.38	0.27129	0	0.019345	1	94.692	2244100	1675	1993	18885
A0A8I3NZ76	no	AKDDDDSDIPTAQR	14	Unmodified	_AKDDDDSDIPTAQR_	1	MULTI-MATCH	2	773.852623	1545.69069	-0.968	16.081	0.50865	0	NaN	0	NaN	18575000	6183	1994	18900
A0A8C0MVT2	no	AKDLQDELAGNSEQR	15	Unmodified	_AKDLQDELAGNSEQR_	1	MULTI-MSMS	2	837.408097	1672.80164	0.37946	30.64	0.27249	0	1.1883E-07	1	172.99	7677200	1885	1998	18927
A0A8I3NX17	no	AKDLVELDPEVEGTK	15	Unmodified	_AKDLVELDPEVEGTK_	1	MSMS	2	821.930342	1641.84613	NaN	44.162	1	0	0.032903	1	62.081		5368	1999	18936
A0A8C0TD64	no	AKDPFAHLPK	10	Unmodified	_AKDPFAHLPK_	1	MULTI-MSMS	2	562.316566	1122.61858	0.49493	21.741	0.91922	-3.5527E-15	0.018944	1	84.615	148460000	5949	2000	18945
A0A8C0TCQ7	no	AKDQDMLDLVGVLHDPETLLR	21	Unmodified	_AKDQDMLDLVGVLHDPETLLR_	1	MULTI-MATCH	3	793.417658	2377.23115	-0.14468	95.838	0.23589	0	NaN	0	NaN	9736000	5938	2001	18957
A0A8C0PQ80	no	AKDQNESLDEEMFYK	15	Unmodified	_AKDQNESLDEEMFYK_	1	MULTI-MSMS	2	923.911824	1845.80909	-3.8151	47.07	0.47706	-7.1054E-15	0.0022274	1	83.53	20473000	4227	2002	18968
A0A8I3MWI3	no	AKDYENAIK	9	Unmodified	_AKDYENAIK_	1	MULTI-MATCH	2	526.274564	1050.53457	-1.12	13.865	0.17015	1.7764E-15	NaN	0	NaN	7508300	1216	2003	18978
A0A8I3MST1	no	AKEAAEQDVEK	11	Unmodified	_AKEAAEQDVEK_	1	MULTI-MSMS	2	609.304049	1216.59355	-0.15111	10.028	0.63417	0	0.0073262	1	90.149	108590000	2135	2004	18988
A0A8I3MST1	no	AKEAAEQDVEK	11	Unmodified	_AKEAAEQDVEK_	1	MULTI-MATCH	2	609.304049	1216.59355	0.45086	10.73	0.21961	0	NaN	0	NaN	1087200	2135	2004	18994
A0A8I3MST1	no	AKEAAEQDVEK	11	Unmodified	_AKEAAEQDVEK_	1	MULTI-MATCH	2	609.304049	1216.59355	1.2207	10.492	0.21231	1.7764E-15	NaN	0	NaN	1858500	2135	2004	18995
A0A8C0Q6X1	no	AKEDLIFHCGFR	12	Unmodified	_AKEDLIFHCGFR_	1	MULTI-MATCH	4	373.939594	1491.72927	0.027133	41.346	0.67752	0	NaN	0	NaN	20171000	4490	2008	19022
A0A8I3PDN0	no	AKEEQQDDTVYMGK	14	Unmodified	_AKEEQQDDTVYMGK_	1	MULTI-MSMS	2	821.374877	1640.7352	0.38287	17.168	0.47449	0	4.8374E-88	1	313.36	36443000	3361	2010	19045
A0A8C0NR54	no	AKEFTNVYIK	10	Unmodified	_AKEFTNVYIK_	1	MSMS	2	606.834788	1211.65502	NaN	28.9	1	0	0.0066743	1	115.82		3048;5580	2012	19053
A0A8C0PM55	no	AKEILQEEEDLAEIVQLVGK	20	Unmodified	_AKEILQEEEDLAEIVQLVGK_	1	MULTI-MSMS	3	752.077408	2253.21039	-0.13695	99.86	0.47599	0	2.5542E-05	1	89.483	94172000	4216	2013	19065
A0A8C0NCY0	yes	AKESWEMDTK	10	Unmodified	_AKESWEMDTK_	1	MULTI-MATCH	2	612.781896	1223.54924	-1.8692	18.854	0.373	0	NaN	0	NaN	3157900	2542	2015	19079
E2QWF5	no	AKESWEMNSEEK	12	Unmodified	_AKESWEMNSEEK_	1	MULTI-MSMS	2	734.324656	1466.63476	-3.4093	18.488	0.67951	0	0.0010608	2	117.79	13434000	4036	2016	19090
A0A8C0MIT4	no	AKFEELNMDLFR	12	Unmodified	_AKFEELNMDLFR_	1	MULTI-MSMS	2	756.879401	1511.74425	-0.74634	73.497	1.1198	0	0.00021493	2	136.02	437260000	1432	2017	19107
A0A8C0MIT4	no	AKFEELNMDLFR	12	Unmodified	_AKFEELNMDLFR_	1	MULTI-MATCH	2	756.879401	1511.74425	-0.24307	75.485	0.26969	0	NaN	0	NaN	16844000	1432	2017	19109
A0A8I3N9B5	no	AKGEIPEVAFMK	12	Unmodified	_AKGEIPEVAFMK_	1	MULTI-MSMS	3	440.572446	1318.69551	-0.14646	46.536	0.54337	0	0.0016555	1	74.46	7309700	5768	2019	19130
A0A8I3P2P6	no	AKIEVSEDGTK	11	Unmodified	_AKIEVSEDGTK_	1	MULTI-MATCH	3	392.875071	1175.60338	-0.0185	13.117	0.20355	0	NaN	0	NaN	6919500	2675	2021	19139
A0A8P0NNA5	no	AKIPVIAVESDKK	13	Unmodified	_AKIPVIAVESDKK_	2	MULTI-MATCH	3	466.616932	1396.82897	0.40407	21.983	0.33973	0	NaN	0	NaN	2236200	6315	2022	19142
A0A8P0SW23	no	AKKDDTDDEIAK	12	Unmodified	_AKKDDTDDEIAK_	2	MULTI-MSMS	2	674.833171	1347.65179	0.31756	7.9065	0.83095	0	0.00013816	1	206.36	42036000	192	2023	19152
A0A8P0SQF7	no	AKLDSLQDTGIDHHALLK	18	Unmodified	_AKLDSLQDTGIDHHALLK_	1	MULTI-MSMS	5	395.817964	1974.05344	-0.30461	37.67	0.44162	0	0.032534	1	29.092	30512000	4345	2025	19168
A0A8C0TIN7	no	AKNEILDEVISLSQVTPK	18	Unmodified	_AKNEILDEVISLSQVTPK_	1	MULTI-MSMS	2	992.551687	1983.08882	1.1003	90.486	0.4716	0	1.5907E-07	1	120.3	22914000	6035	2032	19221
A0A8I3Q2T9	no	AKNGSEADIDEGLYSR	16	Acetyl (Protein N-term),Deamidation (NQ)	_(ac)AKN(de)GSEADIDEGLYSR_	1	MULTI-MSMS	2	884.40522	1766.79589	1.9009	53.141	0.44177	0	0.00038573	1	85.457	7580300	5654	2033	19236
A0A8I3RPN3	no	AKPFLSNSSGGHDDMR	16	Unmodified	_AKPFLSNSSGGHDDMR_	1	MULTI-MATCH	2	859.899385	1717.78422	3.7883	16.233	0.33987	0	NaN	0	NaN	4248600	4180	2035	19256
A0A8I3RRB6	no	AKPLTDQEK	9	Acetyl (Protein N-term)	_(ac)AKPLTDQEK_	1	MULTI-MSMS	2	536.287671	1070.56079	1.858	15.569	0.47243	0	0.0014021	1	109.11	12102000	4478	2036	19267
A0A8I3NH42	no	AKPPPGGGEQEPPPPPTPQDVEMKEEAAAGGGSAGEPDSK	40	Unmodified	_AKPPPGGGEQEPPPPPTPQDVEMKEEAAAGGGSAGEPDSK_	2	MULTI-MSMS	4	974.208812	3892.80614	-0.37566	45.479	1.5286	0	1.521E-08	3	66.72	19587000	4254	2037	19280
A0A8I3MEC0	no	AKPPSEAEYTDVLQK	15	Unmodified	_AKPPSEAEYTDVLQK_	1	MULTI-MSMS	2	838.430509	1674.84647	1.6431	37.747	0.37389	0	4.4614E-05	1	138.75	23332000	572	2038	19289
A0A8P0NWJ9	no	AKPQVVVAPVLMSK	14	Acetyl (Protein N-term)	_(ac)AKPQVVVAPVLMSK_	1	MULTI-MSMS	2	754.947087	1507.87962	-1.8222	59.362	0.47404	0	0.0010054	1	74.392	18535000	5324	2039	19304
A0A8I3PKJ4	no	AKQDVIEVIEK	11	Unmodified	_AKQDVIEVIEK_	1	MULTI-MSMS	2	636.36391	1270.71327	0.80878	30.802	0.33821	3.5527E-15	0.0040179	1	101.35	10028000	2491	2044	19335
A0A8I3PMD4	no	AKQELEVNGGSGDAVSSGNEVSENMEEEAENR	32	Deamidation (NQ)	_AKQ(de)ELEVNGGSGDAVSSGNEVSENMEEEAENR_	1	MSMS	3	1122.82185	3365.44373	NaN	56.966	1	0	0.00021395	1	50.229		6511	2046	19365
A0A8I3PXJ3	no	AKVDEFPLCGHMVSDEYEQLSSEALEAAR	29	Unmodified	_AKVDEFPLCGHMVSDEYEQLSSEALEAAR_	1	MULTI-MSMS	3	1094.50782	3280.50164	-0.4289	91.367	0.57774	0	2.0355E-39	1	158.72	282470000	5912	2049	19387
A0A8I3SBI9	no	AKVNEAVECLLSLK	14	Unmodified	_AKVNEAVECLLSLK_	1	MULTI-MSMS	2	787.434541	1572.85453	0.091782	73.185	0.37457	0	0.0069474	1	74.46	8623700	5490	2050	19392
A0A8P0NNQ1	no	AKWDAWNQLK	10	Unmodified	_AKWDAWNQLK_	1	MULTI-MATCH	2	630.330205	1258.64586	0.75181	48.525	0.67749	0	NaN	0	NaN	41228000	6535;324	2051	19408
A0A8C0TVM6	no	ALAAAGYDVEK	11	Unmodified	_ALAAAGYDVEK_	0	MULTI-MSMS	2	554.287671	1106.56079	0.25384	30.148	3.2983	0	0.00074229	10	105.4	5049600000	6166;6129;3575;6531;3404;6554	2053	19515
A0A8C0TVM6	no	ALAAAGYDVEK	11	Unmodified	_ALAAAGYDVEK_	0	MULTI-MSMS	2	554.287671	1106.56079	-0.087467	35.915	1.5273	0	0.020419	2	53.756	10583000	6166;6129;3575;6531;3404;6554	2053	19516
A0A8C0TVM6	no	ALAAAGYDVEK	11	Unmodified	_ALAAAGYDVEK_	0	MULTI-MSMS	2	554.287671	1106.56079	-1.2373	48.947	0.84722	0	0.051873	1	42.336	4471000	6166;6129;3575;6531;3404;6554	2053	19517
A0A8C0TVM6	no	ALAAAGYDVEK	11	Unmodified	_ALAAAGYDVEK_	0	MULTI-MSMS	2	554.287671	1106.56079	-2.1346	113.1	3.9641	-1.4211E-14	0.0037483	5	75.378	1240000	6166;6129;3575;6531;3404;6554	2053	19518
A0A8C0TVM6	no	ALAAAGYDVEK	11	Unmodified	_ALAAAGYDVEK_	0	MSMS	2	554.287671	1106.56079	NaN	39.912	1	0	0.0058235	1	70.552		6166;6129;3575;6531;3404;6554	2053	19519
A0A8C0TVM6	no	ALAAAGYDVEK	11	Unmodified	_ALAAAGYDVEK_	0	MSMS	2	554.287671	1106.56079	NaN	45.192	1	0	0.030971	1	51.872		6166;6129;3575;6531;3404;6554	2053	19520
A0A8C0TVM6	no	ALAAAGYDVEK	11	Unmodified	_ALAAAGYDVEK_	0	MSMS	2	554.287671	1106.56079	NaN	50.366	1	0	0.048672	1	45.161		6166;6129;3575;6531;3404;6554	2053	19521
A0A8C0TVM6	no	ALAAAGYDVEK	11	Unmodified	_ALAAAGYDVEK_	0	MSMS	2	554.287671	1106.56079	NaN	51.676	1	0	0.038554	1	48.794		6166;6129;3575;6531;3404;6554	2053	19522
A0A8C0LYM6	no	ALAAGGVGSIVR	12	Unmodified	_ALAAGGVGSIVR_	0	MULTI-MSMS	2	535.819473	1069.62439	-2.2516	38.433	0.27243	0	0.0019773	1	77.662	8452600	593	2055	19551
A0A8C0TIN5	no	ALACIPVQELK	11	Unmodified	_ALACIPVQELK_	0	MULTI-MATCH	2	621.349748	1240.68494	6.2861	53.742	0.64725	0	NaN	0	NaN	7230700	6034	2059	19578
A0A8C0P9M1	no	ALADDDFLTVTGK	13	Unmodified	_ALADDDFLTVTGK_	0	MSMS	2	683.348457	1364.68236	NaN	67.175	1	0	0.002292	1	69.721		3726	2061	19595
A0A8P0NXX8	no	ALADIVIPQEYGITK	15	Unmodified	_ALADIVIPQEYGITK_	0	MULTI-MSMS	2	815.956163	1629.89777	1.7196	80.215	0.84919	0	0.0080879	2	53.013	12846000	6323	2063	19623
A0A8P0N4L2	no	ALAEETKR	8	Unmodified	_ALAEETKR_	1	MULTI-MSMS	2	459.256174	916.497795	-0.60501	8.7575	0.61395	0	0.020425	1	107.59	70097000	3945;5165;4205;6365	2065	19633
A0A8I3NYQ1	no	ALAEEWGCPFMETSAK	16	Unmodified	_ALAEEWGCPFMETSAK_	0	MULTI-MATCH	2	913.90803	1825.80151	1.9846	76.884	0.13577	0	NaN	0	NaN	14555000	5681	2066	19645
A0A8I3PII6	no	ALAEEWSCPFMETSAK	16	Unmodified	_ALAEEWSCPFMETSAK_	0	MULTI-MSMS	2	928.913312	1855.81207	-1.0305	77.077	0.78238	0	2.0656E-11	1	172.92	403480000	5716	2067	19656
A0A8I3PII6	no	ALAEEWSCPFMETSAK	16	Oxidation (M)	_ALAEEWSCPFM(ox)ETSAK_	0	MULTI-SECPEP	2	936.910769	1871.80699	-0.82204	68.751	0.54305	0	0.0015778	1	96.745	8146200	5716	2067	19661
A0A8C0MQP2	no	ALAELFGLLVK	11	Unmodified	_ALAELFGLLVK_	0	MULTI-MSMS	2	587.365724	1172.7169	0.3504	100.14	0.37183	-1.4211E-14	0.00066994	1	108.74	38178000	1708	2068	19674
A0A8I3N856	no	ALAEPLSAAQLR	12	Unmodified	_ALAEPLSAAQLR_	0	MULTI-MSMS	2	620.356419	1238.69829	-2.0936	49.329	0.88344	-7.1054E-15	0.00091068	2	88.496	9236700	2116	2070	19685
A0A8C0PB47	no	ALAESWNAAFLESSAK	16	Unmodified	_ALAESWNAAFLESSAK_	0	MULTI-MSMS	2	847.922852	1693.83115	4.058	76.892	1.7674	-1.4211E-14	0.00078114	1	71.241	267530000	3632	2071	19697
A0A8C0PB47	no	ALAESWNAAFLESSAK	16	Unmodified	_ALAESWNAAFLESSAK_	0	MSMS	2	847.922852	1693.83115	NaN	77.435	1	0	0.031057	1	44.511		3632	2071	19698
A0A8C0PB47	no	ALAESWNAAFLESSAK	16	Unmodified	_ALAESWNAAFLESSAK_	0	MSMS	2	847.922852	1693.83115	NaN	77.47	1	0	0.012669	1	52.576		3632	2071	19699
A0A8C0NTE1	no	ALAETDAAASSLPNGDCGRPGAR	23	Acetyl (Protein N-term),Deamidation (NQ)	_(ac)ALAETDAAASSLPN(de)GDCGRPGAR_	1	MULTI-MSMS	3	767.357239	2299.04989	0.45446	60.79	0.33971	0	0.0011866	1	40.319	15620000	3130	2072	19713
A0A8C0NTE1	no	ALAETDAAASSLPNGDCGRPGAR	23	Acetyl (Protein N-term),Deamidation (NQ)	_(ac)ALAETDAAASSLPN(de)GDCGRPGAR_	1	MULTI-SECPEP	3	767.357239	2299.04989	0.73499	64.219	1.0177	0	0.0071225	1	40.723	10256000	3130	2072	19714
A0A8C0NTE1	no	ALAETDAAASSLPNGDCGRPGAR	23	Acetyl (Protein N-term),Deamidation (NQ)	_(ac)ALAETDAAASSLPN(de)GDCGRPGAR_	1	MULTI-MATCH	3	767.357239	2299.04989	2.4102	62.815	0.78117	7.1054E-15	NaN	0	NaN	9676500	3130	2072	19719
A0A8P0SBE6	no	ALAFHPIEPVLITASEDHTLK	21	Unmodified	_ALAFHPIEPVLITASEDHTLK_	0	MULTI-MSMS	4	576.316497	2301.23688	-0.15627	71.135	1.3928	0	0.0012933	2	41.257	53713000	1199	2075	19735
A0A8I3N628	no	ALAFHPVEPVLVTASEDHTLK	21	Unmodified	_ALAFHPVEPVLVTASEDHTLK_	0	MULTI-MSMS	3	758.742471	2273.20558	0.57034	61.01	0.81551	-7.1054E-15	0.048015	1	16.812	38360000	2281	2076	19751
A0A8I3N628	no	ALAFHPVEPVLVTASEDHTLK	21	Unmodified	_ALAFHPVEPVLVTASEDHTLK_	0	MULTI-MSMS	4	569.308672	2273.20558	0.019814	60.935	0.78143	7.1054E-15	0.052981	1	15.635	76806000	2281	2076	19752
A0A8I3RWC4	no	ALAFNGVMFGDR	12	Unmodified	_ALAFNGVMFGDR_	0	MULTI-MSMS	2	649.321522	1296.62849	3.7435	75.161	0.37166	0	0.0021274	1	76.228	8526000	4842	2077	19762
A0A8C0SEY0	no	ALAGCDFLTISPK	13	Unmodified	_ALAGCDFLTISPK_	0	MULTI-MSMS	2	696.86322	1391.71189	-0.12205	68.981	2.413	0	0.00011405	4	116.23	558830000	1091	2078	19774
A0A8C0SEY0	no	ALAGCDFLTISPK	13	Unmodified	_ALAGCDFLTISPK_	0	MULTI-MATCH	2	696.86322	1391.71189	0.65387	71.928	0.17077	0	NaN	0	NaN	8986700	1091	2078	19778
A0A8C0PDR9	no	ALAGNPCLGHNK	12	Unmodified	_ALAGNPCLGHNK_	0	MULTI-MSMS	3	417.880273	1250.61899	-1.0845	13.661	0.23747	0	0.013486	1	46.73	14946000	3846	2079	19789
A0A8C0PDR9	no	ALAGNPCLGHNK	12	Unmodified	_ALAGNPCLGHNK_	0	MSMS	2	626.316771	1250.61899	NaN	13.716	1	0	0.00061926	1	88.819		3846	2079	19790
A0A8I3NNM9	no	ALAILSQPTPSLVVDHER	18	Unmodified	_ALAILSQPTPSLVVDHER_	0	MULTI-MATCH	3	649.361702	1945.06328	0.70075	65.036	0.78108	0	NaN	0	NaN	5866600	4910	2080	19797
A0A8I3MY77	no	ALAIYEGQLGPDNPNVAR	18	Unmodified	_ALAIYEGQLGPDNPNVAR_	0	MSMS	2	949.491964	1896.96938	NaN	61.432	1	0	4.6318E-09	1	106.01		2338	2081	19806
A0A8C0YZ18	no	ALALLEDEER	10	Unmodified	_ALALLEDEER_	0	MULTI-MSMS	2	579.803685	1157.59282	-0.53377	50.886	0.88354	7.1054E-15	0.040529	1	48.091	39170000	3801	2084	19818
A0A8P0P1F9	no	ALALNCSAPINDR	13	Unmodified	_ALALNCSAPINDR_	0	MULTI-MSMS	2	707.859	1413.70345	0.22087	41.916	0.81415	0	0.00016018	1	104.22	55184000	3763	2085	19833
A0A8P0P1F9	no	ALALNCSAPINDR	13	Unmodified	_ALALNCSAPINDR_	0	MULTI-MATCH	2	707.859	1413.70345	6.5977	44.476	1.254	0	NaN	0	NaN	22331000	3763	2085	19838
A0A8C0LZH0	no	ALAMDCEMVGAGPK	14	Unmodified	_ALAMDCEMVGAGPK_	0	MULTI-MSMS	2	725.330372	1448.64619	-2.485	47.035	0.44307	0	0.00072638	2	84.658	16627000	629	2087	19856
A0A8C0QIR3	no	ALAMGYKPK	9	Unmodified	_ALAMGYKPK_	1	MULTI-MSMS	2	489.775688	977.536823	-0.36735	16.571	0.44081	0	0.046746	1	77.674	80277000	4740	2088	19859
A0A8P0N3F8	no	ALANQLTDK	9	Unmodified	_ALANQLTDK_	0	MULTI-MSMS	2	487.269281	972.52401	0.24565	21.706	0.6123	0	0.0015935	1	113.41	43373000	5434	2091	19883
A0A8P0N3F8	no	ALANQLTDKELAQGR	15	Unmodified	_ALANQLTDKELAQGR_	1	MULTI-MSMS	2	814.441743	1626.86893	-2.3552	35.732	0.50949	-7.1054E-15	0.00034507	1	112.13	3133800	5434	2092	19889
A0A8P0NLY2	no	ALANSLACQGK	11	Unmodified	_ALANSLACQGK_	0	MULTI-MSMS	2	566.792598	1131.57064	-0.9484	21.126	1.6663	0	0.00018115	4	190.51	1851700000	6623;6228	2093	19907
A0A8P0NLY2	no	ALANSLACQGK	11	Unmodified	_ALANSLACQGK_	0	MSMS	2	566.792598	1131.57064	NaN	25.516	1	0	0.0078413	1	68.016		6623;6228	2093	19908
A0A8P0NLY2	no	ALANSLACQGK	11	Unmodified	_ALANSLACQGK_	0	MSMS	2	566.792598	1131.57064	NaN	26.153	1	0	0.0043104	1	75.378		6623;6228	2093	19909
A0A8P0NLY2	no	ALANSLACQGK	11	Deamidation (NQ)	_ALAN(de)SLACQGK_	0	MULTI-MSMS	2	567.284605	1132.55466	-0.36968	20.837	0.30489	0	0.0021316	1	123.72	43572000	6623;6228	2093	19921
A0A8P0NLY2	no	ALANSLACQGK	11	Deamidation (NQ)	_ALAN(de)SLACQGK_	0	MULTI-MSMS	2	567.284605	1132.55466	-0.29262	28.611	0.20428	0	0.0031535	1	166.3	11266000	6623;6228	2093	19922
A0A8I3P6D3	no	ALANVNIGSLICNVGAGGPAPAAGAAPAGGPAPSTAAAPAEEK	43	Unmodified	_ALANVNIGSLICNVGAGGPAPAAGAAPAGGPAPSTAAAPAEEK_	0	MULTI-MSMS	3	1270.31441	3807.92139	0.10326	88.717	0.57661	0	6.5623E-06	1	50.958	375080000	5383	2094	19968
A0A8I3P6D3	no	ALANVNIGSLICNVGAGGPAPAAGAAPAGGPAPSTAAAPAEEK	43	Unmodified	_ALANVNIGSLICNVGAGGPAPAAGAAPAGGPAPSTAAAPAEEK_	0	MULTI-MSMS	6	635.660841	3807.92139	0.17954	88.68	0.54287	0	0.040557	1	5.7008	111020000	5383	2094	19969
A0A8I3P6D3	no	ALANVNIGSLICNVGAGGPAPAAGAAPAGGPAPSTAAAPAEEK	43	Unmodified	_ALANVNIGSLICNVGAGGPAPAAGAAPAGGPAPSTAAAPAEEK_	0	MULTI-MATCH	4	952.987623	3807.92139	-1.1668	88.687	0.30563	0	NaN	0	NaN	10195000	5383	2094	19976
A0A8I3P6D3	no	ALANVNIGSLICNVGAGGPAPAAGAAPAGGPAPSTAAAPAEEK	43	Unmodified	_ALANVNIGSLICNVGAGGPAPAAGAAPAGGPAPSTAAAPAEEK_	0	MULTI-MATCH	5	762.591554	3807.92139	0.18784	88.679	0.57661	0	NaN	0	NaN	285690000	5383	2094	19977
A0A8I3S2V9	no	ALAPAWEQLALGLEHSETVK	20	Unmodified	_ALAPAWEQLALGLEHSETVK_	0	MULTI-MSMS	3	721.719666	2162.13717	0.23333	93.623	0.84823	0	0.0176	1	27.72	14425000	4977	2096	19992
A0A8I3MW30	no	ALAPGGELEPEQLPR	15	Unmodified	_ALAPGGELEPEQLPR_	0	MULTI-MSMS	2	788.920112	1575.82567	-4.0389	55.73	1.2585	0	0.006701	1	55.452	30737000	5869	2097	19994
A0A8C0M6F0	no	ALAPTADPPR	10	Unmodified	_ALAPTADPPR_	0	MULTI-MSMS	2	504.777274	1007.53999	0.88151	19.8	0.91302	0	0.05871	1	43.083	2332900	909	2099	20001
A0A8I3RUR8	no	ALASILLQDHIR	12	Unmodified	_ALASILLQDHIR_	0	MULTI-SECPEP	2	675.398618	1348.78268	0.79969	59.024	0.54388	0	0.029287	1	68.893	57550000	1682	2102	20019
A0A8P0SKD9	no	ALASLMTYK	9	Unmodified	_ALASLMTYK_	0	MULTI-MSMS	2	499.272978	996.531403	0.40188	48.663	1.0507	0	0.0038931	2	96.492	91720000	5358;5734	2103	20030
A0A8C0Q119	no	ALASQLQDSLK	11	Unmodified	_ALASQLQDSLK_	0	MULTI-MSMS	2	587.327328	1172.6401	0.2835	44.89	1.4941	0	0.0003778	2	163.94	632050000	4471	2104	20043
A0A8P0SMA2	no	ALASQPPIVADR	12	Unmodified	_ALASQPPIVADR_	0	MULTI-MSMS	2	619.348594	1236.68264	1.681	33.185	0.51133	0	0.000362	1	104.22	27621000	4727	2105	20059
A0A8P0NL19	no	ALAVTFTNFVTEPLK	15	Unmodified	_ALAVTFTNFVTEPLK_	0	MULTI-MSMS	2	825.958706	1649.90286	1.5736	91.01	0.40683	0	0.0002214	1	91.937	24252000	1844	2107	20073
A0A8I3NHV7	no	ALAVVYGPHEIR	12	Unmodified	_ALAVVYGPHEIR_	0	MULTI-MSMS	2	662.872237	1323.72992	2.0082	36.644	0.27204	0	0.00093702	2	87.913	2503800	4220	2109	20087
A0A8C0N666	no	ALAYFEQLK	9	Unmodified	_ALAYFEQLK_	0	MULTI-MSMS	2	541.797675	1081.5808	0.76004	58.984	0.61097	-7.1054E-15	0.0067609	1	85.064	16313000	2262	2111	20106
A0A8I3PJD1	no	ALCALLGEAPGGPR	14	Unmodified	_ALCALLGEAPGGPR_	0	MULTI-MSMS	2	691.366461	1380.71837	0.022909	59.695	0.74668	0	1.3137E-06	1	152.97	362880000	6505	2112	20112
A0A8C0QJ80	no	ALCDLGPWVK	10	Unmodified	_ALCDLGPWVK_	0	MULTI-MSMS	2	579.802434	1157.59032	-0.99426	66.842	0.81587	0	0.0018172	1	98.458	31785000	474	2114	20127
A0A8I3N6K0	no	ALCGFTEAAAQAAYLVGVSDPNSQAGQQGLVEPTQFAR	38	Unmodified	_ALCGFTEAAAQAAYLVGVSDPNSQAGQQGLVEPTQFAR_	0	MULTI-MSMS	4	981.481168	3921.89556	0.55196	102.28	0.57814	0	4.1134E-06	1	52.784	24581000	5438	2118	20156
A0A8I3N6K0	no	ALCGFTEAAAQAAYLVGVSDPNSQAGQQGLVEPTQFAR	38	Unmodified	_ALCGFTEAAAQAAYLVGVSDPNSQAGQQGLVEPTQFAR_	0	MULTI-MSMS	4	981.481168	3921.89556	1.4304	104.39	0.34107	0	0.023269	1	17.229	8112000	5438	2118	20157
A0A8I3NTN0	no	ALCHLVLK	8	Unmodified	_ALCHLVLK_	0	MULTI-MSMS	2	477.28368	952.552807	0.61235	23.801	0.23754	0	0.041792	1	61.997	1511500	4988	2120	20171
A0A8I3PZF7	no	ALCIDQLDVFLQK	13	Unmodified	_ALCIDQLDVFLQK_	0	MULTI-MSMS	2	781.915984	1561.81741	0.6562	96.133	0.64415	1.4211E-14	0.00012208	1	114.83	51415000	1086;6534	2121	20184
A0A8C0S1R2	no	ALCTAHEK	8	Unmodified	_ALCTAHEK_	0	MULTI-MSMS	2	465.229102	928.443651	0.55349	7.3628	0.16941	0	0.039932	1	63.054	20767000	5273	2127	20206
A0A8C0RJL4	no	ALDCQNHTCMK	11	Unmodified	_ALDCQNHTCMK_	0	MULTI-MATCH	2	689.289039	1376.56352	-0.80259	12.966	0.13586	0	NaN	0	NaN	2247100	4997	2132	20237
A0A8I3NS26	no	ALDCSDVTVR	10	Unmodified	_ALDCSDVTVR_	0	MULTI-MATCH	3	379.185251	1134.53392	-0.55357	16.583	0.37356	-3.5527E-15	NaN	0	NaN	5119700	3830	2133	20242
A0A8I3NH60	no	ALDELMDGDIIVFQK	15	Unmodified	_ALDELMDGDIIVFQK_	0	MULTI-MATCH	2	853.937113	1705.85967	-7.631	96.581	0.54247	0	NaN	0	NaN	122950000	4936	2135	20253
A0A8C0MC85	no	ALDEVFQAIEQK	12	Unmodified	_ALDEVFQAIEQK_	0	MULTI-MSMS	2	695.864274	1389.714	0.035819	78.243	1.4266	0	0.0050212	1	66.664	201110000	1163;6646	2136	20263
A0A8C0TMU9	no	ALDFPSGSFDVVLEK	15	Unmodified	_ALDFPSGSFDVVLEK_	0	MULTI-MATCH	2	812.416871	1622.81919	3.0987	90.332	0.58798	0	NaN	0	NaN	6836700	6082	2138	20275
A0A8I3N6K0	no	ALDGAFTEENR	11	Unmodified	_ALDGAFTEENR_	0	MULTI-MSMS	2	611.788566	1221.56258	1.0185	35.812	0.98495	0	0.00082338	1	101.65	20453000	5438	2139	20284
A0A8C0PAE9	no	ALDGEESDCEDYPMR	15	Unmodified	_ALDGEESDCEDYPMR_	0	MULTI-MSMS	2	893.848366	1785.68218	0.55316	43.79	0.33778	0	6.0267E-05	1	116.55	8565200	3783	2140	20298
A0A8C0Z0G3	no	ALDGPEQMELEEGK	14	Acetyl (Protein N-term)	_(ac)ALDGPEQMELEEGK_	0	MULTI-SECPEP	2	794.363978	1586.7134	-0.929	73.437	0.5785	0	0.042507	1	44.82	29021000	6246	2141	20308
A0A8I3S614	no	ALDHSQPPSGLVIDK	15	Unmodified	_ALDHSQPPSGLVIDK_	0	MULTI-MSMS	2	788.920112	1575.82567	1.5788	34.378	1.7991	0	2.5301E-05	4	130.56	10765000	6001	2142	20319
A0A8I3PPR7	no	ALDHYLTLR	9	Unmodified	_ALDHYLTLR_	0	MULTI-MSMS	3	367.873224	1100.59784	-0.24502	44.029	0.30336	0	0.019252	1	51.445	11547000	5445	2143	20330
A0A8I3NY33	no	ALDIAENEMPGLMR	14	Unmodified	_ALDIAENEMPGLMR_	0	MULTI-MSMS	2	780.381451	1558.74835	-0.73452	74.543	1.0842	0	3.2092E-05	2	135.86	386730000	4658	2144	20343
A0A8I3NNE4	no	ALDIDLDKPLADSEK	15	Unmodified	_ALDIDLDKPLADSEK_	1	MULTI-MSMS	2	821.930342	1641.84613	-2.3641	56.659	0.44133	0	0.00091054	1	93.614	16071000	2052	2145	20356
A0A8I3P2M1	no	ALDIPLVK	8	Unmodified	_ALDIPLVK_	0	MULTI-MSMS	2	434.778754	867.542954	0.53209	55.269	1.3923	-7.1054E-15	0.049758	2	58.917	48345000	2498	2146	20368
A0A8I3NQA7	no	ALDKLDGTEINGR	13	Deamidation (NQ)	_ALDKLDGTEIN(de)GR_	1	MULTI-MSMS	2	701.862263	1401.70997	0.69893	32.685	0.7822	0	0.011856	1	94.363	27396000	2256	2147	20377
A0A8I3NQA7	no	ALDKLDGTEINGR	13	Unmodified	_ALDKLDGTEINGR_	1	MULTI-MSMS	2	701.370255	1400.72596	0.34624	29.747	0.67832	0	9.3135E-05	1	161.67	90463000	2256	2147	20389
A0A8I3S2F8	no	ALDKYEHVVR	10	Unmodified	_ALDKYEHVVR_	1	MULTI-MSMS	2	615.335487	1228.65642	2.2553	18.487	0.4071	0	0.013885	1	89.886	7564700	6460	2148	20395
A0A8I3QZ05	no	ALDLDSNCK	9	Unmodified	_ALDLDSNCK_	0	MULTI-MSMS	2	518.242406	1034.47026	-0.076242	22.149	0.74695	0	0.00092999	1	154.31	100160000	4953	2149	20411
A0A8I3QZ05	no	ALDLDSNCK	9	Unmodified	_ALDLDSNCK_	0	MULTI-MATCH	2	518.242406	1034.47026	1.425	22.726	0.10196	0	NaN	0	NaN	1451900	4953	2149	20413
A0A8P0SJL7	no	ALDLIEVLVTK	11	Unmodified	_ALDLIEVLVTK_	0	MULTI-MSMS	2	607.373746	1212.73294	0.084398	95.446	1.2553	1.4211E-14	0.00021372	1	125.48	500510000	5057	2151	20431
A0A8I3N2W4	no	ALDLLNNK	8	Unmodified	_ALDLLNNK_	0	MULTI-MSMS	2	450.761092	899.507631	0.80705	37.762	0.47666	0	0.013277	1	88.643	7052800	5191	2152	20443
A0A8P0TCG9	no	ALDLLSEIR	9	Unmodified	_ALDLLSEIR_	0	MULTI-MATCH	2	515.300581	1028.58661	0.34019	74.374	0.27152	0	NaN	0	NaN	4966900	3279	2153	20453
A0A8I3NNE4	no	ALDLLYGMVSK	11	Unmodified	_ALDLLYGMVSK_	0	MULTI-MSMS	2	605.331024	1208.6475	-0.36502	81.109	0.81618	0	0.0022454	2	84.17	92245000	2052	2154	20463
A0A8I3NNE4	no	ALDLLYGMVSK	11	Unmodified	_ALDLLYGMVSK_	0	MULTI-MATCH	2	605.331024	1208.6475	3.9127	83.258	0.16999	0	NaN	0	NaN	1227100	2052	2154	20467
A0A8I3N2G1	no	ALDMSYDHKPEDEVELAR	18	Unmodified	_ALDMSYDHKPEDEVELAR_	1	MULTI-MSMS	2	1059.49404	2116.97353	-0.36472	46.074	0.47591	-7.1054E-15	3.222E-14	1	165.51	20404000	1641	2156	20483
A0A8I3PLQ9	no	ALDPAEQHLR	10	Acetyl (Protein N-term)	_(ac)ALDPAEQHLR_	0	MULTI-MSMS	2	596.309469	1190.60439	0.19737	41.398	1.0502	0	0.012694	1	56.258	89271000	3424	2157	20496
A0A8I3PF51	no	ALDQASEEIWNDFR	14	Unmodified	_ALDQASEEIWNDFR_	0	MULTI-MSMS	2	847.394458	1692.77436	-1.9468	89.846	0.44226	0	9.2197E-05	1	123.62	173780000	2402	2159	20510
A0A8C0MVT2	no	ALDQFVNFSEQK	12	Unmodified	_ALDQFVNFSEQK_	0	MULTI-MSMS	2	713.354074	1424.69359	-0.23296	65.881	0.74647	0	9.7799E-05	2	158.79	59295000	1885	2160	20522
A0A8P0P844	no	ALDSDMQTLVYENYNK	16	Unmodified	_ALDSDMQTLVYENYNK_	0	MULTI-MATCH	2	952.440748	1902.86694	-1.4087	74.643	0.16947	0	NaN	0	NaN	16318000	1842	2161	20535
A0A8I3P3D2	no	ALDTLEDDMTISVEK	15	Unmodified	_ALDTLEDDMTISVEK_	0	MSMS	2	840.405843	1678.79713	NaN	75.87	1	0	0.037769	1	44.299		2964	2163	20543
A0A8I3P3D2	no	ALDTLEDDMTISVEK	15	Unmodified	_ALDTLEDDMTISVEK_	0	MSMS	2	840.405843	1678.79713	NaN	75.912	1	0	0.0043211	1	59.198		2964	2163	20544
A0A8P0N8G3	no	ALDTVLFGPPLLTR	14	Unmodified	_ALDTVLFGPPLLTR_	0	MULTI-MSMS	2	756.942859	1511.87116	0.33298	95.358	1.1858	0	0.0040761	1	63.073	19924000	5080	2164	20556
A0A8P0N8G3	no	ALDTVLFGPPLLTR	14	Unmodified	_ALDTVLFGPPLLTR_	0	MULTI-MATCH	2	756.942859	1511.87116	2.3213	97.103	0.54247	0	NaN	0	NaN	31899000	5080	2164	20558
A0A8P0S6Q0	no	ALDVGSGSGILTACFAR	17	Unmodified	_ALDVGSGSGILTACFAR_	0	MSMS	2	847.930154	1693.84575	NaN	77.877	1	0	0.037608	1	42.785		2283	2165	20568
A0A8P0S6Q0	no	ALDVGSGSGILTACFAR	17	Unmodified	_ALDVGSGSGILTACFAR_	0	MULTI-MATCH	2	847.930154	1693.84575	-2.5178	79.73	0.64401	0	NaN	0	NaN	8230800	2283	2165	20576
A0A346JM02	no	ALDVMVSTFHK	11	Unmodified	_ALDVMVSTFHK_	0	MULTI-MSMS	3	416.553274	1246.63799	-0.18792	45.395	0.84927	0	0.0024901	1	70.942	100600000	328	2167	20599
A0A346JM02	no	ALDVMVSTFHK	11	Unmodified	_ALDVMVSTFHK_	0	MULTI-MSMS	2	624.326273	1246.63799	-0.65202	45.414	0.9504	0	0.022	1	52.49	25728000	328	2167	20600
A0A346JM02	no	ALDVMVSTFHK	11	Unmodified	_ALDVMVSTFHK_	0	MULTI-MATCH	3	416.553274	1246.63799	-0.29178	46.262	0.50903	0	NaN	0	NaN	1722300	328	2167	20603
A0A8C0QFZ2	no	ALDYCHSK	8	Unmodified	_ALDYCHSK_	0	MULTI-MATCH	2	497.226559	992.438566	-2	12.575	0.23798	0	NaN	0	NaN	16057000	913	2168	20613
A0A8P0SCF0	no	ALDYCHSMGIMHR	13	Unmodified	_ALDYCHSMGIMHR_	0	MULTI-MSMS	2	795.852338	1589.69012	-0.65394	37.431	0.4753	0	0.00051255	1	91.095	6289300	1612	2169	20618
A0A8C0QJA2	no	ALEAAAPSPDNPGDK	15	Unmodified	_ALEAAAPSPDNPGDK_	0	MULTI-MSMS	2	726.851895	1451.68924	-0.10139	25.967	1.2757	-3.5527E-15	0.0017268	1	69.01	3194100	4667	2171	20627
A0A8C0MI79	no	ALEAAEHALQAQAQELEELNR	21	Unmodified	_ALEAAEHALQAQAQELEELNR_	0	MULTI-MSMS	3	778.72766	2333.16115	-0.6156	88.088	0.40752	0	0.0096314	1	31.767	22808000	1413	2172	20635
A0A8C0M5J7	no	ALEAAQQEK	9	Unmodified	_ALEAAQQEK_	0	MULTI-SECPEP	2	494.258914	986.503274	0.80829	12.133	0.40819	0	0.060874	1	79.809	7620300	875	2174	20644
A0A8I3MVU0	no	ALEACGGDLK	10	Unmodified	_ALEACGGDLK_	0	MSMS	2	517.252774	1032.491	NaN	21.033	1	0	0.039463	1	52.482		1225	2176	20656
A0A8I3N6K0	no	ALEATTEHIR	10	Unmodified	_ALEATTEHIR_	0	MULTI-MSMS	2	570.80402	1139.59349	-0.24159	16.001	0.4755	0	0.00043304	1	135.83	79390000	5438	2181	20687
A0A8I3P9Y9	no	ALECPERPFLAILGGAK	17	Unmodified	_ALECPERPFLAILGGAK_	1	MULTI-MSMS	2	921.500746	1840.98694	-0.23042	80.051	1.8332	1.4211E-14	1.1941E-10	3	164.53	52997000	5736	2182	20702
A0A8I3N2G1	no	ALEDAFLAIDAK	12	Unmodified	_ALEDAFLAIDAK_	0	MULTI-MSMS	2	638.84281	1275.67107	0.74503	77.497	1.904	0	0.00037508	2	102.52	247010000	1641	2183	20716
A0A8I3N2G1	no	ALEDAFLAIDAK	12	Unmodified	_ALEDAFLAIDAK_	0	MULTI-MATCH	2	638.84281	1275.67107	-0.016528	80.323	0.7477	0	NaN	0	NaN	3935000	1641	2183	20725
A0A8I3N2G1	no	ALEDAFLAIDAK	12	Unmodified	_ALEDAFLAIDAK_	0	MULTI-MATCH	2	638.84281	1275.67107	-1.9348	79.677	0.54227	1.4211E-14	NaN	0	NaN	4292500	1641	2183	20726
A0A8C0N4J9	no	ALEDDIIHHNK	11	Unmodified	_ALEDDIIHHNK_	0	MULTI-MATCH	2	652.833308	1303.65206	-1.4315	24.207	0.27031	0	NaN	0	NaN	1636000	2035;6641	2184	20729
A0A8C0LZG6	no	ALEDFADNIKNDPDKEYNMPK	21	Unmodified	_ALEDFADNIKNDPDKEYNMPK_	2	MSMS	3	823.053045	2466.1373	NaN	58.08	1	0	0.024726	1	48.354		627	2187	20740
A0A8C0LZG6	no	ALEDFADNIKNDPDKEYNMPK	21	Unmodified	_ALEDFADNIKNDPDKEYNMPK_	2	MSMS	3	823.053045	2466.1373	NaN	58.133	1	0	0.030334	1	45.436		627	2187	20741
A0A8P0P1T4	no	ALEDIFDAIEGK	12	Unmodified	_ALEDIFDAIEGK_	0	MULTI-MSMS	2	660.837725	1319.6609	0.21668	99.727	0.40953	0	0.00026295	1	114.83	72020000	4858	2188	20754
A0A8P0TC47	no	ALEDTSCLKR	10	Unmodified	_ALEDTSCLKR_	1	MULTI-MATCH	2	596.803162	1191.59177	4.6703	16.944	0.2377	-3.5527E-15	NaN	0	NaN	9171300	4754	2190	20772
A0A8I3NRE9	no	ALEDVDYVQTFK	12	Unmodified	_ALEDVDYVQTFK_	0	MULTI-MSMS	2	714.356282	1426.69801	-0.92564	63.082	0.71305	0	0.000362	1	104.22	18196000	4387	2191	20782
A0A8I3NRE9	no	ALEDVDYVQTFK	12	Unmodified	_ALEDVDYVQTFK_	0	MULTI-MATCH	2	714.356282	1426.69801	3.812	65.769	0.7828	1.4211E-14	NaN	0	NaN	19297000	4387	2191	20786
A0A8I3MW76	no	ALEEALSEEIKK	12	Unmodified	_ALEEALSEEIKK_	1	MSMS	2	680.371932	1358.72931	NaN	43.235	1	0	7.0432E-07	1	132.88		4729	2193	20797
A0A8I3NXE8	no	ALEEANTDLEVK	12	Unmodified	_ALEEANTDLEVK_	0	MULTI-SECPEP	2	666.338089	1330.66163	2.9517	36.977	1.258	0	0.0038777	1	117.7	46571000	3017;5350	2195	20817
A0A8C0PY59	no	ALEEDLNQK	9	Unmodified	_ALEEDLNQK_	0	MULTI-MSMS	2	530.269478	1058.5244	0.26349	22.612	0.81505	0	0.0035035	1	98.299	34299000	4415	2197	20842
A0A8C0TA90	no	ALEEEIESHATDVHQAVK	18	Unmodified	_ALEEEIESHATDVHQAVK_	0	MSMS	3	669.332359	2004.97525	NaN	45.386	1	0	0.0038844	1	52.814		3272;5880	2199	20852
A0A8I3NC42	no	ALEEELEDLELGL	13	Unmodified	_ALEEELEDLELGL_	0	MULTI-MSMS	2	736.871962	1471.72937	-2.1746	108.65	0.7492	1.4211E-14	0.0056519	2	61.582	17112000	2787	2200	20862
A0A8C0S1K7	no	ALEEVCVETIEAGFMTK	17	Unmodified	_ALEEVCVETIEAGFMTK_	0	MULTI-MSMS	2	963.963002	1925.91145	0.63687	93.744	0.81556	-1.4211E-14	0.00072534	1	68.034	9588900	1970	2204	20885
A0A8C0S1K7	no	ALEEVCVETIEAGFMTK	17	Unmodified	_ALEEVCVETIEAGFMTK_	0	MSMS	2	963.963002	1925.91145	NaN	92.914	1	0	0.003088	1	59.294		1970	2204	20886
A0A8C0S1K7	no	ALEEVCVETIEAGFMTK	17	Unmodified	_ALEEVCVETIEAGFMTK_	0	MSMS	2	963.963002	1925.91145	NaN	94.24	1	0	0.0031136	1	59.185		1970	2204	20887
A0A8C0S1K7	no	ALEEVCVETIEAGFMTK	17	Unmodified	_ALEEVCVETIEAGFMTK_	0	MULTI-MATCH	2	963.963002	1925.91145	-6.4753	95.829	0.16894	0	NaN	0	NaN	3675400	1970	2204	20891
A0A8C0N0M5	no	ALEFGEPVLLVGDTGCGK	18	Unmodified	_ALEFGEPVLLVGDTGCGK_	0	MULTI-MSMS	2	931.471851	1860.92915	2.1173	86.903	0.23782	0	0.037464	1	32.734	18909000	1812	2206	20906
A0A8P0TK02	no	ALEFIPSDQQNEMVR	15	Unmodified	_ALEFIPSDQQNEMVR_	0	MULTI-MATCH	2	888.932893	1775.85123	-0.46931	65.776	0.95163	1.4211E-14	NaN	0	NaN	24812000	6379	2207	20919
A0A8C0SZY4	no	ALEGLLTGLLR	11	Unmodified	_ALEGLLTGLLR_	0	MULTI-MSMS	2	578.358431	1154.70231	-1.4085	95.34	0.40951	0	0.00021116	1	125.82	18160000	5741	2210	20938
A0A8I3PKS3	no	ALEHFTDLYDIK	12	Unmodified	_ALEHFTDLYDIK_	0	MULTI-MSMS	2	732.872099	1463.72965	-1.1526	62.282	0.84767	0	0.00022311	2	117.52	173770000	1317	2211	20949
A0A8I3S301	no	ALEIIPR	7	Unmodified	_ALEIIPR_	0	MULTI-MSMS	2	406.255446	810.496338	0.075651	41.517	1.017	0	0.01982	2	114.54	156350000	5664	2215	20974
A0A8P0STS5	no	ALEKEEEEEK	10	Unmodified	_ALEKEEEEEK_	1	MSMS	2	617.29589	1232.57723	NaN	11.638	1	0	0.0035173	1	123.86		4891	2216	20982
A0A8P0STS5	no	ALEKEEEEEKQK	12	Unmodified	_ALEKEEEEEKQK_	2	MULTI-MSMS	2	745.37266	1488.73077	1.0055	11.352	0.27183	0	1.5744E-31	1	265	45361000	4891	2217	20996
A0A8I3PT83	no	ALELDGQSVK	10	Unmodified	_ALELDGQSVK_	0	MULTI-MSMS	2	530.287671	1058.56079	-0.20829	32.799	0.64506	0	0.0017342	1	99.136	32906000	2313	2218	21006
A0A8I3NI63	no	ALELDHK	7	Unmodified	_ALELDHK_	0	MULTI-MSMS	2	413.226885	824.439217	1.4125	13.131	0.5084	0	0.033574	2	80.462	38072000	5277	2219	21020
A0A8I3MN54	no	ALELDQER	8	Unmodified	_ALELDQER_	0	MULTI-MSMS	2	487.251089	972.487624	1.3343	26.116	1.6216	0	0.0061479	3	127.84	66203000	5023	2220	21033
A0A8P0T982	no	ALELDSNLYR	10	Unmodified	_ALELDSNLYR_	0	MULTI-MSMS	2	597.311677	1192.6088	-0.0062315	55.963	1.3259	0	0.028701	1	53.493	173200000	243	2221	21044
E2QWF5	no	ALELDSNNEK	10	Unmodified	_ALELDSNNEK_	0	MULTI-MSMS	2	566.777667	1131.54078	-1.1187	15.627	0.40501	0	0.014387	1	63.565	6101100	4036	2222	21058
E2QWF5	no	ALELDSNNEK	10	Unmodified	_ALELDSNNEK_	0	MULTI-MSMS	2	566.777667	1131.54078	-0.37243	20.414	1.2547	0	0.00040666	2	145.16	192010000	4036	2222	21059
A0A8C0LYF7	no	ALELESQR	8	Unmodified	_ALELESQR_	0	MULTI-MATCH	2	473.253631	944.49271	0.78303	22.256	0.51023	3.5527E-15	NaN	0	NaN	7237800	590	2226	21095
A0A8C0SS04	no	ALELFLESLLK	11	Unmodified	_ALELFLESLLK_	0	MULTI-MSMS	2	638.381571	1274.74859	0.10584	103.78	0.6115	0	0.0031396	1	78.939	25368000	5560	2227	21106
A0A8P0S6J5	no	ALELHPFSVKPLLR	14	Unmodified	_ALELHPFSVKPLLR_	1	MULTI-MATCH	4	405.746251	1618.9559	-0.36661	59.55	0.30586	0	NaN	0	NaN	7278200	2223	2228	21119
A0A8C0Q7G1	no	ALELNMISLK	10	Unmodified	_ALELNMISLK_	0	MULTI-MSMS	2	566.325742	1130.63693	-0.3124	72.74	0.50917	0	0.0015097	1	102.06	52274000	4580	2230	21132
A0A8C0S1J3	no	ALEMSCAIQNQLAR	14	Unmodified	_ALEMSCAIQNQLAR_	0	MULTI-MATCH	2	802.897799	1603.78105	1.2708	60.45	0.40949	7.1054E-15	NaN	0	NaN	22307000	1868	2233	21150
A0A8I3PD31	no	ALEMVPLLTSTK	12	Unmodified	_ALEMVPLLTSTK_	0	MULTI-MSMS	2	651.870514	1301.72647	-1.8795	72.539	0.67881	0	0.015963	1	53.597	9517700	4328	2234	21156
A0A8I3PRW1	no	ALENCSADLQK	11	Unmodified	_ALENCSADLQK_	0	MULTI-MSMS	2	624.798077	1247.5816	-1.5123	21.877	0.27204	0	0.00037608	1	119.62	8465900	4122	2235	21168
A0A8C0SMJ7	no	ALENPDTASLLGR	13	Unmodified	_ALENPDTASLLGR_	0	MULTI-MATCH	2	678.859523	1355.70449	0.026032	53.383	0.50904	0	NaN	0	NaN	19441000	4018	2236	21180
A0A8I3S3F0	no	ALEPTGQSGEAVK	13	Unmodified	_ALEPTGQSGEAVK_	0	MULTI-MSMS	2	643.832974	1285.6514	-3.1701	40.751	2.2046	0	0.049108	1	40.058	151660000	5345	2238	21187
A0A8C0PWJ2	no	ALEQEVAQLEK	11	Unmodified	_ALEQEVAQLEK_	0	MULTI-MSMS	2	629.337892	1256.66123	-0.28791	52.839	0.40782	0	0.00074664	1	105.2	7399900	4383	2239	21207
A0A8C0PWJ2	no	ALEQEVAQLEK	11	Unmodified	_ALEQEVAQLEK_	0	MULTI-MATCH	2	629.337892	1256.66123	2.32	54.93	0.81513	-7.1054E-15	NaN	0	NaN	7663000	4383	2239	21214
A0A8I3ND03	no	ALEQKPDDAQYYCQR	15	Unmodified	_ALEQKPDDAQYYCQR_	1	MULTI-MATCH	2	942.930882	1883.84721	-0.53577	28.245	0.74707	-3.5527E-15	NaN	0	NaN	81333000	6391	2240	21226
A0A8I3PKL2	no	ALEQLNGFELAGR	13	Unmodified	_ALEQLNGFELAGR_	0	MULTI-MSMS	2	709.37534	1416.73613	-3.0549	68.632	1.1223	0	9.6248E-05	1	119.34	82703000	3869;4242	2242	21237
A0A8I3PKL2	no	ALEQLNGFELAGR	13	Deamidation (NQ)	_ALEQLN(de)GFELAGR_	0	MULTI-MATCH	2	709.867348	1417.72014	0.7306	69.671	1.0535	0	NaN	0	NaN	17239000	3869;4242	2242	21249
A0A8P0T982	no	ALEQQVEEMK	10	Unmodified	_ALEQQVEEMK_	0	MULTI-MSMS	2	602.797546	1203.58054	0.048741	37.148	1.7688	0	0.00038907	3	163.99	806910000	243	2245	21267
A0A8P0T982	no	ALEQQVEEMK	10	Unmodified	_ALEQQVEEMK_	0	MSMS	2	602.797546	1203.58054	NaN	38.841	1	0	0.0031433	1	97.635		243	2245	21268
A0A8P0T982	no	ALEQQVEEMK	10	Oxidation (M)	_ALEQQVEEM(ox)K_	0	MULTI-MSMS	2	610.795003	1219.57545	-0.16183	20.978	1.0543	-3.5527E-15	0.0017264	1	134.48	10974000	243	2245	21280
A0A8C0TFI9	no	ALERDPAEDDVESK	14	Unmodified	_ALERDPAEDDVESK_	1	MULTI-MSMS	2	787.370649	1572.72674	-0.15742	18.472	0.8141	0	0.01615	1	66.267	2290600	2125	2248	21316
A0A8P0PNQ3	no	ALESIEYVQTFK	12	Unmodified	_ALESIEYVQTFK_	0	MULTI-MSMS	2	714.374475	1426.7344	0.66973	66.002	0.4067	0	0.0001592	1	121.83	11847000	5140	2251	21326
A0A8C0SKP0	no	ALESISSDQQSEMVK	15	Unmodified	_ALESISSDQQSEMVK_	0	MULTI-MSMS	2	826.395809	1650.77707	-0.77193	39.791	0.74666	0	0.0023965	1	64.82	7773500	2514	2252	21338
A0A8P0TQH9	no	ALESLIEMIQK	11	Unmodified	_ALESLIEMIQK_	0	MULTI-MSMS	2	637.854864	1273.69517	-3.0588	89.262	0.4404	0	0.00070429	1	107.15	16903000	3803	2253	21350
A0A8P0NI34	no	ALETEAPASQALADEPKPDGAAAQAQENQDTRPK	34	Unmodified	_ALETEAPASQALADEPKPDGAAAQAQENQDTRPK_	2	MULTI-MSMS	4	880.430301	3517.6921	0.47504	42.703	0.44322	0	6.0804E-46	1	145.86	58538000	2521	2256	21372
A0A8C0PTC8	no	ALETIGANLQK	11	Unmodified	_ALETIGANLQK_	0	MULTI-MSMS	2	579.32987	1156.64519	-4.3124	37.844	0.95106	0	0.0023721	1	83.429	10871000	1464	2257	21382
A0A8I3PUE6	no	ALETNTHVK	9	Unmodified	_ALETNTHVK_	0	MULTI-MSMS	2	506.774731	1011.53491	0.45735	11.421	0.20411	0	0.0022943	1	106.91	153860000	3656	2260	21401
A0A8I3Q1P1	no	ALEVAEYLTPVLK	13	Unmodified	_ALEVAEYLTPVLK_	0	MULTI-MSMS	2	723.416143	1444.81773	0.87218	87.083	0.77886	1.4211E-14	5.023E-05	1	129.7	147900000	3819	2261	21417
A0A8I3NXD1	no	ALEVIKPAHILQEK	14	Unmodified	_ALEVIKPAHILQEK_	1	MULTI-MSMS	2	794.97469	1587.93483	2.0411	37.898	0.41019	0	0.0082805	1	73.273	14830000	5149	2263	21435
A0A8I3NXD1	no	ALEVIKPAHILQEK	14	Unmodified	_ALEVIKPAHILQEK_	1	MULTI-MSMS	4	397.990983	1587.93483	-0.035185	37.886	1.2241	0	0.0084886	1	48.823	261690000	5149	2263	21436
A0A8I3NXD1	no	ALEVIKPAHILQEK	14	Unmodified	_ALEVIKPAHILQEK_	1	MULTI-MATCH	4	397.990983	1587.93483	-0.21641	38.863	0.98552	0	NaN	0	NaN	3338900	5149	2263	21440
A0A8I3NXD1	no	ALEVIKPAHILQEKEEQHQLAVTAYLK	27	Unmodified	_ALEVIKPAHILQEKEEQHQLAVTAYLK_	2	MULTI-MATCH	3	1033.91155	3098.71282	-0.11232	60.757	0.44123	0	NaN	0	NaN	26417000	5149	2264	21450
A0A8C0M446	no	ALEYHR	6	Unmodified	_ALEYHR_	0	MSMS	2	394.70612	787.397687	NaN	12.411	1	0	0.053243	1	84.185		811	2265	21454
A0A8C0T6S2	no	ALEYLCQMFR	10	Unmodified	_ALEYLCQMFR_	0	MULTI-MATCH	2	665.817758	1329.62096	-0.82058	84.402	0.44403	1.4211E-14	NaN	0	NaN	9104900	5837	2266	21468
A0A8C0MVT2	no	ALEYTIYNQELNETR	15	Unmodified	_ALEYTIYNQELNETR_	0	MULTI-MSMS	2	928.95488	1855.89521	-0.68509	64.463	0.91417	0	2.7909E-07	1	155.15	24531000	1885	2267	21479
A0A8P0T8A4	no	ALFAGDIEEMEER	13	Unmodified	_ALFAGDIEEMEER_	0	MULTI-MSMS	2	755.348131	1508.68171	-3.0635	73.391	0.40866	0	4.4058E-05	1	131.82	28634000	721	2268	21491
A0A8I3MEV9	no	ALFAISCLVR	10	Unmodified	_ALFAISCLVR_	0	MSMS	2	575.326076	1148.6376	NaN	80.617	1	0	0.046824	1	50.04		4809	2269	21501
A0A8C0PU06	no	ALFDFNGNDEEDLPFK	16	Unmodified	_ALFDFNGNDEEDLPFK_	0	MULTI-MSMS	2	935.928331	1869.84211	-1.2334	98.473	0.71452	0	0.00081265	1	70.942	123210000	4336;6647	2270	21511
A0A8P0TUP3	no	ALFDYNPNEDK	11	Unmodified	_ALFDYNPNEDK_	0	MULTI-MATCH	2	663.304049	1324.59355	-1.1466	52.873	0.61148	0	NaN	0	NaN	7644800	1667	2273	21533
A0A8C0NRD9	no	ALFEEVPELLTETEK	15	Unmodified	_ALFEEVPELLTETEK_	0	MULTI-MSMS	2	874.45365	1746.89275	-0.18137	95.661	1.1224	-1.4211E-14	3.5339E-05	1	125.97	133750000	3057	2274	21544
A0A8I3PD54	no	ALFLHNR	7	Unmodified	_ALFLHNR_	0	MULTI-MSMS	2	435.750862	869.487171	1.5191	17.527	0.23858	0	0.022761	1	102.14	2562400	6473	2277	21567
A0A8C0QM78	no	ALFLYTSHLR	10	Unmodified	_ALFLYTSHLR_	0	MULTI-MSMS	2	610.842948	1219.67134	2.4715	48.653	0.7452	0	0.041007	1	47.96	14629000	361	2278	21575
A0A8I3N1C5	no	ALFPGDSEIDQLFR	14	Unmodified	_ALFPGDSEIDQLFR_	0	MULTI-MSMS	2	804.406837	1606.79912	1.3642	98.193	0.30647	-1.4211E-14	8.7971E-06	2	145.99	53157000	2601	2280	21590
A0A8I3RP75	no	ALFQNTER	8	Unmodified	_ALFQNTER_	0	MULTI-MSMS	2	489.753798	977.493044	-0.67877	23.986	0.47461	0	0.027261	1	72.138	6538000	4452	2281	21602
A0A8I3SCA7	no	ALFSVGFPVPK	11	Unmodified	_ALFSVGFPVPK_	0	MULTI-MSMS	2	581.336967	1160.65938	0.52667	80.473	0.88447	0	0.015173	1	57.96	13276000	1519	2283	21618
A0A8I3RUG2	no	ALFVSAFPQQLTMK	14	Unmodified	_ALFVSAFPQQLTMK_	0	MULTI-MSMS	2	790.928894	1579.84324	-0.35992	85.624	0.64332	1.4211E-14	0.0032846	1	66.486	43700000	2811	2284	21628
A0A8C0NUK7	no	ALGAAEPPR	9	Unmodified	_ALGAAEPPR_	0	MULTI-MSMS	2	441.245609	880.476666	0.82061	15.999	0.64397	0	0.0010548	1	147.52	15469000	3177	2285	21641
A0A8I3P6L5	no	ALGAALTPFNPLAGLR	16	Unmodified	_ALGAALTPFNPLAGLR_	0	MULTI-MSMS	2	791.459207	1580.90386	-0.98275	94.508	0.34072	0	0.0001663	1	86.189	11678000	5554	2286	21653
A0A8P0T542	no	ALGALVDSCAPGLCPDWDSWDASKPVNNAR	30	Unmodified	_ALGALVDSCAPGLCPDWDSWDASKPVNNAR_	1	MULTI-MSMS	3	1081.50464	3241.49208	-0.0030034	87.549	0.91461	0	4.4639E-19	3	100.95	493240000	6595;2676	2287	21669
A0A8P0T542	no	ALGALVDSCAPGLCPDWDSWDASKPVNNAR	30	Unmodified	_ALGALVDSCAPGLCPDWDSWDASKPVNNAR_	1	MULTI-MSMS	4	811.380297	3241.49208	0.2509	87.531	0.44027	1.4211E-14	0.0055965	1	30.273	77282000	6595;2676	2287	21670
A0A8C0P9T7	no	ALGCLLEAVLASR	13	Unmodified	_ALGCLLEAVLASR_	0	MULTI-MSMS	2	686.884487	1371.75442	0.31615	98.134	0.44114	0	0.00038634	1	94.363	10376000	3751	2290	21697
A0A8C0PQ10	no	ALGDQIIFVNRPDK	14	Unmodified	_ALGDQIIFVNRPDK_	1	MULTI-MSMS	2	793.438472	1584.86239	-1.4062	56.253	0.40864	0	0.001495	1	94.767	6658500	4267	2292	21708
A0A8P0PI95	no	ALGEANGVWK	10	Unmodified	_ALGEANGVWK_	0	MSMS	2	522.777274	1043.53999	NaN	15.982	1	0	0.0042412	1	87.323		1194	2295	21721
A0A8C0NCY0	yes	ALGLDSANEK	10	Unmodified	_ALGLDSANEK_	0	MULTI-MSMS	2	509.264196	1016.51384	1.01	23.084	0.71413	0	0.00070869	1	160.11	20819000	2542	2304	21773
A0A8I3MI98	no	ALGLDTGQQQDAQEFSK	17	Unmodified	_ALGLDTGQQQDAQEFSK_	0	MULTI-MSMS	2	918.442137	1834.86972	0.91135	49.412	0.64607	0	4.2168E-06	1	107.85	15022000	910	2305	21785
A0A8I3PMD4	no	ALGLSNFSSR	10	Unmodified	_ALGLSNFSSR_	0	MULTI-MSMS	2	526.28018	1050.54581	0.96781	45.782	0.40812	0	0.00042544	1	140.35	17193000	6511;5718	2309	21817
A0A8C0SIR3	no	ALGLTPGELAER	12	Unmodified	_ALGLTPGELAER_	0	MULTI-MSMS	2	613.840602	1225.66665	1.2355	52.247	0.71316	0	0.00053096	1	96.89	66571000	5493	2310	21829
A0A8C0QJN9	no	ALGMMGLVR	9	Unmodified	_ALGMMGLVR_	0	MULTI-MSMS	2	474.26189	946.509228	-0.87431	58.425	0.37404	-7.1054E-15	0.001351	1	124.37	8683300	1164	2311	21840
A0A8I3PH84	no	ALGNICYDSHEGR	13	Unmodified	_ALGNICYDSHEGR_	0	MULTI-MSMS	2	746.335889	1490.65723	-0.59235	28.313	0.27186	0	1.2889E-05	1	166.66	27760000	5141;6500	2312	21852
A0A8P0TU98	no	ALGNSLHPLGK	11	Unmodified	_ALGNSLHPLGK_	0	MSMS	2	553.819473	1105.62439	NaN	23.737	1	0	0.026285	1	53.775		4279	2314	21866
A0A8C0RKW9	no	ALGQNPTNAEVLK	13	Unmodified	_ALGQNPTNAEVLK_	0	MULTI-MSMS	2	677.869891	1353.72523	0.62532	32.29	3.7046	0	0.00012728	6	113.93	1698500000	5013	2316	21884
A0A8C0RKW9	no	ALGQNPTNAEVLK	13	Deamidation (NQ)	_ALGQNPTN(de)AEVLK_	0	MULTI-MSMS	2	678.361899	1354.70924	-0.73761	38.422	0.57864	0	0.039207	1	63.415	7227800	5013	2316	21893
O97575	no	ALGQNPTNAEVLR	13	Unmodified	_ALGQNPTNAEVLR_	0	MULTI-MSMS	2	691.872965	1381.73138	-2.4039	35.323	0.91689	0	0.011704	1	55.046	11378000	1746	2317	21904
A0A8I3N7Q9	no	ALGSVGPVDLLVNNAAVALLQPFLEVTK	28	Unmodified	_ALGSVGPVDLLVNNAAVALLQPFLEVTK_	0	MULTI-MATCH	3	950.210937	2847.61098	-1.4783	112.01	0.13492	0	NaN	0	NaN	7025100	2875	2320	21922
A0A8P0SBA8	no	ALGTHVVHSTHTLPLTMTSQQGVK	24	Unmodified	_ALGTHVVHSTHTLPLTMTSQQGVK_	0	MULTI-MATCH	4	636.590424	2542.33259	-1.729	32.222	0.40789	0	NaN	0	NaN	3572800	6642	2322	21942
A0A8C0MZJ3	no	ALGTLGMTTNEK	12	Unmodified	_ALGTLGMTTNEK_	0	MULTI-MSMS	2	618.318645	1234.62274	-1.3169	34.07	0.91538	0	0.00038389	1	101.38	37029000	1713	2323	21954
A0A8I3N3V4	no	ALGTPNNEVWPEVESLQDYK	20	Unmodified	_ALGTPNNEVWPEVESLQDYK_	0	MULTI-MSMS	3	763.705974	2288.09609	-0.06653	88.036	1.0532	0	0.032738	1	21.656	24541000	4359	2325	21977
A0A8C0MG85	no	ALGVDGLLALR	11	Unmodified	_ALGVDGLLALR_	0	MSMS	2	549.337498	1096.66044	NaN	80.858	1	0	0.014908	1	59.245		1168	2327	21993
A0A8C0Z5V7	no	ALGVEQDLALPAIAVIGDQSSGK	23	Unmodified	_ALGVEQDLALPAIAVIGDQSSGK_	0	MULTI-MSMS	3	751.409269	2251.20598	0.36365	96.169	1.0831	-1.4211E-14	2.5648E-22	3	160.57	761710000	6305;322;321	2328	22001
A0A8C0Z5V7	no	ALGVEQDLALPAIAVIGDQSSGK	23	Unmodified	_ALGVEQDLALPAIAVIGDQSSGK_	0	MULTI-SECPEP	3	751.409269	2251.20598	-0.42989	96.665	0.27102	0	0.048589	1	30.585	11216000	6305;322;321	2328	22002
A0A8I3N305	no	ALGVLAQLIWSR	12	Unmodified	_ALGVLAQLIWSR_	0	MULTI-MSMS	2	663.898254	1325.78196	0.14237	98.388	0.54458	0	0.0010107	2	86.898	4093100	4535	2329	22036
A0A8P0SJL7	no	ALGVQRPK	8	Unmodified	_ALGVQRPK_	1	MULTI-MATCH	2	434.771794	867.529036	-0.45	12.473	0.23814	0	NaN	0	NaN	2028700	5057	2330	22052
A0A8C0RSI7	no	ALHGEATSSATSETQPGGTNTESFDNLESGMPNK	34	Unmodified	_ALHGEATSSATSETQPGGTNTESFDNLESGMPNK_	0	MULTI-MSMS	3	1155.84974	3464.5274	-0.18673	53.09	0.54278	0	8.539E-11	1	73.761	79943000	4598;6620	2332	22066
A0A8I3NDI5	no	ALHHGIDLEK	10	Unmodified	_ALHHGIDLEK_	0	MULTI-MSMS	2	566.809105	1131.60366	-0.84701	13.797	0.33965	0	0.00079727	1	163.15	49656000	5552	2333	22086
A0A8I3NDI5	no	ALHHGIDLEK	10	Unmodified	_ALHHGIDLEK_	0	MULTI-MATCH	3	378.208495	1131.60366	-5.4895	16.013	0.40559	0	NaN	0	NaN	17915000	5552	2333	22091
A0A8I3NUK8	no	ALHSVLQTVPLGELR	15	Unmodified	_ALHSVLQTVPLGELR_	0	MULTI-MSMS	2	816.975222	1631.93589	-0.63674	61.718	0.50884	0	6.5907E-06	1	142.08	62678000	6204	2344	22140
A0A8I3S533	no	ALHTVQYGLLK	11	Unmodified	_ALHTVQYGLLK_	0	MULTI-MATCH	3	414.911679	1241.71321	-0.66152	36.109	0.74692	0	NaN	0	NaN	16087000	1489	2345	22159
A0A8C0T481	no	ALHVVEDLR	9	Unmodified	_ALHVVEDLR_	0	MULTI-SECPEP	3	351.201341	1050.58219	0.15505	28.7	0.81545	0	0.027946	1	76.827	66387000	5771;5852	2347	22172
A0A8C0TD64	no	ALIAAQYSGAQVR	13	Unmodified	_ALIAAQYSGAQVR_	0	MULTI-MSMS	2	674.372601	1346.73065	0.093713	41.904	1.2915	0	2.4032E-05	2	150.35	702770000	5949	2348	22192
A0A8C0NST9	no	ALIAGGGAPEIELALR	16	Unmodified	_ALIAGGGAPEIELALR_	0	MULTI-MSMS	2	775.948672	1549.88279	0.98455	80.008	1.5291	0	4.2626E-05	3	97.214	396710000	3109	2350	22211
A0A8I3S0A8	no	ALIDGTEAISIQK	13	Unmodified	_ALIDGTEAISIQK_	0	MULTI-MSMS	2	679.879924	1357.7453	-0.42662	56.875	2.0741	0	2.586E-05	2	143.89	52688000	1909	2351	22228
A0A8P0N992	no	ALIDPSSGLPNR	12	Unmodified	_ALIDPSSGLPNR_	0	MULTI-MSMS	2	620.338227	1238.6619	2.6576	47.167	1.325	0	0.0025001	1	74.165	48611000	1684	2352	22239
A0A8C0TF60	no	ALIDWIQLQEK	11	Unmodified	_ALIDWIQLQEK_	0	MULTI-SECPEP	2	678.879727	1355.7449	0.016461	88.997	0.33903	0	0.059536	1	61.56	5773100	3987	2353	22251
A0A8I3NS67	no	ALIEHEMK	8	Unmodified	_ALIEHEMK_	0	MULTI-MSMS	2	485.754953	969.495352	0.13054	14.896	0.74654	0	0.0061786	1	127.12	157750000	5198	2354	22265
A0A8I3MTR7	no	ALIESYQNLTR	11	Unmodified	_ALIESYQNLTR_	0	MULTI-MSMS	2	654.351334	1306.68811	-1.7524	53.191	0.7131	0	0.00037016	3	172.23	27839000	2375	2355	22278
A0A8I3NYT2	no	ALIGDDVGLTSYK	13	Unmodified	_ALIGDDVGLTSYK_	0	MULTI-MSMS	2	676.358825	1350.7031	4.2029	60.586	0.54326	0	0.0021566	1	72.652	21845000	1792	2356	22288
A0A8I3PM68	no	ALILNTPNNPVGK	13	Unmodified	_ALILNTPNNPVGK_	0	MULTI-MSMS	2	675.890626	1349.7667	-1.2477	46.799	0.85062	0	0.00012903	1	113.62	56985000	1390	2359	22311
A0A8I3PK79	no	ALILVGGYGTR	11	Unmodified	_ALILVGGYGTR_	0	MULTI-MSMS	2	560.329673	1118.64479	-0.43625	55.778	0.98584	0	0.013981	2	58.916	22075000	5715	2360	22324
A0A8I3S6F7	no	ALINADELANDVAGAEALLDR	21	Unmodified	_ALINADELANDVAGAEALLDR_	0	MULTI-MSMS	3	718.706085	2153.09643	0.52051	106.15	0.98636	0	5.9602E-12	3	121.21	793120000	6594;6533	2361	22341
A0A8I3S6F7	no	ALINADELANDVAGAEALLDR	21	Deamidation (NQ)	_ALINADELAN(de)DVAGAEALLDR_	0	MULTI-MSMS	3	719.03409	2154.08044	1.4479	107.17	0.64782	0	3.5291E-05	1	75.912	19771000	6594;6533	2361	22359
A0A8I3S6F7	no	ALINADELANDVAGAEALLDR	21	Deamidation (NQ)	_ALINADELAN(de)DVAGAEALLDR_	0	MULTI-MATCH	3	719.03409	2154.08044	-2.1759	108.59	0.30779	-1.4211E-14	NaN	0	NaN	4595400	6594;6533	2361	22363
A0A8I3PX00	no	ALINDELVEWK	11	Unmodified	_ALINDELVEWK_	0	MULTI-MSMS	2	665.356085	1328.69762	2.9733	76.506	1.0216	0	0.00051824	1	114.84	206460000	2689	2362	22374
A0A8I3NYT2	no	ALINMSSLPALDK	13	Unmodified	_ALINMSSLPALDK_	0	MULTI-MSMS	2	686.87887	1371.74319	-1.3866	76.564	0.81682	0	0.0046701	1	63.415	36139000	1792	2363	22385
A0A8P0P3Q7	no	ALITFAGMIPYR	12	Unmodified	_ALITFAGMIPYR_	0	MULTI-SECPEP	2	676.873391	1351.73223	-0.21801	90.368	0.77572	1.4211E-14	0.0072679	1	98.033	52739000	857	2365	22399
A0A8C0YYZ5	no	ALIVDESCR	9	Unmodified	_ALIVDESCR_	0	MULTI-MSMS	2	531.766049	1061.51754	-0.34874	28.756	0.40705	0	0.0014369	1	137.18	18418000	1310	2366	22412
A0A8C0T6H9	no	ALIVLAHAEK	10	Unmodified	_ALIVLAHAEK_	0	MULTI-MSMS	2	532.826766	1063.63898	0.26125	26.96	1.0877	0	0.0057548	2	77.732	83599000	2039	2368	22428
A0A8C0T6H9	no	ALIVLAHAEK	10	Unmodified	_ALIVLAHAEK_	0	MULTI-MATCH	2	532.826766	1063.63898	-0.56457	27.857	0.40751	0	NaN	0	NaN	2805800	2039	2368	22433
A0A8C0T6H9	no	ALIVLAHAEK	10	Unmodified	_ALIVLAHAEK_	0	MULTI-MATCH	2	532.826766	1063.63898	-0.35861	28.375	0.23814	3.5527E-15	NaN	0	NaN	1857500	2039	2368	22434
A0A8I3RWC4	no	ALIVVPCAEGK	11	Unmodified	_ALIVVPCAEGK_	0	MULTI-SECPEP	2	578.823366	1155.63218	-0.53911	44.985	0.91584	0	0.066317	1	58.981	23614000	4842	2370	22447
A0A8I3NIL1	no	ALIVVPYAEGVIPDETK	17	Unmodified	_ALIVVPYAEGVIPDETK_	0	MULTI-MSMS	2	907.500935	1812.98732	-0.62794	85.516	0.6454	1.4211E-14	0.0011671	1	62.258	33985000	2647	2371	22459
A0A8I3NSA4	no	ALIVVQQGMTPSAK	14	Unmodified	_ALIVVQQGMTPSAK_	0	MULTI-MSMS	2	721.905419	1441.79629	2.732	45.772	0.61235	0	0.0025342	1	69.721	86584000	2956	2372	22471
A0A8C0PQW4	no	ALIYGHHGDPAK	12	Unmodified	_ALIYGHHGDPAK_	0	MULTI-MSMS	2	639.833111	1277.65167	-1.3078	13.027	0.13583	0	0.0019317	1	78.098	4377900	4276	2373	22479
A0A8I3MRC0	no	ALKDLLTWVIEGK	13	Unmodified	_ALKDLLTWVIEGK_	1	MULTI-MSMS	2	743.437409	1484.86027	2.4855	101.67	0.81654	0	0.00015994	1	135.6	392570000	1729	2375	22498
A0A8C0T0X4	no	ALKDPALDSLAYEYER	16	Unmodified	_ALKDPALDSLAYEYER_	1	MULTI-MSMS	2	927.467623	1852.92069	-0.99991	61.871	0.60937	7.1054E-15	6.2542E-05	2	116.84	24630000	2012	2376	22510
A0A8I3PRM4	no	ALKDPNAFLFDHLLTLKPVK	20	Unmodified	_ALKDPNAFLFDHLLTLKPVK_	2	MULTI-MSMS	5	456.868111	2279.30417	-0.11885	76.956	1.1907	0	0.00036279	3	58.49	868750000	5820	2377	22528
A0A8I3PRM4	no	ALKDPNAFLFDHLLTLKPVK	20	Unmodified	_ALKDPNAFLFDHLLTLKPVK_	2	MULTI-MSMS	3	760.775335	2279.30417	0.63125	76.961	0.51016	0	0.0057268	1	44.054	72640000	5820	2377	22529
A0A8C0RK12	no	ALKDPNQLIR	10	Unmodified	_ALKDPNQLIR_	1	MULTI-MSMS	3	389.899662	1166.67716	0.55646	26.404	1.3133	0	0.0021252	1	88.134	40358000	2351	2378	22547
A0A8C0QRL7	no	ALKEENIQTLLINPNIATVQTSQGLADK	28	Unmodified	_ALKEENIQTLLINPNIATVQTSQGLADK_	1	MULTI-MSMS	3	1008.21882	3021.63463	-0.10348	82.273	0.77899	-1.4211E-14	6.3435E-32	1	143.54	42050000	4799	2381	22570
E2RR58	no	ALKEPPRDR	9	Unmodified	_ALKEPPRDR_	2	MULTI-MATCH	3	361.208607	1080.60399	-0.64561	8.7342	0.81747	0	NaN	0	NaN	5487800	166	2382	22587
A0A8C0STJ7	no	ALKPEVDKLNIMAAK	15	Unmodified	_ALKPEVDKLNIMAAK_	2	MULTI-MSMS	4	410.990555	1639.93311	-0.04453	41.939	1.495	0	4.3475E-05	1	102.73	344310000	5644	2383	22598
A0A8P0NCS0	no	ALLAEHLLK	9	Acetyl (Protein N-term)	_(ac)ALLAEHLLK_	0	MULTI-MSMS	2	525.321317	1048.62808	-0.081233	80.498	0.443	0	0.0035044	1	85.064	3777100	6099	2386	22619
A0A8C0S7C7	no	ALLAEIQNGCK	11	Unmodified	_ALLAEIQNGCK_	0	MULTI-MSMS	2	608.821355	1215.62816	-1.5962	43.29	0.30548	0	0.00024319	2	124.08	8872800	757	2387	22628
A0A8P0TT16	no	ALLAGQALLLR	11	Unmodified	_ALLAGQALLLR_	0	MULTI-MSMS	2	569.868966	1137.72338	-0.38571	69.421	0.81577	0	0.00072834	1	106.04	29433000	6566	2388	22641
A0A8P0N8G3	no	ALLALNHGLDK	11	Unmodified	_ALLALNHGLDK_	0	MSMS	2	582.840405	1163.66626	NaN	36.043	1	0	0.060775	1	43.272		5080	2390	22663
P33731	no	ALLAMYTNQAEQCR	14	Unmodified	_ALLAMYTNQAEQCR_	0	MULTI-MSMS	2	834.895257	1667.77596	-0.41856	55.751	0.61106	-7.1054E-15	2.1329E-10	1	199.11	53554000	198	2392	22677
A0A8I3MGN1	no	ALLDFEDKNGEK	12	Deamidation (NQ)	_ALLDFEDKN(de)GEK_	1	MULTI-MSMS	2	690.338089	1378.66163	1.9484	44.817	0.37387	0	0.01119	1	103.88	6638700	5569	2395	22697
A0A8C0SU81	no	ALLDPPLELNSDR	13	Unmodified	_ALLDPPLELNSDR_	0	MULTI-MSMS	2	726.888281	1451.76201	3.0769	69.539	0.78179	0	0.024796	1	47.334	9929500	5651	2397	22705
A0A8I3MCT0	no	ALLDQLMGTAR	11	Unmodified	_ALLDQLMGTAR_	0	MULTI-MSMS	2	594.823898	1187.63324	0.79114	78.243	0.40596	0	0.00022015	1	152.11	11886000	5356	2398	22719
A0A8I3NM74	no	ALLDSLQLGPDALTVHLINEITK	23	Unmodified	_ALLDSLQLGPDALTVHLINEITK_	0	MULTI-MATCH	3	825.467006	2473.37919	0.17221	104.83	0.64646	0	NaN	0	NaN	93920000	1128;6425	2400	22735
A0A8I3MEC0	no	ALLEDKEK	8	Unmodified	_ALLEDKEK_	1	MULTI-MATCH	2	473.266207	944.517862	-0.20669	12.767	0.23671	0	NaN	0	NaN	12214000	572	2401	22744
A0A8I3RV50	no	ALLELQLEPEELYQTFQR	18	Unmodified	_ALLELQLEPEELYQTFQR_	0	MULTI-MSMS	3	740.723076	2219.1474	0.69946	101.36	1.0213	0	2.7575E-15	2	166.04	730250000	1269	2403	22768
A0A8I3RV50	no	ALLELQLEPEELYQTFQR	18	Unmodified	_ALLELQLEPEELYQTFQR_	0	MULTI-MSMS	2	1110.58098	2219.1474	0.28826	101.36	0.23775	0	4.877E-08	1	112.43	12776000	1269	2403	22769
A0A8I3RV50	no	ALLELQLEPEELYQTFQR	18	Unmodified	_ALLELQLEPEELYQTFQR_	0	MULTI-MATCH	3	740.723076	2219.1474	1.5641	103.27	0.17051	0	NaN	0	NaN	2767900	1269	2403	22772
A0A8I3PXJ8	no	ALLENEKK	8	Unmodified	_ALLENEKK_	1	MULTI-MSMS	2	472.7742	943.533846	-0.21811	11.624	0.30523	0	0.017804	1	114.78	135830000	2645	2404	22782
A0A8I3NCB2	no	ALLESIALYLTR	12	Unmodified	_ALLESIALYLTR_	0	MULTI-MSMS	2	681.903202	1361.79185	0.14849	101.96	0.54347	0	0.0014797	1	82.417	25156000	4013	2406	22795
A0A8I3N9V3	no	ALLFIPR	7	Unmodified	_ALLFIPR_	0	MULTI-MSMS	2	415.268356	828.522159	0.012942	60.617	3.0561	0	0.019793	5	148.12	1622300000	6384;5365	2407	22817
A0A8I3N9V3	no	ALLFIPR	7	Unmodified	_ALLFIPR_	0	MULTI-MSMS	2	415.268356	828.522159	-0.57441	63.843	1.0878	0	0.03804	2	74.832	3939300	6384;5365	2407	22818
A0A8I3N9V3	no	ALLFIPR	7	Unmodified	_ALLFIPR_	0	MSMS	2	415.268356	828.522159	NaN	64.385	1	0	0.061127	1	69.39		6384;5365	2407	22819
A0A8I3N9V3	no	ALLFIPR	7	Unmodified	_ALLFIPR_	0	MULTI-MATCH	2	415.268356	828.522159	-1.2965	113.43	0.64283	0	NaN	0	NaN	658760	6384;5365	2407	22821
A0A8C0M536	no	ALLFVPR	7	Unmodified	_ALLFVPR_	0	MULTI-MSMS	2	408.260531	814.506509	0.20692	53.416	3.6014	0	0.023558	6	99.511	2258800000	849	2409	22847
A0A8C0M536	no	ALLFVPR	7	Unmodified	_ALLFVPR_	0	MSMS	2	408.260531	814.506509	NaN	62.414	1	0	0.061127	1	69.39		849	2409	22848
A0A8C0M536	no	ALLFVPR	7	Unmodified	_ALLFVPR_	0	MULTI-MATCH	2	408.260531	814.506509	-0.52176	57.749	0.78166	0	NaN	0	NaN	22973000	849	2409	22853
A0A8C0T8L9	no	ALLIHEK	7	Unmodified	_ALLIHEK_	0	MULTI-MATCH	2	412.255446	822.496338	-0.41768	15.12	0.81291	0	NaN	0	NaN	5537900	5870	2412	22868
A0A8C0T8L9	no	ALLIHEK	7	Unmodified	_ALLIHEK_	0	MULTI-MATCH	2	412.255446	822.496338	-0.58738	14.124	0.27134	-1.7764E-15	NaN	0	NaN	9130700	5870	2412	22869
A0A8I3PL78	no	ALLLLPLEQGFTFSGICR	18	Unmodified	_ALLLLPLEQGFTFSGICR_	0	MULTI-MSMS	3	679.039683	2034.09722	0.88291	104.57	0.34095	0	0.0065073	1	38.777	4338300	1493	2417	22892
A0A8P0PF27	no	ALLLPDYYLVTVMLSGIK	18	Unmodified	_ALLLPDYYLVTVMLSGIK_	0	MULTI-MATCH	3	670.384567	2008.13187	-0.5096	111.46	0.10247	0	NaN	0	NaN	1637500	6519	2418	22900
A0A8P0PGU6	no	ALLLQGTDSLNR	12	Unmodified	_ALLLQGTDSLNR_	0	MULTI-MSMS	2	650.864608	1299.71466	0.96815	52.111	0.57714	0	0.00091068	1	88.496	22339000	5022	2419	22912
A0A8I3S2R3	no	ALLLSTYIK	9	Unmodified	_ALLLSTYIK_	0	MULTI-MSMS	2	511.318243	1020.62193	0.1982	66.86	0.78132	0	0.0035035	1	98.299	137330000	451;4105;6353	2422	22931
A0A8I3MQZ0	no	ALLLTGDFSQTSK	13	Unmodified	_ALLLTGDFSQTSK_	0	MULTI-MSMS	2	690.872099	1379.72965	-1.6257	60.45	0.74794	7.1054E-15	0.053343	1	38.791	29134000	4846	2423	22941
A0A8I3S533	no	ALLLVPGSVNCLR	13	Unmodified	_ALLLVPGSVNCLR_	0	MULTI-MSMS	2	706.408129	1410.8017	0.36827	71.881	0.44195	0	4.0221E-05	1	133.13	32560000	1489	2425	22963
A0A8P0P6Z2	no	ALLMLCGGEDD	11	Unmodified	_ALLMLCGGEDD_	0	MULTI-MATCH	2	597.262481	1192.51041	0.80788	78.584	1.1213	1.4211E-14	NaN	0	NaN	4106200	349	2426	22970
A0A8C0SGB9	no	ALLMQHYR	8	Unmodified	_ALLMQHYR_	0	MULTI-MSMS	2	516.276386	1030.53822	-1.1982	23.097	0.4419	0	0.006322	1	121.68	3834100	1349	2427	22980
A0A8C0SGB9	no	ALLMQHYR	8	Unmodified	_ALLMQHYR_	0	MULTI-MATCH	2	516.276386	1030.53822	7.0471	24.596	0.33907	0	NaN	0	NaN	2618800	1349	2427	22983
A0A8C0SUM9	no	ALLPEETPAAVLSSAENIAVGLATEK	26	Unmodified	_ALLPEETPAAVLSSAENIAVGLATEK_	0	MULTI-MSMS	3	865.468964	2593.38506	-0.50236	110.52	0.50978	0	0.053936	1	13.341	8328400	5655	2430	23004
A0A8I3N8E9	no	ALLPHVLCK	9	Unmodified	_ALLPHVLCK_	0	MULTI-MSMS	3	350.8758	1049.60557	-0.13962	35.509	1.8341	0	0.020504	3	50.04	127160000	5789	2431	23018
A0A8I3RRR3	no	ALLPLALEGTDVGQTK	16	Unmodified	_ALLPLALEGTDVGQTK_	0	MULTI-MSMS	2	813.45907	1624.90359	0.11828	76.043	1.1244	0	0.0033811	2	58.476	43459000	4340	2432	23040
A0A8I3P212	no	ALLQAILQTEDMLK	14	Unmodified	_ALLQAILQTEDMLK_	0	MULTI-MSMS	2	793.944741	1585.87493	-0.6033	100.66	0.78088	0	2.174E-08	1	175.86	237370000	6467	2434	23059
A0A8I3PNA6	no	ALLQELEDLELGI	13	Unmodified	_ALLQELEDLELGI_	0	MULTI-MATCH	2	728.400689	1454.78683	1.2959	111.63	0.30453	0	NaN	0	NaN	13704000	2017	2437	23072
A0A8P0NZ76	no	ALLQEMPLTALLR	13	Unmodified	_ALLQEMPLTALLR_	0	MULTI-MSMS	2	734.931437	1467.84832	-0.51657	98.266	0.75681	0	0.00012728	1	113.93	141180000	6205	2438	23083
A0A8P0NZ76	no	ALLQEMPLTALLR	13	Unmodified	_ALLQEMPLTALLR_	0	MULTI-MATCH	2	734.931437	1467.84832	0.52138	97.672	0.13578	0	NaN	0	NaN	5267400	6205	2438	23085
A0A8I3QE63	no	ALLQHK	6	Unmodified	_ALLQHK_	0	MULTI-MATCH	2	355.221406	708.428259	0.41331	8.0794	0.71932	0	NaN	0	NaN	21348000	1477	2440	23095
A0A8C0PIJ0	no	ALLQMVEVAGAVEDDPLRR	19	Unmodified	_ALLQMVEVAGAVEDDPLRR_	1	MULTI-MSMS	3	694.705251	2081.09392	0.29398	86.352	0.9162	0	0.050426	1	19.057	42080000	4096	2441	23107
A0A8P0TAL0	no	ALLQMVQQFGVDFEK	15	Unmodified	_ALLQMVQQFGVDFEK_	0	MSMS	2	876.953098	1751.89164	NaN	100.52	1	0	0.00025833	1	80.979		6497;6515;5742	2442	23121
A0A8C0QDR9	no	ALLTEHLANR	10	Unmodified	_ALLTEHLANR_	0	MULTI-MATCH	2	569.32238	1136.63021	-0.84118	27.06	0.20448	0	NaN	0	NaN	3102200	693	2447	23145
A0A8C0SS58	no	ALLTPVAIAAGR	12	Unmodified	_ALLTPVAIAAGR_	0	MULTI-MSMS	2	576.858598	1151.70264	-0.71235	58.576	0.71373	7.1054E-15	0.00067756	1	93.649	10876000	5613	2449	23164
A0A8P0TCS8	no	ALLTQLLDK	9	Unmodified	_ALLTQLLDK_	0	MULTI-MSMS	2	507.813325	1013.6121	-0.24508	69.074	0.54317	0	0.046894	1	49.96	2798800	1286	2450	23166
A0A8I3MI98	no	ALLVSANQTLK	11	Unmodified	_ALLVSANQTLK_	0	MULTI-MSMS	2	579.348063	1156.68157	3.1158	38.407	0.20463	0	0.020158	1	53.965	10644000	910	2452	23177
A0A8I3NG14	no	ALLVTASQCQQPAGNK	16	Unmodified	_ALLVTASQCQQPAGNK_	0	MULTI-MSMS	2	843.435603	1684.85665	0.16694	29.808	1.8336	-3.5527E-15	1.3565E-09	2	161.51	672740000	6221	2453	23192
Q6TEQ7	no	ALLYLCGGDD	10	Unmodified	_ALLYLCGGDD_	0	MULTI-MSMS	2	548.752607	1095.49066	-0.59692	75.827	1.4278	0	0.0015901	3	100.74	124170000	287	2454	23220
Q6TEQ7	no	ALLYLCGGDD	10	Unmodified	_ALLYLCGGDD_	0	MULTI-MSMS	2	548.752607	1095.49066	0.041477	77.134	0.98706	0	0.017632	1	60.76	8978800	287	2454	23221
Q6TEQ7	no	ALLYLCGGDD	10	Unmodified	_ALLYLCGGDD_	0	MSMS	2	548.752607	1095.49066	NaN	79.215	1	0	0.012867	1	66.993		287	2454	23222
Q6TEQ7	no	ALLYLCGGDD	10	Unmodified	_ALLYLCGGDD_	0	MSMS	2	548.752607	1095.49066	NaN	79.894	1	0	0.04888	1	49.358		287	2454	23223
A0A8C0MQE3	no	ALMAAEDKYSQK	12	Unmodified	_ALMAAEDKYSQK_	1	MULTI-MSMS	2	677.837202	1353.65985	2.4537	19.006	0.50868	0	0.0097176	1	77.379	3656700	1636;1696;6052;6477	2457	23249
A0A8C0QCP1	no	ALMDEEDMEDVVDADEYLIPQQGFFHSPSTSR	32	Unmodified	_ALMDEEDMEDVVDADEYLIPQQGFFHSPSTSR_	0	MULTI-MATCH	3	1224.54326	3670.60796	-0.088238	100.81	0.16904	0	NaN	0	NaN	7536400	1238	2458	23255
A0A8P0PM03	no	ALMGSPQLVAAVVR	14	Unmodified	_ALMGSPQLVAAVVR_	0	MULTI-MSMS	2	706.408129	1410.8017	0.14113	70.742	1.8687	0	1.0737E-06	3	157.24	124440000	3529	2461	23282
A0A8I3PXL2	no	ALMLQGVDLLADAVAVTMGPK	21	Oxidation (M)	_ALMLQGVDLLADAVAVTM(ox)GPK_	0	MULTI-MSMS	3	710.383009	2128.1272	0.3095	105.27	0.54382	1.4211E-14	2.5095E-05	1	81.665	192090000	5923	2462	23303
A0A8I3PXL2	no	ALMLQGVDLLADAVAVTMGPK	21	Oxidation (M)	_ALM(ox)LQGVDLLADAVAVTMGPK_	0	MULTI-MSMS	3	710.383009	2128.1272	1.0723	108.41	1.1573	0	7.325E-08	1	106.7	103090000	5923	2462	23304
A0A8I3PXL2	no	ALMLQGVDLLADAVAVTMGPK	21	Unmodified	_ALMLQGVDLLADAVAVTMGPK_	0	MULTI-MSMS	2	1057.07342	2112.13228	-0.5433	111.26	0.13555	0	0.00010681	1	67.115	12892000	5923	2462	23353
A0A8I3PXL2	no	ALMLQGVDLLADAVAVTMGPK	21	Unmodified	_ALMLQGVDLLADAVAVTMGPK_	0	MSMS	3	705.051371	2112.13228	NaN	112.35	1	0	5.0412E-07	1	86.748		5923	2462	23354
A0A8I3PXL2	no	ALMLQGVDLLADAVAVTMGPK	21	Unmodified	_ALMLQGVDLLADAVAVTMGPK_	0	MSMS	3	705.051371	2112.13228	NaN	114.06	1	0	3.9061E-05	1	77.391		5923	2462	23355
A0A8I3PXL2	no	ALMLQGVDLLADAVAVTMGPK	21	Unmodified	_ALMLQGVDLLADAVAVTMGPK_	0	MSMS	3	705.051371	2112.13228	NaN	114.21	1	0	0.0011266	1	54.117		5923	2462	23356
A0A8I3PXL2	no	ALMLQGVDLLADAVAVTMGPK	21	Unmodified	_ALMLQGVDLLADAVAVTMGPK_	0	MSMS	3	705.051371	2112.13228	NaN	116.04	1	0	0.0094539	1	41.136		5923	2462	23357
A0A8C0QDH1	no	ALMNTQYGLER	11	Unmodified	_ALMNTQYGLER_	0	MULTI-MSMS	2	648.324262	1294.63397	-1.2416	45.151	0.37288	0	0.0023842	1	83.358	7904400	4539	2463	23373
A0A8C0RKN1	no	ALNALNNLSVNVENQVK	17	Unmodified	_ALNALNNLSVNVENQVK_	0	MULTI-MSMS	2	920.499789	1838.98503	-1.8366	70.638	0.40719	0	3.8819E-09	1	150.51	24795000	2577	2468	23406
A0A8I3PAB4	no	ALNAVQPQLDVQATK	15	Unmodified	_ALNAVQPQLDVQATK_	0	MULTI-MSMS	2	798.441212	1594.86787	-0.97364	45.209	0.33896	0	0.043145	1	37.504	5327300	3115	2469	23418
A0A8I3NXF5	no	ALNCSVEDIEPDLLTPR	17	Unmodified	_ALNCSVEDIEPDLLTPR_	0	MULTI-MSMS	2	971.482947	1940.95134	-0.074618	79.501	0.74588	0	4.439E-06	1	102.62	9777900	4470	2470	23426
A0A8C0MC76	no	ALNEHHVNATLDLIEGSMTVCTTK	24	Unmodified	_ALNEHHVNATLDLIEGSMTVCTTK_	0	MULTI-MSMS	4	664.328273	2653.28399	-1.3269	71.647	0.37412	0	0.061393	1	12.123	14605000	1017	2472	23441
A0A8I3PD31	no	ALNHGNLDAALSR	13	Unmodified	_ALNHGNLDAALSR_	0	MSMS	2	676.357482	1350.70041	NaN	28.901	1	0	0.00086738	1	79.86		4328	2473	23442
A0A8I3SAL9	no	ALNILQSTNMAFGK	14	Unmodified	_ALNILQSTNMAFGK_	0	MULTI-MSMS	2	754.400501	1506.78645	3.5578	75.772	0.57738	0	0.0013397	1	74.944	31385000	6153	2474	23454
A0A8I3SAL9	no	ALNILQSTNMAFGK	14	Unmodified	_ALNILQSTNMAFGK_	0	MULTI-MATCH	2	754.400501	1506.78645	0.42808	79.861	0.20289	0	NaN	0	NaN	3757500	6153	2474	23458
A0A8P0P5D4	no	ALNLAYSSIYGSYR	14	Unmodified	_ALNLAYSSIYGSYR_	0	MULTI-MSMS	2	789.401555	1576.78856	-0.54864	72.085	0.47551	0	0.00012007	1	118.9	50038000	6450	2475	23469
A0A8C0T3U6	no	ALNLEDGNQNGR	12	Unmodified	_ALNLEDGNQNGR_	0	MULTI-MSMS	2	650.815647	1299.61674	0.53982	24.145	0.71264	0	8.698E-05	1	166.07	10072000	5797	2476	23480
A0A8C0TH29	no	ALNMHDK	7	Unmodified	_ALNMHDK_	0	MULTI-MATCH	2	414.705263	827.395972	0.15724	9.187	0.35224	-1.7764E-15	NaN	0	NaN	13956000	6002	2477	23495
A0A8I3PV71	no	ALNMSEFVCDLSAR	14	Unmodified	_ALNMSEFVCDLSAR_	0	MULTI-MSMS	2	806.876533	1611.73851	-1.8498	89.825	0.40821	0	5.6867E-05	1	130.69	66116000	2701	2478	23506
A0A8P0NZV6	no	ALNQAAMEEEEQEEEEEPAQGK	22	Unmodified	_ALNQAAMEEEEQEEEEEPAQGK_	0	MULTI-MSMS	3	830.358862	2488.05476	-0.31166	46.062	0.27216	0	0.0006562	1	43.37	12030000	3713	2479	23516
A0A8I3RR94	no	ALNQLSVPLGQLR	13	Unmodified	_ALNQLSVPLGQLR_	0	MULTI-MSMS	2	704.917175	1407.8198	-0.56106	67.909	0.54268	0	0.002863	1	70.056	18553000	2631	2480	23529
A0A8C0QGH7	no	ALNQNMEEMPVVFEDVTLHQATILPK	26	Unmodified	_ALNQNMEEMPVVFEDVTLHQATILPK_	0	MULTI-MSMS	3	989.836665	2966.48816	0.34108	96.741	0.50739	0	9.2882E-07	2	73.322	137480000	4714	2481	23551
A0A8C0QGH7	no	ALNQNMEEMPVVFEDVTLHQATILPK	26	Unmodified	_ALNQNMEEMPVVFEDVTLHQATILPK_	0	MULTI-MSMS	4	742.629318	2966.48816	-0.21299	96.737	0.7457	0	0.012386	1	25.359	276050000	4714	2481	23552
A0A8I3P2I7	no	ALNVIVDLLEK	11	Unmodified	_ALNVIVDLLEK_	0	MSMS	2	613.871371	1225.72819	NaN	94.281	1	0	0.0093126	1	66.19		3005	2485	23575
A0A8C0QNB1	no	ALNVTPDYSPK	11	Unmodified	_ALNVTPDYSPK_	0	MULTI-MSMS	2	602.814053	1203.61355	-2.3079	36.549	0.78133	0	0.0016237	1	88.496	9667900	4777	2486	23582
A0A8C0SNV6	no	ALPCCSLHR	9	Unmodified	_ALPCCSLHR_	0	MULTI-MSMS	2	557.268235	1112.52192	0.52098	17.546	0.23851	0	0.022526	1	61.962	5061500	5571	2487	23585
A0A8C0Q5Y6	no	ALPCEVSTYAK	11	Unmodified	_ALPCEVSTYAK_	0	MULTI-MSMS	2	619.807913	1237.60127	-0.13489	37.827	0.47666	0	0.0093761	2	63.076	64527000	2887	2488	23599
A0A8P0P5V9	no	ALPDESPPSSAEQGEQR	17	Unmodified	_ALPDESPPSSAEQGEQR_	0	MULTI-MSMS	2	899.416119	1796.81769	0.20492	28.822	1.7993	0	1.3692E-13	3	182.71	277920000	521;6610	2489	23614
A0A8C0S0J3	no	ALPDMEVVGLNFSSATTPELLLK	23	Unmodified	_ALPDMEVVGLNFSSATTPELLLK_	0	MULTI-MSMS	3	815.769698	2444.28726	0.77017	102.9	0.78185	-1.4211E-14	4.4853E-05	1	57.39	123760000	5260	2490	23627
A0A8P0SBE6	no	ALPDSSEDRDTK	12	Unmodified	_ALPDSSEDRDTK_	1	MULTI-MSMS	2	667.315145	1332.61574	-1.04	12.896	0.37247	0	0.00033304	1	148.56	10210000	1199	2491	23638
A0A8P0SBE6	no	ALPDSSEDRDTK	12	Unmodified	_ALPDSSEDRDTK_	1	MULTI-MATCH	2	667.315145	1332.61574	1.3893	11.624	0.30506	0	NaN	0	NaN	7163200	1199	2491	23642
A0A8C0PB83	no	ALPELALK	8	Acetyl (Protein N-term)	_(ac)ALPELALK_	0	MULTI-MSMS	2	448.776211	895.537869	0.33771	81.742	0.44008	0	0.015017	1	70.912	12229000	3817	2492	23653
A0A8I3SC19	no	ALPFWNEEIVPQIK	14	Unmodified	_ALPFWNEEIVPQIK_	0	MULTI-MSMS	2	842.458873	1682.90319	0.69536	95.344	0.88542	0	0.001042	4	79.659	2609900000	5132	2494	23667
A0A8I3MKR5	no	ALPLIVGAQLIHADK	15	Unmodified	_ALPLIVGAQLIHADK_	0	MULTI-MSMS	3	520.315364	1557.92426	0.18134	71.907	1.3246	0	0.00012659	1	88.561	55933000	4669	2499	23700
A0A8I3MKR5	no	ALPLIVGAQLIHADK	15	Unmodified	_ALPLIVGAQLIHADK_	0	MSMS	3	520.315364	1557.92426	NaN	71.247	1	0	0.010731	1	49.188		4669	2499	23701
A0A8I3NRJ3	no	ALPLLLNLLK	10	Unmodified	_ALPLLLNLLK_	0	MULTI-MSMS	2	554.378635	1106.74272	-0.195	99.449	0.61051	0	0.0041433	1	83.753	17105000	751	2500	23714
A0A8P0SH24	no	ALPPALAALR	10	Unmodified	_ALPPALAALR_	0	MULTI-MSMS	2	496.816202	991.617851	0.59051	59.803	0.6795	0	0.013211	1	65.252	4927400	5227	2502	23734
A0A8C0SIR3	no	ALPPAQAGALLLALPPASPHGAR	23	Unmodified	_ALPPAQAGALLLALPPASPHGAR_	0	MULTI-MSMS	3	730.423295	2188.24806	-0.12217	74.487	0.98311	0	0.062499	1	11.741	13634000	5493	2503	23744
Q8SPQ9	no	ALPPVPDDCPTPMGVK	16	Unmodified	_ALPPVPDDCPTPMGVK_	0	MULTI-MSMS	2	847.418033	1692.82151	3.7914	55.61	1.1222	0	0.00092615	1	69.864	59860000	472	2505	23747
A0A8I3PPA2	no	ALPSFWIPSLTPEAK	15	Unmodified	_ALPSFWIPSLTPEAK_	0	MULTI-MSMS	2	828.953423	1655.89229	1.876	96.907	0.44059	0	0.026453	1	43.68	31499000	404	2506	23758
A0A8I3MMQ8	no	ALPSQGLSASAVLEK	15	Unmodified	_ALPSQGLSASAVLEK_	0	MSMS	2	735.911756	1469.80896	NaN	54.14	1	0	0.001842	1	67.252		2217	2507	23770
A0A8I3MMQ8	no	ALPSQGLSASAVLEK	15	Unmodified	_ALPSQGLSASAVLEK_	0	MULTI-MATCH	2	735.911756	1469.80896	5.739	54.435	0.54267	0	NaN	0	NaN	20459000	2217	2507	23776
A0A8I3MZ16	no	ALPVSSLVEEGEK	13	Unmodified	_ALPVSSLVEEGEK_	0	MULTI-MSMS	2	679.364107	1356.71366	1.3283	54.009	0.91762	0	0.056002	1	37.995	5930100	4561	2509	23783
A0A8I3P1L6	no	ALPYGDISELKK	12	Unmodified	_ALPYGDISELKK_	1	MULTI-MATCH	2	667.371735	1332.72892	1.723	45.067	0.27027	0	NaN	0	NaN	10150000	1639	2510	23795
A0A8C0ML93	no	ALQAAYGSSAPSMTSAALR	19	Unmodified	_ALQAAYGSSAPSMTSAALR_	0	MULTI-MSMS	2	926.964725	1851.9149	2.024	53.51	0.50863	0	0.00016864	1	74.678	15575000	1540	2511	23807
A0A8P0TA01	no	ALQAGQLESQAAPDEAQGSPDLGAVELR	28	Unmodified	_ALQAGQLESQAAPDEAQGSPDLGAVELR_	0	MSMS	3	941.136936	2820.38898	NaN	72.324	1	0	0.031778	1	26.845		1576	2512	23811
A0A8I3NID4	no	ALQALQQEHK	10	Unmodified	_ALQALQQEHK_	0	MULTI-MSMS	2	583.319837	1164.62512	-0.22075	13.9	0.57679	0	0.00072239	1	189.38	44131000	469	2515	23824
A0A8I3NII5	no	ALQASALNAWK	11	Unmodified	_ALQASALNAWK_	0	MULTI-MSMS	2	586.824755	1171.63496	2.5273	51.583	1.1548	0	0.00035438	1	160.88	59180000	6273	2518	23847
A0A8I3NII5	no	ALQASALNAWK	11	Unmodified	_ALQASALNAWK_	0	MULTI-MATCH	2	586.824755	1171.63496	3.9996	53.37	0.20246	-7.1054E-15	NaN	0	NaN	8779700	6273	2518	23850
A0A8C0PDB7	no	ALQATIGNSYK	11	Unmodified	_ALQATIGNSYK_	0	MULTI-MSMS	2	583.31422	1164.61389	0.26061	29.431	0.47529	0	0.00028499	1	156.35	125740000	3889	2519	23859
A0A8C0PDB7	no	ALQATIGNSYK	11	Deamidation (NQ)	_ALQATIGN(de)SYK_	0	MULTI-MSMS	2	583.806228	1165.5979	-1.3751	32.046	0.33989	-7.1054E-15	0.02089	1	82.749	1817800	3889	2519	23863
A0A8C0STU7	no	ALQDATEHR	9	Unmodified	_ALQDATEHR_	0	MSMS	2	520.759612	1039.50467	NaN	12.057	1	0	0.0082831	1	84.568		5646	2521	23880
A0A8I3PS42	no	ALQDPNVAAFMVEPIQGEAGVVVPDPGYLMGVR	33	Unmodified	_ALQDPNVAAFMVEPIQGEAGVVVPDPGYLMGVR_	0	MULTI-MSMS	3	1147.25114	3438.73158	-0.39845	105.91	0.7479	0	0.030962	1	17.606	9747000	5844	2523	23895
A0A8I3SCW8	no	ALQDQVSIQSADAQEQVEGLLAENNALR	28	Unmodified	_ALQDQVSIQSADAQEQVEGLLAENNALR_	0	MULTI-MSMS	3	1004.17405	3009.50032	1.2793	97.368	0.33957	1.4211E-14	1.7496E-07	1	73.676	20071000	5334	2524	23904
A0A8I3N7W6	no	ALQEECDRK	9	Unmodified	_ALQEECDRK_	1	MULTI-MSMS	2	574.771862	1147.52917	-0.56762	10.076	0.28686	0	0.011126	1	95.909	4921800	4816	2525	23914
A0A8I3NII2	no	ALQEGDLASSR	11	Unmodified	_ALQEGDLASSR_	0	MULTI-MSMS	2	573.791109	1145.56767	-0.39067	24.003	0.4409	0	0.0038406	1	74.841	5590900	3251	2526	23922
A0A8I3NII2	no	ALQEGDLASSR	11	Unmodified	_ALQEGDLASSR_	0	MULTI-MATCH	2	573.791109	1145.56767	7.6037	26.527	0.40843	0	NaN	0	NaN	2470000	3251	2526	23925
A0A8P0PKV0	no	ALQELQAAQAR	11	Unmodified	_ALQELQAAQAR_	0	MULTI-MATCH	2	599.830569	1197.64658	0.036281	28.572	0.13631	3.5527E-15	NaN	0	NaN	5168000	3548	2528	23941
A0A8P0TMS6	no	ALQELQETQGR	11	Unmodified	_ALQELQETQGR_	0	MULTI-MSMS	2	636.830766	1271.64698	1.2518	27.081	0.71383	3.5527E-15	0.00031104	1	182.39	36426000	2356	2529	23951
A0A8I3PX91	no	ALQEQEIECR	10	Unmodified	_ALQEQEIECR_	0	MULTI-MSMS	2	638.303526	1274.5925	-0.18714	26.795	0.51287	0	0.00041083	2	164.57	16208000	3405	2531	23966
A0A8P0N4L2	no	ALQESFLSEK	10	Unmodified	_ALQESFLSEK_	0	MULTI-MSMS	2	576.300778	1150.587	-0.0040313	44.38	0.71231	0	0.00042236	2	131.22	397660000	3945;5165;4205;6365	2533	23979
A0A8P0N4L2	no	ALQESFLSEK	10	Unmodified	_ALQESFLSEK_	0	MULTI-MSMS	2	576.300778	1150.587	4.0712	45.586	0.88305	0	0.0071259	2	73.985	14746000	3945;5165;4205;6365	2533	23980
A0A8P0N4L2	no	ALQESFLSEKDR	12	Unmodified	_ALQESFLSEKDR_	1	MULTI-MSMS	2	711.864805	1421.71506	-2.3227	33.653	1.3944	0	0.0001831	1	138.22	114170000	3945;5165;4205;6365	2534	23996
A0A8I3NC97	no	ALQFLEQVK	9	Unmodified	_ALQFLEQVK_	0	MULTI-MSMS	2	538.310949	1074.60735	0.45203	57.518	1.0193	0	0.0014043	3	136.16	457650000	494	2535	24011
A0A8C0PAZ4	no	ALQGASQIIAEIR	13	Unmodified	_ALQGASQIIAEIR_	0	MULTI-MSMS	2	685.393533	1368.77251	0.70999	70.62	1.393	0	6.0465E-05	2	126.19	51291000	3805;3811	2537	24028
A0A8C0QEE7	no	ALQGISGLK	9	Unmodified	_ALQGISGLK_	0	MULTI-MATCH	2	443.77146	885.528367	-0.4107	33.596	0.47635	0	NaN	0	NaN	2048400	1596	2538	24039
A0A8P0NFE2	no	ALQGLVWLK	9	Unmodified	_ALQGLVWLK_	0	MULTI-MSMS	2	514.318577	1026.6226	0.30472	73.933	0.33803	0	0.0050677	1	91.041	6133000	3275	2539	24051
A0A8C0N4J9	no	ALQGQISNQQVAVEK	15	Unmodified	_ALQGQISNQQVAVEK_	0	MULTI-MSMS	2	806.936293	1611.85803	-0.3127	30.881	0.26978	0	4.6397E-05	1	121.68	6668900	2035;6641	2540	24063
A0A8I3NU36	no	ALQHSYLQK	9	Unmodified	_ALQHSYLQK_	0	MULTI-MATCH	2	544.298373	1086.58219	1.1148	15.544	0.30371	-1.7764E-15	NaN	0	NaN	4231100	4884	2544	24100
A0A8I3RV53	no	ALQIPEVYLR	10	Unmodified	_ALQIPEVYLR_	0	MULTI-MSMS	2	601.350606	1200.68666	-1.6789	72.049	0.47597	0	0.0027226	1	91.069	18206000	4909	2545	24112
A0A8I3Q1Z2	no	ALQIQEQK	8	Unmodified	_ALQIQEQK_	0	MULTI-MSMS	2	479.271824	956.529095	-0.46833	16.274	1.12	0	0.0053108	1	154.35	29538000	2654	2546	24122
A0A8C0Q3Q3	no	ALQITDFSQR	10	Unmodified	_ALQITDFSQR_	0	MSMS	2	589.811845	1177.60914	NaN	51.989	1	0	0.054174	1	47.603		2711	2548	24136
A0A8I3MKE1	no	ALQLEEERK	9	Unmodified	_ALQLEEERK_	1	MULTI-MSMS	2	558.306395	1114.59824	2.0523	15.269	0.64233	0	0.0041004	1	118.5	37205000	2458	2551	24155
A0A8I3MN58	no	ALQLLDEVLHTMPIADPQPLD	21	Unmodified	_ALQLLDEVLHTMPIADPQPLD_	0	MULTI-MSMS	3	777.075121	2328.20353	-0.15503	107.37	0.68147	0	0.065019	1	11.788	17791000	867	2553	24171
A0A8I3PQ87	no	ALQLLQMYFEGR	12	Unmodified	_ALQLLQMYFEGR_	0	MULTI-MSMS	2	734.884487	1467.75442	-0.061238	96.08	0.50665	0	3.7089E-05	1	137.98	39993000	3741	2555	24189
A0A8P0PAT4	no	ALQLSTLEER	10	Unmodified	_ALQLSTLEER_	0	MSMS	2	580.319502	1158.62445	NaN	47.587	1	0	0.025744	1	57.032		3001	2556	24201
A0A8C0LX52	no	ALQLWNEIEAR	11	Unmodified	_ALQLWNEIEAR_	0	MULTI-MSMS	2	671.859326	1341.7041	-0.5	75.514	0.71189	0	0.00025673	1	123.63	26696000	541	2557	24212
A0A8C0NLR7	no	ALQNAVTTFVNR	12	Unmodified	_ALQNAVTTFVNR_	0	MULTI-MSMS	2	667.364776	1332.715	-2.6165	55.74	0.54346	0	0.0019908	1	77.533	6277900	2890	2558	24224
A0A8I3MGN1	no	ALQPLEEGEEGEK	13	Unmodified	_ALQPLEEGEEGEK_	0	MULTI-MSMS	2	714.846278	1427.678	0.27492	30.963	0.64362	0	4.1256E-05	1	132.78	154950000	5569	2559	24236
A0A8C0N912	no	ALQPTIFPVVPR	12	Unmodified	_ALQPTIFPVVPR_	0	MULTI-MSMS	3	446.602845	1336.78671	0.46366	71.122	0.64541	0	0.00040065	2	88.441	9263100	2399	2560	24258
A0A8C0N912	no	ALQPTIFPVVPR	12	Unmodified	_ALQPTIFPVVPR_	0	MULTI-MATCH	2	669.40063	1336.78671	1.0754	71.08	0.88314	0	NaN	0	NaN	22152000	2399	2560	24260
A0A8C0TFI9	no	ALQQEQEIEQR	11	Unmodified	_ALQQEQEIEQR_	0	MULTI-MSMS	2	686.34678	1370.67901	-0.79215	23.961	0.37316	3.5527E-15	0.00030908	1	182.65	44751000	2125;3627	2561	24272
A0A8C0NCC7	no	ALQQFLYVQMAK	12	Unmodified	_ALQQFLYVQMAK_	0	MULTI-MSMS	2	720.389405	1438.76426	3.0124	74.678	0.33931	0	0.0019263	1	78.149	19914000	2237	2562	24277
A0A8C0LYW2	no	ALQQQPEDESK	11	Unmodified	_ALQQQPEDESK_	0	MULTI-MSMS	2	636.806956	1271.59936	-0.75406	13.173	0.30563	-1.7764E-15	0.00015339	1	143.37	21768000	234	2564	24290
A0A8C0LYW2	no	ALQQQPEDESKR	12	Unmodified	_ALQQQPEDESKR_	1	MULTI-MSMS	2	714.857512	1427.70047	0.26126	12.133	0.20443	0	5.5383E-05	1	185.29	24098000	234	2565	24304
A0A8P0SGA5	no	ALQQQQQQQQQK	12	Unmodified	_ALQQQQQQQQQK_	0	MULTI-MATCH	2	742.384228	1482.7539	0.45669	11.14	0.66816	1.7764E-15	NaN	0	NaN	6349600	6523	2566	24316
A0A8I3S5F2	no	ALQSLYTNR	9	Unmodified	_ALQSLYTNR_	0	MULTI-MSMS	2	533.288005	1064.56146	2.5993	31.02	0.20423	0	0.0069825	1	84.498	7463300	1980	2571	24341
A0A8I3MLM1	no	ALQSVGQIVGEVLK	14	Unmodified	_ALQSVGQIVGEVLK_	0	MULTI-MSMS	2	720.924666	1439.83478	0.95495	89.45	0.81489	1.4211E-14	0.0025342	1	69.721	499470000	979	2573	24359
A0A8I3S2R3	no	ALQVGCLLR	9	Unmodified	_ALQVGCLLR_	0	MULTI-MSMS	2	515.297319	1028.58008	0.29315	54.043	0.95172	-7.1054E-15	0.0028051	2	102.77	17455000	451	2575	24375
A0A8I3S2R3	no	ALQVGCLLR	9	Unmodified	_ALQVGCLLR_	0	MULTI-MATCH	2	515.297319	1028.58008	-4.6803	54.479	0.27194	0	NaN	0	NaN	2724700	451	2575	24377
A0A8I3NUC9	no	ALQVLVDQSK	10	Unmodified	_ALQVLVDQSK_	0	MULTI-MSMS	2	550.819138	1099.62372	0.58772	34.635	0.57678	0	0.0097246	1	70.256	8449100	3283	2576	24388
A0A8P0N4L2	no	ALSAPQDEAK	10	Unmodified	_ALSAPQDEAK_	0	MULTI-MSMS	2	515.264196	1028.51384	-0.0061481	14.911	2.031	0	0.00049864	5	122.52	606480000	3945;5165;4205;6365	2579	24407
A0A8P0NEC5	no	ALSAVSAQAAAAQK	14	Unmodified	_ALSAVSAQAAAAQK_	0	MSMS	2	643.856783	1285.69901	NaN	26.593	1	0	0.00072673	1	77.14		6611	2580	24414
A0A8P0NLY2	no	ALSDHHIYLEGTLLKPNMVTPGHACTHK	28	Unmodified	_ALSDHHIYLEGTLLKPNMVTPGHACTHK_	1	MULTI-MSMS	6	524.268867	3139.56954	-0.27815	44.677	1.2911	-7.1054E-15	1.5892E-12	3	98.019	371600000	6623	2585	24459
A0A8P0NLY2	no	ALSDHHIYLEGTLLKPNMVTPGHACTHK	28	Unmodified	_ALSDHHIYLEGTLLKPNMVTPGHACTHK_	1	MULTI-MSMS	3	1047.53046	3139.56954	0.14056	44.668	0.78122	0	3.7932E-39	1	160.04	90997000	6623	2585	24460
A0A8P0NLY2	no	ALSDHHIYLEGTLLKPNMVTPGHACTHK	28	Unmodified	_ALSDHHIYLEGTLLKPNMVTPGHACTHK_	1	MULTI-MSMS	7	449.517211	3139.56954	0.041266	44.655	0.27202	0	2.5903E-06	1	61.602	12187000	6623	2585	24461
A0A8C0PMQ6	no	ALSELTTCLR	10	Unmodified	_ALSELTTCLR_	0	MSMS	2	582.308081	1162.60161	NaN	48.029	1	0	0.0010178	1	110.41		739	2587	24486
A0A8P0SP38	no	ALSEVSGEDSEEKDNR	16	Unmodified	_ALSEVSGEDSEEKDNR_	1	MULTI-MSMS	2	882.897759	1763.78097	-0.021867	15.897	0.20312	0	0.0077756	1	63.408	5416500	3168	2589	24492
A0A8I3MQ51	no	ALSFLGFSAPTPIQALTLAPAIR	23	Unmodified	_ALSFLGFSAPTPIQALTLAPAIR_	0	MULTI-MSMS	3	785.786011	2354.3362	-0.13922	107.6	0.44302	0	0.064934	1	9.9828	3175400	2040	2591	24510
A0A8I3M9P4	no	ALSGHLEEVVLALLK	15	Unmodified	_ALSGHLEEVVLALLK_	0	MULTI-MSMS	3	531.318774	1590.93449	-0.44369	99.587	0.47786	-1.4211E-14	2.2173E-13	1	196.33	132260000	3816	2592	24542
A0A8I3M9P4	no	ALSGHLEEVVLALLK	15	Unmodified	_ALSGHLEEVVLALLK_	0	MULTI-MSMS	2	796.474523	1590.93449	0.30042	99.538	0.44344	-1.4211E-14	2.6293E-07	1	156.01	41491000	3816	2592	24543
A0A8I3M9P4	no	ALSGHLEEVVLALLK	15	Unmodified	_ALSGHLEEVVLALLK_	0	MULTI-MSMS	4	398.7409	1590.93449	0.017887	99.546	0.44344	1.4211E-14	0.00028094	1	79.089	22955000	3816	2592	24544
A0A8I3PI70	no	ALSGTIHYHNK	11	Unmodified	_ALSGTIHYHNK_	0	MULTI-MSMS	2	620.825286	1239.63602	-2.1024	12.649	0.33815	0	0.00040946	1	118.5	5561700	2155	2594	24564
A0A8I3PLJ3	no	ALSGYCGFMAANLYAR	16	Unmodified	_ALSGYCGFMAANLYAR_	0	MULTI-MSMS	2	882.913449	1763.81235	-1.7041	80.966	1.5629	0	0.0015831	1	63.624	21117000	5830	2595	24578
A0A8C0P164	no	ALSHEIEELEK	11	Unmodified	_ALSHEIEELEK_	0	MULTI-MSMS	2	649.33535	1296.65615	1.089	39.57	1.4939	0	0.00027182	2	187.5	12525000	3433	2596	24590
A0A8I3PCR1	no	ALSHILQTPIEIIQADSPPIVVGEEYPK	28	Deamidation (NQ)	_ALSHILQTPIEIIQ(de)ADSPPIVVGEEYPK_	0	MSMS	3	1020.21642	3057.62742	NaN	97.008	1	0	1.0379E-05	1	66.972		3843	2597	24593
A0A8I3MVU4	no	ALSLGMVEEVLR	12	Unmodified	_ALSLGMVEEVLR_	0	MULTI-MSMS	2	658.865763	1315.71697	1.2485	92.559	0.44154	0	0.0014186	1	83	13140000	1692	2600	24627
A0A8I3PMH5	no	ALSLLTLLNVYQK	13	Unmodified	_ALSLLTLLNVYQK_	0	MSMS	2	738.445234	1474.87592	NaN	101.18	1	0	0.0021231	1	70.056		3907	2601	24634
A0A8P0TPF6	no	ALSMPLNGLK	10	Acetyl (Protein N-term)	_(ac)ALSMPLNGLK_	0	MULTI-MSMS	2	543.30481	1084.59507	0.2963	83.957	0.57716	-1.4211E-14	0.0022234	1	83.206	15116000	516	2602	24646
A0A8I3RWH7	no	ALSMYEEAFQSSSEADR	17	Unmodified	_ALSMYEEAFQSSSEADR_	0	MULTI-MSMS	2	960.917637	1919.82072	0.30283	68.359	0.81643	0	0.026725	1	36.822	297720000	5965	2603	24649
A0A8I3MWP5	no	ALSNLESIPGGYNALR	16	Unmodified	_ALSNLESIPGGYNALR_	0	MULTI-MSMS	2	837.944118	1673.87368	1.4088	69.986	0.95197	-1.4211E-14	1.5711E-05	2	104.07	181290000	1282;4408;4804	2604	24660
A0A8I3MWP5	no	ALSNLESIPGGYNALR	16	Unmodified	_ALSNLESIPGGYNALR_	0	MULTI-MATCH	2	837.944118	1673.87368	-6.2715	71.115	0.40792	0	NaN	0	NaN	10029000	1282;4408;4804	2604	24662
A0A8I3N2V0	no	ALSNSVSNMGLSDSSSLGSVK	21	Unmodified	_ALSNSVSNMGLSDSSSLGSVK_	0	MULTI-MSMS	3	680.668643	2038.9841	-1.8766	59.57	0.2713	7.1054E-15	0.008291	1	32.706	14398000	6197	2605	24667
A0A8P0N3U1	no	ALSPLEEWLR	10	Unmodified	_ALSPLEEWLR_	0	MULTI-MSMS	2	607.332413	1212.65027	0.1612	88.613	0.51065	0	0.0016967	1	99.442	17068000	5408;6428	2606	24680
A0A8C0T4R0	no	ALSQDQVIAVHIDNGFMR	18	Unmodified	_ALSQDQVIAVHIDNGFMR_	0	MULTI-MSMS	2	1007.51237	2013.01019	2.1632	71.351	0.47497	0	4.0655E-05	1	89.959	29081000	5812	2609	24702
A0A8I3SBU7	no	ALSQGVESVKK	11	Unmodified	_ALSQGVESVKK_	1	MULTI-MSMS	2	573.32987	1144.64519	-0.083909	13.253	0.20426	0	0.017754	1	69.375	12361000	2712	2610	24713
A0A8I3RW49	no	ALSQLAEVEEK	11	Unmodified	_ALSQLAEVEEK_	0	MULTI-MSMS	2	608.824618	1215.63468	0.26739	41.023	0.84727	0	0.00017597	2	175.73	164400000	4659;3245	2611	24726
A0A8C0P5P0	no	ALSQTVPSSGTNGVSIPADCTGAVTATSPDNPAR	34	Unmodified	_ALSQTVPSSGTNGVSIPADCTGAVTATSPDNPAR_	0	MSMS	3	1100.5318	3298.57356	NaN	59.895	1	0	0.00085918	1	38.844		3407	2613	24743
A0A8I3S6F7	no	ALSSEGKPYVTK	12	Unmodified	_ALSSEGKPYVTK_	1	MULTI-MSMS	2	640.34826	1278.68197	0.10562	14.95	1.5233	0	0.00034125	2	165.63	48620000	6594;6533	2616	24759
A0A8P0SGA5	no	ALSSGGSITSPPLSPALPK	19	Unmodified	_ALSSGGSITSPPLSPALPK_	0	MULTI-MATCH	2	890.496184	1778.97781	-0.28342	59.734	0.68009	-7.1054E-15	NaN	0	NaN	8484700	6523	2617	24770
A0A8P0SHU4	no	ALSSPQEEEEAGFTGR	16	Unmodified	_ALSSPQEEEEAGFTGR_	0	MULTI-MSMS	2	854.394655	1706.77476	-4.3901	43.365	0.57642	0	0.00030969	1	79.283	18745000	480;478	2618	24778
A0A8P0SHU4	no	ALSSPQEEEEAGFTGR	16	Unmodified	_ALSSPQEEEEAGFTGR_	0	MULTI-MATCH	2	854.394655	1706.77476	2.2795	44.023	0.33708	0	NaN	0	NaN	6256300	480;478	2618	24783
A0A8C0SK10	no	ALSSQLQAVVPEDR	14	Unmodified	_ALSSQLQAVVPEDR_	0	MULTI-MSMS	2	756.904462	1511.79437	1.3926	55.272	0.61161	-7.1054E-15	0.0074479	1	57.885	7934800	1431	2619	24794
A0A8I3NZT7	no	ALSSSLDDTEVKK	13	Unmodified	_ALSSSLDDTEVKK_	1	MULTI-MSMS	2	696.864471	1391.71439	2.6439	21.946	0.4083	0	0.00037879	1	112.13	125700000	3038	2620	24808
A0A8C0PIF4	no	ALSSVGLHMTK	11	Unmodified	_ALSSVGLHMTK_	0	MULTI-MATCH	2	572.313166	1142.61178	-2.028	27.617	0.30358	0	NaN	0	NaN	1913900	4092	2622	24816
A0A8C0P3P2	no	ALSTFFVENSLR	12	Unmodified	_ALSTFFVENSLR_	0	MULTI-MSMS	2	692.366984	1382.71942	1.0897	75.39	0.30423	1.4211E-14	0.054369	1	39.917	13162000	3515	2623	24818
A0A8P0T1V2	no	ALSTTASTAAFDK	13	Unmodified	_ALSTTASTAAFDK_	0	MULTI-MSMS	2	642.327524	1282.6405	-0.15926	32.145	0.61281	0	9.2082E-05	1	120.06	24847000	2325	2625	24835
A0A8P0NZ76	no	ALSVETEK	8	Unmodified	_ALSVETEK_	0	MULTI-MSMS	2	438.737283	875.460012	1.1831	15.12	0.27116	-1.7764E-15	0.018568	1	81.191	19112000	6205	2627	24851
A0A8C0MZJ3	no	ALSVLGCGHTSSTK	14	Unmodified	_ALSVLGCGHTSSTK_	0	MULTI-MSMS	2	709.358833	1416.70311	-0.095516	18.477	0.40749	0	0.00014915	1	106.67	9325200	1713	2629	24872
A0A8C0PGJ2	no	ALSVYGLPIR	10	Unmodified	_ALSVYGLPIR_	0	MSMS	2	544.826766	1087.63898	NaN	66.625	1	0	0.030271	1	55.531		4002	2630	24884
A0A8C0S4H5	no	ALTDAGCNLNPLQYIK	16	Unmodified	_ALTDAGCNLNPLQYIK_	0	MULTI-MATCH	2	895.958911	1789.90327	-5.0904	86.411	1.4248	0	NaN	0	NaN	56319000	2099	2632	24897
A0A8C0MIJ6	no	ALTEFQNEFK	10	Unmodified	_ALTEFQNEFK_	0	MULTI-MSMS	2	613.806228	1225.5979	-0.13545	55.964	1.869	0	0.0004299	3	134.48	580770000	1424	2637	24927
A0A8I3N2N7	no	ALTLGALTVPLAR	13	Unmodified	_ALTLGALTVPLAR_	0	MULTI-MSMS	2	648.405912	1294.79727	-0.031033	82.199	0.57611	0	0.00010579	1	117.67	29537000	3076	2639	24942
A0A8C0MX11	no	ALTLIAGSPLK	11	Unmodified	_ALTLIAGSPLK_	0	MULTI-MSMS	2	542.342249	1082.66995	-1.0807	57.8	1.733	0	0.00013072	2	138.98	83108000	1811	2640	24954
A0A8I3NL91	no	ALTLLDYLLK	10	Unmodified	_ALTLLDYLLK_	0	MULTI-MSMS	2	581.857732	1161.70091	-0.039876	99.434	0.23734	0	0.005545	1	78.516	6699700	485	2641	24974
A0A8I3NL91	no	ALTLLDYLLK	10	Unmodified	_ALTLLDYLLK_	0	MULTI-MSMS	2	581.857732	1161.70091	-0.34665	101.7	0.34153	0	0.0027731	1	90.657	24189000	485	2641	24975
A0A8I3PFQ8	no	ALTLPGSSENEYIMK	15	Unmodified	_ALTLPGSSENEYIMK_	0	MULTI-MSMS	2	826.913638	1651.81272	-0.85445	65.683	1.6621	0	6.3972E-05	2	115.18	166310000	5294;5304	2642	24990
A0A8C0S9B9	no	ALTLQDLDNIWAAQAGK	17	Unmodified	_ALTLQDLDNIWAAQAGK_	0	MULTI-MSMS	2	914.483608	1826.95266	-0.018106	98.924	0.3408	0	1.1657E-06	2	131.37	40748000	5367	2643	25002
A0A8C0RKG1	no	ALTNLPHTDFTLCK	14	Unmodified	_ALTNLPHTDFTLCK_	0	MULTI-MATCH	2	815.916515	1629.81848	-6.6052	56.883	1.1893	0	NaN	0	NaN	108430000	5008	2644	25015
A0A8I3PKE6	no	ALTNVEER	8	Unmodified	_ALTNVEER_	0	MULTI-MATCH	2	466.245806	930.47706	-5.4052	17.018	0.40668	0	NaN	0	NaN	3228200	1894	2645	25031
A0A8I3P5J8	no	ALTPQCGNGEDLYLIAGAVPSDR	23	Unmodified	_ALTPQCGNGEDLYLIAGAVPSDR_	0	MULTI-MSMS	3	806.397034	2416.16927	1.3529	82.763	0.40783	0	0.0069597	1	32.457	17191000	3237	2646	25040
A0A8I3P5J8	no	ALTPQCGNGEDLYLIAGAVPSDRR	24	Unmodified	_ALTPQCGNGEDLYLIAGAVPSDRR_	1	MULTI-MATCH	3	858.430738	2572.27038	-6.6217	71.926	0.61121	0	NaN	0	NaN	16220000	3237	2647	25047
A0A8I3PK85	no	ALTPQTAETDAIR	13	Unmodified	_ALTPQTAETDAIR_	0	MULTI-MSMS	2	693.864805	1385.71506	1.3522	38.339	0.8841	0	0.001561	1	74.841	10151000	3198	2648	25060
A0A8I3NK34	no	ALTQFPLPK	9	Unmodified	_ALTQFPLPK_	0	MSMS	2	507.80276	1013.59097	NaN	52.524	1	0	0.030466	1	60.76		4054	2649	25066
J9NYK7	no	ALTQPLGLLR	10	Unmodified	_ALTQPLGLLR_	0	MULTI-MSMS	2	541.340041	1080.66553	-0.27165	61.16	0.57813	-7.1054E-15	0.0021759	1	95.531	79935000	644	2650	25079
A0A8P0T542	no	ALTQTGGPHVK	11	Unmodified	_ALTQTGGPHVK_	0	MULTI-MSMS	2	554.809105	1107.60366	0.10372	12.473	1.0187	0	0.00021749	2	124.98	228120000	6595;2676	2651	25092
A0A8P0T542	no	ALTQTGGPHVK	11	Unmodified	_ALTQTGGPHVK_	0	MULTI-MATCH	2	554.809105	1107.60366	-0.28738	14.362	0.37269	0	NaN	0	NaN	57744000	6595;2676	2651	25094
E2RQ08	no	ALTSEIASLQSR	12	Unmodified	_ALTSEIASLQSR_	0	MULTI-MSMS	2	638.348791	1274.68303	0.44597	51.24	0.71381	0	0.000185	1	120.09	123000000	164	2652	25105
A0A8C0TFL5	no	ALTSETNGTDSNGSNSSNIQ	20	Unmodified	_ALTSETNGTDSNGSNSSNIQ_	0	MULTI-MATCH	2	998.938144	1995.86173	2.0494	28.998	0.27181	0	NaN	0	NaN	5319100	3462	2653	25111
A0A8I3MFB8	no	ALTSVVNYR	9	Unmodified	_ALTSVVNYR_	0	MULTI-MSMS	2	511.785099	1021.55564	0.94861	37.191	0.44342	0	0.0017095	1	111.65	17851000	1569	2654	25123
A0A8I3RWH7	no	ALTTPTHYK	9	Unmodified	_ALTTPTHYK_	0	MULTI-MSMS	2	516.279649	1030.54475	1.0277	13.945	0.61099	-1.7764E-15	0.021576	1	62.573	7759800	5965	2655	25129
A0A8I3PJ87	no	ALTVPELTQQMFDAK	15	Unmodified	_ALTVPELTQQMFDAK_	0	MULTI-MSMS	2	846.43728	1690.86001	-3.6809	86.623	0.3045	0	0.011317	1	49.28	19716000	1318;3284;862;1645	2657	25158
A0A8I3PJ87	no	ALTVPELTQQMFDAK	15	Unmodified	_ALTVPELTQQMFDAK_	0	MULTI-MSMS	2	846.43728	1690.86001	-0.28593	88.997	3.4956	0	2.1553E-06	8	147.72	3434900000	1318;3284;862;1645	2657	25159
A0A8I3PJ87	no	ALTVPELTQQMFDAK	15	Unmodified	_ALTVPELTQQMFDAK_	0	MULTI-MATCH	2	846.43728	1690.86001	-3.1666	92.373	0.47537	0	NaN	0	NaN	11711000	1318;3284;862;1645	2657	25168
A0A8I3PJ87	no	ALTVPELTQQMFDAK	15	Unmodified	_ALTVPELTQQMFDAK_	0	MULTI-MATCH	2	846.43728	1690.86001	2.1895	92.117	0.47629	0	NaN	0	NaN	12597000	1318;3284;862;1645	2657	25169
A0A8I3PJ87	no	ALTVPELTQQMFDAK	15	Oxidation (M)	_ALTVPELTQQM(ox)FDAK_	0	MULTI-MSMS	2	854.434738	1706.85492	-0.3291	67.762	2.0717	0	0.00026123	2	102.53	35292000	1318;3284;862;1645	2657	25174
A0A8P0TTK7	no	ALTVPELTQQMFDSK	15	Oxidation (M)	_ALTVPELTQQM(ox)FDSK_	0	MULTI-MSMS	2	862.432195	1722.84984	1.5489	66.947	0.98526	0	0.0025126	2	79.23	29508000	1644;1768;6608	2658	25182
A0A8P0TTK7	no	ALTVPELTQQMFDSK	15	Unmodified	_ALTVPELTQQMFDSK_	0	MULTI-MSMS	2	854.434738	1706.85492	0.25037	88.01	3.5619	1.4211E-14	5.205E-08	5	170.52	1645100000	1644;1768;6608	2658	25202
A0A8I3N467	no	ALTVPELTQQVFDAK	15	Unmodified	_ALTVPELTQQVFDAK_	0	MULTI-MSMS	2	830.451245	1658.88794	0.89347	87.059	4.1428	-1.4211E-14	2.6927E-05	10	129.82	2709900000	5630	2659	25231
A0A8I3N467	no	ALTVPELTQQVFDAK	15	Unmodified	_ALTVPELTQQVFDAK_	0	MULTI-MSMS	2	830.451245	1658.88794	0.23216	88.706	1.0508	-1.4211E-14	0.0018186	1	68.436	12835000	5630	2659	25232
A0A8I3N467	no	ALTVPELTQQVFDAK	15	Unmodified	_ALTVPELTQQVFDAK_	0	MULTI-SECPEP	2	830.451245	1658.88794	0.78933	83.775	0.88246	0	0.0078181	1	82.171	20681000	5630	2659	25233
A0A8C0T149	no	ALVADSHPESER	12	Unmodified	_ALVADSHPESER_	0	MULTI-MSMS	2	655.820398	1309.62624	-0.19139	14.033	0.47446	0	6.5003E-05	1	169.76	133700000	5764	2662	25256
A0A8I3QW31	no	ALVAESHNMK	10	Unmodified	_ALVAESHNMK_	0	MULTI-MATCH	2	550.281866	1098.54918	4.7201	13.015	0.16954	0	NaN	0	NaN	9148400	3756	2663	25273
A0A8I3QW31	no	ALVAESHNMK	10	Unmodified	_ALVAESHNMK_	0	MULTI-MATCH	2	550.281866	1098.54918	5.4714	14.487	0.3727	0	NaN	0	NaN	16484000	3756	2663	25274
A0A8C0SSJ3	no	ALVAGILLGK	10	Unmodified	_ALVAGILLGK_	0	MULTI-MATCH	2	477.820953	953.627353	-0.68255	65.71	0.34001	0	NaN	0	NaN	2603600	5615	2665	25285
A0A8P0PSH6	no	ALVAIGTHDLDTLSGPFTYTAK	22	Unmodified	_ALVAIGTHDLDTLSGPFTYTAK_	0	MULTI-MSMS	3	764.402114	2290.18451	0.87451	83.913	2.2793	0	4.437E-06	4	79.635	47142000	5378	2666	25297
A0A8C0NNU3	no	ALVATPGKK	9	Unmodified	_ALVATPGKK_	1	MULTI-MATCH	2	442.781828	883.549102	-0.62601	11.892	0.47445	0	NaN	0	NaN	18006000	2959	2667	25309
A0A8I3N9D0	no	ALVAYYQK	8	Unmodified	_ALVAYYQK_	0	MULTI-MSMS	2	478.26601	954.517468	-0.7	30.178	0.51088	0	0.0063146	3	122.15	25119000	534	2669	25321
A0A8I3N9D0	no	ALVAYYQK	8	Unmodified	_ALVAYYQK_	0	MULTI-MATCH	2	478.26601	954.517468	5.0043	30.981	0.27115	3.5527E-15	NaN	0	NaN	2283000	534	2669	25326
A0A8I3PD61	no	ALVCLDCCGPR	11	Unmodified	_ALVCLDCCGPR_	0	MULTI-MATCH	2	660.7965	1319.57845	-0.29004	43.952	0.20272	0	NaN	0	NaN	2393800	2310	2670	25332
A0A8C0QM78	no	ALVDALKK	8	Unmodified	_ALVDALKK_	1	MULTI-MATCH	2	429.276378	856.538203	0.2576	21.539	0.61324	0	NaN	0	NaN	24894000	361	2672	25341
A0A8I3RVQ5	no	ALVDELEWEIAQVDPK	16	Unmodified	_ALVDELEWEIAQVDPK_	0	MULTI-MSMS	2	927.977824	1853.94109	-0.77729	103.53	0.74825	1.4211E-14	1.7252E-05	1	99.732	51755000	2661	2673	25352
A0A8I3RZN5	no	ALVDGPCTQVR	11	Unmodified	_ALVDGPCTQVR_	0	MULTI-MSMS	2	608.311155	1214.60776	3.0606	29.641	0.4405	-3.5527E-15	0.020426	1	53.751	26087000	4982	2674	25374
A0A8I3RZN5	no	ALVDGPCTQVR	11	Unmodified	_ALVDGPCTQVR_	0	MULTI-MSMS	2	608.311155	1214.60776	-0.24261	30.285	0.78265	0	0.003613	1	76.17	38823000	4982	2674	25375
A0A8P0PLB1	no	ALVDQLHER	9	Unmodified	_ALVDQLHER_	0	MULTI-MSMS	2	540.793455	1079.57236	-0.42749	26.716	0.54535	0	0.0086789	1	80.165	16808000	930	2676	25397
A0A8I3NTN0	no	ALVDSLGPQWR	11	Unmodified	_ALVDSLGPQWR_	0	MULTI-MSMS	2	621.335487	1240.65642	1.8347	66.426	0.61211	0	0.0576	1	40.724	41993000	4988	2677	25410
A0A8I3RUG2	no	ALVDTSCCANR	11	Unmodified	_ALVDTSCCANR_	0	MULTI-MSMS	2	633.781904	1265.54925	-0.077444	20.88	0.44018	0	0.0029174	1	80.239	7310400	2811	2678	25422
A0A8I3RUG2	no	ALVDTSCCANR	11	Unmodified	_ALVDTSCCANR_	0	MULTI-MATCH	2	633.781904	1265.54925	-5.8164	22.016	0.40778	0	NaN	0	NaN	11633000	2811	2678	25425
A0A8C0RI24	no	ALVDYTSDGIEK	12	Unmodified	_ALVDYTSDGIEK_	0	MULTI-MSMS	2	655.827357	1309.64016	0.66542	46.18	0.44094	0	0.023761	1	48.741	20025000	4964	2679	25435
A0A8C0Z5T8	no	ALVEFTNSPDCLSK	14	Unmodified	_ALVEFTNSPDCLSK_	0	MULTI-MSMS	2	790.884881	1579.75521	0.67313	57.615	0.47477	0	6.0557E-08	1	174.4	126640000	6302	2681	25454
A0A8C0SNT2	no	ALVEHER	7	Unmodified	_ALVEHER_	0	MULTI-MSMS	2	427.229959	852.445365	-0.36066	9.462	0.75866	0	0.025472	2	94.407	120810000	1892;5548	2682	25468
A0A8C0SNT2	no	ALVEHER	7	Unmodified	_ALVEHER_	0	MULTI-MATCH	2	427.229959	852.445365	0.061454	8.4379	1.0401	0	NaN	0	NaN	1159700	1892;5548	2682	25478
A0A8P0TT16	no	ALVELAAAPAPAPAR	15	Unmodified	_ALVELAAAPAPAPAR_	0	MULTI-MSMS	2	709.411726	1416.8089	-0.44858	49.043	0.71241	0	0.0024574	1	64.439	31268000	6566	2683	25501
A0A8P0TT16	no	ALVELAAAPAPAPAR	15	Unmodified	_ALVELAAAPAPAPAR_	0	MULTI-MSMS	3	473.276909	1416.8089	0.60739	49.044	0.81417	0	0.00096842	1	66.004	11620000	6566	2683	25502
A0A8I3MZ43	no	ALVEMQDVVAELLK	14	Unmodified	_ALVEMQDVVAELLK_	0	MULTI-MSMS	2	779.431467	1556.84838	-0.24014	103.47	0.34022	0	0.00015802	1	112.13	35666000	1354	2684	25515
A0A8I3MY43	no	ALVEVLGPYEPLLSR	15	Unmodified	_ALVEVLGPYEPLLSR_	0	MULTI-MSMS	2	828.47198	1654.92941	-1.4317	93.574	0.91619	1.4211E-14	0.0015719	3	69.979	15031000	646	2687	25539
A0A8I3PU76	no	ALVFQPVTELK	11	Unmodified	_ALVFQPVTELK_	0	MULTI-MSMS	2	622.866089	1243.71762	0.27723	65.901	0.74643	0	0.0088513	2	64.191	30948000	210	2688	25550
A0A8I3RRR3	no	ALVGLCK	7	Unmodified	_ALVGLCK_	0	MULTI-MSMS	2	380.722924	759.431295	-0.44935	24.778	0.95002	0	0.035567	1	77.944	14591000	4340	2691	25574
A0A8I3PJY3	no	ALVHDGDTVSVHRPGFYAER	20	Unmodified	_ALVHDGDTVSVHRPGFYAER_	1	MULTI-MSMS	5	446.026829	2225.09776	0.20185	31.145	0.44148	3.5527E-15	0.038895	1	22.902	48986000	1709	2692	25586
A0A8I3MUE2	no	ALVHERDEAAYGELR	15	Unmodified	_ALVHERDEAAYGELR_	1	MULTI-MSMS	2	864.936825	1727.8591	-0.50038	28.163	0.3735	0	7.3696E-10	1	186.58	22983000	4413	2693	25594
A0A8C0N0M5	no	ALVLANPETSLWR	13	Unmodified	_ALVLANPETSLWR_	0	MULTI-MSMS	2	735.409183	1468.80381	-1.5374	77.165	0.40788	0	0.0004568	2	92.538	15415000	1812	2695	25610
A0A8C0P0Y1	no	ALVLDCHYPEDEVGQEEEDESDIFSIR	27	Unmodified	_ALVLDCHYPEDEVGQEEEDESDIFSIR_	0	MULTI-MATCH	3	1065.47507	3193.40337	-2.2653	91.456	3.8009	0	NaN	0	NaN	179610000	3422	2696	25623
A0A8P0NE46	no	ALVNAGGPEIQEESR	15	Unmodified	_ALVNAGGPEIQEESR_	0	MSMS	2	785.397001	1568.77945	NaN	38.887	1	0	4.5473E-07	1	116.54		2440	2700	25647
A0A8I3NHV7	no	ALVNCQYSSATFSTGER	17	Unmodified	_ALVNCQYSSATFSTGER_	0	MULTI-MSMS	2	945.936164	1889.85778	0.45918	51.568	0.91725	0	0.00018836	1	77.593	5697200	4220	2701	25660
A0A8P0TT16	no	ALVNLAAEPGLHEPLLEAEPALPAR	25	Unmodified	_ALVNLAAEPGLHEPLLEAEPALPAR_	0	MULTI-MSMS	4	648.610248	2590.41189	-0.027974	82.951	0.81544	0	0.0094954	2	29.158	28168000	6566	2702	25679
A0A8I3P7C3	no	ALVQNDTLLQVK	12	Unmodified	_ALVQNDTLLQVK_	0	MULTI-MSMS	2	671.390459	1340.76637	0.72437	52.771	2.2749	0	7.0738E-05	4	168.8	374060000	5000;6182	2706	25719
A0A8I3P7C3	no	ALVQNDTLLQVK	12	Unmodified	_ALVQNDTLLQVK_	0	MULTI-MATCH	2	671.390459	1340.76637	1.6556	55.032	0.20356	0	NaN	0	NaN	4593900	5000;6182	2706	25726
A0A8C0MXG2	no	ALVQTEDHLLLFLQQLAGK	19	Unmodified	_ALVQTEDHLLLFLQQLAGK_	0	MULTI-MATCH	3	713.07204	2136.19429	2.5943	103.08	0.23755	0	NaN	0	NaN	4905000	1937	2707	25739
A0A8I3P507	no	ALVSGGGPAGSYK	13	Unmodified	_ALVSGGGPAGSYK_	0	MULTI-MATCH	2	582.306395	1162.59824	-1.9045	26.443	0.78243	0	NaN	0	NaN	4174900	4395	2709	25754
A0A8I3PZN6	no	ALWADSGIQNAYDR	14	Unmodified	_ALWADSGIQNAYDR_	0	MULTI-MATCH	2	790.378611	1578.74267	5.1466	64.799	0.47342	0	NaN	0	NaN	14625000	407	2714	25770
A0A8I3NAS0	no	ALWLSDNQSQPLLTFQTDTDHTTGEK	26	Unmodified	_ALWLSDNQSQPLLTFQTDTDHTTGEK_	0	MSMS	3	982.808708	2945.4043	NaN	85.38	1	0	0.033493	1	27.722		2700	2718	25790
A0A8C0QI36	no	ALYALQDIVTR	11	Unmodified	_ALYALQDIVTR_	0	MULTI-MSMS	2	631.858795	1261.70304	1.4596	70.896	0.57778	0	0.011178	1	61.161	8197400	3395	2719	25800
A0A8I3S4K4	no	ALYDNVAESPDELSFR	16	Unmodified	_ALYDNVAESPDELSFR_	0	MULTI-SECPEP	2	913.43378	1824.85301	-3.3061	74.605	0.5087	0	0.029741	1	56.951	144700000	615	2720	25807
A0A8C0NR54	no	ALYDTFSAFGNILSCK	16	Unmodified	_ALYDTFSAFGNILSCK_	0	MULTI-MSMS	2	903.940187	1805.86582	0.4543	99.971	0.9499	0	7.4369E-09	1	156.69	979600000	3048;5580	2721	25823
A0A8I3NW16	no	ALYDYEGQEHDELSFK	16	Unmodified	_ALYDYEGQEHDELSFK_	0	MULTI-MSMS	2	972.43652	1942.85849	1.241	60.053	0.40722	-7.1054E-15	1.1292E-05	1	119.39	14128000	853	2723	25844
A0A8I3M9P4	no	ALYEAGERR	9	Unmodified	_ALYEAGERR_	1	MULTI-MSMS	2	532.777805	1063.54106	-0.96195	13.695	0.37348	0	0.0043209	1	114.89	11263000	3816	2724	25855
A0A8C0QEP7	no	ALYESDENCEVDPSK	15	Unmodified	_ALYESDENCEVDPSK_	0	MULTI-MSMS	2	878.372531	1754.73051	1.4444	36.783	0.61214	0	0.0032994	1	61.435	5735400	881	2726	25874
A0A8I3NBF9	no	ALYETELADAR	11	Unmodified	_ALYETELADAR_	0	MULTI-MSMS	2	626.314417	1250.61428	0.58983	46.334	0.95111	0	0.0001523	4	133.57	617930000	4115	2727	25886
A0A8P0SEB0	no	ALYIVHPTMFIK	12	Unmodified	_ALYIVHPTMFIK_	0	MULTI-MSMS	3	478.272219	1431.79483	0.13389	66.188	0.9523	-1.4211E-14	0.00020782	3	98.156	79643000	5460	2731	25911
A0A8C0RDW9	no	ALYIVHPTNFIK	12	Unmodified	_ALYIVHPTNFIK_	0	MULTI-MATCH	3	472.606367	1414.79727	0.052354	56.583	0.40878	0	NaN	0	NaN	6994200	4894	2732	25922
A0A8I3NPK0	no	ALYLSDNDFEILPPDIGK	18	Unmodified	_ALYLSDNDFEILPPDIGK_	0	MULTI-MSMS	3	674.013968	2019.02007	-0.089644	96.706	0.54118	0	0.00025546	1	65.949	74917000	2441	2734	25940
A0A8C0N4J9	no	ALYNQYLQFK	10	Unmodified	_ALYNQYLQFK_	0	MSMS	2	644.340238	1286.66592	NaN	69.521	1	0	0.00028759	1	129.4		2035;6641	2737	25954
A0A8I3PE17	no	ALYPSIYLPTELEGTGK	17	Unmodified	_ALYPSIYLPTELEGTGK_	0	MULTI-MSMS	2	926.490567	1850.96658	2.9613	89.173	0.50863	0	0.0023916	1	58.32	30866000	2242	2738	25966
A0A8C0PJP0	no	ALYPVIPK	8	Unmodified	_ALYPVIPK_	0	MULTI-MATCH	2	450.781296	899.54804	-0.39313	45.063	0.815	0	NaN	0	NaN	68294000	3682	2740	25980
A0A8C0TH60	yes	AMAAPALK	8	Unmodified	_AMAAPALK_	0	MULTI-MSMS	2	386.722924	771.431295	-0.2093	19.161	4.4141	0	0.063227	3	53.71	1045600000	6006	2748	26024
A0A8P0S6F1	no	AMADALLER	9	Unmodified	_AMADALLER_	0	MULTI-MATCH	2	495.257859	988.501166	0.73884	45.773	0.61274	0	NaN	0	NaN	41884000	1810	2750	26045
A0A8P0N3F8	no	AMADINERPVIFALSNPTAMAECTAEEAYTLTEGR	35	Unmodified	_AMADINERPVIFALSNPTAMAECTAEEAYTLTEGR_	1	MULTI-MSMS	3	1281.60598	3841.79611	0.23334	105.03	0.17002	0	0.0001461	1	39.268	12332000	5434	2751	26051
A0A8I3QZ05	no	AMADPEVQQIMSDPAMR	17	Unmodified	_AMADPEVQQIMSDPAMR_	0	MULTI-MSMS	2	945.431346	1888.84814	-1.3079	72.453	0.91786	0	1.667E-13	3	181.66	259920000	4953	2752	26063
A0A8I3QZ05	no	AMADPEVQQIMSDPAMR	17	Oxidation (M)	_AMADPEVQQIMSDPAM(ox)R_	0	MULTI-MSMS	2	953.428803	1904.84305	-0.56299	61.757	0.47469	0	0.022566	1	49.423	5655400	4953	2752	26070
A0A8I3QZ05	no	AMADPEVQQIMSDPAMR	17	Oxidation (M)	_AM(ox)ADPEVQQIMSDPAMR_	0	MSMS	2	953.428803	1904.84305	NaN	63.527	1	0	0.00076341	1	79.492		4953	2752	26071
A0A8I3QW31	no	AMAEDLGDQDK	11	Unmodified	_AMAEDLGDQDK_	0	MULTI-SECPEP	2	596.76116	1191.50777	1.6882	22.701	0.57735	0	0.032014	1	74.376	10620000	3756	2753	26083
[truncated: 31,766 more rows]
