# Supplementary material for: Production, Passaging Stability, and Histological Analysis of Madin–Darby Canine Kidney Cells Cultured in a Low-Serum Medium
Source: Vaccines (Basel). 2024 Aug 30;12(9):991. doi: 10.3390/vaccines12090991 (PMC11435615; doi:10.3390/vaccines12090991)
Supplement: Supplementary file 1 [file vaccines-12-00991-s001.zip › Supplementary File S3/proteome/1.QualityControl/sample/5_3_infected_peptides.txt]

#Accession	Unique protein	Sequence	Length	Modification	Modified sequence	Missed cleavage	Type	Charge	m/z	Mass	Mass error [ppm]	Retention time	Retention length	Retention time calibration	PEP	MS/MS count	Score	Intensity	Protein group IDs	Peptide ID	Evidence ID
A0A8C0M723	no	AAAAAAAAAAPAPEAWPELELAER	24	Acetyl (Protein N-term)	_(ac)AAAAAAAAAAPAPEAWPELELAER_	0	MULTI-MSMS	3	787.400885	2359.18082	0.42695	101.55	1.0177	0	2.6086E-07	5	77.847	99769000	889	1	12
A0A8I3PZ75	no	AAAAAAAAGDSDSWDADTFSVEDPVRK	27	Acetyl (Protein N-term)	_(ac)AAAAAAAAGDSDSWDADTFSVEDPVRK_	1	MULTI-MSMS	3	912.75097	2735.23108	-1.7351	87.744	1.0095	1.4211E-14	2.5889E-19	2	115.88	105770000	2671	4	32
A0A8C0T552	no	AAAAAAEGVPSTQR	14	Acetyl (Protein N-term)	_(ac)AAAAAAEGVPSTQR_	0	MULTI-SECPEP	2	671.341498	1340.66844	2.2765	42.796	0.8501	0	0.0017827	1	117.52	39458000	5818	7	43
A0A8I3PZP0	no	AAAAAAGAGPEMVR	14	Acetyl (Protein N-term)	_(ac)AAAAAAGAGPEMVR_	0	MULTI-MSMS	2	642.821886	1283.62922	0.55564	52.048	1.5634	0	4.6559E-06	4	145.89	70431000	6031	9	59
A0A8I3PZP0	no	AAAAAAGAGPEMVR	14	Acetyl (Protein N-term),Oxidation (M)	_(ac)AAAAAAGAGPEM(ox)VR_	0	MULTI-MSMS	2	650.819344	1299.62413	2.2633	38.48	0.85009	0	0.0050222	2	63.076	3378500	6031	9	63
A0A8C0PUF0	no	AAAAAAGGEGR	11	Acetyl (Protein N-term)	_(ac)AAAAAAGGEGR_	0	MULTI-MSMS	2	472.23323	942.451907	0.3897	21.225	0.4073	0	0.00062669	1	94.692	8560800	3505	10	75
A0A8P0TBA3	no	AAAAAAPAAPTAAPAAQESGTIPK	24	Unmodified	_AAAAAAPAAPTAAPAAQESGTIPK_	0	MULTI-MSMS	3	702.039287	2103.09603	-0.37803	36.432	0.75002	0	0.051034	1	14.839	39066000	3643	11	83
A0A8C0PRU0	no	AAAAAAWEEPSSGNGTAR	18	Unmodified	_AAAAAAWEEPSSGNGTAR_	0	MSMS	2	858.900439	1715.78633	NaN	32.777	1	0	1.1455E-11	1	113.24		4296	13	109
A0A8C0PRU0	no	AAAAAAWEEPSSGNGTAR	18	Unmodified	_AAAAAAWEEPSSGNGTAR_	0	MULTI-MATCH	2	858.900439	1715.78633	-1.183	35.383	0.40795	0	NaN	0	NaN	4619300	4296	13	112
A0A8C0PRU0	no	AAAAAAWEEPSSGNGTAR	18	Deamidation (NQ)	_AAAAAAWEEPSSGN(de)GTAR_	0	MULTI-MSMS	2	859.392447	1716.77034	-2.4256	34.808	0.40646	0	2.6466E-07	2	120.96	25630000	4296	13	135
A0A8C0PRU0	no	AAAAAAWEEPSSGNGTAR	18	Deamidation (NQ)	_AAAAAAWEEPSSGN(de)GTAR_	0	MULTI-MSMS	2	859.392447	1716.77034	-3.3621	36.273	0.478	0	2.6615E-07	1	120.87	12126000	4296	13	136
A0A8C0SX68	no	AAAAAEQQQFYLLLGNLLSPDNVVR	25	Acetyl (Protein N-term)	_(ac)AAAAAEQQQFYLLLGNLLSPDNVVR_	0	MULTI-MSMS	3	915.151969	2742.43408	0.95901	112.28	0.17072	0	1.0082E-06	1	74.062	12228000	5699	14	145
A0A8I3ND03	no	AAAAAGPATAPK	12	Acetyl (Protein N-term)	_(ac)AAAAAGPATAPK_	0	MULTI-MSMS	2	519.782556	1037.55056	0.093498	23.7	1.6295	0	0.00010649	2	118.71	36162000	6391	15	159
A0A8P0S797	no	AAAAALGPGPLR	12	Acetyl (Protein N-term)	_(ac)AAAAALGPGPLR_	0	MULTI-MSMS	2	553.819473	1105.62439	1.0229	65.041	0.68047	0	4.6271E-05	1	155.75	19530000	6579	17	175
A0A8I3NI63	no	AAAAECDVVMAATEPELLDDEEAKR	25	Acetyl (Protein N-term)	_(ac)AAAAECDVVMAATEPELLDDEEAKR_	1	MULTI-MSMS	3	916.089718	2745.24733	1.0942	96.117	0.91561	0	2.4476E-05	1	55.228	107500000	5277	20	190
A0A8C0YV60	no	AAAAEDGEQPGPEPEAK	17	Unmodified	_AAAAEDGEQPGPEPEAK_	0	MULTI-MSMS	2	833.881381	1665.74821	-0.29212	18.069	0.67756	0	3.549E-09	1	151.55	162210000	1395	21	198
A0A8I3ND60	no	AAAAESSNLASSSNSEK	17	Unmodified	_AAAAESSNLASSSNSEK_	0	MULTI-MSMS	2	812.376463	1622.73837	1.0912	14.898	0.57648	0	1.4942E-07	1	145.31	14434000	5524	22	214
A0A8C0QKG0	yes	AAAAMAEQESAR	12	Acetyl (Protein N-term)	_(ac)AAAAMAEQESAR_	0	MULTI-MSMS	2	624.287876	1246.5612	-0.36908	48.377	0.95017	0	0.00060759	1	85.355	47822000	4749	26	240
A0A8I3S614	no	AAAANLCIGDVITAIDGENTSGMTHLEAQNK	31	Unmodified	_AAAANLCIGDVITAIDGENTSGMTHLEAQNK_	0	MULTI-MSMS	3	1062.51157	3184.51288	0.39156	93.225	0.98391	0	1.3933E-84	3	213.05	352900000	6001	28	257
A0A8I3S614	no	AAAANLCIGDVITAIDGENTSGMTHLEAQNK	31	Unmodified	_AAAANLCIGDVITAIDGENTSGMTHLEAQNK_	0	MULTI-MATCH	3	1062.51157	3184.51288	-0.73191	95.542	0.23642	0	NaN	0	NaN	10743000	6001	28	258
A0A8C0Q0T8	no	AAAANSGSSLPLFDCPTWAGKPPPGLHLDVVK	32	Acetyl (Protein N-term)	_(ac)AAAANSGSSLPLFDCPTWAGKPPPGLHLDVVK_	1	MULTI-MSMS	3	1105.8992	3314.67578	-0.69506	93.866	0.27123	0	1.4413E-08	1	62.284	27832000	4464	29	267
A0A8C0Q0T8	no	AAAANSGSSLPLFDCPTWAGKPPPGLHLDVVK	32	Acetyl (Protein N-term)	_(ac)AAAANSGSSLPLFDCPTWAGKPPPGLHLDVVK_	1	MSMS	3	1105.8992	3314.67578	NaN	93.964	1	0	7.4157E-05	1	51.539		4464	29	268
A0A8C0RFH5	no	AAAASAAEAGIATAGAEDSDDALLK	25	Unmodified	_AAAASAAEAGIATAGAEDSDDALLK_	0	MULTI-MSMS	3	754.03616	2259.08665	-0.085358	66.073	1.2892	0	6.2579E-15	2	114.39	165980000	4926	32	297
A0A8C0RFH5	no	AAAASAAEAGIATAGAEDSDDALLK	25	Unmodified	_AAAASAAEAGIATAGAEDSDDALLK_	0	MULTI-MSMS	3	754.03616	2259.08665	-0.24865	67.536	1.4251	0	0.011352	3	27.325	13340000	4926	32	298
A0A8I3QAG8	no	AAAASSVLASAEQPGR	16	Unmodified	_AAAASSVLASAEQPGR_	0	MULTI-MATCH	2	743.386436	1484.75832	4.9395	36.045	0.27252	7.1054E-15	NaN	0	NaN	3240000	6179	33	310
A0A8C0TEI3	no	AAAATCGTSAGNK	13	Acetyl (Protein N-term)	_(ac)AAAATCGTSAGNK_	0	MULTI-MSMS	2	611.280051	1220.54555	0.19541	18.103	0.27098	0	1.2905E-05	1	147.4	9474600	5895	34	321
A0A8I3NS82	no	AAAATMATSGSAR	13	Acetyl (Protein N-term),Oxidation (M)	_(ac)AAAATM(ox)ATSGSAR_	0	MULTI-MSMS	2	612.287876	1222.5612	1.6355	24.761	1.7974	0	0.042976	1	44.318	6155400	4639	36	332
A0A8P0PPB7	no	AAAAVVAGVPAEGSGAQVR	19	Unmodified	_AAAAVVAGVPAEGSGAQVR_	0	MULTI-MSMS	2	840.955017	1679.89548	1.3523	35.999	0.2716	7.1054E-15	3.9229E-05	1	91.858	14348000	1307	37	344
A0A8C0SD27	no	AAAAVVEFQR	10	Acetyl (Protein N-term)	_(ac)AAAAVVEFQR_	0	MULTI-MSMS	2	552.29583	1102.57711	-0.23599	70.032	2.7172	0	0.00022106	5	160.11	99235000	5409	38	388
A0A8C0SD27	no	AAAAVVEFQR	10	Acetyl (Protein N-term)	_(ac)AAAAVVEFQR_	0	MULTI-MSMS	2	552.29583	1102.57711	-0.14866	72.396	1.3259	0	0.00021453	2	127.56	7660300	5409	38	389
A0A8C0SD27	no	AAAAVVEFQR	10	Acetyl (Protein N-term)	_(ac)AAAAVVEFQR_	0	MSMS	2	552.29583	1102.57711	NaN	73.359	1	0	0.0026425	1	81.548		5409	38	390
A0A8C0SD27	no	AAAAVVEFQR	10	Acetyl (Protein N-term)	_(ac)AAAAVVEFQR_	0	MSMS	2	552.29583	1102.57711	NaN	74.771	1	0	0.0023668	1	83.265		5409	38	391
A0A8C0SD27	no	AAAAVVEFQR	10	Acetyl (Protein N-term)	_(ac)AAAAVVEFQR_	0	MSMS	2	552.29583	1102.57711	NaN	75.532	1	0	0.010402	1	60.436		5409	38	392
A0A8C0SD27	no	AAAAVVEFQR	10	Acetyl (Protein N-term)	_(ac)AAAAVVEFQR_	0	MULTI-MATCH	2	552.29583	1102.57711	1.4235	75.808	0.17038	0	NaN	0	NaN	1969400	5409	38	399
A0A8C0REA4	no	AAADEEPKPK	10	Acetyl (Protein N-term)	_(ac)AAADEEPKPK_	1	MULTI-MSMS	2	549.277303	1096.54005	0.88213	14.576	0.6781	0	0.0095591	2	64.42	36461000	4904	40	412
A0A8C0REA4	no	AAADEEPKPK	10	Acetyl (Protein N-term)	_(ac)AAADEEPKPK_	1	MSMS	2	549.277303	1096.54005	NaN	14.32	1	0	0.060456	1	40.058		4904	40	413
A0A8C0PVK3	no	AAADGDDSLYPIAVLIDELR	20	Acetyl (Protein N-term)	_(ac)AAADGDDSLYPIAVLIDELR_	0	MULTI-MSMS	3	720.36707	2158.07938	-1.8888	112.69	0.3395	0	0.00021585	2	57.989	19896000	4368;4446	42	419
A0A8I3MSR7	no	AAADLAQIADVDIDSDGIFK	20	Acetyl (Protein N-term)	_(ac)AAADLAQIADVDIDSDGIFK_	0	MULTI-MSMS	3	697.347786	2089.02153	-2.3043	109.99	1.3564	0	9.3682E-05	2	66.386	49000000	5538	43	436
A0A8I3NEV6	no	AAADLLSPLALLR	13	Unmodified	_AAADLLSPLALLR_	0	MULTI-MSMS	2	662.403369	1322.79219	0.68724	97.813	0.47158	0	0.0026124	1	70.977	9589300	554	44	449
A0A8P0SVD9	no	AAADVIVNSVPVNLK	15	Unmodified	_AAADVIVNSVPVNLK_	0	MULTI-MSMS	2	755.435398	1508.85624	0.070004	66.1	0.44108	0	0.0034259	1	61.213	28555000	2475	46	453
A0A8I3Q010	no	AAAEAALGALVSGLYDVQAFK	21	Acetyl (Protein N-term)	_(ac)AAAEAALGALVSGLYDVQAFK_	0	MULTI-MATCH	3	703.040517	2106.09972	0.14385	112.96	0.6134	0	NaN	0	NaN	21717000	6308	47	466
A0A8I3PC81	no	AAAEAANCIMEVSCGQAESSEKPNAEDMTSK	31	Acetyl (Protein N-term)	_(ac)AAAEAANCIMEVSCGQAESSEKPNAEDMTSK_	1	MULTI-MSMS	3	1110.1406	3327.39996	-1.2819	86.436	1.0204	0	1.0227E-74	2	203.06	601130000	6244	48	478
A0A8I3PC81	no	AAAEAANCIMEVSCGQAESSEKPNAEDMTSK	31	Acetyl (Protein N-term),Oxidation (M)	_(ac)AAAEAANCIMEVSCGQAESSEKPNAEDM(ox)TSK_	1	MULTI-MSMS	3	1115.47223	3343.39487	-0.74122	81.325	0.6104	1.4211E-14	5.138E-05	1	47.429	24905000	6244	48	485
A0A8I3N986	no	AAAEAGSDDAR	11	Acetyl (Protein N-term)	_(ac)AAAEAGSDDAR_	0	MULTI-MSMS	2	538.236167	1074.45778	0.23229	19.079	0.33956	0	0.00021714	1	118.18	6417400	503	49	495
A0A8I3P321	no	AAAEAVDTQLMLGVGLIEK	19	Acetyl (Protein N-term)	_(ac)AAAEAVDTQLMLGVGLIEK_	0	MULTI-MSMS	3	657.687086	1970.03943	-2.5856	111.48	0.30462	0	0.0020601	1	44.816	7761200	6172	50	502
A0A8I3P321	no	AAAEAVDTQLMLGVGLIEK	19	Acetyl (Protein N-term)	_(ac)AAAEAVDTQLMLGVGLIEK_	0	MULTI-MATCH	3	657.687086	1970.03943	0.037786	111.15	1.2546	0	NaN	0	NaN	5928100	6172	50	513
A0A8I3QIE3	no	AAAEDVNVTFEDQQK	15	Unmodified	_AAAEDVNVTFEDQQK_	0	MULTI-MSMS	2	832.891748	1663.76894	1.1571	42.443	1.9349	7.1054E-15	5.1023E-06	2	143.97	24917000	4124	52	538
A0A8I3Q2L7	no	AAAEGASEPADGDSDSAR	18	Unmodified	_AAAEGASEPADGDSDSAR_	0	MULTI-MSMS	2	838.853352	1675.69215	-0.53229	14.422	0.4081	-1.7764E-15	0.00040995	1	69.602	5429200	3804	54	560
A0A8P0SJL7	no	AAAEPGSPGGAADSGAR	17	Unmodified	_AAAEPGSPGGAADSGAR_	0	MULTI-MSMS	2	721.336943	1440.65933	0.10889	14.958	0.95008	0	0.00065169	1	69.03	15060000	5057	55	573
A0A8P0SJL7	no	AAAEPGSPGGAADSGAR	17	Unmodified	_AAAEPGSPGGAADSGAR_	0	MULTI-MATCH	2	721.336943	1440.65933	3.5735	14.595	0.17087	1.7764E-15	NaN	0	NaN	3172900	5057	55	574
A0A8P0P220	yes	AAAETLSLR	9	Acetyl (Protein N-term)	_(ac)AAAETLSLR_	0	MULTI-MSMS	2	487.269281	972.52401	1.4066	58.62	1.8358	0	0.040717	1	41.448	16993000	6628	57	588
A0A8P0TLI1	no	AAAEVGINSETIVKPASISEDELLNLINK	29	Unmodified	_AAAEVGINSETIVKPASISEDELLNLINK_	1	MULTI-MSMS	3	1013.54671	3037.61831	1.2078	95.66	0.54167	0	0.000385	1	39.737	68255000	5583	58	601
A0A8I3MXC4	no	AAAEVNQDYGLDSK	14	Unmodified	_AAAEVNQDYGLDSK_	0	MULTI-MSMS	2	740.849352	1479.68415	-0.25958	32.932	0.61106	0	0.0055707	1	60.49	29113000	3375	59	618
A0A8I3N6K0	no	AAAFEDQENETVVVK	15	Unmodified	_AAAFEDQENETVVVK_	0	MULTI-MATCH	2	825.404492	1648.79443	-2.0591	43.335	0.81233	0	NaN	0	NaN	10092000	5438	60	627
P55745	yes	AAAGGGGGGAAGR	13	Acetyl (Protein N-term)	_(ac)AAAGGGGGGAAGR_	0	MULTI-MSMS	2	486.236304	970.458055	-0.43917	13.727	0.20328	0	8.168E-05	1	105.1	5281700	212	64	648
A0A8P0TDI1	no	AAAGQESEGPAVGPPQPLGK	20	Unmodified	_AAAGQESEGPAVGPPQPLGK_	0	MULTI-MSMS	2	930.976147	1859.93774	0.59431	37.325	0.67923	0	0.0097027	1	36.284	6025900	2450	66	663
A0A8I3MKN1	no	AAAHCAHVFTTVSQITAIEAQHLLK	25	Unmodified	_AAAHCAHVFTTVSQITAIEAQHLLK_	0	MULTI-MSMS	4	680.110252	2716.4119	1.395	72.139	0.54303	0	0.012251	1	26.66	11007000	2580	67	676
A0A8I3P1I2	no	AAAILAEK	8	Acetyl (Protein N-term)	_(ac)AAAILAEK_	0	MULTI-MSMS	2	414.744911	827.475269	-0.21168	58.482	0.27067	-7.1054E-15	0.0237	1	60.478	2910100	6463	68	683
A0A8I3P0B8	no	AAALATAMAQDSAAPSS	17	Unmodified	_AAALATAMAQDSAAPSS_	0	MULTI-MSMS	2	767.364312	1532.71407	0.3736	51.317	0.4407	0	0.03765	1	34.755	12097000	3580	69	688
A0A8C0NKI6	no	AAALLAMSQPSPEK	14	Unmodified	_AAALLAMSQPSPEK_	0	MULTI-MATCH	2	707.373952	1412.73335	-5.4219	44.668	1.6992	0	NaN	0	NaN	22490000	2841	74	704
A0A8C0Z721	no	AAALPEATVNQTDENK	16	Unmodified	_AAALPEATVNQTDENK_	0	MULTI-MSMS	2	836.412848	1670.81114	0.29463	30.419	1.0856	3.5527E-15	0.0004106	1	74.76	3617200	6126	76	713
A0A8I3NXW3	no	AAAMDVDTPSGTNSGAGK	18	Acetyl (Protein N-term)	_(ac)AAAMDVDTPSGTNSGAGK_	0	MULTI-MSMS	2	846.380691	1690.74683	0.52643	46.611	0.81253	0	2.0206E-11	1	150.69	82781000	5800	81	733
A0A8C0TD64	no	AAAPAPEEEMDECEQALAAEPK	22	Unmodified	_AAAPAPEEEMDECEQALAAEPK_	0	MULTI-MSMS	2	1179.01722	2356.01989	-0.36016	66.198	0.95129	0	0.00080441	2	46.964	18741000	5949	83	764
A0A8C0TD64	no	AAAPAPEEEMDECEQALAAEPK	22	Unmodified	_AAAPAPEEEMDECEQALAAEPK_	0	MULTI-MSMS	3	786.34724	2356.01989	-1.7885	66.154	1.4264	0	0.00030781	2	47.499	118480000	5949	83	765
A0A8I3RVA8	no	AAAQAVQEMR	10	Acetyl (Protein N-term)	_(ac)AAAQAVQEMR_	0	MULTI-MSMS	2	558.776948	1115.53934	-0.84034	51.923	0.71244	0	0.00050425	1	110.87	54622000	4770	84	777
A0A8I3RVA8	no	AAAQAVQEMR	10	Acetyl (Protein N-term),Oxidation (M)	_(ac)AAAQAVQEM(ox)R_	0	MSMS	2	566.774405	1131.53426	NaN	29.599	1	0	0.0088176	1	61.962		4770	84	779
A0A8C0QGH7	no	AAAQGDGSTQHDLMK	15	Unmodified	_AAAQGDGSTQHDLMK_	0	MULTI-MSMS	2	765.354279	1528.694	-0.079467	14.745	0.44103	0	6.5631E-05	1	103.43	31801000	4714	85	791
A0A8I3NVU0	no	AAAQLLQSQAQQSGAQQTK	19	Unmodified	_AAAQLLQSQAQQSGAQQTK_	0	MULTI-MATCH	2	979.00851	1956.00247	-0.44742	31.99	0.17039	0	NaN	0	NaN	3438500	3311	86	805
A0A8I3N2E4	no	AAASGLDHLK	10	Acetyl (Protein N-term)	_(ac)AAASGLDHLK_	0	MULTI-MSMS	2	512.774731	1023.53491	-0.050038	35.608	0.67907	0	0.00021915	1	131.41	18850000	6368	87	817
A0A8C0Z4R7	no	AAASTAPEQAGLVEPCR	17	Unmodified	_AAASTAPEQAGLVEPCR_	0	MULTI-MSMS	2	864.422693	1726.83083	-1.5741	34.773	0.4755	7.1054E-15	0.0030747	1	56.122	4900800	5019	89	827
A0A8I3MTV8	no	AAATPESQEPQAK	13	Unmodified	_AAATPESQEPQAK_	0	MULTI-MSMS	2	664.328056	1326.64156	0.0015705	13.576	0.30601	1.7764E-15	1.6895E-05	1	163.88	48911000	5992	92	855
A0A8C0MQ50	no	AAATVVVPVEWIK	13	Acetyl (Protein N-term)	_(ac)AAATVVVPVEWIK_	0	MULTI-MSMS	2	712.911027	1423.8075	0.7793	100.06	0.30405	0	7.0567E-05	1	112.36	38000000	1686	93	868
A0A8I3MSC7	no	AAAVAAAPGGPSMDPR	16	Acetyl (Protein N-term)	_(ac)AAAVAAAPGGPSMDPR_	0	MULTI-MSMS	2	740.864283	1479.71401	0.61111	56.526	1.0189	0	0.0022566	1	56.225	97604000	4297	94	880
A0A8I3MSC7	no	AAAVAAAPGGPSMDPR	16	Acetyl (Protein N-term),Oxidation (M)	_(ac)AAAVAAAPGGPSM(ox)DPR_	0	MSMS	2	748.86174	1495.70893	NaN	42.687	1	0	0.0013948	1	61.353		4297	94	882
A0A8I3MKJ4	no	AAAVAVAAASR	11	Acetyl (Protein N-term)	_(ac)AAAVAVAAASR_	0	MULTI-MATCH	2	500.282723	998.550893	3.7333	61.912	0.27123	0	NaN	0	NaN	3528900	1358	96	887
A0A8I3MKY6	no	AAAVLPVLDLAQR	13	Unmodified	_AAAVLPVLDLAQR_	0	MULTI-MSMS	2	668.900994	1335.78744	2.2398	76.979	1.054	0	0.0049848	2	62.303	36184000	1363	97	896
A0A8C0S3M2	no	AACELLGQLQAK	12	Unmodified	_AACELLGQLQAK_	0	MULTI-MSMS	2	651.347737	1300.68092	0.45155	52.733	1.4294	0	0.00034996	2	105.78	101580000	5290	101	923
A0A8I3RPP8	no	AACEQLHQQQQQQQEETAAATLLLQGEEEGEED	33	Unmodified	_AACEQLHQQQQQQQEETAAATLLLQGEEEGEED_	0	MULTI-MATCH	3	1247.22565	3738.65512	0.12467	86.669	0.47539	0	NaN	0	NaN	11005000	877	102	927
A0A8P0T5N8	no	AACSAAMEEDSEASSSR	17	Unmodified	_AACSAAMEEDSEASSSR_	0	MSMS	2	879.848897	1757.68324	NaN	20.574	1	0	1.2358E-09	1	118.37		1278	103	936
A0A8P0T5N8	no	AACSAAMEEDSEASSSR	17	Unmodified	_AACSAAMEEDSEASSSR_	0	MULTI-MATCH	2	879.848897	1757.68324	-1.3656	20.548	0.27275	0	NaN	0	NaN	3178700	1278	103	938
A0A8I3N9X1	no	AADALQQNLQQDYDR	15	Unmodified	_AADALQQNLQQDYDR_	0	MULTI-MSMS	2	874.913547	1747.81254	1.9466	49.006	0.27112	0	2.6885E-05	1	129.84	15521000	4214	105	952
A0A8I3NSV0	no	AADCEVEQWDSDEPIPAK	18	Unmodified	_AADCEVEQWDSDEPIPAK_	0	MSMS	2	1030.4493	2058.88405	NaN	59.958	1	0	0.00015778	1	78.324		5621	107	965
A0A8I3PFQ8	no	AADEEAFEDNSEEYIR	16	Unmodified	_AADEEAFEDNSEEYIR_	0	MULTI-MSMS	2	944.397592	1886.78063	0.19198	59.948	0.91623	-7.1054E-15	3.3388E-20	2	205.56	81410000	5294;5304	108	979
A0A8I3PFQ8	no	AADEEAFEDNSEEYIR	16	Unmodified	_AADEEAFEDNSEEYIR_	0	MSMS	2	944.397592	1886.78063	NaN	60.219	1	0	3.2181E-22	1	151.26		5294;5304	108	980
A0A8I3MXC4	no	AADEVAEGK	9	Unmodified	_AADEVAEGK_	0	MULTI-MATCH	2	445.216714	888.418876	0.62593	10.597	0.33101	0	NaN	0	NaN	1270300	3375	109	988
A0A8I3RY05	no	AADFIDQALAQK	12	Unmodified	_AADFIDQALAQK_	0	MULTI-MSMS	2	645.838059	1289.66157	-0.44943	66.621	0.64423	0	0.00033901	1	107.21	30825000	895	111	1005
A0A8I3PDS8	no	AADGDGAAASAPAVPDGGVGK	21	Unmodified	_AADGDGAAASAPAVPDGGVGK_	0	MULTI-MSMS	2	877.421204	1752.82786	0.61488	33.756	0.27119	7.1054E-15	0.0001928	1	60.657	8120800	3337	112	1011
A0A8I3NW16	no	AADGVTLTGINQTGDQALQNKPSSDLSVPSNPAR	34	Unmodified	_AADGVTLTGINQTGDQALQNKPSSDLSVPSNPAR_	1	MULTI-MSMS	3	1141.57639	3421.70735	-0.019675	63.816	0.50908	0	1.423E-38	1	131.81	83222000	853	114	1024
A0A8C0MX11	no	AADIDQEVK	9	Unmodified	_AADIDQEVK_	0	MULTI-MSMS	2	494.750921	987.48729	-1.5726	18.005	0.44003	0	0.0050618	1	91.069	33208000	1811	116	1042
A0A8C0T1Y9	no	AADLEPPKPSDQETGEQVSSPGDRPPIHTTTEDSAGVQTEF	41	Unmodified	_AADLEPPKPSDQETGEQVSSPGDRPPIHTTTEDSAGVQTEF_	2	MULTI-MSMS	4	1081.00583	4319.99421	-0.40918	58.2	0.50822	-7.1054E-15	0.061107	1	6.8351	17650000	5774	118	1052
A0A8I3S2R3	no	AADLLYAMCDR	11	Unmodified	_AADLLYAMCDR_	0	MULTI-MSMS	2	649.797023	1297.57949	0.30911	63.522	0.50979	-7.1054E-15	0.0012346	1	94.309	13354000	451	120	1066
A0A8I3NPS8	no	AADPPAENSSAPEAEQGGAE	20	Unmodified	_AADPPAENSSAPEAEQGGAE_	0	MULTI-MSMS	2	949.405948	1896.79734	-0.042021	27.439	1.5291	0	1.7755E-08	3	111.95	112070000	1355;4763	121	1082
A0A8P0TQL8	no	AADQFDIYSSQQSK	14	Unmodified	_AADQFDIYSSQQSK_	0	MULTI-MATCH	2	794.367909	1586.72127	2.3249	45.753	0.44268	0	NaN	0	NaN	9108600	6585	122	1094
A0A8I3MNN9	no	AADSICDGDLVDR	13	Unmodified	_AADSICDGDLVDR_	0	MULTI-MSMS	2	703.814455	1405.61436	-1.0576	42.654	0.40644	0	0.001308	1	78.342	12282000	4866	123	1106
A0A8P0T6S6	no	AADVHEVR	8	Unmodified	_AADVHEVR_	0	MSMS	2	448.732866	895.451179	NaN	8.4769	1	0	0.03672	1	69.628		5637;6498	125	1110
A0A8C0NWV8	no	AAEAAPPAQEVSGEAEPPEQAADTSEQVADTSK	33	Unmodified	_AAEAAPPAQEVSGEAEPPEQAADTSEQVADTSK_	0	MULTI-MSMS	3	1094.50245	3280.48552	-0.24799	49.247	1.2552	0	4.9929E-15	3	84.741	56818000	3255;6475	127	1130
A0A8C0PZA5	no	AAECNIVVTQPR	12	Unmodified	_AAECNIVVTQPR_	0	MULTI-MSMS	2	679.348268	1356.68198	-0.65012	29.071	1.5952	3.5527E-15	0.00081163	2	90.685	60787000	705	129	1145
A0A8P0TMS6	no	AAECWGEQAEER	12	Unmodified	_AAECWGEQAEER_	0	MULTI-MSMS	2	718.298972	1434.58339	-0.61415	31.124	0.40609	-3.5527E-15	0.052359	1	40.496	3606400	2356	130	1153
A0A8C0NUP7	no	AAEDDEDDDVDTK	13	Unmodified	_AAEDDEDDDVDTK_	0	MULTI-MSMS	2	719.278622	1436.54269	0.057515	15.946	0.33779	0	6.1788E-05	1	125.74	9345800	3180	131	1164
A0A8C0NUP7	no	AAEDDEDDDVDTKK	14	Unmodified	_AAEDDEDDDVDTKK_	1	MULTI-MSMS	2	783.326104	1564.63766	1.1582	11.716	0.55347	0	0.0033389	1	77.062	3635000	3180	132	1180
A0A8C0NUP7	no	AAEDDEDDDVDTKK	14	Unmodified	_AAEDDEDDDVDTKK_	1	MULTI-MSMS	2	783.326104	1564.63766	0.42329	12.98	2.0368	0	3.0215E-12	2	218.18	2175100000	3180	132	1181
A0A8P0NG96	no	AAEDLFVNIR	10	Unmodified	_AAEDLFVNIR_	0	MULTI-MATCH	2	574.308938	1146.60332	-4.5497	63.782	0.30576	0	NaN	0	NaN	7476200	1743	134	1200
A0A8P0N4L2	no	AAEEAEEARER	11	Unmodified	_AAEEAEEARER_	1	MULTI-MSMS	2	630.79438	1259.57421	0.13394	9.8918	0.44167	0	0.0017458	1	175.93	15793000	3945;5165;4205;6365	136	1213
A0A8I3P6L5	no	AAEEEEVDSADTCER	15	Acetyl (Protein N-term)	_(ac)AAEEEEVDSADTCER_	0	MULTI-MATCH	2	876.846878	1751.6792	-0.78013	47.221	0.23768	-7.1054E-15	NaN	0	NaN	3049800	5554	139	1224
A0A8I3PT73	no	AAEEEGLLK	9	Acetyl (Protein N-term)	_(ac)AAEEEGLLK_	0	MULTI-MSMS	2	501.261122	1000.50769	1.2001	55.841	0.47473	0	0.0087132	1	67.981	2390400	4573	141	1237
A0A8I3PT73	no	AAEEEGLLKR	10	Acetyl (Protein N-term)	_(ac)AAEEEGLLKR_	1	MULTI-MSMS	2	579.311677	1156.6088	-2.1882	43.326	0.61077	0	0.00062883	1	118.33	69109000	4573	142	1250
A0A8I3N7Z6	no	AAEEPWTQSQQK	12	Unmodified	_AAEEPWTQSQQK_	0	MULTI-MSMS	2	701.833505	1401.65246	0.23556	27.809	0.57824	0	0.018495	1	51.268	3281200	3087	143	1258
A0A8I3N8E9	no	AAEEQGDDQDSEK	13	Unmodified	_AAEEQGDDQDSEK_	0	MULTI-MSMS	2	711.286782	1420.55901	0.065171	8.4206	0.16863	0	9.1917E-05	1	120.09	8479400	5789	144	1269
A0A8C0N684	no	AAEESAQEMMEEEEEIPKPK	20	Unmodified	_AAEESAQEMMEEEEEIPKPK_	1	MULTI-MSMS	3	769.011858	2304.01374	-1.4663	59.532	2.6146	-7.1054E-15	4.4562E-06	3	98.185	133800000	2028	145	1285
A0A8C0SCB8	no	AAEIHSR	7	Acetyl (Protein N-term)	_(ac)AAEIHSR_	0	MULTI-MSMS	2	413.214309	824.414065	-1.1473	15.915	0.67538	1.7764E-15	0.012007	1	100.75	12484000	2455;2618	148	1302
A0A8I3S0I0	no	AAELEPDQLLAWQGLASLYEK	21	Unmodified	_AAELEPDQLLAWQGLASLYEK_	0	MULTI-MSMS	3	782.405636	2344.19508	-1.1377	104.3	0.84737	0	0.00012173	1	57.806	12448000	2679	151	1326
A0A8I3S6X4	no	AAELFHQLSQALEVLTDTAAR	21	Unmodified	_AAELFHQLSQALEVLTDTAAR_	0	MULTI-MSMS	3	762.069246	2283.18591	0.75392	106.07	0.44212	0	3.9616E-06	1	93.776	17348000	3704	152	1336
A0A8C0LZX1	no	AAELIANSLATAGDGLIELR	20	Unmodified	_AAELIANSLATAGDGLIELR_	0	MULTI-MSMS	3	666.700383	1997.07932	0.69828	95.92	0.40765	0	4.6154E-05	1	76.704	45629000	639	153	1345
A0A8C0MVI2	no	AAEMEHLLER	10	Unmodified	_AAEMEHLLER_	0	MSMS	2	599.79788	1197.58121	NaN	34.852	1	0	0.0033917	1	96.331		1875	157	1376
A0A8C0TGM8	no	AAEMLSQLDLFSR	13	Unmodified	_AAEMLSQLDLFSR_	0	MSMS	2	740.876859	1479.73916	NaN	89.424	1	0	0.0065062	1	61.344		5998	158	1382
A0A8C0PYF9	no	AAEPSKTEIQTLFK	14	Acetyl (Protein N-term)	_(ac)AAEPSKTEIQTLFK_	1	MSMS	2	802.930145	1603.84574	NaN	69.024	1	0	0.0001309	1	89.266		4424	159	1383
A0A8P0TGA1	no	AAEQAAAGGPQEAQPR	16	Unmodified	_AAEQAAAGGPQEAQPR_	0	MULTI-MSMS	2	776.379143	1550.74373	0.19273	16.37	1.457	0	5.1931E-06	3	130.1	73145000	1114	160	1395
A0A8C0M248	no	AAEQTANDLR	10	Unmodified	_AAEQTANDLR_	0	MULTI-MSMS	2	544.770177	1087.5258	2.2892	14.931	0.27145	0	0.0012281	1	106.68	6057600	728	161	1408
A0A8C0QGH7	no	AAEQYTPQATYHGNVTLLR	19	Unmodified	_AAEQYTPQATYHGNVTLLR_	0	MULTI-MSMS	2	1067.03981	2132.06507	1.5337	48.863	0.27231	0	0.00048564	1	62.042	9452600	4714	162	1419
E2QWF5	no	AAESGAQSAPLPLEGVDVSPK	21	Unmodified	_AAESGAQSAPLPLEGVDVSPK_	0	MULTI-MSMS	2	1012.02075	2022.02695	0.69178	61.3	1.2229	-7.1054E-15	2.429E-11	3	118.13	242700000	4036	163	1431
A0A8I3S666	no	AAESLADPTEYENLFPGLK	19	Unmodified	_AAESLADPTEYENLFPGLK_	0	MULTI-MSMS	2	1033.00985	2064.00515	-2.4849	95.942	0.47549	-1.4211E-14	9.3197E-08	3	110.92	57887000	4732	164	1442
A0A8I3PVY3	no	AAESSGDPGTTTPR	14	Unmodified	_AAESSGDPGTTTPR_	0	MSMS	2	673.81277	1345.61099	NaN	13.511	1	0	0.00011653	1	94.767		5961	166	1460
A0A8P0PBH3	no	AAESVSKPGVSEESPGPSK	19	Unmodified	_AAESVSKPGVSEESPGPSK_	1	MULTI-MSMS	2	921.95762	1841.90069	1.3092	17.58	0.33963	0	6.8736E-09	1	136.24	6768000	5669	167	1470
A0A8P0SGA5	no	AAETQTLNFGPEWLR	15	Acetyl (Protein N-term)	_(ac)AAETQTLNFGPEWLR_	0	MULTI-MSMS	2	887.941576	1773.8686	-0.36304	101.14	0.47392	0	9.8101E-08	1	159.94	61134000	6523	168	1483
A0A8P0TEI7	no	AAEVWMDEYK	10	Unmodified	_AAEVWMDEYK_	0	MULTI-MSMS	2	621.278989	1240.54342	1.0772	53.507	0.50783	0	0.046462	1	46.457	3595600	2417;3027	170	1490
A0A8I3S3C4	no	AAFDCYGNWLATVEQR	16	Unmodified	_AAFDCYGNWLATVEQR_	0	MULTI-MSMS	2	950.935967	1899.85738	-0.58577	94.217	0.30567	0	0.0022432	1	61.11	27355000	2560	173	1509
A0A8I3NMG3	no	AAFDDAIAELDTLSEESYK	19	Unmodified	_AAFDDAIAELDTLSEESYK_	0	MULTI-MSMS	2	1044.48641	2086.95826	-0.14019	103.11	1.157	0	4.0449E-08	3	111.88	1369200000	4324	174	1525
A0A8C0MX11	no	AAFECMYTLLDSCLDR	16	Unmodified	_AAFECMYTLLDSCLDR_	0	MULTI-MATCH	2	982.931179	1963.8478	2.3663	99.765	0.17077	0	NaN	0	NaN	8326600	1811	176	1547
A0A8P0ND82	no	AAFGLSEAGFNTACVTK	17	Unmodified	_AAFGLSEAGFNTACVTK_	0	MULTI-MSMS	2	872.422162	1742.82977	-1.1958	68.216	1.765	1.4211E-14	0.064699	1	29.638	51786000	6472	178	1568
A0A8I3RU99	no	AAFQSLLDAQADEAVLDHPDLK	22	Unmodified	_AAFQSLLDAQADEAVLDHPDLK_	0	MULTI-SECPEP	3	789.732411	2366.1754	0.92015	87.526	0.30478	-1.4211E-14	0.0023794	1	48.597	27959000	3179	181	1581
A0A8I3PLP4	no	AAFTAFEEAQLPR	13	Unmodified	_AAFTAFEEAQLPR_	0	MULTI-SECPEP	4	363.438584	1449.72523	-2.4881	11.912	0.34402	1.7764E-15	0.063631	1	37.426	1950000	5297	182	1587
A0A8I3PLP4	no	AAFTAFEEAQLPR	13	Unmodified	_AAFTAFEEAQLPR_	0	MULTI-MATCH	2	725.869891	1449.72523	7.3219	72.33	0.50914	0	NaN	0	NaN	11542000	5297	182	1592
A0A8I3Q4L8	no	AAGAAEAAAVVEVGSAPQFEELLR	24	Acetyl (Protein N-term)	_(ac)AAGAAEAAAVVEVGSAPQFEELLR_	0	MULTI-MSMS	3	800.079811	2397.2176	-0.62302	108.99	1.0849	0	3.7846E-20	2	128.55	37092000	6065	183	1634
A0A8I3Q4L8	no	AAGAAEAAAVVEVGSAPQFEELLR	24	Acetyl (Protein N-term)	_(ac)AAGAAEAAAVVEVGSAPQFEELLR_	0	MULTI-MSMS	3	800.079811	2397.2176	-0.66011	109.64	1.1183	0	1.3448E-20	1	134.29	34898000	6065	183	1635
A0A8I3Q4L8	no	AAGAAEAAAVVEVGSAPQFEELLR	24	Acetyl (Protein N-term)	_(ac)AAGAAEAAAVVEVGSAPQFEELLR_	0	MULTI-MSMS	3	800.079811	2397.2176	-0.13888	110.99	3.7705	0	1.4309E-11	3	108.96	41487000	6065	183	1636
A0A8I3Q4L8	no	AAGAAEAAAVVEVGSAPQFEELLR	24	Acetyl (Protein N-term)	_(ac)AAGAAEAAAVVEVGSAPQFEELLR_	0	MULTI-MATCH	3	800.079811	2397.2176	-2.1977	115.94	0.88304	0	NaN	0	NaN	751700	6065	183	1638
A0A8I3N650	no	AAGADEYAQQDVVK	14	Unmodified	_AAGADEYAQQDVVK_	0	MULTI-MATCH	2	732.851895	1463.68924	-1.0251	31.511	0.47643	0	NaN	0	NaN	38314000	3459	184	1650
A0A8I3N650	no	AAGADEYAQQDVVKK	15	Unmodified	_AAGADEYAQQDVVKK_	1	MULTI-MSMS	2	796.899377	1591.7842	0.63058	20.074	0.34097	0	0.00018421	1	104.82	4365300	3459	185	1654
A0A8C0LWB9	no	AAGALLNGPPQFSTAPEIK	19	Unmodified	_AAGALLNGPPQFSTAPEIK_	0	MULTI-MSMS	2	941.507083	1880.99961	0.36	69.151	0.88504	0	0.0075085	2	40.725	10355000	506	187	1669
A0A8I3PWC3	no	AAGAPEDGAEDEVLAR	16	Unmodified	_AAGAPEDGAEDEVLAR_	0	MULTI-MSMS	2	785.870816	1569.72708	-1.077	39.922	0.57653	0	0.020685	1	43.549	5237900	4537	188	1682
A0A8I3PQP9	no	AAGCDFTNVVK	11	Unmodified	_AAGCDFTNVVK_	0	MULTI-MSMS	2	591.284605	1180.55466	-0.96413	35.91	0.47502	0	0.001209	1	94.692	47251000	5038	189	1694
A0A8I3PQP9	no	AAGCDFTNVVK	11	Unmodified	_AAGCDFTNVVK_	0	MULTI-MATCH	2	591.284605	1180.55466	1.6615	36.575	0.54483	0	NaN	0	NaN	5060900	5038	189	1699
A0A8I3NYX9	no	AAGDTTVIENSDVSPEAESSEK	22	Unmodified	_AAGDTTVIENSDVSPEAESSEK_	0	MULTI-MATCH	2	1118.5086	2235.00264	2.045	40.748	0.67472	-7.1054E-15	NaN	0	NaN	5365300	4287	191	1708
A0A8I3SCU7	no	AAGEDPALPGTQPCTGLAAPR	21	Unmodified	_AAGEDPALPGTQPCTGLAAPR_	0	MULTI-MSMS	2	1025.50475	2048.99494	0.25391	50.866	0.37351	0	0.001761	1	45.347	10433000	2553	192	1719
A0A8C0MKC0	no	AAGFRDPLLACGTDGVGTK	19	Unmodified	_AAGFRDPLLACGTDGVGTK_	1	MULTI-MSMS	2	953.477999	1904.94145	-0.31219	51.842	0.88271	0	1.115E-08	1	133.66	10549000	1505	195	1735
A0A8C0MJL2	no	AAGFSSSTTSNDWEENR	17	Unmodified	_AAGFSSSTTSNDWEENR_	0	MULTI-MSMS	2	929.895551	1857.77655	-0.068535	43.504	0.57529	0	3.5068E-06	1	115.57	15090000	1470	196	1747
A0A8P0PJT6	no	AAGGAVAAAPECR	13	Acetyl (Protein N-term)	_(ac)AAGGAVAAAPECR_	0	MSMS	2	621.798411	1241.58227	NaN	33.622	1	0	8.2941E-06	1	109.29		5109	197	1752
A0A8I3PDS8	no	AAGLETADTATSEAPESQANPHPVPGDGLHR	31	Unmodified	_AAGLETADTATSEAPESQANPHPVPGDGLHR_	0	MULTI-MSMS	3	1032.82542	3095.45443	0.22161	39.058	0.40925	0	0.058335	1	9.6275	3074800	3337	200	1767
A0A8P0NMA3	no	AAGTAEPAEPAEPAEPEASR	20	Unmodified	_AAGTAEPAEPAEPAEPEASR_	0	MULTI-MSMS	2	975.955608	1949.89666	-0.43853	28.988	0.74698	0	0.00094815	1	50.145	6332800	4060	205	1808
A0A8P0NMA3	no	AAGTAEPAEPAEPAEPEASR	20	Unmodified	_AAGTAEPAEPAEPAEPEASR_	0	MULTI-MATCH	2	975.955608	1949.89666	0.86072	29.693	0.10165	3.5527E-15	NaN	0	NaN	498950	4060	205	1811
A0A8C0TN08	no	AAGTDGSDFQHR	12	Unmodified	_AAGTDGSDFQHR_	0	MULTI-MSMS	2	631.28144	1260.54833	-1.16	13.747	0.27169	0	8.5436E-05	1	166.33	7464100	6084	206	1823
A0A8I3MBN3	no	AAGVDDQENWHEGK	14	Unmodified	_AAGVDDQENWHEGK_	0	MULTI-SECPEP	2	778.342226	1554.6699	-1.373	20.36	0.27183	3.5527E-15	0.016514	1	78.342	5330400	916	213	1862
A0A8I3NA03	no	AAGVLVYELLPALDK	15	Unmodified	_AAGVLVYELLPALDK_	0	MULTI-MSMS	2	786.455799	1570.89705	0.91592	98.935	0.94969	0	0.0021184	2	66.56	19644000	624	216	1887
A0A8I3P6D3	no	AAGVNVEPFWPGLFAK	16	Unmodified	_AAGVNVEPFWPGLFAK_	0	MULTI-MSMS	2	851.951215	1701.88788	-0.50006	96.952	1.3047	0	9.9716E-05	1	91.549	717420000	5383	217	1899
A0A8I3NC59	no	AAGYNFYGTER	11	Unmodified	_AAGYNFYGTER_	0	MULTI-MATCH	2	624.785827	1247.5571	7.6054	40.043	0.37276	0	NaN	0	NaN	6870500	1184	218	1908
A0A8P0PDY0	no	AAHATSDIPEASCEK	15	Unmodified	_AAHATSDIPEASCEK_	0	MULTI-MSMS	2	793.859394	1585.70424	1.0832	16.594	0.27275	0	0.00060785	1	79.693	2335000	6485	219	1910
A0A8I3S1I2	no	AAHIFNEALVCHQIR	15	Unmodified	_AAHIFNEALVCHQIR_	0	MULTI-MSMS	4	445.483428	1777.90461	-0.12377	40.743	1.1477	0	0.00011898	3	89.629	16009000	5634	221	1928
A0A8C0Q8X0	no	AAHLCAEAALR	11	Unmodified	_AAHLCAEAALR_	0	MULTI-MSMS	3	394.873118	1181.59753	-0.39888	20.324	3.3957	0	0.00035733	5	102.06	168760000	4613	222	2013
A0A8C0Q8X0	no	AAHLCAEAALR	11	Unmodified	_AAHLCAEAALR_	0	MULTI-MSMS	3	394.873118	1181.59753	-0.59369	24.003	1.8655	-3.5527E-15	0.011903	4	49.3	3565800	4613	222	2014
A0A8C0Q8X0	no	AAHLCAEAALR	11	Unmodified	_AAHLCAEAALR_	0	MULTI-MSMS	3	394.873118	1181.59753	-0.059351	27.575	1.395	0	0.0026638	1	70.1	6910400	4613	222	2015
A0A8C0Q8X0	no	AAHLCAEAALR	11	Unmodified	_AAHLCAEAALR_	0	MULTI-MSMS	3	394.873118	1181.59753	-0.53097	31.18	1.0184	0	0.010853	2	50.297	8554200	4613	222	2016
A0A8C0Q8X0	no	AAHLCAEAALR	11	Unmodified	_AAHLCAEAALR_	0	MULTI-MATCH	3	394.873118	1181.59753	-4.3132	25.501	0.20384	0	NaN	0	NaN	988880	4613	222	2033
A0A8C0Q8X0	no	AAHLCAEAALR	11	Unmodified	_AAHLCAEAALR_	0	MULTI-MATCH	3	394.873118	1181.59753	-0.78488	26.519	0.98765	0	NaN	0	NaN	6685800	4613	222	2034
A0A8C0Q8X0	no	AAHLCAEAALR	11	Unmodified	_AAHLCAEAALR_	0	MULTI-MATCH	3	394.873118	1181.59753	0.64436	28.53	0.64339	0	NaN	0	NaN	4825500	4613	222	2035
A0A8C0Q8X0	no	AAHLCAEAALR	11	Unmodified	_AAHLCAEAALR_	0	MULTI-MATCH	3	394.873118	1181.59753	0.69923	29.795	0.33933	0	NaN	0	NaN	706920	4613	222	2036
A0A8I3NY48	no	AAHSEGNTTAGLDMK	15	Unmodified	_AAHSEGNTTAGLDMK_	0	MULTI-MSMS	2	751.848829	1501.68311	1.0491	16.983	1.3244	0	1.7819E-52	2	284.92	72679000	4781	223	2048
A0A8I3NY48	no	AAHSEGNTTAGLDMK	15	Oxidation (M)	_AAHSEGNTTAGLDM(ox)K_	0	MULTI-MSMS	2	759.846287	1517.67802	0.3245	12.769	0.23911	0	1.4209E-06	1	151.16	8599400	4781	223	2055
A0A8I3PWT8	no	AAHVLMPHESTVEHTHVDINEMESPLATR	29	Unmodified	_AAHVLMPHESTVEHTHVDINEMESPLATR_	0	MULTI-MSMS	5	651.117263	3250.54993	0.494	50.268	0.47597	7.1054E-15	4.1013E-07	3	66.793	20624000	4238	224	2070
A0A8I3PWT8	no	AAHVLMPHESTVEHTHVDINEMESPLATR	29	Unmodified	_AAHVLMPHESTVEHTHVDINEMESPLATR_	0	MULTI-MSMS	6	542.765598	3250.54993	0.52634	50.258	0.74687	0	0.00031078	2	39.153	28854000	4238	224	2071
A0A8C0NXS3	no	AAIECEQPQPDLYK	14	Unmodified	_AAIECEQPQPDLYK_	0	MSMS	2	831.395612	1660.77667	NaN	42.306	1	0	0.0023125	1	67.726		3293	226	2084
A0A8C0NXS3	no	AAIECEQPQPDLYK	14	Unmodified	_AAIECEQPQPDLYK_	0	MULTI-MATCH	2	831.395612	1660.77667	-6.0486	42.465	0.43987	0	NaN	0	NaN	10585000	3293	226	2087
A0A8P0TK57	no	AAIEHELPTATQK	13	Unmodified	_AAIEHELPTATQK_	0	MULTI-MSMS	2	704.875173	1407.73579	-1.9184	21.369	0.40657	0	0.0095715	1	57.348	5196200	4928	227	2092
A0A8P0T343	no	AAIIEEQKR	9	Unmodified	_AAIIEEQKR_	1	MSMS	2	529.303655	1056.59276	NaN	13.059	1	0	0.018999	1	97.798		4161	229	2108
A0A8P0T767	no	AAILDLEK	8	Unmodified	_AAILDLEK_	0	MULTI-MSMS	2	436.758018	871.501483	0.51517	40.901	0.59155	-7.1054E-15	0.025696	1	73.26	12842000	2606	231	2129
A0A8I3RQT2	no	AAILPTSIFLTNK	13	Unmodified	_AAILPTSIFLTNK_	0	MULTI-MSMS	2	694.911027	1387.8075	0.11179	80.886	0.74554	1.4211E-14	0.001181	1	80.102	97049000	2942	232	2141
A0A8I3RQT2	no	AAILPTSIFLTNKK	14	Unmodified	_AAILPTSIFLTNKK_	1	MULTI-MSMS	3	506.308098	1515.90246	0.51366	63.608	0.44171	0	0.00033877	1	85.457	21884000	2942	233	2153
A0A8P0NJG6	no	AAISLIPEVPK	11	Unmodified	_AAISLIPEVPK_	0	MULTI-MSMS	2	569.347532	1136.68051	-0.071384	64.078	0.98539	0	0.0035007	1	76.827	9891000	6424	238	2177
A0A8C0SI53	no	AAIVVHSR	8	Unmodified	_AAIVVHSR_	0	MULTI-MSMS	2	426.756144	851.497735	0.94433	9.6358	0.25466	0	0.054258	1	57.177	2464900	5483	239	2184
A0A8C0MFJ3	no	AALAGGTTMIIDHVVPEPEASLTEAYEK	28	Unmodified	_AALAGGTTMIIDHVVPEPEASLTEAYEK_	0	MULTI-MSMS	3	971.82319	2912.44774	0.30784	86.606	1.9341	0	1.8152E-09	6	86.48	63355000	1299;4719	240	2216
A0A8C0MFJ3	no	AALAGGTTMIIDHVVPEPEASLTEAYEK	28	Unmodified	_AALAGGTTMIIDHVVPEPEASLTEAYEK_	0	MULTI-MSMS	4	729.119211	2912.44774	2.6223	86.517	1.8701	0	0.00936	3	26.187	40427000	1299;4719	240	2217
A0A8C0MFJ3	no	AALAGGTTMIIDHVVPEPEASLTEAYEK	28	Unmodified	_AALAGGTTMIIDHVVPEPEASLTEAYEK_	0	MSMS	3	971.82319	2912.44774	NaN	88.341	1	0	0.052521	1	21.948		1299;4719	240	2218
A0A8P0N4L2	no	AALAHSEEIAASQAAAAK	18	Unmodified	_AALAHSEEIAASQAAAAK_	0	MULTI-SECPEP	2	855.444483	1708.87441	-3.6704	32.462	0.37306	0	2.8926E-06	1	126.51	10655000	3945;5165;4205;6365	243	2237
A0A8I3NTC5	no	AALAPLPPLPPQFK	14	Acetyl (Protein N-term)	_(ac)AALAPLPPLPPQFK_	0	MULTI-MSMS	2	751.442495	1500.87044	0.046623	98.908	1.3248	1.4211E-14	0.00060497	1	77.677	27440000	4380	244	2251
A0A8I3MGQ6	no	AALDGTPGMIGYGMAK	16	Unmodified	_AALDGTPGMIGYGMAK_	0	MULTI-MSMS	2	776.878544	1551.74254	-1.4473	62.849	0.37466	7.1054E-15	0.0021424	1	61.344	118840000	759	246	2265
A0A8I3S702	no	AALDSLSLFTGLGLSEHK	18	Acetyl (Protein N-term)	_(ac)AALDSLSLFTGLGLSEHK_	0	MULTI-MSMS	3	634.338674	1899.99419	-0.17893	105.75	0.85101	0	4.1049E-05	1	81.01	16080000	5954	247	2278
A0A8C0TLW9	no	AALEAAIADAEQR	13	Unmodified	_AALEAAIADAEQR_	0	MULTI-MSMS	2	664.843873	1327.67319	3.8478	37.504	0.71449	0	0.00060908	2	88.596	7575000	4237;6073	248	2323
A0A8C0TLW9	no	AALEAAIADAEQR	13	Unmodified	_AALEAAIADAEQR_	0	MULTI-MSMS	2	664.843873	1327.67319	-0.0030721	58.446	5.0968	0	2.2339E-05	11	154.35	10282000000	4237;6073	248	2324
A0A8C0TLW9	no	AALEAAIADAEQR	13	Unmodified	_AALEAAIADAEQR_	0	MSMS	2	664.843873	1327.67319	NaN	63.421	1	0	0.0008718	1	79.82		4237;6073	248	2325
A0A8C0TLW9	no	AALEAAIADAEQR	13	Unmodified	_AALEAAIADAEQR_	0	MSMS	2	664.843873	1327.67319	NaN	84.492	1	0	0.031197	1	48.44		4237;6073	248	2326
A0A8C0TLW9	no	AALEAAIADAEQR	13	Unmodified	_AALEAAIADAEQR_	0	MULTI-MATCH	2	664.843873	1327.67319	5.8868	119.13	0.13587	1.4211E-14	NaN	0	NaN	137590	4237;6073	248	2332
A0A8C0TLW9	no	AALEAAIADAEQR	13	Unmodified	_AALEAAIADAEQR_	0	MULTI-MATCH	2	664.843873	1327.67319	0.20307	116.45	0.16962	1.4211E-14	NaN	0	NaN	115000	4237;6073	248	2333
A0A8C0TLW9	no	AALEAAIADAEQR	13	Unmodified	_AALEAAIADAEQR_	0	MULTI-MATCH	2	664.843873	1327.67319	4.5943	65.738	0.61148	0	NaN	0	NaN	6125500	4237;6073	248	2334
A0A8C0P4Y3	no	AALEACHK	8	Unmodified	_AALEACHK_	0	MULTI-MSMS	2	450.22382	898.433086	-0.48105	7.9579	0.26696	0	0.044992	1	60.76	14913000	3567	249	2343
A0A8P0S6F1	no	AALEALGSCLNNK	13	Deamidation (NQ)	_AALEALGSCLN(de)NK_	0	MULTI-MSMS	2	681.340109	1360.66566	2.4761	49.694	0.61115	0	0.00083808	2	118.71	11517000	1810	250	2369
A0A8C0THS5	no	AALEDNSGSSELQEIMR	17	Unmodified	_AALEDNSGSSELQEIMR_	0	MULTI-MSMS	2	925.433455	1848.85236	-1.3973	69.308	1.0884	0	4.5506E-32	2	243.4	71685000	6013;6493	251	2381
A0A8C0RIK1	no	AALETDENLLLCAPTGAGK	19	Unmodified	_AALETDENLLLCAPTGAGK_	0	MULTI-MSMS	2	972.490772	1942.96699	2.4428	72.026	0.47591	0	6.8187E-12	1	153.32	21050000	4969	256	2448
A0A8C0T0C4	no	AALHPPALAVLSHTPEGATQTIAWVGK	27	Unmodified	_AALHPPALAVLSHTPEGATQTIAWVGK_	0	MULTI-MSMS	4	684.876248	2735.47588	-0.83148	75.86	0.51073	0	0.042957	1	16.25	21989000	2901	260	2460
A0A8I3N6X9	no	AALIESQGQQQEER	14	Unmodified	_AALIESQGQQQEER_	0	MULTI-MSMS	2	793.892083	1585.76961	-0.67891	21.348	0.71187	0	7.0078E-29	1	252.82	49861000	6380	261	2472
A0A8I3S6F7	no	AALLELWELR	10	Unmodified	_AALLELWELR_	0	MULTI-MATCH	2	607.350606	1212.68666	-4.8877	94.926	0.37201	0	NaN	0	NaN	6958900	6594;6533	264	2495
A0A8I3SCB6	no	AALLETLSLLLAK	13	Unmodified	_AALLETLSLLLAK_	0	MULTI-MSMS	2	678.429053	1354.84355	-0.40886	105.8	0.47593	0	0.00031758	1	96.143	32227000	3764	266	2515
A0A8I3SBI9	no	AALLNQHYQVNFK	13	Unmodified	_AALLNQHYQVNFK_	0	MULTI-MSMS	2	773.412257	1544.80996	2.3882	47.559	0.40934	7.1054E-15	3.0166E-27	1	253.64	26415000	5490	267	2527
A0A8I3SBI9	no	AALLNQHYQVNFK	13	Unmodified	_AALLNQHYQVNFK_	0	MULTI-MATCH	2	773.412257	1544.80996	-4.1119	49.069	0.16966	-7.1054E-15	NaN	0	NaN	14581000	5490	267	2528
A0A8I3S0I0	no	AALLSPGDPAVWAGLMAACHADDK	24	Unmodified	_AALLSPGDPAVWAGLMAACHADDK_	0	MULTI-MATCH	3	813.059477	2436.1566	-1.1059	93.925	0.33997	1.4211E-14	NaN	0	NaN	30920000	2679	268	2539
A0A8C0QRL7	no	AALMLEDGSVLR	12	Acetyl (Protein N-term)	_(ac)AALMLEDGSVLR_	0	MULTI-MSMS	2	658.84757	1315.68059	-0.37882	98.459	1.563	0	3.7751E-05	2	131.44	194320000	4799	269	2554
A0A8I3PIV3	no	AALNALQPPDFR	12	Unmodified	_AALNALQPPDFR_	0	MULTI-MSMS	2	656.854044	1311.69353	-1.1132	63.351	0.37428	0	0.0013863	1	83.309	10833000	5531	270	2566
A0A8C0T3U6	no	AALNLPEAASCDEVR	15	Unmodified	_AALNLPEAASCDEVR_	0	MULTI-MSMS	2	808.390861	1614.76717	-0.5682	50.736	0.54313	0	0.0013834	2	71.159	29489000	5797	271	2576
A0A8C0PUU6	no	AALNPGKPTEPR	12	Acetyl (Protein N-term)	_(ac)AALNPGKPTEPR_	1	MULTI-MATCH	2	646.851501	1291.68845	-2.5333	28.079	0.74794	0	NaN	0	NaN	6514900	4354	272	2591
A0A8C0SMJ7	no	AALPTPALTPEDK	13	Unmodified	_AALPTPALTPEDK_	0	MULTI-MATCH	2	662.361367	1322.70818	-3.1488	45.697	0.61135	0	NaN	0	NaN	3898200	4018	274	2602
A0A8C0SMJ7	no	AALPTPALTPEDK	13	Unmodified	_AALPTPALTPEDK_	0	MULTI-MATCH	2	662.361367	1322.70818	0.9214	46.987	0.33994	0	NaN	0	NaN	3064800	4018	274	2603
A0A8I3PYS5	no	AALSEEELEKK	11	Unmodified	_AALSEEELEKK_	1	MULTI-MSMS	2	623.8299	1245.64525	-0.49023	20.359	0.44249	0	0.00046279	1	131.62	30167000	2053	280	2648
A0A8I3S9H6	no	AALSGLASALESYR	14	Acetyl (Protein N-term)	_(ac)AALSGLASALESYR_	0	MULTI-MSMS	2	725.880456	1449.74636	1.0648	107.34	1.0189	0	1.039E-05	2	139.86	8420900	4284	281	2659
A0A8C0N8D3	no	AALSTASDFITR	12	Unmodified	_AALSTASDFITR_	0	MULTI-MATCH	2	626.830234	1251.64592	8.8231	55.562	0.88087	0	NaN	0	NaN	6738600	2187	286	2682
A0A8P0PMT6	no	AALTLTPSAVNK	12	Unmodified	_AALTLTPSAVNK_	0	MULTI-SECPEP	2	593.34552	1184.67649	1.0481	36.485	0.68183	0	0.035131	1	66.273	14194000	6356	287	2693
A0A8I3RTC4	no	AALTQSPQFQK	11	Acetyl (Protein N-term)	_(ac)AALTQSPQFQK_	0	MSMS	2	630.832777	1259.651	NaN	53.356	1	0	9.7717E-06	1	131.06		690	289	2707
A0A8I3RTC4	no	AALTQSPQFQK	11	Acetyl (Protein N-term)	_(ac)AALTQSPQFQK_	0	MSMS	2	630.832777	1259.651	NaN	53.968	1	0	9.9327E-08	1	146.58		690	289	2708
A0A8I3RVE3	no	AALVAAESAASPGLAETAEAAELSR	25	Acetyl (Protein N-term)	_(ac)AALVAAESAASPGLAETAEAAELSR_	0	MULTI-MSMS	3	800.074726	2397.20235	-0.073871	102.92	1.0212	1.4211E-14	9.8717E-08	2	81.922	15256000	5265	290	2722
A0A8I3MYG1	no	AALVDLEPGTMDSVR	15	Unmodified	_AALVDLEPGTMDSVR_	0	MULTI-MSMS	2	787.398155	1572.78176	0.15651	65.617	0.71279	0	0.0003721	2	85.813	443450000	862;871	291	2735
A0A8C0Z5M9	no	AALWALQGGTSVVIANGTHPK	21	Unmodified	_AALWALQGGTSVVIANGTHPK_	0	MULTI-MSMS	3	697.716367	2090.12727	0.0064464	66.052	1.1548	0	2.2577E-05	2	74.364	50952000	6299	292	2748
A0A8I3P9K5	no	AALYGGVEGGGSR	13	Acetyl (Protein N-term)	_(ac)AALYGGVEGGGSR_	0	MULTI-MSMS	2	618.304384	1234.59421	-2.7399	57.57	0.7452	-7.1054E-15	0.0079637	1	51.092	7525400	6483	293	2758
A0A8I3RQT2	no	AAMAVGGAGGSR	12	Acetyl (Protein N-term)	_(ac)AAMAVGGAGGSR_	0	MULTI-MSMS	2	523.756015	1045.49748	-0.57787	35.546	0.40774	0	0.00011428	1	117.7	9732200	2942	294	2769
A0A8P0TAW7	no	AAMDNSEIAGEKK	13	Unmodified	_AAMDNSEIAGEKK_	1	MULTI-MSMS	2	682.329741	1362.64493	-0.11401	14.632	0.3062	-1.7764E-15	3.4433E-05	1	166.97	10470000	1559;1748;5700	296	2783
A0A8P0TAW7	no	AAMDNSEIAGEKK	13	Unmodified	_AAMDNSEIAGEKK_	1	MULTI-MATCH	2	682.329741	1362.64493	2.7247	14.08	0.16954	0	NaN	0	NaN	2470300	1559;1748;5700	296	2789
A0A8C0PZA5	no	AAMEALVVEVTK	12	Unmodified	_AAMEALVVEVTK_	0	MSMS	2	630.847039	1259.67952	NaN	66.062	1	0	0.035293	1	48.004		705	297	2797
A0A8C0TDT9	no	AAMFPETLDEGMQIPSTQFDAAHPTNVQR	29	Unmodified	_AAMFPETLDEGMQIPSTQFDAAHPTNVQR_	0	MULTI-MSMS	3	1068.16925	3201.48593	-0.53612	84.574	1.9028	0	2.3108E-16	8	102.05	98869000	138	298	2810
A0A8I3MSC7	no	AAMGTGISHMNDLTIIQTTQGFCR	24	Unmodified	_AAMGTGISHMNDLTIIQTTQGFCR_	0	MULTI-MSMS	3	875.085697	2622.23526	-0.99111	76.854	0.6465	0	8.805E-06	2	69.525	110620000	4297	301	2829
Q9XSU9	yes	AAMLAAQDVAQR	12	Unmodified	_AAMLAAQDVAQR_	0	MULTI-MSMS	2	622.824429	1243.63431	-0.098971	32.702	0.61096	0	0.00016204	1	121.64	20804000	6678	302	2842
A0A8P0PQL6	no	AANAAENDFSVSQAEVSSR	19	Unmodified	_AANAAENDFSVSQAEVSSR_	0	MULTI-MSMS	2	976.950857	1951.88716	0.22899	47.938	0.44264	0	1.8484E-40	1	246.86	57986000	1631	303	2857
A0A8C0NKI6	no	AANAGNLQAAELLLSTLEK	19	Unmodified	_AANAGNLQAAELLLSTLEK_	0	MULTI-MSMS	2	964.028379	1926.04221	0.35703	100.53	0.30641	0	1.6233E-12	1	160.31	52084000	2841	304	2870
A0A8I3PCE5	no	AANGVVLATEK	11	Deamidation (NQ)	_AAN(de)GVVLATEK_	0	MULTI-MSMS	2	537.295496	1072.57644	-0.98534	25.108	0.67788	0	0.014936	1	86.898	22021000	4798	307	2887
K7RW18	no	AANILVGENLVCK	13	Unmodified	_AANILVGENLVCK_	0	MULTI-MSMS	2	700.881944	1399.74933	0.018123	57.939	0.67754	0	0.0004568	1	92.538	66341000	4233;4353	308	2902
A0A8C0NEH5	no	AANMIPAHDSPLAALAFDASGTK	23	Unmodified	_AANMIPAHDSPLAALAFDASGTK_	0	MULTI-MSMS	3	757.047565	2268.12087	2.1476	78.515	0.68133	0	0.0041073	1	34.715	19299000	2603	309	2906
A0A8P0NN69	no	AANNISSLLTK	11	Unmodified	_AANNISSLLTK_	0	MULTI-MSMS	2	566.322045	1130.62954	1.8986	47.578	0.40934	0	0.0023842	1	83.358	12773000	908	312	2924
A0A8P0NN69	no	AANNISSLLTK	11	Unmodified	_AANNISSLLTK_	0	MULTI-MATCH	2	566.322045	1130.62954	0.72005	50.568	0.40648	0	NaN	0	NaN	5989400	908	312	2928
A0A8I3MHD1	no	AANSLEAFIFETQDK	15	Unmodified	_AANSLEAFIFETQDK_	0	MULTI-MSMS	2	842.414859	1682.81517	2.3407	90.82	0.40892	0	6.9938E-05	1	110.08	79485000	1093	313	2932
A0A8C0MJD7	no	AANVGSMFQYWK	12	Acetyl (Protein N-term)	_(ac)AANVGSMFQYWK_	0	MULTI-MSMS	2	722.339912	1442.66527	0.60354	101.14	0.23652	0	0.00069286	1	83.783	15497000	1285	314	2944
A0A8I3PHH2	no	AANVLLSEHGEVK	13	Unmodified	_AANVLLSEHGEVK_	0	MULTI-MATCH	2	683.869891	1365.72523	-5.3186	28.016	0.47554	0	NaN	0	NaN	1986800	5784	315	2956
A0A8I3SAH4	no	AANVLVSESLMCK	13	Unmodified	_AANVLVSESLMCK_	0	MULTI-MATCH	2	711.359987	1420.70542	-5.565	58.05	0.37241	0	NaN	0	NaN	37638000	6139	317	2967
A0A8I3NC42	no	AAPAAASDQPDSAATTEK	18	Unmodified	_AAPAAASDQPDSAATTEK_	0	MULTI-MSMS	2	851.399938	1700.78532	0.62491	17.281	0.67852	3.5527E-15	1.8022E-09	1	145	17284000	2787	319	2983
A0A8I3MZS6	no	AAPAPAAAVPAAVPGVAPVPSGVFTDVPISNIR	33	Unmodified	_AAPAPAAAVPAAVPGVAPVPSGVFTDVPISNIR_	0	MULTI-MSMS	3	1027.23614	3078.68661	0.49654	94.464	0.4744	0	1.8321E-14	2	77.731	269830000	2465	321	3016
A0A8I3MZS6	no	AAPAPAAAVPAAVPGVAPVPSGVFTDVPISNIR	33	Unmodified	_AAPAPAAAVPAAVPGVAPVPSGVFTDVPISNIR_	0	MULTI-MSMS	4	770.678928	3078.68661	-0.01956	94.472	0.4744	0	2.8148E-07	1	59.65	189840000	2465	321	3017
A0A8I3MZS6	no	AAPAPAAAVPAAVPGVAPVPSGVFTDVPISNIR	33	Unmodified	_AAPAPAAAVPAAVPGVAPVPSGVFTDVPISNIR_	0	MULTI-MSMS	5	616.744598	3078.68661	0.43703	94.441	0.50896	0	0.0040234	1	29.64	41548000	2465	321	3018
A0A8P0TBU6	no	AAPAPCQEGACVGSEAR	17	Unmodified	_AAPAPCQEGACVGSEAR_	0	MULTI-MSMS	2	865.882878	1729.7512	2.4421	22.511	0.44183	0	0.00072808	2	67.997	9720400	2003	322	3031
A0A8I3P0L6	no	AAPAPTPSSTININTSTSK	19	Unmodified	_AAPAPTPSSTININTSTSK_	0	MULTI-MSMS	2	929.481262	1856.94797	0.84324	36.477	0.40773	-7.1054E-15	0.0012205	1	54.898	3374300	3854	323	3042
A0A8I3MMI9	no	AAPCIYWLPLTDSQIVQK	18	Unmodified	_AAPCIYWLPLTDSQIVQK_	0	MULTI-MSMS	3	701.702959	2102.08705	0.83785	95.128	0.47402	0	0.0065073	2	38.777	16523000	2884	324	3051
A0A8C0S2B1	no	AAPDEESTTSITK	13	Unmodified	_AAPDEESTTSITK_	0	MSMS	2	675.325179	1348.6358	NaN	19.54	1	0	0.010513	1	57.019		5280	325	3061
A0A8C0S546	no	AAPDILIATPGR	12	Unmodified	_AAPDILIATPGR_	0	MULTI-MSMS	2	597.845687	1193.67682	3.787	50.89	0.94872	0	0.0017075	2	80.24	16833000	4229	326	3071
A0A8C0SXK5	no	AAPDITGHK	9	Unmodified	_AAPDITGHK_	0	MULTI-MSMS	2	455.243067	908.47158	-0.36577	11.589	1.2179	0	0.0095571	2	77.923	5701000	5704	327	3077
A0A8C0MA58	no	AAPDPVLEAGPGAHGPLPVPLVLDNGSFQAR	31	Unmodified	_AAPDPVLEAGPGAHGPLPVPLVLDNGSFQAR_	0	MULTI-MSMS	3	1021.54012	3061.59852	-0.41429	89.774	0.61103	0	0.059392	1	9.1429	18366000	1073	328	3087
A0A8C0N883	no	AAPEATSEDGGAEPALEAR	19	Unmodified	_AAPEATSEDGGAEPALEAR_	0	MULTI-MSMS	2	921.429226	1840.8439	1.2513	33.557	0.50934	0	3.0916E-09	2	131.35	22982000	2371	329	3097
A0A8I3NI98	no	AAPEDERPAGSGEGER	16	Acetyl (Protein N-term)	_(ac)AAPEDERPAGSGEGER_	1	MULTI-MSMS	2	835.374254	1668.73396	-1.2641	20.286	0.47592	3.5527E-15	1.0897E-05	1	107.18	7988700	1104	330	3110
A0A8I3P3S4	no	AAPEEPQQQPPEAAAAAAPAGTTSSR	26	Unmodified	_AAPEEPQQQPPEAAAAAAPAGTTSSR_	0	MULTI-MSMS	3	835.405246	2503.19391	-0.26085	33.745	0.30535	0	0.0044157	1	33.265	9746900	2980	331	3113
A0A8C0TB26	no	AAPGVAATDLEVVR	14	Unmodified	_AAPGVAATDLEVVR_	0	MULTI-MSMS	2	684.877716	1367.74088	-2.555	49.503	0.91628	0	0.00012377	2	118.28	28046000	5903	336	3147
A0A8C0SJL7	no	AAPGYHMAK	9	Unmodified	_AAPGYHMAK_	0	MULTI-MSMS	2	473.234187	944.453822	-0.12163	12.47	0.43946	0	0.046557	1	50.127	13572000	3880;4478	338	3157
A0A8C0QGH7	no	AAPLDSIQSLAAYYIECIR	19	Unmodified	_AAPLDSIQSLAAYYIECIR_	0	MULTI-MSMS	3	718.701507	2153.08269	-2.0608	110.13	1.1525	0	0.00022594	2	61.757	34897000	4714	340	3185
A0A8I3NF75	no	AAPLLHAR	8	Acetyl (Protein N-term)	_(ac)AAPLLHAR_	0	MULTI-MSMS	2	445.763969	889.513385	-0.060574	33.621	0.40711	0	0.0057509	1	94.163	6976100	2907	341	3198
A0A8P0S821	no	AAPLPQDFLDR	11	Unmodified	_AAPLPQDFLDR_	0	MULTI-MSMS	2	621.827495	1241.64044	0.051917	63.322	1.5971	0	0.0025673	2	82.287	221470000	6439	342	3210
A0A8P0TI09	no	AAPLSAGAVAPETDVAER	18	Unmodified	_AAPLSAGAVAPETDVAER_	0	MULTI-MSMS	2	862.944315	1723.87408	2.4463	46.367	0.37296	0	0.007487	1	45.79	4411100	2363	343	3217
A0A8C0NWJ2	no	AAPPDVGEER	10	Unmodified	_AAPPDVGEER_	0	MULTI-MSMS	2	520.753995	1039.49344	-0.36271	17.594	0.84796	0	0.051166	1	45.161	6601200	3249	346	3234
A0A8P0N910	no	AAPPPEDQQDPAPLS	15	Unmodified	_AAPPPEDQQDPAPLS_	0	MULTI-MATCH	2	766.865002	1531.71545	0.48403	38.769	1.0201	0	NaN	0	NaN	8560600	6530	347	3242
A0A8I3NQ19	no	AAPPPPGHHQNGVIK	15	Deamidation (NQ)	_AAPPPPGHHQN(de)GVIK_	0	MULTI-MATCH	2	760.902057	1519.78956	-0.52075	12.879	0.34016	0	NaN	0	NaN	2883600	2131	348	3246
A0A8C0LX14	no	AAPQDVHVR	9	Acetyl (Protein N-term)	_(ac)AAPQDVHVR_	0	MULTI-MSMS	2	517.772522	1033.53049	-0.43268	21.776	0.47404	3.5527E-15	0.0054065	1	75.692	24072000	539	350	3257
A0A8P0NJV5	no	AAPQSPSVPK	10	Unmodified	_AAPQSPSVPK_	0	MSMS	2	491.271824	980.529095	NaN	16.9	1	0	0.052122	1	48.283		869	352	3273
A0A8P0PAZ7	no	AAPSEEDDSGVEVYYR	16	Unmodified	_AAPSEEDDSGVEVYYR_	0	MULTI-SECPEP	2	893.891945	1785.76934	2.9757	47.873	0.30709	-7.1054E-15	0.045377	1	53.034	4881800	6527	353	3283
A0A8C0S1R2	no	AAPSEGQAFASGVEK	15	Acetyl (Protein N-term)	_(ac)AAPSEGQAFASGVEK_	0	MULTI-MSMS	2	745.85972	1489.70489	-2.495	54.369	0.8178	0	2.026E-05	2	124.39	24621000	5273	354	3294
A0A8C0M5Y6	no	AAPVDLELK	9	Acetyl (Protein N-term)	_(ac)AAPVDLELK_	0	MSMS	2	499.281857	996.549162	NaN	68.43	1	0	0.060939	1	40.002		664	359	3307
A0A8C0M5Y6	no	AAPVDLELKK	10	Acetyl (Protein N-term)	_(ac)AAPVDLELKK_	1	MULTI-MSMS	2	563.329339	1124.64412	0.41463	47.203	0.74768	0	0.00052933	1	121.09	160790000	664	360	3319
A0A8C0MIG1	no	AAPVTGGMGAVLMR	14	Unmodified	_AAPVTGGMGAVLMR_	0	MULTI-MSMS	2	665.852132	1329.68971	-2.9097	55.638	1.0155	0	0.0039484	1	63.624	16021000	1421	361	3329
A0A8C0MIG1	no	AAPVTGGMGAVLMR	14	Unmodified	_AAPVTGGMGAVLMR_	0	MULTI-MATCH	2	665.852132	1329.68971	-1.0405	57.765	0.84686	0	NaN	0	NaN	48492000	1421	361	3334
A0A8I3NUK8	no	AAQALALLR	9	Acetyl (Protein N-term)	_(ac)AAQALALLR_	0	MULTI-MSMS	2	484.798009	967.581465	0.047688	95.61	0.47427	0	0.0065168	1	72.789	111750000	6204	362	3345
A0A8P0NLY2	no	AAQEEYIKR	9	Unmodified	_AAQEEYIKR_	1	MULTI-MSMS	2	554.293288	1106.57202	-0.081698	14.101	0.50816	0	0.0037392	1	126.41	107280000	6623;6228	364	3364
P62825	no	AAQGEPQVQFK	11	Acetyl (Protein N-term)	_(ac)AAQGEPQVQFK_	0	MULTI-MSMS	2	622.817127	1243.6197	0.92803	48.475	2.0025	0	0.00029309	4	113.26	637530000	225	365	3378
P62825	no	AAQGEPQVQFK	11	Acetyl (Protein N-term)	_(ac)AAQGEPQVQFK_	0	MULTI-MATCH	2	622.817127	1243.6197	2.9317	47.611	0.23926	0	NaN	0	NaN	4807700	225	365	3379
A0A8C0TM85	no	AAQGIEGGDPGDVGR	15	Unmodified	_AAQGIEGGDPGDVGR_	0	MULTI-MSMS	2	699.834037	1397.65352	0.70493	26.699	0.54343	0	0.014767	1	48.004	2536700	6079	366	3384
A0A8C0N2G5	no	AAQGPPPPAVPPNADVLACTQEALLQK	27	Unmodified	_AAQGPPPPAVPPNADVLACTQEALLQK_	0	MULTI-MSMS	3	918.48121	2752.4218	2.5243	83.446	2.2101	1.4211E-14	0.00024766	3	42.172	17756000	2138	367	3391
A0A8P0TDF9	no	AAQGTLQPSLYQIR	14	Unmodified	_AAQGTLQPSLYQIR_	0	MULTI-MSMS	2	773.422822	1544.83109	0.66428	53.085	0.68081	0	0.0011381	1	78.136	7744900	4814;581	368	3399
A0A8C0TH91	no	AAQGWQDELAR	11	Acetyl (Protein N-term)	_(ac)AAQGWQDELAR_	0	MULTI-MSMS	2	643.809833	1285.60511	-0.96027	71.083	0.67989	0	0.0013307	1	82.287	11085000	6008	369	3415
A0A8P0T767	no	AAQLATEIADVK	12	Unmodified	_AAQLATEIADVK_	0	MULTI-MSMS	2	615.340435	1228.66632	2.9757	46.938	0.57481	-7.1054E-15	0.010775	1	58.37	21704000	2606	371	3439
A0A8I3P147	no	AAQLCGAGMAAVVDK	15	Unmodified	_AAQLCGAGMAAVVDK_	0	MULTI-MSMS	2	731.363061	1460.71157	-0.97548	46.891	0.88097	0	5.8412E-05	2	117.23	230640000	5243;2836	372	3451
A0A8I3MEV9	no	AAQLIGTCSQNVAAIQEQVLGLGALR	26	Unmodified	_AAQLIGTCSQNVAAIQEQVLGLGALR_	0	MULTI-MSMS	3	894.484954	2680.43303	-0.50306	99.276	0.50836	-1.4211E-14	5.9006E-06	1	64.028	68217000	4809	375	3474
A0A8I3MEV9	no	AAQLIGTCSQNVAAIQEQVLGLGALR	26	Unmodified	_AAQLIGTCSQNVAAIQEQVLGLGALR_	0	MULTI-MSMS	4	671.115535	2680.43303	-0.66816	99.289	0.37289	0	0.064811	1	8.3958	7845600	4809	375	3475
A0A8I3MLL4	no	AAQLQHSEK	9	Unmodified	_AAQLQHSEK_	0	MULTI-MSMS	2	506.26453	1010.51451	0.064265	7.8677	0.36725	0	0.0025135	2	105.14	9308100	1845	377	3482
A0A8I3PDA9	no	AAQMPESDQIK	11	Acetyl (Protein N-term)	_(ac)AAQMPESDQIK_	0	MULTI-MSMS	2	630.300452	1258.58635	-0.95693	45.849	0.91685	7.1054E-15	0.0044752	1	64.654	28227000	4813	378	3494
A0A8P0NP10	no	AAQTACRPLGK	11	Acetyl (Protein N-term)	_(ac)AAQTACRPLGK_	1	MULTI-MATCH	2	607.819147	1213.62374	-3.2939	22.192	0.20512	0	NaN	0	NaN	2071800	6406	381	3512
A0A8P0NP10	no	AAQTACRPLGK	11	Acetyl (Protein N-term)	_(ac)AAQTACRPLGK_	1	MULTI-MATCH	2	607.819147	1213.62374	5.7684	21.575	0.16882	0	NaN	0	NaN	765960	6406	381	3513
A0A8C0PCF8	no	AAQTLLWTELIR	12	Unmodified	_AAQTLLWTELIR_	0	MULTI-MSMS	2	707.906276	1413.798	1.2358	92.859	0.71313	-1.4211E-14	6.3921E-05	1	132.88	53318000	3157	382	3525
A0A8I3MQZ4	no	AAQTTHQFIIAK	12	Unmodified	_AAQTTHQFIIAK_	0	MULTI-MSMS	2	664.869694	1327.72483	-0.46396	20.928	0.2709	0	0.00029172	1	112.89	8120500	4309	384	3548
A0A8I3MQZ4	no	AAQTTHQFIIAK	12	Unmodified	_AAQTTHQFIIAK_	0	MULTI-MATCH	2	664.869694	1327.72483	0.11071	20.1	0.61389	0	NaN	0	NaN	3159700	4309	384	3552
A0A8I3PYF5	no	AAQYQVNQAAAAQAAATAAAMGIPQAVLPPLPK	33	Unmodified	_AAQYQVNQAAAAQAAATAAAMGIPQAVLPPLPK_	0	MULTI-MSMS	4	801.43149	3201.69685	2.7132	100.86	0.40591	0	0.003335	2	30.471	15237000	5671	387	3560
A0A8C0Q5M8	no	AASAAAASAAAAAAASGSPGPGEGSAGGEK	30	Acetyl (Protein N-term)	_(ac)AASAAAASAAAAAAASGSPGPGEGSAGGEK_	0	MULTI-MSMS	3	805.045718	2412.11532	-0.43952	73.152	0.91969	0	5.5252E-09	2	69.149	111840000	437;4550	388	3573
A0A8C0S4U0	no	AASADSTTEGTPADGFTVLSTK	22	Unmodified	_AASADSTTEGTPADGFTVLSTK_	0	MULTI-MSMS	3	709.674451	2126.00152	-0.32945	59.97	1.0856	7.1054E-15	0.013998	2	27.643	73655000	5309	392	3625
A0A8C0S4U0	no	AASADSTTEGTPADGFTVLSTK	22	Unmodified	_AASADSTTEGTPADGFTVLSTK_	0	MULTI-MSMS	2	1064.00804	2126.00152	1.0119	59.964	0.67798	0	0.00079032	1	47.037	17236000	5309	392	3626
A0A8C0TBZ9	yes	AASAPGAPSPPPEEPPAPAPAAGEAPAEQAGDAAAEAR	38	Unmodified	_AASAPGAPSPPPEEPPAPAPAAGEAPAEQAGDAAAEAR_	0	MULTI-MSMS	3	1148.88159	3443.62296	0.37359	55.867	1.2194	-7.1054E-15	2.1045E-05	2	48.18	24615000	5921	394	3645
A0A8I3PBM7	no	AASCVLLHTGQK	12	Acetyl (Protein N-term)	_(ac)AASCVLLHTGQK_	0	MULTI-MSMS	2	663.845361	1325.67617	0.614	43.437	2.3099	0	2.4959E-05	4	172.59	522670000	5718	395	3658
A0A8I3MU97	no	AASEGPAGVLPCLELPTYAAACALVSSR	28	Unmodified	_AASEGPAGVLPCLELPTYAAACALVSSR_	0	MULTI-SECPEP	3	944.473726	2830.39935	-0.24042	101.9	0.84897	0	4.8568E-10	1	72.035	20995000	3423	396	3668
A0A8C0SZP4	no	AASEQQADTSGGDSPK	16	Unmodified	_AASEQQADTSGGDSPK_	0	MULTI-MATCH	2	774.842256	1547.66996	-0.23965	12.22	0.28885	0	NaN	0	NaN	939660	2492	397	3671
E2RQ08	no	AASFLLALEPELEAR	15	Unmodified	_AASFLLALEPELEAR_	0	MULTI-MSMS	2	815.445963	1628.87737	0.66662	96.173	0.40693	0	3.5737E-06	1	145.91	127220000	164	398	3683
A0A8I3N8V6	no	AASGAGDPLNTK	12	Acetyl (Protein N-term)	_(ac)AASGAGDPLNTK_	0	MSMS	2	572.28566	1142.55677	NaN	36.067	1	0	9.7549E-05	1	106.4		5888	399	3693
A0A8I3PK82	no	AASGSGMAQK	10	Acetyl (Protein N-term)	_(ac)AASGSGMAQK_	0	MULTI-MSMS	2	475.224017	948.43348	-0.2437	16.473	0.74519	0	0.00041494	1	114.5	18298000	4967	402	3715
A0A8C0T2B3	no	AASGTLSTFR	10	Acetyl (Protein N-term)	_(ac)AASGTLSTFR_	0	MSMS	2	526.772188	1051.52982	NaN	55.288	1	0	0.0018295	1	95.502		5780	403	3729
A0A8I3PPA2	no	AASGTTSDDAQPGSSAGPTGK	21	Unmodified	_AASGTTSDDAQPGSSAGPTGK_	0	MULTI-MSMS	2	931.921766	1861.82898	-0.33675	14.359	0.27075	1.7764E-15	1.9489E-07	1	100.4	9370700	404	404	3739
A0A8C0SF49	no	AASHSFSEQTNINSENAYFSGSSFQVPKPLDEANAEK	37	Unmodified	_AASHSFSEQTNINSENAYFSGSSFQVPKPLDEANAEK_	1	MULTI-MSMS	4	1001.21606	4000.83513	0.011547	72.137	0.74631	0	3.9942E-09	1	63.25	27804000	5444;5455	405	3748
A0A8C0SF49	no	AASHSFSEQTNINSENAYFSGSSFQVPKPLDEANAEK	37	Unmodified	_AASHSFSEQTNINSENAYFSGSSFQVPKPLDEANAEK_	1	MULTI-MATCH	3	1334.61899	4000.83513	0.27757	72.115	0.50989	-1.4211E-14	NaN	0	NaN	9570600	5444;5455	405	3750
A0A8C0SZ55	no	AASLQPGISEDLQK	14	Unmodified	_AASLQPGISEDLQK_	0	MULTI-MSMS	2	728.885738	1455.75692	0.2379	42.632	0.74698	0	0.00053246	1	88.056	40990000	2141	409	3775
A0A8I3SCB6	no	AASQSTQVPTVTEGAAAALLLSK	23	Unmodified	_AASQSTQVPTVTEGAAAALLLSK_	0	MULTI-MSMS	3	738.737385	2213.19033	-0.62703	85.19	1.1233	0	0.053061	1	14.663	25304000	3764	412	3791
A0A8P0SUA7	no	AASSLEQK	8	Acetyl (Protein N-term)	_(ac)AASSLEQK_	0	MULTI-MSMS	2	438.227082	874.439611	0.44448	23.836	0.61085	0	0.016256	1	69.198	1859500	5864	414	3808
A0A8C0ML39	no	AASSLLANLWQYSK	14	Unmodified	_AASSLLANLWQYSK_	0	MULTI-MSMS	2	776.411923	1550.80929	-0.90378	92.576	0.44133	0	0.00030876	1	94.767	99188000	1501;6542	415	3822
A0A8I3NP13	no	AASSLNLSNGETESVK	16	Unmodified	_AASSLNLSNGETESVK_	0	MULTI-MSMS	2	803.899574	1605.78459	2.7695	33.381	0.23896	0	9.2197E-05	1	92.295	9616800	3420	416	3828
A0A8P0PBD3	no	AASTVLDGSGDHVASQTLDVVHSSEPPGENYR	32	Unmodified	_AASTVLDGSGDHVASQTLDVVHSSEPPGENYR_	0	MULTI-MSMS	3	1099.18691	3294.53889	-0.49624	61.008	0.33966	-7.1054E-15	0.029784	1	18.27	8947100	6632;6053	419	3846
A0A8P0NCI2	no	AASVLLYSLWTHTELHNAYK	20	Unmodified	_AASVLLYSLWTHTELHNAYK_	0	MULTI-MSMS	3	773.070699	2316.19027	0.52819	81.712	0.37465	0	0.00025654	1	56.719	16082000	3940	420	3850
A0A8C0PPR3	no	AASVVQPQPLVVVK	14	Unmodified	_AASVVQPQPLVVVK_	0	MULTI-MSMS	2	717.937576	1433.8606	0.032261	48.13	0.47595	0	0.0035928	1	65.157	18551000	3719	424	3881
A0A8C0PBT1	no	AATAAEDDEDDAIDLFGSDEEEDKEAAR	28	Unmodified	_AATAAEDDEDDAIDLFGSDEEEDKEAAR_	1	MULTI-MSMS	3	1000.09005	2997.24831	0.28642	72.834	0.51033	0	4.9476E-07	2	72.584	16436000	3836;5399	426	3890
A0A8P0SBF6	no	AATACFGFPK	10	Unmodified	_AATACFGFPK_	0	MULTI-MSMS	2	535.260402	1068.50625	0.3996	46.163	0.67797	7.1054E-15	0.0088568	1	71.501	8994500	3359	427	3902
A0A8P0PDY0	no	AATAFNSTEPGSAEGFK	17	Unmodified	_AATAFNSTEPGSAEGFK_	0	MULTI-MSMS	2	842.894291	1683.77403	-0.84508	43.017	0.57808	0	4.0856E-06	1	110.93	5172600	6485	428	3913
A0A8I3N6K0	no	AATAPLLEAVDNLSAFASNPEFSSIPAQISPEGR	34	Unmodified	_AATAPLLEAVDNLSAFASNPEFSSIPAQISPEGR_	0	MULTI-MSMS	3	1157.58612	3469.73653	-0.34201	110.14	0.94947	-1.4211E-14	0.042972	2	13.441	71814000	5438	429	3931
A0A8C0P6K8	no	AATASPGAGGVDGKPR	16	Acetyl (Protein N-term)	_(ac)AATASPGAGGVDGKPR_	1	MULTI-MSMS	2	727.373329	1452.73211	-0.73493	19.585	0.47612	0	5.188E-07	1	143.97	5009500	3629	430	3943
A0A8P0NFD4	no	AATDCSDLGQSR	12	Unmodified	_AATDCSDLGQSR_	0	MULTI-MSMS	2	640.780415	1279.54628	-0.12448	17.322	0.27074	0	9.7799E-05	1	158.79	19926000	4381	432	3957
A0A8C0T4D5	no	AATDPVAADLQMAAGLTDIFK	21	Unmodified	_AATDPVAADLQMAAGLTDIFK_	0	MULTI-MSMS	3	707.029512	2118.06671	-0.38817	107.95	0.44203	0	0.034395	1	20.625	2350200	1331	433	3965
A0A8I3RRR3	no	AATECMCNLAMSK	13	Unmodified	_AATECMCNLAMSK_	0	MULTI-MATCH	2	743.81149	1485.60843	1.4002	41.976	0.78204	0	NaN	0	NaN	79688000	4340	434	3979
A0A8I3RRR3	no	AATECMCNLAMSK	13	Unmodified	_AATECMCNLAMSK_	0	MULTI-MATCH	2	743.81149	1485.60843	2.0768	38.147	0.7491	0	NaN	0	NaN	8503800	4340	434	3980
A0A8P0T6S6	no	AATESFASDPILYR	14	Unmodified	_AATESFASDPILYR_	0	MULTI-MSMS	2	770.885738	1539.75692	0.09081	62.592	0.7482	0	0.00011306	1	120.09	344260000	5637;6498	435	3992
A0A8P0T6S6	no	AATESFASDPILYRPVAVALDTK	23	Unmodified	_AATESFASDPILYRPVAVALDTK_	1	MULTI-MSMS	2	1218.14447	2434.27439	0.15259	81.864	0.68015	0	0.0067303	1	41.378	9787500	5637;6498	436	4003
A0A8I3Q0D2	no	AATFFGEVVK	10	Acetyl (Protein N-term)	_(ac)AATFFGEVVK_	0	MULTI-MSMS	2	555.795132	1109.57571	-0.17337	95.928	0.57684	1.4211E-14	0.00021551	1	128.38	117380000	4375	438	4016
A0A8C0Z3Z6	no	AATIIATSEGSLWGLDR	17	Unmodified	_AATIIATSEGSLWGLDR_	0	MSMS	2	880.962508	1759.91046	NaN	84.101	1	0	0.031314	1	43.761		5937	440	4019
A0A8I3S7B6	no	AATKDEDEWKEFEQK	15	Unmodified	_AATKDEDEWKEFEQK_	2	MULTI-MSMS	2	927.431238	1852.84792	0.12319	34.808	0.40646	0	1.7383E-143	1	354.38	46380000	6288	441	4030
A0A8I3Q022	no	AATLAQELEK	10	Unmodified	_AATLAQELEK_	0	MULTI-MSMS	2	537.295496	1072.57644	0.83526	36.377	0.34107	-7.1054E-15	0.0036138	1	85.731	7521300	2103	442	4042
A0A8I3N0D3	no	AATMEVQAGPLR	12	Oxidation (M)	_AATM(ox)EVQAGPLR_	0	MULTI-MSMS	2	630.324262	1258.63397	-1.4149	23.43	1.0523	0	0.009636	1	74.464	6672100	6365;6188;3979	443	4055
A0A8P0S797	no	AATMSAVEAATCR	13	Unmodified	_AATMSAVEAATCR_	0	MSMS	2	669.810661	1337.60677	NaN	34.678	1	0	0.0061971	1	61.958		6579	444	4059
A0A8P0SCG5	no	AATNLENQLHSAQK	14	Acetyl (Protein N-term)	_(ac)AATNLENQLHSAQK_	0	MULTI-MSMS	2	783.897168	1565.77978	1.7199	48.077	0.20494	0	0.00032467	1	86.243	8594100	4298	445	4072
A0A8C0SL61	no	AATPVIMVGPGTGVAPFIGFIQER	24	Unmodified	_AATPVIMVGPGTGVAPFIGFIQER_	0	MULTI-MSMS	3	810.106756	2427.29844	1.4773	101.49	0.67947	0	0.0068726	1	32.025	58878000	5530	446	4087
A0A8C0PNR7	no	AATQELALLISR	12	Unmodified	_AATQELALLISR_	0	MULTI-MSMS	2	643.377352	1284.74015	0.025327	74.223	1.0536	1.4211E-14	0.00081163	1	90.685	16716000	432	447	4098
A0A8P0SQF7	no	AATSDLEHYDK	11	Unmodified	_AATSDLEHYDK_	0	MULTI-MSMS	2	625.288399	1248.56225	-1.8077	19.599	0.57982	0	0.00031308	1	121.73	38235000	4345	449	4115
A0A8I3QGM8	no	AATTVLQELK	10	Unmodified	_AATTVLQELK_	0	MULTI-MSMS	2	537.313689	1072.61282	-0.19057	43.484	0.50777	0	0.0019431	1	97.431	16397000	2311	453	4146
A0A8P0SNI4	no	AATVAAAAADAGPGVAVPVDLR	22	Acetyl (Protein N-term)	_(ac)AATVAAAAADAGPGVAVPVDLR_	0	MSMS	3	669.028611	2004.064	NaN	95.268	1	0	0.0012333	1	46.178		3092	454	4148
A0A8C0R9A2	no	AATVESSVEDPLR	13	Acetyl (Protein N-term)	_(ac)AATVESSVEDPLR_	0	MULTI-MSMS	2	708.354271	1414.69399	-0.6312	74.191	1.2582	0	1.0468E-05	3	159.4	16700000	4803	455	4158
E2QWF5	no	AAVAAGNHHADTEMKDEQKNDVAGSQPQVETEA	33	Unmodified	_AAVAAGNHHADTEMKDEQKNDVAGSQPQVETEA_	2	MULTI-MATCH	3	1150.19384	3447.5597	-3.1792	27.45	0.20377	0	NaN	0	NaN	1948200	4036	458	4168
A0A8I3S4K4	no	AAVAAVQGAVHELLEFAR	18	Unmodified	_AAVAAVQGAVHELLEFAR_	0	MULTI-MSMS	3	618.00737	1851.00028	-0.30289	96.705	0.67842	1.4211E-14	7.2435E-08	1	110.37	35810000	615	459	4180
A0A8I3RSF7	no	AAVAAVSSAK	10	Acetyl (Protein N-term)	_(ac)AAVAAVSSAK_	0	MULTI-MATCH	2	458.758549	915.502546	0.33973	36.21	0.27405	0	NaN	0	NaN	2657400	1751	460	4192
A0A8I3N041	no	AAVAPEEVSEVIFGHVLAAGCGQNPVR	27	Unmodified	_AAVAPEEVSEVIFGHVLAAGCGQNPVR_	0	MULTI-MSMS	3	926.472826	2776.39665	0.41258	95.603	1.0506	0	1.4368E-38	3	153.77	782440000	2646	462	4217
A0A8I3N041	no	AAVAPEEVSEVIFGHVLAAGCGQNPVR	27	Unmodified	_AAVAPEEVSEVIFGHVLAAGCGQNPVR_	0	MULTI-MSMS	4	695.106438	2776.39665	-0.8371	95.6	0.47434	-1.4211E-14	2.4487E-08	3	80.293	98980000	2646	462	4218
A0A8C0P4Y3	no	AAVAWEAGKPLSIEEVEVAPPK	22	Unmodified	_AAVAWEAGKPLSIEEVEVAPPK_	1	MULTI-MSMS	3	764.414243	2290.2209	0.25241	71.693	0.88379	0	0.0015248	1	39.647	251250000	3567	463	4233
A0A8C0P4Y3	no	AAVAWEAGKPLSIEEVEVAPPK	22	Unmodified	_AAVAWEAGKPLSIEEVEVAPPK_	1	MULTI-MSMS	4	573.562501	2290.2209	-0.22109	71.721	0.37315	0	0.020569	2	25.083	15133000	3567	463	4234
A0A8C0PFF8	no	AAVDAGFVPNDMQVGQTGK	19	Unmodified	_AAVDAGFVPNDMQVGQTGK_	0	MULTI-MSMS	2	952.962182	1903.90981	0.15632	60.686	0.71373	7.1054E-15	2.588E-07	1	107.93	128990000	3957	465	4245
A0A8P0TLF5	no	AAVDEENDEKEDEER	15	Unmodified	_AAVDEENDEKEDEER_	1	MULTI-MSMS	2	889.371574	1776.7286	0.27123	14.439	0.44156	0	6.6842E-41	1	270.2	39953000	6552;6551;5810	466	4260
A0A8P0TLF5	no	AAVDEENDEKEDEER	15	Unmodified	_AAVDEENDEKEDEER_	1	MULTI-MATCH	2	889.371574	1776.7286	-1.567	13.069	0.10248	0	NaN	0	NaN	2158000	6552;6551;5810	466	4262
A0A8I3MXU5	no	AAVDYFFGELR	11	Unmodified	_AAVDYFFGELR_	0	MSMS	2	644.322045	1286.62954	NaN	87.873	1	0	0.047346	1	45.368		2315	467	4271
A0A8I3N7S3	no	AAVEALQSQALHATSQQPLR	20	Unmodified	_AAVEALQSQALHATSQQPLR_	0	MULTI-MSMS	3	707.046665	2118.11816	1.4114	50.262	0.54368	0	3.9006E-05	1	79.565	132230000	2126	468	4284
A0A8I3N7S3	no	AAVEALQSQALHATSQQPLRK	21	Unmodified	_AAVEALQSQALHATSQQPLRK_	1	MULTI-MSMS	3	749.744986	2246.21313	-0.16267	42.139	0.20423	0	0.047922	1	18.509	4674200	2126	469	4287
A0A8I3PXL2	no	AAVEEGIVLGGGCALLR	17	Unmodified	_AAVEEGIVLGGGCALLR_	0	MULTI-MSMS	2	842.956172	1683.89779	2.1706	76.619	1.0203	-1.4211E-14	1.6543E-06	3	127.51	653790000	5923	470	4303
A0A8I3PXL2	no	AAVEEGIVLGGGCALLR	17	Unmodified	_AAVEEGIVLGGGCALLR_	0	MULTI-MSMS	2	842.956172	1683.89779	4.366	78.037	0.40691	0	0.00023908	2	74.611	60535000	5923	470	4304
A0A8I3N1B0	no	AAVEHVVADAGAFLR	15	Acetyl (Protein N-term)	_(ac)AAVEHVVADAGAFLR_	0	MULTI-MSMS	2	784.414997	1566.81544	-0.02749	98.599	0.95095	-1.4211E-14	3.3946E-05	1	103.21	124560000	5851	473	4321
A0A8P0PEI2	no	AAVELALLGAR	11	Unmodified	_AAVELALLGAR_	0	MULTI-MATCH	2	542.329673	1082.64479	0.17891	64.802	0.37553	0	NaN	0	NaN	3784500	5413	474	4331
A0A8C0PJT1	no	AAVELEEPEDAR	12	Unmodified	_AAVELEEPEDAR_	0	MULTI-MSMS	2	664.820064	1327.62557	-1.6331	34.225	0.61172	7.1054E-15	0.0003944	1	100.02	47000000	3911	475	4344
A0A8I3NZP6	no	AAVENLPTFLVELSR	15	Unmodified	_AAVENLPTFLVELSR_	0	MULTI-MSMS	2	829.959237	1657.90392	-1.2628	99.648	0.95198	0	3.6276E-05	3	125.54	456250000	763	476	4359
A0A8C0TPY7	no	AAVESLGFILFR	12	Unmodified	_AAVESLGFILFR_	0	MULTI-MSMS	2	661.876988	1321.73942	-0.16092	96.461	1.2566	0	9.5203E-05	2	164.68	165880000	3527;6086	477	4372
A0A8I3S0R4	no	AAVETLGIPCFLGGMAR	17	Unmodified	_AAVETLGIPCFLGGMAR_	0	MULTI-MSMS	2	881.952575	1761.8906	2.2019	94.529	0.64441	0	0.046621	1	33.057	40269000	3851	478	4383
A0A8C0TAT6	no	AAVEWFDGKDFQGSK	15	Unmodified	_AAVEWFDGKDFQGSK_	1	MSMS	2	842.901919	1683.78929	NaN	57.941	1	0	3.7852E-29	1	177.1		3143;6332;3329	480	4399
A0A8I3NCB2	no	AAVHEALCDNVDTR	14	Unmodified	_AAVHEALCDNVDTR_	0	MULTI-MSMS	2	785.867553	1569.72055	-0.57906	21.519	0.71185	-3.5527E-15	3.8726E-07	1	168.98	19981000	4013	481	4409
A0A8P0PEA0	no	AAVIPLGTWR	10	Unmodified	_AAVIPLGTWR_	0	MULTI-MSMS	2	542.319109	1082.62366	0.31466	63.023	0.64585	0	0.0015304	1	101.72	33909000	6555	482	4424
A0A8C0SUM9	no	AAVLESLLR	9	Acetyl (Protein N-term)	_(ac)AAVLESLLR_	0	MULTI-MSMS	2	507.303124	1012.5917	-1.0049	110.06	0.37259	0	0.00049336	1	151.27	5729000	5655	483	4436
A0A8P0TJC5	no	AAVLIFANK	9	Unmodified	_AAVLIFANK_	0	MULTI-MSMS	2	473.789653	945.564752	-0.23816	47.02	0.40764	7.1054E-15	0.0018374	1	110.61	6662000	1774	484	4449
A0A8C0SNN1	no	AAVLLEQER	9	Unmodified	_AAVLLEQER_	0	MULTI-MSMS	2	514.790381	1027.56621	-0.27438	28.166	0.78018	0	0.0018747	1	110.31	74548000	3211	485	4461
A0A8I3N0K8	no	AAVLNAER	8	Acetyl (Protein N-term)	_(ac)AAVLNAER_	0	MULTI-MSMS	2	443.243067	884.47158	1.2101	47.569	0.44304	0	0.028124	1	57.177	7783300	5387	487	4474
A0A8C0QAU4	no	AAVLQQVLER	10	Acetyl (Protein N-term)	_(ac)AAVLQQVLER_	0	MSMS	2	584.837862	1167.66117	NaN	101	1	0	0.042248	1	41.956		4645;6361	488	4485
A0A8C0TDT9	no	AAVMVHQLSK	10	Unmodified	_AAVMVHQLSK_	0	MULTI-MSMS	2	542.302601	1082.59065	-1.5963	16.328	0.23608	0	0.032206	1	51.193	1559000	138	491	4495
A0A8C0M958	no	AAVMVYDDANKK	12	Unmodified	_AAVMVYDDANKK_	1	MULTI-MSMS	2	662.83192	1323.64929	-2.232	18.726	0.4075	0	0.00047531	1	120.99	12122000	1031;4852	492	4506
A0A8C0M958	no	AAVMVYDDANKK	12	Unmodified	_AAVMVYDDANKK_	1	MULTI-MATCH	2	662.83192	1323.64929	5.8645	17.685	0.16967	0	NaN	0	NaN	1928200	1031;4852	492	4510
A0A8C0TSE7	no	AAVPELLQQQEEDR	14	Acetyl (Protein N-term)	_(ac)AAVPELLQQQEEDR_	0	MULTI-MSMS	2	834.415391	1666.81623	-3.6823	83.719	1.8005	0	3.1166E-05	3	130.01	53362000	3853	493	4518
A0A8C0SG12	no	AAVPSGASTGIYEALELR	18	Unmodified	_AAVPSGASTGIYEALELR_	0	MULTI-MSMS	2	902.975615	1803.93668	-0.14109	80.174	4.3105	0	2.2571E-11	5	155.66	1694300000	5458;4299	494	4591
A0A8C0SG12	no	AAVPSGASTGIYEALELR	18	Unmodified	_AAVPSGASTGIYEALELR_	0	MULTI-MSMS	2	902.975615	1803.93668	2.5871	85.089	2.1405	0	1.3883E-08	3	131.26	28047000	5458;4299	494	4592
A0A8C0SG12	no	AAVPSGASTGIYEALELR	18	Unmodified	_AAVPSGASTGIYEALELR_	0	MULTI-MSMS	2	902.975615	1803.93668	1.4646	86.514	1.8367	0	3.5429E-09	4	140.08	26845000	5458;4299	494	4593
A0A8C0SG12	no	AAVPSGASTGIYEALELR	18	Unmodified	_AAVPSGASTGIYEALELR_	0	MULTI-MSMS	2	902.975615	1803.93668	2.1471	90.333	0.98713	0	1.7783E-05	2	95.651	13825000	5458;4299	494	4594
A0A8C0SG12	no	AAVPSGASTGIYEALELR	18	Unmodified	_AAVPSGASTGIYEALELR_	0	MSMS	2	902.975615	1803.93668	NaN	87.259	1	0	4.1717E-12	1	117.92		5458;4299	494	4595
A0A8C0SG12	no	AAVPSGASTGIYEALELR	18	Unmodified	_AAVPSGASTGIYEALELR_	0	MULTI-MATCH	2	902.975615	1803.93668	-4.7897	93.144	0.64543	-1.4211E-14	NaN	0	NaN	13918000	5458;4299	494	4604
A0A8C0T7M5	no	AAVQQLQAEGLSPR	14	Unmodified	_AAVQQLQAEGLSPR_	0	MULTI-MSMS	2	734.399347	1466.78414	1.0977	42.651	1.3268	-7.1054E-15	8.2513E-07	2	161.67	131820000	4031;4122	499	4631
A0A8I3PK95	no	AAVSDMAQEK	10	Unmodified	_AAVSDMAQEK_	0	MULTI-MSMS	2	525.250231	1048.48591	-0.11115	14.508	0.30679	0	0.0076394	1	73.248	24542000	2472	501	4660
A0A8C0TDT9	no	AAVSHWQQQSYLDSGIHSGATTTAPSLSGK	30	Unmodified	_AAVSHWQQQSYLDSGIHSGATTTAPSLSGK_	0	MULTI-MSMS	3	1029.17064	3084.49009	0.73911	50.165	0.47648	0	2.0511E-38	1	146.89	123250000	138	502	4678
A0A8C0TDT9	no	AAVSHWQQQSYLDSGIHSGATTTAPSLSGK	30	Unmodified	_AAVSHWQQQSYLDSGIHSGATTTAPSLSGK_	0	MULTI-SECPEP	4	772.129799	3084.49009	0.33462	50.172	0.64554	0	0.024669	1	31.585	137390000	138	502	4679
A0A8P0PLN0	no	AAVSQESPGGLEAGNAK	17	Unmodified	_AAVSQESPGGLEAGNAK_	0	MULTI-MSMS	2	793.394458	1584.77436	2.0312	22.994	0.9512	0	0.00065169	1	69.03	13552000	434	505	4694
A0A8P0TTG0	no	AAVTLLGDEK	10	Unmodified	_AAVTLLGDEK_	0	MULTI-SECPEP	2	508.784764	1015.55498	0.26324	34.331	0.91759	0	0.025887	1	95.502	123290000	3064	506	4709
A0A8P0TTG0	no	AAVTLLGDEKK	11	Unmodified	_AAVTLLGDEKK_	1	MULTI-MATCH	2	572.832246	1143.64994	-0.95218	20.774	0.37306	0	NaN	0	NaN	13750000	3064	507	4720
A0A8C0T5U5	no	AAVVENVVK	9	Acetyl (Protein N-term)	_(ac)AAVVENVVK_	0	MULTI-MSMS	2	485.782025	969.549496	-0.081142	67.544	0.81559	0	0.003046	2	87.323	20183000	5825	508	4732
A0A8C0SS58	no	AAVVESHK	8	Unmodified	_AAVVESHK_	0	MULTI-MSMS	2	420.732335	839.450116	-0.40701	3.2226	1.6938	-4.4409E-16	0.050022	1	58.815	9684800	5613	509	4744
A0A8C0RVQ9	no	AAVVTTQGDQEGAEASR	17	Unmodified	_AAVVTTQGDQEGAEASR_	0	MULTI-MSMS	2	845.405554	1688.79656	1.0232	19.132	0.57255	0	2.2214E-11	1	165.58	54259000	5201	511	4762
A0A8I3PWI9	no	AAVWQQVLAVDAR	13	Acetyl (Protein N-term)	_(ac)AAVWQQVLAVDAR_	0	MULTI-MSMS	2	734.898983	1467.78341	-0.32324	104.57	0.54251	0	8.5627E-05	1	102.52	4441000	5863	512	4774
A0A8P0NYW1	no	AAWAPPAALAPASSGNAIYDFFIGR	25	Unmodified	_AAWAPPAALAPASSGNAIYDFFIGR_	0	MULTI-MSMS	3	845.432408	2533.27539	1.4079	106.33	0.40782	-1.4211E-14	2.2255E-05	2	54.559	14893000	928	514	4790
A0A8C0NQ45	no	AAWEVDTGRR	10	Unmodified	_AAWEVDTGRR_	1	MULTI-MSMS	2	580.793986	1159.57342	-1.9545	23.157	0.23826	0	0.057943	1	58.596	2514800	3007	515	4793
A0A8C0MCU9	no	AAYDVSSFSFFQR	13	Unmodified	_AAYDVSSFSFFQR_	0	MULTI-MSMS	2	762.859523	1523.70449	0.83935	87.903	1.0096	1.4211E-14	0.00017273	4	99.973	38969000	1182	517	4811
A0A8I3NEK0	no	AAYEAELGDAR	11	Unmodified	_AAYEAELGDAR_	0	MULTI-MSMS	2	583.277835	1164.54112	-2.0653	32.872	0.30634	0	0.0014383	1	91.265	12748000	5929;6396	518	4822
A0A8I3NEK0	no	AAYEAELGDARK	12	Unmodified	_AAYEAELGDARK_	1	MULTI-MSMS	2	647.325316	1292.63608	-0.96858	21.2	0.30612	3.5527E-15	0.00026015	1	128.03	45378000	5929;6396	519	4832
A0A8C0SKU0	no	AAYFGIYDTAK	11	Unmodified	_AAYFGIYDTAK_	0	MULTI-MSMS	2	610.303321	1218.59209	-0.52035	58.31	2.4804	0	0.0013981	3	91.867	540640000	5523	520	4846
A0A8I3S2Q1	no	AAYFGVYDTAK	11	Unmodified	_AAYFGVYDTAK_	0	MULTI-SECPEP	2	603.295496	1204.57644	0.12029	50.275	0.78111	0	0.016114	1	92.051	681840000	2087;2586	521	4860
A0A8I3PQP9	no	AAYQVAALPK	10	Unmodified	_AAYQVAALPK_	0	MULTI-MSMS	2	516.297842	1030.58113	-1.908	35.592	0.74737	0	0.064644	1	41.448	16365000	5038	522	4867
A0A8I3PV71	no	AAYVLFYQR	9	Unmodified	_AAYVLFYQR_	0	MULTI-MSMS	2	565.803291	1129.59203	1.7827	61.41	0.44162	0	0.0043423	1	94.407	5460700	2701;4864	525	4885
A0A8C0SRF0	no	ACADAGLLDESFLR	14	Unmodified	_ACADAGLLDESFLR_	0	MULTI-MSMS	2	769.369398	1536.72424	-1.7844	79.021	0.33838	0	2.2056E-05	1	138.76	18578000	5608	526	4897
A0A8I3P9Y9	no	ACADPAAGSVILLENLR	17	Unmodified	_ACADPAAGSVILLENLR_	0	MULTI-MSMS	3	590.645333	1768.91417	-0.24857	86.992	1.7681	0	4.0823E-08	3	147.12	697750000	5736	528	4928
A0A8I3P9Y9	no	ACADPAAGSVILLENLR	17	Unmodified	_ACADPAAGSVILLENLR_	0	MULTI-MSMS	2	885.464361	1768.91417	-0.33088	87.013	1.9685	0	3.9772E-09	5	150.21	1007100000	5736	528	4929
A0A8I3P9Y9	no	ACADPAAGSVILLENLR	17	Unmodified	_ACADPAAGSVILLENLR_	0	MULTI-MSMS	3	590.645333	1768.91417	-0.23381	88.244	1.4204	0	0.055908	2	18.455	5386100	5736	528	4930
A0A8I3P9Y9	no	ACADPAAGSVILLENLR	17	Unmodified	_ACADPAAGSVILLENLR_	0	MSMS	3	590.645333	1768.91417	NaN	87.94	1	0	0.015283	1	43.764		5736	528	4931
A0A8C0NC57	no	ACAELHQNVNVK	12	Unmodified	_ACAELHQNVNVK_	0	MULTI-MSMS	2	691.845893	1381.67723	1.7686	16.202	0.81425	0	5.17E-05	1	134.84	7390100	2512	529	4941
A0A8P0ND82	no	ACALSIAESCRPGDK	15	Unmodified	_ACALSIAESCRPGDK_	1	MULTI-MSMS	2	817.884889	1633.75522	-0.46353	33.477	0.61129	0	0.00032335	1	105.2	24214000	6472	533	4974
A0A8I3S4M3	no	ACALSQINTK	10	Unmodified	_ACALSQINTK_	0	MULTI-MATCH	2	553.287148	1104.55974	-1.6212	22.24	0.57871	0	NaN	0	NaN	8131900	1908	534	4987
A0A8I3RT53	no	ACANDLLIDEFLK	13	Unmodified	_ACANDLLIDEFLK_	0	MULTI-MATCH	2	761.384516	1520.75448	-0.4463	96.915	0.44284	0	NaN	0	NaN	2426400	997	535	4992
A0A8P0SGA5	no	ACDESFQPLGDIMK	14	Unmodified	_ACDESFQPLGDIMK_	0	MULTI-MSMS	2	805.863091	1609.71163	0.035181	75.554	1.0189	0	0.0010196	1	80.014	21473000	6523	537	5008
A0A8I3NC92	no	ACDESVLMDLK	11	Unmodified	_ACDESVLMDLK_	0	MULTI-MATCH	2	640.796688	1279.57882	-3.2582	58.851	0.6834	0	NaN	0	NaN	7370300	920	538	5018
A0A8C0QI65	no	ACDGNVDHAAAHITNR	16	Unmodified	_ACDGNVDHAAAHITNR_	0	MULTI-MSMS	2	861.392258	1720.76996	-0.2644	17.294	0.3384	0	1.0521E-26	1	236.3	9277000	4734	539	5027
A0A8P0P2R9	no	ACDHITSNVLPLLLEQFHK	19	Unmodified	_ACDHITSNVLPLLLEQFHK_	0	MULTI-MSMS	4	559.54522	2234.15177	0.59107	88.52	1.0527	1.4211E-14	0.003553	3	39.98	23779000	5126	540	5040
A0A8C0SMD1	no	ACDYIQELR	9	Unmodified	_ACDYIQELR_	0	MULTI-MSMS	2	584.27678	1166.53901	-0.66286	47.902	0.40935	7.1054E-15	0.0025135	1	105.14	17477000	5543	541	5053
A0A8C0SUM9	no	ACELVQTNR	9	Unmodified	_ACELVQTNR_	0	MULTI-MATCH	2	545.769123	1089.52369	-0.233	18.464	0.30559	3.5527E-15	NaN	0	NaN	6468700	5655	542	5063
A0A8I3NEL4	no	ACENLAPFNTALK	13	Unmodified	_ACENLAPFNTALK_	0	MULTI-MSMS	2	724.863751	1447.71295	-0.59691	56.091	1.5615	-7.1054E-15	0.00011587	1	115.91	136980000	3223	543	5075
A0A8C0Q4V6	no	ACFHCETCK	9	Unmodified	_ACFHCETCK_	0	MULTI-MSMS	3	404.824671	1211.45218	-0.66428	11.542	1.7653	-1.7764E-15	0.0031581	2	83.948	389770000	1063	545	5092
A0A8P0SBA9	no	ACGAPNVVEDEIDQYLSK	18	Unmodified	_ACGAPNVVEDEIDQYLSK_	0	MULTI-MATCH	2	1004.47004	2006.92552	-5.6526	95.348	0.50872	0	NaN	0	NaN	30233000	4275	547	5111
A0A8I3NAI9	no	ACGGGGDVPYAQGQAPEPR	19	Unmodified	_ACGGGGDVPYAQGQAPEPR_	0	MULTI-MSMS	2	943.926131	1885.83771	-0.66491	33.194	0.23867	0	0.00040259	1	64.65	5303800	5964	549	5120
A0A8I3S2R6	no	ACGHVVCWK	9	Unmodified	_ACGHVVCWK_	0	MULTI-MATCH	3	372.840761	1115.50045	-1.8658	18.234	0.47415	0	NaN	0	NaN	9351000	3839	550	5128
A0A8I3RT77	no	ACGLNFADLMAR	12	Unmodified	_ACGLNFADLMAR_	0	MULTI-MSMS	2	669.818289	1337.62203	-4.1282	80.084	0.34027	0	0.0024131	1	74.424	35518000	542	551	5138
A0A8C0Z0Y6	no	ACGNFGIPCELR	12	Unmodified	_ACGNFGIPCELR_	0	MULTI-MSMS	2	697.321196	1392.62784	-1.4705	58.452	1.0868	0	0.00023798	3	116.52	238950000	3467;5688	552	5152
A0A8I3QBF7	no	ACIDSNEDGDLSTSTVLR	18	Unmodified	_ACIDSNEDGDLSTSTVLR_	0	MULTI-MSMS	2	976.946926	1951.8793	-2.6998	52.975	1.1213	0	3.2798E-05	2	91.914	8676300	996	555	5172
A0A8I3QBF7	no	ACIDSNEDGDLSTSTVLR	18	Unmodified	_ACIDSNEDGDLSTSTVLR_	0	MSMS	2	976.946926	1951.8793	NaN	54.507	1	0	0.063982	1	36.847		996	555	5173
A0A8P0PLP4	no	ACIGDTLCQK	10	Unmodified	_ACIGDTLCQK_	0	MULTI-MSMS	2	583.270641	1164.52673	-0.080785	27.399	0.74829	0	0.00051146	1	122.18	46439000	6602	557	5188
A0A8I3MXG8	no	ACIPYLK	7	Unmodified	_ACIPYLK_	0	MULTI-MSMS	2	432.736031	863.45751	-1.8408	41.333	2.1007	0	0.042872	2	72.021	13944000	5632	558	5201
A0A8I3P5J7	no	ACLDSGGLSPR	11	Unmodified	_ACLDSGGLSPR_	0	MSMS	2	566.774405	1131.53426	NaN	28.093	1	0	0.001804	1	84.615		5642	559	5213
A0A8I3PLJ3	no	ACLEHR	6	Unmodified	_ACLEHR_	0	MULTI-MATCH	2	393.18978	784.365007	-0.33122	7.8013	0.12009	-8.8818E-16	NaN	0	NaN	18091000	5830	560	5223
A0A8C0RL07	no	ACLIFFDEIDAIGGAR	16	Unmodified	_ACLIFFDEIDAIGGAR_	0	MULTI-MSMS	2	884.440354	1766.86616	0.4904	101.14	1.0513	0	1.5731E-05	1	109.6	33366000	2564	561	5256
A0A8C0RL07	no	ACLIFFDEIDAIGGAR	16	Unmodified	_ACLIFFDEIDAIGGAR_	0	MULTI-MATCH	2	884.440354	1766.86616	-0.88734	103.08	0.57947	0	NaN	0	NaN	12942000	2564	561	5261
A0A8P0NYX2	no	ACLILTTQR	9	Unmodified	_ACLILTTQR_	0	MULTI-SECPEP	2	538.300059	1074.58556	1.9707	35.124	0.27098	0	0.047382	1	85.064	4058000	4618	562	5267
A0A8I3MS75	no	ACLISLGYDVENDR	14	Unmodified	_ACLISLGYDVENDR_	0	MULTI-MSMS	2	812.885412	1623.75627	0.65086	72.974	1.6668	-1.4211E-14	0.00013401	3	116.55	89474000	5381	563	5290
A0A8I3MS75	no	ACLISLGYDVENDR	14	Unmodified	_ACLISLGYDVENDR_	0	MULTI-MSMS	2	812.885412	1623.75627	-2.2052	76.047	0.47691	0	0.048851	1	38.58	25093000	5381	563	5291
A0A8C0Z2D7	no	ACLQDSYDNLQEVMK	15	Unmodified	_ACLQDSYDNLQEVMK_	0	MULTI-MSMS	2	907.408394	1812.80223	-1.6462	71.355	0.2723	0	0.0024917	1	64.224	10795000	5850	566	5315
A0A8C0QM78	no	ACMVFQLPNKDEESR	15	Unmodified	_ACMVFQLPNKDEESR_	1	MSMS	2	912.424378	1822.8342	NaN	49.117	1	0	0.0002899	1	97.779		361	567	5321
A0A8C0T181	no	ACMVGHVDFK	10	Unmodified	_ACMVGHVDFK_	0	MULTI-MATCH	3	388.516055	1162.52633	-0.64754	28.816	1.0869	0	NaN	0	NaN	12928000	3273	568	5331
A0A8C0PRY5	no	ACNCLLLK	8	Unmodified	_ACNCLLLK_	0	MULTI-MSMS	2	496.256805	990.499057	-0.67364	31.937	0.71422	0	0.0068542	2	110.36	157650000	4299	569	5342
A0A8C0RCH3	no	ACNLTDTQK	9	Unmodified	_ACNLTDTQK_	0	MULTI-MSMS	2	525.747856	1049.48116	-0.04132	13.536	0.2044	0	0.010123	1	76.478	3338000	4859	570	5353
A0A8I3PI70	no	ACPHVWFER	9	Unmodified	_ACPHVWFER_	0	MULTI-MSMS	3	401.190559	1200.54985	0.33038	37.089	0.71424	0	0.033556	1	42.001	7577400	2155;4689	572	5366
A0A8P0TDG2	no	ACPRPEGLNFQDLK	14	Unmodified	_ACPRPEGLNFQDLK_	1	MULTI-MSMS	2	822.911764	1643.80898	1.3622	47.196	0.54261	0	0.0004321	1	124.12	31050000	1943	575	5391
A0A8P0NLU9	no	ACPSTAGETPSGVK	14	Unmodified	_ACPSTAGETPSGVK_	0	MULTI-MSMS	2	681.321916	1360.62928	0.20516	16.672	0.91751	0	0.00019966	2	98.04	18516000	5313;6377	576	5402
A0A8I3NUN8	no	ACQALGAMLSK	11	Unmodified	_ACQALGAMLSK_	0	MULTI-MATCH	2	575.291376	1148.5682	-0.0415	42.901	0.51204	0	NaN	0	NaN	6082400	3225	579	5416
A0A8I3S5Y5	no	ACQEVLEQVK	10	Unmodified	_ACQEVLEQVK_	0	MULTI-MSMS	2	602.305538	1202.59652	0.6482	28.187	0.57664	0	0.034251	1	49.85	6960700	5489	581	5425
A0A8P0SG56	no	ACQHLILIGDHQQLRPSANVYDLAK	25	Unmodified	_ACQHLILIGDHQQLRPSANVYDLAK_	1	MULTI-MSMS	5	572.903553	2859.48138	-0.43486	57.274	0.5763	0	0.056529	1	17.158	29462000	6504	583	5440
A0A8I3S0N0	no	ACQQLDTQK	9	Unmodified	_ACQQLDTQK_	0	MULTI-MSMS	2	546.26113	1090.50771	1.4284	12.232	0.75533	0	0.0013751	1	129.47	11468000	6587	585	5454
A0A8C0QNL8	no	ACQSIYPLHDVFVR	14	Unmodified	_ACQSIYPLHDVFVR_	0	MULTI-MSMS	2	852.929957	1703.84536	0.44694	62.574	1.1557	0	1.568E-07	2	172.8	638380000	4780;6560	586	5481
A0A8C0QNL8	no	ACQSIYPLHDVFVR	14	Unmodified	_ACQSIYPLHDVFVR_	0	MULTI-MSMS	4	426.968617	1703.84536	0.11882	62.567	0.37447	7.1054E-15	0.00122	1	68.83	13224000	4780;6560	586	5482
A0A8C0SL13	no	ACQVLEALSVLVNRPDLGQPVR	22	Unmodified	_ACQVLEALSVLVNRPDLGQPVR_	1	MSMS	3	812.112681	2433.31621	NaN	96.527	1	0	0.00074343	1	57.989		5526	590	5503
A0A8P0TDF9	no	ACQVYIQHMR	10	Unmodified	_ACQVYIQHMR_	0	MULTI-MSMS	2	653.313174	1304.6118	-0.88781	21.041	0.33924	0	0.00093844	1	170.32	9548000	4814	591	5519
A0A8P0TDF9	no	ACSAIHAVNLR	11	Unmodified	_ACSAIHAVNLR_	0	MULTI-MSMS	2	606.319314	1210.62407	0.43706	21.247	0.4073	3.5527E-15	0.00017051	1	146.69	7581800	4814;581	592	5542
A0A8P0TDF9	no	ACSAIHAVNLR	11	Unmodified	_ACSAIHAVNLR_	0	MULTI-MATCH	2	606.319314	1210.62407	1.7956	22.126	0.3749	0	NaN	0	NaN	3345000	4814;581	592	5550
A0A8P0TDF9	no	ACSAIHAVNLR	11	Unmodified	_ACSAIHAVNLR_	0	MULTI-MATCH	3	404.548635	1210.62407	0.42101	21.221	0.33981	0	NaN	0	NaN	15358000	4814;581	592	5551
A0A8C0QCP1	no	ACSSDSYEVEEDGVR	15	Unmodified	_ACSSDSYEVEEDGVR_	0	MULTI-MATCH	2	851.846681	1701.67881	1.5494	33.618	0.20325	0	NaN	0	NaN	5098600	1238	593	5555
A0A8C0QCP1	no	ACSSDSYEVEEDGVRK	16	Unmodified	_ACSSDSYEVEEDGVRK_	1	MULTI-MSMS	2	915.894162	1829.77377	-0.3693	21.73	0.20327	0	0.030518	1	48.004	2190700	1238	594	5556
A0A8I3NFI4	no	ACSVIFPLIYSEIK	14	Unmodified	_ACSVIFPLIYSEIK_	0	MULTI-MSMS	3	547.296982	1638.86912	0.26918	95.656	1.0174	0	0.00021645	1	89.231	15263000	1912	596	5573
A0A8C0QGH7	no	ACTDTALENMTSLR	14	Unmodified	_ACTDTALENMTSLR_	0	MULTI-MSMS	2	791.863622	1581.71269	-0.12241	59.909	1.4255	-7.1054E-15	1.0402E-10	3	205.52	537540000	4714	597	5586
A0A8C0QGH7	no	ACTDTALENMTSLR	14	Unmodified	_ACTDTALENMTSLR_	0	MULTI-MATCH	2	791.863622	1581.71269	-1.1727	58.88	0.47941	7.1054E-15	NaN	0	NaN	4453500	4714	597	5591
A0A8C0T4R0	no	ACTTEEDQEK	10	Unmodified	_ACTTEEDQEK_	0	MULTI-MSMS	2	605.74825	1209.48195	0.11135	8.3189	0.17008	0	0.0010011	1	110.41	5535100	5812	598	5601
A0A8P0PAZ7	no	ACVLCVHPR	9	Unmodified	_ACVLCVHPR_	0	MSMS	2	556.278603	1110.54265	NaN	19.406	1	0	0.049227	1	54.549		6527	599	5614
A0A8P0PAZ7	no	ACVLCVHPR	9	Unmodified	_ACVLCVHPR_	0	MULTI-MATCH	2	556.278603	1110.54265	5.4148	18.261	0.23697	3.5527E-15	NaN	0	NaN	3399500	6527	599	5623
A0A8P0T4M6	no	ACVSQLNGMVFCPHCGEDASEAQEVTIPR	29	Unmodified	_ACVSQLNGMVFCPHCGEDASEAQEVTIPR_	0	MULTI-MSMS	3	1088.15099	3261.43114	-0.069128	72.969	0.40863	0	0.0052562	1	30.337	9003000	6661	602	5632
A0A8C0MD48	no	ACVVHGSDLK	10	Unmodified	_ACVVHGSDLK_	0	MULTI-MSMS	3	362.518453	1084.53353	-0.11718	13.558	1.562	0	0.0080451	1	60.298	683160000	1039	603	5657
A0A8C0MD48	no	ACVVHGSDLK	10	Unmodified	_ACVVHGSDLK_	0	MULTI-MSMS	2	543.274041	1084.53353	-1.3966	13.558	0.33996	0	0.00097126	1	171.99	131930000	1039	603	5658
A0A8I3NMP3	no	ADAAPNGPQGAGAVQFMMTNK	21	Acetyl (Protein N-term)	_(ac)ADAAPNGPQGAGAVQFMMTNK_	0	MULTI-MSMS	3	706.662946	2116.96701	-0.645	82.639	1.8032	0	5.4145E-05	1	64.203	22089000	1973	608	5696
A0A8C0SR01	no	ADAASQVLLGSGLTILSQPLMYVK	24	Acetyl (Protein N-term)	_(ac)ADAASQVLLGSGLTILSQPLMYVK_	0	MULTI-MSMS	3	839.792614	2516.35601	0.61635	112.07	0.37564	0	4.8621E-20	1	126.02	175130000	4867	609	5710
A0A8I3P3V0	no	ADADKPEVLGAAGDDSPHQQPAEQPGEPR	29	Acetyl (Protein N-term)	_(ac)ADADKPEVLGAAGDDSPHQQPAEQPGEPR_	1	MULTI-MSMS	3	1008.8025	3023.38568	0.70332	42.754	0.98423	-7.1054E-15	8.7712E-05	2	47.507	28434000	5662	610	5720
A0A8I3N6K0	no	ADAEGESDLENSR	13	Unmodified	_ADAEGESDLENSR_	0	MULTI-MSMS	2	696.797317	1391.58008	0.80597	20.634	0.27244	0	4.9345E-05	1	130.01	7753500	5438	614	5748
A0A8I3N6K0	no	ADAEGESDLENSRK	14	Unmodified	_ADAEGESDLENSRK_	1	MULTI-MSMS	2	760.844798	1519.67504	-0.11993	15.764	0.47334	1.7764E-15	0.0004245	1	109.24	2712500	5438	615	5754
A0A8I3Q2L7	no	ADAEVLILPK	10	Acetyl (Protein N-term)	_(ac)ADAEVLILPK_	0	MULTI-MSMS	2	555.823889	1109.63323	-0.093163	85.116	1.3267	-1.4211E-14	0.00021315	2	126.41	34630000	3804	616	5768
A0A8P0SC38	no	ADAFGDELFSVFEDDSTTASGTK	23	Acetyl (Protein N-term)	_(ac)ADAFGDELFSVFEDDSTTASGTK_	0	MULTI-MSMS	3	818.02733	2451.06016	-0.68045	111.8	0.13584	0	2.4361E-06	1	77.045	45670000	5185	618	5779
A0A8C0RXK9	no	ADAGKDGNNPAENGDAK	17	Unmodified	_ADAGKDGNNPAENGDAK_	1	MULTI-MSMS	2	822.366429	1642.71831	-2.2716	8.605	0.67844	0	6.2464E-20	2	201.76	5379000	5225	620	5786
A0A8C0RXK9	no	ADAGKDGNNPAENGDAK	17	Deamidation (NQ)	_ADAGKDGNNPAEN(de)GDAK_	1	MULTI-MSMS	2	822.858437	1643.70232	0.14013	9.2675	0.54455	-1.7764E-15	0.036943	1	62.14	2058700	5225	620	5791
A0A8C0RXK9	no	ADAGKDGNNPAENGDAK	17	Deamidation (NQ)	_ADAGKDGNNPAEN(de)GDAK_	1	MULTI-MATCH	2	822.858437	1643.70232	0.5742	9.7602	0.3572	0	NaN	0	NaN	1040200	5225	620	5793
A0A8P0T0S7	no	ADAHEEDELQAAEEQR	16	Unmodified	_ADAHEEDELQAAEEQR_	0	MULTI-MSMS	2	920.900833	1839.78711	-2.5686	33.736	0.20318	0	6.6044E-11	1	167.98	5930500	4695	621	5799
A0A8I3PT55	no	ADALQAGASQFETSAAK	17	Unmodified	_ADALQAGASQFETSAAK_	0	MULTI-MSMS	2	833.407566	1664.80058	3.6021	50.037	0.54408	0	1.7173E-06	2	127.02	218470000	5412	622	5811
A0A8I3N859	no	ADATNVNNWHWTER	14	Unmodified	_ADATNVNNWHWTER_	0	MULTI-MSMS	2	857.390042	1712.76553	1.69	48.408	0.6117	0	9.5228E-38	2	263.89	72342000	1233	626	5838
A0A8I3NQX0	no	ADAVNEALESLESVLR	16	Unmodified	_ADAVNEALESLESVLR_	0	MULTI-MSMS	2	858.444148	1714.87374	2.1494	106.78	0.98459	0	0.0002215	2	83.53	12840000	3380	627	5847
A0A8I3N275	no	ADCASGIFLAAEK	13	Unmodified	_ADCASGIFLAAEK_	0	MULTI-MSMS	2	676.829377	1351.6442	0.26069	55.683	0.94821	0	0.054047	1	38.58	57402000	5762	629	5867
A0A8C0QEG7	no	ADCGCTYHIR	10	Unmodified	_ADCGCTYHIR_	0	MULTI-MSMS	2	626.763514	1251.51248	1.1977	17.195	0.33889	0	0.0021143	1	96.034	6193400	2897	631	5876
A0A8C0RIA3	no	ADCSEEALAAALADVPELAR	20	Unmodified	_ADCSEEALAAALADVPELAR_	0	MULTI-MSMS	3	691.337004	2070.98918	0.16343	100.59	0.47642	1.4211E-14	9.1997E-06	1	94.057	34608000	2058	633	5895
A0A8C0Q2I1	no	ADCTITMADSDLLALMTGK	19	Unmodified	_ADCTITMADSDLLALMTGK_	0	MULTI-MSMS	2	1013.97833	2025.9421	-2.2628	103.7	0.37236	0	1.0483E-08	2	113.72	24057000	943	634	5907
A0A8P0PF27	no	ADDADEFGYSR	11	Unmodified	_ADDADEFGYSR_	0	MULTI-MSMS	2	623.254557	1244.49456	0.11455	35.799	0.37332	0	0.0081322	1	65.719	22056000	6519	635	5918
A0A8I3S329	no	ADDDTYVILDNLR	13	Unmodified	_ADDDTYVILDNLR_	0	MULTI-MSMS	2	761.872827	1521.7311	-1.5308	80.205	0.30562	0	7.5336E-05	2	122.98	30406000	3710	636	5930
A0A8C0QFJ5	no	ADDKLIAEEGVDSLNVK	17	Unmodified	_ADDKLIAEEGVDSLNVK_	1	MULTI-MSMS	2	908.470363	1814.92617	0.94306	56.482	0.5787	0	1.3582E-05	2	119.88	18965000	4702	638	5948
A0A8I3PFB8	no	ADDLDFETGDAGASATFPMQCSALR	25	Acetyl (Protein N-term)	_(ac)ADDLDFETGDAGASATFPMQCSALR_	0	MULTI-MSMS	3	896.723258	2687.14795	-0.61922	99.991	3.2256	0	1.6442E-07	5	78.202	1489500000	4979	639	5983
A0A8I3PFB8	no	ADDLDFETGDAGASATFPMQCSALR	25	Acetyl (Protein N-term)	_(ac)ADDLDFETGDAGASATFPMQCSALR_	0	MULTI-MSMS	2	1344.58125	2687.14795	-0.47531	99.94	0.47434	0	2.8194E-29	2	156.5	44599000	4979	639	5984
A0A8I3P8U7	no	ADDLGDEWWEK	11	Acetyl (Protein N-term)	_(ac)ADDLGDEWWEK_	0	MULTI-MATCH	2	703.298964	1404.58338	-0.34238	95.75	0.13565	0	NaN	0	NaN	4534500	6289	640	5993
A0A8C0SPX7	no	ADDPSAADRNVEIWK	15	Acetyl (Protein N-term)	_(ac)ADDPSAADRNVEIWK_	1	MULTI-MSMS	2	864.913015	1727.81148	-0.54918	61.486	0.27244	0	4.6489E-05	1	105.65	17283000	5587	642	6000
A0A8I3PKS3	no	ADDPSSYMEVVQAANTSGNWEELVK	25	Unmodified	_ADDPSSYMEVVQAANTSGNWEELVK_	0	MULTI-MSMS	3	914.085073	2739.23339	-3.004	99.196	0.40644	0	0.0064547	2	31.83	17358000	1317	643	6003
A0A8P0PQL6	no	ADDPYAHLSK	10	Unmodified	_ADDPYAHLSK_	0	MULTI-MSMS	2	558.769645	1115.52474	0.92413	19.569	0.30602	0	0.0040775	1	83.998	9500800	1631	644	6015
A0A8I3RUC8	no	ADDVDQQQTTNTVEEPLDLIR	21	Acetyl (Protein N-term)	_(ac)ADDVDQQQTTNTVEEPLDLIR_	0	MULTI-MSMS	3	814.725874	2441.15579	-1.681	95.643	0.33833	0	2.0272E-05	1	74.776	39805000	1088	645	6033
A0A8I3RUC8	no	ADDVDQQQTTNTVEEPLDLIR	21	Acetyl (Protein N-term)	_(ac)ADDVDQQQTTNTVEEPLDLIR_	0	MULTI-MATCH	2	1221.58517	2441.15579	-4.3158	95.63	0.20323	0	NaN	0	NaN	19505000	1088	645	6035
A0A8P0NIU0	no	ADEDLIFR	8	Acetyl (Protein N-term)	_(ac)ADEDLIFR_	0	MSMS	2	510.753464	1019.49238	NaN	81.565	1	0	0.003721	1	111.01		5054	647	6052
A0A8C0TUW0	no	ADEDPALFQSVK	12	Unmodified	_ADEDPALFQSVK_	0	MULTI-MSMS	2	660.327524	1318.6405	-0.23936	49.319	0.50985	7.1054E-15	0.00032926	1	108.47	82166000	6161	648	6064
A0A8I3N375	no	ADEDPIMGFHQMFLLK	16	Unmodified	_ADEDPIMGFHQMFLLK_	0	MULTI-MATCH	4	473.732483	1890.90083	0.24642	92.476	0.23779	0	NaN	0	NaN	5338700	2987	649	6085
A0A8C0TJ18	no	ADEEKLPPGWEK	12	Acetyl (Protein N-term)	_(ac)ADEEKLPPGWEK_	1	MULTI-MSMS	2	720.853906	1439.69326	-2.3962	49.083	0.78089	0	0.00050218	1	92.611	46844000	6046	650	6097
A0A8C0P0Y1	no	ADEQEPELTSTPNFVVEVIK	20	Unmodified	_ADEQEPELTSTPNFVVEVIK_	0	MULTI-MATCH	2	1123.06536	2244.11616	0.20391	89.924	0.16938	0	NaN	0	NaN	3615100	3422	651	6109
A0A8I3S3S8	no	ADETKDEQFEQCVQNFNK	18	Unmodified	_ADETKDEQFEQCVQNFNK_	1	MULTI-MATCH	2	1115.48949	2228.96443	-0.78426	53.366	0.679	7.1054E-15	NaN	0	NaN	5334000	1402	653	6123
A0A8I3NHY9	no	ADEVAPAKK	9	Unmodified	_ADEVAPAKK_	1	MULTI-MSMS	2	464.758549	927.502546	0.68517	7.7783	0.23802	0	0.02452	1	79.713	52354000	3201	654	6130
A0A8P0PBZ5	no	ADFAQACQDAGVR	13	Unmodified	_ADFAQACQDAGVR_	0	MULTI-MSMS	2	704.817332	1407.62011	-2.4103	35.497	0.50943	0	0.00015955	1	104.43	26950000	2979	655	6144
A0A8P0T982	no	ADFCIIHYAGK	11	Unmodified	_ADFCIIHYAGK_	0	MULTI-MSMS	2	647.816073	1293.61759	-0.67031	48.937	0.71354	0	0.00049225	2	115.71	275730000	243;513	656	6157
A0A8P0T982	no	ADFCIIHYAGK	11	Unmodified	_ADFCIIHYAGK_	0	MULTI-MATCH	2	647.816073	1293.61759	-7.5284	49.57	0.20352	7.1054E-15	NaN	0	NaN	2485700	243;513	656	6158
A0A8C0Z2F5	no	ADFHVGAHVNTFWR	14	Unmodified	_ADFHVGAHVNTFWR_	0	MULTI-MATCH	4	414.956204	1655.79571	0.1631	52.741	0.13614	0	NaN	0	NaN	2498700	6265	658	6176
A0A8C0T6S2	no	ADFLGSFCR	9	Unmodified	_ADFLGSFCR_	0	MULTI-MATCH	2	536.747659	1071.48076	-0.30066	63.53	0.30556	0	NaN	0	NaN	6578000	5837	660	6192
A0A8I3SCI2	no	ADFSPFGNTQGPSR	14	Unmodified	_ADFSPFGNTQGPSR_	0	MULTI-SECPEP	2	740.844404	1479.67426	0.55001	51.077	0.57624	0	0.055925	1	54.65	46806000	3792	662	6210
A0A8I3PB52	no	ADFVLAANSYDLAIK	15	Unmodified	_ADFVLAANSYDLAIK_	0	MULTI-MSMS	2	805.924863	1609.83517	1.3543	82.713	1.2593	0	0.00089578	1	74.21	11334000	6100	663	6225
A0A8C0THV4	no	ADGATSDDLDLHDDR	15	Unmodified	_ADGATSDDLDLHDDR_	0	MULTI-MSMS	2	808.345162	1614.67577	-0.67539	28.583	0.4069	0	0.00057591	1	80.522	9843400	733	664	6235
A0A8I3NAK8	no	ADGEEPEKK	9	Acetyl (Protein N-term)	_(ac)ADGEEPEKK_	1	MULTI-MSMS	2	522.745836	1043.47712	-0.72444	12.098	0.43578	0	0.0030475	1	99.802	8198100	5316	666	6255
Q8MJ47	no	ADGELNVDSLITR	13	Acetyl (Protein N-term)	_(ac)ADGELNVDSLITR_	0	MULTI-MSMS	2	722.867545	1443.72054	-0.71273	91.894	1.1869	0	1.8406E-05	2	134.75	159930000	305	667	6271
Q8MJ47	no	ADGELNVDSLITR	13	Acetyl (Protein N-term)	_(ac)ADGELNVDSLITR_	0	MSMS	2	722.867545	1443.72054	NaN	92.418	1	0	0.00035289	1	81.525		305	667	6272
Q8MJ47	no	ADGELNVDSLITR	13	Acetyl (Protein N-term)	_(ac)ADGELNVDSLITR_	0	MSMS	2	722.867545	1443.72054	NaN	92.625	1	0	0.0021898	1	65.842		305	667	6273
A0A8C0SFR7	no	ADGGDGGDGGDGAEGVTLQR	20	Unmodified	_ADGGDGGDGGDGAEGVTLQR_	0	MULTI-MSMS	2	902.390633	1802.76671	0.0069598	32.549	0.44215	0	1.7045E-39	1	212.93	41817000	5428	668	6285
A0A8C0Q1V4	no	ADGHAATLVMK	11	Unmodified	_ADGHAATLVMK_	0	MULTI-MSMS	3	371.862219	1112.56483	0.35129	17.322	0.4408	0	0.059096	1	26.274	21948000	3113	670	6297
A0A8I3NJC3	no	ADGIPGEPLFNYASIR	16	Unmodified	_ADGIPGEPLFNYASIR_	0	MULTI-MATCH	2	860.438669	1718.86278	-5.5222	85.12	0.17022	0	NaN	0	NaN	8607100	264	671	6311
A0A8I3S6F0	no	ADGLALGGSHLR	12	Unmodified	_ADGLALGGSHLR_	0	MULTI-MSMS	2	583.817461	1165.62037	0.37377	27.704	0.44256	0	0.0017861	1	79.489	5419100	3478	673	6324
A0A8C0MXG2	no	ADGLLGMFLK	10	Unmodified	_ADGLLGMFLK_	0	MULTI-MSMS	2	532.794078	1063.5736	-0.30558	95.797	0.44121	0	0.0027226	1	91.069	63329000	1937	674	6339
A0A8P0NVH9	no	ADGLVSLLTTSEDADEPR	18	Unmodified	_ADGLVSLLTTSEDADEPR_	0	MULTI-MSMS	2	944.960359	1887.90617	1.6591	83.989	0.67807	0	1.4514E-05	1	96.464	11298000	6508;316	675	6346
A0A8I3NX27	no	ADGPVAEVLLR	11	Acetyl (Protein N-term)	_(ac)ADGPVAEVLLR_	0	MULTI-MSMS	2	591.32987	1180.64519	-0.56844	92.156	1.5272	-1.4211E-14	0.00019218	2	171.56	26610000	3431	676	6360
A0A8P0PF55	no	ADGQMPFSCHYPSR	14	Acetyl (Protein N-term)	_(ac)ADGQMPFSCHYPSR_	0	MULTI-SECPEP	2	847.856132	1693.69771	-0.012263	56.908	0.47473	7.1054E-15	0.011115	1	64.121	4542200	303	677	6363
A0A8P0NEN2	no	ADGVLVPGGFGIR	13	Unmodified	_ADGVLVPGGFGIR_	0	MULTI-MSMS	2	629.351137	1256.68772	-0.2679	70.05	0.57656	-1.4211E-14	0.0010475	1	81.95	12534000	6613	680	6381
A0A8C0QNL8	no	ADGYEPPVQESV	12	Unmodified	_ADGYEPPVQESV_	0	MULTI-MSMS	2	645.796057	1289.57756	-0.032097	51.315	1.0523	0	0.0021335	3	76.17	187900000	4780;6560	681	6393
A0A8I3PQG8	no	ADGYVDNLAQAVDLLLQHADK	21	Unmodified	_ADGYVDNLAQAVDLLLQHADK_	0	MULTI-MSMS	3	757.053485	2268.13863	0.43098	105.33	0.57756	0	0.00019073	1	52.509	13924000	5905	682	6401
A0A8I3MLM1	no	ADHDFVVQEDFMK	13	Unmodified	_ADHDFVVQEDFMK_	0	MULTI-MSMS	2	790.856123	1579.69769	-1.7019	58.026	0.54181	7.1054E-15	7.9851E-07	2	175.74	54714000	979	683	6414
A0A8P0SD62	no	ADHPGISITDLSK	13	Unmodified	_ADHPGISITDLSK_	0	MULTI-MSMS	2	677.354074	1352.69359	-0.2833	41.616	0.64636	0	0.00013683	1	112.13	29270000	983	685	6429
A0A8I3NYW8	no	ADHQPLTEASYVNLPTIALCNTDSPLR	27	Unmodified	_ADHQPLTEASYVNLPTIALCNTDSPLR_	0	MULTI-MSMS	3	999.497588	2995.47093	-0.062127	87.251	2.6405	-1.4211E-14	3.2133E-42	5	166.05	2473600000	2064	686	6444
A0A8I3NYW8	no	ADHQPLTEASYVNLPTIALCNTDSPLR	27	Unmodified	_ADHQPLTEASYVNLPTIALCNTDSPLR_	0	MULTI-MSMS	3	999.497588	2995.47093	-3.8531	89.979	0.91605	0	0.0031062	1	34.236	40421000	2064	686	6445
A0A8I3Q4M3	no	ADHTLSSLEPAYSAK	15	Unmodified	_ADHTLSSLEPAYSAK_	0	MULTI-MSMS	2	795.393927	1588.7733	-1.2937	38.074	1.3616	0	6.1674E-05	2	116.03	11951000	3526	687	6449
A0A8C0Z5T8	no	ADHVQSLAQLENLCK	15	Acetyl (Protein N-term)	_(ac)ADHVQSLAQLENLCK_	0	MULTI-MSMS	2	884.438343	1766.86213	3.3283	73.955	0.71474	0	3.8407E-13	1	194.3	59780000	6302	688	6461
A0A8P0SB85	no	ADIDNKEQSELDQDLDDVEEVEEEETGEETK	31	Acetyl (Protein N-term)	_(ac)ADIDNKEQSELDQDLDDVEEVEEEETGEETK_	1	MULTI-MSMS	3	1208.18518	3621.53371	-0.031703	101.59	0.44164	-1.4211E-14	2.7904E-26	1	123.24	138060000	4552	690	6477
A0A8I3N2W1	no	ADIDNLPR	8	Acetyl (Protein N-term)	_(ac)ADIDNLPR_	0	MULTI-MSMS	2	478.245806	954.47706	-2.1952	56.404	0.81487	0	0.0033138	1	117.16	17475000	1210	691	6490
A0A8P0PQR9	no	ADIEGLVMEK	10	Unmodified	_ADIEGLVMEK_	0	MULTI-MSMS	2	552.783907	1103.55326	0.24554	55.843	0.67779	-7.1054E-15	0.014212	1	63.816	5125200	1436	692	6502
A0A8C0P3R9	no	ADIEMPFDPSK	11	Unmodified	_ADIEMPFDPSK_	0	MULTI-MATCH	2	625.292096	1248.56964	1.6602	64.225	0.47692	0	NaN	0	NaN	13253000	3517;3936	693	6512
A0A8C0RLY3	no	ADIEVACYGYEGIDAVK	17	Unmodified	_ADIEVACYGYEGIDAVK_	0	MULTI-MSMS	2	936.937841	1871.86113	-0.61578	73.32	1.3618	0	2.1521E-05	2	96.591	27338000	5036	694	6562
A0A8C0RLY3	no	ADIEVACYGYEGIDAVK	17	Unmodified	_ADIEVACYGYEGIDAVK_	0	MULTI-MSMS	2	936.937841	1871.86113	1.2171	74.613	1.086	0	0.00066647	1	68.83	20995000	5036	694	6563
A0A8C0RLY3	no	ADIEVACYGYEGIDAVK	17	Unmodified	_ADIEVACYGYEGIDAVK_	0	MULTI-MSMS	2	936.937841	1871.86113	-0.59748	75.399	0.95059	0	6.2918E-05	1	88.552	19597000	5036	694	6564
A0A8C0RLY3	no	ADIEVACYGYEGIDAVK	17	Unmodified	_ADIEVACYGYEGIDAVK_	0	MULTI-MSMS	2	936.937841	1871.86113	0.36158	77.391	0.91673	0	0.00017407	1	78.763	11288000	5036	694	6565
A0A8C0RLY3	no	ADIEVACYGYEGIDAVK	17	Unmodified	_ADIEVACYGYEGIDAVK_	0	MULTI-MSMS	2	936.937841	1871.86113	2.5711	84.921	1.087	1.4211E-14	0.00066802	2	68.809	8266600	5036	694	6566
A0A8C0RLY3	no	ADIEVACYGYEGIDAVK	17	Unmodified	_ADIEVACYGYEGIDAVK_	0	MSMS	2	936.937841	1871.86113	NaN	77.755	1	0	0.010149	1	53.001		5036	694	6567
A0A8P0N9X4	no	ADIFMFDEPSSYLDVK	16	Unmodified	_ADIFMFDEPSSYLDVK_	0	MULTI-MSMS	2	938.93731	1875.86007	-1.1864	97.907	0.88273	0	1.5707E-05	2	108.72	210010000	6573;6418	695	6583
A0A8P0N9X4	no	ADIFMFDEPSSYLDVK	16	Unmodified	_ADIFMFDEPSSYLDVK_	0	MULTI-MATCH	2	938.93731	1875.86007	-3.9646	100.15	0.13494	0	NaN	0	NaN	8989000	6573;6418	695	6589
A0A8P0N9X4	no	ADIFMFDEPSSYLDVK	16	Oxidation (M)	_ADIFM(ox)FDEPSSYLDVK_	0	MULTI-MSMS	2	946.934767	1891.85498	-2.8792	94.799	0.20362	-1.4211E-14	0.0059237	1	64.65	12321000	6573;6418	695	6594
A0A8C0MD48	no	ADIGVAMGIAGSDVSK	16	Oxidation (M)	_ADIGVAM(ox)GIAGSDVSK_	0	MULTI-MSMS	2	753.877056	1505.73956	-0.57318	43.436	0.40586	0	0.022091	1	53.569	4065200	1039	697	6607
A0A8I3PYE9	no	ADIIYPGHGPVIHNAEAK	18	Unmodified	_ADIIYPGHGPVIHNAEAK_	0	MULTI-MATCH	2	951.497049	1900.97955	1.2626	32.395	0.16995	0	NaN	0	NaN	7005100	1739	700	6627
A0A8I3MV65	no	ADILEDKDGK	10	Unmodified	_ADILEDKDGK_	1	MULTI-MSMS	2	552.282586	1102.55062	0.073414	16.236	0.54151	0	0.003108	1	118.71	107410000	6025;2852	701	6638
A0A8I3NIS2	no	ADISLDELIR	10	Acetyl (Protein N-term)	_(ac)ADISLDELIR_	0	MULTI-MSMS	2	593.819335	1185.62412	0.59494	99.951	0.50896	0	0.00022223	1	133.98	26726000	5152	702	6650
A0A8C0N2F8	no	ADIVQQLLQQGASPNAATTSGYTPLHLSAR	30	Unmodified	_ADIVQQLLQQGASPNAATTSGYTPLHLSAR_	0	MULTI-MSMS	3	1036.87393	3107.59998	1.7228	92.159	0.27046	0	1.3828E-10	1	76.162	23215000	2136;2015	703	6662
A0A8P0T2J3	no	ADIWALGCLLYK	12	Unmodified	_ADIWALGCLLYK_	0	MULTI-MSMS	2	711.87613	1421.73771	-1.4307	99.688	0.40969	0	0.00063039	1	94.692	14922000	6520;5928	704	6674
A0A8I3PHH2	no	ADIWSLGITAIELAK	15	Unmodified	_ADIWSLGITAIELAK_	0	MULTI-MSMS	2	800.950881	1599.88721	0.12363	106.19	0.5439	0	0.00085581	1	74.46	7076400	5784;3962	705	6686
A0A8C0TBJ8	no	ADKEAAFDDAVEER	14	Acetyl (Protein N-term)	_(ac)ADKEAAFDDAVEER_	1	MULTI-MSMS	2	804.362824	1606.71109	-0.21497	51.077	0.712	0	6.2553E-05	1	123.95	283400000	2303	706	6699
A0A8C0QLT0	no	ADKEAHDLINK	11	Unmodified	_ADKEAHDLINK_	1	MULTI-MSMS	2	627.327859	1252.64116	-2.0098	12.931	0.23802	0	0.00072638	1	142.72	4664400	4760	707	6704
A0A8C0N0W7	no	ADKLAEEHS	9	Unmodified	_ADKLAEEHS_	1	MULTI-MSMS	2	500.240721	998.466889	0.93198	8.3908	0.91487	0	0.0017037	1	190.73	186500000	356	708	6717
A0A8C0N0W7	no	ADKLAEEHS	9	Unmodified	_ADKLAEEHS_	1	MULTI-MATCH	2	500.240721	998.466889	4.5802	9.1089	0.48712	0	NaN	0	NaN	2255700	356	708	6718
A0A8C0MWR6	no	ADKNQVAAEVAK	12	Unmodified	_ADKNQVAAEVAK_	1	MULTI-MSMS	3	415.226215	1242.65681	-0.22531	13.863	0.33992	0	0.047061	1	36.519	12562000	1443	709	6727
A0A8C0QDA9	no	ADKPDMGEIASFDK	14	Acetyl (Protein N-term),Oxidation (M)	_(ac)ADKPDM(ox)GEIASFDK_	1	MULTI-MSMS	2	791.358696	1580.70284	-0.039744	46.661	0.64325	0	9.5662E-05	1	116.51	298220000	4675	710	6743
A0A8C0QDA9	no	ADKPDMGEIASFDK	14	Acetyl (Protein N-term)	_(ac)ADKPDMGEIASFDK_	1	MULTI-MSMS	2	783.361238	1564.70792	0.44978	63.17	2.6185	-7.1054E-15	2.6789E-05	6	134.49	9294400000	4675	710	6784
A0A8C0QDA9	no	ADKPDMGEIASFDK	14	Acetyl (Protein N-term)	_(ac)ADKPDMGEIASFDK_	1	MULTI-MSMS	2	783.361238	1564.70792	-2.6758	65.347	0.74619	-1.4211E-14	4.9802E-05	2	127.56	35275000	4675	710	6785
A0A8C0QDA9	no	ADKPDMGEIASFDK	14	Acetyl (Protein N-term)	_(ac)ADKPDMGEIASFDK_	1	MULTI-MSMS	2	783.361238	1564.70792	-3.954	66.085	0.81554	0	7.5299E-05	2	120.84	34898000	4675	710	6786
A0A8C0QDA9	no	ADKPDMGEIASFDK	14	Acetyl (Protein N-term)	_(ac)ADKPDMGEIASFDK_	1	MSMS	2	783.361238	1564.70792	NaN	61.147	1	0	0.00019222	1	83.182		4675	710	6787
A0A8C0QDA9	no	ADKPDMGEIASFDK	14	Acetyl (Protein N-term)	_(ac)ADKPDMGEIASFDK_	1	MSMS	2	783.361238	1564.70792	NaN	66.608	1	0	0.00011139	1	91.202		4675	710	6788
A0A8C0QDA9	no	ADKPDMGEIASFDK	14	Acetyl (Protein N-term)	_(ac)ADKPDMGEIASFDK_	1	MSMS	2	783.361238	1564.70792	NaN	67.84	1	0	0.031923	1	43.502		4675	710	6789
A0A8C0QDA9	no	ADKPDMGEIASFDK	14	Acetyl (Protein N-term)	_(ac)ADKPDMGEIASFDK_	1	MSMS	2	783.361238	1564.70792	NaN	68.142	1	0	0.00030355	1	80.69		4675	710	6790
A0A8C0QDA9	no	ADKPDMGEIASFDK	14	Acetyl (Protein N-term)	_(ac)ADKPDMGEIASFDK_	1	MSMS	2	783.361238	1564.70792	NaN	68.488	1	0	0.038535	1	42.083		4675	710	6791
A0A8C0QDA9	no	ADKPDMGEIASFDK	14	Acetyl (Protein N-term)	_(ac)ADKPDMGEIASFDK_	1	MULTI-MATCH	2	783.361238	1564.70792	-1.7331	68.773	0.37297	0	NaN	0	NaN	3977000	4675	710	6793
A0A8C0PNJ8	no	ADLAEEYSK	9	Unmodified	_ADLAEEYSK_	0	MULTI-MSMS	2	513.242929	1024.47131	0.49183	25.715	0.78234	0	0.0031796	2	99.802	36872000	4247	711	6805
A0A8C0PNJ8	no	ADLAEEYSKDR	11	Unmodified	_ADLAEEYSKDR_	1	MULTI-MSMS	2	648.806956	1295.59936	1.2538	23.287	1.2213	0	0.0063714	1	93.096	16044000	4247	712	6814
A0A8I3NGH2	no	ADLDIITMNYAAQK	14	Unmodified	_ADLDIITMNYAAQK_	0	MSMS	2	783.895248	1565.77594	NaN	72.872	1	0	0.05434	1	42.802		2285	714	6818
A0M8V0	yes	ADLEEQLSDEEK	12	Acetyl (Protein N-term)	_(ac)ADLEEQLSDEEK_	0	MULTI-MSMS	2	724.325376	1446.6362	0.26631	73.551	0.64634	-1.4211E-14	0.0041353	1	60.943	13742000	133	715	6831
A0A8I3N9V3	no	ADLINNLGTIAK	12	Unmodified	_ADLINNLGTIAK_	0	MULTI-MSMS	2	621.856252	1241.69795	0.10344	61.624	2.4467	0	0.00013301	4	123.6	4662400000	6384;5365;849	718	6874
A0A8I3N9V3	no	ADLINNLGTIAK	12	Unmodified	_ADLINNLGTIAK_	0	MULTI-MSMS	2	621.856252	1241.69795	1.1688	64.564	1.6675	0	0.0023763	1	74.533	18880000	6384;5365;849	718	6875
A0A8I3N9V3	no	ADLINNLGTIAK	12	Unmodified	_ADLINNLGTIAK_	0	MSMS	2	621.856252	1241.69795	NaN	67.788	1	0	0.029637	1	50.353		6384;5365;849	718	6876
A0A8I3N9V3	no	ADLINNLGTIAK	12	Deamidation (NQ)	_ADLIN(de)NLGTIAK_	0	MULTI-MSMS	2	622.34826	1242.68197	0.66597	59.12	0.8527	7.1054E-15	0.0047412	1	96.143	83769000	6384;5365;849	718	6892
A0A8I3N9V3	no	ADLINNLGTIAK	12	Deamidation (NQ)	_ADLINN(de)LGTIAK_	0	MULTI-MATCH	2	622.34826	1242.68197	0.58832	72.528	0.81424	0	NaN	0	NaN	14957000	6384;5365;849	718	6896
A0A8C0Q3Z0	yes	ADLLGSILSSMEKPPSFGDQESR	23	Acetyl (Protein N-term)	_(ac)ADLLGSILSSMEKPPSFGDQESR_	1	MULTI-MSMS	3	836.075849	2505.20572	-0.29959	111.4	0.27179	1.4211E-14	1.0756E-17	1	129.85	33009000	4522	720	6914
A0A8C0Q0M7	no	ADLNQGIGEPQSPSR	15	Unmodified	_ADLNQGIGEPQSPSR_	0	MULTI-MSMS	2	784.8868	1567.75905	-0.29799	32.873	0.98501	0	2.3565E-07	1	157.47	84678000	4462	721	6929
A0A8P0SJL7	no	ADLNSVLGSPEHLELFLLAQQK	22	Unmodified	_ADLNSVLGSPEHLELFLLAQQK_	0	MULTI-MSMS	3	808.104068	2421.29037	0.88996	99.716	0.68106	1.4211E-14	5.6886E-06	1	75.358	318870000	5057	722	6948
A0A8P0T767	no	ADLQNHLDTAQNALQDK	17	Unmodified	_ADLQNHLDTAQNALQDK_	0	MSMS	2	947.96631	1893.91807	NaN	43.087	1	0	0.0028851	1	60.161		2606	726	6970
A0A8P0T767	no	ADLQNHLDTAQNALQDK	17	Unmodified	_ADLQNHLDTAQNALQDK_	0	MULTI-MATCH	2	947.96631	1893.91807	0.37355	42.992	0.273	7.1054E-15	NaN	0	NaN	5198500	2606	726	6971
A0A8C0P6F9	no	ADLSGSVLDCANLQGVK	17	Unmodified	_ADLSGSVLDCANLQGVK_	0	MULTI-MSMS	2	873.938176	1745.8618	-0.41755	66.084	0.20352	0	0.0006286	1	69.342	10975000	3624	727	6974
A0A8P0NEQ4	no	ADLSLADALTEPPPEIEEEIKR	22	Acetyl (Protein N-term)	_(ac)ADLSLADALTEPPPEIEEEIKR_	1	MULTI-MSMS	3	826.758515	2477.25371	0.31495	100.24	1.0877	0	4.982E-07	1	97.488	410910000	6614	728	6989
A0A8P0TDF9	no	ADLTALFLPR	10	Unmodified	_ADLTALFLPR_	0	MULTI-MSMS	2	558.824224	1115.63389	0.63006	89.401	1.9011	1.4211E-14	0.00041648	4	133.55	52357000	4814;581	730	7015
A0A8P0TDF9	no	ADLTALFLPR	10	Unmodified	_ADLTALFLPR_	0	MSMS	3	372.885241	1115.63389	NaN	89.378	1	0	0.011032	1	58.246		4814;581	730	7016
A0A8I3NH75	no	ADLTVLDENK	10	Unmodified	_ADLTVLDENK_	0	MULTI-MATCH	2	559.290411	1116.56627	1.3642	38.006	0.51048	7.1054E-15	NaN	0	NaN	2498600	2758	731	7027
A0A8P0TKE6	no	ADLVANQGTK	10	Unmodified	_ADLVANQGTK_	0	MULTI-MATCH	2	508.772188	1015.52982	0.2251	14.337	0.16926	0	NaN	0	NaN	5500700	249	733	7031
A0A8I3MBN3	no	ADMGGAATICSAIVSAAK	18	Unmodified	_ADMGGAATICSAIVSAAK_	0	MULTI-MSMS	2	847.416022	1692.81749	0.43327	75.904	0.74861	0	1.0996E-08	2	133.16	159650000	916	739	7066
A0A8I3NL18	no	ADMNTFPDFK	10	Unmodified	_ADMNTFPDFK_	0	MULTI-MATCH	2	593.265881	1184.51721	0.40587	59.386	1.3616	7.1054E-15	NaN	0	NaN	10525000	5060	741	7077
A0A8P0TQD4	no	ADMPNGEQGFASPLELFNSIAAQGELVR	28	Acetyl (Protein N-term)	_(ac)ADMPNGEQGFASPLELFNSIAAQGELVR_	0	MULTI-MSMS	3	1001.82207	3002.44439	-0.35522	111.94	0.30682	0	5.5632E-13	1	98.967	57101000	1471	742	7088
A0A8C0PSB6	no	ADMVETQQLMR	11	Unmodified	_ADMVETQQLMR_	0	MULTI-MSMS	2	661.31558	1320.61661	-0.49382	45.444	0.61234	0	0.00017111	1	146.81	45706000	4307	743	7108
A0A8C0QI29	no	ADMVIEAVFEDLSLK	15	Unmodified	_ADMVIEAVFEDLSLK_	0	MULTI-MSMS	3	560.623535	1678.84877	-0.38803	107.15	1.0197	0	0.01027	1	44.807	13471000	1165	744	7132
A0A8C0QI29	no	ADMVIEAVFEDLSLK	15	Unmodified	_ADMVIEAVFEDLSLK_	0	MULTI-MSMS	2	840.431664	1678.84877	3.9291	107.15	0.57685	0	3.6276E-05	1	125.54	37280000	1165	744	7133
A0A8C0RKC2	no	ADNEKLDNQR	10	Acetyl (Protein N-term)	_(ac)ADNEKLDNQR_	1	MULTI-MSMS	2	622.796923	1243.57929	0.31446	16.999	0.64382	0	0.00056067	1	186.78	23924000	2977	746	7142
Q28288	no	ADNPSLGEGPEK	12	Unmodified	_ADNPSLGEGPEK_	0	MULTI-MSMS	2	607.288399	1212.56225	0.75679	19.283	0.30564	0	0.00035473	1	105.17	12250000	248	748	7156
A0A8P0PHV3	no	ADNSFSDGVPSDALEAAK	18	Acetyl (Protein N-term)	_(ac)ADNSFSDGVPSDALEAAK_	0	MULTI-MSMS	2	918.418327	1834.8221	-3.3461	77.267	0.3055	0	2.4295E-08	2	113.37	92892000	4406	749	7168
A0A8I3N6P6	no	ADPAFGLESSGIAGTTSDEPERIEESGTDEAR	32	Unmodified	_ADPAFGLESSGIAGTTSDEPERIEESGTDEAR_	1	MULTI-MSMS	3	1098.8342	3293.48077	-0.8342	71.559	1.0536	0	1.3504E-14	2	92.632	22549000	3024	750	7179
A0A8P0TQH1	no	ADPDAPEAQAEACLGER	17	Unmodified	_ADPDAPEAQAEACLGER_	0	MULTI-MSMS	2	900.396872	1798.77919	0.53684	50.128	0.74687	0	2.3046E-09	1	155.42	18326000	6388	751	7191
A0A8C0M2R3	no	ADPEASWEPMEAEAR	15	Unmodified	_ADPEASWEPMEAEAR_	0	MULTI-MSMS	2	844.864676	1687.7148	1.6249	60.608	0.71285	0	0.00046835	2	83.314	43099000	750;6669	753	7211
A0A8C0S3M2	no	ADPELQLVAR	10	Acetyl (Protein N-term)	_(ac)ADPELQLVAR_	0	MULTI-MSMS	2	577.31422	1152.61389	0.98395	71.887	0.5433	0	0.0014112	2	91.069	35574000	5290	756	7234
A0A8C0THS5	no	ADPGIPPPPR	10	Unmodified	_ADPGIPPPPR_	0	MULTI-MSMS	2	508.779816	1015.54508	-0.77523	27.493	0.91931	-3.5527E-15	0.02769	1	54.157	3434800	6013;6493	757	7243
A0A8C0THS5	no	ADPPYTHTIQK	11	Unmodified	_ADPPYTHTIQK_	0	MULTI-MSMS	2	635.824952	1269.63535	-0.42054	18.472	0.91499	0	0.0662	1	38.303	13394000	6013;6493	759	7257
A0A8C0THS5	no	ADPPYTHTIQK	11	Unmodified	_ADPPYTHTIQK_	0	MULTI-MATCH	2	635.824952	1269.63535	-3.3843	16.233	0.57545	-3.5527E-15	NaN	0	NaN	1835500	6013;6493	759	7264
A0A8C0MVQ9	no	ADPQEAINCLMR	12	Unmodified	_ADPQEAINCLMR_	0	MULTI-MSMS	2	709.331761	1416.64897	-0.4092	66.33	0.98491	0	0.0054639	3	65.347	29340000	1881	760	7276
A0A8I3NW16	no	ADPSLNPEQLK	11	Unmodified	_ADPSLNPEQLK_	0	MULTI-MSMS	2	606.31696	1210.61937	-0.035344	37.221	1.1561	0	0.0051577	1	72.042	41042000	853	762	7290
A0A8I3NVV9	no	ADPWQECMDYAVTLAR	16	Acetyl (Protein N-term)	_(ac)ADPWQECMDYAVTLAR_	0	MULTI-MSMS	2	984.434943	1966.85533	-1.4164	104.88	0.64411	0	1.2773E-06	2	135.6	42803000	2074	764	7313
A0A8I3PZF8	no	ADPYIEITGAEGK	13	Unmodified	_ADPYIEITGAEGK_	0	MULTI-MSMS	2	682.340632	1362.66671	0.2212	50.676	0.40735	0	0.0030794	1	69.261	18154000	5488	765	7319
A0A8I3PZF8	no	ADPYIEITGAEGK	13	Unmodified	_ADPYIEITGAEGK_	0	MULTI-MATCH	2	682.340632	1362.66671	-4.1994	54.771	0.68085	0	NaN	0	NaN	3912900	5488	765	7326
A0A8I3MS52	no	ADQAGNVIFR	10	Unmodified	_ADQAGNVIFR_	0	MULTI-MSMS	2	545.78563	1089.55671	-0.29001	35.691	0.74775	0	0.00052375	2	121.85	97175000	907	766	7338
A0A8I3Q022	no	ADQDRLDLEER	11	Unmodified	_ADQDRLDLEER_	1	MSMS	2	680.328587	1358.64262	NaN	26.762	1	0	0.012439	1	91.937		2103	767	7349
A0A8I3N6K0	no	ADQDSEAMKR	10	Unmodified	_ADQDSEAMKR_	1	MULTI-MSMS	2	575.761494	1149.50844	-3.1517	8.5792	0.2039	0	0.0022953	1	113.74	5285000	5438	768	7358
A0A8I3ME07	no	ADQELLMYSHDNIICGITSVAFSR	24	Unmodified	_ADQELLMYSHDNIICGITSVAFSR_	0	MULTI-MSMS	3	914.107155	2739.29964	-2.5507	98.04	0.81631	0	8.7953E-08	1	84.404	38664000	3970	769	7369
A0A8P0T3V0	no	ADQFEYVMYGK	11	Unmodified	_ADQFEYVMYGK_	0	MULTI-MSMS	2	675.805371	1349.59619	0.51121	62.728	0.44249	0	0.018788	1	55.064	46232000	6658	772	7399
A0A8C0PWC0	no	ADQLTEEQIAEFK	13	Acetyl (Protein N-term)	_(ac)ADQLTEEQIAEFK_	0	MULTI-MSMS	2	782.380485	1562.74642	0.37683	84.055	2.0393	0	1.3533E-08	7	188.28	2702800000	1302	774	7469
A0A8C0PWC0	no	ADQLTEEQIAEFK	13	Acetyl (Protein N-term)	_(ac)ADQLTEEQIAEFK_	0	MULTI-MSMS	2	782.380485	1562.74642	-2.1876	85.512	1.9044	0	1.4257E-05	2	137.89	56118000	1302	774	7470
A0A8C0PWC0	no	ADQLTEEQIAEFK	13	Acetyl (Protein N-term)	_(ac)ADQLTEEQIAEFK_	0	MULTI-MSMS	2	782.380485	1562.74642	0.55278	87.693	1.6891	0	0.00039843	2	85.813	20327000	1302	774	7471
A0A8C0PWC0	no	ADQLTEEQIAEFK	13	Acetyl (Protein N-term)	_(ac)ADQLTEEQIAEFK_	0	MULTI-MATCH	2	782.380485	1562.74642	-1.812	112.89	3.0189	1.4211E-14	NaN	0	NaN	2490700	1302	774	7483
A0A8C0S0M4	no	ADQQLVEIDKK	11	Unmodified	_ADQQLVEIDKK_	1	MULTI-MATCH	2	643.851167	1285.68778	-1.8729	20.872	0.1691	0	NaN	0	NaN	2869200	536	776	7507
A0A8I3RZY6	no	ADQQYECVAEIGEGAYGK	18	Unmodified	_ADQQYECVAEIGEGAYGK_	0	MULTI-MSMS	2	994.438737	1986.86292	-0.66475	62.806	0.40858	-7.1054E-15	1.0303E-09	1	147.18	63514000	5894	777	7520
A0A8I3Q6L5	no	ADQVDTQQLMR	11	Unmodified	_ADQVDTQQLMR_	0	MULTI-MSMS	2	652.816801	1303.61905	-0.79246	34.943	0.64324	0	0.0001866	1	149.82	181070000	5401	779	7537
A0A8I3Q6L5	no	ADQVDTQQLMR	11	Oxidation (M)	_ADQVDTQQLM(ox)R_	0	MULTI-MATCH	2	660.814258	1319.61396	1.5382	23.288	0.51054	0	NaN	0	NaN	5123600	5401	779	7552
A0A8I3N3W6	no	ADRDESSPYAAMLAAQDVAQR	21	Unmodified	_ADRDESSPYAAMLAAQDVAQR_	1	MULTI-MSMS	3	755.690329	2264.04916	-0.24415	65.794	1.0185	0	4.4353E-08	3	108.45	293970000	695	781	7585
A0A8I3N3W6	no	ADRDESSPYAAMLAAQDVAQR	21	Unmodified	_ADRDESSPYAAMLAAQDVAQR_	1	MULTI-MSMS	2	1133.03186	2264.04916	1.423	65.753	0.4071	0	0.00022537	2	75.376	14528000	695	781	7586
A0A8C0RIL1	no	ADRQEAVFENLDKPGETQVISYEMLHVTPPMSSPDVLK	38	Unmodified	_ADRQEAVFENLDKPGETQVISYEMLHVTPPMSSPDVLK_	2	MULTI-MSMS	4	1068.53043	4270.09261	-1.2014	91.903	0.23788	0	7.5788E-10	1	74.03	39316000	4971	783	7594
A0A8I3PLL4	no	ADSDLDYIQYR	11	Unmodified	_ADSDLDYIQYR_	0	MULTI-MATCH	2	679.814781	1357.61501	-2.0147	57.029	0.30584	0	NaN	0	NaN	2998600	4382	785	7601
A0A8I3S182	no	ADSGCEAPQGQDR	13	Acetyl (Protein N-term)	_(ac)ADSGCEAPQGQDR_	0	MULTI-MSMS	2	716.791512	1431.56847	-0.65125	20.039	0.44365	-3.5527E-15	2.5577E-05	1	130.01	21418000	4541	786	7613
A0A8C0QNF4	no	ADSHEGEVAEGTLASPPGPQELLGSPPALYAEPLDSLR	38	Unmodified	_ADSHEGEVAEGTLASPPGPQELLGSPPALYAEPLDSLR_	0	MULTI-MSMS	3	1290.97259	3869.89594	-1.6856	96.108	0.44087	0	5.8051E-05	1	44.369	22481000	3136	787	7618
A0A8C0SVY4	no	ADSPSIDYAELLR	13	Unmodified	_ADSPSIDYAELLR_	0	MULTI-MSMS	2	725.364638	1448.71472	0.56722	77.755	0.27033	0	0.023093	1	47.844	24578000	5676	790	7629
A0A8P0N9G2	no	ADSRDPASDQMK	12	Acetyl (Protein N-term)	_(ac)ADSRDPASDQMK_	1	MULTI-MSMS	2	681.801348	1361.58814	-0.49358	19.598	0.61132	0	0.00026064	1	102.4	32674000	180	794	7652
A0A8P0NSK8	no	ADSTEAAAAADER	13	Unmodified	_ADSTEAAAAADER_	0	MULTI-MSMS	2	639.283845	1276.55314	1.1268	17.64	0.17009	0	0.00031424	1	96.229	4696500	6625;4132	795	7657
A0A8I3S463	no	ADSVVVLLCR	10	Unmodified	_ADSVVVLLCR_	0	MULTI-MSMS	2	566.313166	1130.61178	-0.27528	58.815	1.124	0	0.00042089	2	141.52	16088000	5011	797	7675
A0A8I3S463	no	ADSVVVLLCR	10	Unmodified	_ADSVVVLLCR_	0	MSMS	2	566.313166	1130.61178	NaN	59.477	1	0	0.0055071	1	80.438		5011	797	7676
A0A8C0NWV8	no	ADSWVEKEEPAPSN	14	Unmodified	_ADSWVEKEEPAPSN_	1	MULTI-MSMS	2	779.854635	1557.69472	-0.27394	36.245	0.7837	0	0.014339	1	67.879	72607000	3255;6475	798	7688
A0A8P0T268	no	ADTEALIHAR	10	Unmodified	_ADTEALIHAR_	0	MSMS	2	548.790912	1095.56727	NaN	20.701	1	0	3.7787E-16	1	194.9		6548;2372	800	7706
A0A8C0SF08	no	ADTLDPALLRPGR	13	Unmodified	_ADTLDPALLRPGR_	1	MULTI-MATCH	2	697.891158	1393.76776	-0.13878	47.092	0.71125	7.1054E-15	NaN	0	NaN	13218000	5443	801	7729
A0A8C0SF08	no	ADTLDPALLRPGR	13	Unmodified	_ADTLDPALLRPGR_	1	MULTI-MATCH	3	465.596531	1393.76776	0.54389	47.036	0.77822	0	NaN	0	NaN	9774700	5443	801	7730
A0A8C0M3Q5	no	ADTLTLEER	9	Unmodified	_ADTLTLEER_	0	MULTI-SECPEP	2	524.269478	1046.5244	0.57923	32.064	1.1219	0	0.029666	1	100.02	25230000	591	802	7737
A0A8C0YWH0	no	ADTLTPEECQQFK	13	Unmodified	_ADTLTPEECQQFK_	0	MULTI-MSMS	2	783.858863	1565.70317	-0.82356	37.829	1.0547	0	9.1917E-05	2	120.09	163840000	2843	803	7754
A0A8C0YWH0	no	ADTLTPEECQQFKK	14	Unmodified	_ADTLTPEECQQFKK_	1	MULTI-MSMS	2	847.906344	1693.79814	-0.85318	27.552	0.91819	0	0.0026919	2	80.763	13085000	2843	804	7765
A0A8C0SJR7	no	ADTQTYQPYNK	11	Unmodified	_ADTQTYQPYNK_	0	MULTI-MSMS	2	664.809499	1327.60444	-0.93827	20.302	0.81844	-3.5527E-15	0.00027072	1	123.16	88347000	5512	806	7783
A0A8C0SJR7	no	ADTQTYQPYNKDWIK	15	Unmodified	_ADTQTYQPYNKDWIK_	1	MULTI-MSMS	2	935.95214	1869.88973	-0.5082	47.361	0.44163	7.1054E-15	0.00033864	1	110.08	54881000	5512	807	7799
A0A8C0PKK8	no	ADTSLNNCEGAAGSTSEK	18	Unmodified	_ADTSLNNCEGAAGSTSEK_	0	MULTI-MSMS	2	906.389244	1810.76393	-1.1194	19.101	0.33956	0	4.5866E-27	1	208.28	14336000	4171	808	7810
A0A8I3QRJ1	no	ADVAAAFPGLGTDQVSVLVPGKEELNTVK	29	Unmodified	_ADVAAAFPGLGTDQVSVLVPGKEELNTVK_	1	MULTI-MSMS	3	975.857111	2924.5495	2.7588	87.513	0.57671	0	7.9868E-06	2	51.568	37580000	445	813	7836
A0A8I3MAM5	no	ADVDVQPYAFTTK	13	Unmodified	_ADVDVQPYAFTTK_	0	MULTI-MSMS	2	727.861731	1453.70891	4.3022	54.404	2.0407	0	0.0001611	1	103.91	30503000	4411	814	7849
A0A8I3MAM5	no	ADVDVQPYAFTTK	13	Unmodified	_ADVDVQPYAFTTK_	0	MULTI-MATCH	2	727.861731	1453.70891	0.40584	57.626	0.84711	-7.1054E-15	NaN	0	NaN	6461500	4411	814	7853
A0A8C0NH72	no	ADVEDGEEPCAVSSHSGSAGSK	22	Acetyl (Protein N-term)	_(ac)ADVEDGEEPCAVSSHSGSAGSK_	0	MULTI-MSMS	2	1109.46367	2216.91278	-0.82091	33.784	0.3392	0	1.3067E-08	1	107.07	16610000	2698	816	7863
A0A8P0SD62	no	ADVIQATGDAICIFR	15	Unmodified	_ADVIQATGDAICIFR_	0	MULTI-MSMS	2	825.419422	1648.82429	-2.5574	87.472	1.1804	0	6.4658E-05	3	105.17	286050000	983	818	7877
A0A8P0TTV8	no	ADVLDLHEAGGEDFAMDEDGDESIHK	26	Acetyl (Protein N-term)	_(ac)ADVLDLHEAGGEDFAMDEDGDESIHK_	0	MULTI-MSMS	3	953.075014	2856.20321	-0.71565	81.711	2.3481	0	3.2986E-16	3	123.29	50246000	1107	819	7920
A0A8P0TTV8	no	ADVLDLHEAGGEDFAMDEDGDESIHK	26	Acetyl (Protein N-term)	_(ac)ADVLDLHEAGGEDFAMDEDGDESIHK_	0	MULTI-MSMS	3	953.075014	2856.20321	0.21966	83.929	0.88155	0	0.0001474	1	45.957	15120000	1107	819	7921
A0A8P0TTV8	no	ADVLDLHEAGGEDFAMDEDGDESIHK	26	Acetyl (Protein N-term)	_(ac)ADVLDLHEAGGEDFAMDEDGDESIHK_	0	MULTI-MSMS	3	953.075014	2856.20321	-2.1108	86.705	2.3108	0	8.4087E-10	2	88.504	28101000	1107	819	7922
A0A8P0TTV8	no	ADVLDLHEAGGEDFAMDEDGDESIHK	26	Acetyl (Protein N-term)	_(ac)ADVLDLHEAGGEDFAMDEDGDESIHK_	0	MULTI-MSMS	3	953.075014	2856.20321	-1.1967	90.744	0.2033	-1.4211E-14	8.602E-10	1	88.239	13101000	1107	819	7923
A0A8P0TTV8	no	ADVLDLHEAGGEDFAMDEDGDESIHK	26	Acetyl (Protein N-term)	_(ac)ADVLDLHEAGGEDFAMDEDGDESIHK_	0	MULTI-MSMS	3	953.075014	2856.20321	-1.0334	95.11	0.54212	0	6.879E-05	1	48.286	8776500	1107	819	7924
A0A8C0STX4	no	ADVLFIAPR	9	Unmodified	_ADVLFIAPR_	0	MULTI-MSMS	2	501.292559	1000.57057	0.77207	57.089	0.51004	0	0.0019299	1	109.86	13015000	5647	820	7942
A0A8C0PHV3	no	ADVLSVLR	8	Acetyl (Protein N-term)	_(ac)ADVLSVLR_	0	MULTI-MSMS	2	457.768917	913.523281	0.057598	93.079	0.54319	0	0.0029824	1	137.18	17571000	4064	821	7955
A0A8I3N920	no	ADVPMVQPDVQPAPK	15	Unmodified	_ADVPMVQPDVQPAPK_	0	MULTI-MATCH	2	796.411066	1590.80758	-0.55468	44.085	0.71408	0	NaN	0	NaN	3500000	4317	822	7960
O46550	no	ADVQLCMDDDAYSR	14	Unmodified	_ADVQLCMDDDAYSR_	0	MULTI-MSMS	2	829.842887	1657.67122	-0.040865	53.663	2.6192	-7.1054E-15	0.0001439	5	103.44	9005200	179	823	7979
A0A8C0Q5M8	no	ADVQSIIGLQR	11	Unmodified	_ADVQSIIGLQR_	0	MULTI-MATCH	2	600.340769	1198.66699	-1.1305	58.683	1.8017	-7.1054E-15	NaN	0	NaN	116340000	437;4550	824	7994
A0A8C0PM55	no	ADYAQLLEDMQNAFR	15	Unmodified	_ADYAQLLEDMQNAFR_	0	MULTI-MSMS	2	892.917243	1783.81993	-3.5716	104.37	0.40702	-1.4211E-14	4.9343E-13	1	196.44	45065000	4216	829	8014
A0A8I3SCB6	no	ADYTSHLR	8	Unmodified	_ADYTSHLR_	0	MULTI-MSMS	2	481.738148	961.461744	-0.24308	17.253	0.37265	-3.5527E-15	0.0056013	1	149.48	18153000	3764	831	8034
A0A8I3Q3G4	no	AEAALDAVR	9	Acetyl (Protein N-term)	_(ac)AEAALDAVR_	0	MULTI-MSMS	2	479.253631	956.49271	0.27862	64.182	0.44257	0	0.00080895	1	114.89	6611200	5377	834	8056
A0A8C0PA67	no	AEAAPPAEAGPGPAAPALPK	20	Unmodified	_AEAAPPAEAGPGPAAPALPK_	0	MULTI-MATCH	5	357.393516	1781.9312	3.3395	21.992	0.47616	0	NaN	0	NaN	1865400	3772	836	8069
A0A8C0RLT3	no	AEADQEVEQLK	11	Unmodified	_AEADQEVEQLK_	0	MSMS	2	630.309332	1258.60411	NaN	30.938	1	0	0.00076273	1	101.65		4587	837	8081
A0A8I3PZF7	no	AEAEAAAVHGAR	12	Unmodified	_AEAEAAAVHGAR_	0	MULTI-MSMS	2	576.791444	1151.56833	-0.96145	11.806	0.36785	1.7764E-15	0.0022163	1	75.378	2883500	1086	838	8092
A0A8P0PBZ5	no	AEAEAQAEELSFPR	14	Unmodified	_AEAEAQAEELSFPR_	0	MULTI-MSMS	2	774.370452	1546.72635	-3.1479	52.064	0.95178	0	3.5503E-07	1	169.52	16681000	2979	839	8106
A0A8P0PBZ5	no	AEAEAQAEELSFPR	14	Unmodified	_AEAEAQAEELSFPR_	0	MULTI-MATCH	2	774.370452	1546.72635	-2.1249	53.727	0.20364	0	NaN	0	NaN	3465000	2979	839	8113
A0A8C0NTC7	no	AEAEEDCHSDTVR	13	Acetyl (Protein N-term)	_(ac)AEAEEDCHSDTVR_	0	MULTI-MATCH	2	780.815184	1559.61581	-0.11205	20.358	0.23766	3.5527E-15	NaN	0	NaN	1721300	3034	840	8123
A0A8P0N4L2	no	AEAELLQQQK	10	Unmodified	_AEAELLQQQK_	0	MULTI-MSMS	2	579.311677	1156.6088	0.41802	22.613	0.64647	0	0.00094521	1	170.66	203050000	3945;5165;4205;6365	843	8141
A0A8I3PQS5	no	AEAGAGSATEFQFR	14	Unmodified	_AEAGAGSATEFQFR_	0	MULTI-MSMS	2	721.338955	1440.66336	2.9084	48.956	0.61186	0	0.017354	1	48.513	21050000	845	846	8191
A0A8P0SLM8	no	AEAGDNLGALVR	12	Unmodified	_AEAGDNLGALVR_	0	MULTI-MATCH	2	593.314751	1184.61495	0.0023675	47.349	0.47537	0	NaN	0	NaN	9476200	4445	847	8202
A0A8P0T542	no	AEAGVPAEFSIWTR	14	Unmodified	_AEAGVPAEFSIWTR_	0	MULTI-MSMS	2	767.388448	1532.76234	0.60906	81.456	1.3248	-1.4211E-14	0.0037127	2	64.64	374740000	6595;2676	849	8216
A0A8C0QJD0	no	AEAIVYGHGSGR	12	Unmodified	_AEAIVYGHGSGR_	0	MULTI-MSMS	2	608.807094	1215.59963	-1.0695	15.02	0.30557	0	0.00055574	1	96.342	3412500	4697	850	8224
A0A8I3S2W4	no	AEALASAIASTK	12	Unmodified	_AEALASAIASTK_	0	MULTI-MATCH	2	566.814053	1131.61355	-1.6792	35.485	0.47637	0	NaN	0	NaN	15289000	5829	851	8236
A0A8I3N2W4	no	AEALMMPLVDQLENR	15	Unmodified	_AEALMMPLVDQLENR_	0	MULTI-MSMS	2	865.434215	1728.85388	-0.67651	92.173	0.74608	0	6.3768E-05	2	100.55	38755000	5191	854	8256
A0A8P0T982	no	AEAQLQELQVK	11	Unmodified	_AEAQLQELQVK_	0	MULTI-MSMS	2	628.845884	1255.67722	-0.51835	37.459	1.43	0	0.00036059	1	161.28	114000000	243	857	8277
A0A8C0THV4	no	AEASSPVPYLSPETNPASSTSAVNHNVTLTNVR	33	Unmodified	_AEASSPVPYLSPETNPASSTSAVNHNVTLTNVR_	0	MULTI-MSMS	3	1137.56561	3409.67499	-0.56027	65.082	0.57822	0	4.5897E-18	2	89.954	25958000	733	861	8295
A0A8I3NCQ4	no	AEATGHQAGAGDGEWEECDIK	21	Unmodified	_AEATGHQAGAGDGEWEECDIK_	0	MULTI-MSMS	2	1115.96892	2229.92329	-0.045388	33.567	0.71163	0	1.7598E-49	1	243.09	80183000	1441;6667	863	8312
A0A8C0QGH7	no	AEAVVAMLLTK	11	Unmodified	_AEAVVAMLLTK_	0	MULTI-MSMS	2	573.333567	1144.65258	-0.41016	72.544	2.7863	-1.4211E-14	0.00084867	4	100.48	267010000	4714	865	8340
A0A8P0NER3	no	AECERPTGTEALGTEGTEPSETEEYFPETPSR	32	Unmodified	_AECERPTGTEALGTEGTEPSETEEYFPETPSR_	1	MULTI-MSMS	3	1186.5214	3556.54238	-0.16834	61.549	0.67968	-7.1054E-15	1.8867E-14	2	89.751	62433000	347	868	8359
A0A8I3QAG1	no	AECLEELGCLVESYGMNVCQPTPGK	25	Unmodified	_AECLEELGCLVESYGMNVCQPTPGK_	0	MULTI-MSMS	3	947.756917	2840.24892	-0.90462	100.63	0.44114	0	0.0146	1	24.629	48956000	4164	869	8371
A0A8P0ST92	no	AECTAEQCYK	10	Unmodified	_AECTAEQCYK_	0	MULTI-MATCH	2	630.255188	1258.49582	1.8601	14.8	0.23682	0	NaN	0	NaN	3016100	1518	871	8391
A0A8I3N4G0	no	AEDDQPLPGVLLSLSGGVFR	20	Unmodified	_AEDDQPLPGVLLSLSGGVFR_	0	MULTI-MATCH	3	690.700383	2069.07932	-0.019442	104.37	0.9851	0	NaN	0	NaN	14140000	2978	872	8403
A0A8P0NFD4	no	AEDELLDLQDK	11	Unmodified	_AEDELLDLQDK_	0	MULTI-MSMS	2	644.81699	1287.61943	-3.1151	56.002	0.40593	0	0.0021348	1	84.817	16557000	4381	873	8414
A0A8I3RV92	no	AEDFTPVFMAPPVHYPR	17	Unmodified	_AEDFTPVFMAPPVHYPR_	0	MULTI-MSMS	3	658.657461	1972.95055	-0.27158	75.729	0.61127	0	0.053768	1	19.287	12537000	4612	875	8429
A0A8P0TGA1	no	AEDGAAPSPSGETPK	15	Unmodified	_AEDGAAPSPSGETPK_	0	MULTI-MATCH	2	707.328253	1412.64195	-5.7824	17.009	0.6114	0	NaN	0	NaN	19279000	1114	876	8441
A0A8P0TGA1	no	AEDGAAPSPSGETPK	15	Unmodified	_AEDGAAPSPSGETPK_	0	MULTI-MATCH	2	707.328253	1412.64195	-0.038662	18.626	0.16952	0	NaN	0	NaN	3326000	1114	876	8442
Q6TEQ7	no	AEDGSVIDYELIDQDAR	17	Unmodified	_AEDGSVIDYELIDQDAR_	0	MULTI-MSMS	2	954.944709	1907.87487	-0.37044	73.034	0.5789	1.4211E-14	0.00046483	1	71.558	8661800	287	878	8490
Q6TEQ7	no	AEDGSVIDYELIDQDAR	17	Unmodified	_AEDGSVIDYELIDQDAR_	0	MULTI-MSMS	2	954.944709	1907.87487	-0.033133	75.364	2.2073	0	1.3795E-20	5	201	4821100000	287	878	8491
Q6TEQ7	no	AEDGSVIDYELIDQDAR	17	Unmodified	_AEDGSVIDYELIDQDAR_	0	MULTI-MSMS	2	954.944709	1907.87487	0.67177	77.133	0.88107	0	3.8902E-09	3	150.49	121510000	287	878	8492
Q6TEQ7	no	AEDGSVIDYELIDQDAR	17	Unmodified	_AEDGSVIDYELIDQDAR_	0	MULTI-MSMS	2	954.944709	1907.87487	0.15767	79.689	0.37273	1.4211E-14	0.00010394	1	84.506	9900100	287	878	8493
Q6TEQ7	no	AEDGSVIDYELIDQDAR	17	Unmodified	_AEDGSVIDYELIDQDAR_	0	MSMS	2	954.944709	1907.87487	NaN	77.964	1	0	1.7024E-07	1	104.17		287	878	8494
A0A8C0M248	no	AEDMAELTCLNEASVLHNLR	20	Unmodified	_AEDMAELTCLNEASVLHNLR_	0	MULTI-MSMS	3	762.699948	2285.07802	-0.41397	80.942	0.507	0	5.4531E-06	2	96.487	41040000	728	881	8520
A0A8C0QFQ6	no	AEDNADTLALVFEAPNQEK	19	Unmodified	_AEDNADTLALVFEAPNQEK_	0	MULTI-MSMS	2	1038.00002	2073.98548	-1.4244	82.694	0.85066	0	2.5906E-27	2	201.76	32067000	4703	882	8531
A0A8C0NNW3	no	AEDNFEDIITKPPVR	15	Unmodified	_AEDNFEDIITKPPVR_	1	MULTI-MSMS	2	872.449234	1742.88391	3.7644	61.25	0.6454	0	0.032982	1	55.258	12346000	2961	883	8539
A0A8C0N984	no	AEDVDALLLGMASQIAER	18	Unmodified	_AEDVDALLLGMASQIAER_	0	MULTI-MATCH	3	634.659419	1900.95643	-2.1393	91.945	0.54238	-1.4211E-14	NaN	0	NaN	20407000	320	886	8568
A0A8I3NGB9	no	AEDVVLEHR	9	Unmodified	_AEDVVLEHR_	0	MULTI-MSMS	2	534.277638	1066.54072	-1.787	17.764	0.47482	0	0.0013775	1	129.77	13532000	3725	887	8572
A0A8P0SW23	no	AEEDEILNR	9	Unmodified	_AEEDEILNR_	0	MULTI-MATCH	2	544.76456	1087.51457	1.7009	32.056	0.68095	0	NaN	0	NaN	14213000	192	893	8600
A0A8I3N1J1	no	AEEDKLEQIK	10	Unmodified	_AEEDKLEQIK_	1	MULTI-MATCH	2	601.816793	1201.61903	-0.80525	20.094	0.27334	3.5527E-15	NaN	0	NaN	8361700	4308	895	8612
A0A8I3Q022	no	AEEDTQFNYHR	11	Unmodified	_AEEDTQFNYHR_	0	MULTI-MSMS	2	705.307655	1408.60076	-0.14016	21.489	0.47327	0	0.00018722	1	149.94	6847800	2103	897	8632
A0A8C0M9E2	no	AEEDVEPECIMQK	13	Unmodified	_AEEDVEPECIMQK_	0	MULTI-MSMS	2	789.344731	1576.67491	-0.99946	45.698	0.88391	0	0.00013355	2	112.83	176340000	1042;4855	898	8645
A0A8C0M9E2	no	AEEDVEPECIMQK	13	Oxidation (M)	_AEEDVEPECIM(ox)QK_	0	MULTI-MSMS	2	797.342188	1592.66982	-2.3457	31.506	0.40777	0	0.021963	1	61.78	3062100	1042;4855	898	8651
A0A8I3MIF7	no	AEEELEALRK	10	Acetyl (Protein N-term)	_(ac)AEEELEALRK_	1	MULTI-SECPEP	2	615.322242	1228.62993	0.11709	58.547	0.71413	0	0.062468	1	40.058	36264000	4465	901	8676
A0A8I3MIF7	no	AEEELEALRK	10	Acetyl (Protein N-term)	_(ac)AEEELEALRK_	1	MULTI-MATCH	2	615.322242	1228.62993	4.86	61.334	0.33902	0	NaN	0	NaN	3398400	4465	901	8680
A0A8C0PZU4	no	AEEELSGDKVLESEQDK	17	Unmodified	_AEEELSGDKVLESEQDK_	1	MULTI-MATCH	2	953.449824	1904.8851	-3.5656	35.696	0.6792	0	NaN	0	NaN	15098000	1022	902	8684
A0A8I3MUT4	no	AEEGDAEESRK	11	Unmodified	_AEEGDAEESRK_	1	MULTI-MSMS	2	610.773113	1219.53167	-4.1674	7.7783	0.20425	0	0.0050552	1	86.624	26640000	5625	905	8699
A0A8I3RTT6	no	AEEGIAAGGVMDVNTALQEVLK	22	Acetyl (Protein N-term),Oxidation (M)	_(ac)AEEGIAAGGVM(ox)DVNTALQEVLK_	0	MULTI-MSMS	3	758.382502	2272.12568	-0.40356	107.53	0.71235	0	2.3184E-08	2	102.07	83945000	1265	906	8717
A0A8I3RTT6	no	AEEGIAAGGVMDVNTALQEVLK	22	Acetyl (Protein N-term),Oxidation (M)	_(ac)AEEGIAAGGVM(ox)DVNTALQEVLK_	0	MULTI-MSMS	3	758.382502	2272.12568	0.86597	107.88	0.68032	0	2.3184E-08	1	102.07	104000000	1265	906	8718
A0A8I3RTT6	no	AEEGIAAGGVMDVNTALQEVLK	22	Acetyl (Protein N-term)	_(ac)AEEGIAAGGVMDVNTALQEVLK_	0	MULTI-MSMS	3	753.050864	2256.13076	0.045636	110.65	10.316	0	5.0558E-20	4	148.06	400050000	1265	906	8746
A0A8I3PDS8	no	AEEIEQEVAEDESR	14	Unmodified	_AEEIEQEVAEDESR_	0	MULTI-MSMS	2	817.363021	1632.71149	-0.86694	44.908	0.57825	0	0.0037335	1	64.55	1441900	3337	908	8754
A0A8P0TUI6	no	AEEIWQQSVIGDYLAR	16	Unmodified	_AEEIWQQSVIGDYLAR_	0	MULTI-MSMS	2	939.47324	1876.93193	-2.1733	93.743	0.30506	0	9.6608E-05	1	91.858	32764000	5617	910	8766
E2RBS6	no	AEELFLWVPR	10	Unmodified	_AEELFLWVPR_	0	MULTI-MSMS	2	630.342781	1258.67101	-1.6412	92.454	0.4744	0	0.00090727	1	111.95	32226000	152	911	8778
A0A8P0TEN2	no	AEELGLPVLGVLR	13	Unmodified	_AEELGLPVLGVLR_	0	MULTI-MSMS	2	683.408652	1364.80275	1.8749	91.964	0.74589	0	0.0001573	1	105.2	39389000	6247	912	8791
A0A8I3MLT1	no	AEELIQEIQR	10	Unmodified	_AEELIQEIQR_	0	MULTI-MSMS	2	614.830234	1227.64592	-3.4257	49.073	0.27112	0	0.0018693	1	98.033	13700000	3873	913	8801
A0A8C0MFG3	no	AEELSPKPLEQSDESPK	17	Unmodified	_AEELSPKPLEQSDESPK_	1	MULTI-MSMS	2	942.465278	1882.916	-0.72433	29.044	0.81478	-3.5527E-15	0.020722	1	52.247	3480800	1295	914	8808
A0A8I3S0A8	no	AEEPTSSGNPGEHGSASTHKPIHFAK	26	Unmodified	_AEEPTSSGNPGEHGSASTHKPIHFAK_	1	MULTI-MSMS	6	446.383594	2672.25791	0.37018	14.082	0.47438	0	0.0001018	1	48.182	47769000	1909	915	8818
A0A8I3NMK5	no	AEEQPQVELFVK	12	Acetyl (Protein N-term)	_(ac)AEEQPQVELFVK_	0	MULTI-MSMS	2	729.877382	1457.74021	1.0621	81.042	2.7184	-1.4211E-14	0.0032034	3	63.216	385810000	822	916	8831
A0A8I3NMK5	no	AEEQPQVELFVK	12	Acetyl (Protein N-term)	_(ac)AEEQPQVELFVK_	0	MULTI-MATCH	2	729.877382	1457.74021	4.8035	83.355	0.64658	0	NaN	0	NaN	6690700	822	916	8834
A0A8C0NA35	no	AEESGHWLWSR	11	Unmodified	_AEESGHWLWSR_	0	MULTI-MSMS	2	679.317825	1356.6211	-0.12743	48.266	0.27136	0	0.0059352	1	70.389	8214500	2190	917	8835
A0A8C0P2D9	no	AEESQESSNSVLR	13	Unmodified	_AEESQESSNSVLR_	0	MULTI-MSMS	2	718.336609	1434.65867	-2.422	18.93	0.16234	0	9.2082E-05	1	120.06	6514300	3178	919	8847
A0A8C0S4Y3	yes	AEEVSTLMK	9	Acetyl (Protein N-term)	_(ac)AEEVSTLMK_	0	MULTI-MSMS	2	525.262807	1048.51106	-0.34925	71.8	0.64487	1.4211E-14	0.0007095	1	128.69	43246000	5310	922	8874
A0A8I3S602	no	AEEVVVVAK	9	Acetyl (Protein N-term)	_(ac)AEEVVVVAK_	0	MULTI-MSMS	2	493.281857	984.549162	-0.61036	51.916	0.74671	-7.1054E-15	0.0025959	1	91.318	5502100	6141	923	8885
A0A8C0SVY6	no	AEEWANKPK	9	Unmodified	_AEEWANKPK_	1	MULTI-MSMS	2	536.774731	1071.53491	-0.79935	13.496	0.2726	0	0.0082773	1	111.65	6823800	5677	924	8896
A0A8C0NLL3	no	AEEYEFLTPMEEAPK	15	Unmodified	_AEEYEFLTPMEEAPK_	0	MULTI-MSMS	2	892.408385	1782.80222	-0.35969	76.548	1.3604	0	7.0955E-05	3	112.59	1669300000	2882	926	8920
A0A8C0NLL3	no	AEEYEFLTPMEEAPK	15	Unmodified	_AEEYEFLTPMEEAPK_	0	MULTI-MSMS	2	892.408385	1782.80222	1.6462	77.732	0.3378	0	0.023923	1	44.616	12345000	2882	926	8921
A0A8C0P9S0	no	AEFDPGQDTYQHPPK	15	Unmodified	_AEFDPGQDTYQHPPK_	0	MULTI-MSMS	2	865.394458	1728.77436	-1.3457	32.504	0.50893	0	5.4269E-05	1	118.77	30985000	3754	928	8939
A0A8C0TT35	no	AEFEDQDDEAR	11	Unmodified	_AEFEDQDDEAR_	0	MULTI-MSMS	2	662.768028	1323.5215	0.57552	21.188	0.30612	0	0.00017444	1	130.66	11026000	5059	929	8957
A0A8I3MHD1	no	AEFEELCADLFER	13	Unmodified	_AEFEELCADLFER_	0	MULTI-MSMS	2	814.866688	1627.71882	-0.37667	92.305	0.91648	0	4.0344E-06	1	172.8	229070000	1093	930	8972
A0A8C0Q8X0	no	AEFEVHEVYAVDVLVSSGEGK	21	Unmodified	_AEFEVHEVYAVDVLVSSGEGK_	0	MULTI-MSMS	3	755.374224	2263.10084	3.098	105.74	0.51081	1.4211E-14	0.015148	1	27.904	3874800	4613	931	9031
A0A8C0Q8X0	no	AEFEVHEVYAVDVLVSSGEGK	21	Unmodified	_AEFEVHEVYAVDVLVSSGEGK_	0	MULTI-MSMS	3	755.374224	2263.10084	1.1951	107.86	1.7643	-1.4211E-14	0.0032354	3	36.246	3587100	4613	931	9032
A0A8C0Q8X0	no	AEFEVHEVYAVDVLVSSGEGK	21	Unmodified	_AEFEVHEVYAVDVLVSSGEGK_	0	MULTI-MSMS	3	755.374224	2263.10084	0.60729	109.5	1.2548	0	0.015148	1	27.904	3672900	4613	931	9033
A0A8C0Q8X0	no	AEFEVHEVYAVDVLVSSGEGK	21	Unmodified	_AEFEVHEVYAVDVLVSSGEGK_	0	MULTI-MSMS	3	755.374224	2263.10084	0.016755	112.08	8.484	0	0.00016274	6	54.658	10496000	4613	931	9034
A0A8C0Q8X0	no	AEFEVHEVYAVDVLVSSGEGK	21	Unmodified	_AEFEVHEVYAVDVLVSSGEGK_	0	MSMS	3	755.374224	2263.10084	NaN	107.08	1	0	0.0466	1	27.61		4613	931	9035
A0A8C0Q8X0	no	AEFEVHEVYAVDVLVSSGEGK	21	Unmodified	_AEFEVHEVYAVDVLVSSGEGK_	0	MSMS	3	755.374224	2263.10084	NaN	111.75	1	0	0.019543	1	35.015		4613	931	9036
A0A7G3MIA6	no	AEFFEDVVPAVR	12	Unmodified	_AEFFEDVVPAVR_	0	MULTI-MSMS	2	689.853709	1377.69287	1.3755	77.527	0.67628	0	0.0022251	1	75.294	34399000	381	932	9061
A0A8P0P5V9	no	AEFFVAPVGVASK	13	Unmodified	_AEFFVAPVGVASK_	0	MULTI-MSMS	2	661.36117	1320.70779	0.43139	63.919	1.4982	-7.1054E-15	0.0016237	1	74.611	599780000	521;6610	933	9082
A0A8P0P5V9	no	AEFFVAPVGVASK	13	Unmodified	_AEFFVAPVGVASK_	0	MULTI-MATCH	3	441.243206	1320.70779	-0.22832	63.898	0.37328	0	NaN	0	NaN	4932900	521;6610	933	9085
A0A8I3NUR2	no	AEFGPPGPGPGSR	13	Unmodified	_AEFGPPGPGPGSR_	0	MULTI-MSMS	2	613.301644	1224.58874	0.24821	32.407	1.0876	0	0.00037655	4	94.616	56664000	512	934	9099
A0A8C0NLE2	no	AEFTSPPSLFK	11	Unmodified	_AEFTSPPSLFK_	0	MULTI-MSMS	2	612.318971	1222.62339	2.5254	63.884	1.0878	0	0.0015846	2	89.08	295640000	2876	936	9124
A0A8I3PZJ7	no	AEFWLDLQPQAK	12	Unmodified	_AEFWLDLQPQAK_	0	MULTI-MSMS	2	723.374809	1444.73507	-1.3911	81.549	0.71418	0	0.0096274	2	59.426	17890000	265	937	9135
A0A8I3NBM4	no	AEGAAGQGRPESGAADHPGPK	21	Unmodified	_AEGAAGQGRPESGAADHPGPK_	1	MULTI-MSMS	3	653.980431	1958.91946	-0.76851	12.933	0.54406	1.7764E-15	8.0656E-05	1	65.784	4685600	5247	939	9144
A0A8I3PA25	no	AEGDTAGTAGPPGGTPAGDK	20	Unmodified	_AEGDTAGTAGPPGGTPAGDK_	0	MULTI-MSMS	2	863.897562	1725.78057	0.80755	18.883	0.63794	0	1.1559E-33	1	208.68	20114000	6486	941	9164
A0A8P0NWR7	no	AEGDVAALNRR	11	Unmodified	_AEGDVAALNRR_	1	MSMS	3	391.210788	1170.61053	NaN	17.224	1	0	0.024193	1	48.284		6545;5120;6553	942	9175
A0A8I3MMF8	no	AEGGEAVAASGAAAAATFGESGR	23	Unmodified	_AEGGEAVAASGAAAAATFGESGR_	0	MULTI-MSMS	3	669.98373	2006.92936	-0.90162	62.899	0.47621	-7.1054E-15	0.00055841	1	42.185	26228000	4893	945	9200
A0A8C0PDU9	no	AEGILDVFQTVK	12	Unmodified	_AEGILDVFQTVK_	0	MULTI-MSMS	2	660.36391	1318.71327	0.33711	85.314	0.47588	0	0.0030819	1	72.434	11987000	3906	947	9215
A0A8C0TBN7	yes	AEGNLEAVLNTLDR	14	Unmodified	_AEGNLEAVLNTLDR_	0	MULTI-MSMS	2	757.894094	1513.77364	2.301	85.958	0.64622	0	0.0013999	2	74.611	17442000	5913	948	9220
A0A8I3S4K1	no	AEGPAAGGGPAGAWLGR	17	Unmodified	_AEGPAAGGGPAGAWLGR_	0	MULTI-MSMS	2	747.876039	1493.73752	-1.6477	55.563	1.3901	0	6.2692E-05	2	88.596	6536400	1050	949	9234
A0A8I3NCQ4	no	AEGPEMAVDLPK	12	Unmodified	_AEGPEMAVDLPK_	0	MULTI-MSMS	2	628.813196	1255.61184	-2.4993	49.281	0.78063	0	0.005641	2	64.82	260730000	1441;6667	950	9247
A0A8I3NCQ4	no	AEGPEMAVDLPK	12	Oxidation (M)	_AEGPEM(ox)AVDLPK_	0	MSMS	2	636.810653	1271.60675	NaN	35.631	1	0	0.019101	1	69.979		1441;6667	950	9252
A0A8I3NCQ4	no	AEGPEVDENLPK	12	Unmodified	_AEGPEVDENLPK_	0	MULTI-MSMS	2	649.317157	1296.61976	0.018654	33.686	1.3578	0	0.011886	1	57.348	335760000	1441;6667	951	9265
A0A8I3NCQ4	no	AEGPEVDMNLPK	12	Unmodified	_AEGPEVDMNLPK_	0	MULTI-MSMS	2	650.316103	1298.61765	-0.36819	47.68	1.1913	-7.1054E-15	0.00056474	1	96.143	324710000	1441;6667	952	9278
A0A8I3NCQ4	no	AEGPEVDMNLPK	12	Oxidation (M)	_AEGPEVDM(ox)NLPK_	0	MULTI-MSMS	2	658.31356	1314.61257	-1.0858	32.212	0.44212	0	0.034264	1	60.434	7336400	1441;6667	952	9283
A0A8I3NCQ4	no	AEGPEVYMNLPEADVDISGHK	21	Unmodified	_AEGPEVYMNLPEADVDISGHK_	0	MULTI-MSMS	3	757.691447	2270.05251	-0.97839	72.48	1.6993	1.4211E-14	0.0067427	1	33.79	185280000	1441;6667	953	9295
A0A8I3NCQ4	no	AEGPEVYMNLPEADVDISGHK	21	Unmodified	_AEGPEVYMNLPEADVDISGHK_	0	MULTI-MATCH	3	757.691447	2270.05251	0.47675	73.984	0.20376	0	NaN	0	NaN	4965800	1441;6667	953	9298
A0A8P0PM34	no	AEGPPIINVMFLK	13	Unmodified	_AEGPPIINVMFLK_	0	MSMS	2	714.899605	1427.78466	NaN	91.75	1	0	0.0063975	1	61.56		3932	954	9310
A0A8P0PM34	no	AEGPPIINVMFLK	13	Unmodified	_AEGPPIINVMFLK_	0	MSMS	2	714.899605	1427.78466	NaN	91.777	1	0	0.0021231	1	70.056		3932	954	9311
A0A8I3QBV9	no	AEGPQEWVFQECK	13	Unmodified	_AEGPQEWVFQECK_	0	MULTI-MSMS	2	804.361573	1606.70859	-0.79004	64.841	0.88577	0	2.6531E-05	1	141.44	33154000	2404	955	9323
A0A8I3PH30	no	AEGQVLVLDGR	11	Unmodified	_AEGQVLVLDGR_	0	MULTI-MSMS	2	578.81967	1155.62479	0.8293	42.044	1.2904	7.1054E-15	0.0019018	2	86.18	148830000	333	957	9343
A0A8I3PH30	no	AEGQVLVLDGR	11	Acetyl (Protein N-term)	_(ac)AEGQVLVLDGR_	0	MULTI-MSMS	2	599.824952	1197.63535	-0.34691	71.103	1.8327	0	7.8049E-05	4	142.83	317040000	333	957	9363
A0A8I3PH30	no	AEGQVLVLDGR	11	Acetyl (Protein N-term)	_(ac)AEGQVLVLDGR_	0	MULTI-MSMS	2	599.824952	1197.63535	0.62691	73.679	0.6114	0	0.0015357	1	79.974	3314400	333	957	9364
A0A8P0T6S6	no	AEGSDVANAVLDGADCIMLSGETAK	25	Unmodified	_AEGSDVANAVLDGADCIMLSGETAK_	0	MULTI-MSMS	3	832.052716	2493.13632	1.6049	81.361	0.2719	0	0.038024	1	18.107	12574000	5637;6498	958	9394
A0A8P0T6S6	no	AEGSDVANAVLDGADCIMLSGETAK	25	Unmodified	_AEGSDVANAVLDGADCIMLSGETAK_	0	MULTI-MSMS	3	832.052716	2493.13632	-0.39495	98.869	1.6988	0	5.6769E-33	3	169.05	1252700000	5637;6498	958	9395
A0A8P0T6S6	no	AEGSDVANAVLDGADCIMLSGETAK	25	Unmodified	_AEGSDVANAVLDGADCIMLSGETAK_	0	MULTI-MSMS	2	1247.57544	2493.13632	-0.91386	98.874	0.54161	0	5.8782E-20	1	127.75	27404000	5637;6498	958	9396
A0A8P0T6S6	no	AEGSDVANAVLDGADCIMLSGETAK	25	Unmodified	_AEGSDVANAVLDGADCIMLSGETAK_	0	MULTI-MATCH	3	832.052716	2493.13632	-3.0871	100.26	0.40739	-1.4211E-14	NaN	0	NaN	25021000	5637;6498	958	9398
A0A8P0T6S6	no	AEGSDVANAVLDGADCIMLSGETAK	25	Unmodified	_AEGSDVANAVLDGADCIMLSGETAK_	0	MULTI-MATCH	3	832.052716	2493.13632	4.302	103.2	0.57947	0	NaN	0	NaN	8774000	5637;6498	958	9399
A0A8P0T6S6	no	AEGSDVANAVLDGADCIMLSGETAK	25	Deamidation (NQ)	_AEGSDVAN(de)AVLDGADCIMLSGETAK_	0	MULTI-MSMS	3	832.380721	2494.12033	2.6419	100.67	0.7123	0	4.8572E-05	1	50.1	61117000	5637;6498	958	9403
A0A8P0T6S6	no	AEGSDVANAVLDGADCIMLSGETAKGDYPLEAVR	34	Unmodified	_AEGSDVANAVLDGADCIMLSGETAKGDYPLEAVR_	1	MULTI-MSMS	3	1165.55198	3493.63411	0.48241	100.05	0.20306	0	8.8133E-47	1	149.4	37955000	5637;6498	959	9410
A0A8C0MTH7	no	AEGSSNSVVHAETK	14	Unmodified	_AEGSSNSVVHAETK_	0	MULTI-MSMS	2	708.341694	1414.66884	-0.4204	12.036	0.275	-1.7764E-15	0.00014149	1	101.95	1579600	1804	960	9421
A0A8C0RXE8	no	AEGTRPEGAQFLIPSTQAE	19	Unmodified	_AEGTRPEGAQFLIPSTQAE_	1	MULTI-MSMS	2	1001.49744	2000.98033	-0.47133	62.328	0.61228	-7.1054E-15	0.0016709	1	67.115	48134000	5224	961	9437
A0A8P0NRL9	no	AEGVIDGYADEK	12	Unmodified	_AEGVIDGYADEK_	0	MULTI-MSMS	2	633.796057	1265.57756	-2.9139	34.156	0.50953	0	0.012961	1	56.359	11633000	5759	963	9445
A0A8I3NBF9	no	AEHDQLVLNYAK	12	Unmodified	_AEHDQLVLNYAK_	0	MULTI-MSMS	2	700.862066	1399.70958	-0.15989	34.105	0.27142	0	2.8655E-06	1	206.85	30890000	4115	964	9457
A0A8C0PYW4	no	AEHGSPDVHSPSSQK	15	Unmodified	_AEHGSPDVHSPSSQK_	0	MULTI-MSMS	2	781.863325	1561.7121	0.29411	8.6043	0.2711	0	0.015064	1	47.894	1702900	4434	965	9462
A0A8P0NUZ2	no	AEIDLVCELAK	11	Unmodified	_AEIDLVCELAK_	0	MULTI-MSMS	2	630.828846	1259.64314	-1.1626	70.494	1.0518	0	0.0019018	3	86.18	89416000	5605	966	9475
A0A8C0NNJ7	no	AEIHAQPSDKER	12	Unmodified	_AEIHAQPSDKER_	1	MULTI-MATCH	2	690.846947	1379.67934	-0.19434	8.3966	0.30455	0	NaN	0	NaN	12190000	2946	968	9488
A0A8C0YS41	no	AEIIEQDVYER	11	Unmodified	_AEIIEQDVYER_	0	MULTI-MSMS	2	682.838256	1363.66196	-1.6045	46.083	0.71465	0	0.00013142	1	136.33	90661000	6188;3979	969	9498
A0A8C0P5W3	no	AEIISLCK	8	Unmodified	_AEIISLCK_	0	MULTI-MSMS	2	467.257328	932.500103	0.50634	36.081	0.44364	0	0.013019	1	89.296	15556000	3602	973	9517
A0A8I3NID4	no	AEIITVSDGR	10	Unmodified	_AEIITVSDGR_	0	MULTI-MSMS	2	530.785296	1059.55604	-2.2649	32.548	0.54378	-7.1054E-15	0.0011665	1	107.69	13930000	469	974	9528
A0A8C0T2T6	no	AEILALQQALK	11	Unmodified	_AEILALQQALK_	0	MULTI-MSMS	2	599.363713	1196.71287	0.23566	63.501	0.33933	0	0.002076	1	85.161	10735000	3972	975	9542
A0A8I3PKJ4	no	AEIQELAMVPR	11	Unmodified	_AEIQELAMVPR_	0	MULTI-MSMS	2	628.837005	1255.65946	-2.0888	60.27	0.47436	7.1054E-15	0.0006581	2	109.29	7159900	2491	976	9554
A0A8C0P3R9	no	AEISCIDNK	9	Unmodified	_AEISCIDNK_	0	MULTI-MSMS	2	525.250231	1048.48591	0.46994	18.977	0.57015	0	0.0034324	1	98.629	182070000	3517;3936	978	9571
A0A8P0T542	no	AEISCTDNQDGTCSVSYLPVLPGDYSILVK	30	Unmodified	_AEISCTDNQDGTCSVSYLPVLPGDYSILVK_	0	MULTI-MSMS	3	1101.19161	3300.55301	-0.95003	99.415	0.6813	1.4211E-14	1.0505E-09	1	73.936	120050000	6595;2676	979	9583
A0A8C0NRD9	no	AEISNAIDQYVTGTIGEDEDLIK	23	Unmodified	_AEISNAIDQYVTGTIGEDEDLIK_	0	MULTI-MSMS	3	832.078024	2493.21224	1.7618	100.97	0.43959	0	2.3484E-07	1	97.059	167250000	3057	980	9593
A0A8I3PDN0	no	AEITDAEGLGLK	12	Unmodified	_AEITDAEGLGLK_	0	MULTI-MSMS	2	608.824618	1215.63468	2.8592	49.525	0.64427	7.1054E-15	0.00090231	1	88.681	13433000	3361	981	9605
A0A8I3PDN0	no	AEITDAEGLGLK	12	Unmodified	_AEITDAEGLGLK_	0	MULTI-MATCH	2	608.824618	1215.63468	0.45841	50.826	1.8671	0	NaN	0	NaN	152930000	3361	981	9607
A0A8I3PGJ5	no	AEKENPGLTQDIIMK	15	Unmodified	_AEKENPGLTQDIIMK_	1	MULTI-MSMS	2	843.940187	1685.86582	-0.31999	40.039	0.54233	7.1054E-15	0.0022924	1	83.182	5585100	5272	988	9646
A0A8C0THX2	no	AELAITENK	9	Unmodified	_AELAITENK_	0	MULTI-MSMS	2	494.769114	987.523675	-0.17014	21.798	0.81451	0	0.0087803	1	79.906	3354800	5940	990	9657
A0A8C0TS00	no	AELATEEFLPVTPILEGFVILR	22	Unmodified	_AELATEEFLPVTPILEGFVILR_	0	MULTI-MSMS	3	819.792831	2456.35666	-1.3611	111.4	0.1705	0	0.065956	1	10.399	4933100	6130	992	9668
A0A8P0P220	no	AELDNELMEGK	11	Unmodified	_AELDNELMEGK_	0	MULTI-MSMS	2	624.79246	1247.57037	-0.51278	45.77	0.44268	0	0.013344	1	59.426	18882000	6628	994	9684
A0A8C0QJA2	no	AELDQLLSGFGLDDPGSPLQDMTDAPGK	28	Unmodified	_AELDQLLSGFGLDDPGSPLQDMTDAPGK_	0	MULTI-MSMS	3	963.127049	2886.35932	-0.5186	108.28	0.54259	0	0.0078631	1	27.89	5463700	4667	995	9689
A0A8C0T149	no	AELFTQSCADLDK	13	Unmodified	_AELFTQSCADLDK_	0	MULTI-MSMS	2	749.348131	1496.68171	-0.13019	49.793	0.71257	0	1.8941E-05	2	162.36	64321000	5764	998	9721
A0A8I3RUJ1	no	AELGAGGDSHR	11	Acetyl (Protein N-term)	_(ac)AELGAGGDSHR_	0	MULTI-MSMS	2	556.259976	1110.5054	-1.407	19.249	0.54342	0	0.00012953	1	154.05	49230000	764	1001	9736
A0A8I3NYN3	no	AELGTGDSPSQSPPIK	16	Unmodified	_AELGTGDSPSQSPPIK_	0	MULTI-MSMS	2	792.399209	1582.78387	-1.3245	32.227	0.54343	0	0.00050664	1	73.848	21971000	5101	1002	9748
A0A8C0MFG3	no	AELHPVELKPFQDYR	15	Unmodified	_AELHPVELKPFQDYR_	1	MULTI-MSMS	4	461.244072	1840.94718	0.55775	49.71	0.40689	7.1054E-15	0.0016232	1	61.732	24948000	1295	1003	9760
A0A8P0T0S7	no	AELIQYQK	8	Unmodified	_AELIQYQK_	0	MSMS	2	496.7742	991.533846	NaN	27.615	1	0	0.024514	1	78.616		4695	1004	9769
A0A8I3P212	no	AELIVQPELK	10	Unmodified	_AELIVQPELK_	0	MULTI-MSMS	2	570.337164	1138.65977	-0.091568	48.416	0.95098	0	0.0065076	1	74.92	95684000	6467	1005	9782
A0A8P0SBB2	no	AELLDHAVLLQVIK	14	Unmodified	_AELLDHAVLLQVIK_	0	MULTI-MATCH	2	781.469241	1560.92393	0.21232	76.962	0.23871	0	NaN	0	NaN	8495900	1588	1006	9793
A0A8I3RY44	no	AELLDNEKPAAVVAPITTGYTVK	23	Unmodified	_AELLDNEKPAAVVAPITTGYTVK_	1	MULTI-MSMS	3	800.772207	2399.29479	0.1389	64.735	0.34182	0	0.0070081	1	34.437	18601000	595	1007	9799
A0A8C0M248	no	AELLLEPCSNYR	12	Unmodified	_AELLLEPCSNYR_	0	MULTI-MSMS	2	732.861209	1463.70786	-0.87856	57.148	0.88183	0	0.0011722	4	85.355	42487000	728	1008	9815
A0A8C0LX14	no	AELLQGGDLLR	11	Unmodified	_AELLQGGDLLR_	0	MULTI-MSMS	2	592.83532	1183.65609	-0.89658	61.577	0.27327	-7.1054E-15	0.0040368	1	74.424	8691600	539	1009	9827
A0A8C0MWR6	no	AELLVSTVGPEECVVPFLTRPK	22	Unmodified	_AELLVSTVGPEECVVPFLTRPK_	1	MULTI-MSMS	3	814.441804	2440.30358	0.64561	87.234	1.086	-1.4211E-14	4.5386E-05	2	64.295	108070000	1443	1011	9848
A0A8I3S7X5	no	AELMEISEDKTK	12	Unmodified	_AELMEISEDKTK_	1	MULTI-MSMS	2	697.3476	1392.68065	0.29642	28.695	0.57673	0	0.00028149	2	168.74	33139000	1675	1013	9863
A0A8C0Z0H6	no	AELQAQLAALNTR	13	Unmodified	_AELQAQLAALNTR_	0	MULTI-MSMS	2	699.888615	1397.76268	0.50697	57.601	0.43973	0	0.00076867	1	85.813	8425900	3827	1018	9895
A0A8I3RWA0	no	AELQQEVEK	9	Unmodified	_AELQQEVEK_	0	MSMS	2	537.277303	1072.54005	NaN	18.753	1	0	0.0096468	1	80.684		5044	1021	9921
A0A8C0SD27	no	AELRDDPIISTHLAK	15	Unmodified	_AELRDDPIISTHLAK_	1	MULTI-MSMS	2	839.959768	1677.90498	0.072644	34.808	0.44056	0	0.00030124	1	115.83	46082000	5409	1022	9933
A0A8P0TM99	no	AELSHVQK	8	Acetyl (Protein N-term)	_(ac)AELSHVQK_	0	MULTI-MSMS	2	477.256174	952.497795	0.1949	20.239	0.4425	0	0.0032733	1	122.13	7396500	5967	1023	9943
A0A8C0TH25	no	AELSQTQAEQAAQLSSMQQVVR	22	Unmodified	_AELSQTQAEQAAQLSSMQQVVR_	0	MULTI-MSMS	3	801.735939	2402.18599	0.58791	66.111	0.33963	0	0.025174	1	22.739	10956000	5953	1025	9965
A0A8C0T5E3	no	AELTMAALCGR	11	Unmodified	_AELTMAALCGR_	0	MSMS	2	596.794283	1191.57401	NaN	52.925	1	0	0.037016	1	49.418		4853	1026	9967
A0A8P0SRP4	no	AELTTLLEQWEK	12	Unmodified	_AELTTLLEQWEK_	0	MULTI-MSMS	2	730.885207	1459.75586	0.44007	93.593	0.78173	0	0.054828	1	39.785	127620000	6482	1027	9975
A0A8C0NEA2	no	AELVCLSGPHLVSGAEGSEGAGPDSEPCLPPEEQPR	36	Unmodified	_AELVCLSGPHLVSGAEGSEGAGPDSEPCLPPEEQPR_	0	MULTI-MSMS	3	1243.57708	3727.7094	0.31032	71.455	0.30614	1.4211E-14	0.041913	1	12.145	10603000	2594	1028	9990
A0A8I3S0A8	no	AELVPLAEELSCSVCLEPFK	20	Acetyl (Protein N-term)	_(ac)AELVPLAEELSCSVCLEPFK_	0	MULTI-MSMS	3	778.384967	2332.13307	-0.82985	112.01	0.30682	0	1.6238E-05	1	89.011	44291000	1909	1029	10003
A0A8I3P799	no	AELVQGQSAPVGMK	14	Acetyl (Protein N-term)	_(ac)AELVQGQSAPVGMK_	0	MULTI-MSMS	2	728.876859	1455.73916	1.5234	63.398	0.50942	-7.1054E-15	3.1457E-05	1	129.89	45977000	2268	1031	10016
A0A8I3NRV2	no	AEMDAAVTSCK	11	Unmodified	_AEMDAAVTSCK_	0	MULTI-MSMS	2	591.760106	1181.50566	-1.1295	20.488	0.34073	0	0.00012595	1	137.05	36139000	3621	1033	10036
A0A8I3NRV2	no	AEMDAAVTSCK	11	Unmodified	_AEMDAAVTSCK_	0	MULTI-MATCH	2	591.760106	1181.50566	-3.0336	20.905	0.5763	0	NaN	0	NaN	3464300	3621	1033	10040
A0A8I3NRV2	no	AEMDAAVTSCK	11	Oxidation (M)	_AEM(ox)DAAVTSCK_	0	MULTI-MATCH	2	599.757563	1197.50057	0.96772	13.422	0.13596	0	NaN	0	NaN	3768000	3621	1033	10044
A0A8I3P212	no	AEMDMVAWGVDLASVEQHINSHR	23	Unmodified	_AEMDMVAWGVDLASVEQHINSHR_	0	MULTI-MSMS	3	865.740807	2594.20059	2.6353	95.52	0.33806	0	9.879E-07	1	87.509	33245000	6467	1034	10056
A0A8C0T358	no	AEMICNGILPIDQMR	15	Unmodified	_AEMICNGILPIDQMR_	0	MULTI-MSMS	2	880.928242	1759.84193	1.8121	77.648	0.37157	1.4211E-14	0.00068561	1	77.674	22066000	5791	1036	10062
A0A8P0T3M0	no	AEMIDALANSVTPAVSVNNEVR	22	Unmodified	_AEMIDALANSVTPAVSVNNEVR_	0	MULTI-MSMS	3	767.38988	2299.14781	-1.2155	82.838	1.2247	0	0.015763	1	26.318	25213000	1144	1037	10070
A0A8P0PC12	no	AEMLLDQYR	9	Unmodified	_AEMLLDQYR_	0	MULTI-MSMS	2	569.781699	1137.54884	-2.4305	50.854	0.30582	0	0.024662	1	60.91	5060400	2106	1038	10082
A0A8P0NVQ4	no	AEMTEATSQTYQYGGDLTNTFK	22	Unmodified	_AEMTEATSQTYQYGGDLTNTFK_	0	MULTI-MATCH	3	819.368921	2455.08493	-0.58457	72.522	0.88264	0	NaN	0	NaN	24126000	5259	1040	10101
A0A8I3NT60	no	AEMVVPDFSELFK	13	Unmodified	_AEMVVPDFSELFK_	0	MULTI-MSMS	2	756.37616	1510.73777	1.631	100.88	0.60927	-1.4211E-14	0.0068804	1	60.255	46799000	6269	1041	10111
A0A8I3NT60	no	AEMVVPDFSELFK	13	Unmodified	_AEMVVPDFSELFK_	0	MULTI-MATCH	2	756.37616	1510.73777	-1.7193	103	0.20362	0	NaN	0	NaN	6507400	6269	1041	10114
Q5WR10	no	AENDVDNELLDYEEDEVETAAGGDGSEAPAK	31	Acetyl (Protein N-term)	_(ac)AENDVDNELLDYEEDEVETAAGGDGSEAPAK_	0	MULTI-MSMS	3	1098.80245	3293.38553	-1.5638	103.43	0.54489	0	4.3951E-07	1	60.348	56505000	277	1044	10132
Q5WR10	no	AENDVDNELLDYEEDEVETAAGGDGSEAPAKK	32	Acetyl (Protein N-term)	_(ac)AENDVDNELLDYEEDEVETAAGGDGSEAPAKK_	1	MULTI-MSMS	3	1141.50077	3421.48049	0.27159	96.171	0.44063	0	4.3499E-26	1	117.6	367180000	277	1045	10143
A0A8I3RT31	no	AENHCELLPPAPGGLGAGLGAGLCR	25	Acetyl (Protein N-term)	_(ac)AENHCELLPPAPGGLGAGLGAGLCR_	0	MULTI-MSMS	3	843.749414	2528.22641	-0.023178	85.591	0.57736	1.4211E-14	1.1554E-05	1	63.573	24563000	929	1050	10170
A0A8C0S1G4	no	AENPGLENHR	10	Acetyl (Protein N-term)	_(ac)AENPGLENHR_	0	MULTI-MSMS	2	589.781076	1177.5476	-0.10247	19.448	0.64649	-3.5527E-15	0.0070642	1	64.654	115680000	5263	1061	10215
A0A8C0PFS8	no	AENPYLFLR	9	Unmodified	_AENPYLFLR_	0	MULTI-MSMS	2	561.800749	1121.58694	1.2596	64.818	0.3068	0	0.0098077	1	77.282	6323200	3969	1062	10228
A0A8I3NTX3	no	AENSEGLGTVPEHER	15	Acetyl (Protein N-term)	_(ac)AENSEGLGTVPEHER_	0	MULTI-MSMS	2	833.886997	1665.75944	-0.27373	34.445	0.23961	0	3.5889E-05	1	109	11824000	151	1063	10234
A0A8P0TKE6	no	AENSQLMER	9	Oxidation (M)	_AENSQLM(ox)ER_	0	MULTI-MSMS	2	547.250763	1092.48697	0.55791	13.252	0.16851	0	0.040335	1	76.679	12064000	249	1065	10242
A0A8I3NYX9	no	AENVLVDEPLIHATTYIPLMDNADSNPVLDK	31	Unmodified	_AENVLVDEPLIHATTYIPLMDNADSNPVLDK_	0	MULTI-MSMS	3	1136.57282	3406.69664	-1.2837	98.116	0.44245	0	4.3882E-06	2	49.709	11297000	4287;632	1067	10264
A0A8I3NYX9	no	AENVLVDEPLIHATTYIPLMDNADSNPVLDKR	32	Unmodified	_AENVLVDEPLIHATTYIPLMDNADSNPVLDKR_	1	MULTI-MSMS	4	891.706714	3562.79775	-0.07312	93.704	0.47515	0	0.0015949	2	34.715	123420000	4287;632	1068	10275
A0A8C0NLR7	no	AEPAPVASSAPPASSLYSSPVTSSAPLAEDIDPELAR	37	Unmodified	_AEPAPVASSAPPASSLYSSPVTSSAPLAEDIDPELAR_	0	MULTI-MSMS	3	1217.60725	3649.79992	0.25359	92.859	0.61151	-1.4211E-14	2.6199E-06	1	50.166	28502000	2890	1069	10283
A0A8P0SRG8	no	AEPEAVKENQ	10	Unmodified	_AEPEAVKENQ_	1	MULTI-MATCH	2	557.772385	1113.53022	1.1286	13.252	0.4407	0	NaN	0	NaN	4886300	3123	1071	10291
A0A8P0NGM3	no	AEPGGGGPGFTFTFR	15	Unmodified	_AEPGGGGPGFTFTFR_	0	MULTI-MATCH	2	749.35969	1496.70483	5.0715	75.241	0.576	0	NaN	0	NaN	22498000	2279	1073	10306
A0A8P0NX22	no	AEPIDIQTWILGYR	14	Unmodified	_AEPIDIQTWILGYR_	0	MULTI-MSMS	2	837.94613	1673.87771	0.66204	99.993	0.20321	0	0.022647	1	46.844	11723000	2453	1074	10315
A0A8C0SFI2	yes	AEPLLSEYQHQPQTSNCTGAVAVHDER	27	Acetyl (Protein N-term)	_(ac)AEPLLSEYQHQPQTSNCTGAVAVHDER_	0	MULTI-MSMS	3	1027.14398	3078.41013	-0.52417	60.48	0.68001	7.1054E-15	3.683E-06	1	60.814	43106000	5451	1076	10326
A0A8C0YZ18	no	AEPPAAGLSVDVAGLLAQLAR	21	Unmodified	_AEPPAAGLSVDVAGLLAQLAR_	0	MULTI-MSMS	3	673.712623	2018.11604	1.2107	108.65	0.44122	0	0.0016784	1	37.969	7858000	3801	1079	10343
A0A8I3MHD1	no	AEPPLNASDQAEK	13	Unmodified	_AEPPLNASDQAEK_	0	MULTI-MSMS	2	685.333338	1368.65212	0.19321	19.464	1.3616	0	0.00015748	2	105.13	34557000	1093	1080	10359
A0A8I3RSQ2	no	AEPPQCTSLAWSADGQTLFAGYTDNLVR	28	Unmodified	_AEPPQCTSLAWSADGQTLFAGYTDNLVR_	0	MULTI-MSMS	3	1023.48546	3067.43455	-1.8014	99.943	1.5272	0	8.204E-06	4	51.025	140610000	2230	1082	10435
A0A8I3RSQ2	no	AEPPQCTSLAWSADGQTLFAGYTDNLVR	28	Unmodified	_AEPPQCTSLAWSADGQTLFAGYTDNLVR_	0	MULTI-MSMS	3	1023.48546	3067.43455	-2.2377	100.56	0.91527	0	8.204E-06	2	51.025	76792000	2230	1082	10436
A0A8I3RSQ2	no	AEPPQCTSLAWSADGQTLFAGYTDNLVR	28	Unmodified	_AEPPQCTSLAWSADGQTLFAGYTDNLVR_	0	MULTI-MSMS	3	1023.48546	3067.43455	-2.5079	101.01	0.98259	0	0.00021186	1	42.355	39671000	2230	1082	10437
A0A8I3RSQ2	no	AEPPQCTSLAWSADGQTLFAGYTDNLVR	28	Unmodified	_AEPPQCTSLAWSADGQTLFAGYTDNLVR_	0	MULTI-MSMS	3	1023.48546	3067.43455	-2.1808	102.51	1.0535	0	0.0080263	1	27.686	20017000	2230	1082	10438
A0A8I3RSQ2	no	AEPPQCTSLAWSADGQTLFAGYTDNLVR	28	Unmodified	_AEPPQCTSLAWSADGQTLFAGYTDNLVR_	0	MULTI-MSMS	3	1023.48546	3067.43455	-2.2344	103.04	1.225	0	7.0716E-06	1	52.971	14411000	2230	1082	10439
A0A8I3RSQ2	no	AEPPQCTSLAWSADGQTLFAGYTDNLVR	28	Unmodified	_AEPPQCTSLAWSADGQTLFAGYTDNLVR_	0	MULTI-MSMS	3	1023.48546	3067.43455	-1.3316	105.52	0.64588	0	0.0066978	1	29.346	7363400	2230	1082	10440
A0A8I3RSQ2	no	AEPPQCTSLAWSADGQTLFAGYTDNLVR	28	Unmodified	_AEPPQCTSLAWSADGQTLFAGYTDNLVR_	0	MULTI-MSMS	3	1023.48546	3067.43455	-3.4768	109.17	1.8659	0	0.0066978	3	29.346	5056600	2230	1082	10441
A0A8I3RSQ2	no	AEPPQCTSLAWSADGQTLFAGYTDNLVR	28	Unmodified	_AEPPQCTSLAWSADGQTLFAGYTDNLVR_	0	MULTI-MSMS	3	1023.48546	3067.43455	-3.2105	110.27	0.91441	0	0.020116	1	22.081	7206600	2230	1082	10442
A0A8I3RSQ2	no	AEPPQCTSLAWSADGQTLFAGYTDNLVR	28	Unmodified	_AEPPQCTSLAWSADGQTLFAGYTDNLVR_	0	MULTI-MATCH	3	1023.48546	3067.43455	0.092422	106.41	1.2562	-1.4211E-14	NaN	0	NaN	7883100	2230	1082	10467
A0A8I3RSQ2	no	AEPPQCTSLAWSADGQTLFAGYTDNLVR	28	Unmodified	_AEPPQCTSLAWSADGQTLFAGYTDNLVR_	0	MULTI-MATCH	3	1023.48546	3067.43455	-4.9121	103.67	0.84958	-1.4211E-14	NaN	0	NaN	7928000	2230	1082	10468
A0A8C0MP96	no	AEPSAATQSPSVSSSSSGAEPAAPGGGSPGACPALGAK	38	Acetyl (Protein N-term)	_(ac)AEPSAATQSPSVSSSSSGAEPAAPGGGSPGACPALGAK_	0	MULTI-MSMS	3	1132.52671	3394.55831	0.0056427	58.654	1.6656	-7.1054E-15	5.9659E-09	1	64.668	93607000	1660	1084	10490
A0A8I3S4Y3	no	AEPSRPVGLEQLR	13	Unmodified	_AEPSRPVGLEQLR_	1	MULTI-MSMS	2	726.401889	1450.78923	1.0052	32.965	0.81488	0	0.00064377	1	112.94	10318000	2766	1086	10503
A0A8C0SXJ4	no	AEPYAADEGSGEGHK	15	Unmodified	_AEPYAADEGSGEGHK_	0	MULTI-MATCH	2	759.328784	1516.64302	0.52573	14.181	0.1353	0	NaN	0	NaN	3261500	4264	1089	10516
A0A8C0MJE1	no	AEQDITTLEQNISR	14	Unmodified	_AEQDITTLEQNISR_	0	MULTI-MSMS	2	809.407566	1616.80058	1.5795	61.297	0.47595	7.1054E-15	0.00014462	1	103.88	64746000	1329	1092	10535
A0A8I3PGD1	no	AEQDVENELLDYEEDEEPQAPPESTPAPPK	30	Acetyl (Protein N-term)	_(ac)AEQDVENELLDYEEDEEPQAPPESTPAPPK_	0	MULTI-MSMS	3	1136.84236	3407.50525	0.56615	100.1	0.91803	1.4211E-14	2.5411E-06	1	53.482	172200000	1616	1095	10560
A0A8I3PGD1	no	AEQDVENELLDYEEDEEPQAPPESTPAPPKK	31	Acetyl (Protein N-term)	_(ac)AEQDVENELLDYEEDEEPQAPPESTPAPPKK_	1	MULTI-MSMS	3	1179.54068	3535.60021	-0.29559	92.854	0.64539	0	4.7675E-07	2	60.527	66523000	1616	1096	10571
A0A8I3MLL4	no	AEQEEEFISNTLFK	14	Unmodified	_AEQEEEFISNTLFK_	0	MULTI-MSMS	2	842.906867	1683.79918	-3.3568	80.638	0.37297	0	9.5809E-05	2	123.01	34470000	1845	1097	10577
A0A8I3NB41	no	AEQEIMKK	8	Unmodified	_AEQEIMKK_	1	MULTI-MSMS	2	488.760235	975.505917	0.68479	8.8618	0.20403	0	0.043414	1	84.916	8130600	4571	1098	10579
A0A8C0NLL3	no	AEQEPTAEQLAQIAAENEEDEHSVNYKPPAQK	32	Acetyl (Protein N-term)	_(ac)AEQEPTAEQLAQIAAENEEDEHSVNYKPPAQK_	1	MULTI-MSMS	3	1202.8992	3605.67578	0.24819	74.602	3.0571	0	7.7314E-60	3	185.65	906520000	2882	1100	10609
A0A8C0NLL3	no	AEQEPTAEQLAQIAAENEEDEHSVNYKPPAQK	32	Acetyl (Protein N-term)	_(ac)AEQEPTAEQLAQIAAENEEDEHSVNYKPPAQK_	1	MULTI-MSMS	4	902.426221	3605.67578	0.31257	74.513	2.4472	0	1.3285E-47	2	158.83	936600000	2882	1100	10610
A0A8C0NLL3	no	AEQEPTAEQLAQIAAENEEDEHSVNYKPPAQK	32	Acetyl (Protein N-term)	_(ac)AEQEPTAEQLAQIAAENEEDEHSVNYKPPAQK_	1	MULTI-MATCH	4	902.426221	3605.67578	1.8373	76.01	0.91665	0	NaN	0	NaN	45185000	2882	1100	10617
A0A8C0TH17	no	AEQFYCGDTEGK	12	Unmodified	_AEQFYCGDTEGK_	0	MULTI-MSMS	2	702.790449	1403.56634	1.3496	28.754	0.37389	3.5527E-15	0.0040104	1	69.672	7036500	1467	1101	10629
A0A8C0TH17	no	AEQFYCGDTEGKK	13	Unmodified	_AEQFYCGDTEGKK_	1	MULTI-MSMS	2	766.83793	1531.66131	-1.0507	18.68	0.27145	-3.5527E-15	7.466E-05	1	139.86	17785000	1467	1102	10641
A0A8I3MR72	no	AEQINQAAGEASAVLAK	17	Unmodified	_AEQINQAAGEASAVLAK_	0	MULTI-MSMS	2	835.939033	1669.86351	0.78739	54.803	0.91597	0	0.00010116	3	84.734	26898000	2710	1103	10655
A0A8C0THV4	no	AEQLASVQYTLPK	13	Unmodified	_AEQLASVQYTLPK_	0	MULTI-MATCH	2	724.393199	1446.77184	-4.6889	53.43	1.7331	0	NaN	0	NaN	26979000	733	1105	10671
A0A8I3MCT0	no	AEQLGAEGNVDESQK	15	Unmodified	_AEQLGAEGNVDESQK_	0	MSMS	2	787.868273	1573.72199	NaN	21.055	1	0	1.3915E-14	1	145.08		5356	1106	10680
A0A8I3RY21	no	AEQLHAVMSSTMEK	14	Unmodified	_AEQLHAVMSSTMEK_	0	MULTI-MSMS	2	781.371083	1560.72761	1.2879	31.646	0.78226	3.5527E-15	0.00015604	1	110.91	28005000	3150	1107	10685
A0A8I3MGQ9	no	AEQMASVQNAQR	12	Unmodified	_AEQMASVQNAQR_	0	MULTI-MSMS	2	666.819875	1331.6252	-0.58983	17.746	0.54282	0	0.00090706	1	88.576	89884000	313;6326	1110	10698
A0A8I3QBV9	no	AEQPHQHAMYYLR	13	Unmodified	_AEQPHQHAMYYLR_	0	MULTI-MSMS	4	411.699138	1642.76744	-0.16674	20.984	0.84693	0	0.00041271	1	83.617	109060000	2404	1112	10722
A0A8I3MLT1	no	AEQPPSSAPWGLEQDEGHEDSLPSSVPDLQQLVR	34	Unmodified	_AEQPPSSAPWGLEQDEGHEDSLPSSVPDLQQLVR_	0	MULTI-MSMS	3	1233.59048	3697.74961	0.69317	93.134	0.44164	0	0.031874	1	16.77	20076000	3873	1114	10730
A0A8I3MLT1	no	AEQPPSSAPWGLEQDEGHEDSLPSSVPDLQQLVR	34	Unmodified	_AEQPPSSAPWGLEQDEGHEDSLPSSVPDLQQLVR_	0	MULTI-MSMS	4	925.44468	3697.74961	1.2185	93.063	0.2721	0	0.064427	1	5.5855	11105000	3873	1114	10731
A0A8P0NKK4	no	AEQPWDYPARPQAK	14	Unmodified	_AEQPWDYPARPQAK_	1	MULTI-MSMS	2	828.910079	1655.8056	1.5479	34.732	0.33871	0	0.0092232	1	72.434	7584000	4273	1115	10744
A0A8I3S3I8	no	AEQQISLPAK	10	Acetyl (Protein N-term)	_(ac)AEQQISLPAK_	0	MULTI-MSMS	2	563.808771	1125.60299	0.097788	49.297	0.44174	-7.1054E-15	0.00046522	1	112.11	12802000	1296	1116	10757
A0A8I3N7N6	no	AERPEDLNLPNAVITR	16	Acetyl (Protein N-term)	_(ac)AERPEDLNLPNAVITR_	1	MULTI-MSMS	2	925.491964	1848.96938	-0.033785	68.197	1.0499	0	5.8257E-11	2	166.03	28102000	3758	1119	10787
A0A8C0T0Z1	no	AESCGNGNSTGYQIR	15	Unmodified	_AESCGNGNSTGYQIR_	0	MULTI-MATCH	2	807.352268	1612.68998	-0.75998	20.882	0.40614	0	NaN	0	NaN	11908000	4989;4991	1120	10798
A0A8I3NRE9	no	AESDGSLLLESK	12	Unmodified	_AESDGSLLLESK_	0	MULTI-MSMS	2	624.819532	1247.62451	2.2928	40.742	1.0828	0	0.0057692	2	64.439	12452000	4387;5140	1121	10816
A0A8I3NL88	no	AESDPAYQQYQDAANNLR	18	Unmodified	_AESDPAYQQYQDAANNLR_	0	MULTI-MSMS	2	1027.46413	2052.91371	1.6648	61.354	0.95191	0	0.015459	1	38.178	138630000	6423	1123	10834
A0A8I3N9R4	no	AESEEMETSQAASK	14	Unmodified	_AESEEMETSQAASK_	0	MULTI-MSMS	2	749.32231	1496.63007	0.071951	16.548	0.81378	-3.5527E-15	7.9193E-07	1	162.26	14574000	1996	1125	10852
A0A8C0SFC7	no	AESGDSIGSEDRDLLYSIDAYR	22	Unmodified	_AESGDSIGSEDRDLLYSIDAYR_	1	MULTI-MSMS	2	1216.56424	2431.11393	-0.19955	80.099	0.13641	0	0.00034904	1	63.037	8610300	1138	1127	10858
A0A8I3MWP5	no	AESGESGGPPSSQDGAAAAEGAGAPAAAASAEPK	34	Acetyl (Protein N-term)	_(ac)AESGESGGPPSSQDGAAAAEGAGAPAAAASAEPK_	0	MULTI-MSMS	3	989.446387	2965.31733	-0.41637	51.304	0.94996	0	2.8353E-05	2	46.872	28268000	1282;4408	1128	10870
A0A8I3Q7C5	no	AESIMAEQVALSR	13	Unmodified	_AESIMAEQVALSR_	0	MULTI-MSMS	2	702.861209	1403.70786	0.3097	51.369	0.33835	0	0.0038942	1	66.267	5880100	6285	1129	10877
A0A8I3PDN0	no	AESLQQEVEALK	12	Unmodified	_AESLQQEVEALK_	0	MULTI-MSMS	2	672.853906	1343.69326	-2.4662	63.83	1.1206	0	2.9457E-05	1	178.22	99247000	3361	1133	10896
A0A8C0Z084	no	AESMLQQADK	10	Unmodified	_AESMLQQADK_	0	MULTI-MSMS	2	560.768788	1119.52302	1.1916	21.187	0.67793	0	0.0009757	1	172.21	34941000	2893	1134	10907
A0A8C0TXC7	no	AESQESELSSWLSK	14	Unmodified	_AESQESELSSWLSK_	0	MULTI-MSMS	2	790.875567	1579.73658	-1.6945	74.069	0.30673	0	0.032919	1	43.604	3786900	1952	1135	10914
A0A8C0QAU4	no	AESQLLECK	9	Unmodified	_AESQLLECK_	0	MULTI-MSMS	2	539.265881	1076.51721	-2.0843	22.58	0.30623	0	0.038757	1	53.968	17099000	4645;6361	1136	10918
A0A8I3NNA6	no	AESTANAGQSDNR	13	Unmodified	_AESTANAGQSDNR_	0	MULTI-MSMS	2	660.792369	1319.57018	-1.2209	8.1158	0.23704	0	5.6877E-05	2	127.42	6745700	4717	1138	10929
A0A8I3PTU4	no	AESVMIQQAK	10	Unmodified	_AESVMIQQAK_	0	MULTI-MSMS	2	552.789524	1103.56449	-0.852	20.328	0.47669	0	0.00042775	1	133.55	15823000	2741	1141	10951
A0A8C0P4F9	no	AETEQQCLCLK	11	Unmodified	_AETEQQCLCLK_	0	MULTI-MSMS	2	690.318319	1378.62209	0.561	29.155	0.4076	0	0.00064893	1	109.71	3272300	3545	1143	10962
A0A8C0RR77	no	AETETMYQSK	10	Unmodified	_AETETMYQSK_	0	MULTI-MSMS	2	594.266078	1186.5176	-0.40208	17.39	1.4918	0	0.00093725	3	111.46	403730000	5124;6251	1144	10981
A0A8C0RR77	no	AETETMYQSK	10	Oxidation (M)	_AETETM(ox)YQSK_	0	MULTI-MATCH	2	602.263536	1202.51252	0.60234	13.049	0.30589	0	NaN	0	NaN	5811700	5124;6251	1144	10993
A0A8P0P0G9	no	AETIQADTPALSLIAETVEDMVK	23	Unmodified	_AETIQADTPALSLIAETVEDMVK_	0	MULTI-MATCH	3	815.752484	2444.23562	5.5834	111.5	0.10164	0	NaN	0	NaN	3087600	1728	1145	10998
A0A8C0N883	no	AETLGAQEAEPGLWETLK	18	Deamidation (NQ)	_AETLGAQ(de)EAEPGLWETLK_	0	MSMS	2	972.48347	1942.95239	NaN	77.215	1	0	0.044142	1	59.155		2371	1147	11002
A0A8P0SM92	no	AETLVTLDFTSR	12	Unmodified	_AETLVTLDFTSR_	0	MULTI-MATCH	2	676.856449	1351.69835	-2.0934	76.099	0.44218	0	NaN	0	NaN	5558600	454	1149	11011
A0A8I3N1L7	no	AETVADTRR	9	Acetyl (Protein N-term)	_(ac)AETVADTRR_	1	MULTI-MSMS	2	530.772719	1059.53089	0.32188	18.891	0.26429	0	0.00075601	1	171.73	19509000	1979	1150	11022
P61017	yes	AETYDFLFK	9	Acetyl (Protein N-term)	_(ac)AETYDFLFK_	0	MULTI-MSMS	2	588.284597	1174.55464	0.556	101.09	0.23651	1.4211E-14	0.0073711	1	70.919	7338700	219	1151	11034
A0A8I3NAK8	no	AEVAAEFLNDR	11	Unmodified	_AEVAAEFLNDR_	0	MULTI-SECPEP	2	617.806759	1233.59897	-0.35979	51.878	0.54239	0	0.016242	1	91.584	16787000	5316;6398	1153	11044
A0A8P0SBA9	no	AEVAAIYEPPQIGTQNSLELLEDPKAEVVDEIAAK	35	Unmodified	_AEVAAIYEPPQIGTQNSLELLEDPKAEVVDEIAAK_	1	MULTI-MSMS	3	1250.98232	3749.92512	0.40634	95.864	0.30555	1.4211E-14	2.1758E-06	1	50.213	109030000	4275	1154	11062
A0A8P0SBA9	no	AEVAAIYEPPQIGTQNSLELLEDPKAEVVDEIAAK	35	Unmodified	_AEVAAIYEPPQIGTQNSLELLEDPKAEVVDEIAAK_	1	MULTI-MSMS	4	938.488556	3749.92512	-0.58658	95.833	0.20333	0	1.7836E-23	1	100.88	37174000	4275	1154	11063
A0A8C0T181	no	AEVASAVCLR	10	Unmodified	_AEVASAVCLR_	0	MULTI-MSMS	2	538.281866	1074.54918	-1.2303	31.491	0.44227	0	0.011302	1	67.993	2453500	3273	1155	11068
A0A8P0THE7	no	AEVCADCSAPDPGWASISR	19	Unmodified	_AEVCADCSAPDPGWASISR_	0	MSMS	2	1024.94366	2047.87277	NaN	60.547	1	0	0.00075138	1	68.034		1941	1156	11071
A0A8C0P3R9	no	AEVCIENNK	9	Unmodified	_AEVCIENNK_	0	MULTI-MSMS	2	538.755681	1075.49681	0.12628	16.117	0.84573	0	0.0014078	1	133.55	27933000	3517;3936	1157	11081
A0A8C0P3R9	no	AEVCIENNK	9	Unmodified	_AEVCIENNK_	0	MULTI-MATCH	2	538.755681	1075.49681	-4.6481	16.609	0.20456	0	NaN	0	NaN	1640900	3517;3936	1157	11084
A0A8I3NNQ3	no	AEVEETLKR	9	Acetyl (Protein N-term)	_(ac)AEVEETLKR_	1	MULTI-MSMS	2	558.798403	1115.58225	1.8432	38.955	2.4185	0	0.0013628	3	137.9	135990000	6429	1159	11103
A0A8I3PKE6	no	AEVEEVVEPLPSEK	14	Unmodified	_AEVEEVVEPLPSEK_	0	MULTI-MSMS	2	777.898511	1553.78247	-1.1239	48.079	0.47595	0	1.2191E-06	1	154.66	30865000	1894	1160	11114
A0A8C0Q7I6	no	AEVEKAEEALAGEEAPMER	19	Unmodified	_AEVEKAEEALAGEEAPMER_	1	MULTI-MSMS	3	686.993126	2057.95755	-0.14271	53.844	0.74743	0	0.061313	1	20.67	5962700	3838	1161	11134
A0A8I3NGP8	no	AEVEQKK	7	Acetyl (Protein N-term)	_(ac)AEVEQKK_	1	MULTI-MATCH	2	437.23745	872.460347	-0.50298	10.338	0.56731	0	NaN	0	NaN	20764000	2809	1162	11146
A0A8I3PGB4	no	AEVHESYYK	9	Unmodified	_AEVHESYYK_	0	MULTI-MATCH	3	375.845223	1124.51384	-2.0898	14.949	0.61062	0	NaN	0	NaN	9509400	423	1164	11158
A0A8I3MY76	no	AEVIPAYGVQK	11	Unmodified	_AEVIPAYGVQK_	0	MULTI-MSMS	2	587.826963	1173.63937	0.11221	36.472	0.68134	0	0.025294	1	49.85	16131000	659	1167	11176
A0A8C0TCK6	no	AEVLSEEPILK	11	Unmodified	_AEVLSEEPILK_	0	MULTI-MSMS	2	614.345186	1226.67582	1.5842	49.277	0.44153	0	0.010407	1	61.78	22696000	2374	1169	11195
A0A8C0PY59	no	AEVMEEIEDGREEGEEEDSPDATSPLGDHTR	31	Unmodified	_AEVMEEIEDGREEGEEEDSPDATSPLGDHTR_	1	MULTI-MSMS	3	1143.82174	3428.4434	1.383	60.958	0.40779	0	7.7916E-09	1	67.367	25459000	4415	1171	11215
A0A8I3S2F8	no	AEVNAFTESIDAELR	15	Unmodified	_AEVNAFTESIDAELR_	0	MULTI-MSMS	2	832.909941	1663.80533	2.9335	79.829	0.64501	0	6.9788E-05	2	109.84	30483000	6460	1172	11227
A0A8I3NII5	no	AEVNGLAAQGK	11	Deamidation (NQ)	_AEVN(de)GLAAQGK_	0	MSMS	2	529.77747	1057.54039	NaN	18.01	1	0	0.0079935	1	78.334		6273	1173	11239
A0A8C0STJ7	no	AEVQNLGGELVVSGVDSAMSLIQAAK	26	Unmodified	_AEVQNLGGELVVSGVDSAMSLIQAAK_	0	MULTI-MSMS	3	862.786299	2585.33707	-0.25303	110.41	0.77954	0	5.7788E-12	2	106.11	494620000	5644	1175	11260
A0A8I3S467	no	AEVSELPSVVCDLANGSITWADVEAR	26	Deamidation (NQ)	_AEVSELPSVVCDLAN(de)GSITWADVEAR_	0	MULTI-MSMS	3	930.448123	2788.32254	0.2972	105.97	0.61258	0	0.00016171	1	47.745	8601700	1791	1177	11280
A0A8I3S467	no	AEVSELPSVVCDLANGSITWADVEAR	26	Deamidation (NQ)	_AEVSELPSVVCDLAN(de)GSITWADVEAR_	0	MULTI-SECPEP	3	930.448123	2788.32254	-1.5422	100.61	0.64557	0	6.5035E-08	1	80.786	99493000	1791	1177	11281
A0A8I3S467	no	AEVSELPSVVCDLANGSITWADVEAR	26	Unmodified	_AEVSELPSVVCDLANGSITWADVEAR_	0	MULTI-MSMS	3	930.120118	2787.33852	0.2202	104.98	0.94962	0	4.5176E-06	2	66.613	144730000	1791	1177	11296
A0A8I3Q3F0	no	AEVTEEVEDGKEEDDEEETENSLPIPASK	29	Unmodified	_AEVTEEVEDGKEEDDEEETENSLPIPASK_	1	MULTI-MSMS	3	1073.4792	3217.41577	0.56627	58.106	0.44062	0	0.01022	1	28.59	10466000	3749	1178	11302
A0A8P0NE56	no	AEVTMGDPHQQTLAR	15	Unmodified	_AEVTMGDPHQQTLAR_	0	MULTI-MSMS	2	827.404303	1652.79405	0.47559	26.144	0.68132	0	0.015969	1	47.559	2816400	3855	1179	11311
A0A8I3MIA7	no	AEVVSLLLDR	10	Unmodified	_AEVVSLLLDR_	0	MULTI-MSMS	2	557.826963	1113.63937	0.12219	72.523	0.54216	0	0.0011994	1	107.15	9462400	1007	1180	11326
A0A8I3N508	no	AEWIEAIKK	9	Unmodified	_AEWIEAIKK_	1	MSMS	2	544.310949	1086.60735	NaN	35.469	1	0	0.021987	1	92.439		2736	1182	11336
A0A8C0Z0Y6	no	AEYEGDGIPTVFVAVAGR	18	Unmodified	_AEYEGDGIPTVFVAVAGR_	0	MULTI-MSMS	2	925.96779	1849.92103	-0.31211	85.871	1.3618	0	2.3594E-09	2	143.42	209300000	3467;5688	1184	11350
A0A8I3Q7W6	no	AEYHAQNK	8	Acetyl (Protein N-term)	_(ac)AEYHAQNK_	0	MULTI-MATCH	2	501.735606	1001.45666	5.3868	12.902	0.51064	-1.7764E-15	NaN	0	NaN	13743000	2130	1187	11365
A0A8I3S2M7	no	AEYLASIFGTEK	12	Acetyl (Protein N-term)	_(ac)AEYLASIFGTEK_	0	MULTI-MSMS	2	685.84555	1369.67655	-0.17304	109.46	1.0182	-1.4211E-14	4.1588E-05	1	152.54	316140000	3258;6175	1188	11379
A0A8I3MKY4	no	AEYSAYQDK	9	Unmodified	_AEYSAYQDK_	0	MULTI-MSMS	2	537.740554	1073.46655	-0.38388	18.612	0.27145	0	0.0027076	1	103.56	37234000	2879	1189	11391
A0A8I3NGR5	no	AFAANSEHQDVDQLIEK	17	Unmodified	_AFAANSEHQDVDQLIEK_	0	MULTI-MATCH	2	957.963236	1913.91192	-6.9016	45.564	0.27046	0	NaN	0	NaN	4226500	6036	1191	11404
A0A8I3MN54	no	AFAAQEDLEK	10	Unmodified	_AFAAQEDLEK_	0	MULTI-MATCH	2	561.277303	1120.54005	0.40957	31.976	0.8175	-3.5527E-15	NaN	0	NaN	60163000	5023	1192	11416
A0A8I3PEA3	no	AFADALEVIPMALSENSGMNPIQTMTEVR	29	Unmodified	_AFADALEVIPMALSENSGMNPIQTMTEVR_	0	MULTI-MSMS	3	1045.84349	3134.50864	-1.1177	109.96	0.67909	0	4.2144E-13	2	98	108570000	6033	1193	11428
A0A8C0NST9	no	AFADAMEVIPSTLAENAGLNPISTVTELR	29	Unmodified	_AFADAMEVIPSTLAENAGLNPISTVTELR_	0	MULTI-MSMS	3	1010.85326	3029.53795	-0.50758	106.43	1.766	-1.4211E-14	1.9359E-16	2	103.73	743450000	3109	1194	11447
A0A8C0NST9	no	AFADAMEVIPSTLAENAGLNPISTVTELR	29	Unmodified	_AFADAMEVIPSTLAENAGLNPISTVTELR_	0	MULTI-MATCH	5	606.914867	3029.53795	-0.37304	106.48	0.23777	0	NaN	0	NaN	3216800	3109	1194	11452
A0A8C0NST9	no	AFADAMEVIPSTLAENAGLNPISTVTELR	29	Oxidation (M)	_AFADAM(ox)EVIPSTLAENAGLNPISTVTELR_	0	MULTI-MATCH	3	1016.1849	3045.53287	4.6094	100.4	0.34019	0	NaN	0	NaN	28030000	3109	1194	11461
A0A8C0MKC0	no	AFAHITGGGLLENIPR	16	Unmodified	_AFAHITGGGLLENIPR_	0	MULTI-MSMS	4	417.232236	1664.89984	0.51983	65.182	0.33919	0	0.017214	1	36.529	10597000	1505	1197	11487
A0A8P0NAE9	no	AFASWWYK	8	Acetyl (Protein N-term)	_(ac)AFASWWYK_	0	MULTI-MSMS	2	550.763635	1099.51272	-0.22327	104.65	0.6789	-1.4211E-14	0.0043017	2	102.71	88868000	2386	1202	11516
A0A8I3N865	no	AFATAFLSSEPR	12	Unmodified	_AFATAFLSSEPR_	0	MSMS	2	648.832777	1295.651	NaN	63.407	1	0	0.0051474	1	67.726		5959	1203	11517
A0A8P0P307	no	AFAVGVQQVLLK	12	Unmodified	_AFAVGVQQVLLK_	0	MULTI-MSMS	2	636.887355	1271.76016	0.28697	67.995	1.9001	0	3.83E-05	1	137	120600000	5279	1205	11540
A0A8I3QBG5	no	AFAVVASALGIPSLLPFLK	19	Unmodified	_AFAVVASALGIPSLLPFLK_	0	MULTI-MATCH	3	638.720279	1913.13901	-1.0045	110.03	0.33895	0	NaN	0	NaN	2333200	1782	1206	11548
A0A8C0M9I8	no	AFCADQLDVFLQK	13	Unmodified	_AFCADQLDVFLQK_	0	MULTI-MSMS	2	777.884684	1553.75481	2.8513	87.978	1.2477	-1.4211E-14	0.00043528	1	93.096	34331000	802	1207	11559
A0A8I3MXN7	no	AFCEPGNVENNGVLSFIK	18	Unmodified	_AFCEPGNVENNGVLSFIK_	0	MULTI-MATCH	2	997.985657	1993.95676	-1.0406	84.454	0.9502	1.4211E-14	NaN	0	NaN	23265000	2770	1208	11569
A0A8P0N4L2	no	AFCGFEDPR	9	Unmodified	_AFCGFEDPR_	0	MULTI-MSMS	2	549.737291	1097.46003	-0.090082	45.678	1.1898	0	0.021599	1	62.546	17658000	3945;5165;4205	1209	11581
A0A8C0S4K6	no	AFDCPETEYPVK	12	Unmodified	_AFDCPETEYPVK_	0	MULTI-MSMS	2	728.326667	1454.63878	1.3989	45.734	0.74779	-7.1054E-15	0.045971	1	42.338	9309400	1831	1212	11601
A0A8I3MSC7	no	AFDFVPPEAVPEQK	14	Unmodified	_AFDFVPPEAVPEQK_	0	MULTI-MATCH	2	787.398481	1572.78241	-6.8697	70.442	0.17035	0	NaN	0	NaN	7782400	4297	1215	11629
A0A8I3N3K9	no	AFDGFSSAQK	10	Unmodified	_AFDGFSSAQK_	0	MULTI-MSMS	2	529.251089	1056.48762	-0.34959	32.212	0.61204	0	0.0013994	1	103.87	11694000	4828	1216	11641
A0A8I3PBI8	no	AFDHVLHLHPLSR	13	Unmodified	_AFDHVLHLHPLSR_	0	MULTI-MSMS	3	514.616037	1540.82628	0.62329	36.252	0.54629	0	0.0063971	1	51.939	11365000	1460	1217	11651
A0A8I3RSP3	no	AFDILGIKPVQR	12	Unmodified	_AFDILGIKPVQR_	1	MULTI-MSMS	2	678.903537	1355.79252	0.89041	62.042	0.50927	0	0.00042298	1	129.1	51922000	4500	1218	11663
A0A8C0SPX1	no	AFDPALLEFLVCPLSK	16	Unmodified	_AFDPALLEFLVCPLSK_	0	MULTI-MATCH	3	607.326941	1818.95899	-1.1179	108	0.20325	0	NaN	0	NaN	2311800	4009	1221	11688
A0A8I3NHY9	no	AFDSGIIPMEFVNK	14	Unmodified	_AFDSGIIPMEFVNK_	0	MULTI-MSMS	2	784.394884	1566.77522	0.2118	88.06	1.5871	0	4.938E-05	4	132.25	853040000	3201	1222	11701
A0A8I3NHY9	no	AFDSGIIPMEFVNK	14	Oxidation (M)	_AFDSGIIPM(ox)EFVNK_	0	MULTI-SECPEP	2	792.392341	1582.77013	-1.4578	76.353	0.57814	0	0.048804	1	64.103	23501000	3201	1222	11709
A0A8C0TA90	no	AFDTTDGHQGASQAPK	16	Unmodified	_AFDTTDGHQGASQAPK_	0	MULTI-MSMS	2	815.876433	1629.73831	0.29045	16.428	0.30503	0	5.893E-11	1	168.76	6524700	3272;5880	1224	11721
A0A8C0QGU9	no	AFEDDAIQLVAR	12	Unmodified	_AFEDDAIQLVAR_	0	MULTI-MSMS	2	674.348791	1346.68303	0.46743	72.251	0.44048	-1.4211E-14	0.007308	1	61.56	7196400	2280	1226	11736
A0A8P0S883	no	AFEDEMKK	8	Unmodified	_AFEDEMKK_	1	MULTI-MSMS	2	499.236593	996.458632	0.36821	17.221	0.37263	0	0.030172	1	94.662	16482000	3301	1227	11750
A0A8I3S362	no	AFEEDQVAGR	10	Unmodified	_AFEEDQVAGR_	0	MULTI-MSMS	2	561.264727	1120.5149	2.6833	24.411	0.54314	0	0.017403	1	60.91	2659400	1683	1229	11761
A0A8C0M8C9	no	AFEELFPDWK	10	Unmodified	_AFEELFPDWK_	0	MULTI-MSMS	2	641.311146	1280.60774	-0.19255	91.262	0.55069	1.4211E-14	0.00042199	1	131.06	15268000	1002	1230	11776
A0A8I3MLV9	no	AFEESLSTLK	10	Unmodified	_AFEESLSTLK_	0	MULTI-MSMS	2	562.795329	1123.5761	-1.4489	47.808	1.1225	-7.1054E-15	0.0040201	1	84.213	30798000	1133	1232	11788
A0A8P0N4L2	no	AFEETQIDIPGSAGR	15	Unmodified	_AFEETQIDIPGSAGR_	0	MULTI-MSMS	2	795.891552	1589.76855	0.29037	59.071	1.8021	7.1054E-15	6.3099E-13	5	195.25	825150000	3945;5165;4205;6365	1233	11802
A0A8C0RHF3	no	AFENDVDALCNLR	13	Unmodified	_AFENDVDALCNLR_	0	MULTI-MSMS	2	768.859197	1535.70384	-4.1473	71.493	0.27213	0	0.00059547	1	88.948	10814000	2023	1235	11810
A0A8P0TC47	no	AFENLLGQALTK	12	Unmodified	_AFENLLGQALTK_	0	MULTI-MSMS	2	652.864077	1303.7136	-0.66779	76.553	0.78313	0	7.9483E-05	1	152.27	154900000	4754	1236	11824
A0A8P0P708	no	AFENWSGLPGASR	13	Unmodified	_AFENWSGLPGASR_	0	MULTI-MSMS	2	696.338758	1390.66296	-2.3708	63.551	0.67946	0	5.5153E-05	2	128.01	47832000	6502	1237	11832
A0A8I3MMQ8	no	AFEPYFEILEVYSTK	15	Unmodified	_AFEPYFEILEVYSTK_	0	MULTI-MSMS	2	918.458736	1834.90292	-2.8027	102.51	0.40851	0	0.0087541	1	51.841	5262100	2217	1238	11838
A0A8C0RTJ5	no	AFEQDDLEK	9	Unmodified	_AFEQDDLEK_	0	MULTI-MSMS	2	547.753661	1093.49277	0.44076	28.209	0.27138	0	0.02554	1	60.478	1579400	5167	1239	11841
A0A8P0NI33	no	AFFESHPAPSAER	13	Unmodified	_AFFESHPAPSAER_	0	MULTI-MATCH	2	723.34404	1444.67353	-0.032706	28.252	0.84912	0	NaN	0	NaN	35867000	772	1243	11878
A0A8I3NGY1	no	AFFMLDGIHSK	11	Unmodified	_AFFMLDGIHSK_	0	MULTI-MATCH	2	633.320991	1264.62743	6.9542	64.416	0.2729	0	NaN	0	NaN	5368300	291	1244	11881
A0A8I3NUR2	no	AFFPCFDTPAVK	12	Unmodified	_AFFPCFDTPAVK_	0	MULTI-MSMS	2	700.339381	1398.66421	0.051438	77.894	0.61055	0	0.00043491	1	99.013	39107000	512	1245	11893
A0A8C0Q8X0	no	AFFSEVER	8	Unmodified	_AFFSEVER_	0	MULTI-MSMS	2	492.742899	983.471246	0.15533	46.459	1.6955	0	0.0067703	3	110.81	226570000	4613	1246	11907
A0A8I3NC31	no	AFGDDSALLK	10	Unmodified	_AFGDDSALLK_	0	MULTI-MSMS	2	518.769114	1035.52368	0.52433	48.928	0.3048	0	0.027295	1	54.416	38945000	4899	1248	11925
A0A8C0MVM6	no	AFGFSHLEALLDDSKELQR	19	Unmodified	_AFGFSHLEALLDDSKELQR_	1	MULTI-MSMS	3	726.039287	2175.09603	0.66439	86.917	0.64479	0	1.0057E-10	2	148.26	49305000	1878	1250	11946
A0A8I3MU76	no	AFGGYLGTDQSK	12	Unmodified	_AFGGYLGTDQSK_	0	MULTI-MSMS	2	622.30131	1242.58807	0.21895	41.623	0.57812	0	0.0020623	1	76.85	105780000	3740	1251	11958
A0A8P0T542	no	AFGPGLQGGSAGSPAR	16	Unmodified	_AFGPGLQGGSAGSPAR_	0	MULTI-MSMS	2	715.362764	1428.71098	0.55716	33.45	0.40791	0	1.4283E-08	1	151.26	55565000	6595;2676	1252	11970
A0A8P0T542	no	AFGPGLQGGSAGSPAR	16	Unmodified	_AFGPGLQGGSAGSPAR_	0	MULTI-MATCH	2	715.362764	1428.71098	-3.055	36.275	0.81713	0	NaN	0	NaN	9070200	6595;2676	1252	11973
A0A8I3S154	no	AFGTILNLVPLAESVVK	17	Unmodified	_AFGTILNLVPLAESVVK_	0	MULTI-MSMS	2	886.021837	1770.02912	-0.024608	104.57	0.74665	-1.4211E-14	0.0010908	1	63.091	44232000	2637	1255	12000
A0A8I3N8F0	no	AFHDQQLLTVAK	12	Unmodified	_AFHDQQLLTVAK_	0	MULTI-MSMS	3	457.585743	1369.7354	0.26255	35.796	0.85012	0	0.0017313	1	69.864	17863000	144	1257	12022
A0A8I3MR56	no	AFHNEAQVNPER	12	Unmodified	_AFHNEAQVNPER_	0	MSMS	2	706.339289	1410.66403	NaN	16.482	1	0	1.6995E-06	1	130.98		2626	1258	12031
A0A8C0PH12	no	AFHPFIAGPYNR	12	Unmodified	_AFHPFIAGPYNR_	0	MULTI-MSMS	2	695.356754	1388.69895	-0.034629	48.269	0.44106	0	0.0012619	2	84.498	20129000	4024	1259	12040
A0A8I3N0K8	no	AFHPTYEEK	9	Unmodified	_AFHPTYEEK_	0	MULTI-MSMS	2	561.266739	1120.51892	0.64924	16.817	0.33999	0	0.0024601	1	105.57	5504800	5387	1261	12055
A0A8P0S762	no	AFIITGQTYTR	11	Unmodified	_AFIITGQTYTR_	0	MULTI-MSMS	2	635.843145	1269.67174	1.8173	49.678	0.94986	7.1054E-15	0.00041893	1	118.18	64392000	6470	1264	12081
A0A8I3P1H7	no	AFINLEAAGVGGK	13	Unmodified	_AFINLEAAGVGGK_	0	MULTI-MATCH	2	623.843145	1245.67174	-1.1374	60.605	1.6296	7.1054E-15	NaN	0	NaN	179060000	1953	1266	12110
A0A8I3P1H7	no	AFINLEAAGVGGK	13	Unmodified	_AFINLEAAGVGGK_	0	MULTI-MATCH	2	623.843145	1245.67174	-0.47696	61.469	0.50962	-7.1054E-15	NaN	0	NaN	88071000	1953	1266	12111
A0A8I3MU66	no	AFIPAIDSFGFETDLR	16	Unmodified	_AFIPAIDSFGFETDLR_	0	MULTI-MATCH	2	899.954152	1797.89375	5.4334	100.86	0.77931	0	NaN	0	NaN	16238000	5497	1267	12122
A0A8C0T5B3	no	AFIPPLAEDLLAR	13	Unmodified	_AFIPPLAEDLLAR_	0	MULTI-MSMS	2	713.408652	1424.80275	1.854	96.647	0.61036	0	0.0086257	1	58.37	13815000	2032	1268	12133
A0A8I3MV65	no	AFITNIPFDVK	11	Unmodified	_AFITNIPFDVK_	0	MULTI-MSMS	2	632.850438	1263.68632	0.55254	78.862	1.3609	-1.4211E-14	0.00013822	2	135.43	756650000	6025;2852	1269	12146
A0A8I3NUK2	no	AFKDEYVVSLIR	12	Unmodified	_AFKDEYVVSLIR_	1	MULTI-MSMS	2	720.398284	1438.78202	-0.84633	63.184	0.20347	0	0.025651	1	65.842	12140000	3176	1272	12175
A0A8C0T9H8	no	AFLADPSAFVAAAPVAAATTAAPAAAAAPAK	31	Unmodified	_AFLADPSAFVAAAPVAAATTAAPAAAAAPAK_	0	MULTI-MSMS	4	688.872168	2751.45957	0.3967	92.406	1.5272	1.4211E-14	9.7879E-11	4	75.174	1021600000	5887	1273	12209
A0A8C0T9H8	no	AFLADPSAFVAAAPVAAATTAAPAAAAAPAK	31	Unmodified	_AFLADPSAFVAAAPVAAATTAAPAAAAAPAK_	0	MULTI-MSMS	3	918.160465	2751.45957	0.63887	92.426	0.88152	0	2.1544E-14	5	91.556	645520000	5887	1273	12210
A0A8C0T9H8	no	AFLADPSAFVAAAPVAAATTAAPAAAAAPAK	31	Unmodified	_AFLADPSAFVAAAPVAAATTAAPAAAAAPAK_	0	MULTI-SECPEP	5	551.29919	2751.45957	-0.34926	92.487	0.64381	0	0.00063408	1	45.901	29624000	5887	1273	12211
A0A8P0NBP0	no	AFLALLGLQHTK	12	Unmodified	_AFLALLGLQHTK_	0	MULTI-MSMS	3	437.930962	1310.77106	0.35065	67.737	0.61079	0	0.0025016	1	64.64	5792400	6434	1275	12226
A0A8P0PAZ7	no	AFLCLSLIGPHK	12	Unmodified	_AFLCLSLIGPHK_	0	MULTI-MSMS	2	678.37884	1354.74313	2.17	69.352	0.44382	0	0.00075818	1	91.867	7155000	6527	1276	12235
A0A8I3RRV1	no	AFLDALQNQAEASSK	15	Unmodified	_AFLDALQNQAEASSK_	0	MULTI-MSMS	2	796.899377	1591.7842	0.57366	65.366	0.9166	1.4211E-14	1.4291E-05	1	135.6	65907000	754	1277	12248
A0A8C0P5E9	no	AFLEDIRK	8	Unmodified	_AFLEDIRK_	1	MULTI-MSMS	2	496.282192	990.549831	0.49812	32.803	0.57646	0	0.023658	1	101.41	173870000	3586	1279	12263
A0A8I3N3C4	no	AFLEDMKK	8	Unmodified	_AFLEDMKK_	1	MULTI-MSMS	2	491.257328	980.500103	-0.32813	24.724	0.81434	0	0.060279	1	77.058	5704800	482	1280	12272
A0A8I3MWI3	no	AFLEENHLDYIIR	13	Unmodified	_AFLEENHLDYIIR_	0	MULTI-MATCH	2	816.922655	1631.83076	-2.124	67.84	0.98407	0	NaN	0	NaN	22835000	1216	1281	12283
A0A8I3NWC5	no	AFLHTVCFY	9	Unmodified	_AFLHTVCFY_	0	MULTI-MSMS	2	579.276052	1156.53755	-0.28546	72.216	0.44215	0	0.019634	1	64.776	9935600	4450	1283	12294
A0A5F4D4Q9	no	AFLIEEQK	8	Unmodified	_AFLIEEQK_	0	MULTI-MSMS	2	489.26875	976.522947	0.25434	37.224	2.9943	0	0.0056558	6	144.83	828390000	371	1284	12308
A0A5F4D4Q9	no	AFLIEEQK	8	Unmodified	_AFLIEEQK_	0	MSMS	2	489.26875	976.522947	NaN	40.402	1	0	0.059236	1	58.981		371	1284	12309
A0A8I3NK29	no	AFLMQHDPTNDYLVTSHIHLHVPEGATPK	29	Unmodified	_AFLMQHDPTNDYLVTSHIHLHVPEGATPK_	0	MULTI-SECPEP	5	654.52998	3267.61352	-0.38564	63.778	0.5083	0	0.064296	1	24.192	48039000	6149	1287	12334
A0A8C0N138	no	AFLQMDSPK	9	Unmodified	_AFLQMDSPK_	0	MULTI-MSMS	2	518.760235	1035.50592	-2.2743	42.859	0.27294	0	0.015819	1	69.105	3185200	2077	1289	12347
A0A8I3N6F8	no	AFLSPPTLLEGPLR	14	Unmodified	_AFLSPPTLLEGPLR_	0	MULTI-MSMS	2	755.935034	1509.85551	-1.2884	90.69	0.92004	1.4211E-14	0.00036449	4	93.096	27701000	6378	1291	12366
A0A8P0PGR6	no	AFLTLAEDILR	11	Unmodified	_AFLTLAEDILR_	0	MULTI-MSMS	2	631.36117	1260.70779	0.2729	97.327	0.99623	0	0.00020988	2	152.34	950430000	191	1294	12392
A0A8P0N8N8	no	AFLVEEDEPAKK	12	Unmodified	_AFLVEEDEPAKK_	1	MULTI-MSMS	2	688.358825	1374.7031	-3.5665	28.472	0.44077	3.5527E-15	0.012934	1	67.704	5580200	1037	1295	12399
A0A8I3PKS3	no	AFMTADLPNELIELLEK	17	Oxidation (M)	_AFM(ox)TADLPNELIELLEK_	0	MULTI-MSMS	2	982.008267	1962.00198	-0.14349	106.99	0.54269	0	0.00041734	2	84.507	15204000	1317;3702	1298	12426
A0A8I3PKS3	no	AFMTADLPNELIELLEK	17	Unmodified	_AFMTADLPNELIELLEK_	0	MULTI-MSMS	2	974.010809	1946.00707	-0.40897	110	0.44039	0	4.0912E-06	2	110.8	150810000	1317;3702	1298	12438
A0A8I3S7J1	no	AFNSNYEQR	9	Unmodified	_AFNSNYEQR_	0	MSMS	2	564.757069	1127.49959	NaN	19.891	1	0	0.010545	1	78.77		5281	1301	12453
A0A8I3NRV2	no	AFPAWADTSVLSR	13	Unmodified	_AFPAWADTSVLSR_	0	MULTI-MSMS	2	710.864608	1419.71466	-2.6196	78.806	0.9854	0	0.0059939	2	61.213	39752000	3621	1304	12474
A0A8P0S6F1	no	AFPMPGFDER	10	Unmodified	_AFPMPGFDER_	0	MULTI-MATCH	2	583.768591	1165.52263	-1.3977	64.916	0.71589	0	NaN	0	NaN	11495000	1810	1307	12494
A0A8I3P5K2	no	AFPNPYADFNK	11	Unmodified	_AFPNPYADFNK_	0	MULTI-MSMS	2	642.306395	1282.59824	0.88481	62.359	1.0531	0	0.0025673	2	82.287	39466000	5545	1308	12506
A0A8I3MWT3	no	AFPVVFDSPR	10	Unmodified	_AFPVVFDSPR_	0	MULTI-MSMS	2	567.800749	1133.58694	0.67613	63.126	1.0531	7.1054E-15	0.013897	1	64.268	46453000	4302	1310	12519
A0A8I3MIB6	no	AFQAVQDLPTR	11	Unmodified	_AFQAVQDLPTR_	0	MSMS	2	623.332944	1244.65134	NaN	45.277	1	0	0.0014398	1	89.886		4334	1311	12524
A0A8I3NPL3	no	AFQFVETHGEVCPANWTPDSPTIKPHPTASK	31	Unmodified	_AFQFVETHGEVCPANWTPDSPTIKPHPTASK_	1	MULTI-MSMS	3	1150.55762	3448.65102	0.32807	60.563	0.57772	7.1054E-15	0.0030323	1	34.313	20936000	3913	1312	12536
A0A8I3Q7W7	no	AFQHAFSTNDCSR	13	Unmodified	_AFQHAFSTNDCSR_	0	MULTI-MATCH	2	770.833514	1539.65247	-0.12494	21.188	0.20371	0	NaN	0	NaN	1781200	3456	1313	12538
A0A8I3N9R4	no	AFSDPFVEAEK	11	Unmodified	_AFSDPFVEAEK_	0	MULTI-MSMS	2	620.298236	1238.58192	-0.8955	60.691	2.1049	-7.1054E-15	0.00098443	3	98.048	186670000	1996	1318	12565
A0A8I3N9J6	no	AFSEADMERPLQELGLVPSAVLIVAK	26	Unmodified	_AFSEADMERPLQELGLVPSAVLIVAK_	1	MULTI-MATCH	4	696.630752	2782.4939	-0.22594	102.39	0.44344	0	NaN	0	NaN	8327100	5786	1319	12576
A0A8P0NLM4	no	AFSSSQPPYLSPGVPFSGK	19	Acetyl (Protein N-term)	_(ac)AFSSSQPPYLSPGVPFSGK_	0	MULTI-MSMS	2	997.996548	1993.97854	0.44812	95.484	1.2205	0	3.4041E-07	2	100.73	31617000	2786	1322	12594
A0A8I3MK52	no	AFSVFLFNTENK	12	Unmodified	_AFSVFLFNTENK_	0	MULTI-MSMS	2	708.861534	1415.70852	-1.0839	85.97	0.95329	0	0.042646	1	43.297	100100000	5211	1326	12613
A0A8C0SDW0	no	AFSVTQGLLR	10	Unmodified	_AFSVTQGLLR_	0	MULTI-MSMS	2	546.314023	1090.61349	1.6302	60.177	0.40639	7.1054E-15	0.012446	2	66.351	4594500	458	1327	12622
A0A8C0MFE2	no	AFSYYGPLR	9	Unmodified	_AFSYYGPLR_	0	MULTI-MSMS	2	537.274367	1072.53418	0.20051	54.305	0.98739	0	0.0023555	1	106.42	19077000	1292	1328	12634
A0A8C0MV09	no	AFTDQASAVMHLPAIIGDYTDFYSSR	26	Unmodified	_AFTDQASAVMHLPAIIGDYTDFYSSR_	0	MULTI-MATCH	3	959.456841	2875.34869	-1.4758	102.8	0.20482	0	NaN	0	NaN	6826000	1860	1329	12642
A0A8I3MZZ8	no	AFTFDDEDDELSQLK	15	Unmodified	_AFTFDDEDDELSQLK_	0	MULTI-MSMS	2	886.896696	1771.77884	-4.2304	80.069	0.20454	0	0.032662	1	41.383	9702500	1383	1330	12654
A0A8C0NRD9	no	AFTHTAQYDEAISDYFR	17	Unmodified	_AFTHTAQYDEAISDYFR_	0	MULTI-MSMS	2	1017.96324	2033.91192	0.048103	72.56	0.5761	0	4.1867E-17	1	194.06	68293000	3057	1331	12666
A0A8C0MKC0	no	AFTKPEEACSFIMSADFPALVVK	23	Unmodified	_AFTKPEEACSFIMSADFPALVVK_	1	MULTI-MSMS	3	853.427166	2557.25967	0.95743	94.104	0.23868	0	0.065996	1	17.734	17644000	1505	1332	12669
A0A8C0MVT2	no	AFTMDCITLEGDQVSHR	17	Unmodified	_AFTMDCITLEGDQVSHR_	0	MULTI-MSMS	3	660.636508	1978.8877	0.016712	63.782	0.47474	-7.1054E-15	0.00021927	1	71.085	54395000	1885	1334	12682
A0A8P0NER3	no	AFTYINLDK	9	Unmodified	_AFTYINLDK_	0	MULTI-MSMS	2	542.787307	1083.56006	0.03891	55.033	1.119	0	0.0045532	2	93.429	74707000	347	1337	12700
A0A8C0P0Y1	no	AFVEFLNDEIK	11	Unmodified	_AFVEFLNDEIK_	0	MULTI-MSMS	2	662.84281	1323.67107	-4.2248	79.207	1.1548	-1.4211E-14	0.0001685	1	131.44	54480000	3422	1341	12719
A0A8C0P0Y1	no	AFVEFLNDEIKEEK	14	Unmodified	_AFVEFLNDEIKEEK_	1	MSMS	2	855.932885	1709.85122	NaN	70.685	1	0	0.0028127	1	83.397		3422	1342	12730
A0A8P0NXX7	no	AFVRPSGTEDIVR	13	Unmodified	_AFVRPSGTEDIVR_	1	MULTI-MSMS	2	723.888615	1445.76268	-0.42235	33.551	0.47547	0	0.00013057	1	139.86	22508000	1070	1348	12765
A0A8I3Q022	no	AFVSMVYSEEGAEDR	15	Unmodified	_AFVSMVYSEEGAEDR_	0	MSMS	2	845.374877	1688.7352	NaN	61.634	1	0	0.022296	1	49.025		2103	1349	12779
A0A8I3P057	no	AFVSYVQAYAK	11	Unmodified	_AFVSYVQAYAK_	0	MSMS	2	623.826963	1245.63937	NaN	58.226	1	0	0.0027929	1	80.219		4081	1350	12785
A0A8C0P8A3	no	AFYAPVHADDLR	12	Unmodified	_AFYAPVHADDLR_	0	MULTI-MSMS	3	458.89821	1373.6728	1.1087	42.857	0.54593	0	0.018581	1	43.382	115540000	3666	1352	12805
A0A8C0P8A3	no	AFYAPVHADDLR	12	Unmodified	_AFYAPVHADDLR_	0	MULTI-MATCH	2	687.843676	1373.6728	3.7365	42.829	0.61116	0	NaN	0	NaN	22001000	3666	1352	12808
A0A8C0M6F0	no	AFYMEEGAPYCER	13	Unmodified	_AFYMEEGAPYCER_	0	MULTI-MSMS	2	811.834333	1621.65411	-0.021222	56.865	0.78208	0	0.00018528	1	99.568	91426000	909	1354	12821
A0A8I3PS42	no	AFYNNVLGEYEEYVTK	16	Unmodified	_AFYNNVLGEYEEYVTK_	0	MULTI-MSMS	2	969.959631	1937.90471	2.0022	94.647	0.91465	0	1.1064E-05	2	119.74	376850000	5844	1355	12833
Q7YQC6	no	AFYPEEISSMVLTK	14	Unmodified	_AFYPEEISSMVLTK_	0	MULTI-MSMS	2	807.907824	1613.8011	-0.0041728	88.104	1.8593	0	9.9276E-05	4	122.42	284400000	292;6394	1356	12850
Q7YQC6	no	AFYPEEISSMVLTK	14	Unmodified	_AFYPEEISSMVLTK_	0	MSMS	2	807.907824	1613.8011	NaN	89.029	1	0	0.024215	1	50.207		292;6394	1356	12851
A0A8I3N3Z5	no	AFYVPAQYVK	10	Unmodified	_AFYVPAQYVK_	0	MULTI-MSMS	2	593.318774	1184.623	0.40129	54.967	0.88113	0	0.020595	1	58.815	16644000	3950	1357	12863
A0A8I3PAS2	no	AGAAGGPEEEAEKPVK	16	Unmodified	_AGAAGGPEEEAEKPVK_	1	MULTI-MSMS	2	770.386102	1538.75765	0.067323	15.869	1.2199	0	7.6091E-05	2	108.56	8848500	6108	1360	12874
A0A8I3SCW8	no	AGAAPAGSLVDGELLR	16	Unmodified	_AGAAPAGSLVDGELLR_	0	MULTI-MSMS	2	748.907005	1495.79946	-0.083312	62.201	0.40737	0	0.0015723	1	63.727	12568000	5334	1361	12889
A0A8I3NG14	no	AGAAPYVQAFDSLLAGPVAEYLK	23	Unmodified	_AGAAPYVQAFDSLLAGPVAEYLK_	0	MULTI-MSMS	3	784.414243	2350.2209	0.52805	110.04	1.66	0	2.2578E-06	2	78.975	235410000	6221	1363	12900
A0A8C0RUI7	no	AGAEEEEEEASGGQAPEEAK	20	Unmodified	_AGAEEEEEEASGGQAPEEAK_	0	MULTI-MSMS	2	1009.42708	2016.8396	-0.033969	26.23	0.68124	0	0.022308	1	32.734	7377200	565	1365	12914
A0A8I3MS45	no	AGAGSATLSMAYAGAR	16	Unmodified	_AGAGSATLSMAYAGAR_	0	MULTI-MSMS	2	727.856457	1453.69836	-0.17675	46.123	0.88007	0	7.6639E-05	1	93.839	49887000	1669	1370	12950
A0A8C0T9H8	no	AGAIAPCEVTVPAQNTGLGPEK	22	Unmodified	_AGAIAPCEVTVPAQNTGLGPEK_	0	MULTI-MSMS	3	727.372049	2179.09432	-0.26255	55.342	1.0834	0	9.4967E-05	2	52.72	85358000	5887	1371	12970
A0A8C0T9H8	no	AGAIAPCEVTVPAQNTGLGPEK	22	Unmodified	_AGAIAPCEVTVPAQNTGLGPEK_	0	MULTI-MSMS	2	1090.55444	2179.09432	-0.31702	55.324	0.71102	0	0.032838	1	27.335	13230000	5887	1371	12971
A0A8C0PT56	no	AGAIIENMSTR	11	Unmodified	_AGAIIENMSTR_	0	MSMS	2	581.79788	1161.58121	NaN	32.709	1	0	0.0018317	1	84.213		4321	1372	12978
A0A8I3S463	no	AGAKPDQIGIITPYEGQR	18	Unmodified	_AGAKPDQIGIITPYEGQR_	1	MULTI-MSMS	2	957.507614	1913.00068	1.2486	47.543	0.409	0	2.1518E-06	1	105.46	16111000	5011	1373	12990
A0A8I3N6K0	no	AGALQCSPSDAYTK	14	Unmodified	_AGALQCSPSDAYTK_	0	MULTI-MSMS	2	734.840473	1467.66639	-0.6343	28.521	2.2397	-3.5527E-15	0.00011323	1	120.06	98203000	5438	1375	13008
A0A8I3MIN2	no	AGAPGAAAPGAPVAAPPAK	19	Unmodified	_AGAPGAAAPGAPVAAPPAK_	0	MULTI-MSMS	2	771.425365	1540.83618	-0.18724	27.488	0.67979	3.5527E-15	0.001688	1	50.354	5791400	3232	1377	13022
A0A8C0N1H5	no	AGASLVQLYTALTYR	15	Unmodified	_AGASLVQLYTALTYR_	0	MULTI-MSMS	2	813.94613	1625.87771	-1.9089	96.16	0.16941	0	0.053966	1	35.645	10056000	2096	1380	13036
A0A8C0NNW3	no	AGATSEGVLANFFNSLLSK	19	Unmodified	_AGATSEGVLANFFNSLLSK_	0	MULTI-MSMS	2	963.501997	1924.98944	1.3652	107.39	0.47513	0	0.00039344	1	65.043	20853000	2961	1383	13058
A0A8I3Q3C9	no	AGAVTGALGAGSGSGGGETALTEWGPVSTLPSLHGK	36	Unmodified	_AGAVTGALGAGSGSGGGETALTEWGPVSTLPSLHGK_	0	MULTI-MSMS	3	1084.21614	3249.62658	-1.1429	82.582	0.67895	0	0.00011062	2	37.238	12789000	2990	1385	13073
A0A8C0P172	no	AGAVVAVPTDTLYGLACAASCSAALDAVYR	30	Unmodified	_AGAVVAVPTDTLYGLACAASCSAALDAVYR_	0	MULTI-MSMS	3	1005.16344	3012.46849	-0.60786	102.71	0.33969	-1.4211E-14	0.0040347	2	31.37	19216000	3436	1386	13078
A0A8C0MKC0	no	AGCALLGGETAEMPDMYPPGEYDLAGFAVGAMER	34	Unmodified	_AGCALLGGETAEMPDMYPPGEYDLAGFAVGAMER_	0	MULTI-MSMS	3	1182.86099	3545.56115	1.6254	104.88	0.40747	0	0.0048665	1	25.688	5848700	1505	1388	13092
A0A8P0TPW6	no	AGCAVTSLLASELTK	15	Unmodified	_AGCAVTSLLASELTK_	0	MSMS	2	760.903073	1519.79159	NaN	78.287	1	0	0.00070621	1	72.937		737	1389	13106
A0A8P0TPW6	no	AGCAVTSLLASELTK	15	Unmodified	_AGCAVTSLLASELTK_	0	MULTI-MATCH	2	760.903073	1519.79159	4.1729	78.35	0.37546	0	NaN	0	NaN	129620000	737	1389	13107
P31637	yes	AGCSNIAYPR	10	Unmodified	_AGCSNIAYPR_	0	MULTI-MSMS	2	554.76384	1107.51313	-0.43492	21.902	0.27095	0	0.00071665	1	116.73	4418500	195	1394	13143
A0A8C0RAM1	yes	AGDAFGDTSFLNSK	14	Unmodified	_AGDAFGDTSFLNSK_	0	MULTI-MSMS	2	715.333338	1428.65212	-1.0186	61.994	0.61173	7.1054E-15	0.0004239	1	91.313	36682000	4829	1395	13157
A0A8C0RAM1	yes	AGDAFGDTSFLNSK	14	Unmodified	_AGDAFGDTSFLNSK_	0	MULTI-MATCH	2	715.333338	1428.65212	-3.6455	63.645	0.34012	7.1054E-15	NaN	0	NaN	43092000	4829	1395	13162
A0A8I3P0L6	no	AGDELAYNSSSACASSR	17	Unmodified	_AGDELAYNSSSACASSR_	0	MULTI-MSMS	2	873.373397	1744.73224	-2.6288	28.977	0.27113	0	0.0012345	1	62.042	2461800	3854	1396	13169
A0A8I3NW16	no	AGDELTKIEDEDEQGWCK	18	Unmodified	_AGDELTKIEDEDEQGWCK_	1	MULTI-MSMS	2	1061.96532	2121.91608	-1.9351	62.046	0.27179	7.1054E-15	1.6766E-08	1	140.31	29912000	853	1397	13183
A0A8C0PSL2	no	AGDFGAAFVER	11	Unmodified	_AGDFGAAFVER_	0	MULTI-MSMS	2	570.277638	1138.54072	2.0764	51.441	0.95015	-7.1054E-15	0.0089109	1	64.064	16590000	3954	1398	13191
A0A8I3PFB2	no	AGDGAAALLGALAR	14	Unmodified	_AGDGAAALLGALAR_	0	MSMS	2	613.846219	1225.67788	NaN	78.057	1	0	0.00028618	1	83.869		2627	1400	13203
A0A8I3NSC5	no	AGDGGIFISR	10	Unmodified	_AGDGGIFISR_	0	MULTI-MSMS	2	496.761623	991.508694	0.66966	37.651	0.47673	0	0.016413	1	61.56	5709200	3820;6465	1401	13210
A0A8P0PM03	no	AGDKDDITEPAVCALR	16	Unmodified	_AGDKDDITEPAVCALR_	1	MULTI-MSMS	2	865.922526	1729.8305	0.5468	41.86	0.71386	0	2.3299E-21	2	213.84	60628000	3529	1402	13232
A0A8P0PM03	no	AGDKDDITEPAVCALR	16	Unmodified	_AGDKDDITEPAVCALR_	1	MULTI-MATCH	2	865.922526	1729.8305	1.1762	40.164	0.47451	0	NaN	0	NaN	2988600	3529	1402	13233
A0A8C0RS74	no	AGDPLDLVALAQQVQK	16	Unmodified	_AGDPLDLVALAQQVQK_	0	MULTI-MSMS	3	555.977188	1664.90974	-1.5863	93.595	0.33986	0	0.00071159	1	63.257	19712000	5142	1404	13247
A0A8C0RS74	no	AGDPLDLVALAQQVQK	16	Unmodified	_AGDPLDLVALAQQVQK_	0	MULTI-MATCH	2	833.462144	1664.90974	-0.94317	93.572	0.50943	1.4211E-14	NaN	0	NaN	40441000	5142	1404	13251
A0A8P0NLH3	no	AGDQIICMDDVYGGTNR	17	Unmodified	_AGDQIICMDDVYGGTNR_	0	MULTI-MSMS	2	942.914375	1883.8142	-0.82346	65.428	1.1546	-1.4211E-14	8.2347E-12	2	171.62	166520000	2895	1405	13263
A0A8C0TDT9	no	AGDREDITEPAICALR	16	Unmodified	_AGDREDITEPAICALR_	1	MULTI-MSMS	2	893.94125	1785.86795	-2.132	48.704	0.5783	-7.1054E-15	2.9483E-25	3	229.97	74867000	138	1406	13274
A0A8C0P4Y3	no	AGDTVIPLYIPQCGECK	17	Unmodified	_AGDTVIPLYIPQCGECK_	0	MULTI-MSMS	2	960.963336	1919.91212	0.29275	73.157	0.57863	0	0.00076804	1	67.456	19257000	3567	1408	13296
A0A8P0PDY0	no	AGEAQKPVEK	10	Unmodified	_AGEAQKPVEK_	1	MULTI-MSMS	3	352.860984	1055.56112	-0.81555	7.7783	0.13696	0	0.047587	1	40.244	31633000	6485	1410	13313
A0A8I3Q0P3	no	AGEEEHVYSFPNK	13	Unmodified	_AGEEEHVYSFPNK_	0	MULTI-MSMS	2	753.846613	1505.67867	-1.7643	31.972	0.44268	3.5527E-15	2.6152E-05	1	142.83	9935800	3971	1412	13329
A0A8I3PG90	no	AGEENTHLK	9	Unmodified	_AGEENTHLK_	0	MULTI-SECPEP	2	499.748713	997.482873	-0.31859	8.0063	0.23671	0	0.045096	1	86.794	26281000	5116	1414	13348
A0A8I3PS42	no	AGEHGSTYGGNPLGCR	16	Unmodified	_AGEHGSTYGGNPLGCR_	0	MULTI-MSMS	2	816.862802	1631.71105	-0.025018	21.295	0.67793	0	2.9654E-20	1	206.36	46051000	5844	1417	13366
A0A8C0RAM1	yes	AGELDGESLDEQASSSSSK	19	Unmodified	_AGELDGESLDEQASSSSSK_	0	MSMS	2	948.918888	1895.82322	NaN	35.431	1	0	6.1204E-13	1	118.13		4829	1419	13381
A0A8P0SS95	no	AGELLEDSPK	10	Unmodified	_AGELLEDSPK_	0	MULTI-MSMS	2	529.771854	1057.52915	0.85803	27.741	1.1214	0	0.00039746	1	147.51	34689000	6650;6567	1420	13391
Q5TJE9	no	AGELTEDEVER	11	Unmodified	_AGELTEDEVER_	0	MSMS	2	624.291139	1246.56773	NaN	27.183	1	0	0.042412	1	47.228		271	1421	13394
A0A8C0SHJ8	no	AGEQLAPFLPQLVPR	15	Unmodified	_AGEQLAPFLPQLVPR_	0	MULTI-MSMS	2	818.46449	1634.91443	1.4948	92.318	0.81482	0	0.03208	1	41.598	40556000	1761	1423	13414
A0A8P0SLH6	no	AGEVFIHK	8	Unmodified	_AGEVFIHK_	0	MULTI-MSMS	2	450.750527	899.486502	-0.04715	16.881	1.1883	0	0.011989	1	91.9	193540000	2653	1424	13424
A0A8C0Q119	no	AGEVINQPMMMAAR	14	Unmodified	_AGEVINQPMMMAAR_	0	MULTI-MSMS	2	759.864914	1517.71527	-4.2362	51.141	1.7659	0	7.2622E-05	4	127.4	257780000	4471	1425	13436
A0A8C0Q119	no	AGEVINQPMMMAAR	14	Oxidation (M)	_AGEVINQPMMM(ox)AAR_	0	MSMS	2	767.862371	1533.71019	NaN	41.208	1	0	0.0046917	1	74.533		4471	1425	13437
A0A8C0Q301	no	AGFAGDDAPR	10	Unmodified	_AGFAGDDAPR_	0	MULTI-MSMS	2	488.727781	975.441008	0.097008	19.656	0.44405	0	0.057988	1	43.282	30018000	177;4505;4191;6327;5652	1427	13452
A0A8I3QNG6	no	AGFAQPSGLSLAPEDPWSCLFVADSESSTVR	31	Unmodified	_AGFAQPSGLSLAPEDPWSCLFVADSESSTVR_	0	MULTI-MSMS	3	1094.51883	3280.53466	0.06142	103.53	0.33978	0	5.0124E-09	1	67.283	19603000	5999	1428	13464
A0A8C0SCX1	no	AGFFGTVVEYGAER	14	Unmodified	_AGFFGTVVEYGAER_	0	MULTI-MATCH	2	751.867348	1501.72014	-1.2077	77.403	0.23636	0	NaN	0	NaN	7329800	1450	1430	13480
A0A8I3NH60	no	AGFIQDTSLILYEEVKPNLTER	22	Unmodified	_AGFIQDTSLILYEEVKPNLTER_	1	MULTI-SECPEP	3	846.114633	2535.32207	-3.6366	95.687	0.40573	0	0.02188	1	40.369	46568000	4936	1431	13486
A0A8I3MJJ7	no	AGFITPVPGGVGPMTVAMLMQSTVESAK	28	Unmodified	_AGFITPVPGGVGPMTVAMLMQSTVESAK_	0	MULTI-MSMS	3	926.14092	2775.40093	-0.22678	108	2.1392	0	1.0243E-12	6	98.267	599830000	4791	1432	13514
A0A8I3MJJ7	no	AGFITPVPGGVGPMTVAMLMQSTVESAK	28	Unmodified	_AGFITPVPGGVGPMTVAMLMQSTVESAK_	0	MULTI-MSMS	4	694.857509	2775.40093	-1.5655	108.03	0.95047	0	0.032953	2	18.689	7120300	4791	1432	13515
A0A8I3MJJ7	no	AGFITPVPGGVGPMTVAMLMQSTVESAK	28	Unmodified	_AGFITPVPGGVGPMTVAMLMQSTVESAK_	0	MULTI-MATCH	3	926.14092	2775.40093	-3.9612	109.37	0.20341	0	NaN	0	NaN	3023800	4791	1432	13519
A0A8I3MJJ7	no	AGFITPVPGGVGPMTVAMLMQSTVESAK	28	Oxidation (M)	_AGFITPVPGGVGPM(ox)TVAMLMQSTVESAK_	0	MULTI-MSMS	3	931.472558	2791.39584	-0.82876	104.95	1.8336	0	5.2639E-06	2	60.104	32775000	4791	1432	13526
A0A8C0TBK9	no	AGFLAFTQLPK	11	Unmodified	_AGFLAFTQLPK_	0	MULTI-MATCH	2	596.839874	1191.66519	1.029	78.465	0.34126	0	NaN	0	NaN	29571000	1160	1434	13553
A0A8P0NA35	no	AGFLIGDGAGVGK	13	Unmodified	_AGFLIGDGAGVGK_	0	MULTI-MSMS	2	581.316763	1160.61897	-0.74756	52.249	0.64584	-7.1054E-15	0.0094017	3	57.532	7101900	4080	1435	13565
A0A8C0TLK3	no	AGFWEEFESLQK	12	Unmodified	_AGFWEEFESLQK_	0	MSMS	2	735.848624	1469.6827	NaN	94.32	1	0	0.00075841	1	85.733		3768	1439	13586
A0A8C0PRU0	no	AGGAAVVITEPEHTK	15	Unmodified	_AGGAAVVITEPEHTK_	0	MULTI-MSMS	3	493.931579	1478.77291	0.72533	20.895	0.84775	0	2.9995E-05	1	107.65	145860000	4296	1440	13599
A0A8C0PRU0	no	AGGAAVVITEPEHTK	15	Unmodified	_AGGAAVVITEPEHTK_	0	MULTI-MATCH	3	493.931579	1478.77291	-1.9285	22.146	0.5103	3.5527E-15	NaN	0	NaN	3143600	4296	1440	13603
A0A8I3MS52	no	AGGAGVPAFYTSTGYGTLVQQGGSPIK	27	Unmodified	_AGGAGVPAFYTSTGYGTLVQQGGSPIK_	0	MULTI-SECPEP	3	862.106249	2583.29692	-0.027671	79.547	0.71322	0	8.7482E-07	1	64.152	90075000	907	1442	13617
A0A8I3PWC3	no	AGGAPDEVVCEENVSQIYR	19	Unmodified	_AGGAPDEVVCEENVSQIYR_	0	MULTI-MSMS	2	1046.98384	2091.95313	0.40788	61.867	0.44124	-7.1054E-15	4.1306E-09	1	128.31	36627000	4537	1443	13629
A0A8C0S3H2	no	AGGDATDSSQTALDNK	16	Unmodified	_AGGDATDSSQTALDNK_	0	MULTI-MSMS	2	775.850081	1549.68561	-1.5908	18.136	0.33845	0	1.556E-47	1	267.85	19705000	4043	1444	13641
A0A8I3SCN7	no	AGGEAGVTLGQPHLSR	16	Acetyl (Protein N-term)	_(ac)AGGEAGVTLGQPHLSR_	0	MULTI-MSMS	3	531.277749	1590.81142	0.08524	48.312	0.71374	0	0.00024268	1	73.166	47813000	5164	1445	13654
A0A8I3N4Q4	no	AGGGGSTTDFLEEWK	15	Unmodified	_AGGGGSTTDFLEEWK_	0	MULTI-MSMS	2	777.857177	1553.6998	-2.4809	75.024	0.5083	0	6.3876E-05	1	100.72	52241000	4562	1451	13698
A0A8I3NRU2	no	AGGGPGDAGLGAAAAAAPETR	21	Unmodified	_AGGGPGDAGLGAAAAAAPETR_	0	MSMS	2	869.429364	1736.84417	NaN	41.659	1	0	4.0895E-07	1	92.063		4627	1452	13710
A0A8C0PSC7	no	AGGGPTLQCPPPSSPEK	17	Unmodified	_AGGGPTLQCPPPSSPEK_	0	MULTI-MSMS	2	840.406511	1678.79847	0.76733	27.599	1.8348	0	3.2752E-09	2	152.4	15963000	526	1453	13723
A0A8I3PBD9	no	AGGIETIANEFSDR	14	Unmodified	_AGGIETIANEFSDR_	0	MULTI-MSMS	2	740.357345	1478.70014	-1.3056	70.964	1.4247	0	0.00080604	2	83.397	189140000	3821	1454	13738
A0A8I3N9R4	no	AGGIETIANEYSDR	14	Unmodified	_AGGIETIANEYSDR_	0	MULTI-MSMS	2	748.354802	1494.69505	2.6769	53.964	0.88481	0	0.0028509	1	68.355	13554000	1996	1455	13752
A0A8C0Q9X8	no	AGGIIASENLDR	12	Unmodified	_AGGIIASENLDR_	0	MULTI-MSMS	2	608.320034	1214.62551	-1.1397	35.169	0.54272	0	0.01684	1	52.79	43964000	374	1456	13754
A0A8I3NFE2	no	AGGLGEAGMGAWLR	14	Unmodified	_AGGLGEAGMGAWLR_	0	MULTI-MATCH	2	673.337704	1344.66085	-0.70197	72.867	0.30598	0	NaN	0	NaN	5524800	127	1457	13760
A0A8P0TP31	no	AGGLGPGPNVDTR	13	Unmodified	_AGGLGPGPNVDTR_	0	MULTI-MSMS	2	605.812376	1209.6102	1.6754	26.125	0.98768	-3.5527E-15	0.0097563	1	57.149	14191000	6385	1459	13779
A0A8P0P5V9	no	AGGQPASGGCQPAGQR	16	Unmodified	_AGGQPASGGCQPAGQR_	0	MULTI-MSMS	2	749.844413	1497.67427	-4.2294	12.401	0.20342	0	1.5713E-05	1	104.79	2907900	521;6610	1463	13812
A0A8I3PKH4	no	AGGSASAMLQPLLDNQVGFK	20	Unmodified	_AGGSASAMLQPLLDNQVGFK_	0	MULTI-MSMS	2	1002.51458	2003.01461	0.52158	88.257	0.61139	0	7.9369E-05	2	81.239	28934000	2253	1466	13832
A0A8I3RZP8	no	AGGSPLPDQTTGSAPQNGK	19	Unmodified	_AGGSPLPDQTTGSAPQNGK_	0	MULTI-MSMS	2	891.934479	1781.8544	0.75783	22.63	0.61099	-3.5527E-15	2.5573E-06	1	99.5	7969400	4442;4889	1467	13836
A0A8I3RZP8	no	AGGSPLPDQTTGSAPQNGK	19	Deamidation (NQ)	_AGGSPLPDQTTGSAPQN(de)GK_	0	MULTI-MSMS	2	892.426487	1782.83842	3.5461	27.28	0.98676	0	7.7666E-05	1	98.105	5916300	4442;4889	1467	13839
A0A8C0PD71	no	AGGTLCHILGAAYK	14	Unmodified	_AGGTLCHILGAAYK_	0	MULTI-MSMS	2	716.374286	1430.73402	-0.56178	48.225	0.30514	0	3.6801E-22	2	246.63	31157000	3584	1469	13849
A0A8C0PD71	no	AGGTLCHILGAAYK	14	Unmodified	_AGGTLCHILGAAYK_	0	MULTI-MATCH	2	716.374286	1430.73402	4.3886	50.917	0.61057	0	NaN	0	NaN	89001000	3584	1469	13864
A0A8C0QP73	yes	AGGVDGPIGIPFPDHSSDILSGLNEQR	27	Acetyl (Protein N-term)	_(ac)AGGVDGPIGIPFPDHSSDILSGLNEQR_	0	MULTI-MSMS	3	930.794622	2789.36204	1.6834	99.626	0.54459	0	7.3113E-25	3	130.9	70197000	4785	1470	13869
A0A8P0TJK0	no	AGGYGIQALGGMLVEYVR	18	Unmodified	_AGGYGIQALGGMLVEYVR_	0	MULTI-MSMS	2	927.482553	1852.95055	-0.4457	100.71	0.57669	0	7.2384E-07	1	100.55	23797000	6617;2067	1471	13878
A0A8C0NVP6	no	AGHCVIGLQMGTNK	14	Unmodified	_AGHCVIGLQMGTNK_	0	MULTI-MSMS	2	743.368678	1484.7228	-0.26277	31.681	0.74836	-3.5527E-15	3.4535E-06	2	148.9	12121000	3218	1472	13889
A0A8I3RUX3	no	AGHDQVVVLLNDIR	14	Unmodified	_AGHDQVVVLLNDIR_	0	MULTI-SECPEP	2	774.928271	1547.84199	0.15107	64.983	0.34017	0	0.0055041	1	124.86	19827000	3697	1473	13902
A0A8P0SLM5	no	AGHMVPSDQGDMALK	15	Unmodified	_AGHMVPSDQGDMALK_	0	MULTI-MSMS	2	778.863425	1555.7123	-2.513	28.509	0.5436	-3.5527E-15	0.0016133	1	69.721	13614000	1895	1474	13915
A0A8C0M4J7	no	AGHQSAAASNLSGLSLQEAQQILNVSK	27	Unmodified	_AGHQSAAASNLSGLSLQEAQQILNVSK_	0	MULTI-MSMS	3	908.142133	2721.40457	-0.2254	82.557	0.8829	0	1.5139E-19	1	118.9	89843000	827	1476	13930
A0A8C0REA4	no	AGHYAASVIIR	11	Unmodified	_AGHYAASVIIR_	0	MULTI-MSMS	3	386.552374	1156.63529	1.4355	24.143	1.9661	0	0.010768	2	50.452	6290900	4904	1478	13946
A0A8C0REA4	no	AGHYAASVIIR	11	Unmodified	_AGHYAASVIIR_	0	MSMS	3	386.552374	1156.63529	NaN	23.502	1	0	0.013618	1	53.124		4904	1478	13947
A0A8C0PD34	no	AGIEDLESLESLSLDQHSK	19	Unmodified	_AGIEDLESLESLSLDQHSK_	0	MULTI-MSMS	3	691.011174	2070.01169	1.1358	82.674	0.50986	0	0.0035229	1	39.905	13282000	3877	1479	13960
A0A8C0MIG1	no	AGIEGPLLASEVER	14	Unmodified	_AGIEGPLLASEVER_	0	MULTI-MSMS	2	720.888281	1439.76201	1.2543	61.467	1.1217	7.1054E-15	0.00061246	2	86.463	53351000	1421	1480	13972
A0A8P0NJV5	no	AGIFQPHVR	9	Unmodified	_AGIFQPHVR_	0	MULTI-MATCH	2	512.787976	1023.5614	0.88239	22.905	0.5435	0	NaN	0	NaN	1222500	869	1481	13982
A0A8C0N9N8	no	AGIFQSAK	8	Unmodified	_AGIFQSAK_	0	MULTI-MATCH	2	411.229428	820.444303	-0.13848	20.916	0.23666	0	NaN	0	NaN	7885600	2426;5289	1482	13992
A0A8P0T3V0	no	AGILFEDIFDVK	12	Acetyl (Protein N-term)	_(ac)AGILFEDIFDVK_	0	MSMS	2	704.871568	1407.72858	NaN	112.42	1	0	0.00025524	1	91.584		6658	1485	14007
A0A8C0NN36	no	AGIMASDCEPALNQAESR	18	Unmodified	_AGIMASDCEPALNQAESR_	0	MULTI-MATCH	2	960.432932	1918.85131	0.27937	48.006	0.23905	0	NaN	0	NaN	5222800	2935	1486	14016
A0A8C0TA90	no	AGINQNMDSITEELQAK	17	Deamidation (NQ)	_AGINQN(de)MDSITEELQAK_	0	MSMS	2	931.943655	1861.87276	NaN	70.274	1	0	0.0073932	1	59.116		3272;5880	1487	14030
A0A8C0PUG1	no	AGITTIEAVK	10	Acetyl (Protein N-term)	_(ac)AGITTIEAVK_	0	MULTI-MSMS	2	522.800414	1043.58628	-0.31539	63.272	0.78198	7.1054E-15	0.00050425	1	110.87	841770000	4347	1488	14054
A0A8C0PUG1	no	AGITTIEAVK	10	Acetyl (Protein N-term)	_(ac)AGITTIEAVK_	0	MULTI-MSMS	2	522.800414	1043.58628	0.25512	63.736	1.3618	0	0.00049491	2	111.17	26623000	4347	1488	14055
A0A8C0PUG1	no	AGITTIEAVKR	11	Acetyl (Protein N-term)	_(ac)AGITTIEAVKR_	1	MULTI-MSMS	2	600.85097	1199.68739	-2.6857	47.885	0.81612	0	0.0007498	1	103.55	331900000	4347	1489	14070
A0A8P0T6S6	no	AGKPVICATQMLESMIK	17	Unmodified	_AGKPVICATQMLESMIK_	1	MULTI-MSMS	2	938.9883	1875.96205	-0.35922	84.54	2.0389	0	1.7349E-08	5	151.44	225270000	5637;6498	1490	14097
A0A8P0T6S6	no	AGKPVICATQMLESMIK	17	Unmodified	_AGKPVICATQMLESMIK_	1	MULTI-MSMS	4	469.997788	1875.96205	-0.63953	84.62	0.88275	0	0.0010476	2	59.513	12022000	5637;6498	1490	14098
A0A8P0P1F9	no	AGLADEDTWDETELGLYK	18	Unmodified	_AGLADEDTWDETELGLYK_	0	MULTI-MSMS	2	1013.46802	2024.92148	-1.0326	86.805	0.6107	0	2.2065E-09	2	143.86	52821000	3763	1493	14112
A0A8I3NHV7	no	AGLELLSDQGYR	12	Acetyl (Protein N-term)	_(ac)AGLELLSDQGYR_	0	MULTI-MSMS	2	682.346249	1362.67794	-1.0662	92.75	0.67977	1.4211E-14	4.7134E-05	1	156.35	47099000	4220	1495	14126
A0A8I3PBB7	yes	AGLGGGGGHK	10	Acetyl (Protein N-term)	_(ac)AGLGGGGGHK_	0	MULTI-MATCH	2	426.719759	851.424964	-0.6093	12.435	0.30704	0	NaN	0	NaN	13761000	6489	1498	14145
A0A8C0Q6X7	no	AGLITNFNEPVNQIATQIAVLIAK	24	Unmodified	_AGLITNFNEPVNQIATQIAVLIAK_	0	MULTI-SECPEP	3	846.814518	2537.42172	0.66163	110.77	0.27205	0	2.3928E-07	1	77.681	13634000	4346	1500	14158
A0A8P0TSG1	no	AGLLALEFYTPEASSWR	17	Unmodified	_AGLLALEFYTPEASSWR_	0	MULTI-MSMS	2	955.985983	1909.95741	-0.97726	98.492	0.40921	-1.4211E-14	8.5359E-05	1	86.028	11296000	6414	1501	14171
A0A8C0TT35	no	AGLLQTNGLSK	11	Unmodified	_AGLLQTNGLSK_	0	MULTI-MSMS	2	551.316763	1100.61897	2.1467	35.104	0.2707	0	0.03885	1	46.001	9055500	5059	1504	14185
A0A8C0RLY3	no	AGLNCSTETMPIK	13	Oxidation (M)	_AGLNCSTETM(ox)PIK_	0	MULTI-MSMS	2	719.339252	1436.66395	0.31769	24.146	1.0526	0	0.015722	2	66.19	12999000	5036	1506	14208
A0A8C0RLY3	no	AGLNCSTETMPIK	13	Oxidation (M)	_AGLNCSTETM(ox)PIK_	0	MULTI-MATCH	2	719.339252	1436.66395	2.7534	39.457	0.33986	0	NaN	0	NaN	3616100	5036	1506	14210
A0A8C0RLY3	no	AGLNCSTETMPIK	13	Unmodified	_AGLNCSTETMPIK_	0	MULTI-MSMS	2	711.341794	1420.66904	-0.8693	36.337	1.907	0	2.4747E-05	4	147.95	412640000	5036	1506	14223
A0A8C0RLY3	no	AGLNCSTETMPIK	13	Deamidation (NQ)	_AGLN(de)CSTETMPIK_	0	MULTI-MATCH	2	711.833802	1421.65305	4.6404	43.432	0.47409	-7.1054E-15	NaN	0	NaN	4679200	5036	1506	14226
A0A8C0N138	no	AGLNEFIQNLVR	12	Unmodified	_AGLNEFIQNLVR_	0	MULTI-SECPEP	2	687.380426	1372.7463	-0.057465	94.792	0.20336	1.4211E-14	0.035138	1	66.27	4285700	2077	1507	14228
A0A8P0NWR7	no	AGLNSLEAVK	10	Acetyl (Protein N-term),Deamidation (NQ)	_(ac)AGLN(de)SLEAVK_	0	MULTI-MSMS	2	522.782222	1043.54989	-0.1258	69.08	0.71394	0	0.0052863	1	80.165	8138100	6545;5120;6553	1508	14240
A0A8P0NWR7	no	AGLNSLEAVK	10	Acetyl (Protein N-term)	_(ac)AGLNSLEAVK_	0	MSMS	2	522.290214	1042.56587	NaN	63.478	1	0	0.00017052	1	126.41		6545;5120;6553	1508	14254
A0A8P0ND82	no	AGLPCQDLEFVQFHPTGIYGAGCLITEGCR	30	Unmodified	_AGLPCQDLEFVQFHPTGIYGAGCLITEGCR_	0	MULTI-MSMS	3	1122.86166	3365.56314	-0.27092	94.56	0.33918	0	1.203E-53	1	169.7	134820000	6472	1510	14272
A0A8P0N6P6	no	AGLPEALAGQQK	12	Unmodified	_AGLPEALAGQQK_	0	MULTI-MSMS	2	591.827495	1181.64044	-0.27992	35.167	0.67747	0	0.001685	1	80.455	8955700	2915	1511	14284
A0A8C0PNR7	no	AGLQADLEAAAQK	13	Unmodified	_AGLQADLEAAAQK_	0	MSMS	2	643.340966	1284.66738	NaN	39.483	1	0	0.034218	1	47.187		432	1513	14294
A0A8C0MI10	no	AGLTDQVSHHAR	12	Unmodified	_AGLTDQVSHHAR_	0	MULTI-MSMS	2	646.328724	1290.6429	0.5667	14.033	0.16982	0	0.0002596	1	115.06	10243000	1405	1517	14318
A0A8I3P0G4	no	AGLTHLITMDLHQK	14	Unmodified	_AGLTHLITMDLHQK_	0	MULTI-MSMS	2	789.42705	1576.83955	2.2053	47.578	0.23916	7.1054E-15	0.00013974	1	100.88	10043000	517	1518	14331
A0A8C0MSP0	no	AGLTLFVSR	9	Acetyl (Protein N-term)	_(ac)AGLTLFVSR_	0	MULTI-MSMS	2	503.290017	1004.56548	0.65331	94.75	0.78005	0	0.00049788	1	150.05	6646600	1781	1519	14343
A0A8P0NSU8	no	AGLVDDFEKK	10	Unmodified	_AGLVDDFEKK_	1	MULTI-MSMS	2	561.295496	1120.57644	0.53192	34.066	0.8828	0	0.0049892	1	98.582	92199000	6626	1520	14354
A0A8P0N4L2	no	AGLVGPELHEK	11	Unmodified	_AGLVGPELHEK_	0	MULTI-MSMS	2	575.316763	1148.61897	-0.00017041	21.462	1.4256	3.5527E-15	0.0064296	1	69.338	261000000	3945;5165;4205;6365	1521	14372
A0A8P0N4L2	no	AGLVGPELHEK	11	Unmodified	_AGLVGPELHEK_	0	MULTI-MATCH	2	575.316763	1148.61897	-1.5136	22.511	0.13558	0	NaN	0	NaN	2310500	3945;5165;4205;6365	1521	14375
A0A8C0QGH7	no	AGLYGLPR	8	Unmodified	_AGLYGLPR_	0	MULTI-MSMS	2	423.745245	845.475937	-0.41375	41.506	0.71496	0	0.0088268	2	99.919	18024000	4714	1522	14384
A0A8C0N6N8	no	AGMAAAAAGAR	11	Acetyl (Protein N-term)	_(ac)AGMAAAAAGAR_	0	MULTI-MSMS	2	480.240001	958.465449	2.8598	44.698	0.91678	0	0.004584	1	64.207	3782000	2266	1523	14398
A0A8C0SI53	no	AGMAAVANSAGSCDLEHFAQLLEK	24	Unmodified	_AGMAAVANSAGSCDLEHFAQLLEK_	0	MULTI-MSMS	3	830.729908	2489.16789	-1.2228	92.506	0.4407	-1.4211E-14	2.2771E-07	2	79.445	82496000	5483	1524	14408
A0A8C0QGH7	no	AGMADER	7	Unmodified	_AGMADER_	0	MULTI-MSMS	2	375.16597	748.317388	-0.61362	9.7374	0.66056	0	0.032914	1	81.297	79058000	4714	1525	14420
A0A8C0Z662	no	AGMQPGLTMVVGPPGTGK	18	Unmodified	_AGMQPGLTMVVGPPGTGK_	0	MULTI-MATCH	2	849.4393	1696.86405	1.2456	62.274	0.13593	0	NaN	0	NaN	2128800	5174	1526	14434
A0A8I3S572	no	AGNAHDENVLSYYR	14	Unmodified	_AGNAHDENVLSYYR_	0	MULTI-MSMS	2	804.873693	1607.73283	-0.037291	37.237	1.0544	0	2.0373E-08	1	176.62	12870000	6593	1528	14447
A0A8I3SCI3	no	AGNEKEEGETADTVGCCSLR	20	Unmodified	_AGNEKEEGETADTVGCCSLR_	1	MULTI-MSMS	2	1091.97061	2181.92666	-0.77661	25.858	0.68018	0	0.00075981	1	71.607	6873400	1420	1529	14459
A0A8C0TA90	no	AGNELLESSAGDDASSLR	18	Unmodified	_AGNELLESSAGDDASSLR_	0	MULTI-MATCH	2	896.421401	1790.82825	-1.0416	49.887	0.33911	0	NaN	0	NaN	34132000	3272;5880	1530	14473
A0A8I3MSP5	no	AGNEYLIFQK	10	Unmodified	_AGNEYLIFQK_	0	MULTI-MATCH	2	591.811313	1181.60807	0.7279	56.308	0.61077	0	NaN	0	NaN	8994100	5822	1531	14484
A0A8P0PG83	no	AGNGQNSCGVEDVLQLLR	18	Unmodified	_AGNGQNSCGVEDVLQLLR_	0	MULTI-MSMS	2	965.475988	1928.93742	0.17933	93.556	0.27189	0	3.3025E-05	1	91.858	17363000	1961	1533	14502
A0A8P0PG83	no	AGNGQNSCGVEDVLQLLR	18	Deamidation (NQ)	_AGN(de)GQNSCGVEDVLQLLR_	0	MULTI-MSMS	2	965.967996	1929.92144	-0.60985	98.716	0.3061	0	2.588E-08	1	141.38	10907000	1961	1533	14513
A0A8C0TTC2	no	AGNILLNTEGHAK	13	Unmodified	_AGNILLNTEGHAK_	0	MULTI-MSMS	2	669.362233	1336.70991	1.1412	22.307	0.44216	0	0.00029921	1	96.618	40740000	6140	1536	14528
A0A8I3PER7	no	AGNLGGGVVTIER	13	Unmodified	_AGNLGGGVVTIER_	0	MULTI-MSMS	2	621.843676	1241.6728	0.46456	39.738	4.6839	-7.1054E-15	0.0001584	7	104.82	1040400000	1207	1538	14563
A0A8I3PER7	no	AGNLGGGVVTIER	13	Unmodified	_AGNLGGGVVTIER_	0	MULTI-MATCH	2	621.843676	1241.6728	3.0682	43.692	0.37277	0	NaN	0	NaN	2402100	1207	1538	14569
A0A8P0T542	no	AGNNMLLVGVHGPR	14	Unmodified	_AGNNMLLVGVHGPR_	0	MULTI-MSMS	2	717.885352	1433.75615	-1.5212	40.596	1.8627	-7.1054E-15	0.0023853	1	70.363	71318000	6595;2676	1539	14576
A0A8C0PY59	no	AGNVLMTLEGDIR	13	Unmodified	_AGNVLMTLEGDIR_	0	MULTI-MSMS	2	694.863751	1387.71295	-1.9446	84.007	1.4268	0	2.447E-05	4	148.96	40619000	4415	1541	14591
A0A8C0PDQ4	no	AGPADEEQNVTETDAFYK	18	Unmodified	_AGPADEEQNVTETDAFYK_	0	MULTI-MSMS	2	992.942167	1983.86978	-2.3908	54.606	1.1892	7.1054E-15	3.1771E-08	3	120.84	18967000	3900	1543	14604
A0A8C0P5W3	no	AGPGLGDGER	10	Unmodified	_AGPGLGDGER_	0	MULTI-MSMS	2	464.727781	927.441008	-0.19139	16.034	0.54018	0	0.00040917	1	125.53	52558000	3602	1552	14654
A0A8C0P3R9	no	AGPGTLSVTIEGPSK	15	Unmodified	_AGPGTLSVTIEGPSK_	0	MULTI-MSMS	2	707.382831	1412.75111	-1.4525	47.577	2.717	0	2.5301E-05	3	130.56	395570000	3517;3936	1556	14696
A0A8I3MEC0	no	AGPIPEVEEPQRPGQEGTSGNANPASPDLGPR	32	Unmodified	_AGPIPEVEEPQRPGQEGTSGNANPASPDLGPR_	1	MSMS	3	1075.52374	3223.5494	NaN	51.021	1	0	0.00024315	1	48.088		572	1557	14707
A0A8I3MWM8	no	AGPPAPAPPAPIPPPALPQISPPEQLQSMEMR	32	Unmodified	_AGPPAPAPPAPIPPPALPQISPPEQLQSMEMR_	0	MULTI-MSMS	3	1094.9053	3281.69408	-0.35459	93.828	0.54385	0	3.568E-11	1	77.522	26810000	5283	1558	14710
A0A8I3SBI9	no	AGPSLLNTCATFEDSLVLYNR	21	Unmodified	_AGPSLLNTCATFEDSLVLYNR_	0	MULTI-MSMS	3	781.054609	2340.142	0.17418	96.054	0.61025	0	0.00093793	1	44	41486000	5490	1560	14733
A0A8I3P8D6	no	AGPSPEAELQALAR	14	Unmodified	_AGPSPEAELQALAR_	0	MULTI-MSMS	2	705.372798	1408.73104	0.91802	69.237	1.1907	0	0.00040585	4	91.855	68817000	2245	1561	14755
A0A8I3NZ76	no	AGPSTQEPGSQTPLK	15	Unmodified	_AGPSTQEPGSQTPLK_	0	MULTI-MSMS	2	749.38082	1496.74709	1.608	20.975	0.84734	0	8.041E-06	1	140.24	24323000	6183	1562	14768
A0A8C0N8B2	no	AGQHPSQHLIGLR	13	Unmodified	_AGQHPSQHLIGLR_	0	MULTI-MATCH	4	354.198196	1412.76368	-2.0454	18.305	0.30445	0	NaN	0	NaN	3862200	2377	1567	14797
A0A8C0QGH7	no	AGQLLWK	7	Unmodified	_AGQLLWK_	0	MSMS	2	408.242338	814.470124	NaN	38.182	1	0	0.034647	1	95.957		4714	1570	14807
A0A8I3PQ87	no	AGQNASIVSLK	11	Unmodified	_AGQNASIVSLK_	0	MSMS	2	544.308938	1086.60332	NaN	28.188	1	0	0.00027676	1	113.62		3741	1571	14826
A0A8C0MUT2	no	AGQPLQLLDASWYLPK	16	Unmodified	_AGQPLQLLDASWYLPK_	0	MULTI-MSMS	2	900.488162	1798.96177	3.2947	98.562	0.61296	0	1.5732E-05	1	110.08	98521000	1851	1572	14838
A0A8P0T542	no	AGQSAAGAAPGGGADTR	17	Unmodified	_AGQSAAGAAPGGGADTR_	0	MULTI-MSMS	2	707.837111	1413.65967	0.31624	13.556	0.23799	0	3.351E-09	1	152.16	63996000	6595	1574	14860
A0A8P0T542	no	AGQSAAGAAPGGGADTR	17	Unmodified	_AGQSAAGAAPGGGADTR_	0	MULTI-MATCH	2	707.837111	1413.65967	3.3855	14.236	0.2706	0	NaN	0	NaN	2452800	6595	1574	14864
A0A8P0SP42	no	AGQSVIGLQMGTNK	14	Unmodified	_AGQSVIGLQMGTNK_	0	MULTI-MSMS	2	702.369201	1402.72385	1.7481	43.436	1.8348	0	9.7631E-05	1	122.7	184880000	2515	1576	14881
A0A8P0SP42	no	AGQSVIGLQMGTNK	14	Oxidation (M)	_AGQSVIGLQM(ox)GTNK_	0	MULTI-MATCH	2	710.366658	1418.71876	-2.6381	28.283	0.37347	0	NaN	0	NaN	6480900	2515	1576	14888
A0A8C0TZ22	no	AGQTTYSGVIDCFR	14	Unmodified	_AGQTTYSGVIDCFR_	0	MULTI-MSMS	2	787.867022	1573.71949	-1.6012	62.967	0.2717	7.1054E-15	8.3068E-05	1	125.22	45821000	6173	1577	14898
A0A8I3S503	no	AGQTTYSGVMDCFR	14	Unmodified	_AGQTTYSGVMDCFR_	0	MULTI-MSMS	2	796.845232	1591.67591	1.0415	61.376	0.57774	-7.1054E-15	0.052823	1	37.327	74520000	5575	1578	14906
A0A8I3NBF9	no	AGQTVTIWAANAGVTASPPTDLIWK	25	Unmodified	_AGQTVTIWAANAGVTASPPTDLIWK_	0	MULTI-MSMS	3	856.786739	2567.33839	-1.5104	97.409	0.37349	0	0.049248	1	14.982	12592000	4115	1579	14916
A0A8C0T7U4	no	AGQVVQEAVGGLQTVR	16	Unmodified	_AGQVVQEAVGGLQTVR_	0	MULTI-MSMS	2	806.444286	1610.87402	1.1641	54.753	0.71454	0	1.2665E-05	1	117.23	13042000	5854	1581	14937
A0A8I3NEK0	no	AGQVVTIWAAGAGATHSPPTDLVWK	25	Unmodified	_AGQVVTIWAAGAGATHSPPTDLVWK_	0	MULTI-MSMS	3	845.111446	2532.31251	0.87417	81.441	4.213	0	2.3819E-27	10	145.81	493240000	5929;6396	1582	14991
A0A8I3NEK0	no	AGQVVTIWAAGAGATHSPPTDLVWK	25	Unmodified	_AGQVVTIWAAGAGATHSPPTDLVWK_	0	MULTI-MSMS	3	845.111446	2532.31251	0.38729	86.357	1.7344	-1.4211E-14	1.3544E-05	2	62.193	19851000	5929;6396	1582	14992
A0A8I3NEK0	no	AGQVVTIWAAGAGATHSPPTDLVWK	25	Unmodified	_AGQVVTIWAAGAGATHSPPTDLVWK_	0	MULTI-MSMS	3	845.111446	2532.31251	-0.47998	111.86	3.5981	0	0.059677	3	11.853	5259100	5929;6396	1582	14993
A0A8I3NEK0	no	AGQVVTIWAAGAGATHSPPTDLVWK	25	Unmodified	_AGQVVTIWAAGAGATHSPPTDLVWK_	0	MSMS	3	845.111446	2532.31251	NaN	85.779	1	0	0.028816	1	29.269		5929;6396	1582	14994
A0A8I3NEK0	no	AGQVVTIWAAGAGATHSPPTDLVWK	25	Unmodified	_AGQVVTIWAAGAGATHSPPTDLVWK_	0	MULTI-MATCH	3	845.111446	2532.31251	0.19236	110.73	1.1865	1.4211E-14	NaN	0	NaN	3679500	5929;6396	1582	15023
A0A8I3NEK0	no	AGQVVTIWAAGAGATHSPPTDLVWK	25	Unmodified	_AGQVVTIWAAGAGATHSPPTDLVWK_	0	MULTI-MATCH	3	845.111446	2532.31251	3.9058	88.192	0.30473	0	NaN	0	NaN	10472000	5929;6396	1582	15024
A0A8I3NEK0	no	AGQVVTIWAAGAGATHSPPTDLVWK	25	Unmodified	_AGQVVTIWAAGAGATHSPPTDLVWK_	0	MULTI-MATCH	3	845.111446	2532.31251	-0.33285	90.215	0.61274	1.4211E-14	NaN	0	NaN	10360000	5929;6396	1582	15025
A0A8I3NEK0	no	AGQVVTIWAAGAGATHSPPTDLVWK	25	Unmodified	_AGQVVTIWAAGAGATHSPPTDLVWK_	0	MULTI-MATCH	3	845.111446	2532.31251	-0.04926	90.719	0.27134	0	NaN	0	NaN	10853000	5929;6396	1582	15026
A0A8P0TV38	no	AGSAGLGAQSPTSAASAPGEGEAPAAVQGQDDRVPGSEVDAPK	43	Unmodified	_AGSAGLGAQSPTSAASAPGEGEAPAAVQGQDDRVPGSEVDAPK_	1	MULTI-MSMS	3	1320.96505	3959.87331	-0.023263	50.294	0.44198	0	1.2545E-06	1	60.955	41152000	6506	1584	15038
A0A8P0PB36	no	AGSAVAPVHPPVR	13	Unmodified	_AGSAVAPVHPPVR_	0	MULTI-MSMS	2	629.356754	1256.69895	-0.15908	18.3	0.27051	0	2.855E-05	1	137.14	5693100	6469	1586	15050
A0A8P0TPF6	no	AGSDGESIGNCPFSQR	16	Unmodified	_AGSDGESIGNCPFSQR_	0	MULTI-MSMS	2	841.365375	1680.7162	-0.29291	37.566	0.61275	0	1.1789E-05	1	118.61	49129000	516	1587	15062
A0A8C0SIR3	no	AGSESVPPVGGGGK	14	Unmodified	_AGSESVPPVGGGGK_	0	MULTI-MSMS	2	599.806759	1197.59897	1.1916	17.119	0.84807	0	0.010539	1	53.597	15301000	5493	1588	15070
A0A8C0YZQ2	no	AGSLKDPDVAELFFKDDPEK	20	Unmodified	_AGSLKDPDVAELFFKDDPEK_	2	MULTI-MSMS	4	556.031034	2220.09503	0.014182	71.26	0.57785	1.4211E-14	0.00014562	1	66.777	12943000	655	1592	15105
A0A8C0MLY6	no	AGSLKDPLLDDHGDFIR	17	Unmodified	_AGSLKDPLLDDHGDFIR_	1	MSMS	2	934.978689	1867.94283	NaN	56.794	1	0	0.0053992	1	70.089		1563	1594	15119
A0A8I3N0D3	no	AGSLTAHEVGAALTALLAR	19	Unmodified	_AGSLTAHEVGAALTALLAR_	0	MULTI-MSMS	3	608.010892	1821.01085	-0.19646	94.03	0.71318	1.4211E-14	2.2183E-09	1	125.61	949810000	6365;6188;3979	1595	15144
A0A8I3N0D3	no	AGSLTAHEVGAALTALLAR	19	Unmodified	_AGSLTAHEVGAALTALLAR_	0	MULTI-MSMS	2	911.512699	1821.01085	0.72592	94.033	0.40836	0	3.2583E-47	2	253.16	139960000	6365;6188;3979	1595	15145
A0A8C0S773	no	AGSSESIAAFIQR	13	Unmodified	_AGSSESIAAFIQR_	0	MULTI-SECPEP	2	668.846416	1335.67828	0.78072	61.3	0.57751	0	0.037772	1	61.353	35185000	1411	1597	15157
A0A8P0TKC0	no	AGSSSLEAVR	10	Acetyl (Protein N-term)	_(ac)AGSSSLEAVR_	0	MULTI-MSMS	2	509.76182	1017.50909	0.41001	38.834	1.5307	0	0.00021295	3	144.09	42427000	6477	1598	15170
A0A8I3NJ07	no	AGSTALYWACHGGHK	15	Unmodified	_AGSTALYWACHGGHK_	0	MSMS	2	808.375349	1614.73614	NaN	23.305	1	0	0.0041028	1	59.908		429	1599	15174
A0A8I3RVE3	no	AGSVLFPELLVR	12	Unmodified	_AGSVLFPELLVR_	0	MULTI-MSMS	2	650.884813	1299.75507	-0.35234	88.817	0.61111	0	0.0064332	1	62.463	8153300	5265	1600	15187
A0A8I3Q2L7	no	AGTAAQEVTEVVK	13	Unmodified	_AGTAAQEVTEVVK_	0	MULTI-MSMS	2	651.848624	1301.6827	0.98095	36.441	0.7499	0	0.00054911	1	90.149	147950000	3804	1602	15205
A0A8P0NUB3	no	AGTAPSKPPLTK	12	Unmodified	_AGTAPSKPPLTK_	1	MULTI-MSMS	3	389.895917	1166.66592	-0.37284	13.185	0.20245	0	0.037934	1	39.73	6827700	2657	1605	15219
A0A8I3Q0D2	no	AGTEDQEEEEEGRR	14	Unmodified	_AGTEDQEEEEEGRR_	1	MULTI-MSMS	2	817.848069	1633.68159	-0.24549	13.25	0.20245	-1.7764E-15	9.7559E-16	1	225.93	17566000	4375	1606	15231
A0A8I3S6F7	no	AGTFQAFEQFGQQLLAHGHYASPEVK	26	Unmodified	_AGTFQAFEQFGQQLLAHGHYASPEVK_	0	MULTI-MSMS	3	954.471702	2860.39328	-3.7704	93.605	0.30589	0	2.2836E-27	1	138.54	95550000	6594;6533	1607	15245
A0A8I3PM73	no	AGTGLVAGEVVVDALPYFDQGYEAPGVR	28	Acetyl (Protein N-term)	_(ac)AGTGLVAGEVVVDALPYFDQGYEAPGVR_	0	MULTI-MSMS	3	964.818656	2891.43414	-0.54849	111.4	0.27186	0	6.0786E-12	2	89.829	26289000	4772	1609	15263
A0A8C0SNT2	no	AGTGVDNVDLEAATR	15	Unmodified	_AGTGVDNVDLEAATR_	0	MULTI-MSMS	2	744.868076	1487.7216	-0.08628	43.538	2.1063	0	7.9851E-06	2	140.31	379840000	1892;5548	1610	15276
A0A8C0SNT2	no	AGTGVDNVDLEAATR	15	Unmodified	_AGTGVDNVDLEAATR_	0	MULTI-MATCH	2	744.868076	1487.7216	1.7996	46.188	0.13577	0	NaN	0	NaN	2143100	1892;5548	1610	15278
A0A8C0SCD5	no	AGTLIMALHDSSDYLLESAK	20	Unmodified	_AGTLIMALHDSSDYLLESAK_	0	MULTI-MSMS	3	712.36115	2134.06162	0.62927	91.315	0.72458	0	2.0729E-11	2	119.38	193250000	1504	1611	15290
A0A8P0N4L2	no	AGTLSITEFADMLSGNAGGFR	21	Unmodified	_AGTLSITEFADMLSGNAGGFR_	0	MULTI-MSMS	2	1058.0124	2114.01025	0.07044	104.2	0.64654	0	1.5954E-13	1	136.51	142580000	3945;5165;4205	1612	15302
A0A8P0TKE6	no	AGTPATSTAQGK	12	Unmodified	_AGTPATSTAQGK_	0	MULTI-MATCH	2	545.280377	1088.5462	-0.99085	10.163	0.45698	0	NaN	0	NaN	948210	249	1613	15317
A0A8P0TKE6	no	AGTPATSTAQGK	12	Unmodified	_AGTPATSTAQGK_	0	MULTI-MATCH	2	545.280377	1088.5462	-2.8646	9.7925	0.32352	0	NaN	0	NaN	4129600	249	1613	15318
A0A8C0MZJ3	no	AGTQGDPDVPECLK	14	Unmodified	_AGTQGDPDVPECLK_	0	MULTI-MSMS	2	743.845755	1485.67696	-1.0333	34.883	0.50787	-7.1054E-15	0.00014397	1	114.86	49268000	1713	1614	15331
A0A8I3MS75	no	AGTQIENIDEDFR	13	Unmodified	_AGTQIENIDEDFR_	0	MULTI-MSMS	2	754.354802	1506.69505	2.3923	58.025	0.67732	7.1054E-15	0.029826	1	45.829	121120000	5381	1615	15340
A0A8I3MS75	no	AGTQIENIDEDFRDGLK	17	Unmodified	_AGTQIENIDEDFRDGLK_	1	MULTI-MSMS	2	960.968519	1919.92248	0.7974	64.402	0.23806	0	9.4998E-11	1	166.7	11236000	5381	1616	15353
A0A8I3MVW9	no	AGTQIENIEEDFR	13	Unmodified	_AGTQIENIEEDFR_	0	MULTI-MSMS	2	761.362627	1520.7107	-1.4531	67.448	0.95109	0	2.6397E-05	2	141.93	135780000	5457;4320	1617	15365
A0A8C0Q6J6	no	AGTVVLDDVELR	12	Acetyl (Protein N-term)	_(ac)AGTVVLDDVELR_	0	MULTI-MSMS	2	664.856449	1327.69835	0.53958	91.018	0.78341	0	0.00050216	1	87.298	50366000	3042	1618	15378
A0A8I3NAP1	no	AGVAFFHLQDYDQAQHYLQAAVNR	24	Unmodified	_AGVAFFHLQDYDQAQHYLQAAVNR_	0	MSMS	3	921.452642	2761.3361	NaN	89.534	1	0	0.00057588	1	52.451		1463	1619	15387
A0A8I3PF51	no	AGVEEAASSGSHLNGDLDPDDREEGAASTAEEAAK	35	Acetyl (Protein N-term),Deamidation (NQ)	_(ac)AGVEEAASSGSHLN(de)GDLDPDDREEGAASTAEEAAK_	1	MULTI-MSMS	4	875.635839	3498.51425	-0.93431	63.583	0.37383	-7.1054E-15	2.6677E-14	1	81.077	32705000	2402	1621	15403
A0A8I3PF51	no	AGVEEAASSGSHLNGDLDPDDREEGAASTAEEAAK	35	Acetyl (Protein N-term)	_(ac)AGVEEAASSGSHLNGDLDPDDREEGAASTAEEAAK_	1	MULTI-MSMS	4	875.389836	3497.53024	0.55975	62.839	0.67958	-7.1054E-15	8.2007E-19	1	96.024	48269000	2402	1621	15416
A0A8I3PF51	no	AGVEEAASSGSHLNGDLDPDDREEGAASTAEEAAKK	36	Acetyl (Protein N-term)	_(ac)AGVEEAASSGSHLNGDLDPDDREEGAASTAEEAAKK_	2	MULTI-MSMS	4	907.413576	3625.6252	1.3042	57.936	0.30512	0	5.0209E-06	2	53.569	18864000	2402	1622	15419
A0A8C0P3R9	no	AGVENGKPTHFTVYTK	16	Unmodified	_AGVENGKPTHFTVYTK_	1	MULTI-MSMS	2	874.951943	1747.88933	-0.090934	20.578	0.34053	0	7.6962E-11	1	173.44	41039000	3517;3936	1623	15428
A0A8C0P3R9	no	AGVENGKPTHFTVYTK	16	Deamidation (NQ)	_AGVEN(de)GKPTHFTVYTK_	1	MULTI-MSMS	2	875.443951	1748.87335	-0.0051388	25.718	0.95205	0	0.0093705	1	79.492	14094000	3517;3936	1623	15442
A0A8P0TKE6	no	AGVIQDTWHK	10	Unmodified	_AGVIQDTWHK_	0	MULTI-MSMS	2	577.80128	1153.58801	0.41397	26.075	0.7497	0	0.0044913	1	82.452	35170000	249	1626	15468
A0A8P0T982	no	AGVLAHLEEER	11	Unmodified	_AGVLAHLEEER_	0	MULTI-MSMS	2	612.322576	1222.6306	-0.23611	35.146	1.6307	0	0.00012907	3	147.2	433300000	243;513	1627	15484
A0A8P0T982	no	AGVLAHLEEERDLK	14	Unmodified	_AGVLAHLEEERDLK_	1	MULTI-MSMS	4	395.716419	1578.83657	0.48494	37.722	0.68075	0	0.03929	1	33.787	7608200	243;513	1628	15488
A0A8I3NAA2	no	AGVLSQADYLNLVQCETLEDLK	22	Unmodified	_AGVLSQADYLNLVQCETLEDLK_	0	MULTI-MSMS	3	827.084345	2478.23121	-0.36045	98.516	0.71455	1.4211E-14	9.1374E-05	2	53.278	126610000	6237	1630	15508
A0A8C0TSW1	no	AGVNFSEFTGVWK	13	Unmodified	_AGVNFSEFTGVWK_	0	MULTI-MATCH	2	721.359159	1440.70376	-5.1737	87.694	0.20396	0	NaN	0	NaN	15515000	6136	1632	15521
A0A8I3NP99	no	AGVNTVTTLVENK	13	Unmodified	_AGVNTVTTLVENK_	0	MULTI-MSMS	2	673.369724	1344.72489	0.5496	47.271	2.006	0	0.00012866	2	113.69	1535600000	4210	1633	15534
A0A8I3NP99	no	AGVNTVTTLVENKK	14	Unmodified	_AGVNTVTTLVENKK_	1	MULTI-MSMS	2	737.417205	1472.81986	0.58861	34.339	0.23822	0	0.001972	1	84.882	12623000	4210	1634	15545
A0A8I3NP99	no	AGVNTVTTLVENKK	14	Unmodified	_AGVNTVTTLVENKK_	1	MULTI-MATCH	2	737.417205	1472.81986	-0.076062	32.667	0.23791	0	NaN	0	NaN	2973000	4210	1634	15552
A0A8P0NLU9	no	AGVPASYLLIPAASYVLPEVSK	22	Unmodified	_AGVPASYLLIPAASYVLPEVSK_	0	MULTI-MSMS	3	749.087467	2244.24057	2.2314	101.19	0.57548	0	8.8149E-05	1	53.779	21347000	5313;6377	1635	15561
A0A8C0LY33	no	AGVQSGTNALLVVK	14	Unmodified	_AGVQSGTNALLVVK_	0	MULTI-MSMS	2	678.895909	1355.77726	1.5682	46.705	0.37134	0	0.037339	1	42.21	9528700	575	1638	15586
A0A8I3MZ22	no	AGVSNLVAIHAAVVGVPVEEALQHSAGLDTAR	32	Unmodified	_AGVSNLVAIHAAVVGVPVEEALQHSAGLDTAR_	0	MULTI-MATCH	4	788.676916	3150.67856	-0.18215	90.538	0.37675	0	NaN	0	NaN	15917000	5510	1639	15599
A0A8I3NK29	no	AGVTCIVLPAENK	13	Unmodified	_AGVTCIVLPAENK_	0	MULTI-MSMS	2	686.368669	1370.72279	-2.6464	48.979	1.0869	0	0.035857	1	44.024	21961000	6149	1640	15611
A0A8P0N4L2	no	AGVVGPELHEK	11	Unmodified	_AGVVGPELHEK_	0	MSMS	2	568.308938	1134.60332	NaN	17.394	1	0	0.0018407	1	84.083		3945;5165;4205;6365	1644	15636
A0A8I3PBS0	no	AGVVTPGLTEDQLWR	15	Unmodified	_AGVVTPGLTEDQLWR_	0	MULTI-MSMS	2	821.433387	1640.85222	0.87186	73.484	0.74849	0	0.00024693	2	90.653	42070000	2686	1646	15663
A0A8P0TAL0	no	AGVYPEKDQAENEDGVQENTFSMDPQLER	29	Unmodified	_AGVYPEKDQAENEDGVQENTFSMDPQLER_	1	MULTI-MSMS	3	1099.49312	3295.45753	-0.59834	63.205	0.50934	-7.1054E-15	0.007392	1	31.111	105810000	6497;6515;5742	1647	15675
A0A8I3MC17	no	AGWYDEEAR	9	Unmodified	_AGWYDEEAR_	0	MULTI-MSMS	2	548.738345	1095.46214	0.54742	35.947	0.23727	0	0.01922	1	65.246	5859600	5135	1649	15722
A0A8I3Q3G0	no	AGYEYVSPEQLAGFDK	16	Acetyl (Protein N-term)	_(ac)AGYEYVSPEQLAGFDK_	0	MULTI-MSMS	2	908.425424	1814.8363	-0.45922	96.173	0.44061	0	0.0028784	1	53.448	107100000	4742	1650	15734
A0A8I3PPA0	no	AGYLTLYGVEALPR	14	Unmodified	_AGYLTLYGVEALPR_	0	MULTI-MSMS	2	761.916841	1521.81913	1.3188	82.739	0.40858	-1.4211E-14	0.00013948	1	100.72	18092000	5323	1653	15753
A0A8I3MMQ8	no	AGYPLEQPFDFR	12	Unmodified	_AGYPLEQPFDFR_	0	MSMS	2	720.351334	1438.68811	NaN	78.44	1	0	0.034243	1	48.44		2217	1654	15759
A0A8P0T340	no	AGYQDMPEYENFK	13	Unmodified	_AGYQDMPEYENFK_	0	MULTI-MSMS	2	796.340306	1590.66606	-0.40781	58.436	0.71218	7.1054E-15	0.00036941	1	94.801	47488000	6105;6652	1655	15771
A0A8I3S5Q5	no	AGYSQYVPEILEK	13	Unmodified	_AGYSQYVPEILEK_	0	MULTI-MSMS	2	748.885207	1495.75586	-2.3652	74.275	1.0534	0	0.0053035	2	61.958	43791000	4700	1657	15789
A0A8C0NH34	no	AHAAEGQVEDVVGNLR	16	Unmodified	_AHAAEGQVEDVVGNLR_	0	MULTI-MSMS	2	832.921175	1663.8278	2.5872	46.439	0.30493	0	3.3912E-07	1	147.33	14377000	2683	1658	15802
A0A8I3NBQ7	no	AHAAVWNAQEAQADFAK	17	Unmodified	_AHAAVWNAQEAQADFAK_	0	MULTI-MSMS	2	914.442274	1826.87	-1.6334	46.815	0.47323	0	2.8049E-06	1	119.88	14692000	5352	1659	15818
A0A8I3N2G1	no	AHAGLSSNSER	11	Unmodified	_AHAGLSSNSER_	0	MULTI-MSMS	2	564.773251	1127.53195	0.1103	8.0025	0.23671	0	0.00024666	1	189.38	25398000	1641	1660	15827
A0A8C0Q7J0	no	AHATLLGLANMETHYFAK	18	Unmodified	_AHATLLGLANMETHYFAK_	0	MULTI-MSMS	3	663.340132	1986.99857	0.58106	71.912	0.61108	-1.4211E-14	0.00078779	1	57.173	35934000	4584	1661	15841
A0A8P0SRD9	no	AHAVTLSSLLSSCTLR	16	Unmodified	_AHAVTLSSLLSSCTLR_	0	MULTI-MATCH	3	572.641811	1714.9036	-2.2163	84.523	1.2559	0	NaN	0	NaN	12933000	6435	1662	15847
A0A8P0NAH9	no	AHCVTLVQLSISCDHLIDKDIASK	24	Acetyl (Protein N-term)	_(ac)AHCVTLVQLSISCDHLIDKDIASK_	1	MSMS	3	922.470205	2764.38879	NaN	76.994	1	0	1.2675E-19	1	119.41		6607	1664	15866
A0A8I3Q2Q2	no	AHDGAEVCSAIFSK	14	Unmodified	_AHDGAEVCSAIFSK_	0	MULTI-MSMS	2	746.348465	1490.68238	-0.68443	36.562	0.47573	0	1.0453E-05	1	145.09	11647000	4139	1665	15878
A0A8P0N910	no	AHDGSVFTLCQMR	13	Unmodified	_AHDGSVFTLCQMR_	0	MULTI-MSMS	2	761.350485	1520.68642	-1.4973	47.245	0.5434	0	2.2269E-08	1	190.86	51281000	6530	1666	15890
A0A8C0S4Y3	no	AHDLLCQQK	9	Unmodified	_AHDLLCQQK_	0	MULTI-MSMS	2	556.77949	1111.54443	-0.53974	14.202	0.16929	1.7764E-15	0.00015059	1	200.16	62494000	5310	1667	15902
A0A8I3P8S9	no	AHEILPDLVCCSAK	14	Unmodified	_AHEILPDLVCCSAK_	0	MULTI-MSMS	2	806.894725	1611.7749	-1.9528	49.006	0.78149	0	0.00051965	1	88.441	205460000	2718	1670	15920
A0A8I3S8Q6	no	AHFGTDETILDGK	13	Unmodified	_AHFGTDETILDGK_	0	MULTI-MATCH	2	702.343706	1402.67286	-1.4642	41.751	0.23757	0	NaN	0	NaN	2008100	3112	1672	15928
A0A8P0SI18	no	AHFIMNDPAGNSYLQNVYAPEDDPQMK	27	Unmodified	_AHFIMNDPAGNSYLQNVYAPEDDPQMK_	0	MULTI-MSMS	3	1022.46378	3064.36951	-0.71805	76.773	0.57841	0	1.6133E-08	1	82.639	38753000	1389	1673	15940
A0A8I3MHD1	no	AHFNLDESGVLSLIK	15	Unmodified	_AHFNLDESGVLSLIK_	0	MSMS	2	821.943587	1641.87262	NaN	81.887	1	0	0.00021769	1	81.709		1093	1674	15946
A0A8P0P700	no	AHFQNFPNGVTDFIK	15	Unmodified	_AHFQNFPNGVTDFIK_	0	MULTI-MSMS	2	867.933554	1733.85255	0.81866	66.67	1.0857	0	3.3858E-07	1	151.98	19349000	1048	1675	15953
A0A8I3NRF5	no	AHGAVIPWEYFHLSPLR	17	Unmodified	_AHGAVIPWEYFHLSPLR_	0	MULTI-MSMS	4	499.016527	1992.037	0.51215	80.379	1.1819	0	1.8572E-06	3	108.89	69379000	3447	1677	15970
A0A8C0N0W7	no	AHGGYSVFAGVGER	14	Unmodified	_AHGGYSVFAGVGER_	0	MSMS	2	703.844207	1405.67386	NaN	39.627	1	0	0.063009	1	41.598		356	1678	15995
A0A8P0TBA3	no	AHGHCLHEIFLLR	13	Unmodified	_AHGHCLHEIFLLR_	0	MULTI-MSMS	4	401.463501	1601.8249	0.26469	35.344	0.98332	-7.1054E-15	0.00060478	2	77.64	36287000	3643	1679	16023
A0A8P0TBA3	no	AHGHCLHEIFLLR	13	Unmodified	_AHGHCLHEIFLLR_	0	MULTI-MSMS	4	401.463501	1601.8249	-0.39093	36.717	2.1793	0	0.0047236	3	56.225	25135000	3643	1679	16024
A0A8C0P3R9	no	AHGPGLEGGLVGK	13	Unmodified	_AHGPGLEGGLVGK_	0	MULTI-MSMS	2	596.327662	1190.64077	-3.3801	22.307	0.27271	0	0.00059547	1	88.948	10485000	3517;3936	1682	16043
A0A8C0P3R9	no	AHGPGLEGGLVGKPAEFTIDTK	22	Unmodified	_AHGPGLEGGLVGKPAEFTIDTK_	1	MULTI-MSMS	2	1097.57877	2193.14298	-0.34941	51.31	0.40624	0	5.1293E-17	1	135.37	13476000	3517;3936	1683	16056
A0A8C0NKI6	no	AHHLIGAGHSSEFKPMTQNEQK	22	Unmodified	_AHHLIGAGHSSEFKPMTQNEQK_	1	MULTI-MSMS	3	816.401002	2446.18118	0.22864	18.184	0.50839	-3.5527E-15	4.8295E-05	1	63.447	4572100	2841	1686	16067
A0A8C0NUM0	no	AHHSGQEISSEYR	13	Unmodified	_AHHSGQEISSEYR_	0	MULTI-SECPEP	2	750.844936	1499.67532	-0.96623	13.049	0.17048	0	0.01737	1	74.841	4521400	2731	1687	16076
A0A8C0P3R9	no	AHIANPSGASTECFVTDNADGTYQVEYTPFEK	32	Unmodified	_AHIANPSGASTECFVTDNADGTYQVEYTPFEK_	0	MULTI-MSMS	3	1173.85969	3518.55724	0.27635	74.85	0.37386	0	0.020495	1	20.878	6677200	3517;3936	1688	16093
A0A8C0P3R9	no	AHIANPSGASTECFVTDNADGTYQVEYTPFEK	32	Unmodified	_AHIANPSGASTECFVTDNADGTYQVEYTPFEK_	0	MULTI-MSMS	3	1173.85969	3518.55724	-0.31202	75.543	1.0865	0	1.2411E-15	2	98.839	162390000	3517;3936	1688	16094
A0A8I3NZ15	no	AHIGKPAPPFQATAVVDGAFK	21	Unmodified	_AHIGKPAPPFQATAVVDGAFK_	1	MULTI-MSMS	4	531.291554	2121.13711	0.71649	51.699	2.7528	0	3.8726E-06	4	94.856	479150000	3137	1689	16118
A0A8I3NZ15	no	AHIGKPAPPFQATAVVDGAFK	21	Unmodified	_AHIGKPAPPFQATAVVDGAFK_	1	MULTI-MSMS	4	531.291554	2121.13711	0.54667	53.79	0.85069	0	0.0013815	2	42.118	8988400	3137	1689	16119
A0A8I3NZ15	no	AHIGKPAPPFQATAVVDGAFK	21	Unmodified	_AHIGKPAPPFQATAVVDGAFK_	1	MULTI-MSMS	4	531.291554	2121.13711	-0.93036	56.87	0.78167	0	0.00025041	3	50.883	7844100	3137	1689	16120
A0A8I3NZ15	no	AHIGKPAPPFQATAVVDGAFK	21	Unmodified	_AHIGKPAPPFQATAVVDGAFK_	1	MULTI-MATCH	4	531.291554	2121.13711	-2.5511	56.472	0.17032	0	NaN	0	NaN	5369900	3137	1689	16128
A0A8I3NZ15	no	AHIGKPAPPFQATAVVDGAFK	21	Unmodified	_AHIGKPAPPFQATAVVDGAFK_	1	MULTI-MATCH	4	531.291554	2121.13711	3.0525	55.283	0.81224	0	NaN	0	NaN	4547200	3137	1689	16129
A0A8I3N650	no	AHITLGCAGDVEPVQTGIDLLEIVR	25	Unmodified	_AHITLGCAGDVEPVQTGIDLLEIVR_	0	MULTI-MSMS	3	892.805693	2675.39525	-1.0324	98.379	0.78292	0	2.4544E-11	2	102.94	50324000	3459	1692	16144
A0A8P0TCY6	no	AHLGIVSQEPILFDCSIAENIAYGDNSR	28	Unmodified	_AHLGIVSQEPILFDCSIAENIAYGDNSR_	0	MSMS	3	1030.50474	3088.4924	NaN	93.705	1	0	0.001756	1	42.659		1196	1694	16156
A0A8P0TCY6	no	AHLGIVSQEPILFDCSIAENIAYGDNSR	28	Deamidation (NQ)	_AHLGIVSQEPILFDCSIAEN(de)IAYGDNSR_	0	MULTI-MSMS	3	1030.83275	3089.47641	4.3235	93.609	0.33985	0	1.4372E-05	1	51.22	39259000	1196	1694	16158
A0A8C0Q6B5	no	AHLMEIQVNGGTVAEK	16	Unmodified	_AHLMEIQVNGGTVAEK_	0	MULTI-MSMS	2	848.937979	1695.8614	-0.014163	41.602	1.6659	0	2.049E-22	3	220.31	58225000	2294	1697	16193
A0A8C0Q6B5	no	AHLMEIQVNGGTVAEK	16	Deamidation (NQ)	_AHLMEIQVN(de)GGTVAEK_	0	MULTI-MSMS	2	849.429987	1696.84542	-2.8322	47.952	0.34073	0	0.00064961	1	93.766	14101000	2294	1697	16235
A0A8C0Q6B5	no	AHLMEIQVNGGTVAEK	16	Deamidation (NQ)	_AHLMEIQVN(de)GGTVAEK_	0	MULTI-SECPEP	2	849.429987	1696.84542	0.33944	45.812	0.74776	0	0.0025924	1	105.17	9012300	2294	1697	16236
A0A8C0Q6B5	no	AHLMEIQVNGGTVAEK	16	Oxidation (M),Deamidation (NQ)	_AHLM(ox)EIQVN(de)GGTVAEK_	0	MULTI-MSMS	2	857.427444	1712.84033	-1.0523	33.131	0.30558	0	2.0209E-06	1	149.38	6279300	2294	1697	16254
A0A8C0RAM5	no	AHLVAVFNEYQR	12	Unmodified	_AHLVAVFNEYQR_	0	MULTI-MSMS	2	723.87805	1445.74155	0.9058	45.491	0.95152	0	0.00036602	4	103.7	34822000	4830	1701	16279
A0A8I3RWH7	no	AHMESDKHLEALYLFK	16	Unmodified	_AHMESDKHLEALYLFK_	1	MULTI-MSMS	4	483.747556	1930.96112	0.24883	49.932	0.37289	0	5.6101E-05	2	90.707	20000000	5965	1702	16295
A0A8P0NLU9	no	AHNVPVLVCCETYK	14	Unmodified	_AHNVPVLVCCETYK_	0	MULTI-MSMS	2	845.408	1688.80145	-4.3873	35.655	0.61085	0	0.00046282	1	90.146	10693000	5313;6377	1705	16310
A0A8P0NLU9	no	AHNVPVLVCCETYK	14	Unmodified	_AHNVPVLVCCETYK_	0	MULTI-MATCH	2	845.408	1688.80145	1.1002	37.628	0.71522	0	NaN	0	NaN	11402000	5313;6377	1705	16315
Q2KM16	no	AHPGEFSICFTELQQK	16	Unmodified	_AHPGEFSICFTELQQK_	0	MULTI-MATCH	2	946.453993	1890.89343	0.27982	64.442	0.16977	0	NaN	0	NaN	45456000	4236	1706	16318
A0A8I3PMC9	no	AHQEMEVEQPCIQEVK	16	Unmodified	_AHQEMEVEQPCIQEVK_	0	MULTI-MSMS	2	977.9535	1953.89245	-0.46714	36.139	0.5792	0	1.5727E-05	1	108.59	10998000	4990	1710	16332
A0A8C0S5Y6	no	AHQSHSAEIESQIDR	15	Unmodified	_AHQSHSAEIESQIDR_	0	MULTI-MSMS	2	854.405889	1706.79722	-0.13369	17.506	0.40762	0	1.4291E-05	1	135.6	3929700	5325	1714	16350
A0A8I3S1Q9	no	AHQVTDESLESTR	13	Unmodified	_AHQVTDESLESTR_	0	MULTI-MSMS	2	736.852426	1471.6903	-3.1578	18.272	0.23697	0	2.5305E-05	1	145.91	10902000	5105	1715	16367
A0A8I3NRM8	no	AHQVVEDGYEFFAK	14	Unmodified	_AHQVVEDGYEFFAK_	0	MULTI-MSMS	2	820.391187	1638.76782	-0.20975	57.193	0.95086	0	1.4727E-06	1	150.14	165920000	3856;305	1716	16379
A0A8C0THV4	no	AHSAAQPPEFDSGVETFSIHADKPK	25	Unmodified	_AHSAAQPPEFDSGVETFSIHADKPK_	1	MULTI-MSMS	3	889.433024	2665.27724	-0.12697	46.677	0.57524	-7.1054E-15	1.4498E-09	2	95.71	15467000	733	1717	16386
A0A8I3PPA0	no	AHSADVFHTFR	11	Unmodified	_AHSADVFHTFR_	0	MULTI-MSMS	2	644.315086	1286.61562	-0.5964	27.302	0.40775	0	0.033308	1	47.561	4235600	5323	1718	16392
A0A8C0T000	no	AHSNPMADHTLR	12	Unmodified	_AHSNPMADHTLR_	0	MULTI-MSMS	2	675.322585	1348.63062	0.52332	14.304	0.23697	0	0.0031604	1	72.2	4434200	1241	1719	16398
A0A8P0TUR0	no	AHSPASTLPNSPGSTFER	18	Unmodified	_AHSPASTLPNSPGSTFER_	0	MULTI-MATCH	2	928.450296	1854.88604	5.0569	33.657	0.27144	0	NaN	0	NaN	7353700	323	1720	16408
A0A8C0RBE7	no	AHSPMIAVGSDDSSPNAMAK	20	Unmodified	_AHSPMIAVGSDDSSPNAMAK_	0	MULTI-MSMS	2	993.456407	1984.89826	0.11233	34.085	0.40773	0	5.0195E-11	1	119.01	8213500	873	1721	16415
A0A8I3PHH2	no	AHSPVQSGLPGMQNLK	16	Acetyl (Protein N-term)	_(ac)AHSPVQSGLPGMQNLK_	0	MULTI-MSMS	2	853.438146	1704.86174	-2.9579	57.425	1.7317	0	2.4715E-11	1	169.98	284180000	5784	1722	16418
A0A8I3P9Y9	no	AHSSMVGVSLPQK	13	Unmodified	_AHSSMVGVSLPQK_	0	MULTI-MSMS	2	670.853187	1339.69182	0.75449	28.016	1.5284	0	6.77E-15	1	232.84	42055000	5736	1723	16433
A0A8I3P9Y9	no	AHSSMVGVSLPQK	13	Oxidation (M)	_AHSSM(ox)VGVSLPQK_	0	MULTI-MSMS	2	678.850644	1355.68673	0.65467	19.351	0.5097	0	0.00098105	1	98.04	6163200	5736	1723	16440
A0A8P0NJV1	no	AHTMEELEELGK	12	Unmodified	_AHTMEELEELGK_	0	MULTI-MSMS	2	693.832117	1385.64968	-1.1588	46.21	0.27128	0	0.0061451	1	63.32	3534500	5918	1727	16462
A0A8C0PF77	no	AHTSSTQLQEELEK	14	Unmodified	_AHTSSTQLQEELEK_	0	MULTI-MSMS	2	800.894291	1599.77403	-0.10162	26.902	0.78306	0	0.00013401	1	116.55	15139000	3949	1728	16470
Q9ZZ58	no	AHVEAPIAGSMVLAAVLLK	19	Unmodified	_AHVEAPIAGSMVLAAVLLK_	0	MULTI-MSMS	3	630.70089	1889.08084	-0.3449	94.513	0.74593	0	5.6489E-10	1	136.63	74778000	338	1729	16489
Q9ZZ58	no	AHVEAPIAGSMVLAAVLLK	19	Unmodified	_AHVEAPIAGSMVLAAVLLK_	0	MULTI-MSMS	2	945.547696	1889.08084	-1.4366	94.512	0.2026	0	6.1225E-07	2	101.53	12350000	338	1729	16490
A0A8C0STJ7	no	AHVLAASVEQATENFLEK	18	Unmodified	_AHVLAASVEQATENFLEK_	0	MULTI-MSMS	2	979.004904	1955.99526	-0.29998	78.024	0.44107	0	1.2299E-40	1	249.66	49131000	5644	1731	16506
A0A8C0RY55	no	AHVSPHEMLQAVVLCSK	17	Unmodified	_AHVSPHEMLQAVVLCSK_	0	MULTI-MSMS	2	953.487313	1904.96007	0.45914	50.754	0.30573	0	1.1447E-06	1	131.53	11275000	1855	1732	16515
A0A8C0YW86	no	AHVTHPELK	9	Unmodified	_AHVTHPELK_	0	MULTI-MSMS	2	516.285266	1030.55598	-0.98461	8.6826	0.40706	0	0.0074464	1	83.313	2512000	4766	1733	16519
A0A8P0T542	no	AHVVPCFDASK	11	Unmodified	_AHVVPCFDASK_	0	MULTI-MSMS	3	410.869374	1229.58629	0.10102	24.336	2.6137	0	0.0036133	4	65.5	175930000	6595;2676	1734	16535
A0A8I3P8S9	no	AIADTGANVIVTGGK	15	Unmodified	_AIADTGANVIVTGGK_	0	MULTI-MSMS	2	693.882998	1385.75144	1.2106	41.566	1.3267	0	7.9251E-06	2	140.39	134490000	2718	1736	16551
A0A8I3P8S9	no	AIADTGANVIVTGGK	15	Unmodified	_AIADTGANVIVTGGK_	0	MULTI-MSMS	2	693.882998	1385.75144	-2.8975	43.985	0.27207	0	0.054287	1	35.594	3210000	2718	1736	16552
A0A8I3P8S9	no	AIADTGANVIVTGGK	15	Unmodified	_AIADTGANVIVTGGK_	0	MULTI-SECPEP	2	693.882998	1385.75144	-1.6247	43.756	0.16902	0	0.062739	1	51.286	1947200	2718	1736	16553
A0A8P0NZ76	no	AIADWYNEK	9	Unmodified	_AIADWYNEK_	0	MULTI-MSMS	2	555.266739	1108.51892	-0.44112	48.852	0.27231	0	0.0022469	1	107.29	14331000	6205	1737	16565
A0A8C0N0W7	no	AIAELGIYPAVDPLDSTSR	19	Unmodified	_AIAELGIYPAVDPLDSTSR_	0	MULTI-MSMS	2	994.520387	1987.02622	-1.1984	88.24	1.5532	0	2.4536E-07	2	108.17	240110000	356	1739	16581
A0A8C0MKC0	no	AIAFFQQQPR	10	Unmodified	_AIAFFQQQPR_	0	MULTI-MSMS	2	603.324922	1204.63529	1.2948	51.426	0.50985	0	0.00040792	2	144.83	104880000	1505	1740	16593
A0A8I3MWI3	no	AIAGDEHKR	9	Unmodified	_AIAGDEHKR_	1	MULTI-MATCH	2	498.764697	995.514842	0.7415	3.0415	0.72125	-4.4409E-16	NaN	0	NaN	3540400	1216	1743	16605
A0A8C0MVQ9	no	AIAHYEQSADYYK	13	Unmodified	_AIAHYEQSADYYK_	0	MULTI-MATCH	2	779.862263	1557.70997	-1.9717	30.013	0.81416	-3.5527E-15	NaN	0	NaN	2460800	1881	1746	16629
A0A8C0MVQ9	no	AIAHYEQSADYYKGEESNSSANK	23	Unmodified	_AIAHYEQSADYYKGEESNSSANK_	1	MULTI-MSMS	3	854.71749	2561.13064	0.19803	28.186	0.6109	-3.5527E-15	9.6001E-07	1	92.29	24406000	1881	1747	16640
A0A8C0TUV1	no	AIALSLAESNR	11	Unmodified	_AIALSLAESNR_	0	MSMS	2	572.81967	1143.62479	NaN	43.028	1	0	0.0051678	1	72.643		1637	1751	16659
A0A8C0MQP2	no	AIAMSLGQDIPMDQR	15	Unmodified	_AIAMSLGQDIPMDQR_	0	MULTI-MSMS	2	823.405457	1644.79636	-1.2084	66.195	0.6105	0	4.4393E-05	3	122.42	19552000	1708	1752	16670
A0A8I3N153	no	AIANECQANFISIK	14	Unmodified	_AIANECQANFISIK_	0	MULTI-MSMS	2	789.900865	1577.78718	0.14705	54.708	1.9011	0	8.4761E-06	2	146.16	308510000	2730	1753	16683
A0A8I3N7Q9	no	AIANHSVYCSTK	12	Unmodified	_AIANHSVYCSTK_	0	MULTI-MATCH	2	675.827169	1349.63978	0.094389	13.999	0.57664	0	NaN	0	NaN	67490000	2875	1754	16705
A0A8I3PU76	no	AIAVLTSGGDAQGMNAAVR	19	Unmodified	_AIAVLTSGGDAQGMNAAVR_	0	MULTI-MSMS	2	901.464892	1800.91523	-0.94018	52.043	0.57669	-7.1054E-15	1.0517E-08	1	113.65	13630000	210	1761	16741
A0A8C0QJD0	no	AIAYLFPSGLFEK	13	Unmodified	_AIAYLFPSGLFEK_	0	MULTI-MSMS	2	728.397753	1454.78095	0.62411	95.673	0.40609	0	0.0047631	1	63.073	31792000	4697	1762	16750
A0A8I3P636	no	AICALDLAPEVGK	13	Unmodified	_AICALDLAPEVGK_	0	MULTI-MATCH	2	678.86322	1355.71189	6.683	63.884	0.74707	0	NaN	0	NaN	16451000	5085	1763	16759
A0A8I3NBZ5	no	AICEAYKEDYHK	12	Unmodified	_AICEAYKEDYHK_	1	MULTI-MATCH	2	763.850841	1525.68713	-1.0782	17.899	0.40695	0	NaN	0	NaN	77217000	1010	1765	16776
A0A8C0S9B9	no	AICLDHAK	8	Unmodified	_AICLDHAK_	0	MULTI-MSMS	2	464.23947	926.464386	1.2457	13.422	0.27219	0	0.010625	1	95.352	13204000	5367	1768	16793
A0A8C0LUS7	no	AICTEAGLMALR	12	Unmodified	_AICTEAGLMALR_	0	MULTI-MSMS	2	653.336315	1304.65808	-1.4608	60.907	1.6652	0	7.7125E-05	2	130.75	318410000	465	1769	16811
A0A8C0QLT0	no	AIDAETLQMVFDR	13	Unmodified	_AIDAETLQMVFDR_	0	MULTI-MSMS	2	754.874316	1507.73408	1.1712	90.723	0.47681	1.4211E-14	2.1053E-05	2	157.38	39880000	4760	1770	16818
A0A8C0PZQ4	no	AIDDSSASISLAQLTK	16	Unmodified	_AIDDSSASISLAQLTK_	0	MULTI-MSMS	2	810.427967	1618.84138	1.7628	69.538	0.47737	0	0.000713	1	71.888	9551800	3443	1771	16826
A0A8C0RP85	no	AIDGQQTIIACIESHQFQPK	20	Unmodified	_AIDGQQTIIACIESHQFQPK_	0	MULTI-MSMS	3	762.051198	2283.13177	0.32075	77.741	1.4926	0	1.8105E-11	4	120.11	818370000	5082	1774	16863
A0A8C0RD92	no	AIDLFTDAIK	10	Unmodified	_AIDLFTDAIK_	0	MSMS	2	553.808239	1105.60193	NaN	73.266	1	0	0.030214	1	55.549		4880	1776	16877
A0A8I3S898	no	AIDSSNLKDDYSTAQR	16	Unmodified	_AIDSSNLKDDYSTAQR_	1	MULTI-MSMS	2	892.426487	1782.83842	-1.0883	32.577	0.1356	-7.1054E-15	0.030178	1	51.875	4080300	5305	1777	16878
A0A8C0MVC6	no	AIDTLHR	7	Unmodified	_AIDTLHR_	0	MULTI-MATCH	2	413.232502	824.450451	-5.1136	13.53	0.17029	1.7764E-15	NaN	0	NaN	10313000	1869	1778	16884
A0A8C0TS59	no	AIDVPGQVQVYELQPR	16	Unmodified	_AIDVPGQVQVYELQPR_	0	MULTI-MSMS	2	906.48615	1810.95775	1.379	71.733	1.2229	0	6.0131E-05	2	95.477	48249000	6133	1779	16896
A0A8I3NNH2	no	AIEALHGHELRPGR	14	Unmodified	_AIEALHGHELRPGR_	1	MULTI-MSMS	2	778.42623	1554.83791	-3.1568	17.922	0.2375	0	0.053849	1	52.79	3358200	3139;3049	1781	16902
A0A8I3NM71	no	AIEALKEFNEDGALAVLQQFK	21	Unmodified	_AIEALKEFNEDGALAVLQQFK_	1	MULTI-MSMS	3	778.749514	2333.22671	0.38212	97.456	0.96314	0	1.0336E-07	2	103.17	383040000	4751;2923	1782	16918
A0A8P0PHU9	no	AIEDEGGNPDEIEITSEGNK	20	Unmodified	_AIEDEGGNPDEIEITSEGNK_	0	MULTI-MSMS	2	1058.97948	2115.9444	-1.6003	49.334	0.33971	7.1054E-15	4.1065E-11	1	120.14	10185000	6441	1784	16933
A0A8I3PQU6	no	AIEDFNQSSQQEK	13	Unmodified	_AIEDFNQSSQQEK_	0	MULTI-MATCH	2	762.352259	1522.68997	0.84478	26.086	0.71551	0	NaN	0	NaN	20294000	3581	1785	16944
A0A8C0NEZ8	no	AIEDSDTLQETMEEYMNKPTF	21	Unmodified	_AIEDSDTLQETMEEYMNKPTF_	1	MULTI-MSMS	3	831.366301	2491.07707	-0.28704	100.12	0.20221	0	0.00020688	2	57.045	61227000	2618	1786	16955
A0A8C0QA20	no	AIEEGIPAFTCEEYVK	16	Unmodified	_AIEEGIPAFTCEEYVK_	0	MULTI-MSMS	2	928.44276	1854.87097	0.84473	73.593	1.3259	0	0.018376	1	44.614	16672000	4636	1787	16968
A0A8P0NWF3	no	AIEEGTLEEIEEEVR	15	Unmodified	_AIEEGTLEEIEEEVR_	0	MULTI-MSMS	2	873.425621	1744.83669	1.5687	84.191	0.77972	0	3.0166E-07	5	153.95	26257000	5746	1788	16980
A0A8I3NLK6	no	AIEEGVNHMWTVSAFQQHPR	20	Unmodified	_AIEEGVNHMWTVSAFQQHPR_	0	MULTI-MSMS	3	779.711288	2336.11203	-0.55033	57.734	0.37255	0	2.0531E-05	1	86.96	33371000	2066	1789	16992
A0A8I3NTY8	no	AIEEGVSHMWTVSAFQQHPR	20	Unmodified	_AIEEGVSHMWTVSAFQQHPR_	0	MULTI-MSMS	3	770.707655	2309.10113	-0.7728	60.967	0.67964	0	3.7996E-05	2	79.97	68934000	847	1790	17004
A0A8I3MSC7	no	AIEENLEPWPQAWDDSLINGSPLLHDPSASINK	33	Unmodified	_AIEENLEPWPQAWDDSLINGSPLLHDPSASINK_	0	MULTI-MSMS	3	1219.60043	3655.77946	0.030816	100.3	0.30497	0	3.6859E-05	1	46.464	33103000	4297	1791	17017
A0A8I3S2J1	no	AIEFLNNPPEEAPR	14	Unmodified	_AIEFLNNPPEEAPR_	0	MULTI-MSMS	2	798.904462	1595.79437	1.4752	58.246	0.54166	0	0.001186	1	77.379	60441000	4016;6098	1792	17026
E2QV81	no	AIEIDEQQGCK	11	Unmodified	_AIEIDEQQGCK_	0	MULTI-MSMS	2	645.803359	1289.59217	-0.068188	22.178	0.30663	0	0.0017091	1	87.308	2802900	4072	1793	17035
A0A8C0RD92	no	AIEINPDSAQPYK	13	Unmodified	_AIEINPDSAQPYK_	0	MULTI-MSMS	2	723.367181	1444.71981	2.367	43.389	2.2084	0	0.000155	2	105.98	219680000	4880	1794	17049
A0A8C0RD92	no	AIEINPDSAQPYK	13	Unmodified	_AIEINPDSAQPYK_	0	MULTI-MSMS	2	723.367181	1444.71981	-1.186	45.126	0.30596	0	0.034876	1	44.318	3618900	4880	1794	17050
A0A8C0MVQ9	no	AIEIYTDMGR	10	Unmodified	_AIEIYTDMGR_	0	MSMS	2	584.786981	1167.55941	NaN	50.563	1	0	0.0062396	1	78.334		1881	1796	17057
A0A8P0T3H0	no	AIELFHSYR	9	Unmodified	_AIELFHSYR_	0	MULTI-MSMS	2	568.298373	1134.58219	0.20533	42.532	0.54245	0	0.046732	1	50.04	3652800	6282	1797	17060
A0A8P0NKA3	no	AIELNPANAVYFCNR	15	Unmodified	_AIELNPANAVYFCNR_	0	MULTI-MSMS	2	876.430321	1750.84609	1.2807	72.494	0.91726	0	4.0266E-06	1	145.34	205720000	1719	1798	17072
A0A8I3MPP6	no	AIENQEHR	8	Unmodified	_AIENQEHR_	0	MULTI-MSMS	2	498.746505	995.478456	-0.0062251	7.8448	0.20231	0	0.007284	1	108.09	34658000	670	1801	17096
A0A8C0PZA5	no	AIEPPPLDAVIEAEHTLR	18	Unmodified	_AIEPPPLDAVIEAEHTLR_	0	MULTI-MSMS	3	657.689707	1970.04729	-0.89829	85.2	2.0399	0	1.6753E-08	4	117.67	73103000	705	1802	17106
A0A8P0NI52	no	AIEPQNEEADENYNSVNTR	19	Unmodified	_AIEPQNEEADENYNSVNTR_	0	MULTI-MSMS	2	1096.98817	2191.96178	-0.23689	35.539	0.37398	7.1054E-15	1.6814E-15	1	164.33	20381000	935	1803	17118
A0A8I3QAU5	no	AIEQADLLQEEAETPR	16	Unmodified	_AIEQADLLQEEAETPR_	0	MULTI-MSMS	2	906.952337	1811.89012	0.17961	59.332	0.74903	0	4.6809E-06	1	131.13	9755700	1486	1804	17130
A0A8I3MGM6	no	AIEQADLLQEEDESPR	16	Unmodified	_AIEQADLLQEEDESPR_	0	MULTI-MSMS	2	921.939427	1841.8643	0.5887	52.413	1.0887	7.1054E-15	1.2844E-08	2	152.4	41323000	3601	1805	17143
A0A8C0NE40	no	AIEQESQISLK	11	Unmodified	_AIEQESQISLK_	0	MULTI-MSMS	2	623.337892	1244.66123	2.2533	36.846	0.51062	0	0.014836	1	58.23	8472700	2544	1806	17154
A0A8C0S9M1	no	AIETALDCLK	10	Unmodified	_AIETALDCLK_	0	MULTI-MSMS	2	567.297181	1132.57981	-2.1186	51.151	1.7658	7.1054E-15	0.014056	1	64.04	10284000	2642	1810	17178
A0A8P0ST92	no	AIFASGSPFDPVTLPNGR	18	Unmodified	_AIFASGSPFDPVTLPNGR_	0	MULTI-MSMS	2	923.478325	1844.9421	0.97361	84.597	1.8349	0	6.6802E-07	2	101.53	58664000	1518	1812	17192
A0A8P0ST92	no	AIFASGSPFDPVTLPNGR	18	Deamidation (NQ)	_AIFASGSPFDPVTLPN(de)GR_	0	MSMS	2	923.970333	1845.92611	NaN	91.049	1	0	0.0045065	1	62.924		1518	1812	17207
A0A8I3MTN8	no	AIFDTPDEDPNYNPLPEERPGGFAWGEGQR	30	Unmodified	_AIFDTPDEDPNYNPLPEERPGGFAWGEGQR_	1	MULTI-MSMS	3	1125.51648	3373.5276	0.60762	88.729	0.61166	0	0.031885	1	21.467	21200000	3438	1814	17227
A0A8C0TTC2	no	AIFMIPTNPPPTFR	14	Unmodified	_AIFMIPTNPPPTFR_	0	MULTI-MSMS	3	534.6218	1600.84357	0.19799	83.613	0.71466	1.4211E-14	0.01869	1	40.552	3730000	6140	1817	17245
A0A8C0TTC2	no	AIFMIPTNPPPTFR	14	Unmodified	_AIFMIPTNPPPTFR_	0	MULTI-MSMS	2	801.429061	1600.84357	3.5057	83.696	1.802	0	0.0065959	2	59.067	26991000	6140	1817	17246
A0A8I3MGN1	no	AIFPQNGLVVSSVDVQSVEPVDQR	24	Unmodified	_AIFPQNGLVVSSVDVQSVEPVDQR_	0	MULTI-MSMS	3	861.785287	2582.33403	0.42374	86.508	0.78104	0	3.5121E-07	2	75.064	98802000	5569	1818	17262
A0A8I3N9V6	no	AIFSHAAGDNSTLLSFK	17	Unmodified	_AIFSHAAGDNSTLLSFK_	0	MSMS	2	889.957226	1777.8999	NaN	63.348	1	0	1.8642E-08	1	107.79		1668	1821	17272
A0A8I3NFI4	no	AIFSSGAVLYK	11	Unmodified	_AIFSSGAVLYK_	0	MULTI-MSMS	2	578.324057	1154.63356	-0.18642	56.142	1.3244	-7.1054E-15	0.00086707	2	99.802	71416000	1912	1822	17284
A0A8C0M9N5	no	AIFSVYVVNK	10	Unmodified	_AIFSVYVVNK_	0	MULTI-MSMS	2	570.326599	1138.63865	0.76478	62.287	0.37325	0	0.054113	1	44.349	6332700	1053	1824	17297
A0A8C0RX08	no	AIGIGAYLVR	10	Unmodified	_AIGIGAYLVR_	0	MULTI-MSMS	2	516.813659	1031.61277	0.1318	64.828	0.57931	0	0.00041453	1	127.84	32225000	3663	1830	17326
A0A8P0PDY0	no	AIGLSQMSFPTADLTLK	17	Unmodified	_AIGLSQMSFPTADLTLK_	0	MULTI-MATCH	2	896.979312	1791.94407	0.57581	92.007	0.20411	0	NaN	0	NaN	10637000	6485	1831	17330
A0A8P0SC38	no	AIGNTELENK	10	Unmodified	_AIGNTELENK_	0	MSMS	2	544.782753	1087.55095	NaN	18.946	1	0	0.00034619	1	125.31		5185	1834	17353
A0A8I3QBG5	no	AIGPHDVLATLLNNLK	16	Unmodified	_AIGPHDVLATLLNNLK_	0	MULTI-MSMS	2	844.988329	1687.9621	0.45993	98.833	0.10189	0	0.00030963	1	79.286	3469300	1782	1836	17367
A0A8I3QBG5	no	AIGPHDVLATLLNNLK	16	Unmodified	_AIGPHDVLATLLNNLK_	0	MULTI-SECPEP	2	844.988329	1687.9621	0.8375	99.307	0.74626	0	2.4333E-14	1	172.13	28555000	1782	1836	17368
A0A8C0NHD1	no	AIGSASEGAQSSLQEVYHK	19	Unmodified	_AIGSASEGAQSSLQEVYHK_	0	MULTI-MSMS	3	654.656954	1960.94903	0.20008	40.973	1.1314	0	1.3774E-07	3	106.93	195570000	2709	1838	17386
A0A8C0NHD1	no	AIGSASEGAQSSLQEVYHK	19	Unmodified	_AIGSASEGAQSSLQEVYHK_	0	MULTI-MATCH	3	654.656954	1960.94903	-0.75008	41.819	0.34032	0	NaN	0	NaN	2955400	2709	1838	17387
A0A8C0PE22	no	AIGTACTLDK	10	Unmodified	_AIGTACTLDK_	0	MULTI-MSMS	2	525.268424	1048.5223	0.14157	20.149	0.4425	0	0.0067918	1	74.464	4114000	3353	1839	17398
A0A8I3PIA7	no	AIGTDEDLAHSSIR	14	Unmodified	_AIGTDEDLAHSSIR_	0	MULTI-MSMS	2	742.870619	1483.72669	-0.23887	32.419	0.30517	0	7.037E-05	1	127.87	18090000	5291	1841	17415
A0A8C0SX68	no	AIGTEPDSDVLSEIMHSFAK	20	Unmodified	_AIGTEPDSDVLSEIMHSFAK_	0	MULTI-MSMS	3	716.349021	2146.02524	-1.4193	99.879	0.51051	0	0.017312	1	27.904	27141000	5699	1842	17424
A0A8P0SB20	no	AIGVLTSGGDAQGMNAAVR	19	Unmodified	_AIGVLTSGGDAQGMNAAVR_	0	MULTI-MSMS	2	894.457067	1786.89958	-0.15408	51.133	1.2553	7.1054E-15	5.2427E-31	1	218.75	368570000	744;3976	1844	17441
A0A8P0SB20	no	AIGVLTSGGDAQGMNAAVR	19	Oxidation (M)	_AIGVLTSGGDAQGM(ox)NAAVR_	0	MULTI-MSMS	2	902.454524	1802.8945	-0.59889	38.884	0.81766	0	0.0031249	1	59.198	7521600	744;3976	1844	17452
A0A8C0M3S5	no	AIGVSNFNHK	10	Unmodified	_AIGVSNFNHK_	0	MULTI-MSMS	2	543.788173	1085.56179	-0.65336	19.384	0.33939	0	0.0051988	1	79.809	4860200	794	1845	17464
A0A8I3P2L6	no	AIGVSNFNHLQIEK	14	Unmodified	_AIGVSNFNHLQIEK_	0	MULTI-MSMS	2	785.422822	1568.83109	-1.1655	49.242	0.78144	0	6.9352E-09	2	184.03	137950000	4976	1846	17482
A0A8I3PFD4	no	AIHNPMIQK	9	Unmodified	_AIHNPMIQK_	0	MULTI-MATCH	2	526.289494	1050.56443	-0.35698	17.525	0.50867	0	NaN	0	NaN	7063700	3930	1849	17509
A0A8I3S4A5	no	AIHQQILLLR	10	Unmodified	_AIHQQILLLR_	0	MULTI-MSMS	3	402.255669	1203.74518	0.084093	40.369	0.33314	7.1054E-15	0.011543	1	55.064	3726900	1785	1850	17520
A0A8P0NVX2	no	AIHTAPVATMAFDPTSTLLATGGCDGAVR	29	Unmodified	_AIHTAPVATMAFDPTSTLLATGGCDGAVR_	0	MULTI-MSMS	3	967.812631	2900.41606	-1.0952	80.581	0.506	1.4211E-14	5.0552E-09	1	80.359	69927000	6445	1851	17534
A0A8I3RZM8	no	AIIAPHAGYTYCGSCAAHAYK	21	Unmodified	_AIIAPHAGYTYCGSCAAHAYK_	0	MULTI-MATCH	4	571.267487	2281.04084	-0.93247	33.981	0.67922	0	NaN	0	NaN	69628000	3090	1853	17547
A0A8I3PYS5	no	AIIEEYLHLNDMK	13	Unmodified	_AIIEEYLHLNDMK_	0	MSMS	2	794.905616	1587.79668	NaN	72.687	1	0	2.6416E-48	1	211.64		2053	1855	17566
A0A8I3PYS5	no	AIIEEYLHLNDMK	13	Unmodified	_AIIEEYLHLNDMK_	0	MULTI-MATCH	2	794.905616	1587.79668	-2.5314	71.578	0.67959	0	NaN	0	NaN	26252000	2053	1855	17572
A0A8I3PNN7	no	AIIIFVPVPQLK	12	Unmodified	_AIIIFVPVPQLK_	0	MULTI-MSMS	2	669.431399	1336.84824	0.17333	93.152	1.5613	0	0.00081292	3	90.657	578490000	4468	1856	17596
A0A8I3PNN7	no	AIIIFVPVPQLK	12	Unmodified	_AIIIFVPVPQLK_	0	MULTI-MSMS	3	446.623358	1336.84824	-0.13321	93.126	0.81497	0	0.0056866	1	56.359	15287000	4468	1856	17597
A0A8P0N9X4	no	AIIKPQYVDQIPK	13	Unmodified	_AIIKPQYVDQIPK_	1	MULTI-MSMS	2	756.942859	1511.87116	-0.41326	45.119	2.1058	0	0.022337	3	63.624	11633000	6573;6418	1858	17613
A0A8I3PHW1	no	AIIPSHLAYGK	11	Unmodified	_AIIPSHLAYGK_	0	MULTI-MSMS	3	390.560758	1168.66044	-0.62842	34.846	1.9012	0	0.0075339	2	56.359	299500000	6127	1861	17640
A0A8I3PHW1	no	AIIPSHLAYGK	11	Unmodified	_AIIPSHLAYGK_	0	MULTI-MSMS	2	585.337498	1168.66044	1.3589	34.831	0.44003	0	0.0089223	1	64.04	11635000	6127	1861	17641
A0A8I3N7Q9	no	AIIQVSQIVAR	11	Unmodified	_AIIQVSQIVAR_	0	MULTI-SECPEP	2	599.36933	1196.72411	-1.2255	55.969	0.54196	0	0.053728	1	64.04	27724000	2875	1862	17655
A0A8C0N5A7	no	AIKPTLGLIDPLHTLHMPDR	20	Unmodified	_AIKPTLGLIDPLHTLHMPDR_	1	MULTI-MSMS	5	448.454365	2237.23544	0.65292	70.286	0.88203	0	0.00052054	1	51.566	8582700	2232	1866	17677
A0A8C0Q6J6	no	AILCLLLGGVER	12	Unmodified	_AILCLLLGGVER_	0	MULTI-MATCH	2	657.384122	1312.75369	0.41966	93.336	0.61093	0	NaN	0	NaN	30121000	3042	1868	17693
A0A8C0TA90	no	AILDQQVLAEELTTK	15	Unmodified	_AILDQQVLAEELTTK_	0	MULTI-MSMS	2	836.46181	1670.90907	0.35177	78.585	0.44237	0	6.5839E-05	1	103.75	25354000	3272;5880	1869	17705
A0A8C0YS41	no	AILDSETGLLFLSLE	15	Unmodified	_AILDSETGLLFLSLE_	0	MULTI-MSMS	2	810.940179	1619.8658	-0.27234	111.71	0.37303	0	0.00059658	1	79.986	8901000	6188;3979	1870	17715
A0A8I3SBI9	no	AILEDIHVNLFTR	13	Unmodified	_AILEDIHVNLFTR_	0	MULTI-MSMS	2	770.92774	1539.84093	-0.60222	78.316	0.71516	0	4.041E-05	1	133.07	72924000	5490	1871	17739
A0A8I3SBI9	no	AILEDIHVNLFTR	13	Unmodified	_AILEDIHVNLFTR_	0	MULTI-MSMS	3	514.287586	1539.84093	0.72638	78.372	0.51062	0	0.00026018	1	89.013	21231000	5490	1871	17740
A0A8I3N8D9	no	AILEMEQYIR	10	Unmodified	_AILEMEQYIR_	0	MULTI-MATCH	2	633.331556	1264.64856	-5.253	71.131	1.0187	0	NaN	0	NaN	31817000	3720	1872	17749
A0A8P0NSK8	no	AILEQISAHGQK	12	Unmodified	_AILEQISAHGQK_	0	MSMS	2	647.859326	1293.7041	NaN	27.85	1	0	8.3661E-06	1	122.44		6625;4132	1873	17754
A0A8C0TB14	no	AILILDNDGDR	11	Unmodified	_AILILDNDGDR_	0	MULTI-MSMS	2	607.822409	1213.63027	-0.77658	51.438	2.074	0	0.00042749	2	117.89	120410000	5175	1876	17771
A0A8P0TIK2	no	AILLAVLPMSLLSVGK	16	Unmodified	_AILLAVLPMSLLSVGK_	0	MULTI-MSMS	2	813.007144	1623.99974	0.23211	106.25	0.20426	0	0.0069199	1	50.284	2994800	5114	1877	17788
A0A8I3RZP8	no	AILQNEPLTTVAVLK	15	Unmodified	_AILQNEPLTTVAVLK_	0	MULTI-MSMS	2	805.479805	1608.94506	-1.3398	71.797	0.50902	0	1.3444E-05	1	135.99	35815000	4442;6603	1882	17824
A0A8I3PCS1	no	AILQNHTDFKDK	12	Unmodified	_AILQNHTDFKDK_	1	MULTI-MSMS	2	715.37534	1428.73613	0.28515	17.967	0.27107	0	8.4819E-05	1	187.16	8495900	5740	1883	17830
A0A8I3MZ16	no	AILSHLVK	8	Unmodified	_AILSHLVK_	0	MULTI-MATCH	2	440.78437	879.554188	0.018823	23.632	0.50694	0	NaN	0	NaN	2468000	4561	1885	17836
A0A8C0SU42	no	AILSSILEEQK	11	Unmodified	_AILSSILEEQK_	0	MULTI-MSMS	2	615.850635	1229.68672	-1.2956	63.538	0.47595	-7.1054E-15	0.0232	1	51.528	32054000	5650	1887	17852
A0A8C0SU42	no	AILSSILEEQK	11	Unmodified	_AILSSILEEQK_	0	MULTI-MATCH	2	615.850635	1229.68672	-3.3456	67.995	0.13573	0	NaN	0	NaN	2359700	5650	1887	17854
A0A8C0RC87	no	AILTMTQLYK	10	Unmodified	_AILTMTQLYK_	0	MULTI-MSMS	2	591.333567	1180.65258	1.439	62.864	0.37479	0	0.00083062	1	113.7	20443000	4678	1889	17869
A0A8P0TTK7	no	AILVDLEPGTMDSVR	15	Unmodified	_AILVDLEPGTMDSVR_	0	MULTI-MSMS	2	808.42163	1614.82871	1.6054	72.226	0.40819	0	0.024779	1	44.299	12748000	1644;1768;6608;5630;1645	1890	17903
A0A8P0TTK7	no	AILVDLEPGTMDSVR	15	Unmodified	_AILVDLEPGTMDSVR_	0	MULTI-MSMS	2	808.42163	1614.82871	0.22925	75.466	3.0866	0	3.8984E-05	4	124.42	6879700000	1644;1768;6608;5630;1645	1890	17904
A0A8P0TTK7	no	AILVDLEPGTMDSVR	15	Unmodified	_AILVDLEPGTMDSVR_	0	MULTI-MSMS	2	808.42163	1614.82871	1.966	78.252	0.54607	0	0.00041032	1	84.821	16468000	1644;1768;6608;5630;1645	1890	17905
A0A8P0TTK7	no	AILVDLEPGTMDSVR	15	Oxidation (M)	_AILVDLEPGTM(ox)DSVR_	0	MULTI-MATCH	2	816.419088	1630.82362	-1.7558	63.61	1.5289	0	NaN	0	NaN	226540000	1644;1768;6608;5630;1645	1890	17919
A0A8P0TTK7	no	AILVDLEPGTMDSVR	15	Oxidation (M)	_AILVDLEPGTM(ox)DSVR_	0	MULTI-MATCH	2	816.419088	1630.82362	6.8615	77.235	0.17027	0	NaN	0	NaN	4216500	1644;1768;6608;5630;1645	1890	17920
A0A8I3RVG9	no	AILVVFANK	9	Unmodified	_AILVVFANK_	0	MULTI-MSMS	2	487.805303	973.596052	-0.11505	56.3	1.2566	-7.1054E-15	0.004589	2	93.262	23185000	2286	1891	17943
A0A8I3RVG9	no	AILVVFANK	9	Unmodified	_AILVVFANK_	0	MULTI-MSMS	2	487.805303	973.596052	0.30705	58.681	2.1412	-7.1054E-15	0.054936	1	47.743	251790000	2286	1891	17944
A0A8I3NJ91	no	AIMAHMTVEEIYKDR	15	Unmodified	_AIMAHMTVEEIYKDR_	1	MULTI-MSMS	4	452.477383	1805.88043	-1.0185	49.197	0.44153	-7.1054E-15	3.3028E-05	1	100.45	12883000	4902	1893	17963
A0A8C0STJ7	no	AIMAQLPQEQK	11	Unmodified	_AIMAQLPQEQK_	0	MULTI-MSMS	2	628.837005	1255.65946	-0.013003	35.793	1.4616	0	0.025656	1	49.715	234650000	5644	1894	17977
A0A8C0NEP7	no	AINGPTSASGDEISK	15	Unmodified	_AINGPTSASGDEISK_	0	MULTI-MSMS	2	723.857177	1445.6998	1.7611	22.633	0.57705	3.5527E-15	0.0018026	1	68.536	4034600	2611	1899	18004
A0A8I3NUC9	no	AINLLPANTQINDIR	15	Unmodified	_AINLLPANTQINDIR_	0	MULTI-MSMS	2	833.467761	1664.92097	-0.21343	70.581	0.54237	0	0.0026756	2	63.073	11817000	3283	1900	18016
A0A8P0SEB0	no	AINPINTFTK	10	Unmodified	_AINPINTFTK_	0	MULTI-MSMS	2	559.813856	1117.61316	3.0955	47.681	0.57882	7.1054E-15	0.0036138	1	85.731	66420000	5460	1901	18028
A0A8C0RR54	no	AINQFTEVLTR	11	Unmodified	_AINQFTEVLTR_	0	MULTI-MSMS	2	646.353877	1290.6932	0.99727	62.381	0.54355	0	0.00012611	1	138.08	24951000	3507	1902	18039
A0A8I3N0P1	no	AINQGGLTSVAVR	13	Unmodified	_AINQGGLTSVAVR_	0	MULTI-MSMS	2	643.364776	1284.715	0.58427	36.546	0.51069	0	0.00013404	1	112.75	93332000	5602	1903	18053
A0A8I3RYC9	no	AINQQTGAFVEISR	14	Unmodified	_AINQQTGAFVEISR_	0	MULTI-MATCH	2	767.404629	1532.79471	1.6712	50.882	0.61019	0	NaN	0	NaN	6806200	3271	1905	18085
A0A8I3RYC9	no	AINQQTGAFVEISR	14	Unmodified	_AINQQTGAFVEISR_	0	MULTI-MATCH	2	767.404629	1532.79471	4.7308	48.964	2.3768	0	NaN	0	NaN	76347000	3271	1905	18086
Q2KKD1	no	AINVILGCLR	10	Unmodified	_AINVILGCLR_	0	MULTI-MSMS	2	564.831526	1127.6485	-0.66828	66.435	0.61079	0	0.00080746	1	163.67	51051000	4160	1908	18105
A0A8I3S6F7	no	AINVQEEK	8	Unmodified	_AINVQEEK_	0	MULTI-MSMS	2	465.748182	929.481811	-1.332	14.34	0.54342	0	0.0063172	1	121.99	49209000	6594;6533	1909	18115
A0A8C0Q119	no	AIPDLTAPVAAVQAAVSNLVR	21	Unmodified	_AIPDLTAPVAAVQAAVSNLVR_	0	MULTI-MSMS	3	692.731906	2075.17389	-0.38876	109.12	1.8658	0	2.8235E-06	5	95.572	519770000	4471	1911	18137
A0A8P0TAL0	no	AIPNQGEILVIR	12	Unmodified	_AIPNQGEILVIR_	0	MULTI-MSMS	2	661.893169	1321.77178	0.95079	59.406	1.394	0	0.00035295	2	105.4	12884000	6497;5742	1914	18157
A0A8P0TAL0	no	AIPNQGEILVIR	12	Unmodified	_AIPNQGEILVIR_	0	MULTI-MATCH	2	661.893169	1321.77178	-1.8873	60.436	0.13567	0	NaN	0	NaN	3030700	6497;5742	1914	18158
A0A8I3NC31	no	AIPVLVDVLR	10	Unmodified	_AIPVLVDVLR_	0	MULTI-MSMS	2	547.850242	1093.68593	-0.14694	81.546	0.98531	0	0.010034	2	69.812	35860000	4899	1915	18170
A0A8C0QAU4	no	AIQDHLLEVEESKDQMEK	18	Unmodified	_AIQDHLLEVEESKDQMEK_	1	MULTI-MSMS	3	714.684293	2141.03105	1.9456	48.07	0.27287	0	0.0088455	1	40.689	7655200	4645;6361	1918	18182
A0A8P0TL06	no	AIQDMFPNMDR	11	Unmodified	_AIQDMFPNMDR_	0	MULTI-MSMS	2	669.302472	1336.59039	-1.0436	70.034	1.3945	0	0.0016626	2	87.913	20269000	6569	1919	18195
A0A8I3NZJ0	no	AIQELASPLMGR	12	Unmodified	_AIQELASPLMGR_	0	MULTI-MATCH	2	643.35028	1284.68601	0.077431	59.958	0.50856	7.1054E-15	NaN	0	NaN	7456900	1826	1920	18203
A0A8I3MNS2	no	AIQLNPNYIR	10	Unmodified	_AIQLNPNYIR_	0	MULTI-MSMS	2	601.33803	1200.66151	0.33322	48.972	0.30584	0	0.00051326	1	122.13	25074000	2444	1921	18214
A0A8P0PBL4	no	AIQLNSNSVQALLLK	15	Unmodified	_AIQLNSNSVQALLLK_	0	MULTI-MSMS	2	806.475054	1610.93556	-0.55103	81.492	0.30644	-1.4211E-14	0.0090696	1	51.286	6745700	5836	1922	18225
A0A8I3P5Y3	no	AIQLSGAEQLEALK	14	Unmodified	_AIQLSGAEQLEALK_	0	MULTI-MSMS	2	735.911756	1469.80896	-0.47148	64.785	0.61387	0	1.0286E-06	1	158.05	80574000	6301	1923	18240
Q5I9W4	no	AIQMVANSLK	10	Unmodified	_AIQMVANSLK_	0	MULTI-MSMS	2	537.802434	1073.59032	-0.48783	35.583	0.33986	0	0.002042	1	96.624	8661000	455	1924	18250
A0A8I3PAI9	no	AIQPDAGYYNDLVPPIGMLNNPMNAVTTK	29	Unmodified	_AIQPDAGYYNDLVPPIGMLNNPMNAVTTK_	0	MULTI-MSMS	3	1039.85097	3116.53109	1.3649	100.28	0.23689	-1.4211E-14	1.0526E-06	1	61.186	50510000	865	1925	18264
A0A8C0T559	no	AIQVGVIGFPNVGK	14	Unmodified	_AIQVGVIGFPNVGK_	0	MULTI-MSMS	2	699.908819	1397.80309	0.32831	75.625	0.98482	0	0.00013926	2	100.58	35767000	1391	1928	18281
A0A8I3P2M1	no	AISAANLHLR	10	Unmodified	_AISAANLHLR_	0	MULTI-MSMS	2	533.311815	1064.60908	-0.7532	30.902	0.54283	3.5527E-15	0.00078453	2	162.5	11989000	2498	1929	18294
A0A8C0M8Z4	no	AISALVPQGGPVLCR	15	Unmodified	_AISALVPQGGPVLCR_	0	MULTI-MATCH	2	769.429593	1536.84463	-1.1914	62.723	0.17044	0	NaN	0	NaN	2801400	1025	1930	18300
A0A8P0T3C0	no	AISEELDHALNDMTSL	16	Unmodified	_AISEELDHALNDMTSL_	0	MULTI-MSMS	2	879.914366	1757.81418	0.5167	95.802	0.4405	0	0.00023082	1	83.081	75084000	6553	1934	18328
A0A8C0MNT1	yes	AISEELDHALNDMTSM	16	Unmodified	_AISEELDHALNDMTSM_	0	MULTI-MSMS	2	888.892577	1775.7706	-1.7359	94.579	0.30503	0	0.0007832	1	71.221	28773000	1636	1935	18342
A0A8I3PYS5	no	AISEPNFSVAYANMCR	16	Unmodified	_AISEPNFSVAYANMCR_	0	MULTI-MSMS	2	915.419096	1828.82364	-1.1107	71.725	1.1547	0	1.5711E-05	2	104.07	138270000	2053	1936	18355
A0A8I3NRV2	no	AISFVGSNQAGEYIFER	17	Unmodified	_AISFVGSNQAGEYIFER_	0	MULTI-MSMS	2	944.465415	1886.91628	1.6135	80.654	0.57559	0	1.1828E-11	1	170.07	32884000	3621	1937	18368
A0A8P0SI18	no	AISGLEQDQPAR	12	Unmodified	_AISGLEQDQPAR_	0	MULTI-MSMS	2	642.830766	1283.64698	2.9461	26.596	0.81706	-3.5527E-15	0.00033452	1	107.79	10492000	1389	1938	18379
A0A8C0PVK3	no	AISHEHSPSDLEAHFVPLVK	20	Unmodified	_AISHEHSPSDLEAHFVPLVK_	0	MULTI-MSMS	5	443.43281	2212.12767	0.3168	48.309	1.2919	-7.1054E-15	8.1532E-06	2	95.197	243230000	4368;4446	1939	18391
A0A8C0PVK3	no	AISHEHSPSDLEAHFVPLVK	20	Unmodified	_AISHEHSPSDLEAHFVPLVK_	0	MULTI-MATCH	5	443.43281	2212.12767	0.56994	49.719	0.13556	0	NaN	0	NaN	4555800	4368;4446	1939	18393
A0A8I3MGZ0	no	AISSASSPQSPGDALR	16	Unmodified	_AISSASSPQSPGDALR_	0	MULTI-MATCH	2	772.389176	1542.7638	0.24965	32.209	1.2923	0	NaN	0	NaN	24630000	5463	1940	18403
A0A8C0S4U0	no	AISSYFVSTMSSSIK	15	Unmodified	_AISSYFVSTMSSSIK_	0	MULTI-MSMS	2	804.402906	1606.79126	3.9421	76.872	0.37432	0	0.0019751	1	67.456	13344000	5309	1943	18422
A0A8C0MGR5	no	AISTGSLASSTLNK	14	Unmodified	_AISTGSLASSTLNK_	0	MULTI-MATCH	2	675.367181	1348.71981	4.3592	36.028	0.50997	0	NaN	0	NaN	5609300	1357	1944	18437
A0A8P0PAZ7	no	AISVGQLVDVK	11	Unmodified	_AISVGQLVDVK_	0	MULTI-MSMS	2	564.834788	1127.65502	0.4532	58.751	1.0222	-7.1054E-15	0.0053591	3	71.614	34747000	6527	1946	18450
A0A8I3NB41	no	AISVHSTPEGCSSACK	16	Unmodified	_AISVHSTPEGCSSACK_	0	MULTI-MSMS	2	845.879804	1689.74505	0.084308	16.537	0.88226	0	7.6457E-17	1	197.3	42801000	4571	1947	18462
A0A8I3NGR5	no	AISYHLVQKPFPLTK	15	Unmodified	_AISYHLVQKPFPLTK_	1	MULTI-MSMS	4	436.255446	1740.99268	0.18144	47.4	0.9191	0	0.013701	2	43.69	31032000	6036	1948	18474
A0A8I3MY94	no	AISYLATVPK	10	Unmodified	_AISYLATVPK_	0	MULTI-MSMS	2	531.813325	1061.6121	0.63832	46.541	0.30527	0	0.035315	1	49.527	4830000	5516	1949	18486
A0A8C0RK80	no	AITDGQAGFGNDTLSK	16	Unmodified	_AITDGQAGFGNDTLSK_	0	MULTI-MSMS	2	797.889009	1593.76346	-1.2146	46.068	1.3219	0	6.3749E-07	1	144.88	82740000	2608	1951	18498
A0A8I3S525	no	AITGASLADIMAK	13	Unmodified	_AITGASLADIMAK_	0	MULTI-MSMS	2	631.344663	1260.67477	0.060691	67.281	2.4423	0	0.00012173	4	114.89	684550000	3054	1953	18510
A0A8I3N828	no	AITGVVCYACK	11	Unmodified	_AITGVVCYACK_	0	MULTI-MSMS	2	621.304484	1240.59441	1.1548	38.666	0.61222	0	0.0063073	1	69.598	5733600	2189	1954	18529
A0A8I3N828	no	AITGVVCYACK	11	Unmodified	_AITGVVCYACK_	0	MSMS	2	621.304484	1240.59441	NaN	38.479	1	0	0.010738	1	64.42		2189	1954	18530
A0A8C0S671	no	AITHLNNNFMFGQK	14	Unmodified	_AITHLNNNFMFGQK_	0	MULTI-MSMS	2	817.909024	1633.8035	3.8621	49.449	1.5279	0	0.0036511	1	64.906	218040000	5328	1955	18543
A0A8C0PY99	no	AITIAGIPQSIIECVK	16	Unmodified	_AITIAGIPQSIIECVK_	0	MULTI-MSMS	2	856.984398	1711.95424	-0.19628	92.169	0.78005	0	0.029294	1	39.58	1102500000	4419;4333;6665;6275	1956	18565
A0A8C0PY99	no	AITIAGIPQSIIECVK	16	Unmodified	_AITIAGIPQSIIECVK_	0	MULTI-MATCH	2	856.984398	1711.95424	-3.5949	95.359	0.16988	0	NaN	0	NaN	9531500	4419;4333;6665;6275	1956	18567
A0A8I3PTN2	no	AITIAGVPQSVTECVK	16	Unmodified	_AITIAGVPQSVTECVK_	0	MULTI-MSMS	2	836.950555	1671.88656	-0.11984	63.136	1.0529	0	7.3088E-05	3	94.191	1531300000	3442	1957	18579
A0A8C0MFJ3	no	AITIASQTNCPLYVTK	16	Unmodified	_AITIASQTNCPLYVTK_	0	MULTI-MSMS	2	890.469112	1778.92367	-1.1483	55.4	1.2871	0	1.7146E-22	2	221.09	148350000	1299;4719	1958	18596
A0A8I3NW81	no	AITVFSPDGHLFQVEYAQEAVK	22	Unmodified	_AITVFSPDGHLFQVEYAQEAVK_	0	MULTI-MSMS	3	817.084785	2448.23253	0.62652	84.806	1.0895	0	2.4324E-17	4	125.88	162550000	5948	1962	18622
A0A8I3NW81	no	AITVFSPDGHLFQVEYAQEAVKK	23	Unmodified	_AITVFSPDGHLFQVEYAQEAVKK_	1	MULTI-MSMS	3	859.783106	2576.32749	0.7472	74.778	0.61105	-1.4211E-14	0.02417	1	23.515	41814000	5948	1963	18632
A0A8I3NYW8	no	AIVAIENPADVSVISSR	17	Unmodified	_AIVAIENPADVSVISSR_	0	MULTI-MSMS	2	870.978158	1739.94176	0.57479	69.993	2.2085	1.4211E-14	2.9053E-15	3	187.44	1790600000	2064	1966	18651
A0A8I3MVP9	no	AIVDALPPPCESACTVPTDVDKWFHHQK	28	Unmodified	_AIVDALPPPCESACTVPTDVDKWFHHQK_	1	MULTI-MSMS	3	1073.51811	3217.53249	0.64272	76.538	0.95287	1.4211E-14	0.0066677	1	32.413	77779000	4621	1967	18671
Q5WR10	no	AIVDCGFEHPSEVQHECIPQAILGMDVLCQAK	32	Unmodified	_AIVDCGFEHPSEVQHECIPQAILGMDVLCQAK_	0	MULTI-MSMS	4	913.682021	3650.69898	-0.66443	89.347	1.9704	0	6.7365E-28	3	124.8	1278200000	277;1616	1968	18694
Q5WR10	no	AIVDCGFEHPSEVQHECIPQAILGMDVLCQAK	32	Unmodified	_AIVDCGFEHPSEVQHECIPQAILGMDVLCQAK_	0	MULTI-MSMS	3	1217.90694	3650.69898	-0.76759	89.344	1.0511	0	2.0885E-09	3	68.516	227770000	277;1616	1968	18695
A0A8I3PC55	no	AIVDCIISIIEENTESK	17	Unmodified	_AIVDCIISIIEENTESK_	0	MULTI-MSMS	2	967.492981	1932.97141	0.71173	110.75	0.34002	0	4.3909E-06	1	103.75	39174000	6319	1969	18703
A0A8C0RZM4	no	AIVDCIISIVEENPEGK	17	Unmodified	_AIVDCIISIVEENPEGK_	0	MULTI-MSMS	2	943.482416	1884.95028	-0.75424	101.78	0.95113	0	6.9767E-08	1	147.87	65828000	5244	1970	18715
A0A8P0NBR1	no	AIVEFLSNLAR	11	Unmodified	_AIVEFLSNLAR_	0	MULTI-MATCH	2	616.853512	1231.69247	-5.9515	88.698	3.0165	1.4211E-14	NaN	0	NaN	39705000	4272	1972	18724
A0A8I3QBG5	no	AIVNVIGMHK	10	Unmodified	_AIVNVIGMHK_	0	MULTI-MSMS	2	541.312969	1080.61138	0.35515	33.89	0.27154	0	0.0095372	1	70.525	6613200	1782	1978	18751
A0A8P0NBP4	no	AIVQQWLEYR	10	Unmodified	_AIVQQWLEYR_	0	MULTI-MSMS	2	653.351137	1304.68772	0.39334	73.701	0.91914	0	0.00078558	1	114.89	123520000	4987	1979	18763
A0A8I3PUY9	no	AIVQVFEGTSGIDAQK	16	Unmodified	_AIVQVFEGTSGIDAQK_	0	MULTI-MSMS	2	831.938502	1661.86245	1.4329	63.102	0.40751	-7.1054E-15	1.1385E-06	1	140.78	18044000	1827	1980	18775
A0A8I3NXQ3	no	AIWGYCDQLK	10	Unmodified	_AIWGYCDQLK_	0	MSMS	2	627.302798	1252.59104	NaN	60.829	1	0	0.0039574	1	90.657		4566	1981	18786
A0A8C0PJT1	no	AIYAYALQVFPSK	13	Unmodified	_AIYAYALQVFPSK_	0	MULTI-MSMS	2	735.903202	1469.79185	0.993	81.146	0.57592	0	0.0095726	1	57.347	6206000	3911	1984	18809
A0A8C0T9D5	no	AIYDTPCIQAESEK	14	Unmodified	_AIYDTPCIQAESEK_	0	MULTI-MSMS	2	812.879795	1623.74504	-0.68231	47.442	0.88411	0	0.0004031	2	91.937	189240000	5882	1985	18824
A0A8C0T9D5	no	AIYDTPCIQAESEK	14	Unmodified	_AIYDTPCIQAESEK_	0	MULTI-MATCH	2	812.879795	1623.74504	2.2651	49.809	0.67808	0	NaN	0	NaN	11229000	5882	1985	18825
A0A8C0Z5N9	no	AIYELAISQPR	11	Unmodified	_AIYELAISQPR_	0	MULTI-MSMS	2	630.85097	1259.68739	1.4132	57.544	0.54186	0	0.00085861	1	100.02	24082000	6300	1986	18837
A0A8P0SDZ7	no	AIYFDGDFGQVVR	13	Unmodified	_AIYFDGDFGQVVR_	0	MULTI-MSMS	2	743.869891	1485.72523	-0.60685	78.328	0.47713	0	0.0036384	2	67.207	30517000	3638	1987	18848
A0A8I3Q6A8	no	AIYHLEAFVAK	11	Unmodified	_AIYHLEAFVAK_	0	MULTI-MSMS	3	421.236163	1260.68666	-0.80985	49.651	0.60992	0	0.028615	1	38.58	37441000	5606	1988	18863
A0A8I3PLR3	no	AIYQVYNALQEK	12	Unmodified	_AIYQVYNALQEK_	0	MULTI-MSMS	2	720.380091	1438.74563	0.39511	60.062	0.61095	0	9.044E-05	2	128.6	21881000	5181	1990	18880
A0A8I3S7X5	no	AKDANNGNLQLR	12	Deamidation (NQ)	_AKDANN(de)GNLQLR_	1	MSMS	2	657.841665	1313.66878	NaN	16.487	1	0	0.016793	1	103.7		1675	1993	18886
A0A8I3NZ76	no	AKDDDDSDIPTAQR	14	Unmodified	_AKDDDDSDIPTAQR_	1	MULTI-MSMS	2	773.852623	1545.69069	-0.093784	17.535	0.61023	0	9.7747E-05	1	139.78	16883000	6183	1994	18898
A0A8I3PYB2	no	AKDIVPGDIVEIAVGDKVPADIR	23	Unmodified	_AKDIVPGDIVEIAVGDKVPADIR_	2	MULTI-MSMS	3	797.447835	2389.32168	1.0739	78.953	0.57761	0	0.0029079	1	39.21	32815000	5877	1995	18903
A0A8C0MVT2	no	AKDLQDELAGNSEQR	15	Unmodified	_AKDLQDELAGNSEQR_	1	MULTI-MSMS	2	837.408097	1672.80164	-0.086731	32.372	0.27106	0	1.2151E-24	1	243.37	11184000	1885	1998	18928
A0A8C0TD64	no	AKDPFAHLPK	10	Unmodified	_AKDPFAHLPK_	1	MULTI-MSMS	2	562.316566	1122.61858	0.65524	21.007	0.67817	0	0.0068264	1	103.7	306180000	5949	2000	18946
A0A8C0TD64	no	AKDPFAHLPK	10	Unmodified	_AKDPFAHLPK_	1	MULTI-MATCH	2	562.316566	1122.61858	3.4282	21.844	0.30539	0	NaN	0	NaN	2319100	5949	2000	18949
A0A8C0PQ80	no	AKDQNESLDEEMFYK	15	Unmodified	_AKDQNESLDEEMFYK_	1	MULTI-MSMS	2	923.911824	1845.80909	-1.6146	48.215	0.33825	-7.1054E-15	0.00032296	1	105.08	28721000	4227	2002	18969
A0A8I3MST1	no	AKEAAEQDVEK	11	Unmodified	_AKEAAEQDVEK_	1	MULTI-MSMS	2	609.304049	1216.59355	-0.29627	8.4706	0.37306	0	0.0010537	1	191.53	180920000	2135	2004	18989
A0A8I3NYX9	no	AKECVAETSGSEEVK	15	Unmodified	_AKECVAETSGSEEVK_	1	MULTI-MSMS	2	812.380159	1622.74577	-0.30788	13.924	0.50921	0	3.2701E-12	1	194.86	9601800	4287;632	2006	19006
A0A8C0Q6X1	no	AKEDLIFHCGFR	12	Unmodified	_AKEDLIFHCGFR_	1	MULTI-MSMS	4	373.939594	1491.72927	-0.24709	40.034	0.78024	0	0.064834	1	27.409	13039000	4490	2008	19020
A0A8C0Q6X1	no	AKEDLIFHCGFR	12	Unmodified	_AKEDLIFHCGFR_	1	MULTI-MATCH	4	373.939594	1491.72927	-0.048623	40.751	0.16819	0	NaN	0	NaN	2590400	4490	2008	19023
A0A8I3PDN0	no	AKEEQQDDTVYMGK	14	Unmodified	_AKEEQQDDTVYMGK_	1	MULTI-MSMS	2	821.374877	1640.7352	-0.25793	18.629	0.37289	0	3.398E-12	1	220.66	32202000	3361	2010	19046
A0A8C0NR54	no	AKEFTNVYIK	10	Unmodified	_AKEFTNVYIK_	1	MULTI-MSMS	2	606.834788	1211.65502	1.0462	28.871	0.57708	3.5527E-15	0.0021031	1	138.08	17300000	3048;5580	2012	19054
A0A8C0PM55	no	AKEILQEEEDLAEIVQLVGK	20	Unmodified	_AKEILQEEEDLAEIVQLVGK_	1	MULTI-MSMS	3	752.077408	2253.21039	0.13632	100.19	0.61028	0	4.252E-06	1	98.269	140920000	4216	2013	19066
A0A8I3MQ25	no	AKELLGQGLLLR	12	Unmodified	_AKELLGQGLLLR_	1	MULTI-MATCH	2	655.911362	1309.80817	-1.5834	53.429	0.4751	0	NaN	0	NaN	4165000	4215	2014	19076
A0A8C0NCY0	yes	AKESWEMDTK	10	Unmodified	_AKESWEMDTK_	1	MULTI-MATCH	2	612.781896	1223.54924	-5.6615	18.971	0.33513	0	NaN	0	NaN	4135400	2542	2015	19080
E2QWF5	no	AKESWEMNSEEK	12	Unmodified	_AKESWEMNSEEK_	1	MULTI-MSMS	2	734.324656	1466.63476	-3.8631	19.567	0.47706	0	0.00027893	1	133.89	14206000	4036	2016	19091
E2QWF5	no	AKESWEMNSEEK	12	Unmodified	_AKESWEMNSEEK_	1	MULTI-MATCH	2	734.324656	1466.63476	-5.8492	18.977	0.23042	0	NaN	0	NaN	6144700	4036	2016	19096
A0A8C0MIT4	no	AKFEELNMDLFR	12	Unmodified	_AKFEELNMDLFR_	1	MULTI-MSMS	2	756.879401	1511.74425	0.15157	74.074	1.562	0	0.00013487	4	179.42	283830000	1432	2017	19108
A0A8I3N9V3	no	AKFENLCK	8	Unmodified	_AKFENLCK_	1	MULTI-MATCH	2	505.260402	1008.50625	-0.95259	15.388	0.5771	-1.7764E-15	NaN	0	NaN	8940600	6384;5365;6354	2018	19119
A0A8I3N9B5	no	AKGEIPEVAFMK	12	Unmodified	_AKGEIPEVAFMK_	1	MULTI-MSMS	3	440.572446	1318.69551	-0.14647	47.782	0.54631	0	0.0084927	1	56.951	9061900	5768	2019	19131
A0A8P0SW23	no	AKKDDTDDEIAK	12	Unmodified	_AKKDDTDDEIAK_	2	MULTI-MSMS	2	674.833171	1347.65179	0.14228	7.9461	0.33788	0	0.0028763	1	169.82	74697000	192	2023	19153
A0A8P0SQF7	no	AKLDSLQDTGIDHHALLK	18	Unmodified	_AKLDSLQDTGIDHHALLK_	1	MULTI-MSMS	5	395.817964	1974.05344	0.7919	36.135	0.47781	-7.1054E-15	0.0011138	1	56.851	38245000	4345	2025	19169
A0A8C0TIN7	no	AKNEILDEVISLSQVTPK	18	Unmodified	_AKNEILDEVISLSQVTPK_	1	MULTI-MSMS	2	992.551687	1983.08882	1.1312	91.565	0.40776	0	1.4133E-07	1	122.12	29540000	6035	2032	19222
A0A8I3Q2T9	no	AKNGSEADIDEGLYSR	16	Acetyl (Protein N-term),Deamidation (NQ)	_(ac)AKN(de)GSEADIDEGLYSR_	1	MULTI-MSMS	2	884.40522	1766.79589	-0.095373	51.773	0.61246	0	0.0018457	1	70.412	8704600	5654	2033	19237
A0A8I3Q2T9	no	AKNGSEADIDEGLYSR	16	Acetyl (Protein N-term),Deamidation (NQ)	_(ac)AKN(de)GSEADIDEGLYSR_	1	MULTI-MATCH	2	884.40522	1766.79589	5.5077	49.954	1.0186	0	NaN	0	NaN	15381000	5654	2033	19238
A0A8I3NHY9	no	AKPAMPQDSVPSPR	14	Unmodified	_AKPAMPQDSVPSPR_	1	MULTI-MSMS	2	740.882475	1479.7504	-1.1129	22.653	0.8162	-3.5527E-15	0.020562	1	62.338	6237400	3201	2034	19245
A0A8I3RPN3	no	AKPFLSNSSGGHDDMR	16	Unmodified	_AKPFLSNSSGGHDDMR_	1	MULTI-MATCH	2	859.899385	1717.78422	3.2242	17.873	0.33931	0	NaN	0	NaN	3228900	4180	2035	19257
A0A8I3RRB6	no	AKPLTDQEK	9	Acetyl (Protein N-term)	_(ac)AKPLTDQEK_	1	MULTI-MSMS	2	536.287671	1070.56079	1.4176	16.684	0.71428	0	0.0020592	2	101.43	12369000	4478	2036	19268
A0A8I3NH42	no	AKPPPGGGEQEPPPPPTPQDVEMKEEAAAGGGSAGEPDSK	40	Unmodified	_AKPPPGGGEQEPPPPPTPQDVEMKEEAAAGGGSAGEPDSK_	2	MULTI-MSMS	4	974.208812	3892.80614	-0.33667	47.225	1.5289	0	6.3666E-13	1	75.309	35682000	4254	2037	19281
A0A8I3MEC0	no	AKPPSEAEYTDVLQK	15	Unmodified	_AKPPSEAEYTDVLQK_	1	MULTI-MSMS	2	838.430509	1674.84647	1.588	36.267	0.41035	0	0.00029585	1	116.24	24858000	572	2038	19290
A0A8P0NWJ9	no	AKPQVVVAPVLMSK	14	Acetyl (Protein N-term)	_(ac)AKPQVVVAPVLMSK_	1	MULTI-MSMS	2	754.947087	1507.87962	-0.51801	59.636	0.77972	0	0.030246	1	40.224	13001000	5324	2039	19305
A0A8I3PKJ4	no	AKQDVIEVIEK	11	Unmodified	_AKQDVIEVIEK_	1	MULTI-MSMS	2	636.36391	1270.71327	0.2508	32.261	0.37324	0	0.0086039	1	86.911	11252000	2491	2044	19336
A0A8I3PMD4	no	AKQELEVNGGSGDAVSSGNEVSENMEEEAENR	32	Unmodified	_AKQELEVNGGSGDAVSSGNEVSENMEEEAENR_	1	MULTI-MSMS	3	1122.49385	3364.45971	-0.46954	56.947	0.64519	0	0.0026103	1	34.414	13214000	6511	2046	19355
A0A8I3PMD4	no	AKQELEVNGGSGDAVSSGNEVSENMEEEAENR	32	Deamidation (NQ)	_AKQELEVN(de)GGSGDAVSSGNEVSENMEEEAENR_	1	MULTI-MSMS	3	1122.82185	3365.44373	1.277	61.215	0.4413	-7.1054E-15	0.00030695	1	45.685	20612000	6511	2046	19366
A0A8P0NR28	no	AKTALIMPMKEMCK	14	Acetyl (Protein N-term),3 Oxidation (M)	_(ac)AKTALIM(ox)PM(ox)KEM(ox)CK_	2	MULTI-MSMS	2	871.421404	1740.82826	-0.16137	49.151	0.47559	0	0.011452	1	42.743	45968000	6422	2047	19370
A0A8I3Q1P1	no	AKTDAGGEDAILQTR	15	Unmodified	_AKTDAGGEDAILQTR_	1	MULTI-MSMS	2	773.397001	1544.77945	-1.241	26.838	0.44231	0	0.010306	1	66.498	2482000	3819	2048	19375
A0A8I3PXJ3	no	AKVDEFPLCGHMVSDEYEQLSSEALEAAR	29	Unmodified	_AKVDEFPLCGHMVSDEYEQLSSEALEAAR_	1	MULTI-MSMS	3	1094.50782	3280.50164	-0.71204	91.966	0.61018	0	2.6215E-48	1	181.97	289890000	5912	2049	19388
A0A8I3SBI9	no	AKVNEAVECLLSLK	14	Unmodified	_AKVNEAVECLLSLK_	1	MULTI-MSMS	2	787.434541	1572.85453	1.2565	73.557	0.57878	0	0.0044627	1	81.565	10107000	5490	2050	19393
A0A8P0NNQ1	no	AKWDAWNQLK	10	Unmodified	_AKWDAWNQLK_	1	MULTI-MATCH	2	630.330205	1258.64586	0.98515	49.073	0.37325	0	NaN	0	NaN	119020000	6535;324	2051	19409
A0A8C0TVM6	no	ALAAAGYDVEK	11	Unmodified	_ALAAAGYDVEK_	0	MULTI-MSMS	2	554.287671	1106.56079	-0.093493	31.749	2.6831	0	0.00074229	5	105.4	4651300000	6166;6129;3575;6531;3404;6554	2053	19523
A0A8C0TVM6	no	ALAAAGYDVEK	11	Unmodified	_ALAAAGYDVEK_	0	MULTI-MSMS	2	554.287671	1106.56079	-2.1552	34.229	1.2225	0	0.031426	1	48.091	59264000	6166;6129;3575;6531;3404;6554	2053	19524
A0A8C0TVM6	no	ALAAAGYDVEK	11	Unmodified	_ALAAAGYDVEK_	0	MULTI-MSMS	2	554.287671	1106.56079	-0.048387	35.508	0.78042	0	0.010639	1	61.593	10710000	6166;6129;3575;6531;3404;6554	2053	19525
A0A8C0TVM6	no	ALAAAGYDVEK	11	Unmodified	_ALAAAGYDVEK_	0	MULTI-MSMS	2	554.287671	1106.56079	-0.55805	37.111	2.9264	0	0.0053591	4	71.614	65726000	6166;6129;3575;6531;3404;6554	2053	19526
A0A8C0TVM6	no	ALAAAGYDVEK	11	Unmodified	_ALAAAGYDVEK_	0	MULTI-MSMS	2	554.287671	1106.56079	-0.14485	41.499	5.2267	0	0.0048917	7	72.607	9843400	6166;6129;3575;6531;3404;6554	2053	19527
A0A8C0TVM6	no	ALAAAGYDVEK	11	Unmodified	_ALAAAGYDVEK_	0	MULTI-MATCH	2	554.287671	1106.56079	-4.6571	50.549	0.30521	-7.1054E-15	NaN	0	NaN	3414700	6166;6129;3575;6531;3404;6554	2053	19536
A0A8C0TVM6	no	ALAAAGYDVEK	11	Unmodified	_ALAAAGYDVEK_	0	MULTI-MATCH	2	554.287671	1106.56079	-3.581	36.305	1.0216	0	NaN	0	NaN	24547000	6166;6129;3575;6531;3404;6554	2053	19537
A0A8C0TVM6	no	ALAAAGYDVEK	11	Unmodified	_ALAAAGYDVEK_	0	MULTI-MATCH	2	554.287671	1106.56079	5.1335	44.339	1.0873	0	NaN	0	NaN	3842400	6166;6129;3575;6531;3404;6554	2053	19538
A0A8C0TVM6	no	ALAAAGYDVEK	11	Unmodified	_ALAAAGYDVEK_	0	MULTI-MATCH	2	554.287671	1106.56079	0.64619	46.68	0.23541	0	NaN	0	NaN	1859500	6166;6129;3575;6531;3404;6554	2053	19539
A0A8C0LYM6	no	ALAAGGVGSIVR	12	Unmodified	_ALAAGGVGSIVR_	0	MULTI-MSMS	2	535.819473	1069.62439	-2.0044	37.58	0.34014	0	0.010775	1	58.37	6838500	593	2055	19552
A0A8C0TIN5	no	ALACIPVQELK	11	Unmodified	_ALACIPVQELK_	0	MULTI-MATCH	2	621.349748	1240.68494	5.3764	53.287	0.67989	0	NaN	0	NaN	6907000	6034	2059	19579
A0A8C0P9M1	no	ALADDDFLTVTGK	13	Unmodified	_ALADDDFLTVTGK_	0	MULTI-MSMS	2	683.348457	1364.68236	0.64447	66.323	0.84813	1.4211E-14	0.00094309	1	83.397	160070000	3726	2061	19596
A0A8C0SSY9	no	ALADHSMAQTPR	12	Unmodified	_ALADHSMAQTPR_	0	MSMS	2	649.319511	1296.62447	NaN	17.482	1	0	1.6157E-08	1	140.49		184	2062	19609
A0A8P0NXX8	no	ALADIVIPQEYGITK	15	Unmodified	_ALADIVIPQEYGITK_	0	MULTI-MSMS	2	815.956163	1629.89777	1.2499	79.63	0.47535	0	0.00080791	1	74.76	19895000	6323	2063	19624
A0A8I3NYQ1	no	ALAEEWGCPFMETSAK	16	Unmodified	_ALAEEWGCPFMETSAK_	0	MSMS	2	913.90803	1825.80151	NaN	77.857	1	0	0.0032228	1	60.161		5681	2066	19644
A0A8I3PII6	no	ALAEEWSCPFMETSAK	16	Unmodified	_ALAEEWSCPFMETSAK_	0	MULTI-MSMS	2	928.913312	1855.81207	-0.49533	78.071	0.81553	0	2.0656E-11	2	172.92	328720000	5716	2067	19657
A0A8I3PII6	no	ALAEEWSCPFMETSAK	16	Oxidation (M)	_ALAEEWSCPFM(ox)ETSAK_	0	MULTI-MATCH	2	936.910769	1871.80699	-1.4254	67.768	0.67812	0	NaN	0	NaN	12028000	5716	2067	19663
A0A8C0MQP2	no	ALAELFGLLVK	11	Unmodified	_ALAELFGLLVK_	0	MULTI-MSMS	2	587.365724	1172.7169	-0.46502	100.36	0.33954	-1.4211E-14	0.00060065	1	111.95	50125000	1708	2068	19675
A0A8I3N856	no	ALAEPLSAAQLR	12	Unmodified	_ALAEPLSAAQLR_	0	MSMS	2	620.356419	1238.69829	NaN	49.257	1	0	0.00069455	1	87.149		2116	2070	19686
A0A8I3N856	no	ALAEPLSAAQLR	12	Unmodified	_ALAEPLSAAQLR_	0	MULTI-MATCH	2	620.356419	1238.69829	-5.2515	53.116	0.17049	0	NaN	0	NaN	2003800	2116	2070	19688
A0A8C0PB47	no	ALAESWNAAFLESSAK	16	Unmodified	_ALAESWNAAFLESSAK_	0	MULTI-MSMS	2	847.922852	1693.83115	4.0989	77.842	1.5608	0	0.00015419	4	86.772	268990000	3632	2071	19700
A0A8C0NTE1	no	ALAETDAAASSLPNGDCGRPGAR	23	Acetyl (Protein N-term)	_(ac)ALAETDAAASSLPNGDCGRPGAR_	1	MSMS	3	767.029233	2298.06587	NaN	57.843	1	0	1.1737E-05	1	75.797		3130	2072	19708
A0A8C0NTE1	no	ALAETDAAASSLPNGDCGRPGAR	23	Acetyl (Protein N-term),Deamidation (NQ)	_(ac)ALAETDAAASSLPN(de)GDCGRPGAR_	1	MULTI-MSMS	3	767.357239	2299.04989	-0.16209	62.082	0.37382	0	2.7381E-06	1	83.606	14555000	3130	2072	19715
A0A8P0SBE6	no	ALAFHPIEPVLITASEDHTLK	21	Unmodified	_ALAFHPIEPVLITASEDHTLK_	0	MULTI-MSMS	4	576.316497	2301.23688	-0.42118	71.007	1.2565	0	1.2308E-05	2	83.393	44236000	1199	2075	19736
A0A8I3N628	no	ALAFHPVEPVLVTASEDHTLK	21	Unmodified	_ALAFHPVEPVLVTASEDHTLK_	0	MULTI-MSMS	4	569.308672	2273.20558	0.33459	62.358	0.91722	0	5.9872E-05	1	63.488	62124000	2281	2076	19753
A0A8C0SEY0	no	ALAGCDFLTISPK	13	Unmodified	_ALAGCDFLTISPK_	0	MULTI-MSMS	2	696.86322	1391.71189	0.019745	68.566	2.275	-1.4211E-14	0.00011405	6	116.23	587020000	1091	2078	19775
A0A8C0SEY0	no	ALAGCDFLTISPK	13	Unmodified	_ALAGCDFLTISPK_	0	MULTI-MSMS	2	696.86322	1391.71189	-2.3748	70.324	0.47546	0	0.013378	1	53.237	8601100	1091	2078	19776
A0A8C0PDR9	no	ALAGNPCLGHNK	12	Unmodified	_ALAGNPCLGHNK_	0	MULTI-MSMS	3	417.880273	1250.61899	1.3596	14.236	0.57711	0	0.0033095	1	61.344	18112000	3846	2079	19791
A0A8I3NNM9	no	ALAILSQPTPSLVVDHER	18	Unmodified	_ALAILSQPTPSLVVDHER_	0	MULTI-MSMS	3	649.361702	1945.06328	1.1689	64.364	0.81651	-1.4211E-14	0.023846	1	29.092	8256500	4910	2080	19794
A0A8C0YZ18	no	ALALLEDEER	10	Unmodified	_ALALLEDEER_	0	MULTI-MATCH	2	579.803685	1157.59282	-0.89912	49.757	0.71235	0	NaN	0	NaN	43328000	3801	2084	19822
A0A8P0P1F9	no	ALALNCSAPINDR	13	Unmodified	_ALALNCSAPINDR_	0	MULTI-SECPEP	2	707.859	1413.70345	1.1295	41.297	1.6246	0	0.0060031	1	95.483	62753000	3763	2085	19834
A0A8C0LZH0	no	ALAMDCEMVGAGPK	14	Unmodified	_ALAMDCEMVGAGPK_	0	MULTI-MSMS	2	725.330372	1448.64619	-2.3034	48.149	0.44085	0	0.00011306	1	120.09	14584000	629	2087	19857
A0A8I3NNM9	no	ALANECSQGDKR	12	Unmodified	_ALANECSQGDKR_	1	MULTI-MSMS	2	674.817332	1347.62011	0.10993	9.0513	0.2322	1.7764E-15	0.0054743	1	77.662	1640100	4910	2089	19865
A0A8P0N3F8	no	ALANQLTDK	9	Unmodified	_ALANQLTDK_	0	MULTI-MSMS	2	487.269281	972.52401	0.41246	21.099	0.7118	0	0.0012839	1	141.52	41183000	5434	2091	19884
A0A8P0N3F8	no	ALANQLTDKELAQGR	15	Unmodified	_ALANQLTDKELAQGR_	1	MULTI-MSMS	2	814.441743	1626.86893	-1.1094	35.072	0.43987	0	7.3495E-07	1	161.94	4648800	5434	2092	19890
A0A8P0NLY2	no	ALANSLACQGK	11	Unmodified	_ALANSLACQGK_	0	MULTI-MSMS	2	566.792598	1131.57064	-0.57054	20.815	0.94877	0	0.00056544	1	113.26	3202100000	6623;6228	2093	19910
A0A8P0NLY2	no	ALANSLACQGK	11	Deamidation (NQ)	_ALAN(de)SLACQGK_	0	MULTI-MSMS	2	567.284605	1132.55466	0.13193	28.458	0.33845	0	0.0011571	1	140.35	13382000	6623;6228	2093	19923
A0A8P0NLY2	no	ALANSLACQGK	11	Deamidation (NQ)	_ALAN(de)SLACQGK_	0	MULTI-MATCH	2	567.284605	1132.55466	-7.0811	26.997	0.27246	0	NaN	0	NaN	4728400	6623;6228	2093	19925
A0A8I3P6D3	no	ALANVNIGSLICNVGAGGPAPAAGAAPAGGPAPSTAAAPAEEK	43	Unmodified	_ALANVNIGSLICNVGAGGPAPAAGAAPAGGPAPSTAAAPAEEK_	0	MULTI-MSMS	3	1270.31441	3807.92139	-0.33827	88.958	1.0175	0	1.5978E-19	2	88.213	256700000	5383	2094	19970
A0A8I3P6D3	no	ALANVNIGSLICNVGAGGPAPAAGAAPAGGPAPSTAAAPAEEK	43	Unmodified	_ALANVNIGSLICNVGAGGPAPAAGAAPAGGPAPSTAAAPAEEK_	0	MULTI-MSMS	6	635.660841	3807.92139	-0.2401	89.019	0.84791	0	0.04071	1	5.6403	67543000	5383	2094	19971
A0A8I3P6D3	no	ALANVNIGSLICNVGAGGPAPAAGAAPAGGPAPSTAAAPAEEK	43	Unmodified	_ALANVNIGSLICNVGAGGPAPAAGAAPAGGPAPSTAAAPAEEK_	0	MULTI-MSMS	4	952.987623	3807.92139	-0.50103	89.047	0.81365	0	0.0076383	2	20.58	14241000	5383	2094	19972
A0A8I3P6D3	no	ALANVNIGSLICNVGAGGPAPAAGAAPAGGPAPSTAAAPAEEK	43	Unmodified	_ALANVNIGSLICNVGAGGPAPAAGAAPAGGPAPSTAAAPAEEK_	0	MULTI-MSMS	5	762.591554	3807.92139	0.17318	88.944	0.95031	1.4211E-14	0.029033	1	9.1507	187800000	5383	2094	19973
A0A8I3S2V9	no	ALAPAWEQLALGLEHSETVK	20	Unmodified	_ALAPAWEQLALGLEHSETVK_	0	MULTI-MSMS	3	721.719666	2162.13717	0.16806	93.425	0.44108	0	4.6154E-05	1	76.704	29524000	4977	2096	19993
A0A8I3MW30	no	ALAPGGELEPEQLPR	15	Unmodified	_ALAPGGELEPEQLPR_	0	MULTI-MATCH	2	788.920112	1575.82567	-5.647	54.937	1.1533	0	NaN	0	NaN	28785000	5869	2097	19997
A0A8C0M6F0	no	ALAPTADPPR	10	Unmodified	_ALAPTADPPR_	0	MULTI-MATCH	2	504.777274	1007.53999	0.68134	20.032	0.51223	0	NaN	0	NaN	3498900	909	2099	20005
A0A8P0SKD9	no	ALASLMTYK	9	Unmodified	_ALASLMTYK_	0	MULTI-MSMS	2	499.272978	996.531403	0.2228	49.122	0.98426	7.1054E-15	0.0026743	1	103.83	110440000	5358;5734	2103	20031
A0A8C0Q119	no	ALASQLQDSLK	11	Unmodified	_ALASQLQDSLK_	0	MULTI-MSMS	2	587.327328	1172.6401	0.45513	45.95	1.4932	0	0.00014031	2	140.83	696030000	4471	2104	20044
A0A8C0Q119	no	ALASQLQDSLK	11	Unmodified	_ALASQLQDSLK_	0	MSMS	2	587.327328	1172.6401	NaN	47.261	1	0	0.023109	1	55.064		4471	2104	20045
A0A8P0SMA2	no	ALASQPPIVADR	12	Unmodified	_ALASQPPIVADR_	0	MULTI-MSMS	2	619.348594	1236.68264	1.8533	33.861	0.33908	0	9.2505E-05	1	128.27	33501000	4727	2105	20060
A0A8I3RVN9	no	ALAVGGLGSIIR	12	Unmodified	_ALAVGGLGSIIR_	0	MULTI-MSMS	2	563.850773	1125.68699	0.29707	66.602	0.50917	0	0.00056474	1	96.143	32323000	5926	2106	20067
A0A8P0NL19	no	ALAVTFTNFVTEPLK	15	Unmodified	_ALAVTFTNFVTEPLK_	0	MULTI-MSMS	2	825.958706	1649.90286	1.0906	91.651	0.30513	0	0.00024693	2	90.653	29505000	1844	2107	20074
A0A8C0PQC6	no	ALAVVLEQEK	10	Unmodified	_ALAVVLEQEK_	0	MULTI-MSMS	2	550.321514	1098.62847	1.7577	39.362	0.91876	0	0.00049864	2	122.52	18379000	1125	2108	20083
A0A8I3NHV7	no	ALAVVYGPHEIR	12	Unmodified	_ALAVVYGPHEIR_	0	MULTI-MSMS	2	662.872237	1323.72992	3.2982	35.753	0.30531	0	0.0009844	1	87.149	6939800	4220	2109	20088
A0A8C0N666	no	ALAYFEQLK	9	Unmodified	_ALAYFEQLK_	0	MULTI-MSMS	2	541.797675	1081.5808	0.046294	59.76	1.053	7.1054E-15	0.012841	2	72.485	12352000	2262	2111	20107
A0A8I3PJD1	no	ALCALLGEAPGGPR	14	Unmodified	_ALCALLGEAPGGPR_	0	MULTI-MSMS	2	691.366461	1380.71837	0.12292	60.571	0.98553	0	1.5331E-05	2	142.43	305410000	6505	2112	20113
A0A8C0QJ80	no	ALCDLGPWVK	10	Unmodified	_ALCDLGPWVK_	0	MULTI-MSMS	2	579.802434	1157.59032	-0.88181	66.063	0.78105	0	0.0089416	1	71.379	32025000	474	2114	20128
A0A8C0TQR1	no	ALCDSDFAIETLEVETQEEVK	21	Unmodified	_ALCDSDFAIETLEVETQEEVK_	0	MULTI-MSMS	3	809.380827	2425.12065	-0.81962	95.909	0.50927	0	0.059021	1	13.731	51466000	4048	2115	20130
A0A8I3NM38	no	ALCDVGTAISCSR	13	Unmodified	_ALCDVGTAISCSR_	0	MULTI-MSMS	2	705.329218	1408.64388	-0.30416	43.102	0.91609	0	5.4794E-07	1	179.57	100380000	970	2116	20142
A0A8I3NM38	no	ALCDVGTAISCSR	13	Unmodified	_ALCDVGTAISCSR_	0	MULTI-MATCH	2	705.329218	1408.64388	-8.2192	44.928	0.27249	0	NaN	0	NaN	1137500	970	2116	20146
A0A8I3N6K0	no	ALCGFTEAAAQAAYLVGVSDPNSQAGQQGLVEPTQFAR	38	Unmodified	_ALCGFTEAAAQAAYLVGVSDPNSQAGQQGLVEPTQFAR_	0	MULTI-MSMS	4	981.481168	3921.89556	0.88707	102.24	0.84961	0	6.3559E-05	2	43.896	21115000	5438	2118	20158
A0A8I3N6K0	no	ALCGFTEAAAQAAYLVGVSDPNSQAGQQGLVEPTQFAR	38	Unmodified	_ALCGFTEAAAQAAYLVGVSDPNSQAGQQGLVEPTQFAR_	0	MULTI-SECPEP	4	981.481168	3921.89556	0.24999	103.72	0.16938	0	0.053159	1	22.801	8770900	5438	2118	20159
A0A8I3N6K0	no	ALCGFTEAAAQAAYLVGVSDPNSQAGQQGLVEPTQFAR	38	Unmodified	_ALCGFTEAAAQAAYLVGVSDPNSQAGQQGLVEPTQFAR_	0	MULTI-MATCH	4	981.481168	3921.89556	-2.0515	104.1	0.34081	0	NaN	0	NaN	8784800	5438	2118	20163
A0A8I3PZF7	no	ALCIDQLDVFLQK	13	Unmodified	_ALCIDQLDVFLQK_	0	MULTI-MSMS	2	781.915984	1561.81741	0.65922	95.543	0.47434	0	9.1917E-05	2	120.09	43122000	1086;6534	2121	20185
A0A8C0S1R2	no	ALCTAHEK	8	Unmodified	_ALCTAHEK_	0	MULTI-MATCH	2	465.229102	928.443651	-0.40049	7.7783	0.23668	0	NaN	0	NaN	7097000	5273	2127	20213
A0A8P0NQJ2	no	ALCYVISGQDQR	12	Unmodified	_ALCYVISGQDQR_	0	MULTI-MSMS	2	705.345726	1408.6769	-1.3617	41.748	0.6124	0	5.4243E-05	2	143.7	28907000	3228	2130	20226
A0A8C0PJ90	no	ALDAPTQQGTLASTTCSSLCGIDHEALNK	29	Unmodified	_ALDAPTQQGTLASTTCSSLCGIDHEALNK_	0	MULTI-MSMS	3	1020.48513	3058.43356	-0.024137	64.883	0.23812	0	0.043241	1	15.484	16611000	841	2131	20230
A0A8C0RJL4	no	ALDCQNHTCMK	11	Unmodified	_ALDCQNHTCMK_	0	MULTI-SECPEP	2	689.289039	1376.56352	-0.25534	13.489	0.17037	0	0.031259	1	74.92	3522600	4997	2132	20234
A0A8C0MC85	no	ALDEVFQAIEQK	12	Unmodified	_ALDEVFQAIEQK_	0	MULTI-MSMS	2	695.864274	1389.714	0.55607	78.725	0.50982	0	2.4027E-05	2	182.28	208440000	1163;6646	2136	20264
A0A8I3N6K0	no	ALDGAFTEENR	11	Unmodified	_ALDGAFTEENR_	0	MULTI-MSMS	2	611.788566	1221.56258	0.65575	35.523	0.50943	0	0.00016801	1	131.5	34950000	5438	2139	20285
A0A8C0PAE9	no	ALDGEESDCEDYPMR	15	Unmodified	_ALDGEESDCEDYPMR_	0	MULTI-MSMS	2	893.848366	1785.68218	0.19961	43.951	0.78166	0	0.00096431	2	73.781	4491800	3783	2140	20299
A0A8C0Z0G3	no	ALDGPEQMELEEGK	14	Acetyl (Protein N-term)	_(ac)ALDGPEQMELEEGK_	0	MULTI-SECPEP	2	794.363978	1586.7134	-1.444	73.571	0.9183	0	0.0024312	1	98.407	36038000	6246	2141	20309
A0A8I3S614	no	ALDHSQPPSGLVIDK	15	Unmodified	_ALDHSQPPSGLVIDK_	0	MULTI-MATCH	2	788.920112	1575.82567	2.8451	34.428	0.7151	0	NaN	0	NaN	13321000	6001	2142	20320
A0A8I3PPR7	no	ALDHYLTLR	9	Unmodified	_ALDHYLTLR_	0	MULTI-MSMS	3	367.873224	1100.59784	-0.53369	44.385	0.98605	0	0.026221	1	46.457	5077900	5445	2143	20331
A0A8I3NY33	no	ALDIAENEMPGLMR	14	Unmodified	_ALDIAENEMPGLMR_	0	MULTI-MSMS	2	780.381451	1558.74835	0.0039791	75.343	1.2887	0	7.5928E-05	2	126.71	211200000	4658	2144	20344
A0A8I3NNE4	no	ALDIDLDKPLADSEK	15	Unmodified	_ALDIDLDKPLADSEK_	1	MULTI-MSMS	2	821.930342	1641.84613	-1.5022	56.439	0.37497	0	3.9325E-05	3	140.14	9168200	2052	2145	20357
A0A8I3P2M1	no	ALDIPLVK	8	Unmodified	_ALDIPLVK_	0	MULTI-MSMS	2	434.778754	867.542954	0.18645	55.001	1.5281	0	0.018108	1	81.784	40071000	2498	2146	20369
A0A8I3NQA7	no	ALDKLDGTEINGR	13	Deamidation (NQ)	_ALDKLDGTEIN(de)GR_	1	MULTI-MSMS	2	701.862263	1401.70997	0.17169	33.68	0.40697	0	0.00060257	1	160.72	62496000	2256	2147	20378
A0A8I3NQA7	no	ALDKLDGTEINGR	13	Unmodified	_ALDKLDGTEINGR_	1	MULTI-SECPEP	2	701.370255	1400.72596	1.1932	31.336	1.5618	0	0.013806	1	120.77	46835000	2256	2147	20390
A0A8I3S2F8	no	ALDKYEHVVR	10	Unmodified	_ALDKYEHVVR_	1	MULTI-MSMS	2	615.335487	1228.65642	2.976	19.497	0.30623	0	0.0019764	1	144.77	10984000	6460	2148	20396
A0A8I3QZ05	no	ALDLDSNCK	9	Unmodified	_ALDLDSNCK_	0	MULTI-MSMS	2	518.242406	1034.47026	-0.11227	21.594	0.77896	0	0.010412	1	75.738	91834000	4953	2149	20412
A0A8P0SJL7	no	ALDLIEVLVTK	11	Unmodified	_ALDLIEVLVTK_	0	MULTI-MSMS	2	607.373746	1212.73294	0.61119	94.817	1.288	0	0.00072978	2	105.98	394450000	5057	2151	20432
A0A8I3N2W4	no	ALDLLNNK	8	Unmodified	_ALDLLNNK_	0	MULTI-MSMS	2	450.761092	899.507631	-0.58314	37.086	0.44248	0	0.016689	1	83.614	3242300	5191	2152	20444
A0A8P0TCG9	no	ALDLLSEIR	9	Unmodified	_ALDLLSEIR_	0	MULTI-MSMS	2	515.300581	1028.58661	2.4071	74.801	0.44063	0	0.0048927	1	91.853	5535700	3279	2153	20452
A0A8I3NNE4	no	ALDLLYGMVSK	11	Unmodified	_ALDLLYGMVSK_	0	MULTI-SECPEP	2	605.331024	1208.6475	2.0236	80.424	1.4884	0	0.056579	1	62.823	78582000	2052	2154	20464
A0A8I3NJE5	no	ALDLVSDPEYINLMK	15	Unmodified	_ALDLVSDPEYINLMK_	0	MULTI-MSMS	2	860.944938	1719.87532	0.36892	90.232	0.57938	1.4211E-14	0.00096431	2	73.781	34383000	4458	2155	20473
A0A8I3N2G1	no	ALDMSYDHKPEDEVELAR	18	Unmodified	_ALDMSYDHKPEDEVELAR_	1	MULTI-MSMS	2	1059.49404	2116.97353	-0.95959	47.636	0.37551	0	1.1784E-07	1	124.51	15169000	1641	2156	20484
A0A8I3PLQ9	no	ALDPAEQHLR	10	Acetyl (Protein N-term)	_(ac)ALDPAEQHLR_	0	MULTI-MSMS	2	596.309469	1190.60439	0.349	40.69	1.3193	0	0.00041494	5	114.5	61130000	3424	2157	20497
A0A8P0SH24	no	ALDPLLYEK	9	Unmodified	_ALDPLLYEK_	0	MULTI-MATCH	2	531.297507	1060.58046	-5.133	55.978	0.54245	7.1054E-15	NaN	0	NaN	3680600	5227	2158	20499
A0A8I3PF51	no	ALDQASEEIWNDFR	14	Unmodified	_ALDQASEEIWNDFR_	0	MULTI-MSMS	2	847.394458	1692.77436	-0.75319	90.898	0.51426	0	2.2548E-07	2	171.67	117410000	2402	2159	20511
A0A8C0MVT2	no	ALDQFVNFSEQK	12	Unmodified	_ALDQFVNFSEQK_	0	MULTI-MSMS	2	713.354074	1424.69359	1.3713	65.1	0.64542	-1.4211E-14	1.9584E-05	1	185.61	77079000	1885	2160	20523
A0A8P0P844	no	ALDSDMQTLVYENYNK	16	Unmodified	_ALDSDMQTLVYENYNK_	0	MULTI-MSMS	2	952.440748	1902.86694	0.41473	75.77	0.27266	0	9.2999E-06	1	122.51	12840000	1842	2161	20533
A0A8I3P3D2	no	ALDTLEDDMTISVEK	15	Unmodified	_ALDTLEDDMTISVEK_	0	MULTI-MSMS	2	840.405843	1678.79713	2.5022	76.128	0.10196	0	0.041967	1	37.94	8523900	2964	2163	20545
A0A8P0N8G3	no	ALDTVLFGPPLLTR	14	Unmodified	_ALDTVLFGPPLLTR_	0	MULTI-MSMS	2	756.942859	1511.87116	1.5252	94.729	1.4231	-1.4211E-14	0.00014241	1	102.52	28008000	5080	2164	20557
A0A8P0S6Q0	no	ALDVGSGSGILTACFAR	17	Unmodified	_ALDVGSGSGILTACFAR_	0	MULTI-MSMS	2	847.930154	1693.84575	-1.378	79.39	0.4089	0	0.028707	2	36.447	13502000	2283	2165	20569
A0A8P0S6Q0	no	ALDVGSGSGILTACFAR	17	Unmodified	_ALDVGSGSGILTACFAR_	0	MULTI-MATCH	2	847.930154	1693.84575	-10.539	77.638	0.10113	0	NaN	0	NaN	30992000	2283	2165	20577
A0A346JM02	no	ALDVMVSTFHK	11	Unmodified	_ALDVMVSTFHK_	0	MULTI-MSMS	3	416.553274	1246.63799	-0.22958	46.541	0.91388	7.1054E-15	0.0099217	2	51.998	100550000	328	2167	20601
A0A346JM02	no	ALDVMVSTFHK	11	Unmodified	_ALDVMVSTFHK_	0	MULTI-MSMS	2	624.326273	1246.63799	-0.26493	46.548	0.88021	0	0.003205	2	78.556	17705000	328	2167	20602
A0A346JM02	no	ALDVMVSTFHK	11	Unmodified	_ALDVMVSTFHK_	0	MULTI-MATCH	2	624.326273	1246.63799	1.1994	46.017	0.47449	0	NaN	0	NaN	15258000	328	2167	20604
A0A8C0QFZ2	no	ALDYCHSK	8	Unmodified	_ALDYCHSK_	0	MULTI-MSMS	2	497.226559	992.438566	-2.1042	12.845	0.3064	0	0.010269	1	96.253	10304000	913	2168	20610
A0A8C0M5J7	no	ALEAAQQEK	9	Unmodified	_ALEAAQQEK_	0	MULTI-MSMS	2	494.258914	986.503274	-1.0486	11.994	0.55067	1.7764E-15	0.0029003	1	102	3949700	875	2174	20645
A0A8C0MBM6	yes	ALEACGAGASGAQGAQGAPGAK	22	Unmodified	_ALEACGAGASGAQGAQGAPGAK_	0	MULTI-MSMS	2	950.452513	1898.89047	-0.5248	21.223	0.23795	-3.5527E-15	1.1262E-05	1	77.912	4391600	1136	2175	20653
A0A8C0MBM6	yes	ALEACGAGASGAQGAQGAPGAK	22	Unmodified	_ALEACGAGASGAQGAQGAPGAK_	0	MULTI-MATCH	2	950.452513	1898.89047	1.7457	22.038	0.84825	-3.5527E-15	NaN	0	NaN	8821600	1136	2175	20655
A0A8I3N6K0	no	ALEATTEHIR	10	Unmodified	_ALEATTEHIR_	0	MULTI-MSMS	2	570.80402	1139.59349	-0.28409	17.412	0.44072	0	0.00042215	1	141.2	56223000	5438	2181	20688
A0A8I3P9Y9	no	ALECPERPFLAILGGAK	17	Unmodified	_ALECPERPFLAILGGAK_	1	MULTI-MSMS	2	921.500746	1840.98694	-0.079736	79.501	1.0862	1.4211E-14	1.7192E-08	3	151.54	106590000	5736	2182	20703
A0A8I3N2G1	no	ALEDAFLAIDAK	12	Unmodified	_ALEDAFLAIDAK_	0	MULTI-MSMS	2	638.84281	1275.67107	-0.048679	78.18	0.74784	0	0.0054123	2	65.5	325990000	1641	2183	20717
A0A8C0LZG6	no	ALEDFADNIKNDPDKEYNMPK	21	Unmodified	_ALEDFADNIKNDPDKEYNMPK_	2	MULTI-MSMS	3	823.053045	2466.1373	-0.76573	58.716	0.30578	0	0.0056003	1	39.905	9855200	627	2187	20742
A0A8P0P1T4	no	ALEDIFDAIEGK	12	Unmodified	_ALEDIFDAIEGK_	0	MULTI-MSMS	2	660.837725	1319.6609	-0.00040247	99.937	0.40749	0	0.0001301	3	123.79	62698000	4858	2188	20755
A0A8I3PL10	no	ALEDLHK	7	Unmodified	_ALEDLHK_	0	MULTI-MATCH	2	413.226885	824.439217	-0.24453	18.18	0.54201	3.5527E-15	NaN	0	NaN	41401000	3286	2189	20762
A0A8P0TC47	no	ALEDTSCLKR	10	Unmodified	_ALEDTSCLKR_	1	MULTI-MSMS	2	596.803162	1191.59177	2.2591	18.401	0.30528	0	0.0011375	1	144.09	14204000	4754	2190	20768
A0A8I3NRE9	no	ALEDVDYVQTFK	12	Unmodified	_ALEDVDYVQTFK_	0	MULTI-MSMS	2	714.356282	1426.69801	0.96834	63.695	0.27144	-7.1054E-15	0.019661	1	50.194	30781000	4387	2191	20783
A0A8C0YUL9	no	ALEEANTELEVK	12	Unmodified	_ALEEANTELEVK_	0	MSMS	2	673.345914	1344.67728	NaN	36.579	1	0	0.0025261	1	74.849		6200	2196	20830
A0A8C0YUL9	no	ALEEANTELEVK	12	Unmodified	_ALEEANTELEVK_	0	MSMS	2	673.345914	1344.67728	NaN	37.811	1	0	0.0049316	1	68.069		6200	2196	20831
A0A8C0PY59	no	ALEEDLNQK	9	Unmodified	_ALEEDLNQK_	0	MULTI-MSMS	2	530.269478	1058.5244	0.033497	21.764	0.61032	0	0.002149	1	108.09	34218000	4415	2197	20843
A0A8I3NC42	no	ALEEELEDLELGL	13	Unmodified	_ALEEELEDLELGL_	0	MULTI-MATCH	2	736.871962	1471.72937	-5.4494	108.39	1.0875	-1.4211E-14	NaN	0	NaN	13562000	2787	2200	20865
A0A8I3NI63	no	ALEFAPACHR	10	Unmodified	_ALEFAPACHR_	0	MULTI-MSMS	2	586.287482	1170.56041	-0.94159	25.711	0.81642	0	0.064713	1	41.429	12848000	5277	2205	20902
A0A8P0TK02	no	ALEFIPSDQQNEMVR	15	Unmodified	_ALEFIPSDQQNEMVR_	0	MULTI-MSMS	2	888.932893	1775.85123	-0.80366	64.934	0.74982	0	0.029709	1	42.475	35677000	6379	2207	20917
A0A8C0SZY4	no	ALEGLLTGLLR	11	Unmodified	_ALEGLLTGLLR_	0	MULTI-MSMS	2	578.358431	1154.70231	-0.43202	94.707	0.40734	0	0.0028406	1	80.688	27680000	5741	2210	20939
A0A8I3PKS3	no	ALEHFTDLYDIK	12	Unmodified	_ALEHFTDLYDIK_	0	MULTI-MSMS	2	732.872099	1463.72965	-0.48574	63.338	0.50925	0	2.696E-05	1	180.09	174280000	1317	2211	20950
A0A8C0SBA6	no	ALEHSALAINHK	12	Unmodified	_ALEHSALAINHK_	0	MULTI-MATCH	2	652.359493	1302.70443	1.3398	14.994	0.27147	1.7764E-15	NaN	0	NaN	3628200	5389;6613	2212	20959
A0A8I3S301	no	ALEIIPR	7	Unmodified	_ALEIIPR_	0	MULTI-MSMS	2	406.255446	810.496338	0.4456	41.15	1.6966	7.1054E-15	0.01982	3	117.7	194460000	5664	2215	20975
A0A8P0STS5	no	ALEKEEEEEK	10	Unmodified	_ALEKEEEEEK_	1	MULTI-MSMS	2	617.29589	1232.57723	-1.7356	9.8186	0.26128	0	0.0026929	1	120.99	3456000	4891	2216	20983
A0A8P0STS5	no	ALEKEEEEEKQK	12	Unmodified	_ALEKEEEEEKQK_	2	MULTI-MSMS	2	745.37266	1488.73077	0.37274	8.6233	0.27212	0	9.4004E-16	1	244.95	32171000	4891	2217	20997
A0A8I3PT83	no	ALELDGQSVK	10	Unmodified	_ALELDGQSVK_	0	MULTI-MSMS	2	530.287671	1058.56079	-0.33888	33.765	0.40703	0	0.0020803	1	96.311	33350000	2313	2218	21007
A0A8I3NI63	no	ALELDHK	7	Unmodified	_ALELDHK_	0	MULTI-MSMS	2	413.226885	824.439217	0.020881	13.453	0.47495	0	0.031268	1	83.377	36392000	5277	2219	21021
A0A8I3MN54	no	ALELDQER	8	Unmodified	_ALELDQER_	0	MULTI-MSMS	2	487.251089	972.487624	0.46016	25.302	1.5633	0	0.0055394	4	150.84	75815000	5023	2220	21034
A0A8P0T982	no	ALELDSNLYR	10	Unmodified	_ALELDSNLYR_	0	MULTI-MSMS	2	597.311677	1192.6088	-0.57121	55.272	1.6978	7.1054E-15	0.015072	1	62.582	104820000	243	2221	21045
E2QWF5	no	ALELDSNNEK	10	Unmodified	_ALELDSNNEK_	0	MULTI-MSMS	2	566.777667	1131.54078	-0.82852	16.847	0.23767	0	0.056078	1	43.808	5867700	4036	2222	21060
E2QWF5	no	ALELDSNNEK	10	Unmodified	_ALELDSNNEK_	0	MULTI-MSMS	2	566.777667	1131.54078	0.84157	20.544	0.5451	0	0.00060256	2	156.75	259600000	4036	2222	21061
E2QWF5	no	ALELDSNNEK	10	Unmodified	_ALELDSNNEK_	0	MULTI-MATCH	2	566.777667	1131.54078	-0.82852	16.847	0.23767	0	NaN	0	NaN	5867700	4036	2222	21067
A0A8I3MT63	no	ALELEEFQNIGGSQGYDEMEPAAK	24	Unmodified	_ALELEEFQNIGGSQGYDEMEPAAK_	0	MULTI-MSMS	3	876.070764	2625.19046	0.10815	86.379	0.67938	0	0.00041671	1	41.491	18927000	5391	2223	21078
A0A8C0LYF7	no	ALELESQR	8	Unmodified	_ALELESQR_	0	MULTI-MSMS	2	473.253631	944.49271	0.090461	21.684	0.4063	0	0.012433	1	90.777	5919300	590	2226	21090
A0A8C0SS04	no	ALELFLESLLK	11	Unmodified	_ALELFLESLLK_	0	MULTI-MSMS	2	638.381571	1274.74859	0.14999	103.99	0.57796	0	0.001209	1	94.692	28880000	5560	2227	21107
A0A8P0S6J5	no	ALELHPFSVKPLLR	14	Unmodified	_ALELHPFSVKPLLR_	1	MULTI-MSMS	4	405.746251	1618.9559	0.35541	60.691	0.61195	7.1054E-15	0.028365	1	37.013	7920400	2223	2228	21118
A0A8C0Q7G1	no	ALELNMISLK	10	Unmodified	_ALELNMISLK_	0	MULTI-MSMS	2	566.325742	1130.63693	-0.019571	72.712	0.57743	0	0.0045356	1	82.287	62338000	4580	2230	21133
A0A8C0S1J3	no	ALEMSCAIQNQLAR	14	Unmodified	_ALEMSCAIQNQLAR_	0	MULTI-MSMS	2	802.897799	1603.78105	0.84403	61.792	0.3736	0	0.00014241	1	102.52	12573000	1868	2233	21147
A0A8I3PD31	no	ALEMVPLLTSTK	12	Unmodified	_ALEMVPLLTSTK_	0	MULTI-MSMS	2	651.870514	1301.72647	-1.1655	72.543	0.50916	0	0.013658	1	55.718	12941000	4328	2234	21157
A0A8I3PRW1	no	ALENCSADLQK	11	Unmodified	_ALENCSADLQK_	0	MULTI-MSMS	2	624.798077	1247.5816	-1.637	21.031	0.23742	0	0.00067367	1	108.57	8250900	4122	2235	21169
A0A8I3S3F0	no	ALEPTGQSGEAVK	13	Deamidation (NQ)	_ALEPTGQ(de)SGEAVK_	0	MSMS	2	644.324982	1286.63541	NaN	33.418	1	0	0.063972	1	66.621		5345	2238	21196
A0A8C0PWJ2	no	ALEQEVAQLEK	11	Unmodified	_ALEQEVAQLEK_	0	MULTI-MSMS	2	629.337892	1256.66123	0.66198	51.52	0.476	0	0.00018411	1	129.38	10142000	4383	2239	21208
A0A8I3ND03	no	ALEQKPDDAQYYCQR	15	Unmodified	_ALEQKPDDAQYYCQR_	1	MULTI-MSMS	2	942.930882	1883.84721	0.14704	28.016	0.54352	0	0.00030876	1	100.55	33963000	6391	2240	21223
A0A8I3PKL2	no	ALEQLNGFELAGR	13	Unmodified	_ALEQLNGFELAGR_	0	MULTI-MSMS	2	709.37534	1416.73613	-2.8983	67.953	1.2203	0	8.1543E-05	1	121.9	67631000	3869;4242	2242	21238
A0A8I3PKL2	no	ALEQLNGFELAGR	13	Deamidation (NQ)	_ALEQLN(de)GFELAGR_	0	MSMS	2	709.867348	1417.72014	NaN	68.889	1	0	0.0036327	1	73.781		3869;4242	2242	21246
A0A8I3PKL2	no	ALEQLNGFELAGR	13	Deamidation (NQ)	_ALEQLN(de)GFELAGR_	0	MULTI-MATCH	2	709.867348	1417.72014	-1.221	69.556	0.13645	0	NaN	0	NaN	4956900	3869;4242	2242	21250
A0A8P0T982	no	ALEQQVEEMK	10	Unmodified	_ALEQQVEEMK_	0	MULTI-MSMS	2	602.797546	1203.58054	-0.16286	36.029	1.6327	-7.1054E-15	0.00041517	3	174.02	831860000	243	2245	21269
A0A8P0T982	no	ALEQQVEEMK	10	Unmodified	_ALEQQVEEMK_	0	MULTI-MSMS	2	602.797546	1203.58054	0.27756	37.397	0.37335	0	0.00043304	1	135.83	4336200	243	2245	21270
A0A8P0T982	no	ALEQQVEEMK	10	Unmodified	_ALEQQVEEMK_	0	MULTI-MATCH	2	602.797546	1203.58054	0.36745	37.731	0.44311	0	NaN	0	NaN	3080000	243	2245	21271
A0A8P0T982	no	ALEQQVEEMK	10	Oxidation (M)	_ALEQQVEEM(ox)K_	0	MULTI-MSMS	2	610.795003	1219.57545	-0.36918	20.645	0.4075	0	0.0016552	1	126.82	17473000	243	2245	21281
A0A8P0T982	no	ALEQQVEEMKTQLEELEDELQATEDAK	27	Unmodified	_ALEQQVEEMKTQLEELEDELQATEDAK_	1	MULTI-MSMS	3	1049.83437	3146.48128	-1.4589	105.62	0.30633	0	1.3915E-05	1	54.152	7486200	243	2246	21299
A0A8C0PBL5	no	ALEQSPGLSTLQK	13	Unmodified	_ALEQSPGLSTLQK_	0	MULTI-MATCH	2	686.377549	1370.74054	-1.3522	42.032	0.20419	0	NaN	0	NaN	2672100	3524	2247	21311
A0A8C0TFI9	no	ALERDPAEDDVESK	14	Unmodified	_ALERDPAEDDVESK_	1	MSMS	2	787.370649	1572.72674	NaN	19.536	1	0	0.00064457	1	100.19		2125	2248	21317
A0A8C0SKP0	no	ALESISSDQQSEMVK	15	Unmodified	_ALESISSDQQSEMVK_	0	MULTI-MSMS	2	826.395809	1650.77707	-0.98074	38.602	0.81624	0	0.064975	1	33.886	6533200	2514	2252	21339
A0A8P0TQH9	no	ALESLIEMIQK	11	Unmodified	_ALESLIEMIQK_	0	MULTI-MSMS	2	637.854864	1273.69517	-1.812	89.817	0.67864	0	0.00078994	1	103.19	18350000	3803	2253	21351
A0A8C0MLS4	no	ALESVNNEYAIMPLPTIK	18	Unmodified	_ALESVNNEYAIMPLPTIK_	0	MULTI-MSMS	3	668.355448	2002.04451	-0.77759	84.609	0.64515	0	0.016048	2	32.926	9418800	1226	2255	21365
A0A8P0NI34	no	ALETEAPASQALADEPKPDGAAAQAQENQDTRPK	34	Unmodified	_ALETEAPASQALADEPKPDGAAAQAQENQDTRPK_	2	MULTI-MSMS	4	880.430301	3517.6921	0.69329	42.681	0.74698	0	1.3032E-30	2	121.45	44305000	2521	2256	21373
A0A8C0SNV6	no	ALETLHVDLVSCGK	14	Unmodified	_ALETLHVDLVSCGK_	0	MULTI-MSMS	2	771.40324	1540.79193	-2.2027	50.568	0.30521	0	0.00029788	1	95.094	13793000	5571	2258	21384
A0A8I3PUE6	no	ALETNTHVK	9	Unmodified	_ALETNTHVK_	0	MULTI-MSMS	2	506.774731	1011.53491	0.5173	9.2973	0.64555	0	0.0053455	1	89.752	83862000	3656	2260	21402
A0A8I3Q1P1	no	ALEVAEYLTPVLK	13	Unmodified	_ALEVAEYLTPVLK_	0	MULTI-MSMS	2	723.416143	1444.81773	0.53795	87.059	0.64495	0	8.0526E-12	3	224.02	138440000	3819	2261	21418
A0A8I3NXD1	no	ALEVIKPAHILQEK	14	Unmodified	_ALEVIKPAHILQEK_	1	MULTI-MSMS	4	397.990983	1587.93483	0.68839	36.738	1.1588	0	0.003122	1	59.864	143860000	5149	2263	21437
A0A8I3NXD1	no	ALEVIKPAHILQEKEEQHQLAVTAYLK	27	Unmodified	_ALEVIKPAHILQEKEEQHQLAVTAYLK_	2	MULTI-MSMS	3	1033.91155	3098.71282	0.20531	62.306	0.64591	0	2.9591E-11	2	92.675	23123000	5149	2264	21447
A0A8C0T6S2	no	ALEYLCQMFR	10	Unmodified	_ALEYLCQMFR_	0	MULTI-MSMS	2	665.817758	1329.62096	-1.0149	83.726	0.67992	0	0.0021759	1	95.531	7564700	5837	2266	21463
A0A8C0MVT2	no	ALEYTIYNQELNETR	15	Unmodified	_ALEYTIYNQELNETR_	0	MULTI-MSMS	2	928.95488	1855.89521	-1.5261	64.304	0.61344	0	9.2139E-06	1	138.75	35108000	1885	2267	21480
A0A8P0T8A4	no	ALFAGDIEEMEER	13	Unmodified	_ALFAGDIEEMEER_	0	MULTI-MSMS	2	755.348131	1508.68171	-2.824	73.93	0.57846	-1.4211E-14	0.0022796	1	72.2	13037000	721	2268	21492
A0A8C0PU06	no	ALFDFNGNDEEDLPFK	16	Unmodified	_ALFDFNGNDEEDLPFK_	0	MULTI-MSMS	2	935.928331	1869.84211	-0.65071	98.44	1.0536	0	0.0064868	1	51.286	99880000	4336;6647	2270	21512
A0A8C0NRD9	no	ALFEEVPELLTETEK	15	Unmodified	_ALFEEVPELLTETEK_	0	MULTI-SECPEP	2	874.45365	1746.89275	-0.31932	94.838	1.255	0	0.025	1	61.233	127780000	3057	2274	21545
A0A8I3MCN5	no	ALFIVPR	7	Unmodified	_ALFIVPR_	0	MSMS	2	408.260531	814.506509	NaN	51.845	1	0	0.035293	1	83.229		4482	2276	21556
A0A8I3PD54	no	ALFLHNR	7	Unmodified	_ALFLHNR_	0	MULTI-MATCH	2	435.750862	869.487171	2.2606	18.77	0.16922	0	NaN	0	NaN	3232700	6473	2277	21571
A0A8C0QM78	no	ALFLYTSHLR	10	Unmodified	_ALFLYTSHLR_	0	MULTI-MSMS	2	610.842948	1219.67134	1.2501	49.021	0.54323	0	0.00083062	2	113.7	31242000	361	2278	21576
A0A8I3N1C5	no	ALFPGDSEIDQLFR	14	Unmodified	_ALFPGDSEIDQLFR_	0	MULTI-MSMS	2	804.406837	1606.79912	0.66171	97.92	0.44086	1.4211E-14	0.00010986	1	120.63	54011000	2601	2280	21591
A0A8I3RP75	no	ALFQNTER	8	Unmodified	_ALFQNTER_	0	MULTI-MSMS	2	489.753798	977.493044	2.798	23.213	0.84866	0	0.034192	1	67.169	5359100	4452	2281	21603
A0A8I3SCA7	no	ALFSVGFPVPK	11	Unmodified	_ALFSVGFPVPK_	0	MULTI-MSMS	2	581.336967	1160.65938	0.50358	79.925	0.54319	1.4211E-14	0.0070627	1	67.993	11349000	1519	2283	21619
A0A8I3RUG2	no	ALFVSAFPQQLTMK	14	Unmodified	_ALFVSAFPQQLTMK_	0	MULTI-MSMS	2	790.928894	1579.84324	-0.54413	85.597	0.74768	0	1.3381E-06	1	152.54	42647000	2811	2284	21629
A0A8C0NUK7	no	ALGAAEPPR	9	Unmodified	_ALGAAEPPR_	0	MULTI-MSMS	2	441.245609	880.476666	-0.3834	17.211	0.50896	3.5527E-15	0.0031242	1	100.19	10765000	3177	2285	21642
A0A8I3P6L5	no	ALGAALTPFNPLAGLR	16	Unmodified	_ALGAALTPFNPLAGLR_	0	MULTI-MSMS	2	791.459207	1580.90386	3.4766	93.978	0.20459	0	0.0047096	2	55.401	20795000	5554	2286	21654
A0A8P0T542	no	ALGALVDSCAPGLCPDWDSWDASKPVNNAR	30	Unmodified	_ALGALVDSCAPGLCPDWDSWDASKPVNNAR_	1	MULTI-MSMS	4	811.380297	3241.49208	1.5693	87.529	0.54335	1.4211E-14	0.047495	1	16.025	61472000	6595;2676	2287	21671
A0A8P0T542	no	ALGALVDSCAPGLCPDWDSWDASKPVNNAR	30	Unmodified	_ALGALVDSCAPGLCPDWDSWDASKPVNNAR_	1	MULTI-MSMS	3	1081.50464	3241.49208	0.081876	87.489	1.826	-1.4211E-14	1.207E-32	2	137.35	622020000	6595;2676	2287	21672
A0A8P0T542	no	ALGALVDSCAPGLCPDWDSWDASKPVNNAR	30	Deamidation (NQ)	_ALGALVDSCAPGLCPDWDSWDASKPVNN(de)AR_	1	MULTI-MSMS	3	1081.83264	3242.4761	-0.81684	90.22	0.78356	0	1.1103E-05	1	55.358	18874000	6595;2676	2287	21674
A0A8C0P9T7	no	ALGCLLEAVLASR	13	Unmodified	_ALGCLLEAVLASR_	0	MULTI-MATCH	2	686.884487	1371.75442	0.99072	97.912	0.47383	0	NaN	0	NaN	10320000	3751	2290	21699
A0A8C0PQ10	no	ALGDQIIFVNRPDK	14	Unmodified	_ALGDQIIFVNRPDK_	1	MSMS	2	793.438472	1584.86239	NaN	55.617	1	0	0.014558	1	69.721		4267	2292	21709
A0A8P0P608	no	ALGDTWLQIK	10	Unmodified	_ALGDTWLQIK_	0	MSMS	2	572.821681	1143.62881	NaN	72.329	1	0	0.0042093	1	87.696		870	2294	21719
A0A8I3N305	no	ALGFPLERPK	10	Unmodified	_ALGFPLERPK_	1	MULTI-MATCH	2	564.332216	1126.64988	0.24285	41.129	0.89794	0	NaN	0	NaN	45692000	4535	2298	21750
A0A8C0NCY0	yes	ALGLDSANEK	10	Unmodified	_ALGLDSANEK_	0	MULTI-MSMS	2	509.264196	1016.51384	0.84168	22.332	0.64675	0	0.00043304	1	135.83	19781000	2542	2304	21774
A0A8I3MI98	no	ALGLDTGQQQDAQEFSK	17	Unmodified	_ALGLDTGQQQDAQEFSK_	0	MULTI-MSMS	2	918.442137	1834.86972	1.4254	49.312	0.33971	0	1.0828E-20	1	203.51	34598000	910	2305	21786
A0A8I3PMH5	no	ALGLNTDDPYEELR	14	Unmodified	_ALGLNTDDPYEELR_	0	MULTI-MSMS	2	803.391384	1604.76822	-2.8481	67.773	0.88182	0	0.0003138	1	94.616	18224000	3907	2307	21799
A0A8I3PMD4	no	ALGLSNFSSR	10	Unmodified	_ALGLSNFSSR_	0	MULTI-MSMS	2	526.28018	1050.54581	0.9585	46.864	0.40601	0	0.00042783	1	133.58	14711000	6511;5718	2309	21818
A0A8C0SIR3	no	ALGLTPGELAER	12	Unmodified	_ALGLTPGELAER_	0	MULTI-MSMS	2	613.840602	1225.66665	0.63328	51.232	0.61013	0	0.00023798	1	116.52	56201000	5493	2310	21830
A0A8C0QJN9	no	ALGMMGLVR	9	Unmodified	_ALGMMGLVR_	0	MULTI-MSMS	2	474.26189	946.509228	0.5912	58.627	0.54218	0	0.0030559	1	100.74	6608400	1164	2311	21841
A0A8I3PH84	no	ALGNICYDSHEGR	13	Unmodified	_ALGNICYDSHEGR_	0	MULTI-MATCH	2	746.335889	1490.65723	-0.48947	28.112	0.47582	0	NaN	0	NaN	11305000	5141;6500	2312	21855
A0A8P0P9R1	no	ALGNIHIAHNLYWLLK	16	Unmodified	_ALGNIHIAHNLYWLLK_	0	MULTI-MSMS	4	469.770257	1875.05192	-0.064102	76.94	0.40782	0	0.05278	1	22.606	7459900	5160	2313	21861
A0A8C0N527	no	ALGQEGMPQDR	11	Unmodified	_ALGQEGMPQDR_	0	MULTI-MSMS	2	601.285137	1200.55572	1.5045	22.763	0.40739	0	0.017081	1	56.432	1563500	2239	2315	21868
A0A8C0RKW9	no	ALGQNPTNAEVLK	13	Unmodified	_ALGQNPTNAEVLK_	0	MULTI-MSMS	2	677.869891	1353.72523	0.49457	33.516	0.95047	-7.1054E-15	0.0080304	1	59.013	2623800000	5013	2316	21885
A0A8C0RKW9	no	ALGQNPTNAEVLK	13	Unmodified	_ALGQNPTNAEVLK_	0	MULTI-MSMS	2	677.869891	1353.72523	0.30586	34.399	1.6311	0	0.00024429	2	98.04	20432000	5013	2316	21886
A0A8C0M795	no	ALGSGNDSFNTFFSETGAGK	20	Deamidation (NQ)	_ALGSGNDSFN(de)TFFSETGAGK_	0	MULTI-MSMS	2	1004.45016	2006.88576	-0.59251	88.581	2.5041	0	1.7046E-06	1	107.14	34707000	949	2319	21911
A0A8I3N7Q9	no	ALGSVGPVDLLVNNAAVALLQPFLEVTK	28	Unmodified	_ALGSVGPVDLLVNNAAVALLQPFLEVTK_	0	MULTI-MATCH	3	950.210937	2847.61098	-0.19937	112.04	0.13645	0	NaN	0	NaN	7268400	2875	2320	21923
A0A8I3SCX0	no	ALGTEVIQLFPEK	13	Unmodified	_ALGTEVIQLFPEK_	0	MSMS	2	722.905942	1443.79733	NaN	80.761	1	0	1.5896E-05	1	109.42		1799	2321	21934
A0A8I3SCX0	no	ALGTEVIQLFPEK	13	Unmodified	_ALGTEVIQLFPEK_	0	MSMS	2	722.905942	1443.79733	NaN	81.372	1	0	0.00033941	1	90.05		1799	2321	21935
A0A8P0SBA8	no	ALGTHVVHSTHTLPLTMTSQQGVK	24	Unmodified	_ALGTHVVHSTHTLPLTMTSQQGVK_	0	MULTI-MATCH	4	636.590424	2542.33259	0.15046	33.325	0.30682	7.1054E-15	NaN	0	NaN	4290500	6642	2322	21943
A0A8C0MZJ3	no	ALGTLGMTTNEK	12	Unmodified	_ALGTLGMTTNEK_	0	MULTI-MSMS	2	618.318645	1234.62274	-0.67572	34.497	0.51067	0	5.3316E-05	1	143.39	53509000	1713	2323	21955
A0A8I3SCB6	no	ALGTLVSHVTLR	12	Unmodified	_ALGTLVSHVTLR_	0	MULTI-SECPEP	2	633.880062	1265.74557	-0.16029	46.966	0.20353	0	0.05993	1	57.532	2383100	3764	2324	21962
A0A8I3N3V4	no	ALGTPNNEVWPEVESLQDYK	20	Unmodified	_ALGTPNNEVWPEVESLQDYK_	0	MULTI-MSMS	3	763.705974	2288.09609	-1.0684	88.041	1.2485	0	4.5216E-05	1	77.08	22702000	4359	2325	21978
A0A8C0Z5V7	no	ALGVEQDLALPAIAVIGDQSSGK	23	Unmodified	_ALGVEQDLALPAIAVIGDQSSGK_	0	MULTI-MSMS	3	751.409269	2251.20598	0.84845	95.733	1.661	1.4211E-14	2.9583E-25	4	165.1	769030000	6305;322;321	2328	22003
A0A8C0Z5V7	no	ALGVEQDLALPAIAVIGDQSSGK	23	Unmodified	_ALGVEQDLALPAIAVIGDQSSGK_	0	MULTI-MATCH	3	751.409269	2251.20598	2.7383	96.394	0.10159	0	NaN	0	NaN	4760600	6305;322;321	2328	22004
A0A8I3N305	no	ALGVLAQLIWSR	12	Unmodified	_ALGVLAQLIWSR_	0	MULTI-MSMS	2	663.898254	1325.78196	-0.43323	98.441	0.71487	0	0.0018734	2	78.655	2587000	4535	2329	22037
A0A8C0RSI7	no	ALHGEATSSATSETQPGGTNTESFDNLESGMPNK	34	Unmodified	_ALHGEATSSATSETQPGGTNTESFDNLESGMPNK_	0	MULTI-MSMS	3	1155.84974	3464.5274	-0.17648	51.226	0.84853	0	2.5551E-23	1	100.68	59550000	4598;6620	2332	22067
A0A8I3NDI5	no	ALHHGIDLEK	10	Unmodified	_ALHHGIDLEK_	0	MULTI-MSMS	2	566.809105	1131.60366	0.097533	14.371	0.40782	0	0.0008328	1	164.96	37169000	5552	2333	22087
A0A8I3NDI5	no	ALHHGIDLEK	10	Unmodified	_ALHHGIDLEK_	0	MULTI-MSMS	3	378.208495	1131.60366	-1.4778	14.41	0.37376	0	0.064996	1	24.853	6289200	5552	2333	22088
A0A8C0PNR7	no	ALHLQEEAK	9	Unmodified	_ALHLQEEAK_	0	MULTI-MSMS	2	519.782556	1037.55056	0.012871	14.542	0.2387	0	0.013234	1	72.038	8001800	432	2338	22121
A0A8I3NUK8	no	ALHSVLQTVPLGELR	15	Unmodified	_ALHSVLQTVPLGELR_	0	MULTI-MSMS	2	816.975222	1631.93589	-0.64315	62.864	0.44268	0	2.7121E-25	1	242.82	174270000	6204	2344	22141
A0A8I3S533	no	ALHTVQYGLLK	11	Unmodified	_ALHTVQYGLLK_	0	MULTI-MSMS	3	414.911679	1241.71321	-1.1258	35.544	0.40787	0	0.020014	1	44.097	23501000	1489	2345	22156
A0A8C0T481	no	ALHVVEDLR	9	Unmodified	_ALHVVEDLR_	0	MULTI-MSMS	3	351.201341	1050.58219	-0.89802	28.639	0.74631	0	0.0024214	2	88.948	62309000	5771;5852	2347	22173
A0A8C0TD64	no	ALIAAQYSGAQVR	13	Unmodified	_ALIAAQYSGAQVR_	0	MULTI-MSMS	2	674.372601	1346.73065	0.26622	41.239	1.1218	0	2.4148E-05	2	150.08	548280000	5949	2348	22193
A0A8C0TD64	no	ALIAAQYSGAQVR	13	Unmodified	_ALIAAQYSGAQVR_	0	MULTI-MSMS	2	674.372601	1346.73065	2.4588	43.928	0.71206	0	0.00043471	1	93.111	2030600	5949	2348	22194
A0A8C0NST9	no	ALIAGGGAPEIELALR	16	Unmodified	_ALIAGGGAPEIELALR_	0	MULTI-MSMS	2	775.948672	1549.88279	0.49108	79.509	0.91868	0	1.5724E-05	2	107.85	614620000	3109	2350	22212
A0A8I3S0A8	no	ALIDGTEAISIQK	13	Unmodified	_ALIDGTEAISIQK_	0	MULTI-MSMS	2	679.879924	1357.7453	-0.06516	56.492	1.8667	0	0.00010579	2	117.67	44759000	1909	2351	22229
A0A8P0N992	no	ALIDPSSGLPNR	12	Unmodified	_ALIDPSSGLPNR_	0	MULTI-MATCH	2	620.338227	1238.6619	2.1591	48.119	1.3263	0	NaN	0	NaN	42295000	1684	2352	22242
A0A8C0TF60	no	ALIDWIQLQEK	11	Unmodified	_ALIDWIQLQEK_	0	MULTI-MSMS	2	678.879727	1355.7449	1.7231	89.438	0.50958	0	0.00080229	2	102.62	3839900	3987	2353	22252
A0A8I3NS67	no	ALIEHEMK	8	Unmodified	_ALIEHEMK_	0	MULTI-MSMS	2	485.754953	969.495352	0.46403	15.945	0.67566	0	0.0063972	2	116.9	115430000	5198	2354	22266
A0A8I3MTR7	no	ALIESYQNLTR	11	Unmodified	_ALIESYQNLTR_	0	MULTI-MSMS	2	654.351334	1306.68811	-1.9818	51.946	0.91762	0	0.00015509	1	143.7	23459000	2375	2355	22279
A0A8I3NYT2	no	ALIGDDVGLTSYK	13	Unmodified	_ALIGDDVGLTSYK_	0	MULTI-MSMS	2	676.358825	1350.7031	3.5569	61.744	0.4756	-7.1054E-15	0.00016314	1	103.22	23287000	1792	2356	22289
A0A8C0P6K8	no	ALIGMTAGATGAFVGTPAEVALIR	24	Unmodified	_ALIGMTAGATGAFVGTPAEVALIR_	0	MULTI-MATCH	3	763.087472	2286.24059	4.6467	95.907	0.44118	0	NaN	0	NaN	74460000	3629	2357	22298
A0A8I3PM68	no	ALILNTPNNPVGK	13	Unmodified	_ALILNTPNNPVGK_	0	MULTI-MSMS	2	675.890626	1349.7667	-1.2592	47.884	0.85043	0	0.00043211	1	93.178	68498000	1390	2359	22312
A0A8I3PK79	no	ALILVGGYGTR	11	Unmodified	_ALILVGGYGTR_	0	MULTI-MSMS	2	560.329673	1118.64479	-0.73466	55.358	1.0842	0	0.020747	2	53.493	22639000	5715	2360	22325
A0A8I3S6F7	no	ALINADELANDVAGAEALLDR	21	Unmodified	_ALINADELANDVAGAEALLDR_	0	MULTI-MSMS	3	718.706085	2153.09643	0.26184	106.44	0.95064	0	2.2037E-06	2	96.55	1070300000	6594;6533	2361	22342
A0A8I3S6F7	no	ALINADELANDVAGAEALLDR	21	Deamidation (NQ)	_ALINADELAN(de)DVAGAEALLDR_	0	MULTI-MSMS	3	719.03409	2154.08044	0.048771	107.15	0.40769	0	2.9082E-05	2	79.293	15251000	6594;6533	2361	22360
A0A8I3PX00	no	ALINDELVEWK	11	Unmodified	_ALINDELVEWK_	0	MULTI-MSMS	2	665.356085	1328.69762	2.7057	77.31	1.1515	0	0.00051824	1	114.84	291990000	2689	2362	22375
A0A8I3NYT2	no	ALINMSSLPALDK	13	Unmodified	_ALINMSSLPALDK_	0	MULTI-MSMS	2	686.87887	1371.74319	-0.58856	77.367	0.74441	0	0.052045	1	39.179	31222000	1792	2363	22386
A0A8P0P3Q7	no	ALITFAGMIPYR	12	Unmodified	_ALITFAGMIPYR_	0	MULTI-MSMS	2	676.873391	1351.73223	0.23168	91.231	0.7045	0	0.00036242	1	104.17	61563000	857	2365	22400
A0A8C0YYZ5	no	ALIVDESCR	9	Unmodified	_ALIVDESCR_	0	MULTI-MSMS	2	531.766049	1061.51754	-0.78245	28.66	0.4744	0	0.0033532	1	98.997	13965000	1310	2366	22413
A0A8C0T6H9	no	ALIVLAHAEK	10	Unmodified	_ALIVLAHAEK_	0	MULTI-MSMS	2	532.826766	1063.63898	0.58797	26.534	1.5316	0	0.0013649	4	104.44	81758000	2039	2368	22429
A0A8C0T6H9	no	ALIVLAHAEK	10	Unmodified	_ALIVLAHAEK_	0	MULTI-MATCH	2	532.826766	1063.63898	-0.449	28.064	0.44114	0	NaN	0	NaN	1242200	2039	2368	22435
A0A8I3NIL1	no	ALIVVPYAEGVIPDETK	17	Unmodified	_ALIVVPYAEGVIPDETK_	0	MULTI-MSMS	2	907.500935	1812.98732	-1.2546	85.565	0.68013	0	0.0012201	1	62.088	48588000	2647	2371	22460
A0A8I3NSA4	no	ALIVVQQGMTPSAK	14	Unmodified	_ALIVVQQGMTPSAK_	0	MULTI-MSMS	2	721.905419	1441.79629	3.1483	46.779	0.77887	0	0.00080604	1	83.397	66498000	2956	2372	22472
A0A8C0PQW4	no	ALIYGHHGDPAK	12	Unmodified	_ALIYGHHGDPAK_	0	MULTI-MSMS	2	639.833111	1277.65167	-0.23015	13.539	0.20407	0	0.00058739	2	95.642	3412000	4276	2373	22480
A0A8I3MRC0	no	ALKDLLTWVIEGK	13	Unmodified	_ALKDLLTWVIEGK_	1	MULTI-SECPEP	2	743.437409	1484.86027	1.6847	101.71	0.74595	0	0.0071711	1	137.59	388190000	1729	2375	22499
A0A8C0T0X4	no	ALKDPALDSLAYEYER	16	Unmodified	_ALKDPALDSLAYEYER_	1	MULTI-MSMS	2	927.467623	1852.92069	-0.46379	63.134	0.44144	-7.1054E-15	1.197E-05	2	135.58	29366000	2012	2376	22511
A0A8I3PRM4	no	ALKDPNAFLFDHLLTLKPVK	20	Unmodified	_ALKDPNAFLFDHLLTLKPVK_	2	MULTI-MSMS	5	456.868111	2279.30417	0.26812	77.907	1.0526	0	0.00051341	3	54.834	704980000	5820	2377	22530
A0A8I3PRM4	no	ALKDPNAFLFDHLLTLKPVK	20	Unmodified	_ALKDPNAFLFDHLLTLKPVK_	2	MULTI-SECPEP	3	760.775335	2279.30417	0.70471	77.895	0.57638	0	0.020988	1	53.342	82863000	5820	2377	22531
A0A8C0RK12	no	ALKDPNQLIR	10	Unmodified	_ALKDPNQLIR_	1	MULTI-MSMS	3	389.899662	1166.67716	0.39103	25.519	1.3585	0	0.00095749	1	104.05	40378000	2351	2378	22548
A0A8C0QRL7	no	ALKEENIQTLLINPNIATVQTSQGLADK	28	Unmodified	_ALKEENIQTLLINPNIATVQTSQGLADK_	1	MULTI-MSMS	3	1008.21882	3021.63463	-0.068692	81.378	1.1222	0	4.4471E-05	1	49.088	50454000	4799	2381	22571
A0A8C0QRL7	no	ALKEENIQTLLINPNIATVQTSQGLADK	28	Unmodified	_ALKEENIQTLLINPNIATVQTSQGLADK_	1	MULTI-MSMS	4	756.415934	3021.63463	0.92734	81.44	0.91826	0	0.021561	1	22.595	20983000	4799	2381	22572
A0A8C0QRL7	no	ALKEENIQTLLINPNIATVQTSQGLADK	28	Unmodified	_ALKEENIQTLLINPNIATVQTSQGLADK_	1	MULTI-MATCH	3	1008.21882	3021.63463	-2.4125	82.234	0.30463	0	NaN	0	NaN	6453500	4799	2381	22574
A0A8C0STJ7	no	ALKPEVDKLNIMAAK	15	Unmodified	_ALKPEVDKLNIMAAK_	2	MULTI-MSMS	4	410.990555	1639.93311	0.017181	41.288	1.5985	7.1054E-15	1.236E-05	3	133.66	400310000	5644	2383	22599
A0A8I3Q1A3	no	ALKPPHVILVHGEQNEMAR	19	Unmodified	_ALKPPHVILVHGEQNEMAR_	1	MULTI-MSMS	5	428.635652	2138.14188	-0.41271	32.762	0.61155	0	0.050241	1	21.359	19919000	4861	2384	22604
A0A8C0S7C7	no	ALLAEIQNGCK	11	Unmodified	_ALLAEIQNGCK_	0	MULTI-MSMS	2	608.821355	1215.62816	-0.19667	43.063	0.3061	0	0.00070955	1	106.91	7228200	757	2387	22629
A0A8P0TT16	no	ALLAGQALLLR	11	Unmodified	_ALLAGQALLLR_	0	MULTI-MSMS	2	569.868966	1137.72338	-0.29321	69.293	0.7832	0	0.0063895	2	69.423	28446000	6566	2388	22642
A0A8C0QNY0	no	ALLAICAGDAEDY	13	Unmodified	_ALLAICAGDAEDY_	0	MULTI-MATCH	2	691.318842	1380.62313	0.64106	85.821	1.6671	1.4211E-14	NaN	0	NaN	10112000	3029	2389	22658
A0A8P0N8G3	no	ALLALNHGLDK	11	Unmodified	_ALLALNHGLDK_	0	MSMS	2	582.840405	1163.66626	NaN	35.547	1	0	0.033528	1	50.834		5080	2390	22664
P33731	no	ALLAMYTNQAEQCR	14	Unmodified	_ALLAMYTNQAEQCR_	0	MULTI-MSMS	2	834.895257	1667.77596	-1.0162	54.775	0.81555	-7.1054E-15	1.9474E-05	1	140.17	35740000	198	2392	22678
P33731	no	ALLAMYTNQAEQCR	14	Unmodified	_ALLAMYTNQAEQCR_	0	MSMS	2	834.895257	1667.77596	NaN	55.174	1	0	0.00027389	1	84.658		198	2392	22679
A0A8C0T3S7	no	ALLAQTTPAAGSQSLSSGTVAK	22	Unmodified	_ALLAQTTPAAGSQSLSSGTVAK_	0	MULTI-MSMS	3	687.039176	2058.0957	-0.49832	47	0.47488	0	0.00047908	2	45.469	30975000	1023	2393	22688
A0A8I3MGN1	no	ALLDFEDKNGEK	12	Unmodified	_ALLDFEDKNGEK_	1	MULTI-MSMS	2	689.846081	1377.67761	0.43271	37.953	0.57903	0	0.0022732	3	98.249	4063600	5569	2395	22691
A0A8C0SU81	no	ALLDPPLELNSDR	13	Unmodified	_ALLDPPLELNSDR_	0	MULTI-MSMS	2	726.888281	1451.76201	-0.68201	69.265	1.0543	-1.4211E-14	0.021102	1	48.44	11281000	5651	2397	22706
A0A8I3MCT0	no	ALLDQLMGTAR	11	Unmodified	_ALLDQLMGTAR_	0	MSMS	2	594.823898	1187.63324	NaN	78.714	1	0	0.00032715	1	112.11		5356	2398	22720
A0A8I3NM74	no	ALLDSLQLGPDALTVHLINEITK	23	Unmodified	_ALLDSLQLGPDALTVHLINEITK_	0	MULTI-MATCH	3	825.467006	2473.37919	-0.13629	104.91	0.71207	0	NaN	0	NaN	74044000	1128;6425	2400	22736
A0A8I3MEC0	no	ALLEDKEK	8	Unmodified	_ALLEDKEK_	1	MULTI-MSMS	2	473.266207	944.517862	-0.28436	13.049	0.23787	0	0.036853	1	106.36	13351000	572	2401	22741
A0A8I3RV50	no	ALLELQLEPEELYQTFQR	18	Unmodified	_ALLELQLEPEELYQTFQR_	0	MULTI-MSMS	3	740.723076	2219.1474	0.82694	101.34	0.84869	0	8.7323E-09	1	127.3	388060000	1269	2403	22770
A0A8I3RV50	no	ALLELQLEPEELYQTFQR	18	Unmodified	_ALLELQLEPEELYQTFQR_	0	MULTI-MSMS	2	1110.58098	2219.1474	-0.6579	101.34	0.136	0	3.4094E-08	1	119.69	13509000	1269	2403	22771
A0A8I3NCB2	no	ALLESIALYLTR	12	Unmodified	_ALLESIALYLTR_	0	MULTI-MSMS	2	681.903202	1361.79185	0.41915	102	0.54296	-1.4211E-14	0.00016256	1	121.6	25447000	4013	2406	22796
A0A8I3N9V3	no	ALLFIPR	7	Unmodified	_ALLFIPR_	0	MULTI-MSMS	2	415.268356	828.522159	0.16463	61.47	3.4666	-7.1054E-15	0.018402	5	130.84	1823700000	6384;5365	2407	22820
A0A8I3N9V3	no	ALLFIPR	7	Unmodified	_ALLFIPR_	0	MULTI-MATCH	2	415.268356	828.522159	-0.29793	64.645	0.30789	0	NaN	0	NaN	3167800	6384;5365	2407	22822
A0A8C0M536	no	ALLFVPR	7	Unmodified	_ALLFVPR_	0	MULTI-MSMS	2	408.260531	814.506509	-0.38099	53.082	3.804	0	0.019823	8	119.23	1936100000	849	2409	22849
A0A8C0M536	no	ALLFVPR	7	Unmodified	_ALLFVPR_	0	MULTI-MATCH	2	408.260531	814.506509	-0.30632	57.729	0.7453	0	NaN	0	NaN	18285000	849	2409	22854
A0A8P0PF27	no	ALLLPDYYLVTVMLSGIK	18	Unmodified	_ALLLPDYYLVTVMLSGIK_	0	MULTI-MATCH	3	670.384567	2008.13187	-0.90422	111.53	0.13475	0	NaN	0	NaN	1809800	6519	2418	22901
A0A8P0PGU6	no	ALLLQGTDSLNR	12	Unmodified	_ALLLQGTDSLNR_	0	MULTI-MSMS	2	650.864608	1299.71466	-0.48688	51.099	0.54159	7.1054E-15	4.5652E-05	1	140.83	22432000	5022	2419	22913
A0A8I3S2R3	no	ALLLSTYIK	9	Unmodified	_ALLLSTYIK_	0	MULTI-MSMS	2	511.318243	1020.62193	0.48465	66.059	0.91697	0	0.010618	1	75.213	193760000	451;4105;6353	2422	22932
A0A8I3MQZ0	no	ALLLTGDFSQTSK	13	Unmodified	_ALLLTGDFSQTSK_	0	MULTI-MSMS	2	690.872099	1379.72965	-1.3231	61.521	1.1553	-7.1054E-15	0.009623	2	57.293	19013000	4846	2423	22942
A0A8I3S533	no	ALLLVPGSVNCLR	13	Unmodified	_ALLLVPGSVNCLR_	0	MULTI-MSMS	2	706.408129	1410.8017	-0.099135	71.851	0.54384	0	0.00071009	2	86.624	33945000	1489	2425	22964
A0A8C0SGB9	no	ALLMQHYR	8	Unmodified	_ALLMQHYR_	0	MULTI-MSMS	2	516.276386	1030.53822	0.35209	22.164	0.37441	0	0.0082487	1	102.98	2714800	1349	2427	22981
A0A8C0N8B2	no	ALLNEVIILEDELEK	15	Unmodified	_ALLNEVIILEDELEK_	0	MULTI-MATCH	2	870.985118	1739.95568	-2.0199	103.55	0.37365	0	NaN	0	NaN	8325500	2377	2428	22991
A0A8C0SUM9	no	ALLPEETPAAVLSSAENIAVGLATEK	26	Unmodified	_ALLPEETPAAVLSSAENIAVGLATEK_	0	MULTI-MATCH	3	865.468964	2593.38506	-0.4937	110.24	0.44078	0	NaN	0	NaN	7734900	5655	2430	23007
A0A8I3N8E9	no	ALLPHVLCK	9	Unmodified	_ALLPHVLCK_	0	MULTI-MSMS	3	350.8758	1049.60557	-1.3282	35.214	1.1534	0	0.018329	2	52.482	148590000	5789	2431	23019
A0A8I3RRR3	no	ALLPLALEGTDVGQTK	16	Unmodified	_ALLPLALEGTDVGQTK_	0	MULTI-MSMS	2	813.45907	1624.90359	0.41595	76.894	0.98544	0	8.2714E-06	3	124.12	54747000	4340	2432	23041
A0A8I3RRR3	no	ALLPLALEGTDVGQTK	16	Unmodified	_ALLPLALEGTDVGQTK_	0	MULTI-MSMS	3	542.641805	1624.90359	-0.33672	76.757	0.78219	0	0.047831	1	24.481	9708200	4340	2432	23042
A0A8I3P212	no	ALLQAILQTEDMLK	14	Unmodified	_ALLQAILQTEDMLK_	0	MULTI-MSMS	2	793.944741	1585.87493	-0.051094	100.87	0.64323	0	6.6775E-07	1	164.33	374750000	6467	2434	23060
A0A8I3PNA6	no	ALLQELEDLELGI	13	Unmodified	_ALLQELEDLELGI_	0	MULTI-MSMS	2	728.400689	1454.78683	0.28746	111.7	0.33963	0	0.0011716	1	80.231	22046000	2017	2437	23066
A0A8P0NZ76	no	ALLQEMPLTALLR	13	Unmodified	_ALLQEMPLTALLR_	0	MULTI-MSMS	2	734.931437	1467.84832	-0.87313	98.22	1.3917	0	2.6391E-05	2	141.95	156440000	6205	2438	23084
A0A8I3QE63	no	ALLQHK	6	Unmodified	_ALLQHK_	0	MULTI-MSMS	2	355.221406	708.428259	0.40459	8.1496	0.68937	0	0.056085	1	76.553	23896000	1477	2440	23092
A0A8C0PIJ0	no	ALLQMVEVAGAVEDDPLRR	19	Unmodified	_ALLQMVEVAGAVEDDPLRR_	1	MULTI-MSMS	3	694.705251	2081.09392	0.28145	86.398	0.88366	0	0.013392	1	32.981	25933000	4096	2441	23108
A0A8I3P5D0	no	ALLSNILAAYSFVSENPER	19	Unmodified	_ALLSNILAAYSFVSENPER_	0	MULTI-MSMS	3	698.700383	2093.07932	1.7493	104.93	0.33873	0	0.030184	1	23.447	5178200	4626	2444	23132
A0A8C0Q6X7	no	ALLTFYHVTK	10	Unmodified	_ALLTFYHVTK_	0	MULTI-MSMS	2	596.839874	1191.66519	4.1408	48.347	0.2374	7.1054E-15	0.028273	1	53.775	8993600	4346	2448	23151
A0A8C0SS58	no	ALLTPVAIAAGR	12	Unmodified	_ALLTPVAIAAGR_	0	MULTI-MSMS	2	576.858598	1151.70264	-0.99659	58.779	0.92022	-7.1054E-15	0.00055623	2	96.331	9299400	5613	2449	23165
A0A8P0TCS8	no	ALLTQLLDK	9	Unmodified	_ALLTQLLDK_	0	MULTI-MATCH	2	507.813325	1013.6121	-0.18612	68.57	0.60944	0	NaN	0	NaN	2553700	1286	2450	23169
A0A8I3RPN3	no	ALLVPPK	7	Unmodified	_ALLVPPK_	0	MULTI-MSMS	2	369.249632	736.484711	0.26836	26.28	1.3617	0	0.059513	1	62.338	2906600	4180	2451	23171
A0A8I3MI98	no	ALLVSANQTLK	11	Unmodified	_ALLVSANQTLK_	0	MULTI-MSMS	2	579.348063	1156.68157	3.6884	37.697	0.16981	0	0.0090277	1	63.816	7881900	910	2452	23178
A0A8I3NG14	no	ALLVTASQCQQPAGNK	16	Unmodified	_ALLVTASQCQQPAGNK_	0	MULTI-MSMS	2	843.435603	1684.85665	0.47918	31.172	1.7328	-3.5527E-15	1.0005E-06	2	141.91	307630000	6221	2453	23193
A0A8I3NG14	no	ALLVTASQCQQPAGNK	16	Unmodified	_ALLVTASQCQQPAGNK_	0	MULTI-MSMS	2	843.435603	1684.85665	-4.1577	32.573	0.50973	0	0.045693	1	35.33	7191500	6221	2453	23194
Q6TEQ7	no	ALLYLCGGDD	10	Unmodified	_ALLYLCGGDD_	0	MULTI-MSMS	2	548.752607	1095.49066	-0.24603	76.282	1.9694	0	0.0023135	2	94.407	167650000	287	2454	23224
Q6TEQ7	no	ALLYLCGGDD	10	Unmodified	_ALLYLCGGDD_	0	MULTI-MATCH	2	548.752607	1095.49066	0.032028	79.261	0.30585	0	NaN	0	NaN	3430000	287	2454	23228
A0A8I3S0I0	no	ALLYTAVNQLAMGSSSAETEK	21	Unmodified	_ALLYTAVNQLAMGSSSAETEK_	0	MULTI-MATCH	3	728.699943	2183.078	0.3753	78.3	0.44295	-1.4211E-14	NaN	0	NaN	29089000	2679	2456	23239
A0A8C0MQE3	no	ALMAAEDKYSQK	12	Unmodified	_ALMAAEDKYSQK_	1	MULTI-MATCH	2	677.837202	1353.65985	4.0964	19.834	0.23991	3.5527E-15	NaN	0	NaN	8456800	1636;1696;6052;6477	2457	23251
A0A8I3S7J1	no	ALMEAVSHAK	10	Unmodified	_ALMEAVSHAK_	0	MULTI-MSMS	2	528.778959	1055.54336	0.69987	18.275	0.60929	0	0.0097246	1	70.256	11340000	5281	2459	23260
A0A8P0PM03	no	ALMGSPQLVAAVVR	14	Unmodified	_ALMGSPQLVAAVVR_	0	MULTI-MSMS	2	706.408129	1410.8017	0.045426	70.67	1.7996	0	5.5598E-07	3	166.19	116370000	3529	2461	23283
A0A8I3PXL2	no	ALMLQGVDLLADAVAVTMGPK	21	Oxidation (M)	_ALMLQGVDLLADAVAVTM(ox)GPK_	0	MULTI-MSMS	3	710.383009	2128.1272	0.024801	105.73	0.78281	0	4.4787E-05	2	73.688	323930000	5923	2462	23305
A0A8I3PXL2	no	ALMLQGVDLLADAVAVTMGPK	21	Oxidation (M)	_ALM(ox)LQGVDLLADAVAVTMGPK_	0	MULTI-SECPEP	3	710.383009	2128.1272	0.70772	108	0.74743	0	9.4769E-09	1	111.18	100740000	5923	2462	23306
A0A8I3PXL2	no	ALMLQGVDLLADAVAVTMGPK	21	Unmodified	_ALMLQGVDLLADAVAVTMGPK_	0	MULTI-MSMS	2	1057.07342	2112.13228	1.0371	111.28	0.13602	0	3.2559E-05	1	81.311	10253000	5923	2462	23358
A0A8I3PXL2	no	ALMLQGVDLLADAVAVTMGPK	21	Unmodified	_ALMLQGVDLLADAVAVTMGPK_	0	MSMS	3	705.051371	2112.13228	NaN	111.17	1	0	1.814E-25	1	134.29		5923	2462	23359
A0A8I3PXL2	no	ALMLQGVDLLADAVAVTMGPK	21	Unmodified	_ALMLQGVDLLADAVAVTMGPK_	0	MSMS	3	705.051371	2112.13228	NaN	113.61	1	0	6.1951E-05	1	74.029		5923	2462	23360
A0A8I3PXL2	no	ALMLQGVDLLADAVAVTMGPK	21	Unmodified	_ALMLQGVDLLADAVAVTMGPK_	0	MSMS	3	705.051371	2112.13228	NaN	114.83	1	0	0.00079106	1	56.529		5923	2462	23361
A0A8C0QDH1	no	ALMNTQYGLER	11	Unmodified	_ALMNTQYGLER_	0	MULTI-MSMS	2	648.324262	1294.63397	-2.4663	46.459	0.27117	0	0.0022748	1	83.998	10787000	4539	2463	23374
A0A8C0RKN1	no	ALNALNNLSVNVENQVK	17	Unmodified	_ALNALNNLSVNVENQVK_	0	MULTI-MSMS	2	920.499789	1838.98503	-2.5556	70.004	0.5434	0	3.3986E-06	1	116.24	19700000	2577	2468	23407
A0A8I3PAB4	no	ALNAVQPQLDVQATK	15	Unmodified	_ALNAVQPQLDVQATK_	0	MULTI-MSMS	2	798.441212	1594.86787	1.2655	46.365	0.23681	0	0.00057464	1	80.555	4984900	3115	2469	23419
A0A8I3NXF5	no	ALNCSVEDIEPDLLTPR	17	Unmodified	_ALNCSVEDIEPDLLTPR_	0	MSMS	2	971.482947	1940.95134	NaN	79.358	1	0	0.000411	1	72.089		4470	2470	23427
A0A8I3NXF5	no	ALNCSVEDIEPDLLTPR	17	Unmodified	_ALNCSVEDIEPDLLTPR_	0	MULTI-MATCH	2	971.482947	1940.95134	-0.43902	79.284	0.27121	0	NaN	0	NaN	9439500	4470	2470	23430
A0A8I3PD31	no	ALNHGNLDAALSR	13	Unmodified	_ALNHGNLDAALSR_	0	MULTI-MSMS	2	676.357482	1350.70041	1.2368	28.975	0.33881	0	0.012039	1	54.683	3546800	4328	2473	23443
A0A8I3SAL9	no	ALNILQSTNMAFGK	14	Unmodified	_ALNILQSTNMAFGK_	0	MULTI-MSMS	2	754.400501	1506.78645	1.5417	76.745	0.54397	1.4211E-14	0.00014566	2	104.52	41379000	6153	2474	23455
A0A8P0P5D4	no	ALNLAYSSIYGSYR	14	Unmodified	_ALNLAYSSIYGSYR_	0	MULTI-MSMS	2	789.401555	1576.78856	-0.89026	72.081	0.64517	0	2.1636E-05	1	138.99	42641000	6450	2475	23470
A0A8C0T3U6	no	ALNLEDGNQNGR	12	Unmodified	_ALNLEDGNQNGR_	0	MULTI-MSMS	2	650.815647	1299.61674	2.3216	22.93	0.61163	3.5527E-15	5.1905E-05	1	142.92	11552000	5797	2476	23481
A0A8I3PV71	no	ALNMSEFVCDLSAR	14	Unmodified	_ALNMSEFVCDLSAR_	0	MULTI-MSMS	2	806.876533	1611.73851	-1.7754	90.82	0.45066	0	0.00049099	1	89.301	54121000	2701	2478	23507
A0A8P0NZV6	no	ALNQAAMEEEEQEEEEEPAQGK	22	Unmodified	_ALNQAAMEEEEQEEEEEPAQGK_	0	MULTI-MSMS	3	830.358862	2488.05476	-0.77178	47.673	0.23906	0	0.00011097	1	50.232	10612000	3713	2479	23517
A0A8I3RR94	no	ALNQLSVPLGQLR	13	Unmodified	_ALNQLSVPLGQLR_	0	MULTI-MATCH	2	704.917175	1407.8198	0.061065	67.331	0.67941	0	NaN	0	NaN	10103000	2631	2480	23530
A0A8C0QGH7	no	ALNQNMEEMPVVFEDVTLHQATILPK	26	Unmodified	_ALNQNMEEMPVVFEDVTLHQATILPK_	0	MULTI-MSMS	3	989.836665	2966.48816	0.26807	96.076	0.47488	0	6.3056E-10	2	91.767	183270000	4714	2481	23553
A0A8C0QGH7	no	ALNQNMEEMPVVFEDVTLHQATILPK	26	Unmodified	_ALNQNMEEMPVVFEDVTLHQATILPK_	0	MULTI-MSMS	4	742.629318	2966.48816	-0.22953	96.092	0.50866	0	0.00041109	2	38.843	236230000	4714	2481	23554
A0A8C0SNV6	no	ALPCCSLHR	9	Unmodified	_ALPCCSLHR_	0	MULTI-MSMS	2	557.268235	1112.52192	-0.051491	18.943	0.23071	0	0.038914	1	53.891	7646100	5571	2487	23586
A0A8C0Q5Y6	no	ALPCEVSTYAK	11	Unmodified	_ALPCEVSTYAK_	0	MSMS	2	619.807913	1237.60127	NaN	36.611	1	0	0.0018317	1	84.213		2887	2488	23600
A0A8P0P5V9	no	ALPDESPPSSAEQGEQR	17	Unmodified	_ALPDESPPSSAEQGEQR_	0	MULTI-MSMS	2	899.416119	1796.81769	0.071442	28.997	3.3278	-3.5527E-15	2.4338E-09	5	155.02	139650000	521;6610	2489	23615
A0A8P0SBE6	no	ALPDSSEDRDTK	12	Unmodified	_ALPDSSEDRDTK_	1	MULTI-MSMS	2	667.315145	1332.61574	-0.75889	13.398	0.44133	1.7764E-15	0.00029751	1	146.11	15538000	1199	2491	23639
A0A8C0PB83	no	ALPELALK	8	Acetyl (Protein N-term)	_(ac)ALPELALK_	0	MULTI-MSMS	2	448.776211	895.537869	0.12136	81.376	0.78094	-1.4211E-14	0.0086506	1	83.614	12237000	3817	2492	23654
A0A8I3SC19	no	ALPFWNEEIVPQIK	14	Unmodified	_ALPFWNEEIVPQIK_	0	MULTI-MSMS	2	842.458873	1682.90319	1.1954	94.579	0.78014	0	0.014223	2	49.5	2854100000	5132	2494	23668
A0A8I3PAX1	no	ALPGMGTTIDVILINGR	17	Unmodified	_ALPGMGTTIDVILINGR_	0	MULTI-MATCH	2	870.987472	1739.96039	2.2505	94.114	0.88236	0	NaN	0	NaN	67376000	3173	2495	23673
A0A8C0PWB8	no	ALPLAVTTGNQEAELR	16	Unmodified	_ALPLAVTTGNQEAELR_	0	MULTI-MSMS	2	841.957226	1681.8999	-1.6104	57.248	0.44164	-7.1054E-15	0.0016066	1	63.401	9404800	630	2498	23687
A0A8I3MKR5	no	ALPLIVGAQLIHADK	15	Unmodified	_ALPLIVGAQLIHADK_	0	MULTI-MSMS	3	520.315364	1557.92426	0.092317	71.879	1.392	0	0.00067004	2	70.26	45988000	4669	2499	23702
A0A8I3NRJ3	no	ALPLLLNLLK	10	Unmodified	_ALPLLLNLLK_	0	MULTI-MSMS	2	554.378635	1106.74272	-0.77223	99.728	0.6812	0	0.0041433	1	83.753	28484000	751	2500	23715
A0A8P0SH24	no	ALPPALAALR	10	Unmodified	_ALPPALAALR_	0	MULTI-MSMS	2	496.816202	991.617851	-0.29684	60.457	0.81541	-7.1054E-15	0.017751	1	60.682	5206000	5227	2502	23735
A0A8I3PPA2	no	ALPSFWIPSLTPEAK	15	Unmodified	_ALPSFWIPSLTPEAK_	0	MULTI-MSMS	2	828.953423	1655.89229	1.226	96.422	0.50796	-1.4211E-14	0.00015775	2	95.138	37365000	404	2506	23759
A0A8I3MMQ8	no	ALPSQGLSASAVLEK	15	Unmodified	_ALPSQGLSASAVLEK_	0	MULTI-MSMS	2	735.911756	1469.80896	3.6071	53.678	0.98516	0	6.5652E-05	2	103.46	14433000	2217	2507	23771
A0A8I3MMQ8	no	ALPSQGLSASAVLEK	15	Unmodified	_ALPSQGLSASAVLEK_	0	MSMS	2	735.911756	1469.80896	NaN	54.073	1	0	0.0086265	1	55.98		2217	2507	23772
A0A8I3MMQ8	no	ALPSQGLSASAVLEK	15	Unmodified	_ALPSQGLSASAVLEK_	0	MSMS	2	735.911756	1469.80896	NaN	54.148	1	0	0.059721	1	41.295		2217	2507	23773
A0A8C0ML93	no	ALQAAYGSSAPSMTSAALR	19	Unmodified	_ALQAAYGSSAPSMTSAALR_	0	MULTI-MSMS	2	926.964725	1851.9149	1.668	52.462	0.74813	0	0.00010956	2	81.494	7960600	1540	2511	23808
A0A8I3NID4	no	ALQALQQEHK	10	Unmodified	_ALQALQQEHK_	0	MULTI-MSMS	2	583.319837	1164.62512	0.10537	14.44	0.61058	0	1.1578E-06	1	220.51	41411000	469	2515	23825
A0A8I3NTN0	no	ALQAQGCSNPEEESILFSNR	20	Unmodified	_ALQAQGCSNPEEESILFSNR_	0	MSMS	3	750.686696	2249.03826	NaN	63.88	1	0	0.010206	1	42.052		4988	2517	23835
A0A8I3NII5	no	ALQASALNAWK	11	Unmodified	_ALQASALNAWK_	0	MULTI-SECPEP	2	586.824755	1171.63496	1.9782	50.75	0.6794	-7.1054E-15	0.014502	1	97.635	95316000	6273	2518	23848
A0A8C0PDB7	no	ALQATIGNSYK	11	Unmodified	_ALQATIGNSYK_	0	MULTI-MSMS	2	583.31422	1164.61389	-0.29252	30.456	1.1542	3.5527E-15	0.00061128	1	111.46	58738000	3889	2519	23860
A0A8C0STU7	no	ALQDATEHR	9	Unmodified	_ALQDATEHR_	0	MULTI-MSMS	2	520.759612	1039.50467	-0.082417	12.303	0.62605	1.7764E-15	0.0074654	1	83.265	8482700	5646	2521	23881
A0A8I3PS42	no	ALQDPNVAAFMVEPIQGEAGVVVPDPGYLMGVR	33	Unmodified	_ALQDPNVAAFMVEPIQGEAGVVVPDPGYLMGVR_	0	MULTI-MSMS	3	1147.25114	3438.73158	-0.99605	106.09	0.40808	0	5.0064E-07	1	57.496	9999400	5844	2523	23896
A0A8I3N7W6	no	ALQEECDRK	9	Unmodified	_ALQEECDRK_	1	MULTI-MSMS	2	574.771862	1147.52917	-1.3071	8.4876	0.20261	0	0.013588	1	91.783	7793500	4816	2525	23915
A0A8I3NII2	no	ALQEGDLASSR	11	Unmodified	_ALQEGDLASSR_	0	MULTI-MATCH	2	573.791109	1145.56767	0.26497	22.817	0.64443	0	NaN	0	NaN	5358500	3251	2526	23926
A0A8I3NCB2	no	ALQEGEGDLSISADR	15	Unmodified	_ALQEGEGDLSISADR_	0	MSMS	2	780.878641	1559.74273	NaN	46.062	1	0	5.8375E-05	1	93.011		4013	2527	23930
A0A8P0PKV0	no	ALQELQAAQAR	11	Unmodified	_ALQELQAAQAR_	0	MSMS	2	599.830569	1197.64658	NaN	28.485	1	0	0.015142	1	58.955		3548	2528	23938
A0A8P0TMS6	no	ALQELQETQGR	11	Unmodified	_ALQELQETQGR_	0	MULTI-MSMS	2	636.830766	1271.64698	0.79022	26.066	0.85142	0	0.00019256	1	193.38	22751000	2356	2529	23952
A0A8I3PX91	no	ALQEQEIECR	10	Unmodified	_ALQEQEIECR_	0	MULTI-MSMS	2	638.303526	1274.5925	-1.2976	25.479	0.78212	0	0.0009764	1	172.25	10972000	3405	2531	23967
A0A8P0N4L2	no	ALQESFLSEK	10	Unmodified	_ALQESFLSEK_	0	MULTI-MSMS	2	576.300778	1150.587	-1.0194	45.19	2.0738	7.1054E-15	0.00040807	2	124.92	236450000	3945;5165;4205;6365	2533	23981
A0A8P0N4L2	no	ALQESFLSEKDR	12	Unmodified	_ALQESFLSEKDR_	1	MULTI-MSMS	2	711.864805	1421.71506	-1.4725	34.335	0.85033	0	0.00021329	2	171.62	226980000	3945;5165;4205;6365	2534	23997
A0A8I3NC97	no	ALQFLEQVK	9	Unmodified	_ALQFLEQVK_	0	MULTI-MSMS	2	538.310949	1074.60735	0.25903	57.396	2.0362	-7.1054E-15	0.001384	3	138.9	441910000	494	2535	24012
A0A8C0PAZ4	no	ALQGASQIIAEIR	13	Unmodified	_ALQGASQIIAEIR_	0	MULTI-MSMS	2	685.393533	1368.77251	1.0036	70.237	1.1532	0	0.0078587	1	59.198	42774000	3805;3811	2537	24029
A0A8C0PAZ4	no	ALQGASQIIAEIR	13	Unmodified	_ALQGASQIIAEIR_	0	MULTI-MSMS	2	685.393533	1368.77251	-0.88084	71.328	0.54371	0	0.031149	1	45.433	5545100	3805;3811	2537	24030
A0A8C0QEE7	no	ALQGISGLK	9	Unmodified	_ALQGISGLK_	0	MULTI-MATCH	2	443.77146	885.528367	-0.29726	34.299	0.27259	0	NaN	0	NaN	3770500	1596	2538	24040
A0A8P0NFE2	no	ALQGLVWLK	9	Unmodified	_ALQGLVWLK_	0	MSMS	2	514.318577	1026.6226	NaN	74.343	1	0	0.0067909	1	93.262		3275	2539	24052
A0A8C0N4J9	no	ALQGQISNQQVAVEK	15	Unmodified	_ALQGQISNQQVAVEK_	0	MULTI-MSMS	2	806.936293	1611.85803	-0.1584	32.512	0.23799	-7.1054E-15	5.1023E-06	1	143.97	9243100	2035;6641	2540	24064
A0A8C0PHJ7	no	ALQHMAAMSSAQIVSATAIHNK	22	Unmodified	_ALQHMAAMSSAQIVSATAIHNK_	0	MULTI-MSMS	3	760.724428	2279.15146	2.4014	47.896	0.34104	-7.1054E-15	0.039534	1	18.788	9226900	4045	2542	24072
A0A8I3NU36	no	ALQHSYLQK	9	Unmodified	_ALQHSYLQK_	0	MSMS	2	544.298373	1086.58219	NaN	14.783	1	0	7.253E-05	1	146.27		4884	2544	24093
A0A8I3RV53	no	ALQIPEVYLR	10	Unmodified	_ALQIPEVYLR_	0	MULTI-MSMS	2	601.350606	1200.68666	-2.6146	71.958	0.68016	-1.4211E-14	0.0029326	1	89.355	20085000	4909	2545	24113
A0A8I3RV53	no	ALQIPEVYLR	10	Unmodified	_ALQIPEVYLR_	0	MULTI-MATCH	2	601.350606	1200.68666	-0.54678	75.721	0.30651	0	NaN	0	NaN	3873200	4909	2545	24117
A0A8I3Q1Z2	no	ALQIQEQK	8	Unmodified	_ALQIQEQK_	0	MULTI-MSMS	2	479.271824	956.529095	-0.73275	17.461	1.0515	0	0.0044846	1	166.17	37650000	2654	2546	24123
A0A8C0Q3Q3	no	ALQITDFSQR	10	Unmodified	_ALQITDFSQR_	0	MSMS	2	589.811845	1177.60914	NaN	51.096	1	0	0.027555	1	56.432		2711	2548	24137
A0A8C0Q3Q3	no	ALQITDFSQR	10	Unmodified	_ALQITDFSQR_	0	MULTI-MATCH	2	589.811845	1177.60914	0.40402	51.043	0.16944	0	NaN	0	NaN	3895000	2711	2548	24138
A0A8I3MKE1	no	ALQLEEERK	9	Unmodified	_ALQLEEERK_	1	MULTI-MSMS	2	558.306395	1114.59824	1.4286	16.409	0.57764	0	0.0037897	1	128.69	34415000	2458	2551	24156
A0A8I3MN58	no	ALQLLDEVLHTMPIADPQPLD	21	Unmodified	_ALQLLDEVLHTMPIADPQPLD_	0	MULTI-MSMS	3	777.075121	2328.20353	-0.19092	107.39	0.71235	0	0.00017712	1	53.554	32525000	867	2553	24172
A0A8I3PQ87	no	ALQLLQMYFEGR	12	Unmodified	_ALQLLQMYFEGR_	0	MULTI-MSMS	2	734.884487	1467.75442	-0.55731	95.451	0.64388	0	0.00010142	1	163.64	41222000	3741	2555	24190
A0A8C0LX52	no	ALQLWNEIEAR	11	Unmodified	_ALQLWNEIEAR_	0	MULTI-MSMS	2	671.859326	1341.7041	-0.76695	76.553	0.71545	0	0.00015107	1	142.92	37911000	541	2557	24213
A0A8C0NLR7	no	ALQNAVTTFVNR	12	Unmodified	_ALQNAVTTFVNR_	0	MULTI-MSMS	2	667.364776	1332.715	-3.0761	54.914	0.44105	0	0.038732	1	44.425	4818700	2890	2558	24225
A0A8I3MGN1	no	ALQPLEEGEEGEK	13	Unmodified	_ALQPLEEGEEGEK_	0	MULTI-MSMS	2	714.846278	1427.678	-0.53937	32.429	0.67881	0	0.00010579	1	117.67	138790000	5569	2559	24237
A0A8C0N912	no	ALQPTIFPVVPR	12	Unmodified	_ALQPTIFPVVPR_	0	MULTI-MSMS	3	446.602845	1336.78671	0.092039	71.118	0.64606	0	0.00047032	1	86.313	11943000	2399	2560	24259
A0A8C0N912	no	ALQPTIFPVVPR	12	Unmodified	_ALQPTIFPVVPR_	0	MULTI-MATCH	2	669.40063	1336.78671	0.65628	71.143	0.74741	0	NaN	0	NaN	19065000	2399	2560	24261
A0A8C0TFI9	no	ALQQEQEIEQR	11	Unmodified	_ALQQEQEIEQR_	0	MULTI-MSMS	2	686.34678	1370.67901	0.080581	22.579	0.47585	0	3.6064E-05	1	208.25	51358000	2125;3627	2561	24273
A0A8C0NCC7	no	ALQQFLYVQMAK	12	Unmodified	_ALQQFLYVQMAK_	0	MULTI-MSMS	2	720.389405	1438.76426	1.5359	75.482	0.4402	0	0.00091637	2	88.37	16303000	2237	2562	24278
A0A8C0LYW2	no	ALQQQPEDESK	11	Unmodified	_ALQQQPEDESK_	0	MULTI-MSMS	2	636.806956	1271.59936	-0.9534	13.639	0.54365	-1.7764E-15	0.00036768	1	174.92	27097000	234	2564	24291
A0A8C0LYW2	no	ALQQQPEDESKR	12	Unmodified	_ALQQQPEDESKR_	1	MULTI-MSMS	2	714.857512	1427.70047	-0.34659	12.638	0.30727	0	1.3891E-05	1	202.44	25231000	234	2565	24305
A0A8P0SGA5	no	ALQQQQQQQQQK	12	Unmodified	_ALQQQQQQQQQK_	0	MULTI-MSMS	2	742.384228	1482.7539	-0.11376	8.5897	0.37363	0	8.0062E-05	1	167.23	12613000	6523	2566	24315
A0A8I3S5F2	no	ALQSLYTNR	9	Unmodified	_ALQSLYTNR_	0	MULTI-MSMS	2	533.288005	1064.56146	1.291	32.532	0.23799	0	0.0028371	1	102.51	8416800	1980	2571	24342
A0A8I3MLM1	no	ALQSVGQIVGEVLK	14	Unmodified	_ALQSVGQIVGEVLK_	0	MULTI-MSMS	2	720.924666	1439.83478	0.82781	90.231	0.98694	0	0.00013948	3	100.72	432730000	979	2573	24360
A0A8I3S2R3	no	ALQVGCLLR	9	Unmodified	_ALQVGCLLR_	0	MULTI-MSMS	2	515.297319	1028.58008	-0.10157	53.42	0.88374	-7.1054E-15	0.0018348	2	110.63	17648000	451	2575	24376
A0A8I3NUC9	no	ALQVLVDQSK	10	Unmodified	_ALQVLVDQSK_	0	MULTI-MSMS	2	550.819138	1099.62372	2.1227	34.761	0.33813	0	0.00072997	1	116.37	7285600	3283	2576	24389
A0A8P0N4L2	no	ALSAPQDEAK	10	Unmodified	_ALSAPQDEAK_	0	MULTI-MSMS	2	515.264196	1028.51384	0.14653	15.932	2.9503	0	0.0004299	5	134.48	466500000	3945;5165;4205;6365	2579	24408
A0A8C0NMI5	no	ALSDELVDYVNK	12	Unmodified	_ALSDELVDYVNK_	0	MSMS	2	683.348457	1364.68236	NaN	72.251	1	0	0.062892	1	42.21		2917;2933	2583	24426
A0A8P0NLY2	no	ALSDHHIYLEGTLLKPNMVTPGHACTHK	28	Unmodified	_ALSDHHIYLEGTLLKPNMVTPGHACTHK_	1	MULTI-MSMS	6	524.268867	3139.56954	-0.40522	46.729	1.5268	-7.1054E-15	1.008E-08	5	83.701	890450000	6623	2585	24462
A0A8P0NLY2	no	ALSDHHIYLEGTLLKPNMVTPGHACTHK	28	Unmodified	_ALSDHHIYLEGTLLKPNMVTPGHACTHK_	1	MULTI-MSMS	3	1047.53046	3139.56954	-0.24716	46.729	0.6432	0	6.7593E-25	2	131.27	319220000	6623	2585	24463
A0A8P0NLY2	no	ALSDHHIYLEGTLLKPNMVTPGHACTHK	28	Unmodified	_ALSDHHIYLEGTLLKPNMVTPGHACTHK_	1	MULTI-MSMS	7	449.517211	3139.56954	-0.13197	46.694	0.54131	0	6.3011E-06	1	56.562	49624000	6623	2585	24464
A0A8P0NLY2	no	ALSDHHIYLEGTLLKPNMVTPGHACTHK	28	Deamidation (NQ)	_ALSDHHIYLEGTLLKPN(de)MVTPGHACTHK_	1	MULTI-MSMS	6	524.43287	3140.55356	2.292	48.453	0.78112	0	6.3224E-06	2	59.359	13674000	6623	2585	24477
A0A8C0N7D3	no	ALSESPSQDSLDAFMSEMK	19	Unmodified	_ALSESPSQDSLDAFMSEMK_	0	MULTI-MATCH	2	1036.96119	2071.90782	2.6568	92.372	0.20288	0	NaN	0	NaN	5520900	2329	2588	24488
A0A8P0SP38	no	ALSEVSGEDSEEKDNR	16	Unmodified	_ALSEVSGEDSEEKDNR_	1	MULTI-MSMS	2	882.897759	1763.78097	1.0322	17.413	0.20376	0	7.6162E-05	1	109.24	3622900	3168	2589	24493
A0A8I3Q0R4	no	ALSEVSGENHK	11	Unmodified	_ALSEVSGENHK_	0	MULTI-MSMS	2	585.791109	1169.56767	-0.46779	11.382	0.33684	0	0.0036042	2	76.221	1481300	2644	2590	24498
A0A8I3MQ51	no	ALSFLGFSAPTPIQALTLAPAIR	23	Unmodified	_ALSFLGFSAPTPIQALTLAPAIR_	0	MULTI-MSMS	3	785.786011	2354.3362	-0.54335	107.55	0.37253	1.4211E-14	0.038443	1	18.719	4760600	2040	2591	24511
A0A8I3M9P4	no	ALSGHLEEVVLALLK	15	Unmodified	_ALSGHLEEVVLALLK_	0	MULTI-MSMS	3	531.318774	1590.93449	-0.035852	99.953	0.64438	0	1.9255E-10	2	184.76	216970000	3816	2592	24545
A0A8I3M9P4	no	ALSGHLEEVVLALLK	15	Unmodified	_ALSGHLEEVVLALLK_	0	MULTI-MSMS	2	796.474523	1590.93449	0.5457	99.942	0.37328	0	2.3329E-14	2	208.74	96682000	3816	2592	24546
A0A8I3M9P4	no	ALSGHLEEVVLALLK	15	Unmodified	_ALSGHLEEVVLALLK_	0	MULTI-MSMS	4	398.7409	1590.93449	0.082413	99.954	0.30562	0	0.0037894	1	52.265	37089000	3816	2592	24547
A0A8I3PLJ3	no	ALSGYCGFMAANLYAR	16	Unmodified	_ALSGYCGFMAANLYAR_	0	MULTI-MSMS	2	882.913449	1763.81235	-2.565	80.058	0.47591	-1.4211E-14	0.0029207	1	59.542	22863000	5830	2595	24579
A0A8C0P164	no	ALSHEIEELEK	11	Unmodified	_ALSHEIEELEK_	0	MULTI-MSMS	2	649.33535	1296.65615	0.35236	37.652	0.64728	0	0.00037178	1	170.47	25087000	3433	2596	24591
A0A8I3S0I0	no	ALSIVESEQDK	11	Unmodified	_ALSIVESEQDK_	0	MULTI-MSMS	2	609.81425	1217.61395	2.0773	31.304	0.44148	0	0.0411	1	45.368	5525300	2679	2599	24612
A0A8I3MVU4	no	ALSLGMVEEVLR	12	Unmodified	_ALSLGMVEEVLR_	0	MULTI-MSMS	2	658.865763	1315.71697	1.3281	92.881	0.34061	0	0.00059051	1	95.573	11716000	1692	2600	24628
A0A8I3PMH5	no	ALSLLTLLNVYQK	13	Unmodified	_ALSLLTLLNVYQK_	0	MULTI-MSMS	2	738.445234	1474.87592	-1.2511	101.26	0.16975	0	0.0056724	1	61.56	7896100	3907	2601	24635
A0A8P0TPF6	no	ALSMPLNGLK	10	Acetyl (Protein N-term)	_(ac)ALSMPLNGLK_	0	MULTI-MSMS	2	543.30481	1084.59507	0.33209	84.068	0.67765	0	0.0017256	2	86.794	11185000	516	2602	24647
A0A8I3MWP5	no	ALSNLESIPGGYNALR	16	Unmodified	_ALSNLESIPGGYNALR_	0	MULTI-MSMS	2	837.944118	1673.87368	1.2085	69.375	1.1233	1.4211E-14	2.4116E-09	1	160.67	151220000	1282;4408;4804	2604	24661
A0A8I3N2V0	no	ALSNSVSNMGLSDSSSLGSVK	21	Unmodified	_ALSNSVSNMGLSDSSSLGSVK_	0	MULTI-MATCH	3	680.668643	2038.9841	-1.0022	60.794	0.44155	-7.1054E-15	NaN	0	NaN	12791000	6197	2605	24669
A0A8P0N3U1	no	ALSPLEEWLR	10	Unmodified	_ALSPLEEWLR_	0	MULTI-MSMS	2	607.332413	1212.65027	-0.48104	88.996	0.81373	0	0.031054	1	51.949	16721000	5408;6428	2606	24681
A0A8C0T4R0	no	ALSQDQVIAVHIDNGFMR	18	Unmodified	_ALSQDQVIAVHIDNGFMR_	0	MULTI-MSMS	2	1007.51237	2013.01019	0.94165	71.168	0.71325	0	0.00010342	1	81.494	15740000	5812	2609	24703
A0A8I3SBU7	no	ALSQGVESVKK	11	Unmodified	_ALSQGVESVKK_	1	MULTI-MSMS	2	573.32987	1144.64519	-0.1456	13.777	0.37371	0	0.00034914	1	138.08	10255000	2712	2610	24714
A0A8I3RW49	no	ALSQLAEVEEK	11	Unmodified	_ALSQLAEVEEK_	0	MULTI-MSMS	2	608.824618	1215.63468	0.9524	39.845	1.2572	7.1054E-15	0.00015731	2	132.91	142000000	4659;3245	2611	24727
A0A8C0P5P0	no	ALSQTVPSSGTNGVSIPADCTGAVTATSPDNPAR	34	Deamidation (NQ)	_ALSQTVPSSGTN(de)GVSIPADCTGAVTATSPDNPAR_	0	MULTI-MATCH	3	1100.8598	3299.55758	-1.8182	62.911	0.40858	0	NaN	0	NaN	13906000	3407	2613	24745
A0A8I3S6F7	no	ALSSEGKPYVTK	12	Unmodified	_ALSSEGKPYVTK_	1	MULTI-MSMS	2	640.34826	1278.68197	-0.047953	16.184	1.6261	-3.5527E-15	0.00029577	3	145.99	29014000	6594;6533	2616	24760
A0A8P0SHU4	no	ALSSPQEEEEAGFTGR	16	Unmodified	_ALSSPQEEEEAGFTGR_	0	MULTI-MSMS	2	854.394655	1706.77476	0.89047	43.742	1.4264	-7.1054E-15	7.5555E-10	2	161.99	7632600	480;478	2618	24779
A0A8C0SK10	no	ALSSQLQAVVPEDR	14	Unmodified	_ALSSQLQAVVPEDR_	0	MULTI-MSMS	2	756.904462	1511.79437	0.5798	54.358	0.6136	0	0.026398	1	45.661	5223400	1431	2619	24795
A0A8I3NZT7	no	ALSSSLDDTEVKK	13	Unmodified	_ALSSSLDDTEVKK_	1	MULTI-MSMS	2	696.864471	1391.71439	0.9797	21.023	0.3389	0	7.4324E-05	1	140.3	126380000	3038	2620	24809
A0A8C0PIF4	no	ALSSVGLHMTK	11	Unmodified	_ALSSVGLHMTK_	0	MULTI-MATCH	2	572.313166	1142.61178	-7.5217	27.079	0.40894	0	NaN	0	NaN	2115900	4092	2622	24817
A0A8C0PS33	no	ALSTQVEELKDELVTQR	17	Unmodified	_ALSTQVEELKDELVTQR_	1	MULTI-MSMS	3	653.684621	1958.03203	-0.5895	75.047	0.33839	0	0.037962	2	31.462	4703000	4159	2624	24824
A0A8P0T1V2	no	ALSTTASTAAFDK	13	Unmodified	_ALSTTASTAAFDK_	0	MULTI-MSMS	2	642.327524	1282.6405	-0.50944	33.397	0.44234	-7.1054E-15	0.00048003	1	91.937	26533000	2325	2625	24836
A0A8C0RVQ9	no	ALSTVCPSEALQPLIYPLSQVVIGCIK	27	Unmodified	_ALSTVCPSEALQPLIYPLSQVVIGCIK_	0	MULTI-MSMS	3	986.201055	2955.58134	-0.35931	107.33	0.74597	-1.4211E-14	0.015851	2	23.566	5039100	5201	2626	24843
A0A8P0NZ76	no	ALSVETEK	8	Unmodified	_ALSVETEK_	0	MULTI-MSMS	2	438.737283	875.460012	0.62684	16.022	0.37175	0	0.021598	1	77.282	16242000	6205	2627	24852
A0A8C0MZJ3	no	ALSVLGCGHTSSTK	14	Unmodified	_ALSVLGCGHTSSTK_	0	MULTI-MSMS	2	709.358833	1416.70311	1.0437	19.486	0.23821	0	1.9337E-05	1	140.24	13461000	1713	2629	24873
A0A8C0MZJ3	no	ALSVLGCGHTSSTK	14	Unmodified	_ALSVLGCGHTSSTK_	0	MULTI-MATCH	2	709.358833	1416.70311	4.1655	21.29	0.30546	0	NaN	0	NaN	4325700	1713	2629	24877
A0A8C0PGJ2	no	ALSVYGLPIR	10	Unmodified	_ALSVYGLPIR_	0	MULTI-MATCH	2	544.826766	1087.63898	-0.10585	65.703	0.37299	0	NaN	0	NaN	2701700	4002	2630	24886
A0A8P0TM32	no	ALTECQGAVGLGSK	14	Unmodified	_ALTECQGAVGLGSK_	0	MULTI-MATCH	2	695.853383	1389.69221	4.6655	32.751	0.17032	0	NaN	0	NaN	1595200	1913	2636	24916
A0A8C0MIJ6	no	ALTEFQNEFK	10	Unmodified	_ALTEFQNEFK_	0	MULTI-MSMS	2	613.806228	1225.5979	-0.14372	55.062	2.3078	0	0.00042487	2	140.5	350340000	1424	2637	24928
A0A8P0NVX2	no	ALTGASDSCVILWK	14	Unmodified	_ALTGASDSCVILWK_	0	MULTI-MSMS	2	760.892509	1519.77046	-4.0521	67.078	0.64499	0	0.001959	1	72.2	19475000	6445	2638	24930
A0A8I3N2N7	no	ALTLGALTVPLAR	13	Unmodified	_ALTLGALTVPLAR_	0	MULTI-MSMS	2	648.405912	1294.79727	-0.41239	81.777	0.68037	0	9.7282E-05	1	119.16	31599000	3076	2639	24943
A0A8C0MX11	no	ALTLIAGSPLK	11	Unmodified	_ALTLIAGSPLK_	0	MULTI-MSMS	2	542.342249	1082.66995	-0.51739	57.768	1.2532	-7.1054E-15	0.00016551	1	145.72	78788000	1811	2640	24955
A0A8I3NL91	no	ALTLLDYLLK	10	Unmodified	_ALTLLDYLLK_	0	MULTI-MSMS	2	581.857732	1161.70091	-0.35714	99.711	0.23895	0	0.0027731	1	90.657	13817000	485	2641	24976
A0A8I3NL91	no	ALTLLDYLLK	10	Unmodified	_ALTLLDYLLK_	0	MULTI-MSMS	2	581.857732	1161.70091	-0.31859	101.75	0.3066	0	0.0016967	1	99.442	31443000	485	2641	24977
A0A8I3PFQ8	no	ALTLPGSSENEYIMK	15	Unmodified	_ALTLPGSSENEYIMK_	0	MULTI-MSMS	2	826.913638	1651.81272	-1.1412	64.868	1.0202	0	6.3972E-05	1	115.18	274770000	5294;5304	2642	24991
A0A8C0S9B9	no	ALTLQDLDNIWAAQAGK	17	Unmodified	_ALTLQDLDNIWAAQAGK_	0	MULTI-MSMS	2	914.483608	1826.95266	0.098925	99.024	0.37184	0	3.6938E-09	1	151.1	35093000	5367	2643	25003
A0A8C0RKG1	no	ALTNLPHTDFTLCK	14	Unmodified	_ALTNLPHTDFTLCK_	0	MULTI-MSMS	2	815.916515	1629.81848	-0.73472	56.483	0.61283	0	2.3456E-05	2	138	77541000	5008	2644	25014
A0A8I3PKE6	no	ALTNVEER	8	Unmodified	_ALTNVEER_	0	MULTI-MATCH	2	466.245806	930.47706	-2.7785	18.332	0.40653	0	NaN	0	NaN	2426300	1894	2645	25032
A0A8I3PKE6	no	ALTNVEER	8	Unmodified	_ALTNVEER_	0	MULTI-MATCH	2	466.245806	930.47706	-0.13216	17.163	0.30543	0	NaN	0	NaN	2305700	1894	2645	25033
A0A8I3P5J8	no	ALTPQCGNGEDLYLIAGAVPSDR	23	Unmodified	_ALTPQCGNGEDLYLIAGAVPSDR_	0	MULTI-MSMS	3	806.397034	2416.16927	0.62719	82.174	0.67852	0	0.0058073	1	33.37	17438000	3237	2646	25041
A0A8I3P5J8	no	ALTPQCGNGEDLYLIAGAVPSDRR	24	Unmodified	_ALTPQCGNGEDLYLIAGAVPSDRR_	1	MULTI-MSMS	3	858.430738	2572.27038	-3.4723	72.094	0.54393	0	1.1228E-05	1	68.88	13659000	3237	2647	25046
J9NYK7	no	ALTQPLGLLR	10	Unmodified	_ALTQPLGLLR_	0	MULTI-MSMS	2	541.340041	1080.66553	-0.97273	62.167	0.6794	0	0.00043306	1	135.84	51972000	644	2650	25080
A0A8P0T542	no	ALTQTGGPHVK	11	Unmodified	_ALTQTGGPHVK_	0	MULTI-MSMS	2	554.809105	1107.60366	0.30084	12.914	0.95202	1.7764E-15	0.0029766	1	79.893	181090000	6595;2676	2651	25093
E2RQ08	no	ALTSEIASLQSR	12	Unmodified	_ALTSEIASLQSR_	0	MULTI-MSMS	2	638.348791	1274.68303	0.48596	50.426	0.40751	0	0.0017647	1	79.693	163370000	164	2652	25106
E2RQ08	no	ALTSEIASLQSR	12	Unmodified	_ALTSEIASLQSR_	0	MULTI-MATCH	2	638.348791	1274.68303	4.8652	49.706	0.27133	0	NaN	0	NaN	3995700	164	2652	25108
A0A8C0TFL5	no	ALTSETNGTDSNGSNSSNIQ	20	Unmodified	_ALTSETNGTDSNGSNSSNIQ_	0	MULTI-MATCH	2	998.938144	1995.86173	1.0473	29.031	0.61085	-3.5527E-15	NaN	0	NaN	4230600	3462	2653	25112
A0A8I3MFB8	no	ALTSVVNYR	9	Unmodified	_ALTSVVNYR_	0	MULTI-MSMS	2	511.785099	1021.55564	0.84029	36.199	0.27433	0	0.0013797	1	130.04	21159000	1569	2654	25124
A0A8I3RWH7	no	ALTTPTHYK	9	Unmodified	_ALTTPTHYK_	0	MULTI-MSMS	2	516.279649	1030.54475	1.5282	14.551	0.84847	0	0.047152	1	49.833	8747100	5965	2655	25130
A0A8I3PJ87	no	ALTVPELTQQMFDAK	15	Unmodified	_ALTVPELTQQMFDAK_	0	MULTI-MSMS	2	846.43728	1690.86001	-3.288	86.174	0.40961	0	0.044364	1	37.18	17083000	1318;3284;862;1645	2657	25160
A0A8I3PJ87	no	ALTVPELTQQMFDAK	15	Unmodified	_ALTVPELTQQMFDAK_	0	MULTI-MSMS	2	846.43728	1690.86001	0.47839	89.484	4.6384	1.4211E-14	1.1742E-07	7	164.65	2521500000	1318;3284;862;1645	2657	25161
A0A8I3PJ87	no	ALTVPELTQQMFDAK	15	Oxidation (M)	_ALTVPELTQQM(ox)FDAK_	0	MULTI-MSMS	2	854.434738	1706.85492	-0.49775	66.748	1.4604	0	0.00028456	1	111.5	30062000	1318;3284;862;1645	2657	25175
A0A8P0TTK7	no	ALTVPELTQQMFDSK	15	Oxidation (M)	_ALTVPELTQQM(ox)FDSK_	0	MSMS	2	862.432195	1722.84984	NaN	65.624	1	0	0.041913	1	56.205		1644;1768;6608	2658	25183
A0A8I3N467	no	ALTVPELTQQVFDAK	15	Unmodified	_ALTVPELTQQVFDAK_	0	MULTI-MSMS	2	830.451245	1658.88794	0.25728	87.081	6.0385	0	4.8027E-05	10	121.08	2515300000	5630	2659	25234
A0A8I3N467	no	ALTVPELTQQVFDAK	15	Unmodified	_ALTVPELTQQVFDAK_	0	MULTI-MATCH	2	830.451245	1658.88794	-3.8395	90.195	0.20442	0	NaN	0	NaN	4016500	5630	2659	25238
A0A8I3PWC3	no	ALTYEEK	7	Unmodified	_ALTYEEK_	0	MULTI-MATCH	2	427.218726	852.422899	-2.6038	16.734	0.17035	3.5527E-15	NaN	0	NaN	3275200	4537	2660	25245
A0A8C0T149	no	ALVADSHPESER	12	Unmodified	_ALVADSHPESER_	0	MULTI-MSMS	2	655.820398	1309.62624	-0.42968	14.745	1.1889	0	0.0001592	2	121.83	93480000	5764	2662	25257
A0A8C0T149	no	ALVADSHPESER	12	Unmodified	_ALVADSHPESER_	0	MULTI-MATCH	2	655.820398	1309.62624	-1.1854	17.021	0.27168	0	NaN	0	NaN	33887000	5764	2662	25260
A0A8I3QW31	no	ALVAESHNMK	10	Unmodified	_ALVAESHNMK_	0	MULTI-MATCH	2	550.281866	1098.54918	2.9865	13.471	0.17072	0	NaN	0	NaN	7530800	3756	2663	25275
A0A8I3QW31	no	ALVAESHNMK	10	Unmodified	_ALVAESHNMK_	0	MULTI-MATCH	2	550.281866	1098.54918	3.8713	14.56	0.2387	-1.7764E-15	NaN	0	NaN	5694900	3756	2663	25276
A0A8P0PSH6	no	ALVAIGTHDLDTLSGPFTYTAK	22	Unmodified	_ALVAIGTHDLDTLSGPFTYTAK_	0	MULTI-MSMS	3	764.402114	2290.18451	0.6096	83.682	2.651	0	4.4565E-06	4	79.568	50922000	5378	2666	25298
A0A8C0NNU3	no	ALVATPGKK	9	Unmodified	_ALVATPGKK_	1	MULTI-MSMS	2	442.781828	883.549102	-0.48387	11.905	1.2747	0	0.01627	1	87.323	22250000	2959	2667	25307
A0A8I3N9D0	no	ALVAYYQK	8	Unmodified	_ALVAYYQK_	0	MULTI-MSMS	2	478.26601	954.517468	-0.17781	31.572	0.44203	-3.5527E-15	0.0069787	1	109.7	36023000	534	2669	25322
A0A8I3N9D0	no	ALVAYYQK	8	Unmodified	_ALVAYYQK_	0	MULTI-MATCH	2	478.26601	954.517468	4.7345	32.485	0.238	0	NaN	0	NaN	2158500	534	2669	25327
A0A8I3PD61	no	ALVCLDCCGPR	11	Unmodified	_ALVCLDCCGPR_	0	MULTI-MSMS	2	660.7965	1319.57845	0.02231	44.047	0.47688	0	0.03316	1	47.603	1112400	2310	2670	25331
A0A8C0QM78	no	ALVDALKK	8	Unmodified	_ALVDALKK_	1	MULTI-MSMS	2	429.276378	856.538203	0.49107	21.054	0.40777	0	0.033494	1	91.626	40587000	361	2672	25338
A0A8I3RVQ5	no	ALVDELEWEIAQVDPK	16	Unmodified	_ALVDELEWEIAQVDPK_	0	MULTI-MSMS	2	927.977824	1853.94109	-1.0832	103.86	1.9707	-1.4211E-14	0.00022599	1	83.314	71808000	2661	2673	25353
A0A8I3RZN5	no	ALVDGPCTQVR	11	Unmodified	_ALVDGPCTQVR_	0	MULTI-MSMS	2	608.311155	1214.60776	-0.1633	31.893	0.78341	0	0.0010993	1	96.331	34645000	4982	2674	25376
A0A8P0SJL7	no	ALVDILSEVPEAVLQEILPK	20	Unmodified	_ALVDILSEVPEAVLQEILPK_	0	MULTI-MSMS	3	726.087355	2175.24024	0.18392	112.04	0.44263	0	3.3615E-05	1	81.723	19839000	5057	2675	25385
A0A8P0PLB1	no	ALVDQLHER	9	Unmodified	_ALVDQLHER_	0	MULTI-MSMS	2	540.793455	1079.57236	-0.9393	25.709	0.57833	0	0.0086789	1	80.165	12311000	930	2676	25398
A0A8I3NTN0	no	ALVDSLGPQWR	11	Unmodified	_ALVDSLGPQWR_	0	MULTI-MSMS	2	621.335487	1240.65642	0.27194	65.568	0.57627	0	0.0073115	1	67.464	34969000	4988	2677	25411
A0A8I3RUG2	no	ALVDTSCCANR	11	Unmodified	_ALVDTSCCANR_	0	MULTI-MSMS	2	633.781904	1265.54925	-0.23958	20.624	0.23857	0	0.00033215	1	121.09	9501500	2811	2678	25423
A0A8C0RI24	no	ALVDYTSDGIEK	12	Unmodified	_ALVDYTSDGIEK_	0	MULTI-MATCH	2	655.827357	1309.64016	1.355	47.481	0.37401	0	NaN	0	NaN	15566000	4964	2679	25441
A0A8C0Z5T8	no	ALVEFTNSPDCLSK	14	Unmodified	_ALVEFTNSPDCLSK_	0	MULTI-MSMS	2	790.884881	1579.75521	-0.37294	57.598	0.54121	0	5.2718E-06	1	147.91	105280000	6302	2681	25455
A0A8C0SNT2	no	ALVEHER	7	Unmodified	_ALVEHER_	0	MULTI-MSMS	2	427.229959	852.445365	0.35732	8.387	0.33856	0	0.020283	2	110.63	137950000	1892;5548	2682	25469
A0A8C0SNT2	no	ALVEHER	7	Unmodified	_ALVEHER_	0	MULTI-MATCH	2	427.229959	852.445365	-0.055695	9.1224	0.33318	0	NaN	0	NaN	1523900	1892;5548	2682	25479
A0A8C0SNT2	no	ALVEHER	7	Unmodified	_ALVEHER_	0	MULTI-MATCH	2	427.229959	852.445365	0.24312	8.8466	0.40774	0	NaN	0	NaN	5065900	1892;5548	2682	25480
A0A8P0TT16	no	ALVELAAAPAPAPAR	15	Unmodified	_ALVELAAAPAPAPAR_	0	MULTI-MSMS	2	709.411726	1416.8089	-0.1688	49.069	0.47486	0	6.8872E-05	1	108.43	48885000	6566	2683	25503
A0A8P0TT16	no	ALVELAAAPAPAPAR	15	Unmodified	_ALVELAAAPAPAPAR_	0	MULTI-MSMS	3	473.276909	1416.8089	0.7388	49.017	0.37325	0	0.00055651	1	71.879	21705000	6566	2683	25504
A0A8I3MZ43	no	ALVEMQDVVAELLK	14	Unmodified	_ALVEMQDVVAELLK_	0	MULTI-MSMS	2	779.431467	1556.84838	-0.030284	103.72	0.37278	0	0.0006535	1	85.813	39010000	1354	2684	25516
A0A8C0PIF4	no	ALVENCLVPDLWIR	14	Deamidation (NQ)	_ALVEN(de)CLVPDLWIR_	0	MULTI-SECPEP	2	849.947815	1697.88108	-4.3585	95.475	0.67751	0	0.043859	1	94.692	40902000	4092	2685	25521
A0A8I3MY43	no	ALVEVLGPYEPLLSR	15	Unmodified	_ALVEVLGPYEPLLSR_	0	MULTI-MSMS	2	828.47198	1654.92941	-2.2929	93.575	0.57718	0	6.8149E-05	1	113.63	19848000	646	2687	25540
A0A8I3PU76	no	ALVFQPVTELK	11	Unmodified	_ALVFQPVTELK_	0	MULTI-MSMS	2	622.866089	1243.71762	1.2133	65.179	0.47469	0	0.0019094	1	86.136	23501000	210	2688	25551
A0A8C0QMB2	no	ALVGAAEAETR	11	Acetyl (Protein N-term)	_(ac)ALVGAAEAETR_	0	MULTI-MSMS	2	565.296027	1128.5775	-3.0368	63.033	0.61107	7.1054E-15	0.01397	1	49.35	13891000	4768	2689	25562
A0A8I3RRR3	no	ALVGLCK	7	Unmodified	_ALVGLCK_	0	MULTI-MATCH	2	380.722924	759.431295	0.54498	24.673	0.81456	0	NaN	0	NaN	9911500	4340	2691	25575
A0A8I3PJY3	no	ALVHDGDTVSVHRPGFYAER	20	Unmodified	_ALVHDGDTVSVHRPGFYAER_	1	MULTI-MSMS	5	446.026829	2225.09776	0.15699	32.844	0.50856	0	3.1936E-05	1	85.808	63736000	1709	2692	25587
A0A8I3MUE2	no	ALVHERDEAAYGELR	15	Unmodified	_ALVHERDEAAYGELR_	1	MULTI-MATCH	2	864.936825	1727.8591	-0.23749	27.879	0.50992	3.5527E-15	NaN	0	NaN	14077000	4413	2693	25598
A0A8C0N0M5	no	ALVLANPETSLWR	13	Unmodified	_ALVLANPETSLWR_	0	MSMS	2	735.409183	1468.80381	NaN	78.027	1	0	7.4594E-10	1	133.23		1812	2695	25611
A0A8C0P0Y1	no	ALVLDCHYPEDEVGQEEEDESDIFSIR	27	Unmodified	_ALVLDCHYPEDEVGQEEEDESDIFSIR_	0	MULTI-MSMS	3	1065.47507	3193.40337	-1.8913	92.079	2.4452	0	1.1944E-11	6	88.571	210470000	3422	2696	25621
A0A8P0TQW3	no	ALVLELCCNDESGEDVEVPYVR	22	Unmodified	_ALVLELCCNDESGEDVEVPYVR_	0	MULTI-MATCH	3	856.064844	2565.1727	-2.6441	94.363	0.23706	0	NaN	0	NaN	11459000	6556;5654	2697	25637
A0A8C0MAY0	no	ALVLETLNEDR	11	Unmodified	_ALVLETLNEDR_	0	MSMS	2	636.843342	1271.67213	NaN	56.159	1	0	0.0014839	1	89.247		1106	2698	25643
A0A8P0NE46	no	ALVNAGGPEIQEESR	15	Unmodified	_ALVNAGGPEIQEESR_	0	MULTI-MSMS	2	785.397001	1568.77945	4.2187	37.592	0.37512	0	0.00072998	2	76.522	4983400	2440	2700	25648
A0A8I3NHV7	no	ALVNCQYSSATFSTGER	17	Unmodified	_ALVNCQYSSATFSTGER_	0	MULTI-MSMS	2	945.936164	1889.85778	-0.24031	50.253	0.54446	0	4.0193E-06	2	112.43	10258000	4220	2701	25661
A0A8P0TT16	no	ALVNLAAEPGLHEPLLEAEPALPAR	25	Unmodified	_ALVNLAAEPGLHEPLLEAEPALPAR_	0	MULTI-MSMS	4	648.610248	2590.41189	-0.042844	82.756	0.95368	0	0.030467	2	20.333	40776000	6566	2702	25680
A0A8P0N4L2	no	ALVPAAELLESGVIDHNLYR	20	Unmodified	_ALVPAAELLESGVIDHNLYR_	0	MULTI-MSMS	3	727.395182	2179.16372	3.3755	92.135	0.71276	0	0.00010119	1	65.808	167340000	3945;5165;4205;6365	2703	25687
A0A8I3P1H7	no	ALVQLSLQQLVLR	13	Unmodified	_ALVQLSLQQLVLR_	0	MSMS	2	740.964126	1479.9137	NaN	92.845	1	0	0.040441	1	45.158		1953	2705	25699
A0A8I3P7C3	no	ALVQNDTLLQVK	12	Unmodified	_ALVQNDTLLQVK_	0	MULTI-MSMS	2	671.390459	1340.76637	0.92608	51.688	2.6523	-7.1054E-15	4.6319E-05	3	135.71	244740000	5000;6182	2706	25720
A0A8I3P7C3	no	ALVQNDTLLQVK	12	Unmodified	_ALVQNDTLLQVK_	0	MSMS	2	671.390459	1340.76637	NaN	52.746	1	0	0.01734	1	55.461		5000;6182	2706	25721
A0A8I3P7C3	no	ALVQNDTLLQVK	12	Unmodified	_ALVQNDTLLQVK_	0	MSMS	2	671.390459	1340.76637	NaN	53.011	1	0	5.5364E-06	1	126.07		5000;6182	2706	25722
A0A8I3P7C3	no	ALVQNDTLLQVK	12	Unmodified	_ALVQNDTLLQVK_	0	MULTI-MATCH	2	671.390459	1340.76637	-3.3659	54.885	0.57639	0	NaN	0	NaN	3762600	5000;6182	2706	25727
A0A8C0MXG2	no	ALVQTEDHLLLFLQQLAGK	19	Unmodified	_ALVQTEDHLLLFLQQLAGK_	0	MULTI-MSMS	3	713.07204	2136.19429	0.91771	103.4	0.27302	-1.4211E-14	0.019562	1	28.472	3329500	1937	2707	25738
A0A8I3P507	no	ALVSGGGPAGSYK	13	Unmodified	_ALVSGGGPAGSYK_	0	MULTI-MSMS	2	582.306395	1162.59824	-3.3852	25.423	1.6644	0	0.0041027	1	65.5	3808200	4395	2709	25752
A0A8I3PZN6	no	ALWADSGIQNAYDR	14	Unmodified	_ALWADSGIQNAYDR_	0	MULTI-MSMS	2	790.378611	1578.74267	2.9024	64.632	0.34161	0	0.00015126	2	113.63	40582000	407	2714	25767
A0A8C0TH29	no	ALWCSEDKQILSADDK	16	Unmodified	_ALWCSEDKQILSADDK_	1	MULTI-MSMS	2	939.94874	1877.88293	0.58224	51.946	0.54239	0	0.0024532	1	73.848	6594000	6002;6612	2715	25773
A0A8C0QI36	no	ALYALQDIVTR	11	Unmodified	_ALYALQDIVTR_	0	MULTI-MSMS	2	631.858795	1261.70304	0.83238	70.65	0.57683	0	0.026519	1	49.472	8440700	3395	2719	25801
A0A8I3S4K4	no	ALYDNVAESPDELSFR	16	Unmodified	_ALYDNVAESPDELSFR_	0	MULTI-MSMS	2	913.43378	1824.85301	-2.2356	75.539	0.61034	0	0.0002197	2	83.617	119830000	615	2720	25808
A0A8C0NR54	no	ALYDTFSAFGNILSCK	16	Unmodified	_ALYDTFSAFGNILSCK_	0	MULTI-MSMS	2	903.940187	1805.86582	0.23909	100.26	0.67835	0	1.3317E-16	2	195.25	1450300000	3048;5580	2721	25824
A0A8I3PPP6	no	ALYDYAGQEADELSFR	16	Unmodified	_ALYDYAGQEADELSFR_	0	MULTI-MSMS	2	924.425955	1846.83736	0.67736	80.359	0.2664	0	0.00018529	1	85.274	19028000	4198	2722	25834
A0A8I3M9P4	no	ALYEAGERR	9	Unmodified	_ALYEAGERR_	1	MULTI-MATCH	2	532.777805	1063.54106	0.15636	14.272	0.33862	0	NaN	0	NaN	31199000	3816	2724	25857
A0A8I3Q235	no	ALYEQNQSDVNEVK	14	Unmodified	_ALYEQNQSDVNEVK_	0	MULTI-MATCH	2	818.894291	1635.77403	-1.8884	32.374	0.37303	0	NaN	0	NaN	27340000	5534	2725	25863
[truncated: 31,791 more rows]
