# Supplementary material for: Production, Passaging Stability, and Histological Analysis of Madin–Darby Canine Kidney Cells Cultured in a Low-Serum Medium
Source: Vaccines (Basel). 2024 Aug 30;12(9):991. doi: 10.3390/vaccines12090991 (PMC11435615; doi:10.3390/vaccines12090991)
Supplement: Supplementary file 1 [file vaccines-12-00991-s001.zip › Supplementary File S3/proteome/1.QualityControl/sample/5_3_infected_proteins.txt]

#Accession	Gene	Description	Mw(kDa)	Length	Identification type	Peptides	Unique peptides	Sequence coverage [%]	Intensity	iBAQ	LFQ intensity	MS/MS count	Protein group ID
A0A0S1U0J7	GFAP	Glial fibrillary acidic protein transcript variant delta/epsilon OS=Canis lupus familiaris OX=9615 GN=GFAP PE=2 SV=1	49.501	432	By matching	2	1	3.7	0	0	0	0	352
A0A2Z2GZ52	COX3	Cytochrome c oxidase subunit 3 (Fragment) OS=Canis lupus familiaris OX=9615 GN=COX3 PE=3 SV=1	8.9293	77	By MS/MS	1	1	18.2	5857800	5857800	0	1	340
A0A5F4D4Q9	LOC478509	Large ribosomal subunit protein eL34 OS=Canis lupus familiaris OX=9615 GN=LOC478509 PE=3 SV=1	13.293	117	By MS/MS	2	2	14.5	871260000	145210000	957250000	8	371
A0A5F4DDK2	SUDS3	SDS3 homolog, SIN3A corepressor complex component OS=Canis lupus familiaris OX=9615 GN=SUDS3 PE=4 SV=1	46.462	407	By MS/MS	2	2	6.1	14095000	704770	14553000	1	373
A0A5K1UTD0	WDR1	WD repeat domain 1 OS=Canis lupus familiaris OX=9615 GN=WDR1 PE=2 SV=1	66.364	606	By MS/MS	20	20	52.3	1418200000	40519000	1894900000	25	375
A0A6H0DTW1	ND3	NADH-ubiquinone oxidoreductase chain 3 (Fragment) OS=Canis lupus familiaris OX=9615 GN=ND3 PE=3 SV=1	12.807	114	By MS/MS	1	1	13.2	42406000	8481100	0	3	339
A0A6S4Q1S4	DLA88	DLA class I alpha chain OS=Canis lupus familiaris OX=9615 GN=DLA88 PE=3 SV=1	40.373	361	By MS/MS	8	0	32.4	277510000	11563000	300420000	12	379
A0A6S4Q8S4	DLA88	DLA class I alpha chain OS=Canis lupus familiaris OX=9615 GN=DLA88 PE=3 SV=1	40.348	362	By MS/MS	7	0	29	16041000	641650	0	2	380
A0A6S4Q328	DLA88	DLA class I alpha chain OS=Canis lupus familiaris OX=9615 GN=DLA88 PE=3 SV=1	40.369	362	By MS/MS	7	0	28.7	0	0	0	1	378
A0A7G3MIA6	ENOPH1	Enolase-phosphatase E1 OS=Canis lupus familiaris OX=9615 GN=ENOPH1 PE=2 SV=1	28.854	261	By MS/MS	3	3	12.6	52369000	4760900	57768000	3	381
A0A8C0LQD0	--	Ribonuclease P protein subunit p29 OS=Canis lupus familiaris OX=9615 PE=3 SV=1	25.495	220	By matching	1	0	7.3	4775100	477510	0	0	385
A0A8C0LQH6	DHX58	RNA helicase OS=Canis lupus familiaris OX=9615 GN=DHX58 PE=3 SV=1	71.62	634	By MS/MS	2	2	3.2	15151000	378770	18279000	2	387
A0A8C0LSU9	LGMN	Legumain OS=Canis lupus familiaris OX=9615 GN=LGMN PE=3 SV=1	41.068	364	By MS/MS	2	2	12.4	121240000	6062200	143730000	5	420
A0A8C0LSW6	ARL15	ADP ribosylation factor like GTPase 15 OS=Canis lupus familiaris OX=9615 GN=ARL15 PE=4 SV=1	19.991	181	By MS/MS	1	1	6.6	13460000	1223700	0	2	422
A0A8C0LSZ1	CARNMT1	Carnosine N-methyltransferase OS=Canis lupus familiaris OX=9615 GN=CARNMT1 PE=3 SV=1	47.235	411	By MS/MS	2	2	4.9	13040000	651980	17843000	2	424
A0A8C0LTL7	--	Rhophilin Rho GTPase binding protein 2 OS=Canis lupus familiaris OX=9615 PE=3 SV=1	74.62	667	By MS/MS	2	2	4	9891700	230040	0	2	299
A0A8C0LTV9	--	Glycerophosphodiester phosphodiesterase domain containing 3 OS=Canis lupus familiaris OX=9615 PE=3 SV=1	36.554	318	By MS/MS	3	3	11.3	27760000	1261800	62211000	3	443
A0A8C0LTW8	C3H15orf40	Chromosome 3 C15orf40 homolog OS=Canis lupus familiaris OX=9615 GN=C3H15orf40 PE=3 SV=1	16.043	152	By MS/MS	1	1	8.6	53505000	7643500	0	1	444
A0A8C0LUS7	PSMC1	Proteasome 26S subunit, ATPase 1 OS=Canis lupus familiaris OX=9615 GN=PSMC1 PE=3 SV=1	49.184	440	By MS/MS	12	12	33.4	1444700000	53509000	1885600000	25	465
A0A8C0LUY5	--	Annexin OS=Canis lupus familiaris OX=9615 PE=3 SV=1	43.98	395	By MS/MS	10	0	40.5	0	0	0	0	470
A0A8C0LV47	FBXW11	F-box and WD repeat domain containing 11 OS=Canis lupus familiaris OX=9615 GN=FBXW11 PE=4 SV=1	58.422	508	By MS/MS	3	3	6.3	23749000	698510	25420000	1	477
A0A8C0LV92	RPL11	Elongin-A OS=Canis lupus familiaris OX=9615 GN=RPL11 PE=4 SV=1	105.31	931	By MS/MS	6	0	9.6	0	0	0	1	480
A0A8C0LVP7	KIN	Kin17 DNA and RNA binding protein OS=Canis lupus familiaris OX=9615 GN=KIN PE=3 SV=1	45.19	392	By MS/MS	1	1	3.1	31703000	1093200	0	1	492
A0A8C0LVQ6	--	Protein phosphatase 1 regulatory subunit 13B OS=Canis lupus familiaris OX=9615 PE=4 SV=1	107.65	993	By MS/MS	5	5	7	38878000	733550	49294000	5	493
A0A8C0LW07	GOT2	Aspartate aminotransferase OS=Canis lupus familiaris OX=9615 GN=GOT2 PE=3 SV=1	47.44	430	By MS/MS	13	13	35.1	1973400000	63659000	2159800000	23	497
A0A8C0LWA6	STAT5B	Signal transducer and activator of transcription OS=Canis lupus familiaris OX=9615 GN=STAT5B PE=3 SV=1	87.019	760	By MS/MS	4	4	6.4	45300000	1029500	68633000	4	504
A0A8C0LWB9	CNOT3	CCR4-NOT transcription complex subunit 3 OS=Canis lupus familiaris OX=9615 GN=CNOT3 PE=3 SV=1	81.696	753	By MS/MS	2	2	3.6	12917000	587120	40339000	2	506
A0A8C0LWU2	COTL1	Coactosin like F-actin binding protein 1 OS=Canis lupus familiaris OX=9615 GN=COTL1 PE=4 SV=1	15.967	142	By MS/MS	3	3	38.7	217840000	21784000	138570000	7	529
A0A8C0LX14	BNIP1	BCL2 interacting protein 1 OS=Canis lupus familiaris OX=9615 GN=BNIP1 PE=4 SV=1	26.121	228	By MS/MS	4	4	21.5	69478000	4342400	81168000	4	539
A0A8C0LX52	MOCS2	Molybdopterin synthase sulfur carrier subunit OS=Canis lupus familiaris OX=9615 GN=MOCS2 PE=3 SV=1	9.1223	83	By MS/MS	1	1	13.3	37911000	5415900	0	1	541
A0A8C0LX68	--	Rab GDP dissociation inhibitor OS=Canis lupus familiaris OX=9615 PE=3 SV=1	49.465	435	By MS/MS	18	16	49.4	1894300000	63144000	2217200000	31	543
A0A8C0LX80	ATP2C2	Calcium-transporting ATPase OS=Canis lupus familiaris OX=9615 GN=ATP2C2 PE=3 SV=1	102.33	941	By MS/MS	2	2	2.3	7148400	142970	0	2	489
A0A8C0LXA4	--	receptor protein-tyrosine kinase OS=Canis lupus familiaris OX=9615 PE=4 SV=1	121.85	1098	By MS/MS	4	2	5	32340000	513340	48322000	2	547
A0A8C0LXV5	POLD1	DNA polymerase OS=Canis lupus familiaris OX=9615 GN=POLD1 PE=3 SV=1	119.41	1070	By MS/MS	2	2	3.7	3922000	53726	0	0	569
A0A8C0LY33	--	RNA polymerase II-associated factor 1 homolog OS=Canis lupus familiaris OX=9615 PE=3 SV=1	65.747	577	By MS/MS	6	6	13.2	174690000	4597000	114290000	5	575
A0A8C0LYF7	--	TNF alpha induced protein 2 OS=Canis lupus familiaris OX=9615 PE=3 SV=1	77.378	697	By MS/MS	6	6	15.9	208920000	4974300	307860000	8	590
A0A8C0LYM6	ARPC5	Actin-related protein 2/3 complex subunit 5 OS=Canis lupus familiaris OX=9615 GN=ARPC5 PE=3 SV=1	16.288	151	By MS/MS	4	4	43.7	816550000	68046000	914980000	9	593
A0A8C0LYN2	BLVRB	Biliverdin reductase B OS=Canis lupus familiaris OX=9615 GN=BLVRB PE=4 SV=1	22.079	206	By MS/MS	9	9	73.8	420170000	32320000	661110000	15	594
A0A8C0LYR3	VAMP4	Vesicle associated membrane protein 4 OS=Canis lupus familiaris OX=9615 GN=VAMP4 PE=3 SV=1	31.747	283	By MS/MS	2	2	7.1	12097000	930560	16281000	2	599
A0A8C0LYS1	DHX8	RNA helicase OS=Canis lupus familiaris OX=9615 GN=DHX8 PE=4 SV=1	138.57	1216	By MS/MS	5	5	6.5	20736000	304950	23383000	6	600
A0A8C0LYW2	SRP68	Signal recognition particle subunit SRP68 OS=Canis lupus familiaris OX=9615 GN=SRP68 PE=3 SV=1	65.325	578	By MS/MS	11	11	22.7	330560000	8062400	566710000	8	234
A0A8C0LYW5	--	WAPL cohesin release factor OS=Canis lupus familiaris OX=9615 PE=3 SV=1	124.51	1120	By MS/MS	6	6	7.1	52532000	719620	77410000	5	606
A0A8C0LYY5	SRSF10	Serine and arginine rich splicing factor 10 OS=Canis lupus familiaris OX=9615 GN=SRSF10 PE=4 SV=1	22.192	183	By MS/MS	2	2	12	51364000	4280400	177220000	2	609
A0A8C0LZ25	--	Tr-type G domain-containing protein OS=Canis lupus familiaris OX=9615 PE=3 SV=1	38.656	361	By MS/MS	6	1	30.2	0	0	0	0	614
A0A8C0LZ65	--	CAP1 OS=Canis lupus familiaris OX=9615 PE=4 SV=1	21.111	191	By matching	1	0	3.1	0	0	0	0	617
A0A8C0LZ78	HIGD2A	HIG1 hypoxia inducible domain family member 2A OS=Canis lupus familiaris OX=9615 GN=HIGD2A PE=4 SV=1	11.325	106	By matching	1	1	19.8	3539000	1179700	0	0	619
A0A8C0LZG6	EXOC7	Exocyst complex component 7 OS=Canis lupus familiaris OX=9615 GN=EXOC7 PE=3 SV=1	74.997	653	By MS/MS	10	10	20.2	233290000	6305100	267820000	5	627
A0A8C0LZH0	REXO4	RNA exonuclease 4 OS=Canis lupus familiaris OX=9615 GN=REXO4 PE=3 SV=1	47.084	428	By MS/MS	5	5	16.6	38102000	1360800	41506000	4	629
A0A8C0LZN7	RAMAC	RNA guanine-7 methyltransferase activating subunit OS=Canis lupus familiaris OX=9615 GN=RAMAC PE=3 SV=1	14.323	118	By MS/MS	1	1	14.4	43715000	4371500	0	1	635
A0A8C0LZX1	PHB1	Prohibitin OS=Canis lupus familiaris OX=9615 GN=PHB1 PE=3 SV=1	29.863	273	By MS/MS	7	7	38.1	1474000000	73702000	1725600000	14	639
A0A8C0M0M0	--	WD repeat domain 37 OS=Canis lupus familiaris OX=9615 PE=4 SV=1	97.86	900	By MS/MS	1	1	1.4	29074000	745480	0	1	669
A0A8C0M0R6	COG1	Conserved oligomeric Golgi complex subunit 1 OS=Canis lupus familiaris OX=9615 GN=COG1 PE=3 SV=1	108.7	976	By MS/MS	6	1	6.2	5052900	87118	0	1	675
A0A8C0M0Z5	KIF22	Kinesin-like protein OS=Canis lupus familiaris OX=9615 GN=KIF22 PE=3 SV=1	73.216	664	By MS/MS	3	3	7.4	41626000	1015300	56016000	3	683
A0A8C0M1A6	GINS3	DNA replication complex GINS protein PSF3 OS=Canis lupus familiaris OX=9615 GN=GINS3 PE=3 SV=1	24.36	216	By MS/MS	5	5	35.2	38763000	2422700	43830000	6	699
A0A8C0M1C9	--	Sortilin-related receptor OS=Canis lupus familiaris OX=9615 PE=3 SV=1	233.61	2081	By matching	1	1	0.5	0	0	0	0	471
A0A8C0M1E4	--	Inositol-tetrakisphosphate 1-kinase OS=Canis lupus familiaris OX=9615 PE=3 SV=1	52.421	486	By MS/MS	4	0	13.6	91314000	3970200	298720000	5	704
A0A8C0M1Q5	--	RPTOR independent companion of MTOR complex 2 OS=Canis lupus familiaris OX=9615 PE=3 SV=1	182.51	1624	By MS/MS	5	5	4.7	47206000	507600	53030000	2	708
A0A8C0M2N8	PIK3R1	Phosphatidylinositol 3-kinase regulatory subunit alpha OS=Canis lupus familiaris OX=9615 GN=PIK3R1 PE=3 SV=1	80.974	700	By MS/MS	2	2	3.3	9946400	226060	14118000	2	742
A0A8C0M2R3	UBA2	SUMO-activating enzyme subunit 2 OS=Canis lupus familiaris OX=9615 GN=UBA2 PE=3 SV=1	71.239	640	By MS/MS	12	3	28.9	698910000	18890000	856100000	18	750
A0A8C0M2V0	SNRPA1	Small nuclear ribonucleoprotein polypeptide A OS=Canis lupus familiaris OX=9615 GN=SNRPA1 PE=3 SV=1	28.415	255	By MS/MS	9	9	37.6	465610000	33258000	572300000	18	755
A0A8C0M3J0	THOC3	THO complex 3 OS=Canis lupus familiaris OX=9615 GN=THOC3 PE=4 SV=1	38.783	351	By MS/MS	2	2	7.7	30043000	1502100	90122000	1	779
A0A8C0M3P6	SFXN1	Sidoreflexin OS=Canis lupus familiaris OX=9615 GN=SFXN1 PE=3 SV=1	35.714	322	By MS/MS	9	8	46	335530000	18641000	386760000	12	786
A0A8C0M3Q5	--	Septin 9 OS=Canis lupus familiaris OX=9615 PE=3 SV=1	131.12	1216	By MS/MS	17	17	17.9	680230000	8610500	863590000	24	591
A0A8C0M3S5	AKR1E2	Aldo-keto reductase family 1 member E2 OS=Canis lupus familiaris OX=9615 GN=AKR1E2 PE=3 SV=1	33.999	301	By MS/MS	4	4	15.3	59035000	2811200	68956000	5	794
A0A8C0M3X8	TAF9	TATA-box binding protein associated factor 9 OS=Canis lupus familiaris OX=9615 GN=TAF9 PE=3 SV=1	33.513	307	By MS/MS	2	1	8.5	42809000	1945900	48910000	2	801
A0A8C0M4J7	CORO7	Coronin OS=Canis lupus familiaris OX=9615 GN=CORO7 PE=3 SV=1	114.07	1048	By MS/MS	6	6	7.3	151360000	2910800	185070000	6	827
A0A8C0M4K6	CBX1	Chromobox 1 OS=Canis lupus familiaris OX=9615 GN=CBX1 PE=4 SV=1	19.151	166	By matching	1	0	9.6	0	0	0	0	829
A0A8C0M4S1	NCAPD3	Condensin-2 complex subunit D3 OS=Canis lupus familiaris OX=9615 GN=NCAPD3 PE=4 SV=1	162.24	1443	By MS/MS	4	4	4.2	30420000	380250	39558000	6	585
A0A8C0M4V5	RPRD1B	Regulation of nuclear pre-mRNA domain-containing protein OS=Canis lupus familiaris OX=9615 GN=RPRD1B PE=3 SV=1	36.899	326	By MS/MS	5	5	23.9	161930000	10120000	127420000	5	837
A0A8C0M4W9	--	Sodium/potassium-transporting ATPase subunit beta OS=Canis lupus familiaris OX=9615 PE=3 SV=1	31.597	280	By MS/MS	6	6	30.4	676490000	48321000	957520000	6	840
A0A8C0M5A3	ADGRG1	Adhesion G-protein coupled receptor G1 OS=Canis lupus familiaris OX=9615 GN=ADGRG1 PE=4 SV=1	71.617	644	By MS/MS	1	1	1.6	3086200	106420	0	1	647
A0A8C0M5I1	TUBB6	Tubulin beta 6 class V OS=Canis lupus familiaris OX=9615 GN=TUBB6 PE=3 SV=1	38.05	348	By matching	6	0	29.3	0	0	0	0	871
A0A8C0M5J7	TBC1D2	TBC1 domain family member 2 OS=Canis lupus familiaris OX=9615 GN=TBC1D2 PE=4 SV=1	104.63	924	By MS/MS	10	10	14.5	120730000	2155900	144220000	6	875
A0A8C0M5N2	--	G3BP stress granule assembly factor 1 OS=Canis lupus familiaris OX=9615 PE=4 SV=1	57.562	508	By MS/MS	14	13	38.8	1252600000	44734000	1497300000	17	879
A0A8C0M5Y6	PFDN1	Prefoldin subunit 1 OS=Canis lupus familiaris OX=9615 GN=PFDN1 PE=4 SV=1	3.8502	35	By MS/MS	2	2	28.6	160790000	53598000	0	2	664
A0A8C0M6B8	CAPN2	Calpain-2 catalytic subunit OS=Canis lupus familiaris OX=9615 GN=CAPN2 PE=3 SV=1	79.446	696	By MS/MS	14	14	29.5	1582300000	41640000	2219900000	33	904
A0A8C0M6F0	--	Drebrin 1 OS=Canis lupus familiaris OX=9615 PE=4 SV=1	118.37	1080	By MS/MS	8	7	9.7	385780000	7278900	571070000	8	909
A0A8C0M6I5	ELP2	Elongator complex protein 2 OS=Canis lupus familiaris OX=9615 GN=ELP2 PE=3 SV=1	85.05	756	By MS/MS	5	5	11.2	60090000	1540800	64882000	5	677
A0A8C0M6L6	TTLL12	Tubulin tyrosine ligase like 12 OS=Canis lupus familiaris OX=9615 GN=TTLL12 PE=4 SV=1	73.896	642	By MS/MS	13	13	36.9	568510000	15365000	705490000	12	917
A0A8C0M6M5	NFRKB	Nuclear factor related to kappaB binding protein OS=Canis lupus familiaris OX=9615 GN=NFRKB PE=4 SV=1	133.02	1240	By MS/MS	2	2	3.1	7412900	112320	0	1	838
A0A8C0M6R4	--	ST3 beta-galactoside alpha-2,3-sialyltransferase 4 OS=Canis lupus familiaris OX=9615 PE=3 SV=1	37.465	328	By MS/MS	2	2	8.8	51690000	2349500	60748000	3	921
A0A8C0M6T9	--	Integrin subunit beta 1 binding protein 1 OS=Canis lupus familiaris OX=9615 PE=4 SV=1	16.087	149	By MS/MS	2	2	18.1	6939900	771100	12586000	2	922
A0A8C0M6U0	--	Ribosomal protein L23/L25 N-terminal domain-containing protein OS=Canis lupus familiaris OX=9615 PE=3 SV=1	18.21	159	By MS/MS	2	0	26.4	59466000	6607300	0	1	924
A0A8C0M7P7	MAPK1IP1L	Mitogen-activated protein kinase 1 interacting protein 1 like OS=Canis lupus familiaris OX=9615 GN=MAPK1IP1L PE=3 SV=1	23.935	242	By MS/MS	1	1	7	173070000	86537000	0	2	969
A0A8C0M7R9	--	Isoaspartyl peptidase/L-asparaginase OS=Canis lupus familiaris OX=9615 PE=3 SV=1	32.971	316	By MS/MS	3	3	17.7	60375000	3773500	116100000	5	972
A0A8C0M7W2	TMED9	Transmembrane p24 trafficking protein 9 OS=Canis lupus familiaris OX=9615 GN=TMED9 PE=3 SV=1	27.053	235	By MS/MS	4	4	22.1	203300000	11959000	385440000	8	976
A0A8C0M8C9	ETFDH	Electron transfer flavoprotein-ubiquinone oxidoreductase OS=Canis lupus familiaris OX=9615 GN=ETFDH PE=4 SV=1	62.995	570	By MS/MS	6	6	11.8	129280000	3917700	213410000	7	1002
A0A8C0M8E8	--	Serine protease 33 OS=Canis lupus familiaris OX=9615 PE=4 SV=1	19.17	175	By MS/MS	2	1	23.4	134530000	8408400	0	3	1006
A0A8C0M8I3	--	5-nucleotidase domain containing 1 OS=Canis lupus familiaris OX=9615 PE=3 SV=1	51.178	451	By MS/MS	5	5	16.2	112390000	3875400	115860000	4	1012
A0A8C0M8M8	--	ubiquitinyl hydrolase 1 OS=Canis lupus familiaris OX=9615 PE=4 SV=1	54.352	470	By matching	1	1	1.9	2187700	81027	2639400	0	707
A0A8C0M8Z4	MTA1	Metastasis associated 1 OS=Canis lupus familiaris OX=9615 GN=MTA1 PE=4 SV=1	81.066	719	By MS/MS	7	6	13.8	86252000	1627400	104720000	6	1025
A0A8C0M9E2	AEBP1	AE binding protein 1 OS=Canis lupus familiaris OX=9615 GN=AEBP1 PE=4 SV=1	46.745	417	By MS/MS	12	1	37.6	1135300000	45410000	1059800000	21	1042
A0A8C0M9I8	RBM27	RNA binding motif protein 27 OS=Canis lupus familiaris OX=9615 GN=RBM27 PE=4 SV=1	108.8	973	By MS/MS	6	6	10.4	99524000	2117500	131480000	5	802
A0A8C0M9N1	--	Tetratricopeptide repeat and ankyrin repeat containing 1 OS=Canis lupus familiaris OX=9615 PE=4 SV=1	359.73	3144	By MS/MS	6	6	2.4	155310000	768840	91077000	6	1052
A0A8C0M9N5	TRAPPC4	Trafficking protein particle complex subunit OS=Canis lupus familiaris OX=9615 GN=TRAPPC4 PE=3 SV=1	24.264	219	By MS/MS	3	3	19.6	19406000	1212900	55431000	3	1053
A0A8C0M9Q2	SPCS1	Signal peptidase complex subunit 1 OS=Canis lupus familiaris OX=9615 GN=SPCS1 PE=3 SV=1	11.761	102	By MS/MS	2	2	26.5	102560000	51280000	78870000	1	232
A0A8C0M9Y5	MTMR10	Myotubularin related protein 10 OS=Canis lupus familiaris OX=9615 GN=MTMR10 PE=3 SV=1	80.682	710	By MS/MS	3	3	5.4	29442000	626420	30919000	2	1066
A0A8C0M021	FOXRED1	FAD dependent oxidoreductase domain containing 1 OS=Canis lupus familiaris OX=9615 GN=FOXRED1 PE=4 SV=1	52.231	472	By MS/MS	3	3	11.7	30921000	1472400	34712000	4	645
A0A8C0M022	PRCC	Proline rich mitotic checkpoint control factor OS=Canis lupus familiaris OX=9615 GN=PRCC PE=4 SV=1	49.744	475	By MS/MS	1	1	1.9	3691100	283930	0	2	530
A0A8C0M123	--	Target of myb1 like 2 membrane trafficking protein OS=Canis lupus familiaris OX=9615 PE=4 SV=1	74.379	686	By MS/MS	3	3	8.7	11928000	425980	17548000	3	487
A0A8C0M248	MYH14	Myosin heavy chain 14 OS=Canis lupus familiaris OX=9615 GN=MYH14 PE=3 SV=1	228.7	2002	By MS/MS	35	29	26.3	1880300000	15043000	1843000000	42	728
A0A8C0M295	WDR70	WD repeat domain 70 OS=Canis lupus familiaris OX=9615 GN=WDR70 PE=4 SV=1	72.978	653	By MS/MS	4	4	7.7	13255000	358250	41652000	2	735
A0A8C0M311	RABGAP1L	RAB GTPase activating protein 1 like OS=Canis lupus familiaris OX=9615 GN=RABGAP1L PE=4 SV=1	120.89	1063	By MS/MS	3	2	2.7	12619000	185580	18554000	1	557
A0A8C0M421	--	Acyl-coenzyme A oxidase OS=Canis lupus familiaris OX=9615 PE=3 SV=1	75.657	670	By matching	2	2	4.5	22203000	584280	49345000	0	805
A0A8C0M446	GPSM1	G protein signaling modulator 1 OS=Canis lupus familiaris OX=9615 GN=GPSM1 PE=3 SV=1	74.147	671	By MS/MS	6	5	15.1	140710000	3432000	86412000	4	811
A0A8C0M482	CRIP2	Cysteine rich protein 2 OS=Canis lupus familiaris OX=9615 GN=CRIP2 PE=4 SV=1	22.565	208	By MS/MS	4	4	50	1445300000	111170000	1658700000	15	814
A0A8C0M536	--	Heat shock protein 90 alpha family class A member 1 OS=Canis lupus familiaris OX=9615 PE=3 SV=1	84.632	732	By MS/MS	30	17	42.6	7843500000	206410000	9628300000	80	849
A0A8C0M603	TCOF1	LisH domain-containing protein OS=Canis lupus familiaris OX=9615 GN=TCOF1 PE=4 SV=1	149.56	1461	By MS/MS	6	6	7	51906000	633000	82936000	8	890
A0A8C0M715	--	FCH and double SH3 domains 1 OS=Canis lupus familiaris OX=9615 PE=4 SV=1	64.21	578	By MS/MS	1	1	1.9	6977100	258410	0	1	936
A0A8C0M723	--	Leucine rich repeat containing 47 OS=Canis lupus familiaris OX=9615 PE=4 SV=1	59.244	546	By MS/MS	12	12	36.8	306860000	8767500	368240000	17	889
A0A8C0M746	SRSF2	Serine and arginine rich splicing factor 2 OS=Canis lupus familiaris OX=9615 GN=SRSF2 PE=4 SV=1	25.476	221	By MS/MS	2	2	14.9	1199900000	109090000	1359200000	14	941
A0A8C0M795	--	Tubulin alpha chain OS=Canis lupus familiaris OX=9615 PE=3 SV=1	44.97	405	By MS/MS	3	1	11.9	0	0	0	0	949
A0A8C0M889	--	ARFGEF family member 3 OS=Canis lupus familiaris OX=9615 PE=4 SV=1	186.14	1698	By MS/MS	2	2	1.6	4465700	49074	28730000	2	686
A0A8C0M958	ENAH	ENAH actin regulator OS=Canis lupus familiaris OX=9615 GN=ENAH PE=3 SV=1	69.998	628	By MS/MS	10	0	19.7	135910000	4686500	152670000	9	1031
A0A8C0MA58	--	Actin related protein 5 OS=Canis lupus familiaris OX=9615 PE=3 SV=1	68.194	607	By MS/MS	2	2	6.9	18366000	633300	0	2	1073
A0A8C0MA89	PAIP2	Poly(A) binding protein interacting protein 2 OS=Canis lupus familiaris OX=9615 GN=PAIP2 PE=3 SV=1	14.727	124	By MS/MS	2	2	26.6	36424000	7284700	0	2	1083
A0A8C0MAH3	VHL	von Hippel-Lindau disease tumor suppressor OS=Canis lupus familiaris OX=9615 GN=VHL PE=3 SV=1	24.497	219	By MS/MS	2	2	11.4	23502000	3357500	37864000	1	1094
A0A8C0MAM9	API5	Apoptosis inhibitor 5 OS=Canis lupus familiaris OX=9615 GN=API5 PE=3 SV=1	56.809	504	By MS/MS	9	9	25.8	484860000	14261000	503280000	13	1100
A0A8C0MAP0	DNMT3A	DNA (cytosine-5-)-methyltransferase OS=Canis lupus familiaris OX=9615 GN=DNMT3A PE=3 SV=1	102.05	912	By matching	1	1	0.8	16551000	275850	0	0	1101
A0A8C0MAU2	--	Cyclin N-terminal domain-containing protein OS=Canis lupus familiaris OX=9615 PE=4 SV=1	29.465	266	By MS/MS	1	1	4.1	0	0	0	1	851
A0A8C0MAX5	--	Histone deacetylase OS=Canis lupus familiaris OX=9615 PE=3 SV=1	53.016	467	By MS/MS	9	6	30	321080000	13378000	382930000	7	1105
A0A8C0MAY0	--	Chromosome 16 open reading frame 58 OS=Canis lupus familiaris OX=9615 PE=3 SV=1	53.044	485	By MS/MS	2	2	4.3	16463000	715800	0	2	1106
A0A8C0MAY9	--	Anaphase-promoting complex subunit 2 OS=Canis lupus familiaris OX=9615 PE=3 SV=1	184.09	1676	By MS/MS	1	0	0.7	12216000	122160	0	1	1108
A0A8C0MB66	SNRPD2	Small nuclear ribonucleoprotein Sm D2 OS=Canis lupus familiaris OX=9615 GN=SNRPD2 PE=3 SV=1	13.527	118	By MS/MS	6	6	45.8	483780000	60472000	345060000	8	1118
A0A8C0MBH2	--	Ubiquinone biosynthesis protein OS=Canis lupus familiaris OX=9615 PE=3 SV=1	33.744	299	By MS/MS	2	2	6	20531000	1368700	28899000	2	1131
A0A8C0MBM6	TSPYL4	TSPY like 4 OS=Canis lupus familiaris OX=9615 GN=TSPYL4 PE=3 SV=1	42.596	398	By MS/MS	1	1	5.5	13213000	574480	0	1	1136
A0A8C0MBP8	CELF1	CUGBP Elav-like family member 1 OS=Canis lupus familiaris OX=9615 GN=CELF1 PE=3 SV=1	66.688	622	By MS/MS	7	7	13.5	132560000	5523500	172580000	8	1137
A0A8C0MBQ8	VANGL1	Vang-like protein OS=Canis lupus familiaris OX=9615 GN=VANGL1 PE=3 SV=1	59.843	524	By MS/MS	2	2	5.7	11497000	396460	13858000	3	1140
A0A8C0MBX3	CYP1B1	Cytochrome P450 family 1 subfamily B member 1 OS=Canis lupus familiaris OX=9615 GN=CYP1B1 PE=3 SV=1	60.411	543	By MS/MS	2	2	5	2319400	70284	0	2	1146
A0A8C0MC04	ABR	Active breakpoint cluster region-related protein OS=Canis lupus familiaris OX=9615 GN=ABR PE=4 SV=1	134.1	1196	By MS/MS	8	7	10	163870000	2482800	222250000	8	1155
A0A8C0MC53	SIK3	non-specific serine/threonine protein kinase OS=Canis lupus familiaris OX=9615 GN=SIK3 PE=4 SV=1	147.06	1340	By MS/MS	3	2	3	4514500	69454	0	2	1150
A0A8C0MC76	LOC475405	KRR1 small subunit processome component OS=Canis lupus familiaris OX=9615 GN=LOC475405 PE=3 SV=1	43.562	380	By MS/MS	2	2	4.7	41288000	1795100	91535000	3	1017
A0A8C0MC78	ERCC2	General transcription and DNA repair factor IIH helicase subunit XPD OS=Canis lupus familiaris OX=9615 GN=ERCC2 PE=3 SV=1	80.202	717	By MS/MS	1	1	1.7	0	0	0	1	709
A0A8C0MC85	--	Inverted formin, FH2 and WH2 domain containing OS=Canis lupus familiaris OX=9615 PE=4 SV=1	138.26	1281	By MS/MS	22	3	26.1	1241200000	20347000	1582100000	47	1163
A0A8C0MC89	--	PCF11 cleavage and polyadenylation factor subunit OS=Canis lupus familiaris OX=9615 PE=4 SV=1	166.33	1491	By MS/MS	3	3	3.1	25930000	284950	29765000	3	898
A0A8C0MCB4	POGLUT2	Protein O-glucosyltransferase 2 OS=Canis lupus familiaris OX=9615 GN=POGLUT2 PE=3 SV=1	53.759	466	By MS/MS	5	5	12.2	60322000	2010700	66510000	4	951
A0A8C0MCM2	--	Microtubule crosslinking factor 1 OS=Canis lupus familiaris OX=9615 PE=3 SV=1	179.12	1603	By MS/MS	9	1	8.5	6645200	67808	0	1	1170
A0A8C0MCS9	--	Tonsoku-like protein OS=Canis lupus familiaris OX=9615 PE=3 SV=1	140.54	1291	By MS/MS	1	1	0.9	0	0	0	1	1180
A0A8C0MCU9	--	YKT6 v-SNARE homolog OS=Canis lupus familiaris OX=9615 PE=3 SV=1	22.39	198	By MS/MS	2	2	15.2	38969000	2783500	0	4	1182
A0A8C0MCW5	--	WD repeat domain 3 OS=Canis lupus familiaris OX=9615 PE=4 SV=1	103.11	912	By MS/MS	5	5	9.1	94319000	1684300	114970000	5	1187
A0A8C0MD48	ATP1A1	Sodium/potassium-transporting ATPase subunit alpha OS=Canis lupus familiaris OX=9615 GN=ATP1A1 PE=3 SV=1	112.92	1022	By MS/MS	27	14	31.3	3340800000	64246000	3842700000	39	1039
A0A8C0MD96	NOP56	NOP56 ribonucleoprotein OS=Canis lupus familiaris OX=9615 GN=NOP56 PE=3 SV=1	66.443	597	By MS/MS	17	17	42.7	555620000	15434000	748580000	18	1203
A0A8C0MDB7	--	Tankyrase 1 binding protein 1 OS=Canis lupus familiaris OX=9615 PE=4 SV=1	180.09	1725	By MS/MS	29	29	27.8	811180000	8449800	1122200000	33	1206
A0A8C0MDH8	--	Oxysterol-binding protein OS=Canis lupus familiaris OX=9615 PE=3 SV=1	100.93	887	By MS/MS	7	7	10.6	349840000	6859600	271150000	7	1213
A0A8C0MDZ9	ARHGAP32	Rho GTPase activating protein 32 OS=Canis lupus familiaris OX=9615 GN=ARHGAP32 PE=3 SV=1	214.79	1956	By MS/MS	1	1	0.7	3701900	34923	0	1	753
A0A8C0ME07	GLYR1	Cytokine-like nuclear factor N-PAC OS=Canis lupus familiaris OX=9615 GN=GLYR1 PE=3 SV=1	51.495	472	By MS/MS	2	2	5.5	15926000	612550	61238000	4	1235
A0A8C0ME77	TOX4	TOX high mobility group box family member 4 OS=Canis lupus familiaris OX=9615 GN=TOX4 PE=4 SV=1	66.094	619	By MS/MS	5	4	10	48884000	2572800	84944000	5	1244
A0A8C0MED8	UGDH	UDP-glucose 6-dehydrogenase OS=Canis lupus familiaris OX=9615 GN=UGDH PE=3 SV=1	55.074	494	By MS/MS	17	17	51	2285100000	67209000	2893200000	23	1250
A0A8C0MEG0	--	Pleckstrin homology like domain family B member 1 OS=Canis lupus familiaris OX=9615 PE=4 SV=1	150.22	1365	By matching	2	2	1.8	6607500	75085	7971700	0	1069
A0A8C0MEH4	--	60S ribosomal protein L23 OS=Canis lupus familiaris OX=9615 PE=3 SV=1	13.552	127	By MS/MS	1	1	15.7	674910000	84364000	828340000	4	1253
A0A8C0MEI2	NEK6	NIMA related kinase 6 OS=Canis lupus familiaris OX=9615 GN=NEK6 PE=3 SV=1	32.886	285	By matching	2	0	8.8	0	0	0	0	1077
A0A8C0MEL1	--	Sorting nexin 8 OS=Canis lupus familiaris OX=9615 PE=3 SV=1	52.472	463	By MS/MS	2	2	5.8	23113000	825460	47753000	2	1251
A0A8C0MEP1	AKT1	AKT serine/threonine kinase 1 OS=Canis lupus familiaris OX=9615 GN=AKT1 PE=4 SV=1	62.944	553	By MS/MS	3	3	6	33200000	851280	113160000	3	1110
A0A8C0MEQ8	--	YTH domain containing 2 OS=Canis lupus familiaris OX=9615 PE=4 SV=1	153.82	1367	By MS/MS	3	3	3.1	28136000	323410	115570000	1	1123
A0A8C0MES4	--	Peptidyl-prolyl cis-trans isomerase OS=Canis lupus familiaris OX=9615 PE=3 SV=1	17.869	164	By MS/MS	11	5	70.7	18242000000	1303000000	22454000000	24	1263
A0A8C0MEV7	FCHO2	F-BAR domain only protein 2 OS=Canis lupus familiaris OX=9615 GN=FCHO2 PE=3 SV=1	95.465	880	By MS/MS	1	1	2.7	9672200	193440	0	1	1267
A0A8C0MEV9	--	N-alpha-acetyltransferase 35, NatC auxiliary subunit OS=Canis lupus familiaris OX=9615 PE=3 SV=1	82.326	724	By MS/MS	6	6	9.4	49496000	1207200	85184000	7	1268
A0A8C0MEY3	LOC607049	SLC35A4 upstream open reading frame protein OS=Canis lupus familiaris OX=9615 GN=LOC607049 PE=4 SV=1	11.193	103	By MS/MS	2	2	17.5	63823000	15956000	86417000	3	1271
A0A8C0MF42	--	Tr-type G domain-containing protein OS=Canis lupus familiaris OX=9615 PE=3 SV=1	46.972	428	By matching	4	0	10.7	0	0	0	0	1277
A0A8C0MF54	TMX2	Thioredoxin-related transmembrane protein 2 OS=Canis lupus familiaris OX=9615 GN=TMX2 PE=4 SV=1	29.725	258	By MS/MS	2	2	10.5	47230000	2951900	61527000	4	1279
A0A8C0MFC6	--	ISG15 ubiquitin like modifier OS=Canis lupus familiaris OX=9615 PE=4 SV=1	18.361	168	By MS/MS	5	5	50.6	4268700000	355730000	5582500000	28	1287
A0A8C0MFE2	SRSF7	Serine and arginine rich splicing factor 7 OS=Canis lupus familiaris OX=9615 GN=SRSF7 PE=4 SV=1	15.763	137	By MS/MS	3	2	25.5	136970000	12451000	175000000	4	1292
A0A8C0MFG3	PRRC2A	Proline rich coiled-coil 2A OS=Canis lupus familiaris OX=9615 GN=PRRC2A PE=4 SV=1	229.95	2165	By MS/MS	11	11	6.8	127040000	1008300	160280000	9	1295
A0A8C0MFI8	MRPL32	Mitochondrial ribosomal protein L32 OS=Canis lupus familiaris OX=9615 GN=MRPL32 PE=3 SV=1	21.155	188	By MS/MS	1	1	6.9	2322000	211090	0	1	1298
A0A8C0MFJ3	DPYSL3	Dihydropyrimidinase like 3 OS=Canis lupus familiaris OX=9615 GN=DPYSL3 PE=3 SV=1	74.502	693	By MS/MS	15	0	36.1	919250000	22421000	1319700000	25	1299
A0A8C0MFM7	--	Ribitol-5-phosphate transferase OS=Canis lupus familiaris OX=9615 PE=3 SV=1	52.511	473	By MS/MS	1	1	2.3	2907500	100260	0	1	1306
A0A8C0MG23	CHD8	Chromodomain-helicase-DNA-binding protein 8 OS=Canis lupus familiaris OX=9615 GN=CHD8 PE=3 SV=1	278.74	2461	By MS/MS	4	3	2.9	50878000	385440	81205000	2	1281
A0A8C0MG38	SPOUT1	SPOUT domain containing methyltransferase 1 OS=Canis lupus familiaris OX=9615 GN=SPOUT1 PE=3 SV=1	41.959	376	By MS/MS	3	3	14.4	17810000	848090	26225000	3	1321
A0A8C0MG43	RPL7	Ribosomal protein L7 OS=Canis lupus familiaris OX=9615 GN=RPL7 PE=3 SV=1	29.212	248	By MS/MS	7	7	29.8	534810000	33425000	873780000	9	1322
A0A8C0MG62	--	Sequestosome 1 OS=Canis lupus familiaris OX=9615 PE=4 SV=1	44.189	411	By MS/MS	7	7	41.1	545800000	28726000	607410000	8	1327
A0A8C0MG85	--	TAR (HIV-1) RNA binding protein 1 OS=Canis lupus familiaris OX=9615 PE=4 SV=1	173.88	1560	By MS/MS	5	5	4.1	21353000	222430	21490000	2	1168
A0A8C0MGA6	PRPF3	U4/U6 small nuclear ribonucleoprotein Prp3 OS=Canis lupus familiaris OX=9615 GN=PRPF3 PE=4 SV=1	77.528	683	By MS/MS	9	9	18.9	152460000	3811500	162450000	15	1335
A0A8C0MGC2	--	DExH-box helicase 57 OS=Canis lupus familiaris OX=9615 PE=4 SV=1	148.81	1316	By MS/MS	4	3	5.2	34240000	462700	61074000	3	1339
A0A8C0MGH9	UBE2K	E2 ubiquitin-conjugating enzyme OS=Canis lupus familiaris OX=9615 GN=UBE2K PE=3 SV=1	20.037	180	By MS/MS	7	7	55	558180000	46515000	600710000	24	1350
A0A8C0MGJ6	FOCAD	Focadhesin OS=Canis lupus familiaris OX=9615 GN=FOCAD PE=4 SV=1	185.54	1667	By MS/MS	5	5	3.8	54548000	665220	95843000	4	918
A0A8C0MGL2	DOLK	dolichol kinase OS=Canis lupus familiaris OX=9615 GN=DOLK PE=3 SV=1	59.251	536	By matching	1	1	1.9	2507100	147470	0	0	1353
A0A8C0MGQ3	ERCC3	General transcription and DNA repair factor IIH helicase subunit XPB OS=Canis lupus familiaris OX=9615 GN=ERCC3 PE=3 SV=1	86.331	758	By MS/MS	1	1	1.6	5776800	113270	0	1	1276
A0A8C0MGR5	PTPN13	Protein tyrosine phosphatase non-receptor type 13 OS=Canis lupus familiaris OX=9615 GN=PTPN13 PE=3 SV=1	284.01	2547	By MS/MS	4	4	1.8	19506000	135460	48695000	2	1357
A0A8C0MGS3	TRAF2	TNF receptor-associated factor OS=Canis lupus familiaris OX=9615 GN=TRAF2 PE=3 SV=1	52.171	469	By MS/MS	1	1	2.1	6976700	211420	0	1	1198
A0A8C0MGU0	GPX8	Glutathione peroxidase OS=Canis lupus familiaris OX=9615 GN=GPX8 PE=3 SV=1	24.007	209	By MS/MS	3	3	15.8	128730000	9194900	125390000	4	1362
A0A8C0MH64	AP2S1	AP complex subunit sigma OS=Canis lupus familiaris OX=9615 GN=AP2S1 PE=3 SV=1	12.417	104	By MS/MS	3	3	18.3	49478000	7068300	56195000	3	1380
A0A8C0MHA3	--	SH3 domain-binding glutamic acid-rich-like protein OS=Canis lupus familiaris OX=9615 PE=3 SV=1	12.3	107	By MS/MS	2	2	22.4	69636000	8704500	83008000	2	1384
A0A8C0MHE8	RPF2	Ribosome production factor 2 homolog OS=Canis lupus familiaris OX=9615 GN=RPF2 PE=4 SV=1	24.092	214	By matching	1	1	5.1	4331000	481230	0	0	1387
A0A8C0MHG0	--	RUN and FYVE domain containing 1 OS=Canis lupus familiaris OX=9615 PE=4 SV=1	83.774	744	By MS/MS	1	1	1.5	4739500	91143	0	1	1218
A0A8C0MHU9	CLTA	Clathrin light chain OS=Canis lupus familiaris OX=9615 GN=CLTA PE=3 SV=1	50.239	469	By MS/MS	2	2	5.8	51119000	1549100	50681000	2	1398
A0A8C0MI10	ATL2	Atlastin GTPase 2 OS=Canis lupus familiaris OX=9615 GN=ATL2 PE=3 SV=1	63.868	560	By MS/MS	5	4	12	93026000	3207800	150690000	6	1405
A0A8C0MI84	EDIL3	EGF like repeats and discoidin domains 3 OS=Canis lupus familiaris OX=9615 GN=EDIL3 PE=4 SV=1	49.145	437	By MS/MS	2	2	6.9	14471000	578850	23801000	2	1394
A0A8C0MIG1	SON	Protein SON OS=Canis lupus familiaris OX=9615 GN=SON PE=4 SV=1	267.21	2464	By MS/MS	12	12	8	399440000	4931400	447720000	16	1421
A0A8C0MIJ4	TM9SF2	Transmembrane 9 superfamily member OS=Canis lupus familiaris OX=9615 GN=TM9SF2 PE=3 SV=1	68.321	601	By MS/MS	6	5	13.8	310880000	12435000	424900000	8	1414
A0A8C0MIJ6	TSPAN8	Tetraspanin OS=Canis lupus familiaris OX=9615 GN=TSPAN8 PE=3 SV=1	23.786	222	By MS/MS	3	3	17.1	387170000	48397000	792890000	3	1424
A0A8C0MIT4	HSPA5	78 kDa glucose-regulated protein OS=Canis lupus familiaris OX=9615 GN=HSPA5 PE=3 SV=1	72.252	654	By MS/MS	28	26	44.2	11580000000	304740000	13527000000	76	1432
A0A8C0MIX2	CHMP5	Charged multivesicular body protein 5 OS=Canis lupus familiaris OX=9615 GN=CHMP5 PE=3 SV=1	24.605	219	By MS/MS	2	2	16.9	119840000	14981000	90942000	2	1435
A0A8C0MJ12	CTNND1	Catenin delta 1 OS=Canis lupus familiaris OX=9615 GN=CTNND1 PE=3 SV=1	102.45	917	By MS/MS	17	1	27.9	0	0	0	1	1439
A0A8C0MJ20	--	Ferrochelatase OS=Canis lupus familiaris OX=9615 PE=3 SV=1	48.337	429	By MS/MS	2	2	5.4	17818000	614430	62233000	2	1440
A0A8C0MJ63	SETDB1	SET domain bifurcated histone lysine methyltransferase 1 OS=Canis lupus familiaris OX=9615 GN=SETDB1 PE=4 SV=1	143.17	1293	By MS/MS	2	2	1.5	4500100	58442	0	2	1448
A0A8C0MJ91	--	Feline leukemia virus subgroup C cellular receptor 1 OS=Canis lupus familiaris OX=9615 PE=4 SV=1	54.792	509	By MS/MS	2	2	6.7	12284000	722580	0	2	1348
A0A8C0MJD7	CUX1	Homeobox protein cut-like OS=Canis lupus familiaris OX=9615 GN=CUX1 PE=3 SV=1	168.23	1543	By MS/MS	2	2	1.5	15497000	186710	0	2	1285
A0A8C0MJE1	LRRFIP2	LRR binding FLII interacting protein 2 OS=Canis lupus familiaris OX=9615 GN=LRRFIP2 PE=3 SV=1	84.604	743	By MS/MS	8	7	12.4	150640000	3205100	211490000	5	1329
A0A8C0MJL2	DHX29	ATP-dependent RNA helicase DHX29 OS=Canis lupus familiaris OX=9615 GN=DHX29 PE=3 SV=1	148.89	1309	By MS/MS	13	12	13.7	187350000	2313000	292370000	12	1470
A0A8C0MJS9	--	Afadin, adherens junction formation factor OS=Canis lupus familiaris OX=9615 PE=4 SV=1	213.97	1893	By MS/MS	11	0	8.5	189040000	1687800	255960000	10	1480
A0A8C0MJT5	--	X-linked inhibitor of apoptosis OS=Canis lupus familiaris OX=9615 PE=4 SV=1	52.226	460	By MS/MS	4	4	14.6	26005000	866850	36977000	5	1483
A0A8C0MJX5	IFRD1	Interferon related developmental regulator 1 OS=Canis lupus familiaris OX=9615 GN=IFRD1 PE=3 SV=1	46.993	423	By MS/MS	2	2	6.9	53471000	2814200	56958000	2	1275
A0A8C0MK11	--	Small nuclear ribonucleoprotein polypeptides B and B1 OS=Canis lupus familiaris OX=9615 PE=4 SV=1	33.014	323	By MS/MS	3	3	11.1	352820000	17641000	402640000	2	1492
A0A8C0MK68	--	Cholinergic receptor nicotinic alpha 3 subunit OS=Canis lupus familiaris OX=9615 PE=3 SV=1	57.313	506	By MS/MS	1	1	2.8	47217000	1573900	56966000	3	1497
A0A8C0MK92	POGLUT1	Protein O-glucosyltransferase 1 OS=Canis lupus familiaris OX=9615 GN=POGLUT1 PE=4 SV=1	46.122	392	By matching	1	1	2.3	3437500	137500	0	0	1500
A0A8C0MKC0	--	Trifunctional purine biosynthetic protein adenosine-3 OS=Canis lupus familiaris OX=9615 PE=3 SV=1	108.27	1011	By MS/MS	26	26	40.1	2626400000	46076000	2867800000	51	1505
A0A8C0MKN1	--	Serine and arginine rich splicing factor 4 OS=Canis lupus familiaris OX=9615 PE=4 SV=1	57.166	498	By MS/MS	3	2	6.8	377670000	18884000	0	3	1517
A0A8C0MKQ6	--	BRCA1 associated ATM activator 1 OS=Canis lupus familiaris OX=9615 PE=4 SV=1	84.511	786	By MS/MS	1	1	1.5	1992000	48585	0	0	1522
A0A8C0MKY2	RPUSD3	RNA pseudouridine synthase D3 OS=Canis lupus familiaris OX=9615 GN=RPUSD3 PE=4 SV=1	36.885	337	By MS/MS	1	1	3	5380500	283190	0	1	1530
A0A8C0ML39	--	Beta-1,4-N-acetyl-galactosaminyltransferase 4 OS=Canis lupus familiaris OX=9615 PE=3 SV=1	85.572	786	By MS/MS	15	2	23.8	673550000	12473000	941970000	20	1501
A0A8C0ML93	--	Aldo-keto reductase family 7 like (gene/pseudogene) OS=Canis lupus familiaris OX=9615 PE=4 SV=1	37.133	333	By MS/MS	3	3	13.8	176230000	10366000	223850000	7	1540
A0A8C0MLA0	ELAVL4	ELAV like RNA binding protein 4 OS=Canis lupus familiaris OX=9615 GN=ELAVL4 PE=4 SV=1	14.021	128	By MS/MS	1	1	13.3	2393700	341960	2888000	1	1378
A0A8C0MLE5	TMEM242	Transmembrane protein 242 OS=Canis lupus familiaris OX=9615 GN=TMEM242 PE=3 SV=1	13.37	131	By MS/MS	1	1	13.7	7592500	1084600	0	1	1423
A0A8C0MLS4	--	Eukaryotic translation initiation factor 2 alpha kinase 3 OS=Canis lupus familiaris OX=9615 PE=4 SV=1	118.35	1063	By MS/MS	5	5	6.7	50992000	749890	63780000	3	1226
A0A8C0MLU0	SERPINB1	Serpin family B member 1 OS=Canis lupus familiaris OX=9615 GN=SERPINB1 PE=3 SV=1	42.608	378	By MS/MS	11	10	33.9	1183800000	47353000	1325800000	17	1556
A0A8C0MLX1	SVIL	Supervillin OS=Canis lupus familiaris OX=9615 GN=SVIL PE=3 SV=1	205.85	1839	By MS/MS	1	1	0.6	3668200	33965	0	0	1528
A0A8C0MLY6	MYO6	Unconventional myosin-VI OS=Canis lupus familiaris OX=9615 GN=MYO6 PE=3 SV=1	145.3	1253	By MS/MS	26	26	28.7	911230000	12314000	1180700000	37	1563
A0A8C0MM14	--	SH3 and cysteine rich domain 2 OS=Canis lupus familiaris OX=9615 PE=4 SV=1	71.036	663	By MS/MS	1	1	0.9	0	0	0	0	1567
A0A8C0MM16	--	La ribonucleoprotein 1, translational regulator OS=Canis lupus familiaris OX=9615 PE=4 SV=1	123.58	1100	By MS/MS	16	13	25.8	609240000	9230800	998780000	23	1568
A0A8C0MMB0	ANKRD50	Ankyrin repeat domain 50 OS=Canis lupus familiaris OX=9615 GN=ANKRD50 PE=4 SV=1	149.15	1363	By MS/MS	4	4	3.6	13041000	173880	50208000	4	1580
A0A8C0MMD1	ARHGAP35	Rho GTPase-activating protein 35 OS=Canis lupus familiaris OX=9615 GN=ARHGAP35 PE=4 SV=1	160.23	1409	By MS/MS	7	7	6.2	76295000	857250	78845000	8	1583
A0A8C0MMF5	--	Small ribosomal subunit protein mS40 OS=Canis lupus familiaris OX=9615 PE=3 SV=1	27.997	247	By MS/MS	1	1	4	3569500	297460	0	2	1585
A0A8C0MMS1	SMAD1	Mothers against decapentaplegic homolog OS=Canis lupus familiaris OX=9615 GN=SMAD1 PE=3 SV=1	47.142	420	By matching	1	0	3.1	3620700	172410	0	0	1336
A0A8C0MMS5	--	Pleckstrin homology domain interacting protein OS=Canis lupus familiaris OX=9615 PE=4 SV=1	206.91	1821	By MS/MS	5	5	3.7	35576000	359350	68714000	4	1600
A0A8C0MMS7	ARL17A	ADP-ribosylation factor OS=Canis lupus familiaris OX=9615 GN=ARL17A PE=3 SV=1	19.387	170	By matching	5	0	38.2	0	0	0	0	1601
A0A8C0MN13	MED11	Mediator of RNA polymerase II transcription subunit 11 OS=Canis lupus familiaris OX=9615 GN=MED11 PE=3 SV=1	13.129	117	By MS/MS	3	3	39.3	12765000	1595600	12093000	2	1609
A0A8C0MN49	PLIN2	Perilipin OS=Canis lupus familiaris OX=9615 GN=PLIN2 PE=3 SV=1	44.753	410	By MS/MS	4	4	12.9	31999000	1230700	79365000	2	1356
A0A8C0MN60	--	WH2 domain-containing protein OS=Canis lupus familiaris OX=9615 PE=4 SV=1	164.96	1572	By MS/MS	3	3	2.5	21278000	233830	22368000	2	1347
A0A8C0MN88	PLRG1	Pleiotropic regulator 1 OS=Canis lupus familiaris OX=9615 GN=PLRG1 PE=3 SV=1	57.103	515	By MS/MS	8	8	27.2	183230000	5910500	263000000	9	1613
A0A8C0MND4	UPK1B	Uroplakin 1B OS=Canis lupus familiaris OX=9615 GN=UPK1B PE=4 SV=1	29.746	260	By MS/MS	4	4	18.5	135010000	11251000	190340000	7	1619
A0A8C0MND6	--	Syntaxin binding protein 3 OS=Canis lupus familiaris OX=9615 PE=3 SV=1	67.178	586	By MS/MS	5	5	10.8	77541000	2215500	184320000	5	1620
A0A8C0MNQ9	--	PRA1 family protein OS=Canis lupus familiaris OX=9615 PE=3 SV=1	21.613	188	By MS/MS	2	1	16	230380000	46076000	287950000	5	1633
A0A8C0MNS4	--	Purine rich element binding protein B OS=Canis lupus familiaris OX=9615 PE=3 SV=1	32.669	305	By MS/MS	4	4	27.2	182120000	11383000	220860000	5	1635
A0A8C0MNT1	--	Tropomyosin 1 OS=Canis lupus familiaris OX=9615 PE=3 SV=1	46.027	410	By MS/MS	16	1	29.3	28773000	928180	0	1	1636
A0A8C0MNZ8	TIMM8A	Mitochondrial import inner membrane translocase subunit OS=Canis lupus familiaris OX=9615 GN=TIMM8A PE=3 SV=1	11.014	97	By MS/MS	2	2	41.2	345130000	57522000	509920000	2	1647
A0A8C0MP19	NFIC	Nuclear factor 1 OS=Canis lupus familiaris OX=9615 GN=NFIC PE=3 SV=1	45.381	406	By MS/MS	1	1	7.9	27081000	1354100	0	1	1437
A0A8C0MP96	RTN3	Reticulon OS=Canis lupus familiaris OX=9615 GN=RTN3 PE=4 SV=1	27.274	254	By MS/MS	2	2	20.1	117800000	19633000	170170000	2	1660
A0A8C0MPK2	--	Mitochondrial calcium uniporter regulator 1 OS=Canis lupus familiaris OX=9615 PE=3 SV=1	26.757	237	By MS/MS	1	1	7.6	9158400	508800	0	1	1672
A0A8C0MPL4	E2F4	E2F transcription factor 4 OS=Canis lupus familiaris OX=9615 GN=E2F4 PE=3 SV=1	43.549	409	By MS/MS	1	1	5.1	13729000	653770	0	1	1673
A0A8C0MQ16	--	FAM86 N-terminal domain-containing protein OS=Canis lupus familiaris OX=9615 PE=3 SV=1	43.167	394	By MS/MS	4	4	17.8	39648000	2202700	27068000	3	1212
A0A8C0MQ45	TLN2	Talin 2 OS=Canis lupus familiaris OX=9615 GN=TLN2 PE=4 SV=1	266.25	2499	By MS/MS	5	2	2.5	9324300	63431	0	2	1685
A0A8C0MQ50	THOC2	THO complex subunit 2 OS=Canis lupus familiaris OX=9615 GN=THOC2 PE=3 SV=1	176.99	1547	By MS/MS	8	8	6.3	151040000	1756200	224330000	9	1686
A0A8C0MQ75	--	Tr-type G domain-containing protein OS=Canis lupus familiaris OX=9615 PE=3 SV=1	43.889	406	By MS/MS	5	1	15.3	20088000	913100	0	1	1689
A0A8C0MQC4	COMMD6	COMM domain containing 6 OS=Canis lupus familiaris OX=9615 GN=COMMD6 PE=4 SV=1	9.6941	85	By MS/MS	1	1	12.9	10841000	1548800	0	2	1694
A0A8C0MQE3	--	Tropomyosin 1 OS=Canis lupus familiaris OX=9615 PE=3 SV=1	41.151	365	By matching	16	0	28.5	8456800	291610	0	0	1696
A0A8C0MQK1	OGT	UDP-N-acetylglucosamine--peptide N-acetylglucosaminyltransferase 110 kDa subunit OS=Canis lupus familiaris OX=9615 GN=OGT PE=3 SV=1	112.32	1006	By MS/MS	9	9	11.2	134730000	2641700	188340000	6	1705
A0A8C0MQP2	HUWE1	HECT-type E3 ubiquitin transferase OS=Canis lupus familiaris OX=9615 GN=HUWE1 PE=3 SV=1	493.76	4484	By MS/MS	18	18	5.8	257360000	1225500	425890000	17	1708
A0A8C0MQU1	--	Nucleoporin 50 OS=Canis lupus familiaris OX=9615 PE=4 SV=1	46.04	433	By MS/MS	5	5	15.9	77020000	2750700	105220000	3	1224
A0A8C0MQU2	TMEM126A	Transmembrane protein 126A OS=Canis lupus familiaris OX=9615 GN=TMEM126A PE=4 SV=1	21.673	197	By MS/MS	2	2	10.2	4993500	416120	0	2	1711
A0A8C0MRB2	NDUFAF4	NADH dehydrogenase [ubiquinone] 1 alpha subcomplex assembly factor 4 OS=Canis lupus familiaris OX=9615 GN=NDUFAF4 PE=3 SV=1	20.237	175	By MS/MS	1	1	5.7	26056000	2004300	0	1	1732
A0A8C0MRI2	GLMN	Glomulin, FKBP associated protein OS=Canis lupus familiaris OX=9615 GN=GLMN PE=4 SV=1	66.572	581	By MS/MS	2	2	3.8	65316000	1765300	82512000	1	1741
A0A8C0MRJ4	NRP2	Neuropilin OS=Canis lupus familiaris OX=9615 GN=NRP2 PE=3 SV=1	94.259	835	By MS/MS	2	2	2.4	3230000	57679	0	2	1430
A0A8C0MRJ6	RPL29	Ribosomal protein L29 OS=Canis lupus familiaris OX=9615 GN=RPL29 PE=4 SV=1	26.674	253	By MS/MS	1	1	13.4	29770000	2977000	0	1	1742
A0A8C0MRZ2	--	Importin subunit alpha OS=Canis lupus familiaris OX=9615 PE=3 SV=1	51.985	474	By matching	2	0	6.8	0	0	0	0	1754
A0A8C0MSB1	CUL1	Cullin 1 OS=Canis lupus familiaris OX=9615 GN=CUL1 PE=3 SV=1	89.66	776	By MS/MS	8	8	10.6	209450000	4027900	361460000	8	1765
A0A8C0MSP0	RBM28	RNA binding motif protein 28 OS=Canis lupus familiaris OX=9615 GN=RBM28 PE=4 SV=1	82.606	727	By MS/MS	8	8	14.2	78253000	1908600	131550000	7	1781
A0A8C0MSX2	VDAC1	Voltage dependent anion channel 1 OS=Canis lupus familiaris OX=9615 GN=VDAC1 PE=3 SV=1	28.253	260	By matching	6	0	28.5	0	0	0	0	1789
A0A8C0MSZ6	SMARCA5	SWI/SNF related, matrix associated, actin dependent regulator of chromatin, subfamily a, member 5 OS=Canis lupus familiaris OX=9615 GN=SMARCA5 PE=3 SV=1	116.06	1001	By MS/MS	17	17	18	684020000	11213000	823970000	18	1678
A0A8C0MT06	PSIP1	PC4 and SFRS1 interacting protein 1 OS=Canis lupus familiaris OX=9615 GN=PSIP1 PE=3 SV=1	59.764	526	By MS/MS	8	8	19	202480000	5785100	276490000	14	1793
A0A8C0MT28	HM13	Histocompatibility minor 13 OS=Canis lupus familiaris OX=9615 GN=HM13 PE=3 SV=1	45.472	415	By MS/MS	3	3	8.9	158460000	8339800	143650000	9	1707
A0A8C0MT82	SPCS3	Signal peptidase complex subunit 3 OS=Canis lupus familiaris OX=9615 GN=SPCS3 PE=3 SV=1	18.563	165	By MS/MS	2	2	13.9	0	0	0	0	217
A0A8C0MTH7	--	Cyclin dependent kinase 12 OS=Canis lupus familiaris OX=9615 PE=4 SV=1	157.05	1422	By MS/MS	4	3	4.3	210000000	3043500	75853000	3	1804
A0A8C0MTK2	--	DnaJ homolog subfamily C member 10 OS=Canis lupus familiaris OX=9615 PE=4 SV=1	86.56	756	By MS/MS	6	6	10.7	119600000	3417000	121620000	6	1809
A0A8C0MTL6	ERO1B	Endoplasmic reticulum oxidoreductase 1 beta OS=Canis lupus familiaris OX=9615 GN=ERO1B PE=3 SV=1	50.967	441	By MS/MS	1	0	2.5	6146500	180780	0	1	1476
A0A8C0MTS0	--	CDC42 effector protein 1 OS=Canis lupus familiaris OX=9615 PE=3 SV=1	39.281	376	By MS/MS	5	5	21.5	89831000	4277700	93210000	3	1817
A0A8C0MU85	AK3	Adenylate kinase 3 OS=Canis lupus familiaris OX=9615 GN=AK3 PE=3 SV=1	18.004	157	By MS/MS	2	2	18.5	58334000	5303100	88894000	1	1838
A0A8C0MUN7	QKI	KH domain-containing RNA-binding protein QKI OS=Canis lupus familiaris OX=9615 GN=QKI PE=4 SV=1	34.01	308	By MS/MS	3	3	10.1	39404000	2462700	39821000	1	318
A0A8C0MUT2	--	Sulfurtransferase OS=Canis lupus familiaris OX=9615 PE=4 SV=1	79.633	760	By MS/MS	4	4	8.9	270720000	5885100	434770000	3	1851
A0A8C0MUW7	--	MALT1 paracaspase OS=Canis lupus familiaris OX=9615 PE=4 SV=1	88.019	788	By MS/MS	3	3	4.6	139130000	3235500	56148000	2	1570
A0A8C0MV04	CETN3	Centrin 3 OS=Canis lupus familiaris OX=9615 GN=CETN3 PE=4 SV=1	19.117	162	By matching	1	1	7.4	3087300	237490	0	0	1681
A0A8C0MV09	FAH	Fumarylacetoacetase OS=Canis lupus familiaris OX=9615 GN=FAH PE=3 SV=1	46.241	419	By MS/MS	4	4	15.8	87054000	3348200	122520000	4	1860
A0A8C0MV74	--	Sorting nexin 27 OS=Canis lupus familiaris OX=9615 PE=4 SV=1	61.056	540	By MS/MS	1	1	5.2	0	0	0	0	1865
A0A8C0MVB4	--	WRN helicase interacting protein 1 OS=Canis lupus familiaris OX=9615 PE=3 SV=1	70.445	651	By MS/MS	2	2	4	4555800	133990	0	2	1866
A0A8C0MVC6	ARMT1	Sugar phosphate phosphatase OS=Canis lupus familiaris OX=9615 GN=ARMT1 PE=3 SV=1	51.018	439	By MS/MS	4	4	13	34827000	1393100	37356000	3	1869
A0A8C0MVE4	--	POM121 transmembrane nucleoporin C OS=Canis lupus familiaris OX=9615 PE=4 SV=1	120.41	1187	By MS/MS	2	2	1.9	22184000	554590	33712000	1	1872
A0A8C0MVI2	SYVN1	Synoviolin 1 OS=Canis lupus familiaris OX=9615 GN=SYVN1 PE=4 SV=1	61.361	559	By MS/MS	3	3	7.9	2302000	92081	0	2	1875
A0A8C0MVL4	--	Translation elongation factor EFTu/EF1A C-terminal domain-containing protein OS=Canis lupus familiaris OX=9615 PE=4 SV=1	28.693	264	By matching	2	0	9.8	0	0	0	0	1877
A0A8C0MVM6	OTUB1	Ubiquitin thioesterase OS=Canis lupus familiaris OX=9615 GN=OTUB1 PE=3 SV=1	31.284	271	By MS/MS	7	7	41	525350000	32834000	561770000	9	1878
A0A8C0MVQ9	NAPA	NSF attachment protein alpha OS=Canis lupus familiaris OX=9615 GN=NAPA PE=3 SV=1	33.19	295	By MS/MS	13	13	52.2	463360000	21062000	549750000	17	1881
A0A8C0MVS7	--	Zinc finger and BTB domain containing 2 OS=Canis lupus familiaris OX=9615 PE=4 SV=1	81.777	742	By matching	1	1	1.5	1772900	43241	0	0	1884
A0A8C0MVT2	SMC3	Structural maintenance of chromosomes protein OS=Canis lupus familiaris OX=9615 GN=SMC3 PE=3 SV=1	139.34	1195	By MS/MS	19	19	20.9	825730000	10322000	931970000	19	1885
A0A8C0MVZ8	LOC607890	D-3-phosphoglycerate dehydrogenase OS=Canis lupus familiaris OX=9615 GN=LOC607890 PE=3 SV=1	56.561	533	By MS/MS	15	1	35.5	0	0	0	0	1892
A0A8C0MW76	SHROOM1	Shroom family member 1 OS=Canis lupus familiaris OX=9615 GN=SHROOM1 PE=3 SV=1	90.114	850	By MS/MS	3	3	4.9	21125000	414210	24533000	1	1898
A0A8C0MW91	SPATS2L	Spermatogenesis associated serine rich 2 like OS=Canis lupus familiaris OX=9615 GN=SPATS2L PE=3 SV=1	54.257	489	By MS/MS	1	1	3.5	20312000	564220	0	1	1899
A0A8C0MWD0	--	Zinc finger CCCH-type containing 4 OS=Canis lupus familiaris OX=9615 PE=4 SV=1	143.94	1339	By MS/MS	9	9	11.3	178940000	2886100	106980000	6	1903
A0A8C0MWR6	MARS1	Methionine--tRNA ligase, cytoplasmic OS=Canis lupus familiaris OX=9615 GN=MARS1 PE=3 SV=1	98.13	874	By MS/MS	12	12	22	523060000	12164000	1159500000	11	1443
A0A8C0MWU4	--	LRP chaperone MESD OS=Canis lupus familiaris OX=9615 PE=3 SV=1	25.84	234	By MS/MS	2	2	14.5	71003000	4176700	90306000	5	1916
A0A8C0MX11	--	Cullin associated and neddylation dissociated 1 OS=Canis lupus familiaris OX=9615 PE=3 SV=1	134.23	1211	By MS/MS	24	23	26.3	1258600000	19363000	1804700000	24	1811
A0A8C0MX39	--	FAST kinase domains 2 OS=Canis lupus familiaris OX=9615 PE=4 SV=1	74.573	654	By MS/MS	1	1	2.3	7542800	188570	0	1	1927
A0A8C0MX58	DICER1	Endoribonuclease Dicer OS=Canis lupus familiaris OX=9615 GN=DICER1 PE=3 SV=1	212.69	1871	By MS/MS	6	6	4	48631000	405260	71743000	4	1929
A0A8C0MX62	STK38	Serine/threonine kinase 38 OS=Canis lupus familiaris OX=9615 GN=STK38 PE=3 SV=1	54.174	465	By matching	1	0	2.4	17393000	644170	0	0	1930
A0A8C0MXG2	--	ER membrane protein complex subunit 1 OS=Canis lupus familiaris OX=9615 PE=3 SV=1	111.72	993	By MS/MS	13	13	18.9	363560000	6162100	543760000	19	1937
A0A8C0MXG4	--	Zinc finger CHCC-type domain-containing protein OS=Canis lupus familiaris OX=9615 PE=4 SV=1	25.719	242	By MS/MS	5	5	25.2	74318000	4371600	81896000	6	1939
A0A8C0MXL9	GORASP2	Golgi reassembly stacking protein 2 OS=Canis lupus familiaris OX=9615 GN=GORASP2 PE=3 SV=1	46.405	444	By MS/MS	3	3	13.5	372570000	23286000	629280000	3	1945
A0A8C0MXS9	EFL1	Elongation factor like GTPase 1 OS=Canis lupus familiaris OX=9615 GN=EFL1 PE=4 SV=1	126.12	1128	By MS/MS	11	11	14.6	148480000	2356900	256510000	13	1949
A0A8C0MXU6	--	Golgin B1 OS=Canis lupus familiaris OX=9615 PE=4 SV=1	367.81	3182	By matching	32	0	12.2	0	0	0	0	1951
A0A8C0MY12	--	ATP synthase subunit g, mitochondrial OS=Canis lupus familiaris OX=9615 PE=3 SV=1	8.9653	82	By MS/MS	2	2	24.4	253270000	42211000	358490000	7	1447
A0A8C0MY22	--	SIN3 transcription regulator family member A OS=Canis lupus familiaris OX=9615 PE=4 SV=1	125.27	1108	By MS/MS	1	1	1.1	10476000	187080	0	0	1958
A0A8C0MY30	--	Serine/threonine-protein kinase ULK3 OS=Canis lupus familiaris OX=9615 PE=3 SV=1	51.535	456	By matching	1	1	3.1	5457900	194920	0	0	1794
A0A8C0MYA6	--	Zinc finger and BTB domain containing 10 OS=Canis lupus familiaris OX=9615 PE=4 SV=1	86.969	803	By MS/MS	2	2	3.4	29311000	814180	101800000	2	1968
A0A8C0MYK4	ANKZF1	Ankyrin repeat and zinc finger peptidyl tRNA hydrolase 1 OS=Canis lupus familiaris OX=9615 GN=ANKZF1 PE=3 SV=1	84.82	766	By matching	1	0	1.2	0	0	0	0	1820
A0A8C0MYU0	--	Large ribosomal subunit protein bL9m OS=Canis lupus familiaris OX=9615 PE=3 SV=1	27.644	244	By MS/MS	4	4	19.3	33395000	1669800	30546000	3	1987
A0A8C0MZ18	SCAMP2	Secretory carrier-associated membrane protein OS=Canis lupus familiaris OX=9615 GN=SCAMP2 PE=3 SV=1	34.415	306	By MS/MS	1	1	6.5	38811000	3234200	0	1	1745
A0A8C0MZ75	LRP1	LDL receptor related protein 1 OS=Canis lupus familiaris OX=9615 GN=LRP1 PE=3 SV=1	504.75	4544	By MS/MS	1	1	0.5	17255000	67931	0	1	1998
A0A8C0MZA6	ARMC4	Armadillo repeat containing 4 OS=Canis lupus familiaris OX=9615 GN=ARMC4 PE=4 SV=1	183.78	1588	By MS/MS	1	1	0.8	0	0	0	0	2004
A0A8C0MZB4	PRIM1	DNA primase OS=Canis lupus familiaris OX=9615 GN=PRIM1 PE=3 SV=1	49.161	418	By MS/MS	1	1	2.6	29889000	830240	0	2	2005
A0A8C0MZJ1	MPZL2	Myelin protein zero like 2 OS=Canis lupus familiaris OX=9615 GN=MPZL2 PE=4 SV=1	23.626	208	By MS/MS	1	1	6.2	0	0	0	1	1798
A0A8C0MZJ3	UBR4	Ubiquitin protein ligase E3 component n-recognin 4 OS=Canis lupus familiaris OX=9615 GN=UBR4 PE=3 SV=1	567.6	5131	By MS/MS	44	44	12.4	998050000	3809400	1373700000	45	1713
A0A8C0MZR0	--	Trans-golgi network protein 2 OS=Canis lupus familiaris OX=9615 PE=4 SV=1	46.865	436	By MS/MS	5	5	38.3	61484000	2049500	89480000	4	2018
A0A8C0MZR6	--	DNA replication licensing factor MCM2 OS=Canis lupus familiaris OX=9615 PE=3 SV=1	97.461	869	By MS/MS	15	15	27.3	641820000	13098000	750700000	15	2019
A0A8C0MZS3	PUM3	Pumilio RNA binding family member 3 OS=Canis lupus familiaris OX=9615 GN=PUM3 PE=4 SV=1	73.568	648	By MS/MS	9	9	18.8	330890000	8272200	446440000	12	2021
A0A8C0MZT7	--	GRAM domain containing 4 OS=Canis lupus familiaris OX=9615 PE=4 SV=1	61.107	534	By MS/MS	2	2	4.9	10030000	250740	12437000	2	1532
A0A8C0MZX9	DHX38	RNA helicase OS=Canis lupus familiaris OX=9615 GN=DHX38 PE=4 SV=1	140.57	1226	By MS/MS	10	10	10.7	110650000	1603700	117460000	12	2029
A0A8C0MZY6	--	Large ribosomal subunit protein mL42 OS=Canis lupus familiaris OX=9615 PE=3 SV=1	12.038	109	By matching	1	0	12.8	0	0	0	0	2030
A0A8C0N0M0	--	Epidermal growth factor receptor pathway substrate 15 OS=Canis lupus familiaris OX=9615 PE=4 SV=1	103.09	939	By MS/MS	3	3	6.1	39227000	769160	72054000	3	1648
A0A8C0N0M5	MDN1	Midasin OS=Canis lupus familiaris OX=9615 GN=MDN1 PE=3 SV=1	625.46	5526	By MS/MS	15	15	3.2	61197000	191840	121780000	8	1812
A0A8C0N0R2	STMN2	Stathmin 2 OS=Canis lupus familiaris OX=9615 GN=STMN2 PE=3 SV=1	26.004	225	By matching	1	0	4.4	0	0	0	0	2061
A0A8C0N0W6	--	HEAT repeat containing 3 OS=Canis lupus familiaris OX=9615 PE=4 SV=1	78.846	721	By MS/MS	7	7	12.3	157380000	4769200	159550000	8	1834
A0A8C0N0W7	ATP5F1B	ATP synthase subunit beta OS=Canis lupus familiaris OX=9615 GN=ATP5F1B PE=3 SV=1	56.285	527	By MS/MS	19	19	59.2	5525900000	184200000	7770100000	48	356
A0A8C0N0Z5	RFX3	Regulatory factor X3 OS=Canis lupus familiaris OX=9615 GN=RFX3 PE=4 SV=1	76.159	681	By MS/MS	1	1	5.6	21101000	659400	0	1	2072
A0A8C0N1A6	KIFC1	Kinesin-like protein OS=Canis lupus familiaris OX=9615 GN=KIFC1 PE=3 SV=1	68.968	631	By MS/MS	1	1	1.4	5196500	129910	0	1	2086
A0A8C0N1B4	COX7A2L	Cytochrome c oxidase subunit 7A2 like OS=Canis lupus familiaris OX=9615 GN=COX7A2L PE=3 SV=1	12.753	114	By MS/MS	3	3	48.2	93164000	11646000	121200000	3	2089
A0A8C0N1D2	RTN4IP1	Reticulon 4 interacting protein 1 OS=Canis lupus familiaris OX=9615 GN=RTN4IP1 PE=3 SV=1	40.022	365	By matching	1	1	3.6	4906700	223030	0	0	1905
A0A8C0N1H5	DHODH	Dihydroorotate dehydrogenase (quinone), mitochondrial OS=Canis lupus familiaris OX=9615 GN=DHODH PE=3 SV=1	42.792	395	By MS/MS	4	4	13.4	17953000	690510	23713000	4	2096
A0A8C0N1M4	PRPF38A	Pre-mRNA-splicing factor 38A OS=Canis lupus familiaris OX=9615 GN=PRPF38A PE=3 SV=1	37.476	312	By MS/MS	3	3	12.2	49052000	3270100	53696000	3	2102
A0A8C0N1W9	GEMIN5	Gem nuclear organelle associated protein 5 OS=Canis lupus familiaris OX=9615 GN=GEMIN5 PE=4 SV=1	168.05	1508	By MS/MS	18	2	17	251880000	2596700	368190000	18	2111
A0A8C0N1X7	STARD10	StAR related lipid transfer domain containing 10 OS=Canis lupus familiaris OX=9615 GN=STARD10 PE=4 SV=1	33.106	291	By MS/MS	1	1	4.5	16531000	1180800	0	1	2112
A0A8C0N2C7	NAE1	NEDD8-activating enzyme E1 regulatory subunit OS=Canis lupus familiaris OX=9615 GN=NAE1 PE=3 SV=1	59.258	525	By MS/MS	7	7	22.7	495330000	19051000	515790000	7	2127
A0A8C0N2D2	METTL26	Methyltransferase like 26 OS=Canis lupus familiaris OX=9615 GN=METTL26 PE=3 SV=1	22.739	204	By MS/MS	2	2	13.2	34011000	2834300	49421000	4	2129
A0A8C0N2E1	PPIL1	Peptidyl-prolyl cis-trans isomerase OS=Canis lupus familiaris OX=9615 GN=PPIL1 PE=3 SV=1	18.237	166	By MS/MS	2	2	15.1	38892000	3889200	54177000	2	2133
A0A8C0N2F8	--	Ankyrin 3 OS=Canis lupus familiaris OX=9615 PE=4 SV=1	479.71	4379	By MS/MS	13	0	5	866790000	3246400	298760000	11	2136
A0A8C0N2G5	--	Zinc ribbon domain containing 2 OS=Canis lupus familiaris OX=9615 PE=4 SV=1	17.212	162	By MS/MS	4	4	51.9	105680000	10568000	140310000	6	2138
A0A8C0N2I8	UGGT1	UDP-glucose glycoprotein glucosyltransferase 1 OS=Canis lupus familiaris OX=9615 GN=UGGT1 PE=3 SV=1	163.44	1423	By MS/MS	18	18	19.5	532770000	6744000	628890000	23	2139
A0A8C0N2P3	RSBN1L	Round spermatid basic protein 1 like OS=Canis lupus familiaris OX=9615 GN=RSBN1L PE=3 SV=1	94.447	845	By MS/MS	1	1	1.5	7464600	155510	0	1	2144
A0A8C0N2Q5	--	Selenoprotein O OS=Canis lupus familiaris OX=9615 PE=3 SV=1	70.709	641	By MS/MS	1	1	3.7	44741000	1278300	0	1	2147
A0A8C0N2S6	--	dCMP deaminase OS=Canis lupus familiaris OX=9615 PE=3 SV=1	20.024	179	By MS/MS	2	2	18.4	74148000	6179000	83006000	3	2148
A0A8C0N2T5	--	Rho GTPase activating protein 29 OS=Canis lupus familiaris OX=9615 PE=4 SV=1	131.63	1165	By MS/MS	2	2	2.1	5020500	61981	0	1	2151
A0A8C0N2Y8	--	ubiquitinyl hydrolase 1 OS=Canis lupus familiaris OX=9615 PE=4 SV=1	39.166	349	By MS/MS	1	1	3.4	0	0	0	1	2153
A0A8C0N3J1	SFN	Stratifin OS=Canis lupus familiaris OX=9615 GN=SFN PE=3 SV=1	27.833	248	By MS/MS	13	12	46.4	2361900000	124310000	2321500000	18	2179
A0A8C0N3J6	--	N(alpha)-acetyltransferase 15, NatA auxiliary subunit OS=Canis lupus familiaris OX=9615 PE=4 SV=1	97.335	834	By MS/MS	11	8	18.2	499940000	8473600	747980000	9	2181
A0A8C0N3L0	GRB7	Growth factor receptor bound protein 7 OS=Canis lupus familiaris OX=9615 GN=GRB7 PE=3 SV=1	61.63	553	By MS/MS	1	1	2.7	16851000	601820	0	1	2183
A0A8C0N3T6	--	Multifunctional fusion protein OS=Canis lupus familiaris OX=9615 PE=3 SV=1	63.9	581	By MS/MS	12	11	25.3	1575400000	56264000	2291600000	23	2194
A0A8C0N4I9	--	Nuclear factor of activated T cells 5 OS=Canis lupus familiaris OX=9615 PE=4 SV=1	158.73	1462	By MS/MS	2	2	1.8	2236100	72131	2697700	0	2078
A0A8C0N4J9	DST	Dystonin OS=Canis lupus familiaris OX=9615 GN=DST PE=4 SV=1	885.31	7791	By MS/MS	21	1	3.3	179690000	362270	222530000	12	2035
A0A8C0N4P4	PGRMC2	Progesterone receptor membrane component 2 OS=Canis lupus familiaris OX=9615 GN=PGRMC2 PE=4 SV=1	26.185	247	By MS/MS	3	2	17	48637000	3741300	67333000	4	2226
A0A8C0N5A7	ADHFE1	Hydroxyacid-oxoacid transhydrogenase, mitochondrial OS=Canis lupus familiaris OX=9615 GN=ADHFE1 PE=3 SV=1	46.975	434	By MS/MS	1	1	4.6	8582700	306530	0	1	2232
A0A8C0N5X0	--	Non-histone chromosomal protein HMG-17 OS=Canis lupus familiaris OX=9615 PE=3 SV=1	9.8159	95	By matching	2	0	18.9	0	0	0	0	2271
A0A8C0N6F0	UBR4	Multifunctional fusion protein OS=Canis lupus familiaris OX=9615 GN=UBR4 PE=3 SV=1	62.038	564	By MS/MS	6	2	15.1	229220000	6367200	255290000	9	2288
A0A8C0N6I4	TTC7A	Tetratricopeptide repeat domain 7A OS=Canis lupus familiaris OX=9615 GN=TTC7A PE=4 SV=1	99.771	893	By MS/MS	1	1	1.5	0	0	0	1	1967
A0A8C0N6K0	TRMT61B	tRNA (adenine(58)-N(1))-methyltransferase OS=Canis lupus familiaris OX=9615 GN=TRMT61B PE=4 SV=1	53.108	486	By MS/MS	3	3	8.2	36469000	1350700	51234000	3	2291
A0A8C0N6N8	DNPH1	2-deoxynucleoside 5-phosphate N-hydrolase 1 OS=Canis lupus familiaris OX=9615 GN=DNPH1 PE=3 SV=1	18.231	168	By MS/MS	2	2	16.7	10875000	1208300	17155000	3	2266
A0A8C0N6Q9	--	Mitochondrial fission regulator OS=Canis lupus familiaris OX=9615 PE=3 SV=1	38.15	351	By MS/MS	1	1	4.6	8915300	524430	0	1	2297
A0A8C0N6T0	--	Enoyl-CoA delta isomerase 2 OS=Canis lupus familiaris OX=9615 PE=4 SV=1	43.12	390	By MS/MS	2	2	6.9	106590000	4634500	170900000	1	2301
A0A8C0N7D3	SLC4A1AP	Large ribosomal subunit protein bL33m OS=Canis lupus familiaris OX=9615 GN=SLC4A1AP PE=3 SV=1	87.701	782	By MS/MS	7	7	9.1	54817000	1096300	88729000	4	2329
A0A8C0N7E5	CLDN4	Claudin OS=Canis lupus familiaris OX=9615 GN=CLDN4 PE=3 SV=1	22.091	210	By MS/MS	2	1	13.3	95348000	11919000	0	0	2332
A0A8C0N7N8	--	Peptidyl-prolyl cis-trans isomerase OS=Canis lupus familiaris OX=9615 PE=3 SV=1	18.023	160	By MS/MS	1	1	8.8	5779900	444610	0	1	2346
A0A8C0N7P6	COL5A2	Collagen type V alpha 2 chain OS=Canis lupus familiaris OX=9615 GN=COL5A2 PE=4 SV=1	140.74	1460	By MS/MS	1	1	0.8	14193000	161280	0	1	2275
A0A8C0N7Q0	--	Protein phosphatase 6 regulatory subunit 2 OS=Canis lupus familiaris OX=9615 PE=3 SV=1	117.34	1087	By MS/MS	3	3	5.2	10759000	188760	29155000	3	2345
A0A8C0N7Z0	LAS1L	LAS1 like, ribosome biogenesis factor OS=Canis lupus familiaris OX=9615 GN=LAS1L PE=4 SV=1	82.97	724	By MS/MS	7	7	15.3	68940000	1566800	78696000	6	2358
A0A8C0N8B2	VEZT	Vezatin OS=Canis lupus familiaris OX=9615 GN=VEZT PE=3 SV=1	81.246	710	By MS/MS	5	5	11.8	35033000	854470	27936000	2	2377
A0A8C0N8D3	--	Gelsolin OS=Canis lupus familiaris OX=9615 PE=3 SV=1	78.578	713	By MS/MS	9	9	21.9	309690000	8370000	491530000	8	2187
A0A8C0N8S8	CEP70	Centrosomal protein of 70 kDa OS=Canis lupus familiaris OX=9615 GN=CEP70 PE=4 SV=1	66.373	564	By MS/MS	1	1	1.4	0	0	0	1	2393
A0A8C0N8V1	--	SPG7 matrix AAA peptidase subunit, paraplegin OS=Canis lupus familiaris OX=9615 PE=3 SV=1	97.093	887	By MS/MS	2	2	3.5	18167000	330300	25613000	2	2335
A0A8C0N8Y6	--	Adenosylhomocysteinase OS=Canis lupus familiaris OX=9615 PE=3 SV=1	58.788	529	By MS/MS	4	0	8.5	29352000	889460	112830000	2	2396
A0A8C0N9G5	UBQLN2	Ubiquilin 2 OS=Canis lupus familiaris OX=9615 GN=UBQLN2 PE=4 SV=1	65.584	623	By MS/MS	3	1	8.5	34628000	2308500	0	2	2414
A0A8C0N9H4	--	Normal mucosa of esophagus-specific gene 1 protein OS=Canis lupus familiaris OX=9615 PE=4 SV=1	9.5181	83	By MS/MS	2	2	37.3	55863000	9310600	69178000	5	2416
A0A8C0N9J8	--	Tyrosine-protein phosphatase non-receptor type OS=Canis lupus familiaris OX=9615 PE=3 SV=1	114.44	1018	By MS/MS	4	4	4.5	22000000	360650	58938000	4	2420
A0A8C0N9J9	--	Cytochrome b5 heme-binding domain-containing protein OS=Canis lupus familiaris OX=9615 PE=3 SV=1	14.496	130	By matching	1	0	23.8	0	0	0	0	2421
A0A8C0N9N8	--	Cytochrome c oxidase subunit 6C OS=Canis lupus familiaris OX=9615 PE=3 SV=1	8.4879	75	By MS/MS	3	0	28	60131000	8590100	85904000	2	2426
A0A8C0N9Q5	PHF8	PHD finger protein 8 OS=Canis lupus familiaris OX=9615 GN=PHF8 PE=3 SV=1	113.64	1036	By MS/MS	1	1	1.3	4623000	107510	0	1	2430
A0A8C0N9T5	VPS13B	Vacuolar protein sorting 13 homolog B OS=Canis lupus familiaris OX=9615 GN=VPS13B PE=3 SV=1	412.92	3695	By MS/MS	1	1	0.3	8076000	40583	0	1	2278
A0A8C0N9W0	MRPL17	Large ribosomal subunit protein bL17m OS=Canis lupus familiaris OX=9615 GN=MRPL17 PE=3 SV=1	19.524	172	By MS/MS	1	1	8.1	6839600	488550	0	1	2434
A0A8C0N9Z2	ZNF185	Zinc finger protein 185 with LIM domain OS=Canis lupus familiaris OX=9615 GN=ZNF185 PE=4 SV=1	73.921	688	By MS/MS	6	6	12.9	27974000	559470	21173000	3	2415
A0A8C0N032	PRDX4	Peroxiredoxin 4 OS=Canis lupus familiaris OX=9615 GN=PRDX4 PE=4 SV=1	30.537	272	By MS/MS	7	6	35.7	201700000	11206000	305300000	7	2037
A0A8C0N138	--	Serum/glucocorticoid regulated kinase family member 3 OS=Canis lupus familiaris OX=9615 PE=3 SV=1	38.415	333	By MS/MS	2	2	6.3	7470900	324820	0	1	2077
A0A8C0N162	--	Thioredoxin domain-containing protein OS=Canis lupus familiaris OX=9615 PE=4 SV=1	34.452	328	By MS/MS	8	8	28.4	6146200000	279370000	6615600000	74	2080
A0A8C0N203	OSBPL9	Oxysterol-binding protein OS=Canis lupus familiaris OX=9615 GN=OSBPL9 PE=3 SV=1	79.292	706	By MS/MS	1	0	1.8	10037000	304150	0	1	1988
A0A8C0N242	--	Immortalization up-regulated protein OS=Canis lupus familiaris OX=9615 PE=4 SV=1	11.193	107	By MS/MS	1	1	9.3	13463000	2243800	0	2	2117
A0A8C0N245	TAPBP	Tapasin OS=Canis lupus familiaris OX=9615 GN=TAPBP PE=4 SV=1	38.139	359	By MS/MS	3	3	16.2	40083000	3340200	48882000	3	267
A0A8C0N249	DOCK9	Dedicator of cytokinesis 9 OS=Canis lupus familiaris OX=9615 GN=DOCK9 PE=3 SV=1	248.52	2178	By MS/MS	9	9	8	127760000	1022100	163110000	7	1921
A0A8C0N278	CLUH	Clustered mitochondria protein homolog OS=Canis lupus familiaris OX=9615 GN=CLUH PE=3 SV=1	150.82	1348	By MS/MS	17	1	19.6	275950000	3679400	386410000	19	2118
A0A8C0N297	ANK3	Ankyrin 3 OS=Canis lupus familiaris OX=9615 GN=ANK3 PE=4 SV=1	204.24	1869	By MS/MS	14	1	12.7	3941100	40215	0	1	2015
A0A8C0N328	TACC1	Transforming acidic coiled-coil containing protein 1 OS=Canis lupus familiaris OX=9615 GN=TACC1 PE=3 SV=1	106.26	990	By matching	1	1	2.5	68956000	1168700	0	0	2163
A0A8C0N341	BAZ1B	Bromodomain adjacent to zinc finger domain 1B OS=Canis lupus familiaris OX=9615 GN=BAZ1B PE=4 SV=1	170.6	1480	By MS/MS	10	10	8.3	249320000	2680800	348270000	8	2164
A0A8C0N440	UPP1	Nucleoside phosphorylase domain-containing protein OS=Canis lupus familiaris OX=9615 GN=UPP1 PE=3 SV=1	33.699	311	By MS/MS	9	9	48.6	2912200000	182010000	3491100000	23	2204
A0A8C0N466	RWDD4	RWD domain-containing protein OS=Canis lupus familiaris OX=9615 GN=RWDD4 PE=4 SV=1	20.061	177	By MS/MS	2	2	26	73950000	10564000	74738000	1	2210
A0A8C0N527	--	KH and NYN domain containing OS=Canis lupus familiaris OX=9615 PE=4 SV=1	70.118	634	By MS/MS	1	1	1.7	1563500	40090	1886300	1	2239
A0A8C0N542	--	Solute carrier family 17 member 5 OS=Canis lupus familiaris OX=9615 PE=4 SV=1	50.303	449	By MS/MS	2	2	4.7	25572000	1598200	29551000	2	2241
A0A8C0N585	SRBD1	S1 RNA binding domain 1 OS=Canis lupus familiaris OX=9615 GN=SRBD1 PE=4 SV=1	112.46	1003	By MS/MS	2	2	2.4	25062000	391590	39129000	3	2221
A0A8C0N615	ORC2	Origin recognition complex subunit 2 OS=Canis lupus familiaris OX=9615 GN=ORC2 PE=3 SV=1	97.474	856	By MS/MS	2	2	3.3	25445000	553150	44856000	1	2274
A0A8C0N641	P4HA2	procollagen-proline 4-dioxygenase OS=Canis lupus familiaris OX=9615 GN=P4HA2 PE=3 SV=1	60.647	533	By MS/MS	9	9	21.8	403680000	11534000	514130000	11	2276
A0A8C0N666	XPOT	Exportin-T OS=Canis lupus familiaris OX=9615 GN=XPOT PE=3 SV=1	109.47	957	By MS/MS	11	11	15.3	227960000	5065800	292330000	8	2262
A0A8C0N684	GSPT1	G1 to S phase transition 1 OS=Canis lupus familiaris OX=9615 GN=GSPT1 PE=3 SV=1	78.266	730	By MS/MS	11	11	19.7	454200000	11646000	885580000	13	2028
A0A8C0N775	CCDC22	Coiled-coil domain-containing protein 22 OS=Canis lupus familiaris OX=9615 GN=CCDC22 PE=3 SV=1	81.458	724	By MS/MS	7	7	15.7	96507000	1892300	94049000	5	2323
A0A8C0N831	PAFAH1B1	Platelet-activating factor acetylhydrolase IB subunit alpha OS=Canis lupus familiaris OX=9615 GN=PAFAH1B1 PE=3 SV=1	46.256	407	By MS/MS	11	11	37.3	412410000	15862000	652160000	15	2362
A0A8C0N883	--	EH domain binding protein 1 like 1 OS=Canis lupus familiaris OX=9615 PE=4 SV=1	154.58	1442	By MS/MS	8	8	9.1	85942000	1177300	129150000	7	2371
A0A8C0N909	--	Centrosomal protein 55 OS=Canis lupus familiaris OX=9615 PE=4 SV=1	51.548	440	By MS/MS	10	10	25	266670000	8889200	319780000	12	2398
A0A8C0N912	--	Long-chain-fatty-acid--CoA ligase OS=Canis lupus familiaris OX=9615 PE=3 SV=1	77.415	694	By MS/MS	10	10	15.6	347330000	8471400	424910000	7	2399
A0A8C0N984	DUOX1	NAD(P)H oxidase (H2O2-forming) OS=Canis lupus familiaris OX=9615 GN=DUOX1 PE=3 SV=1	173.26	1519	By matching	1	1	1.2	20407000	231890	24620000	0	320
A0A8C0NA35	PLXNB2	Plexin B2 OS=Canis lupus familiaris OX=9615 GN=PLXNB2 PE=3 SV=1	203.11	1820	By MS/MS	8	8	6.5	185670000	1820300	220350000	10	2190
A0A8C0NA58	NR2C1	Nuclear receptor subfamily 2 group C member 1 OS=Canis lupus familiaris OX=9615 GN=NR2C1 PE=4 SV=1	159.71	1422	By MS/MS	9	9	8	53712000	516460	49855000	8	2447
A0A8C0NAA3	ASCC3	Activating signal cointegrator 1 complex subunit 3 OS=Canis lupus familiaris OX=9615 GN=ASCC3 PE=3 SV=1	228.78	2004	By MS/MS	11	11	6.6	87516000	761010	140740000	7	2449
A0A8C0NAF9	--	mRNA decay activator protein ZFP36 OS=Canis lupus familiaris OX=9615 PE=4 SV=1	50.319	487	By MS/MS	3	3	6.6	19162000	1008500	48577000	2	2457
A0A8C0NAJ0	--	Phosphorylated adapter RNA export protein OS=Canis lupus familiaris OX=9615 PE=3 SV=1	37.254	333	By MS/MS	1	1	3.9	11774000	692610	0	1	2462
A0A8C0NAR2	EDC3	Enhancer of mRNA-decapping protein 3 OS=Canis lupus familiaris OX=9615 GN=EDC3 PE=3 SV=1	56.099	508	By MS/MS	5	0	13.6	132530000	4275300	172050000	6	2467
A0A8C0NBB0	--	E3 ubiquitin-protein ligase OS=Canis lupus familiaris OX=9615 PE=3 SV=1	77.719	686	By MS/MS	3	3	6.3	65754000	1643800	83492000	3	2273
A0A8C0NBG2	INTS14	Integrator complex subunit 14 OS=Canis lupus familiaris OX=9615 GN=INTS14 PE=4 SV=1	48.426	439	By MS/MS	3	3	11.6	7959300	318370	0	1	2494
A0A8C0NBN3	PTTG1	PTTG1 regulator of sister chromatid separation, securin OS=Canis lupus familiaris OX=9615 GN=PTTG1 PE=3 SV=1	20.72	190	By MS/MS	1	1	8.4	5495500	457960	6630100	0	2499
A0A8C0NBV0	--	Superoxide dismutase [Mn], mitochondrial OS=Canis lupus familiaris OX=9615 PE=3 SV=1	53.357	495	By MS/MS	3	3	7.7	39829000	1475100	151900000	3	363
A0A8C0NC01	UTP20	UTP20 small subunit processome component OS=Canis lupus familiaris OX=9615 GN=UTP20 PE=4 SV=1	301.95	2636	By MS/MS	11	11	6.3	206640000	1333200	326770000	8	2208
A0A8C0NC57	VPS35	Vacuolar protein sorting-associated protein 35 OS=Canis lupus familiaris OX=9615 GN=VPS35 PE=3 SV=1	91.706	796	By MS/MS	14	14	27.6	562070000	11959000	507650000	14	2512
A0A8C0NCC7	SUPT6H	Transcription elongation factor spt6 OS=Canis lupus familiaris OX=9615 GN=SUPT6H PE=3 SV=1	193.9	1679	By MS/MS	8	8	7.7	145410000	1563600	204630000	9	2237
A0A8C0NCI5	WWC2	WW and C2 domain containing 2 OS=Canis lupus familiaris OX=9615 GN=WWC2 PE=4 SV=1	119.61	1078	By MS/MS	2	2	2.3	4420800	64070	6016200	1	2339
A0A8C0NCL6	ELP1	Elongator complex protein 1 OS=Canis lupus familiaris OX=9615 GN=ELP1 PE=3 SV=1	145.91	1294	By MS/MS	10	10	10.5	81138000	1142800	109550000	9	2530
A0A8C0NCN5	DYNLT1	Dynein light chain Tctex-type 1 OS=Canis lupus familiaris OX=9615 GN=DYNLT1 PE=3 SV=1	12.452	113	By MS/MS	3	3	44.2	92158000	15360000	93992000	3	2534
A0A8C0NCW0	APBB1IP	Amyloid beta precursor protein binding family B member 1 interacting protein OS=Canis lupus familiaris OX=9615 GN=APBB1IP PE=4 SV=1	72.884	663	By MS/MS	2	1	2.6	11211000	415230	0	1	2540
A0A8C0NCY0	FKBP5	peptidylprolyl isomerase OS=Canis lupus familiaris OX=9615 GN=FKBP5 PE=4 SV=1	51.032	456	By MS/MS	10	10	24.3	189210000	5912700	241430000	11	2542
A0A8C0ND03	USO1	General vesicular transport factor p115 OS=Canis lupus familiaris OX=9615 GN=USO1 PE=3 SV=1	104.01	930	By MS/MS	15	0	24.3	469700000	9785400	523780000	18	2546
A0A8C0NDB8	RAD23B	UV excision repair protein RAD23 OS=Canis lupus familiaris OX=9615 GN=RAD23B PE=3 SV=1	42.996	406	By MS/MS	4	3	14	310620000	20708000	527610000	4	2559
A0A8C0NDC8	BAIAP2L1	BAR/IMD domain containing adaptor protein 2 like 1 OS=Canis lupus familiaris OX=9615 GN=BAIAP2L1 PE=4 SV=1	56.984	511	By MS/MS	12	12	28.2	612180000	14931000	769180000	14	2561
A0A8C0NDH8	UBE2I	Ubiquitin conjugating enzyme E2 I OS=Canis lupus familiaris OX=9615 GN=UBE2I PE=3 SV=1	18.007	158	By MS/MS	4	4	23.4	91733000	13105000	114810000	8	2567
A0A8C0NDP7	--	Superoxide dismutase [Cu-Zn] OS=Canis lupus familiaris OX=9615 PE=3 SV=1	15.844	153	By MS/MS	3	3	13.7	67420000	9631400	72566000	4	311
A0A8C0NDY3	RAB43	RAB43, member RAS oncogene family OS=Canis lupus familiaris OX=9615 GN=RAB43 PE=4 SV=1	23.215	212	By MS/MS	1	1	6.6	22250000	1236100	0	2	2581
A0A8C0NDY9	--	Rho GTPase activating protein 21 OS=Canis lupus familiaris OX=9615 PE=4 SV=1	214.1	1945	By MS/MS	6	6	4.1	45614000	356360	52255000	7	2583
A0A8C0NE40	PMS1	PMS1 homolog 1, mismatch repair system component OS=Canis lupus familiaris OX=9615 GN=PMS1 PE=3 SV=1	116.44	1026	By MS/MS	3	3	2.8	35268000	503830	30127000	2	2544
A0A8C0NEA2	--	Esterase OVCA2 OS=Canis lupus familiaris OX=9615 PE=3 SV=1	24.146	228	By MS/MS	4	1	32	10603000	1325400	0	1	2594
A0A8C0NEH1	ASMTL	Acetylserotonin O-methyltransferase like OS=Canis lupus familiaris OX=9615 GN=ASMTL PE=3 SV=1	61.038	563	By matching	8	0	21.7	0	0	0	0	2067
A0A8C0NEH5	WIPI2	WD repeat domain, phosphoinositide interacting 2 OS=Canis lupus familiaris OX=9615 GN=WIPI2 PE=4 SV=1	47.709	436	By MS/MS	3	3	16.3	54973000	3054100	58669000	4	2603
A0A8C0NEP7	FXR1	FMR1 autosomal homolog 1 OS=Canis lupus familiaris OX=9615 GN=FXR1 PE=3 SV=1	64.062	572	By MS/MS	6	6	12.2	61891000	1875500	117160000	10	2611
A0A8C0NEZ8	WDFY1	WD repeat and FYVE domain containing 1 OS=Canis lupus familiaris OX=9615 GN=WDFY1 PE=4 SV=1	62.517	544	By MS/MS	4	0	9.6	61227000	1800800	0	2	2618
A0A8C0NF12	TJP2	Tight junction protein ZO-2 OS=Canis lupus familiaris OX=9615 GN=TJP2 PE=4 SV=1	133.55	1189	By matching	26	0	35.7	0	0	0	0	313
A0A8C0NFQ0	--	Zinc finger HIT-type containing 6 OS=Canis lupus familiaris OX=9615 PE=4 SV=1	49.534	431	By matching	2	2	3.7	8781900	258290	16422000	0	2640
A0A8C0NGB5	--	Family with sequence similarity 107 member B OS=Canis lupus familiaris OX=9615 PE=4 SV=1	18.02	153	By MS/MS	6	6	30.7	193310000	16109000	134300000	5	2473
A0A8C0NGK4	PHKB	Phosphorylase b kinase regulatory subunit OS=Canis lupus familiaris OX=9615 GN=PHKB PE=3 SV=1	119.06	1041	By matching	2	2	2.1	7371200	122850	9861800	0	2365
A0A8C0NGL9	ZMYM4	Zinc finger MYM-type containing 4 OS=Canis lupus familiaris OX=9615 GN=ZMYM4 PE=4 SV=1	171.42	1536	By MS/MS	1	1	0.8	0	0	0	1	2633
A0A8C0NGN8	BAZ2A	Bromodomain adjacent to zinc finger domain 2A OS=Canis lupus familiaris OX=9615 GN=BAZ2A PE=3 SV=1	206.33	1861	By MS/MS	2	2	2.4	9172900	131040	0	2	2368
A0A8C0NGQ5	--	Filamin A OS=Canis lupus familiaris OX=9615 PE=3 SV=1	261.79	2477	By matching	60	0	41.1	0	0	0	0	2676
A0A8C0NGQ9	PSMD8	26S proteasome non-ATPase regulatory subunit 8 OS=Canis lupus familiaris OX=9615 GN=PSMD8 PE=3 SV=1	39.574	351	By MS/MS	2	2	5.1	56131000	2440500	60399000	1	2677
A0A8C0NGV3	PRKACB	cAMP-dependent protein kinase OS=Canis lupus familiaris OX=9615 GN=PRKACB PE=3 SV=1	46.159	397	By MS/MS	3	2	12.1	40349000	1834100	0	2	2537
A0A8C0NH34	--	Laminin subunit beta 3 OS=Canis lupus familiaris OX=9615 PE=4 SV=1	125.86	1145	By MS/MS	11	11	14.8	166890000	2649100	320560000	12	2683
A0A8C0NH72	RNF7	Ring finger protein 7 OS=Canis lupus familiaris OX=9615 GN=RNF7 PE=4 SV=1	9.6961	90	By MS/MS	1	1	24.4	16610000	4152400	0	1	2698
A0A8C0NHD1	PSMA5	Proteasome subunit alpha type OS=Canis lupus familiaris OX=9615 GN=PSMA5 PE=3 SV=1	26.411	241	By MS/MS	7	7	48.5	659860000	54988000	675050000	11	2709
A0A8C0NHL4	PROSC	Pyridoxal phosphate homeostasis protein OS=Canis lupus familiaris OX=9615 GN=PROSC PE=3 SV=1	30.342	274	By MS/MS	1	1	4.7	24122000	1507600	0	2	2721
A0A8C0NHS1	SPAST	Spastin OS=Canis lupus familiaris OX=9615 GN=SPAST PE=3 SV=1	67.523	616	By MS/MS	1	1	2.4	8653500	192300	0	1	2729
A0A8C0NHW4	--	glutaminase OS=Canis lupus familiaris OX=9615 PE=3 SV=1	78.736	714	By MS/MS	12	3	28.7	110690000	2574200	185390000	2	2734
A0A8C0NHZ3	DPP8	Dipeptidyl peptidase 8 OS=Canis lupus familiaris OX=9615 GN=DPP8 PE=4 SV=1	83.918	729	By MS/MS	1	1	1.5	2517100	62927	0	1	2578
A0A8C0NI19	RPP30	Ribonuclease P/MRP subunit p30 OS=Canis lupus familiaris OX=9615 GN=RPP30 PE=3 SV=1	29.397	268	By MS/MS	5	5	22.8	40059000	2356400	52413000	6	2739
A0A8C0NI20	--	PH domain and leucine rich repeat protein phosphatase 1 OS=Canis lupus familiaris OX=9615 PE=4 SV=1	175.13	1632	By MS/MS	2	2	1	4720600	56198	0	3	2740
A0A8C0NI53	HACD3	Very-long-chain (3R)-3-hydroxyacyl-CoA dehydratase OS=Canis lupus familiaris OX=9615 GN=HACD3 PE=3 SV=1	36.389	307	By MS/MS	1	1	3.3	57324000	3821600	0	1	2549
A0A8C0NIB8	BORCS5	BLOC-1-related complex subunit 5 OS=Canis lupus familiaris OX=9615 GN=BORCS5 PE=3 SV=1	20.276	177	By MS/MS	1	1	6.8	14914000	1147300	0	1	2752
A0A8C0NII4	--	Tetraspanin OS=Canis lupus familiaris OX=9615 PE=3 SV=1	55.762	524	By MS/MS	1	1	3.8	79533000	3458000	95954000	3	2762
A0A8C0NII8	XPC	XPC complex subunit, DNA damage recognition and repair factor OS=Canis lupus familiaris OX=9615 GN=XPC PE=3 SV=1	102.06	913	By MS/MS	4	4	5.5	35747000	729520	42678000	4	2763
A0A8C0NIQ4	SENP3	Ubiquitin-like protease family profile domain-containing protein OS=Canis lupus familiaris OX=9615 GN=SENP3 PE=3 SV=1	61.649	548	By MS/MS	2	2	5.7	30155000	1206200	0	2	2533
A0A8C0NIR3	PPP4R2	Protein phosphatase 4 regulatory subunit 2 OS=Canis lupus familiaris OX=9615 GN=PPP4R2 PE=3 SV=1	46.525	414	By MS/MS	8	8	34.3	362380000	15099000	254430000	8	2774
A0A8C0NIU8	SENP7	Ubiquitin-like protease family profile domain-containing protein OS=Canis lupus familiaris OX=9615 GN=SENP7 PE=3 SV=1	118.6	1047	By MS/MS	1	1	1.2	6958600	131300	0	1	2776
A0A8C0NJ35	PIGH	Phosphatidylinositol glycan anchor biosynthesis class H OS=Canis lupus familiaris OX=9615 GN=PIGH PE=3 SV=1	20.918	187	By MS/MS	1	1	5.3	5023200	456660	0	1	2788
A0A8C0NJ56	--	Beta-1,4-N-acetylgalactosaminyltransferase OS=Canis lupus familiaris OX=9615 PE=3 SV=1	96.708	847	By MS/MS	1	1	1.2	9713600	190460	0	1	2790
A0A8C0NJ63	--	ADP dependent glucokinase OS=Canis lupus familiaris OX=9615 PE=4 SV=1	48.979	448	By MS/MS	3	3	14.5	135130000	7112400	160710000	3	2791
A0A8C0NJ70	--	CREB regulated transcription coactivator 1 OS=Canis lupus familiaris OX=9615 PE=4 SV=1	40.995	384	By MS/MS	1	1	7.8	5456400	496040	0	1	2590
A0A8C0NJA5	PEA15	Astrocytic phosphoprotein PEA-15 OS=Canis lupus familiaris OX=9615 GN=PEA15 PE=4 SV=1	15.04	130	By MS/MS	1	0	7.7	0	0	0	1	2795
A0A8C0NJC4	DBT	Dihydrolipoamide acetyltransferase component of pyruvate dehydrogenase complex OS=Canis lupus familiaris OX=9615 GN=DBT PE=3 SV=1	53.29	482	By MS/MS	4	4	10.6	81448000	2627300	86910000	3	2797
A0A8C0NJE4	--	Egl-9 family hypoxia inducible factor 1 OS=Canis lupus familiaris OX=9615 PE=4 SV=1	45.078	417	By MS/MS	3	3	9.6	9082500	292990	16054000	3	2800
A0A8C0NJG0	--	Signal transducer and activator of transcription OS=Canis lupus familiaris OX=9615 PE=3 SV=1	97.275	846	By MS/MS	5	5	7.8	209200000	4451000	239480000	3	2802
A0A8C0NJH9	EXOC8	Exocyst complex component 8 OS=Canis lupus familiaris OX=9615 GN=EXOC8 PE=3 SV=1	81.915	727	By MS/MS	5	5	8.3	87095000	1777500	113250000	3	2805
A0A8C0NKI1	FMR1	FMRP translational regulator 1 OS=Canis lupus familiaris OX=9615 GN=FMR1 PE=3 SV=1	61.353	545	By MS/MS	2	2	5	3718500	116200	0	1	2621
A0A8C0NKI3	SMCHD1	Elastin microfibril interfacer 2 OS=Canis lupus familiaris OX=9615 GN=SMCHD1 PE=4 SV=1	221.63	1967	By MS/MS	7	7	4.4	65861000	531140	82634000	6	2175
A0A8C0NKI6	--	RNA helicase OS=Canis lupus familiaris OX=9615 PE=3 SV=1	114.32	1008	By MS/MS	11	11	16.4	413020000	7121000	327700000	13	2841
A0A8C0NKM5	--	WD repeat-containing protein 44 OS=Canis lupus familiaris OX=9615 PE=4 SV=1	94.589	850	By MS/MS	4	4	5.9	37835000	663780	67657000	6	2845
A0A8C0NKN9	--	Retinol dehydrogenase 11 OS=Canis lupus familiaris OX=9615 PE=3 SV=1	32.836	295	By MS/MS	3	3	9.2	160710000	8458500	214380000	4	2847
A0A8C0NKS0	ZC3H18	Zinc finger CCCH-type containing 18 OS=Canis lupus familiaris OX=9615 GN=ZC3H18 PE=4 SV=1	105.93	947	By matching	2	2	3	6682900	145280	10086000	0	2849
A0A8C0NKT6	YIPF4	Protein YIPF OS=Canis lupus familiaris OX=9615 GN=YIPF4 PE=3 SV=1	27.098	244	By MS/MS	1	1	5.3	13028000	1447600	0	1	2851
A0A8C0NKX6	--	Neurofibromin 1 OS=Canis lupus familiaris OX=9615 PE=4 SV=1	322.54	2869	By MS/MS	3	3	1.3	24279000	154640	28286000	1	2859
A0A8C0NKZ2	--	RNA helicase OS=Canis lupus familiaris OX=9615 PE=3 SV=1	80.31	729	By MS/MS	16	12	25.4	636700000	15529000	802620000	14	2861
A0A8C0NL24	--	Ubiquitin carboxyl-terminal hydrolase OS=Canis lupus familiaris OX=9615 PE=3 SV=1	57.759	510	By MS/MS	12	12	34.3	495850000	15995000	719270000	16	2865
A0A8C0NL39	--	NADH dehydrogenase [ubiquinone] 1 alpha subcomplex subunit 10, mitochondrial OS=Canis lupus familiaris OX=9615 PE=3 SV=1	39.326	340	By MS/MS	5	5	20.3	187040000	7793400	226700000	5	2634
A0A8C0NL89	SLC6A6	Sodium- and chloride-dependent taurine transporter OS=Canis lupus familiaris OX=9615 GN=SLC6A6 PE=3 SV=1	64.754	575	By matching	1	1	2.1	2289700	120510	0	0	235
A0A8C0NLC8	SNX21	Sorting nexin family member 21 OS=Canis lupus familiaris OX=9615 GN=SNX21 PE=4 SV=1	15.907	149	By MS/MS	1	1	24.8	7701700	1283600	0	1	2872
A0A8C0NLE2	--	Pre-mRNA 3-end-processing factor FIP1 OS=Canis lupus familiaris OX=9615 PE=3 SV=1	60.32	538	By MS/MS	4	0	11.7	365170000	15877000	525370000	4	2876
A0A8C0NLH8	--	non-specific serine/threonine protein kinase OS=Canis lupus familiaris OX=9615 PE=3 SV=1	156.2	1338	By matching	14	0	11.6	0	0	0	0	2878
A0A8C0NLL3	ARHGDIA	Rho GDP dissociation inhibitor alpha OS=Canis lupus familiaris OX=9615 GN=ARHGDIA PE=3 SV=1	23.393	204	By MS/MS	8	8	58.3	3370000000	224670000	4510100000	19	2882
A0A8C0NLR7	HGS	Hepatocyte growth factor-regulated tyrosine kinase substrate OS=Canis lupus familiaris OX=9615 GN=HGS PE=4 SV=1	86.022	782	By MS/MS	7	7	13.3	169870000	5857700	196550000	9	2890
A0A8C0NLS3	--	Protein archease OS=Canis lupus familiaris OX=9615 PE=3 SV=1	20.089	174	By MS/MS	1	1	4	15368000	1921000	0	1	2891
A0A8C0NLS8	LOC477562	Proline dehydrogenase OS=Canis lupus familiaris OX=9615 GN=LOC477562 PE=3 SV=1	56.217	492	By MS/MS	2	2	5.5	16693000	463690	23660000	1	2892
A0A8C0NLV0	--	Endophilin-B1 OS=Canis lupus familiaris OX=9615 PE=4 SV=1	43.002	385	By MS/MS	4	4	18.2	104540000	4751800	125890000	4	2898
A0A8C0NLV9	SF3A3	Splicing factor 3a subunit 3 OS=Canis lupus familiaris OX=9615 GN=SF3A3 PE=3 SV=1	58.891	501	By MS/MS	7	7	19.8	337060000	12038000	486720000	7	2900
A0A8C0NM24	EDC4	Enhancer of mRNA-decapping protein 4 OS=Canis lupus familiaris OX=9615 GN=EDC4 PE=3 SV=1	151.7	1400	By matching	15	0	20.5	0	0	0	0	2844
A0A8C0NM75	STT3B	dolichyl-diphosphooligosaccharide--protein glycotransferase OS=Canis lupus familiaris OX=9615 GN=STT3B PE=3 SV=1	83.118	730	By MS/MS	3	3	4.2	82296000	2286000	0	3	156
A0A8C0NMA5	CTH	Cystathionine gamma-lyase OS=Canis lupus familiaris OX=9615 GN=CTH PE=3 SV=1	41.083	373	By MS/MS	10	0	33.8	739940000	33634000	868040000	10	2909
A0A8C0NMF4	SEPTIN6	Septin OS=Canis lupus familiaris OX=9615 GN=SEPTIN6 PE=3 SV=1	46.945	408	By MS/MS	6	3	19.1	129020000	5160900	207080000	3	2695
A0A8C0NMH8	SMARCE1	SWI/SNF related, matrix associated, actin dependent regulator of chromatin, subfamily e, member 1 OS=Canis lupus familiaris OX=9615 GN=SMARCE1 PE=4 SV=1	42.77	376	By MS/MS	7	7	22.3	99361000	4516400	152800000	5	2612
A0A8C0NMI5	CTSB	Cathepsin B OS=Canis lupus familiaris OX=9615 GN=CTSB PE=3 SV=1	41.159	374	By MS/MS	6	0	22.5	154350000	7350200	180130000	7	2917
A0A8C0NMM2	DDX21	RNA helicase OS=Canis lupus familiaris OX=9615 GN=DDX21 PE=3 SV=1	87.607	785	By MS/MS	25	18	48.9	2744800000	63833000	3628100000	35	2919
A0A8C0NMP0	--	Coatomer subunit alpha OS=Canis lupus familiaris OX=9615 PE=4 SV=1	139.4	1233	By MS/MS	27	27	32.6	1820000000	23947000	2478000000	32	2920
A0A8C0NMR3	--	Cordon-bleu WH2 repeat protein like 1 OS=Canis lupus familiaris OX=9615 PE=4 SV=1	127.25	1172	By MS/MS	9	0	10.9	120530000	1721800	175460000	9	2922
A0A8C0NMR4	--	Synaptotagmin binding cytoplasmic RNA interacting protein OS=Canis lupus familiaris OX=9615 PE=4 SV=1	63.778	573	By MS/MS	14	1	37.3	39588000	1099700	0	1	2923
A0A8C0NMV9	--	ATP-dependent RNA helicase OS=Canis lupus familiaris OX=9615 PE=3 SV=1	108.22	1002	By MS/MS	1	1	1.8	6848400	114140	0	1	2928
A0A8C0NMX5	GNAS	GNAS complex locus OS=Canis lupus familiaris OX=9615 GN=GNAS PE=3 SV=1	105.2	982	By MS/MS	4	0	5.7	115550000	2962900	234020000	3	228
A0A8C0NN31	--	UHRF1 binding protein 1 like OS=Canis lupus familiaris OX=9615 PE=4 SV=1	150.79	1349	By MS/MS	2	2	2	5061200	62484	8345200	1	2833
A0A8C0NN36	NCDN	Neurochondrin OS=Canis lupus familiaris OX=9615 GN=NCDN PE=3 SV=1	78.718	729	By MS/MS	3	3	6.2	25198000	663100	17895000	2	2935
A0A8C0NNB2	MAP1LC3B	Microtubule associated protein 1 light chain 3 beta OS=Canis lupus familiaris OX=9615 GN=MAP1LC3B PE=3 SV=1	14.748	125	By MS/MS	1	1	11.2	86205000	17241000	0	1	2943
A0A8C0NNC1	ZZEF1	Zinc finger ZZ-type and EF-hand domain containing 1 OS=Canis lupus familiaris OX=9615 GN=ZZEF1 PE=4 SV=1	323	2899	By MS/MS	2	2	1.3	7336700	48268	25505000	2	2688
A0A8C0NNF7	CTSA	Carboxypeptidase OS=Canis lupus familiaris OX=9615 GN=CTSA PE=3 SV=1	55.159	485	By MS/MS	3	3	7.4	63736000	3186800	111260000	4	2944
A0A8C0NNJ7	--	Integrin subunit alpha 6 OS=Canis lupus familiaris OX=9615 PE=3 SV=1	119.47	1073	By MS/MS	14	14	20.7	339560000	4716000	486850000	18	2946
A0A8C0NNK5	NCOA1	Nuclear receptor coactivator OS=Canis lupus familiaris OX=9615 GN=NCOA1 PE=3 SV=1	152.41	1398	By matching	1	1	0.7	0	0	0	0	2948
A0A8C0NNN9	--	Toll like receptor 3 OS=Canis lupus familiaris OX=9615 PE=3 SV=1	108.45	942	By matching	1	1	0.7	4582500	106570	0	0	2838
A0A8C0NNU3	--	Nucleolin OS=Canis lupus familiaris OX=9615 PE=4 SV=1	71.643	655	By MS/MS	14	14	22	2171900000	49361000	2465100000	30	2959
A0A8C0NNV7	APOOL	MICOS complex subunit OS=Canis lupus familiaris OX=9615 GN=APOOL PE=3 SV=1	25.681	233	By MS/MS	3	3	18	22075000	1576800	40504000	1	2960
A0A8C0NNW3	DYNC1LI1	Dynein light intermediate chain OS=Canis lupus familiaris OX=9615 GN=DYNC1LI1 PE=3 SV=1	56.498	524	By MS/MS	9	8	25.6	145320000	4403700	148080000	10	2961
A0A8C0NP40	--	Transmembrane protein 192 OS=Canis lupus familiaris OX=9615 PE=3 SV=1	30.356	268	By MS/MS	1	1	3.4	4259400	327650	0	1	2973
A0A8C0NPM5	LRRC8D	Leucine rich repeat containing 8 VRAC subunit D OS=Canis lupus familiaris OX=9615 GN=LRRC8D PE=3 SV=1	98.118	858	By MS/MS	2	2	2.7	23169000	472840	33135000	2	2994
A0A8C0NQ24	ZNF462	Zinc finger protein 462 OS=Canis lupus familiaris OX=9615 GN=ZNF462 PE=4 SV=1	267.92	2367	By matching	1	1	0.4	43846000	365380	0	0	2911
A0A8C0NQ45	--	Medium-chain specific acyl-CoA dehydrogenase, mitochondrial OS=Canis lupus familiaris OX=9615 PE=3 SV=1	42.375	385	By MS/MS	9	9	36.4	157890000	7894400	189120000	8	3007
A0A8C0NQ56	--	SPRY domain containing 7 OS=Canis lupus familiaris OX=9615 PE=4 SV=1	18.449	167	By MS/MS	2	2	16.2	17962000	1632900	23819000	3	3010
A0A8C0NQ82	--	Doublecortin domain containing 1 OS=Canis lupus familiaris OX=9615 PE=4 SV=1	63.81	568	By matching	1	1	2.1	0	0	0	0	3013
A0A8C0NQL1	--	Polypeptide N-acetylgalactosaminyltransferase OS=Canis lupus familiaris OX=9615 PE=3 SV=1	55.37	481	By MS/MS	4	3	10.8	78111000	3254600	97439000	5	3027
A0A8C0NQL4	MAX	MYC associated factor X OS=Canis lupus familiaris OX=9615 GN=MAX PE=4 SV=1	35.984	328	By MS/MS	2	2	6.7	13737000	572370	16092000	2	3028
A0A8C0NQM6	ATP5F1A	ATP synthase subunit alpha OS=Canis lupus familiaris OX=9615 GN=ATP5F1A PE=3 SV=1	57.795	534	By MS/MS	13	13	30.3	6392900000	188030000	6595500000	39	357
A0A8C0NQY5	MRE11	Double-strand break repair protein OS=Canis lupus familiaris OX=9615 GN=MRE11 PE=3 SV=1	77.821	680	By MS/MS	1	1	1.5	8413300	233700	10150000	1	2936
A0A8C0NR07	SLC25A15	Solute carrier family 25 member 15 OS=Canis lupus familiaris OX=9615 GN=SLC25A15 PE=3 SV=1	29.806	279	By MS/MS	1	1	4.3	3898400	243650	0	1	3043
A0A8C0NR54	--	Polyadenylate-binding protein OS=Canis lupus familiaris OX=9615 PE=3 SV=1	66.649	599	By MS/MS	18	13	38.4	4644900000	119100000	6386100000	26	3048
A0A8C0NR61	RBM14	RNA binding motif protein 14 OS=Canis lupus familiaris OX=9615 GN=RBM14 PE=4 SV=1	69.531	669	By MS/MS	8	5	13	221770000	8529600	267320000	5	3049
A0A8C0NRC3	CSNK1G1	non-specific serine/threonine protein kinase OS=Canis lupus familiaris OX=9615 GN=CSNK1G1 PE=3 SV=1	49.571	430	By matching	1	0	2.6	0	0	0	0	3055
A0A8C0NRD9	ATIC	Bifunctional purine biosynthesis protein ATIC OS=Canis lupus familiaris OX=9615 GN=ATIC PE=3 SV=1	64.726	592	By MS/MS	21	21	53.9	3442400000	93039000	4000100000	37	3057
A0A8C0NRH5	--	Nucleolar protein 11 OS=Canis lupus familiaris OX=9615 PE=4 SV=1	77.487	685	By MS/MS	8	8	16.6	149130000	3728200	193600000	6	3062
A0A8C0NRI8	AGL	Glycogen debranching enzyme OS=Canis lupus familiaris OX=9615 GN=AGL PE=3 SV=1	167.11	1466	By MS/MS	1	1	0.8	7297000	81077	0	1	254
A0A8C0NRK7	--	BRISC and BRCA1 A complex member 1 OS=Canis lupus familiaris OX=9615 PE=4 SV=1	28.12	254	By MS/MS	1	1	7.5	21382000	1257800	0	2	3065
A0A8C0NRL2	RHBDL2	rhomboid protease OS=Canis lupus familiaris OX=9615 GN=RHBDL2 PE=3 SV=1	34.257	303	By matching	1	1	2	17311000	1573700	0	0	3066
A0A8C0NRZ8	SNX31	Ankyrin repeat domain 46 OS=Canis lupus familiaris OX=9615 GN=SNX31 PE=4 SV=1	25.126	226	By MS/MS	3	3	27	118590000	13176000	123370000	6	3082
A0A8C0NSC0	RPS19BP1	Active regulator of SIRT1 OS=Canis lupus familiaris OX=9615 GN=RPS19BP1 PE=3 SV=1	14.997	137	By MS/MS	2	1	23.4	85948000	9549800	116750000	2	3093
A0A8C0NSF7	--	threonine--tRNA ligase OS=Canis lupus familiaris OX=9615 PE=3 SV=1	83.098	719	By MS/MS	9	9	17.2	718960000	14978000	1035900000	12	3097
A0A8C0NSS6	--	General transcription factor IIi OS=Canis lupus familiaris OX=9615 PE=4 SV=1	106.07	939	By MS/MS	8	8	13.8	174690000	2863700	244880000	8	3108
A0A8C0NST9	CCT4	T-complex protein 1 subunit delta OS=Canis lupus familiaris OX=9615 GN=CCT4 PE=3 SV=1	58.038	539	By MS/MS	17	17	49.9	2796900000	73602000	3420200000	41	3109
A0A8C0NSV2	UACA	Uveal autoantigen with coiled-coil domains and ankyrin repeats OS=Canis lupus familiaris OX=9615 GN=UACA PE=4 SV=1	164.4	1435	By MS/MS	9	9	6.8	81694000	749490	104250000	7	3111
A0A8C0NT73	POP1	POP1 homolog, ribonuclease P/MRP subunit OS=Canis lupus familiaris OX=9615 GN=POP1 PE=4 SV=1	110.95	990	By MS/MS	2	2	2.8	41162000	674780	75225000	2	3122
A0A8C0NTB0	--	Uncharacterized protein OS=Canis lupus familiaris OX=9615 PE=4 SV=1	20.806	180	By matching	1	1	3.9	28955000	2632300	0	0	1802
A0A8C0NTC7	FBXO9	F-box only protein OS=Canis lupus familiaris OX=9615 GN=FBXO9 PE=4 SV=1	49.889	426	By matching	1	1	3.1	1721300	68852	0	0	3034
A0A8C0NTE1	ADSS	Adenylosuccinate synthetase isozyme 2 OS=Canis lupus familiaris OX=9615 GN=ADSS PE=3 SV=1	48.02	439	By MS/MS	8	8	25.5	881060000	36711000	1049700000	11	3130
A0A8C0NTS7	--	Small ArfGAP 1 OS=Canis lupus familiaris OX=9615 PE=4 SV=1	44.921	417	By MS/MS	2	2	5.5	135090000	12281000	190330000	2	3152
A0A8C0NU48	CWF19L1	CWF19 like 1, cell cycle control OS=Canis lupus familiaris OX=9615 GN=CWF19L1 PE=3 SV=1	55.497	490	By MS/MS	6	6	13.3	77611000	3104500	143190000	8	3161
A0A8C0NUC0	XRCC5	X-ray repair cross-complementing protein 5 OS=Canis lupus familiaris OX=9615 GN=XRCC5 PE=3 SV=1	76.719	677	By MS/MS	2	2	5.3	31612000	735150	143760000	1	360
A0A8C0NUF0	TRIP4	Thyroid hormone receptor interactor 4 OS=Canis lupus familiaris OX=9615 GN=TRIP4 PE=4 SV=1	61.756	540	By MS/MS	4	4	10.6	17750000	554690	16962000	5	3169
A0A8C0NUI1	EMSY	EMSY transcriptional repressor, BRCA2 interacting OS=Canis lupus familiaris OX=9615 GN=EMSY PE=4 SV=1	126.89	1190	By MS/MS	2	2	2.1	3192300	49112	0	2	3145
A0A8C0NUK7	--	Coordinator of PRMT5 and differentiation stimulator OS=Canis lupus familiaris OX=9615 PE=4 SV=1	18.834	176	By MS/MS	1	1	5.1	10765000	1537800	0	1	3177
A0A8C0NUM0	PCYT2	ethanolamine-phosphate cytidylyltransferase OS=Canis lupus familiaris OX=9615 GN=PCYT2 PE=3 SV=1	41.334	366	By MS/MS	2	0	6.3	21112000	917920	52098000	2	2731
A0A8C0NUP7	PTMA	Prothymosin alpha OS=Canis lupus familiaris OX=9615 GN=PTMA PE=3 SV=1	12.058	110	By MS/MS	5	5	26.4	2398800000	799610000	2553000000	13	3180
A0A8C0NUT0	FN3KRP	protein-ribulosamine 3-kinase OS=Canis lupus familiaris OX=9615 GN=FN3KRP PE=3 SV=1	33.347	302	By MS/MS	3	3	15.6	29188000	1716900	29060000	3	3184
A0A8C0NUT7	FYTTD1	UAP56-interacting factor OS=Canis lupus familiaris OX=9615 GN=FYTTD1 PE=3 SV=1	35.884	318	By MS/MS	2	2	8.5	24696000	1176000	23550000	3	3186
A0A8C0NUY1	TELO2	Telomere length regulation protein TEL2 homolog OS=Canis lupus familiaris OX=9615 GN=TELO2 PE=3 SV=1	93.494	863	By MS/MS	1	0	2.2	0	0	0	1	2819
A0A8C0NV04	--	CCR4-NOT transcription complex subunit 11 OS=Canis lupus familiaris OX=9615 PE=3 SV=1	55.559	516	By MS/MS	1	1	2.1	30240000	1163100	0	1	3193
A0A8C0NV79	--	Centrosomal protein 97 OS=Canis lupus familiaris OX=9615 PE=4 SV=1	86.092	775	By MS/MS	1	1	1.7	12734000	335100	0	1	1330
A0A8C0NVE3	--	HECT and RLD domain containing E3 ubiquitin protein ligase family member 1 OS=Canis lupus familiaris OX=9615 PE=4 SV=1	519.14	4746	By matching	1	1	0.3	6628800	28450	0	0	3192
A0A8C0NVP6	CNN2	Calponin OS=Canis lupus familiaris OX=9615 GN=CNN2 PE=3 SV=1	33.386	309	By MS/MS	5	4	27.5	127870000	7991600	79481000	3	3218
A0A8C0NVQ4	BIN3	Bridging integrator 3 OS=Canis lupus familiaris OX=9615 GN=BIN3 PE=4 SV=1	23.894	205	By MS/MS	1	1	6.3	7780600	555760	0	1	3219
A0A8C0NVR6	--	14-3-3 domain-containing protein OS=Canis lupus familiaris OX=9615 PE=3 SV=1	28.996	253	By MS/MS	11	9	49	3020200000	151010000	4745500000	11	3221
A0A8C0NVX9	VPS36	Vacuolar protein-sorting-associated protein 36 OS=Canis lupus familiaris OX=9615 GN=VPS36 PE=3 SV=1	43.776	386	By MS/MS	4	4	14.8	38411000	1371800	94779000	2	3229
A0A8C0NW98	--	RNA helicase OS=Canis lupus familiaris OX=9615 PE=4 SV=1	89.682	809	By MS/MS	5	5	7.9	74890000	1528400	91644000	5	3241
A0A8C0NWJ2	MEPCE	RNA methyltransferase OS=Canis lupus familiaris OX=9615 GN=MEPCE PE=3 SV=1	75.152	692	By MS/MS	4	4	8.1	20523000	554690	63539000	3	3249
A0A8C0NWV8	CCAR2	Cell cycle and apoptosis regulator 2 OS=Canis lupus familiaris OX=9615 GN=CCAR2 PE=4 SV=1	102.13	918	By MS/MS	15	1	29.3	922700000	16776000	1129900000	24	3255
A0A8C0NWW9	--	WD repeat domain 45B OS=Canis lupus familiaris OX=9615 PE=4 SV=1	38.09	344	By MS/MS	3	3	11	56439000	4341500	65278000	2	3257
A0A8C0NWZ0	--	Dihydrofolate reductase OS=Canis lupus familiaris OX=9615 PE=3 SV=1	21.649	187	By MS/MS	6	6	36.4	406020000	31232000	522850000	8	3259
A0A8C0NX07	UBXN7	UBX domain-containing protein 7 OS=Canis lupus familiaris OX=9615 GN=UBXN7 PE=4 SV=1	54.878	489	By MS/MS	3	1	7.6	75265000	2595300	95115000	2	3261
A0A8C0NX13	--	DNA helicase OS=Canis lupus familiaris OX=9615 PE=3 SV=1	222.57	1964	By MS/MS	4	2	3.1	5472800	52623	0	2	3171
A0A8C0NX63	--	Kelch repeat and BTB domain containing 6 OS=Canis lupus familiaris OX=9615 PE=4 SV=1	74.422	660	By matching	1	0	2.1	4362500	114800	0	0	3263
A0A8C0NX81	EIF2S2	Eukaryotic translation initiation factor 2 subunit beta OS=Canis lupus familiaris OX=9615 GN=EIF2S2 PE=3 SV=1	38.287	333	By MS/MS	8	8	27.6	1295100000	58868000	1661300000	10	3266
A0A8C0NXA3	UQCRC1	Ubiquinol-cytochrome c reductase core protein 1 OS=Canis lupus familiaris OX=9615 GN=UQCRC1 PE=4 SV=1	52.829	480	By MS/MS	7	7	21.2	270040000	10386000	673840000	7	3269
A0A8C0NXC3	CEP170	Centrosomal protein 170 OS=Canis lupus familiaris OX=9615 GN=CEP170 PE=3 SV=1	183.24	1656	By MS/MS	3	2	2.4	5237200	49407	0	1	3204
A0A8C0NXL6	TUBB4A	Tubulin beta chain OS=Canis lupus familiaris OX=9615 GN=TUBB4A PE=3 SV=1	48.351	433	By MS/MS	18	2	64.9	2018900000	96140000	1981800000	8	3284
A0A8C0NXN8	MOB2	MOB kinase activator 2 OS=Canis lupus familiaris OX=9615 GN=MOB2 PE=4 SV=1	26.646	235	By MS/MS	1	1	7.7	20189000	1553000	0	2	3287
A0A8C0NXR4	--	Calcium-binding and spermatid-specific protein 1 OS=Canis lupus familiaris OX=9615 PE=4 SV=1	37.234	341	By MS/MS	1	1	5.6	0	0	0	0	3291
A0A8C0NXS0	LIG3	DNA ligase OS=Canis lupus familiaris OX=9615 GN=LIG3 PE=3 SV=1	99.124	890	By MS/MS	4	4	5.5	40058000	606950	54932000	5	2906
A0A8C0NXS3	ATP11C	Phospholipid-transporting ATPase OS=Canis lupus familiaris OX=9615 GN=ATP11C PE=3 SV=1	129.38	1132	By MS/MS	3	3	3.4	16803000	294790	42844000	3	3293
A0A8C0NXW5	CLPX	Caseinolytic mitochondrial matrix peptidase chaperone subunit OS=Canis lupus familiaris OX=9615 GN=CLPX PE=4 SV=1	69.287	633	By MS/MS	11	11	20.7	184820000	4107100	191380000	13	3296
A0A8C0NXX9	IER3IP1	Immediate early response 3-interacting protein 1 OS=Canis lupus familiaris OX=9615 GN=IER3IP1 PE=3 SV=1	8.9527	82	By MS/MS	1	1	24.4	126290000	31573000	0	1	3298
A0A8C0NY81	--	Calcium load-activated calcium channel OS=Canis lupus familiaris OX=9615 PE=3 SV=1	11.372	104	By MS/MS	1	1	13.5	30057000	6011400	27541000	2	130
A0A8C0NYE0	LRCH4	Leucine rich repeats and calponin homology domain containing 4 OS=Canis lupus familiaris OX=9615 GN=LRCH4 PE=4 SV=1	67.977	631	By MS/MS	3	3	8.2	23988000	726910	20486000	1	3315
A0A8C0NYU8	--	EWS RNA binding protein 1 OS=Canis lupus familiaris OX=9615 PE=3 SV=1	61.072	577	By matching	2	0	5	0	0	0	0	3329
A0A8C0NYZ7	TRPV4	Ion transport domain-containing protein OS=Canis lupus familiaris OX=9615 GN=TRPV4 PE=4 SV=1	109.94	981	By MS/MS	5	5	7.1	44459000	966500	74492000	7	3336
A0A8C0NZ37	--	Coronin OS=Canis lupus familiaris OX=9615 PE=3 SV=1	69.469	637	By MS/MS	7	7	16.6	679130000	19404000	796630000	16	3341
A0A8C0NZ53	ABCD4	ATP binding cassette subfamily D member 4 OS=Canis lupus familiaris OX=9615 GN=ABCD4 PE=4 SV=1	50.551	444	By matching	1	1	1.4	3537900	131030	0	0	3345
A0A8C0NZG9	INTS6	Integrator complex subunit 6 OS=Canis lupus familiaris OX=9615 GN=INTS6 PE=4 SV=1	106.77	957	By MS/MS	2	2	2.9	8147600	142940	14423000	2	3185
A0A8C0NZR2	NDUFA4	NDUFA4 mitochondrial complex associated OS=Canis lupus familiaris OX=9615 GN=NDUFA4 PE=4 SV=1	9.3086	82	By matching	1	1	12.2	80935000	13489000	0	0	3364
A0A8C0NZT0	ACTR3	Actin related protein 3 OS=Canis lupus familiaris OX=9615 GN=ACTR3 PE=3 SV=1	47.371	418	By MS/MS	10	10	31.6	1572700000	71486000	2255700000	23	3356
A0A8C0P0B2	VDAC2	Voltage dependent anion channel 2 OS=Canis lupus familiaris OX=9615 GN=VDAC2 PE=3 SV=1	31.578	294	By MS/MS	8	8	33.3	1752800000	103110000	2032800000	53	3392
A0A8C0P0K1	--	Family with sequence similarity 151 member B OS=Canis lupus familiaris OX=9615 PE=3 SV=1	29.199	255	By MS/MS	2	2	9.4	13341000	1026200	35510000	1	3400
A0A8C0P0L7	MACF1	Microtubule actin crosslinking factor 1 OS=Canis lupus familiaris OX=9615 GN=MACF1 PE=4 SV=1	619.42	5423	By matching	52	0	12.6	0	0	0	0	3272
A0A8C0P0P7	LPCAT3	Lysophosphatidylcholine acyltransferase 3 OS=Canis lupus familiaris OX=9615 GN=LPCAT3 PE=4 SV=1	70.661	625	By MS/MS	4	4	7.2	87673000	3653000	84295000	7	3406
A0A8C0P0U6	TSC22D4	TSC22 domain family member 4 OS=Canis lupus familiaris OX=9615 GN=TSC22D4 PE=3 SV=1	40.879	395	By matching	1	0	1.8	0	0	0	0	3416
A0A8C0P0X7	--	BRI3 binding protein OS=Canis lupus familiaris OX=9615 PE=4 SV=1	27.572	248	By MS/MS	3	3	15.7	81242000	8124200	89891000	3	3419
A0A8C0P0Y1	C1QBP	Complement component 1 Q subcomponent-binding protein, mitochondrial OS=Canis lupus familiaris OX=9615 GN=C1QBP PE=3 SV=1	30.151	272	By MS/MS	6	6	32.7	85799000	6599900	171050000	9	3422
A0A8C0P1H1	KCTD14	Potassium channel tetramerization domain containing 14 OS=Canis lupus familiaris OX=9615 GN=KCTD14 PE=4 SV=1	27.592	245	By MS/MS	1	1	4.9	13751000	808900	0	2	3445
A0A8C0P2D9	SP100	SP100 nuclear antigen OS=Canis lupus familiaris OX=9615 GN=SP100 PE=4 SV=1	94.061	821	By MS/MS	7	7	8.8	73500000	1312500	73922000	7	3178
A0A8C0P2M9	TUSC3	Tumor suppressor candidate 3 OS=Canis lupus familiaris OX=9615 GN=TUSC3 PE=3 SV=1	33.099	289	By MS/MS	2	2	8.3	34559000	2304000	40504000	2	3477
A0A8C0P2V6	--	Apoptosis and caspase activation inhibitor OS=Canis lupus familiaris OX=9615 PE=4 SV=1	26.75	246	By MS/MS	2	2	16.3	43210000	2400500	45499000	1	3487
A0A8C0P3D6	--	IF rod domain-containing protein OS=Canis lupus familiaris OX=9615 PE=3 SV=1	61.706	593	By matching	2	0	2.7	0	0	0	0	3504
A0A8C0P3K1	USP5	Ubiquitin carboxyl-terminal hydrolase OS=Canis lupus familiaris OX=9615 GN=USP5 PE=3 SV=1	98.82	891	By MS/MS	13	13	17.3	737430000	16760000	1147500000	13	3512
A0A8C0P3P2	COG6	Conserved oligomeric Golgi complex subunit 6 OS=Canis lupus familiaris OX=9615 GN=COG6 PE=3 SV=1	68.079	605	By MS/MS	4	4	9.4	52815000	1467100	64160000	4	3515
A0A8C0P3P4	EP400	E1A binding protein p400 OS=Canis lupus familiaris OX=9615 GN=EP400 PE=4 SV=1	302.24	2770	By MS/MS	2	0	0.6	10261000	80165	0	1	3481
A0A8C0P3R9	FLNB	Filamin B OS=Canis lupus familiaris OX=9615 GN=FLNB PE=3 SV=1	275.19	2578	By MS/MS	72	1	45.2	11582000000	75206000	14843000000	179	3517
A0A8C0P3T1	GIT2	GIT ArfGAP 2 OS=Canis lupus familiaris OX=9615 GN=GIT2 PE=4 SV=1	84.616	759	By MS/MS	3	3	8.4	40960000	1024000	48417000	3	3502
A0A8C0P4B0	APMAP	Adipocyte plasma membrane-associated protein OS=Canis lupus familiaris OX=9615 GN=APMAP PE=3 SV=1	46.282	415	By MS/MS	5	5	16.4	184370000	6828700	275110000	7	3536
A0A8C0P4B6	EPB41L5	Band 4.1-like protein 5 OS=Canis lupus familiaris OX=9615 GN=EPB41L5 PE=4 SV=1	55.55	484	By MS/MS	2	2	4.1	20699000	827950	32684000	1	319
A0A8C0P4F9	GCC2	GRIP and coiled-coil domain containing 2 OS=Canis lupus familiaris OX=9615 GN=GCC2 PE=4 SV=1	191.51	1644	By MS/MS	14	14	10.8	197200000	1460700	158800000	9	3545
A0A8C0P4H8	--	Phosducin thioredoxin-like domain-containing protein OS=Canis lupus familiaris OX=9615 PE=3 SV=1	27.715	240	By MS/MS	2	2	9.6	54333000	3018500	90091000	3	3549
A0A8C0P4I5	PPAT	Amidophosphoribosyltransferase OS=Canis lupus familiaris OX=9615 GN=PPAT PE=3 SV=1	57.179	517	By MS/MS	2	2	8.3	58669000	2023100	124840000	2	3550
A0A8C0P4U1	DDA1	DET1- and DDB1-associated protein 1 OS=Canis lupus familiaris OX=9615 GN=DDA1 PE=3 SV=1	11.821	102	By matching	1	1	15.7	1070800	118980	0	0	3564
A0A8C0P4Y3	ADH5	S-(hydroxymethyl)glutathione dehydrogenase OS=Canis lupus familiaris OX=9615 GN=ADH5 PE=3 SV=1	39.664	374	By MS/MS	4	4	14.2	349800000	15900000	528110000	6	3567
A0A8C0P5C4	--	Protein farnesyltransferase subunit beta OS=Canis lupus familiaris OX=9615 PE=3 SV=1	43.465	389	By MS/MS	3	3	13.9	47764000	4342200	101200000	3	3583
A0A8C0P5E8	WDR11	WD repeat domain 11 OS=Canis lupus familiaris OX=9615 GN=WDR11 PE=4 SV=1	136.6	1224	By MS/MS	10	10	10.5	212960000	2877800	221700000	9	3585
A0A8C0P5E9	PGD	6-phosphogluconate dehydrogenase, decarboxylating OS=Canis lupus familiaris OX=9615 GN=PGD PE=3 SV=1	53.095	483	By MS/MS	15	15	43.7	4223400000	140780000	5619200000	33	3586
A0A8C0P5H9	LOC477944	Cytochrome b-c1 complex subunit 7 OS=Canis lupus familiaris OX=9615 GN=LOC477944 PE=3 SV=1	13.534	110	By MS/MS	3	3	27.3	209410000	26176000	253470000	3	3589
A0A8C0P5P0	--	RAN binding protein 3 OS=Canis lupus familiaris OX=9615 PE=4 SV=1	75.055	700	By MS/MS	4	4	10.1	87020000	2175500	242850000	4	3407
A0A8C0P5R4	--	Elongation factor 1-gamma OS=Canis lupus familiaris OX=9615 PE=3 SV=1	39.434	350	By MS/MS	2	1	6.3	14259000	679000	0	1	3595
A0A8C0P5W3	SRRT	Arsenite-resistance protein 2 OS=Canis lupus familiaris OX=9615 GN=SRRT PE=3 SV=1	96.936	842	By MS/MS	7	7	11.2	150820000	3016300	201980000	5	3602
A0A8C0P5X6	ARPP19	Myosin VA OS=Canis lupus familiaris OX=9615 GN=ARPP19 PE=3 SV=1	220.27	1899	By MS/MS	11	8	7	73358000	626990	148470000	7	3603
A0A8C0P5Y9	GPN3	GPN-loop GTPase 3 OS=Canis lupus familiaris OX=9615 GN=GPN3 PE=3 SV=1	32.659	284	By MS/MS	2	2	10.9	23769000	2160800	51528000	2	3605
A0A8C0P6E0	--	Plasminogen activator, tissue type OS=Canis lupus familiaris OX=9615 PE=4 SV=1	49.606	437	By MS/MS	1	1	3	4360700	181700	0	1	3238
A0A8C0P6F9	KCTD9	Potassium channel tetramerization domain containing 9 OS=Canis lupus familiaris OX=9615 GN=KCTD9 PE=4 SV=1	38.508	353	By MS/MS	1	1	4.8	10975000	438980	13240000	1	3624
A0A8C0P6K8	SLC25A11	Solute carrier family 25 member 11 OS=Canis lupus familiaris OX=9615 GN=SLC25A11 PE=3 SV=1	34.075	314	By MS/MS	6	6	29	233220000	12275000	224320000	4	3629
A0A8C0P6Q2	NDUFAF1	Complex I intermediate-associated protein 30, mitochondrial OS=Canis lupus familiaris OX=9615 GN=NDUFAF1 PE=3 SV=1	35.154	307	By matching	1	1	3.9	4686200	213010	5653700	0	3633
A0A8C0P6W8	EIF4E	Eukaryotic translation initiation factor 4E OS=Canis lupus familiaris OX=9615 GN=EIF4E PE=3 SV=1	25.093	217	By MS/MS	5	5	33.6	631270000	45091000	749210000	11	3642
A0A8C0P7A3	DLG1	Discs large MAGUK scaffold protein 1 OS=Canis lupus familiaris OX=9615 GN=DLG1 PE=3 SV=1	104.68	939	By MS/MS	5	4	9.5	64607000	1538300	81276000	5	3658
A0A8C0P7E2	PDE12	Phosphodiesterase 12 OS=Canis lupus familiaris OX=9615 GN=PDE12 PE=4 SV=1	67.616	616	By MS/MS	8	8	20.1	305140000	11736000	283280000	10	3664
A0A8C0P7G2	RALGAPA2	Ral GTPase activating protein catalytic alpha subunit 2 OS=Canis lupus familiaris OX=9615 GN=RALGAPA2 PE=4 SV=1	202.26	1796	By matching	1	1	0.5	1441500	14560	0	0	3577
A0A8C0P7I5	RPS6KA3	Ribosomal protein S6 kinase OS=Canis lupus familiaris OX=9615 GN=RPS6KA3 PE=3 SV=1	83.796	740	By MS/MS	7	4	11.5	40122000	853650	79072000	2	3667
A0A8C0P7I7	--	Exosome component 1 OS=Canis lupus familiaris OX=9615 PE=4 SV=1	21.836	199	By MS/MS	3	3	22.1	23478000	2134300	16489000	2	3668
A0A8C0P7N6	--	Neuron navigator 2 OS=Canis lupus familiaris OX=9615 PE=3 SV=1	267.2	2486	By MS/MS	5	5	3.4	23734000	177120	66330000	5	3490
A0A8C0P7R0	--	Basic proline-rich protein-like OS=Canis lupus familiaris OX=9615 PE=4 SV=1	20.27	196	By MS/MS	2	2	14.8	48554000	4414000	60879000	3	3679
A0A8C0P8A3	--	Solute carrier family 12 member 2 OS=Canis lupus familiaris OX=9615 PE=3 SV=1	122.24	1133	By MS/MS	7	7	7.1	192100000	3492800	231450000	7	3666
A0A8C0P8R2	TSC22D1	TSC22 domain family member 1 OS=Canis lupus familiaris OX=9615 GN=TSC22D1 PE=3 SV=1	108.74	1072	By matching	4	1	6.5	1366400	105110	0	0	3717
A0A8C0P8V6	--	Unc-93 homolog B1, TLR signaling regulator OS=Canis lupus familiaris OX=9615 PE=4 SV=1	66.712	597	By MS/MS	1	1	2.2	21873000	1093700	0	1	3724
A0A8C0P9I7	P3H1	procollagen-proline 3-dioxygenase OS=Canis lupus familiaris OX=9615 GN=P3H1 PE=3 SV=1	81.762	734	By MS/MS	3	3	9.4	40444000	1064300	58331000	2	3746
A0A8C0P9M1	MCM4	DNA replication licensing factor MCM4 OS=Canis lupus familiaris OX=9615 GN=MCM4 PE=3 SV=1	94.707	843	By MS/MS	16	16	29.2	585650000	11713000	702020000	27	3726
A0A8C0P9M4	RHOG	Ras homolog family member G OS=Canis lupus familiaris OX=9615 GN=RHOG PE=4 SV=1	21.294	191	By MS/MS	4	4	35.1	183150000	15262000	250160000	7	3750
A0A8C0P9Q2	--	Heat shock protein family A (Hsp70) member 2 OS=Canis lupus familiaris OX=9615 PE=3 SV=1	67.615	614	By MS/MS	17	8	28.7	212510000	5448900	333720000	8	3752
A0A8C0P9S0	ACO2	Aconitate hydratase, mitochondrial OS=Canis lupus familiaris OX=9615 GN=ACO2 PE=3 SV=1	85.721	781	By MS/MS	10	10	18.3	691380000	15713000	766060000	9	3754
A0A8C0P9S7	ZMYND8	Zinc finger MYND-type containing 8 OS=Canis lupus familiaris OX=9615 GN=ZMYND8 PE=4 SV=1	142.97	1297	By MS/MS	1	1	0.8	7869300	100890	0	1	3355
A0A8C0P9T7	NOC4L	Nucleolar complex associated 4 homolog OS=Canis lupus familiaris OX=9615 GN=NOC4L PE=3 SV=1	58.604	516	By matching	2	1	4.3	19895000	795820	61194000	0	3751
A0A8C0P9Y6	--	Cadherin 17 OS=Canis lupus familiaris OX=9615 PE=4 SV=1	89.626	811	By MS/MS	1	1	1.1	7745800	193640	0	1	3712
A0A8C0P022	--	Ral guanine nucleotide dissociation stimulator like 3 OS=Canis lupus familiaris OX=9615 PE=4 SV=1	78.378	716	By MS/MS	2	2	5.2	37252000	908590	49610000	1	3377
A0A8C0P040	APAF1	Apoptotic protease-activating factor 1 OS=Canis lupus familiaris OX=9615 GN=APAF1 PE=4 SV=1	142.17	1250	By matching	1	1	0.9	4302500	64217	0	0	3118
A0A8C0P067	ANXA4	Annexin OS=Canis lupus familiaris OX=9615 GN=ANXA4 PE=3 SV=1	34.931	310	By MS/MS	6	6	27.1	1133600000	49287000	1424000000	12	3384
A0A8C0P081	NEK1	NIMA related kinase 1 OS=Canis lupus familiaris OX=9615 GN=NEK1 PE=4 SV=1	143.15	1257	By MS/MS	1	1	1.1	3042800	41119	0	1	3386
A0A8C0P095	PLXNA2	Plexin A2 OS=Canis lupus familiaris OX=9615 GN=PLXNA2 PE=3 SV=1	213.12	1909	By MS/MS	3	3	1.6	18736000	178440	17567000	1	3387
A0A8C0P102	--	Histone H2B OS=Canis lupus familiaris OX=9615 PE=3 SV=1	15.3	137	By matching	2	0	19	0	0	0	0	3426
A0A8C0P136	QSER1	Glutamine and serine rich 1 OS=Canis lupus familiaris OX=9615 GN=QSER1 PE=4 SV=1	189.68	1741	By MS/MS	1	1	1.5	7079400	98325	0	1	3408
A0A8C0P164	--	Structural maintenance of chromosomes 2 OS=Canis lupus familiaris OX=9615 PE=3 SV=1	131.62	1162	By MS/MS	20	20	18.8	676690000	9144500	701600000	17	3433
A0A8C0P172	--	Threonylcarbamoyl-AMP synthase OS=Canis lupus familiaris OX=9615 PE=3 SV=1	28.526	274	By MS/MS	2	2	15.7	29272000	1951500	47156000	3	3436
A0A8C0P174	PGLS	6-phosphogluconolactonase OS=Canis lupus familiaris OX=9615 GN=PGLS PE=3 SV=1	27.5	258	By MS/MS	4	4	24.4	330710000	23622000	422720000	7	3437
A0A8C0P182	CHD1	DNA helicase OS=Canis lupus familiaris OX=9615 GN=CHD1 PE=4 SV=1	195.22	1692	By MS/MS	7	6	6.8	66989000	644120	67429000	7	2862
A0A8C0P223	CBR4	Carbonyl reductase 4 OS=Canis lupus familiaris OX=9615 GN=CBR4 PE=3 SV=1	24.568	231	By MS/MS	1	1	5.6	12335000	770950	0	1	3448
A0A8C0P269	CLCN3	Chloride channel protein OS=Canis lupus familiaris OX=9615 GN=CLCN3 PE=3 SV=1	88.447	791	By MS/MS	1	1	1.1	7450300	206950	0	1	3466
A0A8C0P543	DHX37	DEAH-box helicase 37 OS=Canis lupus familiaris OX=9615 GN=DHX37 PE=4 SV=1	122.31	1094	By MS/MS	5	5	6.3	33838000	520580	76816000	4	3573
A0A8C0P547	INTS10	Integrator complex subunit 10 OS=Canis lupus familiaris OX=9615 GN=INTS10 PE=3 SV=1	76.261	664	By MS/MS	1	1	1.7	0	0	0	1	3574
A0A8C0P575	--	Protein arginine methyltransferase 3 OS=Canis lupus familiaris OX=9615 PE=4 SV=1	57.001	508	By MS/MS	3	1	5.1	28410000	1235200	117020000	2	2972
A0A8C0P591	--	ubiquitinyl hydrolase 1 OS=Canis lupus familiaris OX=9615 PE=3 SV=1	399.72	3511	By MS/MS	3	3	1.1	17301000	87378	42015000	3	3323
A0A8C0P625	LYPLAL1	palmitoyl-protein hydrolase OS=Canis lupus familiaris OX=9615 GN=LYPLAL1 PE=3 SV=1	25.988	236	By matching	3	3	16.9	43834000	3131000	53951000	0	3611
A0A8C0P652	--	Protein phosphatase OS=Canis lupus familiaris OX=9615 PE=3 SV=1	32.459	303	By MS/MS	1	1	6.9	4440200	370020	0	1	3613
A0A8C0P654	RSF1	Remodeling and spacing factor 1 OS=Canis lupus familiaris OX=9615 GN=RSF1 PE=4 SV=1	162.57	1434	By MS/MS	3	3	3.3	35168000	475250	46060000	3	3614
A0A8C0P735	--	non-specific serine/threonine protein kinase OS=Canis lupus familiaris OX=9615 PE=3 SV=1	45.865	405	By MS/MS	2	2	6.2	15284000	611360	31766000	2	3648
A0A8C0P754	SMYD5	Histone-lysine N-trimethyltransferase SMYD5 OS=Canis lupus familiaris OX=9615 GN=SMYD5 PE=4 SV=1	47.176	418	By MS/MS	8	8	26.6	161340000	7682800	167580000	9	3652
A0A8C0P772	--	Cullin associated and neddylation dissociated 2 (putative) OS=Canis lupus familiaris OX=9615 PE=3 SV=1	122.3	1119	By matching	1	0	1	0	0	0	0	3654
A0A8C0P775	DZIP3	RING-type E3 ubiquitin transferase OS=Canis lupus familiaris OX=9615 GN=DZIP3 PE=4 SV=1	113.26	991	By MS/MS	1	1	1.1	1088400	18140	0	1	3421
A0A8C0P821	RAB14	Ras-related protein Rab-14 OS=Canis lupus familiaris OX=9615 GN=RAB14 PE=3 SV=1	23.897	215	By MS/MS	8	8	55.3	398790000	24924000	483950000	9	3694
A0A8C0P945	UBR5	Ubiquitin protein ligase E3 component n-recognin 5 OS=Canis lupus familiaris OX=9615 GN=UBR5 PE=4 SV=1	299.92	2717	By MS/MS	12	12	6.7	160290000	1097900	187320000	11	3468
A0A8C0PA60	--	EF-hand domain-containing protein OS=Canis lupus familiaris OX=9615 PE=4 SV=1	38.892	331	By MS/MS	2	2	9.4	69347000	4623100	88903000	3	3771
A0A8C0PA67	--	SH2B adaptor protein 3 OS=Canis lupus familiaris OX=9615 PE=3 SV=1	59.691	554	By matching	1	1	3.6	1865400	66622	0	0	3772
A0A8C0PAE9	--	Spindle and kinetochore-associated protein 3 OS=Canis lupus familiaris OX=9615 PE=3 SV=1	51.523	465	By MS/MS	4	4	11	23363000	898560	28851000	5	3783
A0A8C0PAF3	KATNAL1	Multifunctional fusion protein OS=Canis lupus familiaris OX=9615 GN=KATNAL1 PE=3 SV=1	54.063	479	By matching	1	0	2.5	0	0	0	0	3784
A0A8C0PAM2	--	Pre-mRNA processing factor 4 OS=Canis lupus familiaris OX=9615 PE=4 SV=1	58.478	522	By MS/MS	7	7	14	388850000	12962000	467380000	11	3793
A0A8C0PAN1	--	C2 calcium dependent domain containing 2 OS=Canis lupus familiaris OX=9615 PE=4 SV=1	76.988	711	By MS/MS	1	1	4.1	0	0	0	0	3794
A0A8C0PAQ3	CAPRIN1	Cell cycle associated protein 1 OS=Canis lupus familiaris OX=9615 GN=CAPRIN1 PE=3 SV=1	78.717	716	By MS/MS	6	6	8.8	1071000000	46564000	1366800000	10	3797
A0A8C0PAQ6	SDHAF2	Succinate dehydrogenase assembly factor 2, mitochondrial OS=Canis lupus familiaris OX=9615 GN=SDHAF2 PE=3 SV=1	19.484	165	By MS/MS	1	1	8.5	5479900	421530	0	1	3798
A0A8C0PAT2	CCND1	Cyclin D1 OS=Canis lupus familiaris OX=9615 GN=CCND1 PE=3 SV=1	33.372	295	By MS/MS	2	2	6.8	36498000	2027700	47537000	2	279
A0A8C0PAW0	--	40S ribosomal protein S3a OS=Canis lupus familiaris OX=9615 PE=3 SV=1	18.66	165	By MS/MS	3	1	23	7392900	672080	0	8	3800
A0A8C0PAX5	ACADSB	Acyl-CoA dehydrogenase short/branched chain OS=Canis lupus familiaris OX=9615 GN=ACADSB PE=3 SV=1	47.28	432	By MS/MS	6	6	24.8	200000000	7407300	158780000	7	3802
A0A8C0PAZ4	--	Dynamin 1 like OS=Canis lupus familiaris OX=9615 PE=3 SV=1	83.385	749	By MS/MS	16	1	32.8	457720000	8476400	628160000	18	3805
A0A8C0PB15	--	SH3 domain containing kinase binding protein 1 OS=Canis lupus familiaris OX=9615 PE=4 SV=1	46.629	427	By MS/MS	6	6	15.7	219560000	7841600	284720000	7	3807
A0A8C0PB20	S100A14	S100 calcium binding protein A14 OS=Canis lupus familiaris OX=9615 GN=S100A14 PE=4 SV=1	11.508	104	By MS/MS	3	3	39.4	337040000	48149000	426060000	5	3808
A0A8C0PB37	KRT89	Keratin, type II cuticular Hb5 OS=Canis lupus familiaris OX=9615 GN=KRT89 PE=3 SV=1	51.872	470	By matching	5	0	11.7	0	0	0	0	3810
A0A8C0PB47	RHEB	Ras homolog, mTORC1 binding OS=Canis lupus familiaris OX=9615 GN=RHEB PE=4 SV=1	19.943	179	By MS/MS	3	3	24	302230000	25186000	0	6	3632
A0A8C0PB83	EFHD1	EF-hand domain family member D1 OS=Canis lupus familiaris OX=9615 GN=EFHD1 PE=4 SV=1	27.285	243	By MS/MS	6	4	31.3	344210000	20248000	529450000	5	3817
A0A8C0PBD4	PNPLA8	Patatin like phospholipase domain containing 8 OS=Canis lupus familiaris OX=9615 GN=PNPLA8 PE=4 SV=1	81.186	719	By MS/MS	1	0	1.8	0	0	0	1	3823
A0A8C0PBG1	AHCYL2	Adenosylhomocysteinase OS=Canis lupus familiaris OX=9615 GN=AHCYL2 PE=3 SV=1	66.732	611	By matching	4	0	7.4	0	0	0	0	3826
A0A8C0PBL5	MTMR3	Phosphatidylinositol-3-phosphate phosphatase OS=Canis lupus familiaris OX=9615 GN=MTMR3 PE=3 SV=1	127.09	1140	By MS/MS	3	3	4	16402000	244810	18300000	2	3524
A0A8C0PBR2	TPD52L2	TPD52 like 2 OS=Canis lupus familiaris OX=9615 GN=TPD52L2 PE=3 SV=1	22.271	206	By MS/MS	5	5	38.3	89501000	6884700	187030000	4	3834
A0A8C0PBT1	EEF1D	Eukaryotic translation elongation factor 1 delta OS=Canis lupus familiaris OX=9615 GN=EEF1D PE=3 SV=1	51.505	490	By MS/MS	9	1	26.9	1545200000	42923000	2439400000	11	3836
A0A8C0PBW8	--	PWI domain-containing protein OS=Canis lupus familiaris OX=9615 PE=4 SV=1	93.551	827	By MS/MS	6	6	12.2	505420000	10754000	764900000	12	583
A0A8C0PC42	DCTN6	Dynactin subunit 6 OS=Canis lupus familiaris OX=9615 GN=DCTN6 PE=3 SV=1	20.634	190	By MS/MS	2	2	12.1	33014000	4126700	35441000	3	2768
A0A8C0PC84	FNTA	Farnesyltransferase, CAAX box, alpha OS=Canis lupus familiaris OX=9615 GN=FNTA PE=3 SV=1	39.727	331	By MS/MS	2	2	9.4	53260000	2803200	121240000	2	3850
A0A8C0PCF8	NDUFS8	NADH dehydrogenase [ubiquinone] iron-sulfur protein 8, mitochondrial OS=Canis lupus familiaris OX=9615 GN=NDUFS8 PE=3 SV=1	23.73	210	By MS/MS	2	2	11	59029000	3935300	50712000	2	3157
A0A8C0PCG6	--	SP110 nuclear body protein OS=Canis lupus familiaris OX=9615 PE=4 SV=1	57.309	507	By MS/MS	1	1	2.8	5791800	180990	0	1	353
A0A8C0PCI3	--	aldehyde dehydrogenase (NAD(+)) OS=Canis lupus familiaris OX=9615 PE=3 SV=1	58.594	539	By MS/MS	8	8	24.3	227310000	8742800	259710000	8	3859
A0A8C0PCJ2	--	RAN binding protein 2 OS=Canis lupus familiaris OX=9615 PE=4 SV=1	352.34	3174	By MS/MS	24	1	11.8	476440000	2155800	838170000	29	3841
A0A8C0PCN9	LDHA	L-lactate dehydrogenase OS=Canis lupus familiaris OX=9615 GN=LDHA PE=3 SV=1	43.128	391	By MS/MS	16	15	52.9	16410000000	565850000	22597000000	51	3862
A0A8C0PCQ1	GFER	Sulfhydryl oxidase OS=Canis lupus familiaris OX=9615 GN=GFER PE=4 SV=1	23.279	204	By MS/MS	1	1	5.9	9251000	711620	11161000	2	3865
A0A8C0PCX6	DPM3	Dolichol-phosphate mannosyltransferase subunit 3 OS=Canis lupus familiaris OX=9615 GN=DPM3 PE=3 SV=1	10.096	92	By MS/MS	1	1	13	16994000	5664600	0	1	3872
A0A8C0PD06	ANKRD28	Ankyrin repeat domain 28 OS=Canis lupus familiaris OX=9615 GN=ANKRD28 PE=4 SV=1	149.87	1420	By MS/MS	7	5	6.5	74084000	1347000	101100000	7	3866
A0A8C0PD34	--	PDZ domain containing 8 OS=Canis lupus familiaris OX=9615 PE=4 SV=1	129.66	1166	By MS/MS	2	2	2.4	16160000	244850	21677000	2	3877
A0A8C0PD42	NBEAL1	Neurobeachin like 1 OS=Canis lupus familiaris OX=9615 GN=NBEAL1 PE=4 SV=1	298.2	2614	By MS/MS	2	2	0.9	9803600	69040	12177000	2	3213
A0A8C0PD71	SMARCC1	SWI/SNF related, matrix associated, actin dependent regulator of chromatin subfamily c member 1 OS=Canis lupus familiaris OX=9615 GN=SMARCC1 PE=4 SV=1	117.5	1053	By MS/MS	7	5	9.9	214270000	3694400	193760000	10	3584
A0A8C0PD76	AAAS	Aladin WD repeat nucleoporin OS=Canis lupus familiaris OX=9615 GN=AAAS PE=4 SV=1	59.499	546	By MS/MS	5	5	13	88325000	2849200	139350000	4	3883
A0A8C0PDB7	LAMP1	Lysosomal associated membrane protein 1 OS=Canis lupus familiaris OX=9615 GN=LAMP1 PE=3 SV=1	44.204	412	By MS/MS	1	1	2.7	0	0	0	0	3889
A0A8C0PDH8	CLASP1	Cytoplasmic linker associated protein 1 OS=Canis lupus familiaris OX=9615 GN=CLASP1 PE=4 SV=1	165.76	1511	By MS/MS	10	9	8.7	96006000	923130	104760000	7	3604
A0A8C0PDQ4	CASP6	Caspase 6 OS=Canis lupus familiaris OX=9615 GN=CASP6 PE=3 SV=1	33.431	293	By MS/MS	6	6	24.9	136660000	7592500	161150000	6	3900
A0A8C0PDR9	MYO19	Myosin XIX OS=Canis lupus familiaris OX=9615 GN=MYO19 PE=3 SV=1	110.09	984	By MS/MS	4	4	6.5	63482000	1322500	51912000	4	3846
A0A8C0PDU9	PTPRA	Receptor-type tyrosine-protein phosphatase alpha OS=Canis lupus familiaris OX=9615 GN=PTPRA PE=3 SV=1	84.742	752	By MS/MS	1	1	1.6	11987000	292370	0	1	3906
A0A8C0PDZ7	ZFYVE19	Zinc finger FYVE-type containing 19 OS=Canis lupus familiaris OX=9615 GN=ZFYVE19 PE=4 SV=1	43.811	399	By MS/MS	2	2	7	7737700	297600	0	1	3910
A0A8C0PE22	C2CD5	C2 calcium dependent domain containing 5 OS=Canis lupus familiaris OX=9615 GN=C2CD5 PE=4 SV=1	125.17	1137	By MS/MS	1	1	0.9	4114000	74800	0	1	3353
A0A8C0PEN9	ADNP	Activity dependent neuroprotector homeobox OS=Canis lupus familiaris OX=9615 GN=ADNP PE=4 SV=1	134.5	1202	By MS/MS	4	4	4.9	15318000	191480	25683000	3	3928
A0A8C0PEQ5	DIP2B	Disco interacting protein 2 homolog B OS=Canis lupus familiaris OX=9615 GN=DIP2B PE=3 SV=1	160.3	1476	By MS/MS	2	2	2.1	0	0	0	2	3875
A0A8C0PEQ7	--	Nuclear factor kappa B subunit 2 OS=Canis lupus familiaris OX=9615 PE=4 SV=1	96.452	898	By MS/MS	3	3	5.9	75436000	1676400	78896000	5	3931
A0A8C0PF77	SEC23IP	SEC23 interacting protein OS=Canis lupus familiaris OX=9615 GN=SEC23IP PE=4 SV=1	105.78	941	By MS/MS	12	12	14.3	230130000	4896400	286430000	10	3949
A0A8C0PFA6	--	Flap endonuclease 1 OS=Canis lupus familiaris OX=9615 PE=3 SV=1	39.932	353	By MS/MS	2	2	10.2	163300000	6804300	238680000	2	3953
A0A8C0PFF8	ETFA	Electron transfer flavoprotein subunit alpha OS=Canis lupus familiaris OX=9615 GN=ETFA PE=3 SV=1	34.997	333	By MS/MS	10	10	41.4	634700000	26446000	784670000	6	3957
A0A8C0PFS8	--	RNA binding motif protein 12B OS=Canis lupus familiaris OX=9615 PE=4 SV=1	99.428	855	By MS/MS	2	2	2.7	6323200	95806	0	2	3969
A0A8C0PFU1	SYNE2	Spectrin repeat containing nuclear envelope protein 2 OS=Canis lupus familiaris OX=9615 GN=SYNE2 PE=3 SV=1	803.35	6955	By MS/MS	20	20	3.9	107800000	233830	191170000	10	3325
A0A8C0PFY2	PI4KA	1-phosphatidylinositol 4-kinase OS=Canis lupus familiaris OX=9615 GN=PI4KA PE=3 SV=1	224.36	1989	By MS/MS	4	4	2.7	27886000	242480	47819000	2	3888
A0A8C0PG13	--	Epiplakin 1 OS=Canis lupus familiaris OX=9615 PE=4 SV=1	430.11	3968	By MS/MS	54	1	42.6	16985000	76857	20492000	2	3979
A0A8C0PG33	--	AT-rich interaction domain 2 OS=Canis lupus familiaris OX=9615 PE=4 SV=1	191.57	1780	By MS/MS	1	1	0.6	0	0	0	1	3984
A0A8C0PGA7	--	Family with sequence similarity 160 member B1 OS=Canis lupus familiaris OX=9615 PE=3 SV=1	103.97	936	By MS/MS	3	3	4.1	52959000	999230	69815000	4	3994
A0A8C0PGB1	DNAJB1	DnaJ heat shock protein family (Hsp40) member B1 OS=Canis lupus familiaris OX=9615 GN=DNAJB1 PE=4 SV=1	38.16	340	By MS/MS	5	5	15.3	277720000	13225000	423790000	6	3995
A0A8C0PGJ2	RIOX1	Bifunctional lysine-specific demethylase and histidyl-hydroxylase OS=Canis lupus familiaris OX=9615 GN=RIOX1 PE=3 SV=1	69.891	630	By MS/MS	4	4	17	135370000	4668000	91772000	4	4002
A0A8C0PGW8	--	La-related protein 7 OS=Canis lupus familiaris OX=9615 PE=3 SV=1	62.347	546	By matching	6	0	13	0	0	0	0	4016
A0A8C0PGX2	--	D-aminoacyl-tRNA deacylase OS=Canis lupus familiaris OX=9615 PE=3 SV=1	23.423	209	By MS/MS	1	1	7.7	10210000	1276200	0	1	4017
A0A8C0PGY5	XAB2	XPA binding protein 2 OS=Canis lupus familiaris OX=9615 GN=XAB2 PE=4 SV=1	99.968	855	By MS/MS	4	4	6.4	183310000	3332900	213320000	4	4019
A0A8C0PH12	HDLBP	High density lipoprotein binding protein OS=Canis lupus familiaris OX=9615 GN=HDLBP PE=4 SV=1	137.3	1229	By MS/MS	20	20	21	646790000	7985100	854390000	34	4024
A0A8C0PH21	--	Dihydrolipoamide acetyltransferase component of pyruvate dehydrogenase complex OS=Canis lupus familiaris OX=9615 PE=3 SV=1	49.243	459	By MS/MS	2	2	7.2	30037000	1155300	38887000	2	3680
A0A8C0PH27	--	DNA polymerase epsilon catalytic subunit OS=Canis lupus familiaris OX=9615 PE=3 SV=1	251.88	2196	By MS/MS	3	3	1.7	7735900	63933	19742000	2	4027
A0A8C0PH33	--	Family with sequence similarity 160 member B2 OS=Canis lupus familiaris OX=9615 PE=3 SV=1	78.14	702	By MS/MS	2	2	7	9984800	277360	12132000	1	4028
A0A8C0PHC2	PARD6B	Par-6 family cell polarity regulator beta OS=Canis lupus familiaris OX=9615 GN=PARD6B PE=3 SV=1	40.94	370	By MS/MS	3	3	15.7	73537000	4325700	102790000	2	4039
A0A8C0PHF9	--	Signal recognition particle 19 kDa protein OS=Canis lupus familiaris OX=9615 PE=3 SV=1	16.028	143	By MS/MS	4	4	37.1	149250000	21322000	255600000	6	174
A0A8C0PHJ7	TEAD1	TEA domain transcription factor 1 OS=Canis lupus familiaris OX=9615 GN=TEAD1 PE=4 SV=1	41.082	368	By MS/MS	1	1	6	9226900	576680	0	1	4045
A0A8C0PHL7	--	Destrin, actin depolymerizing factor OS=Canis lupus familiaris OX=9615 PE=3 SV=1	18.506	165	By MS/MS	6	6	41.2	24355000	1873400	75730000	5	4049
A0A8C0PHN1	FDPS	Farnesyl pyrophosphate synthase OS=Canis lupus familiaris OX=9615 GN=FDPS PE=3 SV=1	38.418	343	By matching	3	0	13.4	0	0	0	0	4050
A0A8C0PHP1	YTHDC1	YTH domain-containing family protein OS=Canis lupus familiaris OX=9615 GN=YTHDC1 PE=3 SV=1	61.562	541	By MS/MS	3	3	7	67482000	2327000	129180000	3	4051
A0A8C0PHU3	--	Leucine zipper like transcription regulator 1 OS=Canis lupus familiaris OX=9615 PE=4 SV=1	147.21	1317	By MS/MS	1	1	0.7	1973100	24663	0	1	4061
A0A8C0PHV3	--	Cell division cycle 73 OS=Canis lupus familiaris OX=9615 PE=3 SV=1	59.148	520	By MS/MS	6	6	15	153570000	4265900	190770000	8	4064
A0A8C0PI22	--	Small ribosomal subunit protein bS6m OS=Canis lupus familiaris OX=9615 PE=3 SV=1	14.228	124	By MS/MS	1	1	10.5	40272000	4474700	0	1	4073
A0A8C0PI27	--	D-2-hydroxyglutarate dehydrogenase OS=Canis lupus familiaris OX=9615 PE=3 SV=1	59.964	549	By MS/MS	2	2	5.1	5211700	157930	0	3	4075
A0A8C0PI44	MICAL2	F-actin monooxygenase OS=Canis lupus familiaris OX=9615 GN=MICAL2 PE=3 SV=1	100.23	880	By MS/MS	5	5	6.7	22089000	380850	33139000	4	4077
A0A8C0PI51	--	Erythrocyte membrane protein band 4.1 like 1 OS=Canis lupus familiaris OX=9615 PE=4 SV=1	176.61	1609	By MS/MS	3	0	2	20028000	196350	32729000	4	4014
A0A8C0PI62	PROCR	Protein C receptor OS=Canis lupus familiaris OX=9615 GN=PROCR PE=4 SV=1	27.222	241	By MS/MS	2	2	12	89943000	8176700	161530000	2	4079
A0A8C0PIC9	--	Patatin like phospholipase domain containing 6 OS=Canis lupus familiaris OX=9615 PE=3 SV=1	168.57	1538	By MS/MS	1	1	0.8	4773300	52453	0	1	3863
A0A8C0PID0	--	cysteine--tRNA ligase OS=Canis lupus familiaris OX=9615 PE=3 SV=1	59.012	528	By MS/MS	1	1	2.1	7546200	243430	0	1	4087
A0A8C0PID5	PDCD6IP	Programmed cell death 6 interacting protein OS=Canis lupus familiaris OX=9615 GN=PDCD6IP PE=4 SV=1	90.032	817	By MS/MS	18	18	32.1	712150000	13188000	913880000	20	4089
A0A8C0PIF4	--	Spliceosome associated factor 3, U4/U6 recycling protein OS=Canis lupus familiaris OX=9615 PE=4 SV=1	112.16	982	By MS/MS	6	6	8	62829000	1013400	162450000	4	4092
A0A8C0PIJ0	SLC4A2	Anion exchange protein OS=Canis lupus familiaris OX=9615 GN=SLC4A2 PE=3 SV=1	136.14	1236	By MS/MS	6	6	6	161630000	3108300	213400000	4	4096
A0A8C0PIL6	--	RNA helicase OS=Canis lupus familiaris OX=9615 PE=3 SV=1	96.584	870	By MS/MS	4	4	5.6	73389000	1384700	94485000	4	4100
A0A8C0PIQ2	AP2A2	AP-2 complex subunit alpha OS=Canis lupus familiaris OX=9615 GN=AP2A2 PE=3 SV=1	103.79	936	By MS/MS	18	0	28.5	781260000	13242000	938160000	22	4105
A0A8C0PJ51	--	Erythrocyte membrane protein band 4.1 like 1 OS=Canis lupus familiaris OX=9615 PE=4 SV=1	86.34	772	By matching	3	0	4.1	0	0	0	0	4123
A0A8C0PJ71	--	Perilipin OS=Canis lupus familiaris OX=9615 PE=3 SV=1	46.756	432	By MS/MS	6	6	29.2	260970000	9320400	426900000	5	4127
A0A8C0PJ90	--	Ribosome binding factor A OS=Canis lupus familiaris OX=9615 PE=4 SV=1	35.182	324	By MS/MS	1	1	9	16611000	755050	20041000	1	841
A0A8C0PJB9	--	Family with sequence similarity 83 member H OS=Canis lupus familiaris OX=9615 PE=3 SV=1	123.91	1152	By MS/MS	13	1	18.3	8021600	111410	0	2	4132
A0A8C0PJL1	--	Calpain 7 OS=Canis lupus familiaris OX=9615 PE=3 SV=1	107.93	956	By MS/MS	1	1	1.2	6105400	101760	0	1	4141
A0A8C0PJN1	--	Importin 8 OS=Canis lupus familiaris OX=9615 PE=4 SV=1	119.82	1037	By matching	2	1	2	1810800	32336	0	0	4025
A0A8C0PJP0	PPP4R3B	polyribonucleotide nucleotidyltransferase OS=Canis lupus familiaris OX=9615 GN=PPP4R3B PE=3 SV=1	78.465	713	By MS/MS	8	8	14.4	206790000	4699700	413380000	8	3682
A0A8C0PJR6	AP1B1	AP complex subunit beta OS=Canis lupus familiaris OX=9615 GN=AP1B1 PE=3 SV=1	103.66	939	By MS/MS	16	9	26.8	545000000	11354000	602030000	11	3985
A0A8C0PJT1	PRPF6	Pre-mRNA-processing factor 6 OS=Canis lupus familiaris OX=9615 GN=PRPF6 PE=4 SV=1	106.74	941	By MS/MS	11	11	18.9	216910000	3498600	315950000	11	3911
A0A8C0PJU6	RIOK3	Serine/threonine-protein kinase RIO3 OS=Canis lupus familiaris OX=9615 GN=RIOK3 PE=3 SV=1	58.869	519	By MS/MS	2	2	4.4	21399000	737900	53378000	2	4148
A0A8C0PJY5	--	Family with sequence similarity 111 member B OS=Canis lupus familiaris OX=9615 PE=4 SV=1	84.574	734	By MS/MS	2	2	3.5	52571000	1222600	79701000	2	4149
A0A8C0PK33	BCAS1	Brain enriched myelin associated protein 1 OS=Canis lupus familiaris OX=9615 GN=BCAS1 PE=4 SV=1	68.149	638	By MS/MS	3	3	6.6	13219000	330460	16092000	3	4153
A0A8C0PKH3	TIGAR	TP53 induced glycolysis regulatory phosphatase OS=Canis lupus familiaris OX=9615 GN=TIGAR PE=4 SV=1	29.695	270	By MS/MS	3	3	19.6	436660000	31190000	731740000	5	4166
A0A8C0PKK8	--	Zinc finger AN1-type containing 5 OS=Canis lupus familiaris OX=9615 PE=4 SV=1	22.519	206	By MS/MS	1	1	8.7	14336000	955720	0	1	4171
A0A8C0PKN0	MCRIP1	MAPK regulated corepressor interacting protein 1 OS=Canis lupus familiaris OX=9615 GN=MCRIP1 PE=3 SV=1	11.055	97	By MS/MS	1	1	11.3	17790000	1976700	0	1	4175
A0A8C0PKS8	RELL1	RELT like 1 OS=Canis lupus familiaris OX=9615 GN=RELL1 PE=3 SV=1	28.318	258	By MS/MS	2	2	20.9	19861000	2482600	24611000	3	4173
A0A8C0PKV5	RPUSD2	RNA pseudouridine synthase domain containing 2 OS=Canis lupus familiaris OX=9615 GN=RPUSD2 PE=4 SV=1	61.913	552	By MS/MS	2	2	6	8974800	256420	0	2	4178
A0A8C0PL14	BCCIP	BRCA2 and CDKN1A-interacting protein OS=Canis lupus familiaris OX=9615 GN=BCCIP PE=3 SV=1	35.658	315	By MS/MS	2	0	9.5	19252000	1013300	20139000	2	4189
A0A8C0PLB8	CARKD	ATP-dependent (S)-NAD(P)H-hydrate dehydratase OS=Canis lupus familiaris OX=9615 GN=CARKD PE=3 SV=1	35.641	330	By MS/MS	4	4	19.7	50036000	2382700	38122000	5	4168
A0A8C0PLD3	C26H12orf43	Protein CUSTOS OS=Canis lupus familiaris OX=9615 GN=C26H12orf43 PE=3 SV=1	28.964	269	By MS/MS	1	1	4.5	8250300	485310	0	1	4200
A0A8C0PLW0	OXA1L	OXA1L mitochondrial inner membrane protein OS=Canis lupus familiaris OX=9615 GN=OXA1L PE=3 SV=1	45.904	414	By MS/MS	1	1	3.1	5188600	399120	0	0	3068
A0A8C0PM55	ATP6V1A	H(+)-transporting two-sector ATPase OS=Canis lupus familiaris OX=9615 GN=ATP6V1A PE=3 SV=1	64.702	584	By MS/MS	10	10	24.8	448870000	11812000	599270000	14	4216
A0A8C0PMB6	--	Nucleolar and coiled-body phosphoprotein 1 OS=Canis lupus familiaris OX=9615 PE=4 SV=1	68.997	647	By MS/MS	8	1	16.1	226140000	5798600	352890000	9	4218
A0A8C0PME1	GLB1	Beta-galactosidase OS=Canis lupus familiaris OX=9615 GN=GLB1 PE=3 SV=1	105.5	946	By MS/MS	3	3	5.7	32076000	844110	0	0	325
A0A8C0PMJ8	--	Syntaxin 3 OS=Canis lupus familiaris OX=9615 PE=3 SV=1	28.71	251	By MS/MS	2	2	9.6	6621300	509330	9437200	1	4224
A0A8C0PMN9	--	Integrator complex subunit 2 OS=Canis lupus familiaris OX=9615 PE=3 SV=1	123.1	1107	By MS/MS	3	3	3.7	39783000	828810	73510000	3	4222
A0A8C0PMQ6	STIM2	Stromal interaction molecule 2 OS=Canis lupus familiaris OX=9615 GN=STIM2 PE=4 SV=1	81.251	714	By MS/MS	2	2	4.6	12620000	293500	14828000	2	739
A0A8C0PMV6	DLG3	Discs large MAGUK scaffold protein 3 OS=Canis lupus familiaris OX=9615 GN=DLG3 PE=4 SV=1	42.129	366	By MS/MS	1	1	3.8	0	0	0	1	4232
A0A8C0PN02	KRT8	IF rod domain-containing protein OS=Canis lupus familiaris OX=9615 GN=KRT8 PE=3 SV=1	54.717	491	By matching	24	1	55	5017300	156790	0	0	4237
A0A8C0PN90	CTBP2	C-terminal binding protein 2 OS=Canis lupus familiaris OX=9615 GN=CTBP2 PE=3 SV=1	47.2	425	By MS/MS	1	1	2.6	60230000	2409200	0	1	4128
A0A8C0PNA6	CTDP1	RNA polymerase II subunit A C-terminal domain phosphatase OS=Canis lupus familiaris OX=9615 GN=CTDP1 PE=4 SV=1	90.639	838	By MS/MS	3	3	6.1	15267000	318070	29071000	3	601
A0A8C0PNC9	TOMM7	Mitochondrial import receptor subunit TOM7 homolog OS=Canis lupus familiaris OX=9615 GN=TOMM7 PE=3 SV=1	6.2184	55	By MS/MS	2	2	32.7	293740000	73434000	337500000	2	4244
A0A8C0PNJ8	UBE2L3	Ubiquitin conjugating enzyme E2 L3 OS=Canis lupus familiaris OX=9615 GN=UBE2L3 PE=3 SV=1	17.861	154	By MS/MS	6	6	48.7	999820000	124980000	1471500000	7	4247
A0A8C0PNM3	--	Cyclin K OS=Canis lupus familiaris OX=9615 PE=3 SV=1	64.137	581	By MS/MS	1	1	2.9	3668600	152860	0	2	1427
A0A8C0PNR7	--	Envoplakin OS=Canis lupus familiaris OX=9615 PE=4 SV=1	231.23	2029	By MS/MS	24	24	15.9	291800000	2334400	373120000	22	432
A0A8C0PP72	RPL18	Ribosomal protein L18 OS=Canis lupus familiaris OX=9615 GN=RPL18 PE=3 SV=1	22.833	199	By MS/MS	5	5	27.1	1038200000	115350000	1172500000	11	140
A0A8C0PP81	SNAP29	Synaptosome associated protein 29 OS=Canis lupus familiaris OX=9615 GN=SNAP29 PE=4 SV=1	28.825	258	By MS/MS	4	4	14.3	118300000	7393500	225830000	8	4255
A0A8C0PPF8	SMG8	Nonsense-mediated mRNA decay factor SMG8 OS=Canis lupus familiaris OX=9615 GN=SMG8 PE=3 SV=1	105.02	950	By MS/MS	1	1	2.5	2370500	43899	0	1	1485
A0A8C0PPG3	--	Gluconokinase OS=Canis lupus familiaris OX=9615 PE=3 SV=1	20.487	187	By MS/MS	1	1	7.5	14454000	1314000	0	1	1014
A0A8C0PPR3	--	Bromodomain containing 4 OS=Canis lupus familiaris OX=9615 PE=4 SV=1	166.21	1505	By MS/MS	3	2	2.5	42653000	666450	60973000	3	3719
A0A8C0PPU1	--	SECIS binding protein 2 OS=Canis lupus familiaris OX=9615 PE=4 SV=1	82.52	748	By MS/MS	1	1	1.6	1967800	50457	0	1	680
A0A8C0PQ10	GTF2E2	Transcription initiation factor IIE subunit beta OS=Canis lupus familiaris OX=9615 GN=GTF2E2 PE=3 SV=1	32.961	291	By MS/MS	4	4	17.5	50248000	2392800	77458000	7	4267
A0A8C0PQ22	ANXA7	Annexin OS=Canis lupus familiaris OX=9615 GN=ANXA7 PE=3 SV=1	50.109	466	By MS/MS	5	5	15.7	260130000	10405000	295770000	7	2036
A0A8C0PQ80	--	Fermitin family member 2 OS=Canis lupus familiaris OX=9615 PE=3 SV=1	73.553	644	By MS/MS	16	16	31.8	671520000	18149000	756740000	19	4227
A0A8C0PQ83	PCBP3	Poly(rC) binding protein 3 OS=Canis lupus familiaris OX=9615 GN=PCBP3 PE=4 SV=1	35.078	329	By matching	4	0	17.3	0	0	0	0	4021
A0A8C0PQC6	ALDH8A1	HBS1-like protein OS=Canis lupus familiaris OX=9615 GN=ALDH8A1 PE=4 SV=1	89.841	816	By MS/MS	5	5	8.9	126560000	2481500	149680000	5	1125
A0A8C0PQL0	ANO6	Anoctamin OS=Canis lupus familiaris OX=9615 GN=ANO6 PE=3 SV=1	98.65	845	By MS/MS	2	2	2.5	6270600	142510	8708400	1	4106
A0A8C0PQL8	--	General transcription factor IIA subunit 1 OS=Canis lupus familiaris OX=9615 PE=3 SV=1	41.425	375	By MS/MS	1	1	2.9	75635000	10805000	0	2	812
A0A8C0PQW4	MECR	Mitochondrial trans-2-enoyl-CoA reductase OS=Canis lupus familiaris OX=9615 GN=MECR PE=4 SV=1	39.284	367	By MS/MS	5	5	21.8	61164000	2780200	72294000	8	4276
A0A8C0PQZ4	PEF1	Penta-EF-hand domain containing 1 OS=Canis lupus familiaris OX=9615 GN=PEF1 PE=4 SV=1	30.045	284	By MS/MS	2	2	8.5	135930000	16992000	176510000	3	4277
A0A8C0PQZ7	--	Leukocyte receptor cluster member 8 OS=Canis lupus familiaris OX=9615 PE=4 SV=1	83.213	761	By MS/MS	1	1	1.8	0	0	0	1	788
A0A8C0PR27	PITRM1	Pitrilysin metalloproteinase 1 OS=Canis lupus familiaris OX=9615 GN=PITRM1 PE=4 SV=1	116.62	1034	By MS/MS	13	13	20.7	421360000	6796100	426730000	15	4278
A0A8C0PR47	FUCA1	Alpha-L-fucosidase OS=Canis lupus familiaris OX=9615 GN=FUCA1 PE=3 SV=1	51.185	441	By MS/MS	2	2	7.7	45631000	1825200	56114000	2	204
A0A8C0PR54	MAP3K4	Mitogen-activated protein kinase kinase kinase 4 OS=Canis lupus familiaris OX=9615 GN=MAP3K4 PE=4 SV=1	152.85	1346	By MS/MS	1	1	1	4418700	50213	0	1	1993
A0A8C0PRC5	LOC100856725	PrdX deacylase domain-containing protein 1 OS=Canis lupus familiaris OX=9615 GN=LOC100856725 PE=3 SV=1	19.147	172	By MS/MS	1	1	5.8	19405000	1617100	0	2	4285
A0A8C0PRJ0	--	Zinc finger CCCH-type with G patch domain-containing protein OS=Canis lupus familiaris OX=9615 PE=4 SV=1	55.28	513	By MS/MS	1	1	2.1	9051900	292000	0	1	4290
A0A8C0PRQ3	ERGIC1	Endoplasmic reticulum-Golgi intermediate compartment protein OS=Canis lupus familiaris OX=9615 GN=ERGIC1 PE=3 SV=1	32.601	290	By MS/MS	2	2	5.9	94777000	7290500	118160000	2	508
A0A8C0PRS9	--	KH homology domain-containing protein 4 OS=Canis lupus familiaris OX=9615 PE=3 SV=1	56.585	543	By matching	1	1	1.8	4546300	197670	0	0	4295
A0A8C0PRU0	RCC2	Regulator of chromosome condensation 2 OS=Canis lupus familiaris OX=9615 GN=RCC2 PE=4 SV=1	56.02	522	By MS/MS	14	14	42.9	458910000	14341000	596140000	14	4296
A0A8C0PRY5	ENO3	phosphopyruvate hydratase OS=Canis lupus familiaris OX=9615 GN=ENO3 PE=3 SV=1	47.054	434	By MS/MS	11	7	36.6	437980000	15103000	477570000	6	4299
A0A8C0PS33	CCDC186	Coiled-coil domain containing 186 OS=Canis lupus familiaris OX=9615 GN=CCDC186 PE=4 SV=1	96.155	831	By MS/MS	1	1	2	4703000	79712	0	2	4159
A0A8C0PSB6	EHD2	EH domain containing 2 OS=Canis lupus familiaris OX=9615 GN=EHD2 PE=4 SV=1	61.203	543	By MS/MS	10	9	27.8	434430000	12412000	569210000	7	4307
A0A8C0PSC7	--	Membrane bound O-acyltransferase domain containing 7 OS=Canis lupus familiaris OX=9615 PE=4 SV=1	44.34	397	By MS/MS	3	3	10.3	42772000	2516000	51728000	3	526
A0A8C0PSF6	IARS1	isoleucine--tRNA ligase OS=Canis lupus familiaris OX=9615 GN=IARS1 PE=3 SV=1	141.61	1236	By MS/MS	18	18	23.2	789610000	11785000	936520000	21	656
A0A8C0PSH1	--	Cathepsin H OS=Canis lupus familiaris OX=9615 PE=3 SV=1	36.105	323	By MS/MS	5	5	18.6	80778000	4751700	133280000	5	1320
A0A8C0PSH3	--	Charged multivesicular body protein 6 OS=Canis lupus familiaris OX=9615 PE=3 SV=1	23.509	201	By MS/MS	2	2	12.9	84690000	7699100	119470000	3	4310
A0A8C0PSH4	--	Protein 4.1 OS=Canis lupus familiaris OX=9615 PE=4 SV=1	115.66	1038	By MS/MS	2	2	2.8	20197000	315580	20156000	1	285
A0A8C0PSH8	GBA	Glucosylceramidase OS=Canis lupus familiaris OX=9615 GN=GBA PE=3 SV=1	55.733	502	By MS/MS	2	2	6	35607000	1318800	48087000	2	4265
A0A8C0PSL2	--	5-oxoprolinase, ATP-hydrolysing OS=Canis lupus familiaris OX=9615 PE=3 SV=1	137.55	1288	By MS/MS	14	14	18.2	318030000	5300500	392940000	15	3954
A0A8C0PSY8	JMJD1C	Lysine-specific demethylase OS=Canis lupus familiaris OX=9615 GN=JMJD1C PE=3 SV=1	284.85	2545	By matching	1	1	0.3	3699600	25340	0	0	4313
A0A8C0PT23	SNRPD1	Small nuclear ribonucleoprotein Sm D1 OS=Canis lupus familiaris OX=9615 GN=SNRPD1 PE=3 SV=1	13.281	119	By MS/MS	2	2	28.6	30293000	6058600	0	1	4319
A0A8C0PT56	WLS	Wnt ligand secretion mediator OS=Canis lupus familiaris OX=9615 GN=WLS PE=3 SV=1	61.548	548	By MS/MS	2	2	4.6	6127500	211290	0	1	4321
A0A8C0PT77	RAE1	Ribonucleic acid export 1 OS=Canis lupus familiaris OX=9615 GN=RAE1 PE=4 SV=1	37.405	333	By MS/MS	7	7	32.1	237640000	12507000	261010000	6	4234
A0A8C0PT97	BCL2L2	Bcl-2-like protein 2 OS=Canis lupus familiaris OX=9615 GN=BCL2L2 PE=4 SV=1	32.498	304	By MS/MS	5	5	25	333920000	22261000	344120000	13	4323
A0A8C0PTC8	RPTOR	Regulatory associated protein of MTOR complex 1 OS=Canis lupus familiaris OX=9615 GN=RPTOR PE=3 SV=1	143.47	1286	By MS/MS	1	1	1	7876000	121170	0	1	1464
A0A8C0PTF5	RNPC3	RNA-binding region-containing protein 3 OS=Canis lupus familiaris OX=9615 GN=RNPC3 PE=4 SV=1	55.04	489	By matching	1	1	2	6551000	242630	0	0	3236
A0A8C0PTW7	PCBP2	Poly(rC) binding protein 2 OS=Canis lupus familiaris OX=9615 GN=PCBP2 PE=4 SV=1	38.58	365	By matching	8	0	37	0	0	0	0	4333
A0A8C0PTZ0	SCAMP3	Secretory carrier-associated membrane protein OS=Canis lupus familiaris OX=9615 GN=SCAMP3 PE=3 SV=1	38.113	346	By MS/MS	3	3	15	97478000	6962700	98321000	2	4011
A0A8C0PU04	--	Huntingtin interacting protein 1 related OS=Canis lupus familiaris OX=9615 PE=3 SV=1	119.54	1067	By MS/MS	8	8	7.7	66022000	868710	184490000	5	4335
A0A8C0PU06	--	CRK proto-oncogene, adaptor protein OS=Canis lupus familiaris OX=9615 PE=3 SV=1	42.069	385	By MS/MS	6	2	23.6	209870000	8744600	221640000	9	4336
A0A8C0PU47	UBAP2L	Ubiquitin associated protein 2 like OS=Canis lupus familiaris OX=9615 GN=UBAP2L PE=4 SV=1	106.02	1003	By MS/MS	12	1	21.9	2750300	80891	0	1	4337
A0A8C0PU65	TPM3	Tropomyosin 3 OS=Canis lupus familiaris OX=9615 GN=TPM3 PE=3 SV=1	33.222	285	By matching	16	0	45.3	0	0	0	0	4338
A0A8C0PU84	--	Ribosomal protein L36a OS=Canis lupus familiaris OX=9615 PE=3 SV=1	33.178	300	By MS/MS	3	3	10.7	299650000	12485000	297020000	2	141
A0A8C0PUF0	--	RING-type E3 ubiquitin transferase OS=Canis lupus familiaris OX=9615 PE=3 SV=1	96.144	880	By MS/MS	6	6	9.4	111660000	2278800	115900000	5	3505
A0A8C0PUG1	TPM3	Tropomyosin 3 OS=Canis lupus familiaris OX=9615 GN=TPM3 PE=3 SV=1	29.032	248	By MS/MS	19	7	57.3	4945000000	235480000	6065000000	35	4347
A0A8C0PUH5	DLGAP5	DLG associated protein 5 OS=Canis lupus familiaris OX=9615 GN=DLGAP5 PE=3 SV=1	91.58	804	By MS/MS	4	4	6.8	23825000	458160	34798000	4	4348
A0A8C0PUT4	--	Sorting nexin 7 OS=Canis lupus familiaris OX=9615 PE=3 SV=1	49.304	430	By MS/MS	4	4	14.4	44990000	1666300	44966000	2	2635
A0A8C0PUU6	--	Inositol polyphosphate-5-phosphatase K OS=Canis lupus familiaris OX=9615 PE=3 SV=1	51.4	446	By MS/MS	2	2	5.6	6514900	296130	0	1	4354
A0A8C0PUV7	--	HAUS augmin like complex subunit 5 OS=Canis lupus familiaris OX=9615 PE=4 SV=1	70.999	631	By MS/MS	6	6	14.4	58428000	1498200	29738000	6	4355
A0A8C0PV14	MADD	MAP kinase-activating death domain protein OS=Canis lupus familiaris OX=9615 GN=MADD PE=3 SV=1	163.84	1477	By MS/MS	2	2	1.2	9916200	130480	430400000	1	4084
A0A8C0PV95	GRAMD1A	GRAM domain containing 1A OS=Canis lupus familiaris OX=9615 GN=GRAMD1A PE=4 SV=1	79.244	713	By MS/MS	2	1	2.7	6366800	155290	0	2	674
A0A8C0PVA5	REPS1	RALBP1 associated Eps domain containing 1 OS=Canis lupus familiaris OX=9615 GN=REPS1 PE=4 SV=1	86.659	796	By MS/MS	1	1	1.1	3219500	67073	0	1	4361
A0A8C0PVK3	PPP2R1A	Protein phosphatase 2 scaffold subunit Aalpha OS=Canis lupus familiaris OX=9615 GN=PPP2R1A PE=4 SV=1	65.445	590	By MS/MS	18	1	40.5	1922800000	49302000	2207900000	22	4368
A0A8C0PWB8	--	SH3 domain and tetratricopeptide repeats 1 OS=Canis lupus familiaris OX=9615 PE=4 SV=1	146.14	1334	By MS/MS	2	1	1.6	13979000	236940	18891000	2	630
A0A8C0PWC0	CALM1	Calmodulin 1 OS=Canis lupus familiaris OX=9615 GN=CALM1 PE=4 SV=1	16.837	149	By MS/MS	6	6	55.7	2012800000	223650000	2652200000	8	1302
A0A8C0PWH7	--	PBX homeobox interacting protein 1 OS=Canis lupus familiaris OX=9615 PE=4 SV=1	74.616	682	By MS/MS	3	3	5.6	23705000	718320	40022000	1	4286
A0A8C0PWJ2	--	Coiled-coil domain containing 88C OS=Canis lupus familiaris OX=9615 PE=4 SV=1	230.39	2033	By MS/MS	3	2	1.5	15511000	106240	21075000	3	4383
A0A8C0PWJ6	--	Rho guanine nucleotide exchange factor 2 OS=Canis lupus familiaris OX=9615 PE=4 SV=1	110.29	976	By MS/MS	3	3	4.4	64737000	1011500	41498000	3	297
A0A8C0PWM3	--	Carboxypeptidase D OS=Canis lupus familiaris OX=9615 PE=3 SV=1	146.5	1321	By MS/MS	10	10	9.3	149540000	1942100	205720000	12	1419
A0A8C0PWQ2	TBC1D14	KIAA0232 OS=Canis lupus familiaris OX=9615 GN=TBC1D14 PE=4 SV=1	47.616	413	By MS/MS	1	1	5.3	3870900	161290	0	1	743
A0A8C0PXN0	GGA3	Golgi associated, gamma adaptin ear containing, ARF binding protein 3 OS=Canis lupus familiaris OX=9615 GN=GGA3 PE=3 SV=1	78.709	729	By MS/MS	3	3	6.4	19078000	615410	0	2	4397
A0A8C0PXP0	--	Actin filament associated protein 1 OS=Canis lupus familiaris OX=9615 PE=4 SV=1	80.572	728	By MS/MS	3	3	5.4	31017000	912250	31308000	4	710
A0A8C0PXT2	DDX21	RNA helicase OS=Canis lupus familiaris OX=9615 GN=DDX21 PE=3 SV=1	88.512	789	By MS/MS	10	0	18.3	76174000	1692800	94527000	3	4403
A0A8C0PXZ5	UBAP2L	Ubiquitin associated protein 2 like OS=Canis lupus familiaris OX=9615 GN=UBAP2L PE=4 SV=1	117.16	1112	By MS/MS	12	1	20.2	755240000	22213000	750470000	13	3593
A0A8C0PY01	STRBP	Spermatid perinuclear RNA binding protein OS=Canis lupus familiaris OX=9615 GN=STRBP PE=4 SV=1	65.134	595	By MS/MS	4	3	7.7	22213000	555320	38795000	5	1169
A0A8C0PY02	UBQLN1	Ubiquilin 1 OS=Canis lupus familiaris OX=9615 GN=UBQLN1 PE=4 SV=1	59.078	561	By MS/MS	7	1	30.5	0	0	0	0	4408
A0A8C0PY17	--	ubiquitinyl hydrolase 1 OS=Canis lupus familiaris OX=9615 PE=4 SV=1	170.89	1512	By MS/MS	3	3	2.6	21134000	245740	0	3	4410
A0A8C0PY23	SAMD4A	Sterile alpha motif domain containing 4A OS=Canis lupus familiaris OX=9615 GN=SAMD4A PE=3 SV=1	69.934	629	By MS/MS	2	1	5.1	23046000	743420	76853000	2	702
A0A8C0PY38	--	Chromosome 1 open reading frame 198 OS=Canis lupus familiaris OX=9615 PE=4 SV=1	36.583	332	By MS/MS	3	3	16	8761700	380950	10756000	3	2443
A0A8C0PY59	STK10	non-specific serine/threonine protein kinase OS=Canis lupus familiaris OX=9615 GN=STK10 PE=3 SV=1	112.4	967	By MS/MS	15	14	20.5	273990000	4892600	313000000	13	4415
A0A8C0PY69	--	Small-subunit processome Utp12 domain-containing protein OS=Canis lupus familiaris OX=9615 PE=3 SV=1	98.602	888	By MS/MS	7	7	9	98928000	2412900	128140000	10	4117
A0A8C0PY99	PCBP2	Poly(rC) binding protein 2 OS=Canis lupus familiaris OX=9615 GN=PCBP2 PE=4 SV=1	33.8	321	By MS/MS	7	0	37.7	3079000000	153950000	4181500000	19	4419
A0A8C0PYE5	--	Probable glutamate--tRNA ligase, mitochondrial OS=Canis lupus familiaris OX=9615 PE=3 SV=1	58.312	522	By MS/MS	1	1	3.6	14011000	437840	0	1	4423
A0A8C0PYF9	--	ADP ribosylation factor GTPase activating protein 2 OS=Canis lupus familiaris OX=9615 PE=4 SV=1	58.393	534	By MS/MS	6	5	19.3	54553000	1653100	632610000	6	4424
A0A8C0PYH8	RNF31	RBR-type E3 ubiquitin transferase OS=Canis lupus familiaris OX=9615 GN=RNF31 PE=3 SV=1	120.17	1076	By MS/MS	3	1	4.6	49506000	785820	41082000	5	4425
A0A8C0PYN4	JPT1	Jupiter microtubule associated homolog 1 OS=Canis lupus familiaris OX=9615 GN=JPT1 PE=3 SV=1	15.954	154	By MS/MS	1	1	11.7	30867000	3086700	0	1	4428
A0A8C0PYP3	PEX3	Peroxisomal assembly protein PEX3 OS=Canis lupus familiaris OX=9615 GN=PEX3 PE=4 SV=1	42.234	373	By MS/MS	2	2	9.4	71210000	3391000	83280000	2	4429
A0A8C0PYQ2	HNRNPA1	Heterogeneous nuclear ribonucleoprotein A1 OS=Canis lupus familiaris OX=9615 GN=HNRNPA1 PE=4 SV=1	34.196	320	By MS/MS	17	5	65	7540100000	396850000	8834900000	120	4430
A0A8C0PYS7	--	Misshapen like kinase 1 OS=Canis lupus familiaris OX=9615 PE=4 SV=1	153.63	1364	By MS/MS	5	3	6.3	49729000	654330	67296000	6	1627
A0A8C0PYW4	--	Ribosomal RNA processing 1B OS=Canis lupus familiaris OX=9615 PE=3 SV=1	76.678	688	By MS/MS	3	3	5.1	18918000	511300	58317000	3	4434
A0A8C0PYW5	VPS13A	Vacuolar protein sorting 13 homolog A OS=Canis lupus familiaris OX=9615 GN=VPS13A PE=3 SV=1	354.4	3122	By matching	4	4	1.6	14946000	84919	37871000	0	524
A0A8C0PZ79	NEMF	Nuclear export mediator factor OS=Canis lupus familiaris OX=9615 GN=NEMF PE=3 SV=1	120.9	1057	By MS/MS	6	6	6.2	55880000	1016000	70157000	7	464
A0A8C0PZ97	--	CDC like kinase 2 OS=Canis lupus familiaris OX=9615 PE=4 SV=1	73.372	631	By matching	1	1	2.2	5048200	140230	0	0	4439
A0A8C0PZA5	--	RNA helicase OS=Canis lupus familiaris OX=9615 PE=3 SV=1	139.5	1256	By MS/MS	18	18	22.4	895350000	11938000	1143600000	30	705
A0A8C0PZD9	TIMM17A	Mitochondrial import inner membrane translocase subunit TIM17 OS=Canis lupus familiaris OX=9615 GN=TIMM17A PE=3 SV=1	17.993	171	By MS/MS	2	2	32.2	91518000	11440000	111480000	3	4440
A0A8C0PZF2	IPO4	Importin 4 OS=Canis lupus familiaris OX=9615 GN=IPO4 PE=4 SV=1	118.09	1079	By MS/MS	13	13	19.6	454350000	8413900	521610000	16	2478
A0A8C0PZQ4	RBBP6	RB binding protein 6, ubiquitin ligase OS=Canis lupus familiaris OX=9615 GN=RBBP6 PE=4 SV=1	197.03	1760	By MS/MS	6	1	4.3	98388000	993820	125610000	7	3443
A0A8C0PZR2	--	Mitochondrial ribosomal protein L38 OS=Canis lupus familiaris OX=9615 PE=4 SV=1	44.449	379	By MS/MS	1	1	5	12329000	536050	0	1	401
A0A8C0PZS6	--	Scavenger receptor class B member 1 OS=Canis lupus familiaris OX=9615 PE=3 SV=1	81.435	753	By MS/MS	3	3	6.6	88035000	2257300	119410000	2	4365
A0A8C0PZU4	--	Eukaryotic translation initiation factor 4 gamma 3 OS=Canis lupus familiaris OX=9615 PE=3 SV=1	201.36	1830	By MS/MS	4	3	3	18506000	168230	0	2	1022
A0A8C0Q0I1	--	Thioredoxin domain-containing protein OS=Canis lupus familiaris OX=9615 PE=4 SV=1	41.025	379	By MS/MS	1	1	4	21307000	926410	25707000	1	1491
A0A8C0Q0J1	C5H17orf49	Chromosome 5 C17orf49 homolog OS=Canis lupus familiaris OX=9615 GN=C5H17orf49 PE=4 SV=1	14.019	138	By MS/MS	1	1	10.1	17565000	2509300	0	1	4385
A0A8C0Q0M7	--	EF-hand domain family member D2 OS=Canis lupus familiaris OX=9615 PE=4 SV=1	26.709	240	By MS/MS	6	4	42.9	423190000	26449000	460830000	8	4462
A0A8C0Q0T0	CRYBG2	Crystallin beta-gamma domain containing 2 OS=Canis lupus familiaris OX=9615 GN=CRYBG2 PE=3 SV=1	168.19	1559	By MS/MS	3	3	2.8	31931000	404190	23867000	1	2616
A0A8C0Q0T8	--	Protein phosphatase 1 regulatory subunit 8 OS=Canis lupus familiaris OX=9615 PE=4 SV=1	38.505	351	By MS/MS	4	4	21.9	91258000	5368100	111560000	5	4464
A0A8C0Q0U3	PARD3	Par-3 family cell polarity regulator OS=Canis lupus familiaris OX=9615 GN=PARD3 PE=3 SV=1	152.67	1364	By MS/MS	4	4	3.6	15786000	197320	33141000	3	2038
A0A8C0Q0V3	CDC123	Cell division cycle protein 123 homolog OS=Canis lupus familiaris OX=9615 GN=CDC123 PE=3 SV=1	38.791	334	By MS/MS	4	4	14.4	46143000	2428600	77458000	5	4466
A0A8C0Q1A0	MYL12B	Myosin light chain 12B OS=Canis lupus familiaris OX=9615 GN=MYL12B PE=4 SV=1	19.793	172	By matching	5	0	43.6	0	0	0	0	4476
A0A8C0Q1M0	--	ATP synthase subunit e, mitochondrial OS=Canis lupus familiaris OX=9615 PE=3 SV=1	8.0182	69	By MS/MS	2	2	36.2	119290000	29821000	163840000	5	390
A0A8C0Q1M8	HSD17B4	Hydroxysteroid 17-beta dehydrogenase 4 OS=Canis lupus familiaris OX=9615 GN=HSD17B4 PE=4 SV=1	79.689	737	By MS/MS	11	11	22.8	478370000	11667000	538990000	18	4483
A0A8C0Q1V4	--	Conserved oligomeric Golgi complex subunit 7 OS=Canis lupus familiaris OX=9615 PE=3 SV=1	82.417	736	By MS/MS	7	7	12.9	84962000	2022900	109020000	6	3113
A0A8C0Q1W8	PDXDC1	Pyridoxal dependent decarboxylase domain containing 1 OS=Canis lupus familiaris OX=9615 GN=PDXDC1 PE=4 SV=1	105.87	968	By MS/MS	4	4	9.7	134890000	2594000	396310000	4	2808
A0A8C0Q1Z7	SCYL3	SCY1 like pseudokinase 3 OS=Canis lupus familiaris OX=9615 GN=SCYL3 PE=4 SV=1	72.491	652	By MS/MS	1	1	1.7	24695000	705560	0	2	3952
A0A8C0Q2I1	--	Sterol carrier protein 2 OS=Canis lupus familiaris OX=9615 PE=3 SV=1	58.743	545	By MS/MS	11	11	23.7	914180000	27702000	937180000	15	943
A0A8C0Q2Q8	--	EFR3 homolog A OS=Canis lupus familiaris OX=9615 PE=4 SV=1	88.378	782	By MS/MS	2	2	3.5	40694000	847780	45141000	2	2696
A0A8C0Q3P9	--	alpha-1,2-Mannosidase OS=Canis lupus familiaris OX=9615 PE=3 SV=1	106.15	949	By MS/MS	4	4	5.7	75650000	1576100	55060000	5	663
A0A8C0Q3Q1	FHL3	Four and a half LIM domains 3 OS=Canis lupus familiaris OX=9615 GN=FHL3 PE=4 SV=1	31.097	280	By MS/MS	1	1	2.9	10267000	684480	0	1	4518
A0A8C0Q3Q3	--	Vacuolar protein sorting 13 homolog D OS=Canis lupus familiaris OX=9615 PE=3 SV=1	454.21	4052	By MS/MS	1	1	0.2	3895000	16789	0	1	2711
A0A8C0Q3Z0	SPAG7	Sperm-associated antigen 7 OS=Canis lupus familiaris OX=9615 GN=SPAG7 PE=4 SV=1	26.096	227	By MS/MS	3	3	25.6	55545000	3703000	68115000	3	4522
A0A8C0Q4E5	KTN1	Kinectin 1 OS=Canis lupus familiaris OX=9615 GN=KTN1 PE=4 SV=1	142.52	1232	By MS/MS	44	1	41.8	0	0	0	0	632
A0A8C0Q4L4	--	Myosin phosphatase Rho interacting protein OS=Canis lupus familiaris OX=9615 PE=4 SV=1	130.42	1150	By MS/MS	6	5	7.5	44513000	645120	72739000	6	618
A0A8C0Q4P0	ACTN2	Actinin alpha 2 OS=Canis lupus familiaris OX=9615 GN=ACTN2 PE=3 SV=1	103.71	893	By matching	13	0	14.9	0	0	0	0	4320
A0A8C0Q4Q1	YY1	YY1 transcription factor OS=Canis lupus familiaris OX=9615 GN=YY1 PE=3 SV=1	44.238	410	By MS/MS	3	3	9.5	16126000	806310	22335000	2	4532
A0A8C0Q4R0	MYDGF	Myeloid derived growth factor OS=Canis lupus familiaris OX=9615 GN=MYDGF PE=4 SV=1	18.77	173	By MS/MS	3	3	21.4	27671000	2305900	26360000	3	4533
A0A8C0Q4V6	LASP1	LIM and SH3 domain protein 1 OS=Canis lupus familiaris OX=9615 GN=LASP1 PE=4 SV=1	28.649	250	By MS/MS	9	9	34.8	2537800000	169190000	3481400000	18	1063
A0A8C0Q4Y8	--	RUN and FYVE domain containing 3 OS=Canis lupus familiaris OX=9615 PE=4 SV=1	106.08	986	By MS/MS	2	2	2.4	13636000	197620	0	1	2747
A0A8C0Q4Z2	AFTPH	Aftiphilin OS=Canis lupus familiaris OX=9615 GN=AFTPH PE=4 SV=1	95.195	866	By MS/MS	3	3	5.2	27424000	652950	22713000	2	2913
A0A8C0Q4Z8	AP3M1	Adaptor related protein complex 3 subunit mu 1 OS=Canis lupus familiaris OX=9615 GN=AP3M1 PE=3 SV=1	46.939	418	By MS/MS	2	2	7.7	62601000	2608400	105630000	2	4536
A0A8C0Q5A3	--	Poly(A)-specific ribonuclease PARN OS=Canis lupus familiaris OX=9615 PE=3 SV=1	82.627	724	By MS/MS	1	1	1.7	28111000	685640	0	1	2526
A0A8C0Q5G0	UBE2Z	Ubiquitin conjugating enzyme E2 Z OS=Canis lupus familiaris OX=9615 GN=UBE2Z PE=4 SV=1	38.238	354	By MS/MS	3	3	10.5	47136000	3142400	37104000	1	4547
A0A8C0Q5G9	LSM6	LSM6 homolog, U6 small nuclear RNA and mRNA degradation associated OS=Canis lupus familiaris OX=9615 GN=LSM6 PE=3 SV=1	9.1275	80	By matching	1	1	13.8	109660000	21933000	0	0	4548
A0A8C0Q5I8	--	TRMT1-like protein OS=Canis lupus familiaris OX=9615 PE=3 SV=1	76.898	690	By MS/MS	4	4	6.4	67721000	1472200	56238000	4	700
A0A8C0Q5M8	--	Tripartite motif containing 28 OS=Canis lupus familiaris OX=9615 PE=4 SV=1	86.563	813	By MS/MS	15	1	37.5	1126700000	30451000	1284800000	24	4550
A0A8C0Q5P7	SNAPIN	SNARE-associated protein Snapin OS=Canis lupus familiaris OX=9615 GN=SNAPIN PE=3 SV=1	14.888	136	By MS/MS	2	2	19.1	19910000	1991000	0	3	4551
A0A8C0Q5W3	--	Phosphofurin acidic cluster sorting protein 2 OS=Canis lupus familiaris OX=9615 PE=3 SV=1	94.574	858	By MS/MS	1	1	1.5	4618900	124830	0	2	945
A0A8C0Q5Y6	DGKA	Diacylglycerol kinase OS=Canis lupus familiaris OX=9615 GN=DGKA PE=3 SV=1	82.502	734	By MS/MS	13	12	25.3	511850000	11127000	487570000	20	2887
A0A8C0Q6B5	--	60S ribosomal protein L3 OS=Canis lupus familiaris OX=9615 PE=3 SV=1	43.466	384	By MS/MS	8	8	20.6	1368100000	72008000	1436100000	16	2294
A0A8C0Q6B9	TM9SF1	Transmembrane 9 superfamily member OS=Canis lupus familiaris OX=9615 GN=TM9SF1 PE=3 SV=1	69.152	606	By MS/MS	4	4	9.7	756700000	30268000	573520000	6	4559
A0A8C0Q6H1	GK5	Putative glycerol kinase 5 OS=Canis lupus familiaris OX=9615 GN=GK5 PE=3 SV=1	54.875	489	By MS/MS	1	1	3.9	21283000	733880	0	1	1149
A0A8C0Q6J6	--	DNA replication licensing factor MCM3 OS=Canis lupus familiaris OX=9615 PE=3 SV=1	92.016	816	By MS/MS	18	18	33.1	749220000	13874000	973860000	24	3042
A0A8C0Q6V1	FAM135A	Family with sequence similarity 135 member A OS=Canis lupus familiaris OX=9615 GN=FAM135A PE=3 SV=1	173.07	1543	By MS/MS	1	1	1	2129100	28388	0	1	3183
A0A8C0Q6X1	--	Bms1-type G domain-containing protein OS=Canis lupus familiaris OX=9615 PE=4 SV=1	90.162	784	By MS/MS	4	4	5.7	100900000	2967500	258680000	4	4490
A0A8C0Q6X7	IPO11	Importin 11 OS=Canis lupus familiaris OX=9615 GN=IPO11 PE=4 SV=1	106.26	922	By MS/MS	7	7	11.4	103880000	2258200	166240000	6	4346
A0A8C0Q7D0	--	Tr-type G domain-containing protein OS=Canis lupus familiaris OX=9615 PE=3 SV=1	50.03	462	By matching	7	0	18.2	0	0	0	0	4579
A0A8C0Q7G1	--	Phosphoserine aminotransferase OS=Canis lupus familiaris OX=9615 PE=3 SV=1	40.507	370	By MS/MS	4	4	11.4	170720000	6097100	300960000	5	4580
A0A8C0Q7G6	WDR92	Nuclear nucleic acid-binding protein C1D OS=Canis lupus familiaris OX=9615 GN=WDR92 PE=3 SV=1	48.829	433	By MS/MS	3	0	9.2	22035000	816120	28339000	0	4581
A0A8C0Q7I6	HDGFL2	HDGF like 2 OS=Canis lupus familiaris OX=9615 GN=HDGFL2 PE=3 SV=1	67.529	604	By MS/MS	5	5	15.6	179620000	5443000	191350000	4	3838
A0A8C0Q7J0	--	Nucleoporin 133 OS=Canis lupus familiaris OX=9615 PE=3 SV=1	129.14	1155	By MS/MS	13	13	16.8	247340000	3989400	1080500000	15	4584
A0A8C0Q7T4	--	HDGF like 3 OS=Canis lupus familiaris OX=9615 PE=4 SV=1	22.619	203	By MS/MS	3	3	15.8	138740000	13874000	164120000	6	4589
A0A8C0Q7Z9	GEMIN5	Gem nuclear organelle associated protein 5 OS=Canis lupus familiaris OX=9615 GN=GEMIN5 PE=4 SV=1	157.39	1406	By matching	16	0	16.4	0	0	0	0	4592
A0A8C0Q8H3	RPS26	40S ribosomal protein S26 OS=Canis lupus familiaris OX=9615 GN=RPS26 PE=3 SV=1	13.015	115	By MS/MS	1	1	13	128490000	21415000	0	1	4602
A0A8C0Q8H8	--	Large ribosomal subunit protein uL22m OS=Canis lupus familiaris OX=9615 PE=3 SV=1	23.544	202	By MS/MS	2	2	9.9	4794200	299640	17323000	2	4603
A0A8C0Q8N2	--	PTPRF interacting protein alpha 1 OS=Canis lupus familiaris OX=9615 PE=3 SV=1	143.95	1277	By MS/MS	9	9	9.2	112820000	1392900	103990000	8	3868
A0A8C0Q8R1	TCAF2	TRPM8 channel associated factor 2 OS=Canis lupus familiaris OX=9615 GN=TCAF2 PE=3 SV=1	99.616	917	By MS/MS	9	9	17.1	128640000	3476700	127830000	10	4606
A0A8C0Q8U1	NOP9	NOP9 nucleolar protein OS=Canis lupus familiaris OX=9615 GN=NOP9 PE=4 SV=1	69.346	637	By MS/MS	7	7	13.8	208880000	6143600	275230000	8	4610
A0A8C0Q8X0	PA2G4	Proliferation-associated 2G4 OS=Canis lupus familiaris OX=9615 GN=PA2G4 PE=3 SV=1	43.802	394	By MS/MS	14	14	47.2	1322400000	55098000	2348900000	46	4613
A0A8C0Q8X1	GNG12	Guanine nucleotide-binding protein subunit gamma OS=Canis lupus familiaris OX=9615 GN=GNG12 PE=3 SV=1	8.0242	72	By MS/MS	1	1	19.4	51834000	10367000	0	1	4614
A0A8C0Q9E7	HSPA14	Heat shock 70 kDa protein 14 OS=Canis lupus familiaris OX=9615 GN=HSPA14 PE=3 SV=1	51.348	474	By MS/MS	2	2	9.1	97863000	3495100	140900000	3	2408
A0A8C0Q9X4	--	Methylmalonyl-CoA mutase, mitochondrial OS=Canis lupus familiaris OX=9615 PE=3 SV=1	83.202	749	By MS/MS	6	6	14.4	115330000	2883100	173740000	5	1159
A0A8C0Q9X8	IFGGC1	Interferon-inducible GTPase 1-like OS=Canis lupus familiaris OX=9615 GN=IFGGC1 PE=3 SV=1	47.799	419	By MS/MS	7	7	23.9	153050000	6377100	136760000	7	374
A0A8C0Q020	TSR3	18S rRNA aminocarboxypropyltransferase OS=Canis lupus familiaris OX=9615 GN=TSR3 PE=3 SV=1	33.818	312	By MS/MS	1	1	4.5	0	0	0	1	4453
A0A8C0Q054	--	Histone-lysine N-methyltransferase OS=Canis lupus familiaris OX=9615 PE=3 SV=1	402.16	3698	By MS/MS	3	3	1.1	21342000	115360	0	3	1300
A0A8C0Q070	CANT1	Galectin-3-binding protein OS=Canis lupus familiaris OX=9615 GN=CANT1 PE=4 SV=1	89.848	814	By MS/MS	5	4	9.2	124280000	2536200	149470000	6	4457
A0A8C0Q119	VCL	Vinculin OS=Canis lupus familiaris OX=9615 GN=VCL PE=3 SV=1	116.71	1066	By MS/MS	25	25	31.2	5576800000	64847000	6927800000	44	4471
A0A8C0Q185	--	Guanine nucleotide-binding protein G(q) subunit alpha OS=Canis lupus familiaris OX=9615 PE=3 SV=1	68.541	586	By MS/MS	2	0	4.6	15462000	406890	19150000	2	4360
A0A8C0Q301	ACTG1	ACTG protein OS=Canis lupus familiaris OX=9615 GN=ACTG1 PE=3 SV=1	41.792	375	By MS/MS	19	1	62.9	62706000000	2726300000	61294000000	124	4505
A0A8C0Q310	--	Milk fat globule-EGF factor 8 protein OS=Canis lupus familiaris OX=9615 PE=4 SV=1	45.229	404	By MS/MS	5	5	11.1	50989000	2124500	69333000	4	1030
A0A8C0Q319	AGRN	Agrin OS=Canis lupus familiaris OX=9615 GN=AGRN PE=4 SV=1	221.95	2096	By MS/MS	2	2	1.3	14483000	140610	54784000	1	1388
A0A8C0Q401	ZSWIM8	Zinc finger SWIM-type containing 8 OS=Canis lupus familiaris OX=9615 GN=ZSWIM8 PE=4 SV=1	192.95	1796	By MS/MS	3	3	2.3	4478300	50318	0	2	1693
A0A8C0Q451	PLAA	Phospholipase A2 activating protein OS=Canis lupus familiaris OX=9615 GN=PLAA PE=3 SV=1	84.846	772	By MS/MS	11	11	19.6	179610000	3592200	245530000	8	2048
A0A8C0Q454	--	non-specific serine/threonine protein kinase OS=Canis lupus familiaris OX=9615 PE=3 SV=1	276.26	2586	By MS/MS	2	2	0.9	8384200	53745	54431000	3	698
A0A8C0Q608	ARL6IP1	non-specific serine/threonine protein kinase OS=Canis lupus familiaris OX=9615 GN=ARL6IP1 PE=3 SV=1	426.88	3800	By MS/MS	6	6	2.1	48137000	244350	64306000	5	4554
A0A8C0Q770	--	Stathmin OS=Canis lupus familiaris OX=9615 PE=3 SV=1	17.231	148	By MS/MS	4	1	25	115720000	11572000	106250000	6	2651
A0A8C0Q790	--	E3 ubiquitin-protein ligase KCMF1 OS=Canis lupus familiaris OX=9615 PE=3 SV=1	41.814	380	By MS/MS	2	2	7.9	60481000	3360000	88027000	2	2411
A0A8C0Q803	GGCX	Vitamin K-dependent gamma-carboxylase OS=Canis lupus familiaris OX=9615 GN=GGCX PE=4 SV=1	81.761	708	By MS/MS	4	4	6.8	138700000	4782600	200140000	7	1915
A0A8C0Q817	PRMT9	Protein arginine methyltransferase 9 OS=Canis lupus familiaris OX=9615 GN=PRMT9 PE=4 SV=1	89.856	803	By MS/MS	2	2	4.2	14349000	367920	17869000	3	2854
A0A8C0Q851	VAPA	VAMP associated protein A OS=Canis lupus familiaris OX=9615 GN=VAPA PE=4 SV=1	43.175	386	By MS/MS	7	0	20.5	67520000	2596900	84988000	7	4595
A0A8C0Q860	ARHGEF16	Rho guanine nucleotide exchange factor 16 OS=Canis lupus familiaris OX=9615 GN=ARHGEF16 PE=4 SV=1	80.369	716	By MS/MS	2	2	3.1	30789000	769720	31049000	2	678
A0A8C0Q909	--	Hepatocellular carcinoma-associated antigen 59 OS=Canis lupus familiaris OX=9615 PE=3 SV=1	29.817	255	By MS/MS	4	4	17.3	54530000	3635300	59032000	2	4617
A0A8C0Q930	--	Tubulin folding cofactor C OS=Canis lupus familiaris OX=9615 PE=3 SV=1	42.567	388	By MS/MS	1	1	3.6	11879000	516460	0	1	4620
A0A8C0Q933	CDKN2B	Cyclin dependent kinase inhibitor 2B OS=Canis lupus familiaris OX=9615 GN=CDKN2B PE=4 SV=1	14.405	138	By MS/MS	1	1	12.3	9561900	1195200	11536000	2	1848
A0A8C0Q988	UGP2	UTP--glucose-1-phosphate uridylyltransferase OS=Canis lupus familiaris OX=9615 GN=UGP2 PE=3 SV=1	52.243	466	By MS/MS	9	1	27.7	0	0	0	1	4623
A0A8C0QA04	LMCD1	LIM and cysteine rich domains 1 OS=Canis lupus familiaris OX=9615 GN=LMCD1 PE=4 SV=1	28.516	251	By MS/MS	1	1	7.6	3226700	169820	0	1	1858
A0A8C0QA20	DIS3	DIS3 homolog, exosome endoribonuclease and 3-5 exoribonuclease OS=Canis lupus familiaris OX=9615 GN=DIS3 PE=3 SV=1	103.13	905	By MS/MS	13	13	21.7	150190000	2833700	242210000	13	4636
A0A8C0QA45	ADD1	Adducin 1 OS=Canis lupus familiaris OX=9615 GN=ADD1 PE=3 SV=1	69.577	631	By MS/MS	2	2	4	10647000	332720	0	2	777
A0A8C0QA74	CYFIP2	Cytoplasmic FMR1-interacting protein OS=Canis lupus familiaris OX=9615 GN=CYFIP2 PE=3 SV=1	142.45	1226	By MS/MS	4	1	3.8	50030000	667060	0	1	1850
A0A8C0QAK9	--	phosphoserine phosphatase OS=Canis lupus familiaris OX=9615 PE=3 SV=1	23.4	211	By MS/MS	2	2	12.3	113690000	8120400	116110000	2	509
A0A8C0QAL6	MAP2K2	Mitogen-activated protein kinase kinase 2 OS=Canis lupus familiaris OX=9615 GN=MAP2K2 PE=3 SV=1	44.338	399	By MS/MS	5	3	15	24061000	1046100	0	2	242
A0A8C0QAT8	--	Voltage-dependent anion-selective channel protein 3 OS=Canis lupus familiaris OX=9615 PE=3 SV=1	29.179	269	By MS/MS	4	4	17.8	482340000	32156000	1099000000	3	3503
A0A8C0QAU4	TPR	Nucleoprotein TPR OS=Canis lupus familiaris OX=9615 GN=TPR PE=3 SV=1	263.69	2329	By MS/MS	34	0	16.8	764750000	5423800	1315900000	35	4645
A0A8C0QAZ7	--	UBX domain protein 6 OS=Canis lupus familiaris OX=9615 PE=4 SV=1	49.335	441	By MS/MS	2	2	5.7	8516300	370270	14415000	1	4131
A0A8C0QB01	--	VPS37C subunit of ESCRT-I OS=Canis lupus familiaris OX=9615 PE=3 SV=1	38.595	355	By MS/MS	1	1	3.4	8463900	604560	0	1	3485
A0A8C0QB09	--	NADH dehydrogenase [ubiquinone] iron-sulfur protein 7, mitochondrial OS=Canis lupus familiaris OX=9615 PE=3 SV=1	21.934	199	By MS/MS	1	1	7	587660000	48971000	0	2	2939
A0A8C0QB70	RPL5	Ribosomal protein L5 OS=Canis lupus familiaris OX=9615 GN=RPL5 PE=3 SV=1	34.258	296	By MS/MS	6	1	34.8	9935500	584440	0	1	1753
A0A8C0QBE5	--	Kelch repeat and BTB domain containing 2 OS=Canis lupus familiaris OX=9615 PE=4 SV=1	71.081	621	By MS/MS	1	1	1.8	7500500	227290	0	1	2157
A0A8C0QBL1	UTP3	UTP3 small subunit processome component OS=Canis lupus familiaris OX=9615 GN=UTP3 PE=3 SV=1	53.832	476	By MS/MS	4	4	12.8	67147000	3357300	75249000	2	4654
A0A8C0QBV2	APBA3	Amyloid beta precursor protein binding family A member 3 OS=Canis lupus familiaris OX=9615 GN=APBA3 PE=4 SV=1	61.031	575	By MS/MS	1	1	1.9	18387000	919370	0	2	1514
A0A8C0QC16	PNO1	Partner of NOB1 homolog OS=Canis lupus familiaris OX=9615 GN=PNO1 PE=4 SV=1	27.828	254	By MS/MS	1	1	5.5	28283000	1767700	0	2	4661
A0A8C0QC20	TJP3	Tight junction protein ZO-3 OS=Canis lupus familiaris OX=9615 GN=TJP3 PE=4 SV=1	99.957	911	By MS/MS	4	4	6.7	98184000	2003700	130540000	3	1221
A0A8C0QC27	--	Deoxynucleoside kinase domain-containing protein OS=Canis lupus familiaris OX=9615 PE=4 SV=1	63.405	585	By MS/MS	3	3	6.3	82695000	2362700	104780000	3	4662
A0A8C0QC85	--	Protein odr-4 homolog OS=Canis lupus familiaris OX=9615 PE=3 SV=1	47.862	423	By MS/MS	4	4	13.7	70793000	3371100	90431000	5	415
A0A8C0QCI3	GFPT1	glutamine--fructose-6-phosphate transaminase (isomerizing) OS=Canis lupus familiaris OX=9615 GN=GFPT1 PE=4 SV=1	77.875	692	By MS/MS	13	13	26.3	346290000	7368000	574420000	21	3674
A0A8C0QCP1	--	receptor protein-tyrosine kinase OS=Canis lupus familiaris OX=9615 PE=4 SV=1	168.12	1554	By MS/MS	7	7	4.6	67963000	763630	143050000	6	1238
A0A8C0QCZ8	EPN1	Epsin 1 OS=Canis lupus familiaris OX=9615 GN=EPN1 PE=3 SV=1	56.956	543	By MS/MS	3	2	7.9	60427000	4028500	66527000	3	484
A0A8C0QD05	--	Connector enhancer of kinase suppressor of Ras 1 OS=Canis lupus familiaris OX=9615 PE=4 SV=1	75.366	679	By MS/MS	1	1	0.9	5288100	188860	0	1	2673
A0A8C0QDA9	TMSB10	Thymosin beta OS=Canis lupus familiaris OX=9615 GN=TMSB10 PE=3 SV=1	5.0256	44	By MS/MS	2	2	59.1	9666800000	2416700000	0	16	4675
A0A8C0QDE1	--	Formin binding protein 1 OS=Canis lupus familiaris OX=9615 PE=4 SV=1	75.799	660	By MS/MS	2	2	2.7	11404000	292410	15981000	2	4545
A0A8C0QDH1	DIAPH3	Diaphanous related formin 3 OS=Canis lupus familiaris OX=9615 GN=DIAPH3 PE=4 SV=1	131.17	1145	By MS/MS	6	6	6.7	62110000	887280	154460000	7	4539
A0A8C0QDL4	SELENOF	Selenoprotein F/M domain-containing protein OS=Canis lupus familiaris OX=9615 GN=SELENOF PE=3 SV=1	18.168	164	By MS/MS	3	3	25	205680000	22853000	244080000	1	3101
A0A8C0QDP1	IKBIP	IKBKB interacting protein OS=Canis lupus familiaris OX=9615 GN=IKBIP PE=4 SV=1	43.983	383	By MS/MS	1	1	3.4	14485000	557130	0	1	4679
A0A8C0QDR9	NOP14	NOP14 nucleolar protein OS=Canis lupus familiaris OX=9615 GN=NOP14 PE=3 SV=1	97.339	854	By MS/MS	3	3	4.6	46872000	901380	17062000	3	693
A0A8C0QDU0	U2SURP	U2 snRNP associated SURP domain containing OS=Canis lupus familiaris OX=9615 GN=U2SURP PE=4 SV=1	111.55	970	By MS/MS	11	11	14	207440000	4413700	222090000	16	4682
A0A8C0QDX9	FXR2	FMR1 autosomal homolog 2 OS=Canis lupus familiaris OX=9615 GN=FXR2 PE=3 SV=1	74.176	672	By MS/MS	5	5	7.9	26798000	638040	45301000	4	2702
A0A8C0QDY9	ITSN2	Intersectin 2 OS=Canis lupus familiaris OX=9615 GN=ITSN2 PE=4 SV=1	173.74	1527	By MS/MS	4	4	3.1	35933000	432930	50603000	2	2949
A0A8C0QED5	TPBG	Trophoblast glycoprotein OS=Canis lupus familiaris OX=9615 GN=TPBG PE=4 SV=1	45.695	420	By MS/MS	2	2	4	41654000	1893400	48456000	2	4688
A0A8C0QEE7	SPTLC1	Serine palmitoyltransferase long chain base subunit 1 OS=Canis lupus familiaris OX=9615 GN=SPTLC1 PE=4 SV=1	48.721	437	By MS/MS	7	7	17.8	250360000	11380000	315090000	11	1596
A0A8C0QEG7	FBXO6	F-box protein 6 OS=Canis lupus familiaris OX=9615 GN=FBXO6 PE=4 SV=1	32.675	284	By MS/MS	3	3	10.9	40918000	1948500	45845000	2	2897
A0A8C0QEL7	GPAT4	Glycerol-3-phosphate acyltransferase 4 OS=Canis lupus familiaris OX=9615 GN=GPAT4 PE=3 SV=1	47.803	417	By MS/MS	5	3	14.4	26347000	1097800	23459000	3	4689
A0A8C0QEN7	--	Serine/threonine-protein phosphatase 2A 56 kDa regulatory subunit OS=Canis lupus familiaris OX=9615 PE=3 SV=1	50.968	437	By MS/MS	5	5	15.3	186890000	8899500	224280000	9	3718
A0A8C0QEP7	RASAL2	RAS protein activator like 2 OS=Canis lupus familiaris OX=9615 GN=RASAL2 PE=4 SV=1	172.86	1548	By MS/MS	8	1	6.8	88702000	878230	77258000	8	881
A0A8C0QEU8	--	LPS responsive beige-like anchor protein OS=Canis lupus familiaris OX=9615 PE=4 SV=1	319.66	2868	By MS/MS	14	12	6.3	103630000	686290	208310000	13	4671
A0A8C0QEW1	RAB3IP	RAB3A interacting protein OS=Canis lupus familiaris OX=9615 GN=RAB3IP PE=3 SV=1	71.969	652	By MS/MS	1	1	1.8	9962600	301900	0	1	1294
A0A8C0QEY6	ZCCHC10	Zinc finger CCHC-type containing 10 OS=Canis lupus familiaris OX=9615 GN=ZCCHC10 PE=4 SV=1	18.583	171	By MS/MS	1	1	8.8	5051300	1262800	0	0	1975
A0A8C0QF43	--	Nuclear receptor coactivator 3 OS=Canis lupus familiaris OX=9615 PE=3 SV=1	151.02	1382	By MS/MS	1	1	1	6221400	90165	0	1	4694
A0A8C0QF85	PPP6R3	Protein phosphatase 6 regulatory subunit 3 OS=Canis lupus familiaris OX=9615 GN=PPP6R3 PE=3 SV=1	94.684	844	By MS/MS	8	8	12.4	208960000	4542700	169750000	8	3678
A0A8C0QFD6	DDB1	DNA damage-binding protein 1 OS=Canis lupus familiaris OX=9615 GN=DDB1 PE=3 SV=1	126.95	1140	By MS/MS	9	9	11.2	405870000	6997700	490440000	8	4698
A0A8C0QFD7	SAR1B	Secretion associated Ras related GTPase 1B OS=Canis lupus familiaris OX=9615 GN=SAR1B PE=3 SV=1	22.423	198	By MS/MS	8	5	58.6	305390000	27763000	325460000	7	4699
A0A8C0QFE7	PWP1	PWP1 homolog, endonuclein OS=Canis lupus familiaris OX=9615 GN=PWP1 PE=4 SV=1	55.858	500	By MS/MS	3	3	9.4	89126000	3565000	114500000	4	4701
A0A8C0QFF9	--	Choline transporter-like protein OS=Canis lupus familiaris OX=9615 PE=3 SV=1	72.815	651	By MS/MS	2	2	4.5	36533000	1178500	66484000	2	2765
A0A8C0QFJ5	LETM1	Mitochondrial proton/calcium exchanger protein OS=Canis lupus familiaris OX=9615 GN=LETM1 PE=3 SV=1	83.237	741	By MS/MS	14	14	24	390520000	8875400	497880000	22	4702
A0A8C0QFQ6	PCNA	Proliferating cell nuclear antigen OS=Canis lupus familiaris OX=9615 GN=PCNA PE=3 SV=1	28.779	261	By MS/MS	8	8	39.8	2837500000	157640000	2947700000	12	4703
A0A8C0QFV5	--	Rho guanine nucleotide exchange factor 28 OS=Canis lupus familiaris OX=9615 PE=4 SV=1	141.51	1264	By MS/MS	3	3	4.7	25817000	385330	42212000	2	395
A0A8C0QFY3	TIA1	TIA1 cytotoxic granule associated RNA binding protein OS=Canis lupus familiaris OX=9615 GN=TIA1 PE=4 SV=1	42.916	386	By MS/MS	6	4	29	304380000	16910000	375330000	9	3528
A0A8C0QFZ2	CSNK2A2	Casein kinase 2 alpha 2 OS=Canis lupus familiaris OX=9615 GN=CSNK2A2 PE=3 SV=1	40.235	343	By MS/MS	4	4	12.8	85248000	4059400	129460000	4	913
A0A8C0QG16	--	Rho guanine nucleotide exchange factor 10 OS=Canis lupus familiaris OX=9615 PE=4 SV=1	134.73	1224	By MS/MS	2	2	2.9	14388000	266440	36559000	1	4705
A0A8C0QG54	--	Zinc finger protein 326 OS=Canis lupus familiaris OX=9615 PE=3 SV=1	62.273	558	By MS/MS	12	12	31.2	377610000	11443000	435790000	10	1572
A0A8C0QG63	--	GDP-Man:Man(3)GlcNAc(2)-PP-Dol alpha-1,2-mannosyltransferase OS=Canis lupus familiaris OX=9615 PE=3 SV=1	72.856	667	By MS/MS	2	2	2.5	27903000	845540	34053000	3	4708
A0A8C0QG89	CNPY3	Canopy FGF signaling regulator 3 OS=Canis lupus familiaris OX=9615 GN=CNPY3 PE=4 SV=1	31.125	279	By MS/MS	1	1	6.8	19526000	1301700	0	1	4709
A0A8C0QGB4	KIF3C	Kinesin-like protein OS=Canis lupus familiaris OX=9615 GN=KIF3C PE=3 SV=1	85.557	760	By MS/MS	3	2	4.7	9653500	201110	0	3	999
A0A8C0QGC6	DHRS1	Dehydrogenase/reductase 1 OS=Canis lupus familiaris OX=9615 GN=DHRS1 PE=4 SV=1	33.833	312	By MS/MS	3	3	14.7	27841000	1546700	29587000	2	4710
A0A8C0QGD7	LSM8	U6 snRNA-associated Sm-like protein LSm8 OS=Canis lupus familiaris OX=9615 GN=LSM8 PE=3 SV=1	10.403	96	By MS/MS	1	1	10.4	102230000	14605000	0	1	4712
A0A8C0QGG1	--	Aprataxin and PNKP like factor OS=Canis lupus familiaris OX=9615 PE=4 SV=1	31.064	278	By MS/MS	1	1	4.3	5286900	311000	0	1	3698
A0A8C0QGH7	--	Fatty acid synthase OS=Canis lupus familiaris OX=9615 PE=4 SV=1	273.46	2514	By MS/MS	63	63	39.3	9549000000	72341000	12554000000	120	4714
A0A8C0QGP9	TRIM17	RING-type E3 ubiquitin transferase OS=Canis lupus familiaris OX=9615 GN=TRIM17 PE=4 SV=1	79.053	692	By matching	1	1	1.7	5754500	127880	0	0	4716
A0A8C0QGU9	--	Origin recognition complex subunit 1 OS=Canis lupus familiaris OX=9615 PE=3 SV=1	91.669	813	By MS/MS	2	2	3	7196400	143930	0	2	2280
A0A8C0QGX6	DPYSL3	Dihydropyrimidinase like 3 OS=Canis lupus familiaris OX=9615 GN=DPYSL3 PE=3 SV=1	74.287	691	By matching	15	0	36.2	0	0	0	0	4719
A0A8C0QH12	--	Family with sequence similarity 193 member A OS=Canis lupus familiaris OX=9615 PE=3 SV=1	132.42	1199	By matching	1	0	0.5	0	0	0	0	402
A0A8C0QH27	PPID	Peptidylprolyl isomerase D OS=Canis lupus familiaris OX=9615 GN=PPID PE=4 SV=1	41.016	370	By MS/MS	8	8	30.8	233580000	8651300	296870000	7	1130
A0A8C0QH45	ARHGEF7	Rho guanine nucleotide exchange factor 7 OS=Canis lupus familiaris OX=9615 GN=ARHGEF7 PE=4 SV=1	138.03	1267	By MS/MS	4	4	3.9	32947000	433520	41898000	3	3959
A0A8C0QH95	IRF2BP1	Interferon regulatory factor 2 binding protein 1 OS=Canis lupus familiaris OX=9615 GN=IRF2BP1 PE=3 SV=1	61.643	584	By MS/MS	2	2	3.8	21230000	558680	51113000	2	4724
A0A8C0QHA4	--	Rho guanine nucleotide exchange factor 1 OS=Canis lupus familiaris OX=9615 PE=4 SV=1	99.211	883	By MS/MS	10	1	18	216190000	4323800	322860000	13	4683
A0A8C0QHB8	ATR	Serine/threonine-protein kinase ATR OS=Canis lupus familiaris OX=9615 GN=ATR PE=3 SV=1	289.06	2528	By matching	1	1	0.4	2953900	19306	0	0	1230
A0A8C0QHL4	--	Ubiquitin-fold modifier 1 OS=Canis lupus familiaris OX=9615 PE=3 SV=1	9.1175	85	By MS/MS	3	3	58.8	524200000	104840000	609090000	3	2986
A0A8C0QI29	HADHA	enoyl-CoA hydratase OS=Canis lupus familiaris OX=9615 GN=HADHA PE=3 SV=1	77.125	708	By MS/MS	19	19	41.1	2673400000	63653000	3377000000	40	1165
A0A8C0QI36	PCM1	Pericentriolar material 1 OS=Canis lupus familiaris OX=9615 GN=PCM1 PE=4 SV=1	238.05	2113	By MS/MS	4	4	2.4	19714000	185980	110940000	2	3395
A0A8C0QI65	NUB1	Negative regulator of ubiquitin like proteins 1 OS=Canis lupus familiaris OX=9615 GN=NUB1 PE=4 SV=1	71.786	625	By MS/MS	6	6	10.9	106270000	3125700	167040000	4	4734
A0A8C0QIL2	--	G2 and S-phase expressed 1 OS=Canis lupus familiaris OX=9615 PE=4 SV=1	75.386	707	By MS/MS	1	1	3	11720000	266370	14140000	1	1604
A0A8C0QIR3	HADHB	Hydroxyacyl-CoA dehydrogenase trifunctional multienzyme complex subunit beta OS=Canis lupus familiaris OX=9615 GN=HADHB PE=3 SV=1	51.229	475	By MS/MS	6	6	21.3	785300000	27079000	1208500000	12	4740
A0A8C0QJ80	VKORC1L1	vitamin-K-epoxide reductase (warfarin-sensitive) OS=Canis lupus familiaris OX=9615 GN=VKORC1L1 PE=3 SV=1	39.606	380	By MS/MS	2	2	5.5	108340000	6018900	134160000	2	474
A0A8C0QJA2	--	Tensin 3 OS=Canis lupus familiaris OX=9615 PE=3 SV=1	183.7	1725	By MS/MS	5	4	5.9	102230000	1310600	102800000	3	4667
A0A8C0QJD0	--	Mitochondrial ribosomal protein S9 OS=Canis lupus familiaris OX=9615 PE=3 SV=1	43.209	370	By MS/MS	4	4	13.8	57344000	2048000	55427000	3	4697
A0A8C0QJM0	ITGA1	Integrin subunit alpha 1 OS=Canis lupus familiaris OX=9615 GN=ITGA1 PE=3 SV=1	118.89	1073	By MS/MS	1	1	1.1	7147500	134860	0	1	394
A0A8C0QJM9	CAVIN1	Caveolae associated protein 1 OS=Canis lupus familiaris OX=9615 GN=CAVIN1 PE=3 SV=1	26.995	245	By MS/MS	5	1	29.4	23124000	1360200	0	2	4747
A0A8C0QJN9	LIPE	Hormone-sensitive lipase OS=Canis lupus familiaris OX=9615 GN=LIPE PE=3 SV=1	82.344	759	By MS/MS	3	3	7	7913800	164870	28397000	2	1164
A0A8C0QJQ1	ARF1	ADP-ribosylation factor OS=Canis lupus familiaris OX=9615 GN=ARF1 PE=3 SV=1	20.697	181	By MS/MS	9	2	51.4	2035000000	185000000	2057000000	40	2678
A0A8C0QJT0	NCCRP1	NCCRP1, F-box associated domain containing OS=Canis lupus familiaris OX=9615 GN=NCCRP1 PE=4 SV=1	29.788	264	By MS/MS	1	1	3.8	0	0	0	1	3040
A0A8C0QK16	--	Protein phosphatase 4 regulatory subunit 1 OS=Canis lupus familiaris OX=9615 PE=4 SV=1	106.74	948	By MS/MS	10	10	16.8	88898000	1677300	249350000	7	1112
A0A8C0QK32	RNASEH2B	Ribonuclease H2 subunit B OS=Canis lupus familiaris OX=9615 GN=RNASEH2B PE=3 SV=1	28.486	250	By matching	1	1	3.6	4880000	375380	0	0	3059
A0A8C0QKG0	--	Guided entry of tail-anchored proteins factor 4 OS=Canis lupus familiaris OX=9615 PE=3 SV=1	36.322	325	By MS/MS	3	3	11.1	49432000	3089500	39298000	2	4749
A0A8C0QKP0	--	BCL2 like 15 OS=Canis lupus familiaris OX=9615 PE=4 SV=1	9.784	88	By MS/MS	2	2	30.7	14808000	2468000	0	3	4113
A0A8C0QKX4	ST3GAL1	ST3 beta-galactoside alpha-2,3-sialyltransferase 1 OS=Canis lupus familiaris OX=9615 GN=ST3GAL1 PE=3 SV=1	35.903	311	By MS/MS	1	1	3.2	3922400	206440	0	1	3107
A0A8C0QL42	--	TBC1 domain family member 9B OS=Canis lupus familiaris OX=9615 PE=4 SV=1	138.45	1235	By MS/MS	3	3	3.6	66550000	1109200	64858000	3	1382
A0A8C0QL93	--	Membrane palmitoylated protein 6 OS=Canis lupus familiaris OX=9615 PE=3 SV=1	84.355	763	By MS/MS	1	1	1.4	14598000	291970	0	2	952
A0A8C0QLT0	--	DExD/H-box helicase 60 OS=Canis lupus familiaris OX=9615 PE=4 SV=1	197.53	1706	By MS/MS	8	8	6.4	205650000	1940100	237500000	8	4760
A0A8C0QM00	--	CSD domain-containing protein OS=Canis lupus familiaris OX=9615 PE=4 SV=1	42.925	384	By matching	7	0	24.2	0	0	0	0	4763
A0A8C0QM52	MRPL53	Large ribosomal subunit protein mL53 OS=Canis lupus familiaris OX=9615 GN=MRPL53 PE=3 SV=1	12.054	112	By MS/MS	1	1	11.6	51563000	5729200	0	2	4767
A0A8C0QM78	RIGI	RNA helicase OS=Canis lupus familiaris OX=9615 GN=RIGI PE=3 SV=1	106.05	925	By MS/MS	22	22	26.9	779190000	13207000	834710000	37	361
A0A8C0QMB2	DFFA	DNA fragmentation factor subunit alpha OS=Canis lupus familiaris OX=9615 GN=DFFA PE=4 SV=1	35.511	326	By MS/MS	2	2	8	16371000	1259300	24455000	1	4768
A0A8C0QMJ0	ITGA1	Protein pelota homolog OS=Canis lupus familiaris OX=9615 GN=ITGA1 PE=3 SV=1	43.371	385	By MS/MS	6	6	23.4	132860000	5110000	287930000	5	4769
A0A8C0QMM4	H3C13	Histone H3 OS=Canis lupus familiaris OX=9615 GN=H3C13 PE=3 SV=1	15.388	136	By matching	1	0	5.1	0	0	0	0	4771
A0A8C0QMU4	CSNK1D	Casein kinase 1 delta OS=Canis lupus familiaris OX=9615 GN=CSNK1D PE=3 SV=1	46.8	409	By MS/MS	4	2	11.7	67082000	3049200	76930000	3	4773
A0A8C0QMZ4	LOC100855593	Histone H2A OS=Canis lupus familiaris OX=9615 GN=LOC100855593 PE=3 SV=1	13.988	129	By matching	2	0	25.6	0	0	0	0	1113
A0A8C0QN06	VAPA	VAMP associated protein A OS=Canis lupus familiaris OX=9615 GN=VAPA PE=4 SV=1	47.872	431	By matching	7	0	18.3	0	0	0	0	4775
A0A8C0QN12	RPF2	Ribosome production factor 2 homolog OS=Canis lupus familiaris OX=9615 GN=RPF2 PE=3 SV=1	35.623	306	By MS/MS	5	5	15	44924000	2364400	133900000	7	1369
A0A8C0QN20	--	ATP-dependent RNA helicase OS=Canis lupus familiaris OX=9615 PE=3 SV=1	75.206	669	By MS/MS	14	14	25.9	398780000	10494000	445510000	9	3521
A0A8C0QN38	LOC102151856	ATP synthase subunit f, mitochondrial OS=Canis lupus familiaris OX=9615 GN=LOC102151856 PE=3 SV=1	5.7198	49	By MS/MS	1	1	22.4	838410000	279470000	0	2	1595
A0A8C0QN72	SEC24A	SEC24 homolog A, COPII coat complex component OS=Canis lupus familiaris OX=9615 GN=SEC24A PE=3 SV=1	113.24	1031	By MS/MS	3	3	3.3	70046000	1843300	134150000	3	4707
A0A8C0QNB1	--	Tetratricopeptide repeat domain 5 OS=Canis lupus familiaris OX=9615 PE=4 SV=1	46.682	423	By MS/MS	3	3	9.2	44120000	1575700	51127000	3	4777
A0A8C0QNF4	DOK1	Docking protein 1 OS=Canis lupus familiaris OX=9615 GN=DOK1 PE=3 SV=1	52.432	483	By MS/MS	4	4	19.5	37494000	1442100	51475000	4	3136
A0A8C0QNF5	--	Ectopic P-granules autophagy protein 5 homolog OS=Canis lupus familiaris OX=9615 PE=4 SV=1	284.18	2509	By MS/MS	1	1	0.3	25056000	189820	0	2	2723
A0A8C0QNF6	NADK2	NAD kinase 2, mitochondrial OS=Canis lupus familiaris OX=9615 GN=NADK2 PE=3 SV=1	48.747	436	By MS/MS	3	3	7.6	13695000	402780	15644000	2	746
A0A8C0QNK0	RAB3A	RAB3A, member RAS oncogene family OS=Canis lupus familiaris OX=9615 GN=RAB3A PE=4 SV=1	14.052	125	By MS/MS	1	1	12	75274000	8363800	0	1	4779
A0A8C0QNL8	RPS3A	Small ribosomal subunit protein eS1 OS=Canis lupus familiaris OX=9615 GN=RPS3A PE=3 SV=1	30.624	270	By MS/MS	8	2	35.2	1148400000	60443000	1574700000	11	4780
A0A8C0QNY0	ANXA10	Annexin A10 OS=Canis lupus familiaris OX=9615 GN=ANXA10 PE=3 SV=1	36.31	316	By MS/MS	9	9	39.2	773460000	42970000	942410000	14	3029
A0A8C0QP08	--	G protein pathway suppressor 1 OS=Canis lupus familiaris OX=9615 PE=4 SV=1	72.619	666	By MS/MS	7	7	15.3	155950000	3998800	154230000	7	4782
A0A8C0QP29	EIF3L	Eukaryotic translation initiation factor 3 subunit L OS=Canis lupus familiaris OX=9615 GN=EIF3L PE=3 SV=1	66.696	564	By MS/MS	14	14	34.6	1226000000	38313000	1488900000	21	4783
A0A8C0QP73	--	Zinc finger and BTB domain containing 7A OS=Canis lupus familiaris OX=9615 PE=4 SV=1	61.293	586	By MS/MS	2	2	6.5	90013000	3913600	104860000	4	4785
A0A8C0QPQ7	--	HECT-type E3 ubiquitin transferase OS=Canis lupus familiaris OX=9615 PE=4 SV=1	112.09	975	By MS/MS	6	1	11.3	77215000	1378800	81278000	4	4788
A0A8C0QPR1	LARS1	leucine--tRNA ligase OS=Canis lupus familiaris OX=9615 GN=LARS1 PE=3 SV=1	139.19	1224	By MS/MS	18	18	19.9	842330000	12208000	1138200000	24	4725
A0A8C0QQ52	APPL2	Adaptor protein, phosphotyrosine interacting with PH domain and leucine zipper 2 OS=Canis lupus familiaris OX=9615 GN=APPL2 PE=4 SV=1	68.266	609	By matching	1	1	2.3	7975800	199400	0	0	4404
A0A8C0QQ82	--	Sad1 and UNC84 domain containing 1 OS=Canis lupus familiaris OX=9615 PE=4 SV=1	103.36	928	By MS/MS	8	8	9.9	62583000	1025900	57226000	5	975
A0A8C0QQC6	--	Transforming growth factor beta receptor associated protein 1 OS=Canis lupus familiaris OX=9615 PE=4 SV=1	96.943	858	By MS/MS	1	1	1	8055800	167830	0	1	3509
A0A8C0QQZ0	CACTIN	Splicing factor Cactin OS=Canis lupus familiaris OX=9615 GN=CACTIN PE=3 SV=1	88.48	751	By MS/MS	2	2	3.1	3051800	84771	0	1	4793
A0A8C0QRC0	LOC611500	Phospholipid scramblase OS=Canis lupus familiaris OX=9615 GN=LOC611500 PE=3 SV=1	34.51	314	By MS/MS	2	2	8.6	24945000	2494500	30158000	2	1340
A0A8C0QRL7	TRIM54	CAD protein OS=Canis lupus familiaris OX=9615 GN=TRIM54 PE=3 SV=1	243.31	2225	By MS/MS	28	28	19	1792200000	15318000	2339900000	45	4799
A0A8C0QRU1	GJB3	Gap junction protein OS=Canis lupus familiaris OX=9615 GN=GJB3 PE=3 SV=1	30.763	270	By MS/MS	1	1	4.1	15094000	887880	0	1	377
A0A8C0R9A2	--	Valosin containing protein lysine methyltransferase OS=Canis lupus familiaris OX=9615 PE=4 SV=1	25.641	229	By MS/MS	3	3	17.5	50913000	4628400	48009000	6	4803
A0A8C0R9E5	--	tRNA pseudouridine synthase OS=Canis lupus familiaris OX=9615 PE=3 SV=1	33.244	301	By MS/MS	1	1	3.3	3162400	158120	0	1	570
A0A8C0R9H0	--	Annexin OS=Canis lupus familiaris OX=9615 PE=3 SV=1	38.023	342	By MS/MS	10	0	45.6	419350000	18232000	0	6	4806
A0A8C0R9J3	--	Alpha-L-fucosidase OS=Canis lupus familiaris OX=9615 PE=3 SV=1	46.537	397	By MS/MS	2	2	5.5	7388600	273650	0	2	4427
A0A8C0R971	UQCRFS1	Cytochrome b-c1 complex subunit Rieske, mitochondrial OS=Canis lupus familiaris OX=9615 GN=UQCRFS1 PE=3 SV=1	29.452	274	By MS/MS	1	1	7.7	0	0	0	0	4802
A0A8C0RAA7	IQGAP1	IQ motif containing GTPase activating protein 1 OS=Canis lupus familiaris OX=9615 GN=IQGAP1 PE=4 SV=1	189.16	1657	By MS/MS	42	42	36.7	3435800000	36551000	4414300000	63	4824
A0A8C0RAF5	NINJ1	Ninjurin 1 OS=Canis lupus familiaris OX=9615 GN=NINJ1 PE=3 SV=1	16.552	151	By MS/MS	1	1	18.5	10090000	1441400	0	1	4485
A0A8C0RAM1	--	CDC42 effector protein 4 OS=Canis lupus familiaris OX=9615 PE=3 SV=1	38.267	365	By MS/MS	4	4	16.2	137320000	6865800	255530000	4	4829
A0A8C0RAM5	--	Annexin OS=Canis lupus familiaris OX=9615 PE=3 SV=1	82.899	786	By MS/MS	7	7	12.7	1402500000	37906000	1765800000	12	4830
A0A8C0RAN0	--	non-specific serine/threonine protein kinase OS=Canis lupus familiaris OX=9615 PE=4 SV=1	242.61	2320	By matching	4	1	1.9	5430900	58396	0	0	533
A0A8C0RAY8	CIB1	Calcium and integrin binding 1 OS=Canis lupus familiaris OX=9615 GN=CIB1 PE=4 SV=1	21.765	191	By MS/MS	3	3	17.3	44851000	2990100	55072000	3	4835
A0A8C0RB18	CLDN6	Claudin OS=Canis lupus familiaris OX=9615 GN=CLDN6 PE=3 SV=1	23.321	221	By MS/MS	1	0	7.2	0	0	0	1	4837
A0A8C0RB34	POU2F3	POU domain protein OS=Canis lupus familiaris OX=9615 GN=POU2F3 PE=3 SV=1	47.551	435	By MS/MS	2	2	6.2	36716000	1835800	52967000	1	4838
A0A8C0RB66	MAP2K3	Mitogen-activated protein kinase kinase 3 OS=Canis lupus familiaris OX=9615 GN=MAP2K3 PE=3 SV=1	39.342	347	By MS/MS	6	6	19.3	143420000	5516000	231020000	7	4841
A0A8C0RBE7	CEP192	SEH1 like nucleoporin OS=Canis lupus familiaris OX=9615 GN=CEP192 PE=4 SV=1	326.49	2954	By MS/MS	7	7	3	143850000	871790	231250000	9	873
A0A8C0RBJ7	RPS19	Small ribosomal subunit protein eS19 OS=Canis lupus familiaris OX=9615 GN=RPS19 PE=3 SV=1	41.491	377	By MS/MS	6	6	12.7	892880000	29763000	1268200000	13	4844
A0A8C0RC03	MARVELD2	MARVEL domain containing 2 OS=Canis lupus familiaris OX=9615 GN=MARVELD2 PE=3 SV=1	57.498	525	By MS/MS	1	1	2.1	6692800	278870	0	1	4484
A0A8C0RC87	SYMPK	Symplekin OS=Canis lupus familiaris OX=9615 GN=SYMPK PE=4 SV=1	137.77	1243	By MS/MS	11	11	14.5	199680000	2812400	257230000	14	4678
A0A8C0RCE1	--	Kelch like family member 5 OS=Canis lupus familiaris OX=9615 PE=4 SV=1	63.448	567	By MS/MS	1	1	2.5	4191900	110310	5057300	1	900
A0A8C0RCF1	NANS	N-acetylneuraminate synthase OS=Canis lupus familiaris OX=9615 GN=NANS PE=4 SV=1	40.246	359	By MS/MS	5	5	18.7	180760000	9513500	284300000	10	4856
A0A8C0RCH3	--	Lysine-specific demethylase OS=Canis lupus familiaris OX=9615 PE=3 SV=1	203.85	1881	By MS/MS	7	7	6.3	127030000	1283100	176290000	6	4859
A0A8C0RCM8	USP15	Ubiquitin carboxyl-terminal hydrolase OS=Canis lupus familiaris OX=9615 GN=USP15 PE=3 SV=1	112.38	981	By MS/MS	8	7	10.4	111840000	1997200	151390000	10	4864
A0A8C0RCS5	--	Ral GTPase activating protein catalytic alpha subunit 1 OS=Canis lupus familiaris OX=9615 PE=4 SV=1	285.56	2544	By MS/MS	3	3	1.5	72579000	580630	0	4	1067
A0A8C0RCU5	--	Phosphate transporter OS=Canis lupus familiaris OX=9615 PE=3 SV=1	69.691	640	By MS/MS	3	3	5.3	11571000	462850	19793000	3	4869
A0A8C0RCZ1	FNBP4	Formin binding protein 4 OS=Canis lupus familiaris OX=9615 GN=FNBP4 PE=4 SV=1	110.54	1021	By MS/MS	2	2	3.1	15206000	410960	0	1	4873
A0A8C0RD15	SF1	Splicing factor 1 OS=Canis lupus familiaris OX=9615 GN=SF1 PE=3 SV=1	61.798	571	By matching	9	0	28.4	0	0	0	0	1185
A0A8C0RD23	CENPF	Centromere protein F OS=Canis lupus familiaris OX=9615 GN=CENPF PE=4 SV=1	327.25	2837	By MS/MS	2	2	0.8	9191200	41969	0	1	1019
A0A8C0RD92	--	STI1 domain-containing protein OS=Canis lupus familiaris OX=9615 PE=3 SV=1	41.505	369	By MS/MS	7	7	18.2	593780000	34928000	943630000	9	4880
A0A8C0RDD6	TAGLN	Transgelin OS=Canis lupus familiaris OX=9615 GN=TAGLN PE=3 SV=1	22.605	201	By MS/MS	4	4	21.9	121380000	7140300	135860000	5	4886
A0A8C0RDL4	HARS1	Histidine--tRNA ligase, cytoplasmic OS=Canis lupus familiaris OX=9615 GN=HARS1 PE=3 SV=1	57.346	509	By MS/MS	8	8	18.5	379990000	12258000	516920000	11	4510
A0A8C0RDP7	--	Ring finger protein 213 OS=Canis lupus familiaris OX=9615 PE=4 SV=1	583.98	5139	By MS/MS	35	0	9.2	19947000	65617	24066000	4	4889
A0A8C0RDW9	ARHGAP8	Rho GTPase activating protein 8 OS=Canis lupus familiaris OX=9615 GN=ARHGAP8 PE=4 SV=1	54.244	474	By MS/MS	3	3	7.4	9622200	310390	12533000	2	4894
A0A8C0RDZ0	C13H8orf33	Chromosome 8 open reading frame 33 OS=Canis lupus familiaris OX=9615 GN=C13H8orf33 PE=3 SV=1	23.996	226	By MS/MS	1	1	7.1	1848700	123250	0	1	4895
A0A8C0RDZ3	DOCK4	Dedicator of cytokinesis 4 OS=Canis lupus familiaris OX=9615 GN=DOCK4 PE=3 SV=1	213.63	1869	By MS/MS	2	2	1.3	12745000	111800	24467000	2	1120
A0A8C0RE16	TMEM201	Transmembrane protein 201 OS=Canis lupus familiaris OX=9615 GN=TMEM201 PE=3 SV=1	43.552	394	By MS/MS	1	1	2.5	21649000	1202700	0	1	4898
A0A8C0REA4	ADK	Adenosine kinase OS=Canis lupus familiaris OX=9615 GN=ADK PE=3 SV=1	40.561	362	By MS/MS	9	9	40.9	191790000	8338600	288730000	10	4904
A0A8C0REQ5	ITGB3	Integrin beta OS=Canis lupus familiaris OX=9615 GN=ITGB3 PE=3 SV=1	86.291	780	By MS/MS	3	3	5.3	52954000	1291600	57553000	3	4913
A0A8C0REW6	RPS6KA2	non-specific serine/threonine protein kinase OS=Canis lupus familiaris OX=9615 GN=RPS6KA2 PE=3 SV=1	75.289	662	By matching	3	0	5.4	0	0	0	0	1704
A0A8C0RFC0	--	Kinesin family member 1B OS=Canis lupus familiaris OX=9615 PE=3 SV=1	227.33	2012	By MS/MS	4	3	2.5	12492000	98360	33023000	3	4922
A0A8C0RFH5	PSMD4	26S proteasome non-ATPase regulatory subunit 4 OS=Canis lupus familiaris OX=9615 GN=PSMD4 PE=3 SV=1	40.675	377	By MS/MS	8	8	31.3	410280000	27352000	321320000	10	4926
A0A8C0RFL3	--	SR-related CTD associated factor 8 OS=Canis lupus familiaris OX=9615 PE=4 SV=1	140.38	1270	By MS/MS	3	2	4.2	32890000	644900	43688000	3	1758
A0A8C0RFL6	MRTO4	Ribosome assembly factor mrt4 OS=Canis lupus familiaris OX=9615 GN=MRTO4 PE=3 SV=1	27.541	240	By MS/MS	4	4	18.8	104170000	6510400	107200000	4	4927
A0A8C0RFM4	LMNB2	Lamin B2 OS=Canis lupus familiaris OX=9615 GN=LMNB2 PE=3 SV=1	71.11	635	By MS/MS	7	1	15	8288000	202150	0	2	4929
A0A8C0RFQ3	LMNB2	Lamin B2 OS=Canis lupus familiaris OX=9615 GN=LMNB2 PE=3 SV=1	76.113	677	By MS/MS	8	0	12.1	128390000	2917900	149460000	7	4931
A0A8C0RFY0	TCF25	Transcription factor 25 OS=Canis lupus familiaris OX=9615 GN=TCF25 PE=3 SV=1	128.01	1130	By matching	9	0	10.4	0	0	0	0	1645
A0A8C0RGE6	--	Epithelial cell adhesion molecule OS=Canis lupus familiaris OX=9615 PE=3 SV=1	33.286	299	By MS/MS	6	6	18.4	411750000	25735000	778620000	5	1716
A0A8C0RGG7	--	Mannosyltransferase OS=Canis lupus familiaris OX=9615 PE=3 SV=1	49.239	443	By MS/MS	1	1	2.3	5301700	230510	0	1	1730
A0A8C0RGH7	--	Mannose-6-phosphate isomerase OS=Canis lupus familiaris OX=9615 PE=3 SV=1	65.793	609	By MS/MS	4	4	10.3	93698000	2839300	146900000	6	1725
A0A8C0RGP7	CEP63	Centrosomal protein 63 OS=Canis lupus familiaris OX=9615 GN=CEP63 PE=3 SV=1	76.688	662	By MS/MS	1	1	1.7	2414700	58895	0	1	4945
A0A8C0RGZ3	--	Core-binding factor subunit beta OS=Canis lupus familiaris OX=9615 PE=3 SV=1	21.991	187	By MS/MS	4	2	25.1	95319000	8665400	147050000	8	4952
A0A8C0RH17	PIBF1	Progesterone immunomodulatory binding factor 1 OS=Canis lupus familiaris OX=9615 GN=PIBF1 PE=4 SV=1	49.237	446	By MS/MS	1	0	2.5	2285300	152350	0	1	4648
A0A8C0RH82	CSK	Tyrosine-protein kinase OS=Canis lupus familiaris OX=9615 GN=CSK PE=3 SV=1	50.584	450	By MS/MS	10	10	29.8	230450000	7681800	255300000	15	4955
A0A8C0RHA8	ACOT9	Acyl-CoA thioesterase 9 OS=Canis lupus familiaris OX=9615 GN=ACOT9 PE=4 SV=1	51.316	448	By MS/MS	10	10	26.6	436320000	13222000	566290000	19	2389
A0A8C0RHF3	PCCB	Propionyl-CoA carboxylase subunit beta OS=Canis lupus familiaris OX=9615 GN=PCCB PE=4 SV=1	61.173	563	By MS/MS	6	6	13.9	42206000	1241400	56025000	5	2023
A0A8C0RHF7	--	Phospholipid phosphatase 6 OS=Canis lupus familiaris OX=9615 PE=4 SV=1	32.86	310	By MS/MS	3	3	10.3	42781000	2251600	100750000	3	4958
A0A8C0RHJ8	--	RRM domain-containing protein OS=Canis lupus familiaris OX=9615 PE=4 SV=1	37.855	358	By MS/MS	12	11	31.8	922930000	51274000	1195800000	16	3578
A0A8C0RHX8	LONP2	Lon protease homolog 2, peroxisomal OS=Canis lupus familiaris OX=9615 GN=LONP2 PE=3 SV=1	88.844	797	By MS/MS	1	1	2.4	6753300	150070	0	1	2307
A0A8C0RI24	MTRR	5-methyltetrahydrofolate-homocysteine methyltransferase reductase OS=Canis lupus familiaris OX=9615 GN=MTRR PE=4 SV=1	73.499	660	By MS/MS	3	3	5	22641000	707530	33819000	2	4964
A0A8C0RI60	RSL1D1	Ribosomal L1 domain containing 1 OS=Canis lupus familiaris OX=9615 GN=RSL1D1 PE=4 SV=1	54.383	482	By MS/MS	6	6	14.3	271910000	10876000	433830000	15	4965
A0A8C0RI85	RPS21	40S ribosomal protein S21 OS=Canis lupus familiaris OX=9615 GN=RPS21 PE=3 SV=1	9.1113	83	By MS/MS	2	2	21.7	86464000	12352000	107920000	5	4966
A0A8C0RIA3	--	1,4-alpha-glucan branching enzyme OS=Canis lupus familiaris OX=9615 PE=3 SV=1	80.527	697	By MS/MS	9	9	18.5	191480000	4670300	138590000	8	2058
A0A8C0RIC6	DNPEP	Aspartyl aminopeptidase OS=Canis lupus familiaris OX=9615 GN=DNPEP PE=3 SV=1	51.885	471	By MS/MS	4	4	10.8	127240000	6059000	214920000	6	2427
A0A8C0RIE9	--	Tumor protein D52 OS=Canis lupus familiaris OX=9615 PE=3 SV=1	20.792	193	By MS/MS	9	9	60.1	543920000	54392000	763830000	13	1994
A0A8C0RIH4	CLINT1	Clathrin interactor 1 OS=Canis lupus familiaris OX=9615 GN=CLINT1 PE=4 SV=1	68.019	618	By MS/MS	11	11	22	325270000	11617000	351630000	10	4563
A0A8C0RIK1	SNRNP200	U5 small nuclear ribonucleoprotein 200 kDa helicase OS=Canis lupus familiaris OX=9615 GN=SNRNP200 PE=3 SV=1	244.52	2136	By MS/MS	36	36	21.4	1431200000	11094000	1966700000	53	4969
A0A8C0RIL1	SQOR	Sulfide quinone oxidoreductase OS=Canis lupus familiaris OX=9615 GN=SQOR PE=4 SV=1	49.932	450	By MS/MS	11	11	36	494150000	14534000	709620000	19	4971
A0A8C0RIP4	--	Anti-silencing function 1A histone chaperone OS=Canis lupus familiaris OX=9615 PE=3 SV=1	22.871	203	By MS/MS	1	1	5.4	10063000	1257900	0	1	4973
A0A8C0RIP9	BUD23	BUD23 rRNA methyltransferase and ribosome maturation factor OS=Canis lupus familiaris OX=9615 GN=BUD23 PE=3 SV=1	32.062	284	By MS/MS	2	2	11.6	35026000	2918800	35793000	2	4974
A0A8C0RIQ4	--	IF rod domain-containing protein OS=Canis lupus familiaris OX=9615 PE=4 SV=1	50.981	443	By MS/MS	1	1	3.2	0	0	0	0	2327
A0A8C0RIS1	--	Translation elongation factor EFTu-like domain-containing protein OS=Canis lupus familiaris OX=9615 PE=4 SV=1	20.962	191	By matching	1	0	12.6	0	0	0	0	4743
A0A8C0RJG3	SLC39A7	Solute carrier family 39 member 7 OS=Canis lupus familiaris OX=9615 GN=SLC39A7 PE=4 SV=1	61.104	571	By MS/MS	3	2	4.4	19332000	966600	43391000	1	2632
A0A8C0RJL4	NFXL1	Nuclear transcription factor, X-box binding like 1 OS=Canis lupus familiaris OX=9615 GN=NFXL1 PE=3 SV=1	93.064	825	By MS/MS	2	2	2.3	7550700	160650	24574000	1	4997
A0A8C0RJM8	FTSJ3	pre-rRNA processing protein FTSJ3 OS=Canis lupus familiaris OX=9615 GN=FTSJ3 PE=3 SV=1	95.159	834	By MS/MS	8	1	17.4	12475000	319870	0	2	4999
A0A8C0RJZ7	--	Zinc finger MYM-type containing 3 OS=Canis lupus familiaris OX=9615 PE=4 SV=1	113.01	1000	By MS/MS	2	2	2.4	9482500	155450	25524000	2	2359
A0A8C0RK12	AP3B1	AP-3 complex subunit beta OS=Canis lupus familiaris OX=9615 GN=AP3B1 PE=3 SV=1	126.61	1151	By MS/MS	7	7	8.9	1239500000	19367000	1085000000	9	2351
A0A8C0RK53	NDC80	Kinetochore protein NDC80 OS=Canis lupus familiaris OX=9615 GN=NDC80 PE=3 SV=1	69.402	605	By MS/MS	4	4	6.1	46638000	1084600	57960000	4	2552
A0A8C0RK65	DDX49	RNA helicase OS=Canis lupus familiaris OX=9615 GN=DDX49 PE=3 SV=1	53.925	484	By matching	1	1	2.9	3887800	117810	0	0	2781
A0A8C0RK80	--	YTH domain-containing family protein OS=Canis lupus familiaris OX=9615 PE=3 SV=1	63.247	581	By MS/MS	6	6	17.9	154010000	6695900	160480000	7	2608
A0A8C0RKC2	KPNA4	Importin subunit alpha OS=Canis lupus familiaris OX=9615 GN=KPNA4 PE=3 SV=1	57.9	521	By MS/MS	8	5	29.4	707370000	35369000	891380000	6	2977
A0A8C0RKE6	PDF	Peptide deformylase OS=Canis lupus familiaris OX=9615 GN=PDF PE=3 SV=1	26.882	242	By MS/MS	1	1	7.4	8951900	596800	0	1	5007
A0A8C0RKG1	EIF3K	Eukaryotic translation initiation factor 3 subunit K OS=Canis lupus familiaris OX=9615 GN=EIF3K PE=3 SV=1	25.073	218	By MS/MS	9	9	52.3	528270000	48025000	833660000	13	5008
A0A8C0RKN1	--	Armadillo repeat containing 10 OS=Canis lupus familiaris OX=9615 PE=4 SV=1	30.898	282	By MS/MS	4	4	17.7	83529000	5568600	130650000	4	2577
A0A8C0RKQ6	--	Ribosomal protein OS=Canis lupus familiaris OX=9615 PE=3 SV=1	24.7	216	By MS/MS	9	9	35.6	1775700000	136590000	2271800000	17	5010
A0A8C0RKW9	MYL6	Myosin light chain 6 OS=Canis lupus familiaris OX=9615 GN=MYL6 PE=4 SV=1	16.961	151	By MS/MS	7	7	62.3	1849200000	168110000	1954100000	16	5013
A0A8C0RKZ6	ZNF593	Zinc finger protein 593 OS=Canis lupus familiaris OX=9615 GN=ZNF593 PE=4 SV=1	15.488	137	By MS/MS	1	1	10.2	12581000	1572600	0	2	5014
A0A8C0RL07	PSMC2	Proteasome 26S subunit, ATPase 2 OS=Canis lupus familiaris OX=9615 GN=PSMC2 PE=3 SV=1	48.633	433	By MS/MS	15	15	44.3	1800000000	56249000	2369900000	36	2564
A0A8C0RLA7	--	BCL10 immune signaling adaptor OS=Canis lupus familiaris OX=9615 PE=4 SV=1	25.28	225	By MS/MS	3	3	15.6	48796000	4066400	104100000	3	5015
A0A8C0RLC3	--	Leucine rich repeat containing 40 OS=Canis lupus familiaris OX=9615 PE=4 SV=1	62.441	554	By matching	1	1	1.4	3124300	84440	0	0	2615
A0A8C0RLR6	TMED10	Transmembrane p24 trafficking protein 10 OS=Canis lupus familiaris OX=9615 GN=TMED10 PE=3 SV=1	24.78	219	By MS/MS	5	5	21.5	50624000	4218700	41200000	3	5028
A0A8C0RLS6	--	Sec1 family domain containing 2 OS=Canis lupus familiaris OX=9615 PE=3 SV=1	86.136	786	By MS/MS	6	6	13.9	40735000	905220	56494000	5	5030
A0A8C0RLT3	OPTN	Optineurin OS=Canis lupus familiaris OX=9615 GN=OPTN PE=4 SV=1	65.598	573	By MS/MS	11	11	25.5	218250000	5196300	457260000	11	4587
A0A8C0RLY3	EIF2S1	Eukaryotic translation initiation factor 2 subunit 1 OS=Canis lupus familiaris OX=9615 GN=EIF2S1 PE=3 SV=1	36.108	315	By MS/MS	12	12	43.8	2077100000	94415000	2486300000	22	5036
A0A8C0RM21	--	Catenin alpha 2 OS=Canis lupus familiaris OX=9615 PE=3 SV=1	100.3	904	By matching	6	0	9.6	0	0	0	0	4624
A0A8C0RM88	ELOVL5	Elongation of very long chain fatty acids protein OS=Canis lupus familiaris OX=9615 GN=ELOVL5 PE=3 SV=1	30.508	262	By MS/MS	1	1	5	16692000	1284000	0	3	2894
A0A8C0RMG2	GAMT	guanidinoacetate N-methyltransferase OS=Canis lupus familiaris OX=9615 GN=GAMT PE=4 SV=1	24.023	213	By MS/MS	1	1	6.6	3698900	462370	0	1	4720
A0A8C0RML8	--	Kelch domain containing 4 OS=Canis lupus familiaris OX=9615 PE=4 SV=1	61.547	554	By MS/MS	2	2	4.9	5600900	215420	19263000	1	3067
A0A8C0RN24	DUS1L	Dihydrouridine synthase 1 like OS=Canis lupus familiaris OX=9615 GN=DUS1L PE=4 SV=1	49.747	439	By matching	1	1	3	103320000	3973700	0	0	4629
A0A8C0RN94	CUL5	Cullin 5 OS=Canis lupus familiaris OX=9615 GN=CUL5 PE=3 SV=1	90.941	780	By MS/MS	8	8	12.8	125970000	2376700	186850000	7	5061
A0A8C0RNG0	TRMT2A	tRNA (uracil(54)-C(5))-methyltransferase OS=Canis lupus familiaris OX=9615 GN=TRMT2A PE=3 SV=1	68.375	626	By MS/MS	3	3	5.4	32085000	891250	53448000	3	5064
A0A8C0RNJ7	LAMTOR4	Ragulator complex protein LAMTOR4 OS=Canis lupus familiaris OX=9615 GN=LAMTOR4 PE=3 SV=1	8.8759	82	By MS/MS	1	1	12.2	44952000	14984000	0	1	5066
A0A8C0RNL0	LRP10	LDL receptor related protein 10 OS=Canis lupus familiaris OX=9615 GN=LRP10 PE=4 SV=1	76.646	715	By MS/MS	1	1	1.7	7825100	326050	0	2	4520
A0A8C0RNS4	SUMO1	Small ubiquitin-related modifier OS=Canis lupus familiaris OX=9615 GN=SUMO1 PE=3 SV=1	11.571	101	By MS/MS	3	3	21.8	61109000	6110900	58194000	2	5069
A0A8C0RNY9	NOP58	NOP58 ribonucleoprotein OS=Canis lupus familiaris OX=9615 GN=NOP58 PE=3 SV=1	60.703	540	By MS/MS	13	13	35.2	718210000	25650000	801900000	16	5074
A0A8C0RP34	TNPO2	Transportin 2 OS=Canis lupus familiaris OX=9615 GN=TNPO2 PE=4 SV=1	97.693	870	By MS/MS	7	5	12.6	63314000	1438900	100630000	4	5079
A0A8C0RP36	--	Leucine rich repeats and IQ motif containing 1 OS=Canis lupus familiaris OX=9615 PE=4 SV=1	111.86	949	By MS/MS	1	1	1.1	34401000	563950	0	1	3194
A0A8C0RP65	TARDBP	TAR DNA-binding protein 43 OS=Canis lupus familiaris OX=9615 GN=TARDBP PE=4 SV=1	64.366	607	By MS/MS	6	6	18.9	713610000	28544000	835190000	8	5081
A0A8C0RP85	--	F-actin-capping protein subunit alpha OS=Canis lupus familiaris OX=9615 PE=3 SV=1	30.245	262	By MS/MS	7	7	42.7	1885600000	117850000	2225600000	20	5082
A0A8C0RPA1	BCAT1	Branched-chain-amino-acid aminotransferase OS=Canis lupus familiaris OX=9615 GN=BCAT1 PE=3 SV=1	51.901	476	By MS/MS	6	1	18.3	1084800000	41724000	1508200000	14	5083
A0A8C0RPG3	POLR1D	DNA-directed RNA polymerases I and III subunit RPAC2 OS=Canis lupus familiaris OX=9615 GN=POLR1D PE=3 SV=1	15.221	133	By matching	1	0	7.5	28618000	3577300	0	0	5086
A0A8C0RPG9	RPS2	Small ribosomal subunit protein uS5 OS=Canis lupus familiaris OX=9615 GN=RPS2 PE=3 SV=1	31.249	293	By MS/MS	6	6	24.2	3095900000	140720000	3953800000	20	5087
A0A8C0RPV5	--	HECT-type E3 ubiquitin transferase OS=Canis lupus familiaris OX=9615 PE=4 SV=1	102.14	887	By matching	1	1	1.1	2841200	60452	0	0	3256
A0A8C0RPZ2	ATP6V1H	V-type proton ATPase subunit H OS=Canis lupus familiaris OX=9615 GN=ATP6V1H PE=3 SV=1	55.835	483	By MS/MS	7	7	22.8	435530000	16131000	549300000	8	5097
A0A8C0RQ92	DNMT1	DNA (cytosine-5)-methyltransferase OS=Canis lupus familiaris OX=9615 GN=DNMT1 PE=3 SV=1	182.3	1609	By MS/MS	13	13	10.6	202800000	2112500	318470000	21	5099
A0A8C0RQQ7	RB1CC1	RB1 inducible coiled-coil 1 OS=Canis lupus familiaris OX=9615 GN=RB1CC1 PE=4 SV=1	172.46	1499	By matching	1	1	1.1	1738700	18497	0	0	3647
A0A8C0RR32	TPM4	Tropomyosin 4 OS=Canis lupus familiaris OX=9615 GN=TPM4 PE=3 SV=1	28.521	248	By MS/MS	13	1	46.4	30590000	1456700	0	2	5120
A0A8C0RR48	--	COP9 signalosome subunit 7A OS=Canis lupus familiaris OX=9615 PE=3 SV=1	28.746	262	By MS/MS	5	5	31.7	57632000	3390100	62055000	3	5121
A0A8C0RR53	--	DNA topoisomerase 2 OS=Canis lupus familiaris OX=9615 PE=3 SV=1	172.23	1526	By MS/MS	14	9	10.7	492060000	5021000	494250000	7	3646
A0A8C0RR54	DOCK5	Dedicator of cytokinesis 5 OS=Canis lupus familiaris OX=9615 GN=DOCK5 PE=3 SV=1	210.8	1830	By MS/MS	9	8	6.9	120310000	994320	175810000	9	3507
A0A8C0RR77	KRT89	Keratin, type II cuticular Hb5 OS=Canis lupus familiaris OX=9615 GN=KRT89 PE=3 SV=1	51.019	448	By MS/MS	25	1	54.7	2921800000	81162000	7697600000	35	5124
A0A8C0RR86	--	Zinc finger protein 384 OS=Canis lupus familiaris OX=9615 PE=4 SV=1	72.325	661	By MS/MS	1	1	4.8	16193000	558400	0	1	3736
A0A8C0RRA9	LOC477558	glutathione transferase OS=Canis lupus familiaris OX=9615 GN=LOC477558 PE=3 SV=1	27.605	242	By MS/MS	5	5	31.4	629870000	48452000	584320000	11	5127
A0A8C0RRY4	ARPC3	Actin-related protein 2/3 complex subunit 3 OS=Canis lupus familiaris OX=9615 GN=ARPC3 PE=3 SV=1	20.546	178	By MS/MS	4	4	25.3	396720000	33060000	0	4	5137
A0A8C0RS68	RAP1GDS1	Rap1 GTPase-GDP dissociation stimulator 1 OS=Canis lupus familiaris OX=9615 GN=RAP1GDS1 PE=4 SV=1	66.649	610	By matching	7	0	16.1	0	0	0	0	5141
A0A8C0RS74	--	Chromosome 1 open reading frame 50 OS=Canis lupus familiaris OX=9615 PE=4 SV=1	21.807	197	By MS/MS	3	0	15.2	89525000	5968300	107740000	4	5142
A0A8C0RSC7	--	Patatin like phospholipase domain containing 2 OS=Canis lupus familiaris OX=9615 PE=4 SV=1	62.671	589	By MS/MS	1	1	2.2	0	0	0	1	3795
A0A8C0RSI7	--	Adenosine deaminase RNA specific OS=Canis lupus familiaris OX=9615 PE=4 SV=1	129.35	1170	By MS/MS	13	0	17	287680000	3641600	400730000	12	4598
A0A8C0RSM3	--	Phospholipid-transporting ATPase OS=Canis lupus familiaris OX=9615 PE=3 SV=1	122.74	1073	By MS/MS	2	2	2.9	10430000	173840	64696000	1	4056
A0A8C0RSZ3	NBEAL2	Neurobeachin like 2 OS=Canis lupus familiaris OX=9615 GN=NBEAL2 PE=4 SV=1	296.5	2709	By MS/MS	3	3	1.7	27618000	214090	49100000	1	3885
A0A8C0RT21	PDS5B	PDS5 cohesin associated factor B OS=Canis lupus familiaris OX=9615 GN=PDS5B PE=3 SV=1	166.21	1461	By MS/MS	15	13	13.3	281410000	3161900	277120000	12	3917
A0A8C0RT25	ELP3	Elongator complex protein 3 OS=Canis lupus familiaris OX=9615 GN=ELP3 PE=3 SV=1	59.517	524	By MS/MS	1	1	2.5	6719900	203630	0	1	4042
A0A8C0RT33	CHAF1A	Chromatin assembly factor 1 subunit A OS=Canis lupus familiaris OX=9615 GN=CHAF1A PE=3 SV=1	106.48	958	By MS/MS	6	6	11.7	98423000	2139600	92582000	7	5154
A0A8C0RTJ5	HSCB	HscB mitochondrial iron-sulfur cluster cochaperone OS=Canis lupus familiaris OX=9615 GN=HSCB PE=3 SV=1	26.618	235	By MS/MS	2	2	7.2	7553300	419630	9112800	2	5167
A0A8C0RTK9	CYC1	Cytochrome c1 OS=Canis lupus familiaris OX=9615 GN=CYC1 PE=3 SV=1	35.28	325	By MS/MS	4	2	12.9	314010000	17445000	423820000	3	5168
A0A8C0RTN7	WASHC4	WASH complex subunit 4 OS=Canis lupus familiaris OX=9615 GN=WASHC4 PE=4 SV=1	131.58	1133	By MS/MS	1	1	1	16992000	246260	0	1	4394
A0A8C0RTR9	--	Phospholipase OS=Canis lupus familiaris OX=9615 PE=3 SV=1	113.56	987	By MS/MS	4	4	5.4	44938000	788380	61335000	4	3966
A0A8C0RU77	TKT	Transketolase OS=Canis lupus familiaris OX=9615 GN=TKT PE=4 SV=1	68.122	623	By MS/MS	14	14	38.8	2317500000	70227000	2908100000	24	5178
A0A8C0RU92	--	Nuclear receptor corepressor 2 OS=Canis lupus familiaris OX=9615 PE=3 SV=1	274.02	2512	By MS/MS	3	3	2	31987000	210440	32789000	1	4094
A0A8C0RUD1	MAPK3	Mitogen-activated protein kinase OS=Canis lupus familiaris OX=9615 GN=MAPK3 PE=3 SV=1	43.055	380	By MS/MS	6	3	22.4	72133000	3136200	88926000	5	592
A0A8C0RUI4	--	BCL9 like OS=Canis lupus familiaris OX=9615 PE=3 SV=1	146.71	1400	By MS/MS	1	1	0.7	4197200	79193	0	1	1095
A0A8C0RUI7	--	Apolipoprotein B receptor OS=Canis lupus familiaris OX=9615 PE=4 SV=1	129.67	1219	By MS/MS	11	11	15.4	107650000	1495100	127550000	11	565
A0A8C0RUL0	GNPNAT1	Glucosamine 6-phosphate N-acetyltransferase OS=Canis lupus familiaris OX=9615 GN=GNPNAT1 PE=3 SV=1	20.802	184	By MS/MS	6	6	56.5	376150000	34195000	404450000	9	5183
A0A8C0RV14	--	Transmembrane p24 trafficking protein 3 OS=Canis lupus familiaris OX=9615 PE=3 SV=1	24.564	218	By MS/MS	3	3	17.4	44012000	3667600	47927000	4	5188
A0A8C0RV37	--	Surfeit locus protein 4 OS=Canis lupus familiaris OX=9615 PE=3 SV=1	30.229	269	By MS/MS	3	3	14.9	486420000	44220000	532070000	3	5189
A0A8C0RV40	QNG1	Queuosine 5-phosphate N-glycosylase/hydrolase OS=Canis lupus familiaris OX=9615 GN=QNG1 PE=3 SV=1	38.791	341	By MS/MS	4	4	13.5	118690000	4945500	183190000	7	5190
A0A8C0RV89	--	Sodium/potassium-transporting ATPase subunit beta OS=Canis lupus familiaris OX=9615 PE=3 SV=1	35.126	302	By MS/MS	6	6	20.9	285970000	17873000	475260000	8	183
A0A8C0RVA1	--	WD repeat and HMG-box DNA binding protein 1 OS=Canis lupus familiaris OX=9615 PE=4 SV=1	125.7	1128	By MS/MS	10	10	12.1	84265000	1276700	94029000	10	5194
A0A8C0RVD4	POLG	DNA polymerase subunit gamma-1 OS=Canis lupus familiaris OX=9615 GN=POLG PE=4 SV=1	129.65	1158	By MS/MS	2	2	3	36353000	595950	0	1	813
A0A8C0RVI7	AKAP10	A-kinase anchoring protein 10 OS=Canis lupus familiaris OX=9615 GN=AKAP10 PE=4 SV=1	63.181	568	By MS/MS	1	1	1.9	0	0	0	1	1028
A0A8C0RVQ9	NOC2L	Nucleolar complex protein 2 homolog OS=Canis lupus familiaris OX=9615 GN=NOC2L PE=3 SV=1	86.533	757	By MS/MS	6	1	12.7	209900000	5830400	269000000	5	5201
A0A8C0RVV2	GLOD4	Glyoxalase domain containing 4 OS=Canis lupus familiaris OX=9615 GN=GLOD4 PE=3 SV=1	33.475	298	By MS/MS	7	7	30.5	392960000	19648000	393330000	10	5203
A0A8C0RVX6	--	Spindle assembly abnormal protein 6 homolog OS=Canis lupus familiaris OX=9615 PE=4 SV=1	70.519	622	By MS/MS	2	2	3.5	32147000	669720	25546000	2	2932
A0A8C0RW04	--	very-long-chain 3-oxoacyl-CoA synthase OS=Canis lupus familiaris OX=9615 PE=4 SV=1	85.131	725	By MS/MS	1	1	1.5	3197500	76131	0	1	5204
A0A8C0RW25	GRPEL1	GrpE protein homolog OS=Canis lupus familiaris OX=9615 GN=GRPEL1 PE=3 SV=1	24.276	216	By MS/MS	6	6	25.9	160430000	9437100	195140000	10	5206
A0A8C0RW56	--	N(alpha)-acetyltransferase 30, NatC catalytic subunit OS=Canis lupus familiaris OX=9615 PE=3 SV=1	39.178	363	By MS/MS	5	5	21.8	28258000	1412900	34070000	3	453
A0A8C0RWE6	PITPNA	Phosphatidylinositol transfer protein alpha OS=Canis lupus familiaris OX=9615 GN=PITPNA PE=4 SV=1	31.82	270	By MS/MS	6	5	24.8	76187000	2930300	153720000	5	5212
A0A8C0RWN4	--	non-specific serine/threonine protein kinase OS=Canis lupus familiaris OX=9615 PE=3 SV=1	94.999	846	By MS/MS	4	4	5.6	36809000	800190	60738000	3	5214
A0A8C0RWW7	PIP4K2B	Phosphatidylinositol-5-phosphate 4-kinase type 2 beta OS=Canis lupus familiaris OX=9615 GN=PIP4K2B PE=4 SV=1	47.345	416	By MS/MS	3	2	11.5	18147000	725880	22615000	2	5217
A0A8C0RX08	ACACA	Acetyl-CoA carboxylase 1 OS=Canis lupus familiaris OX=9615 GN=ACACA PE=4 SV=1	270.08	2383	By MS/MS	32	32	20.2	635530000	4444200	791920000	31	3663
A0A8C0RX34	TUBGCP5	Gamma-tubulin complex component OS=Canis lupus familiaris OX=9615 GN=TUBGCP5 PE=3 SV=1	108.68	939	By MS/MS	3	3	4.4	6348800	102400	6492400	2	1575
A0A8C0RX62	--	uridine/cytidine kinase OS=Canis lupus familiaris OX=9615 PE=3 SV=1	24.574	219	By MS/MS	1	1	4.6	0	0	0	1	2588
A0A8C0RXA1	--	Calcineurin like phosphoesterase domain containing 1 OS=Canis lupus familiaris OX=9615 PE=4 SV=1	18.992	172	By matching	3	0	33.7	0	0	0	0	4543
A0A8C0RXC9	MRPL20	Mitochondrial ribosomal protein L20 OS=Canis lupus familiaris OX=9615 GN=MRPL20 PE=3 SV=1	17.486	149	By MS/MS	2	1	14.8	28896000	2889600	41650000	1	5223
A0A8C0RXE8	ATAD3A	ATPase family AAA domain containing 3A OS=Canis lupus familiaris OX=9615 GN=ATAD3A PE=4 SV=1	66.665	591	By MS/MS	9	9	20.5	270130000	6753300	359640000	8	5224
A0A8C0RXH5	--	Nucleoporin 214 OS=Canis lupus familiaris OX=9615 PE=4 SV=1	233.19	2252	By MS/MS	15	15	11.3	267030000	2840700	439820000	21	2431
A0A8C0RXK9	DHDDS	Alkyl transferase OS=Canis lupus familiaris OX=9615 GN=DHDDS PE=3 SV=1	38.357	340	By MS/MS	6	3	15.6	36679000	1930500	56628000	4	5225
A0A8C0RXQ6	--	MacroH2A.2 histone OS=Canis lupus familiaris OX=9615 PE=4 SV=1	35.376	328	By matching	1	0	5.2	0	0	0	0	5229
A0A8C0RXT0	LOC479005	HECT-type E3 ubiquitin transferase OS=Canis lupus familiaris OX=9615 GN=LOC479005 PE=4 SV=1	518.16	4753	By MS/MS	2	2	0.4	12493000	51837	0	2	1410
A0A8C0RY18	--	GPI ethanolamine phosphate transferase 3 OS=Canis lupus familiaris OX=9615 PE=3 SV=1	109.1	1006	By MS/MS	1	1	1.4	9474900	225590	11431000	1	2745
A0A8C0RY55	USP39	Ubiquitin specific peptidase 39 OS=Canis lupus familiaris OX=9615 GN=USP39 PE=4 SV=1	61.43	532	By MS/MS	4	4	12.4	111870000	3608800	112960000	5	1855
A0A8C0RYB8	RGS3	Regulator of G protein signaling 3 OS=Canis lupus familiaris OX=9615 GN=RGS3 PE=4 SV=1	22.355	192	By MS/MS	1	1	5.7	6046300	465100	7294600	1	3687
A0A8C0RYK7	HAUS3	HAUS augmin like complex subunit 3 OS=Canis lupus familiaris OX=9615 GN=HAUS3 PE=3 SV=1	69.443	603	By MS/MS	3	3	6.5	12934000	293950	33534000	3	5234
A0A8C0RYN1	CARHSP1	Calcium regulated heat stable protein 1 OS=Canis lupus familiaris OX=9615 GN=CARHSP1 PE=4 SV=1	15.897	147	By MS/MS	3	3	35.4	70772000	8846500	106750000	4	5237
A0A8C0RYN9	--	Kelch like family member 2 OS=Canis lupus familiaris OX=9615 PE=4 SV=1	65.357	586	By matching	1	1	1.9	3418300	103590	0	0	3045
A0A8C0RYW0	PLOD1	procollagen-lysine 5-dioxygenase OS=Canis lupus familiaris OX=9615 GN=PLOD1 PE=4 SV=1	80.374	699	By MS/MS	5	4	8.9	113060000	3055700	57631000	4	2680
A0A8C0RZ87	GTPBP1	GTP binding protein 1 OS=Canis lupus familiaris OX=9615 GN=GTPBP1 PE=4 SV=1	70.958	652	By MS/MS	1	1	2.5	9039800	291610	0	1	4634
A0A8C0RZD5	RTCB	RNA-splicing ligase RtcB homolog OS=Canis lupus familiaris OX=9615 GN=RTCB PE=3 SV=1	55.183	505	By MS/MS	13	13	30.7	732400000	25255000	1170700000	18	5240
A0A8C0RZG3	DNAJA1	DnaJ heat shock protein family (Hsp40) member A1 OS=Canis lupus familiaris OX=9615 GN=DNAJA1 PE=3 SV=1	44.868	397	By MS/MS	8	5	32.2	319590000	13316000	395530000	13	5242
A0A8C0RZM4	COPG2	Coatomer subunit gamma OS=Canis lupus familiaris OX=9615 GN=COPG2 PE=3 SV=1	101.85	913	By MS/MS	12	9	19.5	216070000	4155300	254550000	6	5244
A0A8C0RZP2	AFF4	AF4/FMR2 family member 4 OS=Canis lupus familiaris OX=9615 GN=AFF4 PE=3 SV=1	124.08	1134	By matching	1	1	1.4	1457000	21117	0	0	4644
A0A8C0S0J3	DYNC1H1	Dynein cytoplasmic 1 heavy chain 1 OS=Canis lupus familiaris OX=9615 GN=DYNC1H1 PE=3 SV=1	532.49	4647	By MS/MS	95	95	27.4	6691500000	23397000	8587500000	117	5260
A0A8C0S0M4	NIPBL	Nipped-B protein OS=Canis lupus familiaris OX=9615 GN=NIPBL PE=3 SV=1	298.82	2648	By matching	2	2	0.8	5757300	40261	0	0	536
A0A8C0S0U2	--	Small cell adhesion glycoprotein OS=Canis lupus familiaris OX=9615 PE=3 SV=1	9.1764	81	By MS/MS	1	1	30.9	23084000	11542000	0	2	4305
A0A8C0S0V4	--	non-specific protein-tyrosine kinase OS=Canis lupus familiaris OX=9615 PE=4 SV=1	121.83	1055	By MS/MS	1	1	1.2	8424800	133730	0	1	1116
A0A8C0S0Z2	FRG1	FSHD region gene 1 OS=Canis lupus familiaris OX=9615 GN=FRG1 PE=3 SV=1	27.407	243	By MS/MS	2	2	11.1	9275100	713470	33009000	1	3212
A0A8C0S1G4	--	Importin subunit alpha OS=Canis lupus familiaris OX=9615 PE=3 SV=1	57.332	519	By MS/MS	8	5	29.5	592270000	29614000	848690000	12	5263
A0A8C0S1J3	--	SH3 domain binding protein 1 OS=Canis lupus familiaris OX=9615 PE=4 SV=1	67.578	624	By MS/MS	2	2	4.6	19729000	563670	0	1	1868
A0A8C0S1K7	--	Isocitrate dehydrogenase [NADP] OS=Canis lupus familiaris OX=9615 PE=3 SV=1	46.679	413	By MS/MS	10	10	32	568720000	18957000	958860000	10	1970
A0A8C0S1R1	--	non-specific serine/threonine protein kinase OS=Canis lupus familiaris OX=9615 PE=4 SV=1	64.125	591	By MS/MS	3	3	7.4	15787000	509240	43011000	4	5042
A0A8C0S1R2	--	Zinc finger C3HC-type containing 1 OS=Canis lupus familiaris OX=9615 PE=4 SV=1	46.283	422	By MS/MS	7	0	21.1	126210000	4854200	162980000	7	5273
A0A8C0S2B1	--	Telomeric repeat-binding factor OS=Canis lupus familiaris OX=9615 PE=4 SV=1	56.635	513	By MS/MS	4	4	9.6	23375000	779180	34777000	3	5280
A0A8C0S2D4	CAMSAP2	Calmodulin regulated spectrin associated protein family member 2 OS=Canis lupus familiaris OX=9615 GN=CAMSAP2 PE=3 SV=1	169.21	1500	By MS/MS	9	9	9.2	114940000	1306100	124340000	7	4316
A0A8C0S2H6	--	Helicase like transcription factor OS=Canis lupus familiaris OX=9615 PE=4 SV=1	108.77	965	By MS/MS	1	1	0.9	4471900	74532	0	1	1515
A0A8C0S2I3	--	TLE family member 2, transcriptional corepressor OS=Canis lupus familiaris OX=9615 PE=3 SV=1	23.392	209	By MS/MS	1	1	5.7	2627000	262700	0	1	1593
A0A8C0S2P9	ALDH3B1	Aldehyde dehydrogenase OS=Canis lupus familiaris OX=9615 GN=ALDH3B1 PE=3 SV=1	52.074	468	By MS/MS	5	5	13.5	58620000	2344800	63812000	3	5284
A0A8C0S2U1	RBMX	RNA binding motif protein X-linked OS=Canis lupus familiaris OX=9615 GN=RBMX PE=4 SV=1	42.331	391	By MS/MS	4	4	13.6	904170000	26593000	1234900000	7	5285
A0A8C0S3C0	--	Histone H2A OS=Canis lupus familiaris OX=9615 PE=3 SV=1	31.178	280	By MS/MS	2	0	11.8	0	0	0	0	370
A0A8C0S3H2	--	Cytoplasmic linker associated protein 2 OS=Canis lupus familiaris OX=9615 PE=4 SV=1	162.81	1488	By MS/MS	11	10	9.6	153870000	1554300	206740000	8	4043
A0A8C0S3K3	--	Contactin-associated protein-like 2 OS=Canis lupus familiaris OX=9615 PE=4 SV=1	42.737	390	By matching	1	1	2.8	0	0	0	0	1487
A0A8C0S3M2	APRT	Adenine phosphoribosyltransferase OS=Canis lupus familiaris OX=9615 GN=APRT PE=3 SV=1	19.691	180	By MS/MS	10	10	66.1	796480000	56891000	882240000	16	5290
A0A8C0S3Y9	--	Decaprenyl diphosphate synthase subunit 2 OS=Canis lupus familiaris OX=9615 PE=3 SV=1	42.57	389	By MS/MS	2	2	6.4	11241000	449650	20870000	2	2043
A0A8C0S4A9	--	ADAM metallopeptidase with thrombospondin type 1 motif 19 OS=Canis lupus familiaris OX=9615 PE=4 SV=1	127.18	1159	By matching	1	0	0.5	0	0	0	0	5301
A0A8C0S4E4	CSE1L	Exportin-2 OS=Canis lupus familiaris OX=9615 GN=CSE1L PE=3 SV=1	103.86	915	By matching	17	0	24.4	0	0	0	0	5304
A0A8C0S4F8	--	Golgi integral membrane protein 4 OS=Canis lupus familiaris OX=9615 PE=4 SV=1	77.199	662	By MS/MS	2	2	3.3	3089100	73550	0	2	4109
A0A8C0S4H5	SCFD1	G2/M-phase specific E3 ubiquitin protein ligase OS=Canis lupus familiaris OX=9615 GN=SCFD1 PE=3 SV=1	144.33	1265	By MS/MS	10	10	12.4	824680000	11297000	1158300000	18	2099
A0A8C0S4J7	WDR36	WD repeat domain 36 OS=Canis lupus familiaris OX=9615 GN=WDR36 PE=4 SV=1	98.811	890	By MS/MS	9	9	15.6	167890000	3649800	383020000	8	2231
A0A8C0S4K6	NRDC	Nardilysin convertase OS=Canis lupus familiaris OX=9615 GN=NRDC PE=3 SV=1	132.39	1159	By MS/MS	14	14	17.3	266130000	4588400	461990000	10	1831
A0A8C0S4U0	MACROH2A1	Core histone macro-H2A OS=Canis lupus familiaris OX=9615 GN=MACROH2A1 PE=4 SV=1	39.617	372	By MS/MS	10	5	34.1	415110000	21848000	474750000	25	5309
A0A8C0S4W9	ORC3	Origin recognition complex subunit 3 OS=Canis lupus familiaris OX=9615 GN=ORC3 PE=3 SV=1	77.948	674	By MS/MS	3	3	5.3	47961000	1090000	59629000	2	4986
A0A8C0S4Y3	NT5C3B	5-nucleotidase OS=Canis lupus familiaris OX=9615 GN=NT5C3B PE=3 SV=1	34.581	300	By MS/MS	5	5	22.7	150110000	7505600	233480000	7	5310
A0A8C0S5A2	TMEM63B	Transmembrane protein 63B OS=Canis lupus familiaris OX=9615 GN=TMEM63B PE=3 SV=1	89.491	779	By MS/MS	2	2	3	24408000	717870	40205000	1	1697
A0A8C0S5K7	UTP4	UTP4 small subunit processome component OS=Canis lupus familiaris OX=9615 GN=UTP4 PE=4 SV=1	74.15	656	By MS/MS	3	3	5.2	47859000	1367400	118780000	3	4994
A0A8C0S5U9	--	Sirtuin 2 OS=Canis lupus familiaris OX=9615 PE=4 SV=1	26.632	233	By MS/MS	2	2	10.7	54900000	3229400	77244000	4	2595
A0A8C0S5Y1	--	Transmembrane protein 259 OS=Canis lupus familiaris OX=9615 PE=4 SV=1	45.871	406	By MS/MS	1	1	2.2	3482000	165810	0	1	3233
A0A8C0S5Y2	TXNRD1	thioredoxin-disulfide reductase OS=Canis lupus familiaris OX=9615 GN=TXNRD1 PE=3 SV=1	64.914	593	By MS/MS	5	5	16.2	72719000	2203600	109770000	6	3912
A0A8C0S5Y6	SIKE1	Suppressor of IKBKE 1 OS=Canis lupus familiaris OX=9615 GN=SIKE1 PE=3 SV=1	23.701	207	By MS/MS	3	3	18.8	7979700	531980	14208000	3	5325
A0A8C0S5Y9	FTO	Alpha-ketoglutarate-dependent dioxygenase FTO OS=Canis lupus familiaris OX=9615 GN=FTO PE=3 SV=1	55.838	482	By MS/MS	1	1	2.3	3244000	104650	0	1	171
A0A8C0S6I1	--	Growth arrest specific 2 like 3 OS=Canis lupus familiaris OX=9615 PE=4 SV=1	68.569	648	By MS/MS	1	1	1.5	4685200	117130	5652600	2	3248
A0A8C0S6V7	SH3GLB2	SH3 domain containing GRB2 like, endophilin B2 OS=Canis lupus familiaris OX=9615 GN=SH3GLB2 PE=4 SV=1	44.353	399	By MS/MS	3	3	13	32531000	1414400	75770000	1	4900
A0A8C0S7A2	NQO2	N-ribosyldihydronicotinamide:quinone reductase 2 OS=Canis lupus familiaris OX=9615 GN=NQO2 PE=3 SV=1	21.728	193	By matching	1	1	6.2	4360200	335400	0	0	5335
A0A8C0S7C7	--	Protein phosphatase 1 regulatory subunit 37 OS=Canis lupus familiaris OX=9615 PE=4 SV=1	76.039	699	By MS/MS	1	1	1.6	7228200	206520	0	1	757
A0A8C0S7Q5	NDUFA5	NADH dehydrogenase [ubiquinone] 1 alpha subcomplex subunit 5 OS=Canis lupus familiaris OX=9615 GN=NDUFA5 PE=3 SV=1	11.956	102	By MS/MS	2	2	19.6	170810000	28468000	260380000	5	5333
A0A8C0S7Q6	VPS50	VPS50 subunit of EARP/GARPII complex OS=Canis lupus familiaris OX=9615 GN=VPS50 PE=4 SV=1	112.03	965	By MS/MS	2	2	2.2	9969600	168980	50151000	2	2674
A0A8C0S7W6	MAP2	Microtubule-associated protein OS=Canis lupus familiaris OX=9615 GN=MAP2 PE=4 SV=1	196.44	1822	By MS/MS	2	2	1.4	7058500	70585	8515800	1	2257
A0A8C0S7X1	FLNB	Filamin B OS=Canis lupus familiaris OX=9615 GN=FLNB PE=3 SV=1	278.7	2609	By MS/MS	72	1	44.9	0	0	0	0	3936
A0A8C0S8F5	OSGEP	N(6)-L-threonylcarbamoyladenine synthase OS=Canis lupus familiaris OX=9615 GN=OSGEP PE=3 SV=1	36.231	334	By MS/MS	3	3	14.7	81089000	4504900	127990000	3	1628
A0A8C0S8K6	PJA2	Praja ring finger ubiquitin ligase 2 OS=Canis lupus familiaris OX=9615 GN=PJA2 PE=4 SV=1	76.102	688	By MS/MS	1	1	2.6	11151000	464630	13454000	1	5336
A0A8C0S8P1	ENSA	Endosulfine alpha OS=Canis lupus familiaris OX=9615 GN=ENSA PE=3 SV=1	12.975	117	By MS/MS	6	5	39.3	77531000	8614500	83341000	7	1200
A0A8C0S8X9	--	Heat shock protein 90 alpha family class B member 1 OS=Canis lupus familiaris OX=9615 PE=3 SV=1	124.93	1097	By MS/MS	32	0	31.3	8286900	150670	0	1	5365
A0A8C0S8Y7	--	Phosphatidylinositol-4,5-bisphosphate 4-phosphatase OS=Canis lupus familiaris OX=9615 PE=4 SV=1	29.886	282	By MS/MS	1	1	3.9	16542000	1272400	0	1	1597
A0A8C0S9B1	--	Telomeric repeat-binding factor 2-interacting protein 1 OS=Canis lupus familiaris OX=9615 PE=3 SV=1	44.322	401	By MS/MS	3	3	11.2	63510000	2886800	66927000	4	995
A0A8C0S9B9	--	ubiquitinyl hydrolase 1 OS=Canis lupus familiaris OX=9615 PE=3 SV=1	291.02	2559	By MS/MS	20	20	9.1	297590000	2110600	550930000	21	5367
A0A8C0S9M1	TRRAP	Transformation/transcription domain associated protein OS=Canis lupus familiaris OX=9615 GN=TRRAP PE=3 SV=1	428.99	3783	By MS/MS	9	9	2.5	58690000	243530	107130000	8	2642
A0A8C0S040	TUBGCP3	Gamma-tubulin complex component OS=Canis lupus familiaris OX=9615 GN=TUBGCP3 PE=3 SV=1	96.61	845	By MS/MS	6	6	8.5	79058000	1550200	107950000	8	4665
A0A8C0S097	ATP6V0A1	V-type proton ATPase subunit a OS=Canis lupus familiaris OX=9615 GN=ATP6V0A1 PE=3 SV=1	98.779	863	By MS/MS	3	3	6.1	42062000	1001500	91990000	6	417
A0A8C0S119	--	SH3 domain-containing YSC84-like protein 1 OS=Canis lupus familiaris OX=9615 PE=3 SV=1	37.306	342	By matching	1	1	2.6	3895700	194790	0	0	4722
A0A8C0S138	--	Activator of basal transcription 1 OS=Canis lupus familiaris OX=9615 PE=3 SV=1	31.126	273	By MS/MS	1	1	6.6	16127000	948620	0	2	3205
A0A8C0S244	ARPC1A	Actin related protein 2/3 complex subunit 1A OS=Canis lupus familiaris OX=9615 GN=ARPC1A PE=3 SV=1	49.642	452	By MS/MS	5	0	14.6	0	0	0	0	5278
A0A8C0S315	MATR3	Matrin 3 OS=Canis lupus familiaris OX=9615 GN=MATR3 PE=4 SV=1	107.95	978	By MS/MS	19	19	27	3504600000	67396000	4389200000	41	2525
A0A8C0S348	TEC	Tyrosine-protein kinase OS=Canis lupus familiaris OX=9615 GN=TEC PE=3 SV=1	72.87	626	By MS/MS	2	2	4.2	9438800	219510	13800000	1	5287
A0A8C0S441	--	CDK5 regulatory subunit-associated protein 2 OS=Canis lupus familiaris OX=9615 PE=4 SV=1	213.78	1912	By MS/MS	2	0	1.3	6578600	50997	0	2	3551
A0A8C0S447	GPHN	Gephyrin OS=Canis lupus familiaris OX=9615 GN=GPHN PE=3 SV=1	87.177	804	By MS/MS	4	4	6.1	48991000	1020600	56857000	3	3020
A0A8C0S463	SLAIN2	SLAIN motif family member 2 OS=Canis lupus familiaris OX=9615 GN=SLAIN2 PE=3 SV=1	62.649	582	By MS/MS	4	4	9.8	40684000	1130100	60526000	4	2767
A0A8C0S497	MRPS30	Mitochondrial ribosomal protein S30 OS=Canis lupus familiaris OX=9615 GN=MRPS30 PE=4 SV=1	48.152	428	By MS/MS	2	2	9.6	19008000	864010	0	2	5300
A0A8C0S500	--	Large ribosomal subunit protein bL28m OS=Canis lupus familiaris OX=9615 PE=3 SV=1	35.41	315	By MS/MS	2	2	14.3	20208000	842000	70364000	1	2252
A0A8C0S505	--	Tubulin alpha chain OS=Canis lupus familiaris OX=9615 PE=3 SV=1	40.918	367	By matching	4	0	15.3	0	0	0	0	5311
A0A8C0S546	DDX27	RNA helicase OS=Canis lupus familiaris OX=9615 GN=DDX27 PE=3 SV=1	86.356	760	By MS/MS	11	11	16.7	208600000	4851100	253320000	12	4229
A0A8C0S671	HNRNPL	Heterogeneous nuclear ribonucleoprotein L OS=Canis lupus familiaris OX=9615 GN=HNRNPL PE=4 SV=1	64.075	588	By MS/MS	14	14	39.5	1732000000	78726000	2499800000	30	5328
A0A8C0S737	--	TATA element modulatory factor 1 OS=Canis lupus familiaris OX=9615 PE=4 SV=1	117.69	1048	By MS/MS	5	5	7.4	48848000	740120	58121000	8	1853
A0A8C0S773	BAG6	Large proline-rich protein BAG6 OS=Canis lupus familiaris OX=9615 GN=BAG6 PE=4 SV=1	118.97	1131	By MS/MS	9	9	13.9	375110000	9871300	509480000	11	1411
A0A8C0S817	KRT13	IF rod domain-containing protein OS=Canis lupus familiaris OX=9615 GN=KRT13 PE=3 SV=1	57.643	531	By matching	3	0	5.8	0	0	0	0	5350
A0A8C0S833	--	Ferredoxin 1 OS=Canis lupus familiaris OX=9615 PE=4 SV=1	18.517	171	By matching	1	1	12.3	71554000	7950400	0	0	2924
A0A8C0S914	--	Profilin OS=Canis lupus familiaris OX=9615 PE=3 SV=1	15.032	140	By matching	4	1	28.6	1265100	158140	1526300	0	4942
A0A8C0S968	ASH2L	ASH2 like, histone lysine methyltransferase complex subunit OS=Canis lupus familiaris OX=9615 GN=ASH2L PE=4 SV=1	60.223	534	By MS/MS	6	6	15.9	22941000	637250	23195000	5	2704
A0A8C0SA24	CHM	Rab proteins geranylgeranyltransferase component A OS=Canis lupus familiaris OX=9615 GN=CHM PE=3 SV=1	69.031	617	By MS/MS	1	1	2.1	4114000	128560	0	1	5364
A0A8C0SA71	TSC22D2	TSC22 domain family member 2 OS=Canis lupus familiaris OX=9615 GN=TSC22D2 PE=3 SV=1	74.414	745	By MS/MS	3	1	3.1	10114000	778010	0	2	5373
A0A8C0SA86	--	Proteasome assembly chaperone 2 OS=Canis lupus familiaris OX=9615 PE=4 SV=1	14.918	133	By MS/MS	2	2	20.3	48567000	4415200	106980000	3	1085
A0A8C0SAE4	--	heparosan-N-sulfate-glucuronate 5-epimerase OS=Canis lupus familiaris OX=9615 PE=3 SV=1	69.861	615	By MS/MS	2	2	4.7	15772000	404400	26144000	2	1638
A0A8C0SAH5	SAMM50	SAMM50 sorting and assembly machinery component OS=Canis lupus familiaris OX=9615 GN=SAMM50 PE=3 SV=1	50.472	456	By MS/MS	3	3	7	112650000	3413600	248790000	4	5379
A0A8C0SAI2	--	Oxysterol-binding protein OS=Canis lupus familiaris OX=9615 PE=3 SV=1	70.101	625	By matching	1	0	2.1	0	0	0	0	2042
A0A8C0SAP8	SUCLG2	Succinate--CoA ligase [GDP-forming] subunit beta, mitochondrial OS=Canis lupus familiaris OX=9615 GN=SUCLG2 PE=3 SV=1	50.425	462	By MS/MS	6	6	14.7	369630000	10561000	506850000	4	4954
A0A8C0SAW8	RBM33	RNA binding motif protein 33 OS=Canis lupus familiaris OX=9615 GN=RBM33 PE=4 SV=1	125.83	1136	By MS/MS	1	1	1.1	11393000	253190	0	1	3006
A0A8C0SB12	--	Diphosphomevalonate decarboxylase OS=Canis lupus familiaris OX=9615 PE=3 SV=1	43.879	400	By MS/MS	7	7	32.2	201390000	9154200	231280000	19	2874
A0A8C0SBA6	CTPS1	CTP synthase OS=Canis lupus familiaris OX=9615 GN=CTPS1 PE=3 SV=1	66.707	591	By MS/MS	9	7	18.3	525910000	15026000	672360000	13	5389
A0A8C0SBB7	HNRNPA0	Heterogeneous nuclear ribonucleoprotein A0 OS=Canis lupus familiaris OX=9615 GN=HNRNPA0 PE=4 SV=1	31.069	310	By MS/MS	1	1	5.2	372290000	26592000	0	2	1454
A0A8C0SBF1	AKAP17A	A-kinase anchoring protein 17A OS=Canis lupus familiaris OX=9615 GN=AKAP17A PE=4 SV=1	80.951	699	By MS/MS	1	1	1.7	2055000	48929	0	1	2046
A0A8C0SBH7	--	RING-type E3 ubiquitin transferase OS=Canis lupus familiaris OX=9615 PE=3 SV=1	179.76	1612	By matching	1	1	1.2	2278900	26499	0	0	738
A0A8C0SBQ6	FRYL	FRY like transcription coactivator OS=Canis lupus familiaris OX=9615 GN=FRYL PE=4 SV=1	344.52	3065	By MS/MS	8	8	3.7	40807000	261580	61915000	4	5327
A0A8C0SC48	OAZ1	Matrin-type domain-containing protein OS=Canis lupus familiaris OX=9615 GN=OAZ1 PE=3 SV=1	49.281	464	By MS/MS	3	3	9.3	39341000	2314200	53317000	5	1795
A0A8C0SC69	SET	SET nuclear proto-oncogene OS=Canis lupus familiaris OX=9615 GN=SET PE=3 SV=1	32.103	277	By MS/MS	3	2	17	637640000	57967000	1102100000	1	5395
A0A8C0SCB1	LOC480914	Proteolipid protein 2 OS=Canis lupus familiaris OX=9615 GN=LOC480914 PE=4 SV=1	16.645	152	By MS/MS	1	1	8.6	423320000	70553000	0	2	3074
A0A8C0SCB8	--	WD repeat and FYVE domain containing 1 OS=Canis lupus familiaris OX=9615 PE=4 SV=1	46.135	409	By MS/MS	4	1	12.2	47530000	1828100	49488000	4	2455
A0A8C0SCC1	--	Dehydrogenase/reductase X-linked OS=Canis lupus familiaris OX=9615 PE=4 SV=1	36.192	329	By MS/MS	1	1	4.9	0	0	0	1	2196
A0A8C0SCD5	--	Ceramide synthase 2 OS=Canis lupus familiaris OX=9615 PE=4 SV=1	44.724	379	By MS/MS	1	1	5.3	193250000	12078000	0	2	1504
A0A8C0SCE6	EEF1D	Eukaryotic translation elongation factor 1 delta OS=Canis lupus familiaris OX=9615 GN=EEF1D PE=3 SV=1	28.375	256	By MS/MS	9	1	45.7	0	0	0	0	5399
A0A8C0SCH2	--	Spermatogenesis and centriole associated 1 OS=Canis lupus familiaris OX=9615 PE=4 SV=1	43.07	418	By MS/MS	1	1	2.6	20613000	1288300	24869000	1	3947
A0A8C0SCK4	GK	glycerol kinase OS=Canis lupus familiaris OX=9615 GN=GK PE=3 SV=1	58.233	529	By MS/MS	5	5	13.2	113750000	3669400	146910000	4	5402
A0A8C0SCX1	--	DnaJ heat shock protein family (Hsp40) member C11 OS=Canis lupus familiaris OX=9615 PE=4 SV=1	57.083	506	By MS/MS	2	2	5.3	67805000	2421600	104990000	2	1450
A0A8C0SCZ1	C4H5orf51	Chromosome 4 C5orf51 homolog OS=Canis lupus familiaris OX=9615 GN=C4H5orf51 PE=4 SV=1	33.662	294	By MS/MS	1	1	9.9	0	0	0	0	5406
A0A8C0SD27	PSMD11	Proteasome 26S subunit, non-ATPase 11 OS=Canis lupus familiaris OX=9615 GN=PSMD11 PE=3 SV=1	47.463	422	By MS/MS	14	14	38.6	2003400000	62607000	2572900000	31	5409
A0A8C0SD78	RINT1	RAD50 interactor 1 OS=Canis lupus familiaris OX=9615 GN=RINT1 PE=4 SV=1	91.126	795	By MS/MS	5	5	7.5	47213000	1124100	64898000	5	5414
A0A8C0SDF8	TRAPPC8	Trafficking protein particle complex 8 OS=Canis lupus familiaris OX=9615 GN=TRAPPC8 PE=4 SV=1	160.66	1433	By MS/MS	5	5	3.7	26869000	327670	97563000	5	5418
A0A8C0SDL6	SLC12A9	Solute carrier family 12 member 9 OS=Canis lupus familiaris OX=9615 GN=SLC12A9 PE=3 SV=1	66.504	632	By MS/MS	1	1	1.7	9670500	483520	0	2	3813
A0A8C0SDN1	--	Pseudouridine synthase 7 OS=Canis lupus familiaris OX=9615 PE=3 SV=1	70.437	625	By MS/MS	2	2	3	26991000	692070	115580000	1	5419
A0A8C0SDP2	GRAMD1B	GRAM domain containing 1B OS=Canis lupus familiaris OX=9615 GN=GRAMD1B PE=4 SV=1	81.084	698	By matching	1	0	1.3	0	0	0	0	567
A0A8C0SDW0	PFAS	phosphoribosylformylglycinamidine synthase OS=Canis lupus familiaris OX=9615 GN=PFAS PE=3 SV=1	145.06	1341	By MS/MS	14	13	18.6	253180000	4018700	335160000	13	458
A0A8C0SDW2	--	Ig-like domain-containing protein OS=Canis lupus familiaris OX=9615 PE=4 SV=1	40.26	373	By matching	1	1	1.9	3628300	279100	0	0	625
A0A8C0SDX4	SBF2	SET binding factor 2 OS=Canis lupus familiaris OX=9615 GN=SBF2 PE=3 SV=1	190.47	1694	By matching	1	0	0.6	0	0	0	0	1124
A0A8C0SDZ3	--	NOP2/Sun RNA methyltransferase 5 OS=Canis lupus familiaris OX=9615 PE=3 SV=1	51.15	469	By MS/MS	3	3	10.9	29121000	1164800	28058000	5	1918
A0A8C0SDZ8	NDRG3	NDRG family member 3 OS=Canis lupus familiaris OX=9615 GN=NDRG3 PE=3 SV=1	41.251	375	By MS/MS	2	2	10.4	56849000	3158300	210950000	1	5424
A0A8C0SE18	SRPK2	SRSF protein kinase 2 OS=Canis lupus familiaris OX=9615 GN=SRPK2 PE=4 SV=1	66.516	588	By matching	1	1	1.9	2630500	105220	0	0	2995
A0A8C0SE21	MAGOHB	Mago homolog B, exon junction complex subunit OS=Canis lupus familiaris OX=9615 GN=MAGOHB PE=3 SV=1	17.308	148	By MS/MS	3	1	23	58408000	4172000	0	1	5425
A0A8C0SE28	TRMT61A	tRNA (adenine(58)-N(1))-methyltransferase catalytic subunit TRMT61A OS=Canis lupus familiaris OX=9615 GN=TRMT61A PE=3 SV=1	31.404	289	By MS/MS	5	5	24.6	134830000	8426700	150210000	6	5426
A0A8C0SEA6	--	La ribonucleoprotein 1B OS=Canis lupus familiaris OX=9615 PE=4 SV=1	126.97	1125	By matching	3	0	3.2	0	0	0	0	1822
A0A8C0SED5	LPXN	Leupaxin OS=Canis lupus familiaris OX=9615 GN=LPXN PE=4 SV=1	41.639	366	By MS/MS	2	2	4.9	2422600	121130	0	2	2903
A0A8C0SED8	CDYL	Chromodomain Y like OS=Canis lupus familiaris OX=9615 GN=CDYL PE=4 SV=1	60.588	544	By MS/MS	5	5	10.5	69338000	2166800	75833000	4	5431
A0A8C0SEN2	SRP9	Signal recognition particle 9 kDa protein OS=Canis lupus familiaris OX=9615 GN=SRP9 PE=3 SV=1	10.072	86	By MS/MS	3	3	34.9	81957000	11708000	59965000	1	1158
A0A8C0SEP1	NEU1	exo-alpha-sialidase OS=Canis lupus familiaris OX=9615 GN=NEU1 PE=3 SV=1	44.943	415	By MS/MS	1	1	2.4	4796900	208560	0	1	5437
A0A8C0SEP5	ZNRD1	DNA-directed RNA polymerase I subunit RPA12 OS=Canis lupus familiaris OX=9615 GN=ZNRD1 PE=3 SV=1	19.937	185	By MS/MS	4	4	38.9	65179000	5925400	94673000	4	3926
A0A8C0SER6	--	EPS8 like 2 OS=Canis lupus familiaris OX=9615 PE=3 SV=1	80.552	712	By MS/MS	11	11	24.2	941430000	21894000	1041800000	15	4883
A0A8C0SEV1	--	propionate--CoA ligase OS=Canis lupus familiaris OX=9615 PE=3 SV=1	88.308	819	By MS/MS	7	7	14.3	156240000	3254900	187530000	6	4137
A0A8C0SEY0	LOC475937	Transaldolase OS=Canis lupus familiaris OX=9615 GN=LOC475937 PE=3 SV=1	35.644	319	By MS/MS	4	4	15	950430000	41323000	1406000000	16	1091
A0A8C0SEY4	--	Prostaglandin F2 receptor inhibitor OS=Canis lupus familiaris OX=9615 PE=4 SV=1	94.893	850	By MS/MS	2	2	2.7	40412000	734760	57438000	1	1082
A0A8C0SEY7	--	NAD-capped RNA hydrolase NUDT12 OS=Canis lupus familiaris OX=9615 PE=3 SV=1	47.707	422	By matching	1	1	2.4	6890100	255190	0	0	1886
A0A8C0SEZ3	ZFYVE26	Zinc finger FYVE domain-containing protein 26 OS=Canis lupus familiaris OX=9615 GN=ZFYVE26 PE=4 SV=1	282.44	2523	By matching	1	0	0.2	0	0	0	0	2591
A0A8C0SF08	PSMC4	Proteasome 26S subunit, ATPase 4 OS=Canis lupus familiaris OX=9615 GN=PSMC4 PE=3 SV=1	47.366	418	By MS/MS	11	11	45.5	637630000	24524000	945200000	17	5443
A0A8C0SF49	DSG3	Desmoglein-3 OS=Canis lupus familiaris OX=9615 GN=DSG3 PE=4 SV=1	123.46	1132	By MS/MS	9	0	15.1	453380000	8243300	647400000	14	5444
A0A8C0SFC7	--	Anillin actin binding protein OS=Canis lupus familiaris OX=9615 PE=4 SV=1	121.23	1101	By MS/MS	16	16	20.2	367930000	5748900	402900000	16	1138
A0A8C0SFI2	--	HEXIM P-TEFb complex subunit 1 OS=Canis lupus familiaris OX=9615 PE=3 SV=1	40.228	359	By MS/MS	3	3	19.2	198490000	9924500	196800000	5	5451
A0A8C0SFR7	--	Solute carrier family 7 member 5 OS=Canis lupus familiaris OX=9615 PE=4 SV=1	49.503	467	By MS/MS	3	3	7.3	129540000	8096400	212010000	2	5428
A0A8C0SG12	--	phosphopyruvate hydratase OS=Canis lupus familiaris OX=9615 PE=3 SV=1	47.243	434	By MS/MS	17	13	53	15709000000	541680000	17429000000	104	5458
A0A8C0SG94	ATP2B4	Calcium-transporting ATPase OS=Canis lupus familiaris OX=9615 GN=ATP2B4 PE=3 SV=1	133.85	1206	By MS/MS	11	8	13.8	783490000	12242000	939240000	15	2508
A0A8C0SG98	--	Nucleolar protein with MIF4G domain 1 OS=Canis lupus familiaris OX=9615 PE=4 SV=1	96	860	By MS/MS	3	3	5.1	21733000	417950	33198000	4	3033
A0A8C0SGA0	PUF60	Poly(U)-binding-splicing factor PUF60 OS=Canis lupus familiaris OX=9615 GN=PUF60 PE=3 SV=1	57.087	530	By MS/MS	10	1	28.5	1173700000	39125000	1293600000	20	5461
A0A8C0SGB9	--	UDP-N-acetylglucosamine pyrophosphorylase 1 like 1 OS=Canis lupus familiaris OX=9615 PE=4 SV=1	55.913	504	By MS/MS	4	3	12.9	35321000	1139400	37589000	3	1349
A0A8C0SGH4	--	Dihydrolipoyllysine-residue succinyltransferase component of 2-oxoglutarate dehydrogenase complex, mitochondrial OS=Canis lupus familiaris OX=9615 PE=3 SV=1	45.02	423	By MS/MS	2	2	7.6	53288000	2316900	79002000	2	3061
A0A8C0SGI9	--	Glycerol-3-phosphate dehydrogenase OS=Canis lupus familiaris OX=9615 PE=3 SV=1	80.948	727	By MS/MS	18	18	39.3	922830000	19635000	1451000000	20	5466
A0A8C0SGJ4	OCIAD1	OCIA domain-containing protein 1 OS=Canis lupus familiaris OX=9615 GN=OCIAD1 PE=3 SV=1	26.896	239	By MS/MS	4	4	18	94675000	7282700	103520000	2	5449
A0A8C0SGK1	RAPGEF6	Rap guanine nucleotide exchange factor 6 OS=Canis lupus familiaris OX=9615 GN=RAPGEF6 PE=4 SV=1	180.85	1614	By MS/MS	2	2	2	10425000	115830	0	1	3449
A0A8C0SGW1	ABCB1	Phosphatidylcholine translocator ABCB4 OS=Canis lupus familiaris OX=9615 GN=ABCB1 PE=4 SV=1	135.49	1231	By MS/MS	8	2	6.7	13923000	210950	22495000	1	1374
A0A8C0SH40	SMAP2	Small ArfGAP2 OS=Canis lupus familiaris OX=9615 GN=SMAP2 PE=4 SV=1	43.294	398	By MS/MS	1	1	2.8	0	0	0	2	3596
A0A8C0SH43	TLE3	TLE family member 3, transcriptional corepressor OS=Canis lupus familiaris OX=9615 GN=TLE3 PE=3 SV=1	84.507	782	By MS/MS	2	2	2.8	7056700	172110	9951400	1	5474
A0A8C0SH50	SLC35F2	Solute carrier family 35 member F2 OS=Canis lupus familiaris OX=9615 GN=SLC35F2 PE=3 SV=1	40.689	368	By MS/MS	1	1	6.2	17630000	1356100	0	1	5472
A0A8C0SHD6	LOC475399	RRM domain-containing protein OS=Canis lupus familiaris OX=9615 GN=LOC475399 PE=3 SV=1	33.657	306	By MS/MS	8	1	33.7	1100800000	52419000	1244400000	14	5471
A0A8C0SHD9	--	Calcium/calmodulin dependent serine protein kinase OS=Canis lupus familiaris OX=9615 PE=3 SV=1	105.25	927	By MS/MS	2	2	2.6	14125000	247810	30589000	4	2306
A0A8C0SHJ8	ECPAS	Ecm29 proteasome adaptor and scaffold OS=Canis lupus familiaris OX=9615 GN=ECPAS PE=4 SV=1	203.53	1840	By MS/MS	25	25	19.8	807530000	7408500	856020000	29	1761
A0A8C0SHK5	DSG3	Desmoglein-3 OS=Canis lupus familiaris OX=9615 GN=DSG3 PE=4 SV=1	120.97	1107	By MS/MS	9	1	15.3	14590000	265280	0	1	5455
A0A8C0SHL8	BCAP29	B-cell receptor-associated protein OS=Canis lupus familiaris OX=9615 GN=BCAP29 PE=3 SV=1	25.771	221	By MS/MS	1	1	3.6	4955600	381200	0	1	5479
A0A8C0SHQ3	HEATR5A	HEAT repeat containing 5A OS=Canis lupus familiaris OX=9615 GN=HEATR5A PE=3 SV=1	210.24	1929	By MS/MS	7	7	4.3	144490000	1402800	227030000	9	5441
A0A8C0SHT7	SPTBN2	Spectrin beta chain OS=Canis lupus familiaris OX=9615 GN=SPTBN2 PE=3 SV=1	271.03	2389	By MS/MS	18	12	11.7	383930000	2384700	290640000	11	3011
A0A8C0SI53	SLC27A4	Solute carrier family 27 member 4 OS=Canis lupus familiaris OX=9615 GN=SLC27A4 PE=3 SV=1	72.353	643	By MS/MS	7	7	16	159470000	4556300	170530000	10	5483
A0A8C0SI63	--	Huntingtin interacting protein 1 OS=Canis lupus familiaris OX=9615 PE=3 SV=1	138.08	1246	By MS/MS	3	3	2.4	19469000	243360	61072000	3	1775
A0A8C0SIE6	--	Acetyl-CoA acyltransferase 2 OS=Canis lupus familiaris OX=9615 PE=3 SV=1	40.629	382	By MS/MS	8	8	29.1	230420000	10972000	351850000	9	527
A0A8C0SIR3	IRGQ	Immunity related GTPase Q OS=Canis lupus familiaris OX=9615 GN=IRGQ PE=3 SV=1	63.757	624	By MS/MS	7	7	21.2	221220000	8193200	260030000	10	5493
A0A8C0SIW9	MYH10	Myosin heavy chain 10 OS=Canis lupus familiaris OX=9615 GN=MYH10 PE=3 SV=1	225.67	1945	By MS/MS	14	2	9.1	5090800	40727	33092000	1	513
A0A8C0SJ23	SLC12A4	Solute carrier family 12 member 4 OS=Canis lupus familiaris OX=9615 GN=SLC12A4 PE=3 SV=1	167.02	1498	By MS/MS	2	2	1.9	32694000	435920	115240000	3	2724
A0A8C0SJ33	--	CAAX prenyl protease OS=Canis lupus familiaris OX=9615 PE=3 SV=1	54.521	474	By MS/MS	5	1	13.9	318240000	14466000	327650000	7	3415
A0A8C0SJ73	PRKAA1	Acetyl-CoA carboxylase kinase OS=Canis lupus familiaris OX=9615 GN=PRKAA1 PE=3 SV=1	64.007	559	By MS/MS	9	7	24.9	238330000	6809300	331800000	19	817
A0A8C0SJD0	ACSL4	Acyl-CoA synthetase long chain family member 4 OS=Canis lupus familiaris OX=9615 GN=ACSL4 PE=3 SV=1	74.424	670	By MS/MS	16	15	31.6	759160000	18075000	876960000	20	2557
A0A8C0SJI1	INPP1	Inositol polyphosphate-1-phosphatase OS=Canis lupus familiaris OX=9615 GN=INPP1 PE=3 SV=1	41.408	386	By MS/MS	5	5	17.4	230780000	10034000	230560000	8	5504
A0A8C0SJL7	--	Alpha-1,4 glucan phosphorylase OS=Canis lupus familiaris OX=9615 PE=3 SV=1	92.652	809	By MS/MS	16	11	26.3	715440000	13249000	946840000	21	3880
A0A8C0SJR0	--	non-specific serine/threonine protein kinase OS=Canis lupus familiaris OX=9615 PE=4 SV=1	57.876	519	By MS/MS	5	2	13.1	7991300	285400	13020000	2	3390
A0A8C0SJR7	--	Enhancer of rudimentary homolog OS=Canis lupus familiaris OX=9615 PE=3 SV=1	12.259	104	By MS/MS	5	5	38.5	305560000	50927000	473240000	5	5512
A0A8C0SJX2	--	Transmembrane protein 45B OS=Canis lupus familiaris OX=9615 PE=3 SV=1	31.636	274	By MS/MS	1	1	3.6	0	0	0	1	856
A0A8C0SJX4	GLG1	Golgi apparatus protein 1 OS=Canis lupus familiaris OX=9615 GN=GLG1 PE=4 SV=1	133.72	1175	By MS/MS	4	4	4.7	42071000	609720	85114000	4	1121
A0A8C0SJZ9	TRAF6	TNF receptor-associated factor OS=Canis lupus familiaris OX=9615 GN=TRAF6 PE=3 SV=1	58.761	517	By MS/MS	1	1	1.7	3492600	116420	4213700	1	1027
A0A8C0SK10	MLH1	MutL homolog 1 OS=Canis lupus familiaris OX=9615 GN=MLH1 PE=3 SV=1	84.47	756	By MS/MS	1	1	1.9	5223400	104470	0	1	1431
A0A8C0SK32	PPOX	Protoporphyrinogen oxidase OS=Canis lupus familiaris OX=9615 GN=PPOX PE=3 SV=1	50.603	480	By MS/MS	3	3	9.2	242430000	7575800	94996000	2	5513
A0A8C0SK85	--	ATP binding cassette subfamily C member 4 OS=Canis lupus familiaris OX=9615 PE=4 SV=1	149.63	1326	By MS/MS	8	8	8.7	127440000	1722100	186290000	6	5518
A0A8C0SKF3	SKIV2L	Ski2 like RNA helicase OS=Canis lupus familiaris OX=9615 GN=SKIV2L PE=4 SV=1	137.82	1245	By MS/MS	5	5	7.3	60634000	891680	72159000	4	5136
A0A8C0SKG6	--	Coiled-coil domain-containing protein 25 OS=Canis lupus familiaris OX=9615 PE=3 SV=1	22.845	192	By MS/MS	2	1	12.5	35137000	2342500	56759000	3	3993
A0A8C0SKI1	--	Striatin interacting protein 1 OS=Canis lupus familiaris OX=9615 PE=3 SV=1	97.404	853	By MS/MS	3	3	5.6	42811000	995610	67994000	5	2424
A0A8C0SKM2	--	Ankyrin repeat and sterile alpha motif domain containing 1A OS=Canis lupus familiaris OX=9615 PE=4 SV=1	130.35	1199	By MS/MS	5	5	5.4	49221000	793880	45414000	5	2665
A0A8C0SKP0	PUM2	Pumilio RNA binding family member 2 OS=Canis lupus familiaris OX=9615 GN=PUM2 PE=4 SV=1	117.37	1093	By MS/MS	4	4	4	60302000	1402400	57277000	3	2514
A0A8C0SKS4	DIAPH2	Diaphanous related formin 2 OS=Canis lupus familiaris OX=9615 GN=DIAPH2 PE=3 SV=1	126.04	1103	By MS/MS	11	11	15	90989000	1378600	90784000	12	5522
A0A8C0SKS8	PRRC2C	Proline rich coiled-coil 2C OS=Canis lupus familiaris OX=9615 GN=PRRC2C PE=4 SV=1	313.47	2859	By MS/MS	22	22	13	414060000	3113300	518250000	18	406
A0A8C0SKU0	SLC25A5	ADP/ATP translocase OS=Canis lupus familiaris OX=9615 GN=SLC25A5 PE=3 SV=1	32.941	298	By MS/MS	9	6	26.2	3181100000	151480000	3306100000	30	5523
A0A8C0SKU9	--	Cell division cycle 23 OS=Canis lupus familiaris OX=9615 PE=4 SV=1	67.2	582	By MS/MS	2	2	4.8	13779000	405260	29279000	3	1257
A0A8C0SKV3	--	Family with sequence similarity 91 member A1 OS=Canis lupus familiaris OX=9615 PE=3 SV=1	87.038	770	By MS/MS	7	7	11.6	200970000	4369000	224060000	7	1653
A0A8C0SL13	UBE2L6	Ubiquitin conjugating enzyme E2 L6 OS=Canis lupus familiaris OX=9615 GN=UBE2L6 PE=3 SV=1	17.53	153	By MS/MS	2	2	24.2	5765700	443510	6956100	2	5526
A0A8C0SL61	POR	NADPH--cytochrome P450 reductase OS=Canis lupus familiaris OX=9615 GN=POR PE=3 SV=1	103.17	929	By MS/MS	7	7	10.9	247010000	4574200	287240000	10	5530
A0A8C0SL89	--	Elongation factor 1-alpha OS=Canis lupus familiaris OX=9615 PE=3 SV=1	50.694	466	By matching	12	0	36.7	0	0	0	0	866
A0A8C0SL95	--	G protein nucleolar 1 (putative) OS=Canis lupus familiaris OX=9615 PE=4 SV=1	68.549	606	By MS/MS	1	1	1.5	6153700	170940	0	1	1714
A0A8C0SL97	R3HDM1	R3H domain containing 1 OS=Canis lupus familiaris OX=9615 GN=R3HDM1 PE=4 SV=1	125.1	1137	By matching	1	1	1.4	54416000	1395300	0	0	3022
A0A8C0SLA1	--	TBC1 domain family member 10B OS=Canis lupus familiaris OX=9615 PE=4 SV=1	85.65	790	By MS/MS	4	4	6.3	34422000	1043100	50399000	4	5529
A0A8C0SLC6	--	Coiled-coil domain-containing protein 43 OS=Canis lupus familiaris OX=9615 PE=3 SV=1	25.425	226	By MS/MS	3	3	11.9	16957000	1413100	0	3	1209
A0A8C0SLG6	CGN	Cingulin OS=Canis lupus familiaris OX=9615 GN=CGN PE=4 SV=1	136.23	1196	By MS/MS	16	16	20.7	584080000	6713600	591220000	16	136
A0A8C0SLR3	OGFOD1	Prolyl 3-hydroxylase OGFOD1 OS=Canis lupus familiaris OX=9615 GN=OGFOD1 PE=3 SV=1	57.14	496	By matching	1	1	1.8	4487100	166190	0	0	1157
A0A8C0SLU9	TENT4B	Terminal nucleotidyltransferase 4B OS=Canis lupus familiaris OX=9615 GN=TENT4B PE=4 SV=1	64.77	591	By matching	1	1	2.9	9922000	283490	0	0	1863
A0A8C0SLW9	EPM2AIP1	EPM2A interacting protein 1 OS=Canis lupus familiaris OX=9615 GN=EPM2AIP1 PE=4 SV=1	70.231	608	By MS/MS	7	7	16.9	86200000	2210300	117260000	6	5537
A0A8C0SM21	SHROOM2	Shroom family member 2 OS=Canis lupus familiaris OX=9615 GN=SHROOM2 PE=3 SV=1	181.4	1647	By MS/MS	11	11	12.8	90606000	808980	128140000	13	1839
A0A8C0SM53	CD2BP2	CD2 cytoplasmic tail binding protein 2 OS=Canis lupus familiaris OX=9615 GN=CD2BP2 PE=4 SV=1	37.718	344	By MS/MS	4	4	19.8	66772000	4451500	91521000	4	5540
A0A8C0SMD1	USF1	Upstream transcription factor 1 OS=Canis lupus familiaris OX=9615 GN=USF1 PE=4 SV=1	33.524	310	By MS/MS	1	1	2.9	17477000	1747700	0	1	5543
A0A8C0SMJ7	--	Protein tyrosine phosphatase non-receptor type 23 OS=Canis lupus familiaris OX=9615 PE=4 SV=1	174.61	1602	By MS/MS	6	6	5.2	24192000	306230	93445000	4	4018
A0A8C0SMP6	SART1	Spliceosome associated factor 1, recruiter of U4/U6.U5 tri-snRNP OS=Canis lupus familiaris OX=9615 GN=SART1 PE=3 SV=1	90.799	806	By MS/MS	9	9	16.9	127650000	3039400	167620000	8	5551
A0A8C0SMX8	--	SET binding factor 1 OS=Canis lupus familiaris OX=9615 PE=3 SV=1	208.23	1866	By MS/MS	11	10	8.3	81963000	853780	124140000	8	3002
A0A8C0SMZ9	TRAPPC11	Trafficking protein particle complex subunit 11 OS=Canis lupus familiaris OX=9615 GN=TRAPPC11 PE=3 SV=1	123.2	1085	By MS/MS	7	7	10.3	167140000	2695700	129090000	5	2624
A0A8C0SN76	FNDC3B	Fibronectin type III domain containing 3B OS=Canis lupus familiaris OX=9615 GN=FNDC3B PE=4 SV=1	122.73	1114	By MS/MS	3	3	3.6	19290000	428660	33993000	1	4146
A0A8C0SNC5	STX8	Syntaxin 8 OS=Canis lupus familiaris OX=9615 GN=STX8 PE=4 SV=1	26.642	235	By MS/MS	2	2	17.4	44515000	2782200	50877000	2	4815
A0A8C0SNH1	AARS1	Alanine--tRNA ligase OS=Canis lupus familiaris OX=9615 GN=AARS1 PE=3 SV=1	106.77	968	By MS/MS	16	16	24.4	870870000	15551000	1366900000	26	5542
A0A8C0SNJ7	--	60 kDa heat shock protein, mitochondrial OS=Canis lupus familiaris OX=9615 PE=3 SV=1	24.001	217	By matching	3	0	24.9	0	0	0	0	5563
A0A8C0SNN1	SF3B2	Splicing factor 3b subunit 2 OS=Canis lupus familiaris OX=9615 GN=SF3B2 PE=4 SV=1	100.14	894	By MS/MS	12	12	21.5	606940000	10838000	777590000	15	3211
A0A8C0SNQ5	PSMD6	Proteasome 26S subunit, non-ATPase 6 OS=Canis lupus familiaris OX=9615 GN=PSMD6 PE=4 SV=1	45.547	389	By MS/MS	10	10	29.6	971170000	33488000	1254800000	14	5562
A0A8C0SNS1	--	TatD DNase domain containing 1 OS=Canis lupus familiaris OX=9615 PE=3 SV=1	33.933	297	By MS/MS	4	4	17.8	85144000	3701900	128810000	2	1547
A0A8C0SNS3	RBBP7	RB binding protein 7, chromatin remodeling factor OS=Canis lupus familiaris OX=9615 GN=RBBP7 PE=4 SV=1	47.834	425	By MS/MS	5	5	20.9	195810000	10878000	241020000	7	5567
A0A8C0SNT2	LOC607890	D-3-phosphoglycerate dehydrogenase OS=Canis lupus familiaris OX=9615 GN=LOC607890 PE=3 SV=1	56.448	532	By MS/MS	15	1	35.5	1842400000	68236000	2380400000	19	5548
A0A8C0SNU7	ERG28	Ergosterol biosynthesis 28 homolog OS=Canis lupus familiaris OX=9615 GN=ERG28 PE=3 SV=1	15.733	140	By matching	1	1	10.7	3226800	537810	0	0	5570
A0A8C0SNV6	--	HECT and RLD domain containing E3 ubiquitin protein ligase family member 6 OS=Canis lupus familiaris OX=9615 PE=4 SV=1	108.45	962	By MS/MS	12	12	17.4	186510000	3330500	197690000	13	5571
A0A8C0SP22	--	Transmembrane protein 65 OS=Canis lupus familiaris OX=9615 PE=4 SV=1	25.294	240	By MS/MS	2	2	9.6	13205000	1100500	19439000	2	5573
A0A8C0SPF0	MED25	Mediator of RNA polymerase II transcription subunit 25 OS=Canis lupus familiaris OX=9615 GN=MED25 PE=3 SV=1	41.435	395	By MS/MS	1	1	4.6	9651800	877440	0	1	634
A0A8C0SPG3	PPP1R10	Serine/threonine-protein phosphatase 1 regulatory subunit 10 OS=Canis lupus familiaris OX=9615 GN=PPP1R10 PE=4 SV=1	99.057	940	By MS/MS	7	7	13.7	193330000	3222100	231700000	11	5578
A0A8C0SPH5	--	Chloride intracellular channel protein OS=Canis lupus familiaris OX=9615 PE=3 SV=1	23.127	205	By matching	7	0	44.4	0	0	0	0	5579
A0A8C0SPH9	PABPC4	Polyadenylate-binding protein OS=Canis lupus familiaris OX=9615 GN=PABPC4 PE=3 SV=1	69.922	636	By MS/MS	13	8	27.4	400290000	10264000	468620000	7	5580
A0A8C0SPJ5	--	Leucine zipper and CTNNBIP1 domain containing OS=Canis lupus familiaris OX=9615 PE=3 SV=1	23.756	211	By MS/MS	3	3	13.7	43249000	2703100	98239000	4	5581
A0A8C0SPX1	PYURF	PIGY upstream reading frame OS=Canis lupus familiaris OX=9615 GN=PYURF PE=3 SV=1	12.533	114	By matching	1	1	14	2311800	288980	0	0	4009
A0A8C0SPX7	ETF1	Eukaryotic peptide chain release factor subunit 1 OS=Canis lupus familiaris OX=9615 GN=ETF1 PE=3 SV=1	49.03	437	By MS/MS	13	13	43.5	550250000	19652000	1594600000	19	5587
A0A8C0SQ45	UTP6	UTP6 small subunit processome component OS=Canis lupus familiaris OX=9615 GN=UTP6 PE=3 SV=1	67.208	572	By MS/MS	6	6	9.3	56284000	1250800	72860000	7	3304
A0A8C0SQ57	--	NADH dehydrogenase [ubiquinone] 1 alpha subcomplex subunit 6 OS=Canis lupus familiaris OX=9615 PE=3 SV=1	15.182	130	By MS/MS	1	1	8.5	3481200	386800	0	3	5589
A0A8C0SQK2	--	F-box and leucine rich repeat protein 18 OS=Canis lupus familiaris OX=9615 PE=4 SV=1	72.862	665	By MS/MS	1	1	1.7	6524700	176340	0	1	2660
A0A8C0SQN2	TCF20	Transcription factor 20 OS=Canis lupus familiaris OX=9615 GN=TCF20 PE=4 SV=1	209.32	1937	By MS/MS	1	1	0.7	1429800	13617	0	2	3894
A0A8C0SQP4	PMPCB	Peptidase, mitochondrial processing beta subunit OS=Canis lupus familiaris OX=9615 GN=PMPCB PE=3 SV=1	56.794	513	By MS/MS	8	8	22.8	180560000	6448500	252140000	10	5595
A0A8C0SR01	--	Mitochondrial carrier 2 OS=Canis lupus familiaris OX=9615 PE=3 SV=1	33.302	302	By MS/MS	4	4	22.2	456190000	30413000	440790000	4	4867
A0A8C0SRA9	CREBBP	histone acetyltransferase OS=Canis lupus familiaris OX=9615 GN=CREBBP PE=4 SV=1	244.77	2240	By MS/MS	1	0	0.7	0	0	0	1	4849
A0A8C0SRE9	CHMP3	Charged multivesicular body protein 3 OS=Canis lupus familiaris OX=9615 GN=CHMP3 PE=3 SV=1	32.192	288	By MS/MS	2	2	13.9	51181000	4265100	77161000	3	1688
A0A8C0SRF0	--	Ubiquitin conjugation factor E4 OS=Canis lupus familiaris OX=9615 PE=3 SV=1	152.6	1362	By MS/MS	5	5	4.6	85928000	1227500	159660000	5	5608
A0A8C0SS04	DRAP1	DR1 associated protein 1 OS=Canis lupus familiaris OX=9615 GN=DRAP1 PE=4 SV=1	23.189	212	By MS/MS	3	3	14.2	55500000	5550000	123850000	3	5560
A0A8C0SS43	TMTC3	dolichyl-phosphate-mannose--protein mannosyltransferase OS=Canis lupus familiaris OX=9615 GN=TMTC3 PE=3 SV=1	93.739	825	By MS/MS	2	2	2.5	15045000	341930	32336000	1	2925
A0A8C0SS58	GSR	Glutathione reductase OS=Canis lupus familiaris OX=9615 GN=GSR PE=3 SV=1	51.818	480	By MS/MS	6	6	16.9	146050000	5215900	203660000	5	5613
A0A8C0SS84	RPA3	Replication protein A3 OS=Canis lupus familiaris OX=9615 GN=RPA3 PE=3 SV=1	13.562	121	By MS/MS	4	4	48.8	134540000	14949000	146140000	3	5620
A0A8C0SSD1	--	40S ribosomal protein S15a OS=Canis lupus familiaris OX=9615 PE=3 SV=1	14.825	130	By matching	2	1	16.2	0	0	0	0	5624
A0A8C0SSQ9	--	Trinucleotide repeat containing 18 OS=Canis lupus familiaris OX=9615 PE=4 SV=1	304.65	2871	By MS/MS	2	2	0.7	8227800	56355	0	1	5629
A0A8C0SSS6	DUSP11	Dual specificity phosphatase 11 OS=Canis lupus familiaris OX=9615 GN=DUSP11 PE=4 SV=1	36.606	313	By MS/MS	3	3	12.5	3365000	140210	0	4	5631
A0A8C0SSX8	--	DNA helicase OS=Canis lupus familiaris OX=9615 PE=4 SV=1	282.04	2489	By MS/MS	4	4	2.8	29242000	211900	20224000	4	5607
A0A8C0SSY9	--	SRP receptor subunit alpha OS=Canis lupus familiaris OX=9615 PE=3 SV=1	69.65	638	By MS/MS	7	7	12.7	588210000	13679000	794030000	7	184
A0A8C0ST40	--	N-acetylglucosamine-1-phosphate transferase subunits alpha and beta OS=Canis lupus familiaris OX=9615 PE=3 SV=1	134.64	1179	By matching	1	1	0.7	2015400	28792	0	0	1883
A0A8C0ST49	--	Nedd4 family interacting protein 2 OS=Canis lupus familiaris OX=9615 PE=4 SV=1	25.884	230	By MS/MS	1	1	4.8	0	0	0	1	5636
A0A8C0STB1	--	Impact RWD domain protein OS=Canis lupus familiaris OX=9615 PE=3 SV=1	33.996	306	By MS/MS	1	1	3.6	7928400	344710	0	2	3688
A0A8C0STH5	SIN3B	SIN3 transcription regulator family member B OS=Canis lupus familiaris OX=9615 GN=SIN3B PE=4 SV=1	128.56	1125	By MS/MS	1	1	1.3	8792800	123840	0	1	5643
A0A8C0STI1	--	Neutral sphingomyelinase activation associated factor OS=Canis lupus familiaris OX=9615 PE=4 SV=1	104.81	920	By MS/MS	1	1	1.7	0	0	0	0	2749
A0A8C0STJ7	CTNNA1	Catenin alpha 1 OS=Canis lupus familiaris OX=9615 GN=CTNNA1 PE=3 SV=1	100.12	906	By MS/MS	31	24	54.4	4244900000	77180000	5653600000	51	5644
A0A8C0STU7	MRPS26	Small ribosomal subunit protein mS26 OS=Canis lupus familiaris OX=9615 GN=MRPS26 PE=3 SV=1	23.975	206	By MS/MS	4	4	24.8	60530000	3783100	73409000	5	5646
A0A8C0STX1	KDM5C	[histone H3]-trimethyl-L-lysine(4) demethylase OS=Canis lupus familiaris OX=9615 GN=KDM5C PE=3 SV=1	175.42	1559	By MS/MS	2	1	1.5	2702300	30363	0	1	257
A0A8C0STX4	NCSTN	Nicastrin OS=Canis lupus familiaris OX=9615 GN=NCSTN PE=3 SV=1	76.999	697	By MS/MS	1	1	1.3	13015000	351760	0	1	5647
A0A8C0SU33	--	PHD finger protein 14 OS=Canis lupus familiaris OX=9615 PE=4 SV=1	107.85	955	By MS/MS	5	5	6.4	46943000	1091700	64093000	5	2842
A0A8C0SU42	TRIP11	Thyroid hormone receptor interactor 11 OS=Canis lupus familiaris OX=9615 GN=TRIP11 PE=4 SV=1	238.58	2068	By MS/MS	23	23	15.4	304140000	2041200	316540000	24	5650
A0A8C0SU81	--	SH3 domain binding protein 4 OS=Canis lupus familiaris OX=9615 PE=4 SV=1	107.05	962	By MS/MS	2	2	2.6	14722000	262900	58884000	1	5651
A0A8C0SUA1	DNAJB11	DnaJ heat shock protein family (Hsp40) member B11 OS=Canis lupus familiaris OX=9615 GN=DNAJB11 PE=4 SV=1	39.31	345	By MS/MS	3	3	10.4	18462000	923120	26538000	1	231
A0A8C0SUA9	DGUOK	STAM binding protein OS=Canis lupus familiaris OX=9615 GN=DGUOK PE=3 SV=1	52.811	469	By MS/MS	10	8	23.9	87339000	3234800	86936000	7	5652
A0A8C0SUM9	--	Codanin 1 OS=Canis lupus familiaris OX=9615 PE=4 SV=1	133.43	1225	By MS/MS	3	3	3.6	19933000	326760	31217000	1	5655
A0A8C0SUS0	--	RNA binding motif protein 10 OS=Canis lupus familiaris OX=9615 PE=4 SV=1	103.42	931	By MS/MS	6	6	9.3	54261000	1154500	48746000	7	2340
A0A8C0SUU0	--	Phosphatidylethanolamine-binding protein 1 OS=Canis lupus familiaris OX=9615 PE=3 SV=1	24.763	222	By MS/MS	8	8	48.2	2293600000	152910000	3047200000	15	5658
A0A8C0SV84	ATP2B1	Calcium-transporting ATPase OS=Canis lupus familiaris OX=9615 GN=ATP2B1 PE=3 SV=1	137.78	1249	By MS/MS	7	4	7.4	30753000	465950	60515000	4	2722
A0A8C0SVF8	HMGB3	High mobility group box 3 OS=Canis lupus familiaris OX=9615 GN=HMGB3 PE=3 SV=1	23.597	205	By MS/MS	3	3	19.5	340190000	30927000	402560000	4	1925
A0A8C0SVI8	FKBP15	peptidylprolyl isomerase OS=Canis lupus familiaris OX=9615 GN=FKBP15 PE=4 SV=1	129.08	1180	By MS/MS	4	4	3.6	28406000	458160	45158000	3	5668
A0A8C0SVQ9	ARIH1	RBR-type E3 ubiquitin transferase OS=Canis lupus familiaris OX=9615 GN=ARIH1 PE=4 SV=1	64.016	555	By MS/MS	6	6	14.2	60521000	2161500	117770000	4	5672
A0A8C0SVS8	SS18L2	Natural killer cell triggering receptor OS=Canis lupus familiaris OX=9615 GN=SS18L2 PE=4 SV=1	129.64	1144	By MS/MS	1	1	0.8	6929000	125980	0	1	2863
A0A8C0SVY4	VAC14	Protein VAC14 homolog OS=Canis lupus familiaris OX=9615 GN=VAC14 PE=3 SV=1	88.317	783	By MS/MS	8	8	13.3	90909000	2066100	92676000	7	5676
A0A8C0SVY6	--	Interferon regulatory factor 2 binding protein like OS=Canis lupus familiaris OX=9615 PE=3 SV=1	79.476	759	By MS/MS	5	5	12.1	111930000	2798300	214060000	5	5677
A0A8C0SW51	RBPMS	RNA binding protein, mRNA processing factor OS=Canis lupus familiaris OX=9615 GN=RBPMS PE=4 SV=1	31.098	281	By MS/MS	1	1	5.3	17882000	1117700	0	1	3732
A0A8C0SX54	ATP1A4	Sodium/potassium-transporting ATPase subunit alpha OS=Canis lupus familiaris OX=9615 GN=ATP1A4 PE=3 SV=1	107.29	971	By MS/MS	8	1	11.7	0	0	0	0	2638
A0A8C0SX61	USP11	E1 ubiquitin-activating enzyme OS=Canis lupus familiaris OX=9615 GN=USP11 PE=3 SV=1	163.5	1473	By MS/MS	25	0	23.2	9482100	106540	10222000	1	5697
A0A8C0SX68	--	Importin 5 OS=Canis lupus familiaris OX=9615 PE=4 SV=1	118.9	1056	By MS/MS	27	27	36.6	3238500000	57830000	4183700000	41	5699
A0A8C0SX95	--	Family with sequence similarity 207 member A OS=Canis lupus familiaris OX=9615 PE=3 SV=1	24.068	219	By MS/MS	4	4	20.5	63004000	4200300	77619000	6	5698
A0A8C0SXB6	IMMT	MICOS complex subunit MIC60 OS=Canis lupus familiaris OX=9615 GN=IMMT PE=3 SV=1	75.696	681	By matching	14	1	32.5	4377400	91197	0	0	5700
A0A8C0SXJ4	--	Ubiquitin carboxyl-terminal hydrolase 47 OS=Canis lupus familiaris OX=9615 PE=4 SV=1	154.68	1354	By MS/MS	13	13	12.9	133310000	1754000	134590000	14	4264
A0A8C0SXK5	--	Neuroplastin OS=Canis lupus familiaris OX=9615 PE=4 SV=1	45.518	407	By MS/MS	3	3	10.1	17609000	765600	18589000	4	5704
A0A8C0SXN2	--	non-specific serine/threonine protein kinase OS=Canis lupus familiaris OX=9615 PE=4 SV=1	58.101	527	By MS/MS	11	11	34.3	584630000	20160000	718660000	15	5706
A0A8C0SXT4	PTCD3	Small ribosomal subunit protein mS39 OS=Canis lupus familiaris OX=9615 GN=PTCD3 PE=3 SV=1	77.855	687	By MS/MS	7	7	12.5	157260000	3494600	214220000	6	5710
A0A8C0SY39	--	Large ribosomal subunit protein uL22 OS=Canis lupus familiaris OX=9615 PE=3 SV=1	21.394	183	By MS/MS	2	1	13.7	45694000	3807800	0	1	4950
A0A8C0SYL4	IMMT	MICOS complex subunit MIC60 OS=Canis lupus familiaris OX=9615 GN=IMMT PE=3 SV=1	80.15	727	By matching	15	0	30.8	0	0	0	0	1559
A0A8C0SYM0	ERGIC2	Endoplasmic reticulum-Golgi intermediate compartment protein OS=Canis lupus familiaris OX=9615 GN=ERGIC2 PE=3 SV=1	38.884	344	By MS/MS	2	2	8.7	25964000	1442400	36834000	1	5724
A0A8C0SYM2	TUBGCP4	Gamma-tubulin complex component OS=Canis lupus familiaris OX=9615 GN=TUBGCP4 PE=3 SV=1	70.835	623	By MS/MS	2	2	6.9	11953000	341520	24107000	2	5063
A0A8C0SYR7	RBBP5	RB binding protein 5, histone lysine methyltransferase complex subunit OS=Canis lupus familiaris OX=9615 GN=RBBP5 PE=4 SV=1	55.071	500	By MS/MS	1	1	2	2993000	106890	0	1	1956
A0A8C0SYX6	EXOC6B	Exocyst complex component OS=Canis lupus familiaris OX=9615 GN=EXOC6B PE=3 SV=1	91.527	787	By MS/MS	10	10	18.3	157700000	3032600	220260000	9	3977
A0A8C0SYY9	EPS15L1	Epidermal growth factor receptor pathway substrate 15 like 1 OS=Canis lupus familiaris OX=9615 GN=EPS15L1 PE=4 SV=1	83.344	756	By MS/MS	4	4	9.1	53150000	1107300	75833000	3	3306
A0A8C0SZ03	--	Chromosome 11 open reading frame 54 OS=Canis lupus familiaris OX=9615 PE=4 SV=1	28.646	256	By MS/MS	1	1	6.2	16339000	1256800	0	1	5731
A0A8C0SZ12	--	Centrosomal protein 135 OS=Canis lupus familiaris OX=9615 PE=4 SV=1	125.74	1070	By matching	2	2	2	215750000	2663500	266610000	0	5663
A0A8C0SZ23	PAICS	PurE domain-containing protein OS=Canis lupus familiaris OX=9615 GN=PAICS PE=3 SV=1	217.3	1945	By matching	13	0	9.5	0	0	0	0	5688
A0A8C0SZ25	SLC39A10	Solute carrier family 39 member 10 OS=Canis lupus familiaris OX=9615 GN=SLC39A10 PE=4 SV=1	89.159	789	By MS/MS	1	1	1.4	6721100	186700	0	1	358
A0A8C0SZ55	--	Acid phosphatase 6, lysophosphatidic OS=Canis lupus familiaris OX=9615 PE=4 SV=1	47.919	422	By MS/MS	6	6	19.7	330990000	14391000	359540000	7	2141
A0A8C0SZ63	UTP25	U3 small nucleolar RNA-associated protein 25 homolog OS=Canis lupus familiaris OX=9615 GN=UTP25 PE=3 SV=1	86.967	758	By MS/MS	4	4	6.5	22860000	486380	31288000	4	2803
A0A8C0SZB6	--	Chromodomain helicase DNA binding protein 1 like OS=Canis lupus familiaris OX=9615 PE=3 SV=1	109	968	By MS/MS	6	6	7.3	44985000	737460	73015000	4	2394
A0A8C0SZD5	--	Glutamate dehydrogenase OS=Canis lupus familiaris OX=9615 PE=3 SV=1	54.218	490	By MS/MS	9	2	25.5	111560000	3598800	164300000	7	5734
A0A8C0SZP4	--	Forkhead box K1 OS=Canis lupus familiaris OX=9615 PE=4 SV=1	64.375	611	By matching	1	1	2.6	939660	28475	0	0	2492
A0A8C0SZS9	CD109	CD109 molecule OS=Canis lupus familiaris OX=9615 GN=CD109 PE=3 SV=1	153.2	1368	By MS/MS	1	1	0.7	70255000	989510	0	1	372
A0A8C0SZX7	PRR12	Proline rich 12 OS=Canis lupus familiaris OX=9615 GN=PRR12 PE=4 SV=1	344.9	3307	By MS/MS	2	2	0.6	23603000	188820	31172000	1	672
A0A8C0SZY4	--	Maestro heat like repeat family member 1 OS=Canis lupus familiaris OX=9615 PE=4 SV=1	179.36	1629	By MS/MS	2	2	1.5	30503000	327990	34655000	2	5741
A0A8C0SZZ4	DNM2	dynamin GTPase OS=Canis lupus familiaris OX=9615 GN=DNM2 PE=3 SV=1	97.275	860	By MS/MS	18	0	28.5	273620000	4717600	297640000	5	5742
A0A8C0T000	METTL1	tRNA (guanine-N(7)-)-methyltransferase OS=Canis lupus familiaris OX=9615 GN=METTL1 PE=3 SV=1	32.347	287	By MS/MS	1	1	4.2	4434200	369520	0	1	1241
A0A8C0T0B0	--	FAD/NAD(P)-binding domain-containing protein OS=Canis lupus familiaris OX=9615 PE=4 SV=1	50.489	456	By MS/MS	1	1	2.9	53318000	2318200	0	1	4142
A0A8C0T0C4	--	Aminopeptidase like 1 OS=Canis lupus familiaris OX=9615 PE=3 SV=1	50.464	474	By MS/MS	4	4	15.2	91748000	4170400	110140000	4	2901
A0A8C0T0J0	--	Rho guanine nucleotide exchange factor 12 OS=Canis lupus familiaris OX=9615 PE=4 SV=1	165.55	1480	By matching	4	0	3.2	0	0	0	0	832
A0A8C0T0J3	MCM7	DNA replication licensing factor MCM7 OS=Canis lupus familiaris OX=9615 GN=MCM7 PE=3 SV=1	81.135	716	By MS/MS	14	14	25.6	619490000	13181000	883560000	18	5678
A0A8C0T0Q0	--	Autophagy-related protein 101 OS=Canis lupus familiaris OX=9615 PE=3 SV=1	24.561	214	By MS/MS	3	3	16.4	15906000	1223600	21745000	4	5753
A0A8C0T0R7	--	IF rod domain-containing protein OS=Canis lupus familiaris OX=9615 PE=3 SV=1	49.64	447	By matching	6	0	14.3	0	0	0	0	5754
A0A8C0T0X4	TRADD	Tumor necrosis factor receptor type 1-associated DEATH domain protein OS=Canis lupus familiaris OX=9615 GN=TRADD PE=4 SV=1	34.523	312	By MS/MS	5	5	21.8	361560000	22598000	371020000	7	2012
A0A8C0T0Z1	DHX36	RNA helicase OS=Canis lupus familiaris OX=9615 GN=DHX36 PE=4 SV=1	110.85	973	By MS/MS	8	1	11	207580000	3916500	231990000	9	4991
A0A8C0T1A5	XPNPEP1	X-prolyl aminopeptidase 1 OS=Canis lupus familiaris OX=9615 GN=XPNPEP1 PE=3 SV=1	71.907	643	By MS/MS	8	8	21.6	520770000	14075000	497070000	11	5766
A0A8C0T1C3	ZNF451	Zinc finger protein 451 OS=Canis lupus familiaris OX=9615 GN=ZNF451 PE=4 SV=1	110.56	965	By MS/MS	2	2	3.3	648120000	9971100	0	1	1098
A0A8C0T1P3	MED17	Mediator of RNA polymerase II transcription subunit 17 OS=Canis lupus familiaris OX=9615 GN=MED17 PE=3 SV=1	72.87	652	By MS/MS	3	3	7.5	8916900	270210	15930000	2	5769
A0A8C0T1Y9	NIBAN2	Niban apoptosis regulator 2 OS=Canis lupus familiaris OX=9615 GN=NIBAN2 PE=3 SV=1	84.324	745	By MS/MS	14	14	34.5	1001300000	22251000	1251400000	21	5774
A0A8C0T2B3	TFB1M	rRNA adenine N(6)-methyltransferase OS=Canis lupus familiaris OX=9615 GN=TFB1M PE=3 SV=1	39.303	345	By MS/MS	1	1	2.9	0	0	0	1	5780
A0A8C0T2F6	--	glyceraldehyde-3-phosphate dehydrogenase (phosphorylating) OS=Canis lupus familiaris OX=9615 PE=3 SV=1	75.877	713	By MS/MS	13	4	24.3	10463000000	222620000	12734000000	71	5781
A0A8C0T2T6	--	non-specific serine/threonine protein kinase OS=Canis lupus familiaris OX=9615 PE=4 SV=1	214.27	1874	By MS/MS	3	3	1.7	14449000	112880	91755000	1	3972
A0A8C0T2T8	AMMECR1L	AMMECR1 like OS=Canis lupus familiaris OX=9615 GN=AMMECR1L PE=4 SV=1	31.151	282	By MS/MS	1	1	6	8382600	523910	0	2	5785
A0A8C0T3R1	--	Ataxin 1 OS=Canis lupus familiaris OX=9615 PE=3 SV=1	79.163	745	By MS/MS	1	1	3.1	7811300	200290	9424000	1	1712
A0A8C0T3S7	SRRM2	Serine/arginine repetitive matrix 2 OS=Canis lupus familiaris OX=9615 GN=SRRM2 PE=4 SV=1	282.89	2611	By MS/MS	12	12	7.2	148630000	984300	193110000	14	1023
A0A8C0T3U0	--	Poly(A) specific ribonuclease subunit PAN3 OS=Canis lupus familiaris OX=9615 PE=4 SV=1	87.607	819	By MS/MS	1	1	1.6	13178000	376510	0	1	3290
A0A8C0T3U6	POLR1A	DNA-directed RNA polymerase subunit OS=Canis lupus familiaris OX=9615 GN=POLR1A PE=3 SV=1	190.08	1680	By MS/MS	17	17	13.1	286020000	2673100	421110000	19	5797
A0A8C0T4D0	DTWD1	tRNA-uridine aminocarboxypropyltransferase OS=Canis lupus familiaris OX=9615 GN=DTWD1 PE=4 SV=1	34.882	299	By MS/MS	1	1	4.3	0	0	0	1	5806
A0A8C0T4D5	--	Coiled-coil domain containing 127 OS=Canis lupus familiaris OX=9615 PE=4 SV=1	28.361	238	By MS/MS	1	1	8.8	2350200	138250	2835400	1	1331
A0A8C0T4F5	--	LRR binding FLII interacting protein 1 OS=Canis lupus familiaris OX=9615 PE=3 SV=1	95.113	878	By matching	24	0	42.1	0	0	0	0	5810
A0A8C0T4K1	FAM8A1	RDD domain-containing protein OS=Canis lupus familiaris OX=9615 GN=FAM8A1 PE=4 SV=1	18.236	163	By matching	1	1	8.6	4477700	447770	0	0	1986
A0A8C0T4R0	GMPS	GMP synthase (glutamine-hydrolyzing) OS=Canis lupus familiaris OX=9615 GN=GMPS PE=4 SV=1	80.257	725	By MS/MS	18	18	30.6	683220000	13664000	846160000	19	5812
A0A8C0T4T8	TTC27	Tetratricopeptide repeat protein 27 OS=Canis lupus familiaris OX=9615 GN=TTC27 PE=3 SV=1	88.011	774	By MS/MS	5	5	8.1	146780000	3123000	282960000	5	5732
A0A8C0T4Z2	--	Enoyl-CoA hydratase, short chain 1 OS=Canis lupus familiaris OX=9615 PE=3 SV=1	31.407	291	By MS/MS	5	5	24.7	764780000	38239000	947150000	9	5815
A0A8C0T5B3	--	ArfGAP with RhoGAP domain, ankyrin repeat and PH domain 1 OS=Canis lupus familiaris OX=9615 PE=4 SV=1	77.572	679	By MS/MS	4	4	7.4	27249000	698690	31088000	4	2032
A0A8C0T5B5	SECISBP2L	SECIS binding protein 2 like OS=Canis lupus familiaris OX=9615 GN=SECISBP2L PE=4 SV=1	115.56	1043	By MS/MS	3	3	3.8	14436000	313830	28339000	1	5821
A0A8C0T5E3	MON2	Protein MON2 homolog OS=Canis lupus familiaris OX=9615 GN=MON2 PE=3 SV=1	184.81	1670	By MS/MS	11	11	8	108620000	1206900	159230000	12	4853
A0A8C0T5J0	CHUK	IkappaB kinase OS=Canis lupus familiaris OX=9615 GN=CHUK PE=4 SV=1	83.996	743	By MS/MS	3	3	4.4	28982000	630040	31014000	2	3121
A0A8C0T5U5	DPF2	Double PHD fingers 2 OS=Canis lupus familiaris OX=9615 GN=DPF2 PE=3 SV=1	44.155	391	By MS/MS	5	5	18.9	130650000	5225900	136420000	6	5825
A0A8C0T5W8	--	Rho guanine nucleotide exchange factor 38 OS=Canis lupus familiaris OX=9615 PE=4 SV=1	58.648	513	By matching	1	1	2.3	39955000	1175100	0	0	4135
A0A8C0T5Y9	--	G-patch domain containing 4 OS=Canis lupus familiaris OX=9615 PE=4 SV=1	30.84	275	By MS/MS	1	1	5.1	2693500	158440	0	1	5826
A0A8C0T6E2	TBC1D25	TBC1 domain family member 25 OS=Canis lupus familiaris OX=9615 GN=TBC1D25 PE=4 SV=1	84.1	763	By MS/MS	1	1	2.6	9946200	292530	0	1	5831
A0A8C0T6G2	HMG20A	High mobility group 20A OS=Canis lupus familiaris OX=9615 GN=HMG20A PE=4 SV=1	40.113	347	By MS/MS	2	2	8.4	23026000	1279200	41892000	4	5832
A0A8C0T6H0	MFN1	Mitofusin 1 OS=Canis lupus familiaris OX=9615 GN=MFN1 PE=4 SV=1	84.117	742	By MS/MS	2	2	2.7	16807000	336140	20415000	2	2985
A0A8C0T6H7	L1CAM	L1 cell adhesion molecule OS=Canis lupus familiaris OX=9615 GN=L1CAM PE=3 SV=1	140.05	1256	By MS/MS	6	6	6.7	46033000	676950	69188000	4	5833
A0A8C0T6H9	--	NAD(P)H quinone dehydrogenase 1 OS=Canis lupus familiaris OX=9615 PE=3 SV=1	22.344	199	By MS/MS	7	7	29.1	2970100000	297010000	3419600000	16	2039
A0A8C0T6I4	SSR3	Translocon-associated protein subunit gamma OS=Canis lupus familiaris OX=9615 GN=SSR3 PE=3 SV=1	21.064	185	By MS/MS	1	1	7.6	229500000	38250000	0	3	5834
A0A8C0T6M0	--	Caveolae associated protein 3 OS=Canis lupus familiaris OX=9615 PE=3 SV=1	27.285	263	By MS/MS	5	5	28.5	808300000	50519000	938860000	6	1985
A0A8C0T6P4	CHORDC1	Cysteine and histidine-rich domain-containing protein 1 OS=Canis lupus familiaris OX=9615 GN=CHORDC1 PE=4 SV=1	34.997	311	By MS/MS	9	9	39.5	659250000	29966000	848660000	11	2918
A0A8C0T6S2	SMPD4	Sphingomyelin phosphodiesterase 4 OS=Canis lupus familiaris OX=9615 GN=SMPD4 PE=4 SV=1	97.944	867	By MS/MS	3	3	3.7	29226000	608870	39869000	3	5837
A0A8C0T7A0	NBN	Nibrin OS=Canis lupus familiaris OX=9615 GN=NBN PE=4 SV=1	75.303	671	By MS/MS	1	1	2.4	5971000	138860	0	1	3895
A0A8C0T7G7	PPFIBP1	SAM domain-containing protein OS=Canis lupus familiaris OX=9615 GN=PPFIBP1 PE=3 SV=1	115.53	1025	By matching	16	0	23.1	0	0	0	0	5852
A0A8C0T7G8	CMTR1	Cap-specific mRNA (nucleoside-2-O-)-methyltransferase 1 OS=Canis lupus familiaris OX=9615 GN=CMTR1 PE=4 SV=1	92.056	809	By MS/MS	4	4	6.2	50091000	910750	62869000	4	4946
A0A8C0T7M5	LOC610164	Carbonyl reductase (NADPH) OS=Canis lupus familiaris OX=9615 GN=LOC610164 PE=3 SV=1	30.532	277	By MS/MS	8	6	38.3	1238400000	65177000	1312200000	12	4031
A0A8C0T7N5	MED15	Mediator of RNA polymerase II transcription subunit 15 OS=Canis lupus familiaris OX=9615 GN=MED15 PE=3 SV=1	65.877	594	By MS/MS	1	1	1.9	16131000	806550	0	1	3871
A0A8C0T7U4	TAP2	ABC-type antigen peptide transporter OS=Canis lupus familiaris OX=9615 GN=TAP2 PE=3 SV=1	77.907	703	By MS/MS	3	1	5.5	33942000	827860	47518000	4	5854
A0A8C0T7Z6	--	Tetraspanin OS=Canis lupus familiaris OX=9615 PE=3 SV=1	29.966	267	By MS/MS	2	2	8.6	11419000	761240	52402000	2	3815
A0A8C0T8A0	GSK3B	[tau protein] kinase OS=Canis lupus familiaris OX=9615 GN=GSK3B PE=3 SV=1	46.714	420	By MS/MS	4	3	12.4	34155000	1366200	47193000	3	1666
A0A8C0T8G1	SLC39A4	Solute carrier family 39 member 4 OS=Canis lupus familiaris OX=9615 GN=SLC39A4 PE=3 SV=1	68.595	647	By matching	1	1	2	3238900	134950	0	0	5866
A0A8C0T8L9	GTF2E1	General transcription factor IIE subunit 1 OS=Canis lupus familiaris OX=9615 GN=GTF2E1 PE=3 SV=1	49.389	438	By MS/MS	2	2	5.5	14307000	550270	21385000	1	5870
A0A8C0T8M3	EML3	EMAP like 3 OS=Canis lupus familiaris OX=9615 GN=EML3 PE=3 SV=1	95.213	896	By MS/MS	4	4	6.2	46502000	949020	77903000	3	5871
A0A8C0T8P0	AKAP8	A-kinase anchor protein 8 OS=Canis lupus familiaris OX=9615 GN=AKAP8 PE=3 SV=1	73.271	667	By MS/MS	4	4	9.3	55578000	1852600	63189000	4	5139
A0A8C0T8W7	--	Rabenosyn, RAB effector OS=Canis lupus familiaris OX=9615 PE=4 SV=1	83.524	736	By MS/MS	2	2	3.4	20355000	581570	27507000	2	3148
A0A8C0T9C9	--	ATPase PAAT OS=Canis lupus familiaris OX=9615 PE=4 SV=1	40.827	377	By MS/MS	1	1	4	21639000	772810	0	1	3492
A0A8C0T9D5	PSMD12	Proteasome 26S subunit, non-ATPase 12 OS=Canis lupus familiaris OX=9615 GN=PSMD12 PE=3 SV=1	48.871	420	By MS/MS	12	12	36.7	1272600000	41053000	2120600000	21	5882
A0A8C0T9E3	--	Enoyl-CoA delta isomerase 1 OS=Canis lupus familiaris OX=9615 PE=4 SV=1	32.801	302	By MS/MS	2	2	9.3	59429000	3961900	112070000	1	5886
A0A8C0T9H8	RPLP0	60S acidic ribosomal protein P0 OS=Canis lupus familiaris OX=9615 GN=RPLP0 PE=3 SV=1	34.287	317	By MS/MS	9	9	46.1	7215800000	400880000	7938600000	47	5887
A0A8C0T9Q5	--	Integrin subunit alpha 5 OS=Canis lupus familiaris OX=9615 PE=3 SV=1	104.02	954	By MS/MS	2	2	2.9	27160000	603550	69125000	2	5819
A0A8C0T9T0	PSMA1	Proteasome subunit alpha type OS=Canis lupus familiaris OX=9615 GN=PSMA1 PE=3 SV=1	29.979	267	By MS/MS	5	5	22.8	401770000	22320000	422800000	7	4412
A0A8C0T9T3	--	Methylmalonyl-CoA epimerase OS=Canis lupus familiaris OX=9615 PE=3 SV=1	18.929	176	By MS/MS	1	1	4.5	1588900	144440	0	1	781
A0A8C0T9X3	RABEPK	Rab9 effector protein with kelch motifs OS=Canis lupus familiaris OX=9615 GN=RABEPK PE=4 SV=1	40.491	371	By MS/MS	2	2	5.9	52595000	2629800	63114000	4	5891
A0A8C0T092	TAOK3	TAO kinase 3 OS=Canis lupus familiaris OX=9615 GN=TAOK3 PE=4 SV=1	98.118	829	By MS/MS	6	6	8.9	67522000	1467900	77270000	5	4063
A0A8C0T108	PIH1D1	PIH1 domain containing 1 OS=Canis lupus familiaris OX=9615 GN=PIH1D1 PE=3 SV=1	32.63	290	By MS/MS	1	1	5.9	9458500	472930	0	1	391
A0A8C0T149	SPTBN1	Spectrin beta chain OS=Canis lupus familiaris OX=9615 GN=SPTBN1 PE=3 SV=1	275.03	2369	By MS/MS	83	77	44.2	7591300000	46572000	8888600000	112	5764
A0A8C0T181	--	Baculoviral IAP repeat containing 6 OS=Canis lupus familiaris OX=9615 PE=4 SV=1	490.09	4499	By MS/MS	21	21	7.3	263950000	1339900	266650000	16	3273
A0A8C0T211	--	Solute carrier family 19 member 1 OS=Canis lupus familiaris OX=9615 PE=3 SV=1	54.529	491	By matching	1	0	1.4	4327500	196700	0	0	1561
A0A8C0T254	SPTLC2	Serine palmitoyltransferase long chain base subunit 2 OS=Canis lupus familiaris OX=9615 GN=SPTLC2 PE=3 SV=1	62.721	562	By MS/MS	9	9	28.3	284910000	8140300	443510000	12	5778
A0A8C0T273	--	Aspartate beta-hydroxylase OS=Canis lupus familiaris OX=9615 PE=3 SV=1	130.18	1165	By MS/MS	3	3	3.3	113920000	1808200	145840000	4	2690
A0A8C0T306	--	HCV F-transactivated protein 1 OS=Canis lupus familiaris OX=9615 PE=4 SV=1	7.8348	68	By MS/MS	1	1	16.2	12271000	2454200	0	2	5787
A0A8C0T318	--	Thioredoxin domain-containing protein OS=Canis lupus familiaris OX=9615 PE=3 SV=1	33.353	299	By MS/MS	1	1	5.7	16271000	1084800	0	1	795
A0A8C0T358	--	Large 60S subunit nuclear export GTPase 1 OS=Canis lupus familiaris OX=9615 PE=4 SV=1	74.839	659	By MS/MS	9	1	17.5	62873000	1397200	60181000	7	5791
A0A8C0T445	EXOSC7	Exosome component 7 OS=Canis lupus familiaris OX=9615 GN=EXOSC7 PE=4 SV=1	31.926	291	By MS/MS	2	2	8.9	30860000	1543000	73844000	2	5802
A0A8C0T457	NOP2	NOP2 nucleolar protein OS=Canis lupus familiaris OX=9615 GN=NOP2 PE=3 SV=1	90.217	818	By MS/MS	11	11	17.4	492140000	11445000	580440000	14	5803
A0A8C0T481	PPFIBP1	SAM domain-containing protein OS=Canis lupus familiaris OX=9615 GN=PPFIBP1 PE=3 SV=1	114.2	1015	By MS/MS	15	0	20.8	404600000	6525700	484980000	16	5771
A0A8C0T499	HSF1	Heat shock transcription factor 1 OS=Canis lupus familiaris OX=9615 GN=HSF1 PE=3 SV=1	53.271	493	By MS/MS	1	1	3.9	3418100	142420	0	1	4037
A0A8C0T552	BLOC1S2	Biogenesis of lysosomal organelles complex 1 subunit 2 OS=Canis lupus familiaris OX=9615 GN=BLOC1S2 PE=3 SV=1	16.186	144	By MS/MS	2	2	29.9	49855000	6231900	38114000	1	5818
A0A8C0T559	GNL3	Guanine nucleotide-binding protein-like 3 OS=Canis lupus familiaris OX=9615 GN=GNL3 PE=4 SV=1	61.877	550	By MS/MS	10	10	28	239770000	7265700	240790000	10	1391
A0A8C0T605	--	BUB3 mitotic checkpoint protein OS=Canis lupus familiaris OX=9615 PE=4 SV=1	36.954	326	By MS/MS	9	9	36.2	293220000	18326000	413640000	9	3131
A0A8C0T608	APEH	Acylamino-acid-releasing enzyme OS=Canis lupus familiaris OX=9615 GN=APEH PE=3 SV=1	81.956	737	By MS/MS	3	3	6.4	102100000	2686900	139120000	6	5827
A0A8C0T611	FN1	Fibronectin OS=Canis lupus familiaris OX=9615 GN=FN1 PE=4 SV=1	284.29	2609	By MS/MS	11	11	6.4	288080000	2233200	161700000	10	5828
A0A8C0T730	CCT3	T-complex protein 1 subunit gamma OS=Canis lupus familiaris OX=9615 GN=CCT3 PE=3 SV=1	60.627	545	By MS/MS	20	1	42.8	2751600000	72410000	4282700000	46	5842
A0A8C0T760	--	protein disulfide-isomerase OS=Canis lupus familiaris OX=9615 PE=3 SV=1	35.163	323	By MS/MS	1	1	3.7	20628000	1719000	0	1	5824
A0A8C0T765	--	histone acetyltransferase OS=Canis lupus familiaris OX=9615 PE=4 SV=1	244.05	2223	By MS/MS	2	1	1.9	14052000	173480	0	1	3598
A0A8C0T863	RTN4	Reticulon OS=Canis lupus familiaris OX=9615 GN=RTN4 PE=4 SV=1	130.3	1198	By MS/MS	6	1	13.2	1984100000	39681000	2221200000	12	5858
A0A8C0T920	SMARCB1	SWI/SNF related, matrix associated, actin dependent regulator of chromatin, subfamily b, member 1 OS=Canis lupus familiaris OX=9615 GN=SMARCB1 PE=3 SV=1	36.605	322	By MS/MS	2	2	8.4	68769000	4298100	98661000	2	4078
A0A8C0TA17	--	non-specific serine/threonine protein kinase OS=Canis lupus familiaris OX=9615 PE=3 SV=1	350.62	3122	By MS/MS	3	2	1.2	11010000	65146	15189000	3	5859
A0A8C0TA90	MACF1	Microtubule actin crosslinking factor 1 OS=Canis lupus familiaris OX=9615 GN=MACF1 PE=4 SV=1	847.46	7477	By MS/MS	52	0	9.2	704680000	1429400	895720000	48	5880
A0A8C0TA99	--	Mitochondrial translational initiation factor 3 OS=Canis lupus familiaris OX=9615 PE=3 SV=1	31.6	277	By MS/MS	2	2	9	23545000	1070200	27797000	2	3782
A0A8C0TAI1	GANAB	Glucosidase II alpha subunit OS=Canis lupus familiaris OX=9615 GN=GANAB PE=3 SV=1	106.38	944	By matching	14	1	22.2	0	0	0	0	1128
A0A8C0TAM6	--	Kinesin family member 11 OS=Canis lupus familiaris OX=9615 PE=3 SV=1	127.1	1126	By MS/MS	8	8	8.3	76066000	987870	96290000	8	2522
A0A8C0TAS8	HEPH	Hephaestin OS=Canis lupus familiaris OX=9615 GN=HEPH PE=3 SV=1	123.59	1098	By MS/MS	2	2	1.9	7739900	154800	14934000	2	5899
A0A8C0TAT1	THADA	THADA armadillo repeat containing OS=Canis lupus familiaris OX=9615 GN=THADA PE=3 SV=1	202.86	1809	By MS/MS	5	5	3.8	53403000	503800	41109000	2	137
A0A8C0TAT6	EWSR1	EWS RNA binding protein 1 OS=Canis lupus familiaris OX=9615 GN=EWSR1 PE=3 SV=1	68.92	661	By MS/MS	2	0	4.4	144780000	6294800	0	6	3143
A0A8C0TAY9	--	Aryl hydrocarbon receptor OS=Canis lupus familiaris OX=9615 PE=4 SV=1	95.87	846	By MS/MS	2	2	4.1	14525000	518740	18630000	2	3537
A0A8C0TB14	--	Coatomer subunit zeta OS=Canis lupus familiaris OX=9615 PE=3 SV=1	20.141	176	By MS/MS	5	5	36.4	294310000	58861000	286660000	5	5175
A0A8C0TB26	PIGS	Phosphatidylinositol glycan anchor biosynthesis class S OS=Canis lupus familiaris OX=9615 GN=PIGS PE=3 SV=1	61.494	555	By MS/MS	5	5	13	123260000	4741000	170070000	9	5903
A0A8C0TB66	ATP2C1	Calcium-transporting ATPase OS=Canis lupus familiaris OX=9615 GN=ATP2C1 PE=3 SV=1	97.024	888	By MS/MS	4	4	6.3	23243000	494530	84804000	3	1060
A0A8C0TBI6	--	inositol-phosphate phosphatase OS=Canis lupus familiaris OX=9615 PE=3 SV=1	56.655	519	By MS/MS	6	0	17.3	6503600	203240	7846400	1	5910
A0A8C0TBJ8	--	Histone-binding protein RBBP4 N-terminal domain-containing protein OS=Canis lupus familiaris OX=9615 PE=4 SV=1	46.158	410	By MS/MS	4	4	21.5	436200000	25659000	465080000	6	2303
A0A8C0TBK9	DNAJC13	DnaJ heat shock protein family (Hsp40) member C13 OS=Canis lupus familiaris OX=9615 GN=DNAJC13 PE=4 SV=1	242.09	2136	By MS/MS	10	10	6.8	184920000	1515800	219620000	9	1160
A0A8C0TBN7	--	Polyamine modulated factor 1 OS=Canis lupus familiaris OX=9615 PE=4 SV=1	23.308	205	By MS/MS	1	1	6.8	17442000	1090200	21044000	2	5913
A0A8C0TBR2	CWC22	CWC22 spliceosome associated protein homolog OS=Canis lupus familiaris OX=9615 GN=CWC22 PE=4 SV=1	100.89	871	By MS/MS	5	5	6.2	33568000	685070	60671000	5	1386
A0A8C0TBV6	--	SR-related CTD associated factor 11 OS=Canis lupus familiaris OX=9615 PE=4 SV=1	148.87	1329	By MS/MS	4	4	6.5	27192000	485560	23999000	3	5919
A0A8C0TBZ9	EIF3B	Eukaryotic translation initiation factor 3 subunit B OS=Canis lupus familiaris OX=9615 GN=EIF3B PE=3 SV=1	91.976	813	By MS/MS	23	23	35.1	1163500000	30619000	1543700000	29	5921
A0A8C0TC64	SLC39A7	(3R)-3-hydroxyacyl-CoA dehydrogenase OS=Canis lupus familiaris OX=9615 GN=SLC39A7 PE=4 SV=1	26.695	259	By matching	2	1	10.4	2499300	166620	0	0	274
A0A8C0TC78	--	Protein KRI1 homolog OS=Canis lupus familiaris OX=9615 PE=3 SV=1	64.514	552	By MS/MS	1	1	2.2	16570000	662800	0	1	3072
A0A8C0TCA5	UNC119B	Unc-119 lipid binding chaperone B OS=Canis lupus familiaris OX=9615 GN=UNC119B PE=3 SV=1	28.253	251	By MS/MS	1	1	4	15452000	858470	0	1	5927
A0A8C0TCD4	OXSM	beta-ketoacyl-[acyl-carrier-protein] synthase I OS=Canis lupus familiaris OX=9615 GN=OXSM PE=4 SV=1	39.969	377	By MS/MS	2	2	7.2	17531000	922680	0	1	3435
A0A8C0TCK6	BZW1	Basic leucine zipper and W2 domains 1 OS=Canis lupus familiaris OX=9615 GN=BZW1 PE=3 SV=1	48.043	419	By MS/MS	6	6	25.1	247140000	8238200	379990000	6	2374
A0A8C0TCK7	USP8	Ubiquitin specific peptidase 8 OS=Canis lupus familiaris OX=9615 GN=USP8 PE=4 SV=1	124.17	1087	By MS/MS	6	6	9.8	51582000	747560	82833000	4	4451
A0A8C0TCM0	TEX10	Testis expressed 10 OS=Canis lupus familiaris OX=9615 GN=TEX10 PE=3 SV=1	103.82	913	By MS/MS	4	4	4.4	78618000	1637900	83686000	4	3607
A0A8C0TCQ7	HMBS	hydroxymethylbilane synthase OS=Canis lupus familiaris OX=9615 GN=HMBS PE=3 SV=1	37.837	344	By MS/MS	2	2	10.8	18934000	946700	47799000	3	5938
A0A8C0TCU2	EMD	Emerin OS=Canis lupus familiaris OX=9615 GN=EMD PE=4 SV=1	29.375	260	By MS/MS	4	4	21.2	183910000	13136000	225910000	5	5941
A0A8C0TD28	--	Tyrosine-protein kinase OS=Canis lupus familiaris OX=9615 PE=3 SV=1	136.14	1216	By MS/MS	1	1	0.9	171950000	2388200	0	1	3252
A0A8C0TD64	TUT1	Elongation factor 1-gamma OS=Canis lupus familiaris OX=9615 GN=TUT1 PE=4 SV=1	50.163	437	By MS/MS	12	11	26.8	3712600000	142790000	5677800000	23	5949
A0A8C0TDT9	--	Catenin beta 1 OS=Canis lupus familiaris OX=9615 PE=3 SV=1	76.879	699	By MS/MS	19	17	42.6	1220800000	29068000	1488900000	31	138
A0A8C0TDX8	--	Splicing factor SWAP OS=Canis lupus familiaris OX=9615 PE=4 SV=1	97.286	883	By MS/MS	3	2	2	23384000	487160	35023000	2	5100
A0A8C0TE03	--	Sterile alpha motif domain containing 9 like OS=Canis lupus familiaris OX=9615 PE=4 SV=1	178.01	1532	By MS/MS	19	19	17.5	441750000	4963500	536420000	21	5962
A0A8C0TE49	RPL32	60S ribosomal protein L32 OS=Canis lupus familiaris OX=9615 GN=RPL32 PE=3 SV=1	17.531	149	By MS/MS	3	3	24.8	812180000	101520000	1679600000	8	162
A0A8C0TE66	ITPRID2	ITPR interacting domain containing 2 OS=Canis lupus familiaris OX=9615 GN=ITPRID2 PE=4 SV=1	189.97	1806	By MS/MS	3	3	2	18339000	189060	49688000	2	1459
A0A8C0TE69	--	Caspase 7 OS=Canis lupus familiaris OX=9615 PE=3 SV=1	31.3	277	By MS/MS	1	1	3.6	133830000	7872500	140600000	2	3382
A0A8C0TE78	NIF3L1	NIF3-like protein 1 OS=Canis lupus familiaris OX=9615 GN=NIF3L1 PE=3 SV=1	39.05	349	By MS/MS	1	1	6	7448700	372430	0	1	5968
A0A8C0TEC3	--	Glyceraldehyde 3-phosphate dehydrogenase NAD(P) binding domain-containing protein OS=Canis lupus familiaris OX=9615 PE=3 SV=1	39.348	365	By MS/MS	3	1	17	514040000	23365000	2213000000	4	5969
A0A8C0TED0	--	Phospholipid-transporting ATPase OS=Canis lupus familiaris OX=9615 PE=3 SV=1	134.71	1180	By MS/MS	1	1	0.9	5019100	85070	0	1	2541
A0A8C0TEI3	DNAJC24	Elongator complex protein 4 OS=Canis lupus familiaris OX=9615 GN=DNAJC24 PE=3 SV=1	42.821	389	By MS/MS	1	1	3.3	9474600	378980	0	1	5895
A0A8C0TF17	--	Laminin subunit alpha 5 OS=Canis lupus familiaris OX=9615 PE=4 SV=1	381.47	3533	By matching	1	1	0.3	10206000	55468	0	0	5977
A0A8C0TF60	--	S-phase cyclin A associated protein in the ER OS=Canis lupus familiaris OX=9615 PE=4 SV=1	90.231	817	By MS/MS	1	1	1.3	3839900	78364	0	2	3987
A0A8C0TFI5	TOP3B	DNA topoisomerase OS=Canis lupus familiaris OX=9615 GN=TOP3B PE=3 SV=1	91.126	813	By MS/MS	2	2	3.2	22818000	530660	32035000	1	4260
A0A8C0TFI9	GATAD2A	GATA zinc finger domain containing 2A OS=Canis lupus familiaris OX=9615 GN=GATAD2A PE=4 SV=1	64.428	598	By MS/MS	5	4	10.7	69656000	1698900	116110000	5	2125
A0A8C0TFL5	PPP3CA	Serine/threonine-protein phosphatase OS=Canis lupus familiaris OX=9615 GN=PPP3CA PE=3 SV=1	57.234	507	By MS/MS	6	3	17.4	224470000	8633400	273200000	6	3462
A0A8C0TFM0	--	RNA binding motif single stranded interacting protein 1 OS=Canis lupus familiaris OX=9615 PE=4 SV=1	45.21	417	By MS/MS	2	2	6.7	68756000	4044400	102100000	6	2610
A0A8C0TFR2	--	non-specific serine/threonine protein kinase OS=Canis lupus familiaris OX=9615 PE=4 SV=1	197.16	1793	By matching	3	0	1.7	0	0	0	0	5981
A0A8C0TFS1	GLO1	Lactoylglutathione lyase OS=Canis lupus familiaris OX=9615 GN=GLO1 PE=3 SV=1	20.825	184	By MS/MS	5	5	34.8	123000000	11182000	111360000	5	5982
A0A8C0TG56	--	DEAH-box helicase 32 (putative) OS=Canis lupus familiaris OX=9615 PE=4 SV=1	77.774	689	By matching	1	1	1.7	3379200	86647	0	0	4126
A0A8C0TG82	--	Transcription elongation factor A protein-like 4 OS=Canis lupus familiaris OX=9615 PE=4 SV=1	28.028	246	By MS/MS	5	5	28	113310000	5665400	110880000	5	3331
A0A8C0TGH3	CASP10	Caspase 10 OS=Canis lupus familiaris OX=9615 GN=CASP10 PE=3 SV=1	54.608	480	By MS/MS	6	6	18.5	363360000	12112000	327430000	9	5996
A0A8C0TGM8	IGBP1	Immunoglobulin binding protein 1 OS=Canis lupus familiaris OX=9615 GN=IGBP1 PE=3 SV=1	45.182	390	By MS/MS	6	6	21.8	97133000	3885300	95148000	7	5998
A0A8C0TGU9	--	Sp1 transcription factor OS=Canis lupus familiaris OX=9615 PE=4 SV=1	78.23	762	By MS/MS	1	1	3.7	22031000	1835900	0	1	3902
A0A8C0TGW8	TRIP12	E3 ubiquitin-protein ligase OS=Canis lupus familiaris OX=9615 GN=TRIP12 PE=3 SV=1	228.46	2067	By MS/MS	15	15	9.6	339070000	2873500	371740000	15	3730
A0A8C0TGZ3	--	Ig-like domain-containing protein OS=Canis lupus familiaris OX=9615 PE=4 SV=1	35.172	309	By MS/MS	1	1	4.9	17307000	910900	0	1	4341
A0A8C0TH17	--	oxoglutarate dehydrogenase (succinyl-transferring) OS=Canis lupus familiaris OX=9615 PE=3 SV=1	117.27	1034	By MS/MS	18	18	22.8	643200000	13400000	785680000	22	1467
A0A8C0TH25	--	Golgin B1 OS=Canis lupus familiaris OX=9615 PE=4 SV=1	372.67	3226	By MS/MS	34	0	13.1	10956000	46820	0	1	5953
A0A8C0TH29	--	deoxyribose-phosphate aldolase OS=Canis lupus familiaris OX=9615 PE=4 SV=1	70.508	638	By MS/MS	15	4	30.3	1328900000	30203000	1549300000	28	6002
A0A8C0TH41	ACY1	N-acyl-aliphatic-L-amino acid amidohydrolase OS=Canis lupus familiaris OX=9615 GN=ACY1 PE=3 SV=1	45.387	408	By MS/MS	7	7	25.5	332280000	12307000	377970000	9	6004
A0A8C0TH60	--	alpha-mannosidase OS=Canis lupus familiaris OX=9615 PE=3 SV=1	104.29	941	By MS/MS	2	2	1.9	822610000	16788000	0	2	6006
A0A8C0TH91	MTDH	Metadherin OS=Canis lupus familiaris OX=9615 GN=MTDH PE=4 SV=1	65.93	600	By MS/MS	9	1	27	161630000	5986200	160980000	12	6008
A0A8C0THG0	GBF1	Golgi brefeldin A resistant guanine nucleotide exchange factor 1 OS=Canis lupus familiaris OX=9615 GN=GBF1 PE=4 SV=1	202.28	1825	By MS/MS	10	10	7.3	201150000	1915700	255700000	12	3904
A0A8C0THS5	--	Epidermal growth factor receptor pathway substrate 8 OS=Canis lupus familiaris OX=9615 PE=3 SV=1	93.677	837	By MS/MS	13	1	21.9	316100000	7526200	430390000	18	6013
A0A8C0THS7	OGA	O-GlcNAcase OS=Canis lupus familiaris OX=9615 GN=OGA PE=4 SV=1	112.91	1008	By MS/MS	8	8	10.4	153370000	2893800	196050000	8	6014
A0A8C0THV4	TJP1	Tight junction protein ZO-1 OS=Canis lupus familiaris OX=9615 GN=TJP1 PE=4 SV=1	198.97	1778	By MS/MS	24	24	20.1	411570000	3810900	595290000	21	733
A0A8C0THX2	ZNF280C	Zinc finger protein 280C OS=Canis lupus familiaris OX=9615 GN=ZNF280C PE=4 SV=1	93.899	831	By MS/MS	1	1	1.1	3354800	64516	0	1	5940
A0A8C0THZ8	SF1	Splicing factor 1 OS=Canis lupus familiaris OX=9615 GN=SF1 PE=3 SV=1	71.137	667	By MS/MS	9	0	24.3	501950000	22816000	877440000	16	6018
A0A8C0TI33	--	Chromosome 12 open reading frame 10 OS=Canis lupus familiaris OX=9615 PE=3 SV=1	40.162	358	By MS/MS	4	4	16.8	212190000	7858800	210010000	3	6020
A0A8C0TI73	--	Forkhead box A2 OS=Canis lupus familiaris OX=9615 PE=4 SV=1	49.519	466	By MS/MS	1	1	8.6	7034200	586180	8486500	1	3571
A0A8C0TI74	--	Activating signal cointegrator 1 complex subunit 2 OS=Canis lupus familiaris OX=9615 PE=4 SV=1	85.953	753	By MS/MS	5	5	8	21847000	662020	54613000	4	3968
A0A8C0TID7	BCAT1	Branched-chain-amino-acid aminotransferase OS=Canis lupus familiaris OX=9615 GN=BCAT1 PE=3 SV=1	43.008	386	By MS/MS	6	1	18.4	0	0	0	0	6026
A0A8C0TIE2	--	Claudin domain containing 1 OS=Canis lupus familiaris OX=9615 PE=4 SV=1	22.317	195	By MS/MS	1	1	7.2	25824000	2582400	0	1	3163
A0A8C0TIF1	--	BMP2 inducible kinase OS=Canis lupus familiaris OX=9615 PE=4 SV=1	116.01	1051	By MS/MS	3	2	4	11384000	232320	24336000	1	5928
A0A8C0TII6	--	EH domain containing 1 OS=Canis lupus familiaris OX=9615 PE=4 SV=1	60.612	534	By MS/MS	12	8	33.3	937170000	28399000	1415700000	19	5976
A0A8C0TIJ5	ISYNA1	Inositol-3-phosphate synthase 1 OS=Canis lupus familiaris OX=9615 GN=ISYNA1 PE=3 SV=1	126.84	1157	By MS/MS	5	5	6.7	85602000	1337500	74913000	4	6032
A0A8C0TIM3	--	Solute carrier family 15 member 4 OS=Canis lupus familiaris OX=9615 PE=3 SV=1	55.302	515	By MS/MS	1	1	2.5	8725200	436260	0	1	5975
A0A8C0TIN5	--	Peptide-N(4)-(N-acetyl-beta-glucosaminyl)asparagine amidase OS=Canis lupus familiaris OX=9615 PE=3 SV=1	74.857	655	By MS/MS	3	3	4.9	40581000	966210	61583000	2	6034
A0A8C0TIN7	OPA1	Dynamin-like 120 kDa protein, mitochondrial OS=Canis lupus familiaris OX=9615 GN=OPA1 PE=4 SV=1	115.83	997	By MS/MS	12	12	17.2	368610000	5501700	491090000	14	6035
A0A8C0TJ11	--	Filamin A interacting protein 1 like OS=Canis lupus familiaris OX=9615 PE=4 SV=1	129.97	1130	By MS/MS	2	2	2.4	8805800	111470	11201000	3	6044
A0A8C0TJ16	TBC1D23	TBC1 domain family member 23 OS=Canis lupus familiaris OX=9615 GN=TBC1D23 PE=4 SV=1	76.672	684	By MS/MS	5	5	11	52418000	1497700	42634000	8	6042
A0A8C0TJ18	PIN1	Peptidyl-prolyl cis-trans isomerase OS=Canis lupus familiaris OX=9615 GN=PIN1 PE=4 SV=1	18.303	163	By MS/MS	4	4	38	214370000	19488000	205400000	4	6046
A0A8C0TJ37	TAMM41	Phosphatidate cytidylyltransferase, mitochondrial OS=Canis lupus familiaris OX=9615 GN=TAMM41 PE=3 SV=1	35.507	312	By MS/MS	1	1	2.9	8010200	471190	0	1	6047
A0A8C0TJE0	IKBKG	Inhibitor of nuclear factor kappa B kinase regulatory subunit gamma OS=Canis lupus familiaris OX=9615 GN=IKBKG PE=4 SV=1	51.266	443	By MS/MS	2	2	4.5	126050000	3819700	165820000	4	6050
A0A8C0TJJ5	--	Tropomyosin 1 OS=Canis lupus familiaris OX=9615 PE=3 SV=1	51.027	453	By MS/MS	10	0	15.9	65985000	1999600	0	2	6052
A0A8C0TJJ8	--	FHA domain-containing protein OS=Canis lupus familiaris OX=9615 PE=4 SV=1	292.21	2633	By MS/MS	20	1	11.7	17317000	95676	0	2	6053
A0A8C0TJR1	--	Cleavage stimulation factor subunit 2 tau variant OS=Canis lupus familiaris OX=9615 PE=4 SV=1	64.858	632	By MS/MS	6	2	13.3	15766000	543650	23645000	1	3852
A0A8C0TJT2	CERS5	Ceramide synthase 5 OS=Canis lupus familiaris OX=9615 GN=CERS5 PE=4 SV=1	45.86	392	By MS/MS	1	1	4.1	9243700	486510	0	1	3955
A0A8C0TJW4	--	Protein SDA1 OS=Canis lupus familiaris OX=9615 PE=3 SV=1	79.52	686	By MS/MS	2	2	3.4	6599200	178360	0	2	2568
A0A8C0TK39	--	Ciliary rootlet coiled-coil, rootletin family member 2 OS=Canis lupus familiaris OX=9615 PE=4 SV=1	155.79	1417	By matching	1	1	1.2	8984700	84761	10840000	0	6058
A0A8C0TKV7	IGF2R	Insulin like growth factor 2 receptor OS=Canis lupus familiaris OX=9615 GN=IGF2R PE=4 SV=1	272.65	2474	By MS/MS	7	7	3.2	76872000	515920	110310000	6	2121
A0A8C0TKY5	PDLIM2	PDZ and LIM domain 2 OS=Canis lupus familiaris OX=9615 GN=PDLIM2 PE=4 SV=1	38.059	358	By MS/MS	2	2	7.5	42809000	1783700	0	1	6067
A0A8C0TL14	ZDHHC20	Palmitoyltransferase OS=Canis lupus familiaris OX=9615 GN=ZDHHC20 PE=3 SV=1	66.887	608	By MS/MS	2	2	6.2	11657000	264940	15564000	2	3735
A0A8C0TL57	NFYB	Nuclear transcription factor Y subunit beta OS=Canis lupus familiaris OX=9615 GN=NFYB PE=3 SV=1	18.26	163	By MS/MS	1	1	8	17220000	3444000	0	0	6069
A0A8C0TLF4	--	Membrane associated ring-CH-type finger 6 OS=Canis lupus familiaris OX=9615 PE=4 SV=1	90.406	805	By MS/MS	1	1	1.1	3318900	150860	0	1	2361
A0A8C0TLJ7	--	Propionyl-CoA carboxylase alpha chain, mitochondrial OS=Canis lupus familiaris OX=9615 PE=4 SV=1	70.977	639	By MS/MS	6	6	12.7	65339000	1390200	69032000	5	1381
A0A8C0TLK3	PTPN6	protein-tyrosine-phosphatase OS=Canis lupus familiaris OX=9615 GN=PTPN6 PE=3 SV=1	61.93	545	By MS/MS	4	3	7.3	7677900	213280	24490000	1	3768
A0A8C0TLR9	RCHY1	Ring finger and CHY zinc finger domain containing 1 OS=Canis lupus familiaris OX=9615 GN=RCHY1 PE=4 SV=1	24.107	210	By MS/MS	2	2	12.9	6461000	461500	7795000	2	2816
A0A8C0TLW9	KRT8	IF rod domain-containing protein OS=Canis lupus familiaris OX=9615 GN=KRT8 PE=3 SV=1	54.687	491	By MS/MS	24	1	55	43729000000	1366500000	53454000000	96	6073
A0A8C0TM65	TRMT1	tRNA (guanine(26)-N(2))-dimethyltransferase OS=Canis lupus familiaris OX=9615 GN=TRMT1 PE=3 SV=1	68.94	630	By MS/MS	2	2	3.3	47448000	1248600	88374000	3	3114
A0A8C0TM83	--	MAP7 domain containing 3 OS=Canis lupus familiaris OX=9615 PE=3 SV=1	109.12	987	By MS/MS	3	3	3.7	31189000	577570	40661000	3	6078
A0A8C0TM85	--	Death inducer-obliterator 1 OS=Canis lupus familiaris OX=9615 PE=4 SV=1	236.96	2182	By MS/MS	5	5	3.3	40703000	323040	55196000	7	6079
A0A8C0TM99	--	Proton-coupled zinc antiporter SLC30A9, mitochondrial OS=Canis lupus familiaris OX=9615 PE=3 SV=1	59.638	533	By MS/MS	3	3	8.3	105100000	3753500	93467000	3	1981
A0A8C0TMA2	PHF6	PHD finger protein 6 OS=Canis lupus familiaris OX=9615 GN=PHF6 PE=4 SV=1	37.612	331	By MS/MS	3	3	10.9	7467300	339420	5917900	1	6028
A0A8C0TMW6	--	tRNA (cytosine(34)-C(5))-methyltransferase OS=Canis lupus familiaris OX=9615 PE=3 SV=1	107.77	977	By MS/MS	12	12	18.8	601380000	9111900	785340000	18	2034
A0A8C0TN08	JAGN1	Jagunal homolog 1 OS=Canis lupus familiaris OX=9615 GN=JAGN1 PE=3 SV=1	21.116	183	By MS/MS	2	2	13.1	131090000	21848000	194520000	3	6084
A0A8C0TN69	NOP10	Nucleolar protein 10 OS=Canis lupus familiaris OX=9615 GN=NOP10 PE=3 SV=1	7.6578	64	By MS/MS	2	2	43.8	41711000	10428000	72895000	2	6085
A0A8C0TN72	PSMD1	26S proteasome non-ATPase regulatory subunit 1 OS=Canis lupus familiaris OX=9615 GN=PSMD1 PE=3 SV=1	105.83	952	By matching	21	0	28.9	0	0	0	0	6086
A0A8C0TNF0	--	Cordon-bleu WH2 repeat protein like 1 OS=Canis lupus familiaris OX=9615 PE=4 SV=1	118.2	1084	By MS/MS	10	1	13.3	5488900	81924	0	1	6037
A0A8C0TNH1	ATP10D	Phospholipid-transporting ATPase OS=Canis lupus familiaris OX=9615 GN=ATP10D PE=3 SV=1	154.13	1378	By MS/MS	3	3	2.5	14347000	204960	34129000	1	6090
A0A8C0TP28	VPS37B	VPS37B subunit of ESCRT-I OS=Canis lupus familiaris OX=9615 GN=VPS37B PE=3 SV=1	31.368	287	By MS/MS	2	2	12.9	87042000	5440100	55020000	3	6101
A0A8C0TP84	--	Transmembrane protease serine OS=Canis lupus familiaris OX=9615 PE=3 SV=1	47.633	421	By MS/MS	3	3	9.5	34873000	1516200	51224000	3	6103
A0A8C0TP95	MICU2	Mitochondrial calcium uptake 2 OS=Canis lupus familiaris OX=9615 GN=MICU2 PE=4 SV=1	46.065	394	By MS/MS	2	2	7.1	21909000	1153100	45675000	2	5148
A0A8C0TPB1	ATF7IP	Activating transcription factor 7 interacting protein OS=Canis lupus familiaris OX=9615 GN=ATF7IP PE=4 SV=1	121.78	1136	By MS/MS	1	1	1.1	7474200	149480	0	1	4057
A0A8C0TPG4	--	Protein arginine methyltransferase NDUFAF7 OS=Canis lupus familiaris OX=9615 PE=3 SV=1	52.825	474	By MS/MS	2	2	5.5	22129000	632250	26449000	2	1205
A0A8C0TPJ0	--	Myeloid leukemia factor 2 OS=Canis lupus familiaris OX=9615 PE=3 SV=1	27.913	246	By MS/MS	1	1	3.7	15368000	1397100	0	0	3828
A0A8C0TPU2	--	Zinc finger C3HC-type containing 1 OS=Canis lupus familiaris OX=9615 PE=4 SV=1	56.632	515	By MS/MS	6	0	15.9	7697100	248290	0	1	2755
A0A8C0TPY0	CNOT9	CCR4-NOT transcription complex subunit 9 OS=Canis lupus familiaris OX=9615 GN=CNOT9 PE=3 SV=1	33.601	299	By MS/MS	3	3	11.7	73156000	3657800	152760000	4	6112
A0A8C0TPY1	--	CDC42 effector protein 3 OS=Canis lupus familiaris OX=9615 PE=3 SV=1	24.871	229	By MS/MS	3	3	26.6	30387000	2532200	32660000	3	6113
A0A8C0TPY7	PSMD1	26S proteasome non-ATPase regulatory subunit 1 OS=Canis lupus familiaris OX=9615 GN=PSMD1 PE=3 SV=1	105.78	952	By MS/MS	22	1	31	1846600000	36932000	2090500000	31	3527
A0A8C0TPZ8	--	Fat storage inducing transmembrane protein 2 OS=Canis lupus familiaris OX=9615 PE=3 SV=1	32.169	283	By MS/MS	1	1	4.9	8051300	894590	0	1	1972
A0A8C0TQK5	--	Histone H4 OS=Canis lupus familiaris OX=9615 PE=3 SV=1	10.332	92	By MS/MS	6	6	57.6	22758000000	4551600000	28320000000	59	6114
A0A8C0TQQ4	--	Hook microtubule tethering protein 2 OS=Canis lupus familiaris OX=9615 PE=4 SV=1	79.387	685	By MS/MS	4	4	8.9	66680000	1389200	120790000	4	6071
A0A8C0TQR1	ZNF638	Zinc finger protein 638 OS=Canis lupus familiaris OX=9615 GN=ZNF638 PE=4 SV=1	214.53	1927	By MS/MS	5	5	4.8	72802000	655870	85425000	5	4048
A0A8C0TQT4	BRK1	BRICK1 subunit of SCAR/WAVE actin nucleating complex OS=Canis lupus familiaris OX=9615 GN=BRK1 PE=3 SV=1	8.7308	75	By MS/MS	1	1	17.3	26101000	3728700	0	4	6118
A0A8C0TQU6	--	SEC24 homolog B, COPII coat complex component OS=Canis lupus familiaris OX=9615 PE=3 SV=1	132.82	1223	By MS/MS	6	6	7.4	74606000	1819700	185420000	6	3956
A0A8C0TQV4	--	Large ribosomal subunit protein eL33 OS=Canis lupus familiaris OX=9615 PE=3 SV=1	12.381	109	By MS/MS	2	2	16.5	29252000	3250200	56353000	2	3349
A0A8C0TR87	TRAM1	Translocating chain-associated membrane protein OS=Canis lupus familiaris OX=9615 GN=TRAM1 PE=3 SV=1	43.13	374	By MS/MS	2	2	7.5	10142000	921990	0	1	236
A0A8C0TRI3	ATAD1	ATPase family AAA domain containing 1 OS=Canis lupus familiaris OX=9615 GN=ATAD1 PE=3 SV=1	40.744	361	By MS/MS	5	5	23.3	148810000	6764000	134560000	3	3312
A0A8C0TRN3	--	dTMP kinase OS=Canis lupus familiaris OX=9615 PE=3 SV=1	23.803	212	By MS/MS	4	4	28.3	217700000	13606000	259690000	5	6125
A0A8C0TRX2	URB1	URB1 ribosome biogenesis 1 homolog OS=Canis lupus familiaris OX=9615 GN=URB1 PE=4 SV=1	250.47	2235	By MS/MS	7	7	4	77188000	627540	114570000	7	2154
A0A8C0TRX4	SPX	Spexin hormone OS=Canis lupus familiaris OX=9615 GN=SPX PE=3 SV=1	14.321	128	By MS/MS	2	2	18	61075000	12215000	57593000	2	6128
A0A8C0TRY6	--	H15 domain-containing protein OS=Canis lupus familiaris OX=9615 PE=3 SV=1	21.454	213	By MS/MS	7	0	24.4	311470000	25956000	331230000	6	6129
A0A8C0TS00	PSMD2	26S proteasome non-ATPase regulatory subunit 2 OS=Canis lupus familiaris OX=9615 GN=PSMD2 PE=3 SV=1	100.27	908	By MS/MS	19	19	25.6	1321100000	23177000	1766600000	34	6130
A0A8C0TS18	--	Cytochrome P450 family 20 subfamily A member 1 OS=Canis lupus familiaris OX=9615 PE=3 SV=1	53.298	467	By MS/MS	3	3	9	35096000	1210200	57552000	3	3522
A0A8C0TS29	MED12	Mediator complex subunit 12 OS=Canis lupus familiaris OX=9615 GN=MED12 PE=3 SV=1	225.2	2018	By MS/MS	1	1	0.5	6305100	61215	0	1	6132
A0A8C0TS59	BAG3	BAG cochaperone 3 OS=Canis lupus familiaris OX=9615 GN=BAG3 PE=4 SV=1	61.901	579	By MS/MS	9	9	22.8	353870000	8630900	435160000	12	6133
A0A8C0TSE7	--	Sorting nexin 5 OS=Canis lupus familiaris OX=9615 PE=3 SV=1	42.859	369	By MS/MS	8	8	30.1	204110000	8504700	287530000	11	3853
A0A8C0TSI6	CAMK2D	calcium/calmodulin-dependent protein kinase OS=Canis lupus familiaris OX=9615 GN=CAMK2D PE=3 SV=1	73.35	655	By MS/MS	9	7	20	410080000	10002000	772860000	15	3351
A0A8C0TSQ5	DIS3L2	DIS3-like exonuclease 2 OS=Canis lupus familiaris OX=9615 GN=DIS3L2 PE=3 SV=1	100.53	897	By matching	1	1	0.9	5283100	94342	0	0	6135
A0A8C0TSW1	PDCD6	Programmed cell death 6 OS=Canis lupus familiaris OX=9615 GN=PDCD6 PE=4 SV=1	21.509	187	By MS/MS	3	3	19.3	52614000	4384500	69599000	2	6136
A0A8C0TT35	--	BMS1 ribosome biogenesis factor OS=Canis lupus familiaris OX=9615 PE=4 SV=1	142.1	1244	By MS/MS	8	8	9.8	126060000	1969700	187610000	9	5059
A0A8C0TT37	--	Zinc finger and BTB domain containing 20 OS=Canis lupus familiaris OX=9615 PE=4 SV=1	76.517	698	By MS/MS	1	1	2.7	8470300	242010	0	1	3958
A0A8C0TTC2	STK4	non-specific serine/threonine protein kinase OS=Canis lupus familiaris OX=9615 GN=STK4 PE=3 SV=1	55.525	487	By MS/MS	7	7	24.8	352220000	11741000	392800000	18	6140
A0A8C0TTE5	--	Nucleoside-diphosphate kinase OS=Canis lupus familiaris OX=9615 PE=3 SV=1	21.808	193	By MS/MS	1	1	4.7	0	0	0	2	6142
A0A8C0TTJ0	EEF1A2	Elongation factor 1-alpha OS=Canis lupus familiaris OX=9615 GN=EEF1A2 PE=3 SV=1	50.454	463	By matching	4	1	16	3289400	131580	3968500	0	6145
A0A8C0TTY7	--	WD repeat and FYVE domain containing 3 OS=Canis lupus familiaris OX=9615 PE=4 SV=1	390.87	3491	By matching	1	1	0.4	8851200	50869	0	0	1764
A0A8C0TTZ6	--	Arginyl-tRNA--protein transferase 1 OS=Canis lupus familiaris OX=9615 PE=3 SV=1	67.267	604	By MS/MS	3	3	4.8	26195000	793780	34678000	2	3559
A0A8C0TU07	HNRNPLL	Heterogeneous nuclear ribonucleoprotein L like OS=Canis lupus familiaris OX=9615 GN=HNRNPLL PE=4 SV=1	56.651	511	By MS/MS	9	9	24.5	138560000	4618600	145720000	10	1246
A0A8C0TU27	ERC1	ELKS/RAB6-interacting/CAST family member 1 OS=Canis lupus familiaris OX=9615 GN=ERC1 PE=4 SV=1	128.4	1120	By MS/MS	13	12	16.3	315780000	4101000	381110000	13	6151
A0A8C0TUN3	--	Acidic leucine-rich nuclear phosphoprotein 32 family member OS=Canis lupus familiaris OX=9615 PE=3 SV=1	28.517	248	By MS/MS	5	3	24.2	184030000	16730000	149350000	3	1706
A0A8C0TUN5	EPHB3	receptor protein-tyrosine kinase OS=Canis lupus familiaris OX=9615 GN=EPHB3 PE=4 SV=1	100.78	907	By matching	1	0	1.2	0	0	0	0	1581
A0A8C0TUR1	SEC61A1	Protein transport protein Sec61 subunit alpha isoform 1 OS=Canis lupus familiaris OX=9615 GN=SEC61A1 PE=3 SV=1	52.904	482	By MS/MS	3	3	9.1	32737000	1723000	69396000	2	199
A0A8C0TUV1	USP25	Ubiquitin specific peptidase 25 OS=Canis lupus familiaris OX=9615 GN=USP25 PE=4 SV=1	121.93	1053	By MS/MS	4	4	4.9	0	0	0	4	1637
A0A8C0TUW0	PITPNB	Phosphatidylinositol transfer protein beta OS=Canis lupus familiaris OX=9615 GN=PITPNB PE=4 SV=1	31.539	271	By MS/MS	8	7	38.4	298070000	12420000	402310000	10	6161
A0A8C0TUW5	--	10-formyltetrahydrofolate dehydrogenase OS=Canis lupus familiaris OX=9615 PE=3 SV=1	101.16	923	By MS/MS	11	10	19.6	581190000	9527600	784830000	16	6162
A0A8C0TV67	--	ADP-ribosylarginine hydrolase OS=Canis lupus familiaris OX=9615 PE=3 SV=1	40.205	361	By MS/MS	1	1	3.6	14447000	687950	0	1	6164
A0A8C0TVM6	--	Histone H2B OS=Canis lupus familiaris OX=9615 PE=3 SV=1	45.702	435	By MS/MS	8	1	17.5	5532000000	204890000	5689200000	27	6166
A0A8C0TVP2	--	SOS Ras/Rac guanine nucleotide exchange factor 1 OS=Canis lupus familiaris OX=9615 PE=4 SV=1	144.05	1263	By matching	1	1	0.6	2939600	35416	0	0	1767
A0A8C0TVS7	CREB1	cAMP responsive element binding protein 1 OS=Canis lupus familiaris OX=9615 GN=CREB1 PE=4 SV=1	30.151	278	By MS/MS	2	2	15.5	60377000	12075000	62987000	4	2343
A0A8C0TWE4	PIK3CB	phosphatidylinositol-4,5-bisphosphate 3-kinase OS=Canis lupus familiaris OX=9615 GN=PIK3CB PE=3 SV=1	113.13	987	By MS/MS	2	2	1.2	15420000	261350	18629000	2	2422
A0A8C0TWZ2	--	Metastasis associated 1 family member 3 OS=Canis lupus familiaris OX=9615 PE=4 SV=1	58.762	515	By matching	1	0	3.5	0	0	0	0	2158
A0A8C0TX00	U2AF1	U2 small nuclear RNA auxiliary factor 1 OS=Canis lupus familiaris OX=9615 GN=U2AF1 PE=4 SV=1	27.882	240	By matching	3	0	15.8	0	0	0	0	6175
A0A8C0TX51	--	Dynamin 1 like OS=Canis lupus familiaris OX=9615 PE=3 SV=1	79.417	711	By matching	16	1	34.5	3410000	65577	0	0	3811
A0A8C0TXC7	SYNJ1	phosphoinositide 5-phosphatase OS=Canis lupus familiaris OX=9615 GN=SYNJ1 PE=3 SV=1	173.17	1574	By MS/MS	3	3	2.4	25401000	251490	19658000	1	1952
A0A8C0TYF2	--	ADAM metallopeptidase domain 10 OS=Canis lupus familiaris OX=9615 PE=4 SV=1	84.102	747	By MS/MS	4	4	9.6	54979000	1169800	78148000	5	6180
A0A8C0TYG6	--	Translation elongation factor EFTu/EF1A C-terminal domain-containing protein OS=Canis lupus familiaris OX=9615 PE=4 SV=1	20.605	189	By MS/MS	2	1	22.8	9299200	1033200	0	2	6181
A0A8C0TYI6	--	SAFB like transcription modulator OS=Canis lupus familiaris OX=9615 PE=4 SV=1	105.99	927	By MS/MS	7	7	7	145570000	3308300	60285000	4	1957
A0A8C0TYK7	--	Fem-1 homolog B OS=Canis lupus familiaris OX=9615 PE=4 SV=1	64.305	572	By matching	1	1	4.4	6205800	163310	0	0	1841
A0A8C0TYU2	--	NADH-ubiquinone oxidoreductase 75 kDa subunit, mitochondrial OS=Canis lupus familiaris OX=9615 PE=3 SV=1	79.577	726	By MS/MS	15	15	30.7	413350000	9185500	463930000	14	6163
A0A8C0TZ22	SLC25A12	Solute carrier family 25 member 12 OS=Canis lupus familiaris OX=9615 GN=SLC25A12 PE=3 SV=1	74.798	678	By MS/MS	6	4	12.4	97701000	2505200	136240000	4	6173
A0A8C0TZ71	--	Vacuolar protein sorting-associated protein 18 homolog OS=Canis lupus familiaris OX=9615 PE=3 SV=1	110.09	972	By MS/MS	5	5	7.6	46699000	819280	255250000	5	3662
A0A8C0TZB0	--	StAR related lipid transfer domain containing 7 OS=Canis lupus familiaris OX=9615 PE=4 SV=1	43.226	372	By MS/MS	2	2	4.6	30435000	1049500	53704000	4	6184
A0A8C0YR77	--	B30.2/SPRY domain-containing protein OS=Canis lupus familiaris OX=9615 PE=4 SV=1	84.698	756	By MS/MS	6	6	11.5	254550000	5656700	292950000	7	5274
A0A8C0YS26	TLR4	TIR domain-containing protein OS=Canis lupus familiaris OX=9615 GN=TLR4 PE=3 SV=1	95.955	833	By MS/MS	1	1	1.1	0	0	0	0	6187
A0A8C0YS41	--	Epiplakin 1 OS=Canis lupus familiaris OX=9615 PE=4 SV=1	376.76	3469	By MS/MS	55	1	42.2	1678300000	8741100	2221700000	54	6188
A0A8C0YSM3	--	ELM2 and Myb/SANT domain containing 1 OS=Canis lupus familiaris OX=9615 PE=4 SV=1	121.51	1105	By matching	1	0	1.2	0	0	0	0	6189
A0A8C0YSR2	--	alanine transaminase OS=Canis lupus familiaris OX=9615 PE=3 SV=1	57.517	521	By MS/MS	1	1	3.5	10563000	340750	0	1	6190
A0A8C0YST5	--	Isochorismatase domain containing 1 OS=Canis lupus familiaris OX=9615 PE=3 SV=1	32.226	299	By MS/MS	9	9	37.5	397960000	24873000	501100000	13	3700
A0A8C0YT63	ALDH1L2	10-formyltetrahydrofolate dehydrogenase OS=Canis lupus familiaris OX=9615 GN=ALDH1L2 PE=3 SV=1	101.6	923	By matching	1	0	1.4	0	0	0	0	4252
A0A8C0YT97	DDX59	RNA helicase OS=Canis lupus familiaris OX=9615 GN=DDX59 PE=3 SV=1	65.859	593	By MS/MS	3	3	5.7	45784000	1204800	100330000	3	3781
A0A8C0YTV2	--	WASP like actin nucleation promoting factor OS=Canis lupus familiaris OX=9615 PE=4 SV=1	53.962	499	By MS/MS	4	4	17.6	75271000	2688300	122090000	4	836
A0A8C0YTY3	NNT	proton-translocating NAD(P)(+) transhydrogenase OS=Canis lupus familiaris OX=9615 GN=NNT PE=3 SV=1	58.965	565	By MS/MS	8	1	19.5	7249100	226530	0	1	6194
A0A8C0YUK2	MPP5	Protein PALS1 OS=Canis lupus familiaris OX=9615 GN=MPP5 PE=3 SV=1	74.389	649	By MS/MS	4	4	8.2	29902000	711960	38981000	4	147
A0A8C0YUL9	KRT17	Keratin 17 OS=Canis lupus familiaris OX=9615 GN=KRT17 PE=3 SV=1	48.74	443	By MS/MS	7	0	25.7	0	0	0	2	6200
A0A8C0YV52	YPEL5	Protein yippee-like OS=Canis lupus familiaris OX=9615 GN=YPEL5 PE=3 SV=1	13.841	121	By MS/MS	2	2	21.5	39744000	4416000	37364000	2	6202
A0A8C0YV60	--	DNA-(apurinic or apyrimidinic site) endonuclease OS=Canis lupus familiaris OX=9615 PE=3 SV=1	35.26	317	By MS/MS	11	11	44.8	1285400000	75613000	1632200000	13	1395
A0A8C0YV67	CLASRP	CLK4 associating serine/arginine rich protein OS=Canis lupus familiaris OX=9615 GN=CLASRP PE=4 SV=1	75.023	656	By MS/MS	1	1	1.2	6604800	213060	0	1	5354
A0A8C0YVL7	--	phytanoyl-CoA dioxygenase OS=Canis lupus familiaris OX=9615 PE=4 SV=1	49.886	444	By MS/MS	2	2	3.8	33529000	1117600	40451000	1	2834
A0A8C0YVM6	PTPN1	Tyrosine-protein phosphatase non-receptor type OS=Canis lupus familiaris OX=9615 GN=PTPN1 PE=3 SV=1	49.018	427	By MS/MS	7	7	22.5	67419000	2174800	106020000	6	5376
A0A8C0YVZ7	PARP1	Poly [ADP-ribose] polymerase OS=Canis lupus familiaris OX=9615 GN=PARP1 PE=3 SV=1	113.01	1014	By MS/MS	11	10	16.5	255320000	4052800	442240000	8	6208
A0A8C0YW41	PRKCI	Protein kinase C OS=Canis lupus familiaris OX=9615 GN=PRKCI PE=3 SV=1	68.233	596	By MS/MS	7	7	20.6	377840000	13494000	450860000	8	4241
A0A8C0YW64	PSME3IP1	Family with sequence similarity 192 member A OS=Canis lupus familiaris OX=9615 GN=PSME3IP1 PE=4 SV=1	28.614	254	By MS/MS	4	4	18.1	41674000	3205700	84300000	7	6210
A0A8C0YW86	--	Ribosome biogenesis protein NSA2 homolog OS=Canis lupus familiaris OX=9615 PE=3 SV=1	27.977	244	By MS/MS	1	1	3.7	2512000	228360	3030600	1	4766
A0A8C0YWH0	--	Septin OS=Canis lupus familiaris OX=9615 PE=3 SV=1	48.697	417	By MS/MS	11	11	25.7	1527300000	63636000	1796700000	20	2843
A0A8C0YWM2	CD99	CD99 antigen OS=Canis lupus familiaris OX=9615 GN=CD99 PE=3 SV=1	17.096	170	By MS/MS	1	1	10.6	26282000	8760700	0	2	1969
A0A8C0YWP1	NT5C1B	5-nucleotidase, cytosolic IB OS=Canis lupus familiaris OX=9615 GN=NT5C1B PE=4 SV=1	70.605	624	By MS/MS	1	0	2.7	13531000	314680	0	1	2352
A0A8C0YWW6	--	F-box protein 11 OS=Canis lupus familiaris OX=9615 PE=4 SV=1	99.911	896	By MS/MS	1	1	1.3	13072000	297080	15770000	1	1917
A0A8C0YX24	CROT	Carnitine O-octanoyltransferase OS=Canis lupus familiaris OX=9615 GN=CROT PE=3 SV=1	67.101	582	By MS/MS	7	7	19.1	237740000	6992300	383790000	10	1284
A0A8C0YXI6	UBE3C	HECT-type E3 ubiquitin transferase OS=Canis lupus familiaris OX=9615 GN=UBE3C PE=4 SV=1	143.43	1274	By matching	2	2	1.6	7002500	92138	57319000	0	2855
A0A8C0YXT6	--	ENAH actin regulator OS=Canis lupus familiaris OX=9615 PE=3 SV=1	61.599	546	By matching	9	0	21.1	0	0	0	0	4852
A0A8C0YY15	PLCB3	1-phosphatidylinositol 4,5-bisphosphate phosphodiesterase OS=Canis lupus familiaris OX=9615 GN=PLCB3 PE=4 SV=1	131.03	1162	By MS/MS	6	6	7	160640000	2722700	196890000	6	1931
A0A8C0YY30	RIOK1	Serine/threonine-protein kinase RIO1 OS=Canis lupus familiaris OX=9615 GN=RIOK1 PE=3 SV=1	63.174	549	By MS/MS	1	1	2.2	0	0	0	1	2272
A0A8C0YYT6	--	fructose-bisphosphate aldolase OS=Canis lupus familiaris OX=9615 PE=3 SV=1	39.518	364	By MS/MS	9	1	29.7	72080000	3003300	86962000	0	6228
A0A8C0YYZ3	--	Trafficking protein particle complex 12 OS=Canis lupus familiaris OX=9615 PE=4 SV=1	61.022	549	By MS/MS	5	5	13.1	62151000	2071700	83889000	2	5609
A0A8C0YYZ5	--	Protein phosphatase 1 regulatory subunit 18 OS=Canis lupus familiaris OX=9615 PE=4 SV=1	68.715	618	By MS/MS	8	8	18.1	165980000	4149600	166720000	9	1310
A0A8C0YZ11	PAAF1	Proteasomal ATPase associated factor 1 OS=Canis lupus familiaris OX=9615 GN=PAAF1 PE=4 SV=1	38.8	362	By MS/MS	1	1	3.9	69650000	3665800	0	1	5572
A0A8C0YZ18	--	Extended synaptotagmin 2 OS=Canis lupus familiaris OX=9615 PE=3 SV=1	90.795	812	By MS/MS	9	9	17.1	200310000	4354500	182020000	5	3801
A0A8C0YZ37	--	Stress-70 protein, mitochondrial OS=Canis lupus familiaris OX=9615 PE=3 SV=1	69.266	636	By MS/MS	23	23	46.9	5099900000	134210000	7257000000	45	1176
A0A8C0YZ68	NVL	Nuclear VCP like OS=Canis lupus familiaris OX=9615 GN=NVL PE=4 SV=1	82.815	749	By MS/MS	3	3	4.5	21481000	499550	47019000	3	718
A0A8C0YZA4	--	Protein tyrosine phosphatase mitochondrial 1 OS=Canis lupus familiaris OX=9615 PE=4 SV=1	21.914	194	By MS/MS	1	1	6.7	17331000	1155400	0	4	6233
A0A8C0YZF2	COG3	Conserved oligomeric Golgi complex subunit 3 OS=Canis lupus familiaris OX=9615 GN=COG3 PE=3 SV=1	94.846	830	By MS/MS	2	2	2.2	9017600	158200	33493000	1	6234
A0A8C0YZQ2	TAOK2	TAO kinase 2 OS=Canis lupus familiaris OX=9615 GN=TAOK2 PE=4 SV=1	109.65	969	By MS/MS	2	2	3.3	15780000	315600	31781000	2	655
A0A8C0YZV0	--	TLDc domain-containing protein OS=Canis lupus familiaris OX=9615 PE=3 SV=1	112.14	976	By MS/MS	10	10	15.9	695470000	10537000	752290000	10	6241
A0A8C0YZV3	MIA3	MIA SH3 domain ER export factor 3 OS=Canis lupus familiaris OX=9615 GN=MIA3 PE=4 SV=1	217.42	1964	By MS/MS	18	1	11.8	9344800	77873	0	2	5628
A0A8C0Z0G3	PSMC5	Proteasome 26S subunit, ATPase 5 OS=Canis lupus familiaris OX=9615 GN=PSMC5 PE=3 SV=1	45.626	406	By MS/MS	15	14	41.9	1166500000	41660000	1273700000	20	6246
A0A8C0Z0H6	GOLGA3	Golgin A3 OS=Canis lupus familiaris OX=9615 GN=GOLGA3 PE=4 SV=1	154.35	1370	By MS/MS	15	15	14.9	162950000	1873000	153700000	14	3827
A0A8C0Z0T9	--	Proteasome activator subunit 4 OS=Canis lupus familiaris OX=9615 PE=3 SV=1	200.22	1748	By MS/MS	9	9	6.5	89154000	874060	109550000	8	5670
A0A8C0Z0Y6	PAICS	PurE domain-containing protein OS=Canis lupus familiaris OX=9615 GN=PAICS PE=3 SV=1	43.672	397	By MS/MS	15	2	49.4	3710400000	154600000	4397200000	33	3467
A0A8C0Z1F6	POLD3	DNA polymerase delta subunit 3 OS=Canis lupus familiaris OX=9615 GN=POLD3 PE=4 SV=1	51.665	466	By MS/MS	1	1	3	15597000	557050	0	1	6257
A0A8C0Z1H1	--	Peroxisomal N(1)-acetyl-spermine/spermidine oxidase OS=Canis lupus familiaris OX=9615 PE=4 SV=1	74.323	675	By matching	1	1	1.6	879680	27490	0	0	1699
A0A8C0Z1R1	DAG1	Dystroglycan 1 OS=Canis lupus familiaris OX=9615 GN=DAG1 PE=4 SV=1	92.038	846	By MS/MS	2	2	4.7	94343000	2144200	117220000	2	326
A0A8C0Z1T2	LAMA3	Laminin subunit alpha 3 OS=Canis lupus familiaris OX=9615 GN=LAMA3 PE=4 SV=1	186.62	1686	By MS/MS	4	4	3.4	64906000	606590	73401000	4	3513
A0A8C0Z2A3	--	DENN domain containing 4C OS=Canis lupus familiaris OX=9615 PE=4 SV=1	218.73	1971	By MS/MS	5	5	4.1	55046000	534430	75865000	4	6262
A0A8C0Z2B6	PHC2	Polyhomeotic homolog 2 OS=Canis lupus familiaris OX=9615 GN=PHC2 PE=4 SV=1	36.03	323	By MS/MS	3	2	10.5	30201000	1313100	39675000	5	2484
A0A8C0Z2D7	KIF15	Kinesin family member 15 OS=Canis lupus familiaris OX=9615 GN=KIF15 PE=3 SV=1	159.89	1384	By MS/MS	16	16	15	275770000	2730400	221760000	14	5850
A0A8C0Z2F5	CPSF1	Cleavage and polyadenylation specific factor 1 OS=Canis lupus familiaris OX=9615 GN=CPSF1 PE=4 SV=1	161.19	1444	By MS/MS	7	7	6.6	136600000	1665800	175480000	7	6265
A0A8C0Z2G8	NCAPD2	Condensin complex subunit 1 OS=Canis lupus familiaris OX=9615 GN=NCAPD2 PE=3 SV=1	157.34	1400	By MS/MS	13	13	12.8	222970000	2752700	335160000	8	6266
A0A8C0Z3B5	PLEKHA5	Pleckstrin homology domain containing A5 OS=Canis lupus familiaris OX=9615 GN=PLEKHA5 PE=4 SV=1	146.94	1284	By MS/MS	2	2	1.9	11699000	136040	16001000	2	3849
A0A8C0Z3F6	PCBP2	Poly(rC) binding protein 2 OS=Canis lupus familiaris OX=9615 GN=PCBP2 PE=4 SV=1	34.917	331	By MS/MS	7	0	35.3	36441000	1822000	43964000	1	6275
A0A8C0Z3I7	RPL37A	Ribosomal protein L37a OS=Canis lupus familiaris OX=9615 GN=RPL37A PE=3 SV=1	10.275	92	By MS/MS	3	3	41.3	458660000	76443000	410950000	23	6277
A0A8C0Z3P5	--	PAT1 homolog 1, processing body mRNA decay factor OS=Canis lupus familiaris OX=9615 PE=3 SV=1	86.579	770	By MS/MS	6	6	11.8	50868000	1130400	44129000	3	3227
A0A8C0Z3X4	--	non-specific serine/threonine protein kinase OS=Canis lupus familiaris OX=9615 PE=4 SV=1	276.31	2503	By matching	3	0	1.2	0	0	0	0	6281
A0A8C0Z3X7	MYOF	Myoferlin OS=Canis lupus familiaris OX=9615 GN=MYOF PE=3 SV=1	233.27	2047	By MS/MS	39	39	23.2	1261200000	9411600	1887600000	41	2054
A0A8C0Z3Z2	--	SPG11 vesicle trafficking associated, spatacsin OS=Canis lupus familiaris OX=9615 PE=4 SV=1	250.88	2205	By matching	1	1	0.6	8220200	68502	9917400	0	2599
A0A8C0Z3Z6	--	Protein kinase cAMP-dependent type II regulatory subunit alpha OS=Canis lupus familiaris OX=9615 PE=3 SV=1	42.663	377	By MS/MS	8	6	30.8	562740000	22510000	595640000	10	5937
A0A8C0Z4B9	RPL15	60S ribosomal protein L15 OS=Canis lupus familiaris OX=9615 GN=RPL15 PE=3 SV=1	29.961	263	By MS/MS	2	1	13.3	10051000	591240	12126000	0	3631
A0A8C0Z4F7	TAGLN3	Transgelin OS=Canis lupus familiaris OX=9615 GN=TAGLN3 PE=3 SV=1	17.329	155	By matching	1	0	9	0	0	0	0	6024
A0A8C0Z4K0	--	Dedicator of cytokinesis 1 OS=Canis lupus familiaris OX=9615 PE=3 SV=1	212.05	1835	By MS/MS	5	4	3.3	22657000	197020	25429000	3	4185
A0A8C0Z4P8	ARFGEF1	ADP ribosylation factor guanine nucleotide exchange factor 1 OS=Canis lupus familiaris OX=9615 GN=ARFGEF1 PE=4 SV=1	193.08	1715	By MS/MS	9	8	7.1	109650000	1130400	295250000	10	2177
A0A8C0Z4R7	BACH1	BTB domain and CNC homolog 1 OS=Canis lupus familiaris OX=9615 GN=BACH1 PE=4 SV=1	74.68	680	By MS/MS	4	4	10.4	51253000	1314200	74153000	4	5019
A0A8C0Z4W1	--	Elongation factor 1-alpha OS=Canis lupus familiaris OX=9615 PE=3 SV=1	50.101	461	By matching	7	0	24.3	0	0	0	0	6290
A0A8C0Z4Z6	RIF1	Replication timing regulatory factor 1 OS=Canis lupus familiaris OX=9615 GN=RIF1 PE=4 SV=1	271.2	2440	By MS/MS	11	11	6.7	129760000	968370	102940000	10	2167
A0A8C0Z5A2	NFKB1	Nuclear factor NF-kappa-B p105 subunit OS=Canis lupus familiaris OX=9615 GN=NFKB1 PE=4 SV=1	101.45	936	By MS/MS	2	2	4.6	33604000	579380	46907000	1	283
A0A8C0Z5A9	GSG1	Germ cell associated 1 OS=Canis lupus familiaris OX=9615 GN=GSG1 PE=3 SV=1	40.588	371	By MS/MS	1	1	4.3	36871000	1843600	0	2	6294
A0A8C0Z5E9	SEC31A	SEC31 homolog A, COPII coat complex component OS=Canis lupus familiaris OX=9615 GN=SEC31A PE=3 SV=1	136.03	1252	By MS/MS	15	15	20	449700000	8484900	660500000	16	6297
A0A8C0Z5L3	--	NADH:ubiquinone oxidoreductase subunit A9 OS=Canis lupus familiaris OX=9615 PE=4 SV=1	55.485	496	By MS/MS	3	3	7.5	16753000	440880	38768000	2	4249
A0A8C0Z5M9	ALDH18A1	Delta-1-pyrroline-5-carboxylate synthase OS=Canis lupus familiaris OX=9615 GN=ALDH18A1 PE=3 SV=1	87.25	795	By MS/MS	14	14	27.4	531510000	10422000	752180000	20	6299
A0A8C0Z5N9	CRNKL1	Crooked neck pre-mRNA splicing factor 1 OS=Canis lupus familiaris OX=9615 GN=CRNKL1 PE=4 SV=1	87.251	728	By MS/MS	7	7	12.4	212900000	4628200	275190000	5	6300
A0A8C0Z5T8	XPO7	Exportin 7 OS=Canis lupus familiaris OX=9615 GN=XPO7 PE=3 SV=1	124.84	1096	By MS/MS	18	18	22.2	726490000	12313000	915460000	22	6302
A0A8C0Z5V7	MX2	Interferon-induced GTP-binding protein Mx1 OS=Canis lupus familiaris OX=9615 GN=MX2 PE=3 SV=1	81.166	708	By MS/MS	18	0	33.1	3018700000	75469000	3801800000	39	6305
A0A8C0Z5W4	HEATR5B	HEAT repeat containing 5B OS=Canis lupus familiaris OX=9615 GN=HEATR5B PE=3 SV=1	219.24	2020	By MS/MS	10	10	6.8	108690000	1006400	136490000	10	991
A0A8C0Z6G4	DDX23	RNA helicase OS=Canis lupus familiaris OX=9615 GN=DDX23 PE=4 SV=1	95.611	820	By MS/MS	5	5	6.8	99717000	1846600	194520000	7	6309
A0A8C0Z6I0	LDHB	L-lactate dehydrogenase OS=Canis lupus familiaris OX=9615 GN=LDHB PE=3 SV=1	36.622	334	By MS/MS	8	7	29.6	503840000	23992000	534000000	6	6310
A0A8C0Z6M9	SPEG	IF rod domain-containing protein OS=Canis lupus familiaris OX=9615 GN=SPEG PE=3 SV=1	50.321	443	By matching	4	0	7	0	0	0	0	278
A0A8C0Z6R3	--	Histone H2B OS=Canis lupus familiaris OX=9615 PE=3 SV=1	7.3954	67	By MS/MS	1	1	20.9	0	0	0	0	6311
A0A8C0Z7A3	ABCB11	Bile salt export pump OS=Canis lupus familiaris OX=9615 GN=ABCB11 PE=4 SV=1	145.73	1317	By MS/MS	2	1	1.9	106020000	1536600	0	1	139
A0A8C0Z7F3	KIF20B	Kinesin family member 20B OS=Canis lupus familiaris OX=9615 GN=KIF20B PE=3 SV=1	203.44	1765	By matching	1	0	0.3	0	0	0	0	2817
A0A8C0Z7J5	--	CXADR Ig-like cell adhesion molecule OS=Canis lupus familiaris OX=9615 PE=4 SV=1	39.117	352	By MS/MS	2	2	6.5	53980000	2076200	71245000	2	365
A0A8C0Z008	APIP	Methylthioribulose-1-phosphate dehydratase OS=Canis lupus familiaris OX=9615 GN=APIP PE=3 SV=1	27.023	242	By MS/MS	1	1	5.8	3420500	213780	0	3	3774
A0A8C0Z025	--	M-phase phosphoprotein 8 OS=Canis lupus familiaris OX=9615 PE=4 SV=1	93.56	820	By MS/MS	1	1	1.7	7540600	188510	0	1	3881
A0A8C0Z055	WASHC5	WASH complex subunit 5 OS=Canis lupus familiaris OX=9615 GN=WASHC5 PE=3 SV=1	122.22	1056	By MS/MS	6	6	7.2	59749000	865920	61435000	8	1757
A0A8C0Z084	PLS3	Plastin 3 OS=Canis lupus familiaris OX=9615 GN=PLS3 PE=4 SV=1	70.781	630	By MS/MS	16	12	36.7	1313000000	32824000	2006200000	21	2893
A0A8C0Z137	--	GDP-mannose 4,6-dehydratase OS=Canis lupus familiaris OX=9615 PE=3 SV=1	96.989	922	By MS/MS	5	5	7.2	116030000	2000500	170640000	5	1656
A0A8C0Z149	STAG2	Cohesin subunit SA OS=Canis lupus familiaris OX=9615 GN=STAG2 PE=3 SV=1	126.71	1097	By MS/MS	5	3	7.4	63927000	1065400	89310000	6	1661
A0A8C0Z196	--	non-specific serine/threonine protein kinase OS=Canis lupus familiaris OX=9615 PE=3 SV=1	63.885	573	By MS/MS	3	1	5.9	9550300	265290	0	3	5798
A0A8C0Z256	ANAPC5	Anaphase-promoting complex subunit 5 OS=Canis lupus familiaris OX=9615 GN=ANAPC5 PE=3 SV=1	84.274	750	By MS/MS	2	2	4.7	23048000	523820	32796000	2	3753
A0A8C0Z323	--	AHNAK nucleoprotein OS=Canis lupus familiaris OX=9615 PE=4 SV=1	104.63	958	By MS/MS	32	1	50.6	15291000	209470	0	3	6271
A0A8C0Z379	VTI1A	Vesicle transport through interaction with t-SNAREs 1A OS=Canis lupus familiaris OX=9615 GN=VTI1A PE=3 SV=1	25.227	217	By MS/MS	1	1	6.9	6827100	455140	0	1	6274
A0A8C0Z482	HIKESHI	Embryonic ectoderm development OS=Canis lupus familiaris OX=9615 GN=HIKESHI PE=4 SV=1	50.197	441	By MS/MS	3	3	7.5	29652000	988420	39327000	3	5995
A0A8C0Z494	--	Oxysterol-binding protein OS=Canis lupus familiaris OX=9615 PE=3 SV=1	88.531	813	By MS/MS	3	0	5.5	103040000	2513200	150500000	4	3670
A0A8C0Z506	NUP58	Nucleoporin 58 OS=Canis lupus familiaris OX=9615 GN=NUP58 PE=4 SV=1	56.465	544	By MS/MS	2	2	6.2	62790000	3693500	67978000	2	2027
A0A8C0Z548	USO1	General vesicular transport factor p115 OS=Canis lupus familiaris OX=9615 GN=USO1 PE=3 SV=1	108.67	970	By matching	15	0	23.3	0	0	0	0	6292
A0A8C0Z662	AQR	RNA helicase aquarius OS=Canis lupus familiaris OX=9615 GN=AQR PE=3 SV=1	170.77	1483	By MS/MS	9	9	8.2	129270000	1595900	171430000	8	5174
A0A8C0Z721	WASHC2C	WASH complex subunit 2C OS=Canis lupus familiaris OX=9615 GN=WASHC2C PE=4 SV=1	146.86	1337	By MS/MS	5	5	5.2	51585000	697090	75494000	4	6126
A0A8C0Z737	PCYT1A	choline-phosphate cytidylyltransferase OS=Canis lupus familiaris OX=9615 GN=PCYT1A PE=3 SV=1	43.433	381	By MS/MS	5	5	18.6	108450000	4016700	207430000	8	3453
A0A8I3M9M7	--	PX domain-containing protein OS=Canis lupus familiaris OX=9615 PE=4 SV=1	14.336	127	By matching	1	0	10.2	0	0	0	0	4460
A0A8I3M9P4	ANXA1	Annexin OS=Canis lupus familiaris OX=9615 GN=ANXA1 PE=3 SV=1	38.626	345	By MS/MS	18	18	55.9	49598000000	2254500000	66879000000	49	3816
A0A8I3M9Q4	ALDH1A1	Aldehyde dehydrogenase 1 family member A1 OS=Canis lupus familiaris OX=9615 GN=ALDH1A1 PE=3 SV=1	54.944	501	By MS/MS	1	1	2	7868600	314750	0	1	5179
A0A8I3M9S7	HDDC2	5-deoxynucleotidase HDDC2 OS=Canis lupus familiaris OX=9615 GN=HDDC2 PE=3 SV=1	22.924	204	By matching	1	1	5.4	4367300	311950	0	0	4248
A0A8I3MA02	XRCC1	X-ray repair cross complementing 1 OS=Canis lupus familiaris OX=9615 GN=XRCC1 PE=4 SV=1	65.554	598	By MS/MS	2	2	3.7	33072000	1066800	57987000	2	398
A0A8I3MA21	KDM1A	Lysine-specific histone demethylase OS=Canis lupus familiaris OX=9615 GN=KDM1A PE=3 SV=1	94.646	873	By MS/MS	9	9	17	112560000	2501400	145090000	11	729
A0A8I3MA67	TRIM28	Tripartite motif containing 28 OS=Canis lupus familiaris OX=9615 GN=TRIM28 PE=4 SV=1	88.526	835	By MS/MS	15	1	36.2	59938000	1665000	0	5	437
A0A8I3MA68	UBE2M	Ubiquitin conjugating enzyme E2 M OS=Canis lupus familiaris OX=9615 GN=UBE2M PE=3 SV=1	20.9	183	By MS/MS	6	6	36.1	268470000	22373000	358180000	7	5208
A0A8I3MAJ3	NUDT5	Nudix hydrolase 5 OS=Canis lupus familiaris OX=9615 GN=NUDT5 PE=3 SV=1	24.345	219	By MS/MS	8	8	41.6	689320000	57443000	774580000	11	2905
A0A8I3MAJ8	RMND1	Required for meiotic nuclear division 1 homolog OS=Canis lupus familiaris OX=9615 GN=RMND1 PE=3 SV=1	67.803	597	By MS/MS	1	1	2.5	0	0	0	1	2146
A0A8I3MAM5	GTPBP4	Nucleolar GTP-binding protein 1 OS=Canis lupus familiaris OX=9615 GN=GTPBP4 PE=3 SV=1	73.97	634	By MS/MS	10	10	17.4	325920000	7407300	332430000	12	4411
A0A8I3MAV2	LMAN1	Lectin, mannose binding 1 OS=Canis lupus familiaris OX=9615 GN=LMAN1 PE=4 SV=1	58.059	518	By MS/MS	7	7	22.8	290550000	12106000	269490000	11	1762
A0A8I3MAY0	NCAPG	Non-SMC condensin I complex subunit G OS=Canis lupus familiaris OX=9615 GN=NCAPG PE=3 SV=1	120.97	1079	By MS/MS	12	12	16.7	558600000	9800100	691570000	14	5218
A0A8I3MAZ1	SEC11C	Signal peptidase complex catalytic subunit SEC11 OS=Canis lupus familiaris OX=9615 GN=SEC11C PE=3 SV=1	17.462	156	By MS/MS	1	1	6.4	13766000	1529500	0	1	185
A0A8I3MBF5	RUVBL2	RuvB-like helicase OS=Canis lupus familiaris OX=9615 GN=RUVBL2 PE=3 SV=1	51.142	463	By MS/MS	12	12	25.7	1315100000	45349000	1438700000	22	4496
A0A8I3MBI0	BCAT2	Branched-chain-amino-acid aminotransferase OS=Canis lupus familiaris OX=9615 GN=BCAT2 PE=3 SV=1	54.505	492	By MS/MS	4	4	12.8	91497000	3267800	131600000	4	4995
A0A8I3MBL6	PTAR1	Protein prenyltransferase alpha subunit repeat containing 1 OS=Canis lupus familiaris OX=9615 GN=PTAR1 PE=3 SV=1	39.908	350	By MS/MS	1	1	2.9	0	0	0	1	2714
A0A8I3MBN3	LAP3	Cytosol aminopeptidase OS=Canis lupus familiaris OX=9615 GN=LAP3 PE=3 SV=1	56.188	519	By MS/MS	15	15	42	1146200000	38208000	1465400000	23	916
A0A8I3MC14	SBDS	Ribosome maturation protein SBDS OS=Canis lupus familiaris OX=9615 GN=SBDS PE=3 SV=1	28.763	250	By MS/MS	6	6	30.8	138970000	8174600	162800000	5	4713
A0A8I3MC17	TRIM56	RING-type E3 ubiquitin transferase OS=Canis lupus familiaris OX=9615 GN=TRIM56 PE=3 SV=1	83.119	771	By MS/MS	4	4	7	25998000	553150	28793000	4	5135
A0A8I3MC24	SLBP	Stem-loop binding protein OS=Canis lupus familiaris OX=9615 GN=SLBP PE=3 SV=1	26.879	236	By MS/MS	1	1	5.9	3881900	323490	0	1	4737
A0A8I3MC30	RPS5	Ribosomal protein S5 OS=Canis lupus familiaris OX=9615 GN=RPS5 PE=3 SV=1	22.876	204	By MS/MS	4	4	27	1381800000	138180000	1396500000	6	411
A0A8I3MC95	DNAJA3	DnaJ heat shock protein family (Hsp40) member A3 OS=Canis lupus familiaris OX=9615 GN=DNAJA3 PE=3 SV=1	48.879	451	By MS/MS	1	1	3.5	25281000	1053400	0	1	968
A0A8I3MCA7	BTF3	Transcription factor BTF3 OS=Canis lupus familiaris OX=9615 GN=BTF3 PE=3 SV=1	22.137	206	By MS/MS	6	6	50	1126200000	86630000	1178100000	12	4590
A0A8I3MCB7	FBXL17	F-box and leucine rich repeat protein 17 OS=Canis lupus familiaris OX=9615 GN=FBXL17 PE=4 SV=1	50.993	458	By MS/MS	1	1	2.2	104820000	3082900	126460000	1	1932
A0A8I3MCG7	LCMT1	Leucine carboxyl methyltransferase 1 OS=Canis lupus familiaris OX=9615 GN=LCMT1 PE=3 SV=1	31.966	278	By MS/MS	3	3	15.1	83969000	4664900	101420000	3	4339
A0A8I3MCG8	RPL28	Large ribosomal subunit protein eL28 OS=Canis lupus familiaris OX=9615 GN=RPL28 PE=3 SV=1	15.717	137	By MS/MS	3	3	16.8	12561000	1395700	0	4	545
A0A8I3MCH7	CYB5A	Cytochrome b5 type A (microsomal) OS=Canis lupus familiaris OX=9615 GN=CYB5A PE=3 SV=1	11.233	98	By MS/MS	4	4	56.1	498020000	71146000	622130000	7	602
A0A8I3MCI5	NMRAL1	NmrA like redox sensor 1 OS=Canis lupus familiaris OX=9615 GN=NMRAL1 PE=4 SV=1	44.593	415	By MS/MS	1	1	3.6	5031200	179690	0	3	986
A0A8I3MCJ6	LARP4B	Uncharacterized protein OS=Canis lupus familiaris OX=9615 GN=LARP4B PE=4 SV=1	80.175	734	By MS/MS	3	3	4.8	42256000	1083500	96752000	4	4332
A0A8I3MCN5	UPF2	UPF2 regulator of nonsense mediated mRNA decay OS=Canis lupus familiaris OX=9615 GN=UPF2 PE=4 SV=1	147.84	1271	By MS/MS	9	9	7.6	112610000	1564000	131250000	8	4482
A0A8I3MCT0	LUC7L	LUC7 like OS=Canis lupus familiaris OX=9615 GN=LUC7L PE=3 SV=1	43.729	371	By MS/MS	4	2	14.8	0	0	0	2	5356
A0A8I3MDE7	PTGR3	Prostaglandin reductase 3 OS=Canis lupus familiaris OX=9615 GN=PTGR3 PE=3 SV=1	40.127	377	By MS/MS	2	2	5.8	28191000	1225700	31751000	3	4819
A0A8I3MDQ0	POP7	Ribonuclease P protein subunit p20 OS=Canis lupus familiaris OX=9615 GN=POP7 PE=3 SV=1	15.717	140	By MS/MS	1	1	10.7	29645000	5929100	0	1	5465
A0A8I3ME07	GNB2	G protein subunit beta 2 OS=Canis lupus familiaris OX=9615 GN=GNB2 PE=3 SV=1	37.331	340	By MS/MS	10	2	38.5	1312000000	100930000	1462800000	21	3970
A0A8I3ME47	HSPB6	Alpha-crystallin A chain OS=Canis lupus familiaris OX=9615 GN=HSPB6 PE=3 SV=1	16.985	159	By MS/MS	1	1	8.2	37145000	5306400	0	1	6017
A0A8I3ME70	GATAD2B	GATA zinc finger domain containing 2B OS=Canis lupus familiaris OX=9615 GN=GATAD2B PE=4 SV=1	65.182	593	By matching	3	2	5.4	22833000	634240	37277000	0	3627
A0A8I3MEB5	ROCK1	Rho-associated protein kinase OS=Canis lupus familiaris OX=9615 GN=ROCK1 PE=3 SV=1	158.31	1354	By MS/MS	15	1	14.1	160910000	1625400	233470000	13	2772
A0A8I3MEC0	EPS8L1	EPS8 like 1 OS=Canis lupus familiaris OX=9615 GN=EPS8L1 PE=3 SV=1	78.712	711	By MS/MS	10	10	19.4	185280000	3942200	255530000	10	572
A0A8I3MEE5	POP4	Ribonuclease P protein subunit p29 OS=Canis lupus familiaris OX=9615 GN=POP4 PE=3 SV=1	25.468	220	By matching	1	0	7.3	0	0	0	0	6325
A0A8I3MEN1	ARCN1	Coatomer subunit delta OS=Canis lupus familiaris OX=9615 GN=ARCN1 PE=3 SV=1	57.245	511	By MS/MS	10	10	27	950250000	30653000	1318200000	15	4511
A0A8I3MEN5	SRA1	Steroid receptor RNA activator 1 OS=Canis lupus familiaris OX=9615 GN=SRA1 PE=4 SV=1	25.834	237	By MS/MS	1	1	8.4	19268000	1751600	0	0	1305
A0A8I3MEU4	CNDP2	Carnosine dipeptidase 2 OS=Canis lupus familiaris OX=9615 GN=CNDP2 PE=3 SV=1	52.599	473	By MS/MS	11	11	31.5	377240000	12575000	514850000	18	628
A0A8I3MEU8	NPM1	Nucleophosmin OS=Canis lupus familiaris OX=9615 GN=NPM1 PE=3 SV=1	32.619	294	By matching	6	0	34	0	0	0	0	4300
A0A8I3MEU9	CLCN6	Chloride channel protein OS=Canis lupus familiaris OX=9615 GN=CLCN6 PE=3 SV=1	89.546	803	By MS/MS	1	1	1.2	2963100	80083	0	1	2761
A0A8I3MEV5	RBM15	RNA binding motif protein 15 OS=Canis lupus familiaris OX=9615 GN=RBM15 PE=3 SV=1	106.27	969	By MS/MS	10	10	16.2	132510000	2137200	103360000	11	3051
A0A8I3MEV9	HSPBP1	HSPA (Hsp70) binding protein 1 OS=Canis lupus familiaris OX=9615 GN=HSPBP1 PE=4 SV=1	39.292	357	By MS/MS	5	5	22.4	166960000	9275700	239920000	7	4809
A0A8I3MEY1	HNRNPH3	Heterogeneous nuclear ribonucleoprotein H3 OS=Canis lupus familiaris OX=9615 GN=HNRNPH3 PE=4 SV=1	36.926	346	By MS/MS	7	7	39	119850000	5992400	137110000	5	3190
A0A8I3MEZ1	MRPS27	Mitochondrial ribosomal protein S27 OS=Canis lupus familiaris OX=9615 GN=MRPS27 PE=4 SV=1	47.421	415	By MS/MS	5	5	14.5	51354000	1834100	105690000	3	6322
A0A8I3MF18	TBCB	Tubulin folding cofactor B OS=Canis lupus familiaris OX=9615 GN=TBCB PE=3 SV=1	27.411	244	By MS/MS	2	2	8.2	8052300	447350	29672000	1	5799
A0A8I3MF21	SNRNP70	U1 small nuclear ribonucleoprotein 70 kDa OS=Canis lupus familiaris OX=9615 GN=SNRNP70 PE=4 SV=1	51.511	439	By MS/MS	5	5	21.9	176720000	9300900	214250000	6	2773
A0A8I3MF49	TXNL1	Thioredoxin like 1 OS=Canis lupus familiaris OX=9615 GN=TXNL1 PE=4 SV=1	28.229	254	By MS/MS	5	5	22	478110000	34151000	683030000	7	1323
A0A8I3MF64	RBM42	RNA-binding protein 42 OS=Canis lupus familiaris OX=9615 GN=RBM42 PE=3 SV=1	47.64	453	By MS/MS	2	2	5.3	85293000	4489100	80979000	3	1111
A0A8I3MF75	MAEA	RING-type E3 ubiquitin transferase OS=Canis lupus familiaris OX=9615 GN=MAEA PE=4 SV=1	45.377	396	By MS/MS	1	1	3.8	6449200	257970	0	1	953
A0A8I3MF91	SMAD2	Mothers against decapentaplegic homolog OS=Canis lupus familiaris OX=9615 GN=SMAD2 PE=3 SV=1	47.959	427	By MS/MS	2	1	5.9	15119000	719960	0	1	3132
A0A8I3MF93	ALG9	Mannosyltransferase OS=Canis lupus familiaris OX=9615 GN=ALG9 PE=3 SV=1	67.373	591	By MS/MS	1	1	2.7	6076200	196010	0	1	2282
A0A8I3MFB6	ACBD6	Acyl-CoA-binding domain-containing protein 6 OS=Canis lupus familiaris OX=9615 GN=ACBD6 PE=4 SV=1	31.039	282	By MS/MS	2	2	6.4	12953000	996390	20630000	2	784
A0A8I3MFB8	CUL2	Cullin 2 OS=Canis lupus familiaris OX=9615 GN=CUL2 PE=3 SV=1	86.616	742	By MS/MS	8	8	12.5	103640000	2159200	166330000	7	1569
A0A8I3MFC7	TXNL4A	Thioredoxin-like protein OS=Canis lupus familiaris OX=9615 GN=TXNL4A PE=3 SV=1	16.8	142	By MS/MS	1	1	9.2	9956400	1106300	0	2	826
A0A8I3MFD9	YES1	Tyrosine-protein kinase OS=Canis lupus familiaris OX=9615 GN=YES1 PE=3 SV=1	60.634	541	By MS/MS	6	3	17.2	27154000	875920	31888000	3	4353
A0A8I3MFE0	WDR62	WD repeat domain 62 OS=Canis lupus familiaris OX=9615 GN=WDR62 PE=4 SV=1	168.77	1534	By MS/MS	3	3	2.8	26065000	347540	45522000	3	1749
A0A8I3MFK1	MIS12	Protein MIS12 homolog OS=Canis lupus familiaris OX=9615 GN=MIS12 PE=3 SV=1	24.145	206	By MS/MS	2	2	13.1	38873000	2591500	46870000	3	4221
A0A8I3MFM4	TAF6	TATA-box binding protein associated factor 6 OS=Canis lupus familiaris OX=9615 GN=TAF6 PE=3 SV=1	72.675	678	By matching	1	1	1.9	1230200	26744	0	0	5648
A0A8I3MFP3	RFC2	Replication factor C subunit 2 OS=Canis lupus familiaris OX=9615 GN=RFC2 PE=3 SV=1	39.814	364	By MS/MS	4	4	16.8	52844000	1957200	77564000	4	2513
A0A8I3MFP8	NUDCD2	NudC domain containing 2 OS=Canis lupus familiaris OX=9615 GN=NUDCD2 PE=4 SV=1	21.298	192	By MS/MS	4	4	37	94085000	9408500	124600000	7	2545
A0A8I3MFR2	PPP2R1B	Protein phosphatase 2 scaffold subunit Abeta OS=Canis lupus familiaris OX=9615 GN=PPP2R1B PE=4 SV=1	79.709	737	By MS/MS	11	8	19.7	363660000	7737400	398140000	12	2570
A0A8I3MFS7	UBE2S	Ubiquitin conjugating enzyme E2 S OS=Canis lupus familiaris OX=9615 GN=UBE2S PE=3 SV=1	23.911	223	By MS/MS	3	3	14.8	74986000	6248900	96317000	5	649
A0A8I3MFU7	CFAP20	Cilia and flagella associated protein 20 OS=Canis lupus familiaris OX=9615 GN=CFAP20 PE=4 SV=1	22.748	193	By MS/MS	2	2	10.4	59153000	4550200	0	2	5264
A0A8I3MFX4	HARS2	histidine--tRNA ligase OS=Canis lupus familiaris OX=9615 GN=HARS2 PE=3 SV=1	53.364	472	By MS/MS	5	5	11.9	31051000	970350	55553000	6	4473
A0A8I3MG77	VPS33B	Uncharacterized protein OS=Canis lupus familiaris OX=9615 GN=VPS33B PE=3 SV=1	67.684	590	By MS/MS	2	2	5.4	14695000	397170	20606000	3	4437
A0A8I3MGE0	TAPT1	Transmembrane anterior posterior transformation 1 OS=Canis lupus familiaris OX=9615 GN=TAPT1 PE=3 SV=1	82.449	759	By matching	1	1	2.8	2009900	46741	0	0	725
A0A8I3MGE2	DDAH1	dimethylargininase OS=Canis lupus familiaris OX=9615 GN=DDAH1 PE=3 SV=1	31.307	285	By MS/MS	4	4	25.6	82946000	3949800	73816000	6	5017
A0A8I3MGM6	AP1S1	AP complex subunit sigma OS=Canis lupus familiaris OX=9615 GN=AP1S1 PE=3 SV=1	18.733	158	By MS/MS	2	2	16.5	15115000	1511500	0	1	3601
A0A8I3MGN1	MVP	Major vault protein OS=Canis lupus familiaris OX=9615 GN=MVP PE=4 SV=1	99.136	890	By MS/MS	19	18	29.3	939790000	17732000	1097900000	22	5569
A0A8I3MGQ6	QDPR	Quinoid dihydropteridine reductase OS=Canis lupus familiaris OX=9615 GN=QDPR PE=4 SV=1	25.602	242	By MS/MS	4	4	29.3	310410000	18259000	378830000	5	759
A0A8I3MGQ9	TJP2	Tight junction protein 2 OS=Canis lupus familiaris OX=9615 GN=TJP2 PE=4 SV=1	127.88	1137	By MS/MS	26	0	37.3	914190000	12189000	1247200000	27	6326
A0A8I3MGR7	NUP88	Nucleoporin 88 OS=Canis lupus familiaris OX=9615 GN=NUP88 PE=4 SV=1	80.291	719	By MS/MS	4	4	7.4	51768000	1399100	79777000	4	3394
A0A8I3MGS3	ILF2	Interleukin enhancer binding factor 2 OS=Canis lupus familiaris OX=9615 GN=ILF2 PE=4 SV=1	43.062	390	By MS/MS	7	7	32.6	485590000	23123000	576360000	32	4407
A0A8I3MGU1	MYL12A	Myosin light chain 12A OS=Canis lupus familiaris OX=9615 GN=MYL12A PE=4 SV=1	19.865	172	By MS/MS	5	0	43.6	682070000	62006000	1193000000	7	4534
A0A8I3MGV2	CDIPT	CDP-diacylglycerol--inositol 3-phosphatidyltransferase OS=Canis lupus familiaris OX=9615 GN=CDIPT PE=4 SV=1	18.548	168	By MS/MS	1	1	6.5	25984000	2598400	0	1	531
A0A8I3MGZ0	ZFR	Uncharacterized protein OS=Canis lupus familiaris OX=9615 GN=ZFR PE=4 SV=1	116.87	1073	By MS/MS	10	10	15.1	180570000	3540600	225710000	11	5463
A0A8I3MGZ7	ITGB1	Integrin beta OS=Canis lupus familiaris OX=9615 GN=ITGB1 PE=3 SV=1	81.983	741	By MS/MS	3	3	6.9	221960000	6165600	248400000	4	4501
A0A8I3MH07	RABEP1	Rabaptin, RAB GTPase binding effector protein 1 OS=Canis lupus familiaris OX=9615 GN=RABEP1 PE=3 SV=1	94.013	819	By matching	1	1	1.6	3690400	65900	4452300	0	3403
[truncated: 3,596 more rows]
