# Supplementary material for: Production, Passaging Stability, and Histological Analysis of Madin–Darby Canine Kidney Cells Cultured in a Low-Serum Medium
Source: Vaccines (Basel). 2024 Aug 30;12(9):991. doi: 10.3390/vaccines12090991 (PMC11435615; doi:10.3390/vaccines12090991)
Supplement: Supplementary file 1 [file vaccines-12-00991-s001.zip › Supplementary File S3/proteome/1.QualityControl/sample/5_4_uninfected_peptides.txt]

#Accession	Unique protein	Sequence	Length	Modification	Modified sequence	Missed cleavage	Type	Charge	m/z	Mass	Mass error [ppm]	Retention time	Retention length	Retention time calibration	PEP	MS/MS count	Score	Intensity	Protein group IDs	Peptide ID	Evidence ID
A0A8C0M723	no	AAAAAAAAAAPAPEAWPELELAER	24	Acetyl (Protein N-term)	_(ac)AAAAAAAAAAPAPEAWPELELAER_	0	MULTI-MSMS	3	787.400885	2359.18082	1.062	103	0.56947	0	4.6107E-11	3	101.29	132950000	889	1	4
A0A8I3P3S4	no	AAAAAAAAAVSR	12	Unmodified	_AAAAAAAAAVSR_	0	MSMS	2	500.780348	999.546142	NaN	18.484	1	0	0.0017598	1	78.655		2980	2	14
A0A8I3PZ75	no	AAAAAAAAGDSDSWDADTFSVEDPVRK	27	Acetyl (Protein N-term)	_(ac)AAAAAAAAGDSDSWDADTFSVEDPVRK_	1	MULTI-MSMS	3	912.75097	2735.23108	-1.285	90.256	0.60553	0	1.8132E-47	2	176.48	134010000	2671	4	24
A0A8I3S2Q4	no	AAAAAAAPAPAAEILLTPAR	20	Unmodified	_AAAAAAAPAPAAEILLTPAR_	0	MULTI-MSMS	2	909.017618	1816.02068	2.8334	70.322	0.44213	0	0.00091973	1	50.659	14037000	3222	6	35
A0A8C0T552	no	AAAAAAEGVPSTQR	14	Acetyl (Protein N-term)	_(ac)AAAAAAEGVPSTQR_	0	MULTI-MATCH	2	671.341498	1340.66844	0.52215	42.507	0.33747	0	NaN	0	NaN	2284100	5818	7	44
A0A8I3PZP0	no	AAAAAAGAGPEMVR	14	Acetyl (Protein N-term)	_(ac)AAAAAAGAGPEMVR_	0	MULTI-MSMS	2	642.821886	1283.62922	0.063853	55.11	1.6986	0	4.6559E-06	3	145.89	145840000	6031	9	51
A0A8C0PUF0	no	AAAAAAGGEGR	11	Acetyl (Protein N-term)	_(ac)AAAAAAGGEGR_	0	MULTI-MSMS	2	472.23323	942.451907	-0.47991	22.881	0.27119	0	0.0028237	1	71.425	6340500	3505	10	67
A0A8C0RUD1	no	AAAAAAQGGGGGEPR	15	Acetyl (Protein N-term)	_(ac)AAAAAAQGGGGGEPR_	0	MULTI-MATCH	2	641.810365	1281.60618	-2.4555	28.795	0.27196	0	NaN	0	NaN	1627200	592	12	95
A0A8C0PRU0	no	AAAAAAWEEPSSGNGTAR	18	Unmodified	_AAAAAAWEEPSSGNGTAR_	0	MULTI-SECPEP	2	858.900439	1715.78633	-1.1448	33.781	0.50885	0	1.596E-06	1	138.24	27610000	4296	13	101
A0A8C0PRU0	no	AAAAAAWEEPSSGNGTAR	18	Deamidation (NQ)	_AAAAAAWEEPSSGN(de)GTAR_	0	MULTI-MSMS	2	859.392447	1716.77034	-1.1686	36.461	0.47555	0	1.1097E-08	1	146.36	21812000	4296	13	119
A0A8C0PRU0	no	AAAAAAWEEPSSGNGTAR	18	Deamidation (NQ)	_AAAAAAWEEPSSGN(de)GTAR_	0	MULTI-MSMS	2	859.392447	1716.77034	-0.76309	38	0.64275	0	7.4416E-08	1	134.56	20464000	4296	13	120
A0A8C0SX68	no	AAAAAEQQQFYLLLGNLLSPDNVVR	25	Acetyl (Protein N-term)	_(ac)AAAAAEQQQFYLLLGNLLSPDNVVR_	0	MULTI-MSMS	3	915.151969	2742.43408	0.075472	112.44	0.34042	0	7.9249E-21	1	134.34	139790000	5699	14	138
A0A8I3ND03	no	AAAAAGPATAPK	12	Acetyl (Protein N-term)	_(ac)AAAAAGPATAPK_	0	MULTI-MSMS	2	519.782556	1037.55056	0.19515	25.387	0.74691	3.5527E-15	0.00029273	1	96.143	84701000	6391	15	150
A0A8I3ND03	no	AAAAAGPATAPK	12	Acetyl (Protein N-term)	_(ac)AAAAAGPATAPK_	0	MULTI-MATCH	2	519.782556	1037.55056	-5.7316	23.348	0.44041	0	NaN	0	NaN	8624000	6391	15	160
A0A8P0S797	no	AAAAALGPGPLR	12	Acetyl (Protein N-term)	_(ac)AAAAALGPGPLR_	0	MULTI-MSMS	2	553.819473	1105.62439	0.78813	67.742	0.78291	0	0.00019446	1	102.51	69231000	6579	17	167
A0A8I3P0B0	yes	AAAAAVAGAGR	11	Acetyl (Protein N-term)	_(ac)AAAAAVAGAGR_	0	MULTI-MSMS	2	464.253966	926.493378	-1.3256	39.752	0.37417	0	0.0019667	1	75.109	3328100	6459	19	179
A0A8I3NI63	no	AAAAECDVVMAATEPELLDDEEAKR	25	Acetyl (Protein N-term)	_(ac)AAAAECDVVMAATEPELLDDEEAKR_	1	MULTI-MSMS	3	916.089718	2745.24733	0.90941	98.311	0.67716	0	8.4923E-10	3	96.54	209930000	5277	20	182
A0A8C0YV60	no	AAAAEDGEQPGPEPEAK	17	Unmodified	_AAAAEDGEQPGPEPEAK_	0	MULTI-MSMS	2	833.881381	1665.74821	-0.044198	18.219	0.71416	0	8.2077E-17	1	188.29	69737000	1395	21	192
A0A8I3ND60	no	AAAAESSNLASSSNSEK	17	Unmodified	_AAAAESSNLASSSNSEK_	0	MULTI-MSMS	2	812.376463	1622.73837	-0.82834	14.745	0.20403	0	4.352E-39	1	252.75	17374000	5524	22	206
A0A8I3ND60	no	AAAAESSNLASSSNSEK	17	Unmodified	_AAAAESSNLASSSNSEK_	0	MULTI-MATCH	2	812.376463	1622.73837	4.8646	13.857	0.20417	0	NaN	0	NaN	1749900	5524	22	215
A0A8I3S533	no	AAAAGGQCVR	10	Acetyl (Protein N-term)	_(ac)AAAAGGQCVR_	0	MSMS	2	501.742908	1001.47126	NaN	21.562	1	0	0.0030193	1	79.451		1489	23	218
A0A8C0QKG0	yes	AAAAMAEQESAR	12	Acetyl (Protein N-term)	_(ac)AAAAMAEQESAR_	0	MULTI-MSMS	2	624.287876	1246.5612	-1.3904	49.015	0.7836	7.1054E-15	0.00019833	1	101.54	60576000	4749	26	233
A0A8C0QKG0	yes	AAAAMAEQESARNGAR	16	Acetyl (Protein N-term),Deamidation (NQ)	_(ac)AAAAMAEQESARN(de)GAR_	1	MULTI-MATCH	2	823.881192	1645.74783	-5.0957	42.757	0.33925	7.1054E-15	NaN	0	NaN	1644600	4749	27	243
A0A8I3S614	no	AAAANLCIGDVITAIDGENTSGMTHLEAQNK	31	Unmodified	_AAAANLCIGDVITAIDGENTSGMTHLEAQNK_	0	MULTI-MSMS	3	1062.51157	3184.51288	-0.12792	94.859	1.0195	0	5.3521E-59	2	178.85	602180000	6001	28	247
A0A8C0Q0T8	no	AAAANSGSSLPLFDCPTWAGKPPPGLHLDVVK	32	Acetyl (Protein N-term)	_(ac)AAAANSGSSLPLFDCPTWAGKPPPGLHLDVVK_	1	MULTI-MSMS	3	1105.8992	3314.67578	1.1457	95.871	0.30443	0	4.8846E-09	1	64.583	31524000	4464	29	261
A0A8C0S9P1	yes	AAAAPAADGVPGR	13	Acetyl (Protein N-term)	_(ac)AAAAPAADGVPGR_	0	MULTI-MSMS	2	583.301644	1164.58874	0.8385	38.363	0.54425	0	0.00012647	1	98.048	5340600	5370	30	272
A0A8C0MWD0	no	AAAAPATTPGAPPPEGASPQPGVHNLPVPTLFGTVK	36	Unmodified	_AAAAPATTPGAPPPEGASPQPGVHNLPVPTLFGTVK_	0	MULTI-MSMS	3	1139.27181	3414.79359	1.3536	78.781	0.7488	0	7.6758E-06	1	49.001	13291000	1903	31	279
A0A8C0RFH5	no	AAAASAAEAGIATAGAEDSDDALLK	25	Unmodified	_AAAASAAEAGIATAGAEDSDDALLK_	0	MULTI-MSMS	3	754.03616	2259.08665	-0.25368	69.29	0.98382	0	3.1214E-29	2	154.65	244840000	4926	32	288
A0A8I3QAG8	no	AAAASSVLASAEQPGR	16	Unmodified	_AAAASSVLASAEQPGR_	0	MULTI-SECPEP	2	743.386436	1484.75832	-1.6825	38.445	0.95165	7.1054E-15	0.00048221	1	105.17	13645000	6179	33	302
A0A8C0TEI3	no	AAAATCGTSAGNK	13	Acetyl (Protein N-term)	_(ac)AAAATCGTSAGNK_	0	MULTI-MATCH	2	611.280051	1220.54555	-0.083184	18.795	0.23771	0	NaN	0	NaN	2103500	5895	34	322
Q5TJF0	yes	AAAATMAAAAR	11	Acetyl (Protein N-term)	_(ac)AAAATMAAAAR_	0	MULTI-MSMS	2	509.260933	1016.50731	-2.3828	51.697	0.47717	7.1054E-15	0.0089657	1	56.258	3462300	272	35	324
A0A8I3NS82	no	AAAATMATSGSAR	13	Acetyl (Protein N-term),Oxidation (M)	_(ac)AAAATM(ox)ATSGSAR_	0	MSMS	2	612.287876	1222.5612	NaN	39.286	1	0	0.00023742	1	83.869		4639	36	329
A0A8P0PPB7	no	AAAAVVAGVPAEGSGAQVR	19	Unmodified	_AAAAVVAGVPAEGSGAQVR_	0	MULTI-MSMS	2	840.955017	1679.89548	1.5866	38.066	0.3042	0	3.4436E-05	1	92.856	14783000	1307	37	336
A0A8C0SD27	no	AAAAVVEFQR	10	Acetyl (Protein N-term)	_(ac)AAAAVVEFQR_	0	MULTI-MSMS	2	552.29583	1102.57711	-0.29808	71.972	4.0096	0	8.7092E-05	7	205.7	142470000	5409	38	357
A0A8C0SD27	no	AAAAVVEFQR	10	Acetyl (Protein N-term)	_(ac)AAAAVVEFQR_	0	MULTI-MSMS	2	552.29583	1102.57711	0.1523	75.934	0.68027	-1.4211E-14	0.0028742	2	78.516	6830200	5409	38	358
A0A8C0SD27	no	AAAAVVEFQR	10	Acetyl (Protein N-term)	_(ac)AAAAVVEFQR_	0	MULTI-MSMS	2	552.29583	1102.57711	1.1407	77.205	0.57713	0	0.0058926	1	67.897	8954600	5409	38	359
A0A8C0SD27	no	AAAAVVEFQR	10	Acetyl (Protein N-term)	_(ac)AAAAVVEFQR_	0	MSMS	2	552.29583	1102.57711	NaN	76.65	1	0	0.0019639	1	92.439		5409	38	360
A0A8C0REA4	no	AAADEEPKPK	10	Acetyl (Protein N-term)	_(ac)AAADEEPKPK_	1	MULTI-MSMS	2	549.277303	1096.54005	1.9787	14.639	0.67906	0	0.00029699	2	133.86	50836000	4904	40	404
A0A8I3S5U0	no	AAADELAFHEFEEASSLLAETPDAATTSGR	30	Acetyl (Protein N-term)	_(ac)AAADELAFHEFEEASSLLAETPDAATTSGR_	0	MULTI-MSMS	3	1050.4897	3148.44728	1.4609	110.94	0.33869	1.4211E-14	1.208E-19	1	107.31	84775000	2969	41	414
A0A8I3MSR7	no	AAADLAQIADVDIDSDGIFK	20	Acetyl (Protein N-term)	_(ac)AAADLAQIADVDIDSDGIFK_	0	MULTI-MSMS	3	697.347786	2089.02153	-0.83177	111.02	1.0814	0	3.98E-11	2	113.53	314850000	5538	43	424
A0A8I3MSR7	no	AAADLAQIADVDIDSDGIFK	20	Acetyl (Protein N-term)	_(ac)AAADLAQIADVDIDSDGIFK_	0	MULTI-MATCH	3	697.347786	2089.02153	-5.3568	114.62	0.95045	0	NaN	0	NaN	2045300	5538	43	438
A0A8I3NEV6	no	AAADLLSPLALLR	13	Unmodified	_AAADLLSPLALLR_	0	MULTI-MSMS	2	662.403369	1322.79219	1.1224	99.681	0.30605	0	4.6497E-05	2	130.98	25420000	554	44	442
A0A8I3N2M6	no	AAADTLQGPMQAAYR	15	Unmodified	_AAADTLQGPMQAAYR_	0	MSMS	2	782.382839	1562.75113	NaN	68.378	1	0	0.041639	1	43.77		2844;5566	45	450
A0A8I3Q010	no	AAAEAALGALVSGLYDVQAFK	21	Acetyl (Protein N-term)	_(ac)AAAEAALGALVSGLYDVQAFK_	0	MULTI-MSMS	3	703.040517	2106.09972	1.4615	113.09	0.44108	0	8.4617E-12	1	119.31	97027000	6308	47	459
A0A8I3PC81	no	AAAEAANCIMEVSCGQAESSEKPNAEDMTSK	31	Acetyl (Protein N-term)	_(ac)AAAEAANCIMEVSCGQAESSEKPNAEDMTSK_	1	MULTI-MSMS	3	1110.1406	3327.39996	-1.0574	88.938	1.0214	0	7.7219E-66	3	189.7	1032300000	6244	48	470
A0A8I3N986	no	AAAEAGSDDAR	11	Acetyl (Protein N-term)	_(ac)AAAEAGSDDAR_	0	MULTI-MATCH	2	538.236167	1074.45778	0.16007	19.796	0.43283	0	NaN	0	NaN	3522100	503	49	496
A0A8I3P321	no	AAAEAVDTQLMLGVGLIEK	19	Acetyl (Protein N-term)	_(ac)AAAEAVDTQLMLGVGLIEK_	0	MULTI-MATCH	3	657.687086	1970.03943	-0.81997	111.59	0.27086	0	NaN	0	NaN	7677400	6172	50	505
A0A8I3P321	no	AAAEAVDTQLMLGVGLIEK	19	Acetyl (Protein N-term)	_(ac)AAAEAVDTQLMLGVGLIEK_	0	MULTI-MATCH	3	657.687086	1970.03943	3.9262	111.35	0.40591	0	NaN	0	NaN	13398000	6172	50	506
A0A8P0STX3	no	AAAEAVHHIHLQNFSR	16	Acetyl (Protein N-term)	_(ac)AAAEAVHHIHLQNFSR_	0	MULTI-MSMS	4	461.489405	1841.92851	0.97049	50.293	0.34073	0	0.0114	1	43.024	5796600	566	51	515
A0A8I3QIE3	no	AAAEDVNVTFEDQQK	15	Unmodified	_AAAEDVNVTFEDQQK_	0	MULTI-MSMS	2	832.891748	1663.76894	-0.067519	44.488	1.8335	0	2.6293E-07	1	156.01	29137000	4124	52	525
A0A8I3QIE3	no	AAAEDVNVTFEDQQK	15	Unmodified	_AAAEDVNVTFEDQQK_	0	MULTI-MATCH	2	832.891748	1663.76894	-1.8253	46.12	0.20349	0	NaN	0	NaN	6582500	4124	52	539
A0A8I3NV30	no	AAAEEEDGGPEGPNR	15	Acetyl (Protein N-term)	_(ac)AAAEEEDGGPEGPNR_	0	MULTI-MSMS	2	770.829148	1539.64374	-0.016552	33.506	0.30501	7.1054E-15	3.5891E-05	1	113.22	4623700	6250	53	545
A0A8P0SJL7	no	AAAEPGSPGGAADSGAR	17	Unmodified	_AAAEPGSPGGAADSGAR_	0	MULTI-MSMS	2	721.336943	1440.65933	-0.876	14.762	0.44267	1.7764E-15	4.4773E-06	2	101.72	17542000	5057	55	565
A0A8P0SVJ4	no	AAAEPLRPR	9	Acetyl (Protein N-term)	_(ac)AAAEPLRPR_	1	MSMS	2	511.790715	1021.56688	NaN	25.588	1	0	0.0025462	1	109.86		393	56	577
A0A8P0P220	yes	AAAETLSLR	9	Acetyl (Protein N-term)	_(ac)AAAETLSLR_	0	MSMS	2	487.269281	972.52401	NaN	60.332	1	0	0.0017712	1	114.5		6628	57	582
A0A8P0TLI1	no	AAAEVGINSETIVKPASISEDELLNLINK	29	Unmodified	_AAAEVGINSETIVKPASISEDELLNLINK_	1	MULTI-MSMS	3	1013.54671	3037.61831	-0.14265	97.786	1.1893	0	8.819E-08	3	73.805	127240000	5583	58	592
A0A8I3MXC4	no	AAAEVNQDYGLDSK	14	Unmodified	_AAAEVNQDYGLDSK_	0	MULTI-MSMS	2	740.849352	1479.68415	0.80764	34.137	0.7498	0	5.4811E-05	2	131.12	35724000	3375	59	606
A0A8I3N6K0	no	AAAFEDQENETVVVK	15	Unmodified	_AAAFEDQENETVVVK_	0	MSMS	2	825.404492	1648.79443	NaN	44.535	1	0	9.0676E-05	1	89.266		5438	60	622
A0A8C0SU81	no	AAAFSPVDHDDFVI	14	Unmodified	_AAAFSPVDHDDFVI_	0	MULTI-SECPEP	2	752.359356	1502.70416	-0.39167	82.381	0.78007	0	0.050274	1	55.908	54172000	5651	61	630
P55745	yes	AAAGGGGGGAAGR	13	Acetyl (Protein N-term)	_(ac)AAAGGGGGGAAGR_	0	MULTI-MSMS	2	486.236304	970.458055	0.19481	13.63	0.34017	0	6.3965E-06	1	167.04	26708000	212	64	642
A0A8P0TDI1	no	AAAGQESEGPAVGPPQPLGK	20	Unmodified	_AAAGQESEGPAVGPPQPLGK_	0	MULTI-MSMS	2	930.976147	1859.93774	0.14658	39.478	0.44283	7.1054E-15	2.5188E-05	1	92.856	6185800	2450	66	655
A0A8I3P0B8	no	AAALATAMAQDSAAPSS	17	Unmodified	_AAALATAMAQDSAAPSS_	0	MULTI-MSMS	2	767.364312	1532.71407	-1.5475	54.052	0.6126	0	0.00074814	1	67.726	19634000	3580	69	686
A0A8C0QNB1	no	AAALDPGWPEPRQR	14	Unmodified	_AAALDPGWPEPRQR_	1	MULTI-MSMS	2	782.404963	1562.79537	3.853	88.391	0.50907	0	0.051974	1	53.327	216550000	4777	71	693
A0A8C0PFU1	no	AAALGFSNEQGAFETTVEK	19	Unmodified	_AAALGFSNEQGAFETTVEK_	0	MULTI-MSMS	2	985.478719	1968.94289	1.7883	68.391	0.20336	0	0.00071929	1	59.77	13455000	3325	73	696
A0A8C0N2F8	no	AAALLLQNDNNADIESK	17	Unmodified	_AAALLLQNDNNADIESK_	0	MSMS	2	900.46033	1798.90611	NaN	51.58	1	0	0.0019591	1	64.121		2136;2015	75	708
A0A8C0ST49	no	AAAMAAAAAETAQR	14	Unmodified	_AAAMAAAAAETAQR_	0	MULTI-MSMS	2	652.324793	1302.63503	1.2372	26.691	0.92304	0	8.0561E-05	1	125.74	28475000	5636	79	717
A0A8I3NXW3	no	AAAMDVDTPSGTNSGAGK	18	Acetyl (Protein N-term)	_(ac)AAAMDVDTPSGTNSGAGK_	0	MULTI-MSMS	2	846.380691	1690.74683	1.4146	47.465	0.57614	0	1.7286E-11	2	152.4	140010000	5800	81	726
A0A8I3NXW3	no	AAAMDVDTPSGTNSGAGKK	19	Acetyl (Protein N-term)	_(ac)AAAMDVDTPSGTNSGAGKK_	1	MSMS	2	910.428172	1818.84179	NaN	34.078	1	0	0.00093284	1	62.89		5800	82	736
A0A8C0TD64	no	AAAPAPEEEMDECEQALAAEPK	22	Unmodified	_AAAPAPEEEMDECEQALAAEPK_	0	MULTI-MSMS	2	1179.01722	2356.01989	-0.10097	69.304	0.84995	0	3.631E-17	2	129.93	21827000	5949	83	747
A0A8C0TD64	no	AAAPAPEEEMDECEQALAAEPK	22	Unmodified	_AAAPAPEEEMDECEQALAAEPK_	0	MULTI-MSMS	3	786.34724	2356.01989	-1.845	69.288	1.4252	1.4211E-14	0.04508	1	17.262	155890000	5949	83	748
A0A8I3RVA8	no	AAAQAVQEMR	10	Acetyl (Protein N-term)	_(ac)AAAQAVQEMR_	0	MULTI-MSMS	2	558.776948	1115.53934	-0.67817	54.903	0.88173	0	0.00020743	2	161.79	123120000	4770	84	769
A0A8C0QGH7	no	AAAQGDGSTQHDLMK	15	Unmodified	_AAAQGDGSTQHDLMK_	0	MULTI-MSMS	2	765.354279	1528.694	-0.45501	14.741	0.33926	0	5.8826E-16	1	215.14	26304000	4714	85	783
A0A8C0QGH7	no	AAAQGDGSTQHDLMK	15	Unmodified	_AAAQGDGSTQHDLMK_	0	MULTI-MATCH	2	765.354279	1528.694	3.4879	15.938	0.16957	-1.7764E-15	NaN	0	NaN	1519600	4714	85	792
A0A8I3NVU0	no	AAAQLLQSQAQQSGAQQTK	19	Unmodified	_AAAQLLQSQAQQSGAQQTK_	0	MULTI-MSMS	2	979.00851	1956.00247	0.34293	32.996	0.27127	0	7.6331E-57	1	273.3	12826000	3311	86	799
A0A8I3N2E4	no	AAASGLDHLK	10	Acetyl (Protein N-term)	_(ac)AAASGLDHLK_	0	MULTI-MSMS	2	512.774731	1023.53491	-0.14975	37.13	0.44095	0	0.00022223	1	133.98	30684000	6368	87	809
A0A8C0Z4R7	no	AAASTAPEQAGLVEPCR	17	Unmodified	_AAASTAPEQAGLVEPCR_	0	MSMS	2	864.422693	1726.83083	NaN	36.662	1	0	0.0028862	1	60.157		5019	89	821
A0A8C0S463	no	AAASTPCSGAASPR	14	Unmodified	_AAASTPCSGAASPR_	0	MULTI-SECPEP	2	652.3066	1302.59865	-0.09092	13.733	0.20371	0	0.062207	1	53.252	2354400	2767	90	831
A0A8C0Z2F5	no	AAASVLTTSMVTMEPGYLFLGSR	23	Unmodified	_AAASVLTTSMVTMEPGYLFLGSR_	0	MULTI-MSMS	3	801.407994	2401.20215	1.1858	102.43	0.30668	0	7.2524E-05	1	49.902	18703000	6265	91	838
A0A8I3MTV8	no	AAATPESQEPQAK	13	Unmodified	_AAATPESQEPQAK_	0	MULTI-MSMS	2	664.328056	1326.64156	0.91798	13.448	0.22556	0	5.4037E-06	1	171.85	7591500	5992	92	847
A0A8I3MTV8	no	AAATPESQEPQAK	13	Unmodified	_AAATPESQEPQAK_	0	MULTI-MATCH	2	664.328056	1326.64156	2.6508	15.217	0.20321	0	NaN	0	NaN	2809400	5992	92	856
A0A8C0MQ50	no	AAATVVVPVEWIK	13	Acetyl (Protein N-term)	_(ac)AAATVVVPVEWIK_	0	MULTI-MSMS	2	712.911027	1423.8075	1.9363	101.38	0.30658	0	6.5975E-05	1	113.93	76298000	1686	93	860
A0A8I3MSC7	no	AAAVAAAPGGPSMDPR	16	Acetyl (Protein N-term)	_(ac)AAAVAAAPGGPSMDPR_	0	MULTI-MSMS	2	740.864283	1479.71401	0.40689	58.293	1.0555	7.1054E-15	8.1421E-06	4	103.34	108380000	4297	94	873
A0A8I3MKY6	no	AAAVLPVLDLAQR	13	Unmodified	_AAAVLPVLDLAQR_	0	MULTI-MATCH	2	668.900994	1335.78744	1.2495	79.689	1.0849	0	NaN	0	NaN	89632000	1363	97	897
A0A8C0MMB0	no	AAAWGGHEDIVLNLLQHGAEVNK	23	Unmodified	_AAAWGGHEDIVLNLLQHGAEVNK_	0	MULTI-MATCH	3	814.755662	2441.24516	-1.2428	84.759	0.23743	0	NaN	0	NaN	10675000	1580	99	907
A0A8C0S3M2	no	AACELLGQLQAK	12	Unmodified	_AACELLGQLQAK_	0	MULTI-MSMS	2	651.347737	1300.68092	1.0304	55.738	1.3942	0	6.1691E-05	3	148.52	194790000	5290	101	915
A0A8P0T5N8	no	AACSAAMEEDSEASSSR	17	Unmodified	_AACSAAMEEDSEASSSR_	0	MULTI-MSMS	2	879.848897	1757.68324	-0.40225	22.355	0.27332	-3.5527E-15	3.8873E-06	1	113.24	2384300	1278	103	929
A0A8I3N9X1	no	AADALQQNLQQDYDR	15	Unmodified	_AADALQQNLQQDYDR_	0	MULTI-MSMS	2	874.913547	1747.81254	0.27198	50.165	0.37494	0	1.252E-09	1	179.6	11983000	4214	105	945
A0A8I3NSV0	no	AADCEVEQWDSDEPIPAK	18	Unmodified	_AADCEVEQWDSDEPIPAK_	0	MSMS	2	1030.4493	2058.88405	NaN	60.61	1	0	3.0953E-34	1	163.51		5621	107	959
A0A8I3PFQ8	no	AADEEAFEDNSEEYIR	16	Unmodified	_AADEEAFEDNSEEYIR_	0	MULTI-MSMS	2	944.397592	1886.78063	-0.4763	60.277	0.57634	7.1054E-15	2.199E-31	1	241.92	170000000	5294;5304	108	971
A0A8C0NQ24	no	AADFAQDIDINPGAVYK	17	Unmodified	_AADFAQDIDINPGAVYK_	0	MULTI-MSMS	2	904.446691	1806.87883	0.93034	78.831	0.74786	0	0.0021228	1	59.185	11734000	2911	110	992
A0A8I3RY05	no	AADFIDQALAQK	12	Unmodified	_AADFIDQALAQK_	0	MULTI-MSMS	2	645.838059	1289.66157	-0.046522	69.342	0.78202	0	0.00012904	1	123.86	78267000	895	111	998
A0A8C0NRL2	no	AADGDLEMEDVNLNMGR	17	Acetyl (Protein N-term)	_(ac)AADGDLEMEDVNLNMGR_	0	MULTI-MSMS	2	946.411665	1890.80878	0.84585	92.136	0.23856	0	9.6982E-08	1	144.1	9774100	3066	113	1012
A0A8I3NW16	no	AADGVTLTGINQTGDQALQNKPSSDLSVPSNPAR	34	Unmodified	_AADGVTLTGINQTGDQALQNKPSSDLSVPSNPAR_	1	MULTI-MSMS	3	1141.57639	3421.70735	0.54191	67.325	0.44098	0	1.0213E-87	1	207.9	99583000	853	114	1016
A0A8I3PRI8	no	AADHLEALAAIEDFFLEHEALSTSMAK	27	Unmodified	_AADHLEALAAIEDFFLEHEALSTSMAK_	0	MULTI-MSMS	4	733.36147	2929.41677	-1.6292	104.76	0.40827	0	5.6245E-16	2	107.23	14216000	2132	115	1028
A0A8C0MX11	no	AADIDQEVK	9	Unmodified	_AADIDQEVK_	0	MULTI-MSMS	2	494.750921	987.48729	-0.81393	17.989	0.53785	-3.5527E-15	0.026471	1	60.019	20363000	1811	116	1034
A0A8C0SE18	no	AADLLVNPLDPR	12	Unmodified	_AADLLVNPLDPR_	0	MSMS	3	431.910227	1292.70885	NaN	73.396	1	0	0.020874	1	45.257		2995	119	1055
A0A8I3S2R3	no	AADLLYAMCDR	11	Unmodified	_AADLLYAMCDR_	0	MULTI-MSMS	2	649.797023	1297.57949	0.70534	65.917	0.71218	-1.4211E-14	0.050517	1	42.718	18044000	451	120	1058
A0A8I3NPS8	no	AADPPAENSSAPEAEQGGAE	20	Unmodified	_AADPPAENSSAPEAEQGGAE_	0	MULTI-MSMS	2	949.405948	1896.79734	0.13284	27.507	1.4921	0	2.5102E-11	2	122.1	62549000	1355;4763	121	1072
A0A8I3NPS8	no	AADPPAENSSAPEAEQGGAE	20	Unmodified	_AADPPAENSSAPEAEQGGAE_	0	MSMS	2	949.405948	1896.79734	NaN	28.59	1	0	0.030715	1	39.661		1355;4763	121	1073
A0A8I3MNN9	no	AADSICDGDLVDR	13	Unmodified	_AADSICDGDLVDR_	0	MULTI-SECPEP	2	703.814455	1405.61436	-0.45683	44.524	0.33941	0	0.064046	1	54.784	19559000	4866	123	1098
A0A8C0NWV8	no	AAEAAPPAQEVSGEAEPPEQAADTSEQVADTSK	33	Unmodified	_AAEAAPPAQEVSGEAEPPEQAADTSEQVADTSK_	0	MULTI-MSMS	3	1094.50245	3280.48552	-0.024863	52.36	1.7362	7.1054E-15	4.6771E-10	3	65.57	20584000	3255;6475	127	1117
A0A8C0NWV8	no	AAEAAPPAQEVSGEAEPPEQAADTSEQVADTSK	33	Unmodified	_AAEAAPPAQEVSGEAEPPEQAADTSEQVADTSK_	0	MULTI-MSMS	4	821.128656	3280.48552	1.4681	52.413	0.4771	0	0.0050453	1	26.832	7566100	3255;6475	127	1118
A0A8C0PZA5	no	AAECNIVVTQPR	12	Unmodified	_AAECNIVVTQPR_	0	MULTI-MSMS	2	679.348268	1356.68198	-0.52213	30.061	1.0211	0	0.0016367	3	80.916	44277000	705	129	1137
A0A8P0TMS6	no	AAECWGEQAEER	12	Unmodified	_AAECWGEQAEER_	0	MULTI-MATCH	2	718.298972	1434.58339	-0.62494	31.231	0.40785	-3.5527E-15	NaN	0	NaN	5344400	2356	130	1154
A0A8C0NUP7	no	AAEDDEDDDVDTK	13	Unmodified	_AAEDDEDDDVDTK_	0	MULTI-MSMS	2	719.278622	1436.54269	-0.022045	15.178	0.23745	0	0.00051959	1	90.913	3301800	3180	131	1156
A0A8C0NUP7	no	AAEDDEDDDVDTKK	14	Unmodified	_AAEDDEDDDVDTKK_	1	MULTI-MSMS	2	783.326104	1564.63766	1.1864	12.58	0.32517	0	5.3307E-12	1	212.89	464950000	3180	132	1169
A0A8C0NUP7	no	AAEDDEDDDVDTKK	14	Unmodified	_AAEDDEDDDVDTKK_	1	MULTI-MATCH	2	783.326104	1564.63766	-0.85871	11.845	0.13632	0	NaN	0	NaN	1197000	3180	132	1186
A0A8P0NG96	no	AAEDLFVNIR	10	Unmodified	_AAEDLFVNIR_	0	MULTI-MSMS	2	574.308938	1146.60332	-1.5199	66.388	0.40754	0	0.00086285	1	112.84	19216000	1743	134	1194
A0A8P0N4L2	no	AAEEAEEARER	11	Unmodified	_AAEEAEEARER_	1	MULTI-MSMS	2	630.79438	1259.57421	0.92079	11.52	0.20407	0	0.00055682	1	199.11	7986200	3945;5165;4205;6365	136	1205
A0A8C0MHU9	no	AAEEAFVNDIDESSPGTEWER	21	Unmodified	_AAEEAFVNDIDESSPGTEWER_	0	MULTI-MSMS	2	1176.51676	2351.01896	-0.66802	81.071	0.17033	0	7.926E-14	1	141.85	10588000	1398	137	1216
A0A8P0N496	no	AAEEEFWHNQHPQPYIFPESPGGTSYER	28	Unmodified	_AAEEEFWHNQHPQPYIFPESPGGTSYER_	0	MULTI-MSMS	3	1101.83039	3302.46935	-0.82113	70.746	0.16906	-1.4211E-14	4.3261E-06	1	57.688	11888000	1772	140	1225
A0A8I3PT73	no	AAEEEGLLKR	10	Acetyl (Protein N-term)	_(ac)AAEEEGLLKR_	1	MULTI-SECPEP	2	579.311677	1156.6088	-1.3948	45.169	0.50788	0	0.0025356	1	141.2	150370000	4573	142	1242
A0A8I3N8E9	no	AAEEQGDDQDSEK	13	Unmodified	_AAEEQGDDQDSEK_	0	MULTI-MSMS	2	711.286782	1420.55901	-0.24989	10.773	0.13953	0	0.040136	1	42.743	831390	5789	144	1263
A0A8C0N684	no	AAEESAQEMMEEEEEIPKPK	20	Unmodified	_AAEESAQEMMEEEEEIPKPK_	1	MULTI-MSMS	3	769.011858	2304.01374	-1.0139	60.073	1.2572	-7.1054E-15	3.5211E-11	2	118.91	409440000	2028	145	1276
A0A8C0SNN1	no	AAEHPEPPKGELQLPPPPPPGHYGAWAAQELQAK	34	Acetyl (Protein N-term)	_(ac)AAEHPEPPKGELQLPPPPPPGHYGAWAAQELQAK_	1	MULTI-MSMS	3	1217.61787	3649.83177	-1.0836	78.285	0.67912	0	4.5598E-05	1	46.696	22783000	3211	147	1296
A0A8C0SCB8	no	AAEIHSR	7	Acetyl (Protein N-term)	_(ac)AAEIHSR_	0	MULTI-MSMS	2	413.214309	824.414065	-1.6125	15.489	0.61186	-1.7764E-15	0.010333	1	119.07	19810000	2455;2618	148	1299
A0A8C0PGY5	no	AAEIYGVTHTR	11	Unmodified	_AAEIYGVTHTR_	0	MSMS	2	609.317294	1216.62004	NaN	21.147	1	0	0.016866	1	57.598		4019	150	1309
A0A8C0PGY5	no	AAEIYGVTHTR	11	Unmodified	_AAEIYGVTHTR_	0	MULTI-MATCH	2	609.317294	1216.62004	-4.0331	20.905	0.37317	3.5527E-15	NaN	0	NaN	3427300	4019	150	1314
A0A8I3S0I0	no	AAELEPDQLLAWQGLASLYEK	21	Unmodified	_AAELEPDQLLAWQGLASLYEK_	0	MULTI-MSMS	3	782.405636	2344.19508	-0.28487	105.65	0.50934	0	5.5373E-08	1	104.63	48096000	2679	151	1318
A0A8I3S6X4	no	AAELFHQLSQALEVLTDTAAR	21	Unmodified	_AAELFHQLSQALEVLTDTAAR_	0	MULTI-MSMS	3	762.069246	2283.18591	1.2055	107.86	0.44222	0	6.3153E-10	2	112.32	198440000	3704	152	1329
A0A8C0LZX1	no	AAELIANSLATAGDGLIELR	20	Unmodified	_AAELIANSLATAGDGLIELR_	0	MULTI-MATCH	3	666.700383	1997.07932	4.7437	98.142	0.77997	0	NaN	0	NaN	57123000	639	153	1346
A0A8I3S898	no	AAELLMSCFR	10	Unmodified	_AAELLMSCFR_	0	MULTI-MSMS	2	599.291376	1196.5682	0.035785	67.66	0.10168	0	0.013174	1	65.305	4601200	5305	154	1351
A0A8I3S898	no	AAELLMSCFR	10	Unmodified	_AAELLMSCFR_	0	MULTI-MATCH	2	599.291376	1196.5682	-0.79052	67.578	0.20413	0	NaN	0	NaN	6450300	5305	154	1354
A0A8C0MGS3	no	AAELQQR	7	Unmodified	_AAELQQR_	0	MULTI-MATCH	2	408.222134	814.429715	-1.1654	11.471	0.13568	0	NaN	0	NaN	3530500	1198	155	1360
A0A8C0MVI2	no	AAEMEHLLER	10	Unmodified	_AAEMEHLLER_	0	MSMS	2	599.79788	1197.58121	NaN	36.281	1	0	0.017102	1	63.184		1875	157	1370
A0A8C0TGM8	no	AAEMLSQLDLFSR	13	Unmodified	_AAEMLSQLDLFSR_	0	MSMS	2	740.876859	1479.73916	NaN	91.76	1	0	2.962E-14	1	147.37		5998	158	1378
A0A8P0TGA1	no	AAEQAAAGGPQEAQPR	16	Unmodified	_AAEQAAAGGPQEAQPR_	0	MULTI-MSMS	2	776.379143	1550.74373	0.43822	15.525	0.91813	1.7764E-15	0.00028833	1	80.312	61799000	1114	160	1387
A0A8C0M248	no	AAEQTANDLR	10	Unmodified	_AAEQTANDLR_	0	MULTI-MSMS	2	544.770177	1087.5258	2.3247	14.775	0.27172	0	0.011038	1	68.371	8673300	728	161	1400
A0A8C0QGH7	no	AAEQYTPQATYHGNVTLLR	19	Unmodified	_AAEQYTPQATYHGNVTLLR_	0	MULTI-MSMS	2	1067.03981	2132.06507	0.75988	50.572	0.40911	0	0.00013454	1	78.486	4629100	4714	162	1412
E2QWF5	no	AAESGAQSAPLPLEGVDVSPK	21	Unmodified	_AAESGAQSAPLPLEGVDVSPK_	0	MULTI-MSMS	2	1012.02075	2022.02695	0.2578	62.431	1.29	-7.1054E-15	4.7663E-13	2	128.71	383810000	4036	163	1423
A0A8I3S666	no	AAESLADPTEYENLFPGLK	19	Unmodified	_AAESLADPTEYENLFPGLK_	0	MULTI-MSMS	2	1033.00985	2064.00515	-4.347	97.856	0.68117	0	8.6269E-05	2	84.297	79814000	4732	164	1435
A0A8P0NJV1	no	AAESLLALSR	10	Unmodified	_AAESLLALSR_	0	MULTI-MSMS	2	515.798206	1029.58186	-3.6025	50.932	0.9524	0	0.0080611	2	72.643	12742000	5918	165	1446
A0A8I3PVY3	no	AAESSGDPGTTTPR	14	Unmodified	_AAESSGDPGTTTPR_	0	MULTI-MSMS	2	673.81277	1345.61099	0.51429	13.276	0.16944	0	0.0035877	1	65.179	4708000	5961	166	1453
A0A8P0SGA5	no	AAETQTLNFGPEWLR	15	Acetyl (Protein N-term)	_(ac)AAETQTLNFGPEWLR_	0	MULTI-SECPEP	2	887.941576	1773.8686	0.855	102.51	0.47646	0	1.358E-24	1	220.25	86738000	6523	168	1475
A0A8P0TEI7	no	AAEVWMDEYK	10	Unmodified	_AAEVWMDEYK_	0	MULTI-MSMS	2	621.278989	1240.54342	1.0244	56.339	0.30539	0	0.045147	1	46.819	18914000	2417;3027	170	1489
A0A8I3S3C4	no	AAFDCYGNWLATVEQR	16	Unmodified	_AAFDCYGNWLATVEQR_	0	MULTI-MSMS	2	950.935967	1899.85738	-1.3784	96.064	0.47655	1.4211E-14	0.00033817	1	77.912	36201000	2560	173	1502
A0A8I3NMG3	no	AAFDDAIAELDTLSEESYK	19	Unmodified	_AAFDDAIAELDTLSEESYK_	0	MULTI-MSMS	2	1044.48641	2086.95826	-0.40803	103.98	0.71338	0	6.813E-10	2	141.54	3688700000	4324	174	1516
A0A8I3NMG3	no	AAFDDAIAELDTLSEESYKDSTLIMQLLR	29	Unmodified	_AAFDDAIAELDTLSEESYKDSTLIMQLLR_	1	MULTI-MSMS	3	1086.87439	3257.60134	-0.095856	112.01	0.17057	0	1.5635E-49	1	187.21	16344000	4324	175	1532
A0A8I3NMG3	no	AAFDDAIAELDTLSEESYKDSTLIMQLLR	29	Unmodified	_AAFDDAIAELDTLSEESYKDSTLIMQLLR_	1	MULTI-MSMS	4	815.407611	3257.60134	-1.0928	112.01	0.2049	0	3.9312E-43	1	170.55	9654000	4324	175	1533
A0A8P0PQR9	no	AAFEELEK	8	Unmodified	_AAFEELEK_	0	MULTI-MSMS	2	468.737283	935.460012	1.4504	34.026	0.30493	0	0.014224	1	86.794	4089000	1436	177	1551
A0A8P0ND82	no	AAFGLSEAGFNTACVTK	17	Unmodified	_AAFGLSEAGFNTACVTK_	0	MULTI-SECPEP	2	872.422162	1742.82977	-1.5107	70.803	0.88275	0	0.0002415	1	98.531	134610000	6472	178	1560
A0A8C0MQU1	no	AAFGSIAANGPTSLVDK	17	Unmodified	_AAFGSIAANGPTSLVDK_	0	MULTI-MATCH	2	809.925394	1617.83624	-1.2583	64.72	0.50902	1.4211E-14	NaN	0	NaN	11347000	1224	179	1572
A0A8I3Q4L8	no	AAGAAEAAAVVEVGSAPQFEELLR	24	Acetyl (Protein N-term)	_(ac)AAGAAEAAAVVEVGSAPQFEELLR_	0	MULTI-MSMS	3	800.079811	2397.2176	-0.24092	110.95	2.0662	1.4211E-14	3.0162E-28	2	149.73	212630000	6065	183	1605
A0A8I3Q4L8	no	AAGAAEAAAVVEVGSAPQFEELLR	24	Acetyl (Protein N-term)	_(ac)AAGAAEAAAVVEVGSAPQFEELLR_	0	MULTI-MSMS	3	800.079811	2397.2176	-0.63276	112.38	2.1082	0	1.0769E-05	2	67.979	9296200	6065	183	1606
A0A8I3N650	no	AAGADEYAQQDVVK	14	Unmodified	_AAGADEYAQQDVVK_	0	MULTI-MSMS	2	732.851895	1463.68924	-1.5654	32.074	0.60439	0	0.00061993	1	86.344	18572000	3459	184	1641
A0A8I3N650	no	AAGADEYAQQDVVKK	15	Unmodified	_AAGADEYAQQDVVKK_	1	MULTI-MSMS	2	796.899377	1591.7842	0.99551	21.862	0.30502	0	0.0053269	1	67.776	2112300	3459	185	1653
A0A8C0QAZ7	no	AAGAEPNSSILKPELLAAIEK	21	Unmodified	_AAGAEPNSSILKPELLAAIEK_	1	MULTI-MSMS	2	1061.59134	2121.16813	-1.6153	78.34	0.54301	1.4211E-14	0.00061732	1	64.407	10371000	4131	186	1656
A0A8C0LWB9	no	AAGALLNGPPQFSTAPEIK	19	Unmodified	_AAGALLNGPPQFSTAPEIK_	0	MULTI-MSMS	2	941.507083	1880.99961	-1.3773	71.48	0.44189	1.4211E-14	5.7256E-05	1	88.101	23043000	506	187	1662
A0A8C0LWB9	no	AAGALLNGPPQFSTAPEIK	19	Unmodified	_AAGALLNGPPQFSTAPEIK_	0	MULTI-MATCH	2	941.507083	1880.99961	1.2714	68.84	0.3387	0	NaN	0	NaN	14925000	506	187	1670
A0A8I3PWC3	no	AAGAPEDGAEDEVLAR	16	Unmodified	_AAGAPEDGAEDEVLAR_	0	MULTI-MSMS	2	785.870816	1569.72708	0.88053	41.48	0.34019	0	0.020786	1	43.502	3431000	4537	188	1676
A0A8I3PQP9	no	AAGCDFTNVVK	11	Unmodified	_AAGCDFTNVVK_	0	MULTI-MSMS	2	591.284605	1180.55466	-0.7914	37.499	0.67743	0	0.0042434	1	73.985	48048000	5038	189	1687
A0A8I3SCU7	no	AAGEDPALPGTQPCTGLAAPR	21	Unmodified	_AAGEDPALPGTQPCTGLAAPR_	0	MULTI-MSMS	2	1025.50475	2048.99494	-0.28342	54.126	0.57895	0	0.018804	1	32.734	6728600	2553	192	1712
A0A8C0PN90	no	AAGELGIAVCNIPSAAVEETADSTICHILNLYR	33	Unmodified	_AAGELGIAVCNIPSAAVEETADSTICHILNLYR_	0	MULTI-MSMS	3	1176.92023	3527.73885	-0.15827	110.79	0.30563	1.4211E-14	3.576E-24	1	111.24	32581000	4128	193	1722
A0A8C0MKC0	no	AAGFRDPLLACGTDGVGTK	19	Unmodified	_AAGFRDPLLACGTDGVGTK_	1	MULTI-MSMS	2	953.477999	1904.94145	-0.30275	55.716	0.6803	0	4.0434E-09	2	139.6	13406000	1505	195	1729
A0A8C0MJL2	no	AAGFSSSTTSNDWEENR	17	Unmodified	_AAGFSSSTTSNDWEENR_	0	MULTI-MSMS	2	929.895551	1857.77655	-0.22072	45.169	0.33886	0	9.9519E-14	2	184.03	25613000	1470	196	1740
A0A8P0PJT6	no	AAGGAVAAAPECR	13	Acetyl (Protein N-term)	_(ac)AAGGAVAAAPECR_	0	MSMS	2	621.798411	1241.58227	NaN	34.904	1	0	1.4465E-14	1	147.95		5109	197	1749
A0A8C0N2D2	no	AAGHLLKPK	9	Unmodified	_AAGHLLKPK_	1	MULTI-MSMS	2	467.795269	933.575986	-1.2106	8.3563	0.35856	0	0.049855	1	76.035	2366900	2129	198	1754
A0A8C0RKZ6	no	AAGMGSYVTPQR	12	Unmodified	_AAGMGSYVTPQR_	0	MULTI-MATCH	2	619.303329	1236.59211	0.56897	31.681	0.45612	0	NaN	0	NaN	4213000	5014	201	1771
A0A8C0RKZ6	no	AAGMGSYVTPQR	12	Unmodified	_AAGMGSYVTPQR_	0	MULTI-MATCH	2	619.303329	1236.59211	-1.3525	31.939	0.36822	3.5527E-15	NaN	0	NaN	5238000	5014	201	1772
A0A8C0TIN7	no	AAGQYSTSYAQQK	13	Unmodified	_AAGQYSTSYAQQK_	0	MULTI-MSMS	2	701.833505	1401.65246	0.37521	20.356	0.68583	0	0.044626	1	41.399	3048100	6035	203	1782
A0A8P0NLP5	no	AAGSVPSEIIER	12	Acetyl (Protein N-term)	_(ac)AAGSVPSEIIER_	0	MULTI-MSMS	2	635.835517	1269.65648	-0.5587	66.555	0.34101	0	0.00029573	1	96.015	19265000	1001	204	1792
A0A8P0NMA3	no	AAGTAEPAEPAEPAEPEASR	20	Unmodified	_AAGTAEPAEPAEPAEPEASR_	0	MULTI-MATCH	2	975.955608	1949.89666	-0.26188	30.091	0.64741	0	NaN	0	NaN	3191100	4060	205	1809
A0A8C0TN08	no	AAGTDGSDFQHR	12	Unmodified	_AAGTDGSDFQHR_	0	MULTI-MSMS	2	631.28144	1260.54833	-0.49237	13.551	0.20473	0	9.8739E-06	1	195.79	9783900	6084	206	1815
A0A8C0TD64	no	AAGTLYTYPENWR	13	Acetyl (Protein N-term)	_(ac)AAGTLYTYPENWR_	0	MULTI-MSMS	2	792.37808	1582.74161	0.075811	91.233	0.50897	0	0.00072101	1	77.192	82516000	5949	208	1831
A0A8C0TD64	no	AAGTLYTYPENWR	13	Acetyl (Protein N-term),Deamidation (NQ)	_(ac)AAGTLYTYPEN(de)WR_	0	MULTI-MSMS	2	792.870088	1583.72562	1.2072	93.556	0.23698	0	0.00050052	1	91.855	10944000	5949	208	1837
A0A8I3NPD6	no	AAGTSNYWEDLRK	13	Acetyl (Protein N-term)	_(ac)AAGTSNYWEDLRK_	1	MULTI-MATCH	2	776.873162	1551.73177	8.0925	61.62	0.3745	-7.1054E-15	NaN	0	NaN	31722000	1527	210	1846
A0A8I3MBN3	no	AAGVDDQENWHEGK	14	Unmodified	_AAGVDDQENWHEGK_	0	MULTI-MSMS	2	778.342226	1554.6699	1.8985	22.016	0.30497	3.5527E-15	0.0003138	1	94.616	2928300	916	213	1857
A0A8C0NII8	no	AAGVDQWLEVFCEQEEK	17	Unmodified	_AAGVDQWLEVFCEQEEK_	0	MULTI-MSMS	2	1019.46475	2036.91496	1.3285	100.14	0.16988	-1.4211E-14	0.013343	1	44.406	14506000	2763	214	1867
A0A8I3MV65	no	AAGVEAAAEVATTETK	16	Acetyl (Protein N-term)	_(ac)AAGVEAAAEVATTETK_	0	MULTI-MATCH	2	780.891217	1559.76788	-4.0989	84.081	0.61198	0	NaN	0	NaN	11111000	6025	215	1877
A0A8I3NA03	no	AAGVLVYELLPALDK	15	Unmodified	_AAGVLVYELLPALDK_	0	MULTI-MSMS	2	786.455799	1570.89705	-1.0245	100.35	0.78164	0	0.049743	1	36.32	20338000	624	216	1881
A0A8I3P6D3	no	AAGVNVEPFWPGLFAK	16	Unmodified	_AAGVNVEPFWPGLFAK_	0	MULTI-MSMS	2	851.951215	1701.88788	-0.59652	99.306	0.98688	0	1.5739E-05	2	111.86	1997000000	5383	217	1891
A0A8I3NC59	no	AAGYNFYGTER	11	Unmodified	_AAGYNFYGTER_	0	MULTI-MSMS	2	624.785827	1247.5571	0.54012	41.687	0.27288	7.1054E-15	0.0013103	2	93.178	10272000	1184	218	1902
A0A8C0SIR3	no	AAHGVLLQALSEMQADAEAVLAPHVPAQ	28	Unmodified	_AAHGVLLQALSEMQADAEAVLAPHVPAQ_	0	MULTI-MSMS	3	946.491997	2836.45416	1.0095	109.69	0.37286	0	0.00029995	1	39.124	10009000	5493	220	1914
A0A8I3S1I2	no	AAHIFNEALVCHQIR	15	Unmodified	_AAHIFNEALVCHQIR_	0	MULTI-MSMS	4	445.483428	1777.90461	-0.54338	42.668	1.12	7.1054E-15	0.00027446	2	79.466	19726000	5634	221	1920
A0A8C0Q8X0	no	AAHLCAEAALR	11	Unmodified	_AAHLCAEAALR_	0	MULTI-MSMS	3	394.873118	1181.59753	-0.65193	21.877	2.1364	0	0.00067079	1	89.913	120080000	4613	222	1956
A0A8C0Q8X0	no	AAHLCAEAALR	11	Unmodified	_AAHLCAEAALR_	0	MULTI-MSMS	3	394.873118	1181.59753	-1.1701	25.691	0.84756	-3.5527E-15	0.060805	1	25.613	6239100	4613	222	1957
A0A8C0Q8X0	no	AAHLCAEAALR	11	Unmodified	_AAHLCAEAALR_	0	MULTI-MSMS	3	394.873118	1181.59753	-0.63517	30.061	1.4549	0	0.0031539	1	67.726	3930500	4613	222	1958
A0A8C0Q8X0	no	AAHLCAEAALR	11	Unmodified	_AAHLCAEAALR_	0	MULTI-MSMS	3	394.873118	1181.59753	0.26699	31.499	0.40623	0	0.061166	1	25.474	2920700	4613	222	1959
A0A8C0Q8X0	no	AAHLCAEAALR	11	Unmodified	_AAHLCAEAALR_	0	MULTI-MSMS	3	394.873118	1181.59753	0.02335	32.643	1.2259	0	0.025024	2	40.883	7714700	4613	222	1960
A0A8C0Q8X0	no	AAHLCAEAALR	11	Unmodified	_AAHLCAEAALR_	0	MSMS	3	394.873118	1181.59753	NaN	22.95	1	0	0.036274	1	41.164		4613	222	1961
A0A8C0Q8X0	no	AAHLCAEAALR	11	Unmodified	_AAHLCAEAALR_	0	MSMS	3	394.873118	1181.59753	NaN	24.862	1	0	0.0030091	1	70.1		4613	222	1962
A0A8C0Q8X0	no	AAHLCAEAALR	11	Unmodified	_AAHLCAEAALR_	0	MULTI-SECPEP	3	394.873118	1181.59753	0.51854	25.352	0.3388	0	0.060414	1	44.425	8222700	4613	222	1963
A0A8C0Q8X0	no	AAHLCAEAALR	11	Unmodified	_AAHLCAEAALR_	0	MULTI-SECPEP	3	394.873118	1181.59753	-1.1134	28.366	0.84815	0	0.022514	1	63.184	3286200	4613	222	1964
A0A8C0Q8X0	no	AAHLCAEAALR	11	Unmodified	_AAHLCAEAALR_	0	MULTI-MATCH	3	394.873118	1181.59753	-0.91297	28.961	0.51153	0	NaN	0	NaN	2780000	4613	222	2020
A0A8C0Q8X0	no	AAHLCAEAALR	11	Unmodified	_AAHLCAEAALR_	0	MULTI-MATCH	3	394.873118	1181.59753	-2.6555	21.219	0.37099	0	NaN	0	NaN	3315100	4613	222	2021
A0A8C0Q8X0	no	AAHLCAEAALR	11	Unmodified	_AAHLCAEAALR_	0	MULTI-MATCH	3	394.873118	1181.59753	-0.98155	31.831	0.53697	0	NaN	0	NaN	2562800	4613	222	2022
A0A8I3NY48	no	AAHSEGNTTAGLDMK	15	Unmodified	_AAHSEGNTTAGLDMK_	0	MULTI-MSMS	2	751.848829	1501.68311	-0.042571	16.236	0.55481	0	1.8532E-32	1	254.82	60242000	4781	223	2040
A0A8I3PWT8	no	AAHVLMPHESTVEHTHVDINEMESPLATR	29	Unmodified	_AAHVLMPHESTVEHTHVDINEMESPLATR_	0	MULTI-MSMS	6	542.765598	3250.54993	-0.22653	54.988	0.7483	0	0.023551	1	21.925	27649000	4238	224	2060
A0A8C0NXS3	no	AAIECEQPQPDLYK	14	Unmodified	_AAIECEQPQPDLYK_	0	MULTI-MSMS	2	831.395612	1660.77667	-1.2887	44.482	0.44193	0	0.00012303	1	118.4	16034000	3293	226	2080
A0A8P0T343	no	AAIIEEQKR	9	Unmodified	_AAIIEEQKR_	1	MULTI-MSMS	2	529.303655	1056.59276	-1.7722	12.921	0.13184	0	0.062158	1	61.999	4434500	4161	229	2102
A0A8C0LZX1	no	AAIISAEGDSK	11	Unmodified	_AAIISAEGDSK_	0	MULTI-MSMS	2	531.277303	1060.54005	0.39388	19.348	0.20298	0	0.0058587	2	70.552	4221800	639	230	2112
A0A8P0T767	no	AAILDLEK	8	Unmodified	_AAILDLEK_	0	MULTI-MSMS	2	436.758018	871.501483	0.032308	42.13	0.70097	-7.1054E-15	0.023202	5	75.213	20363000	2606	231	2120
A0A8I3RQT2	no	AAILPTSIFLTNK	13	Unmodified	_AAILPTSIFLTNK_	0	MULTI-MSMS	2	694.911027	1387.8075	0.20339	84.203	0.8146	-1.4211E-14	0.00015533	2	105.86	305930000	2942	232	2133
A0A8I3RQT2	no	AAILPTSIFLTNKK	14	Unmodified	_AAILPTSIFLTNKK_	1	MULTI-MSMS	3	506.308098	1515.90246	0.49024	66.726	0.67882	-1.4211E-14	7.5616E-05	1	113.69	277340000	2942	233	2145
A0A8I3P0Z6	no	AAIQDILYPEDR	12	Unmodified	_AAIQDILYPEDR_	0	MULTI-MSMS	2	702.361899	1402.70924	0.44159	70.227	1.12	1.4211E-14	0.00050533	3	97.456	104780000	2290	235	2160
A0A8P0NJG6	no	AAISLIPEVPK	11	Unmodified	_AAISLIPEVPK_	0	MULTI-MATCH	2	569.347532	1136.68051	0.13475	67.131	0.88067	-1.4211E-14	NaN	0	NaN	26276000	6424	238	2178
A0A8C0SI53	no	AAIVVHSR	8	Unmodified	_AAIVVHSR_	0	MULTI-MATCH	2	426.756144	851.497735	-0.16698	11.479	0.16961	0	NaN	0	NaN	6366300	5483	239	2187
A0A8C0MFJ3	no	AALAGGTTMIIDHVVPEPEASLTEAYEK	28	Unmodified	_AALAGGTTMIIDHVVPEPEASLTEAYEK_	0	MULTI-MSMS	3	971.82319	2912.44774	-0.3803	89.867	2.2051	0	6.2694E-16	9	102.6	64124000	1299;4719	240	2199
A0A8I3N1C5	no	AALAHPFFQDVTKPVPHLR	19	Unmodified	_AALAHPFFQDVTKPVPHLR_	1	MULTI-MSMS	5	429.641092	2143.16908	0.1536	50.981	0.8159	0	0.037572	2	24.279	13693000	2601	242	2227
A0A8P0N4L2	no	AALAHSEEIAASQAAAAK	18	Unmodified	_AALAHSEEIAASQAAAAK_	0	MULTI-MATCH	2	855.444483	1708.87441	5.1267	32.971	0.4751	0	NaN	0	NaN	106910000	3945;5165;4205;6365	243	2238
A0A8C0MVQ9	no	AALCHFCIDMLNAK	14	Unmodified	_AALCHFCIDMLNAK_	0	MSMS	2	832.391296	1662.76804	NaN	67.4	1	0	1.7533E-05	1	106.4		1881	245	2255
A0A8I3MGQ6	no	AALDGTPGMIGYGMAK	16	Unmodified	_AALDGTPGMIGYGMAK_	0	MULTI-MSMS	2	776.878544	1551.74254	-1.16	64.604	0.6451	0	0.00052939	2	73.632	190420000	759	246	2260
A0A8I3S702	no	AALDSLSLFTGLGLSEHK	18	Acetyl (Protein N-term)	_(ac)AALDSLSLFTGLGLSEHK_	0	MULTI-MSMS	3	634.338674	1899.99419	0.10764	107.38	0.78316	0	0.00075336	1	57.173	88554000	5954	247	2271
A0A8I3S702	no	AALDSLSLFTGLGLSEHK	18	Acetyl (Protein N-term)	_(ac)AALDSLSLFTGLGLSEHK_	0	MULTI-MATCH	3	634.338674	1899.99419	5.8286	106.41	0.13668	-1.4211E-14	NaN	0	NaN	1404400	5954	247	2279
A0A8C0TLW9	no	AALEAAIADAEQR	13	Unmodified	_AALEAAIADAEQR_	0	MULTI-MSMS	2	664.843873	1327.67319	0.075815	59.786	1.5957	-7.1054E-15	2.0015E-05	2	159.83	21015000000	4237;6073	248	2288
A0A8C0TLW9	no	AALEAAIADAEQR	13	Unmodified	_AALEAAIADAEQR_	0	MULTI-MSMS	2	664.843873	1327.67319	-0.26983	61.139	3.0175	-7.1054E-15	2.7408E-05	9	138.25	69508000	4237;6073	248	2289
A0A8C0P4Y3	no	AALEACHK	8	Unmodified	_AALEACHK_	0	MULTI-MSMS	2	450.22382	898.433086	0.53997	8.9248	0.34993	0	0.040402	1	62.717	3202300	3567	249	2336
A0A8P0S6F1	no	AALEALGSCLNNK	13	Unmodified	_AALEALGSCLNNK_	0	MULTI-MSMS	2	680.848101	1359.68165	-1.6232	49.659	1.3611	0	7.5573E-05	2	122.94	451500000	1810	250	2348
A0A8P0S6F1	no	AALEALGSCLNNK	13	Deamidation (NQ)	_AALEALGSCLN(de)NK_	0	MULTI-MSMS	2	681.340109	1360.66566	0.35961	51.445	0.74707	0	0.008759	2	82.008	18875000	1810	250	2363
A0A8C0THS5	no	AALEDNSGSSELQEIMR	17	Unmodified	_AALEDNSGSSELQEIMR_	0	MULTI-MSMS	2	925.433455	1848.85236	-2.6744	71.359	0.40781	-1.4211E-14	8.4599E-85	1	303.51	188360000	6013;6493	251	2373
A0A8C0NRH5	no	AALEEGFTLSAVPLGAGPHGLLGVEQSDRPDQFLVTDGGR	40	Acetyl (Protein N-term)	_(ac)AALEEGFTLSAVPLGAGPHGLLGVEQSDRPDQFLVTDGGR_	1	MULTI-MATCH	4	1030.525	4118.07089	-3.1244	103.97	0.16972	0	NaN	0	NaN	17549000	3062	252	2383
A0A8C0RIK1	no	AALETDENLLLCAPTGAGK	19	Unmodified	_AALETDENLLLCAPTGAGK_	0	MULTI-MSMS	2	972.490772	1942.96699	1.4105	73.578	0.71367	0	0.047068	1	27.845	30942000	4969	256	2441
A0A8I3P299	no	AALEYLGSFDHYAT	14	Unmodified	_AALEYLGSFDHYAT_	0	MULTI-MSMS	2	779.364638	1556.71472	-3.3959	82.265	0.50866	0	0.0070987	1	58.37	46901000	2152	257	2450
A0A8C0PID5	no	AALGRPLDKHEGALETLLR	19	Unmodified	_AALGRPLDKHEGALETLLR_	2	MULTI-MSMS	5	412.838041	2059.15382	-0.080564	50.482	0.57967	0	0.059156	1	21.987	10096000	4089	259	2454
A0A8I3N6X9	no	AALIESQGQQQEER	14	Unmodified	_AALIESQGQQQEER_	0	MULTI-MSMS	2	793.892083	1585.76961	0.34999	23.326	0.30622	-3.5527E-15	1.0427E-12	1	218.49	23727000	6380	261	2465
A0A8I3NUW7	no	AALIMQVLQLTADQIAMLPPEQR	23	Unmodified	_AALIMQVLQLTADQIAMLPPEQR_	0	MULTI-MSMS	3	850.797593	2549.37095	-1.1882	111.43	0.30429	0	0.024569	1	22.569	101710000	1974;3852	262	2475
A0A8P0TSW2	no	AALLEAGMPESAEDK	15	Unmodified	_AALLEAGMPESAEDK_	0	MULTI-MSMS	2	766.369063	1530.72357	2.6595	49.69	0.4416	0	0.00030683	1	87.641	68306000	596	263	2481
A0A8I3S6F7	no	AALLELWELR	10	Unmodified	_AALLELWELR_	0	MULTI-MSMS	2	607.350606	1212.68666	-2.3972	97.135	0.44313	0	0.031054	1	51.949	56121000	6594;6533	264	2488
A0A8C0TA90	no	AALLEQALSNAR	12	Unmodified	_AALLEQALSNAR_	0	MULTI-SECPEP	2	628.851501	1255.68845	-0.40011	61.4	0.30627	7.1054E-15	0.011079	1	83.869	22006000	3272;5880	265	2496
A0A8I3SCB6	no	AALLETLSLLLAK	13	Unmodified	_AALLETLSLLLAK_	0	MULTI-MSMS	2	678.429053	1354.84355	0.51824	107.72	0.51122	0	0.00028873	1	96.89	196710000	3764	266	2507
A0A8I3SBI9	no	AALLNQHYQVNFK	13	Unmodified	_AALLNQHYQVNFK_	0	MULTI-MSMS	2	773.412257	1544.80996	1.4818	48.229	0.43978	0	3.2041E-103	1	330.26	57388000	5490	267	2519
A0A8I3S0I0	no	AALLSPGDPAVWAGLMAACHADDK	24	Unmodified	_AALLSPGDPAVWAGLMAACHADDK_	0	MULTI-MSMS	3	813.059477	2436.1566	-1.7147	95.745	0.50856	0	0.064967	1	8.8719	23387000	2679	268	2531
A0A8C0QRL7	no	AALMLEDGSVLR	12	Acetyl (Protein N-term)	_(ac)AALMLEDGSVLR_	0	MULTI-MSMS	2	658.84757	1315.68059	-0.60786	100.05	0.9511	0	0.00015874	2	111.46	383660000	4799	269	2546
A0A8I3PIV3	no	AALNALQPPDFR	12	Unmodified	_AALNALQPPDFR_	0	MULTI-MSMS	2	656.854044	1311.69353	-0.57422	65.793	0.81327	0	0.0016176	2	81.099	12457000	5531	270	2562
A0A8C0T3U6	no	AALNLPEAASCDEVR	15	Unmodified	_AALNLPEAASCDEVR_	0	MULTI-MSMS	2	808.390861	1614.76717	-2.8479	53.367	1.1572	0	6.8571E-05	2	107.97	42375000	5797	271	2570
A0A8C0PUU6	no	AALNPGKPTEPR	12	Acetyl (Protein N-term)	_(ac)AALNPGKPTEPR_	1	MSMS	2	646.851501	1291.68845	NaN	28.936	1	0	0.0006058	1	82.749		4354	272	2582
A0A8C0SMJ7	no	AALPTPALTPEDK	13	Unmodified	_AALPTPALTPEDK_	0	MULTI-MSMS	2	662.361367	1322.70818	1.3217	46.877	0.84901	0	0.010313	2	56.548	15743000	4018	274	2596
A0A8C0SMJ7	no	AALPTPALTPEDK	13	Unmodified	_AALPTPALTPEDK_	0	MULTI-MATCH	2	662.361367	1322.70818	-3.1026	48.182	0.2041	7.1054E-15	NaN	0	NaN	2920500	4018	274	2600
A0A8I3P1M0	no	AALQEELSDVLIYLVALAAR	20	Unmodified	_AALQEELSDVLIYLVALAAR_	0	MULTI-SECPEP	3	720.07545	2157.20452	0.039656	112.71	0.10264	0	0.0043226	1	51.524	15800000	803	276	2608
A0A8C0TE49	no	AALRPLVKPK	10	Unmodified	_AALRPLVKPK_	2	MULTI-MSMS	3	364.913243	1091.7179	-0.53432	13.257	1.0389	0	0.054709	1	51.276	1715100000	162	277	2616
A0A8C0TE49	no	AALRPLVKPK	10	Acetyl (Protein N-term)	_(ac)AALRPLVKPK_	2	MULTI-SECPEP	3	378.916764	1133.72846	0.032015	28.931	0.76239	0	0.046504	1	43.308	26179000	162	277	2621
A0A8C0SIE6	no	AALSAGGVSPEAIDSIIVGNVMQSSSDAPYLAR	33	Unmodified	_AALSAGGVSPEAIDSIIVGNVMQSSSDAPYLAR_	0	MULTI-SECPEP	4	812.413228	3245.62381	-0.29741	106.03	0.61105	0	1.9263E-07	1	59.536	43200000	527	279	2630
A0A8I3PYS5	no	AALSEEELEKK	11	Unmodified	_AALSEEELEKK_	1	MULTI-MSMS	2	623.8299	1245.64525	-0.97511	21.93	0.50853	0	0.0017343	1	110.76	20262000	2053	280	2641
A0A8I3S9H6	no	AALSGLASALESYR	14	Acetyl (Protein N-term)	_(ac)AALSGLASALESYR_	0	MULTI-MSMS	2	725.880456	1449.74636	0.8928	109.12	0.47688	0	6.2184E-07	3	155	24847000	4284	281	2653
A0A8C0PU04	no	AALSSAVQQR	10	Unmodified	_AALSSAVQQR_	0	MULTI-MSMS	2	515.78563	1029.55671	0.17956	18.364	0.2384	0	0.0015378	1	101.6	3303200	4335	283	2664
A0A8P0SGA5	no	AALSSQQQQQLALLLQQFQALK	22	Unmodified	_AALSSQQQQQLALLLQQFQALK_	0	MULTI-MSMS	3	819.127096	2454.35946	3.0597	105.75	0.23757	0	2.0974E-17	1	127.5	24164000	6523	284	2669
A0A8C0N5U4	no	AALSSSELLELGDSLMR	17	Unmodified	_AALSSSELLELGDSLMR_	0	MULTI-MATCH	2	896.461484	1790.90841	0.61521	100.59	0.20444	0	NaN	0	NaN	10926000	2265	285	2676
A0A8C0N8D3	no	AALSTASDFITR	12	Unmodified	_AALSTASDFITR_	0	MULTI-MATCH	2	626.830234	1251.64592	3.5156	55.057	0.61142	0	NaN	0	NaN	28095000	2187	286	2678
A0A8P0PMT6	no	AALTLTPSAVNK	12	Unmodified	_AALTLTPSAVNK_	0	MULTI-MSMS	2	593.34552	1184.67649	0.99988	38.562	0.68019	0	0.00034676	1	106.2	20364000	6356	287	2685
A0A8I3RTC4	no	AALTQSPQFQK	11	Acetyl (Protein N-term)	_(ac)AALTQSPQFQK_	0	MULTI-MSMS	2	630.832777	1259.651	0.64825	56.265	1.5611	-7.1054E-15	6.4897E-05	3	137.9	827680000	690	289	2699
A0A8I3RVE3	no	AALVAAESAASPGLAETAEAAELSR	25	Acetyl (Protein N-term)	_(ac)AALVAAESAASPGLAETAEAAELSR_	0	MULTI-MSMS	3	800.074726	2397.20235	0.031628	104.22	1.0888	0	2.8975E-15	2	119.83	56725000	5265	290	2714
A0A8I3MYG1	no	AALVDLEPGTMDSVR	15	Unmodified	_AALVDLEPGTMDSVR_	0	MULTI-MSMS	2	787.398155	1572.78176	-1.1755	68.476	0.91507	0	6.7994E-05	1	113.69	864740000	862;871	291	2727
A0A8C0Z5M9	no	AALWALQGGTSVVIANGTHPK	21	Unmodified	_AALWALQGGTSVVIANGTHPK_	0	MULTI-MSMS	3	697.716367	2090.12727	-0.25034	69.449	1.0524	0	1.793E-08	2	109.89	104060000	6299	292	2740
A0A8I3P9K5	no	AALYGGVEGGGSR	13	Acetyl (Protein N-term)	_(ac)AALYGGVEGGGSR_	0	MULTI-MSMS	2	618.304384	1234.59421	-2.4848	59.201	0.81281	0	0.002158	1	65.278	10204000	6483	293	2753
A0A8I3RQT2	no	AAMAVGGAGGSR	12	Acetyl (Protein N-term)	_(ac)AAMAVGGAGGSR_	0	MULTI-MSMS	2	523.756015	1045.49748	1.3904	36.912	1.2222	0	5.9645E-05	2	124.81	43915000	2942	294	2761
A0A8P0NK50	no	AAMDMMVFLK	10	Unmodified	_AAMDMMVFLK_	0	MULTI-MSMS	2	578.781798	1155.54904	0.99802	89.581	0.34015	-1.4211E-14	0.018125	1	60.436	5874800	6449	295	2773
A0A8P0TAW7	no	AAMDNSEIAGEKK	13	Unmodified	_AAMDNSEIAGEKK_	1	MULTI-MSMS	2	682.329741	1362.64493	-0.055111	14.673	0.13454	0	6.56E-05	1	151.15	13578000	1559;1748;5700	296	2777
A0A8P0TAW7	no	AAMDNSEIAGEKK	13	Unmodified	_AAMDNSEIAGEKK_	1	MULTI-MATCH	2	682.329741	1362.64493	-2.4142	15.082	0.10249	0	NaN	0	NaN	2766100	1559;1748;5700	296	2784
A0A8C0TDT9	no	AAMFPETLDEGMQIPSTQFDAAHPTNVQR	29	Unmodified	_AAMFPETLDEGMQIPSTQFDAAHPTNVQR_	0	MULTI-MSMS	3	1068.16925	3201.48593	-0.86151	87.166	1.3933	0	3.4027E-20	4	118.42	120410000	138	298	2802
A0A8I3S0R4	no	AAMGLGAQGLLLSR	14	Unmodified	_AAMGLGAQGLLLSR_	0	MULTI-MSMS	2	679.384654	1356.75475	-0.012286	70.886	0.44059	0	0.0011724	1	77.593	28869000	3851	300	2815
A0A8I3MSC7	no	AAMGTGISHMNDLTIIQTTQGFCR	24	Unmodified	_AAMGTGISHMNDLTIIQTTQGFCR_	0	MULTI-MSMS	3	875.085697	2622.23526	-0.5333	79.352	0.67898	0	3.4011E-09	1	90.475	100200000	4297	301	2821
Q9XSU9	yes	AAMLAAQDVAQR	12	Unmodified	_AAMLAAQDVAQR_	0	MULTI-MSMS	2	622.824429	1243.63431	0.58982	33.946	0.44033	0	0.00030474	1	111.65	12735000	6678	302	2833
Q9XSU9	yes	AAMLAAQDVAQR	12	Unmodified	_AAMLAAQDVAQR_	0	MULTI-MATCH	2	622.824429	1243.63431	-3.4239	35.725	0.10115	0	NaN	0	NaN	3107900	6678	302	2844
A0A8P0PQL6	no	AANAAENDFSVSQAEVSSR	19	Unmodified	_AANAAENDFSVSQAEVSSR_	0	MULTI-MSMS	2	976.950857	1951.88716	0.39714	48.478	0.50755	0	6.424E-67	1	280.23	72710000	1631	303	2849
A0A8C0NKI6	no	AANAGNLQAAELLLSTLEK	19	Unmodified	_AANAGNLQAAELLLSTLEK_	0	MULTI-MSMS	2	964.028379	1926.04221	3.33	101.98	0.20358	0	7.6345E-09	1	119.87	29290000	2841	304	2862
A0A8C0N6W8	no	AANATTNPSQLLPLELVDK	19	Acetyl (Protein N-term)	_(ac)AANATTNPSQLLPLELVDK_	0	MULTI-MSMS	2	1019.04677	2036.07899	0.59052	101.96	0.27213	0	5.6522E-11	1	148.72	24801000	2308	305	2875
A0A8I3PCE5	no	AANGVVLATEK	11	Deamidation (NQ)	_AAN(de)GVVLATEK_	0	MULTI-MSMS	2	537.295496	1072.57644	-2.5235	25.95	0.33857	3.5527E-15	0.017922	1	84.817	9894700	4798	307	2883
K7RW18	no	AANILVGENLVCK	13	Unmodified	_AANILVGENLVCK_	0	MULTI-MSMS	2	700.881944	1399.74933	1.8861	59.84	0.81451	0	0.0018494	2	73.781	127430000	4233;4353	308	2894
A0A8C0PH27	no	AANMPDSELFELISENR	17	Unmodified	_AANMPDSELFELISENR_	0	MULTI-MSMS	2	968.459472	1934.90439	2.2763	98.695	0.30561	0	5.5675E-05	2	89.959	12339000	4027	310	2910
A0A8C0RTK9	no	AANNGALPPDLSYITR	16	Deamidation (NQ)	_AAN(de)NGALPPDLSYITR_	0	MULTI-MSMS	2	837.428301	1672.84205	2.4043	72.969	1.7675	0	0.0032254	3	75.695	20546000	5168	311	2916
A0A8C0MJD7	no	AANVGSMFQYWK	12	Acetyl (Protein N-term)	_(ac)AANVGSMFQYWK_	0	MULTI-MSMS	2	722.339912	1442.66527	0.069168	102.53	0.34016	0	2.872E-05	1	134.25	38889000	1285	314	2936
A0A8I3PHH2	no	AANVLLSEHGEVK	13	Unmodified	_AANVLLSEHGEVK_	0	MULTI-MSMS	2	683.869891	1365.72523	-1.8511	26.173	0.55153	0	0.015364	1	51.092	6030400	5784	315	2946
A0A8I3PF96	no	AANVLLSEQGDVK	13	Unmodified	_AANVLLSEQGDVK_	0	MSMS	2	672.361899	1342.70924	NaN	38.889	1	0	0.01365	1	55.718		3962	316	2957
A0A8I3SAH4	no	AANVLVSESLMCK	13	Unmodified	_AANVLVSESLMCK_	0	MULTI-MSMS	2	711.359987	1420.70542	-4.2017	58.023	0.47619	0	0.0014101	3	76.927	42827000	6139	317	2959
A0A8I3NC42	no	AAPAAASDQPDSAATTEK	18	Unmodified	_AAPAAASDQPDSAATTEK_	0	MULTI-MSMS	2	851.399938	1700.78532	2.1313	16.456	0.65712	0	2.2462E-08	2	125.61	7012600	2787	319	2975
A0A8I3MZS6	no	AAPAPAAAVPAAVPGVAPVPSGVFTDVPISNIR	33	Unmodified	_AAPAPAAAVPAAVPGVAPVPSGVFTDVPISNIR_	0	MULTI-MSMS	3	1027.23614	3078.68661	-0.35735	96.48	0.57795	0	8.66E-11	1	73.126	317790000	2465	321	2994
A0A8I3MZS6	no	AAPAPAAAVPAAVPGVAPVPSGVFTDVPISNIR	33	Unmodified	_AAPAPAAAVPAAVPGVAPVPSGVFTDVPISNIR_	0	MULTI-SECPEP	4	770.678928	3078.68661	0.22211	96.465	0.61208	0	1.3657E-07	1	63.095	229740000	2465	321	2995
A0A8I3MZS6	no	AAPAPAAAVPAAVPGVAPVPSGVFTDVPISNIR	33	Unmodified	_AAPAPAAAVPAAVPGVAPVPSGVFTDVPISNIR_	0	MULTI-MATCH	5	616.744598	3078.68661	0.089363	96.445	0.57806	0	NaN	0	NaN	48681000	2465	321	3020
A0A8I3MMI9	no	AAPCIYWLPLTDSQIVQK	18	Unmodified	_AAPCIYWLPLTDSQIVQK_	0	MULTI-MSMS	3	701.702959	2102.08705	-1.0846	97.29	0.37523	0	0.016413	2	32.746	10292000	2884	324	3045
A0A8C0S2B1	no	AAPDEESTTSITK	13	Unmodified	_AAPDEESTTSITK_	0	MULTI-MSMS	2	675.325179	1348.6358	-0.94779	21.102	0.57511	0	0.0084948	1	58.511	3999800	5280	325	3057
A0A8C0S546	no	AAPDILIATPGR	12	Unmodified	_AAPDILIATPGR_	0	MULTI-MSMS	2	597.845687	1193.67682	2.1744	53.415	1.3269	-7.1054E-15	0.0021218	1	76.282	30502000	4229	326	3066
A0A8C0MA58	no	AAPDPVLEAGPGAHGPLPVPLVLDNGSFQAR	31	Unmodified	_AAPDPVLEAGPGAHGPLPVPLVLDNGSFQAR_	0	MULTI-MSMS	3	1021.54012	3061.59852	0.59476	92.32	0.30493	0	1.1655E-06	1	57.262	14455000	1073	328	3082
A0A8C0N883	no	AAPEATSEDGGAEPALEAR	19	Unmodified	_AAPEATSEDGGAEPALEAR_	0	MULTI-MATCH	2	921.429226	1840.8439	0.52823	34.978	0.50856	0	NaN	0	NaN	6089700	2371	329	3098
A0A8I3NI98	no	AAPEDERPAGSGEGER	16	Acetyl (Protein N-term)	_(ac)AAPEDERPAGSGEGER_	1	MULTI-MSMS	2	835.374254	1668.73396	-0.090586	21.942	0.40646	0	4.4884E-05	1	95.018	4629400	1104	330	3103
A0A8I3S6M5	no	AAPEINNIIEEATEFIK	17	Unmodified	_AAPEINNIIEEATEFIK_	0	MULTI-MSMS	2	951.496381	1900.97821	-0.63624	107.93	0.30598	1.4211E-14	0.015832	1	42.789	8249300	5557	332	3117
A0A8P0SLH6	no	AAPGAEFAPNKR	12	Unmodified	_AAPGAEFAPNKR_	1	MSMS	2	614.825286	1227.63602	NaN	17.752	1	0	0.0016958	1	90.696		2653	333	3122
A0A8C0T000	no	AAPGGGFQNIACLR	14	Unmodified	_AAPGGGFQNIACLR_	0	MULTI-MSMS	2	716.36171	1430.70887	-1.9666	59.213	1.0514	0	0.0056369	1	60.398	513690000	1241	334	3127
A0A8C0T000	no	AAPGGGFQNIACLR	14	Unmodified	_AAPGGGFQNIACLR_	0	MULTI-MATCH	2	716.36171	1430.70887	-4.59	60.407	0.27072	-7.1054E-15	NaN	0	NaN	8010800	1241	334	3131
A0A8C0TB26	no	AAPGVAATDLEVVR	14	Unmodified	_AAPGVAATDLEVVR_	0	MULTI-MSMS	2	684.877716	1367.74088	-1.1357	51.502	1.2247	0	0.00013976	2	115.57	43748000	5903	336	3139
A0A8C0SJL7	no	AAPGYHMAK	9	Unmodified	_AAPGYHMAK_	0	MULTI-MSMS	2	473.234187	944.453822	1.3571	12.532	0.32779	-1.7764E-15	0.032031	1	57.281	5594500	3880;4478	338	3153
A0A8I3SCQ8	no	AAPLAGFGYGLPISR	15	Unmodified	_AAPLAGFGYGLPISR_	0	MULTI-MSMS	2	745.411726	1488.8089	0.15696	83.385	0.39168	1.4211E-14	6.8493E-05	1	107.85	16922000	5315	339	3168
A0A8C0QGH7	no	AAPLDSIQSLAAYYIECIR	19	Unmodified	_AAPLDSIQSLAAYYIECIR_	0	MULTI-MSMS	3	718.701507	2153.08269	-0.48532	111.02	0.5414	0	2.1313E-10	1	143.99	586140000	4714	340	3177
A0A8I3NF75	no	AAPLLHAR	8	Acetyl (Protein N-term)	_(ac)AAPLLHAR_	0	MULTI-MSMS	2	445.763969	889.513385	-0.61651	35.103	0.4067	0	0.0038092	1	107.74	11464000	2907	341	3190
A0A8P0S821	no	AAPLPQDFLDR	11	Unmodified	_AAPLPQDFLDR_	0	MULTI-MSMS	2	621.827495	1241.64044	-0.0098031	65.658	1.8344	0	0.00085861	7	100.02	193770000	6439	342	3202
A0A8P0TI09	no	AAPLSAGAVAPETDVAER	18	Unmodified	_AAPLSAGAVAPETDVAER_	0	MULTI-SECPEP	2	862.944315	1723.87408	-4.3643	47.328	0.23805	0	0.0073296	1	62.542	9443300	2363	343	3212
A0A8C0NWJ2	no	AAPPDVGEER	10	Unmodified	_AAPPDVGEER_	0	MULTI-MSMS	2	520.753995	1039.49344	-0.76082	17.203	0.85766	0	0.051166	1	45.161	4101000	3249	346	3226
A0A8C0LX14	no	AAPQDVHVR	9	Acetyl (Protein N-term)	_(ac)AAPQDVHVR_	0	MULTI-MATCH	2	517.772522	1033.53049	0.70329	23.799	0.74824	0	NaN	0	NaN	25146000	539	350	3259
A0A8C0Q803	no	AAPQPSMSCVYK	12	Unmodified	_AAPQPSMSCVYK_	0	MULTI-MATCH	2	669.812673	1337.61079	0.91739	34.967	0.37241	0	NaN	0	NaN	10625000	1915	351	3263
A0A8P0NJV5	no	AAPQSPSVPK	10	Unmodified	_AAPQSPSVPK_	0	MULTI-MSMS	2	491.271824	980.529095	-0.21245	16.283	0.96153	0	0.032399	1	51.066	5202700	869	352	3268
A0A8C0S1R2	no	AAPSEGQAFASGVEK	15	Acetyl (Protein N-term)	_(ac)AAPSEGQAFASGVEK_	0	MULTI-MSMS	2	745.85972	1489.70489	-1.1749	56.716	0.475	0	4.8655E-07	2	149.26	58588000	5273	354	3287
A0A8C0M5Y6	no	AAPVDLELKK	10	Acetyl (Protein N-term)	_(ac)AAPVDLELKK_	1	MULTI-MSMS	2	563.329339	1124.64412	0.57994	48.132	0.64455	0	0.0026644	1	90.601	204580000	664	360	3311
A0A8C0MIG1	no	AAPVTGGMGAVLMR	14	Unmodified	_AAPVTGGMGAVLMR_	0	MULTI-MSMS	2	665.852132	1329.68971	-1.8494	57.927	0.68016	-7.1054E-15	0.00036449	1	93.096	61954000	1421	361	3323
A0A8I3NUK8	no	AAQALALLR	9	Acetyl (Protein N-term)	_(ac)AAQALALLR_	0	MULTI-MSMS	2	484.798009	967.581465	-0.82494	97.714	0.47663	0	0.0065168	1	72.789	356300000	6204	362	3338
A0A8I3MJJ7	no	AAQAPSSFQLLYDLK	15	Unmodified	_AAQAPSSFQLLYDLK_	0	MULTI-MSMS	2	826.438138	1650.86172	-1.9509	88.225	0.78106	0	0.00073756	1	76.326	88555000	4791	363	3350
A0A8P0NLY2	no	AAQEEYIKR	9	Unmodified	_AAQEEYIKR_	1	MULTI-MSMS	2	554.293288	1106.57202	0.61277	14.13	0.27331	0	0.0036621	1	140.5	66930000	6623;6228	364	3356
P62825	no	AAQGEPQVQFK	11	Acetyl (Protein N-term)	_(ac)AAQGEPQVQFK_	0	MULTI-MSMS	2	622.817127	1243.6197	0.35007	49.351	2.4163	0	0.00011273	2	124.98	947370000	225	365	3368
P62825	no	AAQGEPQVQFK	11	Acetyl (Protein N-term)	_(ac)AAQGEPQVQFK_	0	MSMS	2	622.817127	1243.6197	NaN	50.374	1	0	9.7389E-08	1	146.81		225	365	3369
P62825	no	AAQGEPQVQFK	11	Acetyl (Protein N-term)	_(ac)AAQGEPQVQFK_	0	MSMS	2	622.817127	1243.6197	NaN	50.988	1	0	0.0008231	1	87.639		225	365	3370
A0A8C0TM85	no	AAQGIEGGDPGDVGR	15	Unmodified	_AAQGIEGGDPGDVGR_	0	MSMS	2	699.834037	1397.65352	NaN	26.946	1	0	0.043593	1	43.502		6079	366	3382
A0A8C0N2G5	no	AAQGPPPPAVPPNADVLACTQEALLQK	27	Unmodified	_AAQGPPPPAVPPNADVLACTQEALLQK_	0	MSMS	3	918.48121	2752.4218	NaN	87.465	1	0	0.030806	1	27.722		2138	367	3387
A0A8C0N2G5	no	AAQGPPPPAVPPNADVLACTQEALLQK	27	Unmodified	_AAQGPPPPAVPPNADVLACTQEALLQK_	0	MULTI-SECPEP	3	918.48121	2752.4218	0.47723	87.573	0.3064	0	0.02451	1	32.985	8724400	2138	367	3388
A0A8P0TDF9	no	AAQGTLQPSLYQIR	14	Unmodified	_AAQGTLQPSLYQIR_	0	MULTI-MSMS	2	773.422822	1544.83109	1.5078	56.306	0.50893	0	1.0286E-06	1	158.05	32900000	4814;581	368	3396
A0A8P0TDF9	no	AAQGTLQPSLYQIR	14	Unmodified	_AAQGTLQPSLYQIR_	0	MULTI-MATCH	2	773.422822	1544.83109	2.7312	57.849	0.61098	0	NaN	0	NaN	16470000	4814;581	368	3400
A0A8C0TH91	no	AAQGWQDELAR	11	Acetyl (Protein N-term)	_(ac)AAQGWQDELAR_	0	MULTI-MSMS	2	643.809833	1285.60511	0.2901	72.484	0.54551	0	8.5787E-05	2	145.72	26521000	6008	369	3407
A0A8C0TH91	no	AAQGWQDELAR	11	Acetyl (Protein N-term)	_(ac)AAQGWQDELAR_	0	MULTI-MATCH	2	643.809833	1285.60511	4.2814	71.191	0.44208	0	NaN	0	NaN	22447000	6008	369	3419
A0A8I3MQ25	no	AAQIELLQLLVQIASENNLGEGVIVK	26	Unmodified	_AAQIELLQLLVQIASENNLGEGVIVK_	0	MULTI-MSMS	3	921.526925	2761.55895	0.71729	111.66	0.16984	0	5.6007E-08	1	81.341	42211000	4215	370	3425
A0A8P0T767	no	AAQLATEIADVK	12	Unmodified	_AAQLATEIADVK_	0	MULTI-MSMS	2	615.340435	1228.66632	2.0938	47.787	0.34042	0	0.00030933	1	111.06	50856000	2606	371	3431
A0A8I3P147	no	AAQLCGAGMAAVVDK	15	Unmodified	_AAQLCGAGMAAVVDK_	0	MULTI-MSMS	2	731.363061	1460.71157	-1.2113	47.513	1.0199	0	6.7301E-05	1	106.01	264070000	5243;2836	372	3443
A0A8I3P147	no	AAQLCGAGMAAVVDK	15	Unmodified	_AAQLCGAGMAAVVDK_	0	MULTI-MATCH	2	731.363061	1460.71157	3.8961	49.467	0.88398	0	NaN	0	NaN	17381000	5243;2836	372	3453
A0A8I3MEV9	no	AAQLIGTCSQNVAAIQEQVLGLGALR	26	Unmodified	_AAQLIGTCSQNVAAIQEQVLGLGALR_	0	MULTI-MSMS	3	894.484954	2680.43303	-0.59055	100.43	0.27198	0	4.9053E-16	1	122.6	36029000	4809	375	3466
A0A8I3PDA9	no	AAQMPESDQIK	11	Acetyl (Protein N-term)	_(ac)AAQMPESDQIK_	0	MULTI-SECPEP	2	630.300452	1258.58635	-1.9026	46.759	0.68028	0	0.0067712	1	86.136	43741000	4813	378	3489
A0A8P0N6M8	no	AAQNSGEAEYIEK	13	Unmodified	_AAQNSGEAEYIEK_	0	MSMS	2	705.330795	1408.64704	NaN	23.344	1	0	0.014531	1	55.353		3879	379	3497
A0A8P0THI5	no	AAQQAASSSGQGQQAQTPTGK	21	Unmodified	_AAQQAASSSGQGQQAQTPTGK_	0	MULTI-MATCH	2	1001.48286	2000.95116	-0.18863	13.054	0.23386	0	NaN	0	NaN	1994400	515	380	3501
A0A8P0NP10	no	AAQTACRPLGK	11	Acetyl (Protein N-term)	_(ac)AAQTACRPLGK_	1	MULTI-MSMS	2	607.819147	1213.62374	-0.57706	22.087	0.37158	0	0.00011379	1	132.01	12774000	6406	381	3505
A0A8C0PCF8	no	AAQTLLWTELIR	12	Unmodified	_AAQTLLWTELIR_	0	MULTI-MSMS	2	707.906276	1413.798	0.59257	94.952	0.64473	0	1.6571E-05	1	188.04	149070000	3157	382	3517
A0A8I3RSP3	no	AAQTSVAYGCIK	12	Unmodified	_AAQTSVAYGCIK_	0	MULTI-MSMS	2	634.818812	1267.62307	-0.69242	28.797	0.81369	0	0.0011698	1	85.377	51498000	4500	383	3529
A0A8I3MQZ4	no	AAQTTHQFIIAK	12	Unmodified	_AAQTTHQFIIAK_	0	MULTI-MATCH	2	664.869694	1327.72483	0.0075033	22.901	0.26973	0	NaN	0	NaN	2976800	4309	384	3550
A0A8C0RDZ0	no	AAQVQPVGEATR	12	Unmodified	_AAQVQPVGEATR_	0	MULTI-MSMS	2	613.828026	1225.6415	0.01785	16.712	0.37495	0	0.014369	1	55.064	4346000	4895	386	3555
A0A8I3PYF5	no	AAQYQVNQAAAAQAAATAAAMGIPQAVLPPLPK	33	Unmodified	_AAQYQVNQAAAAQAAATAAAMGIPQAVLPPLPK_	0	MULTI-MSMS	4	801.43149	3201.69685	1.6924	102.52	0.23825	0	0.0018616	1	33.607	11607000	5671	387	3557
A0A8C0Q5M8	no	AASAAAASAAAAAAASGSPGPGEGSAGGEK	30	Acetyl (Protein N-term)	_(ac)AASAAAASAAAAAAASGSPGPGEGSAGGEK_	0	MULTI-MSMS	3	805.045718	2412.11532	-0.45509	74.969	1.1528	0	7.1143E-31	4	127.24	237810000	437;4550	388	3565
A0A8C0Q5M8	no	AASAAAASAAAAAAASGSPGPGEGSAGGEKR	31	Acetyl (Protein N-term)	_(ac)AASAAAASAAAAAAASGSPGPGEGSAGGEKR_	1	MULTI-MSMS	3	857.079421	2568.21643	-0.63295	64.944	1.3609	0	0.00011862	1	43.807	40233000	437;4550	389	3574
A0A8I3S7B6	no	AASAAGAAGGAGGSSGAAGAAGGGAGAGAR	30	Unmodified	_AASAAGAAGGAGGSSGAAGAAGGGAGAGAR_	0	MULTI-MSMS	3	705.668916	2113.98492	-0.11245	19.189	0.61248	0	0.00011788	1	44.184	4019200	6288	390	3585
A0A8I3S7B6	no	AASAAGAAGGAGGSSGAAGAAGGGAGAGAR	30	Unmodified	_AASAAGAAGGAGGSSGAAGAAGGGAGAGAR_	0	MULTI-MSMS	3	705.668916	2113.98492	0.48586	19.851	0.78834	0	0.0073482	2	26.187	2868300	6288	390	3586
A0A8I3S7B6	no	AASAAGAAGGAGGSSGAAGAAGGGAGAGAR	30	Unmodified	_AASAAGAAGGAGGSSGAAGAAGGGAGAGAR_	0	MULTI-MSMS	3	705.668916	2113.98492	-0.11044	20.691	1.2548	3.5527E-15	0.038821	1	16.4	3812500	6288	390	3587
A0A8P0TL70	no	AASAAVDELSR	11	Acetyl (Protein N-term)	_(ac)AASAAVDELSR_	0	MULTI-SECPEP	2	566.28566	1130.55677	-0.70826	64.96	0.57822	0	0.0068531	1	85.355	15141000	2716	391	3599
A0A8C0S4U0	no	AASADSTTEGTPADGFTVLSTK	22	Unmodified	_AASADSTTEGTPADGFTVLSTK_	0	MULTI-MSMS	3	709.674451	2126.00152	-0.43903	60.944	0.61028	0	0.00012534	1	49.662	99544000	5309	392	3609
A0A8C0S4U0	no	AASADSTTEGTPADGFTVLSTK	22	Unmodified	_AASADSTTEGTPADGFTVLSTK_	0	MULTI-MSMS	2	1064.00804	2126.00152	-0.66875	60.969	0.37292	-7.1054E-15	5.2601E-17	2	126.48	18418000	5309	392	3610
A0A8P0TM86	no	AASALYACTK	10	Acetyl (Protein N-term)	_(ac)AASALYACTK_	0	MULTI-MSMS	2	549.268424	1096.5223	-0.35001	54.403	0.4414	0	0.0013785	1	91.584	7628300	3334	393	3629
A0A8C0TBZ9	yes	AASAPGAPSPPPEEPPAPAPAAGEAPAEQAGDAAAEAR	38	Unmodified	_AASAPGAPSPPPEEPPAPAPAAGEAPAEQAGDAAAEAR_	0	MULTI-MSMS	3	1148.88159	3443.62296	0.36352	57.472	0.88282	-7.1054E-15	0.00010465	1	39.57	34333000	5921	394	3636
A0A8I3PBM7	no	AASCVLLHTGQK	12	Acetyl (Protein N-term)	_(ac)AASCVLLHTGQK_	0	MULTI-MSMS	2	663.845361	1325.67617	0.6165	45.44	0.9855	0	2.7514E-06	2	201.84	907370000	5718	395	3649
A0A8I3MU97	no	AASEGPAGVLPCLELPTYAAACALVSSR	28	Unmodified	_AASEGPAGVLPCLELPTYAAACALVSSR_	0	MULTI-MSMS	3	944.473726	2830.39935	0.69735	103.65	0.5419	0	5.2482E-12	2	91.583	43311000	3423	396	3662
E2RQ08	no	AASFLLALEPELEAR	15	Unmodified	_AASFLLALEPELEAR_	0	MULTI-MSMS	2	815.445963	1628.87737	0.5684	98.573	0.60993	1.4211E-14	1.5179E-07	1	161.94	190650000	164	398	3675
A0A8I3N8V6	no	AASGAGDPLNTK	12	Acetyl (Protein N-term)	_(ac)AASGAGDPLNTK_	0	MULTI-MSMS	2	572.28566	1142.55677	-0.6613	37.733	0.98239	0	0.0002133	1	99.53	36159000	5888	399	3686
A0A8P0SI18	no	AASGAVEPGRPAATAAPSAAPAR	23	Acetyl (Protein N-term)	_(ac)AASGAVEPGRPAATAAPSAAPAR_	1	MULTI-MSMS	3	697.031015	2088.07121	-0.010722	35.451	0.339	0	0.00065418	1	43.888	9093700	1389	401	3704
A0A8I3PK82	no	AASGSGMAQK	10	Acetyl (Protein N-term)	_(ac)AASGSGMAQK_	0	MULTI-MSMS	2	475.224017	948.43348	-0.053106	15.863	0.50892	0	0.00021779	1	130.28	15517000	4967	402	3709
A0A8C0T2B3	no	AASGTLSTFR	10	Acetyl (Protein N-term)	_(ac)AASGTLSTFR_	0	MULTI-MSMS	2	526.772188	1051.52982	0.5105	57.267	0.50883	7.1054E-15	0.00020593	1	197.66	14115000	5780	403	3721
A0A8I3PPA2	no	AASGTTSDDAQPGSSAGPTGK	21	Unmodified	_AASGTTSDDAQPGSSAGPTGK_	0	MULTI-MSMS	2	931.921766	1861.82898	-0.093987	14.403	0.17018	0	1.9255E-07	1	100.54	2824900	404	404	3733
A0A8I3PYF0	no	AASITSEVFNK	11	Unmodified	_AASITSEVFNK_	0	MULTI-MATCH	2	583.806228	1165.5979	1.1054	45.001	0.37218	7.1054E-15	NaN	0	NaN	7894300	5525	406	3756
A0A8I3PYS5	no	AASLLLEILGLLCK	14	Unmodified	_AASLLLEILGLLCK_	0	MULTI-MSMS	3	505.305589	1512.89494	-0.0032142	111.76	0.20237	0	0.00048969	1	78.486	33531000	2053	408	3761
A0A8C0SZ55	no	AASLQPGISEDLQK	14	Unmodified	_AASLQPGISEDLQK_	0	MULTI-MSMS	2	728.885738	1455.75692	0.30436	44.596	0.81368	-7.1054E-15	0.0031838	1	66.92	130460000	2141	409	3768
A0A8C0Z3X7	no	AASPSELTCPPGWEWEDDAWVYDINR	26	Unmodified	_AASPSELTCPPGWEWEDDAWVYDINR_	0	MULTI-MSMS	3	1022.11878	3063.3345	0.80065	101.49	0.20474	0	1.8117E-05	1	50.271	11259000	2054	411	3779
A0A8I3SCB6	no	AASQSTQVPTVTEGAAAALLLSK	23	Unmodified	_AASQSTQVPTVTEGAAAALLLSK_	0	MULTI-SECPEP	3	738.737385	2213.19033	-0.41739	88.173	1.2568	0	0.021747	1	35.628	68727000	3764	412	3784
A0A8C0MC76	no	AASSFHGLAQANGR	14	Acetyl (Protein N-term),Deamidation (NQ)	_(ac)AASSFHGLAQAN(de)GR_	0	MSMS	2	715.344572	1428.67459	NaN	45.512	1	0	7.7428E-05	1	103.31		1017	413	3798
A0A8C0MC76	no	AASSFHGLAQANGR	14	Acetyl (Protein N-term),Deamidation (NQ)	_(ac)AASSFHGLAQAN(de)GR_	0	MSMS	2	715.344572	1428.67459	NaN	46.227	1	0	3.6414E-09	1	127.87		1017	413	3799
A0A8P0SUA7	no	AASSLEQK	8	Acetyl (Protein N-term)	_(ac)AASSLEQK_	0	MULTI-MSMS	2	438.227082	874.439611	0.1208	25.311	0.30514	0	0.012068	1	75.109	2668200	5864	414	3804
A0A8C0ML39	no	AASSLLANLWQYSK	14	Unmodified	_AASSLLANLWQYSK_	0	MULTI-MSMS	2	776.411923	1550.80929	-0.73157	94.446	0.81557	0	4.9029E-05	1	132.32	257930000	1501;6542	415	3814
A0A8I3QAG8	no	AASTASHR	8	Acetyl (Protein N-term)	_(ac)AASTASHR_	0	MULTI-MSMS	2	421.709391	841.404229	-1.4855	10.214	0.23753	0	0.036804	1	50.703	1770000	6179	417	3830
A0A8I3QAG8	no	AASTASHRPIK	11	Acetyl (Protein N-term)	_(ac)AASTASHRPIK_	1	MULTI-MSMS	2	590.825286	1179.63602	1.3179	12.527	0.15632	0	0.00025634	1	172.59	16993000	6179	418	3840
A0A8I3S238	no	AASVPVEFQEHHLSEVQNMASEEK	24	Unmodified	_AASVPVEFQEHHLSEVQNMASEEK_	0	MULTI-MSMS	3	899.425541	2695.25479	0.50923	57.069	0.47517	7.1054E-15	3.9841E-09	1	88.836	49165000	967	421	3854
A0A8I3PZM2	no	AASVPYFEILEK	12	Unmodified	_AASVPYFEILEK_	0	MULTI-MSMS	2	683.866285	1365.71802	2.0406	82.153	0.44135	1.4211E-14	0.0018734	1	78.655	26675000	1659	423	3867
A0A8C0PPR3	no	AASVVQPQPLVVVK	14	Unmodified	_AASVVQPQPLVVVK_	0	MULTI-MSMS	2	717.937576	1433.8606	0.61717	49.68	0.61172	0	0.010881	1	53.124	20060000	3719	424	3873
A0A8C0SF49	no	AASYTDEDDIHTGK	14	Unmodified	_AASYTDEDDIHTGK_	0	MULTI-MATCH	2	761.836442	1521.65833	2.1628	20.914	0.13674	0	NaN	0	NaN	991030	5444;5455	425	3884
A0A8P0SBF6	no	AATACFGFPK	10	Unmodified	_AATACFGFPK_	0	MULTI-MSMS	2	535.260402	1068.50625	-0.42097	47.157	0.54421	0	0.0033187	1	86.833	10586000	3359	427	3894
A0A8P0PDY0	no	AATAFNSTEPGSAEGFK	17	Unmodified	_AATAFNSTEPGSAEGFK_	0	MULTI-MSMS	2	842.894291	1683.77403	-3.0965	45.513	1.0879	7.1054E-15	2.1636E-09	2	155.86	32971000	6485	428	3906
A0A8I3N6K0	no	AATAPLLEAVDNLSAFASNPEFSSIPAQISPEGR	34	Unmodified	_AATAPLLEAVDNLSAFASNPEFSSIPAQISPEGR_	0	MULTI-MSMS	3	1157.58612	3469.73653	1.0712	110.98	0.40651	0	2.257E-30	1	115.77	147730000	5438	429	3919
A0A8C0P6K8	no	AATASPGAGGVDGKPR	16	Acetyl (Protein N-term)	_(ac)AATASPGAGGVDGKPR_	1	MULTI-MSMS	2	727.373329	1452.73211	1.0301	21.178	0.71087	0	7.8268E-06	1	119.39	14286000	3629	430	3936
A0A8P0NFD4	no	AATDCSDLGQSR	12	Unmodified	_AATDCSDLGQSR_	0	MULTI-MSMS	2	640.780415	1279.54628	-0.0071472	16.504	0.31672	0	5.8135E-05	1	133.81	6491700	4381	432	3949
A0A8C0T4D5	no	AATDPVAADLQMAAGLTDIFK	21	Unmodified	_AATDPVAADLQMAAGLTDIFK_	0	MSMS	3	707.029512	2118.06671	NaN	109.83	1	0	0.015809	1	37.28		1331	433	3961
A0A8I3RRR3	no	AATECMCNLAMSK	13	Unmodified	_AATECMCNLAMSK_	0	MULTI-MSMS	2	743.81149	1485.60843	-0.46794	40.373	0.47562	0	0.00075818	1	85.958	8445400	4340	434	3969
A0A8P0T6S6	no	AATESFASDPILYR	14	Unmodified	_AATESFASDPILYR_	0	MULTI-MSMS	2	770.885738	1539.75692	-0.39109	64.442	1.0196	0	8.0198E-10	3	187.42	427940000	5637;6498	435	3984
A0A8P0T6S6	no	AATESFASDPILYRPVAVALDTK	23	Unmodified	_AATESFASDPILYRPVAVALDTK_	1	MULTI-MSMS	2	1218.14447	2434.27439	0.90959	85.518	0.64713	0	3.7496E-19	1	147.24	21801000	5637;6498	436	3995
A0A8P0PKC9	no	AATESVPCSPSPLPGEIR	18	Unmodified	_AATESVPCSPSPLPGEIR_	0	MSMS	2	934.464558	1866.91456	NaN	54.939	1	0	0.026929	1	43.382		685	437	4004
A0A8I3Q0D2	no	AATFFGEVVK	10	Acetyl (Protein N-term)	_(ac)AATFFGEVVK_	0	MULTI-MSMS	2	555.795132	1109.57571	0.23895	98.084	0.94986	0	0.00022449	1	138.4	156830000	4375	438	4008
A0A8C0Z3Z6	no	AATIIATSEGSLWGLDR	17	Unmodified	_AATIIATSEGSLWGLDR_	0	MSMS	2	880.962508	1759.91046	NaN	87.87	1	0	0.0012885	1	66.989		5937	440	4018
A0A8I3S7B6	no	AATKDEDEWKEFEQK	15	Unmodified	_AATKDEDEWKEFEQK_	2	MULTI-MSMS	2	927.431238	1852.84792	0.37713	36.521	0.40778	0	1.4086E-106	1	326.81	10313000	6288	441	4023
A0A8I3S7B6	no	AATKDEDEWKEFEQK	15	Unmodified	_AATKDEDEWKEFEQK_	2	MULTI-MATCH	2	927.431238	1852.84792	-2.0386	38.834	0.54252	0	NaN	0	NaN	37868000	6288	441	4031
A0A8I3Q022	no	AATLAQELEK	10	Unmodified	_AATLAQELEK_	0	MULTI-MSMS	2	537.295496	1072.57644	-0.060478	38.052	0.3714	0	0.015089	1	62.558	4179100	2103	442	4035
A0A8I3N0D3	no	AATMEVQAGPLR	12	Oxidation (M)	_AATM(ox)EVQAGPLR_	0	MULTI-MSMS	2	630.324262	1258.63397	1.0133	38.221	0.91663	0	0.0028188	1	93.111	10481000	6365;6188;3979	443	4047
A0A8P0SCG5	no	AATNLENQLHSAQK	14	Acetyl (Protein N-term)	_(ac)AATNLENQLHSAQK_	0	MULTI-MSMS	2	783.897168	1565.77978	-0.36338	48.719	0.33957	0	0.0006618	1	75.941	7852300	4298	445	4064
A0A8P0SCG5	no	AATNLENQLHSAQK	14	Acetyl (Protein N-term)	_(ac)AATNLENQLHSAQK_	0	MULTI-MATCH	2	783.897168	1565.77978	-4.199	50.595	0.10179	0	NaN	0	NaN	17793000	4298	445	4074
A0A8C0SL61	no	AATPVIMVGPGTGVAPFIGFIQER	24	Unmodified	_AATPVIMVGPGTGVAPFIGFIQER_	0	MULTI-MSMS	3	810.106756	2427.29844	0.57667	103.34	0.61116	0	5.0152E-05	1	49.515	81674000	5530	446	4079
A0A8C0PNR7	no	AATQELALLISR	12	Unmodified	_AATQELALLISR_	0	MULTI-MSMS	2	643.377352	1284.74015	-0.14639	76.699	0.98273	0	0.00010832	3	125.72	85498000	432	447	4090
A0A8C0QQ82	no	AATQGNGDLAAEAAR	15	Deamidation (NQ)	_AATQGN(de)GDLAAEAAR_	0	MULTI-MATCH	2	708.839319	1415.66409	-2.1895	25.869	0.23798	0	NaN	0	NaN	1953300	975	448	4103
A0A8P0SQF7	no	AATSDLEHYDK	11	Unmodified	_AATSDLEHYDK_	0	MULTI-MSMS	2	625.288399	1248.56225	-1.4598	21.117	0.47376	0	0.00058055	1	112.75	23426000	4345	449	4108
A0A8C0T8L9	no	AATTAGAAGLAGGHHR	16	Unmodified	_AATTAGAAGLAGGHHR_	0	MULTI-MSMS	3	473.579762	1417.71746	1.103	12.526	0.19097	0	0.013409	1	38.995	7775700	5870	451	4121
A0A8P0T3K4	no	AATTGHVIDIYACALDQTGLLEMK	24	Unmodified	_AATTGHVIDIYACALDQTGLLEMK_	0	MULTI-MSMS	3	864.43298	2590.27711	-3.924	96.534	0.3739	0	2.3467E-05	1	59.943	96258000	1058	452	4127
A0A8P0T3K4	no	AATTGHVIDIYACALDQTGLLEMK	24	Unmodified	_AATTGHVIDIYACALDQTGLLEMK_	0	MSMS	3	864.43298	2590.27711	NaN	96.593	1	0	3.9768E-05	1	62.765		1058	452	4128
A0A8I3QGM8	no	AATTVLQELK	10	Unmodified	_AATTVLQELK_	0	MULTI-MSMS	2	537.313689	1072.61282	0.074181	45.482	0.61252	0	0.0019431	1	97.431	25636000	2311	453	4138
A0A8C0R9A2	no	AATVESSVEDPLR	13	Acetyl (Protein N-term)	_(ac)AATVESSVEDPLR_	0	MULTI-MSMS	2	708.354271	1414.69399	-1.6392	76.165	1.3255	0	3.2017E-05	1	125.75	48151000	4803	455	4153
A0A8I3S4K4	no	AAVAAVQGAVHELLEFAR	18	Unmodified	_AAVAAVQGAVHELLEFAR_	0	MULTI-MSMS	3	618.00737	1851.00028	-0.49808	99.363	0.44257	0	3.8497E-05	1	83.253	49714000	615	459	4172
A0A8I3RSF7	no	AAVAAVSSAK	10	Acetyl (Protein N-term)	_(ac)AAVAAVSSAK_	0	MSMS	2	458.758549	915.502546	NaN	37.76	1	0	0.007655	1	65.224		1751	460	4184
A0A8I3N041	no	AAVAPEEVSEVIFGHVLAAGCGQNPVR	27	Unmodified	_AAVAPEEVSEVIFGHVLAAGCGQNPVR_	0	MULTI-MSMS	3	926.472826	2776.39665	-0.64992	97.792	0.98836	0	1.1096E-38	1	155.76	627900000	2646	462	4202
A0A8I3N041	no	AAVAPEEVSEVIFGHVLAAGCGQNPVR	27	Unmodified	_AAVAPEEVSEVIFGHVLAAGCGQNPVR_	0	MULTI-MSMS	4	695.106438	2776.39665	-2.2356	97.814	0.57968	0	0.0033279	2	34.04	87172000	2646	462	4203
A0A8I3N041	no	AAVAPEEVSEVIFGHVLAAGCGQNPVR	27	Unmodified	_AAVAPEEVSEVIFGHVLAAGCGQNPVR_	0	MULTI-MATCH	5	556.286606	2776.39665	-1.2249	97.812	0.4439	-1.4211E-14	NaN	0	NaN	8629800	2646	462	4219
A0A8C0P4Y3	no	AAVAWEAGKPLSIEEVEVAPPK	22	Unmodified	_AAVAWEAGKPLSIEEVEVAPPK_	1	MULTI-MSMS	3	764.414243	2290.2209	0.53249	73.27	0.91756	0	8.7377E-06	2	75.797	170310000	3567	463	4223
A0A8C0P4Y3	no	AAVAWEAGKPLSIEEVEVAPPK	22	Unmodified	_AAVAWEAGKPLSIEEVEVAPPK_	1	MULTI-MSMS	4	573.562501	2290.2209	2.2739	73.198	0.33916	0	0.018559	1	26.361	11608000	3567	463	4224
A0A8C0PFF8	no	AAVDAGFVPNDMQVGQTGK	19	Unmodified	_AAVDAGFVPNDMQVGQTGK_	0	MULTI-MSMS	2	952.962182	1903.90981	0.37235	61.381	0.67796	7.1054E-15	6.3494E-09	1	122.64	295650000	3957	465	4239
A0A8P0TLF5	no	AAVDEENDEKEDEER	15	Unmodified	_AAVDEENDEKEDEER_	1	MULTI-MSMS	2	889.371574	1776.7286	-0.17428	14.349	0.27232	0	5.3562E-19	1	227.31	6665900	6552;6551;5810	466	4252
A0A8I3MXU5	no	AAVDYFFGELR	11	Unmodified	_AAVDYFFGELR_	0	MULTI-MSMS	2	644.322045	1286.62954	1.1647	90.398	0.23685	0	0.0041601	1	74.162	13346000	2315	467	4266
A0A8I3N7S3	no	AAVEALQSQALHATSQQPLR	20	Unmodified	_AAVEALQSQALHATSQQPLR_	0	MULTI-MSMS	3	707.046665	2118.11816	0.28057	53.684	0.95191	0	0.00041391	1	50.232	131420000	2126	468	4276
A0A8I3N7S3	no	AAVEALQSQALHATSQQPLRK	21	Unmodified	_AAVEALQSQALHATSQQPLRK_	1	MULTI-MATCH	3	749.744986	2246.21313	0.86108	44.593	0.37338	0	NaN	0	NaN	54065000	2126	469	4288
A0A8I3PXL2	no	AAVEEGIVLGGGCALLR	17	Unmodified	_AAVEEGIVLGGGCALLR_	0	MULTI-MSMS	2	842.956172	1683.89779	2.2154	79.006	1.0863	0	2.2105E-11	2	165.63	1604300000	5923	470	4295
A0A8I3N1B0	no	AAVEHVVADAGAFLR	15	Acetyl (Protein N-term)	_(ac)AAVEHVVADAGAFLR_	0	MULTI-MSMS	2	784.414997	1566.81544	-0.54695	100.29	0.84967	0	8.5063E-09	2	173.72	462240000	5851	473	4313
A0A8C0PJT1	no	AAVELEEPEDAR	12	Unmodified	_AAVELEEPEDAR_	0	MULTI-MSMS	2	664.820064	1327.62557	-1.2473	35.594	0.6783	0	0.000799	1	90.964	50054000	3911	475	4336
A0A8I3NZP6	no	AAVENLPTFLVELSR	15	Unmodified	_AAVENLPTFLVELSR_	0	MULTI-MSMS	2	829.959237	1657.90392	-0.89493	100.99	0.81087	1.4211E-14	0.052714	1	35.845	1360500000	763	476	4350
A0A8C0TPY7	no	AAVESLGFILFR	12	Unmodified	_AAVESLGFILFR_	0	MULTI-MSMS	2	661.876988	1321.73942	-0.30049	98.953	0.95324	0	1.2195E-05	3	193.1	285320000	3527;6086	477	4364
A0A8I3S0R4	no	AAVETLGIPCFLGGMAR	17	Unmodified	_AAVETLGIPCFLGGMAR_	0	MULTI-MSMS	2	881.952575	1761.8906	1.3587	96.695	0.88498	1.4211E-14	4.1944E-06	2	108.37	54959000	3851	478	4376
A0A8I3PJ58	no	AAVETPFLDSGENLVQK	17	Unmodified	_AAVETPFLDSGENLVQK_	0	MULTI-MSMS	2	909.467623	1816.92069	-3.1471	72.906	0.44247	0	0.0038588	1	53.6	10816000	5159	479	4386
A0A8C0TAT6	no	AAVEWFDGKDFQGSK	15	Unmodified	_AAVEWFDGKDFQGSK_	1	MULTI-MSMS	2	842.901919	1683.78929	0.82031	59.43	0.47568	0	1.343E-06	1	155.24	76091000	3143;6332;3329	480	4391
A0A8I3NCB2	no	AAVHEALCDNVDTR	14	Unmodified	_AAVHEALCDNVDTR_	0	MULTI-MATCH	2	785.867553	1569.72055	0.28944	23.796	0.51005	0	NaN	0	NaN	19910000	4013	481	4410
A0A8P0PEA0	no	AAVIPLGTWR	10	Unmodified	_AAVIPLGTWR_	0	MULTI-MSMS	2	542.319109	1082.62366	0.092585	65.512	1.1547	0	0.0087238	1	71.692	64902000	6555	482	4416
A0A8C0SUM9	no	AAVLESLLR	9	Acetyl (Protein N-term)	_(ac)AAVLESLLR_	0	MULTI-MSMS	2	507.303124	1012.5917	0.2827	111.29	0.20339	0	0.00027828	1	183.24	56774000	5655	483	4428
A0A8P0TJC5	no	AAVLIFANK	9	Unmodified	_AAVLIFANK_	0	MSMS	2	473.789653	945.564752	NaN	48.397	1	0	0.049227	1	54.549		1774	484	4441
A0A8C0SNN1	no	AAVLLEQER	9	Unmodified	_AAVLLEQER_	0	MULTI-MSMS	2	514.790381	1027.56621	-0.27128	28.862	0.7753	0	0.0014119	2	121.62	82474000	3211	485	4453
A0A8C0PIL6	no	AAVLLHLLR	9	Unmodified	_AAVLLHLLR_	0	MULTI-MSMS	2	503.332019	1004.64948	0.42991	52.208	0.54445	0	0.0082359	1	81.297	7307400	4100	486	4465
A0A8I3N0K8	no	AAVLNAER	8	Acetyl (Protein N-term)	_(ac)AAVLNAER_	0	MULTI-MSMS	2	443.243067	884.47158	0.1952	48.381	0.33751	0	0.021709	1	61.962	7264500	5387	487	4470
A0A8C0QAU4	no	AAVLQQVLER	10	Acetyl (Protein N-term)	_(ac)AAVLQQVLER_	0	MULTI-MSMS	2	584.837862	1167.66117	0.57756	102.42	0.30682	0	0.00060839	1	107.57	9417500	4645;6361	488	4479
A0A8P0N3U1	no	AAVLVQQWVSYADTELIPAACGATLPALGLR	31	Unmodified	_AAVLVQQWVSYADTELIPAACGATLPALGLR_	0	MULTI-MSMS	4	814.436506	3253.71692	0.13977	111.03	0.3386	1.4211E-14	4.5442E-09	1	68.104	21999000	5408;6428	489	4489
A0A8C0M958	no	AAVMVYDDANKK	12	Unmodified	_AAVMVYDDANKK_	1	MULTI-MSMS	2	662.83192	1323.64929	-1.7513	19.45	0.3406	0	0.0095423	1	71.349	8100500	1031;4852	492	4499
A0A8C0TSE7	no	AAVPELLQQQEEDR	14	Acetyl (Protein N-term)	_(ac)AAVPELLQQQEEDR_	0	MULTI-MATCH	2	834.415391	1666.81623	-3.9608	85.916	2.3787	0	NaN	0	NaN	118630000	3853	493	4519
A0A8C0SG12	no	AAVPSGASTGIYEALELR	18	Unmodified	_AAVPSGASTGIYEALELR_	0	MULTI-MSMS	2	902.975615	1803.93668	0.2034	83.147	4.1617	0	8.3474E-10	3	147.73	3435000000	5458;4299	494	4541
A0A8C0SG12	no	AAVPSGASTGIYEALELR	18	Unmodified	_AAVPSGASTGIYEALELR_	0	MULTI-MSMS	2	902.975615	1803.93668	0.41381	84.475	2.6492	0	3.0864E-09	6	141.37	216560000	5458;4299	494	4542
A0A8C0SG12	no	AAVPSGASTGIYEALELR	18	Unmodified	_AAVPSGASTGIYEALELR_	0	MULTI-MSMS	2	902.975615	1803.93668	1.6532	87.846	1.3228	0	2.0911E-08	2	126.63	52128000	5458;4299	494	4543
A0A8C0SG12	no	AAVPSGASTGIYEALELR	18	Unmodified	_AAVPSGASTGIYEALELR_	0	MULTI-MSMS	2	902.975615	1803.93668	1.0702	88.987	1.6668	0	4.4122E-09	2	137.62	60529000	5458;4299	494	4544
A0A8C0SG12	no	AAVPSGASTGIYEALELR	18	Unmodified	_AAVPSGASTGIYEALELR_	0	MULTI-MSMS	2	902.975615	1803.93668	3.6717	92.461	0.91579	0	4.8784E-08	2	112.42	25828000	5458;4299	494	4545
A0A8C0SG12	no	AAVPSGASTGIYEALELR	18	Unmodified	_AAVPSGASTGIYEALELR_	0	MULTI-MSMS	2	902.975615	1803.93668	-2.0596	94.107	0.64559	0	3.0616E-05	2	92.457	20664000	5458;4299	494	4546
A0A8C0SG12	no	AAVPSGASTGIYEALELR	18	Unmodified	_AAVPSGASTGIYEALELR_	0	MSMS	2	902.975615	1803.93668	NaN	90.641	1	0	1.0687E-05	1	84.566		5458;4299	494	4547
A0A8C0SG12	no	AAVPSGASTGIYEALELR	18	Unmodified	_AAVPSGASTGIYEALELR_	0	MULTI-MATCH	2	902.975615	1803.93668	7.8689	91.699	0.44163	-1.4211E-14	NaN	0	NaN	28126000	5458;4299	494	4597
A0A8C0MQ45	no	AAVPTVSDQAAAMQLSQCAK	20	Unmodified	_AAVPTVSDQAAAMQLSQCAK_	0	MULTI-SECPEP	2	1024.00098	2045.98741	0.19502	59.868	0.17003	0	0.0022367	1	70.889	11165000	1685	495	4605
A0A8I3S6W4	no	AAVQGAEVK	9	Acetyl (Protein N-term)	_(ac)AAVQGAEVK_	0	MULTI-SECPEP	2	457.750724	913.486896	-0.37414	15.432	0.37418	0	0.029142	1	74.255	9426500	582	497	4611
A0A8C0T7M5	no	AAVQQLQAEGLSPR	14	Unmodified	_AAVQQLQAEGLSPR_	0	MULTI-MSMS	2	734.399347	1466.78414	0.59976	44.725	1.0856	0	6.5621E-09	1	184.24	202350000	4031;4122	499	4624
A0A8C0T7M5	no	AAVQQLQAEGLSPR	14	Unmodified	_AAVQQLQAEGLSPR_	0	MULTI-MATCH	2	734.399347	1466.78414	-0.061486	45.64	0.54562	-7.1054E-15	NaN	0	NaN	54514000	4031;4122	499	4634
A0A8C0Q9X4	no	AAVQVLDDIEK	11	Unmodified	_AAVQVLDDIEK_	0	MULTI-MSMS	2	600.82716	1199.63977	1.25	54.403	1.0195	0	0.0041587	1	74.165	98142000	1159	500	4641
A0A8I3PK95	no	AAVSDMAQEK	10	Unmodified	_AAVSDMAQEK_	0	MULTI-MSMS	2	525.250231	1048.48591	0.026679	14.562	0.20349	0	0.0092626	1	70.919	14570000	2472	501	4652
A0A8C0TDT9	no	AAVSHWQQQSYLDSGIHSGATTTAPSLSGK	30	Unmodified	_AAVSHWQQQSYLDSGIHSGATTTAPSLSGK_	0	MULTI-MSMS	4	772.129799	3084.49009	0.31905	54.307	0.95165	-7.1054E-15	0.00013198	3	43.583	46208000	138	502	4664
A0A8C0TDT9	no	AAVSHWQQQSYLDSGIHSGATTTAPSLSGK	30	Unmodified	_AAVSHWQQQSYLDSGIHSGATTTAPSLSGK_	0	MULTI-MSMS	3	1029.17064	3084.49009	0.20601	54.259	0.81544	0	0.021553	2	21.122	20698000	138	502	4665
A0A8P0NFJ3	no	AAVSLQEEK	9	Unmodified	_AAVSLQEEK_	0	MULTI-MSMS	2	487.761289	973.508025	2.3746	17.607	0.37656	0	0.041553	1	52.591	1598300	4303	504	4681
A0A8P0PLN0	no	AAVSQESPGGLEAGNAK	17	Unmodified	_AAVSQESPGGLEAGNAK_	0	MULTI-MSMS	2	793.394458	1584.77436	0.4715	25.28	0.54344	0	2.3905E-06	1	122.42	15530000	434	505	4687
A0A8P0TTG0	no	AAVTLLGDEK	10	Unmodified	_AAVTLLGDEK_	0	MULTI-MSMS	2	508.784764	1015.55498	0.77062	35.746	0.91526	0	0.00082905	1	113.74	168420000	3064	506	4699
A0A8P0TTG0	no	AAVTLLGDEKK	11	Unmodified	_AAVTLLGDEKK_	1	MULTI-MSMS	2	572.832246	1143.64994	0.77957	22.392	0.47445	3.5527E-15	0.0022213	1	102.62	8040100	3064	507	4713
A0A8C0T5U5	no	AAVVENVVK	9	Acetyl (Protein N-term)	_(ac)AAVVENVVK_	0	MULTI-MSMS	2	485.782025	969.549496	0.71844	70.297	1.1556	0	0.0040188	1	82.529	38980000	5825	508	4724
A0A8C0SS58	no	AAVVESHK	8	Unmodified	_AAVVESHK_	0	MULTI-MSMS	2	420.732335	839.450116	-1.4326	7.1016	0.91442	8.8818E-16	0.049758	1	58.917	5233500	5613	509	4736
A0A8I3MLQ5	no	AAVVHHFESLPAGSTLIFYK	20	Unmodified	_AAVVHHFESLPAGSTLIFYK_	0	MULTI-MATCH	4	547.545383	2186.15242	1.9402	66.71	1.595	0	NaN	0	NaN	112580000	4271	510	4750
A0A8C0RVQ9	no	AAVVTTQGDQEGAEASR	17	Unmodified	_AAVVTTQGDQEGAEASR_	0	MULTI-MSMS	2	845.405554	1688.79656	0.25378	20.604	0.47526	0	2.8856E-06	1	119.39	28828000	5201	511	4754
A0A8I3PWI9	no	AAVWQQVLAVDAR	13	Acetyl (Protein N-term)	_(ac)AAVWQQVLAVDAR_	0	MULTI-MSMS	2	734.898983	1467.78341	-1.2466	106	0.81684	0	1.0079E-05	1	161.17	12849000	5863	512	4766
A0A8P0NYW1	no	AAWAPPAALAPASSGNAIYDFFIGR	25	Unmodified	_AAWAPPAALAPASSGNAIYDFFIGR_	0	MULTI-MSMS	3	845.432408	2533.27539	1.0379	108.21	0.44136	0	1.0357E-05	1	65.213	24549000	928	514	4782
A0A8I3PI19	no	AAWGEDTDYTPVWCMR	16	Unmodified	_AAWGEDTDYTPVWCMR_	0	MULTI-MSMS	2	979.414011	1956.81347	-1.6723	90.827	0.30838	0	0.0021029	1	61.435	11708000	2756	516	4799
A0A8C0MCU9	no	AAYDVSSFSFFQR	13	Unmodified	_AAYDVSSFSFFQR_	0	MULTI-MSMS	2	762.859523	1523.70449	-0.8717	90.358	0.46854	0	4.6497E-05	1	130.98	80465000	1182	517	4804
A0A8I3NEK0	no	AAYEAELGDAR	11	Unmodified	_AAYEAELGDAR_	0	MULTI-MSMS	2	583.277835	1164.54112	-0.65641	33.709	0.30528	0	0.04842	1	43.308	341620000	5929;6396	518	4815
A0A8I3NEK0	no	AAYEAELGDARK	12	Unmodified	_AAYEAELGDARK_	1	MULTI-MSMS	2	647.325316	1292.63608	0.38064	23.354	0.33921	0	0.00063815	1	117.02	38046000	5929;6396	519	4826
A0A8C0SKU0	no	AAYFGIYDTAK	11	Unmodified	_AAYFGIYDTAK_	0	MULTI-MSMS	2	610.303321	1218.59209	0.16842	59.879	1.7657	0	0.001209	2	94.692	1032600000	5523	520	4838
A0A8I3S2Q1	no	AAYFGVYDTAK	11	Unmodified	_AAYFGVYDTAK_	0	MULTI-MSMS	2	603.295496	1204.57644	0.15913	52.483	1.5318	0	0.0014624	2	90.906	802580000	2087;2586	521	4852
A0A8C0TSW1	no	AAYSYRPGPGAGPAGGAALPDQSFLWNVFQR	31	Acetyl (Protein N-term)	_(ac)AAYSYRPGPGAGPAGGAALPDQSFLWNVFQR_	1	MULTI-MATCH	3	1088.53889	3262.59483	2.2422	104.72	0.13718	0	NaN	0	NaN	6498500	6136	524	4873
A0A8I3PV71	no	AAYVLFYQR	9	Unmodified	_AAYVLFYQR_	0	MULTI-MSMS	2	565.803291	1129.59203	1.5755	62.363	0.40939	7.1054E-15	0.0066451	1	85.359	6287600	2701;4864	525	4878
A0A8C0SRF0	no	ACADAGLLDESFLR	14	Unmodified	_ACADAGLLDESFLR_	0	MULTI-MSMS	2	769.369398	1536.72424	0.057159	81.526	0.37304	0	7.8523E-07	2	162.38	29147000	5608	526	4889
P62872	no	ACADATLSQITNNIDPVGR	19	Unmodified	_ACADATLSQITNNIDPVGR_	0	MULTI-MSMS	2	1008.49438	2014.9742	-3.3523	79.715	0.37339	0	1.8782E-10	1	147.73	20305000	226	527	4901
A0A8I3P9Y9	no	ACADPAAGSVILLENLR	17	Unmodified	_ACADPAAGSVILLENLR_	0	MULTI-MSMS	3	590.645333	1768.91417	0.23686	89.843	1.4266	0	5.811E-08	3	145.86	807320000	5736	528	4912
A0A8I3P9Y9	no	ACADPAAGSVILLENLR	17	Unmodified	_ACADPAAGSVILLENLR_	0	MULTI-MSMS	2	885.464361	1768.91417	0.1352	89.813	1.5283	0	1.2862E-11	3	169.62	1274300000	5736	528	4913
A0A8I3P9Y9	no	ACADPAAGSVILLENLR	17	Unmodified	_ACADPAAGSVILLENLR_	0	MULTI-MATCH	3	590.645333	1768.91417	-0.50147	90.938	0.20543	0	NaN	0	NaN	4044700	5736	528	4932
A0A8I3NK42	no	ACAETIEPATLWEY	14	Unmodified	_ACAETIEPATLWEY_	0	MULTI-MSMS	2	827.376888	1652.73922	0.080997	98.69	0.27196	0	0.029432	1	44.704	8157600	2532	530	4942
A0A8I3RW82	no	ACALQVLSAILEGSK	15	Unmodified	_ACALQVLSAILEGSK_	0	MULTI-MSMS	2	780.426716	1558.83888	-0.87808	104.46	0.40834	0	1.1216E-05	2	137.01	27614000	3430	531	4947
A0A8P0ND82	no	ACALSIAESCR	11	Unmodified	_ACALSIAESCR_	0	MULTI-MSMS	2	619.286822	1236.55909	-1.1801	37.469	0.37219	0	0.0083075	1	65.347	7866800	6472	532	4957
A0A8P0ND82	no	ACALSIAESCRPGDK	15	Unmodified	_ACALSIAESCRPGDK_	1	MULTI-MSMS	2	817.884889	1633.75522	-4.2757	34.852	0.5089	0	0.0028833	1	80.014	21018000	6472	533	4968
A0A8I3S4M3	no	ACALSQINTK	10	Unmodified	_ACALSQINTK_	0	MULTI-MSMS	2	553.287148	1104.55974	0.18194	24.297	0.34004	0	0.00082923	1	164.77	7968100	1908	534	4979
A0A8I3RT53	no	ACANDLLIDEFLK	13	Unmodified	_ACANDLLIDEFLK_	0	MULTI-MSMS	2	761.384516	1520.75448	-3.4841	96.802	0.51023	0	0.016237	1	50.149	34192000	997	535	4990
A0A8P0SGA5	no	ACDESFQPLGDIMK	14	Unmodified	_ACDESFQPLGDIMK_	0	MULTI-MSMS	2	805.863091	1609.71163	0.33469	77.68	0.85162	0	0.00015608	1	110.93	41201000	6523	537	5000
A0A8I3NC92	no	ACDESVLMDLK	11	Unmodified	_ACDESVLMDLK_	0	MULTI-MSMS	2	640.796688	1279.57882	-0.70814	60.324	0.40631	0	0.001417	1	91.584	29621000	920	538	5011
A0A8C0QI65	no	ACDGNVDHAAAHITNR	16	Unmodified	_ACDGNVDHAAAHITNR_	0	MULTI-MSMS	2	861.392258	1720.76996	0.42287	16.399	0.31623	-3.5527E-15	0.0046873	1	55.452	1781700	4734	539	5021
A0A8P0P2R9	no	ACDHITSNVLPLLLEQFHK	19	Unmodified	_ACDHITSNVLPLLLEQFHK_	0	MULTI-MATCH	4	559.54522	2234.15177	0.70345	91.163	0.88535	-1.4211E-14	NaN	0	NaN	47115000	5126	540	5041
A0A8C0SMD1	no	ACDYIQELR	9	Unmodified	_ACDYIQELR_	0	MULTI-MSMS	2	584.27678	1166.53901	0.63355	48.533	0.40565	0	0.0070333	1	84.368	16236000	5543	541	5045
A0A8C0SUM9	no	ACELVQTNR	9	Unmodified	_ACELVQTNR_	0	MULTI-MSMS	2	545.769123	1089.52369	0.0058198	18.77	0.27193	0	0.0089496	1	79.474	3084900	5655	542	5057
A0A8I3NEL4	no	ACENLAPFNTALK	13	Unmodified	_ACENLAPFNTALK_	0	MULTI-MSMS	2	724.863751	1447.71295	0.048924	58.176	0.95306	0	2.663E-05	2	141.08	356470000	3223	543	5067
A0A8C0Q4V6	no	ACFHCETCK	9	Unmodified	_ACFHCETCK_	0	MULTI-MSMS	3	404.824671	1211.45218	-0.88961	12.05	0.50999	0	0.003364	1	82.749	465700000	1063	545	5084
A0A8I3RVP6	no	ACFVGLIESPEGTEELK	17	Unmodified	_ACFVGLIESPEGTEELK_	0	MULTI-MSMS	2	939.961316	1877.90808	-0.6008	79.478	0.3723	0	0.00031207	1	73.624	13116000	2349	546	5096
A0A8P0SBA9	no	ACGAPNVVEDEIDQYLSK	18	Unmodified	_ACGAPNVVEDEIDQYLSK_	0	MULTI-MATCH	2	1004.47004	2006.92552	-4.7645	97.517	0.44453	1.4211E-14	NaN	0	NaN	44868000	4275	547	5106
A0A8I3RT77	no	ACGLNFADLMAR	12	Unmodified	_ACGLNFADLMAR_	0	MULTI-MSMS	2	669.818289	1337.62203	-3.281	82.875	0.509	0	0.0017861	1	79.489	69483000	542	551	5132
A0A8C0Z0Y6	no	ACGNFGIPCELR	12	Unmodified	_ACGNFGIPCELR_	0	MULTI-MSMS	2	697.321196	1392.62784	-1.0545	60.189	0.78095	7.1054E-15	0.00018302	1	120.22	585100000	3467;5688	552	5144
A0A8I3NPM0	no	ACGVSRPVIACSVTIK	16	Unmodified	_ACGVSRPVIACSVTIK_	1	MULTI-MSMS	2	859.458024	1716.9015	1.2903	38.218	0.37416	0	7.6111E-05	1	106.32	36775000	5659	553	5156
A0A8I3QBF7	no	ACIDSNEDGDLSTSTVLR	18	Unmodified	_ACIDSNEDGDLSTSTVLR_	0	MSMS	2	976.946926	1951.8793	NaN	56.003	1	0	0.00022013	1	76.311		996	555	5164
A0A8C0NJG0	no	ACIGAPQEGGLEQLEK	16	Unmodified	_ACIGAPQEGGLEQLEK_	0	MULTI-MSMS	2	850.419619	1698.82468	0.29509	55.524	0.44264	0	1.5702E-05	1	101.56	10510000	2802	556	5176
A0A8P0PLP4	no	ACIGDTLCQK	10	Unmodified	_ACIGDTLCQK_	0	MULTI-MSMS	2	583.270641	1164.52673	-0.30238	27.634	0.81542	0	0.00042436	1	132.08	37219000	6602	557	5180
A0A8I3MXG8	no	ACIPYLK	7	Unmodified	_ACIPYLK_	0	MULTI-MSMS	2	432.736031	863.45751	-2.0283	43.324	2.4336	0	0.042872	2	72.021	16799000	5632	558	5193
A0A8I3P5J7	no	ACLDSGGLSPR	11	Unmodified	_ACLDSGGLSPR_	0	MSMS	2	566.774405	1131.53426	NaN	28.479	1	0	0.01055	1	64.654		5642	559	5206
A0A8I3PLJ3	no	ACLEHR	6	Unmodified	_ACLEHR_	0	MULTI-MATCH	2	393.18978	784.365007	-0.63954	8.2214	0.13505	0	NaN	0	NaN	14144000	5830	560	5218
A0A8C0RL07	no	ACLIFFDEIDAIGGAR	16	Unmodified	_ACLIFFDEIDAIGGAR_	0	MULTI-MSMS	2	884.440354	1766.86616	0.58054	102.26	0.94424	0	4.563E-06	2	131.37	72328000	2564	561	5234
A0A8C0RL07	no	ACLIFFDEIDAIGGAR	16	Unmodified	_ACLIFFDEIDAIGGAR_	0	MSMS	2	884.440354	1766.86616	NaN	107.3	1	0	0.01305	1	52.344		2564	561	5235
A0A8C0RL07	no	ACLIFFDEIDAIGGAR	16	Unmodified	_ACLIFFDEIDAIGGAR_	0	MSMS	2	884.440354	1766.86616	NaN	113.42	1	0	0.033332	1	44.188		2564	561	5236
A0A8C0RL07	no	ACLIFFDEIDAIGGAR	16	Unmodified	_ACLIFFDEIDAIGGAR_	0	MSMS	2	884.440354	1766.86616	NaN	115.01	1	0	0.063445	1	39.917		2564	561	5237
A0A8C0RL07	no	ACLIFFDEIDAIGGAR	16	Unmodified	_ACLIFFDEIDAIGGAR_	0	MULTI-MATCH	2	884.440354	1766.86616	-0.79751	105.59	0.44147	0	NaN	0	NaN	6194700	2564	561	5258
A0A8P0NYX2	no	ACLILTTQR	9	Unmodified	_ACLILTTQR_	0	MULTI-MSMS	2	538.300059	1074.58556	0.6995	36.63	0.50979	0	0.021671	1	62.464	7593500	4618	562	5262
A0A8I3MS75	no	ACLISLGYDVENDR	14	Unmodified	_ACLISLGYDVENDR_	0	MULTI-MSMS	2	812.885412	1623.75627	0.22554	74.781	1.9348	0	1.3645E-06	3	152.07	146380000	5381	563	5274
A0A8I3MS75	no	ACLISLGYDVENDR	14	Unmodified	_ACLISLGYDVENDR_	0	MULTI-MSMS	2	812.885412	1623.75627	-1.476	78.249	0.61058	-1.4211E-14	0.03268	1	43.68	35600000	5381	563	5275
A0A8I3MS75	no	ACLISLGYDVENDR	14	Unmodified	_ACLISLGYDVENDR_	0	MULTI-SECPEP	2	812.885412	1623.75627	0.65245	77.68	0.27308	0	0.052556	1	55.401	13678000	5381	563	5276
A0A8I3MS75	no	ACLISLGYDVENDR	14	Unmodified	_ACLISLGYDVENDR_	0	MULTI-MATCH	2	812.885412	1623.75627	2.0344	76.527	0.27207	0	NaN	0	NaN	13105000	5381	563	5293
A0A8I3MS75	no	ACLISLGYDVENDR	14	Unmodified	_ACLISLGYDVENDR_	0	MULTI-MATCH	2	812.885412	1623.75627	7.912	73.779	0.17046	0	NaN	0	NaN	4783400	5381	563	5294
A0A8I3Q019	no	ACLLETPIR	9	Acetyl (Protein N-term)	_(ac)ACLLETPIR_	0	MULTI-MSMS	2	557.799891	1113.58523	-0.17137	85.788	0.5789	0	0.00078297	1	117.16	6550900	2293	565	5311
A0A8C0PRY5	no	ACNCLLLK	8	Unmodified	_ACNCLLLK_	0	MULTI-MATCH	2	496.256805	990.499057	-0.98907	32.86	0.81945	0	NaN	0	NaN	64979000	4299	569	5343
A0A8C0RCH3	no	ACNLTDTQK	9	Unmodified	_ACNLTDTQK_	0	MULTI-MSMS	2	525.747856	1049.48116	0.98335	13.415	0.15756	0	0.028043	1	59.245	3159600	4859	570	5347
A0A8C0PYT5	no	ACPLDQAIGLLVAIFHK	17	Acetyl (Protein N-term)	_(ac)ACPLDQAIGLLVAIFHK_	0	MULTI-SECPEP	3	636.68524	1907.03389	0.88823	112.63	0.51031	-1.4211E-14	4.4355E-05	1	110.77	115260000	4433	573	5370
A0A8C0PYT5	no	ACPLDQAIGLLVAIFHKYSGK	21	Acetyl (Protein N-term)	_(ac)ACPLDQAIGLLVAIFHKYSGK_	1	MULTI-MSMS	3	781.755834	2342.24567	1.291	112.17	0.16975	0	1.0841E-07	1	101.94	18503000	4433	574	5378
A0A8P0TDG2	no	ACPRPEGLNFQDLK	14	Unmodified	_ACPRPEGLNFQDLK_	1	MULTI-MATCH	2	822.911764	1643.80898	-0.9785	47.854	0.30757	0	NaN	0	NaN	65748000	1943	575	5392
A0A8P0TDG2	no	ACPRPEGLNFQDLK	14	Unmodified	_ACPRPEGLNFQDLK_	1	MULTI-MATCH	2	822.911764	1643.80898	7.3227	47.107	0.16993	0	NaN	0	NaN	7862300	1943	575	5393
A0A8P0NLU9	no	ACPSTAGETPSGVK	14	Unmodified	_ACPSTAGETPSGVK_	0	MULTI-MSMS	2	681.321916	1360.62928	-0.98644	15.704	1.0974	1.7764E-15	0.000471	1	89.9	23688000	5313;6377	576	5397
A0A8I3NUN8	no	ACQALGAMLSK	11	Unmodified	_ACQALGAMLSK_	0	MULTI-MSMS	2	575.291376	1148.5682	0.51909	44.907	0.50785	0	0.0020539	1	85.29	9282900	3225	579	5409
A0A8I3S5Y5	no	ACQEVLEQVK	10	Unmodified	_ACQEVLEQVK_	0	MULTI-MSMS	2	602.305538	1202.59652	0.53709	28.707	0.37299	0	0.00071649	2	116.73	5729700	5489	581	5420
A0A8P0SG56	no	ACQHLILIGDHQQLR	15	Unmodified	_ACQHLILIGDHQQLR_	0	MULTI-MATCH	4	451.242707	1800.94172	-0.43598	36.528	0.5093	0	NaN	0	NaN	5826400	6504	582	5432
A0A8I3S0N0	no	ACQQLDTQK	9	Unmodified	_ACQQLDTQK_	0	MULTI-MSMS	2	546.26113	1090.50771	0.22188	12.321	0.16996	0	0.0014376	1	120.46	3990600	6587	585	5446
A0A8C0QNL8	no	ACQSIYPLHDVFVR	14	Unmodified	_ACQSIYPLHDVFVR_	0	MULTI-MSMS	2	852.929957	1703.84536	-0.80564	64.468	1.1219	0	6.8566E-07	2	164.04	927330000	4780;6560	586	5462
A0A8C0QNL8	no	ACQSIYPLHDVFVR	14	Unmodified	_ACQSIYPLHDVFVR_	0	MULTI-MSMS	4	426.968617	1703.84536	-2.7189	64.563	0.78118	0	0.029325	1	35.303	9957100	4780;6560	586	5463
A0A8I3S7J1	no	ACQVALDEIK	10	Unmodified	_ACQVALDEIK_	0	MSMS	2	573.794806	1145.57506	NaN	38.246	1	0	0.03499	1	53.965		5281	587	5484
A0A8C0SHQ3	no	ACQVCSAWIASGVVSDLNDLRR	22	Unmodified	_ACQVCSAWIASGVVSDLNDLRR_	1	MULTI-MSMS	3	826.405647	2476.19511	-2.3424	93.069	0.20368	0	0.0010732	1	40.012	16712000	5441	588	5488
A0A8C0SHQ3	no	ACQVCSAWIASGVVSDLNDLRR	22	Unmodified	_ACQVCSAWIASGVVSDLNDLRR_	1	MULTI-MATCH	3	826.405647	2476.19511	4.7598	93.9	0.27214	0	NaN	0	NaN	13642000	5441	588	5491
A0A8C0SL13	no	ACQVLEALSVLVNRPDLGQPVR	22	Deamidation (NQ)	_ACQ(de)VLEALSVLVNRPDLGQPVR_	1	MULTI-SECPEP	3	812.440686	2434.30023	3.3901	99.14	0.34119	0	0.00022657	1	79.568	84764000	5526	590	5504
A0A8P0TDF9	no	ACQVYIQHMR	10	Unmodified	_ACQVYIQHMR_	0	MULTI-MSMS	2	653.313174	1304.6118	-0.58607	23.153	0.44041	0	0.00087586	1	183.24	12700000	4814	591	5511
A0A8P0TDF9	no	ACSAIHAVNLR	11	Unmodified	_ACSAIHAVNLR_	0	MULTI-MSMS	3	404.548635	1210.62407	0.026766	23.457	0.47512	0	0.013924	1	48.004	46891000	4814;581	592	5525
A0A8P0TDF9	no	ACSAIHAVNLR	11	Unmodified	_ACSAIHAVNLR_	0	MULTI-SECPEP	2	606.319314	1210.62407	-0.88332	23.354	0.33974	0	0.0089319	1	113.71	14455000	4814;581	592	5526
A0A8P0NT47	no	ACSVAGSWVCPR	12	Unmodified	_ACSVAGSWVCPR_	0	MULTI-MSMS	2	675.308089	1348.60162	2.0092	45.793	0.47686	0	0.020289	1	49.742	7881500	6627	595	5560
A0A8I3NFI4	no	ACSVIFPLIYSEIK	14	Unmodified	_ACSVIFPLIYSEIK_	0	MULTI-MSMS	3	547.296982	1638.86912	-0.077999	98.061	1.1906	0	0.002837	2	59.248	22321000	1912	596	5566
A0A8C0QGH7	no	ACTDTALENMTSLR	14	Unmodified	_ACTDTALENMTSLR_	0	MULTI-MSMS	2	791.863622	1581.71269	-0.26451	60.738	0.9503	-7.1054E-15	3.7366E-29	1	257.42	1438400000	4714	597	5578
A0A8C0T4R0	no	ACTTEEDQEK	10	Unmodified	_ACTTEEDQEK_	0	MULTI-MATCH	2	605.74825	1209.48195	-0.30856	10.47	0.22704	-1.7764E-15	NaN	0	NaN	1108100	5812	598	5604
A0A8P0PAZ7	no	ACVLCVHPR	9	Unmodified	_ACVLCVHPR_	0	MULTI-MSMS	2	556.278603	1110.54265	-0.96603	20.71	0.33776	0	0.001386	2	122.79	6940900	6527	599	5608
A0A8P0PAZ7	no	ACVLCVHPR	9	Unmodified	_ACVLCVHPR_	0	MULTI-MATCH	2	556.278603	1110.54265	5.9849	18.626	0.20355	-3.5527E-15	NaN	0	NaN	983150	6527	599	5616
A0A8C0MXY3	no	ACVRPEISR	9	Unmodified	_ACVRPEISR_	1	MULTI-MSMS	3	363.19408	1086.56041	-0.34087	14.572	0.30508	0	0.030504	2	51.268	19809000	1954	601	5626
A0A8C0MD48	no	ACVVHGSDLK	10	Unmodified	_ACVVHGSDLK_	0	MULTI-MSMS	3	362.518453	1084.53353	-0.82485	13.483	0.56574	0	0.03647	1	36.671	860040000	1039	603	5640
A0A8C0MD48	no	ACVVHGSDLK	10	Unmodified	_ACVVHGSDLK_	0	MULTI-MSMS	2	543.274041	1084.53353	-0.70057	13.483	0.36147	0	0.0009764	1	172.25	148490000	1039	603	5641
A0A8C0MD48	no	ACVVHGSDLKDMTSEQLDDILK	22	Unmodified	_ACVVHGSDLKDMTSEQLDDILK_	1	MULTI-MSMS	3	825.401568	2473.18287	-0.35455	72.842	0.44247	0	0.044936	1	21.798	31963000	1039	604	5662
A0A8C0PZF2	no	ACYALENFVENLGPK	15	Unmodified	_ACYALENFVENLGPK_	0	MSMS	2	862.919255	1723.82396	NaN	96.218	1	0	3.5314E-07	1	117.45		2478	605	5667
A0A8I3NMP3	no	ADAAPNGPQGAGAVQFMMTNK	21	Acetyl (Protein N-term)	_(ac)ADAAPNGPQGAGAVQFMMTNK_	0	MULTI-MSMS	3	706.662946	2116.96701	-0.026563	85.331	1.5634	0	0.00010261	1	58.914	54002000	1973	608	5688
A0A8C0SR01	no	ADAASQVLLGSGLTILSQPLMYVK	24	Acetyl (Protein N-term)	_(ac)ADAASQVLLGSGLTILSQPLMYVK_	0	MULTI-MSMS	3	839.792614	2516.35601	-0.045586	112.24	0.44092	0	3.5517E-11	1	103.84	574670000	4867	609	5702
A0A8I3P3V0	no	ADADKPEVLGAAGDDSPHQQPAEQPGEPR	29	Acetyl (Protein N-term)	_(ac)ADADKPEVLGAAGDDSPHQQPAEQPGEPR_	1	MULTI-MSMS	3	1008.8025	3023.38568	0.14809	44.906	0.4061	0	3.6829E-32	1	138.4	21510000	5662	610	5713
A0A8C0M0J6	no	ADAEETLEDVMEEVR	15	Unmodified	_ADAEETLEDVMEEVR_	0	MULTI-MSMS	2	868.388181	1734.76181	-0.25071	99.681	0.30605	0	1.4711E-13	1	199.43	57780000	666	613	5731
A0A8I3N6K0	no	ADAEGESDLENSR	13	Unmodified	_ADAEGESDLENSR_	0	MULTI-MSMS	2	696.797317	1391.58008	0.34183	22.255	0.34031	0	0.0001211	1	115	4068700	5438	614	5742
A0A8I3Q2L7	no	ADAEVLILPK	10	Acetyl (Protein N-term)	_(ac)ADAEVLILPK_	0	MULTI-MSMS	2	555.823889	1109.63323	0.22648	87.613	1.1866	0	0.00020602	2	147.51	93517000	3804	616	5760
A0A8P0T0S7	no	ADAHEEDELQAAEEQR	16	Unmodified	_ADAHEEDELQAAEEQR_	0	MSMS	2	920.900833	1839.78711	NaN	35.166	1	0	0.00025079	1	78.486		4695	621	5794
A0A8I3PT55	no	ADALQAGASQFETSAAK	17	Unmodified	_ADALQAGASQFETSAAK_	0	MULTI-MSMS	2	833.407566	1664.80058	0.83524	52.617	0.64656	0	4.3905E-06	1	103.76	187030000	5412	622	5804
A0A8P0T222	no	ADAPVPESTGLLGSAER	17	Unmodified	_ADAPVPESTGLLGSAER_	0	MULTI-MATCH	2	835.423216	1668.83188	5.9892	53.693	0.16981	0	NaN	0	NaN	5821600	3216	624	5817
A0A8P0TSG1	no	ADAQYILPNDIGVFSLDCR	19	Acetyl (Protein N-term)	_(ac)ADAQYILPNDIGVFSLDCR_	0	MULTI-MSMS	3	737.024649	2208.05212	-2.5888	108.63	0.37414	0	0.00016865	1	64.679	13106000	6414	625	5823
A0A8I3N859	no	ADATNVNNWHWTER	14	Unmodified	_ADATNVNNWHWTER_	0	MULTI-MSMS	2	857.390042	1712.76553	-0.27028	49.196	0.749	0	9.7739E-22	1	240.8	64377000	1233	626	5830
A0A8P0SLM8	no	ADAVQDPEMVELVELEIR	18	Unmodified	_ADAVQDPEMVELVELEIR_	0	MULTI-MSMS	2	1028.51699	2055.01942	1.562	100.7	0.47507	0	2.2586E-08	1	125.53	35588000	4445	628	5851
A0A8I3N275	no	ADCASGIFLAAEK	13	Unmodified	_ADCASGIFLAAEK_	0	MULTI-SECPEP	2	676.829377	1351.6442	0.94409	57.634	0.78109	0	0.010248	1	85.924	109550000	5762	629	5860
A0A8I3MVE0	no	ADCASGILLAAER	13	Unmodified	_ADCASGILLAAER_	0	MULTI-MSMS	2	673.840276	1345.666	3.43	58.117	0.57784	0	0.039915	1	42.809	84179000	4515	630	5868
A0A8P0TQD4	no	ADCPPARPAPENSR	14	Unmodified	_ADCPPARPAPENSR_	1	MULTI-MSMS	2	769.362438	1536.71032	0.60391	13.121	0.47206	0	0.0132	1	68.893	4729900	1471	632	5878
A0A8C0RIA3	no	ADCSEEALAAALADVPELAR	20	Unmodified	_ADCSEEALAAALADVPELAR_	0	MULTI-MSMS	3	691.337004	2070.98918	1.173	101.75	0.50982	0	3.3405E-05	1	81.807	66096000	2058	633	5887
A0A8C0Q2I1	no	ADCTITMADSDLLALMTGK	19	Unmodified	_ADCTITMADSDLLALMTGK_	0	MULTI-MSMS	2	1013.97833	2025.9421	-2.7656	104.92	0.40749	0	4.336E-09	1	127.71	63295000	943	634	5899
A0A8P0PF27	no	ADDADEFGYSR	11	Unmodified	_ADDADEFGYSR_	0	MULTI-MSMS	2	623.254557	1244.49456	-0.50064	37.162	0.44108	0	0.0031958	1	78.61	12241000	6519	635	5911
A0A8I3S329	no	ADDDTYVILDNLR	13	Unmodified	_ADDDTYVILDNLR_	0	MULTI-MATCH	2	761.872827	1521.7311	-5.2821	82.525	0.57677	0	NaN	0	NaN	46060000	3710	636	5932
A0A8I3PD31	no	ADDEITNININQALSLLK	18	Unmodified	_ADDEITNININQALSLLK_	0	MULTI-MSMS	2	993.031119	1984.04769	-1.9792	102.09	0.20432	0	7.1399E-15	1	164.81	32859000	4328	637	5936
A0A8C0QFJ5	no	ADDKLIAEEGVDSLNVK	17	Unmodified	_ADDKLIAEEGVDSLNVK_	1	MULTI-MATCH	2	908.470363	1814.92617	1.1806	58.054	0.44212	0	NaN	0	NaN	50446000	4702	638	5949
A0A8I3PFB8	no	ADDLDFETGDAGASATFPMQCSALR	25	Acetyl (Protein N-term)	_(ac)ADDLDFETGDAGASATFPMQCSALR_	0	MULTI-MSMS	3	896.723258	2687.14795	-0.55283	100.77	1.5925	0	2.1786E-12	5	111.53	1441000000	4979	639	5961
A0A8I3PFB8	no	ADDLDFETGDAGASATFPMQCSALR	25	Acetyl (Protein N-term)	_(ac)ADDLDFETGDAGASATFPMQCSALR_	0	MULTI-MSMS	2	1344.58125	2687.14795	-0.69917	100.76	0.27267	-1.4211E-14	2.5759E-89	1	268.93	49030000	4979	639	5962
A0A8I3PFB8	no	ADDLDFETGDAGASATFPMQCSALR	25	Acetyl (Protein N-term)	_(ac)ADDLDFETGDAGASATFPMQCSALR_	0	MULTI-MSMS	3	896.723258	2687.14795	-0.7464	102.36	0.74836	0	7.2131E-09	1	87.102	19993000	4979	639	5963
A0A8I3PFB8	no	ADDLDFETGDAGASATFPMQCSALR	25	Acetyl (Protein N-term)	_(ac)ADDLDFETGDAGASATFPMQCSALR_	0	MULTI-MSMS	3	896.723258	2687.14795	-2.0241	103.77	0.54167	0	1.5969E-05	1	59.429	13527000	4979	639	5964
A0A8I3PFB8	no	ADDLDFETGDAGASATFPMQCSALR	25	Acetyl (Protein N-term)	_(ac)ADDLDFETGDAGASATFPMQCSALR_	0	MULTI-MSMS	3	896.723258	2687.14795	-0.30304	113.27	3.4308	1.4211E-14	0.00019071	1	45.546	5427200	4979	639	5965
A0A8C0SPX7	no	ADDPSAADRNVEIWK	15	Acetyl (Protein N-term)	_(ac)ADDPSAADRNVEIWK_	1	MULTI-MSMS	2	864.913015	1727.81148	0.80624	61.976	0.44138	-7.1054E-15	0.00087813	1	71.888	12087000	5587	642	5998
A0A8P0PQL6	no	ADDPYAHLSK	10	Unmodified	_ADDPYAHLSK_	0	MULTI-MSMS	2	558.769645	1115.52474	-0.77114	20.903	0.20372	-3.5527E-15	0.0028351	1	90.15	2581400	1631	644	6007
A0A8I3RUC8	no	ADDVDQQQTTNTVEEPLDLIR	21	Acetyl (Protein N-term)	_(ac)ADDVDQQQTTNTVEEPLDLIR_	0	MULTI-MSMS	2	1221.58517	2441.15579	-1.0508	97.309	0.27343	0	3.5485E-45	1	236.55	16106000	1088	645	6020
A0A8P0NIU0	no	ADEDLIFR	8	Acetyl (Protein N-term)	_(ac)ADEDLIFR_	0	MULTI-MSMS	2	510.753464	1019.49238	-0.8811	83.966	0.44326	0	0.0027642	1	154.01	12137000	5054	647	6044
A0A8C0TUW0	no	ADEDPALFQSVK	12	Unmodified	_ADEDPALFQSVK_	0	MULTI-MSMS	2	660.327524	1318.6405	-0.17406	50.763	0.95199	-7.1054E-15	0.00093054	1	88.056	75927000	6161	648	6056
A0A8I3N375	no	ADEDPIMGFHQMFLLK	16	Unmodified	_ADEDPIMGFHQMFLLK_	0	MULTI-MSMS	2	946.45769	1890.90083	-1.5233	94.095	0.71312	-1.4211E-14	0.00019919	1	84.605	264090000	2987	649	6072
A0A8I3N375	no	ADEDPIMGFHQMFLLK	16	Unmodified	_ADEDPIMGFHQMFLLK_	0	MULTI-MATCH	3	631.307552	1890.90083	-1.743	94.1	0.23735	0	NaN	0	NaN	7858300	2987	649	6083
A0A8C0TJ18	no	ADEEKLPPGWEK	12	Acetyl (Protein N-term)	_(ac)ADEEKLPPGWEK_	1	MULTI-MSMS	2	720.853906	1439.69326	-2.5739	50.466	1.5656	0	0.00025994	3	102.53	43768000	6046	650	6089
A0A8C0P0Y1	no	ADEQEPELTSTPNFVVEVIK	20	Unmodified	_ADEQEPELTSTPNFVVEVIK_	0	MULTI-MSMS	2	1123.06536	2244.11616	0.49468	92.288	0.3054	0	2.0714E-13	1	143.38	11123000	3422	651	6102
A0A8I3N500	no	ADEQTTCEVLDYFLR	15	Unmodified	_ADEQTTCEVLDYFLR_	0	MULTI-MSMS	2	930.427641	1858.84073	-1.8408	101.21	0.23711	0	5.6406E-05	1	117.98	14864000	1147	652	6112
A0A8I3S3S8	no	ADETKDEQFEQCVQNFNK	18	Unmodified	_ADETKDEQFEQCVQNFNK_	1	MSMS	2	1115.48949	2228.96443	NaN	56.69	1	0	0.022919	1	60.49		1402	653	6116
A0A8P0PBZ5	no	ADFAQACQDAGVR	13	Unmodified	_ADFAQACQDAGVR_	0	MULTI-MSMS	2	704.817332	1407.62011	-1.6774	36.991	0.4077	0	0.00017062	1	100.69	29970000	2979	655	6136
A0A8P0T982	no	ADFCIIHYAGK	11	Unmodified	_ADFCIIHYAGK_	0	MULTI-MSMS	2	647.816073	1293.61759	-0.95496	50.165	0.64782	0	0.0019763	1	85.744	239180000	243;513	656	6148
A0A8C0Z2F5	no	ADFHVGAHVNTFWR	14	Unmodified	_ADFHVGAHVNTFWR_	0	MULTI-MSMS	4	414.956204	1655.79571	0.39899	55.348	0.61153	0	0.013909	1	44.132	17256000	6265	658	6164
A0A8C0Z2F5	no	ADFHVGAHVNTFWR	14	Unmodified	_ADFHVGAHVNTFWR_	0	MULTI-MATCH	4	414.956204	1655.79571	0.50496	55.962	0.51056	0	NaN	0	NaN	7185600	6265	658	6171
A0A8C0T6S2	no	ADFLGSFCR	9	Unmodified	_ADFLGSFCR_	0	MULTI-MATCH	2	536.747659	1071.48076	-0.37223	65.692	0.57599	0	NaN	0	NaN	10303000	5837	660	6188
A0A8P0N3U1	no	ADFPAGIPECGTDALR	16	Unmodified	_ADFPAGIPECGTDALR_	0	MULTI-MSMS	2	845.398686	1688.78282	-0.37182	69.959	0.33989	0	0.00013528	1	88.021	21134000	5408;6428	661	6195
A0A8I3SCI2	no	ADFSPFGNTQGPSR	14	Unmodified	_ADFSPFGNTQGPSR_	0	MULTI-MSMS	2	740.844404	1479.67426	-1.4514	53.774	0.81597	0	0.0028312	1	68.44	52559000	3792	662	6205
A0A8I3PB52	no	ADFVLAANSYDLAIK	15	Unmodified	_ADFVLAANSYDLAIK_	0	MULTI-MSMS	2	805.924863	1609.83517	1.0664	85.463	1.291	0	6.3433E-05	3	113.61	32341000	6100	663	6216
A0A8C0THV4	no	ADGATSDDLDLHDDR	15	Unmodified	_ADGATSDDLDLHDDR_	0	MULTI-MSMS	2	808.345162	1614.67577	0.13973	28.993	0.37539	-3.5527E-15	0.00018119	1	93.959	2255700	733	664	6229
A0A8I3PDJ3	no	ADGDLTLLWAEWQGR	15	Unmodified	_ADGDLTLLWAEWQGR_	0	MULTI-MSMS	2	865.928468	1729.84238	0.29413	102.45	0.34077	0	0.00043079	1	84.289	34831000	5222	665	6240
A0A8I3NAK8	no	ADGEEPEKK	9	Acetyl (Protein N-term)	_(ac)ADGEEPEKK_	1	MULTI-MSMS	2	522.745836	1043.47712	-0.96664	12.176	0.17091	0	0.016523	1	67.494	581720	5316	666	6248
Q8MJ47	no	ADGELNVDSLITR	13	Acetyl (Protein N-term)	_(ac)ADGELNVDSLITR_	0	MULTI-MSMS	2	722.867545	1443.72054	-0.14101	93.563	0.84776	0	1.1036E-08	2	191.52	249310000	305	667	6260
A0A8C0SFR7	no	ADGGDGGDGGDGAEGVTLQR	20	Unmodified	_ADGGDGGDGGDGAEGVTLQR_	0	MULTI-MSMS	2	902.390633	1802.76671	0.3149	33.504	0.71269	0	1.4145E-43	1	230.69	39801000	5428	668	6277
A0A8C0Q1V4	no	ADGHAATLVMK	11	Unmodified	_ADGHAATLVMK_	0	MULTI-MATCH	3	371.862219	1112.56483	0.56029	17.135	0.61638	0	NaN	0	NaN	20371000	3113	670	6299
A0A8I3NJC3	no	ADGIPGEPLFNYASIR	16	Unmodified	_ADGIPGEPLFNYASIR_	0	MULTI-MSMS	2	860.438669	1718.86278	-0.84833	87.871	0.47454	-1.4211E-14	0.0007488	2	71.548	18459000	264	671	6306
A0A8I3S6F0	no	ADGLALGGSHLR	12	Unmodified	_ADGLALGGSHLR_	0	MULTI-MSMS	2	583.817461	1165.62037	0.016317	28.252	0.37242	0	0.00069223	2	93.325	12680000	3478	673	6319
A0A8C0MXG2	no	ADGLLGMFLK	10	Unmodified	_ADGLLGMFLK_	0	MULTI-MSMS	2	532.794078	1063.5736	-0.19066	97.964	0.40819	0	0.0024661	1	93.162	85735000	1937	674	6331
A0A8P0NVH9	no	ADGLVSLLTTSEDADEPR	18	Unmodified	_ADGLVSLLTTSEDADEPR_	0	MULTI-MSMS	2	944.960359	1887.90617	2.2829	86.491	0.57824	0	0.048711	1	30.308	19782000	6508;316	675	6341
A0A8I3NX27	no	ADGPVAEVLLR	11	Acetyl (Protein N-term)	_(ac)ADGPVAEVLLR_	0	MULTI-MSMS	2	591.32987	1180.64519	-0.48083	94.039	1.4256	0	9.3584E-05	1	129.85	49189000	3431	676	6352
A0A8I3PTV9	no	ADGSTQVIDTK	11	Unmodified	_ADGSTQVIDTK_	0	MULTI-MSMS	2	567.785492	1133.55643	-4.1361	16.789	0.44713	0	0.0037468	2	75.387	2409300	206	679	6368
A0A8P0NEN2	no	ADGVLVPGGFGIR	13	Unmodified	_ADGVLVPGGFGIR_	0	MULTI-MSMS	2	629.351137	1256.68772	-0.99306	71.904	0.30563	0	0.00017193	1	100.25	19652000	6613	680	6373
A0A8C0QNL8	no	ADGYEPPVQESV	12	Unmodified	_ADGYEPPVQESV_	0	MULTI-MSMS	2	645.796057	1289.57756	0.3827	53.978	1.3933	0	0.008571	1	60.398	294940000	4780;6560	681	6385
A0A8I3PQG8	no	ADGYVDNLAQAVDLLLQHADK	21	Unmodified	_ADGYVDNLAQAVDLLLQHADK_	0	MULTI-MSMS	3	757.053485	2268.13863	0.0012813	106.86	0.47491	0	1.4011E-05	1	81.576	62787000	5905	682	6396
A0A8I3MLM1	no	ADHDFVVQEDFMK	13	Unmodified	_ADHDFVVQEDFMK_	0	MULTI-MSMS	2	790.856123	1579.69769	-4.1774	59.641	0.33863	0	0.00015381	1	106.38	53153000	979	683	6407
A0A8P0SD62	no	ADHPGISITDLSK	13	Unmodified	_ADHPGISITDLSK_	0	MULTI-MSMS	2	677.354074	1352.69359	0.11349	43.405	0.67895	0	4.6165E-28	1	261.29	38236000	983	685	6424
A0A8I3NYW8	no	ADHQPLTEASYVNLPTIALCNTDSPLR	27	Unmodified	_ADHQPLTEASYVNLPTIALCNTDSPLR_	0	MULTI-MSMS	3	999.497588	2995.47093	-0.37214	90.36	1.5915	0	1.9027E-38	4	150.94	2488700000	2064	686	6434
A0A8I3Q4M3	no	ADHTLSSLEPAYSAK	15	Unmodified	_ADHTLSSLEPAYSAK_	0	MULTI-MSMS	2	795.393927	1588.7733	-0.75499	40.231	0.88242	0	0.00015101	1	95.477	14472000	3526	687	6446
A0A8C0Z5T8	no	ADHVQSLAQLENLCK	15	Acetyl (Protein N-term)	_(ac)ADHVQSLAQLENLCK_	0	MULTI-MSMS	2	884.438343	1766.86213	2.2605	75.911	0.95228	0	4.0871E-52	1	275.35	103960000	6302	688	6453
A0A8P0SB85	no	ADIDNKEQSELDQDLDDVEEVEEEETGEETK	31	Acetyl (Protein N-term)	_(ac)ADIDNKEQSELDQDLDDVEEVEEEETGEETK_	1	MULTI-MSMS	3	1208.18518	3621.53371	-0.42758	102.6	0.37376	0	1.2425E-53	1	169.13	745840000	4552	690	6468
A0A8P0SB85	no	ADIDNKEQSELDQDLDDVEEVEEEETGEETK	31	Acetyl (Protein N-term)	_(ac)ADIDNKEQSELDQDLDDVEEVEEEETGEETK_	1	MULTI-MSMS	4	906.390704	3621.53371	-1.4768	102.6	0.20364	0	3.1864E-14	1	88.395	23362000	4552	690	6469
A0A8I3N2W1	no	ADIDNLPR	8	Acetyl (Protein N-term)	_(ac)ADIDNLPR_	0	MULTI-MSMS	2	478.245806	954.47706	-0.8563	58.097	0.6463	0	0.0029153	2	147.52	27865000	1210	691	6482
A0A8P0PQR9	no	ADIEGLVMEK	10	Unmodified	_ADIEGLVMEK_	0	MULTI-MSMS	2	552.783907	1103.55326	-0.48255	57.682	0.40827	0	0.0061261	1	76.345	13262000	1436	692	6494
A0A8C0RLY3	no	ADIEVACYGYEGIDAVK	17	Unmodified	_ADIEVACYGYEGIDAVK_	0	MULTI-MSMS	2	936.937841	1871.86113	-0.01318	75.07	1.4588	0	2.7633E-06	3	120.14	31595000	5036	694	6528
A0A8C0RLY3	no	ADIEVACYGYEGIDAVK	17	Unmodified	_ADIEVACYGYEGIDAVK_	0	MULTI-MSMS	2	936.937841	1871.86113	3.0712	79.526	0.91628	0	0.00013039	1	82.34	16915000	5036	694	6529
A0A8C0RLY3	no	ADIEVACYGYEGIDAVK	17	Unmodified	_ADIEVACYGYEGIDAVK_	0	MSMS	2	936.937841	1871.86113	NaN	77.076	1	0	0.012123	1	51.546		5036	694	6530
A0A8P0N9X4	no	ADIFMFDEPSSYLDVK	16	Unmodified	_ADIFMFDEPSSYLDVK_	0	MULTI-MSMS	2	938.93731	1875.86007	-0.50589	99.681	0.51031	0	9.3753E-06	1	122.39	754860000	6573;6418	695	6575
A0A8I3RQT2	no	ADIIVSELLGSFADNELSPECLDGAQHFLK	30	Unmodified	_ADIIVSELLGSFADNELSPECLDGAQHFLK_	0	MULTI-MSMS	3	1096.87461	3287.60201	-1.0848	107.48	0.44277	0	0.018613	1	21.925	29238000	2942	699	6618
A0A8I3MV65	no	ADILEDKDGK	10	Unmodified	_ADILEDKDGK_	1	MULTI-MATCH	2	552.282586	1102.55062	1.2393	15.727	0.30666	-1.7764E-15	NaN	0	NaN	71195000	6025;2852	701	6639
A0A8I3NIS2	no	ADISLDELIR	10	Acetyl (Protein N-term)	_(ac)ADISLDELIR_	0	MULTI-MSMS	2	593.819335	1185.62412	0.057674	101.07	0.4381	0	0.00035878	1	159.58	55066000	5152	702	6643
A0A8C0N2F8	no	ADIVQQLLQQGASPNAATTSGYTPLHLSAR	30	Unmodified	_ADIVQQLLQQGASPNAATTSGYTPLHLSAR_	0	MULTI-MSMS	3	1036.87393	3107.59998	-0.48189	93.792	0.30584	0	4.2206E-47	1	158.83	40639000	2136;2015	703	6655
A0A8P0T2J3	no	ADIWALGCLLYK	12	Unmodified	_ADIWALGCLLYK_	0	MULTI-MSMS	2	711.87613	1421.73771	-0.42001	100.91	0.30155	0	0.00026284	1	114.84	24796000	6520;5928	704	6666
A0A8I3PHH2	no	ADIWSLGITAIELAK	15	Unmodified	_ADIWSLGITAIELAK_	0	MULTI-MSMS	2	800.950881	1599.88721	-0.056695	107.8	0.37489	0	0.00020175	1	92.925	8579600	5784;3962	705	6678
A0A8C0TBJ8	no	ADKEAAFDDAVEER	14	Acetyl (Protein N-term)	_(ac)ADKEAAFDDAVEER_	1	MULTI-MSMS	2	804.362824	1606.71109	-2.8873	54.058	1.0877	0	6.2975E-07	2	160.18	221260000	2303	706	6691
A0A8C0N0W7	no	ADKLAEEHS	9	Unmodified	_ADKLAEEHS_	1	MULTI-MSMS	2	500.240721	998.466889	0.096896	10.389	0.5306	0	0.004504	1	154.28	31464000	356	708	6709
A0A8C0MWR6	no	ADKNQVAAEVAK	12	Unmodified	_ADKNQVAAEVAK_	1	MULTI-MSMS	3	415.226215	1242.65681	-0.76473	13.861	0.37535	0	0.041355	1	38.3	14511000	1443	709	6721
A0A8C0QDA9	no	ADKPDMGEIASFDK	14	Acetyl (Protein N-term),Oxidation (M)	_(ac)ADKPDM(ox)GEIASFDK_	1	MULTI-MSMS	2	791.358696	1580.70284	-2.0108	47.255	0.57834	-7.1054E-15	6.4957E-06	2	145.81	77017000	4675	710	6734
A0A8C0QDA9	no	ADKPDMGEIASFDK	14	Acetyl (Protein N-term)	_(ac)ADKPDMGEIASFDK_	1	MULTI-MSMS	2	783.361238	1564.70792	-3.7821	61.69	0.50878	-7.1054E-15	0.024961	1	42.629	14596000	4675	710	6755
A0A8C0QDA9	no	ADKPDMGEIASFDK	14	Acetyl (Protein N-term)	_(ac)ADKPDMGEIASFDK_	1	MULTI-MSMS	2	783.361238	1564.70792	-0.14616	65.146	2.2424	0	5.7356E-05	4	125.28	8064400000	4675	710	6756
A0A8C0QDA9	no	ADKPDMGEIASFDK	14	Acetyl (Protein N-term)	_(ac)ADKPDMGEIASFDK_	1	MULTI-MSMS	2	783.361238	1564.70792	-0.80893	68.747	0.44036	0	9.7595E-05	1	101.53	28149000	4675	710	6757
A0A8C0PNJ8	no	ADLAEEYSK	9	Unmodified	_ADLAEEYSK_	0	MULTI-MSMS	2	513.242929	1024.47131	0.021794	26.242	0.40804	0	0.0031796	1	99.802	41834000	4247	711	6797
A0A8C0PNJ8	no	ADLAEEYSKDR	11	Unmodified	_ADLAEEYSKDR_	1	MULTI-MSMS	2	648.806956	1295.59936	0.75675	25.351	1.0854	0	0.0028111	1	112.75	18631000	4247	712	6809
A0A8C0P5P0	no	ADLANEEKPAIAPPVFVFQK	20	Acetyl (Protein N-term)	_(ac)ADLANEEKPAIAPPVFVFQK_	1	MULTI-MSMS	3	742.731683	2225.17322	0.94794	93.275	0.40747	0	0.0012564	1	47.392	152400000	3407	713	6816
A0M8V0	yes	ADLEEQLSDEEK	12	Acetyl (Protein N-term)	_(ac)ADLEEQLSDEEK_	0	MULTI-MSMS	2	724.325376	1446.6362	-1.0917	74.972	0.81307	0	0.00094853	2	79.07	16570000	133	715	6823
A0A8I3N9V3	no	ADLINNLGTIAK	12	Unmodified	_ADLINNLGTIAK_	0	MULTI-MSMS	2	621.856252	1241.69795	-0.088869	62.708	1.66	7.1054E-15	3.9312E-05	5	136.84	7604100000	6384;5365;849	718	6849
A0A8I3N9V3	no	ADLINNLGTIAK	12	Unmodified	_ADLINNLGTIAK_	0	MULTI-MSMS	2	621.856252	1241.69795	0.48392	65.212	0.612	0	0.01037	1	58.743	16292000	6384;5365;849	718	6850
A0A8I3N9V3	no	ADLINNLGTIAK	12	Unmodified	_ADLINNLGTIAK_	0	MULTI-MSMS	2	621.856252	1241.69795	0.0079955	67.354	0.271	0	0.00035197	1	105.52	16303000	6384;5365;849	718	6851
A0A8C0RLT3	no	ADLLGIVSELQLK	13	Unmodified	_ADLLGIVSELQLK_	0	MULTI-MATCH	2	699.913767	1397.81298	-2.2652	101.58	0.67926	-1.4211E-14	NaN	0	NaN	137330000	4587	719	6906
A0A8C0Q0M7	no	ADLNQGIGEPQSPSR	15	Unmodified	_ADLNQGIGEPQSPSR_	0	MULTI-MSMS	2	784.8868	1567.75905	0.5711	33.81	0.27055	0	1.8869E-09	1	175.57	14682000	4462	721	6921
A0A8C0Q0M7	no	ADLNQGIGEPQSPSR	15	Unmodified	_ADLNQGIGEPQSPSR_	0	MULTI-MATCH	2	784.8868	1567.75905	-0.8401	34.048	0.71582	0	NaN	0	NaN	42499000	4462	721	6930
A0A8P0SJL7	no	ADLNSVLGSPEHLELFLLAQQK	22	Deamidation (NQ)	_ADLN(de)SVLGSPEHLELFLLAQQK_	0	MULTI-MSMS	3	808.432073	2422.27439	-1.4988	99.774	0.23778	0	8.3532E-12	1	114.75	23680000	5057	722	6935
A0A8P0SJL7	no	ADLNSVLGSPEHLELFLLAQQK	22	Unmodified	_ADLNSVLGSPEHLELFLLAQQK_	0	MULTI-MSMS	3	808.104068	2421.29037	0.23844	100.53	0.71381	0	4.4249E-05	2	60.602	276800000	5057	722	6941
A0A8C0QA81	no	ADLPVITIDPASPQSPESVDLVNEELKGK	29	Unmodified	_ADLPVITIDPASPQSPESVDLVNEELKGK_	1	MSMS	3	1021.20284	3060.58668	NaN	91.775	1	0	0.011034	1	32.675		2255	724	6951
A0A8P0NEQ4	no	ADLSLADALTEPPPEIEEEIKR	22	Acetyl (Protein N-term)	_(ac)ADLSLADALTEPPPEIEEEIKR_	1	MULTI-MSMS	3	826.758515	2477.25371	0.013592	101.34	0.74301	0	4.1825E-19	3	137.43	449870000	6614	728	6980
A0A8P0NEQ4	no	ADLSLADALTEPPPEIEEEIKR	22	Acetyl (Protein N-term)	_(ac)ADLSLADALTEPPPEIEEEIKR_	1	MSMS	2	1239.63413	2477.25371	NaN	101.34	1	0	8.5845E-17	1	117.92		6614	728	6981
Q3LA82	no	ADLSTEPFLPK	11	Unmodified	_ADLSTEPFLPK_	0	MULTI-MSMS	2	609.324254	1216.63395	0.85136	61.805	0.37301	7.1054E-15	0.0025673	1	82.287	9134900	308	729	6996
A0A8P0TDF9	no	ADLTALFLPR	10	Unmodified	_ADLTALFLPR_	0	MSMS	2	558.824224	1115.63389	NaN	91.656	1	0	1.551E-06	1	152.63		4814;581	730	7005
A0A8C0YSM3	no	ADLVWQPWESLESSR	15	Unmodified	_ADLVWQPWESLESSR_	0	MULTI-MSMS	2	901.939033	1801.86351	3.2691	97.344	0.30746	1.4211E-14	0.0032737	1	61.48	9895600	6189	734	7033
A0A8P0NFJ3	no	ADMALDTQGQQELLPK	16	Unmodified	_ADMALDTQGQQELLPK_	0	MULTI-MSMS	2	879.440551	1756.86655	-3.7297	61.231	0.71314	-7.1054E-15	0.026719	1	40.767	18972000	4303	735	7035
A0A8P0NFJ3	no	ADMALDTQGQQELLPK	16	Unmodified	_ADMALDTQGQQELLPK_	0	MULTI-MSMS	2	879.440551	1756.86655	2.3035	93.518	0.40607	0	0.015631	1	45.879	47396000	4303	735	7036
A0A8I3N111	no	ADMDQFTASISETPVDVR	18	Unmodified	_ADMDQFTASISETPVDVR_	0	MSMS	2	991.462212	1980.90987	NaN	80.29	1	0	0.0046872	1	56.147		872	737	7049
A0A8C0SIW9	no	ADMEDLISSK	10	Unmodified	_ADMEDLISSK_	0	MULTI-MATCH	2	554.763171	1107.51179	-2.2973	53.196	0.27305	0	NaN	0	NaN	4729700	513	738	7053
A0A8I3MBN3	no	ADMGGAATICSAIVSAAK	18	Unmodified	_ADMGGAATICSAIVSAAK_	0	MULTI-MSMS	2	847.416022	1692.81749	0.3632	78.055	0.67882	0	8.5986E-15	1	162.72	271270000	916	739	7057
A0A8P0TQD4	no	ADMPNGEQGFASPLELFNSIAAQGELVR	28	Acetyl (Protein N-term)	_(ac)ADMPNGEQGFASPLELFNSIAAQGELVR_	0	MULTI-MATCH	3	1001.82207	3002.44439	-1.2283	112.07	0.23866	0	NaN	0	NaN	135130000	1471	742	7089
A0A8P0TQD4	no	ADMPNGEQGFASPLELFNSIAAQGELVR	28	Acetyl (Protein N-term),Deamidation (NQ)	_(ac)ADMPN(de)GEQGFASPLELFNSIAAQGELVR_	0	MULTI-MATCH	3	1002.15008	3003.4284	-0.69297	112.19	0.50989	1.4211E-14	NaN	0	NaN	85248000	1471	742	7093
A0A8C0PSB6	no	ADMVETQQLMR	11	Unmodified	_ADMVETQQLMR_	0	MULTI-MSMS	2	661.31558	1320.61661	-0.64697	46.411	0.40867	0	0.00033748	1	178.94	89729000	4307	743	7100
A0A8C0QI29	no	ADMVIEAVFEDLSLK	15	Unmodified	_ADMVIEAVFEDLSLK_	0	MULTI-MSMS	3	560.623535	1678.84877	-0.59601	108.98	1.19	-1.4211E-14	0.00011482	2	89.911	58513000	1165	744	7115
A0A8C0QI29	no	ADMVIEAVFEDLSLK	15	Unmodified	_ADMVIEAVFEDLSLK_	0	MULTI-MSMS	2	840.431664	1678.84877	1.5921	108.95	0.61333	0	2.4362E-05	2	130.99	142100000	1165	744	7116
A0A8C0RKC2	no	ADNEKLDNQR	10	Acetyl (Protein N-term)	_(ac)ADNEKLDNQR_	1	MULTI-MATCH	2	622.796923	1243.57929	-0.031009	16.1	0.37246	0	NaN	0	NaN	16768000	2977	746	7144
Q28288	no	ADNPSLGEGPEK	12	Unmodified	_ADNPSLGEGPEK_	0	MULTI-MSMS	2	607.288399	1212.56225	1.6847	20.54	0.48247	0	0.012961	1	56.359	9655400	248	748	7152
A0A8P0PHV3	no	ADNSFSDGVPSDALEAAK	18	Acetyl (Protein N-term)	_(ac)ADNSFSDGVPSDALEAAK_	0	MULTI-MSMS	2	918.418327	1834.8221	-0.49941	79.412	0.61008	0	2.0578E-07	2	106.29	272340000	4406	749	7161
A0A8I3N6P6	no	ADPAFGLESSGIAGTTSDEPERIEESGTDEAR	32	Unmodified	_ADPAFGLESSGIAGTTSDEPERIEESGTDEAR_	1	MULTI-MSMS	3	1098.8342	3293.48077	0.22483	72.24	0.57999	-1.4211E-14	3.7057E-38	2	137.88	19858000	3024	750	7172
A0A8P0TQH1	no	ADPDAPEAQAEACLGER	17	Unmodified	_ADPDAPEAQAEACLGER_	0	MULTI-MSMS	2	900.396872	1798.77919	0.55812	52.597	1.0553	0	2.8355E-05	2	95.264	13238000	6388	751	7183
A0A8C0T8L9	no	ADPDVLTEVPAALKR	15	Acetyl (Protein N-term)	_(ac)ADPDVLTEVPAALKR_	1	MSMS	2	818.948869	1635.88319	NaN	81.727	1	0	6.4229E-05	1	87.184		5870	752	7194
A0A8C0M2R3	no	ADPEASWEPMEAEAR	15	Unmodified	_ADPEASWEPMEAEAR_	0	MULTI-MSMS	2	844.864676	1687.7148	1.6279	61.11	0.67786	-7.1054E-15	2.2861E-20	3	235.49	84167000	750;6669	753	7203
A0A8C0TEJ3	no	ADPECCSILHGLVAAVETLCK	21	Unmodified	_ADPECCSILHGLVAAVETLCK_	0	MULTI-MSMS	3	781.709567	2342.10687	0.16603	104.22	0.33977	0	0.00016841	1	54.223	13683000	5916	755	7220
A0A8C0S3M2	no	ADPELQLVAR	10	Acetyl (Protein N-term)	_(ac)ADPELQLVAR_	0	MULTI-MSMS	2	577.31422	1152.61389	1.8205	73.607	0.57758	-1.4211E-14	0.0014112	1	91.069	79821000	5290	756	7227
A0A8C0THS5	no	ADPGIPPPPR	10	Unmodified	_ADPGIPPPPR_	0	MULTI-MATCH	2	508.779816	1015.54508	-0.98232	28.091	0.78076	0	NaN	0	NaN	2050900	6013;6493	757	7244
A0A8C0THS5	no	ADPPYTHTIQK	11	Unmodified	_ADPPYTHTIQK_	0	MULTI-MSMS	2	635.824952	1269.63535	-1.2129	19.054	1.2592	0	0.003583	1	76.345	2883100	6013;6493	759	7250
A0A8C0MVQ9	no	ADPQEAINCLMR	12	Unmodified	_ADPQEAINCLMR_	0	MULTI-MSMS	2	709.331761	1416.64897	-0.018147	69.179	0.95002	0	0.001109	1	85.958	48081000	1881	760	7268
A0A8I3NW16	no	ADPSLNPEQLK	11	Unmodified	_ADPSLNPEQLK_	0	MULTI-MSMS	2	606.31696	1210.61937	0.08202	39.173	1.2236	0	0.00023157	3	152.86	42789000	853	762	7282
A0A8C0MPL4	no	ADPTGVLELPK	11	Unmodified	_ADPTGVLELPK_	0	MSMS	2	570.318971	1138.62339	NaN	57.831	1	0	0.013043	1	61.56		1673	763	7296
A0A8I3NVV9	no	ADPWQECMDYAVTLAR	16	Acetyl (Protein N-term)	_(ac)ADPWQECMDYAVTLAR_	0	MULTI-MSMS	2	984.434943	1966.85533	-2.3336	106.01	0.64683	0	2.2895E-09	1	159.08	56986000	2074	764	7305
A0A8I3PZF8	no	ADPYIEITGAEGK	13	Unmodified	_ADPYIEITGAEGK_	0	MULTI-SECPEP	2	682.340632	1362.66671	-2.6787	53.205	0.51003	0	0.054583	1	56.654	11459000	5488	765	7316
A0A8I3MS52	no	ADQAGNVIFR	10	Unmodified	_ADQAGNVIFR_	0	MULTI-MSMS	2	545.78563	1089.55671	0.16049	37.104	0.71308	0	0.00042088	2	141.52	149490000	907	766	7330
A0A8I3Q022	no	ADQDRLDLEER	11	Unmodified	_ADQDRLDLEER_	1	MULTI-MSMS	2	680.328587	1358.64262	0.074815	26.997	0.33974	0	0.040115	1	65.395	7175000	2103	767	7342
A0A8P0TEL0	no	ADQERPSLPPGSLK	14	Unmodified	_ADQERPSLPPGSLK_	1	MULTI-MATCH	2	747.89918	1493.78381	-1.496	28.18	0.2378	0	NaN	0	NaN	2115100	6375;6666	770	7374
A0A8C0PFU1	no	ADQFEELQSIFK	12	Unmodified	_ADQFEELQSIFK_	0	MULTI-MSMS	2	727.861731	1453.70891	1.034	94.674	0.5105	0	0.000362	1	104.22	34590000	3325	771	7379
A0A8P0T3V0	no	ADQFEYVMYGK	11	Unmodified	_ADQFEYVMYGK_	0	MULTI-MSMS	2	675.805371	1349.59619	-0.39521	64.195	0.71395	0	0.03885	1	46.001	57400000	6658	772	7391
A0A8C0MQ50	no	ADQLDYENFR	10	Unmodified	_ADQLDYENFR_	0	MULTI-MSMS	2	635.788566	1269.56258	-0.1292	52.197	0.71537	0	0.02008	1	59.153	19077000	1686	773	7403
A0A8C0MQ50	no	ADQLDYENFR	10	Unmodified	_ADQLDYENFR_	0	MULTI-MATCH	2	635.788566	1269.56258	-5.0924	51.269	0.13556	0	NaN	0	NaN	3117100	1686	773	7408
A0A8C0PWC0	no	ADQLTEEQIAEFK	13	Acetyl (Protein N-term)	_(ac)ADQLTEEQIAEFK_	0	MULTI-MSMS	2	782.380485	1562.74642	0.21267	86.424	2.5473	0	1.8194E-08	6	187.42	5701000000	1302	774	7432
A0A8C0PWC0	no	ADQLTEEQIAEFK	13	Acetyl (Protein N-term)	_(ac)ADQLTEEQIAEFK_	0	MULTI-MSMS	2	782.380485	1562.74642	-1.4953	88.705	0.68075	1.4211E-14	3.1341E-05	2	126.19	71189000	1302	774	7433
A0A8C0PWC0	no	ADQLTEEQIAEFK	13	Acetyl (Protein N-term)	_(ac)ADQLTEEQIAEFK_	0	MULTI-MSMS	2	782.380485	1562.74642	-1.8379	113.21	0.8136	0	0.0015383	1	69.672	4043900	1302	774	7434
A0A8C0PWC0	no	ADQLTEEQIAEFK	13	Acetyl (Protein N-term)	_(ac)ADQLTEEQIAEFK_	0	MULTI-MSMS	2	782.380485	1562.74642	0.3618	113.9	0.61543	1.4211E-14	0.00022238	1	93.258	2038500	1302	774	7435
A0A8C0PWC0	no	ADQLTEEQIAEFK	13	Acetyl (Protein N-term)	_(ac)ADQLTEEQIAEFK_	0	MULTI-MSMS	2	782.380485	1562.74642	-1.7227	114.52	0.61214	1.4211E-14	0.012909	1	47.302	1461600	1302	774	7436
A0A8C0PWC0	no	ADQLTEEQIAEFK	13	Acetyl (Protein N-term)	_(ac)ADQLTEEQIAEFK_	0	MULTI-MSMS	2	782.380485	1562.74642	-1.3989	115.01	0.77888	0	0.0049613	1	57.348	2434200	1302	774	7437
A0A8C0PWC0	no	ADQLTEEQIAEFK	13	Acetyl (Protein N-term)	_(ac)ADQLTEEQIAEFK_	0	MSMS	2	782.380485	1562.74642	NaN	112.46	1	0	0.019285	1	45.879		1302	774	7438
A0A8C0PWC0	no	ADQLTEEQIAEFK	13	Acetyl (Protein N-term)	_(ac)ADQLTEEQIAEFK_	0	MSMS	2	782.380485	1562.74642	NaN	115.95	1	0	0.0050157	1	57.348		1302	774	7439
A0A8C0PWC0	no	ADQLTEEQIAEFK	13	Acetyl (Protein N-term)	_(ac)ADQLTEEQIAEFK_	0	MULTI-MATCH	2	782.380485	1562.74642	-2.0986	110.77	0.23729	-1.4211E-14	NaN	0	NaN	3486000	1302	774	7473
A0A8C0PWC0	no	ADQLTEEQIAEFK	13	Acetyl (Protein N-term),Deamidation (NQ)	_(ac)ADQLTEEQ(de)IAEFK_	0	MSMS	2	782.872493	1563.73043	NaN	89.555	1	0	0.012836	1	60.641		1302	774	7488
A0A8C0PWC0	no	ADQLTEEQIAEFK	13	Acetyl (Protein N-term),Deamidation (NQ)	_(ac)ADQ(de)LTEEQIAEFK_	0	MULTI-MATCH	2	782.872493	1563.73043	5.5061	89.965	0.60971	0	NaN	0	NaN	34243000	1302	774	7493
A0A8C0Z1F6	no	ADQLYLENIDEFVTDQNK	18	Acetyl (Protein N-term)	_(ac)ADQLYLENIDEFVTDQNK_	0	MULTI-MSMS	3	733.014696	2196.02226	-0.19385	108.45	0.33915	-1.4211E-14	0.00015749	1	70.335	7670400	6257	775	7502
A0A8I3RZY6	no	ADQQYECVAEIGEGAYGK	18	Unmodified	_ADQQYECVAEIGEGAYGK_	0	MULTI-MSMS	2	994.438737	1986.86292	-0.27435	64.372	0.71423	0	1.1348E-21	2	194.98	43136000	5894	777	7511
A0A8C0M3X8	no	ADQSFTSPPPR	11	Unmodified	_ADQSFTSPPPR_	0	MULTI-MATCH	2	601.793652	1201.57275	4.3433	23.983	0.34037	0	NaN	0	NaN	3436300	801	778	7524
A0A8I3Q6L5	no	ADQVDTQQLMR	11	Unmodified	_ADQVDTQQLMR_	0	MULTI-MSMS	2	652.816801	1303.61905	-0.32195	36.426	0.57704	0	0.00037016	1	172.23	122360000	5401	779	7529
A0A8I3Q6L5	no	ADQVDTQQLMR	11	Oxidation (M)	_ADQVDTQQLM(ox)R_	0	MULTI-MSMS	2	660.814258	1319.61396	0.080462	36.435	0.37388	7.1054E-15	0.026913	1	68.76	7995000	5401	779	7539
A0A8I3Q6L5	no	ADQVDTQQLMR	11	Oxidation (M)	_ADQVDTQQLM(ox)R_	0	MULTI-MATCH	2	660.814258	1319.61396	3.1729	24.972	0.57717	0	NaN	0	NaN	6346100	5401	779	7548
A0A8I3PAK3	no	ADQWNVNYVETSAK	14	Unmodified	_ADQWNVNYVETSAK_	0	MULTI-SECPEP	2	812.883726	1623.7529	-3.4535	56.994	0.71209	0	0.026706	1	66.023	219830000	981	780	7554
A0A8I3N3W6	no	ADRDESSPYAAMLAAQDVAQR	21	Unmodified	_ADRDESSPYAAMLAAQDVAQR_	1	MULTI-MSMS	3	755.690329	2264.04916	-0.45711	68.715	0.8812	0	4.102E-13	3	125.79	365360000	695	781	7570
A0A8I3N3W6	no	ADRDESSPYAAMLAAQDVAQR	21	Unmodified	_ADRDESSPYAAMLAAQDVAQR_	1	MULTI-MSMS	2	1133.03186	2264.04916	0.17089	68.679	0.47407	0	1.2361E-15	1	159.81	24575000	695	781	7571
A0A8I3S182	no	ADSGCEAPQGQDR	13	Acetyl (Protein N-term)	_(ac)ADSGCEAPQGQDR_	0	MULTI-MSMS	2	716.791512	1431.56847	-0.23164	21.354	0.30486	0	5.8184E-05	1	116.55	15644000	4541	786	7605
A0A8P0TCJ5	no	ADSIVTPSPQQVR	13	Unmodified	_ADSIVTPSPQQVR_	0	MSMS	2	699.372798	1396.73104	NaN	34.657	1	0	0.00715	1	60.064		3790	788	7620
A0A8C0QA20	no	ADSPTFPYLNTLLR	14	Unmodified	_ADSPTFPYLNTLLR_	0	MULTI-MATCH	2	804.42503	1606.83551	1.7508	97.028	0.71545	0	NaN	0	NaN	82471000	4636	792	7637
A0A8P0N9G2	no	ADSRDPASDQMK	12	Acetyl (Protein N-term)	_(ac)ADSRDPASDQMK_	1	MULTI-MSMS	2	681.801348	1361.58814	-0.47977	21.01	0.74537	0	0.00026602	1	101.39	23650000	180	794	7645
A0A8P0NSK8	no	ADSTEAAAAADER	13	Unmodified	_ADSTEAAAAADER_	0	MULTI-MSMS	2	639.283845	1276.55314	-0.47978	16.924	0.34609	0	0.013882	1	52.693	2186500	6625;4132	795	7655
A0A8C0NA35	no	ADSVVLEWRPGSTAQILSDLDLTSQR	26	Unmodified	_ADSVVLEWRPGSTAQILSDLDLTSQR_	1	MSMS	3	953.161193	2856.46175	NaN	99.974	1	0	0.00026295	1	56.172		2190	796	7662
A0A8C0NA35	no	ADSVVLEWRPGSTAQILSDLDLTSQR	26	Unmodified	_ADSVVLEWRPGSTAQILSDLDLTSQR_	1	MULTI-MATCH	3	953.161193	2856.46175	-1.4866	100.02	0.30618	0	NaN	0	NaN	22727000	2190	796	7664
A0A8I3S463	no	ADSVVVLLCR	10	Unmodified	_ADSVVVLLCR_	0	MULTI-MSMS	2	566.313166	1130.61178	1.2869	60.723	0.98399	7.1054E-15	0.0051035	1	80.165	67900000	5011	797	7668
A0A8C0NWV8	no	ADSWVEKEEPAPSN	14	Unmodified	_ADSWVEKEEPAPSN_	1	MULTI-MSMS	2	779.854635	1557.69472	-0.67391	38.044	0.7111	0	0.0035719	2	84.479	44604000	3255;6475	798	7680
A0A8I3PFE7	no	ADTDLFMECEEEELEPWQK	19	Acetyl (Protein N-term)	_(ac)ADTDLFMECEEEELEPWQK_	0	MULTI-MATCH	3	814.343496	2440.00866	-0.93827	106.64	0.30651	0	NaN	0	NaN	11764000	1676	799	7693
A0A8P0T268	no	ADTEALIHAR	10	Unmodified	_ADTEALIHAR_	0	MULTI-MSMS	2	548.790912	1095.56727	-0.77257	22.44	0.30608	0	3.8289E-20	2	258.25	10908000	6548;2372	800	7698
A0A8C0SF08	no	ADTLDPALLRPGR	13	Unmodified	_ADTLDPALLRPGR_	1	MULTI-MSMS	3	465.596531	1393.76776	0.60904	47.834	0.71435	0	0.033478	1	40.224	20786000	5443	801	7713
A0A8C0SF08	no	ADTLDPALLRPGR	13	Unmodified	_ADTLDPALLRPGR_	1	MULTI-SECPEP	2	697.891158	1393.76776	0.62281	47.854	0.68033	0	0.016502	1	100.58	86979000	5443	801	7714
A0A8C0M3Q5	no	ADTLTLEER	9	Unmodified	_ADTLTLEER_	0	MULTI-MATCH	2	524.269478	1046.5244	1.3412	32.656	0.88173	0	NaN	0	NaN	29131000	591	802	7739
A0A8C0YWH0	no	ADTLTPEECQQFK	13	Unmodified	_ADTLTPEECQQFK_	0	MULTI-MSMS	2	783.858863	1565.70317	-0.74849	39.988	0.8158	0	0.00042644	2	93.325	146320000	2843	803	7746
A0A8C0YWH0	no	ADTLTPEECQQFKK	14	Unmodified	_ADTLTPEECQQFKK_	1	MULTI-MATCH	2	847.906344	1693.79814	-0.96919	27.772	0.81462	3.5527E-15	NaN	0	NaN	3826300	2843	804	7766
A0A8C0RWD0	no	ADTLYELDENGNTR	14	Unmodified	_ADTLYELDENGNTR_	0	MULTI-SECPEP	2	805.868273	1609.72199	-0.36082	48.71	0.27199	0	0.057959	1	54.198	7035300	2006	805	7770
A0A8C0SJR7	no	ADTQTYQPYNK	11	Unmodified	_ADTQTYQPYNK_	0	MULTI-MSMS	2	664.809499	1327.60444	2.6523	21.652	0.71181	0	0.00028215	1	186.16	48856000	5512	806	7775
A0A8C0SJR7	no	ADTQTYQPYNK	11	Unmodified	_ADTQTYQPYNK_	0	MULTI-MATCH	2	664.809499	1327.60444	-3.3362	20.946	0.30489	3.5527E-15	NaN	0	NaN	2000300	5512	806	7785
A0A8C0SJR7	no	ADTQTYQPYNKDWIK	15	Unmodified	_ADTQTYQPYNKDWIK_	1	MULTI-MSMS	2	935.95214	1869.88973	0.48137	47.776	0.71405	0	2.7057E-19	1	232.42	55934000	5512	807	7791
A0A8C0PKK8	no	ADTSLNNCEGAAGSTSEK	18	Unmodified	_ADTSLNNCEGAAGSTSEK_	0	MULTI-MSMS	2	906.389244	1810.76393	-0.30333	20.521	0.34122	0	0.00012777	1	78.763	2139500	4171	808	7803
A0A8I3RWH7	no	ADTSQEICSPR	11	Unmodified	_ADTSQEICSPR_	0	MSMS	2	632.285334	1262.55611	NaN	19.605	1	0	2.0679E-07	1	145.72		5965	809	7812
A0A8I3S4I9	no	ADTTSTVTLAPGQDK	15	Unmodified	_ADTTSTVTLAPGQDK_	0	MULTI-MSMS	2	752.87811	1503.74167	-0.78885	28.265	0.71207	3.5527E-15	0.017805	1	46.88	9180000	1259	811	7822
A0A8I3QRJ1	no	ADVAAAFPGLGTDQVSVLVPGKEELNTVK	29	Unmodified	_ADVAAAFPGLGTDQVSVLVPGKEELNTVK_	1	MULTI-MSMS	3	975.857111	2924.5495	-1.2125	90.725	0.404	0	4.356E-07	2	68.934	27419000	445	813	7829
A0A8I3MAM5	no	ADVDVQPYAFTTK	13	Unmodified	_ADVDVQPYAFTTK_	0	MULTI-MSMS	2	727.861731	1453.70891	1.6397	56.795	0.61065	0	0.0045481	1	63.864	68993000	4411	814	7842
A0A8C0NH72	no	ADVEDGEEPCAVSSHSGSAGSK	22	Acetyl (Protein N-term)	_(ac)ADVEDGEEPCAVSSHSGSAGSK_	0	MULTI-MSMS	2	1109.46367	2216.91278	-1.0096	35.359	0.33956	0	1.8672E-05	1	70.281	8244000	2698	816	7858
A0A8P0SD62	no	ADVIQATGDAICIFR	15	Unmodified	_ADVIQATGDAICIFR_	0	MULTI-MSMS	2	825.419422	1648.82429	-3.8974	90.286	1.2521	0	0.00029928	1	88.021	343950000	983	818	7870
A0A8P0TTV8	no	ADVLDLHEAGGEDFAMDEDGDESIHK	26	Acetyl (Protein N-term)	_(ac)ADVLDLHEAGGEDFAMDEDGDESIHK_	0	MULTI-MSMS	3	953.075014	2856.20321	-0.3791	83.802	1.7495	0	1.9999E-27	4	139.51	68443000	1107	819	7890
A0A8P0TTV8	no	ADVLDLHEAGGEDFAMDEDGDESIHK	26	Acetyl (Protein N-term)	_(ac)ADVLDLHEAGGEDFAMDEDGDESIHK_	0	MULTI-MSMS	3	953.075014	2856.20321	0.65515	87.454	1.2544	0	2.3877E-06	3	70.391	23492000	1107	819	7891
A0A8C0STX4	no	ADVLFIAPR	9	Unmodified	_ADVLFIAPR_	0	MULTI-MSMS	2	501.292559	1000.57057	0.63256	59.201	0.50958	0	0.0014119	1	121.62	22815000	5647	820	7935
A0A8C0PHV3	no	ADVLSVLR	8	Acetyl (Protein N-term)	_(ac)ADVLSVLR_	0	MULTI-MSMS	2	457.768917	913.523281	-0.068855	94.956	0.50866	0	0.0028559	1	151.29	45506000	4064	821	7947
O46550	no	ADVQLCMDDDAYSR	14	Unmodified	_ADVQLCMDDDAYSR_	0	MULTI-MSMS	2	829.842887	1657.67122	-0.64252	56	2.0031	0	5.5876E-07	5	166.14	28612000	179	823	7966
A0A8C0Q5M8	no	ADVQSIIGLQR	11	Unmodified	_ADVQSIIGLQR_	0	MULTI-MSMS	2	600.340769	1198.66699	-0.61073	60.164	1.3249	0	0.00030963	1	157.96	312050000	437;4550	824	7986
A0A8C0PM55	no	ADYAQLLEDMQNAFR	15	Unmodified	_ADYAQLLEDMQNAFR_	0	MULTI-MSMS	2	892.917243	1783.81993	-1.667	105.58	0.40716	0	1.0799E-21	2	237.53	157630000	4216	829	8007
A0A8C0QDE1	no	ADYSSILQK	9	Unmodified	_ADYSSILQK_	0	MULTI-MSMS	2	512.769114	1023.52368	-0.62113	44.023	0.61085	0	0.0082361	2	81.296	4619300	4545	830	8020
A0A8I3SCB6	no	ADYTSHLR	8	Unmodified	_ADYTSHLR_	0	MULTI-MSMS	2	481.738148	961.461744	0.60114	16.586	0.38397	0	0.0065798	1	111.82	12479000	3764	831	8026
A0A8I3Q3G4	no	AEAALDAVR	9	Acetyl (Protein N-term)	_(ac)AEAALDAVR_	0	MULTI-MSMS	2	479.253631	956.49271	-0.38657	66.686	0.3739	0	0.00080895	1	114.89	10202000	5377	834	8048
A0A8C0YZF2	no	AEAALLLPQEAAAAEQR	17	Acetyl (Protein N-term)	_(ac)AEAALLLPQEAAAAEQR_	0	MULTI-MSMS	3	598.651252	1792.93193	-0.29834	98.298	0.40617	-1.4211E-14	0.0011995	2	56.817	14011000	6234	835	8059
A0A8C0RLT3	no	AEADQEVEQLK	11	Unmodified	_AEADQEVEQLK_	0	MSMS	2	630.309332	1258.60411	NaN	31.252	1	0	1.7557E-05	1	131.62		4587	837	8073
A0A8I3PZF7	no	AEAEAAAVHGAR	12	Unmodified	_AEAEAAAVHGAR_	0	MULTI-MSMS	2	576.791444	1151.56833	0.69675	12.014	0.16983	0	4.6319E-05	1	135.71	4477900	1086	838	8085
A0A8P0PBZ5	no	AEAEAQAEELSFPR	14	Unmodified	_AEAEAQAEELSFPR_	0	MULTI-MSMS	2	774.370452	1546.72635	-3.4846	55.303	0.91709	0	5.3775E-10	2	188.96	22670000	2979	839	8097
A0A8C0NTC7	no	AEAEEDCHSDTVR	13	Acetyl (Protein N-term)	_(ac)AEAEEDCHSDTVR_	0	MULTI-MATCH	2	780.815184	1559.61581	-1.8555	21.995	0.20245	0	NaN	0	NaN	813320	3034	840	8121
A0A8P0N4L2	no	AEAELLQQQK	10	Unmodified	_AEAELLQQQK_	0	MULTI-MSMS	2	579.311677	1156.6088	0.33662	24.475	0.50933	0	0.00082448	1	164.53	165540000	3945;5165;4205;6365	843	8133
A0A8I3PQS5	no	AEAGAGSATEFQFR	14	Unmodified	_AEAGAGSATEFQFR_	0	MULTI-MSMS	2	721.338955	1440.66336	0.16563	48.326	1.2903	0	1.6882E-08	2	178.54	103410000	845	846	8163
A0A8I3PQS5	no	AEAGAGSATEFQFR	14	Unmodified	_AEAGAGSATEFQFR_	0	MULTI-MSMS	2	721.338955	1440.66336	-0.87682	49.231	0.6131	-7.1054E-15	0.0013099	2	75.416	22044000	845	846	8164
A0A8I3PQS5	no	AEAGAGSATEFQFR	14	Unmodified	_AEAGAGSATEFQFR_	0	MULTI-MSMS	2	721.338955	1440.66336	1.7805	56.233	1.1546	7.1054E-15	0.010273	1	53.967	18926000	845	846	8165
A0A8I3PQS5	no	AEAGAGSATEFQFR	14	Unmodified	_AEAGAGSATEFQFR_	0	MSMS	2	721.338955	1440.66336	NaN	53.567	1	0	0.0125	1	55.258		845	846	8166
A0A8I3PQS5	no	AEAGAGSATEFQFR	14	Unmodified	_AEAGAGSATEFQFR_	0	MULTI-SECPEP	2	721.338955	1440.66336	1.132	51.622	0.20332	0	0.040107	1	58.172	4416700	845	846	8167
A0A8I3PQS5	no	AEAGAGSATEFQFR	14	Unmodified	_AEAGAGSATEFQFR_	0	MULTI-SECPEP	2	721.338955	1440.66336	-0.1456	54.519	0.50792	0	0.017686	1	75.695	3949900	845	846	8168
A0A8I3PQS5	no	AEAGAGSATEFQFR	14	Unmodified	_AEAGAGSATEFQFR_	0	MULTI-MATCH	2	721.338955	1440.66336	-3.0284	57.277	0.27168	0	NaN	0	NaN	5303300	845	846	8193
A0A8P0SLM8	no	AEAGDNLGALVR	12	Unmodified	_AEAGDNLGALVR_	0	MULTI-MATCH	2	593.314751	1184.61495	1.1389	48.025	0.37428	0	NaN	0	NaN	7418300	4445	847	8201
A0A8P0T542	no	AEAGVPAEFSIWTR	14	Unmodified	_AEAGVPAEFSIWTR_	0	MULTI-MSMS	2	767.388448	1532.76234	0.45119	84.472	1.4236	0	4.0372E-05	2	134.13	469290000	6595;2676	849	8208
A0A8C0QJD0	no	AEAIVYGHGSGR	12	Unmodified	_AEAIVYGHGSGR_	0	MULTI-MSMS	2	608.807094	1215.59963	0.59768	14.911	0.16938	0	0.0017683	1	79.659	7424300	4697	850	8218
A0A8I3S2W4	no	AEALASAIASTK	12	Unmodified	_AEALASAIASTK_	0	MULTI-MSMS	2	566.814053	1131.61355	1.4276	36.933	0.95087	0	0.0019062	1	78.342	38338000	5829	851	8229
A0A8I3N2W4	no	AEALMMPLVDQLENR	15	Unmodified	_AEALMMPLVDQLENR_	0	MULTI-MSMS	2	865.434215	1728.85388	-1.3367	94.12	0.7467	1.4211E-14	2.1821E-07	3	158.4	72998000	5191	854	8248
A0A8P0S6W5	no	AEAMQAASEAVPSGMLSVLGKPQSK	25	Unmodified	_AEAMQAASEAVPSGMLSVLGKPQSK_	1	MULTI-MATCH	3	829.757575	2486.25089	-0.41881	77.093	0.54277	0	NaN	0	NaN	67182000	5481	855	8262
A0A8I3QAG1	no	AEAMSGHIDQFLIATFMQLR	20	Unmodified	_AEAMSGHIDQFLIATFMQLR_	0	MULTI-MSMS	3	760.381891	2278.12384	1.0604	106.37	0.40936	1.4211E-14	0.016848	1	28.202	4308300	4164	856	8263
A0A8P0T982	no	AEAQLQELQVK	11	Unmodified	_AEAQLQELQVK_	0	MULTI-MSMS	2	628.845884	1255.67722	0.48161	39.469	0.61338	7.1054E-15	0.0001919	2	150.27	77407000	243	857	8270
A0A8C0PVP4	yes	AEAQSGTGQLQEQK	14	Acetyl (Protein N-term)	_(ac)AEAQSGTGQLQEQK_	0	MSMS	2	758.865534	1515.71651	NaN	28.751	1	0	0.014252	1	48.741		4369	858	8279
A0A8C0THV4	no	AEASSPVPYLSPETNPASSTSAVNHNVTLTNVR	33	Unmodified	_AEASSPVPYLSPETNPASSTSAVNHNVTLTNVR_	0	MULTI-MSMS	3	1137.56561	3409.67499	0.388	68.554	0.54219	0	9.7271E-05	2	40.799	24274000	733	861	8288
A0A8I3NCQ4	no	AEATGHQAGAGDGEWEECDIK	21	Unmodified	_AEATGHQAGAGDGEWEECDIK_	0	MULTI-MSMS	2	1115.96892	2229.92329	0.017675	34.997	0.37297	0	1.8873E-56	1	251.02	25319000	1441;6667	863	8304
A0A8C0QGH7	no	AEAVVAMLLTK	11	Unmodified	_AEAVVAMLLTK_	0	MULTI-MSMS	2	573.333567	1144.65258	0.12719	75.031	2.8501	0	0.0016113	4	88.681	577500000	4714	865	8325
A0A8C0QGH7	no	AEAVVAMLLTK	11	Unmodified	_AEAVVAMLLTK_	0	MSMS	2	573.333567	1144.65258	NaN	77.462	1	0	0.0016186	1	87.298		4714	865	8326
A0A8C0QGH7	no	AEAVVAMLLTK	11	Unmodified	_AEAVVAMLLTK_	0	MSMS	2	573.333567	1144.65258	NaN	78.205	1	0	0.0016186	1	87.298		4714	865	8327
A0A8C0QGH7	no	AEAVVAMLLTK	11	Unmodified	_AEAVVAMLLTK_	0	MULTI-MATCH	2	573.333567	1144.65258	5.026	79.366	0.64546	-1.4211E-14	NaN	0	NaN	6739400	4714	865	8341
A0A8P0NER3	no	AECERPTGTEALGTEGTEPSETEEYFPETPSR	32	Unmodified	_AECERPTGTEALGTEGTEPSETEEYFPETPSR_	1	MULTI-MSMS	3	1186.5214	3556.54238	0.54485	61.893	0.9186	0	3.331E-11	4	81.519	30152000	347	868	8351
A0A8I3QAG1	no	AECLEELGCLVESYGMNVCQPTPGK	25	Unmodified	_AECLEELGCLVESYGMNVCQPTPGK_	0	MULTI-MSMS	3	947.756917	2840.24892	0.19151	101.78	0.33926	0	0.0004404	2	39.579	78798000	4164	869	8363
A0A8I3N8L3	no	AECRPAASENYMR	13	Unmodified	_AECRPAASENYMR_	1	MULTI-MATCH	2	777.843024	1553.6715	-0.12822	19.993	0.65457	0	NaN	0	NaN	4408600	3759	870	8381
A0A8P0ST92	no	AECTAEQCYK	10	Unmodified	_AECTAEQCYK_	0	MULTI-MATCH	2	630.255188	1258.49582	-0.25342	14.605	0.13453	0	NaN	0	NaN	3041200	1518	871	8387
A0A8I3N4G0	no	AEDDQPLPGVLLSLSGGVFR	20	Unmodified	_AEDDQPLPGVLLSLSGGVFR_	0	MULTI-MSMS	3	690.700383	2069.07932	-0.060667	105.84	1.0545	0	9.1154E-05	2	67.607	27915000	2978	872	8395
A0A8P0NFD4	no	AEDELLDLQDK	11	Unmodified	_AEDELLDLQDK_	0	MULTI-MSMS	2	644.81699	1287.61943	-3.7298	57.693	0.20392	0	0.0021348	1	84.817	14823000	4381	873	8407
A0A8I3RRU2	no	AEDFQIEGYNPHPTIK	16	Unmodified	_AEDFQIEGYNPHPTIK_	0	MULTI-MSMS	2	929.95214	1857.88973	0.58998	52.611	0.20454	0	0.0014751	1	64.65	7277800	4426	874	8416
A0A8I3RV92	no	AEDFTPVFMAPPVHYPR	17	Unmodified	_AEDFTPVFMAPPVHYPR_	0	MULTI-MSMS	3	658.657461	1972.95055	-0.62306	78.14	0.57651	0	0.033353	1	27.496	21306000	4612	875	8421
A0A8P0TGA1	no	AEDGAAPSPSGETPK	15	Unmodified	_AEDGAAPSPSGETPK_	0	MULTI-MSMS	2	707.328253	1412.64195	-0.67074	16.131	0.66729	0	6.5942E-05	1	103.91	11859000	1114	876	8433
Q6TEQ7	no	AEDGSVIDYELIDQDAR	17	Unmodified	_AEDGSVIDYELIDQDAR_	0	MULTI-MSMS	2	954.944709	1907.87487	0.54528	77.237	1.5958	0	4.0074E-39	5	253.54	6134400000	287	878	8451
Q6TEQ7	no	AEDGSVIDYELIDQDAR	17	Unmodified	_AEDGSVIDYELIDQDAR_	0	MULTI-MSMS	2	954.944709	1907.87487	1.7747	78.884	1.1882	0	2.0599E-06	1	124.45	95389000	287	878	8452
Q6TEQ7	no	AEDGSVIDYELIDQDAR	17	Unmodified	_AEDGSVIDYELIDQDAR_	0	MSMS	2	954.944709	1907.87487	NaN	80.753	1	0	1.6295E-05	1	87.18		287	878	8453
A0A8I3PZ15	no	AEDLVLEK	8	Acetyl (Protein N-term)	_(ac)AEDLVLEK_	0	MULTI-MSMS	2	479.758215	957.501877	0.24811	64.966	0.54425	0	0.0091873	1	82.279	7795100	6532	880	8503
A0A8C0M248	no	AEDMAELTCLNEASVLHNLR	20	Unmodified	_AEDMAELTCLNEASVLHNLR_	0	MULTI-MSMS	3	762.699948	2285.07802	0.14778	84.353	0.50875	0	5.6084E-08	1	109.09	130820000	728	881	8514
A0A8C0QFQ6	no	AEDNADTLALVFEAPNQEK	19	Unmodified	_AEDNADTLALVFEAPNQEK_	0	MULTI-MSMS	2	1038.00002	2073.98548	-1.7658	85.382	0.68048	0	1.3654E-47	3	258.68	61975000	4703	882	8523
A0A8C0QFQ6	no	AEDNADTLALVFEAPNQEK	19	Unmodified	_AEDNADTLALVFEAPNQEK_	0	MULTI-MSMS	2	1038.00002	2073.98548	3.1096	85.841	0.34019	-1.4211E-14	0.040548	1	29.491	14642000	4703	882	8524
A0A8C0NNW3	no	AEDNFEDIITKPPVR	15	Unmodified	_AEDNFEDIITKPPVR_	1	MULTI-MSMS	2	872.449234	1742.88391	1.3217	61.94	0.47469	7.1054E-15	0.00031377	1	114.87	17069000	2961	883	8536
A0A8C0NVQ5	no	AEDTISILPDDPR	13	Unmodified	_AEDTISILPDDPR_	0	MULTI-MSMS	2	721.362096	1440.70964	0.71102	61.44	0.64461	0	0.0001531	2	106.62	36220000	3220	885	8553
A0A8I3NGB9	no	AEDVVLEHR	9	Unmodified	_AEDVVLEHR_	0	MULTI-MATCH	2	534.277638	1066.54072	-4.746	17.53	0.91706	0	NaN	0	NaN	10170000	3725	887	8574
A0A8I3MGZ7	no	AEDYPIDLYYLMDLSYSMKDDLENVK	26	Unmodified	_AEDYPIDLYYLMDLSYSMKDDLENVK_	1	MULTI-MSMS	3	1048.48737	3142.44027	-1.4635	110.68	0.16932	0	0.00057911	1	39.883	9578100	4501	890	8581
A0A8I3N1J1	no	AEEDKLEQIK	10	Unmodified	_AEEDKLEQIK_	1	MULTI-MATCH	2	601.816793	1201.61903	-4.6215	19.827	0.23886	0	NaN	0	NaN	3128900	4308	895	8610
A0A8P0NNZ9	no	AEEDSGGTLGALR	13	Unmodified	_AEEDSGGTLGALR_	0	MULTI-MSMS	2	638.312406	1274.61026	-1.3414	34.549	0.20336	0	0.00066145	1	87.298	4534300	4103	896	8616
A0A8I3Q022	no	AEEDTQFNYHR	11	Unmodified	_AEEDTQFNYHR_	0	MULTI-MSMS	2	705.307655	1408.60076	-0.30865	23.657	0.33981	0	0.00042749	1	117.89	6061000	2103	897	8624
A0A8C0M9E2	no	AEEDVEPECIMQK	13	Unmodified	_AEEDVEPECIMQK_	0	MULTI-MSMS	2	789.344731	1576.67491	-0.58313	46.428	0.57805	0	0.022649	1	47.977	331650000	1042;4855	898	8637
A0A8I3MIF7	no	AEEELEALR	9	Acetyl (Protein N-term)	_(ac)AEEELEALR_	0	MULTI-MSMS	2	551.274761	1100.53497	-0.32432	78.243	0.44044	-1.4211E-14	0.00070004	1	126.41	24102000	4465	900	8660
A0A8I3MIF7	no	AEEELEALRK	10	Acetyl (Protein N-term)	_(ac)AEEELEALRK_	1	MULTI-MATCH	2	615.322242	1228.62993	2.1796	59.907	0.57744	0	NaN	0	NaN	42334000	4465	901	8677
A0A8P0NGV9	no	AEEEVAKLEK	10	Acetyl (Protein N-term)	_(ac)AEEEVAKLEK_	1	MULTI-SECPEP	2	594.311343	1186.60813	-1.0726	49.077	0.74906	0	0.0078794	1	114.86	41623000	6056;6362	903	8688
A0A8I3MU82	no	AEEFLTASQEAL	12	Unmodified	_AEEFLTASQEAL_	0	MULTI-MATCH	2	654.819532	1307.62451	3.427	79.317	0.74747	0	NaN	0	NaN	32465000	2617	904	8693
A0A8I3MUT4	no	AEEGDAEESRK	11	Unmodified	_AEEGDAEESRK_	1	MULTI-MSMS	2	610.773113	1219.53167	-2.1502	8.2489	0.23602	0	0.011518	1	74.162	1746300	5625	905	8694
A0A8I3RTT6	no	AEEGIAAGGVMDVNTALQEVLK	22	Acetyl (Protein N-term),Oxidation (M)	_(ac)AEEGIAAGGVM(ox)DVNTALQEVLK_	0	MULTI-MSMS	3	758.382502	2272.12568	0.2118	109.18	0.64714	1.4211E-14	5.4499E-12	2	114.02	66001000	1265	906	8707
A0A8I3RTT6	no	AEEGIAAGGVMDVNTALQEVLK	22	Acetyl (Protein N-term)	_(ac)AEEGIAAGGVMDVNTALQEVLK_	0	MULTI-MSMS	3	753.050864	2256.13076	0.18076	111.26	1.0477	0	2.4566E-17	3	125.23	4794300000	1265	906	8729
A0A8I3RTT6	no	AEEGIAAGGVMDVNTALQEVLK	22	Acetyl (Protein N-term)	_(ac)AEEGIAAGGVMDVNTALQEVLK_	0	MULTI-MSMS	3	753.050864	2256.13076	-0.46748	112.81	3.4992	0	1.8972E-17	7	128.05	54213000	1265	906	8730
A0A8I3RTT6	no	AEEGIAAGGVMDVNTALQEVLK	22	Acetyl (Protein N-term)	_(ac)AEEGIAAGGVMDVNTALQEVLK_	0	MULTI-MSMS	3	753.050864	2256.13076	-0.58841	115.77	1.0524	0	1.1662E-06	1	92.932	22436000	1265	906	8731
A0A8I3RTT6	no	AEEGIAAGGVMDVNTALQEVLK	22	Acetyl (Protein N-term)	_(ac)AEEGIAAGGVMDVNTALQEVLK_	0	MULTI-MSMS	3	753.050864	2256.13076	-0.94214	116.78	0.924	0	2.6171E-07	1	98.443	20085000	1265	906	8732
A0A8I3RTT6	no	AEEGIAAGGVMDVNTALQEVLK	22	Acetyl (Protein N-term)	_(ac)AEEGIAAGGVMDVNTALQEVLK_	0	MULTI-MSMS	3	753.050864	2256.13076	-0.80756	118.87	2.6601	0	6.411E-07	4	96.131	8333900	1265	906	8733
A0A8I3PDS8	no	AEEIEQEVAEDESR	14	Unmodified	_AEEIEQEVAEDESR_	0	MULTI-MATCH	2	817.363021	1632.71149	-1.018	45.714	0.23827	0	NaN	0	NaN	5561600	3337	908	8755
A0A8P0NYS4	no	AEEITIPADVTPER	14	Unmodified	_AEEITIPADVTPER_	0	MULTI-MSMS	2	770.896303	1539.77805	3.2841	57.714	0.40827	0	0.0004023	1	91.961	17402000	2452	909	8758
E2RBS6	no	AEELFLWVPR	10	Unmodified	_AEELFLWVPR_	0	MULTI-MSMS	2	630.342781	1258.67101	-0.82185	94.396	0.54369	0	0.030242	1	52.482	50308000	152	911	8770
A0A8P0TEN2	no	AEELGLPVLGVLR	13	Unmodified	_AEELGLPVLGVLR_	0	MULTI-MSMS	2	683.408652	1364.80275	0.96744	94.097	0.6119	0	0.00098981	1	82.749	64931000	6247	912	8783
A0A8I3MLT1	no	AEELIQEIQR	10	Unmodified	_AEELIQEIQR_	0	MSMS	2	614.830234	1227.64592	NaN	50.382	1	0	0.00053817	1	118.5		3873	913	8795
A0A8I3S0A8	no	AEEPTSSGNPGEHGSASTHKPIHFAK	26	Unmodified	_AEEPTSSGNPGEHGSASTHKPIHFAK_	1	MULTI-MSMS	6	446.383594	2672.25791	0.41831	14.233	0.27178	0	0.02584	1	22.981	11213000	1909	915	8811
A0A8I3NMK5	no	AEEQPQVELFVK	12	Acetyl (Protein N-term)	_(ac)AEEQPQVELFVK_	0	MULTI-MSMS	2	729.877382	1457.74021	1.2199	83.707	2.6312	0	0.0018633	3	70.908	470400000	822	916	8823
A0A8C0PAT2	no	AEETCAPSVSYFK	13	Unmodified	_AEETCAPSVSYFK_	0	MULTI-MSMS	2	744.837399	1487.66025	-2.9932	48.281	0.23724	7.1054E-15	0.0034415	1	67.93	10418000	279	920	8855
A0A8P0PHM4	no	AEEVEYYYR	9	Unmodified	_AEEVEYYYR_	0	MULTI-MSMS	2	611.274761	1220.53497	-3.3053	40.853	0.50811	-7.1054E-15	0.0069825	1	84.498	2594100	6430	921	8860
A0A8C0S4Y3	yes	AEEVSTLMK	9	Acetyl (Protein N-term)	_(ac)AEEVSTLMK_	0	MULTI-MSMS	2	525.262807	1048.51106	0.52576	73.361	0.78136	0	0.00080895	2	114.89	100620000	5310	922	8866
A0A8I3S602	no	AEEVVVVAK	9	Acetyl (Protein N-term)	_(ac)AEEVVVVAK_	0	MULTI-MSMS	2	493.281857	984.549162	0.40915	54.495	0.88239	7.1054E-15	0.0035044	2	85.064	9024200	6141	923	8878
A0A8C0SVY6	no	AEEWANKPK	9	Unmodified	_AEEWANKPK_	1	MULTI-MSMS	2	536.774731	1071.53491	-0.28811	13.393	0.22537	0	0.0075881	1	114.6	5323100	5677	924	8890
A0A8C0NLL3	no	AEEYEFLTPMEEAPK	15	Unmodified	_AEEYEFLTPMEEAPK_	0	MULTI-MSMS	2	892.408385	1782.80222	0.39766	78.692	1.1547	-1.4211E-14	1.0763E-08	3	174.23	2437800000	2882	926	8912
A0A8C0P9S0	no	AEFDPGQDTYQHPPK	15	Unmodified	_AEFDPGQDTYQHPPK_	0	MULTI-MSMS	2	865.394458	1728.77436	0.21218	33.507	0.47444	-7.1054E-15	0.00070918	1	77.062	13644000	3754	928	8930
A0A8C0P9S0	no	AEFDPGQDTYQHPPK	15	Unmodified	_AEFDPGQDTYQHPPK_	0	MULTI-MATCH	2	865.394458	1728.77436	1.2353	32.841	0.27064	0	NaN	0	NaN	3478700	3754	928	8940
A0A8C0TT35	no	AEFEDQDDEAR	11	Unmodified	_AEFEDQDDEAR_	0	MULTI-MATCH	2	662.768028	1323.5215	-0.060124	22.903	0.37117	0	NaN	0	NaN	6743300	5059	929	8958
A0A8I3MHD1	no	AEFEELCADLFER	13	Unmodified	_AEFEELCADLFER_	0	MULTI-MSMS	2	814.866688	1627.71882	-0.9952	93.835	0.98476	0	0.00012191	1	114.86	453630000	1093	930	8963
A0A8C0Q8X0	no	AEFEVHEVYAVDVLVSSGEGK	21	Unmodified	_AEFEVHEVYAVDVLVSSGEGK_	0	MULTI-MSMS	3	755.374224	2263.10084	0.30074	112.13	1.3237	0	0.028074	2	22.395	4917500	4613	931	8989
A0A8C0Q8X0	no	AEFEVHEVYAVDVLVSSGEGK	21	Unmodified	_AEFEVHEVYAVDVLVSSGEGK_	0	MULTI-MSMS	3	755.374224	2263.10084	-1.3104	113.05	1.36	0	0.037622	1	19.722	3763800	4613	931	8990
A0A8C0Q8X0	no	AEFEVHEVYAVDVLVSSGEGK	21	Unmodified	_AEFEVHEVYAVDVLVSSGEGK_	0	MULTI-MSMS	3	755.374224	2263.10084	-1.5716	114.42	1.1878	1.4211E-14	0.012902	3	29.476	2596100	4613	931	8991
A0A8C0Q8X0	no	AEFEVHEVYAVDVLVSSGEGK	21	Unmodified	_AEFEVHEVYAVDVLVSSGEGK_	0	MULTI-MSMS	3	755.374224	2263.10084	0.23992	115.18	0.84702	0	0.0028395	2	36.523	2639300	4613	931	8992
A0A8C0Q8X0	no	AEFEVHEVYAVDVLVSSGEGK	21	Unmodified	_AEFEVHEVYAVDVLVSSGEGK_	0	MULTI-MSMS	3	755.374224	2263.10084	0.78509	116.64	0.74568	0	0.050573	1	16.096	1456900	4613	931	8993
A0A8C0Q8X0	no	AEFEVHEVYAVDVLVSSGEGK	21	Unmodified	_AEFEVHEVYAVDVLVSSGEGK_	0	MULTI-MATCH	3	755.374224	2263.10084	-0.246	115.89	0.67807	0	NaN	0	NaN	1298900	4613	931	9041
A0A8P0P5V9	no	AEFFVAPVGVASK	13	Unmodified	_AEFFVAPVGVASK_	0	MULTI-MSMS	2	661.36117	1320.70779	0.82973	66.849	1.0863	0	0.00086493	1	84.479	578280000	521;6610	933	9068
A0A8P0P5V9	no	AEFFVAPVGVASK	13	Unmodified	_AEFFVAPVGVASK_	0	MULTI-MATCH	3	441.243206	1320.70779	0.14059	66.797	0.20306	1.4211E-14	NaN	0	NaN	6719800	521;6610	933	9083
A0A8I3NUR2	no	AEFGPPGPGPGSR	13	Unmodified	_AEFGPPGPGPGSR_	0	MULTI-MSMS	2	613.301644	1224.58874	0.3384	33.23	1.0515	0	0.00011641	4	115.82	44385000	512	934	9089
A0A8C0SHQ3	no	AEFIFDWLR	9	Unmodified	_AEFIFDWLR_	0	MULTI-MSMS	2	598.808574	1195.60259	0.024924	102.05	0.30603	0	0.0012227	1	143.12	15837000	5441	935	9104
A0A8C0NLE2	no	AEFTSPPSLFK	11	Unmodified	_AEFTSPPSLFK_	0	MULTI-MSMS	2	612.318971	1222.62339	2.2327	66.622	1.4248	1.4211E-14	0.017603	1	56.013	423350000	2876	936	9115
A0A8I3PZJ7	no	AEFWLDLQPQAK	12	Unmodified	_AEFWLDLQPQAK_	0	MULTI-SECPEP	2	723.374809	1444.73507	1.5195	84.523	1.1852	0	0.01378	1	81.099	30390000	265	937	9128
A0A8I3NBM4	no	AEGAAGQGRPESGAADHPGPK	21	Unmodified	_AEGAAGQGRPESGAADHPGPK_	1	MULTI-MSMS	3	653.980431	1958.91946	-2.1503	12.359	0.26691	0	0.0053871	1	36.111	1478700	5247	939	9141
A0A8C0YYN1	no	AEGAGTEEEGTPK	13	Unmodified	_AEGAGTEEEGTPK_	0	MULTI-MSMS	2	638.288596	1274.56264	-1.5039	12.832	0.23545	0	2.6627E-05	2	141.1	4931800	5025	940	9148
A0A8I3PA25	no	AEGDTAGTAGPPGGTPAGDK	20	Unmodified	_AEGDTAGTAGPPGGTPAGDK_	0	MULTI-MSMS	2	863.897562	1725.78057	0.94499	20.145	0.8246	0	0.0043606	1	41.644	4704000	6486	941	9154
A0A8I3PA25	no	AEGDTAGTAGPPGGTPAGDK	20	Unmodified	_AEGDTAGTAGPPGGTPAGDK_	0	MULTI-MSMS	2	863.897562	1725.78057	1.7428	102.19	0.40904	-1.4211E-14	0.030002	1	30.567	449780000	6486	941	9155
A0A8P0NWR7	no	AEGDVAALNRR	11	Unmodified	_AEGDVAALNRR_	1	MULTI-MSMS	3	391.210788	1170.61053	0.36782	16.554	0.41768	0	0.00060594	2	94.692	9702500	6545;5120;6553	942	9173
A0A8I3MMF8	no	AEGGEAVAASGAAAAATFGESGR	23	Unmodified	_AEGGEAVAASGAAAAATFGESGR_	0	MULTI-MSMS	3	669.98373	2006.92936	-1.9217	64.581	0.81512	0	8.8885E-07	3	88.765	20610000	4893	945	9187
A0A8C0PDU9	no	AEGILDVFQTVK	12	Unmodified	_AEGILDVFQTVK_	0	MULTI-MSMS	2	660.36391	1318.71327	0.38098	88.052	0.54289	0	0.00075873	1	91.855	24691000	3906	947	9207
A0A8I3S4K1	no	AEGPAAGGGPAGAWLGR	17	Unmodified	_AEGPAAGGGPAGAWLGR_	0	MSMS	2	747.876039	1493.73752	NaN	56.995	1	0	0.030441	1	43.897		1050	949	9226
A0A8I3NCQ4	no	AEGPEMAVDLPK	12	Unmodified	_AEGPEMAVDLPK_	0	MULTI-MSMS	2	628.813196	1255.61184	-0.4765	51.088	1.1912	-7.1054E-15	0.00064826	2	94.297	316500000	1441;6667	950	9239
A0A8I3NCQ4	no	AEGPEVDENLPK	12	Unmodified	_AEGPEVDENLPK_	0	MULTI-MSMS	2	649.317157	1296.61976	1.8072	35.148	0.98316	0	0.0021877	3	75.652	273480000	1441;6667	951	9258
A0A8I3NCQ4	no	AEGPEVDMNLPK	12	Unmodified	_AEGPEVDMNLPK_	0	MULTI-MSMS	2	650.316103	1298.61765	0.19247	48.466	0.74507	0	0.00083773	1	90.108	466570000	1441;6667	952	9270
A0A8I3NCQ4	no	AEGPEVYMNLPEADVDISGHK	21	Unmodified	_AEGPEVYMNLPEADVDISGHK_	0	MULTI-MSMS	3	757.691447	2270.05251	-0.053236	73.934	1.6624	0	0.00070654	3	45.885	185860000	1441;6667	953	9287
A0A8I3NCQ4	no	AEGPEVYMNLPEADVDISGHK	21	Unmodified	_AEGPEVYMNLPEADVDISGHK_	0	MULTI-MATCH	3	757.691447	2270.05251	-1.7396	75.069	0.16887	0	NaN	0	NaN	5518100	1441;6667	953	9297
A0A8P0PM34	no	AEGPPIINVMFLK	13	Unmodified	_AEGPPIINVMFLK_	0	MULTI-MSMS	2	714.899605	1427.78466	-2.6498	94.13	0.64574	0	0.0038794	1	66.321	62804000	3932	954	9302
A0A8I3QBV9	no	AEGPQEWVFQECK	13	Unmodified	_AEGPQEWVFQECK_	0	MULTI-MSMS	2	804.361573	1606.70859	0.83906	67.682	0.88332	0	0.0001456	3	109.16	60029000	2404	955	9315
A0A8P0TC61	no	AEGQTLVQPSVANR	14	Unmodified	_AEGQTLVQPSVANR_	0	MSMS	2	735.388979	1468.76341	NaN	31.718	1	0	0.0023125	1	67.726		1763	956	9326
A0A8P0TC61	no	AEGQTLVQPSVANR	14	Unmodified	_AEGQTLVQPSVANR_	0	MULTI-MATCH	2	735.388979	1468.76341	-5.1458	31.607	0.2894	0	NaN	0	NaN	7828300	1763	956	9331
A0A8I3PH30	no	AEGQVLVLDGR	11	Unmodified	_AEGQVLVLDGR_	0	MULTI-MSMS	2	578.81967	1155.62479	0.60896	43.916	1.3579	0	0.00050661	4	115.23	233560000	333	957	9335
A0A8I3PH30	no	AEGQVLVLDGR	11	Acetyl (Protein N-term)	_(ac)AEGQVLVLDGR_	0	MULTI-MSMS	2	599.824952	1197.63535	0.073318	72.687	1.9044	0	6.4755E-05	4	142.83	963310000	333	957	9352
A0A8P0T6S6	no	AEGSDVANAVLDGADCIMLSGETAK	25	Unmodified	_AEGSDVANAVLDGADCIMLSGETAK_	0	MULTI-MSMS	3	832.052716	2493.13632	-2.8628	84.006	0.3404	0	0.04325	1	16.652	16002000	5637;6498	958	9373
A0A8P0T6S6	no	AEGSDVANAVLDGADCIMLSGETAK	25	Unmodified	_AEGSDVANAVLDGADCIMLSGETAK_	0	MULTI-MSMS	3	832.052716	2493.13632	-0.53714	99.954	1.1212	-1.4211E-14	5.6769E-33	3	169.05	1608000000	5637;6498	958	9374
A0A8P0T6S6	no	AEGSDVANAVLDGADCIMLSGETAK	25	Unmodified	_AEGSDVANAVLDGADCIMLSGETAK_	0	MULTI-MSMS	2	1247.57544	2493.13632	-0.20654	99.962	0.30618	0	1.1418E-111	1	288.25	131230000	5637;6498	958	9375
A0A8P0T6S6	no	AEGSDVANAVLDGADCIMLSGETAK	25	Deamidation (NQ)	_AEGSDVAN(de)AVLDGADCIMLSGETAK_	0	MULTI-MSMS	3	832.380721	2494.12033	-0.87305	101.7	0.71407	0	6.0748E-13	1	112.28	66572000	5637;6498	958	9401
A0A8P0T6S6	no	AEGSDVANAVLDGADCIMLSGETAKGDYPLEAVR	34	Deamidation (NQ)	_AEGSDVAN(de)AVLDGADCIMLSGETAKGDYPLEAVR_	1	MSMS	3	1165.87999	3494.61813	NaN	101.03	1	0	1.4985E-20	1	101.34		5637;6498	959	9411
A0A8C0RXE8	no	AEGTRPEGAQFLIPSTQAE	19	Unmodified	_AEGTRPEGAQFLIPSTQAE_	1	MULTI-MSMS	2	1001.49744	2000.98033	-0.11868	63.782	1.0163	0	2.1179E-06	3	104.7	47870000	5224	961	9429
A0A8P0NRL9	no	AEGVIDGYADEK	12	Unmodified	_AEGVIDGYADEK_	0	MULTI-MSMS	2	633.796057	1265.57756	-2.9024	35.543	0.37287	0	0.0057692	1	64.439	10131000	5759	963	9440
A0A8I3NBF9	no	AEHDQLVLNYAK	12	Unmodified	_AEHDQLVLNYAK_	0	MULTI-MSMS	2	700.862066	1399.70958	-0.071454	35.543	0.20269	0	4.9909E-12	1	232.88	21878000	4115	964	9450
A0A8P0NUZ2	no	AEIDLVCELAK	11	Unmodified	_AEIDLVCELAK_	0	MULTI-MSMS	2	630.828846	1259.64314	-0.61098	72.133	0.78372	0	0.00098997	3	97.965	225540000	5605	966	9467
A0A8C0NNJ7	no	AEIHAQPSDKER	12	Unmodified	_AEIHAQPSDKER_	1	MULTI-MATCH	2	690.846947	1379.67934	-0.23208	10.961	0.1371	0	NaN	0	NaN	2430800	2946	968	9487
A0A8C0YS41	no	AEIIEQDVYER	11	Unmodified	_AEIIEQDVYER_	0	MULTI-MSMS	2	682.838256	1363.66196	-0.21896	46.793	0.54276	0	0.00037796	2	163.77	224450000	6188;3979	969	9491
A0A8C0Z5M9	no	AEIIHHLADLLTDQR	15	Unmodified	_AEIIHHLADLLTDQR_	0	MULTI-MSMS	2	872.970667	1743.92678	-0.59618	71.198	0.37463	0	0.00086664	1	74.392	90402000	6299	970	9501
A0A8C0Z5M9	no	AEIIHHLADLLTDQRDEILLANKK	24	Unmodified	_AEIIHHLADLLTDQRDEILLANKK_	2	MULTI-MSMS	3	923.846769	2768.51848	-0.24856	81.047	0.3399	0	4.4428E-51	2	203.71	33217000	6299	972	9507
A0A8C0P5W3	no	AEIISLCK	8	Unmodified	_AEIISLCK_	0	MULTI-MSMS	2	467.257328	932.500103	-0.0042234	37.681	0.37204	0	0.023202	1	75.213	20165000	3602	973	9511
A0A8I3NID4	no	AEIITVSDGR	10	Unmodified	_AEIITVSDGR_	0	MULTI-MSMS	2	530.785296	1059.55604	-0.41137	33.683	0.81474	0	0.0024065	1	93.649	38545000	469	974	9524
A0A8C0T2T6	no	AEILALQQALK	11	Unmodified	_AEILALQQALK_	0	MULTI-MSMS	2	599.363713	1196.71287	-0.72164	66.299	0.7473	-1.4211E-14	0.00070922	3	106.93	22748000	3972	975	9534
A0A8I3PKJ4	no	AEIQELAMVPR	11	Unmodified	_AEIQELAMVPR_	0	MSMS	2	628.837005	1255.65946	NaN	61.323	1	0	7.7321E-05	1	119.62		2491	976	9546
A0A8C0Q3Q3	no	AEIRQTLDR	9	Unmodified	_AEIRQTLDR_	1	MULTI-MATCH	2	551.304187	1100.59382	0.89371	16.484	0.24814	0	NaN	0	NaN	2257000	2711	977	9557
A0A8C0P3R9	no	AEISCIDNK	9	Unmodified	_AEISCIDNK_	0	MULTI-MSMS	2	525.250231	1048.48591	0.1172	19.653	0.38365	0	0.0013815	2	130.27	99890000	3517;3936	978	9562
A0A8P0T542	no	AEISCTDNQDGTCSVSYLPVLPGDYSILVK	30	Unmodified	_AEISCTDNQDGTCSVSYLPVLPGDYSILVK_	0	MULTI-MSMS	3	1101.19161	3300.55301	-0.60975	100.33	0.4072	1.4211E-14	1.2446E-08	1	62.398	139990000	6595;2676	979	9575
A0A8C0NRD9	no	AEISNAIDQYVTGTIGEDEDLIK	23	Unmodified	_AEISNAIDQYVTGTIGEDEDLIK_	0	MULTI-MSMS	3	832.078024	2493.21224	-0.10113	102.19	0.57849	0	4.6219E-09	3	107.56	331700000	3057	980	9585
A0A8I3PDN0	no	AEITDAEGLGLK	12	Unmodified	_AEITDAEGLGLK_	0	MULTI-MSMS	2	608.824618	1215.63468	1.6736	51.205	0.64528	7.1054E-15	0.00032502	2	109.02	15164000	3361	981	9597
A0A8C0P3R9	no	AEITFDDHKNGSCGVSYIAQEPGNYEVSIK	30	Deamidation (NQ)	_AEITFDDHKN(de)GSCGVSYIAQEPGNYEVSIK_	1	MULTI-MSMS	3	1110.51374	3328.5194	1.3919	72.653	0.61325	0	3.451E-10	1	82.089	25853000	3517;3936	983	9617
A0A8P0TDF9	no	AEITLLVQGQEPPEFWEALGGEPSEIKK	28	Unmodified	_AEITLLVQGQEPPEFWEALGGEPSEIKK_	1	MULTI-MSMS	3	1032.53604	3094.58628	1.8735	98.313	0.57583	0	0.00026671	2	41.562	28804000	4814;581	984	9621
A0A8C0SED0	no	AEIYEAFENIYPILK	15	Unmodified	_AEIYEAFENIYPILK_	0	MULTI-MSMS	2	906.974553	1811.93455	-1.1785	101.35	0.4086	0	0.0016564	1	69.451	26495000	2333	985	9626
A0A8I3NM74	no	AEKDEPGAWEETFK	14	Unmodified	_AEKDEPGAWEETFK_	1	MULTI-MSMS	2	818.87811	1635.74167	3.5994	47.006	0.20494	0	0.00053359	1	120.57	20115000	1128;6425	986	9629
A0A8I3PGJ5	no	AEKENPGLTQDIIMK	15	Unmodified	_AEKENPGLTQDIIMK_	1	MSMS	2	843.940187	1685.86582	NaN	41.673	1	0	0.03194	1	62.408		5272	988	9638
A0A8I3PGJ5	no	AEKENPGLTQDIIMK	15	Unmodified	_AEKENPGLTQDIIMK_	1	MSMS	2	843.940187	1685.86582	NaN	41.698	1	0	0.017047	1	67.456		5272	988	9639
A0A8C0THX2	no	AELAITENK	9	Unmodified	_AELAITENK_	0	MULTI-MATCH	2	494.769114	987.523675	0.0024341	23.66	0.40693	0	NaN	0	NaN	4197200	5940	990	9659
A0A8P0P220	no	AELDNELMEGK	11	Unmodified	_AELDNELMEGK_	0	MULTI-MSMS	2	624.79246	1247.57037	0.51418	46.489	0.37439	0	0.0082188	1	65.535	31140000	6628	994	9677
A0A8C0Q8N2	no	AELDQTRPR	9	Unmodified	_AELDQTRPR_	1	MULTI-MSMS	2	543.288537	1084.56252	0.28905	13.065	0.20439	0	0.032736	1	85.064	2903700	3868	996	9695
A0A8P0S9X4	no	AELEGVAVTAPR	12	Unmodified	_AELEGVAVTAPR_	0	MSMS	2	606.832777	1211.651	NaN	43.037	1	0	0.0025276	1	74.841		1496	997	9703
A0A8C0T149	no	AELFTQSCADLDK	13	Unmodified	_AELFTQSCADLDK_	0	MULTI-MSMS	2	749.348131	1496.68171	-0.19765	51.699	1.566	0	2.6966E-05	3	139.86	73945000	5764	998	9709
A0A8C0T149	no	AELFTQSCADLDK	13	Unmodified	_AELFTQSCADLDK_	0	MSMS	2	749.348131	1496.68171	NaN	53.282	1	0	0.0074751	1	59.418		5764	998	9710
A0A8I3RUJ1	no	AELGAGGDSHR	11	Acetyl (Protein N-term)	_(ac)AELGAGGDSHR_	0	MULTI-MSMS	2	556.259976	1110.5054	0.94387	20.116	0.62027	0	0.00019322	2	169.41	19937000	764	1001	9728
A0A8I3NYN3	no	AELGTGDSPSQSPPIK	16	Unmodified	_AELGTGDSPSQSPPIK_	0	MULTI-MSMS	2	792.399209	1582.78387	-1.3532	33.336	0.64555	0	1.571E-05	1	103.75	22953000	5101	1002	9740
A0A8C0MFG3	no	AELHPVELKPFQDYR	15	Unmodified	_AELHPVELKPFQDYR_	1	MULTI-MSMS	4	461.244072	1840.94718	0.048343	52.583	0.47672	0	0.034537	1	33.624	29033000	1295	1003	9753
A0A8P0T0S7	no	AELIQYQK	8	Unmodified	_AELIQYQK_	0	MSMS	2	496.7742	991.533846	NaN	27.862	1	0	0.044808	1	65.803		4695	1004	9764
A0A8P0T0S7	no	AELIQYQK	8	Unmodified	_AELIQYQK_	0	MSMS	2	496.7742	991.533846	NaN	28.047	1	0	0.059236	1	58.981		4695	1004	9765
A0A8I3P212	no	AELIVQPELK	10	Unmodified	_AELIVQPELK_	0	MULTI-MSMS	2	570.337164	1138.65977	0.039823	49.825	0.88338	0	0.0010882	2	108.98	198830000	6467	1005	9774
A0A8I3RY44	no	AELLDNEKPAAVVAPITTGYTVK	23	Unmodified	_AELLDNEKPAAVVAPITTGYTVK_	1	MULTI-MATCH	3	800.772207	2399.29479	0.58972	67.955	0.34122	0	NaN	0	NaN	19426000	595	1007	9801
A0A8C0M248	no	AELLLEPCSNYR	12	Unmodified	_AELLLEPCSNYR_	0	MULTI-MSMS	2	732.861209	1463.70786	-1.825	59.01	0.64481	0	0.00070259	2	93.096	60627000	728	1008	9807
A0A8C0LX14	no	AELLQGGDLLR	11	Unmodified	_AELLQGGDLLR_	0	MULTI-MSMS	2	592.83532	1183.65609	-0.96763	62.718	0.40518	0	0.0013981	2	91.867	28177000	539	1009	9819
A0A8I3P4D4	no	AELLSLTQMER	11	Unmodified	_AELLSLTQMER_	0	MULTI-MATCH	2	645.839745	1289.66494	2.2012	67.77	0.44201	0	NaN	0	NaN	13959000	3676	1010	9832
A0A8C0MWR6	no	AELLVSTVGPEECVVPFLTRPK	22	Unmodified	_AELLVSTVGPEECVVPFLTRPK_	1	MULTI-MSMS	3	814.441804	2440.30358	0.36335	90.613	1.7606	1.4211E-14	3.8135E-08	2	100.7	257560000	1443	1011	9840
A0A8I3S7X5	no	AELMEISEDKTK	12	Unmodified	_AELMEISEDKTK_	1	MULTI-MSMS	2	697.3476	1392.68065	0.70413	29.46	0.5498	3.5527E-15	0.0080025	1	80.763	7320800	1675	1013	9855
A0A8C0MG23	no	AELNCLGMEPAQTANSR	17	Unmodified	_AELNCLGMEPAQTANSR_	0	MULTI-SECPEP	2	931.430192	1860.84583	3.3034	47.769	0.1712	7.1054E-15	0.050849	1	47.037	5325200	1281	1014	9868
A0A8C0NSF7	no	AELNPWPEYINTR	13	Unmodified	_AELNPWPEYINTR_	0	MULTI-MATCH	2	801.89918	1601.78381	5.5366	75.725	0.30587	0	NaN	0	NaN	15495000	3097	1016	9879
A0A8C0NSF7	no	AELNPWPEYINTR	13	Unmodified	_AELNPWPEYINTR_	0	MULTI-MATCH	2	801.89918	1601.78381	3.6674	77.191	2.1407	0	NaN	0	NaN	110950000	3097	1016	9880
A0A8C0Z0H6	no	AELQAQLAALNTR	13	Unmodified	_AELQAQLAALNTR_	0	MULTI-MSMS	2	699.888615	1397.76268	1.6812	59.37	0.37437	-7.1054E-15	4.1709E-05	1	132.62	24561000	3827	1018	9887
A0A8C0Z0H6	no	AELQAQLAALNTR	13	Unmodified	_AELQAQLAALNTR_	0	MULTI-MATCH	2	699.888615	1397.76268	1.3893	55.949	1.0887	0	NaN	0	NaN	13731000	3827	1018	9899
A0A8I3RWA0	no	AELQQEVEK	9	Unmodified	_AELQQEVEK_	0	MULTI-MSMS	2	537.277303	1072.54005	2.9328	19.268	0.27143	0	0.0050618	1	91.069	3447300	5044	1021	9913
A0A8C0SD27	no	AELRDDPIISTHLAK	15	Unmodified	_AELRDDPIISTHLAK_	1	MULTI-MSMS	2	839.959768	1677.90498	0.50652	36.799	0.44066	0	0.00015265	1	127.71	67580000	5409	1022	9925
A0A8P0TM99	no	AELSHVQK	8	Acetyl (Protein N-term)	_(ac)AELSHVQK_	0	MULTI-MSMS	2	477.256174	952.497795	1.3571	21.659	0.33953	0	0.0081278	1	84.916	7960100	5967	1023	9936
A0A8I3S556	no	AELSQTQAEQAAQK	14	Unmodified	_AELSQTQAEQAAQK_	0	MULTI-MSMS	2	751.875901	1501.73725	1.7995	22.358	0.30739	0	3.7896E-09	1	185.77	3862100	1951;6279	1024	9947
A0A8C0TH25	no	AELSQTQAEQAAQLSSMQQVVR	22	Unmodified	_AELSQTQAEQAAQLSSMQQVVR_	0	MULTI-MSMS	3	801.735939	2402.18599	-0.32568	69.357	0.37314	0	0.015055	1	26.849	16237000	5953	1025	9958
A0A8P0SRP4	no	AELTTLLEQWEK	12	Unmodified	_AELTTLLEQWEK_	0	MULTI-MSMS	2	730.885207	1459.75586	-1.109	95.761	0.37181	0	0.0064321	1	62.466	31123000	6482	1027	9970
A0A8I3S0A8	no	AELVPLAEELSCSVCLEPFK	20	Acetyl (Protein N-term)	_(ac)AELVPLAEELSCSVCLEPFK_	0	MULTI-MSMS	3	778.384967	2332.13307	1.0036	112.17	0.44165	0	1.1106E-05	1	92.492	56940000	1909	1029	9995
A0A8I3P799	no	AELVQGQSAPVGMK	14	Acetyl (Protein N-term)	_(ac)AELVQGQSAPVGMK_	0	MULTI-MSMS	2	728.876859	1455.73916	0.17547	65.637	1.5278	0	6.9463E-05	3	116.55	69381000	2268	1031	10009
A0A8C0TA90	no	AELVSISSSEDEGNLR	16	Unmodified	_AELVSISSSEDEGNLR_	0	MULTI-MSMS	2	853.415588	1704.81662	-0.84952	52.803	0.33984	0	6.6441E-06	1	127.17	27757000	3272;5880	1032	10018
A0A8I3NRV2	no	AEMDAAVTSCK	11	Unmodified	_AEMDAAVTSCK_	0	MULTI-MSMS	2	591.760106	1181.50566	-1.449	21.978	0.40771	3.5527E-15	0.00037584	1	166.07	22197000	3621	1033	10025
A0A8I3P212	no	AEMDMVAWGVDLASVEQHINSHR	23	Unmodified	_AEMDMVAWGVDLASVEQHINSHR_	0	MULTI-MSMS	3	865.740807	2594.20059	0.58245	97.763	0.51152	0	8.3214E-09	1	103.67	34577000	6467	1034	10048
A0A8P0T3M0	no	AEMIDALANSVTPAVSVNNEVR	22	Unmodified	_AEMIDALANSVTPAVSVNNEVR_	0	MULTI-MSMS	3	767.38988	2299.14781	-0.73293	85.897	0.67955	0	0.0045745	2	34.72	21781000	1144	1037	10065
A0A8P0PC12	no	AEMLLDQYR	9	Unmodified	_AEMLLDQYR_	0	MULTI-MSMS	2	569.781699	1137.54884	-1.4946	53.285	0.61236	0	0.020606	1	63.673	11094000	2106	1038	10075
A0A8P0PC12	no	AEMLLDQYR	9	Unmodified	_AEMLLDQYR_	0	MULTI-MATCH	2	569.781699	1137.54884	-2.7126	55.25	0.37409	0	NaN	0	NaN	6411900	2106	1038	10088
A0A8P0PC12	no	AEMLLDQYR	9	Unmodified	_AEMLLDQYR_	0	MULTI-MATCH	2	569.781699	1137.54884	-4.8902	54.375	0.9164	0	NaN	0	NaN	30554000	2106	1038	10089
A0A8C0PG33	no	AEMYSEYLSTCSK	13	Unmodified	_AEMYSEYLSTCSK_	0	MULTI-MSMS	2	784.833999	1567.65345	1.2493	56.017	0.16991	0	0.016436	1	49.934	4325000	3984	1042	10116
Q5WR10	no	AENDVDNELLDYEEDEVETAAGGDGSEAPAK	31	Acetyl (Protein N-term)	_(ac)AENDVDNELLDYEEDEVETAAGGDGSEAPAK_	0	MULTI-MSMS	3	1098.80245	3293.38553	-0.95015	104.05	0.47618	0	2.317E-14	2	90.518	176970000	277	1044	10124
Q5WR10	no	AENDVDNELLDYEEDEVETAAGGDGSEAPAKK	32	Acetyl (Protein N-term)	_(ac)AENDVDNELLDYEEDEVETAAGGDGSEAPAKK_	1	MULTI-MSMS	3	1141.50077	3421.48049	-0.97324	98.362	0.5419	-1.4211E-14	3.6301E-27	2	124.32	302850000	277	1045	10136
A0A8C0N9G5	yes	AENGESSGPPRPSR	14	Acetyl (Protein N-term)	_(ac)AENGESSGPPRPSR_	1	MULTI-MATCH	2	741.850218	1481.68588	-0.099259	17.739	0.9486	0	NaN	0	NaN	3783100	2414	1046	10150
A0A8I3MMA7	no	AENGPGPGVLVLR	13	Deamidation (NQ)	_AEN(de)GPGPGVLVLR_	0	MULTI-MATCH	2	640.353877	1278.6932	1.5514	56.822	0.47468	-7.1054E-15	NaN	0	NaN	9079500	719	1049	10162
A0A8I3MMA7	no	AENGPGPGVLVLR	13	Unmodified	_AENGPGPGVLVLR_	0	MULTI-MATCH	2	639.861869	1277.70918	0.39304	52.289	0.4081	0	NaN	0	NaN	5429000	719	1049	10165
A0A8I3RT31	no	AENHCELLPPAPGGLGAGLGAGLCR	25	Acetyl (Protein N-term)	_(ac)AENHCELLPPAPGGLGAGLGAGLCR_	0	MULTI-MSMS	3	843.749414	2528.22641	0.89038	88.462	0.68063	0	0.00010341	1	47.807	41862000	929	1050	10167
A0A8P0TFQ4	no	AENLLLDADMNIK	13	Unmodified	_AENLLLDADMNIK_	0	MULTI-MATCH	2	730.376691	1458.73883	-0.32997	78.375	0.47452	0	NaN	0	NaN	6804700	499;2186	1054	10180
A0A8C0SFI2	yes	AENLQLLTENELHR	14	Unmodified	_AENLQLLTENELHR_	0	MULTI-MATCH	3	560.628559	1678.86385	-0.0357	57.442	0.33906	0	NaN	0	NaN	6750100	5451	1055	10188
A0A8I3PBJ7	no	AENLSVPVIGALLR	14	Unmodified	_AENLSVPVIGALLR_	0	MULTI-SECPEP	2	726.432658	1450.85076	0.22893	96.125	0.51031	0	0.037842	1	58.676	8481400	3779	1056	10189
A0A8I3NPK0	no	AENNPWVTPIADQFQLGVSHVFEYIR	26	Unmodified	_AENNPWVTPIADQFQLGVSHVFEYIR_	0	MULTI-MSMS	4	758.383165	3029.50356	-1.7371	108.72	0.37504	0	0.02042	1	22.723	6926800	2441	1058	10193
A0A8C0S1G4	no	AENPGLENHR	10	Acetyl (Protein N-term)	_(ac)AENPGLENHR_	0	MULTI-SECPEP	2	589.781076	1177.5476	-0.27082	20.71	0.40589	0	0.012776	1	86.136	91506000	5263	1061	10207
A0A8C0PFS8	no	AENPYLFLR	9	Unmodified	_AENPYLFLR_	0	MULTI-MSMS	2	561.800749	1121.58694	-0.012606	67.755	0.34006	0	0.0029446	1	101.64	5484400	3969	1062	10222
A0A8P0TKE6	no	AENSQLMER	9	Oxidation (M)	_AENSQLM(ox)ER_	0	MULTI-MSMS	2	547.250763	1092.48697	-2.9795	18.175	0.40256	0	0.066647	1	68.224	2549000	249	1065	10239
A0A8P0TKE6	no	AENSQLMER	9	Oxidation (M)	_AENSQLM(ox)ER_	0	MULTI-MATCH	2	547.250763	1092.48697	-2.9215	13.066	0.13562	0	NaN	0	NaN	2138400	249	1065	10244
A0A8I3NYX9	no	AENVLVDEPLIHATTYIPLMDNADSNPVLDK	31	Unmodified	_AENVLVDEPLIHATTYIPLMDNADSNPVLDK_	0	MULTI-MSMS	3	1136.57282	3406.69664	0.084437	99.681	0.27197	0	1.3017E-05	1	49.199	26837000	4287;632	1067	10255
A0A8I3NYX9	no	AENVLVDEPLIHATTYIPLMDNADSNPVLDKR	32	Unmodified	_AENVLVDEPLIHATTYIPLMDNADSNPVLDKR_	1	MULTI-MSMS	4	891.706714	3562.79775	-1.4643	95.474	0.54409	0	1.4966E-06	2	53.553	52202000	4287;632	1068	10268
A0A8C0YYN1	no	AEPEPTEAEGAADGK	15	Unmodified	_AEPEPTEAEGAADGK_	0	MULTI-MSMS	2	736.330992	1470.64743	-0.34743	21.782	0.23838	0	3.9568E-05	1	124.21	10132000	5025	1072	10294
A0A8P0NGM3	no	AEPGGGGPGFTFTFR	15	Unmodified	_AEPGGGGPGFTFTFR_	0	MULTI-MSMS	2	749.35969	1496.70483	3.0271	75.224	1.018	0	0.042902	1	37.594	23259000	2279	1073	10299
A0A8I3N8J4	no	AEPLHLCHR	9	Unmodified	_AEPLHLCHR_	0	MULTI-MATCH	2	566.78765	1131.56075	-0.15647	13.483	0.17038	0	NaN	0	NaN	3900500	459	1075	10319
A0A8I3N8J4	no	AEPLHLCHR	9	Unmodified	_AEPLHLCHR_	0	MULTI-MATCH	3	378.194192	1131.56075	-1.1558	13.483	0.22609	0	NaN	0	NaN	4227100	459	1075	10320
A0A8C0YZ18	no	AEPPAAGLSVDVAGLLAQLAR	21	Unmodified	_AEPPAAGLSVDVAGLLAQLAR_	0	MULTI-MSMS	3	673.712623	2018.11604	0.99245	110.78	0.40754	0	9.4633E-06	2	85.974	39318000	3801	1079	10336
A0A8I3MHD1	no	AEPPLNASDQAEK	13	Unmodified	_AEPPLNASDQAEK_	0	MULTI-MSMS	2	685.333338	1368.65212	0.93567	22.038	0.54144	0	0.0014101	1	76.927	3457600	1093	1080	10349
A0A8I3MHD1	no	AEPPLNASDQAEK	13	Unmodified	_AEPPLNASDQAEK_	0	MULTI-MATCH	2	685.333338	1368.65212	-0.11089	20.784	1.3893	0	NaN	0	NaN	20628000	1093	1080	10360
A0A8I3PHU5	no	AEPPQAMNALMR	12	Unmodified	_AEPPQAMNALMR_	0	MULTI-MSMS	2	664.826114	1327.63768	-1.1131	49.567	0.88414	-7.1054E-15	0.0050984	1	66.435	16352000	5052	1081	10364
A0A8I3RSQ2	no	AEPPQCTSLAWSADGQTLFAGYTDNLVR	28	Unmodified	_AEPPQCTSLAWSADGQTLFAGYTDNLVR_	0	MULTI-MSMS	3	1023.48546	3067.43455	-1.6357	100.33	1.9661	0	5.929E-06	2	54.934	215540000	2230	1082	10384
A0A8I3RSQ2	no	AEPPQCTSLAWSADGQTLFAGYTDNLVR	28	Unmodified	_AEPPQCTSLAWSADGQTLFAGYTDNLVR_	0	MULTI-MSMS	3	1023.48546	3067.43455	-2.9597	104.3	0.4417	-1.4211E-14	0.0046568	2	31.896	12564000	2230	1082	10385
A0A8I3RSQ2	no	AEPPQCTSLAWSADGQTLFAGYTDNLVR	28	Unmodified	_AEPPQCTSLAWSADGQTLFAGYTDNLVR_	0	MULTI-MSMS	3	1023.48546	3067.43455	-4.1014	114.8	1.2887	0	0.00033308	2	37.908	9786500	2230	1082	10386
A0A8I3RSQ2	no	AEPPQCTSLAWSADGQTLFAGYTDNLVR	28	Unmodified	_AEPPQCTSLAWSADGQTLFAGYTDNLVR_	0	MULTI-MSMS	3	1023.48546	3067.43455	-3.8873	115.82	0.74592	-1.4211E-14	0.017178	3	22.888	2751800	2230	1082	10387
A0A8I3RSQ2	no	AEPPQCTSLAWSADGQTLFAGYTDNLVR	28	Unmodified	_AEPPQCTSLAWSADGQTLFAGYTDNLVR_	0	MULTI-MATCH	3	1023.48546	3067.43455	-4.3987	119.43	1.0192	1.4211E-14	NaN	0	NaN	937660	2230	1082	10450
A0A8I3RSQ2	no	AEPPQCTSLAWSADGQTLFAGYTDNLVR	28	Unmodified	_AEPPQCTSLAWSADGQTLFAGYTDNLVR_	0	MULTI-MATCH	3	1023.48546	3067.43455	-3.7148	112.82	2.754	1.4211E-14	NaN	0	NaN	6784200	2230	1082	10451
A0A8I3RSQ2	no	AEPPQCTSLAWSADGQTLFAGYTDNLVR	28	Unmodified	_AEPPQCTSLAWSADGQTLFAGYTDNLVR_	0	MULTI-MATCH	3	1023.48546	3067.43455	-2.5592	118.33	1.1544	0	NaN	0	NaN	979470	2230	1082	10452
A0A8I3RSQ2	no	AEPPQCTSLAWSADGQTLFAGYTDNLVR	28	Unmodified	_AEPPQCTSLAWSADGQTLFAGYTDNLVR_	0	MULTI-MATCH	3	1023.48546	3067.43455	1.0468	102.48	0.57862	0	NaN	0	NaN	19445000	2230	1082	10453
A0A8I3RSQ2	no	AEPPQCTSLAWSADGQTLFAGYTDNLVR	28	Unmodified	_AEPPQCTSLAWSADGQTLFAGYTDNLVR_	0	MULTI-MATCH	3	1023.48546	3067.43455	-4.0675	103.77	0.37289	-1.4211E-14	NaN	0	NaN	25275000	2230	1082	10454
A0A8I3RSQ2	no	AEPPQCTSLAWSADGQTLFAGYTDNLVR	28	Unmodified	_AEPPQCTSLAWSADGQTLFAGYTDNLVR_	0	MULTI-MATCH	3	1023.48546	3067.43455	-0.77026	107.14	0.3737	-1.4211E-14	NaN	0	NaN	6709500	2230	1082	10455
A0A8I3RSQ2	no	AEPPQCTSLAWSADGQTLFAGYTDNLVR	28	Deamidation (NQ)	_AEPPQ(de)CTSLAWSADGQTLFAGYTDNLVR_	0	MULTI-MATCH	3	1023.81346	3068.41856	2.709	103.44	0.1354	0	NaN	0	NaN	11540000	2230	1082	10472
A0A8P0TEL0	no	AEPPTGPETEDKENR	15	Unmodified	_AEPPTGPETEDKENR_	1	MULTI-MATCH	2	835.38683	1668.75911	-0.91247	14.233	0.20441	0	NaN	0	NaN	3190100	6375;6666	1083	10478
A0A8C0MP96	no	AEPSAATQSPSVSSSSSGAEPAAPGGGSPGACPALGAK	38	Acetyl (Protein N-term)	_(ac)AEPSAATQSPSVSSSSSGAEPAAPGGGSPGACPALGAK_	0	MULTI-MSMS	3	1132.52671	3394.55831	0.25735	60.162	0.67879	7.1054E-15	4.5896E-09	2	67.015	134740000	1660	1084	10483
A0A8I3S4Y3	no	AEPSRPVGLEQLR	13	Unmodified	_AEPSRPVGLEQLR_	1	MULTI-MSMS	2	726.401889	1450.78923	0.89381	34.493	0.95375	0	0.00024157	1	129.82	22146000	2766	1086	10497
A0A8C0MJE1	no	AEQDITTLEQNISR	14	Unmodified	_AEQDITTLEQNISR_	0	MULTI-MSMS	2	809.407566	1616.80058	0.62526	61.587	0.78155	0	4.6447E-05	2	132.86	137600000	1329	1092	10527
A0A8C0MJE1	no	AEQDITTLEQNISR	14	Unmodified	_AEQDITTLEQNISR_	0	MULTI-MATCH	2	809.407566	1616.80058	3.711	59.99	0.34028	0	NaN	0	NaN	103980000	1329	1092	10536
A0A8C0MJE1	no	AEQDITTLEQNISRLEGQVLR	21	Unmodified	_AEQDITTLEQNISRLEGQVLR_	1	MULTI-MSMS	5	483.45945	2412.26087	0.56737	18.631	2.6812	-3.5527E-15	0.04316	1	21.398	13478000	1329	1093	10538
A0A8I3Q0U5	no	AEQDSTTVAAFASSLASGLASSASEAAK	28	Unmodified	_AEQDSTTVAAFASSLASGLASSASEAAK_	0	MULTI-MSMS	3	876.759354	2627.25623	0.83018	103.91	0.20363	0	1.1678E-07	1	74.13	22241000	4875	1094	10542
A0A8I3Q0U5	no	AEQDSTTVAAFASSLASGLASSASEAAK	28	Unmodified	_AEQDSTTVAAFASSLASGLASSASEAAK_	0	MULTI-MATCH	3	876.759354	2627.25623	-2.9615	105.4	0.61105	0	NaN	0	NaN	28058000	4875	1094	10547
A0A8I3PGD1	no	AEQDVENELLDYEEDEEPQAPPESTPAPPK	30	Acetyl (Protein N-term)	_(ac)AEQDVENELLDYEEDEEPQAPPESTPAPPK_	0	MULTI-MSMS	3	1136.84236	3407.50525	2.2016	100.77	0.98089	0	2.869E-14	1	92.449	310790000	1616	1095	10552
A0A8I3PGD1	no	AEQDVENELLDYEEDEEPQAPPESTPAPPKK	31	Acetyl (Protein N-term)	_(ac)AEQDVENELLDYEEDEEPQAPPESTPAPPKK_	1	MULTI-MSMS	3	1179.54068	3535.60021	-0.40907	94.105	0.57641	-1.4211E-14	1.778E-06	1	55.532	71965000	1616	1096	10564
A0A8C0NLL3	no	AEQEPTAEQLAQIAAENEEDEHSVNYKPPAQK	32	Acetyl (Protein N-term)	_(ac)AEQEPTAEQLAQIAAENEEDEHSVNYKPPAQK_	1	MULTI-MSMS	3	1202.8992	3605.67578	0.089675	77.034	2.5133	0	8.0775E-86	3	224.06	1252300000	2882	1100	10593
A0A8C0NLL3	no	AEQEPTAEQLAQIAAENEEDEHSVNYKPPAQK	32	Acetyl (Protein N-term)	_(ac)AEQEPTAEQLAQIAAENEEDEHSVNYKPPAQK_	1	MULTI-MSMS	4	902.426221	3605.67578	-0.0131	76.865	2.0716	0	6.6589E-85	3	213.37	972740000	2882	1100	10594
A0A8C0TH17	no	AEQFYCGDTEGK	12	Unmodified	_AEQFYCGDTEGK_	0	MULTI-MSMS	2	702.790449	1403.56634	-0.61654	29.029	0.44064	-3.5527E-15	0.0027238	2	73.499	3872700	1467	1101	10622
A0A8C0TH17	no	AEQFYCGDTEGKK	13	Unmodified	_AEQFYCGDTEGKK_	1	MULTI-MATCH	2	766.83793	1531.66131	-1.1295	19.336	0.29125	0	NaN	0	NaN	5075200	1467	1102	10642
A0A8I3MR72	no	AEQINQAAGEASAVLAK	17	Unmodified	_AEQINQAAGEASAVLAK_	0	MULTI-MSMS	2	835.939033	1669.86351	0.50119	57.181	0.40709	0	4.4403E-10	3	161.21	156590000	2710	1103	10647
A0A8C0THV4	no	AEQLASVQYTLPK	13	Unmodified	_AEQLASVQYTLPK_	0	MSMS	2	724.393199	1446.77184	NaN	56.101	1	0	0.0033851	1	67.548		733	1105	10659
A0A8I3MCT0	no	AEQLGAEGNVDESQK	15	Unmodified	_AEQLGAEGNVDESQK_	0	MULTI-MSMS	2	787.868273	1573.72199	-1.8171	22.959	0.9824	0	4.429E-05	1	122.46	15592000	5356	1106	10674
A0A8I3MGQ9	no	AEQMASVQNAQR	12	Unmodified	_AEQMASVQNAQR_	0	MULTI-MSMS	2	666.819875	1331.6252	-0.6602	17.372	0.64741	0	3.3613E-07	1	212.03	30814000	313;6326	1110	10694
A0A8P0STS5	no	AEQMFGEMEVWNAISER	17	Unmodified	_AEQMFGEMEVWNAISER_	0	MULTI-SECPEP	2	1013.9535	2025.89245	0.16403	99.507	0.27275	0	0.0087243	1	65.472	14045000	4891	1111	10704
A0A8I3QBV9	no	AEQPHQHAMYYLR	13	Unmodified	_AEQPHQHAMYYLR_	0	MULTI-MSMS	4	411.699138	1642.76744	-0.072143	23.218	0.81333	0	0.00023107	1	90.926	52463000	2404	1112	10712
A0A8P0NKK4	no	AEQPWDYPARPQAK	14	Unmodified	_AEQPWDYPARPQAK_	1	MULTI-MSMS	2	828.910079	1655.8056	2.166	36.528	0.33956	0	0.00076513	1	112.13	6138900	4273	1115	10737
A0A8I3S3I8	no	AEQQISLPAK	10	Acetyl (Protein N-term)	_(ac)AEQQISLPAK_	0	MULTI-MSMS	2	563.808771	1125.60299	-0.70681	50.759	0.61405	0	0.0028686	2	78.556	23123000	1296	1116	10749
A0A8I3MCH7	no	AEQSDQTVK	9	Acetyl (Protein N-term)	_(ac)AEQSDQTVK_	0	MULTI-MATCH	2	524.251286	1046.48802	1.6977	15.783	0.5425	-1.7764E-15	NaN	0	NaN	28416000	602	1117	10762
A0A8C0S0J3	no	AERPDVDEK	9	Unmodified	_AERPDVDEK_	1	MULTI-MATCH	3	353.508611	1057.504	-0.49835	11.47	0.37325	1.7764E-15	NaN	0	NaN	85364000	5260	1118	10774
A0A8I3N7N6	no	AERPEDLNLPNAVITR	16	Acetyl (Protein N-term)	_(ac)AERPEDLNLPNAVITR_	1	MULTI-MSMS	2	925.491964	1848.96938	-1.9347	70.666	0.71244	0	1.0902E-05	1	109.1	97630000	3758	1119	10778
A0A8C0T0Z1	no	AESCGNGNSTGYQIR	15	Unmodified	_AESCGNGNSTGYQIR_	0	MULTI-MSMS	2	807.352268	1612.68998	-0.075215	22.745	0.3393	0	2.5367E-07	1	156.51	4441400	4989;4991	1120	10791
A0A8C0T0Z1	no	AESCGNGNSTGYQIR	15	Deamidation (NQ)	_AESCGN(de)GNSTGYQIR_	0	MULTI-MSMS	2	807.844275	1613.674	1.4782	26.652	0.31186	-3.5527E-15	0.02283	1	62.799	3199200	4989;4991	1120	10801
A0A8I3NRE9	no	AESDGSLLLESK	12	Unmodified	_AESDGSLLLESK_	0	MULTI-MSMS	2	624.819532	1247.62451	1.1386	41.798	1.1415	0	0.0016262	1	81.017	12604000	4387;5140	1121	10812
A0A8I3NL88	no	AESDPAYQQYQDAANNLR	18	Unmodified	_AESDPAYQQYQDAANNLR_	0	MULTI-MSMS	2	1027.46413	2052.91371	1.0997	61.35	1.2224	0	2.834E-47	2	260.81	135930000	6423	1123	10826
A0A8I3NL88	no	AESDPAYQQYQDAANNLR	18	Deamidation (NQ)	_AESDPAYQQYQDAAN(de)NLR_	0	MULTI-MSMS	2	1027.95614	2053.89773	3.6015	48.717	0.33957	7.1054E-15	2.3983E-07	1	122.42	5788500	6423	1123	10837
A0A8I3N9R4	no	AESEEMETSQAASK	14	Unmodified	_AESEEMETSQAASK_	0	MULTI-MSMS	2	749.32231	1496.63007	-0.16941	15.592	0.27142	1.7764E-15	1.1608E-10	1	204.69	13061000	1996	1125	10845
A0A8I3MWP5	no	AESGESGGPPSSQDGAAAAEGAGAPAAAASAEPK	34	Acetyl (Protein N-term)	_(ac)AESGESGGPPSSQDGAAAAEGAGAPAAAASAEPK_	0	MULTI-MSMS	3	989.446387	2965.31733	-0.063726	55.004	0.78194	7.1054E-15	3.601E-10	1	70.073	21020000	1282;4408	1128	10862
A0A8I3Q7C5	no	AESIMAEQVALSR	13	Unmodified	_AESIMAEQVALSR_	0	MULTI-MSMS	2	702.861209	1403.70786	0.58955	54.79	0.44122	0	2.4395E-05	2	149.23	10512000	6285	1129	10874
A0A8C0MJ20	no	AESLNGNPLFSK	12	Unmodified	_AESLNGNPLFSK_	0	MSMS	2	638.830234	1275.64592	NaN	49.616	1	0	0.016722	1	55.718		1440	1131	10880
A0A8I3PDN0	no	AESLQQEVEALK	12	Unmodified	_AESLQQEVEALK_	0	MULTI-MSMS	2	672.853906	1343.69326	1.7912	66.744	0.67882	0	7.3388E-05	1	150.1	135770000	3361	1133	10887
A0A8C0Z084	no	AESMLQQADK	10	Unmodified	_AESMLQQADK_	0	MULTI-MSMS	2	560.768788	1119.52302	-0.23553	22.812	0.43946	0	0.0008328	1	164.96	21483000	2893	1134	10902
A0A8C0QAU4	no	AESQLLECK	9	Unmodified	_AESQLLECK_	0	MULTI-MATCH	2	539.265881	1076.51721	-4.821	24.452	0.27046	0	NaN	0	NaN	6542800	4645;6361	1136	10919
A0A8I3NNA6	no	AESTANAGQSDNR	13	Unmodified	_AESTANAGQSDNR_	0	MULTI-MSMS	2	660.792369	1319.57018	0.41639	10.166	0.18471	0	0.0058636	1	61.353	1503400	4717	1138	10921
A0A8C0QP08	no	AESTPEIAEQR	11	Unmodified	_AESTPEIAEQR_	0	MSMS	2	615.801674	1229.58879	NaN	21.983	1	0	0.0013225	1	91.584		4782	1139	10934
A0A8I3PTU4	no	AESVMIQQAK	10	Unmodified	_AESVMIQQAK_	0	MULTI-MATCH	2	552.789524	1103.56449	-0.025455	21.728	0.27227	0	NaN	0	NaN	18543000	2741	1141	10953
A0A8C0P4F9	no	AETEQQCLCLK	11	Unmodified	_AETEQQCLCLK_	0	MULTI-MSMS	2	690.318319	1378.62209	1.6795	30.095	0.13628	-3.5527E-15	0.012535	1	60.074	760050	3545	1143	10959
A0A8C0RR77	no	AETETMYQSK	10	Unmodified	_AETETMYQSK_	0	MULTI-MSMS	2	594.266078	1186.5176	-0.1479	16.823	0.65037	0	0.0069952	1	74.173	225320000	5124;6251	1144	10968
A0A8C0RR77	no	AETETMYQSK	10	Oxidation (M)	_AETETM(ox)YQSK_	0	MSMS	2	602.263536	1202.51252	NaN	16.833	1	0	0.008407	1	105.52		5124;6251	1144	10985
A0A8C0RBE7	no	AETLMTVTDPVHDIAFAPNLGR	22	Unmodified	_AETLMTVTDPVHDIAFAPNLGR_	0	MULTI-MATCH	2	1184.60192	2367.18928	-0.15538	90.01	0.20401	0	NaN	0	NaN	8049600	873	1148	11008
A0A8I3N1L7	no	AETVADTRR	9	Acetyl (Protein N-term)	_(ac)AETVADTRR_	1	MSMS	2	530.772719	1059.53089	NaN	19.58	1	0	1.1977E-11	1	190.51		1979	1150	11015
P61017	yes	AETYDFLFK	9	Acetyl (Protein N-term)	_(ac)AETYDFLFK_	0	MULTI-MSMS	2	588.284597	1174.55464	0.70233	102.34	0.37471	0	0.0036051	2	84.568	19247000	219	1151	11026
A0A8I3NAK8	no	AEVAAEFLNDR	11	Unmodified	_AEVAAEFLNDR_	0	MSMS	2	617.806759	1233.59897	NaN	54.966	1	0	0.001499	1	89.029		5316;6398	1153	11038
A0A8P0SBA9	no	AEVAAIYEPPQIGTQNSLELLEDPKAEVVDEIAAK	35	Unmodified	_AEVAAIYEPPQIGTQNSLELLEDPKAEVVDEIAAK_	1	MULTI-MSMS	3	1250.98232	3749.92512	-0.52674	98.091	0.30609	0	3.4864E-18	2	88.683	47811000	4275	1154	11050
A0A8C0T181	no	AEVASAVCLR	10	Unmodified	_AEVASAVCLR_	0	MSMS	2	538.281866	1074.54918	NaN	32.352	1	0	0.0062396	1	78.334		3273	1155	11064
A0A8C0P3R9	no	AEVCIENNK	9	Unmodified	_AEVCIENNK_	0	MULTI-MSMS	2	538.755681	1075.49681	0.51109	15.719	0.47594	0	0.0012227	2	143.12	25867000	3517;3936	1157	11074
A0A8I3NNQ3	no	AEVEETLK	8	Acetyl (Protein N-term)	_(ac)AEVEETLK_	0	MULTI-SECPEP	2	480.747847	959.481142	-2.8315	50.553	0.27264	0	0.052559	1	70.525	2855500	6429	1158	11088
A0A8I3NNQ3	no	AEVEETLKR	9	Acetyl (Protein N-term)	_(ac)AEVEETLKR_	1	MULTI-MSMS	2	558.798403	1115.58225	1.9149	40.64	1.4224	0	0.0013119	4	128.69	93641000	6429	1159	11094
A0A8I3PKE6	no	AEVEEVVEPLPSEK	14	Unmodified	_AEVEEVVEPLPSEK_	0	MULTI-MSMS	2	777.898511	1553.78247	-0.42576	49.094	0.61301	7.1054E-15	1.303E-21	1	237.68	49085000	1894	1160	11107
A0A8C0Q7I6	no	AEVEKAEEALAGEEAPMER	19	Unmodified	_AEVEKAEEALAGEEAPMER_	1	MULTI-MSMS	2	1029.98605	2057.95755	0.39986	56.729	0.30481	0	1.1885E-26	2	202.33	14543000	3838	1161	11120
A0A8I3NGP8	no	AEVEQKK	7	Acetyl (Protein N-term)	_(ac)AEVEQKK_	1	MULTI-MATCH	2	437.23745	872.460347	0.20616	11.742	0.17041	0	NaN	0	NaN	20385000	2809	1162	11143
A0A8I3PGB4	no	AEVHESYYK	9	Unmodified	_AEVHESYYK_	0	MULTI-MSMS	3	375.845223	1124.51384	-1.257	14.752	0.30505	0	0.043212	1	36.424	17602000	423	1164	11154
A0A8P0TEL0	no	AEVHTDAGCPPEAVAAALNPVEDHEASGEDDSK	33	Unmodified	_AEVHTDAGCPPEAVAAALNPVEDHEASGEDDSK_	0	MULTI-MSMS	3	1130.16718	3387.47972	0.5207	60.203	0.37308	0	1.8344E-14	1	77.719	12996000	6375;6666	1166	11162
A0A8I3MY76	no	AEVIPAYGVQK	11	Unmodified	_AEVIPAYGVQK_	0	MULTI-SECPEP	2	587.826963	1173.63937	0.43274	38.451	0.88261	0	0.057143	1	62.582	21086000	659	1167	11169
A0A8C0PUT4	no	AEVLDLDEDEDDLEVFSK	18	Unmodified	_AEVLDLDEDEDDLEVFSK_	0	MSMS	2	1040.97587	2079.93719	NaN	95.574	1	0	0.010746	1	49.967		2635	1168	11182
A0A8C0TCK6	no	AEVLSEEPILK	11	Unmodified	_AEVLSEEPILK_	0	MULTI-MSMS	2	614.345186	1226.67582	0.2799	50.945	0.71421	0	0.00055454	1	113.62	23324000	2374	1169	11188
A0A8C0PY59	no	AEVMEEIEDGREEGEEEDSPDATSPLGDHTR	31	Unmodified	_AEVMEEIEDGREEGEEEDSPDATSPLGDHTR_	1	MULTI-MSMS	3	1143.82174	3428.4434	-0.062095	60.669	0.33982	-7.1054E-15	4.3639E-14	2	89.149	19175000	4415	1171	11206
A0A8I3S2F8	no	AEVNAFTESIDAELR	15	Unmodified	_AEVNAFTESIDAELR_	0	MULTI-MATCH	2	832.909941	1663.80533	-1.34	82.893	0.16965	0	NaN	0	NaN	23347000	6460	1172	11229
A0A8I3NII5	no	AEVNGLAAQGK	11	Deamidation (NQ)	_AEVN(de)GLAAQGK_	0	MSMS	2	529.77747	1057.54039	NaN	18.025	1	0	0.035219	1	59.245		6273	1173	11232
A0A8C0STJ7	no	AEVQNLGGELVVSGVDSAMSLIQAAK	26	Unmodified	_AEVQNLGGELVVSGVDSAMSLIQAAK_	0	MULTI-MSMS	3	862.786299	2585.33707	0.45602	111.15	0.71057	0	8.9986E-46	2	192.57	2284800000	5644	1175	11252
A0A8I3S467	no	AEVSELPSVVCDLANGSITWADVEAR	26	Deamidation (NQ)	_AEVSELPSVVCDLAN(de)GSITWADVEAR_	0	MULTI-MSMS	3	930.448123	2788.32254	0.11045	107.47	0.64608	0	0.00044939	1	43.156	29418000	1791	1177	11267
A0A8I3S467	no	AEVSELPSVVCDLANGSITWADVEAR	26	Unmodified	_AEVSELPSVVCDLANGSITWADVEAR_	0	MULTI-MSMS	3	930.120118	2787.33852	-0.02581	106.29	0.98775	0	1.0492E-29	2	155.05	215110000	1791	1177	11287
A0A8I3S467	no	AEVSELPSVVCDLANGSITWADVEAR	26	Unmodified	_AEVSELPSVVCDLANGSITWADVEAR_	0	MSMS	3	930.120118	2787.33852	NaN	105.83	1	0	2.9856E-05	1	58.272		1791	1177	11288
A0A8I3Q3F0	no	AEVTEEVEDGKEEDDEEETENSLPIPASK	29	Unmodified	_AEVTEEVEDGKEEDDEEETENSLPIPASK_	1	MULTI-MSMS	3	1073.4792	3217.41577	0.35832	59.603	0.20261	0	0.009076	1	29.61	9214400	3749	1178	11299
A0A8P0NE56	no	AEVTMGDPHQQTLAR	15	Unmodified	_AEVTMGDPHQQTLAR_	0	MSMS	2	827.404303	1652.79405	NaN	26.528	1	0	0.0018724	1	67.153		3855	1179	11305
A0A8I3MIA7	no	AEVVSLLLDR	10	Unmodified	_AEVVSLLLDR_	0	MULTI-MSMS	2	557.826963	1113.63937	0.71557	74.626	0.64344	0	0.0080611	2	72.643	35529000	1007	1180	11318
A0A8I3N508	no	AEWIEAIKK	9	Unmodified	_AEWIEAIKK_	1	MSMS	2	544.310949	1086.60735	NaN	37.026	1	0	0.022598	1	91.318		2736	1182	11330
A0A8P0SYQ4	no	AEWLGGAVEEYFFR	14	Unmodified	_AEWLGGAVEEYFFR_	0	MULTI-MSMS	2	837.401555	1672.78856	-0.68549	103.97	0.13604	0	0.009342	1	55.258	11053000	6653	1183	11337
A0A8C0Z0Y6	no	AEYEGDGIPTVFVAVAGR	18	Unmodified	_AEYEGDGIPTVFVAVAGR_	0	MULTI-MSMS	2	925.96779	1849.92103	-0.029082	88.61	1.325	-1.4211E-14	3.0568E-15	3	170.66	313210000	3467;5688	1184	11342
A0A8I3Q7W6	no	AEYHAQNK	8	Acetyl (Protein N-term)	_(ac)AEYHAQNK_	0	MULTI-MSMS	2	501.735606	1001.45666	3.4498	12.803	0.33317	0	0.0033075	2	117.93	6405900	2130	1187	11359
A0A8I3S2M7	no	AEYLASIFGTEK	12	Acetyl (Protein N-term)	_(ac)AEYLASIFGTEK_	0	MULTI-MSMS	2	685.84555	1369.67655	0.39746	110.92	0.57591	-1.4211E-14	4.1588E-05	1	152.54	1074700000	3258;6175	1188	11370
A0A8I3MKY4	no	AEYSAYQDK	9	Unmodified	_AEYSAYQDK_	0	MULTI-MSMS	2	537.740554	1073.46655	0.25922	19.079	0.44195	0	0.0050081	1	91.318	18045000	2879	1189	11383
A0A8I3RW84	no	AEYWAVSSLTGENVR	15	Unmodified	_AEYWAVSSLTGENVR_	0	MSMS	2	841.412651	1680.81075	NaN	74.447	1	0	1.0821E-06	1	110.93		2219	1190	11392
A0A8I3NGR5	no	AFAANSEHQDVDQLIEK	17	Unmodified	_AFAANSEHQDVDQLIEK_	0	MULTI-MSMS	2	957.963236	1913.91192	-0.22902	47.615	0.71423	0	5.1377E-33	1	249.39	28058000	6036	1191	11397
A0A8I3MN54	no	AFAAQEDLEK	10	Unmodified	_AFAAQEDLEK_	0	MSMS	2	561.277303	1120.54005	NaN	32.83	1	0	0.0010589	1	109.71		5023	1192	11408
A0A8I3PEA3	no	AFADALEVIPMALSENSGMNPIQTMTEVR	29	Unmodified	_AFADALEVIPMALSENSGMNPIQTMTEVR_	0	MULTI-MSMS	3	1045.84349	3134.50864	-0.57033	110.92	0.44001	0	0.0039306	1	32.195	605900000	6033	1193	11420
A0A8C0NST9	no	AFADAMEVIPSTLAENAGLNPISTVTELR	29	Unmodified	_AFADAMEVIPSTLAENAGLNPISTVTELR_	0	MULTI-MSMS	3	1010.85326	3029.53795	-0.18639	108.23	1.1907	0	8.8385E-43	4	163.16	753680000	3109	1194	11434
A0A8C0MCL5	no	AFADDPDVPK	10	Unmodified	_AFADDPDVPK_	0	MULTI-MATCH	2	537.758746	1073.50294	1.4599	33.437	0.20339	0	NaN	0	NaN	3121700	1177	1195	11465
A0A8C0MKC0	no	AFAHITGGGLLENIPR	16	Unmodified	_AFAHITGGGLLENIPR_	0	MULTI-MSMS	2	833.457196	1664.89984	0.37035	68.679	0.3725	0	0.00012712	1	88.83	17657000	1505	1197	11476
A0A8C0MKC0	no	AFAHITGGGLLENIPR	16	Unmodified	_AFAHITGGGLLENIPR_	0	MULTI-MSMS	4	417.232236	1664.89984	-0.44798	68.651	0.33859	0	4.7934E-05	1	90.759	23930000	1505	1197	11477
A0A8I3PTN2	no	AFAMIIDKLEEDINSSMTNSTAASRPPVTLR	31	Unmodified	_AFAMIIDKLEEDINSSMTNSTAASRPPVTLR_	2	MULTI-MSMS	3	1126.90592	3377.69593	-1.2432	100.76	0.27267	-1.4211E-14	2.9687E-46	1	152.14	33464000	3442	1199	11496
A0A8C0PY99	no	AFAMIIDKLEEDISSSMTNSTAASRPPVTLR	31	Unmodified	_AFAMIIDKLEEDISSSMTNSTAASRPPVTLR_	2	MULTI-SECPEP	5	671.144282	3350.68503	-0.084178	102.41	0.4773	0	1.0179E-18	1	95.652	64641000	4419;4333;6665;6275	1200	11501
A0A8P0NAE9	no	AFASWWYK	8	Acetyl (Protein N-term)	_(ac)AFASWWYK_	0	MULTI-MSMS	2	550.763635	1099.51272	-0.50381	106.02	0.68102	0	0.0030508	2	134.06	267750000	2386	1202	11508
A0A8P0TM32	no	AFATMGETVMSVK	13	Unmodified	_AFATMGETVMSVK_	0	MULTI-MSMS	2	686.335981	1370.65741	0.64411	61.408	0.33976	0	0.03394	1	44.598	14864000	1913	1204	11521
A0A8P0P307	no	AFAVGVQQVLLK	12	Unmodified	_AFAVGVQQVLLK_	0	MULTI-MSMS	2	636.887355	1271.76016	0.34116	70.92	0.74703	0	0.00015733	2	121.96	223160000	5279	1205	11532
A0A8I3QBG5	no	AFAVVASALGIPSLLPFLK	19	Unmodified	_AFAVVASALGIPSLLPFLK_	0	MULTI-MSMS	3	638.720279	1913.13901	-0.45154	111.04	0.2019	0	0.0031208	1	41.348	16722000	1782	1206	11541
A0A8C0M9I8	no	AFCADQLDVFLQK	13	Unmodified	_AFCADQLDVFLQK_	0	MULTI-MSMS	2	777.884684	1553.75481	1.1921	90.665	0.74458	0	0.00011463	3	116.13	67183000	802	1207	11551
A0A8I3MXN7	no	AFCEPGNVENNGVLSFIK	18	Unmodified	_AFCEPGNVENNGVLSFIK_	0	MULTI-MSMS	2	997.985657	1993.95676	-1.4296	87.455	0.54254	0	0.00047743	1	68.171	54584000	2770	1208	11563
A0A8P0N4L2	no	AFCGFEDPR	9	Unmodified	_AFCGFEDPR_	0	MULTI-MSMS	2	549.737291	1097.46003	0.053129	46.388	0.54462	0	0.028708	1	58.917	20195000	3945;5165;4205	1209	11573
A0A8C0PDZ7	no	AFCSGCLSFSAAVPR	15	Unmodified	_AFCSGCLSFSAAVPR_	0	MULTI-MSMS	2	815.379242	1628.74393	-0.54638	70.473	0.44186	0	0.026474	1	43.672	10290000	3910	1210	11586
A0A8C0SYM2	no	AFCTGLDSVLQPYR	14	Unmodified	_AFCTGLDSVLQPYR_	0	MULTI-MSMS	2	813.900865	1625.78718	1.8401	81.128	0.74725	1.4211E-14	0.00053246	2	88.056	28563000	5063	1211	11589
A0A8C0S4K6	no	AFDCPETEYPVK	12	Unmodified	_AFDCPETEYPVK_	0	MULTI-MSMS	2	728.326667	1454.63878	1.5773	46.501	0.51029	0	0.0043619	1	68.626	10663000	1831	1212	11595
A0A8C0PDH8	no	AFDDVPVVQIYSSR	14	Unmodified	_AFDDVPVVQIYSSR_	0	MULTI-MATCH	2	798.406837	1594.79912	4.1669	79.199	0.40609	0	NaN	0	NaN	14868000	3604	1213	11611
A0A8I3N3K9	no	AFDGFSSAQK	10	Unmodified	_AFDGFSSAQK_	0	MULTI-MSMS	2	529.251089	1056.48762	0.026088	32.837	0.40703	0	0.0029824	1	88.948	20421000	4828	1216	11633
A0A8I3PBI8	no	AFDHVLHLHPLSR	13	Unmodified	_AFDHVLHLHPLSR_	0	MULTI-MSMS	3	514.616037	1540.82628	-0.40429	38.392	0.54512	0	0.00059182	1	77.776	36163000	1460	1217	11645
A0A8I3RSP3	no	AFDILGIKPVQR	12	Unmodified	_AFDILGIKPVQR_	1	MULTI-MSMS	2	678.903537	1355.79252	0.29386	63.579	0.74492	0	0.0018489	1	101.65	65400000	4500	1218	11655
A0A8I3Q8S6	no	AFDMWAGDVNDLLK	14	Unmodified	_AFDMWAGDVNDLLK_	0	MULTI-MSMS	2	797.882141	1593.74973	-2.0284	99.476	0.37363	1.4211E-14	0.00058418	1	86.911	90641000	5960	1219	11666
A0A8C0SPX1	no	AFDPALLEFLVCPLSK	16	Unmodified	_AFDPALLEFLVCPLSK_	0	MULTI-SECPEP	3	607.326941	1818.95899	0.11524	110.05	0.3726	-1.4211E-14	0.0037874	1	68.257	3776700	4009	1221	11680
A0A8I3NHY9	no	AFDSGIIPMEFVNK	14	Unmodified	_AFDSGIIPMEFVNK_	0	MULTI-MSMS	2	784.394884	1566.77522	-0.3224	90.938	1.0152	0	0.00014332	1	103.08	1864600000	3201	1222	11692
A0A8C0TA90	no	AFDTTDGHQGASQAPK	16	Unmodified	_AFDTTDGHQGASQAPK_	0	MULTI-MATCH	2	815.876433	1629.73831	-1.9604	15.489	0.30632	-1.7764E-15	NaN	0	NaN	3267700	3272;5880	1224	11723
A0A8C0QGU9	no	AFEDDAIQLVAR	12	Unmodified	_AFEDDAIQLVAR_	0	MULTI-MSMS	2	674.348791	1346.68303	0.4791	73.699	0.50948	0	0.017396	1	52.278	10673000	2280	1226	11729
A0A8P0S883	no	AFEDEMKK	8	Unmodified	_AFEDEMKK_	1	MULTI-MSMS	2	499.236593	996.458632	0.68733	16.684	0.37282	0	0.034424	1	90.777	5934200	3301	1227	11742
A0A8C0NCL6	no	AFEDTLQLMER	11	Unmodified	_AFEDTLQLMER_	0	MULTI-SECPEP	2	676.829377	1351.6442	-1.831	76.35	0.47696	0	0.04147	1	69.276	19281000	2530	1228	11751
A0A8C0M8C9	no	AFEELFPDWK	10	Unmodified	_AFEELFPDWK_	0	MULTI-MSMS	2	641.311146	1280.60774	0.31251	93.072	0.3825	0	0.00042199	1	131.06	15184000	1002	1230	11768
A0A8I3MLV9	no	AFEESLSTLK	10	Unmodified	_AFEESLSTLK_	0	MULTI-MSMS	2	562.795329	1123.5761	0.48873	48.499	0.64265	0	0.0010882	1	108.98	20096000	1133	1232	11782
A0A8P0N4L2	no	AFEETQIDIPGSAGR	15	Unmodified	_AFEETQIDIPGSAGR_	0	MULTI-MSMS	2	795.891552	1589.76855	0.18426	60.261	0.91648	-7.1054E-15	6.7711E-16	3	213.63	2516800000	3945;5165;4205;6365	1233	11793
A0A8P0TC47	no	AFENLLGQALTK	12	Unmodified	_AFENLLGQALTK_	0	MULTI-MSMS	2	652.864077	1303.7136	0.48155	78.86	0.91648	0	6.3968E-05	1	169.93	244590000	4754	1236	11816
A0A8P0P708	no	AFENWSGLPGASR	13	Unmodified	_AFENWSGLPGASR_	0	MULTI-MSMS	2	696.338758	1390.66296	-3.2291	66.106	0.64443	0	0.0005832	1	89.266	45250000	6502	1237	11826
A0A8I3PBK4	no	AFFALVTNGVR	11	Deamidation (NQ)	_AFFALVTN(de)GVR_	0	MULTI-MSMS	2	598.327131	1194.63971	2.6638	78.575	0.74715	0	0.014348	1	87.308	11979000	3825	1241	11853
A0A8I3PBK4	no	AFFALVTNGVR	11	Deamidation (NQ)	_AFFALVTN(de)GVR_	0	MULTI-MATCH	2	598.327131	1194.63971	0.80849	79.809	0.33966	0	NaN	0	NaN	8544000	3825	1241	11861
A0A8I3MA56	no	AFFAQDGVQSLLTQK	15	Unmodified	_AFFAQDGVQSLLTQK_	0	MSMS	2	826.935762	1651.85697	NaN	85.603	1	0	0.014803	1	52.837		3008	1242	11864
A0A8P0NI33	no	AFFESHPAPSAER	13	Unmodified	_AFFESHPAPSAER_	0	MULTI-MSMS	2	723.34404	1444.67353	0.24586	28.862	0.61086	0	2.3104E-05	2	152.54	21968000	772	1243	11868
A0A8I3NGY1	no	AFFMLDGIHSK	11	Unmodified	_AFFMLDGIHSK_	0	MULTI-MSMS	2	633.320991	1264.62743	2.5993	64.756	0.37361	0	0.014816	2	58.246	6385600	291	1244	11879
A0A8I3NUR2	no	AFFPCFDTPAVK	12	Unmodified	_AFFPCFDTPAVK_	0	MULTI-MSMS	2	700.339381	1398.66421	1.6816	80.313	0.61252	0	0.0017861	2	79.489	56438000	512	1245	11885
A0A8C0Q8X0	no	AFFSEVER	8	Unmodified	_AFFSEVER_	0	MULTI-MSMS	2	492.742899	983.471246	0.21999	47.04	0.71344	0	0.0064446	1	113.89	640670000	4613	1246	11899
A0A8C0T6H7	no	AFGAPVPSVQWLDK	14	Unmodified	_AFGAPVPSVQWLDK_	0	MULTI-MSMS	2	757.903734	1513.79291	1.382	83.748	0.89997	0	0.006287	3	59.496	37120000	5833	1247	11910
A0A8I3NC31	no	AFGDDSALLK	10	Unmodified	_AFGDDSALLK_	0	MULTI-MSMS	2	518.769114	1035.52368	0.47997	49.996	0.54374	0	0.01164	1	67.507	52514000	4899	1248	11919
A0A8C0MVM6	no	AFGFSHLEALLDDSKELQR	19	Unmodified	_AFGFSHLEALLDDSKELQR_	1	MSMS	3	726.039287	2175.09603	NaN	89.63	1	0	0.00079069	1	67.644		1878	1250	11940
A0A8I3MU76	no	AFGGYLGTDQSK	12	Unmodified	_AFGGYLGTDQSK_	0	MULTI-MSMS	2	622.30131	1242.58807	-0.74584	43.346	0.91716	0	0.00069223	3	93.325	117790000	3740	1251	11950
A0A8P0T542	no	AFGPGLQGGSAGSPAR	16	Unmodified	_AFGPGLQGGSAGSPAR_	0	MULTI-MSMS	2	715.362764	1428.71098	0.25165	34.865	0.64383	0	0.0031046	1	59.116	470600000	6595;2676	1252	11962
A0A8C0RU77	no	AFGQAKHQPTAIIAKTFK	18	Unmodified	_AFGQAKHQPTAIIAKTFK_	2	MULTI-MSMS	5	392.22618	1956.09452	0.042107	28.688	1.6035	0	2.9072E-08	3	117.26	127380000	5178	1253	11980
A0A8I3S154	no	AFGTILNLVPLAESVVK	17	Unmodified	_AFGTILNLVPLAESVVK_	0	MULTI-MSMS	2	886.021837	1770.02912	0.4566	106.29	0.54474	0	2.3683E-07	1	142.51	51325000	2637	1255	11992
Q9XSU6	no	AFGYYGPLR	9	Unmodified	_AFGYYGPLR_	0	MULTI-MSMS	2	522.269084	1042.52362	-0.24088	57.655	0.543	0	0.0025054	1	105.2	16170000	5813	1256	12004
A0A8I3N8F0	no	AFHDQQLLTVAK	12	Unmodified	_AFHDQQLLTVAK_	0	MULTI-MSMS	3	457.585743	1369.7354	-0.031002	37.823	0.74423	0	0.0071038	1	53.388	15789000	144	1257	12014
A0A8I3MR56	no	AFHNEAQVNPER	12	Unmodified	_AFHNEAQVNPER_	0	MULTI-MSMS	2	706.339289	1410.66403	-1.1776	15.72	0.61078	0	6.7349E-05	2	164.64	8821500	2626	1258	12025
A0A8I3MVW4	no	AFHPTCFTCVTCAR	14	Unmodified	_AFHPTCFTCVTCAR_	0	MULTI-MSMS	2	864.376177	1726.7378	1.0435	44.518	0.16924	0	0.004217	1	62.466	6631400	4435	1260	12043
A0A8I3N0K8	no	AFHPTYEEK	9	Unmodified	_AFHPTYEEK_	0	MULTI-MSMS	2	561.266739	1120.51892	1.7471	16.236	0.27131	0	0.013847	1	71.342	3752900	5387	1261	12047
A0A8P0TAL0	no	AFIHHELLAYLYSSADQSSLMEESADQAQR	30	Unmodified	_AFIHHELLAYLYSSADQSSLMEESADQAQR_	0	MULTI-MSMS	3	1137.53677	3409.58848	-0.48969	92.331	0.30535	0	1.2919E-10	1	76.899	15632000	6497;6515;5742	1262	12060
A0A8P0TAL0	no	AFIHHELLAYLYSSADQSSLMEESADQAQR	30	Unmodified	_AFIHHELLAYLYSSADQSSLMEESADQAQR_	0	MSMS	3	1137.53677	3409.58848	NaN	92.282	1	0	1.0854E-13	1	83.216		6497;6515;5742	1262	12061
A0A8P0S762	no	AFIITGQTYTR	11	Unmodified	_AFIITGQTYTR_	0	MULTI-MSMS	2	635.843145	1269.67174	0.75796	51.598	1.5989	0	0.00016	3	144.66	149100000	6470	1264	12072
A0A8I3NAA2	no	AFIITINSFDTELSK	15	Unmodified	_AFIITINSFDTELSK_	0	MULTI-MSMS	2	849.951078	1697.8876	1.8626	96.549	0.71425	0	0.0026995	1	62.924	32024000	6237	1265	12084
A0A8I3P1H7	no	AFINLEAAGVGGK	13	Unmodified	_AFINLEAAGVGGK_	0	MULTI-MSMS	2	623.843145	1245.67174	-1.5838	62.501	0.61258	0	0.0029677	1	69.672	153260000	1953	1266	12092
A0A8I3P1H7	no	AFINLEAAGVGGK	13	Unmodified	_AFINLEAAGVGGK_	0	MULTI-MATCH	2	623.843145	1245.67174	-1.4557	61.682	1.0867	0	NaN	0	NaN	443500000	1953	1266	12102
A0A8I3MU66	no	AFIPAIDSFGFETDLR	16	Unmodified	_AFIPAIDSFGFETDLR_	0	MSMS	2	899.954152	1797.89375	NaN	100.71	1	0	3.915E-16	1	138.75		5497	1267	12115
A0A8C0T5B3	no	AFIPPLAEDLLAR	13	Unmodified	_AFIPPLAEDLLAR_	0	MULTI-MSMS	2	713.408652	1424.80275	1.8087	99.081	0.44324	0	0.00088726	1	84.17	23783000	2032	1268	12125
A0A8I3MV65	no	AFITNIPFDVK	11	Unmodified	_AFITNIPFDVK_	0	MULTI-MSMS	2	632.850438	1263.68632	0.37217	81.552	1.0521	0	0.00072494	2	106.2	1218100000	6025;2852	1269	12138
A0A8C0S447	no	AFITVLEMTPVLGTEIINYR	20	Unmodified	_AFITVLEMTPVLGTEIINYR_	0	MULTI-MSMS	3	760.748457	2279.22354	0.69513	108.73	0.57833	0	0.032087	1	21.848	7399600	3020	1270	12149
A0A8I3MPS3	no	AFIVWLANGDTLR	13	Unmodified	_AFIVWLANGDTLR_	0	MULTI-MSMS	2	738.403901	1474.79325	-4.3938	93.93	0.47562	0	0.00026685	2	97.456	15480000	5369;6350	1271	12155
A0A8I3MPS3	no	AFIVWLANGDTLR	13	Deamidation (NQ)	_AFIVWLAN(de)GDTLR_	0	MULTI-MSMS	2	738.895909	1475.77726	0.75244	97.221	0.23861	0	0.0008952	1	117.53	22370000	5369;6350	1271	12163
A0A8I3NUK2	no	AFKDEYVVSLIR	12	Unmodified	_AFKDEYVVSLIR_	1	MULTI-MSMS	2	720.398284	1438.78202	0.35563	65.748	0.4409	0	0.003524	1	92.538	12996000	3176	1272	12170
A0A8C0T9H8	no	AFLADPSAFVAAAPVAAATTAAPAAAAAPAK	31	Unmodified	_AFLADPSAFVAAAPVAAATTAAPAAAAAPAK_	0	MULTI-MSMS	4	688.872168	2751.45957	-0.097619	94.175	1.0873	0	1.0777E-09	2	73.361	1726400000	5887	1273	12186
A0A8C0T9H8	no	AFLADPSAFVAAAPVAAATTAAPAAAAAPAK	31	Unmodified	_AFLADPSAFVAAAPVAAATTAAPAAAAAPAK_	0	MULTI-MSMS	3	918.160465	2751.45957	0.13964	94.202	0.7132	0	1.2692E-15	1	99.396	745850000	5887	1273	12187
A0A8C0T9H8	no	AFLADPSAFVAAAPVAAATTAAPAAAAAPAK	31	Unmodified	_AFLADPSAFVAAAPVAAATTAAPAAAAAPAK_	0	MULTI-MSMS	2	1376.73706	2751.45957	-1.2711	94.12	0.33978	0	5.6618E-31	1	132.13	29526000	5887	1273	12188
A0A8P0NBP0	no	AFLALLGLQHTK	12	Unmodified	_AFLALLGLQHTK_	0	MULTI-MSMS	3	437.930962	1310.77106	0.049603	70.754	0.40665	-1.4211E-14	0.00014657	1	107.85	20556000	6434	1275	12219
A0A8P0PAZ7	no	AFLCLSLIGPHK	12	Unmodified	_AFLCLSLIGPHK_	0	MULTI-MSMS	2	678.37884	1354.74313	-1.8038	71.734	0.44075	0	0.0001118	1	125.16	41045000	6527	1276	12230
A0A8I3RRV1	no	AFLDALQNQAEASSK	15	Unmodified	_AFLDALQNQAEASSK_	0	MSMS	2	796.899377	1591.7842	NaN	67.903	1	0	5.2019E-56	1	208.79		754	1277	12240
I3RSH9	no	AFLDGFNEVAPLEWLR	16	Unmodified	_AFLDGFNEVAPLEWLR_	0	MULTI-MATCH	2	938.983244	1875.95193	-1.4971	108.67	0.30658	0	NaN	0	NaN	16844000	2558	1278	12250
A0A8C0P5E9	no	AFLEDIRK	8	Unmodified	_AFLEDIRK_	1	MULTI-MSMS	2	496.282192	990.549831	-0.077204	33.776	0.54192	0	0.017843	2	113.89	186240000	3586	1279	12255
A0A8I3N3C4	no	AFLEDMKK	8	Unmodified	_AFLEDMKK_	1	MULTI-MSMS	2	491.257328	980.500103	-1.1302	25.906	0.30543	0	0.033494	1	91.626	7632100	482	1280	12266
A0A8I3MWI3	no	AFLEENHLDYIIR	13	Unmodified	_AFLEENHLDYIIR_	0	MULTI-MSMS	2	816.922655	1631.83076	-0.78546	70.608	0.67832	0	1.2109E-05	1	167.2	47440000	1216	1281	12279
A0A8I3NWC5	no	AFLHTVCFY	9	Unmodified	_AFLHTVCFY_	0	MULTI-MSMS	2	579.276052	1156.53755	-0.43225	74.308	0.57665	0	0.0055959	1	88.591	13822000	4450	1283	12288
A0A5F4D4Q9	no	AFLIEEQK	8	Unmodified	_AFLIEEQK_	0	MULTI-MSMS	2	489.26875	976.522947	0.12778	38.937	1.6323	0	0.0056558	6	144.83	780220000	371	1284	12300
A0A8I3MMY6	no	AFLLSLAALR	10	Unmodified	_AFLLSLAALR_	0	MULTI-MSMS	2	537.837134	1073.65972	0.53223	92.982	0.39158	-1.4211E-14	0.0022647	1	94.806	56530000	5388	1286	12317
A0A8I3NK29	no	AFLMQHDPTNDYLVTSHIHLHVPEGATPK	29	Unmodified	_AFLMQHDPTNDYLVTSHIHLHVPEGATPK_	0	MULTI-MSMS	5	654.52998	3267.61352	-0.049946	67.446	0.64577	0	0.000169	1	43.554	44802000	6149	1287	12323
A0A8C0TE03	no	AFLQNLTSVVASR	13	Unmodified	_AFLQNLTSVVASR_	0	MULTI-MSMS	2	703.393533	1404.77251	-0.19295	81.11	0.37374	0	2.6714E-05	2	140.78	21250000	5962	1290	12351
A0A8I3N6F8	no	AFLSPPTLLEGPLR	14	Unmodified	_AFLSPPTLLEGPLR_	0	MULTI-MSMS	2	755.935034	1509.85551	-0.33205	93.151	0.64163	0	0.00035909	2	93.258	76105000	6378	1291	12359
A0A8C0Q9L4	no	AFLSSYCYNAATIK	14	Unmodified	_AFLSSYCYNAATIK_	0	MULTI-MSMS	2	804.889966	1607.76538	-0.15712	65.895	0.57669	0	0.0057038	1	60.305	11695000	1191	1292	12369
A0A8P0PGR6	no	AFLTLAEDILR	11	Unmodified	_AFLTLAEDILR_	0	MULTI-MSMS	2	631.36117	1260.70779	1.2583	99.581	0.81552	0	0.00037869	1	162.97	1953700000	191	1294	12384
A0A8P0NZV6	no	AFMDIMSAQTSSGSTSAVR	19	Unmodified	_AFMDIMSAQTSSGSTSAVR_	0	MULTI-MSMS	2	973.950957	1945.88736	-0.83199	69.154	0.50952	0	3.4744E-07	1	106.32	12997000	3713	1296	12405
A0A8I3PKS3	no	AFMTADLPNELIELLEK	17	Oxidation (M)	_AFM(ox)TADLPNELIELLEK_	0	MULTI-MSMS	2	982.008267	1962.00198	0.46658	109.04	0.47655	0	1.7309E-05	1	105.65	14882000	1317;3702	1298	12418
A0A8I3PKS3	no	AFMTADLPNELIELLEK	17	Unmodified	_AFMTADLPNELIELLEK_	0	MULTI-MSMS	2	974.010809	1946.00707	0.27679	111.02	0.30409	0	9.0237E-11	1	162.31	1217200000	1317;3702	1298	12430
A0A8I3S7J1	no	AFNSNYEQR	9	Unmodified	_AFNSNYEQR_	0	MULTI-MSMS	2	564.757069	1127.49959	-0.40957	21.319	0.23665	0	0.0020349	1	109.01	2450400	5281	1301	12450
A0A8I3NRV2	no	AFPAWADTSVLSR	13	Unmodified	_AFPAWADTSVLSR_	0	MULTI-MSMS	2	710.864608	1419.71466	-2.0107	81.01	1.4947	1.4211E-14	0.022559	2	48.004	60861000	3621	1304	12464
A0A8C0T0C4	no	AFPLFTHR	8	Unmodified	_AFPLFTHR_	0	MULTI-MATCH	2	494.771794	987.529036	5.81	42.475	0.67802	0	NaN	0	NaN	2548000	2901	1306	12481
A0A8P0S6F1	no	AFPMPGFDER	10	Unmodified	_AFPMPGFDER_	0	MULTI-MSMS	2	583.768591	1165.52263	-0.42676	67.765	0.71466	0	0.010034	1	69.812	16826000	1810	1307	12485
A0A8I3P5K2	no	AFPNPYADFNK	11	Unmodified	_AFPNPYADFNK_	0	MULTI-MSMS	2	642.306395	1282.59824	-0.24207	63.554	1.8282	7.1054E-15	0.0010993	5	96.331	37154000	5545	1308	12498
A0A8I3MWT3	no	AFPVVFDSPR	10	Unmodified	_AFPVVFDSPR_	0	MULTI-MSMS	2	567.800749	1133.58694	0.22422	65.502	1.7324	0	0.0024684	3	93.143	37445000	4302	1310	12511
A0A8I3NPL3	no	AFQFVETHGEVCPANWTPDSPTIKPHPTASK	31	Unmodified	_AFQFVETHGEVCPANWTPDSPTIKPHPTASK_	1	MULTI-MSMS	3	1150.55762	3448.65102	1.1399	60.793	0.54391	-7.1054E-15	0.00020688	2	42.181	21906000	3913	1312	12528
A0A8I3N9R4	no	AFSDPFVEAEK	11	Unmodified	_AFSDPFVEAEK_	0	MULTI-MSMS	2	620.298236	1238.58192	-0.42182	61.454	1.2553	0	0.001077	3	96.665	350500000	1996	1318	12557
A0A8I3N9J6	no	AFSEADMERPLQELGLVPSAVLIVAK	26	Unmodified	_AFSEADMERPLQELGLVPSAVLIVAK_	1	MULTI-MSMS	4	696.630752	2782.4939	-0.55662	103.93	0.271	0	0.00040112	1	40.706	18974000	5786	1319	12568
A0A8I3Q8P5	no	AFSEIQGLTDQADK	14	Unmodified	_AFSEIQGLTDQADK_	0	MULTI-MSMS	2	761.872827	1521.7311	-2.0655	58.937	0.27077	0	0.00096782	1	80.834	11450000	5353	1320	12578
A0A8P0T4S2	no	AFSQFVRPLIAAK	13	Unmodified	_AFSQFVRPLIAAK_	1	MULTI-MSMS	2	724.424636	1446.83472	0.84901	60.329	0.44053	0	0.001259	1	97.633	35070000	3672	1321	12585
A0A8I3P4H2	no	AFSSSSFNSNAFLTR	15	Unmodified	_AFSSSSFNSNAFLTR_	0	MULTI-MSMS	2	818.391719	1634.76888	-1.0673	69.75	0.50895	-1.4211E-14	0.00016968	2	94.538	88527000	3761	1323	12597
A0A8C0N7M5	no	AFSTVPLTPVPR	12	Unmodified	_AFSTVPLTPVPR_	0	MULTI-MATCH	2	642.869163	1283.72377	0.058459	57.001	0.40695	0	NaN	0	NaN	7303500	2342	1324	12602
A0A8I3MK52	no	AFSVFLFNTENK	12	Unmodified	_AFSVFLFNTENK_	0	MSMS	2	708.861534	1415.70852	NaN	88.908	1	0	0.0092775	1	61.161		5211	1326	12606
A0A8C0SDW0	no	AFSVTQGLLR	10	Unmodified	_AFSVTQGLLR_	0	MULTI-MSMS	2	546.314023	1090.61349	0.18771	61.463	0.34065	0	0.020928	1	58.596	23842000	458	1327	12615
A0A8C0MFE2	no	AFSYYGPLR	9	Unmodified	_AFSYYGPLR_	0	MULTI-MSMS	2	537.274367	1072.53418	-0.92455	57.009	0.54249	0	0.00088893	1	160.03	11068000	1292	1328	12626
A0A8I3MZZ8	no	AFTFDDEDDELSQLK	15	Unmodified	_AFTFDDEDDELSQLK_	0	MULTI-MSMS	2	886.896696	1771.77884	-0.56171	82.549	0.44099	0	2.8978E-05	1	128.88	24763000	1383	1330	12646
A0A8C0NRD9	no	AFTHTAQYDEAISDYFR	17	Unmodified	_AFTHTAQYDEAISDYFR_	0	MULTI-MSMS	2	1017.96324	2033.91192	0.044391	74.074	0.54358	0	1.1123E-27	1	237.07	118150000	3057	1331	12658
A0A8C0MVT2	no	AFTMDCITLEGDQVSHR	17	Unmodified	_AFTMDCITLEGDQVSHR_	0	MULTI-MATCH	3	660.636508	1978.8877	-0.12736	66.793	0.4408	0	NaN	0	NaN	47653000	1885	1334	12683
A0A8P0NER3	no	AFTYINLDK	9	Unmodified	_AFTYINLDK_	0	MULTI-MSMS	2	542.787307	1083.56006	0.38991	57.34	0.78049	0	0.0013417	1	125.31	174320000	347	1337	12692
A0A8I3NX04	no	AFVDFFSR	8	Unmodified	_AFVDFFSR_	0	MSMS	2	494.747985	987.481417	NaN	80.896	1	0	0.016197	1	89.55		1228	1339	12709
A0A8I3P5Y3	no	AFVEAMVNENVSLVISR	17	Unmodified	_AFVEAMVNENVSLVISR_	0	MSMS	2	939.493118	1876.97168	NaN	114.58	1	0	0.021674	1	45.257		6301	1340	12712
A0A8I3QE63	no	AFVGNQLPFIGFTYYR	16	Unmodified	_AFVGNQLPFIGFTYYR_	0	MULTI-MSMS	2	946.988329	1891.9621	-1.0955	100.63	0.13692	0	8.9593E-09	2	155.48	13327000	1477	1344	12736
A0A8I3PQ47	no	AFVGSDSGSSSTGDAAR	17	Unmodified	_AFVGSDSGSSSTGDAAR_	0	MULTI-MSMS	2	786.350248	1570.68594	0.20449	21.99	0.27107	0	0.001674	1	60.628	1941000	2527	1345	12742
A0A8P0TKQ7	no	AFVQGLGVAGDVVR	14	Unmodified	_AFVQGLGVAGDVVR_	0	MULTI-MSMS	2	694.388251	1386.76195	1.5368	66.868	0.40632	0	0.0083358	1	56.654	14605000	2539	1347	12751
A0A8P0NXX7	no	AFVRPSGTEDIVR	13	Unmodified	_AFVRPSGTEDIVR_	1	MULTI-MSMS	2	723.888615	1445.76268	0.35754	35.103	0.37297	0	0.0015617	1	96.015	50362000	1070	1348	12757
A0A8I3Q022	no	AFVSMVYSEEGAEDR	15	Unmodified	_AFVSMVYSEEGAEDR_	0	MULTI-MSMS	2	845.374877	1688.7352	1.4012	62.297	0.61319	0	0.00085581	1	74.46	11820000	2103	1349	12771
A0A8I3Q022	no	AFVSMVYSEEGAEDR	15	Unmodified	_AFVSMVYSEEGAEDR_	0	MSMS	2	845.374877	1688.7352	NaN	62.906	1	0	7.8333E-05	1	90.697		2103	1349	12772
A0A8I3P057	no	AFVSYVQAYAK	11	Unmodified	_AFVSYVQAYAK_	0	MSMS	2	623.826963	1245.63937	NaN	60.051	1	0	0.044336	1	46.447		4081	1350	12782
A0A8C0RFC0	no	AFVYLSNLLYPVPLIHR	17	Unmodified	_AFVYLSNLLYPVPLIHR_	0	MULTI-MATCH	3	672.387411	2014.1404	-1.645	99.851	0.37425	0	NaN	0	NaN	11086000	4922	1351	12790
A0A8C0P8A3	no	AFYAPVHADDLR	12	Unmodified	_AFYAPVHADDLR_	0	MULTI-MSMS	3	458.89821	1373.6728	0.034495	44.903	0.50815	0	0.0029297	1	62.14	242230000	3666	1352	12796
A0A8C0M6F0	no	AFYMEEGAPYCER	13	Unmodified	_AFYMEEGAPYCER_	0	MULTI-MSMS	2	811.834333	1621.65411	-1.0713	58.512	0.51089	-7.1054E-15	0.00012012	1	115.18	107290000	909	1354	12813
A0A8I3PS42	no	AFYNNVLGEYEEYVTK	16	Unmodified	_AFYNNVLGEYEEYVTK_	0	MULTI-MSMS	2	969.959631	1937.90471	0.54818	96.892	0.61155	0	0.0059645	1	52.495	537490000	5844	1355	12825
Q7YQC6	no	AFYPEEISSMVLTK	14	Unmodified	_AFYPEEISSMVLTK_	0	MULTI-MSMS	2	807.907824	1613.8011	-0.74318	91.061	1.1504	0	9.8747E-05	2	122.51	292670000	292;6394	1356	12839
Q7YQC6	no	AFYPEEISSMVLTK	14	Unmodified	_AFYPEEISSMVLTK_	0	MSMS	2	807.907824	1613.8011	NaN	90.408	1	0	3.3224E-06	1	110.66		292;6394	1356	12840
A0A8I3N3Z5	no	AFYVPAQYVK	10	Unmodified	_AFYVPAQYVK_	0	MULTI-MSMS	2	593.318774	1184.623	1.4344	57.522	0.50987	0	0.023784	1	56.721	28136000	3950	1357	12855
A0A8I3PAS2	no	AGAAGGPEEEAEKPVK	16	Unmodified	_AGAAGGPEEEAEKPVK_	1	MULTI-MSMS	2	770.386102	1538.75765	-0.14304	15.082	0.54458	1.7764E-15	0.003862	1	71.085	10952000	6108	1360	12869
A0A8I3SCW8	no	AGAAPAGSLVDGELLR	16	Unmodified	_AGAAPAGSLVDGELLR_	0	MULTI-MSMS	2	748.907005	1495.79946	0.87027	64.005	0.88406	0	0.026811	1	40.725	14814000	5334	1361	12882
A0A8I3NG14	no	AGAAPYVQAFDSLLAGPVAEYLK	23	Unmodified	_AGAAPYVQAFDSLLAGPVAEYLK_	0	MULTI-MATCH	3	784.414243	2350.2209	0.67716	111.05	0.7452	-1.4211E-14	NaN	0	NaN	754580000	6221	1363	12902
A0A8C0RUI7	no	AGAEEEEEEASGGQAPEEAK	20	Unmodified	_AGAEEEEEEASGGQAPEEAK_	0	MULTI-MSMS	2	1009.42708	2016.8396	-0.83797	26.256	0.3064	0	1.8019E-11	1	122.97	3302000	565	1365	12907
A0A8P0NUZ2	no	AGAFDAVPCYHWSIGGK	17	Unmodified	_AGAFDAVPCYHWSIGGK_	0	MSMS	2	918.430321	1834.84609	NaN	73.143	1	0	0.0058915	1	56.139		5605	1366	12917
A0A8I3PIH1	yes	AGAGAGAGAGAAAGEAGGAR	20	Unmodified	_AGAGAGAGAGAAAGEAGGAR_	0	MULTI-MATCH	2	735.855835	1469.69712	0.6653	16.097	0.30453	0	NaN	0	NaN	8207400	6503	1367	12926
A0A8I3MS45	no	AGAGSATLSMAYAGAR	16	Unmodified	_AGAGSATLSMAYAGAR_	0	MSMS	2	727.856457	1453.69836	NaN	46.773	1	0	1.9216E-11	1	125.97		1669	1370	12940
A0A8C0T9H8	no	AGAIAPCEVTVPAQNTGLGPEK	22	Unmodified	_AGAIAPCEVTVPAQNTGLGPEK_	0	MULTI-MSMS	3	727.372049	2179.09432	0.79811	57.549	0.81495	0	4.599E-05	1	60.332	97249000	5887	1371	12956
A0A8C0T9H8	no	AGAIAPCEVTVPAQNTGLGPEK	22	Unmodified	_AGAIAPCEVTVPAQNTGLGPEK_	0	MULTI-MSMS	2	1090.55444	2179.09432	0.31064	57.417	0.50934	7.1054E-15	1.0348E-11	1	115.1	29593000	5887	1371	12957
A0A8C0PT56	no	AGAIIENMSTR	11	Unmodified	_AGAIIENMSTR_	0	MULTI-MSMS	2	581.79788	1161.58121	-1.5446	33.641	0.47444	0	0.00029532	1	122.33	10332000	4321	1372	12975
A0A8I3S463	no	AGAKPDQIGIITPYEGQR	18	Unmodified	_AGAKPDQIGIITPYEGQR_	1	MULTI-MSMS	2	957.507614	1913.00068	0.76071	48.367	0.50754	-7.1054E-15	9.2758E-09	1	144.68	26727000	5011	1373	12982
A0A8P0TP31	no	AGALPGPGPLTNPR	14	Unmodified	_AGALPGPGPLTNPR_	0	MULTI-MSMS	2	659.367318	1316.72008	-1.8544	43.239	1.459	0	0.007979	2	57.149	13099000	6385	1374	12993
A0A8I3N6K0	no	AGALQCSPSDAYTK	14	Unmodified	_AGALQCSPSDAYTK_	0	MULTI-MSMS	2	734.840473	1467.66639	-2.84	28.692	0.43968	0	0.00044011	1	90.827	11322000	5438	1375	12999
A0A8I3N6K0	no	AGALQCSPSDAYTK	14	Unmodified	_AGALQCSPSDAYTK_	0	MULTI-MSMS	2	734.840473	1467.66639	-0.3623	29.01	1.2976	0	0.00013976	1	115.57	36404000	5438	1375	13000
A0A8I3MIN2	no	AGAPGAAAPGAPVAAPPAK	19	Unmodified	_AGAPGAAAPGAPVAAPPAK_	0	MULTI-MATCH	2	771.425365	1540.83618	0.020194	28.037	0.61059	0	NaN	0	NaN	3666500	3232	1377	13023
A0A8I3Q2M4	no	AGAPTVSLPELR	12	Acetyl (Protein N-term)	_(ac)AGAPTVSLPELR_	0	MULTI-MSMS	2	626.848427	1251.6823	2.6067	82.327	1.2222	1.4211E-14	0.0092152	1	51.927	100050000	2974	1379	13029
A0A8C0N1H5	no	AGASLVQLYTALTYR	15	Unmodified	_AGASLVQLYTALTYR_	0	MSMS	2	813.94613	1625.87771	NaN	98.767	1	0	3.1443E-07	1	117.79		2096	1380	13033
A0A8I3MS09	no	AGATISTLAGLSLK	14	Unmodified	_AGATISTLAGLSLK_	0	MSMS	2	651.88501	1301.75547	NaN	71.304	1	0	0.0035749	1	64.55		939	1381	13043
A0A8C0PME1	no	AGATLDLLVENMGR	14	Unmodified	_AGATLDLLVENMGR_	0	MULTI-MATCH	2	730.382308	1458.75006	1.1719	86.268	0.64603	0	NaN	0	NaN	6891800	325	1382	13052
A0A8P0TCY6	no	AGAVAEEVLAAIR	13	Unmodified	_AGAVAEEVLAAIR_	0	MULTI-MSMS	2	635.361702	1268.70885	-1.9777	82.241	0.20358	0	0.00016172	1	103.7	29269000	1196	1384	13063
A0A8C0MKC0	no	AGCALLGGETAEMPDMYPPGEYDLAGFAVGAMER	34	Unmodified	_AGCALLGGETAEMPDMYPPGEYDLAGFAVGAMER_	0	MULTI-MSMS	3	1182.86099	3545.56115	-0.59093	106.1	0.51093	1.4211E-14	1.9522E-10	1	72.37	17732000	1505	1388	13084
A0A8P0TPW6	no	AGCAVTSLLASELTK	15	Unmodified	_AGCAVTSLLASELTK_	0	MULTI-MSMS	2	760.903073	1519.79159	1.0306	81.008	0.50833	0	0.00013927	1	96.067	263030000	737	1389	13097
A0A8I3MF49	no	AGCECLNESDEHGFDNCLR	19	Unmodified	_AGCECLNESDEHGFDNCLR_	0	MULTI-MSMS	2	1141.94661	2281.87866	0.87592	45.952	0.27199	0	5.0819E-09	1	125.53	14390000	1323	1390	13110
A0A8I3MXN7	no	AGCEVTILFADLHAYLDNMK	20	Unmodified	_AGCEVTILFADLHAYLDNMK_	0	MULTI-MSMS	3	761.037901	2280.09187	2.3801	108.24	0.84958	0	8.9365E-05	2	67.928	34414000	2770	1391	13120
A0A8I3N580	no	AGCQVVAPSDMMDGR	15	Unmodified	_AGCQVVAPSDMMDGR_	0	MULTI-MSMS	2	797.344542	1592.67453	-1.3818	47.911	0.44383	0	5.4269E-05	2	118.77	21249000	4622	1393	13126
P31637	yes	AGCSNIAYPR	10	Unmodified	_AGCSNIAYPR_	0	MULTI-MATCH	2	554.76384	1107.51313	0.21345	23.997	0.44237	0	NaN	0	NaN	20972000	195	1394	13144
A0A8C0RAM1	yes	AGDAFGDTSFLNSK	14	Unmodified	_AGDAFGDTSFLNSK_	0	MULTI-MSMS	2	715.333338	1428.65212	-0.75999	62.846	0.81221	0	0.0022178	2	71.085	41019000	4829	1395	13149
A0A8I3P0L6	no	AGDELAYNSSSACASSR	17	Unmodified	_AGDELAYNSSSACASSR_	0	MULTI-MSMS	2	873.373397	1744.73224	-0.21096	29.71	0.51102	0	0.01302	1	44.616	1354300	3854	1396	13164
A0A8I3NW16	no	AGDELTKIEDEDEQGWCK	18	Unmodified	_AGDELTKIEDEDEQGWCK_	1	MULTI-MSMS	2	1061.96532	2121.91608	-0.56714	62.414	0.51191	0	6.5275E-18	1	186.16	16612000	853	1397	13175
A0A8I3PFB2	no	AGDGAAALLGALAR	14	Unmodified	_AGDGAAALLGALAR_	0	MULTI-MATCH	2	613.846219	1225.67788	-0.73577	80.362	0.34071	0	NaN	0	NaN	17594000	2627	1400	13204
A0A8I3NSC5	no	AGDGGIFISR	10	Unmodified	_AGDGGIFISR_	0	MULTI-MSMS	2	496.761623	991.508694	0.056637	39.437	0.61338	0	0.063862	1	41.664	8016300	3820;6465	1401	13205
A0A8P0PM03	no	AGDKDDITEPAVCALR	16	Unmodified	_AGDKDDITEPAVCALR_	1	MULTI-MSMS	2	865.922526	1729.8305	0.22906	43.914	0.91601	0	4.6219E-25	2	225.63	95862000	3529	1402	13224
A0A8C0RS74	no	AGDPLDLVALAQQVQK	16	Unmodified	_AGDPLDLVALAQQVQK_	0	MULTI-MSMS	2	833.462144	1664.90974	-0.65142	95.253	0.47445	0	0.039891	1	36.32	48413000	5142	1404	13238
A0A8P0NLH3	no	AGDQIICMDDVYGGTNR	17	Unmodified	_AGDQIICMDDVYGGTNR_	0	MULTI-MSMS	2	942.914375	1883.8142	-1.5411	68.082	0.74759	0	2.2612E-07	1	142.85	490990000	2895	1405	13255
A0A8C0TDT9	no	AGDREDITEPAICALR	16	Unmodified	_AGDREDITEPAICALR_	1	MULTI-MSMS	2	893.94125	1785.86795	-2.7657	49.887	0.64564	0	4.2669E-05	2	123.28	59742000	138	1406	13267
A0A8I3S4I7	no	AGDSEQTLQSHQQPGGGEPFLIGVSGGTASGK	32	Acetyl (Protein N-term)	_(ac)AGDSEQTLQSHQQPGGGEPFLIGVSGGTASGK_	0	MULTI-MSMS	3	1047.16908	3138.4854	1.0912	75.949	0.7824	0	1.7562E-06	1	50.908	22902000	6248	1407	13278
A0A8C0P4Y3	no	AGDTVIPLYIPQCGECK	17	Unmodified	_AGDTVIPLYIPQCGECK_	0	MULTI-MSMS	2	960.963336	1919.91212	0.12739	75.541	0.40834	0	0.0033425	1	55.261	10343000	3567	1408	13290
A0A8I3S3S8	no	AGDVVLVIPFQNPEEQDEGWLMGVK	25	Unmodified	_AGDVVLVIPFQNPEEQDEGWLMGVK_	0	MULTI-MATCH	3	924.130066	2769.36837	0.1026	104.81	0.40791	1.4211E-14	NaN	0	NaN	13449000	1402	1409	13309
A0A8P0TBC7	no	AGEDAVWVLDSGSVR	15	Unmodified	_AGEDAVWVLDSGSVR_	0	MSMS	2	780.886269	1559.75799	NaN	73.691	1	0	0.00080935	1	71.085		587	1411	13317
A0A8I3Q0P3	no	AGEEEHVYSFPNK	13	Unmodified	_AGEEEHVYSFPNK_	0	MSMS	2	753.846613	1505.67867	NaN	32.858	1	0	0.00011082	1	101.65		3971	1412	13323
A0A8C0T9C9	no	AGEEIASVGVLSSAR	15	Unmodified	_AGEEIASVGVLSSAR_	0	MULTI-MATCH	2	723.383362	1444.75217	-0.3521	54.935	0.54349	0	NaN	0	NaN	15623000	3492	1413	13339
A0A8I3RZE2	no	AGEGEDYMLALK	12	Unmodified	_AGEGEDYMLALK_	0	MULTI-MSMS	2	648.810653	1295.60675	-0.69126	61.476	0.34019	-7.1054E-15	0.010417	1	58.699	7776300	4350	1415	13351
A0A8I3PS42	no	AGEHGSTYGGNPLGCR	16	Unmodified	_AGEHGSTYGGNPLGCR_	0	MULTI-MSMS	2	816.862802	1631.71105	0.02947	23.66	0.81566	0	1.9375E-20	1	208.56	31328000	5844	1417	13358
A0A8C0Z6G4	yes	AGELADKK	8	Acetyl (Protein N-term)	_(ac)AGELADKK_	1	MULTI-MATCH	2	437.23745	872.460347	-1.6077	16.78	0.30724	0	NaN	0	NaN	1711200	6309	1418	13370
A0A8C0RAM1	yes	AGELDGESLDEQASSSSSK	19	Unmodified	_AGELDGESLDEQASSSSSK_	0	MULTI-MSMS	2	948.918888	1895.82322	0.13198	37.013	0.47551	0	4.1287E-07	1	105.14	17726000	4829	1419	13377
A0A8P0SS95	no	AGELLEDSPK	10	Unmodified	_AGELLEDSPK_	0	MULTI-MSMS	2	529.771854	1057.52915	0.04444	28.117	1.0498	0	0.00042781	3	155.07	33506000	6650;6567	1420	13384
Q5TJE9	no	AGELTEDEVER	11	Unmodified	_AGELTEDEVER_	0	MULTI-MATCH	2	624.291139	1246.56773	1.1791	27.2	0.27152	0	NaN	0	NaN	11475000	271	1421	13395
E2RBS6	no	AGEQIYIFYGTR	12	Unmodified	_AGEQIYIFYGTR_	0	MULTI-MSMS	2	709.359159	1416.70376	-0.77476	71.325	0.67919	0	0.00064769	3	94.309	16699000	152	1422	13399
A0A8C0SHJ8	no	AGEQLAPFLPQLVPR	15	Unmodified	_AGEQLAPFLPQLVPR_	0	MULTI-MSMS	2	818.46449	1634.91443	1.5895	94.135	0.84892	0	0.0015028	1	70.412	60459000	1761	1423	13406
A0A8P0SLH6	no	AGEVFIHK	8	Unmodified	_AGEVFIHK_	0	MULTI-MSMS	2	450.750527	899.486502	0.080312	16.484	0.48599	0	0.034383	1	67.032	120680000	2653	1424	13418
A0A8C0Q119	no	AGEVINQPMMMAAR	14	Unmodified	_AGEVINQPMMMAAR_	0	MULTI-MSMS	2	759.864914	1517.71527	-4.2083	54.211	1.8013	0	1.0737E-06	2	157.24	289520000	4471	1425	13429
A0A8I3QNG6	no	AGFAQPSGLSLAPEDPWSCLFVADSESSTVR	31	Unmodified	_AGFAQPSGLSLAPEDPWSCLFVADSESSTVR_	0	MULTI-MSMS	3	1094.51883	3280.53466	1.3909	104.74	0.27213	1.4211E-14	3.0245E-14	1	88.191	20163000	5999	1428	13457
A0A8C0SCX1	no	AGFFGTVVEYGAER	14	Unmodified	_AGFFGTVVEYGAER_	0	MULTI-MSMS	2	751.867348	1501.72014	-0.31307	79.645	0.37356	0	0.026398	1	45.661	20215000	1450	1430	13472
A0A8I3NH60	no	AGFIQDTSLILYEEVKPNLTER	22	Deamidation (NQ)	_AGFIQ(de)DTSLILYEEVKPNLTER_	1	MULTI-SECPEP	3	846.442638	2536.30608	1.4131	97.847	0.27268	0	0.0018561	1	55.127	32502000	4936	1431	13481
A0A8I3MJJ7	no	AGFITPVPGGVGPMTVAMLMQSTVESAK	28	Unmodified	_AGFITPVPGGVGPMTVAMLMQSTVESAK_	0	MULTI-MSMS	3	926.14092	2775.40093	0.063643	110.31	2.0379	1.4211E-14	3.5887E-32	3	144.26	744290000	4791	1432	13495
A0A8I3MJJ7	no	AGFITPVPGGVGPMTVAMLMQSTVESAK	28	Unmodified	_AGFITPVPGGVGPMTVAMLMQSTVESAK_	0	MULTI-MSMS	4	694.857509	2775.40093	-1.2497	110.25	1.2886	0	0.0062427	1	30.026	20731000	4791	1432	13496
A0A8I3MJJ7	no	AGFITPVPGGVGPMTVAMLMQSTVESAKR	29	Unmodified	_AGFITPVPGGVGPMTVAMLMQSTVESAKR_	1	MULTI-MSMS	3	978.174623	2931.50204	-0.66225	104.34	1.4615	0	2.1552E-26	5	136.67	53617000	4791	1433	13535
A0A8I3MJJ7	no	AGFITPVPGGVGPMTVAMLMQSTVESAKR	29	Unmodified	_AGFITPVPGGVGPMTVAMLMQSTVESAKR_	1	MULTI-MSMS	4	733.882787	2931.50204	-0.97074	103.95	0.40684	0	8.7999E-08	1	73.213	18446000	4791	1433	13536
A0A8I3MJJ7	no	AGFITPVPGGVGPMTVAMLMQSTVESAKR	29	Unmodified	_AGFITPVPGGVGPMTVAMLMQSTVESAKR_	1	MULTI-MSMS	4	733.882787	2931.50204	-0.41319	104.31	0.74916	0	1.8465E-16	1	104.6	35626000	4791	1433	13537
A0A8C0TBK9	no	AGFLAFTQLPK	11	Unmodified	_AGFLAFTQLPK_	0	MULTI-MSMS	2	596.839874	1191.66519	2.5728	81.11	0.47561	0	0.00037175	1	170.5	57674000	1160	1434	13545
A0A8P0NA35	no	AGFLIGDGAGVGK	13	Unmodified	_AGFLIGDGAGVGK_	0	MULTI-MSMS	2	581.316763	1160.61897	-0.070202	55.179	0.50949	0	0.0034972	1	67.726	12845000	4080	1435	13557
A0A8P0P863	no	AGFRPVEAGGQHGGR	15	Unmodified	_AGFRPVEAGGQHGGR_	1	MULTI-MSMS	4	374.693278	1494.74401	0.68455	13.551	0.27178	0	0.067223	1	23.055	10964000	4494	1437	13569
A0A8P0PC12	no	AGFSHMLIQR	10	Unmodified	_AGFSHMLIQR_	0	MULTI-MSMS	2	580.305675	1158.5968	0.31299	36.697	0.2368	0	0.0027751	1	90.64	9902100	2106	1438	13576
A0A8C0PRU0	no	AGGAAVVITEPEHTK	15	Unmodified	_AGGAAVVITEPEHTK_	0	MULTI-MSMS	3	493.931579	1478.77291	0.36706	22.922	1.0503	-3.5527E-15	0.0010919	1	64.244	90851000	4296	1440	13590
A0A8C0PRU0	no	AGGAAVVITEPEHTK	15	Unmodified	_AGGAAVVITEPEHTK_	0	MULTI-MATCH	3	493.931579	1478.77291	-1.5466	22.676	0.10281	0	NaN	0	NaN	2947200	4296	1440	13601
A0A8I3MS52	no	AGGAGVPAFYTSTGYGTLVQQGGSPIK	27	Unmodified	_AGGAGVPAFYTSTGYGTLVQQGGSPIK_	0	MULTI-MSMS	3	862.106249	2583.29692	0.12598	82.495	0.57715	0	4.792E-06	1	59.561	117690000	907	1442	13609
A0A8I3PWC3	no	AGGAPDEVVCEENVSQIYR	19	Unmodified	_AGGAPDEVVCEENVSQIYR_	0	MULTI-MSMS	2	1046.98384	2091.95313	-0.1203	62.491	0.64417	0	2.3878E-27	2	202.61	27043000	4537	1443	13621
A0A8C0S3H2	no	AGGDATDSSQTALDNK	16	Unmodified	_AGGDATDSSQTALDNK_	0	MULTI-MSMS	2	775.850081	1549.68561	0.083476	18.152	0.43635	0	1.5718E-05	1	106.01	5371300	4043	1444	13633
A0A8I3SCN7	no	AGGEAGVTLGQPHLSR	16	Acetyl (Protein N-term)	_(ac)AGGEAGVTLGQPHLSR_	0	MULTI-MSMS	3	531.277749	1590.81142	0.0067166	49.287	0.6807	-7.1054E-15	0.0021729	1	54.315	51580000	5164	1445	13644
A0A8P0T723	no	AGGFVVGYTPSGNPIFR	17	Unmodified	_AGGFVVGYTPSGNPIFR_	0	MULTI-MSMS	2	869.949204	1737.88385	0.09855	76.594	0.71182	0	0.00010273	2	84.605	33630000	2287	1446	13658
A0A8I3RUH0	no	AGGGCVMTIGEMLR	14	Unmodified	_AGGGCVMTIGEMLR_	0	MULTI-MSMS	2	726.343814	1450.67308	-2.2938	74.591	0.94967	-1.4211E-14	9.1168E-05	2	123.79	53030000	1801	1447	13664
A0A8C0RR53	no	AGGGGAGAGGNGALTWVNNAAK	22	Deamidation (NQ)	_AGGGGAGAGGN(de)GALTWVNNAAK_	0	MULTI-MATCH	2	936.45337	1870.89219	1.4971	63.092	0.30511	0	NaN	0	NaN	10303000	3646	1448	13672
A0A8C0P652	no	AGGGGGGDYGLVTAGCGFGK	20	Unmodified	_AGGGGGGDYGLVTAGCGFGK_	0	MULTI-MSMS	2	879.399218	1756.78388	-3.1901	59.021	0.27001	0	0.0042142	1	41.996	5581800	3613	1449	13676
A0A8I3RRZ0	no	AGGGGGLGAGSPALSGGQAR	20	Unmodified	_AGGGGGLGAGSPALSGGQAR_	0	MULTI-MSMS	2	799.405692	1596.79683	0.10832	30.301	0.57757	3.5527E-15	0.00015767	1	71.548	11451000	1215	1450	13682
A0A8I3N4Q4	no	AGGGGSTTDFLEEWK	15	Unmodified	_AGGGGSTTDFLEEWK_	0	MULTI-MSMS	2	777.857177	1553.6998	-3.2057	77.034	0.54189	0	0.00042347	2	84.479	77569000	4562	1451	13690
A0A8I3NRU2	no	AGGGPGDAGLGAAAAAAPETR	21	Unmodified	_AGGGPGDAGLGAAAAAAPETR_	0	MULTI-MSMS	2	869.429364	1736.84417	0.67734	43.812	0.50945	0	4.3087E-11	1	112.72	6196700	4627	1452	13703
A0A8C0PSC7	no	AGGGPTLQCPPPSSPEK	17	Unmodified	_AGGGPTLQCPPPSSPEK_	0	MULTI-MSMS	2	840.406511	1678.79847	-0.13412	28.003	1.2542	0	1.4612E-09	1	158.04	8602700	526	1453	13714
A0A8C0PSC7	no	AGGGPTLQCPPPSSPEK	17	Unmodified	_AGGGPTLQCPPPSSPEK_	0	MSMS	2	840.406511	1678.79847	NaN	27.562	1	0	0.037448	1	42.809		526	1453	13715
A0A8I3PBD9	no	AGGIETIANEFSDR	14	Unmodified	_AGGIETIANEFSDR_	0	MULTI-MSMS	2	740.357345	1478.70014	-1.4218	72.497	1.6679	0	0.0098982	1	54.486	369940000	3821	1454	13730
A0A8I3N9R4	no	AGGIETIANEYSDR	14	Unmodified	_AGGIETIANEYSDR_	0	MULTI-MSMS	2	748.354802	1494.69505	2.3902	56.713	0.44054	-7.1054E-15	6.4199E-05	1	129.16	23835000	1996	1455	13744
A0A8P0TP31	no	AGGLGPGLGPNPR	13	Unmodified	_AGGLGPGLGPNPR_	0	MULTI-MSMS	2	581.820004	1161.62546	-2.4418	32.75	0.62767	-7.1054E-15	0.011763	1	54.982	7723100	6385	1458	13764
A0A8P0TP31	no	AGGLGPGPNVDTR	13	Unmodified	_AGGLGPGPNVDTR_	0	MULTI-MSMS	2	605.812376	1209.6102	-0.062623	26.623	0.482	0	0.0019261	1	73.499	26213000	6385	1459	13772
A0A8P0TP31	no	AGGLGPGPNVDTR	13	Unmodified	_AGGLGPGPNVDTR_	0	MULTI-MATCH	2	605.812376	1209.6102	2.5256	27.878	0.30278	0	NaN	0	NaN	18079000	6385	1459	13780
A0A8C0M9N5	no	AGGLIYQLDSYAPR	14	Unmodified	_AGGLIYQLDSYAPR_	0	MULTI-MSMS	2	762.396273	1522.77799	0.87002	81.008	0.71313	0	0.055792	1	36.847	69557000	1053	1460	13787
A0A8P0TP31	no	AGGLLGTGSGLNLR	14	Unmodified	_AGGLLGTGSGLNLR_	0	MULTI-MSMS	2	643.364776	1284.715	0.9952	61.569	0.30662	0	0.056942	1	36.671	11335000	6385	1461	13793
A0A8P0P5V9	no	AGGQPASGGCQPAGQR	16	Unmodified	_AGGQPASGGCQPAGQR_	0	MULTI-MSMS	2	749.844413	1497.67427	-1.419	12.186	0.56671	0	4.5234E-20	1	203.03	14522000	521;6610	1463	13806
A0A8I3P7C3	no	AGGSAALSPSKK	12	Unmodified	_AGGSAALSPSKK_	1	MULTI-MSMS	3	358.536501	1072.58767	-0.71383	9.642	1.0854	0	0.0042349	1	60.509	23806000	5000;6182	1465	13822
A0A8I3P7C3	no	AGGSAALSPSKK	12	Unmodified	_AGGSAALSPSKK_	1	MULTI-MSMS	2	537.301113	1072.58767	-0.084477	9.6554	0.72635	-1.7764E-15	0.00092616	1	107.79	2695000	5000;6182	1465	13823
A0A8C0PD71	no	AGGTLCHILGAAYK	14	Unmodified	_AGGTLCHILGAAYK_	0	MULTI-MSMS	2	716.374286	1430.73402	-2.3587	49.162	0.54475	0	2.1329E-10	1	199.11	34433000	3584	1469	13844
A0A8C0PD71	no	AGGTLCHILGAAYK	14	Unmodified	_AGGTLCHILGAAYK_	0	MULTI-MATCH	2	716.374286	1430.73402	0.29948	48.398	0.7121	0	NaN	0	NaN	14708000	3584	1469	13854
A0A8C0QP73	yes	AGGVDGPIGIPFPDHSSDILSGLNEQR	27	Acetyl (Protein N-term)	_(ac)AGGVDGPIGIPFPDHSSDILSGLNEQR_	0	MULTI-SECPEP	3	930.794622	2789.36204	-1.6878	100.44	0.34003	-1.4211E-14	2.5062E-10	1	81.297	41303000	4785	1470	13866
A0A8C0NVP6	no	AGHCVIGLQMGTNK	14	Unmodified	_AGHCVIGLQMGTNK_	0	MULTI-SECPEP	2	743.368678	1484.7228	0.38246	32.659	0.33885	0	0.028714	1	64.439	7723700	3218	1472	13882
A0A8C0NVP6	no	AGHCVIGLQMGTNK	14	Unmodified	_AGHCVIGLQMGTNK_	0	MULTI-MATCH	2	743.368678	1484.7228	-4.7806	34.682	0.16932	0	NaN	0	NaN	1181100	3218	1472	13890
A0A8I3RUX3	no	AGHDQVVVLLNDIR	14	Unmodified	_AGHDQVVVLLNDIR_	0	MULTI-MSMS	2	774.928271	1547.84199	-0.48797	68.171	0.40845	1.4211E-14	1.9773E-05	1	140.01	45765000	3697	1473	13896
A0A8P0SLM5	no	AGHMVPSDQGDMALK	15	Unmodified	_AGHMVPSDQGDMALK_	0	MSMS	2	778.863425	1555.7123	NaN	29.239	1	0	0.0016961	1	67.726		1895	1474	13907
A0A8C0NMI5	no	AGHNFHNVDPSYLR	14	Unmodified	_AGHNFHNVDPSYLR_	0	MULTI-MATCH	2	813.89222	1625.76989	2.4668	28.252	0.67725	3.5527E-15	NaN	0	NaN	3265600	2917;2933	1475	13918
A0A8C0M4J7	no	AGHQSAAASNLSGLSLQEAQQILNVSK	27	Unmodified	_AGHQSAAASNLSGLSLQEAQQILNVSK_	0	MULTI-MSMS	3	908.142133	2721.40457	-0.29595	86.335	0.7811	0	3.4175E-42	4	165.48	155600000	827	1476	13922
A0A8C0REA4	no	AGHYAASVIIR	11	Unmodified	_AGHYAASVIIR_	0	MULTI-MSMS	3	386.552374	1156.63529	0.49211	25.727	0.88139	0	0.0013618	1	79.148	31261000	4904	1478	13938
A0A8C0PD34	no	AGIEDLESLESLSLDQHSK	19	Unmodified	_AGIEDLESLESLSLDQHSK_	0	MULTI-MSMS	3	691.011174	2070.01169	0.60633	85.503	0.47646	0	0.019504	2	28.505	20115000	3877	1479	13952
A0A8C0MIG1	no	AGIEGPLLASEVER	14	Unmodified	_AGIEGPLLASEVER_	0	MULTI-MSMS	2	720.888281	1439.76201	-0.12477	62.517	1.3921	-7.1054E-15	4.169E-05	4	133.85	69850000	1421	1480	13964
A0A8C0N9N8	no	AGIFQSAK	8	Unmodified	_AGIFQSAK_	0	MULTI-MATCH	2	411.229428	820.444303	0.15977	22.371	0.47445	0	NaN	0	NaN	6914400	2426;5289	1482	13990
A0A8P0NI33	no	AGIISTVEVLK	11	Unmodified	_AGIISTVEVLK_	0	MSMS	2	565.344989	1128.67542	NaN	63.503	1	0	0.044299	1	46.462		772	1484	13996
A0A8P0T3V0	no	AGILFEDIFDVK	12	Acetyl (Protein N-term)	_(ac)AGILFEDIFDVK_	0	MULTI-MSMS	2	704.871568	1407.72858	0.93836	112.54	0.44257	0	6.6915E-05	2	123.86	460530000	6658	1485	13999
A0A8C0TA90	no	AGINQNMDSITEELQAK	17	Unmodified	_AGINQNMDSITEELQAK_	0	MULTI-MSMS	2	931.451647	1860.88874	0.30872	71.884	0.33922	0	3.8969E-05	1	93.203	43090000	3272;5880	1487	14019
A0A8C0PUG1	no	AGITTIEAVK	10	Acetyl (Protein N-term)	_(ac)AGITTIEAVK_	0	MULTI-MSMS	2	522.800414	1043.58628	-1.8996	65.484	1.5277	0	0.00047685	2	111.74	1058600000	4347	1488	14037
A0A8C0PUG1	no	AGITTIEAVK	10	Acetyl (Protein N-term)	_(ac)AGITTIEAVK_	0	MULTI-MSMS	2	522.800414	1043.58628	-0.010104	66.087	2.0383	0	0.00047027	1	111.95	51921000	4347	1488	14038
A0A8C0PUG1	no	AGITTIEAVKR	11	Acetyl (Protein N-term)	_(ac)AGITTIEAVKR_	1	MULTI-MSMS	2	600.85097	1199.68739	-3.0005	48.804	1.0542	0	0.0010537	2	96.331	755080000	4347	1489	14060
A0A8P0T6S6	no	AGKPVICATQMLESMIK	17	Unmodified	_AGKPVICATQMLESMIK_	1	MULTI-MSMS	2	938.9883	1875.96205	-0.60672	88.021	1.7651	0	5.1015E-26	5	232.37	1124800000	5637;6498	1490	14077
A0A8P0T6S6	no	AGKPVICATQMLESMIK	17	Unmodified	_AGKPVICATQMLESMIK_	1	MULTI-MSMS	4	469.997788	1875.96205	-0.51931	88.076	1.2571	0	2.1881E-05	1	92.575	39547000	5637;6498	1490	14078
A0A8P0P1F9	no	AGLADEDTWDETELGLYK	18	Unmodified	_AGLADEDTWDETELGLYK_	0	MULTI-MSMS	2	1013.46802	2024.92148	-1.0449	89.21	0.7836	0	3.3196E-30	1	216.06	186190000	3763	1493	14105
A0A8I3NHV7	no	AGLELLSDQGYR	12	Acetyl (Protein N-term)	_(ac)AGLELLSDQGYR_	0	MULTI-MSMS	2	682.346249	1362.67794	-3.0506	94.419	0.8499	-1.4211E-14	5.6654E-05	1	125.56	83493000	4220	1495	14118
A0A8C0MXL9	no	AGLEPFFDFIVSINGSR	17	Unmodified	_AGLEPFFDFIVSINGSR_	0	MULTI-MSMS	2	934.980701	1867.94685	1.111	111.05	0.40576	1.4211E-14	6.2918E-05	1	88.552	42328000	1945	1496	14129
A0A8I3N5L6	no	AGLFPNHRPQLPEGFVPK	18	Unmodified	_AGLFPNHRPQLPEGFVPK_	1	MULTI-MSMS	4	501.775805	2003.07412	0.025911	60.047	1.2226	0	0.0079702	1	38.261	70635000	4949	1497	14135
A0A8I3PBB7	yes	AGLGGGGGHK	10	Acetyl (Protein N-term)	_(ac)AGLGGGGGHK_	0	MULTI-MATCH	2	426.719759	851.424964	-1.1405	12.649	0.32517	0	NaN	0	NaN	6608200	6489	1498	14140
A0A8I3NDE3	no	AGLGSVSLDLCDGDTGEPR	19	Unmodified	_AGLGSVSLDLCDGDTGEPR_	0	MSMS	2	959.944186	1917.87382	NaN	70.918	1	0	2.5301E-05	1	82.34		540	1499	14147
A0A8C0Q6X7	no	AGLITNFNEPVNQIATQIAVLIAK	24	Unmodified	_AGLITNFNEPVNQIATQIAVLIAK_	0	MULTI-MSMS	3	846.814518	2537.42172	0.81201	111.22	0.10189	0	8.3201E-08	1	84.573	73743000	4346	1500	14151
A0A8P0TSG1	no	AGLLALEFYTPEASSWR	17	Unmodified	_AGLLALEFYTPEASSWR_	0	MULTI-MSMS	2	955.985983	1909.95741	0.22358	100.11	0.30536	0	1.4612E-09	2	158.04	41500000	6414	1501	14163
A0A8I3RZI9	no	AGLLELK	7	Unmodified	_AGLLELK_	0	MULTI-MSMS	2	372.236722	742.45889	1.1261	41.743	0.29982	0	0.058862	1	62.717	4958700	6583	1502	14172
A0A8P0P1T4	no	AGLLEPEVFHLNPAK	15	Unmodified	_AGLLEPEVFHLNPAK_	0	MULTI-MSMS	2	817.948672	1633.88279	-0.025183	68.95	0.47445	0	0.00098272	1	73.666	20665000	4858	1503	14177
A0A8C0TT35	no	AGLLQTNGLSK	11	Unmodified	_AGLLQTNGLSK_	0	MULTI-MATCH	2	551.316763	1100.61897	3.2162	36.714	0.30499	0	NaN	0	NaN	13444000	5059	1504	14188
A0A8C0RLY3	no	AGLNCSTETMPIK	13	Oxidation (M)	_AGLNCSTETM(ox)PIK_	0	MULTI-MSMS	2	719.339252	1436.66395	-0.47215	38.386	0.37301	0	0.054502	1	53.028	13175000	5036	1506	14201
A0A8C0RLY3	no	AGLNCSTETMPIK	13	Unmodified	_AGLNCSTETMPIK_	0	MULTI-MSMS	2	711.341794	1420.66904	-1.0749	38.392	1.1546	0	7.0929E-05	1	123.75	512610000	5036	1506	14214
A0A8P0NWR7	no	AGLNSLEAVK	10	Acetyl (Protein N-term),Deamidation (NQ)	_(ac)AGLN(de)SLEAVK_	0	MULTI-MSMS	2	522.782222	1043.54989	1.2479	71.074	0.47547	0	0.0037394	1	85.744	17620000	6545;5120;6553	1508	14232
A0A8P0NWR7	no	AGLNSLEAVKR	11	Acetyl (Protein N-term)	_(ac)AGLNSLEAVKR_	1	MSMS	2	600.340769	1198.66699	NaN	48.605	1	0	1.9467E-20	1	183.47		6545;5120;6553	1509	14258
A0A8P0ND82	no	AGLPCQDLEFVQFHPTGIYGAGCLITEGCR	30	Unmodified	_AGLPCQDLEFVQFHPTGIYGAGCLITEGCR_	0	MULTI-MSMS	3	1122.86166	3365.56314	-0.85108	96.722	0.40815	0	2.0035E-11	1	85.745	129600000	6472	1510	14264
A0A8P0N6P6	no	AGLPEALAGQQK	12	Unmodified	_AGLPEALAGQQK_	0	MULTI-MSMS	2	591.827495	1181.64044	0.21913	36.716	0.64533	0	0.0046266	2	67.838	12244000	2915	1511	14276
A0A8C0SCX1	no	AGLPGFYDPCVGEEK	15	Unmodified	_AGLPGFYDPCVGEEK_	0	MULTI-MSMS	2	819.877056	1637.73956	-2.4124	69.692	0.64544	-1.4211E-14	0.013242	1	48.568	19873000	1450	1512	14287
A0A8C0PNR7	no	AGLQADLEAAAQK	13	Unmodified	_AGLQADLEAAAQK_	0	MULTI-MSMS	2	643.340966	1284.66738	-0.29746	52.208	0.85147	0	0.062315	1	36.671	19615000	432	1513	14292
A0A8I3SC44	no	AGLQEGDQVLAVNDVDFQDIEHSK	24	Unmodified	_AGLQEGDQVLAVNDVDFQDIEHSK_	0	MULTI-MSMS	3	876.424306	2626.25109	-0.75244	79.052	0.40882	0	4.442E-11	2	102.16	20950000	4908	1514	14301
A0A8C0MI10	no	AGLTDQVSHHAR	12	Unmodified	_AGLTDQVSHHAR_	0	MULTI-MSMS	2	646.328724	1290.6429	-0.83733	14.006	0.27296	0	6.0405E-05	1	133.44	2194100	1405	1517	14311
A0A8C0MI10	no	AGLTDQVSHHAR	12	Unmodified	_AGLTDQVSHHAR_	0	MULTI-MATCH	2	646.328724	1290.6429	-3.5958	15.082	0.44117	0	NaN	0	NaN	22358000	1405	1517	14319
A0A8I3P0G4	no	AGLTHLITMDLHQK	14	Unmodified	_AGLTHLITMDLHQK_	0	MULTI-MSMS	2	789.42705	1576.83955	0.63622	48.229	0.27063	0	8.6697E-09	1	183.08	25945000	517	1518	14324
A0A8C0MSP0	no	AGLTLFVSR	9	Acetyl (Protein N-term)	_(ac)AGLTLFVSR_	0	MULTI-MSMS	2	503.290017	1004.56548	0.24505	96.688	1.0892	0	0.0004451	2	163.9	48088000	1781	1519	14335
A0A8P0NSU8	no	AGLVDDFEKK	10	Unmodified	_AGLVDDFEKK_	1	MULTI-MSMS	2	561.295496	1120.57644	1.2627	35.34	0.47426	0	0.0049892	1	98.582	209180000	6626	1520	14347
A0A8P0N4L2	no	AGLVGPELHEK	11	Unmodified	_AGLVGPELHEK_	0	MULTI-MSMS	2	575.316763	1148.61897	-0.093046	23.66	1.2574	0	0.00066392	1	109.02	274790000	3945;5165;4205;6365	1521	14363
A0A8C0QGH7	no	AGLYGLPR	8	Unmodified	_AGLYGLPR_	0	MULTI-MSMS	2	423.745245	845.475937	-0.092076	43.211	0.84876	0	0.021936	1	76.847	30752000	4714	1522	14378
A0A8C0N6N8	no	AGMAAAAAGAR	11	Acetyl (Protein N-term)	_(ac)AGMAAAAAGAR_	0	MULTI-MSMS	2	480.240001	958.465449	-0.55982	45.987	0.57784	0	0.00011971	1	190.54	73627000	2266	1523	14390
A0A8C0SI53	no	AGMAAVANSAGSCDLEHFAQLLEK	24	Unmodified	_AGMAAVANSAGSCDLEHFAQLLEK_	0	MULTI-MSMS	3	830.729908	2489.16789	-1.1437	94.209	0.40731	0	3.5251E-05	1	51.232	108460000	5483	1524	14402
A0A8C0QGH7	no	AGMADER	7	Unmodified	_AGMADER_	0	MULTI-MSMS	2	375.16597	748.317388	0.0082085	11.539	0.30667	0	0.037078	1	76.035	31389000	4714	1525	14413
A0A8C0Z662	no	AGMQPGLTMVVGPPGTGK	18	Unmodified	_AGMQPGLTMVVGPPGTGK_	0	MULTI-MSMS	2	849.4393	1696.86405	0.19435	64.427	0.91746	-1.4211E-14	0.00072651	1	62.891	11613000	5174	1526	14425
A0A8C0Z662	no	AGMQPGLTMVVGPPGTGK	18	Unmodified	_AGMQPGLTMVVGPPGTGK_	0	MSMS	2	849.4393	1696.86405	NaN	64.858	1	0	0.00043379	1	70.332		5174	1526	14426
A0A8I3S572	no	AGNAHDENVLSYYR	14	Unmodified	_AGNAHDENVLSYYR_	0	MULTI-MSMS	2	804.873693	1607.73283	0.55926	39.203	0.61147	0	1.0078E-06	1	158.42	4610700	6593	1528	14441
A0A8I3SCI3	no	AGNEKEEGETADTVGCCSLR	20	Unmodified	_AGNEKEEGETADTVGCCSLR_	1	MULTI-MATCH	2	1091.97061	2181.92666	-0.017796	26.201	0.27096	0	NaN	0	NaN	2281800	1420	1529	14460
A0A8C0TA90	no	AGNELLESSAGDDASSLR	18	Unmodified	_AGNELLESSAGDDASSLR_	0	MULTI-MSMS	2	896.421401	1790.82825	-2.8649	52.646	0.51016	0	2.3107E-09	1	143.56	28600000	3272;5880	1530	14465
A0A8I3MSP5	no	AGNEYLIFQK	10	Unmodified	_AGNEYLIFQK_	0	MULTI-MSMS	2	591.811313	1181.60807	0.61452	58.307	0.57805	0	0.0037663	1	85.161	11795000	5822	1531	14476
A0A8C0MG43	no	AGNFYVPAEPK	11	Unmodified	_AGNFYVPAEPK_	0	MULTI-MATCH	2	596.803488	1191.59242	-0.96714	43.912	0.88223	7.1054E-15	NaN	0	NaN	28811000	1322	1532	14488
A0A8P0PG83	no	AGNGQNSCGVEDVLQLLR	18	Unmodified	_AGNGQNSCGVEDVLQLLR_	0	MULTI-MSMS	2	965.475988	1928.93742	-2.0608	95.435	0.3737	0	4.3345E-07	1	105.65	15691000	1961	1533	14494
A0A8P0PG83	no	AGNGQNSCGVEDVLQLLR	18	Deamidation (NQ)	_AGN(de)GQNSCGVEDVLQLLR_	0	MULTI-MSMS	2	965.967996	1929.92144	0.0025409	100.03	0.2038	0	7.5449E-17	1	178.32	17710000	1961	1533	14505
A0A8C0TTC2	no	AGNILLNTEGHAK	13	Unmodified	_AGNILLNTEGHAK_	0	MULTI-MSMS	2	669.362233	1336.70991	3.5211	24.488	0.30593	0	0.0001056	1	117.71	13214000	6140	1536	14521
A0A8C0YZQ2	no	AGNILLSEPGLVK	13	Unmodified	_AGNILLSEPGLVK_	0	MULTI-MSMS	2	655.887552	1309.76055	-0.060098	63.385	0.7784	-7.1054E-15	0.00034152	1	95.523	16111000	655	1537	14534
A0A8I3PER7	no	AGNLGGGVVTIER	13	Unmodified	_AGNLGGGVVTIER_	0	MULTI-MSMS	2	621.843676	1241.6728	0.30144	41.243	2.1923	0	0.00038238	7	94.465	2019500000	1207	1538	14548
A0A8I3PER7	no	AGNLGGGVVTIER	13	Unmodified	_AGNLGGGVVTIER_	0	MULTI-MSMS	2	621.843676	1241.6728	3.8652	44.435	0.40708	7.1054E-15	0.059027	1	37.18	11074000	1207	1538	14549
A0A8I3PER7	no	AGNLGGGVVTIER	13	Unmodified	_AGNLGGGVVTIER_	0	MSMS	2	621.843676	1241.6728	NaN	45.328	1	0	0.012104	1	56.359		1207	1538	14550
A0A8I3PER7	no	AGNLGGGVVTIER	13	Unmodified	_AGNLGGGVVTIER_	0	MULTI-MATCH	2	621.843676	1241.6728	1.5689	45.102	0.64389	0	NaN	0	NaN	7587600	1207	1538	14564
A0A8P0T542	no	AGNNMLLVGVHGPR	14	Unmodified	_AGNNMLLVGVHGPR_	0	MULTI-MSMS	2	717.885352	1433.75615	-0.44619	42.115	1.3109	0	0.035358	1	42.835	129840000	6595;2676	1539	14572
A0A8C0PY59	no	AGNVLMTLEGDIR	13	Unmodified	_AGNVLMTLEGDIR_	0	MULTI-MSMS	2	694.863751	1387.71295	-1.4699	87.341	0.77956	0	5.6877E-05	4	127.42	96386000	4415	1541	14581
A0A8C0PDQ4	no	AGPADEEQNVTETDAFYK	18	Unmodified	_AGPADEEQNVTETDAFYK_	0	MULTI-MSMS	2	992.942167	1983.86978	-2.634	56.935	0.50858	-7.1054E-15	2.0871E-07	1	109.6	65458000	3900	1543	14598
A0A8C0PDQ4	no	AGPADEEQNVTETDAFYKR	19	Unmodified	_AGPADEEQNVTETDAFYKR_	1	MULTI-MSMS	3	714.330907	2139.97089	-0.33109	47.23	0.27204	0	0.039634	1	22.028	9854500	3900	1544	14606
A0A8C0SJI1	no	AGPAGSSGEPR	11	Unmodified	_AGPAGSSGEPR_	0	MULTI-MSMS	2	493.238513	984.462472	-1.3215	11.302	0.23799	0	0.0045971	1	73.233	2710900	5504	1545	14608
A0A8I3PX70	no	AGPETDAQFHFTGIK	15	Unmodified	_AGPETDAQFHFTGIK_	0	MULTI-MSMS	2	809.896637	1617.77872	-1.8386	50.362	0.71562	7.1054E-15	0.053161	1	35.774	75323000	6143	1550	14629
A0A8C0P5W3	no	AGPGLGDGER	10	Unmodified	_AGPGLGDGER_	0	MULTI-MSMS	2	464.727781	927.441008	-0.28108	15.557	0.33947	-1.7764E-15	0.00078208	1	114.99	38660000	3602	1552	14646
A0A8C0N1A6	no	AGPGSEELTVTNAR	14	Unmodified	_AGPGSEELTVTNAR_	0	MULTI-MSMS	2	701.352062	1400.68957	-3.5114	33.041	0.74667	0	0.0035376	1	65.395	12916000	2086	1554	14660
A0A8I3MXZ9	no	AGPGSSPLFSLLPGYR	16	Unmodified	_AGPGSSPLFSLLPGYR_	0	MULTI-MATCH	2	809.933022	1617.85149	6.7761	96.43	1.5296	0	NaN	0	NaN	36493000	520	1555	14667
A0A8C0P3R9	no	AGPGTLSVTIEGPSK	15	Unmodified	_AGPGTLSVTIEGPSK_	0	MULTI-MSMS	2	707.382831	1412.75111	-0.63134	48.333	2.8228	-7.1054E-15	6.5815E-06	2	142.1	364960000	3517;3936	1556	14674
A0A8C0P3R9	no	AGPGTLSVTIEGPSK	15	Unmodified	_AGPGTLSVTIEGPSK_	0	MSMS	2	707.382831	1412.75111	NaN	49.458	1	0	1.3353E-09	1	122.55		3517;3936	1556	14675
A0A8C0P3R9	no	AGPGTLSVTIEGPSK	15	Unmodified	_AGPGTLSVTIEGPSK_	0	MSMS	2	707.382831	1412.75111	NaN	50.07	1	0	3.7759E-05	1	95.401		3517;3936	1556	14676
A0A8C0P3R9	no	AGPGTLSVTIEGPSK	15	Unmodified	_AGPGTLSVTIEGPSK_	0	MSMS	2	707.382831	1412.75111	NaN	50.758	1	0	9.0378E-05	1	89.301		3517;3936	1556	14677
A0A8I3MEC0	no	AGPIPEVEEPQRPGQEGTSGNANPASPDLGPR	32	Unmodified	_AGPIPEVEEPQRPGQEGTSGNANPASPDLGPR_	1	MULTI-MSMS	3	1075.52374	3223.5494	1.0771	55.48	0.95197	0	5.3791E-05	2	47.429	33089000	572	1557	14700
A0A8I3SBI9	no	AGPSLLNTCATFEDSLVLYNR	21	Unmodified	_AGPSLLNTCATFEDSLVLYNR_	0	MULTI-MSMS	3	781.054609	2340.142	-0.45089	98.41	0.98355	0	1.8763E-11	2	112.82	55237000	5490	1560	14721
A0A8I3SBI9	no	AGPSLLNTCATFEDSLVLYNR	21	Unmodified	_AGPSLLNTCATFEDSLVLYNR_	0	MULTI-MSMS	3	781.054609	2340.142	-4.2309	112.51	2.1766	0	0.058005	3	14.015	3337900	5490	1560	14722
A0A8I3SBI9	no	AGPSLLNTCATFEDSLVLYNR	21	Unmodified	_AGPSLLNTCATFEDSLVLYNR_	0	MULTI-MSMS	3	781.054609	2340.142	-3.0103	116.77	0.43991	1.4211E-14	0.064523	1	12.128	1515900	5490	1560	14723
A0A8I3SBI9	no	AGPSLLNTCATFEDSLVLYNR	21	Unmodified	_AGPSLLNTCATFEDSLVLYNR_	0	MULTI-MATCH	3	781.054609	2340.142	-4.5774	115.19	0.64329	0	NaN	0	NaN	2785300	5490	1560	14739
A0A8I3SBI9	no	AGPSLLNTCATFEDSLVLYNR	21	Unmodified	_AGPSLLNTCATFEDSLVLYNR_	0	MULTI-MATCH	3	781.054609	2340.142	-3.3796	118.82	1.6645	1.4211E-14	NaN	0	NaN	848160	5490	1560	14740
A0A8I3P8D6	no	AGPSPEAELQALAR	14	Unmodified	_AGPSPEAELQALAR_	0	MULTI-MSMS	2	705.372798	1408.73104	-0.091677	71.536	0.64505	1.4211E-14	0.00012825	1	117.52	202930000	2245	1561	14747
A0A8I3NZ76	no	AGPSTQEPGSQTPLK	15	Unmodified	_AGPSTQEPGSQTPLK_	0	MULTI-MSMS	2	749.38082	1496.74709	-0.40288	23.13	0.64389	0	5.3894E-05	1	118.9	13389000	6183	1562	14760
A0A8I3NN17	no	AGPVVTDNGNFILDWK	16	Unmodified	_AGPVVTDNGNFILDWK_	0	MULTI-MSMS	2	873.446494	1744.87843	2.7285	91.076	0.13669	0	0.0016811	1	62.694	14283000	1429	1564	14774
A0A8I3NN17	no	AGPVVTDNGNFILDWK	16	Unmodified	_AGPVVTDNGNFILDWK_	0	MULTI-MATCH	2	873.446494	1744.87843	-0.059122	91.135	0.3055	0	NaN	0	NaN	20410000	1429	1564	14777
A0A8I3NQ30	no	AGQAMTGPPLGPILGQR	17	Unmodified	_AGQAMTGPPLGPILGQR_	0	MULTI-MSMS	2	832.451056	1662.88756	0.24841	69.918	0.9511	0	0.0002013	1	76.533	11442000	2981	1565	14782
A0A8I3MXC3	no	AGQGDVGLALLR	12	Unmodified	_AGQGDVGLALLR_	0	MULTI-MSMS	2	585.335487	1168.65642	-3.4875	60.941	0.27151	0	0.007308	1	61.56	7077300	5262	1566	14788
A0A8C0N8B2	no	AGQHPSQHLIGLR	13	Unmodified	_AGQHPSQHLIGLR_	0	MULTI-MSMS	4	354.198196	1412.76368	-1.6847	18.859	0.47614	0	0.015363	2	44.426	6835600	2377	1567	14791
A0A8C0QGH7	no	AGQLLWK	7	Unmodified	_AGQLLWK_	0	MULTI-MATCH	2	408.242338	814.470124	0.43454	37.764	1.2871	0	NaN	0	NaN	40686000	4714	1570	14811
A0A8C0QGH7	no	AGQLLWK	7	Unmodified	_AGQLLWK_	0	MULTI-MATCH	2	408.242338	814.470124	0.088236	40.013	0.2709	0	NaN	0	NaN	1838400	4714	1570	14812
A0A8I3PQ87	no	AGQNASIVSLK	11	Unmodified	_AGQNASIVSLK_	0	MULTI-MSMS	2	544.308938	1086.60332	-0.6793	28.932	0.82372	0	0.0028406	1	80.688	77772000	3741	1571	14819
A0A8C0MUT2	no	AGQPLQLLDASWYLPK	16	Unmodified	_AGQPLQLLDASWYLPK_	0	MULTI-MSMS	2	900.488162	1798.96177	2.7775	100.1	0.40757	1.4211E-14	1.2308E-05	2	117.79	146210000	1851	1572	14830
A0A8C0MJS9	no	AGQPPPPPK	9	Unmodified	_AGQPPPPPK_	0	MULTI-MSMS	2	444.750527	887.486502	0.42655	11.709	0.2728	0	0.032031	1	57.281	3740000	1480	1573	14841
A0A8P0T542	no	AGQSAAGAAPGGGADTR	17	Unmodified	_AGQSAAGAAPGGGADTR_	0	MULTI-MSMS	2	707.837111	1413.65967	1.1755	13.385	0.25931	0	3.2904E-06	2	116.9	21657000	6595	1574	14852
A0A8P0PJB7	no	AGQSEAGCCLLDR	13	Unmodified	_AGQSEAGCCLLDR_	0	MULTI-MATCH	2	718.816475	1435.6184	-2.6402	37.311	0.47561	0	NaN	0	NaN	13507000	6000	1575	14867
A0A8P0SP42	no	AGQSVIGLQMGTNK	14	Unmodified	_AGQSVIGLQMGTNK_	0	MULTI-MSMS	2	702.369201	1402.72385	0.33026	45.518	0.91865	0	1.455E-06	2	150.46	299280000	2515	1576	14874
A0A8P0SP42	no	AGQSVIGLQMGTNK	14	Unmodified	_AGQSVIGLQMGTNK_	0	MULTI-MATCH	2	702.369201	1402.72385	-1.8954	42.483	0.54229	0	NaN	0	NaN	2497700	2515	1576	14884
A0A8C0TZ22	no	AGQTTYSGVIDCFR	14	Unmodified	_AGQTTYSGVIDCFR_	0	MULTI-MSMS	2	787.867022	1573.71949	-1.1432	65.01	0.50971	0	0.015555	1	49.081	46445000	6173	1577	14891
A0A8I3S503	no	AGQTTYSGVMDCFR	14	Unmodified	_AGQTTYSGVMDCFR_	0	MULTI-SECPEP	2	796.845232	1591.67591	-0.44307	61.847	0.74766	-7.1054E-15	0.016623	1	78.096	110400000	5575	1578	14903
A0A8I3NBF9	no	AGQTVTIWAANAGVTASPPTDLIWK	25	Unmodified	_AGQTVTIWAANAGVTASPPTDLIWK_	0	MULTI-MSMS	3	856.786739	2567.33839	-0.52362	99.194	1.188	0	0.028464	1	20.769	37125000	4115	1579	14911
A0A8C0T7U4	no	AGQVVQEAVGGLQTVR	16	Unmodified	_AGQVVQEAVGGLQTVR_	0	MSMS	2	806.444286	1610.87402	NaN	57.269	1	0	0.0019192	1	65.295		5854	1581	14930
A0A8I3NEK0	no	AGQVVTIWAAGAGATHSPPTDLVWK	25	Unmodified	_AGQVVTIWAAGAGATHSPPTDLVWK_	0	MULTI-MSMS	3	845.111446	2532.31251	0.62961	84.523	4.0753	0	7.3589E-21	10	134.68	528700000	5929;6396	1582	14950
A0A8I3NEK0	no	AGQVVTIWAAGAGATHSPPTDLVWK	25	Unmodified	_AGQVVTIWAAGAGATHSPPTDLVWK_	0	MULTI-MSMS	3	845.111446	2532.31251	-2.0658	88.259	0.64497	0	0.00024273	1	44.474	24939000	5929;6396	1582	14951
A0A8I3NEK0	no	AGQVVTIWAAGAGATHSPPTDLVWK	25	Unmodified	_AGQVVTIWAAGAGATHSPPTDLVWK_	0	MULTI-MSMS	3	845.111446	2532.31251	1.1697	115.14	0.84625	1.4211E-14	0.063179	4	9.4587	4460300	5929;6396	1582	14952
A0A8I3NEK0	no	AGQVVTIWAAGAGATHSPPTDLVWK	25	Unmodified	_AGQVVTIWAAGAGATHSPPTDLVWK_	0	MSMS	3	845.111446	2532.31251	NaN	88.59	1	0	0.011072	1	33.614		5929;6396	1582	14953
A0A8I3NEK0	no	AGQVVTIWAAGAGATHSPPTDLVWK	25	Unmodified	_AGQVVTIWAAGAGATHSPPTDLVWK_	0	MULTI-MATCH	3	845.111446	2532.31251	-1.8864	91.676	0.30724	0	NaN	0	NaN	22432000	5929;6396	1582	15001
A0A8I3NEK0	no	AGQVVTIWAAGAGATHSPPTDLVWK	25	Unmodified	_AGQVVTIWAAGAGATHSPPTDLVWK_	0	MULTI-MATCH	3	845.111446	2532.31251	1.7821	114.39	0.68029	0	NaN	0	NaN	4970300	5929;6396	1582	15002
A0A8I3NEK0	no	AGQVVTIWAAGAGATHSPPTDLVWK	25	Unmodified	_AGQVVTIWAAGAGATHSPPTDLVWK_	0	MULTI-MATCH	3	845.111446	2532.31251	4.5064	91.305	0.37207	0	NaN	0	NaN	23741000	5929;6396	1582	15003
A0A8P0TV38	no	AGSAGLGAQSPTSAASAPGEGEAPAAVQGQDDRVPGSEVDAPK	43	Unmodified	_AGSAGLGAQSPTSAASAPGEGEAPAAVQGQDDRVPGSEVDAPK_	1	MULTI-MSMS	3	1320.96505	3959.87331	0.86645	54.598	0.61055	0	0.010175	1	21.286	14613000	6506	1584	15028
A0A8P0TV38	no	AGSAGLGAQSPTSAASAPGEGEAPAAVQGQDDRVPGSEVDAPK	43	Unmodified	_AGSAGLGAQSPTSAASAPGEGEAPAAVQGQDDRVPGSEVDAPK_	1	MULTI-MSMS	4	990.975604	3959.87331	1.309	54.614	0.64435	-7.1054E-15	0.00011629	1	39.352	20612000	6506	1584	15029
A0A8P0PB36	no	AGSAVAPVHPPVR	13	Unmodified	_AGSAVAPVHPPVR_	0	MULTI-MSMS	2	629.356754	1256.69895	-1.4908	18.973	0.44118	0	0.0043174	1	64.711	2596400	6469	1586	15043
A0A8P0TPF6	no	AGSDGESIGNCPFSQR	16	Unmodified	_AGSDGESIGNCPFSQR_	0	MULTI-MATCH	2	841.365375	1680.7162	0.5354	39.605	0.61317	0	NaN	0	NaN	82220000	516	1587	15063
A0A8C0SIR3	no	AGSESVPPVGGGGK	14	Unmodified	_AGSESVPPVGGGGK_	0	MULTI-MATCH	2	599.806759	1197.59897	0.95288	16.548	0.83087	0	NaN	0	NaN	4368800	5493	1588	15071
A0A8C0PXN0	no	AGSFLFPSGLAPASAPK	17	Unmodified	_AGSFLFPSGLAPASAPK_	0	MULTI-MSMS	2	809.435398	1616.85624	-1.2222	79.748	0.23751	0	0.00072808	1	67.997	91612000	4397	1589	15078
A0A8I3MJK3	no	AGSISTLDSLDFAR	14	Unmodified	_AGSISTLDSLDFAR_	0	MULTI-MATCH	2	726.870088	1451.72562	1.7766	74.203	0.37373	0	NaN	0	NaN	10044000	2227	1590	15086
A0A8C0YZQ2	no	AGSLKDPDVAELFFKDDPEK	20	Unmodified	_AGSLKDPDVAELFFKDDPEK_	2	MULTI-MSMS	4	556.031034	2220.09503	0.2454	72.507	0.47714	0	1.9654E-05	2	91.64	24342000	655	1592	15097
A0A8I3NJW1	no	AGSLKDPEIAELFFKEDPEK	20	Unmodified	_AGSLKDPEIAELFFKEDPEK_	2	MULTI-MSMS	4	566.542771	2262.14198	0.20442	78.245	0.33853	0	0.0038174	1	38.37	9259100	4422	1593	15109
A0A8I3N0D3	no	AGSLTAHEVGAALTALLAR	19	Unmodified	_AGSLTAHEVGAALTALLAR_	0	MULTI-MSMS	3	608.010892	1821.01085	-0.78424	96.18	1.1226	-1.4211E-14	8.0163E-16	2	163.41	1452800000	6365;6188;3979	1595	15127
A0A8I3N0D3	no	AGSLTAHEVGAALTALLAR	19	Unmodified	_AGSLTAHEVGAALTALLAR_	0	MULTI-MSMS	2	911.512699	1821.01085	0.76663	96.144	0.54393	0	3.7169E-56	2	265.99	319480000	6365;6188;3979	1595	15128
A0A8P0TKC0	no	AGSSSLEAVR	10	Acetyl (Protein N-term)	_(ac)AGSSSLEAVR_	0	MULTI-MSMS	2	509.76182	1017.50909	0.34301	40.331	1.086	0	0.00030455	2	120.15	53469000	6477	1598	15162
A0A8I3RVE3	no	AGSVLFPELLVR	12	Unmodified	_AGSVLFPELLVR_	0	MULTI-MSMS	2	650.884813	1299.75507	-0.40315	91.757	0.40838	0	0.00084779	1	89.886	16139000	5265	1600	15179
A0A8I3P6X4	no	AGSVPSLAAGLFFGSLAGLGAYQLSQDPR	29	Unmodified	_AGSVPSLAAGLFFGSLAGLGAYQLSQDPR_	0	MULTI-MSMS	3	950.831007	2849.47119	0.14757	111.29	0.23721	0	1.806E-26	1	136.71	69500000	6238	1601	15191
A0A8I3Q2L7	no	AGTAAQEVTEVVK	13	Unmodified	_AGTAAQEVTEVVK_	0	MULTI-MSMS	2	651.848624	1301.6827	0.65561	38.569	0.68135	0	0.0011221	1	80.916	194480000	3804	1602	15197
A0A8P0NBY0	no	AGTAGAAGPDSK	12	Unmodified	_AGTAGAAGPDSK_	0	MULTI-SECPEP	2	501.74617	1001.47779	-0.53089	9.4738	0.5404	0	0.05993	1	57.532	1175900	854	1603	15206
A0A8P0NUB3	no	AGTAPSKPPLTK	12	Unmodified	_AGTAPSKPPLTK_	1	MULTI-MSMS	3	389.895917	1166.66592	-0.006059	13.121	0.30423	0	0.013018	1	50.914	16834000	2657	1605	15213
A0A8I3Q0D2	no	AGTEDQEEEEEGRR	14	Unmodified	_AGTEDQEEEEEGRR_	1	MULTI-MATCH	2	817.848069	1633.68159	0.44892	12.766	0.13472	1.7764E-15	NaN	0	NaN	2584500	4375	1606	15232
A0A8I3S6F7	no	AGTFQAFEQFGQQLLAHGHYASPEVK	26	Unmodified	_AGTFQAFEQFGQQLLAHGHYASPEVK_	0	MULTI-MSMS	3	954.471702	2860.39328	-0.73344	95.639	0.54306	0	2.6717E-10	3	96.533	71964000	6594;6533	1607	15237
A0A8C0N341	no	AGTGENAPWVVEDELVK	17	Unmodified	_AGTGENAPWVVEDELVK_	0	MULTI-MSMS	2	907.451973	1812.88939	-1.0991	77.839	0.30645	0	4.3729E-06	1	104.17	36523000	2164	1608	15250
A0A8C0SNT2	no	AGTGVDNVDLEAATR	15	Unmodified	_AGTGVDNVDLEAATR_	0	MULTI-MSMS	2	744.868076	1487.7216	1.1022	45.362	0.85051	0	1.4943E-12	2	187.78	559900000	1892;5548	1610	15268
A0A8C0SCD5	no	AGTLIMALHDSSDYLLESAK	20	Unmodified	_AGTLIMALHDSSDYLLESAK_	0	MULTI-MSMS	3	712.36115	2134.06162	-0.2071	92.904	0.51999	0	1.8566E-19	2	168.09	230380000	1504	1611	15282
A0A8P0N4L2	no	AGTLSITEFADMLSGNAGGFR	21	Unmodified	_AGTLSITEFADMLSGNAGGFR_	0	MULTI-MSMS	2	1058.0124	2114.01025	-0.22699	105.59	0.47505	0	7.7884E-34	1	204.13	162840000	3945;5165;4205	1612	15294
A0A8P0N4L2	no	AGTLSITEFADMLSGNAGGFR	21	Deamidation (NQ)	_AGTLSITEFADMLSGN(de)AGGFR_	0	MULTI-MSMS	2	1058.50441	2114.99427	-0.73305	107.01	0.20399	0	0.00038906	1	75.462	6489600	3945;5165;4205	1612	15303
A0A8P0N4L2	no	AGTLSITEFADMLSGNAGGFR	21	Deamidation (NQ)	_AGTLSITEFADMLSGN(de)AGGFR_	0	MULTI-MATCH	3	706.005366	2114.99427	-0.68168	107.01	0.50853	0	NaN	0	NaN	15456000	3945;5165;4205	1612	15306
A0A8P0TKE6	no	AGTPATSTAQGK	12	Unmodified	_AGTPATSTAQGK_	0	MULTI-MSMS	2	545.280377	1088.5462	-0.14663	11.03	0.23843	0	0.00032006	1	109.66	21438000	249	1613	15310
A0A8C0MZJ3	no	AGTQGDPDVPECLK	14	Unmodified	_AGTQGDPDVPECLK_	0	MULTI-MSMS	2	743.845755	1485.67696	-0.69886	36.592	0.57704	0	0.0010814	1	79.036	48585000	1713	1614	15323
A0A8I3MS75	no	AGTQIENIDEDFR	13	Unmodified	_AGTQIENIDEDFR_	0	MULTI-MSMS	2	754.354802	1506.69505	0.73417	59.551	0.50944	0	8.0418E-06	1	170.02	204860000	5381	1615	15335
A0A8I3MVW9	no	AGTQIENIEEDFR	13	Unmodified	_AGTQIENIEEDFR_	0	MULTI-MSMS	2	761.362627	1520.7107	-0.87409	70.172	0.57825	0	7.4428E-09	3	201.75	246120000	5457;4320	1617	15357
A0A8C0Q6J6	no	AGTVVLDDVELR	12	Acetyl (Protein N-term)	_(ac)AGTVVLDDVELR_	0	MULTI-MSMS	2	664.856449	1327.69835	-0.46889	93.073	0.42804	1.4211E-14	0.00022708	2	98.943	122820000	3042	1618	15369
A0A8I3NAP1	no	AGVAFFHLQDYDQAQHYLQAAVNR	24	Unmodified	_AGVAFFHLQDYDQAQHYLQAAVNR_	0	MULTI-MSMS	3	921.452642	2761.3361	-0.56389	91.5	0.2725	0	6.2166E-45	1	189.11	22138000	1463	1619	15382
A0A8I3PF51	no	AGVEEAASSGSHLNGDLDPDDREEGAASTAEEAAK	35	Acetyl (Protein N-term),Deamidation (NQ)	_(ac)AGVEEAASSGSHLN(de)GDLDPDDREEGAASTAEEAAK_	1	MULTI-MSMS	4	875.635839	3498.51425	1.7251	66.829	0.47392	0	1.7841E-18	1	93.568	24329000	2402	1621	15396
A0A8C0P3R9	no	AGVENGKPTHFTVYTK	16	Unmodified	_AGVENGKPTHFTVYTK_	1	MULTI-MSMS	2	874.951943	1747.88933	0.57394	22.801	0.3393	0	1.6968E-10	1	171.36	5858100	3517;3936	1623	15422
A0A8C0P3R9	no	AGVENGKPTHFTVYTK	16	Deamidation (NQ)	_AGVEN(de)GKPTHFTVYTK_	1	MULTI-MSMS	2	875.443951	1748.87335	0.11581	26.173	0.4431	0	4.1963E-30	1	245.03	24182000	3517;3936	1623	15434
A0A8I3S1I2	no	AGVEVLFNELEIPVEEYSFGR	21	Unmodified	_AGVEVLFNELEIPVEEYSFGR_	0	MULTI-MATCH	3	799.737274	2396.18999	1.5906	109.53	0.37265	0	NaN	0	NaN	4400500	5634	1624	15446
A0A8C0RJG3	no	AGVIGLTQTAAR	12	Unmodified	_AGVIGLTQTAAR_	0	MSMS	2	579.335487	1156.65642	NaN	36.811	1	0	0.0028587	1	73.196		2632;274	1625	15450
A0A8P0TKE6	no	AGVIQDTWHK	10	Unmodified	_AGVIQDTWHK_	0	MULTI-MSMS	2	577.80128	1153.58801	-0.1186	26.691	0.34698	0	0.00086285	2	112.84	29029000	249	1626	15460
A0A8P0T982	no	AGVLAHLEEER	11	Unmodified	_AGVLAHLEEER_	0	MULTI-MSMS	2	612.322576	1222.6306	0.49109	36.731	0.95079	0	0.00018652	2	193.82	1248800000	243;513	1627	15473
A0A8C0M248	no	AGVLAQLEEER	11	Unmodified	_AGVLAQLEEER_	0	MULTI-MSMS	2	607.822409	1213.63027	-0.32499	58.165	0.5444	-7.1054E-15	0.00042749	1	117.89	96471000	728	1629	15493
A0A8I3NAA2	no	AGVLSQADYLNLVQCETLEDLK	22	Unmodified	_AGVLSQADYLNLVQCETLEDLK_	0	MULTI-MSMS	3	827.084345	2478.23121	-0.49066	99.897	0.37425	0	1.0273E-19	1	146.13	192120000	6237	1630	15501
A0A8I3MKM6	no	AGVMALANLLQIQR	14	Unmodified	_AGVMALANLLQIQR_	0	MULTI-MSMS	2	749.432135	1496.84972	0.47244	96.607	1.3263	0	3.3634E-16	1	226.47	869310000	4480;6657	1631	15513
A0A8I3NP99	no	AGVNTVTTLVENK	13	Unmodified	_AGVNTVTTLVENK_	0	MULTI-MSMS	2	673.369724	1344.72489	0.67201	47.991	1.7344	0	7.3902E-07	3	176.65	3915500000	4210	1633	15526
A0A8I3NP99	no	AGVNTVTTLVENKK	14	Unmodified	_AGVNTVTTLVENKK_	1	MULTI-MSMS	2	737.417205	1472.81986	-1.6529	36.051	0.27173	0	0.00042414	1	109.16	13793000	4210	1634	15537
A0A8P0NLU9	no	AGVPASYLLIPAASYVLPEVSK	22	Unmodified	_AGVPASYLLIPAASYVLPEVSK_	0	MULTI-MSMS	3	749.087467	2244.24057	1.0987	102.95	0.46724	0	0.00074437	1	42.325	10431000	5313;6377	1635	15555
A0A8P0PRL8	no	AGVPMEVMGLMLGEFVDDYTVR	22	Unmodified	_AGVPMEVMGLMLGEFVDDYTVR_	0	MULTI-MSMS	3	810.389835	2428.14768	-0.46532	111.76	0.3375	0	8.9795E-06	1	73.405	145880000	6055	1636	15567
A0A8I3NRK7	no	AGVQQPVYATIGSGIVNTAFTVVSLFVVER	30	Unmodified	_AGVQQPVYATIGSGIVNTAFTVVSLFVVER_	0	MULTI-MSMS	3	1041.56767	3121.68119	0.5186	112.68	0.13639	0	1.215E-10	1	77.522	10755000	4757	1637	15576
A0A8C0LY33	no	AGVQSGTNALLVVK	14	Unmodified	_AGVQSGTNALLVVK_	0	MULTI-MSMS	2	678.895909	1355.77726	0.43183	47.683	0.51085	0	0.038992	1	41.689	11114000	575	1638	15581
A0A8I3NK29	no	AGVTCIVLPAENK	13	Unmodified	_AGVTCIVLPAENK_	0	MULTI-MSMS	2	686.368669	1370.72279	-2.1675	50.472	1.4642	0	0.0014531	2	76.332	37251000	6149	1640	15603
A0A8I3PWL7	no	AGVTWLSLQWSK	12	Unmodified	_AGVTWLSLQWSK_	0	MULTI-MSMS	2	688.372069	1374.72959	-2.6013	91.737	0.78225	0	0.0086312	1	60.342	9610900	4005	1642	15615
A0A8P0N4L2	no	AGVVGPELHEK	11	Unmodified	_AGVVGPELHEK_	0	MSMS	2	568.308938	1134.60332	NaN	17.616	1	0	0.00072054	1	102.55		3945;5165;4205;6365	1644	15629
A0A8C0M8Z4	no	AGVVNGAGAPGQSPGAGR	18	Deamidation (NQ)	_AGVVN(de)GAGAPGQSPGAGR_	0	MULTI-MSMS	2	762.381685	1522.74882	3.166	23.218	0.33905	0	0.027092	1	50.102	8025100	1025	1645	15641
A0A8C0M8Z4	no	AGVVNGAGAPGQSPGAGR	18	Deamidation (NQ)	_AGVVN(de)GAGAPGQSPGAGR_	0	MULTI-MSMS	2	762.381685	1522.74882	-2.2793	24.058	0.44237	0	0.011449	1	59.306	6834100	1025	1645	15642
A0A8I3PBS0	no	AGVVTPGLTEDQLWR	15	Unmodified	_AGVVTPGLTEDQLWR_	0	MULTI-MSMS	2	821.433387	1640.85222	1.9965	75.778	0.9183	0	3.7386E-07	1	150.09	71693000	2686	1646	15655
A0A8P0TAL0	no	AGVYPEKDQAENEDGVQENTFSMDPQLER	29	Unmodified	_AGVYPEKDQAENEDGVQENTFSMDPQLER_	1	MULTI-MSMS	3	1099.49312	3295.45753	0.11143	66.056	0.84749	0	3.1746E-06	3	58.877	56128000	6497;6515;5742	1647	15667
A0A8I3Q3G0	no	AGYEYVSPEQLAGFDK	16	Acetyl (Protein N-term)	_(ac)AGYEYVSPEQLAGFDK_	0	MULTI-MSMS	2	908.425424	1814.8363	-0.8571	98.204	0.6786	0	5.5638E-05	1	90.793	95152000	4742	1650	15727
A0A8I3PPA0	no	AGYLTLYGVEALPR	14	Unmodified	_AGYLTLYGVEALPR_	0	MULTI-MATCH	2	761.916841	1521.81913	0.79238	86.18	0.47527	0	NaN	0	NaN	35758000	5323	1653	15754
A0A8I3MMQ8	no	AGYPLEQPFDFR	12	Unmodified	_AGYPLEQPFDFR_	0	MULTI-MATCH	2	720.351334	1438.68811	3.7255	81.059	1.1219	0	NaN	0	NaN	99960000	2217	1654	15760
A0A8P0T340	no	AGYQDMPEYENFK	13	Unmodified	_AGYQDMPEYENFK_	0	MULTI-MSMS	2	796.340306	1590.66606	0.022955	59.743	0.4073	0	8.1879E-07	1	175.43	102230000	6105;6652	1655	15764
A0A8I3MGZ0	no	AGYSQGATQYTQAQQTR	17	Unmodified	_AGYSQGATQYTQAQQTR_	0	MULTI-MSMS	2	929.937553	1857.86055	-0.46725	27.301	0.50881	0	3.6425E-07	1	138.42	6746700	5463	1656	15775
A0A8I3S5Q5	no	AGYSQYVPEILEK	13	Unmodified	_AGYSQYVPEILEK_	0	MULTI-MSMS	2	748.885207	1495.75586	0.72244	76.387	1.1548	0	9.0621E-05	3	120.32	131900000	4700	1657	15782
A0A8C0NH34	no	AHAAEGQVEDVVGNLR	16	Unmodified	_AHAAEGQVEDVVGNLR_	0	MULTI-MSMS	2	832.921175	1663.8278	4.1293	46.903	0.27234	0	6.0321E-11	1	168.61	33054000	2683	1658	15796
A0A8I3NBQ7	no	AHAAVWNAQEAQADFAK	17	Unmodified	_AHAAVWNAQEAQADFAK_	0	MULTI-MSMS	2	914.442274	1826.87	-2.182	47.274	0.64506	0	9.6775E-10	2	159.58	19670000	5352	1659	15810
A0A8I3N2G1	no	AHAGLSSNSER	11	Unmodified	_AHAGLSSNSER_	0	MULTI-MATCH	2	564.773251	1127.53195	-0.24121	9.8041	0.54207	0	NaN	0	NaN	6931200	1641	1660	15828
A0A8C0Q7J0	no	AHATLLGLANMETHYFAK	18	Unmodified	_AHATLLGLANMETHYFAK_	0	MULTI-SECPEP	3	663.340132	1986.99857	0.58196	73.836	1.0197	-1.4211E-14	0.049521	1	36.637	49093000	4584	1661	15833
A0A8P0PJX1	no	AHCLQSGALFR	11	Unmodified	_AHCLQSGALFR_	0	MULTI-MSMS	2	630.319314	1258.62407	0.83061	29.757	0.47718	3.5527E-15	0.00089119	1	99.442	1698200	2214	1663	15851
A0A8P0NAH9	no	AHCVTLVQLSISCDHLIDKDIASK	24	Acetyl (Protein N-term)	_(ac)AHCVTLVQLSISCDHLIDKDIASK_	1	MULTI-MSMS	3	922.470205	2764.38879	3.4365	79.514	0.50915	0	1.6614E-05	1	67.877	68677000	6607	1664	15860
A0A8I3Q2Q2	no	AHDGAEVCSAIFSK	14	Unmodified	_AHDGAEVCSAIFSK_	0	MULTI-MSMS	2	746.348465	1490.68238	-1.3878	38.46	0.47656	0	9.8531E-05	1	122.55	10260000	4139	1665	15870
A0A8P0N910	no	AHDGSVFTLCQMR	13	Unmodified	_AHDGSVFTLCQMR_	0	MULTI-MSMS	2	761.350485	1520.68642	-2.5283	47.854	0.44357	0	1.2845E-14	1	228.54	128920000	6530	1666	15882
A0A8C0S4Y3	no	AHDLLCQQK	9	Unmodified	_AHDLLCQQK_	0	MULTI-MSMS	2	556.77949	1111.54443	-1.752	14.35	0.20367	0	0.00012411	2	202.45	17235000	5310	1667	15895
A0A8I3P8S9	no	AHEILPDLVCCSAK	14	Unmodified	_AHEILPDLVCCSAK_	0	MULTI-MSMS	2	806.894725	1611.7749	-1.4698	50.541	1.2266	0	5.36E-05	2	131.37	188590000	2718	1670	15911
A0A8I3S8Q6	no	AHFGTDETILDGK	13	Unmodified	_AHFGTDETILDGK_	0	MULTI-MSMS	2	702.343706	1402.67286	2.2441	40.139	0.57659	0	0.022667	1	47.971	2969400	3112	1672	15924
A0A8P0SI18	no	AHFIMNDPAGNSYLQNVYAPEDDPQMK	27	Unmodified	_AHFIMNDPAGNSYLQNVYAPEDDPQMK_	0	MULTI-MSMS	3	1022.46378	3064.36951	-0.69763	79.061	0.40882	0	9.3963E-16	2	103.63	36767000	1389	1673	15932
A0A8I3MHD1	no	AHFNLDESGVLSLIK	15	Unmodified	_AHFNLDESGVLSLIK_	0	MULTI-MSMS	2	821.943587	1641.87262	-3.1101	85.642	1.1904	0	5.8501E-05	2	117.2	155570000	1093	1674	15943
A0A8I3NRF5	no	AHGAVIPWEYFHLSPLR	17	Unmodified	_AHGAVIPWEYFHLSPLR_	0	MULTI-MSMS	4	499.016527	1992.037	0.10023	83.974	1.3225	0	1.8572E-06	3	108.89	95918000	3447	1677	15962
A0A8I3NRF5	no	AHGAVIPWEYFHLSPLR	17	Unmodified	_AHGAVIPWEYFHLSPLR_	0	MULTI-MATCH	4	499.016527	1992.037	-0.38841	85.116	0.23713	1.4211E-14	NaN	0	NaN	3373100	3447	1677	15971
A0A8C0N0W7	no	AHGGYSVFAGVGER	14	Unmodified	_AHGGYSVFAGVGER_	0	MULTI-MSMS	2	703.844207	1405.67386	1.0223	40.083	0.9838	0	1.3843E-05	2	143.24	14397000	356	1678	15983
A0A8C0N0W7	no	AHGGYSVFAGVGER	14	Unmodified	_AHGGYSVFAGVGER_	0	MSMS	2	703.844207	1405.67386	NaN	41.569	1	0	0.0019904	1	68.536		356	1678	15984
A0A8C0N0W7	no	AHGGYSVFAGVGER	14	Unmodified	_AHGGYSVFAGVGER_	0	MSMS	2	703.844207	1405.67386	NaN	42.449	1	0	0.0048499	1	61.344		356	1678	15985
A0A8P0TBA3	no	AHGHCLHEIFLLR	13	Unmodified	_AHGHCLHEIFLLR_	0	MULTI-MSMS	4	401.463501	1601.8249	0.50669	36.935	1.2875	0	0.00032128	3	86.463	134590000	3643	1679	16004
A0A8P0TBA3	no	AHGHCLHEIFLLR	13	Unmodified	_AHGHCLHEIFLLR_	0	MULTI-SECPEP	4	401.463501	1601.8249	-0.95861	38.392	1.2567	0	0.028148	1	50.484	45029000	3643	1679	16005
A0A8P0TBA3	no	AHGHCLHEIFLLR	13	Unmodified	_AHGHCLHEIFLLR_	0	MULTI-MATCH	4	401.463501	1601.8249	-1.8687	39.606	1.0879	0	NaN	0	NaN	7444800	3643	1679	16026
A0A8C0P3R9	no	AHGPGLEGGLVGK	13	Unmodified	_AHGPGLEGGLVGK_	0	MULTI-MSMS	2	596.327662	1190.64077	2.776	24.475	0.33837	0	0.00010048	1	118.6	7886500	3517;3936	1682	16037
A0A8C0P3R9	no	AHGPGLEGGLVGKPAEFTIDTK	22	Unmodified	_AHGPGLEGGLVGKPAEFTIDTK_	1	MULTI-MSMS	2	1097.57877	2193.14298	-0.49625	55.778	0.27181	0	8.7277E-24	1	162.87	15073000	3517;3936	1683	16048
A0A8C0TL14	no	AHHCSACDMCILK	13	Unmodified	_AHHCSACDMCILK_	0	MULTI-MSMS	2	801.83583	1601.65711	-0.71469	21.794	0.30483	3.5527E-15	0.005589	1	61.65	3092400	3735	1685	16061
A0A8C0P3R9	no	AHIANPSGASTECFVTDNADGTYQVEYTPFEK	32	Unmodified	_AHIANPSGASTECFVTDNADGTYQVEYTPFEK_	0	MULTI-MSMS	3	1173.85969	3518.55724	-0.025676	77.702	0.68079	0	1.5477E-31	2	130.21	141080000	3517;3936	1688	16082
A0A8I3NZ15	no	AHIGKPAPPFQATAVVDGAFK	21	Unmodified	_AHIGKPAPPFQATAVVDGAFK_	1	MULTI-MSMS	4	531.291554	2121.13711	0.62142	56.445	2.2408	0	8.4823E-08	6	102.33	1722800000	3137	1689	16105
A0A8I3NZ15	no	AHIGKPAPPFQATAVVDGAFK	21	Unmodified	_AHIGKPAPPFQATAVVDGAFK_	1	MULTI-MSMS	4	531.291554	2121.13711	-3.2899	59.002	0.43965	0	0.059761	1	16.096	5697800	3137	1689	16106
A0A8P0SZ10	no	AHIQSLFSFITGTK	14	Unmodified	_AHIQSLFSFITGTK_	0	MSMS	2	775.422291	1548.83003	NaN	88.077	1	0	0.020581	1	51.774		6537	1690	16131
A0A8I3S898	no	AHITINQYLQQVYEAIDTR	19	Acetyl (Protein N-term)	_(ac)AHITINQYLQQVYEAIDTR_	0	MULTI-MSMS	3	773.397363	2317.17026	-0.70398	106.56	0.34058	1.4211E-14	2.9929E-16	1	170.5	10269000	5305	1691	16134
A0A8I3N650	no	AHITLGCAGDVEPVQTGIDLLEIVR	25	Unmodified	_AHITLGCAGDVEPVQTGIDLLEIVR_	0	MULTI-MSMS	3	892.805693	2675.39525	-0.3729	99.905	0.33994	0	1.0821E-32	2	163.64	110160000	3459	1692	16138
A0A8I3NR10	no	AHLDQLLANPHSLR	14	Unmodified	_AHLDQLLANPHSLR_	0	MULTI-MSMS	4	396.970582	1583.85322	0.39348	40.952	0.50807	0	0.040106	1	31.596	6291700	2174	1693	16148
A0A8P0TCY6	no	AHLGIVSQEPILFDCSIAENIAYGDNSR	28	Unmodified	_AHLGIVSQEPILFDCSIAENIAYGDNSR_	0	MULTI-MSMS	3	1030.50474	3088.4924	0.39426	95.292	0.44138	0	4.6826E-18	1	112.34	46735000	1196	1694	16151
A0A8I3S4N6	no	AHLGTALK	8	Unmodified	_AHLGTALK_	0	MULTI-MATCH	2	405.745245	809.475937	-0.86019	9.2906	0.57297	0	NaN	0	NaN	3442900	4491	1695	16162
A0A8P0NCR7	no	AHLLADVIENLECDPEHYQR	20	Unmodified	_AHLLADVIENLECDPEHYQR_	0	MULTI-MSMS	3	808.053379	2421.13831	-0.5678	85.471	0.64671	0	0.00024862	1	57.045	39843000	6366	1696	16167
A0A8C0Q6B5	no	AHLMEIQVNGGTVAEK	16	Unmodified	_AHLMEIQVNGGTVAEK_	0	MULTI-MSMS	2	848.937979	1695.8614	-0.1368	43.914	0.67868	0	2.1134E-47	1	265.22	354510000	2294	1697	16178
A0A8C0Q6B5	no	AHLMEIQVNGGTVAEK	16	Unmodified	_AHLMEIQVNGGTVAEK_	0	MULTI-MSMS	2	848.937979	1695.8614	-0.0022124	44.314	0.98422	0	1.7836E-38	2	252.42	107540000	2294	1697	16179
A0A8C0Q6B5	no	AHLMEIQVNGGTVAEK	16	Oxidation (M)	_AHLM(ox)EIQVNGGTVAEK_	0	MULTI-MSMS	2	856.935436	1711.85632	-0.82641	43.914	0.67868	0	1.1066E-15	2	190.1	66144000	2294	1697	16197
A0A8C0Q6B5	no	AHLMEIQVNGGTVAEK	16	Deamidation (NQ)	_AHLMEIQVN(de)GGTVAEK_	0	MULTI-MSMS	2	849.429987	1696.84542	-3.0489	47.006	1.4595	0	8.2113E-25	3	225.33	407460000	2294	1697	16214
A0A8C0Q6B5	no	AHLMEIQVNGGTVAEK	16	Deamidation (NQ)	_AHLMEIQVN(de)GGTVAEK_	0	MULTI-MSMS	2	849.429987	1696.84542	1.2841	47.854	0.1712	0	0.00013191	1	104.7	28682000	2294	1697	16215
A0A8C0Q6B5	no	AHLMEIQVNGGTVAEK	16	Deamidation (NQ)	_AHLMEIQVN(de)GGTVAEK_	0	MULTI-MSMS	2	849.429987	1696.84542	-0.76431	48.804	0.37346	0	0.00010718	1	117.07	35669000	2294	1697	16216
A0A8C0Q6B5	no	AHLMEIQVNGGTVAEK	16	Deamidation (NQ)	_AHLMEIQVN(de)GGTVAEK_	0	MULTI-MATCH	2	849.429987	1696.84542	4.1273	47.991	0.20441	0	NaN	0	NaN	9737100	2294	1697	16239
A0A8C0Q6B5	no	AHLMEIQVNGGTVAEK	16	Oxidation (M),Deamidation (NQ)	_AHLM(ox)EIQVN(de)GGTVAEK_	0	MULTI-SECPEP	2	857.427444	1712.84033	0.53858	47.056	0.30597	0	0.00013141	1	145.29	56471000	2294	1697	16246
A0A8I3RV86	no	AHLQAEVQHLR	11	Unmodified	_AHLQAEVQHLR_	0	MULTI-MATCH	2	651.357285	1300.70002	-1.6159	16.711	0.23726	0	NaN	0	NaN	2191100	4147	1698	16261
A0A8C0SPH9	no	AHLTNQYMQR	10	Unmodified	_AHLTNQYMQR_	0	MULTI-MATCH	2	631.308946	1260.60334	-0.4542	17.852	0.53765	0	NaN	0	NaN	2161500	5580	1700	16266
A0A8C0RAM5	no	AHLVAVFNEYQR	12	Unmodified	_AHLVAVFNEYQR_	0	MULTI-MSMS	2	723.87805	1445.74155	0.20191	46.565	0.91773	0	6.2315E-05	1	133.13	88837000	4830	1701	16271
A0A8C0RAM5	no	AHLVAVFNEYQR	12	Unmodified	_AHLVAVFNEYQR_	0	MULTI-MATCH	2	723.87805	1445.74155	4.129	47.6	0.4416	0	NaN	0	NaN	8551600	4830	1701	16282
A0A8C0RAM5	no	AHLVAVFNEYQR	12	Unmodified	_AHLVAVFNEYQR_	0	MULTI-MATCH	2	723.87805	1445.74155	4.0407	44.923	0.30514	7.1054E-15	NaN	0	NaN	8726100	4830	1701	16283
A0A8I3RWH7	no	AHMESDKHLEALYLFK	16	Unmodified	_AHMESDKHLEALYLFK_	1	MULTI-MSMS	4	483.747556	1930.96112	-0.0010779	52.739	0.47623	0	1.3066E-05	1	98.943	27610000	5965	1702	16288
A0A8I3PKJ4	no	AHNNELEPTPGNTLR	15	Unmodified	_AHNNELEPTPGNTLR_	0	MULTI-MSMS	2	831.91335	1661.81215	3.9978	25.294	0.54344	0	0.026592	1	43.628	6096700	2491	1704	16299
A0A8P0NLU9	no	AHNVPVLVCCETYK	14	Unmodified	_AHNVPVLVCCETYK_	0	MULTI-MSMS	2	845.408	1688.80145	-1.6101	37.764	0.77791	7.1054E-15	0.0011906	1	77.305	10571000	5313;6377	1705	16306
A0A8I3N8H6	no	AHPVYGPHSTLPR	13	Unmodified	_AHPVYGPHSTLPR_	0	MULTI-MSMS	3	477.921237	1430.74188	-1.5459	16.405	0.21473	0	0.037165	1	33.204	2014600	616	1707	16321
F1PCR0	no	AHQNTLEVYPPFLFFLAVGGVYHPR	25	Unmodified	_AHQNTLEVYPPFLFFLAVGGVYHPR_	0	MULTI-MSMS	3	958.169295	2871.48606	1.3299	105.65	0.30529	0	0.00051591	2	37.709	24281000	5760	1713	16345
A0A8C0S5Y6	no	AHQSHSAEIESQIDR	15	Unmodified	_AHQSHSAEIESQIDR_	0	MULTI-MATCH	2	854.405889	1706.79722	-0.26581	16.756	0.16954	0	NaN	0	NaN	1260800	5325	1714	16352
A0A8I3NRM8	no	AHQVVEDGYEFFAK	14	Unmodified	_AHQVVEDGYEFFAK_	0	MULTI-MSMS	2	820.391187	1638.76782	0.17816	58.837	1.087	0	2.2631E-05	2	138.45	244980000	3856;305	1716	16371
A0A8C0THV4	no	AHSAAQPPEFDSGVETFSIHADKPK	25	Unmodified	_AHSAAQPPEFDSGVETFSIHADKPK_	1	MSMS	3	889.433024	2665.27724	NaN	47.203	1	0	5.7965E-06	1	69.913		733	1717	16380
A0A8C0THV4	no	AHSAAQPPEFDSGVETFSIHADKPK	25	Unmodified	_AHSAAQPPEFDSGVETFSIHADKPK_	1	MULTI-MATCH	3	889.433024	2665.27724	0.71933	47.183	0.27107	0	NaN	0	NaN	6198600	733	1717	16387
A0A8I3PPA0	no	AHSADVFHTFR	11	Unmodified	_AHSADVFHTFR_	0	MULTI-MATCH	2	644.315086	1286.61562	-1.2293	27.54	0.3072	0	NaN	0	NaN	5219000	5323	1718	16395
A0A8P0TUR0	no	AHSPASTLPNSPGSTFER	18	Unmodified	_AHSPASTLPNSPGSTFER_	0	MULTI-MSMS	2	928.450296	1854.88604	0.51969	35.34	0.40724	0	0.00029261	1	72.089	19354000	323	1720	16402
A0A8I3PHH2	no	AHSPVQSGLPGMQNLK	16	Acetyl (Protein N-term)	_(ac)AHSPVQSGLPGMQNLK_	0	MULTI-MSMS	2	853.438146	1704.86174	-2.2478	59.206	1.0515	7.1054E-15	2.4866E-17	1	198.33	294260000	5784	1722	16417
A0A8I3P9Y9	no	AHSSMVGVSLPQK	13	Unmodified	_AHSSMVGVSLPQK_	0	MULTI-MSMS	2	670.853187	1339.69182	0.17838	28.321	1.1544	0	3.2889E-27	2	252.82	20528000	5736	1723	16423
A0A8I3MNI4	no	AHSSPASLQLGAVSPGTLTPTGVSSGPAAAPSAQHLR	37	Unmodified	_AHSSPASLQLGAVSPGTLTPTGVSSGPAAAPSAQHLR_	0	MULTI-MSMS	4	870.456387	3477.79644	1.9223	60.721	0.78107	-7.1054E-15	0.0022222	2	29.351	79763000	2685	1724	16445
A0A8I3MNI4	no	AHSSPASLQLGAVSPGTLTPTGVSSGPAAAPSAQHLR	37	Unmodified	_AHSSPASLQLGAVSPGTLTPTGVSSGPAAAPSAQHLR_	0	MULTI-MSMS	3	1160.27276	3477.79644	0.4752	60.687	0.37347	0	1.227E-06	1	56.637	22327000	2685	1724	16446
A0A8C0NA35	no	AHTDSLNTLVALHQLYQYTQK	21	Unmodified	_AHTDSLNTLVALHQLYQYTQK_	0	MULTI-MSMS	3	815.423801	2443.24957	-1.8268	81.469	0.67924	0	0.00021663	1	50.521	31091000	2190	1725	16452
Q9ZZ58	no	AHVEAPIAGSMVLAAVLLK	19	Unmodified	_AHVEAPIAGSMVLAAVLLK_	0	MULTI-MSMS	3	630.70089	1889.08084	-0.14735	96.873	0.91929	1.4211E-14	7.9588E-10	1	135.09	159820000	338	1729	16477
Q9ZZ58	no	AHVEAPIAGSMVLAAVLLK	19	Unmodified	_AHVEAPIAGSMVLAAVLLK_	0	MULTI-MSMS	2	945.547696	1889.08084	-2.223	96.892	0.37396	0	6.4562E-12	1	153.81	27065000	338	1729	16478
A0A8I3N153	no	AHVIVMAATNRPNSIDPALR	20	Unmodified	_AHVIVMAATNRPNSIDPALR_	1	MULTI-MSMS	5	430.036815	2145.14769	0.059446	44.15	0.20356	0	0.0016205	1	45.618	4082700	2730	1730	16493
A0A8C0STJ7	no	AHVLAASVEQATENFLEK	18	Unmodified	_AHVLAASVEQATENFLEK_	0	MULTI-MSMS	2	979.004904	1955.99526	0.80669	80.694	0.51018	-1.4211E-14	9.2902E-27	1	203.85	77716000	5644	1731	16498
A0A8C0RY55	no	AHVSPHEMLQAVVLCSK	17	Unmodified	_AHVSPHEMLQAVVLCSK_	0	MSMS	2	953.487313	1904.96007	NaN	54.337	1	0	0.0018588	1	64.55		1855	1732	16508
A0A8P0T542	no	AHVVPCFDASK	11	Unmodified	_AHVVPCFDASK_	0	MULTI-MSMS	3	410.869374	1229.58629	0.45699	25.834	0.40709	0	0.015018	1	47.302	196590000	6595;2676	1734	16527
A0A8I3MKK7	no	AHYFGVGGGIHLFQK	15	Unmodified	_AHYFGVGGGIHLFQK_	0	MULTI-MSMS	4	408.467675	1629.8416	-0.075271	57.153	0.20374	0	0.04826	1	26.942	5470000	4270	1735	16536
A0A8I3P8S9	no	AIADTGANVIVTGGK	15	Unmodified	_AIADTGANVIVTGGK_	0	MULTI-MSMS	2	693.882998	1385.75144	1.0569	43.393	2.1727	0	5.2593E-05	4	119.39	136020000	2718	1736	16542
A0A8P0NZ76	no	AIADWYNEK	9	Unmodified	_AIADWYNEK_	0	MULTI-MSMS	2	555.266739	1108.51892	1.1471	49.72	0.47536	0	0.0026743	1	103.83	15015000	6205	1737	16557
A0A8C0N0W7	no	AIAELGIYPAVDPLDSTSR	19	Unmodified	_AIAELGIYPAVDPLDSTSR_	0	MULTI-MSMS	2	994.520387	1987.02622	-1.6785	91.083	0.98629	0	1.6687E-18	3	179.93	315710000	356	1739	16573
A0A8C0MKC0	no	AIAFFQQQPR	10	Unmodified	_AIAFFQQQPR_	0	MULTI-MSMS	2	603.324922	1204.63529	2.1629	54.308	0.9514	7.1054E-15	0.0016239	2	100.19	378270000	1505	1740	16585
A0A8I3PKD6	no	AIAGQGVDCSAIMGVLTNR	19	Unmodified	_AIAGQGVDCSAIMGVLTNR_	0	MULTI-MSMS	3	644.992515	1931.95572	0.38445	85.959	0.57744	0	0.066961	1	11.499	27209000	5423	1744	16607
A0A8C0NCC7	no	AIAHPYSQALIQYVCGLGPR	20	Unmodified	_AIAHPYSQALIQYVCGLGPR_	0	MULTI-MATCH	3	738.721124	2213.14154	-0.56582	86.984	0.3399	0	NaN	0	NaN	10682000	2237	1745	16617
A0A8C0MVQ9	no	AIAHYEQSADYYK	13	Unmodified	_AIAHYEQSADYYK_	0	MULTI-MATCH	2	779.862263	1557.70997	1.2949	30.635	0.4414	0	NaN	0	NaN	4447300	1881	1746	16626
A0A8C0MVQ9	no	AIAHYEQSADYYKGEESNSSANK	23	Unmodified	_AIAHYEQSADYYKGEESNSSANK_	1	MULTI-MSMS	3	854.71749	2561.13064	-0.54841	28.252	0.44156	0	1.0994E-08	1	105.06	5543700	1881	1747	16633
A0A8C0TUV1	no	AIALSLAESNR	11	Unmodified	_AIALSLAESNR_	0	MSMS	2	572.81967	1143.62479	NaN	45.018	1	0	0.0017259	1	85.744		1637	1751	16652
A0A8C0MQP2	no	AIAMSLGQDIPMDQR	15	Unmodified	_AIAMSLGQDIPMDQR_	0	MULTI-MSMS	2	823.405457	1644.79636	-2.8216	69.269	0.74753	0	2.7967E-05	2	129.34	40455000	1708	1752	16663
A0A8I3N153	no	AIANECQANFISIK	14	Unmodified	_AIANECQANFISIK_	0	MULTI-MSMS	2	789.900865	1577.78718	0.64534	57.201	1.12	7.1054E-15	1.0494E-06	1	157.68	710520000	2730	1753	16674
A0A8I3N153	no	AIANECQANFISIK	14	Deamidation (NQ)	_AIAN(de)ECQANFISIK_	0	MULTI-SECPEP	2	790.392873	1578.77119	0.97729	61.061	0.57698	0	0.03189	1	99.522	18567000	2730	1753	16686
A0A8I3N7Q9	no	AIANHSVYCSTK	12	Unmodified	_AIANHSVYCSTK_	0	MULTI-MATCH	2	675.827169	1349.63978	-0.61942	14.072	0.57945	0	NaN	0	NaN	24168000	2875	1754	16703
A0A8C0Z5N9	no	AIANVPPIQEK	11	Unmodified	_AIANVPPIQEK_	0	MULTI-SECPEP	2	590.340238	1178.66592	-1.5136	34.425	0.50814	0	0.02038	1	82.749	8601400	6300	1755	16711
Q4VYB4	no	AIASDKLNCDDFR	13	Unmodified	_AIASDKLNCDDFR_	1	MULTI-MATCH	2	762.859197	1523.70384	-5.348	35.592	0.2703	-7.1054E-15	NaN	0	NaN	21596000	1134	1756	16718
A0A8I3Q5Y6	no	AIASTSASASASTSGPCTHQQPPGQPPPPK	30	Unmodified	_AIASTSASASASTSGPCTHQQPPGQPPPPK_	0	MULTI-MSMS	3	972.469921	2914.38793	0.78446	26.051	0.6096	3.5527E-15	0.040234	1	16.014	2746100	1617;308	1757	16722
A0A8P0S988	no	AIATPNQGVWDMR	13	Unmodified	_AIATPNQGVWDMR_	0	MSMS	2	729.861543	1457.70853	NaN	60.489	1	0	0.0029788	1	68.355		3095	1759	16727
A0A8I3PU76	no	AIAVLTSGGDAQGMNAAVR	19	Unmodified	_AIAVLTSGGDAQGMNAAVR_	0	MULTI-MSMS	2	901.464892	1800.91523	-0.42386	55.536	0.47529	7.1054E-15	1.883E-18	1	178.95	23468000	210	1761	16733
A0A8C0QJD0	no	AIAYLFPSGLFEK	13	Unmodified	_AIAYLFPSGLFEK_	0	MULTI-MSMS	2	728.397753	1454.78095	0.29154	97.833	0.74905	0	0.0001652	1	102.52	43540000	4697	1762	16745
A0A8I3P636	no	AICALDLAPEVGK	13	Unmodified	_AICALDLAPEVGK_	0	MULTI-MSMS	2	678.86322	1355.71189	3.0173	66.744	0.78072	0	0.032337	1	45.077	18675000	5085	1763	16752
A0A8I3NBZ5	no	AICEAYKEDYHK	12	Unmodified	_AICEAYKEDYHK_	1	MULTI-MSMS	2	763.850841	1525.68713	-0.5434	17.743	0.70788	0	0.00045106	1	157.14	12584000	1010	1765	16763
A0A8C0P5Y9	no	AICGLIDDYSMVR	13	Unmodified	_AICGLIDDYSMVR_	0	MSMS	2	756.862894	1511.71123	NaN	79.113	1	0	0.019631	1	53.237		3605	1766	16779
A0A8C0Z149	no	AICIEEIGIWMK	12	Unmodified	_AICIEEIGIWMK_	0	MULTI-MSMS	2	731.875273	1461.73599	-1.7313	96.722	0.23798	0	0.0062273	1	63.076	10012000	1661	1767	16784
A0A8C0S9B9	no	AICLDHAK	8	Unmodified	_AICLDHAK_	0	MULTI-MSMS	2	464.23947	926.464386	0.43038	13.483	0.39568	0	0.0074295	1	107.32	11317000	5367	1768	16787
A0A8C0LUS7	no	AICTEAGLMALR	12	Unmodified	_AICTEAGLMALR_	0	MULTI-MSMS	2	653.336315	1304.65808	0.16398	62.062	1.0204	-7.1054E-15	2.8494E-05	3	178.94	445180000	465	1769	16803
A0A8P0NGV9	no	AIDENNESTACFLIR	15	Unmodified	_AIDENNESTACFLIR_	0	MULTI-MSMS	2	876.914701	1751.81485	2.8243	64.986	0.68102	0	1.0509E-09	2	180.88	18014000	6056;6362	1772	16833
A0A8P0NGV9	no	AIDENNESTACFLIR	15	Unmodified	_AIDENNESTACFLIR_	0	MULTI-MATCH	2	876.914701	1751.81485	2.7359	66.069	0.30566	0	NaN	0	NaN	8909700	6056;6362	1772	16840
A0A8C0PZU4	no	AIDEPSFSVAYANMCR	16	Unmodified	_AIDEPSFSVAYANMCR_	0	MSMS	2	915.911104	1829.80765	NaN	75.876	1	0	0.0034117	1	59.418		1022	1773	16846
A0A8C0RP85	no	AIDGQQTIIACIESHQFQPK	20	Unmodified	_AIDGQQTIIACIESHQFQPK_	0	MULTI-MSMS	3	762.051198	2283.13177	-0.244	80.189	0.81551	0	1.9423E-07	2	100.92	991550000	5082	1774	16854
A0A8C0RD92	no	AIDLFTDAIK	10	Unmodified	_AIDLFTDAIK_	0	MSMS	2	553.808239	1105.60193	NaN	75.236	1	0	0.0033275	1	96.668		4880	1776	16869
A0A8C0MVC6	no	AIDTLHR	7	Unmodified	_AIDTLHR_	0	MULTI-MSMS	2	413.232502	824.450451	-1.2952	13.483	0.19149	1.7764E-15	0.053784	1	65.672	10055000	1869	1778	16880
A0A8C0TS59	no	AIDVPGQVQVYELQPR	16	Unmodified	_AIDVPGQVQVYELQPR_	0	MULTI-MSMS	2	906.48615	1810.95775	1.7072	73.231	0.88398	1.4211E-14	1.0166E-10	1	164.11	40195000	6133	1779	16888
A0A8I3NNH2	no	AIEALHGHELRPGR	14	Unmodified	_AIEALHGHELRPGR_	1	MULTI-MATCH	2	778.42623	1554.83791	-0.89933	18.219	0.46991	0	NaN	0	NaN	4261300	3139;3049	1781	16905
A0A8I3NM71	no	AIEALKEFNEDGALAVLQQFK	21	Unmodified	_AIEALKEFNEDGALAVLQQFK_	1	MULTI-MSMS	3	778.749514	2333.22671	0.38368	99.5	0.47515	0	9.4469E-16	2	149.95	667720000	4751;2923	1782	16910
A0A8I3NM71	no	AIEALKEFNEDGALAVLQQFK	21	Unmodified	_AIEALKEFNEDGALAVLQQFK_	1	MULTI-MATCH	3	778.749514	2333.22671	1.8955	97.835	0.30637	-1.4211E-14	NaN	0	NaN	19446000	4751;2923	1782	16919
A0A8I3Q9N2	no	AIEAVHNAAMR	11	Unmodified	_AIEAVHNAAMR_	0	MULTI-MSMS	2	591.806039	1181.59753	-1.2502	16.236	0.17076	0	0.0013598	1	92.439	5651200	5955	1783	16921
A0A8P0PHU9	no	AIEDEGGNPDEIEITSEGNK	20	Unmodified	_AIEDEGGNPDEIEITSEGNK_	0	MULTI-MSMS	2	1058.97948	2115.9444	-0.41504	50.936	0.57802	0	9.5047E-05	1	78.486	10090000	6441	1784	16925
A0A8I3PQU6	no	AIEDFNQSSQQEK	13	Unmodified	_AIEDFNQSSQQEK_	0	MULTI-MSMS	2	762.352259	1522.68997	-0.045304	26.412	0.28076	0	0.00060987	1	88.576	10818000	3581	1785	16935
A0A8C0NEZ8	no	AIEDSDTLQETMEEYMNKPTF	21	Unmodified	_AIEDSDTLQETMEEYMNKPTF_	1	MULTI-MSMS	3	831.366301	2491.07707	-0.159	101.02	0.26807	0	0.027205	1	26.389	65624000	2618	1786	16948
A0A8C0QA20	no	AIEEGIPAFTCEEYVK	16	Unmodified	_AIEEGIPAFTCEEYVK_	0	MULTI-MSMS	2	928.44276	1854.87097	1.5102	75.626	1.6296	0	9.5564E-05	3	91.961	31668000	4636	1787	16960
A0A8P0NWF3	no	AIEEGTLEEIEEEVR	15	Unmodified	_AIEEGTLEEIEEEVR_	0	MULTI-MSMS	2	873.425621	1744.83669	-0.071791	86.884	0.61264	0	1.6975E-09	1	176.78	59781000	5746	1788	16972
A0A8I3NLK6	no	AIEEGVNHMWTVSAFQQHPR	20	Unmodified	_AIEEGVNHMWTVSAFQQHPR_	0	MULTI-MSMS	3	779.711288	2336.11203	0.057361	59.463	0.3739	7.1054E-15	7.1007E-06	1	95.419	42199000	2066	1789	16984
A0A8I3NTY8	no	AIEEGVSHMWTVSAFQQHPR	20	Unmodified	_AIEEGVSHMWTVSAFQQHPR_	0	MULTI-MSMS	3	770.707655	2309.10113	0.0085315	61.376	0.64461	0	2.7484E-24	1	175.39	99062000	847	1790	16996
A0A8I3MSC7	no	AIEENLEPWPQAWDDSLINGSPLLHDPSASINK	33	Unmodified	_AIEENLEPWPQAWDDSLINGSPLLHDPSASINK_	0	MULTI-MSMS	3	1219.60043	3655.77946	-1.0871	101.58	0.33988	0	5.1773E-11	1	73.817	53996000	4297	1791	17010
A0A8I3S2J1	no	AIEFLNNPPEEAPR	14	Unmodified	_AIEFLNNPPEEAPR_	0	MULTI-MSMS	2	798.904462	1595.79437	2.9853	60.006	0.50917	-7.1054E-15	0.0001426	1	99.752	155090000	4016;6098	1792	17022
E2QV81	no	AIEIDEQQGCK	11	Unmodified	_AIEIDEQQGCK_	0	MULTI-MATCH	2	645.803359	1289.59217	0.70482	24.129	0.3068	0	NaN	0	NaN	1551900	4072	1793	17036
A0A8C0RD92	no	AIEINPDSAQPYK	13	Unmodified	_AIEINPDSAQPYK_	0	MULTI-MSMS	2	723.367181	1444.71981	1.7118	45.308	1.4265	0	0.0001652	3	102.52	312010000	4880	1794	17041
A0A8P0NKA3	no	AIELNPANAVYFCNR	15	Unmodified	_AIELNPANAVYFCNR_	0	MULTI-MSMS	2	876.430321	1750.84609	1.4987	74.334	1.1871	0	3.2804E-07	2	152.54	263810000	1719	1798	17064
A0A8I3MPP6	no	AIENQEHR	8	Unmodified	_AIENQEHR_	0	MULTI-MSMS	2	498.746505	995.478456	-0.44082	8.4586	0.2769	0	0.0064334	1	114.6	11574000	670	1801	17089
A0A8P0NI52	no	AIEPQNEEADENYNSVNTR	19	Unmodified	_AIEPQNEEADENYNSVNTR_	0	MULTI-MSMS	2	1096.98817	2191.96178	-0.19847	37.24	0.37382	0	6.3494E-09	1	122.64	12917000	935	1803	17110
A0A8I3QAU5	no	AIEQADLLQEEAETPR	16	Unmodified	_AIEQADLLQEEAETPR_	0	MULTI-MSMS	2	906.952337	1811.89012	-0.14728	60.326	0.27056	-7.1054E-15	5.9571E-26	1	230.14	51122000	1486	1804	17122
A0A8I3MGM6	no	AIEQADLLQEEDESPR	16	Unmodified	_AIEQADLLQEEDESPR_	0	MULTI-MSMS	2	921.939427	1841.8643	-0.66764	55.659	0.5777	0	0.00027601	2	80.905	64794000	3601	1805	17135
A0A8C0NE40	no	AIEQESQISLK	11	Unmodified	_AIEQESQISLK_	0	MULTI-MSMS	2	623.337892	1244.66123	3.5272	38.72	0.34098	0	0.015635	1	57.59	10182000	2544	1806	17147
A0A8C0QAU4	no	AIESMEHQLSELK	13	Unmodified	_AIESMEHQLSELK_	0	MULTI-MATCH	2	757.879598	1513.74464	3.8295	50.68	0.47724	0	NaN	0	NaN	6811400	4645;6361	1807	17160
A0A8C0S9M1	no	AIETALDCLK	10	Unmodified	_AIETALDCLK_	0	MULTI-MSMS	2	567.297181	1132.57981	-3.3986	53.757	0.71495	-7.1054E-15	0.0065076	1	74.92	15352000	2642	1810	17173
A0A8C0S9M1	no	AIETALDCLK	10	Unmodified	_AIETALDCLK_	0	MULTI-MATCH	2	567.297181	1132.57981	-1.3454	55.413	0.71419	-7.1054E-15	NaN	0	NaN	9785700	2642	1810	17179
A0A8C0YY66	no	AIETQCYVVAAAQCGR	16	Unmodified	_AIETQCYVVAAAQCGR_	0	MULTI-MATCH	2	898.924545	1795.83454	8.9402	54.028	0.27221	0	NaN	0	NaN	4106500	3616	1811	17181
A0A8P0ST92	no	AIFASGSPFDPVTLPNGR	18	Unmodified	_AIFASGSPFDPVTLPNGR_	0	MULTI-MSMS	2	923.478325	1844.9421	2.0665	87.341	0.74634	0	2.8493E-08	1	122.46	127550000	1518	1812	17185
A0A8P0ST92	no	AIFASGSPFDPVTLPNGR	18	Deamidation (NQ)	_AIFASGSPFDPVTLPN(de)GR_	0	MULTI-MSMS	2	923.970333	1845.92611	1.2504	91.109	0.40926	1.4211E-14	1.1103E-07	1	131.69	19969000	1518	1812	17197
A0A8P0ST92	no	AIFASGSPFDPVTLPNGR	18	Deamidation (NQ)	_AIFASGSPFDPVTLPN(de)GR_	0	MULTI-MSMS	2	923.970333	1845.92611	4.3633	93.009	0.55471	0	0.00035915	2	89.43	69338000	1518	1812	17198
A0A8C0RES2	no	AIFAVLTSVLTK	12	Unmodified	_AIFAVLTSVLTK_	0	MULTI-MSMS	2	631.889564	1261.76457	-0.047214	98.776	0.27181	0	0.00013258	1	123.63	6722900	4906	1813	17212
A0A8I3MTN8	no	AIFDTPDEDPNYNPLPEERPGGFAWGEGQR	30	Unmodified	_AIFDTPDEDPNYNPLPEERPGGFAWGEGQR_	1	MULTI-MSMS	3	1125.51648	3373.5276	0.047481	90.963	0.34222	0	5.788E-13	1	87.339	26736000	3438	1814	17219
A0A8P0PAZ7	no	AIFENTLSTYPK	12	Unmodified	_AIFENTLSTYPK_	0	MULTI-MSMS	2	692.361367	1382.70818	-1.6293	59.73	0.6452	0	0.0053387	1	65.719	59735000	6527	1816	17232
A0A8C0TTC2	no	AIFMIPTNPPPTFR	14	Unmodified	_AIFMIPTNPPPTFR_	0	MULTI-MSMS	3	534.6218	1600.84357	0.35357	86.817	0.57896	1.4211E-14	0.038868	1	31.827	7466200	6140	1817	17239
A0A8C0TTC2	no	AIFMIPTNPPPTFR	14	Unmodified	_AIFMIPTNPPPTFR_	0	MULTI-MATCH	2	801.429061	1600.84357	5.5808	86.839	2.1054	0	NaN	0	NaN	54106000	6140	1817	17248
A0A8I3MGN1	no	AIFPQNGLVVSSVDVQSVEPVDQR	24	Unmodified	_AIFPQNGLVVSSVDVQSVEPVDQR_	0	MULTI-MSMS	3	861.785287	2582.33403	-0.081511	89.363	0.78111	0	2.1204E-05	3	61.616	98522000	5569	1818	17254
A0A8P0P307	no	AIFQTIQNR	9	Unmodified	_AIFQTIQNR_	0	MULTI-MSMS	2	545.803823	1089.59309	0.16827	39.241	0.40719	0	0.0037764	1	97.033	21220000	5279	1820	17267
A0A8I3N9V6	no	AIFSHAAGDNSTLLSFK	17	Unmodified	_AIFSHAAGDNSTLLSFK_	0	MULTI-MSMS	2	889.957226	1777.8999	4.345	66.302	0.3048	0	1.2799E-06	1	130.47	22691000	1668	1821	17271
A0A8I3NFI4	no	AIFSSGAVLYK	11	Unmodified	_AIFSSGAVLYK_	0	MULTI-MSMS	2	578.324057	1154.63356	-0.39779	58.228	1.6993	0	0.00091168	2	99.136	137050000	1912	1822	17276
A0A8C0M9N5	no	AIFSVYVVNK	10	Unmodified	_AIFSVYVVNK_	0	MSMS	2	570.326599	1138.63865	NaN	63.71	1	0	0.0034066	1	96.253		1053	1824	17291
A0A8C0M9N5	no	AIFSVYVVNK	10	Unmodified	_AIFSVYVVNK_	0	MSMS	2	570.326599	1138.63865	NaN	64.317	1	0	0.020157	1	60.436		1053	1824	17292
A0A8C0MZR6	no	AIFTTGQGASAVGLTAYVQR	20	Unmodified	_AIFTTGQGASAVGLTAYVQR_	0	MULTI-MSMS	3	671.02509	2010.05344	-0.026978	78.983	1.0195	0	0.014411	2	29.766	44402000	2019	1825	17301
A0A8P0T375	no	AIGAQNLLTMPGGVAK	16	Unmodified	_AIGAQNLLTMPGGVAK_	0	MSMS	2	770.929425	1539.8443	NaN	68.804	1	0	0.016112	1	50.484		414	1826	17307
A0A8C0RX08	no	AIGIGAYLVR	10	Unmodified	_AIGIGAYLVR_	0	MULTI-MSMS	2	516.813659	1031.61277	0.20863	67.805	0.71517	1.4211E-14	0.00041508	1	143	88042000	3663	1830	17318
A0A8P0PDY0	no	AIGLSQMSFPTADLTLK	17	Unmodified	_AIGLSQMSFPTADLTLK_	0	MSMS	2	896.979312	1791.94407	NaN	93.876	1	0	6.4064E-12	1	121.01		6485	1831	17327
A0A8P0SQ83	no	AIGNEVTVDKWEPLLNNLGHVCR	23	Unmodified	_AIGNEVTVDKWEPLLNNLGHVCR_	1	MULTI-MSMS	3	878.786745	2633.3384	0.27173	84.196	0.30581	-1.4211E-14	0.04887	1	20.757	21483000	6209	1832	17332
A0A8C0SJ90	no	AIGNNSATSPR	11	Unmodified	_AIGNNSATSPR_	0	MULTI-MSMS	2	544.278169	1086.54179	0.21033	12.837	0.20332	0	0.0007823	1	103.55	1852800	2496	1833	17337
A0A8P0SC38	no	AIGNTELENK	10	Unmodified	_AIGNTELENK_	0	MSMS	2	544.782753	1087.55095	NaN	19.621	1	0	0.00093885	1	111.74		5185	1834	17343
A0A8I3QBG5	no	AIGPHDVLATLLNNLK	16	Unmodified	_AIGPHDVLATLLNNLK_	0	MULTI-MSMS	2	844.988329	1687.9621	0.14873	100.53	0.78161	0	2.4474E-20	2	207.47	173210000	1782	1836	17359
A0A8C0PJ10	no	AIGQTELNASNPEEVLQLAAQR	22	Unmodified	_AIGQTELNASNPEEVLQLAAQR_	0	MULTI-MSMS	3	784.74331	2351.2081	0.4347	89.381	0.47633	0	0.015631	3	26.417	23273000	4119	1837	17372
A0A8C0NHD1	no	AIGSASEGAQSSLQEVYHK	19	Unmodified	_AIGSASEGAQSSLQEVYHK_	0	MULTI-MSMS	3	654.656954	1960.94903	-0.072639	43.031	1.1536	0	0.00014598	2	67.645	58103000	2709	1838	17378
A0A8C0PE22	no	AIGTACTLDK	10	Unmodified	_AIGTACTLDK_	0	MULTI-MSMS	2	525.268424	1048.5223	-0.59262	21.523	0.30505	0	0.0071259	1	73.985	8593200	3353	1839	17391
A0A8I3PIA7	no	AIGTDEDLAHSSIR	14	Unmodified	_AIGTDEDLAHSSIR_	0	MULTI-MSMS	2	742.870619	1483.72669	-1.9249	33.404	0.30628	0	6.0933E-05	1	129.84	12043000	5291	1841	17407
A0A8C0SX68	no	AIGTEPDSDVLSEIMHSFAK	20	Unmodified	_AIGTEPDSDVLSEIMHSFAK_	0	MULTI-MSMS	3	716.349021	2146.02524	-1.1173	100.76	0.43778	0	0.045198	1	17.986	26037000	5699	1842	17418
A0A8P0SB20	no	AIGVLTSGGDAQGMNAAVR	19	Unmodified	_AIGVLTSGGDAQGMNAAVR_	0	MULTI-MSMS	2	894.457067	1786.89958	1.2232	54.507	1.0863	7.1054E-15	7.1377E-10	2	141.13	382580000	744;3976	1844	17433
A0A8P0SB20	no	AIGVLTSGGDAQGMNAAVR	19	Oxidation (M)	_AIGVLTSGGDAQGM(ox)NAAVR_	0	MULTI-MSMS	2	902.454524	1802.8945	-2.4982	40.626	0.30587	0	0.028834	1	41.242	3727200	744;3976	1844	17445
A0A8C0M3S5	no	AIGVSNFNHK	10	Unmodified	_AIGVSNFNHK_	0	MULTI-MSMS	2	543.788173	1085.56179	-2.9193	20.777	0.23606	0	0.01131	1	67.981	4733700	794	1845	17457
A0A8C0M3S5	no	AIGVSNFNHK	10	Unmodified	_AIGVSNFNHK_	0	MULTI-MATCH	2	543.788173	1085.56179	-0.34138	17.712	0.8175	0	NaN	0	NaN	3745300	794	1845	17468
A0A8I3P2L6	no	AIGVSNFNHLQIEK	14	Unmodified	_AIGVSNFNHLQIEK_	0	MULTI-MSMS	2	785.422822	1568.83109	-1.7225	51.459	1.8031	0	2.0225E-05	1	139.76	144860000	4976	1846	17474
A0A8C0SXJ4	no	AIHLPAETMR	10	Unmodified	_AIHLPAETMR_	0	MULTI-MATCH	3	380.206098	1137.59646	-1.3934	33.439	0.91622	0	NaN	0	NaN	8161200	4264	1847	17492
A0A8P0PMV1	no	AIHNICSVCR	10	Unmodified	_AIHNICSVCR_	0	MULTI-MSMS	3	410.534108	1228.5805	-0.61915	16.793	0.37499	0	0.013962	1	51.445	2175400	6638	1848	17496
A0A8I3PFD4	no	AIHNPMIQK	9	Unmodified	_AIHNPMIQK_	0	MULTI-MSMS	2	526.289494	1050.56443	1.0943	17.258	0.47892	0	0.012102	1	73.324	3627700	3930	1849	17502
A0A8P0NVX2	no	AIHTAPVATMAFDPTSTLLATGGCDGAVR	29	Unmodified	_AIHTAPVATMAFDPTSTLLATGGCDGAVR_	0	MULTI-MSMS	3	967.812631	2900.41606	-0.57663	83.798	0.57446	1.4211E-14	1.0274E-12	2	95.287	104470000	6445	1851	17525
A0A8C0Z2G8	no	AIIDEFEQK	9	Unmodified	_AIIDEFEQK_	0	MULTI-MSMS	2	546.782222	1091.54989	-0.64874	53.793	0.50941	0	0.025313	1	60.589	8361400	6266	1854	17550
A0A8I3PYS5	no	AIIEEYLHLNDMK	13	Unmodified	_AIIEEYLHLNDMK_	0	MULTI-MSMS	2	794.905616	1587.79668	-0.64089	74.668	1.1519	0	1.3418E-05	2	166.29	268770000	2053	1855	17558
A0A8I3PYS5	no	AIIEEYLHLNDMK	13	Unmodified	_AIIEEYLHLNDMK_	0	MULTI-MATCH	2	794.905616	1587.79668	0.75007	71.361	0.27208	0	NaN	0	NaN	22984000	2053	1855	17568
A0A8I3PNN7	no	AIIIFVPVPQLK	12	Unmodified	_AIIIFVPVPQLK_	0	MULTI-MSMS	2	669.431399	1336.84824	0.01154	95.237	1.4936	0	0.00012826	2	123.92	1017500000	4468	1856	17580
A0A8I3PNN7	no	AIIIFVPVPQLK	12	Unmodified	_AIIIFVPVPQLK_	0	MULTI-MSMS	3	446.623358	1336.84824	-0.12802	95.224	0.77997	0	0.0092694	1	49.5	36251000	4468	1856	17581
A0A8I3PNN7	no	AIIIFVPVPQLK	12	Unmodified	_AIIIFVPVPQLK_	0	MULTI-MATCH	2	669.431399	1336.84824	1.2284	96.109	0.20383	-1.4211E-14	NaN	0	NaN	6522000	4468	1856	17598
A0A8P0N9X4	no	AIIKPQYVDQIPK	13	Unmodified	_AIIKPQYVDQIPK_	1	MULTI-MSMS	2	756.942859	1511.87116	-0.1974	46.421	0.71408	0	0.0030157	1	88.24	82689000	6573;6418	1858	17605
A0A8P0NFD4	no	AIIKPVIIDKDVK	13	Unmodified	_AIIKPVIIDKDVK_	2	MULTI-MSMS	4	363.735352	1450.9123	0.066345	32.3	0.94742	0	0.030454	1	41.092	7000800	4381	1859	17614
A0A8I3PHW1	no	AIIPSHLAYGK	11	Unmodified	_AIIPSHLAYGK_	0	MULTI-MSMS	3	390.560758	1168.66044	0.27113	36.663	0.91688	0	0.015947	1	46.706	497820000	6127	1861	17623
A0A8I3PHW1	no	AIIPSHLAYGK	11	Unmodified	_AIIPSHLAYGK_	0	MULTI-MSMS	2	585.337498	1168.66044	-1.9969	36.643	0.40755	0	0.020955	1	53.327	9650600	6127	1861	17624
A0A8I3N7Q9	no	AIIQVSQIVAR	11	Unmodified	_AIIQVSQIVAR_	0	MULTI-MSMS	2	599.36933	1196.72411	0.34771	58.156	0.57815	7.1054E-15	0.003625	1	76.1	234620000	2875	1862	17649
A0A8I3SCB6	no	AIITALGVDRR	11	Unmodified	_AIITALGVDRR_	1	MULTI-MSMS	2	592.859129	1183.70371	-1.2323	36.799	0.20473	0	0.00083906	1	183.43	15239000	3764	1864	17660
A0A8C0N5A7	no	AIKPTLGLIDPLHTLHMPDR	20	Unmodified	_AIKPTLGLIDPLHTLHMPDR_	1	MULTI-MSMS	5	448.454365	2237.23544	0.57675	72.037	0.57985	0	1.7743E-05	1	91.589	14381000	2232	1866	17672
A0A8C0Q6J6	no	AILCLLLGGVER	12	Unmodified	_AILCLLLGGVER_	0	MULTI-MSMS	2	657.384122	1312.75369	-0.36632	95.294	0.54404	0	0.00026795	1	114.5	206910000	3042	1868	17684
A0A8C0TA90	no	AILDQQVLAEELTTK	15	Unmodified	_AILDQQVLAEELTTK_	0	MULTI-MSMS	2	836.46181	1670.90907	0.25846	80.976	0.54322	0	6.9216E-16	1	213.38	37185000	3272;5880	1869	17697
A0A8C0YS41	no	AILDSETGLLFLSLE	15	Unmodified	_AILDSETGLLFLSLE_	0	MULTI-MSMS	2	810.940179	1619.8658	1.9064	111.69	0.57585	0	0.030559	1	42.161	42781000	6188;3979	1870	17708
A0A8I3SBI9	no	AILEDIHVNLFTR	13	Unmodified	_AILEDIHVNLFTR_	0	MULTI-MSMS	3	514.287586	1539.84093	0.85617	80.877	0.54307	0	6.2409E-05	1	110.29	15086000	5490	1871	17724
A0A8I3SBI9	no	AILEDIHVNLFTR	13	Unmodified	_AILEDIHVNLFTR_	0	MULTI-MATCH	2	770.92774	1539.84093	0.041279	80.782	0.81454	0	NaN	0	NaN	103820000	5490	1871	17741
A0A8P0PN68	no	AILFAVVAR	9	Acetyl (Protein N-term)	_(ac)AILFAVVAR_	0	MULTI-MSMS	2	501.310752	1000.60695	-0.50395	110.9	0.61073	0	0.00076547	1	118.69	5556100	6451	1874	17755
A0A8C0TB14	no	AILILDNDGDR	11	Unmodified	_AILILDNDGDR_	0	MULTI-MSMS	2	607.822409	1213.63027	0.079105	53.91	0.7487	0	0.0089223	1	64.04	207830000	5175	1876	17763
A0A8P0TIK2	no	AILLAVLPMSLLSVGK	16	Unmodified	_AILLAVLPMSLLSVGK_	0	MULTI-MSMS	2	813.007144	1623.99974	-1.5436	108.32	0.30511	0	0.00012134	1	89.403	8235300	5114	1877	17778
A0A8P0TIK2	no	AILLAVLPMSLLSVGK	16	Unmodified	_AILLAVLPMSLLSVGK_	0	MULTI-MSMS	3	542.340522	1623.99974	-0.30564	108.36	0.27113	0	0.002178	1	54.812	4356300	5114	1877	17779
A0A8P0SL58	no	AILMITNR	8	Unmodified	_AILMITNR_	0	MULTI-MSMS	2	466.273312	930.532072	1.0195	42.31	0.69644	0	0.030246	1	69.998	5309300	6592	1878	17793
A0A8P0T340	no	AILNPLCQVDYR	12	Unmodified	_AILNPLCQVDYR_	0	MULTI-MSMS	2	731.379568	1460.74458	-3.1204	69.968	0.98523	0	0.0015203	1	82.029	130330000	6105	1880	17806
A0A8I3PTW1	no	AILPCQDTPSVK	12	Unmodified	_AILPCQDTPSVK_	0	MSMS	2	664.84757	1327.68059	NaN	39.047	1	0	0.004442	1	68.847		6525	1881	17818
A0A8C0PEQ5	no	AILSMNGLSYGVIR	14	Unmodified	_AILSMNGLSYGVIR_	0	MULTI-MSMS	2	747.410869	1492.80718	0.39653	83.275	0.20467	0	0.00012377	1	118.28	8315500	3875	1886	17839
A0A8C0SU42	no	AILSSILEEQK	11	Unmodified	_AILSSILEEQK_	0	MULTI-MSMS	2	615.850635	1229.68672	-0.083724	66.166	0.64443	0	0.00019186	2	128.36	65876000	5650	1887	17844
A0A8P0P0B7	no	AILSTKPPGTFLLR	14	Unmodified	_AILSTKPPGTFLLR_	1	MULTI-MSMS	2	757.458676	1512.9028	-0.97588	61.721	0.5087	-7.1054E-15	0.038634	1	57.149	21691000	4748	1888	17856
A0A8C0RC87	no	AILTMTQLYK	10	Unmodified	_AILTMTQLYK_	0	MULTI-MSMS	2	591.333567	1180.65258	-0.23909	65.102	0.7484	-1.4211E-14	0.027639	1	54.191	33925000	4678	1889	17861
A0A8P0TTK7	no	AILVDLEPGTMDSVR	15	Unmodified	_AILVDLEPGTMDSVR_	0	MULTI-MSMS	2	808.42163	1614.82871	-0.074537	77.817	1.5977	-1.4211E-14	9.2139E-06	4	138.75	12627000000	1644;1768;6608;5630;1645	1890	17877
A0A8P0TTK7	no	AILVDLEPGTMDSVR	15	Unmodified	_AILVDLEPGTMDSVR_	0	MSMS	2	808.42163	1614.82871	NaN	75.447	1	0	0.0034155	1	62.14		1644;1768;6608;5630;1645	1890	17878
A0A8P0TTK7	no	AILVDLEPGTMDSVR	15	Unmodified	_AILVDLEPGTMDSVR_	0	MSMS	2	808.42163	1614.82871	NaN	75.791	1	0	1.5281E-09	1	121.02		1644;1768;6608;5630;1645	1890	17879
A0A8P0TTK7	no	AILVDLEPGTMDSVR	15	Oxidation (M)	_AILVDLEPGTM(ox)DSVR_	0	MULTI-SECPEP	2	816.419088	1630.82362	-3.6062	66.144	1.0184	1.4211E-14	0.034751	1	64.439	51902000	1644;1768;6608;5630;1645	1890	17909
A0A8I3RVG9	no	AILVVFANK	9	Unmodified	_AILVVFANK_	0	MULTI-MSMS	2	487.805303	973.596052	-1.049	58.618	1.224	0	0.0051399	2	90.706	17986000	2286	1891	17927
A0A8I3NJ91	no	AIMAHMTVEEIYKDR	15	Unmodified	_AIMAHMTVEEIYKDR_	1	MULTI-MSMS	4	452.477383	1805.88043	0.18749	51.551	0.71445	0	0.003968	2	53.777	14670000	4902	1893	17957
A0A8C0STJ7	no	AIMAQLPQEQK	11	Unmodified	_AIMAQLPQEQK_	0	MULTI-MSMS	2	628.837005	1255.65946	-0.2715	37.555	1.5243	0	0.00015164	2	146.79	172130000	5644	1894	17969
A0A8C0STJ7	no	AIMAQLPQEQK	11	Unmodified	_AIMAQLPQEQK_	0	MULTI-MATCH	2	628.837005	1255.65946	-1.1455	39.187	0.10057	0	NaN	0	NaN	2860600	5644	1894	17978
A0A8I3MVW9	no	AIMTYVSSFYHAFSGAQK	18	Unmodified	_AIMTYVSSFYHAFSGAQK_	0	MULTI-MSMS	2	1004.48529	2006.95603	2.1413	95.057	0.27111	0	8.9048E-06	1	97.86	18252000	5457;5381	1897	17987
A0A8I3MVW9	no	AIMTYVSSFYHAFSGAQK	18	Unmodified	_AIMTYVSSFYHAFSGAQK_	0	MSMS	2	1004.48529	2006.95603	NaN	95.176	1	0	8.9827E-15	1	120.59		5457;5381	1897	17988
A0A8C0NEP7	no	AINGPTSASGDEISK	15	Unmodified	_AINGPTSASGDEISK_	0	MULTI-MSMS	2	723.857177	1445.6998	1.8129	24.906	0.5781	0	0.00581	1	57.019	2358600	2611	1899	17996
A0A8I3NUC9	no	AINLLPANTQINDIR	15	Unmodified	_AINLLPANTQINDIR_	0	MULTI-MSMS	2	833.467761	1664.92097	-2.432	72.335	0.51251	0	0.0081504	1	52.903	29248000	3283	1900	18008
A0A8P0SEB0	no	AINPINTFTK	10	Unmodified	_AINPINTFTK_	0	MULTI-MSMS	2	559.813856	1117.61316	3.4815	48.708	0.98408	0	0.0022593	1	94.85	88812000	5460	1901	18020
A0A8C0RR54	no	AINQFTEVLTR	11	Unmodified	_AINQFTEVLTR_	0	MULTI-MSMS	2	646.353877	1290.6932	0.50753	64.153	0.8158	0	0.00070318	1	107.21	43784000	3507	1902	18031
A0A8I3N0P1	no	AINQGGLTSVAVR	13	Unmodified	_AINQGGLTSVAVR_	0	MULTI-MSMS	2	643.364776	1284.715	0.22841	38.562	0.44281	0	2.7416E-05	1	138.22	245510000	5602	1903	18045
A0A8I3RYC9	no	AINQQTGAFVEISR	14	Unmodified	_AINQQTGAFVEISR_	0	MULTI-MSMS	2	767.404629	1532.79471	2.4862	50.325	1.6682	0	2.0989E-07	2	171.92	98043000	3271	1905	18062
A0A8I3RYC9	no	AINQQTGAFVEISR	14	Unmodified	_AINQQTGAFVEISR_	0	MULTI-MSMS	2	767.404629	1532.79471	-0.60054	52.113	1.8734	0	0.00014677	3	110.08	15448000	3271	1905	18063
Q2KKD1	no	AINVILGCLR	10	Unmodified	_AINVILGCLR_	0	MULTI-MSMS	2	564.831526	1127.6485	-0.79616	69.691	0.71314	0	0.00043289	1	135.77	36815000	4160	1908	18097
A0A8I3S6F7	no	AINVQEEK	8	Unmodified	_AINVQEEK_	0	MULTI-MSMS	2	465.748182	929.481811	-0.52121	14.538	0.23753	0	0.0057539	1	137.18	35706000	6594;6533	1909	18109
A0A8I3SA06	no	AINVSASSGGVQNSGVIR	18	Unmodified	_AINVSASSGGVQNSGVIR_	0	MULTI-MSMS	2	858.455382	1714.89621	-0.59192	41.663	0.50452	0	3.028E-09	1	141.54	11052000	3350	1910	18120
A0A8C0Q119	no	AIPDLTAPVAAVQAAVSNLVR	21	Unmodified	_AIPDLTAPVAAVQAAVSNLVR_	0	MULTI-MSMS	3	692.731906	2075.17389	0.25613	110.88	1.0178	0	2.3638E-05	2	74.047	1605300000	4471	1911	18129
A0A8P0TAL0	no	AIPNQGEILVIR	12	Unmodified	_AIPNQGEILVIR_	0	MULTI-MSMS	2	661.893169	1321.77178	-0.37524	61.067	0.98448	-7.1054E-15	0.00028689	2	113.22	56819000	6497;5742	1914	18149
A0A8I3NC31	no	AIPVLVDVLR	10	Unmodified	_AIPVLVDVLR_	0	MULTI-MSMS	2	547.850242	1093.68593	-0.049572	84.882	1.2532	0	0.005545	2	78.516	65327000	4899	1915	18162
A0A8P0SP42	no	AIQAYGMKPHDIFEANDLFENGNMTQVQTTLVALAGLAK	39	Deamidation (NQ)	_AIQAYGMKPHDIFEANDLFENGN(de)MTQVQTTLVALAGLAK_	1	MULTI-MATCH	4	1056.03033	4220.09222	5.2826	106.68	0.34039	0	NaN	0	NaN	16696000	2515	1916	18174
A0A8C0QAU4	no	AIQDHLLEVEESKDQMEK	18	Unmodified	_AIQDHLLEVEESKDQMEK_	1	MULTI-MATCH	3	714.684293	2141.03105	6.5036	48.081	0.44263	0	NaN	0	NaN	6552200	4645;6361	1918	18183
A0A8P0TL06	no	AIQDMFPNMDR	11	Unmodified	_AIQDMFPNMDR_	0	MULTI-MSMS	2	669.302472	1336.59039	-0.93599	71.674	1.0193	0	0.01198	2	60.518	47911000	6569	1919	18187
A0A8I3MNS2	no	AIQLNPNYIR	10	Unmodified	_AIQLNPNYIR_	0	MULTI-MSMS	2	601.33803	1200.66151	1.9523	50.448	0.37489	7.1054E-15	0.00040853	1	125.25	25012000	2444	1921	18207
A0A8P0PBL4	no	AIQLNSNSVQALLLK	15	Unmodified	_AIQLNSNSVQALLLK_	0	MULTI-MSMS	2	806.475054	1610.93556	0.67853	85.001	0.50858	-1.4211E-14	0.00084468	1	74.53	17833000	5836	1922	18217
A0A8I3P5Y3	no	AIQLSGAEQLEALK	14	Unmodified	_AIQLSGAEQLEALK_	0	MULTI-MSMS	2	735.911756	1469.80896	-0.90432	67.788	0.61404	0	0.00031488	1	94.584	132520000	6301	1923	18229
A0A8I3P5Y3	no	AIQLSGAEQLEALK	14	Unmodified	_AIQLSGAEQLEALK_	0	MSMS	2	735.911756	1469.80896	NaN	68.47	1	0	0.0044862	1	62.258		6301	1923	18230
Q5I9W4	no	AIQMVANSLK	10	Unmodified	_AIQMVANSLK_	0	MULTI-MSMS	2	537.802434	1073.59032	0.6277	37.228	0.37357	-7.1054E-15	0.0010433	1	109.71	9372300	455	1924	18244
A0A8I3PAI9	no	AIQPDAGYYNDLVPPIGMLNNPMNAVTTK	29	Unmodified	_AIQPDAGYYNDLVPPIGMLNNPMNAVTTK_	0	MULTI-MSMS	3	1039.85097	3116.53109	-0.83831	101.59	0.30566	0	3.5785E-06	1	55.158	38342000	865	1925	18256
A0A8C0QDH8	no	AIQPDELSSCGWNK	14	Unmodified	_AIQPDELSSCGWNK_	0	MULTI-MATCH	2	802.872305	1603.73006	-1.4916	55.166	0.37458	0	NaN	0	NaN	8356900	778	1926	18267
A0A8C0T559	no	AIQVGVIGFPNVGK	14	Unmodified	_AIQVGVIGFPNVGK_	0	MULTI-MSMS	2	699.908819	1397.80309	0.01988	78.199	1.0542	0	0.00014056	3	101.38	79121000	1391	1928	18273
A0A8I3P2M1	no	AISAANLHLR	10	Unmodified	_AISAANLHLR_	0	MULTI-MSMS	2	533.311815	1064.60908	0.13396	31.607	0.5259	0	0.00072529	1	160.63	47021000	2498	1929	18286
A0A8C0M8Z4	no	AISALVPQGGPVLCR	15	Unmodified	_AISALVPQGGPVLCR_	0	MULTI-MSMS	2	769.429593	1536.84463	1.0363	64.621	0.7468	0	0.035739	1	40.244	16245000	1025	1930	18297
A0A8C0M8Z4	no	AISALVPQGGPVLCRDEMEEWSASEASLFEEALEK	35	Unmodified	_AISALVPQGGPVLCRDEMEEWSASEASLFEEALEK_	1	MULTI-MSMS	4	962.96439	3847.82846	2.0509	106.39	0.34144	0	0.048199	1	13.343	6756800	1025	1931	18301
A0A8C0MX11	no	AISCMGQIICNLGDNLGSDLPNTLQIFLER	30	Unmodified	_AISCMGQIICNLGDNLGSDLPNTLQIFLER_	0	MULTI-MATCH	3	1121.55623	3361.64687	-0.51406	111.47	0.20331	0	NaN	0	NaN	27004000	1811	1932	18306
A0A8I3S7J4	no	AISDTWLTVNR	11	Unmodified	_AISDTWLTVNR_	0	MULTI-MSMS	2	638.338227	1274.6619	-0.60988	65.569	0.50833	0	0.0085052	1	64.927	6566900	2794	1933	18309
A0A8I3S7J4	no	AISDTWLTVNR	11	Unmodified	_AISDTWLTVNR_	0	MULTI-MATCH	2	638.338227	1274.6619	7.1448	62.923	0.20125	0	NaN	0	NaN	4319400	2794	1933	18315
A0A8P0T3C0	no	AISEELDHALNDMTSL	16	Unmodified	_AISEELDHALNDMTSL_	0	MULTI-MSMS	2	879.914366	1757.81418	2.7276	97.847	0.61384	0	0.00010839	1	90.689	82840000	6553	1934	18321
A0A8C0MNT1	yes	AISEELDHALNDMTSM	16	Unmodified	_AISEELDHALNDMTSM_	0	MULTI-MSMS	2	888.892577	1775.7706	-1.0134	96.443	0.30606	0	0.037839	1	36.671	33772000	1636	1935	18335
A0A8I3PYS5	no	AISEPNFSVAYANMCR	16	Unmodified	_AISEPNFSVAYANMCR_	0	MULTI-MSMS	2	915.419096	1828.82364	-0.88796	73.139	1.2919	0	7.3653E-06	3	125.72	139530000	2053	1936	18347
A0A8I3NRV2	no	AISFVGSNQAGEYIFER	17	Unmodified	_AISFVGSNQAGEYIFER_	0	MULTI-MSMS	2	944.465415	1886.91628	-0.14782	83.856	0.78199	0	1.3428E-17	1	198.14	56737000	3621	1937	18359
A0A8I3NRV2	no	AISFVGSNQAGEYIFER	17	Unmodified	_AISFVGSNQAGEYIFER_	0	MULTI-MSMS	2	944.465415	1886.91628	4.0662	84.456	0.27149	0	3.9959E-05	1	93.011	9168700	3621	1937	18360
A0A8P0SI18	no	AISGLEQDQPAR	12	Unmodified	_AISGLEQDQPAR_	0	MULTI-MSMS	2	642.830766	1283.64698	2.2512	26.898	0.44154	0	0.00024825	1	115.82	11746000	1389	1938	18371
A0A8C0PVK3	no	AISHEHSPSDLEAHFVPLVK	20	Unmodified	_AISHEHSPSDLEAHFVPLVK_	0	MULTI-MSMS	5	443.43281	2212.12767	0.0098363	49.477	1.4622	0	7.1913E-06	3	95.767	150010000	4368;4446	1939	18383
A0A8I3MGZ0	no	AISSASSPQSPGDALR	16	Unmodified	_AISSASSPQSPGDALR_	0	MULTI-MATCH	2	772.389176	1542.7638	0.10673	33.185	0.94998	0	NaN	0	NaN	24450000	5463	1940	18402
A0A8I3PZF7	no	AISSTEAVLNNR	12	Unmodified	_AISSTEAVLNNR_	0	MSMS	2	637.838591	1273.66263	NaN	33.15	1	0	1.2529E-13	1	159.58		1086;6534;802	1942	18411
A0A8C0MGR5	no	AISTGSLASSTLNK	14	Unmodified	_AISTGSLASSTLNK_	0	MULTI-MSMS	2	675.367181	1348.71981	-0.34294	37.985	0.30497	0	0.0043622	1	62.166	4913400	1357	1944	18430
A0A8P0PAZ7	no	AISVGQLVDVK	11	Unmodified	_AISVGQLVDVK_	0	MULTI-MSMS	2	564.834788	1127.65502	-0.075318	60.63	0.78062	-7.1054E-15	0.0022381	1	84.213	118270000	6527	1946	18442
A0A8I3NB41	no	AISVHSTPEGCSSACK	16	Unmodified	_AISVHSTPEGCSSACK_	0	MULTI-MSMS	2	845.879804	1689.74505	0.25375	15.535	0.37339	1.7764E-15	1.1292E-05	1	119.39	18639000	4571	1947	18455
A0A8I3NGR5	no	AISYHLVQKPFPLTK	15	Unmodified	_AISYHLVQKPFPLTK_	1	MULTI-MSMS	4	436.255446	1740.99268	0.37943	48.313	1.2905	0	0.0002585	1	82.529	78955000	6036	1948	18468
A0A8I3MY94	no	AISYLATVPK	10	Unmodified	_AISYLATVPK_	0	MULTI-MSMS	2	531.813325	1061.6121	0.1011	47.548	0.3042	-7.1054E-15	0.0050261	1	80.455	13698000	5516	1949	18480
A0A8C0RK80	no	AITDGQAGFGNDTLSK	16	Unmodified	_AITDGQAGFGNDTLSK_	0	MULTI-MSMS	2	797.889009	1593.76346	-2.3803	46.772	0.88246	0	1.0945E-12	1	177.81	135930000	2608	1951	18493
A0A8I3S525	no	AITGASLADIMAK	13	Unmodified	_AITGASLADIMAK_	0	MULTI-MATCH	2	631.344663	1260.67477	-2.5992	71.541	0.20294	0	NaN	0	NaN	10748000	3054	1953	18511
A0A8I3N828	no	AITGVVCYACK	11	Unmodified	_AITGVVCYACK_	0	MULTI-MSMS	2	621.304484	1240.59441	-1.9555	40.636	0.37393	0	0.02201	1	52.482	6565600	2189	1954	18521
A0A8I3N828	no	AITGVVCYACK	11	Unmodified	_AITGVVCYACK_	0	MULTI-MATCH	2	621.304484	1240.59441	3.494	38.55	0.40862	-7.1054E-15	NaN	0	NaN	7779400	2189	1954	18531
A0A8C0S671	no	AITHLNNNFMFGQK	14	Unmodified	_AITHLNNNFMFGQK_	0	MULTI-MSMS	2	817.909024	1633.8035	1.9806	51.587	1.3614	0	2.9592E-16	2	227.81	221600000	5328	1955	18535
A0A8C0S671	no	AITHLNNNFMFGQK	14	Deamidation (NQ)	_AITHLNN(de)NFMFGQK_	0	MULTI-MATCH	2	818.401032	1634.78751	5.1908	56.933	0.20358	0	NaN	0	NaN	24325000	5328	1955	18552
A0A8C0PY99	no	AITIAGIPQSIIECVK	16	Unmodified	_AITIAGIPQSIIECVK_	0	MULTI-MSMS	2	856.984398	1711.95424	-0.15368	94.066	0.95164	1.4211E-14	0.00036702	2	76.522	1833600000	4419;4333;6665;6275	1956	18557
A0A8I3PTN2	no	AITIAGVPQSVTECVK	16	Unmodified	_AITIAGVPQSVTECVK_	0	MULTI-MSMS	2	836.950555	1671.88656	0.1185	65.997	1.2212	0	1.1867E-05	3	118.48	1743200000	3442	1957	18571
A0A8C0MFJ3	no	AITIASQTNCPLYVTK	16	Unmodified	_AITIASQTNCPLYVTK_	0	MULTI-MSMS	2	890.469112	1778.92367	-1.4158	57.611	0.95139	0	9.4178E-06	1	122.33	287940000	1299;4719	1958	18588
A0A8I3P372	no	AITNNQYEIV	10	Unmodified	_AITNNQYEIV_	0	MULTI-MSMS	2	582.798403	1163.58225	-3.4736	61.483	0.57641	7.1054E-15	0.02769	1	54.157	28725000	2487	1959	18599
A0A8P0PJ50	no	AITTGLQEYVEAVSFQHFIK	20	Unmodified	_AITTGLQEYVEAVSFQHFIK_	0	MULTI-MSMS	3	761.066954	2280.17903	0.13212	98.554	0.37229	0	0.00039677	1	50.938	117830000	4455	1961	18607
A0A8I3NW81	no	AITVFSPDGHLFQVEYAQEAVK	22	Unmodified	_AITVFSPDGHLFQVEYAQEAVK_	0	MULTI-MSMS	3	817.084785	2448.23253	-1.7252	87.601	0.81382	0	1.5654E-08	4	104.86	132760000	5948	1962	18614
A0A8I3NW81	no	AITVFSPDGHLFQVEYAQEAVKK	23	Unmodified	_AITVFSPDGHLFQVEYAQEAVKK_	1	MULTI-MATCH	3	859.783106	2576.32749	2.4944	77.249	0.64599	0	NaN	0	NaN	54200000	5948	1963	18633
A0A8P0SLU3	no	AITWVQLQQR	10	Unmodified	_AITWVQLQQR_	0	MSMS	2	621.851304	1241.68806	NaN	59.884	1	0	0.015901	1	64.265		612	1964	18636
A0A8I3NYW8	no	AIVAIENPADVSVISSR	17	Unmodified	_AIVAIENPADVSVISSR_	0	MULTI-MSMS	2	870.978158	1739.94176	1.0026	71.764	1.4631	0	1.1016E-13	3	183.66	4996400000	2064	1966	18643
A0A8I3MVP9	no	AIVDALPPPCESACTVPTDVDKWFHHQK	28	Unmodified	_AIVDALPPPCESACTVPTDVDKWFHHQK_	1	MULTI-MSMS	3	1073.51811	3217.53249	1.072	78.964	0.95074	-1.4211E-14	3.111E-08	1	77.675	78683000	4621	1967	18656
Q5WR10	no	AIVDCGFEHPSEVQHECIPQAILGMDVLCQAK	32	Unmodified	_AIVDCGFEHPSEVQHECIPQAILGMDVLCQAK_	0	MULTI-MSMS	3	1217.90694	3650.69898	-0.65423	91.482	0.61195	0	1.6241E-104	2	243.21	490010000	277;1616	1968	18678
Q5WR10	no	AIVDCGFEHPSEVQHECIPQAILGMDVLCQAK	32	Unmodified	_AIVDCGFEHPSEVQHECIPQAILGMDVLCQAK_	0	MULTI-MSMS	4	913.682021	3650.69898	-0.62064	91.497	0.71368	0	2.5832E-11	1	80.342	1120200000	277;1616	1968	18679
A0A8C0RZM4	no	AIVDCIISIVEENPEGK	17	Unmodified	_AIVDCIISIVEENPEGK_	0	MULTI-MSMS	2	943.482416	1884.95028	-0.23613	102.99	0.44178	0	8.3377E-12	2	171.57	121280000	5244	1970	18707
A0A8C0Q319	no	AIVDVHFDPATTFR	14	Unmodified	_AIVDVHFDPATTFR_	0	MULTI-MATCH	2	794.909547	1587.80454	-9.7504	72.852	0.40847	0	NaN	0	NaN	92531000	1388	1971	18717
A0A8I3NK34	no	AIVLAAIFR	9	Unmodified	_AIVLAAIFR_	0	MSMS	2	487.313295	972.612037	NaN	82.795	1	0	0.0024845	1	124.89		4054	1975	18737
A0A8P0NBP4	no	AIVQQWLEYR	10	Unmodified	_AIVQQWLEYR_	0	MULTI-MSMS	2	653.351137	1304.68772	0.59942	75.971	1.0214	0	0.00027126	5	201.39	314720000	4987	1979	18755
A0A8P0NBP4	no	AIVQQWLEYR	10	Unmodified	_AIVQQWLEYR_	0	MULTI-SECPEP	2	653.351137	1304.68772	2.5935	76.526	0.20392	0	0.031191	1	88.948	8309300	4987	1979	18756
A0A8I3PUY9	no	AIVQVFEGTSGIDAQK	16	Unmodified	_AIVQVFEGTSGIDAQK_	0	MULTI-MSMS	2	831.938502	1661.86245	1.712	65.407	0.67894	-1.4211E-14	1.5797E-08	1	150.06	25331000	1827	1980	18767
A0A8I3NXQ3	no	AIWGYCDQLK	10	Unmodified	_AIWGYCDQLK_	0	MULTI-MSMS	2	627.302798	1252.59104	-0.1666	61.545	0.40721	0	0.0055936	1	78.334	38115000	4566	1981	18779
A0A8C0NBV0	no	AIWNVINWENVTER	14	Unmodified	_AIWNVINWENVTER_	0	MULTI-MSMS	2	872.444286	1742.87402	2.3335	97.726	0.44293	0	6.941E-07	2	163.9	78483000	363	1982	18790
A0A8C0PJT1	no	AIYAYALQVFPSK	13	Unmodified	_AIYAYALQVFPSK_	0	MULTI-MSMS	2	735.903202	1469.79185	1.3164	84.162	0.47555	0	0.0040098	1	65.842	10467000	3911	1984	18802
A0A8C0T9D5	no	AIYDTPCIQAESEK	14	Unmodified	_AIYDTPCIQAESEK_	0	MULTI-MSMS	2	812.879795	1623.74504	-0.71043	48.025	0.78279	0	0.00083401	1	82.954	246790000	5882	1985	18816
A0A8C0Z5N9	no	AIYELAISQPR	11	Unmodified	_AIYELAISQPR_	0	MULTI-MSMS	2	630.85097	1259.68739	1.0736	59.379	0.47548	0	0.00055454	1	113.62	63733000	6300	1986	18829
A0A8P0SDZ7	no	AIYFDGDFGQVVR	13	Unmodified	_AIYFDGDFGQVVR_	0	MULTI-MSMS	2	743.869891	1485.72523	-2.9586	80.594	0.47705	0	0.018059	1	49.35	28771000	3638	1987	18842
A0A8I3Q6A8	no	AIYHLEAFVAK	11	Unmodified	_AIYHLEAFVAK_	0	MULTI-MSMS	3	421.236163	1260.68666	-0.39534	51.697	0.95371	0	0.0058871	2	59.367	75811000	5606	1988	18855
A0A8C0S097	no	AIYHTLNLCNIDVTQK	16	Unmodified	_AIYHTLNLCNIDVTQK_	0	MULTI-MSMS	2	951.990743	1901.96693	0.58008	60.16	0.33888	-7.1054E-15	9.0475E-13	1	179.5	26332000	417	1989	18866
A0A8I3PLR3	no	AIYQVYNALQEK	12	Unmodified	_AIYQVYNALQEK_	0	MULTI-MSMS	2	720.380091	1438.74563	0.60251	61.079	0.5083	0	0.031859	1	46.406	49545000	5181	1990	18872
A0A8I3NZ76	no	AKDDDDSDIPTAQR	14	Unmodified	_AKDDDDSDIPTAQR_	1	MULTI-SECPEP	2	773.852623	1545.69069	0.18649	16.824	0.74102	0	0.027823	1	96.103	3234200	6183	1994	18891
A0A8C0RPA1	no	AKDLIITPATILK	13	Unmodified	_AKDLIITPATILK_	1	MULTI-MSMS	3	466.29731	1395.8701	-0.071717	61.468	0.44209	-7.1054E-15	0.036351	1	38.977	8934100	5083;6026;3464	1996	18908
A0A8I3PMQ7	no	AKDLLALFNSFKPK	14	Unmodified	_AKDLLALFNSFKPK_	2	MULTI-MSMS	4	398.735617	1590.91336	-0.42674	83.795	0.56098	0	0.016023	1	46.41	40840000	2984	1997	18915
A0A8I3PMQ7	no	AKDLLALFNSFKPK	14	Unmodified	_AKDLLALFNSFKPK_	2	MULTI-MATCH	3	531.311731	1590.91336	0.20167	83.673	0.40441	0	NaN	0	NaN	11038000	2984	1997	18918
A0A8I3NX17	no	AKDLVELDPEVEGTK	15	Unmodified	_AKDLVELDPEVEGTK_	1	MULTI-MSMS	2	821.930342	1641.84613	1.9762	46.235	0.37368	0	0.03813	1	53.388	10426000	5368	1999	18931
A0A8C0TD64	no	AKDPFAHLPK	10	Unmodified	_AKDPFAHLPK_	1	MULTI-MATCH	2	562.316566	1122.61858	0.3237	23.217	0.47511	0	NaN	0	NaN	224670000	5949	2000	18947
A0A8C0TCQ7	no	AKDQDMLDLVGVLHDPETLLR	21	Unmodified	_AKDQDMLDLVGVLHDPETLLR_	1	MULTI-MSMS	3	793.417658	2377.23115	0.71442	97.13	0.37452	0	0.0082431	1	34.839	22362000	5938	2001	18951
A0A8C0PQ80	no	AKDQNESLDEEMFYK	15	Unmodified	_AKDQNESLDEEMFYK_	1	MULTI-MSMS	2	923.911824	1845.80909	-2.1547	49.002	0.40964	0	0.00071356	1	95.66	19450000	4227	2002	18961
A0A8I3MST1	no	AKEAAEQDVEK	11	Unmodified	_AKEAAEQDVEK_	1	MULTI-MSMS	2	609.304049	1216.59355	-0.49074	10.961	0.27154	0	0.0010537	1	191.53	54953000	2135	2004	18981
A0A8C0Q6X1	no	AKEDLIFHCGFR	12	Unmodified	_AKEDLIFHCGFR_	1	MULTI-MATCH	4	373.939594	1491.72927	-0.47344	41.625	1.0051	0	NaN	0	NaN	12070000	4490	2008	19021
A0A8C0SC86	yes	AKEDQPQGLVPGGAVVVLSGPHR	23	Unmodified	_AKEDQPQGLVPGGAVVVLSGPHR_	1	MULTI-MSMS	3	771.088752	2310.24443	0.19086	55.147	0.51057	0	0.00025582	1	48.389	13894000	5397	2009	19029
A0A8C0SC86	yes	AKEDQPQGLVPGGAVVVLSGPHR	23	Unmodified	_AKEDQPQGLVPGGAVVVLSGPHR_	1	MULTI-SECPEP	4	578.568383	2310.24443	2.7887	55.006	2.4464	7.1054E-15	0.023644	1	34.04	29531000	5397	2009	19030
A0A8I3PDN0	no	AKEEQQDDTVYMGK	14	Unmodified	_AKEEQQDDTVYMGK_	1	MULTI-MSMS	2	821.374877	1640.7352	-0.98725	19.2	0.37472	0	2.1107E-09	1	192.15	5502700	3361	2010	19038
A0A8C0NR54	no	AKEFTNVYIK	10	Unmodified	_AKEFTNVYIK_	1	MSMS	2	606.834788	1211.65502	NaN	29.932	1	0	0.047724	1	81.95		3048;5580	2012	19049
A0A8C0PM55	no	AKEILQEEEDLAEIVQLVGK	20	Unmodified	_AKEILQEEEDLAEIVQLVGK_	1	MULTI-MSMS	3	752.077408	2253.21039	-0.30397	101.38	0.40899	0	0.00029829	1	59.469	215400000	4216	2013	19059
A0A8I3MQ25	no	AKELLGQGLLLR	12	Unmodified	_AKELLGQGLLLR_	1	MULTI-MSMS	2	655.911362	1309.80817	-1.3757	56.567	0.3731	0	0.055252	1	57.785	20853000	4215	2014	19070
E2QWF5	no	AKESWEMNSEEK	12	Unmodified	_AKESWEMNSEEK_	1	MULTI-MSMS	2	734.324656	1466.63476	-0.13856	21.029	0.50838	0	0.00149	1	111.27	7390200	4036	2016	19084
A0A8C0MIT4	no	AKFEELNMDLFR	12	Unmodified	_AKFEELNMDLFR_	1	MULTI-MSMS	2	756.879401	1511.74425	-0.60548	76.289	1.0182	0	0.0013567	2	113.67	477870000	1432	2017	19100
A0A8I3N9V3	no	AKFENLCK	8	Unmodified	_AKFENLCK_	1	MULTI-MSMS	2	505.260402	1008.50625	1.0151	15.183	0.23745	0	0.03193	1	111.74	5655800	6384;5365;6354	2018	19111
A0A8I3N9B5	no	AKGEIPEVAFMK	12	Unmodified	_AKGEIPEVAFMK_	1	MULTI-MSMS	3	440.572446	1318.69551	0.0062967	48.62	0.67747	0	0.011265	1	53.252	10645000	5768	2019	19123
A0A8I3P2P6	no	AKIEVSEDGTK	11	Unmodified	_AKIEVSEDGTK_	1	MULTI-MATCH	3	392.875071	1175.60338	-2.1676	13.499	0.26604	0	NaN	0	NaN	13328000	2675	2021	19138
A0A8P0SW23	no	AKKDDTDDEIAK	12	Unmodified	_AKKDDTDDEIAK_	2	MULTI-MATCH	2	674.833171	1347.65179	0.24834	8.9333	0.33772	0	NaN	0	NaN	3068200	192	2023	19154
A0A8C0TVM6	no	AKKPAAATVAK	11	Unmodified	_AKKPAAATVAK_	2	MULTI-MATCH	3	352.557236	1054.64988	-0.36735	8.0279	0.35444	0	NaN	0	NaN	36220000	6166;6129	2024	19159
A0A8C0QN72	no	AKLPLGLLLHPFK	13	Unmodified	_AKLPLGLLLHPFK_	1	MULTI-MSMS	4	362.485337	1445.91224	-0.084342	74.086	0.40714	1.4211E-14	0.023135	1	41.401	20789000	4707	2030	19203
A0A8C0TQU6	no	AKLPLGLLLHPFR	13	Unmodified	_AKLPLGLLLHPFR_	1	MULTI-MSMS	4	369.486874	1473.91839	-0.28983	76.696	0.67774	0	0.0092374	1	49.423	108240000	3956	2031	19209
A0A8C0TIN7	no	AKNEILDEVISLSQVTPK	18	Unmodified	_AKNEILDEVISLSQVTPK_	1	MULTI-MSMS	2	992.551687	1983.08882	0.72104	93.315	0.37218	0	3.3615E-21	1	196.95	42112000	6035	2032	19215
A0A8I3Q2T9	no	AKNGSEADIDEGLYSR	16	Acetyl (Protein N-term),Deamidation (NQ)	_(ac)AKN(de)GSEADIDEGLYSR_	1	MULTI-SECPEP	2	884.40522	1766.79589	-0.47874	54.801	0.74669	0	0.0020157	1	132.47	10063000	5654	2033	19226
A0A8I3NHY9	no	AKPAMPQDSVPSPR	14	Unmodified	_AKPAMPQDSVPSPR_	1	MULTI-MSMS	2	740.882475	1479.7504	-3.1867	25.152	0.64593	0	0.002641	2	87.667	29728000	3201	2034	19242
A0A8I3RRB6	no	AKPLTDQEK	9	Acetyl (Protein N-term)	_(ac)AKPLTDQEK_	1	MULTI-MSMS	2	536.287671	1070.56079	2.5817	16.089	0.54358	3.5527E-15	0.011703	1	67.897	8777900	4478	2036	19261
A0A8I3NH42	no	AKPPPGGGEQEPPPPPTPQDVEMKEEAAAGGGSAGEPDSK	40	Unmodified	_AKPPPGGGEQEPPPPPTPQDVEMKEEAAAGGGSAGEPDSK_	2	MULTI-MSMS	4	974.208812	3892.80614	-0.20958	47.582	1.1555	0	1.3603E-19	1	94.623	16407000	4254	2037	19272
A0A8I3MEC0	no	AKPPSEAEYTDVLQK	15	Unmodified	_AKPPSEAEYTDVLQK_	1	MULTI-MSMS	2	838.430509	1674.84647	1.2199	38.386	0.47557	0	0.0076114	1	69.979	21051000	572	2038	19285
A0A8P0NWJ9	no	AKPQVVVAPVLMSK	14	Acetyl (Protein N-term)	_(ac)AKPQVVVAPVLMSK_	1	MULTI-MSMS	2	754.947087	1507.87962	-0.51367	61.521	0.40792	-7.1054E-15	0.00015925	1	97.138	64151000	5324	2039	19297
A0A8P0PK49	no	AKPSPAPPPTTTAPDASGAQK	21	Unmodified	_AKPSPAPPPTTTAPDASGAQK_	1	MULTI-MATCH	2	995.515636	1989.01672	-0.070718	16.8	0.85381	0	NaN	0	NaN	1779000	5693	2040	19309
A0A8C0SJD0	no	AKPTSDKPGSPYR	13	Unmodified	_AKPTSDKPGSPYR_	2	MULTI-MATCH	4	351.687396	1402.72048	0.21138	11.226	0.44149	0	NaN	0	NaN	64786000	2557	2041	19313
A0A8I3P4A8	no	AKPVNSKPESAYR	13	Unmodified	_AKPVNSKPESAYR_	2	MULTI-MSMS	4	362.447946	1445.76268	1.0732	11.131	0.27184	0	0.0039843	1	61.235	142890000	5005	2042	19315
A0A8I3PKJ4	no	AKQDVIEVIEK	11	Unmodified	_AKQDVIEVIEK_	1	MULTI-MSMS	2	636.36391	1270.71327	0.17946	33.297	0.27219	0	0.0059608	1	94.363	4321300	2491	2044	19329
A0A8I3PMD4	no	AKQELEVNGGSGDAVSSGNEVSENMEEEAENR	32	Unmodified	_AKQELEVNGGSGDAVSSGNEVSENMEEEAENR_	1	MULTI-MSMS	3	1122.49385	3364.45971	0.58052	57.955	0.51017	0	1.6402E-06	1	55.846	12680000	6511	2046	19350
A0A8I3PMD4	no	AKQELEVNGGSGDAVSSGNEVSENMEEEAENR	32	Deamidation (NQ)	_AKQELEVN(de)GGSGDAVSSGNEVSENMEEEAENR_	1	MULTI-MSMS	3	1122.82185	3365.44373	0.22591	60.881	0.40792	0	4.1229E-09	1	72.573	10347000	6511	2046	19359
A0A8I3PXJ3	no	AKVDEFPLCGHMVSDEYEQLSSEALEAAR	29	Unmodified	_AKVDEFPLCGHMVSDEYEQLSSEALEAAR_	1	MULTI-MSMS	3	1094.50782	3280.50164	-0.8384	93.428	0.61075	-1.4211E-14	1.9955E-96	3	259.67	283340000	5912	2049	19380
A0A8P0NNQ1	no	AKWDAWNQLK	10	Unmodified	_AKWDAWNQLK_	1	MULTI-MSMS	2	630.330205	1258.64586	-0.98883	50.343	0.54576	7.1054E-15	0.0041853	1	112.8	85381000	6535;324	2051	19396
A0A8P0NNQ1	no	AKWDAWNQLK	10	Unmodified	_AKWDAWNQLK_	1	MULTI-MATCH	2	630.330205	1258.64586	3.136	49.039	0.37496	7.1054E-15	NaN	0	NaN	6468600	6535;324	2051	19405
A0A8C0TVM6	no	ALAAAGYDVEK	11	Unmodified	_ALAAAGYDVEK_	0	MULTI-MSMS	2	554.287671	1106.56079	0.40615	32.551	2.0689	7.1054E-15	0.00072494	5	106.2	4272200000	6166;6129;3575;6531;3404;6554	2053	19440
A0A8C0TVM6	no	ALAAAGYDVEK	11	Unmodified	_ALAAAGYDVEK_	0	MULTI-MSMS	2	554.287671	1106.56079	1.2638	34.282	0.7835	0	0.0015129	1	90.15	45084000	6166;6129;3575;6531;3404;6554	2053	19441
A0A8C0TVM6	no	ALAAAGYDVEK	11	Unmodified	_ALAAAGYDVEK_	0	MULTI-MSMS	2	554.287671	1106.56079	-0.74772	37.009	0.67896	0	0.0031396	3	78.939	10150000	6166;6129;3575;6531;3404;6554	2053	19442
A0A8C0TVM6	no	ALAAAGYDVEK	11	Unmodified	_ALAAAGYDVEK_	0	MULTI-MSMS	2	554.287671	1106.56079	-0.035708	39.01	2.6507	0	0.0031396	3	78.939	98089000	6166;6129;3575;6531;3404;6554	2053	19443
A0A8C0TVM6	no	ALAAAGYDVEK	11	Unmodified	_ALAAAGYDVEK_	0	MULTI-MSMS	2	554.287671	1106.56079	1.6344	42.259	1.2348	0	0.0048747	1	72.643	5835200	6166;6129;3575;6531;3404;6554	2053	19444
A0A8C0TVM6	no	ALAAAGYDVEK	11	Unmodified	_ALAAAGYDVEK_	0	MULTI-MSMS	2	554.287671	1106.56079	-0.05045	44.191	1.5279	0	0.042826	1	44.882	8579300	6166;6129;3575;6531;3404;6554	2053	19445
A0A8C0TVM6	no	ALAAAGYDVEK	11	Unmodified	_ALAAAGYDVEK_	0	MULTI-MSMS	2	554.287671	1106.56079	-1.0605	48.736	0.6097	0	0.0060712	1	70.1	3532200	6166;6129;3575;6531;3404;6554	2053	19446
A0A8C0TVM6	no	ALAAAGYDVEK	11	Unmodified	_ALAAAGYDVEK_	0	MSMS	2	554.287671	1106.56079	NaN	43.197	1	0	0.02633	1	53.756		6166;6129;3575;6531;3404;6554	2053	19447
A0A8C0TVM6	no	ALAAAGYDVEK	11	Unmodified	_ALAAAGYDVEK_	0	MSMS	2	554.287671	1106.56079	NaN	47.746	1	0	0.013364	1	61.161		6166;6129;3575;6531;3404;6554	2053	19448
A0A8C0LYM6	no	ALAAGGVGSIVR	12	Unmodified	_ALAAGGVGSIVR_	0	MULTI-MSMS	2	535.819473	1069.62439	-1.7797	39.65	0.30617	0	0.00034676	1	106.2	11948000	593	2055	19545
A0A8I3RVE3	no	ALAAHLLSQGLR	12	Unmodified	_ALAAHLLSQGLR_	0	MULTI-MSMS	2	625.372404	1248.73025	-3.027	45.611	0.40952	0	0.00070192	1	93.111	14384000	5265	2057	19560
A0A8I3PQU6	no	ALAAQNIVEDMEQR	14	Unmodified	_ALAAQNIVEDMEQR_	0	MSMS	2	794.393404	1586.77226	NaN	73.78	1	0	3.8285E-09	1	123.01		3581	2058	19566
A0A8C0TIN5	no	ALACIPVQELK	11	Unmodified	_ALACIPVQELK_	0	MULTI-MSMS	2	621.349748	1240.68494	1.6058	56.397	0.47477	0	0.030245	1	48.423	16792000	6034	2059	19570
A0A8C0TIN5	no	ALACIPVQELK	11	Unmodified	_ALACIPVQELK_	0	MULTI-MATCH	2	621.349748	1240.68494	6.2423	57.785	0.7472	0	NaN	0	NaN	20414000	6034	2059	19576
A0A8P0SWV2	no	ALACSSLQER	10	Unmodified	_ALACSSLQER_	0	MSMS	2	567.78223	1133.54991	NaN	22.956	1	0	0.062438	1	45.161		418	2060	19580
A0A8C0P9M1	no	ALADDDFLTVTGK	13	Unmodified	_ALADDDFLTVTGK_	0	MSMS	2	683.348457	1364.68236	NaN	69.19	1	0	0.002292	1	69.721		3726	2061	19589
A0A8C0P9M1	no	ALADDDFLTVTGK	13	Unmodified	_ALADDDFLTVTGK_	0	MULTI-MATCH	2	683.348457	1364.68236	1.455	69.021	1.0178	0	NaN	0	NaN	270120000	3726	2061	19598
A0A8C0SSY9	no	ALADHSMAQTPR	12	Unmodified	_ALADHSMAQTPR_	0	MULTI-MSMS	2	649.319511	1296.62447	-0.6488	17.27	0.65186	0	0.00070259	1	93.096	11891000	184	2062	19603
A0A8P0NXX8	no	ALADIVIPQEYGITK	15	Unmodified	_ALADIVIPQEYGITK_	0	MULTI-MSMS	2	815.956163	1629.89777	1.072	82.291	0.57709	0	0.00010261	1	97.911	34875000	6323	2063	19616
A0A8I3ND46	no	ALAEAPDVGAQMVK	14	Unmodified	_ALAEAPDVGAQMVK_	0	MULTI-MSMS	2	700.366127	1398.7177	0.12531	43.109	1.426	0	0.0046409	1	61.78	28967000	994	2064	19625
A0A8P0N4L2	no	ALAEETKR	8	Unmodified	_ALAEETKR_	1	MULTI-MSMS	2	459.256174	916.497795	0.055284	9.9101	0.50111	0	0.017377	2	124.59	37836000	3945;5165;4205;6365	2065	19627
A0A8I3NYQ1	no	ALAEEWGCPFMETSAK	16	Unmodified	_ALAEEWGCPFMETSAK_	0	MULTI-MSMS	2	913.90803	1825.80151	1.5994	80.015	0.33878	0	8.4544E-06	1	123.84	24690000	5681	2066	19637
A0A8I3PII6	no	ALAEEWSCPFMETSAK	16	Unmodified	_ALAEEWSCPFMETSAK_	0	MULTI-MSMS	2	928.913312	1855.81207	-0.2854	80.386	0.81586	0	1.2844E-08	3	152.4	449690000	5716	2067	19649
A0A8C0MQP2	no	ALAELFGLLVK	11	Unmodified	_ALAELFGLLVK_	0	MULTI-MSMS	2	587.365724	1172.7169	0.12691	101.78	0.40639	0	0.00089119	1	99.442	152980000	1708	2068	19667
A0A8I3N856	no	ALAEPLSAAQLR	12	Unmodified	_ALAEPLSAAQLR_	0	MULTI-MSMS	2	620.356419	1238.69829	-3.3934	51.357	0.88326	0	0.00097298	1	87.258	12194000	2116	2070	19680
A0A8C0NTE1	no	ALAETDAAASSLPNGDCGRPGAR	23	Acetyl (Protein N-term)	_(ac)ALAETDAAASSLPNGDCGRPGAR_	1	MULTI-MSMS	3	767.029233	2298.06587	-0.097351	59.511	0.54334	-7.1054E-15	9.6926E-43	2	211.49	181130000	3130	2072	19703
A0A8C0NTE1	no	ALAETDAAASSLPNGDCGRPGAR	23	Acetyl (Protein N-term),Deamidation (NQ)	_(ac)ALAETDAAASSLPN(de)GDCGRPGAR_	1	MULTI-MSMS	3	767.357239	2299.04989	2.3609	63.002	1.1833	-7.1054E-15	3.7062E-05	1	65.207	30375000	3130	2072	19710
A0A8P0TTA7	no	ALAEYLAIFAR	11	Unmodified	_ALAEYLAIFAR_	0	MSMS	2	619.350606	1236.68666	NaN	97.844	1	0	0.0011867	1	93.551		3553	2073	19721
A0A8P0SBE6	no	ALAFHPIEPVLITASEDHTLK	21	Unmodified	_ALAFHPIEPVLITASEDHTLK_	0	MULTI-MSMS	4	576.316497	2301.23688	-0.14438	72.687	1.0568	0	0.00016498	3	54.668	44238000	1199	2075	19728
A0A8I3N628	no	ALAFHPVEPVLVTASEDHTLK	21	Unmodified	_ALAFHPVEPVLVTASEDHTLK_	0	MULTI-MSMS	4	569.308672	2273.20558	1.6909	64.444	1.7683	0	0.014353	2	28.604	52365000	2281	2076	19741
A0A8I3N628	no	ALAFHPVEPVLVTASEDHTLK	21	Unmodified	_ALAFHPVEPVLVTASEDHTLK_	0	MULTI-MSMS	3	758.742471	2273.20558	-0.61021	64.468	1.1219	0	0.0089741	1	32.227	31665000	2281	2076	19742
A0A8I3RWC4	no	ALAFNGVMFGDR	12	Unmodified	_ALAFNGVMFGDR_	0	MSMS	2	649.321522	1296.62849	NaN	78.204	1	0	0.005474	1	67.207		4842	2077	19757
A0A8C0SEY0	no	ALAGCDFLTISPK	13	Unmodified	_ALAGCDFLTISPK_	0	MULTI-MSMS	2	696.86322	1391.71189	-0.31925	71.021	1.731	-1.4211E-14	0.00016314	4	103.22	1438900000	1091	2078	19766
A0A8C0PDR9	no	ALAGNPCLGHNK	12	Unmodified	_ALAGNPCLGHNK_	0	MULTI-MSMS	3	417.880273	1250.61899	3.3989	14.436	0.20427	0	0.0011535	1	73.781	14577000	3846	2079	19783
A0A8I3MY77	no	ALAIYEGQLGPDNPNVAR	18	Unmodified	_ALAIYEGQLGPDNPNVAR_	0	MULTI-MSMS	2	949.491964	1896.96938	-1.1769	64.435	0.57754	0	6.9213E-06	1	98.353	9658000	2338	2081	19800
A0A8C0P0L7	no	ALALDEAVSQSAQIAEFHDK	20	Unmodified	_ALALDEAVSQSAQIAEFHDK_	0	MULTI-MSMS	3	715.027047	2142.05931	0.87959	76.477	0.64507	-1.4211E-14	0.0007431	1	48.053	35065000	3272	2082	19808
A0A8C0YZ18	no	ALALLEDEER	10	Unmodified	_ALALLEDEER_	0	MULTI-MSMS	2	579.803685	1157.59282	-0.49543	52.633	1.3279	0	0.0016526	1	99.802	54821000	3801	2084	19814
A0A8P0P1F9	no	ALALNCSAPINDR	13	Unmodified	_ALALNCSAPINDR_	0	MULTI-MSMS	2	707.859	1413.70345	-0.58134	43.284	1.1887	7.1054E-15	8.3662E-11	4	213.8	49903000	3763	2085	19826
A0A8I3N9J6	no	ALALTGNQGIEAAMDWLMEHEDEPDVDEPLPTPLGR	36	Unmodified	_ALALTGNQGIEAAMDWLMEHEDEPDVDEPLPTPLGR_	0	MULTI-MSMS	3	1310.95567	3929.84517	-0.443	109.35	0.37534	0	2.3137E-05	1	47.006	14191000	5786	2086	19843
A0A8C0LZH0	no	ALAMDCEMVGAGPK	14	Unmodified	_ALAMDCEMVGAGPK_	0	MULTI-MSMS	2	725.330372	1448.64619	-2.0428	49.065	0.68109	7.1054E-15	0.00014873	1	99.568	16611000	629	2087	19849
A0A8I3NZH6	no	ALANMHESLEWLAGR	15	Unmodified	_ALANMHESLEWLAGR_	0	MULTI-MATCH	2	849.425039	1696.83552	1.3344	75.8	0.64592	0	NaN	0	NaN	23417000	2260	2090	19871
A0A8P0N3F8	no	ALANQLTDK	9	Unmodified	_ALANQLTDK_	0	MULTI-MSMS	2	487.269281	972.52401	0.017965	22.814	0.40786	0	0.0010636	1	147.29	29468000	5434	2091	19876
A0A8P0NLY2	no	ALANSLACQGK	11	Unmodified	_ALANSLACQGK_	0	MULTI-MSMS	2	566.792598	1131.57064	-0.5842	22.475	0.51034	0	0.00027569	1	187	1889000000	6623;6228	2093	19897
A0A8P0NLY2	no	ALANSLACQGK	11	Unmodified	_ALANSLACQGK_	0	MULTI-SECPEP	2	566.792598	1131.57064	-0.42614	22.745	0.1695	0	0.031087	1	75.043	19937000	6623;6228	2093	19898
A0A8P0NLY2	no	ALANSLACQGK	11	Deamidation (NQ)	_ALAN(de)SLACQGK_	0	MULTI-MSMS	2	567.284605	1132.55466	-4.3357	21.89	0.5074	0	0.0029752	1	160.88	51328000	6623;6228	2093	19914
A0A8I3P6D3	no	ALANVNIGSLICNVGAGGPAPAAGAAPAGGPAPSTAAAPAEEK	43	Unmodified	_ALANVNIGSLICNVGAGGPAPAAGAAPAGGPAPSTAAAPAEEK_	0	MULTI-MSMS	3	1270.31441	3807.92139	-0.040169	91.653	0.81619	0	2.8684E-49	3	134.02	2599000000	5383	2094	19941
A0A8I3P6D3	no	ALANVNIGSLICNVGAGGPAPAAGAAPAGGPAPSTAAAPAEEK	43	Unmodified	_ALANVNIGSLICNVGAGGPAPAAGAAPAGGPAPSTAAAPAEEK_	0	MULTI-MSMS	5	762.591554	3807.92139	0.51085	91.661	0.71362	0	0.025432	1	10.707	1268800000	5383	2094	19942
A0A8I3P6D3	no	ALANVNIGSLICNVGAGGPAPAAGAAPAGGPAPSTAAAPAEEK	43	Unmodified	_ALANVNIGSLICNVGAGGPAPAAGAAPAGGPAPSTAAAPAEEK_	0	MULTI-MSMS	6	635.660841	3807.92139	-0.0072692	91.676	0.61197	0	0.001526	1	25.01	533700000	5383	2094	19943
A0A8I3P6D3	no	ALANVNIGSLICNVGAGGPAPAAGAAPAGGPAPSTAAAPAEEK	43	Unmodified	_ALANVNIGSLICNVGAGGPAPAAGAAPAGGPAPSTAAAPAEEK_	0	MULTI-MSMS	4	952.987623	3807.92139	-0.48125	91.683	0.44275	0	0.00010251	1	39.051	108840000	5383	2094	19944
A0A8I3P6D3	no	ALANVNIGSLICNVGAGGPAPAAGAAPAGGPAPSTAAAPAEEK	43	Unmodified	_ALANVNIGSLICNVGAGGPAPAAGAAPAGGPAPSTAAAPAEEK_	0	MULTI-MSMS	7	544.996046	3807.92139	0.14359	91.647	0.37477	0	0.028959	1	10.007	20817000	5383	2094	19945
A0A8I3P6D3	no	ALANVNIGSLICNVGAGGPAPAAGAAPAGGPAPSTAAAPAEEKK	44	Unmodified	_ALANVNIGSLICNVGAGGPAPAAGAAPAGGPAPSTAAAPAEEKK_	1	MULTI-MSMS	3	1313.01273	3936.01635	-0.29606	82.095	0.30586	0	0.0063185	1	21.047	20691000	5383	2095	19980
A0A8I3S2V9	no	ALAPAWEQLALGLEHSETVK	20	Unmodified	_ALAPAWEQLALGLEHSETVK_	0	MULTI-MSMS	3	721.719666	2162.13717	-0.24384	95.36	0.50941	0	0.0013392	2	44.788	21282000	4977	2096	19985
A0A8C0M6F0	no	ALAPTADPPR	10	Unmodified	_ALAPTADPPR_	0	MULTI-MATCH	2	504.777274	1007.53999	-0.43843	21.523	0.67674	0	NaN	0	NaN	3260300	909	2099	20002
A0A8I3PBN6	no	ALASFNQEER	10	Unmodified	_ALASFNQEER_	0	MULTI-MSMS	2	582.785827	1163.5571	-3.7318	28.795	0.50848	0	0.0093341	1	70.816	7774900	5577	2101	20008
A0A8I3RUR8	no	ALASILLQDHIR	12	Unmodified	_ALASILLQDHIR_	0	MULTI-MSMS	2	675.398618	1348.78268	1.5667	61.076	0.44058	0	5.7508E-05	1	144.79	230410000	1682	2102	20012
A0A8P0SKD9	no	ALASLMTYK	9	Unmodified	_ALASLMTYK_	0	MULTI-MSMS	2	499.272978	996.531403	-0.098909	50.632	0.78478	0	0.0087803	1	79.906	148790000	5358;5734	2103	20023
A0A8C0Q119	no	ALASQLQDSLK	11	Unmodified	_ALASQLQDSLK_	0	MULTI-MSMS	2	587.327328	1172.6401	0.39064	46.869	0.74612	0	0.00033419	2	179.37	920570000	4471	2104	20036
A0A8P0SMA2	no	ALASQPPIVADR	12	Unmodified	_ALASQPPIVADR_	0	MULTI-SECPEP	2	619.348594	1236.68264	-0.9775	35.447	0.237	0	0.00559	1	104.05	35386000	4727	2105	20052
A0A8C0PQC6	no	ALAVVLEQEK	10	Unmodified	_ALAVVLEQEK_	0	MULTI-MSMS	2	550.321514	1098.62847	0.10348	41.225	0.77703	0	0.00043405	3	136.27	22538000	1125	2108	20078
A0A8I3Q3C9	no	ALAVWGIGTPGGPQDPR	17	Unmodified	_ALAVWGIGTPGGPQDPR_	0	MULTI-MSMS	2	846.446828	1690.8791	0.44278	73.034	0.30627	0	4.3551E-06	1	104.59	16342000	2990	2110	20092
A0A8C0N666	no	ALAYFEQLK	9	Unmodified	_ALAYFEQLK_	0	MULTI-MSMS	2	541.797675	1081.5808	-0.10726	60.829	0.61145	-7.1054E-15	0.0022013	1	107.66	39554000	2262	2111	20099
A0A8C0QJ80	no	ALCDLGPWVK	10	Unmodified	_ALCDLGPWVK_	0	MULTI-MSMS	2	579.802434	1157.59032	-0.41943	68.898	0.81404	0	0.004548	2	82.241	64900000	474	2114	20120
A0A8C0TQR1	no	ALCDSDFAIETLEVETQEEVK	21	Unmodified	_ALCDSDFAIETLEVETQEEVK_	0	MULTI-MATCH	3	809.380827	2425.12065	-1.6784	98.439	0.50792	0	NaN	0	NaN	70923000	4048	2115	20134
A0A8I3NM38	no	ALCDVGTAISCSR	13	Unmodified	_ALCDVGTAISCSR_	0	MULTI-MSMS	2	705.329218	1408.64388	-0.93534	44.962	0.44031	0	2.4803E-05	1	147.74	135660000	970	2116	20140
A0A8I3NM38	no	ALCDVGTAISCSR	13	Unmodified	_ALCDVGTAISCSR_	0	MULTI-MATCH	2	705.329218	1408.64388	-2.8375	45.826	0.27219	0	NaN	0	NaN	6415600	970	2116	20144
A0A8I3NM38	no	ALCDVGTAISCSR	13	Unmodified	_ALCDVGTAISCSR_	0	MULTI-MATCH	2	705.329218	1408.64388	-5.4637	44.355	0.27203	0	NaN	0	NaN	9481200	970	2116	20145
A0A8I3N6K0	no	ALCGFTEAAAQAAYLVGVSDPNSQAGQQGLVEPTQFAR	38	Unmodified	_ALCGFTEAAAQAAYLVGVSDPNSQAGQQGLVEPTQFAR_	0	MULTI-MSMS	4	981.481168	3921.89556	-0.42464	103.73	0.27141	0	6.3292E-09	1	64.668	17539000	5438	2118	20151
A0A8I3P3X9	no	ALCHLNVPVTVVLDAAVGYIMEK	23	Unmodified	_ALCHLNVPVTVVLDAAVGYIMEK_	0	MULTI-MATCH	4	628.838011	2511.32294	0.18139	108.39	0.54264	1.4211E-14	NaN	0	NaN	6104200	6298	2119	20169
A0A8I3PZF7	no	ALCIDQLDVFLQK	13	Unmodified	_ALCIDQLDVFLQK_	0	MULTI-MSMS	2	781.915984	1561.81741	-1.3012	97.658	0.81913	-1.4211E-14	4.745E-05	1	130.66	80134000	1086;6534	2121	20177
A0A8C0NXS3	no	ALCLCHTVEIK	11	Unmodified	_ALCLCHTVEIK_	0	MULTI-SECPEP	2	672.34414	1342.67373	-4.1302	38.477	0.20441	0	0.022081	1	81.525	10552000	3293	2122	20187
A0A8C0QJD0	no	ALCSFVTEEEVEWMR	15	Unmodified	_ALCSFVTEEEVEWMR_	0	MULTI-MSMS	2	943.426587	1884.83862	-0.05603	96.966	0.57742	0	1.7502E-05	1	134.13	13942000	4697	2126	20198
A0A8C0S1R2	no	ALCTAHEK	8	Unmodified	_ALCTAHEK_	0	MULTI-MATCH	2	465.229102	928.443651	2.1671	8.168	0.1345	0	NaN	0	NaN	4297900	5273	2127	20207
A0A8P0NQJ2	no	ALCYVISGQDQR	12	Unmodified	_ALCYVISGQDQR_	0	MULTI-MSMS	2	705.345726	1408.6769	-1.0277	43.709	0.84789	0	5.0302E-05	1	172.23	31879000	3228	2130	20219
A0A8C0T730	no	ALDDMISTLKK	11	Unmodified	_ALDDMISTLKK_	1	MULTI-MSMS	2	617.839213	1233.66387	-1.1461	52.62	0.47626	0	0.002815	1	97.565	27972000	5842;621	2134	20244
A0A8I3NH60	no	ALDELMDGDIIVFQK	15	Unmodified	_ALDELMDGDIIVFQK_	0	MSMS	2	853.937113	1705.85967	NaN	96.053	1	0	4.2382E-06	1	107.06		4936	2135	20248
A0A8I3NH60	no	ALDELMDGDIIVFQK	15	Unmodified	_ALDELMDGDIIVFQK_	0	MSMS	2	853.937113	1705.85967	NaN	96.081	1	0	1.5378E-05	1	103.08		4936	2135	20249
A0A8C0MC85	no	ALDEVFQAIEQK	12	Unmodified	_ALDEVFQAIEQK_	0	MULTI-MSMS	2	695.864274	1389.714	-0.30734	81.008	0.67843	0	2.7854E-05	2	179.42	559200000	1163;6646	2136	20257
A0A8C0TMU9	no	ALDFPSGSFDVVLEK	15	Unmodified	_ALDFPSGSFDVVLEK_	0	MULTI-MATCH	2	812.416871	1622.81919	1.6594	93.02	0.48466	0	NaN	0	NaN	23372000	6082	2138	20272
A0A8I3N6K0	no	ALDGAFTEENR	11	Unmodified	_ALDGAFTEENR_	0	MULTI-MSMS	2	611.788566	1221.56258	1.3966	36.88	0.64518	0	0.0033578	1	77.662	14024000	5438	2139	20279
A0A8C0PAE9	no	ALDGEESDCEDYPMR	15	Unmodified	_ALDGEESDCEDYPMR_	0	MULTI-MSMS	2	893.848366	1785.68218	0.51636	45.594	0.30724	7.1054E-15	2.9785E-07	1	154.15	10845000	3783	2140	20290
A0A8C0Z0G3	no	ALDGPEQMELEEGK	14	Acetyl (Protein N-term)	_(ac)ALDGPEQMELEEGK_	0	MULTI-MSMS	2	794.363978	1586.7134	-1.1027	75.222	1.0516	-1.4211E-14	6.5258E-07	2	153.95	60943000	6246	2141	20303
A0A8I3S614	no	ALDHSQPPSGLVIDK	15	Unmodified	_ALDHSQPPSGLVIDK_	0	MULTI-MSMS	2	788.920112	1575.82567	1.6966	36.145	0.78094	0	0.00011152	1	97.463	7762900	6001	2142	20313
A0A8I3PPR7	no	ALDHYLTLR	9	Unmodified	_ALDHYLTLR_	0	MULTI-MSMS	3	367.873224	1100.59784	-1.5654	45.911	0.37354	0	0.012143	1	59.426	14908000	5445	2143	20323
A0A8I3NY33	no	ALDIAENEMPGLMR	14	Unmodified	_ALDIAENEMPGLMR_	0	MULTI-MSMS	2	780.381451	1558.74835	-0.090199	77.58	0.9865	0	4.1418E-05	1	133.91	996280000	4658	2144	20336
A0A8I3NNE4	no	ALDIDLDKPLADSEK	15	Unmodified	_ALDIDLDKPLADSEK_	1	MULTI-MSMS	2	821.930342	1641.84613	0.6852	58.223	0.30621	0	0.00032478	1	105.66	90629000	2052	2145	20349
A0A8I3P2M1	no	ALDIPLVK	8	Unmodified	_ALDIPLVK_	0	MULTI-MSMS	2	434.778754	867.542954	0.30142	57.475	1.052	0	0.0077934	2	105.39	70495000	2498	2146	20361
A0A8I3NQA7	no	ALDKLDGTEINGR	13	Deamidation (NQ)	_ALDKLDGTEIN(de)GR_	1	MULTI-MSMS	2	701.862263	1401.70997	0.24797	35.058	0.54222	0	0.00082834	1	139.76	22651000	2256	2147	20372
A0A8I3S2F8	no	ALDKYEHVVR	10	Unmodified	_ALDKYEHVVR_	1	MULTI-MATCH	2	615.335487	1228.65642	-1.5147	17.749	0.34015	0	NaN	0	NaN	20190000	6460	2148	20397
A0A8I3QZ05	no	ALDLDSNCK	9	Unmodified	_ALDLDSNCK_	0	MULTI-MSMS	2	518.242406	1034.47026	-0.19081	23.219	0.37415	0	0.00089602	1	159.04	48545000	4953	2149	20403
A0A8I3P542	no	ALDLDVLLTPMLGPALDLNAPGK	23	Unmodified	_ALDLDVLLTPMLGPALDLNAPGK_	0	MULTI-MSMS	3	783.1029	2346.28687	2.7595	111.13	0.20278	0	6.3927E-06	1	72.99	26842000	5071	2150	20416
A0A8P0SJL7	no	ALDLIEVLVTK	11	Unmodified	_ALDLIEVLVTK_	0	MULTI-MSMS	2	607.373746	1212.73294	0.46369	96.994	1.1921	0	0.00013989	2	140.75	839640000	5057	2151	20423
A0A8I3N2W4	no	ALDLLNNK	8	Unmodified	_ALDLLNNK_	0	MSMS	2	450.761092	899.507631	NaN	38.649	1	0	0.042292	1	66.993		5191	2152	20436
A0A8P0TCG9	no	ALDLLSEIR	9	Unmodified	_ALDLLSEIR_	0	MULTI-MSMS	2	515.300581	1028.58661	3.0789	77.107	0.44094	0	0.0099861	1	76.827	10193000	3279	2153	20446
A0A8I3NNE4	no	ALDLLYGMVSK	11	Unmodified	_ALDLLYGMVSK_	0	MULTI-MSMS	2	605.331024	1208.6475	0.20992	83.158	0.80016	0	0.0008144	2	102.06	190230000	2052	2154	20457
A0A8I3NJE5	no	ALDLVSDPEYINLMK	15	Unmodified	_ALDLVSDPEYINLMK_	0	MULTI-MSMS	2	860.944938	1719.87532	0.83596	92.391	0.47519	0	6.6858E-05	1	105.32	54584000	4458	2155	20470
A0A8I3N2G1	no	ALDMSYDHKPEDEVELAR	18	Unmodified	_ALDMSYDHKPEDEVELAR_	1	MULTI-MSMS	2	1059.49404	2116.97353	-0.32986	48.036	0.40829	0	2.6071E-14	1	167.32	18834000	1641	2156	20477
A0A8I3PLQ9	no	ALDPAEQHLR	10	Acetyl (Protein N-term)	_(ac)ALDPAEQHLR_	0	MULTI-MSMS	2	596.309469	1190.60439	-0.077473	42.104	1.279	0	0.00021183	6	134.15	69244000	3424	2157	20489
A0A8P0SH24	no	ALDPLLYEK	9	Unmodified	_ALDPLLYEK_	0	MULTI-MSMS	2	531.297507	1060.58046	-0.77776	55.476	0.16935	0	0.036435	1	55.112	9039300	5227	2158	20498
A0A8I3PF51	no	ALDQASEEIWNDFR	14	Unmodified	_ALDQASEEIWNDFR_	0	MULTI-MSMS	2	847.394458	1692.77436	-0.66973	92.533	0.40667	0	6.4219E-22	1	244	277370000	2402	2159	20503
A0A8C0MVT2	no	ALDQFVNFSEQK	12	Unmodified	_ALDQFVNFSEQK_	0	MULTI-MSMS	2	713.354074	1424.69359	0.85315	67.86	0.47718	0	8.7702E-06	2	197.06	143470000	1885	2160	20515
A0A8P0P844	no	ALDSDMQTLVYENYNK	16	Unmodified	_ALDSDMQTLVYENYNK_	0	MULTI-MSMS	2	952.440748	1902.86694	-0.99538	77.584	0.23877	0	1.25E-08	1	152.67	13586000	1842	2161	20527
A0A8I3RYQ4	no	ALDSVISMTEGMEAFLR	17	Unmodified	_ALDSVISMTEGMEAFLR_	0	MULTI-MATCH	2	935.457887	1868.90122	-9.9077	107.5	0.34121	0	NaN	0	NaN	5821400	3599	2162	20538
A0A8P0N8G3	no	ALDTVLFGPPLLTR	14	Unmodified	_ALDTVLFGPPLLTR_	0	MULTI-MSMS	2	756.942859	1511.87116	0.52668	96.838	1.2269	0	3.1307E-05	2	136.02	22996000	5080	2164	20549
A0A8P0S6Q0	no	ALDVGSGSGILTACFAR	17	Unmodified	_ALDVGSGSGILTACFAR_	0	MULTI-MSMS	2	847.930154	1693.84575	-3.374	80.208	1.0521	1.4211E-14	9.1142E-05	2	85.554	309250000	2283	2165	20562
A0A346JM02	no	ALDVMVSTFHK	11	Unmodified	_ALDVMVSTFHK_	0	MULTI-MSMS	3	416.553274	1246.63799	-0.14632	47.397	0.54224	7.1054E-15	0.0036796	1	65.179	128790000	328	2167	20585
A0A346JM02	no	ALDVMVSTFHK	11	Unmodified	_ALDVMVSTFHK_	0	MULTI-MSMS	2	624.326273	1246.63799	-0.16527	47.402	0.78164	0	0.00098997	1	97.965	43751000	328	2167	20586
A0A8C0QFZ2	no	ALDYCHSK	8	Unmodified	_ALDYCHSK_	0	MULTI-MATCH	2	497.226559	992.438566	-0.4437	12.802	0.13721	-1.7764E-15	NaN	0	NaN	4813900	913	2168	20612
A0A8C0QJA2	no	ALEAAAPSPDNPGDK	15	Unmodified	_ALEAAAPSPDNPGDK_	0	MULTI-MSMS	2	726.851895	1451.68924	3.4593	25.903	0.40662	0	0.00012788	1	96.64	7543100	4667	2171	20623
A0A8C0MI79	no	ALEAAEHALQAQAQELEELNR	21	Unmodified	_ALEAAEHALQAQAQELEELNR_	0	MULTI-MSMS	3	778.72766	2333.16115	-0.54097	90.993	0.37554	1.4211E-14	1.2745E-05	1	82.8	22568000	1413	2172	20632
A0A8C0M5J7	no	ALEAAQQEK	9	Unmodified	_ALEAAQQEK_	0	MULTI-MATCH	2	494.258914	986.503274	-1.5356	12.267	0.23794	0	NaN	0	NaN	1834200	875	2174	20647
A0A8P0S6F1	no	ALEAFDLDPAQWGVNVQPYSGSPANLAAYTALLQPHDR	38	Unmodified	_ALEAFDLDPAQWGVNVQPYSGSPANLAAYTALLQPHDR_	0	MULTI-MSMS	4	1024.76044	4095.01264	0.018727	107.43	0.68126	0	1.7861E-13	3	77.044	55438000	1810	2178	20666
A0A8C0PQW4	no	ALEASMQPFVSSK	13	Unmodified	_ALEASMQPFVSSK_	0	MULTI-MATCH	2	697.852852	1393.69115	-5.5325	55.616	1.088	0	NaN	0	NaN	18710000	4276	2179	20676
A0A8I3N6K0	no	ALEATTEHIR	10	Unmodified	_ALEATTEHIR_	0	MULTI-MSMS	2	570.80402	1139.59349	0.37553	16.994	0.64996	0	0.0016967	1	99.442	13148000	5438	2181	20682
A0A8I3P9Y9	no	ALECPERPFLAILGGAK	17	Unmodified	_ALECPERPFLAILGGAK_	1	MULTI-MSMS	2	921.500746	1840.98694	-0.0086288	82.576	1.4591	0	1.1767E-10	3	164.68	442040000	5736	2182	20694
A0A8I3N2G1	no	ALEDAFLAIDAK	12	Unmodified	_ALEDAFLAIDAK_	0	MULTI-MSMS	2	638.84281	1275.67107	-0.059842	80.362	1.0197	0	0.0001022	2	126.71	544870000	1641	2183	20708
A0A8P0THJ4	no	ALEDDMESQLDGSLISR	17	Unmodified	_ALEDDMESQLDGSLISR_	0	MSMS	2	939.941112	1877.86767	NaN	83.582	1	0	0.0045795	1	57.106		5400	2185	20730
A0A8P0P1T4	no	ALEDIFDAIEGK	12	Unmodified	_ALEDIFDAIEGK_	0	MULTI-MSMS	2	660.837725	1319.6609	0.54374	100.76	0.40699	0	0.00030106	1	112.13	96870000	4858	2188	20747
A0A8I3PL10	no	ALEDLHK	7	Unmodified	_ALEDLHK_	0	MULTI-MATCH	2	413.226885	824.439217	0.13111	18.47	0.44807	0	NaN	0	NaN	27320000	3286	2189	20760
A0A8P0TC47	no	ALEDTSCLKR	10	Unmodified	_ALEDTSCLKR_	1	MULTI-MATCH	2	596.803162	1191.59177	3.1475	18.934	0.44118	0	NaN	0	NaN	2477400	4754	2190	20770
A0A8I3NRE9	no	ALEDVDYVQTFK	12	Unmodified	_ALEDVDYVQTFK_	0	MULTI-MSMS	2	714.356282	1426.69801	0.057874	66.372	0.50944	0	0.000362	1	104.22	33054000	4387	2191	20776
A0A8I3NXE8	no	ALEEANTDLEVK	12	Unmodified	_ALEEANTDLEVK_	0	MULTI-SECPEP	2	666.338089	1330.66163	1.8116	37.803	0.98214	0	0.00015164	1	169.41	72386000	3017;5350	2195	20810
A0A8C0YUL9	no	ALEEANTELEVK	12	Unmodified	_ALEEANTELEVK_	0	MULTI-SECPEP	2	673.345914	1344.67728	-2.1529	38.699	1.1564	0	0.0067267	1	99.973	103350000	6200	2196	20824
A0A8C0PY59	no	ALEEDLNQK	9	Unmodified	_ALEEDLNQK_	0	MULTI-MATCH	2	530.269478	1058.5244	-0.0099171	23.592	0.37289	0	NaN	0	NaN	25740000	4415	2197	20845
A0A8C0RN24	no	ALEEEEGGTDVLSK	14	Unmodified	_ALEEEEGGTDVLSK_	0	MSMS	2	738.856843	1475.69913	NaN	38.637	1	0	4.0875E-06	1	108.37		4629	2198	20849
A0A8I3NC42	no	ALEEELEDLELGL	13	Unmodified	_ALEEELEDLELGL_	0	MULTI-MSMS	2	736.871962	1471.72937	2.3412	109.86	0.54235	0	0.0001232	2	114.64	47764000	2787	2200	20856
A0A8C0S1K7	no	ALEEVCVETIEAGFMTK	17	Unmodified	_ALEEVCVETIEAGFMTK_	0	MSMS	2	963.963002	1925.91145	NaN	95.79	1	0	6.7922E-09	1	108.32		1970	2204	20880
A0A8I3NI63	no	ALEFAPACHR	10	Unmodified	_ALEFAPACHR_	0	MULTI-MSMS	2	586.287482	1170.56041	-0.88441	26.412	0.31504	0	0.0064569	1	75.109	13119000	5277	2205	20895
A0A8P0TK02	no	ALEFIPSDQQNEMVR	15	Unmodified	_ALEFIPSDQQNEMVR_	0	MULTI-MSMS	2	888.932893	1775.85123	2.8593	67.898	0.88361	0	1.7121E-05	1	134.3	58166000	6379	2207	20912
A0A8C0NC01	no	ALEFVTNPDIAAK	13	Unmodified	_ALEFVTNPDIAAK_	0	MULTI-MSMS	2	694.874642	1387.73473	-0.72742	61.14	0.37294	0	0.0031477	2	69.01	20940000	2208	2209	20925
A0A8C0SZY4	no	ALEGLLTGLLR	11	Unmodified	_ALEGLLTGLLR_	0	MULTI-MSMS	2	578.358431	1154.70231	0.099306	96.853	0.4761	1.4211E-14	0.00022365	1	152.34	35834000	5741	2210	20931
A0A8I3PKS3	no	ALEHFTDLYDIK	12	Unmodified	_ALEHFTDLYDIK_	0	MULTI-MSMS	2	732.872099	1463.72965	0.63448	65.877	0.8812	0	1.5753E-05	3	188.99	129890000	1317	2211	20942
A0A8C0SBA6	no	ALEHSALAINHK	12	Unmodified	_ALEHSALAINHK_	0	MULTI-MATCH	2	652.359493	1302.70443	5.0114	15.035	0.13678	-1.7764E-15	NaN	0	NaN	706990	5389;6613	2212	20956
A0A8I3S301	no	ALEIIPR	7	Unmodified	_ALEIIPR_	0	MULTI-MSMS	2	406.255446	810.496338	0.16569	42.488	1.177	0	0.01982	5	114.54	244300000	5664	2215	20966
A0A8P0STS5	no	ALEKEEEEEK	10	Unmodified	_ALEKEEEEEK_	1	MULTI-MATCH	2	617.29589	1232.57723	3.5732	11.505	0.13574	0	NaN	0	NaN	1854500	4891	2216	20984
A0A8P0STS5	no	ALEKEEEEEKQK	12	Unmodified	_ALEKEEEEEKQK_	2	MULTI-MSMS	2	745.37266	1488.73077	-0.17495	11.097	0.13546	0	0.0058993	1	123.63	4710800	4891	2217	20989
A0A8I3PT83	no	ALELDGQSVK	10	Unmodified	_ALELDGQSVK_	0	MULTI-MATCH	2	530.287671	1058.56079	-0.41087	35.103	0.44049	0	NaN	0	NaN	51372000	2313	2218	21008
A0A8I3NI63	no	ALELDHK	7	Unmodified	_ALELDHK_	0	MULTI-MSMS	2	413.226885	824.439217	-0.17652	13.585	0.17038	0	0.029699	1	85.359	36409000	5277	2219	21014
A0A8I3MN54	no	ALELDQER	8	Unmodified	_ALELDQER_	0	MULTI-MSMS	2	487.251089	972.487624	-0.21503	26.173	0.61077	0	0.0062843	3	124.08	76283000	5023	2220	21028
A0A8P0T982	no	ALELDSNLYR	10	Unmodified	_ALELDSNLYR_	0	MULTI-MSMS	2	597.311677	1192.6088	-0.83112	57.332	1.2551	0	0.0027226	1	91.069	121350000	243	2221	21039
E2QWF5	no	ALELDSNNEK	10	Unmodified	_ALELDSNNEK_	0	MULTI-MSMS	2	566.777667	1131.54078	-0.65385	21.794	0.81336	0	0.00090727	1	111.95	221410000	4036	2222	21049
A0A8I3MT63	no	ALELEEFQNIGGSQGYDEMEPAAK	24	Unmodified	_ALELEEFQNIGGSQGYDEMEPAAK_	0	MULTI-MSMS	3	876.070764	2625.19046	2.3306	88.947	0.44297	1.4211E-14	0.00038861	2	42.106	33944000	5391	2223	21075
A0A8I3PXJ8	no	ALELEQER	8	Unmodified	_ALELEQER_	0	MULTI-MSMS	2	494.258914	986.503274	-0.61841	26.241	0.64583	0	0.0060703	1	129.68	1270900000	2645	2224	21081
A0A8I3PXJ8	no	ALELEQERK	9	Unmodified	_ALELEQERK_	1	MULTI-MSMS	2	558.306395	1114.59824	0.80486	15.829	0.30517	0	0.0037438	1	126.62	14045000	2645	2225	21082
A0A8C0LYF7	no	ALELESQR	8	Unmodified	_ALELESQR_	0	MULTI-MATCH	2	473.253631	944.49271	-0.17335	23.456	0.40739	0	NaN	0	NaN	4995300	590	2226	21091
A0A8C0SS04	no	ALELFLESLLK	11	Unmodified	_ALELFLESLLK_	0	MULTI-MSMS	2	638.381571	1274.74859	-0.125	105.51	0.5432	0	0.00085861	1	100.02	153570000	5560	2227	21099
A0A8P0S6J5	no	ALELHPFSVKPLLR	14	Unmodified	_ALELHPFSVKPLLR_	1	MULTI-MSMS	4	405.746251	1618.9559	0.19238	61.856	0.50916	0	0.003892	1	57.804	12307000	2223	2228	21111
A0A8C0Q7G1	no	ALELNMISLK	10	Unmodified	_ALELNMISLK_	0	MULTI-MSMS	2	566.325742	1130.63693	-0.35464	75.031	0.84676	-1.4211E-14	0.0004066	2	145.17	300840000	4580	2230	21125
A0A8P0T5I9	no	ALELSGTAVPPDLEK	15	Unmodified	_ALELSGTAVPPDLEK_	0	MULTI-MSMS	2	770.416871	1538.81919	-1.1126	63.985	0.37432	7.1054E-15	0.009716	1	50.149	5554800	5286	2232	21135
A0A8C0S1J3	no	ALEMSCAIQNQLAR	14	Unmodified	_ALEMSCAIQNQLAR_	0	MULTI-MSMS	2	802.897799	1603.78105	0.67572	62.654	0.57458	-7.1054E-15	0.00014056	1	101.38	9972400	1868	2233	21140
A0A8C0S1J3	no	ALEMSCAIQNQLAR	14	Unmodified	_ALEMSCAIQNQLAR_	0	MULTI-MATCH	2	802.897799	1603.78105	-2.4975	61.076	0.13526	0	NaN	0	NaN	64083000	1868	2233	21149
A0A8I3PD31	no	ALEMVPLLTSTK	12	Unmodified	_ALEMVPLLTSTK_	0	MULTI-MSMS	2	651.870514	1301.72647	-0.87745	74.837	0.77895	0	0.0046644	2	67.726	15969000	4328	2234	21152
A0A8I3PRW1	no	ALENCSADLQK	11	Unmodified	_ALENCSADLQK_	0	MULTI-MSMS	2	624.798077	1247.5816	-0.23881	22.945	0.16795	0	0.00013548	1	135.79	2943700	4122	2235	21162
A0A8C0SMJ7	no	ALENPDTASLLGR	13	Unmodified	_ALENPDTASLLGR_	0	MULTI-MSMS	2	678.859523	1355.70449	-0.57958	55.405	0.91864	0	0.00010666	1	117.52	30707000	4018	2236	21173
A0A8I3S3F0	no	ALEPTGQSGEAVK	13	Unmodified	_ALEPTGQSGEAVK_	0	MULTI-MSMS	2	643.832974	1285.6514	-3.0582	41.143	1.2873	0	0.0090991	1	57.859	129680000	5345	2238	21183
A0A8C0PWJ2	no	ALEQEVAQLEK	11	Unmodified	_ALEQEVAQLEK_	0	MULTI-MSMS	2	629.337892	1256.66123	0.43674	54.814	0.57672	-7.1054E-15	0.00015997	1	144.65	17170000	4383	2239	21200
A0A8I3ND03	no	ALEQKPDDAQYYCQR	15	Unmodified	_ALEQKPDDAQYYCQR_	1	MULTI-MSMS	2	942.930882	1883.84721	-0.14868	28.117	0.50934	0	0.010257	1	66.56	26697000	6391	2240	21218
A0A8C0QQJ3	no	ALEQLAQQGK	10	Unmodified	_ALEQLAQQGK_	0	MULTI-MSMS	2	543.301113	1084.58767	0.35282	24.612	0.2727	0	0.00096453	1	111.01	1849200	433	2241	21230
A0A8I3PKL2	no	ALEQLNGFELAGR	13	Deamidation (NQ)	_ALEQLN(de)GFELAGR_	0	MULTI-MSMS	2	709.867348	1417.72014	-0.61977	71.048	0.47536	0	0.00035932	2	132.25	37771000	3869;4242	2242	21240
A0A8I3PKL2	no	ALEQLNGFELAGR	13	Deamidation (NQ)	_ALEQLN(de)GFELAGR_	0	MULTI-MATCH	2	709.867348	1417.72014	-9.901	69.623	0.3747	0	NaN	0	NaN	9110100	3869;4242	2242	21248
A0A8P0SL98	no	ALEQQLENNTTR	12	Unmodified	_ALEQQLENNTTR_	0	MULTI-MSMS	2	708.857512	1415.70047	-0.14653	33.005	0.30554	0	0.00038776	1	100.88	3168700	4739	2244	21253
A0A8P0T982	no	ALEQQVEEMK	10	Unmodified	_ALEQQVEEMK_	0	MULTI-MSMS	2	602.797546	1203.58054	-0.63282	37.793	1.3214	0	0.0004066	3	189.13	531560000	243	2245	21259
A0A8P0T982	no	ALEQQVEEMK	10	Oxidation (M)	_ALEQQVEEM(ox)K_	0	MULTI-MSMS	2	610.795003	1219.57545	2.438	22.353	0.23974	-3.5527E-15	0.055203	1	64.485	2471700	243	2245	21272
A0A8P0T982	no	ALEQQVEEMK	10	Oxidation (M)	_ALEQQVEEM(ox)K_	0	MULTI-MATCH	2	610.795003	1219.57545	-0.084993	37.858	0.4052	0	NaN	0	NaN	8197000	243	2245	21284
A0A8P0T982	no	ALEQQVEEMKTQLEELEDELQATEDAK	27	Unmodified	_ALEQQVEEMKTQLEELEDELQATEDAK_	1	MULTI-MSMS	3	1049.83437	3146.48128	-1.1481	107.25	1.2237	0	4.0579E-12	2	97.441	59891000	243	2246	21293
A0A8P0T982	no	ALEQQVEEMKTQLEELEDELQATEDAK	27	Unmodified	_ALEQQVEEMKTQLEELEDELQATEDAK_	1	MULTI-MSMS	4	787.627598	3146.48128	-1.235	107.25	0.57674	0	2.3092E-05	1	49.559	28811000	243	2246	21294
A0A8P0PNQ3	no	ALESIEYVQTFK	12	Unmodified	_ALESIEYVQTFK_	0	MULTI-MSMS	2	714.374475	1426.7344	-0.21737	68.087	0.27185	0	6.3921E-05	1	132.88	13468000	5140	2251	21323
A0A8C0SKP0	no	ALESISSDQQSEMVK	15	Unmodified	_ALESISSDQQSEMVK_	0	MULTI-MSMS	2	826.395809	1650.77707	0.30071	40.573	0.44179	0	5.8795E-05	2	117.09	5655900	2514	2252	21331
A0A8P0TQH9	no	ALESLIEMIQK	11	Unmodified	_ALESLIEMIQK_	0	MULTI-MSMS	2	637.854864	1273.69517	-2.2725	92.197	0.44118	0	0.00014709	1	134.26	26030000	3803	2253	21343
A0A8C0N3T6	no	ALESSIAPIVIFASNR	16	Unmodified	_ALESSIAPIVIFASNR_	0	MULTI-MSMS	2	844.472512	1686.93047	1.2521	93.282	0.44125	0	1.6121E-05	1	99.844	29050000	2194	2254	21355
A0A8C0PTC8	no	ALETIGANLQK	11	Unmodified	_ALETIGANLQK_	0	MULTI-SECPEP	2	579.32987	1156.64519	-2.6986	38.834	0.44294	0	0.013946	1	99.136	23546000	1464	2257	21377
A0A8I3Q2L7	no	ALETLTGALFQRPPLIAAVK	20	Unmodified	_ALETLTGALFQRPPLIAAVK_	1	MSMS	3	703.75253	2108.23576	NaN	92.533	1	0	0.0032024	1	54.292		3804	2259	21388
A0A8I3PUE6	no	ALETNTHVK	9	Unmodified	_ALETNTHVK_	0	MULTI-MSMS	2	506.774731	1011.53491	0.0065741	11.369	0.2038	0	0.0016156	1	112.41	54241000	3656	2260	21394
A0A8I3Q1P1	no	ALEVAEYLTPVLK	13	Unmodified	_ALEVAEYLTPVLK_	0	MULTI-MSMS	2	723.416143	1444.81773	0.55302	90.171	0.74519	0	0.00012012	1	115.18	180510000	3819	2261	21409
A0A8C0MQK1	no	ALEVFPEFAAAHSNLASVLQQQGK	24	Unmodified	_ALEVFPEFAAAHSNLASVLQQQGK_	0	MULTI-MSMS	3	852.446605	2554.31799	-0.1309	94.02	0.3051	0	0.040293	1	17.84	23886000	1705	2262	21419
A0A8I3NXD1	no	ALEVIKPAHILQEK	14	Unmodified	_ALEVIKPAHILQEK_	1	MULTI-MSMS	2	794.97469	1587.93483	4.2234	38.834	0.20416	0	0.0023189	1	89.663	19922000	5149	2263	21424
A0A8I3NXD1	no	ALEVIKPAHILQEK	14	Unmodified	_ALEVIKPAHILQEK_	1	MULTI-MSMS	4	397.990983	1587.93483	-0.12452	38.834	1.4955	0	0.028098	1	37.092	377940000	5149	2263	21425
A0A8C0M446	no	ALEYHR	6	Unmodified	_ALEYHR_	0	MULTI-MATCH	2	394.70612	787.397687	-4.3406	12.589	0.12884	0	NaN	0	NaN	1968300	811	2265	21456
A0A8C0T6S2	no	ALEYLCQMFR	10	Unmodified	_ALEYLCQMFR_	0	MSMS	2	665.817758	1329.62096	NaN	86.724	1	0	0.0044756	1	84.568		5837	2266	21460
A0A8C0T6S2	no	ALEYLCQMFR	10	Unmodified	_ALEYLCQMFR_	0	MULTI-MATCH	2	665.817758	1329.62096	-5.2372	87.1	0.54229	0	NaN	0	NaN	8350700	5837	2266	21466
A0A8C0MVT2	no	ALEYTIYNQELNETR	15	Unmodified	_ALEYTIYNQELNETR_	0	MULTI-MSMS	2	928.95488	1855.89521	-0.73724	67.271	0.40654	0	1.9251E-25	1	244.95	69131000	1885	2267	21472
A0A8P0T8A4	no	ALFAGDIEEMEER	13	Unmodified	_ALFAGDIEEMEER_	0	MULTI-MSMS	2	755.348131	1508.68171	-1.6089	75.75	0.71381	0	0.00013355	3	112.83	41391000	721	2268	21484
A0A8I3MEV9	no	ALFAISCLVR	10	Unmodified	_ALFAISCLVR_	0	MULTI-MSMS	2	575.326076	1148.6376	0.41184	83.045	0.37467	0	0.0028905	1	89.698	13411000	4809	2269	21496
A0A8C0PU06	no	ALFDFNGNDEEDLPFK	16	Unmodified	_ALFDFNGNDEEDLPFK_	0	MULTI-MSMS	2	935.928331	1869.84211	1.988	97.035	0.44251	1.4211E-14	7.8817E-05	1	93.623	111850000	4336;6647	2270	21505
A0A8C0PU06	no	ALFDFNGNDEEDLPFKK	17	Unmodified	_ALFDFNGNDEEDLPFKK_	1	MULTI-MSMS	2	999.975812	1997.93707	1.2208	81.983	0.30558	1.4211E-14	1.1128E-05	1	112.43	15960000	4336;6647	2271	21517
A0A8I3S292	no	ALFDSYTNLER	11	Unmodified	_ALFDSYTNLER_	0	MULTI-MATCH	2	664.827692	1327.64083	-1.8225	70.854	0.64393	0	NaN	0	NaN	9330500	3417	2272	21524
A0A8C0NRD9	no	ALFEEVPELLTETEK	15	Unmodified	_ALFEEVPELLTETEK_	0	MULTI-MSMS	2	874.45365	1746.89275	-0.80433	96.941	1.1908	0	0.00015863	1	95.094	211010000	3057	2274	21537
A0A8C0MI84	no	ALFGLQK	7	Unmodified	_ALFGLQK_	0	MULTI-MATCH	2	388.736889	775.459225	-0.88106	45.246	0.3388	0	NaN	0	NaN	10370000	1394	2275	21549
A0A8I3MCN5	no	ALFIVPR	7	Unmodified	_ALFIVPR_	0	MULTI-MSMS	2	408.260531	814.506509	0.44196	54.735	0.50886	7.1054E-15	0.027639	1	88.627	6054200	4482	2276	21552
A0A8I3PD54	no	ALFLHNR	7	Unmodified	_ALFLHNR_	0	MULTI-MSMS	2	435.750862	869.487171	1.0146	19.314	0.31614	0	0.022306	1	103.7	7746000	6473	2277	21561
A0A8I3N1C5	no	ALFPGDSEIDQLFR	14	Unmodified	_ALFPGDSEIDQLFR_	0	MULTI-MSMS	2	804.406837	1606.79912	0.25054	99.748	0.27199	0	5.1444E-05	1	131.82	138370000	2601	2280	21583
A0A8I3RP75	no	ALFQNTER	8	Unmodified	_ALFQNTER_	0	MULTI-MSMS	2	489.753798	977.493044	-0.12848	24.963	0.47597	0	0.019903	1	79.469	5101100	4452	2281	21595
A0A8C0TF17	no	ALFSQTSSAVSLR	13	Unmodified	_ALFSQTSSAVSLR_	0	MULTI-MATCH	2	683.869891	1365.72523	-0.68769	56.525	0.91504	0	NaN	0	NaN	15707000	5977	2282	21607
A0A8I3SCA7	no	ALFSVGFPVPK	11	Unmodified	_ALFSVGFPVPK_	0	MULTI-MSMS	2	581.336967	1160.65938	0.45715	82.98	0.68002	0	0.011491	1	60.91	37796000	1519	2283	21611
A0A8I3RUG2	no	ALFVSAFPQQLTMK	14	Unmodified	_ALFVSAFPQQLTMK_	0	MULTI-MATCH	2	790.928894	1579.84324	0.84115	88.767	0.74876	0	NaN	0	NaN	104050000	2811	2284	21631
A0A8C0NUK7	no	ALGAAEPPR	9	Unmodified	_ALGAAEPPR_	0	MULTI-MSMS	2	441.245609	880.476666	-0.15569	16.824	0.65045	0	0.017525	1	67.169	12743000	3177	2285	21634
A0A8I3P6L5	no	ALGAALTPFNPLAGLR	16	Unmodified	_ALGAALTPFNPLAGLR_	0	MULTI-MSMS	2	791.459207	1580.90386	2.5352	96.115	0.57827	0	0.0006801	2	72.2	71774000	5554	2286	21646
A0A8P0T542	no	ALGALVDSCAPGLCPDWDSWDASKPVNNAR	30	Unmodified	_ALGALVDSCAPGLCPDWDSWDASKPVNNAR_	1	MULTI-MSMS	3	1081.50464	3241.49208	-0.35553	90.31	0.60489	0	3.0763E-19	2	104.51	397660000	6595;2676	2287	21659
A0A8C0PCJ2	no	ALGANVATTTNQAMR	15	Unmodified	_ALGANVATTTNQAMR_	0	MULTI-MSMS	2	759.888289	1517.76202	1.3791	35.34	0.40707	0	1.8479E-07	1	160.18	35587000	3841	2288	21678
A0A8C0P9T7	no	ALGCLLEAVLASR	13	Unmodified	_ALGCLLEAVLASR_	0	MULTI-MATCH	2	686.884487	1371.75442	-0.20938	99.88	0.33959	0	NaN	0	NaN	82575000	3751	2290	21698
A0A8C0PQ10	no	ALGDQIIFVNRPDK	14	Unmodified	_ALGDQIIFVNRPDK_	1	MSMS	2	793.438472	1584.86239	NaN	57.594	1	0	1.9306E-28	1	173.04		4267	2292	21704
A0A8C0PAM2	no	ALGEPITLFGEGPAER	16	Unmodified	_ALGEPITLFGEGPAER_	0	MULTI-MSMS	2	828.933219	1655.85189	-4.4488	80.78	0.74812	0	9.5564E-05	1	91.961	115750000	3793	2296	21722
A0A8C0NDB8	no	ALGFPEGLVIQAYFACEK	18	Unmodified	_ALGFPEGLVIQAYFACEK_	0	MULTI-MATCH	2	1007.01114	2012.00773	-1.3453	103.79	0.23658	0	NaN	0	NaN	6445800	2559	2297	21735
A0A8I3N305	no	ALGFPLERPK	10	Unmodified	_ALGFPLERPK_	1	MULTI-MSMS	2	564.332216	1126.64988	2.317	42.931	1.6853	7.1054E-15	0.011941	2	93.162	57857000	4535	2298	21741
A0A8I3N305	no	ALGFPLERPK	10	Unmodified	_ALGFPLERPK_	1	MSMS	2	564.332216	1126.64988	NaN	43.375	1	0	0.039786	1	88.37		4535	2298	21742
A0A8I3P2P6	no	ALGITEMFDPSK	12	Unmodified	_ALGITEMFDPSK_	0	MULTI-MSMS	2	654.828846	1307.64314	-3.5559	80.047	1.1211	0	0.00033871	1	107.24	42875000	2675	2303	21761
A0A8C0NCY0	yes	ALGLDSANEK	10	Unmodified	_ALGLDSANEK_	0	MULTI-MSMS	2	509.264196	1016.51384	0.58777	24.14	0.40767	0	0.00063916	1	157.91	20448000	2542	2304	21767
A0A8I3MI98	no	ALGLDTGQQQDAQEFSK	17	Unmodified	_ALGLDTGQQQDAQEFSK_	0	MULTI-MSMS	2	918.442137	1834.86972	0.77762	50.966	0.57802	0	4.3963E-18	1	199.43	18811000	910	2305	21778
A0A8I3NGN3	no	ALGLHLASLSGSALQLLAAR	20	Unmodified	_ALGLHLASLSGSALQLLAAR_	0	MULTI-MSMS	3	654.721341	1961.14219	-0.33086	96.642	0.27225	0	4.3428E-05	1	77.795	13702000	5776	2306	21789
A0A8I3PMH5	no	ALGLNTDDPYEELR	14	Unmodified	_ALGLNTDDPYEELR_	0	MULTI-MSMS	2	803.391384	1604.76822	-0.54711	70.525	0.78104	0	0.00012641	1	117.83	33033000	3907	2307	21795
A0A8I3PMD4	no	ALGLSNFSSR	10	Unmodified	_ALGLSNFSSR_	0	MULTI-MSMS	2	526.28018	1050.54581	0.8311	47.634	1.0199	0	0.00063916	2	157.91	121680000	6511;5718	2309	21810
A0A8C0SIR3	no	ALGLTPGELAER	12	Unmodified	_ALGLTPGELAER_	0	MULTI-MSMS	2	613.840602	1225.66665	0.5587	54.186	0.95131	0	0.0003545	2	105.2	77936000	5493	2310	21822
A0A8C0QJN9	no	ALGMMGLVR	9	Unmodified	_ALGMMGLVR_	0	MULTI-MSMS	2	474.26189	946.509228	-1.3281	60.386	0.47519	0	0.001351	1	124.37	29869000	1164	2311	21833
A0A8I3PH84	no	ALGNICYDSHEGR	13	Unmodified	_ALGNICYDSHEGR_	0	MULTI-MSMS	2	746.335889	1490.65723	-0.88307	28.252	0.47384	0	0.022667	1	47.971	8847200	5141;6500	2312	21847
A0A8C0RKW9	no	ALGQNPTNAEVLK	13	Unmodified	_ALGQNPTNAEVLK_	0	MULTI-MSMS	2	677.869891	1353.72523	0.93187	34.967	1.1869	0	0.00015374	1	106.4	1948900000	5013	2316	21874
A0A8C0RKW9	no	ALGQNPTNAEVLK	13	Deamidation (NQ)	_ALGQNPTN(de)AEVLK_	0	MULTI-MATCH	2	678.361899	1354.70924	-1.0892	39.549	0.5443	0	NaN	0	NaN	7169100	5013	2316	21896
A0A8I3N4G0	no	ALGQTASDNSGPEDAK	16	Unmodified	_ALGQTASDNSGPEDAK_	0	MULTI-MSMS	2	780.860448	1559.70634	2.2656	17.546	0.30862	0	0.0015723	1	63.727	2788700	2978	2318	21906
A0A8C0M795	no	ALGSGNDSFNTFFSETGAGK	20	Unmodified	_ALGSGNDSFNTFFSETGAGK_	0	MSMS	2	1003.95815	2005.90175	NaN	82.308	1	0	0.032756	1	39.163		949	2319	21907
A0A8C0M795	no	ALGSGNDSFNTFFSETGAGK	20	Unmodified	_ALGSGNDSFNTFFSETGAGK_	0	MSMS	2	1003.95815	2005.90175	NaN	82.39	1	0	0.044839	1	36.219		949	2319	21908
A0A8I3N7Q9	no	ALGSVGPVDLLVNNAAVALLQPFLEVTK	28	Unmodified	_ALGSVGPVDLLVNNAAVALLQPFLEVTK_	0	MULTI-MSMS	3	950.210937	2847.61098	-0.354	112.24	0.23703	0	6.4364E-48	1	180.05	51383000	2875	2320	21915
A0A8I3SCX0	no	ALGTEVIQLFPEK	13	Unmodified	_ALGTEVIQLFPEK_	0	MSMS	2	722.905942	1443.79733	NaN	83.914	1	0	5.7784E-10	1	136.02		1799	2321	21926
A0A8I3SCX0	no	ALGTEVIQLFPEK	13	Unmodified	_ALGTEVIQLFPEK_	0	MSMS	2	722.905942	1443.79733	NaN	84.346	1	0	6.9117E-05	1	104.52		1799	2321	21927
A0A8C0MZJ3	no	ALGTLGMTTNEK	12	Unmodified	_ALGTLGMTTNEK_	0	MULTI-MSMS	2	618.318645	1234.62274	-0.33615	35.92	0.71296	0	4.3642E-05	1	140.16	65346000	1713	2323	21947
A0A8I3SCB6	no	ALGTLVSHVTLR	12	Unmodified	_ALGTLVSHVTLR_	0	MULTI-MSMS	2	633.880062	1265.74557	0.27647	47.856	0.78234	0	0.00037932	1	101.97	59304000	3764	2324	21959
A0A8I3N3V4	no	ALGTPNNEVWPEVESLQDYK	20	Unmodified	_ALGTPNNEVWPEVESLQDYK_	0	MULTI-MSMS	3	763.705974	2288.09609	0.86633	91.051	0.74674	0	0.065371	1	11.806	22240000	4359	2325	21966
A0A8I3N3V4	no	ALGTPNNEVWPEVESLQDYK	20	Unmodified	_ALGTPNNEVWPEVESLQDYK_	0	MSMS	3	763.705974	2288.09609	NaN	90.579	1	0	0.042976	1	29.474		4359	2325	21967
A0A8I3N3V4	no	ALGTPNNEVWPEVESLQDYK	20	Unmodified	_ALGTPNNEVWPEVESLQDYK_	0	MULTI-MATCH	3	763.705974	2288.09609	0.7468	90.042	0.54182	0	NaN	0	NaN	13773000	4359	2325	21983
A0A8P0SJL7	no	ALGTVDGEDDDDDELGDEAMMALDQSLASLFAEQK	35	Unmodified	_ALGTVDGEDDDDDELGDEAMMALDQSLASLFAEQK_	0	MULTI-MSMS	3	1238.87675	3713.60841	0.23962	112.07	0.10271	0	8.9328E-05	1	39.687	11011000	5057	2326	21990
A0A8I3N305	no	ALGVLAQLIWSR	12	Unmodified	_ALGVLAQLIWSR_	0	MULTI-MSMS	2	663.898254	1325.78196	0.070464	100.18	1.02	1.4211E-14	1.8013E-05	3	186.78	410650000	4535	2329	22020
A0A8I3N305	no	ALGVLAQLIWSR	12	Unmodified	_ALGVLAQLIWSR_	0	MULTI-MSMS	2	663.898254	1325.78196	-0.29527	101	1.3205	0	0.00026936	1	114.4	19698000	4535	2329	22021
A0A8I3N305	no	ALGVLAQLIWSR	12	Unmodified	_ALGVLAQLIWSR_	0	MULTI-MSMS	2	663.898254	1325.78196	0.10746	105.11	0.23764	0	0.0065007	1	62.303	3994800	4535	2329	22022
A0A8I3N305	no	ALGVLAQLIWSR	12	Unmodified	_ALGVLAQLIWSR_	0	MSMS	2	663.898254	1325.78196	NaN	113.55	1	0	0.010369	1	59.426		4535	2329	22023
A0A8I3N305	no	ALGVLAQLIWSR	12	Unmodified	_ALGVLAQLIWSR_	0	MULTI-SECPEP	2	663.898254	1325.78196	0.31808	115.28	0.81325	1.4211E-14	0.042829	1	62.823	958310	4535	2329	22024
A0A8I3N305	no	ALGVLAQLIWSR	12	Unmodified	_ALGVLAQLIWSR_	0	MULTI-SECPEP	2	663.898254	1325.78196	0.058735	115.86	0.88205	0	0.010101	1	86.624	803350	4535	2329	22025
A0A8I3N305	no	ALGVLAQLIWSR	12	Unmodified	_ALGVLAQLIWSR_	0	MULTI-MATCH	2	663.898254	1325.78196	0.10682	117.94	1.2444	0	NaN	0	NaN	324150	4535	2329	22043
A0A8P0SJL7	no	ALGVQRPK	8	Unmodified	_ALGVQRPK_	1	MULTI-MSMS	2	434.771794	867.529036	-0.37778	12.784	0.63007	0	0.043731	1	99.384	28283000	5057	2330	22046
A0A8C0RSI7	no	ALHGEATSSATSETQPGGTNTESFDNLESGMPNK	34	Unmodified	_ALHGEATSSATSETQPGGTNTESFDNLESGMPNK_	0	MULTI-MSMS	3	1155.84974	3464.5274	0.48226	55.556	0.33885	0	1.2E-06	1	51.323	18318000	4598;6620	2332	22059
A0A8I3NDI5	no	ALHHGIDLEK	10	Unmodified	_ALHHGIDLEK_	0	MULTI-MATCH	2	566.809105	1131.60366	0.45731	14.572	0.20305	0	NaN	0	NaN	48511000	5552	2333	22089
A0A8I3NDI5	no	ALHHGIDLEK	10	Unmodified	_ALHHGIDLEK_	0	MULTI-MATCH	3	378.208495	1131.60366	-1.1042	14.538	0.23753	0	NaN	0	NaN	29249000	5552	2333	22090
A0A8C0NNF7	no	ALHIPEQLPR	10	Unmodified	_ALHIPEQLPR_	0	MULTI-MSMS	3	391.89614	1172.66659	1.0733	43.393	1.5618	7.1054E-15	0.062076	1	26.063	11087000	2944	2334	22095
A0A8I3PQW0	no	ALHLGNNVLQSLPSR	15	Unmodified	_ALHLGNNVLQSLPSR_	0	MULTI-MSMS	2	809.95482	1617.89509	0.34109	58.223	0.27239	0	2.2491E-07	1	158.04	55867000	1365	2335	22103
A0A8C0PNR7	no	ALHLQEEAK	9	Unmodified	_ALHLQEEAK_	0	MULTI-MSMS	2	519.782556	1037.55056	-0.06507	14.683	0.2047	0	0.0014135	2	134.26	6152900	432	2338	22114
A0A8I3NUK8	no	ALHSVLQTVPLGELR	15	Unmodified	_ALHSVLQTVPLGELR_	0	MULTI-MSMS	2	816.975222	1631.93589	-0.71117	65.556	0.8149	0	5.609E-13	2	195.85	139920000	6204	2344	22133
A0A8I3S533	no	ALHTVQYGLLK	11	Unmodified	_ALHTVQYGLLK_	0	MULTI-MSMS	3	414.911679	1241.71321	-0.99466	37.318	0.50916	0	0.035633	1	35.348	22870000	1489	2345	22146
A0A8I3S533	no	ALHTVQYGLLK	11	Unmodified	_ALHTVQYGLLK_	0	MULTI-SECPEP	2	621.86388	1241.71321	0.34032	37.22	0.30541	0	0.050535	1	65.404	3087800	1489	2345	22147
A0A8C0T481	no	ALHVVEDLR	9	Unmodified	_ALHVVEDLR_	0	MULTI-MSMS	3	351.201341	1050.58219	-0.38759	29.672	1.2321	-3.5527E-15	0.0024336	3	88.819	42524000	5771;5852	2347	22166
A0A8C0TD64	no	ALIAAQYSGAQVR	13	Unmodified	_ALIAAQYSGAQVR_	0	MULTI-MSMS	2	674.372601	1346.73065	-0.11601	43.167	1.4938	0	7.6553E-08	5	186.78	1026700000	5949	2348	22184
A0A8C0TD64	no	ALIAAQYSGAQVR	13	Unmodified	_ALIAAQYSGAQVR_	0	MULTI-MATCH	2	674.372601	1346.73065	0.13449	45.236	0.27158	7.1054E-15	NaN	0	NaN	6708500	5949	2348	22195
A0A8C0NST9	no	ALIAGGGAPEIELALR	16	Unmodified	_ALIAGGGAPEIELALR_	0	MULTI-MSMS	2	775.948672	1549.88279	0.79541	82.569	0.84823	0	0.034857	1	37.18	2055300000	3109	2350	22203
A0A8C0NST9	no	ALIAGGGAPEIELALR	16	Unmodified	_ALIAGGGAPEIELALR_	0	MULTI-MATCH	2	775.948672	1549.88279	2.3018	83.152	0.40859	0	NaN	0	NaN	21918000	3109	2350	22213
A0A8I3S0A8	no	ALIDGTEAISIQK	13	Unmodified	_ALIDGTEAISIQK_	0	MULTI-MSMS	2	679.879924	1357.7453	-1.457	58.204	1.8349	0	2.5937E-05	3	143.61	74825000	1909	2351	22219
A0A8P0N992	no	ALIDPSSGLPNR	12	Unmodified	_ALIDPSSGLPNR_	0	MULTI-MATCH	2	620.338227	1238.6619	2.6426	49.077	1.0861	7.1054E-15	NaN	0	NaN	90707000	1684	2352	22240
A0A8C0TF60	no	ALIDWIQLQEK	11	Unmodified	_ALIDWIQLQEK_	0	MULTI-MATCH	2	678.879727	1355.7449	0.26729	91.65	0.27372	0	NaN	0	NaN	7615400	3987	2353	22253
A0A8I3NS67	no	ALIEHEMK	8	Unmodified	_ALIEHEMK_	0	MULTI-MSMS	2	485.754953	969.495352	-0.38993	15.52	0.81492	-1.7764E-15	0.0062843	1	124.08	115380000	5198	2354	22258
A0A8I3MTR7	no	ALIESYQNLTR	11	Unmodified	_ALIESYQNLTR_	0	MULTI-MSMS	2	654.351334	1306.68811	-3.3432	55.254	0.95218	7.1054E-15	0.00016416	2	177.36	46224000	2375	2355	22271
A0A8I3NYT2	no	ALIGDDVGLTSYK	13	Unmodified	_ALIGDDVGLTSYK_	0	MULTI-MSMS	2	676.358825	1350.7031	-1.4761	62.722	0.54079	7.1054E-15	0.0012856	1	78.653	27220000	1792	2356	22284
A0A8C0P6K8	no	ALIGMTAGATGAFVGTPAEVALIR	24	Unmodified	_ALIGMTAGATGAFVGTPAEVALIR_	0	MULTI-SECPEP	3	763.087472	2286.24059	2.0064	98.163	0.30514	0	0.0039422	1	44.863	20512000	3629	2357	22293
A0A8P0SJG0	no	ALILGFMAGSR	11	Unmodified	_ALILGFMAGSR_	0	MSMS	2	568.318251	1134.62195	NaN	79.427	1	0	0.040286	1	48.091		6456	2358	22300
A0A8I3PM68	no	ALILNTPNNPVGK	13	Unmodified	_ALILNTPNNPVGK_	0	MULTI-MSMS	2	675.890626	1349.7667	-0.33097	48.86	0.78269	0	4.0221E-05	1	133.13	108760000	1390	2359	22304
A0A8I3PK79	no	ALILVGGYGTR	11	Unmodified	_ALILVGGYGTR_	0	MULTI-MSMS	2	560.329673	1118.64479	-0.47884	57.577	0.81533	-7.1054E-15	0.00041203	1	118.41	43792000	5715	2360	22317
A0A8I3S6F7	no	ALINADELANDVAGAEALLDR	21	Unmodified	_ALINADELANDVAGAEALLDR_	0	MULTI-MSMS	3	718.706085	2153.09643	0.78198	108.26	0.88364	0	1.4792E-13	2	132.14	1665000000	6594;6533	2361	22333
A0A8I3S6F7	no	ALINADELANDVAGAEALLDR	21	Unmodified	_ALINADELANDVAGAEALLDR_	0	MULTI-MSMS	2	1077.55549	2153.09643	3.1014	108.22	0.30587	0	8.3206E-07	2	99.451	7478700	6594;6533	2361	22334
A0A8I3S6F7	no	ALINADELANDVAGAEALLDR	21	Deamidation (NQ)	_ALIN(de)ADELANDVAGAEALLDR_	0	MULTI-MSMS	3	719.03409	2154.08044	-0.28924	110.11	0.4748	0	0.00036154	1	51.526	11726000	6594;6533	2361	22350
A0A8I3S6F7	no	ALINADELANDVAGAEALLDR	21	Deamidation (NQ)	_ALINADELAN(de)DVAGAEALLDR_	0	MULTI-SECPEP	3	719.03409	2154.08044	1.43	108.98	0.44228	0	0.00036598	1	68.291	65446000	6594;6533	2361	22351
A0A8I3PX00	no	ALINDELVEWK	11	Unmodified	_ALINDELVEWK_	0	MULTI-MSMS	2	665.356085	1328.69762	2.1625	79.671	0.78027	0	0.00060703	1	111.65	333980000	2689	2362	22367
A0A8I3NYT2	no	ALINMSSLPALDK	13	Unmodified	_ALINMSSLPALDK_	0	MULTI-MSMS	2	686.87887	1371.74319	-0.855	79.65	0.71167	0	0.001515	1	75.474	82623000	1792	2363	22378
A0A8P0P3Q7	no	ALITFAGMIPYR	12	Unmodified	_ALITFAGMIPYR_	0	MULTI-MSMS	2	676.873391	1351.73223	0.31334	93.345	0.99342	0	0.0054639	1	65.347	155270000	857	2365	22392
A0A8C0YYZ5	no	ALIVDESCR	9	Unmodified	_ALIVDESCR_	0	MULTI-MSMS	2	531.766049	1061.51754	-0.81055	29.354	0.72073	0	0.012158	2	73.26	9876700	1310	2366	22405
A0A8C0T6H9	no	ALIVLAHAEK	10	Unmodified	_ALIVLAHAEK_	0	MULTI-MSMS	2	532.826766	1063.63898	0.91122	27.166	1.1198	0	0.0028905	3	89.698	57767000	2039	2368	22418
A0A8I3P040	no	ALIVLNNLSVNAENQR	16	Unmodified	_ALIVLNNLSVNAENQR_	0	MULTI-MSMS	2	884.489224	1766.9639	-2.5443	70.561	0.44146	0	5.2392E-06	1	130.01	17118000	5857	2369	22437
A0A8I3RWC4	no	ALIVVPCAEGK	11	Unmodified	_ALIVVPCAEGK_	0	MULTI-MSMS	2	578.823366	1155.63218	-0.64118	47.272	0.54338	0	0.0024883	2	82.749	39850000	4842	2370	22442
A0A8I3NIL1	no	ALIVVPYAEGVIPDETK	17	Unmodified	_ALIVVPYAEGVIPDETK_	0	MULTI-MSMS	2	907.500935	1812.98732	-0.68034	88.384	0.78035	1.4211E-14	0.016918	2	42.083	48797000	2647	2371	22451
A0A8I3NSA4	no	ALIVVQQGMTPSAK	14	Unmodified	_ALIVVQQGMTPSAK_	0	MULTI-MSMS	2	721.905419	1441.79629	2.0113	47.849	0.68033	0	0.00026389	1	96.113	226580000	2956	2372	22464
A0A8C0Q6J6	no	ALKDFVASIDATYAK	15	Unmodified	_ALKDFVASIDATYAK_	1	MULTI-MSMS	2	806.932688	1611.85082	3.1684	79.258	0.78067	0	0.0031842	1	78.401	22113000	3042	2374	22486
A0A8I3MRC0	no	ALKDLLTWVIEGK	13	Unmodified	_ALKDLLTWVIEGK_	1	MULTI-MSMS	2	743.437409	1484.86027	0.83748	103.1	0.90848	0	6.5135E-07	2	185.9	5950700000	1729	2375	22491
A0A8C0T0X4	no	ALKDPALDSLAYEYER	16	Unmodified	_ALKDPALDSLAYEYER_	1	MULTI-MSMS	2	927.467623	1852.92069	-0.86138	65.754	0.78024	0	5.5085E-05	2	119.25	19518000	2012	2376	22503
A0A8I3PRM4	no	ALKDPNAFLFDHLLTLKPVK	20	Unmodified	_ALKDPNAFLFDHLLTLKPVK_	2	MULTI-MSMS	5	456.868111	2279.30417	1.0298	80.703	0.88419	0	0.00037787	2	58.123	1285600000	5820	2377	22517
A0A8I3PRM4	no	ALKDPNAFLFDHLLTLKPVK	20	Unmodified	_ALKDPNAFLFDHLLTLKPVK_	2	MULTI-MSMS	3	760.775335	2279.30417	0.89285	80.714	0.61164	0	0.0015144	1	51.234	67539000	5820	2377	22518
A0A8C0RK12	no	ALKDPNQLIR	10	Unmodified	_ALKDPNQLIR_	1	MULTI-MSMS	3	389.899662	1166.67716	0.4394	26.3	0.82336	-3.5527E-15	0.00736	1	68.893	57389000	2351	2378	22541
A0A8I3PLU4	no	ALKEDAATFSSLR	13	Unmodified	_ALKEDAATFSSLR_	1	MSMS	2	704.875173	1407.73579	NaN	43.351	1	0	0.017736	1	70.942		4269	2379	22552
A0A8C0QRL7	no	ALKEENIQTLLINPNIATVQTSQGLADK	28	Unmodified	_ALKEENIQTLLINPNIATVQTSQGLADK_	1	MULTI-MSMS	3	1008.21882	3021.63463	-0.056159	84.523	0.91391	0	5.6582E-25	1	132.28	98090000	4799	2381	22561
A0A8C0QRL7	no	ALKEENIQTLLINPNIATVQTSQGLADK	28	Unmodified	_ALKEENIQTLLINPNIATVQTSQGLADK_	1	MULTI-SECPEP	4	756.415934	3021.63463	1.0652	84.759	0.54216	0	0.05317	1	28.181	18519000	4799	2381	22562
E2RR58	no	ALKEPPRDR	9	Unmodified	_ALKEPPRDR_	2	MULTI-SECPEP	3	361.208607	1080.60399	-0.92173	9.9811	1.0412	0	0.050462	1	126.07	142230000	166	2382	22578
A0A8C0STJ7	no	ALKPEVDKLNIMAAK	15	Unmodified	_ALKPEVDKLNIMAAK_	2	MULTI-MSMS	4	410.990555	1639.93311	-0.20481	43.402	1.0191	0	0.00014934	2	91.812	353130000	5644	2383	22591
A0A8I3Q1A3	no	ALKPPHVILVHGEQNEMAR	19	Unmodified	_ALKPPHVILVHGEQNEMAR_	1	MULTI-MSMS	5	428.635652	2138.14188	-0.26292	34.423	0.58073	-7.1054E-15	0.0028698	2	44.998	30531000	4861	2384	22601
A0A8P0NBP0	no	ALLAADGASPLLGVE	15	Unmodified	_ALLAADGASPLLGVE_	0	MULTI-MSMS	2	698.887749	1395.76095	-1.7503	94.564	0.27262	-1.4211E-14	0.016864	1	47.228	11111000	6434	2385	22607
A0A8P0NCS0	no	ALLAEHLLK	9	Acetyl (Protein N-term)	_(ac)ALLAEHLLK_	0	MULTI-MSMS	2	525.321317	1048.62808	-0.18887	82.909	0.30615	0	0.0036193	1	84.498	6288200	6099	2386	22613
A0A8C0S7C7	no	ALLAEIQNGCK	11	Unmodified	_ALLAEIQNGCK_	0	MULTI-MSMS	2	608.821355	1215.62816	2.0842	45.02	0.30482	0	0.001602	2	88.819	21969000	757	2387	22624
A0A8P0TT16	no	ALLAGQALLLR	11	Unmodified	_ALLAGQALLLR_	0	MULTI-MSMS	2	569.868966	1137.72338	0.41141	71.721	0.54222	0	0.0021894	1	84.498	119180000	6566	2388	22634
A0A8C0QNY0	no	ALLAICAGDAEDY	13	Unmodified	_ALLAICAGDAEDY_	0	MULTI-MSMS	2	691.318842	1380.62313	-0.93124	88.623	1.0204	-1.4211E-14	0.063052	1	36.557	16860000	3029	2389	22647
A0A8C0QNY0	no	ALLAICAGDAEDY	13	Unmodified	_ALLAICAGDAEDY_	0	MULTI-MSMS	2	691.318842	1380.62313	-1.4059	89.36	0.68029	-1.4211E-14	0.036579	2	43.808	15052000	3029	2389	22648
A0A8P0N8G3	no	ALLALNHGLDK	11	Unmodified	_ALLALNHGLDK_	0	MSMS	2	582.840405	1163.66626	NaN	37.124	1	0	0.015845	1	58.083		5080	2390	22659
A0A8P0SLT1	no	ALLALYPAPDEDDAVER	17	Unmodified	_ALLALYPAPDEDDAVER_	0	MSMS	2	929.465081	1856.91561	NaN	77.899	1	0	0.0030235	1	59.57		6462	2391	22665
P33731	no	ALLAMYTNQAEQCR	14	Unmodified	_ALLAMYTNQAEQCR_	0	MULTI-MSMS	2	834.895257	1667.77596	-1.4797	57.186	0.40709	0	1.338E-06	1	152.54	103790000	198	2392	22670
A0A8I3MGN1	no	ALLDFEDKNGEK	12	Deamidation (NQ)	_ALLDFEDKN(de)GEK_	1	MULTI-MATCH	2	690.338089	1378.66163	-1.8928	46.522	0.20488	0	NaN	0	NaN	7740900	5569	2395	22698
[truncated: 36,444 more rows]
