# Supplementary material for: Production, Passaging Stability, and Histological Analysis of Madin–Darby Canine Kidney Cells Cultured in a Low-Serum Medium
Source: Vaccines (Basel). 2024 Aug 30;12(9):991. doi: 10.3390/vaccines12090991 (PMC11435615; doi:10.3390/vaccines12090991)
Supplement: Supplementary file 1 [file vaccines-12-00991-s001.zip › Supplementary File S3/proteome/1.QualityControl/sample/5_5_uninfected_peptides.txt]

#Accession	Unique protein	Sequence	Length	Modification	Modified sequence	Missed cleavage	Type	Charge	m/z	Mass	Mass error [ppm]	Retention time	Retention length	Retention time calibration	PEP	MS/MS count	Score	Intensity	Protein group IDs	Peptide ID	Evidence ID
A0A8C0M723	no	AAAAAAAAAAPAPEAWPELELAER	24	Acetyl (Protein N-term)	_(ac)AAAAAAAAAAPAPEAWPELELAER_	0	MULTI-MSMS	3	787.400885	2359.18082	1.1193	103.08	0.70832	0	4.2582E-08	1	85.945	152230000	889	1	5
A0A8I3P3S4	no	AAAAAAAAAVSR	12	Unmodified	_AAAAAAAAAVSR_	0	MSMS	2	500.780348	999.546142	NaN	18.527	1	0	0.016012	1	56.013		2980	2	15
A0A8I3PZ75	no	AAAAAAAAGDSDSWDADTFSVEDPVRK	27	Acetyl (Protein N-term)	_(ac)AAAAAAAAGDSDSWDADTFSVEDPVRK_	1	MULTI-MSMS	3	912.75097	2735.23108	-1.1627	90.222	0.71	0	4.0076E-08	1	77.053	151570000	2671	4	25
A0A8I3S2Q4	no	AAAAAAAPAPAAEILLTPAR	20	Unmodified	_AAAAAAAPAPAAEILLTPAR_	0	MSMS	2	909.017618	1816.02068	NaN	70.801	1	0	0.003471	1	53.869		3222	6	36
A0A8I3PZP0	no	AAAAAAGAGPEMVR	14	Acetyl (Protein N-term)	_(ac)AAAAAAGAGPEMVR_	0	MULTI-MSMS	2	642.821886	1283.62922	0.0061992	54.945	1.0519	0	8.3575E-06	2	142	99147000	6031	9	52
A0A8C0PUF0	no	AAAAAAGGEGR	11	Acetyl (Protein N-term)	_(ac)AAAAAAGGEGR_	0	MULTI-MSMS	2	472.23323	942.451907	0.34951	22.779	0.33236	0	0.00069467	1	92.732	11194000	3505	10	68
A0A8P0TBA3	no	AAAAAAPAAPTAAPAAQESGTIPK	24	Unmodified	_AAAAAAPAAPTAAPAAQESGTIPK_	0	MSMS	3	702.039287	2103.09603	NaN	40.07	1	0	0.00090752	1	48.872		3643	11	79
A0A8C0RUD1	no	AAAAAAQGGGGGEPR	15	Acetyl (Protein N-term)	_(ac)AAAAAAQGGGGGEPR_	0	MULTI-MSMS	2	641.810365	1281.60618	-0.7883	27.808	0.26924	0	3.5788E-05	1	108.7	3635500	592	12	86
A0A8C0RUD1	no	AAAAAAQGGGGGEPR	15	Acetyl (Protein N-term)	_(ac)AAAAAAQGGGGGEPR_	0	MULTI-MATCH	2	641.810365	1281.60618	0.026327	27.536	0.31678	0	NaN	0	NaN	6869100	592	12	96
A0A8C0PRU0	no	AAAAAAWEEPSSGNGTAR	18	Unmodified	_AAAAAAWEEPSSGNGTAR_	0	MULTI-MSMS	2	858.900439	1715.78633	1.4556	33.743	0.57672	0	4.7164E-08	1	113.22	21482000	4296	13	102
A0A8C0PRU0	no	AAAAAAWEEPSSGNGTAR	18	Deamidation (NQ)	_AAAAAAWEEPSSGN(de)GTAR_	0	MULTI-MSMS	2	859.392447	1716.77034	-1.4424	36.588	0.51021	0	2.3983E-07	1	122.42	18515000	4296	13	121
A0A8C0PRU0	no	AAAAAAWEEPSSGNGTAR	18	Deamidation (NQ)	_AAAAAAWEEPSSGN(de)GTAR_	0	MULTI-MSMS	2	859.392447	1716.77034	-0.59832	38.504	0.81505	0	5.1933E-06	3	102.4	13101000	4296	13	122
A0A8C0SX68	no	AAAAAEQQQFYLLLGNLLSPDNVVR	25	Acetyl (Protein N-term)	_(ac)AAAAAEQQQFYLLLGNLLSPDNVVR_	0	MULTI-MSMS	3	915.151969	2742.43408	0.16554	112.59	0.30519	0	1.1387E-29	1	159.51	231690000	5699	14	139
A0A8I3ND03	no	AAAAAGPATAPK	12	Acetyl (Protein N-term)	_(ac)AAAAAGPATAPK_	0	MULTI-MSMS	2	519.782556	1037.55056	0.29438	25.354	0.70362	0	0.0028394	1	65.305	56300000	6391	15	151
A0A8P0P2R9	no	AAAAALEAVAPTGALWGLVHDFVMGQQEGPADQVAADVK	39	Acetyl (Protein N-term)	_(ac)AAAAALEAVAPTGALWGLVHDFVMGQQEGPADQVAADVK_	0	MULTI-MATCH	4	979.993911	3915.94654	1.0434	112.32	0.10123	0	NaN	0	NaN	11848000	5126	16	163
A0A8P0S797	no	AAAAALGPGPLR	12	Acetyl (Protein N-term)	_(ac)AAAAALGPGPLR_	0	MULTI-MSMS	2	553.819473	1105.62439	0.19556	67.737	0.95284	0	2.4723E-05	2	141.52	69594000	6579	17	168
A0A8I3NI63	no	AAAAECDVVMAATEPELLDDEEAKR	25	Acetyl (Protein N-term)	_(ac)AAAAECDVVMAATEPELLDDEEAKR_	1	MULTI-MSMS	3	916.089718	2745.24733	1.423	97.881	0.94842	0	2.0078E-09	2	91.767	181510000	5277	20	183
A0A8C0YV60	no	AAAAEDGEQPGPEPEAK	17	Unmodified	_AAAAEDGEQPGPEPEAK_	0	MULTI-MATCH	2	833.881381	1665.74821	-0.09881	17.954	0.73381	3.5527E-15	NaN	0	NaN	49123000	1395	21	201
A0A8I3ND60	no	AAAAESSNLASSSNSEK	17	Unmodified	_AAAAESSNLASSSNSEK_	0	MULTI-MSMS	2	812.376463	1622.73837	0.31214	15.047	0.16947	-1.7764E-15	2.0177E-26	1	227.56	16929000	5524	22	207
A0A8I3ND60	no	AAAAESSNLASSSNSEK	17	Unmodified	_AAAAESSNLASSSNSEK_	0	MULTI-MATCH	2	812.376463	1622.73837	4.8046	14.19	0.17015	0	NaN	0	NaN	2799600	5524	22	216
A0A8I3S533	no	AAAAGGQCVR	10	Acetyl (Protein N-term)	_(ac)AAAAGGQCVR_	0	MSMS	2	501.742908	1001.47126	NaN	21.747	1	0	0.0030161	1	79.469		1489	23	219
A0A8C0TCA5	no	AAAAGSAAGPGGLVAPK	17	Unmodified	_AAAAGSAAGPGGLVAPK_	0	MULTI-MSMS	2	683.377883	1364.74121	-0.0060352	30.669	0.55072	-3.5527E-15	0.054342	1	31.597	1813400	5927	24	220
A0A8C0TIN5	no	AAAALGSSSGSASPAVAELCQNSPETFLEASK	32	Acetyl (Protein N-term)	_(ac)AAAALGSSSGSASPAVAELCQNSPETFLEASK_	0	MULTI-MSMS	3	1050.83471	3149.48229	-0.32903	99.981	0.37588	0	5.7929E-10	1	73.107	30542000	6034	25	224
A0A8C0QKG0	yes	AAAAMAEQESAR	12	Acetyl (Protein N-term)	_(ac)AAAAMAEQESAR_	0	MULTI-MSMS	2	624.287876	1246.5612	0.2272	50.192	0.85128	0	0.0036643	2	61.78	24788000	4749	26	234
A0A8C0QKG0	yes	AAAAMAEQESARNGAR	16	Acetyl (Protein N-term),Deamidation (NQ)	_(ac)AAAAMAEQ(de)ESARNGAR_	1	MSMS	2	823.881192	1645.74783	NaN	43.1	1	0	0.0056333	1	63.283		4749	27	242
A0A8I3S614	no	AAAANLCIGDVITAIDGENTSGMTHLEAQNK	31	Unmodified	_AAAANLCIGDVITAIDGENTSGMTHLEAQNK_	0	MULTI-MSMS	3	1062.51157	3184.51288	-0.039821	94.594	0.94853	0	9.8477E-106	2	249.96	434200000	6001	28	248
A0A8C0Q0T8	no	AAAANSGSSLPLFDCPTWAGKPPPGLHLDVVK	32	Acetyl (Protein N-term)	_(ac)AAAANSGSSLPLFDCPTWAGKPPPGLHLDVVK_	1	MULTI-MSMS	3	1105.8992	3314.67578	0.60163	95.384	0.27028	0	2.2695E-09	1	70.151	29760000	4464	29	262
A0A8C0S9P1	yes	AAAAPAADGVPGR	13	Acetyl (Protein N-term)	_(ac)AAAAPAADGVPGR_	0	MULTI-MSMS	2	583.301644	1164.58874	0.93913	38.984	0.74807	0	0.00035782	1	86.898	6187400	5370	30	273
A0A8C0MWD0	no	AAAAPATTPGAPPPEGASPQPGVHNLPVPTLFGTVK	36	Unmodified	_AAAAPATTPGAPPPEGASPQPGVHNLPVPTLFGTVK_	0	MULTI-MSMS	3	1139.27181	3414.79359	1.5825	77.388	0.23804	0	8.1473E-05	1	39.477	19311000	1903	31	280
A0A8C0RFH5	no	AAAASAAEAGIATAGAEDSDDALLK	25	Unmodified	_AAAASAAEAGIATAGAEDSDDALLK_	0	MULTI-MSMS	3	754.03616	2259.08665	-0.07103	69.747	2.1735	1.4211E-14	2.1337E-20	4	129.43	100810000	4926	32	289
A0A8I3QAG8	no	AAAASSVLASAEQPGR	16	Unmodified	_AAAASSVLASAEQPGR_	0	MULTI-MSMS	2	743.386436	1484.75832	-2.2178	39.596	1.1213	0	0.00050664	1	73.848	6441200	6179	33	303
A0A8C0TEI3	no	AAAATCGTSAGNK	13	Acetyl (Protein N-term)	_(ac)AAAATCGTSAGNK_	0	MULTI-MSMS	2	611.280051	1220.54555	0.84608	17.861	0.40925	0	0.00047064	2	83.883	4432600	5895	34	314
Q5TJF0	yes	AAAATMAAAAR	11	Acetyl (Protein N-term)	_(ac)AAAATMAAAAR_	0	MULTI-MSMS	2	509.260933	1016.50731	1.0155	52.754	0.30449	-7.1054E-15	0.0037792	1	67.507	4830700	272	35	325
A0A8P0PPB7	no	AAAAVVAGVPAEGSGAQVR	19	Unmodified	_AAAAVVAGVPAEGSGAQVR_	0	MULTI-MSMS	2	840.955017	1679.89548	0.82059	38.749	0.5426	0	2.4062E-05	1	95.018	5436000	1307	37	337
A0A8C0SD27	no	AAAAVVEFQR	10	Acetyl (Protein N-term)	_(ac)AAAAVVEFQR_	0	MULTI-MSMS	2	552.29583	1102.57711	-0.56358	72.681	2.7176	0	0.00018132	4	198.87	140420000	5409	38	361
A0A8C0SD27	no	AAAAVVEFQR	10	Acetyl (Protein N-term)	_(ac)AAAAVVEFQR_	0	MSMS	2	552.29583	1102.57711	NaN	76.343	1	0	0.0097448	1	61.582		5409	38	362
A0A8C0SD27	no	AAAAVVEFQR	10	Acetyl (Protein N-term)	_(ac)AAAAVVEFQR_	0	MSMS	2	552.29583	1102.57711	NaN	77.096	1	0	0.0020422	1	90.657		5409	38	363
A0A8C0SD27	no	AAAAVVEFQR	10	Acetyl (Protein N-term)	_(ac)AAAAVVEFQR_	0	MULTI-SECPEP	2	552.29583	1102.57711	0.51945	75.025	0.47574	0	0.016726	1	79.906	10278000	5409	38	364
A0A8C0REA4	no	AAADEEPKPK	10	Acetyl (Protein N-term)	_(ac)AAADEEPKPK_	1	MULTI-MSMS	2	549.277303	1096.54005	0.6184	14.961	0.51037	0	0.00029522	1	132.76	36699000	4904	40	405
A0A8C0PVK3	no	AAADGDDSLYPIAVLIDELR	20	Acetyl (Protein N-term)	_(ac)AAADGDDSLYPIAVLIDELR_	0	MULTI-MSMS	3	720.36707	2158.07938	0.033016	112.92	0.33937	0	4.6803E-05	1	75.589	40992000	4368;4446	42	416
A0A8I3MSR7	no	AAADLAQIADVDIDSDGIFK	20	Acetyl (Protein N-term)	_(ac)AAADLAQIADVDIDSDGIFK_	0	MULTI-MSMS	3	697.347786	2089.02153	-1.0466	111.07	1.0537	0	3.9995E-11	2	113.47	199990000	5538	43	425
A0A8I3NEV6	no	AAADLLSPLALLR	13	Unmodified	_AAADLLSPLALLR_	0	MULTI-MSMS	2	662.403369	1322.79219	0.84097	99.713	0.34164	0	0.0004909	1	91.656	24330000	554	44	443
A0A8P0SVD9	no	AAADVIVNSVPVNLK	15	Unmodified	_AAADVIVNSVPVNLK_	0	MSMS	2	755.435398	1508.85624	NaN	69.556	1	0	0.025683	1	47.302		2475	46	452
A0A8I3Q010	no	AAAEAALGALVSGLYDVQAFK	21	Acetyl (Protein N-term)	_(ac)AAAEAALGALVSGLYDVQAFK_	0	MULTI-MSMS	3	703.040517	2106.09972	0.29359	113.27	0.34113	0	1.1173E-08	1	110.77	133250000	6308	47	460
A0A8I3PC81	no	AAAEAANCIMEVSCGQAESSEKPNAEDMTSK	31	Acetyl (Protein N-term)	_(ac)AAAEAANCIMEVSCGQAESSEKPNAEDMTSK_	1	MULTI-MSMS	3	1110.1406	3327.39996	-1.1776	87.669	1.2894	-1.4211E-14	1.7349E-132	2	286.34	577600000	6244	48	471
A0A8I3N986	no	AAAEAGSDDAR	11	Acetyl (Protein N-term)	_(ac)AAAEAGSDDAR_	0	MULTI-MSMS	2	538.236167	1074.45778	0.039717	19.931	0.33787	0	0.00084161	2	88.496	5538500	503	49	488
A0A8I3P321	no	AAAEAVDTQLMLGVGLIEK	19	Acetyl (Protein N-term)	_(ac)AAAEAVDTQLMLGVGLIEK_	0	MULTI-MATCH	3	657.687086	1970.03943	1.7149	111.68	0.30653	0	NaN	0	NaN	11344000	6172	50	507
A0A8I3QIE3	no	AAAEDVNVTFEDQQK	15	Unmodified	_AAAEDVNVTFEDQQK_	0	MULTI-MSMS	2	832.891748	1663.76894	0.35864	44.127	1.4637	-7.1054E-15	2.6679E-14	3	208.17	27831000	4124	52	526
A0A8I3QIE3	no	AAAEDVNVTFEDQQK	15	Unmodified	_AAAEDVNVTFEDQQK_	0	MULTI-MSMS	2	832.891748	1663.76894	3.5737	45.481	0.50805	0	0.002339	2	65.179	7089200	4124	52	527
A0A8I3NV30	no	AAAEEEDGGPEGPNR	15	Acetyl (Protein N-term)	_(ac)AAAEEEDGGPEGPNR_	0	MULTI-MSMS	2	770.829148	1539.64374	-0.11543	33.371	0.37355	0	1.0274E-05	1	133.07	7130500	6250	53	546
A0A8P0SJL7	no	AAAEPGSPGGAADSGAR	17	Unmodified	_AAAEPGSPGGAADSGAR_	0	MULTI-MSMS	2	721.336943	1440.65933	-0.14601	15.058	0.23697	1.7764E-15	0.00016345	1	79.633	14696000	5057	55	566
A0A8P0SVJ4	no	AAAEPLRPR	9	Acetyl (Protein N-term)	_(ac)AAAEPLRPR_	1	MSMS	2	511.790715	1021.56688	NaN	25.541	1	0	0.0073488	1	77.058		393	56	578
A0A8P0P220	yes	AAAETLSLR	9	Acetyl (Protein N-term)	_(ac)AAAETLSLR_	0	MSMS	2	487.269281	972.52401	NaN	60.957	1	0	0.0022286	1	107.01		6628	57	583
A0A8P0TLI1	no	AAAEVGINSETIVKPASISEDELLNLINK	29	Unmodified	_AAAEVGINSETIVKPASISEDELLNLINK_	1	MULTI-MSMS	3	1013.54671	3037.61831	-0.40612	97.289	0.74694	0	7.3906E-09	1	80.847	113030000	5583	58	593
A0A8P0TLI1	no	AAAEVGINSETIVKPASISEDELLNLINK	29	Unmodified	_AAAEVGINSETIVKPASISEDELLNLINK_	1	MULTI-MSMS	3	1013.54671	3037.61831	1.5994	97.776	0.54202	0	2.1876E-07	2	71.974	39279000	5583	58	594
A0A8I3MXC4	no	AAAEVNQDYGLDSK	14	Unmodified	_AAAEVNQDYGLDSK_	0	MSMS	2	740.849352	1479.68415	NaN	34.12	1	0	2.5476E-18	1	156.51		3375	59	607
A0A8C0SU81	no	AAAFSPVDHDDFVI	14	Unmodified	_AAAFSPVDHDDFVI_	0	MULTI-MATCH	2	752.359356	1502.70416	-0.20622	82.488	0.54427	0	NaN	0	NaN	60509000	5651	61	632
P55745	yes	AAAGGGGGGAAGR	13	Acetyl (Protein N-term)	_(ac)AAAGGGGGGAAGR_	0	MULTI-MSMS	2	486.236304	970.458055	0.1169	13.817	0.40735	0	1.2217E-05	1	151.44	22306000	212	64	643
A0A8P0TDI1	no	AAAGQESEGPAVGPPQPLGK	20	Unmodified	_AAAGQESEGPAVGPPQPLGK_	0	MSMS	2	930.976147	1859.93774	NaN	40.857	1	0	0.0001784	1	74.76		2450	66	656
A0A8P0TDI1	no	AAAGQESEGPAVGPPQPLGK	20	Unmodified	_AAAGQESEGPAVGPPQPLGK_	0	MULTI-MATCH	2	930.976147	1859.93774	0.51809	40.906	0.74707	0	NaN	0	NaN	5605900	2450	66	664
A0A8I3MKN1	no	AAAHCAHVFTTVSQITAIEAQHLLK	25	Unmodified	_AAAHCAHVFTTVSQITAIEAQHLLK_	0	MULTI-MSMS	4	680.110252	2716.4119	-0.34291	74.414	0.37331	0	3.1968E-08	1	85.805	43853000	2580	67	670
A0A8I3P1I2	no	AAAILAEK	8	Acetyl (Protein N-term)	_(ac)AAAILAEK_	0	MULTI-MSMS	2	414.744911	827.475269	0.25998	61.129	0.33843	0	0.013319	1	73.26	4403200	6463	68	679
A0A8C0N2F8	no	AAALLLQNDNNADIESK	17	Unmodified	_AAALLLQNDNNADIESK_	0	MULTI-MATCH	2	900.46033	1798.90611	5.7505	52.588	0.54277	0	NaN	0	NaN	11626000	2136;2015	75	712
A0A8C0SIR3	no	AAALSPEDETWEVLEEAPPPVFPLRPGGLPGLCEWLR	37	Unmodified	_AAALSPEDETWEVLEEAPPPVFPLRPGGLPGLCEWLR_	1	MULTI-MSMS	4	1025.5213	4098.05609	-0.20956	110.47	0.27353	-1.4211E-14	7.7869E-06	1	49.312	10099000	5493	77	715
A0A8C0ST49	no	AAAMAAAAAETAQR	14	Unmodified	_AAAMAAAAAETAQR_	0	MULTI-MSMS	2	652.324793	1302.63503	1.4239	27.141	0.47703	0	0.0001461	1	104.79	8449600	5636	79	718
A0A8I3NXW3	no	AAAMDVDTPSGTNSGAGK	18	Acetyl (Protein N-term)	_(ac)AAAMDVDTPSGTNSGAGK_	0	MULTI-MSMS	2	846.380691	1690.74683	0.65492	47.576	0.91751	0	6.9485E-19	1	186.17	108360000	5800	81	727
A0A8I3NXW3	no	AAAMDVDTPSGTNSGAGKK	19	Acetyl (Protein N-term)	_(ac)AAAMDVDTPSGTNSGAGKK_	1	MSMS	2	910.428172	1818.84179	NaN	34.128	1	0	0.00017709	1	72.496		5800	82	737
A0A8C0TD64	no	AAAPAPEEEMDECEQALAAEPK	22	Unmodified	_AAAPAPEEEMDECEQALAAEPK_	0	MULTI-MSMS	2	1179.01722	2356.01989	-0.39238	69.79	1.6316	0	4.8713E-12	3	120.3	15302000	5949	83	749
A0A8C0TD64	no	AAAPAPEEEMDECEQALAAEPK	22	Unmodified	_AAAPAPEEEMDECEQALAAEPK_	0	MULTI-MSMS	3	786.34724	2356.01989	-2.0684	69.8	2.0733	0	5.2725E-06	3	76.78	148580000	5949	83	750
A0A8I3RVA8	no	AAAQAVQEMR	10	Acetyl (Protein N-term)	_(ac)AAAQAVQEMR_	0	MULTI-MSMS	2	558.776948	1115.53934	-0.9337	54.889	0.64659	0	0.00035523	1	159.37	149640000	4770	84	770
A0A8C0QGH7	no	AAAQGDGSTQHDLMK	15	Unmodified	_AAAQGDGSTQHDLMK_	0	MULTI-MSMS	2	765.354279	1528.694	1.4095	15.024	0.40679	0	2.149E-07	1	158.58	14687000	4714	85	784
A0A8C0QGH7	no	AAAQGDGSTQHDLMK	15	Unmodified	_AAAQGDGSTQHDLMK_	0	MULTI-MATCH	2	765.354279	1528.694	3.5859	16.127	0.16886	0	NaN	0	NaN	2605100	4714	85	793
A0A8I3NVU0	no	AAAQLLQSQAQQSGAQQTK	19	Unmodified	_AAAQLLQSQAQQSGAQQTK_	0	MULTI-MSMS	2	979.00851	1956.00247	-0.1062	32.803	0.3073	0	1.4972E-15	1	165.51	8824900	3311	86	800
A0A8I3N2E4	no	AAASGLDHLK	10	Acetyl (Protein N-term)	_(ac)AAASGLDHLK_	0	MULTI-MSMS	2	512.774731	1023.53491	0.049037	37.446	0.47662	0	0.00030455	1	120.15	40072000	6368	87	810
A0A8C0S463	no	AAASTPCSGAASPR	14	Unmodified	_AAASTPCSGAASPR_	0	MULTI-MATCH	2	652.3066	1302.59865	2.5079	15.177	0.33889	-1.7764E-15	NaN	0	NaN	39850000	2767	90	833
A0A8C0Z2F5	no	AAASVLTTSMVTMEPGYLFLGSR	23	Unmodified	_AAASVLTTSMVTMEPGYLFLGSR_	0	MULTI-MSMS	3	801.407994	2401.20215	0.84131	102.39	0.33975	-1.4211E-14	3.2448E-05	1	60.747	14547000	6265	91	839
A0A8I3MTV8	no	AAATPESQEPQAK	13	Unmodified	_AAATPESQEPQAK_	0	MULTI-MSMS	2	664.328056	1326.64156	0.36436	13.671	0.30764	0	0.00090798	1	83.883	7858100	5992	92	848
A0A8C0MQ50	no	AAATVVVPVEWIK	13	Acetyl (Protein N-term)	_(ac)AAATVVVPVEWIK_	0	MULTI-MSMS	2	712.911027	1423.8075	3.7303	101.58	0.37502	0	8.4507E-05	2	103.26	30513000	1686	93	861
A0A8I3MSC7	no	AAAVAAAPGGPSMDPR	16	Acetyl (Protein N-term)	_(ac)AAAVAAAPGGPSMDPR_	0	MULTI-MSMS	2	740.864283	1479.71401	0.12162	58.274	1.0168	0	8.1515E-06	3	108.37	64868000	4297	94	874
A0A8I3MKY6	no	AAAVLPVLDLAQR	13	Unmodified	_AAAVLPVLDLAQR_	0	MULTI-MSMS	2	668.900994	1335.78744	1.475	79.422	1.5932	0	0.0010251	2	82.261	52020000	1363	97	890
A0A8P0TAL0	no	AAAVNPTSLESAPR	14	Acetyl (Protein N-term)	_(ac)AAAVNPTSLESAPR_	0	MULTI-MSMS	2	713.370255	1424.72596	1.5827	62.802	0.61085	-7.1054E-15	0.0017976	1	65.695	22566000	6497;6515	98	900
A0A8C0MMB0	no	AAAWGGHEDIVLNLLQHGAEVNK	23	Unmodified	_AAAWGGHEDIVLNLLQHGAEVNK_	0	MULTI-MATCH	3	814.755662	2441.24516	0.029987	84.556	0.16996	0	NaN	0	NaN	16674000	1580	99	908
A0A8C0S3M2	no	AACELLGQLQAK	12	Unmodified	_AACELLGQLQAK_	0	MULTI-MSMS	2	651.347737	1300.68092	-0.045509	55.678	0.7123	7.1054E-15	1.6035E-05	3	188.66	306790000	5290	101	916
A0A8P0T5N8	no	AACSAAMEEDSEASSSR	17	Unmodified	_AACSAAMEEDSEASSSR_	0	MULTI-MSMS	2	879.848897	1757.68324	0.88706	22.266	0.27168	0	4.4826E-06	1	101.6	2624900	1278	103	930
A0A8C0PU65	no	AADAEAEVASLNRR	14	Unmodified	_AADAEAEVASLNRR_	1	MULTI-MSMS	3	491.586583	1471.73792	1.1129	27.197	0.62228	0	0.0087716	1	48.467	8803000	4338	104	940
A0A8I3N9X1	no	AADALQQNLQQDYDR	15	Unmodified	_AADALQQNLQQDYDR_	0	MULTI-MSMS	2	874.913547	1747.81254	-0.064136	51.912	0.33918	-7.1054E-15	1.2712E-07	1	163.78	11823000	4214	105	946
A0A8I3PFQ8	no	AADEEAFEDNSEEYIR	16	Unmodified	_AADEEAFEDNSEEYIR_	0	MULTI-MSMS	2	944.397592	1886.78063	-0.4461	61.637	0.64754	-7.1054E-15	1.5451E-38	2	253.79	116380000	5294;5304	108	972
A0A8I3MXC4	no	AADEVAEGK	9	Unmodified	_AADEVAEGK_	0	MULTI-MSMS	2	445.216714	888.418876	0.79799	10.376	0.38055	-1.7764E-15	0.061416	1	46.016	5304000	3375	109	982
A0A8C0NQ24	no	AADFAQDIDINPGAVYK	17	Unmodified	_AADFAQDIDINPGAVYK_	0	MULTI-MSMS	2	904.446691	1806.87883	-0.5468	78.003	0.40794	0	0.0048328	1	50.467	10288000	2911	110	993
A0A8I3RY05	no	AADFIDQALAQK	12	Unmodified	_AADFIDQALAQK_	0	MULTI-MSMS	2	645.838059	1289.66157	-0.36296	69.745	1.0884	0	0.00030509	1	111.61	41973000	895	111	999
A0A8I3NW16	no	AADGVTLTGINQTGDQALQNKPSSDLSVPSNPAR	34	Unmodified	_AADGVTLTGINQTGDQALQNKPSSDLSVPSNPAR_	1	MULTI-MSMS	3	1141.57639	3421.70735	0.74733	66.47	0.60989	0	4.0519E-23	2	100.57	64954000	853	114	1017
A0A8I3PRI8	no	AADHLEALAAIEDFFLEHEALSTSMAK	27	Unmodified	_AADHLEALAAIEDFFLEHEALSTSMAK_	0	MULTI-MSMS	4	733.36147	2929.41677	-0.91095	104.8	0.40856	-1.4211E-14	2.4333E-06	1	63.823	16342000	2132	115	1029
A0A8C0MX11	no	AADIDQEVK	9	Unmodified	_AADIDQEVK_	0	MULTI-MSMS	2	494.750921	987.48729	-1.0442	17.891	0.47692	0	0.0014335	2	136.75	22075000	1811	116	1035
A0A8I3S2R3	no	AADLLYAMCDR	11	Unmodified	_AADLLYAMCDR_	0	MULTI-SECPEP	2	649.797023	1297.57949	1.1122	65.689	0.74625	0	0.017604	1	86.624	20667000	451	120	1059
A0A8I3NPS8	no	AADPPAENSSAPEAEQGGAE	20	Unmodified	_AADPPAENSSAPEAEQGGAE_	0	MULTI-MSMS	2	949.405948	1896.79734	0.22751	28.176	1.7273	0	3.1829E-13	2	139.77	35939000	1355;4763	121	1074
A0A8P0TQL8	no	AADQFDIYSSQQSK	14	Unmodified	_AADQFDIYSSQQSK_	0	MULTI-MSMS	2	794.367909	1586.72127	0.97553	46.307	0.37178	0	0.045538	1	39.625	8068000	6585	122	1086
A0A8I3MNN9	no	AADSICDGDLVDR	13	Unmodified	_AADSICDGDLVDR_	0	MULTI-MSMS	2	703.814455	1405.61436	-0.32223	44.303	0.33931	0	0.016047	1	50.354	15124000	4866	123	1099
A0A8C0NWV8	no	AAEAAPPAQEVSGEAEPPEQAADTSEQVADTSK	33	Unmodified	_AAEAAPPAQEVSGEAEPPEQAADTSEQVADTSK_	0	MULTI-MSMS	3	1094.50245	3280.48552	-0.70569	53.017	0.81485	-7.1054E-15	2.5789E-07	2	59.838	42531000	3255;6475	127	1119
A0A8C0PZA5	no	AAECNIVVTQPR	12	Unmodified	_AAECNIVVTQPR_	0	MULTI-SECPEP	2	679.348268	1356.68198	-0.93549	31.021	0.71958	3.5527E-15	0.00015733	1	168.74	53264000	705	129	1138
A0A8C0PZA5	no	AAECNIVVTQPR	12	Unmodified	_AAECNIVVTQPR_	0	MULTI-MATCH	2	679.348268	1356.68198	-2.6506	30.741	0.30623	3.5527E-15	NaN	0	NaN	3496300	705	129	1147
A0A8C0PZA5	no	AAECNIVVTQPR	12	Unmodified	_AAECNIVVTQPR_	0	MULTI-MATCH	2	679.348268	1356.68198	0.8166	29.752	0.93411	0	NaN	0	NaN	6856500	705	129	1148
A0A8C0NUP7	no	AAEDDEDDDVDTK	13	Unmodified	_AAEDDEDDDVDTK_	0	MSMS	2	719.278622	1436.54269	NaN	15.412	1	0	0.002292	1	69.721		3180	131	1157
A0A8P0NG96	no	AAEDLFVNIR	10	Unmodified	_AAEDLFVNIR_	0	MULTI-MSMS	2	574.308938	1146.60332	-0.35494	66.097	0.33891	0	0.0027731	1	90.657	9358700	1743	134	1195
A0A8P0N4L2	no	AAEEAEEARER	11	Unmodified	_AAEEAEEARER_	1	MULTI-MSMS	2	630.79438	1259.57421	0.30645	11.683	0.23912	0	3.082E-06	1	217.66	11514000	3945;5165;4205;6365	136	1206
A0A8I3PT73	no	AAEEEGLLK	9	Acetyl (Protein N-term)	_(ac)AAEEEGLLK_	0	MULTI-MSMS	2	501.261122	1000.50769	0.86674	57.617	0.44169	0	0.0023662	1	93.374	4145300	4573	141	1232
A0A8I3PT73	no	AAEEEGLLKR	10	Acetyl (Protein N-term)	_(ac)AAEEEGLLKR_	1	MULTI-MSMS	2	579.311677	1156.6088	-0.36375	44.953	0.61301	7.1054E-15	0.0021058	1	95.358	183840000	4573	142	1243
A0A8C0N684	no	AAEESAQEMMEEEEEIPKPK	20	Unmodified	_AAEESAQEMMEEEEEIPKPK_	1	MULTI-MSMS	3	769.011858	2304.01374	-0.24662	61.679	1.7205	0	3.8743E-11	1	118.28	302920000	2028	145	1277
A0A8I3RXI5	no	AAEINGEVDDDDTGGEWR	18	Deamidation (NQ)	_AAEIN(de)GEVDDDDTGGEWR_	0	MSMS	2	975.403406	1948.79226	NaN	55.988	1	0	0.0024613	1	67.275		1891	149	1306
A0A8C0PGY5	no	AAEIYGVTHTR	11	Unmodified	_AAEIYGVTHTR_	0	MULTI-MSMS	2	609.317294	1216.62004	-4.2329	21.137	0.39561	0	0.012086	1	60.434	4937400	4019	150	1310
A0A8I3S0I0	no	AAELEPDQLLAWQGLASLYEK	21	Unmodified	_AAELEPDQLLAWQGLASLYEK_	0	MULTI-MSMS	3	782.405636	2344.19508	0.13956	105.52	0.37197	0	3.0556E-06	1	95.206	42622000	2679	151	1319
A0A8I3S6X4	no	AAELFHQLSQALEVLTDTAAR	21	Unmodified	_AAELFHQLSQALEVLTDTAAR_	0	MULTI-MSMS	3	762.069246	2283.18591	1.8474	107.93	0.47597	0	1.6667E-13	2	131.09	86771000	3704	152	1330
A0A8C0LZX1	no	AAELIANSLATAGDGLIELR	20	Unmodified	_AAELIANSLATAGDGLIELR_	0	MULTI-MSMS	3	666.700383	1997.07932	4.3646	97.766	1.0155	0	9.7755E-06	4	93.684	62057000	639	153	1340
A0A8C0TGM8	no	AAEMLSQLDLFSR	13	Unmodified	_AAEMLSQLDLFSR_	0	MSMS	2	740.876859	1479.73916	NaN	91.833	1	0	1.6713E-14	1	152.07		5998	158	1379
A0A8P0TGA1	no	AAEQAAAGGPQEAQPR	16	Unmodified	_AAEQAAAGGPQEAQPR_	0	MULTI-MSMS	2	776.379143	1550.74373	0.26239	15.702	0.84931	0	1.5737E-05	1	111.31	54684000	1114	160	1388
A0A8C0M248	no	AAEQTANDLR	10	Unmodified	_AAEQTANDLR_	0	MULTI-MSMS	2	544.770177	1087.5258	2.1028	15.066	0.20355	0	0.00049864	2	122.52	10029000	728	161	1401
A0A8C0QGH7	no	AAEQYTPQATYHGNVTLLR	19	Unmodified	_AAEQYTPQATYHGNVTLLR_	0	MULTI-MSMS	2	1067.03981	2132.06507	0.091677	52.458	0.37509	0	8.9763E-08	1	110.98	8305300	4714	162	1413
E2QWF5	no	AAESGAQSAPLPLEGVDVSPK	21	Unmodified	_AAESGAQSAPLPLEGVDVSPK_	0	MULTI-MSMS	2	1012.02075	2022.02695	0.24334	63.663	0.91624	7.1054E-15	3.1166E-16	3	159.22	391040000	4036	163	1424
A0A8I3S666	no	AAESLADPTEYENLFPGLK	19	Unmodified	_AAESLADPTEYENLFPGLK_	0	MULTI-MSMS	2	1033.00985	2064.00515	-3.4608	97.486	0.77998	0	9.3197E-08	3	110.92	97102000	4732	164	1436
A0A8P0NJV1	no	AAESLLALSR	10	Unmodified	_AAESLLALSR_	0	MULTI-MSMS	2	515.798206	1029.58186	-3.6004	52.373	0.61463	0	0.0061918	2	76.1	7954600	5918	165	1447
A0A8I3PVY3	no	AAESSGDPGTTTPR	14	Unmodified	_AAESSGDPGTTTPR_	0	MULTI-MSMS	2	673.81277	1345.61099	0.36363	13.538	0.27328	0	0.00074968	2	84.289	4198400	5961	166	1454
A0A8P0PBH3	no	AAESVSKPGVSEESPGPSK	19	Unmodified	_AAESVSKPGVSEESPGPSK_	1	MULTI-MSMS	2	921.95762	1841.90069	0.019258	16.934	0.37496	0	0.0067297	1	53.252	1699200	5669	167	1464
A0A8P0SGA5	no	AAETQTLNFGPEWLR	15	Acetyl (Protein N-term)	_(ac)AAETQTLNFGPEWLR_	0	MULTI-MSMS	2	887.941576	1773.8686	0.29285	102.39	0.47612	1.4211E-14	2.1816E-10	1	184.88	91692000	6523	168	1476
A0A8P0TEI7	no	AAEVWMDEYK	10	Unmodified	_AAEVWMDEYK_	0	MULTI-MATCH	2	621.278989	1240.54342	0.065046	56.163	0.37347	-7.1054E-15	NaN	0	NaN	10119000	2417;3027	170	1493
A0A8I3NMG3	no	AAFDDAIAELDTLSEESYK	19	Unmodified	_AAFDDAIAELDTLSEESYK_	0	MULTI-MSMS	2	1044.48641	2086.95826	-0.010817	103.96	0.85196	0	7.9243E-23	2	198.48	4508300000	4324	174	1517
A0A8I3NMG3	no	AAFDDAIAELDTLSEESYKDSTLIMQLLR	29	Unmodified	_AAFDDAIAELDTLSEESYKDSTLIMQLLR_	1	MULTI-MSMS	3	1086.87439	3257.60134	0.49325	112.12	0.20335	0	5.9071E-128	1	295.63	78099000	4324	175	1534
A0A8I3NMG3	no	AAFDDAIAELDTLSEESYKDSTLIMQLLR	29	Unmodified	_AAFDDAIAELDTLSEESYKDSTLIMQLLR_	1	MULTI-MSMS	4	815.407611	3257.60134	-0.16444	112.12	0.30493	0	2.4091E-32	1	140.65	48704000	4324	175	1535
A0A8C0MX11	no	AAFECMYTLLDSCLDR	16	Unmodified	_AAFECMYTLLDSCLDR_	0	MSMS	2	982.931179	1963.8478	NaN	100.69	1	0	0.0021082	1	64.55		1811	176	1541
A0A8C0MX11	no	AAFECMYTLLDSCLDR	16	Unmodified	_AAFECMYTLLDSCLDR_	0	MULTI-MATCH	2	982.931179	1963.8478	-1.0148	100.65	0.1021	-1.4211E-14	NaN	0	NaN	11899000	1811	176	1546
A0A8P0PQR9	no	AAFEELEK	8	Unmodified	_AAFEELEK_	0	MSMS	2	468.737283	935.460012	NaN	34.002	1	0	0.028858	1	75.213		1436	177	1552
A0A8P0ND82	no	AAFGLSEAGFNTACVTK	17	Unmodified	_AAFGLSEAGFNTACVTK_	0	MULTI-MSMS	2	872.422162	1742.82977	-0.55492	71.752	0.88138	0	4.5344E-06	1	100.38	183860000	6472	178	1561
A0A8I3PLP4	no	AAFTAFEEAQLPR	13	Unmodified	_AAFTAFEEAQLPR_	0	MULTI-MSMS	2	725.869891	1449.72523	3.0922	72.41	0.88443	0	0.00073029	3	86.344	43822000	5297	182	1586
A0A8I3Q4L8	no	AAGAAEAAAVVEVGSAPQFEELLR	24	Acetyl (Protein N-term)	_(ac)AAGAAEAAAVVEVGSAPQFEELLR_	0	MULTI-MSMS	3	800.079811	2397.2176	0.11395	111.1	1.9721	1.4211E-14	9.892E-27	4	139.02	140220000	6065	183	1607
A0A8I3Q4L8	no	AAGAAEAAAVVEVGSAPQFEELLR	24	Acetyl (Protein N-term)	_(ac)AAGAAEAAAVVEVGSAPQFEELLR_	0	MULTI-MSMS	3	800.079811	2397.2176	-0.58897	111.71	1.1523	-1.4211E-14	2.6059E-05	3	57.147	22112000	6065	183	1608
A0A8I3Q4L8	no	AAGAAEAAAVVEVGSAPQFEELLR	24	Acetyl (Protein N-term)	_(ac)AAGAAEAAAVVEVGSAPQFEELLR_	0	MULTI-MSMS	3	800.079811	2397.2176	-0.24241	113.54	2.1437	0	3.0415E-05	1	53.779	7770900	6065	183	1609
A0A8I3Q4L8	no	AAGAAEAAAVVEVGSAPQFEELLR	24	Acetyl (Protein N-term)	_(ac)AAGAAEAAAVVEVGSAPQFEELLR_	0	MULTI-MSMS	3	800.079811	2397.2176	-0.73488	116.13	1.4608	-1.4211E-14	2.6401E-05	1	56.882	3628300	6065	183	1610
A0A8I3Q4L8	no	AAGAAEAAAVVEVGSAPQFEELLR	24	Acetyl (Protein N-term)	_(ac)AAGAAEAAAVVEVGSAPQFEELLR_	0	MSMS	3	800.079811	2397.2176	NaN	113.15	1	0	1.4022E-05	1	66.871		6065	183	1611
A0A8I3Q4L8	no	AAGAAEAAAVVEVGSAPQFEELLR	24	Acetyl (Protein N-term)	_(ac)AAGAAEAAAVVEVGSAPQFEELLR_	0	MSMS	3	800.079811	2397.2176	NaN	113.76	1	0	3.7489E-06	1	69.72		6065	183	1612
A0A8I3Q4L8	no	AAGAAEAAAVVEVGSAPQFEELLR	24	Acetyl (Protein N-term)	_(ac)AAGAAEAAAVVEVGSAPQFEELLR_	0	MSMS	3	800.079811	2397.2176	NaN	114.37	1	0	0.0012609	1	44.953		6065	183	1613
A0A8I3Q4L8	no	AAGAAEAAAVVEVGSAPQFEELLR	24	Acetyl (Protein N-term)	_(ac)AAGAAEAAAVVEVGSAPQFEELLR_	0	MSMS	3	800.079811	2397.2176	NaN	114.98	1	0	0.00023087	1	55.228		6065	183	1614
A0A8I3Q4L8	no	AAGAAEAAAVVEVGSAPQFEELLR	24	Acetyl (Protein N-term)	_(ac)AAGAAEAAAVVEVGSAPQFEELLR_	0	MULTI-MATCH	3	800.079811	2397.2176	-0.6095	109.7	0.23833	0	NaN	0	NaN	3761000	6065	183	1637
A0A8I3N650	no	AAGADEYAQQDVVK	14	Unmodified	_AAGADEYAQQDVVK_	0	MULTI-MSMS	2	732.851895	1463.68924	-2.9858	32.216	0.54571	0	0.00013974	2	104.43	27044000	3459	184	1642
A0A8I3N650	no	AAGADEYAQQDVVKK	15	Unmodified	_AAGADEYAQQDVVKK_	1	MULTI-MATCH	2	796.899377	1591.7842	0.65778	21.926	0.17005	0	NaN	0	NaN	2785200	3459	185	1655
A0A8C0LWB9	no	AAGALLNGPPQFSTAPEIK	19	Unmodified	_AAGALLNGPPQFSTAPEIK_	0	MULTI-MSMS	2	941.507083	1880.99961	-0.50762	72.453	0.37429	0	0.0016584	1	50.641	22998000	506	187	1663
A0A8C0LWB9	no	AAGALLNGPPQFSTAPEIK	19	Unmodified	_AAGALLNGPPQFSTAPEIK_	0	MULTI-MATCH	2	941.507083	1880.99961	0.13838	69.073	0.74786	-1.4211E-14	NaN	0	NaN	27238000	506	187	1671
A0A8I3PWC3	no	AAGAPEDGAEDEVLAR	16	Unmodified	_AAGAPEDGAEDEVLAR_	0	MSMS	2	785.870816	1569.72708	NaN	42.427	1	0	0.00075892	1	69.864		4537	188	1677
A0A8I3PQP9	no	AAGCDFTNVVK	11	Unmodified	_AAGCDFTNVVK_	0	MULTI-MSMS	2	591.284605	1180.55466	-1.0128	37.855	0.74881	0	0.00070429	2	107.15	31298000	5038	189	1688
A0A8I3SCU7	no	AAGEDPALPGTQPCTGLAAPR	21	Unmodified	_AAGEDPALPGTQPCTGLAAPR_	0	MULTI-MSMS	2	1025.50475	2048.99494	-0.54515	54.381	0.30526	-7.1054E-15	7.6909E-05	1	71.031	13184000	2553	192	1713
A0A8C0PN90	no	AAGELGIAVCNIPSAAVEETADSTICHILNLYR	33	Unmodified	_AAGELGIAVCNIPSAAVEETADSTICHILNLYR_	0	MULTI-MSMS	3	1176.92023	3527.73885	-1.028	110.76	0.61258	-1.4211E-14	8.7301E-05	1	41.734	27519000	4128	193	1723
A0A8C0MKC0	no	AAGFRDPLLACGTDGVGTK	19	Unmodified	_AAGFRDPLLACGTDGVGTK_	1	MULTI-MSMS	2	953.477999	1904.94145	-0.5194	55.51	0.74599	0	3.1549E-13	1	162.41	19189000	1505	195	1730
A0A8C0MJL2	no	AAGFSSSTTSNDWEENR	17	Unmodified	_AAGFSSSTTSNDWEENR_	0	MULTI-MSMS	2	929.895551	1857.77655	-0.62319	44.883	0.40937	0	4.7654E-10	1	161.1	16554000	1470	196	1741
A0A8P0PJT6	no	AAGGAVAAAPECR	13	Acetyl (Protein N-term)	_(ac)AAGGAVAAAPECR_	0	MULTI-MSMS	2	621.798411	1241.58227	-0.23176	35.101	0.57756	0	2.4101E-05	1	130.98	21743000	5109	197	1750
A0A8C0N2D2	no	AAGHLLKPK	9	Unmodified	_AAGHLLKPK_	1	MULTI-MATCH	2	467.795269	933.575986	-0.80337	8.4416	0.20333	0	NaN	0	NaN	5446100	2129	198	1756
A0A8C0N7D3	no	AAGLEGECDGQGPGFYLYDLGSTHGTFLNK	30	Unmodified	_AAGLEGECDGQGPGFYLYDLGSTHGTFLNK_	0	MULTI-MSMS	3	1058.82062	3173.44003	2.8872	93.568	0.30637	0	0.00015137	2	42.536	48540000	2329	199	1761
A0A8C0RKZ6	no	AAGMGSYVTPQR	12	Unmodified	_AAGMGSYVTPQR_	0	MULTI-MATCH	2	619.303329	1236.59211	0.38986	31.979	0.44427	0	NaN	0	NaN	9344600	5014	201	1773
A0A8C0TIN7	no	AAGQYSTSYAQQK	13	Unmodified	_AAGQYSTSYAQQK_	0	MULTI-MATCH	2	701.833505	1401.65246	-0.94602	20.602	0.30654	0	NaN	0	NaN	3926400	6035	203	1788
A0A8P0NLP5	no	AAGSVPSEIIER	12	Acetyl (Protein N-term)	_(ac)AAGSVPSEIIER_	0	MULTI-MSMS	2	635.835517	1269.65648	1.4117	66.371	0.37371	-1.4211E-14	0.00036418	1	93.096	20310000	1001	204	1793
A0A8P0NMA3	no	AAGTAEPAEPAEPAEPEASR	20	Unmodified	_AAGTAEPAEPAEPAEPEASR_	0	MULTI-MSMS	2	975.955608	1949.89666	0.048542	31.191	0.44045	0	0.00052481	1	57.802	2563900	4060	205	1802
A0A8C0TN08	no	AAGTDGSDFQHR	12	Unmodified	_AAGTDGSDFQHR_	0	MULTI-MSMS	2	631.28144	1260.54833	-0.582	13.778	0.27263	0	3.3647E-06	1	205.83	7021800	6084	206	1816
A0A8C0S2B1	no	AAGTGTASPVSGPGVVR	17	Unmodified	_AAGTGTASPVSGPGVVR_	0	MULTI-MSMS	2	742.396804	1482.77906	1.9298	28.893	0.43994	0	0.029565	1	36.284	2490500	5280	207	1827
A0A8C0TD64	no	AAGTLYTYPENWR	13	Acetyl (Protein N-term)	_(ac)AAGTLYTYPENWR_	0	MULTI-MSMS	2	792.37808	1582.74161	-0.47139	91.207	0.7776	0	1.2475E-05	1	150.27	103270000	5949	208	1832
A0A8C0TD64	no	AAGTLYTYPENWR	13	Acetyl (Protein N-term),Deamidation (NQ)	_(ac)AAGTLYTYPEN(de)WR_	0	MULTI-MSMS	2	792.870088	1583.72562	1.1211	93.622	0.3408	-1.4211E-14	0.0036286	1	67.704	10611000	5949	208	1838
A0A8I3NPD6	no	AAGTSNYWEDLRK	13	Acetyl (Protein N-term)	_(ac)AAGTSNYWEDLRK_	1	MULTI-MSMS	2	776.873162	1551.73177	4.4442	64.996	0.57912	0	4.7295E-05	1	130.01	258650000	1527	210	1843
A0A8P0TKE0	no	AAGVCLEPHQEEK	13	Unmodified	_AAGVCLEPHQEEK_	0	MULTI-MATCH	2	734.348465	1466.68238	-1.1807	18.702	0.19291	0	NaN	0	NaN	1080500	2170	211	1849
A0A8I3MBN3	no	AAGVDDQENWHEGK	14	Unmodified	_AAGVDDQENWHEGK_	0	MULTI-MSMS	2	778.342226	1554.6699	0.49424	21.972	0.23842	0	0.00014353	1	103.21	4092100	916	213	1858
A0A8I3P6D3	no	AAGVNVEPFWPGLFAK	16	Unmodified	_AAGVNVEPFWPGLFAK_	0	MULTI-MSMS	2	851.951215	1701.88788	-0.36636	99.229	1.258	-1.4211E-14	1.5735E-05	4	110.84	1916000000	5383	217	1892
A0A8I3NC59	no	AAGYNFYGTER	11	Unmodified	_AAGYNFYGTER_	0	MULTI-MSMS	2	624.785827	1247.5571	-1.3311	42.439	0.13717	0	0.021926	1	52.549	15876000	1184	218	1903
A0A8C0SIR3	no	AAHGVLLQALSEMQADAEAVLAPHVPAQ	28	Unmodified	_AAHGVLLQALSEMQADAEAVLAPHVPAQ_	0	MULTI-MSMS	3	946.491997	2836.45416	-0.67646	109.43	0.23849	1.4211E-14	3.2418E-06	2	59.55	22980000	5493	220	1915
A0A8I3S1I2	no	AAHIFNEALVCHQIR	15	Unmodified	_AAHIFNEALVCHQIR_	0	MULTI-MSMS	4	445.483428	1777.90461	-0.52016	43.258	0.47423	0	0.00011898	1	89.629	44241000	5634	221	1921
A0A8C0Q8X0	no	AAHLCAEAALR	11	Unmodified	_AAHLCAEAALR_	0	MULTI-MSMS	3	394.873118	1181.59753	-0.6966	22.04	1.7273	0	0.00054171	2	94.309	206980000	4613	222	1965
A0A8C0Q8X0	no	AAHLCAEAALR	11	Unmodified	_AAHLCAEAALR_	0	MULTI-MSMS	3	394.873118	1181.59753	-0.5273	30.616	0.65348	0	0.01836	2	45.158	2349200	4613	222	1966
A0A8C0Q8X0	no	AAHLCAEAALR	11	Unmodified	_AAHLCAEAALR_	0	MULTI-MSMS	3	394.873118	1181.59753	-0.9138	31.394	0.65109	0	0.0052565	2	60.518	3969500	4613	222	1967
A0A8C0Q8X0	no	AAHLCAEAALR	11	Unmodified	_AAHLCAEAALR_	0	MSMS	3	394.873118	1181.59753	NaN	23.157	1	0	0.031412	1	42.718		4613	222	1968
A0A8C0Q8X0	no	AAHLCAEAALR	11	Unmodified	_AAHLCAEAALR_	0	MSMS	3	394.873118	1181.59753	NaN	24.871	1	0	0.0070191	1	59.908		4613	222	1969
A0A8C0Q8X0	no	AAHLCAEAALR	11	Unmodified	_AAHLCAEAALR_	0	MSMS	3	394.873118	1181.59753	NaN	25.64	1	0	0.0072086	1	59.426		4613	222	1970
A0A8C0Q8X0	no	AAHLCAEAALR	11	Unmodified	_AAHLCAEAALR_	0	MULTI-SECPEP	3	394.873118	1181.59753	-0.8509	23.629	1.1899	0	0.018218	1	67.726	17148000	4613	222	1971
A0A8C0Q8X0	no	AAHLCAEAALR	11	Unmodified	_AAHLCAEAALR_	0	MULTI-MATCH	3	394.873118	1181.59753	-4.7369	21.248	0.43247	0	NaN	0	NaN	3114500	4613	222	2023
A0A8I3NY48	no	AAHSEGNTTAGLDMK	15	Unmodified	_AAHSEGNTTAGLDMK_	0	MULTI-MSMS	2	751.848829	1501.68311	0.013041	16.433	0.54335	0	3.712E-65	1	298.82	34905000	4781	223	2041
A0A8I3PWT8	no	AAHVLMPHESTVEHTHVDINEMESPLATR	29	Unmodified	_AAHVLMPHESTVEHTHVDINEMESPLATR_	0	MULTI-MSMS	3	1084.52392	3250.54993	1.8759	54.293	0.16933	0	4.92E-06	2	51.956	13035000	4238	224	2061
A0A8P0TK57	no	AAIEHELPTATQK	13	Unmodified	_AAIEHELPTATQK_	0	MULTI-MSMS	2	704.875173	1407.73579	-4.4333	23.579	0.37448	0	0.041916	1	42.21	1804500	4928	227	2088
A0A8P0T343	no	AAIIEEQKR	9	Unmodified	_AAIIEEQKR_	1	MULTI-MATCH	2	529.303655	1056.59276	-1.6672	13.055	0.17144	0	NaN	0	NaN	1734100	4161	229	2110
A0A8C0LZX1	no	AAIISAEGDSK	11	Unmodified	_AAIISAEGDSK_	0	MULTI-MSMS	2	531.277303	1060.54005	0.10886	19.605	0.26852	0	0.0027296	2	81.338	4877300	639	230	2113
A0A8I3RQT2	no	AAILPTSIFLTNK	13	Unmodified	_AAILPTSIFLTNK_	0	MULTI-MSMS	2	694.911027	1387.8075	-0.34318	84.301	0.78166	0	0.0042237	1	65.056	442580000	2942	232	2134
A0A8I3RQT2	no	AAILPTSIFLTNKK	14	Unmodified	_AAILPTSIFLTNKK_	1	MULTI-MSMS	3	506.308098	1515.90246	0.42775	66.467	0.67859	-1.4211E-14	7.0733E-05	2	115.34	341270000	2942	233	2146
A0A8C0TU27	no	AAILQTEVDALR	12	Unmodified	_AAILQTEVDALR_	0	MULTI-MSMS	2	650.366984	1298.71942	4.3204	65.205	0.20229	0	0.0032259	1	72.006	21596000	6151;3942	234	2155
A0A8I3P0Z6	no	AAIQDILYPEDR	12	Unmodified	_AAIQDILYPEDR_	0	MULTI-MSMS	2	702.361899	1402.70924	-0.016395	70.951	1.3915	0	0.0001301	1	123.79	123580000	2290	235	2161
A0A8I3N4I8	no	AAIQTFQNTYQVLAVTFNDTSDQIISGGIDNDIK	34	Unmodified	_AAIQTFQNTYQVLAVTFNDTSDQIISGGIDNDIK_	0	MULTI-MSMS	4	925.963976	3699.8268	-0.42495	111.13	0.2728	0	0.056414	1	8.7666	43722000	3625	237	2164
A0A8P0NJG6	no	AAISLIPEVPK	11	Unmodified	_AAISLIPEVPK_	0	MULTI-MSMS	2	569.347532	1136.68051	0.31329	67.051	1.0494	0	0.021252	1	53.089	24796000	6424	238	2170
A0A8C0SI53	no	AAIVVHSR	8	Unmodified	_AAIVVHSR_	0	MSMS	2	426.756144	851.497735	NaN	11.553	1	0	0.034843	1	70.525		5483	239	2180
A0A8C0MFJ3	no	AALAGGTTMIIDHVVPEPEASLTEAYEK	28	Unmodified	_AALAGGTTMIIDHVVPEPEASLTEAYEK_	0	MULTI-MSMS	3	971.82319	2912.44774	-1.0904	88.598	0.74802	0	0.00033583	2	37.808	28694000	1299;4719	240	2200
A0A8C0MFJ3	no	AALAGGTTMIIDHVVPEPEASLTEAYEK	28	Unmodified	_AALAGGTTMIIDHVVPEPEASLTEAYEK_	0	MULTI-MSMS	3	971.82319	2912.44774	-1.7888	90.171	1.0163	0	5.8267E-09	1	84.515	63160000	1299;4719	240	2201
A0A8C0MFJ3	no	AALAGGTTMIIDHVVPEPEASLTEAYEK	28	Unmodified	_AALAGGTTMIIDHVVPEPEASLTEAYEK_	0	MULTI-MSMS	3	971.82319	2912.44774	-1.1287	90.55	1.4298	0	1.5304E-08	2	79.875	42476000	1299;4719	240	2202
A0A8C0MFJ3	no	AALAGGTTMIIDHVVPEPEASLTEAYEK	28	Unmodified	_AALAGGTTMIIDHVVPEPEASLTEAYEK_	0	MSMS	3	971.82319	2912.44774	NaN	88.344	1	0	0.0013418	1	43.612		1299;4719	240	2203
A0A8C0MFJ3	no	AALAGGTTMIIDHVVPEPEASLTEAYEK	28	Unmodified	_AALAGGTTMIIDHVVPEPEASLTEAYEK_	0	MULTI-SECPEP	4	729.119211	2912.44774	-2.053	89.789	0.54253	0	0.0072192	1	39.153	27456000	1299;4719	240	2204
A0A8I3NP20	no	AALAGGTTMIIDHVVPEPGTSLLAAFDQWR	30	Unmodified	_AALAGGTTMIIDHVVPEPGTSLLAAFDQWR_	0	MULTI-MSMS	3	1046.54113	3136.60156	-0.43278	105.48	0.16919	0	3.4883E-06	1	50.705	8663700	6260	241	2223
A0A8I3N1C5	no	AALAHPFFQDVTKPVPHLR	19	Unmodified	_AALAHPFFQDVTKPVPHLR_	1	MULTI-MATCH	5	429.641092	2143.16908	0.016364	52.686	0.37232	-7.1054E-15	NaN	0	NaN	19562000	2601	242	2229
A0A8P0N4L2	no	AALAHSEEIAASQAAAAK	18	Unmodified	_AALAHSEEIAASQAAAAK_	0	MULTI-MSMS	2	855.444483	1708.87441	2.7522	32.659	0.40778	0	1.7175E-66	1	283.21	176640000	3945;5165;4205;6365	243	2232
A0A8I3NTC5	no	AALAPLPPLPPQFK	14	Acetyl (Protein N-term)	_(ac)AALAPLPPLPPQFK_	0	MULTI-MSMS	2	751.442495	1500.87044	-0.18965	100.47	1.6298	0	0.0011178	1	71.349	48395000	4380	244	2244
A0A8C0MVQ9	no	AALCHFCIDMLNAK	14	Unmodified	_AALCHFCIDMLNAK_	0	MULTI-MSMS	2	832.391296	1662.76804	-2.3226	66.875	0.2359	0	0.00080346	1	83.438	7461900	1881	245	2256
A0A8I3S702	no	AALDSLSLFTGLGLSEHK	18	Acetyl (Protein N-term)	_(ac)AALDSLSLFTGLGLSEHK_	0	MULTI-MSMS	3	634.338674	1899.99419	0.067592	107.46	0.71512	0	3.441E-06	1	98.035	54823000	5954	247	2272
A0A8C0TLW9	no	AALEAAIADAEQR	13	Unmodified	_AALEAAIADAEQR_	0	MULTI-MSMS	2	664.843873	1327.67319	-0.087059	60.728	2.2638	0	0.00011099	5	116.77	16042000000	4237;6073	248	2290
A0A8C0TLW9	no	AALEAAIADAEQR	13	Unmodified	_AALEAAIADAEQR_	0	MULTI-MSMS	2	664.843873	1327.67319	-3.6911	62.225	1.8696	-7.1054E-15	2.0884E-05	4	157.78	194440000	4237;6073	248	2291
A0A8C0TLW9	no	AALEAAIADAEQR	13	Unmodified	_AALEAAIADAEQR_	0	MSMS	2	664.843873	1327.67319	NaN	40.717	1	0	7.0405E-05	1	104.43		4237;6073	248	2292
A0A8C0TLW9	no	AALEAAIADAEQR	13	Unmodified	_AALEAAIADAEQR_	0	MSMS	2	664.843873	1327.67319	NaN	64.786	1	0	0.0036207	1	67.08		4237;6073	248	2293
A0A8C0TLW9	no	AALEAAIADAEQR	13	Unmodified	_AALEAAIADAEQR_	0	MULTI-MATCH	2	664.843873	1327.67319	6.3708	119.3	0.20362	0	NaN	0	NaN	442040	4237;6073	248	2327
A0A8C0P4Y3	no	AALEACHK	8	Unmodified	_AALEACHK_	0	MULTI-MSMS	2	450.22382	898.433086	0.69353	8.7355	0.25322	0	0.028436	1	71.296	5093000	3567	249	2337
A0A8P0S6F1	no	AALEALGSCLNNK	13	Unmodified	_AALEALGSCLNNK_	0	MULTI-MSMS	2	680.848101	1359.68165	-1.8249	51.3	2.0057	0	2.7489E-05	2	137.95	772240000	1810	250	2349
A0A8C0THS5	no	AALEDNSGSSELQEIMR	17	Unmodified	_AALEDNSGSSELQEIMR_	0	MULTI-MSMS	2	925.433455	1848.85236	-1.8359	72.204	0.44005	0	4.2939E-39	1	252.88	250410000	6013;6493	251	2374
A0A8C0RIK1	no	AALETDENLLLCAPTGAGK	19	Unmodified	_AALETDENLLLCAPTGAGK_	0	MULTI-MSMS	2	972.490772	1942.96699	1.7335	74.198	0.47607	-1.4211E-14	3.0295E-09	1	131.53	22185000	4969	256	2442
A0A8I3P299	no	AALEYLGSFDHYAT	14	Unmodified	_AALEYLGSFDHYAT_	0	MULTI-MSMS	2	779.364638	1556.71472	-4.1432	82.414	0.44181	0	0.0021565	2	71.349	50953000	2152	257	2451
A0A8C0PID5	no	AALGRPLDKHEGALETLLR	19	Unmodified	_AALGRPLDKHEGALETLLR_	2	MULTI-MSMS	5	412.838041	2059.15382	-0.43147	52.541	0.40848	0	0.04198	1	25.508	14006000	4089	259	2455
A0A8C0T0C4	no	AALHPPALAVLSHTPEGATQTIAWVGK	27	Unmodified	_AALHPPALAVLSHTPEGATQTIAWVGK_	0	MULTI-MSMS	4	684.876248	2735.47588	-1.1277	77.368	0.40663	0	0.0086419	1	28.156	24955000	2901	260	2458
A0A8I3N6X9	no	AALIESQGQQQEER	14	Unmodified	_AALIESQGQQQEER_	0	MULTI-MATCH	2	793.892083	1585.76961	0.0039095	23.223	0.4762	0	NaN	0	NaN	25420000	6380	261	2473
A0A8I3NUW7	no	AALIMQVLQLTADQIAMLPPEQR	23	Unmodified	_AALIMQVLQLTADQIAMLPPEQR_	0	MULTI-MSMS	3	850.797593	2549.37095	-0.30025	111.51	0.20214	0	0.046116	1	16.59	85298000	1974;3852	262	2476
A0A8P0TSW2	no	AALLEAGMPESAEDK	15	Unmodified	_AALLEAGMPESAEDK_	0	MSMS	2	766.369063	1530.72357	NaN	51.14	1	0	0.00050652	1	76.522		596	263	2482
A0A8I3S6F7	no	AALLELWELR	10	Unmodified	_AALLELWELR_	0	MULTI-MATCH	2	607.350606	1212.68666	-3.3823	96.7	0.54415	0	NaN	0	NaN	29865000	6594;6533	264	2492
A0A8C0TA90	no	AALLEQALSNAR	12	Unmodified	_AALLEQALSNAR_	0	MULTI-SECPEP	2	628.851501	1255.68845	2.4086	62.633	0.27135	0	0.0076447	1	96.665	15918000	3272;5880	265	2497
A0A8I3SCB6	no	AALLETLSLLLAK	13	Unmodified	_AALLETLSLLLAK_	0	MULTI-MSMS	2	678.429053	1354.84355	0.33269	107.76	0.61235	0	3.001E-05	1	136.63	171110000	3764	266	2508
A0A8I3SBI9	no	AALLNQHYQVNFK	13	Unmodified	_AALLNQHYQVNFK_	0	MULTI-MSMS	2	773.412257	1544.80996	2.7445	49.498	0.71347	0	3.6937E-05	1	134.26	18712000	5490	267	2520
A0A8I3S0I0	no	AALLSPGDPAVWAGLMAACHADDK	24	Unmodified	_AALLSPGDPAVWAGLMAACHADDK_	0	MULTI-MSMS	3	813.059477	2436.1566	-0.58778	95.367	0.40556	0	0.058064	1	12.875	40067000	2679	268	2532
A0A8C0QRL7	no	AALMLEDGSVLR	12	Acetyl (Protein N-term)	_(ac)AALMLEDGSVLR_	0	MULTI-MSMS	2	658.84757	1315.68059	-0.19058	100.06	0.88441	0	5.0753E-05	1	127.4	253440000	4799	269	2547
A0A8I3PIV3	no	AALNALQPPDFR	12	Unmodified	_AALNALQPPDFR_	0	MULTI-MSMS	2	656.854044	1311.69353	-1.1613	65.587	0.54318	0	0.013733	1	55.649	21805000	5531	270	2563
A0A8C0T3U6	no	AALNLPEAASCDEVR	15	Unmodified	_AALNLPEAASCDEVR_	0	MULTI-MSMS	2	808.390861	1614.76717	-2.8782	53.904	0.67995	0	6.8818E-05	1	108.35	41571000	5797	271	2571
A0A8C0PUU6	no	AALNPGKPTEPR	12	Acetyl (Protein N-term)	_(ac)AALNPGKPTEPR_	1	MULTI-MSMS	2	646.851501	1291.68845	-0.1193	29.814	0.83142	0	0.00011035	1	121.83	16180000	4354	272	2583
A0A8C0PUU6	no	AALNPGKPTEPR	12	Acetyl (Protein N-term)	_(ac)AALNPGKPTEPR_	1	MULTI-MATCH	2	646.851501	1291.68845	-2.5062	29.167	0.17233	0	NaN	0	NaN	416670	4354	272	2590
A0A8C0SMJ7	no	AALPTPALTPEDK	13	Unmodified	_AALPTPALTPEDK_	0	MULTI-MSMS	2	662.361367	1322.70818	1.1607	46.915	0.81391	0	0.0046132	1	63.624	6277800	4018	274	2597
A0A8C0T0X4	no	AALQACLAAALAQR	14	Unmodified	_AALQACLAAALAQR_	0	MULTI-MSMS	2	714.39301	1426.77147	-1.5244	76.51	0.30343	0	0.00013853	1	115.78	18646000	2012	275	2605
A0A8I3P1M0	no	AALQEELSDVLIYLVALAAR	20	Unmodified	_AALQEELSDVLIYLVALAAR_	0	MULTI-MSMS	3	720.07545	2157.20452	-0.37713	113.09	0.20297	1.4211E-14	0.00022486	1	58.024	8027300	803	276	2609
A0A8C0TE49	no	AALRPLVKPK	10	Unmodified	_AALRPLVKPK_	2	MULTI-MSMS	3	364.913243	1091.7179	-0.84502	13.476	0.78242	0	0.0051809	2	88.496	1830800000	162	277	2617
A0A8P0N9J3	no	AALRPTDVVLEVGPGTGNMTVK	22	Unmodified	_AALRPTDVVLEVGPGTGNMTVK_	1	MULTI-MSMS	3	742.403461	2224.18855	1.157	67.368	0.57629	0	0.056961	1	19.693	13396000	6568	278	2625
A0A8C0SIE6	no	AALSAGGVSPEAIDSIIVGNVMQSSSDAPYLAR	33	Unmodified	_AALSAGGVSPEAIDSIIVGNVMQSSSDAPYLAR_	0	MULTI-MSMS	4	812.413228	3245.62381	0.42829	106	0.67804	0	5.3573E-05	1	44.969	44773000	527	279	2631
A0A8I3PYS5	no	AALSEEELEKK	11	Unmodified	_AALSEEELEKK_	1	MULTI-MSMS	2	623.8299	1245.64525	-0.44282	22.04	0.40777	0	0.0010265	1	171.56	36990000	2053	280	2642
A0A8I3S9H6	no	AALSGLASALESYR	14	Acetyl (Protein N-term)	_(ac)AALSGLASALESYR_	0	MULTI-MSMS	2	725.880456	1449.74636	1.8683	109.14	0.4777	0	4.0753E-07	1	162.36	18001000	4284	281	2654
A0A8C0Z5T8	no	AALSGSYVNFGVFR	14	Unmodified	_AALSGSYVNFGVFR_	0	MSMS	2	744.385708	1486.75686	NaN	82.86	1	0	0.0023125	1	67.726		6302	282	2660
A0A8P0SGA5	no	AALSSQQQQQLALLLQQFQALK	22	Unmodified	_AALSSQQQQQLALLLQQFQALK_	0	MSMS	3	819.127096	2454.35946	NaN	105.59	1	0	1.8834E-16	1	113.49		6523	284	2670
A0A8C0N8D3	no	AALSTASDFITR	12	Unmodified	_AALSTASDFITR_	0	MULTI-MATCH	2	626.830234	1251.64592	2.6755	55.126	0.40669	0	NaN	0	NaN	33415000	2187	286	2679
A0A8P0PMT6	no	AALTLTPSAVNK	12	Unmodified	_AALTLTPSAVNK_	0	MULTI-MSMS	2	593.34552	1184.67649	1.1818	39.471	0.88358	0	2.2439E-05	1	183.47	12646000	6356	287	2686
A0A8I3RTC4	no	AALTQSPQFQK	11	Acetyl (Protein N-term)	_(ac)AALTQSPQFQK_	0	MULTI-MSMS	2	630.832777	1259.651	1.2107	56.223	1.7302	0	0.00014032	2	123.16	839890000	690	289	2700
A0A8I3RVE3	no	AALVAAESAASPGLAETAEAAELSR	25	Acetyl (Protein N-term)	_(ac)AALVAAESAASPGLAETAEAAELSR_	0	MULTI-MSMS	3	800.074726	2397.20235	0.040045	104.14	1.0555	0	1.8832E-11	2	104.81	44601000	5265	290	2715
A0A8I3MYG1	no	AALVDLEPGTMDSVR	15	Unmodified	_AALVDLEPGTMDSVR_	0	MULTI-MSMS	2	787.398155	1572.78176	-1.4296	68.503	1.324	1.4211E-14	6.8647E-05	3	113.44	712780000	862;871	291	2728
A0A8C0Z5M9	no	AALWALQGGTSVVIANGTHPK	21	Unmodified	_AALWALQGGTSVVIANGTHPK_	0	MULTI-MSMS	3	697.716367	2090.12727	0.056716	69.986	1.0544	0	3.2889E-07	2	99.508	51711000	6299	292	2741
A0A8C0Z5M9	no	AALWALQGGTSVVIANGTHPK	21	Unmodified	_AALWALQGGTSVVIANGTHPK_	0	MULTI-MATCH	3	697.716367	2090.12727	0.22426	70.832	0.30481	0	NaN	0	NaN	12074000	6299	292	2749
A0A8I3P9K5	no	AALYGGVEGGGSR	13	Acetyl (Protein N-term)	_(ac)AALYGGVEGGGSR_	0	MULTI-MSMS	2	618.304384	1234.59421	-1.8202	59.476	1.0884	0	0.0064437	1	54.259	12871000	6483	293	2754
A0A8I3RQT2	no	AAMAVGGAGGSR	12	Acetyl (Protein N-term)	_(ac)AAMAVGGAGGSR_	0	MULTI-MSMS	2	523.756015	1045.49748	1.7081	37.139	1.4622	0	1.9189E-05	4	137.95	30564000	2942	294	2762
A0A8P0TAW7	no	AAMDNSEIAGEKK	13	Unmodified	_AAMDNSEIAGEKK_	1	MULTI-MATCH	2	682.329741	1362.64493	-0.25542	14.974	0.16979	0	NaN	0	NaN	14394000	1559;1748;5700	296	2785
A0A8C0TDT9	no	AAMFPETLDEGMQIPSTQFDAAHPTNVQR	29	Unmodified	_AAMFPETLDEGMQIPSTQFDAAHPTNVQR_	0	MULTI-MSMS	3	1068.16925	3201.48593	-1.1827	85.977	1.1903	0	3.4243E-09	2	82.62	153090000	138	298	2803
A0A8I3S0R4	no	AAMGLGAQGLLLSR	14	Unmodified	_AAMGLGAQGLLLSR_	0	MULTI-MSMS	2	679.384654	1356.75475	0.1646	71.771	0.44058	0	0.0002272	1	97.214	32826000	3851	300	2816
A0A8I3MSC7	no	AAMGTGISHMNDLTIIQTTQGFCR	24	Unmodified	_AAMGTGISHMNDLTIIQTTQGFCR_	0	MULTI-MSMS	3	875.085697	2622.23526	-0.99998	78.476	0.67822	0	8.4153E-15	3	116.45	64502000	4297	301	2822
Q9XSU9	yes	AAMLAAQDVAQR	12	Unmodified	_AAMLAAQDVAQR_	0	MULTI-MSMS	2	622.824429	1243.63431	-0.23167	34.049	0.50835	0	0.018486	1	51.276	15099000	6678	302	2834
A0A8P0PQL6	no	AANAAENDFSVSQAEVSSR	19	Unmodified	_AANAAENDFSVSQAEVSSR_	0	MULTI-MSMS	2	976.950857	1951.88716	0.30114	49.911	0.95026	0	5.8301E-12	2	154.65	26639000	1631	303	2850
A0A8C0NKI6	no	AANAGNLQAAELLLSTLEK	19	Unmodified	_AANAGNLQAAELLLSTLEK_	0	MULTI-MSMS	2	964.028379	1926.04221	1.7929	101.8	0.23769	0	7.6471E-06	1	98.439	14082000	2841	304	2863
A0A8C0N6W8	no	AANATTNPSQLLPLELVDK	19	Acetyl (Protein N-term)	_(ac)AANATTNPSQLLPLELVDK_	0	MULTI-MSMS	3	679.700272	2036.07899	-0.32253	101.99	0.51061	0	0.0019127	1	45.369	247540000	2308	305	2876
A0A8C0N6W8	no	AANATTNPSQLLPLELVDK	19	Acetyl (Protein N-term)	_(ac)AANATTNPSQLLPLELVDK_	0	MULTI-SECPEP	2	1019.04677	2036.07899	-0.38121	101.99	0.20472	0	0.0014587	1	64.104	14947000	2308	305	2877
A0A8C0SIE6	no	AANDAGYFNNEMVPIEVK	18	Unmodified	_AANDAGYFNNEMVPIEVK_	0	MSMS	2	991.46984	1980.92513	NaN	77.136	1	0	7.5121E-15	1	122.64		527	306	2882
A0A8I3PCE5	no	AANGVVLATEK	11	Deamidation (NQ)	_AAN(de)GVVLATEK_	0	MULTI-MSMS	2	537.295496	1072.57644	-0.98961	26.006	0.51018	0	0.01496	1	86.882	17872000	4798	307	2884
K7RW18	no	AANILVGENLVCK	13	Unmodified	_AANILVGENLVCK_	0	MULTI-MSMS	2	700.881944	1399.74933	0.51158	60.729	0.7668	7.1054E-15	0.00026685	2	97.456	123090000	4233;4353	308	2895
A0A8C0NEH5	no	AANMIPAHDSPLAALAFDASGTK	23	Unmodified	_AANMIPAHDSPLAALAFDASGTK_	0	MULTI-MSMS	3	757.047565	2268.12087	1.0309	81.475	0.74789	0	0.064328	1	10.42	29846000	2603	309	2904
A0A8C0PH27	no	AANMPDSELFELISENR	17	Unmodified	_AANMPDSELFELISENR_	0	MULTI-MSMS	2	968.459472	1934.90439	1.5385	98.353	0.20409	0	0.0001337	1	82.069	12546000	4027	310	2911
A0A8C0RTK9	no	AANNGALPPDLSYITR	16	Deamidation (NQ)	_AANN(de)GALPPDLSYITR_	0	MULTI-MATCH	2	837.428301	1672.84205	10.156	75.058	0.57716	0	NaN	0	NaN	56170000	5168	311	2918
A0A8P0NN69	no	AANNISSLLTK	11	Unmodified	_AANNISSLLTK_	0	MULTI-MSMS	2	566.322045	1130.62954	4.2	49.277	0.50958	0	0.028203	1	48.998	9195600	908	312	2923
A0A8C0MJD7	no	AANVGSMFQYWK	12	Acetyl (Protein N-term)	_(ac)AANVGSMFQYWK_	0	MULTI-MSMS	2	722.339912	1442.66527	0.20104	102.39	0.30597	0	3.3544E-05	1	147.2	34639000	1285	314	2937
A0A8I3PHH2	no	AANVLLSEHGEVK	13	Unmodified	_AANVLLSEHGEVK_	0	MULTI-MATCH	2	683.869891	1365.72523	-1.8416	26.68	0.71349	0	NaN	0	NaN	3641900	5784	315	2949
A0A8I3SAH4	no	AANVLVSESLMCK	13	Unmodified	_AANVLVSESLMCK_	0	MULTI-MSMS	2	711.359987	1420.70542	-4.163	57.959	0.67871	0	0.055191	1	38.238	43442000	6139	317	2960
A0A8I3PQI9	no	AANYSSTSNRR	11	Acetyl (Protein N-term)	_(ac)AANYSSTSNRR_	1	MULTI-MSMS	2	634.80254	1267.59053	1.1848	15.244	0.33844	0	0.006146	1	69.375	11225000	3086	318	2970
A0A8I3NC42	no	AAPAAASDQPDSAATTEK	18	Unmodified	_AAPAAASDQPDSAATTEK_	0	MULTI-MSMS	2	851.399938	1700.78532	4.1427	16.526	0.47604	0	5.1788E-09	1	136.99	8201900	2787	319	2976
A0A8P0T7T3	no	AAPAEAAEER	10	Acetyl (Protein N-term)	_(ac)AAPAEAAEER_	0	MULTI-MATCH	2	528.751453	1055.48835	-1.1642	28.743	0.30597	0	NaN	0	NaN	6409300	1326;2236	320	2985
A0A8I3MZS6	no	AAPAPAAAVPAAVPGVAPVPSGVFTDVPISNIR	33	Unmodified	_AAPAPAAAVPAAVPGVAPVPSGVFTDVPISNIR_	0	MULTI-MSMS	3	1027.23614	3078.68661	-0.12796	96.074	0.54329	0	2.9921E-18	1	93.411	264170000	2465	321	2996
A0A8I3MZS6	no	AAPAPAAAVPAAVPGVAPVPSGVFTDVPISNIR	33	Unmodified	_AAPAPAAAVPAAVPGVAPVPSGVFTDVPISNIR_	0	MULTI-MSMS	4	770.678928	3078.68661	0.49302	96.115	0.54329	0	0.050334	1	12.278	190250000	2465	321	2997
A0A8I3MZS6	no	AAPAPAAAVPAAVPGVAPVPSGVFTDVPISNIR	33	Unmodified	_AAPAPAAAVPAAVPGVAPVPSGVFTDVPISNIR_	0	MULTI-MSMS	5	616.744598	3078.68661	0.2146	96.096	0.64474	0	0.032783	1	17.903	44377000	2465	321	2998
A0A8P0TBU6	no	AAPAPCQEGACVGSEAR	17	Unmodified	_AAPAPCQEGACVGSEAR_	0	MULTI-MSMS	2	865.882878	1729.7512	3.5861	24.773	0.41004	-3.5527E-15	0.0039672	1	53.252	2976300	2003	322	3024
A0A8I3P0L6	no	AAPAPTPSSTININTSTSK	19	Unmodified	_AAPAPTPSSTININTSTSK_	0	MULTI-MSMS	2	929.481262	1856.94797	0.3918	39.847	0.94878	0	0.028135	1	32.624	5105400	3854	323	3035
A0A8I3MMI9	no	AAPCIYWLPLTDSQIVQK	18	Unmodified	_AAPCIYWLPLTDSQIVQK_	0	MULTI-MSMS	3	701.702959	2102.08705	-1.0786	96.828	0.5105	0	0.0043583	1	43.454	15275000	2884	324	3046
A0A8C0S2B1	no	AAPDEESTTSITK	13	Unmodified	_AAPDEESTTSITK_	0	MSMS	2	675.325179	1348.6358	NaN	21.275	1	0	0.013563	1	55.754		5280	325	3058
A0A8C0S546	no	AAPDILIATPGR	12	Unmodified	_AAPDILIATPGR_	0	MULTI-SECPEP	2	597.845687	1193.67682	1.8927	54.245	0.84849	0	0.0088746	1	91.636	26469000	4229	326	3067
A0A8C0MA58	no	AAPDPVLEAGPGAHGPLPVPLVLDNGSFQAR	31	Unmodified	_AAPDPVLEAGPGAHGPLPVPLVLDNGSFQAR_	0	MULTI-MSMS	3	1021.54012	3061.59852	0.22902	92.437	0.27026	0	5.5139E-09	1	66.511	21298000	1073	328	3083
A0A8C0N883	no	AAPEATSEDGGAEPALEAR	19	Unmodified	_AAPEATSEDGGAEPALEAR_	0	MULTI-MSMS	2	921.429226	1840.8439	0.7324	35.155	0.37311	0	2.5134E-08	1	112.15	8677300	2371	329	3091
A0A8I3NI98	no	AAPEDERPAGSGEGER	16	Acetyl (Protein N-term)	_(ac)AAPEDERPAGSGEGER_	1	MULTI-MSMS	2	835.374254	1668.73396	1.8208	21.957	0.33927	-3.5527E-15	9.3118E-06	1	116.03	6788500	1104	330	3104
A0A8I3S6M5	no	AAPEINNIIEEATEFIK	17	Unmodified	_AAPEINNIIEEATEFIK_	0	MULTI-MSMS	2	951.496381	1900.97821	-1.1983	107.93	0.44225	0	0.00062789	2	69.352	10126000	5557	332	3118
A0A8P0SLH6	no	AAPGAEFAPNKR	12	Unmodified	_AAPGAEFAPNKR_	1	MULTI-MSMS	2	614.825286	1227.63602	0.47778	17.585	0.94289	0	0.048164	1	52.278	31558000	2653	333	3123
A0A8C0T000	no	AAPGGGFQNIACLR	14	Unmodified	_AAPGGGFQNIACLR_	0	MULTI-MSMS	2	716.36171	1430.70887	-2.1405	59.552	1.4585	0	0.00019271	1	98.249	778900000	1241	334	3128
A0A8C0TB26	no	AAPGVAATDLEVVR	14	Unmodified	_AAPGVAATDLEVVR_	0	MULTI-MSMS	2	684.877716	1367.74088	-2.588	52.763	1.0545	0	0.00012377	2	118.28	55244000	5903	336	3140
A0A8I3PSI9	no	AAPGVSGALPAICDPGR	17	Unmodified	_AAPGVSGALPAICDPGR_	0	MULTI-MATCH	2	804.911764	1607.80898	1.3671	57.103	0.27128	7.1054E-15	NaN	0	NaN	13532000	3094	337	3151
A0A8C0SJL7	no	AAPGYHMAK	9	Unmodified	_AAPGYHMAK_	0	MULTI-MSMS	2	473.234187	944.453822	1.1745	12.661	0.30496	0	0.046557	1	50.127	5646500	3880;4478	338	3154
A0A8I3SCQ8	no	AAPLAGFGYGLPISR	15	Unmodified	_AAPLAGFGYGLPISR_	0	MSMS	2	745.411726	1488.8089	NaN	83.532	1	0	1.2313E-06	1	109.6		5315	339	3169
A0A8C0QGH7	no	AAPLDSIQSLAAYYIECIR	19	Unmodified	_AAPLDSIQSLAAYYIECIR_	0	MULTI-MSMS	3	718.701507	2153.08269	-0.15272	111.16	0.47707	1.4211E-14	1.6154E-12	1	157.54	694230000	4714	340	3178
A0A8I3NF75	no	AAPLLHAR	8	Acetyl (Protein N-term)	_(ac)AAPLLHAR_	0	MULTI-MSMS	2	445.763969	889.513385	0.20243	35.406	0.37426	0	0.0046814	1	99.384	9758900	2907	341	3191
A0A8P0S821	no	AAPLPQDFLDR	11	Unmodified	_AAPLPQDFLDR_	0	MULTI-MSMS	2	621.827495	1241.64044	-0.089089	65.617	1.1869	0	0.00076815	3	104.2	254820000	6439	342	3203
A0A8P0TI09	no	AAPLSAGAVAPETDVAER	18	Unmodified	_AAPLSAGAVAPETDVAER_	0	MULTI-MSMS	2	862.944315	1723.87408	-0.79571	47.405	0.51023	0	0.00013024	1	78.486	8936700	2363	343	3213
A0A8C0NWJ2	no	AAPPDVGEER	10	Unmodified	_AAPPDVGEER_	0	MULTI-MSMS	2	520.753995	1039.49344	-0.73785	17.192	0.73429	0	0.051166	1	45.161	4304000	3249	346	3227
A0A8P0N910	no	AAPPPEDQQDPAPLS	15	Unmodified	_AAPPPEDQQDPAPLS_	0	MULTI-MSMS	2	766.865002	1531.71545	-1.5561	40.965	2.0342	0	0.000208	2	92.611	31266000	6530	347	3238
A0A8I3N0B2	no	AAPPPPPPPPPPPGADR	17	Unmodified	_AAPPPPPPPPPPPGADR_	0	MSMS	2	814.43319	1626.85183	NaN	33.806	1	0	0.045627	1	41.54		2180	349	3247
A0A8C0LX14	no	AAPQDVHVR	9	Acetyl (Protein N-term)	_(ac)AAPQDVHVR_	0	MULTI-MSMS	2	517.772522	1033.53049	0.26419	23.76	0.74923	0	0.001791	1	98.523	23065000	539	350	3251
A0A8C0Q803	no	AAPQPSMSCVYK	12	Unmodified	_AAPQPSMSCVYK_	0	MULTI-MATCH	2	669.812673	1337.61079	0.46984	35.101	0.33881	0	NaN	0	NaN	7301000	1915	351	3264
A0A8P0NJV5	no	AAPQSPSVPK	10	Unmodified	_AAPQSPSVPK_	0	MULTI-MSMS	2	491.271824	980.529095	0.02116	16.486	0.8158	0	0.01103	1	68.383	5935100	869	352	3269
A0A8P0PAZ7	no	AAPSEEDDSGVEVYYR	16	Unmodified	_AAPSEEDDSGVEVYYR_	0	MULTI-MSMS	2	893.891945	1785.76934	4.0067	49.287	0.30652	0	0.0052526	1	54.143	2377000	6527	353	3276
A0A8C0S1R2	no	AAPSEGQAFASGVEK	15	Acetyl (Protein N-term)	_(ac)AAPSEGQAFASGVEK_	0	MULTI-MATCH	2	745.85972	1489.70489	-1.0396	56.566	0.57612	0	NaN	0	NaN	46135000	5273	354	3295
A0A8C0S1R2	no	AAPSEGQAFASGVEK	15	Acetyl (Protein N-term)	_(ac)AAPSEGQAFASGVEK_	0	MULTI-MATCH	2	745.85972	1489.70489	-7.7377	57.448	0.16912	0	NaN	0	NaN	10000000	5273	354	3296
A0A8I3N5Q5	no	AAPSPSGGGGGSGGGSGGGTPGPAGPPAPGHPAVSSMQGK	40	Acetyl (Protein N-term)	_(ac)AAPSPSGGGGGSGGGSGGGTPGPAGPPAPGHPAVSSMQGK_	0	MULTI-MSMS	3	1098.8446	3293.51196	-1.0413	44.006	0.30533	0	9.3707E-05	1	43.066	13917000	6329	358	3304
A0A8C0M5Y6	no	AAPVDLELKK	10	Acetyl (Protein N-term)	_(ac)AAPVDLELKK_	1	MULTI-MSMS	2	563.329339	1124.64412	0.19691	48.717	1.0537	7.1054E-15	0.0048173	2	80.455	88306000	664	360	3312
A0A8C0MIG1	no	AAPVTGGMGAVLMR	14	Unmodified	_AAPVTGGMGAVLMR_	0	MULTI-MSMS	2	665.852132	1329.68971	-1.2561	57.905	0.84907	0	0.00013853	1	115.78	53615000	1421	361	3324
A0A8I3NUK8	no	AAQALALLR	9	Acetyl (Protein N-term)	_(ac)AAQALALLR_	0	MULTI-MSMS	2	484.798009	967.581465	-0.26584	97.44	0.61013	0	0.00070188	2	139.68	543110000	6204	362	3339
A0A8I3MJJ7	no	AAQAPSSFQLLYDLK	15	Unmodified	_AAQAPSSFQLLYDLK_	0	MULTI-MSMS	2	826.438138	1650.86172	-3.0635	87.269	0.77978	0	0.00018119	1	93.959	123170000	4791	363	3351
A0A8P0NLY2	no	AAQEEYIKR	9	Unmodified	_AAQEEYIKR_	1	MULTI-MSMS	2	554.293288	1106.57202	0.40405	14.429	0.27267	0	0.0035544	1	141.52	53045000	6623;6228	364	3357
P62825	no	AAQGEPQVQFK	11	Acetyl (Protein N-term)	_(ac)AAQGEPQVQFK_	0	MULTI-MSMS	2	622.817127	1243.6197	0.52163	50.867	3.1275	0	0.00021224	5	118.5	636070000	225	365	3371
A0A8C0N2G5	no	AAQGPPPPAVPPNADVLACTQEALLQK	27	Unmodified	_AAQGPPPPAVPPNADVLACTQEALLQK_	0	MULTI-MSMS	3	918.48121	2752.4218	-0.69854	86.553	0.47612	0	0.0092716	1	27.309	13442000	2138	367	3389
A0A8P0TDF9	no	AAQGTLQPSLYQIR	14	Unmodified	_AAQGTLQPSLYQIR_	0	MULTI-MSMS	2	773.422822	1544.83109	0.90499	56.198	0.60969	0	0.00014075	1	101.5	33558000	4814;581	368	3397
A0A8C0TH91	no	AAQGWQDELAR	11	Acetyl (Protein N-term)	_(ac)AAQGWQDELAR_	0	MULTI-MSMS	2	643.809833	1285.60511	1.1484	73.168	0.37288	0	0.00011593	1	152.34	25909000	6008	369	3408
A0A8C0TH91	no	AAQGWQDELAR	11	Acetyl (Protein N-term)	_(ac)AAQGWQDELAR_	0	MULTI-MATCH	2	643.809833	1285.60511	3.9604	71.997	0.37228	1.4211E-14	NaN	0	NaN	24842000	6008	369	3420
A0A8I3MQ25	no	AAQIELLQLLVQIASENNLGEGVIVK	26	Unmodified	_AAQIELLQLLVQIASENNLGEGVIVK_	0	MULTI-MSMS	3	921.526925	2761.55895	0.34532	111.81	0.17074	0	7.2291E-08	1	79.558	86863000	4215	370	3426
A0A8P0T767	no	AAQLATEIADVK	12	Unmodified	_AAQLATEIADVK_	0	MULTI-MSMS	2	615.340435	1228.66632	1.3482	48.139	0.47635	7.1054E-15	0.00036945	1	103.26	35563000	2606	371	3432
A0A8I3P147	no	AAQLCGAGMAAVVDK	15	Unmodified	_AAQLCGAGMAAVVDK_	0	MULTI-MSMS	2	731.363061	1460.71157	-0.66871	48.072	1.4601	0	0.002533	3	63.966	137470000	5243;2836	372	3444
A0A8C0MX58	no	AAQLFLCSLGLK	12	Unmodified	_AAQLFLCSLGLK_	0	MSMS	2	660.870848	1319.72714	NaN	85.792	1	0	0.0091567	1	61.353		1929	373	3457
A0A8I3N023	no	AAQLGFGGVYVR	12	Unmodified	_AAQLGFGGVYVR_	0	MULTI-MSMS	2	619.33803	1236.66151	1.3892	63.448	0.37401	0	0.027709	1	47.603	19986000	5744	374	3460
A0A8I3MEV9	no	AAQLIGTCSQNVAAIQEQVLGLGALR	26	Unmodified	_AAQLIGTCSQNVAAIQEQVLGLGALR_	0	MULTI-MSMS	3	894.484954	2680.43303	-0.34357	100.4	0.2367	0	1.3059E-27	1	143.47	76591000	4809	375	3467
A0A8I3MLL4	no	AAQLQHSEK	9	Unmodified	_AAQLQHSEK_	0	MULTI-MATCH	2	506.26453	1010.51451	0.4447	8.4757	0.13639	0	NaN	0	NaN	2974000	1845	377	3483
A0A8I3PDA9	no	AAQMPESDQIK	11	Acetyl (Protein N-term)	_(ac)AAQMPESDQIK_	0	MULTI-MSMS	2	630.300452	1258.58635	-1.0855	46.72	0.91459	0	0.0013307	1	82.287	42162000	4813	378	3490
A0A8P0N6M8	no	AAQNSGEAEYIEK	13	Unmodified	_AAQNSGEAEYIEK_	0	MULTI-MSMS	2	705.330795	1408.64704	-3.6048	23.241	0.27234	0	0.047644	1	40.496	2387300	3879	379	3498
A0A8P0THI5	no	AAQQAASSSGQGQQAQTPTGK	21	Unmodified	_AAQQAASSSGQGQQAQTPTGK_	0	MULTI-MSMS	2	1001.48286	2000.95116	0.50316	13.234	0.23802	-1.7764E-15	0.0032386	1	40.066	1538200	515	380	3499
A0A8P0NP10	no	AAQTACRPLGK	11	Acetyl (Protein N-term)	_(ac)AAQTACRPLGK_	1	MULTI-SECPEP	2	607.819147	1213.62374	-0.65341	22.176	0.34069	0	0.0039119	1	117.89	15235000	6406	381	3506
A0A8C0PCF8	no	AAQTLLWTELIR	12	Unmodified	_AAQTLLWTELIR_	0	MULTI-MSMS	2	707.906276	1413.798	1.2521	94.758	0.54192	0	0.00015286	1	122.26	127440000	3157	382	3518
A0A8I3RSP3	no	AAQTSVAYGCIK	12	Unmodified	_AAQTSVAYGCIK_	0	MULTI-MSMS	2	634.818812	1267.62307	-0.59759	29.814	0.60554	-3.5527E-15	0.0022251	1	75.294	65160000	4500	383	3530
A0A8I3MQZ4	no	AAQTTHQFIIAK	12	Unmodified	_AAQTTHQFIIAK_	0	MULTI-MSMS	2	664.869694	1327.72483	0.3191	22.936	0.27321	0	0.041418	1	43.651	3796000	4309	384	3541
A0A8C0RDZ0	no	AAQVQPVGEATR	12	Unmodified	_AAQVQPVGEATR_	0	MULTI-MSMS	2	613.828026	1225.6415	0.41468	16.739	0.2052	0	0.00088572	1	89.047	2548700	4895	386	3556
A0A8I3PYF5	no	AAQYQVNQAAAAQAAATAAAMGIPQAVLPPLPK	33	Unmodified	_AAQYQVNQAAAAQAAATAAAMGIPQAVLPPLPK_	0	MULTI-MSMS	4	801.43149	3201.69685	3.0927	102.39	0.40785	-1.4211E-14	0.016698	1	21.749	13877000	5671	387	3558
A0A8C0Q5M8	no	AASAAAASAAAAAAASGSPGPGEGSAGGEK	30	Acetyl (Protein N-term)	_(ac)AASAAAASAAAAAAASGSPGPGEGSAGGEK_	0	MULTI-MSMS	3	805.045718	2412.11532	-0.34097	74.975	0.61132	0	5.3272E-31	3	129.8	233240000	437;4550	388	3566
A0A8C0Q5M8	no	AASAAAASAAAAAAASGSPGPGEGSAGGEKR	31	Acetyl (Protein N-term)	_(ac)AASAAAASAAAAAAASGSPGPGEGSAGGEKR_	1	MULTI-MATCH	3	857.079421	2568.21643	0.82123	64.976	0.61257	0	NaN	0	NaN	20988000	437;4550	389	3576
A0A8I3S7B6	no	AASAAGAAGGAGGSSGAAGAAGGGAGAGAR	30	Unmodified	_AASAAGAAGGAGGSSGAAGAAGGGAGAGAR_	0	MULTI-MSMS	3	705.668916	2113.98492	0.030397	19.023	1.1328	3.5527E-15	0.03693	1	16.917	2700700	6288	390	3588
A0A8I3S7B6	no	AASAAGAAGGAGGSSGAAGAAGGGAGAGAR	30	Unmodified	_AASAAGAAGGAGGSSGAAGAAGGGAGAGAR_	0	MULTI-MSMS	3	705.668916	2113.98492	0.45791	21.358	1.1975	3.5527E-15	0.0018544	1	34.78	3295000	6288	390	3589
A0A8I3S7B6	no	AASAAGAAGGAGGSSGAAGAAGGGAGAGAR	30	Unmodified	_AASAAGAAGGAGGSSGAAGAAGGGAGAGAR_	0	MULTI-MATCH	3	705.668916	2113.98492	0.18703	22.176	0.30559	0	NaN	0	NaN	1545900	6288	390	3594
A0A8P0TL70	no	AASAAVDELSR	11	Acetyl (Protein N-term)	_(ac)AASAAVDELSR_	0	MULTI-MSMS	2	566.28566	1130.55677	-1.5073	65.104	0.4757	0	0.00014638	2	156.18	24684000	2716	391	3600
A0A8C0S4U0	no	AASADSTTEGTPADGFTVLSTK	22	Unmodified	_AASADSTTEGTPADGFTVLSTK_	0	MULTI-MSMS	3	709.674451	2126.00152	-0.38252	62.191	0.47681	0	0.059136	1	13.396	78348000	5309	392	3611
A0A8C0S4U0	no	AASADSTTEGTPADGFTVLSTK	22	Unmodified	_AASADSTTEGTPADGFTVLSTK_	0	MULTI-MSMS	2	1064.00804	2126.00152	-0.71875	62.191	0.34043	7.1054E-15	4.8287E-25	1	171.76	22301000	5309	392	3612
A0A8P0TM86	no	AASALYACTK	10	Acetyl (Protein N-term)	_(ac)AASALYACTK_	0	MULTI-MATCH	2	549.268424	1096.5223	-0.16248	54.576	0.37393	0	NaN	0	NaN	9482000	3334	393	3631
A0A8C0TBZ9	yes	AASAPGAPSPPPEEPPAPAPAAGEAPAEQAGDAAAEAR	38	Unmodified	_AASAPGAPSPPPEEPPAPAPAAGEAPAEQAGDAAAEAR_	0	MULTI-MSMS	3	1148.88159	3443.62296	-0.061368	57.085	0.81339	-7.1054E-15	3.4188E-06	2	54.282	29442000	5921	394	3637
A0A8I3PBM7	no	AASCVLLHTGQK	12	Acetyl (Protein N-term)	_(ac)AASCVLLHTGQK_	0	MULTI-MSMS	2	663.845361	1325.67617	-0.017376	45.361	1.5961	0	5.8162E-13	2	236.56	1022000000	5718	395	3650
A0A8I3MU97	no	AASEGPAGVLPCLELPTYAAACALVSSR	28	Unmodified	_AASEGPAGVLPCLELPTYAAACALVSSR_	0	MULTI-MSMS	3	944.473726	2830.39935	0.40701	103.6	0.57752	0	4.9434E-09	1	84.948	28065000	3423	396	3663
E2RQ08	no	AASFLLALEPELEAR	15	Unmodified	_AASFLLALEPELEAR_	0	MULTI-MSMS	2	815.445963	1628.87737	0.10728	98.285	0.6111	0	2.5149E-06	2	147.26	178470000	164	398	3676
A0A8I3N8V6	no	AASGAGDPLNTK	12	Acetyl (Protein N-term)	_(ac)AASGAGDPLNTK_	0	MULTI-MSMS	2	572.28566	1142.55677	-0.28418	38.03	0.98553	0	0.00024315	2	98.257	29908000	5888	399	3687
A0A8P0SI18	no	AASGAVEPGRPAATAAPSAAPAR	23	Acetyl (Protein N-term)	_(ac)AASGAVEPGRPAATAAPSAAPAR_	1	MULTI-MSMS	3	697.031015	2088.07121	0.032293	35.57	0.34072	0	3.5891E-06	1	77.576	6476700	1389	401	3705
A0A8I3PK82	no	AASGSGMAQK	10	Acetyl (Protein N-term)	_(ac)AASGSGMAQK_	0	MULTI-MSMS	2	475.224017	948.43348	-0.012382	16.06	0.37521	0	0.00021441	3	142.79	11468000	4967	402	3710
A0A8C0T2B3	no	AASGTLSTFR	10	Acetyl (Protein N-term)	_(ac)AASGTLSTFR_	0	MULTI-MSMS	2	526.772188	1051.52982	-0.1845	57.432	0.50871	0	0.00038834	1	115.86	9751100	5780	403	3722
A0A8I3PYF0	no	AASITSEVFNK	11	Unmodified	_AASITSEVFNK_	0	MULTI-SECPEP	2	583.806228	1165.5979	1.5268	44.903	0.37522	0	0.059022	1	61.78	9608600	5525	406	3754
A0A8I3PYS5	no	AASLLLEILGLLCK	14	Unmodified	_AASLLLEILGLLCK_	0	MULTI-MATCH	3	505.305589	1512.89494	0.28022	111.93	0.2049	0	NaN	0	NaN	14664000	2053	408	3764
A0A8C0SZ55	no	AASLQPGISEDLQK	14	Unmodified	_AASLQPGISEDLQK_	0	MULTI-MSMS	2	728.885738	1455.75692	0.77634	44.476	0.88482	0	0.00015182	2	108.31	104330000	2141	409	3769
A0A8C0Z3X7	no	AASPSELTCPPGWEWEDDAWVYDINR	26	Unmodified	_AASPSELTCPPGWEWEDDAWVYDINR_	0	MULTI-MSMS	3	1022.11878	3063.3345	-0.38234	101.31	0.20386	0	0.0044157	1	33.265	13818000	2054	411	3780
A0A8I3SCB6	no	AASQSTQVPTVTEGAAAALLLSK	23	Unmodified	_AASQSTQVPTVTEGAAAALLLSK_	0	MULTI-SECPEP	3	738.737385	2213.19033	-0.69432	87.222	1.1543	0	0.019961	1	36.627	81784000	3764	412	3785
A0A8C0MC76	no	AASSFHGLAQANGR	14	Acetyl (Protein N-term),Deamidation (NQ)	_(ac)AASSFHGLAQAN(de)GR_	0	MSMS	2	715.344572	1428.67459	NaN	45.337	1	0	0.00040216	1	88.155		1017	413	3800
A0A8C0ML39	no	AASSLLANLWQYSK	14	Unmodified	_AASSLLANLWQYSK_	0	MULTI-MSMS	2	776.411923	1550.80929	-1.3747	94.317	0.81512	0	6.4199E-05	2	129.16	278070000	1501;6542	415	3815
A0A8I3QAG8	no	AASTASHR	8	Acetyl (Protein N-term)	_(ac)AASTASHR_	0	MULTI-MSMS	2	421.709391	841.404229	1.554	9.8852	0.20854	0	0.04645	1	45.335	2686100	6179	417	3831
A0A8I3QAG8	no	AASTASHRPIK	11	Acetyl (Protein N-term)	_(ac)AASTASHRPIK_	1	MULTI-MSMS	2	590.825286	1179.63602	0.26624	12.763	0.17011	0	2.4256E-12	1	237.44	35288000	6179	418	3841
A0A8I3S238	no	AASVPVEFQEHHLSEVQNMASEEK	24	Unmodified	_AASVPVEFQEHHLSEVQNMASEEK_	0	MULTI-MSMS	3	899.425541	2695.25479	-0.49214	56.634	0.30541	0	2.3723E-06	2	73.574	25914000	967	421	3855
A0A8I3PZM2	no	AASVPYFEILEK	12	Unmodified	_AASVPYFEILEK_	0	MULTI-MSMS	2	683.866285	1365.71802	2.5625	82.402	0.40728	0	0.0022729	1	74.841	21112000	1659	423	3868
A0A8C0PPR3	no	AASVVQPQPLVVVK	14	Unmodified	_AASVVQPQPLVVVK_	0	MULTI-MSMS	2	717.937576	1433.8606	0.48733	51.3	0.64587	0	0.010597	1	53.517	29470000	3719	424	3874
A0A8P0SBF6	no	AATACFGFPK	10	Unmodified	_AATACFGFPK_	0	MULTI-MSMS	2	535.260402	1068.50625	0.06289	47.247	0.64554	0	0.0063009	1	75.692	8818400	3359	427	3895
A0A8P0PDY0	no	AATAFNSTEPGSAEGFK	17	Unmodified	_AATAFNSTEPGSAEGFK_	0	MULTI-MSMS	2	842.894291	1683.77403	-3.2901	45.155	0.9184	0	1.4998E-07	1	145.29	35955000	6485	428	3907
A0A8I3N6K0	no	AATAPLLEAVDNLSAFASNPEFSSIPAQISPEGR	34	Unmodified	_AATAPLLEAVDNLSAFASNPEFSSIPAQISPEGR_	0	MULTI-MSMS	3	1157.58612	3469.73653	1.0785	111.1	0.30644	0	2.4081E-14	1	77.522	123480000	5438	429	3920
A0A8I3N6K0	no	AATAPLLEAVDNLSAFASNPEFSSIPAQISPEGR	34	Unmodified	_AATAPLLEAVDNLSAFASNPEFSSIPAQISPEGR_	0	MULTI-MSMS	4	868.441409	3469.73653	-0.47649	111.11	0.30685	0	6.4603E-06	1	49.281	176430000	5438	429	3921
A0A8C0P6K8	no	AATASPGAGGVDGKPR	16	Acetyl (Protein N-term)	_(ac)AATASPGAGGVDGKPR_	1	MULTI-MSMS	2	727.373329	1452.73211	1.3634	21.405	0.70308	0	1.0884E-05	2	110.08	15839000	3629	430	3937
A0A8P0NFD4	no	AATDCSDLGQSR	12	Unmodified	_AATDCSDLGQSR_	0	MULTI-MSMS	2	640.780415	1279.54628	-0.29085	16.67	0.30744	0	6.0782E-05	1	145.89	8629800	4381	432	3950
A0A8I3RRR3	no	AATECMCNLAMSK	13	Unmodified	_AATECMCNLAMSK_	0	MULTI-MSMS	2	743.81149	1485.60843	-1.3994	41.734	0.34007	0	0.0041027	1	65.5	9061600	4340	434	3970
A0A8P0T6S6	no	AATESFASDPILYR	14	Unmodified	_AATESFASDPILYR_	0	MULTI-MSMS	2	770.885738	1539.75692	0.37386	64.863	0.88372	0	2.174E-08	1	175.86	564180000	5637;6498	435	3985
A0A8P0T6S6	no	AATESFASDPILYRPVAVALDTK	23	Unmodified	_AATESFASDPILYRPVAVALDTK_	1	MULTI-MSMS	2	1218.14447	2434.27439	0.60172	85.129	0.54531	-1.4211E-14	1.1312E-41	2	210.9	16754000	5637;6498	436	3996
A0A8I3Q0D2	no	AATFFGEVVK	10	Acetyl (Protein N-term)	_(ac)AATFFGEVVK_	0	MULTI-MSMS	2	555.795132	1109.57571	-0.43664	97.8	0.7105	1.4211E-14	0.00028464	1	155.07	143310000	4375	438	4009
A0A8I3S7B6	no	AATKDEDEWKEFEQK	15	Unmodified	_AATKDEDEWKEFEQK_	2	MULTI-MATCH	2	927.431238	1852.84792	0.18852	36.78	0.40886	7.1054E-15	NaN	0	NaN	8839300	6288	441	4032
A0A8I3Q022	no	AATLAQELEK	10	Unmodified	_AATLAQELEK_	0	MULTI-MSMS	2	537.295496	1072.57644	-0.98678	38.636	0.6107	0	0.035711	1	49.418	3757300	2103	442	4036
A0A8I3N0D3	no	AATMEVQAGPLR	12	Oxidation (M)	_AATM(ox)EVQAGPLR_	0	MULTI-MSMS	2	630.324262	1258.63397	1.7386	25.492	0.2741	0	0.00029281	1	149.94	4260800	6365;6188;3979	443	4048
A0A8I3N0D3	no	AATMEVQAGPLR	12	Oxidation (M)	_AATM(ox)EVQAGPLR_	0	MULTI-MSMS	2	630.324262	1258.63397	0.60157	39.01	1.2898	0	0.0090931	2	74.92	6238300	6365;6188;3979	443	4049
A0A8P0SCG5	no	AATNLENQLHSAQK	14	Acetyl (Protein N-term)	_(ac)AATNLENQLHSAQK_	0	MULTI-MSMS	2	783.897168	1565.77978	0.41428	50.131	0.51109	0	0.0004492	1	82.437	4512500	4298	445	4065
A0A8C0SL61	no	AATPVIMVGPGTGVAPFIGFIQER	24	Unmodified	_AATPVIMVGPGTGVAPFIGFIQER_	0	MULTI-MSMS	3	810.106756	2427.29844	0.20229	103.36	0.54256	0	0.040053	1	17.907	74097000	5530	446	4080
A0A8C0PNR7	no	AATQELALLISR	12	Unmodified	_AATQELALLISR_	0	MULTI-MSMS	2	643.377352	1284.74015	-0.28465	76.148	0.64399	0	1.4652E-05	1	190.26	90599000	432	447	4091
A0A8C0QQ82	no	AATQGNGDLAAEAAR	15	Deamidation (NQ)	_AATQGN(de)GDLAAEAAR_	0	MSMS	2	708.839319	1415.66409	NaN	27.264	1	0	0.0063161	1	64.55		975	448	4101
A0A8P0SQF7	no	AATSDLEHYDK	11	Unmodified	_AATSDLEHYDK_	0	MULTI-MSMS	2	625.288399	1248.56225	-1.4041	21.132	0.49545	0	0.00016416	1	132.01	19750000	4345	449	4109
A0A8C0T8L9	no	AATTAGAAGLAGGHHR	16	Unmodified	_AATTAGAAGLAGGHHR_	0	MULTI-MSMS	3	473.579762	1417.71746	0.74796	12.727	0.20373	0	0.0012499	1	59.709	3585100	5870	451	4122
A0A8P0T3K4	no	AATTGHVIDIYACALDQTGLLEMK	24	Unmodified	_AATTGHVIDIYACALDQTGLLEMK_	0	MULTI-MSMS	3	864.43298	2590.27711	-4.1738	95.878	0.3744	0	0.00040846	1	41.672	106050000	1058	452	4129
A0A8P0T3K4	no	AATTGHVIDIYACALDQTGLLEMK	24	Unmodified	_AATTGHVIDIYACALDQTGLLEMK_	0	MULTI-MATCH	3	864.43298	2590.27711	-0.93955	96.352	0.27149	0	NaN	0	NaN	26254000	1058	452	4134
A0A8I3QGM8	no	AATTVLQELK	10	Unmodified	_AATTVLQELK_	0	MULTI-MSMS	2	537.313689	1072.61282	-0.24575	45.426	0.50753	0	0.0016526	1	99.802	27895000	2311	453	4139
A0A8C0R9A2	no	AATVESSVEDPLR	13	Acetyl (Protein N-term)	_(ac)AATVESSVEDPLR_	0	MULTI-MSMS	2	708.354271	1414.69399	0.44966	75.842	0.81687	0	2.6862E-05	2	129.16	55357000	4803	455	4154
A0A8I3S4K4	no	AAVAAVQGAVHELLEFAR	18	Unmodified	_AAVAAVQGAVHELLEFAR_	0	MULTI-MSMS	3	618.00737	1851.00028	-0.43113	99.287	0.47679	0	1.7797E-05	1	89.982	48091000	615	459	4173
A0A8I3RSF7	no	AAVAAVSSAK	10	Acetyl (Protein N-term)	_(ac)AAVAAVSSAK_	0	MULTI-MSMS	2	458.758549	915.502546	0.32364	38.181	0.47626	0	0.0075834	1	63.216	3578800	1751	460	4185
A0A8I3N041	no	AAVAPEEVSEVIFGHVLAAGCGQNPVR	27	Unmodified	_AAVAPEEVSEVIFGHVLAAGCGQNPVR_	0	MULTI-MSMS	3	926.472826	2776.39665	-0.21259	97.196	1.0531	-1.4211E-14	1.9712E-38	3	150.53	654270000	2646	462	4204
A0A8I3N041	no	AAVAPEEVSEVIFGHVLAAGCGQNPVR	27	Unmodified	_AAVAPEEVSEVIFGHVLAAGCGQNPVR_	0	MULTI-MSMS	4	695.106438	2776.39665	-1.7853	97.213	0.71356	-1.4211E-14	0.038846	1	17.369	53867000	2646	462	4205
A0A8C0P4Y3	no	AAVAWEAGKPLSIEEVEVAPPK	22	Unmodified	_AAVAWEAGKPLSIEEVEVAPPK_	1	MULTI-MSMS	3	764.414243	2290.2209	0.10851	73.995	0.84986	0	3.7581E-06	1	86.625	248390000	3567	463	4225
A0A8C0PFF8	no	AAVDAGFVPNDMQVGQTGK	19	Unmodified	_AAVDAGFVPNDMQVGQTGK_	0	MULTI-MSMS	2	952.962182	1903.90981	0.37291	62.659	0.71302	0	9.8611E-09	1	115.06	247070000	3957	465	4240
A0A8P0TLF5	no	AAVDEENDEKEDEER	15	Unmodified	_AAVDEENDEKEDEER_	1	MULTI-MSMS	2	889.371574	1776.7286	-0.34194	14.701	0.27263	1.7764E-15	8.587E-32	1	255.16	20164000	6552;6551;5810	466	4253
A0A8I3MXU5	no	AAVDYFFGELR	11	Unmodified	_AAVDYFFGELR_	0	MSMS	2	644.322045	1286.62954	NaN	90.25	1	0	0.0039697	1	76.465		2315	467	4267
A0A8I3N7S3	no	AAVEALQSQALHATSQQPLR	20	Unmodified	_AAVEALQSQALHATSQQPLR_	0	MULTI-MSMS	3	707.046665	2118.11816	0.3461	54.045	0.4424	0	1.8452E-07	1	101.49	107420000	2126	468	4277
A0A8I3N7S3	no	AAVEALQSQALHATSQQPLRK	21	Unmodified	_AAVEALQSQALHATSQQPLRK_	1	MULTI-MATCH	3	749.744986	2246.21313	-0.0077136	43.896	0.40833	0	NaN	0	NaN	35340000	2126	469	4289
A0A8I3PXL2	no	AAVEEGIVLGGGCALLR	17	Unmodified	_AAVEEGIVLGGGCALLR_	0	MULTI-MSMS	2	842.956172	1683.89779	1.7094	78.253	1.5278	0	2.7123E-09	5	154.15	1151100000	5923	470	4296
A0A8I3PMD4	no	AAVEGTVEAGATVESTAC	18	Unmodified	_AAVEGTVEAGATVESTAC_	0	MSMS	2	861.896174	1721.77779	NaN	113.68	1	0	0.04657	1	39.918		6511	472	4308
A0A8I3N1B0	no	AAVEHVVADAGAFLR	15	Acetyl (Protein N-term)	_(ac)AAVEHVVADAGAFLR_	0	MULTI-MSMS	2	784.414997	1566.81544	-0.44043	100.26	0.78057	0	5.2462E-08	2	166.11	519910000	5851	473	4314
A0A8C0PJT1	no	AAVELEEPEDAR	12	Unmodified	_AAVELEEPEDAR_	0	MULTI-MSMS	2	664.820064	1327.62557	-1.3556	35.783	0.64629	0	0.00037864	1	102.06	59880000	3911	475	4337
A0A8I3NZP6	no	AAVENLPTFLVELSR	15	Unmodified	_AAVENLPTFLVELSR_	0	MULTI-MSMS	2	829.959237	1657.90392	-1.3145	100.83	0.81368	0	2.9051E-05	2	128.85	1261600000	763	476	4351
A0A8C0TPY7	no	AAVESLGFILFR	12	Unmodified	_AAVESLGFILFR_	0	MULTI-MSMS	2	661.876988	1321.73942	0.027074	98.772	1.224	0	1.885E-05	3	186.16	272690000	3527;6086	477	4365
A0A8I3S0R4	no	AAVETLGIPCFLGGMAR	17	Unmodified	_AAVETLGIPCFLGGMAR_	0	MULTI-MSMS	2	881.952575	1761.8906	2.4777	96.175	0.84906	0	2.8753E-06	3	119.45	54778000	3851	478	4377
A0A8C0TAT6	no	AAVEWFDGKDFQGSK	15	Unmodified	_AAVEWFDGKDFQGSK_	1	MULTI-MSMS	2	842.901919	1683.78929	0.28195	59.918	0.71421	7.1054E-15	0.0003262	3	106.11	37475000	3143;6332;3329	480	4392
A0A8I3NCB2	no	AAVHEALCDNVDTR	14	Unmodified	_AAVHEALCDNVDTR_	0	MULTI-MATCH	2	785.867553	1569.72055	-0.27828	23.656	0.5453	3.5527E-15	NaN	0	NaN	16601000	4013	481	4411
A0A8P0PEA0	no	AAVIPLGTWR	10	Unmodified	_AAVIPLGTWR_	0	MULTI-MSMS	2	542.319109	1082.62366	0.13361	65.623	0.71181	1.4211E-14	0.0012142	1	106.91	68395000	6555	482	4417
A0A8C0SUM9	no	AAVLESLLR	9	Acetyl (Protein N-term)	_(ac)AAVLESLLR_	0	MULTI-MSMS	2	507.303124	1012.5917	0.30073	111.37	0.23768	0	0.00043093	1	166.96	40634000	5655	483	4429
A0A8P0TJC5	no	AAVLIFANK	9	Unmodified	_AAVLIFANK_	0	MSMS	2	473.789653	945.564752	NaN	48.576	1	0	0.0067909	1	93.262		1774	484	4442
A0A8C0SNN1	no	AAVLLEQER	9	Unmodified	_AAVLLEQER_	0	MULTI-SECPEP	2	514.790381	1027.56621	-0.097815	29.649	0.71135	0	0.022929	1	110.31	59996000	3211	485	4454
A0A8C0PIL6	no	AAVLLHLLR	9	Unmodified	_AAVLLHLLR_	0	MULTI-MSMS	2	503.332019	1004.64948	0.054369	53.273	0.37312	0	0.00080276	1	170.17	23502000	4100	486	4466
A0A8C0QAU4	no	AAVLQQVLER	10	Acetyl (Protein N-term)	_(ac)AAVLQQVLER_	0	MULTI-MSMS	2	584.837862	1167.66117	-0.23079	102.37	0.27188	0	0.00021467	1	127.68	11882000	4645;6361	488	4480
A0A8P0N3U1	no	AAVLVQQWVSYADTELIPAACGATLPALGLR	31	Unmodified	_AAVLVQQWVSYADTELIPAACGATLPALGLR_	0	MULTI-MSMS	4	814.436506	3253.71692	0.78769	111.13	0.34061	0	3.9424E-09	1	69.016	44527000	5408;6428	489	4490
A0A8C0M958	no	AAVMVYDDANKK	12	Unmodified	_AAVMVYDDANKK_	1	MULTI-MSMS	2	662.83192	1323.64929	-1.2531	19.533	0.38022	3.5527E-15	0.0040003	1	82.749	3653300	1031;4852	492	4500
A0A8C0TSE7	no	AAVPELLQQQEEDR	14	Acetyl (Protein N-term)	_(ac)AAVPELLQQQEEDR_	0	MULTI-MSMS	2	834.415391	1666.81623	-2.2394	85.804	1.7342	0	0.00023113	2	90.653	145520000	3853	493	4514
A0A8C0SG12	no	AAVPSGASTGIYEALELR	18	Unmodified	_AAVPSGASTGIYEALELR_	0	MULTI-MSMS	2	902.975615	1803.93668	0.32981	83.255	3.6259	0	9.6813E-22	7	195.72	2971500000	5458;4299	494	4548
A0A8C0SG12	no	AAVPSGASTGIYEALELR	18	Unmodified	_AAVPSGASTGIYEALELR_	0	MULTI-MSMS	2	902.975615	1803.93668	1.5304	86.488	1.2561	0	3.9715E-09	1	138.87	88365000	5458;4299	494	4549
A0A8C0SG12	no	AAVPSGASTGIYEALELR	18	Unmodified	_AAVPSGASTGIYEALELR_	0	MULTI-MSMS	2	902.975615	1803.93668	1.3651	87.681	1.1211	0	3.3191E-08	2	120.14	52012000	5458;4299	494	4550
A0A8C0SG12	no	AAVPSGASTGIYEALELR	18	Unmodified	_AAVPSGASTGIYEALELR_	0	MULTI-MSMS	2	902.975615	1803.93668	2.9057	88.815	0.78157	0	4.1997E-08	1	115.78	37587000	5458;4299	494	4551
A0A8C0SG12	no	AAVPSGASTGIYEALELR	18	Unmodified	_AAVPSGASTGIYEALELR_	0	MULTI-MSMS	2	902.975615	1803.93668	1.9029	90.363	1.0932	0	2.22E-05	2	94.551	36193000	5458;4299	494	4552
A0A8C0SG12	no	AAVPSGASTGIYEALELR	18	Unmodified	_AAVPSGASTGIYEALELR_	0	MULTI-MSMS	2	902.975615	1803.93668	-1.2438	93.501	0.78412	0	7.603E-05	4	84.566	69413000	5458;4299	494	4553
A0A8C0SG12	no	AAVPSGASTGIYEALELR	18	Unmodified	_AAVPSGASTGIYEALELR_	0	MSMS	2	902.975615	1803.93668	NaN	89.575	1	0	1.15E-05	1	83.729		5458;4299	494	4554
A0A8C0SG12	no	AAVPSGASTGIYEALELR	18	Unmodified	_AAVPSGASTGIYEALELR_	0	MSMS	2	902.975615	1803.93668	NaN	91.796	1	0	2.0194E-06	1	93.494		5458;4299	494	4555
A0A8I3PE12	no	AAVQFLNNAWGTQR	14	Unmodified	_AAVQFLNNAWGTQR_	0	MULTI-MSMS	2	788.404963	1574.79537	-0.7399	71.188	0.44081	0	0.001042	1	79.659	33404000	4918;1776	496	4606
A0A8I3S6W4	no	AAVQGAEVK	9	Acetyl (Protein N-term)	_(ac)AAVQGAEVK_	0	MULTI-SECPEP	2	457.750724	913.486896	-0.93999	15.652	0.37327	1.7764E-15	0.031669	1	71.877	10576000	582	497	4612
A0A8C0T7M5	no	AAVQQLQAEGLSPR	14	Unmodified	_AAVQQLQAEGLSPR_	0	MULTI-MSMS	2	734.399347	1466.78414	0.56325	44.474	0.85071	7.1054E-15	1.1997E-06	2	155	190750000	4031;4122	499	4625
A0A8C0T7M5	no	AAVQQLQAEGLSPR	14	Unmodified	_AAVQQLQAEGLSPR_	0	MULTI-MATCH	2	734.399347	1466.78414	-0.26145	45.494	0.40596	0	NaN	0	NaN	61754000	4031;4122	499	4635
A0A8C0Q9X4	no	AAVQVLDDIEK	11	Unmodified	_AAVQVLDDIEK_	0	MULTI-MSMS	2	600.82716	1199.63977	1.4055	54.676	0.71473	0	0.00098443	2	98.048	123860000	1159	500	4642
A0A8I3PK95	no	AAVSDMAQEK	10	Unmodified	_AAVSDMAQEK_	0	MULTI-MSMS	2	525.250231	1048.48591	-0.55841	14.867	0.30573	-1.7764E-15	0.0021759	1	95.531	17305000	2472	501	4653
A0A8C0TDT9	no	AAVSHWQQQSYLDSGIHSGATTTAPSLSGK	30	Unmodified	_AAVSHWQQQSYLDSGIHSGATTTAPSLSGK_	0	MULTI-MSMS	4	772.129799	3084.49009	1.6402	53.967	0.4424	0	1.2635E-10	1	77.276	85347000	138	502	4666
A0A8C0TDT9	no	AAVSHWQQQSYLDSGIHSGATTTAPSLSGK	30	Unmodified	_AAVSHWQQQSYLDSGIHSGATTTAPSLSGK_	0	MULTI-MSMS	3	1029.17064	3084.49009	0.2856	53.966	0.3408	7.1054E-15	7.8348E-95	1	237.33	52453000	138	502	4667
A0A8P0PLN0	no	AAVSQESPGGLEAGNAK	17	Unmodified	_AAVSQESPGGLEAGNAK_	0	MULTI-MSMS	2	793.394458	1584.77436	0.45321	25.099	0.66953	0	2.4037E-05	1	96.103	11127000	434	505	4688
A0A8P0TTG0	no	AAVTLLGDEK	10	Unmodified	_AAVTLLGDEK_	0	MULTI-MSMS	2	508.784764	1015.55498	0.50677	35.955	0.71284	7.1054E-15	0.00040831	2	125.16	129320000	3064	506	4700
A0A8P0TTG0	no	AAVTLLGDEK	10	Unmodified	_AAVTLLGDEK_	0	MSMS	2	508.784764	1015.55498	NaN	36.411	1	0	0.0124	1	67.414		3064	506	4701
A0A8P0TTG0	no	AAVTLLGDEKK	11	Unmodified	_AAVTLLGDEKK_	1	MSMS	2	572.832246	1143.64994	NaN	22.473	1	0	2.0644E-11	1	169.41		3064	507	4714
A0A8C0T5U5	no	AAVVENVVK	9	Acetyl (Protein N-term)	_(ac)AAVVENVVK_	0	MULTI-MSMS	2	485.782025	969.549496	0.52864	70.851	0.91625	-1.4211E-14	0.0099623	2	65.246	38491000	5825	508	4725
A0A8C0SS58	no	AAVVESHK	8	Unmodified	_AAVVESHK_	0	MULTI-MSMS	2	420.732335	839.450116	0.15624	6.2798	1.2296	0	0.019313	1	80.229	4572600	5613	509	4737
A0A8C0RVQ9	no	AAVVTTQGDQEGAEASR	17	Unmodified	_AAVVTTQGDQEGAEASR_	0	MULTI-MSMS	2	845.405554	1688.79656	0.17461	20.707	0.43173	0	1.3875E-20	1	200.93	26220000	5201	511	4755
A0A8I3PWI9	no	AAVWQQVLAVDAR	13	Acetyl (Protein N-term)	_(ac)AAVWQQVLAVDAR_	0	MULTI-MSMS	2	734.898983	1467.78341	-0.39734	105.89	0.57758	0	1.1976E-05	1	152.54	19557000	5863	512	4767
A0A8I3RPU3	no	AAVYSGISFK	10	Acetyl (Protein N-term)	_(ac)AAVYSGISFK_	0	MULTI-MSMS	2	542.787307	1083.56006	0.44282	81.225	0.54492	0	0.026132	1	45.368	5099900	2348	513	4776
A0A8P0NYW1	no	AAWAPPAALAPASSGNAIYDFFIGR	25	Unmodified	_AAWAPPAALAPASSGNAIYDFFIGR_	0	MULTI-MSMS	3	845.432408	2533.27539	0.71749	108.4	0.54712	0	0.0054523	1	32.752	38474000	928	514	4783
A0A8C0MCU9	no	AAYDVSSFSFFQR	13	Unmodified	_AAYDVSSFSFFQR_	0	MULTI-MSMS	2	762.859523	1523.70449	-0.26596	90.295	0.57438	0	0.00056155	2	89.827	81155000	1182	517	4805
A0A8I3NEK0	no	AAYEAELGDAR	11	Unmodified	_AAYEAELGDAR_	0	MULTI-SECPEP	2	583.277835	1164.54112	-0.20823	33.791	0.27152	0	0.054445	1	63.734	3360400	5929;6396	518	4816
A0A8I3NEK0	no	AAYEAELGDARK	12	Unmodified	_AAYEAELGDARK_	1	MULTI-MATCH	2	647.325316	1292.63608	0.3248	23.223	0.37377	0	NaN	0	NaN	21903000	5929;6396	519	4833
A0A8C0SKU0	no	AAYFGIYDTAK	11	Unmodified	_AAYFGIYDTAK_	0	MULTI-MSMS	2	610.303321	1218.59209	-0.13747	60.606	1.6173	7.1054E-15	0.0007823	1	103.55	859850000	5523	520	4839
A0A8I3S2Q1	no	AAYFGVYDTAK	11	Unmodified	_AAYFGVYDTAK_	0	MULTI-MSMS	2	603.295496	1204.57644	0.29141	53.17	1.0882	0	0.0030456	3	79.489	1265200000	2087;2586	521	4853
A0A8I3PQP9	no	AAYQVAALPK	10	Unmodified	_AAYQVAALPK_	0	MULTI-MSMS	2	516.297842	1030.58113	-0.93996	37.485	0.85087	7.1054E-15	0.023879	1	56.659	19511000	5038	522	4862
A0A8C0TSW1	no	AAYSYRPGPGAGPAGGAALPDQSFLWNVFQR	31	Acetyl (Protein N-term)	_(ac)AAYSYRPGPGAGPAGGAALPDQSFLWNVFQR_	1	MULTI-MATCH	3	1088.53889	3262.59483	1.2304	104.66	0.20401	0	NaN	0	NaN	8519700	6136	524	4874
A0A8I3PV71	no	AAYVLFYQR	9	Unmodified	_AAYVLFYQR_	0	MSMS	2	565.803291	1129.59203	NaN	63.405	1	0	0.030402	1	60.799		2701;4864	525	4879
A0A8C0SRF0	no	ACADAGLLDESFLR	14	Unmodified	_ACADAGLLDESFLR_	0	MULTI-MSMS	2	769.369398	1536.72424	-0.87654	81.791	0.34037	0	1.568E-07	1	172.8	22560000	5608	526	4890
P62872	no	ACADATLSQITNNIDPVGR	19	Unmodified	_ACADATLSQITNNIDPVGR_	0	MULTI-MSMS	2	1008.49438	2014.9742	0.38403	79.371	0.91706	0	1.6344E-18	1	180.09	23049000	226	527	4902
A0A8I3P9Y9	no	ACADPAAGSVILLENLR	17	Unmodified	_ACADPAAGSVILLENLR_	0	MULTI-MSMS	3	590.645333	1768.91417	-0.092811	89.717	2.0355	0	1.1698E-07	6	141.55	876140000	5736	528	4914
A0A8I3P9Y9	no	ACADPAAGSVILLENLR	17	Unmodified	_ACADPAAGSVILLENLR_	0	MULTI-MSMS	2	885.464361	1768.91417	-0.28483	89.702	2.171	0	2.4273E-21	6	210.64	1269900000	5736	528	4915
A0A8I3NK42	no	ACAETIEPATLWEY	14	Unmodified	_ACAETIEPATLWEY_	0	MULTI-MSMS	2	827.376888	1652.73922	-0.42718	98.386	0.33929	0	0.011273	1	52.579	5542700	2532	530	4943
A0A8I3RW82	no	ACALQVLSAILEGSK	15	Unmodified	_ACALQVLSAILEGSK_	0	MULTI-MSMS	2	780.426716	1558.83888	-0.57234	104.37	0.4766	0	8.6163E-09	1	174.42	30110000	3430	531	4948
A0A8P0ND82	no	ACALSIAESCR	11	Unmodified	_ACALSIAESCR_	0	MULTI-MSMS	2	619.286822	1236.55909	-0.6896	37.956	0.51025	0	0.0016626	1	87.913	3900800	6472	532	4958
A0A8P0ND82	no	ACALSIAESCRPGDK	15	Unmodified	_ACALSIAESCRPGDK_	1	MULTI-MSMS	2	817.884889	1633.75522	-3.7126	34.897	0.54308	0	0.046482	1	50.354	8380000	6472	533	4969
A0A8I3S4M3	no	ACALSQINTK	10	Unmodified	_ACALSQINTK_	0	MULTI-MSMS	2	553.287148	1104.55974	-0.99165	24.244	0.30499	0	0.00039832	1	147.29	12792000	1908	534	4980
A0A8I3RT53	no	ACANDLLIDEFLK	13	Unmodified	_ACANDLLIDEFLK_	0	MULTI-MATCH	2	761.384516	1520.75448	-0.75067	96.352	0.44116	0	NaN	0	NaN	47280000	997	535	4991
A0A8I3P454	no	ACDADSMGELGKEEAVEQDEKIEQAAYQIISR	32	Unmodified	_ACDADSMGELGKEEAVEQDEKIEQAAYQIISR_	2	MULTI-MSMS	4	896.668628	3582.64541	-1.4694	95.678	0.374	0	5.8254E-10	2	73.797	30378000	6169	536	4994
A0A8P0SGA5	no	ACDESFQPLGDIMK	14	Unmodified	_ACDESFQPLGDIMK_	0	MULTI-MSMS	2	805.863091	1609.71163	0.078709	76.939	0.8488	0	4.9029E-05	1	132.32	18521000	6523	537	5001
A0A8I3NC92	no	ACDESVLMDLK	11	Unmodified	_ACDESVLMDLK_	0	MULTI-MSMS	2	640.796688	1279.57882	-1.0689	61.407	1.0209	0	0.023303	1	51.445	32156000	920	538	5012
A0A8C0QI65	no	ACDGNVDHAAAHITNR	16	Unmodified	_ACDGNVDHAAAHITNR_	0	MULTI-MATCH	2	861.392258	1720.76996	0.48093	16.489	0.2374	3.5527E-15	NaN	0	NaN	2490300	4734	539	5029
A0A8P0P2R9	no	ACDHITSNVLPLLLEQFHK	19	Unmodified	_ACDHITSNVLPLLLEQFHK_	0	MULTI-MSMS	4	559.54522	2234.15177	0.24997	91.229	0.91677	-1.4211E-14	0.057857	1	15.006	39626000	5126	540	5033
A0A8C0SMD1	no	ACDYIQELR	9	Unmodified	_ACDYIQELR_	0	MULTI-MSMS	2	584.27678	1166.53901	-0.23445	49.547	0.78094	0	0.015185	2	69.825	6451100	5543	541	5046
A0A8C0SUM9	no	ACELVQTNR	9	Unmodified	_ACELVQTNR_	0	MULTI-MSMS	2	545.769123	1089.52369	0.39805	18.827	0.33969	0	0.019168	1	65.305	2519400	5655	542	5058
A0A8I3NEL4	no	ACENLAPFNTALK	13	Unmodified	_ACENLAPFNTALK_	0	MULTI-MSMS	2	724.863751	1447.71295	-0.27108	58.221	1.357	0	0.00015748	1	105.13	188000000	3223	543	5068
A0A8C0Q4V6	no	ACFHCETCK	9	Unmodified	_ACFHCETCK_	0	MULTI-MSMS	3	404.824671	1211.45218	-0.29844	12.213	0.47084	0	0.0011889	1	103.55	270670000	1063	545	5085
A0A8I3RVP6	no	ACFVGLIESPEGTEELK	17	Unmodified	_ACFVGLIESPEGTEELK_	0	MULTI-MATCH	2	939.961316	1877.90808	-0.9714	78.91	0.50759	0	NaN	0	NaN	7460800	2349	546	5099
A0A8P0SBA9	no	ACGAPNVVEDEIDQYLSK	18	Unmodified	_ACGAPNVVEDEIDQYLSK_	0	MULTI-MSMS	2	1004.47004	2006.92552	-3.2982	96.885	0.57851	0	0.0007076	1	63.292	47171000	4275	547	5103
A0A8I3S2R6	no	ACGHVVCWK	9	Unmodified	_ACGHVVCWK_	0	MULTI-MATCH	3	372.840761	1115.50045	-2.0565	18.596	0.67863	0	NaN	0	NaN	3707800	3839	550	5125
A0A8I3RT77	no	ACGLNFADLMAR	12	Unmodified	_ACGLNFADLMAR_	0	MULTI-MSMS	2	669.818289	1337.62203	-3.3107	83.038	0.47625	0	0.0017926	2	79.427	76158000	542	551	5133
A0A8C0Z0Y6	no	ACGNFGIPCELR	12	Unmodified	_ACGNFGIPCELR_	0	MULTI-MSMS	2	697.321196	1392.62784	-1.6878	61.204	1.4827	0	2.618E-05	5	180.67	480170000	3467;5688	552	5145
A0A8I3NPM0	no	ACGVSRPVIACSVTIK	16	Unmodified	_ACGVSRPVIACSVTIK_	1	MULTI-MSMS	2	859.458024	1716.9015	2.8624	39.282	0.54485	0	0.00022931	1	96.745	12260000	5659	553	5157
A0A8I3QBF7	no	ACIDSNEDGDLSTSTVLR	18	Unmodified	_ACIDSNEDGDLSTSTVLR_	0	MULTI-MSMS	2	976.946926	1951.8793	-1.3398	55.699	0.50937	0	4.4457E-08	2	114.56	14503000	996	555	5165
A0A8P0PLP4	no	ACIGDTLCQK	10	Unmodified	_ACIGDTLCQK_	0	MULTI-MSMS	2	583.270641	1164.52673	0.035615	28.16	0.77206	3.5527E-15	0.041336	1	47.869	34269000	6602	557	5181
A0A8I3MXG8	no	ACIPYLK	7	Unmodified	_ACIPYLK_	0	MULTI-MSMS	2	432.736031	863.45751	-0.44826	43.507	1.3901	7.1054E-15	0.051512	1	66.994	25671000	5632	558	5194
A0A8I3P5J7	no	ACLDSGGLSPR	11	Unmodified	_ACLDSGGLSPR_	0	MULTI-MSMS	2	566.774405	1131.53426	-0.11257	29.477	0.25811	0	0.04842	1	43.308	2678300	5642	559	5207
A0A8I3PLJ3	no	ACLEHR	6	Unmodified	_ACLEHR_	0	MULTI-MATCH	2	393.18978	784.365007	-0.90924	7.3373	0.040378	0	NaN	0	NaN	72910	5830	560	5219
A0A8I3PLJ3	no	ACLEHR	6	Unmodified	_ACLEHR_	0	MULTI-MATCH	2	393.18978	784.365007	-1.1144	8.36	0.10163	0	NaN	0	NaN	7479600	5830	560	5220
A0A8C0RL07	no	ACLIFFDEIDAIGGAR	16	Unmodified	_ACLIFFDEIDAIGGAR_	0	MULTI-MSMS	2	884.440354	1766.86616	0.21197	102.24	0.81613	0	1.388E-05	1	115.33	64973000	2564	561	5238
A0A8C0RL07	no	ACLIFFDEIDAIGGAR	16	Unmodified	_ACLIFFDEIDAIGGAR_	0	MULTI-MSMS	2	884.440354	1766.86616	2.4371	112.44	1.0504	0	0.062275	1	32.498	13819000	2564	561	5239
A0A8C0RL07	no	ACLIFFDEIDAIGGAR	16	Unmodified	_ACLIFFDEIDAIGGAR_	0	MULTI-MSMS	2	884.440354	1766.86616	0.92647	113.32	0.88565	0	0.009424	1	48.741	3546100	2564	561	5240
A0A8C0RL07	no	ACLIFFDEIDAIGGAR	16	Unmodified	_ACLIFFDEIDAIGGAR_	0	MSMS	2	884.440354	1766.86616	NaN	102.64	1	0	3.5139E-05	1	87.618		2564	561	5241
A0A8P0NYX2	no	ACLILTTQR	9	Unmodified	_ACLILTTQR_	0	MULTI-MATCH	2	538.300059	1074.58556	0.50377	36.9	0.44104	0	NaN	0	NaN	5690400	4618	562	5268
A0A8I3MS75	no	ACLISLGYDVENDR	14	Unmodified	_ACLISLGYDVENDR_	0	MULTI-MSMS	2	812.885412	1623.75627	-0.47452	74.964	1.4955	0	2.9019E-05	4	136.5	242230000	5381	563	5277
A0A8I3MS75	no	ACLISLGYDVENDR	14	Unmodified	_ACLISLGYDVENDR_	0	MULTI-MATCH	2	812.885412	1623.75627	2.334	78.653	0.7452	0	NaN	0	NaN	9950300	5381	563	5295
A0A8I3MVW9	no	ACLISMGYNMGEAEFAR	17	Unmodified	_ACLISMGYNMGEAEFAR_	0	MULTI-MSMS	2	960.426064	1918.83757	-0.13453	87.865	0.50994	0	4.1602E-06	1	109.18	14046000	5457	564	5306
A0A8I3Q019	no	ACLLETPIR	9	Acetyl (Protein N-term)	_(ac)ACLLETPIR_	0	MULTI-MATCH	2	557.799891	1113.58523	0.073098	85.728	0.37386	0	NaN	0	NaN	3979100	2293	565	5313
A0A8C0QM78	no	ACMVFQLPNKDEESR	15	Unmodified	_ACMVFQLPNKDEESR_	1	MULTI-MATCH	2	912.424378	1822.8342	-1.9984	49.998	0.81659	0	NaN	0	NaN	10398000	361	567	5322
A0A8C0T181	no	ACMVGHVDFK	10	Unmodified	_ACMVGHVDFK_	0	MULTI-MSMS	3	388.516055	1162.52633	-0.58256	30.855	0.88968	0	0.062126	1	26.043	5008500	3273	568	5323
A0A8C0PRY5	no	ACNCLLLK	8	Unmodified	_ACNCLLLK_	0	MULTI-MSMS	2	496.256805	990.499057	-0.50231	33.033	0.71272	0	0.0081909	1	103.29	83279000	4299	569	5335
A0A8C0RCH3	no	ACNLTDTQK	9	Unmodified	_ACNLTDTQK_	0	MULTI-MATCH	2	525.747856	1049.48116	-0.69323	13.613	0.20564	0	NaN	0	NaN	2415100	4859	570	5354
A0A8I3PI70	no	ACPHVWFER	9	Unmodified	_ACPHVWFER_	0	MULTI-MSMS	3	401.190559	1200.54985	0.58926	40.367	0.77918	0	0.047384	2	34.532	10328000	2155;4689	572	5361
A0A8C0PYT5	no	ACPLDQAIGLLVAIFHK	17	Acetyl (Protein N-term)	_(ac)ACPLDQAIGLLVAIFHK_	0	MULTI-MSMS	3	636.68524	1907.03389	-0.32977	112.69	0.37384	0	1.7506E-06	1	108.89	419960000	4433	573	5371
A0A8C0PYT5	no	ACPLDQAIGLLVAIFHKYSGK	21	Acetyl (Protein N-term)	_(ac)ACPLDQAIGLLVAIFHKYSGK_	1	MULTI-MSMS	3	781.755834	2342.24567	-0.43232	112.29	0.23689	0	3.591E-06	2	96.131	81593000	4433	574	5379
A0A8P0TDG2	no	ACPRPEGLNFQDLK	14	Unmodified	_ACPRPEGLNFQDLK_	1	MULTI-MSMS	2	822.911764	1643.80898	-1.819	48.351	0.54401	0	0.00058558	1	118.76	23988000	1943	575	5384
A0A8P0NLU9	no	ACPSTAGETPSGVK	14	Unmodified	_ACPSTAGETPSGVK_	0	MULTI-MSMS	2	681.321916	1360.62928	-3.2964	15.876	0.95116	1.7764E-15	0.004955	1	61.344	21463000	5313;6377	576	5398
A0A8I3NUN8	no	ACQALGAMLSK	11	Unmodified	_ACQALGAMLSK_	0	MULTI-MSMS	2	575.291376	1148.5682	-0.66622	44.838	0.5795	7.1054E-15	0.011505	1	60.899	7465200	3225	579	5410
A0A8I3S5Y5	no	ACQEVLEQVK	10	Unmodified	_ACQEVLEQVK_	0	MULTI-MATCH	2	602.305538	1202.59652	7.2371	27.962	0.42932	0	NaN	0	NaN	1777200	5489	581	5426
A0A8P0SG56	no	ACQHLILIGDHQQLRPSANVYDLAK	25	Unmodified	_ACQHLILIGDHQQLRPSANVYDLAK_	1	MULTI-MATCH	5	572.903553	2859.48138	0.13992	59.828	0.68055	7.1054E-15	NaN	0	NaN	43767000	6504	583	5441
A0A8I3S0N0	no	ACQQLDTQK	9	Unmodified	_ACQQLDTQK_	0	MULTI-MSMS	2	546.26113	1090.50771	1.4632	12.459	0.27174	0	0.0010618	1	147.34	3980400	6587	585	5447
A0A8C0QNL8	no	ACQSIYPLHDVFVR	14	Unmodified	_ACQSIYPLHDVFVR_	0	MULTI-MSMS	2	852.929957	1703.84536	-0.05996	64.908	0.61257	0	1.014E-06	2	158.31	1491200000	4780;6560	586	5464
A0A8C0QNL8	no	ACQSIYPLHDVFVR	14	Unmodified	_ACQSIYPLHDVFVR_	0	MULTI-MSMS	4	426.968617	1703.84536	-1.6959	64.884	0.30658	0	0.0018029	1	63.185	14128000	4780;6560	586	5465
A0A8I3S7J1	no	ACQVALDEIK	10	Unmodified	_ACQVALDEIK_	0	MSMS	2	573.794806	1145.57506	NaN	38.763	1	0	0.06491	1	44.753		5281	587	5485
A0A8C0SHQ3	no	ACQVCSAWIASGVVSDLNDLRR	22	Unmodified	_ACQVCSAWIASGVVSDLNDLRR_	1	MULTI-SECPEP	3	826.405647	2476.19511	-0.29524	93.127	0.16922	0	0.00090622	1	55.453	14204000	5441	588	5489
A0A8C0SHQ3	no	ACQVCSAWIASGVVSDLNDLRR	22	Unmodified	_ACQVCSAWIASGVVSDLNDLRR_	1	MULTI-MATCH	3	826.405647	2476.19511	3.8096	93.87	0.17046	-1.4211E-14	NaN	0	NaN	12225000	5441	588	5492
A0A8C0SL13	no	ACQVLEALSVLVNRPDLGQPVR	22	Unmodified	_ACQVLEALSVLVNRPDLGQPVR_	1	MULTI-MSMS	3	812.112681	2433.31621	-0.41776	99.101	0.40891	0	4.5195E-13	3	124.31	279700000	5526	590	5499
A0A8P0TDF9	no	ACQVYIQHMR	10	Unmodified	_ACQVYIQHMR_	0	MULTI-MSMS	2	653.313174	1304.6118	-0.14043	23.017	0.44351	-3.5527E-15	0.00093844	1	170.32	10109000	4814	591	5512
A0A8P0TDF9	no	ACSAIHAVNLR	11	Unmodified	_ACSAIHAVNLR_	0	MULTI-MSMS	2	606.319314	1210.62407	-0.41099	23.393	0.37342	0	0.0004529	1	117.04	22536000	4814;581	592	5527
A0A8P0TDF9	no	ACSAIHAVNLR	11	Unmodified	_ACSAIHAVNLR_	0	MULTI-SECPEP	3	404.548635	1210.62407	1.6709	23.393	0.6122	0	0.04167	1	51.872	35627000	4814;581	592	5528
A0A8P0NT47	no	ACSVAGSWVCPR	12	Unmodified	_ACSVAGSWVCPR_	0	MULTI-MSMS	2	675.308089	1348.60162	0.92971	45.602	0.43975	-7.1054E-15	0.019661	1	50.194	7029100	6627	595	5561
A0A8I3NFI4	no	ACSVIFPLIYSEIK	14	Unmodified	_ACSVIFPLIYSEIK_	0	MULTI-MSMS	3	547.296982	1638.86912	-0.39457	97.674	1.423	0	0.0027233	1	59.607	13552000	1912	596	5567
A0A8C0QGH7	no	ACTDTALENMTSLR	14	Unmodified	_ACTDTALENMTSLR_	0	MULTI-MSMS	2	791.863622	1581.71269	-0.39903	62.02	1.0565	0	9.2245E-07	1	159.94	1600200000	4714	597	5579
A0A8C0QGH7	no	ACTDTALENMTSLR	14	Unmodified	_ACTDTALENMTSLR_	0	MULTI-MATCH	2	791.863622	1581.71269	3.1938	61.343	0.20507	-7.1054E-15	NaN	0	NaN	4887000	4714	597	5587
A0A8C0T4R0	no	ACTTEEDQEK	10	Unmodified	_ACTTEEDQEK_	0	MULTI-MSMS	2	605.74825	1209.48195	0.0098959	10.062	0.21815	0	0.0022288	1	95.099	1365100	5812	598	5595
A0A8P0PAZ7	no	ACVLCVHPR	9	Unmodified	_ACVLCVHPR_	0	MULTI-MSMS	2	556.278603	1110.54265	0.63648	20.866	0.45405	0	0.001351	2	124.37	8352400	6527	599	5609
A0A8P0PAZ7	no	ACVLCVHPR	9	Unmodified	_ACVLCVHPR_	0	MULTI-MATCH	2	556.278603	1110.54265	6.6056	18.702	0.32874	0	NaN	0	NaN	1803600	6527	599	5617
A0A8C0MXY3	no	ACVRPEISR	9	Unmodified	_ACVRPEISR_	1	MULTI-MATCH	3	363.19408	1086.56041	-0.71834	14.871	0.27186	0	NaN	0	NaN	18690000	1954	601	5630
A0A8C0MD48	no	ACVVHGSDLK	10	Unmodified	_ACVVHGSDLK_	0	MULTI-MSMS	3	362.518453	1084.53353	-0.39578	13.734	0.91902	0	0.012524	2	53.597	655690000	1039	603	5642
A0A8C0MD48	no	ACVVHGSDLK	10	Unmodified	_ACVVHGSDLK_	0	MULTI-MSMS	2	543.274041	1084.53353	-0.27897	13.748	0.40854	0	0.0010215	1	175.51	100240000	1039	603	5643
A0A8C0PZF2	no	ACYALENFVENLGPK	15	Unmodified	_ACYALENFVENLGPK_	0	MULTI-MSMS	2	862.919255	1723.82396	3.8513	95.809	0.44371	0	7.0051E-05	1	112.93	109940000	2478	605	5668
P61162	no	ACYLSINPQK	10	Unmodified	_ACYLSINPQK_	0	MULTI-MSMS	2	597.302798	1192.59104	1.9372	41.237	1.5285	0	0.020928	1	58.596	10896000	221;5039	606	5676
A0A8I3NMP3	no	ADAAPNGPQGAGAVQFMMTNK	21	Acetyl (Protein N-term)	_(ac)ADAAPNGPQGAGAVQFMMTNK_	0	MULTI-MSMS	3	706.662946	2116.96701	-0.20232	85.07	1.3597	0	0.0004005	2	48.229	27354000	1973	608	5689
A0A8I3NMP3	no	ADAAPNGPQGAGAVQFMMTNK	21	Acetyl (Protein N-term)	_(ac)ADAAPNGPQGAGAVQFMMTNK_	0	MULTI-MATCH	3	706.662946	2116.96701	-4.3472	82.698	0.30614	0	NaN	0	NaN	26310000	1973	608	5698
A0A8C0SR01	no	ADAASQVLLGSGLTILSQPLMYVK	24	Acetyl (Protein N-term)	_(ac)ADAASQVLLGSGLTILSQPLMYVK_	0	MULTI-MSMS	3	839.792614	2516.35601	-0.35756	112.39	0.4059	1.4211E-14	8.0252E-27	1	141.1	422080000	4867	609	5703
A0A8I3P3V0	no	ADADKPEVLGAAGDDSPHQQPAEQPGEPR	29	Acetyl (Protein N-term)	_(ac)ADADKPEVLGAAGDDSPHQQPAEQPGEPR_	1	MULTI-MSMS	3	1008.8025	3023.38568	0.30657	44.347	0.51073	0	7.5905E-09	2	80.132	13282000	5662	610	5714
A0A8P0P2R9	no	ADAEDLLDSFLSSILQDCR	19	Unmodified	_ADAEDLLDSFLSSILQDCR_	0	MULTI-MATCH	3	723.344048	2167.01031	-2.1262	112.44	0.10168	1.4211E-14	NaN	0	NaN	3740700	5126	612	5727
A0A8C0M0J6	no	ADAEETLEDVMEEVR	15	Unmodified	_ADAEETLEDVMEEVR_	0	MULTI-MSMS	2	868.388181	1734.76181	-1.7678	99.578	0.51071	0	8.041E-06	1	140.24	46131000	666	613	5732
A0A8I3N6K0	no	ADAEGESDLENSR	13	Unmodified	_ADAEGESDLENSR_	0	MULTI-MATCH	2	696.797317	1391.58008	0.91561	22.161	0.30559	0	NaN	0	NaN	4130700	5438	614	5749
A0A8I3Q2L7	no	ADAEVLILPK	10	Acetyl (Protein N-term)	_(ac)ADAEVLILPK_	0	MULTI-MSMS	2	555.823889	1109.63323	-0.17304	87.307	0.98466	0	0.00021882	3	141.2	61710000	3804	616	5761
A0A8P0SC38	no	ADAFGDELFSVFEDDSTTASGTK	23	Acetyl (Protein N-term)	_(ac)ADAFGDELFSVFEDDSTTASGTK_	0	MSMS	3	818.02733	2451.06016	NaN	111.96	1	0	0.00012751	1	59.429		5185	618	5773
A0A8P0SC38	no	ADAFGDELFSVFEDDSTTASGTKK	24	Acetyl (Protein N-term)	_(ac)ADAFGDELFSVFEDDSTTASGTKK_	1	MULTI-MSMS	3	860.725651	2579.15512	-0.99517	108.14	0.34074	0	2.6603E-07	1	79.237	31316000	5185	619	5781
A0A8I3PT55	no	ADALQAGASQFETSAAK	17	Unmodified	_ADALQAGASQFETSAAK_	0	MULTI-MSMS	2	833.407566	1664.80058	1.3534	53.239	0.61149	0	3.6425E-07	1	138.42	263430000	5412	622	5805
A0A8P0T222	no	ADAPVPESTGLLGSAER	17	Unmodified	_ADAPVPESTGLLGSAER_	0	MULTI-MSMS	2	835.423216	1668.83188	1.3343	55.67	0.30542	-7.1054E-15	0.0044974	1	51.546	8438000	3216	624	5814
A0A8I3N859	no	ADATNVNNWHWTER	14	Unmodified	_ADATNVNNWHWTER_	0	MULTI-MSMS	2	857.390042	1712.76553	-2.0238	51.033	0.78157	0	4.5574E-10	1	191.53	28036000	1233	626	5831
A0A8P0SLM8	no	ADAVQDPEMVELVELEIR	18	Unmodified	_ADAVQDPEMVELVELEIR_	0	MULTI-MSMS	2	1028.51699	2055.01942	0.53306	100.63	0.54317	0	1.0504E-08	1	133.48	82179000	4445	628	5852
A0A8I3N275	no	ADCASGIFLAAEK	13	Unmodified	_ADCASGIFLAAEK_	0	MULTI-MSMS	2	676.829377	1351.6442	1.6156	57.575	0.78113	0	0.0084948	1	58.511	91998000	5762	629	5861
A0A8P0TQD4	no	ADCPPARPAPENSR	14	Unmodified	_ADCPPARPAPENSR_	1	MULTI-MSMS	2	769.362438	1536.71032	0.52859	13.306	0.54459	0	0.0039029	1	83.397	3970600	1471	632	5879
A0A8C0RIA3	no	ADCSEEALAAALADVPELAR	20	Unmodified	_ADCSEEALAAALADVPELAR_	0	MULTI-MSMS	3	691.337004	2070.98918	0.13592	101.61	0.47607	-1.4211E-14	0.00013406	1	61.767	51255000	2058	633	5888
A0A8C0Q2I1	no	ADCTITMADSDLLALMTGK	19	Unmodified	_ADCTITMADSDLLALMTGK_	0	MSMS	2	1013.97833	2025.9421	NaN	104.82	1	0	2.544E-06	1	90.476		943	634	5900
A0A8P0PF27	no	ADDADEFGYSR	11	Unmodified	_ADDADEFGYSR_	0	MULTI-MSMS	2	623.254557	1244.49456	-0.10215	37.306	0.51091	-7.1054E-15	0.0016913	1	87.485	11491000	6519	635	5912
A0A8I3S329	no	ADDDTYVILDNLR	13	Unmodified	_ADDDTYVILDNLR_	0	MULTI-MSMS	2	761.872827	1521.7311	-3.5545	82.766	0.47631	0	7.8032E-05	1	122.51	39198000	3710	636	5923
A0A8C0QFJ5	no	ADDKLIAEEGVDSLNVK	17	Unmodified	_ADDKLIAEEGVDSLNVK_	1	MULTI-MSMS	2	908.470363	1814.92617	0.79292	57.952	0.64479	-7.1054E-15	1.1209E-08	1	155.39	44467000	4702	638	5941
A0A8I3PFB8	no	ADDLDFETGDAGASATFPMQCSALR	25	Acetyl (Protein N-term)	_(ac)ADDLDFETGDAGASATFPMQCSALR_	0	MULTI-MSMS	3	896.723258	2687.14795	-0.17032	100.8	2.1407	-1.4211E-14	2.3266E-11	5	103.02	1807200000	4979	639	5966
A0A8I3PFB8	no	ADDLDFETGDAGASATFPMQCSALR	25	Acetyl (Protein N-term)	_(ac)ADDLDFETGDAGASATFPMQCSALR_	0	MULTI-MSMS	2	1344.58125	2687.14795	-0.58141	100.84	0.64545	0	1.9458E-80	1	255.16	34627000	4979	639	5967
A0A8I3P8U7	no	ADDLGDEWWEK	11	Acetyl (Protein N-term)	_(ac)ADDLGDEWWEK_	0	MULTI-MSMS	2	703.298964	1404.58338	1.2511	97.126	0.30677	1.4211E-14	0.012722	1	50.452	13447000	6289	640	5988
A0A8P0PQL6	no	ADDPYAHLSK	10	Unmodified	_ADDPYAHLSK_	0	MULTI-MSMS	2	558.769645	1115.52474	-1.4516	21.044	0.26094	3.5527E-15	0.008892	2	71.451	2867700	1631	644	6008
A0A8I3RUC8	no	ADDVDQQQTTNTVEEPLDLIR	21	Acetyl (Protein N-term)	_(ac)ADDVDQQQTTNTVEEPLDLIR_	0	MULTI-MSMS	3	814.725874	2441.15579	-2.9827	96.911	0.37467	0	0.00015343	1	54.834	59402000	1088	645	6021
A0A8I3RUC8	no	ADDVDQQQTTNTVEEPLDLIR	21	Acetyl (Protein N-term)	_(ac)ADDVDQQQTTNTVEEPLDLIR_	0	MULTI-MSMS	2	1221.58517	2441.15579	0.12643	96.965	0.23838	0	5.7593E-50	1	245.69	8871500	1088	645	6022
A0A8P0NIU0	no	ADEDLIFR	8	Acetyl (Protein N-term)	_(ac)ADEDLIFR_	0	MULTI-MSMS	2	510.753464	1019.49238	-0.31305	83.888	0.4406	0	0.0023245	1	166.17	8354400	5054	647	6045
A0A8C0TUW0	no	ADEDPALFQSVK	12	Unmodified	_ADEDPALFQSVK_	0	MULTI-MSMS	2	660.327524	1318.6405	-0.25308	52.155	0.71658	0	0.01783	1	51.879	80294000	6161	648	6057
A0A8I3N375	no	ADEDPIMGFHQMFLLK	16	Unmodified	_ADEDPIMGFHQMFLLK_	0	MULTI-SECPEP	2	946.45769	1890.90083	-1.4001	94.044	0.57802	0	0.00066532	1	126.71	332960000	2987	649	6073
A0A8I3N375	no	ADEDPIMGFHQMFLLK	16	Unmodified	_ADEDPIMGFHQMFLLK_	0	MULTI-MATCH	3	631.307552	1890.90083	1.0057	94.104	0.16933	0	NaN	0	NaN	10637000	2987	649	6084
A0A8C0TJ18	no	ADEEKLPPGWEK	12	Acetyl (Protein N-term)	_(ac)ADEEKLPPGWEK_	1	MULTI-MSMS	2	720.853906	1439.69326	-2.1704	51.995	1.1572	7.1054E-15	2.6749E-05	2	136.96	43563000	6046	650	6090
A0A8C0P0Y1	no	ADEQEPELTSTPNFVVEVIK	20	Unmodified	_ADEQEPELTSTPNFVVEVIK_	0	MULTI-MSMS	2	1123.06536	2244.11616	0.64596	92.389	0.27104	0	7.8243E-06	1	97.797	15186000	3422	651	6103
A0A8I3N500	no	ADEQTTCEVLDYFLR	15	Unmodified	_ADEQTTCEVLDYFLR_	0	MULTI-MSMS	2	930.427641	1858.84073	-3.6893	101.06	0.20338	0	7.1018E-05	1	99.5	27663000	1147	652	6113
A0A8P0PBZ5	no	ADFAQACQDAGVR	13	Unmodified	_ADFAQACQDAGVR_	0	MULTI-MSMS	2	704.817332	1407.62011	-1.634	37.275	0.71394	0	0.00060908	1	88.596	19859000	2979	655	6137
A0A8P0T982	no	ADFCIIHYAGK	11	Unmodified	_ADFCIIHYAGK_	0	MULTI-MSMS	2	647.816073	1293.61759	-0.34316	51.877	0.54439	0	0.00065002	1	109.66	262200000	243;513	656	6149
A0A8C0Z2F5	no	ADFHVGAHVNTFWR	14	Unmodified	_ADFHVGAHVNTFWR_	0	MULTI-MSMS	4	414.956204	1655.79571	0.61045	54.98	0.81381	0	0.020265	1	39.629	21129000	6265	658	6165
A0A8C0T6S2	no	ADFLGSFCR	9	Unmodified	_ADFLGSFCR_	0	MULTI-MATCH	2	536.747659	1071.48076	0.17631	65.463	0.3059	0	NaN	0	NaN	11294000	5837	660	6189
A0A8I3SCI2	no	ADFSPFGNTQGPSR	14	Unmodified	_ADFSPFGNTQGPSR_	0	MULTI-MSMS	2	740.844404	1479.67426	-0.52136	54.154	0.8827	0	6.0127E-05	1	130.01	74110000	3792	662	6206
A0A8I3PB52	no	ADFVLAANSYDLAIK	15	Unmodified	_ADFVLAANSYDLAIK_	0	MULTI-MSMS	2	805.924863	1609.83517	1.5695	85.212	0.78334	0	6.8058E-05	2	107.18	28132000	6100	663	6217
A0A8C0THV4	no	ADGATSDDLDLHDDR	15	Unmodified	_ADGATSDDLDLHDDR_	0	MULTI-MATCH	2	808.345162	1614.67577	-0.65035	30.052	0.40501	3.5527E-15	NaN	0	NaN	1583200	733	664	6236
A0A8I3PDJ3	no	ADGDLTLLWAEWQGR	15	Unmodified	_ADGDLTLLWAEWQGR_	0	MULTI-MSMS	2	865.928468	1729.84238	-0.44552	102.31	0.34043	1.4211E-14	8.4301E-07	1	149.38	35666000	5222	665	6241
A0A8I3NAK8	no	ADGEEPEKK	9	Acetyl (Protein N-term)	_(ac)ADGEEPEKK_	1	MULTI-MSMS	2	522.745836	1043.47712	-0.7534	12.289	0.17034	0	0.004356	1	93.467	6251800	5316	666	6249
Q8MJ47	no	ADGELNVDSLITR	13	Acetyl (Protein N-term)	_(ac)ADGELNVDSLITR_	0	MULTI-MSMS	2	722.867545	1443.72054	0.00073743	93.72	0.71432	1.4211E-14	4.499E-06	1	169.58	232790000	305	667	6261
Q8MJ47	no	ADGELNVDSLITR	13	Acetyl (Protein N-term)	_(ac)ADGELNVDSLITR_	0	MSMS	2	722.867545	1443.72054	NaN	94.859	1	0	0.0032351	1	61.815		305	667	6262
A0A8C0SFR7	no	ADGGDGGDGGDGAEGVTLQR	20	Unmodified	_ADGGDGGDGGDGAEGVTLQR_	0	MULTI-MSMS	2	902.390633	1802.76671	0.53946	33.351	0.77954	0	2.8474E-24	2	182.02	32470000	5428	668	6278
A0A8C0Q1V4	no	ADGHAATLVMK	11	Unmodified	_ADGHAATLVMK_	0	MULTI-MATCH	3	371.862219	1112.56483	0.84645	17.147	0.47536	0	NaN	0	NaN	24408000	3113	670	6300
A0A8I3MXF1	no	ADGIVPETWTDGPK	14	Unmodified	_ADGIVPETWTDGPK_	0	MULTI-MSMS	2	743.364638	1484.71472	2.099	62.881	0.37368	7.1054E-15	0.001627	2	73.632	30538000	653	672	6314
A0A8I3S6F0	no	ADGLALGGSHLR	12	Unmodified	_ADGLALGGSHLR_	0	MULTI-MSMS	2	583.817461	1165.62037	0.069023	29.183	0.48104	3.5527E-15	0.0052257	1	66.056	3058400	3478	673	6320
A0A8C0MXG2	no	ADGLLGMFLK	10	Unmodified	_ADGLLGMFLK_	0	MULTI-MSMS	2	532.794078	1063.5736	-0.41538	97.609	0.5072	0	0.0014182	2	103.56	141380000	1937	674	6332
A0A8I3NX27	no	ADGPVAEVLLR	11	Acetyl (Protein N-term)	_(ac)ADGPVAEVLLR_	0	MULTI-MSMS	2	591.32987	1180.64519	-0.33877	94.087	1.4287	0	0.0001778	2	178.22	37649000	3431	676	6353
A0A8I3PTV9	no	ADGSTQVIDTK	11	Unmodified	_ADGSTQVIDTK_	0	MULTI-SECPEP	2	567.785492	1133.55643	-3.4088	16.912	0.37435	0	0.04515	1	67.704	2896300	206	679	6369
A0A8P0NEN2	no	ADGVLVPGGFGIR	13	Unmodified	_ADGVLVPGGFGIR_	0	MULTI-MSMS	2	629.351137	1256.68772	-0.8175	72.715	0.30632	0	0.00018066	1	99.688	21933000	6613	680	6374
A0A8C0QNL8	no	ADGYEPPVQESV	12	Unmodified	_ADGYEPPVQESV_	0	MULTI-MSMS	2	645.796057	1289.57756	0.080195	54.224	0.8827	0	0.0017861	2	79.489	366390000	4780;6560	681	6386
A0A8I3PQG8	no	ADGYVDNLAQAVDLLLQHADK	21	Unmodified	_ADGYVDNLAQAVDLLLQHADK_	0	MSMS	3	757.053485	2268.13863	NaN	106.81	1	0	0.00085696	1	56.055		5905	682	6397
A0A8I3MLM1	no	ADHDFVVQEDFMK	13	Unmodified	_ADHDFVVQEDFMK_	0	MULTI-MSMS	2	790.856123	1579.69769	-4.1315	60.29	0.51031	7.1054E-15	1.4454E-08	3	196.11	32569000	979	683	6408
A0A8I3N9V3	no	ADHGEPIGR	9	Unmodified	_ADHGEPIGR_	0	MULTI-MSMS	2	476.235773	950.456993	1.2291	11.64	0.36425	0	0.044663	1	51.059	2291700	6384;5365	684	6416
A0A8P0SD62	no	ADHPGISITDLSK	13	Unmodified	_ADHPGISITDLSK_	0	MULTI-MATCH	2	677.354074	1352.69359	0.33236	43.624	0.64484	0	NaN	0	NaN	68826000	983	685	6430
A0A8I3NYW8	no	ADHQPLTEASYVNLPTIALCNTDSPLR	27	Unmodified	_ADHQPLTEASYVNLPTIALCNTDSPLR_	0	MULTI-MSMS	3	999.497588	2995.47093	-0.38401	90.672	1.8017	1.4211E-14	2.2314E-42	7	168.79	2714100000	2064	686	6435
A0A8I3Q4M3	no	ADHTLSSLEPAYSAK	15	Unmodified	_ADHTLSSLEPAYSAK_	0	MULTI-MATCH	2	795.393927	1588.7733	4.2691	37.459	0.13735	0	NaN	0	NaN	3845700	3526	687	6450
A0A8C0Z5T8	no	ADHVQSLAQLENLCK	15	Acetyl (Protein N-term)	_(ac)ADHVQSLAQLENLCK_	0	MULTI-MSMS	2	884.438343	1766.86213	2.0915	75.432	0.57843	0	1.8557E-15	2	212.1	134980000	6302	688	6454
A0A8P0SB85	no	ADIDNKEQSELDQDLDDVEEVEEEETGEETK	31	Acetyl (Protein N-term)	_(ac)ADIDNKEQSELDQDLDDVEEVEEEETGEETK_	1	MULTI-MSMS	3	1208.18518	3621.53371	-0.13863	102.5	0.44121	0	3.6963E-47	1	159.05	590920000	4552	690	6470
A0A8I3N2W1	no	ADIDNLPR	8	Acetyl (Protein N-term)	_(ac)ADIDNLPR_	0	MULTI-MSMS	2	478.245806	954.47706	0.82927	58.187	0.57705	0	0.0026258	1	158.12	27577000	1210	691	6483
A0A8P0PQR9	no	ADIEGLVMEK	10	Unmodified	_ADIEGLVMEK_	0	MULTI-MSMS	2	552.783907	1103.55326	-0.049609	57.584	0.54433	0	0.0087784	1	71.614	9456000	1436	692	6495
A0A8C0RLY3	no	ADIEVACYGYEGIDAVK	17	Unmodified	_ADIEVACYGYEGIDAVK_	0	MULTI-MSMS	2	936.937841	1871.86113	0.51214	74.989	0.74805	0	4.2974E-06	2	105.95	51408000	5036	694	6531
A0A8C0RLY3	no	ADIEVACYGYEGIDAVK	17	Unmodified	_ADIEVACYGYEGIDAVK_	0	MULTI-MSMS	2	936.937841	1871.86113	1.5257	75.911	1.3938	0	0.00083635	2	66.533	30450000	5036	694	6532
A0A8C0RLY3	no	ADIEVACYGYEGIDAVK	17	Unmodified	_ADIEVACYGYEGIDAVK_	0	MULTI-MSMS	2	936.937841	1871.86113	0.47533	78.024	0.17061	0	0.0039672	1	53.252	6698400	5036	694	6533
A0A8P0N9X4	no	ADIFMFDEPSSYLDVK	16	Unmodified	_ADIFMFDEPSSYLDVK_	0	MULTI-MSMS	2	938.93731	1875.86007	-0.88201	99.644	0.57951	-1.4211E-14	8.1291E-09	1	156.14	623250000	6573;6418	695	6576
A0A8P0PSH6	no	ADIIHACDIVEDAAIAYGYNNIQMTLPK	28	Deamidation (NQ)	_ADIIHACDIVEDAAIAYGYN(de)NIQMTLPK_	0	MULTI-MSMS	3	1040.83873	3119.49437	2.8493	103.24	0.30677	-1.4211E-14	4.9175E-07	1	72.881	23217000	5378	698	6615
A0A8I3MV65	no	ADILEDKDGK	10	Unmodified	_ADILEDKDGK_	1	MULTI-MSMS	2	552.282586	1102.55062	1.6924	15.924	0.27333	-1.7764E-15	0.0019971	1	124.81	39619000	6025;2852	701	6631
A0A8I3NIS2	no	ADISLDELIR	10	Acetyl (Protein N-term)	_(ac)ADISLDELIR_	0	MULTI-MSMS	2	593.819335	1185.62412	0.16804	101.12	0.57674	0	0.0004742	1	169.12	58872000	5152	702	6644
A0A8C0N2F8	no	ADIVQQLLQQGASPNAATTSGYTPLHLSAR	30	Unmodified	_ADIVQQLLQQGASPNAATTSGYTPLHLSAR_	0	MULTI-MSMS	3	1036.87393	3107.59998	0.67162	93.803	0.23866	0	5.8432E-47	1	157.42	58948000	2136;2015	703	6656
A0A8P0T2J3	no	ADIWALGCLLYK	12	Unmodified	_ADIWALGCLLYK_	0	MULTI-MSMS	2	711.87613	1421.73771	-0.36158	100.8	0.23847	0	0.0012917	1	84.213	22747000	6520;5928	704	6667
A0A8I3PHH2	no	ADIWSLGITAIELAK	15	Unmodified	_ADIWSLGITAIELAK_	0	MULTI-MSMS	2	800.950881	1599.88721	0.29381	107.9	0.37433	0	0.00018119	1	93.959	10086000	5784;3962	705	6679
A0A8C0TBJ8	no	ADKEAAFDDAVEER	14	Acetyl (Protein N-term)	_(ac)ADKEAAFDDAVEER_	1	MULTI-MSMS	2	804.362824	1606.71109	-1.8434	54.064	1.0531	7.1054E-15	9.7604E-09	2	180.09	344250000	2303	706	6692
A0A8C0N0W7	no	ADKLAEEHS	9	Unmodified	_ADKLAEEHS_	1	MULTI-MSMS	2	500.240721	998.466889	0.15654	10.083	0.46501	0	0.0024344	1	184.49	54186000	356	708	6710
A0A8C0MWR6	no	ADKNQVAAEVAK	12	Unmodified	_ADKNQVAAEVAK_	1	MULTI-MSMS	3	415.226215	1242.65681	0.54891	14.156	0.30552	0	0.002545	2	70.622	16228000	1443	709	6722
A0A8C0QDA9	no	ADKPDMGEIASFDK	14	Acetyl (Protein N-term),Oxidation (M)	_(ac)ADKPDM(ox)GEIASFDK_	1	MULTI-MSMS	2	791.358696	1580.70284	-2.1448	47.29	0.81546	0	7.826E-07	1	156.81	68705000	4675	710	6735
A0A8C0QDA9	no	ADKPDMGEIASFDK	14	Acetyl (Protein N-term)	_(ac)ADKPDMGEIASFDK_	1	MULTI-MSMS	2	783.361238	1564.70792	-0.5591	65.147	1.9007	0	2.4841E-07	6	169.46	13031000000	4675	710	6758
A0A8C0QDA9	no	ADKPDMGEIASFDK	14	Acetyl (Protein N-term)	_(ac)ADKPDMGEIASFDK_	1	MULTI-MSMS	2	783.361238	1564.70792	-0.76071	68.769	0.71376	1.4211E-14	3.7942E-05	1	131.13	12668000	4675	710	6759
A0A8C0PNJ8	no	ADLAEEYSK	9	Unmodified	_ADLAEEYSK_	0	MULTI-MSMS	2	513.242929	1024.47131	1.0128	26.467	0.54333	0	0.0018054	1	110.87	20474000	4247	711	6798
A0A8C0PNJ8	no	ADLAEEYSKDR	11	Unmodified	_ADLAEEYSKDR_	1	MULTI-MSMS	2	648.806956	1295.59936	0.71885	25.121	0.39552	0	0.0030015	1	111.06	14648000	4247	712	6810
A0A8I3NGH2	no	ADLDIITMNYAAQK	14	Unmodified	_ADLDIITMNYAAQK_	0	MULTI-MSMS	2	783.895248	1565.77594	-2.7927	74.956	0.23762	0	0.0005669	2	87.184	13582000	2285	714	6817
A0M8V0	yes	ADLEEQLSDEEK	12	Acetyl (Protein N-term)	_(ac)ADLEEQLSDEEK_	0	MULTI-MSMS	2	724.325376	1446.6362	-2.2649	75.055	0.51031	0	0.024753	1	41.824	11552000	133	715	6824
A0A8I3N9V3	no	ADLINNLGTIAK	12	Unmodified	_ADLINNLGTIAK_	0	MULTI-MSMS	2	621.856252	1241.69795	-0.27886	63.788	1.3242	0	6.2841E-05	4	146.57	6591700000	6384;5365;849	718	6852
A0A8I3N9V3	no	ADLINNLGTIAK	12	Unmodified	_ADLINNLGTIAK_	0	MULTI-MSMS	2	621.856252	1241.69795	1.2209	65.383	0.44134	0	0.019382	1	50.452	15234000	6384;5365;849	718	6853
A0A8I3N9V3	no	ADLINNLGTIAK	12	Unmodified	_ADLINNLGTIAK_	0	MSMS	2	621.856252	1241.69795	NaN	66.994	1	0	0.00052872	1	90.827		6384;5365;849	718	6854
A0A8I3N9V3	no	ADLINNLGTIAK	12	Deamidation (NQ)	_ADLINN(de)LGTIAK_	0	MSMS	2	622.34826	1242.68197	NaN	72.486	1	0	0.0057115	1	75.387		6384;5365;849	718	6886
A0A8I3N9V3	no	ADLINNLGTIAK	12	Deamidation (NQ)	_ADLINN(de)LGTIAK_	0	MSMS	2	622.34826	1242.68197	NaN	88.929	1	0	0.043111	1	55.084		6384;5365;849	718	6887
A0A8C0RLT3	no	ADLLGIVSELQLK	13	Unmodified	_ADLLGIVSELQLK_	0	MULTI-SECPEP	2	699.913767	1397.81298	-1.5744	101.58	0.51001	0	0.011578	1	83.397	174560000	4587	719	6898
A0A8C0Q3Z0	yes	ADLLGSILSSMEKPPSFGDQESR	23	Acetyl (Protein N-term)	_(ac)ADLLGSILSSMEKPPSFGDQESR_	1	MULTI-MSMS	3	836.075849	2505.20572	-1.2769	111.58	0.13482	0	3.5893E-06	1	77.575	61664000	4522	720	6909
A0A8C0Q0M7	no	ADLNQGIGEPQSPSR	15	Unmodified	_ADLNQGIGEPQSPSR_	0	MULTI-MSMS	2	784.8868	1567.75905	-1.1065	34.028	0.84792	0	0.0029275	2	62.089	44778000	4462	721	6922
A0A8P0SJL7	no	ADLNSVLGSPEHLELFLLAQQK	22	Deamidation (NQ)	_ADLN(de)SVLGSPEHLELFLLAQQK_	0	MULTI-MATCH	3	808.432073	2422.27439	0.93882	99.929	0.34168	0	NaN	0	NaN	14801000	5057	722	6937
A0A8P0SJL7	no	ADLNSVLGSPEHLELFLLAQQK	22	Unmodified	_ADLNSVLGSPEHLELFLLAQQK_	0	MULTI-MATCH	3	808.104068	2421.29037	0.8829	100.6	0.4744	0	NaN	0	NaN	422190000	5057	722	6949
A0A8C0QA81	no	ADLPVITIDPASPQSPESVDLVNEELKGK	29	Unmodified	_ADLPVITIDPASPQSPESVDLVNEELKGK_	1	MULTI-MSMS	3	1021.20284	3060.58668	0.37346	92.005	0.27186	0	7.1712E-05	2	48.124	16662000	2255	724	6952
A0A8P0T767	no	ADLQNHLDTAQNALQDK	17	Unmodified	_ADLQNHLDTAQNALQDK_	0	MULTI-MSMS	2	947.96631	1893.91807	0.78537	44.382	0.27181	0	2.0347E-17	1	197.14	5645200	2606	726	6963
A0A8P0NEQ4	no	ADLSLADALTEPPPEIEEEIKR	22	Acetyl (Protein N-term)	_(ac)ADLSLADALTEPPPEIEEEIKR_	1	MULTI-MSMS	3	826.758515	2477.25371	0.3395	101.24	0.71296	0	0.00011707	1	51.503	491390000	6614	728	6982
A0A8P0NEQ4	no	ADLSLADALTEPPPEIEEEIKR	22	Acetyl (Protein N-term)	_(ac)ADLSLADALTEPPPEIEEEIKR_	1	MULTI-MATCH	3	826.758515	2477.25371	-0.77878	100.57	0.23716	0	NaN	0	NaN	21458000	6614	728	6994
A0A8P0TDF9	no	ADLTALFLPR	10	Unmodified	_ADLTALFLPR_	0	MSMS	2	558.824224	1115.63389	NaN	91.898	1	0	3.1816E-06	1	146.81		4814;581	730	7006
A0A8C0YSM3	no	ADLVWQPWESLESSR	15	Unmodified	_ADLVWQPWESLESSR_	0	MULTI-SECPEP	2	901.939033	1801.86351	2.9379	96.828	0.34077	0	0.028022	1	59.155	11309000	6189	734	7034
A0A8C0TGV4	no	ADMDFLLNELER	12	Unmodified	_ADMDFLLNELER_	0	MULTI-MSMS	2	733.353216	1464.69188	-1.3233	98.598	0.51038	0	0.00077617	1	91.469	21221000	5163	736	7043
A0A8I3MBN3	no	ADMGGAATICSAIVSAAK	18	Unmodified	_ADMGGAATICSAIVSAAK_	0	MULTI-MSMS	2	847.416022	1692.81749	0.52572	76.997	0.81721	0	6.9614E-09	1	135.81	215980000	916	739	7058
A0A8P0TF92	no	ADMLEMEVK	9	Unmodified	_ADMLEMEVK_	0	MSMS	2	533.251385	1064.48822	NaN	50.879	1	0	0.0057468	1	99.139		5972	740	7070
A0A8P0TQD4	no	ADMPNGEQGFASPLELFNSIAAQGELVR	28	Acetyl (Protein N-term)	_(ac)ADMPNGEQGFASPLELFNSIAAQGELVR_	0	MULTI-MSMS	3	1001.82207	3002.44439	-0.63353	112.18	0.30535	0	1.3584E-19	1	115.45	109900000	1471	742	7081
A0A8P0TQD4	no	ADMPNGEQGFASPLELFNSIAAQGELVR	28	Acetyl (Protein N-term),Deamidation (NQ)	_(ac)ADMPN(de)GEQGFASPLELFNSIAAQGELVR_	0	MULTI-MSMS	3	1002.15008	3003.4284	-2.6793	112.49	0.37226	0	2.5115E-08	2	78.3	67509000	1471	742	7091
A0A8C0PSB6	no	ADMVETQQLMR	11	Unmodified	_ADMVETQQLMR_	0	MULTI-MSMS	2	661.31558	1320.61661	-0.77931	46.307	0.50779	0	0.00012774	1	138.4	72043000	4307	743	7101
A0A8C0QI29	no	ADMVIEAVFEDLSLK	15	Unmodified	_ADMVIEAVFEDLSLK_	0	MULTI-MSMS	2	840.431664	1678.84877	2.6533	109	0.54564	0	2.1622E-06	2	147.71	174430000	1165	744	7117
A0A8C0QI29	no	ADMVIEAVFEDLSLK	15	Unmodified	_ADMVIEAVFEDLSLK_	0	MULTI-MSMS	3	560.623535	1678.84877	-0.23273	109.02	1.1238	0	3.0583E-05	2	99.566	67938000	1165	744	7118
A0A8I3Q8J3	no	ADNDAGNAAIDSLLNYETVK	20	Unmodified	_ADNDAGNAAIDSLLNYETVK_	0	MULTI-MSMS	2	1047.50292	2092.99129	-0.80294	92.098	0.37428	0	4.6682E-11	2	119.45	21962000	5144	745	7135
A0A8C0RKC2	no	ADNEKLDNQR	10	Acetyl (Protein N-term)	_(ac)ADNEKLDNQR_	1	MULTI-MATCH	2	622.796923	1243.57929	0.12506	16.294	0.33929	0	NaN	0	NaN	10867000	2977	746	7145
Q28288	no	ADNPSLGEGPEK	12	Unmodified	_ADNPSLGEGPEK_	0	MULTI-MSMS	2	607.288399	1212.56225	1.7883	20.707	0.30654	0	0.00033613	2	107.58	6243100	248	748	7153
A0A8P0PHV3	no	ADNSFSDGVPSDALEAAK	18	Acetyl (Protein N-term)	_(ac)ADNSFSDGVPSDALEAAK_	0	MULTI-MSMS	2	918.418327	1834.8221	-0.2034	78.726	0.94902	-1.4211E-14	1.0782E-08	3	126.71	168220000	4406	749	7162
A0A8P0TQH1	no	ADPDAPEAQAEACLGER	17	Unmodified	_ADPDAPEAQAEACLGER_	0	MULTI-MSMS	2	900.396872	1798.77919	0.65567	53.093	0.84968	0	3.1181E-07	2	140.1	23368000	6388	751	7184
A0A8C0M2R3	no	ADPEASWEPMEAEAR	15	Unmodified	_ADPEASWEPMEAEAR_	0	MULTI-MSMS	2	844.864676	1687.7148	0.50172	62.293	0.54463	-7.1054E-15	0.0085888	1	52.132	88410000	750;6669	753	7204
A0A8I3NGL7	no	ADPEAVGFEHMGLDPR	16	Acetyl (Protein N-term)	_(ac)ADPEAVGFEHMGLDPR_	0	MULTI-SECPEP	2	891.909418	1781.80428	-3.2104	81.472	0.78238	0	0.0013672	1	78.486	64770000	1156	754	7215
A0A8C0TEJ3	no	ADPECCSILHGLVAAVETLCK	21	Unmodified	_ADPECCSILHGLVAAVETLCK_	0	MULTI-MSMS	3	781.709567	2342.10687	1.7949	104.19	0.27242	0	0.0061331	1	34.217	8036800	5916	755	7221
A0A8C0S3M2	no	ADPELQLVAR	10	Acetyl (Protein N-term)	_(ac)ADPELQLVAR_	0	MULTI-MSMS	2	577.31422	1152.61389	1.9568	74.208	0.57832	0	0.012322	1	56.729	87963000	5290	756	7228
A0A8C0THS5	no	ADPPYTHTIQK	11	Unmodified	_ADPPYTHTIQK_	0	MULTI-MSMS	2	635.824952	1269.63535	0.28306	19.147	1.1456	0	0.001209	1	94.692	3732800	6013;6493	759	7251
A0A8C0THS5	no	ADPPYTHTIQK	11	Unmodified	_ADPPYTHTIQK_	0	MULTI-MATCH	2	635.824952	1269.63535	-0.26786	17.988	0.49277	0	NaN	0	NaN	834510	6013;6493	759	7261
A0A8C0MVQ9	no	ADPQEAINCLMR	12	Unmodified	_ADPQEAINCLMR_	0	MULTI-MSMS	2	709.331761	1416.64897	0.0087394	69.699	1.3599	0	0.00067675	4	93.667	25561000	1881	760	7269
A0A8I3NW16	no	ADPSLNPEQLK	11	Unmodified	_ADPSLNPEQLK_	0	MULTI-MSMS	2	606.31696	1210.61937	0.34924	40.113	1.4227	0	0.00030403	2	157.59	27701000	853	762	7283
A0A8I3NW16	no	ADPSLNPEQLK	11	Unmodified	_ADPSLNPEQLK_	0	MULTI-MATCH	2	606.31696	1210.61937	-1.583	39.469	0.13577	0	NaN	0	NaN	802550	853	762	7291
A0A8C0MPL4	no	ADPTGVLELPK	11	Unmodified	_ADPTGVLELPK_	0	MSMS	2	570.318971	1138.62339	NaN	57.835	1	0	0.013882	1	60.518		1673	763	7297
A0A8I3NVV9	no	ADPWQECMDYAVTLAR	16	Acetyl (Protein N-term)	_(ac)ADPWQECMDYAVTLAR_	0	MULTI-MSMS	2	984.434943	1966.85533	-1.6095	105.86	0.645	0	1.4431E-09	2	160.38	63696000	2074	764	7306
A0A8I3PZF8	no	ADPYIEITGAEGK	13	Unmodified	_ADPYIEITGAEGK_	0	MULTI-MATCH	2	682.340632	1362.66671	0.65019	53.742	0.57701	0	NaN	0	NaN	14793000	5488	765	7320
A0A8I3MS52	no	ADQAGNVIFR	10	Unmodified	_ADQAGNVIFR_	0	MULTI-SECPEP	2	545.78563	1089.55671	0.49502	37.446	0.78219	0	0.0099043	1	147.19	119390000	907	766	7331
A0A8I3Q022	no	ADQDRLDLEER	11	Unmodified	_ADQDRLDLEER_	1	MULTI-MSMS	2	680.328587	1358.64262	-0.46589	27.53	0.48773	0	0.023583	1	72.652	3385100	2103	767	7343
A0A8I3Q022	no	ADQDRLDLEER	11	Unmodified	_ADQDRLDLEER_	1	MULTI-MATCH	2	680.328587	1358.64262	-6.0256	28.641	0.27212	0	NaN	0	NaN	2649900	2103	767	7350
A0A8I3N6K0	no	ADQDSEAMKR	10	Unmodified	_ADQDSEAMKR_	1	MULTI-MSMS	2	575.761494	1149.50844	-1.3357	10.578	0.14295	0	0.0045753	2	99.802	1220600	5438	768	7351
A0A8C0PFU1	no	ADQFEELQSIFK	12	Unmodified	_ADQFEELQSIFK_	0	MULTI-MSMS	2	727.861731	1453.70891	3.1268	94.509	0.6783	0	0.00032751	1	108.7	28678000	3325	771	7380
A0A8P0T3V0	no	ADQFEYVMYGK	11	Unmodified	_ADQFEYVMYGK_	0	MULTI-MSMS	2	675.805371	1349.59619	-0.35961	64.568	0.50942	0	0.0077958	2	66.435	58687000	6658	772	7392
A0A8C0MQ50	no	ADQLDYENFR	10	Unmodified	_ADQLDYENFR_	0	MULTI-MSMS	2	635.788566	1269.56258	-0.012976	53.006	0.37465	0	0.025703	1	55.461	27381000	1686	773	7404
A0A8C0PWC0	no	ADQLTEEQIAEFK	13	Acetyl (Protein N-term)	_(ac)ADQLTEEQIAEFK_	0	MULTI-MSMS	2	782.380485	1562.74642	0.50663	85.927	1.8702	0	1.8297E-08	8	187.42	6727300000	1302	774	7440
A0A8C0PWC0	no	ADQLTEEQIAEFK	13	Acetyl (Protein N-term)	_(ac)ADQLTEEQIAEFK_	0	MULTI-MSMS	2	782.380485	1562.74642	-3.8758	88.516	2.9856	-1.4211E-14	2.2072E-07	5	181.44	56433000	1302	774	7441
A0A8C0PWC0	no	ADQLTEEQIAEFK	13	Acetyl (Protein N-term)	_(ac)ADQLTEEQIAEFK_	0	MSMS	2	782.380485	1562.74642	NaN	110.48	1	0	0.036954	1	40.616		1302	774	7442
A0A8C0PWC0	no	ADQLTEEQIAEFK	13	Acetyl (Protein N-term)	_(ac)ADQLTEEQIAEFK_	0	MSMS	2	782.380485	1562.74642	NaN	115.06	1	0	0.017195	1	47.559		1302	774	7443
A0A8C0PWC0	no	ADQLTEEQIAEFK	13	Acetyl (Protein N-term)	_(ac)ADQLTEEQIAEFK_	0	MULTI-MATCH	2	782.380485	1562.74642	-1.5101	112.85	0.27187	0	NaN	0	NaN	2953100	1302	774	7474
A0A8C0PWC0	no	ADQLTEEQIAEFK	13	Acetyl (Protein N-term)	_(ac)ADQLTEEQIAEFK_	0	MULTI-MATCH	2	782.380485	1562.74642	0.19938	114.29	0.54485	0	NaN	0	NaN	2471800	1302	774	7475
A0A8C0Z1F6	no	ADQLYLENIDEFVTDQNK	18	Acetyl (Protein N-term)	_(ac)ADQLYLENIDEFVTDQNK_	0	MULTI-MSMS	3	733.014696	2196.02226	-0.79611	108.55	0.30804	0	0.0011675	1	52.298	7117300	6257	775	7503
A0A8I3RZY6	no	ADQQYECVAEIGEGAYGK	18	Unmodified	_ADQQYECVAEIGEGAYGK_	0	MULTI-MSMS	2	994.438737	1986.86292	0.030177	64.617	0.47653	0	2.7745E-21	2	187.63	58073000	5894	777	7512
A0A8C0M3X8	no	ADQSFTSPPPR	11	Unmodified	_ADQSFTSPPPR_	0	MULTI-MSMS	2	601.793652	1201.57275	0.1903	23.881	0.37465	3.5527E-15	0.057632	1	40.715	2556000	801	778	7522
A0A8I3Q6L5	no	ADQVDTQQLMR	11	Unmodified	_ADQVDTQQLMR_	0	MULTI-MSMS	2	652.816801	1303.61905	-0.60111	36.596	0.5444	0	1.9717E-05	2	210.27	99815000	5401	779	7530
A0A8I3Q6L5	no	ADQVDTQQLMR	11	Oxidation (M)	_ADQVDTQQLM(ox)R_	0	MULTI-MATCH	2	660.814258	1319.61396	0.72735	36.563	0.40881	0	NaN	0	NaN	5672200	5401	779	7549
A0A8I3Q6L5	no	ADQVDTQQLMR	11	Oxidation (M)	_ADQVDTQQLM(ox)R_	0	MULTI-MATCH	2	660.814258	1319.61396	0.53752	25.085	0.29416	3.5527E-15	NaN	0	NaN	3718600	5401	779	7550
A0A8I3PAK3	no	ADQWNVNYVETSAK	14	Unmodified	_ADQWNVNYVETSAK_	0	MULTI-MATCH	2	812.883726	1623.7529	-2.6352	56.654	0.64475	0	NaN	0	NaN	132670000	981	780	7560
A0A8I3N3W6	no	ADRDESSPYAAMLAAQDVAQR	21	Unmodified	_ADRDESSPYAAMLAAQDVAQR_	1	MULTI-MSMS	3	755.690329	2264.04916	-0.22006	68.675	1.2905	0	1.827E-13	2	133.92	228110000	695	781	7572
A0A8I3N3W6	no	ADRDESSPYAAMLAAQDVAQR	21	Unmodified	_ADRDESSPYAAMLAAQDVAQR_	1	MULTI-MSMS	2	1133.03186	2264.04916	-0.25366	68.784	0.51046	-1.4211E-14	3.5057E-05	2	95.015	7338400	695	781	7573
A0A8I3S182	no	ADSGCEAPQGQDR	13	Acetyl (Protein N-term)	_(ac)ADSGCEAPQGQDR_	0	MULTI-MSMS	2	716.791512	1431.56847	-0.11008	21.427	0.30073	0	5.6431E-05	1	117.14	13008000	4541	786	7606
A0A8P0TCJ5	no	ADSIVTPSPQQVR	13	Unmodified	_ADSIVTPSPQQVR_	0	MSMS	2	699.372798	1396.73104	NaN	34.722	1	0	0.057011	1	42.743		3790	788	7621
A0A8P0N9G2	no	ADSRDPASDQMK	12	Acetyl (Protein N-term)	_(ac)ADSRDPASDQMK_	1	MULTI-MSMS	2	681.801348	1361.58814	-0.53584	21.125	0.65384	0	0.027371	1	44.207	26840000	180	794	7646
A0A8P0NSK8	no	ADSTEAAAAADER	13	Unmodified	_ADSTEAAAAADER_	0	MULTI-MATCH	2	639.283845	1276.55314	-0.296	16.927	0.30628	0	NaN	0	NaN	2078200	6625;4132	795	7659
A0A8C0NA35	no	ADSVVLEWRPGSTAQILSDLDLTSQR	26	Unmodified	_ADSVVLEWRPGSTAQILSDLDLTSQR_	1	MULTI-MSMS	3	953.161193	2856.46175	-1.6805	100.1	0.30652	0	7.3642E-08	1	82.342	30914000	2190	796	7663
A0A8I3S463	no	ADSVVVLLCR	10	Unmodified	_ADSVVVLLCR_	0	MULTI-MSMS	2	566.313166	1130.61178	2.9013	61.658	0.81866	0	0.0004163	3	139.88	31552000	5011	797	7669
A0A8C0NWV8	no	ADSWVEKEEPAPSN	14	Unmodified	_ADSWVEKEEPAPSN_	1	MULTI-MSMS	2	779.854635	1557.69472	-0.2799	38.738	1.0194	0	0.00012879	2	137.01	28982000	3255;6475	798	7681
A0A8I3PFE7	no	ADTDLFMECEEEELEPWQK	19	Acetyl (Protein N-term)	_(ac)ADTDLFMECEEEELEPWQK_	0	MULTI-MATCH	3	814.343496	2440.00866	-1.1731	106.61	0.33859	0	NaN	0	NaN	9118000	1676	799	7694
A0A8P0T268	no	ADTEALIHAR	10	Unmodified	_ADTEALIHAR_	0	MULTI-MSMS	2	548.790912	1095.56727	0.11275	22.496	0.303	0	0.00041145	1	197.3	4112300	6548;2372	800	7699
A0A8C0SF08	no	ADTLDPALLRPGR	13	Unmodified	_ADTLDPALLRPGR_	1	MULTI-MSMS	3	465.596531	1393.76776	0.76391	48.088	1.1209	0	0.00040121	2	89.301	16676000	5443	801	7715
A0A8C0SF08	no	ADTLDPALLRPGR	13	Unmodified	_ADTLDPALLRPGR_	1	MULTI-SECPEP	2	697.891158	1393.76776	0.40812	48.378	1.053	0	0.011393	1	105.52	37857000	5443	801	7716
A0A8C0M3Q5	no	ADTLTLEER	9	Unmodified	_ADTLTLEER_	0	MULTI-MATCH	2	524.269478	1046.5244	1.1724	32.748	1.0181	0	NaN	0	NaN	19329000	591	802	7740
A0A8C0YWH0	no	ADTLTPEECQQFK	13	Unmodified	_ADTLTPEECQQFK_	0	MULTI-MSMS	2	783.858863	1565.70317	-0.68562	41.53	0.81525	0	0.0004908	2	91.658	169150000	2843	803	7747
A0A8C0YWH0	no	ADTLTPEECQQFKK	14	Unmodified	_ADTLTPEECQQFKK_	1	MULTI-MATCH	2	847.906344	1693.79814	-0.22052	28.799	0.95293	0	NaN	0	NaN	3687800	2843	804	7767
A0A8C0RWD0	no	ADTLYELDENGNTR	14	Unmodified	_ADTLYELDENGNTR_	0	MSMS	2	805.868273	1609.72199	NaN	49.716	1	0	0.00079917	1	76.143		2006	805	7771
A0A8C0SJR7	no	ADTQTYQPYNK	11	Unmodified	_ADTQTYQPYNK_	0	MULTI-MSMS	2	664.809499	1327.60444	2.4924	21.742	0.71319	0	5.0737E-05	2	206.43	51977000	5512	806	7776
A0A8C0SJR7	no	ADTQTYQPYNK	11	Unmodified	_ADTQTYQPYNK_	0	MULTI-MATCH	2	664.809499	1327.60444	-3.0501	20.951	0.72205	3.5527E-15	NaN	0	NaN	3296500	5512	806	7786
A0A8C0SJR7	no	ADTQTYQPYNKDWIK	15	Unmodified	_ADTQTYQPYNKDWIK_	1	MULTI-MSMS	2	935.95214	1869.88973	0.40937	48.342	0.67929	0	0.00012251	1	119.45	12879000	5512	807	7792
A0A8C0PKK8	no	ADTSLNNCEGAAGSTSEK	18	Unmodified	_ADTSLNNCEGAAGSTSEK_	0	MULTI-MSMS	2	906.389244	1810.76393	-1.9115	20.639	0.30654	0	5.0542E-05	1	87.498	2497000	4171	808	7804
A0A8I3RWH7	no	ADTSQEICSPR	11	Unmodified	_ADTSQEICSPR_	0	MSMS	2	632.285334	1262.55611	NaN	19.652	1	0	0.001303	1	91.867		5965	809	7813
A0A8I3S4I9	no	ADTTSTVTLAPGQDK	15	Unmodified	_ADTTSTVTLAPGQDK_	0	MULTI-MATCH	2	752.87811	1503.74167	-0.1482	29.043	0.86954	3.5527E-15	NaN	0	NaN	3578100	1259	811	7824
A0A8I3QRJ1	no	ADVAAAFPGLGTDQVSVLVPGKEELNTVK	29	Unmodified	_ADVAAAFPGLGTDQVSVLVPGKEELNTVK_	1	MULTI-MSMS	3	975.857111	2924.5495	-0.12265	90.911	0.46938	0	5.4557E-06	1	55.413	58893000	445	813	7830
A0A8I3MAM5	no	ADVDVQPYAFTTK	13	Unmodified	_ADVDVQPYAFTTK_	0	MULTI-MSMS	2	727.861731	1453.70891	2.5175	56.656	0.91632	0	0.00012899	2	113.63	54537000	4411	814	7843
A0A8C0NH72	no	ADVEDGEEPCAVSSHSGSAGSK	22	Acetyl (Protein N-term)	_(ac)ADVEDGEEPCAVSSHSGSAGSK_	0	MULTI-MSMS	2	1109.46367	2216.91278	-0.55164	35.418	0.27256	0	4.369E-05	1	61.732	7615200	2698	816	7859
A0A8P0SD62	no	ADVIQATGDAICIFR	15	Unmodified	_ADVIQATGDAICIFR_	0	MULTI-MSMS	2	825.419422	1648.82429	-3.6126	90.182	1.7009	-1.4211E-14	0.00028373	3	88.803	426260000	983	818	7871
A0A8P0TTV8	no	ADVLDLHEAGGEDFAMDEDGDESIHK	26	Acetyl (Protein N-term)	_(ac)ADVLDLHEAGGEDFAMDEDGDESIHK_	0	MULTI-MSMS	3	953.075014	2856.20321	-0.35096	84.116	2.7451	0	9.1123E-28	6	145.25	68134000	1107	819	7892
A0A8P0TTV8	no	ADVLDLHEAGGEDFAMDEDGDESIHK	26	Acetyl (Protein N-term)	_(ac)ADVLDLHEAGGEDFAMDEDGDESIHK_	0	MULTI-MSMS	3	953.075014	2856.20321	-0.44523	86.432	0.68044	0	5.2245E-06	1	64.845	18924000	1107	819	7893
A0A8P0TTV8	no	ADVLDLHEAGGEDFAMDEDGDESIHK	26	Acetyl (Protein N-term)	_(ac)ADVLDLHEAGGEDFAMDEDGDESIHK_	0	MULTI-MSMS	3	953.075014	2856.20321	0.024814	91.122	0.61048	0	5.8165E-08	1	80.813	11974000	1107	819	7894
A0A8C0STX4	no	ADVLFIAPR	9	Unmodified	_ADVLFIAPR_	0	MULTI-MSMS	2	501.292559	1000.57057	0.73314	59.606	0.71418	0	0.0030918	1	100.45	21590000	5647	820	7936
A0A8C0PHV3	no	ADVLSVLR	8	Acetyl (Protein N-term)	_(ac)ADVLSVLR_	0	MULTI-MSMS	2	457.768917	913.523281	0.087104	94.986	0.37199	0	0.0028939	1	150.17	35531000	4064	821	7948
O46550	no	ADVQLCMDDDAYSR	14	Unmodified	_ADVQLCMDDDAYSR_	0	MULTI-MSMS	2	829.842887	1657.67122	-0.52234	55.428	2.1707	0	0.00012995	3	117.23	26739000	179	823	7967
A0A8C0Q5M8	no	ADVQSIIGLQR	11	Unmodified	_ADVQSIIGLQR_	0	MULTI-MSMS	2	600.340769	1198.66699	-0.0054391	61.202	0.95196	1.4211E-14	0.0003756	1	166.33	294230000	437;4550	824	7987
A0A8I3PI35	no	ADWLTHYWMPR	11	Unmodified	_ADWLTHYWMPR_	0	MULTI-MSMS	2	738.348071	1474.68159	3.7145	82.072	0.33987	-1.4211E-14	0.019357	1	54.608	112650000	5077	827	7998
A0A8C0PM55	no	ADYAQLLEDMQNAFR	15	Unmodified	_ADYAQLLEDMQNAFR_	0	MULTI-MSMS	2	892.917243	1783.81993	-1.6725	105.52	0.44098	0	6.5354E-14	1	201.6	231400000	4216	829	8008
A0A8C0QDE1	no	ADYSSILQK	9	Unmodified	_ADYSSILQK_	0	MULTI-MSMS	2	512.769114	1023.52368	0.45502	43.77	0.5443	0	0.0025135	1	105.14	6484100	4545	830	8021
A0A8I3SCB6	no	ADYTSHLR	8	Unmodified	_ADYTSHLR_	0	MULTI-MSMS	2	481.738148	961.461744	-0.17337	16.67	0.3758	0	0.0064752	1	112.37	13865000	3764	831	8027
A0A8C0P7E2	no	AEAAAAATETAAGAMER	17	Unmodified	_AEAAAAATETAAGAMER_	0	MSMS	2	796.372669	1590.73078	NaN	43.258	1	0	1.8824E-05	1	85.837		3664	832	8035
A0A8I3Q3G4	no	AEAALDAVR	9	Acetyl (Protein N-term)	_(ac)AEAALDAVR_	0	MULTI-MSMS	2	479.253631	956.49271	-0.12602	66.4	0.44099	0	0.00049423	1	151.04	12908000	5377	834	8049
A0A8C0YZF2	no	AEAALLLPQEAAAAEQR	17	Acetyl (Protein N-term)	_(ac)AEAALLLPQEAAAAEQR_	0	MULTI-MSMS	3	598.651252	1792.93193	0.23018	97.969	0.43953	0	0.00017561	1	72.184	9495600	6234	835	8060
A0A8C0RLT3	no	AEADQEVEQLK	11	Unmodified	_AEADQEVEQLK_	0	MSMS	2	630.309332	1258.60411	NaN	31.776	1	0	0.00058085	1	105.52		4587	837	8074
A0A8I3PZF7	no	AEAEAAAVHGAR	12	Unmodified	_AEAEAAAVHGAR_	0	MSMS	2	576.791444	1151.56833	NaN	12.228	1	0	3.2012E-10	1	149.72		1086	838	8086
A0A8P0PBZ5	no	AEAEAQAEELSFPR	14	Unmodified	_AEAEAQAEELSFPR_	0	MULTI-MSMS	2	774.370452	1546.72635	-3.5041	55.133	0.81342	0	1.5202E-12	1	215.46	22385000	2979	839	8098
A0A8P0PBZ5	no	AEAEAQAEELSFPR	14	Unmodified	_AEAEAQAEELSFPR_	0	MULTI-MATCH	2	774.370452	1546.72635	-7.1984	56.663	0.40683	0	NaN	0	NaN	20804000	2979	839	8107
A0A8C0NTC7	no	AEAEEDCHSDTVR	13	Acetyl (Protein N-term)	_(ac)AEAEEDCHSDTVR_	0	MULTI-MATCH	2	780.815184	1559.61581	0.3573	21.972	0.13626	0	NaN	0	NaN	1440200	3034	840	8122
A0A8P0N4L2	no	AEAELLQQQK	10	Unmodified	_AEAELLQQQK_	0	MULTI-MSMS	2	579.311677	1156.6088	0.78695	24.413	0.33856	0	0.00082123	2	186.13	185600000	3945;5165;4205;6365	843	8134
A0A8I3PQS5	no	AEAGAGSATEFQFR	14	Unmodified	_AEAGAGSATEFQFR_	0	MULTI-MSMS	2	721.338955	1440.66336	0.33447	48.687	2.0728	-7.1054E-15	5.1458E-07	3	166.87	53436000	845	846	8169
A0A8I3PQS5	no	AEAGAGSATEFQFR	14	Unmodified	_AEAGAGSATEFQFR_	0	MULTI-MSMS	2	721.338955	1440.66336	1.0459	50.895	0.91736	-7.1054E-15	3.9538E-05	2	134.3	18172000	845	846	8170
A0A8I3PQS5	no	AEAGAGSATEFQFR	14	Unmodified	_AEAGAGSATEFQFR_	0	MULTI-MSMS	2	721.338955	1440.66336	0.8356	51.247	0.44184	0	2.9019E-05	1	136.5	17763000	845	846	8171
A0A8I3PQS5	no	AEAGAGSATEFQFR	14	Unmodified	_AEAGAGSATEFQFR_	0	MULTI-MATCH	2	721.338955	1440.66336	-2.2164	54.089	0.3074	0	NaN	0	NaN	7777000	845	846	8194
A0A8I3PQS5	no	AEAGAGSATEFQFR	14	Unmodified	_AEAGAGSATEFQFR_	0	MULTI-MATCH	2	721.338955	1440.66336	0.81038	54.858	0.47683	0	NaN	0	NaN	9336600	845	846	8195
A0A8P0T542	no	AEAGVPAEFSIWTR	14	Unmodified	_AEAGVPAEFSIWTR_	0	MULTI-MSMS	2	767.388448	1532.76234	1.017	84.417	1.3933	0	0.00013079	2	117.09	454950000	6595;2676	849	8209
A0A8C0QJD0	no	AEAIVYGHGSGR	12	Unmodified	_AEAIVYGHGSGR_	0	MULTI-MATCH	2	608.807094	1215.59963	0.2913	15.177	0.13533	0	NaN	0	NaN	7153200	4697	850	8225
A0A8I3S2W4	no	AEALASAIASTK	12	Unmodified	_AEALASAIASTK_	0	MULTI-SECPEP	2	566.814053	1131.61355	1.3766	37.244	0.78219	0	0.041523	1	63.408	22559000	5829	851	8230
A0A8I3N2W4	no	AEALMMPLVDQLENR	15	Unmodified	_AEALMMPLVDQLENR_	0	MULTI-MSMS	2	865.434215	1728.85388	-1.3489	94.046	0.64725	0	7.0876E-05	2	111.52	79204000	5191	854	8249
A0A8I3N2W4	no	AEALMMPLVDQLENR	15	Unmodified	_AEALMMPLVDQLENR_	0	MULTI-MATCH	2	865.434215	1728.85388	3.527	94.907	0.3725	0	NaN	0	NaN	23781000	5191	854	8257
A0A8P0S6W5	no	AEAMQAASEAVPSGMLSVLGKPQSK	25	Unmodified	_AEAMQAASEAVPSGMLSVLGKPQSK_	1	MULTI-MSMS	3	829.757575	2486.25089	1.6299	75.975	0.44209	0	0.0013422	2	36.982	86655000	5481	855	8260
A0A8I3QAG1	no	AEAMSGHIDQFLIATFMQLR	20	Unmodified	_AEAMSGHIDQFLIATFMQLR_	0	MULTI-MSMS	3	760.381891	2278.12384	-1.3176	106.29	0.37522	0	0.0068039	1	34.649	8583400	4164	856	8264
A0A8P0T982	no	AEAQLQELQVK	11	Unmodified	_AEAQLQELQVK_	0	MULTI-MSMS	2	628.845884	1255.67722	-0.16878	40.778	0.71238	0	0.00015997	1	144.65	62851000	243	857	8271
A0A8C0THV4	no	AEASSPVPYLSPETNPASSTSAVNHNVTLTNVR	33	Unmodified	_AEASSPVPYLSPETNPASSTSAVNHNVTLTNVR_	0	MULTI-MSMS	3	1137.56561	3409.67499	1.3907	68.505	0.74675	0	4.3117E-10	2	66.294	10259000	733	861	8289
A0A8I3NCQ4	no	AEATGHQAGAGDGEWEECDIK	21	Unmodified	_AEATGHQAGAGDGEWEECDIK_	0	MULTI-MSMS	2	1115.96892	2229.92329	-0.29296	35.107	0.40742	0	1.18E-07	1	105.14	18428000	1441;6667	863	8305
A0A8C0QAZ7	no	AEATVSGSTEAPGTNMVPEPR	21	Unmodified	_AEATVSGSTEAPGTNMVPEPR_	0	MULTI-MSMS	2	1050.99695	2099.97935	-0.36984	47.487	0.2731	0	0.0005113	1	49.929	5533500	4131	864	8316
A0A8C0QGH7	no	AEAVVAMLLTK	11	Unmodified	_AEAVVAMLLTK_	0	MULTI-MSMS	2	573.333567	1144.65258	0.39011	75.259	1.9036	0	0.00084867	3	100.48	493350000	4714	865	8328
A0A8C0QGH7	no	AEAVVAMLLTK	11	Unmodified	_AEAVVAMLLTK_	0	MULTI-MSMS	2	573.333567	1144.65258	3.0031	77.931	0.71259	0	0.024666	1	50.353	5557700	4714	865	8329
A0A8C0QGH7	no	AEAVVAMLLTK	11	Unmodified	_AEAVVAMLLTK_	0	MSMS	2	573.333567	1144.65258	NaN	78.505	1	0	0.0036832	1	77.379		4714	865	8330
A0A8P0N888	no	AEAYLIEEMYDEAIQDYETAQEHNENDQQIR	31	Unmodified	_AEAYLIEEMYDEAIQDYETAQEHNENDQQIR_	0	MULTI-MSMS	3	1253.55147	3757.63259	0.063015	106.91	0.27036	0	0.00011256	1	43.31	5610300	2902	866	8344
A0A8P0NER3	no	AECERPTGTEALGTEGTEPSETEEYFPETPSR	32	Unmodified	_AECERPTGTEALGTEGTEPSETEEYFPETPSR_	1	MULTI-MSMS	3	1186.5214	3556.54238	0.30369	63.303	0.57724	7.1054E-15	1.8262E-09	1	71.384	48229000	347	868	8352
A0A8I3QAG1	no	AECLEELGCLVESYGMNVCQPTPGK	25	Unmodified	_AECLEELGCLVESYGMNVCQPTPGK_	0	MULTI-MSMS	3	947.756917	2840.24892	-0.24522	101.58	0.34055	0	2.6633E-05	1	50.723	65638000	4164	869	8364
A0A8I3N8L3	no	AECRPAASENYMR	13	Unmodified	_AECRPAASENYMR_	1	MULTI-MSMS	2	777.843024	1553.6715	-0.11105	20.265	0.43959	0	0.005861	1	79.693	5621500	3759	870	8375
A0A8P0ST92	no	AECTAEQCYK	10	Unmodified	_AECTAEQCYK_	0	MULTI-MATCH	2	630.255188	1258.49582	1.0785	14.923	0.10191	0	NaN	0	NaN	2487200	1518	871	8388
A0A8I3N4G0	no	AEDDQPLPGVLLSLSGGVFR	20	Unmodified	_AEDDQPLPGVLLSLSGGVFR_	0	MULTI-MSMS	3	690.700383	2069.07932	-0.20604	105.8	1.0522	0	9.3274E-05	2	67.227	33974000	2978	872	8396
A0A8P0NFD4	no	AEDELLDLQDK	11	Unmodified	_AEDELLDLQDK_	0	MULTI-MSMS	2	644.81699	1287.61943	2.6564	57.65	0.37402	0	0.0034063	1	77.379	26118000	4381	873	8408
A0A8I3RV92	no	AEDFTPVFMAPPVHYPR	17	Unmodified	_AEDFTPVFMAPPVHYPR_	0	MULTI-MSMS	3	658.657461	1972.95055	-1.2567	77.065	0.88467	0	0.041546	1	24.041	20751000	4612	875	8422
A0A8P0TGA1	no	AEDGAAPSPSGETPK	15	Unmodified	_AEDGAAPSPSGETPK_	0	MULTI-MSMS	2	707.328253	1412.64195	-1.1279	16.32	0.57669	3.5527E-15	2.5579E-05	2	130.44	13591000	1114	876	8434
Q6TEQ7	no	AEDGSVIDYELIDQDAR	17	Unmodified	_AEDGSVIDYELIDQDAR_	0	MULTI-MSMS	2	954.944709	1907.87487	0.11883	76.386	1.257	0	5.8197E-32	2	241.51	5339000000	287	878	8454
Q6TEQ7	no	AEDGSVIDYELIDQDAR	17	Unmodified	_AEDGSVIDYELIDQDAR_	0	MULTI-MSMS	2	954.944709	1907.87487	1.5461	77.829	1.6289	0	1.0257E-06	3	132.47	59992000	287	878	8455
Q6TEQ7	no	AEDGSVIDYELIDQDAR	17	Unmodified	_AEDGSVIDYELIDQDAR_	0	MULTI-MATCH	2	954.944709	1907.87487	-1.3204	75.774	0.27275	0	NaN	0	NaN	6231400	287	878	8495
A0A8I3PZ15	no	AEDLVLEK	8	Acetyl (Protein N-term)	_(ac)AEDLVLEK_	0	MULTI-MSMS	2	479.758215	957.501877	1.069	65.259	0.40644	0	0.0040223	1	105.57	6396600	6532	880	8504
A0A8C0M248	no	AEDMAELTCLNEASVLHNLR	20	Unmodified	_AEDMAELTCLNEASVLHNLR_	0	MULTI-MSMS	3	762.699948	2285.07802	0.12401	84.285	0.3735	0	8.8241E-20	1	171.72	105380000	728	881	8515
A0A8C0QFQ6	no	AEDNADTLALVFEAPNQEK	19	Unmodified	_AEDNADTLALVFEAPNQEK_	0	MULTI-MSMS	2	1038.00002	2073.98548	-0.25718	85.106	0.57979	0	1.3592E-40	1	247.73	46834000	4703	882	8525
A0A8C0NNW3	no	AEDNFEDIITKPPVR	15	Unmodified	_AEDNFEDIITKPPVR_	1	MULTI-MATCH	2	872.449234	1742.88391	0.8768	63.26	0.54457	0	NaN	0	NaN	33351000	2961	883	8541
A0A8I3PDK7	no	AEDQHLVEMEDTLSK	15	Unmodified	_AEDQHLVEMEDTLSK_	0	MSMS	2	872.906541	1743.79853	NaN	55.124	1	0	9.1526E-07	1	112.42		4082	884	8544
A0A8C0NVQ5	no	AEDTISILPDDPR	13	Unmodified	_AEDTISILPDDPR_	0	MULTI-MSMS	2	721.362096	1440.70964	1.1226	62.587	0.74668	7.1054E-15	0.00025613	1	97.734	31882000	3220	885	8554
A0A8I3NGB9	no	AEDVVLEHR	9	Unmodified	_AEDVVLEHR_	0	MULTI-MATCH	2	534.277638	1066.54072	-8.1613	17.509	0.43412	0	NaN	0	NaN	12631000	3725	887	8575
A0A8I3MEB5	no	AEDYEVVK	8	Unmodified	_AEDYEVVK_	0	MSMS	2	476.73474	951.454927	NaN	23.583	1	0	0.052931	1	61.962		2772;2878	888	8576
A0A8I3MGZ7	no	AEDYPIDLYYLMDLSYSMKDDLENVK	26	Unmodified	_AEDYPIDLYYLMDLSYSMKDDLENVK_	1	MULTI-MSMS	3	1048.48737	3142.44027	-1.8529	110.46	0.44385	0	0.00062128	1	39.122	13730000	4501	890	8582
A0A8P0NNZ9	no	AEEDSGGTLGALR	13	Unmodified	_AEEDSGGTLGALR_	0	MULTI-MSMS	2	638.312406	1274.61026	2.069	34.682	0.37267	0	0.00015374	1	106.4	3294300	4103	896	8617
A0A8I3Q022	no	AEEDTQFNYHR	11	Unmodified	_AEEDTQFNYHR_	0	MULTI-MSMS	2	705.307655	1408.60076	-0.26293	23.495	0.34058	0	0.00037686	1	164.96	4161500	2103	897	8625
A0A8C0M9E2	no	AEEDVEPECIMQK	13	Unmodified	_AEEDVEPECIMQK_	0	MULTI-MSMS	2	789.344731	1576.67491	-0.67404	46.303	0.71157	-7.1054E-15	0.0011373	1	80.706	245000000	1042;4855	898	8638
A0A8I3MIF7	no	AEEELEALR	9	Acetyl (Protein N-term)	_(ac)AEEELEALR_	0	MULTI-MSMS	2	551.274761	1100.53497	-0.14108	77.54	0.54332	0	0.00047909	1	155.1	30706000	4465	900	8661
A0A8I3MIF7	no	AEEELEALRK	10	Acetyl (Protein N-term)	_(ac)AEEELEALRK_	1	MULTI-MSMS	2	615.322242	1228.62993	1.3739	60.87	0.96956	-7.1054E-15	0.00052632	2	155.07	47866000	4465	901	8670
A0A8P0NGV9	no	AEEEVAKLEK	10	Acetyl (Protein N-term)	_(ac)AEEEVAKLEK_	1	MULTI-MSMS	2	594.311343	1186.60813	-1.2598	50.586	0.91788	0	0.0014393	1	96.342	25090000	6056;6362	903	8689
A0A8I3MU82	no	AEEFLTASQEAL	12	Unmodified	_AEEFLTASQEAL_	0	MULTI-MSMS	2	654.819532	1307.62451	1.9943	78.809	0.8813	0	0.031916	1	46.39	19573000	2617	904	8692
A0A8I3MUT4	no	AEEGDAEESRK	11	Unmodified	_AEEGDAEESRK_	1	MULTI-MATCH	2	610.773113	1219.53167	-1.9048	8.3848	0.1353	0	NaN	0	NaN	2454700	5625	905	8700
A0A8I3RTT6	no	AEEGIAAGGVMDVNTALQEVLK	22	Acetyl (Protein N-term),Oxidation (M)	_(ac)AEEGIAAGGVM(ox)DVNTALQEVLK_	0	MULTI-MSMS	3	758.382502	2272.12568	-0.10911	109.23	0.51153	0	3.7965E-06	1	82.8	115250000	1265	906	8708
A0A8I3RTT6	no	AEEGIAAGGVMDVNTALQEVLK	22	Acetyl (Protein N-term),Oxidation (M)	_(ac)AEEGIAAGGVM(ox)DVNTALQEVLK_	0	MULTI-SECPEP	3	758.382502	2272.12568	0.80215	109.54	0.33984	0	4.1594E-05	1	62.19	199120000	1265	906	8709
A0A8I3RTT6	no	AEEGIAAGGVMDVNTALQEVLK	22	Acetyl (Protein N-term)	_(ac)AEEGIAAGGVMDVNTALQEVLK_	0	MULTI-MSMS	3	753.050864	2256.13076	0.44829	111.34	1.5291	0	1.087E-17	1	132.13	4598900000	1265	906	8734
A0A8I3RTT6	no	AEEGIAAGGVMDVNTALQEVLK	22	Acetyl (Protein N-term)	_(ac)AEEGIAAGGVMDVNTALQEVLK_	0	MULTI-MSMS	3	753.050864	2256.13076	-0.62921	112.33	3.3647	-1.4211E-14	3.3386E-12	9	117.37	92086000	1265	906	8735
A0A8I3RTT6	no	AEEGIAAGGVMDVNTALQEVLK	22	Acetyl (Protein N-term)	_(ac)AEEGIAAGGVMDVNTALQEVLK_	0	MULTI-MSMS	3	753.050864	2256.13076	-0.26449	115.7	1.5768	-1.4211E-14	2.6171E-07	2	98.443	38547000	1265	906	8736
A0A8I3RTT6	no	AEEGIAAGGVMDVNTALQEVLK	22	Acetyl (Protein N-term)	_(ac)AEEGIAAGGVMDVNTALQEVLK_	0	MULTI-MSMS	3	753.050864	2256.13076	-0.69506	118.88	2.7408	0	3.8667E-06	4	80.98	8357700	1265	906	8737
A0A8P0NYS4	no	AEEITIPADVTPER	14	Unmodified	_AEEITIPADVTPER_	0	MSMS	2	770.896303	1539.77805	NaN	57.595	1	0	0.00018119	1	90.614		2452	909	8759
A0A8P0TUI6	no	AEEIWQQSVIGDYLAR	16	Unmodified	_AEEIWQQSVIGDYLAR_	0	MULTI-MSMS	2	939.47324	1876.93193	-3.8797	95.243	0.67673	0	1.4205E-05	1	114.82	44908000	5617	910	8764
E2RBS6	no	AEELFLWVPR	10	Unmodified	_AEELFLWVPR_	0	MULTI-MSMS	2	630.342781	1258.67101	-1.5196	94.304	0.5094	0	0.0022288	1	95.099	50545000	152	911	8771
E2RBS6	no	AEELFLWVPR	10	Unmodified	_AEELFLWVPR_	0	MULTI-MATCH	2	630.342781	1258.67101	4.8566	94.697	0.27125	0	NaN	0	NaN	2997500	152	911	8779
A0A8P0TEN2	no	AEELGLPVLGVLR	13	Unmodified	_AEELGLPVLGVLR_	0	MULTI-MSMS	2	683.408652	1364.80275	0.80237	94.17	0.50956	0	0.034903	1	44.309	51327000	6247	912	8784
A0A8I3MLT1	no	AEELIQEIQR	10	Unmodified	_AEELIQEIQR_	0	MULTI-MSMS	2	614.830234	1227.64592	-1.4659	51.98	0.34059	0	0.0012439	1	106.42	17309000	3873	913	8796
A0A8I3S0A8	no	AEEPTSSGNPGEHGSASTHKPIHFAK	26	Unmodified	_AEEPTSSGNPGEHGSASTHKPIHFAK_	1	MULTI-MATCH	6	446.383594	2672.25791	-0.16623	14.624	0.30647	0	NaN	0	NaN	6091700	1909	915	8819
A0A8I3NMK5	no	AEEQPQVELFVK	12	Acetyl (Protein N-term)	_(ac)AEEQPQVELFVK_	0	MULTI-MSMS	2	729.877382	1457.74021	1.3265	83.854	2.0953	0	0.00086073	2	80.688	585140000	822	916	8824
A0A8C0PAT2	no	AEETCAPSVSYFK	13	Unmodified	_AEETCAPSVSYFK_	0	MULTI-MSMS	2	744.837399	1487.66025	-1.9679	48.888	0.64629	0	0.0023326	1	72.006	4820600	279	920	8856
A0A8P0PHM4	no	AEEVEYYYR	9	Unmodified	_AEEVEYYYR_	0	MULTI-MSMS	2	611.274761	1220.53497	-2.1139	41.949	0.40876	0	0.0077834	1	82.452	3179100	6430	921	8861
A0A8C0S4Y3	yes	AEEVSTLMK	9	Acetyl (Protein N-term)	_(ac)AEEVSTLMK_	0	MULTI-MSMS	2	525.262807	1048.51106	-0.22458	73.976	0.64678	0	0.00063597	1	143.01	114650000	5310	922	8867
A0A8I3S602	no	AEEVVVVAK	9	Acetyl (Protein N-term)	_(ac)AEEVVVVAK_	0	MULTI-MSMS	2	493.281857	984.549162	0.18278	54.855	0.68047	0	0.001816	1	98.299	7567000	6141	923	8879
A0A8C0SVY6	no	AEEWANKPK	9	Unmodified	_AEEWANKPK_	1	MULTI-MSMS	2	536.774731	1071.53491	-0.55298	13.544	0.23939	0	0.0068365	1	121.62	4491100	5677	924	8891
A0A8I3S667	no	AEEWGVQYVETSAK	14	Unmodified	_AEEWGVQYVETSAK_	0	MULTI-MSMS	2	798.880652	1595.74675	-1.9638	63.398	0.40806	7.1054E-15	6.8383E-05	1	128.28	25603000	5117	925	8900
A0A8C0NLL3	no	AEEYEFLTPMEEAPK	15	Unmodified	_AEEYEFLTPMEEAPK_	0	MULTI-MSMS	2	892.408385	1782.80222	0.32269	77.756	1.3925	0	3.3858E-07	3	151.98	1841600000	2882	926	8913
A0A8P0P4Y1	no	AEFAAPPTDAPDKGYVVPNVDLPPLCSSR	29	Unmodified	_AEFAAPPTDAPDKGYVVPNVDLPPLCSSR_	1	MULTI-MATCH	3	1028.50961	3082.50699	-7.9044	82.979	0.20383	0	NaN	0	NaN	9010200	2840	927	8926
A0A8C0P9S0	no	AEFDPGQDTYQHPPK	15	Unmodified	_AEFDPGQDTYQHPPK_	0	MULTI-MSMS	2	865.394458	1728.77436	0.051919	33.487	0.57649	0	0.00046518	1	83.397	8605600	3754	928	8931
A0A8C0P9S0	no	AEFDPGQDTYQHPPK	15	Unmodified	_AEFDPGQDTYQHPPK_	0	MULTI-MATCH	2	865.394458	1728.77436	-0.58937	32.705	0.23757	0	NaN	0	NaN	3302700	3754	928	8941
A0A8C0TT35	no	AEFEDQDDEAR	11	Unmodified	_AEFEDQDDEAR_	0	MULTI-MSMS	2	662.768028	1323.5215	0.21454	22.789	0.30199	0	0.00015107	1	142.92	11413000	5059	929	8950
A0A8I3MHD1	no	AEFEELCADLFER	13	Unmodified	_AEFEELCADLFER_	0	MULTI-MSMS	2	814.866688	1627.71882	-0.70309	93.84	0.67995	0	0.00027819	1	97.163	471290000	1093	930	8964
A0A8I3MHD1	no	AEFEELCADLFER	13	Unmodified	_AEFEELCADLFER_	0	MULTI-MSMS	2	814.866688	1627.71882	1.3007	94.424	0.27197	0	0.039359	1	42.976	12757000	1093	930	8965
A0A8C0Q8X0	no	AEFEVHEVYAVDVLVSSGEGK	21	Unmodified	_AEFEVHEVYAVDVLVSSGEGK_	0	MULTI-MSMS	3	755.374224	2263.10084	-1.8212	112.81	0.71239	0	0.00041881	1	48.229	4970100	4613	931	8994
A0A8C0Q8X0	no	AEFEVHEVYAVDVLVSSGEGK	21	Unmodified	_AEFEVHEVYAVDVLVSSGEGK_	0	MULTI-MSMS	3	755.374224	2263.10084	-0.23894	113.47	2.415	0	0.00031323	1	49.089	3659900	4613	931	8995
A0A8C0Q8X0	no	AEFEVHEVYAVDVLVSSGEGK	21	Unmodified	_AEFEVHEVYAVDVLVSSGEGK_	0	MULTI-MSMS	3	755.374224	2263.10084	-0.77089	115.86	0.64433	0	0.030858	1	21.616	1839300	4613	931	8996
A0A8C0Q8X0	no	AEFEVHEVYAVDVLVSSGEGK	21	Unmodified	_AEFEVHEVYAVDVLVSSGEGK_	0	MULTI-MSMS	3	755.374224	2263.10084	-0.17245	116.48	0.81661	-1.4211E-14	0.049108	2	16.506	1854900	4613	931	8997
A0A8C0Q8X0	no	AEFEVHEVYAVDVLVSSGEGK	21	Unmodified	_AEFEVHEVYAVDVLVSSGEGK_	0	MULTI-MATCH	3	755.374224	2263.10084	-0.62898	115.29	0.67911	0	NaN	0	NaN	2699700	4613	931	9042
A0A8C0Q8X0	no	AEFEVHEVYAVDVLVSSGEGK	21	Unmodified	_AEFEVHEVYAVDVLVSSGEGK_	0	MULTI-MATCH	3	755.374224	2263.10084	0.9252	112.15	0.30493	0	NaN	0	NaN	5138500	4613	931	9043
A0A8C0Q8X0	no	AEFEVHEVYAVDVLVSSGEGK	21	Unmodified	_AEFEVHEVYAVDVLVSSGEGK_	0	MULTI-MATCH	3	755.374224	2263.10084	-1.1106	119.42	1.0872	0	NaN	0	NaN	788910	4613	931	9044
A0A8C0Q8X0	no	AEFEVHEVYAVDVLVSSGEGK	21	Unmodified	_AEFEVHEVYAVDVLVSSGEGK_	0	MULTI-MATCH	3	755.374224	2263.10084	1.2835	107.8	0.16998	0	NaN	0	NaN	1877600	4613	931	9045
A0A8P0P5V9	no	AEFFVAPVGVASK	13	Unmodified	_AEFFVAPVGVASK_	0	MULTI-MSMS	2	661.36117	1320.70779	0.49184	66.601	1.4571	0	0.0027454	2	70.488	583440000	521;6610	933	9069
A0A8P0P5V9	no	AEFFVAPVGVASK	13	Unmodified	_AEFFVAPVGVASK_	0	MULTI-MATCH	3	441.243206	1320.70779	-0.19513	66.707	0.33842	0	NaN	0	NaN	4868500	521;6610	933	9084
A0A8I3NUR2	no	AEFGPPGPGPGSR	13	Unmodified	_AEFGPPGPGPGSR_	0	MULTI-MSMS	2	613.301644	1224.58874	0.48676	33.399	1.1189	0	7.4583E-05	3	123.11	47226000	512	934	9090
A0A8C0SHQ3	no	AEFIFDWLR	9	Unmodified	_AEFIFDWLR_	0	MULTI-MSMS	2	598.808574	1195.60259	0.73073	101.89	0.37418	0	0.0014634	1	119.29	12473000	5441	935	9105
A0A8C0NLE2	no	AEFTSPPSLFK	11	Unmodified	_AEFTSPPSLFK_	0	MULTI-MSMS	2	612.318971	1222.62339	2.4208	66.254	1.2209	0	0.0042434	1	73.985	341600000	2876	936	9116
A0A8I3PZJ7	no	AEFWLDLQPQAK	12	Unmodified	_AEFWLDLQPQAK_	0	MULTI-MSMS	2	723.374809	1444.73507	-1.3391	84.437	0.54401	0	0.014939	1	54.539	26646000	265	937	9129
A0A8C0YYN1	no	AEGAGTEEEGTPK	13	Unmodified	_AEGAGTEEEGTPK_	0	MULTI-SECPEP	2	638.288596	1274.56264	-0.60463	12.995	0.23695	0	0.03939	1	60.434	4731800	5025	940	9149
A0A8I3PA25	no	AEGDTAGTAGPPGGTPAGDK	20	Unmodified	_AEGDTAGTAGPPGGTPAGDK_	0	MULTI-MSMS	2	863.897562	1725.78057	0.35378	20.329	0.71656	3.5527E-15	0.022308	1	32.734	5903300	6486	941	9156
A0A8I3PA25	no	AEGDTAGTAGPPGGTPAGDK	20	Unmodified	_AEGDTAGTAGPPGGTPAGDK_	0	MULTI-MATCH	2	863.897562	1725.78057	1.2561	101.99	0.40905	0	NaN	0	NaN	482120000	6486	941	9168
A0A8P0NWR7	no	AEGDVAALNRR	11	Unmodified	_AEGDVAALNRR_	1	MULTI-MSMS	3	391.210788	1170.61053	-0.30981	16.67	0.47627	0	0.00097217	2	85.958	12254000	6545;5120;6553	942	9174
A0A8I3RSD2	no	AEGEDVGWWR	10	Acetyl (Protein N-term)	_(ac)AEGEDVGWWR_	0	MULTI-MSMS	2	623.778002	1245.54145	0.9633	90.096	0.40545	1.4211E-14	0.0026351	1	80.239	11019000	2708	944	9183
A0A8I3MMF8	no	AEGGEAVAASGAAAAATFGESGR	23	Unmodified	_AEGGEAVAASGAAAAATFGESGR_	0	MULTI-MSMS	3	669.98373	2006.92936	-1.7748	64.762	0.51087	0	3.5093E-05	1	60.031	27455000	4893	945	9188
A0A8I3MMF8	no	AEGGEAVAASGAAAAATFGESGR	23	Unmodified	_AEGGEAVAASGAAAAATFGESGR_	0	MULTI-MATCH	2	1004.47196	2006.92936	-5.7838	64.772	0.20394	0	NaN	0	NaN	18797000	4893	945	9201
A0A8C0PDU9	no	AEGILDVFQTVK	12	Unmodified	_AEGILDVFQTVK_	0	MULTI-MSMS	2	660.36391	1318.71327	-0.59253	87.367	0.54235	0	0.0004098	1	99.568	26823000	3906	947	9208
A0A8I3S4K1	no	AEGPAAGGGPAGAWLGR	17	Unmodified	_AEGPAAGGGPAGAWLGR_	0	MULTI-MSMS	2	747.876039	1493.73752	-0.86779	57.38	1.0857	0	1.3622E-06	2	129.82	13886000	1050	949	9227
A0A8I3NCQ4	no	AEGPEMAVDLPK	12	Unmodified	_AEGPEMAVDLPK_	0	MULTI-MSMS	2	628.813196	1255.61184	-2.0967	52.475	0.78416	0	0.02182	2	49.3	334100000	1441;6667	950	9240
A0A8I3NCQ4	no	AEGPEMAVDLPK	12	Oxidation (M)	_AEGPEM(ox)AVDLPK_	0	MULTI-MATCH	2	636.810653	1271.60675	0.71525	52.381	0.3407	0	NaN	0	NaN	5642900	1441;6667	950	9254
A0A8I3NCQ4	no	AEGPEVDENLPK	12	Unmodified	_AEGPEVDENLPK_	0	MULTI-MATCH	2	649.317157	1296.61976	5.1885	36.237	0.33935	0	NaN	0	NaN	10146000	1441;6667	951	9266
A0A8I3NCQ4	no	AEGPEVDMNLPK	12	Unmodified	_AEGPEVDMNLPK_	0	MULTI-MSMS	2	650.316103	1298.61765	0.35489	49.415	1.2235	0	3.1884E-05	3	176.41	242750000	1441;6667	952	9271
A0A8I3NCQ4	no	AEGPEVDMNLPK	12	Oxidation (M)	_AEGPEVDM(ox)NLPK_	0	MULTI-SECPEP	2	658.31356	1314.61257	-0.013042	49.442	0.84967	-7.1054E-15	0.028902	1	77.533	10734000	1441;6667	952	9279
A0A8I3NCQ4	no	AEGPEVYMNLPEADVDISGHK	21	Unmodified	_AEGPEVYMNLPEADVDISGHK_	0	MULTI-MSMS	3	757.691447	2270.05251	-0.25975	74.388	1.1544	0	5.6893E-08	2	104.42	312770000	1441;6667	953	9288
A0A8P0PM34	no	AEGPPIINVMFLK	13	Unmodified	_AEGPPIINVMFLK_	0	MULTI-MSMS	2	714.899605	1427.78466	-2.3071	94.08	0.54382	0	0.00028873	1	96.89	57039000	3932	954	9303
A0A8I3QBV9	no	AEGPQEWVFQECK	13	Unmodified	_AEGPQEWVFQECK_	0	MULTI-MSMS	2	804.361573	1606.70859	-0.33912	67.385	1.2537	0	0.00034775	2	95.362	37312000	2404	955	9316
A0A8P0TC61	no	AEGQTLVQPSVANR	14	Unmodified	_AEGQTLVQPSVANR_	0	MULTI-MSMS	2	735.388979	1468.76341	0.32452	32.036	0.37546	0	0.00014145	1	101.93	3957600	1763	956	9327
A0A8I3PH30	no	AEGQVLVLDGR	11	Unmodified	_AEGQVLVLDGR_	0	MULTI-MSMS	2	578.81967	1155.62479	0.46253	43.929	1.0535	7.1054E-15	0.00072161	2	106.35	235380000	333	957	9336
A0A8I3PH30	no	AEGQVLVLDGR	11	Acetyl (Protein N-term)	_(ac)AEGQVLVLDGR_	0	MULTI-MSMS	2	599.824952	1197.63535	0.40693	73.459	1.5626	0	0.00023497	3	117.02	920660000	333	957	9353
A0A8P0T6S6	no	AEGSDVANAVLDGADCIMLSGETAK	25	Unmodified	_AEGSDVANAVLDGADCIMLSGETAK_	0	MULTI-MSMS	3	832.052716	2493.13632	-0.99893	83.911	0.33921	0	0.0417	1	17.084	13627000	5637;6498	958	9376
A0A8P0T6S6	no	AEGSDVANAVLDGADCIMLSGETAK	25	Unmodified	_AEGSDVANAVLDGADCIMLSGETAK_	0	MULTI-MSMS	3	832.052716	2493.13632	-0.34674	100.02	1.0208	0	3.6431E-29	2	153.34	1497100000	5637;6498	958	9377
A0A8P0T6S6	no	AEGSDVANAVLDGADCIMLSGETAK	25	Unmodified	_AEGSDVANAVLDGADCIMLSGETAK_	0	MULTI-MSMS	2	1247.57544	2493.13632	-0.40279	99.99	0.27291	0	1.1719E-99	1	280.15	140750000	5637;6498	958	9378
A0A8P0T6S6	no	AEGSDVANAVLDGADCIMLSGETAK	25	Deamidation (NQ)	_AEGSDVAN(de)AVLDGADCIMLSGETAK_	0	MULTI-MATCH	3	832.380721	2494.12033	-0.49296	101.53	0.54351	1.4211E-14	NaN	0	NaN	57767000	5637;6498	958	9406
A0A8P0T6S6	no	AEGSDVANAVLDGADCIMLSGETAKGDYPLEAVR	34	Deamidation (NQ)	_AEGSDVAN(de)AVLDGADCIMLSGETAKGDYPLEAVR_	1	MULTI-MSMS	3	1165.87999	3494.61813	1.9161	100.86	0.13622	0	7.9697E-18	1	95.302	22286000	5637;6498	959	9412
A0A8C0MTH7	no	AEGSSNSVVHAETK	14	Unmodified	_AEGSSNSVVHAETK_	0	MULTI-MATCH	2	708.341694	1414.66884	1.0353	12.308	0.136	0	NaN	0	NaN	1584300	1804	960	9422
A0A8C0RXE8	no	AEGTRPEGAQFLIPSTQAE	19	Unmodified	_AEGTRPEGAQFLIPSTQAE_	1	MULTI-MSMS	2	1001.49744	2000.98033	-0.63937	64.5	0.64543	0	0.00027743	1	88.092	80376000	5224	961	9430
A0A8I3NBF9	no	AEHDQLVLNYAK	12	Unmodified	_AEHDQLVLNYAK_	0	MULTI-MSMS	2	700.862066	1399.70958	1.3439	35.7	0.16975	7.1054E-15	8.3461E-05	1	166.66	10620000	4115	964	9451
A0A8P0NUZ2	no	AEIDLVCELAK	11	Unmodified	_AEIDLVCELAK_	0	MULTI-MSMS	2	630.828846	1259.64314	-0.49674	72.92	0.91706	0	0.00090356	1	99.257	173130000	5605	966	9468
A0A8C0NNJ7	no	AEIHAQPSDKER	12	Unmodified	_AEIHAQPSDKER_	1	MULTI-MSMS	2	690.846947	1379.67934	-0.56416	10.565	0.16207	-1.7764E-15	0.004369	1	88.681	627240	2946	968	9479
A0A8C0YS41	no	AEIIEQDVYER	11	Unmodified	_AEIIEQDVYER_	0	MULTI-MSMS	2	682.838256	1363.66196	-0.25589	46.679	0.81334	0	0.00027081	2	182.65	141140000	6188;3979	969	9492
A0A8C0P5W3	no	AEIISLCK	8	Unmodified	_AEIISLCK_	0	MULTI-MSMS	2	467.257328	932.500103	0.3355	38.086	0.47692	7.1054E-15	0.023202	1	75.213	10591000	3602	973	9512
A0A8I3NID4	no	AEIITVSDGR	10	Unmodified	_AEIITVSDGR_	0	MULTI-MSMS	2	530.785296	1059.55604	-0.92496	33.667	0.54228	-7.1054E-15	0.004091	1	83.948	8441000	469	974	9525
A0A8C0T2T6	no	AEILALQQALK	11	Unmodified	_AEILALQQALK_	0	MULTI-SECPEP	2	599.363713	1196.71287	0.34016	66.061	0.50794	0	0.01508	1	95.815	28779000	3972	975	9535
A0A8I3PKJ4	no	AEIQELAMVPR	11	Unmodified	_AEIQELAMVPR_	0	MULTI-MSMS	2	628.837005	1255.65946	1.0373	62.551	0.40798	0	0.00082741	1	101.46	17234000	2491	976	9547
A0A8C0P3R9	no	AEISCIDNK	9	Unmodified	_AEISCIDNK_	0	MULTI-MSMS	2	525.250231	1048.48591	-0.030556	19.954	0.59646	0	0.013539	1	71.692	96635000	3517;3936	978	9563
A0A8P0T542	no	AEISCTDNQDGTCSVSYLPVLPGDYSILVK	30	Unmodified	_AEISCTDNQDGTCSVSYLPVLPGDYSILVK_	0	MULTI-MSMS	3	1101.19161	3300.55301	-1.3769	100.46	0.4746	0	5.493E-07	1	60.527	141400000	6595;2676	979	9576
A0A8C0NRD9	no	AEISNAIDQYVTGTIGEDEDLIK	23	Unmodified	_AEISNAIDQYVTGTIGEDEDLIK_	0	MULTI-MSMS	3	832.078024	2493.21224	-0.49697	101.99	0.51061	0	1.7994E-12	3	116.45	382470000	3057	980	9586
A0A8I3PDN0	no	AEITDAEGLGLK	12	Unmodified	_AEITDAEGLGLK_	0	MULTI-MSMS	2	608.824618	1215.63468	-0.57687	52.478	0.40822	0	0.00090231	2	88.681	13468000	3361	981	9598
A0A8P0TDF9	no	AEITLLVQGQEPPEFWEALGGEPSEIKK	28	Unmodified	_AEITLLVQGQEPPEFWEALGGEPSEIKK_	1	MULTI-MSMS	3	1032.53604	3094.58628	1.7051	98.113	0.47263	0	7.6034E-07	1	69.845	17967000	4814;581	984	9622
A0A8C0SED0	no	AEIYEAFENIYPILK	15	Unmodified	_AEIYEAFENIYPILK_	0	MULTI-MATCH	2	906.974553	1811.93455	-2.5822	101.24	0.30569	0	NaN	0	NaN	28253000	2333	985	9628
A0A8C0THX2	no	AELAITENK	9	Unmodified	_AELAITENK_	0	MULTI-MSMS	2	494.769114	987.523675	0.13548	23.623	0.37498	0	0.0027076	1	103.56	3362400	5940	990	9652
A0A8C0TS00	no	AELATEEFLPVTPILEGFVILR	22	Unmodified	_AELATEEFLPVTPILEGFVILR_	0	MULTI-MSMS	3	819.792831	2456.35666	-0.21313	111.58	0.23635	0	2.6511E-06	1	85.737	37194000	6130	992	9665
A0A8P0P220	no	AELDNELMEGK	11	Unmodified	_AELDNELMEGK_	0	MULTI-MSMS	2	624.79246	1247.57037	0.062197	46.389	0.57515	0	0.010126	1	62.005	23400000	6628	994	9678
A0A8C0QJA2	no	AELDQLLSGFGLDDPGSPLQDMTDAPGK	28	Unmodified	_AELDQLLSGFGLDDPGSPLQDMTDAPGK_	0	MULTI-MSMS	3	963.127049	2886.35932	-1.3627	109.64	0.27178	0	0.015427	2	23.368	23803000	4667	995	9687
A0A8C0Q8N2	no	AELDQTRPR	9	Unmodified	_AELDQTRPR_	1	MULTI-MATCH	2	543.288537	1084.56252	0.58838	13.204	0.20397	0	NaN	0	NaN	2483300	3868	996	9699
A0A8P0S9X4	no	AELEGVAVTAPR	12	Unmodified	_AELEGVAVTAPR_	0	MULTI-MSMS	2	606.832777	1211.651	-1.2681	43.319	0.50852	0	0.0021363	1	76.143	35430000	1496	997	9704
A0A8C0T149	no	AELFTQSCADLDK	13	Unmodified	_AELFTQSCADLDK_	0	MULTI-MSMS	2	749.348131	1496.68171	-0.28169	52.802	1.188	7.1054E-15	2.5837E-05	2	143.97	106560000	5764	998	9711
A0A8I3RUJ1	no	AELGAGGDSHR	11	Acetyl (Protein N-term)	_(ac)AELGAGGDSHR_	0	MULTI-SECPEP	2	556.259976	1110.5054	0.52926	20.27	0.50677	0	0.0059146	1	94.309	25390000	764	1001	9729
A0A8I3NYN3	no	AELGTGDSPSQSPPIK	16	Unmodified	_AELGTGDSPSQSPPIK_	0	MSMS	2	792.399209	1582.78387	NaN	33.117	1	0	2.3091E-06	1	96.64		5101	1002	9741
A0A8I3NYN3	no	AELGTGDSPSQSPPIK	16	Unmodified	_AELGTGDSPSQSPPIK_	0	MULTI-MATCH	2	792.399209	1582.78387	-2.8419	32.85	0.17162	0	NaN	0	NaN	2128600	5101	1002	9749
A0A8C0MFG3	no	AELHPVELKPFQDYR	15	Unmodified	_AELHPVELKPFQDYR_	1	MULTI-MSMS	4	461.244072	1840.94718	0.40988	53.357	0.44137	0	0.0009008	1	68.944	25804000	1295	1003	9754
A0A8P0T0S7	no	AELIQYQK	8	Unmodified	_AELIQYQK_	0	MSMS	2	496.7742	991.533846	NaN	28.482	1	0	0.024514	1	78.616		4695	1004	9766
A0A8I3P212	no	AELIVQPELK	10	Unmodified	_AELIVQPELK_	0	MULTI-MSMS	2	570.337164	1138.65977	0.038677	51.3	1.2569	0	0.00051301	2	122.13	225560000	6467	1005	9775
A0A8I3RY44	no	AELLDNEKPAAVVAPITTGYTVK	23	Unmodified	_AELLDNEKPAAVVAPITTGYTVK_	1	MULTI-MATCH	3	800.772207	2399.29479	-1.8138	67.687	0.47556	0	NaN	0	NaN	15473000	595	1007	9802
A0A8C0M248	no	AELLLEPCSNYR	12	Unmodified	_AELLLEPCSNYR_	0	MULTI-MSMS	2	732.861209	1463.70786	-0.29717	59.314	0.95273	0	0.0022729	3	74.841	54306000	728	1008	9808
A0A8C0LX14	no	AELLQGGDLLR	11	Unmodified	_AELLQGGDLLR_	0	MULTI-MSMS	2	592.83532	1183.65609	-2.0782	63.668	0.44113	0	0.0003722	1	119.75	30295000	539	1009	9820
A0A8I3P4D4	no	AELLSLTQMER	11	Unmodified	_AELLSLTQMER_	0	MULTI-MATCH	2	645.839745	1289.66494	3.8059	67.627	0.74552	0	NaN	0	NaN	9746000	3676	1010	9833
A0A8C0MWR6	no	AELLVSTVGPEECVVPFLTRPK	22	Unmodified	_AELLVSTVGPEECVVPFLTRPK_	1	MULTI-MSMS	3	814.441804	2440.30358	-0.011222	90.766	1.3613	0	1.4027E-06	2	94.837	380170000	1443	1011	9841
A0A8I3S7X5	no	AELMEISEDKTK	12	Unmodified	_AELMEISEDKTK_	1	MULTI-MSMS	2	697.3476	1392.68065	0.44508	30.568	0.55758	0	0.00042127	1	129.16	16392000	1675	1013	9856
A0A8C0NSF7	no	AELNPWPEYINTR	13	Unmodified	_AELNPWPEYINTR_	0	MULTI-MSMS	2	801.89918	1601.78381	1.6393	76.278	1.3942	0	0.0021896	2	72.531	144100000	3097	1016	9874
A0A8C0NSF7	no	AELNPWPEYINTR	13	Unmodified	_AELNPWPEYINTR_	0	MULTI-MATCH	2	801.89918	1601.78381	7.7192	77.558	1.3246	0	NaN	0	NaN	83089000	3097	1016	9881
A0A8C0Z0H6	no	AELQAQLAALNTR	13	Unmodified	_AELQAQLAALNTR_	0	MULTI-MSMS	2	699.888615	1397.76268	0.64699	59.828	0.68055	0	0.00015295	1	106.67	21525000	3827	1018	9888
A0A8C0Z0H6	no	AELQAQLAALNTR	13	Unmodified	_AELQAQLAALNTR_	0	MULTI-MATCH	2	699.888615	1397.76268	1.8176	55.604	0.81341	-7.1054E-15	NaN	0	NaN	11906000	3827	1018	9900
A0A8I3RWA0	no	AELQQEVEK	9	Unmodified	_AELQQEVEK_	0	MULTI-MSMS	2	537.277303	1072.54005	2.5099	19.518	0.43839	0	0.0040389	2	95.815	2902600	5044	1021	9914
A0A8C0SD27	no	AELRDDPIISTHLAK	15	Unmodified	_AELRDDPIISTHLAK_	1	MULTI-MSMS	2	839.959768	1677.90498	0.27152	37.072	0.54223	0	0.0023543	1	82.85	25345000	5409	1022	9926
A0A8C0SD27	no	AELRDDPIISTHLAK	15	Unmodified	_AELRDDPIISTHLAK_	1	MULTI-MATCH	2	839.959768	1677.90498	-0.10362	37.446	0.13716	0	NaN	0	NaN	2746700	5409	1022	9934
A0A8P0TM99	no	AELSHVQK	8	Acetyl (Protein N-term)	_(ac)AELSHVQK_	0	MULTI-MSMS	2	477.256174	952.497795	0.6256	21.86	0.27178	-3.5527E-15	0.0057861	1	93.992	8401700	5967	1023	9937
A0A8I3S556	no	AELSQTQAEQAAQK	14	Unmodified	_AELSQTQAEQAAQK_	0	MULTI-MSMS	2	751.875901	1501.73725	2.1149	22.312	0.23818	0	0.02541	1	45.973	5048700	1951;6279	1024	9948
A0A8C0TH25	no	AELSQTQAEQAAQLSSMQQVVR	22	Unmodified	_AELSQTQAEQAAQLSSMQQVVR_	0	MULTI-MSMS	3	801.735939	2402.18599	0.70288	69.896	0.40795	0	0.057314	1	13.897	6132900	5953	1025	9959
A0A8P0SRP4	no	AELTTLLEQWEK	12	Unmodified	_AELTTLLEQWEK_	0	MULTI-SECPEP	2	730.885207	1459.75586	-0.4173	95.448	0.3394	0	0.019176	1	75.566	27914000	6482	1027	9971
A0A8I3S0A8	no	AELVPLAEELSCSVCLEPFK	20	Acetyl (Protein N-term)	_(ac)AELVPLAEELSCSVCLEPFK_	0	MULTI-MSMS	3	778.384967	2332.13307	-0.68323	112.29	0.33865	0	1.8974E-07	1	100.67	74271000	1909	1029	9996
A0A8I3P799	no	AELVQGQSAPVGMK	14	Acetyl (Protein N-term)	_(ac)AELVQGQSAPVGMK_	0	MULTI-MSMS	2	728.876859	1455.73916	1.3889	65.754	0.50909	0	4.3035E-05	1	125.23	70440000	2268	1031	10010
A0A8C0TA90	no	AELVSISSSEDEGNLR	16	Unmodified	_AELVSISSSEDEGNLR_	0	MULTI-MSMS	2	853.415588	1704.81662	-4.1479	53.51	0.27168	0	1.204E-06	2	140.24	51253000	3272;5880	1032	10019
A0A8I3NRV2	no	AEMDAAVTSCK	11	Unmodified	_AEMDAAVTSCK_	0	MULTI-MSMS	2	591.760106	1181.50566	-1.1081	22.04	0.33941	0	0.00016059	1	144.77	33066000	3621	1033	10026
A0A8I3NRV2	no	AEMDAAVTSCK	11	Unmodified	_AEMDAAVTSCK_	0	MULTI-MATCH	2	591.760106	1181.50566	-2.8342	22.374	0.20292	0	NaN	0	NaN	1006600	3621	1033	10038
A0A8I3P212	no	AEMDMVAWGVDLASVEQHINSHR	23	Unmodified	_AEMDMVAWGVDLASVEQHINSHR_	0	MULTI-MSMS	3	865.740807	2594.20059	1.2473	97.054	0.40828	1.4211E-14	1.1013E-08	2	100.85	34011000	6467	1034	10049
A0A8P0T3M0	no	AEMIDALANSVTPAVSVNNEVR	22	Unmodified	_AEMIDALANSVTPAVSVNNEVR_	0	MULTI-MSMS	3	767.38988	2299.14781	0.17481	85.444	0.5791	0	0.0062998	1	33.425	13674000	1144	1037	10066
A0A8P0PC12	no	AEMLLDQYR	9	Unmodified	_AEMLLDQYR_	0	MULTI-MSMS	2	569.781699	1137.54884	1.1284	53.78	0.44238	0	0.0068865	1	84.743	8803400	2106	1038	10076
A0A8P0PC12	no	AEMLLDQYR	9	Unmodified	_AEMLLDQYR_	0	MULTI-MATCH	2	569.781699	1137.54884	-3.553	55.154	0.30467	0	NaN	0	NaN	7287300	2106	1038	10090
A0A8P0PC12	no	AEMLLDQYR	9	Unmodified	_AEMLLDQYR_	0	MULTI-MATCH	2	569.781699	1137.54884	2.4773	52.986	0.20455	7.1054E-15	NaN	0	NaN	4835100	2106	1038	10091
A0A8C0M8W1	no	AEMLQVLQSLEAVLIQTVYNAK	22	Unmodified	_AEMLQVLQSLEAVLIQTVYNAK_	0	MULTI-MATCH	3	821.117209	2460.3298	-2.5914	112.65	0.16989	0	NaN	0	NaN	8608800	697	1039	10097
A0A8I3NT60	no	AEMVVPDFSELFK	13	Unmodified	_AEMVVPDFSELFK_	0	MULTI-MSMS	2	756.37616	1510.73777	1.2969	102.05	0.54503	0	0.0018031	1	73.951	117170000	6269	1041	10105
Q5WR10	no	AENDVDNELLDYEEDEVETAAGGDGSEAPAK	31	Acetyl (Protein N-term)	_(ac)AENDVDNELLDYEEDEVETAAGGDGSEAPAK_	0	MULTI-MSMS	3	1098.80245	3293.38553	-1.8124	104.01	0.54595	0	2.7525E-07	2	61.099	190840000	277	1044	10125
Q5WR10	no	AENDVDNELLDYEEDEVETAAGGDGSEAPAKK	32	Acetyl (Protein N-term),Deamidation (NQ)	_(ac)AENDVDN(de)ELLDYEEDEVETAAGGDGSEAPAKK_	1	MULTI-MSMS	3	1141.82878	3422.46451	1.2471	98.716	0.33947	0	9.7133E-07	1	56.984	21105000	277	1045	10144
A0A8C0N9G5	yes	AENGESSGPPRPSR	14	Acetyl (Protein N-term)	_(ac)AENGESSGPPRPSR_	1	MULTI-MSMS	2	741.850218	1481.68588	-0.066517	17.509	0.80589	0	0.027919	1	41.283	3360300	2414	1046	10147
A0A8C0N9G5	yes	AENGESSGPPRPSR	14	Acetyl (Protein N-term)	_(ac)AENGESSGPPRPSR_	1	MULTI-MATCH	2	741.850218	1481.68588	-4.7874	16.774	0.47669	0	NaN	0	NaN	11495000	2414	1046	10151
A0A8I3MMA7	no	AENGPGPGVLVLR	13	Deamidation (NQ)	_AEN(de)GPGPGVLVLR_	0	MULTI-MSMS	2	640.353877	1278.6932	0.87034	56.914	0.30527	0	0.021082	1	71.349	8051800	719	1049	10159
A0A8I3MMA7	no	AENGPGPGVLVLR	13	Unmodified	_AENGPGPGVLVLR_	0	MULTI-MATCH	2	639.861869	1277.70918	3.3462	53.198	0.27172	0	NaN	0	NaN	6656000	719	1049	10166
A0A8C0MLU0	no	AENLDRVEVNVYLPK	15	Unmodified	_AENLDRVEVNVYLPK_	1	MULTI-MSMS	2	879.972876	1757.9312	2.9951	62.056	0.40923	0	0.023577	1	58.674	20323000	1556	1052	10173
A0A8P0TFQ4	no	AENLLLDADMNIK	13	Unmodified	_AENLLLDADMNIK_	0	MULTI-MSMS	2	730.376691	1458.73883	2.5771	75.978	0.44241	0	0.0018901	1	73.632	43055000	499;2186	1054	10177
A0A8C0SFI2	yes	AENLQLLTENELHR	14	Unmodified	_AENLQLLTENELHR_	0	MULTI-MSMS	3	560.628559	1678.86385	-0.065086	57.229	0.16951	0	0.061931	1	23.107	5732800	5451	1055	10184
A0A8I3PBJ7	no	AENLSVPVIGALLR	14	Unmodified	_AENLSVPVIGALLR_	0	MULTI-MSMS	2	726.432658	1450.85076	-0.32599	95.741	0.37543	0	0.032919	2	43.604	9099200	3779	1056	10190
A0A8I3NPK0	no	AENNPWVTPIADQFQLGVSHVFEYIR	26	Unmodified	_AENNPWVTPIADQFQLGVSHVFEYIR_	0	MULTI-MSMS	4	758.383165	3029.50356	-2.7472	108.83	0.37368	0	0.044482	1	16.141	9270700	2441	1058	10194
A0A8C0S1G4	no	AENPGLENHR	10	Acetyl (Protein N-term)	_(ac)AENPGLENHR_	0	MULTI-MSMS	2	589.781076	1177.5476	0.059892	20.866	0.38693	0	0.0035911	1	74.269	95774000	5263	1061	10208
A0A8C0PFS8	no	AENPYLFLR	9	Unmodified	_AENPYLFLR_	0	MULTI-MSMS	2	561.800749	1121.58694	-0.85707	67.475	0.47633	0	0.005477	1	89.142	5956300	3969	1062	10223
A0A8P0TKE6	no	AENSQLMER	9	Oxidation (M)	_AENSQLM(ox)ER_	0	MULTI-MATCH	2	547.250763	1092.48697	-1.157	18.121	0.45951	0	NaN	0	NaN	1268700	249	1065	10245
A0A8P0TKE6	no	AENSQLMER	9	Oxidation (M)	_AENSQLM(ox)ER_	0	MULTI-MATCH	2	547.250763	1092.48697	-1.4809	13.238	0.1696	0	NaN	0	NaN	2794100	249	1065	10246
A0A8I3NYX9	no	AENVLVDEPLIHATTYIPLMDNADSNPVLDK	31	Unmodified	_AENVLVDEPLIHATTYIPLMDNADSNPVLDK_	0	MULTI-MSMS	3	1136.57282	3406.69664	-0.15576	99.875	0.27382	0	0.00014925	1	41.139	12145000	4287;632	1067	10256
A0A8I3NYX9	no	AENVLVDEPLIHATTYIPLMDNADSNPVLDK	31	Unmodified	_AENVLVDEPLIHATTYIPLMDNADSNPVLDK_	0	MSMS	3	1136.57282	3406.69664	NaN	100.02	1	0	0.024957	1	27.165		4287;632	1067	10257
A0A8I3NYX9	no	AENVLVDEPLIHATTYIPLMDNADSNPVLDKR	32	Unmodified	_AENVLVDEPLIHATTYIPLMDNADSNPVLDKR_	1	MULTI-MSMS	4	891.706714	3562.79775	1.2849	95.077	0.50739	0	8.3138E-05	2	44.178	59071000	4287;632	1068	10269
A0A8P0SRG8	no	AEPEAVKENQ	10	Unmodified	_AEPEAVKENQ_	1	MULTI-MATCH	2	557.772385	1113.53022	-0.29172	13.227	0.40771	-1.7764E-15	NaN	0	NaN	2377000	3123	1071	10289
A0A8C0YYN1	no	AEPEPTEAEGAADGK	15	Unmodified	_AEPEPTEAEGAADGK_	0	MULTI-MSMS	2	736.330992	1470.64743	2.491	21.865	0.81534	0	4.9385E-05	1	120.57	11019000	5025	1072	10295
A0A8P0NX22	no	AEPIDIQTWILGYR	14	Unmodified	_AEPIDIQTWILGYR_	0	MULTI-MSMS	2	837.94613	1673.87771	3.4749	100.97	0.16916	0	0.0016216	1	73.655	18605000	2453	1074	10310
A0A8I3N8J4	no	AEPLHLCHR	9	Unmodified	_AEPLHLCHR_	0	MULTI-MATCH	3	378.194192	1131.56075	-0.24519	13.74	0.30782	0	NaN	0	NaN	3223300	459	1075	10321
A0A8C0T6P4	no	AEPMQWASLELPATK	15	Unmodified	_AEPMQWASLELPATK_	0	MULTI-MSMS	2	836.424173	1670.83379	1.4837	83.345	1.0091	0	6.544E-05	1	103.14	95726000	2918	1078	10330
A0A8C0YZ18	no	AEPPAAGLSVDVAGLLAQLAR	21	Unmodified	_AEPPAAGLSVDVAGLLAQLAR_	0	MULTI-MSMS	3	673.712623	2018.11604	1.4124	110.67	0.47704	0	0.00097525	1	43.696	30662000	3801	1079	10337
A0A8I3MHD1	no	AEPPLNASDQAEK	13	Unmodified	_AEPPLNASDQAEK_	0	MULTI-MSMS	2	685.333338	1368.65212	-0.08064	21.137	1.6043	0	2.6039E-05	4	143.24	18434000	1093	1080	10350
A0A8I3PHU5	no	AEPPQAMNALMR	12	Unmodified	_AEPPQAMNALMR_	0	MULTI-MSMS	2	664.826114	1327.63768	-1.6476	51.368	1.0869	0	0.0011392	1	85.67	16901000	5052	1081	10365
A0A8I3RSQ2	no	AEPPQCTSLAWSADGQTLFAGYTDNLVR	28	Unmodified	_AEPPQCTSLAWSADGQTLFAGYTDNLVR_	0	MULTI-MSMS	3	1023.48546	3067.43455	-1.9167	100.35	1.4259	0	1.5357E-06	3	63.052	304030000	2230	1082	10388
A0A8I3RSQ2	no	AEPPQCTSLAWSADGQTLFAGYTDNLVR	28	Unmodified	_AEPPQCTSLAWSADGQTLFAGYTDNLVR_	0	MULTI-MSMS	3	1023.48546	3067.43455	-1.8409	107.03	1.5625	0	0.0019831	1	35.237	8863100	2230	1082	10389
A0A8I3RSQ2	no	AEPPQCTSLAWSADGQTLFAGYTDNLVR	28	Unmodified	_AEPPQCTSLAWSADGQTLFAGYTDNLVR_	0	MULTI-MSMS	3	1023.48546	3067.43455	-1.8821	108.61	0.68253	-1.4211E-14	0.010894	2	24.612	8695200	2230	1082	10390
A0A8I3RSQ2	no	AEPPQCTSLAWSADGQTLFAGYTDNLVR	28	Unmodified	_AEPPQCTSLAWSADGQTLFAGYTDNLVR_	0	MULTI-MSMS	3	1023.48546	3067.43455	-4.2089	112.51	3.5003	0	0.00015188	4	44.555	13692000	2230	1082	10391
A0A8I3RSQ2	no	AEPPQCTSLAWSADGQTLFAGYTDNLVR	28	Unmodified	_AEPPQCTSLAWSADGQTLFAGYTDNLVR_	0	MSMS	3	1023.48546	3067.43455	NaN	107.41	1	0	0.062102	1	19.507		2230	1082	10392
A0A8I3RSQ2	no	AEPPQCTSLAWSADGQTLFAGYTDNLVR	28	Unmodified	_AEPPQCTSLAWSADGQTLFAGYTDNLVR_	0	MSMS	3	1023.48546	3067.43455	NaN	113.69	1	0	0.035547	1	25.955		2230	1082	10393
A0A8I3RSQ2	no	AEPPQCTSLAWSADGQTLFAGYTDNLVR	28	Unmodified	_AEPPQCTSLAWSADGQTLFAGYTDNLVR_	0	MULTI-MATCH	3	1023.48546	3067.43455	-4.7524	119.3	0.95101	-1.4211E-14	NaN	0	NaN	1763500	2230	1082	10456
A0A8I3RSQ2	no	AEPPQCTSLAWSADGQTLFAGYTDNLVR	28	Unmodified	_AEPPQCTSLAWSADGQTLFAGYTDNLVR_	0	MULTI-MATCH	3	1023.48546	3067.43455	-4.7789	116.19	1.2234	1.4211E-14	NaN	0	NaN	4417000	2230	1082	10457
A0A8I3RSQ2	no	AEPPQCTSLAWSADGQTLFAGYTDNLVR	28	Unmodified	_AEPPQCTSLAWSADGQTLFAGYTDNLVR_	0	MULTI-MATCH	3	1023.48546	3067.43455	-6.2461	101.67	0.30593	0	NaN	0	NaN	16570000	2230	1082	10458
A0A8P0TEL0	no	AEPPTGPETEDKENR	15	Unmodified	_AEPPTGPETEDKENR_	1	MULTI-MATCH	2	835.38683	1668.75911	0.56219	14.537	0.20406	-1.7764E-15	NaN	0	NaN	1594600	6375;6666	1083	10479
A0A8I3S4Y3	no	AEPSRPVGLEQLR	13	Unmodified	_AEPSRPVGLEQLR_	1	MULTI-MATCH	2	726.401889	1450.78923	0.87234	34.252	1.0181	0	NaN	0	NaN	20998000	2766	1086	10505
A0A8C0SXJ4	no	AEPYAADEGSGEGHK	15	Unmodified	_AEPYAADEGSGEGHK_	0	MULTI-MATCH	2	759.328784	1516.64302	1.0903	14.467	0.13632	0	NaN	0	NaN	1036900	4264	1089	10512
A0A8C0MJE1	no	AEQDITTLEQNISR	14	Unmodified	_AEQDITTLEQNISR_	0	MULTI-MSMS	2	809.407566	1616.80058	1.2735	62.796	0.64435	0	6.3458E-11	2	208.33	110480000	1329	1092	10528
A0A8C0MJE1	no	AEQDITTLEQNISRLEGQVLR	21	Unmodified	_AEQDITTLEQNISRLEGQVLR_	1	MULTI-MATCH	5	483.45945	2412.26087	0.40645	18.369	1.4852	0	NaN	0	NaN	6618100	1329	1093	10540
A0A8I3Q0U5	no	AEQDSTTVAAFASSLASGLASSASEAAK	28	Unmodified	_AEQDSTTVAAFASSLASGLASSASEAAK_	0	MULTI-MSMS	3	876.759354	2627.25623	1.5884	103.81	0.20501	0	0.002259	1	34.892	14112000	4875	1094	10543
A0A8I3PGD1	no	AEQDVENELLDYEEDEEPQAPPESTPAPPK	30	Acetyl (Protein N-term)	_(ac)AEQDVENELLDYEEDEEPQAPPESTPAPPK_	0	MULTI-MSMS	3	1136.84236	3407.50525	2.3838	100.72	0.71165	0	9.444E-11	1	79.365	202270000	1616	1095	10553
A0A8I3PGD1	no	AEQDVENELLDYEEDEEPQAPPESTPAPPKK	31	Acetyl (Protein N-term)	_(ac)AEQDVENELLDYEEDEEPQAPPESTPAPPKK_	1	MULTI-MSMS	3	1179.54068	3535.60021	-0.84311	94.071	0.4082	0	1.314E-25	1	114.79	97675000	1616	1096	10565
A0A8I3MLL4	no	AEQEEEFISNTLFK	14	Unmodified	_AEQEEEFISNTLFK_	0	MULTI-MSMS	2	842.906867	1683.79918	1.8496	83.527	0.231	1.4211E-14	0.0063434	1	59.418	25257000	1845	1097	10572
A0A8I3NB41	no	AEQEIMKK	8	Unmodified	_AEQEIMKK_	1	MULTI-MATCH	2	488.760235	975.505917	-0.19021	10.903	0.1669	0	NaN	0	NaN	2189700	4571	1098	10582
A0A8C0NLL3	no	AEQEPTAEQLAQIAAENEEDEHSVNYKPPAQK	32	Acetyl (Protein N-term)	_(ac)AEQEPTAEQLAQIAAENEEDEHSVNYKPPAQK_	1	MULTI-MSMS	4	902.426221	3605.67578	0.31974	75.537	1.1231	0	1.4711E-54	3	172.95	934080000	2882	1100	10595
A0A8C0NLL3	no	AEQEPTAEQLAQIAAENEEDEHSVNYKPPAQK	32	Acetyl (Protein N-term)	_(ac)AEQEPTAEQLAQIAAENEEDEHSVNYKPPAQK_	1	MULTI-MSMS	3	1202.8992	3605.67578	0.28458	75.492	1.1906	0	3.6969E-75	2	205.07	1361800000	2882	1100	10596
A0A8C0TH17	no	AEQFYCGDTEGK	12	Unmodified	_AEQFYCGDTEGK_	0	MULTI-MATCH	2	702.790449	1403.56634	-0.88835	29.998	0.40501	0	NaN	0	NaN	4318800	1467	1101	10631
A0A8C0TH17	no	AEQFYCGDTEGKK	13	Unmodified	_AEQFYCGDTEGKK_	1	MULTI-MATCH	2	766.83793	1531.66131	-0.37191	19.543	0.37102	0	NaN	0	NaN	4461100	1467	1102	10643
A0A8I3MR72	no	AEQINQAAGEASAVLAK	17	Unmodified	_AEQINQAAGEASAVLAK_	0	MULTI-MSMS	2	835.939033	1669.86351	0.31758	56.946	0.50907	0	2.3836E-11	1	164.88	145060000	2710	1103	10648
A0A8C0QC20	no	AEQLASLEAAQR	12	Unmodified	_AEQLASLEAAQR_	0	MSMS	2	643.838591	1285.66263	NaN	37.37	1	0	0.0058585	1	66.595		1221	1104	10656
A0A8I3MCT0	no	AEQLGAEGNVDESQK	15	Unmodified	_AEQLGAEGNVDESQK_	0	MULTI-MSMS	2	787.868273	1573.72199	-1.9759	22.805	0.88042	0	8.2913E-05	1	98.902	24018000	5356	1106	10675
A0A8C0PFU1	no	AEQLLGQK	8	Unmodified	_AEQLLGQK_	0	MULTI-MSMS	2	443.753267	885.491981	-0.62855	18.836	0.37341	0	0.01541	1	85.265	3543900	3325	1108	10688
A0A8C0QC16	no	AEQLSAAGEGADAGR	15	Unmodified	_AEQLSAAGEGADAGR_	0	MULTI-MSMS	2	701.831494	1401.64843	0.67325	22.447	0.10204	0	0.028806	1	42.809	11161000	4661	1109	10691
A0A8I3MGQ9	no	AEQMASVQNAQR	12	Unmodified	_AEQMASVQNAQR_	0	MULTI-MSMS	2	666.819875	1331.6252	-0.25832	17.351	0.46251	0	2.3458E-05	1	182.71	40083000	313;6326	1110	10695
A0A8P0STS5	no	AEQMFGEMEVWNAISER	17	Unmodified	_AEQMFGEMEVWNAISER_	0	MULTI-MSMS	2	1013.9535	2025.89245	0.56783	99.374	0.30539	1.4211E-14	1.766E-06	2	126.63	25360000	4891	1111	10705
A0A8I3QBV9	no	AEQPHQHAMYYLR	13	Unmodified	_AEQPHQHAMYYLR_	0	MULTI-SECPEP	4	411.699138	1642.76744	0.0055791	23.08	0.85278	0	0.060973	1	38.27	46663000	2404	1112	10713
A0A8I3MLT1	no	AEQPPSSAPWGLEQDEGHEDSLPSSVPDLQQLVR	34	Unmodified	_AEQPPSSAPWGLEQDEGHEDSLPSSVPDLQQLVR_	0	MULTI-MATCH	3	1233.59048	3697.74961	3.3488	94.249	0.16954	0	NaN	0	NaN	25160000	3873	1114	10732
A0A8P0NKK4	no	AEQPWDYPARPQAK	14	Unmodified	_AEQPWDYPARPQAK_	1	MULTI-MSMS	2	828.910079	1655.8056	1.335	36.777	0.34128	0	0.0039029	1	83.397	5892000	4273	1115	10738
A0A8I3S3I8	no	AEQQISLPAK	10	Acetyl (Protein N-term)	_(ac)AEQQISLPAK_	0	MULTI-MSMS	2	563.808771	1125.60299	-0.59934	52.097	0.54503	0	0.0002421	1	123.35	24096000	1296	1116	10750
A0A8I3MCH7	no	AEQSDQTVK	9	Acetyl (Protein N-term)	_(ac)AEQSDQTVK_	0	MULTI-MATCH	2	524.251286	1046.48802	2.1349	15.918	0.54363	0	NaN	0	NaN	25097000	602	1117	10763
A0A8C0S0J3	no	AERPDVDEK	9	Unmodified	_AERPDVDEK_	1	MULTI-MSMS	3	353.508611	1057.504	0.7547	11.581	0.65091	0	0.013566	1	64.73	114640000	5260	1118	10767
A0A8I3N7N6	no	AERPEDLNLPNAVITR	16	Acetyl (Protein N-term)	_(ac)AERPEDLNLPNAVITR_	1	MULTI-MSMS	2	925.491964	1848.96938	-1.302	71.664	0.61097	0	1.6197E-06	2	135.86	103760000	3758	1119	10779
A0A8C0T0Z1	no	AESCGNGNSTGYQIR	15	Unmodified	_AESCGNGNSTGYQIR_	0	MULTI-MSMS	2	807.352268	1612.68998	-0.29332	22.673	0.2641	0	3.5737E-06	1	145.91	5342900	4989;4991	1120	10792
A0A8I3NRE9	no	AESDGSLLLESK	12	Unmodified	_AESDGSLLLESK_	0	MULTI-MSMS	2	624.819532	1247.62451	1.2226	42.95	0.9146	-7.1054E-15	0.0012451	1	84.658	34339000	4387;5140	1121	10813
A0A8C0QEU8	no	AESDLFLAEHHK	12	Unmodified	_AESDLFLAEHHK_	0	MULTI-MATCH	3	466.233369	1395.67828	-0.76334	25.84	0.30546	0	NaN	0	NaN	2049100	4671	1122	10821
A0A8I3NL88	no	AESDPAYQQYQDAANNLR	18	Unmodified	_AESDPAYQQYQDAANNLR_	0	MULTI-MSMS	2	1027.46413	2052.91371	1.1727	62.638	0.98543	7.1054E-15	8.4872E-31	2	222.79	132180000	6423	1123	10827
A0A8I3N9R4	no	AESEEMETSQAASK	14	Unmodified	_AESEEMETSQAASK_	0	MULTI-MATCH	2	749.32231	1496.63007	0.097828	15.849	0.27268	0	NaN	0	NaN	12041000	1996	1125	10853
A0A8I3MWP5	no	AESGESGGPPSSQDGAAAAEGAGAPAAAASAEPK	34	Acetyl (Protein N-term)	_(ac)AESGESGGPPSSQDGAAAAEGAGAPAAAASAEPK_	0	MULTI-MSMS	3	989.446387	2965.31733	-0.11984	54.569	0.64526	0	3.6477E-05	1	45.993	20141000	1282;4408	1128	10863
A0A8I3Q7C5	no	AESIMAEQVALSR	13	Unmodified	_AESIMAEQVALSR_	0	MULTI-MSMS	2	702.861209	1403.70786	2.366	54.791	0.51007	0	6.8894E-05	1	124.1	8938000	6285	1129	10875
A0A8C0MJ20	no	AESLNGNPLFSK	12	Unmodified	_AESLNGNPLFSK_	0	MSMS	2	638.830234	1275.64592	NaN	51.147	1	0	0.0024177	1	75.387		1440	1131	10881
A0A8I3PDN0	no	AESLQQEVEALK	12	Unmodified	_AESLQQEVEALK_	0	MULTI-MSMS	2	672.853906	1343.69326	1.1746	66.129	0.50873	0	7.6515E-05	1	151.22	137950000	3361	1133	10888
A0A8C0Z084	no	AESMLQQADK	10	Unmodified	_AESMLQQADK_	0	MULTI-MATCH	2	560.768788	1119.52302	-0.022354	22.781	0.33878	0	NaN	0	NaN	28605000	2893	1134	10908
A0A8I3NNA6	no	AESTANAGQSDNR	13	Unmodified	_AESTANAGQSDNR_	0	MULTI-MSMS	2	660.792369	1319.57018	1.04	9.7585	0.18517	0	0.015364	1	51.092	815680	4717	1138	10922
A0A8I3PTU4	no	AESVMIQQAK	10	Unmodified	_AESVMIQQAK_	0	MULTI-MSMS	2	552.789524	1103.56449	-0.83949	21.87	0.33999	0	0.00042139	1	141.39	23793000	2741	1141	10944
A0A8C0RR77	no	AETETMYQSK	10	Unmodified	_AETETMYQSK_	0	MULTI-MSMS	2	594.266078	1186.5176	0.026043	16.939	0.64688	-3.5527E-15	0.00040831	1	125.16	243770000	5124;6251	1144	10969
A0A8C0RR77	no	AETETMYQSK	10	Oxidation (M)	_AETETM(ox)YQSK_	0	MULTI-MATCH	2	602.263536	1202.51252	-3.0682	16.943	0.30628	0	NaN	0	NaN	3533200	5124;6251	1144	10991
A0A8P0P0G9	no	AETIQADTPALSLIAETVEDMVK	23	Unmodified	_AETIQADTPALSLIAETVEDMVK_	0	MULTI-MATCH	3	815.752484	2444.23562	2.9136	111.65	0.10146	-1.4211E-14	NaN	0	NaN	9333900	1728	1145	10995
A0A8C0RBE7	no	AETLMTVTDPVHDIAFAPNLGR	22	Unmodified	_AETLMTVTDPVHDIAFAPNLGR_	0	MULTI-MSMS	2	1184.60192	2367.18928	0.18423	89.938	0.27142	0	4.6362E-12	1	120.53	8710100	873	1148	11006
A0A8I3N1L7	no	AETVADTRR	9	Acetyl (Protein N-term)	_(ac)AETVADTRR_	1	MULTI-MSMS	2	530.772719	1059.53089	0.61334	19.84	0.31104	3.5527E-15	0.0016031	1	111.95	17574000	1979	1150	11016
P61017	yes	AETYDFLFK	9	Acetyl (Protein N-term)	_(ac)AETYDFLFK_	0	MULTI-MSMS	2	588.284597	1174.55464	0.7818	102.19	0.33995	0	0.0073711	1	70.919	16004000	219	1151	11027
A0A8I3NAK8	no	AEVAAEFLNDR	11	Unmodified	_AEVAAEFLNDR_	0	MULTI-MATCH	2	617.806759	1233.59897	-0.37614	54.967	0.40735	7.1054E-15	NaN	0	NaN	26147000	5316;6398	1153	11045
A0A8P0SBA9	no	AEVAAIYEPPQIGTQNSLELLEDPKAEVVDEIAAK	35	Unmodified	_AEVAAIYEPPQIGTQNSLELLEDPKAEVVDEIAAK_	1	MULTI-MSMS	3	1250.98232	3749.92512	0.19089	97.846	0.50736	0	1.6087E-06	3	53.372	58698000	4275	1154	11051
A0A8C0P3R9	no	AEVCIENNK	9	Unmodified	_AEVCIENNK_	0	MULTI-MSMS	2	538.755681	1075.49681	0.045016	15.921	0.3073	0	0.00089602	2	159.04	31308000	3517;3936	1157	11075
A0A8I3NNQ3	no	AEVEETLK	8	Acetyl (Protein N-term)	_(ac)AEVEETLK_	0	MSMS	2	480.747847	959.481142	NaN	51.808	1	0	0.021632	1	67.169		6429	1158	11089
A0A8I3NNQ3	no	AEVEETLKR	9	Acetyl (Protein N-term)	_(ac)AEVEETLKR_	1	MULTI-MSMS	2	558.798403	1115.58225	2.0369	41.894	1.257	0	0.0016954	2	111.17	180970000	6429	1159	11095
A0A8C0Q7I6	no	AEVEKAEEALAGEEAPMER	19	Unmodified	_AEVEKAEEALAGEEAPMER_	1	MULTI-MSMS	2	1029.98605	2057.95755	-0.39105	56.206	0.33932	7.1054E-15	3.3331E-11	1	153.23	14544000	3838	1161	11121
A0A8I3PGB4	no	AEVHESYYK	9	Unmodified	_AEVHESYYK_	0	MULTI-MSMS	3	375.845223	1124.51384	-0.89251	15.075	0.30528	1.7764E-15	0.053774	1	31.634	19454000	423	1164	11155
A0A8I3MY76	no	AEVIPAYGVQK	11	Unmodified	_AEVIPAYGVQK_	0	MULTI-MSMS	2	587.826963	1173.63937	0.073408	39.257	1.2907	0	0.0016809	1	87.639	12663000	659	1167	11170
A0A8C0PUT4	no	AEVLDLDEDEDDLEVFSK	18	Unmodified	_AEVLDLDEDEDDLEVFSK_	0	MSMS	2	1040.97587	2079.93719	NaN	95.242	1	0	0.0014201	1	65.374		2635	1168	11183
A0A8C0TCK6	no	AEVLSEEPILK	11	Unmodified	_AEVLSEEPILK_	0	MULTI-MSMS	2	614.345186	1226.67582	-0.82287	52.373	0.58045	0	0.00042749	1	117.89	17624000	2374	1169	11189
A0A8C0PY59	no	AEVMEEIEDGREEGEEEDSPDATSPLGDHTR	31	Unmodified	_AEVMEEIEDGREEGEEEDSPDATSPLGDHTR_	1	MULTI-MSMS	3	1143.82174	3428.4434	-0.53645	62.362	0.20359	0	2.9295E-19	2	100.68	17758000	4415	1171	11207
A0A8C0PY59	no	AEVMEEIEDGREEGEEEDSPDATSPLGDHTR	31	Unmodified	_AEVMEEIEDGREEGEEEDSPDATSPLGDHTR_	1	MSMS	3	1143.82174	3428.4434	NaN	62.46	1	0	1.106E-05	1	62.377		4415	1171	11208
A0A8I3S2F8	no	AEVNAFTESIDAELR	15	Unmodified	_AEVNAFTESIDAELR_	0	MULTI-MSMS	2	832.909941	1663.80533	-2.5633	82.778	1.2581	0	6.1714E-05	2	116.01	48203000	6460	1172	11219
A0A8I3NII5	no	AEVNGLAAQGK	11	Deamidation (NQ)	_AEVN(de)GLAAQGK_	0	MULTI-MATCH	2	529.77747	1057.54039	-0.088311	17.855	0.58256	0	NaN	0	NaN	6515800	6273	1173	11241
A0A8I3N2M6	no	AEVQHQLHVAVGSLQESILAQVQR	24	Unmodified	_AEVQHQLHVAVGSLQESILAQVQR_	0	MULTI-MSMS	4	660.860863	2639.41435	0.95782	81.373	0.47511	0	0.00048733	1	40.098	75752000	2844;5566	1174	11245
A0A8C0STJ7	no	AEVQNLGGELVVSGVDSAMSLIQAAK	26	Unmodified	_AEVQNLGGELVVSGVDSAMSLIQAAK_	0	MULTI-MSMS	3	862.786299	2585.33707	-0.023508	111.24	0.27229	0	6.2498E-39	1	183.15	2154600000	5644	1175	11253
A0A8I3S467	no	AEVSELPSVVCDLANGSITWADVEAR	26	Deamidation (NQ)	_AEVSELPSVVCDLAN(de)GSITWADVEAR_	0	MULTI-MSMS	3	930.448123	2788.32254	-1.7564	101.62	0.64578	0	0.00045298	1	43.099	138100000	1791	1177	11268
A0A8I3S467	no	AEVSELPSVVCDLANGSITWADVEAR	26	Deamidation (NQ)	_AEVSELPSVVCDLAN(de)GSITWADVEAR_	0	MSMS	3	930.448123	2788.32254	NaN	107.31	1	0	7.1416E-06	1	68.689		1791	1177	11269
A0A8I3S467	no	AEVSELPSVVCDLANGSITWADVEAR	26	Deamidation (NQ)	_AEVSELPSVVCDLAN(de)GSITWADVEAR_	0	MULTI-SECPEP	3	930.448123	2788.32254	1.6832	107.47	0.81659	0	8.0556E-06	1	60.521	24314000	1791	1177	11270
A0A8I3S467	no	AEVSELPSVVCDLANGSITWADVEAR	26	Unmodified	_AEVSELPSVVCDLANGSITWADVEAR_	0	MULTI-MSMS	3	930.120118	2787.33852	-0.29395	106.3	1.2207	0	1.2679E-45	2	189.51	198230000	1791	1177	11289
A0A8P0NE56	no	AEVTMGDPHQQTLAR	15	Unmodified	_AEVTMGDPHQQTLAR_	0	MULTI-MATCH	2	827.404303	1652.79405	0.27313	26.802	0.19065	0	NaN	0	NaN	3650400	3855	1179	11313
A0A8I3MIA7	no	AEVVSLLLDR	10	Unmodified	_AEVVSLLLDR_	0	MULTI-MSMS	2	557.826963	1113.63937	-0.26118	75.025	0.47622	0	0.00042215	1	141.2	28781000	1007	1180	11319
A0A8C0Z0Y6	no	AEYEGDGIPTVFVAVAGR	18	Unmodified	_AEYEGDGIPTVFVAVAGR_	0	MULTI-MSMS	2	925.96779	1849.92103	0.24665	87.818	1.6285	0	9.9133E-12	1	159.5	402150000	3467;5688	1184	11343
A0A8C0PGY5	no	AEYFDGSEPVQNR	13	Unmodified	_AEYFDGSEPVQNR_	0	MULTI-MSMS	2	756.341694	1510.66884	-0.36386	39.926	0.50809	0	0.0038047	1	66.595	3415500	4019	1185	11351
A0A8I3Q7W6	no	AEYHAQNK	8	Acetyl (Protein N-term)	_(ac)AEYHAQNK_	0	MULTI-MSMS	2	501.735606	1001.45666	-0.088062	12.932	0.20201	0	0.020984	1	62.659	8913800	2130	1187	11360
A0A8I3S2M7	no	AEYLASIFGTEK	12	Acetyl (Protein N-term)	_(ac)AEYLASIFGTEK_	0	MULTI-MSMS	2	685.84555	1369.67655	0.31064	110.93	0.78239	0	0.006512	1	56.725	928530000	3258;6175	1188	11371
A0A8I3MKY4	no	AEYSAYQDK	9	Unmodified	_AEYSAYQDK_	0	MULTI-MSMS	2	537.740554	1073.46655	0.85376	19.149	0.56899	-3.5527E-15	0.016596	1	68.224	14364000	2879	1189	11384
A0A8I3NGR5	no	AFAANSEHQDVDQLIEK	17	Unmodified	_AFAANSEHQDVDQLIEK_	0	MULTI-MSMS	2	957.963236	1913.91192	-0.75272	48.004	0.57693	0	0.00068825	1	68.536	21741000	6036	1191	11398
A0A8I3PEA3	no	AFADALEVIPMALSENSGMNPIQTMTEVR	29	Unmodified	_AFADALEVIPMALSENSGMNPIQTMTEVR_	0	MULTI-MSMS	3	1045.84349	3134.50864	-0.93165	111.03	0.40843	0	1.752E-25	1	130.23	631680000	6033	1193	11421
A0A8C0NST9	no	AFADAMEVIPSTLAENAGLNPISTVTELR	29	Unmodified	_AFADAMEVIPSTLAENAGLNPISTVTELR_	0	MULTI-MSMS	3	1010.85326	3029.53795	0.52826	108.48	1.2956	1.4211E-14	2.7506E-33	4	148.72	984880000	3109	1194	11435
A0A8C0NST9	no	AFADAMEVIPSTLAENAGLNPISTVTELR	29	Deamidation (NQ)	_AFADAMEVIPSTLAEN(de)AGLNPISTVTELR_	0	MULTI-MATCH	3	1011.18127	3030.52197	0.79864	107.15	0.67902	0	NaN	0	NaN	18323000	3109	1194	11455
A0A8C0NST9	no	AFADAMEVIPSTLAENAGLNPISTVTELR	29	Oxidation (M)	_AFADAM(ox)EVIPSTLAENAGLNPISTVTELR_	0	MULTI-MSMS	3	1016.1849	3045.53287	2.9913	101.67	0.23773	0	1.0363E-06	2	62.377	36495000	3109	1194	11456
A0A8C0MCL5	no	AFADDPDVPK	10	Unmodified	_AFADDPDVPK_	0	MULTI-MATCH	2	537.758746	1073.50294	0.78923	33.518	0.23763	0	NaN	0	NaN	2184800	1177	1195	11466
A0A8C0MKC0	no	AFAHITGGGLLENIPR	16	Unmodified	_AFAHITGGGLLENIPR_	0	MULTI-MSMS	2	833.457196	1664.89984	-0.35088	68.766	0.64505	0	6.0734E-05	2	95.417	23941000	1505	1197	11478
A0A8C0MKC0	no	AFAHITGGGLLENIPR	16	Unmodified	_AFAHITGGGLLENIPR_	0	MULTI-MSMS	4	417.232236	1664.89984	0.065076	68.77	0.5104	0	0.000172	3	75.589	15828000	1505	1197	11479
A0A8C0M8W1	no	AFAHLQVPER	10	Unmodified	_AFAHLQVPER_	0	MULTI-MATCH	3	389.88049	1166.61964	-7.449	34.831	0.88189	0	NaN	0	NaN	12438000	697	1198	11492
A0A8I3PTN2	no	AFAMIIDKLEEDINSSMTNSTAASRPPVTLR	31	Unmodified	_AFAMIIDKLEEDINSSMTNSTAASRPPVTLR_	2	MULTI-MSMS	3	1126.90592	3377.69593	-2.4817	100.56	0.30613	0	6.5106E-31	1	133.86	36641000	3442	1199	11497
A0A8C0PY99	no	AFAMIIDKLEEDISSSMTNSTAASRPPVTLR	31	Unmodified	_AFAMIIDKLEEDISSSMTNSTAASRPPVTLR_	2	MULTI-MSMS	5	671.144282	3350.68503	-0.33807	102.18	0.61328	-1.4211E-14	0.00015005	1	44.743	52913000	4419;4333;6665;6275	1200	11502
A0A8P0NAE9	no	AFASWWYK	8	Acetyl (Protein N-term)	_(ac)AFASWWYK_	0	MULTI-MSMS	2	550.763635	1099.51272	0.069531	105.93	0.78112	0	0.0042958	2	102.77	190380000	2386	1202	11509
A0A8P0TM32	no	AFATMGETVMSVK	13	Unmodified	_AFATMGETVMSVK_	0	MULTI-MSMS	2	686.335981	1370.65741	-0.85514	62.613	0.33959	7.1054E-15	0.0078587	1	59.198	15286000	1913	1204	11522
A0A8P0P307	no	AFAVGVQQVLLK	12	Unmodified	_AFAVGVQQVLLK_	0	MULTI-MSMS	2	636.887355	1271.76016	0.51561	71.854	0.71091	0	3.83E-05	1	137	171290000	5279	1205	11533
A0A8C0M9I8	no	AFCADQLDVFLQK	13	Unmodified	_AFCADQLDVFLQK_	0	MULTI-MSMS	2	777.884684	1553.75481	1.5164	90.705	0.8195	0	8.3817E-05	1	121.5	57918000	802	1207	11552
A0A8I3MXN7	no	AFCEPGNVENNGVLSFIK	18	Unmodified	_AFCEPGNVENNGVLSFIK_	0	MULTI-MSMS	2	997.985657	1993.95676	-0.89723	86.572	0.51027	-1.4211E-14	8.8641E-09	2	134.56	62784000	2770	1208	11564
A0A8P0N4L2	no	AFCGFEDPR	9	Unmodified	_AFCGFEDPR_	0	MULTI-MSMS	2	549.737291	1097.46003	-0.32347	46.131	0.61016	7.1054E-15	0.010659	1	75.109	8720200	3945;5165;4205	1209	11574
A0A8C0PDZ7	no	AFCSGCLSFSAAVPR	15	Unmodified	_AFCSGCLSFSAAVPR_	0	MULTI-SECPEP	2	815.379242	1628.74393	1.4976	71.407	0.37346	0	0.0075053	1	83.182	7879400	3910	1210	11587
A0A8C0S4K6	no	AFDCPETEYPVK	12	Unmodified	_AFDCPETEYPVK_	0	MULTI-MSMS	2	728.326667	1454.63878	2.3166	46.308	0.61003	7.1054E-15	0.017517	2	52.167	7334900	1831	1212	11596
A0A8C0PDH8	no	AFDDVPVVQIYSSR	14	Unmodified	_AFDDVPVVQIYSSR_	0	MULTI-MSMS	2	798.406837	1594.79912	-0.57659	78.727	0.542	0	0.0035877	2	65.179	12377000	3604	1213	11604
A0A8I3NZ76	no	AFDFLSEETEASLASR	16	Unmodified	_AFDFLSEETEASLASR_	0	MSMS	2	886.920506	1771.82646	NaN	88.339	1	0	0.020673	1	47.712		6183	1214	11614
A0A8I3NZ76	no	AFDFLSEETEASLASR	16	Unmodified	_AFDFLSEETEASLASR_	0	MSMS	2	886.920506	1771.82646	NaN	88.744	1	0	0.019323	1	48.532		6183	1214	11615
A0A8I3MSC7	no	AFDFVPPEAVPEQK	14	Unmodified	_AFDFVPPEAVPEQK_	0	MULTI-MSMS	2	787.398481	1572.78241	1.5668	72.702	0.34054	0	0.007168	1	58.274	26685000	4297	1215	11619
A0A8I3N3K9	no	AFDGFSSAQK	10	Unmodified	_AFDGFSSAQK_	0	MULTI-MSMS	2	529.251089	1056.48762	0.14362	32.848	0.37455	0	0.0007553	1	115.7	14507000	4828	1216	11634
A0A8I3RSP3	no	AFDILGIKPVQR	12	Unmodified	_AFDILGIKPVQR_	1	MULTI-MSMS	2	678.903537	1355.79252	0.082147	64.366	0.61145	0	0.0010538	1	117.89	142310000	4500	1218	11656
A0A8I3Q8S6	no	AFDMWAGDVNDLLK	14	Unmodified	_AFDMWAGDVNDLLK_	0	MSMS	2	797.882141	1593.74973	NaN	99.417	1	0	0.00025542	1	85.845		5960	1219	11667
A0A8C0P040	no	AFDNQCQILLTTR	13	Unmodified	_AFDNQCQILLTTR_	0	MULTI-MSMS	2	790.398489	1578.78243	-0.065469	61.831	0.47779	-7.1054E-15	0.00023981	1	98.156	20020000	3118	1220	11675
A0A8C0SPX1	no	AFDPALLEFLVCPLSK	16	Unmodified	_AFDPALLEFLVCPLSK_	0	MULTI-MATCH	3	607.326941	1818.95899	-0.74596	109.83	0.34026	0	NaN	0	NaN	2171000	4009	1221	11686
A0A8I3NHY9	no	AFDSGIIPMEFVNK	14	Unmodified	_AFDSGIIPMEFVNK_	0	MULTI-MSMS	2	784.394884	1566.77522	0.05569	91.016	1.1594	0	0.00015758	2	111.86	1612500000	3201	1222	11693
A0A8I3NHY9	no	AFDSGIIPMEFVNK	14	Oxidation (M)	_AFDSGIIPM(ox)EFVNK_	0	MULTI-MSMS	2	792.392341	1582.77013	-3.3654	77.632	0.50816	0	0.032417	2	57.019	8821500	3201	1222	11702
A0A8C0TA90	no	AFDTTDGHQGASQAPK	16	Unmodified	_AFDTTDGHQGASQAPK_	0	MULTI-MATCH	2	815.876433	1629.73831	-0.73054	15.639	0.20324	1.7764E-15	NaN	0	NaN	2721200	3272;5880	1224	11724
A0A8C0QGU9	no	AFEDDAIQLVAR	12	Unmodified	_AFEDDAIQLVAR_	0	MULTI-MSMS	2	674.348791	1346.68303	0.49141	74.313	0.51027	0	0.0056341	1	64.841	17849000	2280	1226	11730
A0A8P0S883	no	AFEDEMKK	8	Unmodified	_AFEDEMKK_	1	MULTI-MSMS	2	499.236593	996.458632	-0.27304	16.67	0.34106	0	0.040072	1	86.472	5448900	3301	1227	11743
A0A8C0NCL6	no	AFEDTLQLMER	11	Unmodified	_AFEDTLQLMER_	0	MULTI-MSMS	2	676.829377	1351.6442	-2.2259	75.829	0.37446	0	0.0041107	1	74.267	26860000	2530	1228	11752
A0A8I3S362	no	AFEEDQVAGR	10	Unmodified	_AFEEDQVAGR_	0	MULTI-MSMS	2	561.264727	1120.5149	1.8547	25.662	0.27194	0	0.012446	1	66.351	2548500	1683	1229	11760
A0A8C0M8C9	no	AFEELFPDWK	10	Unmodified	_AFEELFPDWK_	0	MULTI-MSMS	2	641.311146	1280.60774	0.74954	93.058	0.41844	0	0.00042702	1	133.23	14404000	1002	1230	11769
A0A8I3MLV9	no	AFEESLSTLK	10	Unmodified	_AFEESLSTLK_	0	MULTI-MSMS	2	562.795329	1123.5761	0.38194	49.498	1.1205	0	0.0024642	1	93.178	19387000	1133	1232	11783
A0A8P0N4L2	no	AFEETQIDIPGSAGR	15	Unmodified	_AFEETQIDIPGSAGR_	0	MULTI-MSMS	2	795.891552	1589.76855	-0.14266	61.541	0.92024	7.1054E-15	3.5458E-10	3	185.3	1682900000	3945;5165;4205;6365	1233	11794
A0A8P0N4L2	no	AFEETQIDIPGSAGR	15	Unmodified	_AFEETQIDIPGSAGR_	0	MSMS	2	795.891552	1589.76855	NaN	62.036	1	0	0.028108	1	46.068		3945;5165;4205;6365	1233	11795
A0A8P0N4L2	no	AFEETQIDIPGSAGR	15	Unmodified	_AFEETQIDIPGSAGR_	0	MULTI-MATCH	2	795.891552	1589.76855	-2.5205	57.576	0.27147	0	NaN	0	NaN	7372800	3945;5165;4205;6365	1233	11803
A0A8P0TC47	no	AFENLLGQALTK	12	Unmodified	_AFENLLGQALTK_	0	MULTI-MSMS	2	652.864077	1303.7136	-0.69315	78.048	1.0517	0	8.1815E-05	3	153.1	183220000	4754	1236	11817
A0A8I3MMQ8	no	AFEPYFEILEVYSTK	15	Unmodified	_AFEPYFEILEVYSTK_	0	MULTI-MATCH	2	918.458736	1834.90292	-5.5054	103.79	0.23931	0	NaN	0	NaN	20330000	2217	1238	11839
A0A8I3PBK4	no	AFFALVTNGVR	11	Unmodified	_AFFALVTNGVR_	0	MULTI-MSMS	2	597.835123	1193.65569	-2.47	74.834	1.7666	1.4211E-14	0.00036872	1	119.86	54936000	3825	1241	11845
A0A8I3PBK4	no	AFFALVTNGVR	11	Deamidation (NQ)	_AFFALVTN(de)GVR_	0	MULTI-MSMS	2	598.327131	1194.63971	0.69086	77.879	0.47591	0	0.0086116	1	97.431	11538000	3825	1241	11854
A0A8I3PBK4	no	AFFALVTNGVR	11	Deamidation (NQ)	_AFFALVTN(de)GVR_	0	MULTI-MSMS	2	598.327131	1194.63971	0.50986	79.637	0.68023	0	0.031468	1	75.378	5201800	3825	1241	11855
A0A8P0NI33	no	AFFESHPAPSAER	13	Unmodified	_AFFESHPAPSAER_	0	MULTI-MSMS	2	723.34404	1444.67353	-0.25662	29.837	0.65536	3.5527E-15	0.00018528	2	99.568	15401000	772	1243	11869
A0A8I3NUR2	no	AFFPCFDTPAVK	12	Unmodified	_AFFPCFDTPAVK_	0	MULTI-MSMS	2	700.339381	1398.66421	2.2529	80.64	0.84708	0	0.00078539	2	91.265	39886000	512	1245	11886
A0A8C0Q8X0	no	AFFSEVER	8	Unmodified	_AFFSEVER_	0	MULTI-MSMS	2	492.742899	983.471246	0.11747	47.219	0.67982	-7.1054E-15	0.0078596	1	105.04	531920000	4613	1246	11900
A0A8C0T6H7	no	AFGAPVPSVQWLDK	14	Unmodified	_AFGAPVPSVQWLDK_	0	MULTI-MSMS	2	757.903734	1513.79291	2.9119	83.9	0.60241	0	0.00052917	2	88.155	24783000	5833	1247	11911
A0A8C0T6H7	no	AFGAPVPSVQWLDK	14	Unmodified	_AFGAPVPSVQWLDK_	0	MULTI-MATCH	2	757.903734	1513.79291	5.6368	81.441	0.16967	0	NaN	0	NaN	4333800	5833	1247	11915
A0A8I3NC31	no	AFGDDSALLK	10	Unmodified	_AFGDDSALLK_	0	MULTI-MSMS	2	518.769114	1035.52368	0.42669	51.368	0.71382	0	0.013231	1	65.224	44953000	4899	1248	11920
A0A8I3NC31	no	AFGDDSALLK	10	Unmodified	_AFGDDSALLK_	0	MULTI-MATCH	2	518.769114	1035.52368	-1.0263	49.384	0.34027	0	NaN	0	NaN	2727600	4899	1248	11926
A0A8I3MU76	no	AFGGYLGTDQSK	12	Unmodified	_AFGGYLGTDQSK_	0	MULTI-MSMS	2	622.30131	1242.58807	-0.25419	43.353	0.50903	0	0.00029443	1	112.71	149450000	3740	1251	11951
A0A8P0T542	no	AFGPGLQGGSAGSPAR	16	Unmodified	_AFGPGLQGGSAGSPAR_	0	MULTI-MSMS	2	715.362764	1428.71098	0.58089	35.063	0.71358	7.1054E-15	1.4283E-08	2	151.26	251120000	6595;2676	1252	11963
A0A8C0RU77	no	AFGQAKHQPTAIIAKTFK	18	Unmodified	_AFGQAKHQPTAIIAKTFK_	2	MULTI-MSMS	5	392.22618	1956.09452	-0.68031	30.667	1.1725	0	9.8739E-05	1	78.234	112780000	5178	1253	11981
A0A8C0RU77	no	AFGQAKHQPTAIIAKTFK	18	Unmodified	_AFGQAKHQPTAIIAKTFK_	2	MULTI-MATCH	3	653.038782	1956.09452	-0.039695	30.708	0.65302	-3.5527E-15	NaN	0	NaN	37696000	5178	1253	11983
A0A8C0RU77	no	AFGQAKHQPTAIIAKTFK	18	Unmodified	_AFGQAKHQPTAIIAKTFK_	2	MULTI-MATCH	5	392.22618	1956.09452	-0.68504	29.984	0.13538	-3.5527E-15	NaN	0	NaN	4925700	5178	1253	11984
A0A8I3S154	no	AFGTILNLVPLAESVVK	17	Unmodified	_AFGTILNLVPLAESVVK_	0	MULTI-SECPEP	2	886.021837	1770.02912	-0.40243	106.3	0.67879	0	0.00090437	1	86.288	38293000	2637	1255	11993
Q9XSU6	no	AFGYYGPLR	9	Unmodified	_AFGYYGPLR_	0	MULTI-MSMS	2	522.269084	1042.52362	-0.22046	57.517	0.44129	-7.1054E-15	0.0013396	1	124.89	22226000	5813	1256	12005
A0A8I3N8F0	no	AFHDQQLLTVAK	12	Unmodified	_AFHDQQLLTVAK_	0	MULTI-MSMS	3	457.585743	1369.7354	-0.34486	38.388	0.84912	0	0.023292	1	40.287	7780300	144	1257	12015
A0A8I3MR56	no	AFHNEAQVNPER	12	Unmodified	_AFHNEAQVNPER_	0	MULTI-MSMS	2	706.339289	1410.66403	-0.74263	15.923	0.4084	-1.7764E-15	4.5405E-05	2	156.48	8458400	2626	1258	12026
A0A8I3N0K8	no	AFHPTYEEK	9	Unmodified	_AFHPTYEEK_	0	MULTI-MSMS	2	561.266739	1120.51892	1.4535	16.321	0.23632	0	0.012841	1	72.485	2377500	5387	1261	12048
A0A8I3N0K8	no	AFHPTYEEK	9	Unmodified	_AFHPTYEEK_	0	MULTI-MATCH	2	561.266739	1120.51892	-2.4032	15.515	0.20405	0	NaN	0	NaN	1925300	5387	1261	12056
A0A8P0TAL0	no	AFIHHELLAYLYSSADQSSLMEESADQAQR	30	Unmodified	_AFIHHELLAYLYSSADQSSLMEESADQAQR_	0	MULTI-MSMS	4	853.404397	3409.58848	-0.2073	92.414	0.37205	0	0.060921	2	9.2649	32979000	6497;6515;5742	1262	12062
A0A8I3S702	no	AFIHWVSQPLTCEIR	15	Unmodified	_AFIHWVSQPLTCEIR_	0	MULTI-MSMS	2	928.977438	1855.94032	0.76104	74.151	0.17092	0	2.6773E-05	1	129.89	8102600	5954	1263	12065
A0A8P0S762	no	AFIITGQTYTR	11	Unmodified	_AFIITGQTYTR_	0	MULTI-MSMS	2	635.843145	1269.67174	1.0638	52.728	0.84957	7.1054E-15	0.00055103	1	113.74	168230000	6470	1264	12073
A0A8I3NAA2	no	AFIITINSFDTELSK	15	Unmodified	_AFIITINSFDTELSK_	0	MULTI-MSMS	2	849.951078	1697.8876	2.1805	96.115	0.54406	0	0.0060765	2	56.551	50695000	6237	1265	12085
A0A8I3P1H7	no	AFINLEAAGVGGK	13	Unmodified	_AFINLEAAGVGGK_	0	MULTI-MSMS	2	623.843145	1245.67174	-0.80452	63.484	0.51048	0	0.01078	1	56.043	205650000	1953	1266	12093
A0A8I3P1H7	no	AFINLEAAGVGGK	13	Unmodified	_AFINLEAAGVGGK_	0	MULTI-MATCH	2	623.843145	1245.67174	-1.4972	62.87	1.0187	-7.1054E-15	NaN	0	NaN	498590000	1953	1266	12103
A0A8I3P1H7	no	AFINLEAAGVGGK	13	Unmodified	_AFINLEAAGVGGK_	0	MULTI-MATCH	2	623.843145	1245.67174	-5.7787	61.246	0.10206	-7.1054E-15	NaN	0	NaN	6554600	1953	1266	12104
A0A8I3MU66	no	AFIPAIDSFGFETDLR	16	Unmodified	_AFIPAIDSFGFETDLR_	0	MULTI-MSMS	2	899.954152	1797.89375	1.3	100.67	0.67801	0	6.194E-06	1	128.08	146330000	5497	1267	12116
A0A8C0T5B3	no	AFIPPLAEDLLAR	13	Unmodified	_AFIPPLAEDLLAR_	0	MULTI-MSMS	2	713.408652	1424.80275	1.6619	99.101	0.50993	0	0.0041027	1	65.5	19625000	2032	1268	12126
A0A8I3MV65	no	AFITNIPFDVK	11	Unmodified	_AFITNIPFDVK_	0	MULTI-MSMS	2	632.850438	1263.68632	0.75986	81.842	0.95084	0	0.00028479	4	185.81	947210000	6025;2852	1269	12139
A0A8C0S447	no	AFITVLEMTPVLGTEIINYR	20	Unmodified	_AFITVLEMTPVLGTEIINYR_	0	MULTI-MSMS	3	760.748457	2279.22354	0.69915	108.91	0.33934	0	0.044077	1	18.316	8913900	3020	1270	12150
A0A8I3MPS3	no	AFIVWLANGDTLR	13	Unmodified	_AFIVWLANGDTLR_	0	MULTI-MSMS	2	738.403901	1474.79325	-4.1754	93.874	0.47622	0	0.053063	1	38.875	19118000	5369;6350	1271	12156
A0A8I3MPS3	no	AFIVWLANGDTLR	13	Deamidation (NQ)	_AFIVWLAN(de)GDTLR_	0	MULTI-MSMS	2	738.895909	1475.77726	2.7108	96.828	0.27227	0	0.00073926	1	120.76	17128000	5369;6350	1271	12164
A0A8I3NUK2	no	AFKDEYVVSLIR	12	Unmodified	_AFKDEYVVSLIR_	1	MULTI-MSMS	2	720.398284	1438.78202	0.46561	65.519	0.3738	0	0.0012407	2	115.29	38904000	3176	1272	12171
A0A8C0T9H8	no	AFLADPSAFVAAAPVAAATTAAPAAAAAPAK	31	Unmodified	_AFLADPSAFVAAAPVAAATTAAPAAAAAPAK_	0	MULTI-MSMS	4	688.872168	2751.45957	0.15982	94.113	0.91761	0	8.9342E-11	2	76.237	1492100000	5887	1273	12189
A0A8C0T9H8	no	AFLADPSAFVAAAPVAAATTAAPAAAAAPAK	31	Unmodified	_AFLADPSAFVAAAPVAAATTAAPAAAAAPAK_	0	MULTI-MSMS	3	918.160465	2751.45957	0.43474	94.113	0.54382	0	9.2441E-15	1	96.312	1064000000	5887	1273	12190
A0A8C0T9H8	no	AFLADPSAFVAAAPVAAATTAAPAAAAAPAK	31	Unmodified	_AFLADPSAFVAAAPVAAATTAAPAAAAAPAK_	0	MULTI-MSMS	2	1376.73706	2751.45957	-0.52787	94.223	0.27142	0	2.1598E-25	1	116.6	27892000	5887	1273	12191
A0A8P0NBP0	no	AFLALLGLQHTK	12	Unmodified	_AFLALLGLQHTK_	0	MULTI-MSMS	3	437.930962	1310.77106	0.22873	71.685	0.54329	0	0.00023791	1	96.64	18081000	6434	1275	12220
A0A8I3RRV1	no	AFLDALQNQAEASSK	15	Unmodified	_AFLDALQNQAEASSK_	0	MULTI-MSMS	2	796.899377	1591.7842	0.32735	67.825	0.64669	0	2.4106E-10	2	186.02	145010000	754	1277	12241
I3RSH9	no	AFLDGFNEVAPLEWLR	16	Unmodified	_AFLDGFNEVAPLEWLR_	0	MULTI-MATCH	2	938.983244	1875.95193	-1.9475	108.82	0.2036	0	NaN	0	NaN	26220000	2558	1278	12251
A0A8C0P5E9	no	AFLEDIRK	8	Unmodified	_AFLEDIRK_	1	MULTI-MSMS	2	496.282192	990.549831	0.12819	33.914	0.57574	0	0.022974	1	102.72	357130000	3586	1279	12256
A0A8I3N3C4	no	AFLEDMKK	8	Unmodified	_AFLEDMKK_	1	MULTI-MSMS	2	491.257328	980.500103	-0.53454	25.968	0.51018	0	0.055142	1	79.451	13976000	482	1280	12267
A0A8I3NWC5	no	AFLHTVCFY	9	Unmodified	_AFLHTVCFY_	0	MULTI-MATCH	2	579.276052	1156.53755	-0.29818	74.698	0.40652	-1.4211E-14	NaN	0	NaN	11864000	4450	1283	12295
A0A5F4D4Q9	no	AFLIEEQK	8	Unmodified	_AFLIEEQK_	0	MULTI-MSMS	2	489.26875	976.522947	-0.07804	39.791	2.0021	0	0.0054956	3	151.51	977290000	371	1284	12301
A0A5F4D4Q9	no	AFLIEEQK	8	Unmodified	_AFLIEEQK_	0	MULTI-MATCH	2	489.26875	976.522947	-0.13257	36.916	0.4761	0	NaN	0	NaN	5280300	371	1284	12310
A0A8I3MMY6	no	AFLLSLAALR	10	Unmodified	_AFLLSLAALR_	0	MULTI-MSMS	2	537.837134	1073.65972	1.2955	93.046	0.3871	0	0.00042787	1	133.6	52372000	5388	1286	12318
A0A8I3NK29	no	AFLMQHDPTNDYLVTSHIHLHVPEGATPK	29	Unmodified	_AFLMQHDPTNDYLVTSHIHLHVPEGATPK_	0	MULTI-MATCH	5	654.52998	3267.61352	-0.14884	66.739	0.77767	0	NaN	0	NaN	22546000	6149	1287	12337
A0A8C0N138	no	AFLQMDSPK	9	Unmodified	_AFLQMDSPK_	0	MULTI-MSMS	2	518.760235	1035.50592	-0.066258	44.638	0.51036	-7.1054E-15	0.0013575	2	124.08	9619800	2077	1289	12342
A0A8C0TE03	no	AFLQNLTSVVASR	13	Unmodified	_AFLQNLTSVVASR_	0	MULTI-MSMS	2	703.393533	1404.77251	0.035737	81.481	0.33952	-1.4211E-14	2.3315E-05	1	152.04	34525000	5962	1290	12352
A0A8I3N6F8	no	AFLSPPTLLEGPLR	14	Unmodified	_AFLSPPTLLEGPLR_	0	MULTI-SECPEP	2	755.935034	1509.85551	0.30567	93.296	0.72514	0	0.014818	1	82.171	67505000	6378	1291	12360
A0A8C0Q9L4	no	AFLSSYCYNAATIK	14	Unmodified	_AFLSSYCYNAATIK_	0	MULTI-MSMS	2	804.889966	1607.76538	1.5614	65.485	0.50947	0	0.0035733	1	65.241	20866000	1191	1292	12370
A0A8P0PGR6	no	AFLTLAEDILR	11	Unmodified	_AFLTLAEDILR_	0	MULTI-MSMS	2	631.36117	1260.70779	1.0281	99.51	0.81724	0	6.7439E-05	2	204.36	1937600000	191	1294	12385
A0A8P0NZV6	no	AFMDIMSAQTSSGSTSAVR	19	Unmodified	_AFMDIMSAQTSSGSTSAVR_	0	MSMS	2	973.950957	1945.88736	NaN	69.378	1	0	0.0018134	1	61.423		3713	1296	12406
A0A8I3RZV1	no	AFMIIQEQR	9	Unmodified	_AFMIIQEQR_	0	MULTI-MATCH	2	568.300059	1134.58556	-4.4126	52.592	0.27134	0	NaN	0	NaN	6843700	4956	1297	12414
A0A8I3PKS3	no	AFMTADLPNELIELLEK	17	Oxidation (M)	_AFM(ox)TADLPNELIELLEK_	0	MULTI-MSMS	2	982.008267	1962.00198	1.2641	109.03	0.61383	0	1.671E-05	1	109.16	23001000	1317;3702	1298	12419
A0A8I3PKS3	no	AFMTADLPNELIELLEK	17	Unmodified	_AFMTADLPNELIELLEK_	0	MULTI-MSMS	2	974.010809	1946.00707	0.1645	111.17	0.30677	0	4.5942E-12	1	173.19	1838200000	1317;3702	1298	12431
A0A8P0PN68	no	AFNFLNEIK	9	Unmodified	_AFNFLNEIK_	0	MULTI-MSMS	2	548.295299	1094.57605	-0.29844	77.401	0.71177	0	0.0095571	1	77.923	197320000	6451	1300	12443
A0A8I3S7J1	no	AFNSNYEQR	9	Unmodified	_AFNSNYEQR_	0	MULTI-MATCH	2	564.757069	1127.49959	0.26822	21.395	0.26666	0	NaN	0	NaN	2195600	5281	1301	12454
A0A8I3NRV2	no	AFPAWADTSVLSR	13	Unmodified	_AFPAWADTSVLSR_	0	MULTI-MSMS	2	710.864608	1419.71466	-1.8228	81.442	1.2226	0	7.4583E-05	1	123.11	67832000	3621	1304	12465
A0A8C0T0C4	no	AFPLFTHR	8	Unmodified	_AFPLFTHR_	0	MULTI-MATCH	2	494.771794	987.529036	2.9628	43.107	0.30555	0	NaN	0	NaN	3090600	2901	1306	12482
A0A8P0S6F1	no	AFPMPGFDER	10	Unmodified	_AFPMPGFDER_	0	MULTI-MATCH	2	583.768591	1165.52263	-0.29278	67.653	0.81454	0	NaN	0	NaN	18469000	1810	1307	12492
A0A8I3P5K2	no	AFPNPYADFNK	11	Unmodified	_AFPNPYADFNK_	0	MULTI-MSMS	2	642.306395	1282.59824	1.1524	64.092	1.3231	0	0.0022748	3	83.998	64202000	5545	1308	12499
A0A8I3MWT3	no	AFPVVFDSPR	10	Unmodified	_AFPVVFDSPR_	0	MULTI-MSMS	2	567.800749	1133.58694	0.7927	65.519	1.2203	1.4211E-14	0.012339	3	66.504	52034000	4302	1310	12512
A0A8I3NPL3	no	AFQFVETHGEVCPANWTPDSPTIKPHPTASK	31	Unmodified	_AFQFVETHGEVCPANWTPDSPTIKPHPTASK_	1	MULTI-MSMS	3	1150.55762	3448.65102	0.64851	62.633	0.37315	0	2.2318E-08	2	62.295	33419000	3913	1312	12529
A0A8I3PA54	no	AFSDIPSPYLR	11	Unmodified	_AFSDIPSPYLR_	0	MULTI-MSMS	2	633.32987	1264.64519	0.47732	67.267	0.37328	0	0.0012346	1	94.309	6385600	5705	1317	12550
A0A8I3N9R4	no	AFSDPFVEAEK	11	Unmodified	_AFSDPFVEAEK_	0	MULTI-MSMS	2	620.298236	1238.58192	-0.50451	62.599	1.1562	-7.1054E-15	0.0013594	1	92.445	331590000	1996	1318	12558
A0A8I3N9J6	no	AFSEADMERPLQELGLVPSAVLIVAK	26	Unmodified	_AFSEADMERPLQELGLVPSAVLIVAK_	1	MULTI-MSMS	4	696.630752	2782.4939	1.6555	103.91	0.37613	1.4211E-14	0.05782	1	14.73	23761000	5786	1319	12569
A0A8I3Q8P5	no	AFSEIQGLTDQADK	14	Unmodified	_AFSEIQGLTDQADK_	0	MULTI-MSMS	2	761.872827	1521.7311	0.20084	59.11	0.27304	0	0.0057038	1	60.305	4374600	5353	1320	12579
A0A8P0T4S2	no	AFSQFVRPLIAAK	13	Unmodified	_AFSQFVRPLIAAK_	1	MULTI-MSMS	2	724.424636	1446.83472	-0.28781	61.788	0.47763	-7.1054E-15	0.0091066	1	73.666	10214000	3672	1321	12586
A0A8I3P4H2	no	AFSSSSFNSNAFLTR	15	Unmodified	_AFSSSSFNSNAFLTR_	0	MULTI-MSMS	2	818.391719	1634.76888	-1.4416	70.515	0.57702	0	0.00012581	1	96.745	88485000	3761	1323	12598
A0A8C0N7M5	no	AFSTVPLTPVPR	12	Unmodified	_AFSTVPLTPVPR_	0	MULTI-MATCH	2	642.869163	1283.72377	-0.039832	57.006	0.37324	7.1054E-15	NaN	0	NaN	5680900	2342	1324	12603
A0A8C0MFE2	no	AFSYYGPLR	9	Unmodified	_AFSYYGPLR_	0	MULTI-MSMS	2	537.274367	1072.53418	-0.14119	56.956	0.47508	0	0.0013461	1	124.59	25983000	1292	1328	12627
A0A8C0MV09	no	AFTDQASAVMHLPAIIGDYTDFYSSR	26	Unmodified	_AFTDQASAVMHLPAIIGDYTDFYSSR_	0	MULTI-MSMS	3	959.456841	2875.34869	-0.044498	103.94	0.64657	0	0.003327	1	34.369	34719000	1860	1329	12638
A0A8I3MZZ8	no	AFTFDDEDDELSQLK	15	Unmodified	_AFTFDDEDDELSQLK_	0	MULTI-MSMS	2	886.896696	1771.77884	-0.08741	82.698	0.30614	0	2.9785E-07	2	154.15	25143000	1383	1330	12647
A0A8C0NRD9	no	AFTHTAQYDEAISDYFR	17	Unmodified	_AFTHTAQYDEAISDYFR_	0	MULTI-MSMS	2	1017.96324	2033.91192	-0.11201	74.38	0.44092	0	6.7628E-32	1	240.11	246200000	3057	1331	12659
A0A8I3S6Q5	no	AFTLGLAGLLGEGVFNFGELLMHPVLESLR	30	Unmodified	_AFTLGLAGLLGEGVFNFGELLMHPVLESLR_	0	MULTI-MSMS	4	800.934871	3199.71038	-0.029138	112.56	0.13526	0	0.029927	1	18.949	20734000	6041	1333	12674
A0A8C0MVT2	no	AFTMDCITLEGDQVSHR	17	Unmodified	_AFTMDCITLEGDQVSHR_	0	MULTI-MSMS	3	660.636508	1978.8877	-0.32873	66.168	0.47464	0	0.0004132	1	65.107	46382000	1885	1334	12678
A0A8P0NER3	no	AFTYINLDK	9	Unmodified	_AFTYINLDK_	0	MULTI-MSMS	2	542.787307	1083.56006	-0.00086559	57.312	0.60965	0	0.0025135	1	105.14	179710000	347	1337	12693
A0A8I3NX04	no	AFVDFFSR	8	Unmodified	_AFVDFFSR_	0	MULTI-MSMS	2	494.747985	987.481417	-0.7591	81.204	0.23917	0	0.03306	1	67.981	19229000	1228	1339	12710
A0A8C0P0Y1	no	AFVEFLNDEIK	11	Unmodified	_AFVEFLNDEIK_	0	MULTI-SECPEP	2	662.84281	1323.67107	0.55764	81.984	0.47554	0	0.015823	1	93.111	79507000	3422	1341	12716
A0A8C0P0Y1	no	AFVEFLNDEIKEEK	14	Unmodified	_AFVEFLNDEIKEEK_	1	MULTI-MSMS	2	855.932885	1709.85122	-4.0807	73.057	0.50993	0	0.00071268	1	105.46	33541000	3422	1342	12723
A0A8I3QE63	no	AFVGNQLPFIGFTYYR	16	Unmodified	_AFVGNQLPFIGFTYYR_	0	MULTI-MSMS	2	946.988329	1891.9621	-0.048021	100.57	0.17014	0	6.6441E-06	1	127.17	23473000	1477	1344	12737
A0A8I3PQ47	no	AFVGSDSGSSSTGDAAR	17	Unmodified	_AFVGSDSGSSSTGDAAR_	0	MULTI-MATCH	2	786.350248	1570.68594	0.64359	22.029	0.34012	0	NaN	0	NaN	2506500	2527	1345	12746
A0A8P0TKQ7	no	AFVQGLGVAGDVVR	14	Unmodified	_AFVQGLGVAGDVVR_	0	MULTI-MATCH	2	694.388251	1386.76195	2.3795	66.46	0.40699	0	NaN	0	NaN	26372000	2539	1347	12753
A0A8P0NXX7	no	AFVRPSGTEDIVR	13	Unmodified	_AFVRPSGTEDIVR_	1	MULTI-MSMS	2	723.888615	1445.76268	-0.13097	35.237	0.33871	0	0.00049193	1	118.4	15518000	1070	1348	12758
A0A8I3Q022	no	AFVSMVYSEEGAEDR	15	Unmodified	_AFVSMVYSEEGAEDR_	0	MSMS	2	845.374877	1688.7352	NaN	63.562	1	0	4.1386E-10	1	129.84		2103	1349	12773
A0A8I3P057	no	AFVSYVQAYAK	11	Unmodified	_AFVSYVQAYAK_	0	MULTI-MSMS	2	623.826963	1245.63937	1.9415	60.888	0.53574	0	0.0041099	1	74.269	9864100	4081	1350	12783
A0A8C0RFC0	no	AFVYLSNLLYPVPLIHR	17	Unmodified	_AFVYLSNLLYPVPLIHR_	0	MULTI-MATCH	3	672.387411	2014.1404	0.98818	100.02	0.20453	0	NaN	0	NaN	8325200	4922	1351	12791
A0A8C0P8A3	no	AFYAPVHADDLR	12	Unmodified	_AFYAPVHADDLR_	0	MULTI-MSMS	3	458.89821	1373.6728	0.49445	44.725	0.54531	7.1054E-15	0.0039622	1	59.975	194910000	3666	1352	12797
A0A8C0M6F0	no	AFYMEEGAPYCER	13	Unmodified	_AFYMEEGAPYCER_	0	MULTI-MSMS	2	811.834333	1621.65411	-0.45325	58.52	0.74449	0	0.00032252	2	96.015	89901000	909	1354	12814
A0A8I3PS42	no	AFYNNVLGEYEEYVTK	16	Unmodified	_AFYNNVLGEYEEYVTK_	0	MULTI-MSMS	2	969.959631	1937.90471	1.8628	96.25	0.78122	0	0.018389	1	44.608	625620000	5844	1355	12826
Q7YQC6	no	AFYPEEISSMVLTK	14	Unmodified	_AFYPEEISSMVLTK_	0	MULTI-MSMS	2	807.907824	1613.8011	-1.6424	90.244	0.13528	0	0.01718	1	48.568	6880900	292;6394	1356	12841
Q7YQC6	no	AFYPEEISSMVLTK	14	Unmodified	_AFYPEEISSMVLTK_	0	MULTI-MSMS	2	807.907824	1613.8011	-0.63595	91.09	1.1255	1.4211E-14	9.8747E-05	1	122.51	211490000	292;6394	1356	12842
A0A8I3N3Z5	no	AFYVPAQYVK	10	Unmodified	_AFYVPAQYVK_	0	MULTI-MSMS	2	593.318774	1184.623	0.93636	57.419	0.54154	0	0.0058752	1	77.282	29702000	3950	1357	12856
A0A8I3PAS2	no	AGAAGGPEEEAEKPVK	16	Unmodified	_AGAAGGPEEEAEKPVK_	1	MULTI-MSMS	2	770.386102	1538.75765	0.051906	15.346	0.40708	-1.7764E-15	0.0036221	1	71.555	12719000	6108	1360	12870
A0A8I3SCW8	no	AGAAPAGSLVDGELLR	16	Unmodified	_AGAAPAGSLVDGELLR_	0	MULTI-MSMS	2	748.907005	1495.79946	1.2306	64.639	0.64591	0	0.0012806	1	66.498	21668000	5334	1361	12883
A0A8I3NG14	no	AGAAPYVQAFDSLLAGPVAEYLK	23	Unmodified	_AGAAPYVQAFDSLLAGPVAEYLK_	0	MULTI-MSMS	3	784.414243	2350.2209	-0.10436	111.17	0.78276	0	1.3015E-06	2	85.35	1229200000	6221	1363	12893
A0A8C0RUI7	no	AGAEEEEEEASGGQAPEEAK	20	Unmodified	_AGAEEEEEEASGGQAPEEAK_	0	MULTI-MSMS	2	1009.42708	2016.8396	0.038168	26.535	0.33928	0	0.00021197	1	67.275	2068700	565	1365	12908
A0A8I3PIH1	yes	AGAGAGAGAGAAAGEAGGAR	20	Unmodified	_AGAGAGAGAGAAAGEAGGAR_	0	MULTI-MATCH	2	735.855835	1469.69712	0.17045	16.23	0.33929	0	NaN	0	NaN	9005100	6503	1367	12927
A0A8I3MF64	no	AGAGPAPGLPGAGGPVVPGAGMPGK	25	Acetyl (Protein N-term)	_(ac)AGAGPAPGLPGAGGPVVPGAGMPGK_	0	MULTI-MSMS	3	694.698208	2081.07279	-0.0071785	81.067	0.74627	0	2.5671E-05	1	50.539	28780000	1111	1369	12933
A0A8I3MS45	no	AGAGSATLSMAYAGAR	16	Unmodified	_AGAGSATLSMAYAGAR_	0	MSMS	2	727.856457	1453.69836	NaN	46.686	1	0	3.7804E-16	1	138.99		1669	1370	12941
A0A8I3MS45	no	AGAGSATLSMAYAGAR	16	Unmodified	_AGAGSATLSMAYAGAR_	0	MSMS	2	727.856457	1453.69836	NaN	49.878	1	0	0.0026218	1	62.528		1669	1370	12942
A0A8C0T9H8	no	AGAIAPCEVTVPAQNTGLGPEK	22	Unmodified	_AGAIAPCEVTVPAQNTGLGPEK_	0	MULTI-MSMS	3	727.372049	2179.09432	-0.24652	57.199	0.60954	0	0.00051128	2	45.087	51175000	5887	1371	12958
A0A8C0T9H8	no	AGAIAPCEVTVPAQNTGLGPEK	22	Unmodified	_AGAIAPCEVTVPAQNTGLGPEK_	0	MULTI-MSMS	2	1090.55444	2179.09432	-0.14882	57.219	0.44033	0	4.0322E-08	1	103.88	22272000	5887	1371	12959
A0A8C0PT56	no	AGAIIENMSTR	11	Unmodified	_AGAIIENMSTR_	0	MULTI-MSMS	2	581.79788	1161.58121	-2.1394	33.743	0.33889	0	0.00042983	1	117.81	13430000	4321	1372	12976
A0A8I3S463	no	AGAKPDQIGIITPYEGQR	18	Unmodified	_AGAKPDQIGIITPYEGQR_	1	MULTI-MSMS	2	957.507614	1913.00068	0.97579	49.473	0.98536	7.1054E-15	0.0049054	2	61.038	7114000	5011	1373	12983
A0A8P0TP31	no	AGALPGPGPLTNPR	14	Unmodified	_AGALPGPGPLTNPR_	0	MULTI-MSMS	2	659.367318	1316.72008	-1.6223	43.432	0.71366	0	0.00051447	1	88.596	25509000	6385	1374	12994
A0A8I3N6K0	no	AGALQCSPSDAYTK	14	Unmodified	_AGALQCSPSDAYTK_	0	MULTI-MSMS	2	734.840473	1467.66639	-1.4773	30.219	1.37	-3.5527E-15	0.00010904	2	120.77	30309000	5438	1375	13001
A0A8I3N6K0	no	AGALQCSPSDAYTK	14	Unmodified	_AGALQCSPSDAYTK_	0	MULTI-MATCH	2	734.840473	1467.66639	-6.7137	29.379	0.25811	3.5527E-15	NaN	0	NaN	1599600	5438	1375	13010
A0A8I3MIN2	no	AGAPGAAAPGAPVAAPPAK	19	Unmodified	_AGAPGAAAPGAPVAAPPAK_	0	MULTI-MSMS	2	771.425365	1540.83618	-0.28899	29.068	0.87859	0	0.0037818	1	46.592	1097100	3232	1377	13016
A0A8C0N1H5	no	AGASLVQLYTALTYR	15	Unmodified	_AGASLVQLYTALTYR_	0	MULTI-MSMS	2	813.94613	1625.87771	-2.8231	98.45	0.51022	0	6.8002E-05	1	107.09	29647000	2096	1380	13034
A0A8I3MS09	no	AGATISTLAGLSLK	14	Unmodified	_AGATISTLAGLSLK_	0	MULTI-MSMS	2	651.88501	1301.75547	1.7044	72.228	0.37385	0	0.0028312	1	68.44	34199000	939	1381	13044
A0A8P0TCY6	no	AGAVAEEVLAAIR	13	Unmodified	_AGAVAEEVLAAIR_	0	MSMS	2	635.361702	1268.70885	NaN	82.437	1	0	0.053138	1	43.308		1196	1384	13064
A0A8C0SIR3	no	AGAWRPALLASLAAAAAPVPGLGWACDVALLR	32	Unmodified	_AGAWRPALLASLAAAAAPVPGLGWACDVALLR_	1	MULTI-MSMS	3	1062.585	3184.73318	0.073905	109.63	0.20342	1.4211E-14	2.1705E-11	1	83.557	14321000	5493	1387	13080
A0A8C0MKC0	no	AGCALLGGETAEMPDMYPPGEYDLAGFAVGAMER	34	Unmodified	_AGCALLGGETAEMPDMYPPGEYDLAGFAVGAMER_	0	MULTI-MSMS	3	1182.86099	3545.56115	-0.63536	106.06	0.61104	0	1.0432E-18	2	96.707	29487000	1505	1388	13085
A0A8C0MKC0	no	AGCALLGGETAEMPDMYPPGEYDLAGFAVGAMER	34	Unmodified	_AGCALLGGETAEMPDMYPPGEYDLAGFAVGAMER_	0	MULTI-MSMS	4	887.397563	3545.56115	0.67512	106.07	0.20307	0	0.058513	1	7.9334	9677500	1505	1388	13086
A0A8P0TPW6	no	AGCAVTSLLASELTK	15	Unmodified	_AGCAVTSLLASELTK_	0	MULTI-MSMS	2	760.903073	1519.79159	0.76032	81.373	0.4409	0	6.3222E-08	1	169.52	238040000	737	1389	13098
A0A8I3MXN7	no	AGCEVTILFADLHAYLDNMK	20	Unmodified	_AGCEVTILFADLHAYLDNMK_	0	MULTI-MSMS	3	761.037901	2280.09187	1.5676	108.37	0.75029	0	0.00027263	1	56.055	53442000	2770	1391	13121
A0A8I3N580	no	AGCQVVAPSDMMDGR	15	Unmodified	_AGCQVVAPSDMMDGR_	0	MULTI-MSMS	2	797.344542	1592.67453	-1.8398	48.36	0.64543	7.1054E-15	0.00020811	2	92.606	6966300	4622	1393	13127
P31637	yes	AGCSNIAYPR	10	Unmodified	_AGCSNIAYPR_	0	MULTI-MSMS	2	554.76384	1107.51313	-0.21125	23.894	0.44294	0	0.00043427	1	138.1	15464000	195	1394	13137
A0A8C0RAM1	yes	AGDAFGDTSFLNSK	14	Unmodified	_AGDAFGDTSFLNSK_	0	MULTI-MSMS	2	715.333338	1428.65212	-0.80698	63.651	0.50899	0	0.00015357	2	109.39	73843000	4829	1395	13150
A0A8I3P0L6	no	AGDELAYNSSSACASSR	17	Unmodified	_AGDELAYNSSSACASSR_	0	MULTI-MSMS	2	873.373397	1744.73224	-0.21575	30.776	0.38146	0	0.00083894	1	66.498	3680800	3854	1396	13165
A0A8I3NW16	no	AGDELTKIEDEDEQGWCK	18	Unmodified	_AGDELTKIEDEDEQGWCK_	1	MULTI-MSMS	2	1061.96532	2121.91608	-0.5116	63.482	0.30566	0	1.0563E-38	1	241.42	31355000	853	1397	13176
A0A8C0PSL2	no	AGDFGAAFVER	11	Unmodified	_AGDFGAAFVER_	0	MULTI-MSMS	2	570.277638	1138.54072	2.5215	54.532	0.61199	0	0.0021619	1	84.658	20652000	3954	1398	13186
A0A8I3PFB2	no	AGDGAAALLGALAR	14	Unmodified	_AGDGAAALLGALAR_	0	MULTI-SECPEP	2	613.846219	1225.67788	-1.9189	80.633	0.50824	0	0.0056991	1	123.75	9312600	2627	1400	13196
A0A8I3NSC5	no	AGDGGIFISR	10	Unmodified	_AGDGGIFISR_	0	MULTI-MSMS	2	496.761623	991.508694	0.93961	40.333	0.57543	0	0.029264	1	53.124	4872300	3820;6465	1401	13206
A0A8I3NSC5	no	AGDGGIFISR	10	Unmodified	_AGDGGIFISR_	0	MULTI-MATCH	2	496.761623	991.508694	1.3327	38.942	0.44278	0	NaN	0	NaN	1455100	3820;6465	1401	13214
A0A8P0PM03	no	AGDKDDITEPAVCALR	16	Unmodified	_AGDKDDITEPAVCALR_	1	MULTI-MSMS	2	865.922526	1729.8305	0.17299	43.779	0.78018	0	5.0983E-10	3	163.71	98935000	3529	1402	13225
A0A8C0RS74	no	AGDPLDLVALAQQVQK	16	Unmodified	_AGDPLDLVALAQQVQK_	0	MULTI-MSMS	2	833.462144	1664.90974	-0.9169	95.065	0.33816	0	1.5714E-05	1	104.94	42380000	5142	1404	13239
A0A8P0NLH3	no	AGDQIICMDDVYGGTNR	17	Unmodified	_AGDQIICMDDVYGGTNR_	0	MULTI-MSMS	2	942.914375	1883.8142	-1.2402	67.952	1.0875	0	7.5417E-07	2	134.61	363830000	2895	1405	13256
A0A8C0TDT9	no	AGDREDITEPAICALR	16	Unmodified	_AGDREDITEPAICALR_	1	MULTI-MSMS	2	893.94125	1785.86795	-2.6441	51.853	0.68043	0	1.3637E-30	2	239.61	45614000	138	1406	13268
A0A8I3S4I7	no	AGDSEQTLQSHQQPGGGEPFLIGVSGGTASGK	32	Acetyl (Protein N-term)	_(ac)AGDSEQTLQSHQQPGGGEPFLIGVSGGTASGK_	0	MULTI-MSMS	3	1047.16908	3138.4854	-0.34597	75.426	0.4417	0	1.06E-06	1	55.442	25453000	6248	1407	13279
A0A8C0P4Y3	no	AGDTVIPLYIPQCGECK	17	Unmodified	_AGDTVIPLYIPQCGECK_	0	MULTI-MATCH	2	960.963336	1919.91212	-0.82284	75.452	0.16981	1.4211E-14	NaN	0	NaN	10585000	3567	1408	13297
A0A8I3S3S8	no	AGDVVLVIPFQNPEEQDEGWLMGVK	25	Unmodified	_AGDVVLVIPFQNPEEQDEGWLMGVK_	0	MULTI-MSMS	3	924.130066	2769.36837	0.9102	104.85	0.27251	0	0.0004119	1	40.285	12904000	1402	1409	13303
A0A8P0TBC7	no	AGEDAVWVLDSGSVR	15	Unmodified	_AGEDAVWVLDSGSVR_	0	MSMS	2	780.886269	1559.75799	NaN	74.262	1	0	0.00012018	1	85.845		587	1411	13318
A0A8P0TBC7	no	AGEDAVWVLDSGSVR	15	Unmodified	_AGEDAVWVLDSGSVR_	0	MULTI-MATCH	2	780.886269	1559.75799	-9.5937	74.211	0.13633	0	NaN	0	NaN	14513000	587	1411	13322
A0A8I3Q0P3	no	AGEEEHVYSFPNK	13	Unmodified	_AGEEEHVYSFPNK_	0	MSMS	2	753.846613	1505.67867	NaN	32.653	1	0	0.00011467	1	101.38		3971	1412	13324
A0A8C0T9C9	no	AGEEIASVGVLSSAR	15	Unmodified	_AGEEIASVGVLSSAR_	0	MSMS	2	723.383362	1444.75217	NaN	54.963	1	0	0.00028378	1	80.522		3492	1413	13334
A0A8I3PG90	no	AGEENTHLK	9	Unmodified	_AGEENTHLK_	0	MULTI-MSMS	2	499.748713	997.482873	-0.88084	9.0294	0.36039	0	0.0024601	1	105.57	4456500	5116	1414	13342
A0A8I3PS42	no	AGEHGSTYGGNPLGCR	16	Unmodified	_AGEHGSTYGGNPLGCR_	0	MULTI-MSMS	2	816.862802	1631.71105	-0.22474	23.393	0.6122	0	2.6216E-14	1	187.31	28609000	5844	1417	13359
A0A8C0Z6G4	yes	AGELADKK	8	Acetyl (Protein N-term)	_(ac)AGELADKK_	1	MULTI-MATCH	2	437.23745	872.460347	-0.70426	16.842	0.2377	0	NaN	0	NaN	1355400	6309	1418	13371
A0A8C0RAM1	yes	AGELDGESLDEQASSSSSK	19	Unmodified	_AGELDGESLDEQASSSSSK_	0	MULTI-MSMS	2	948.918888	1895.82322	0.73708	37.298	0.4764	0	8.9358E-10	1	138.87	8222300	4829	1419	13378
A0A8P0SS95	no	AGELLEDSPK	10	Unmodified	_AGELLEDSPK_	0	MULTI-MSMS	2	529.771854	1057.52915	-1.0333	28.693	0.99217	0	0.00042286	2	131.44	17446000	6650;6567	1420	13385
Q5TJE9	no	AGELTEDEVER	11	Unmodified	_AGELTEDEVER_	0	MULTI-MSMS	2	624.291139	1246.56773	0.58841	27.801	0.26924	0	0.041846	1	45.158	51694000	271	1421	13393
A0A8C0SHJ8	no	AGEQLAPFLPQLVPR	15	Unmodified	_AGEQLAPFLPQLVPR_	0	MULTI-MSMS	2	818.46449	1634.91443	1.4945	94.202	0.5103	0	0.0001372	1	96.171	70426000	1761	1423	13407
A0A8P0SLH6	no	AGEVFIHK	8	Unmodified	_AGEVFIHK_	0	MULTI-MATCH	2	450.750527	899.486502	-0.19197	16.67	0.51005	0	NaN	0	NaN	151690000	2653	1424	13425
A0A8C0Q119	no	AGEVINQPMMMAAR	14	Unmodified	_AGEVINQPMMMAAR_	0	MULTI-MSMS	2	759.864914	1517.71527	-4.0375	54.503	0.98524	0	2.8375E-05	2	136.63	407080000	4471	1425	13430
A0A8C0Q301	no	AGFAGDDAPR	10	Unmodified	_AGFAGDDAPR_	0	MULTI-MATCH	2	488.727781	975.441008	0.0021054	21.229	0.49545	0	NaN	0	NaN	12324000	177;4505;4191;6327;5652	1427	13453
A0A8I3MR87	no	AGFDSDYDQALADIR	15	Unmodified	_AGFDSDYDQALADIR_	0	MULTI-MSMS	2	828.878641	1655.74273	1.2391	81.858	0.44159	1.4211E-14	2.5301E-05	1	130.56	43977000	2105	1429	13468
A0A8C0SCX1	no	AGFFGTVVEYGAER	14	Unmodified	_AGFFGTVVEYGAER_	0	MULTI-SECPEP	2	751.867348	1501.72014	-2.3293	79.289	0.6114	0	0.06672	1	52.247	18753000	1450	1430	13473
A0A8I3MJJ7	no	AGFITPVPGGVGPMTVAMLMQSTVESAK	28	Unmodified	_AGFITPVPGGVGPMTVAMLMQSTVESAK_	0	MULTI-MSMS	3	926.14092	2775.40093	-0.34424	110.1	2.0431	0	2.653E-42	4	162.61	1179300000	4791	1432	13497
A0A8I3MJJ7	no	AGFITPVPGGVGPMTVAMLMQSTVESAK	28	Unmodified	_AGFITPVPGGVGPMTVAMLMQSTVESAK_	0	MULTI-MSMS	4	694.857509	2775.40093	-1.6471	110.1	0.81759	0	0.065795	1	7.2332	14894000	4791	1432	13498
A0A8I3MJJ7	no	AGFITPVPGGVGPMTVAMLMQSTVESAKR	29	Unmodified	_AGFITPVPGGVGPMTVAMLMQSTVESAKR_	1	MULTI-MSMS	4	733.882787	2931.50204	0.17712	103.86	0.44357	0	2.2085E-07	1	70.451	13157000	4791	1433	13538
A0A8I3MJJ7	no	AGFITPVPGGVGPMTVAMLMQSTVESAKR	29	Unmodified	_AGFITPVPGGVGPMTVAMLMQSTVESAKR_	1	MULTI-MSMS	4	733.882787	2931.50204	-0.37375	104.33	0.7487	0	2.1793E-13	1	98.967	31542000	4791	1433	13539
A0A8C0TBK9	no	AGFLAFTQLPK	11	Unmodified	_AGFLAFTQLPK_	0	MULTI-MSMS	2	596.839874	1191.66519	1.7537	81.47	0.3054	0	0.0011985	1	94.85	69370000	1160	1434	13546
A0A8P0NA35	no	AGFLIGDGAGVGK	13	Unmodified	_AGFLIGDGAGVGK_	0	MULTI-MSMS	2	581.316763	1160.61897	-0.089611	55.244	0.44009	0	0.0031921	1	68.847	11531000	4080	1435	13558
A0A8P0P863	no	AGFRPVEAGGQHGGR	15	Unmodified	_AGFRPVEAGGQHGGR_	1	MULTI-MSMS	4	374.693278	1494.74401	0.53991	13.885	0.33951	0	0.031336	1	34.611	9564100	4494	1437	13570
A0A8P0PC12	no	AGFSHMLIQR	10	Unmodified	_AGFSHMLIQR_	0	MULTI-MSMS	2	580.305675	1158.5968	0.57143	36.97	0.50818	0	0.0084802	1	72.042	6972100	2106	1438	13577
A0A8C0TLK3	no	AGFWEEFESLQK	12	Unmodified	_AGFWEEFESLQK_	0	MULTI-MSMS	2	735.848624	1469.6827	4.0266	95.787	0.37543	0	0.0037146	1	70.552	21138000	3768	1439	13580
A0A8C0PRU0	no	AGGAAVVITEPEHTK	15	Unmodified	_AGGAAVVITEPEHTK_	0	MULTI-MSMS	3	493.931579	1478.77291	0.5289	23.016	0.7101	0	2.8537E-05	1	102.52	136160000	4296	1440	13591
A0A8C0PRU0	no	AGGAAVVITEPEHTK	15	Unmodified	_AGGAAVVITEPEHTK_	0	MULTI-SECPEP	3	493.931579	1478.77291	1.1175	23.393	0.34058	0	0.065005	1	39.005	2696300	4296	1440	13592
A0A8I3MS52	no	AGGAGVPAFYTSTGYGTLVQQGGSPIK	27	Unmodified	_AGGAGVPAFYTSTGYGTLVQQGGSPIK_	0	MULTI-MSMS	3	862.106249	2583.29692	-1.1136	82.675	0.98488	0	0.0076114	1	29.174	100920000	907	1442	13610
A0A8I3PWC3	no	AGGAPDEVVCEENVSQIYR	19	Unmodified	_AGGAPDEVVCEENVSQIYR_	0	MULTI-MSMS	2	1046.98384	2091.95313	-0.45883	63.679	0.44113	-7.1054E-15	1.9524E-09	1	134.68	35238000	4537	1443	13622
A0A8C0S3H2	no	AGGDATDSSQTALDNK	16	Unmodified	_AGGDATDSSQTALDNK_	0	MULTI-MSMS	2	775.850081	1549.68561	-0.24391	17.949	0.40974	0	0.00036702	1	76.522	4377800	4043	1444	13634
A0A8I3SCN7	no	AGGEAGVTLGQPHLSR	16	Acetyl (Protein N-term)	_(ac)AGGEAGVTLGQPHLSR_	0	MULTI-MSMS	2	796.412985	1590.81142	1.741	51.068	0.23812	-7.1054E-15	5.3277E-05	1	91.245	6067000	5164	1445	13645
A0A8P0T723	no	AGGFVVGYTPSGNPIFR	17	Unmodified	_AGGFVVGYTPSGNPIFR_	0	MULTI-MSMS	2	869.949204	1737.88385	-0.99245	75.901	0.44209	0	4.1219E-06	1	110.08	55139000	2287	1446	13659
A0A8I3RUH0	no	AGGGCVMTIGEMLR	14	Unmodified	_AGGGCVMTIGEMLR_	0	MULTI-MSMS	2	726.343814	1450.67308	-0.65899	74.834	0.50858	-1.4211E-14	0.00015126	1	113.63	87048000	1801	1447	13665
A0A8C0P652	no	AGGGGGGDYGLVTAGCGFGK	20	Unmodified	_AGGGGGGDYGLVTAGCGFGK_	0	MSMS	2	879.399218	1756.78388	NaN	59.197	1	0	0.003471	1	53.869		3613	1449	13677
A0A8I3RRZ0	no	AGGGGGLGAGSPALSGGQAR	20	Unmodified	_AGGGGGLGAGSPALSGGQAR_	0	MULTI-MSMS	2	799.405692	1596.79683	0.62138	31.307	0.40661	0	6.098E-05	1	84.468	7966900	1215	1450	13683
A0A8I3N4Q4	no	AGGGGSTTDFLEEWK	15	Unmodified	_AGGGGSTTDFLEEWK_	0	MULTI-MSMS	2	777.857177	1553.6998	-4.1359	76.176	0.37447	1.4211E-14	6.8573E-05	1	113.47	73261000	4562	1451	13691
A0A8I3NRU2	no	AGGGPGDAGLGAAAAAAPETR	21	Unmodified	_AGGGPGDAGLGAAAAAAPETR_	0	MSMS	2	869.429364	1736.84417	NaN	43.451	1	0	3.7062E-10	1	99.566		4627	1452	13704
A0A8C0PSC7	no	AGGGPTLQCPPPSSPEK	17	Unmodified	_AGGGPTLQCPPPSSPEK_	0	MULTI-MSMS	2	840.406511	1678.79847	0.2872	28.872	1.3805	0	2.6919E-06	2	120.57	7183600	526	1453	13716
A0A8I3PBD9	no	AGGIETIANEFSDR	14	Unmodified	_AGGIETIANEFSDR_	0	MULTI-SECPEP	2	740.357345	1478.70014	-1.5019	73.207	1.3934	0	0.0039319	1	115.18	368560000	3821	1454	13731
A0A8I3PBD9	no	AGGIETIANEFSDR	14	Unmodified	_AGGIETIANEFSDR_	0	MULTI-MATCH	2	740.357345	1478.70014	0.49958	74.004	0.5446	0	NaN	0	NaN	33867000	3821	1454	13739
A0A8I3N9R4	no	AGGIETIANEYSDR	14	Unmodified	_AGGIETIANEYSDR_	0	MULTI-MSMS	2	748.354802	1494.69505	1.926	56.433	0.61071	0	6.8943E-05	2	128.17	31771000	1996	1455	13745
A0A8P0TP31	no	AGGLGPGLGPNPR	13	Unmodified	_AGGLGPGLGPNPR_	0	MULTI-MATCH	2	581.820004	1161.62546	-0.55272	32.863	0.47573	0	NaN	0	NaN	10871000	6385	1458	13766
A0A8P0TP31	no	AGGLGPGPNVDTR	13	Unmodified	_AGGLGPGPNVDTR_	0	MULTI-MATCH	2	605.812376	1209.6102	0.5759	26.903	0.42943	0	NaN	0	NaN	26195000	6385	1459	13781
A0A8P0TP31	no	AGGLGPGPNVDTR	13	Unmodified	_AGGLGPGPNVDTR_	0	MULTI-MATCH	2	605.812376	1209.6102	2.8258	28.582	0.34012	0	NaN	0	NaN	893870	6385	1459	13782
A0A8C0M9N5	no	AGGLIYQLDSYAPR	14	Unmodified	_AGGLIYQLDSYAPR_	0	MULTI-MSMS	2	762.396273	1522.77799	1.9081	81.355	0.64603	0	0.00015208	1	108.47	64408000	1053	1460	13788
A0A8P0TP31	no	AGGLLGTGSGLNLR	14	Unmodified	_AGGLLGTGSGLNLR_	0	MULTI-MSMS	2	643.364776	1284.715	-0.34415	62.784	0.30488	0	0.051958	1	37.6	10226000	6385	1461	13794
A0A8I3NSC5	no	AGGPLGLSIVGGSDHSSHPFGIQEPGVFISK	31	Unmodified	_AGGPLGLSIVGGSDHSSHPFGIQEPGVFISK_	0	MULTI-SECPEP	3	1016.52435	3046.55123	0.15682	85.382	0.30722	0	6.654E-12	1	76.611	17651000	3820;6465	1462	13797
A0A8P0P5V9	no	AGGQPASGGCQPAGQR	16	Unmodified	_AGGQPASGGCQPAGQR_	0	MULTI-MSMS	2	749.844413	1497.67427	-0.93518	12.351	0.44106	0	2.9009E-16	1	189.57	27041000	521;6610	1463	13807
A0A8I3P7C3	no	AGGSAALSPSKK	12	Unmodified	_AGGSAALSPSKK_	1	MULTI-MSMS	2	537.301113	1072.58767	0.15986	9.1748	0.75524	0	0.0083382	1	72.643	2327200	5000;6182	1465	13824
A0A8I3P7C3	no	AGGSAALSPSKK	12	Unmodified	_AGGSAALSPSKK_	1	MULTI-SECPEP	3	358.536501	1072.58767	-0.072534	9.1345	0.96406	0	0.042194	1	49.28	16390000	5000;6182	1465	13825
A0A8C0PD71	no	AGGTLCHILGAAYK	14	Unmodified	_AGGTLCHILGAAYK_	0	MULTI-MSMS	2	716.374286	1430.73402	-2.4352	51.184	0.71347	0	4.0808E-09	1	185.61	25918000	3584	1469	13845
A0A8C0PD71	no	AGGTLCHILGAAYK	14	Unmodified	_AGGTLCHILGAAYK_	0	MULTI-MATCH	2	716.374286	1430.73402	0.79935	49.392	1.0527	0	NaN	0	NaN	7722600	3584	1469	13855
A0A8C0PD71	no	AGGTLCHILGAAYK	14	Unmodified	_AGGTLCHILGAAYK_	0	MULTI-MATCH	2	716.374286	1430.73402	1.0361	48.001	0.30556	0	NaN	0	NaN	4388600	3584	1469	13856
A0A8C0QP73	yes	AGGVDGPIGIPFPDHSSDILSGLNEQR	27	Acetyl (Protein N-term)	_(ac)AGGVDGPIGIPFPDHSSDILSGLNEQR_	0	MULTI-MSMS	3	930.794622	2789.36204	0.71958	100.5	0.27042	0	4.8005E-32	1	145.2	118470000	4785	1470	13867
A0A8P0TJK0	no	AGGYGIQALGGMLVEYVR	18	Unmodified	_AGGYGIQALGGMLVEYVR_	0	MULTI-MATCH	3	618.657461	1852.95055	5.3477	102.3	0.27218	0	NaN	0	NaN	4032700	6617;2067	1471	13880
A0A8I3RUX3	no	AGHDQVVVLLNDIR	14	Unmodified	_AGHDQVVVLLNDIR_	0	MULTI-MSMS	2	774.928271	1547.84199	-0.78007	68.02	0.57986	0	3.0192E-08	2	174.9	33784000	3697	1473	13897
A0A8P0SLM5	no	AGHMVPSDQGDMALK	15	Unmodified	_AGHMVPSDQGDMALK_	0	MULTI-MSMS	2	778.863425	1555.7123	-0.51886	30.631	0.4793	3.5527E-15	0.005623	1	57.348	16356000	1895	1474	13908
A0A8C0M4J7	no	AGHQSAAASNLSGLSLQEAQQILNVSK	27	Unmodified	_AGHQSAAASNLSGLSLQEAQQILNVSK_	0	MULTI-MSMS	3	908.142133	2721.40457	-0.54029	85.516	0.6134	0	1.5194E-38	1	153.27	140850000	827	1476	13923
A0A8I3PV39	no	AGHVFTIEPMICEGGWQDETWPDGWTAVTR	30	Unmodified	_AGHVFTIEPMICEGGWQDETWPDGWTAVTR_	0	MULTI-MATCH	3	1149.52381	3445.5496	0.34013	100.29	0.23753	0	NaN	0	NaN	16255000	5958	1477	13933
A0A8C0REA4	no	AGHYAASVIIR	11	Unmodified	_AGHYAASVIIR_	0	MULTI-MSMS	3	386.552374	1156.63529	0.5843	25.795	1.1576	3.5527E-15	0.052161	1	28.956	39833000	4904	1478	13939
A0A8C0PD34	no	AGIEDLESLESLSLDQHSK	19	Unmodified	_AGIEDLESLESLSLDQHSK_	0	MULTI-MSMS	3	691.011174	2070.01169	1.362	85.054	0.34054	0	0.00041888	1	57.482	14303000	3877	1479	13953
A0A8C0MIG1	no	AGIEGPLLASEVER	14	Unmodified	_AGIEGPLLASEVER_	0	MULTI-MSMS	2	720.888281	1439.76201	0.64512	63.693	1.0177	0	0.00024633	2	96.64	64782000	1421	1480	13965
A0A8P0T3V0	no	AGILFEDIFDVK	12	Acetyl (Protein N-term)	_(ac)AGILFEDIFDVK_	0	MULTI-MSMS	2	704.871568	1407.72858	-0.29742	112.69	0.34008	0	0.00020662	1	99.815	632070000	6658	1485	14000
A0A8C0NN36	no	AGIMASDCEPALNQAESR	18	Unmodified	_AGIMASDCEPALNQAESR_	0	MULTI-MSMS	2	960.432932	1918.85131	0.067789	50.189	0.34002	7.1054E-15	0.057896	1	28.327	2349500	2935	1486	14008
A0A8C0TA90	no	AGINQNMDSITEELQAK	17	Unmodified	_AGINQNMDSITEELQAK_	0	MSMS	2	931.451647	1860.88874	NaN	72.653	1	0	0.002349	1	62.454		3272;5880	1487	14020
A0A8C0TA90	no	AGINQNMDSITEELQAK	17	Deamidation (NQ)	_AGINQN(de)MDSITEELQAK_	0	MSMS	2	931.943655	1861.87276	NaN	72.687	1	0	7.4536E-09	1	114.9		3272;5880	1487	14026
A0A8C0PUG1	no	AGITTIEAVK	10	Acetyl (Protein N-term)	_(ac)AGITTIEAVK_	0	MULTI-MSMS	2	522.800414	1043.58628	-0.35655	65.722	1.5595	0	0.00020743	1	146.81	1267300000	4347	1488	14039
A0A8C0PUG1	no	AGITTIEAVK	10	Acetyl (Protein N-term)	_(ac)AGITTIEAVK_	0	MSMS	2	522.800414	1043.58628	NaN	66.489	1	0	0.0018358	1	95.358		4347	1488	14040
A0A8C0PUG1	no	AGITTIEAVK	10	Acetyl (Protein N-term)	_(ac)AGITTIEAVK_	0	MSMS	2	522.800414	1043.58628	NaN	67.085	1	0	0.0021819	1	87.476		4347	1488	14041
A0A8C0PUG1	no	AGITTIEAVKR	11	Acetyl (Protein N-term)	_(ac)AGITTIEAVKR_	1	MULTI-MSMS	2	600.85097	1199.68739	-3.0027	49.952	1.6313	-7.1054E-15	0.00070888	2	105.52	402620000	4347	1489	14061
A0A8P0T6S6	no	AGKPVICATQMLESMIK	17	Unmodified	_AGKPVICATQMLESMIK_	1	MULTI-MSMS	2	938.9883	1875.96205	-0.66851	86.153	0.23818	0	0.0018005	1	72.815	44505000	5637;6498	1490	14079
A0A8P0T6S6	no	AGKPVICATQMLESMIK	17	Unmodified	_AGKPVICATQMLESMIK_	1	MULTI-MSMS	2	938.9883	1875.96205	-0.55955	86.936	1.3924	0	5.9675E-20	2	202.25	2140300000	5637;6498	1490	14080
A0A8P0T6S6	no	AGKPVICATQMLESMIK	17	Unmodified	_AGKPVICATQMLESMIK_	1	MULTI-MSMS	4	469.997788	1875.96205	-0.10056	86.821	0.57823	0	0.00063788	1	62.055	22799000	5637;6498	1490	14081
A0A8P0T6S6	no	AGKPVICATQMLESMIK	17	Unmodified	_AGKPVICATQMLESMIK_	1	MULTI-MSMS	4	469.997788	1875.96205	-0.83135	87.091	0.50769	0	2.1881E-05	2	92.575	25122000	5637;6498	1490	14082
A0A8I3NU90	no	AGLAASIAGSSIINK	15	Unmodified	_AGLAASIAGSSIINK_	0	MULTI-MSMS	2	686.893366	1371.77218	-0.08749	59.056	0.40835	0	0.039667	1	38.791	5646700	3519	1492	14101
A0A8P0P1F9	no	AGLADEDTWDETELGLYK	18	Unmodified	_AGLADEDTWDETELGLYK_	0	MULTI-MSMS	2	1013.46802	2024.92148	-0.88307	88.55	1.1212	0	4.1315E-30	1	213.84	95856000	3763	1493	14106
A0A8I3NHV7	no	AGLELLSDQGYR	12	Acetyl (Protein N-term)	_(ac)AGLELLSDQGYR_	0	MULTI-MSMS	2	682.346249	1362.67794	-3.3461	94.377	0.95003	0	2.1258E-05	3	136.57	59230000	4220	1495	14119
A0A8C0MXL9	no	AGLEPFFDFIVSINGSR	17	Unmodified	_AGLEPFFDFIVSINGSR_	0	MULTI-MSMS	2	934.980701	1867.94685	2.5143	111.17	0.40879	0	4.5425E-06	3	100.19	63376000	1945	1496	14130
A0A8I3N5L6	no	AGLFPNHRPQLPEGFVPK	18	Unmodified	_AGLFPNHRPQLPEGFVPK_	1	MULTI-MSMS	4	501.775805	2003.07412	0.092725	61.616	1.1905	0	0.00014331	1	72.433	59765000	4949	1497	14136
A0A8C0Q6X7	no	AGLITNFNEPVNQIATQIAVLIAK	24	Unmodified	_AGLITNFNEPVNQIATQIAVLIAK_	0	MULTI-MSMS	3	846.814518	2537.42172	1.2	111.3	0.13611	0	1.4305E-09	1	96.016	62748000	4346	1500	14152
A0A8P0TSG1	no	AGLLALEFYTPEASSWR	17	Unmodified	_AGLLALEFYTPEASSWR_	0	MULTI-MSMS	2	955.985983	1909.95741	-0.089721	100.12	0.37513	1.4211E-14	2.1419E-06	1	123.95	37302000	6414	1501	14164
A0A8P0P1T4	no	AGLLEPEVFHLNPAK	15	Unmodified	_AGLLEPEVFHLNPAK_	0	MULTI-MSMS	2	817.948672	1633.88279	-0.18206	69.09	0.67956	0	0.0097268	1	50.13	9965000	4858	1503	14178
A0A8C0TT35	no	AGLLQTNGLSK	11	Unmodified	_AGLLQTNGLSK_	0	MULTI-MSMS	2	551.316763	1100.61897	3.6878	36.899	0.30577	0	0.0041551	1	74.173	10879000	5059	1504	14182
A0A8I3MG77	no	AGLLTEQAPGDTLTAVESK	19	Unmodified	_AGLLTEQAPGDTLTAVESK_	0	MSMS	2	950.996745	1899.97894	NaN	68.283	1	0	0.0042	1	54.871		4437	1505	14193
A0A8C0RLY3	no	AGLNCSTETMPIK	13	Oxidation (M)	_AGLNCSTETM(ox)PIK_	0	MULTI-MSMS	2	719.339252	1436.66395	0.11621	25.673	0.34008	0	0.0022114	1	90.108	2523300	5036	1506	14202
A0A8C0RLY3	no	AGLNCSTETMPIK	13	Oxidation (M)	_AGLNCSTETM(ox)PIK_	0	MULTI-MSMS	2	719.339252	1436.66395	-1.0202	39.339	0.54473	0	0.00067696	1	101.38	14628000	5036	1506	14203
A0A8C0RLY3	no	AGLNCSTETMPIK	13	Unmodified	_AGLNCSTETMPIK_	0	MULTI-MSMS	2	711.341794	1420.66904	-0.6346	39.282	1.3579	-7.1054E-15	4.0976E-05	2	132.88	227060000	5036	1506	14215
A0A8P0NWR7	no	AGLNSLEAVK	10	Acetyl (Protein N-term),Deamidation (NQ)	_(ac)AGLN(de)SLEAVK_	0	MULTI-MSMS	2	522.782222	1043.54989	0.34071	71.886	0.50745	0	0.0015284	1	102.62	13874000	6545;5120;6553	1508	14233
A0A8P0NWR7	no	AGLNSLEAVK	10	Acetyl (Protein N-term)	_(ac)AGLNSLEAVK_	0	MSMS	2	522.290214	1042.56587	NaN	65.861	1	0	0.00027772	1	118.5		6545;5120;6553	1508	14244
A0A8P0ND82	no	AGLPCQDLEFVQFHPTGIYGAGCLITEGCR	30	Unmodified	_AGLPCQDLEFVQFHPTGIYGAGCLITEGCR_	0	MULTI-MSMS	3	1122.86166	3365.56314	-0.80921	96.048	0.47556	0	3.8917E-38	1	144.12	89588000	6472	1510	14265
A0A8P0N6P6	no	AGLPEALAGQQK	12	Unmodified	_AGLPEALAGQQK_	0	MULTI-MSMS	2	591.827495	1181.64044	-0.13382	36.961	0.74673	0	0.011993	1	57.249	12534000	2915	1511	14277
A0A8C0SCX1	no	AGLPGFYDPCVGEEK	15	Unmodified	_AGLPGFYDPCVGEEK_	0	MULTI-MSMS	2	819.877056	1637.73956	-3.2298	70.408	0.81644	0	0.03622	1	40.066	22257000	1450	1512	14288
A0A8C0PNR7	no	AGLQADLEAAAQK	13	Unmodified	_AGLQADLEAAAQK_	0	MULTI-MATCH	2	643.340966	1284.66738	-0.451	53.069	0.57755	0	NaN	0	NaN	22135000	432	1513	14296
A0A8I3SC44	no	AGLQEGDQVLAVNDVDFQDIEHSK	24	Unmodified	_AGLQEGDQVLAVNDVDFQDIEHSK_	0	MULTI-MSMS	3	876.424306	2626.25109	-1.7433	78.049	0.61201	0	0.00023147	1	45.546	22516000	4908	1514	14302
A0A8C0MI10	no	AGLTDQVSHHAR	12	Unmodified	_AGLTDQVSHHAR_	0	MULTI-MSMS	2	646.328724	1290.6429	-1.0982	14.429	0.27201	0	0.00019333	1	119.53	3062100	1405	1517	14312
A0A8C0MI10	no	AGLTDQVSHHAR	12	Unmodified	_AGLTDQVSHHAR_	0	MULTI-MATCH	2	646.328724	1290.6429	1.6252	15.719	0.51049	0	NaN	0	NaN	11694000	1405	1517	14320
A0A8I3P0G4	no	AGLTHLITMDLHQK	14	Unmodified	_AGLTHLITMDLHQK_	0	MULTI-MSMS	2	789.42705	1576.83955	1.141	49.329	0.23827	0	1.1628E-08	1	181.44	6563200	517	1518	14325
A0A8C0MSP0	no	AGLTLFVSR	9	Acetyl (Protein N-term)	_(ac)AGLTLFVSR_	0	MULTI-MSMS	2	503.290017	1004.56548	-0.16495	96.436	0.91809	0	0.00034761	2	178.3	45370000	1781	1519	14336
A0A8P0NSU8	no	AGLVDDFEKK	10	Unmodified	_AGLVDDFEKK_	1	MULTI-MATCH	2	561.295496	1120.57644	-0.7313	34.451	0.57699	0	NaN	0	NaN	4386500	6626	1520	14355
A0A8P0NSU8	no	AGLVDDFEKK	10	Unmodified	_AGLVDDFEKK_	1	MULTI-MATCH	2	561.295496	1120.57644	1.2842	35.491	0.54391	0	NaN	0	NaN	68169000	6626	1520	14356
A0A8P0N4L2	no	AGLVGPELHEK	11	Unmodified	_AGLVGPELHEK_	0	MULTI-MSMS	2	575.316763	1148.61897	0.33976	23.632	1.0893	0	0.009211	2	63.426	211110000	3945;5165;4205;6365	1521	14364
A0A8C0QGH7	no	AGLYGLPR	8	Unmodified	_AGLYGLPR_	0	MULTI-MSMS	2	423.745245	845.475937	0.56167	43.454	0.57772	0	0.011095	1	94.163	38304000	4714	1522	14379
A0A8C0N6N8	no	AGMAAAAAGAR	11	Acetyl (Protein N-term)	_(ac)AGMAAAAAGAR_	0	MULTI-MSMS	2	480.240001	958.465449	-0.20191	45.879	0.50958	7.1054E-15	0.00011971	1	190.54	56072000	2266	1523	14391
A0A8C0SI53	no	AGMAAVANSAGSCDLEHFAQLLEK	24	Unmodified	_AGMAAVANSAGSCDLEHFAQLLEK_	0	MULTI-MSMS	3	830.729908	2489.16789	-0.041408	94.107	0.44215	0	0.0058339	2	32.896	156430000	5483	1524	14403
A0A8C0QGH7	no	AGMADER	7	Unmodified	_AGMADER_	0	MULTI-MSMS	2	375.16597	748.317388	-0.014542	11.512	0.32544	0	0.039513	1	73.975	35274000	4714	1525	14414
A0A8C0Z662	no	AGMQPGLTMVVGPPGTGK	18	Unmodified	_AGMQPGLTMVVGPPGTGK_	0	MULTI-MSMS	2	849.4393	1696.86405	0.33251	65.057	0.44134	0	0.00046129	1	68.513	16454000	5174	1526	14427
A0A8I3P2R0	no	AGMSTEQAQGLLEK	14	Unmodified	_AGMSTEQAQGLLEK_	0	MULTI-MSMS	2	731.863948	1461.71334	-1.0814	47.63	1.36	0	1.7795E-05	1	141.08	182960000	4527	1527	14435
A0A8I3S572	no	AGNAHDENVLSYYR	14	Unmodified	_AGNAHDENVLSYYR_	0	MULTI-MSMS	2	804.873693	1607.73283	-0.047651	40.72	0.33788	0	0.00012556	1	117.98	2474700	6593	1528	14442
A0A8I3SCI3	no	AGNEKEEGETADTVGCCSLR	20	Unmodified	_AGNEKEEGETADTVGCCSLR_	1	MULTI-MSMS	2	1091.97061	2181.92666	-0.2927	26.467	0.33928	0	0.00026903	1	85.42	1571600	1420	1529	14453
A0A8C0TA90	no	AGNELLESSAGDDASSLR	18	Unmodified	_AGNELLESSAGDDASSLR_	0	MULTI-MATCH	2	896.421401	1790.82825	-1.1516	53.309	0.61144	0	NaN	0	NaN	47456000	3272;5880	1530	14470
A0A8I3MSP5	no	AGNEYLIFQK	10	Unmodified	_AGNEYLIFQK_	0	MULTI-MSMS	2	591.811313	1181.60807	0.89478	58.31	0.74745	0	0.0011542	2	107.9	12432000	5822	1531	14477
A0A8C0MG43	no	AGNFYVPAEPK	11	Unmodified	_AGNFYVPAEPK_	0	MULTI-MSMS	2	596.803488	1191.59242	-0.71179	43.742	0.71415	0	0.0050055	1	72.365	29099000	1322	1532	14485
A0A8P0PG83	no	AGNGQNSCGVEDVLQLLR	18	Unmodified	_AGNGQNSCGVEDVLQLLR_	0	MULTI-MSMS	2	965.475988	1928.93742	-0.49823	95.157	0.20245	0	6.521E-15	1	165.7	13069000	1961	1533	14495
A0A8P0PG83	no	AGNGQNSCGVEDVLQLLR	18	Deamidation (NQ)	_AGN(de)GQNSCGVEDVLQLLR_	0	MSMS	2	965.967996	1929.92144	NaN	100.05	1	0	2.999E-19	1	136.33		1961	1533	14506
A0A8I3N5I8	no	AGNGTVDISGLPDVR	15	Deamidation (NQ)	_AGN(de)GTVDISGLPDVR_	0	MSMS	2	736.372995	1470.73144	NaN	65.855	1	0	0.039907	1	51.774		4944;6240	1534	14514
A0A8I3N5I8	no	AGNGTVDISGLPDVR	15	Unmodified	_AGNGTVDISGLPDVR_	0	MULTI-SECPEP	2	735.880987	1469.74742	3.9605	61.202	0.83991	7.1054E-15	0.018296	1	66.289	22448000	4944;6240	1534	14515
A0A8C0TTC2	no	AGNILLNTEGHAK	13	Unmodified	_AGNILLNTEGHAK_	0	MULTI-MATCH	2	669.362233	1336.70991	2.5751	24.413	0.2026	0	NaN	0	NaN	19954000	6140	1536	14529
A0A8C0YZQ2	no	AGNILLSEPGLVK	13	Unmodified	_AGNILLSEPGLVK_	0	MULTI-MSMS	2	655.887552	1309.76055	-0.8278	64.31	0.40749	0	0.0015213	1	75.387	21341000	655	1537	14535
A0A8I3PER7	no	AGNLGGGVVTIER	13	Unmodified	_AGNLGGGVVTIER_	0	MULTI-MSMS	2	621.843676	1241.6728	-0.15524	42.336	2.2392	0	6.5651E-05	2	124.67	2653300000	1207	1538	14551
A0A8C0PY59	no	AGNVLMTLEGDIR	13	Unmodified	_AGNVLMTLEGDIR_	0	MULTI-MSMS	2	694.863751	1387.71295	-1.9116	86.426	0.88387	0	2.6845E-05	2	140.3	110090000	4415	1541	14582
A0A8C0PY59	no	AGNVLMTLEGDIR	13	Unmodified	_AGNVLMTLEGDIR_	0	MSMS	2	694.863751	1387.71295	NaN	86.957	1	0	0.00084077	1	80.102		4415	1541	14583
A0A8C0PY59	no	AGNVLMTLEGDIR	13	Unmodified	_AGNVLMTLEGDIR_	0	MSMS	2	694.863751	1387.71295	NaN	87	1	0	0.0049492	1	64.439		4415	1541	14584
A0A8I3RQP9	no	AGNYEEALQLYQHAVQYFLHVVK	23	Unmodified	_AGNYEEALQLYQHAVQYFLHVVK_	0	MULTI-MSMS	4	680.851235	2719.37584	-1.8119	108.68	0.78405	0	0.00042058	2	44.441	12345000	2405	1542	14592
A0A8C0PDQ4	no	AGPADEEQNVTETDAFYK	18	Unmodified	_AGPADEEQNVTETDAFYK_	0	MULTI-MSMS	2	992.942167	1983.86978	-1.6562	56.609	0.67813	0	4.266E-05	1	89.46	42728000	3900	1543	14599
A0A8C0SJI1	no	AGPAGSSGEPR	11	Unmodified	_AGPAGSSGEPR_	0	MULTI-MSMS	2	493.238513	984.462472	-1.4404	11.376	0.54586	0	0.0047406	1	72.928	1585900	5504	1545	14609
A0A8C0TCM0	no	AGPEELPVVGQLLR	14	Unmodified	_AGPEELPVVGQLLR_	0	MULTI-MSMS	2	739.422291	1476.83003	-0.28923	90.692	0.16401	0	0.035462	1	42.802	7763100	3607	1548	14619
A0A8I3PX70	no	AGPETDAQFHFTGIK	15	Unmodified	_AGPETDAQFHFTGIK_	0	MULTI-MSMS	2	809.896637	1617.77872	-1.619	52.121	0.85187	0	0.0024236	1	64.65	87850000	6143	1550	14630
A0A8C0P5W3	no	AGPGLGDGER	10	Unmodified	_AGPGLGDGER_	0	MULTI-MSMS	2	464.727781	927.441008	-0.3415	15.787	0.33946	0	0.0013994	1	103.87	48843000	3602	1552	14647
A0A8C0N1A6	no	AGPGSEELTVTNAR	14	Unmodified	_AGPGSEELTVTNAR_	0	MULTI-MSMS	2	701.352062	1400.68957	-0.64356	32.863	0.37502	0	0.0086448	1	56.225	11213000	2086	1554	14661
A0A8I3MXZ9	no	AGPGSSPLFSLLPGYR	16	Unmodified	_AGPGSSPLFSLLPGYR_	0	MULTI-MSMS	2	809.933022	1617.85149	4.1713	95.89	0.78146	0	0.00050664	2	73.848	27239000	520	1555	14665
A0A8C0P3R9	no	AGPGTLSVTIEGPSK	15	Unmodified	_AGPGTLSVTIEGPSK_	0	MULTI-MSMS	2	707.382831	1412.75111	0.91271	49.499	1.835	0	1.5094E-07	5	161.99	328400000	3517;3936	1556	14678
A0A8C0P3R9	no	AGPGTLSVTIEGPSK	15	Unmodified	_AGPGTLSVTIEGPSK_	0	MULTI-MSMS	2	707.382831	1412.75111	-1.5318	51.164	1.4294	0	6.5652E-05	2	113.77	51114000	3517;3936	1556	14679
A0A8C0P3R9	no	AGPGTLSVTIEGPSK	15	Unmodified	_AGPGTLSVTIEGPSK_	0	MSMS	2	707.382831	1412.75111	NaN	50.59	1	0	2.7426E-24	1	160.16		3517;3936	1556	14680
A0A8I3MEC0	no	AGPIPEVEEPQRPGQEGTSGNANPASPDLGPR	32	Unmodified	_AGPIPEVEEPQRPGQEGTSGNANPASPDLGPR_	1	MULTI-MSMS	3	1075.52374	3223.5494	1.3225	54.859	0.84952	-7.1054E-15	9.829E-15	2	94.606	51818000	572	1557	14701
A0A8C0S1R1	no	AGPPASIVPLMR	12	Unmodified	_AGPPASIVPLMR_	0	MULTI-MSMS	2	604.844633	1207.67471	-2.9694	62.791	1.2573	0	0.030428	1	46.819	14640000	5042	1559	14712
A0A8I3SBI9	no	AGPSLLNTCATFEDSLVLYNR	21	Unmodified	_AGPSLLNTCATFEDSLVLYNR_	0	MULTI-MSMS	3	781.054609	2340.142	-0.96745	97.888	1.3903	0	4.1391E-14	4	140.28	50367000	5490	1560	14724
A0A8I3SBI9	no	AGPSLLNTCATFEDSLVLYNR	21	Unmodified	_AGPSLLNTCATFEDSLVLYNR_	0	MULTI-MSMS	3	781.054609	2340.142	-2.5457	114.74	1.3257	0	0.057484	2	14.161	3520400	5490	1560	14725
A0A8I3SBI9	no	AGPSLLNTCATFEDSLVLYNR	21	Unmodified	_AGPSLLNTCATFEDSLVLYNR_	0	MULTI-MATCH	3	781.054609	2340.142	-4.5175	112.26	0.37257	0	NaN	0	NaN	2737900	5490	1560	14741
A0A8I3SBI9	no	AGPSLLNTCATFEDSLVLYNR	21	Unmodified	_AGPSLLNTCATFEDSLVLYNR_	0	MULTI-MATCH	3	781.054609	2340.142	-3.1211	115.87	0.67858	-1.4211E-14	NaN	0	NaN	2636800	5490	1560	14742
A0A8I3SBI9	no	AGPSLLNTCATFEDSLVLYNR	21	Unmodified	_AGPSLLNTCATFEDSLVLYNR_	0	MULTI-MATCH	3	781.054609	2340.142	-1.3764	116.68	0.44175	0	NaN	0	NaN	1667100	5490	1560	14743
A0A8I3P8D6	no	AGPSPEAELQALAR	14	Unmodified	_AGPSPEAELQALAR_	0	MULTI-MSMS	2	705.372798	1408.73104	0.024195	72.341	0.50991	0	0.00014332	1	103.08	277220000	2245	1561	14748
A0A8I3NZ76	no	AGPSTQEPGSQTPLK	15	Unmodified	_AGPSTQEPGSQTPLK_	0	MULTI-MSMS	2	749.38082	1496.74709	-0.43991	23.028	0.64721	0	0.034432	1	40.727	16789000	6183	1562	14761
A0A8I3NN17	no	AGPVVTDNGNFILDWK	16	Unmodified	_AGPVVTDNGNFILDWK_	0	MULTI-MSMS	2	873.446494	1744.87843	3.4727	91.193	0.37168	0	4.8771E-05	2	96.604	20664000	1429	1564	14775
A0A8I3NQ30	no	AGQAMTGPPLGPILGQR	17	Unmodified	_AGQAMTGPPLGPILGQR_	0	MULTI-MSMS	2	832.451056	1662.88756	0.67596	70.624	1.2915	0	1.2172E-05	2	98.407	9014000	2981	1565	14783
A0A8I3NQ30	no	AGQAMTGPPLGPILGQR	17	Unmodified	_AGQAMTGPPLGPILGQR_	0	MSMS	2	832.451056	1662.88756	NaN	69.604	1	0	0.0019409	1	64.199		2981	1565	14784
A0A8C0N8B2	no	AGQHPSQHLIGLR	13	Unmodified	_AGQHPSQHLIGLR_	0	MULTI-MATCH	4	354.198196	1412.76368	-1.0744	18.85	0.72794	-3.5527E-15	NaN	0	NaN	7107600	2377	1567	14794
A0A8I3S0I0	no	AGQHSQAVADLQAALR	16	Unmodified	_AGQHSQAVADLQAALR_	0	MULTI-MSMS	2	818.43171	1634.84887	-0.27999	50.586	0.68029	0	1.1391E-12	1	177.42	11083000	2679	1568	14801
A0A8C0QGH7	no	AGQLLWK	7	Unmodified	_AGQLLWK_	0	MULTI-MATCH	2	408.242338	814.470124	0.73519	38.396	2.211	0	NaN	0	NaN	23010000	4714	1570	14813
A0A8I3PQ87	no	AGQNASIVSLK	11	Unmodified	_AGQNASIVSLK_	0	MULTI-MSMS	2	544.308938	1086.60332	-2.0684	29.838	0.57331	0	0.0029607	1	79.986	54367000	3741	1571	14820
A0A8C0MUT2	no	AGQPLQLLDASWYLPK	16	Unmodified	_AGQPLQLLDASWYLPK_	0	MULTI-MSMS	2	900.488162	1798.96177	2.763	100.18	0.34055	0	5.568E-06	3	129.34	156670000	1851	1572	14831
A0A8C0MJS9	no	AGQPPPPPK	9	Unmodified	_AGQPPPPPK_	0	MSMS	2	444.750527	887.486502	NaN	11.899	1	0	0.050651	1	54.205		1480	1573	14842
A0A8P0T542	no	AGQSAAGAAPGGGADTR	17	Unmodified	_AGQSAAGAAPGGGADTR_	0	MULTI-MSMS	2	707.837111	1413.65967	0.89827	13.59	0.23939	1.7764E-15	8.0742E-17	1	188.48	32963000	6595	1574	14853
A0A8P0PJB7	no	AGQSEAGCCLLDR	13	Unmodified	_AGQSEAGCCLLDR_	0	MULTI-MATCH	2	718.816475	1435.6184	-2.0665	37.626	0.47749	0	NaN	0	NaN	5176200	6000	1575	14868
A0A8P0SP42	no	AGQSVIGLQMGTNK	14	Unmodified	_AGQSVIGLQMGTNK_	0	MULTI-MSMS	2	702.369201	1402.72385	-0.2613	45.418	0.94865	0	3.5135E-07	1	169.58	411570000	2515	1576	14875
A0A8C0TZ22	no	AGQTTYSGVIDCFR	14	Unmodified	_AGQTTYSGVIDCFR_	0	MULTI-MSMS	2	787.867022	1573.71949	-0.8302	65.035	0.34018	0	0.052511	1	37.426	69761000	6173	1577	14892
A0A8C0TZ22	no	AGQTTYSGVIDCFR	14	Unmodified	_AGQTTYSGVIDCFR_	0	MULTI-MATCH	2	787.867022	1573.71949	-4.5543	67.178	0.40629	0	NaN	0	NaN	57086000	6173	1577	14899
A0A8I3S503	no	AGQTTYSGVMDCFR	14	Unmodified	_AGQTTYSGVMDCFR_	0	MULTI-MSMS	2	796.845232	1591.67591	-0.96616	62.96	0.47477	-7.1054E-15	0.033112	1	43.544	119140000	5575	1578	14904
A0A8I3NBF9	no	AGQTVTIWAANAGVTASPPTDLIWK	25	Unmodified	_AGQTVTIWAANAGVTASPPTDLIWK_	0	MULTI-MSMS	3	856.786739	2567.33839	1.1001	98.585	1.597	0	0.00052332	3	37.526	66159000	4115	1579	14912
A0A8I3NBF9	no	AGQTVTIWAANAGVTASPPTDLIWK	25	Unmodified	_AGQTVTIWAANAGVTASPPTDLIWK_	0	MULTI-MATCH	3	856.786739	2567.33839	-4.2726	99.576	0.16993	0	NaN	0	NaN	14559000	4115	1579	14917
A0A8C0RFQ3	no	AGQTVTVWAAGAGVAHSPPSTLVWK	25	Unmodified	_AGQTVTVWAAGAGVAHSPPSTLVWK_	0	MULTI-MSMS	3	831.107924	2490.30194	0.78902	76.929	0.37452	0	1.114E-07	1	81.48	20707000	4931;4929	1580	14923
A0A8C0T7U4	no	AGQVVQEAVGGLQTVR	16	Unmodified	_AGQVVQEAVGGLQTVR_	0	MSMS	2	806.444286	1610.87402	NaN	57.061	1	0	8.3662E-05	1	82.34		5854	1581	14931
A0A8C0T7U4	no	AGQVVQEAVGGLQTVR	16	Unmodified	_AGQVVQEAVGGLQTVR_	0	MULTI-MATCH	2	806.444286	1610.87402	2.7364	54.855	0.23755	0	NaN	0	NaN	5436900	5854	1581	14938
A0A8I3NEK0	no	AGQVVTIWAAGAGATHSPPTDLVWK	25	Unmodified	_AGQVVTIWAAGAGATHSPPTDLVWK_	0	MULTI-MSMS	3	845.111446	2532.31251	0.19342	84.486	3.0601	0	8.3525E-21	6	134.31	651710000	5929;6396	1582	14954
A0A8I3NEK0	no	AGQVVTIWAAGAGATHSPPTDLVWK	25	Unmodified	_AGQVVTIWAAGAGATHSPPTDLVWK_	0	MULTI-MSMS	3	845.111446	2532.31251	-1.3179	87.16	0.78027	0	0.0086018	2	29.855	15039000	5929;6396	1582	14955
A0A8I3NEK0	no	AGQVVTIWAAGAGATHSPPTDLVWK	25	Unmodified	_AGQVVTIWAAGAGATHSPPTDLVWK_	0	MULTI-MSMS	3	845.111446	2532.31251	0.68837	91.137	0.7401	0	2.6705E-09	2	87.509	26730000	5929;6396	1582	14956
A0A8I3NEK0	no	AGQVVTIWAAGAGATHSPPTDLVWK	25	Unmodified	_AGQVVTIWAAGAGATHSPPTDLVWK_	0	MULTI-MATCH	3	845.111446	2532.31251	1.5161	110.69	0.47728	0	NaN	0	NaN	6600400	5929;6396	1582	15004
A0A8I3NEK0	no	AGQVVTIWAAGAGATHSPPTDLVWK	25	Unmodified	_AGQVVTIWAAGAGATHSPPTDLVWK_	0	MULTI-MATCH	3	845.111446	2532.31251	-0.64005	88.707	0.13588	0	NaN	0	NaN	16681000	5929;6396	1582	15005
A0A8I3NEK0	no	AGQVVTIWAAGAGATHSPPTDLVWK	25	Unmodified	_AGQVVTIWAAGAGATHSPPTDLVWK_	0	MULTI-MATCH	3	845.111446	2532.31251	2.6898	114.34	0.61275	0	NaN	0	NaN	3773800	5929;6396	1582	15006
A0A8I3NEK0	no	AGQVVTIWAAGAGATHSPPTDLVWK	25	Unmodified	_AGQVVTIWAAGAGATHSPPTDLVWK_	0	MULTI-MATCH	3	845.111446	2532.31251	3.5298	115.1	0.61066	0	NaN	0	NaN	2570500	5929;6396	1582	15007
A0A8P0TV38	no	AGSAGLGAQSPTSAASAPGEGEAPAAVQGQDDRVPGSEVDAPK	43	Unmodified	_AGSAGLGAQSPTSAASAPGEGEAPAAVQGQDDRVPGSEVDAPK_	1	MULTI-MSMS	3	1320.96505	3959.87331	-0.14657	54.08	0.40877	-7.1054E-15	4.538E-38	2	123.9	24583000	6506	1584	15030
A0A8I3N2V0	no	AGSAMALGGGGGGALGSGLLLEDAAR	26	Unmodified	_AGSAMALGGGGGGALGSGLLLEDAAR_	0	MULTI-MATCH	3	743.714586	2228.12193	-9.6358	88.272	0.16961	0	NaN	0	NaN	5184700	6197	1585	15040
A0A8P0PB36	no	AGSAVAPVHPPVR	13	Unmodified	_AGSAVAPVHPPVR_	0	MULTI-MATCH	2	629.356754	1256.69895	-1.3303	18.892	0.63533	0	NaN	0	NaN	4174400	6469	1586	15051
A0A8P0TPF6	no	AGSDGESIGNCPFSQR	16	Unmodified	_AGSDGESIGNCPFSQR_	0	MULTI-MSMS	2	841.365375	1680.7162	-0.26952	40.903	0.74653	0	2.6019E-09	1	160.52	66192000	516	1587	15055
A0A8C0SIR3	no	AGSESVPPVGGGGK	14	Unmodified	_AGSESVPPVGGGGK_	0	MULTI-MSMS	2	599.806759	1197.59897	0.71461	16.679	0.7485	0	0.058745	1	36.395	4572400	5493	1588	15067
A0A8C0PXN0	no	AGSFLFPSGLAPASAPK	17	Unmodified	_AGSFLFPSGLAPASAPK_	0	MULTI-MSMS	2	809.435398	1616.85624	-0.26212	79.419	0.51092	1.4211E-14	0.00019335	3	77.185	53022000	4397	1589	15079
A0A8I3MJK3	no	AGSISTLDSLDFAR	14	Unmodified	_AGSISTLDSLDFAR_	0	MULTI-MSMS	2	726.870088	1451.72562	1.7895	74.55	0.33862	0	0.052511	1	37.426	14823000	2227	1590	15085
A0A8C0MDH8	no	AGSKPFNPVLGETYECIR	18	Unmodified	_AGSKPFNPVLGETYECIR_	1	MULTI-MATCH	2	1019.50676	2036.99896	0.72656	59.878	0.16992	7.1054E-15	NaN	0	NaN	5882600	1213	1591	15093
A0A8C0YZQ2	no	AGSLKDPDVAELFFKDDPEK	20	Unmodified	_AGSLKDPDVAELFFKDDPEK_	2	MULTI-MSMS	4	556.031034	2220.09503	0.17895	73.459	0.50872	0	9.0371E-05	1	73.294	21832000	655	1592	15098
A0A8I3NJW1	no	AGSLKDPEIAELFFKEDPEK	20	Unmodified	_AGSLKDPEIAELFFKEDPEK_	2	MULTI-MSMS	4	566.542771	2262.14198	0.41978	77.031	0.27167	-1.4211E-14	0.0040666	2	37.472	15043000	4422	1593	15110
A0A8I3N0D3	no	AGSLTAHEVGAALTALLAR	19	Unmodified	_AGSLTAHEVGAALTALLAR_	0	MULTI-MSMS	3	608.010892	1821.01085	-0.9739	95.706	0.91722	0	3.3876E-09	2	119.68	2956000000	6365;6188;3979	1595	15129
A0A8I3N0D3	no	AGSLTAHEVGAALTALLAR	19	Unmodified	_AGSLTAHEVGAALTALLAR_	0	MULTI-MSMS	2	911.512699	1821.01085	0.69919	95.706	0.44348	0	5.8574E-28	1	210.14	406230000	6365;6188;3979	1595	15130
A0A8P0SHG2	no	AGSSAAGASGWTSAGSLNSVPTNSAQQGHSSPDSPIASAAK	41	Unmodified	_AGSSAAGASGWTSAGSLNSVPTNSAQQGHSSPDSPIASAAK_	0	MULTI-MSMS	3	1257.25979	3768.75755	0.27849	56.348	0.40714	7.1054E-15	0.024945	1	13.554	10510000	5689	1596	15147
A0A8C0S773	no	AGSSESIAAFIQR	13	Unmodified	_AGSSESIAAFIQR_	0	MULTI-MSMS	2	668.846416	1335.67828	0.94325	63.289	0.5434	-7.1054E-15	0.013968	1	52.6	38498000	1411	1597	15151
A0A8P0TKC0	no	AGSSSLEAVR	10	Acetyl (Protein N-term)	_(ac)AGSSSLEAVR_	0	MULTI-MSMS	2	509.76182	1017.50909	0.14004	41.449	0.91718	0	0.00030455	2	120.15	69229000	6477	1598	15163
A0A8I3RVE3	no	AGSVLFPELLVR	12	Unmodified	_AGSVLFPELLVR_	0	MULTI-MSMS	2	650.884813	1299.75507	-1.0621	91.824	0.44121	0	0.0017341	1	79.986	12648000	5265	1600	15180
A0A8I3P6X4	no	AGSVPSLAAGLFFGSLAGLGAYQLSQDPR	29	Unmodified	_AGSVPSLAAGLFFGSLAGLGAYQLSQDPR_	0	MULTI-MSMS	3	950.831007	2849.47119	-0.20067	111.41	0.27085	0	1.3835E-25	1	131.75	88212000	6238	1601	15192
A0A8I3Q2L7	no	AGTAAQEVTEVVK	13	Unmodified	_AGTAAQEVTEVVK_	0	MULTI-MSMS	2	651.848624	1301.6827	0.86132	39.501	0.95157	0	3.2273E-05	2	135.86	85833000	3804	1602	15198
A0A8P0NBY0	no	AGTAGAAGPDSK	12	Unmodified	_AGTAGAAGPDSK_	0	MULTI-MSMS	2	501.74617	1001.47779	-0.80277	9.032	0.46473	0	0.055383	1	39.625	1158000	854	1603	15207
A0A8P0NUB3	no	AGTAPSKPPLTK	12	Unmodified	_AGTAPSKPPLTK_	1	MULTI-MSMS	3	389.895917	1166.66592	0.012717	13.306	0.33928	0	0.038738	1	39.394	13132000	2657	1605	15214
A0A8I3Q0D2	no	AGTEDQEEEEEGRR	14	Unmodified	_AGTEDQEEEEEGRR_	1	MULTI-MATCH	2	817.848069	1633.68159	-0.35272	12.932	0.16853	0	NaN	0	NaN	6057100	4375	1606	15233
A0A8I3S6F7	no	AGTFQAFEQFGQQLLAHGHYASPEVK	26	Unmodified	_AGTFQAFEQFGQQLLAHGHYASPEVK_	0	MULTI-MSMS	3	954.471702	2860.39328	-1.7664	95.082	0.37156	0	4.8022E-21	2	132.35	83522000	6594;6533	1607	15238
A0A8C0N341	no	AGTGENAPWVVEDELVK	17	Unmodified	_AGTGENAPWVVEDELVK_	0	MULTI-MSMS	2	907.451973	1812.88939	0.11109	76.929	0.23869	0	0.00018445	1	77.913	35202000	2164	1608	15251
A0A8I3PM73	no	AGTGLVAGEVVVDALPYFDQGYEAPGVR	28	Acetyl (Protein N-term)	_(ac)AGTGLVAGEVVVDALPYFDQGYEAPGVR_	0	MULTI-MSMS	3	964.818656	2891.43414	-0.64084	111.56	0.13482	-1.4211E-14	1.659E-09	1	86.519	33845000	4772	1609	15256
A0A8C0SNT2	no	AGTGVDNVDLEAATR	15	Unmodified	_AGTGVDNVDLEAATR_	0	MULTI-MSMS	2	744.868076	1487.7216	0.73063	45.157	1.0851	7.1054E-15	3.011E-05	2	128.36	782420000	1892;5548	1610	15269
A0A8C0SCD5	no	AGTLIMALHDSSDYLLESAK	20	Unmodified	_AGTLIMALHDSSDYLLESAK_	0	MULTI-MSMS	3	712.36115	2134.06162	-0.16714	92.991	0.85878	0	1.0368E-13	1	142.43	197130000	1504	1611	15283
A0A8P0N4L2	no	AGTLSITEFADMLSGNAGGFR	21	Unmodified	_AGTLSITEFADMLSGNAGGFR_	0	MULTI-MSMS	2	1058.0124	2114.01025	-0.44749	105.51	0.47469	0	3.703E-29	1	198.33	205240000	3945;5165;4205	1612	15295
A0A8P0TKE6	no	AGTPATSTAQGK	12	Unmodified	_AGTPATSTAQGK_	0	MULTI-MSMS	2	545.280377	1088.5462	0.31032	10.682	0.52271	0	0.04874	1	41.54	10413000	249	1613	15311
A0A8C0MZJ3	no	AGTQGDPDVPECLK	14	Unmodified	_AGTQGDPDVPECLK_	0	MULTI-MSMS	2	743.845755	1485.67696	-0.70027	36.654	0.57829	0	0.00081958	1	83.182	35710000	1713	1614	15324
A0A8I3MS75	no	AGTQIENIDEDFR	13	Unmodified	_AGTQIENIDEDFR_	0	MULTI-MATCH	2	754.354802	1506.69505	0.38124	60.164	0.74789	-7.1054E-15	NaN	0	NaN	196040000	5381	1615	15341
A0A8I3MVW9	no	AGTQIENIEEDFR	13	Unmodified	_AGTQIENIEEDFR_	0	MULTI-MSMS	2	761.362627	1520.7107	-0.66919	71.025	0.67785	0	2.4374E-05	1	149.31	294800000	5457;4320	1617	15358
A0A8C0Q6J6	no	AGTVVLDDVELR	12	Acetyl (Protein N-term)	_(ac)AGTVVLDDVELR_	0	MULTI-MSMS	2	664.856449	1327.69835	-0.76952	93.14	0.5273	0	0.00017557	1	107.24	111460000	3042	1618	15370
A0A8I3NAP1	no	AGVAFFHLQDYDQAQHYLQAAVNR	24	Unmodified	_AGVAFFHLQDYDQAQHYLQAAVNR_	0	MULTI-MSMS	3	921.452642	2761.3361	-1.4419	91.555	0.23775	0	4.8183E-27	2	144.92	22458000	1463	1619	15383
A0A8I3PMN4	no	AGVDGPWQR	9	Unmodified	_AGVDGPWQR_	0	MULTI-MSMS	2	493.246141	984.477728	0.56349	36.054	0.67962	0	0.039191	1	53.754	4550100	5777	1620	15389
A0A8I3PMN4	no	AGVDGPWQR	9	Unmodified	_AGVDGPWQR_	0	MSMS	2	493.246141	984.477728	NaN	36.314	1	0	0.0087133	1	82.671		5777	1620	15390
A0A8I3PF51	no	AGVEEAASSGSHLNGDLDPDDREEGAASTAEEAAK	35	Acetyl (Protein N-term),Deamidation (NQ)	_(ac)AGVEEAASSGSHLN(de)GDLDPDDREEGAASTAEEAAK_	1	MULTI-MSMS	3	1167.17869	3498.51425	-0.49045	65.628	0.57687	0	9.59E-39	3	131.78	28246000	2402	1621	15397
A0A8I3PF51	no	AGVEEAASSGSHLNGDLDPDDREEGAASTAEEAAK	35	Acetyl (Protein N-term),Deamidation (NQ)	_(ac)AGVEEAASSGSHLN(de)GDLDPDDREEGAASTAEEAAK_	1	MULTI-MSMS	4	875.635839	3498.51425	0.3482	65.68	0.30593	1.4211E-14	8.0744E-06	1	49.312	12130000	2402	1621	15398
A0A8I3PF51	no	AGVEEAASSGSHLNGDLDPDDREEGAASTAEEAAK	35	Acetyl (Protein N-term)	_(ac)AGVEEAASSGSHLNGDLDPDDREEGAASTAEEAAK_	1	MULTI-MSMS	4	875.389836	3497.53024	-0.50991	64.654	0.51038	0	6.4552E-10	1	69.197	28193000	2402	1621	15409
A0A8C0P3R9	no	AGVENGKPTHFTVYTK	16	Unmodified	_AGVENGKPTHFTVYTK_	1	MULTI-MSMS	2	874.951943	1747.88933	-0.022009	22.678	0.2641	0	1.7819E-05	1	133.15	23321000	3517;3936	1623	15423
A0A8C0P3R9	no	AGVENGKPTHFTVYTK	16	Deamidation (NQ)	_AGVEN(de)GKPTHFTVYTK_	1	MULTI-MSMS	2	875.443951	1748.87335	0.084177	26.68	0.47567	0	3.1645E-15	1	196.33	10869000	3517;3936	1623	15435
A0A8C0P3R9	no	AGVENGKPTHFTVYTK	16	Deamidation (NQ)	_AGVEN(de)GKPTHFTVYTK_	1	MULTI-MATCH	2	875.443951	1748.87335	-1.249	26.802	0.15709	0	NaN	0	NaN	5346000	3517;3936	1623	15443
A0A8C0RJG3	no	AGVIGLTQTAAR	12	Unmodified	_AGVIGLTQTAAR_	0	MULTI-MSMS	2	579.335487	1156.65642	-1.2928	37.075	0.40585	-7.1054E-15	0.00037904	1	102.01	17579000	2632;274	1625	15451
A0A8P0TKE6	no	AGVIQDTWHK	10	Unmodified	_AGVIQDTWHK_	0	MULTI-SECPEP	2	577.80128	1153.58801	0.51486	26.906	0.42943	0	0.01138	1	122.13	24980000	249	1626	15461
A0A8P0T982	no	AGVLAHLEEER	11	Unmodified	_AGVLAHLEEER_	0	MULTI-MSMS	2	612.322576	1222.6306	0.0096623	37.072	0.81626	0	0.00034646	1	160.36	682040000	243;513	1627	15474
A0A8P0T982	no	AGVLAHLEEER	11	Unmodified	_AGVLAHLEEER_	0	MULTI-MSMS	2	612.322576	1222.6306	0.13833	37.593	0.44319	-7.1054E-15	0.010568	1	61.65	4739800	243;513	1627	15475
A0A8P0T982	no	AGVLAHLEEER	11	Unmodified	_AGVLAHLEEER_	0	MULTI-MATCH	2	612.322576	1222.6306	-2.2689	33.914	0.20395	0	NaN	0	NaN	4105100	243;513	1627	15486
A0A8C0M248	no	AGVLAQLEEER	11	Unmodified	_AGVLAQLEEER_	0	MULTI-MSMS	2	607.822409	1213.63027	-0.39834	58.152	0.74693	-7.1054E-15	0.00014365	3	196.99	53448000	728	1629	15494
A0A8I3NAA2	no	AGVLSQADYLNLVQCETLEDLK	22	Unmodified	_AGVLSQADYLNLVQCETLEDLK_	0	MULTI-MSMS	3	827.084345	2478.23121	-0.093346	100.01	0.40937	0	2.2879E-21	1	154.6	191920000	6237	1630	15502
A0A8I3MKM6	no	AGVMALANLLQIQR	14	Unmodified	_AGVMALANLLQIQR_	0	MULTI-MSMS	2	749.432135	1496.84972	0.61752	96.229	1.1554	0	8.5785E-11	2	206.78	780820000	4480;6657	1631	15514
A0A8I3NP99	no	AGVNTVTTLVENK	13	Unmodified	_AGVNTVTTLVENK_	0	MULTI-MSMS	2	673.369724	1344.72489	-0.10912	48.478	2.6505	0	2.2013E-05	5	155.11	1508600000	4210	1633	15527
A0A8I3NP99	no	AGVNTVTTLVENKK	14	Unmodified	_AGVNTVTTLVENKK_	1	MULTI-MSMS	2	737.417205	1472.81986	-0.35145	36.256	0.3056	0	0.0028228	1	80.014	15914000	4210	1634	15538
A0A8I3NP99	no	AGVNTVTTLVENKK	14	Unmodified	_AGVNTVTTLVENKK_	1	MULTI-MATCH	2	737.417205	1472.81986	-0.322	34.049	0.30481	0	NaN	0	NaN	8387000	4210	1634	15550
A0A8I3NRK7	no	AGVQQPVYATIGSGIVNTAFTVVSLFVVER	30	Unmodified	_AGVQQPVYATIGSGIVNTAFTVVSLFVVER_	0	MULTI-MSMS	3	1041.56767	3121.68119	-0.51792	112.76	0.2724	0	9.8382E-11	1	79.395	7898600	4757	1637	15577
A0A8C0LY33	no	AGVQSGTNALLVVK	14	Unmodified	_AGVQSGTNALLVVK_	0	MULTI-MSMS	2	678.895909	1355.77726	1.5778	48.004	0.67894	0	0.0026212	1	69.346	12029000	575	1638	15582
A0A8I3MZ22	no	AGVSNLVAIHAAVVGVPVEEALQHSAGLDTAR	32	Unmodified	_AGVSNLVAIHAAVVGVPVEEALQHSAGLDTAR_	0	MULTI-MSMS	4	788.676916	3150.67856	0.27069	92.615	0.40678	1.4211E-14	0.0013824	1	34.988	51683000	5510	1639	15592
A0A8I3NK29	no	AGVTCIVLPAENK	13	Unmodified	_AGVTCIVLPAENK_	0	MULTI-MSMS	2	686.368669	1370.72279	-2.7526	51.978	1.3619	0	0.00013937	2	111.27	46082000	6149	1640	15604
A0A8I3PWL7	no	AGVTWLSLQWSK	12	Unmodified	_AGVTWLSLQWSK_	0	MULTI-MATCH	2	688.372069	1374.72959	-6.6566	91.098	0.27029	0	NaN	0	NaN	5508500	4005	1642	15618
A0A8I3S317	no	AGVVDFQDEEQVK	13	Acetyl (Protein N-term)	_(ac)AGVVDFQDEEQVK_	0	MSMS	2	753.359553	1504.70455	NaN	74.209	1	0	0.0029846	1	62.78		4996	1643	15622
A0A8P0N4L2	no	AGVVGPELHEK	11	Unmodified	_AGVVGPELHEK_	0	MSMS	2	568.308938	1134.60332	NaN	17.02	1	0	0.004454	1	74.92		3945;5165;4205;6365	1644	15630
A0A8P0N4L2	no	AGVVGPELHEK	11	Unmodified	_AGVVGPELHEK_	0	MSMS	2	568.308938	1134.60332	NaN	17.614	1	0	3.0323E-05	1	126.49		3945;5165;4205;6365	1644	15631
A0A8C0M8Z4	no	AGVVNGAGAPGQSPGAGR	18	Deamidation (NQ)	_AGVVN(de)GAGAPGQSPGAGR_	0	MULTI-MSMS	2	762.381685	1522.74882	3.1409	23.105	0.34046	3.5527E-15	0.025741	1	50.897	4683600	1025	1645	15643
A0A8C0M8Z4	no	AGVVNGAGAPGQSPGAGR	18	Deamidation (NQ)	_AGVVN(de)GAGAPGQSPGAGR_	0	MULTI-MATCH	2	762.381685	1522.74882	-5.5586	23.959	0.54434	0	NaN	0	NaN	19187000	1025	1645	15648
A0A8I3PBS0	no	AGVVTPGLTEDQLWR	15	Unmodified	_AGVVTPGLTEDQLWR_	0	MULTI-MSMS	2	821.433387	1640.85222	0.58325	75.432	0.6468	0	6.9393E-05	1	109.24	91769000	2686	1646	15656
A0A8P0TAL0	no	AGVYPEKDQAENEDGVQENTFSMDPQLER	29	Unmodified	_AGVYPEKDQAENEDGVQENTFSMDPQLER_	1	MULTI-MSMS	3	1099.49312	3295.45753	-0.41712	65.261	0.44041	0	5.9868E-09	1	82.086	55431000	6497;6515;5742	1647	15668
A0A8I3Q3G0	no	AGYEYVSPEQLAGFDK	16	Acetyl (Protein N-term)	_(ac)AGYEYVSPEQLAGFDK_	0	MULTI-MSMS	2	908.425424	1814.8363	-1.5395	97.812	0.71052	0	8.1551E-06	1	110.31	122620000	4742	1650	15728
A0A8I3PPA0	no	AGYLTLYGVEALPR	14	Unmodified	_AGYLTLYGVEALPR_	0	MULTI-MSMS	2	761.916841	1521.81913	0.81704	85.611	0.37424	0	0.00014212	2	115.18	46359000	5323	1653	15746
A0A8I3MMQ8	no	AGYPLEQPFDFR	12	Unmodified	_AGYPLEQPFDFR_	0	MULTI-MSMS	2	720.351334	1438.68811	4.337	81.373	0.91687	0	0.038847	2	44.392	137080000	2217	1654	15757
A0A8P0T340	no	AGYQDMPEYENFK	13	Unmodified	_AGYQDMPEYENFK_	0	MULTI-SECPEP	2	796.340306	1590.66606	-0.2678	60.668	0.73342	0	0.013715	1	80.24	48285000	6105;6652	1655	15765
A0A8I3MGZ0	no	AGYSQGATQYTQAQQTR	17	Unmodified	_AGYSQGATQYTQAQQTR_	0	MULTI-MSMS	2	929.937553	1857.86055	0.086695	28.116	0.66987	0	5.4459E-07	1	136.27	3270200	5463	1656	15776
A0A8I3S5Q5	no	AGYSQYVPEILEK	13	Unmodified	_AGYSQYVPEILEK_	0	MULTI-SECPEP	2	748.885207	1495.75586	1.2841	75.671	0.68065	1.4211E-14	0.04964	1	48.561	157350000	4700	1657	15783
A0A8I3S5Q5	no	AGYSQYVPEILEK	13	Unmodified	_AGYSQYVPEILEK_	0	MULTI-MATCH	2	748.885207	1495.75586	-4.2112	73.982	0.51035	1.4211E-14	NaN	0	NaN	45539000	4700	1657	15791
A0A8C0NH34	no	AHAAEGQVEDVVGNLR	16	Unmodified	_AHAAEGQVEDVVGNLR_	0	MULTI-MSMS	2	832.921175	1663.8278	3.5431	46.898	0.37368	0	3.0764E-22	1	217.91	18735000	2683	1658	15797
A0A8I3NBQ7	no	AHAAVWNAQEAQADFAK	17	Unmodified	_AHAAVWNAQEAQADFAK_	0	MULTI-MSMS	2	914.442274	1826.87	-0.34475	47.391	0.27221	0	6.1136E-10	2	160.69	8250500	5352	1659	15811
A0A8C0Q7J0	no	AHATLLGLANMETHYFAK	18	Unmodified	_AHATLLGLANMETHYFAK_	0	MULTI-MSMS	3	663.340132	1986.99857	0.12627	74.186	0.51055	0	0.0022959	2	47.942	70470000	4584	1661	15834
A0A8P0PJX1	no	AHCLQSGALFR	11	Unmodified	_AHCLQSGALFR_	0	MULTI-MSMS	2	630.319314	1258.62407	0.29179	30.776	0.48307	0	0.023776	1	51.066	5990400	2214	1663	15852
A0A8P0NAH9	no	AHCVTLVQLSISCDHLIDKDIASK	24	Acetyl (Protein N-term)	_(ac)AHCVTLVQLSISCDHLIDKDIASK_	1	MULTI-MSMS	3	922.470205	2764.38879	1.8121	79.033	0.50754	0	3.5321E-09	1	93.21	62522000	6607	1664	15861
A0A8I3Q2Q2	no	AHDGAEVCSAIFSK	14	Unmodified	_AHDGAEVCSAIFSK_	0	MULTI-MSMS	2	746.348465	1490.68238	-0.80571	39.695	0.7121	0	0.00015291	1	108.98	3360900	4139	1665	15871
A0A8P0N910	no	AHDGSVFTLCQMR	13	Unmodified	_AHDGSVFTLCQMR_	0	MULTI-MSMS	2	761.350485	1520.68642	-1.8473	48.371	0.54272	-7.1054E-15	2.5235E-05	1	146.17	64806000	6530	1666	15883
A0A8C0S4Y3	no	AHDLLCQQK	9	Unmodified	_AHDLLCQQK_	0	MSMS	2	556.77949	1111.54443	NaN	14.604	1	0	4.2992E-24	1	215.39		5310	1667	15896
A0A8I3P8S9	no	AHEILPDLVCCSAK	14	Unmodified	_AHEILPDLVCCSAK_	0	MULTI-MSMS	2	806.894725	1611.7749	-1.0632	52.219	0.88614	0	2.8874E-05	2	136.53	202120000	2718	1670	15912
A0A8I3S8Q6	no	AHFGTDETILDGK	13	Unmodified	_AHFGTDETILDGK_	0	MULTI-MSMS	2	702.343706	1402.67286	1.3158	41.643	0.47556	0	0.044626	1	41.399	4094600	3112	1672	15925
A0A8P0SI18	no	AHFIMNDPAGNSYLQNVYAPEDDPQMK	27	Unmodified	_AHFIMNDPAGNSYLQNVYAPEDDPQMK_	0	MULTI-MSMS	3	1022.46378	3064.36951	-1.112	77.909	0.67867	0	7.9398E-13	1	99.135	33431000	1389	1673	15933
A0A8I3MHD1	no	AHFNLDESGVLSLIK	15	Unmodified	_AHFNLDESGVLSLIK_	0	MSMS	2	821.943587	1641.87262	NaN	85.341	1	0	2.9876E-07	1	117.93		1093	1674	15944
A0A8I3NRF5	no	AHGAVIPWEYFHLSPLR	17	Unmodified	_AHGAVIPWEYFHLSPLR_	0	MULTI-MSMS	4	499.016527	1992.037	-0.16145	84.093	1.2141	0	1.8572E-06	3	108.89	136520000	3447	1677	15963
A0A8C0N0W7	no	AHGGYSVFAGVGER	14	Unmodified	_AHGGYSVFAGVGER_	0	MULTI-MSMS	2	703.844207	1405.67386	0.60516	42.417	0.57885	0	0.0038743	1	63.944	8494900	356	1678	15986
A0A8C0N0W7	no	AHGGYSVFAGVGER	14	Unmodified	_AHGGYSVFAGVGER_	0	MSMS	2	703.844207	1405.67386	NaN	41.561	1	0	1.5272E-17	1	148.28		356	1678	15987
A0A8P0TBA3	no	AHGHCLHEIFLLR	13	Unmodified	_AHGHCLHEIFLLR_	0	MULTI-MSMS	4	401.463501	1601.8249	0.74475	37.432	1.835	-7.1054E-15	0.00056405	5	78.908	87735000	3643	1679	16006
A0A8P0TBA3	no	AHGHCLHEIFLLR	13	Unmodified	_AHGHCLHEIFLLR_	0	MULTI-MSMS	4	401.463501	1601.8249	0.17932	39.893	1.6632	-7.1054E-15	0.024058	2	38.58	33730000	3643	1679	16007
A0A8P0TBA3	no	AHGHCLHEIFLLR	13	Unmodified	_AHGHCLHEIFLLR_	0	MULTI-MATCH	4	401.463501	1601.8249	-2.3648	40.839	0.78084	7.1054E-15	NaN	0	NaN	6084800	3643	1679	16027
A0A8C0P3R9	no	AHGPGLEGGLVGK	13	Unmodified	_AHGPGLEGGLVGK_	0	MULTI-MSMS	2	596.327662	1190.64077	2.8498	24.345	0.2365	0	0.00041322	1	93.667	7138500	3517;3936	1682	16038
A0A8C0P3R9	no	AHGPGLEGGLVGKPAEFTIDTK	22	Unmodified	_AHGPGLEGGLVGKPAEFTIDTK_	1	MULTI-MSMS	2	1097.57877	2193.14298	-0.77581	55.142	0.3726	0	3.6594E-24	1	169.92	32679000	3517;3936	1683	16049
A0A8C0TL14	no	AHHCSACDMCILK	13	Unmodified	_AHHCSACDMCILK_	0	MULTI-MATCH	2	801.83583	1601.65711	0.26319	21.972	0.17018	0	NaN	0	NaN	2046300	3735	1685	16064
A0A8C0P3R9	no	AHIANPSGASTECFVTDNADGTYQVEYTPFEK	32	Unmodified	_AHIANPSGASTECFVTDNADGTYQVEYTPFEK_	0	MULTI-MSMS	3	1173.85969	3518.55724	-0.53661	76.164	1.0193	0	3.453E-32	1	135.84	124630000	3517;3936	1688	16083
A0A8I3NZ15	no	AHIGKPAPPFQATAVVDGAFK	21	Unmodified	_AHIGKPAPPFQATAVVDGAFK_	1	MULTI-MSMS	4	531.291554	2121.13711	0.10699	55.278	0.13488	0	0.00083045	1	45.916	11744000	3137	1689	16107
A0A8I3NZ15	no	AHIGKPAPPFQATAVVDGAFK	21	Unmodified	_AHIGKPAPPFQATAVVDGAFK_	1	MULTI-MSMS	4	531.291554	2121.13711	0.33391	55.956	2.3397	0	1.0456E-11	4	119.31	1573000000	3137	1689	16108
A0A8I3NZ15	no	AHIGKPAPPFQATAVVDGAFK	21	Unmodified	_AHIGKPAPPFQATAVVDGAFK_	1	MULTI-MATCH	4	531.291554	2121.13711	-0.21971	59.608	0.64697	7.1054E-15	NaN	0	NaN	5752400	3137	1689	16122
A0A8I3S898	no	AHITINQYLQQVYEAIDTR	19	Acetyl (Protein N-term)	_(ac)AHITINQYLQQVYEAIDTR_	0	MULTI-MSMS	3	773.397363	2317.17026	-2.1661	106.64	0.47401	0	2.5569E-09	2	123.19	11993000	5305	1691	16135
A0A8I3N650	no	AHITLGCAGDVEPVQTGIDLLEIVR	25	Unmodified	_AHITLGCAGDVEPVQTGIDLLEIVR_	0	MULTI-MSMS	3	892.805693	2675.39525	-0.6036	100.05	0.27227	1.4211E-14	5.7099E-15	1	115.31	95826000	3459	1692	16139
A0A8P0TCY6	no	AHLGIVSQEPILFDCSIAENIAYGDNSR	28	Unmodified	_AHLGIVSQEPILFDCSIAENIAYGDNSR_	0	MULTI-MSMS	3	1030.50474	3088.4924	0.41161	94.901	0.30458	1.4211E-14	4.7623E-16	1	104.96	49088000	1196	1694	16152
A0A8I3S4N6	no	AHLGTALK	8	Unmodified	_AHLGTALK_	0	MULTI-MATCH	2	405.745245	809.475937	-0.42214	8.9138	0.50142	0	NaN	0	NaN	7140800	4491	1695	16163
A0A8P0NCR7	no	AHLLADVIENLECDPEHYQR	20	Unmodified	_AHLLADVIENLECDPEHYQR_	0	MULTI-MSMS	3	808.053379	2421.13831	1.2967	84.891	0.54249	0	0.028111	2	23.019	28488000	6366	1696	16168
A0A8C0Q6B5	no	AHLMEIQVNGGTVAEK	16	Unmodified	_AHLMEIQVNGGTVAEK_	0	MULTI-MSMS	2	848.937979	1695.8614	-0.034728	43.521	1.2904	0	9.7076E-59	2	285.54	438120000	2294	1697	16180
A0A8C0Q6B5	no	AHLMEIQVNGGTVAEK	16	Unmodified	_AHLMEIQVNGGTVAEK_	0	MULTI-MATCH	2	848.937979	1695.8614	1.7572	46.035	0.13621	0	NaN	0	NaN	6567400	2294	1697	16194
A0A8C0Q6B5	no	AHLMEIQVNGGTVAEK	16	Unmodified	_AHLMEIQVNGGTVAEK_	0	MULTI-MATCH	2	848.937979	1695.8614	3.5346	44.678	0.17119	0	NaN	0	NaN	7903900	2294	1697	16195
A0A8C0Q6B5	no	AHLMEIQVNGGTVAEK	16	Oxidation (M)	_AHLM(ox)EIQVNGGTVAEK_	0	MULTI-MSMS	2	856.935436	1711.85632	-0.82012	43.695	0.34095	0	4.1792E-06	1	141.58	37434000	2294	1697	16198
A0A8C0Q6B5	no	AHLMEIQVNGGTVAEK	16	Deamidation (NQ)	_AHLMEIQVN(de)GGTVAEK_	0	MULTI-MSMS	2	849.429987	1696.84542	2.0574	46.24	0.26953	0	8.7027E-05	1	120.84	21316000	2294	1697	16217
A0A8C0Q6B5	no	AHLMEIQVNGGTVAEK	16	Deamidation (NQ)	_AHLMEIQVN(de)GGTVAEK_	0	MULTI-MSMS	2	849.429987	1696.84542	-0.68009	47.154	0.78041	0	0.005808	1	72.089	519640000	2294	1697	16218
A0A8C0Q6B5	no	AHLMEIQVNGGTVAEK	16	Deamidation (NQ)	_AHLMEIQ(de)VNGGTVAEK_	0	MSMS	2	849.429987	1696.84542	NaN	46.424	1	0	5.1282E-07	1	109.6		2294	1697	16219
A0A8C0Q6B5	no	AHLMEIQVNGGTVAEK	16	Oxidation (M),Deamidation (NQ)	_AHLM(ox)EIQVN(de)GGTVAEK_	0	MULTI-MSMS	2	857.427444	1712.84033	-0.55871	47.154	0.37244	0	8.9224E-08	1	159.5	35437000	2294	1697	16247
A0A8C0SPH9	no	AHLTNQYMQR	10	Unmodified	_AHLTNQYMQR_	0	MULTI-MSMS	2	631.308946	1260.60334	-0.034591	17.784	0.47961	0	0.025376	1	55.676	2575000	5580	1700	16265
A0A8C0RAM5	no	AHLVAVFNEYQR	12	Unmodified	_AHLVAVFNEYQR_	0	MULTI-MSMS	2	723.87805	1445.74155	0.056601	46.406	0.77862	0	0.0003545	2	105.2	60563000	4830	1701	16272
A0A8I3RWH7	no	AHMESDKHLEALYLFK	16	Unmodified	_AHMESDKHLEALYLFK_	1	MULTI-MSMS	4	483.747556	1930.96112	-0.10201	53.54	0.3739	-7.1054E-15	0.0013055	1	60.474	17468000	5965	1702	16289
A0A8I3PKJ4	no	AHNNELEPTPGNTLR	15	Unmodified	_AHNNELEPTPGNTLR_	0	MULTI-MSMS	2	831.91335	1661.81215	0.96346	25.09	0.29416	3.5527E-15	6.8834E-05	1	108.37	5355400	2491	1704	16300
A0A8P0NLU9	no	AHNVPVLVCCETYK	14	Unmodified	_AHNVPVLVCCETYK_	0	MULTI-MSMS	2	845.408	1688.80145	-0.50626	38.5	0.71377	0	0.009221	1	55.426	5375800	5313;6377	1705	16307
A0A8C0S0J3	no	AHQANQLYPFAISLIESVR	19	Unmodified	_AHQANQLYPFAISLIESVR_	0	MULTI-MSMS	3	719.719889	2156.13784	0.59986	99.713	0.44189	0	0.0028529	1	42.309	14257000	5260	1708	16322
A0A8P0TAW7	no	AHQLWLSVEALK	12	Unmodified	_AHQLWLSVEALK_	0	MULTI-MSMS	2	697.893169	1393.77178	0.97495	65.637	0.27172	0	0.00084713	1	89.9	13719000	1559;1748;5700	1712	16337
F1PCR0	no	AHQNTLEVYPPFLFFLAVGGVYHPR	25	Unmodified	_AHQNTLEVYPPFLFFLAVGGVYHPR_	0	MULTI-MSMS	4	718.87879	2871.48606	0.22748	105.68	1.2225	-1.4211E-14	3.1968E-08	1	85.805	39192000	5760	1713	16346
A0A8I3S1Q9	no	AHQVTDESLESTR	13	Unmodified	_AHQVTDESLESTR_	0	MULTI-MSMS	2	736.852426	1471.6903	-0.69664	18.558	0.28997	0	0.0020439	2	73.067	1631600	5105	1715	16360
A0A8I3NRM8	no	AHQVVEDGYEFFAK	14	Unmodified	_AHQVVEDGYEFFAK_	0	MULTI-MSMS	2	820.391187	1638.76782	0.44184	59.097	1.2886	7.1054E-15	6.3901E-07	2	164.81	108160000	3856;305	1716	16372
A0A8I3PPA0	no	AHSADVFHTFR	11	Unmodified	_AHSADVFHTFR_	0	MSMS	2	644.315086	1286.61562	NaN	28.217	1	0	0.010763	1	64.39		5323	1718	16390
A0A8I3PPA0	no	AHSADVFHTFR	11	Unmodified	_AHSADVFHTFR_	0	MULTI-MATCH	2	644.315086	1286.61562	-2.3215	25.492	0.30811	0	NaN	0	NaN	2321500	5323	1718	16396
A0A8P0TUR0	no	AHSPASTLPNSPGSTFER	18	Unmodified	_AHSPASTLPNSPGSTFER_	0	MULTI-MSMS	2	928.450296	1854.88604	-0.11317	35.406	0.544	0	1.9886E-09	1	144.47	10509000	323	1720	16403
A0A8I3P9Y9	no	AHSSMVGVSLPQK	13	Unmodified	_AHSSMVGVSLPQK_	0	MULTI-MSMS	2	670.853187	1339.69182	0.84091	29.477	0.70037	0	3.2482E-47	2	283.82	5255900	5736	1723	16424
A0A8I3P9Y9	no	AHSSMVGVSLPQK	13	Unmodified	_AHSSMVGVSLPQK_	0	MULTI-MSMS	2	670.853187	1339.69182	-0.45284	29.814	1.1026	0	7.3762E-09	1	201.84	32187000	5736	1723	16425
A0A8I3P9Y9	no	AHSSMVGVSLPQK	13	Unmodified	_AHSSMVGVSLPQK_	0	MULTI-MATCH	2	670.853187	1339.69182	3.2006	31.427	0.40661	-3.5527E-15	NaN	0	NaN	5684900	5736	1723	16435
A0A8I3MNI4	no	AHSSPASLQLGAVSPGTLTPTGVSSGPAAAPSAQHLR	37	Unmodified	_AHSSPASLQLGAVSPGTLTPTGVSSGPAAAPSAQHLR_	0	MULTI-MSMS	4	870.456387	3477.79644	1.4795	62.633	0.57674	0	2.3009E-09	1	67.064	83114000	2685	1724	16447
A0A8C0NA35	no	AHTDSLNTLVALHQLYQYTQK	21	Unmodified	_AHTDSLNTLVALHQLYQYTQK_	0	MULTI-MSMS	3	815.423801	2443.24957	-0.5918	81.95	0.47566	-1.4211E-14	8.3987E-25	1	175.62	35871000	2190	1725	16453
Q9ZZ58	no	AHVEAPIAGSMVLAAVLLK	19	Unmodified	_AHVEAPIAGSMVLAAVLLK_	0	MULTI-MSMS	3	630.70089	1889.08084	-0.10795	96.42	0.61115	0	2.4281E-10	1	143.14	175960000	338	1729	16479
A0A8I3N153	no	AHVIVMAATNRPNSIDPALR	20	Unmodified	_AHVIVMAATNRPNSIDPALR_	1	MULTI-MATCH	5	430.036815	2145.14769	-0.99172	43.81	0.20528	-7.1054E-15	NaN	0	NaN	6955700	2730	1730	16494
A0A8C0STJ7	no	AHVLAASVEQATENFLEK	18	Unmodified	_AHVLAASVEQATENFLEK_	0	MULTI-MSMS	2	979.004904	1955.99526	-0.25017	81.214	0.4418	0	1.7596E-21	1	192.18	45399000	5644	1731	16499
A0A8C0RY55	no	AHVSPHEMLQAVVLCSK	17	Unmodified	_AHVSPHEMLQAVVLCSK_	0	MULTI-MSMS	2	953.487313	1904.96007	-2.6061	54.803	0.51004	0	5.3713E-07	1	136.33	23744000	1855	1732	16509
A0A8P0T542	no	AHVVPCFDASK	11	Unmodified	_AHVVPCFDASK_	0	MULTI-MSMS	3	410.869374	1229.58629	0.54153	25.798	0.54449	0	0.043879	1	32.159	227730000	6595;2676	1734	16528
A0A8I3P8S9	no	AIADTGANVIVTGGK	15	Unmodified	_AIADTGANVIVTGGK_	0	MULTI-MSMS	2	693.882998	1385.75144	1.4268	43.521	1.2223	0	0.0017236	1	69.03	176560000	2718	1736	16543
A0A8I3P8S9	no	AIADTGANVIVTGGK	15	Unmodified	_AIADTGANVIVTGGK_	0	MSMS	2	693.882998	1385.75144	NaN	44.841	1	0	0.05895	1	41.401		2718	1736	16544
A0A8P0NZ76	no	AIADWYNEK	9	Unmodified	_AIADWYNEK_	0	MULTI-MSMS	2	555.266739	1108.51892	-0.26697	51.164	0.57808	0	0.0014376	1	120.46	12207000	6205	1737	16558
A0A8C0N0W7	no	AIAELGIYPAVDPLDSTSR	19	Unmodified	_AIAELGIYPAVDPLDSTSR_	0	MULTI-MSMS	2	994.520387	1987.02622	-2.0716	91.208	1.0695	0	2.4195E-18	2	176.51	303500000	356	1739	16574
A0A8C0MKC0	no	AIAFFQQQPR	10	Unmodified	_AIAFFQQQPR_	0	MULTI-MSMS	2	603.324922	1204.63529	1.5056	54.631	0.61199	0	0.00041813	1	129.4	485550000	1505	1740	16586
A0A8C0MJ20	no	AIAFTQYPQYSCSTTGSSLNAIYR	24	Unmodified	_AIAFTQYPQYSCSTTGSSLNAIYR_	0	MULTI-MSMS	3	900.430515	2698.26972	-0.66297	82.426	0.44208	0	1.8438E-05	1	63.462	28044000	1440	1741	16596
A0A8I3PKD6	no	AIAGQGVDCSAIMGVLTNR	19	Unmodified	_AIAGQGVDCSAIMGVLTNR_	0	MULTI-MSMS	3	644.992515	1931.95572	1.1397	85.46	0.47626	0	0.056529	1	15.162	11961000	5423	1744	16608
A0A8C0MVQ9	no	AIAHYEQSADYYKGEESNSSANK	23	Unmodified	_AIAHYEQSADYYKGEESNSSANK_	1	MULTI-MATCH	3	854.71749	2561.13064	0.26142	29.814	0.37283	0	NaN	0	NaN	3929300	1881	1747	16641
A0A8P0PBZ5	no	AIAIAAGVPVVPGTDAPITSLHEAHEFSNTYGFPIIFK	38	Unmodified	_AIAIAAGVPVVPGTDAPITSLHEAHEFSNTYGFPIIFK_	0	MULTI-MSMS	4	988.522733	3950.06183	1.0795	99.919	0.20532	0	0.0030373	2	24.802	22533000	2979	1748	16643
A0A8C0TUV1	no	AIALSLAESNR	11	Unmodified	_AIALSLAESNR_	0	MULTI-MSMS	2	572.81967	1143.62479	0.33296	45.019	0.33975	0	0.010681	1	61.56	8983600	1637	1751	16653
A0A8C0MQP2	no	AIAMSLGQDIPMDQR	15	Unmodified	_AIAMSLGQDIPMDQR_	0	MULTI-MSMS	2	823.405457	1644.79636	-2.178	69.653	0.85102	0	5.6719E-05	3	117.86	21722000	1708	1752	16664
A0A8I3N153	no	AIANECQANFISIK	14	Unmodified	_AIANECQANFISIK_	0	MULTI-MSMS	2	789.900865	1577.78718	0.28224	57.119	1.017	0	0.00014058	1	101.39	609300000	2730	1753	16675
A0A8I3N7Q9	no	AIANHSVYCSTK	12	Unmodified	_AIANHSVYCSTK_	0	MULTI-MSMS	2	675.827169	1349.63978	-0.24361	14.405	0.51056	0	3.7031E-06	1	205.13	23728000	2875	1754	16697
A0A8C0Z5N9	no	AIANVPPIQEK	11	Unmodified	_AIANVPPIQEK_	0	MULTI-MSMS	2	590.340238	1178.66592	-1.7009	34.679	0.61099	0	0.0019812	1	85.716	4541700	6300	1755	16712
Q4VYB4	no	AIASDKLNCDDFR	13	Unmodified	_AIASDKLNCDDFR_	1	MULTI-MSMS	2	762.859197	1523.70384	0.84559	35.679	0.16979	0	0.00086274	1	99.752	3837600	1134	1756	16717
A0A8I3PU76	no	AIAVLTSGGDAQGMNAAVR	19	Unmodified	_AIAVLTSGGDAQGMNAAVR_	0	MULTI-MSMS	2	901.464892	1800.91523	-0.35694	55.424	0.33827	0	2.8161E-27	1	200.82	34000000	210	1761	16734
A0A8C0QJD0	no	AIAYLFPSGLFEK	13	Unmodified	_AIAYLFPSGLFEK_	0	MULTI-MSMS	2	728.397753	1454.78095	0.27626	97.439	0.64374	1.4211E-14	0.00032252	2	96.015	63789000	4697	1762	16746
A0A8I3P636	no	AICALDLAPEVGK	13	Unmodified	_AICALDLAPEVGK_	0	MULTI-MSMS	2	678.86322	1355.71189	2.2784	66.434	0.61013	1.4211E-14	0.00019631	1	99.283	13714000	5085	1763	16753
A0A8I3NBZ5	no	AICEAYKEDYHK	12	Unmodified	_AICEAYKEDYHK_	1	MULTI-SECPEP	2	763.850841	1525.68713	0.6337	17.646	0.63674	0	0.00031536	1	176.48	11872000	1010	1765	16764
A0A8C0P5Y9	no	AICGLIDDYSMVR	13	Unmodified	_AICGLIDDYSMVR_	0	MULTI-SECPEP	2	756.862894	1511.71123	-1.9385	78.366	0.54377	0	0.019158	1	72.2	20635000	3605	1766	16780
A0A8C0S9B9	no	AICLDHAK	8	Unmodified	_AICLDHAK_	0	MULTI-MSMS	2	464.23947	926.464386	-0.33561	13.681	0.20451	0	0.012461	1	90.706	10398000	5367	1768	16788
A0A8C0LUS7	no	AICTEAGLMALR	12	Unmodified	_AICTEAGLMALR_	0	MULTI-MSMS	2	653.336315	1304.65808	-0.18446	63.214	0.8842	0	0.00021763	1	117.89	591280000	465	1769	16804
A0A8C0PZQ4	no	AIDDSSASISLAQLTK	16	Unmodified	_AIDDSSASISLAQLTK_	0	MULTI-SECPEP	2	810.427967	1618.84138	2.9561	72.273	0.23851	0	0.0025796	1	83.204	15816000	3443	1771	16820
A0A8P0NGV9	no	AIDENNESTACFLIR	15	Unmodified	_AIDENNESTACFLIR_	0	MULTI-MSMS	2	876.914701	1751.81485	2.6165	65.176	0.40664	0	6.8738E-06	1	141.73	30298000	6056;6362	1772	16834
A0A8P0NGV9	no	AIDENNESTACFLIR	15	Unmodified	_AIDENNESTACFLIR_	0	MULTI-MATCH	2	876.914701	1751.81485	4.0667	65.82	0.57687	0	NaN	0	NaN	24369000	6056;6362	1772	16841
A0A8C0PZU4	no	AIDEPSFSVAYANMCR	16	Unmodified	_AIDEPSFSVAYANMCR_	0	MSMS	2	915.911104	1829.80765	NaN	75.317	1	0	0.0017803	1	65.842		1022	1773	16847
A0A8C0PZU4	no	AIDEPSFSVAYANMCR	16	Unmodified	_AIDEPSFSVAYANMCR_	0	MSMS	2	915.911104	1829.80765	NaN	75.346	1	0	0.017816	1	49.448		1022	1773	16848
A0A8C0RP85	no	AIDGQQTIIACIESHQFQPK	20	Unmodified	_AIDGQQTIIACIESHQFQPK_	0	MULTI-MSMS	3	762.051198	2283.13177	-0.29476	80.626	1.3203	0	1.94E-13	5	137.05	708440000	5082	1774	16855
A0A8C0RD92	no	AIDLFTDAIK	10	Unmodified	_AIDLFTDAIK_	0	MSMS	2	553.808239	1105.60193	NaN	75.105	1	0	0.0035574	1	95.358		4880	1776	16870
A0A8C0MVC6	no	AIDTLHR	7	Unmodified	_AIDTLHR_	0	MULTI-MATCH	2	413.232502	824.450451	-1.9561	13.681	0.17175	0	NaN	0	NaN	8440700	1869	1778	16883
A0A8C0TS59	no	AIDVPGQVQVYELQPR	16	Unmodified	_AIDVPGQVQVYELQPR_	0	MULTI-MSMS	2	906.48615	1810.95775	2.2331	73.991	0.68081	0	1.0375E-08	2	154.36	56737000	6133	1779	16889
A0A8I3PE52	no	AIEAISPGQYR	11	Unmodified	_AIEAISPGQYR_	0	MSMS	2	602.81967	1203.62479	NaN	40.092	1	0	0.0033267	1	78.516		5686	1780	16899
A0A8I3NM71	no	AIEALKEFNEDGALAVLQQFK	21	Unmodified	_AIEALKEFNEDGALAVLQQFK_	1	MULTI-MSMS	3	778.749514	2333.22671	-0.087824	99.51	0.78214	0	2.533E-11	1	114.55	691230000	4751;2923	1782	16911
A0A8P0PHU9	no	AIEDEGGNPDEIEITSEGNK	20	Unmodified	_AIEDEGGNPDEIEITSEGNK_	0	MULTI-MSMS	2	1058.97948	2115.9444	-1.9334	52.431	0.3064	7.1054E-15	3.2015E-15	1	151.99	19516000	6441	1784	16926
A0A8I3PQU6	no	AIEDFNQSSQQEK	13	Unmodified	_AIEDFNQSSQQEK_	0	MULTI-MATCH	2	762.352259	1522.68997	1.879	26.802	0.12314	0	NaN	0	NaN	4919400	3581	1785	16941
A0A8C0NEZ8	no	AIEDSDTLQETMEEYMNKPTF	21	Unmodified	_AIEDSDTLQETMEEYMNKPTF_	1	MULTI-MSMS	3	831.366301	2491.07707	1.3091	100.97	0.23714	0	0.022859	1	28.325	77348000	2618	1786	16949
A0A8C0QA20	no	AIEEGIPAFTCEEYVK	16	Unmodified	_AIEEGIPAFTCEEYVK_	0	MULTI-MSMS	2	928.44276	1854.87097	1.3684	75.296	0.71395	1.4211E-14	0.0017983	2	62.14	43753000	4636	1787	16961
A0A8P0NWF3	no	AIEEGTLEEIEEEVR	15	Unmodified	_AIEEGTLEEIEEEVR_	0	MULTI-MSMS	2	873.425621	1744.83669	-0.31148	86.153	0.54362	0	2.8431E-14	1	207.88	82694000	5746	1788	16973
A0A8I3NLK6	no	AIEEGVNHMWTVSAFQQHPR	20	Unmodified	_AIEEGVNHMWTVSAFQQHPR_	0	MULTI-MSMS	3	779.711288	2336.11203	0.58339	60.185	0.57751	-7.1054E-15	0.034626	1	21.1	24550000	2066	1789	16985
A0A8I3NTY8	no	AIEEGVSHMWTVSAFQQHPR	20	Unmodified	_AIEEGVSHMWTVSAFQQHPR_	0	MULTI-MSMS	3	770.707655	2309.10113	-0.38965	62.862	0.50887	0	5.1415E-26	1	187.31	117770000	847	1790	16997
A0A8I3MSC7	no	AIEENLEPWPQAWDDSLINGSPLLHDPSASINK	33	Unmodified	_AIEENLEPWPQAWDDSLINGSPLLHDPSASINK_	0	MULTI-MSMS	3	1219.60043	3655.77946	-0.0029284	101.38	0.33945	0	5.6087E-18	1	87.749	37530000	4297	1791	17011
A0A8I3S2J1	no	AIEFLNNPPEEAPR	14	Unmodified	_AIEFLNNPPEEAPR_	0	MULTI-SECPEP	2	798.904462	1595.79437	1.5851	61.026	0.56689	0	3.5659E-08	1	161.19	49293000	4016;6098	1792	17023
E2QV81	no	AIEIDEQQGCK	11	Unmodified	_AIEIDEQQGCK_	0	MULTI-MSMS	2	645.803359	1289.59217	0.24641	24.006	0.20426	0	0.0086337	1	64.654	3026200	4072	1793	17029
A0A8C0RD92	no	AIEINPDSAQPYK	13	Unmodified	_AIEINPDSAQPYK_	0	MULTI-MSMS	2	723.367181	1444.71981	1.6628	45.116	1.3579	0	0.0011856	1	80.037	301470000	4880	1794	17042
A0A8C0RD92	no	AIEINPDSAQPYK	13	Unmodified	_AIEINPDSAQPYK_	0	MULTI-MATCH	2	723.367181	1444.71981	2.7906	41.633	0.16981	0	NaN	0	NaN	4280300	4880	1794	17051
A0A8I3RUT9	no	AIEIVESDVK	10	Unmodified	_AIEIVESDVK_	0	MULTI-MSMS	2	551.803154	1101.59175	1.426	37.84	0.27192	-7.1054E-15	0.051822	1	44.98	1914900	4150	1795	17052
A0A8P0NKA3	no	AIELNPANAVYFCNR	15	Unmodified	_AIELNPANAVYFCNR_	0	MULTI-MSMS	2	876.430321	1750.84609	1.4238	74.749	0.84757	0	7.3705E-06	3	141.1	300220000	1719	1798	17065
A0A8P0NKA3	no	AIELNPANAVYFCNR	15	Deamidation (NQ)	_AIELNPAN(de)AVYFCNR_	0	MULTI-MATCH	2	876.922329	1751.8301	6.2761	73.45	0.3725	0	NaN	0	NaN	20830000	1719	1798	17076
A0A8P0PNK7	no	AIELSLQEQK	10	Unmodified	_AIELSLQEQK_	0	MULTI-MSMS	2	579.821878	1157.6292	0.75214	43.387	0.47423	7.1054E-15	0.0005539	1	121.05	12060000	6570	1799	17080
A0A8I3MPP6	no	AIENQEHR	8	Unmodified	_AIENQEHR_	0	MULTI-MSMS	2	498.746505	995.478456	-1.2901	8.4757	0.13601	0	0.0059254	2	133.12	23276000	670	1801	17090
A0A8P0NI52	no	AIEPQNEEADENYNSVNTR	19	Unmodified	_AIEPQNEEADENYNSVNTR_	0	MULTI-MSMS	2	1096.98817	2191.96178	-0.8949	37.667	0.47676	0	2.5456E-05	1	94.728	6922600	935	1803	17111
A0A8I3QAU5	no	AIEQADLLQEEAETPR	16	Unmodified	_AIEQADLLQEEAETPR_	0	MULTI-MSMS	2	906.952337	1811.89012	-1.27	61.577	0.40943	0	1.6101E-16	1	194.24	27044000	1486	1804	17123
A0A8I3MGM6	no	AIEQADLLQEEDESPR	16	Unmodified	_AIEQADLLQEEDESPR_	0	MULTI-MSMS	2	921.939427	1841.8643	-0.67762	55.359	0.57598	0	1.815E-20	1	208.82	89757000	3601	1805	17136
A0A8C0NE40	no	AIEQESQISLK	11	Unmodified	_AIEQESQISLK_	0	MULTI-MSMS	2	623.337892	1244.66123	3.2717	39.83	0.57637	0	0.0063073	1	69.598	5840600	2544	1806	17148
A0A8I3N2V0	no	AIESSPDKR	9	Unmodified	_AIESSPDKR_	1	MULTI-MATCH	2	501.764363	1001.51417	-0.76661	9.4401	0.3804	0	NaN	0	NaN	551570	6197	1808	17163
A0A8P0SAT3	no	AIESTASVSEHK	12	Unmodified	_AIESTASVSEHK_	0	MULTI-MSMS	2	629.817324	1257.62009	0.74293	13.681	0.13653	0	0.0050984	1	66.435	1717000	1422	1809	17168
A0A8C0S9M1	no	AIETALDCLK	10	Unmodified	_AIETALDCLK_	0	MULTI-MSMS	2	567.297181	1132.57981	-2.6128	54.299	0.95106	0	0.012257	2	66.621	22109000	2642	1810	17174
A0A8P0ST92	no	AIFASGSPFDPVTLPNGR	18	Unmodified	_AIFASGSPFDPVTLPNGR_	0	MULTI-MSMS	2	923.478325	1844.9421	1.1242	86.522	0.61274	0	1.5561E-08	1	130.15	147800000	1518	1812	17186
A0A8P0ST92	no	AIFASGSPFDPVTLPNGR	18	Deamidation (NQ)	_AIFASGSPFDPVTLPN(de)GR_	0	MULTI-MSMS	2	923.970333	1845.92611	0.89297	91.181	0.37168	0	3.4675E-08	2	138.42	24002000	1518	1812	17199
A0A8C0RES2	no	AIFAVLTSVLTK	12	Unmodified	_AIFAVLTSVLTK_	0	MULTI-MSMS	2	631.889564	1261.76457	-0.11006	98.558	0.34078	0	0.00013258	1	123.63	8494300	4906	1813	17213
A0A8I3MTN8	no	AIFDTPDEDPNYNPLPEERPGGFAWGEGQR	30	Unmodified	_AIFDTPDEDPNYNPLPEERPGGFAWGEGQR_	1	MULTI-MSMS	3	1125.51648	3373.5276	0.62136	91.12	0.33775	0	3.1897E-25	1	113.5	31389000	3438	1814	17220
A0A8P0PAZ7	no	AIFENTLSTYPK	12	Unmodified	_AIFENTLSTYPK_	0	MULTI-MSMS	2	692.361367	1382.70818	-1.5876	60.472	1.2077	-7.1054E-15	0.00056474	1	96.143	38150000	6527	1816	17233
A0A8C0TTC2	no	AIFMIPTNPPPTFR	14	Unmodified	_AIFMIPTNPPPTFR_	0	MULTI-MATCH	2	801.429061	1600.84357	5.8576	86.283	1.4622	0	NaN	0	NaN	55730000	6140	1817	17249
A0A8I3MGN1	no	AIFPQNGLVVSSVDVQSVEPVDQR	24	Unmodified	_AIFPQNGLVVSSVDVQSVEPVDQR_	0	MULTI-MSMS	3	861.785287	2582.33403	-0.067161	88.952	1.2221	0	3.301E-06	2	72.99	88004000	5569	1818	17255
A0A8P0P307	no	AIFQTIQNR	9	Unmodified	_AIFQTIQNR_	0	MULTI-MSMS	2	545.803823	1089.59309	0.5229	40.333	0.54149	0	0.019161	1	65.313	14977000	5279	1820	17268
A0A8I3NFI4	no	AIFSSGAVLYK	11	Unmodified	_AIFSSGAVLYK_	0	MULTI-MSMS	2	578.324057	1154.63356	-0.070645	58.446	1.3226	-7.1054E-15	0.00061751	2	111.17	85952000	1912	1822	17277
A0A8C0M9N5	no	AIFSVYVVNK	10	Unmodified	_AIFSVYVVNK_	0	MSMS	2	570.326599	1138.63865	NaN	64.448	1	0	0.0045865	1	83.265		1053	1824	17293
A0A8C0MZR6	no	AIFTTGQGASAVGLTAYVQR	20	Unmodified	_AIFTTGQGASAVGLTAYVQR_	0	MULTI-MSMS	3	671.02509	2010.05344	-0.15491	78.151	1.2555	0	0.048044	2	17.148	33438000	2019	1825	17302
A0A8P0T375	no	AIGAQNLLTMPGGVAK	16	Unmodified	_AIGAQNLLTMPGGVAK_	0	MSMS	2	770.929425	1539.8443	NaN	68.995	1	0	0.0027984	1	61.833		414	1826	17308
A0A8P0SUN8	no	AIGFVVGQTDWEK	13	Unmodified	_AIGFVVGQTDWEK_	0	MSMS	2	725.372266	1448.72998	NaN	73.297	1	0	2.1158E-05	1	107.83		3078	1828	17313
A0A8C0RX08	no	AIGIGAYLVR	10	Unmodified	_AIGIGAYLVR_	0	MULTI-MSMS	2	516.813659	1031.61277	-0.028155	67.679	0.88541	-1.4211E-14	0.0004213	2	130.77	74486000	3663	1830	17319
A0A8C0SJ90	no	AIGNNSATSPR	11	Unmodified	_AIGNNSATSPR_	0	MULTI-MSMS	2	544.278169	1086.54179	0.85607	12.997	0.20359	0	0.00070429	1	107.15	1580500	2496	1833	17338
A0A8I3QBG5	no	AIGPHDVLATLLNNLK	16	Unmodified	_AIGPHDVLATLLNNLK_	0	MULTI-MSMS	2	844.988329	1687.9621	-0.34536	100.43	0.64508	0	8.0631E-32	1	247.13	220440000	1782	1836	17360
A0A8C0PJ10	no	AIGQTELNASNPEEVLQLAAQR	22	Unmodified	_AIGQTELNASNPEEVLQLAAQR_	0	MULTI-MSMS	3	784.74331	2351.2081	0.22088	88.954	0.71452	0	0.063968	1	11.804	12601000	4119	1837	17373
A0A8C0NHD1	no	AIGSASEGAQSSLQEVYHK	19	Unmodified	_AIGSASEGAQSSLQEVYHK_	0	MULTI-MSMS	3	654.656954	1960.94903	0.11856	43.148	0.54226	0	0.0076082	2	35.348	165390000	2709	1838	17379
A0A8C0PE22	no	AIGTACTLDK	10	Unmodified	_AIGTACTLDK_	0	MULTI-MSMS	2	525.268424	1048.5223	-0.4925	21.746	0.23744	0	0.0068533	1	74.376	7431000	3353	1839	17392
A0A8I3PIA7	no	AIGTDEDLAHSSIR	14	Unmodified	_AIGTDEDLAHSSIR_	0	MULTI-MSMS	2	742.870619	1483.72669	-0.12579	33.44	0.30555	0	1.2492E-05	1	143.97	14690000	5291	1841	17408
A0A8I3N153	no	AIGVKPPR	8	Unmodified	_AIGVKPPR_	1	MULTI-MSMS	2	419.268887	836.523222	-0.24458	14.283	0.85034	0	0.030113	1	126.16	25040000	2730	1843	17427
A0A8P0SB20	no	AIGVLTSGGDAQGMNAAVR	19	Unmodified	_AIGVLTSGGDAQGMNAAVR_	0	MULTI-MSMS	2	894.457067	1786.89958	1.7737	54.682	0.6118	0	8.3301E-09	2	118.37	693170000	744;3976	1844	17434
A0A8P0SB20	no	AIGVLTSGGDAQGMNAAVR	19	Oxidation (M)	_AIGVLTSGGDAQGM(ox)NAAVR_	0	MULTI-MATCH	2	902.454524	1802.8945	-5.8014	41.935	0.27255	7.1054E-15	NaN	0	NaN	8641600	744;3976	1844	17454
A0A8C0M3S5	no	AIGVSNFNHK	10	Unmodified	_AIGVSNFNHK_	0	MULTI-MATCH	2	543.788173	1085.56179	1.3324	17.551	0.70412	0	NaN	0	NaN	2649900	794	1845	17469
A0A8I3P2L6	no	AIGVSNFNHLQIEK	14	Unmodified	_AIGVSNFNHLQIEK_	0	MULTI-MSMS	2	785.422822	1568.83109	-1.5511	52.79	1.1217	0	1.0144E-06	3	158.3	152400000	4976	1846	17475
A0A8P0PMV1	no	AIHNICSVCR	10	Unmodified	_AIHNICSVCR_	0	MULTI-MSMS	3	410.534108	1228.5805	0.050145	16.876	0.34075	0	0.0081756	1	60.102	5019900	6638	1848	17497
A0A8I3PFD4	no	AIHNPMIQK	9	Unmodified	_AIHNPMIQK_	0	MULTI-MSMS	2	526.289494	1050.56443	1.9159	17.242	0.6665	0	0.058341	1	46.835	3225000	3930	1849	17503
A0A8I3S4A5	no	AIHQQILLLR	10	Unmodified	_AIHQQILLLR_	0	MULTI-MSMS	3	402.255669	1203.74518	0.075224	42.967	0.37214	0	0.024855	1	43.651	4975500	1785	1850	17513
A0A8P0NVX2	no	AIHTAPVATMAFDPTSTLLATGGCDGAVR	29	Unmodified	_AIHTAPVATMAFDPTSTLLATGGCDGAVR_	0	MULTI-MSMS	3	967.812631	2900.41606	-0.79721	83.944	0.50765	0	2.9946E-09	2	83.216	87223000	6445	1851	17526
A0A8C0Z2G8	no	AIIDEFEQK	9	Unmodified	_AIIDEFEQK_	0	MULTI-MSMS	2	546.782222	1091.54989	-0.83404	54.123	0.30586	0	0.0088183	1	79.809	8254800	6266	1854	17551
A0A8I3PYS5	no	AIIEEYLHLNDMK	13	Unmodified	_AIIEEYLHLNDMK_	0	MULTI-MSMS	2	794.905616	1587.79668	-1.378	74.941	0.78082	0	1.9835E-08	1	192.5	242930000	2053	1855	17559
A0A8I3PYS5	no	AIIEEYLHLNDMK	13	Unmodified	_AIIEEYLHLNDMK_	0	MULTI-MATCH	2	794.905616	1587.79668	4.8741	71.901	0.20345	0	NaN	0	NaN	14956000	2053	1855	17569
A0A8I3PYS5	no	AIIEEYLHLNDMK	13	Unmodified	_AIIEEYLHLNDMK_	0	MULTI-MATCH	2	794.905616	1587.79668	-5.5324	74.115	0.54414	-1.4211E-14	NaN	0	NaN	36112000	2053	1855	17570
A0A8I3PNN7	no	AIIIFVPVPQLK	12	Unmodified	_AIIIFVPVPQLK_	0	MULTI-MSMS	2	669.431399	1336.84824	0.2868	95.232	1.2537	0	0.00030948	2	111.04	1116500000	4468	1856	17582
A0A8I3PNN7	no	AIIIFVPVPQLK	12	Unmodified	_AIIIFVPVPQLK_	0	MULTI-MSMS	3	446.623358	1336.84824	-0.044729	95.182	0.74468	0	0.0023747	1	65.5	20393000	4468	1856	17583
A0A8I3PNN7	no	AIIIFVPVPQLK	12	Unmodified	_AIIIFVPVPQLK_	0	MULTI-MATCH	2	669.431399	1336.84824	-1.3274	95.738	0.30745	0	NaN	0	NaN	7085800	4468	1856	17599
A0A8P0N9X4	no	AIIKPQYVDQIPK	13	Unmodified	_AIIKPQYVDQIPK_	1	MULTI-MSMS	2	756.942859	1511.87116	-0.21194	46.24	0.98192	0	0.010535	2	72.582	73125000	6573;6418	1858	17606
A0A8P0NFD4	no	AIIKPVIIDKDVK	13	Unmodified	_AIIKPVIIDKDVK_	2	MULTI-MATCH	4	363.735352	1450.9123	-0.73235	32.476	0.61128	0	NaN	0	NaN	13305000	4381	1859	17616
A0A8I3PHW1	no	AIIPSHLAYGK	11	Unmodified	_AIIPSHLAYGK_	0	MULTI-MSMS	2	585.337498	1168.66044	0.6715	36.87	0.30709	0	0.0077629	1	66.504	13454000	6127	1861	17625
A0A8I3PHW1	no	AIIPSHLAYGK	11	Unmodified	_AIIPSHLAYGK_	0	MSMS	3	390.560758	1168.66044	NaN	36.633	1	0	0.0050864	1	64.82		6127	1861	17626
A0A8I3N7Q9	no	AIIQVSQIVAR	11	Unmodified	_AIIQVSQIVAR_	0	MULTI-MSMS	2	599.36933	1196.72411	0.14691	58.264	0.78204	0	0.0068848	3	68.371	102520000	2875	1862	17650
A0A8I3SCB6	no	AIITALGVDRR	11	Unmodified	_AIITALGVDRR_	1	MULTI-MSMS	2	592.859129	1183.70371	-1.1971	37.072	0.27022	0	0.024806	1	63.961	15343000	3764	1864	17661
A0A8I3PAX1	no	AIIVEFAQQGLNAALFYENKDPR	23	Unmodified	_AIIVEFAQQGLNAALFYENKDPR_	1	MULTI-MSMS	3	869.790372	2606.34929	0.34836	100.11	0.37431	0	8.0116E-06	1	73.672	57024000	3173	1865	17668
A0A8C0N5A7	no	AIKPTLGLIDPLHTLHMPDR	20	Unmodified	_AIKPTLGLIDPLHTLHMPDR_	1	MULTI-MSMS	5	448.454365	2237.23544	0.055971	73.232	0.5428	0	2.9648E-05	2	86.479	29323000	2232	1866	17673
A0A8C0Q6J6	no	AILCLLLGGVER	12	Unmodified	_AILCLLLGGVER_	0	MULTI-MSMS	2	657.384122	1312.75369	0.7203	95.097	0.54073	0	9.7916E-05	1	127.4	137940000	3042	1868	17685
A0A8C0Q6J6	no	AILCLLLGGVER	12	Unmodified	_AILCLLLGGVER_	0	MULTI-MATCH	2	657.384122	1312.75369	6.4533	95.753	0.37555	0	NaN	0	NaN	6599100	3042	1868	17692
A0A8C0TA90	no	AILDQQVLAEELTTK	15	Unmodified	_AILDQQVLAEELTTK_	0	MULTI-MSMS	2	836.46181	1670.90907	0.91048	81.373	0.3743	0	1.8292E-06	1	148.13	43240000	3272;5880	1869	17698
A0A8C0YS41	no	AILDSETGLLFLSLE	15	Unmodified	_AILDSETGLLFLSLE_	0	MULTI-MSMS	2	810.940179	1619.8658	1.2591	111.93	0.61168	-1.4211E-14	0.065859	1	33.744	44579000	6188;3979	1870	17709
A0A8I3SBI9	no	AILEDIHVNLFTR	13	Unmodified	_AILEDIHVNLFTR_	0	MULTI-MSMS	3	514.287586	1539.84093	0.38218	81.238	0.47731	0	7.5037E-05	1	100.55	28710000	5490	1871	17725
A0A8I3SBI9	no	AILEDIHVNLFTR	13	Unmodified	_AILEDIHVNLFTR_	0	MULTI-MSMS	2	770.92774	1539.84093	0.27747	81.238	0.23824	0	2.3951E-09	1	209.19	277750000	5490	1871	17726
A0A8I3SBI9	no	AILEDIHVNLFTR	13	Unmodified	_AILEDIHVNLFTR_	0	MULTI-MATCH	2	770.92774	1539.84093	0.62202	81.645	0.16937	0	NaN	0	NaN	7495400	5490	1871	17742
A0A8I3SBI9	no	AILEDIHVNLFTR	13	Unmodified	_AILEDIHVNLFTR_	0	MULTI-MATCH	2	770.92774	1539.84093	-0.92537	81.469	0.30531	0	NaN	0	NaN	78329000	5490	1871	17743
A0A8P0PN68	no	AILFAVVAR	9	Acetyl (Protein N-term)	_(ac)AILFAVVAR_	0	MULTI-MSMS	2	501.310752	1000.60695	0.48975	110.77	0.51039	1.4211E-14	0.0024676	1	92.467	4375300	6451	1874	17756
A0A8C0TB14	no	AILILDNDGDR	11	Unmodified	_AILILDNDGDR_	0	MULTI-MSMS	2	607.822409	1213.63027	-0.57487	54.394	0.78132	0	0.00015708	1	144.09	192780000	5175	1876	17764
A0A8P0TIK2	no	AILLAVLPMSLLSVGK	16	Unmodified	_AILLAVLPMSLLSVGK_	0	MULTI-MSMS	2	813.007144	1623.99974	-1.6975	108.53	0.23996	0	0.00032197	1	78.692	7394300	5114	1877	17780
A0A8P0TIK2	no	AILLAVLPMSLLSVGK	16	Unmodified	_AILLAVLPMSLLSVGK_	0	MULTI-MSMS	3	542.340522	1623.99974	-0.11519	108.51	0.20564	0	0.0052856	1	47.532	4637600	5114	1877	17781
A0A8P0SL58	no	AILMITNR	8	Unmodified	_AILMITNR_	0	MSMS	2	466.273312	930.532072	NaN	43.039	1	0	0.0079031	1	107.43		6592	1878	17794
A0A8P0T340	no	AILNPLCQVDYR	12	Unmodified	_AILNPLCQVDYR_	0	MULTI-MSMS	2	731.379568	1460.74458	-2.5934	70.679	0.9848	0	0.00033871	2	107.24	75802000	6105	1880	17807
A0A8I3PTW1	no	AILPCQDTPSVK	12	Unmodified	_AILPCQDTPSVK_	0	MSMS	2	664.84757	1327.68059	NaN	40.112	1	0	0.011747	1	57.785		6525	1881	17819
A0A8C0PEQ5	no	AILSMNGLSYGVIR	14	Unmodified	_AILSMNGLSYGVIR_	0	MULTI-MSMS	2	747.410869	1492.80718	-0.31501	83.367	0.13609	0	0.00013948	1	100.72	11563000	3875	1886	17840
A0A8C0SU42	no	AILSSILEEQK	11	Unmodified	_AILSSILEEQK_	0	MULTI-MSMS	2	615.850635	1229.68672	-0.54928	65.882	0.67785	0	0.0037627	1	75.294	66755000	5650	1887	17845
A0A8P0P0B7	no	AILSTKPPGTFLLR	14	Unmodified	_AILSTKPPGTFLLR_	1	MULTI-MSMS	2	757.458676	1512.9028	-0.65146	63.223	0.5782	7.1054E-15	0.021847	1	61.958	30786000	4748	1888	17857
A0A8C0RC87	no	AILTMTQLYK	10	Unmodified	_AILTMTQLYK_	0	MULTI-MSMS	2	591.333567	1180.65258	-1.1714	65.291	0.37215	0	0.0045378	1	82.279	34374000	4678	1889	17862
A0A8P0TTK7	no	AILVDLEPGTMDSVR	15	Unmodified	_AILVDLEPGTMDSVR_	0	MULTI-MSMS	2	808.42163	1614.82871	0.18731	77.065	1.2565	0	1.2712E-07	3	163.78	10769000000	1644;1768;6608;5630;1645	1890	17880
A0A8P0TTK7	no	AILVDLEPGTMDSVR	15	Oxidation (M)	_AILVDLEPGTM(ox)DSVR_	0	MULTI-SECPEP	2	816.419088	1630.82362	0.29921	77.167	0.54374	0	0.015423	1	77.674	421510000	1644;1768;6608;5630;1645	1890	17910
A0A8P0TTK7	no	AILVDLEPGTMDSVR	15	Oxidation (M)	_AILVDLEPGTM(ox)DSVR_	0	MULTI-MATCH	2	816.419088	1630.82362	-5.6049	65.863	0.50813	0	NaN	0	NaN	72658000	1644;1768;6608;5630;1645	1890	17917
A0A8I3RVG9	no	AILVVFANK	9	Unmodified	_AILVVFANK_	0	MULTI-MSMS	2	487.805303	973.596052	0.28908	61.577	1.2608	7.1054E-15	0.039597	1	53.554	238560000	2286	1891	17928
A0A8I3RVG9	no	AILVVFANK	9	Unmodified	_AILVVFANK_	0	MSMS	2	487.805303	973.596052	NaN	58.683	1	0	0.0067909	1	93.262		2286	1891	17929
A0A8I3RVG9	no	AILVVFANK	9	Unmodified	_AILVVFANK_	0	MSMS	2	487.805303	973.596052	NaN	59.285	1	0	0.0034659	1	114.19		2286	1891	17930
A0A8I3RVG9	no	AILVVFANK	9	Unmodified	_AILVVFANK_	0	MULTI-MATCH	2	487.805303	973.596052	-4.8578	60.152	0.44198	0	NaN	0	NaN	4030800	2286	1891	17946
A0A8I3NJ91	no	AIMAHMTVEEIYKDR	15	Unmodified	_AIMAHMTVEEIYKDR_	1	MULTI-MSMS	4	452.477383	1805.88043	0.99013	52.88	0.54345	-7.1054E-15	4.9072E-05	1	98.312	14819000	4902	1893	17958
A0A8C0STJ7	no	AIMAQLPQEQK	11	Unmodified	_AIMAQLPQEQK_	0	MULTI-MSMS	2	628.837005	1255.65946	-0.019732	37.857	1.9361	0	0.00032187	4	158.76	110620000	5644	1894	17970
A0A8I3N4K3	no	AIMASDSILTEEGK	14	Unmodified	_AIMASDSILTEEGK_	0	MULTI-MSMS	2	732.866157	1463.71776	3.6006	54.932	1.1197	0	0.011191	1	52.693	52880000	780	1895	17981
A0A8I3MVW9	no	AIMTYVSSFYHAFSGAQK	18	Unmodified	_AIMTYVSSFYHAFSGAQK_	0	MULTI-MSMS	2	1004.48529	2006.95603	2.5965	94.758	0.33911	0	2.8518E-08	1	122.45	32932000	5457;5381	1897	17989
A0A8C0NEP7	no	AINGPTSASGDEISK	15	Unmodified	_AINGPTSASGDEISK_	0	MULTI-MSMS	2	723.857177	1445.6998	1.6361	24.684	0.47883	0	0.00052207	1	81.92	4025700	2611	1899	17997
A0A8I3NUC9	no	AINLLPANTQINDIR	15	Unmodified	_AINLLPANTQINDIR_	0	MULTI-MSMS	2	833.467761	1664.92097	-2.5156	73.339	0.50867	0	0.0001934	1	93.345	36720000	3283	1900	18009
A0A8P0SEB0	no	AINPINTFTK	10	Unmodified	_AINPINTFTK_	0	MULTI-MSMS	2	559.813856	1117.61316	3.3544	49.665	1.2921	0	0.0018693	2	98.033	57910000	5460	1901	18021
A0A8C0RR54	no	AINQFTEVLTR	11	Unmodified	_AINQFTEVLTR_	0	MULTI-MSMS	2	646.353877	1290.6932	0.16897	64.654	0.44244	-1.4211E-14	0.0001919	1	150.27	47693000	3507	1902	18032
A0A8C0RR54	no	AINQFTEVLTR	11	Unmodified	_AINQFTEVLTR_	0	MULTI-MATCH	2	646.353877	1290.6932	1.6791	63.991	0.23694	0	NaN	0	NaN	4983200	3507	1902	18041
A0A8I3N0P1	no	AINQGGLTSVAVR	13	Unmodified	_AINQGGLTSVAVR_	0	MULTI-MSMS	2	643.364776	1284.715	0.29639	39.486	0.67916	0	0.00016121	1	103.87	193290000	5602	1903	18046
A0A8I3RYC9	no	AINQQTGAFVEISR	14	Unmodified	_AINQQTGAFVEISR_	0	MULTI-MSMS	2	767.404629	1532.79471	3.5368	51.982	1.361	0	4.9029E-05	2	132.32	122620000	3271	1905	18064
A0A8I3RYC9	no	AINQQTGAFVEISR	14	Unmodified	_AINQQTGAFVEISR_	0	MULTI-MSMS	2	767.404629	1532.79471	-1.3495	53.132	1.1536	0	2.1636E-05	2	138.99	22845000	3271	1905	18065
A0A8I3RYC9	no	AINQQTGAFVEISR	14	Unmodified	_AINQQTGAFVEISR_	0	MULTI-MSMS	2	767.404629	1532.79471	-0.1816	54.756	0.37425	0	0.00089929	1	81.92	9669300	3271	1905	18066
Q2KKD1	no	AINVILGCLR	10	Unmodified	_AINVILGCLR_	0	MULTI-MSMS	2	564.831526	1127.6485	-1.1841	70.246	0.98521	0	0.00041648	1	142.64	40124000	4160	1908	18098
A0A8I3S6F7	no	AINVQEEK	8	Unmodified	_AINVQEEK_	0	MULTI-MSMS	2	465.748182	929.481811	-0.20181	14.806	0.23789	0	0.0063054	1	122.74	34386000	6594;6533	1909	18110
A0A8I3SA06	no	AINVSASSGGVQNSGVIR	18	Unmodified	_AINVSASSGGVQNSGVIR_	0	MULTI-MSMS	2	858.455382	1714.89621	-1.5291	42.736	0.40421	0	0.018567	1	36.81	13241000	3350	1910	18121
A0A8C0Q119	no	AIPDLTAPVAAVQAAVSNLVR	21	Unmodified	_AIPDLTAPVAAVQAAVSNLVR_	0	MULTI-MSMS	3	692.731906	2075.17389	0.13102	110.9	1.0223	0	5.025E-06	2	92.098	1069100000	4471	1911	18130
A0A8P0TAL0	no	AIPNQGEILVIR	12	Unmodified	_AIPNQGEILVIR_	0	MULTI-MSMS	2	661.893169	1321.77178	1.067	62.357	0.95171	-7.1054E-15	0.0018437	2	78.939	52817000	6497;5742	1914	18150
A0A8I3NC31	no	AIPVLVDVLR	10	Unmodified	_AIPVLVDVLR_	0	MULTI-MSMS	2	547.850242	1093.68593	-0.077154	84.906	0.95137	0	0.015072	1	62.582	51568000	4899	1915	18163
A0A8P0SP42	no	AIQAYGMKPHDIFEANDLFENGNMTQVQTTLVALAGLAK	39	Deamidation (NQ)	_AIQAYGMKPHDIFEANDLFEN(de)GNMTQVQTTLVALAGLAK_	1	MULTI-MATCH	4	1056.03033	4220.09222	0.16661	107.76	0.10196	0	NaN	0	NaN	18894000	2515	1916	18175
A0A8P0SP42	no	AIQAYGMKPHDIFEANDLFENGNMTQVQTTLVALAGLAK	39	Unmodified	_AIQAYGMKPHDIFEANDLFENGNMTQVQTTLVALAGLAK_	1	MULTI-MATCH	4	1055.78433	4219.1082	0.51956	106.72	0.37281	0	NaN	0	NaN	11028000	2515	1916	18178
A0A8P0TL06	no	AIQDMFPNMDR	11	Unmodified	_AIQDMFPNMDR_	0	MULTI-MSMS	2	669.302472	1336.59039	-0.93319	72.42	1.0528	0	0.001417	2	91.584	50650000	6569	1919	18188
A0A8I3NZJ0	no	AIQELASPLMGR	12	Unmodified	_AIQELASPLMGR_	0	MULTI-MATCH	2	643.35028	1284.68601	-1.4637	62.395	0.37382	7.1054E-15	NaN	0	NaN	23323000	1826	1920	18202
A0A8I3MNS2	no	AIQLNPNYIR	10	Unmodified	_AIQLNPNYIR_	0	MULTI-MSMS	2	601.33803	1200.66151	0.38892	51.923	0.40938	0	0.00043379	2	136.16	21867000	2444	1921	18208
A0A8P0PBL4	no	AIQLNSNSVQALLLK	15	Unmodified	_AIQLNSNSVQALLLK_	0	MULTI-MSMS	2	806.475054	1610.93556	-0.24612	84.817	0.30432	0	0.00058659	1	80.245	8506200	5836	1922	18218
A0A8I3P5Y3	no	AIQLSGAEQLEALK	14	Unmodified	_AIQLSGAEQLEALK_	0	MULTI-MSMS	2	735.911756	1469.80896	-0.61332	67.583	1.0205	0	3.9167E-05	2	134.38	106090000	6301	1923	18231
Q5I9W4	no	AIQMVANSLK	10	Unmodified	_AIQMVANSLK_	0	MULTI-MATCH	2	537.802434	1073.59032	0.49363	37.582	0.40913	0	NaN	0	NaN	9186400	455	1924	18251
A0A8I3PAI9	no	AIQPDAGYYNDLVPPIGMLNNPMNAVTTK	29	Unmodified	_AIQPDAGYYNDLVPPIGMLNNPMNAVTTK_	0	MULTI-MSMS	3	1039.85097	3116.53109	1.0445	101.47	0.30706	0	4.2094E-07	2	65.766	33407000	865	1925	18257
A0A8C0QDH8	no	AIQPDELSSCGWNK	14	Unmodified	_AIQPDELSSCGWNK_	0	MULTI-MATCH	2	802.872305	1603.73006	-2.303	54.899	0.30658	7.1054E-15	NaN	0	NaN	9183600	778	1926	18268
A0A8C0T559	no	AIQVGVIGFPNVGK	14	Unmodified	_AIQVGVIGFPNVGK_	0	MULTI-MSMS	2	699.908819	1397.80309	0.52675	77.399	0.78034	0	0.0015682	2	73.885	104780000	1391	1928	18274
A0A8I3P2M1	no	AISAANLHLR	10	Unmodified	_AISAANLHLR_	0	MULTI-MSMS	2	533.311815	1064.60908	-0.65896	31.977	0.34108	0	0.00089735	1	168.23	22711000	2498	1929	18287
A0A8C0MX11	no	AISCMGQIICNLGDNLGSDLPNTLQIFLER	30	Unmodified	_AISCMGQIICNLGDNLGSDLPNTLQIFLER_	0	MULTI-MSMS	3	1121.55623	3361.64687	-0.70096	111.54	0.16848	0	2.9746E-19	1	100.41	45151000	1811	1932	18303
A0A8P0T3C0	no	AISEELDHALNDMTSL	16	Unmodified	_AISEELDHALNDMTSL_	0	MULTI-MSMS	2	879.914366	1757.81418	1.7901	97.364	0.74694	0	9.1538E-06	1	122.74	61452000	6553	1934	18322
A0A8P0T3C0	no	AISEELDHALNDMTSL	16	Unmodified	_AISEELDHALNDMTSL_	0	MULTI-MSMS	2	879.914366	1757.81418	-2.123	98.837	0.33846	0	0.00060786	3	72.887	36133000	6553	1934	18323
A0A8I3PYS5	no	AISEPNFSVAYANMCR	16	Unmodified	_AISEPNFSVAYANMCR_	0	MULTI-MSMS	2	915.419096	1828.82364	-1.5995	73.838	1.0198	0	2.7728E-06	3	134.98	197600000	2053	1936	18348
A0A8I3NRV2	no	AISFVGSNQAGEYIFER	17	Unmodified	_AISFVGSNQAGEYIFER_	0	MULTI-MSMS	2	944.465415	1886.91628	-0.0052325	83.851	0.90551	0	1.0714E-20	2	203.61	45162000	3621	1937	18361
A0A8P0SI18	no	AISGLEQDQPAR	12	Unmodified	_AISGLEQDQPAR_	0	MULTI-MSMS	2	642.830766	1283.64698	-0.0085152	27.239	0.26118	-3.5527E-15	0.0021026	1	76.465	4824600	1389	1938	18372
A0A8P0SI18	no	AISGLEQDQPAR	12	Unmodified	_AISGLEQDQPAR_	0	MULTI-MSMS	2	642.830766	1283.64698	1.7615	27.415	0.38511	0	0.00016064	1	121.73	6490300	1389	1938	18373
A0A8C0PVK3	no	AISHEHSPSDLEAHFVPLVK	20	Unmodified	_AISHEHSPSDLEAHFVPLVK_	0	MULTI-MSMS	5	443.43281	2212.12767	-0.022388	51.774	1.1567	0	4.3206E-05	2	79.393	239630000	4368;4446	1939	18384
A0A8I3MGZ0	no	AISSASSPQSPGDALR	16	Unmodified	_AISSASSPQSPGDALR_	0	MULTI-MSMS	2	772.389176	1542.7638	0.62961	33.033	1.1867	0	0.0012806	1	66.498	28165000	5463	1940	18397
A0A8I3PZF7	no	AISSTEAVLNNR	12	Unmodified	_AISSTEAVLNNR_	0	MSMS	2	637.838591	1273.66263	NaN	33.091	1	0	2.7022E-26	1	192.6		1086;6534;802	1942	18412
A0A8C0MGR5	no	AISTGSLASSTLNK	14	Unmodified	_AISTGSLASSTLNK_	0	MULTI-MSMS	2	675.367181	1348.71981	-0.21453	38.67	0.5764	0	0.0039985	1	63.408	2976500	1357	1944	18431
A0A8C0P4H8	no	AISTTCIPNYPDR	13	Unmodified	_AISTTCIPNYPDR_	0	MSMS	2	754.364115	1506.71368	NaN	48.353	1	0	0.0026494	1	69.01		3549	1945	18438
A0A8P0PAZ7	no	AISVGQLVDVK	11	Unmodified	_AISVGQLVDVK_	0	MULTI-MSMS	2	564.834788	1127.65502	0.044896	61.812	0.81818	7.1054E-15	0.00075327	1	104.89	72853000	6527	1946	18443
A0A8I3NB41	no	AISVHSTPEGCSSACK	16	Unmodified	_AISVHSTPEGCSSACK_	0	MULTI-MSMS	2	845.879804	1689.74505	-0.12849	15.787	0.37454	-1.7764E-15	1.5699E-05	1	100.93	36953000	4571	1947	18456
A0A8I3NGR5	no	AISYHLVQKPFPLTK	15	Unmodified	_AISYHLVQKPFPLTK_	1	MULTI-MSMS	4	436.255446	1740.99268	0.30119	49.943	2.277	0	0.00062094	4	72.321	61237000	6036	1948	18469
A0A8I3MY94	no	AISYLATVPK	10	Unmodified	_AISYLATVPK_	0	MULTI-MSMS	2	531.813325	1061.6121	0.63186	47.795	0.40751	0	0.011038	1	68.371	9781600	5516	1949	18481
A0A8I3N8X2	no	AITAGYFYHTAR	12	Unmodified	_AITAGYFYHTAR_	0	MULTI-MATCH	2	685.846219	1369.67788	-2.3804	42.052	0.37479	0	NaN	0	NaN	2970500	5561	1950	18490
A0A8C0RK80	no	AITDGQAGFGNDTLSK	16	Unmodified	_AITDGQAGFGNDTLSK_	0	MULTI-MSMS	2	797.889009	1593.76346	-1.791	46.648	0.91493	7.1054E-15	1.3935E-05	1	115.24	93771000	2608	1951	18494
A0A8I3S525	no	AITGASLADIMAK	13	Unmodified	_AITGASLADIMAK_	0	MULTI-MSMS	2	631.344663	1260.67477	3.6757	70.881	2.0025	0	0.00048322	2	91.855	1488300000	3054	1953	18505
A0A8I3S525	no	AITGASLADIMAK	13	Oxidation (M)	_AITGASLADIM(ox)AK_	0	MULTI-MSMS	2	639.34212	1276.66969	-0.89191	51.34	0.54427	7.1054E-15	0.026011	1	60.691	13958000	3054	1953	18512
A0A8I3N828	no	AITGVVCYACK	11	Unmodified	_AITGVVCYACK_	0	MULTI-MSMS	2	621.304484	1240.59441	-3.3073	41.887	0.23819	0	0.00086707	1	99.802	14115000	2189	1954	18522
A0A8C0S671	no	AITHLNNNFMFGQK	14	Unmodified	_AITHLNNNFMFGQK_	0	MULTI-MSMS	2	817.909024	1633.8035	0.51749	52.886	0.50887	7.1054E-15	3.4685E-29	1	257.8	377880000	5328	1955	18536
A0A8C0PY99	no	AITIAGIPQSIIECVK	16	Unmodified	_AITIAGIPQSIIECVK_	0	MULTI-MSMS	2	856.984398	1711.95424	0.18499	94.046	0.74773	0	5.2392E-06	2	130.01	1984400000	4419;4333;6665;6275	1956	18558
A0A8I3PTN2	no	AITIAGVPQSVTECVK	16	Unmodified	_AITIAGVPQSVTECVK_	0	MULTI-MSMS	2	836.950555	1671.88656	0.16704	65.587	0.81379	0	1.5284E-06	3	137.59	2376300000	3442	1957	18572
A0A8I3PTN2	no	AITIAGVPQSVTECVK	16	Unmodified	_AITIAGVPQSVTECVK_	0	MULTI-MATCH	2	836.950555	1671.88656	0.89597	61.367	1.1225	0	NaN	0	NaN	79308000	3442	1957	18583
A0A8C0MFJ3	no	AITIASQTNCPLYVTK	16	Unmodified	_AITIASQTNCPLYVTK_	0	MULTI-MSMS	2	890.469112	1778.92367	-0.68437	57.38	0.6441	0	1.8177E-16	1	193.49	199080000	1299;4719	1958	18589
A0A8I3P372	no	AITNNQYEIV	10	Unmodified	_AITNNQYEIV_	0	MULTI-MSMS	2	582.798403	1163.58225	-3.2647	62.572	0.37397	0	0.023784	1	56.721	35332000	2487	1959	18600
A0A8P0PJ50	no	AITTGLQEYVEAVSFQHFIK	20	Unmodified	_AITTGLQEYVEAVSFQHFIK_	0	MSMS	3	761.066954	2280.17903	NaN	98.19	1	0	0.0036025	1	45.347		4455	1961	18608
A0A8P0PJ50	no	AITTGLQEYVEAVSFQHFIK	20	Deamidation (NQ)	_AITTGLQ(de)EYVEAVSFQHFIK_	0	MSMS	3	761.39496	2281.16305	NaN	98.254	1	0	0.0049307	1	49.865		4455	1961	18610
A0A8I3NW81	no	AITVFSPDGHLFQVEYAQEAVK	22	Unmodified	_AITVFSPDGHLFQVEYAQEAVK_	0	MULTI-MSMS	3	817.084785	2448.23253	-1.3197	86.527	0.71466	0	7.3342E-18	2	134.07	301180000	5948	1962	18615
A0A8I3NYW8	no	AIVAIENPADVSVISSR	17	Unmodified	_AIVAIENPADVSVISSR_	0	MULTI-MSMS	2	870.978158	1739.94176	0.34645	72.681	1.2566	0	3.6038E-21	3	209.64	4718100000	2064	1966	18644
A0A8I3MVP9	no	AIVDALPPPCESACTVPTDVDKWFHHQK	28	Unmodified	_AIVDALPPPCESACTVPTDVDKWFHHQK_	1	MULTI-MSMS	3	1073.51811	3217.53249	2.4078	77.616	1.0184	0	8.9293E-06	4	55.358	49700000	4621	1967	18657
A0A8I3MVP9	no	AIVDALPPPCESACTVPTDVDKWFHHQK	28	Unmodified	_AIVDALPPPCESACTVPTDVDKWFHHQK_	1	MULTI-MSMS	4	805.390399	3217.53249	0.37409	77.666	0.78048	0	0.00010212	1	46.956	19973000	4621	1967	18658
Q5WR10	no	AIVDCGFEHPSEVQHECIPQAILGMDVLCQAK	32	Unmodified	_AIVDCGFEHPSEVQHECIPQAILGMDVLCQAK_	0	MULTI-MSMS	3	1217.90694	3650.69898	-0.41586	91.658	0.61145	0	3.6661E-54	2	169.5	449270000	277;1616	1968	18680
Q5WR10	no	AIVDCGFEHPSEVQHECIPQAILGMDVLCQAK	32	Unmodified	_AIVDCGFEHPSEVQHECIPQAILGMDVLCQAK_	0	MULTI-MSMS	4	913.682021	3650.69898	-0.72521	91.676	0.71357	0	4.2686E-11	2	75.758	1131800000	277;1616	1968	18681
A0A8C0RZM4	no	AIVDCIISIVEENPEGK	17	Unmodified	_AIVDCIISIVEENPEGK_	0	MULTI-MSMS	2	943.482416	1884.95028	-0.48289	103.05	0.50939	-1.4211E-14	2.3681E-07	2	142.51	137380000	5244	1970	18708
A0A8P0NBR1	no	AIVEFLSNLAR	11	Unmodified	_AIVEFLSNLAR_	0	MSMS	2	616.853512	1231.69247	NaN	91.253	1	0	0.0012179	1	93.098		4272	1972	18720
A0A8I3Q3L6	no	AIVFVVDSAAFQR	13	Unmodified	_AIVFVVDSAAFQR_	0	MSMS	2	711.890626	1421.7667	NaN	81.777	1	0	0.0002311	1	94.297		1874	1973	18727
A0A8C0QRL7	no	AIVHAVGQELQVTGPFNLQLIAK	23	Unmodified	_AIVHAVGQELQVTGPFNLQLIAK_	0	MULTI-MSMS	3	816.13207	2445.37438	-1.0531	91.487	0.3738	0	0.00076232	1	38.987	25033000	4799	1974	18733
A0A8I3NK34	no	AIVLAAIFR	9	Unmodified	_AIVLAAIFR_	0	MULTI-MSMS	2	487.313295	972.612037	-0.062437	82.868	0.54361	0	0.0014031	1	132.96	12375000	4054	1975	18738
A0A8P0NBP4	no	AIVQQWLEYR	10	Unmodified	_AIVQQWLEYR_	0	MULTI-MSMS	2	653.351137	1304.68772	-0.25842	75.499	0.61265	0	0.00095896	1	178.83	364970000	4987	1979	18757
A0A8I3PUY9	no	AIVQVFEGTSGIDAQK	16	Unmodified	_AIVQVFEGTSGIDAQK_	0	MULTI-MSMS	2	831.938502	1661.86245	1.9227	65.435	0.37368	1.4211E-14	3.9695E-06	1	132.56	28792000	1827	1980	18768
A0A8I3NXQ3	no	AIWGYCDQLK	10	Unmodified	_AIWGYCDQLK_	0	MULTI-MSMS	2	627.302798	1252.59104	-0.38351	62.688	0.40702	0	0.0083489	1	72.23	35597000	4566	1981	18780
A0A8C0NBV0	no	AIWNVINWENVTER	14	Unmodified	_AIWNVINWENVTER_	0	MULTI-MSMS	2	872.444286	1742.87402	2.6603	97.198	0.57692	0	2.9182E-16	2	227.94	122900000	363	1982	18791
A0A8C0PJT1	no	AIYAYALQVFPSK	13	Unmodified	_AIYAYALQVFPSK_	0	MULTI-MSMS	2	735.903202	1469.79185	0.18039	84.228	0.54404	0	0.0038345	1	66.486	10480000	3911	1984	18803
A0A8C0T9D5	no	AIYDTPCIQAESEK	14	Unmodified	_AIYDTPCIQAESEK_	0	MULTI-MSMS	2	812.879795	1623.74504	-1.0406	48.485	1.3581	0	7.8622E-07	2	162.36	106570000	5882	1985	18817
A0A8C0Z5N9	no	AIYELAISQPR	11	Unmodified	_AIYELAISQPR_	0	MULTI-MSMS	2	630.85097	1259.68739	1.389	59.787	0.61209	0	0.00055454	1	113.62	38041000	6300	1986	18830
A0A8P0SDZ7	no	AIYFDGDFGQVVR	13	Unmodified	_AIYFDGDFGQVVR_	0	MULTI-MSMS	2	743.869891	1485.72523	-4.225	80.754	0.84833	0	0.00041322	2	93.667	35997000	3638	1987	18843
A0A8I3Q6A8	no	AIYHLEAFVAK	11	Unmodified	_AIYHLEAFVAK_	0	MULTI-MSMS	3	421.236163	1260.68666	0.037452	52.877	0.47579	0	0.0059793	1	59.198	58254000	5606	1988	18856
A0A8C0S097	no	AIYHTLNLCNIDVTQK	16	Unmodified	_AIYHTLNLCNIDVTQK_	0	MULTI-MSMS	2	951.990743	1901.96693	-0.18863	61.577	0.34124	7.1054E-15	4.4171E-09	1	159.08	19065000	417	1989	18867
A0A8I3PLR3	no	AIYQVYNALQEK	12	Unmodified	_AIYQVYNALQEK_	0	MULTI-MSMS	2	720.380091	1438.74563	0.85817	62.355	0.3742	0	7.1088E-05	1	168.74	47812000	5181	1990	18873
A0A8I3NZ76	no	AKDDDDSDIPTAQR	14	Unmodified	_AKDDDDSDIPTAQR_	1	MULTI-MSMS	2	773.852623	1545.69069	0.07421	16.909	0.40847	0	3.8183E-06	1	162.32	4922300	6183	1994	18892
A0A8C0RPA1	no	AKDLIITPATILK	13	Unmodified	_AKDLIITPATILK_	1	MULTI-MATCH	2	698.942327	1395.8701	-2.4066	62.689	0.57674	-7.1054E-15	NaN	0	NaN	63810000	5083;6026;3464	1996	18911
A0A8I3PMQ7	no	AKDLLALFNSFKPK	14	Unmodified	_AKDLLALFNSFKPK_	2	MULTI-MSMS	3	531.311731	1590.91336	0.3698	83.706	0.60009	0	0.059698	1	42.947	12859000	2984	1997	18916
A0A8I3PMQ7	no	AKDLLALFNSFKPK	14	Unmodified	_AKDLLALFNSFKPK_	2	MULTI-MATCH	4	398.735617	1590.91336	0.20627	83.584	0.73576	0	NaN	0	NaN	33837000	2984	1997	18919
A0A8C0MVT2	no	AKDLQDELAGNSEQR	15	Unmodified	_AKDLQDELAGNSEQR_	1	MULTI-MSMS	2	837.408097	1672.80164	-2.6447	33.033	0.27176	0	0.00032325	1	105.17	5804500	1885	1998	18922
A0A8C0TD64	no	AKDPFAHLPK	10	Unmodified	_AKDPFAHLPK_	1	MULTI-MATCH	2	562.316566	1122.61858	0.16065	23.291	0.71611	0	NaN	0	NaN	123780000	5949	2000	18948
A0A8C0TCQ7	no	AKDQDMLDLVGVLHDPETLLR	21	Unmodified	_AKDQDMLDLVGVLHDPETLLR_	1	MULTI-MSMS	3	793.417658	2377.23115	-0.14561	96.556	0.30573	0	0.031493	1	24.644	42720000	5938	2001	18952
A0A8C0PQ80	no	AKDQNESLDEEMFYK	15	Unmodified	_AKDQNESLDEEMFYK_	1	MULTI-MSMS	2	923.911824	1845.80909	-1.5468	50.586	0.54496	0	0.0014414	1	88.101	10514000	4227	2002	18962
A0A8I3MST1	no	AKEAAEQDVEK	11	Unmodified	_AKEAAEQDVEK_	1	MULTI-MSMS	2	609.304049	1216.59355	0.35662	10.439	0.37379	0	0.00151	1	182.28	25649000	2135	2004	18982
A0A8C0S0J3	no	AKEALELTDTGLLSGSEER	19	Unmodified	_AKEALELTDTGLLSGSEER_	1	MSMS	2	1010.01567	2018.01678	NaN	62.412	1	0	2.4983E-19	1	133.47		5260	2005	18998
A0A8C0S0J3	no	AKEALELTDTGLLSGSEER	19	Unmodified	_AKEALELTDTGLLSGSEER_	1	MULTI-MATCH	2	1010.01567	2018.01678	2.803	62.361	0.13585	0	NaN	0	NaN	22408000	5260	2005	19001
A0A8C0Q6X1	no	AKEDLIFHCGFR	12	Unmodified	_AKEDLIFHCGFR_	1	MULTI-MSMS	4	373.939594	1491.72927	-0.60784	42.628	0.47411	0	0.02552	1	41.401	20305000	4490	2008	19014
A0A8C0SC86	yes	AKEDQPQGLVPGGAVVVLSGPHR	23	Unmodified	_AKEDQPQGLVPGGAVVVLSGPHR_	1	MULTI-MSMS	3	771.088752	2310.24443	0.67715	54.832	0.44345	0	0.00098749	1	41.087	18914000	5397	2009	19031
A0A8C0SC86	yes	AKEDQPQGLVPGGAVVVLSGPHR	23	Unmodified	_AKEDQPQGLVPGGAVVVLSGPHR_	1	MULTI-SECPEP	4	578.568383	2310.24443	2.4812	54.782	0.71398	-7.1054E-15	0.037987	1	31.75	33528000	5397	2009	19032
A0A8I3PDN0	no	AKEEQQDDTVYMGK	14	Unmodified	_AKEEQQDDTVYMGK_	1	MULTI-MSMS	2	821.374877	1640.7352	-0.57564	19.266	0.53526	0	0.0026903	1	87.363	4487800	3361	2010	19039
A0A8C0NR54	no	AKEFTNVYIK	10	Unmodified	_AKEFTNVYIK_	1	MULTI-MSMS	2	606.834788	1211.65502	-0.86995	31.021	0.51597	0	0.0052565	1	109.02	13852000	3048;5580	2012	19050
A0A8C0PM55	no	AKEILQEEEDLAEIVQLVGK	20	Unmodified	_AKEILQEEEDLAEIVQLVGK_	1	MULTI-MSMS	3	752.077408	2253.21039	0.1479	101.25	0.4421	0	1.2359E-12	1	126.69	225300000	4216	2013	19060
A0A8I3MQ25	no	AKELLGQGLLLR	12	Unmodified	_AKELLGQGLLLR_	1	MULTI-MATCH	2	655.911362	1309.80817	-0.59441	56.769	0.57727	0	NaN	0	NaN	29139000	4215	2014	19073
E2QWF5	no	AKESWEMNSEEK	12	Unmodified	_AKESWEMNSEEK_	1	MULTI-MSMS	2	734.324656	1466.63476	0.92285	21.127	0.52976	0	0.0012201	2	115.57	11991000	4036	2016	19085
A0A8C0MIT4	no	AKFEELNMDLFR	12	Unmodified	_AKFEELNMDLFR_	1	MULTI-MSMS	2	756.879401	1511.74425	-0.40199	75.669	0.7483	0	5.7144E-11	2	226.4	548330000	1432	2017	19101
A0A8I3N9V3	no	AKFENLCK	8	Unmodified	_AKFENLCK_	1	MULTI-MATCH	2	505.260402	1008.50625	-4.0297	15.855	0.27268	0	NaN	0	NaN	15665000	6384;5365;6354	2018	19113
A0A8I3N9V3	no	AKFENLCK	8	Unmodified	_AKFENLCK_	1	MULTI-MATCH	2	505.260402	1008.50625	0.4533	15.447	0.2719	1.7764E-15	NaN	0	NaN	4933400	6384;5365;6354	2018	19114
A0A8I3N9B5	no	AKGEIPEVAFMK	12	Unmodified	_AKGEIPEVAFMK_	1	MULTI-MSMS	3	440.572446	1318.69551	0.049513	50.038	1.0869	7.1054E-15	0.0035008	1	66.498	5982400	5768	2019	19124
A0A8I3P2P6	no	AKIEVSEDGTK	11	Unmodified	_AKIEVSEDGTK_	1	MULTI-MSMS	3	392.875071	1175.60338	-1.8907	13.718	0.34071	0	0.06443	1	33.273	10119000	2675	2021	19136
A0A8P0SW23	no	AKKDDTDDEIAK	12	Unmodified	_AKKDDTDDEIAK_	2	MULTI-MSMS	2	674.833171	1347.65179	0.35504	8.6659	0.21744	-1.7764E-15	0.0043234	1	158.56	4118200	192	2023	19146
A0A8C0TVM6	no	AKKPAAATVAK	11	Unmodified	_AKKPAAATVAK_	2	MULTI-MATCH	3	352.557236	1054.64988	-0.090087	8.2484	0.28191	0	NaN	0	NaN	30175000	6166;6129	2024	19160
A0A8P0SQF7	no	AKLDSLQDTGIDHHALLK	18	Unmodified	_AKLDSLQDTGIDHHALLK_	1	MULTI-MATCH	5	395.817964	1974.05344	0.031519	39.647	0.678	0	NaN	0	NaN	20265000	4345	2025	19170
A0A8C0QN72	no	AKLPLGLLLHPFK	13	Unmodified	_AKLPLGLLLHPFK_	1	MULTI-MSMS	4	362.485337	1445.91224	-0.010742	74.586	0.3052	0	0.043686	1	33.273	18362000	4707	2030	19204
A0A8C0TQU6	no	AKLPLGLLLHPFR	13	Unmodified	_AKLPLGLLLHPFR_	1	MULTI-MSMS	4	369.486874	1473.91839	0.27753	75.979	0.47631	0	0.0051531	1	56.951	100820000	3956	2031	19210
A0A8C0TIN7	no	AKNEILDEVISLSQVTPK	18	Unmodified	_AKNEILDEVISLSQVTPK_	1	MULTI-MSMS	2	992.551687	1983.08882	0.84243	93.358	0.27277	0	5.1858E-46	1	255.64	47507000	6035	2032	19216
A0A8I3Q2T9	no	AKNGSEADIDEGLYSR	16	Acetyl (Protein N-term),Deamidation (NQ)	_(ac)AKN(de)GSEADIDEGLYSR_	1	MULTI-MSMS	2	884.40522	1766.79589	-0.57697	54.711	0.47604	0	5.2541E-06	2	135.58	15925000	5654	2033	19227
A0A8I3NHY9	no	AKPAMPQDSVPSPR	14	Unmodified	_AKPAMPQDSVPSPR_	1	MULTI-MATCH	2	740.882475	1479.7504	-0.61574	24.913	0.88327	3.5527E-15	NaN	0	NaN	22732000	3201	2034	19247
A0A8I3RRB6	no	AKPLTDQEK	9	Acetyl (Protein N-term)	_(ac)AKPLTDQEK_	1	MULTI-MSMS	2	536.287671	1070.56079	2.1546	16.23	0.40731	0	0.0077911	1	74.301	7874800	4478	2036	19262
A0A8I3NH42	no	AKPPPGGGEQEPPPPPTPQDVEMKEEAAAGGGSAGEPDSK	40	Unmodified	_AKPPPGGGEQEPPPPPTPQDVEMKEEAAAGGGSAGEPDSK_	2	MULTI-MSMS	4	974.208812	3892.80614	-0.017883	48.005	1.2894	0	1.0921E-05	2	53.648	6694400	4254	2037	19273
A0A8I3NH42	no	AKPPPGGGEQEPPPPPTPQDVEMKEEAAAGGGSAGEPDSK	40	Unmodified	_AKPPPGGGEQEPPPPPTPQDVEMKEEAAAGGGSAGEPDSK_	2	MULTI-MATCH	4	974.208812	3892.80614	0.37337	49.397	0.10169	0	NaN	0	NaN	4511700	4254	2037	19282
A0A8I3MEC0	no	AKPPSEAEYTDVLQK	15	Unmodified	_AKPPSEAEYTDVLQK_	1	MULTI-MSMS	2	838.430509	1674.84647	1.2032	39.493	0.67972	7.1054E-15	0.012529	1	63.624	6004900	572	2038	19286
A0A8P0NWJ9	no	AKPQVVVAPVLMSK	14	Acetyl (Protein N-term)	_(ac)AKPQVVVAPVLMSK_	1	MULTI-MSMS	2	754.947087	1507.87962	-0.4378	62.771	0.50911	-7.1054E-15	9.1113E-07	1	152.96	45884000	5324	2039	19298
A0A8C0SJD0	no	AKPTSDKPGSPYR	13	Unmodified	_AKPTSDKPGSPYR_	2	MULTI-MSMS	4	351.687396	1402.72048	0.43554	11.416	0.58239	0	0.022389	2	44.71	50317000	2557	2041	19312
A0A8I3P4A8	no	AKPVNSKPESAYR	13	Unmodified	_AKPVNSKPESAYR_	2	MULTI-MSMS	4	362.447946	1445.76268	0.14659	11.057	0.40114	0	0.033488	1	39.73	93260000	5005	2042	19316
A0A8I3P433	no	AKPVVSFIAGLTAPPGR	17	Unmodified	_AKPVVSFIAGLTAPPGR_	1	MULTI-MATCH	2	840.993414	1679.97228	-0.58355	71.925	0.88111	0	NaN	0	NaN	42776000	2299	2043	19324
A0A8I3PKJ4	no	AKQDVIEVIEK	11	Unmodified	_AKQDVIEVIEK_	1	MULTI-MSMS	2	636.36391	1270.71327	0.85524	33.44	0.37355	0	0.0010253	1	125.74	6349600	2491	2044	19330
A0A8I3PMD4	no	AKQELEVNGGSGDAVSSGNEVSENMEEEAENR	32	Unmodified	_AKQELEVNGGSGDAVSSGNEVSENMEEEAENR_	1	MULTI-MSMS	3	1122.49385	3364.45971	0.43033	57.787	0.47601	0	2.6705E-05	1	48.697	10030000	6511	2046	19351
A0A8I3PMD4	no	AKQELEVNGGSGDAVSSGNEVSENMEEEAENR	32	Deamidation (NQ)	_AKQELEVN(de)GGSGDAVSSGNEVSENMEEEAENR_	1	MULTI-MSMS	3	1122.82185	3365.44373	1.1446	62.56	0.3395	0	1.1325E-09	1	74.321	11343000	6511	2046	19360
A0A8I3Q1P1	no	AKTDAGGEDAILQTR	15	Unmodified	_AKTDAGGEDAILQTR_	1	MULTI-MSMS	2	773.397001	1544.77945	-2.5337	27.619	0.23627	0	0.011825	1	64.534	1789600	3819	2048	19373
A0A8I3PXJ3	no	AKVDEFPLCGHMVSDEYEQLSSEALEAAR	29	Unmodified	_AKVDEFPLCGHMVSDEYEQLSSEALEAAR_	1	MULTI-MSMS	3	1094.50782	3280.50164	-0.95685	93.467	0.57933	0	2.2646E-64	1	210.21	367760000	5912	2049	19381
A0A8P0NNQ1	no	AKWDAWNQLK	10	Unmodified	_AKWDAWNQLK_	1	MULTI-MSMS	2	630.330205	1258.64586	0.44625	52.082	0.37588	0	0.0030174	1	119.21	147830000	6535;324	2051	19397
A0A8C0TVM6	no	ALAAAGYDVEK	11	Unmodified	_ALAAAGYDVEK_	0	MULTI-MSMS	2	554.287671	1106.56079	-0.11758	32.455	1.7998	0	0.00020926	4	126.07	4405900000	6166;6129;3575;6531;3404;6554	2053	19449
A0A8C0TVM6	no	ALAAAGYDVEK	11	Unmodified	_ALAAAGYDVEK_	0	MULTI-MSMS	2	554.287671	1106.56079	1.2557	34.252	1.6638	0	0.00085861	5	100.02	63499000	6166;6129;3575;6531;3404;6554	2053	19450
A0A8C0TVM6	no	ALAAAGYDVEK	11	Unmodified	_ALAAAGYDVEK_	0	MULTI-MSMS	2	554.287671	1106.56079	-0.85937	36.463	0.40881	0	0.024517	1	50.473	7575300	6166;6129;3575;6531;3404;6554	2053	19451
A0A8C0TVM6	no	ALAAAGYDVEK	11	Unmodified	_ALAAAGYDVEK_	0	MULTI-MSMS	2	554.287671	1106.56079	-0.51365	37.275	1.19	0	0.0050628	3	72.243	9063800	6166;6129;3575;6531;3404;6554	2053	19452
A0A8C0TVM6	no	ALAAAGYDVEK	11	Unmodified	_ALAAAGYDVEK_	0	MULTI-MSMS	2	554.287671	1106.56079	-3.2424	38.908	1.1891	0	0.009211	2	63.426	5331300	6166;6129;3575;6531;3404;6554	2053	19453
A0A8C0TVM6	no	ALAAAGYDVEK	11	Unmodified	_ALAAAGYDVEK_	0	MULTI-MSMS	2	554.287671	1106.56079	0.42265	40.064	1.4242	0	0.0031396	1	78.939	104360000	6166;6129;3575;6531;3404;6554	2053	19454
A0A8C0TVM6	no	ALAAAGYDVEK	11	Unmodified	_ALAAAGYDVEK_	0	MULTI-MSMS	2	554.287671	1106.56079	0.055836	44.383	0.78214	0	0.016476	1	56.916	4574800	6166;6129;3575;6531;3404;6554	2053	19455
A0A8C0TVM6	no	ALAAAGYDVEK	11	Unmodified	_ALAAAGYDVEK_	0	MULTI-MSMS	2	554.287671	1106.56079	-0.07131	44.927	0.54394	7.1054E-15	0.0067501	2	68.657	6199300	6166;6129;3575;6531;3404;6554	2053	19456
A0A8C0TVM6	no	ALAAAGYDVEK	11	Unmodified	_ALAAAGYDVEK_	0	MSMS	2	554.287671	1106.56079	NaN	47.077	1	0	0.014217	1	60.102		6166;6129;3575;6531;3404;6554	2053	19457
A0A8C0TVM6	no	ALAAAGYDVEK	11	Unmodified	_ALAAAGYDVEK_	0	MSMS	2	554.287671	1106.56079	NaN	48.036	1	0	0.01297	1	61.65		6166;6129;3575;6531;3404;6554	2053	19458
A0A8C0TVM6	no	ALAAAGYDVEK	11	Unmodified	_ALAAAGYDVEK_	0	MSMS	2	554.287671	1106.56079	NaN	49.607	1	0	0.02633	1	53.756		6166;6129;3575;6531;3404;6554	2053	19459
A0A8C0TVM6	no	ALAAAGYDVEK	11	Unmodified	_ALAAAGYDVEK_	0	MSMS	2	554.287671	1106.56079	NaN	50.563	1	0	0.035501	1	50.034		6166;6129;3575;6531;3404;6554	2053	19460
A0A8C0TVM6	no	ALAAAGYDVEK	11	Unmodified	_ALAAAGYDVEK_	0	MSMS	2	554.287671	1106.56079	NaN	51.181	1	0	0.011822	1	63.076		6166;6129;3575;6531;3404;6554	2053	19461
A0A8C0QMB2	no	ALAAALSWGLGK	12	Unmodified	_ALAAALSWGLGK_	0	MULTI-MSMS	2	579.337498	1156.66044	-1.178	76.712	0.23922	1.4211E-14	0.0015926	1	81.338	5877600	4768	2054	19541
A0A8C0LYM6	no	ALAAGGVGSIVR	12	Unmodified	_ALAAGGVGSIVR_	0	MULTI-MSMS	2	535.819473	1069.62439	-0.13445	40.977	0.33992	0	0.0046644	1	67.726	10291000	593	2055	19546
A0A8I3RVE3	no	ALAAHLLSQGLR	12	Unmodified	_ALAAHLLSQGLR_	0	MULTI-SECPEP	2	625.372404	1248.73025	-2.3704	45.426	0.43963	0	0.0096429	1	88.496	23745000	5265	2057	19561
A0A8C0TIN5	no	ALACIPVQELK	11	Unmodified	_ALACIPVQELK_	0	MULTI-MSMS	2	621.349748	1240.68494	-0.40476	56.532	0.84831	0	0.0025673	1	82.287	22026000	6034	2059	19571
A0A8P0SWV2	no	ALACSSLQER	10	Unmodified	_ALACSSLQER_	0	MULTI-MSMS	2	567.78223	1133.54991	-0.23376	22.882	0.34157	0	0.033302	1	50.473	9688900	418	2060	19581
A0A8C0P9M1	no	ALADDDFLTVTGK	13	Unmodified	_ALADDDFLTVTGK_	0	MULTI-MATCH	2	683.348457	1364.68236	0.45632	69.338	1.326	0	NaN	0	NaN	167010000	3726	2061	19599
A0A8C0SSY9	no	ALADHSMAQTPR	12	Unmodified	_ALADHSMAQTPR_	0	MULTI-MSMS	2	649.319511	1296.62447	-0.51326	17.147	0.5437	0	9.1309E-05	1	156.48	11634000	184	2062	19604
A0A8C0SSY9	no	ALADHSMAQTPR	12	Unmodified	_ALADHSMAQTPR_	0	MULTI-MATCH	2	649.319511	1296.62447	-9.7538	16.433	0.305	0	NaN	0	NaN	5623300	184	2062	19610
A0A8P0NXX8	no	ALADIVIPQEYGITK	15	Unmodified	_ALADIVIPQEYGITK_	0	MULTI-MSMS	2	815.956163	1629.89777	-0.46425	82.494	0.50945	0	0.0018179	2	68.44	47308000	6323	2063	19617
A0A8P0N4L2	no	ALAEETKR	8	Unmodified	_ALAEETKR_	1	MULTI-MSMS	2	459.256174	916.497795	-0.70918	9.4502	0.45002	0	0.017804	1	114.78	29363000	3945;5165;4205;6365	2065	19628
A0A8I3NYQ1	no	ALAEEWGCPFMETSAK	16	Unmodified	_ALAEEWGCPFMETSAK_	0	MULTI-SECPEP	2	913.90803	1825.80151	2.1186	79.883	0.50706	0	0.0033678	1	79.492	19891000	5681	2066	19638
A0A8I3PII6	no	ALAEEWSCPFMETSAK	16	Unmodified	_ALAEEWSCPFMETSAK_	0	MULTI-MSMS	2	928.913312	1855.81207	-0.38535	80.626	1.15	0	6.4532E-06	5	127.56	335570000	5716	2067	19650
A0A8C0MQP2	no	ALAELFGLLVK	11	Unmodified	_ALAELFGLLVK_	0	MULTI-MSMS	2	587.365724	1172.7169	-0.11697	101.68	0.44206	0	0.0028805	1	80.455	141620000	1708	2068	19668
A0A8C0NTE1	no	ALAETDAAASSLPNGDCGRPGAR	23	Acetyl (Protein N-term)	_(ac)ALAETDAAASSLPNGDCGRPGAR_	1	MULTI-MSMS	3	767.029233	2298.06587	-0.60754	60.164	1.0199	-7.1054E-15	2.1965E-36	1	188.38	120390000	3130	2072	19704
A0A8P0TTA7	no	ALAEYLAIFAR	11	Unmodified	_ALAEYLAIFAR_	0	MULTI-SECPEP	2	619.350606	1236.68666	-0.46125	97.423	0.23716	0	0.015277	1	95.099	4784000	3553	2073	19722
A0A8P0SBE6	no	ALAFHPIEPVLITASEDHTLK	21	Unmodified	_ALAFHPIEPVLITASEDHTLK_	0	MULTI-MSMS	4	576.316497	2301.23688	-0.30262	73.621	0.91633	0	0.00020596	1	51.566	58635000	1199	2075	19729
A0A8I3N628	no	ALAFHPVEPVLVTASEDHTLK	21	Unmodified	_ALAFHPVEPVLVTASEDHTLK_	0	MULTI-MSMS	4	569.308672	2273.20558	-0.031113	64.958	0.91764	0	0.0012603	1	41.521	70535000	2281	2076	19743
A0A8I3RWC4	no	ALAFNGVMFGDR	12	Unmodified	_ALAFNGVMFGDR_	0	MSMS	2	649.321522	1296.62849	NaN	77.369	1	0	0.0061981	1	66.056		4842	2077	19758
A0A8C0SEY0	no	ALAGCDFLTISPK	13	Unmodified	_ALAGCDFLTISPK_	0	MULTI-MSMS	2	696.86322	1391.71189	-0.18467	71.889	1.7996	0	0.00011405	3	116.23	1356900000	1091	2078	19767
A0A8C0PDR9	no	ALAGNPCLGHNK	12	Unmodified	_ALAGNPCLGHNK_	0	MULTI-MSMS	3	417.880273	1250.61899	3.5108	14.735	0.34046	-1.7764E-15	0.011547	2	48.004	12281000	3846	2079	19784
A0A8I3MY77	no	ALAIYEGQLGPDNPNVAR	18	Unmodified	_ALAIYEGQLGPDNPNVAR_	0	MSMS	2	949.491964	1896.96938	NaN	64.921	1	0	6.7853E-12	1	116.24		2338	2081	19801
A0A8C0P0L7	no	ALALDEAVSQSAQIAEFHDKIEPMLETLENLSSR	34	Unmodified	_ALALDEAVSQSAQIAEFHDKIEPMLETLENLSSR_	1	MULTI-MSMS	4	939.725369	3754.87237	-0.14724	107.2	0.23857	0	0.0037605	1	29.802	11274000	3272	2083	19810
A0A8C0YZ18	no	ALALLEDEER	10	Unmodified	_ALALLEDEER_	0	MULTI-MATCH	2	579.803685	1157.59282	-1.0106	53.324	1.1902	-7.1054E-15	NaN	0	NaN	87083000	3801	2084	19819
A0A8P0P1F9	no	ALALNCSAPINDR	13	Unmodified	_ALALNCSAPINDR_	0	MULTI-MSMS	2	707.859	1413.70345	1.9229	43.479	1.0182	0	2.2013E-05	1	155.11	65457000	3763	2085	19827
A0A8I3N9J6	no	ALALTGNQGIEAAMDWLMEHEDEPDVDEPLPTPLGR	36	Unmodified	_ALALTGNQGIEAAMDWLMEHEDEPDVDEPLPTPLGR_	0	MULTI-MSMS	3	1310.95567	3929.84517	-0.71054	109.23	0.27359	0	4.1647E-55	1	150.23	48080000	5786	2086	19844
A0A8C0LZH0	no	ALAMDCEMVGAGPK	14	Unmodified	_ALAMDCEMVGAGPK_	0	MULTI-MSMS	2	725.330372	1448.64619	-1.9913	50.627	0.88381	7.1054E-15	0.001264	1	76.143	7046200	629	2087	19850
A0A8P0N3F8	no	ALANQLTDK	9	Unmodified	_ALANQLTDK_	0	MULTI-MSMS	2	487.269281	972.52401	0.31588	22.81	0.3691	0	0.00094204	1	152.63	35993000	5434	2091	19877
A0A8P0NLY2	no	ALANSLACQGK	11	Unmodified	_ALANSLACQGK_	0	MULTI-MSMS	2	566.792598	1131.57064	-0.096817	22.549	0.5345	0	8.4992E-16	2	239.82	1492100000	6623;6228	2093	19899
A0A8I3P6D3	no	ALANVNIGSLICNVGAGGPAPAAGAAPAGGPAPSTAAAPAEEK	43	Unmodified	_ALANVNIGSLICNVGAGGPAPAAGAAPAGGPAPSTAAAPAEEK_	0	MULTI-MSMS	3	1270.31441	3807.92139	-0.30755	91.794	0.74759	0	6.8646E-20	2	94.871	2904000000	5383	2094	19946
A0A8I3P6D3	no	ALANVNIGSLICNVGAGGPAPAAGAAPAGGPAPSTAAAPAEEK	43	Unmodified	_ALANVNIGSLICNVGAGGPAPAAGAAPAGGPAPSTAAAPAEEK_	0	MULTI-MSMS	5	762.591554	3807.92139	0.27966	91.801	0.7815	1.4211E-14	1.9045E-06	2	59.325	1423500000	5383	2094	19947
A0A8I3P6D3	no	ALANVNIGSLICNVGAGGPAPAAGAAPAGGPAPSTAAAPAEEK	43	Unmodified	_ALANVNIGSLICNVGAGGPAPAAGAAPAGGPAPSTAAAPAEEK_	0	MULTI-MSMS	6	635.660841	3807.92139	-0.1643	91.793	0.61124	0	0.00085264	1	30.969	639300000	5383	2094	19948
A0A8I3P6D3	no	ALANVNIGSLICNVGAGGPAPAAGAAPAGGPAPSTAAAPAEEK	43	Unmodified	_ALANVNIGSLICNVGAGGPAPAAGAAPAGGPAPSTAAAPAEEK_	0	MULTI-MSMS	4	952.987623	3807.92139	-1.1204	91.854	0.78107	0	4.1648E-06	2	55.22	92177000	5383	2094	19949
A0A8I3P6D3	no	ALANVNIGSLICNVGAGGPAPAAGAAPAGGPAPSTAAAPAEEK	43	Unmodified	_ALANVNIGSLICNVGAGGPAPAAGAAPAGGPAPSTAAAPAEEK_	0	MULTI-MSMS	7	544.996046	3807.92139	0.53226	91.832	0.30522	1.4211E-14	0.039648	1	5.6899	12339000	5383	2094	19950
A0A8I3P6D3	no	ALANVNIGSLICNVGAGGPAPAAGAAPAGGPAPSTAAAPAEEKK	44	Unmodified	_ALANVNIGSLICNVGAGGPAPAAGAAPAGGPAPSTAAAPAEEKK_	1	MULTI-MSMS	3	1313.01273	3936.01635	1.1826	82.46	0.2718	0	8.5972E-20	1	93.146	25516000	5383	2095	19981
A0A8I3S2V9	no	ALAPAWEQLALGLEHSETVK	20	Unmodified	_ALAPAWEQLALGLEHSETVK_	0	MULTI-MSMS	3	721.719666	2162.13717	0.3519	95.063	0.37237	0	4.5324E-05	1	77.037	22514000	4977	2096	19986
A0A8C0M6F0	no	ALAPTADPPR	10	Unmodified	_ALAPTADPPR_	0	MSMS	2	504.777274	1007.53999	NaN	21.825	1	0	0.057613	1	46.462		909	2099	19999
A0A8I3QCP6	no	ALAQEWGCPFMETSAK	16	Unmodified	_ALAQEWGCPFMETSAK_	0	MULTI-MSMS	2	913.416022	1824.81749	-0.026593	76.708	0.20499	0	0.00014054	1	87.498	27567000	6062	2100	20007
A0A8I3RUR8	no	ALASILLQDHIR	12	Unmodified	_ALASILLQDHIR_	0	MULTI-MSMS	2	675.398618	1348.78268	1.1327	62.362	0.40773	-7.1054E-15	0.00064317	1	94.409	317610000	1682	2102	20013
A0A8P0SKD9	no	ALASLMTYK	9	Unmodified	_ALASLMTYK_	0	MULTI-MSMS	2	499.272978	996.531403	-0.29873	52.084	0.58027	0	0.0046106	1	93.162	138900000	5358;5734	2103	20024
A0A8C0Q119	no	ALASQLQDSLK	11	Unmodified	_ALASQLQDSLK_	0	MULTI-MSMS	2	587.327328	1172.6401	0.36086	46.859	0.81413	7.1054E-15	0.00033125	1	159.37	591120000	4471	2104	20037
A0A8P0SMA2	no	ALASQPPIVADR	12	Unmodified	_ALASQPPIVADR_	0	MULTI-MSMS	2	619.348594	1236.68264	3.7615	35.68	0.2375	0	0.00080166	1	90.906	30408000	4727	2105	20053
A0A8C0PQC6	no	ALAVVLEQEK	10	Unmodified	_ALAVVLEQEK_	0	MULTI-MSMS	2	550.321514	1098.62847	0.31116	42.132	0.61322	0	0.00043158	1	138.78	26793000	1125	2108	20079
A0A8I3Q3C9	no	ALAVWGIGTPGGPQDPR	17	Unmodified	_ALAVWGIGTPGGPQDPR_	0	MULTI-MSMS	2	846.446828	1690.8791	-0.46642	73.796	0.30597	0	3.9365E-06	1	112.94	9978000	2990	2110	20093
A0A8C0N666	no	ALAYFEQLK	9	Unmodified	_ALAYFEQLK_	0	MULTI-MSMS	2	541.797675	1081.5808	1.1982	61.989	0.51193	0	0.0015829	1	113.89	46681000	2262	2111	20100
A0A8C0QJ80	no	ALCDLGPWVK	10	Unmodified	_ALCDLGPWVK_	0	MULTI-MSMS	2	579.802434	1157.59032	-0.51718	69.114	1.2921	1.4211E-14	0.00062449	3	119.17	50965000	474	2114	20121
A0A8C0TQR1	no	ALCDSDFAIETLEVETQEEVK	21	Unmodified	_ALCDSDFAIETLEVETQEEVK_	0	MULTI-MSMS	3	809.380827	2425.12065	-1.7568	97.918	0.71054	-1.4211E-14	0.058517	1	13.872	45924000	4048	2115	20129
A0A8I3NM38	no	ALCDVGTAISCSR	13	Unmodified	_ALCDVGTAISCSR_	0	MULTI-MSMS	2	705.329218	1408.64388	-0.25237	44.746	0.95268	0	0.00038634	1	94.363	119760000	970	2116	20141
A0A8I3MK23	no	ALCELESGIPAAESQIVYAERPLTDNHR	28	Unmodified	_ALCELESGIPAAESQIVYAERPLTDNHR_	1	MULTI-MSMS	3	1047.18741	3138.54041	-0.91979	81.79	0.13651	0	0.00048206	1	38.874	17261000	2482	2117	20148
A0A8I3P3X9	no	ALCHLNVPVTVVLDAAVGYIMEK	23	Unmodified	_ALCHLNVPVTVVLDAAVGYIMEK_	0	MULTI-MSMS	4	628.838011	2511.32294	-0.0047849	108.52	0.64877	0	0.064449	1	11.001	8433400	6298	2119	20165
A0A8I3PZF7	no	ALCIDQLDVFLQK	13	Unmodified	_ALCIDQLDVFLQK_	0	MULTI-SECPEP	2	781.915984	1561.81741	-0.73935	97.203	0.57875	1.4211E-14	0.0012706	1	140.78	94581000	1086;6534	2121	20178
A0A8I3MGN1	no	ALCLLLGPDFFTDVITIETADHAR	24	Unmodified	_ALCLLLGPDFFTDVITIETADHAR_	0	MULTI-MSMS	3	896.794906	2687.36289	-3.2831	110.82	0.71571	1.4211E-14	2.9001E-07	1	77.235	18068000	5569	2124	20191
A0A8C0QJD0	no	ALCSFVTEEEVEWMR	15	Unmodified	_ALCSFVTEEEVEWMR_	0	MULTI-MSMS	2	943.426587	1884.83862	0.43189	96.115	0.33799	0	6.7961E-05	1	107.03	23646000	4697	2126	20199
A0A8C0S1R2	no	ALCTAHEK	8	Unmodified	_ALCTAHEK_	0	MULTI-MSMS	2	465.229102	928.443651	-0.35325	8.3053	0.096259	0	0.01595	1	84.568	4398100	5273	2127	20205
A0A8P0NQJ2	no	ALCYVISGQDQR	12	Unmodified	_ALCYVISGQDQR_	0	MULTI-MSMS	2	705.345726	1408.6769	-1.0164	43.624	0.4426	0	0.00033452	1	107.79	54806000	3228	2130	20220
A0A8I3NH60	no	ALDELMDGDIIVFQK	15	Unmodified	_ALDELMDGDIIVFQK_	0	MULTI-MSMS	2	853.937113	1705.85967	-4.16	95.714	0.23855	0	6.5942E-05	1	103.91	33556000	4936	2135	20250
A0A8C0MC85	no	ALDEVFQAIEQK	12	Unmodified	_ALDEVFQAIEQK_	0	MULTI-MSMS	2	695.864274	1389.714	-0.51625	81.373	0.54457	0	5.8869E-05	2	145.25	497980000	1163;6646	2136	20258
A0A8C0TMU9	no	ALDFPSGSFDVVLEK	15	Unmodified	_ALDFPSGSFDVVLEK_	0	MULTI-MATCH	2	812.416871	1622.81919	2.9589	93.157	0.6029	0	NaN	0	NaN	17345000	6082	2138	20273
A0A8I3N6K0	no	ALDGAFTEENR	11	Unmodified	_ALDGAFTEENR_	0	MULTI-MATCH	2	611.788566	1221.56258	-0.26432	37.125	0.64486	7.1054E-15	NaN	0	NaN	15341000	5438	2139	20286
A0A8C0PAE9	no	ALDGEESDCEDYPMR	15	Unmodified	_ALDGEESDCEDYPMR_	0	MSMS	2	893.848366	1785.68218	NaN	45.176	1	0	5.5491E-05	1	93.345		3783	2140	20291
A0A8C0PAE9	no	ALDGEESDCEDYPMR	15	Unmodified	_ALDGEESDCEDYPMR_	0	MSMS	2	893.848366	1785.68218	NaN	45.218	1	0	2.204E-10	1	131.37		3783	2140	20292
A0A8C0Z0G3	no	ALDGPEQMELEEGK	14	Acetyl (Protein N-term)	_(ac)ALDGPEQMELEEGK_	0	MULTI-MSMS	2	794.363978	1586.7134	-0.70966	75.273	0.61193	0	7.4058E-06	2	143	66496000	6246	2141	20304
A0A8I3PPR7	no	ALDHYLTLR	9	Unmodified	_ALDHYLTLR_	0	MULTI-MSMS	3	367.873224	1100.59784	-1.2174	45.754	0.47396	0	0.0017997	1	95.523	11549000	5445	2143	20324
A0A8I3NY33	no	ALDIAENEMPGLMR	14	Unmodified	_ALDIAENEMPGLMR_	0	MULTI-MSMS	2	780.381451	1558.74835	0.12924	76.691	0.71299	0	4.2844E-10	1	192.38	450550000	4658	2144	20337
A0A8I3NNE4	no	ALDIDLDKPLADSEK	15	Unmodified	_ALDIDLDKPLADSEK_	1	MULTI-MSMS	2	821.930342	1641.84613	0.98423	58.262	0.5434	7.1054E-15	0.00028963	1	116.71	33959000	2052	2145	20350
A0A8I3P2M1	no	ALDIPLVK	8	Unmodified	_ALDIPLVK_	0	MULTI-MSMS	2	434.778754	867.542954	-0.12288	57.584	0.91676	0	0.020176	1	79.116	126370000	2498	2146	20362
A0A8I3NQA7	no	ALDKLDGTEINGR	13	Deamidation (NQ)	_ALDKLDGTEIN(de)GR_	1	MULTI-MATCH	2	701.862263	1401.70997	0.47267	35.169	0.47507	0	NaN	0	NaN	30889000	2256	2147	20381
A0A8I3NQA7	no	ALDKLDGTEINGR	13	Unmodified	_ALDKLDGTEINGR_	1	MULTI-MATCH	2	701.370255	1400.72596	0.38151	32.018	0.64748	0	NaN	0	NaN	63639000	2256	2147	20392
A0A8I3S2F8	no	ALDKYEHVVR	10	Unmodified	_ALDKYEHVVR_	1	MULTI-MATCH	2	615.335487	1228.65642	-4.3383	17.509	0.1219	0	NaN	0	NaN	18131000	6460	2148	20398
A0A8I3QZ05	no	ALDLDSNCK	9	Unmodified	_ALDLDSNCK_	0	MULTI-MSMS	2	518.242406	1034.47026	-0.044832	23.234	0.51007	0	0.043049	1	51.854	42663000	4953	2149	20404
A0A8I3P542	no	ALDLDVLLTPMLGPALDLNAPGK	23	Unmodified	_ALDLDVLLTPMLGPALDLNAPGK_	0	MULTI-MSMS	3	783.1029	2346.28687	2.3211	111.24	0.17051	0	3.2028E-09	1	109.05	42707000	5071	2150	20417
A0A8P0SJL7	no	ALDLIEVLVTK	11	Unmodified	_ALDLIEVLVTK_	0	MULTI-MSMS	2	607.373746	1212.73294	0.87143	96.692	0.98585	0	0.00069058	2	107.79	545180000	5057	2151	20424
A0A8I3N2W4	no	ALDLLNNK	8	Unmodified	_ALDLLNNK_	0	MULTI-MSMS	2	450.761092	899.507631	4.321	39.332	0.81566	7.1054E-15	0.044891	1	60.799	3166700	5191	2152	20437
A0A8I3NNE4	no	ALDLLYGMVSK	11	Unmodified	_ALDLLYGMVSK_	0	MULTI-MATCH	2	605.331024	1208.6475	-0.00099907	83.278	0.77045	0	NaN	0	NaN	146790000	2052	2154	20466
A0A8I3NJE5	no	ALDLVSDPEYINLMK	15	Unmodified	_ALDLVSDPEYINLMK_	0	MULTI-MSMS	2	860.944938	1719.87532	-0.1116	92.457	0.57645	0	6.5942E-05	1	103.91	54702000	4458	2155	20471
A0A8I3N2G1	no	ALDMSYDHKPEDEVELAR	18	Unmodified	_ALDMSYDHKPEDEVELAR_	1	MULTI-MSMS	2	1059.49404	2116.97353	-1.2964	49.498	0.57718	0	1.504E-08	1	141.32	6783300	1641	2156	20478
A0A8I3PLQ9	no	ALDPAEQHLR	10	Acetyl (Protein N-term)	_(ac)ALDPAEQHLR_	0	MULTI-MSMS	2	596.309469	1190.60439	-0.36457	42.807	0.7447	0	0.0005189	3	110.41	86830000	3424	2157	20490
A0A8I3PF51	no	ALDQASEEIWNDFR	14	Unmodified	_ALDQASEEIWNDFR_	0	MULTI-MSMS	2	847.394458	1692.77436	-0.49264	92.538	0.33855	0	3.384E-16	2	226.4	271790000	2402	2159	20504
A0A8C0MVT2	no	ALDQFVNFSEQK	12	Unmodified	_ALDQFVNFSEQK_	0	MULTI-MSMS	2	713.354074	1424.69359	0.44816	67.694	0.61203	0	2.0004E-05	1	185.29	91605000	1885	2160	20516
A0A8P0P844	no	ALDSDMQTLVYENYNK	16	Unmodified	_ALDSDMQTLVYENYNK_	0	MULTI-MSMS	2	952.440748	1902.86694	0.51673	76.503	0.26963	0	1.2265E-05	1	117.86	14128000	1842	2161	20528
A0A8I3RYQ4	no	ALDSVISMTEGMEAFLR	17	Unmodified	_ALDSVISMTEGMEAFLR_	0	MULTI-MSMS	2	935.457887	1868.90122	-3.2827	107.49	0.20406	0	2.0733E-05	1	96.745	11817000	3599	2162	20537
A0A8P0N8G3	no	ALDTVLFGPPLLTR	14	Unmodified	_ALDTVLFGPPLLTR_	0	MULTI-MSMS	2	756.942859	1511.87116	-0.3282	96.43	1.0873	-1.4211E-14	0.00036575	2	93.058	25941000	5080	2164	20550
A0A8P0S6Q0	no	ALDVGSGSGILTACFAR	17	Unmodified	_ALDVGSGSGILTACFAR_	0	MSMS	2	847.930154	1693.84575	NaN	81.25	1	0	0.037608	1	42.785		2283	2165	20563
A0A8P0S6Q0	no	ALDVGSGSGILTACFAR	17	Unmodified	_ALDVGSGSGILTACFAR_	0	MULTI-MATCH	2	847.930154	1693.84575	-4.6822	80.285	1.3892	1.4211E-14	NaN	0	NaN	248150000	2283	2165	20570
A0A346JM02	no	ALDVMVSTFHK	11	Unmodified	_ALDVMVSTFHK_	0	MULTI-MSMS	3	416.553274	1246.63799	-0.34697	47.612	0.74824	7.1054E-15	0.0029867	3	68.536	128660000	328	2167	20587
A0A346JM02	no	ALDVMVSTFHK	11	Unmodified	_ALDVMVSTFHK_	0	MULTI-MSMS	2	624.326273	1246.63799	-0.95115	47.63	0.81599	0	0.0008144	2	102.06	48051000	328	2167	20588
A0A8C0QFZ2	no	ALDYCHSK	8	Unmodified	_ALDYCHSK_	0	MULTI-MSMS	2	497.226559	992.438566	-0.35617	12.932	0.2029	0	0.014194	1	86.833	10979000	913	2168	20606
A0A8C0QJA2	no	ALEAAAPSPDNPGDK	15	Unmodified	_ALEAAAPSPDNPGDK_	0	MULTI-MSMS	2	726.851895	1451.68924	0.68866	25.928	0.37304	0	0.00079011	1	74.962	5717200	4667	2171	20624
A0A8C0M5J7	no	ALEAAQQEK	9	Unmodified	_ALEAAQQEK_	0	MULTI-MATCH	2	494.258914	986.503274	-1.5633	12.425	0.13576	-1.7764E-15	NaN	0	NaN	2356300	875	2174	20648
A0A8P0S6F1	no	ALEAFDLDPAQWGVNVQPYSGSPANLAAYTALLQPHDR	38	Unmodified	_ALEAFDLDPAQWGVNVQPYSGSPANLAAYTALLQPHDR_	0	MULTI-MSMS	4	1024.76044	4095.01264	0.31949	107.76	0.6813	0	2.2179E-05	1	48.096	60544000	1810	2178	20667
A0A8P0S6F1	no	ALEAFDLDPAQWGVNVQPYSGSPANLAAYTALLQPHDR	38	Unmodified	_ALEAFDLDPAQWGVNVQPYSGSPANLAAYTALLQPHDR_	0	MULTI-MSMS	3	1366.01149	4095.01264	0.1094	107.76	0.54454	0	4.3212E-06	1	52.155	29000000	1810	2178	20668
A0A8C0PQW4	no	ALEASMQPFVSSK	13	Unmodified	_ALEASMQPFVSSK_	0	MULTI-MSMS	2	697.852852	1393.69115	-3.1436	55.62	0.77964	0	0.0064771	1	60.691	21105000	4276	2179	20673
A0A8I3N6K0	no	ALEATTEHIR	10	Unmodified	_ALEATTEHIR_	0	MSMS	2	570.80402	1139.59349	NaN	16.868	1	0	0.0023799	1	101.64		5438	2181	20683
A0A8I3P9Y9	no	ALECPERPFLAILGGAK	17	Unmodified	_ALECPERPFLAILGGAK_	1	MULTI-MSMS	2	921.500746	1840.98694	-0.70443	82.494	0.57661	0	1.3738E-10	1	162.93	449130000	5736	2182	20695
A0A8I3P9Y9	no	ALECPERPFLAILGGAK	17	Unmodified	_ALECPERPFLAILGGAK_	1	MULTI-MSMS	2	921.500746	1840.98694	-0.012816	82.766	0.64588	0	2.1535E-11	1	173.25	506040000	5736	2182	20696
A0A8I3N2G1	no	ALEDAFLAIDAK	12	Unmodified	_ALEDAFLAIDAK_	0	MULTI-MSMS	2	638.84281	1275.67107	0.067366	80.626	1.1867	0	5.17E-05	3	134.84	271470000	1641	2183	20709
A0A8I3N2G1	no	ALEDAFLAIDAK	12	Unmodified	_ALEDAFLAIDAK_	0	MULTI-MATCH	2	638.84281	1275.67107	2.7683	81.607	0.88435	0	NaN	0	NaN	151980000	1641	2183	20718
A0A8C0LZG6	no	ALEDFADNIKNDPDKEYNMPK	21	Unmodified	_ALEDFADNIKNDPDKEYNMPK_	2	MULTI-MSMS	3	823.053045	2466.1373	-0.048072	61.277	0.23773	7.1054E-15	0.0028313	1	45.707	10156000	627	2187	20735
A0A8P0P1T4	no	ALEDIFDAIEGK	12	Unmodified	_ALEDIFDAIEGK_	0	MULTI-SECPEP	2	660.837725	1319.6609	1.1435	100.72	0.47451	0	0.0039195	1	116.23	49191000	4858	2188	20748
A0A8I3PL10	no	ALEDLHK	7	Unmodified	_ALEDLHK_	0	MULTI-MATCH	2	413.226885	824.439217	0.44649	18.412	0.5428	0	NaN	0	NaN	32960000	3286	2189	20761
A0A8P0TC47	no	ALEDTSCLKR	10	Unmodified	_ALEDTSCLKR_	1	MULTI-MSMS	2	596.803162	1191.59177	1.9806	18.873	0.50641	0	0.014322	1	79.906	5415700	4754	2190	20764
A0A8I3NRE9	no	ALEDVDYVQTFK	12	Unmodified	_ALEDVDYVQTFK_	0	MULTI-MSMS	2	714.356282	1426.69801	-2.005	65.892	0.43966	0	0.0002764	1	113.93	36496000	4387	2191	20777
A0A8C0MYK4	no	ALEEAGTILLR	11	Unmodified	_ALEEAGTILLR_	0	MULTI-MSMS	2	593.34552	1184.67649	4.0416	62.395	0.44207	0	0.057596	1	40.725	18756000	1820	2192	20787
A0A8I3MW76	no	ALEEALSEEIKK	12	Unmodified	_ALEEALSEEIKK_	1	MULTI-MSMS	2	680.371932	1358.72931	-0.64835	44.833	0.37517	0	0.00015173	1	143.89	32671000	4729	2193	20792
A0A8I3NXE8	no	ALEEANTDLEVK	12	Unmodified	_ALEEANTDLEVK_	0	MULTI-MSMS	2	666.338089	1330.66163	2.1942	38.242	1.4276	0	0.00017963	1	120.45	40707000	3017;5350	2195	20811
A0A8I3NXE8	no	ALEEANTDLEVK	12	Unmodified	_ALEEANTDLEVK_	0	MULTI-MATCH	2	666.338089	1330.66163	6.4171	36.778	0.23923	0	NaN	0	NaN	2997200	3017;5350	2195	20819
A0A8C0YUL9	no	ALEEANTELEVK	12	Unmodified	_ALEEANTELEVK_	0	MULTI-MSMS	2	673.345914	1344.67728	-1.9727	39.791	1.6265	0	0.00080521	2	90.827	67597000	6200	2196	20825
A0A8C0PY59	no	ALEEDLNQK	9	Unmodified	_ALEEDLNQK_	0	MULTI-MSMS	2	530.269478	1058.5244	-0.017144	23.529	0.40877	0	0.0014287	1	136.16	20359000	4415	2197	20836
A0A8C0RN24	no	ALEEEEGGTDVLSK	14	Unmodified	_ALEEEEGGTDVLSK_	0	MULTI-MSMS	2	738.856843	1475.69913	0.68507	39.628	0.37301	0	0.0035376	1	65.395	3591900	4629	2198	20850
A0A8I3NC42	no	ALEEELEDLELGL	13	Unmodified	_ALEEELEDLELGL_	0	MSMS	2	736.871962	1471.72937	NaN	109.71	1	0	2.2246E-14	1	150.05		2787	2200	20857
A0A8I3NI63	no	ALEFAPACHR	10	Unmodified	_ALEFAPACHR_	0	MULTI-MSMS	2	586.287482	1170.56041	-1.3464	26.68	0.33857	0	0.0048008	1	81.296	21163000	5277	2205	20896
A0A8I3NI63	no	ALEFAPACHR	10	Unmodified	_ALEFAPACHR_	0	MULTI-MATCH	2	586.287482	1170.56041	-1.3679	26.802	0.15709	0	NaN	0	NaN	5629100	5277	2205	20903
A0A8P0TK02	no	ALEFIPSDQQNEMVR	15	Unmodified	_ALEFIPSDQQNEMVR_	0	MULTI-MSMS	2	888.932893	1775.85123	3.3168	67.735	1.0199	0	6.5633E-05	2	103.43	43237000	6379	2207	20913
A0A8C0NC01	no	ALEFVTNPDIAAK	13	Unmodified	_ALEFVTNPDIAAK_	0	MSMS	2	694.874642	1387.73473	NaN	62.308	1	0	0.00044378	1	85.958		2208	2209	20926
A0A8C0SZY4	no	ALEGLLTGLLR	11	Unmodified	_ALEGLLTGLLR_	0	MULTI-MSMS	2	578.358431	1154.70231	0.061029	96.556	0.33921	0	0.00013072	1	138.98	70663000	5741	2210	20932
A0A8I3PKS3	no	ALEHFTDLYDIK	12	Unmodified	_ALEHFTDLYDIK_	0	MULTI-MSMS	2	732.872099	1463.72965	-0.24807	65.521	0.54331	0	4.8777E-05	2	146.11	325830000	1317	2211	20943
A0A8C0SBA6	no	ALEHSALAINHK	12	Unmodified	_ALEHSALAINHK_	0	MULTI-MATCH	2	652.359493	1302.70443	4.2628	15.244	0.10188	0	NaN	0	NaN	2157500	5389;6613	2212	20957
A0A8I3NSC5	no	ALEIADFSGNPLSR	14	Unmodified	_ALEIADFSGNPLSR_	0	MULTI-MSMS	2	745.385905	1488.75726	-0.25104	80.442	1.4217	0	0.00014164	1	102.05	100540000	3820;6465	2213	20961
A0A8I3S301	no	ALEIIPR	7	Unmodified	_ALEIIPR_	0	MULTI-MSMS	2	406.255446	810.496338	0.09481	43.204	0.74559	0	0.032847	1	81.381	232050000	5664	2215	20967
A0A8P0STS5	no	ALEKEEEEEK	10	Unmodified	_ALEKEEEEEK_	1	MULTI-MATCH	2	617.29589	1232.57723	1.055	11.649	0.17062	0	NaN	0	NaN	1720400	4891	2216	20985
A0A8P0STS5	no	ALEKEEEEEKQK	12	Unmodified	_ALEKEEEEEKQK_	2	MULTI-MSMS	2	745.37266	1488.73077	-0.7994	10.903	0.2267	0	0.0029741	1	147.91	7827200	4891	2217	20990
A0A8I3PT83	no	ALELDGQSVK	10	Unmodified	_ALELDGQSVK_	0	MULTI-MSMS	2	530.287671	1058.56079	-0.6408	35.237	0.40723	-7.1054E-15	0.0055449	1	78.516	37584000	2313	2218	21002
A0A8I3NI63	no	ALELDHK	7	Unmodified	_ALELDHK_	0	MULTI-MSMS	2	413.226885	824.439217	-0.087748	13.749	0.3058	0	0.026859	1	90.706	36196000	5277	2219	21015
A0A8I3NI63	no	ALELDHK	7	Unmodified	_ALELDHK_	0	MULTI-MATCH	2	413.226885	824.439217	1.6938	13.313	0.16952	0	NaN	0	NaN	1432600	5277	2219	21022
A0A8I3NI63	no	ALELDHK	7	Unmodified	_ALELDHK_	0	MULTI-MATCH	2	413.226885	824.439217	9.3556	12.22	0.10308	0	NaN	0	NaN	1449100	5277	2219	21023
A0A8I3MN54	no	ALELDQER	8	Unmodified	_ALELDQER_	0	MULTI-MATCH	2	487.251089	972.487624	0.35757	26.206	0.61118	-3.5527E-15	NaN	0	NaN	63447000	5023	2220	21035
A0A8P0T982	no	ALELDSNLYR	10	Unmodified	_ALELDSNLYR_	0	MULTI-SECPEP	2	597.311677	1192.6088	-1.0998	57.207	0.91515	0	0.022566	1	101.54	147620000	243	2221	21040
E2QWF5	no	ALELDSNNEK	10	Unmodified	_ALELDSNNEK_	0	MULTI-MSMS	2	566.777667	1131.54078	0.78464	21.972	0.6116	0	0.00063916	2	157.91	204850000	4036	2222	21050
A0A8I3PXJ8	no	ALELEQERK	9	Unmodified	_ALELEQERK_	1	MULTI-MSMS	2	558.306395	1114.59824	0.30111	16.06	0.30712	0	0.0042305	1	116.37	26221000	2645	2225	21083
A0A8C0LYF7	no	ALELESQR	8	Unmodified	_ALELESQR_	0	MULTI-MATCH	2	473.253631	944.49271	0.82816	23.404	0.68072	0	NaN	0	NaN	3636500	590	2226	21092
A0A8C0SS04	no	ALELFLESLLK	11	Unmodified	_ALELFLESLLK_	0	MULTI-MSMS	2	638.381571	1274.74859	-0.28875	105.52	0.54251	0	0.0003722	1	119.75	115270000	5560	2227	21100
A0A8P0S6J5	no	ALELHPFSVKPLLR	14	Unmodified	_ALELHPFSVKPLLR_	1	MULTI-MSMS	4	405.746251	1618.9559	0.64633	63.291	0.40753	0	0.0021353	1	62.891	23368000	2223	2228	21112
A0A8C0Q7G1	no	ALELNMISLK	10	Unmodified	_ALELNMISLK_	0	MULTI-MSMS	2	566.325742	1130.63693	0.19621	75.231	0.47627	0	0.00041121	1	126.41	169380000	4580	2230	21126
A0A8C0S1J3	no	ALEMSCAIQNQLAR	14	Unmodified	_ALEMSCAIQNQLAR_	0	MULTI-MSMS	2	802.897799	1603.78105	1.6458	63.689	0.33986	0	6.957E-05	1	128.03	22131000	1868	2233	21141
A0A8I3PRW1	no	ALENCSADLQK	11	Unmodified	_ALENCSADLQK_	0	MULTI-SECPEP	2	624.798077	1247.5816	0.7933	22.865	0.27251	0	0.0095702	1	111.46	1946400	4122	2235	21163
A0A8C0SMJ7	no	ALENPDTASLLGR	13	Unmodified	_ALENPDTASLLGR_	0	MULTI-MSMS	2	678.859523	1355.70449	1.8175	55.412	0.50841	0	0.00010666	1	117.52	49434000	4018	2236	21174
A0A8C0Q319	no	ALEPQGLLLYNGNAQGK	17	Unmodified	_ALEPQGLLLYNGNAQGK_	0	MSMS	2	893.478325	1784.9421	NaN	70.16	1	0	0.00014906	1	79.492		1388	2237	21181
A0A8I3S3F0	no	ALEPTGQSGEAVK	13	Unmodified	_ALEPTGQSGEAVK_	0	MSMS	2	643.832974	1285.6514	NaN	42.092	1	0	0.0040135	1	66.299		5345	2238	21184
A0A8C0PWJ2	no	ALEQEVAQLEK	11	Unmodified	_ALEQEVAQLEK_	0	MULTI-MSMS	2	629.337892	1256.66123	1.1326	54.803	0.40901	0	0.0015346	2	89.827	30176000	4383	2239	21201
A0A8I3ND03	no	ALEQKPDDAQYYCQR	15	Unmodified	_ALEQKPDDAQYYCQR_	1	MULTI-MSMS	2	942.930882	1883.84721	0.15318	29.328	0.69695	3.5527E-15	0.003829	1	74.944	8785300	6391	2240	21219
A0A8C0QQJ3	no	ALEQLAQQGK	10	Unmodified	_ALEQLAQQGK_	0	MULTI-MATCH	2	543.301113	1084.58767	1.4802	24.514	0.30508	3.5527E-15	NaN	0	NaN	1385900	433	2241	21232
A0A8I3PKL2	no	ALEQLNGFELAGR	13	Deamidation (NQ)	_ALEQLN(de)GFELAGR_	0	MSMS	2	709.867348	1417.72014	NaN	75.508	1	0	0.052017	1	52.247		3869;4242	2242	21241
A0A8P0SL98	no	ALEQQLENNTTR	12	Unmodified	_ALEQQLENNTTR_	0	MSMS	2	708.857512	1415.70047	NaN	32.874	1	0	7.2172E-05	1	115.7		4739	2244	21254
A0A8P0T982	no	ALEQQVEEMK	10	Unmodified	_ALEQQVEEMK_	0	MULTI-MSMS	2	602.797546	1203.58054	-0.37215	38.264	1.5294	0	0.0005308	3	179.68	346930000	243	2245	21260
A0A8P0T982	no	ALEQQVEEMK	10	Oxidation (M)	_ALEQQVEEM(ox)K_	0	MULTI-MSMS	2	610.795003	1219.57545	0.38171	22.365	0.33946	-3.5527E-15	0.052458	1	65.465	2767900	243	2245	21273
A0A8P0T982	no	ALEQQVEEMK	10	Oxidation (M)	_ALEQQVEEM(ox)K_	0	MULTI-MATCH	2	610.795003	1219.57545	0.66296	38.264	0.81493	0	NaN	0	NaN	7914700	243	2245	21285
A0A8P0T982	no	ALEQQVEEMKTQLEELEDELQATEDAK	27	Unmodified	_ALEQQVEEMKTQLEELEDELQATEDAK_	1	MULTI-MSMS	4	787.627598	3146.48128	-0.80936	107.25	0.40859	0	1.3844E-08	1	83.934	90962000	243	2246	21295
A0A8P0T982	no	ALEQQVEEMKTQLEELEDELQATEDAK	27	Unmodified	_ALEQQVEEMKTQLEELEDELQATEDAK_	1	MULTI-MSMS	3	1049.83437	3146.48128	-0.86741	107.25	0.74778	0	1.3994E-31	1	141.5	180200000	243	2246	21296
A0A8P0T982	no	ALEQQVEEMKTQLEELEDELQATEDAK	27	Oxidation (M)	_ALEQQVEEM(ox)KTQLEELEDELQATEDAK_	1	MULTI-MATCH	3	1055.16601	3162.4762	1.1594	96.473	0.23724	0	NaN	0	NaN	15327000	243	2246	21303
A0A8C0PBL5	no	ALEQSPGLSTLQK	13	Unmodified	_ALEQSPGLSTLQK_	0	MULTI-MSMS	2	686.377549	1370.74054	-3.0904	41.654	0.71269	0	0.0010495	1	81.923	18635000	3524	2247	21308
A0A8P0PNQ3	no	ALESIEYVQTFK	12	Unmodified	_ALESIEYVQTFK_	0	MSMS	2	714.374475	1426.7344	NaN	68.004	1	0	0.00013806	1	110.53		5140	2251	21324
A0A8C0SKP0	no	ALESISSDQQSEMVK	15	Unmodified	_ALESISSDQQSEMVK_	0	MULTI-MSMS	2	826.395809	1650.77707	-1.9568	41.886	0.30613	-7.1054E-15	3.0166E-07	1	153.95	13694000	2514	2252	21332
A0A8P0TQH9	no	ALESLIEMIQK	11	Unmodified	_ALESLIEMIQK_	0	MULTI-MSMS	2	637.854864	1273.69517	-1.2666	92.293	0.60998	0	0.00026478	1	123.35	23131000	3803	2253	21344
A0A8C0N3T6	no	ALESSIAPIVIFASNR	16	Unmodified	_ALESSIAPIVIFASNR_	0	MULTI-MSMS	2	844.472512	1686.93047	1.1198	93.358	0.409	0	0.00026828	1	81.278	23725000	2194	2254	21356
A0A8C0MLS4	no	ALESVNNEYAIMPLPTIK	18	Unmodified	_ALESVNNEYAIMPLPTIK_	0	MULTI-MSMS	3	668.355448	2002.04451	-1.3795	86.686	0.47625	1.4211E-14	0.0024166	1	47.68	13018000	1226	2255	21361
A0A8P0NI34	no	ALETEAPASQALADEPKPDGAAAQAQENQDTRPK	34	Unmodified	_ALETEAPASQALADEPKPDGAAAQAQENQDTRPK_	2	MULTI-MSMS	4	880.430301	3517.6921	1.8142	44.086	0.50965	0	4.4652E-19	3	98.991	20669000	2521	2256	21368
A0A8C0PTC8	no	ALETIGANLQK	11	Unmodified	_ALETIGANLQK_	0	MULTI-MSMS	2	579.32987	1156.64519	-3.3149	39.791	0.77879	0	0.0024168	1	83.168	9771200	1464	2257	21378
A0A8I3Q2L7	no	ALETLTGALFQRPPLIAAVK	20	Unmodified	_ALETLTGALFQRPPLIAAVK_	1	MULTI-MSMS	3	703.75253	2108.23576	1.2398	92.62	0.27229	0	0.0019442	2	45.347	16815000	3804	2259	21389
A0A8I3PUE6	no	ALETNTHVK	9	Unmodified	_ALETNTHVK_	0	MULTI-MSMS	2	506.774731	1011.53491	0.20766	11.358	0.278	0	0.0015474	1	115.49	40696000	3656	2260	21395
A0A8I3Q1P1	no	ALEVAEYLTPVLK	13	Unmodified	_ALEVAEYLTPVLK_	0	MULTI-MSMS	2	723.416143	1444.81773	0.3643	90.159	0.88064	0	0.00015125	2	107.24	306440000	3819	2261	21410
A0A8I3Q1P1	no	ALEVAEYLTPVLK	13	Unmodified	_ALEVAEYLTPVLK_	0	MSMS	2	723.416143	1444.81773	NaN	90.434	1	0	8.4883E-06	1	114.83		3819	2261	21411
A0A8I3NXD1	no	ALEVIKPAHILQEK	14	Unmodified	_ALEVIKPAHILQEK_	1	MULTI-SECPEP	4	397.990983	1587.93483	-0.45885	40.726	2.0346	7.1054E-15	0.031112	1	48.704	110140000	5149	2263	21426
A0A8C0MVT2	no	ALEYTIYNQELNETR	15	Unmodified	_ALEYTIYNQELNETR_	0	MULTI-MSMS	2	928.95488	1855.89521	-0.46579	66.774	0.47351	0	1.4536E-09	1	178.32	72505000	1885	2267	21473
A0A8P0T8A4	no	ALFAGDIEEMEER	13	Unmodified	_ALFAGDIEEMEER_	0	MULTI-MSMS	2	755.348131	1508.68171	-0.37535	75.365	0.37345	0	0.0011176	1	80.979	60896000	721	2268	21485
A0A8I3MEV9	no	ALFAISCLVR	10	Unmodified	_ALFAISCLVR_	0	MULTI-MSMS	2	575.326076	1148.6376	0.26577	83.266	0.3402	1.4211E-14	0.0021501	1	95.741	10900000	4809	2269	21497
A0A8C0PU06	no	ALFDFNGNDEEDLPFK	16	Unmodified	_ALFDFNGNDEEDLPFK_	0	MULTI-MSMS	2	935.928331	1869.84211	2.6609	96.59	0.44162	0	0.000788	1	71.176	135960000	4336;6647	2270	21506
A0A8C0PU06	no	ALFDFNGNDEEDLPFKK	17	Unmodified	_ALFDFNGNDEEDLPFKK_	1	MSMS	2	999.975812	1997.93707	NaN	82.25	1	0	5.966E-05	1	85.845		4336;6647	2271	21518
A0A8C0NRD9	no	ALFEEVPELLTETEK	15	Unmodified	_ALFEEVPELLTETEK_	0	MULTI-MSMS	2	874.45365	1746.89275	-0.80521	96.442	1.3929	0	1.9864E-05	2	133.05	164910000	3057	2274	21538
A0A8I3MCN5	no	ALFIVPR	7	Unmodified	_ALFIVPR_	0	MULTI-MATCH	2	408.260531	814.506509	0.61327	56.837	0.50919	0	NaN	0	NaN	6392200	4482	2276	21557
A0A8I3PD54	no	ALFLHNR	7	Unmodified	_ALFLHNR_	0	MULTI-MSMS	2	435.750862	869.487171	0.61432	19.543	0.38022	0	0.03804	1	74.832	9176000	6473	2277	21562
A0A8I3MLN4	no	ALFPAPLTQISTPMFLPSAQVSYPGR	26	Unmodified	_ALFPAPLTQISTPMFLPSAQVSYPGR_	0	MULTI-MATCH	3	930.494679	2788.46221	-2.4173	104.37	0.20401	1.4211E-14	NaN	0	NaN	5654700	2222	2279	21579
A0A8I3N1C5	no	ALFPGDSEIDQLFR	14	Unmodified	_ALFPGDSEIDQLFR_	0	MULTI-MSMS	2	804.406837	1606.79912	0.080586	99.713	0.30658	0	9.4616E-09	1	182.64	156170000	2601	2280	21584
A0A8I3RP75	no	ALFQNTER	8	Unmodified	_ALFQNTER_	0	MULTI-MSMS	2	489.753798	977.493044	1.0055	24.913	0.40883	3.5527E-15	0.01742	1	82.671	3846400	4452	2281	21596
A0A8I3SCA7	no	ALFSVGFPVPK	11	Unmodified	_ALFSVGFPVPK_	0	MULTI-MSMS	2	581.336967	1160.65938	0.2291	83.079	0.64622	0	0.0077629	1	66.504	33567000	1519	2283	21612
A0A8I3RUG2	no	ALFVSAFPQQLTMK	14	Unmodified	_ALFVSAFPQQLTMK_	0	MULTI-MSMS	2	790.928894	1579.84324	0.16395	87.818	0.98524	0	0.00015535	1	112.94	112980000	2811	2284	21623
A0A8C0NUK7	no	ALGAAEPPR	9	Unmodified	_ALGAAEPPR_	0	MULTI-MSMS	2	441.245609	880.476666	0.37035	16.909	0.74892	0	0.0011748	1	144.38	8200200	3177	2285	21635
A0A8I3P6L5	no	ALGAALTPFNPLAGLR	16	Unmodified	_ALGAALTPFNPLAGLR_	0	MULTI-SECPEP	2	791.459207	1580.90386	0.31924	95.753	0.30745	0	0.0060325	1	70.942	70042000	5554	2286	21647
A0A8P0T542	no	ALGALVDSCAPGLCPDWDSWDASKPVNNAR	30	Unmodified	_ALGALVDSCAPGLCPDWDSWDASKPVNNAR_	1	MULTI-MSMS	3	1081.50464	3241.49208	-0.17947	90.406	0.75114	0	1.2402E-65	5	190.19	439340000	6595;2676	2287	21660
A0A8C0PCJ2	no	ALGANVATTTNQAMR	15	Unmodified	_ALGANVATTTNQAMR_	0	MULTI-MSMS	2	759.888289	1517.76202	1.5845	35.509	0.27278	0	7.2799E-10	2	182.93	20211000	3841	2288	21679
A0A8C0MCS9	no	ALGCAQQAQQPR	12	Unmodified	_ALGCAQQAQQPR_	0	MSMS	2	664.33041	1326.64627	NaN	15.51	1	0	0.0015079	1	79.906		1180	2289	21684
A0A8C0P9T7	no	ALGCLLEAVLASR	13	Unmodified	_ALGCLLEAVLASR_	0	MULTI-MSMS	2	686.884487	1371.75442	0.31867	99.913	0.44371	0	0.00010666	1	117.52	61925000	3751	2290	21692
A0A8C0PQ10	no	ALGDQIIFVNRPDK	14	Unmodified	_ALGDQIIFVNRPDK_	1	MULTI-MSMS	2	793.438472	1584.86239	-2.9075	57.38	0.33836	0	0.0003488	1	127.52	19926000	4267	2292	21705
A0A8I3MFB6	no	ALGDSSPSQAMQEYIAVVK	19	Unmodified	_ALGDSSPSQAMQEYIAVVK_	0	MSMS	2	997.498597	1992.98264	NaN	87.772	1	0	5.7013E-06	1	84.169		784	2293	21711
A0A8P0P608	no	ALGDTWLQIK	10	Unmodified	_ALGDTWLQIK_	0	MULTI-MSMS	2	572.821681	1143.62881	3.8439	74.509	0.47401	0	0.0029326	1	89.355	11749000	870	2294	21716
A0A8C0PAM2	no	ALGEPITLFGEGPAER	16	Unmodified	_ALGEPITLFGEGPAER_	0	MULTI-MSMS	2	828.933219	1655.85189	-0.40927	81.332	0.88255	0	1.5722E-05	1	107.09	152670000	3793	2296	21723
A0A8C0NDB8	no	ALGFPEGLVIQAYFACEK	18	Unmodified	_ALGFPEGLVIQAYFACEK_	0	MULTI-MSMS	2	1007.01114	2012.00773	0.56853	103.61	0.57661	0	0.00031814	1	71.548	15879000	2559	2297	21732
A0A8I3N305	no	ALGFPLERPK	10	Unmodified	_ALGFPLERPK_	1	MULTI-MATCH	2	564.332216	1126.64988	1.5394	43.315	1.6949	0	NaN	0	NaN	151250000	4535	2298	21746
A0A8I3NPV7	no	ALGGLLSGLAQEAFHGHQGITEELLR	26	Unmodified	_ALGGLLSGLAQEAFHGHQGITEELLR_	0	MULTI-MSMS	3	906.483831	2716.42966	-0.3472	99.101	0.2396	0	1.177E-15	1	119.33	41866000	4448	2301	21755
A0A8I3P2P6	no	ALGITEMFDPSK	12	Unmodified	_ALGITEMFDPSK_	0	MULTI-MSMS	2	654.828846	1307.64314	-4.0138	80.064	1.2889	-1.4211E-14	0.00096879	4	87.298	36043000	2675	2303	21762
A0A8I3MI98	no	ALGLDTGQQQDAQEFSK	17	Unmodified	_ALGLDTGQQQDAQEFSK_	0	MULTI-MSMS	2	918.442137	1834.86972	1.2008	52.446	0.3408	-7.1054E-15	6.5938E-60	1	287.13	30423000	910	2305	21779
A0A8I3NGN3	no	ALGLHLASLSGSALQLLAAR	20	Unmodified	_ALGLHLASLSGSALQLLAAR_	0	MULTI-MSMS	3	654.721341	1961.14219	0.2661	96.115	0.27058	0	0.00025459	1	56.799	38199000	5776	2306	21790
A0A8I3PMH5	no	ALGLNTDDPYEELR	14	Unmodified	_ALGLNTDDPYEELR_	0	MULTI-MSMS	2	803.391384	1604.76822	2.036	71.509	0.88252	0	7.2497E-05	1	127.42	26553000	3907	2307	21796
A0A8I3PMH5	no	ALGLNTDDPYEELR	14	Unmodified	_ALGLNTDDPYEELR_	0	MULTI-MATCH	2	803.391384	1604.76822	-1.1443	70.246	0.64596	0	NaN	0	NaN	15641000	3907	2307	21804
A0A8I3SBU7	no	ALGLQFHSR	9	Unmodified	_ALGLQFHSR_	0	MULTI-MSMS	2	514.785433	1027.55631	-2.0826	30.108	0.25841	0	0.0053572	1	89.698	4355800	2712	2308	21806
A0A8I3PMD4	no	ALGLSNFSSR	10	Unmodified	_ALGLSNFSSR_	0	MULTI-MSMS	2	526.28018	1050.54581	0.84839	47.94	1.8693	0	0.00063916	3	157.91	93001000	6511;5718	2309	21811
A0A8C0SIR3	no	ALGLTPGELAER	12	Unmodified	_ALGLTPGELAER_	0	MULTI-MSMS	2	613.840602	1225.66665	-0.02565	54.563	0.64573	0	0.00030933	1	111.06	69390000	5493	2310	21823
A0A8C0QJN9	no	ALGMMGLVR	9	Unmodified	_ALGMMGLVR_	0	MULTI-MSMS	2	474.26189	946.509228	-0.78011	61.407	0.54449	-7.1054E-15	0.0078411	1	82.305	39191000	1164	2311	21834
A0A8I3PH84	no	ALGNICYDSHEGR	13	Unmodified	_ALGNICYDSHEGR_	0	MULTI-MATCH	2	746.335889	1490.65723	-0.65031	29.477	0.4926	-3.5527E-15	NaN	0	NaN	3255200	5141;6500	2312	21853
A0A8P0P9R1	no	ALGNIHIAHNLYWLLK	16	Unmodified	_ALGNIHIAHNLYWLLK_	0	MULTI-MSMS	4	469.770257	1875.05192	0.35997	79.033	0.40725	0	0.013108	1	39.509	24327000	5160	2313	21856
A0A8C0RKW9	no	ALGQNPTNAEVLK	13	Unmodified	_ALGQNPTNAEVLK_	0	MULTI-MSMS	2	677.869891	1353.72523	0.57691	35.169	0.88395	0	0.0030754	1	69.276	1823900000	5013	2316	21875
A0A8C0RKW9	no	ALGQNPTNAEVLK	13	Deamidation (NQ)	_ALGQNPTN(de)AEVLK_	0	MULTI-MSMS	2	678.361899	1354.70924	0.86702	38.534	0.5422	0	0.01304	1	74.944	5282700	5013	2316	21891
A0A8C0RKW9	no	ALGQNPTNAEVLK	13	Deamidation (NQ)	_ALGQNPTN(de)AEVLK_	0	MULTI-MSMS	2	678.361899	1354.70924	-0.27419	40.847	0.40745	7.1054E-15	0.0015555	1	99.568	4332800	5013	2316	21892
O97575	no	ALGQNPTNAEVLR	13	Unmodified	_ALGQNPTNAEVLR_	0	MULTI-MSMS	2	691.872965	1381.73138	-2.8945	36.857	0.37411	0	0.0053035	1	61.958	14348000	1746	2317	21901
A0A8I3N7Q9	no	ALGSVGPVDLLVNNAAVALLQPFLEVTK	28	Unmodified	_ALGSVGPVDLLVNNAAVALLQPFLEVTK_	0	MULTI-MSMS	3	950.210937	2847.61098	-0.54106	112.34	0.37244	-1.4211E-14	6.0863E-39	2	156.31	64680000	2875	2320	21916
A0A8I3SCX0	no	ALGTEVIQLFPEK	13	Unmodified	_ALGTEVIQLFPEK_	0	MULTI-MSMS	2	722.905942	1443.79733	0.25181	84.147	1.4161	0	0.00019631	1	99.283	297450000	1799	2321	21928
A0A8C0MZJ3	no	ALGTLGMTTNEK	12	Unmodified	_ALGTLGMTTNEK_	0	MULTI-MSMS	2	618.318645	1234.62274	-0.025292	36.095	0.40726	0	9.2282E-05	1	156.83	51789000	1713	2323	21948
A0A8I3SCB6	no	ALGTLVSHVTLR	12	Unmodified	_ALGTLVSHVTLR_	0	MULTI-MSMS	2	633.880062	1265.74557	-0.16414	48.378	0.81496	0	0.0013277	2	83.869	71949000	3764	2324	21960
A0A8I3N3V4	no	ALGTPNNEVWPEVESLQDYK	20	Unmodified	_ALGTPNNEVWPEVESLQDYK_	0	MULTI-MSMS	3	763.705974	2288.09609	0.90428	89.955	1.7971	1.4211E-14	0.00038044	2	51.611	18992000	4359	2325	21968
A0A8I3N3V4	no	ALGTPNNEVWPEVESLQDYK	20	Unmodified	_ALGTPNNEVWPEVESLQDYK_	0	MULTI-MSMS	3	763.705974	2288.09609	0.90204	90.857	0.78629	0	0.03544	2	20.86	28159000	4359	2325	21969
A0A8I3N305	no	ALGVLAQLIWSR	12	Unmodified	_ALGVLAQLIWSR_	0	MULTI-MSMS	2	663.898254	1325.78196	0.27162	100.16	2.1417	0	5.9136E-06	3	200.6	546650000	4535	2329	22026
A0A8I3N305	no	ALGVLAQLIWSR	12	Unmodified	_ALGVLAQLIWSR_	0	MULTI-MSMS	2	663.898254	1325.78196	0.56289	103.62	0.33987	0	0.0046644	1	67.726	5221300	4535	2329	22027
A0A8I3N305	no	ALGVLAQLIWSR	12	Unmodified	_ALGVLAQLIWSR_	0	MULTI-MSMS	2	663.898254	1325.78196	-4.4585	114.26	0.78305	0	0.0096274	2	59.426	6082000	4535	2329	22028
A0A8I3N305	no	ALGVLAQLIWSR	12	Unmodified	_ALGVLAQLIWSR_	0	MULTI-MATCH	2	663.898254	1325.78196	0.28533	118.68	1.7739	-1.4211E-14	NaN	0	NaN	597770	4535	2329	22044
A0A8P0SJL7	no	ALGVQRPK	8	Unmodified	_ALGVQRPK_	1	MULTI-MATCH	2	434.771794	867.529036	-0.59306	12.932	0.50854	0	NaN	0	NaN	39432000	5057	2330	22049
A0A8C0RSI7	no	ALHGEATSSATSETQPGGTNTESFDNLESGMPNK	34	Unmodified	_ALHGEATSSATSETQPGGTNTESFDNLESGMPNK_	0	MULTI-MSMS	3	1155.84974	3464.5274	-0.24095	54.842	0.34071	0	2.614E-65	1	170.1	20716000	4598;6620	2332	22060
A0A8I3NDI5	no	ALHHGIDLEK	10	Unmodified	_ALHHGIDLEK_	0	MULTI-MSMS	2	566.809105	1131.60366	0.23598	14.905	0.23817	0	0.00091655	1	169.21	37507000	5552	2333	22074
A0A8I3NDI5	no	ALHHGIDLEK	10	Unmodified	_ALHHGIDLEK_	0	MULTI-SECPEP	3	378.208495	1131.60366	-1.0491	14.902	0.37454	0	0.055907	1	48.284	42266000	5552	2333	22075
A0A8C0NNF7	no	ALHIPEQLPR	10	Unmodified	_ALHIPEQLPR_	0	MULTI-MSMS	3	391.89614	1172.66659	-1.562	43.282	1.3549	0	0.007179	2	61.593	23633000	2944	2334	22096
A0A8I3PQW0	no	ALHLGNNVLQSLPSR	15	Unmodified	_ALHLGNNVLQSLPSR_	0	MSMS	2	809.95482	1617.89509	NaN	58.011	1	0	7.0984E-37	1	186.02		1365	2335	22104
A0A8I3PQW0	no	ALHLGNNVLQSLPSR	15	Unmodified	_ALHLGNNVLQSLPSR_	0	MULTI-MATCH	2	809.95482	1617.89509	-0.065835	58.234	0.47509	0	NaN	0	NaN	18748000	1365	2335	22106
A0A8I3S8P3	no	ALHLLAVLEK	10	Unmodified	_ALHLLAVLEK_	0	MULTI-MSMS	3	369.569253	1105.68593	0.52471	61.645	0.30635	0	0.011543	1	55.064	4266600	2090	2336	22109
A0A8C0PNR7	no	ALHLQEEAK	9	Unmodified	_ALHLQEEAK_	0	MULTI-MSMS	2	519.782556	1037.55056	1.1893	15.007	0.23755	0	0.0010863	1	146.69	11280000	432	2338	22115
A0A8C0PNR7	no	ALHLQEEAK	9	Unmodified	_ALHLQEEAK_	0	MULTI-MATCH	2	519.782556	1037.55056	-5.146	14.497	0.13595	0	NaN	0	NaN	833010	432	2338	22122
A0A8I3NUK8	no	ALHSVLQTVPLGELR	15	Unmodified	_ALHSVLQTVPLGELR_	0	MULTI-MSMS	2	816.975222	1631.93589	-0.38594	65.455	0.47526	0	3.8817E-14	1	206.11	158070000	6204	2344	22134
A0A8I3S533	no	ALHTVQYGLLK	11	Unmodified	_ALHTVQYGLLK_	0	MULTI-MSMS	2	621.86388	1241.71321	-0.059341	37.617	0.27188	0	0.0026976	1	81.525	3089000	1489	2345	22148
A0A8I3S533	no	ALHTVQYGLLK	11	Unmodified	_ALHTVQYGLLK_	0	MULTI-MSMS	3	414.911679	1241.71321	-1.0298	37.684	0.54477	0	0.0074307	1	56.548	24485000	1489	2345	22149
A0A8C0T481	no	ALHVVEDLR	9	Unmodified	_ALHVVEDLR_	0	MULTI-MSMS	3	351.201341	1050.58219	-0.10273	30.572	0.97219	3.5527E-15	0.0024214	1	88.948	67787000	5771;5852	2347	22167
A0A8C0T481	no	ALHVVEDLR	9	Unmodified	_ALHVVEDLR_	0	MULTI-MATCH	3	351.201341	1050.58219	1.1626	28.189	0.56751	0	NaN	0	NaN	1438100	5771;5852	2347	22174
A0A8C0TD64	no	ALIAAQYSGAQVR	13	Unmodified	_ALIAAQYSGAQVR_	0	MULTI-MSMS	2	674.372601	1346.73065	0.28456	43.419	2.0059	-7.1054E-15	9.7631E-06	2	168.83	1759700000	5949	2348	22185
A0A8C0TD64	no	ALIAAQYSGAQVR	13	Unmodified	_ALIAAQYSGAQVR_	0	MULTI-MSMS	2	674.372601	1346.73065	1.5313	45.572	0.54106	0	0.0031795	1	68.893	7788800	5949	2348	22186
A0A8C0TA90	no	ALIAEHQTFMEEMTR	15	Unmodified	_ALIAEHQTFMEEMTR_	0	MULTI-MSMS	2	903.929296	1805.84404	0.58387	62.054	0.13611	0	2.631E-07	1	156	16795000	3272;5880;2035;6641	2349	22199
A0A8C0NST9	no	ALIAGGGAPEIELALR	16	Unmodified	_ALIAGGGAPEIELALR_	0	MULTI-MSMS	2	775.948672	1549.88279	0.64832	82.766	1.0544	0	0.00016373	3	86.313	1142000000	3109	2350	22204
A0A8I3S0A8	no	ALIDGTEAISIQK	13	Unmodified	_ALIDGTEAISIQK_	0	MULTI-MSMS	2	679.879924	1357.7453	-0.72596	58.276	1.4932	0	4.662E-05	3	130.94	46433000	1909	2351	22220
A0A8I3S0A8	no	ALIDGTEAISIQK	13	Unmodified	_ALIDGTEAISIQK_	0	MSMS	2	679.879924	1357.7453	NaN	59.892	1	0	0.00049724	1	83.862		1909	2351	22221
A0A8P0N992	no	ALIDPSSGLPNR	12	Unmodified	_ALIDPSSGLPNR_	0	MULTI-MSMS	2	620.338227	1238.6619	2.2175	50.246	1.9377	0	7.9675E-05	2	152.34	33709000	1684	2352	22234
A0A8C0TF60	no	ALIDWIQLQEK	11	Unmodified	_ALIDWIQLQEK_	0	MULTI-SECPEP	2	678.879727	1355.7449	0.25931	91.705	0.33928	0	0.037646	1	70.908	6788700	3987	2353	22246
A0A8I3NS67	no	ALIEHEMK	8	Unmodified	_ALIEHEMK_	0	MULTI-MSMS	2	485.754953	969.495352	-0.47005	15.787	0.64617	0	0.0057989	2	136.11	137680000	5198	2354	22259
A0A8I3MTR7	no	ALIESYQNLTR	11	Unmodified	_ALIESYQNLTR_	0	MULTI-MSMS	2	654.351334	1306.68811	-3.16	55.085	0.74558	0	0.00020926	2	126.07	69530000	2375	2355	22272
A0A8I3NYT2	no	ALIGDDVGLTSYK	13	Unmodified	_ALIGDDVGLTSYK_	0	MULTI-MATCH	2	676.358825	1350.7031	-0.32744	63.687	0.37382	0	NaN	0	NaN	31416000	1792	2356	22290
A0A8I3PM68	no	ALILNTPNNPVGK	13	Unmodified	_ALILNTPNNPVGK_	0	MULTI-MSMS	2	675.890626	1349.7667	-0.25061	50.534	1.1908	0	2.6262E-05	2	142.43	45765000	1390	2359	22305
A0A8I3PK79	no	ALILVGGYGTR	11	Unmodified	_ALILVGGYGTR_	0	MULTI-MSMS	2	560.329673	1118.64479	-0.23431	57.584	0.8138	0	0.00019703	1	127.68	48976000	5715	2360	22318
A0A8I3S6F7	no	ALINADELANDVAGAEALLDR	21	Unmodified	_ALINADELANDVAGAEALLDR_	0	MULTI-MSMS	3	718.706085	2153.09643	1.1038	108.34	0.78382	0	1.6731E-14	1	146.13	1796700000	6594;6533	2361	22335
A0A8I3S6F7	no	ALINADELANDVAGAEALLDR	21	Unmodified	_ALINADELANDVAGAEALLDR_	0	MULTI-MATCH	3	718.706085	2153.09643	-1.0548	109.36	0.17118	0	NaN	0	NaN	4046100	6594;6533	2361	22343
A0A8I3S6F7	no	ALINADELANDVAGAEALLDR	21	Deamidation (NQ)	_ALINADELAN(de)DVAGAEALLDR_	0	MULTI-MSMS	3	719.03409	2154.08044	0.53091	109.02	0.40857	0	1.1009E-13	1	136.96	28797000	6594;6533	2361	22352
A0A8I3S6F7	no	ALINADELANDVAGAEALLDR	21	Deamidation (NQ)	_ALIN(de)ADELANDVAGAEALLDR_	0	MULTI-MSMS	3	719.03409	2154.08044	-0.58224	109.67	0.34026	0	0.00034916	1	52.061	15193000	6594;6533	2361	22353
A0A8I3PX00	no	ALINDELVEWK	11	Unmodified	_ALINDELVEWK_	0	MULTI-MSMS	2	665.356085	1328.69762	2.8345	79.459	1.3573	0	0.00098443	1	98.048	160880000	2689	2362	22368
A0A8I3NYT2	no	ALINMSSLPALDK	13	Unmodified	_ALINMSSLPALDK_	0	MULTI-MSMS	2	686.87887	1371.74319	0.41957	79.707	0.47346	0	0.00094309	1	83.397	33318000	1792	2363	22379
A0A8P0P3Q7	no	ALITFAGMIPYR	12	Unmodified	_ALITFAGMIPYR_	0	MULTI-MSMS	2	676.873391	1351.73223	0.88938	93.401	0.74895	0	0.00081417	1	90.629	139880000	857	2365	22393
A0A8C0YYZ5	no	ALIVDESCR	9	Unmodified	_ALIVDESCR_	0	MULTI-MSMS	2	531.766049	1061.51754	-2.2887	30.368	0.68997	-3.5527E-15	0.010618	1	75.213	101970000	1310	2366	22406
A0A8C0T6H9	no	ALIVLAHAEK	10	Unmodified	_ALIVLAHAEK_	0	MULTI-MSMS	2	532.826766	1063.63898	0.069321	27.496	1.0542	0	0.0057548	3	77.732	73922000	2039	2368	22419
A0A8C0T6H9	no	ALIVLAHAEK	10	Unmodified	_ALIVLAHAEK_	0	MULTI-MSMS	2	532.826766	1063.63898	0.25117	28.539	0.47733	0	0.021897	1	57.96	2998400	2039	2368	22420
A0A8I3RWC4	no	ALIVVPCAEGK	11	Unmodified	_ALIVVPCAEGK_	0	MULTI-MSMS	2	578.823366	1155.63218	-0.3078	47.423	0.64623	0	0.0054835	3	71.349	53979000	4842	2370	22443
A0A8I3NIL1	no	ALIVVPYAEGVIPDETK	17	Unmodified	_ALIVVPYAEGVIPDETK_	0	MULTI-MSMS	2	907.500935	1812.98732	-1.7619	87.65	0.74769	0	0.0038722	1	53.557	48357000	2647	2371	22452
A0A8I3NSA4	no	ALIVVQQGMTPSAK	14	Unmodified	_ALIVVQQGMTPSAK_	0	MULTI-MSMS	2	721.905419	1441.79629	2.8997	47.891	0.20347	0	0.0011056	1	78.653	7461000	2956	2372	22465
A0A8I3NSA4	no	ALIVVQQGMTPSAK	14	Unmodified	_ALIVVQQGMTPSAK_	0	MULTI-MSMS	2	721.905419	1441.79629	2.1726	48.201	0.88327	0	0.010561	1	53.567	134110000	2956	2372	22466
A0A8C0PQW4	no	ALIYGHHGDPAK	12	Unmodified	_ALIYGHHGDPAK_	0	MSMS	2	639.833111	1277.65167	NaN	13.747	1	0	0.0080048	1	63.184		4276	2373	22474
A0A8I3MRC0	no	ALKDLLTWVIEGK	13	Unmodified	_ALKDLLTWVIEGK_	1	MULTI-MSMS	2	743.437409	1484.86027	1.0125	103.09	1.2167	0	1.6857E-05	1	173.19	2710300000	1729	2375	22492
A0A8C0T0X4	no	ALKDPALDSLAYEYER	16	Unmodified	_ALKDPALDSLAYEYER_	1	MULTI-MSMS	2	927.467623	1852.92069	-1.9003	65.281	0.40612	0	3.4757E-05	2	126.1	51353000	2012	2376	22504
A0A8I3PRM4	no	ALKDPNAFLFDHLLTLKPVK	20	Unmodified	_ALKDPNAFLFDHLLTLKPVK_	2	MULTI-MSMS	5	456.868111	2279.30417	0.21085	81.373	0.74706	0	0.0024917	1	44.089	1174200000	5820	2377	22519
A0A8I3PRM4	no	ALKDPNAFLFDHLLTLKPVK	20	Unmodified	_ALKDPNAFLFDHLLTLKPVK_	2	MULTI-MSMS	3	760.775335	2279.30417	0.85236	81.326	0.44302	0	0.010245	1	37.686	69608000	5820	2377	22520
A0A8C0RK12	no	ALKDPNQLIR	10	Unmodified	_ALKDPNQLIR_	1	MULTI-MSMS	3	389.899662	1166.67716	2.2883	26.803	0.19065	-3.5527E-15	0.042351	1	42.336	3904900	2351	2378	22542
A0A8C0QRL7	no	ALKEENIQTLLINPNIATVQTSQGLADK	28	Unmodified	_ALKEENIQTLLINPNIATVQTSQGLADK_	1	MULTI-MSMS	3	1008.21882	3021.63463	0.18703	84.575	0.61013	0	2.3521E-16	1	110.07	79455000	4799	2381	22563
E2RR58	no	ALKEPPRDR	9	Unmodified	_ALKEPPRDR_	2	MULTI-MSMS	3	361.208607	1080.60399	0.39432	9.2683	1.5573	0	0.037925	2	62.104	102910000	166	2382	22579
E2RR58	no	ALKEPPRDR	9	Unmodified	_ALKEPPRDR_	2	MULTI-MATCH	2	541.309272	1080.60399	0.21263	9.2699	0.50621	0	NaN	0	NaN	2092900	166	2382	22585
A0A8C0STJ7	no	ALKPEVDKLNIMAAK	15	Unmodified	_ALKPEVDKLNIMAAK_	2	MULTI-MSMS	4	410.990555	1639.93311	0.2679	43.521	0.61131	0	4.7557E-05	1	112.17	721130000	5644	2383	22592
A0A8I3Q1A3	no	ALKPPHVILVHGEQNEMAR	19	Unmodified	_ALKPPHVILVHGEQNEMAR_	1	MULTI-SECPEP	5	428.635652	2138.14188	-0.3878	34.409	0.84772	0	0.04036	1	33.872	12859000	4861	2384	22602
A0A8P0NBP0	no	ALLAADGASPLLGVE	15	Unmodified	_ALLAADGASPLLGVE_	0	MSMS	2	698.887749	1395.76095	NaN	94.616	1	0	0.013467	1	53.517		6434	2385	22608
A0A8P0NCS0	no	ALLAEHLLK	9	Acetyl (Protein N-term)	_(ac)ALLAEHLLK_	0	MULTI-MSMS	2	525.321317	1048.62808	-0.050779	83.173	0.40798	-1.4211E-14	0.0036193	1	84.498	9651500	6099	2386	22614
A0A8C0S7C7	no	ALLAEIQNGCK	11	Unmodified	_ALLAEIQNGCK_	0	MULTI-MSMS	2	608.821355	1215.62816	2.0201	44.916	0.37436	0	0.00049881	2	115.49	17331000	757	2387	22625
A0A8P0TT16	no	ALLAGQALLLR	11	Unmodified	_ALLAGQALLLR_	0	MULTI-MSMS	2	569.868966	1137.72338	-0.3145	72.545	0.57827	0	0.00073339	1	105.81	149630000	6566	2388	22635
[truncated: 36,431 more rows]
