# Supplementary material for: Production, Passaging Stability, and Histological Analysis of Madin–Darby Canine Kidney Cells Cultured in a Low-Serum Medium
Source: Vaccines (Basel). 2024 Aug 30;12(9):991. doi: 10.3390/vaccines12090991 (PMC11435615; doi:10.3390/vaccines12090991)
Supplement: Supplementary file 1 [file vaccines-12-00991-s001.zip › Supplementary File S3/proteome/1.QualityControl/sample/5_6_uninfected_peptides.txt]

#Accession	Unique protein	Sequence	Length	Modification	Modified sequence	Missed cleavage	Type	Charge	m/z	Mass	Mass error [ppm]	Retention time	Retention length	Retention time calibration	PEP	MS/MS count	Score	Intensity	Protein group IDs	Peptide ID	Evidence ID
A0A8C0M723	no	AAAAAAAAAAPAPEAWPELELAER	24	Acetyl (Protein N-term)	_(ac)AAAAAAAAAAPAPEAWPELELAER_	0	MULTI-MSMS	3	787.400885	2359.18082	2.307	103.1	0.95095	0	4.6107E-11	1	101.29	161490000	889	1	6
A0A8I3P3S4	no	AAAAAAAAAVSR	12	Unmodified	_AAAAAAAAAVSR_	0	MSMS	2	500.780348	999.546142	NaN	19.063	1	0	0.018249	1	55.084		2980	2	16
A0A8I3PZ75	no	AAAAAAAAGDSDSWDADTFSVEDPVRK	27	Acetyl (Protein N-term)	_(ac)AAAAAAAAGDSDSWDADTFSVEDPVRK_	1	MULTI-MSMS	3	912.75097	2735.23108	-1.7678	90.468	0.54208	0	1.411E-19	3	120	142960000	2671	4	26
A0A8I3S2Q4	no	AAAAAAAPAPAAEILLTPAR	20	Unmodified	_AAAAAAAPAPAAEILLTPAR_	0	MULTI-MSMS	2	909.017618	1816.02068	1.1391	71.196	0.57634	0	0.049895	1	24.964	17754000	3222	6	37
A0A8C0T552	no	AAAAAAEGVPSTQR	14	Acetyl (Protein N-term)	_(ac)AAAAAAEGVPSTQR_	0	MULTI-MSMS	2	671.341498	1340.66844	1.3841	44.889	0.74733	0	0.0055972	1	53.237	59884000	5818	7	39
A0A8I3PZP0	no	AAAAAAGAGPEMVR	14	Acetyl (Protein N-term)	_(ac)AAAAAAGAGPEMVR_	0	MULTI-MSMS	2	642.821886	1283.62922	-0.39467	55.007	1.1205	0	4.6559E-06	3	145.89	126220000	6031	9	53
A0A8C0PUF0	no	AAAAAAGGEGR	11	Acetyl (Protein N-term)	_(ac)AAAAAAGGEGR_	0	MULTI-MSMS	2	472.23323	942.451907	0.43484	22.055	0.30794	0	0.0015841	1	79.427	9212600	3505	10	69
A0A8P0TBA3	no	AAAAAAPAAPTAAPAAQESGTIPK	24	Unmodified	_AAAAAAPAAPTAAPAAQESGTIPK_	0	MSMS	3	702.039287	2103.09603	NaN	39.401	1	0	1.4921E-05	1	67.76		3643	11	80
A0A8C0RUD1	no	AAAAAAQGGGGGEPR	15	Acetyl (Protein N-term)	_(ac)AAAAAAQGGGGGEPR_	0	MULTI-MSMS	2	641.810365	1281.60618	0.34942	27.732	0.43815	0	1.6362E-05	1	127.7	25645000	592	12	87
A0A8C0RUD1	no	AAAAAAQGGGGGEPR	15	Acetyl (Protein N-term)	_(ac)AAAAAAQGGGGGEPR_	0	MULTI-MSMS	2	641.810365	1281.60618	-0.14229	27.958	0.40954	0	0.00010518	1	92.866	6844800	592	12	88
A0A8C0RUD1	no	AAAAAAQGGGGGEPR	15	Acetyl (Protein N-term)	_(ac)AAAAAAQGGGGGEPR_	0	MULTI-MSMS	2	641.810365	1281.60618	-1.0172	28.128	0.22411	0	3.3989E-05	1	103.34	6916400	592	12	89
A0A8C0PRU0	no	AAAAAAWEEPSSGNGTAR	18	Unmodified	_AAAAAAWEEPSSGNGTAR_	0	MULTI-MSMS	2	858.900439	1715.78633	1.9255	33.471	0.64107	-7.1054E-15	1.6793E-08	1	129.34	14696000	4296	13	103
A0A8C0PRU0	no	AAAAAAWEEPSSGNGTAR	18	Deamidation (NQ)	_AAAAAAWEEPSSGN(de)GTAR_	0	MULTI-MSMS	2	859.392447	1716.77034	-0.55114	36.953	0.50956	7.1054E-15	5.1273E-08	1	136.38	20752000	4296	13	123
A0A8C0PRU0	no	AAAAAAWEEPSSGNGTAR	18	Deamidation (NQ)	_AAAAAAWEEPSSGN(de)GTAR_	0	MULTI-MSMS	2	859.392447	1716.77034	-0.55644	38.663	0.61265	0	0.00066805	1	84.169	17086000	4296	13	124
A0A8C0SX68	no	AAAAAEQQQFYLLLGNLLSPDNVVR	25	Acetyl (Protein N-term)	_(ac)AAAAAEQQQFYLLLGNLLSPDNVVR_	0	MULTI-MSMS	3	915.151969	2742.43408	0.38334	112.51	0.43983	1.4211E-14	5.0002E-06	1	70.091	385830000	5699	14	140
A0A8I3ND03	no	AAAAAGPATAPK	12	Acetyl (Protein N-term)	_(ac)AAAAAGPATAPK_	0	MULTI-MSMS	2	519.782556	1037.55056	-0.13217	26.086	0.7826	0	8.3266E-05	2	121.73	70037000	6391	15	152
A0A8P0P2R9	no	AAAAALEAVAPTGALWGLVHDFVMGQQEGPADQVAADVK	39	Acetyl (Protein N-term)	_(ac)AAAAALEAVAPTGALWGLVHDFVMGQQEGPADQVAADVK_	0	MULTI-MSMS	4	979.993911	3915.94654	-1.4626	112.42	0.37221	0	2.9724E-13	2	77.766	36051000	5126	16	161
A0A8P0S797	no	AAAAALGPGPLR	12	Acetyl (Protein N-term)	_(ac)AAAAALGPGPLR_	0	MULTI-MSMS	2	553.819473	1105.62439	-0.018485	67.711	1.0866	0	3.0907E-05	3	170.66	72053000	6579	17	169
A0A8I3P0B0	yes	AAAAAVAGAGR	11	Acetyl (Protein N-term)	_(ac)AAAAAVAGAGR_	0	MULTI-MSMS	2	464.253966	926.493378	-1.1541	40.139	0.33967	0	0.0027135	1	71.877	5541600	6459	19	180
A0A8I3NI63	no	AAAAECDVVMAATEPELLDDEEAKR	25	Acetyl (Protein N-term)	_(ac)AAAAECDVVMAATEPELLDDEEAKR_	1	MULTI-MSMS	3	916.089718	2745.24733	1.1207	98.343	0.74568	0	1.3713E-09	1	94.389	174700000	5277	20	184
A0A8I3ND60	no	AAAAESSNLASSSNSEK	17	Unmodified	_AAAAESSNLASSSNSEK_	0	MULTI-MSMS	2	812.376463	1622.73837	0.066583	15.502	0.4036	1.7764E-15	1.0112E-06	1	132.59	8583100	5524	22	208
A0A8C0TIN5	no	AAAALGSSSGSASPAVAELCQNSPETFLEASK	32	Acetyl (Protein N-term)	_(ac)AAAALGSSSGSASPAVAELCQNSPETFLEASK_	0	MULTI-MSMS	3	1050.83471	3149.48229	-0.84363	99.752	0.4072	0	1.9972E-09	1	68.516	18955000	6034	25	225
A0A8C0QKG0	yes	AAAAMAEQESAR	12	Acetyl (Protein N-term)	_(ac)AAAAMAEQESAR_	0	MULTI-MSMS	2	624.287876	1246.5612	-1.5624	49.258	0.91896	0	0.00018315	2	105.35	48474000	4749	26	235
A0A8I3S614	no	AAAANLCIGDVITAIDGENTSGMTHLEAQNK	31	Unmodified	_AAAANLCIGDVITAIDGENTSGMTHLEAQNK_	0	MULTI-MSMS	3	1062.51157	3184.51288	-0.40344	95.06	1.2242	0	1.2653E-54	2	174.15	479710000	6001	28	249
A0A8C0Q0T8	no	AAAANSGSSLPLFDCPTWAGKPPPGLHLDVVK	32	Acetyl (Protein N-term)	_(ac)AAAANSGSSLPLFDCPTWAGKPPPGLHLDVVK_	1	MULTI-MSMS	3	1105.8992	3314.67578	0.34605	96.315	0.40775	0	5.3448E-26	1	117.88	36079000	4464	29	263
A0A8C0S9P1	yes	AAAAPAADGVPGR	13	Acetyl (Protein N-term)	_(ac)AAAAPAADGVPGR_	0	MULTI-MSMS	2	583.301644	1164.58874	0.58139	39.067	0.51031	0	0.0016858	1	68.626	9206000	5370	30	274
A0A8C0MWD0	no	AAAAPATTPGAPPPEGASPQPGVHNLPVPTLFGTVK	36	Unmodified	_AAAAPATTPGAPPPEGASPQPGVHNLPVPTLFGTVK_	0	MULTI-MSMS	3	1139.27181	3414.79359	-1.0417	79.642	0.4423	0	0.025865	1	17.482	14081000	1903	31	281
A0A8C0MWD0	no	AAAAPATTPGAPPPEGASPQPGVHNLPVPTLFGTVK	36	Unmodified	_AAAAPATTPGAPPPEGASPQPGVHNLPVPTLFGTVK_	0	MULTI-SECPEP	3	1139.27181	3414.79359	-0.3683	79.207	0.64682	0	0.0023459	1	38.298	12034000	1903	31	282
A0A8C0RFH5	no	AAAASAAEAGIATAGAEDSDDALLK	25	Unmodified	_AAAASAAEAGIATAGAEDSDDALLK_	0	MULTI-MSMS	3	754.03616	2259.08665	-0.022827	69.843	2.1028	0	4.7664E-12	5	110.57	102380000	4926	32	290
A0A8C0RFH5	no	AAAASAAEAGIATAGAEDSDDALLK	25	Unmodified	_AAAASAAEAGIATAGAEDSDDALLK_	0	MULTI-MSMS	3	754.03616	2259.08665	-1.7816	71.152	0.77933	0	2.2811E-05	2	54.072	26040000	4926	32	291
A0A8C0TEI3	no	AAAATCGTSAGNK	13	Acetyl (Protein N-term)	_(ac)AAAATCGTSAGNK_	0	MULTI-MSMS	2	611.280051	1220.54555	0.052079	18.841	0.13459	0	1.4245E-05	1	137.98	7091700	5895	34	315
Q5TJF0	yes	AAAATMAAAAR	11	Acetyl (Protein N-term)	_(ac)AAAATMAAAAR_	0	MULTI-SECPEP	2	509.260933	1016.50731	1.2025	52.524	0.40789	0	0.015698	1	69.423	3746000	272	35	326
A0A8P0PPB7	no	AAAAVVAGVPAEGSGAQVR	19	Unmodified	_AAAAVVAGVPAEGSGAQVR_	0	MULTI-MSMS	2	840.955017	1679.89548	0.67675	38.919	0.34153	0	0.00035857	2	66.538	11057000	1307	37	338
A0A8C0SD27	no	AAAAVVEFQR	10	Acetyl (Protein N-term)	_(ac)AAAAVVEFQR_	0	MULTI-MSMS	2	552.29583	1102.57711	-0.74978	72.752	3.6686	0	0.00020167	5	194.2	124140000	5409	38	365
A0A8C0SD27	no	AAAAVVEFQR	10	Acetyl (Protein N-term)	_(ac)AAAAVVEFQR_	0	MULTI-MSMS	2	552.29583	1102.57711	-0.62431	76.688	0.95185	0	0.0028742	1	78.516	6976600	5409	38	366
A0A8C0SD27	no	AAAAVVEFQR	10	Acetyl (Protein N-term)	_(ac)AAAAVVEFQR_	0	MSMS	2	552.29583	1102.57711	NaN	76.118	1	0	0.005023	1	69.812		5409	38	367
A0A8C0SD27	no	AAAAVVEFQR	10	Acetyl (Protein N-term)	_(ac)AAAAVVEFQR_	0	MSMS	2	552.29583	1102.57711	NaN	77.69	1	0	0.0019639	1	92.439		5409	38	368
A0A8C0REA4	no	AAADEEPKPK	10	Acetyl (Protein N-term)	_(ac)AAADEEPKPK_	1	MULTI-MSMS	2	549.277303	1096.54005	1.9363	15.167	0.78242	0	0.00072318	1	109.71	33022000	4904	40	406
A0A8I3S5U0	no	AAADELAFHEFEEASSLLAETPDAATTSGR	30	Acetyl (Protein N-term)	_(ac)AAADELAFHEFEEASSLLAETPDAATTSGR_	0	MULTI-MATCH	3	1050.4897	3148.44728	1.6651	111.22	0.27085	0	NaN	0	NaN	133760000	2969	41	415
A0A8I3MSR7	no	AAADLAQIADVDIDSDGIFK	20	Acetyl (Protein N-term)	_(ac)AAADLAQIADVDIDSDGIFK_	0	MULTI-MSMS	3	697.347786	2089.02153	-0.1397	111.25	1.12	0	6.7959E-12	3	123.19	198360000	5538	43	426
A0A8I3MSR7	no	AAADLAQIADVDIDSDGIFK	20	Acetyl (Protein N-term)	_(ac)AAADLAQIADVDIDSDGIFK_	0	MULTI-MSMS	3	697.347786	2089.02153	-3.6985	115.13	0.6471	0	0.0013158	1	44.587	4661300	5538	43	427
A0A8I3NEV6	no	AAADLLSPLALLR	13	Unmodified	_AAADLLSPLALLR_	0	MULTI-MSMS	2	662.403369	1322.79219	0.24926	99.8	0.3733	0	0.0058636	1	61.353	20350000	554	44	444
A0A8P0SVD9	no	AAADVIVNSVPVNLK	15	Unmodified	_AAADVIVNSVPVNLK_	0	MULTI-MATCH	2	755.435398	1508.85624	-0.43425	69.689	0.20426	1.4211E-14	NaN	0	NaN	3452200	2475	46	455
A0A8I3Q010	no	AAAEAALGALVSGLYDVQAFK	21	Acetyl (Protein N-term)	_(ac)AAAEAALGALVSGLYDVQAFK_	0	MULTI-MSMS	3	703.040517	2106.09972	0.66417	113.19	0.44337	0	1.7802E-13	1	130	346270000	6308	47	461
A0A8I3PC81	no	AAAEAANCIMEVSCGQAESSEKPNAEDMTSK	31	Acetyl (Protein N-term)	_(ac)AAAEAANCIMEVSCGQAESSEKPNAEDMTSK_	1	MULTI-MSMS	3	1110.1406	3327.39996	-0.72293	89.005	0.84928	0	5.8366E-121	3	265.23	807100000	6244	48	472
A0A8I3N986	no	AAAEAGSDDAR	11	Acetyl (Protein N-term)	_(ac)AAAEAGSDDAR_	0	MULTI-MSMS	2	538.236167	1074.45778	-0.21834	19.816	0.21001	0	0.0014148	1	81.338	4194100	503	49	489
A0A8I3P321	no	AAAEAVDTQLMLGVGLIEK	19	Acetyl (Protein N-term)	_(ac)AAAEAVDTQLMLGVGLIEK_	0	MULTI-MATCH	3	657.687086	1970.03943	0.099115	111.6	0.30519	0	NaN	0	NaN	13933000	6172	50	508
A0A8P0STX3	no	AAAEAVHHIHLQNFSR	16	Acetyl (Protein N-term)	_(ac)AAAEAVHHIHLQNFSR_	0	MULTI-MATCH	4	461.489405	1841.92851	0.36452	51.075	0.50905	0	NaN	0	NaN	3199800	566	51	516
A0A8I3QIE3	no	AAAEDVNVTFEDQQK	15	Unmodified	_AAAEDVNVTFEDQQK_	0	MULTI-MSMS	2	832.891748	1663.76894	-0.066083	44.542	2.9239	7.1054E-15	1.1997E-09	3	179.94	23267000	4124	52	528
A0A8I3NV30	no	AAAEEEDGGPEGPNR	15	Acetyl (Protein N-term)	_(ac)AAAEEEDGGPEGPNR_	0	MULTI-MSMS	2	770.829148	1539.64374	0.41303	33.073	0.41904	0	3.3159E-05	1	115.18	3608800	6250	53	547
A0A8I3Q2L7	no	AAAEGASEPADGDSDSAR	18	Unmodified	_AAAEGASEPADGDSDSAR_	0	MULTI-MSMS	2	838.853352	1675.69215	0.026496	14.987	0.34	0	0.00029261	1	72.089	2564700	3804	54	554
A0A8P0SJL7	no	AAAEPGSPGGAADSGAR	17	Unmodified	_AAAEPGSPGGAADSGAR_	0	MULTI-MSMS	2	721.336943	1440.65933	-0.76603	15.725	0.83806	1.7764E-15	1.9371E-06	1	125.28	6784200	5057	55	567
A0A8P0P220	yes	AAAETLSLR	9	Acetyl (Protein N-term)	_(ac)AAAETLSLR_	0	MSMS	2	487.269281	972.52401	NaN	60.756	1	0	0.002505	1	104.06		6628	57	584
A0A8P0TLI1	no	AAAEVGINSETIVKPASISEDELLNLINK	29	Unmodified	_AAAEVGINSETIVKPASISEDELLNLINK_	1	MULTI-MSMS	3	1013.54671	3037.61831	-0.4852	98.048	0.81347	0	6.5018E-26	2	135.75	299320000	5583	58	595
A0A8I3MXC4	no	AAAEVNQDYGLDSK	14	Unmodified	_AAAEVNQDYGLDSK_	0	MULTI-MSMS	2	740.849352	1479.68415	-1.7617	34.15	0.81147	0	2.2056E-05	1	138.76	32051000	3375	59	608
A0A8I3MXC4	no	AAAEVNQDYGLDSK	14	Unmodified	_AAAEVNQDYGLDSK_	0	MSMS	2	740.849352	1479.68415	NaN	34.667	1	0	0.021713	1	51.286		3375	59	609
A0A8I3MXC4	no	AAAEVNQDYGLDSK	14	Unmodified	_AAAEVNQDYGLDSK_	0	MSMS	2	740.849352	1479.68415	NaN	35.364	1	0	0.033158	1	46.352		3375	59	610
A0A8C0SU81	no	AAAFSPVDHDDFVI	14	Unmodified	_AAAFSPVDHDDFVI_	0	MULTI-MSMS	2	752.359356	1502.70416	0.21349	82.991	0.67689	0	0.033212	1	43.512	43803000	5651	61	631
P55745	yes	AAAGGGGGGAAGR	13	Acetyl (Protein N-term)	_(ac)AAAGGGGGGAAGR_	0	MULTI-MSMS	2	486.236304	970.458055	0.56635	13.646	0.46092	0	1.0833E-08	2	191.78	20557000	212	64	644
A0A8P0TDI1	no	AAAGQESEGPAVGPPQPLGK	20	Unmodified	_AAAGQESEGPAVGPPQPLGK_	0	MULTI-MSMS	2	930.976147	1859.93774	-0.18276	40.024	0.4426	0	3.7287E-07	1	102.73	8134500	2450	66	657
A0A8I3MKN1	no	AAAHCAHVFTTVSQITAIEAQHLLK	25	Unmodified	_AAAHCAHVFTTVSQITAIEAQHLLK_	0	MULTI-MSMS	4	680.110252	2716.4119	0.85292	74.362	0.61196	0	2.2136E-06	1	72.99	43035000	2580	67	671
A0A8I3P1I2	no	AAAILAEK	8	Acetyl (Protein N-term)	_(ac)AAAILAEK_	0	MULTI-MSMS	2	414.744911	827.475269	-0.03421	60.841	0.51004	0	0.013319	2	73.26	4440600	6463	68	680
A0A8I3P0B8	no	AAALATAMAQDSAAPSS	17	Unmodified	_AAALATAMAQDSAAPSS_	0	MULTI-MSMS	2	767.364312	1532.71407	-0.476	54.415	0.51017	0	0.015811	1	42.802	21922000	3580	69	687
A0A8C0N2F8	no	AAALLLQNDNNADIESK	17	Unmodified	_AAALLLQNDNNADIESK_	0	MULTI-MSMS	2	900.46033	1798.90611	1.571	52.57	0.23738	0	4.3102E-06	1	105.65	5394700	2136;2015	75	709
A0A8C0Z721	no	AAALPEATVNQTDENK	16	Unmodified	_AAALPEATVNQTDENK_	0	MULTI-MATCH	2	836.412848	1670.81114	-5.6803	30.92	0.15132	0	NaN	0	NaN	8889900	6126	76	714
A0A8C0ST49	no	AAAMAAAAAETAQR	14	Unmodified	_AAAMAAAAAETAQR_	0	MSMS	2	652.324793	1302.63503	NaN	27.427	1	0	1.8076E-07	1	120.06		5636	79	719
A0A8C0ST49	no	AAAMAAAAAETAQR	14	Unmodified	_AAAMAAAAAETAQR_	0	MULTI-MATCH	2	652.324793	1302.63503	2.0721	27.528	0.30696	0	NaN	0	NaN	12412000	5636	79	720
A0A8I3NXW3	no	AAAMDVDTPSGTNSGAGK	18	Acetyl (Protein N-term)	_(ac)AAAMDVDTPSGTNSGAGK_	0	MULTI-MSMS	2	846.380691	1690.74683	1.433	47.75	0.67853	0	4.173E-15	1	163.51	117770000	5800	81	728
A0A8I3NXW3	no	AAAMDVDTPSGTNSGAGK	18	Acetyl (Protein N-term)	_(ac)AAAMDVDTPSGTNSGAGK_	0	MULTI-MATCH	2	846.380691	1690.74683	4.204	49.207	0.30519	0	NaN	0	NaN	4633700	5800	81	734
A0A8I3NXW3	no	AAAMDVDTPSGTNSGAGKK	19	Acetyl (Protein N-term)	_(ac)AAAMDVDTPSGTNSGAGKK_	1	MSMS	2	910.428172	1818.84179	NaN	34.188	1	0	0.002543	1	54.7		5800	82	738
A0A8C0TD64	no	AAAPAPEEEMDECEQALAAEPK	22	Unmodified	_AAAPAPEEEMDECEQALAAEPK_	0	MULTI-MSMS	3	786.34724	2356.01989	-2.1035	69.788	2.0064	0	6.9709E-06	5	74.325	146250000	5949	83	751
A0A8C0TD64	no	AAAPAPEEEMDECEQALAAEPK	22	Unmodified	_AAAPAPEEEMDECEQALAAEPK_	0	MULTI-MSMS	2	1179.01722	2356.01989	0.28023	69.7	1.3589	0	4.7872E-08	2	102.28	23823000	5949	83	752
A0A8I3RVA8	no	AAAQAVQEMR	10	Acetyl (Protein N-term)	_(ac)AAAQAVQEMR_	0	MULTI-MSMS	2	558.776948	1115.53934	-1.3008	54.702	0.64643	0	5.526E-07	1	220.88	139790000	4770	84	771
A0A8C0QGH7	no	AAAQGDGSTQHDLMK	15	Unmodified	_AAAQGDGSTQHDLMK_	0	MULTI-MSMS	2	765.354279	1528.694	-0.33799	15.374	0.30715	0	0.0015733	1	69.971	9120700	4714	85	785
A0A8I3NVU0	no	AAAQLLQSQAQQSGAQQTK	19	Unmodified	_AAAQLLQSQAQQSGAQQTK_	0	MULTI-MATCH	2	979.00851	1956.00247	0.27063	32.004	0.262	0	NaN	0	NaN	8694500	3311	86	803
A0A8I3N2E4	no	AAASGLDHLK	10	Acetyl (Protein N-term)	_(ac)AAASGLDHLK_	0	MULTI-MSMS	2	512.774731	1023.53491	-0.68204	37.795	0.47445	0	0.00020739	1	150.36	34869000	6368	87	811
A0A8C0Z4R7	no	AAASTAPEQAGLVEPCR	17	Unmodified	_AAASTAPEQAGLVEPCR_	0	MULTI-MATCH	2	864.422693	1726.83083	-0.68609	34.809	0.39171	0	NaN	0	NaN	33356000	5019	89	828
A0A8C0S463	no	AAASTPCSGAASPR	14	Unmodified	_AAASTPCSGAASPR_	0	MULTI-MATCH	2	652.3066	1302.59865	1.0951	13.883	0.29082	1.7764E-15	NaN	0	NaN	1129200	2767	90	834
A0A8C0Z2F5	no	AAASVLTTSMVTMEPGYLFLGSR	23	Unmodified	_AAASVLTTSMVTMEPGYLFLGSR_	0	MSMS	3	801.407994	2401.20215	NaN	102.41	1	0	0.003827	1	43.523		6265	91	840
A0A8I3MTV8	no	AAATPESQEPQAK	13	Unmodified	_AAATPESQEPQAK_	0	MULTI-MSMS	2	664.328056	1326.64156	-0.1472	13.437	0.30629	0	4.9796E-05	1	129.85	7171000	5992	92	849
A0A8C0MQ50	no	AAATVVVPVEWIK	13	Acetyl (Protein N-term)	_(ac)AAATVVVPVEWIK_	0	MULTI-MSMS	2	712.911027	1423.8075	-0.14869	101.64	0.54254	0	8.0513E-05	3	105.86	71115000	1686	93	862
A0A8I3MSC7	no	AAAVAAAPGGPSMDPR	16	Acetyl (Protein N-term)	_(ac)AAAVAAAPGGPSMDPR_	0	MULTI-MSMS	2	740.864283	1479.71401	-0.68019	58.163	0.88198	0	8.1369E-06	4	100.55	108990000	4297	94	875
A0A8I3MKJ4	no	AAAVAVAAASR	11	Acetyl (Protein N-term)	_(ac)AAAVAVAAASR_	0	MSMS	2	500.282723	998.550893	NaN	60.747	1	0	0.00318	1	70.1		1358	96	885
A0A8P0TAL0	no	AAAVNPTSLESAPR	14	Acetyl (Protein N-term)	_(ac)AAAVNPTSLESAPR_	0	MULTI-MSMS	2	713.370255	1424.72596	2.1779	62.883	0.54218	7.1054E-15	0.0024811	1	61.577	24008000	6497;6515	98	901
A0A8C0MMB0	no	AAAWGGHEDIVLNLLQHGAEVNK	23	Unmodified	_AAAWGGHEDIVLNLLQHGAEVNK_	0	MULTI-MSMS	3	814.755662	2441.24516	-1.4113	84.873	0.2374	1.4211E-14	0.0036724	1	35.06	14136000	1580	99	905
A0A8C0S3M2	no	AACELLGQLQAK	12	Unmodified	_AACELLGQLQAK_	0	MULTI-MSMS	2	651.347737	1300.68092	1.5871	55.528	1.1869	-7.1054E-15	3.7347E-05	1	138.06	281960000	5290	101	917
A0A8P0T5N8	no	AACSAAMEEDSEASSSR	17	Unmodified	_AACSAAMEEDSEASSSR_	0	MSMS	2	879.848897	1757.68324	NaN	21.282	1	0	3.2529E-09	1	114.72		1278	103	931
A0A8I3N9X1	no	AADALQQNLQQDYDR	15	Unmodified	_AADALQQNLQQDYDR_	0	MULTI-MSMS	2	874.913547	1747.81254	0.59455	50.604	0.47537	7.1054E-15	7.0444E-05	1	110.86	5369400	4214	105	947
A0A8C0PZQ4	no	AADCDLQITNAQTK	14	Unmodified	_AADCDLQITNAQTK_	0	MULTI-MATCH	2	774.869762	1547.72497	4.7233	30.336	0.32392	3.5527E-15	NaN	0	NaN	11300000	3443	106	956
A0A8I3NSV0	no	AADCEVEQWDSDEPIPAK	18	Unmodified	_AADCEVEQWDSDEPIPAK_	0	MSMS	2	1030.4493	2058.88405	NaN	61.951	1	0	5.0051E-34	1	159.08		5621	107	960
A0A8I3PFQ8	no	AADEEAFEDNSEEYIR	16	Unmodified	_AADEEAFEDNSEEYIR_	0	MULTI-MSMS	2	944.397592	1886.78063	-0.46385	61.193	1.0184	0	9.4485E-48	3	270.74	109680000	5294;5304	108	973
A0A8I3MXC4	no	AADEVAEGK	9	Unmodified	_AADEVAEGK_	0	MULTI-MATCH	2	445.216714	888.418876	0.51363	9.9916	0.32881	0	NaN	0	NaN	6065500	3375	109	986
A0A8I3RY05	no	AADFIDQALAQK	12	Unmodified	_AADFIDQALAQK_	0	MSMS	2	645.838059	1289.66157	NaN	69.622	1	0	2.1445E-06	1	130.41		895	111	1000
A0A8I3NW16	no	AADGVTLTGINQTGDQALQNKPSSDLSVPSNPAR	34	Unmodified	_AADGVTLTGINQTGDQALQNKPSSDLSVPSNPAR_	1	MULTI-MSMS	3	1141.57639	3421.70735	0.73579	66.484	0.61157	0	2.6571E-15	1	86.675	99485000	853	114	1018
A0A8I3PRI8	no	AADHLEALAAIEDFFLEHEALSTSMAK	27	Unmodified	_AADHLEALAAIEDFFLEHEALSTSMAK_	0	MULTI-MSMS	4	733.36147	2929.41677	-0.3238	105.5	0.37353	0	8.6411E-25	1	130.15	57505000	2132	115	1030
A0A8C0MX11	no	AADIDQEVK	9	Unmodified	_AADIDQEVK_	0	MULTI-MSMS	2	494.750921	987.48729	-0.56064	18.81	0.33994	0	0.0015133	1	117.04	27354000	1811	116	1036
A0A8I3S2R3	no	AADLLYAMCDR	11	Unmodified	_AADLLYAMCDR_	0	MULTI-MSMS	2	649.797023	1297.57949	1.2638	65.554	0.61102	0	0.01198	2	60.518	15340000	451	120	1060
A0A8I3NPS8	no	AADPPAENSSAPEAEQGGAE	20	Unmodified	_AADPPAENSSAPEAEQGGAE_	0	MULTI-MSMS	2	949.405948	1896.79734	0.30358	28.331	0.68506	0	9.4407E-11	2	113.59	57599000	1355;4763	121	1075
A0A8I3NPS8	no	AADPPAENSSAPEAEQGGAE	20	Unmodified	_AADPPAENSSAPEAEQGGAE_	0	MSMS	2	949.405948	1896.79734	NaN	28.756	1	0	1.275E-09	1	98.943		1355;4763	121	1076
A0A8I3NPS8	no	AADPPAENSSAPEAEQGGAE	20	Unmodified	_AADPPAENSSAPEAEQGGAE_	0	MULTI-MATCH	2	949.405948	1896.79734	0.23821	28.828	0.27114	0	NaN	0	NaN	7088000	1355;4763	121	1083
A0A8P0TQL8	no	AADQFDIYSSQQSK	14	Unmodified	_AADQFDIYSSQQSK_	0	MULTI-MSMS	2	794.367909	1586.72127	-0.008433	46.539	0.30771	0	0.00048913	1	89.356	8778400	6585	122	1087
A0A8I3MNN9	no	AADSICDGDLVDR	13	Unmodified	_AADSICDGDLVDR_	0	MULTI-MSMS	2	703.814455	1405.61436	-1.3084	44.62	0.40744	0	0.0010782	1	81.525	12627000	4866	123	1100
A0A8I3NJV3	no	AAEAAEAAAAAAAAGSGK	18	Unmodified	_AAEAAEAAAAAAAAGSGK_	0	MULTI-MSMS	3	486.910955	1457.71104	-0.34215	44.518	0.33952	0	0.0026913	1	47.082	3924300	1243	126	1112
A0A8C0NWV8	no	AAEAAPPAQEVSGEAEPPEQAADTSEQVADTSK	33	Unmodified	_AAEAAPPAQEVSGEAEPPEQAADTSEQVADTSK_	0	MULTI-MSMS	3	1094.50245	3280.48552	0.16207	53.313	0.74774	0	1.7953E-14	2	77.925	52778000	3255;6475	127	1120
A0A8C0PZA5	no	AAECNIVVTQPR	12	Unmodified	_AAECNIVVTQPR_	0	MULTI-SECPEP	2	679.348268	1356.68198	-1.7139	30.076	0.42747	0	0.0049643	1	106.29	52635000	705	129	1139
A0A8C0PZA5	no	AAECNIVVTQPR	12	Unmodified	_AAECNIVVTQPR_	0	MULTI-MATCH	2	679.348268	1356.68198	-0.96929	30.262	0.39235	-3.5527E-15	NaN	0	NaN	56695000	705	129	1149
A0A8C0NUP7	no	AAEDDEDDDVDTK	13	Unmodified	_AAEDDEDDDVDTK_	0	MULTI-MSMS	2	719.278622	1436.54269	-0.50188	16.13	0.27088	0	0.00012989	1	113.47	3796900	3180	131	1158
A0A8P0NG96	no	AAEDLFVNIR	10	Unmodified	_AAEDLFVNIR_	0	MULTI-MSMS	2	574.308938	1146.60332	-0.18067	66.03	0.27234	0	0.00043405	1	136.27	10331000	1743	134	1196
A0A8P0N4L2	no	AAEEAEEARER	11	Unmodified	_AAEEAEEARER_	1	MULTI-MSMS	2	630.79438	1259.57421	0.61651	11.067	0.23738	0	0.0013866	1	185.61	10563000	3945;5165;4205;6365	136	1207
A0A8C0MHU9	no	AAEEAFVNDIDESSPGTEWER	21	Unmodified	_AAEEAFVNDIDESSPGTEWER_	0	MULTI-MSMS	2	1176.51676	2351.01896	0.39815	81.675	0.23648	0	7.244E-20	1	171.21	15869000	1398	137	1217
A0A8I3P6L5	no	AAEEEEVDSADTCER	15	Acetyl (Protein N-term)	_(ac)AAEEEEVDSADTCER_	0	MULTI-MSMS	2	876.846878	1751.6792	0.82504	47.592	0.37374	0	1.3114E-05	1	130.56	8239900	5554	139	1222
A0A8P0N496	no	AAEEEFWHNQHPQPYIFPESPGGTSYER	28	Unmodified	_AAEEEFWHNQHPQPYIFPESPGGTSYER_	0	MULTI-MSMS	3	1101.83039	3302.46935	-1.2511	71.69	0.34055	0	2.7684E-07	1	72.881	11718000	1772	140	1226
A0A8I3PT73	no	AAEEEGLLK	9	Acetyl (Protein N-term)	_(ac)AAEEEGLLK_	0	MSMS	2	501.261122	1000.50769	NaN	57.58	1	0	0.0045495	1	82.452		4573	141	1233
A0A8I3PT73	no	AAEEEGLLKR	10	Acetyl (Protein N-term)	_(ac)AAEEEGLLKR_	1	MULTI-MSMS	2	579.311677	1156.6088	-0.97463	45.218	0.57775	0	0.00045297	1	123.21	163060000	4573	142	1244
A0A8I3N7Z6	no	AAEEPWTQSQQK	12	Unmodified	_AAEEPWTQSQQK_	0	MULTI-MATCH	2	701.833505	1401.65246	2.313	28.006	0.1345	0	NaN	0	NaN	1748500	3087	143	1260
A0A8C0N684	no	AAEESAQEMMEEEEEIPKPK	20	Unmodified	_AAEESAQEMMEEEEEIPKPK_	1	MSMS	3	769.011858	2304.01374	NaN	60.348	1	0	0.0025139	1	56.017		2028	145	1278
A0A8C0N684	no	AAEESAQEMMEEEEEIPKPK	20	Unmodified	_AAEESAQEMMEEEEEIPKPK_	1	MSMS	3	769.011858	2304.01374	NaN	61.129	1	0	2.731E-06	1	85.42		2028	145	1279
A0A8I3Q3F0	no	AAEGINEHINDAHLEAMAELHDR	23	Unmodified	_AAEGINEHINDAHLEAMAELHDR_	0	MULTI-MSMS	3	852.734709	2555.1823	-0.60838	56.679	0.13539	0	1.165E-17	1	125.39	21646000	3749	146	1290
A0A8C0SNN1	no	AAEHPEPPKGELQLPPPPPPGHYGAWAAQELQAK	34	Acetyl (Protein N-term)	_(ac)AAEHPEPPKGELQLPPPPPPGHYGAWAAQELQAK_	1	MULTI-MSMS	3	1217.61787	3649.83177	-0.41055	78.556	0.67796	0	6.8498E-06	1	49.453	15630000	3211	147	1297
A0A8I3S0I0	no	AAELEPDQLLAWQGLASLYEK	21	Unmodified	_AAELEPDQLLAWQGLASLYEK_	0	MULTI-MSMS	3	782.405636	2344.19508	-2.2163	106.1	0.68123	0	1.8229E-11	2	113.17	27361000	2679	151	1320
A0A8I3S6X4	no	AAELFHQLSQALEVLTDTAAR	21	Unmodified	_AAELFHQLSQALEVLTDTAAR_	0	MULTI-MSMS	3	762.069246	2283.18591	1.1332	107.93	0.44067	0	4.2639E-14	3	139.98	93496000	3704	152	1331
A0A8C0LZX1	no	AAELIANSLATAGDGLIELR	20	Unmodified	_AAELIANSLATAGDGLIELR_	0	MULTI-MATCH	3	666.700383	1997.07932	5.7893	98.323	0.50843	0	NaN	0	NaN	64775000	639	153	1347
A0A8C0MGS3	no	AAELQQR	7	Unmodified	_AAELQQR_	0	MULTI-MATCH	2	408.222134	814.429715	-1.8342	11.009	0.17092	0	NaN	0	NaN	1664900	1198	155	1361
A0A8C0MVI2	no	AAEMEHLLER	10	Unmodified	_AAEMEHLLER_	0	MSMS	2	599.79788	1197.58121	NaN	36.934	1	0	0.017223	1	63.076		1875	157	1371
A0A8C0TGM8	no	AAEMLSQLDLFSR	13	Unmodified	_AAEMLSQLDLFSR_	0	MSMS	2	740.876859	1479.73916	NaN	92.029	1	0	0.00039901	1	87.713		5998	158	1380
A0A8P0TGA1	no	AAEQAAAGGPQEAQPR	16	Unmodified	_AAEQAAAGGPQEAQPR_	0	MULTI-MSMS	2	776.379143	1550.74373	0.89148	16.936	1.0516	0	8.7292E-09	2	155.66	45108000	1114	160	1389
A0A8C0M248	no	AAEQTANDLR	10	Unmodified	_AAEQTANDLR_	0	MULTI-MSMS	2	544.770177	1087.5258	0.67519	15.414	0.23895	-1.7764E-15	0.001559	1	101.25	6521400	728	161	1402
A0A8C0QGH7	no	AAEQYTPQATYHGNVTLLR	19	Unmodified	_AAEQYTPQATYHGNVTLLR_	0	MULTI-MSMS	2	1067.03981	2132.06507	0.62379	51.786	0.64488	0	0.021975	1	34.179	4242400	4714	162	1414
E2QWF5	no	AAESGAQSAPLPLEGVDVSPK	21	Unmodified	_AAESGAQSAPLPLEGVDVSPK_	0	MULTI-MSMS	2	1012.02075	2022.02695	-0.25016	63.791	0.84938	0	8.7357E-14	2	141	374620000	4036	163	1425
A0A8P0NJV1	no	AAESLLALSR	10	Unmodified	_AAESLLALSR_	0	MULTI-MSMS	2	515.798206	1029.58186	-2.9199	51.864	0.88247	0	0.026309	2	55.064	13542000	5918	165	1448
A0A8I3PVY3	no	AAESSGDPGTTTPR	14	Unmodified	_AAESSGDPGTTTPR_	0	MULTI-MSMS	2	673.81277	1345.61099	-1.3393	13.236	0.34	-1.7764E-15	0.0006866	1	85.288	2957000	5961	166	1455
A0A8I3PVY3	no	AAESSGDPGTTTPR	14	Unmodified	_AAESSGDPGTTTPR_	0	MULTI-MATCH	2	673.81277	1345.61099	-1.7049	14.589	0.23749	0	NaN	0	NaN	1126500	5961	166	1461
A0A8P0SGA5	no	AAETQTLNFGPEWLR	15	Acetyl (Protein N-term)	_(ac)AAETQTLNFGPEWLR_	0	MULTI-MSMS	2	887.941576	1773.8686	0.49216	102.48	0.44313	-1.4211E-14	5.0384E-13	1	192.3	69748000	6523	168	1477
A0A8P0TEI7	no	AAEVWMDEYK	10	Unmodified	_AAEVWMDEYK_	0	MULTI-MATCH	2	621.278989	1240.54342	0.7023	55.865	0.44057	0	NaN	0	NaN	6837700	2417;3027	170	1494
A0A8I3S3C4	no	AAFDCYGNWLATVEQR	16	Unmodified	_AAFDCYGNWLATVEQR_	0	MULTI-MSMS	2	950.935967	1899.85738	-1.5516	96.387	0.40709	0	0.00012097	1	89.44	47555000	2560	173	1503
A0A8I3NMG3	no	AAFDDAIAELDTLSEESYK	19	Unmodified	_AAFDDAIAELDTLSEESYK_	0	MULTI-MSMS	2	1044.48641	2086.95826	-0.28671	104.3	0.88375	0	9.1915E-10	3	138.55	2279500000	4324	174	1518
A0A8I3NMG3	no	AAFDDAIAELDTLSEESYKDSTLIMQLLR	29	Unmodified	_AAFDDAIAELDTLSEESYKDSTLIMQLLR_	1	MULTI-MSMS	3	1086.87439	3257.60134	0.33794	112.18	0.23652	0	1.615E-55	1	196.08	391800000	4324	175	1536
A0A8I3NMG3	no	AAFDDAIAELDTLSEESYKDSTLIMQLLR	29	Unmodified	_AAFDDAIAELDTLSEESYKDSTLIMQLLR_	1	MULTI-MSMS	4	815.407611	3257.60134	-0.26047	112.18	0.47351	0	2.8818E-16	2	101.47	294950000	4324	175	1537
A0A8P0PQR9	no	AAFEELEK	8	Unmodified	_AAFEELEK_	0	MULTI-MSMS	2	468.737283	935.460012	1.1776	34.085	0.43342	7.1054E-15	0.023202	1	75.213	8019400	1436	177	1553
A0A8P0ND82	no	AAFGLSEAGFNTACVTK	17	Unmodified	_AAFGLSEAGFNTACVTK_	0	MULTI-MSMS	2	872.422162	1742.82977	-1.3464	71.618	0.8143	0	0.061853	1	30.176	168260000	6472	178	1562
A0A8C0MQU1	no	AAFGSIAANGPTSLVDK	17	Unmodified	_AAFGSIAANGPTSLVDK_	0	MULTI-MSMS	2	809.925394	1617.83624	-0.26195	64.912	0.30476	0	0.063116	1	29.937	31069000	1224	179	1570
A0A8I3PLP4	no	AAFTAFEEAQLPR	13	Unmodified	_AAFTAFEEAQLPR_	0	MULTI-MATCH	2	725.869891	1449.72523	3.0129	72.213	0.5443	0	NaN	0	NaN	20632000	5297	182	1589
A0A8I3Q4L8	no	AAGAAEAAAVVEVGSAPQFEELLR	24	Acetyl (Protein N-term)	_(ac)AAGAAEAAAVVEVGSAPQFEELLR_	0	MULTI-MSMS	3	800.079811	2397.2176	0.37339	110.49	1.1539	0	3.7846E-20	2	128.55	115780000	6065	183	1615
A0A8I3Q4L8	no	AAGAAEAAAVVEVGSAPQFEELLR	24	Acetyl (Protein N-term)	_(ac)AAGAAEAAAVVEVGSAPQFEELLR_	0	MULTI-MSMS	3	800.079811	2397.2176	0.93989	111.3	1.2212	-1.4211E-14	7.4127E-27	1	141.78	252560000	6065	183	1616
A0A8I3Q4L8	no	AAGAAEAAAVVEVGSAPQFEELLR	24	Acetyl (Protein N-term)	_(ac)AAGAAEAAAVVEVGSAPQFEELLR_	0	MULTI-MSMS	3	800.079811	2397.2176	-0.92075	111.84	0.94967	0	9.0167E-06	1	69.133	23611000	6065	183	1617
A0A8I3Q4L8	no	AAGAAEAAAVVEVGSAPQFEELLR	24	Acetyl (Protein N-term)	_(ac)AAGAAEAAAVVEVGSAPQFEELLR_	0	MULTI-MSMS	3	800.079811	2397.2176	-0.29858	112.95	2.9604	0	1.2091E-07	3	83.039	12971000	6065	183	1618
A0A8I3Q4L8	no	AAGAAEAAAVVEVGSAPQFEELLR	24	Acetyl (Protein N-term)	_(ac)AAGAAEAAAVVEVGSAPQFEELLR_	0	MULTI-MSMS	3	800.079811	2397.2176	-0.5685	115.82	1.4916	0	3.5234E-05	1	50.055	5074700	6065	183	1619
A0A8I3Q4L8	no	AAGAAEAAAVVEVGSAPQFEELLR	24	Acetyl (Protein N-term)	_(ac)AAGAAEAAAVVEVGSAPQFEELLR_	0	MULTI-MSMS	3	800.079811	2397.2176	-1.4561	118.93	2.6336	-1.4211E-14	3.1164E-05	2	53.201	1680000	6065	183	1620
A0A8I3N650	no	AAGADEYAQQDVVK	14	Unmodified	_AAGADEYAQQDVVK_	0	MULTI-MSMS	2	732.851895	1463.68924	-3.6389	31.327	0.36957	0	0.00010409	2	121.61	28207000	3459	184	1643
A0A8I3N650	no	AAGADEYAQQDVVK	14	Unmodified	_AAGADEYAQQDVVK_	0	MULTI-MATCH	2	732.851895	1463.68924	-5.3854	29.871	0.20427	0	NaN	0	NaN	3610500	3459	184	1649
A0A8C0QAZ7	no	AAGAEPNSSILKPELLAAIEK	21	Unmodified	_AAGAEPNSSILKPELLAAIEK_	1	MULTI-MATCH	2	1061.59134	2121.16813	-4.4147	78.469	0.27137	-1.4211E-14	NaN	0	NaN	7882400	4131	186	1658
A0A8C0LWB9	no	AAGALLNGPPQFSTAPEIK	19	Unmodified	_AAGALLNGPPQFSTAPEIK_	0	MULTI-MSMS	2	941.507083	1880.99961	0.18813	72.537	0.57817	0	0.0001264	1	79.466	27846000	506	187	1664
A0A8C0LWB9	no	AAGALLNGPPQFSTAPEIK	19	Unmodified	_AAGALLNGPPQFSTAPEIK_	0	MULTI-MATCH	2	941.507083	1880.99961	0.58403	69.344	0.88638	0	NaN	0	NaN	40522000	506	187	1672
A0A8I3PQP9	no	AAGCDFTNVVK	11	Unmodified	_AAGCDFTNVVK_	0	MULTI-MSMS	2	591.284605	1180.55466	-1.5905	38.171	0.71256	0	0.001417	2	91.584	37050000	5038	189	1689
A0A8I3PQP9	no	AAGCDFTNVVK	11	Unmodified	_AAGCDFTNVVK_	0	MULTI-MATCH	2	591.284605	1180.55466	0.85906	39.124	0.23791	0	NaN	0	NaN	3170100	5038	189	1695
A0A8P0SV32	no	AAGDLGLTLHQR	12	Unmodified	_AAGDLGLTLHQR_	0	MSMS	2	626.343843	1250.67313	NaN	32.848	1	0	0.010595	1	59.067		2244	190	1701
A0A8I3NYX9	no	AAGDTTVIENSDVSPEAESSEK	22	Unmodified	_AAGDTTVIENSDVSPEAESSEK_	0	MULTI-MSMS	2	1118.5086	2235.00264	0.60695	41.593	0.20417	0	0.019206	1	31.827	2495400	4287	191	1702
A0A8I3SCU7	no	AAGEDPALPGTQPCTGLAAPR	21	Unmodified	_AAGEDPALPGTQPCTGLAAPR_	0	MULTI-MSMS	2	1025.50475	2048.99494	0.062056	54.364	0.30716	-7.1054E-15	3.1151E-05	1	81.908	9912700	2553	192	1714
A0A8C0PN90	no	AAGELGIAVCNIPSAAVEETADSTICHILNLYR	33	Unmodified	_AAGELGIAVCNIPSAAVEETADSTICHILNLYR_	0	MULTI-MSMS	3	1176.92023	3527.73885	0.24365	110.85	0.64415	0	0.046381	1	13.202	29226000	4128	193	1724
A0A8C0MKC0	no	AAGFRDPLLACGTDGVGTK	19	Unmodified	_AAGFRDPLLACGTDGVGTK_	1	MULTI-MSMS	2	953.477999	1904.94145	-0.77831	55.288	0.67844	0	6.0725E-34	1	229.54	26973000	1505	195	1731
A0A8C0MJL2	no	AAGFSSSTTSNDWEENR	17	Unmodified	_AAGFSSSTTSNDWEENR_	0	MULTI-MSMS	2	929.895551	1857.77655	-0.052832	45.178	0.30571	7.1054E-15	6.5649E-18	1	199.12	20377000	1470	196	1742
A0A8C0N2D2	no	AAGHLLKPK	9	Unmodified	_AAGHLLKPK_	1	MULTI-MATCH	2	467.795269	933.575986	-0.75779	8.8098	0.17016	0	NaN	0	NaN	6693900	2129	198	1757
A0A8C0RKZ6	no	AAGMGSYVTPQR	12	Unmodified	_AAGMGSYVTPQR_	0	MULTI-MATCH	2	619.303329	1236.59211	-4.7576	31.069	0.06143	0	NaN	0	NaN	7994400	5014	201	1774
A0A8P0NI35	no	AAGQPYEQYAK	11	Unmodified	_AAGQPYEQYAK_	0	MULTI-MSMS	2	613.296027	1224.5775	-1.7288	26.483	0.30478	-3.5527E-15	0.048857	1	43.185	5711300	6618	202	1776
A0A8C0TIN7	no	AAGQYSTSYAQQK	13	Unmodified	_AAGQYSTSYAQQK_	0	MULTI-MSMS	2	701.833505	1401.65246	-0.24032	19.849	0.22656	0	0.00031758	1	96.143	2292000	6035	203	1783
A0A8P0NLP5	no	AAGSVPSEIIER	12	Acetyl (Protein N-term)	_(ac)AAGSVPSEIIER_	0	MSMS	2	635.835517	1269.65648	NaN	66.303	1	0	0.00051739	1	82.417		1001	204	1794
A0A8P0NMA3	no	AAGTAEPAEPAEPAEPEASR	20	Unmodified	_AAGTAEPAEPAEPAEPEASR_	0	MULTI-MATCH	2	975.955608	1949.89666	-1.0998	29.929	0.42747	-3.5527E-15	NaN	0	NaN	4458500	4060	205	1810
A0A8C0TN08	no	AAGTDGSDFQHR	12	Unmodified	_AAGTDGSDFQHR_	0	MULTI-MSMS	2	631.28144	1260.54833	-0.57634	13.573	0.26432	0	3.702E-05	2	137.95	4753000	6084	206	1817
A0A8C0S2B1	no	AAGTGTASPVSGPGVVR	17	Unmodified	_AAGTGTASPVSGPGVVR_	0	MULTI-MATCH	2	742.396804	1482.77906	1.1185	28.848	0.13572	0	NaN	0	NaN	2193500	5280	207	1828
A0A8C0TD64	no	AAGTLYTYPENWR	13	Acetyl (Protein N-term)	_(ac)AAGTLYTYPENWR_	0	MULTI-MSMS	2	792.37808	1582.74161	-0.40399	91.459	0.54301	0	8.8762E-05	1	100.48	117240000	5949	208	1833
A0A8C0TD64	no	AAGTLYTYPENWR	13	Acetyl (Protein N-term),Deamidation (NQ)	_(ac)AAGTLYTYPEN(de)WR_	0	MULTI-MATCH	2	792.870088	1583.72562	1.7056	93.839	0.27154	1.4211E-14	NaN	0	NaN	15205000	5949	208	1839
A0A8I3NPD6	no	AAGTSNYWEDLRK	13	Acetyl (Protein N-term)	_(ac)AAGTSNYWEDLRK_	1	MSMS	2	776.873162	1551.73177	NaN	64.591	1	0	1.9754E-14	1	145.99		1527	210	1844
A0A8P0TKE0	no	AAGVCLEPHQEEK	13	Unmodified	_AAGVCLEPHQEEK_	0	MULTI-MATCH	2	734.348465	1466.68238	-3.7677	18.757	0.13486	0	NaN	0	NaN	2423200	2170	211	1850
A0A8I3MBN3	no	AAGVDDQENWHEGK	14	Unmodified	_AAGVDDQENWHEGK_	0	MULTI-MATCH	2	778.342226	1554.6699	0.099959	21.067	0.27302	0	NaN	0	NaN	8266400	916	213	1864
A0A8C0NII8	no	AAGVDQWLEVFCEQEEK	17	Unmodified	_AAGVDQWLEVFCEQEEK_	0	MULTI-MATCH	2	1019.46475	2036.91496	-0.50473	100.01	0.13561	1.4211E-14	NaN	0	NaN	9742100	2763	214	1869
A0A8I3MV65	no	AAGVEAAAEVATTETK	16	Acetyl (Protein N-term)	_(ac)AAGVEAAAEVATTETK_	0	MULTI-MATCH	2	780.891217	1559.76788	-5.3787	84.511	0.67788	0	NaN	0	NaN	12895000	6025	215	1878
A0A8I3P6D3	no	AAGVNVEPFWPGLFAK	16	Unmodified	_AAGVNVEPFWPGLFAK_	0	MULTI-MSMS	2	851.951215	1701.88788	-0.5844	99.169	0.95221	0	4.1259E-06	4	132.25	2131300000	5383	217	1893
A0A8I3NC59	no	AAGYNFYGTER	11	Unmodified	_AAGYNFYGTER_	0	MULTI-MSMS	2	624.785827	1247.5571	2.3199	41.296	0.27156	0	0.00091988	2	99.013	10865000	1184	218	1904
A0A8C0SIR3	no	AAHGVLLQALSEMQADAEAVLAPHVPAQ	28	Unmodified	_AAHGVLLQALSEMQADAEAVLAPHVPAQ_	0	MULTI-MSMS	3	946.491997	2836.45416	0.67983	109.65	0.37238	-1.4211E-14	0.01875	1	22.456	32787000	5493	220	1916
A0A8I3S1I2	no	AAHIFNEALVCHQIR	15	Unmodified	_AAHIFNEALVCHQIR_	0	MULTI-MSMS	4	445.483428	1777.90461	-1.057	42.477	0.96256	0	0.00071846	1	69.716	17017000	5634	221	1922
A0A8I3S1I2	no	AAHIFNEALVCHQIR	15	Unmodified	_AAHIFNEALVCHQIR_	0	MULTI-MATCH	4	445.483428	1777.90461	-0.90701	42.065	0.32988	0	NaN	0	NaN	6901000	5634	221	1929
A0A8C0Q8X0	no	AAHLCAEAALR	11	Unmodified	_AAHLCAEAALR_	0	MULTI-MSMS	3	394.873118	1181.59753	-0.48873	21.293	0.56548	0	0.00066505	1	90.108	176520000	4613	222	1972
A0A8C0Q8X0	no	AAHLCAEAALR	11	Unmodified	_AAHLCAEAALR_	0	MULTI-MSMS	3	394.873118	1181.59753	-0.6439	21.757	0.72018	0	0.00031617	2	106.4	31537000	4613	222	1973
A0A8C0Q8X0	no	AAHLCAEAALR	11	Unmodified	_AAHLCAEAALR_	0	MULTI-MSMS	3	394.873118	1181.59753	-0.48799	24.235	0.53863	-3.5527E-15	0.041113	1	33.229	3188700	4613	222	1974
A0A8C0Q8X0	no	AAHLCAEAALR	11	Unmodified	_AAHLCAEAALR_	0	MULTI-MSMS	3	394.873118	1181.59753	-1.2979	26.596	0.68607	0	0.0063113	1	58.592	7437400	4613	222	1975
A0A8C0Q8X0	no	AAHLCAEAALR	11	Unmodified	_AAHLCAEAALR_	0	MSMS	3	394.873118	1181.59753	NaN	24.882	1	0	0.023776	1	45.158		4613	222	1976
A0A8C0Q8X0	no	AAHLCAEAALR	11	Unmodified	_AAHLCAEAALR_	0	MSMS	3	394.873118	1181.59753	NaN	25.485	1	0	0.014097	1	52.725		4613	222	1977
A0A8C0Q8X0	no	AAHLCAEAALR	11	Unmodified	_AAHLCAEAALR_	0	MSMS	3	394.873118	1181.59753	NaN	26.126	1	0	0.0067788	1	60.518		4613	222	1978
A0A8C0Q8X0	no	AAHLCAEAALR	11	Unmodified	_AAHLCAEAALR_	0	MULTI-SECPEP	3	394.873118	1181.59753	-0.96893	22.95	1.2579	0	0.02405	1	61.56	11282000	4613	222	1979
A0A8C0Q8X0	no	AAHLCAEAALR	11	Unmodified	_AAHLCAEAALR_	0	MULTI-MATCH	3	394.873118	1181.59753	0.17485	25.619	0.27884	-3.5527E-15	NaN	0	NaN	2922700	4613	222	2024
A0A8C0Q8X0	no	AAHLCAEAALR	11	Unmodified	_AAHLCAEAALR_	0	MULTI-MATCH	3	394.873118	1181.59753	-1.4603	29.116	0.20424	0	NaN	0	NaN	3079800	4613	222	2025
A0A8C0Q8X0	no	AAHLCAEAALR	11	Unmodified	_AAHLCAEAALR_	0	MULTI-MATCH	3	394.873118	1181.59753	-0.086854	28.95	0.21836	0	NaN	0	NaN	4429900	4613	222	2026
A0A8C0Q8X0	no	AAHLCAEAALR	11	Unmodified	_AAHLCAEAALR_	0	MULTI-MATCH	3	394.873118	1181.59753	-1.3228	30.007	0.17242	0	NaN	0	NaN	1084100	4613	222	2027
A0A8C0Q8X0	no	AAHLCAEAALR	11	Unmodified	_AAHLCAEAALR_	0	MULTI-MATCH	3	394.873118	1181.59753	0.3328	30.595	0.13635	0	NaN	0	NaN	1497600	4613	222	2028
A0A8C0Q8X0	no	AAHLCAEAALR	11	Unmodified	_AAHLCAEAALR_	0	MULTI-MATCH	3	394.873118	1181.59753	-1.2734	31.355	0.086252	0	NaN	0	NaN	2864800	4613	222	2029
A0A8I3NY48	no	AAHSEGNTTAGLDMK	15	Unmodified	_AAHSEGNTTAGLDMK_	0	MULTI-MSMS	2	751.848829	1501.68311	-0.15802	17.76	0.57508	3.5527E-15	7.4583E-42	1	272.5	31789000	4781	223	2042
A0A8I3PWT8	no	AAHVLMPHESTVEHTHVDINEMESPLATR	29	Unmodified	_AAHVLMPHESTVEHTHVDINEMESPLATR_	0	MULTI-MSMS	6	542.765598	3250.54993	-1.1177	54.214	0.44215	0	0.021468	1	22.399	19174000	4238	224	2062
A0A8C0NXS3	no	AAIECEQPQPDLYK	14	Unmodified	_AAIECEQPQPDLYK_	0	MULTI-MSMS	2	831.395612	1660.77667	-1.5799	44.601	0.40765	0	0.00097592	2	80.706	10071000	3293	226	2081
A0A8C0MGJ6	no	AAIGFFVTGGK	11	Unmodified	_AAIGFFVTGGK_	0	MSMS	2	534.297842	1066.58113	NaN	64.647	1	0	0.041235	1	47.706		918	228	2096
A0A8P0T343	no	AAIIEEQKR	9	Unmodified	_AAIIEEQKR_	1	MULTI-MATCH	2	529.303655	1056.59276	-1.3705	12.865	0.17004	0	NaN	0	NaN	2495700	4161	229	2111
A0A8P0T767	no	AAILDLEK	8	Unmodified	_AAILDLEK_	0	MULTI-MSMS	2	436.758018	871.501483	-0.36233	42.288	0.72958	0	0.015451	1	85.212	10876000	2606	231	2121
A0A8P0T767	no	AAILDLEK	8	Unmodified	_AAILDLEK_	0	MSMS	2	436.758018	871.501483	NaN	41.996	1	0	0.031351	1	73.26		2606	231	2122
A0A8P0T767	no	AAILDLEK	8	Unmodified	_AAILDLEK_	0	MSMS	2	436.758018	871.501483	NaN	42.038	1	0	0.052931	1	61.962		2606	231	2123
A0A8I3RQT2	no	AAILPTSIFLTNK	13	Unmodified	_AAILPTSIFLTNK_	0	MULTI-MSMS	2	694.911027	1387.8075	0.26138	84.653	0.7119	-1.4211E-14	0.0018494	1	73.781	408370000	2942	232	2135
A0A8I3RQT2	no	AAILPTSIFLTNKK	14	Unmodified	_AAILPTSIFLTNKK_	1	MULTI-MSMS	3	506.308098	1515.90246	0.5796	66.418	0.71392	0	0.0004544	1	81.803	301340000	2942	233	2147
A0A8I3P0Z6	no	AAIQDILYPEDR	12	Unmodified	_AAIQDILYPEDR_	0	MULTI-MSMS	2	702.361899	1402.70924	-0.28452	70.803	0.54123	1.4211E-14	0.0072102	1	61.65	69705000	2290	235	2162
A0A8P0NJG6	no	AAISLIPEVPK	11	Unmodified	_AAISLIPEVPK_	0	MULTI-MSMS	2	569.347532	1136.68051	0.35858	67.024	1.1223	0	0.021252	2	53.089	20977000	6424	238	2171
A0A8C0SI53	no	AAIVVHSR	8	Unmodified	_AAIVVHSR_	0	MULTI-MSMS	2	426.756144	851.497735	0.33289	11.064	0.20307	0	0.013117	1	89.046	7462200	5483	239	2181
A0A8C0MFJ3	no	AALAGGTTMIIDHVVPEPEASLTEAYEK	28	Unmodified	_AALAGGTTMIIDHVVPEPEASLTEAYEK_	0	MULTI-MSMS	3	971.82319	2912.44774	-0.65057	90.05	2.0033	0	1.1496E-16	3	110.61	89946000	1299;4719	240	2205
A0A8I3N1C5	no	AALAHPFFQDVTKPVPHLR	19	Unmodified	_AALAHPFFQDVTKPVPHLR_	1	MULTI-MSMS	5	429.641092	2143.16908	0.1978	52.619	0.61094	0	0.0045067	1	40.693	14792000	2601	242	2228
A0A8P0N4L2	no	AALAHSEEIAASQAAAAK	18	Unmodified	_AALAHSEEIAASQAAAAK_	0	MULTI-MATCH	2	855.444483	1708.87441	1.6212	31.643	0.53636	0	NaN	0	NaN	145410000	3945;5165;4205;6365	243	2239
A0A8I3NTC5	no	AALAPLPPLPPQFK	14	Acetyl (Protein N-term)	_(ac)AALAPLPPLPPQFK_	0	MULTI-MSMS	2	751.442495	1500.87044	-0.19757	100.51	1.7323	0	0.00077956	2	74.162	40605000	4380	244	2245
A0A8I3MGQ6	no	AALDGTPGMIGYGMAK	16	Unmodified	_AALDGTPGMIGYGMAK_	0	MULTI-MSMS	2	776.878544	1551.74254	-0.7289	64.908	0.44123	0	1.5708E-05	1	103.34	228520000	759	246	2261
A0A8I3MGQ6	no	AALDGTPGMIGYGMAK	16	Unmodified	_AALDGTPGMIGYGMAK_	0	MULTI-MATCH	2	776.878544	1551.74254	-5.7742	63.091	0.13583	0	NaN	0	NaN	36212000	759	246	2266
A0A8I3S702	no	AALDSLSLFTGLGLSEHK	18	Acetyl (Protein N-term)	_(ac)AALDSLSLFTGLGLSEHK_	0	MULTI-MSMS	3	634.338674	1899.99419	0.2521	107.64	0.54298	0	2.7431E-07	2	101.78	25089000	5954	247	2273
A0A8C0TLW9	no	AALEAAIADAEQR	13	Unmodified	_AALEAAIADAEQR_	0	MULTI-MSMS	2	664.843873	1327.67319	-0.10566	59.869	2.749	-7.1054E-15	6.4594E-07	6	178.08	14569000000	4237;6073	248	2294
A0A8C0TLW9	no	AALEAAIADAEQR	13	Unmodified	_AALEAAIADAEQR_	0	MULTI-MSMS	2	664.843873	1327.67319	-0.65805	62.321	3.2912	0	9.4717E-05	6	119.6	88846000	4237;6073	248	2295
A0A8C0TLW9	no	AALEAAIADAEQR	13	Unmodified	_AALEAAIADAEQR_	0	MSMS	2	664.843873	1327.67319	NaN	70.788	1	0	0.010513	1	57.019		4237;6073	248	2296
A0A8C0P4Y3	no	AALEACHK	8	Unmodified	_AALEACHK_	0	MULTI-MSMS	2	450.22382	898.433086	0.15294	9.0151	0.26857	1.7764E-15	0.020176	1	79.116	10458000	3567	249	2338
A0A8P0S6F1	no	AALEALGSCLNNK	13	Unmodified	_AALEALGSCLNNK_	0	MULTI-MSMS	2	680.848101	1359.68165	-1.356	50.091	1.6993	0	1.9445E-05	3	161.17	693650000	1810	250	2350
A0A8C0THS5	no	AALEDNSGSSELQEIMR	17	Unmodified	_AALEDNSGSSELQEIMR_	0	MULTI-MSMS	2	925.433455	1848.85236	-0.78749	72.061	0.44133	0	3.1583E-32	1	245.46	142550000	6013;6493	251	2375
A0A8C0NRH5	no	AALEEGFTLSAVPLGAGPHGLLGVEQSDRPDQFLVTDGGR	40	Acetyl (Protein N-term)	_(ac)AALEEGFTLSAVPLGAGPHGLLGVEQSDRPDQFLVTDGGR_	1	MULTI-MSMS	4	1030.525	4118.07089	-0.87222	104.51	0.33982	-1.4211E-14	1.101E-13	1	84.408	32375000	3062	252	2382
A0A8C0RIK1	no	AALETDENLLLCAPTGAGK	19	Unmodified	_AALETDENLLLCAPTGAGK_	0	MULTI-MSMS	2	972.490772	1942.96699	0.67915	74.299	0.40741	0	1.2511E-10	1	148.52	21981000	4969	256	2443
A0A8I3P299	no	AALEYLGSFDHYAT	14	Unmodified	_AALEYLGSFDHYAT_	0	MULTI-MSMS	2	779.364638	1556.71472	-1.5707	82.815	0.44047	0	0.0063375	2	59.426	41848000	2152	257	2452
A0A8I3N6X9	no	AALIESQGQQQEER	14	Unmodified	_AALIESQGQQQEER_	0	MULTI-MSMS	2	793.892083	1585.76961	0.56406	22.388	0.27237	0	0.00012377	1	118.28	29447000	6380	261	2466
A0A8I3NUW7	no	AALIMQVLQLTADQIAMLPPEQR	23	Unmodified	_AALIMQVLQLTADQIAMLPPEQR_	0	MULTI-MSMS	3	850.797593	2549.37095	-0.85451	111.47	0.27149	0	0.022571	1	23.123	159630000	1974;3852	262	2477
A0A8P0TSW2	no	AALLEAGMPESAEDK	15	Unmodified	_AALLEAGMPESAEDK_	0	MULTI-MSMS	2	766.369063	1530.72357	1.5061	50.159	0.47532	0	0.00018358	1	93.839	46984000	596	263	2483
A0A8I3S6F7	no	AALLELWELR	10	Unmodified	_AALLELWELR_	0	MSMS	2	607.350606	1212.68666	NaN	97.543	1	0	0.0487	1	49.418		6594;6533	264	2489
A0A8C0TA90	no	AALLEQALSNAR	12	Unmodified	_AALLEQALSNAR_	0	MSMS	2	628.851501	1255.68845	NaN	62.387	1	0	0.0030033	1	72.478		3272;5880	265	2498
A0A8C0TA90	no	AALLEQALSNAR	12	Unmodified	_AALLEQALSNAR_	0	MSMS	2	628.851501	1255.68845	NaN	62.435	1	0	0.0032876	1	71.066		3272;5880	265	2499
A0A8I3SCB6	no	AALLETLSLLLAK	13	Unmodified	_AALLETLSLLLAK_	0	MULTI-MSMS	2	678.429053	1354.84355	0.067313	107.93	0.47479	0	0.00015136	1	107.21	130410000	3764	266	2509
A0A8I3SBI9	no	AALLNQHYQVNFK	13	Unmodified	_AALLNQHYQVNFK_	0	MULTI-MSMS	2	773.412257	1544.80996	0.77685	48.595	0.37328	0	2.6577E-36	1	268.47	57160000	5490	267	2521
A0A8I3S0I0	no	AALLSPGDPAVWAGLMAACHADDK	24	Unmodified	_AALLSPGDPAVWAGLMAACHADDK_	0	MULTI-MATCH	3	813.059477	2436.1566	0.98545	96.214	0.40812	0	NaN	0	NaN	34346000	2679	268	2535
A0A8C0QRL7	no	AALMLEDGSVLR	12	Acetyl (Protein N-term)	_(ac)AALMLEDGSVLR_	0	MULTI-MSMS	2	658.84757	1315.68059	0.29026	100.26	0.61369	0	4.4285E-05	1	166.33	282570000	4799	269	2548
A0A8I3PIV3	no	AALNALQPPDFR	12	Unmodified	_AALNALQPPDFR_	0	MSMS	2	656.854044	1311.69353	NaN	65.518	1	0	0.00030291	1	96.665		5531	270	2564
A0A8C0T3U6	no	AALNLPEAASCDEVR	15	Unmodified	_AALNLPEAASCDEVR_	0	MULTI-MSMS	2	808.390861	1614.76717	-2.7698	53.831	0.74786	0	6.9938E-05	2	110.08	42502000	5797	271	2572
A0A8C0PUU6	no	AALNPGKPTEPR	12	Acetyl (Protein N-term)	_(ac)AALNPGKPTEPR_	1	MULTI-MSMS	2	646.851501	1291.68845	0.38346	29.153	0.69501	0	3.0065E-05	1	140.07	28870000	4354	272	2584
A0A8C0SMJ7	no	AALPTPALTPEDK	13	Unmodified	_AALPTPALTPEDK_	0	MULTI-MSMS	2	662.361367	1322.70818	-0.64162	47.259	0.61097	0	0.0046132	1	63.624	10613000	4018	274	2598
A0A8C0SMJ7	no	AALPTPALTPEDK	13	Unmodified	_AALPTPALTPEDK_	0	MULTI-MATCH	2	662.361367	1322.70818	-4.2095	48.697	0.16937	0	NaN	0	NaN	3888500	4018	274	2601
A0A8C0T0X4	no	AALQACLAAALAQR	14	Unmodified	_AALQACLAAALAQR_	0	MULTI-MATCH	2	714.39301	1426.77147	-1.5493	76.9	0.67924	0	NaN	0	NaN	14874000	2012	275	2607
A0A8I3P1M0	no	AALQEELSDVLIYLVALAAR	20	Unmodified	_AALQEELSDVLIYLVALAAR_	0	MULTI-MSMS	3	720.07545	2157.20452	-1.8969	112.82	0.2699	0	0.00011016	1	64.2	14685000	803	276	2610
A0A8C0TE49	no	AALRPLVKPK	10	Unmodified	_AALRPLVKPK_	2	MULTI-MSMS	3	364.913243	1091.7179	-0.54545	13.204	0.76544	0	0.040057	1	56.916	1677200000	162	277	2618
A0A8C0TE49	no	AALRPLVKPK	10	Acetyl (Protein N-term)	_(ac)AALRPLVKPK_	2	MULTI-MSMS	3	378.916764	1133.72846	0.59511	29.455	0.41073	0	0.042004	1	45.598	27448000	162	277	2622
A0A8P0N9J3	no	AALRPTDVVLEVGPGTGNMTVK	22	Unmodified	_AALRPTDVVLEVGPGTGNMTVK_	1	MSMS	3	742.403461	2224.18855	NaN	67.284	1	0	0.0032365	1	46.839		6568	278	2626
A0A8C0SIE6	no	AALSAGGVSPEAIDSIIVGNVMQSSSDAPYLAR	33	Unmodified	_AALSAGGVSPEAIDSIIVGNVMQSSSDAPYLAR_	0	MULTI-MSMS	4	812.413228	3245.62381	0.69592	106.53	0.54469	1.4211E-14	0.0036615	2	29.777	49920000	527	279	2632
A0A8I3PYS5	no	AALSEEELEKK	11	Unmodified	_AALSEEELEKK_	1	MULTI-MSMS	2	623.8299	1245.64525	-0.343	21.191	0.34104	0	0.046836	1	56.563	43225000	2053	280	2643
A0A8I3S9H6	no	AALSGLASALESYR	14	Acetyl (Protein N-term)	_(ac)AALSGLASALESYR_	0	MULTI-MSMS	2	725.880456	1449.74636	2.0593	109.22	0.54298	0	3.3653E-07	2	164.64	27570000	4284	281	2655
A0A8C0PU04	no	AALSSAVQQR	10	Unmodified	_AALSSAVQQR_	0	MULTI-MATCH	2	515.78563	1029.55671	2.6498	18.946	0.2733	0	NaN	0	NaN	8234100	4335	283	2665
A0A8P0SGA5	no	AALSSQQQQQLALLLQQFQALK	22	Unmodified	_AALSSQQQQQLALLLQQFQALK_	0	MULTI-MSMS	3	819.127096	2454.35946	0.6021	106.18	0.2717	-1.4211E-14	1.952E-20	1	149.36	47434000	6523	284	2671
A0A8C0N8D3	no	AALSTASDFITR	12	Unmodified	_AALSTASDFITR_	0	MULTI-MATCH	2	626.830234	1251.64592	4.4148	54.895	0.40783	0	NaN	0	NaN	25767000	2187	286	2680
A0A8P0PMT6	no	AALTLTPSAVNK	12	Unmodified	_AALTLTPSAVNK_	0	MULTI-MSMS	2	593.34552	1184.67649	0.98769	39.293	0.47449	0	6.9012E-05	1	169.09	30112000	6356	287	2687
A0A8I3RTC4	no	AALTQSPQFQK	11	Acetyl (Protein N-term)	_(ac)AALTQSPQFQK_	0	MULTI-MSMS	2	630.832777	1259.651	1.1489	56.208	1.6954	0	6.8345E-05	2	136.27	707150000	690	289	2701
A0A8I3RVE3	no	AALVAAESAASPGLAETAEAAELSR	25	Acetyl (Protein N-term)	_(ac)AALVAAESAASPGLAETAEAAELSR_	0	MULTI-MSMS	3	800.074726	2397.20235	-0.17396	104.46	1.1241	-1.4211E-14	5.707E-15	3	114.88	49109000	5265	290	2716
A0A8I3MYG1	no	AALVDLEPGTMDSVR	15	Unmodified	_AALVDLEPGTMDSVR_	0	MULTI-MSMS	2	787.398155	1572.78176	-1.7803	68.458	1.1923	0	0.00011749	2	97.163	583480000	862;871	291	2729
A0A8C0Z5M9	no	AALWALQGGTSVVIANGTHPK	21	Unmodified	_AALWALQGGTSVVIANGTHPK_	0	MULTI-MSMS	3	697.716367	2090.12727	-0.24378	70.085	1.2892	0	8.8786E-06	3	86.539	82565000	6299	292	2742
A0A8I3P9K5	no	AALYGGVEGGGSR	13	Acetyl (Protein N-term)	_(ac)AALYGGVEGGGSR_	0	MULTI-MSMS	2	618.304384	1234.59421	-2.7247	59.08	0.9843	7.1054E-15	0.00051002	2	82.831	9910100	6483	293	2755
A0A8I3RQT2	no	AAMAVGGAGGSR	12	Acetyl (Protein N-term)	_(ac)AAMAVGGAGGSR_	0	MSMS	2	523.756015	1045.49748	NaN	37.364	1	0	3.3653E-06	1	124.81		2942	294	2763
A0A8I3RQT2	no	AAMAVGGAGGSR	12	Acetyl (Protein N-term)	_(ac)AAMAVGGAGGSR_	0	MULTI-MATCH	2	523.756015	1045.49748	12.401	35.587	0.16907	0	NaN	0	NaN	951680	2942	294	2771
A0A8P0TAW7	no	AAMDNSEIAGEKK	13	Unmodified	_AAMDNSEIAGEKK_	1	MULTI-MSMS	2	682.329741	1362.64493	0.50852	15.223	0.20336	-1.7764E-15	0.00029289	1	117.67	6441500	1559;1748;5700	296	2778
A0A8C0PZA5	no	AAMEALVVEVTK	12	Unmodified	_AAMEALVVEVTK_	0	MSMS	2	630.847039	1259.67952	NaN	70.52	1	0	0.024006	1	52.693		705	297	2794
A0A8C0TDT9	no	AAMFPETLDEGMQIPSTQFDAAHPTNVQR	29	Unmodified	_AAMFPETLDEGMQIPSTQFDAAHPTNVQR_	0	MULTI-MSMS	3	1068.16925	3201.48593	-1.0011	87.311	2.0057	0	1.6783E-32	7	142.3	144900000	138	298	2804
A0A8C0Q148	no	AAMGAHFQVPIINNLDWETLPNYLPTDTR	29	Unmodified	_AAMGAHFQVPIINNLDWETLPNYLPTDTR_	0	MULTI-MSMS	3	1099.88355	3296.62883	2.9167	102.32	0.20401	0	4.9171E-06	1	51.963	12349000	1099	299	2811
A0A8I3S0R4	no	AAMGLGAQGLLLSR	14	Unmodified	_AAMGLGAQGLLLSR_	0	MULTI-MSMS	2	679.384654	1356.75475	0.37482	71.648	0.44191	0	0.00052813	2	88.187	27463000	3851	300	2817
A0A8I3MSC7	no	AAMGTGISHMNDLTIIQTTQGFCR	24	Unmodified	_AAMGTGISHMNDLTIIQTTQGFCR_	0	MULTI-MSMS	3	875.085697	2622.23526	-0.41681	80.15	0.57742	0	3.6154E-21	2	136.64	105820000	4297	301	2823
Q9XSU9	yes	AAMLAAQDVAQR	12	Unmodified	_AAMLAAQDVAQR_	0	MSMS	2	622.824429	1243.63431	NaN	34.037	1	0	0.0029701	1	72.643		6678	302	2835
Q9XSU9	yes	AAMLAAQDVAQR	12	Unmodified	_AAMLAAQDVAQR_	0	MSMS	2	622.824429	1243.63431	NaN	34.067	1	0	0.0001802	1	107.15		6678	302	2836
Q9XSU9	yes	AAMLAAQDVAQR	12	Unmodified	_AAMLAAQDVAQR_	0	MULTI-MATCH	2	622.824429	1243.63431	0.22397	34.162	0.23587	0	NaN	0	NaN	13654000	6678	302	2845
A0A8P0PQL6	no	AANAAENDFSVSQAEVSSR	19	Unmodified	_AANAAENDFSVSQAEVSSR_	0	MULTI-MSMS	2	976.950857	1951.88716	0.19157	48.746	0.57752	-7.1054E-15	1.0929E-79	1	297.16	57737000	1631	303	2851
A0A8C0NKI6	no	AANAGNLQAAELLLSTLEK	19	Unmodified	_AANAGNLQAAELLLSTLEK_	0	MULTI-MSMS	2	964.028379	1926.04221	1.4903	101.78	0.23781	0	1.0574E-08	1	113.53	18295000	2841	304	2864
A0A8C0N6W8	no	AANATTNPSQLLPLELVDK	19	Acetyl (Protein N-term)	_(ac)AANATTNPSQLLPLELVDK_	0	MULTI-MSMS	3	679.700272	2036.07899	0.12333	102.07	0.57685	-1.4211E-14	0.00078729	1	49.592	139240000	2308	305	2878
K7RW18	no	AANILVGENLVCK	13	Unmodified	_AANILVGENLVCK_	0	MULTI-MSMS	2	700.881944	1399.74933	0.52237	60.045	1.1536	7.1054E-15	0.0037606	2	66.758	90908000	4233;4353	308	2896
A0A8C0NEH5	no	AANMIPAHDSPLAALAFDASGTK	23	Unmodified	_AANMIPAHDSPLAALAFDASGTK_	0	MULTI-MSMS	3	757.047565	2268.12087	1.4327	81.844	0.77759	0	0.064546	1	10.263	34341000	2603	309	2905
A0A8C0PH27	no	AANMPDSELFELISENR	17	Unmodified	_AANMPDSELFELISENR_	0	MULTI-MATCH	2	968.459472	1934.90439	2.9296	98.624	0.27148	0	NaN	0	NaN	20708000	4027	310	2912
A0A8C0RTK9	no	AANNGALPPDLSYITR	16	Deamidation (NQ)	_AANN(de)GALPPDLSYITR_	0	MULTI-MATCH	2	837.428301	1672.84205	3.9036	75.24	0.23786	0	NaN	0	NaN	12450000	5168	311	2919
A0A8C0MJD7	no	AANVGSMFQYWK	12	Acetyl (Protein N-term)	_(ac)AANVGSMFQYWK_	0	MULTI-MSMS	2	722.339912	1442.66527	-0.55788	102.47	0.30662	0	0.00014561	1	113.62	27853000	1285	314	2938
A0A8I3PHH2	no	AANVLLSEHGEVK	13	Unmodified	_AANVLLSEHGEVK_	0	MULTI-MATCH	2	683.869891	1365.72523	-2.1544	26.494	0.23727	0	NaN	0	NaN	1573500	5784	315	2950
A0A8I3SAH4	no	AANVLVSESLMCK	13	Unmodified	_AANVLVSESLMCK_	0	MULTI-MATCH	2	711.359987	1420.70542	-5.5764	57.822	0.61014	0	NaN	0	NaN	42244000	6139	317	2962
A0A8I3PQI9	no	AANYSSTSNRR	11	Acetyl (Protein N-term)	_(ac)AANYSSTSNRR_	1	MULTI-MATCH	2	634.80254	1267.59053	0.51627	15.918	0.36658	0	NaN	0	NaN	13144000	3086	318	2971
A0A8I3NC42	no	AAPAAASDQPDSAATTEK	18	Unmodified	_AAPAAASDQPDSAATTEK_	0	MULTI-MSMS	2	851.399938	1700.78532	3.0348	18.368	0.30497	0	1.1601E-21	1	194.86	14562000	2787	319	2977
A0A8I3MZS6	no	AAPAPAAAVPAAVPGVAPVPSGVFTDVPISNIR	33	Unmodified	_AAPAPAAAVPAAVPGVAPVPSGVFTDVPISNIR_	0	MULTI-MSMS	3	1027.23614	3078.68661	0.46513	97.164	0.54353	0	6.5189E-15	1	83.939	340850000	2465	321	2999
A0A8I3MZS6	no	AAPAPAAAVPAAVPGVAPVPSGVFTDVPISNIR	33	Unmodified	_AAPAPAAAVPAAVPGVAPVPSGVFTDVPISNIR_	0	MULTI-MSMS	4	770.678928	3078.68661	0.63935	97.127	0.54353	0	0.037671	1	15.844	164030000	2465	321	3000
A0A8I3MZS6	no	AAPAPAAAVPAAVPGVAPVPSGVFTDVPISNIR	33	Unmodified	_AAPAPAAAVPAAVPGVAPVPSGVFTDVPISNIR_	0	MULTI-MSMS	5	616.744598	3078.68661	0.31357	97.141	1.4945	0	0.067214	1	7.5532	69664000	2465	321	3001
A0A8P0TBU6	no	AAPAPCQEGACVGSEAR	17	Unmodified	_AAPAPCQEGACVGSEAR_	0	MULTI-MSMS	2	865.882878	1729.7512	3.2831	25.876	0.28199	0	0.00010566	1	84.365	1348700	2003	322	3025
A0A8I3P0L6	no	AAPAPTPSSTININTSTSK	19	Unmodified	_AAPAPTPSSTININTSTSK_	0	MULTI-MSMS	2	929.481262	1856.94797	0.45902	39.416	0.40566	0	5.9823E-05	1	87.566	11296000	3854	323	3036
A0A8I3MMI9	no	AAPCIYWLPLTDSQIVQK	18	Unmodified	_AAPCIYWLPLTDSQIVQK_	0	MULTI-MATCH	3	701.702959	2102.08705	-0.69533	97.627	0.23768	0	NaN	0	NaN	12282000	2884	324	3052
A0A8C0S546	no	AAPDILIATPGR	12	Unmodified	_AAPDILIATPGR_	0	MULTI-MSMS	2	597.845687	1193.67682	0.39607	54.077	0.57775	0	0.019731	1	50.13	20270000	4229	326	3068
A0A8C0N883	no	AAPEATSEDGGAEPALEAR	19	Unmodified	_AAPEATSEDGGAEPALEAR_	0	MULTI-MATCH	2	921.429226	1840.8439	2.911	35.417	0.37339	0	NaN	0	NaN	5085100	2371	329	3099
A0A8I3NI98	no	AAPEDERPAGSGEGER	16	Acetyl (Protein N-term)	_(ac)AAPEDERPAGSGEGER_	1	MULTI-MATCH	2	835.374254	1668.73396	-0.32844	20.998	0.30591	0	NaN	0	NaN	5802400	1104	330	3111
A0A8P0SLH6	no	AAPGAEFAPNKR	12	Unmodified	_AAPGAEFAPNKR_	1	MULTI-MSMS	2	614.825286	1227.63602	0.11954	18.714	0.37439	0	0.00037816	1	123.35	91232000	2653	333	3124
A0A8C0T000	no	AAPGGGFQNIACLR	14	Unmodified	_AAPGGGFQNIACLR_	0	MULTI-MATCH	2	716.36171	1430.70887	-2.2653	59.02	1.5961	0	NaN	0	NaN	894630000	1241	334	3132
A0A8C0TB26	no	AAPGVAATDLEVVR	14	Unmodified	_AAPGVAATDLEVVR_	0	MULTI-MSMS	2	684.877716	1367.74088	-0.76774	52.641	0.88387	0	8.5988E-05	2	124.67	55219000	5903	336	3141
A0A8I3PSI9	no	AAPGVSGALPAICDPGR	17	Unmodified	_AAPGVSGALPAICDPGR_	0	MULTI-MSMS	2	804.911764	1607.80898	1.9213	57.189	0.30707	0	0.0024785	1	58.04	18585000	3094	337	3150
A0A8C0SJL7	no	AAPGYHMAK	9	Unmodified	_AAPGYHMAK_	0	MULTI-MSMS	2	473.234187	944.453822	0.44769	12.35	0.34088	0	0.020929	1	63.306	6435000	3880;4478	338	3155
A0A8I3SCQ8	no	AAPLAGFGYGLPISR	15	Unmodified	_AAPLAGFGYGLPISR_	0	MSMS	2	745.411726	1488.8089	NaN	83.86	1	0	2.5364E-05	1	99.522		5315	339	3170
A0A8C0QGH7	no	AAPLDSIQSLAAYYIECIR	19	Unmodified	_AAPLDSIQSLAAYYIECIR_	0	MULTI-MSMS	3	718.701507	2153.08269	0.40238	111.29	0.44101	0	2.5923E-09	1	123.59	1133000000	4714	340	3179
A0A8C0QGH7	no	AAPLDSIQSLAAYYIECIR	19	Deamidation (NQ)	_AAPLDSIQ(de)SLAAYYIECIR_	0	MSMS	2	1078.04063	2154.06671	NaN	111.29	1	0	0.0011576	1	80.746		4714	340	3186
A0A8I3NF75	no	AAPLLHAR	8	Acetyl (Protein N-term)	_(ac)AAPLLHAR_	0	MULTI-MSMS	2	445.763969	889.513385	-0.0933	35.758	0.30462	0	0.0038092	1	107.74	9297100	2907	341	3192
A0A8P0S821	no	AAPLPQDFLDR	11	Unmodified	_AAPLPQDFLDR_	0	MULTI-MSMS	2	621.827495	1241.64044	0.26439	65.594	1.1883	0	0.00055454	2	113.62	281360000	6439	342	3204
A0A8P0TI09	no	AAPLSAGAVAPETDVAER	18	Unmodified	_AAPLSAGAVAPETDVAER_	0	MULTI-MSMS	2	862.944315	1723.87408	-1.2283	47.582	0.40803	0	0.00015607	2	75.589	10741000	2363	343	3214
A0A8I3MPC8	no	AAPNGKPR	8	Acetyl (Protein N-term)	_(ac)AAPNGKPR_	1	MULTI-MSMS	2	426.737951	851.46135	0.52184	10.723	0.33545	0	0.063665	1	44.721	7545500	5195	344	3220
A0A8C0NWJ2	no	AAPPDVGEER	10	Unmodified	_AAPPDVGEER_	0	MULTI-MSMS	2	520.753995	1039.49344	-0.6347	18.472	0.54357	0	0.032797	1	50.805	7657500	3249	346	3228
A0A8I3NQ19	no	AAPPPPGHHQNGVIK	15	Deamidation (NQ)	_AAPPPPGHHQN(de)GVIK_	0	MULTI-MATCH	2	760.902057	1519.78956	-1.3431	12.511	0.17023	-1.7764E-15	NaN	0	NaN	682910	2131	348	3244
A0A8C0LX14	no	AAPQDVHVR	9	Acetyl (Protein N-term)	_(ac)AAPQDVHVR_	0	MULTI-MSMS	2	517.772522	1033.53049	-0.2503	23.12	0.83301	0	0.0021017	1	95.741	25483000	539	350	3252
A0A8C0Q803	no	AAPQPSMSCVYK	12	Unmodified	_AAPQPSMSCVYK_	0	MULTI-MATCH	2	669.812673	1337.61079	4.5735	35.008	0.27103	0	NaN	0	NaN	2906200	1915	351	3265
A0A8P0NJV5	no	AAPQSPSVPK	10	Unmodified	_AAPQSPSVPK_	0	MSMS	2	491.271824	980.529095	NaN	17.647	1	0	0.058618	1	46.129		869	352	3270
A0A8P0PAZ7	no	AAPSEEDDSGVEVYYR	16	Unmodified	_AAPSEEDDSGVEVYYR_	0	MSMS	2	893.891945	1785.76934	NaN	48.898	1	0	0.00042538	1	74.46		6527	353	3277
A0A8C0S1R2	no	AAPSEGQAFASGVEK	15	Acetyl (Protein N-term)	_(ac)AAPSEGQAFASGVEK_	0	MULTI-MSMS	2	745.85972	1489.70489	-1.7133	56.565	0.50858	0	8.098E-06	2	134.99	54279000	5273	354	3288
A0A8I3RY98	no	AAPSLLNWR	9	Acetyl (Protein N-term)	_(ac)AAPSLLNWR_	0	MSMS	2	535.293091	1068.57163	NaN	93.968	1	0	0.012087	1	65.038		1520	355	3297
A0A8P0PEI2	no	AAPSPGQPTQPTR	13	Unmodified	_AAPSPGQPTQPTR_	0	MULTI-MSMS	2	654.338758	1306.66296	-0.46244	16.086	0.44036	-3.5527E-15	0.047334	1	40.589	4155600	5413	357	3301
A0A8I3N5Q5	no	AAPSPSGGGGGSGGGSGGGTPGPAGPPAPGHPAVSSMQGK	40	Acetyl (Protein N-term)	_(ac)AAPSPSGGGGGSGGGSGGGTPGPAGPPAPGHPAVSSMQGK_	0	MULTI-MSMS	3	1098.8446	3293.51196	-0.2569	44.828	0.47514	-7.1054E-15	3.0968E-06	1	58.421	11017000	6329	358	3305
A0A8C0M5Y6	no	AAPVDLELKK	10	Acetyl (Protein N-term)	_(ac)AAPVDLELKK_	1	MULTI-MSMS	2	563.329339	1124.64412	0.098651	48.527	0.61109	0	0.0026644	1	90.601	238490000	664	360	3313
A0A8C0MIG1	no	AAPVTGGMGAVLMR	14	Unmodified	_AAPVTGGMGAVLMR_	0	MULTI-MSMS	2	665.852132	1329.68971	-1.0895	57.768	0.57422	0	0.00012735	2	117.67	52804000	1421	361	3325
A0A8I3NUK8	no	AAQALALLR	9	Acetyl (Protein N-term)	_(ac)AAQALALLR_	0	MULTI-MSMS	2	484.798009	967.581465	-0.66161	98.116	0.50747	0	0.00048189	1	154.35	271460000	6204	362	3340
A0A8I3MJJ7	no	AAQAPSSFQLLYDLK	15	Unmodified	_AAQAPSSFQLLYDLK_	0	MULTI-MSMS	2	826.438138	1650.86172	-1.2051	88.5	0.87984	0	0.00053145	1	81.676	64884000	4791	363	3352
A0A8P0NLY2	no	AAQEEYIKR	9	Unmodified	_AAQEEYIKR_	1	MULTI-MSMS	2	554.293288	1106.57202	0.12442	14.407	0.33986	0	0.0025712	1	154.49	26845000	6623;6228	364	3358
P62825	no	AAQGEPQVQFK	11	Acetyl (Protein N-term)	_(ac)AAQGEPQVQFK_	0	MULTI-MSMS	2	622.817127	1243.6197	0.48062	49.779	2.8874	-7.1054E-15	6.6265E-05	7	152.63	734710000	225	365	3372
A0A8C0N2G5	no	AAQGPPPPAVPPNADVLACTQEALLQK	27	Unmodified	_AAQGPPPPAVPPNADVLACTQEALLQK_	0	MULTI-MSMS	3	918.48121	2752.4218	0.30225	86.628	0.74733	0	0.011167	1	25.18	21877000	2138	367	3390
A0A8P0TDF9	no	AAQGTLQPSLYQIR	14	Unmodified	_AAQGTLQPSLYQIR_	0	MULTI-MSMS	2	773.422822	1544.83109	0.17488	56.081	0.57681	0	0.00015608	1	110.93	34935000	4814;581	368	3398
A0A8P0TDF9	no	AAQGTLQPSLYQIR	14	Unmodified	_AAQGTLQPSLYQIR_	0	MULTI-MATCH	2	773.422822	1544.83109	4.4309	57.627	0.40549	0	NaN	0	NaN	10274000	4814;581	368	3401
A0A8C0TH91	no	AAQGWQDELAR	11	Acetyl (Protein N-term)	_(ac)AAQGWQDELAR_	0	MULTI-MSMS	2	643.809833	1285.60511	-0.11109	73.183	0.37431	0	0.00012945	1	123.86	23882000	6008	369	3409
A0A8C0TH91	no	AAQGWQDELAR	11	Acetyl (Protein N-term)	_(ac)AAQGWQDELAR_	0	MULTI-MATCH	2	643.809833	1285.60511	4.6512	71.832	0.51028	1.4211E-14	NaN	0	NaN	29090000	6008	369	3421
A0A8I3MQ25	no	AAQIELLQLLVQIASENNLGEGVIVK	26	Unmodified	_AAQIELLQLLVQIASENNLGEGVIVK_	0	MULTI-MSMS	3	921.526925	2761.55895	-0.12466	111.8	0.23796	0	5.014E-30	2	158.94	380390000	4215	370	3427
A0A8P0T767	no	AAQLATEIADVK	12	Unmodified	_AAQLATEIADVK_	0	MULTI-MSMS	2	615.340435	1228.66632	-0.36566	48.131	0.47467	0	8.2688E-05	1	129.85	52426000	2606	371	3433
A0A8I3P147	no	AAQLCGAGMAAVVDK	15	Unmodified	_AAQLCGAGMAAVVDK_	0	MULTI-MSMS	2	731.363061	1460.71157	-0.30876	48.083	0.8821	-7.1054E-15	6.4941E-05	2	114.82	184090000	5243;2836	372	3445
A0A8C0MX58	no	AAQLFLCSLGLK	12	Unmodified	_AAQLFLCSLGLK_	0	MSMS	2	660.870848	1319.72714	NaN	86.363	1	0	0.021829	1	53.597		1929	373	3458
A0A8I3N023	no	AAQLGFGGVYVR	12	Unmodified	_AAQLGFGGVYVR_	0	MULTI-MSMS	2	619.33803	1236.66151	1.6264	63.414	0.30523	-7.1054E-15	0.05157	1	40.724	15906000	5744	374	3461
A0A8I3MEV9	no	AAQLIGTCSQNVAAIQEQVLGLGALR	26	Unmodified	_AAQLIGTCSQNVAAIQEQVLGLGALR_	0	MULTI-MSMS	3	894.484954	2680.43303	0.10929	100.3	0.30749	0	8.5765E-16	2	120.85	68006000	4809	375	3468
A0A8I3PDA9	no	AAQMPESDQIK	11	Acetyl (Protein N-term)	_(ac)AAQMPESDQIK_	0	MULTI-MSMS	2	630.300452	1258.58635	-1.4551	47.02	0.78121	0	0.00011582	1	124.74	42056000	4813	378	3491
A0A8P0NP10	no	AAQTACRPLGK	11	Acetyl (Protein N-term)	_(ac)AAQTACRPLGK_	1	MULTI-MSMS	2	607.819147	1213.62374	0.80563	21.293	0.3076	0	0.00011088	1	144.65	11412000	6406	381	3507
A0A8C0PCF8	no	AAQTLLWTELIR	12	Unmodified	_AAQTLLWTELIR_	0	MULTI-MSMS	2	707.906276	1413.798	0.74151	95.121	0.8142	0	9.4544E-06	2	196.27	96739000	3157	382	3519
A0A8I3RSP3	no	AAQTSVAYGCIK	12	Unmodified	_AAQTSVAYGCIK_	0	MULTI-MSMS	2	634.818812	1267.62307	-1.1309	29.219	0.64575	0	0.00043491	1	99.013	65068000	4500	383	3531
A0A8I3RSP3	no	AAQTSVAYGCIK	12	Unmodified	_AAQTSVAYGCIK_	0	MULTI-MATCH	2	634.818812	1267.62307	-3.3031	30.933	0.10459	0	NaN	0	NaN	11236000	4500	383	3536
A0A8I3MQZ4	no	AAQTTHQFIIAK	12	Unmodified	_AAQTTHQFIIAK_	0	MSMS	2	664.869694	1327.72483	NaN	22.14	1	0	0.0088659	1	61.815		4309	384	3542
A0A8I3PYF5	no	AAQYQVNQAAAAQAAATAAAMGIPQAVLPPLPK	33	Unmodified	_AAQYQVNQAAAAQAAATAAAMGIPQAVLPPLPK_	0	MULTI-MATCH	4	801.43149	3201.69685	2.4432	102.35	0.23817	0	NaN	0	NaN	13062000	5671	387	3561
A0A8C0Q5M8	no	AASAAAASAAAAAAASGSPGPGEGSAGGEK	30	Acetyl (Protein N-term)	_(ac)AASAAAASAAAAAAASGSPGPGEGSAGGEK_	0	MULTI-MSMS	3	805.045718	2412.11532	-0.76618	75.263	0.74731	1.4211E-14	1.6761E-25	2	115.06	204190000	437;4550	388	3567
A0A8C0Q5M8	no	AASAAAASAAAAAAASGSPGPGEGSAGGEKR	31	Acetyl (Protein N-term)	_(ac)AASAAAASAAAAAAASGSPGPGEGSAGGEKR_	1	MULTI-MATCH	3	857.079421	2568.21643	2.3572	64.858	0.47492	0	NaN	0	NaN	27368000	437;4550	389	3577
A0A8I3S7B6	no	AASAAGAAGGAGGSSGAAGAAGGGAGAGAR	30	Unmodified	_AASAAGAAGGAGGSSGAAGAAGGGAGAGAR_	0	MULTI-MSMS	3	705.668916	2113.98492	-0.01259	19.059	0.68085	0	1.7616E-14	1	95.519	10312000	6288	390	3590
A0A8I3S7B6	no	AASAAGAAGGAGGSSGAAGAAGGGAGAGAR	30	Unmodified	_AASAAGAAGGAGGSSGAAGAAGGGAGAGAR_	0	MULTI-MSMS	3	705.668916	2113.98492	-0.53459	25.311	0.44876	0	0.0073482	1	26.187	1451200	6288	390	3591
A0A8I3S7B6	no	AASAAGAAGGAGGSSGAAGAAGGGAGAGAR	30	Unmodified	_AASAAGAAGGAGGSSGAAGAAGGGAGAGAR_	0	MULTI-MATCH	3	705.668916	2113.98492	-1.1375	20.38	0.37213	0	NaN	0	NaN	2480400	6288	390	3595
A0A8I3S7B6	no	AASAAGAAGGAGGSSGAAGAAGGGAGAGAR	30	Unmodified	_AASAAGAAGGAGGSSGAAGAAGGGAGAGAR_	0	MULTI-MATCH	3	705.668916	2113.98492	0.45836	20.522	0.17438	0	NaN	0	NaN	3344500	6288	390	3596
A0A8P0TL70	no	AASAAVDELSR	11	Acetyl (Protein N-term)	_(ac)AASAAVDELSR_	0	MULTI-MSMS	2	566.28566	1130.55677	-0.26209	65.099	0.44065	-1.4211E-14	0.0004399	2	100.48	19830000	2716	391	3601
A0A8C0S4U0	no	AASADSTTEGTPADGFTVLSTK	22	Unmodified	_AASADSTTEGTPADGFTVLSTK_	0	MULTI-MSMS	3	709.674451	2126.00152	-0.45736	62.177	0.67874	-7.1054E-15	9.0966E-05	2	53.342	65968000	5309	392	3613
A0A8C0S4U0	no	AASADSTTEGTPADGFTVLSTK	22	Unmodified	_AASADSTTEGTPADGFTVLSTK_	0	MULTI-MSMS	2	1064.00804	2126.00152	-0.037447	62.21	0.33965	7.1054E-15	5.5645E-21	1	154.07	27194000	5309	392	3614
A0A8P0TM86	no	AASALYACTK	10	Acetyl (Protein N-term)	_(ac)AASALYACTK_	0	MULTI-SECPEP	2	549.268424	1096.5223	0.37181	54.428	0.17146	0	0.049506	1	50.108	10623000	3334	393	3630
A0A8C0TBZ9	yes	AASAPGAPSPPPEEPPAPAPAAGEAPAEQAGDAAAEAR	38	Unmodified	_AASAPGAPSPPPEEPPAPAPAAGEAPAEQAGDAAAEAR_	0	MULTI-MSMS	3	1148.88159	3443.62296	0.21558	57.106	1.0518	7.1054E-15	5.2236E-06	2	50.029	29784000	5921	394	3638
A0A8I3PBM7	no	AASCVLLHTGQK	12	Acetyl (Protein N-term)	_(ac)AASCVLLHTGQK_	0	MULTI-MSMS	2	663.845361	1325.67617	0.045114	45.674	1.1224	0	1.0355E-06	2	208.63	1028500000	5718	395	3651
A0A8I3MU97	no	AASEGPAGVLPCLELPTYAAACALVSSR	28	Unmodified	_AASEGPAGVLPCLELPTYAAACALVSSR_	0	MULTI-MSMS	3	944.473726	2830.39935	0.4258	103.69	0.7797	0	8.4802E-09	3	83.216	34468000	3423	396	3664
E2RQ08	no	AASFLLALEPELEAR	15	Unmodified	_AASFLLALEPELEAR_	0	MULTI-MSMS	2	815.445963	1628.87737	1.1192	98.598	0.61167	-1.4211E-14	5.8244E-10	2	183.85	257880000	164	398	3677
A0A8I3N8V6	no	AASGAGDPLNTK	12	Acetyl (Protein N-term)	_(ac)AASGAGDPLNTK_	0	MULTI-MSMS	2	572.28566	1142.55677	-0.74105	38.296	1.019	0	1.903E-05	3	153.1	32040000	5888	399	3688
A0A8I3N8V6	no	AASGAGDPLNTK	12	Acetyl (Protein N-term)	_(ac)AASGAGDPLNTK_	0	MULTI-MATCH	2	572.28566	1142.55677	2.5467	37.016	0.20428	0	NaN	0	NaN	4371000	5888	399	3697
A0A8I3PJR7	no	AASGAPPRPATHLLFDMDGLLLDTER	26	Acetyl (Protein N-term)	_(ac)AASGAPPRPATHLLFDMDGLLLDTER_	1	MULTI-MSMS	3	936.144598	2805.41196	1.9633	99.797	0.4072	0	1.215E-09	1	89.08	25499000	5476	400	3700
A0A8I3PK82	no	AASGSGMAQK	10	Acetyl (Protein N-term)	_(ac)AASGSGMAQK_	0	MULTI-MATCH	2	475.224017	948.43348	-0.090872	16.805	0.67965	0	NaN	0	NaN	17280000	4967	402	3716
A0A8C0T2B3	no	AASGTLSTFR	10	Acetyl (Protein N-term)	_(ac)AASGTLSTFR_	0	MULTI-MSMS	2	526.772188	1051.52982	0.36962	57.325	0.44231	0	1.074E-05	1	211.85	15599000	5780	403	3723
A0A8I3PPA2	no	AASGTTSDDAQPGSSAGPTGK	21	Unmodified	_AASGTTSDDAQPGSSAGPTGK_	0	MULTI-MSMS	2	931.921766	1861.82898	0.41109	14.989	0.30673	1.7764E-15	0.00011126	1	66.533	2347800	404	404	3734
A0A8C0SF49	no	AASHSFSEQTNINSENAYFSGSSFQVPKPLDEANAEK	37	Unmodified	_AASHSFSEQTNINSENAYFSGSSFQVPKPLDEANAEK_	1	MULTI-MSMS	3	1334.61899	4000.83513	-0.9957	74.117	0.33914	0	3.5051E-06	1	51.975	26751000	5444;5455	405	3741
A0A8I3PYF0	no	AASITSEVFNK	11	Unmodified	_AASITSEVFNK_	0	MULTI-MATCH	2	583.806228	1165.5979	1.7884	45.172	0.37326	0	NaN	0	NaN	8820000	5525	406	3757
A0A8I3PYS5	no	AASLLLEILGLLCK	14	Unmodified	_AASLLLEILGLLCK_	0	MULTI-MSMS	3	505.305589	1512.89494	-0.008005	111.9	0.20451	0	0.0047333	1	53.252	29781000	2053	408	3762
A0A8C0SZ55	no	AASLQPGISEDLQK	14	Unmodified	_AASLQPGISEDLQK_	0	MULTI-MSMS	2	728.885738	1455.75692	0.42129	44.993	0.8496	0	0.00010904	1	120.77	117100000	2141	409	3770
A0A8C0Z3X7	no	AASPSELTCPPGWEWEDDAWVYDINR	26	Unmodified	_AASPSELTCPPGWEWEDDAWVYDINR_	0	MULTI-MSMS	3	1022.11878	3063.3345	0.16797	101.36	0.20348	0	0.055199	1	12.991	16601000	2054	411	3781
A0A8I3SCB6	no	AASQSTQVPTVTEGAAAALLLSK	23	Unmodified	_AASQSTQVPTVTEGAAAALLLSK_	0	MULTI-MSMS	3	738.737385	2213.19033	-0.45638	88.56	1.2201	0	0.066938	1	8.5356	56851000	3764	412	3786
A0A8I3SCB6	no	AASQSTQVPTVTEGAAAALLLSK	23	Unmodified	_AASQSTQVPTVTEGAAAALLLSK_	0	MULTI-MATCH	3	738.737385	2213.19033	-0.45638	88.56	1.2201	0	NaN	0	NaN	56851000	3764	412	3794
A0A8P0SUA7	no	AASSLEQK	8	Acetyl (Protein N-term)	_(ac)AASSLEQK_	0	MULTI-MATCH	2	438.227082	874.439611	0.8663	25.925	0.26786	0	NaN	0	NaN	950730	5864	414	3810
A0A8C0ML39	no	AASSLLANLWQYSK	14	Unmodified	_AASSLLANLWQYSK_	0	MULTI-MSMS	2	776.411923	1550.80929	-2.0024	94.685	1.0514	0	1.9207E-05	1	140.31	217300000	1501;6542	415	3816
A0A8I3QAG8	no	AASTASHR	8	Acetyl (Protein N-term)	_(ac)AASTASHR_	0	MSMS	2	421.709391	841.404229	NaN	9.6314	1	0	0.038087	1	54.611		6179	417	3832
A0A8I3QAG8	no	AASTASHRPIK	11	Acetyl (Protein N-term)	_(ac)AASTASHRPIK_	1	MULTI-MSMS	2	590.825286	1179.63602	-0.072086	12.491	0.2045	0	0.001892	1	81.338	32257000	6179	418	3842
A0A8P0NCI2	no	AASVLLYSLWTHTELHNAYK	20	Unmodified	_AASVLLYSLWTHTELHNAYK_	0	MSMS	3	773.070699	2316.19027	NaN	85.379	1	0	0.0031702	1	46.514		3940	420	3847
A0A8I3S238	no	AASVPVEFQEHHLSEVQNMASEEK	24	Unmodified	_AASVPVEFQEHHLSEVQNMASEEK_	0	MULTI-MSMS	3	899.425541	2695.25479	1.2438	56.645	0.33829	0	3.4157E-10	2	99.078	28450000	967	421	3856
A0A8I3PZM2	no	AASVPYFEILEK	12	Unmodified	_AASVPYFEILEK_	0	MULTI-MSMS	2	683.866285	1365.71802	2.2856	82.757	0.50774	0	0.0052257	1	66.056	11674000	1659	423	3869
A0A8C0PPR3	no	AASVVQPQPLVVVK	14	Unmodified	_AASVVQPQPLVVVK_	0	MULTI-MSMS	2	717.937576	1433.8606	0.3548	50.091	0.67951	0	0.024034	1	46.406	27403000	3719	424	3875
A0A8P0SBF6	no	AATACFGFPK	10	Unmodified	_AATACFGFPK_	0	MULTI-MSMS	2	535.260402	1068.50625	0.62794	47.237	0.54281	0	0.002692	1	91.318	18209000	3359	427	3896
A0A8P0PDY0	no	AATAFNSTEPGSAEGFK	17	Unmodified	_AATAFNSTEPGSAEGFK_	0	MULTI-MSMS	2	842.894291	1683.77403	-4.2685	45.508	1.054	0	7.6084E-07	1	134.56	31205000	6485	428	3908
A0A8I3N6K0	no	AATAPLLEAVDNLSAFASNPEFSSIPAQISPEGR	34	Unmodified	_AATAPLLEAVDNLSAFASNPEFSSIPAQISPEGR_	0	MULTI-MSMS	3	1157.58612	3469.73653	1.9129	111.26	0.16945	0	1.4706E-54	2	153.25	171720000	5438	429	3922
A0A8I3N6K0	no	AATAPLLEAVDNLSAFASNPEFSSIPAQISPEGR	34	Unmodified	_AATAPLLEAVDNLSAFASNPEFSSIPAQISPEGR_	0	MULTI-MSMS	4	868.441409	3469.73653	-0.13968	111.26	0.30463	0	1.5635E-18	1	95.19	330500000	5438	429	3923
A0A8C0P6K8	no	AATASPGAGGVDGKPR	16	Acetyl (Protein N-term)	_(ac)AATASPGAGGVDGKPR_	1	MULTI-SECPEP	2	727.373329	1452.73211	1.1821	20.682	0.34046	0	1.3879E-05	1	146.36	20477000	3629	430	3938
A0A8P0NFD4	no	AATDCSDLGQSR	12	Unmodified	_AATDCSDLGQSR_	0	MULTI-MSMS	2	640.780415	1279.54628	-2.1272	18.057	0.30155	-3.5527E-15	0.00010816	1	125.75	9571000	4381	432	3951
A0A8I3RRR3	no	AATECMCNLAMSK	13	Unmodified	_AATECMCNLAMSK_	0	MULTI-MSMS	2	743.81149	1485.60843	-1.4047	40.446	0.27126	0	0.00015849	1	104.79	7540200	4340	434	3971
A0A8P0T6S6	no	AATESFASDPILYR	14	Unmodified	_AATESFASDPILYR_	0	MULTI-MSMS	2	770.885738	1539.75692	0.24741	64.684	0.64453	0	0.00014566	1	104.52	572980000	5637;6498	435	3986
A0A8P0T6S6	no	AATESFASDPILYRPVAVALDTK	23	Unmodified	_AATESFASDPILYRPVAVALDTK_	1	MULTI-MSMS	2	1218.14447	2434.27439	1.3262	85.592	0.50819	0	3.2915E-24	1	165.02	15205000	5637;6498	436	3997
A0A8I3Q0D2	no	AATFFGEVVK	10	Acetyl (Protein N-term)	_(ac)AATFFGEVVK_	0	MULTI-MSMS	2	555.795132	1109.57571	-0.25404	98.39	0.47437	0	0.00021824	1	141.48	123720000	4375	438	4010
A0A8I3MXG1	no	AATGCGIVESILNWVK	16	Unmodified	_AATGCGIVESILNWVK_	0	MSMS	2	859.450722	1716.88689	NaN	107.33	1	0	9.5432E-06	1	93.839		5535	439	4017
A0A8I3S7B6	no	AATKDEDEWKEFEQK	15	Unmodified	_AATKDEDEWKEFEQK_	2	MULTI-MSMS	2	927.431238	1852.84792	-1.8599	36.948	0.44153	0	1.7359E-14	1	218.5	22075000	6288	441	4024
A0A8I3Q022	no	AATLAQELEK	10	Unmodified	_AATLAQELEK_	0	MULTI-MATCH	2	537.295496	1072.57644	0.89536	38.555	0.37416	0	NaN	0	NaN	4265000	2103	442	4044
A0A8I3N0D3	no	AATMEVQAGPLR	12	Oxidation (M)	_AATM(ox)EVQAGPLR_	0	MULTI-MSMS	2	630.324262	1258.63397	1.7171	38.941	0.84995	7.1054E-15	0.00036865	2	128.38	8947500	6365;6188;3979	443	4050
A0A8P0SCG5	no	AATNLENQLHSAQK	14	Acetyl (Protein N-term)	_(ac)AATNLENQLHSAQK_	0	MULTI-MSMS	2	783.897168	1565.77978	0.42219	49.007	0.27247	0	0.00042339	1	83.226	8224100	4298	445	4066
A0A8C0SL61	no	AATPVIMVGPGTGVAPFIGFIQER	24	Unmodified	_AATPVIMVGPGTGVAPFIGFIQER_	0	MULTI-MSMS	3	810.106756	2427.29844	0.13128	103.44	0.84805	0	2.3501E-05	2	59.918	80109000	5530	446	4081
A0A8C0PNR7	no	AATQELALLISR	12	Unmodified	_AATQELALLISR_	0	MULTI-MSMS	2	643.377352	1284.74015	-0.60126	76.423	0.78146	0	4.3303E-08	1	217.14	71500000	432	447	4092
A0A8P0SQF7	no	AATSDLEHYDK	11	Unmodified	_AATSDLEHYDK_	0	MULTI-MATCH	2	625.288399	1248.56225	-0.80461	20.524	0.43651	0	NaN	0	NaN	15056000	4345	449	4116
A0A8C0T8L9	no	AATTAGAAGLAGGHHR	16	Unmodified	_AATTAGAAGLAGGHHR_	0	MULTI-MSMS	3	473.579762	1417.71746	0.52554	12.491	0.23852	0	0.0029371	1	50.806	6905900	5870	451	4123
A0A8P0T3K4	no	AATTGHVIDIYACALDQTGLLEMK	24	Unmodified	_AATTGHVIDIYACALDQTGLLEMK_	0	MULTI-MSMS	3	864.43298	2590.27711	-3.0263	96.961	0.44098	0	1.854E-05	1	63.398	128930000	1058	452	4130
A0A8I3QGM8	no	AATTVLQELK	10	Unmodified	_AATTVLQELK_	0	MULTI-MSMS	2	537.313689	1072.61282	-0.36863	45.75	0.47602	-7.1054E-15	0.00041578	1	128.38	26134000	2311	453	4140
A0A8C0R9A2	no	AATVESSVEDPLR	13	Acetyl (Protein N-term)	_(ac)AATVESSVEDPLR_	0	MULTI-MSMS	2	708.354271	1414.69399	-0.57518	76.142	1.1242	1.4211E-14	1.3767E-08	2	187.97	41984000	4803	455	4155
E2QWF5	no	AAVAAGNHHADTEMKDEQKNDVAGSQPQVETEA	33	Unmodified	_AAVAAGNHHADTEMKDEQKNDVAGSQPQVETEA_	2	MULTI-MATCH	3	1150.19384	3447.5597	0.67377	27.006	0.1095	3.5527E-15	NaN	0	NaN	5310900	4036	458	4167
A0A8I3S4K4	no	AAVAAVQGAVHELLEFAR	18	Unmodified	_AAVAAVQGAVHELLEFAR_	0	MULTI-MSMS	3	618.00737	1851.00028	0.45697	99.061	0.40797	-1.4211E-14	1.2556E-09	1	142.01	55912000	615	459	4174
A0A8I3RSF7	no	AAVAAVSSAK	10	Acetyl (Protein N-term)	_(ac)AAVAAVSSAK_	0	MSMS	2	458.758549	915.502546	NaN	38.392	1	0	0.0068843	1	66.568		1751	460	4186
A0A8I3N041	no	AAVAPEEVSEVIFGHVLAAGCGQNPVR	27	Unmodified	_AAVAPEEVSEVIFGHVLAAGCGQNPVR_	0	MULTI-MSMS	3	926.472826	2776.39665	-0.48571	98.049	0.84786	1.4211E-14	6.483E-16	1	106.35	762560000	2646	462	4206
A0A8C0P4Y3	no	AAVAWEAGKPLSIEEVEVAPPK	22	Unmodified	_AAVAWEAGKPLSIEEVEVAPPK_	1	MULTI-MSMS	3	764.414243	2290.2209	-0.22965	74.161	0.61111	0	1.8964E-06	2	93.006	294180000	3567	463	4226
A0A8C0PFF8	no	AAVDAGFVPNDMQVGQTGK	19	Unmodified	_AAVDAGFVPNDMQVGQTGK_	0	MULTI-MATCH	2	952.962182	1903.90981	0.078027	62.753	0.71125	7.1054E-15	NaN	0	NaN	303640000	3957	465	4247
A0A8P0TLF5	no	AAVDEENDEKEDEER	15	Unmodified	_AAVDEENDEKEDEER_	1	MULTI-MSMS	2	889.371574	1776.7286	0.41661	14.893	0.37475	0	6.8974E-64	1	294.81	7831600	6552;6551;5810	466	4254
A0A8I3MXU5	no	AAVDYFFGELR	11	Unmodified	_AAVDYFFGELR_	0	MSMS	2	644.322045	1286.62954	NaN	90.551	1	0	0.0039697	1	76.465		2315	467	4268
A0A8I3N7S3	no	AAVEALQSQALHATSQQPLR	20	Unmodified	_AAVEALQSQALHATSQQPLR_	0	MULTI-MSMS	3	707.046665	2118.11816	0.33974	53.91	0.51025	0	3.9663E-14	2	147.16	107580000	2126	468	4278
A0A8I3N7S3	no	AAVEALQSQALHATSQQPLRK	21	Unmodified	_AAVEALQSQALHATSQQPLRK_	1	MULTI-MATCH	3	749.744986	2246.21313	0.76969	44.62	0.33934	0	NaN	0	NaN	65186000	2126	469	4290
A0A8I3PXL2	no	AAVEEGIVLGGGCALLR	17	Unmodified	_AAVEEGIVLGGGCALLR_	0	MULTI-MSMS	2	842.956172	1683.89779	1.2901	79.674	1.1562	1.4211E-14	9.5007E-07	2	133.07	1133500000	5923	470	4297
A0A8I3N1B0	no	AAVEHVVADAGAFLR	15	Acetyl (Protein N-term)	_(ac)AAVEHVVADAGAFLR_	0	MULTI-MSMS	2	784.414997	1566.81544	-0.93062	100.17	0.85081	0	6.8867E-06	3	136.06	481070000	5851	473	4315
A0A8P0PEI2	no	AAVELALLGAR	11	Unmodified	_AAVELALLGAR_	0	MSMS	2	542.329673	1082.64479	NaN	67.629	1	0	0.016225	1	57.859		5413	474	4325
A0A8C0PJT1	no	AAVELEEPEDAR	12	Unmodified	_AAVELEEPEDAR_	0	MULTI-MSMS	2	664.820064	1327.62557	-0.70363	36.199	0.1421	0	6.1441E-05	1	146.11	62413000	3911	475	4338
A0A8C0PJT1	no	AAVELEEPEDAR	12	Unmodified	_AAVELEEPEDAR_	0	MULTI-MATCH	2	664.820064	1327.62557	-1.3442	36.307	0.13563	0	NaN	0	NaN	26553000	3911	475	4345
A0A8I3NZP6	no	AAVENLPTFLVELSR	15	Unmodified	_AAVENLPTFLVELSR_	0	MULTI-MSMS	2	829.959237	1657.90392	-2.2228	100.9	0.78215	0	1.1888E-05	4	136.7	1281600000	763	476	4352
A0A8C0TPY7	no	AAVESLGFILFR	12	Unmodified	_AAVESLGFILFR_	0	MULTI-MSMS	2	661.876988	1321.73942	-0.016719	98.916	0.88414	-1.4211E-14	0.00010623	2	161.79	338510000	3527;6086	477	4366
A0A8I3S0R4	no	AAVETLGIPCFLGGMAR	17	Unmodified	_AAVETLGIPCFLGGMAR_	0	MULTI-MSMS	2	881.952575	1761.8906	1.9666	97.097	0.74681	0	1.969E-07	2	143.79	53193000	3851	478	4378
A0A8I3PJ58	no	AAVETPFLDSGENLVQK	17	Unmodified	_AAVETPFLDSGENLVQK_	0	MULTI-MATCH	2	909.467623	1816.92069	-0.8534	73.624	0.61079	0	NaN	0	NaN	15407000	5159	479	4387
A0A8C0TAT6	no	AAVEWFDGKDFQGSK	15	Unmodified	_AAVEWFDGKDFQGSK_	1	MULTI-MSMS	2	842.901919	1683.78929	0.061897	59.138	0.64471	0	6.7415E-09	2	178.71	49208000	3143;6332;3329	480	4393
A0A8I3NCB2	no	AAVHEALCDNVDTR	14	Unmodified	_AAVHEALCDNVDTR_	0	MULTI-MSMS	2	785.867553	1569.72055	-0.41768	22.797	0.79927	-3.5527E-15	0.00014122	1	115.33	18484000	4013	481	4404
A0A8P0PEA0	no	AAVIPLGTWR	10	Unmodified	_AAVIPLGTWR_	0	MULTI-MSMS	2	542.319109	1082.62366	-0.15343	65.515	0.5769	0	0.00090727	1	111.95	55486000	6555	482	4418
A0A8C0SUM9	no	AAVLESLLR	9	Acetyl (Protein N-term)	_(ac)AAVLESLLR_	0	MULTI-MSMS	2	507.303124	1012.5917	-0.2849	111.46	0.23733	0	0.00054676	1	147.52	52291000	5655	483	4430
A0A8P0TJC5	no	AAVLIFANK	9	Unmodified	_AAVLIFANK_	0	MSMS	2	473.789653	945.564752	NaN	48.721	1	0	0.026282	1	63.301		1774	484	4443
A0A8C0SNN1	no	AAVLLEQER	9	Unmodified	_AAVLLEQER_	0	MULTI-MSMS	2	514.790381	1027.56621	-1.6091	29.355	0.51187	0	0.0003117	1	192.6	64371000	3211	485	4455
A0A8C0SNN1	no	AAVLLEQER	9	Unmodified	_AAVLLEQER_	0	MULTI-MATCH	2	514.790381	1027.56621	-1.5266	28.831	0.13572	0	NaN	0	NaN	2243300	3211	485	4462
A0A8C0PIL6	no	AAVLLHLLR	9	Unmodified	_AAVLLHLLR_	0	MULTI-MSMS	2	503.332019	1004.64948	-0.14206	53.152	0.44213	-7.1054E-15	0.00093152	1	154.09	27034000	4100	486	4467
A0A8I3N0K8	no	AAVLNAER	8	Acetyl (Protein N-term)	_(ac)AAVLNAER_	0	MULTI-MATCH	2	443.243067	884.47158	0.92036	48.76	0.37302	-7.1054E-15	NaN	0	NaN	12360000	5387	487	4475
A0A8C0QAU4	no	AAVLQQVLER	10	Acetyl (Protein N-term)	_(ac)AAVLQQVLER_	0	MSMS	2	584.837862	1167.66117	NaN	102.49	1	0	0.00057619	1	108.74		4645;6361	488	4481
A0A8P0N3U1	no	AAVLVQQWVSYADTELIPAACGATLPALGLR	31	Unmodified	_AAVLVQQWVSYADTELIPAACGATLPALGLR_	0	MULTI-MATCH	4	814.436506	3253.71692	0.77923	111.29	0.16963	0	NaN	0	NaN	53436000	5408;6428	489	4492
A0A8C0M958	no	AAVMVYDDANKK	12	Unmodified	_AAVMVYDDANKK_	1	MULTI-MATCH	2	662.83192	1323.64929	-0.15237	19.504	0.20432	0	NaN	0	NaN	3202500	1031;4852	492	4508
A0A8C0TSE7	no	AAVPELLQQQEEDR	14	Acetyl (Protein N-term)	_(ac)AAVPELLQQQEEDR_	0	MULTI-MSMS	2	834.415391	1666.81623	-2.3337	86.541	2.1067	0	1.1432E-05	3	138.76	110670000	3853	493	4515
A0A8C0SG12	no	AAVPSGASTGIYEALELR	18	Unmodified	_AAVPSGASTGIYEALELR_	0	MULTI-MSMS	2	902.975615	1803.93668	0.22176	83.738	4.3771	-1.4211E-14	1.1007E-17	11	176.25	2312300000	5458;4299	494	4556
A0A8C0SG12	no	AAVPSGASTGIYEALELR	18	Unmodified	_AAVPSGASTGIYEALELR_	0	MULTI-MSMS	2	902.975615	1803.93668	2.2418	87.882	1.1191	0	5.8973E-09	3	136.51	56748000	5458;4299	494	4557
A0A8C0SG12	no	AAVPSGASTGIYEALELR	18	Unmodified	_AAVPSGASTGIYEALELR_	0	MULTI-MSMS	2	902.975615	1803.93668	2.218	89.126	2.104	1.4211E-14	3.7568E-09	2	139.48	62184000	5458;4299	494	4558
A0A8C0SG12	no	AAVPSGASTGIYEALELR	18	Unmodified	_AAVPSGASTGIYEALELR_	0	MULTI-MSMS	2	902.975615	1803.93668	1.8563	92.703	0.40797	0	1.9335E-05	1	95.264	24176000	5458;4299	494	4559
A0A8C0SG12	no	AAVPSGASTGIYEALELR	18	Unmodified	_AAVPSGASTGIYEALELR_	0	MSMS	2	902.975615	1803.93668	NaN	90.195	1	0	8.7626E-15	1	120.9		5458;4299	494	4560
A0A8C0SG12	no	AAVPSGASTGIYEALELR	18	Unmodified	_AAVPSGASTGIYEALELR_	0	MSMS	2	902.975615	1803.93668	NaN	93.78	1	0	0.00010972	1	79.875		5458;4299	494	4561
A0A8C0SG12	no	AAVPSGASTGIYEALELR	18	Unmodified	_AAVPSGASTGIYEALELR_	0	MULTI-SECPEP	2	902.975615	1803.93668	-1.8467	94.209	0.54387	0	0.0054283	1	66.246	40151000	5458;4299	494	4562
A0A8C0SG12	no	AAVPSGASTGIYEALELR	18	Unmodified	_AAVPSGASTGIYEALELR_	0	MULTI-MATCH	2	902.975615	1803.93668	-0.17979	95.413	0.37379	0	NaN	0	NaN	16452000	5458;4299	494	4598
A0A8C0SG12	no	AAVPSGASTGIYEALELR	18	Unmodified	_AAVPSGASTGIYEALELR_	0	MULTI-MATCH	2	902.975615	1803.93668	2.0015	91.836	0.67684	0	NaN	0	NaN	45020000	5458;4299	494	4599
A0A8I3PE12	no	AAVQFLNNAWGTQR	14	Unmodified	_AAVQFLNNAWGTQR_	0	MULTI-MSMS	2	788.404963	1574.79537	0.017315	70.977	0.50793	0	0.0013099	2	75.416	31193000	4918;1776	496	4607
A0A8I3S6W4	no	AAVQGAEVK	9	Acetyl (Protein N-term)	_(ac)AAVQGAEVK_	0	MULTI-MSMS	2	457.750724	913.486896	0.024203	16.333	0.30504	0	0.00082495	1	113.5	9832200	582	497	4613
A0A8C0T7M5	no	AAVQQLQAEGLSPR	14	Unmodified	_AAVQQLQAEGLSPR_	0	MULTI-MSMS	2	734.399347	1466.78414	1.0718	44.989	0.98578	0	7.9002E-13	2	220.1	206200000	4031;4122	499	4626
A0A8C0T7M5	no	AAVQQLQAEGLSPR	14	Unmodified	_AAVQQLQAEGLSPR_	0	MULTI-MATCH	2	734.399347	1466.78414	-0.11508	45.929	0.47458	0	NaN	0	NaN	49998000	4031;4122	499	4636
A0A8C0Q9X4	no	AAVQVLDDIEK	11	Unmodified	_AAVQVLDDIEK_	0	MULTI-MSMS	2	600.82716	1199.63977	1.1132	54.525	0.61238	0	0.0015158	1	90.108	113870000	1159	500	4643
A0A8I3PK95	no	AAVSDMAQEK	10	Unmodified	_AAVSDMAQEK_	0	MULTI-MSMS	2	525.250231	1048.48591	0.010807	14.92	0.30673	0	0.0076394	1	73.248	10714000	2472	501	4654
A0A8C0TDT9	no	AAVSHWQQQSYLDSGIHSGATTTAPSLSGK	30	Unmodified	_AAVSHWQQQSYLDSGIHSGATTTAPSLSGK_	0	MULTI-MSMS	3	1029.17064	3084.49009	-0.11695	53.972	0.34005	0	1.0765E-38	1	148.35	51663000	138	502	4668
A0A8C0TK80	no	AAVSLPPLVFR	11	Unmodified	_AAVSLPPLVFR_	0	MULTI-MSMS	2	585.355691	1168.69683	1.064	61.962	0.23849	0	0.046643	1	43.808	7424100	4972	503	4680
A0A8P0PLN0	no	AAVSQESPGGLEAGNAK	17	Unmodified	_AAVSQESPGGLEAGNAK_	0	MULTI-MATCH	2	793.394458	1584.77436	-0.21334	26.086	0.68116	0	NaN	0	NaN	16256000	434	505	4695
A0A8P0TTG0	no	AAVTLLGDEK	10	Unmodified	_AAVTLLGDEK_	0	MULTI-MSMS	2	508.784764	1015.55498	-0.58688	36.2	0.1421	7.1054E-15	0.0071259	1	73.985	35899000	3064	506	4702
A0A8P0TTG0	no	AAVTLLGDEK	10	Unmodified	_AAVTLLGDEK_	0	MULTI-MSMS	2	508.784764	1015.55498	0.33477	36.323	0.37143	0	0.046462	1	46.457	142870000	3064	506	4703
A0A8P0TTG0	no	AAVTLLGDEKK	11	Unmodified	_AAVTLLGDEKK_	1	MSMS	2	572.832246	1143.64994	NaN	21.823	1	0	0.0010905	1	111.61		3064	507	4715
A0A8C0T5U5	no	AAVVENVVK	9	Acetyl (Protein N-term)	_(ac)AAVVENVVK_	0	MULTI-MSMS	2	485.782025	969.549496	0.28199	71.043	0.64431	0	0.018614	1	55.37	52392000	5825	508	4726
A0A8C0SS58	no	AAVVESHK	8	Unmodified	_AAVVESHK_	0	MULTI-MSMS	2	420.732335	839.450116	-0.20075	6.453	1.1579	0	0.013815	1	87.323	5972300	5613	509	4738
A0A8C0RVQ9	no	AAVVTTQGDQEGAEASR	17	Unmodified	_AAVVTTQGDQEGAEASR_	0	MULTI-MSMS	2	845.405554	1688.79656	-0.16558	20.142	0.47726	-3.5527E-15	7.7756E-17	2	188.91	23118000	5201	511	4756
A0A8I3PWI9	no	AAVWQQVLAVDAR	13	Acetyl (Protein N-term)	_(ac)AAVWQQVLAVDAR_	0	MULTI-MSMS	2	734.898983	1467.78341	-0.30746	106.37	0.61259	0	1.3888E-05	1	140.49	11422000	5863	512	4768
A0A8I3RPU3	no	AAVYSGISFK	10	Acetyl (Protein N-term)	_(ac)AAVYSGISFK_	0	MULTI-MATCH	2	542.787307	1083.56006	2.0625	81.672	0.27013	0	NaN	0	NaN	9045300	2348	513	4778
A0A8P0NYW1	no	AAWAPPAALAPASSGNAIYDFFIGR	25	Unmodified	_AAWAPPAALAPASSGNAIYDFFIGR_	0	MULTI-MSMS	3	845.432408	2533.27539	-0.041151	108.35	0.57606	1.4211E-14	1.063E-05	2	66.3	82383000	928	514	4784
A0A8C0MCU9	no	AAYDVSSFSFFQR	13	Unmodified	_AAYDVSSFSFFQR_	0	MULTI-MSMS	2	762.859523	1523.70449	0.47921	90.495	0.54222	0	0.00011463	1	116.13	95398000	1182	517	4806
A0A8I3NEK0	no	AAYEAELGDAR	11	Unmodified	_AAYEAELGDAR_	0	MULTI-MSMS	2	583.277835	1164.54112	-1.2767	33.62	0.30958	0	0.00037276	1	169.41	26254000	5929;6396	518	4817
A0A8I3NEK0	no	AAYEAELGDARK	12	Unmodified	_AAYEAELGDARK_	1	MULTI-MSMS	2	647.325316	1292.63608	-0.42568	22.286	0.41038	0	0.010705	1	70.1	14095000	5929;6396	519	4827
A0A8C0SKU0	no	AAYFGIYDTAK	11	Unmodified	_AAYFGIYDTAK_	0	MULTI-MSMS	2	610.303321	1218.59209	0.12098	59.97	2.308	0	0.001209	4	94.692	657100000	5523	520	4840
A0A8I3S2Q1	no	AAYFGVYDTAK	11	Unmodified	_AAYFGVYDTAK_	0	MULTI-MSMS	2	603.295496	1204.57644	0.1907	53.04	1.2582	0	0.010681	2	61.56	940710000	2087;2586	521	4854
A0A8I3PQP9	no	AAYQVAALPK	10	Unmodified	_AAYQVAALPK_	0	MULTI-MSMS	2	516.297842	1030.58113	-0.87647	37.798	0.74598	0	0.018677	1	60.074	23558000	5038	522	4863
A0A8C0TSW1	no	AAYSYRPGPGAGPAGGAALPDQSFLWNVFQR	31	Acetyl (Protein N-term)	_(ac)AAYSYRPGPGAGPAGGAALPDQSFLWNVFQR_	1	MULTI-MSMS	3	1088.53889	3262.59483	1.0585	105.18	0.23937	0	1.3471E-10	1	75.661	10882000	6136	524	4872
A0A8I3PV71	no	AAYVLFYQR	9	Unmodified	_AAYVLFYQR_	0	MULTI-MSMS	2	565.803291	1129.59203	1.0102	63.341	0.3049	0	0.011825	1	73.637	4925000	2701;4864	525	4880
A0A8C0SRF0	no	ACADAGLLDESFLR	14	Unmodified	_ACADAGLLDESFLR_	0	MULTI-MSMS	2	769.369398	1536.72424	-0.22241	82.148	0.30653	1.4211E-14	0.00013845	1	100.09	26934000	5608	526	4891
A0A8I3P9Y9	no	ACADPAAGSVILLENLR	17	Unmodified	_ACADPAAGSVILLENLR_	0	MULTI-MSMS	2	885.464361	1768.91417	-0.4585	90.133	1.5283	0	2.7023E-21	2	210.41	1351000000	5736	528	4916
A0A8I3P9Y9	no	ACADPAAGSVILLENLR	17	Unmodified	_ACADPAAGSVILLENLR_	0	MULTI-MSMS	3	590.645333	1768.91417	-0.22707	90.089	1.2231	0	2.1803E-12	3	173.03	1006800000	5736	528	4917
A0A8I3RW82	no	ACALQVLSAILEGSK	15	Unmodified	_ACALQVLSAILEGSK_	0	MULTI-MSMS	2	780.426716	1558.83888	-2.0084	104.66	0.47711	0	5.2593E-05	1	119.39	25701000	3430	531	4949
A0A8P0ND82	no	ACALSIAESCR	11	Unmodified	_ACALSIAESCR_	0	MSMS	2	619.286822	1236.55909	NaN	38.084	1	0	0.0039697	1	76.465		6472	532	4959
A0A8P0ND82	no	ACALSIAESCRPGDK	15	Unmodified	_ACALSIAESCRPGDK_	1	MULTI-MATCH	2	817.884889	1633.75522	-2.011	35.634	0.61225	7.1054E-15	NaN	0	NaN	7216300	6472	533	4975
A0A8I3S4M3	no	ACALSQINTK	10	Unmodified	_ACALSQINTK_	0	MULTI-MATCH	2	553.287148	1104.55974	-0.74035	24.129	0.53863	0	NaN	0	NaN	8052100	1908	534	4985
A0A8I3P454	no	ACDADSMGELGKEEAVEQDEKIEQAAYQIISR	32	Unmodified	_ACDADSMGELGKEEAVEQDEKIEQAAYQIISR_	2	MULTI-MSMS	3	1195.22241	3582.64541	2.1977	96.575	0.40676	1.4211E-14	9.3199E-26	1	120.33	23623000	6169	536	4995
A0A8P0SGA5	no	ACDESFQPLGDIMK	14	Unmodified	_ACDESFQPLGDIMK_	0	MULTI-MSMS	2	805.863091	1609.71163	0.24072	77.461	1.2912	0	0.00012007	2	118.9	29518000	6523	537	5002
A0A8I3NC92	no	ACDESVLMDLK	11	Unmodified	_ACDESVLMDLK_	0	MULTI-MSMS	2	640.796688	1279.57882	-1.9615	60.98	1.0185	-7.1054E-15	0.0041601	1	74.162	20257000	920	538	5013
A0A8P0P2R9	no	ACDHITSNVLPLLLEQFHK	19	Unmodified	_ACDHITSNVLPLLLEQFHK_	0	MULTI-MSMS	4	559.54522	2234.15177	0.039412	91.384	0.61126	1.4211E-14	0.027525	1	24.407	43610000	5126	540	5034
A0A8C0SMD1	no	ACDYIQELR	9	Unmodified	_ACDYIQELR_	0	MULTI-MSMS	2	584.27678	1166.53901	-0.74955	48.77	0.54309	0	0.0033733	1	98.904	12281000	5543	541	5047
A0A8I3NEL4	no	ACENLAPFNTALK	13	Unmodified	_ACENLAPFNTALK_	0	MULTI-MSMS	2	724.863751	1447.71295	-0.80799	57.972	0.94975	-7.1054E-15	5.569E-05	1	127.83	236370000	3223	543	5069
A0A8C0Q4V6	no	ACFHCETCK	9	Unmodified	_ACFHCETCK_	0	MULTI-MSMS	3	404.824671	1211.45218	-0.6124	11.743	0.50948	0	0.0011889	1	103.55	284670000	1063	545	5086
A0A8P0SBA9	no	ACGAPNVVEDEIDQYLSK	18	Unmodified	_ACGAPNVVEDEIDQYLSK_	0	MULTI-MATCH	2	1004.47004	2006.92552	-6.6526	97.728	0.37374	0	NaN	0	NaN	33135000	4275	547	5107
A0A8I3S2R6	no	ACGHVVCWK	9	Unmodified	_ACGHVVCWK_	0	MULTI-MSMS	3	372.840761	1115.50045	-0.31061	18.993	0.27296	0	0.024334	1	47.603	7496000	3839	550	5121
A0A8I3RT77	no	ACGLNFADLMAR	12	Unmodified	_ACGLNFADLMAR_	0	MULTI-MSMS	2	669.818289	1337.62203	-3.2858	83.436	0.4066	0	0.00077098	1	91.584	75429000	542	551	5134
A0A8C0Z0Y6	no	ACGNFGIPCELR	12	Unmodified	_ACGNFGIPCELR_	0	MULTI-MSMS	2	697.321196	1392.62784	-1.1431	60.819	1.529	-1.4211E-14	4.3808E-05	3	173.32	331010000	3467;5688	552	5146
A0A8I3QBF7	no	ACIDSNEDGDLSTSTVLR	18	Unmodified	_ACIDSNEDGDLSTSTVLR_	0	MULTI-MSMS	2	976.946926	1951.8793	-1.0604	55.844	0.57729	0	2.4216E-09	1	143.25	11212000	996	555	5166
A0A8P0PLP4	no	ACIGDTLCQK	10	Unmodified	_ACIGDTLCQK_	0	MSMS	2	583.270641	1164.52673	NaN	28.244	1	0	0.00020295	1	134.81		6602	557	5182
A0A8I3MXG8	no	ACIPYLK	7	Unmodified	_ACIPYLK_	0	MULTI-MSMS	2	432.736031	863.45751	-1.7101	42.917	2.4401	7.1054E-15	0.035745	2	77.72	24081000	5632	558	5195
A0A8C0RL07	no	ACLIFFDEIDAIGGAR	16	Unmodified	_ACLIFFDEIDAIGGAR_	0	MULTI-MSMS	2	884.440354	1766.86616	0.51259	102.18	1.4272	0	1.1867E-05	2	118.48	72504000	2564	561	5242
A0A8C0RL07	no	ACLIFFDEIDAIGGAR	16	Unmodified	_ACLIFFDEIDAIGGAR_	0	MULTI-MSMS	2	884.440354	1766.86616	3.2531	114.81	0.6471	1.4211E-14	0.062275	1	32.498	2414500	2564	561	5243
A0A8C0RL07	no	ACLIFFDEIDAIGGAR	16	Unmodified	_ACLIFFDEIDAIGGAR_	0	MSMS	2	884.440354	1766.86616	NaN	104.27	1	0	0.052	1	41.54		2564	561	5244
A0A8C0RL07	no	ACLIFFDEIDAIGGAR	16	Unmodified	_ACLIFFDEIDAIGGAR_	0	MSMS	2	884.440354	1766.86616	NaN	105.86	1	0	0.036916	1	43.68		2564	561	5245
A0A8C0RL07	no	ACLIFFDEIDAIGGAR	16	Unmodified	_ACLIFFDEIDAIGGAR_	0	MSMS	2	884.440354	1766.86616	NaN	113.46	1	0	0.037279	1	43.628		2564	561	5246
A0A8P0NYX2	no	ACLILTTQR	9	Unmodified	_ACLILTTQR_	0	MULTI-MSMS	2	538.300059	1074.58556	1.3945	37.209	0.34064	0	0.019818	1	64.567	6893600	4618	562	5263
A0A8I3MS75	no	ACLISLGYDVENDR	14	Unmodified	_ACLISLGYDVENDR_	0	MULTI-MSMS	2	812.885412	1623.75627	-1.1565	75.016	1.77	0	9.7682E-05	3	122.69	211590000	5381	563	5278
A0A8I3MS75	no	ACLISLGYDVENDR	14	Unmodified	_ACLISLGYDVENDR_	0	MULTI-MATCH	2	812.885412	1623.75627	-2.7678	78.169	0.71236	1.4211E-14	NaN	0	NaN	24061000	5381	563	5296
A0A8I3MS75	no	ACLISLGYDVENDR	14	Unmodified	_ACLISLGYDVENDR_	0	MULTI-MATCH	2	812.885412	1623.75627	2.1769	77.22	0.27216	-1.4211E-14	NaN	0	NaN	4373800	5381	563	5297
A0A8I3MVW9	no	ACLISMGYNMGEAEFAR	17	Unmodified	_ACLISMGYNMGEAEFAR_	0	MULTI-MSMS	2	960.426064	1918.83757	-0.24633	89.101	0.37456	0	8.6865E-07	2	133.71	48982000	5457	564	5307
A0A8C0T181	no	ACMVGHVDFK	10	Unmodified	_ACMVGHVDFK_	0	MULTI-MATCH	3	388.516055	1162.52633	-1.1288	30.595	0.13635	0	NaN	0	NaN	823460	3273	568	5327
A0A8C0PRY5	no	ACNCLLLK	8	Unmodified	_ACNCLLLK_	0	MULTI-MSMS	2	496.256805	990.499057	-0.39632	32.509	0.58442	0	0.040406	1	62.714	29638000	4299	569	5336
A0A8C0RCH3	no	ACNLTDTQK	9	Unmodified	_ACNLTDTQK_	0	MULTI-MSMS	2	525.747856	1049.48116	0.23495	13.354	0.17024	-1.7764E-15	0.0024995	1	105.25	2219100	4859	570	5348
A0A8I3PI70	no	ACPHVWFER	9	Unmodified	_ACPHVWFER_	0	MULTI-MSMS	3	401.190559	1200.54985	0.207	39.563	0.98394	0	0.010597	1	61.161	9607400	2155;4689	572	5362
A0A8C0PYT5	no	ACPLDQAIGLLVAIFHK	17	Acetyl (Protein N-term)	_(ac)ACPLDQAIGLLVAIFHK_	0	MULTI-MSMS	3	636.68524	1907.03389	0.33069	112.62	0.37185	0	9.3964E-05	1	74.816	468960000	4433	573	5372
A0A8C0PYT5	no	ACPLDQAIGLLVAIFHKYSGK	21	Acetyl (Protein N-term)	_(ac)ACPLDQAIGLLVAIFHKYSGK_	1	MULTI-MSMS	3	781.755834	2342.24567	0.52711	112.28	0.4059	0	4.6996E-14	1	142.43	240590000	4433	574	5380
A0A8P0TDG2	no	ACPRPEGLNFQDLK	14	Unmodified	_ACPRPEGLNFQDLK_	1	MULTI-MSMS	2	822.911764	1643.80898	-0.2722	48.144	0.40717	-7.1054E-15	5.5364E-06	1	156	32593000	1943	575	5385
A0A8P0NLU9	no	ACPSTAGETPSGVK	14	Unmodified	_ACPSTAGETPSGVK_	0	MULTI-MSMS	2	681.321916	1360.62928	0.54479	17.494	1.3565	0	0.00014871	2	106.4	8720500	5313;6377	576	5399
A0A8C0TE66	no	ACPVNPPSAVEMQLR	15	Unmodified	_ACPVNPPSAVEMQLR_	0	MSMS	2	834.913449	1667.81235	NaN	57.279	1	0	0.0084159	1	56.087		1459	577	5403
A0A8I3NUN8	no	ACQALGAMLSK	11	Unmodified	_ACQALGAMLSK_	0	MULTI-MATCH	2	575.291376	1148.5682	-1.4227	45.037	0.51021	0	NaN	0	NaN	6857200	3225	579	5415
A0A8I3S0N0	no	ACQQLDTQK	9	Unmodified	_ACQQLDTQK_	0	MULTI-MSMS	2	546.26113	1090.50771	1.1049	12.082	0.27165	0	0.0014256	1	135.77	3789500	6587	585	5448
A0A8C0QNL8	no	ACQSIYPLHDVFVR	14	Unmodified	_ACQSIYPLHDVFVR_	0	MULTI-MSMS	2	852.929957	1703.84536	-0.25682	64.722	0.71188	0	0.00015192	2	108.37	1825600000	4780;6560	586	5466
A0A8C0QNL8	no	ACQSIYPLHDVFVR	14	Unmodified	_ACQSIYPLHDVFVR_	0	MULTI-MSMS	4	426.968617	1703.84536	-1.6172	64.675	0.37326	0	0.002248	2	61.212	22636000	4780;6560	586	5467
A0A8C0SHQ3	no	ACQVCSAWIASGVVSDLNDLRR	22	Unmodified	_ACQVCSAWIASGVVSDLNDLRR_	1	MULTI-MATCH	3	826.405647	2476.19511	5.2194	94.13	0.27249	0	NaN	0	NaN	17761000	5441	588	5493
A0A8C0Z5W4	no	ACQVCSTWIGSGVVSDLNDLRR	22	Unmodified	_ACQVCSTWIGSGVVSDLNDLRR_	1	MULTI-MSMS	3	831.737285	2492.19003	-1.3	88.319	0.30484	0	0.000865	1	42.172	9655000	991	589	5495
A0A8C0SL13	no	ACQVLEALSVLVNRPDLGQPVR	22	Unmodified	_ACQVLEALSVLVNRPDLGQPVR_	1	MULTI-MSMS	3	812.112681	2433.31621	-2.3933	98.911	0.37442	0	8.758E-07	2	96.79	133950000	5526	590	5500
A0A8P0TDF9	no	ACQVYIQHMR	10	Unmodified	_ACQVYIQHMR_	0	MULTI-MSMS	2	653.313174	1304.6118	0.078299	22.241	0.30794	0	2.9614E-06	1	213.35	3698500	4814	591	5513
A0A8P0TDF9	no	ACSAIHAVNLR	11	Unmodified	_ACSAIHAVNLR_	0	MULTI-MSMS	3	404.548635	1210.62407	0.18616	22.422	0.13669	-3.5527E-15	0.013924	1	48.004	7210000	4814;581	592	5529
A0A8P0TDF9	no	ACSAIHAVNLR	11	Unmodified	_ACSAIHAVNLR_	0	MULTI-MSMS	2	606.319314	1210.62407	-0.20736	22.422	0.17077	0	0.00017111	1	146.81	6329700	4814;581	592	5530
A0A8P0TDF9	no	ACSAIHAVNLR	11	Unmodified	_ACSAIHAVNLR_	0	MULTI-SECPEP	3	404.548635	1210.62407	1.8735	22.661	0.30625	0	0.046659	1	49.489	53826000	4814;581	592	5531
A0A8P0TDF9	no	ACSAIHAVNLR	11	Unmodified	_ACSAIHAVNLR_	0	MULTI-SECPEP	2	606.319314	1210.62407	-0.21189	22.593	0.23796	0	0.02433	1	79.906	7837300	4814;581	592	5532
A0A8P0NT47	no	ACSVAGSWVCPR	12	Unmodified	_ACSVAGSWVCPR_	0	MULTI-MSMS	2	675.308089	1348.60162	1.5539	45.811	0.50992	0	0.036189	1	45.158	6467200	6627	595	5562
A0A8I3NFI4	no	ACSVIFPLIYSEIK	14	Unmodified	_ACSVIFPLIYSEIK_	0	MULTI-MSMS	3	547.296982	1638.86912	-0.47239	98.278	0.4741	-1.4211E-14	0.008173	1	48.112	21445000	1912	596	5568
A0A8C0QGH7	no	ACTDTALENMTSLR	14	Unmodified	_ACTDTALENMTSLR_	0	MULTI-MSMS	2	791.863622	1581.71269	-0.19412	61.837	1.1185	0	8.3108E-11	3	206.97	1163100000	4714	597	5580
A0A8C0QGH7	no	ACTDTALENMTSLR	14	Unmodified	_ACTDTALENMTSLR_	0	MULTI-MATCH	2	791.863622	1581.71269	-4.8588	60.836	0.3401	0	NaN	0	NaN	2769700	4714	597	5588
A0A8C0QGH7	no	ACTDTALENMTSLR	14	Oxidation (M)	_ACTDTALENM(ox)TSLR_	0	MSMS	2	799.86108	1597.70761	NaN	61.76	1	0	0.0011214	1	88.187		4714	597	5592
A0A8P0PAZ7	no	ACVLCVHPR	9	Unmodified	_ACVLCVHPR_	0	MULTI-MSMS	2	556.278603	1110.54265	-2.0169	20.522	0.17438	0	0.0018374	1	110.61	1495100	6527	599	5610
A0A8P0PAZ7	no	ACVLCVHPR	9	Unmodified	_ACVLCVHPR_	0	MULTI-MATCH	2	556.278603	1110.54265	2.3352	20.371	0.20237	0	NaN	0	NaN	1643100	6527	599	5618
A0A8C0MXY3	no	ACVRPEISR	9	Unmodified	_ACVRPEISR_	1	MULTI-MSMS	3	363.19408	1086.56041	0.093139	15.051	0.44208	0	0.028793	1	52.49	13500000	1954	601	5627
A0A8C0MD48	no	ACVVHGSDLK	10	Unmodified	_ACVVHGSDLK_	0	MULTI-MSMS	3	362.518453	1084.53353	-0.58131	13.476	0.73236	-1.7764E-15	0.0093335	2	58.37	729180000	1039	603	5644
A0A8C0MD48	no	ACVVHGSDLK	10	Unmodified	_ACVVHGSDLK_	0	MULTI-MSMS	2	543.274041	1084.53353	-0.97302	13.476	0.3392	0	0.00070973	1	189.7	142820000	1039	603	5645
A0A8C0MD48	no	ACVVHGSDLKDMTSEQLDDILK	22	Unmodified	_ACVVHGSDLKDMTSEQLDDILK_	1	MULTI-MSMS	3	825.401568	2473.18287	0.97603	73.861	0.23821	0	0.0011682	1	42.337	39763000	1039	604	5663
A0A8C0PZF2	no	ACYALENFVENLGPK	15	Unmodified	_ACYALENFVENLGPK_	0	MULTI-MATCH	2	862.919255	1723.82396	-2.5451	96.622	0.54268	0	NaN	0	NaN	118460000	2478	605	5673
P61162	no	ACYLSINPQK	10	Unmodified	_ACYLSINPQK_	0	MULTI-MSMS	2	597.302798	1192.59104	0.30373	40.301	1.2914	0	0.0088568	2	71.501	24694000	221;5039	606	5677
A0A8I3NMP3	no	ADAAPNGPQGAGAVQFMMTNK	21	Acetyl (Protein N-term)	_(ac)ADAAPNGPQGAGAVQFMMTNK_	0	MULTI-MSMS	3	706.662946	2116.96701	-0.74291	85.585	1.0534	0	5.7411E-05	1	63.184	29327000	1973	608	5690
A0A8C0SR01	no	ADAASQVLLGSGLTILSQPLMYVK	24	Acetyl (Protein N-term)	_(ac)ADAASQVLLGSGLTILSQPLMYVK_	0	MULTI-MSMS	3	839.792614	2516.35601	-0.23085	112.38	0.37294	0	2.1149E-20	1	132.48	798890000	4867	609	5704
A0A8I3P3V0	no	ADADKPEVLGAAGDDSPHQQPAEQPGEPR	29	Acetyl (Protein N-term)	_(ac)ADADKPEVLGAAGDDSPHQQPAEQPGEPR_	1	MULTI-MSMS	3	1008.8025	3023.38568	0.40688	45.077	0.47533	0	0.00018975	1	44.555	20795000	5662	610	5715
A0A8P0P2R9	no	ADAEDLLDSFLSSILQDCR	19	Unmodified	_ADAEDLLDSFLSSILQDCR_	0	MULTI-MSMS	3	723.344048	2167.01031	-1.4056	112.4	0.10091	1.4211E-14	0.056279	1	15.241	11897000	5126	612	5723
A0A8C0M0J6	no	ADAEETLEDVMEEVR	15	Unmodified	_ADAEETLEDVMEEVR_	0	MULTI-MSMS	2	868.388181	1734.76181	-1.1786	99.423	0.23825	0	1.8539E-07	1	160.15	37832000	666	613	5733
A0A8I3N6K0	no	ADAEGESDLENSR	13	Unmodified	_ADAEGESDLENSR_	0	MULTI-MATCH	2	696.797317	1391.58008	-0.053878	21.304	0.20417	0	NaN	0	NaN	2527400	5438	614	5750
A0A8I3N6K0	no	ADAEGESDLENSRK	14	Unmodified	_ADAEGESDLENSRK_	1	MULTI-MSMS	2	760.844798	1519.67504	1.904	16.078	0.27088	0	0.0014387	1	88.441	2378300	5438	615	5751
A0A8I3Q2L7	no	ADAEVLILPK	10	Acetyl (Protein N-term)	_(ac)ADAEVLILPK_	0	MULTI-MSMS	2	555.823889	1109.63323	0.10949	88.307	1.1862	0	0.00022441	4	135.83	53105000	3804	616	5762
A0A8P0SC38	no	ADAFGDELFSVFEDDSTTASGTKK	24	Acetyl (Protein N-term)	_(ac)ADAFGDELFSVFEDDSTTASGTKK_	1	MULTI-MSMS	3	860.725651	2579.15512	-1.6593	108.1	0.33829	0	2.9074E-05	1	58.418	31374000	5185	619	5782
A0A8P0T0S7	no	ADAHEEDELQAAEEQR	16	Unmodified	_ADAHEEDELQAAEEQR_	0	MSMS	2	920.900833	1839.78711	NaN	35.81	1	0	5.33E-05	1	83.204		4695	621	5795
A0A8P0T0S7	no	ADAHEEDELQAAEEQR	16	Unmodified	_ADAHEEDELQAAEEQR_	0	MULTI-MATCH	2	920.900833	1839.78711	-1.1007	33.634	0.344	0	NaN	0	NaN	2092700	4695	621	5800
A0A8I3PT55	no	ADALQAGASQFETSAAK	17	Unmodified	_ADALQAGASQFETSAAK_	0	MULTI-MSMS	2	833.407566	1664.80058	2.455	53.181	0.54386	0	3.6425E-07	1	138.42	243980000	5412	622	5806
A0A8P0T222	no	ADAPVPESTGLLGSAER	17	Unmodified	_ADAPVPESTGLLGSAER_	0	MSMS	2	835.423216	1668.83188	NaN	55.652	1	0	0.017468	1	47.606		3216	624	5815
A0A8P0T222	no	ADAPVPESTGLLGSAER	17	Unmodified	_ADAPVPESTGLLGSAER_	0	MULTI-MATCH	2	835.423216	1668.83188	1.1773	53.639	0.44233	0	NaN	0	NaN	22313000	3216	624	5818
A0A8P0TSG1	no	ADAQYILPNDIGVFSLDCR	19	Acetyl (Protein N-term)	_(ac)ADAQYILPNDIGVFSLDCR_	0	MULTI-MATCH	3	737.024649	2208.05212	-1.0092	108.86	0.23725	0	NaN	0	NaN	8550600	6414	625	5826
A0A8I3N859	no	ADATNVNNWHWTER	14	Unmodified	_ADATNVNNWHWTER_	0	MULTI-MSMS	2	857.390042	1712.76553	-2.6829	49.491	0.54426	0	2.2746E-29	2	259.47	43058000	1233	626	5832
A0A8P0SLM8	no	ADAVQDPEMVELVELEIR	18	Unmodified	_ADAVQDPEMVELVELEIR_	0	MULTI-MSMS	2	1028.51699	2055.01942	0.24364	100.6	0.44388	0	7.7124E-15	1	163.99	96964000	4445	628	5853
A0A8I3N275	no	ADCASGIFLAAEK	13	Unmodified	_ADCASGIFLAAEK_	0	MULTI-SECPEP	2	676.829377	1351.6442	1.9335	57.476	0.71171	0	0.0092574	1	88.155	100200000	5762	629	5862
A0A8I3MVE0	no	ADCASGILLAAER	13	Unmodified	_ADCASGILLAAER_	0	MULTI-MATCH	2	673.840276	1345.666	4.651	57.857	0.81265	0	NaN	0	NaN	64900000	4515	630	5870
A0A8P0TQD4	no	ADCPPARPAPENSR	14	Unmodified	_ADCPPARPAPENSR_	1	MULTI-MATCH	2	769.362438	1536.71032	0.87783	13.069	0.37353	0	NaN	0	NaN	4410800	1471	632	5882
A0A8C0RIA3	no	ADCSEEALAAALADVPELAR	20	Unmodified	_ADCSEEALAAALADVPELAR_	0	MULTI-MSMS	3	691.337004	2070.98918	0.41307	101.65	0.44051	0	5.3375E-06	1	96.562	37469000	2058	633	5889
A0A8C0Q2I1	no	ADCTITMADSDLLALMTGK	19	Unmodified	_ADCTITMADSDLLALMTGK_	0	MSMS	2	1013.97833	2025.9421	NaN	105.29	1	0	9.006E-06	1	82.925		943	634	5901
A0A8P0PF27	no	ADDADEFGYSR	11	Unmodified	_ADDADEFGYSR_	0	MULTI-MSMS	2	623.254557	1244.49456	0.33511	37.56	0.4068	0	0.0077165	1	66.603	16701000	6519	635	5913
A0A8I3S329	no	ADDDTYVILDNLR	13	Unmodified	_ADDDTYVILDNLR_	0	MULTI-MSMS	2	761.872827	1521.7311	-3.9204	83.181	0.44006	0	0.00014063	2	110.84	32141000	3710	636	5924
A0A8I3PD31	no	ADDEITNININQALSLLK	18	Unmodified	_ADDEITNININQALSLLK_	0	MULTI-MSMS	2	993.031119	1984.04769	-3.1812	102.02	0.20348	0	5.3697E-07	1	103.83	25721000	4328	637	5937
A0A8C0QFJ5	no	ADDKLIAEEGVDSLNVK	17	Unmodified	_ADDKLIAEEGVDSLNVK_	1	MULTI-MSMS	2	908.470363	1814.92617	-0.070629	57.741	0.40523	0	3.0541E-16	1	191.01	48227000	4702	638	5942
A0A8I3PFB8	no	ADDLDFETGDAGASATFPMQCSALR	25	Acetyl (Protein N-term)	_(ac)ADDLDFETGDAGASATFPMQCSALR_	0	MULTI-MSMS	3	896.723258	2687.14795	-0.19587	100.89	2.1402	1.4211E-14	3.6433E-15	3	118.51	1973000000	4979	639	5968
A0A8I3PFB8	no	ADDLDFETGDAGASATFPMQCSALR	25	Acetyl (Protein N-term)	_(ac)ADDLDFETGDAGASATFPMQCSALR_	0	MULTI-MSMS	2	1344.58125	2687.14795	0.0030918	100.97	0.54307	0	7.8387E-70	2	237.59	66334000	4979	639	5969
A0A8I3PFB8	no	ADDLDFETGDAGASATFPMQCSALR	25	Acetyl (Protein N-term)	_(ac)ADDLDFETGDAGASATFPMQCSALR_	0	MSMS	3	896.723258	2687.14795	NaN	103.09	1	0	0.00070161	1	45.546		4979	639	5970
A0A8I3PFB8	no	ADDLDFETGDAGASATFPMQCSALR	25	Acetyl (Protein N-term)	_(ac)ADDLDFETGDAGASATFPMQCSALR_	0	MULTI-MATCH	3	896.723258	2687.14795	1.5282	103.67	0.37225	0	NaN	0	NaN	12214000	4979	639	5985
A0A8I3PFB8	no	ADDLDFETGDAGASATFPMQCSALR	25	Acetyl (Protein N-term)	_(ac)ADDLDFETGDAGASATFPMQCSALR_	0	MULTI-MATCH	3	896.723258	2687.14795	0.55675	114.86	0.8513	0	NaN	0	NaN	3985200	4979	639	5986
A0A8C0SPX7	no	ADDPSAADRNVEIWK	15	Acetyl (Protein N-term)	_(ac)ADDPSAADRNVEIWK_	1	MSMS	2	864.913015	1727.81148	NaN	63.215	1	0	0.002578	1	60.301		5587	642	5999
A0A8P0PQL6	no	ADDPYAHLSK	10	Unmodified	_ADDPYAHLSK_	0	MULTI-MSMS	2	558.769645	1115.52474	-1.6139	20.522	0.11012	0	0.0055342	1	78.556	4039200	1631	644	6009
A0A8I3RUC8	no	ADDVDQQQTTNTVEEPLDLIR	21	Acetyl (Protein N-term)	_(ac)ADDVDQQQTTNTVEEPLDLIR_	0	MULTI-MSMS	3	814.725874	2441.15579	-0.84797	97.753	0.27144	0	0.00010261	1	58.914	42822000	1088	645	6023
A0A8P0NIU0	no	ADEDLIFR	8	Acetyl (Protein N-term)	_(ac)ADEDLIFR_	0	MULTI-MSMS	2	510.753464	1019.49238	0.32963	84.415	0.3731	0	0.002955	1	140.98	11536000	5054	647	6046
A0A8C0TUW0	no	ADEDPALFQSVK	12	Unmodified	_ADEDPALFQSVK_	0	MULTI-MSMS	2	660.327524	1318.6405	0.021496	51.552	0.8843	0	0.00014822	2	122.57	68978000	6161	648	6058
A0A8I3N375	no	ADEDPIMGFHQMFLLK	16	Unmodified	_ADEDPIMGFHQMFLLK_	0	MULTI-MSMS	2	946.45769	1890.90083	-1.0704	94.324	0.78135	-1.4211E-14	0.00024973	1	82.171	324990000	2987	649	6074
A0A8C0TJ18	no	ADEEKLPPGWEK	12	Acetyl (Protein N-term)	_(ac)ADEEKLPPGWEK_	1	MULTI-MATCH	2	720.853906	1439.69326	-5.6239	51.146	1.1881	0	NaN	0	NaN	22902000	6046	650	6098
A0A8C0P0Y1	no	ADEQEPELTSTPNFVVEVIK	20	Unmodified	_ADEQEPELTSTPNFVVEVIK_	0	MULTI-MSMS	2	1123.06536	2244.11616	-0.96156	92.464	0.3402	0	1.9083E-06	1	99.481	12437000	3422	651	6104
A0A8I3N500	no	ADEQTTCEVLDYFLR	15	Unmodified	_ADEQTTCEVLDYFLR_	0	MULTI-MSMS	2	930.427641	1858.84073	-0.59493	101.11	0.16949	0	6.3563E-05	1	115.33	31319000	1147	652	6114
A0A8I3S3S8	no	ADETKDEQFEQCVQNFNK	18	Unmodified	_ADETKDEQFEQCVQNFNK_	1	MSMS	2	1115.48949	2228.96443	NaN	55.712	1	0	0.001165	1	79.492		1402	653	6117
A0A8P0PBZ5	no	ADFAQACQDAGVR	13	Unmodified	_ADFAQACQDAGVR_	0	MULTI-MSMS	2	704.817332	1407.62011	-2.3735	37.634	0.5097	0	8.5714E-06	2	169.65	25784000	2979	655	6138
A0A8P0T982	no	ADFCIIHYAGK	11	Unmodified	_ADFCIIHYAGK_	0	MULTI-MSMS	2	647.816073	1293.61759	-0.22076	50.666	0.8126	0	0.00021309	1	125.56	115680000	243;513	656	6150
A0A8C0Z2F5	no	ADFHVGAHVNTFWR	14	Unmodified	_ADFHVGAHVNTFWR_	0	MULTI-MSMS	4	414.956204	1655.79571	0.31412	54.8	0.91674	0	0.0050434	1	52.5	18935000	6265	658	6166
A0A8C0Z2F5	no	ADFHVGAHVNTFWR	14	Unmodified	_ADFHVGAHVNTFWR_	0	MULTI-MATCH	4	414.956204	1655.79571	0.70379	56.596	0.16918	0	NaN	0	NaN	6118100	6265	658	6172
A0A8C0T6S2	no	ADFLGSFCR	9	Unmodified	_ADFLGSFCR_	0	MULTI-MSMS	2	536.747659	1071.48076	1.021	65.352	0.33875	0	0.05338	1	48.157	8844200	5837	660	6182
A0A8P0N3U1	no	ADFPAGIPECGTDALR	16	Unmodified	_ADFPAGIPECGTDALR_	0	MULTI-MSMS	2	845.398686	1688.78282	-0.61287	69.04	2.1098	0	3.3648E-05	4	98.105	79154000	5408;6428	661	6196
A0A8I3SCI2	no	ADFSPFGNTQGPSR	14	Unmodified	_ADFSPFGNTQGPSR_	0	MULTI-MSMS	2	740.844404	1479.67426	-0.18729	53.997	0.51016	0	1.4754E-06	1	150.09	88125000	3792	662	6207
A0A8I3PB52	no	ADFVLAANSYDLAIK	15	Unmodified	_ADFVLAANSYDLAIK_	0	MULTI-MSMS	2	805.924863	1609.83517	1.2084	85.644	1.1542	0	2.5301E-05	3	130.56	38561000	6100	663	6218
A0A8I3PDJ3	no	ADGDLTLLWAEWQGR	15	Unmodified	_ADGDLTLLWAEWQGR_	0	MULTI-MSMS	2	865.928468	1729.84238	-0.87262	102.33	0.37475	0	1.5651E-05	2	134.98	40281000	5222	665	6242
A0A8I3NAK8	no	ADGEEPEKK	9	Acetyl (Protein N-term)	_(ac)ADGEEPEKK_	1	MULTI-MSMS	2	522.745836	1043.47712	-1.3617	11.92	0.23668	0	0.004419	1	93.162	4409300	5316	666	6250
Q8MJ47	no	ADGELNVDSLITR	13	Acetyl (Protein N-term)	_(ac)ADGELNVDSLITR_	0	MULTI-MSMS	2	722.867545	1443.72054	-0.29353	93.87	0.7819	0	3.7956E-06	1	170.52	302040000	305	667	6263
Q8MJ47	no	ADGELNVDSLITR	13	Acetyl (Protein N-term)	_(ac)ADGELNVDSLITR_	0	MSMS	2	722.867545	1443.72054	NaN	95.016	1	0	0.0021898	1	65.842		305	667	6264
A0A8C0SFR7	no	ADGGDGGDGGDGAEGVTLQR	20	Unmodified	_ADGGDGGDGGDGAEGVTLQR_	0	MSMS	2	902.390633	1802.76671	NaN	33.432	1	0	0.0045598	1	51.218		5428	668	6279
A0A8C0SFR7	no	ADGGDGGDGGDGAEGVTLQR	20	Unmodified	_ADGGDGGDGGDGAEGVTLQR_	0	MULTI-MATCH	2	902.390633	1802.76671	0.42189	33.012	0.45153	0	NaN	0	NaN	30574000	5428	668	6286
A0A8I3PEV0	no	ADGGGVGAELEANPFYDR	18	Unmodified	_ADGGGVGAELEANPFYDR_	0	MULTI-MATCH	2	919.421204	1836.82786	5.5041	74.3	0.88334	0	NaN	0	NaN	122010000	3243	669	6289
A0A8C0Q1V4	no	ADGHAATLVMK	11	Unmodified	_ADGHAATLVMK_	0	MULTI-MATCH	3	371.862219	1112.56483	-0.34038	18.431	0.34029	0	NaN	0	NaN	30938000	3113	670	6301
A0A8I3NJC3	no	ADGIPGEPLFNYASIR	16	Unmodified	_ADGIPGEPLFNYASIR_	0	MULTI-MSMS	2	860.438669	1718.86278	3.2647	88.306	0.4738	1.4211E-14	0.0003711	1	76.326	17123000	264	671	6307
A0A8I3MXF1	no	ADGIVPETWTDGPK	14	Unmodified	_ADGIVPETWTDGPK_	0	MULTI-MSMS	2	743.364638	1484.71472	1.005	62.99	0.2361	-7.1054E-15	0.0038743	1	63.944	29432000	653	672	6315
A0A8I3S6F0	no	ADGLALGGSHLR	12	Unmodified	_ADGLALGGSHLR_	0	MULTI-MSMS	2	583.817461	1165.62037	0.671	28.873	0.21836	0	0.00031878	1	109.83	10316000	3478	673	6321
A0A8C0MXG2	no	ADGLLGMFLK	10	Unmodified	_ADGLLGMFLK_	0	MULTI-MSMS	2	532.794078	1063.5736	-0.36545	98.239	0.30457	1.4211E-14	0.0014182	1	103.56	73875000	1937	674	6333
A0A8P0NVH9	no	ADGLVSLLTTSEDADEPR	18	Unmodified	_ADGLVSLLTTSEDADEPR_	0	MULTI-MSMS	2	944.960359	1887.90617	0.85377	86.555	0.57759	0	2.1536E-05	1	94.717	16040000	6508;316	675	6342
A0A8I3NX27	no	ADGPVAEVLLR	11	Acetyl (Protein N-term)	_(ac)ADGPVAEVLLR_	0	MULTI-MSMS	2	591.32987	1180.64519	-0.47156	94.42	1.5281	0	6.5029E-05	2	137.95	43884000	3431	676	6354
A0A8P0NEN2	no	ADGVLVPGGFGIR	13	Unmodified	_ADGVLVPGGFGIR_	0	MULTI-SECPEP	2	629.351137	1256.68772	-1.483	72.891	0.54263	0	0.0088694	1	89.029	14091000	6613	680	6375
A0A8C0QNL8	no	ADGYEPPVQESV	12	Unmodified	_ADGYEPPVQESV_	0	MULTI-SECPEP	2	645.796057	1289.57756	-0.28162	54.276	0.91874	0	0.047905	1	60.547	245900000	4780;6560	681	6387
A0A8I3PQG8	no	ADGYVDNLAQAVDLLLQHADK	21	Unmodified	_ADGYVDNLAQAVDLLLQHADK_	0	MULTI-MSMS	3	757.053485	2268.13863	1.42	107.09	0.37371	0	0.00019515	1	52.169	153220000	5905	682	6398
A0A8I3MLM1	no	ADHDFVVQEDFMK	13	Unmodified	_ADHDFVVQEDFMK_	0	MULTI-MATCH	2	790.856123	1579.69769	-5.9645	59.494	0.40655	0	NaN	0	NaN	21849000	979	683	6415
A0A8I3N9V3	no	ADHGEPIGR	9	Unmodified	_ADHGEPIGR_	0	MULTI-MATCH	2	476.235773	950.456993	2.0824	11.2	0.20344	0	NaN	0	NaN	1861600	6384;5365	684	6420
A0A8I3NYW8	no	ADHQPLTEASYVNLPTIALCNTDSPLR	27	Unmodified	_ADHQPLTEASYVNLPTIALCNTDSPLR_	0	MULTI-MSMS	3	999.497588	2995.47093	-0.4717	90.577	1.3586	1.4211E-14	3.1421E-25	5	134.76	2554100000	2064	686	6436
A0A8C0Z5T8	no	ADHVQSLAQLENLCK	15	Acetyl (Protein N-term)	_(ac)ADHVQSLAQLENLCK_	0	MULTI-MSMS	2	884.438343	1766.86213	2.1978	75.741	0.54471	-1.4211E-14	1.3365E-79	2	312.31	142730000	6302	688	6455
A0A8P0SB85	no	ADIDNKEQSELDQDLDDVEEVEEEETGEETK	31	Acetyl (Protein N-term)	_(ac)ADIDNKEQSELDQDLDDVEEVEEEETGEETK_	1	MULTI-MSMS	3	1208.18518	3621.53371	-0.19919	102.48	0.37481	0	2.874E-38	1	145.33	357870000	4552	690	6471
A0A8I3N2W1	no	ADIDNLPR	8	Acetyl (Protein N-term)	_(ac)ADIDNLPR_	0	MULTI-SECPEP	2	478.245806	954.47706	-3.1965	58.086	0.47516	0	0.036575	1	87.323	21640000	1210	691	6484
A0A8P0PQR9	no	ADIEGLVMEK	10	Unmodified	_ADIEGLVMEK_	0	MULTI-MSMS	2	552.783907	1103.55326	-0.25782	57.522	0.43925	0	0.0044118	1	82.749	8763300	1436	692	6496
A0A8C0P3R9	no	ADIEMPFDPSK	11	Unmodified	_ADIEMPFDPSK_	0	MULTI-MATCH	2	625.292096	1248.56964	1.1327	66.468	0.27222	0	NaN	0	NaN	10556000	3517;3936	693	6508
A0A8C0RLY3	no	ADIEVACYGYEGIDAVK	17	Unmodified	_ADIEVACYGYEGIDAVK_	0	MULTI-MSMS	2	936.937841	1871.86113	-0.13886	75.222	2.4487	-1.4211E-14	5.1918E-05	4	90.689	53381000	5036	694	6534
A0A8C0RLY3	no	ADIEVACYGYEGIDAVK	17	Unmodified	_ADIEVACYGYEGIDAVK_	0	MULTI-MSMS	2	936.937841	1871.86113	2.6814	78.084	0.88042	0	0.0023916	1	58.32	11052000	5036	694	6535
A0A8C0RLY3	no	ADIEVACYGYEGIDAVK	17	Unmodified	_ADIEVACYGYEGIDAVK_	0	MULTI-MSMS	2	936.937841	1871.86113	2.4313	80.25	0.71359	0	0.00066802	1	68.809	24855000	5036	694	6536
A0A8C0RLY3	no	ADIEVACYGYEGIDAVK	17	Unmodified	_ADIEVACYGYEGIDAVK_	0	MSMS	2	936.937841	1871.86113	NaN	81.189	1	0	0.014101	1	50.088		5036	694	6537
A0A8P0N9X4	no	ADIFMFDEPSSYLDVK	16	Unmodified	_ADIFMFDEPSSYLDVK_	0	MULTI-MSMS	2	938.93731	1875.86007	-1.3621	99.508	0.40855	0	6.7546E-07	2	144.57	808490000	6573;6418	695	6577
A0A8C0YTV2	no	ADIGTPSNFQHIGHVGWDPNTGFDLNNLDPELK	33	Unmodified	_ADIGTPSNFQHIGHVGWDPNTGFDLNNLDPELK_	0	MULTI-MSMS	3	1206.91312	3617.71752	1.5399	94.306	0.27174	0	5.38E-10	1	64.176	27794000	836	696	6595
A0A8P0PSH6	no	ADIIHACDIVEDAAIAYGYNNIQMTLPK	28	Unmodified	_ADIIHACDIVEDAAIAYGYNNIQMTLPK_	0	MULTI-MSMS	3	1040.51073	3118.51036	-2.5345	103.22	0.57729	0	1.6283E-08	2	79.395	28686000	5378	698	6613
A0A8I3RQT2	no	ADIIVSELLGSFADNELSPECLDGAQHFLK	30	Unmodified	_ADIIVSELLGSFADNELSPECLDGAQHFLK_	0	MSMS	3	1096.87461	3287.60201	NaN	107.62	1	0	2.9305E-15	1	95.212		2942	699	6619
A0A8I3MV65	no	ADILEDKDGK	10	Unmodified	_ADILEDKDGK_	1	MULTI-MSMS	2	552.282586	1102.55062	-0.86801	16.634	0.61024	0	0.0056203	1	107.79	56090000	6025;2852	701	6632
A0A8I3NIS2	no	ADISLDELIR	10	Acetyl (Protein N-term)	_(ac)ADISLDELIR_	0	MULTI-MSMS	2	593.819335	1185.62412	0.042318	101.28	0.61089	0	0.00021824	1	141.48	70652000	5152	702	6645
A0A8C0N2F8	no	ADIVQQLLQQGASPNAATTSGYTPLHLSAR	30	Unmodified	_ADIVQQLLQQGASPNAATTSGYTPLHLSAR_	0	MULTI-MSMS	3	1036.87393	3107.59998	0.53085	94.021	0.30609	0	2.552E-31	1	133.95	39727000	2136;2015	703	6657
A0A8P0T2J3	no	ADIWALGCLLYK	12	Unmodified	_ADIWALGCLLYK_	0	MULTI-MSMS	2	711.87613	1421.73771	-1.0633	100.85	0.23755	0	0.00032535	1	108.98	23914000	6520;5928	704	6668
A0A8I3PHH2	no	ADIWSLGITAIELAK	15	Unmodified	_ADIWSLGITAIELAK_	0	MULTI-MSMS	2	800.950881	1599.88721	-1.687	107.91	0.23721	0	0.00029928	1	88.021	9192300	5784;3962	705	6680
A0A8C0TBJ8	no	ADKEAAFDDAVEER	14	Acetyl (Protein N-term)	_(ac)ADKEAAFDDAVEER_	1	MULTI-MSMS	2	804.362824	1606.71109	-1.9551	53.997	0.68061	0	0.0015226	1	71.176	372660000	2303	706	6693
A0A8C0N0W7	no	ADKLAEEHS	9	Unmodified	_ADKLAEEHS_	1	MULTI-MSMS	2	500.240721	998.466889	0.93757	9.7254	0.33874	0	9.7296E-05	1	211.48	63330000	356	708	6711
A0A8C0MWR6	no	ADKNQVAAEVAK	12	Unmodified	_ADKNQVAAEVAK_	1	MULTI-MSMS	3	415.226215	1242.65681	0.11856	14.042	0.36958	0	0.047061	1	36.519	11936000	1443	709	6723
A0A8C0QDA9	no	ADKPDMGEIASFDK	14	Acetyl (Protein N-term),Oxidation (M)	_(ac)ADKPDM(ox)GEIASFDK_	1	MULTI-MSMS	2	791.358696	1580.70284	-1.433	47.373	0.67834	0	9.3552E-07	1	152.99	113500000	4675	710	6736
A0A8C0QDA9	no	ADKPDMGEIASFDK	14	Acetyl (Protein N-term),Oxidation (M)	_(ac)ADKPDM(ox)GEIASFDK_	1	MULTI-SECPEP	2	791.358696	1580.70284	-2.5678	65.196	0.16928	0	0.003344	1	82.202	13557000	4675	710	6737
A0A8C0QDA9	no	ADKPDMGEIASFDK	14	Acetyl (Protein N-term)	_(ac)ADKPDMGEIASFDK_	1	MULTI-MSMS	2	783.361238	1564.70792	-0.46714	65.139	1.9692	0	2.3107E-05	3	135.6	12930000000	4675	710	6760
A0A8C0QDA9	no	ADKPDMGEIASFDK	14	Acetyl (Protein N-term)	_(ac)ADKPDMGEIASFDK_	1	MULTI-MSMS	2	783.361238	1564.70792	-0.23385	68.919	0.81991	0	0.00063255	1	81.709	16370000	4675	710	6761
A0A8C0PNJ8	no	ADLAEEYSK	9	Unmodified	_ADLAEEYSK_	0	MULTI-MSMS	2	513.242929	1024.47131	0.6469	27.006	0.41445	0	0.0013541	1	124.23	43180000	4247	711	6799
A0A8C0PNJ8	no	ADLAEEYSKDR	11	Unmodified	_ADLAEEYSKDR_	1	MULTI-MSMS	2	648.806956	1295.59936	1.2497	26.086	0.51339	0	0.0013172	2	123.11	11641000	4247	712	6811
A0A8I3NGH2	no	ADLDIITMNYAAQK	14	Unmodified	_ADLDIITMNYAAQK_	0	MULTI-MATCH	2	783.895248	1565.77594	-7.7769	74.995	0.33813	0	NaN	0	NaN	15478000	2285	714	6820
A0M8V0	yes	ADLEEQLSDEEK	12	Acetyl (Protein N-term)	_(ac)ADLEEQLSDEEK_	0	MULTI-MSMS	2	724.325376	1446.6362	-2.8016	75.139	0.61185	0	0.004242	1	60.754	19453000	133	715	6825
A0A8I3N9V3	no	ADLINNLGTIAK	12	Unmodified	_ADLINNLGTIAK_	0	MULTI-MSMS	2	621.856252	1241.69795	0.20668	63.874	0.91758	-7.1054E-15	4.1332E-05	2	136.52	6638700000	6384;5365;849	718	6855
A0A8I3N9V3	no	ADLINNLGTIAK	12	Unmodified	_ADLINNLGTIAK_	0	MULTI-MSMS	2	621.856252	1241.69795	0.6738	65.4	0.30486	0	0.053235	1	40.244	16094000	6384;5365;849	718	6856
A0A8I3N9V3	no	ADLINNLGTIAK	12	Unmodified	_ADLINNLGTIAK_	0	MULTI-MSMS	2	621.856252	1241.69795	1.3002	67.014	0.47681	0	0.00020394	1	118.81	16833000	6384;5365;849	718	6857
A0A8C0RLT3	no	ADLLGIVSELQLK	13	Unmodified	_ADLLGIVSELQLK_	0	MULTI-MATCH	2	699.913767	1397.81298	-2.1303	101.58	1.051	-1.4211E-14	NaN	0	NaN	136920000	4587	719	6907
A0A8C0Q0M7	no	ADLNQGIGEPQSPSR	15	Unmodified	_ADLNQGIGEPQSPSR_	0	MULTI-MSMS	2	784.8868	1567.75905	-0.91679	33.995	0.61578	0	5.5401E-10	1	184.03	28088000	4462	721	6923
A0A8C0Q0M7	no	ADLNQGIGEPQSPSR	15	Unmodified	_ADLNQGIGEPQSPSR_	0	MULTI-MATCH	2	784.8868	1567.75905	-2.6601	34.466	0.14628	0	NaN	0	NaN	22095000	4462	721	6931
A0A8P0SJL7	no	ADLNSVLGSPEHLELFLLAQQK	22	Deamidation (NQ)	_ADLN(de)SVLGSPEHLELFLLAQQK_	0	MULTI-MSMS	3	808.432073	2422.27439	-0.13654	99.681	0.37388	0	5.5262E-06	1	84.166	16917000	5057	722	6936
A0A8P0SJL7	no	ADLNSVLGSPEHLELFLLAQQK	22	Unmodified	_ADLNSVLGSPEHLELFLLAQQK_	0	MULTI-MSMS	3	808.104068	2421.29037	0.82426	100.59	0.47712	-1.4211E-14	3.225E-06	1	83.776	355650000	5057	722	6942
A0A8C0QA81	no	ADLPVITIDPASPQSPESVDLVNEELKGK	29	Unmodified	_ADLPVITIDPASPQSPESVDLVNEELKGK_	1	MULTI-MSMS	3	1021.20284	3060.58668	1.4739	91.953	0.16899	0	3.2539E-12	1	90.616	19896000	2255	724	6953
A0A8I3RPU3	no	ADLQAVLSAVTLTK	14	Unmodified	_ADLQAVLSAVTLTK_	0	MULTI-MATCH	2	715.416674	1428.81879	-2.4387	94.04	0.34001	0	NaN	0	NaN	26396000	2348	725	6959
A0A8P0T767	no	ADLQNHLDTAQNALQDK	17	Unmodified	_ADLQNHLDTAQNALQDK_	0	MULTI-MSMS	2	947.96631	1893.91807	0.05067	44.993	0.23789	0	5.4001E-17	1	192.32	8538500	2606	726	6964
A0A8P0NEQ4	no	ADLSLADALTEPPPEIEEEIKR	22	Acetyl (Protein N-term)	_(ac)ADLSLADALTEPPPEIEEEIKR_	1	MULTI-MSMS	3	826.758515	2477.25371	-0.017242	101.28	0.67895	0	2.4369E-18	2	136.58	555220000	6614	728	6983
Q3LA82	no	ADLSTEPFLPK	11	Unmodified	_ADLSTEPFLPK_	0	MSMS	2	609.324254	1216.63395	NaN	62.905	1	0	0.011563	1	63.397		308	729	6997
A0A8P0TDF9	no	ADLTALFLPR	10	Unmodified	_ADLTALFLPR_	0	MSMS	2	558.824224	1115.63389	NaN	91.609	1	0	0.0041138	1	88.819		4814;581	730	7007
A0A8P0NFJ3	no	ADMALDTQGQQELLPK	16	Unmodified	_ADMALDTQGQQELLPK_	0	MULTI-MSMS	2	879.440551	1756.86655	-3.7495	62.564	0.64394	7.1054E-15	0.0015495	2	63.944	29343000	4303	735	7037
A0A8C0TGV4	no	ADMDFLLNELER	12	Unmodified	_ADMDFLLNELER_	0	MULTI-MATCH	2	733.353216	1464.69188	-0.74011	98.805	0.27187	0	NaN	0	NaN	29657000	5163	736	7048
A0A8I3MBN3	no	ADMGGAATICSAIVSAAK	18	Unmodified	_ADMGGAATICSAIVSAAK_	0	MULTI-MSMS	2	847.416022	1692.81749	-0.11298	77.974	1.2886	0	6.4792E-07	2	101.89	150680000	916	739	7059
A0A8P0TQD4	no	ADMPNGEQGFASPLELFNSIAAQGELVR	28	Acetyl (Protein N-term)	_(ac)ADMPNGEQGFASPLELFNSIAAQGELVR_	0	MULTI-MSMS	3	1001.82207	3002.44439	-1.1573	112.21	0.20285	0	1.7867E-20	1	123.68	246470000	1471	742	7082
A0A8P0TQD4	no	ADMPNGEQGFASPLELFNSIAAQGELVR	28	Acetyl (Protein N-term),Deamidation (NQ)	_(ac)ADMPN(de)GEQGFASPLELFNSIAAQGELVR_	0	MULTI-MATCH	3	1002.15008	3003.4284	-2.4033	112.44	0.2709	0	NaN	0	NaN	99625000	1471	742	7094
A0A8C0PSB6	no	ADMVETQQLMR	11	Unmodified	_ADMVETQQLMR_	0	MULTI-MSMS	2	661.31558	1320.61661	-1.0329	46.626	0.44333	0	0.00014326	1	134.77	80401000	4307	743	7102
A0A8C0QI29	no	ADMVIEAVFEDLSLK	15	Unmodified	_ADMVIEAVFEDLSLK_	0	MULTI-MSMS	3	560.623535	1678.84877	-0.48938	109.05	1.3236	-1.4211E-14	2.9094E-05	2	114.31	65366000	1165	744	7119
A0A8C0QI29	no	ADMVIEAVFEDLSLK	15	Unmodified	_ADMVIEAVFEDLSLK_	0	MULTI-MSMS	2	840.431664	1678.84877	1.9793	109.05	0.74652	0	2.1622E-06	2	147.71	155380000	1165	744	7120
A0A8C0RKC2	no	ADNEKLDNQR	10	Acetyl (Protein N-term)	_(ac)ADNEKLDNQR_	1	MULTI-MSMS	2	622.796923	1243.57929	0.02456	17.457	0.57824	0	0.0040018	1	77.662	8945600	2977	746	7138
A0A8P0PHV3	no	ADNSFSDGVPSDALEAAK	18	Acetyl (Protein N-term)	_(ac)ADNSFSDGVPSDALEAAK_	0	MULTI-MSMS	2	918.418327	1834.8221	-0.74516	80.148	0.74739	0	0.0014227	1	52.484	197910000	4406	749	7163
A0A8I3N6P6	no	ADPAFGLESSGIAGTTSDEPERIEESGTDEAR	32	Unmodified	_ADPAFGLESSGIAGTTSDEPERIEESGTDEAR_	1	MULTI-MSMS	3	1098.8342	3293.48077	-0.39951	73.544	0.78082	0	8.6351E-54	2	166.75	21467000	3024	750	7173
A0A8P0TQH1	no	ADPDAPEAQAEACLGER	17	Unmodified	_ADPDAPEAQAEACLGER_	0	MULTI-MSMS	2	900.396872	1798.77919	0.40959	53.003	0.81583	0	1.1283E-06	1	131.66	21095000	6388	751	7185
A0A8C0T8L9	no	ADPDVLTEVPAALKR	15	Acetyl (Protein N-term)	_(ac)ADPDVLTEVPAALKR_	1	MULTI-MSMS	2	818.948869	1635.88319	-0.24411	82.474	0.50788	0	0.00035664	1	85.813	27241000	5870	752	7195
A0A8C0M2R3	no	ADPEASWEPMEAEAR	15	Unmodified	_ADPEASWEPMEAEAR_	0	MULTI-MSMS	2	844.864676	1687.7148	0.088793	62.172	0.64445	7.1054E-15	3.6728E-07	3	150.44	88826000	750;6669	753	7205
A0A8C0TEJ3	no	ADPECCSILHGLVAAVETLCK	21	Unmodified	_ADPECCSILHGLVAAVETLCK_	0	MULTI-MATCH	3	781.709567	2342.10687	2.1414	104.66	0.30608	-1.4211E-14	NaN	0	NaN	5876100	5916	755	7223
A0A8C0S3M2	no	ADPELQLVAR	10	Acetyl (Protein N-term)	_(ac)ADPELQLVAR_	0	MULTI-MSMS	2	577.31422	1152.61389	0.99744	74.336	0.47548	0	0.00021842	1	141.39	104510000	5290	756	7229
A0A8C0THS5	no	ADPGIPPPPR	10	Unmodified	_ADPGIPPPPR_	0	MSMS	2	508.779816	1015.54508	NaN	28.792	1	0	0.0044815	1	84.498		6013;6493	757	7238
A0A8P0TFY9	no	ADPIPNPELSGESLMAM	17	Unmodified	_ADPIPNPELSGESLMAM_	0	MULTI-MSMS	2	886.415688	1770.81682	-3.9586	99.526	0.27238	-1.4211E-14	0.022838	1	38.238	19270000	3383	758	7248
A0A8C0THS5	no	ADPPYTHTIQK	11	Unmodified	_ADPPYTHTIQK_	0	MULTI-MSMS	2	635.824952	1269.63535	0.39179	19.117	0.54266	0	0.0041107	1	74.267	6841700	6013;6493	759	7252
A0A8C0MVQ9	no	ADPQEAINCLMR	12	Unmodified	_ADPQEAINCLMR_	0	MULTI-MSMS	2	709.331761	1416.64897	-0.3862	69.414	1.2942	1.4211E-14	0.0011722	1	85.355	25511000	1881	760	7270
A0A8C0MVQ9	no	ADPQEAINCLMR	12	Unmodified	_ADPQEAINCLMR_	0	MULTI-MATCH	2	709.331761	1416.64897	1.5267	67.311	0.54356	0	NaN	0	NaN	17057000	1881	760	7277
A0A8I3NW16	no	ADPSLNPEQLK	11	Unmodified	_ADPSLNPEQLK_	0	MULTI-MSMS	2	606.31696	1210.61937	-0.029152	39.74	0.94957	7.1054E-15	0.00015919	2	144.5	33207000	853	762	7284
A0A8C0MPL4	no	ADPTGVLELPK	11	Unmodified	_ADPTGVLELPK_	0	MULTI-MSMS	2	570.318971	1138.62339	-1.3545	57.921	0.60854	0	0.0058587	1	70.552	14087000	1673	763	7298
A0A8I3NVV9	no	ADPWQECMDYAVTLAR	16	Acetyl (Protein N-term)	_(ac)ADPWQECMDYAVTLAR_	0	MULTI-MSMS	2	984.434943	1966.85533	-1.9721	106.24	0.64685	0	1.8497E-11	1	171.29	85475000	2074	764	7307
A0A8I3MS52	no	ADQAGNVIFR	10	Unmodified	_ADQAGNVIFR_	0	MULTI-MSMS	2	545.78563	1089.55671	-0.31033	37.657	0.78103	0	0.00040107	1	146.58	139280000	907	766	7332
A0A8I3N6K0	no	ADQDSEAMKR	10	Unmodified	_ADQDSEAMKR_	1	MULTI-MSMS	2	575.761494	1149.50844	-0.54371	10.04	0.21152	0	0.0076776	1	90.657	1294100	5438	768	7352
A0A8I3ME07	no	ADQELLMYSHDNIICGITSVAFSR	24	Unmodified	_ADQELLMYSHDNIICGITSVAFSR_	0	MULTI-SECPEP	3	914.107155	2739.29964	-0.78404	99.457	0.4089	0	0.0078583	1	42.321	78713000	3970	769	7364
A0A8P0TEL0	no	ADQERPSLPPGSLK	14	Unmodified	_ADQERPSLPPGSLK_	1	MULTI-MATCH	2	747.89918	1493.78381	-1.679	28.671	0.20519	0	NaN	0	NaN	2882300	6375;6666	770	7375
A0A8C0PFU1	no	ADQFEELQSIFK	12	Unmodified	_ADQFEELQSIFK_	0	MULTI-MATCH	2	727.861731	1453.70891	2.3831	94.855	0.98427	0	NaN	0	NaN	32469000	3325	771	7385
A0A8P0T3V0	no	ADQFEYVMYGK	11	Unmodified	_ADQFEYVMYGK_	0	MULTI-MSMS	2	675.805371	1349.59619	0.11961	64.435	0.44081	0	0.0088013	1	64.297	37927000	6658	772	7393
A0A8C0MQ50	no	ADQLDYENFR	10	Unmodified	_ADQLDYENFR_	0	MULTI-MSMS	2	635.788566	1269.56258	-0.11454	52.766	0.47567	7.1054E-15	0.00040444	2	145.72	21612000	1686	773	7405
A0A8C0PWC0	no	ADQLTEEQIAEFK	13	Acetyl (Protein N-term)	_(ac)ADQLTEEQIAEFK_	0	MULTI-MSMS	2	782.380485	1562.74642	0.45778	86.622	2.3461	0	1.566E-07	6	183.33	5634500000	1302	774	7444
A0A8C0PWC0	no	ADQLTEEQIAEFK	13	Acetyl (Protein N-term)	_(ac)ADQLTEEQIAEFK_	0	MULTI-MSMS	2	782.380485	1562.74642	1.381	92.546	0.51057	1.4211E-14	0.00037411	1	86.463	10545000	1302	774	7445
A0A8C0PWC0	no	ADQLTEEQIAEFK	13	Acetyl (Protein N-term)	_(ac)ADQLTEEQIAEFK_	0	MSMS	2	782.380485	1562.74642	NaN	113.15	1	0	0.022804	1	44.612		1302	774	7446
A0A8C0PWC0	no	ADQLTEEQIAEFK	13	Acetyl (Protein N-term),Deamidation (NQ)	_(ac)ADQLTEEQ(de)IAEFK_	0	MULTI-MSMS	2	782.872493	1563.73043	0.0019358	89.858	0.50962	1.4211E-14	0.0039328	2	76.332	58404000	1302	774	7489
A0A8C0PWC0	no	ADQLTEEQIAEFK	13	Unmodified	_ADQLTEEQIAEFK_	0	MULTI-MSMS	2	761.375203	1520.73585	2.6483	59.593	0.60975	0	0.029457	1	45.939	14285000	1302	774	7494
A0A8C0Z1F6	no	ADQLYLENIDEFVTDQNK	18	Acetyl (Protein N-term)	_(ac)ADQLYLENIDEFVTDQNK_	0	MULTI-MSMS	3	733.014696	2196.02226	0.78814	108.66	0.37398	-1.4211E-14	0.00376	1	44.382	7586600	6257	775	7504
A0A8I3RZY6	no	ADQQYECVAEIGEGAYGK	18	Unmodified	_ADQQYECVAEIGEGAYGK_	0	MULTI-MSMS	2	994.438737	1986.86292	-0.6797	64.464	0.3728	0	3.675E-30	1	215.09	62511000	5894	777	7513
A0A8C0M3X8	no	ADQSFTSPPPR	11	Unmodified	_ADQSFTSPPPR_	0	MSMS	2	601.793652	1201.57275	NaN	23.072	1	0	0.054129	1	44.309		801	778	7523
A0A8I3Q6L5	no	ADQVDTQQLMR	11	Unmodified	_ADQVDTQQLMR_	0	MULTI-MSMS	2	652.816801	1303.61905	-0.012902	36.948	0.74937	0	8.9903E-05	2	201.58	133220000	5401	779	7531
A0A8I3Q6L5	no	ADQVDTQQLMR	11	Oxidation (M)	_ADQVDTQQLM(ox)R_	0	MULTI-MSMS	2	660.814258	1319.61396	1.2817	36.96	0.37258	0	0.037045	1	63.397	6792100	5401	779	7540
A0A8I3Q6L5	no	ADQVDTQQLMR	11	Oxidation (M)	_ADQVDTQQLM(ox)R_	0	MULTI-MATCH	2	660.814258	1319.61396	-0.15677	24.862	0.30482	0	NaN	0	NaN	1150600	5401	779	7551
A0A8I3PAK3	no	ADQWNVNYVETSAK	14	Unmodified	_ADQWNVNYVETSAK_	0	MULTI-MATCH	2	812.883726	1623.7529	-2.1982	56.632	0.74597	0	NaN	0	NaN	144520000	981	780	7561
A0A8I3N3W6	no	ADRDESSPYAAMLAAQDVAQR	21	Unmodified	_ADRDESSPYAAMLAAQDVAQR_	1	MULTI-MSMS	3	755.690329	2264.04916	-0.32597	68.649	1.5663	0	1.223E-07	2	101.48	207820000	695	781	7574
A0A8I3N3W6	no	ADRDESSPYAAMLAAQDVAQR	21	Unmodified	_ADRDESSPYAAMLAAQDVAQR_	1	MULTI-MSMS	2	1133.03186	2264.04916	-0.18128	68.458	0.54597	0	6.3979E-11	2	121.31	11098000	695	781	7575
A0A8I3S182	no	ADSGCEAPQGQDR	13	Acetyl (Protein N-term)	_(ac)ADSGCEAPQGQDR_	0	MULTI-MSMS	2	716.791512	1431.56847	-0.35411	20.767	0.26558	3.5527E-15	1.3803E-05	1	141.08	6205100	4541	786	7607
A0A8C0QNF4	no	ADSHEGEVAEGTLASPPGPQELLGSPPALYAEPLDSLR	38	Unmodified	_ADSHEGEVAEGTLASPPGPQELLGSPPALYAEPLDSLR_	0	MULTI-MSMS	3	1290.97259	3869.89594	0.0050766	98.556	0.20312	0	6.8153E-09	1	63.727	18424000	3136	787	7614
A0A8C0N7D3	no	ADSPSPSESLASQER	15	Acetyl (Protein N-term)	_(ac)ADSPSPSESLASQER_	0	MULTI-MATCH	2	801.865731	1601.71691	0.92852	45.461	0.20447	0	NaN	0	NaN	4578100	2329	791	7632
A0A8C0QA20	no	ADSPTFPYLNTLLR	14	Unmodified	_ADSPTFPYLNTLLR_	0	MULTI-MATCH	2	804.42503	1606.83551	1.5533	97.359	0.98637	0	NaN	0	NaN	73651000	4636	792	7638
A0A8P0N9G2	no	ADSRDPASDQMK	12	Acetyl (Protein N-term)	_(ac)ADSRDPASDQMK_	1	MULTI-MATCH	2	681.801348	1361.58814	1.0044	20.522	0.53955	0	NaN	0	NaN	24163000	180	794	7653
A0A8P0NSK8	no	ADSTEAAAAADER	13	Unmodified	_ADSTEAAAAADER_	0	MULTI-MATCH	2	639.283845	1276.55314	-1.043	18.347	0.16887	0	NaN	0	NaN	2533200	6625;4132	795	7660
A0A8I3S463	no	ADSVVVLLCR	10	Unmodified	_ADSVVVLLCR_	0	MULTI-MSMS	2	566.313166	1130.61178	1.2869	61.799	1.1548	0	0.00096903	1	178.3	33394000	5011	797	7670
A0A8C0NWV8	no	ADSWVEKEEPAPSN	14	Unmodified	_ADSWVEKEEPAPSN_	1	MULTI-MSMS	2	779.854635	1557.69472	-0.69537	38.684	0.67995	0	0.0031027	1	86.014	45619000	3255;6475	798	7682
A0A8I3PFE7	no	ADTDLFMECEEEELEPWQK	19	Acetyl (Protein N-term)	_(ac)ADTDLFMECEEEELEPWQK_	0	MULTI-MSMS	3	814.343496	2440.00866	-1.1574	106.92	0.20425	0	0.0030086	1	41.257	14792000	1676	799	7690
A0A8P0T268	no	ADTEALIHAR	10	Unmodified	_ADTEALIHAR_	0	MSMS	2	548.790912	1095.56727	NaN	21.701	1	0	1.3828E-20	1	197.3		6548;2372	800	7700
A0A8C0SF08	no	ADTLDPALLRPGR	13	Unmodified	_ADTLDPALLRPGR_	1	MULTI-SECPEP	2	697.891158	1393.76776	0.66077	48.289	0.74612	0	0.0063711	1	138.66	62758000	5443	801	7717
A0A8C0SF08	no	ADTLDPALLRPGR	13	Unmodified	_ADTLDPALLRPGR_	1	MULTI-MATCH	3	465.596531	1393.76776	0.86246	48.209	0.78034	0	NaN	0	NaN	27938000	5443	801	7724
A0A8C0M3Q5	no	ADTLTLEER	9	Unmodified	_ADTLTLEER_	0	MULTI-MSMS	2	524.269478	1046.5244	1.1321	32.191	0.67254	7.1054E-15	0.02823	1	59.153	14516000	591	802	7732
A0A8C0YWH0	no	ADTLTPEECQQFK	13	Unmodified	_ADTLTPEECQQFK_	0	MULTI-MSMS	2	783.858863	1565.70317	-1.1851	40.275	0.67962	-7.1054E-15	1.8682E-05	1	162.64	216310000	2843	803	7748
A0A8C0YWH0	no	ADTLTPEECQQFKK	14	Unmodified	_ADTLTPEECQQFKK_	1	MULTI-MSMS	2	847.906344	1693.79814	-1.356	28.642	0.51312	0	0.021327	1	57.532	6589900	2843	804	7759
A0A8C0SJR7	no	ADTQTYQPYNK	11	Unmodified	_ADTQTYQPYNK_	0	MULTI-MSMS	2	664.809499	1327.60444	0.4639	21.053	0.51092	0	0.055103	1	41.427	53338000	5512	806	7777
A0A8C0SJR7	no	ADTQTYQPYNKDWIK	15	Unmodified	_ADTQTYQPYNKDWIK_	1	MULTI-MSMS	2	935.95214	1869.88973	0.33094	48.098	0.44027	0	1.7147E-13	1	206.69	29911000	5512	807	7793
A0A8C0PKK8	no	ADTSLNNCEGAAGSTSEK	18	Unmodified	_ADTSLNNCEGAAGSTSEK_	0	MULTI-MATCH	2	906.389244	1810.76393	0.90582	19.977	0.13627	0	NaN	0	NaN	2082500	4171	808	7811
A0A8I3RWH7	no	ADTSQEICSPR	11	Unmodified	_ADTSQEICSPR_	0	MULTI-SECPEP	2	632.285334	1262.55611	0.33445	19.477	0.34156	0	0.023243	1	80.688	6638900	5965	809	7814
A0A8I3S4I9	no	ADTTSTVTLAPGQDK	15	Unmodified	_ADTTSTVTLAPGQDK_	0	MULTI-MATCH	2	752.87811	1503.74167	-0.66742	28.954	0.35439	0	NaN	0	NaN	14281000	1259	811	7825
A0A8I3QRJ1	no	ADVAAAFPGLGTDQVSVLVPGKEELNTVK	29	Unmodified	_ADVAAAFPGLGTDQVSVLVPGKEELNTVK_	1	MULTI-MSMS	3	975.857111	2924.5495	-0.2517	90.975	0.37464	0	0.00015474	1	45.901	33693000	445	813	7831
A0A8I3MAM5	no	ADVDVQPYAFTTK	13	Unmodified	_ADVDVQPYAFTTK_	0	MULTI-MSMS	2	727.861731	1453.70891	2.7612	56.669	1.1885	7.1054E-15	0.00016354	2	103.08	60519000	4411	814	7844
A0A8C0NH72	no	ADVEDGEEPCAVSSHSGSAGSK	22	Acetyl (Protein N-term)	_(ac)ADVEDGEEPCAVSSHSGSAGSK_	0	MULTI-MATCH	2	1109.46367	2216.91278	-1.5682	36.134	0.073679	0	NaN	0	NaN	7908300	2698	816	7864
A0A8C0NH72	no	ADVEDGEEPCAVSSHSGSAGSK	22	Acetyl (Protein N-term)	_(ac)ADVEDGEEPCAVSSHSGSAGSK_	0	MULTI-MATCH	2	1109.46367	2216.91278	0.31302	36.013	0.081097	0	NaN	0	NaN	3204200	2698	816	7865
A0A8P0SD62	no	ADVIQATGDAICIFR	15	Unmodified	_ADVIQATGDAICIFR_	0	MULTI-MATCH	2	825.419422	1648.82429	-4.9197	90.46	1.1891	0	NaN	0	NaN	468470000	983	818	7880
A0A8P0TTV8	no	ADVLDLHEAGGEDFAMDEDGDESIHK	26	Acetyl (Protein N-term)	_(ac)ADVLDLHEAGGEDFAMDEDGDESIHK_	0	MULTI-MSMS	3	953.075014	2856.20321	-0.37633	84.51	2.9843	0	4.7948E-30	4	158.94	69370000	1107	819	7895
A0A8P0TTV8	no	ADVLDLHEAGGEDFAMDEDGDESIHK	26	Acetyl (Protein N-term)	_(ac)ADVLDLHEAGGEDFAMDEDGDESIHK_	0	MULTI-MSMS	3	953.075014	2856.20321	1.0312	87.289	0.44441	0	0.00034144	1	40.208	13562000	1107	819	7896
A0A8P0TTV8	no	ADVLDLHEAGGEDFAMDEDGDESIHK	26	Acetyl (Protein N-term)	_(ac)ADVLDLHEAGGEDFAMDEDGDESIHK_	0	MULTI-MSMS	3	953.075014	2856.20321	-0.17703	89.204	0.1363	0	1.1159E-05	1	57.145	15157000	1107	819	7897
A0A8P0TTV8	no	ADVLDLHEAGGEDFAMDEDGDESIHK	26	Acetyl (Protein N-term)	_(ac)ADVLDLHEAGGEDFAMDEDGDESIHK_	0	MULTI-MSMS	3	953.075014	2856.20321	-0.025655	89.8	0.37294	0	7.0905E-11	1	99.064	11887000	1107	819	7898
A0A8P0TTV8	no	ADVLDLHEAGGEDFAMDEDGDESIHK	26	Acetyl (Protein N-term)	_(ac)ADVLDLHEAGGEDFAMDEDGDESIHK_	0	MULTI-MATCH	3	953.075014	2856.20321	-0.90429	92.632	0.20419	0	NaN	0	NaN	14793000	1107	819	7926
A0A8C0STX4	no	ADVLFIAPR	9	Unmodified	_ADVLFIAPR_	0	MULTI-MATCH	2	501.292559	1000.57057	0.64731	59.1	0.54301	0	NaN	0	NaN	18274000	5647	820	7943
A0A8C0PHV3	no	ADVLSVLR	8	Acetyl (Protein N-term)	_(ac)ADVLSVLR_	0	MULTI-MSMS	2	457.768917	913.523281	-0.22833	95.404	0.54366	0	0.0023688	1	165.11	28985000	4064	821	7949
O46550	no	ADVQLCMDDDAYSR	14	Unmodified	_ADVQLCMDDDAYSR_	0	MULTI-MSMS	2	829.842887	1657.67122	-0.39367	55.564	2.172	0	0.00013709	6	116.03	23245000	179	823	7968
O46550	no	ADVQLCMDDDAYSR	14	Unmodified	_ADVQLCMDDDAYSR_	0	MULTI-MSMS	2	829.842887	1657.67122	-0.97063	57.632	0.57409	0	0.04284	1	40.475	5525700	179	823	7969
A0A8C0Q5M8	no	ADVQSIIGLQR	11	Unmodified	_ADVQSIIGLQR_	0	MULTI-MSMS	2	600.340769	1198.66699	-0.057031	60.819	1.1887	7.1054E-15	0.00016059	1	144.77	271530000	437;4550	824	7988
A0A8C0N0M5	no	ADVSALHVQK	10	Unmodified	_ADVSALHVQK_	0	MULTI-MATCH	2	534.29583	1066.57711	0.78663	18.788	0.33994	0	NaN	0	NaN	3726000	1812	825	7996
A0A8I3MMW4	no	ADWQAYKEEINR	12	Unmodified	_ADWQAYKEEINR_	1	MULTI-MATCH	2	761.867879	1521.72121	2.7819	44.823	0.20434	0	NaN	0	NaN	2966900	4963	828	8003
A0A8C0PM55	no	ADYAQLLEDMQNAFR	15	Unmodified	_ADYAQLLEDMQNAFR_	0	MULTI-MSMS	2	892.917243	1783.81993	-1.8209	106.03	0.37359	0	7.0303E-20	1	231.07	241790000	4216	829	8009
A0A8C0QDE1	no	ADYSSILQK	9	Unmodified	_ADYSSILQK_	0	MULTI-MSMS	2	512.769114	1023.52368	-0.38572	43.929	0.81579	0	0.013708	1	71.501	4344800	4545	830	8022
A0A8I3SCB6	no	ADYTSHLR	8	Unmodified	_ADYTSHLR_	0	MULTI-MSMS	2	481.738148	961.461744	0.30054	18.061	0.37035	0	0.013079	1	89.142	13943000	3764	831	8028
A0A8C0MXS4	no	AEAAEQAALAANQESNIAR	19	Deamidation (NQ)	_AEAAEQAALAANQESN(de)IAR_	0	MSMS	2	964.96905	1927.92355	NaN	58.8	1	0	0.016421	1	50.207		1948	833	8040
A0A8I3Q3G4	no	AEAALDAVR	9	Acetyl (Protein N-term)	_(ac)AEAALDAVR_	0	MULTI-MSMS	2	479.253631	956.49271	0.28801	66.403	0.40699	0	0.000737	1	137.9	12543000	5377	834	8050
A0A8I3PZF7	no	AEAEAAAVHGAR	12	Unmodified	_AEAEAAAVHGAR_	0	MULTI-MSMS	2	576.791444	1151.56833	-0.014954	11.756	0.23765	-1.7764E-15	8.9521E-05	1	155.84	3088800	1086	838	8087
A0A8P0PBZ5	no	AEAEAQAEELSFPR	14	Unmodified	_AEAEAQAEELSFPR_	0	MULTI-MSMS	2	774.370452	1546.72635	-3.4346	54.947	0.71313	0	1.6281E-10	1	201.46	29199000	2979	839	8099
A0A8P0PBZ5	no	AEAEAQAEELSFPR	14	Unmodified	_AEAEAQAEELSFPR_	0	MULTI-MATCH	2	774.370452	1546.72635	-7.1016	56.603	0.47443	0	NaN	0	NaN	29786000	2979	839	8108
A0A8P0N4L2	no	AEAELLQQQK	10	Unmodified	_AEAELLQQQK_	0	MULTI-MSMS	2	579.311677	1156.6088	0.39393	24.534	0.64113	0	0.00033342	3	199.29	83967000	3945;5165;4205;6365	843	8135
A0A8I3PQS5	no	AEAGAGSATEFQFR	14	Unmodified	_AEAGAGSATEFQFR_	0	MULTI-MSMS	2	721.338955	1440.66336	-0.056769	48.397	1.3577	0	4.938E-05	2	132.25	84463000	845	846	8172
A0A8I3PQS5	no	AEAGAGSATEFQFR	14	Unmodified	_AEAGAGSATEFQFR_	0	MULTI-MSMS	2	721.338955	1440.66336	2.0779	50.349	0.44185	0	0.00075606	2	84.188	8788000	845	846	8173
A0A8I3PQS5	no	AEAGAGSATEFQFR	14	Unmodified	_AEAGAGSATEFQFR_	0	MULTI-MSMS	2	721.338955	1440.66336	2.8061	55.94	1.1191	0	0.018841	1	48.044	12346000	845	846	8174
A0A8I3PQS5	no	AEAGAGSATEFQFR	14	Unmodified	_AEAGAGSATEFQFR_	0	MSMS	2	721.338955	1440.66336	NaN	55.094	1	0	0.0010754	1	72.34		845	846	8175
A0A8I3PQS5	no	AEAGAGSATEFQFR	14	Unmodified	_AEAGAGSATEFQFR_	0	MULTI-MATCH	2	721.338955	1440.66336	0.32302	49.473	0.54576	0	NaN	0	NaN	15272000	845	846	8196
A0A8P0T542	no	AEAGVPAEFSIWTR	14	Unmodified	_AEAGVPAEFSIWTR_	0	MULTI-MSMS	2	767.388448	1532.76234	0.89926	84.803	1.3231	1.4211E-14	0.00015106	2	107.85	365950000	6595;2676	849	8210
A0A8I3S2W4	no	AEALASAIASTK	12	Unmodified	_AEALASAIASTK_	0	MULTI-MSMS	2	566.814053	1131.61355	1.4084	37.499	0.5097	0	0.0087262	1	60.255	24252000	5829	851	8231
A0A8P0N6M8	no	AEALLEEAKR	10	Unmodified	_AEALLEEAKR_	1	MSMS	2	565.31422	1128.61389	NaN	21.795	1	0	0.030873	1	69.812		3879	852	8237
A0A8I3N2W4	no	AEALMMPLVDQLENR	15	Unmodified	_AEALMMPLVDQLENR_	0	MULTI-MSMS	2	865.434215	1728.85388	-0.40544	94.214	0.71339	0	0.00075707	3	75.819	48723000	5191	854	8250
A0A8P0S6W5	no	AEAMQAASEAVPSGMLSVLGKPQSK	25	Unmodified	_AEAMQAASEAVPSGMLSVLGKPQSK_	1	MULTI-MSMS	3	829.757575	2486.25089	-0.51976	76.508	0.54439	0	0.041772	1	21.293	48313000	5481	855	8261
A0A8I3QAG1	no	AEAMSGHIDQFLIATFMQLR	20	Unmodified	_AEAMSGHIDQFLIATFMQLR_	0	MULTI-MSMS	3	760.381891	2278.12384	-0.15521	106.75	0.23739	0	0.0019775	1	41.292	20141000	4164	856	8265
A0A8P0T982	no	AEAQLQELQVK	11	Unmodified	_AEAQLQELQVK_	0	MULTI-MSMS	2	628.845884	1255.67722	0.10578	39.969	0.5782	0	0.00036911	1	173.37	108250000	243	857	8272
A0A8C0THV4	no	AEASSPVPYLSPETNPASSTSAVNHNVTLTNVR	33	Unmodified	_AEASSPVPYLSPETNPASSTSAVNHNVTLTNVR_	0	MULTI-MSMS	3	1137.56561	3409.67499	1.0476	68.973	0.85387	0	2.8285E-07	3	59.598	12229000	733	861	8290
A0A8I3NCQ4	no	AEATGHQAGAGDGEWEECDIK	21	Unmodified	_AEATGHQAGAGDGEWEECDIK_	0	MULTI-MSMS	2	1115.96892	2229.92329	0.089875	35.696	0.3395	0	3.7436E-14	1	146.2	37132000	1441;6667	863	8306
A0A8C0QGH7	no	AEAVVAMLLTK	11	Unmodified	_AEAVVAMLLTK_	0	MULTI-MSMS	2	573.333567	1144.65258	-0.14921	75.263	1.7025	0	0.00051446	3	114.97	407540000	4714	865	8331
A0A8C0QGH7	no	AEAVVAMLLTK	11	Unmodified	_AEAVVAMLLTK_	0	MULTI-MSMS	2	573.333567	1144.65258	2.0446	76.989	0.78144	0	0.0034063	1	77.379	11977000	4714	865	8332
A0A8P0N888	no	AEAYLIEEMYDEAIQDYETAQEHNENDQQIR	31	Unmodified	_AEAYLIEEMYDEAIQDYETAQEHNENDQQIR_	0	MULTI-MSMS	3	1253.55147	3757.63259	-1.1728	106.95	0.20425	0	2.7058E-47	1	158.83	53714000	2902	866	8345
A0A8P0NER3	no	AECERPTGTEALGTEGTEPSETEEYFPETPSR	32	Unmodified	_AECERPTGTEALGTEGTEPSETEEYFPETPSR_	1	MULTI-MSMS	3	1186.5214	3556.54238	0.30342	63.443	0.5434	7.1054E-15	6.9079E-20	1	106.37	45975000	347	868	8353
A0A8I3QAG1	no	AECLEELGCLVESYGMNVCQPTPGK	25	Unmodified	_AECLEELGCLVESYGMNVCQPTPGK_	0	MULTI-MSMS	3	947.756917	2840.24892	-0.91941	101.55	0.30507	0	0.00091834	1	36.923	56139000	4164	869	8365
A0A8I3N8L3	no	AECRPAASENYMR	13	Unmodified	_AECRPAASENYMR_	1	MSMS	2	777.843024	1553.6715	NaN	19.583	1	0	0.0046138	1	84.479		3759	870	8376
A0A8P0ST92	no	AECTAEQCYK	10	Unmodified	_AECTAEQCYK_	0	MULTI-SECPEP	2	630.255188	1258.49582	1.3236	15.134	0.23696	0	0.031296	1	88.819	4033400	1518	871	8383
A0A8I3N4G0	no	AEDDQPLPGVLLSLSGGVFR	20	Unmodified	_AEDDQPLPGVLLSLSGGVFR_	0	MULTI-MSMS	3	690.700383	2069.07932	0.20431	106.32	0.91898	0	4.3331E-11	1	113.05	57073000	2978	872	8397
A0A8P0NFD4	no	AEDELLDLQDK	11	Unmodified	_AEDELLDLQDK_	0	MULTI-MSMS	2	644.81699	1287.61943	-0.78638	57.57	0.30453	0	0.001209	1	94.692	31343000	4381	873	8409
A0A8I3RV92	no	AEDFTPVFMAPPVHYPR	17	Unmodified	_AEDFTPVFMAPPVHYPR_	0	MULTI-MSMS	3	658.657461	1972.95055	-0.75417	78.076	1.868	0	0.042167	2	23.799	12951000	4612	875	8423
A0A8P0TGA1	no	AEDGAAPSPSGETPK	15	Unmodified	_AEDGAAPSPSGETPK_	0	MULTI-MSMS	2	707.328253	1412.64195	-1.0018	18.075	0.81276	0	0.00011749	4	97.163	16145000	1114	876	8435
Q6TEQ7	no	AEDGSVIDYELIDQDAR	17	Unmodified	_AEDGSVIDYELIDQDAR_	0	MULTI-MSMS	2	954.944709	1907.87487	0.40491	76.787	2.0725	1.4211E-14	1.3977E-39	5	259.48	5163000000	287	878	8456
Q6TEQ7	no	AEDGSVIDYELIDQDAR	17	Unmodified	_AEDGSVIDYELIDQDAR_	0	MULTI-MSMS	2	954.944709	1907.87487	2.2397	78.714	1.1209	0	4.3297E-06	1	105.19	51745000	287	878	8457
Q6TEQ7	no	AEDGSVIDYELIDQDAR	17	Unmodified	_AEDGSVIDYELIDQDAR_	0	MULTI-MSMS	2	954.944709	1907.87487	-0.33727	79.639	1.0542	0	3.5114E-09	2	151.66	98875000	287	878	8458
A0A8I3PZ15	no	AEDLVLEK	8	Acetyl (Protein N-term)	_(ac)AEDLVLEK_	0	MULTI-MSMS	2	479.758215	957.501877	0.62611	65.287	0.33894	0	0.0099269	1	80.438	10085000	6532	880	8505
A0A8C0M248	no	AEDMAELTCLNEASVLHNLR	20	Unmodified	_AEDMAELTCLNEASVLHNLR_	0	MULTI-MSMS	3	762.699948	2285.07802	0.29966	84.63	0.44047	0	8.9768E-14	1	143.46	82082000	728	881	8516
A0A8C0QFQ6	no	AEDNADTLALVFEAPNQEK	19	Unmodified	_AEDNADTLALVFEAPNQEK_	0	MULTI-MSMS	2	1038.00002	2073.98548	-1.2257	85.618	0.67865	0	3.9357E-67	2	283.13	45425000	4703	882	8526
A0A8C0NNW3	no	AEDNFEDIITKPPVR	15	Unmodified	_AEDNFEDIITKPPVR_	1	MULTI-MSMS	2	872.449234	1742.88391	3.8343	63.27	0.57624	0	0.0087441	1	68.515	23858000	2961	883	8537
A0A8I3PDK7	no	AEDQHLVEMEDTLSK	15	Unmodified	_AEDQHLVEMEDTLSK_	0	MULTI-MSMS	2	872.906541	1743.79853	1.6541	54.916	0.44177	0	0.00017992	1	94.023	9268400	4082	884	8545
A0A8C0NVQ5	no	AEDTISILPDDPR	13	Unmodified	_AEDTISILPDDPR_	0	MULTI-MSMS	2	721.362096	1440.70964	0.26168	62.559	0.64408	7.1054E-15	2.6966E-05	2	139.86	52461000	3220	885	8555
A0A8I3MGZ7	no	AEDYPIDLYYLMDLSYSMKDDLENVK	26	Unmodified	_AEDYPIDLYYLMDLSYSMKDDLENVK_	1	MULTI-MSMS	3	1048.48737	3142.44027	-1.4049	110.41	0.37282	0	1.2495E-05	1	61.109	22101000	4501	890	8583
A0A8P0NNZ9	no	AEEDSGGTLGALR	13	Unmodified	_AEEDSGGTLGALR_	0	MULTI-MSMS	2	638.312406	1274.61026	-1.351	34.884	0.29046	0	0.00048322	1	91.855	2708800	4103	896	8618
A0A8I3Q022	no	AEEDTQFNYHR	11	Unmodified	_AEEDTQFNYHR_	0	MULTI-MSMS	2	705.307655	1408.60076	-0.072686	22.658	0.37372	0	0.00018722	1	149.94	7134000	2103	897	8626
A0A8I3Q022	no	AEEDTQFNYHR	11	Unmodified	_AEEDTQFNYHR_	0	MULTI-MATCH	2	705.307655	1408.60076	-5.0163	24.906	0.10958	0	NaN	0	NaN	630090	2103	897	8633
A0A8C0M9E2	no	AEEDVEPECIMQK	13	Unmodified	_AEEDVEPECIMQK_	0	MULTI-MSMS	2	789.344731	1576.67491	-1.0416	46.627	0.68116	0	0.046351	1	40.883	300940000	1042;4855	898	8639
A0A8I3MIF7	no	AEEELEALR	9	Acetyl (Protein N-term)	_(ac)AEEELEALR_	0	MULTI-MSMS	2	551.274761	1100.53497	0.0053527	78.157	0.74568	0	0.00072155	1	122.52	29070000	4465	900	8662
A0A8I3MIF7	no	AEEELEALRK	10	Acetyl (Protein N-term)	_(ac)AEEELEALRK_	1	MULTI-MSMS	2	615.322242	1228.62993	2.0738	60.055	1.4605	0	0.00039281	1	125.82	47686000	4465	901	8671
A0A8P0NGV9	no	AEEEVAKLEK	10	Acetyl (Protein N-term)	_(ac)AEEEVAKLEK_	1	MULTI-MSMS	2	594.311343	1186.60813	-1.8346	49.342	0.81667	0	0.00087325	1	106.16	24297000	6056;6362	903	8690
A0A8I3MUT4	no	AEEGDAEESRK	11	Unmodified	_AEEGDAEESRK_	1	MULTI-MSMS	2	610.773113	1219.53167	-2.239	8.6402	0.13668	0	0.0019469	1	107.21	4186100	5625	905	8695
A0A8I3RTT6	no	AEEGIAAGGVMDVNTALQEVLK	22	Acetyl (Protein N-term),Oxidation (M)	_(ac)AEEGIAAGGVM(ox)DVNTALQEVLK_	0	MULTI-MSMS	3	758.382502	2272.12568	-0.54905	109.29	0.54298	0	0.00011345	1	51.175	109360000	1265	906	8710
A0A8I3RTT6	no	AEEGIAAGGVMDVNTALQEVLK	22	Acetyl (Protein N-term)	_(ac)AEEGIAAGGVMDVNTALQEVLK_	0	MULTI-MSMS	3	753.050864	2256.13076	-0.73386	115.84	1.7573	0	6.3226E-09	3	109.22	33513000	1265	906	8738
A0A8I3RTT6	no	AEEGIAAGGVMDVNTALQEVLK	22	Acetyl (Protein N-term)	_(ac)AEEGIAAGGVMDVNTALQEVLK_	0	MULTI-MSMS	3	753.050864	2256.13076	-0.38431	118.35	2.6398	1.4211E-14	7.3376E-09	5	108.71	14545000	1265	906	8739
A0A8I3RTT6	no	AEEGIAAGGVMDVNTALQEVLK	22	Acetyl (Protein N-term)	_(ac)AEEGIAAGGVMDVNTALQEVLK_	0	MSMS	3	753.050864	2256.13076	NaN	114.46	1	0	1.5671E-16	1	112.44		1265	906	8740
E2RBS6	no	AEELFLWVPR	10	Unmodified	_AEELFLWVPR_	0	MULTI-MSMS	2	630.342781	1258.67101	-1.7702	94.549	0.50807	1.4211E-14	0.00044593	1	123.92	52329000	152	911	8772
A0A8P0TEN2	no	AEELGLPVLGVLR	13	Unmodified	_AEELGLPVLGVLR_	0	MULTI-MSMS	2	683.408652	1364.80275	1.6827	94.376	0.68006	0	0.00061297	2	88.496	27983000	6247	912	8785
A0A8I3MLT1	no	AEELIQEIQR	10	Unmodified	_AEELIQEIQR_	0	MSMS	2	614.830234	1227.64592	NaN	50.925	1	0	0.0044716	1	84.615		3873	913	8797
A0A8I3MLT1	no	AEELIQEIQR	10	Unmodified	_AEELIQEIQR_	0	MULTI-MATCH	2	614.830234	1227.64592	-8.1383	48.786	0.30516	0	NaN	0	NaN	9336900	3873	913	8802
A0A8C0MFG3	no	AEELSPKPLEQSDESPK	17	Unmodified	_AEELSPKPLEQSDESPK_	1	MULTI-MATCH	2	942.465278	1882.916	-0.25978	29.956	0.30871	0	NaN	0	NaN	2451800	1295	914	8809
A0A8I3S0A8	no	AEEPTSSGNPGEHGSASTHKPIHFAK	26	Unmodified	_AEEPTSSGNPGEHGSASTHKPIHFAK_	1	MULTI-MSMS	6	446.383594	2672.25791	-0.14214	14.917	0.40844	0	0.033755	1	21.349	3894600	1909	915	8812
A0A8I3NMK5	no	AEEQPQVELFVK	12	Acetyl (Protein N-term)	_(ac)AEEQPQVELFVK_	0	MULTI-MSMS	2	729.877382	1457.74021	1.0873	84.328	2.406	1.4211E-14	0.00015514	4	112.36	540430000	822	916	8825
A0A8C0N883	no	AEESLEVSQVDAEQR	15	Unmodified	_AEESLEVSQVDAEQR_	0	MULTI-MSMS	2	845.399938	1688.78532	-1.323	40.606	0.27205	0	0.00024606	1	90.697	3566000	2371	918	8838
A0A8C0PAT2	no	AEETCAPSVSYFK	13	Unmodified	_AEETCAPSVSYFK_	0	MULTI-MATCH	2	744.837399	1487.66025	-0.83805	48.443	0.27195	0	NaN	0	NaN	5633800	279	920	8858
A0A8C0S4Y3	yes	AEEVSTLMK	9	Acetyl (Protein N-term)	_(ac)AEEVSTLMK_	0	MULTI-MSMS	2	525.262807	1048.51106	-0.32391	74.084	0.67861	0	0.00063597	2	143.01	89768000	5310	922	8868
A0A8I3S602	no	AEEVVVVAK	9	Acetyl (Protein N-term)	_(ac)AEEVVVVAK_	0	MULTI-MSMS	2	493.281857	984.549162	0.34754	54.957	0.88203	-7.1054E-15	0.0023601	1	93.429	7600600	6141	923	8880
A0A8C0SVY6	no	AEEWANKPK	9	Unmodified	_AEEWANKPK_	1	MULTI-MSMS	2	536.774731	1071.53491	0.14974	13.307	0.30623	0	0.016236	1	98.997	6522200	5677	924	8892
A0A8I3S667	no	AEEWGVQYVETSAK	14	Unmodified	_AEEWGVQYVETSAK_	0	MULTI-MSMS	2	798.880652	1595.74675	-1.9775	63.411	0.44098	-7.1054E-15	1.9067E-05	2	140.39	21762000	5117	925	8901
A0A8I3S667	no	AEEWGVQYVETSAK	14	Unmodified	_AEEWGVQYVETSAK_	0	MULTI-MATCH	2	798.880652	1595.74675	3.1288	64.027	0.27074	-1.4211E-14	NaN	0	NaN	10402000	5117	925	8907
A0A8C0NLL3	no	AEEYEFLTPMEEAPK	15	Unmodified	_AEEYEFLTPMEEAPK_	0	MULTI-MSMS	2	892.408385	1782.80222	0.3835	78.857	1.9367	-1.4211E-14	1.2712E-07	6	163.78	1783100000	2882	926	8914
A0A8C0P9S0	no	AEFDPGQDTYQHPPK	15	Unmodified	_AEFDPGQDTYQHPPK_	0	MULTI-MSMS	2	865.394458	1728.77436	0.25092	33	0.45153	0	0.0016564	1	69.451	6572500	3754	928	8932
A0A8C0P9S0	no	AEFDPGQDTYQHPPK	15	Unmodified	_AEFDPGQDTYQHPPK_	0	MSMS	2	865.394458	1728.77436	NaN	33.472	1	0	0.046647	1	43.084		3754	928	8933
A0A8C0P9S0	no	AEFDPGQDTYQHPPK	15	Unmodified	_AEFDPGQDTYQHPPK_	0	MULTI-MATCH	2	865.394458	1728.77436	-8.6085	31.041	0.056014	0	NaN	0	NaN	4924400	3754	928	8942
A0A8C0P9S0	no	AEFDPGQDTYQHPPK	15	Unmodified	_AEFDPGQDTYQHPPK_	0	MULTI-MATCH	2	865.394458	1728.77436	0.41905	33.244	0.26285	0	NaN	0	NaN	12951000	3754	928	8943
A0A8C0TT35	no	AEFEDQDDEAR	11	Unmodified	_AEFEDQDDEAR_	0	MULTI-MSMS	2	662.768028	1323.5215	0.4438	22.047	0.30916	0	0.00018411	1	129.38	10059000	5059	929	8951
A0A8I3MHD1	no	AEFEELCADLFER	13	Unmodified	_AEFEELCADLFER_	0	MULTI-MSMS	2	814.866688	1627.71882	-1.406	94.074	0.7135	0	0.00027819	1	97.163	446630000	1093	930	8966
A0A8C0Q8X0	no	AEFEVHEVYAVDVLVSSGEGK	21	Unmodified	_AEFEVHEVYAVDVLVSSGEGK_	0	MULTI-MSMS	3	755.374224	2263.10084	-0.31843	112.65	0.98244	0	9.2741E-05	2	60.032	7045100	4613	931	8998
A0A8C0Q8X0	no	AEFEVHEVYAVDVLVSSGEGK	21	Unmodified	_AEFEVHEVYAVDVLVSSGEGK_	0	MULTI-MSMS	3	755.374224	2263.10084	-1.086	113.92	2.113	1.4211E-14	5.7779E-05	3	63.857	6626300	4613	931	8999
A0A8C0Q8X0	no	AEFEVHEVYAVDVLVSSGEGK	21	Unmodified	_AEFEVHEVYAVDVLVSSGEGK_	0	MULTI-MSMS	3	755.374224	2263.10084	-0.81801	115.87	0.71268	0	5.3113E-05	1	65.25	3257700	4613	931	9000
A0A8C0Q8X0	no	AEFEVHEVYAVDVLVSSGEGK	21	Unmodified	_AEFEVHEVYAVDVLVSSGEGK_	0	MULTI-MSMS	3	755.374224	2263.10084	-0.50705	119.32	1.1564	0	0.060487	2	13.321	1288400	4613	931	9001
A0A8C0Q8X0	no	AEFEVHEVYAVDVLVSSGEGK	21	Unmodified	_AEFEVHEVYAVDVLVSSGEGK_	0	MSMS	3	755.374224	2263.10084	NaN	113.79	1	0	0.0045604	1	44.105		4613	931	9002
A0A8C0Q8X0	no	AEFEVHEVYAVDVLVSSGEGK	21	Unmodified	_AEFEVHEVYAVDVLVSSGEGK_	0	MSMS	3	755.374224	2263.10084	NaN	115.7	1	0	0.017964	1	35.973		4613	931	9003
A0A8C0Q8X0	no	AEFEVHEVYAVDVLVSSGEGK	21	Unmodified	_AEFEVHEVYAVDVLVSSGEGK_	0	MSMS	3	755.374224	2263.10084	NaN	116.38	1	0	0.00065653	1	57.496		4613	931	9004
A0A8C0Q8X0	no	AEFEVHEVYAVDVLVSSGEGK	21	Unmodified	_AEFEVHEVYAVDVLVSSGEGK_	0	MULTI-MATCH	3	755.374224	2263.10084	-0.17484	116.75	0.74498	-1.4211E-14	NaN	0	NaN	2954000	4613	931	9046
A0A8C0Q8X0	no	AEFEVHEVYAVDVLVSSGEGK	21	Unmodified	_AEFEVHEVYAVDVLVSSGEGK_	0	MULTI-MATCH	3	755.374224	2263.10084	0.055122	111.84	0.61073	0	NaN	0	NaN	17547000	4613	931	9047
A0A7G3MIA6	no	AEFFEDVVPAVR	12	Unmodified	_AEFFEDVVPAVR_	0	MULTI-MSMS	2	689.853709	1377.69287	0.67	80.604	0.91821	0	0.00070192	1	93.111	27724000	381	932	9056
A0A8P0P5V9	no	AEFFVAPVGVASK	13	Unmodified	_AEFFVAPVGVASK_	0	MULTI-MSMS	2	661.36117	1320.70779	0.4247	66.554	1.293	0	0.00016556	3	102.4	749480000	521;6610	933	9070
A0A8P0P5V9	no	AEFFVAPVGVASK	13	Unmodified	_AEFFVAPVGVASK_	0	MULTI-MSMS	3	441.243206	1320.70779	0.068196	66.554	0.34049	0	0.048048	1	29.363	7547700	521;6610	933	9071
A0A8I3NUR2	no	AEFGPPGPGPGSR	13	Unmodified	_AEFGPPGPGPGSR_	0	MULTI-MSMS	2	613.301644	1224.58874	1.1826	32.882	0.5235	0	3.8406E-05	1	133.76	39795000	512	934	9091
A0A8I3NUR2	no	AEFGPPGPGPGSR	13	Unmodified	_AEFGPPGPGPGSR_	0	MULTI-MSMS	2	613.301644	1224.58874	1.7496	33.246	0.33578	0	0.014295	1	52.247	18695000	512	934	9092
A0A8I3NUR2	no	AEFGPPGPGPGSR	13	Unmodified	_AEFGPPGPGPGSR_	0	MSMS	2	613.301644	1224.58874	NaN	32.134	1	0	0.00047693	1	84.658		512	934	9093
A0A8C0SHQ3	no	AEFIFDWLR	9	Unmodified	_AEFIFDWLR_	0	MULTI-MSMS	2	598.808574	1195.60259	-0.35881	101.92	0.4407	0	0.0044054	1	94.114	18800000	5441	935	9106
A0A8C0NLE2	no	AEFTSPPSLFK	11	Unmodified	_AEFTSPPSLFK_	0	MULTI-MSMS	2	612.318971	1222.62339	2.7813	66.116	1.1554	0	0.0013148	1	93.111	407390000	2876	936	9117
A0A8I3PZJ7	no	AEFWLDLQPQAK	12	Unmodified	_AEFWLDLQPQAK_	0	MULTI-MSMS	2	723.374809	1444.73507	-0.046631	84.837	0.67904	0	0.041967	1	43.492	26070000	265	937	9130
A0A8I3NLV1	no	AEGAAEAPAESGGGGDAAAGAPER	24	Unmodified	_AEGAAEAPAESGGGGDAAAGAPER_	0	MULTI-MATCH	2	1034.96195	2067.90935	0.15738	23.155	0.13716	0	NaN	0	NaN	185880	3612	938	9138
A0A8C0YYN1	no	AEGAGTEEEGTPK	13	Unmodified	_AEGAGTEEEGTPK_	0	MULTI-MATCH	2	638.288596	1274.56264	-0.72313	12.827	0.34007	0	NaN	0	NaN	5058900	5025	940	9150
A0A8I3PA25	no	AEGDTAGTAGPPGGTPAGDK	20	Unmodified	_AEGDTAGTAGPPGGTPAGDK_	0	MSMS	2	863.897562	1725.78057	NaN	19.721	1	0	4.9028E-25	1	141.85		6486	941	9157
A0A8I3PA25	no	AEGDTAGTAGPPGGTPAGDK	20	Unmodified	_AEGDTAGTAGPPGGTPAGDK_	0	MULTI-MATCH	2	863.897562	1725.78057	1.8608	102.02	0.40647	0	NaN	0	NaN	457420000	6486	941	9169
A0A8I3MMF8	no	AEGGEAVAASGAAAAATFGESGR	23	Unmodified	_AEGGEAVAASGAAAAATFGESGR_	0	MULTI-MSMS	3	669.98373	2006.92936	-0.022046	64.484	0.54268	0	0.01085	1	29.378	29012000	4893	945	9189
A0A8I3MMF8	no	AEGGEAVAASGAAAAATFGESGR	23	Unmodified	_AEGGEAVAASGAAAAATFGESGR_	0	MULTI-MSMS	2	1004.47196	2006.92936	-2.3469	64.484	0.16909	0	3.0169E-19	1	138.91	11470000	4893	945	9190
A0A8C0PDU9	no	AEGILDVFQTVK	12	Unmodified	_AEGILDVFQTVK_	0	MULTI-MSMS	2	660.36391	1318.71327	-0.13304	88.579	0.54207	0	0.00033419	1	107.83	21719000	3906	947	9209
A0A8I3S4K1	no	AEGPAAGGGPAGAWLGR	17	Unmodified	_AEGPAAGGGPAGAWLGR_	0	MULTI-MSMS	2	747.876039	1493.73752	-1.0125	57.186	1.0182	7.1054E-15	4.87E-05	1	91.313	13990000	1050	949	9228
A0A8I3NCQ4	no	AEGPEMAVDLPK	12	Unmodified	_AEGPEMAVDLPK_	0	MULTI-MSMS	2	628.813196	1255.61184	-0.81143	52.066	1.4609	0	0.00064826	5	94.297	224020000	1441;6667	950	9241
A0A8I3NCQ4	no	AEGPEMAVDLPK	12	Oxidation (M)	_AEGPEM(ox)AVDLPK_	0	MULTI-MSMS	2	636.810653	1271.60675	-0.23977	52.196	0.81375	0	0.05515	1	55.649	6196400	1441;6667	950	9248
A0A8I3NCQ4	no	AEGPEVDENLPK	12	Unmodified	_AEGPEVDENLPK_	0	MULTI-MSMS	2	649.317157	1296.61976	1.5483	35.746	0.51023	0	8.8558E-05	1	128.91	265580000	1441;6667	951	9259
A0A8I3NCQ4	no	AEGPEVDMNLPK	12	Unmodified	_AEGPEVDMNLPK_	0	MULTI-MSMS	2	650.316103	1298.61765	0.4531	48.818	0.8157	0	0.0019908	2	77.533	416990000	1441;6667	952	9272
A0A8I3NCQ4	no	AEGPEVYMNLPEADVDISGHK	21	Unmodified	_AEGPEVYMNLPEADVDISGHK_	0	MULTI-MSMS	3	757.691447	2270.05251	-0.29762	74.537	1.1873	0	1.9268E-05	2	76.492	283730000	1441;6667	953	9289
A0A8P0PM34	no	AEGPPIINVMFLK	13	Unmodified	_AEGPPIINVMFLK_	0	MULTI-MSMS	2	714.899605	1427.78466	-1.8263	94.319	0.84966	-1.4211E-14	0.0015125	2	75.509	50689000	3932	954	9304
A0A8I3QBV9	no	AEGPQEWVFQECK	13	Unmodified	_AEGPQEWVFQECK_	0	MULTI-MSMS	2	804.361573	1606.70859	-1.0841	67.128	1.1573	0	2.7118E-05	4	139.31	37519000	2404	955	9317
A0A8P0TC61	no	AEGQTLVQPSVANR	14	Unmodified	_AEGQTLVQPSVANR_	0	MULTI-SECPEP	2	735.388979	1468.76341	0.33163	31.167	0.25018	0	0.026368	1	66.289	6163300	1763	956	9328
A0A8I3PH30	no	AEGQVLVLDGR	11	Unmodified	_AEGQVLVLDGR_	0	MULTI-MSMS	2	578.81967	1155.62479	0.27079	44.008	1.5969	0	0.00031018	3	121.83	209020000	333	957	9337
A0A8I3PH30	no	AEGQVLVLDGR	11	Acetyl (Protein N-term)	_(ac)AEGQVLVLDGR_	0	MULTI-MSMS	2	599.824952	1197.63535	0.11388	73.59	1.528	1.4211E-14	8.657E-05	2	195.27	872050000	333	957	9354
A0A8I3PH30	no	AEGQVLVLDGR	11	Acetyl (Protein N-term)	_(ac)AEGQVLVLDGR_	0	MSMS	2	599.824952	1197.63535	NaN	72.929	1	0	0.0055339	1	64.439		333	957	9355
A0A8P0T6S6	no	AEGSDVANAVLDGADCIMLSGETAK	25	Unmodified	_AEGSDVANAVLDGADCIMLSGETAK_	0	MULTI-MSMS	3	832.052716	2493.13632	0.091628	84.423	0.33906	1.4211E-14	0.061632	1	10.516	23455000	5637;6498	958	9379
A0A8P0T6S6	no	AEGSDVANAVLDGADCIMLSGETAK	25	Unmodified	_AEGSDVANAVLDGADCIMLSGETAK_	0	MULTI-MSMS	3	832.052716	2493.13632	-0.28026	99.801	1.0887	0	4.2027E-10	2	98.067	1681900000	5637;6498	958	9380
A0A8P0T6S6	no	AEGSDVANAVLDGADCIMLSGETAK	25	Unmodified	_AEGSDVANAVLDGADCIMLSGETAK_	0	MULTI-MSMS	2	1247.57544	2493.13632	-0.55015	99.78	0.27169	0	9.5218E-89	1	263.2	146350000	5637;6498	958	9381
A0A8C0MTH7	no	AEGSSNSVVHAETK	14	Unmodified	_AEGSSNSVVHAETK_	0	MULTI-MSMS	2	708.341694	1414.66884	0.10429	11.93	0.13488	0	0.04705	1	39.148	1041100	1804	960	9415
A0A8C0RXE8	no	AEGTRPEGAQFLIPSTQAE	19	Unmodified	_AEGTRPEGAQFLIPSTQAE_	1	MSMS	2	1001.49744	2000.98033	NaN	64.207	1	0	0.0084306	1	67.234		5224	961	9431
A0A8C0RXE8	no	AEGTRPEGAQFLIPSTQAE	19	Unmodified	_AEGTRPEGAQFLIPSTQAE_	1	MULTI-MATCH	2	1001.49744	2000.98033	-1.3006	64.418	0.54269	0	NaN	0	NaN	63499000	5224	961	9438
A0A8P0NRL9	no	AEGVIDGYADEK	12	Unmodified	_AEGVIDGYADEK_	0	MULTI-MATCH	2	633.796057	1265.57756	0.11787	35.952	0.043419	0	NaN	0	NaN	7253800	5759	963	9446
A0A8I3NBF9	no	AEHDQLVLNYAK	12	Unmodified	_AEHDQLVLNYAK_	0	MULTI-MATCH	2	700.862066	1399.70958	0.43511	36.154	0.1421	0	NaN	0	NaN	43288000	4115	964	9458
A0A8P0NUZ2	no	AEIDLVCELAK	11	Unmodified	_AEIDLVCELAK_	0	MULTI-MSMS	2	630.828846	1259.64314	-0.8551	73.08	0.71291	0	0.006639	1	68.893	241680000	5605	966	9469
A0A8C0NNJ7	no	AEIHAQPSDKER	12	Unmodified	_AEIHAQPSDKER_	1	MSMS	2	690.846947	1379.67934	NaN	9.9486	1	0	0.042285	1	68.893		2946	968	9480
A0A8C0YS41	no	AEIIEQDVYER	11	Unmodified	_AEIIEQDVYER_	0	MULTI-MSMS	2	682.838256	1363.66196	0.48849	46.934	0.67775	0	0.00053134	1	114.4	217390000	6188;3979	969	9493
A0A8C0Z5M9	no	AEIIHHLADLLTDQRDEILLANK	23	Deamidation (NQ)	_AEIIHHLADLLTDQ(de)RDEILLANK_	1	MSMS	3	881.476453	2641.40753	NaN	90.341	1	0	0.0001299	1	67.864		6299	971	9503
A0A8C0Z5M9	no	AEIIHHLADLLTDQRDEILLANKK	24	Unmodified	_AEIIHHLADLLTDQRDEILLANKK_	2	MULTI-MSMS	3	923.846769	2768.51848	0.45036	81.772	0.4384	0	5.1735E-32	1	166.65	80251000	6299	972	9508
A0A8C0P5W3	no	AEIISLCK	8	Unmodified	_AEIISLCK_	0	MULTI-MATCH	2	467.257328	932.500103	0.18058	38.236	0.37372	0	NaN	0	NaN	14425000	3602	973	9519
A0A8I3NID4	no	AEIITVSDGR	10	Unmodified	_AEIITVSDGR_	0	MULTI-MATCH	2	530.785296	1059.55604	-1.6885	33.281	0.43704	0	NaN	0	NaN	15922000	469	974	9529
A0A8C0T2T6	no	AEILALQQALK	11	Unmodified	_AEILALQQALK_	0	MULTI-MSMS	2	599.363713	1196.71287	0.60608	66.053	0.40908	0	0.00019463	1	128	17034000	3972	975	9536
A0A8I3PKJ4	no	AEIQELAMVPR	11	Unmodified	_AEIQELAMVPR_	0	MSMS	2	628.837005	1255.65946	NaN	62.527	1	0	0.00050439	1	107.15		2491	976	9548
A0A8C0P3R9	no	AEISCIDNK	9	Unmodified	_AEISCIDNK_	0	MULTI-MSMS	2	525.250231	1048.48591	-0.10788	19.801	0.4476	0	0.0012839	1	141.52	78894000	3517;3936	978	9564
A0A8P0T542	no	AEISCTDNQDGTCSVSYLPVLPGDYSILVK	30	Unmodified	_AEISCTDNQDGTCSVSYLPVLPGDYSILVK_	0	MULTI-MSMS	3	1101.19161	3300.55301	-0.67859	100.36	0.47847	0	2.234E-19	2	103.4	148640000	6595;2676	979	9577
A0A8C0NRD9	no	AEISNAIDQYVTGTIGEDEDLIK	23	Unmodified	_AEISNAIDQYVTGTIGEDEDLIK_	0	MULTI-MSMS	3	832.078024	2493.21224	0.45747	101.97	0.6784	0	3.4634E-18	2	133.98	249290000	3057	980	9587
A0A8I3PDN0	no	AEITDAEGLGLK	12	Unmodified	_AEITDAEGLGLK_	0	MULTI-MSMS	2	608.824618	1215.63468	0.9232	52.229	0.64406	0	0.0011789	2	85.29	16695000	3361	981	9599
A0A8P0TDF9	no	AEITLLVQGQEPPEFWEALGGEPSEIKK	28	Unmodified	_AEITLLVQGQEPPEFWEALGGEPSEIKK_	1	MULTI-MATCH	3	1032.53604	3094.58628	-1.7449	97.728	0.40798	0	NaN	0	NaN	33499000	4814;581	984	9623
A0A8C0SED0	no	AEIYEAFENIYPILK	15	Unmodified	_AEIYEAFENIYPILK_	0	MULTI-MSMS	2	906.974553	1811.93455	-0.0162	101.21	0.30544	0	0.0012026	1	72.29	44756000	2333	985	9627
A0A8I3NM74	no	AEKDEPGAWEETFK	14	Unmodified	_AEKDEPGAWEETFK_	1	MULTI-MSMS	2	818.87811	1635.74167	1.986	47.2	0.33849	0	0.00022199	1	132.99	22546000	1128;6425	986	9630
A0A8I3PGJ5	no	AEKENPGLTQDIIMK	15	Unmodified	_AEKENPGLTQDIIMK_	1	MSMS	2	843.940187	1685.86582	NaN	41.462	1	0	0.0058737	1	74.611		5272	988	9640
A0A8C0THX2	no	AELAITENK	9	Unmodified	_AELAITENK_	0	MULTI-MSMS	2	494.769114	987.523675	0.3271	23.12	0.49275	0	0.0028371	1	102.51	2218600	5940	990	9653
A0A8C0TS00	no	AELATEEFLPVTPILEGFVILR	22	Unmodified	_AELATEEFLPVTPILEGFVILR_	0	MULTI-MSMS	3	819.792831	2456.35666	-1.2472	111.53	0.23792	0	5.0148E-06	1	77.66	83753000	6130	992	9666
A0A8C0QDH1	no	AELDEAYDIYNMVWNSVK	18	Unmodified	_AELDEAYDIYNMVWNSVK_	0	MULTI-MSMS	3	720.669984	2158.98812	0.49735	110.49	0.27144	1.4211E-14	0.027425	1	27.333	4176500	4539	993	9673
A0A8P0P220	no	AELDNELMEGK	11	Unmodified	_AELDNELMEGK_	0	MULTI-MSMS	2	624.79246	1247.57037	0.47674	46.642	0.4769	0	0.0074325	1	67.207	23402000	6628	994	9679
A0A8C0T149	no	AELFTQSCADLDK	13	Unmodified	_AELFTQSCADLDK_	0	MULTI-MSMS	2	749.348131	1496.68171	-0.80495	52.611	1.3255	-7.1054E-15	2.8455E-05	4	137.17	90972000	5764	998	9712
A0A8C0T149	no	AELFTQSCADLDKWLHGLESQIQSDDYGK	29	Unmodified	_AELFTQSCADLDKWLHGLESQIQSDDYGK_	1	MSMS	3	1118.85762	3353.55104	NaN	104.42	1	0	3.4563E-09	1	81.341		5764	999	9723
A0A8C0T149	no	AELFTQSCADLDKWLHGLESQIQSDDYGKDLTSVNILLK	39	Unmodified	_AELFTQSCADLDKWLHGLESQIQSDDYGKDLTSVNILLK_	2	MULTI-MSMS	5	891.047326	4450.20025	-2.4051	108.82	0.30463	-1.4211E-14	0.015319	1	22.152	15921000	5764	1000	9724
A0A8I3RUJ1	no	AELGAGGDSHR	11	Acetyl (Protein N-term)	_(ac)AELGAGGDSHR_	0	MULTI-MSMS	2	556.259976	1110.5054	0.15689	20.005	0.47722	0	0.00084618	2	88.364	29973000	764	1001	9730
A0A8I3NYN3	no	AELGTGDSPSQSPPIK	16	Unmodified	_AELGTGDSPSQSPPIK_	0	MULTI-MSMS	2	792.399209	1582.78387	-0.078381	32.777	1.103	0	1.5729E-05	2	109.24	14487000	5101	1002	9742
A0A8C0MFG3	no	AELHPVELKPFQDYR	15	Unmodified	_AELHPVELKPFQDYR_	1	MULTI-MSMS	4	461.244072	1840.94718	-0.60029	53.368	0.3731	0	3.6139E-05	2	99.566	23642000	1295	1003	9755
A0A8P0T0S7	no	AELIQYQK	8	Unmodified	_AELIQYQK_	0	MULTI-MATCH	2	496.7742	991.533846	0.96479	28.642	0.30852	0	NaN	0	NaN	6599300	4695	1004	9770
A0A8I3P212	no	AELIVQPELK	10	Unmodified	_AELIVQPELK_	0	MULTI-MSMS	2	570.337164	1138.65977	-0.38763	50.261	1.3249	0	0.0010882	3	108.98	176710000	6467	1005	9776
A0A8I3P212	no	AELIVQPELK	10	Unmodified	_AELIVQPELK_	0	MULTI-MATCH	2	570.337164	1138.65977	-2.5258	51.074	0.13441	0	NaN	0	NaN	1048400	6467	1005	9783
A0A8P0SBB2	no	AELLDHAVLLQVIK	14	Unmodified	_AELLDHAVLLQVIK_	0	MULTI-MSMS	2	781.469241	1560.92393	-1.6205	80.341	0.23716	0	0.0019622	1	72.187	17185000	1588	1006	9787
A0A8C0M248	no	AELLLEPCSNYR	12	Unmodified	_AELLLEPCSNYR_	0	MULTI-MSMS	2	732.861209	1463.70786	-0.093898	58.72	0.91684	-7.1054E-15	0.0013284	1	83.862	52957000	728	1008	9809
A0A8C0LX14	no	AELLQGGDLLR	11	Unmodified	_AELLQGGDLLR_	0	MULTI-MSMS	2	592.83532	1183.65609	-1.0129	63.738	0.37505	0	0.00077897	1	103.7	27749000	539	1009	9821
A0A8I3P4D4	no	AELLSLTQMER	11	Unmodified	_AELLSLTQMER_	0	MULTI-MSMS	2	645.839745	1289.66494	-0.61466	67.528	0.37337	0	0.051873	1	42.336	10021000	3676	1010	9829
A0A8I3P4D4	no	AELLSLTQMER	11	Unmodified	_AELLSLTQMER_	0	MULTI-MATCH	2	645.839745	1289.66494	0.90663	65.929	0.27293	0	NaN	0	NaN	10354000	3676	1010	9834
A0A8C0MWR6	no	AELLVSTVGPEECVVPFLTRPK	22	Unmodified	_AELLVSTVGPEECVVPFLTRPK_	1	MULTI-MSMS	3	814.441804	2440.30358	-0.029942	90.847	1.6637	0	6.9727E-06	4	79.635	305300000	1443	1011	9842
A0A8I3S7X5	no	AELMEISEDKTK	12	Unmodified	_AELMEISEDKTK_	1	MULTI-MSMS	2	697.3476	1392.68065	1.1353	29.698	0.6854	0	0.00042127	1	129.16	35787000	1675	1013	9857
A0A8I3S7X5	no	AELMEISEDKTK	12	Unmodified	_AELMEISEDKTK_	1	MULTI-MATCH	2	697.3476	1392.68065	-4.4848	30.807	0.060656	0	NaN	0	NaN	3107900	1675	1013	9864
A0A8C0NSF7	no	AELNPWPEYINTR	13	Unmodified	_AELNPWPEYINTR_	0	MULTI-MSMS	2	801.89918	1601.78381	2.683	76.68	1.8717	-1.4211E-14	0.0033933	4	68.107	111990000	3097	1016	9875
A0A8C0Z0H6	no	AELQAQLAALNTR	13	Unmodified	_AELQAQLAALNTR_	0	MULTI-MSMS	2	699.888615	1397.76268	1.3728	59.157	0.47578	-7.1054E-15	0.001176	1	80.17	15439000	3827	1018	9889
A0A8I3MHY7	no	AELQASDHR	9	Unmodified	_AELQASDHR_	0	MULTI-MATCH	2	513.751787	1025.48902	-0.34438	10.49	0.20132	0	NaN	0	NaN	4449600	2869	1019	9906
A0A8I3RWA0	no	AELQQEVEK	9	Unmodified	_AELQQEVEK_	0	MULTI-MSMS	2	537.277303	1072.54005	1.5938	19.46	0.40742	0	0.0029571	1	101.54	4372800	5044	1021	9915
A0A8C0SD27	no	AELRDDPIISTHLAK	15	Unmodified	_AELRDDPIISTHLAK_	1	MULTI-MSMS	2	839.959768	1677.90498	-0.22038	37.798	0.57502	0	1.6378E-06	1	151.99	22646000	5409	1022	9927
A0A8P0SRP4	no	AELTTLLEQWEK	12	Unmodified	_AELTTLLEQWEK_	0	MULTI-MSMS	2	730.885207	1459.75586	-1.3748	96.198	0.3411	0	0.00085047	2	89.827	32627000	6482	1027	9972
A0A8P0SRP4	no	AELTTLLEQWEK	12	Unmodified	_AELTTLLEQWEK_	0	MULTI-MATCH	2	730.885207	1459.75586	-0.087313	95.602	0.4763	0	NaN	0	NaN	134730000	6482	1027	9979
A0A8C0NEA2	no	AELVCLSGPHLVSGAEGSEGAGPDSEPCLPPEEQPR	36	Unmodified	_AELVCLSGPHLVSGAEGSEGAGPDSEPCLPPEEQPR_	0	MULTI-MSMS	3	1243.57708	3727.7094	0.30166	73.861	0.33957	0	0.017067	1	20.4	17300000	2594	1028	9985
A0A8I3S0A8	no	AELVPLAEELSCSVCLEPFK	20	Acetyl (Protein N-term)	_(ac)AELVPLAEELSCSVCLEPFK_	0	MULTI-MSMS	3	778.384967	2332.13307	-0.51161	112.33	0.23661	0	1.2155E-08	1	111.66	41799000	1909	1029	9997
A0A8C0NJC4	no	AELVPPPPTPK	11	Unmodified	_AELVPPPPTPK_	0	MULTI-MSMS	2	573.331882	1144.64921	2.0505	36.951	0.91659	0	0.0036042	2	76.221	36947000	2797	1030	10005
A0A8I3P799	no	AELVQGQSAPVGMK	14	Acetyl (Protein N-term)	_(ac)AELVQGQSAPVGMK_	0	MULTI-MSMS	2	728.876859	1455.73916	3.3711	65.662	0.78032	0	0.00013678	1	96.113	63526000	2268	1031	10011
A0A8I3NRV2	no	AEMDAAVTSCK	11	Unmodified	_AEMDAAVTSCK_	0	MULTI-MSMS	2	591.760106	1181.50566	-0.75984	21.293	0.34171	0	0.00047468	1	116.3	43555000	3621	1033	10027
A0A8I3P212	no	AEMDMVAWGVDLASVEQHINSHR	23	Unmodified	_AEMDMVAWGVDLASVEQHINSHR_	0	MULTI-MSMS	3	865.740807	2594.20059	1.6511	97.874	0.33867	0	6.7353E-05	1	51.301	86099000	6467	1034	10050
A0A8P0PC12	no	AEMLLDQYR	9	Unmodified	_AEMLLDQYR_	0	MULTI-MSMS	2	569.781699	1137.54884	-1.2721	53.657	0.37496	0	0.0026743	1	103.83	12824000	2106	1038	10077
A0A8P0PC12	no	AEMLLDQYR	9	Unmodified	_AEMLLDQYR_	0	MULTI-MATCH	2	569.781699	1137.54884	-3.0395	55	0.33978	0	NaN	0	NaN	6180600	2106	1038	10092
A0A8C0M8W1	no	AEMLQVLQSLEAVLIQTVYNAK	22	Unmodified	_AEMLQVLQSLEAVLIQTVYNAK_	0	MULTI-MSMS	3	821.117209	2460.3298	-1.4081	112.55	0.13633	0	0.00019199	1	48.872	18031000	697	1039	10095
A0A8I3NT60	no	AEMVVPDFSELFK	13	Unmodified	_AEMVVPDFSELFK_	0	MULTI-MSMS	2	756.37616	1510.73777	1.0184	102.06	0.78135	0	0.0040098	1	65.842	116670000	6269	1041	10106
Q5WR10	no	AENDVDNELLDYEEDEVETAAGGDGSEAPAK	31	Acetyl (Protein N-term)	_(ac)AENDVDNELLDYEEDEVETAAGGDGSEAPAK_	0	MULTI-MSMS	3	1098.80245	3293.38553	-0.68205	104.27	0.57823	-1.4211E-14	8.784E-11	1	75.758	171540000	277	1044	10126
Q5WR10	no	AENDVDNELLDYEEDEVETAAGGDGSEAPAKK	32	Acetyl (Protein N-term)	_(ac)AENDVDNELLDYEEDEVETAAGGDGSEAPAKK_	1	MULTI-MSMS	3	1141.50077	3421.48049	-1.137	98.282	0.33864	0	6.0135E-54	3	167.07	295900000	277	1045	10137
A0A8C0N9G5	yes	AENGESSGPPRPSR	14	Acetyl (Protein N-term)	_(ac)AENGESSGPPRPSR_	1	MULTI-MATCH	2	741.850218	1481.68588	0.2992	18.715	0.37437	0	NaN	0	NaN	6268900	2414	1046	10152
A0A8I3NAU2	no	AENGLLMTPCYTANFVAPEVLKR	23	Unmodified	_AENGLLMTPCYTANFVAPEVLKR_	1	MULTI-MSMS	3	865.441698	2593.30326	-0.95283	89.403	0.23886	0	4.4845E-05	1	58.904	13602000	4556;3667;1704	1048	10156
A0A8I3MMA7	no	AENGPGPGVLVLR	13	Deamidation (NQ)	_AEN(de)GPGPGVLVLR_	0	MULTI-MSMS	2	640.353877	1278.6932	1.5687	56.838	0.47474	0	0.0031368	1	94.692	10429000	719	1049	10160
A0A8I3MMA7	no	AENGPGPGVLVLR	13	Unmodified	_AENGPGPGVLVLR_	0	MULTI-MSMS	2	639.861869	1277.70918	1.875	53.063	0.34047	0	0.013852	1	52.725	6730500	719	1049	10163
A0A8C0SRA9	no	AENLLDGPPNPK	12	Acetyl (Protein N-term)	_(ac)AENLLDGPPNPK_	0	MSMS	2	653.835517	1305.65648	NaN	68.104	1	0	0.036984	1	40.883		4849	1053	10175
A0A8I3S2F8	no	AENPGDPSDLQGR	13	Unmodified	_AENPGDPSDLQGR_	0	MULTI-MSMS	2	678.312937	1354.61132	0.41925	24.241	0.78941	0	0.055191	1	38.238	4754600	6460	1060	10198
A0A8C0S1G4	no	AENPGLENHR	10	Acetyl (Protein N-term)	_(ac)AENPGLENHR_	0	MULTI-MSMS	2	589.781076	1177.5476	-0.49293	20.38	0.3049	0	0.00020852	2	146.27	72052000	5263	1061	10209
A0A8C0S1G4	no	AENPGLENHR	10	Acetyl (Protein N-term)	_(ac)AENPGLENHR_	0	MULTI-MATCH	2	589.781076	1177.5476	0.52227	20.523	0.045065	0	NaN	0	NaN	3987800	5263	1061	10217
A0A8C0PFS8	no	AENPYLFLR	9	Unmodified	_AENPYLFLR_	0	MULTI-MSMS	2	561.800749	1121.58694	-1.3351	67.338	0.44205	0	0.0048826	1	91.9	9546700	3969	1062	10224
A0A8P0TKE6	no	AENSQLMER	9	Oxidation (M)	_AENSQLM(ox)ER_	0	MULTI-MATCH	2	547.250763	1092.48697	-0.84777	13.001	0.16946	0	NaN	0	NaN	4212500	249	1065	10247
A0A8I3NYX9	no	AENVLVDEPLIHATTYIPLMDNADSNPVLDK	31	Unmodified	_AENVLVDEPLIHATTYIPLMDNADSNPVLDK_	0	MULTI-MSMS	3	1136.57282	3406.69664	-1.2524	99.61	0.3066	0	5.8284E-09	1	66.027	32412000	4287;632	1067	10258
A0A8C0NLR7	no	AEPAPVASSAPPASSLYSSPVTSSAPLAEDIDPELAR	37	Unmodified	_AEPAPVASSAPPASSLYSSPVTSSAPLAEDIDPELAR_	0	MSMS	3	1217.60725	3649.79992	NaN	94.781	1	0	1.1507E-06	1	49.118		2890	1069	10277
A0A8P0SRG8	no	AEPEAVKENQ	10	Unmodified	_AEPEAVKENQ_	1	MULTI-MATCH	2	557.772385	1113.53022	-1.1892	13.035	0.30508	0	NaN	0	NaN	2754700	3123	1071	10290
A0A8P0NGM3	no	AEPGGGGPGFTFTFR	15	Unmodified	_AEPGGGGPGFTFTFR_	0	MULTI-SECPEP	2	749.35969	1496.70483	1.6774	75.305	0.67912	0	0.0071629	1	84.289	43982000	2279	1073	10300
A0A8P0NGM3	no	AEPGGGGPGFTFTFR	15	Unmodified	_AEPGGGGPGFTFTFR_	0	MULTI-MATCH	2	749.35969	1496.70483	7.6243	76.781	1.2232	0	NaN	0	NaN	52916000	2279	1073	10304
A0A8P0NGM3	no	AEPGGGGPGFTFTFR	15	Unmodified	_AEPGGGGPGFTFTFR_	0	MULTI-MATCH	2	749.35969	1496.70483	1.3836	77.556	0.40725	-1.4211E-14	NaN	0	NaN	14328000	2279	1073	10305
A0A8P0NX22	no	AEPIDIQTWILGYR	14	Unmodified	_AEPIDIQTWILGYR_	0	MSMS	2	837.94613	1673.87771	NaN	100.99	1	0	0.00027963	1	84.289		2453	1074	10311
A0A8I3N8J4	no	AEPLHLCHR	9	Unmodified	_AEPLHLCHR_	0	MULTI-MATCH	3	378.194192	1131.56075	-0.14242	13.476	0.23774	0	NaN	0	NaN	4425800	459	1075	10322
A0A8C0YZ18	no	AEPPAAGLSVDVAGLLAQLAR	21	Unmodified	_AEPPAAGLSVDVAGLLAQLAR_	0	MULTI-MSMS	3	673.712623	2018.11604	1.4341	110.68	0.71292	0	1.866E-05	1	77.08	34376000	3801	1079	10338
A0A8I3MHD1	no	AEPPLNASDQAEK	13	Unmodified	_AEPPLNASDQAEK_	0	MULTI-MSMS	2	685.333338	1368.65212	1.9743	20.38	0.37213	0	0.00013763	1	111.86	12957000	1093	1080	10351
A0A8I3MHD1	no	AEPPLNASDQAEK	13	Unmodified	_AEPPLNASDQAEK_	0	MULTI-MSMS	2	685.333338	1368.65212	0.23988	20.662	0.77906	0	2.077E-05	2	158.05	21420000	1093	1080	10352
A0A8I3MHD1	no	AEPPLNASDQAEK	13	Unmodified	_AEPPLNASDQAEK_	0	MULTI-MATCH	2	685.333338	1368.65212	-0.1895	21.347	0.29246	0	NaN	0	NaN	3809000	1093	1080	10361
A0A8I3PHU5	no	AEPPQAMNALMR	12	Unmodified	_AEPPQAMNALMR_	0	MULTI-MSMS	2	664.826114	1327.63768	-1.3479	50.077	0.98428	0	0.0039156	2	69.954	12628000	5052	1081	10366
A0A8I3RSQ2	no	AEPPQCTSLAWSADGQTLFAGYTDNLVR	28	Unmodified	_AEPPQCTSLAWSADGQTLFAGYTDNLVR_	0	MULTI-MSMS	3	1023.48546	3067.43455	-1.3465	100.22	1.5974	0	8.359E-07	3	68.516	581290000	2230	1082	10394
A0A8I3RSQ2	no	AEPPQCTSLAWSADGQTLFAGYTDNLVR	28	Unmodified	_AEPPQCTSLAWSADGQTLFAGYTDNLVR_	0	MULTI-MSMS	3	1023.48546	3067.43455	0.9879	102.21	0.54294	0	0.042972	1	15.81	23373000	2230	1082	10395
A0A8I3RSQ2	no	AEPPQCTSLAWSADGQTLFAGYTDNLVR	28	Unmodified	_AEPPQCTSLAWSADGQTLFAGYTDNLVR_	0	MULTI-MSMS	3	1023.48546	3067.43455	-2.7067	105.17	0.44387	0	0.0058925	1	30.352	14055000	2230	1082	10396
A0A8I3RSQ2	no	AEPPQCTSLAWSADGQTLFAGYTDNLVR	28	Unmodified	_AEPPQCTSLAWSADGQTLFAGYTDNLVR_	0	MULTI-MSMS	3	1023.48546	3067.43455	1.5483	107.46	0.54222	0	0.026751	1	20.261	18125000	2230	1082	10397
A0A8I3RSQ2	no	AEPPQCTSLAWSADGQTLFAGYTDNLVR	28	Unmodified	_AEPPQCTSLAWSADGQTLFAGYTDNLVR_	0	MULTI-MSMS	3	1023.48546	3067.43455	-3.5018	113.42	2.8247	0	8.5104E-06	10	50.499	11133000	2230	1082	10398
A0A8I3RSQ2	no	AEPPQCTSLAWSADGQTLFAGYTDNLVR	28	Unmodified	_AEPPQCTSLAWSADGQTLFAGYTDNLVR_	0	MULTI-MSMS	3	1023.48546	3067.43455	-3.9468	115.69	1.4577	0	0.0066978	2	29.346	5266100	2230	1082	10399
A0A8I3RSQ2	no	AEPPQCTSLAWSADGQTLFAGYTDNLVR	28	Unmodified	_AEPPQCTSLAWSADGQTLFAGYTDNLVR_	0	MSMS	3	1023.48546	3067.43455	NaN	107.53	1	0	0.029324	1	27.424		2230	1082	10400
A0A8I3RSQ2	no	AEPPQCTSLAWSADGQTLFAGYTDNLVR	28	Unmodified	_AEPPQCTSLAWSADGQTLFAGYTDNLVR_	0	MSMS	3	1023.48546	3067.43455	NaN	109.32	1	0	0.043238	1	24.139		2230	1082	10401
A0A8I3RSQ2	no	AEPPQCTSLAWSADGQTLFAGYTDNLVR	28	Unmodified	_AEPPQCTSLAWSADGQTLFAGYTDNLVR_	0	MSMS	3	1023.48546	3067.43455	NaN	115.18	1	0	0.035547	1	25.955		2230	1082	10402
A0A8I3RSQ2	no	AEPPQCTSLAWSADGQTLFAGYTDNLVR	28	Unmodified	_AEPPQCTSLAWSADGQTLFAGYTDNLVR_	0	MSMS	3	1023.48546	3067.43455	NaN	116.4	1	0	0.021185	1	29.346		2230	1082	10403
A0A8I3RSQ2	no	AEPPQCTSLAWSADGQTLFAGYTDNLVR	28	Unmodified	_AEPPQCTSLAWSADGQTLFAGYTDNLVR_	0	MULTI-SECPEP	3	1023.48546	3067.43455	-1.2862	112.24	0.50752	0	0.04345	1	30.104	12012000	2230	1082	10404
A0A8I3RSQ2	no	AEPPQCTSLAWSADGQTLFAGYTDNLVR	28	Unmodified	_AEPPQCTSLAWSADGQTLFAGYTDNLVR_	0	MULTI-MATCH	3	1023.48546	3067.43455	-3.6636	111.81	0.27168	0	NaN	0	NaN	23478000	2230	1082	10459
A0A8I3RSQ2	no	AEPPQCTSLAWSADGQTLFAGYTDNLVR	28	Unmodified	_AEPPQCTSLAWSADGQTLFAGYTDNLVR_	0	MULTI-MATCH	3	1023.48546	3067.43455	-1.1791	102.52	0.20499	0	NaN	0	NaN	29095000	2230	1082	10460
A0A8I3RSQ2	no	AEPPQCTSLAWSADGQTLFAGYTDNLVR	28	Unmodified	_AEPPQCTSLAWSADGQTLFAGYTDNLVR_	0	MULTI-MATCH	3	1023.48546	3067.43455	-2.4877	104.42	0.37342	0	NaN	0	NaN	17059000	2230	1082	10461
A0A8I3RSQ2	no	AEPPQCTSLAWSADGQTLFAGYTDNLVR	28	Unmodified	_AEPPQCTSLAWSADGQTLFAGYTDNLVR_	0	MULTI-MATCH	3	1023.48546	3067.43455	-3.4609	103.06	0.13641	0	NaN	0	NaN	10740000	2230	1082	10462
A0A8I3RSQ2	no	AEPPQCTSLAWSADGQTLFAGYTDNLVR	28	Unmodified	_AEPPQCTSLAWSADGQTLFAGYTDNLVR_	0	MULTI-MATCH	3	1023.48546	3067.43455	-2.6717	101.74	0.33894	1.4211E-14	NaN	0	NaN	13648000	2230	1082	10463
A0A8C0MP96	no	AEPSAATQSPSVSSSSSGAEPAAPGGGSPGACPALGAK	38	Acetyl (Protein N-term)	_(ac)AEPSAATQSPSVSSSSSGAEPAAPGGGSPGACPALGAK_	0	MULTI-MSMS	3	1132.52671	3394.55831	0.25428	61.404	1.291	-7.1054E-15	1.1825E-13	1	80.116	134900000	1660	1084	10484
A0A8I3S4Y3	no	AEPSRPVGLEQLR	13	Unmodified	_AEPSRPVGLEQLR_	1	MULTI-MSMS	2	726.401889	1450.78923	0.69196	34.466	0.14628	0	0.017785	1	67.08	11346000	2766	1086	10498
A0A8I3PYS7	no	AEPVALEHER	10	Unmodified	_AEPVALEHER_	0	MSMS	2	575.796195	1149.57784	NaN	17.403	1	0	0.061183	1	45.368		5484	1088	10508
A0A8C0SXJ4	no	AEPYAADEGSGEGHK	15	Unmodified	_AEPYAADEGSGEGHK_	0	MULTI-MATCH	2	759.328784	1516.64302	-0.86877	14.475	0.16989	0	NaN	0	NaN	899780	4264	1089	10513
A0A8C0MJE1	no	AEQDITTLEQNISR	14	Unmodified	_AEQDITTLEQNISR_	0	MULTI-MSMS	2	809.407566	1616.80058	-0.57421	62.787	0.37214	0	2.7185E-09	2	186.36	146150000	1329	1092	10529
A0A8C0MJE1	no	AEQDITTLEQNISR	14	Unmodified	_AEQDITTLEQNISR_	0	MULTI-MATCH	2	809.407566	1616.80058	2.519	63.242	0.37304	0	NaN	0	NaN	26268000	1329	1092	10537
A0A8C0MJE1	no	AEQDITTLEQNISRLEGQVLR	21	Unmodified	_AEQDITTLEQNISRLEGQVLR_	1	MULTI-MSMS	5	483.45945	2412.26087	0.22936	18.731	0.78179	3.5527E-15	0.060577	1	17.824	27038000	1329	1093	10539
A0A8I3PGD1	no	AEQDVENELLDYEEDEEPQAPPESTPAPPK	30	Acetyl (Protein N-term)	_(ac)AEQDVENELLDYEEDEEPQAPPESTPAPPK_	0	MULTI-MSMS	3	1136.84236	3407.50525	1.5099	100.73	0.8515	0	1.5762E-06	1	56.854	158390000	1616	1095	10554
A0A8I3PGD1	no	AEQDVENELLDYEEDEEPQAPPESTPAPPKK	31	Acetyl (Protein N-term)	_(ac)AEQDVENELLDYEEDEEPQAPPESTPAPPKK_	1	MULTI-MSMS	3	1179.54068	3535.60021	-0.023576	94.389	0.47521	0	9.4897E-11	1	76.835	66539000	1616	1096	10566
A0A8I3NB41	no	AEQEIMKK	8	Unmodified	_AEQEIMKK_	1	MULTI-MATCH	2	488.760235	975.505917	-1.4579	10.555	0.13079	0	NaN	0	NaN	1716600	4571	1098	10583
A0A8C0NLL3	no	AEQEPTAEQLAQIAAENEEDEHSVNYKPPAQK	32	Acetyl (Protein N-term)	_(ac)AEQEPTAEQLAQIAAENEEDEHSVNYKPPAQK_	1	MULTI-MSMS	3	1202.8992	3605.67578	0.65447	76.032	1.7692	0	2.6755E-66	2	192.22	1138100000	2882	1100	10597
A0A8C0NLL3	no	AEQEPTAEQLAQIAAENEEDEHSVNYKPPAQK	32	Acetyl (Protein N-term)	_(ac)AEQEPTAEQLAQIAAENEEDEHSVNYKPPAQK_	1	MULTI-MSMS	4	902.426221	3605.67578	0.092844	76.036	1.4314	0	9.5551E-55	4	173.68	929720000	2882	1100	10598
A0A8C0NLL3	no	AEQEPTAEQLAQIAAENEEDEHSVNYKPPAQK	32	Acetyl (Protein N-term)	_(ac)AEQEPTAEQLAQIAAENEEDEHSVNYKPPAQK_	1	MULTI-MATCH	3	1202.8992	3605.67578	-3.8872	77.858	0.10239	-1.4211E-14	NaN	0	NaN	2547500	2882	1100	10613
A0A8C0TH17	no	AEQFYCGDTEGK	12	Unmodified	_AEQFYCGDTEGK_	0	MULTI-MSMS	2	702.790449	1403.56634	-1.3951	29.395	0.23909	0	0.00056607	1	96.113	5491000	1467	1101	10623
A0A8C0TH17	no	AEQFYCGDTEGKK	13	Unmodified	_AEQFYCGDTEGKK_	1	MSMS	2	766.83793	1531.66131	NaN	19.341	1	0	1.6671E-06	1	122.42		1467	1102	10635
A0A8I3MR72	no	AEQINQAAGEASAVLAK	17	Unmodified	_AEQINQAAGEASAVLAK_	0	MULTI-MSMS	2	835.939033	1669.86351	0.4405	56.951	0.7134	0	1.0464E-06	3	132.31	198660000	2710	1103	10649
A0A8C0THV4	no	AEQLASVQYTLPK	13	Unmodified	_AEQLASVQYTLPK_	0	MULTI-MSMS	2	724.393199	1446.77184	-0.87877	56.43	0.71079	0	0.0014004	2	77.062	67284000	733	1105	10660
A0A8I3MCT0	no	AEQLGAEGNVDESQK	15	Unmodified	_AEQLGAEGNVDESQK_	0	MULTI-MSMS	2	787.868273	1573.72199	0.46158	22.006	0.51352	0	0.00030728	1	87.618	17083000	5356	1106	10676
A0A8I3RY21	no	AEQLHAVMSSTMEK	14	Unmodified	_AEQLHAVMSSTMEK_	0	MULTI-MATCH	2	781.371083	1560.72761	-0.1439	31.345	0.30627	3.5527E-15	NaN	0	NaN	17159000	3150	1107	10686
A0A8C0PFU1	no	AEQLLGQK	8	Unmodified	_AEQLLGQK_	0	MULTI-MATCH	2	443.753267	885.491981	1.4171	19.218	0.203	0	NaN	0	NaN	8893100	3325	1108	10690
A0A8I3MGQ9	no	AEQMASVQNAQR	12	Unmodified	_AEQMASVQNAQR_	0	MULTI-MATCH	2	666.819875	1331.6252	-0.32691	18.606	0.3079	0	NaN	0	NaN	45139000	313;6326	1110	10699
A0A8I3QBV9	no	AEQPHQHAMYYLR	13	Unmodified	_AEQPHQHAMYYLR_	0	MULTI-MSMS	4	411.699138	1642.76744	-0.20738	22.047	0.58153	0	0.0021181	2	63.091	86278000	2404	1112	10714
A0A8P0NKK4	no	AEQPWDYPARPQAK	14	Unmodified	_AEQPWDYPARPQAK_	1	MULTI-MSMS	2	828.910079	1655.8056	3.9612	37.016	0.33982	0	0.012688	1	69.349	5281500	4273	1115	10739
A0A8I3S3I8	no	AEQQISLPAK	10	Acetyl (Protein N-term)	_(ac)AEQQISLPAK_	0	MULTI-MSMS	2	563.808771	1125.60299	-0.91949	51.609	0.88407	0	0.0084038	2	61.691	18891000	1296	1116	10751
A0A8C0S0J3	no	AERPDVDEK	9	Unmodified	_AERPDVDEK_	1	MULTI-MSMS	3	353.508611	1057.504	0.45233	10.997	0.47612	0	0.0014492	1	108.47	103010000	5260	1118	10768
A0A8I3N7N6	no	AERPEDLNLPNAVITR	16	Acetyl (Protein N-term)	_(ac)AERPEDLNLPNAVITR_	1	MULTI-MSMS	2	925.491964	1848.96938	-1.4292	71.618	0.67822	0	2.3228E-10	1	162.32	103700000	3758	1119	10780
A0A8C0T0Z1	no	AESCGNGNSTGYQIR	15	Deamidation (NQ)	_AESCGN(de)GNSTGYQIR_	0	MULTI-MATCH	2	807.844275	1613.674	0.37692	25.79	0.21513	0	NaN	0	NaN	730550	4989;4991	1120	10808
A0A8I3NRE9	no	AESDGSLLLESK	12	Unmodified	_AESDGSLLLESK_	0	MULTI-MSMS	2	624.819532	1247.62451	2.1866	41.707	0.88785	0	0.0015374	1	81.865	12718000	4387;5140	1121	10814
A0A8I3NL88	no	AESDPAYQQYQDAANNLR	18	Unmodified	_AESDPAYQQYQDAANNLR_	0	MULTI-MSMS	2	1027.46413	2052.91371	1.2436	62.642	0.91442	0	1.7323E-46	2	251.3	171200000	6423	1123	10828
A0A8I3NL88	no	AESDPAYQQYQDAANNLR	18	Deamidation (NQ)	_AESDPAYQ(de)QYQDAANNLR_	0	MULTI-MSMS	2	1027.95614	2053.89773	2.0519	62.026	0.33959	0	0.014373	1	80.69	13650000	6423	1123	10838
A0A8I3N9R4	no	AESEEMETSQAASK	14	Unmodified	_AESEEMETSQAASK_	0	MULTI-MSMS	2	749.32231	1496.63007	-0.48718	16.811	0.44165	0	2.0036E-08	1	176.8	9174700	1996	1125	10846
A0A8I3S8P3	no	AESGALIEAAK	11	Unmodified	_AESGALIEAAK_	0	MULTI-MATCH	2	530.287671	1058.56079	-1.1451	26.494	0.1696	0	NaN	0	NaN	3888500	2090	1126	10857
A0A8I3MWP5	no	AESGESGGPPSSQDGAAAAEGAGAPAAAASAEPK	34	Acetyl (Protein N-term)	_(ac)AESGESGGPPSSQDGAAAAEGAGAPAAAASAEPK_	0	MULTI-MSMS	3	989.446387	2965.31733	-0.05485	54.565	0.51061	7.1054E-15	4.2954E-07	1	58.21	25527000	1282;4408	1128	10864
A0A8I3Q7C5	no	AESIMAEQVALSR	13	Unmodified	_AESIMAEQVALSR_	0	MULTI-MSMS	2	702.861209	1403.70786	1.9101	54.554	0.40841	0	0.0006249	1	88.187	11659000	6285	1129	10876
A0A8I3PDN0	no	AESLQQEVEALK	12	Unmodified	_AESLQQEVEALK_	0	MULTI-MSMS	2	672.853906	1343.69326	0.54344	65.875	0.54395	0	8.6256E-05	2	166.19	160190000	3361	1133	10889
A0A8C0Z084	no	AESMLQQADK	10	Unmodified	_AESMLQQADK_	0	MULTI-MATCH	2	560.768788	1119.52302	-0.69486	22.15	0.32475	0	NaN	0	NaN	21912000	2893	1134	10909
A0A8C0QAU4	no	AESQLLECK	9	Unmodified	_AESQLLECK_	0	MULTI-MSMS	2	539.265881	1076.51721	-2.5981	24.532	0.41282	0	0.039149	1	53.775	6896600	4645;6361	1136	10915
A0A8I3NNA6	no	AESTANAGQSDNR	13	Unmodified	_AESTANAGQSDNR_	0	MULTI-MSMS	2	660.792369	1319.57018	-0.4218	9.4309	0.14967	0	0.00085201	1	84.658	1376800	4717	1138	10923
A0A8C0QP08	no	AESTPEIAEQR	11	Unmodified	_AESTPEIAEQR_	0	MULTI-MATCH	2	615.801674	1229.58879	-0.81051	22.958	0.15214	0	NaN	0	NaN	1215000	4782	1139	10938
A0A8I3PTU4	no	AESVMIQQAK	10	Unmodified	_AESVMIQQAK_	0	MULTI-MSMS	2	552.789524	1103.56449	-1.343	21.293	0.37445	0	0.0044913	1	82.452	20056000	2741	1141	10945
A0A8C0P4F9	no	AETEQQCLCLK	11	Unmodified	_AETEQQCLCLK_	0	MULTI-MATCH	2	690.318319	1378.62209	-0.024046	30.06	0.13855	0	NaN	0	NaN	1878200	3545	1143	10963
A0A8C0RR77	no	AETETMYQSK	10	Unmodified	_AETETMYQSK_	0	MULTI-MSMS	2	594.266078	1186.5176	-0.048294	18.197	0.54044	0	0.00043294	2	135.79	286230000	5124;6251	1144	10970
A0A8C0RR77	no	AETETMYQSK	10	Oxidation (M)	_AETETM(ox)YQSK_	0	MULTI-MSMS	2	602.263536	1202.51252	-3.074	18.164	0.23938	0	0.054207	1	64.841	5141700	5124;6251	1144	10986
A0A8P0P0G9	no	AETIQADTPALSLIAETVEDMVK	23	Unmodified	_AETIQADTPALSLIAETVEDMVK_	0	MULTI-MATCH	3	815.752484	2444.23562	8.5711	111.9	0.17057	0	NaN	0	NaN	16759000	1728	1145	10996
A0A8C0RBE7	no	AETLMTVTDPVHDIAFAPNLGR	22	Unmodified	_AETLMTVTDPVHDIAFAPNLGR_	0	MULTI-MSMS	2	1184.60192	2367.18928	0.5826	90.292	0.204	0	1.9936E-30	1	184.21	15645000	873	1148	11007
A0A8I3N1L7	no	AETVADTRR	9	Acetyl (Protein N-term)	_(ac)AETVADTRR_	1	MULTI-MSMS	2	530.772719	1059.53089	0.87256	19.59	0.34771	0	0.0013096	1	128.38	12425000	1979	1150	11017
P61017	yes	AETYDFLFK	9	Acetyl (Protein N-term)	_(ac)AETYDFLFK_	0	MULTI-MSMS	2	588.284597	1174.55464	-0.11475	102.31	0.30611	-1.4211E-14	0.0024706	1	92.439	14895000	219	1151	11028
A0A8I3NAK8	no	AEVAAEFLNDR	11	Unmodified	_AEVAAEFLNDR_	0	MULTI-MSMS	2	617.806759	1233.59897	1.4286	54.834	0.64524	0	0.00074664	1	105.2	27922000	5316;6398	1153	11039
A0A8P0SBA9	no	AEVAAIYEPPQIGTQNSLELLEDPKAEVVDEIAAK	35	Unmodified	_AEVAAIYEPPQIGTQNSLELLEDPKAEVVDEIAAK_	1	MULTI-MSMS	3	1250.98232	3749.92512	0.72051	98.216	0.30435	0	1.4045E-09	2	66.461	115190000	4275	1154	11052
A0A8C0P3R9	no	AEVCIENNK	9	Unmodified	_AEVCIENNK_	0	MULTI-MSMS	2	538.755681	1075.49681	0.35885	16.598	0.50841	0	0.0014287	1	136.16	29236000	3517;3936	1157	11076
A0A8I3NNQ3	no	AEVEETLK	8	Acetyl (Protein N-term)	_(ac)AEVEETLK_	0	MULTI-MSMS	2	480.747847	959.481142	-1.4043	51.135	0.54278	0	0.007373	1	86.794	3078300	6429	1158	11090
A0A8I3NNQ3	no	AEVEETLKR	9	Acetyl (Protein N-term)	_(ac)AEVEETLKR_	1	MULTI-MSMS	2	558.798403	1115.58225	1.5535	40.618	1.0523	0	0.0012944	3	138.54	161060000	6429	1159	11096
A0A8I3PKE6	no	AEVEEVVEPLPSEK	14	Unmodified	_AEVEEVVEPLPSEK_	0	MULTI-MSMS	2	777.898511	1553.78247	-0.7452	49.535	0.57948	0	3.4699E-07	1	169.65	39502000	1894	1160	11108
A0A8C0Q7I6	no	AEVEKAEEALAGEEAPMER	19	Unmodified	_AEVEKAEEALAGEEAPMER_	1	MULTI-MSMS	2	1029.98605	2057.95755	-0.65668	56.26	0.40771	0	5.5104E-18	1	182.35	12406000	3838	1161	11122
A0A8C0Q7I6	no	AEVEKAEEALAGEEAPMER	19	Unmodified	_AEVEKAEEALAGEEAPMER_	1	MULTI-MSMS	3	686.993126	2057.95755	-0.40821	56.12	0.37359	0	0.046662	1	23.601	9266400	3838	1161	11123
A0A8I3NGP8	no	AEVEQKK	7	Acetyl (Protein N-term)	_(ac)AEVEQKK_	1	MULTI-MSMS	2	437.23745	872.460347	-0.18383	11.404	0.27123	0	0.029311	1	84.244	19216000	2809	1162	11139
A0A8I3MY76	no	AEVIPAYGVQK	11	Unmodified	_AEVIPAYGVQK_	0	MULTI-MSMS	2	587.826963	1173.63937	-1.0592	39.172	1.0195	0	0.0070517	1	68.016	23101000	659	1167	11171
A0A8C0PUT4	no	AEVLDLDEDEDDLEVFSK	18	Unmodified	_AEVLDLDEDEDDLEVFSK_	0	MSMS	2	1040.97587	2079.93719	NaN	96.022	1	0	0.0062654	1	54.537		2635	1168	11184
A0A8C0TCK6	no	AEVLSEEPILK	11	Unmodified	_AEVLSEEPILK_	0	MULTI-MSMS	2	614.345186	1226.67582	0.49839	51.824	0.81388	0	0.0035625	1	76.465	21040000	2374	1169	11190
A0A8C0PY59	no	AEVMEEIEDGREEGEEEDSPDATSPLGDHTR	31	Unmodified	_AEVMEEIEDGREEGEEEDSPDATSPLGDHTR_	1	MULTI-MSMS	3	1143.82174	3428.4434	-0.90012	62.326	0.23746	0	2.8575E-19	1	100.97	20275000	4415	1171	11209
A0A8I3S2F8	no	AEVNAFTESIDAELR	15	Unmodified	_AEVNAFTESIDAELR_	0	MULTI-MSMS	2	832.909941	1663.80533	-0.40411	82.995	1.287	0	0.00067713	1	77.894	51383000	6460	1172	11220
A0A8I3NII5	no	AEVNGLAAQGK	11	Deamidation (NQ)	_AEVN(de)GLAAQGK_	0	MULTI-MSMS	2	529.77747	1057.54039	-0.74294	18.742	0.27097	0	0.059294	1	67.993	7624900	6273	1173	11233
A0A8I3N2M6	no	AEVQHQLHVAVGSLQESILAQVQR	24	Unmodified	_AEVQHQLHVAVGSLQESILAQVQR_	0	MULTI-MSMS	4	660.860863	2639.41435	1.4874	81.608	0.60809	0	1.2416E-05	1	67.364	92106000	2844;5566	1174	11246
A0A8C0STJ7	no	AEVQNLGGELVVSGVDSAMSLIQAAK	26	Unmodified	_AEVQNLGGELVVSGVDSAMSLIQAAK_	0	MULTI-MSMS	3	862.786299	2585.33707	0.47092	111.36	0.47513	0	1.4213E-45	1	188.23	2033500000	5644	1175	11254
A0A8I3S467	no	AEVSELPSVVCDLANGSITWADVEAR	26	Deamidation (NQ)	_AEVSELPSVVCDLAN(de)GSITWADVEAR_	0	MSMS	3	930.448123	2788.32254	NaN	101.42	1	0	0.00031828	1	54.855		1791	1177	11271
A0A8I3S467	no	AEVSELPSVVCDLANGSITWADVEAR	26	Deamidation (NQ)	_AEVSELPSVVCDLAN(de)GSITWADVEAR_	0	MULTI-SECPEP	3	930.448123	2788.32254	-1.4352	101.55	0.74584	1.4211E-14	5.0895E-08	1	75.529	133810000	1791	1177	11272
A0A8I3S467	no	AEVSELPSVVCDLANGSITWADVEAR	26	Deamidation (NQ)	_AEVSELPSVVCDLAN(de)GSITWADVEAR_	0	MULTI-MATCH	3	930.448123	2788.32254	2.2404	106.18	0.16972	0	NaN	0	NaN	4482500	1791	1177	11283
A0A8I3S467	no	AEVSELPSVVCDLANGSITWADVEAR	26	Unmodified	_AEVSELPSVVCDLANGSITWADVEAR_	0	MULTI-MSMS	3	930.120118	2787.33852	0.0059044	106.77	0.74825	0	4.9733E-12	1	106.99	190110000	1791	1177	11290
A0A8P0NE56	no	AEVTMGDPHQQTLAR	15	Unmodified	_AEVTMGDPHQQTLAR_	0	MULTI-MATCH	2	827.404303	1652.79405	0.58792	27.384	0.23848	0	NaN	0	NaN	8546900	3855	1179	11314
A0A8I3MIA7	no	AEVVSLLLDR	10	Unmodified	_AEVVSLLLDR_	0	MULTI-MSMS	2	557.826963	1113.63937	0.1025	75.016	0.67834	0	0.00042104	1	141.48	34766000	1007	1180	11320
A0A8P0SYQ4	no	AEWLGGAVEEYFFR	14	Unmodified	_AEWLGGAVEEYFFR_	0	MULTI-MSMS	2	837.401555	1672.78856	0.56767	104.06	0.23819	0	0.00063445	1	86.114	8949700	6653	1183	11338
A0A8C0Z0Y6	no	AEYEGDGIPTVFVAVAGR	18	Unmodified	_AEYEGDGIPTVFVAVAGR_	0	MULTI-MSMS	2	925.96779	1849.92103	0.31534	89.003	0.98507	0	1.5068E-09	1	145.83	499250000	3467;5688	1184	11344
A0A8C0NJA5	no	AEYGTLLQDLTNNITLEDLEQLK	23	Acetyl (Protein N-term)	_(ac)AEYGTLLQDLTNNITLEDLEQLK_	0	MULTI-MSMS	3	892.791995	2675.35416	0.71966	112.31	0.91255	0	2.5066E-12	1	112.58	199820000	2795	1186	11358
A0A8I3Q7W6	no	AEYHAQNK	8	Acetyl (Protein N-term)	_(ac)AEYHAQNK_	0	MULTI-MSMS	2	501.735606	1001.45666	0.1394	12.672	0.30604	0	0.051024	1	42.914	6797100	2130	1187	11361
A0A8I3S2M7	no	AEYLASIFGTEK	12	Acetyl (Protein N-term)	_(ac)AEYLASIFGTEK_	0	MULTI-MSMS	2	685.84555	1369.67655	0.13382	111.06	0.50811	0	3.0134E-05	2	146.11	785260000	3258;6175	1188	11372
A0A8I3MKY4	no	AEYSAYQDK	9	Unmodified	_AEYSAYQDK_	0	MULTI-MSMS	2	537.740554	1073.46655	0.66458	19.151	0.23785	0	0.0029928	1	101.25	20018000	2879	1189	11385
A0A8I3NGR5	no	AFAANSEHQDVDQLIEK	17	Unmodified	_AFAANSEHQDVDQLIEK_	0	MULTI-MSMS	2	957.963236	1913.91192	-1.7142	47.875	0.54273	0	9.6452E-23	1	216.15	17567000	6036	1191	11399
A0A8I3MN54	no	AFAAQEDLEK	10	Unmodified	_AFAAQEDLEK_	0	MULTI-MATCH	2	561.277303	1120.54005	3.4692	31.034	0.06143	-3.5527E-15	NaN	0	NaN	45284000	5023	1192	11414
A0A8I3MN54	no	AFAAQEDLEK	10	Unmodified	_AFAAQEDLEK_	0	MULTI-MATCH	2	561.277303	1120.54005	0.045558	31.9	0.27552	0	NaN	0	NaN	30920000	5023	1192	11415
A0A8I3PEA3	no	AFADALEVIPMALSENSGMNPIQTMTEVR	29	Unmodified	_AFADALEVIPMALSENSGMNPIQTMTEVR_	0	MULTI-MSMS	3	1045.84349	3134.50864	-0.12558	111.23	0.3046	0	2.5387E-25	1	126.99	1119600000	6033	1193	11422
A0A8C0NST9	no	AFADAMEVIPSTLAENAGLNPISTVTELR	29	Unmodified	_AFADAMEVIPSTLAENAGLNPISTVTELR_	0	MULTI-MSMS	3	1010.85326	3029.53795	0.055152	108.41	0.98379	0	3.0222E-25	2	125	2259100000	3109	1194	11436
A0A8C0MCL5	no	AFADDPDVPK	10	Unmodified	_AFADDPDVPK_	0	MULTI-MATCH	2	537.758746	1073.50294	0.21261	33.046	0.2052	0	NaN	0	NaN	1258900	1177	1195	11467
A0A8C0MKC0	no	AFAHITGGGLLENIPR	16	Unmodified	_AFAHITGGGLLENIPR_	0	MULTI-MSMS	2	833.457196	1664.89984	-0.37178	68.748	0.54691	0	1.5716E-05	3	105.66	13673000	1505	1197	11480
A0A8C0MKC0	no	AFAHITGGGLLENIPR	16	Unmodified	_AFAHITGGGLLENIPR_	0	MULTI-MSMS	4	417.232236	1664.89984	0.17543	68.663	0.7173	0	0.0004607	1	68.83	15489000	1505	1197	11481
A0A8C0M8W1	no	AFAHLQVPER	10	Unmodified	_AFAHLQVPER_	0	MULTI-MATCH	3	389.88049	1166.61964	-1.3426	35.008	0.30081	0	NaN	0	NaN	11703000	697	1198	11493
A0A8C0PY99	no	AFAMIIDKLEEDISSSMTNSTAASRPPVTLR	31	Unmodified	_AFAMIIDKLEEDISSSMTNSTAASRPPVTLR_	2	MULTI-MSMS	5	671.144282	3350.68503	-0.28908	102.14	0.64478	0	3.8281E-09	1	71.528	71517000	4419;4333;6665;6275	1200	11503
A0A8P0NAE9	no	AFASWWYK	8	Acetyl (Protein N-term)	_(ac)AFASWWYK_	0	MULTI-MSMS	2	550.763635	1099.51272	-0.42226	106.21	0.57894	0	0.0064447	1	90.777	199100000	2386	1202	11510
A0A8P0TM32	no	AFATMGETVMSVK	13	Unmodified	_AFATMGETVMSVK_	0	MULTI-MSMS	2	686.335981	1370.65741	-0.6973	62.602	0.33923	0	0.026817	1	46.73	16611000	1913	1204	11523
A0A8P0P307	no	AFAVGVQQVLLK	12	Unmodified	_AFAVGVQQVLLK_	0	MULTI-MSMS	2	636.887355	1271.76016	0.24458	71.772	1.0542	0	3.83E-05	2	137	150790000	5279	1205	11534
A0A8I3QBG5	no	AFAVVASALGIPSLLPFLK	19	Unmodified	_AFAVVASALGIPSLLPFLK_	0	MULTI-MATCH	3	638.720279	1913.13901	1.5177	111.32	0.13578	0	NaN	0	NaN	20208000	1782	1206	11546
A0A8C0M9I8	no	AFCADQLDVFLQK	13	Unmodified	_AFCADQLDVFLQK_	0	MULTI-MSMS	2	777.884684	1553.75481	1.1844	90.853	0.54422	0	0.00011979	3	115.23	56278000	802	1207	11553
A0A8I3MXN7	no	AFCEPGNVENNGVLSFIK	18	Unmodified	_AFCEPGNVENNGVLSFIK_	0	MULTI-MSMS	2	997.985657	1993.95676	-0.85924	87.631	0.7163	0	0.0023976	1	54.199	48987000	2770	1208	11565
A0A8P0N4L2	no	AFCGFEDPR	9	Unmodified	_AFCGFEDPR_	0	MULTI-MSMS	2	549.737291	1097.46003	-0.23665	46.313	0.57875	7.1054E-15	0.010659	1	75.109	16698000	3945;5165;4205	1209	11575
A0A8C0PDZ7	no	AFCSGCLSFSAAVPR	15	Unmodified	_AFCSGCLSFSAAVPR_	0	MULTI-MSMS	2	815.379242	1628.74393	1.1963	71.281	0.47454	0	0.0026118	1	63.473	15820000	3910	1210	11588
A0A8C0S4K6	no	AFDCPETEYPVK	12	Unmodified	_AFDCPETEYPVK_	0	MULTI-MSMS	2	728.326667	1454.63878	1.767	46.651	0.40929	0	0.008822	1	60.167	7139100	1831	1212	11597
A0A8C0PDH8	no	AFDDVPVVQIYSSR	14	Unmodified	_AFDDVPVVQIYSSR_	0	MULTI-MATCH	2	798.406837	1594.79912	2.6825	80.009	0.64548	0	NaN	0	NaN	16374000	3604	1213	11612
A0A8I3MSC7	no	AFDFVPPEAVPEQK	14	Unmodified	_AFDFVPPEAVPEQK_	0	MULTI-MSMS	2	787.398481	1572.78241	1.8889	72.857	0.54293	0	0.007168	2	58.274	38019000	4297	1215	11620
A0A8I3N3K9	no	AFDGFSSAQK	10	Unmodified	_AFDGFSSAQK_	0	MULTI-MSMS	2	529.251089	1056.48762	-0.32444	32.314	0.47532	-7.1054E-15	0.0021794	1	95.502	14682000	4828	1216	11635
A0A8I3PBI8	no	AFDHVLHLHPLSR	13	Unmodified	_AFDHVLHLHPLSR_	0	MULTI-SECPEP	3	514.616037	1540.82628	-0.052497	39.191	0.40726	0	0.0062143	1	77.776	57515000	1460	1217	11646
A0A8I3RSP3	no	AFDILGIKPVQR	12	Unmodified	_AFDILGIKPVQR_	1	MULTI-MSMS	2	678.903537	1355.79252	0.57226	64.302	0.50863	0	0.0010538	1	117.89	158530000	4500	1218	11657
A0A8I3Q8S6	no	AFDMWAGDVNDLLK	14	Unmodified	_AFDMWAGDVNDLLK_	0	MSMS	2	797.882141	1593.74973	NaN	99.343	1	0	0.0030615	1	65.842		5960	1219	11668
A0A8C0SPX1	no	AFDPALLEFLVCPLSK	16	Unmodified	_AFDPALLEFLVCPLSK_	0	MULTI-MSMS	3	607.326941	1818.95899	-0.26286	110.04	0.20465	0	0.036112	1	29.077	8024100	4009	1221	11681
A0A8I3NHY9	no	AFDSGIIPMEFVNK	14	Unmodified	_AFDSGIIPMEFVNK_	0	MULTI-MSMS	2	784.394884	1566.77522	-0.20288	91.213	1.2198	0	0.00089907	1	81.923	1759400000	3201	1222	11694
A0A8I3NHY9	no	AFDSGIIPMEFVNK	14	Oxidation (M)	_AFDSGIIPM(ox)EFVNK_	0	MULTI-MSMS	2	792.392341	1582.77013	-0.5628	78.831	0.85009	0	0.031625	1	57.293	19750000	3201	1222	11703
A0A8C0TA90	no	AFDTTDGHQGASQAPK	16	Unmodified	_AFDTTDGHQGASQAPK_	0	MULTI-MSMS	2	815.876433	1629.73831	-2.024	16.943	0.4068	0	1.5706E-05	1	102.66	3052900	3272;5880	1224	11715
A0A8C0QGU9	no	AFEDDAIQLVAR	12	Unmodified	_AFEDDAIQLVAR_	0	MULTI-MATCH	2	674.348791	1346.68303	1.2498	74.354	0.71346	0	NaN	0	NaN	9814400	2280	1226	11737
A0A8C0QGU9	no	AFEDDAIQLVAR	12	Unmodified	_AFEDDAIQLVAR_	0	MULTI-MATCH	2	674.348791	1346.68303	-1.583	71.449	0.61063	0	NaN	0	NaN	15789000	2280	1226	11738
A0A8P0S883	no	AFEDEMKK	8	Unmodified	_AFEDEMKK_	1	MULTI-MSMS	2	499.236593	996.458632	0.57845	17.93	0.50725	0	0.040072	1	86.472	5014500	3301	1227	11744
A0A8C0NCL6	no	AFEDTLQLMER	11	Unmodified	_AFEDTLQLMER_	0	MULTI-MSMS	2	676.829377	1351.6442	-3.3194	76.053	0.37568	-1.4211E-14	0.0023348	1	83.647	24582000	2530	1228	11753
A0A8C0M8C9	no	AFEELFPDWK	10	Unmodified	_AFEELFPDWK_	0	MULTI-MSMS	2	641.311146	1280.60774	0.7166	93.184	0.38491	0	0.00041578	1	128.38	18698000	1002	1230	11770
A0A8I3MLV9	no	AFEESLSTLK	10	Unmodified	_AFEESLSTLK_	0	MULTI-MATCH	2	562.795329	1123.5761	-0.020526	48.819	0.61121	0	NaN	0	NaN	21818000	1133	1232	11789
A0A8P0N4L2	no	AFEETQIDIPGSAGR	15	Unmodified	_AFEETQIDIPGSAGR_	0	MULTI-MSMS	2	795.891552	1589.76855	0.13002	61.191	1.2223	-7.1054E-15	2.0948E-32	4	253.79	1307900000	3945;5165;4205;6365	1233	11796
A0A8C0RHF3	no	AFENDVDALCNLR	13	Unmodified	_AFENDVDALCNLR_	0	MULTI-MSMS	2	768.859197	1535.70384	-2.1722	73.522	0.2379	0	0.0014157	1	76.85	27494000	2023	1235	11805
A0A8P0TC47	no	AFENLLGQALTK	12	Unmodified	_AFENLLGQALTK_	0	MULTI-MSMS	2	652.864077	1303.7136	-0.14154	79.166	1.1571	0	7.1101E-05	2	153.1	278970000	4754	1236	11818
A0A8I3MMQ8	no	AFEPYFEILEVYSTK	15	Unmodified	_AFEPYFEILEVYSTK_	0	MULTI-MSMS	2	918.458736	1834.90292	-1.5823	104.1	0.37461	0	0.00053019	1	81.709	19545000	2217	1238	11834
A0A8I3MMQ8	no	AFEPYFEILEVYSTK	15	Unmodified	_AFEPYFEILEVYSTK_	0	MSMS	2	918.458736	1834.90292	NaN	104.24	1	0	0.06389	1	40.725		2217	1238	11835
A0A8I3PBK4	no	AFFALVTNGVR	11	Unmodified	_AFFALVTNGVR_	0	MULTI-MSMS	2	597.835123	1193.65569	-1.6112	74.764	0.91638	0	0.00029954	2	122.19	48672000	3825	1241	11846
A0A8I3PBK4	no	AFFALVTNGVR	11	Deamidation (NQ)	_AFFALVTN(de)GVR_	0	MULTI-MSMS	2	598.327131	1194.63971	1.9835	78.843	0.5785	0	0.014348	1	87.308	6807600	3825	1241	11856
A0A8I3PBK4	no	AFFALVTNGVR	11	Deamidation (NQ)	_AFFALVTN(de)GVR_	0	MULTI-MATCH	2	598.327131	1194.63971	0.44885	80.522	0.2717	0	NaN	0	NaN	5014200	3825	1241	11862
A0A8P0NI33	no	AFFESHPAPSAER	13	Unmodified	_AFFESHPAPSAER_	0	MULTI-MSMS	2	723.34404	1444.67353	0.62793	29.153	0.44135	3.5527E-15	7.5005E-07	1	176.48	68570000	772	1243	11870
A0A8P0NI33	no	AFFESHPAPSAER	13	Unmodified	_AFFESHPAPSAER_	0	MULTI-MATCH	2	723.34404	1444.67353	-1.0478	27.977	0.1345	-3.5527E-15	NaN	0	NaN	2632700	772	1243	11877
A0A8I3NUR2	no	AFFPCFDTPAVK	12	Unmodified	_AFFPCFDTPAVK_	0	MULTI-MSMS	2	700.339381	1398.66421	2.3019	80.945	0.47531	-1.4211E-14	0.010775	1	58.37	78254000	512	1245	11887
A0A8C0Q8X0	no	AFFSEVER	8	Unmodified	_AFFSEVER_	0	MULTI-MSMS	2	492.742899	983.471246	0.18035	47.226	0.6104	7.1054E-15	0.005896	1	133.81	735880000	4613	1246	11901
A0A8I3NC31	no	AFGDDSALLK	10	Unmodified	_AFGDDSALLK_	0	MULTI-MSMS	2	518.769114	1035.52368	0.52337	50.421	0.54264	7.1054E-15	0.026309	2	55.064	39498000	4899	1248	11921
A0A8I3PU21	no	AFGDVFSVIGVR	12	Unmodified	_AFGDVFSVIGVR_	0	MSMS	2	633.845687	1265.67682	NaN	96.005	1	0	0.0099438	1	60.102		2648	1249	11931
A0A8C0MVM6	no	AFGFSHLEALLDDSKELQR	19	Unmodified	_AFGFSHLEALLDDSKELQR_	1	MSMS	3	726.039287	2175.09603	NaN	89.785	1	0	0.00015846	1	77.391		1878	1250	11941
A0A8I3MU76	no	AFGGYLGTDQSK	12	Unmodified	_AFGGYLGTDQSK_	0	MULTI-MSMS	2	622.30131	1242.58807	0.82204	43.059	0.94137	0	0.00010358	6	126.49	93647000	3740	1251	11952
A0A8P0T542	no	AFGPGLQGGSAGSPAR	16	Unmodified	_AFGPGLQGGSAGSPAR_	0	MULTI-MSMS	2	715.362764	1428.71098	-0.044343	35.417	0.71605	0	1.4874E-05	1	113.77	453510000	6595;2676	1252	11964
A0A8C0RU77	no	AFGQAKHQPTAIIAKTFK	18	Unmodified	_AFGQAKHQPTAIIAKTFK_	2	MULTI-MSMS	5	392.22618	1956.09452	0.027494	29.036	0.7116	0	0.0099539	1	40.186	145630000	5178	1253	11982
A0A8I3S154	no	AFGTILNLVPLAESVVK	17	Unmodified	_AFGTILNLVPLAESVVK_	0	MULTI-MSMS	2	886.021837	1770.02912	0.51495	106.75	0.50917	0	3.3211E-06	1	116.71	96111000	2637	1255	11994
Q9XSU6	no	AFGYYGPLR	9	Unmodified	_AFGYYGPLR_	0	MULTI-MSMS	2	522.269084	1042.52362	0.57817	57.298	0.47543	7.1054E-15	0.0015763	1	114.19	34869000	5813	1256	12006
A0A8I3N8F0	no	AFHDQQLLTVAK	12	Unmodified	_AFHDQQLLTVAK_	0	MULTI-MSMS	3	457.585743	1369.7354	-0.56997	38.653	0.64612	0	0.0072724	1	53.034	9731000	144	1257	12016
A0A8I3MR56	no	AFHNEAQVNPER	12	Unmodified	_AFHNEAQVNPER_	0	MULTI-MSMS	2	706.339289	1410.66403	-0.82815	17.311	0.71307	0	4.1578E-05	1	136.48	4259300	2626	1258	12027
A0A8I3N0K8	no	AFHPTYEEK	9	Unmodified	_AFHPTYEEK_	0	MULTI-MSMS	2	561.266739	1120.51892	0.97669	17.623	0.44252	0	0.038757	1	53.968	2648900	5387	1261	12049
A0A8P0TAL0	no	AFIHHELLAYLYSSADQSSLMEESADQAQR	30	Unmodified	_AFIHHELLAYLYSSADQSSLMEESADQAQR_	0	MULTI-MSMS	4	853.404397	3409.58848	-0.74659	92.224	0.51005	0	0.00014708	1	42.851	43246000	6497;6515;5742	1262	12063
A0A8I3S702	no	AFIHWVSQPLTCEIR	15	Unmodified	_AFIHWVSQPLTCEIR_	0	MULTI-MATCH	2	928.977438	1855.94032	-0.15768	74.234	0.16985	-1.4211E-14	NaN	0	NaN	11391000	5954	1263	12068
A0A8P0S762	no	AFIITGQTYTR	11	Unmodified	_AFIITGQTYTR_	0	MULTI-MSMS	2	635.843145	1269.67174	0.88678	52.535	1.2222	0	0.00014709	4	134.26	123830000	6470	1264	12074
A0A8I3NAA2	no	AFIITINSFDTELSK	15	Unmodified	_AFIITINSFDTELSK_	0	MULTI-MSMS	2	849.951078	1697.8876	1.853	96.926	0.54301	0	0.00040786	1	84.884	42175000	6237	1265	12086
A0A8I3P1H7	no	AFINLEAAGVGGK	13	Unmodified	_AFINLEAAGVGGK_	0	MULTI-MSMS	2	623.843145	1245.67174	-0.97148	63.566	0.54394	7.1054E-15	8.3237E-05	1	121.6	164430000	1953	1266	12094
A0A8I3P1H7	no	AFINLEAAGVGGK	13	Unmodified	_AFINLEAAGVGGK_	0	MULTI-MATCH	2	623.843145	1245.67174	-1.0726	62.853	1.1181	7.1054E-15	NaN	0	NaN	561090000	1953	1266	12105
A0A8I3MU66	no	AFIPAIDSFGFETDLR	16	Unmodified	_AFIPAIDSFGFETDLR_	0	MULTI-MSMS	2	899.954152	1797.89375	1.2497	100.72	0.88539	0	2.6361E-16	3	190.53	196070000	5497	1267	12117
A0A8C0T5B3	no	AFIPPLAEDLLAR	13	Unmodified	_AFIPPLAEDLLAR_	0	MULTI-MSMS	2	713.408652	1424.80275	2.0684	99.138	0.44177	1.4211E-14	0.00038889	2	94.297	19318000	2032	1268	12127
A0A8I3MV65	no	AFITNIPFDVK	11	Unmodified	_AFITNIPFDVK_	0	MULTI-MSMS	2	632.850438	1263.68632	0.85056	82.284	0.91438	-1.4211E-14	0.00017444	2	153.24	1384300000	6025;2852	1269	12140
A0A8C0S447	no	AFITVLEMTPVLGTEIINYR	20	Unmodified	_AFITVLEMTPVLGTEIINYR_	0	MULTI-MSMS	3	760.748457	2279.22354	0.55101	108.89	0.44231	0	0.020988	1	25.544	13422000	3020	1270	12151
A0A8I3MPS3	no	AFIVWLANGDTLR	13	Unmodified	_AFIVWLANGDTLR_	0	MULTI-MSMS	2	738.403901	1474.79325	-2.2973	93.985	0.51029	0	0.00016314	1	103.22	22077000	5369;6350	1271	12157
A0A8I3MPS3	no	AFIVWLANGDTLR	13	Deamidation (NQ)	_AFIVWLAN(de)GDTLR_	0	MULTI-MSMS	2	738.895909	1475.77726	1.1633	97.663	0.33954	0	0.00039035	1	130.98	21129000	5369;6350	1271	12165
A0A8I3NUK2	no	AFKDEYVVSLIR	12	Unmodified	_AFKDEYVVSLIR_	1	MULTI-MSMS	2	720.398284	1438.78202	1.0201	65.414	0.37263	0	0.0042615	1	89.171	38442000	3176	1272	12172
A0A8C0T9H8	no	AFLADPSAFVAAAPVAAATTAAPAAAAAPAK	31	Unmodified	_AFLADPSAFVAAAPVAAATTAAPAAAAAPAK_	0	MULTI-MSMS	4	688.872168	2751.45957	0.38631	94.412	1.1204	0	1.5023E-06	3	55.884	1466800000	5887	1273	12192
A0A8C0T9H8	no	AFLADPSAFVAAAPVAAATTAAPAAAAAPAK	31	Unmodified	_AFLADPSAFVAAAPVAAATTAAPAAAAAPAK_	0	MULTI-MSMS	3	918.160465	2751.45957	0.12288	94.414	0.64564	0	3.243E-15	2	98.632	777960000	5887	1273	12193
A0A8C0T9H8	no	AFLADPSAFVAAAPVAAATTAAPAAAAAPAK	31	Unmodified	_AFLADPSAFVAAAPVAAATTAAPAAAAAPAK_	0	MULTI-MSMS	2	1376.73706	2751.45957	-0.36283	94.376	0.27137	0	1.016E-25	1	121.01	15775000	5887	1273	12194
A0A8C0TA90	no	AFLAELEQNSPK	12	Unmodified	_AFLAELEQNSPK_	0	MSMS	2	673.851167	1345.68778	NaN	63.829	1	0	0.011499	1	57.888		3272;5880	1274	12214
A0A8P0NBP0	no	AFLALLGLQHTK	12	Unmodified	_AFLALLGLQHTK_	0	MULTI-MSMS	3	437.930962	1310.77106	-0.12375	71.435	0.50968	0	0.00016995	1	100.93	18313000	6434	1275	12221
A0A8I3RRV1	no	AFLDALQNQAEASSK	15	Unmodified	_AFLDALQNQAEASSK_	0	MULTI-MSMS	2	796.899377	1591.7842	1.1603	67.709	0.81569	0	1.3086E-07	1	163.45	144850000	754	1277	12242
I3RSH9	no	AFLDGFNEVAPLEWLR	16	Unmodified	_AFLDGFNEVAPLEWLR_	0	MULTI-MSMS	2	938.983244	1875.95193	0.69824	108.79	0.27059	-1.4211E-14	0.00023154	1	83.047	34435000	2558	1278	12249
A0A8C0P5E9	no	AFLEDIRK	8	Unmodified	_AFLEDIRK_	1	MULTI-MSMS	2	496.282192	990.549831	-0.30432	33.414	0.099213	0	0.016769	1	130	2441400	3586	1279	12257
A0A8I3N3C4	no	AFLEDMKK	8	Unmodified	_AFLEDMKK_	1	MULTI-MSMS	2	491.257328	980.500103	-1.1765	26.596	0.33807	0	0.033494	1	91.626	8974200	482	1280	12268
A0A8I3MWI3	no	AFLEENHLDYIIR	13	Unmodified	_AFLEENHLDYIIR_	0	MULTI-MSMS	2	816.922655	1631.83076	-0.084985	71.435	0.37283	0	1.3029E-08	2	197.07	63685000	1216	1281	12280
A0A8I3NWC5	no	AFLHTVCFY	9	Unmodified	_AFLHTVCFY_	0	MULTI-MSMS	2	579.276052	1156.53755	-0.24689	74.597	0.47549	-1.4211E-14	0.0096252	1	77.748	10746000	4450	1283	12289
A0A5F4D4Q9	no	AFLIEEQK	8	Unmodified	_AFLIEEQK_	0	MULTI-MSMS	2	489.26875	976.522947	0.13987	39.428	1.2552	0	0.0056558	3	144.83	779330000	371	1284	12302
A0A5F4D4Q9	no	AFLIEEQK	8	Unmodified	_AFLIEEQK_	0	MULTI-MATCH	2	489.26875	976.522947	0.44609	37.265	0.5101	0	NaN	0	NaN	6927900	371	1284	12311
A0A8C0SAI2	no	AFLLATCGGLDSGFVPSVQDFDKK	24	Acetyl (Protein N-term)	_(ac)AFLLATCGGLDSGFVPSVQDFDKK_	1	MULTI-MSMS	3	872.100106	2613.27849	1.915	108.43	0.20453	-1.4211E-14	3.9229E-05	1	51.827	10496000	2042	1285	12313
A0A8I3MMY6	no	AFLLSLAALR	10	Unmodified	_AFLLSLAALR_	0	MULTI-MSMS	2	537.837134	1073.65972	0.85072	93.146	0.42229	0	0.0099694	1	69.905	49061000	5388	1286	12319
A0A8I3NK29	no	AFLMQHDPTNDYLVTSHIHLHVPEGATPK	29	Unmodified	_AFLMQHDPTNDYLVTSHIHLHVPEGATPK_	0	MULTI-MSMS	3	1090.21178	3267.61352	0.30509	66.677	0.4773	0	6.1968E-08	2	73.676	21172000	6149	1287	12324
A0A8I3NK29	no	AFLMQHDPTNDYLVTSHIHLHVPEGATPK	29	Unmodified	_AFLMQHDPTNDYLVTSHIHLHVPEGATPK_	0	MULTI-MSMS	5	654.52998	3267.61352	0.030753	66.685	0.71456	0	0.031296	1	19.486	33633000	6149	1287	12325
A0A8C0N138	no	AFLQMDSPK	9	Unmodified	_AFLQMDSPK_	0	MULTI-MSMS	2	518.760235	1035.50592	0.4667	44.832	0.44183	0	0.0069551	1	84.568	7438700	2077	1289	12343
A0A8C0TE03	no	AFLQNLTSVVASR	13	Unmodified	_AFLQNLTSVVASR_	0	MULTI-MSMS	2	703.393533	1404.77251	-0.63834	81.743	0.40429	0	2.3104E-05	1	152.54	38243000	5962	1290	12353
A0A8I3N6F8	no	AFLSPPTLLEGPLR	14	Unmodified	_AFLSPPTLLEGPLR_	0	MULTI-MSMS	2	755.935034	1509.85551	0.058246	93.286	0.62572	0	0.00015219	2	113.47	58514000	6378	1291	12361
A0A8C0Q9L4	no	AFLSSYCYNAATIK	14	Unmodified	_AFLSSYCYNAATIK_	0	MULTI-MATCH	2	804.889966	1607.76538	-0.1851	65.364	0.47459	0	NaN	0	NaN	14216000	1191	1292	12373
A0A8P0SRV0	no	AFLSTHPK	8	Unmodified	_AFLSTHPK_	0	MSMS	2	450.750527	899.486502	NaN	15.125	1	0	0.040203	1	67.981		3299	1293	12375
A0A8P0PGR6	no	AFLTLAEDILR	11	Unmodified	_AFLTLAEDILR_	0	MULTI-MSMS	2	631.36117	1260.70779	0.76325	99.439	0.74766	0	0.0001866	2	149.82	2184000000	191	1294	12386
A0A8P0PGR6	no	AFLTLAEDILR	11	Unmodified	_AFLTLAEDILR_	0	MULTI-MATCH	2	631.36117	1260.70779	-3.7542	100.88	0.27136	0	NaN	0	NaN	12797000	191	1294	12394
A0A8P0N8N8	no	AFLVEEDEPAKK	12	Unmodified	_AFLVEEDEPAKK_	1	MULTI-MSMS	2	688.358825	1374.7031	-1.9784	29.494	0.30843	-3.5527E-15	0.0013353	1	97.965	10503000	1037	1295	12395
A0A8P0NZV6	no	AFMDIMSAQTSSGSTSAVR	19	Unmodified	_AFMDIMSAQTSSGSTSAVR_	0	MULTI-MATCH	2	973.950957	1945.88736	0.64089	69.55	0.47635	0	NaN	0	NaN	6480400	3713	1296	12410
A0A8I3RZV1	no	AFMIIQEQR	9	Unmodified	_AFMIIQEQR_	0	MULTI-MSMS	2	568.300059	1134.58556	-3.9322	52.371	0.37331	7.1054E-15	0.0029731	2	101.41	10437000	4956	1297	12412
A0A8I3PKS3	no	AFMTADLPNELIELLEK	17	Oxidation (M)	_AFM(ox)TADLPNELIELLEK_	0	MULTI-MSMS	2	982.008267	1962.00198	1.3069	109.11	0.47522	0	8.7339E-06	2	123.75	32108000	1317;3702	1298	12420
A0A8I3PKS3	no	AFMTADLPNELIELLEK	17	Unmodified	_AFMTADLPNELIELLEK_	0	MULTI-SECPEP	2	974.010809	1946.00707	0.91054	111.29	0.27029	0	3.3637E-10	1	166.6	1706600000	1317;3702	1298	12432
A0A8I3P4A8	no	AFNFGNGLQMLGQK	14	Deamidation (NQ)	_AFNFGN(de)GLQMLGQK_	0	MULTI-MATCH	2	763.377026	1524.7395	-5.6112	87.832	1.085	0	NaN	0	NaN	84841000	5005	1299	12440
A0A8P0PN68	no	AFNFLNEIK	9	Unmodified	_AFNFLNEIK_	0	MULTI-MSMS	2	548.295299	1094.57605	0.25692	78.135	1.9355	0	0.017525	3	67.169	115120000	6451	1300	12444
A0A8I3NRV2	no	AFPAWADTSVLSR	13	Unmodified	_AFPAWADTSVLSR_	0	MULTI-MSMS	2	710.864608	1419.71466	-1.8882	81.736	1.3549	0	8.1543E-05	1	121.9	72461000	3621	1304	12466
A0A8I3NRV2	no	AFPAWADTSVLSR	13	Unmodified	_AFPAWADTSVLSR_	0	MULTI-MSMS	2	710.864608	1419.71466	-1.3247	82.804	0.84632	0	0.058233	1	37.327	66635000	3621	1304	12467
A0A8C0T0C4	no	AFPLFTHR	8	Unmodified	_AFPLFTHR_	0	MULTI-MSMS	2	494.771794	987.529036	3.028	42.585	0.72914	0	0.058141	1	55.676	2340500	2901	1306	12479
A0A8P0S6F1	no	AFPMPGFDER	10	Unmodified	_AFPMPGFDER_	0	MULTI-MSMS	2	583.768591	1165.52263	-0.33142	67.4	0.91806	0	0.032797	1	50.805	24686000	1810	1307	12486
A0A8I3P5K2	no	AFPNPYADFNK	11	Unmodified	_AFPNPYADFNK_	0	MULTI-MSMS	2	642.306395	1282.59824	0.39784	64.104	1.1547	0	0.0025673	2	82.287	74548000	5545	1308	12500
A0A8I3NZ52	no	AFPVLVLDTVPWYLR	15	Unmodified	_AFPVLVLDTVPWYLR_	0	MULTI-MSMS	2	895.00599	1787.99743	-3.8201	108.12	0.33829	0	0.030337	1	42.243	12798000	2485	1309	12507
A0A8I3MWT3	no	AFPVVFDSPR	10	Unmodified	_AFPVVFDSPR_	0	MULTI-MSMS	2	567.800749	1133.58694	0.67456	65.489	0.95025	0	0.040684	2	48.048	58888000	4302	1310	12513
A0A8I3MIB6	no	AFQAVQDLPTR	11	Unmodified	_AFQAVQDLPTR_	0	MSMS	2	623.332944	1244.65134	NaN	46.779	1	0	0.0012179	1	93.098		4334	1311	12521
A0A8I3NPL3	no	AFQFVETHGEVCPANWTPDSPTIKPHPTASK	31	Unmodified	_AFQFVETHGEVCPANWTPDSPTIKPHPTASK_	1	MULTI-MSMS	3	1150.55762	3448.65102	-0.11802	62.653	0.47414	7.1054E-15	9.2969E-09	2	65.893	39064000	3913	1312	12530
A0A8P0SK59	no	AFQVSLEDLAGPEGSEK	17	Unmodified	_AFQVSLEDLAGPEGSEK_	0	MULTI-MSMS	2	888.936156	1775.85776	2.4701	80.131	0.30497	0	3.1325E-05	1	94.688	20751000	3117	1316	12545
A0A8I3PA54	no	AFSDIPSPYLR	11	Unmodified	_AFSDIPSPYLR_	0	MSMS	2	633.32987	1264.64519	NaN	67.113	1	0	0.016986	1	57.55		5705	1317	12551
A0A8I3N9R4	no	AFSDPFVEAEK	11	Unmodified	_AFSDPFVEAEK_	0	MULTI-MSMS	2	620.298236	1238.58192	-0.7004	62.479	1.3221	-7.1054E-15	0.0008144	3	102.06	311170000	1996	1318	12559
A0A8I3N9J6	no	AFSEADMERPLQELGLVPSAVLIVAK	26	Unmodified	_AFSEADMERPLQELGLVPSAVLIVAK_	1	MULTI-MATCH	4	696.630752	2782.4939	0.75782	104.13	0.30692	0	NaN	0	NaN	12525000	5786	1319	12572
A0A8P0T4S2	no	AFSQFVRPLIAAK	13	Unmodified	_AFSQFVRPLIAAK_	1	MULTI-MATCH	2	724.424636	1446.83472	-0.093798	61.309	0.64407	-7.1054E-15	NaN	0	NaN	10023000	3672	1321	12587
A0A8I3P4H2	no	AFSSSSFNSNAFLTR	15	Unmodified	_AFSSSSFNSNAFLTR_	0	MULTI-MATCH	2	818.391719	1634.76888	-5.2567	70.385	1.1203	-1.4211E-14	NaN	0	NaN	118240000	3761	1323	12599
A0A8C0N7M5	no	AFSTVPLTPVPR	12	Unmodified	_AFSTVPLTPVPR_	0	MULTI-MATCH	2	642.869163	1283.72377	0.29707	57.052	0.341	0	NaN	0	NaN	9577800	2342	1324	12604
A0A8I3PX91	no	AFSVEPLLIYPTHYTGDDGYVSDTETSVVWNNEHVK	36	Unmodified	_AFSVEPLLIYPTHYTGDDGYVSDTETSVVWNNEHVK_	0	MULTI-MSMS	4	1021.48782	4081.92216	1.481	94.328	0.1358	0	0.053568	1	7.7883	24525000	3405	1325	12605
A0A8I3MK52	no	AFSVFLFNTENK	12	Unmodified	_AFSVFLFNTENK_	0	MULTI-MSMS	2	708.861534	1415.70852	-2.5351	89.088	0.64524	1.4211E-14	1.8013E-05	2	186.78	138460000	5211	1326	12607
A0A8C0SDW0	no	AFSVTQGLLR	10	Unmodified	_AFSVTQGLLR_	0	MULTI-MSMS	2	546.314023	1090.61349	-0.46988	62.618	0.33941	0	0.012446	2	66.351	33980000	458	1327	12616
A0A8C0MFE2	no	AFSYYGPLR	9	Unmodified	_AFSYYGPLR_	0	MULTI-MSMS	2	537.274367	1072.53418	0.23242	56.746	0.57617	0	0.0015645	1	114.72	24160000	1292	1328	12628
A0A8C0MV09	no	AFTDQASAVMHLPAIIGDYTDFYSSR	26	Unmodified	_AFTDQASAVMHLPAIIGDYTDFYSSR_	0	MULTI-MSMS	3	959.456841	2875.34869	-0.52425	104.45	0.78201	-1.4211E-14	0.010287	1	27.309	27510000	1860	1329	12639
A0A8I3MZZ8	no	AFTFDDEDDELSQLK	15	Unmodified	_AFTFDDEDDELSQLK_	0	MULTI-MSMS	2	886.896696	1771.77884	-1.629	83.111	0.3384	0	6.3563E-05	1	115.33	20423000	1383	1330	12648
A0A8C0NRD9	no	AFTHTAQYDEAISDYFR	17	Unmodified	_AFTHTAQYDEAISDYFR_	0	MULTI-MSMS	2	1017.96324	2033.91192	-0.1525	74.374	0.37353	0	1.2489E-246	1	407.43	260540000	3057	1331	12660
A0A8C0MKC0	no	AFTKPEEACSFIMSADFPALVVK	23	Unmodified	_AFTKPEEACSFIMSADFPALVVK_	1	MULTI-MSMS	3	853.427166	2557.25967	-0.37883	96.507	0.47639	0	0.017486	1	29.158	20624000	1505	1332	12668
A0A8C0MVT2	no	AFTMDCITLEGDQVSHR	17	Unmodified	_AFTMDCITLEGDQVSHR_	0	MULTI-MSMS	3	660.636508	1978.8877	-0.58783	66.008	0.40902	0	8.4637E-05	1	77.221	44993000	1885	1334	12679
A0A8P0NER3	no	AFTYINLDK	9	Unmodified	_AFTYINLDK_	0	MULTI-MSMS	2	542.787307	1083.56006	0.13272	57.189	0.74698	0	0.0013471	1	125.98	152730000	347	1337	12694
A0A8C0P0Y1	no	AFVEFLNDEIKEEK	14	Unmodified	_AFVEFLNDEIKEEK_	1	MULTI-MSMS	2	855.932885	1709.85122	-1.8478	73.046	0.33905	0	0.00074399	1	113.22	43883000	3422	1342	12724
A0A8I3QE63	no	AFVGNQLPFIGFTYYR	16	Unmodified	_AFVGNQLPFIGFTYYR_	0	MSMS	2	946.988329	1891.9621	NaN	100.62	1	0	3.0529E-08	1	109.72		1477	1344	12738
A0A8I3PQ47	no	AFVGSDSGSSSTGDAAR	17	Unmodified	_AFVGSDSGSSSTGDAAR_	0	MULTI-MATCH	2	786.350248	1570.68594	1.0521	21.283	0.20465	0	NaN	0	NaN	3289200	2527	1345	12747
A0A8I3S4T8	no	AFVHWYVGEGMEEGEFSEAREDMAALEK	28	Unmodified	_AFVHWYVGEGMEEGEFSEAREDMAALEK_	1	MULTI-MSMS	3	1073.14623	3216.41685	-0.47153	93.734	0.40778	0	9.8091E-25	3	128.49	56622000	3285;5094;3729;2000	1346	12749
A0A8P0TKQ7	no	AFVQGLGVAGDVVR	14	Unmodified	_AFVQGLGVAGDVVR_	0	MULTI-MSMS	2	694.388251	1386.76195	-0.65115	66.467	0.54429	0	0.0041397	1	62.799	35824000	2539	1347	12752
A0A8P0NXX7	no	AFVRPSGTEDIVR	13	Unmodified	_AFVRPSGTEDIVR_	1	MULTI-MSMS	2	723.888615	1445.76268	0.68656	35.758	0.20574	0	2.8065E-08	1	204.17	34889000	1070	1348	12759
A0A8P0NXX7	no	AFVRPSGTEDIVR	13	Unmodified	_AFVRPSGTEDIVR_	1	MULTI-MATCH	2	723.888615	1445.76268	-5.2791	34.467	0.14628	0	NaN	0	NaN	16715000	1070	1348	12766
A0A8P0NXX7	no	AFVRPSGTEDIVR	13	Unmodified	_AFVRPSGTEDIVR_	1	MULTI-MATCH	2	723.888615	1445.76268	1.5098	35.953	0.043419	0	NaN	0	NaN	6868300	1070	1348	12767
A0A8I3P057	no	AFVSYVQAYAK	11	Unmodified	_AFVSYVQAYAK_	0	MSMS	2	623.826963	1245.63937	NaN	60.186	1	0	0.01055	1	64.654		4081	1350	12784
A0A8C0RFC0	no	AFVYLSNLLYPVPLIHR	17	Unmodified	_AFVYLSNLLYPVPLIHR_	0	MULTI-MSMS	3	672.387411	2014.1404	-0.072146	99.816	0.3051	0	0.049521	1	20.939	16874000	4922	1351	12787
A0A8C0P8A3	no	AFYAPVHADDLR	12	Unmodified	_AFYAPVHADDLR_	0	MULTI-MSMS	3	458.89821	1373.6728	0.45596	45.064	0.54349	0	0.0029297	1	62.14	211730000	3666	1352	12798
A0A8C0M6F0	no	AFYMEEGAPYCER	13	Unmodified	_AFYMEEGAPYCER_	0	MULTI-MSMS	2	811.834333	1621.65411	-1.2833	58.104	0.47532	0	0.00016304	1	103.26	151880000	909	1354	12815
A0A8I3PS42	no	AFYNNVLGEYEEYVTK	16	Unmodified	_AFYNNVLGEYEEYVTK_	0	MULTI-MSMS	2	969.959631	1937.90471	2.1724	97.098	0.95147	1.4211E-14	9.9782E-09	3	154.67	644990000	5844	1355	12827
Q7YQC6	no	AFYPEEISSMVLTK	14	Unmodified	_AFYPEEISSMVLTK_	0	MULTI-MSMS	2	807.907824	1613.8011	-0.68418	91.245	1.2212	0	9.8747E-05	2	122.51	256400000	292;6394	1356	12843
A0A8I3N3Z5	no	AFYVPAQYVK	10	Unmodified	_AFYVPAQYVK_	0	MULTI-MSMS	2	593.318774	1184.623	1.7929	57.325	0.54395	0	0.0015352	1	101.64	34331000	3950	1357	12857
A0A8I3N3Z5	no	AFYVPAQYVK	10	Unmodified	_AFYVPAQYVK_	0	MULTI-MATCH	2	593.318774	1184.623	-1.9305	53.87	0.30603	0	NaN	0	NaN	7826500	3950	1357	12864
A0A8I3NTJ7	no	AGAAAGGSAASGVCVCK	17	Unmodified	_AGAAAGGSAASGVCVCK_	0	MSMS	2	747.3454	1492.67625	NaN	20.413	1	0	0.0093789	1	53.569		4088	1358	12865
A0A8I3S3F0	no	AGAAASAMFAGLQDLGVANGEDLKETLTNCTEPLK	35	Unmodified	_AGAAASAMFAGLQDLGVANGEDLKETLTNCTEPLK_	1	MULTI-MSMS	4	891.689363	3562.72835	1.3051	100.21	0.23829	0	1.4448E-19	2	99.269	66578000	5345	1359	12866
A0A8I3PAS2	no	AGAAGGPEEEAEKPVK	16	Unmodified	_AGAAGGPEEEAEKPVK_	1	MULTI-MATCH	2	770.386102	1538.75765	0.10417	16.39	0.7459	0	NaN	0	NaN	8256800	6108	1360	12876
A0A8I3SCW8	no	AGAAPAGSLVDGELLR	16	Unmodified	_AGAAPAGSLVDGELLR_	0	MULTI-MSMS	2	748.907005	1495.79946	1.0286	64.605	0.57623	0	0.00012134	2	89.403	29979000	5334	1361	12884
A0A8I3SCW8	no	AGAAPAGSLVDGELLR	16	Unmodified	_AGAAPAGSLVDGELLR_	0	MSMS	2	748.907005	1495.79946	NaN	64.712	1	0	0.0001552	1	80.69		5334	1361	12885
A0A8I3NG14	no	AGAAPYVQAFDSLLAGPVAEYLK	23	Unmodified	_AGAAPYVQAFDSLLAGPVAEYLK_	0	MULTI-MSMS	3	784.414243	2350.2209	-0.060165	111.29	0.81337	0	0.057629	1	13.396	1121900000	6221	1363	12894
A0A8I3PIH1	yes	AGAGAGAGAGAAAGEAGGAR	20	Unmodified	_AGAGAGAGAGAAAGEAGGAR_	0	MULTI-MSMS	2	735.855835	1469.69712	-0.0030345	18.084	0.26718	3.5527E-15	8.4097E-06	3	97.631	10447000	6503	1367	12923
A0A8I3MS45	no	AGAGSATLSMAYAGAR	16	Unmodified	_AGAGSATLSMAYAGAR_	0	MSMS	2	727.856457	1453.69836	NaN	46.897	1	0	8.2677E-45	1	191.04		1669	1370	12943
A0A8I3MS45	no	AGAGSATLSMAYAGAR	16	Unmodified	_AGAGSATLSMAYAGAR_	0	MSMS	2	727.856457	1453.69836	NaN	49.732	1	0	0.052426	1	41.48		1669	1370	12944
A0A8C0T9H8	no	AGAIAPCEVTVPAQNTGLGPEK	22	Unmodified	_AGAIAPCEVTVPAQNTGLGPEK_	0	MULTI-MSMS	3	727.372049	2179.09432	0.95808	57.28	0.94978	0	3.1264E-06	1	84.113	74759000	5887	1371	12960
A0A8C0T9H8	no	AGAIAPCEVTVPAQNTGLGPEK	22	Unmodified	_AGAIAPCEVTVPAQNTGLGPEK_	0	MULTI-MSMS	2	1090.55444	2179.09432	0.25358	57.257	0.40844	0	8.8829E-07	1	97.767	39387000	5887	1371	12961
A0A8C0PT56	no	AGAIIENMSTR	11	Unmodified	_AGAIIENMSTR_	0	MULTI-SECPEP	2	581.79788	1161.58121	-2.078	33.52	0.44321	0	0.011153	1	106.68	10678000	4321	1372	12977
A0A8I3S463	no	AGAKPDQIGIITPYEGQR	18	Unmodified	_AGAKPDQIGIITPYEGQR_	1	MULTI-MSMS	2	957.507614	1913.00068	0.93407	48.697	0.47534	0	2.1217E-09	1	148.85	28876000	5011	1373	12984
A0A8P0TP31	no	AGALPGPGPLTNPR	14	Unmodified	_AGALPGPGPLTNPR_	0	MULTI-MSMS	2	659.367318	1316.72008	-2.3153	43.037	1.4167	0	0.0035649	1	65.278	17147000	6385	1374	12995
A0A8I3N6K0	no	AGALQCSPSDAYTK	14	Unmodified	_AGALQCSPSDAYTK_	0	MULTI-MSMS	2	734.840473	1467.66639	0.79035	29.391	0.30763	0	4.1509E-05	1	133.89	75538000	5438	1375	13002
A0A8I3N6K0	no	AGALQCSPSDAYTK	14	Unmodified	_AGALQCSPSDAYTK_	0	MULTI-MATCH	2	734.840473	1467.66639	-2.5128	29.221	0.47538	-3.5527E-15	NaN	0	NaN	45751000	5438	1375	13011
A0A8C0MQ45	no	AGALQICPTDSYTK	14	Unmodified	_AGALQICPTDSYTK_	0	MULTI-SECPEP	2	762.871773	1523.72899	0.24825	47.071	0.81458	0	0.057634	1	54.27	31157000	1685	1376	13012
A0A8I3MIN2	no	AGAPGAAAPGAPVAAPPAK	19	Unmodified	_AGAPGAAAPGAPVAAPPAK_	0	MSMS	2	771.425365	1540.83618	NaN	28.739	1	0	0.00011193	1	79.23		3232	1377	13017
A0A8I3MIN2	no	AGAPGAAAPGAPVAAPPAK	19	Unmodified	_AGAPGAAAPGAPVAAPPAK_	0	MULTI-MATCH	2	771.425365	1540.83618	-1.0485	28.879	0.27114	0	NaN	0	NaN	3820000	3232	1377	13024
A0A8C0Q454	no	AGAPGAQTPVGGASR	15	Unmodified	_AGAPGAQTPVGGASR_	0	MULTI-MSMS	2	648.836382	1295.65821	0.27671	18.214	0.17013	0	0.010722	1	49.5	1232100	698	1378	13026
A0A8C0N1H5	no	AGASLVQLYTALTYR	15	Unmodified	_AGASLVQLYTALTYR_	0	MULTI-SECPEP	2	813.94613	1625.87771	-0.61914	98.624	0.27142	0	0.0029249	1	99.539	58079000	2096	1380	13035
A0A8I3MS09	no	AGATISTLAGLSLK	14	Unmodified	_AGATISTLAGLSLK_	0	MSMS	2	651.88501	1301.75547	NaN	72.127	1	0	0.028145	1	48.513		939	1381	13045
A0A8I3MS09	no	AGATISTLAGLSLK	14	Unmodified	_AGATISTLAGLSLK_	0	MSMS	2	651.88501	1301.75547	NaN	73.143	1	0	0.059514	1	42.083		939	1381	13046
A0A8I3Q3C9	no	AGAVTGALGAGSGSGGGETALTEWGPVSTLPSLHGK	36	Unmodified	_AGAVTGALGAGSGSGGGETALTEWGPVSTLPSLHGK_	0	MULTI-MSMS	3	1084.21614	3249.62658	0.3636	85.898	0.47619	0	9.2498E-05	1	38.054	12128000	2990	1385	13067
A0A8C0P172	no	AGAVVAVPTDTLYGLACAASCSAALDAVYR	30	Unmodified	_AGAVVAVPTDTLYGLACAASCSAALDAVYR_	0	MULTI-MSMS	3	1005.16344	3012.46849	-0.90829	104.56	0.27199	0	0.0035274	1	32.164	11472000	3436	1386	13074
A0A8C0SIR3	no	AGAWRPALLASLAAAAAPVPGLGWACDVALLR	32	Unmodified	_AGAWRPALLASLAAAAAPVPGLGWACDVALLR_	1	MULTI-MSMS	3	1062.585	3184.73318	0.97977	109.89	0.17001	0	6.5435E-20	1	106.69	25783000	5493	1387	13081
A0A8C0MKC0	no	AGCALLGGETAEMPDMYPPGEYDLAGFAVGAMER	34	Unmodified	_AGCALLGGETAEMPDMYPPGEYDLAGFAVGAMER_	0	MULTI-MSMS	3	1182.86099	3545.56115	0.19472	106.54	0.57801	0	1.6908E-15	1	86.675	36714000	1505	1388	13087
A0A8P0TPW6	no	AGCAVTSLLASELTK	15	Unmodified	_AGCAVTSLLASELTK_	0	MULTI-MSMS	2	760.903073	1519.79159	1.5569	81.64	0.40496	0	3.3725E-05	1	126.71	305210000	737	1389	13099
A0A8I3MF49	no	AGCECLNESDEHGFDNCLR	19	Unmodified	_AGCECLNESDEHGFDNCLR_	0	MULTI-MSMS	2	1141.94661	2281.87866	0.28341	45.844	0.2718	0	3.6542E-09	1	129.71	9766600	1323	1390	13111
A0A8I3MXN7	no	AGCEVTILFADLHAYLDNMK	20	Unmodified	_AGCEVTILFADLHAYLDNMK_	0	MULTI-MSMS	3	761.037901	2280.09187	-0.074055	108.24	0.61076	0	0.00029515	1	55.127	73637000	2770	1391	13122
A0A8I3N580	no	AGCQVVAPSDMMDGR	15	Unmodified	_AGCQVVAPSDMMDGR_	0	MULTI-MSMS	2	797.344542	1592.67453	-1.5602	48.212	0.47506	0	0.00018358	1	93.839	18448000	4622	1393	13128
P31637	yes	AGCSNIAYPR	10	Unmodified	_AGCSNIAYPR_	0	MULTI-MATCH	2	554.76384	1107.51313	-0.70664	23.426	0.69827	0	NaN	0	NaN	8050000	195	1394	13145
A0A8C0RAM1	yes	AGDAFGDTSFLNSK	14	Unmodified	_AGDAFGDTSFLNSK_	0	MULTI-MSMS	2	715.333338	1428.65212	-1.6165	63.688	0.47712	7.1054E-15	0.00019579	2	98.156	54963000	4829	1395	13151
A0A8I3P0L6	no	AGDELAYNSSSACASSR	17	Unmodified	_AGDELAYNSSSACASSR_	0	MULTI-MATCH	2	873.373397	1744.73224	-0.40396	29.535	0.17163	0	NaN	0	NaN	2078200	3854	1396	13171
A0A8I3NW16	no	AGDELTKIEDEDEQGWCK	18	Unmodified	_AGDELTKIEDEDEQGWCK_	1	MULTI-MSMS	2	1061.96532	2121.91608	-0.89403	63.403	0.30523	-7.1054E-15	4.4961E-46	1	256.57	38633000	853	1397	13177
A0A8C0PSL2	no	AGDFGAAFVER	11	Unmodified	_AGDFGAAFVER_	0	MULTI-MSMS	2	570.277638	1138.54072	2.0796	54.352	0.5782	-7.1054E-15	0.0087348	1	64.439	16838000	3954	1398	13187
A0A8I3PFB2	no	AGDGAAALLGALAR	14	Unmodified	_AGDGAAALLGALAR_	0	MULTI-MSMS	2	613.846219	1225.67788	-0.56856	81.077	0.40742	0	3.8286E-05	1	134.57	14349000	2627	1400	13197
A0A8I3NSC5	no	AGDGGIFISR	10	Unmodified	_AGDGGIFISR_	0	MULTI-MSMS	2	496.761623	991.508694	0.3466	39.992	0.51065	0	0.016413	1	61.56	6956800	3820;6465	1401	13207
A0A8P0PM03	no	AGDKDDITEPAVCALR	16	Unmodified	_AGDKDDITEPAVCALR_	1	MULTI-MSMS	2	865.922526	1729.8305	0.4747	43.6	1.2145	0	3.9493E-06	2	143.42	45194000	3529	1402	13226
A0A8C0RS74	no	AGDPLDLVALAQQVQK	16	Unmodified	_AGDPLDLVALAQQVQK_	0	MULTI-MATCH	2	833.462144	1664.90974	-1.1958	95.616	0.57816	0	NaN	0	NaN	43659000	5142	1404	13250
A0A8P0NLH3	no	AGDQIICMDDVYGGTNR	17	Unmodified	_AGDQIICMDDVYGGTNR_	0	MULTI-MSMS	2	942.914375	1883.8142	-1.2319	68.003	1.1203	0	1.0394E-20	1	203.88	263460000	2895	1405	13257
A0A8C0TDT9	no	AGDREDITEPAICALR	16	Unmodified	_AGDREDITEPAICALR_	1	MULTI-MATCH	2	893.94125	1785.86795	-3.7446	50.366	1.0183	0	NaN	0	NaN	41212000	138	1406	13275
A0A8I3S4I7	no	AGDSEQTLQSHQQPGGGEPFLIGVSGGTASGK	32	Acetyl (Protein N-term)	_(ac)AGDSEQTLQSHQQPGGGEPFLIGVSGGTASGK_	0	MULTI-MATCH	3	1047.16908	3138.4854	0.55195	75.719	0.57908	0	NaN	0	NaN	27892000	6248	1407	13284
A0A8C0P4Y3	no	AGDTVIPLYIPQCGECK	17	Unmodified	_AGDTVIPLYIPQCGECK_	0	MULTI-MATCH	2	960.963336	1919.91212	2.6116	75.762	0.27179	0	NaN	0	NaN	9179900	3567	1408	13298
A0A8I3S3S8	no	AGDVVLVIPFQNPEEQDEGWLMGVK	25	Unmodified	_AGDVVLVIPFQNPEEQDEGWLMGVK_	0	MULTI-MSMS	3	924.130066	2769.36837	0.49899	105.46	0.34016	0	0.0071615	1	31.18	26094000	1402	1409	13304
A0A8P0TBC7	no	AGEDAVWVLDSGSVR	15	Unmodified	_AGEDAVWVLDSGSVR_	0	MULTI-MSMS	2	780.886269	1559.75799	-0.35584	74.353	0.44125	0	6.8826E-05	2	113.38	23852000	587	1411	13319
A0A8I3Q0P3	no	AGEEEHVYSFPNK	13	Unmodified	_AGEEEHVYSFPNK_	0	MULTI-MATCH	2	753.846613	1505.67867	-2.4459	31.611	0.27485	-3.5527E-15	NaN	0	NaN	3140200	3971	1412	13330
A0A8C0T9C9	no	AGEEIASVGVLSSAR	15	Unmodified	_AGEEIASVGVLSSAR_	0	MULTI-MSMS	2	723.383362	1444.75217	-0.77658	54.957	0.64576	7.1054E-15	0.018444	1	46.643	8209600	3492	1413	13335
A0A8I3PG90	no	AGEENTHLK	9	Unmodified	_AGEENTHLK_	0	MULTI-SECPEP	2	499.748713	997.482873	-0.67371	9.1458	0.33563	1.7764E-15	0.019581	1	123.72	10112000	5116	1414	13343
A0A8I3RZE2	no	AGEGEDYMLALK	12	Unmodified	_AGEGEDYMLALK_	0	MSMS	2	648.810653	1295.60675	NaN	62.47	1	0	0.038145	1	46.819		4350	1415	13352
A0A8I3PS42	no	AGEHGSTYGGNPLGCR	16	Unmodified	_AGEHGSTYGGNPLGCR_	0	MSMS	2	816.862802	1631.71105	NaN	22.249	1	0	0.00036643	1	75.819		5844	1417	13360
A0A8I3PS42	no	AGEHGSTYGGNPLGCR	16	Unmodified	_AGEHGSTYGGNPLGCR_	0	MULTI-MATCH	2	816.862802	1631.71105	0.35671	22.559	0.61372	0	NaN	0	NaN	29962000	5844	1417	13367
A0A8C0RAM1	yes	AGELDGESLDEQASSSSSK	19	Unmodified	_AGELDGESLDEQASSSSSK_	0	MULTI-MSMS	2	948.918888	1895.82322	-0.29176	37.664	0.57528	0	6.2719E-22	1	187.57	16430000	4829	1419	13379
A0A8P0SS95	no	AGELLEDSPK	10	Unmodified	_AGELLEDSPK_	0	MSMS	2	529.771854	1057.52915	NaN	28.75	1	0	2.5519E-09	1	161.92		6650;6567	1420	13386
A0A8P0SS95	no	AGELLEDSPK	10	Unmodified	_AGELLEDSPK_	0	MULTI-MATCH	2	529.771854	1057.52915	-0.0979	28.704	0.45605	0	NaN	0	NaN	32634000	6650;6567	1420	13392
Q5TJE9	no	AGELTEDEVER	11	Unmodified	_AGELTEDEVER_	0	MULTI-MATCH	2	624.291139	1246.56773	4.7708	28.025	0.27146	0	NaN	0	NaN	3329800	271	1421	13396
E2RBS6	no	AGEQIYIFYGTR	12	Unmodified	_AGEQIYIFYGTR_	0	MSMS	2	709.359159	1416.70376	NaN	72.188	1	0	0.00084245	1	83.869		152	1422	13400
A0A8C0SHJ8	no	AGEQLAPFLPQLVPR	15	Unmodified	_AGEQLAPFLPQLVPR_	0	MSMS	2	818.46449	1634.91443	NaN	94.559	1	0	0.00035733	1	79.201		1761	1423	13408
A0A8P0SLH6	no	AGEVFIHK	8	Unmodified	_AGEVFIHK_	0	MULTI-MATCH	2	450.750527	899.486502	0.24459	17.759	0.64195	0	NaN	0	NaN	137610000	2653	1424	13426
A0A8C0Q301	no	AGFAGDDAPR	10	Unmodified	_AGFAGDDAPR_	0	MULTI-MATCH	2	488.727781	975.441008	-0.30621	20.654	0.24225	0	NaN	0	NaN	27232000	177;4505;4191;6327;5652	1427	13454
A0A8I3QNG6	no	AGFAQPSGLSLAPEDPWSCLFVADSESSTVR	31	Unmodified	_AGFAQPSGLSLAPEDPWSCLFVADSESSTVR_	0	MULTI-MSMS	3	1094.51883	3280.53466	2.067	105.29	0.27295	0	2.9978E-14	1	88.295	35135000	5999	1428	13458
A0A8C0SCX1	no	AGFFGTVVEYGAER	14	Unmodified	_AGFFGTVVEYGAER_	0	MULTI-MSMS	2	751.867348	1501.72014	-0.64285	80.27	0.30544	0	0.031992	1	43.897	16083000	1450	1430	13474
A0A8I3NH60	no	AGFIQDTSLILYEEVKPNLTER	22	Deamidation (NQ)	_AGFIQ(de)DTSLILYEEVKPNLTER_	1	MULTI-SECPEP	3	846.442638	2536.30608	2.4721	98.043	0.30478	0	0.00015702	1	61.511	24257000	4936	1431	13482
A0A8I3MJJ7	no	AGFITPVPGGVGPMTVAMLMQSTVESAK	28	Unmodified	_AGFITPVPGGVGPMTVAMLMQSTVESAK_	0	MULTI-MSMS	3	926.14092	2775.40093	-0.13502	110.24	1.5271	0	6.8159E-55	4	190.87	1308300000	4791	1432	13499
A0A8I3MJJ7	no	AGFITPVPGGVGPMTVAMLMQSTVESAK	28	Unmodified	_AGFITPVPGGVGPMTVAMLMQSTVESAK_	0	MULTI-MSMS	4	694.857509	2775.40093	-1.0149	110.23	0.94975	0	1.0021E-06	2	67.33	22496000	4791	1432	13500
A0A8I3MJJ7	no	AGFITPVPGGVGPMTVAMLMQSTVESAK	28	Oxidation (M)	_AGFITPVPGGVGPM(ox)TVAMLMQSTVESAK_	0	MULTI-MSMS	3	931.472558	2791.39584	0.5628	107.09	0.71295	0	2.0361E-08	1	81.839	43889000	4791	1432	13521
A0A8I3MJJ7	no	AGFITPVPGGVGPMTVAMLMQSTVESAK	28	Oxidation (M)	_AGFITPVPGGVGPM(ox)TVAMLMQSTVESAK_	0	MULTI-MATCH	3	931.472558	2791.39584	-4.8028	106.79	0.54498	1.4211E-14	NaN	0	NaN	31816000	4791	1432	13527
A0A8I3MJJ7	no	AGFITPVPGGVGPMTVAMLMQSTVESAKR	29	Unmodified	_AGFITPVPGGVGPMTVAMLMQSTVESAKR_	1	MULTI-MSMS	4	733.882787	2931.50204	-0.66667	104.79	1.1239	0	2.3014E-12	3	90.166	21048000	4791	1433	13540
A0A8I3MJJ7	no	AGFITPVPGGVGPMTVAMLMQSTVESAKR	29	Unmodified	_AGFITPVPGGVGPMTVAMLMQSTVESAKR_	1	MULTI-MSMS	3	978.174623	2931.50204	-0.87095	104.82	1.1582	1.4211E-14	2.6355E-09	3	84.169	41174000	4791	1433	13541
A0A8C0TBK9	no	AGFLAFTQLPK	11	Unmodified	_AGFLAFTQLPK_	0	MULTI-MSMS	2	596.839874	1191.66519	0.88297	81.772	0.33691	0	0.0059979	2	70.256	93202000	1160	1434	13547
A0A8P0NA35	no	AGFLIGDGAGVGK	13	Unmodified	_AGFLIGDGAGVGK_	0	MULTI-MSMS	2	581.316763	1160.61897	-0.1755	55.119	0.37384	0	0.0013256	1	78.098	11566000	4080	1435	13559
A0A8P0P863	no	AGFRPVEAGGQHGGR	15	Unmodified	_AGFRPVEAGGQHGGR_	1	MULTI-MATCH	4	374.693278	1494.74401	1.8631	13.646	0.4598	0	NaN	0	NaN	7915900	4494	1437	13573
A0A8P0PC12	no	AGFSHMLIQR	10	Unmodified	_AGFSHMLIQR_	0	MSMS	2	580.305675	1158.5968	NaN	37.269	1	0	0.00026139	1	131.22		2106	1438	13578
A0A8C0PRU0	no	AGGAAVVITEPEHTK	15	Unmodified	_AGGAAVVITEPEHTK_	0	MULTI-MSMS	3	493.931579	1478.77291	0.83412	22.046	0.68429	0	1.3792E-05	1	127.76	156650000	4296	1440	13593
A0A8C0PRU0	no	AGGAAVVITEPEHTK	15	Unmodified	_AGGAAVVITEPEHTK_	0	MULTI-MATCH	3	493.931579	1478.77291	-1.2026	22.623	0.17008	0	NaN	0	NaN	1581000	4296	1440	13602
A0A8I3MS52	no	AGGAGVPAFYTSTGYGTLVQQGGSPIK	27	Unmodified	_AGGAGVPAFYTSTGYGTLVQQGGSPIK_	0	MULTI-MSMS	3	862.106249	2583.29692	0.11658	83.088	0.50823	0	5.7607E-06	1	58.272	89946000	907	1442	13611
A0A8I3PWC3	no	AGGAPDEVVCEENVSQIYR	19	Unmodified	_AGGAPDEVVCEENVSQIYR_	0	MULTI-MSMS	2	1046.98384	2091.95313	0.26294	63.73	0.3413	7.1054E-15	1.3223E-15	2	166.62	63773000	4537	1443	13623
A0A8C0S3H2	no	AGGDATDSSQTALDNK	16	Unmodified	_AGGDATDSSQTALDNK_	0	MULTI-MSMS	2	775.850081	1549.68561	0.27372	18.841	0.20347	0	3.3647E-13	1	184.55	8989900	4043	1444	13635
A0A8I3SCN7	no	AGGEAGVTLGQPHLSR	16	Acetyl (Protein N-term)	_(ac)AGGEAGVTLGQPHLSR_	0	MULTI-MSMS	3	531.277749	1590.81142	-0.70325	49.751	1.0216	0	0.001907	1	55.782	40052000	5164	1445	13646
A0A8P0T723	no	AGGFVVGYTPSGNPIFR	17	Unmodified	_AGGFVVGYTPSGNPIFR_	0	MULTI-MSMS	2	869.949204	1737.88385	-0.10674	76.241	0.51128	0	2.6534E-05	1	95.618	45396000	2287	1446	13660
A0A8I3RUH0	no	AGGGCVMTIGEMLR	14	Unmodified	_AGGGCVMTIGEMLR_	0	MULTI-MSMS	2	726.343814	1450.67308	-0.70995	74.914	0.50865	0	1.6199E-05	3	141.95	65899000	1801	1447	13666
A0A8C0RR53	no	AGGGGAGAGGNGALTWVNNAAK	22	Deamidation (NQ)	_AGGGGAGAGGN(de)GALTWVNNAAK_	0	MULTI-MATCH	2	936.45337	1870.89219	2.0695	62.188	0.23746	-7.1054E-15	NaN	0	NaN	5411600	3646	1448	13673
A0A8C0P652	no	AGGGGGGDYGLVTAGCGFGK	20	Unmodified	_AGGGGGGDYGLVTAGCGFGK_	0	MULTI-SECPEP	2	879.399218	1756.78388	-0.16836	58.647	0.20327	0	0.014158	1	48.467	6253400	3613	1449	13678
A0A8I3RRZ0	no	AGGGGGLGAGSPALSGGQAR	20	Unmodified	_AGGGGGLGAGSPALSGGQAR_	0	MULTI-MSMS	2	799.405692	1596.79683	2.1152	30.062	0.20645	-3.5527E-15	0.0022375	1	46.746	3075800	1215	1450	13684
A0A8I3N4Q4	no	AGGGGSTTDFLEEWK	15	Unmodified	_AGGGGSTTDFLEEWK_	0	MULTI-MSMS	2	777.857177	1553.6998	-3.8035	76.427	0.44304	0	6.9629E-05	1	109.6	63395000	4562	1451	13692
A0A8C0PSC7	no	AGGGPTLQCPPPSSPEK	17	Unmodified	_AGGGPTLQCPPPSSPEK_	0	MULTI-MSMS	2	840.406511	1678.79847	-1.9507	28.969	0.57767	0	4.5344E-06	1	100.38	11754000	526	1453	13717
A0A8C0PSC7	no	AGGGPTLQCPPPSSPEK	17	Unmodified	_AGGGPTLQCPPPSSPEK_	0	MULTI-MATCH	2	840.406511	1678.79847	-0.10064	28.685	0.51312	0	NaN	0	NaN	14402000	526	1453	13724
A0A8C0PSC7	no	AGGGPTLQCPPPSSPEK	17	Unmodified	_AGGGPTLQCPPPSSPEK_	0	MULTI-MATCH	2	840.406511	1678.79847	2.8023	30.31	0.16792	0	NaN	0	NaN	1918200	526	1453	13725
A0A8I3PBD9	no	AGGIETIANEFSDR	14	Unmodified	_AGGIETIANEFSDR_	0	MULTI-MSMS	2	740.357345	1478.70014	-2.0071	73.246	1.256	1.4211E-14	0.00015126	4	113.63	345670000	3821	1454	13732
A0A8I3PBD9	no	AGGIETIANEFSDR	14	Unmodified	_AGGIETIANEFSDR_	0	MULTI-MATCH	2	740.357345	1478.70014	2.3796	74.167	0.47482	0	NaN	0	NaN	34305000	3821	1454	13740
A0A8I3N9R4	no	AGGIETIANEYSDR	14	Unmodified	_AGGIETIANEYSDR_	0	MSMS	2	748.354802	1494.69505	NaN	56.29	1	0	5.6642E-13	1	138.25		1996	1455	13746
A0A8P0TP31	no	AGGLGPGLGPNPR	13	Unmodified	_AGGLGPGLGPNPR_	0	MULTI-MSMS	2	581.820004	1161.62546	-3.9935	32.147	0.43318	0	0.0041558	1	65.305	11651000	6385	1458	13765
A0A8P0TP31	no	AGGLGPGLGPNPR	13	Unmodified	_AGGLGPGLGPNPR_	0	MULTI-MATCH	2	581.820004	1161.62546	-4.325	33.277	0.12836	0	NaN	0	NaN	2425400	6385	1458	13767
A0A8P0TP31	no	AGGLGPGPNVDTR	13	Unmodified	_AGGLGPGPNVDTR_	0	MULTI-MSMS	2	605.812376	1209.6102	0.022835	27.384	0.23919	0	0.00026626	1	97.472	48495000	6385	1459	13773
A0A8P0TP31	no	AGGLGPGPNVDTR	13	Unmodified	_AGGLGPGPNVDTR_	0	MULTI-SECPEP	2	605.812376	1209.6102	2.4585	27.529	0.14399	0	0.032933	1	64.103	6711100	6385	1459	13774
A0A8C0M9N5	no	AGGLIYQLDSYAPR	14	Unmodified	_AGGLIYQLDSYAPR_	0	MULTI-MSMS	2	762.396273	1522.77799	2.18	81.589	0.7092	0	0.0011695	3	77.64	79142000	1053	1460	13789
A0A8I3NSC5	no	AGGPLGLSIVGGSDHSSHPFGIQEPGVFISK	31	Unmodified	_AGGPLGLSIVGGSDHSSHPFGIQEPGVFISK_	0	MULTI-MSMS	3	1016.52435	3046.55123	-0.3293	86.061	0.4766	0	7.0502E-07	1	59.275	16018000	3820;6465	1462	13798
A0A8P0P5V9	no	AGGQPASGGCQPAGQR	16	Unmodified	_AGGQPASGGCQPAGQR_	0	MULTI-MSMS	2	749.844413	1497.67427	-0.8115	12.006	0.61181	0	2.984E-11	1	171.92	22078000	521;6610	1463	13808
A0A8I3P7C3	no	AGGSAALSPSKK	12	Unmodified	_AGGSAALSPSKK_	1	MULTI-MSMS	2	537.301113	1072.58767	-1.4729	9.3219	0.47285	0	0.00012859	2	172.88	4945100	5000;6182	1465	13826
A0A8I3P7C3	no	AGGSAALSPSKK	12	Unmodified	_AGGSAALSPSKK_	1	MULTI-MATCH	3	358.536501	1072.58767	-0.0726	9.3199	0.57614	0	NaN	0	NaN	34034000	5000;6182	1465	13827
A0A8C0PD71	no	AGGTLCHILGAAYK	14	Unmodified	_AGGTLCHILGAAYK_	0	MULTI-MSMS	2	716.374286	1430.73402	-3.8237	49.651	0.51147	0	2.3812E-16	1	229.73	74985000	3584	1469	13846
A0A8C0PD71	no	AGGTLCHILGAAYK	14	Unmodified	_AGGTLCHILGAAYK_	0	MULTI-MATCH	2	716.374286	1430.73402	-0.20864	48.713	0.71359	0	NaN	0	NaN	16048000	3584	1469	13857
A0A8C0PD71	no	AGGTLCHILGAAYK	14	Unmodified	_AGGTLCHILGAAYK_	0	MULTI-MATCH	2	716.374286	1430.73402	-1.0327	47.984	0.27058	0	NaN	0	NaN	5579200	3584	1469	13858
A0A8P0TJK0	no	AGGYGIQALGGMLVEYVR	18	Unmodified	_AGGYGIQALGGMLVEYVR_	0	MULTI-MSMS	3	618.657461	1852.95055	0.2038	101.99	0.3732	1.4211E-14	0.006015	1	39.849	8458900	6617;2067	1471	13872
A0A8C0NVP6	no	AGHCVIGLQMGTNK	14	Unmodified	_AGHCVIGLQMGTNK_	0	MULTI-MSMS	2	743.368678	1484.7228	-0.15443	31.919	0.1373	7.1054E-15	0.00053628	3	87.942	17594000	3218	1472	13883
A0A8C0NVP6	no	AGHCVIGLQMGTNK	14	Unmodified	_AGHCVIGLQMGTNK_	0	MULTI-MATCH	2	743.368678	1484.7228	4.2708	32.697	0.071976	0	NaN	0	NaN	5532400	3218	1472	13891
A0A8I3RUX3	no	AGHDQVVVLLNDIR	14	Unmodified	_AGHDQVVVLLNDIR_	0	MULTI-MSMS	2	774.928271	1547.84199	-0.082003	67.964	0.51064	0	0.0018902	1	72.497	29408000	3697	1473	13898
A0A8P0SLM5	no	AGHMVPSDQGDMALK	15	Unmodified	_AGHMVPSDQGDMALK_	0	MULTI-MSMS	2	778.863425	1555.7123	-0.15759	29.421	0.30763	3.5527E-15	3.7457E-07	1	150.06	22933000	1895	1474	13909
A0A8C0M4J7	no	AGHQSAAASNLSGLSLQEAQQILNVSK	27	Unmodified	_AGHQSAAASNLSGLSLQEAQQILNVSK_	0	MULTI-MSMS	3	908.142133	2721.40457	-1.6901	86.102	0.98509	0	2.4208E-42	2	168.26	100570000	827	1476	13924
A0A8I3PV39	no	AGHVFTIEPMICEGGWQDETWPDGWTAVTR	30	Unmodified	_AGHVFTIEPMICEGGWQDETWPDGWTAVTR_	0	MULTI-MSMS	3	1149.52381	3445.5496	1.2146	100.14	0.20387	1.4211E-14	5.4203E-31	1	130.01	37120000	5958	1477	13931
A0A8C0REA4	no	AGHYAASVIIR	11	Unmodified	_AGHYAASVIIR_	0	MULTI-MSMS	3	386.552374	1156.63529	0.29648	26.596	0.78754	0	0.00062172	1	91.584	33655000	4904	1478	13940
A0A8C0PD34	no	AGIEDLESLESLSLDQHSK	19	Unmodified	_AGIEDLESLESLSLDQHSK_	0	MULTI-MSMS	3	691.011174	2070.01169	0.80992	85.533	0.33829	1.4211E-14	0.019504	1	28.505	13782000	3877	1479	13954
A0A8C0MIG1	no	AGIEGPLLASEVER	14	Unmodified	_AGIEGPLLASEVER_	0	MULTI-MSMS	2	720.888281	1439.76201	0.40033	63.609	1.0192	-7.1054E-15	0.0015769	2	73.848	83368000	1421	1480	13966
A0A8P0NJV5	no	AGIFQPHVR	9	Unmodified	_AGIFQPHVR_	0	MULTI-MATCH	2	512.787976	1023.5614	0.019397	25.925	0.31646	0	NaN	0	NaN	1153000	869	1481	13979
A0A8C0N9N8	no	AGIFQSAK	8	Unmodified	_AGIFQSAK_	0	MULTI-MSMS	2	411.229428	820.444303	-0.48164	22.031	0.27391	0	0.057266	1	56.014	3004200	2426;5289	1482	13985
A0A8P0T3V0	no	AGILFEDIFDVK	12	Acetyl (Protein N-term)	_(ac)AGILFEDIFDVK_	0	MULTI-MSMS	2	704.871568	1407.72858	0.12865	112.62	0.27053	0	0.00024815	1	98.044	930430000	6658	1485	14001
A0A8C0TA90	no	AGINQNMDSITEELQAK	17	Deamidation (NQ)	_AGIN(de)QNMDSITEELQAK_	0	MULTI-MSMS	2	931.943655	1861.87276	2.3513	72.673	0.33973	0	0.012795	1	61.11	40899000	3272;5880	1487	14027
A0A8C0PUG1	no	AGITTIEAVK	10	Acetyl (Protein N-term)	_(ac)AGITTIEAVK_	0	MULTI-MSMS	2	522.800414	1043.58628	0.089846	65.699	2.1751	0	0.00021813	3	130.56	1507900000	4347	1488	14042
A0A8C0PUG1	no	AGITTIEAVKR	11	Acetyl (Protein N-term)	_(ac)AGITTIEAVKR_	1	MULTI-MSMS	2	600.85097	1199.68739	-3.4043	49.241	1.5633	0	0.0012559	2	93.178	518570000	4347	1489	14062
A0A8P0T6S6	no	AGKPVICATQMLESMIK	17	Unmodified	_AGKPVICATQMLESMIK_	1	MULTI-MSMS	2	938.9883	1875.96205	-0.33353	87.882	1.2937	0	2.5396E-16	2	192.54	959150000	5637;6498	1490	14083
A0A8P0T6S6	no	AGKPVICATQMLESMIK	17	Unmodified	_AGKPVICATQMLESMIK_	1	MULTI-MSMS	2	938.9883	1875.96205	-0.69672	88.323	0.84595	0	1.2634E-08	1	154.47	817340000	5637;6498	1490	14084
A0A8P0T6S6	no	AGKPVICATQMLESMIK	17	Unmodified	_AGKPVICATQMLESMIK_	1	MSMS	2	938.9883	1875.96205	NaN	87.467	1	0	4.4728E-16	1	141.46		5637;6498	1490	14085
A0A8P0T6S6	no	AGKPVICATQMLESMIK	17	Unmodified	_AGKPVICATQMLESMIK_	1	MULTI-SECPEP	4	469.997788	1875.96205	-0.11947	88.281	0.84729	-1.4211E-14	0.0041739	1	62.861	17437000	5637;6498	1490	14086
A0A8P0T6S6	no	AGKPVICATQMLESMIK	17	Oxidation (M)	_AGKPVICATQM(ox)LESMIK_	1	MSMS	2	946.985757	1891.95696	NaN	70.224	1	0	0.0045586	1	69.352		5637;6498	1490	14099
A0A8P0P1F9	no	AGLADEDTWDETELGLYK	18	Unmodified	_AGLADEDTWDETELGLYK_	0	MULTI-MSMS	2	1013.46802	2024.92148	-1.3637	89.457	0.8163	0	3.3606E-18	2	184.1	158500000	3763	1493	14107
A0A8I3MUP4	no	AGLCPDGDMEGDSFFDDPIPKPEK	24	Unmodified	_AGLCPDGDMEGDSFFDDPIPKPEK_	1	MULTI-MATCH	3	879.720966	2636.14107	0.22258	81.868	0.67535	0	NaN	0	NaN	48923000	4409	1494	14114
A0A8I3NHV7	no	AGLELLSDQGYR	12	Acetyl (Protein N-term)	_(ac)AGLELLSDQGYR_	0	MULTI-MSMS	2	682.346249	1362.67794	-2.1721	94.7	1.0514	0	3.7751E-05	2	131.44	86888000	4220	1495	14120
A0A8C0MXL9	no	AGLEPFFDFIVSINGSR	17	Unmodified	_AGLEPFFDFIVSINGSR_	0	MULTI-MSMS	2	934.980701	1867.94685	-0.37924	111.31	0.23654	0	1.169E-05	1	98.501	60520000	1945	1496	14131
A0A8I3N5L6	no	AGLFPNHRPQLPEGFVPK	18	Unmodified	_AGLFPNHRPQLPEGFVPK_	1	MULTI-MSMS	4	501.775805	2003.07412	0.31445	60.978	1.9685	7.1054E-15	0.0019526	3	49.343	45941000	4949	1497	14137
A0A8I3PBB7	yes	AGLGGGGGHK	10	Acetyl (Protein N-term)	_(ac)AGLGGGGGHK_	0	MULTI-MATCH	2	426.719759	851.424964	-1.0337	12.475	0.34022	0	NaN	0	NaN	7726700	6489	1498	14141
A0A8C0Q6X7	no	AGLITNFNEPVNQIATQIAVLIAK	24	Unmodified	_AGLITNFNEPVNQIATQIAVLIAK_	0	MULTI-MATCH	3	846.814518	2537.42172	4.8151	111.36	0.10179	0	NaN	0	NaN	66465000	4346	1500	14159
A0A8P0TSG1	no	AGLLALEFYTPEASSWR	17	Unmodified	_AGLLALEFYTPEASSWR_	0	MULTI-MSMS	2	955.985983	1909.95741	0.40115	99.987	0.40621	-1.4211E-14	7.0811E-12	1	172.11	45056000	6414	1501	14165
A0A8I3RZI9	no	AGLLELK	7	Unmodified	_AGLLELK_	0	MULTI-MSMS	2	372.236722	742.45889	0.81642	41.896	0.19431	0	0.058862	1	62.717	7191100	6583	1502	14173
A0A8P0P1T4	no	AGLLEPEVFHLNPAK	15	Unmodified	_AGLLEPEVFHLNPAK_	0	MULTI-MSMS	2	817.948672	1633.88279	0.86157	69.142	0.75083	0	0.00483	1	58.743	18412000	4858	1503	14179
A0A8C0TT35	no	AGLLQTNGLSK	11	Unmodified	_AGLLQTNGLSK_	0	MULTI-MATCH	2	551.316763	1100.61897	2.15	37.211	0.34081	0	NaN	0	NaN	11824000	5059	1504	14189
A0A8I3MG77	no	AGLLTEQAPGDTLTAVESK	19	Unmodified	_AGLLTEQAPGDTLTAVESK_	0	MSMS	2	950.996745	1899.97894	NaN	68.409	1	0	0.00022693	1	75.102		4437	1505	14194
A0A8C0RLY3	no	AGLNCSTETMPIK	13	Unmodified	_AGLNCSTETMPIK_	0	MULTI-MSMS	2	711.341794	1420.66904	-1.1751	39.185	0.91772	0	2.4747E-05	1	147.95	434380000	5036	1506	14216
A0A8P0NWR7	no	AGLNSLEAVK	10	Acetyl (Protein N-term),Deamidation (NQ)	_(ac)AGLN(de)SLEAVK_	0	MULTI-MSMS	2	522.782222	1043.54989	-0.34123	71.878	0.44224	0	0.0034827	1	86.67	19392000	6545;5120;6553	1508	14234
A0A8P0NWR7	no	AGLNSLEAVK	10	Acetyl (Protein N-term)	_(ac)AGLNSLEAVK_	0	MSMS	2	522.290214	1042.56587	NaN	65.877	1	0	0.00013841	1	130.75		6545;5120;6553	1508	14245
A0A8P0NWR7	no	AGLNSLEAVKR	11	Acetyl (Protein N-term)	_(ac)AGLNSLEAVKR_	1	MSMS	2	600.340769	1198.66699	NaN	49.423	1	0	0.002182	1	77.355		6545;5120;6553	1509	14259
A0A8P0ND82	no	AGLPCQDLEFVQFHPTGIYGAGCLITEGCR	30	Unmodified	_AGLPCQDLEFVQFHPTGIYGAGCLITEGCR_	0	MULTI-MSMS	3	1122.86166	3365.56314	-0.59482	97.165	0.37403	0	9.9511E-75	1	203.94	179000000	6472	1510	14266
A0A8P0N6P6	no	AGLPEALAGQQK	12	Unmodified	_AGLPEALAGQQK_	0	MULTI-SECPEP	2	591.827495	1181.64044	0.78645	37.325	0.7138	0	0.0037871	1	120.87	11973000	2915	1511	14278
A0A8C0SCX1	no	AGLPGFYDPCVGEEK	15	Unmodified	_AGLPGFYDPCVGEEK_	0	MSMS	2	819.877056	1637.73956	NaN	69.971	1	0	0.026513	1	46.88		1450	1512	14289
A0A8C0SCX1	no	AGLPGFYDPCVGEEK	15	Unmodified	_AGLPGFYDPCVGEEK_	0	MSMS	2	819.877056	1637.73956	NaN	70.034	1	0	0.0050451	1	57.802		1450	1512	14290
A0A8C0PNR7	no	AGLQADLEAAAQK	13	Unmodified	_AGLQADLEAAAQK_	0	MULTI-MATCH	2	643.340966	1284.66738	-0.70071	52.862	0.71458	0	NaN	0	NaN	19306000	432	1513	14297
A0A8I3SC44	no	AGLQEGDQVLAVNDVDFQDIEHSK	24	Unmodified	_AGLQEGDQVLAVNDVDFQDIEHSK_	0	MULTI-MSMS	3	876.424306	2626.25109	-1.6188	79.791	0.68125	0	8.6245E-06	1	69.639	20625000	4908	1514	14303
A0A8P0PCD1	no	AGLRPGDVILAIGEQLVQNAEDIYEAVR	28	Unmodified	_AGLRPGDVILAIGEQLVQNAEDIYEAVR_	1	MULTI-MSMS	3	1003.87164	3008.5931	-0.59976	112.58	0.2039	0	2.3028E-25	1	135.35	36876000	5065	1515	14306
A0A8C0MI10	no	AGLTDQVSHHAR	12	Unmodified	_AGLTDQVSHHAR_	0	MULTI-MSMS	2	646.328724	1290.6429	-0.92249	14.363	0.23827	-1.7764E-15	0.049227	1	41.399	2017900	1405	1517	14313
A0A8I3P0G4	no	AGLTHLITMDLHQK	14	Unmodified	_AGLTHLITMDLHQK_	0	MULTI-MSMS	2	789.42705	1576.83955	-0.99807	48.675	0.33951	0	0.00011172	1	120.32	18890000	517	1518	14326
A0A8C0MSP0	no	AGLTLFVSR	9	Acetyl (Protein N-term)	_(ac)AGLTLFVSR_	0	MULTI-MSMS	2	503.290017	1004.56548	0.66672	97.136	1.1886	0	0.00048056	1	154.71	40083000	1781	1519	14337
A0A8P0NSU8	no	AGLVDDFEKK	10	Unmodified	_AGLVDDFEKK_	1	MULTI-MSMS	2	561.295496	1120.57644	-0.39857	35.952	0.043419	0	0.0021924	1	162.88	141680000	6626	1520	14348
A0A8P0NSU8	no	AGLVDDFEKK	10	Unmodified	_AGLVDDFEKK_	1	MULTI-MATCH	2	561.295496	1120.57644	-4.0455	34.403	0.5396	0	NaN	0	NaN	27837000	6626	1520	14357
A0A8P0NSU8	no	AGLVDDFEKK	10	Unmodified	_AGLVDDFEKK_	1	MULTI-MATCH	2	561.295496	1120.57644	1.8881	35.758	0.20574	0	NaN	0	NaN	17634000	6626	1520	14358
A0A8P0N4L2	no	AGLVGPELHEK	11	Unmodified	_AGLVGPELHEK_	0	MULTI-MSMS	2	575.316763	1148.61897	-0.6521	22.422	0.23815	0	0.0032898	1	78.06	29477000	3945;5165;4205;6365	1521	14365
A0A8P0N4L2	no	AGLVGPELHEK	11	Unmodified	_AGLVGPELHEK_	0	MULTI-MSMS	2	575.316763	1148.61897	0.19473	22.801	0.9352	0	0.00066392	2	109.02	207650000	3945;5165;4205;6365	1521	14366
A0A8C0QGH7	no	AGLYGLPR	8	Unmodified	_AGLYGLPR_	0	MULTI-MATCH	2	423.745245	845.475937	0.16108	43.185	0.77094	0	NaN	0	NaN	19996000	4714	1522	14385
A0A8C0N6N8	no	AGMAAAAAGAR	11	Acetyl (Protein N-term)	_(ac)AGMAAAAAGAR_	0	MULTI-MSMS	2	480.240001	958.465449	-0.83819	46.149	0.61185	0	0.0001121	1	191.63	64121000	2266	1523	14392
A0A8C0SI53	no	AGMAAVANSAGSCDLEHFAQLLEK	24	Unmodified	_AGMAAVANSAGSCDLEHFAQLLEK_	0	MULTI-MSMS	3	830.729908	2489.16789	-0.61151	94.414	0.30569	0	4.6594E-20	2	126.97	133980000	5483	1524	14404
A0A8C0QGH7	no	AGMADER	7	Unmodified	_AGMADER_	0	MSMS	2	375.16597	748.317388	NaN	11.004	1	0	0.061696	1	69.176		4714	1525	14415
A0A8C0Z662	no	AGMQPGLTMVVGPPGTGK	18	Unmodified	_AGMQPGLTMVVGPPGTGK_	0	MULTI-MSMS	2	849.4393	1696.86405	0.99745	65.049	0.50821	0	8.9048E-06	2	97.86	15054000	5174	1526	14428
A0A8I3P2R0	no	AGMSTEQAQGLLEK	14	Unmodified	_AGMSTEQAQGLLEK_	0	MULTI-SECPEP	2	731.863948	1461.71334	-0.945	47.645	0.34009	0	0.0025112	1	110.66	126490000	4527	1527	14436
A0A8I3SCI3	no	AGNEKEEGETADTVGCCSLR	20	Unmodified	_AGNEKEEGETADTVGCCSLR_	1	MULTI-MATCH	2	1091.97061	2181.92666	-0.22771	27.188	0.20363	0	NaN	0	NaN	4745500	1420	1529	14461
A0A8C0TA90	no	AGNELLESSAGDDASSLR	18	Unmodified	_AGNELLESSAGDDASSLR_	0	MULTI-SECPEP	2	896.421401	1790.82825	-1.7526	53.284	0.67943	0	1.3042E-06	1	110.55	58247000	3272;5880	1530	14466
A0A8I3MSP5	no	AGNEYLIFQK	10	Unmodified	_AGNEYLIFQK_	0	MULTI-MSMS	2	591.811313	1181.60807	0.63422	57.95	0.44008	0	0.0013649	1	104.44	6597800	5822	1531	14478
A0A8C0MG43	no	AGNFYVPAEPK	11	Unmodified	_AGNFYVPAEPK_	0	MULTI-MATCH	2	596.803488	1191.59242	-1.9594	43.831	1.1123	0	NaN	0	NaN	16551000	1322	1532	14489
A0A8P0PG83	no	AGNGQNSCGVEDVLQLLR	18	Unmodified	_AGNGQNSCGVEDVLQLLR_	0	MULTI-MSMS	2	965.475988	1928.93742	0.41466	95.739	0.30588	0	1.5645E-08	1	130.1	17631000	1961	1533	14496
A0A8P0PG83	no	AGNGQNSCGVEDVLQLLR	18	Deamidation (NQ)	_AGN(de)GQNSCGVEDVLQLLR_	0	MULTI-MSMS	2	965.967996	1929.92144	1.3932	99.984	0.16929	0	1.0664E-08	1	146.5	18371000	1961	1533	14507
A0A8C0TTC2	no	AGNILLNTEGHAK	13	Unmodified	_AGNILLNTEGHAK_	0	MULTI-MSMS	2	669.362233	1336.70991	3.1921	24.532	0.4477	0	0.0043124	1	64.73	6082900	6140	1536	14522
A0A8C0TTC2	no	AGNILLNTEGHAK	13	Unmodified	_AGNILLNTEGHAK_	0	MULTI-MATCH	2	669.362233	1336.70991	1.1568	24.357	0.045039	0	NaN	0	NaN	1847600	6140	1536	14530
A0A8C0YZQ2	no	AGNILLSEPGLVK	13	Unmodified	_AGNILLSEPGLVK_	0	MULTI-MSMS	2	655.887552	1309.76055	0.012502	64.272	0.50854	0	0.0014606	1	76.228	21333000	655	1537	14536
A0A8I3PER7	no	AGNLGGGVVTIER	13	Unmodified	_AGNLGGGVVTIER_	0	MULTI-MSMS	2	621.843676	1241.6728	0.39023	41.092	2.1777	0	8.463E-05	3	121.36	1962300000	1207	1538	14552
A0A8I3PER7	no	AGNLGGGVVTIER	13	Unmodified	_AGNLGGGVVTIER_	0	MULTI-MSMS	2	621.843676	1241.6728	1.8051	43.076	0.90731	0	0.011327	1	55.452	11829000	1207	1538	14553
A0A8I3PER7	no	AGNLGGGVVTIER	13	Unmodified	_AGNLGGGVVTIER_	0	MSMS	2	621.843676	1241.6728	NaN	42.357	1	0	0.00067279	1	81.625		1207	1538	14554
A0A8I3PER7	no	AGNLGGGVVTIER	13	Unmodified	_AGNLGGGVVTIER_	0	MSMS	2	621.843676	1241.6728	NaN	44.289	1	0	0.035652	1	46.592		1207	1538	14555
A0A8I3PER7	no	AGNLGGGVVTIER	13	Unmodified	_AGNLGGGVVTIER_	0	MULTI-MATCH	2	621.843676	1241.6728	2.2959	45.401	0.85004	0	NaN	0	NaN	7110400	1207	1538	14565
A0A8P0T542	no	AGNNMLLVGVHGPR	14	Unmodified	_AGNNMLLVGVHGPR_	0	MSMS	2	717.885352	1433.75615	NaN	41.365	1	0	7.6713E-13	1	135.63		6595;2676	1539	14573
A0A8C0PY59	no	AGNVLMTLEGDIR	13	Unmodified	_AGNVLMTLEGDIR_	0	MULTI-MSMS	2	694.863751	1387.71295	-1.1203	87.236	1.2257	0	2.7083E-05	4	139.43	109960000	4415	1541	14585
A0A8I3RQP9	no	AGNYEEALQLYQHAVQYFLHVVK	23	Unmodified	_AGNYEEALQLYQHAVQYFLHVVK_	0	MULTI-MSMS	4	680.851235	2719.37584	0.30053	108.41	0.54322	0	0.063914	1	11.381	32123000	2405	1542	14593
A0A8C0PDQ4	no	AGPADEEQNVTETDAFYK	18	Unmodified	_AGPADEEQNVTETDAFYK_	0	MULTI-MSMS	2	992.942167	1983.86978	-1.1735	56.55	0.71109	0	2.1617E-23	1	199.96	42956000	3900	1543	14600
A0A8C0SJI1	no	AGPAGSSGEPR	11	Unmodified	_AGPAGSSGEPR_	0	MULTI-MSMS	2	493.238513	984.462472	-1.3026	10.748	0.34084	0	0.003625	1	76.1	1960700	5504	1545	14610
A0A8C0M446	no	AGPAPSAADELPGPAR	16	Acetyl (Protein N-term)	_(ac)AGPAPSAADELPGPAR_	0	MSMS	2	759.880987	1517.74742	NaN	59.507	1	0	0.0034387	1	56.225		811	1546	14615
A0A8I3PX70	no	AGPETDAQFHFTGIK	15	Unmodified	_AGPETDAQFHFTGIK_	0	MULTI-MSMS	2	809.896637	1617.77872	-1.3119	51.1	1.3582	0	0.00033514	1	86.772	33256000	6143	1550	14631
A0A8I3QGM8	no	AGPEYGQGMNPISR	14	Unmodified	_AGPEYGQGMNPISR_	0	MULTI-MSMS	2	738.848632	1475.68271	-0.095888	44.404	0.57923	0	9.7024E-07	1	159.09	12765000	2311	1551	14640
A0A8C0P5W3	no	AGPGLGDGER	10	Unmodified	_AGPGLGDGER_	0	MULTI-MSMS	2	464.727781	927.441008	-0.22077	16.401	0.3733	0	0.0020038	1	96.936	31631000	3602	1552	14648
A0A8C0N1A6	no	AGPGSEELTVTNAR	14	Unmodified	_AGPGSEELTVTNAR_	0	MULTI-MSMS	2	701.352062	1400.68957	-4.3492	32.298	0.79995	0	0.00055562	1	87.363	8509600	2086	1554	14662
A0A8I3MXZ9	no	AGPGSSPLFSLLPGYR	16	Unmodified	_AGPGSSPLFSLLPGYR_	0	MULTI-MATCH	2	809.933022	1617.85149	3.909	96.696	1.0187	1.4211E-14	NaN	0	NaN	23488000	520	1555	14668
A0A8C0P3R9	no	AGPGTLSVTIEGPSK	15	Unmodified	_AGPGTLSVTIEGPSK_	0	MULTI-MSMS	2	707.382831	1412.75111	-0.65198	48.799	1.5309	0	1.7467E-07	3	160.72	645860000	3517;3936	1556	14681
A0A8C0P3R9	no	AGPGTLSVTIEGPSK	15	Unmodified	_AGPGTLSVTIEGPSK_	0	MSMS	2	707.382831	1412.75111	NaN	51.707	1	0	9.0378E-05	1	89.301		3517;3936	1556	14682
A0A8I3MEC0	no	AGPIPEVEEPQRPGQEGTSGNANPASPDLGPR	32	Unmodified	_AGPIPEVEEPQRPGQEGTSGNANPASPDLGPR_	1	MULTI-MSMS	3	1075.52374	3223.5494	1.0269	54.86	0.88423	-7.1054E-15	6.0601E-12	2	86.304	51259000	572	1557	14702
A0A8I3SBI9	no	AGPSLLNTCATFEDSLVLYNR	21	Unmodified	_AGPSLLNTCATFEDSLVLYNR_	0	MULTI-MSMS	3	781.054609	2340.142	-0.99133	98.354	0.84808	0	1.2792E-14	1	147.06	87112000	5490	1560	14726
A0A8I3SBI9	no	AGPSLLNTCATFEDSLVLYNR	21	Unmodified	_AGPSLLNTCATFEDSLVLYNR_	0	MULTI-MSMS	3	781.054609	2340.142	-4.0189	113.39	0.88621	0	0.0605	1	13.317	5908500	5490	1560	14727
A0A8I3SBI9	no	AGPSLLNTCATFEDSLVLYNR	21	Unmodified	_AGPSLLNTCATFEDSLVLYNR_	0	MULTI-MSMS	3	781.054609	2340.142	-2.6946	114.03	1.1588	0	0.065496	1	11.46	3030000	5490	1560	14728
A0A8I3SBI9	no	AGPSLLNTCATFEDSLVLYNR	21	Unmodified	_AGPSLLNTCATFEDSLVLYNR_	0	MULTI-MSMS	3	781.054609	2340.142	-0.92784	114.91	0.7149	0	0.014535	1	28.333	3972300	5490	1560	14729
A0A8I3SBI9	no	AGPSLLNTCATFEDSLVLYNR	21	Unmodified	_AGPSLLNTCATFEDSLVLYNR_	0	MULTI-MSMS	3	781.054609	2340.142	-1.9935	116.75	0.3387	0	0.065019	2	11.788	2221400	5490	1560	14730
A0A8I3P8D6	no	AGPSPEAELQALAR	14	Unmodified	_AGPSPEAELQALAR_	0	MULTI-MSMS	2	705.372798	1408.73104	0.19951	72.198	0.7822	0	0.00011638	1	119.53	176070000	2245	1561	14749
A0A8I3P8D6	no	AGPSPEAELQALAR	14	Unmodified	_AGPSPEAELQALAR_	0	MULTI-MATCH	2	705.372798	1408.73104	-1.1534	71.598	0.30579	0	NaN	0	NaN	35188000	2245	1561	14756
A0A8I3NZ76	no	AGPSTQEPGSQTPLK	15	Unmodified	_AGPSTQEPGSQTPLK_	0	MULTI-MSMS	2	749.38082	1496.74709	0.15049	22.048	0.68429	0	0.00024693	1	90.653	16093000	6183	1562	14762
A0A8I3NN17	no	AGPVVTDNGNFILDWK	16	Unmodified	_AGPVVTDNGNFILDWK_	0	MULTI-MSMS	2	873.446494	1744.87843	0.21254	91.381	0.47506	0	0.0003711	1	76.326	26257000	1429	1564	14776
A0A8I3NQ30	no	AGQAMTGPPLGPILGQR	17	Unmodified	_AGQAMTGPPLGPILGQR_	0	MULTI-MSMS	2	832.451056	1662.88756	0.013963	70.484	1.1528	0	0.00020143	3	76.522	10943000	2981	1565	14785
A0A8C0N8B2	no	AGQHPSQHLIGLR	13	Unmodified	_AGQHPSQHLIGLR_	0	MULTI-MATCH	4	354.198196	1412.76368	0.35899	19.11	0.30767	-3.5527E-15	NaN	0	NaN	12563000	2377	1567	14795
A0A8C0QGH7	no	AGQLLWK	7	Unmodified	_AGQLLWK_	0	MULTI-MATCH	2	408.242338	814.470124	0.13165	38.554	1.1897	0	NaN	0	NaN	28828000	4714	1570	14814
A0A8I3PQ87	no	AGQNASIVSLK	11	Unmodified	_AGQNASIVSLK_	0	MULTI-MSMS	2	544.308938	1086.60332	0.2805	29.391	0.30763	0	0.00025673	1	123.63	86509000	3741	1571	14821
A0A8C0MUT2	no	AGQPLQLLDASWYLPK	16	Unmodified	_AGQPLQLLDASWYLPK_	0	MULTI-MSMS	2	900.488162	1798.96177	3.3624	100.06	0.40685	0	4.6598E-05	1	96.82	156910000	1851	1572	14832
A0A8C0MJS9	no	AGQPPPPPK	9	Unmodified	_AGQPPPPPK_	0	MULTI-MATCH	2	444.750527	887.486502	2.2034	11.349	0.30495	-1.7764E-15	NaN	0	NaN	3544100	1480	1573	14846
A0A8P0T542	no	AGQSAAGAAPGGGADTR	17	Unmodified	_AGQSAAGAAPGGGADTR_	0	MULTI-MSMS	2	707.837111	1413.65967	0.90839	13.341	0.30654	0	3.9772E-09	1	150.21	30777000	6595	1574	14854
A0A8P0PJB7	no	AGQSEAGCCLLDR	13	Unmodified	_AGQSEAGCCLLDR_	0	MULTI-MATCH	2	718.816475	1435.6184	-2.1954	37.827	0.3388	7.1054E-15	NaN	0	NaN	6042900	6000	1575	14869
A0A8P0SP42	no	AGQSVIGLQMGTNK	14	Unmodified	_AGQSVIGLQMGTNK_	0	MULTI-MSMS	2	702.369201	1402.72385	-0.11176	45.737	0.91843	0	4.0372E-05	1	134.13	358670000	2515	1576	14876
A0A8P0SP42	no	AGQSVIGLQMGTNK	14	Unmodified	_AGQSVIGLQMGTNK_	0	MULTI-MATCH	2	702.369201	1402.72385	-2.3811	42.894	0.87406	0	NaN	0	NaN	11249000	2515	1576	14885
A0A8C0TZ22	no	AGQTTYSGVIDCFR	14	Unmodified	_AGQTTYSGVIDCFR_	0	MULTI-MSMS	2	787.867022	1573.71949	-0.15574	64.891	0.37337	0	0.024638	1	46.216	67402000	6173	1577	14893
A0A8I3S503	no	AGQTTYSGVMDCFR	14	Unmodified	_AGQTTYSGVMDCFR_	0	MULTI-MSMS	2	796.845232	1591.67591	-1.1107	62.889	0.4743	7.1054E-15	0.037704	1	42.095	170880000	5575	1578	14905
A0A8C0RFQ3	no	AGQTVTVWAAGAGVAHSPPSTLVWK	25	Unmodified	_AGQTVTVWAAGAGVAHSPPSTLVWK_	0	MSMS	3	831.107924	2490.30194	NaN	77.968	1	0	0.043902	1	26.047		4931;4929	1580	14924
A0A8C0RFQ3	no	AGQTVTVWAAGAGVAHSPPSTLVWK	25	Unmodified	_AGQTVTVWAAGAGVAHSPPSTLVWK_	0	MSMS	3	831.107924	2490.30194	NaN	78.63	1	0	0.054641	1	23.753		4931;4929	1580	14925
A0A8C0T7U4	no	AGQVVQEAVGGLQTVR	16	Unmodified	_AGQVVQEAVGGLQTVR_	0	MULTI-MATCH	2	806.444286	1610.87402	2.5465	54.88	0.33977	0	NaN	0	NaN	9126600	5854	1581	14939
A0A8I3NEK0	no	AGQVVTIWAAGAGATHSPPTDLVWK	25	Unmodified	_AGQVVTIWAAGAGATHSPPTDLVWK_	0	MULTI-MSMS	3	845.111446	2532.31251	0.28542	84.948	3.6035	0	6.1382E-33	11	168.57	641620000	5929;6396	1582	14957
A0A8I3NEK0	no	AGQVVTIWAAGAGATHSPPTDLVWK	25	Unmodified	_AGQVVTIWAAGAGATHSPPTDLVWK_	0	MULTI-MSMS	3	845.111446	2532.31251	-0.37192	88.48	0.77871	0	6.1534E-05	1	48.961	16508000	5929;6396	1582	14958
A0A8I3NEK0	no	AGQVVTIWAAGAGATHSPPTDLVWK	25	Unmodified	_AGQVVTIWAAGAGATHSPPTDLVWK_	0	MSMS	3	845.111446	2532.31251	NaN	89.125	1	0	0.00080053	1	47.806		5929;6396	1582	14959
A0A8I3NEK0	no	AGQVVTIWAAGAGATHSPPTDLVWK	25	Unmodified	_AGQVVTIWAAGAGATHSPPTDLVWK_	0	MSMS	3	845.111446	2532.31251	NaN	91.171	1	0	0.0015863	1	44.74		5929;6396	1582	14960
A0A8I3NEK0	no	AGQVVTIWAAGAGATHSPPTDLVWK	25	Unmodified	_AGQVVTIWAAGAGATHSPPTDLVWK_	0	MULTI-MATCH	3	845.111446	2532.31251	0.13838	90.194	0.57712	1.4211E-14	NaN	0	NaN	23014000	5929;6396	1582	15008
A0A8I3NEK0	no	AGQVVTIWAAGAGATHSPPTDLVWK	25	Unmodified	_AGQVVTIWAAGAGATHSPPTDLVWK_	0	MULTI-MATCH	3	845.111446	2532.31251	1.9624	114.28	0.78311	1.4211E-14	NaN	0	NaN	4222600	5929;6396	1582	15009
A0A8P0TV38	no	AGSAGLGAQSPTSAASAPGEGEAPAAVQGQDDRVPGSEVDAPK	43	Unmodified	_AGSAGLGAQSPTSAASAPGEGEAPAAVQGQDDRVPGSEVDAPK_	1	MULTI-MSMS	3	1320.96505	3959.87331	-0.2673	54.138	0.33929	0	6.5701E-62	2	144.82	32346000	6506	1584	15031
A0A8I3N2V0	no	AGSAMALGGGGGGALGSGLLLEDAAR	26	Unmodified	_AGSAMALGGGGGGALGSGLLLEDAAR_	0	MULTI-MSMS	3	743.714586	2228.12193	-3.4457	88.922	0.71345	0	0.03995	1	17.222	43710000	6197	1585	15039
A0A8P0PB36	no	AGSAVAPVHPPVR	13	Unmodified	_AGSAVAPVHPPVR_	0	MULTI-MSMS	2	629.356754	1256.69895	-2.4276	19.286	0.30658	0	0.00048275	1	91.867	8416100	6469	1586	15044
A0A8P0TPF6	no	AGSDGESIGNCPFSQR	16	Unmodified	_AGSDGESIGNCPFSQR_	0	MULTI-MSMS	2	841.365375	1680.7162	-0.31327	39.97	0.51049	0	9.2126E-13	1	179.35	99787000	516	1587	15056
A0A8C0SIR3	no	AGSESVPPVGGGGK	14	Unmodified	_AGSESVPPVGGGGK_	0	MULTI-MATCH	2	599.806759	1197.59897	0.30698	18.191	0.57829	0	NaN	0	NaN	7651700	5493	1588	15072
A0A8C0PXN0	no	AGSFLFPSGLAPASAPK	17	Unmodified	_AGSFLFPSGLAPASAPK_	0	MULTI-MSMS	2	809.435398	1616.85624	-0.2524	80.488	0.23745	0	0.0044416	1	51.726	80632000	4397	1589	15080
A0A8C0YZQ2	no	AGSLKDPDVAELFFKDDPEK	20	Unmodified	_AGSLKDPDVAELFFKDDPEK_	2	MULTI-MSMS	4	556.031034	2220.09503	-0.29672	73.585	0.50879	0	4.9044E-05	1	82.265	18891000	655	1592	15099
A0A8I3NJW1	no	AGSLKDPEIAELFFKEDPEK	20	Unmodified	_AGSLKDPEIAELFFKEDPEK_	2	MULTI-MSMS	4	566.542771	2262.14198	0.54413	78.144	0.67844	0	0.0040926	2	37.379	7440400	4422	1593	15111
A0A8C0MLY6	no	AGSLKDPLLDDHGDFIR	17	Unmodified	_AGSLKDPLLDDHGDFIR_	1	MULTI-SECPEP	2	934.978689	1867.94283	3.3044	58.001	0.23694	0	0.055093	1	59.155	14986000	1563	1594	15115
A0A8I3N0D3	no	AGSLTAHEVGAALTALLAR	19	Unmodified	_AGSLTAHEVGAALTALLAR_	0	MULTI-MSMS	3	608.010892	1821.01085	-0.78546	96.524	0.91735	0	5.3458E-16	2	167.28	1564400000	6365;6188;3979	1595	15131
A0A8I3N0D3	no	AGSLTAHEVGAALTALLAR	19	Unmodified	_AGSLTAHEVGAALTALLAR_	0	MULTI-MSMS	2	911.512699	1821.01085	-0.078882	96.549	0.50953	0	3.2583E-47	1	253.16	334940000	6365;6188;3979	1595	15132
A0A8P0SHG2	no	AGSSAAGASGWTSAGSLNSVPTNSAQQGHSSPDSPIASAAK	41	Unmodified	_AGSSAAGASGWTSAGSLNSVPTNSAQQGHSSPDSPIASAAK_	0	MULTI-MSMS	3	1257.25979	3768.75755	1.6639	56.355	0.20336	0	0.0016483	1	26.55	8319800	5689	1596	15148
A0A8C0S773	no	AGSSESIAAFIQR	13	Unmodified	_AGSSESIAAFIQR_	0	MULTI-MSMS	2	668.846416	1335.67828	-0.095743	63.246	0.54294	0	0.0086257	1	58.37	40744000	1411	1597	15152
A0A8P0TKC0	no	AGSSSLEAVR	10	Acetyl (Protein N-term)	_(ac)AGSSSLEAVR_	0	MULTI-MSMS	2	509.76182	1017.50909	0.68057	40.582	0.88229	0	0.00021367	1	143.73	64184000	6477	1598	15164
A0A8I3NJ07	no	AGSTALYWACHGGHK	15	Unmodified	_AGSTALYWACHGGHK_	0	MULTI-MSMS	2	808.375349	1614.73614	3.3185	26.257	0.30402	0	0.030085	1	42.336	4266700	429	1599	15173
A0A8I3RVE3	no	AGSVLFPELLVR	12	Unmodified	_AGSVLFPELLVR_	0	MULTI-MSMS	2	650.884813	1299.75507	1.5037	91.987	0.33896	0	0.0003944	1	100.02	12444000	5265	1600	15181
A0A8I3P6X4	no	AGSVPSLAAGLFFGSLAGLGAYQLSQDPR	29	Unmodified	_AGSVPSLAAGLFFGSLAGLGAYQLSQDPR_	0	MULTI-MSMS	3	950.831007	2849.47119	-0.66115	111.39	0.13491	0	7.5635E-10	1	86.32	103310000	6238	1601	15193
A0A8I3Q2L7	no	AGTAAQEVTEVVK	13	Unmodified	_AGTAAQEVTEVVK_	0	MULTI-MSMS	2	651.848624	1301.6827	1.026	39.235	0.54235	0	7.2279E-05	1	123.51	284090000	3804	1602	15199
A0A8P0NUB3	no	AGTAPSKPPLTK	12	Unmodified	_AGTAPSKPPLTK_	1	MULTI-MSMS	3	389.895917	1166.66592	-0.044239	13.088	0.27103	0	0.025057	1	45.115	13976000	2657	1605	15215
A0A8I3Q0D2	no	AGTEDQEEEEEGRR	14	Unmodified	_AGTEDQEEEEEGRR_	1	MULTI-MSMS	2	817.848069	1633.68159	-0.065305	12.793	0.17	0	0.00031301	1	120.09	2958500	4375	1606	15225
A0A8I3S6F7	no	AGTFQAFEQFGQQLLAHGHYASPEVK	26	Unmodified	_AGTFQAFEQFGQQLLAHGHYASPEVK_	0	MULTI-MSMS	3	954.471702	2860.39328	-1.1357	95.963	0.64724	0	1.8249E-33	2	169.6	114940000	6594;6533	1607	15239
A0A8C0N341	no	AGTGENAPWVVEDELVK	17	Unmodified	_AGTGENAPWVVEDELVK_	0	MSMS	2	907.451973	1812.88939	NaN	77.54	1	0	2.1471E-06	1	94.688		2164	1608	15252
A0A8I3PM73	no	AGTGLVAGEVVVDALPYFDQGYEAPGVR	28	Acetyl (Protein N-term)	_(ac)AGTGLVAGEVVVDALPYFDQGYEAPGVR_	0	MULTI-MSMS	3	964.818656	2891.43414	-1.1493	111.55	0.17022	0	1.0103E-06	1	66.793	34052000	4772	1609	15257
A0A8C0SNT2	no	AGTGVDNVDLEAATR	15	Unmodified	_AGTGVDNVDLEAATR_	0	MULTI-MSMS	2	744.868076	1487.7216	0.76652	45.542	1.1566	-7.1054E-15	9.0714E-06	2	138.94	588680000	1892;5548	1610	15270
A0A8C0SCD5	no	AGTLIMALHDSSDYLLESAK	20	Unmodified	_AGTLIMALHDSSDYLLESAK_	0	MULTI-MSMS	3	712.36115	2134.06162	0.0047725	93.013	0.65942	0	3.0484E-11	2	116.65	128740000	1504	1611	15284
A0A8P0N4L2	no	AGTLSITEFADMLSGNAGGFR	21	Unmodified	_AGTLSITEFADMLSGNAGGFR_	0	MULTI-MSMS	2	1058.0124	2114.01025	-1.0631	106.03	0.47559	0	1.5463E-34	2	210.91	224370000	3945;5165;4205	1612	15296
A0A8P0N4L2	no	AGTLSITEFADMLSGNAGGFR	21	Deamidation (NQ)	_AGTLSITEFADMLSGN(de)AGGFR_	0	MULTI-MSMS	3	706.005366	2114.99427	-0.77262	107.19	0.40732	0	3.2275E-05	1	77.554	15531000	3945;5165;4205	1612	15304
A0A8P0TKE6	no	AGTPATSTAQGK	12	Unmodified	_AGTPATSTAQGK_	0	MULTI-MSMS	2	545.280377	1088.5462	-0.20091	10.239	0.59789	0	0.0038664	1	70.1	10802000	249	1613	15312
A0A8C0MZJ3	no	AGTQGDPDVPECLK	14	Unmodified	_AGTQGDPDVPECLK_	0	MULTI-MSMS	2	743.845755	1485.67696	0.14392	37.082	0.47572	-7.1054E-15	0.00014467	1	103.91	43562000	1713	1614	15325
A0A8I3MS75	no	AGTQIENIDEDFR	13	Unmodified	_AGTQIENIDEDFR_	0	MULTI-MATCH	2	754.354802	1506.69505	2.7106	61.067	0.44349	0	NaN	0	NaN	5730400	5381	1615	15342
A0A8I3MS75	no	AGTQIENIDEDFR	13	Unmodified	_AGTQIENIDEDFR_	0	MULTI-MATCH	2	754.354802	1506.69505	0.12614	59.346	0.6109	7.1054E-15	NaN	0	NaN	184270000	5381	1615	15343
A0A8I3MVW9	no	AGTQIENIEEDFR	13	Unmodified	_AGTQIENIEEDFR_	0	MULTI-MSMS	2	761.362627	1520.7107	-1.1461	70.763	0.57528	0	1.2566E-09	1	210.87	322060000	5457;4320	1617	15359
A0A8C0Q6J6	no	AGTVVLDDVELR	12	Acetyl (Protein N-term)	_(ac)AGTVVLDDVELR_	0	MULTI-MSMS	2	664.856449	1327.69835	0.40978	93.293	0.43553	0	0.00029273	1	96.143	82980000	3042	1618	15371
A0A8I3NAP1	no	AGVAFFHLQDYDQAQHYLQAAVNR	24	Unmodified	_AGVAFFHLQDYDQAQHYLQAAVNR_	0	MULTI-MSMS	3	921.452642	2761.3361	-3.0576	91.637	0.23656	0	3.1697E-39	1	187.07	35062000	1463	1619	15384
A0A8I3PMN4	no	AGVDGPWQR	9	Unmodified	_AGVDGPWQR_	0	MULTI-MATCH	2	493.246141	984.477728	0.016231	36.373	0.16925	0	NaN	0	NaN	7882400	5777	1620	15392
A0A8I3PF51	no	AGVEEAASSGSHLNGDLDPDDREEGAASTAEEAAK	35	Acetyl (Protein N-term),Deamidation (NQ)	_(ac)AGVEEAASSGSHLN(de)GDLDPDDREEGAASTAEEAAK_	1	MULTI-MSMS	3	1167.17869	3498.51425	0.95333	65.554	0.47382	0	2.5643E-65	1	170.44	37403000	2402	1621	15399
A0A8I3PF51	no	AGVEEAASSGSHLNGDLDPDDREEGAASTAEEAAK	35	Acetyl (Protein N-term)	_(ac)AGVEEAASSGSHLNGDLDPDDREEGAASTAEEAAK_	1	MULTI-MSMS	4	875.389836	3497.53024	-0.15492	64.482	0.3728	0	6.3137E-46	1	139.91	35556000	2402	1621	15410
A0A8I3PF51	no	AGVEEAASSGSHLNGDLDPDDREEGAASTAEEAAK	35	Acetyl (Protein N-term)	_(ac)AGVEEAASSGSHLNGDLDPDDREEGAASTAEEAAK_	1	MULTI-MATCH	4	875.389836	3497.53024	-5.2056	65.595	0.30431	1.4211E-14	NaN	0	NaN	16683000	2402	1621	15417
A0A8C0P3R9	no	AGVENGKPTHFTVYTK	16	Unmodified	_AGVENGKPTHFTVYTK_	1	MULTI-MATCH	2	874.951943	1747.88933	0.288	21.637	0.30827	0	NaN	0	NaN	24920000	3517;3936	1623	15430
A0A8C0P3R9	no	AGVENGKPTHFTVYTK	16	Deamidation (NQ)	_AGVEN(de)GKPTHFTVYTK_	1	MULTI-MSMS	2	875.443951	1748.87335	-0.20147	27.214	0.44878	0	3.3635E-05	1	141.13	51127000	3517;3936	1623	15436
A0A8I3S1I2	no	AGVEVLFNELEIPVEEYSFGR	21	Unmodified	_AGVEVLFNELEIPVEEYSFGR_	0	MULTI-MSMS	3	799.737274	2396.18999	1.7967	109.4	0.54193	0	0.0017136	2	37.683	10332000	5634	1624	15445
A0A8C0RJG3	no	AGVIGLTQTAAR	12	Unmodified	_AGVIGLTQTAAR_	0	MULTI-MSMS	2	579.335487	1156.65642	-0.66169	37.482	0.34	0	0.019382	1	50.452	17597000	2632;274	1625	15452
A0A8P0TKE6	no	AGVIQDTWHK	10	Unmodified	_AGVIQDTWHK_	0	MSMS	2	577.80128	1153.58801	NaN	27.323	1	0	0.0017214	1	105.1		249	1626	15462
A0A8P0T982	no	AGVLAHLEEER	11	Unmodified	_AGVLAHLEEER_	0	MULTI-MSMS	2	612.322576	1222.6306	0.38707	37.288	0.81595	0	0.00031104	1	182.39	476190000	243;513	1627	15476
A0A8P0T982	no	AGVLAHLEEER	11	Unmodified	_AGVLAHLEEER_	0	MULTI-MSMS	2	612.322576	1222.6306	0.97186	37.966	0.64538	0	0.046778	1	43.77	6771300	243;513	1627	15477
A0A8I3NAA2	no	AGVLSQADYLNLVQCETLEDLK	22	Unmodified	_AGVLSQADYLNLVQCETLEDLK_	0	MULTI-MATCH	3	827.084345	2478.23121	-0.26441	99.818	0.4073	0	NaN	0	NaN	231440000	6237	1630	15509
A0A8I3MKM6	no	AGVMALANLLQIQR	14	Unmodified	_AGVMALANLLQIQR_	0	MULTI-MSMS	2	749.432135	1496.84972	0.8818	97.051	2.0054	0	8.5785E-11	2	206.78	805560000	4480;6657	1631	15515
A0A8I3NP99	no	AGVNTVTTLVENK	13	Unmodified	_AGVNTVTTLVENK_	0	MULTI-MSMS	2	673.369724	1344.72489	0.28222	48.391	1.8019	0	3.5509E-05	3	134.75	4999800000	4210	1633	15528
A0A8I3NP99	no	AGVNTVTTLVENKK	14	Unmodified	_AGVNTVTTLVENKK_	1	MULTI-MSMS	2	737.417205	1472.81986	-1.1906	36.663	0.37258	0	0.00027045	1	122.69	6430000	4210	1634	15539
A0A8P0NLU9	no	AGVPASYLLIPAASYVLPEVSK	22	Unmodified	_AGVPASYLLIPAASYVLPEVSK_	0	MSMS	3	749.087467	2244.24057	NaN	103.1	1	0	0.025317	1	31.621		5313;6377	1635	15556
A0A8P0PRL8	no	AGVPMEVMGLMLGEFVDDYTVR	22	Unmodified	_AGVPMEVMGLMLGEFVDDYTVR_	0	MULTI-SECPEP	3	810.389835	2428.14768	-1.0849	111.87	0.50886	0	0.00012844	1	85.932	193800000	6055	1636	15568
A0A8I3NRK7	no	AGVQQPVYATIGSGIVNTAFTVVSLFVVER	30	Unmodified	_AGVQQPVYATIGSGIVNTAFTVVSLFVVER_	0	MULTI-MSMS	3	1041.56767	3121.68119	1.3435	112.65	0.23666	0	5.4468E-38	1	141.78	24848000	4757	1637	15578
A0A8I3NRK7	no	AGVQQPVYATIGSGIVNTAFTVVSLFVVER	30	Unmodified	_AGVQQPVYATIGSGIVNTAFTVVSLFVVER_	0	MULTI-SECPEP	4	781.427573	3121.68119	1.7048	112.67	0.23666	1.4211E-14	0.0010559	1	45.558	6852000	4757	1637	15579
A0A8C0LY33	no	AGVQSGTNALLVVK	14	Unmodified	_AGVQSGTNALLVVK_	0	MULTI-MSMS	2	678.895909	1355.77726	2.8392	48.086	0.47491	0	0.0067242	1	58.889	14332000	575	1638	15583
A0A8I3MZ22	no	AGVSNLVAIHAAVVGVPVEEALQHSAGLDTAR	32	Unmodified	_AGVSNLVAIHAAVVGVPVEEALQHSAGLDTAR_	0	MULTI-MSMS	4	788.676916	3150.67856	-1.1895	92.446	0.61222	0	0.0054653	1	27.247	25067000	5510	1639	15593
A0A8I3NK29	no	AGVTCIVLPAENK	13	Unmodified	_AGVTCIVLPAENK_	0	MULTI-MSMS	2	686.368669	1370.72279	-1.6269	51.437	1.6625	0	0.00013937	4	111.27	24423000	6149	1640	15605
A0A8C0M8Z4	no	AGVVNGAGAPGQSPGAGR	18	Deamidation (NQ)	_AGVVN(de)GAGAPGQSPGAGR_	0	MSMS	2	762.381685	1522.74882	NaN	22.203	1	0	0.021728	1	51.546		1025	1645	15644
A0A8C0M8Z4	no	AGVVNGAGAPGQSPGAGR	18	Unmodified	_AGVVNGAGAPGQSPGAGR_	0	MULTI-MSMS	2	761.889678	1521.7648	0.005522	20.659	0.23819	0	1.5456E-05	1	96.23	10814000	1025	1645	15651
A0A8I3PBS0	no	AGVVTPGLTEDQLWR	15	Unmodified	_AGVVTPGLTEDQLWR_	0	MULTI-MSMS	2	821.433387	1640.85222	1.1826	75.831	0.51022	0	0.0002638	1	89.805	110850000	2686	1646	15657
A0A8P0TAL0	no	AGVYPEKDQAENEDGVQENTFSMDPQLER	29	Unmodified	_AGVYPEKDQAENEDGVQENTFSMDPQLER_	1	MULTI-MSMS	3	1099.49312	3295.45753	-0.10642	65.226	0.50883	0	0.00022937	1	43.903	90133000	6497;6515;5742	1647	15669
A0A8I3MC17	no	AGWYDEEAR	9	Unmodified	_AGWYDEEAR_	0	MSMS	2	548.738345	1095.46214	NaN	37.655	1	0	0.015915	1	69.598		5135	1649	15717
A0A8I3Q3G0	no	AGYEYVSPEQLAGFDK	16	Acetyl (Protein N-term)	_(ac)AGYEYVSPEQLAGFDK_	0	MULTI-MSMS	2	908.425424	1814.8363	-1.1352	98.421	0.37297	0	3.2232E-05	1	95.273	123400000	4742	1650	15729
A0A8I3N041	no	AGYFDKEIVPVFVSSR	16	Unmodified	_AGYFDKEIVPVFVSSR_	1	MULTI-MSMS	2	907.477794	1812.94104	3.7725	77.974	0.44081	0	6.9075E-06	2	138.42	29354000	2646	1651	15738
A0A8P0TLI1	no	AGYITPVPGGVGPMTVAMLMK	21	Unmodified	_AGYITPVPGGVGPMTVAMLMK_	0	MULTI-MSMS	3	697.366413	2089.07741	0.24875	100.19	1.021	0	6.9814E-06	2	89.011	88260000	5583	1652	15740
A0A8I3PPA0	no	AGYLTLYGVEALPR	14	Unmodified	_AGYLTLYGVEALPR_	0	MULTI-MSMS	2	761.916841	1521.81913	0.54742	86.224	0.4761	-1.4211E-14	0.00014374	2	103.34	39418000	5323	1653	15747
A0A8I3MMQ8	no	AGYPLEQPFDFR	12	Unmodified	_AGYPLEQPFDFR_	0	MULTI-MSMS	2	720.351334	1438.68811	4.1616	81.739	0.94653	0	0.04963	1	41.283	120110000	2217	1654	15758
A0A8P0T340	no	AGYQDMPEYENFK	13	Unmodified	_AGYQDMPEYENFK_	0	MULTI-MSMS	2	796.340306	1590.66606	-0.12981	59.701	0.81334	0	2.059E-05	3	158.47	49958000	6105;6652	1655	15766
A0A8I3MGZ0	no	AGYSQGATQYTQAQQTR	17	Unmodified	_AGYSQGATQYTQAQQTR_	0	MULTI-MATCH	2	929.937553	1857.86055	-0.60884	28.128	0.37555	0	NaN	0	NaN	7239600	5463	1656	15777
A0A8I3MGZ0	no	AGYSQGATQYTQAQQTR	17	Unmodified	_AGYSQGATQYTQAQQTR_	0	MULTI-MATCH	2	929.937553	1857.86055	0.32775	28.328	0.085689	-3.5527E-15	NaN	0	NaN	1171000	5463	1656	15778
A0A8I3S5Q5	no	AGYSQYVPEILEK	13	Unmodified	_AGYSQYVPEILEK_	0	MULTI-MATCH	2	748.885207	1495.75586	-1.9822	74.126	0.78104	1.4211E-14	NaN	0	NaN	57404000	4700	1657	15792
A0A8I3S5Q5	no	AGYSQYVPEILEK	13	Unmodified	_AGYSQYVPEILEK_	0	MULTI-MATCH	2	748.885207	1495.75586	0.90845	75.954	0.78462	0	NaN	0	NaN	139970000	4700	1657	15793
A0A8C0NH34	no	AHAAEGQVEDVVGNLR	16	Unmodified	_AHAAEGQVEDVVGNLR_	0	MULTI-MSMS	2	832.921175	1663.8278	2.7392	47.047	0.30437	0	1.8939E-11	1	173.11	15246000	2683	1658	15798
A0A8I3NBQ7	no	AHAAVWNAQEAQADFAK	17	Unmodified	_AHAAVWNAQEAQADFAK_	0	MULTI-MSMS	2	914.442274	1826.87	-2.1862	47.348	0.27232	7.1054E-15	1.8339E-06	2	126.1	14433000	5352	1659	15812
A0A8I3N2G1	no	AHAGLSSNSER	11	Unmodified	_AHAGLSSNSER_	0	MULTI-MSMS	2	564.773251	1127.53195	-0.50617	9.2158	0.35776	0	0.0076747	1	66.692	14316000	1641	1660	15823
A0A8C0Q7J0	no	AHATLLGLANMETHYFAK	18	Unmodified	_AHATLLGLANMETHYFAK_	0	MULTI-MSMS	3	663.340132	1986.99857	0.41286	74.243	0.61106	0	0.0031281	1	46.131	88304000	4584	1661	15835
A0A8P0PJX1	no	AHCLQSGALFR	11	Unmodified	_AHCLQSGALFR_	0	MULTI-MSMS	2	630.319314	1258.62407	-0.16896	29.871	0.47947	0	0.0016809	1	87.639	5763000	2214	1663	15853
A0A8P0NAH9	no	AHCVTLVQLSISCDHLIDKDIASK	24	Acetyl (Protein N-term)	_(ac)AHCVTLVQLSISCDHLIDKDIASK_	1	MULTI-MSMS	3	922.470205	2764.38879	2.2806	80.373	0.44048	1.4211E-14	2.4789E-07	1	81.477	82344000	6607	1664	15862
A0A8I3Q2Q2	no	AHDGAEVCSAIFSK	14	Unmodified	_AHDGAEVCSAIFSK_	0	MULTI-MSMS	2	746.348465	1490.68238	-0.98629	39.191	0.4738	0	1.4174E-06	1	151.13	17638000	4139	1665	15872
A0A8P0N910	no	AHDGSVFTLCQMR	13	Unmodified	_AHDGSVFTLCQMR_	0	MULTI-MSMS	2	761.350485	1520.68642	-3.7303	48.106	0.44027	0	2.242E-20	1	245.58	69980000	6530	1666	15884
A0A8C0S4Y3	no	AHDLLCQQK	9	Unmodified	_AHDLLCQQK_	0	MULTI-MSMS	2	556.77949	1111.54443	-0.40737	14.577	0.27133	0	0.0001364	1	201.39	34149000	5310	1667	15897
A0A8I3P8S9	no	AHEILPDLVCCSAK	14	Unmodified	_AHEILPDLVCCSAK_	0	MULTI-MSMS	2	806.894725	1611.7749	-1.4512	51.551	1.7311	0	1.2769E-06	4	153.63	194280000	2718	1670	15913
A0A8I3P8S9	no	AHEILPDLVCCSAK	14	Unmodified	_AHEILPDLVCCSAK_	0	MSMS	2	806.894725	1611.7749	NaN	50.475	1	0	0.00016058	1	91.937		2718	1670	15914
A0A8I3S8Q6	no	AHFGTDETILDGK	13	Unmodified	_AHFGTDETILDGK_	0	MULTI-MSMS	2	702.343706	1402.67286	1.6143	40.407	0.30489	0	0.046872	1	40.727	4207800	3112	1672	15926
A0A8P0SI18	no	AHFIMNDPAGNSYLQNVYAPEDDPQMK	27	Unmodified	_AHFIMNDPAGNSYLQNVYAPEDDPQMK_	0	MULTI-MSMS	3	1022.46378	3064.36951	-1.2337	79.844	0.61297	0	2.6134E-16	1	109.97	45650000	1389	1673	15934
A0A8I3MHD1	no	AHFNLDESGVLSLIK	15	Unmodified	_AHFNLDESGVLSLIK_	0	MULTI-MATCH	2	821.943587	1641.87262	-5.2678	85.643	2.209	1.4211E-14	NaN	0	NaN	168480000	1093	1674	15947
A0A8I3NRF5	no	AHGAVIPWEYFHLSPLR	17	Unmodified	_AHGAVIPWEYFHLSPLR_	0	MULTI-MSMS	4	499.016527	1992.037	0.41541	84.325	1.1157	1.4211E-14	2.7618E-06	2	99.566	128170000	3447	1677	15964
A0A8C0N0W7	no	AHGGYSVFAGVGER	14	Unmodified	_AHGGYSVFAGVGER_	0	MSMS	2	703.844207	1405.67386	NaN	40.177	1	0	3.499E-24	1	166.29		356	1678	15988
A0A8C0N0W7	no	AHGGYSVFAGVGER	14	Unmodified	_AHGGYSVFAGVGER_	0	MSMS	2	703.844207	1405.67386	NaN	46.132	1	0	0.035409	1	45.433		356	1678	15989
A0A8C0N0W7	no	AHGGYSVFAGVGER	14	Unmodified	_AHGGYSVFAGVGER_	0	MULTI-MATCH	2	703.844207	1405.67386	1.2236	41.228	0.40721	0	NaN	0	NaN	5839200	356	1678	15996
A0A8P0TBA3	no	AHGHCLHEIFLLR	13	Unmodified	_AHGHCLHEIFLLR_	0	MULTI-MSMS	4	401.463501	1601.8249	0.44299	37.747	1.3575	0	0.00019771	4	92.866	107730000	3643	1679	16008
A0A8P0TBA3	no	AHGHCLHEIFLLR	13	Unmodified	_AHGHCLHEIFLLR_	0	MULTI-MSMS	4	401.463501	1601.8249	-0.083321	39.191	1.0871	0	0.0065303	3	51.841	98769000	3643	1679	16009
A0A8P0TBA3	no	AHGHCLHEIFLLR	13	Unmodified	_AHGHCLHEIFLLR_	0	MULTI-MATCH	4	401.463501	1601.8249	-2.2938	40.021	1.019	0	NaN	0	NaN	6291100	3643	1679	16028
A0A8C0MXS4	no	AHGHGLCTGPK	11	Unmodified	_AHGHGLCTGPK_	0	MULTI-MATCH	3	378.853947	1133.54001	-0.063392	8.6402	0.10265	0	NaN	0	NaN	2033800	1948	1680	16032
A0A8C0P3R9	no	AHGPGLEGGLVGK	13	Unmodified	_AHGPGLEGGLVGK_	0	MULTI-MSMS	2	596.327662	1190.64077	3.9538	24.441	0.52967	0	0.027897	1	46.406	5753200	3517;3936	1682	16039
A0A8C0P3R9	no	AHGPGLEGGLVGKPAEFTIDTK	22	Unmodified	_AHGPGLEGGLVGKPAEFTIDTK_	1	MULTI-MSMS	2	1097.57877	2193.14298	-0.65757	55.119	0.44149	0	1.7454E-29	1	181.51	49799000	3517;3936	1683	16050
A0A8C0P3R9	no	AHIANPSGASTECFVTDNADGTYQVEYTPFEK	32	Unmodified	_AHIANPSGASTECFVTDNADGTYQVEYTPFEK_	0	MULTI-MSMS	3	1173.85969	3518.55724	0.79666	76.932	1.5279	0	8.471E-21	2	111.24	118850000	3517;3936	1688	16084
A0A8C0P3R9	no	AHIANPSGASTECFVTDNADGTYQVEYTPFEK	32	Unmodified	_AHIANPSGASTECFVTDNADGTYQVEYTPFEK_	0	MULTI-MATCH	3	1173.85969	3518.55724	-3.3947	81.521	0.1688	0	NaN	0	NaN	9798300	3517;3936	1688	16095
A0A8C0P3R9	no	AHIANPSGASTECFVTDNADGTYQVEYTPFEK	32	Unmodified	_AHIANPSGASTECFVTDNADGTYQVEYTPFEK_	0	MULTI-MATCH	3	1173.85969	3518.55724	0.82194	78.188	0.16914	0	NaN	0	NaN	6065800	3517;3936	1688	16096
A0A8I3NZ15	no	AHIGKPAPPFQATAVVDGAFK	21	Unmodified	_AHIGKPAPPFQATAVVDGAFK_	1	MULTI-MSMS	4	531.291554	2121.13711	0.50606	56.026	2.4085	0	1.0456E-11	5	119.31	1372900000	3137	1689	16109
A0A8I3NZ15	no	AHIGKPAPPFQATAVVDGAFK	21	Unmodified	_AHIGKPAPPFQATAVVDGAFK_	1	MULTI-MATCH	4	531.291554	2121.13711	0.32436	53.113	0.10239	0	NaN	0	NaN	2916700	3137	1689	16123
A0A8I3N650	no	AHITLGCAGDVEPVQTGIDLLEIVR	25	Unmodified	_AHITLGCAGDVEPVQTGIDLLEIVR_	0	MULTI-MSMS	3	892.805693	2675.39525	-0.57714	99.801	0.44094	1.4211E-14	7.685E-30	2	160.57	141450000	3459	1692	16140
A0A8P0TCY6	no	AHLGIVSQEPILFDCSIAENIAYGDNSR	28	Unmodified	_AHLGIVSQEPILFDCSIAENIAYGDNSR_	0	MULTI-MSMS	3	1030.50474	3088.4924	0.44286	95.597	0.61192	-1.4211E-14	1.7286E-13	2	99.614	66613000	1196	1694	16153
A0A8I3S4N6	no	AHLGTALK	8	Unmodified	_AHLGTALK_	0	MULTI-MSMS	2	405.745245	809.475937	-0.3702	9.1363	0.29806	-1.7764E-15	0.051698	1	58.167	6051000	4491	1695	16159
A0A8P0NCR7	no	AHLLADVIENLECDPEHYQR	20	Unmodified	_AHLLADVIENLECDPEHYQR_	0	MULTI-MSMS	3	808.053379	2421.13831	1.8275	85.118	0.50994	0	0.03881	1	19.868	27116000	6366	1696	16169
A0A8C0Q6B5	no	AHLMEIQVNGGTVAEK	16	Unmodified	_AHLMEIQVNGGTVAEK_	0	MULTI-MSMS	2	848.937979	1695.8614	-0.51447	42.908	0.20272	0	1.5697E-05	1	100.38	14896000	2294	1697	16181
A0A8C0Q6B5	no	AHLMEIQVNGGTVAEK	16	Unmodified	_AHLMEIQVNGGTVAEK_	0	MULTI-MSMS	2	848.937979	1695.8614	-0.30174	43.307	0.97495	0	1.0305E-11	1	174.05	200660000	2294	1697	16182
A0A8C0Q6B5	no	AHLMEIQVNGGTVAEK	16	Unmodified	_AHLMEIQVNGGTVAEK_	0	MULTI-MSMS	2	848.937979	1695.8614	0.086031	44.041	0.47636	0	1.2844E-08	1	152.4	65920000	2294	1697	16183
A0A8C0Q6B5	no	AHLMEIQVNGGTVAEK	16	Unmodified	_AHLMEIQVNGGTVAEK_	0	MULTI-MSMS	2	848.937979	1695.8614	0.837	44.428	0.54382	0	0.0097993	1	48.568	162820000	2294	1697	16184
A0A8C0Q6B5	no	AHLMEIQVNGGTVAEK	16	Unmodified	_AHLMEIQVNGGTVAEK_	0	MSMS	2	848.937979	1695.8614	NaN	45.117	1	0	1.6906E-44	1	186.16		2294	1697	16185
A0A8C0Q6B5	no	AHLMEIQVNGGTVAEK	16	Oxidation (M)	_AHLM(ox)EIQVNGGTVAEK_	0	MULTI-MSMS	2	856.935436	1711.85632	-0.58843	43.941	1.0184	0	6.3115E-05	1	105.65	11097000	2294	1697	16199
A0A8C0Q6B5	no	AHLMEIQVNGGTVAEK	16	Deamidation (NQ)	_AHLMEIQVN(de)GGTVAEK_	0	MULTI-MSMS	2	849.429987	1696.84542	1.2551	46.729	0.2733	0	1.4945E-37	1	252.44	99480000	2294	1697	16220
A0A8C0Q6B5	no	AHLMEIQVNGGTVAEK	16	Deamidation (NQ)	_AHLMEIQVN(de)GGTVAEK_	0	MULTI-MSMS	2	849.429987	1696.84542	0.44267	47.781	0.20393	0	0.00086653	1	91.202	66795000	2294	1697	16221
A0A8C0Q6B5	no	AHLMEIQVNGGTVAEK	16	Deamidation (NQ)	_AHLMEIQVN(de)GGTVAEK_	0	MULTI-MSMS	2	849.429987	1696.84542	1.743	49.106	0.33993	-7.1054E-15	0.0017164	1	84.352	33059000	2294	1697	16222
A0A8C0Q6B5	no	AHLMEIQVNGGTVAEK	16	Deamidation (NQ)	_AHLMEIQVN(de)GGTVAEK_	0	MULTI-SECPEP	2	849.429987	1696.84542	3.0608	48.289	0.27118	0	0.010681	1	87.498	23599000	2294	1697	16223
A0A8C0Q6B5	no	AHLMEIQVNGGTVAEK	16	Deamidation (NQ)	_AHLMEIQVN(de)GGTVAEK_	0	MULTI-MATCH	2	849.429987	1696.84542	2.3794	47.984	0.13523	0	NaN	0	NaN	27505000	2294	1697	16240
A0A8C0Q6B5	no	AHLMEIQVNGGTVAEK	16	Oxidation (M),Deamidation (NQ)	_AHLM(ox)EIQVN(de)GGTVAEK_	0	MULTI-MSMS	2	857.427444	1712.84033	-0.83323	47.335	0.37377	-7.1054E-15	2.9404E-07	1	152.4	15439000	2294	1697	16248
A0A8C0SPH9	no	AHLTNQYMQR	10	Unmodified	_AHLTNQYMQR_	0	MULTI-MATCH	2	631.308946	1260.60334	-1.77	18.742	0.20398	0	NaN	0	NaN	6952900	5580	1700	16267
A0A8C0RAM5	no	AHLVAVFNEYQR	12	Unmodified	_AHLVAVFNEYQR_	0	MULTI-MSMS	2	723.87805	1445.74155	-0.10688	46.627	0.74842	0	5.5529E-05	1	134.23	98482000	4830	1701	16273
A0A8I3RWH7	no	AHMESDKHLEALYLFK	16	Unmodified	_AHMESDKHLEALYLFK_	1	MULTI-MSMS	4	483.747556	1930.96112	-0.16479	53.361	0.33938	0	0.00015999	2	79.337	23916000	5965	1702	16290
A0A8I3PKJ4	no	AHNNELEPTPGNTLR	15	Unmodified	_AHNNELEPTPGNTLR_	0	MULTI-MATCH	2	831.91335	1661.81215	1.6427	26.086	0.16212	0	NaN	0	NaN	13473000	2491	1704	16303
A0A8I3PMC9	no	AHQEMEVEQPCIQEVK	16	Unmodified	_AHQEMEVEQPCIQEVK_	0	MULTI-MSMS	2	977.9535	1953.89245	0.2114	39.059	0.27176	7.1054E-15	1.5697E-05	1	100.38	3560800	4990	1710	16326
A0A8P0TAW7	no	AHQLWLSVEALK	12	Unmodified	_AHQLWLSVEALK_	0	MULTI-MSMS	2	697.893169	1393.77178	0.84165	65.417	0.33862	0	0.00030491	2	111.63	21244000	1559;1748;5700	1712	16338
F1PCR0	no	AHQNTLEVYPPFLFFLAVGGVYHPR	25	Unmodified	_AHQNTLEVYPPFLFFLAVGGVYHPR_	0	MULTI-MSMS	4	718.87879	2871.48606	-0.07087	106.17	1.2238	0	9.215E-08	3	82.593	98711000	5760	1713	16347
F1PCR0	no	AHQNTLEVYPPFLFFLAVGGVYHPR	25	Unmodified	_AHQNTLEVYPPFLFFLAVGGVYHPR_	0	MULTI-MATCH	4	718.87879	2871.48606	0.31915	105.14	0.13716	0	NaN	0	NaN	4842100	5760	1713	16348
A0A8I3S1Q9	no	AHQVTDESLESTR	13	Unmodified	_AHQVTDESLESTR_	0	MULTI-MSMS	2	736.852426	1471.6903	0.27778	18.946	0.20411	0	0.0001476	1	108.48	10948000	5105	1715	16361
A0A8I3NRM8	no	AHQVVEDGYEFFAK	14	Unmodified	_AHQVVEDGYEFFAK_	0	MULTI-MSMS	2	820.391187	1638.76782	0.015687	58.409	0.74763	0	6.2359E-22	1	244.18	221420000	3856;305	1716	16373
A0A8C0THV4	no	AHSAAQPPEFDSGVETFSIHADKPK	25	Unmodified	_AHSAAQPPEFDSGVETFSIHADKPK_	1	MULTI-MATCH	3	889.433024	2665.27724	0.78607	47.381	0.16992	0	NaN	0	NaN	7934200	733	1717	16388
A0A8P0TUR0	no	AHSPASTLPNSPGSTFER	18	Unmodified	_AHSPASTLPNSPGSTFER_	0	MULTI-MATCH	2	928.450296	1854.88604	-0.49837	35.742	0.20574	7.1054E-15	NaN	0	NaN	4953600	323	1720	16407
A0A8I3P9Y9	no	AHSSMVGVSLPQK	13	Unmodified	_AHSSMVGVSLPQK_	0	MULTI-MSMS	2	670.853187	1339.69182	-0.13476	29.153	0.52489	0	4.2582E-07	1	181.44	61490000	5736	1723	16426
A0A8I3MNI4	no	AHSSPASLQLGAVSPGTLTPTGVSSGPAAAPSAQHLR	37	Unmodified	_AHSSPASLQLGAVSPGTLTPTGVSSGPAAAPSAQHLR_	0	MULTI-MSMS	4	870.456387	3477.79644	0.26405	62.671	0.54165	0	2.0862E-06	2	52.784	56347000	2685	1724	16448
A0A8C0NA35	no	AHTDSLNTLVALHQLYQYTQK	21	Unmodified	_AHTDSLNTLVALHQLYQYTQK_	0	MULTI-MSMS	3	815.423801	2443.24957	1.4678	82.046	0.33904	0	1.4768E-05	1	80.844	32464000	2190	1725	16454
A0A8P0NJV1	no	AHTMEELEELGK	12	Unmodified	_AHTMEELEELGK_	0	MULTI-MSMS	2	693.832117	1385.64968	-1.6896	46.729	0.30679	0	0.0012368	1	84.738	6290500	5918	1727	16459
A0A8C0PF77	no	AHTSSTQLQEELEK	14	Unmodified	_AHTSSTQLQEELEK_	0	MULTI-MSMS	2	800.894291	1599.77403	-1.0583	27.822	0.29417	0	0.0025342	1	69.721	16949000	3949	1728	16464
Q9ZZ58	no	AHVEAPIAGSMVLAAVLLK	19	Unmodified	_AHVEAPIAGSMVLAAVLLK_	0	MULTI-MSMS	3	630.70089	1889.08084	0.12302	97.336	0.84979	0	1.7878E-10	1	144.97	144550000	338	1729	16480
Q9ZZ58	no	AHVEAPIAGSMVLAAVLLK	19	Unmodified	_AHVEAPIAGSMVLAAVLLK_	0	MULTI-MATCH	2	945.547696	1889.08084	-5.8171	97.384	0.44163	0	NaN	0	NaN	23081000	338	1729	16491
A0A8C0STJ7	no	AHVLAASVEQATENFLEK	18	Unmodified	_AHVLAASVEQATENFLEK_	0	MULTI-MSMS	2	979.004904	1955.99526	0.27005	81.262	0.4748	0	3.3925E-92	2	301.83	93730000	5644	1731	16500
A0A8P0T542	no	AHVVPCFDASK	11	Unmodified	_AHVVPCFDASK_	0	MULTI-SECPEP	3	410.869374	1229.58629	0.21694	26.596	0.37316	3.5527E-15	0.049824	1	47.977	183620000	6595;2676	1734	16529
A0A8I3P8S9	no	AIADTGANVIVTGGK	15	Unmodified	_AIADTGANVIVTGGK_	0	MULTI-MSMS	2	693.882998	1385.75144	1.6862	43.491	1.6224	0	6.0288E-05	3	116.54	117440000	2718	1736	16545
A0A8P0NZ76	no	AIADWYNEK	9	Unmodified	_AIADWYNEK_	0	MULTI-MSMS	2	555.266739	1108.51892	-0.34476	49.851	0.54334	0	0.0026743	1	103.83	12312000	6205	1737	16559
A0A8C0N0W7	no	AIAELGIYPAVDPLDSTSR	19	Unmodified	_AIAELGIYPAVDPLDSTSR_	0	MULTI-MSMS	2	994.520387	1987.02622	-2.6192	91.453	1.2205	0	2.5368E-12	2	159.08	310720000	356	1739	16575
A0A8C0MKC0	no	AIAFFQQQPR	10	Unmodified	_AIAFFQQQPR_	0	MULTI-MSMS	2	603.324922	1204.63529	3.0134	54.374	1.1907	0	0.0013965	1	103.92	519130000	1505	1740	16587
A0A8C0MJ20	no	AIAFTQYPQYSCSTTGSSLNAIYR	24	Unmodified	_AIAFTQYPQYSCSTTGSSLNAIYR_	0	MULTI-MSMS	3	900.430515	2698.26972	-0.2041	82.899	0.37291	0	0.00037338	1	42.44	24905000	1440	1741	16597
A0A8I3PKD6	no	AIAGQGVDCSAIMGVLTNR	19	Unmodified	_AIAGQGVDCSAIMGVLTNR_	0	MULTI-MATCH	3	644.992515	1931.95572	0.916	86.068	0.51057	0	NaN	0	NaN	13271000	5423	1744	16614
A0A8C0MVQ9	no	AIAHYEQSADYYK	13	Unmodified	_AIAHYEQSADYYK_	0	MULTI-MATCH	2	779.862263	1557.70997	-2.4516	30.255	0.10043	0	NaN	0	NaN	3714200	1881	1746	16627
A0A8C0MVQ9	no	AIAHYEQSADYYK	13	Unmodified	_AIAHYEQSADYYK_	0	MULTI-MATCH	2	779.862263	1557.70997	-0.44111	30.025	0.30871	0	NaN	0	NaN	5001300	1881	1746	16628
A0A8C0MVQ9	no	AIAHYEQSADYYKGEESNSSANK	23	Unmodified	_AIAHYEQSADYYKGEESNSSANK_	1	MULTI-MSMS	3	854.71749	2561.13064	-0.28118	28.642	0.30852	-3.5527E-15	1.094E-19	1	144.22	10180000	1881	1747	16634
A0A8I3MCJ6	no	AIAINTFLPK	10	Unmodified	_AIAINTFLPK_	0	MULTI-MSMS	2	544.329142	1086.64373	-0.12082	72.116	0.68009	-1.4211E-14	0.021897	1	57.96	4146800	4332	1749	16645
A0A8I3N494	no	AIALATLQIINDR	13	Unmodified	_AIALATLQIINDR_	0	MULTI-MSMS	2	706.417008	1410.81946	-2.163	81.14	0.2715	0	0.0011149	1	81.017	9542300	4280	1750	16648
A0A8C0TUV1	no	AIALSLAESNR	11	Unmodified	_AIALSLAESNR_	0	MULTI-MSMS	2	572.81967	1143.62479	0.11509	45.299	0.23802	0	0.017603	1	56.013	6712200	1637	1751	16654
A0A8C0MQP2	no	AIAMSLGQDIPMDQR	15	Unmodified	_AIAMSLGQDIPMDQR_	0	MULTI-MSMS	2	823.405457	1644.79636	-1.5039	69.856	0.95107	0	5.69E-05	2	117.79	24766000	1708	1752	16665
A0A8I3N153	no	AIANECQANFISIK	14	Unmodified	_AIANECQANFISIK_	0	MULTI-MSMS	2	789.900865	1577.78718	0.35275	57.052	0.9502	0	9.1881E-11	2	206.36	663400000	2730	1753	16676
A0A8I3N153	no	AIANECQANFISIK	14	Deamidation (NQ)	_AIANECQAN(de)FISIK_	0	MULTI-SECPEP	2	790.392873	1578.77119	1.9996	62.296	0.40652	0	0.065721	1	87.298	13349000	2730	1753	16687
A0A8I3N7Q9	no	AIANHSVYCSTK	12	Unmodified	_AIANHSVYCSTK_	0	MULTI-MSMS	2	675.827169	1349.63978	-0.14045	14.351	0.78058	0	2.286E-24	1	254.53	16132000	2875	1754	16698
A0A8I3N7Q9	no	AIANHSVYCSTK	12	Deamidation (NQ)	_AIAN(de)HSVYCSTK_	0	MULTI-MSMS	3	451.21521	1350.6238	-1.521	18.138	0.30603	0	0.013324	1	52.555	3194000	2875	1754	16707
A0A8I3Q5Y6	no	AIASTSASASASTSGPCTHQQPPGQPPPPK	30	Unmodified	_AIASTSASASASTSGPCTHQQPPGQPPPPK_	0	MULTI-MSMS	3	972.469921	2914.38793	0.069601	27.06	0.38119	0	0.00658	1	27.389	3891400	1617;308	1757	16723
A0A8I3PU76	no	AIAVLTSGGDAQGMNAAVR	19	Unmodified	_AIAVLTSGGDAQGMNAAVR_	0	MULTI-MSMS	2	901.464892	1800.91523	0.28118	55.397	0.40696	0	1.6923E-12	1	160.22	30223000	210	1761	16735
A0A8C0QJD0	no	AIAYLFPSGLFEK	13	Unmodified	_AIAYLFPSGLFEK_	0	MULTI-MSMS	2	728.397753	1454.78095	0.48839	98.161	0.4052	0	0.00014952	2	107.83	47723000	4697	1762	16747
A0A8I3P636	no	AICALDLAPEVGK	13	Unmodified	_AICALDLAPEVGK_	0	MULTI-MSMS	2	678.86322	1355.71189	2.9512	66.431	0.68019	0	0.002546	1	71.221	12971000	5085	1763	16754
A0A8I3NBZ5	no	AICEAYKEDYHK	12	Unmodified	_AICEAYKEDYHK_	1	MULTI-MSMS	2	763.850841	1525.68713	-0.18696	18.639	0.27351	0	0.00028227	1	170.89	16558000	1010	1765	16765
A0A8C0P5Y9	no	AICGLIDDYSMVR	13	Unmodified	_AICGLIDDYSMVR_	0	MULTI-MSMS	2	756.862894	1511.71123	-2.0949	79.673	0.54438	0	0.0018494	1	73.781	51373000	3605	1766	16781
A0A8C0S9B9	no	AICLDHAK	8	Unmodified	_AICLDHAK_	0	MULTI-MATCH	2	464.23947	926.464386	0.85896	13.397	0.59652	0	NaN	0	NaN	3677100	5367	1768	16797
A0A8C0LUS7	no	AICTEAGLMALR	12	Unmodified	_AICTEAGLMALR_	0	MULTI-MSMS	2	653.336315	1304.65808	-0.4118	63.16	0.95121	-7.1054E-15	5.0417E-05	2	172.21	727640000	465	1769	16805
A0A8C0PZQ4	no	AIDDSSASISLAQLTK	16	Unmodified	_AIDDSSASISLAQLTK_	0	MULTI-MSMS	2	810.427967	1618.84138	2.6517	72.265	0.30583	0	0.00027488	1	80.96	11969000	3443	1771	16821
A0A8C0PZU4	no	AIDEPSFSVAYANMCR	16	Unmodified	_AIDEPSFSVAYANMCR_	0	MSMS	2	915.911104	1829.80765	NaN	75.549	1	0	0.0097616	1	54.343		1022	1773	16849
A0A8C0RP85	no	AIDGQQTIIACIESHQFQPK	20	Unmodified	_AIDGQQTIIACIESHQFQPK_	0	MULTI-MSMS	3	762.051198	2283.13177	-0.43077	80.829	1.1869	0	1.3577E-13	3	140.06	947210000	5082	1774	16856
A0A8C0RD92	no	AIDLFTDAIK	10	Unmodified	_AIDLFTDAIK_	0	MSMS	2	553.808239	1105.60193	NaN	75.189	1	0	0.011862	1	67.897		4880	1776	16871
A0A8C0TS59	no	AIDVPGQVQVYELQPR	16	Unmodified	_AIDVPGQVQVYELQPR_	0	MULTI-MSMS	2	906.48615	1810.95775	2.0739	74.155	0.78096	0	4.0896E-06	1	132.32	64081000	6133	1779	16890
A0A8I3NNH2	no	AIEALHGHELRPGR	14	Unmodified	_AIEALHGHELRPGR_	1	MULTI-MSMS	2	778.42623	1554.83791	-0.20182	18.742	0.20398	0	0.031938	1	59.067	27012000	3139;3049	1781	16901
A0A8I3NM71	no	AIEALKEFNEDGALAVLQQFK	21	Unmodified	_AIEALKEFNEDGALAVLQQFK_	1	MULTI-MSMS	3	778.749514	2333.22671	-0.16926	99.236	0.54346	0	1.6667E-16	2	159.95	884320000	4751;2923	1782	16912
A0A8P0PHU9	no	AIEDEGGNPDEIEITSEGNK	20	Unmodified	_AIEDEGGNPDEIEITSEGNK_	0	MULTI-MSMS	2	1058.97948	2115.9444	-0.38882	52.062	0.60921	0	6.9868E-05	2	82.908	8169900	6441	1784	16927
A0A8I3PQU6	no	AIEDFNQSSQQEK	13	Unmodified	_AIEDFNQSSQQEK_	0	MULTI-MATCH	2	762.352259	1522.68997	-0.4846	29.085	0.37334	0	NaN	0	NaN	17582000	3581	1785	16942
A0A8C0NEZ8	no	AIEDSDTLQETMEEYMNKPTF	21	Unmodified	_AIEDSDTLQETMEEYMNKPTF_	1	MULTI-MATCH	3	831.366301	2491.07707	0.82276	100.96	0.23633	0	NaN	0	NaN	62764000	2618	1786	16956
A0A8C0QA20	no	AIEEGIPAFTCEEYVK	16	Unmodified	_AIEEGIPAFTCEEYVK_	0	MULTI-MSMS	2	928.44276	1854.87097	1.48	75.564	1.0201	0	1.5719E-05	3	106.26	38099000	4636	1787	16962
A0A8P0NWF3	no	AIEEGTLEEIEEEVR	15	Unmodified	_AIEEGTLEEIEEEVR_	0	MULTI-MSMS	2	873.425621	1744.83669	-0.26574	86.894	0.8159	0	3.13E-07	2	153.34	100790000	5746	1788	16974
A0A8I3NLK6	no	AIEEGVNHMWTVSAFQQHPR	20	Unmodified	_AIEEGVNHMWTVSAFQQHPR_	0	MULTI-MSMS	3	779.711288	2336.11203	-1.7154	59.074	0.4419	-7.1054E-15	1.4679E-07	2	103.73	29415000	2066	1789	16986
A0A8I3NTY8	no	AIEEGVSHMWTVSAFQQHPR	20	Unmodified	_AIEEGVSHMWTVSAFQQHPR_	0	MULTI-MSMS	3	770.707655	2309.10113	-0.50655	62.803	0.67673	7.1054E-15	5.5192E-06	1	96.444	114820000	847	1790	16998
A0A8I3MSC7	no	AIEENLEPWPQAWDDSLINGSPLLHDPSASINK	33	Unmodified	_AIEENLEPWPQAWDDSLINGSPLLHDPSASINK_	0	MULTI-MSMS	3	1219.60043	3655.77946	-0.038777	101.3	0.37342	0	2.3908E-30	1	118.05	56349000	4297	1791	17012
A0A8I3S2J1	no	AIEFLNNPPEEAPR	14	Unmodified	_AIEFLNNPPEEAPR_	0	MULTI-MSMS	2	798.904462	1595.79437	2.6275	60.551	0.81433	0	0.00014677	1	105.2	53203000	4016;6098	1792	17024
E2QV81	no	AIEIDEQQGCK	11	Unmodified	_AIEIDEQQGCK_	0	MULTI-MATCH	2	645.803359	1289.59217	0.4539	23.708	0.22084	0	NaN	0	NaN	1041900	4072	1793	17037
A0A8C0RD92	no	AIEINPDSAQPYK	13	Unmodified	_AIEINPDSAQPYK_	0	MULTI-MSMS	2	723.367181	1444.71981	0.10924	45.537	1.0881	0	4.1256E-05	1	132.78	320870000	4880	1794	17043
A0A8P0NKA3	no	AIELNPANAVYFCNR	15	Unmodified	_AIELNPANAVYFCNR_	0	MULTI-MSMS	2	876.430321	1750.84609	1.8558	74.826	0.88206	0	1.2422E-09	1	179.67	334530000	1719	1798	17066
A0A8P0NKA3	no	AIELNPANAVYFCNR	15	Deamidation (NQ)	_AIELNPAN(de)AVYFCNR_	0	MULTI-MSMS	2	876.922329	1751.8301	3.9727	73.529	0.27114	-1.4211E-14	0.051028	1	56.548	26852000	1719	1798	17075
A0A8P0PNK7	no	AIELSLQEQK	10	Unmodified	_AIELSLQEQK_	0	MULTI-MSMS	2	579.821878	1157.6292	-0.60886	42.943	1.0781	0	0.0030533	2	88.37	19577000	6570	1799	17081
A0A8I3MPP6	no	AIENQEHR	8	Unmodified	_AIENQEHR_	0	MULTI-MSMS	2	498.746505	995.478456	-0.97283	8.7764	0.17018	0	0.0064334	1	114.6	27769000	670	1801	17091
A0A8C0PZA5	no	AIEPPPLDAVIEAEHTLR	18	Unmodified	_AIEPPPLDAVIEAEHTLR_	0	MULTI-MSMS	3	657.689707	1970.04729	-0.072751	88.796	0.7477	0	0.00082818	1	56.719	63307000	705	1802	17100
A0A8P0NI52	no	AIEPQNEEADENYNSVNTR	19	Unmodified	_AIEPQNEEADENYNSVNTR_	0	MULTI-MSMS	2	1096.98817	2191.96178	-0.47917	38.03	0.37307	0	1.001E-08	1	114.74	10243000	935	1803	17112
A0A8I3QAU5	no	AIEQADLLQEEAETPR	16	Unmodified	_AIEQADLLQEEAETPR_	0	MULTI-MSMS	2	906.952337	1811.89012	-0.55761	61.302	0.61096	0	4.5871E-11	1	170.18	22402000	1486	1804	17124
A0A8I3MGM6	no	AIEQADLLQEEDESPR	16	Unmodified	_AIEQADLLQEEDESPR_	0	MULTI-MSMS	2	921.939427	1841.8643	-0.067491	55.307	0.54268	0	1.3355E-11	1	173.72	103530000	3601	1805	17137
A0A8C0NE40	no	AIEQESQISLK	11	Unmodified	_AIEQESQISLK_	0	MULTI-MSMS	2	623.337892	1244.66123	3.3789	39.409	0.23721	0	0.021529	1	52.867	17554000	2544	1806	17149
A0A8P0SAT3	no	AIESTASVSEHK	12	Unmodified	_AIESTASVSEHK_	0	MSMS	2	629.817324	1257.62009	NaN	13.475	1	0	0.0024364	1	75.294		1422	1809	17169
A0A8P0SAT3	no	AIESTASVSEHK	12	Unmodified	_AIESTASVSEHK_	0	MULTI-MATCH	2	629.817324	1257.62009	-1.9624	13.395	0.10182	1.7764E-15	NaN	0	NaN	930720	1422	1809	17170
A0A8C0S9M1	no	AIETALDCLK	10	Unmodified	_AIETALDCLK_	0	MULTI-MSMS	2	567.297181	1132.57981	-4.0214	54.118	1.0533	-7.1054E-15	0.013174	1	65.305	16935000	2642	1810	17175
A0A8C0YY66	no	AIETQCYVVAAAQCGR	16	Unmodified	_AIETQCYVVAAAQCGR_	0	MULTI-MSMS	2	898.924545	1795.83454	4.2417	54.134	0.30553	0	0.00016307	1	86.344	5381600	3616	1811	17180
A0A8P0ST92	no	AIFASGSPFDPVTLPNGR	18	Unmodified	_AIFASGSPFDPVTLPNGR_	0	MULTI-MSMS	2	923.478325	1844.9421	1.7304	87.578	0.78488	0	2.135E-08	3	126.34	109900000	1518	1812	17187
A0A8P0ST92	no	AIFASGSPFDPVTLPNGR	18	Deamidation (NQ)	_AIFASGSPFDPVTLPN(de)GR_	0	MULTI-MSMS	2	923.970333	1845.92611	2.1318	91.385	0.37272	0	0.0081744	1	61.233	27577000	1518	1812	17200
A0A8C0RES2	no	AIFAVLTSVLTK	12	Unmodified	_AIFAVLTSVLTK_	0	MULTI-MSMS	2	631.889564	1261.76457	0.31667	98.828	0.23792	0	0.00010678	1	125.97	16762000	4906	1813	17214
A0A8I3MTN8	no	AIFDTPDEDPNYNPLPEERPGGFAWGEGQR	30	Unmodified	_AIFDTPDEDPNYNPLPEERPGGFAWGEGQR_	1	MULTI-MSMS	3	1125.51648	3373.5276	0.0025886	91.117	0.37485	0	1.4164E-25	1	119.85	41060000	3438	1814	17221
A0A8C0TTC2	no	AIFMIPTNPPPTFR	14	Unmodified	_AIFMIPTNPPPTFR_	0	MULTI-MSMS	2	801.429061	1600.84357	4.0807	86.928	1.5987	0	0.0018089	2	72.848	77560000	6140	1817	17240
A0A8C0TTC2	no	AIFMIPTNPPPTFR	14	Unmodified	_AIFMIPTNPPPTFR_	0	MULTI-MATCH	3	534.6218	1600.84357	-0.15219	87.38	0.20525	0	NaN	0	NaN	3187400	6140	1817	17250
A0A8I3MGN1	no	AIFPQNGLVVSSVDVQSVEPVDQR	24	Unmodified	_AIFPQNGLVVSSVDVQSVEPVDQR_	0	MULTI-MSMS	3	861.785287	2582.33403	-0.19149	89.858	0.95005	0	0.0063285	1	32.481	92618000	5569	1818	17256
A0A8P0P307	no	AIFQTIQNR	9	Unmodified	_AIFQTIQNR_	0	MULTI-MSMS	2	545.803823	1089.59309	-0.18834	39.783	0.34022	0	0.0026279	1	104.21	17306000	5279	1820	17269
A0A8I3NFI4	no	AIFSSGAVLYK	11	Unmodified	_AIFSSGAVLYK_	0	MULTI-MSMS	2	578.324057	1154.63356	-0.68036	58.034	0.91604	0	0.00033215	5	121.09	91511000	1912	1822	17278
A0A8C0MZR6	no	AIFTTGQGASAVGLTAYVQR	20	Unmodified	_AIFTTGQGASAVGLTAYVQR_	0	MULTI-MSMS	3	671.02509	2010.05344	-0.48745	79.701	1.0543	0	0.01655	1	28.393	40281000	2019	1825	17303
A0A8P0T375	no	AIGAQNLLTMPGGVAK	16	Unmodified	_AIGAQNLLTMPGGVAK_	0	MSMS	2	770.929425	1539.8443	NaN	69.083	1	0	0.00040363	1	74.962		414	1826	17309
A0A8C0RX08	no	AIGIGAYLVR	10	Unmodified	_AIGIGAYLVR_	0	MULTI-MSMS	2	516.813659	1031.61277	0.16342	67.474	0.8844	0	0.0011726	2	107.59	85390000	3663	1830	17320
A0A8P0PDY0	no	AIGLSQMSFPTADLTLK	17	Unmodified	_AIGLSQMSFPTADLTLK_	0	MSMS	2	896.979312	1791.94407	NaN	94.087	1	0	8.7238E-05	1	81.239		6485	1831	17328
A0A8C0SJ90	no	AIGNNSATSPR	11	Unmodified	_AIGNNSATSPR_	0	MULTI-MSMS	2	544.278169	1086.54179	0.41503	12.831	0.30575	0	0.00070429	1	107.15	1934000	2496	1833	17339
A0A8P0SC38	no	AIGNTELENK	10	Unmodified	_AIGNTELENK_	0	MSMS	2	544.782753	1087.55095	NaN	19.697	1	0	0.00039848	1	121.67		5185	1834	17344
A0A8I3QBG5	no	AIGPHDVLATLLNNLK	16	Unmodified	_AIGPHDVLATLLNNLK_	0	MULTI-MSMS	2	844.988329	1687.9621	0.25125	100.36	0.78281	0	9.7509E-09	1	154.85	86378000	1782	1836	17361
A0A8C0PJ10	no	AIGQTELNASNPEEVLQLAAQR	22	Unmodified	_AIGQTELNASNPEEVLQLAAQR_	0	MULTI-MSMS	3	784.74331	2351.2081	-1.6642	89.714	0.44107	0	0.019146	1	24.397	22282000	4119	1837	17374
A0A8C0NHD1	no	AIGSASEGAQSSLQEVYHK	19	Unmodified	_AIGSASEGAQSSLQEVYHK_	0	MULTI-MSMS	3	654.656954	1960.94903	0.055245	42.217	1.0576	0	0.00087814	2	49.395	59434000	2709	1838	17380
A0A8C0PE22	no	AIGTACTLDK	10	Unmodified	_AIGTACTLDK_	0	MULTI-MSMS	2	525.268424	1048.5223	-1.1361	21.065	0.27152	0	0.0076498	2	73.233	7988700	3353	1839	17393
A0A8C0PE22	no	AIGTACTLDK	10	Unmodified	_AIGTACTLDK_	0	MULTI-MATCH	2	525.268424	1048.5223	5.8243	18.537	0.20554	0	NaN	0	NaN	4604200	3353	1839	17400
A0A8I3MYJ5	no	AIGTAYAVLSNPEK	14	Unmodified	_AIGTAYAVLSNPEK_	0	MULTI-SECPEP	2	717.385374	1432.75619	2.7288	53.929	0.3746	0	0.0044363	1	103.34	29940000	4206	1840	17402
A0A8I3PIA7	no	AIGTDEDLAHSSIR	14	Unmodified	_AIGTDEDLAHSSIR_	0	MULTI-MSMS	2	742.870619	1483.72669	-0.68857	32.777	0.45585	0	0.014858	1	49.3	12475000	5291	1841	17409
A0A8P0SB20	no	AIGVLTSGGDAQGMNAAVR	19	Unmodified	_AIGVLTSGGDAQGMNAAVR_	0	MULTI-MSMS	2	894.457067	1786.89958	0.87654	54.609	0.74864	0	1.297E-16	1	174.21	799240000	744;3976	1844	17435
A0A8P0SB20	no	AIGVLTSGGDAQGMNAAVR	19	Oxidation (M)	_AIGVLTSGGDAQGM(ox)NAAVR_	0	MULTI-MSMS	2	902.454524	1802.8945	-0.64824	40.741	0.27212	0	0.00096963	1	71.558	7503400	744;3976	1844	17446
A0A8C0M3S5	no	AIGVSNFNHK	10	Unmodified	_AIGVSNFNHK_	0	MULTI-MSMS	2	543.788173	1085.56179	-0.87102	20.312	0.20445	0	0.0041433	1	83.753	2989300	794	1845	17458
A0A8C0M3S5	no	AIGVSNFNHK	10	Unmodified	_AIGVSNFNHK_	0	MULTI-MATCH	2	543.788173	1085.56179	3.2858	19.49	0.20449	0	NaN	0	NaN	674670	794	1845	17470
A0A8I3P2L6	no	AIGVSNFNHLQIEK	14	Unmodified	_AIGVSNFNHLQIEK_	0	MULTI-MSMS	2	785.422822	1568.83109	-0.44244	52.603	0.91835	0	1.0066E-48	2	282.05	211470000	4976	1846	17476
A0A8C0SXJ4	no	AIHLPAETMR	10	Unmodified	_AIHLPAETMR_	0	MULTI-MSMS	3	380.206098	1137.59646	2.3197	33.032	0.45153	0	0.062119	1	26.045	4028600	4264	1847	17486
A0A8C0SXJ4	no	AIHLPAETMR	10	Unmodified	_AIHLPAETMR_	0	MULTI-MATCH	3	380.206098	1137.59646	3.7722	31.033	0.029419	0	NaN	0	NaN	16989000	4264	1847	17493
A0A8P0PMV1	no	AIHNICSVCR	10	Unmodified	_AIHNICSVCR_	0	MULTI-MATCH	3	410.534108	1228.5805	-1.8918	18.334	0.16887	0	NaN	0	NaN	2863000	6638	1848	17498
A0A8I3S4A5	no	AIHQQILLLR	10	Unmodified	_AIHQQILLLR_	0	MULTI-MSMS	3	402.255669	1203.74518	0.65868	42.212	0.58818	-7.1054E-15	0.03552	1	37.065	3754000	1785	1850	17514
A0A8P0NVX2	no	AIHTAPVATMAFDPTSTLLATGGCDGAVR	29	Unmodified	_AIHTAPVATMAFDPTSTLLATGGCDGAVR_	0	MULTI-MSMS	3	967.812631	2900.41606	-1.4434	84.408	0.4408	0	6.5303E-08	1	73.603	79835000	6445	1851	17527
A0A8C0Z2G8	no	AIIDEFEQK	9	Unmodified	_AIIDEFEQK_	0	MULTI-MATCH	2	546.782222	1091.54989	2.0981	53.997	0.30571	0	NaN	0	NaN	9078200	6266	1854	17554
A0A8I3PYS5	no	AIIEEYLHLNDMK	13	Unmodified	_AIIEEYLHLNDMK_	0	MULTI-MSMS	2	794.905616	1587.79668	-1.42	74.919	0.84953	0	2.3503E-07	1	184.36	417470000	2053	1855	17560
A0A8I3PYS5	no	AIIEEYLHLNDMK	13	Unmodified	_AIIEEYLHLNDMK_	0	MULTI-MATCH	2	794.905616	1587.79668	0.2797	71.76	0.54415	0	NaN	0	NaN	18089000	2053	1855	17571
A0A8I3PNN7	no	AIIIFVPVPQLK	12	Unmodified	_AIIIFVPVPQLK_	0	MULTI-MSMS	2	669.431399	1336.84824	-0.00047336	95.577	1.6311	0	0.00032353	3	109.21	1172900000	4468	1856	17584
A0A8I3PNN7	no	AIIIFVPVPQLK	12	Unmodified	_AIIIFVPVPQLK_	0	MULTI-MSMS	3	446.623358	1336.84824	-0.18108	95.529	0.81547	0	0.0061849	1	55.314	39905000	4468	1856	17585
A0A8P0N9X4	no	AIIKPQYVDQIPK	13	Unmodified	_AIIKPQYVDQIPK_	1	MULTI-MSMS	2	756.942859	1511.87116	-0.56073	46.627	0.74973	0	0.0033492	1	86.879	105080000	6573;6418	1858	17607
A0A8I3PHW1	no	AIIPSHLAYGK	11	Unmodified	_AIIPSHLAYGK_	0	MULTI-MSMS	3	390.560758	1168.66044	0.33788	37.22	0.74791	0	0.0063113	2	58.592	556140000	6127	1861	17627
A0A8I3PHW1	no	AIIPSHLAYGK	11	Unmodified	_AIIPSHLAYGK_	0	MULTI-MSMS	2	585.337498	1168.66044	2.1263	37.22	0.23824	0	0.0059979	2	70.256	13799000	6127	1861	17628
A0A8I3PHW1	no	AIIPSHLAYGK	11	Unmodified	_AIIPSHLAYGK_	0	MULTI-MATCH	3	390.560758	1168.66044	-0.055723	39.047	0.20404	0	NaN	0	NaN	1774500	6127	1861	17643
A0A8I3N7Q9	no	AIIQVSQIVAR	11	Unmodified	_AIIQVSQIVAR_	0	MULTI-MSMS	2	599.36933	1196.72411	-0.16731	58.037	0.64579	0	0.0041099	1	74.269	87541000	2875	1862	17651
A0A8I3SCB6	no	AIITALGVDRR	11	Unmodified	_AIITALGVDRR_	1	MULTI-MATCH	2	592.859129	1183.70371	-0.59864	37.492	0.20378	0	NaN	0	NaN	11842000	3764	1864	17664
A0A8C0N5A7	no	AIKPTLGLIDPLHTLHMPDR	20	Unmodified	_AIKPTLGLIDPLHTLHMPDR_	1	MULTI-MSMS	5	448.454365	2237.23544	0.098422	73.386	0.51007	0	0.00036886	1	56.149	38609000	2232	1866	17674
A0A8C0Q6J6	no	AILCLLLGGVER	12	Unmodified	_AILCLLLGGVER_	0	MULTI-MSMS	2	657.384122	1312.75369	0.75835	95.627	1.2244	0	0.00026795	2	114.5	129330000	3042	1868	17686
A0A8C0TA90	no	AILDQQVLAEELTTK	15	Unmodified	_AILDQQVLAEELTTK_	0	MULTI-MSMS	2	836.46181	1670.90907	1.9141	81.663	0.37113	0	6.8904E-14	2	201	36768000	3272;5880	1869	17699
A0A8C0YS41	no	AILDSETGLLFLSLE	15	Unmodified	_AILDSETGLLFLSLE_	0	MSMS	2	810.940179	1619.8658	NaN	111.98	1	0	0.0012191	1	69.276		6188;3979	1870	17710
A0A8I3SBI9	no	AILEDIHVNLFTR	13	Unmodified	_AILEDIHVNLFTR_	0	MULTI-MSMS	2	770.92774	1539.84093	0.82874	81.608	0.77625	0	5.728E-07	2	179.19	309570000	5490	1871	17727
A0A8I3SBI9	no	AILEDIHVNLFTR	13	Unmodified	_AILEDIHVNLFTR_	0	MULTI-MSMS	3	514.287586	1539.84093	1.0992	81.633	0.4059	0	0.00029397	1	87.18	38407000	5490	1871	17728
A0A8P0PN68	no	AILFAVVAR	9	Acetyl (Protein N-term)	_(ac)AILFAVVAR_	0	MULTI-MSMS	2	501.310752	1000.60695	0.57658	110.97	0.50867	0	0.0093065	1	66.682	3734500	6451	1874	17757
A0A8C0TB14	no	AILILDNDGDR	11	Unmodified	_AILILDNDGDR_	0	MSMS	2	607.822409	1213.63027	NaN	54.374	1	0	4.7685E-11	1	161.37		5175	1876	17765
A0A8P0TIK2	no	AILLAVLPMSLLSVGK	16	Unmodified	_AILLAVLPMSLLSVGK_	0	MULTI-MSMS	2	813.007144	1623.99974	-2.8612	108.65	0.20324	0	0.0004263	1	74.611	8915100	5114	1877	17782
A0A8P0SL58	no	AILMITNR	8	Unmodified	_AILMITNR_	0	MULTI-MSMS	2	466.273312	930.532072	-0.88319	42.523	0.72914	0	0.027261	1	72.138	5038600	6592	1878	17795
A0A8P0T340	no	AILNPLCQVDYR	12	Unmodified	_AILNPLCQVDYR_	0	MULTI-MSMS	2	731.379568	1460.74458	-2.0948	70.686	0.77883	0	0.0011442	1	85.622	88233000	6105	1880	17808
A0A8C0PEQ5	no	AILSMNGLSYGVIR	14	Deamidation (NQ)	_AILSMN(de)GLSYGVIR_	0	MSMS	2	747.902876	1493.7912	NaN	85.548	1	0	0.045242	1	52.391		3875	1886	17841
A0A8C0SU42	no	AILSSILEEQK	11	Unmodified	_AILSSILEEQK_	0	MULTI-SECPEP	2	615.850635	1229.68672	-0.60845	65.772	0.54364	0	0.0053827	1	126.07	88788000	5650	1887	17846
A0A8P0P0B7	no	AILSTKPPGTFLLR	14	Unmodified	_AILSTKPPGTFLLR_	1	MULTI-MATCH	2	757.458676	1512.9028	-0.77822	63.223	0.47495	7.1054E-15	NaN	0	NaN	22866000	4748	1888	17858
A0A8C0RC87	no	AILTMTQLYK	10	Unmodified	_AILTMTQLYK_	0	MULTI-MSMS	2	591.333567	1180.65258	-0.53374	65.25	0.44145	0	0.0047081	1	81.642	44447000	4678	1889	17863
A0A8P0TTK7	no	AILVDLEPGTMDSVR	15	Unmodified	_AILVDLEPGTMDSVR_	0	MULTI-MSMS	2	808.42163	1614.82871	-0.069383	74.648	0.34069	0	0.0081877	1	52.837	20103000	1644;1768;6608;5630;1645	1890	17881
A0A8P0TTK7	no	AILVDLEPGTMDSVR	15	Unmodified	_AILVDLEPGTMDSVR_	0	MULTI-MSMS	2	808.42163	1614.82871	-0.074889	77.736	2.0378	0	2.4987E-07	6	156.71	10259000000	1644;1768;6608;5630;1645	1890	17882
A0A8P0TTK7	no	AILVDLEPGTMDSVR	15	Oxidation (M)	_AILVDLEPGTM(ox)DSVR_	0	MULTI-MSMS	2	816.419088	1630.82362	-1.8557	65.808	0.47586	0	0.00042623	1	97.734	109770000	1644;1768;6608;5630;1645	1890	17911
A0A8P0TTK7	no	AILVDLEPGTMDSVR	15	Oxidation (M)	_AILVDLEPGTM(ox)DSVR_	0	MULTI-MSMS	2	816.419088	1630.82362	2.6053	78.026	0.33858	0	0.067071	1	47.288	12286000	1644;1768;6608;5630;1645	1890	17912
A0A8I3RVG9	no	AILVVFANK	9	Unmodified	_AILVVFANK_	0	MULTI-MSMS	2	487.805303	973.596052	-0.9032	58.585	1.5281	0	0.0014768	2	118.69	21635000	2286	1891	17931
A0A8I3RVG9	no	AILVVFANK	9	Unmodified	_AILVVFANK_	0	MULTI-MSMS	2	487.805303	973.596052	0.88403	61.622	1.8991	7.1054E-15	0.02491	2	60.788	196860000	2286	1891	17932
A0A8I3NJ91	no	AIMAHMTVEEIYKDR	15	Unmodified	_AIMAHMTVEEIYKDR_	1	MULTI-MSMS	4	452.477383	1805.88043	0.66988	52.556	0.44159	-7.1054E-15	3.3028E-05	1	100.45	10324000	4902	1893	17959
A0A8C0STJ7	no	AIMAQLPQEQK	11	Unmodified	_AIMAQLPQEQK_	0	MULTI-MSMS	2	628.837005	1255.65946	-0.10286	38.248	1.5969	0	0.00027729	2	155.84	155340000	5644	1894	17971
A0A8I3N4K3	no	AIMASDSILTEEGK	14	Unmodified	_AIMASDSILTEEGK_	0	MULTI-MSMS	2	732.866157	1463.71776	3.6652	54.843	0.8498	0	0.0019622	1	72.187	39703000	780	1895	17982
A0A8I3MVW9	no	AIMTYVSSFYHAFSGAQK	18	Unmodified	_AIMTYVSSFYHAFSGAQK_	0	MULTI-MSMS	2	1004.48529	2006.95603	0.66287	95.328	0.33954	0	4.3374E-09	1	137.84	25105000	5457;5381	1897	17990
A0A8C0NEP7	no	AINGPTSASGDEISK	15	Unmodified	_AINGPTSASGDEISK_	0	MULTI-MSMS	2	723.857177	1445.6998	1.8443	25.608	0.3479	0	0.00013857	1	96.103	1739000	2611	1899	17998
A0A8I3NUC9	no	AINLLPANTQINDIR	15	Unmodified	_AINLLPANTQINDIR_	0	MULTI-MSMS	2	833.467761	1664.92097	-1.8575	73.474	0.47502	0	0.0003063	2	87.667	28846000	3283	1900	18010
A0A8P0SEB0	no	AINPINTFTK	10	Unmodified	_AINPINTFTK_	0	MULTI-MSMS	2	559.813856	1117.61316	2.4672	49.056	0.81452	0	0.00065003	2	118.5	87277000	5460	1901	18022
A0A8C0RR54	no	AINQFTEVLTR	11	Unmodified	_AINQFTEVLTR_	0	MULTI-MSMS	2	646.353877	1290.6932	0.067131	64.62	0.44134	0	0.00016059	1	144.77	86149000	3507	1902	18033
A0A8I3N0P1	no	AINQGGLTSVAVR	13	Unmodified	_AINQGGLTSVAVR_	0	MULTI-MSMS	2	643.364776	1284.715	0.68654	39.277	0.40579	0	1.5318E-05	1	164.97	528400000	5602	1903	18047
A0A8I3RYC9	no	AINQQTGAFVEISR	14	Unmodified	_AINQQTGAFVEISR_	0	MULTI-MSMS	2	767.404629	1532.79471	2.5316	51.046	2.1039	0	1.2492E-05	3	143.97	48662000	3271	1905	18067
A0A8I3RYC9	no	AINQQTGAFVEISR	14	Unmodified	_AINQQTGAFVEISR_	0	MULTI-MSMS	2	767.404629	1532.79471	-0.89687	52.998	1.0537	0	4.9756E-05	2	132.17	14221000	3271	1905	18068
Q2KKD1	no	AINVILGCLR	10	Unmodified	_AINVILGCLR_	0	MULTI-MSMS	2	564.831526	1127.6485	-1.1081	70.357	0.84807	0	0.029779	1	52.786	27982000	4160	1908	18099
A0A8I3S6F7	no	AINVQEEK	8	Unmodified	_AINVQEEK_	0	MULTI-MSMS	2	465.748182	929.481811	-0.087844	14.849	0.30777	0	0.0072135	1	108.46	27504000	6594;6533	1909	18111
A0A8I3SA06	no	AINVSASSGGVQNSGVIR	18	Unmodified	_AINVSASSGGVQNSGVIR_	0	MULTI-MSMS	2	858.455382	1714.89621	-1.6324	41.329	0.44136	0	0.00011009	1	80.746	12426000	3350	1910	18122
A0A8C0Q119	no	AIPDLTAPVAAVQAAVSNLVR	21	Unmodified	_AIPDLTAPVAAVQAAVSNLVR_	0	MULTI-MSMS	3	692.731906	2075.17389	0.37873	111.12	1.0858	0	1.8514E-05	3	77.221	859840000	4471	1911	18131
A0A8C0PH27	no	AIPLAIFQAEPMVR	14	Unmodified	_AIPLAIFQAEPMVR_	0	MULTI-MSMS	2	778.436886	1554.85922	1.855	92.72	0.30607	0	0.045538	1	39.625	15794000	4027	1913	18145
A0A8P0TAL0	no	AIPNQGEILVIR	12	Unmodified	_AIPNQGEILVIR_	0	MULTI-MSMS	2	661.893169	1321.77178	-0.11009	62.318	1.1531	0	0.0018218	2	79.148	55724000	6497;5742	1914	18151
A0A8I3NC31	no	AIPVLVDVLR	10	Unmodified	_AIPVLVDVLR_	0	MULTI-MSMS	2	547.850242	1093.68593	-0.32998	85.217	0.98401	-1.4211E-14	0.032797	2	50.805	43696000	4899	1915	18164
A0A8P0SP42	no	AIQAYGMKPHDIFEANDLFENGNMTQVQTTLVALAGLAK	39	Deamidation (NQ)	_AIQAYGMKPHDIFEANDLFENGN(de)MTQVQTTLVALAGLAK_	1	MULTI-MSMS	4	1056.03033	4220.09222	4.2894	106.95	0.20398	0	2.8598E-93	1	194.11	89943000	2515	1916	18172
A0A8P0SP42	no	AIQAYGMKPHDIFEANDLFENGNMTQVQTTLVALAGLAK	39	Deamidation (NQ)	_AIQAYGMKPHDIFEANDLFEN(de)GNMTQVQTTLVALAGLAK_	1	MULTI-MATCH	4	1056.03033	4220.09222	-1.1682	107.46	0.27155	0	NaN	0	NaN	35138000	2515	1916	18176
A0A8P0TL06	no	AIQDMFPNMDR	11	Unmodified	_AIQDMFPNMDR_	0	MULTI-MSMS	2	669.302472	1336.59039	-1.0652	72.432	1.0538	1.4211E-14	0.0047406	2	72.928	49939000	6569	1919	18189
A0A8I3NZJ0	no	AIQELASPLMGR	12	Unmodified	_AIQELASPLMGR_	0	MULTI-MSMS	2	643.35028	1284.68601	-0.83547	62.431	0.37249	-7.1054E-15	0.0075325	1	61.353	14189000	1826	1920	18199
A0A8I3MNS2	no	AIQLNPNYIR	10	Unmodified	_AIQLNPNYIR_	0	MULTI-MSMS	2	601.33803	1200.66151	1.5607	51.31	0.64603	7.1054E-15	0.0011542	1	107.9	15129000	2444	1921	18209
A0A8P0PBL4	no	AIQLNSNSVQALLLK	15	Unmodified	_AIQLNSNSVQALLLK_	0	MULTI-MSMS	2	806.475054	1610.93556	-0.2505	85.171	0.27296	0	0.00065195	1	78.548	12931000	5836	1922	18219
A0A8I3P5Y3	no	AIQLSGAEQLEALK	14	Unmodified	_AIQLSGAEQLEALK_	0	MULTI-MSMS	2	735.911756	1469.80896	-0.0093675	67.474	0.84996	0	0.00013482	2	116.41	196590000	6301	1923	18232
Q5I9W4	no	AIQMVANSLK	10	Unmodified	_AIQMVANSLK_	0	MULTI-MSMS	2	537.802434	1073.59032	0.15892	37.798	0.33871	-7.1054E-15	0.00042848	1	133.86	8383000	455	1924	18245
A0A8I3PAI9	no	AIQPDAGYYNDLVPPIGMLNNPMNAVTTK	29	Unmodified	_AIQPDAGYYNDLVPPIGMLNNPMNAVTTK_	0	MULTI-MSMS	3	1039.85097	3116.53109	0.32872	101.46	0.33907	0	2.5497E-06	1	57.613	49339000	865	1925	18258
A0A8C0QDH8	no	AIQPDELSSCGWNK	14	Unmodified	_AIQPDELSSCGWNK_	0	MULTI-MSMS	2	802.872305	1603.73006	-2.3888	54.827	0.40745	0	0.044299	1	40.015	8435200	778	1926	18266
A0A8C0T559	no	AIQVGVIGFPNVGK	14	Unmodified	_AIQVGVIGFPNVGK_	0	MULTI-MSMS	2	699.908819	1397.80309	0.20856	78.312	1.2546	0	0.00014669	2	114.4	70158000	1391	1928	18275
A0A8C0T559	no	AIQVGVIGFPNVGK	14	Unmodified	_AIQVGVIGFPNVGK_	0	MULTI-MATCH	2	699.908819	1397.80309	-4.1698	79.673	0.13676	0	NaN	0	NaN	3255600	1391	1928	18282
A0A8I3P2M1	no	AISAANLHLR	10	Unmodified	_AISAANLHLR_	0	MULTI-MSMS	2	533.311815	1064.60908	0.095625	31.067	0.056014	0	0.00043115	1	138.9	14298000	2498	1929	18288
A0A8I3P2M1	no	AISAANLHLR	10	Unmodified	_AISAANLHLR_	0	MULTI-MATCH	2	533.311815	1064.60908	-0.3749	31.918	0.24051	7.1054E-15	NaN	0	NaN	96887000	2498	1929	18295
A0A8C0MX11	no	AISCMGQIICNLGDNLGSDLPNTLQIFLER	30	Unmodified	_AISCMGQIICNLGDNLGSDLPNTLQIFLER_	0	MULTI-MSMS	3	1121.55623	3361.64687	-0.60554	111.53	0.20347	0	1.2293E-19	1	107.45	90711000	1811	1932	18304
A0A8I3S7J4	no	AISDTWLTVNR	11	Unmodified	_AISDTWLTVNR_	0	MSMS	2	638.338227	1274.6619	NaN	65.496	1	0	0.029971	1	52.278		2794	1933	18310
A0A8P0T3C0	no	AISEELDHALNDMTSL	16	Unmodified	_AISEELDHALNDMTSL_	0	MULTI-MATCH	2	879.914366	1757.81418	-2.4792	98.814	0.13544	0	NaN	0	NaN	16252000	6553	1934	18330
A0A8P0T3C0	no	AISEELDHALNDMTSL	16	Unmodified	_AISEELDHALNDMTSL_	0	MULTI-MATCH	2	879.914366	1757.81418	2.0029	98.06	0.3047	0	NaN	0	NaN	44119000	6553	1934	18331
A0A8C0MNT1	yes	AISEELDHALNDMTSM	16	Unmodified	_AISEELDHALNDMTSM_	0	MULTI-MSMS	2	888.892577	1775.7706	-1.843	96.797	0.27105	0	0.02885	1	39.785	37131000	1636	1935	18336
A0A8I3PYS5	no	AISEPNFSVAYANMCR	16	Unmodified	_AISEPNFSVAYANMCR_	0	MULTI-MSMS	2	915.419096	1828.82364	-2.299	73.935	0.98417	0	0.00052939	2	73.632	157680000	2053	1936	18349
A0A8I3NRV2	no	AISFVGSNQAGEYIFER	17	Unmodified	_AISFVGSNQAGEYIFER_	0	MULTI-MSMS	2	944.465415	1886.91628	0.24594	84.261	0.64056	0	5.5175E-17	1	192.15	62752000	3621	1937	18362
A0A8P0SI18	no	AISGLEQDQPAR	12	Unmodified	_AISGLEQDQPAR_	0	MULTI-MSMS	2	642.830766	1283.64698	4.0674	27.747	0.46241	0	0.0090787	1	59.931	14614000	1389	1938	18374
A0A8C0PVK3	no	AISHEHSPSDLEAHFVPLVK	20	Unmodified	_AISHEHSPSDLEAHFVPLVK_	0	MULTI-MSMS	5	443.43281	2212.12767	0.13394	50.059	1.8693	0	1.4764E-07	3	104.44	143270000	4368;4446	1939	18385
A0A8I3MGZ0	no	AISSASSPQSPGDALR	16	Unmodified	_AISSASSPQSPGDALR_	0	MULTI-MSMS	2	772.389176	1542.7638	0.52959	32.348	1.196	0	3.0627E-09	3	160.16	13437000	5463	1940	18398
A0A8I3PZF7	no	AISSTEAVLNNR	12	Unmodified	_AISSTEAVLNNR_	0	MSMS	2	637.838591	1273.66263	NaN	32.56	1	0	8.4922E-06	1	122.28		1086;6534;802	1942	18413
A0A8C0S4U0	no	AISSYFVSTMSSSIK	15	Unmodified	_AISSYFVSTMSSSIK_	0	MSMS	2	804.402906	1606.79126	NaN	80.019	1	0	0.0083457	1	56.122		5309	1943	18419
A0A8C0MGR5	no	AISTGSLASSTLNK	14	Unmodified	_AISTGSLASSTLNK_	0	MULTI-SECPEP	2	675.367181	1348.71981	-0.21383	38.817	0.44323	0	0.026396	1	66.267	4366800	1357	1944	18432
A0A8P0PAZ7	no	AISVGQLVDVK	11	Unmodified	_AISVGQLVDVK_	0	MULTI-MSMS	2	564.834788	1127.65502	0.046222	61.574	1.2565	0	0.0015129	1	90.15	50308000	6527	1946	18444
A0A8P0PAZ7	no	AISVGQLVDVK	11	Unmodified	_AISVGQLVDVK_	0	MULTI-MATCH	2	564.834788	1127.65502	0.27614	62.329	0.20369	-7.1054E-15	NaN	0	NaN	3821200	6527	1946	18452
A0A8I3NB41	no	AISVHSTPEGCSSACK	16	Unmodified	_AISVHSTPEGCSSACK_	0	MULTI-MSMS	2	845.879804	1689.74505	0.3959	17.217	0.67977	-3.5527E-15	4.8129E-07	2	146.16	17130000	4571	1947	18457
A0A8I3NGR5	no	AISYHLVQKPFPLTK	15	Unmodified	_AISYHLVQKPFPLTK_	1	MULTI-MSMS	4	436.255446	1740.99268	0.34665	48.7	1.2901	0	0.0009008	2	68.944	69359000	6036	1948	18470
A0A8I3MY94	no	AISYLATVPK	10	Unmodified	_AISYLATVPK_	0	MULTI-MSMS	2	531.813325	1061.6121	1.1238	47.841	0.37274	0	0.0060567	1	76.605	9022800	5516	1949	18482
A0A8C0RK80	no	AITDGQAGFGNDTLSK	16	Unmodified	_AITDGQAGFGNDTLSK_	0	MULTI-MATCH	2	797.889009	1593.76346	-1.9511	46.933	0.78017	0	NaN	0	NaN	120220000	2608	1951	18499
A0A8I3S525	no	AITGASLADIMAK	13	Oxidation (M)	_AITGASLADIM(ox)AK_	0	MULTI-MSMS	2	639.34212	1276.66969	0.26649	50.216	0.5774	0	0.026195	1	60.641	12313000	3054	1953	18513
A0A8I3N828	no	AITGVVCYACK	11	Unmodified	_AITGVVCYACK_	0	MULTI-MSMS	2	621.304484	1240.59441	-1.1001	40.673	0.27224	0	0.0021475	1	84.743	9473400	2189	1954	18523
A0A8C0S671	no	AITHLNNNFMFGQK	14	Unmodified	_AITHLNNNFMFGQK_	0	MULTI-MSMS	2	817.909024	1633.8035	1.4332	52.637	1.4937	0	3.4447E-09	1	185.96	311920000	5328	1955	18537
A0A8C0S671	no	AITHLNNNFMFGQK	14	Deamidation (NQ)	_AITHLNN(de)NFMFGQK_	0	MULTI-MSMS	2	818.401032	1634.78751	2.3532	56.611	0.30461	0	1.239E-05	3	150.09	27032000	5328	1955	18547
A0A8C0PY99	no	AITIAGIPQSIIECVK	16	Unmodified	_AITIAGIPQSIIECVK_	0	MULTI-MSMS	2	856.984398	1711.95424	0.2694	94.312	0.781	0	0.00034478	2	77.593	1083700000	4419;4333;6665;6275	1956	18559
A0A8I3PTN2	no	AITIAGVPQSVTECVK	16	Unmodified	_AITIAGVPQSVTECVK_	0	MULTI-MSMS	2	836.950555	1671.88656	0.39919	65.635	0.71254	0	7.0103E-09	2	157.03	2965500000	3442	1957	18573
A0A8I3PTN2	no	AITIAGVPQSVTECVK	16	Unmodified	_AITIAGVPQSVTECVK_	0	MULTI-MATCH	2	836.950555	1671.88656	1.257	61.07	1.5273	0	NaN	0	NaN	42784000	3442	1957	18584
A0A8C0MFJ3	no	AITIASQTNCPLYVTK	16	Unmodified	_AITIASQTNCPLYVTK_	0	MULTI-MSMS	2	890.469112	1778.92367	-0.27744	57.399	0.74545	0	8.2634E-13	3	180.2	150830000	1299;4719	1958	18590
A0A8I3P372	no	AITNNQYEIV	10	Unmodified	_AITNNQYEIV_	0	MULTI-MSMS	2	582.798403	1163.58225	-4.3752	62.502	0.9831	0	0.031988	1	51.335	41846000	2487	1959	18601
A0A8C0P3P4	no	AITPAHFQLLR	11	Unmodified	_AITPAHFQLLR_	0	MULTI-MSMS	3	422.915423	1265.72444	-1.0086	50.104	0.81522	0	0.062771	2	24.853	5779900	3481	1960	18606
A0A8I3NW81	no	AITVFSPDGHLFQVEYAQEAVK	22	Unmodified	_AITVFSPDGHLFQVEYAQEAVK_	0	MULTI-MSMS	3	817.084785	2448.23253	-0.33236	87.78	1.1231	0	5.3043E-09	4	109.85	320640000	5948	1962	18616
A0A8I3NW81	no	AITVFSPDGHLFQVEYAQEAVKK	23	Unmodified	_AITVFSPDGHLFQVEYAQEAVKK_	1	MULTI-MSMS	3	859.783106	2576.32749	1.3888	76.51	0.74935	0	0.00023409	1	47.728	48604000	5948	1963	18627
A0A8I3NYW8	no	AIVAIENPADVSVISSR	17	Unmodified	_AIVAIENPADVSVISSR_	0	MULTI-MSMS	2	870.978158	1739.94176	0.60035	72.945	1.562	0	1.7992E-14	3	186.91	5743300000	2064	1966	18645
A0A8I3MVP9	no	AIVDALPPPCESACTVPTDVDKWFHHQK	28	Unmodified	_AIVDALPPPCESACTVPTDVDKWFHHQK_	1	MULTI-MSMS	4	805.390399	3217.53249	-0.82107	79.911	0.84969	0	3.8232E-06	1	59.561	15141000	4621	1967	18659
A0A8I3MVP9	no	AIVDALPPPCESACTVPTDVDKWFHHQK	28	Unmodified	_AIVDALPPPCESACTVPTDVDKWFHHQK_	1	MULTI-MSMS	3	1073.51811	3217.53249	0.40886	79.82	0.9865	0	2.9418E-08	1	78.202	41575000	4621	1967	18660
Q5WR10	no	AIVDCGFEHPSEVQHECIPQAILGMDVLCQAK	32	Unmodified	_AIVDCGFEHPSEVQHECIPQAILGMDVLCQAK_	0	MULTI-MSMS	4	913.682021	3650.69898	-0.9027	91.683	0.54028	0	5.1073E-07	1	59.211	1954300000	277;1616	1968	18682
Q5WR10	no	AIVDCGFEHPSEVQHECIPQAILGMDVLCQAK	32	Unmodified	_AIVDCGFEHPSEVQHECIPQAILGMDVLCQAK_	0	MULTI-MSMS	3	1217.90694	3650.69898	-0.31825	91.713	0.5065	0	4.2083E-54	1	168.69	733410000	277;1616	1968	18683
A0A8C0RZM4	no	AIVDCIISIVEENPEGK	17	Unmodified	_AIVDCIISIVEENPEGK_	0	MULTI-MSMS	2	943.482416	1884.95028	0.68821	102.98	0.44072	-1.4211E-14	2.6039E-11	1	163.93	97270000	5244	1970	18709
A0A8I3Q3L6	no	AIVFVVDSAAFQR	13	Unmodified	_AIVFVVDSAAFQR_	0	MULTI-MSMS	2	711.890626	1421.7667	-0.77721	81.986	0.27081	0	0.00013998	1	111.06	24654000	1874	1973	18728
A0A8I3NK34	no	AIVLAAIFR	9	Unmodified	_AIVLAAIFR_	0	MULTI-MSMS	2	487.313295	972.612037	0.12346	83.279	0.54214	0	0.00089492	1	159.19	11614000	4054	1975	18739
A0A8I3QBG5	no	AIVNVIGMHK	10	Unmodified	_AIVNVIGMHK_	0	MULTI-MSMS	3	361.211071	1080.61138	-2.6564	36.024	0.081097	0	0.059602	1	27.088	11701000	1782	1978	18745
A0A8P0NBP4	no	AIVQQWLEYR	10	Unmodified	_AIVQQWLEYR_	0	MULTI-MSMS	2	653.351137	1304.68772	0.4349	75.64	0.74987	0	0.00088617	2	182.69	425930000	4987	1979	18758
A0A8I3PUY9	no	AIVQVFEGTSGIDAQK	16	Unmodified	_AIVQVFEGTSGIDAQK_	0	MULTI-MSMS	2	831.938502	1661.86245	1.7352	65.4	0.44091	0	8.5346E-12	1	174.24	41675000	1827	1980	18769
A0A8I3NXQ3	no	AIWGYCDQLK	10	Unmodified	_AIWGYCDQLK_	0	MULTI-MSMS	2	627.302798	1252.59104	-0.89142	62.594	0.30483	7.1054E-15	0.013791	1	64.42	36696000	4566	1981	18781
A0A8C0NBV0	no	AIWNVINWENVTER	14	Unmodified	_AIWNVINWENVTER_	0	MULTI-MSMS	2	872.444286	1742.87402	1.8894	97.958	0.30542	0	8.3108E-11	1	206.97	173220000	363	1982	18792
A0A8C0PJT1	no	AIYAYALQVFPSK	13	Unmodified	_AIYAYALQVFPSK_	0	MULTI-MATCH	2	735.903202	1469.79185	1.2322	84.653	0.54227	0	NaN	0	NaN	12583000	3911	1984	18810
A0A8C0T9D5	no	AIYDTPCIQAESEK	14	Unmodified	_AIYDTPCIQAESEK_	0	MULTI-MSMS	2	812.879795	1623.74504	-1.0635	48.306	0.81387	-7.1054E-15	0.0004187	2	91.469	164150000	5882	1985	18818
A0A8C0Z5N9	no	AIYELAISQPR	11	Unmodified	_AIYELAISQPR_	0	MULTI-MSMS	2	630.85097	1259.68739	1.5038	59.21	0.50939	-7.1054E-15	0.000608	1	111.61	37638000	6300	1986	18831
A0A8P0SDZ7	no	AIYFDGDFGQVVR	13	Unmodified	_AIYFDGDFGQVVR_	0	MULTI-MSMS	2	743.869891	1485.72523	-2.3041	81.132	0.47461	0	0.00063616	1	87.895	53111000	3638	1987	18844
A0A8I3Q6A8	no	AIYHLEAFVAK	11	Unmodified	_AIYHLEAFVAK_	0	MULTI-MSMS	3	421.236163	1260.68666	-0.28791	52.673	0.67999	0	0.0015731	2	76.332	70132000	5606	1988	18857
A0A8C0S097	no	AIYHTLNLCNIDVTQK	16	Unmodified	_AIYHTLNLCNIDVTQK_	0	MULTI-MSMS	2	951.990743	1901.96693	-0.73673	61.091	0.44191	0	0.00050664	1	73.848	10633000	417	1989	18868
A0A8I3PLR3	no	AIYQVYNALQEK	12	Unmodified	_AIYQVYNALQEK_	0	MULTI-MSMS	2	720.380091	1438.74563	0.55558	62.21	0.4401	7.1054E-15	8.8558E-05	1	128.91	52410000	5181	1990	18874
A0A8I3NZ76	no	AKDDDDSDIPTAQR	14	Unmodified	_AKDDDDSDIPTAQR_	1	MULTI-MSMS	2	773.852623	1545.69069	-1.6377	18.334	0.37367	0	3.1878E-21	2	243.85	7179500	6183	1994	18893
A0A8C0RPA1	no	AKDLIITPATILK	13	Unmodified	_AKDLIITPATILK_	1	MULTI-MATCH	2	698.942327	1395.8701	-2.7144	62.685	0.57571	-7.1054E-15	NaN	0	NaN	75359000	5083;6026;3464	1996	18912
A0A8I3PMQ7	no	AKDLLALFNSFKPK	14	Unmodified	_AKDLLALFNSFKPK_	2	MULTI-MSMS	4	398.735617	1590.91336	0.13561	84.134	0.50418	0	0.034543	1	37.654	18376000	2984	1997	18917
A0A8C0MVT2	no	AKDLQDELAGNSEQR	15	Unmodified	_AKDLQDELAGNSEQR_	1	MULTI-MATCH	2	837.408097	1672.80164	-4.5721	32.388	0.17112	7.1054E-15	NaN	0	NaN	3808800	1885	1998	18929
A0A8C0MVT2	no	AKDLQDELAGNSEQR	15	Unmodified	_AKDLQDELAGNSEQR_	1	MULTI-MATCH	2	837.408097	1672.80164	-3.4928	30.595	0.13635	-3.5527E-15	NaN	0	NaN	3043600	1885	1998	18930
A0A8C0TD64	no	AKDPFAHLPK	10	Unmodified	_AKDPFAHLPK_	1	MULTI-MSMS	2	562.316566	1122.61858	0.15872	22.084	0.30794	0	0.0054683	1	108.3	59287000	5949	2000	18940
A0A8C0TCQ7	no	AKDQDMLDLVGVLHDPETLLR	21	Unmodified	_AKDQDMLDLVGVLHDPETLLR_	1	MULTI-MSMS	3	793.417658	2377.23115	-0.33987	97.539	0.37472	0	0.00022217	1	56.298	32171000	5938	2001	18953
A0A8C0PQ80	no	AKDQNESLDEEMFYK	15	Unmodified	_AKDQNESLDEEMFYK_	1	MULTI-MSMS	2	923.911824	1845.80909	-1.9908	49.269	0.57852	7.1054E-15	0.00025751	1	119.17	17499000	4227	2002	18963
A0A8I3MWI3	no	AKDYENAIK	9	Unmodified	_AKDYENAIK_	1	MULTI-MSMS	2	526.274564	1050.53457	0.92607	14.899	0.20506	1.7764E-15	0.051929	1	74.941	1628000	1216	2003	18972
A0A8I3MST1	no	AKEAAEQDVEK	11	Unmodified	_AKEAAEQDVEK_	1	MULTI-MSMS	2	609.304049	1216.59355	0.48456	9.9245	0.43045	0	3.9759E-06	1	215.5	37158000	2135	2004	18983
A0A8C0S0J3	no	AKEALELTDTGLLSGSEER	19	Unmodified	_AKEALELTDTGLLSGSEER_	1	MULTI-MSMS	2	1010.01567	2018.01678	-0.65755	62.351	0.30486	0	1.2126E-11	1	159.13	10504000	5260	2005	18999
A0A8I3NYX9	no	AKECVAETSGSEEVK	15	Unmodified	_AKECVAETSGSEEVK_	1	MSMS	2	812.380159	1622.74577	NaN	14.191	1	0	2.7828E-12	1	134.08		4287;632	2006	19004
A0A8C0Q6X1	no	AKEDLIFHCGFR	12	Unmodified	_AKEDLIFHCGFR_	1	MULTI-MSMS	4	373.939594	1491.72927	-0.29747	41.163	0.67895	0	0.063954	1	27.681	17226000	4490	2008	19015
A0A8C0SC86	yes	AKEDQPQGLVPGGAVVVLSGPHR	23	Unmodified	_AKEDQPQGLVPGGAVVVLSGPHR_	1	MULTI-MSMS	4	578.568383	2310.24443	2.3832	54.789	1.0205	0	0.0008905	3	39.124	27835000	5397	2009	19033
A0A8C0SC86	yes	AKEDQPQGLVPGGAVVVLSGPHR	23	Unmodified	_AKEDQPQGLVPGGAVVVLSGPHR_	1	MULTI-MSMS	3	771.088752	2310.24443	0.13536	54.842	0.47568	0	0.030116	1	24.068	11602000	5397	2009	19034
A0A8I3PDN0	no	AKEEQQDDTVYMGK	14	Unmodified	_AKEEQQDDTVYMGK_	1	MULTI-MSMS	2	821.374877	1640.7352	0.75896	19.286	0.30658	0	4.6362E-10	1	206.1	17962000	3361	2010	19040
A0A8C0PM55	no	AKEILQEEEDLAEIVQLVGK	20	Unmodified	_AKEILQEEEDLAEIVQLVGK_	1	MULTI-MSMS	3	752.077408	2253.21039	-0.91044	101.21	0.4749	0	5.0326E-05	1	82.36	451900000	4216	2013	19061
A0A8I3MQ25	no	AKELLGQGLLLR	12	Unmodified	_AKELLGQGLLLR_	1	MULTI-MATCH	2	655.911362	1309.80817	-0.24068	56.408	0.54155	0	NaN	0	NaN	18106000	4215	2014	19074
E2QWF5	no	AKESWEMNSEEK	12	Unmodified	_AKESWEMNSEEK_	1	MULTI-MATCH	2	734.324656	1466.63476	1.7957	20.523	0.23819	0	NaN	0	NaN	9676500	4036	2016	19093
A0A8C0MIT4	no	AKFEELNMDLFR	12	Unmodified	_AKFEELNMDLFR_	1	MULTI-MSMS	2	756.879401	1511.74425	-0.8691	75.83	0.74927	-1.4211E-14	0.00039094	2	167.12	889810000	1432	2017	19102
A0A8I3N9V3	no	AKFENLCK	8	Unmodified	_AKFENLCK_	1	MULTI-MATCH	2	505.260402	1008.50625	1.182	16.102	0.37211	0	NaN	0	NaN	5109600	6384;5365;6354	2018	19115
A0A8I3N9B5	no	AKGEIPEVAFMK	12	Unmodified	_AKGEIPEVAFMK_	1	MULTI-MSMS	3	440.572446	1318.69551	0.73956	49.062	0.64535	0	0.0021583	1	72.29	8353700	5768	2019	19125
A0A8P0NNA5	no	AKIPVIAVESDKK	13	Unmodified	_AKIPVIAVESDKK_	2	MULTI-MATCH	3	466.616932	1396.82897	0.54155	22.412	0.27237	0	NaN	0	NaN	3022300	6315	2022	19141
A0A8P0SW23	no	AKKDDTDDEIAK	12	Unmodified	_AKKDDTDDEIAK_	2	MULTI-MSMS	2	674.833171	1347.65179	-0.89629	8.981	0.46493	-1.7764E-15	0.0023884	1	171.67	13739000	192	2023	19147
A0A8C0TVM6	no	AKKPAAATVAK	11	Unmodified	_AKKPAAATVAK_	2	MULTI-SECPEP	3	352.557236	1054.64988	0.12143	8.4589	0.62253	0	0.007174	1	134.75	47903000	6166;6129	2024	19156
A0A8P0SQF7	no	AKLDSLQDTGIDHHALLK	18	Unmodified	_AKLDSLQDTGIDHHALLK_	1	MULTI-MSMS	5	395.817964	1974.05344	-0.017988	39.191	0.33948	0	0.027391	1	30.945	130800000	4345	2025	19164
A0A8C0QN72	no	AKLPLGLLLHPFK	13	Unmodified	_AKLPLGLLLHPFK_	1	MULTI-MSMS	4	362.485337	1445.91224	-0.24651	74.647	0.34092	0	0.00759	1	51.875	20090000	4707	2030	19205
A0A8C0TQU6	no	AKLPLGLLLHPFR	13	Unmodified	_AKLPLGLLLHPFR_	1	MULTI-MSMS	4	369.486874	1473.91839	0.27287	76.248	0.47801	0	0.0070336	1	53.034	33568000	3956	2031	19211
A0A8C0TIN7	no	AKNEILDEVISLSQVTPK	18	Unmodified	_AKNEILDEVISLSQVTPK_	1	MULTI-MSMS	2	992.551687	1983.08882	0.45075	93.422	0.43973	0	2.7493E-14	1	166.9	33635000	6035	2032	19217
A0A8I3Q2T9	no	AKNGSEADIDEGLYSR	16	Acetyl (Protein N-term),Deamidation (NQ)	_(ac)AKN(de)GSEADIDEGLYSR_	1	MULTI-MSMS	2	884.40522	1766.79589	-2.1649	54.615	0.40878	0	1.9851E-05	3	122.45	12382000	5654	2033	19228
A0A8I3NHY9	no	AKPAMPQDSVPSPR	14	Unmodified	_AKPAMPQDSVPSPR_	1	MULTI-MATCH	2	740.882475	1479.7504	-1.5451	26.257	0.30451	0	NaN	0	NaN	43522000	3201	2034	19248
A0A8I3NHY9	no	AKPAMPQDSVPSPR	14	Unmodified	_AKPAMPQDSVPSPR_	1	MULTI-MATCH	2	740.882475	1479.7504	0.08412	24.862	0.68918	0	NaN	0	NaN	3509300	3201	2034	19249
A0A8I3RRB6	no	AKPLTDQEK	9	Acetyl (Protein N-term)	_(ac)AKPLTDQEK_	1	MULTI-MSMS	2	536.287671	1070.56079	1.8913	17.311	0.95081	0	0.038516	1	47.574	6845400	4478	2036	19263
A0A8I3NH42	no	AKPPPGGGEQEPPPPPTPQDVEMKEEAAAGGGSAGEPDSK	40	Unmodified	_AKPPPGGGEQEPPPPPTPQDVEMKEEAAAGGGSAGEPDSK_	2	MULTI-MSMS	4	974.208812	3892.80614	0.5293	47.951	1.2898	0	8.8149E-06	2	55.324	11408000	4254	2037	19274
A0A8I3MEC0	no	AKPPSEAEYTDVLQK	15	Unmodified	_AKPPSEAEYTDVLQK_	1	MULTI-MATCH	2	838.430509	1674.84647	1.8625	39.065	0.40772	0	NaN	0	NaN	18519000	572	2038	19292
A0A8P0NWJ9	no	AKPQVVVAPVLMSK	14	Acetyl (Protein N-term)	_(ac)AKPQVVVAPVLMSK_	1	MULTI-MSMS	2	754.947087	1507.87962	-0.73707	62.857	0.43996	-7.1054E-15	1.5997E-05	1	138.2	53835000	5324	2039	19299
A0A8I3P4A8	no	AKPVNSKPESAYR	13	Unmodified	_AKPVNSKPESAYR_	2	MULTI-MSMS	4	362.447946	1445.76268	0.5954	10.573	0.40662	0	0.0014952	1	72.34	91207000	5005	2042	19317
A0A8I3P433	no	AKPVVSFIAGLTAPPGR	17	Unmodified	_AKPVVSFIAGLTAPPGR_	1	MULTI-MATCH	2	840.993414	1679.97228	-1.026	71.77	0.74654	-1.4211E-14	NaN	0	NaN	53613000	2299	2043	19325
A0A8I3PKJ4	no	AKQDVIEVIEK	11	Unmodified	_AKQDVIEVIEK_	1	MULTI-MATCH	2	636.36391	1270.71327	0.67819	32.777	0.23336	0	NaN	0	NaN	4432000	2491	2044	19337
A0A8I3PMD4	no	AKQELEVNGGSGDAVSSGNEVSENMEEEAENR	32	Deamidation (NQ)	_AKQELEVN(de)GGSGDAVSSGNEVSENMEEEAENR_	1	MULTI-MSMS	3	1122.82185	3365.44373	1.6759	62.564	0.44032	-7.1054E-15	2.2413E-19	1	106.6	16037000	6511	2046	19361
A0A8I3PMD4	no	AKQELEVNGGSGDAVSSGNEVSENMEEEAENR	32	Deamidation (NQ)	_AKQELEVN(de)GGSGDAVSSGNEVSENMEEEAENR_	1	MULTI-MATCH	3	1122.82185	3365.44373	0.65404	61.058	0.17027	-7.1054E-15	NaN	0	NaN	4677300	6511	2046	19367
A0A8I3PXJ3	no	AKVDEFPLCGHMVSDEYEQLSSEALEAAR	29	Unmodified	_AKVDEFPLCGHMVSDEYEQLSSEALEAAR_	1	MULTI-MSMS	3	1094.50782	3280.50164	-0.49391	93.546	0.61049	0	2.921E-55	2	192.87	310820000	5912	2049	19382
A0A8P0NNQ1	no	AKWDAWNQLK	10	Unmodified	_AKWDAWNQLK_	1	MULTI-MSMS	2	630.330205	1258.64586	-2.8291	50.732	1.2216	0	0.014518	1	88.819	84727000	6535;324	2051	19398
A0A8P0NNQ1	no	AKWDAWNQLK	10	Unmodified	_AKWDAWNQLK_	1	MULTI-MATCH	2	630.330205	1258.64586	5.1355	49.512	0.54407	0	NaN	0	NaN	7067300	6535;324	2051	19406
A0A8C0TVM6	no	ALAAAGYDVEK	11	Unmodified	_ALAAAGYDVEK_	0	MULTI-MSMS	2	554.287671	1106.56079	-0.23839	31.643	0.3922	3.5527E-15	0.00061128	1	111.46	2085500000	6166;6129;3575;6531;3404;6554	2053	19462
A0A8C0TVM6	no	ALAAAGYDVEK	11	Unmodified	_ALAAAGYDVEK_	0	MULTI-MSMS	2	554.287671	1106.56079	-0.49346	31.854	1.4704	0	0.00070318	2	107.21	4531100000	6166;6129;3575;6531;3404;6554	2053	19463
A0A8C0TVM6	no	ALAAAGYDVEK	11	Unmodified	_ALAAAGYDVEK_	0	MULTI-MSMS	2	554.287671	1106.56079	2.1613	33.267	0.26285	0	0.0048747	1	72.643	43399000	6166;6129;3575;6531;3404;6554	2053	19464
A0A8C0TVM6	no	ALAAAGYDVEK	11	Unmodified	_ALAAAGYDVEK_	0	MULTI-MSMS	2	554.287671	1106.56079	2.7496	33.722	0.68088	0	0.0013148	2	93.111	50551000	6166;6129;3575;6531;3404;6554	2053	19465
A0A8C0TVM6	no	ALAAAGYDVEK	11	Unmodified	_ALAAAGYDVEK_	0	MULTI-MSMS	2	554.287671	1106.56079	0.62724	34.647	0.15223	0	0.0031039	1	79.148	27656000	6166;6129;3575;6531;3404;6554	2053	19466
A0A8C0TVM6	no	ALAAAGYDVEK	11	Unmodified	_ALAAAGYDVEK_	0	MULTI-MSMS	2	554.287671	1106.56079	0.20469	34.809	0.30081	0	0.00074229	1	105.4	17416000	6166;6129;3575;6531;3404;6554	2053	19467
A0A8C0TVM6	no	ALAAAGYDVEK	11	Unmodified	_ALAAAGYDVEK_	0	MULTI-MSMS	2	554.287671	1106.56079	-0.10976	35.544	0.71363	0	0.003205	1	78.556	17849000	6166;6129;3575;6531;3404;6554	2053	19468
A0A8C0TVM6	no	ALAAAGYDVEK	11	Unmodified	_ALAAAGYDVEK_	0	MULTI-MSMS	2	554.287671	1106.56079	0.041426	36.373	1.0852	0	0.0064591	1	69.276	19089000	6166;6129;3575;6531;3404;6554	2053	19469
A0A8C0TVM6	no	ALAAAGYDVEK	11	Unmodified	_ALAAAGYDVEK_	0	MULTI-MSMS	2	554.287671	1106.56079	-0.37461	37.662	0.81595	0	0.054117	1	41.704	13760000	6166;6129;3575;6531;3404;6554	2053	19470
A0A8C0TVM6	no	ALAAAGYDVEK	11	Unmodified	_ALAAAGYDVEK_	0	MULTI-MSMS	2	554.287671	1106.56079	-0.75607	39.597	2.0372	0	0.013791	1	59.067	93820000	6166;6129;3575;6531;3404;6554	2053	19471
A0A8C0TVM6	no	ALAAAGYDVEK	11	Unmodified	_ALAAAGYDVEK_	0	MULTI-MSMS	2	554.287671	1106.56079	0.47342	43.193	1.6706	0	0.0090277	4	63.816	12443000	6166;6129;3575;6531;3404;6554	2053	19472
A0A8C0TVM6	no	ALAAAGYDVEK	11	Unmodified	_ALAAAGYDVEK_	0	MSMS	2	554.287671	1106.56079	NaN	46.852	1	0	0.050458	1	44.882		6166;6129;3575;6531;3404;6554	2053	19473
A0A8C0TVM6	no	ALAAAGYDVEK	11	Unmodified	_ALAAAGYDVEK_	0	MSMS	2	554.287671	1106.56079	NaN	47.596	1	0	0.040286	1	48.091		6166;6129;3575;6531;3404;6554	2053	19474
A0A8C0TVM6	no	ALAAAGYDVEK	11	Unmodified	_ALAAAGYDVEK_	0	MSMS	2	554.287671	1106.56079	NaN	49.238	1	0	0.015975	1	57.96		6166;6129;3575;6531;3404;6554	2053	19475
A0A8C0TVM6	no	ALAAAGYDVEK	11	Unmodified	_ALAAAGYDVEK_	0	MSMS	2	554.287671	1106.56079	NaN	49.867	1	0	0.054076	1	44.318		6166;6129;3575;6531;3404;6554	2053	19476
A0A8C0TVM6	no	ALAAAGYDVEK	11	Unmodified	_ALAAAGYDVEK_	0	MULTI-SECPEP	2	554.287671	1106.56079	0.4692	40.593	0.74791	0	0.063405	1	59.908	5134600	6166;6129;3575;6531;3404;6554	2053	19477
A0A8C0TVM6	no	ALAAAGYDVEK	11	Unmodified	_ALAAAGYDVEK_	0	MULTI-MATCH	2	554.287671	1106.56079	0.076019	35.952	0.043419	0	NaN	0	NaN	17558000	6166;6129;3575;6531;3404;6554	2053	19530
A0A8C0TVM6	no	ALAAAGYDVEK	11	Unmodified	_ALAAAGYDVEK_	0	MULTI-MATCH	2	554.287671	1106.56079	1.0714	34.467	0.27711	-7.1054E-15	NaN	0	NaN	46944000	6166;6129;3575;6531;3404;6554	2053	19531
A0A8C0TVM6	no	ALAAAGYDVEK	11	Unmodified	_ALAAAGYDVEK_	0	MULTI-MATCH	3	369.860873	1106.56079	-1.2424	30.817	0.076263	0	NaN	0	NaN	1883200	6166;6129;3575;6531;3404;6554	2053	19532
A0A8C0LYM6	no	ALAAGGVGSIVR	12	Unmodified	_ALAAGGVGSIVR_	0	MULTI-MSMS	2	535.819473	1069.62439	-1.578	40.097	0.37361	0	0.019661	1	50.194	7833900	593	2055	19547
A0A8I3RVE3	no	ALAAHLLSQGLR	12	Unmodified	_ALAAHLLSQGLR_	0	MULTI-MSMS	2	625.372404	1248.73025	-2.6276	45.834	0.40754	0	0.00074983	1	92.051	13420000	5265	2057	19562
A0A8C0TIN5	no	ALACIPVQELK	11	Unmodified	_ALACIPVQELK_	0	MULTI-MSMS	2	621.349748	1240.68494	0.45601	56.442	0.67748	0	0.0093761	1	63.076	22469000	6034	2059	19572
A0A8C0P9M1	no	ALADDDFLTVTGK	13	Unmodified	_ALADDDFLTVTGK_	0	MULTI-MSMS	2	683.348457	1364.68236	0.51797	69.31	1.6697	0	0.0012856	1	78.653	210000000	3726	2061	19590
A0A8C0SSY9	no	ALADHSMAQTPR	12	Unmodified	_ALADHSMAQTPR_	0	MULTI-MSMS	2	649.319511	1296.62447	-0.75995	18.577	0.27366	3.5527E-15	9.9998E-05	1	163.88	7011300	184	2062	19605
A0A8C0SSY9	no	ALADHSMAQTPR	12	Unmodified	_ALADHSMAQTPR_	0	MULTI-MATCH	2	649.319511	1296.62447	3.6023	17.298	0.23874	0	NaN	0	NaN	1819000	184	2062	19611
A0A8P0NXX8	no	ALADIVIPQEYGITK	15	Unmodified	_ALADIVIPQEYGITK_	0	MULTI-MSMS	2	815.956163	1629.89777	0.5918	82.888	0.47402	0	0.022127	2	45.28	22739000	6323	2063	19618
A0A8P0N4L2	no	ALAEETKR	8	Unmodified	_ALAEETKR_	1	MULTI-MSMS	2	459.256174	916.497795	-0.97141	9.3779	0.26972	0	0.017377	3	124.59	57834000	3945;5165;4205;6365	2065	19629
A0A8I3NYQ1	no	ALAEEWGCPFMETSAK	16	Unmodified	_ALAEEWGCPFMETSAK_	0	MULTI-MSMS	2	913.90803	1825.80151	0.988	80.64	0.23881	0	1.5707E-05	2	102.97	32606000	5681	2066	19639
A0A8I3PII6	no	ALAEEWSCPFMETSAK	16	Unmodified	_ALAEEWSCPFMETSAK_	0	MULTI-MSMS	2	928.913312	1855.81207	-0.26862	81.004	0.74659	0	1.0652E-06	1	141.38	604760000	5716	2067	19651
A0A8C0MQP2	no	ALAELFGLLVK	11	Unmodified	_ALAELFGLLVK_	0	MULTI-MSMS	2	587.365724	1172.7169	-0.24954	101.72	0.40711	0	0.00060065	1	111.95	78815000	1708	2068	19669
A0A8I3N856	no	ALAEPLSAAQLR	12	Unmodified	_ALAEPLSAAQLR_	0	MULTI-MSMS	2	620.356419	1238.69829	-3.4676	52.467	0.71202	0	0.00032849	1	108.57	16845000	2116	2070	19681
A0A8I3N856	no	ALAEPLSAAQLR	12	Unmodified	_ALAEPLSAAQLR_	0	MULTI-MATCH	2	620.356419	1238.69829	-5.8823	51.75	0.95213	0	NaN	0	NaN	8336300	2116	2070	19687
A0A8C0NTE1	no	ALAETDAAASSLPNGDCGRPGAR	23	Acetyl (Protein N-term)	_(ac)ALAETDAAASSLPNGDCGRPGAR_	1	MULTI-MSMS	3	767.029233	2298.06587	-0.83438	59.321	0.67866	0	1.6255E-17	2	125.88	126910000	3130	2072	19705
A0A8C0NTE1	no	ALAETDAAASSLPNGDCGRPGAR	23	Acetyl (Protein N-term),Deamidation (NQ)	_(ac)ALAETDAAASSLPN(de)GDCGRPGAR_	1	MULTI-MATCH	3	767.357239	2299.04989	0.71003	63.194	0.27118	0	NaN	0	NaN	17042000	3130	2072	19717
A0A8P0SBE6	no	ALAFHPIEPVLITASEDHTLK	21	Unmodified	_ALAFHPIEPVLITASEDHTLK_	0	MULTI-MSMS	4	576.316497	2301.23688	-0.66937	73.797	0.71269	0	0.00014335	1	56.304	75197000	1199	2075	19730
A0A8I3N628	no	ALAFHPVEPVLVTASEDHTLK	21	Unmodified	_ALAFHPVEPVLVTASEDHTLK_	0	MULTI-MSMS	4	569.308672	2273.20558	-0.043152	64.909	0.84751	0	4.5967E-05	3	67.579	69269000	2281	2076	19744
A0A8I3RWC4	no	ALAFNGVMFGDR	12	Unmodified	_ALAFNGVMFGDR_	0	MULTI-MSMS	2	649.321522	1296.62849	-0.076707	78.167	1.0173	0	0.0010107	1	86.898	9953700	4842	2077	19759
A0A8C0SEY0	no	ALAGCDFLTISPK	13	Unmodified	_ALAGCDFLTISPK_	0	MULTI-MSMS	2	696.86322	1391.71189	-0.21089	71.753	1.5963	1.4211E-14	0.00011405	2	116.23	1563700000	1091	2078	19768
A0A8C0SEY0	no	ALAGCDFLTISPK	13	Unmodified	_ALAGCDFLTISPK_	0	MSMS	2	696.86322	1391.71189	NaN	72.72	1	0	0.051102	1	43.604		1091	2078	19769
A0A8C0PDR9	no	ALAGNPCLGHNK	12	Unmodified	_ALAGNPCLGHNK_	0	MULTI-MSMS	3	417.880273	1250.61899	3.8465	14.691	0.51171	-1.7764E-15	0.0025313	1	64.439	12622000	3846	2079	19785
A0A8I3MY77	no	ALAIYEGQLGPDNPNVAR	18	Unmodified	_ALAIYEGQLGPDNPNVAR_	0	MULTI-MSMS	2	949.491964	1896.96938	2.8404	64.817	0.33953	0	2.2961E-08	1	125.28	15890000	2338	2081	19802
A0A8C0YZ18	no	ALALLEDEER	10	Unmodified	_ALALLEDEER_	0	MULTI-MSMS	2	579.803685	1157.59282	-0.72142	53.186	0.88417	0	0.00086285	1	112.84	74158000	3801	2084	19815
A0A8P0P1F9	no	ALALNCSAPINDR	13	Unmodified	_ALALNCSAPINDR_	0	MULTI-MSMS	2	707.859	1413.70345	-0.036469	43.193	1.5776	0	8.0487E-07	3	175.65	61153000	3763	2085	19828
A0A8I3N9J6	no	ALALTGNQGIEAAMDWLMEHEDEPDVDEPLPTPLGR	36	Unmodified	_ALALTGNQGIEAAMDWLMEHEDEPDVDEPLPTPLGR_	0	MULTI-MSMS	3	1310.95567	3929.84517	-0.69262	109.33	0.40618	1.4211E-14	2.1311E-05	1	47.241	57013000	5786	2086	19845
A0A8C0LZH0	no	ALAMDCEMVGAGPK	14	Unmodified	_ALAMDCEMVGAGPK_	0	MULTI-MSMS	2	725.330372	1448.64619	-2.2413	49.458	0.64689	0	0.00019966	1	98.04	14666000	629	2087	19851
A0A8C0QIR3	no	ALAMGYKPK	9	Unmodified	_ALAMGYKPK_	1	MULTI-MATCH	2	489.775688	977.536823	-0.65299	18.946	0.37329	0	NaN	0	NaN	81234000	4740	2088	19860
A0A8P0N3F8	no	ALANQLTDK	9	Unmodified	_ALANQLTDK_	0	MULTI-MSMS	2	487.269281	972.52401	0.13162	22.144	0.30794	0	0.00094204	1	152.63	40559000	5434	2091	19878
A0A8P0NLY2	no	ALANSLACQGK	11	Unmodified	_ALANSLACQGK_	0	MULTI-MSMS	2	566.792598	1131.57064	1.6223	21.055	0.37435	0	0.056641	1	40.994	40248000	6623;6228	2093	19900
A0A8P0NLY2	no	ALANSLACQGK	11	Unmodified	_ALANSLACQGK_	0	MULTI-MSMS	2	566.792598	1131.57064	-1.0868	21.772	0.51234	0	0.00024229	3	189.7	2253200000	6623;6228	2093	19901
A0A8P0NLY2	no	ALANSLACQGK	11	Deamidation (NQ)	_ALAN(de)SLACQGK_	0	MULTI-MSMS	2	567.284605	1132.55466	1.5942	29.413	0.17012	0	0.0014166	1	131.41	9161900	6623;6228	2093	19915
A0A8P0NLY2	no	ALANSLACQGK	11	Deamidation (NQ)	_ALAN(de)SLACQGK_	0	MULTI-MATCH	2	567.284605	1132.55466	-0.17521	21.537	0.17285	0	NaN	0	NaN	22283000	6623;6228	2093	19924
A0A8I3P6D3	no	ALANVNIGSLICNVGAGGPAPAAGAAPAGGPAPSTAAAPAEEK	43	Unmodified	_ALANVNIGSLICNVGAGGPAPAAGAAPAGGPAPSTAAAPAEEK_	0	MULTI-MSMS	3	1270.31441	3807.92139	0.015177	91.885	0.64238	0	2.4016E-37	1	116.38	2780800000	5383	2094	19951
A0A8I3P6D3	no	ALANVNIGSLICNVGAGGPAPAAGAAPAGGPAPSTAAAPAEEK	43	Unmodified	_ALANVNIGSLICNVGAGGPAPAAGAAPAGGPAPSTAAAPAEEK_	0	MULTI-MSMS	5	762.591554	3807.92139	0.072451	91.885	0.60841	0	6.0385E-05	1	44.312	1757900000	5383	2094	19952
A0A8I3P6D3	no	ALANVNIGSLICNVGAGGPAPAAGAAPAGGPAPSTAAAPAEEK	43	Unmodified	_ALANVNIGSLICNVGAGGPAPAAGAAPAGGPAPSTAAAPAEEK_	0	MULTI-MSMS	6	635.660841	3807.92139	-0.22359	91.888	0.4729	0	6.4948E-06	1	52.956	868270000	5383	2094	19953
A0A8I3P6D3	no	ALANVNIGSLICNVGAGGPAPAAGAAPAGGPAPSTAAAPAEEK	43	Unmodified	_ALANVNIGSLICNVGAGGPAPAAGAAPAGGPAPSTAAAPAEEK_	0	MULTI-MSMS	4	952.987623	3807.92139	-0.67211	91.918	0.26967	0	5.1248E-06	1	53.578	77339000	5383	2094	19954
A0A8I3P6D3	no	ALANVNIGSLICNVGAGGPAPAAGAAPAGGPAPSTAAAPAEEK	43	Unmodified	_ALANVNIGSLICNVGAGGPAPAAGAAPAGGPAPSTAAAPAEEK_	0	MULTI-MSMS	7	544.996046	3807.92139	-0.092494	91.914	0.30316	1.4211E-14	0.013063	1	18.163	31630000	5383	2094	19955
A0A8I3S2V9	no	ALAPAWEQLALGLEHSETVK	20	Unmodified	_ALAPAWEQLALGLEHSETVK_	0	MULTI-MSMS	3	721.719666	2162.13717	-0.12998	95.656	0.40864	0	0.00018981	1	59.469	16008000	4977	2096	19987
A0A8C0M6F0	no	ALAPTADPPR	10	Unmodified	_ALAPTADPPR_	0	MULTI-MSMS	2	504.777274	1007.53999	0.14505	21.055	0.23742	0	0.023649	1	56.81	4108300	909	2099	20000
A0A8I3RUR8	no	ALASILLQDHIR	12	Unmodified	_ALASILLQDHIR_	0	MULTI-SECPEP	2	675.398618	1348.78268	2.0557	62.341	0.47422	7.1054E-15	0.0002727	1	151.22	131200000	1682	2102	20014
A0A8P0SKD9	no	ALASLMTYK	9	Unmodified	_ALASLMTYK_	0	MULTI-MSMS	2	499.272978	996.531403	0.36467	51.347	0.98486	0	0.0046106	2	93.162	99084000	5358;5734	2103	20025
A0A8P0SKD9	no	ALASLMTYK	9	Unmodified	_ALASLMTYK_	0	MULTI-MATCH	2	499.272978	996.531403	0.68709	50.94	0.10162	0	NaN	0	NaN	2460300	5358;5734	2103	20032
A0A8C0Q119	no	ALASQLQDSLK	11	Unmodified	_ALASQLQDSLK_	0	MULTI-MSMS	2	587.327328	1172.6401	0.22828	47.01	0.7117	0	0.00055454	3	113.62	620360000	4471	2104	20038
A0A8P0SMA2	no	ALASQPPIVADR	12	Unmodified	_ALASQPPIVADR_	0	MULTI-MATCH	2	619.348594	1236.68264	2.3837	33.244	0.093992	0	NaN	0	NaN	17893000	4727	2105	20063
A0A8P0SMA2	no	ALASQPPIVADR	12	Unmodified	_ALASQPPIVADR_	0	MULTI-MATCH	2	619.348594	1236.68264	3.2154	36.134	0.1421	0	NaN	0	NaN	44415000	4727	2105	20064
A0A8C0PQC6	no	ALAVVLEQEK	10	Unmodified	_ALAVVLEQEK_	0	MULTI-MSMS	2	550.321514	1098.62847	0.18344	41.092	0.61091	0	0.0004299	3	136.27	41648000	1125	2108	20080
A0A8I3NHV7	no	ALAVVYGPHEIR	12	Unmodified	_ALAVVYGPHEIR_	0	MSMS	2	662.872237	1323.72992	NaN	38.734	1	0	0.052581	1	43.77		4220	2109	20085
A0A8I3Q3C9	no	ALAVWGIGTPGGPQDPR	17	Unmodified	_ALAVWGIGTPGGPQDPR_	0	MULTI-MSMS	2	846.446828	1690.8791	1.6754	73.904	0.23805	0	4.1577E-06	1	109.24	22772000	2990	2110	20094
A0A8C0N666	no	ALAYFEQLK	9	Unmodified	_ALAYFEQLK_	0	MULTI-MSMS	2	541.797675	1081.5808	1.3092	61.686	0.61113	-7.1054E-15	0.0095571	1	77.923	47284000	2262	2111	20101
A0A8C0QJ80	no	ALCDLGPWVK	10	Unmodified	_ALCDLGPWVK_	0	MULTI-MSMS	2	579.802434	1157.59032	-0.18284	69.088	1.1593	0	0.00062449	2	119.17	59169000	474	2114	20122
A0A8C0TQR1	no	ALCDSDFAIETLEVETQEEVK	21	Unmodified	_ALCDSDFAIETLEVETQEEVK_	0	MULTI-MATCH	3	809.380827	2425.12065	-0.9638	98.306	0.37241	0	NaN	0	NaN	81247000	4048	2115	20135
A0A8I3N6K0	no	ALCGFTEAAAQAAYLVGVSDPNSQAGQQGLVEPTQFAR	38	Unmodified	_ALCGFTEAAAQAAYLVGVSDPNSQAGQQGLVEPTQFAR_	0	MULTI-MSMS	4	981.481168	3921.89556	-0.70755	103.72	0.40645	0	3.6841E-06	1	53.781	23272000	5438	2118	20152
A0A8I3P3X9	no	ALCHLNVPVTVVLDAAVGYIMEK	23	Unmodified	_ALCHLNVPVTVVLDAAVGYIMEK_	0	MULTI-MSMS	4	628.838011	2511.32294	0.45916	108.4	0.50878	-1.4211E-14	0.0001207	1	49.076	16670000	6298	2119	20166
A0A8I3PZF7	no	ALCIDQLDVFLQK	13	Unmodified	_ALCIDQLDVFLQK_	0	MULTI-MSMS	2	781.915984	1561.81741	-1.8036	98.005	0.77959	0	2.6794E-05	1	140.49	101520000	1086;6534	2121	20179
A0A8I3MGN1	no	ALCLLLGPDFFTDVITIETADHAR	24	Unmodified	_ALCLLLGPDFFTDVITIETADHAR_	0	MULTI-MSMS	3	896.794906	2687.36289	-0.25334	110.54	0.67928	0	4.4563E-05	1	49.638	20692000	5569	2124	20192
A0A8I3PC55	no	ALCQITDSTMLQAIER	16	Unmodified	_ALCQITDSTMLQAIER_	0	MULTI-MSMS	2	925.460961	1848.90737	-0.20626	85.059	0.37405	0	1.5211E-05	1	113.24	19241000	6319	2125	20194
A0A8C0QJD0	no	ALCSFVTEEEVEWMR	15	Unmodified	_ALCSFVTEEEVEWMR_	0	MULTI-MSMS	2	943.426587	1884.83862	-1.81	96.975	0.33933	-1.4211E-14	1.6138E-05	1	134.75	24229000	4697	2126	20200
A0A8C0QJD0	no	ALCSFVTEEEVEWMR	15	Unmodified	_ALCSFVTEEEVEWMR_	0	MULTI-MATCH	2	943.426587	1884.83862	1.9123	97.505	0.3737	0	NaN	0	NaN	10323000	4697	2126	20201
A0A8C0S1R2	no	ALCTAHEK	8	Unmodified	_ALCTAHEK_	0	MULTI-MATCH	2	465.229102	928.443651	1.136	8.6402	0.13666	0	NaN	0	NaN	6193700	5273	2127	20208
A0A8P0NQJ2	no	ALCYVISGQDQR	12	Unmodified	_ALCYVISGQDQR_	0	MULTI-MSMS	2	705.345726	1408.6769	-1.1046	43.59	0.7721	0	0.00077098	2	91.584	27716000	3228	2130	20221
A0A8P0NQJ2	no	ALCYVISGQDQR	12	Unmodified	_ALCYVISGQDQR_	0	MULTI-MATCH	2	705.345726	1408.6769	-4.2062	40.288	0.33839	0	NaN	0	NaN	5605600	3228	2130	20227
A0A8C0MC85	no	ALDEVFQAIEQK	12	Unmodified	_ALDEVFQAIEQK_	0	MULTI-MSMS	2	695.864274	1389.714	0.613	81.666	0.54073	0	6.1443E-05	1	146.11	650220000	1163;6646	2136	20259
A0A8C0TMU9	no	ALDFPSGSFDVVLEK	15	Unmodified	_ALDFPSGSFDVVLEK_	0	MULTI-MSMS	2	812.416871	1622.81919	2.2303	93.196	0.62899	1.4211E-14	0.04189	1	37.968	12071000	6082	2138	20270
A0A8I3N6K0	no	ALDGAFTEENR	11	Unmodified	_ALDGAFTEENR_	0	MULTI-MSMS	2	611.788566	1221.56258	1.2812	37.391	0.61178	0	0.047694	1	43.512	18590000	5438	2139	20280
A0A8C0PAE9	no	ALDGEESDCEDYPMR	15	Unmodified	_ALDGEESDCEDYPMR_	0	MULTI-MSMS	2	893.848366	1785.68218	-1.1836	45.608	0.27267	0	0.01208	1	48.998	8675900	3783	2140	20293
A0A8I3S614	no	ALDHSQPPSGLVIDK	15	Unmodified	_ALDHSQPPSGLVIDK_	0	MULTI-MSMS	2	788.920112	1575.82567	2.5606	36.948	0.64416	0	0.00043543	1	84.169	15370000	6001	2142	20314
A0A8I3PPR7	no	ALDHYLTLR	9	Unmodified	_ALDHYLTLR_	0	MULTI-MSMS	3	367.873224	1100.59784	-2.4457	46.037	0.51005	0	0.0057274	1	72.243	9362600	5445	2143	20325
A0A8I3NY33	no	ALDIAENEMPGLMR	14	Unmodified	_ALDIAENEMPGLMR_	0	MULTI-MSMS	2	780.381451	1558.74835	0.35514	77.26	0.88417	0	5.9051E-05	2	130.23	581650000	4658	2144	20338
A0A8I3NNE4	no	ALDIDLDKPLADSEK	15	Unmodified	_ALDIDLDKPLADSEK_	1	MULTI-MSMS	2	821.930342	1641.84613	0.9172	58.069	0.33873	0	6.8451E-12	1	188.48	63194000	2052	2145	20351
A0A8I3P2M1	no	ALDIPLVK	8	Unmodified	_ALDIPLVK_	0	MULTI-MSMS	2	434.778754	867.542954	0.44486	57.576	0.88206	0	0.030246	1	69.998	115570000	2498	2146	20363
A0A8I3NQA7	no	ALDKLDGTEINGR	13	Deamidation (NQ)	_ALDKLDGTEIN(de)GR_	1	MULTI-MSMS	2	701.862263	1401.70997	0.34386	35.687	0.40766	0	0.004468	1	109.16	53752000	2256	2147	20373
A0A8I3NQA7	no	ALDKLDGTEINGR	13	Unmodified	_ALDKLDGTEINGR_	1	MULTI-MSMS	2	701.370255	1400.72596	-0.055106	31.196	0.28493	0	3.5312E-06	1	176.8	50514000	2256	2147	20384
A0A8I3QZ05	no	ALDLDSNCK	9	Unmodified	_ALDLDSNCK_	0	MULTI-MSMS	2	518.242406	1034.47026	0.020735	22.456	0.17077	0	0.0012227	1	143.12	3766900	4953	2149	20405
A0A8I3QZ05	no	ALDLDSNCK	9	Unmodified	_ALDLDSNCK_	0	MULTI-SECPEP	2	518.242406	1034.47026	0.39001	22.662	0.55968	0	0.01156	1	174.27	157420000	4953	2149	20406
A0A8I3P542	no	ALDLDVLLTPMLGPALDLNAPGK	23	Unmodified	_ALDLDVLLTPMLGPALDLNAPGK_	0	MULTI-MATCH	3	783.1029	2346.28687	0.65181	111.36	0.10196	-1.4211E-14	NaN	0	NaN	45760000	5071	2150	20419
A0A8P0SJL7	no	ALDLIEVLVTK	11	Unmodified	_ALDLIEVLVTK_	0	MULTI-MSMS	2	607.373746	1212.73294	1.0911	97.471	0.91686	0	0.00017444	2	130.66	524160000	5057	2151	20425
A0A8I3N2W4	no	ALDLLNNK	8	Unmodified	_ALDLLNNK_	0	MSMS	2	450.761092	899.507631	NaN	39.286	1	0	0.016824	1	88.029		5191	2152	20438
A0A8P0TCG9	no	ALDLLSEIR	9	Unmodified	_ALDLLSEIR_	0	MULTI-MSMS	2	515.300581	1028.58661	0.21579	76.875	0.33902	0	0.0026743	1	103.83	7359700	3279	2153	20447
A0A8I3NNE4	no	ALDLLYGMVSK	11	Unmodified	_ALDLLYGMVSK_	0	MULTI-MSMS	2	605.331024	1208.6475	-0.31028	83.673	0.74321	0	0.060936	1	39.785	160650000	2052	2154	20458
A0A8I3N2G1	no	ALDMSYDHKPEDEVELAR	18	Unmodified	_ALDMSYDHKPEDEVELAR_	1	MULTI-MSMS	2	1059.49404	2116.97353	0.021643	48.445	0.4077	0	4.6978E-09	1	147.35	14624000	1641	2156	20479
A0A8I3PLQ9	no	ALDPAEQHLR	10	Acetyl (Protein N-term)	_(ac)ALDPAEQHLR_	0	MULTI-MSMS	2	596.309469	1190.60439	0.014057	41.953	1.1262	0	0.00036734	4	160.11	75272000	3424	2157	20491
A0A8I3PF51	no	ALDQASEEIWNDFR	14	Unmodified	_ALDQASEEIWNDFR_	0	MULTI-MSMS	2	847.394458	1692.77436	-1.4413	92.668	0.44277	0	3.7471E-22	1	246.56	197660000	2402	2159	20505
A0A8C0MVT2	no	ALDQFVNFSEQK	12	Unmodified	_ALDQFVNFSEQK_	0	MULTI-MSMS	2	713.354074	1424.69359	0.097329	67.575	0.61211	0	7.3406E-06	2	198.72	97292000	1885	2160	20517
A0A8P0P844	no	ALDSDMQTLVYENYNK	16	Unmodified	_ALDSDMQTLVYENYNK_	0	MULTI-MSMS	2	952.440748	1902.86694	-0.51599	77.071	0.37487	0	0.00028973	1	80.245	14275000	1842	2161	20529
A0A8P0N8G3	no	ALDTVLFGPPLLTR	14	Unmodified	_ALDTVLFGPPLLTR_	0	MULTI-MSMS	2	756.942859	1511.87116	0.75502	97.388	1.121	0	0.00014719	1	105.46	25514000	5080	2164	20551
A0A8P0S6Q0	no	ALDVGSGSGILTACFAR	17	Unmodified	_ALDVGSGSGILTACFAR_	0	MULTI-MSMS	2	847.930154	1693.84575	-4.0445	80.865	0.98395	0	6.386E-06	3	99.531	286490000	2283	2165	20564
A0A8I3RT53	no	ALDVMIPLVQSEGQVASDMYCLVGR	25	Unmodified	_ALDVMIPLVQSEGQVASDMYCLVGR_	0	MSMS	3	917.788658	2750.34414	NaN	109.65	1	0	0.065898	1	21.349		997	2166	20578
A0A346JM02	no	ALDVMVSTFHK	11	Unmodified	_ALDVMVSTFHK_	0	MULTI-MSMS	3	416.553274	1246.63799	0.22063	47.632	0.5769	0	0.0031906	2	67.548	100340000	328	2167	20589
A0A346JM02	no	ALDVMVSTFHK	11	Unmodified	_ALDVMVSTFHK_	0	MULTI-MSMS	2	624.326273	1246.63799	-0.3056	47.713	0.64497	0	0.0006454	2	109.88	35450000	328	2167	20590
A0A8C0QFZ2	no	ALDYCHSK	8	Unmodified	_ALDYCHSK_	0	MULTI-MSMS	2	497.226559	992.438566	0.63037	12.661	0.20396	0	0.019639	1	79.809	7130500	913	2168	20607
A0A8C0QJA2	no	ALEAAAPSPDNPGDK	15	Unmodified	_ALEAAAPSPDNPGDK_	0	MULTI-MSMS	2	726.851895	1451.68924	0.74396	26.765	0.23772	0	0.0063781	1	56.02	5860900	4667	2171	20625
A0A8C0M5J7	no	ALEAAQQEK	9	Unmodified	_ALEAAQQEK_	0	MULTI-MSMS	2	494.258914	986.503274	-0.9815	12.082	0.17013	0	0.0056459	1	88.358	2599800	875	2174	20640
A0A8C0MBM6	yes	ALEACGAGASGAQGAQGAPGAK	22	Unmodified	_ALEACGAGASGAQGAQGAPGAK_	0	MULTI-MATCH	2	950.452513	1898.89047	1.6518	21.994	0.40988	0	NaN	0	NaN	3957900	1136	2175	20654
A0A8P0S6F1	no	ALEAFDLDPAQWGVNVQPYSGSPANLAAYTALLQPHDR	38	Unmodified	_ALEAFDLDPAQWGVNVQPYSGSPANLAAYTALLQPHDR_	0	MULTI-MSMS	3	1366.01149	4095.01264	-0.58348	107.66	0.57614	0	2.5828E-06	1	56.252	38481000	1810	2178	20669
A0A8P0S6F1	no	ALEAFDLDPAQWGVNVQPYSGSPANLAAYTALLQPHDR	38	Unmodified	_ALEAFDLDPAQWGVNVQPYSGSPANLAAYTALLQPHDR_	0	MULTI-MSMS	4	1024.76044	4095.01264	-0.52478	107.66	0.67741	0	9.5841E-28	2	101.25	80472000	1810	2178	20670
A0A8C0PQW4	no	ALEASMQPFVSSK	13	Unmodified	_ALEASMQPFVSSK_	0	MULTI-MATCH	2	697.852852	1393.69115	-4.661	55.421	0.91526	0	NaN	0	NaN	26481000	4276	2179	20677
A0A8I3N6K0	no	ALEATTEHIR	10	Unmodified	_ALEATTEHIR_	0	MULTI-MATCH	2	570.80402	1139.59349	-0.047762	18.402	0.27226	0	NaN	0	NaN	39016000	5438	2181	20689
A0A8I3P9Y9	no	ALECPERPFLAILGGAK	17	Unmodified	_ALECPERPFLAILGGAK_	1	MULTI-MSMS	2	921.500746	1840.98694	0.043668	83.063	1.2525	1.4211E-14	1.4593E-12	3	176.91	460330000	5736	2182	20697
A0A8I3N2G1	no	ALEDAFLAIDAK	12	Unmodified	_ALEDAFLAIDAK_	0	MULTI-MSMS	2	638.84281	1275.67107	0.23313	81.066	0.91483	0	0.00028354	3	113.44	408380000	1641	2183	20710
A0A8I3N2G1	no	ALEDAFLAIDAK	12	Unmodified	_ALEDAFLAIDAK_	0	MULTI-MATCH	2	638.84281	1275.67107	4.7711	81.846	1.0158	0	NaN	0	NaN	148840000	1641	2183	20719
A0A8P0THJ4	no	ALEDDMESQLDGSLISR	17	Unmodified	_ALEDDMESQLDGSLISR_	0	MULTI-MSMS	2	939.941112	1877.86767	3.8696	84.132	0.50434	0	0.00022018	1	74.987	20836000	5400	2185	20731
A0A8P0P1T4	no	ALEDIFDAIEGK	12	Unmodified	_ALEDIFDAIEGK_	0	MULTI-SECPEP	2	660.837725	1319.6609	1.66	100.79	0.64796	1.4211E-14	0.0039195	1	116.23	50442000	4858	2188	20749
A0A8P0TC47	no	ALEDTSCLKR	10	Unmodified	_ALEDTSCLKR_	1	MULTI-MSMS	2	596.803162	1191.59177	2.9417	19.125	0.20555	0	0.0076831	1	90.64	5594600	4754	2190	20765
A0A8I3NRE9	no	ALEDVDYVQTFK	12	Unmodified	_ALEDVDYVQTFK_	0	MULTI-MSMS	2	714.356282	1426.69801	-1.6138	65.839	0.44262	0	0.000185	2	120.09	26894000	4387	2191	20778
A0A8C0MYK4	no	ALEEAGTILLR	11	Unmodified	_ALEEAGTILLR_	0	MULTI-MSMS	2	593.34552	1184.67649	4.4655	62.409	0.47422	7.1054E-15	0.06372	1	39.001	9126900	1820	2192	20788
A0A8I3MW76	no	ALEEALSEEIKK	12	Unmodified	_ALEEALSEEIKK_	1	MULTI-MSMS	2	680.371932	1358.72931	0.38198	45.129	0.44127	0	0.00013505	1	141.88	62470000	4729	2193	20793
A0A8I3NXE8	no	ALEEANTDLEVK	12	Unmodified	_ALEEANTDLEVK_	0	MULTI-MSMS	2	666.338089	1330.66163	3.5656	38.544	0.71433	0	0.00031878	1	109.83	67159000	3017;5350	2195	20812
A0A8C0YUL9	no	ALEEANTELEVK	12	Unmodified	_ALEEANTELEVK_	0	MSMS	2	673.345914	1344.67728	NaN	39.769	1	0	0.00026421	1	99.973		6200	2196	20826
A0A8C0PY59	no	ALEEDLNQK	9	Unmodified	_ALEEDLNQK_	0	MULTI-MSMS	2	530.269478	1058.5244	0.38364	22.951	0.59465	0	0.0016449	1	112.17	20831000	4415	2197	20837
A0A8I3NC42	no	ALEEELEDLELGL	13	Unmodified	_ALEEELEDLELGL_	0	MSMS	2	736.871962	1471.72937	NaN	109.94	1	0	0.00010973	1	101.72		2787	2200	20858
A0A8C0S1K7	no	ALEEVCVETIEAGFMTK	17	Unmodified	_ALEEVCVETIEAGFMTK_	0	MSMS	2	963.963002	1925.91145	NaN	95.621	1	0	6.4992E-12	1	120.84		1970	2204	20881
A0A8I3NI63	no	ALEFAPACHR	10	Unmodified	_ALEFAPACHR_	0	MULTI-MSMS	2	586.287482	1170.56041	-1.2887	27.214	0.37403	0	0.0018723	1	98.009	40774000	5277	2205	20897
A0A8P0TK02	no	ALEFIPSDQQNEMVR	15	Unmodified	_ALEFIPSDQQNEMVR_	0	MULTI-MSMS	2	888.932893	1775.85123	3.2772	67.617	1.1205	0	0.00018358	3	93.839	36881000	6379	2207	20914
A0A8C0NC01	no	ALEFVTNPDIAAK	13	Unmodified	_ALEFVTNPDIAAK_	0	MSMS	2	694.874642	1387.73473	NaN	62.303	1	0	0.00019886	1	95.573		2208	2209	20927
A0A8C0SZY4	no	ALEGLLTGLLR	11	Unmodified	_ALEGLLTGLLR_	0	MULTI-MSMS	2	578.358431	1154.70231	-0.087274	97.302	0.40771	0	0.00036876	1	173.75	44966000	5741	2210	20933
A0A8I3PKS3	no	ALEHFTDLYDIK	12	Unmodified	_ALEHFTDLYDIK_	0	MULTI-MSMS	2	732.872099	1463.72965	0.015479	65.4	0.54232	0	2.9138E-05	1	178.46	386610000	1317	2211	20944
A0A8C0SBA6	no	ALEHSALAINHK	12	Unmodified	_ALEHSALAINHK_	0	MULTI-MSMS	2	652.359493	1302.70443	1.0988	16.062	0.16914	0	8.4092E-05	1	129.63	5175100	5389;6613	2212	20953
A0A8I3S301	no	ALEIIPR	7	Unmodified	_ALEIIPR_	0	MULTI-MSMS	2	406.255446	810.496338	-0.10617	42.794	1.1369	0	0.01982	4	114.54	245210000	5664	2215	20968
A0A8P0STS5	no	ALEKEEEEEK	10	Unmodified	_ALEKEEEEEK_	1	MSMS	2	617.29589	1232.57723	NaN	11.079	1	0	0.006546	1	116.05		4891	2216	20977
A0A8P0STS5	no	ALEKEEEEEK	10	Unmodified	_ALEKEEEEEK_	1	MULTI-MATCH	2	617.29589	1232.57723	4.2663	11.839	0.27126	0	NaN	0	NaN	2138400	4891	2216	20986
A0A8P0STS5	no	ALEKEEEEEKQK	12	Unmodified	_ALEKEEEEEKQK_	2	MULTI-MSMS	2	745.37266	1488.73077	-0.22782	10.373	0.24817	0	0.0019795	1	140.45	2046500	4891	2217	20991
A0A8I3PT83	no	ALELDGQSVK	10	Unmodified	_ALELDGQSVK_	0	MULTI-MATCH	2	530.287671	1058.56079	-0.41275	35.655	0.3395	0	NaN	0	NaN	61107000	2313	2218	21009
A0A8I3NI63	no	ALELDHK	7	Unmodified	_ALELDHK_	0	MULTI-MATCH	2	413.226885	824.439217	-0.49184	13.476	0.30491	0	NaN	0	NaN	24292000	5277	2219	21024
A0A8I3MN54	no	ALELDQER	8	Unmodified	_ALELDQER_	0	MULTI-MATCH	2	487.251089	972.487624	0.71837	26.866	0.41337	0	NaN	0	NaN	82855000	5023	2220	21036
A0A8P0T982	no	ALELDSNLYR	10	Unmodified	_ALELDSNLYR_	0	MULTI-MATCH	2	597.311677	1192.6088	-0.39289	57.184	0.95001	0	NaN	0	NaN	175530000	243	2221	21046
E2QWF5	no	ALELDSNNEK	10	Unmodified	_ALELDSNNEK_	0	MULTI-MSMS	2	566.777667	1131.54078	-0.3153	17.453	0.37437	0	0.01131	1	67.981	2436700	4036	2222	21051
E2QWF5	no	ALELDSNNEK	10	Unmodified	_ALELDSNNEK_	0	MULTI-MSMS	2	566.777667	1131.54078	0.17071	21.395	0.34719	0	0.00073318	1	160.88	120950000	4036	2222	21052
A0A8I3MT63	no	ALELEEFQNIGGSQGYDEMEPAAK	24	Unmodified	_ALELEEFQNIGGSQGYDEMEPAAK_	0	MULTI-MSMS	3	876.070764	2625.19046	0.40851	89.243	0.37495	0	3.6333E-05	2	50.432	30923000	5391	2223	21076
A0A8C0LYF7	no	ALELESQR	8	Unmodified	_ALELESQR_	0	MULTI-MSMS	2	473.253631	944.49271	-0.1653	22.681	0.457	3.5527E-15	0.022705	1	75.854	4144600	590	2226	21087
A0A8C0SS04	no	ALELFLESLLK	11	Unmodified	_ALELFLESLLK_	0	MULTI-MSMS	2	638.381571	1274.74859	0.079169	106	0.54328	0	0.00026478	1	123.35	109700000	5560	2227	21101
A0A8P0S6J5	no	ALELHPFSVKPLLR	14	Unmodified	_ALELHPFSVKPLLR_	1	MULTI-MSMS	4	405.746251	1618.9559	0.14502	63.436	0.40696	0	0.0018765	1	65.043	21255000	2223	2228	21113
A0A8C0Q7G1	no	ALELNMISLK	10	Unmodified	_ALELNMISLK_	0	MULTI-MSMS	2	566.325742	1130.63693	-0.45862	75.325	0.57788	0	0.0010882	1	108.98	176080000	4580	2230	21127
A0A8C0S1J3	no	ALEMSCAIQNQLAR	14	Unmodified	_ALEMSCAIQNQLAR_	0	MULTI-MSMS	2	802.897799	1603.78105	1.4522	63.738	0.47685	0	2.6824E-05	1	136.96	18998000	1868	2233	21142
A0A8C0SMJ7	no	ALENPDTASLLGR	13	Unmodified	_ALENPDTASLLGR_	0	MULTI-MSMS	2	678.859523	1355.70449	1.446	55.288	0.57584	0	3.9323E-05	2	133.44	53754000	4018	2236	21175
A0A8I3S3F0	no	ALEPTGQSGEAVK	13	Unmodified	_ALEPTGQSGEAVK_	0	MSMS	2	643.832974	1285.6514	NaN	40.929	1	0	0.04166	1	44.98		5345	2238	21185
A0A8I3S3F0	no	ALEPTGQSGEAVK	13	Deamidation (NQ)	_ALEPTGQ(de)SGEAVK_	0	MSMS	2	644.324982	1286.63541	NaN	41.333	1	0	0.023458	1	74.92		5345	2238	21191
A0A8I3S3F0	no	ALEPTGQSGEAVK	13	Deamidation (NQ)	_ALEPTGQ(de)SGEAVK_	0	MSMS	2	644.324982	1286.63541	NaN	44.488	1	0	0.01687	1	78.516		5345	2238	21192
A0A8I3S3F0	no	ALEPTGQSGEAVK	13	Deamidation (NQ)	_ALEPTGQ(de)SGEAVK_	0	MSMS	2	644.324982	1286.63541	NaN	45.098	1	0	0.018307	1	77.732		5345	2238	21193
A0A8C0PWJ2	no	ALEQEVAQLEK	11	Unmodified	_ALEQEVAQLEK_	0	MULTI-MSMS	2	629.337892	1256.66123	2.2501	54.516	0.37473	0	0.00015138	1	142.98	25760000	4383	2239	21202
A0A8I3ND03	no	ALEQKPDDAQYYCQR	15	Unmodified	_ALEQKPDDAQYYCQR_	1	MULTI-MSMS	2	942.930882	1883.84721	-0.076969	28.642	0.20519	0	0.00031751	1	103.34	39043000	6391	2240	21220
A0A8C0QQJ3	no	ALEQLAQQGK	10	Unmodified	_ALEQLAQQGK_	0	MULTI-MSMS	2	543.301113	1084.58767	1.5309	24.862	0.43672	0	0.0076394	1	73.248	1240300	433	2241	21231
A0A8P0SL98	no	ALEQQLENNTTR	12	Unmodified	_ALEQQLENNTTR_	0	MSMS	2	708.857512	1415.70047	NaN	32.176	1	0	0.00013806	1	110.53		4739	2244	21255
A0A8P0T982	no	ALEQQVEEMK	10	Unmodified	_ALEQQVEEMK_	0	MULTI-MSMS	2	602.797546	1203.58054	-0.58113	38.389	1.2242	0	0.00082513	4	174.02	478310000	243	2245	21261
A0A8P0T982	no	ALEQQVEEMK	10	Oxidation (M)	_ALEQQVEEM(ox)K_	0	MULTI-MSMS	2	610.795003	1219.57545	1.1848	38.334	0.44099	0	0.012312	1	88.267	6858200	243	2245	21274
A0A8P0T982	no	ALEQQVEEMK	10	Oxidation (M)	_ALEQQVEEM(ox)K_	0	MULTI-MATCH	2	610.795003	1219.57545	-1.893	21.739	0.27427	0	NaN	0	NaN	7958200	243	2245	21286
A0A8P0T982	no	ALEQQVEEMKTQLEELEDELQATEDAK	27	Unmodified	_ALEQQVEEMKTQLEELEDELQATEDAK_	1	MULTI-MSMS	3	1049.83437	3146.48128	-0.96777	107.22	0.81439	1.4211E-14	1.132E-31	1	143.12	124820000	243	2246	21297
A0A8P0T982	no	ALEQQVEEMKTQLEELEDELQATEDAK	27	Unmodified	_ALEQQVEEMKTQLEELEDELQATEDAK_	1	MULTI-MSMS	4	787.627598	3146.48128	-0.76619	107.23	0.40805	0	4.7026E-08	1	75.703	59502000	243	2246	21298
A0A8P0T982	no	ALEQQVEEMKTQLEELEDELQATEDAK	27	Oxidation (M)	_ALEQQVEEM(ox)KTQLEELEDELQATEDAK_	1	MULTI-MSMS	3	1055.16601	3162.4762	1.0815	97.138	0.27252	0	1.043E-11	1	97.441	28841000	243	2246	21302
A0A8C0PBL5	no	ALEQSPGLSTLQK	13	Unmodified	_ALEQSPGLSTLQK_	0	MSMS	2	686.377549	1370.74054	NaN	40.285	1	0	0.00033288	1	90.306		3524	2247	21309
A0A8I3MBF5	no	ALESDMAPVLIMATNR	16	Unmodified	_ALESDMAPVLIMATNR_	0	MSMS	2	866.44204	1730.86953	NaN	88.466	1	0	0.0012236	1	68.034		4496	2249	21318
A0A8P0PNQ3	no	ALESIEYVQTFK	12	Unmodified	_ALESIEYVQTFK_	0	MULTI-MSMS	2	714.374475	1426.7344	-1.7826	67.868	0.3746	0	0.0022154	1	75.387	14780000	5140	2251	21325
A0A8C0SKP0	no	ALESISSDQQSEMVK	15	Unmodified	_ALESISSDQQSEMVK_	0	MULTI-MSMS	2	826.395809	1650.77707	-1.2698	40.594	0.27218	7.1054E-15	3.3779E-06	1	146.16	14167000	2514	2252	21333
A0A8P0TQH9	no	ALESLIEMIQK	11	Unmodified	_ALESLIEMIQK_	0	MULTI-MSMS	2	637.854864	1273.69517	-2.8204	92.351	0.47572	0	0.0013981	1	91.867	31441000	3803	2253	21345
A0A8C0N3T6	no	ALESSIAPIVIFASNR	16	Unmodified	_ALESSIAPIVIFASNR_	0	MULTI-MSMS	2	844.472512	1686.93047	1.1124	93.441	0.40697	-1.4211E-14	0.00085248	1	70.563	27292000	2194	2254	21357
A0A8C0MLS4	no	ALESVNNEYAIMPLPTIK	18	Unmodified	_ALESVNNEYAIMPLPTIK_	0	MULTI-MSMS	3	668.355448	2002.04451	-0.17386	87.852	0.51092	0	0.0095366	2	36.127	18920000	1226	2255	21362
A0A8C0PTC8	no	ALETIGANLQK	11	Unmodified	_ALETIGANLQK_	0	MULTI-MATCH	2	579.32987	1156.64519	-5.3961	39.428	1.2216	0	NaN	0	NaN	28933000	1464	2257	21383
A0A8I3Q2L7	no	ALETLTGALFQRPPLIAAVK	20	Unmodified	_ALETLTGALFQRPPLIAAVK_	1	MULTI-MSMS	3	703.75253	2108.23576	-1.3901	92.64	0.40873	0	0.0024619	1	43.543	22403000	3804	2259	21390
A0A8I3PUE6	no	ALETNTHVK	9	Unmodified	_ALETNTHVK_	0	MULTI-MSMS	2	506.774731	1011.53491	0.30385	10.86	0.23914	0	0.0045532	1	93.429	64934000	3656	2260	21396
A0A8I3Q1P1	no	ALEVAEYLTPVLK	13	Unmodified	_ALEVAEYLTPVLK_	0	MULTI-MSMS	2	723.416143	1444.81773	0.16897	90.56	0.54254	0	5.9073E-05	1	126.67	180860000	3819	2261	21412
A0A8I3NXD1	no	ALEVIKPAHILQEK	14	Unmodified	_ALEVIKPAHILQEK_	1	MULTI-SECPEP	4	397.990983	1587.93483	0.015712	39.766	1.0851	0	0.021412	1	54.44	144320000	5149	2263	21427
A0A8I3NXD1	no	ALEVIKPAHILQEKEEQHQLAVTAYLK	27	Unmodified	_ALEVIKPAHILQEKEEQHQLAVTAYLK_	2	MULTI-MSMS	3	1033.91155	3098.71282	0.12841	64.518	0.54289	0	6.628E-19	1	118.14	93353000	5149	2264	21443
A0A8C0M446	no	ALEYHR	6	Unmodified	_ALEYHR_	0	MULTI-MSMS	2	394.70612	787.397687	-2.7395	12.481	0.17023	0	0.05047	1	84.185	3144800	811	2265	21451
A0A8C0T6S2	no	ALEYLCQMFR	10	Unmodified	_ALEYLCQMFR_	0	MULTI-MATCH	2	665.817758	1329.62096	-5.816	86.69	0.1013	0	NaN	0	NaN	3819800	5837	2266	21467
A0A8C0MVT2	no	ALEYTIYNQELNETR	15	Unmodified	_ALEYTIYNQELNETR_	0	MULTI-MSMS	2	928.95488	1855.89521	-0.63301	66.563	0.47633	0	3.5458E-10	1	185.3	71242000	1885	2267	21474
A0A8P0T8A4	no	ALFAGDIEEMEER	13	Unmodified	_ALFAGDIEEMEER_	0	MULTI-MSMS	2	755.348131	1508.68171	0.075122	75.493	0.44275	1.4211E-14	0.00016278	1	103.34	69709000	721	2268	21486
A0A8I3MEV9	no	ALFAISCLVR	10	Unmodified	_ALFAISCLVR_	0	MULTI-MSMS	2	575.326076	1148.6376	-0.20467	83.731	0.4408	0	0.001296	1	105.57	7285200	4809	2269	21498
A0A8C0PU06	no	ALFDFNGNDEEDLPFK	16	Unmodified	_ALFDFNGNDEEDLPFK_	0	MULTI-MSMS	2	935.928331	1869.84211	2.1816	97.471	0.40863	0	4.7358E-05	1	96.745	145390000	4336;6647	2270	21507
A0A8C0PU06	no	ALFDFNGNDEEDLPFKK	17	Unmodified	_ALFDFNGNDEEDLPFKK_	1	MULTI-MSMS	2	999.975812	1997.93707	1.0437	82.575	0.30422	0	1.0524E-05	1	113.77	15929000	4336;6647	2271	21519
A0A8C0NRD9	no	ALFEEVPELLTETEK	15	Unmodified	_ALFEEVPELLTETEK_	0	MULTI-MSMS	2	874.45365	1746.89275	-0.71243	97.367	1.257	0	5.9525E-06	2	142.89	163290000	3057	2274	21539
A0A8C0MI84	no	ALFGLQK	7	Unmodified	_ALFGLQK_	0	MULTI-MSMS	2	388.736889	775.459225	0.8321	45.389	0.3401	0	0.056183	1	64.276	7464900	1394	2275	21547
A0A8I3MCN5	no	ALFIVPR	7	Unmodified	_ALFIVPR_	0	MULTI-MSMS	2	408.260531	814.506509	0.2409	54.862	0.4418	-7.1054E-15	0.027639	1	88.627	4596000	4482	2276	21553
A0A8I3PD54	no	ALFLHNR	7	Unmodified	_ALFLHNR_	0	MULTI-MATCH	2	435.750862	869.487171	-0.6819	17.249	0.78126	0	NaN	0	NaN	5186500	6473	2277	21569
A0A8I3PD54	no	ALFLHNR	7	Unmodified	_ALFLHNR_	0	MULTI-MATCH	2	435.750862	869.487171	1.1817	19.593	0.20313	0	NaN	0	NaN	3860500	6473	2277	21570
A0A8I3N1C5	no	ALFPGDSEIDQLFR	14	Unmodified	_ALFPGDSEIDQLFR_	0	MULTI-MSMS	2	804.406837	1606.79912	0.69146	99.61	0.3066	0	3.2092E-05	1	135.86	183640000	2601	2280	21585
A0A8I3RP75	no	ALFQNTER	8	Unmodified	_ALFQNTER_	0	MSMS	2	489.753798	977.493044	NaN	25.382	1	0	0.038227	1	68.915		4452	2281	21597
A0A8I3RP75	no	ALFQNTER	8	Unmodified	_ALFQNTER_	0	MULTI-MATCH	2	489.753798	977.493044	0.18244	25.574	0.16643	0	NaN	0	NaN	3653000	4452	2281	21604
A0A8I3SCA7	no	ALFSVGFPVPK	11	Unmodified	_ALFSVGFPVPK_	0	MULTI-MSMS	2	581.336967	1160.65938	-0.041632	83.526	0.61027	0	0.0014791	1	90.657	35707000	1519	2283	21613
A0A8I3RUG2	no	ALFVSAFPQQLTMK	14	Unmodified	_ALFVSAFPQQLTMK_	0	MULTI-MSMS	2	790.928894	1579.84324	0.63676	89.101	0.67927	0	0.00014779	1	105.83	168760000	2811	2284	21624
A0A8C0NUK7	no	ALGAAEPPR	9	Unmodified	_ALGAAEPPR_	0	MULTI-MSMS	2	441.245609	880.476666	-2.494	18.266	0.37335	0	0.0014634	1	119.29	11211000	3177	2285	21636
A0A8I3P6L5	no	ALGAALTPFNPLAGLR	16	Unmodified	_ALGAALTPFNPLAGLR_	0	MULTI-MSMS	2	791.459207	1580.90386	1.1393	96.523	0.44213	0	2.254E-06	1	136.02	70913000	5554	2286	21648
A0A8P0T542	no	ALGALVDSCAPGLCPDWDSWDASKPVNNAR	30	Unmodified	_ALGALVDSCAPGLCPDWDSWDASKPVNNAR_	1	MULTI-MSMS	3	1081.50464	3241.49208	-0.2959	90.528	0.5766	0	8.5181E-31	4	130.01	504250000	6595;2676	2287	21661
A0A8C0PCJ2	no	ALGANVATTTNQAMR	15	Unmodified	_ALGANVATTTNQAMR_	0	MSMS	2	759.888289	1517.76202	NaN	36.066	1	0	6.7868E-68	1	224.13		3841	2288	21680
A0A8C0PCJ2	no	ALGANVATTTNQAMR	15	Unmodified	_ALGANVATTTNQAMR_	0	MULTI-MATCH	2	759.888289	1517.76202	0.46015	36.024	0.081097	0	NaN	0	NaN	14292000	3841	2288	21681
A0A8C0MCS9	no	ALGCAQQAQQPR	12	Unmodified	_ALGCAQQAQQPR_	0	MULTI-MSMS	2	664.33041	1326.64627	-2.1932	16.325	0.23723	0	9.9879E-05	1	163.9	3006700	1180	2289	21685
A0A8C0P9T7	no	ALGCLLEAVLASR	13	Unmodified	_ALGCLLEAVLASR_	0	MULTI-MSMS	2	686.884487	1371.75442	0.13012	99.76	0.40723	0	2.7416E-05	1	138.22	92756000	3751	2290	21693
A0A8C0PAM2	no	ALGEPITLFGEGPAER	16	Unmodified	_ALGEPITLFGEGPAER_	0	MULTI-MSMS	2	828.933219	1655.85189	-4.153	81.507	0.81192	0	1.5716E-05	2	105.65	155780000	3793	2296	21724
A0A8C0NDB8	no	ALGFPEGLVIQAYFACEK	18	Unmodified	_ALGFPEGLVIQAYFACEK_	0	MULTI-MSMS	2	1007.01114	2012.00773	0.44576	103.51	0.57542	0	4.6308E-05	1	88.552	9575300	2559	2297	21733
A0A8C0NDB8	no	ALGFPEGLVIQAYFACEK	18	Unmodified	_ALGFPEGLVIQAYFACEK_	0	MULTI-MSMS	2	1007.01114	2012.00773	-2.1612	104.08	0.57737	0	0.00037173	1	70.412	13028000	2559	2297	21734
A0A8I3N305	no	ALGFPLERPK	10	Unmodified	_ALGFPLERPK_	1	MULTI-MSMS	2	564.332216	1126.64988	0.038621	42.795	1.264	-7.1054E-15	0.0037869	1	114.99	94175000	4535	2298	21743
A0A8I3NK34	no	ALGISHAK	8	Unmodified	_ALGISHAK_	0	MSMS	2	398.73742	795.460287	NaN	10.946	1	0	0.055639	1	60.682		4054	2302	21756
A0A8I3P2P6	no	ALGITEMFDPSK	12	Unmodified	_ALGITEMFDPSK_	0	MULTI-MSMS	2	654.828846	1307.64314	-2.6942	80.708	0.78115	0	0.00096879	1	87.298	37737000	2675	2303	21763
A0A8C0NCY0	yes	ALGLDSANEK	10	Unmodified	_ALGLDSANEK_	0	MULTI-MSMS	2	509.264196	1016.51384	0.42728	23.803	0.69289	0	0.012208	1	66.692	21760000	2542	2304	21768
A0A8I3MI98	no	ALGLDTGQQQDAQEFSK	17	Unmodified	_ALGLDTGQQQDAQEFSK_	0	MULTI-MSMS	2	918.442137	1834.86972	1.0597	52.031	0.64386	0	6.2938E-07	1	135.6	14669000	910	2305	21780
A0A8I3NGN3	no	ALGLHLASLSGSALQLLAAR	20	Unmodified	_ALGLHLASLSGSALQLLAAR_	0	MULTI-MSMS	3	654.721341	1961.14219	-0.076602	97.08	0.27196	0	5.6932E-05	1	73.744	17792000	5776	2306	21791
A0A8I3PMH5	no	ALGLNTDDPYEELR	14	Unmodified	_ALGLNTDDPYEELR_	0	MSMS	2	803.391384	1604.76822	NaN	71.218	1	0	2.9914E-09	1	125.22		3907	2307	21797
A0A8I3PMH5	no	ALGLNTDDPYEELR	14	Unmodified	_ALGLNTDDPYEELR_	0	MULTI-MATCH	2	803.391384	1604.76822	-1.2978	70.354	0.67908	0	NaN	0	NaN	21874000	3907	2307	21805
A0A8I3PMD4	no	ALGLSNFSSR	10	Unmodified	_ALGLSNFSSR_	0	MULTI-MSMS	2	526.28018	1050.54581	1.0565	47.891	1.1199	0	0.00073764	2	161.02	102500000	6511;5718	2309	21812
A0A8C0SIR3	no	ALGLTPGELAER	12	Unmodified	_ALGLTPGELAER_	0	MULTI-MSMS	2	613.840602	1225.66665	0.1709	54.439	0.51043	0	6.9289E-05	1	132.01	73669000	5493	2310	21824
A0A8C0SIR3	no	ALGLTPGELAER	12	Unmodified	_ALGLTPGELAER_	0	MULTI-MATCH	2	613.840602	1225.66665	2.9642	52.48	0.13574	0	NaN	0	NaN	1680300	5493	2310	21831
A0A8C0QJN9	no	ALGMMGLVR	9	Unmodified	_ALGMMGLVR_	0	MULTI-MSMS	2	474.26189	946.509228	-1.6976	60.96	0.84981	-7.1054E-15	0.002482	1	105.39	28941000	1164	2311	21835
A0A8I3PH84	no	ALGNICYDSHEGR	13	Unmodified	_ALGNICYDSHEGR_	0	MULTI-MATCH	2	746.335889	1490.65723	-0.8988	28.935	0.28584	-3.5527E-15	NaN	0	NaN	21157000	5141;6500	2312	21854
A0A8P0P9R1	no	ALGNIHIAHNLYWLLK	16	Unmodified	_ALGNIHIAHNLYWLLK_	0	MULTI-MSMS	4	469.770257	1875.05192	0.88336	80.31	0.40624	0	8.0788E-05	1	85.457	15781000	5160	2313	21857
A0A8C0RKW9	no	ALGQNPTNAEVLK	13	Unmodified	_ALGQNPTNAEVLK_	0	MULTI-MSMS	2	677.869891	1353.72523	0.90249	35.655	0.61392	0	2.7483E-05	1	137.98	1822300000	5013	2316	21876
O97575	no	ALGQNPTNAEVLR	13	Unmodified	_ALGQNPTNAEVLR_	0	MULTI-MATCH	2	691.872965	1381.73138	-3.5338	37.288	0.30788	0	NaN	0	NaN	16027000	1746	2317	21905
A0A8C0M795	no	ALGSGNDSFNTFFSETGAGK	20	Deamidation (NQ)	_ALGSGNDSFN(de)TFFSETGAGK_	0	MULTI-MSMS	2	1004.45016	2006.88576	0.46022	90.625	1.5274	-1.4211E-14	0.0042808	1	58.071	48744000	949	2319	21909
A0A8I3N7Q9	no	ALGSVGPVDLLVNNAAVALLQPFLEVTK	28	Unmodified	_ALGSVGPVDLLVNNAAVALLQPFLEVTK_	0	MULTI-MSMS	3	950.210937	2847.61098	-0.45231	112.38	0.3039	0	9.4516E-39	2	152.88	234530000	2875	2320	21917
A0A8I3SCX0	no	ALGTEVIQLFPEK	13	Unmodified	_ALGTEVIQLFPEK_	0	MSMS	2	722.905942	1443.79733	NaN	84.69	1	0	1.4571E-05	1	110.39		1799	2321	21929
A0A8P0SBA8	no	ALGTHVVHSTHTLPLTMTSQQGVK	24	Unmodified	_ALGTHVVHSTHTLPLTMTSQQGVK_	0	MULTI-MSMS	4	636.590424	2542.33259	-0.4555	36.131	0.1421	0	1.5556E-05	1	65.416	7940100	6642	2322	21939
A0A8C0MZJ3	no	ALGTLGMTTNEK	12	Unmodified	_ALGTLGMTTNEK_	0	MULTI-MSMS	2	618.318645	1234.62274	-0.58606	36.48	0.47178	0	8.6726E-05	1	154.85	51184000	1713	2323	21949
A0A8I3SCB6	no	ALGTLVSHVTLR	12	Unmodified	_ALGTLVSHVTLR_	0	MULTI-MSMS	2	633.880062	1265.74557	-0.30882	48.289	0.50873	0	0.00010134	1	163.65	90381000	3764	2324	21961
A0A8I3N3V4	no	ALGTPNNEVWPEVESLQDYK	20	Unmodified	_ALGTPNNEVWPEVESLQDYK_	0	MULTI-MSMS	3	763.705974	2288.09609	0.025847	90.428	0.47573	0	0.0022421	1	39.843	16991000	4359	2325	21970
A0A8I3N3V4	no	ALGTPNNEVWPEVESLQDYK	20	Unmodified	_ALGTPNNEVWPEVESLQDYK_	0	MULTI-MSMS	3	763.705974	2288.09609	0.61868	91.038	0.7131	0	0.036926	1	20.423	18120000	4359	2325	21971
A0A8I3N3V4	no	ALGTPNNEVWPEVESLQDYK	20	Unmodified	_ALGTPNNEVWPEVESLQDYK_	0	MULTI-MATCH	3	763.705974	2288.09609	0.79612	90.623	0.16908	0	NaN	0	NaN	10232000	4359	2325	21984
A0A8I3N305	no	ALGVLAQLIWSR	12	Unmodified	_ALGVLAQLIWSR_	0	MULTI-MSMS	2	663.898254	1325.78196	0.15418	100.15	1.2926	0	4.2221E-06	2	204.07	523950000	4535	2329	22029
A0A8I3N305	no	ALGVLAQLIWSR	12	Unmodified	_ALGVLAQLIWSR_	0	MULTI-SECPEP	2	663.898254	1325.78196	0.14082	115.22	0.30537	0	0.029814	1	68.657	1023400	4535	2329	22030
A0A8I3N305	no	ALGVLAQLIWSR	12	Unmodified	_ALGVLAQLIWSR_	0	MULTI-SECPEP	2	663.898254	1325.78196	0.48939	118.57	1.4636	-1.4211E-14	0.065092	1	56.563	686020	4535	2329	22031
A0A8P0SJL7	no	ALGVQRPK	8	Unmodified	_ALGVQRPK_	1	MULTI-MATCH	2	434.771794	867.529036	-0.37171	12.661	0.57865	0	NaN	0	NaN	24532000	5057	2330	22050
A0A8C0RSI7	no	ALHGEATSSATSETQPGGTNTESFDNLESGMPNK	34	Unmodified	_ALHGEATSSATSETQPGGTNTESFDNLESGMPNK_	0	MULTI-MSMS	3	1155.84974	3464.5274	0.10627	54.761	0.37313	0	6.4631E-24	1	109.44	21375000	4598;6620	2332	22061
A0A8I3NDI5	no	ALHHGIDLEK	10	Unmodified	_ALHHGIDLEK_	0	MULTI-MSMS	3	378.208495	1131.60366	0.11599	14.987	0.34	0	0.020552	1	46.352	17080000	5552	2333	22076
A0A8I3NDI5	no	ALHHGIDLEK	10	Unmodified	_ALHHGIDLEK_	0	MULTI-MSMS	2	566.809105	1131.60366	-0.15082	15.062	0.3057	-1.7764E-15	0.00049994	1	195.05	19930000	5552	2333	22077
A0A8C0NNF7	no	ALHIPEQLPR	10	Unmodified	_ALHIPEQLPR_	0	MULTI-MSMS	3	391.89614	1172.66659	0.26808	42.92	1.9085	0	0.04242	2	34.206	25066000	2944	2334	22097
A0A8I3PQW0	no	ALHLGNNVLQSLPSR	15	Unmodified	_ALHLGNNVLQSLPSR_	0	MULTI-MSMS	2	809.95482	1617.89509	-0.32027	57.967	0.33832	0	4.1996E-13	1	197.07	34010000	1365	2335	22105
[truncated: 37,431 more rows]
