# Supplementary material for: Production, Passaging Stability, and Histological Analysis of Madin–Darby Canine Kidney Cells Cultured in a Low-Serum Medium
Source: Vaccines (Basel). 2024 Aug 30;12(9):991. doi: 10.3390/vaccines12090991 (PMC11435615; doi:10.3390/vaccines12090991)
Supplement: Supplementary file 1 [file vaccines-12-00991-s001.zip › Supplementary File S3/proteome/1.QualityControl/sample/5_6_uninfected_proteins.txt]

#Accession	Gene	Description	Mw(kDa)	Length	Identification type	Peptides	Unique peptides	Sequence coverage [%]	Intensity	iBAQ	LFQ intensity	MS/MS count	Protein group ID
A0A0S1U0J7	GFAP	Glial fibrillary acidic protein transcript variant delta/epsilon OS=Canis lupus familiaris OX=9615 GN=GFAP PE=2 SV=1	49.501	432	By matching	1	0	1.6	0	0	0	0	352
A0A2Z2GZ52	COX3	Cytochrome c oxidase subunit 3 (Fragment) OS=Canis lupus familiaris OX=9615 GN=COX3 PE=3 SV=1	8.9293	77	By MS/MS	1	1	18.2	6346900	6346900	5408300	1	340
A0A5F4D4Q9	LOC478509	Large ribosomal subunit protein eL34 OS=Canis lupus familiaris OX=9615 GN=LOC478509 PE=3 SV=1	13.293	117	By MS/MS	2	2	14.5	842070000	140350000	737220000	4	371
A0A5F4DDK2	SUDS3	SDS3 homolog, SIN3A corepressor complex component OS=Canis lupus familiaris OX=9615 GN=SUDS3 PE=4 SV=1	46.462	407	By MS/MS	2	2	6.1	9256000	462800	8108800	1	373
A0A5K1UTD0	WDR1	WD repeat domain 1 OS=Canis lupus familiaris OX=9615 GN=WDR1 PE=2 SV=1	66.364	606	By MS/MS	20	20	53.1	1899500000	54273000	1503800000	21	375
A0A6H0DTW1	ND3	NADH-ubiquinone oxidoreductase chain 3 (Fragment) OS=Canis lupus familiaris OX=9615 GN=ND3 PE=3 SV=1	12.807	114	By MS/MS	1	1	13.2	59778000	11956000	50938000	3	339
A0A6S4Q1S4	DLA88	DLA class I alpha chain OS=Canis lupus familiaris OX=9615 GN=DLA88 PE=3 SV=1	40.373	361	By MS/MS	4	0	14.4	61991000	2583000	98101000	5	379
A0A6S4Q8S4	DLA88	DLA class I alpha chain OS=Canis lupus familiaris OX=9615 GN=DLA88 PE=3 SV=1	40.348	362	By matching	3	0	10.8	0	0	0	0	380
A0A6S4Q328	DLA88	DLA class I alpha chain OS=Canis lupus familiaris OX=9615 GN=DLA88 PE=3 SV=1	40.369	362	By matching	3	0	10.8	0	0	0	0	378
A0A7G3MIA6	ENOPH1	Enolase-phosphatase E1 OS=Canis lupus familiaris OX=9615 GN=ENOPH1 PE=2 SV=1	28.854	261	By MS/MS	3	3	12.6	44229000	4020800	35399000	3	381
A0A8C0LSU9	LGMN	Legumain OS=Canis lupus familiaris OX=9615 GN=LGMN PE=3 SV=1	41.068	364	By MS/MS	2	2	12.4	139220000	6960900	110350000	2	420
A0A8C0LSW6	ARL15	ADP ribosylation factor like GTPase 15 OS=Canis lupus familiaris OX=9615 GN=ARL15 PE=4 SV=1	19.991	181	By MS/MS	2	2	16.6	65328000	5938900	56646000	3	422
A0A8C0LSZ1	CARNMT1	Carnosine N-methyltransferase OS=Canis lupus familiaris OX=9615 GN=CARNMT1 PE=3 SV=1	47.235	411	By MS/MS	2	2	4.1	10094000	504690	12910000	1	424
A0A8C0LTL7	--	Rhophilin Rho GTPase binding protein 2 OS=Canis lupus familiaris OX=9615 PE=3 SV=1	74.62	667	By MS/MS	1	1	1.9	0	0	0	1	299
A0A8C0LTV9	--	Glycerophosphodiester phosphodiesterase domain containing 3 OS=Canis lupus familiaris OX=9615 PE=3 SV=1	36.554	318	By MS/MS	3	3	11.3	65428000	2974000	25678000	3	443
A0A8C0LTW8	C3H15orf40	Chromosome 3 C15orf40 homolog OS=Canis lupus familiaris OX=9615 GN=C3H15orf40 PE=3 SV=1	16.043	152	By MS/MS	1	1	8.6	101100000	14443000	86150000	1	444
A0A8C0LUS7	PSMC1	Proteasome 26S subunit, ATPase 1 OS=Canis lupus familiaris OX=9615 GN=PSMC1 PE=3 SV=1	49.184	440	By MS/MS	13	13	38.4	2863400000	106050000	2218100000	23	465
A0A8C0LUY5	--	Annexin OS=Canis lupus familiaris OX=9615 PE=3 SV=1	43.98	395	By MS/MS	10	0	40.5	0	0	0	0	470
A0A8C0LV47	FBXW11	F-box and WD repeat domain containing 11 OS=Canis lupus familiaris OX=9615 GN=FBXW11 PE=4 SV=1	58.422	508	By MS/MS	2	2	4.1	35099000	1032300	27316000	1	477
A0A8C0LV92	RPL11	Elongin-A OS=Canis lupus familiaris OX=9615 GN=RPL11 PE=4 SV=1	105.31	931	By MS/MS	7	0	8.7	119780000	2395500	102060000	2	480
A0A8C0LVP7	KIN	Kin17 DNA and RNA binding protein OS=Canis lupus familiaris OX=9615 GN=KIN PE=3 SV=1	45.19	392	By MS/MS	2	2	6.1	19732000	680410	15846000	2	492
A0A8C0LVQ6	--	Protein phosphatase 1 regulatory subunit 13B OS=Canis lupus familiaris OX=9615 PE=4 SV=1	107.65	993	By MS/MS	3	3	4.3	850980	16056	0	2	493
A0A8C0LW07	GOT2	Aspartate aminotransferase OS=Canis lupus familiaris OX=9615 GN=GOT2 PE=3 SV=1	47.44	430	By MS/MS	15	15	47.7	5781600000	186500000	4178400000	25	497
A0A8C0LWA6	STAT5B	Signal transducer and activator of transcription OS=Canis lupus familiaris OX=9615 GN=STAT5B PE=3 SV=1	87.019	760	By MS/MS	7	7	11.1	63816000	1450400	36970000	5	504
A0A8C0LWB7	MRPL27	Mitochondrial ribosomal protein L27 OS=Canis lupus familiaris OX=9615 GN=MRPL27 PE=3 SV=1	10.412	93	By MS/MS	1	1	16.1	40055000	5722100	0	2	505
A0A8C0LWB9	CNOT3	CCR4-NOT transcription complex subunit 3 OS=Canis lupus familiaris OX=9615 GN=CNOT3 PE=3 SV=1	81.696	753	By MS/MS	3	3	5.4	151320000	6878100	66981000	2	506
A0A8C0LWM8	DARS2	Aspartyl-tRNA synthetase 2, mitochondrial OS=Canis lupus familiaris OX=9615 GN=DARS2 PE=3 SV=1	69.536	615	By MS/MS	1	1	1.5	3350800	79782	0	1	510
A0A8C0LWT7	SLC39A11	Solute carrier family 39 member 11 OS=Canis lupus familiaris OX=9615 GN=SLC39A11 PE=4 SV=1	33.388	321	By MS/MS	1	1	5.3	7664700	766470	6531200	1	528
A0A8C0LWU2	COTL1	Coactosin like F-actin binding protein 1 OS=Canis lupus familiaris OX=9615 GN=COTL1 PE=4 SV=1	15.967	142	By MS/MS	3	3	38.7	241590000	24159000	317780000	18	529
A0A8C0LX14	BNIP1	BCL2 interacting protein 1 OS=Canis lupus familiaris OX=9615 GN=BNIP1 PE=4 SV=1	26.121	228	By MS/MS	5	5	25	98456000	6153500	79120000	7	539
A0A8C0LX52	MOCS2	Molybdopterin synthase sulfur carrier subunit OS=Canis lupus familiaris OX=9615 GN=MOCS2 PE=3 SV=1	9.1223	83	By MS/MS	1	1	13.3	27190000	3884200	23169000	2	541
A0A8C0LX68	--	Rab GDP dissociation inhibitor OS=Canis lupus familiaris OX=9615 PE=3 SV=1	49.465	435	By MS/MS	17	15	53.8	2868500000	95618000	2348200000	30	543
A0A8C0LX80	ATP2C2	Calcium-transporting ATPase OS=Canis lupus familiaris OX=9615 GN=ATP2C2 PE=3 SV=1	102.33	941	By MS/MS	3	3	4.3	30016000	600320	19104000	5	489
A0A8C0LXA4	--	receptor protein-tyrosine kinase OS=Canis lupus familiaris OX=9615 PE=4 SV=1	121.85	1098	By MS/MS	5	3	6.5	61673000	978940	45710000	6	547
A0A8C0LXV5	POLD1	DNA polymerase OS=Canis lupus familiaris OX=9615 GN=POLD1 PE=3 SV=1	119.41	1070	By MS/MS	4	4	4.6	54460000	746020	45234000	2	569
A0A8C0LY33	--	RNA polymerase II-associated factor 1 homolog OS=Canis lupus familiaris OX=9615 PE=3 SV=1	65.747	577	By MS/MS	7	7	14.7	119310000	3139800	116600000	7	575
A0A8C0LYF7	--	TNF alpha induced protein 2 OS=Canis lupus familiaris OX=9615 PE=3 SV=1	77.378	697	By MS/MS	9	9	15.2	232900000	5545100	145010000	7	590
A0A8C0LYM6	ARPC5	Actin-related protein 2/3 complex subunit 5 OS=Canis lupus familiaris OX=9615 GN=ARPC5 PE=3 SV=1	16.288	151	By MS/MS	5	5	53.6	601060000	50089000	523460000	10	593
A0A8C0LYN2	BLVRB	Biliverdin reductase B OS=Canis lupus familiaris OX=9615 GN=BLVRB PE=4 SV=1	22.079	206	By MS/MS	8	8	61.7	970050000	74619000	691920000	24	594
A0A8C0LYR3	VAMP4	Vesicle associated membrane protein 4 OS=Canis lupus familiaris OX=9615 GN=VAMP4 PE=3 SV=1	31.747	283	By MS/MS	2	2	7.1	40130000	3086900	25353000	1	599
A0A8C0LYS1	DHX8	RNA helicase OS=Canis lupus familiaris OX=9615 GN=DHX8 PE=4 SV=1	138.57	1216	By MS/MS	2	2	2.4	41103000	604460	38229000	2	600
A0A8C0LYW2	SRP68	Signal recognition particle subunit SRP68 OS=Canis lupus familiaris OX=9615 GN=SRP68 PE=3 SV=1	65.325	578	By MS/MS	12	12	25.3	545460000	13304000	427860000	12	234
A0A8C0LYW5	--	WAPL cohesin release factor OS=Canis lupus familiaris OX=9615 PE=3 SV=1	124.51	1120	By MS/MS	4	4	5.6	89721000	1229100	74928000	6	606
A0A8C0LYY5	SRSF10	Serine and arginine rich splicing factor 10 OS=Canis lupus familiaris OX=9615 GN=SRSF10 PE=4 SV=1	22.192	183	By MS/MS	5	5	18.6	389250000	32437000	200410000	8	609
A0A8C0LZ25	--	Tr-type G domain-containing protein OS=Canis lupus familiaris OX=9615 PE=3 SV=1	38.656	361	By matching	7	1	30.2	0	0	0	0	614
A0A8C0LZ65	--	CAP1 OS=Canis lupus familiaris OX=9615 PE=4 SV=1	21.111	191	By matching	1	0	3.1	0	0	0	0	617
A0A8C0LZ78	HIGD2A	HIG1 hypoxia inducible domain family member 2A OS=Canis lupus familiaris OX=9615 GN=HIGD2A PE=4 SV=1	11.325	106	By MS/MS	1	1	19.8	43135000	14378000	0	1	619
A0A8C0LZG6	EXOC7	Exocyst complex component 7 OS=Canis lupus familiaris OX=9615 GN=EXOC7 PE=3 SV=1	74.997	653	By MS/MS	12	12	22.4	225830000	6103400	268190000	12	627
A0A8C0LZH0	REXO4	RNA exonuclease 4 OS=Canis lupus familiaris OX=9615 GN=REXO4 PE=3 SV=1	47.084	428	By MS/MS	4	4	13.3	25590000	913920	15007000	1	629
A0A8C0LZN7	RAMAC	RNA guanine-7 methyltransferase activating subunit OS=Canis lupus familiaris OX=9615 GN=RAMAC PE=3 SV=1	14.323	118	By MS/MS	2	2	22.9	66292000	6629200	63519000	1	635
A0A8C0LZX1	PHB1	Prohibitin OS=Canis lupus familiaris OX=9615 GN=PHB1 PE=3 SV=1	29.863	273	By MS/MS	9	9	51.3	2744100000	137200000	2562800000	14	639
A0A8C0M0J6	LMBRD2	LMBR1 domain containing 2 OS=Canis lupus familiaris OX=9615 GN=LMBRD2 PE=4 SV=1	80.988	695	By MS/MS	1	1	2.2	37832000	1455100	0	1	666
A0A8C0M0M0	--	WD repeat domain 37 OS=Canis lupus familiaris OX=9615 PE=4 SV=1	97.86	900	By MS/MS	1	1	1.3	84205000	2159100	71752000	1	669
A0A8C0M0R6	COG1	Conserved oligomeric Golgi complex subunit 1 OS=Canis lupus familiaris OX=9615 GN=COG1 PE=3 SV=1	108.7	976	By MS/MS	6	1	6.7	0	0	0	1	675
A0A8C0M0Z5	KIF22	Kinesin-like protein OS=Canis lupus familiaris OX=9615 GN=KIF22 PE=3 SV=1	73.216	664	By MS/MS	4	4	9	69929000	1705600	53900000	6	683
A0A8C0M1A6	GINS3	DNA replication complex GINS protein PSF3 OS=Canis lupus familiaris OX=9615 GN=GINS3 PE=3 SV=1	24.36	216	By MS/MS	4	4	28.2	95300000	5956200	69215000	5	699
A0A8C0M1E4	--	Inositol-tetrakisphosphate 1-kinase OS=Canis lupus familiaris OX=9615 PE=3 SV=1	52.421	486	By MS/MS	5	0	16.9	83055000	3611100	198880000	6	704
A0A8C0M1Q5	--	RPTOR independent companion of MTOR complex 2 OS=Canis lupus familiaris OX=9615 PE=3 SV=1	182.51	1624	By MS/MS	5	5	3.3	44481000	478290	27151000	4	708
A0A8C0M2N8	PIK3R1	Phosphatidylinositol 3-kinase regulatory subunit alpha OS=Canis lupus familiaris OX=9615 GN=PIK3R1 PE=3 SV=1	80.974	700	By MS/MS	2	2	3.3	19184000	436000	9943200	0	742
A0A8C0M2R3	UBA2	SUMO-activating enzyme subunit 2 OS=Canis lupus familiaris OX=9615 GN=UBA2 PE=3 SV=1	71.239	640	By MS/MS	16	3	42.2	1371700000	37074000	986940000	21	750
A0A8C0M2V0	SNRPA1	Small nuclear ribonucleoprotein polypeptide A OS=Canis lupus familiaris OX=9615 GN=SNRPA1 PE=3 SV=1	28.415	255	By MS/MS	12	12	65.5	872600000	62329000	564400000	23	755
A0A8C0M3J0	THOC3	THO complex 3 OS=Canis lupus familiaris OX=9615 GN=THOC3 PE=4 SV=1	38.783	351	By MS/MS	4	4	24.2	114680000	5734100	64818000	3	779
A0A8C0M3P6	SFXN1	Sidoreflexin OS=Canis lupus familiaris OX=9615 GN=SFXN1 PE=3 SV=1	35.714	322	By MS/MS	10	9	49.4	698760000	38820000	700610000	9	786
A0A8C0M3Q5	--	Septin 9 OS=Canis lupus familiaris OX=9615 PE=3 SV=1	131.12	1216	By MS/MS	18	18	20.1	793560000	10045000	640260000	28	591
A0A8C0M3S5	AKR1E2	Aldo-keto reductase family 1 member E2 OS=Canis lupus familiaris OX=9615 GN=AKR1E2 PE=3 SV=1	33.999	301	By MS/MS	2	2	8	42182000	2008700	52032000	3	794
A0A8C0M3X8	TAF9	TATA-box binding protein associated factor 9 OS=Canis lupus familiaris OX=9615 GN=TAF9 PE=3 SV=1	33.513	307	By MS/MS	4	3	16.6	58462000	2657400	44332000	3	801
A0A8C0M4J7	CORO7	Coronin OS=Canis lupus familiaris OX=9615 GN=CORO7 PE=3 SV=1	114.07	1048	By MS/MS	5	5	6.8	143960000	2768500	132180000	5	827
A0A8C0M4K6	CBX1	Chromobox 1 OS=Canis lupus familiaris OX=9615 GN=CBX1 PE=4 SV=1	19.151	166	By MS/MS	2	1	27.1	0	0	0	0	829
A0A8C0M4S1	NCAPD3	Condensin-2 complex subunit D3 OS=Canis lupus familiaris OX=9615 GN=NCAPD3 PE=4 SV=1	162.24	1443	By MS/MS	5	5	4.3	63988000	799840	45119000	4	585
A0A8C0M4V5	RPRD1B	Regulation of nuclear pre-mRNA domain-containing protein OS=Canis lupus familiaris OX=9615 GN=RPRD1B PE=3 SV=1	36.899	326	By MS/MS	5	4	27	197030000	12315000	148370000	6	837
A0A8C0M4W9	--	Sodium/potassium-transporting ATPase subunit beta OS=Canis lupus familiaris OX=9615 PE=3 SV=1	31.597	280	By MS/MS	5	5	22.9	2190200000	156440000	1754500000	6	840
A0A8C0M5A3	ADGRG1	Adhesion G-protein coupled receptor G1 OS=Canis lupus familiaris OX=9615 GN=ADGRG1 PE=4 SV=1	71.617	644	By MS/MS	1	1	1.6	16126000	556070	13741000	1	647
A0A8C0M5I1	TUBB6	Tubulin beta 6 class V OS=Canis lupus familiaris OX=9615 GN=TUBB6 PE=3 SV=1	38.05	348	By matching	6	0	29.3	0	0	0	0	871
A0A8C0M5J7	TBC1D2	TBC1 domain family member 2 OS=Canis lupus familiaris OX=9615 GN=TBC1D2 PE=4 SV=1	104.63	924	By MS/MS	10	10	14.1	179930000	3213000	136860000	8	875
A0A8C0M5N2	--	G3BP stress granule assembly factor 1 OS=Canis lupus familiaris OX=9615 PE=4 SV=1	57.562	508	By MS/MS	11	11	33.3	1805800000	64492000	1835700000	17	879
A0A8C0M5Y6	PFDN1	Prefoldin subunit 1 OS=Canis lupus familiaris OX=9615 GN=PFDN1 PE=4 SV=1	3.8502	35	By MS/MS	1	1	28.6	238490000	79498000	203220000	1	664
A0A8C0M6B8	CAPN2	Calpain-2 catalytic subunit OS=Canis lupus familiaris OX=9615 GN=CAPN2 PE=3 SV=1	79.446	696	By MS/MS	22	22	48.4	3119700000	82098000	2234300000	49	904
A0A8C0M6F0	--	Drebrin 1 OS=Canis lupus familiaris OX=9615 PE=4 SV=1	118.37	1080	By MS/MS	12	8	14.4	348580000	6577100	288880000	13	909
A0A8C0M6H5	BDP1	B double prime 1, subunit of RNA polymerase III transcription initiation factor IIIB OS=Canis lupus familiaris OX=9615 GN=BDP1 PE=4 SV=1	285.22	2558	By MS/MS	1	1	0.4	0	0	0	0	912
A0A8C0M6I5	ELP2	Elongator complex protein 2 OS=Canis lupus familiaris OX=9615 GN=ELP2 PE=3 SV=1	85.05	756	By MS/MS	7	7	15.5	100830000	2585400	47550000	6	677
A0A8C0M6L6	TTLL12	Tubulin tyrosine ligase like 12 OS=Canis lupus familiaris OX=9615 GN=TTLL12 PE=4 SV=1	73.896	642	By MS/MS	15	15	50	2327300000	62899000	1788600000	13	917
A0A8C0M6M5	NFRKB	Nuclear factor related to kappaB binding protein OS=Canis lupus familiaris OX=9615 GN=NFRKB PE=4 SV=1	133.02	1240	By MS/MS	4	4	4.6	17096000	259040	15597000	3	838
A0A8C0M6R4	--	ST3 beta-galactoside alpha-2,3-sialyltransferase 4 OS=Canis lupus familiaris OX=9615 PE=3 SV=1	37.465	328	By MS/MS	1	1	4.9	13458000	611730	0	1	921
A0A8C0M6T9	--	Integrin subunit beta 1 binding protein 1 OS=Canis lupus familiaris OX=9615 PE=4 SV=1	16.087	149	By matching	1	1	8.7	3221200	357910	0	0	922
A0A8C0M6U0	--	Ribosomal protein L23/L25 N-terminal domain-containing protein OS=Canis lupus familiaris OX=9615 PE=3 SV=1	18.21	159	By MS/MS	5	1	34.6	137060000	15229000	136480000	2	924
A0A8C0M7P7	MAPK1IP1L	Mitogen-activated protein kinase 1 interacting protein 1 like OS=Canis lupus familiaris OX=9615 GN=MAPK1IP1L PE=3 SV=1	23.935	242	By MS/MS	1	1	7	228560000	114280000	194750000	2	969
A0A8C0M7R9	--	Isoaspartyl peptidase/L-asparaginase OS=Canis lupus familiaris OX=9615 PE=3 SV=1	32.971	316	By MS/MS	3	3	18.7	318840000	19928000	131470000	3	972
A0A8C0M7W2	TMED9	Transmembrane p24 trafficking protein 9 OS=Canis lupus familiaris OX=9615 GN=TMED9 PE=3 SV=1	27.053	235	By MS/MS	4	4	22.1	598510000	35207000	345130000	8	976
A0A8C0M8C9	ETFDH	Electron transfer flavoprotein-ubiquinone oxidoreductase OS=Canis lupus familiaris OX=9615 GN=ETFDH PE=4 SV=1	62.995	570	By MS/MS	7	7	18.1	210590000	6381500	178060000	7	1002
A0A8C0M8E8	--	Serine protease 33 OS=Canis lupus familiaris OX=9615 PE=4 SV=1	19.17	175	By MS/MS	2	1	23.4	106700000	6669000	90924000	2	1006
A0A8C0M8I3	--	5-nucleotidase domain containing 1 OS=Canis lupus familiaris OX=9615 PE=3 SV=1	51.178	451	By MS/MS	4	4	11.1	155500000	5362200	91125000	5	1012
A0A8C0M8W1	--	Heparan sulfate proteoglycan 2 OS=Canis lupus familiaris OX=9615 PE=4 SV=1	450.52	4221	By MS/MS	7	7	2.6	106180000	624590	72980000	7	697
A0A8C0M8Z4	MTA1	Metastasis associated 1 OS=Canis lupus familiaris OX=9615 GN=MTA1 PE=4 SV=1	81.066	719	By MS/MS	9	7	18.5	173850000	3280100	129970000	4	1025
A0A8C0M9D9	--	Ferritin OS=Canis lupus familiaris OX=9615 PE=3 SV=1	17.414	152	By MS/MS	1	1	9.9	12011000	1501400	10235000	1	315
A0A8C0M9E2	AEBP1	AE binding protein 1 OS=Canis lupus familiaris OX=9615 GN=AEBP1 PE=4 SV=1	46.745	417	By MS/MS	12	1	38.6	1565200000	62610000	1008100000	14	1042
A0A8C0M9I8	RBM27	RNA binding motif protein 27 OS=Canis lupus familiaris OX=9615 GN=RBM27 PE=4 SV=1	108.8	973	By MS/MS	10	9	15.4	241300000	5134000	177850000	9	802
A0A8C0M9N1	--	Tetratricopeptide repeat and ankyrin repeat containing 1 OS=Canis lupus familiaris OX=9615 PE=4 SV=1	359.73	3144	By MS/MS	2	2	0.4	39198000	194050	0	2	1052
A0A8C0M9N5	TRAPPC4	Trafficking protein particle complex subunit OS=Canis lupus familiaris OX=9615 GN=TRAPPC4 PE=3 SV=1	24.264	219	By MS/MS	3	3	21.5	94342000	5896400	58025000	4	1053
A0A8C0M9Q2	SPCS1	Signal peptidase complex subunit 1 OS=Canis lupus familiaris OX=9615 GN=SPCS1 PE=3 SV=1	11.761	102	By MS/MS	1	1	16.7	16435000	8217600	0	1	232
A0A8C0M9Y5	MTMR10	Myotubularin related protein 10 OS=Canis lupus familiaris OX=9615 GN=MTMR10 PE=3 SV=1	80.682	710	By MS/MS	3	3	4.8	35649000	758490	43282000	2	1066
A0A8C0M021	FOXRED1	FAD dependent oxidoreductase domain containing 1 OS=Canis lupus familiaris OX=9615 GN=FOXRED1 PE=4 SV=1	52.231	472	By MS/MS	2	2	9.3	22160000	1055200	18304000	2	645
A0A8C0M022	PRCC	Proline rich mitotic checkpoint control factor OS=Canis lupus familiaris OX=9615 GN=PRCC PE=4 SV=1	49.744	475	By MS/MS	2	2	4.8	25863000	1989500	0	2	530
A0A8C0M104	--	NAD(+) kinase OS=Canis lupus familiaris OX=9615 PE=3 SV=1	50.109	454	By MS/MS	1	1	3.7	6409200	356070	5461400	1	684
A0A8C0M248	MYH14	Myosin heavy chain 14 OS=Canis lupus familiaris OX=9615 GN=MYH14 PE=3 SV=1	228.7	2002	By MS/MS	33	28	23.2	2611600000	20893000	1902500000	21	728
A0A8C0M295	WDR70	WD repeat domain 70 OS=Canis lupus familiaris OX=9615 GN=WDR70 PE=4 SV=1	72.978	653	By MS/MS	6	6	14.4	62338000	1684800	22211000	3	735
A0A8C0M311	RABGAP1L	RAB GTPase activating protein 1 like OS=Canis lupus familiaris OX=9615 GN=RABGAP1L PE=4 SV=1	120.89	1063	By MS/MS	3	3	3.8	25397000	373480	0	1	557
A0A8C0M421	--	Acyl-coenzyme A oxidase OS=Canis lupus familiaris OX=9615 PE=3 SV=1	75.657	670	By MS/MS	4	4	8.8	109380000	2878400	75119000	4	805
A0A8C0M446	GPSM1	G protein signaling modulator 1 OS=Canis lupus familiaris OX=9615 GN=GPSM1 PE=3 SV=1	74.147	671	By MS/MS	4	4	9.4	39687000	967980	60349000	5	811
A0A8C0M482	CRIP2	Cysteine rich protein 2 OS=Canis lupus familiaris OX=9615 GN=CRIP2 PE=4 SV=1	22.565	208	By MS/MS	4	4	50	1399600000	107660000	1075400000	14	814
A0A8C0M536	--	Heat shock protein 90 alpha family class A member 1 OS=Canis lupus familiaris OX=9615 PE=3 SV=1	84.632	732	By MS/MS	35	22	52	15533000000	408760000	10287000000	93	849
A0A8C0M603	TCOF1	LisH domain-containing protein OS=Canis lupus familiaris OX=9615 GN=TCOF1 PE=4 SV=1	149.56	1461	By MS/MS	9	9	9.7	116670000	1422900	100930000	10	890
A0A8C0M630	--	Coiled-coil domain containing 97 OS=Canis lupus familiaris OX=9615 PE=4 SV=1	39.1	344	By MS/MS	2	2	13.1	14728000	818200	0	1	892
A0A8C0M636	--	CXXC motif containing zinc binding protein OS=Canis lupus familiaris OX=9615 PE=3 SV=1	18.122	160	By MS/MS	1	1	10	0	0	0	1	894
A0A8C0M715	--	FCH and double SH3 domains 1 OS=Canis lupus familiaris OX=9615 PE=4 SV=1	64.21	578	By MS/MS	1	1	1.9	11283000	417910	0	1	936
A0A8C0M723	--	Leucine rich repeat containing 47 OS=Canis lupus familiaris OX=9615 PE=4 SV=1	59.244	546	By MS/MS	10	10	25.5	416870000	11911000	350220000	10	889
A0A8C0M746	SRSF2	Serine and arginine rich splicing factor 2 OS=Canis lupus familiaris OX=9615 GN=SRSF2 PE=4 SV=1	25.476	221	By MS/MS	2	2	14.9	2380500000	216410000	2044000000	8	941
A0A8C0M795	--	Tubulin alpha chain OS=Canis lupus familiaris OX=9615 PE=3 SV=1	44.97	405	By MS/MS	3	1	11.9	0	0	0	0	949
A0A8C0M889	--	ARFGEF family member 3 OS=Canis lupus familiaris OX=9615 PE=4 SV=1	186.14	1698	By MS/MS	2	2	1.4	0	0	0	2	686
A0A8C0M958	ENAH	ENAH actin regulator OS=Canis lupus familiaris OX=9615 GN=ENAH PE=3 SV=1	69.998	628	By MS/MS	8	0	15.6	212840000	7339300	147810000	4	1031
A0A8C0M963	CEBPZOS	CEBPZ opposite strand OS=Canis lupus familiaris OX=9615 GN=CEBPZOS PE=4 SV=1	9.537	80	By MS/MS	1	1	13.8	5410100	901680	4610000	1	1032
A0A8C0MA89	PAIP2	Poly(A) binding protein interacting protein 2 OS=Canis lupus familiaris OX=9615 GN=PAIP2 PE=3 SV=1	14.727	124	By MS/MS	3	3	50.8	29518000	5903700	25153000	2	1083
A0A8C0MAH3	VHL	von Hippel-Lindau disease tumor suppressor OS=Canis lupus familiaris OX=9615 GN=VHL PE=3 SV=1	24.497	219	By MS/MS	2	2	11.4	18320000	2617100	13823000	1	1094
A0A8C0MAM9	API5	Apoptosis inhibitor 5 OS=Canis lupus familiaris OX=9615 GN=API5 PE=3 SV=1	56.809	504	By MS/MS	7	7	18.3	782950000	23028000	650950000	8	1100
A0A8C0MAT1	ANKS3	Ankyrin repeat and sterile alpha motif domain containing 3 OS=Canis lupus familiaris OX=9615 GN=ANKS3 PE=4 SV=1	60.79	553	By matching	1	1	2	14599000	442380	0	0	1102
A0A8C0MAU2	--	Cyclin N-terminal domain-containing protein OS=Canis lupus familiaris OX=9615 PE=4 SV=1	29.465	266	By MS/MS	1	1	4.1	3598900	179950	3066700	1	851
A0A8C0MAX5	--	Histone deacetylase OS=Canis lupus familiaris OX=9615 PE=3 SV=1	53.016	467	By MS/MS	8	5	22.7	538190000	22425000	355700000	11	1105
A0A8C0MAY0	--	Chromosome 16 open reading frame 58 OS=Canis lupus familiaris OX=9615 PE=3 SV=1	53.044	485	By MS/MS	2	2	4.3	28021000	1218300	26971000	2	1106
A0A8C0MAY9	--	Anaphase-promoting complex subunit 2 OS=Canis lupus familiaris OX=9615 PE=3 SV=1	184.09	1676	By MS/MS	1	1	0.8	183880000	1838800	0	1	1108
A0A8C0MB66	SNRPD2	Small nuclear ribonucleoprotein Sm D2 OS=Canis lupus familiaris OX=9615 GN=SNRPD2 PE=3 SV=1	13.527	118	By MS/MS	6	6	45.8	670000000	83750000	184250000	7	1118
A0A8C0MBH2	--	Ubiquinone biosynthesis protein OS=Canis lupus familiaris OX=9615 PE=3 SV=1	33.744	299	By MS/MS	3	3	13	27494000	1833000	15335000	3	1131
A0A8C0MBM6	TSPYL4	TSPY like 4 OS=Canis lupus familiaris OX=9615 GN=TSPYL4 PE=3 SV=1	42.596	398	By matching	1	1	5.5	3957900	172080	3372600	0	1136
A0A8C0MBP8	CELF1	CUGBP Elav-like family member 1 OS=Canis lupus familiaris OX=9615 GN=CELF1 PE=3 SV=1	66.688	622	By MS/MS	6	6	12.9	292830000	12201000	185150000	5	1137
A0A8C0MBQ8	VANGL1	Vang-like protein OS=Canis lupus familiaris OX=9615 GN=VANGL1 PE=3 SV=1	59.843	524	By MS/MS	3	3	8	46413000	1600400	49528000	5	1140
A0A8C0MBX3	CYP1B1	Cytochrome P450 family 1 subfamily B member 1 OS=Canis lupus familiaris OX=9615 GN=CYP1B1 PE=3 SV=1	60.411	543	By MS/MS	3	3	6.8	62610000	1897300	72183000	3	1146
A0A8C0MBY5	RMI1	RecQ-mediated genome instability protein 1 OS=Canis lupus familiaris OX=9615 GN=RMI1 PE=3 SV=1	72.705	650	By MS/MS	2	2	4	18518000	578670	136860000	2	1152
A0A8C0MC04	ABR	Active breakpoint cluster region-related protein OS=Canis lupus familiaris OX=9615 GN=ABR PE=4 SV=1	134.1	1196	By MS/MS	10	9	12.4	310160000	4699400	195520000	9	1155
A0A8C0MC53	SIK3	non-specific serine/threonine protein kinase OS=Canis lupus familiaris OX=9615 GN=SIK3 PE=4 SV=1	147.06	1340	By MS/MS	2	2	1.5	13290000	204460	0	1	1150
A0A8C0MC76	LOC475405	KRR1 small subunit processome component OS=Canis lupus familiaris OX=9615 GN=LOC475405 PE=3 SV=1	43.562	380	By MS/MS	4	4	12.1	107570000	4677200	66382000	4	1017
A0A8C0MC78	ERCC2	General transcription and DNA repair factor IIH helicase subunit XPD OS=Canis lupus familiaris OX=9615 GN=ERCC2 PE=3 SV=1	80.202	717	By matching	2	2	3.8	18102000	431000	15425000	0	709
A0A8C0MC85	--	Inverted formin, FH2 and WH2 domain containing OS=Canis lupus familiaris OX=9615 PE=4 SV=1	138.26	1281	By MS/MS	22	2	28.3	3308600000	54240000	2106500000	33	1163
A0A8C0MC89	--	PCF11 cleavage and polyadenylation factor subunit OS=Canis lupus familiaris OX=9615 PE=4 SV=1	166.33	1491	By MS/MS	1	1	0.8	15705000	172580	0	1	898
A0A8C0MCB4	POGLUT2	Protein O-glucosyltransferase 2 OS=Canis lupus familiaris OX=9615 GN=POGLUT2 PE=3 SV=1	53.759	466	By MS/MS	6	6	13.9	131700000	4389900	71421000	8	951
A0A8C0MCH4	LOC612207	IGF like family member 3 OS=Canis lupus familiaris OX=9615 GN=LOC612207 PE=3 SV=1	12.672	115	By MS/MS	1	1	12.2	6027600	2009200	5136200	1	1172
A0A8C0MCL5	NUDT14	Nudix hydrolase 14 OS=Canis lupus familiaris OX=9615 GN=NUDT14 PE=4 SV=1	23.882	222	By matching	2	2	15.8	15180000	1167700	0	0	1177
A0A8C0MCM2	--	Microtubule crosslinking factor 1 OS=Canis lupus familiaris OX=9615 PE=3 SV=1	179.12	1603	By matching	11	1	9.2	14102000	143900	12016000	0	1170
A0A8C0MCS9	--	Tonsoku-like protein OS=Canis lupus familiaris OX=9615 PE=3 SV=1	140.54	1291	By MS/MS	1	1	0.9	3006700	41188	2562100	1	1180
A0A8C0MCU9	--	YKT6 v-SNARE homolog OS=Canis lupus familiaris OX=9615 PE=3 SV=1	22.39	198	By MS/MS	3	3	20.7	99890000	7135000	59632000	3	1182
A0A8C0MCW5	--	WD repeat domain 3 OS=Canis lupus familiaris OX=9615 PE=4 SV=1	103.11	912	By MS/MS	5	5	11.1	312710000	5584200	247940000	4	1187
A0A8C0MD48	ATP1A1	Sodium/potassium-transporting ATPase subunit alpha OS=Canis lupus familiaris OX=9615 GN=ATP1A1 PE=3 SV=1	112.92	1022	By MS/MS	29	16	34	5928800000	114020000	4050800000	51	1039
A0A8C0MD96	NOP56	NOP56 ribonucleoprotein OS=Canis lupus familiaris OX=9615 GN=NOP56 PE=3 SV=1	66.443	597	By MS/MS	19	19	44.6	875320000	24315000	612660000	16	1203
A0A8C0MDB7	--	Tankyrase 1 binding protein 1 OS=Canis lupus familiaris OX=9615 PE=4 SV=1	180.09	1725	By MS/MS	25	25	22.3	766940000	7988900	441430000	26	1206
A0A8C0MDH8	--	Oxysterol-binding protein OS=Canis lupus familiaris OX=9615 PE=3 SV=1	100.93	887	By MS/MS	10	9	15.4	436930000	8567300	288930000	9	1213
A0A8C0MDZ9	ARHGAP32	Rho GTPase activating protein 32 OS=Canis lupus familiaris OX=9615 GN=ARHGAP32 PE=3 SV=1	214.79	1956	By MS/MS	3	3	2.5	22949000	216500	0	1	753
A0A8C0ME07	GLYR1	Cytokine-like nuclear factor N-PAC OS=Canis lupus familiaris OX=9615 GN=GLYR1 PE=3 SV=1	51.495	472	By MS/MS	4	4	13.8	148930000	5728000	40290000	3	1235
A0A8C0ME77	TOX4	TOX high mobility group box family member 4 OS=Canis lupus familiaris OX=9615 GN=TOX4 PE=4 SV=1	66.094	619	By MS/MS	4	3	8.1	133820000	7043300	103770000	2	1244
A0A8C0MEB7	--	Potassium channel subfamily K member OS=Canis lupus familiaris OX=9615 PE=3 SV=1	38.139	336	By MS/MS	1	1	3.6	0	0	0	1	1248
A0A8C0MED8	UGDH	UDP-glucose 6-dehydrogenase OS=Canis lupus familiaris OX=9615 GN=UGDH PE=3 SV=1	55.074	494	By MS/MS	17	17	51	2953600000	86870000	2019400000	27	1250
A0A8C0MEG0	--	Pleckstrin homology like domain family B member 1 OS=Canis lupus familiaris OX=9615 PE=4 SV=1	150.22	1365	By matching	1	1	1	19617000	222920	0	0	1069
A0A8C0MEH4	--	60S ribosomal protein L23 OS=Canis lupus familiaris OX=9615 PE=3 SV=1	13.552	127	By MS/MS	1	1	15.7	723180000	90397000	619610000	2	1253
A0A8C0MEI2	NEK6	NIMA related kinase 6 OS=Canis lupus familiaris OX=9615 GN=NEK6 PE=3 SV=1	32.886	285	By matching	2	0	8.8	0	0	0	0	1077
A0A8C0MEL1	--	Sorting nexin 8 OS=Canis lupus familiaris OX=9615 PE=3 SV=1	52.472	463	By MS/MS	4	4	11.9	146310000	5225500	108620000	4	1251
A0A8C0MEP1	AKT1	AKT serine/threonine kinase 1 OS=Canis lupus familiaris OX=9615 GN=AKT1 PE=4 SV=1	62.944	553	By MS/MS	4	4	7.8	23440000	601030	45184000	4	1110
A0A8C0MEQ8	--	YTH domain containing 2 OS=Canis lupus familiaris OX=9615 PE=4 SV=1	153.82	1367	By MS/MS	4	4	4.5	93845000	1078700	239920000	3	1123
A0A8C0MES4	--	Peptidyl-prolyl cis-trans isomerase OS=Canis lupus familiaris OX=9615 PE=3 SV=1	17.869	164	By MS/MS	10	5	70.7	27007000000	1929100000	22884000000	30	1263
A0A8C0MEV7	FCHO2	F-BAR domain only protein 2 OS=Canis lupus familiaris OX=9615 GN=FCHO2 PE=3 SV=1	95.465	880	By MS/MS	3	3	5.1	57329000	1146600	51574000	2	1267
A0A8C0MEV9	--	N-alpha-acetyltransferase 35, NatC auxiliary subunit OS=Canis lupus familiaris OX=9615 PE=3 SV=1	82.326	724	By MS/MS	7	7	11.2	154880000	3777700	98086000	4	1268
A0A8C0MEY3	LOC607049	SLC35A4 upstream open reading frame protein OS=Canis lupus familiaris OX=9615 GN=LOC607049 PE=4 SV=1	11.193	103	By MS/MS	2	2	17.5	113860000	28464000	93941000	2	1271
A0A8C0MF42	--	Tr-type G domain-containing protein OS=Canis lupus familiaris OX=9615 PE=3 SV=1	46.972	428	By matching	4	0	10.7	0	0	0	0	1277
A0A8C0MF54	TMX2	Thioredoxin-related transmembrane protein 2 OS=Canis lupus familiaris OX=9615 GN=TMX2 PE=4 SV=1	29.725	258	By MS/MS	4	4	20.2	166200000	10388000	141230000	3	1279
A0A8C0MFC6	--	ISG15 ubiquitin like modifier OS=Canis lupus familiaris OX=9615 PE=4 SV=1	18.361	168	By MS/MS	2	2	19	187480000	15623000	165880000	3	1287
A0A8C0MFE2	SRSF7	Serine and arginine rich splicing factor 7 OS=Canis lupus familiaris OX=9615 GN=SRSF7 PE=4 SV=1	15.763	137	By MS/MS	3	2	25.5	234960000	21360000	184470000	3	1292
A0A8C0MFG3	PRRC2A	Proline rich coiled-coil 2A OS=Canis lupus familiaris OX=9615 GN=PRRC2A PE=4 SV=1	229.95	2165	By MS/MS	15	15	9.2	280800000	2228600	143920000	14	1295
A0A8C0MFI8	MRPL32	Mitochondrial ribosomal protein L32 OS=Canis lupus familiaris OX=9615 GN=MRPL32 PE=3 SV=1	21.155	188	By MS/MS	1	1	6.9	3333500	303040	2840500	1	1298
A0A8C0MFJ3	DPYSL3	Dihydropyrimidinase like 3 OS=Canis lupus familiaris OX=9615 GN=DPYSL3 PE=3 SV=1	74.502	693	By MS/MS	19	1	45.5	1151900000	28095000	952800000	24	1299
A0A8C0MFM7	--	Ribitol-5-phosphate transferase OS=Canis lupus familiaris OX=9615 PE=3 SV=1	52.511	473	By matching	1	1	2.3	2964000	102210	2525700	0	1306
A0A8C0MG23	CHD8	Chromodomain-helicase-DNA-binding protein 8 OS=Canis lupus familiaris OX=9615 GN=CHD8 PE=3 SV=1	278.74	2461	By MS/MS	5	5	4	81246000	615500	89049000	4	1281
A0A8C0MG38	SPOUT1	SPOUT domain containing methyltransferase 1 OS=Canis lupus familiaris OX=9615 GN=SPOUT1 PE=3 SV=1	41.959	376	By MS/MS	3	3	13.6	94073000	4479700	64922000	3	1321
A0A8C0MG43	RPL7	Ribosomal protein L7 OS=Canis lupus familiaris OX=9615 GN=RPL7 PE=3 SV=1	29.212	248	By MS/MS	9	9	38.7	1456900000	91055000	1015600000	8	1322
A0A8C0MG62	--	Sequestosome 1 OS=Canis lupus familiaris OX=9615 PE=4 SV=1	44.189	411	By MS/MS	12	12	64.7	705650000	37140000	628760000	16	1327
A0A8C0MG85	--	TAR (HIV-1) RNA binding protein 1 OS=Canis lupus familiaris OX=9615 PE=4 SV=1	173.88	1560	By MS/MS	3	3	2.4	36418000	379350	36243000	2	1168
A0A8C0MGA6	PRPF3	U4/U6 small nuclear ribonucleoprotein Prp3 OS=Canis lupus familiaris OX=9615 GN=PRPF3 PE=4 SV=1	77.528	683	By MS/MS	6	6	11.7	167020000	4175400	162570000	14	1335
A0A8C0MGC2	--	DExH-box helicase 57 OS=Canis lupus familiaris OX=9615 PE=4 SV=1	148.81	1316	By MS/MS	5	4	4.2	74845000	1011400	44387000	4	1339
A0A8C0MGE5	TOMM5	Translocase of outer mitochondrial membrane 5 OS=Canis lupus familiaris OX=9615 GN=TOMM5 PE=3 SV=1	6.0352	51	By MS/MS	2	2	35.3	21852000	4370500	18621000	2	1344
A0A8C0MGH9	UBE2K	E2 ubiquitin-conjugating enzyme OS=Canis lupus familiaris OX=9615 GN=UBE2K PE=3 SV=1	20.037	180	By MS/MS	6	6	55	1095800000	91319000	1115700000	21	1350
A0A8C0MGJ6	FOCAD	Focadhesin OS=Canis lupus familiaris OX=9615 GN=FOCAD PE=4 SV=1	185.54	1667	By MS/MS	7	7	6.1	204180000	2490000	144730000	8	918
A0A8C0MGL2	DOLK	dolichol kinase OS=Canis lupus familiaris OX=9615 GN=DOLK PE=3 SV=1	59.251	536	By MS/MS	1	1	1.9	20866000	1227400	17780000	1	1353
A0A8C0MGQ3	ERCC3	General transcription and DNA repair factor IIH helicase subunit XPB OS=Canis lupus familiaris OX=9615 GN=ERCC3 PE=3 SV=1	86.331	758	By MS/MS	2	2	3.6	174150000	3414800	148400000	3	1276
A0A8C0MGR5	PTPN13	Protein tyrosine phosphatase non-receptor type 13 OS=Canis lupus familiaris OX=9615 GN=PTPN13 PE=3 SV=1	284.01	2547	By MS/MS	8	8	3.7	124470000	864400	47787000	5	1357
A0A8C0MGS3	TRAF2	TNF receptor-associated factor OS=Canis lupus familiaris OX=9615 GN=TRAF2 PE=3 SV=1	52.171	469	By MS/MS	2	2	3.6	11971000	362750	9911100	1	1198
A0A8C0MGT5	COA6	Cytochrome c oxidase assembly factor 6 OS=Canis lupus familiaris OX=9615 GN=COA6 PE=4 SV=1	9.4796	79	By MS/MS	1	1	16.5	0	0	0	1	1360
A0A8C0MGT8	--	Mortality factor 4 like 1 OS=Canis lupus familiaris OX=9615 PE=4 SV=1	31.302	269	By MS/MS	1	1	5.2	15472000	910100	13184000	1	1361
A0A8C0MGU0	GPX8	Glutathione peroxidase OS=Canis lupus familiaris OX=9615 GN=GPX8 PE=3 SV=1	24.007	209	By MS/MS	2	2	10	133910000	9564700	130050000	3	1362
A0A8C0MH64	AP2S1	AP complex subunit sigma OS=Canis lupus familiaris OX=9615 GN=AP2S1 PE=3 SV=1	12.417	104	By MS/MS	3	3	18.3	68295000	9756400	61775000	2	1380
A0A8C0MHA3	--	SH3 domain-binding glutamic acid-rich-like protein OS=Canis lupus familiaris OX=9615 PE=3 SV=1	12.3	107	By MS/MS	3	3	34.6	180680000	22585000	142460000	4	1384
A0A8C0MHG0	--	RUN and FYVE domain containing 1 OS=Canis lupus familiaris OX=9615 PE=4 SV=1	83.774	744	By matching	1	1	1.5	2972600	57164	0	0	1218
A0A8C0MHU9	CLTA	Clathrin light chain OS=Canis lupus familiaris OX=9615 GN=CLTA PE=3 SV=1	50.239	469	By MS/MS	3	3	10.2	40421000	1224900	45996000	3	1398
A0A8C0MI10	ATL2	Atlastin GTPase 2 OS=Canis lupus familiaris OX=9615 GN=ATL2 PE=3 SV=1	63.868	560	By MS/MS	6	5	13.6	178990000	6172000	115780000	5	1405
A0A8C0MI84	EDIL3	EGF like repeats and discoidin domains 3 OS=Canis lupus familiaris OX=9615 GN=EDIL3 PE=4 SV=1	49.145	437	By MS/MS	3	3	8.5	57529000	2301200	53432000	4	1394
A0A8C0MIG1	SON	Protein SON OS=Canis lupus familiaris OX=9615 GN=SON PE=4 SV=1	267.21	2464	By MS/MS	14	14	9.1	613850000	7578400	448090000	21	1421
A0A8C0MIJ4	TM9SF2	Transmembrane 9 superfamily member OS=Canis lupus familiaris OX=9615 GN=TM9SF2 PE=3 SV=1	68.321	601	By MS/MS	7	6	15.6	538150000	21526000	441400000	9	1414
A0A8C0MIJ6	TSPAN8	Tetraspanin OS=Canis lupus familiaris OX=9615 GN=TSPAN8 PE=3 SV=1	23.786	222	By MS/MS	3	3	17.1	590250000	73782000	310010000	2	1424
A0A8C0MIK8	TMCO4	Transmembrane and coiled-coil domains 4 OS=Canis lupus familiaris OX=9615 GN=TMCO4 PE=3 SV=1	66.504	620	By MS/MS	1	1	1.8	12944000	417560	11030000	1	1426
A0A8C0MIT4	HSPA5	78 kDa glucose-regulated protein OS=Canis lupus familiaris OX=9615 GN=HSPA5 PE=3 SV=1	72.252	654	By MS/MS	26	24	42.7	9269100000	243920000	8968000000	47	1432
A0A8C0MIW2	PBRM1	Polybromo 1 OS=Canis lupus familiaris OX=9615 GN=PBRM1 PE=4 SV=1	183.9	1597	By MS/MS	3	3	2.5	44547000	436730	33617000	3	1132
A0A8C0MIX2	CHMP5	Charged multivesicular body protein 5 OS=Canis lupus familiaris OX=9615 GN=CHMP5 PE=3 SV=1	24.605	219	By MS/MS	3	3	26.9	84283000	10535000	114170000	2	1435
A0A8C0MJ12	CTNND1	Catenin delta 1 OS=Canis lupus familiaris OX=9615 GN=CTNND1 PE=3 SV=1	102.45	917	By MS/MS	20	1	34	3649200	67578	3109600	1	1439
A0A8C0MJ20	--	Ferrochelatase OS=Canis lupus familiaris OX=9615 PE=3 SV=1	48.337	429	By MS/MS	6	6	19.3	185280000	6389100	78895000	5	1440
A0A8C0MJ63	SETDB1	SET domain bifurcated histone lysine methyltransferase 1 OS=Canis lupus familiaris OX=9615 GN=SETDB1 PE=4 SV=1	143.17	1293	By MS/MS	2	2	1.5	11984000	155630	16287000	2	1448
A0A8C0MJ91	--	Feline leukemia virus subgroup C cellular receptor 1 OS=Canis lupus familiaris OX=9615 PE=4 SV=1	54.792	509	By MS/MS	2	2	6.7	56790000	3340600	48527000	1	1348
A0A8C0MJD7	CUX1	Homeobox protein cut-like OS=Canis lupus familiaris OX=9615 GN=CUX1 PE=3 SV=1	168.23	1543	By MS/MS	4	4	3.3	54106000	651880	31863000	3	1285
A0A8C0MJE1	LRRFIP2	LRR binding FLII interacting protein 2 OS=Canis lupus familiaris OX=9615 GN=LRRFIP2 PE=3 SV=1	84.604	743	By MS/MS	8	7	14.9	280680000	5972000	177500000	6	1329
A0A8C0MJL2	DHX29	ATP-dependent RNA helicase DHX29 OS=Canis lupus familiaris OX=9615 GN=DHX29 PE=3 SV=1	148.89	1309	By MS/MS	21	20	21.2	415870000	5134200	295400000	19	1470
A0A8C0MJS9	--	Afadin, adherens junction formation factor OS=Canis lupus familiaris OX=9615 PE=4 SV=1	213.97	1893	By MS/MS	15	1	11	289190000	2582000	200900000	14	1480
A0A8C0MJT5	--	X-linked inhibitor of apoptosis OS=Canis lupus familiaris OX=9615 PE=4 SV=1	52.226	460	By MS/MS	3	3	12.4	70610000	2353700	57320000	5	1483
A0A8C0MJW3	FOXP1	Forkhead box P1 OS=Canis lupus familiaris OX=9615 GN=FOXP1 PE=4 SV=1	66.345	601	By MS/MS	1	1	1.5	0	0	0	1	1446
A0A8C0MJX5	IFRD1	Interferon related developmental regulator 1 OS=Canis lupus familiaris OX=9615 GN=IFRD1 PE=3 SV=1	46.993	423	By MS/MS	3	3	12.3	130630000	6875100	94041000	3	1275
A0A8C0MK11	--	Small nuclear ribonucleoprotein polypeptides B and B1 OS=Canis lupus familiaris OX=9615 PE=4 SV=1	33.014	323	By MS/MS	5	5	23.5	433480000	21674000	476730000	7	1492
A0A8C0MK92	POGLUT1	Protein O-glucosyltransferase 1 OS=Canis lupus familiaris OX=9615 GN=POGLUT1 PE=4 SV=1	46.122	392	By MS/MS	1	1	7.9	14535000	581390	12385000	1	1500
A0A8C0MKC0	--	Trifunctional purine biosynthetic protein adenosine-3 OS=Canis lupus familiaris OX=9615 PE=3 SV=1	108.27	1011	By MS/MS	29	29	45.4	5002600000	87764000	3982700000	53	1505
A0A8C0MKN1	--	Serine and arginine rich splicing factor 4 OS=Canis lupus familiaris OX=9615 PE=4 SV=1	57.166	498	By MS/MS	5	3	9.2	236240000	11812000	220180000	3	1517
A0A8C0MKY2	RPUSD3	RNA pseudouridine synthase D3 OS=Canis lupus familiaris OX=9615 GN=RPUSD3 PE=4 SV=1	36.885	337	By MS/MS	2	2	7.1	20724000	1090700	14107000	2	1530
A0A8C0ML39	--	Beta-1,4-N-acetyl-galactosaminyltransferase 4 OS=Canis lupus familiaris OX=9615 PE=3 SV=1	85.572	786	By MS/MS	14	2	23.3	1118800000	20719000	861950000	11	1501
A0A8C0ML93	--	Aldo-keto reductase family 7 like (gene/pseudogene) OS=Canis lupus familiaris OX=9615 PE=4 SV=1	37.133	333	By MS/MS	5	5	20.7	454090000	26711000	388480000	9	1540
A0A8C0MLE5	TMEM242	Transmembrane protein 242 OS=Canis lupus familiaris OX=9615 GN=TMEM242 PE=3 SV=1	13.37	131	By MS/MS	1	1	13.7	21607000	3086700	18411000	1	1423
A0A8C0MLS4	--	Eukaryotic translation initiation factor 2 alpha kinase 3 OS=Canis lupus familiaris OX=9615 PE=4 SV=1	118.35	1063	By MS/MS	7	7	9.7	126380000	1858500	77921000	8	1226
A0A8C0MLU0	SERPINB1	Serpin family B member 1 OS=Canis lupus familiaris OX=9615 GN=SERPINB1 PE=3 SV=1	42.608	378	By MS/MS	14	13	45.2	2005600000	80222000	1670500000	21	1556
A0A8C0MLX1	SVIL	Supervillin OS=Canis lupus familiaris OX=9615 GN=SVIL PE=3 SV=1	205.85	1839	By matching	1	1	0.6	15096000	139770	0	0	1528
A0A8C0MLY6	MYO6	Unconventional myosin-VI OS=Canis lupus familiaris OX=9615 GN=MYO6 PE=3 SV=1	145.3	1253	By MS/MS	32	32	40.7	1343600000	18156000	940470000	33	1563
A0A8C0MM16	--	La ribonucleoprotein 1, translational regulator OS=Canis lupus familiaris OX=9615 PE=4 SV=1	123.58	1100	By MS/MS	17	14	25.5	1397400000	21172000	1146800000	33	1568
A0A8C0MMB0	ANKRD50	Ankyrin repeat domain 50 OS=Canis lupus familiaris OX=9615 GN=ANKRD50 PE=4 SV=1	149.15	1363	By MS/MS	5	5	5.7	72535000	967140	46867000	4	1580
A0A8C0MMD1	ARHGAP35	Rho GTPase-activating protein 35 OS=Canis lupus familiaris OX=9615 GN=ARHGAP35 PE=4 SV=1	160.23	1409	By MS/MS	5	5	4.4	228320000	2565400	164650000	4	1583
A0A8C0MMF5	--	Small ribosomal subunit protein mS40 OS=Canis lupus familiaris OX=9615 PE=3 SV=1	27.997	247	By MS/MS	3	3	24.3	21319000	1776600	17198000	3	1585
A0A8C0MMS1	SMAD1	Mothers against decapentaplegic homolog OS=Canis lupus familiaris OX=9615 GN=SMAD1 PE=3 SV=1	47.142	420	By matching	1	0	2.6	0	0	0	0	1336
A0A8C0MMS5	--	Pleckstrin homology domain interacting protein OS=Canis lupus familiaris OX=9615 PE=4 SV=1	206.91	1821	By MS/MS	3	3	2	12343000	124680	39829000	1	1600
A0A8C0MMS7	ARL17A	ADP-ribosylation factor OS=Canis lupus familiaris OX=9615 GN=ARL17A PE=3 SV=1	19.387	170	By MS/MS	7	1	45.3	12172000	1106500	0	2	1601
A0A8C0MN13	MED11	Mediator of RNA polymerase II transcription subunit 11 OS=Canis lupus familiaris OX=9615 GN=MED11 PE=3 SV=1	13.129	117	By MS/MS	2	2	23.1	31500000	3937500	25804000	2	1609
A0A8C0MN49	PLIN2	Perilipin OS=Canis lupus familiaris OX=9615 GN=PLIN2 PE=3 SV=1	44.753	410	By MS/MS	6	6	21.2	315420000	12132000	209160000	5	1356
A0A8C0MN60	--	WH2 domain-containing protein OS=Canis lupus familiaris OX=9615 PE=4 SV=1	164.96	1572	By MS/MS	1	1	0.6	12106000	133030	0	1	1347
A0A8C0MN88	PLRG1	Pleiotropic regulator 1 OS=Canis lupus familiaris OX=9615 GN=PLRG1 PE=3 SV=1	57.103	515	By MS/MS	8	8	22.9	313780000	10122000	198490000	7	1613
A0A8C0MND4	UPK1B	Uroplakin 1B OS=Canis lupus familiaris OX=9615 GN=UPK1B PE=4 SV=1	29.746	260	By MS/MS	4	4	18.5	239990000	19999000	148930000	6	1619
A0A8C0MND6	--	Syntaxin binding protein 3 OS=Canis lupus familiaris OX=9615 PE=3 SV=1	67.178	586	By MS/MS	6	6	11.8	160090000	4574100	324760000	6	1620
A0A8C0MNQ9	--	PRA1 family protein OS=Canis lupus familiaris OX=9615 PE=3 SV=1	21.613	188	By MS/MS	2	1	16	506450000	101290000	443800000	6	1633
A0A8C0MNS4	--	Purine rich element binding protein B OS=Canis lupus familiaris OX=9615 PE=3 SV=1	32.669	305	By MS/MS	4	4	27.2	503700000	31481000	400390000	5	1635
A0A8C0MNT1	--	Tropomyosin 1 OS=Canis lupus familiaris OX=9615 PE=3 SV=1	46.027	410	By MS/MS	13	1	26.1	37131000	1197800	31640000	1	1636
A0A8C0MNZ8	TIMM8A	Mitochondrial import inner membrane translocase subunit OS=Canis lupus familiaris OX=9615 GN=TIMM8A PE=3 SV=1	11.014	97	By MS/MS	3	3	52.6	528680000	88113000	390820000	3	1647
A0A8C0MP19	NFIC	Nuclear factor 1 OS=Canis lupus familiaris OX=9615 GN=NFIC PE=3 SV=1	45.381	406	By MS/MS	2	2	11.6	49321000	2466000	0	2	1437
A0A8C0MP96	RTN3	Reticulon OS=Canis lupus familiaris OX=9615 GN=RTN3 PE=4 SV=1	27.274	254	By MS/MS	2	2	20.1	153900000	25650000	127890000	2	1660
A0A8C0MPK2	--	Mitochondrial calcium uniporter regulator 1 OS=Canis lupus familiaris OX=9615 PE=3 SV=1	26.757	237	By matching	1	1	7.6	9673300	537410	8242700	0	1672
A0A8C0MPL4	E2F4	E2F transcription factor 4 OS=Canis lupus familiaris OX=9615 GN=E2F4 PE=3 SV=1	43.549	409	By MS/MS	2	2	7.8	32155000	1531200	29931000	2	1673
A0A8C0MQ16	--	FAM86 N-terminal domain-containing protein OS=Canis lupus familiaris OX=9615 PE=3 SV=1	43.167	394	By MS/MS	2	2	6.1	26445000	1469200	31989000	2	1212
A0A8C0MQ45	TLN2	Talin 2 OS=Canis lupus familiaris OX=9615 GN=TLN2 PE=4 SV=1	266.25	2499	By MS/MS	9	6	5	94190000	640750	55158000	4	1685
A0A8C0MQ50	THOC2	THO complex subunit 2 OS=Canis lupus familiaris OX=9615 GN=THOC2 PE=3 SV=1	176.99	1547	By MS/MS	12	12	9.1	318220000	3700200	252490000	14	1686
A0A8C0MQ75	--	Tr-type G domain-containing protein OS=Canis lupus familiaris OX=9615 PE=3 SV=1	43.889	406	By matching	5	0	16.7	0	0	0	0	1689
A0A8C0MQC4	COMMD6	COMM domain containing 6 OS=Canis lupus familiaris OX=9615 GN=COMMD6 PE=4 SV=1	9.6941	85	By MS/MS	2	2	28.2	71975000	10282000	56858000	3	1694
A0A8C0MQE3	--	Tropomyosin 1 OS=Canis lupus familiaris OX=9615 PE=3 SV=1	41.151	365	By MS/MS	13	0	27.9	0	0	0	1	1696
A0A8C0MQE5	--	Carboxypeptidase M OS=Canis lupus familiaris OX=9615 PE=3 SV=1	50.203	443	By MS/MS	3	3	7.7	56151000	2079700	56762000	3	1698
A0A8C0MQK1	OGT	UDP-N-acetylglucosamine--peptide N-acetylglucosaminyltransferase 110 kDa subunit OS=Canis lupus familiaris OX=9615 GN=OGT PE=3 SV=1	112.32	1006	By MS/MS	9	9	12	314000000	6156900	240800000	8	1705
A0A8C0MQP2	HUWE1	HECT-type E3 ubiquitin transferase OS=Canis lupus familiaris OX=9615 GN=HUWE1 PE=3 SV=1	493.76	4484	By MS/MS	27	27	10.2	825240000	3929700	568170000	26	1708
A0A8C0MQU1	--	Nucleoporin 50 OS=Canis lupus familiaris OX=9615 PE=4 SV=1	46.04	433	By MS/MS	8	8	35.6	260410000	9300300	120020000	7	1224
A0A8C0MQU2	TMEM126A	Transmembrane protein 126A OS=Canis lupus familiaris OX=9615 GN=TMEM126A PE=4 SV=1	21.673	197	By MS/MS	2	2	10.2	29506000	2458800	18111000	1	1711
A0A8C0MRB2	NDUFAF4	NADH dehydrogenase [ubiquinone] 1 alpha subcomplex assembly factor 4 OS=Canis lupus familiaris OX=9615 GN=NDUFAF4 PE=3 SV=1	20.237	175	By MS/MS	1	1	5.7	46184000	3552600	39354000	2	1732
A0A8C0MRI2	GLMN	Glomulin, FKBP associated protein OS=Canis lupus familiaris OX=9615 GN=GLMN PE=4 SV=1	66.572	581	By MS/MS	2	2	3.8	101900000	2754100	0	3	1741
A0A8C0MRJ4	NRP2	Neuropilin OS=Canis lupus familiaris OX=9615 GN=NRP2 PE=3 SV=1	94.259	835	By MS/MS	2	2	3	13754000	245600	13937000	2	1430
A0A8C0MRJ6	RPL29	Ribosomal protein L29 OS=Canis lupus familiaris OX=9615 GN=RPL29 PE=4 SV=1	26.674	253	By MS/MS	2	1	16.6	147870000	14787000	127740000	6	1742
A0A8C0MRZ2	--	Importin subunit alpha OS=Canis lupus familiaris OX=9615 PE=3 SV=1	51.985	474	By matching	1	0	3.8	0	0	0	0	1754
A0A8C0MSB1	CUL1	Cullin 1 OS=Canis lupus familiaris OX=9615 GN=CUL1 PE=3 SV=1	89.66	776	By MS/MS	11	11	15.7	488790000	9399700	309940000	10	1765
A0A8C0MSN3	ARHGEF4	Rho guanine nucleotide exchange factor 4 OS=Canis lupus familiaris OX=9615 GN=ARHGEF4 PE=4 SV=1	125.54	1113	By matching	1	1	0.8	4314500	74388	0	0	1780
A0A8C0MSP0	RBM28	RNA binding motif protein 28 OS=Canis lupus familiaris OX=9615 GN=RBM28 PE=4 SV=1	82.606	727	By MS/MS	8	8	12.2	235860000	5752700	149230000	7	1781
A0A8C0MSX2	VDAC1	Voltage dependent anion channel 1 OS=Canis lupus familiaris OX=9615 GN=VDAC1 PE=3 SV=1	28.253	260	By MS/MS	10	1	42.3	87236000	5131500	74335000	1	1789
A0A8C0MSZ6	SMARCA5	SWI/SNF related, matrix associated, actin dependent regulator of chromatin, subfamily a, member 5 OS=Canis lupus familiaris OX=9615 GN=SMARCA5 PE=3 SV=1	116.06	1001	By MS/MS	19	19	21.9	980870000	16080000	521640000	15	1678
A0A8C0MT06	PSIP1	PC4 and SFRS1 interacting protein 1 OS=Canis lupus familiaris OX=9615 GN=PSIP1 PE=3 SV=1	59.764	526	By MS/MS	6	6	12.4	268990000	7685400	235460000	2	1793
A0A8C0MT28	HM13	Histocompatibility minor 13 OS=Canis lupus familiaris OX=9615 GN=HM13 PE=3 SV=1	45.472	415	By MS/MS	3	3	8.9	170840000	8991600	141880000	6	1707
A0A8C0MT82	SPCS3	Signal peptidase complex subunit 3 OS=Canis lupus familiaris OX=9615 GN=SPCS3 PE=3 SV=1	18.563	165	By MS/MS	2	2	13.9	0	0	0	0	217
A0A8C0MT88	ACVR1	Serine/threonine-protein kinase receptor OS=Canis lupus familiaris OX=9615 GN=ACVR1 PE=3 SV=1	52.636	465	By MS/MS	2	2	5.6	10386000	494550	0	1	1674
A0A8C0MTH7	--	Cyclin dependent kinase 12 OS=Canis lupus familiaris OX=9615 PE=4 SV=1	157.05	1422	By MS/MS	5	3	5.6	33997000	492710	36450000	4	1804
A0A8C0MTK2	--	DnaJ homolog subfamily C member 10 OS=Canis lupus familiaris OX=9615 PE=4 SV=1	86.56	756	By MS/MS	5	5	9.3	140900000	4025800	72863000	5	1809
A0A8C0MTL6	ERO1B	Endoplasmic reticulum oxidoreductase 1 beta OS=Canis lupus familiaris OX=9615 GN=ERO1B PE=3 SV=1	50.967	441	By MS/MS	1	0	2.5	10638000	312890	0	1	1476
A0A8C0MTS0	--	CDC42 effector protein 1 OS=Canis lupus familiaris OX=9615 PE=3 SV=1	39.281	376	By MS/MS	4	4	17.6	84573000	4027300	66862000	3	1817
A0A8C0MTU2	--	Peptidyl-tRNA hydrolase 1 homolog OS=Canis lupus familiaris OX=9615 PE=4 SV=1	23.161	214	By MS/MS	2	2	16.8	29891000	1992700	0	2	1819
A0A8C0MU85	AK3	Adenylate kinase 3 OS=Canis lupus familiaris OX=9615 GN=AK3 PE=3 SV=1	18.004	157	By MS/MS	3	3	27.4	221110000	20101000	141870000	0	1838
A0A8C0MUN7	QKI	KH domain-containing RNA-binding protein QKI OS=Canis lupus familiaris OX=9615 GN=QKI PE=4 SV=1	34.01	308	By MS/MS	4	4	18.8	33519000	2094900	36178000	3	318
A0A8C0MUT2	--	Sulfurtransferase OS=Canis lupus familiaris OX=9615 PE=4 SV=1	79.633	760	By MS/MS	5	5	11.1	395290000	8593300	342560000	4	1851
A0A8C0MUW7	--	MALT1 paracaspase OS=Canis lupus familiaris OX=9615 PE=4 SV=1	88.019	788	By MS/MS	4	4	6.9	95049000	2210500	66164000	4	1570
A0A8C0MV04	CETN3	Centrin 3 OS=Canis lupus familiaris OX=9615 GN=CETN3 PE=4 SV=1	19.117	162	By MS/MS	1	1	7.4	5754000	442610	0	0	1681
A0A8C0MV09	FAH	Fumarylacetoacetase OS=Canis lupus familiaris OX=9615 GN=FAH PE=3 SV=1	46.241	419	By MS/MS	5	5	22.4	367350000	14129000	290140000	4	1860
A0A8C0MV63	SYTL2	Synaptotagmin like 2 OS=Canis lupus familiaris OX=9615 GN=SYTL2 PE=4 SV=1	102.17	910	By MS/MS	2	2	2.6	0	0	0	1	1579
A0A8C0MV74	--	Sorting nexin 27 OS=Canis lupus familiaris OX=9615 PE=4 SV=1	61.056	540	By MS/MS	3	3	9.1	21429000	765310	34395000	1	1865
A0A8C0MVB4	--	WRN helicase interacting protein 1 OS=Canis lupus familiaris OX=9615 PE=3 SV=1	70.445	651	By matching	1	1	1.8	8231000	242090	0	0	1866
A0A8C0MVC6	ARMT1	Sugar phosphate phosphatase OS=Canis lupus familiaris OX=9615 GN=ARMT1 PE=3 SV=1	51.018	439	By MS/MS	6	6	20.5	121050000	4842000	56541000	4	1869
A0A8C0MVE4	--	POM121 transmembrane nucleoporin C OS=Canis lupus familiaris OX=9615 PE=4 SV=1	120.41	1187	By MS/MS	2	2	1.4	26284000	657090	29740000	1	1872
A0A8C0MVI2	SYVN1	Synoviolin 1 OS=Canis lupus familiaris OX=9615 GN=SYVN1 PE=4 SV=1	61.361	559	By MS/MS	3	3	5.2	17577000	703100	19981000	3	1875
A0A8C0MVL4	--	Translation elongation factor EFTu/EF1A C-terminal domain-containing protein OS=Canis lupus familiaris OX=9615 PE=4 SV=1	28.693	264	By matching	2	0	9.8	0	0	0	0	1877
A0A8C0MVM6	OTUB1	Ubiquitin thioesterase OS=Canis lupus familiaris OX=9615 GN=OTUB1 PE=3 SV=1	31.284	271	By MS/MS	8	8	52.4	502450000	31403000	424620000	4	1878
A0A8C0MVQ9	NAPA	NSF attachment protein alpha OS=Canis lupus familiaris OX=9615 GN=NAPA PE=3 SV=1	33.19	295	By MS/MS	13	13	56.3	789800000	35900000	482090000	12	1881
A0A8C0MVS7	--	Zinc finger and BTB domain containing 2 OS=Canis lupus familiaris OX=9615 PE=4 SV=1	81.777	742	By MS/MS	1	1	1.5	9250900	225630	7882800	1	1884
A0A8C0MVT2	SMC3	Structural maintenance of chromosomes protein OS=Canis lupus familiaris OX=9615 GN=SMC3 PE=3 SV=1	139.34	1195	By MS/MS	25	25	27.6	1016400000	12705000	687140000	20	1885
A0A8C0MVZ8	LOC607890	D-3-phosphoglycerate dehydrogenase OS=Canis lupus familiaris OX=9615 GN=LOC607890 PE=3 SV=1	56.561	533	By MS/MS	16	1	44.1	0	0	0	0	1892
A0A8C0MW76	SHROOM1	Shroom family member 1 OS=Canis lupus familiaris OX=9615 GN=SHROOM1 PE=3 SV=1	90.114	850	By MS/MS	4	4	7.2	45204000	886350	31961000	4	1898
A0A8C0MWD0	--	Zinc finger CCCH-type containing 4 OS=Canis lupus familiaris OX=9615 PE=4 SV=1	143.94	1339	By MS/MS	6	6	8.3	70597000	1138700	64453000	6	1903
A0A8C0MWR6	MARS1	Methionine--tRNA ligase, cytoplasmic OS=Canis lupus familiaris OX=9615 GN=MARS1 PE=3 SV=1	98.13	874	By MS/MS	18	18	36.8	2036800000	47367000	1504200000	31	1443
A0A8C0MWU4	--	LRP chaperone MESD OS=Canis lupus familiaris OX=9615 PE=3 SV=1	25.84	234	By MS/MS	2	2	14.5	72540000	4267100	49529000	10	1916
A0A8C0MX11	--	Cullin associated and neddylation dissociated 1 OS=Canis lupus familiaris OX=9615 PE=3 SV=1	134.23	1211	By MS/MS	27	27	32	3087500000	47501000	2049600000	35	1811
A0A8C0MX39	--	FAST kinase domains 2 OS=Canis lupus familiaris OX=9615 PE=4 SV=1	74.573	654	By MS/MS	2	2	4.1	34822000	870540	40612000	2	1927
A0A8C0MX58	DICER1	Endoribonuclease Dicer OS=Canis lupus familiaris OX=9615 GN=DICER1 PE=3 SV=1	212.69	1871	By MS/MS	12	12	7.8	75364000	628030	42379000	10	1929
A0A8C0MX62	STK38	Serine/threonine kinase 38 OS=Canis lupus familiaris OX=9615 GN=STK38 PE=3 SV=1	54.174	465	By matching	2	1	5.8	128770000	4769100	0	0	1930
A0A8C0MXD0	--	Cation-transporting ATPase OS=Canis lupus familiaris OX=9615 PE=3 SV=1	122.94	1134	By MS/MS	1	1	1	7129500	134520	6075100	1	1720
A0A8C0MXG2	--	ER membrane protein complex subunit 1 OS=Canis lupus familiaris OX=9615 PE=3 SV=1	111.72	993	By MS/MS	13	13	20	800250000	13564000	616850000	19	1937
A0A8C0MXG4	--	Zinc finger CHCC-type domain-containing protein OS=Canis lupus familiaris OX=9615 PE=4 SV=1	25.719	242	By MS/MS	4	4	24.8	62687000	3687500	34175000	2	1939
A0A8C0MXK5	--	Biogenesis of lysosome-related organelles complex 1 subunit 5 OS=Canis lupus familiaris OX=9615 PE=3 SV=1	21.381	178	By MS/MS	1	1	5.6	4709600	428150	4013100	1	1942
A0A8C0MXL9	GORASP2	Golgi reassembly stacking protein 2 OS=Canis lupus familiaris OX=9615 GN=GORASP2 PE=3 SV=1	46.405	444	By MS/MS	4	4	17.3	769430000	48090000	459840000	4	1945
A0A8C0MXS4	--	Junctophilin OS=Canis lupus familiaris OX=9615 PE=3 SV=1	70.448	663	By MS/MS	2	2	4.5	2033800	65606	1733000	0	1948
A0A8C0MXS9	EFL1	Elongation factor like GTPase 1 OS=Canis lupus familiaris OX=9615 GN=EFL1 PE=4 SV=1	126.12	1128	By MS/MS	12	12	15.2	235440000	3737100	121270000	13	1949
A0A8C0MXU6	--	Golgin B1 OS=Canis lupus familiaris OX=9615 PE=4 SV=1	367.81	3182	By matching	29	0	10.6	0	0	0	0	1951
A0A8C0MXY3	--	Alpha-1,3-mannosyl-glycoprotein 2-beta-N-acetylglucosaminyltransferase OS=Canis lupus familiaris OX=9615 PE=3 SV=1	50.102	435	By MS/MS	1	1	2.1	13500000	539990	0	1	1954
A0A8C0MY12	--	ATP synthase subunit g, mitochondrial OS=Canis lupus familiaris OX=9615 PE=3 SV=1	8.9653	82	By MS/MS	3	3	35.4	343350000	57225000	272620000	9	1447
A0A8C0MY22	--	SIN3 transcription regulator family member A OS=Canis lupus familiaris OX=9615 PE=4 SV=1	125.27	1108	By MS/MS	3	3	5.6	61557000	1099200	63388000	3	1958
A0A8C0MY30	--	Serine/threonine-protein kinase ULK3 OS=Canis lupus familiaris OX=9615 PE=3 SV=1	51.535	456	By MS/MS	2	2	5	22385000	799460	0	2	1794
A0A8C0MYA6	--	Zinc finger and BTB domain containing 10 OS=Canis lupus familiaris OX=9615 PE=4 SV=1	86.969	803	By MS/MS	3	3	6.7	26827000	745210	30580000	1	1968
A0A8C0MYK4	ANKZF1	Ankyrin repeat and zinc finger peptidyl tRNA hydrolase 1 OS=Canis lupus familiaris OX=9615 GN=ANKZF1 PE=3 SV=1	84.82	766	By MS/MS	4	3	6.4	41983000	954150	35774000	1	1820
A0A8C0MYU0	--	Large ribosomal subunit protein bL9m OS=Canis lupus familiaris OX=9615 PE=3 SV=1	27.644	244	By MS/MS	3	3	15.6	36151000	1807500	22278000	3	1987
A0A8C0MZ18	SCAMP2	Secretory carrier-associated membrane protein OS=Canis lupus familiaris OX=9615 GN=SCAMP2 PE=3 SV=1	34.415	306	By MS/MS	2	2	10.5	72888000	6074000	52122000	2	1745
A0A8C0MZ75	LRP1	LDL receptor related protein 1 OS=Canis lupus familiaris OX=9615 GN=LRP1 PE=3 SV=1	504.75	4544	By MS/MS	1	1	0.2	0	0	0	1	1998
A0A8C0MZB4	PRIM1	DNA primase OS=Canis lupus familiaris OX=9615 GN=PRIM1 PE=3 SV=1	49.161	418	By MS/MS	1	1	2.6	27800000	772220	0	0	2005
A0A8C0MZJ1	MPZL2	Myelin protein zero like 2 OS=Canis lupus familiaris OX=9615 GN=MPZL2 PE=4 SV=1	23.626	208	By MS/MS	1	1	6.2	55087000	7869600	46940000	2	1798
A0A8C0MZJ3	UBR4	Ubiquitin protein ligase E3 component n-recognin 4 OS=Canis lupus familiaris OX=9615 GN=UBR4 PE=3 SV=1	567.6	5131	By MS/MS	51	51	15.4	2300000000	8778700	1799600000	63	1713
A0A8C0MZR0	--	Trans-golgi network protein 2 OS=Canis lupus familiaris OX=9615 PE=4 SV=1	46.865	436	By MS/MS	3	3	10.8	20318000	677280	20122000	1	2018
A0A8C0MZR6	--	DNA replication licensing factor MCM2 OS=Canis lupus familiaris OX=9615 PE=3 SV=1	97.461	869	By MS/MS	17	17	28.4	1291200000	26351000	1066500000	18	2019
A0A8C0MZS3	PUM3	Pumilio RNA binding family member 3 OS=Canis lupus familiaris OX=9615 GN=PUM3 PE=4 SV=1	73.568	648	By MS/MS	13	13	29.3	606980000	15175000	476020000	15	2021
A0A8C0MZS7	ERAL1	GTPase Era, mitochondrial OS=Canis lupus familiaris OX=9615 GN=ERAL1 PE=3 SV=1	48.259	437	By MS/MS	1	1	5	19693000	729380	0	1	2022
A0A8C0MZT7	--	GRAM domain containing 4 OS=Canis lupus familiaris OX=9615 PE=4 SV=1	61.107	534	By MS/MS	2	2	4.9	14508000	362690	12025000	1	1532
A0A8C0MZX9	DHX38	RNA helicase OS=Canis lupus familiaris OX=9615 GN=DHX38 PE=4 SV=1	140.57	1226	By MS/MS	6	6	6.2	109200000	1582600	122010000	5	2029
A0A8C0MZY6	--	Large ribosomal subunit protein mL42 OS=Canis lupus familiaris OX=9615 PE=3 SV=1	12.038	109	By MS/MS	3	2	33.9	31423000	3927900	26776000	1	2030
A0A8C0N0I6	SACS	Sacsin molecular chaperone OS=Canis lupus familiaris OX=9615 GN=SACS PE=4 SV=1	515.56	4526	By matching	1	1	0.4	7984100	27627	0	0	1989
A0A8C0N0M0	--	Epidermal growth factor receptor pathway substrate 15 OS=Canis lupus familiaris OX=9615 PE=4 SV=1	103.09	939	By MS/MS	5	5	9.1	66214000	1298300	89901000	7	1648
A0A8C0N0M5	MDN1	Midasin OS=Canis lupus familiaris OX=9615 GN=MDN1 PE=3 SV=1	625.46	5526	By MS/MS	22	22	5.4	501440000	1571900	358220000	20	1812
A0A8C0N0W6	--	HEAT repeat containing 3 OS=Canis lupus familiaris OX=9615 PE=4 SV=1	78.846	721	By MS/MS	6	6	10.4	254570000	7714300	178250000	7	1834
A0A8C0N0W7	ATP5F1B	ATP synthase subunit beta OS=Canis lupus familiaris OX=9615 GN=ATP5F1B PE=3 SV=1	56.285	527	By MS/MS	21	21	70.4	13926000000	464190000	10187000000	52	356
A0A8C0N0X5	SYTL5	Synaptotagmin like 5 OS=Canis lupus familiaris OX=9615 GN=SYTL5 PE=4 SV=1	79.077	711	By matching	2	2	3.4	17494000	357020	14995000	0	2071
A0A8C0N0Z5	RFX3	Regulatory factor X3 OS=Canis lupus familiaris OX=9615 GN=RFX3 PE=4 SV=1	76.159	681	By matching	1	1	5.6	12609000	394020	0	0	2072
A0A8C0N1A6	KIFC1	Kinesin-like protein OS=Canis lupus familiaris OX=9615 GN=KIFC1 PE=3 SV=1	68.968	631	By MS/MS	3	3	5.7	11026000	275660	8123500	1	2086
A0A8C0N1B4	COX7A2L	Cytochrome c oxidase subunit 7A2 like OS=Canis lupus familiaris OX=9615 GN=COX7A2L PE=3 SV=1	12.753	114	By MS/MS	3	3	48.2	201700000	25213000	156980000	2	2089
A0A8C0N1D2	RTN4IP1	Reticulon 4 interacting protein 1 OS=Canis lupus familiaris OX=9615 GN=RTN4IP1 PE=3 SV=1	40.022	365	By MS/MS	3	3	11.8	50664000	2302900	44156000	3	1905
A0A8C0N1H5	DHODH	Dihydroorotate dehydrogenase (quinone), mitochondrial OS=Canis lupus familiaris OX=9615 GN=DHODH PE=3 SV=1	42.792	395	By MS/MS	4	4	13.4	64110000	2465800	16500000	4	2096
A0A8C0N1M4	PRPF38A	Pre-mRNA-splicing factor 38A OS=Canis lupus familiaris OX=9615 GN=PRPF38A PE=3 SV=1	37.476	312	By MS/MS	2	2	7.1	69273000	4618200	65717000	1	2102
A0A8C0N1W9	GEMIN5	Gem nuclear organelle associated protein 5 OS=Canis lupus familiaris OX=9615 GN=GEMIN5 PE=4 SV=1	168.05	1508	By MS/MS	18	2	18.2	512810000	5286700	370040000	15	2111
A0A8C0N1X7	STARD10	StAR related lipid transfer domain containing 10 OS=Canis lupus familiaris OX=9615 GN=STARD10 PE=4 SV=1	33.106	291	By MS/MS	2	2	9.6	32957000	2354100	0	4	2112
A0A8C0N2C7	NAE1	NEDD8-activating enzyme E1 regulatory subunit OS=Canis lupus familiaris OX=9615 GN=NAE1 PE=3 SV=1	59.258	525	By MS/MS	10	10	34.1	551180000	21199000	535450000	10	2127
A0A8C0N2D2	METTL26	Methyltransferase like 26 OS=Canis lupus familiaris OX=9615 GN=METTL26 PE=3 SV=1	22.739	204	By MS/MS	5	5	28.9	98827000	8235600	88754000	5	2129
A0A8C0N2E1	PPIL1	Peptidyl-prolyl cis-trans isomerase OS=Canis lupus familiaris OX=9615 GN=PPIL1 PE=3 SV=1	18.237	166	By MS/MS	4	4	41.6	95055000	9505500	50023000	3	2133
A0A8C0N2F8	--	Ankyrin 3 OS=Canis lupus familiaris OX=9615 PE=4 SV=1	479.71	4379	By MS/MS	15	0	5.6	525500000	1968200	481160000	18	2136
A0A8C0N2G5	--	Zinc ribbon domain containing 2 OS=Canis lupus familiaris OX=9615 PE=4 SV=1	17.212	162	By MS/MS	4	4	51.9	132400000	13240000	103900000	3	2138
A0A8C0N2I8	UGGT1	UDP-glucose glycoprotein glucosyltransferase 1 OS=Canis lupus familiaris OX=9615 GN=UGGT1 PE=3 SV=1	163.44	1423	By MS/MS	18	18	19.1	1357900000	17189000	1103300000	27	2139
A0A8C0N2M4	LYRM4	Complex 1 LYR protein domain-containing protein OS=Canis lupus familiaris OX=9615 GN=LYRM4 PE=3 SV=1	8.2284	70	By MS/MS	1	1	20	14102000	2820400	12016000	1	2041
A0A8C0N2P3	RSBN1L	Round spermatid basic protein 1 like OS=Canis lupus familiaris OX=9615 GN=RSBN1L PE=3 SV=1	94.447	845	By MS/MS	2	2	3.1	7950800	165640	0	2	2144
A0A8C0N2Q5	--	Selenoprotein O OS=Canis lupus familiaris OX=9615 PE=3 SV=1	70.709	641	By MS/MS	1	1	3.7	85183000	2433800	72585000	2	2147
A0A8C0N2S6	--	dCMP deaminase OS=Canis lupus familiaris OX=9615 PE=3 SV=1	20.024	179	By MS/MS	2	2	18.4	92462000	7705200	45702000	3	2148
A0A8C0N2T5	--	Rho GTPase activating protein 29 OS=Canis lupus familiaris OX=9615 PE=4 SV=1	131.63	1165	By matching	1	1	1.3	12164000	150180	0	0	2151
A0A8C0N3D8	PCTP	Phosphatidylcholine transfer protein-like OS=Canis lupus familiaris OX=9615 GN=PCTP PE=4 SV=1	23.241	202	By MS/MS	2	2	12.4	40715000	3701300	34694000	1	2062
A0A8C0N3J1	SFN	Stratifin OS=Canis lupus familiaris OX=9615 GN=SFN PE=3 SV=1	27.833	248	By MS/MS	13	12	46.4	1111600000	58507000	751070000	12	2179
A0A8C0N3J6	--	N(alpha)-acetyltransferase 15, NatA auxiliary subunit OS=Canis lupus familiaris OX=9615 PE=4 SV=1	97.335	834	By MS/MS	13	9	20.1	1204100000	20408000	815880000	12	2181
A0A8C0N3L0	GRB7	Growth factor receptor bound protein 7 OS=Canis lupus familiaris OX=9615 GN=GRB7 PE=3 SV=1	61.63	553	By MS/MS	1	1	2.7	20173000	720460	0	1	2183
A0A8C0N3T6	--	Multifunctional fusion protein OS=Canis lupus familiaris OX=9615 PE=3 SV=1	63.9	581	By MS/MS	15	13	37	3791100000	135400000	2471100000	26	2194
A0A8C0N4J9	DST	Dystonin OS=Canis lupus familiaris OX=9615 GN=DST PE=4 SV=1	885.31	7791	By MS/MS	17	2	2.7	143920000	290170	169820000	11	2035
A0A8C0N4P4	PGRMC2	Progesterone receptor membrane component 2 OS=Canis lupus familiaris OX=9615 GN=PGRMC2 PE=4 SV=1	26.185	247	By MS/MS	4	3	25.9	111670000	8589900	85218000	2	2226
A0A8C0N5A7	ADHFE1	Hydroxyacid-oxoacid transhydrogenase, mitochondrial OS=Canis lupus familiaris OX=9615 GN=ADHFE1 PE=3 SV=1	46.975	434	By MS/MS	1	1	4.6	38609000	1378900	32899000	1	2232
A0A8C0N5U4	ANKIB1	RBR-type E3 ubiquitin transferase OS=Canis lupus familiaris OX=9615 GN=ANKIB1 PE=4 SV=1	122.46	1092	By MS/MS	2	2	2.3	20221000	354760	0	3	2265
A0A8C0N6F0	UBR4	Multifunctional fusion protein OS=Canis lupus familiaris OX=9615 GN=UBR4 PE=3 SV=1	62.038	564	By MS/MS	8	2	20.9	492700000	13686000	376930000	11	2288
A0A8C0N6I4	TTC7A	Tetratricopeptide repeat domain 7A OS=Canis lupus familiaris OX=9615 GN=TTC7A PE=4 SV=1	99.771	893	By MS/MS	4	4	5.7	130070000	2242700	105520000	2	1967
A0A8C0N6K0	TRMT61B	tRNA (adenine(58)-N(1))-methyltransferase OS=Canis lupus familiaris OX=9615 GN=TRMT61B PE=4 SV=1	53.108	486	By MS/MS	2	2	5.1	46300000	1714800	44501000	2	2291
A0A8C0N6N8	DNPH1	2-deoxynucleoside 5-phosphate N-hydrolase 1 OS=Canis lupus familiaris OX=9615 GN=DNPH1 PE=3 SV=1	18.231	168	By MS/MS	3	3	23.2	110890000	12321000	111150000	2	2266
A0A8C0N6Q9	--	Mitochondrial fission regulator OS=Canis lupus familiaris OX=9615 PE=3 SV=1	38.15	351	By MS/MS	1	1	4.6	24808000	1459300	0	1	2297
A0A8C0N6T0	--	Enoyl-CoA delta isomerase 2 OS=Canis lupus familiaris OX=9615 PE=4 SV=1	43.12	390	By MS/MS	4	4	11.5	139420000	6061600	132580000	5	2301
A0A8C0N6W8	LSM5	U6 snRNA-associated Sm-like protein LSm5 OS=Canis lupus familiaris OX=9615 GN=LSM5 PE=3 SV=1	9.9374	91	By MS/MS	2	2	46.2	149110000	37277000	108220000	2	2308
A0A8C0N7D3	SLC4A1AP	Large ribosomal subunit protein bL33m OS=Canis lupus familiaris OX=9615 GN=SLC4A1AP PE=3 SV=1	87.701	782	By MS/MS	9	9	13.7	114010000	2280100	95958000	6	2329
A0A8C0N7E5	CLDN4	Claudin OS=Canis lupus familiaris OX=9615 GN=CLDN4 PE=3 SV=1	22.091	210	By MS/MS	2	1	13.3	230650000	28831000	143770000	2	2332
A0A8C0N7M5	CIZ1	CDKN1A interacting zinc finger protein 1 OS=Canis lupus familiaris OX=9615 GN=CIZ1 PE=4 SV=1	84.342	766	By MS/MS	2	2	3.1	14788000	492920	12601000	2	2342
A0A8C0N7N8	--	Peptidyl-prolyl cis-trans isomerase OS=Canis lupus familiaris OX=9615 PE=3 SV=1	18.023	160	By MS/MS	2	2	15.6	48232000	3710200	56648000	3	2346
A0A8C0N7P6	COL5A2	Collagen type V alpha 2 chain OS=Canis lupus familiaris OX=9615 GN=COL5A2 PE=4 SV=1	140.74	1460	By MS/MS	3	3	3.2	96395000	1095400	80803000	2	2275
A0A8C0N7Q0	--	Protein phosphatase 6 regulatory subunit 2 OS=Canis lupus familiaris OX=9615 PE=3 SV=1	117.34	1087	By MS/MS	2	2	2.4	69355000	1216800	52940000	2	2345
A0A8C0N7Z0	LAS1L	LAS1 like, ribosome biogenesis factor OS=Canis lupus familiaris OX=9615 GN=LAS1L PE=4 SV=1	82.97	724	By MS/MS	5	5	9.8	93734000	2130300	104010000	5	2358
A0A8C0N8B2	VEZT	Vezatin OS=Canis lupus familiaris OX=9615 GN=VEZT PE=3 SV=1	81.246	710	By MS/MS	3	3	7	59303000	1446400	44542000	3	2377
A0A8C0N8D3	--	Gelsolin OS=Canis lupus familiaris OX=9615 PE=3 SV=1	78.578	713	By MS/MS	15	15	38.3	531830000	14374000	371260000	17	2187
A0A8C0N8V1	--	SPG7 matrix AAA peptidase subunit, paraplegin OS=Canis lupus familiaris OX=9615 PE=3 SV=1	97.093	887	By MS/MS	3	3	4.8	44566000	810300	0	2	2335
A0A8C0N8Y6	--	Adenosylhomocysteinase OS=Canis lupus familiaris OX=9615 PE=3 SV=1	58.788	529	By MS/MS	8	5	19.8	356790000	10812000	163480000	8	2396
A0A8C0N9G5	UBQLN2	Ubiquilin 2 OS=Canis lupus familiaris OX=9615 GN=UBQLN2 PE=4 SV=1	65.584	623	By MS/MS	7	4	17.7	90042000	6002800	78685000	3	2414
A0A8C0N9H4	--	Normal mucosa of esophagus-specific gene 1 protein OS=Canis lupus familiaris OX=9615 PE=4 SV=1	9.5181	83	By MS/MS	2	2	37.3	201590000	33599000	172250000	3	2416
A0A8C0N9J8	--	Tyrosine-protein phosphatase non-receptor type OS=Canis lupus familiaris OX=9615 PE=3 SV=1	114.44	1018	By MS/MS	6	6	7.4	174270000	2856800	82080000	5	2420
A0A8C0N9J9	--	Cytochrome b5 heme-binding domain-containing protein OS=Canis lupus familiaris OX=9615 PE=3 SV=1	14.496	130	By matching	2	0	33.8	0	0	0	0	2421
A0A8C0N9N8	--	Cytochrome c oxidase subunit 6C OS=Canis lupus familiaris OX=9615 PE=3 SV=1	8.4879	75	By MS/MS	4	1	42.7	83524000	11932000	37960000	5	2426
A0A8C0N9Q5	PHF8	PHD finger protein 8 OS=Canis lupus familiaris OX=9615 GN=PHF8 PE=3 SV=1	113.64	1036	By matching	2	1	2.4	2086400	48520	1777800	0	2430
A0A8C0N9T5	VPS13B	Vacuolar protein sorting 13 homolog B OS=Canis lupus familiaris OX=9615 GN=VPS13B PE=3 SV=1	412.92	3695	By MS/MS	2	2	0.6	71916000	361390	61280000	1	2278
A0A8C0N9W0	MRPL17	Large ribosomal subunit protein bL17m OS=Canis lupus familiaris OX=9615 GN=MRPL17 PE=3 SV=1	19.524	172	By MS/MS	2	2	14.5	51441000	3674300	42760000	2	2434
A0A8C0N9Z2	ZNF185	Zinc finger protein 185 with LIM domain OS=Canis lupus familiaris OX=9615 GN=ZNF185 PE=4 SV=1	73.921	688	By MS/MS	3	3	6.1	15568000	311370	36116000	3	2415
A0A8C0N032	PRDX4	Peroxiredoxin 4 OS=Canis lupus familiaris OX=9615 GN=PRDX4 PE=4 SV=1	30.537	272	By MS/MS	5	3	23.9	231040000	12836000	118340000	2	2037
A0A8C0N131	--	G-protein coupled receptors family 2 profile 2 domain-containing protein OS=Canis lupus familiaris OX=9615 PE=4 SV=1	70.381	640	By MS/MS	1	1	0.9	6856000	214250	5842100	1	2075
A0A8C0N138	--	Serum/glucocorticoid regulated kinase family member 3 OS=Canis lupus familiaris OX=9615 PE=3 SV=1	38.415	333	By MS/MS	1	1	2.7	7438700	323420	0	1	2077
A0A8C0N162	--	Thioredoxin domain-containing protein OS=Canis lupus familiaris OX=9615 PE=4 SV=1	34.452	328	By MS/MS	8	8	28.4	12094000000	549710000	8140800000	78	2080
A0A8C0N203	OSBPL9	Oxysterol-binding protein OS=Canis lupus familiaris OX=9615 GN=OSBPL9 PE=3 SV=1	79.292	706	By MS/MS	2	0	3.1	51096000	1548400	0	1	1988
A0A8C0N242	--	Immortalization up-regulated protein OS=Canis lupus familiaris OX=9615 PE=4 SV=1	11.193	107	By matching	1	1	9.3	40719000	6786600	34697000	0	2117
A0A8C0N249	DOCK9	Dedicator of cytokinesis 9 OS=Canis lupus familiaris OX=9615 GN=DOCK9 PE=3 SV=1	248.52	2178	By MS/MS	14	14	11.9	277350000	2218800	182630000	10	1921
A0A8C0N278	CLUH	Clustered mitochondria protein homolog OS=Canis lupus familiaris OX=9615 GN=CLUH PE=3 SV=1	150.82	1348	By MS/MS	21	1	23.5	600230000	8003100	481510000	25	2118
A0A8C0N297	ANK3	Ankyrin 3 OS=Canis lupus familiaris OX=9615 GN=ANK3 PE=4 SV=1	204.24	1869	By MS/MS	16	1	14.1	7404300	75554	6309300	2	2015
A0A8C0N328	TACC1	Transforming acidic coiled-coil containing protein 1 OS=Canis lupus familiaris OX=9615 GN=TACC1 PE=3 SV=1	106.26	990	By MS/MS	2	1	2.6	4592600	77840	0	1	2163
A0A8C0N341	BAZ1B	Bromodomain adjacent to zinc finger domain 1B OS=Canis lupus familiaris OX=9615 GN=BAZ1B PE=4 SV=1	170.6	1480	By MS/MS	15	15	14.7	500080000	5377200	298160000	15	2164
A0A8C0N416	RPP40	Ribonuclease P/MRP subunit p40 OS=Canis lupus familiaris OX=9615 GN=RPP40 PE=4 SV=1	36.537	321	By MS/MS	1	1	4	89525000	4476200	0	1	1997
A0A8C0N440	UPP1	Nucleoside phosphorylase domain-containing protein OS=Canis lupus familiaris OX=9615 GN=UPP1 PE=3 SV=1	33.699	311	By MS/MS	9	9	48.6	2573400000	160840000	1688200000	15	2204
A0A8C0N466	RWDD4	RWD domain-containing protein OS=Canis lupus familiaris OX=9615 GN=RWDD4 PE=4 SV=1	20.061	177	By MS/MS	2	2	26	40422000	5774500	37011000	2	2210
A0A8C0N527	--	KH and NYN domain containing OS=Canis lupus familiaris OX=9615 PE=4 SV=1	70.118	634	By MS/MS	1	1	2.7	3779700	96916	0	1	2239
A0A8C0N542	--	Solute carrier family 17 member 5 OS=Canis lupus familiaris OX=9615 PE=4 SV=1	50.303	449	By MS/MS	1	1	2.4	33217000	2076100	0	4	2241
A0A8C0N585	SRBD1	S1 RNA binding domain 1 OS=Canis lupus familiaris OX=9615 GN=SRBD1 PE=4 SV=1	112.46	1003	By MS/MS	3	3	4.5	72236000	1128700	55922000	2	2221
A0A8C0N615	ORC2	Origin recognition complex subunit 2 OS=Canis lupus familiaris OX=9615 GN=ORC2 PE=3 SV=1	97.474	856	By MS/MS	4	4	6.1	68783000	1495300	56591000	3	2274
A0A8C0N641	P4HA2	procollagen-proline 4-dioxygenase OS=Canis lupus familiaris OX=9615 GN=P4HA2 PE=3 SV=1	60.647	533	By MS/MS	10	10	23.3	310720000	8877800	267490000	8	2276
A0A8C0N666	XPOT	Exportin-T OS=Canis lupus familiaris OX=9615 GN=XPOT PE=3 SV=1	109.47	957	By MS/MS	14	14	23.5	493730000	10972000	378610000	10	2262
A0A8C0N684	GSPT1	G1 to S phase transition 1 OS=Canis lupus familiaris OX=9615 GN=GSPT1 PE=3 SV=1	78.266	730	By MS/MS	13	13	26.8	992510000	25449000	634210000	16	2028
A0A8C0N775	CCDC22	Coiled-coil domain-containing protein 22 OS=Canis lupus familiaris OX=9615 GN=CCDC22 PE=3 SV=1	81.458	724	By MS/MS	8	8	17.8	191490000	3754800	119930000	10	2323
A0A8C0N831	PAFAH1B1	Platelet-activating factor acetylhydrolase IB subunit alpha OS=Canis lupus familiaris OX=9615 GN=PAFAH1B1 PE=3 SV=1	46.256	407	By MS/MS	12	12	38.8	745010000	28654000	517280000	14	2362
A0A8C0N883	--	EH domain binding protein 1 like 1 OS=Canis lupus familiaris OX=9615 PE=4 SV=1	154.58	1442	By MS/MS	7	7	7.6	50935000	697740	54807000	5	2371
A0A8C0N909	--	Centrosomal protein 55 OS=Canis lupus familiaris OX=9615 PE=4 SV=1	51.548	440	By MS/MS	10	10	25.2	387090000	12903000	295170000	8	2398
A0A8C0N912	--	Long-chain-fatty-acid--CoA ligase OS=Canis lupus familiaris OX=9615 PE=3 SV=1	77.415	694	By MS/MS	11	11	19.6	576900000	14071000	540390000	13	2399
A0A8C0N984	DUOX1	NAD(P)H oxidase (H2O2-forming) OS=Canis lupus familiaris OX=9615 GN=DUOX1 PE=3 SV=1	173.26	1519	By MS/MS	1	1	0.9	0	0	0	0	320
A0A8C0NA02	CIAO3	Cytosolic iron-sulfur assembly component 3 OS=Canis lupus familiaris OX=9615 GN=CIAO3 PE=3 SV=1	52.952	476	By MS/MS	1	1	3.4	10447000	337010	0	1	2442
A0A8C0NA35	PLXNB2	Plexin B2 OS=Canis lupus familiaris OX=9615 GN=PLXNB2 PE=3 SV=1	203.11	1820	By MS/MS	12	12	10.1	526040000	5157300	416860000	10	2190
A0A8C0NA58	NR2C1	Nuclear receptor subfamily 2 group C member 1 OS=Canis lupus familiaris OX=9615 GN=NR2C1 PE=4 SV=1	159.71	1422	By MS/MS	3	3	3.2	16409000	157780	18497000	1	2447
A0A8C0NAA3	ASCC3	Activating signal cointegrator 1 complex subunit 3 OS=Canis lupus familiaris OX=9615 GN=ASCC3 PE=3 SV=1	228.78	2004	By MS/MS	14	14	8.5	156470000	1360600	100190000	11	2449
A0A8C0NAF9	--	mRNA decay activator protein ZFP36 OS=Canis lupus familiaris OX=9615 PE=4 SV=1	50.319	487	By MS/MS	2	2	5.7	27066000	1424500	24702000	2	2457
A0A8C0NAJ0	--	Phosphorylated adapter RNA export protein OS=Canis lupus familiaris OX=9615 PE=3 SV=1	37.254	333	By matching	1	1	3.9	6649200	391130	5665800	0	2462
A0A8C0NAR2	EDC3	Enhancer of mRNA-decapping protein 3 OS=Canis lupus familiaris OX=9615 GN=EDC3 PE=3 SV=1	56.099	508	By MS/MS	6	1	18.1	145040000	4678600	95036000	6	2467
A0A8C0NBG2	INTS14	Integrator complex subunit 14 OS=Canis lupus familiaris OX=9615 GN=INTS14 PE=4 SV=1	48.426	439	By matching	1	1	2.5	4985600	199420	0	0	2494
A0A8C0NBL6	--	Neuropilin OS=Canis lupus familiaris OX=9615 PE=3 SV=1	95.944	856	By MS/MS	1	1	2	0	0	0	0	2134
A0A8C0NBV0	--	Superoxide dismutase [Mn], mitochondrial OS=Canis lupus familiaris OX=9615 PE=3 SV=1	53.357	495	By MS/MS	4	4	10.5	216460000	8017200	84909000	3	363
A0A8C0NC01	UTP20	UTP20 small subunit processome component OS=Canis lupus familiaris OX=9615 GN=UTP20 PE=4 SV=1	301.95	2636	By MS/MS	13	13	7.8	481800000	3108400	290540000	13	2208
A0A8C0NC57	VPS35	Vacuolar protein sorting-associated protein 35 OS=Canis lupus familiaris OX=9615 GN=VPS35 PE=3 SV=1	91.706	796	By MS/MS	15	15	25.6	1041200000	22154000	851030000	14	2512
A0A8C0NCC7	SUPT6H	Transcription elongation factor spt6 OS=Canis lupus familiaris OX=9615 GN=SUPT6H PE=3 SV=1	193.9	1679	By MS/MS	9	9	9.4	167990000	1806400	136160000	12	2237
A0A8C0NCE3	--	NIPA like domain containing 1 OS=Canis lupus familiaris OX=9615 PE=3 SV=1	44.695	411	By MS/MS	1	1	3.6	10055000	718200	8567800	2	2520
A0A8C0NCK9	--	Interleukin 13 receptor subunit alpha 1 OS=Canis lupus familiaris OX=9615 PE=4 SV=1	45.47	397	By MS/MS	1	1	3	21197000	1009400	18062000	2	2528
A0A8C0NCL6	ELP1	Elongator complex protein 1 OS=Canis lupus familiaris OX=9615 GN=ELP1 PE=3 SV=1	145.91	1294	By MS/MS	13	13	12.4	148250000	2088000	128020000	10	2530
A0A8C0NCN5	DYNLT1	Dynein light chain Tctex-type 1 OS=Canis lupus familiaris OX=9615 GN=DYNLT1 PE=3 SV=1	12.452	113	By MS/MS	2	2	28.3	183940000	30657000	162010000	2	2534
A0A8C0NCP8	--	Prominin 2 OS=Canis lupus familiaris OX=9615 PE=3 SV=1	86.673	789	By matching	2	0	2.5	0	0	0	0	2535
A0A8C0NCW0	APBB1IP	Amyloid beta precursor protein binding family B member 1 interacting protein OS=Canis lupus familiaris OX=9615 GN=APBB1IP PE=4 SV=1	72.884	663	By MS/MS	2	1	2.6	5355700	198360	0	1	2540
A0A8C0NCY0	FKBP5	peptidylprolyl isomerase OS=Canis lupus familiaris OX=9615 GN=FKBP5 PE=4 SV=1	51.032	456	By MS/MS	9	9	22.6	381990000	11937000	271910000	10	2542
A0A8C0ND03	USO1	General vesicular transport factor p115 OS=Canis lupus familiaris OX=9615 GN=USO1 PE=3 SV=1	104.01	930	By MS/MS	16	1	28.4	559210000	11650000	408700000	18	2546
A0A8C0ND90	BAZ2B	Bromodomain adjacent to zinc finger domain 2B OS=Canis lupus familiaris OX=9615 GN=BAZ2B PE=4 SV=1	139.83	1258	By matching	1	1	1.1	0	0	0	0	2173
A0A8C0NDB8	RAD23B	UV excision repair protein RAD23 OS=Canis lupus familiaris OX=9615 GN=RAD23B PE=3 SV=1	42.996	406	By MS/MS	8	7	38.2	845260000	56351000	531840000	11	2559
A0A8C0NDC8	BAIAP2L1	BAR/IMD domain containing adaptor protein 2 like 1 OS=Canis lupus familiaris OX=9615 GN=BAIAP2L1 PE=4 SV=1	56.984	511	By MS/MS	8	8	23.9	736770000	17970000	585530000	11	2561
A0A8C0NDH8	UBE2I	Ubiquitin conjugating enzyme E2 I OS=Canis lupus familiaris OX=9615 GN=UBE2I PE=3 SV=1	18.007	158	By MS/MS	4	4	36.1	197810000	28259000	97569000	7	2567
A0A8C0NDP7	--	Superoxide dismutase [Cu-Zn] OS=Canis lupus familiaris OX=9615 PE=3 SV=1	15.844	153	By MS/MS	4	4	18.3	8403000	1200400	7840900	3	311
A0A8C0NDT4	--	TERF1 interacting nuclear factor 2 OS=Canis lupus familiaris OX=9615 PE=4 SV=1	45.879	417	By matching	1	1	2.6	13055000	543970	11125000	0	2381
A0A8C0NDY3	RAB43	RAB43, member RAS oncogene family OS=Canis lupus familiaris OX=9615 GN=RAB43 PE=4 SV=1	23.215	212	By MS/MS	3	3	24.5	103560000	5753500	0	2	2581
A0A8C0NDY9	--	Rho GTPase activating protein 21 OS=Canis lupus familiaris OX=9615 PE=4 SV=1	214.1	1945	By MS/MS	6	6	3.7	31868000	248970	19041000	2	2583
A0A8C0NE16	ARHGAP20	Rho GTPase activating protein 20 OS=Canis lupus familiaris OX=9615 GN=ARHGAP20 PE=4 SV=1	120.67	1083	By MS/MS	1	1	1.3	15235000	310910	12982000	1	2562
A0A8C0NE40	PMS1	PMS1 homolog 1, mismatch repair system component OS=Canis lupus familiaris OX=9615 GN=PMS1 PE=3 SV=1	116.44	1026	By MS/MS	2	2	2	26150000	373570	26153000	1	2544
A0A8C0NEA2	--	Esterase OVCA2 OS=Canis lupus familiaris OX=9615 PE=3 SV=1	24.146	228	By MS/MS	4	1	36.8	17300000	2162400	14741000	1	2594
A0A8C0NEH1	ASMTL	Acetylserotonin O-methyltransferase like OS=Canis lupus familiaris OX=9615 GN=ASMTL PE=3 SV=1	61.038	563	By matching	5	0	15.1	0	0	0	0	2067
A0A8C0NEH5	WIPI2	WD repeat domain, phosphoinositide interacting 2 OS=Canis lupus familiaris OX=9615 GN=WIPI2 PE=4 SV=1	47.709	436	By MS/MS	3	3	10.3	52600000	2922200	56554000	2	2603
A0A8C0NEP7	FXR1	FMR1 autosomal homolog 1 OS=Canis lupus familiaris OX=9615 GN=FXR1 PE=3 SV=1	64.062	572	By MS/MS	5	5	13.6	129350000	3919700	55141000	7	2611
A0A8C0NEZ8	WDFY1	WD repeat and FYVE domain containing 1 OS=Canis lupus familiaris OX=9615 GN=WDFY1 PE=4 SV=1	62.517	544	By matching	3	0	8.3	62764000	1846000	53482000	0	2618
A0A8C0NF12	TJP2	Tight junction protein ZO-2 OS=Canis lupus familiaris OX=9615 GN=TJP2 PE=4 SV=1	133.55	1189	By matching	25	0	37.1	0	0	0	0	313
A0A8C0NF91	--	Synaptotagmin like 1 OS=Canis lupus familiaris OX=9615 PE=4 SV=1	54.833	502	By MS/MS	1	1	2.2	28705000	1148200	0	2	2470
A0A8C0NFQ0	--	Zinc finger HIT-type containing 6 OS=Canis lupus familiaris OX=9615 PE=4 SV=1	49.534	431	By MS/MS	2	2	3.7	14369000	422620	14757000	1	2640
A0A8C0NGB5	--	Family with sequence similarity 107 member B OS=Canis lupus familiaris OX=9615 PE=4 SV=1	18.02	153	By MS/MS	4	4	20.9	75592000	6299300	76826000	3	2473
A0A8C0NGH1	ABCC3	ABC-type glutathione-S-conjugate transporter OS=Canis lupus familiaris OX=9615 GN=ABCC3 PE=3 SV=1	159.07	1442	By MS/MS	1	1	0.9	0	0	0	1	2663
A0A8C0NGK4	PHKB	Phosphorylase b kinase regulatory subunit OS=Canis lupus familiaris OX=9615 GN=PHKB PE=3 SV=1	119.06	1041	By MS/MS	1	1	1	9688200	161470	0	1	2365
A0A8C0NGL9	ZMYM4	Zinc finger MYM-type containing 4 OS=Canis lupus familiaris OX=9615 GN=ZMYM4 PE=4 SV=1	171.42	1536	By MS/MS	2	1	1.4	4875100	59452	4154100	1	2633
A0A8C0NGN8	BAZ2A	Bromodomain adjacent to zinc finger domain 2A OS=Canis lupus familiaris OX=9615 GN=BAZ2A PE=3 SV=1	206.33	1861	By MS/MS	1	1	0.9	0	0	0	1	2368
A0A8C0NGQ5	--	Filamin A OS=Canis lupus familiaris OX=9615 PE=3 SV=1	261.79	2477	By matching	63	0	43	0	0	0	0	2676
A0A8C0NGQ9	PSMD8	26S proteasome non-ATPase regulatory subunit 8 OS=Canis lupus familiaris OX=9615 GN=PSMD8 PE=3 SV=1	39.574	351	By MS/MS	5	5	20.5	153500000	6673800	174630000	6	2677
A0A8C0NGV3	PRKACB	cAMP-dependent protein kinase OS=Canis lupus familiaris OX=9615 GN=PRKACB PE=3 SV=1	46.159	397	By MS/MS	4	1	15.9	64836000	2947100	0	1	2537
A0A8C0NH34	--	Laminin subunit beta 3 OS=Canis lupus familiaris OX=9615 PE=4 SV=1	125.86	1145	By MS/MS	9	9	10.7	390290000	6195100	200450000	11	2683
A0A8C0NH44	RFXAP	Regulatory factor X associated protein OS=Canis lupus familiaris OX=9615 GN=RFXAP PE=4 SV=1	24.807	233	By MS/MS	1	1	5.6	4956000	450550	4223100	1	2694
A0A8C0NH72	RNF7	Ring finger protein 7 OS=Canis lupus familiaris OX=9615 GN=RNF7 PE=4 SV=1	9.6961	90	By matching	1	1	24.4	11112000	2778100	6738700	0	2698
A0A8C0NHD1	PSMA5	Proteasome subunit alpha type OS=Canis lupus familiaris OX=9615 GN=PSMA5 PE=3 SV=1	26.411	241	By MS/MS	6	6	39.8	550060000	45838000	485610000	11	2709
A0A8C0NHK9	--	Amino acid transporter OS=Canis lupus familiaris OX=9615 PE=3 SV=1	55.07	515	By MS/MS	1	1	3.5	0	0	0	0	2719
A0A8C0NHL4	PROSC	Pyridoxal phosphate homeostasis protein OS=Canis lupus familiaris OX=9615 GN=PROSC PE=3 SV=1	30.342	274	By MS/MS	1	1	4.7	14043000	877710	10289000	3	2721
A0A8C0NHS1	SPAST	Spastin OS=Canis lupus familiaris OX=9615 GN=SPAST PE=3 SV=1	67.523	616	By MS/MS	1	1	2.4	4011100	89135	3417900	1	2729
A0A8C0NHW4	--	glutaminase OS=Canis lupus familiaris OX=9615 PE=3 SV=1	78.736	714	By MS/MS	15	2	34.7	276500000	6430100	0	2	2734
A0A8C0NI19	RPP30	Ribonuclease P/MRP subunit p30 OS=Canis lupus familiaris OX=9615 GN=RPP30 PE=3 SV=1	29.397	268	By MS/MS	6	6	26.5	159130000	9360600	113010000	7	2739
A0A8C0NI20	--	PH domain and leucine rich repeat protein phosphatase 1 OS=Canis lupus familiaris OX=9615 PE=4 SV=1	175.13	1632	By MS/MS	2	1	1	755040	8988.6	0	1	2740
A0A8C0NI41	--	Histone-lysine N-methyltransferase SETD7 OS=Canis lupus familiaris OX=9615 PE=3 SV=1	40.694	366	By MS/MS	1	1	4.4	0	0	0	1	2742
A0A8C0NI53	HACD3	Very-long-chain (3R)-3-hydroxyacyl-CoA dehydratase OS=Canis lupus familiaris OX=9615 GN=HACD3 PE=3 SV=1	36.389	307	By MS/MS	2	2	10.1	31832000	2122200	27125000	2	2549
A0A8C0NIB8	BORCS5	BLOC-1-related complex subunit 5 OS=Canis lupus familiaris OX=9615 GN=BORCS5 PE=3 SV=1	20.276	177	By MS/MS	1	1	6.8	21668000	1666800	0	1	2752
A0A8C0NIF2	RIOK2	non-specific serine/threonine protein kinase OS=Canis lupus familiaris OX=9615 GN=RIOK2 PE=3 SV=1	61.537	536	By MS/MS	2	2	5.8	24418000	1017400	0	2	2757
A0A8C0NII4	--	Tetraspanin OS=Canis lupus familiaris OX=9615 PE=3 SV=1	55.762	524	By MS/MS	1	1	1.9	0	0	0	1	2762
A0A8C0NII8	XPC	XPC complex subunit, DNA damage recognition and repair factor OS=Canis lupus familiaris OX=9615 GN=XPC PE=3 SV=1	102.06	913	By MS/MS	4	4	6.5	47235000	963990	33966000	3	2763
A0A8C0NIQ4	SENP3	Ubiquitin-like protease family profile domain-containing protein OS=Canis lupus familiaris OX=9615 GN=SENP3 PE=3 SV=1	61.649	548	By MS/MS	3	3	7.8	74660000	2986400	63434000	2	2533
A0A8C0NIR3	PPP4R2	Protein phosphatase 4 regulatory subunit 2 OS=Canis lupus familiaris OX=9615 GN=PPP4R2 PE=3 SV=1	46.525	414	By MS/MS	6	6	22.9	264820000	11034000	161290000	9	2774
A0A8C0NIU8	SENP7	Ubiquitin-like protease family profile domain-containing protein OS=Canis lupus familiaris OX=9615 GN=SENP7 PE=3 SV=1	118.6	1047	By MS/MS	2	2	1.9	15804000	298190	13467000	0	2776
A0A8C0NJ35	PIGH	Phosphatidylinositol glycan anchor biosynthesis class H OS=Canis lupus familiaris OX=9615 GN=PIGH PE=3 SV=1	20.918	187	By matching	1	1	5.3	1493100	135730	1272300	0	2788
A0A8C0NJ56	--	Beta-1,4-N-acetylgalactosaminyltransferase OS=Canis lupus familiaris OX=9615 PE=3 SV=1	96.708	847	By MS/MS	1	1	1.2	8557900	167800	0	1	2790
A0A8C0NJ63	--	ADP dependent glucokinase OS=Canis lupus familiaris OX=9615 PE=4 SV=1	48.979	448	By MS/MS	4	4	18.5	218860000	11519000	230420000	4	2791
A0A8C0NJ70	--	CREB regulated transcription coactivator 1 OS=Canis lupus familiaris OX=9615 PE=4 SV=1	40.995	384	By MS/MS	2	2	11.2	16336000	1485100	12507000	3	2590
A0A8C0NJA5	PEA15	Astrocytic phosphoprotein PEA-15 OS=Canis lupus familiaris OX=9615 GN=PEA15 PE=4 SV=1	15.04	130	By MS/MS	4	1	53.1	293030000	36629000	0	4	2795
A0A8C0NJC4	DBT	Dihydrolipoamide acetyltransferase component of pyruvate dehydrogenase complex OS=Canis lupus familiaris OX=9615 GN=DBT PE=3 SV=1	53.29	482	By MS/MS	6	6	13.5	320500000	10339000	195830000	5	2797
A0A8C0NJE4	--	Egl-9 family hypoxia inducible factor 1 OS=Canis lupus familiaris OX=9615 PE=4 SV=1	45.078	417	By MS/MS	2	2	7	22860000	737430	17998000	2	2800
A0A8C0NJF7	RPF1	Ribosome production factor 1 homolog OS=Canis lupus familiaris OX=9615 GN=RPF1 PE=4 SV=1	39.819	348	By MS/MS	2	2	6	32662000	1555300	33591000	1	2418
A0A8C0NJG0	--	Signal transducer and activator of transcription OS=Canis lupus familiaris OX=9615 PE=3 SV=1	97.275	846	By MS/MS	2	2	2.8	305160000	6492800	158290000	3	2802
A0A8C0NJH9	EXOC8	Exocyst complex component 8 OS=Canis lupus familiaris OX=9615 GN=EXOC8 PE=3 SV=1	81.915	727	By MS/MS	4	4	7.6	52324000	1067800	114860000	6	2805
A0A8C0NKI1	FMR1	FMRP translational regulator 1 OS=Canis lupus familiaris OX=9615 GN=FMR1 PE=3 SV=1	61.353	545	By MS/MS	5	5	10.8	48182000	1505700	19802000	2	2621
A0A8C0NKI3	SMCHD1	Elastin microfibril interfacer 2 OS=Canis lupus familiaris OX=9615 GN=SMCHD1 PE=4 SV=1	221.63	1967	By MS/MS	4	4	2.8	58750000	473790	88448000	4	2175
A0A8C0NKI6	--	RNA helicase OS=Canis lupus familiaris OX=9615 PE=3 SV=1	114.32	1008	By MS/MS	3	3	5	38909000	670850	44182000	2	2841
A0A8C0NKM5	--	WD repeat-containing protein 44 OS=Canis lupus familiaris OX=9615 PE=4 SV=1	94.589	850	By MS/MS	6	6	8.9	64451000	1130700	56485000	3	2845
A0A8C0NKN9	--	Retinol dehydrogenase 11 OS=Canis lupus familiaris OX=9615 PE=3 SV=1	32.836	295	By MS/MS	7	7	35.3	308310000	16227000	251660000	11	2847
A0A8C0NKS0	ZC3H18	Zinc finger CCCH-type containing 18 OS=Canis lupus familiaris OX=9615 GN=ZC3H18 PE=4 SV=1	105.93	947	By MS/MS	1	1	2.5	2374700	51623	0	1	2849
A0A8C0NKT6	YIPF4	Protein YIPF OS=Canis lupus familiaris OX=9615 GN=YIPF4 PE=3 SV=1	27.098	244	By MS/MS	1	1	5.3	46780000	5197800	39862000	2	2851
A0A8C0NKZ2	--	RNA helicase OS=Canis lupus familiaris OX=9615 PE=3 SV=1	80.31	729	By MS/MS	17	11	32.6	1185400000	28913000	931650000	11	2861
A0A8C0NL24	--	Ubiquitin carboxyl-terminal hydrolase OS=Canis lupus familiaris OX=9615 PE=3 SV=1	57.759	510	By MS/MS	10	10	28.2	1141700000	36829000	740360000	20	2865
A0A8C0NL39	--	NADH dehydrogenase [ubiquinone] 1 alpha subcomplex subunit 10, mitochondrial OS=Canis lupus familiaris OX=9615 PE=3 SV=1	39.326	340	By MS/MS	4	4	21.2	325220000	13551000	244420000	3	2634
A0A8C0NL89	SLC6A6	Sodium- and chloride-dependent taurine transporter OS=Canis lupus familiaris OX=9615 GN=SLC6A6 PE=3 SV=1	64.754	575	By MS/MS	2	2	3.1	6363100	334900	0	2	235
A0A8C0NLE2	--	Pre-mRNA 3-end-processing factor FIP1 OS=Canis lupus familiaris OX=9615 PE=3 SV=1	60.32	538	By MS/MS	7	1	22.7	780550000	33937000	516990000	8	2876
A0A8C0NLH8	--	non-specific serine/threonine protein kinase OS=Canis lupus familiaris OX=9615 PE=3 SV=1	156.2	1338	By matching	10	0	8.1	0	0	0	0	2878
A0A8C0NLL3	ARHGDIA	Rho GDP dissociation inhibitor alpha OS=Canis lupus familiaris OX=9615 GN=ARHGDIA PE=3 SV=1	23.393	204	By MS/MS	8	8	58.3	6171700000	411450000	3931500000	16	2882
A0A8C0NLR7	HGS	Hepatocyte growth factor-regulated tyrosine kinase substrate OS=Canis lupus familiaris OX=9615 GN=HGS PE=4 SV=1	86.022	782	By MS/MS	7	7	13.3	256300000	8838000	176120000	9	2890
A0A8C0NLS3	--	Protein archease OS=Canis lupus familiaris OX=9615 PE=3 SV=1	20.089	174	By MS/MS	2	2	10.9	23091000	2886400	19793000	2	2891
A0A8C0NLS8	LOC477562	Proline dehydrogenase OS=Canis lupus familiaris OX=9615 GN=LOC477562 PE=3 SV=1	56.217	492	By MS/MS	4	4	11	26856000	745990	20822000	4	2892
A0A8C0NLV0	--	Endophilin-B1 OS=Canis lupus familiaris OX=9615 PE=4 SV=1	43.002	385	By MS/MS	4	4	18.2	172920000	7859800	145780000	4	2898
A0A8C0NLV9	SF3A3	Splicing factor 3a subunit 3 OS=Canis lupus familiaris OX=9615 GN=SF3A3 PE=3 SV=1	58.891	501	By MS/MS	7	7	21.2	638100000	22789000	497100000	11	2900
A0A8C0NM24	EDC4	Enhancer of mRNA-decapping protein 4 OS=Canis lupus familiaris OX=9615 GN=EDC4 PE=3 SV=1	151.7	1400	By matching	14	0	18	0	0	0	0	2844
A0A8C0NM75	STT3B	dolichyl-diphosphooligosaccharide--protein glycotransferase OS=Canis lupus familiaris OX=9615 GN=STT3B PE=3 SV=1	83.118	730	By MS/MS	4	4	6.7	219210000	6089300	196770000	4	156
A0A8C0NMA5	CTH	Cystathionine gamma-lyase OS=Canis lupus familiaris OX=9615 GN=CTH PE=3 SV=1	41.083	373	By MS/MS	11	0	45.8	1878300000	85379000	1546900000	12	2909
A0A8C0NMF4	SEPTIN6	Septin OS=Canis lupus familiaris OX=9615 GN=SEPTIN6 PE=3 SV=1	46.945	408	By MS/MS	6	3	20.6	43349000	1734000	47066000	2	2695
A0A8C0NMG5	--	procollagen-proline 3-dioxygenase OS=Canis lupus familiaris OX=9615 PE=3 SV=1	60.303	527	By MS/MS	1	1	2.5	8180100	247880	0	2	2916
A0A8C0NMH8	SMARCE1	SWI/SNF related, matrix associated, actin dependent regulator of chromatin, subfamily e, member 1 OS=Canis lupus familiaris OX=9615 GN=SMARCE1 PE=4 SV=1	42.77	376	By MS/MS	6	6	20.2	233110000	10596000	132990000	5	2612
A0A8C0NMI5	CTSB	Cathepsin B OS=Canis lupus familiaris OX=9615 GN=CTSB PE=3 SV=1	41.159	374	By MS/MS	6	0	20.1	63852000	3040600	83277000	6	2917
A0A8C0NMM2	DDX21	RNA helicase OS=Canis lupus familiaris OX=9615 GN=DDX21 PE=3 SV=1	87.607	785	By MS/MS	29	21	50.7	3425700000	79667000	2364100000	33	2919
A0A8C0NMP0	--	Coatomer subunit alpha OS=Canis lupus familiaris OX=9615 PE=4 SV=1	139.4	1233	By MS/MS	29	29	34.5	3419300000	44991000	2551200000	28	2920
A0A8C0NMR3	--	Cordon-bleu WH2 repeat protein like 1 OS=Canis lupus familiaris OX=9615 PE=4 SV=1	127.25	1172	By MS/MS	11	1	11.3	215950000	3085000	156250000	13	2922
A0A8C0NMR4	--	Synaptotagmin binding cytoplasmic RNA interacting protein OS=Canis lupus familiaris OX=9615 PE=4 SV=1	63.778	573	By MS/MS	12	1	32.3	56324000	1564600	0	1	2923
A0A8C0NMV9	--	ATP-dependent RNA helicase OS=Canis lupus familiaris OX=9615 PE=3 SV=1	108.22	1002	By MS/MS	2	2	2.9	17819000	296980	29251000	1	2928
A0A8C0NMX5	GNAS	GNAS complex locus OS=Canis lupus familiaris OX=9615 GN=GNAS PE=3 SV=1	105.2	982	By MS/MS	4	0	7.1	205230000	5262200	177770000	3	228
A0A8C0NN31	--	UHRF1 binding protein 1 like OS=Canis lupus familiaris OX=9615 PE=4 SV=1	150.79	1349	By MS/MS	3	3	3	18499000	228380	14964000	2	2833
A0A8C0NN36	NCDN	Neurochondrin OS=Canis lupus familiaris OX=9615 GN=NCDN PE=3 SV=1	78.718	729	By MS/MS	3	3	5.9	42668000	1122800	34465000	4	2935
A0A8C0NN75	APP	Amyloid-beta A4 protein OS=Canis lupus familiaris OX=9615 GN=APP PE=3 SV=1	75.093	660	By MS/MS	2	2	2.9	1626900	47849	0	2	2877
A0A8C0NNB2	MAP1LC3B	Microtubule associated protein 1 light chain 3 beta OS=Canis lupus familiaris OX=9615 GN=MAP1LC3B PE=3 SV=1	14.748	125	By MS/MS	1	1	11.2	140170000	28034000	119440000	1	2943
A0A8C0NNC1	ZZEF1	Zinc finger ZZ-type and EF-hand domain containing 1 OS=Canis lupus familiaris OX=9615 GN=ZZEF1 PE=4 SV=1	323	2899	By MS/MS	6	6	3.2	39546000	260170	16355000	3	2688
A0A8C0NNF7	CTSA	Carboxypeptidase OS=Canis lupus familiaris OX=9615 GN=CTSA PE=3 SV=1	55.159	485	By MS/MS	4	4	9.5	162580000	8129200	130580000	5	2944
A0A8C0NNJ7	--	Integrin subunit alpha 6 OS=Canis lupus familiaris OX=9615 PE=3 SV=1	119.47	1073	By MS/MS	10	10	13	387070000	5375900	349890000	9	2946
A0A8C0NNJ8	--	FAT atypical cadherin 1 OS=Canis lupus familiaris OX=9615 PE=4 SV=1	446.79	4040	By MS/MS	2	2	0.6	15072000	74986	14936000	1	2947
A0A8C0NNN9	--	Toll like receptor 3 OS=Canis lupus familiaris OX=9615 PE=3 SV=1	108.45	942	By MS/MS	1	1	0.7	7819000	181840	0	1	2838
A0A8C0NNU3	--	Nucleolin OS=Canis lupus familiaris OX=9615 PE=4 SV=1	71.643	655	By MS/MS	17	17	28.2	2418000000	54954000	2021100000	30	2959
A0A8C0NNV7	APOOL	MICOS complex subunit OS=Canis lupus familiaris OX=9615 GN=APOOL PE=3 SV=1	25.681	233	By MS/MS	5	5	33.9	99422000	7101500	32396000	4	2960
A0A8C0NNW3	DYNC1LI1	Dynein light intermediate chain OS=Canis lupus familiaris OX=9615 GN=DYNC1LI1 PE=3 SV=1	56.498	524	By MS/MS	5	5	14.7	205350000	6222800	185800000	6	2961
A0A8C0NP40	--	Transmembrane protein 192 OS=Canis lupus familiaris OX=9615 PE=3 SV=1	30.356	268	By matching	1	1	3.4	1595100	122700	0	0	2973
A0A8C0NPM5	LRRC8D	Leucine rich repeat containing 8 VRAC subunit D OS=Canis lupus familiaris OX=9615 GN=LRRC8D PE=3 SV=1	98.118	858	By MS/MS	4	4	5.5	38618000	788120	36067000	3	2994
A0A8C0NQ24	ZNF462	Zinc finger protein 462 OS=Canis lupus familiaris OX=9615 GN=ZNF462 PE=4 SV=1	267.92	2367	By MS/MS	1	1	0.4	7406800	61724	0	1	2911
A0A8C0NQ45	--	Medium-chain specific acyl-CoA dehydrogenase, mitochondrial OS=Canis lupus familiaris OX=9615 PE=3 SV=1	42.375	385	By MS/MS	9	9	36.9	262890000	13144000	207490000	7	3007
A0A8C0NQ56	--	SPRY domain containing 7 OS=Canis lupus familiaris OX=9615 PE=4 SV=1	18.449	167	By MS/MS	2	2	16.2	25126000	2284100	14961000	2	3010
A0A8C0NQL1	--	Polypeptide N-acetylgalactosaminyltransferase OS=Canis lupus familiaris OX=9615 PE=3 SV=1	55.37	481	By MS/MS	6	5	16.2	165640000	6901800	129450000	4	3027
A0A8C0NQL4	MAX	MYC associated factor X OS=Canis lupus familiaris OX=9615 GN=MAX PE=4 SV=1	35.984	328	By matching	1	1	2.7	3638900	151620	0	0	3028
A0A8C0NQM6	ATP5F1A	ATP synthase subunit alpha OS=Canis lupus familiaris OX=9615 GN=ATP5F1A PE=3 SV=1	57.795	534	By MS/MS	16	16	41	12181000000	358270000	9779200000	38	357
A0A8C0NR07	SLC25A15	Solute carrier family 25 member 15 OS=Canis lupus familiaris OX=9615 GN=SLC25A15 PE=3 SV=1	29.806	279	By matching	2	2	7.2	5329200	333070	4548300	0	3043
A0A8C0NR54	--	Polyadenylate-binding protein OS=Canis lupus familiaris OX=9615 PE=3 SV=1	66.649	599	By MS/MS	21	15	48.4	7935100000	203470000	4841300000	30	3048
A0A8C0NR61	RBM14	RNA binding motif protein 14 OS=Canis lupus familiaris OX=9615 GN=RBM14 PE=4 SV=1	69.531	669	By MS/MS	11	8	18.2	229360000	8821600	191550000	10	3049
A0A8C0NRC3	CSNK1G1	non-specific serine/threonine protein kinase OS=Canis lupus familiaris OX=9615 GN=CSNK1G1 PE=3 SV=1	49.571	430	By matching	3	1	9.3	4061100	156200	3460500	0	3055
A0A8C0NRD9	ATIC	Bifunctional purine biosynthesis protein ATIC OS=Canis lupus familiaris OX=9615 GN=ATIC PE=3 SV=1	64.726	592	By MS/MS	22	22	55.7	5963000000	161160000	4678900000	44	3057
A0A8C0NRH5	--	Nucleolar protein 11 OS=Canis lupus familiaris OX=9615 PE=4 SV=1	77.487	685	By MS/MS	9	9	24.7	408880000	10222000	258530000	11	3062
A0A8C0NRI8	AGL	Glycogen debranching enzyme OS=Canis lupus familiaris OX=9615 GN=AGL PE=3 SV=1	167.11	1466	By MS/MS	3	3	2.6	55234000	613720	36297000	3	254
A0A8C0NRK7	--	BRISC and BRCA1 A complex member 1 OS=Canis lupus familiaris OX=9615 PE=4 SV=1	28.12	254	By MS/MS	1	1	7.5	25002000	1470700	0	2	3065
A0A8C0NRL2	RHBDL2	rhomboid protease OS=Canis lupus familiaris OX=9615 GN=RHBDL2 PE=3 SV=1	34.257	303	By matching	2	2	9.6	24577000	2234200	20214000	0	3066
A0A8C0NRZ8	SNX31	Ankyrin repeat domain 46 OS=Canis lupus familiaris OX=9615 GN=SNX31 PE=4 SV=1	25.126	226	By MS/MS	1	1	15	56655000	6295000	0	1	3082
A0A8C0NSC0	RPS19BP1	Active regulator of SIRT1 OS=Canis lupus familiaris OX=9615 GN=RPS19BP1 PE=3 SV=1	14.997	137	By MS/MS	1	1	13.9	28589000	3176500	0	1	3093
A0A8C0NSF7	--	threonine--tRNA ligase OS=Canis lupus familiaris OX=9615 PE=3 SV=1	83.098	719	By MS/MS	14	14	26.4	2007700000	41827000	1443300000	22	3097
A0A8C0NSS6	--	General transcription factor IIi OS=Canis lupus familiaris OX=9615 PE=4 SV=1	106.07	939	By MS/MS	9	9	16.9	421490000	6909700	291540000	11	3108
A0A8C0NST9	CCT4	T-complex protein 1 subunit delta OS=Canis lupus familiaris OX=9615 GN=CCT4 PE=3 SV=1	58.038	539	By MS/MS	18	18	54.7	4686100000	123320000	4103200000	48	3109
A0A8C0NSV2	UACA	Uveal autoantigen with coiled-coil domains and ankyrin repeats OS=Canis lupus familiaris OX=9615 GN=UACA PE=4 SV=1	164.4	1435	By MS/MS	6	6	4.4	63555000	583070	56101000	4	3111
A0A8C0NT73	POP1	POP1 homolog, ribonuclease P/MRP subunit OS=Canis lupus familiaris OX=9615 GN=POP1 PE=4 SV=1	110.95	990	By MS/MS	6	6	9	125490000	2057200	147690000	6	3122
A0A8C0NTB0	--	Uncharacterized protein OS=Canis lupus familiaris OX=9615 PE=4 SV=1	20.806	180	By matching	1	1	3.9	24255000	2205000	0	0	1802
A0A8C0NTE1	ADSS	Adenylosuccinate synthetase isozyme 2 OS=Canis lupus familiaris OX=9615 GN=ADSS PE=3 SV=1	48.02	439	By MS/MS	9	9	31.4	2164000000	90168000	1538700000	7	3130
A0A8C0NTG5	CENPS	Centromere protein S OS=Canis lupus familiaris OX=9615 GN=CENPS PE=3 SV=1	18.017	159	By matching	1	1	10.7	6006600	546050	5118300	0	3135
A0A8C0NTS1	C4H1orf131	Chromosome 4 C1orf131 homolog OS=Canis lupus familiaris OX=9615 GN=C4H1orf131 PE=4 SV=1	32.084	288	By MS/MS	1	1	11.8	12168000	640400	10368000	2	3151
A0A8C0NTS7	--	Small ArfGAP 1 OS=Canis lupus familiaris OX=9615 PE=4 SV=1	44.921	417	By MS/MS	1	1	2.6	2777800	252530	0	1	3152
A0A8C0NU48	CWF19L1	CWF19 like 1, cell cycle control OS=Canis lupus familiaris OX=9615 GN=CWF19L1 PE=3 SV=1	55.497	490	By MS/MS	5	5	13.3	190550000	7622100	137590000	6	3161
A0A8C0NUC0	XRCC5	X-ray repair cross-complementing protein 5 OS=Canis lupus familiaris OX=9615 GN=XRCC5 PE=3 SV=1	76.719	677	By MS/MS	5	5	10.8	247510000	5756100	218720000	7	360
A0A8C0NUF0	TRIP4	Thyroid hormone receptor interactor 4 OS=Canis lupus familiaris OX=9615 GN=TRIP4 PE=4 SV=1	61.756	540	By MS/MS	2	2	3.3	8076400	252390	0	1	3169
A0A8C0NUI1	EMSY	EMSY transcriptional repressor, BRCA2 interacting OS=Canis lupus familiaris OX=9615 GN=EMSY PE=4 SV=1	126.89	1190	By MS/MS	2	2	2.4	1901600	29256	0	2	3145
A0A8C0NUK7	--	Coordinator of PRMT5 and differentiation stimulator OS=Canis lupus familiaris OX=9615 PE=4 SV=1	18.834	176	By MS/MS	1	1	5.1	11211000	1601500	0	1	3177
A0A8C0NUM0	PCYT2	ethanolamine-phosphate cytidylyltransferase OS=Canis lupus familiaris OX=9615 GN=PCYT2 PE=3 SV=1	41.334	366	By MS/MS	2	0	8.7	31555000	1371900	28494000	2	2731
A0A8C0NUP7	PTMA	Prothymosin alpha OS=Canis lupus familiaris OX=9615 GN=PTMA PE=3 SV=1	12.058	110	By MS/MS	4	4	26.4	133810000	44602000	482260000	12	3180
A0A8C0NUT0	FN3KRP	protein-ribulosamine 3-kinase OS=Canis lupus familiaris OX=9615 GN=FN3KRP PE=3 SV=1	33.347	302	By MS/MS	2	2	8.9	45457000	2673900	41305000	2	3184
A0A8C0NUT7	FYTTD1	UAP56-interacting factor OS=Canis lupus familiaris OX=9615 GN=FYTTD1 PE=3 SV=1	35.884	318	By MS/MS	3	3	13.8	69903000	3328700	50962000	2	3186
A0A8C0NUY1	TELO2	Telomere length regulation protein TEL2 homolog OS=Canis lupus familiaris OX=9615 GN=TELO2 PE=3 SV=1	93.494	863	By MS/MS	2	1	3	13841000	276830	11794000	1	2819
A0A8C0NV04	--	CCR4-NOT transcription complex subunit 11 OS=Canis lupus familiaris OX=9615 PE=3 SV=1	55.559	516	By MS/MS	2	2	4.3	49006000	1884800	51303000	2	3193
A0A8C0NV79	--	Centrosomal protein 97 OS=Canis lupus familiaris OX=9615 PE=4 SV=1	86.092	775	By MS/MS	1	1	1.7	19022000	500570	16209000	1	1330
A0A8C0NVE3	--	HECT and RLD domain containing E3 ubiquitin protein ligase family member 1 OS=Canis lupus familiaris OX=9615 PE=4 SV=1	519.14	4746	By MS/MS	4	4	1.3	58428000	250760	27227000	2	3192
A0A8C0NVP6	CNN2	Calponin OS=Canis lupus familiaris OX=9615 GN=CNN2 PE=3 SV=1	33.386	309	By MS/MS	2	2	8.1	189340000	11834000	130110000	3	3218
A0A8C0NVQ4	BIN3	Bridging integrator 3 OS=Canis lupus familiaris OX=9615 GN=BIN3 PE=4 SV=1	23.894	205	By MS/MS	1	1	6.3	18218000	1301300	15523000	1	3219
A0A8C0NVQ5	--	Protein Churchill OS=Canis lupus familiaris OX=9615 PE=3 SV=1	15.913	139	By MS/MS	1	1	9.4	52461000	5246100	0	2	3220
A0A8C0NVR6	--	14-3-3 domain-containing protein OS=Canis lupus familiaris OX=9615 PE=3 SV=1	28.996	253	By MS/MS	12	10	48.6	5563400000	278170000	3035500000	13	3221
A0A8C0NVX9	VPS36	Vacuolar protein-sorting-associated protein 36 OS=Canis lupus familiaris OX=9615 GN=VPS36 PE=3 SV=1	43.776	386	By MS/MS	5	5	18.4	172140000	6147900	121560000	10	3229
A0A8C0NW98	--	RNA helicase OS=Canis lupus familiaris OX=9615 PE=4 SV=1	89.682	809	By MS/MS	5	5	8.7	160270000	3270800	112500000	8	3241
A0A8C0NWJ2	MEPCE	RNA methyltransferase OS=Canis lupus familiaris OX=9615 GN=MEPCE PE=3 SV=1	75.152	692	By MS/MS	5	5	8.5	80292000	2170100	66982000	5	3249
A0A8C0NWV8	CCAR2	Cell cycle and apoptosis regulator 2 OS=Canis lupus familiaris OX=9615 GN=CCAR2 PE=4 SV=1	102.13	918	By MS/MS	15	1	30.5	1463700000	26612000	1118000000	26	3255
A0A8C0NWW9	--	WD repeat domain 45B OS=Canis lupus familiaris OX=9615 PE=4 SV=1	38.09	344	By MS/MS	3	3	11	93859000	7219900	76668000	3	3257
A0A8C0NWZ0	--	Dihydrofolate reductase OS=Canis lupus familiaris OX=9615 PE=3 SV=1	21.649	187	By MS/MS	7	7	47.1	276050000	21235000	182660000	8	3259
A0A8C0NX07	UBXN7	UBX domain-containing protein 7 OS=Canis lupus familiaris OX=9615 GN=UBXN7 PE=4 SV=1	54.878	489	By MS/MS	3	1	7.6	119230000	4111500	100330000	2	3261
A0A8C0NX13	--	DNA helicase OS=Canis lupus familiaris OX=9615 PE=3 SV=1	222.57	1964	By MS/MS	8	3	6.2	245850000	2364000	68418000	2	3171
A0A8C0NX63	--	Kelch repeat and BTB domain containing 6 OS=Canis lupus familiaris OX=9615 PE=4 SV=1	74.422	660	By matching	1	0	2	11078000	291530	0	0	3263
A0A8C0NX81	EIF2S2	Eukaryotic translation initiation factor 2 subunit beta OS=Canis lupus familiaris OX=9615 GN=EIF2S2 PE=3 SV=1	38.287	333	By MS/MS	10	10	39.3	1556100000	70734000	1335900000	12	3266
A0A8C0NXA3	UQCRC1	Ubiquinol-cytochrome c reductase core protein 1 OS=Canis lupus familiaris OX=9615 GN=UQCRC1 PE=4 SV=1	52.829	480	By MS/MS	7	7	24.2	716670000	27564000	491130000	5	3269
A0A8C0NXC3	CEP170	Centrosomal protein 170 OS=Canis lupus familiaris OX=9615 GN=CEP170 PE=3 SV=1	183.24	1656	By MS/MS	2	1	1.5	4833800	45602	4118900	1	3204
A0A8C0NXL6	TUBB4A	Tubulin beta chain OS=Canis lupus familiaris OX=9615 GN=TUBB4A PE=3 SV=1	48.351	433	By MS/MS	16	0	58.2	2565400000	122160000	2343900000	2	3284
A0A8C0NXN8	MOB2	MOB kinase activator 2 OS=Canis lupus familiaris OX=9615 GN=MOB2 PE=4 SV=1	26.646	235	By MS/MS	1	1	7.7	59194000	4553400	0	1	3287
A0A8C0NXR4	--	Calcium-binding and spermatid-specific protein 1 OS=Canis lupus familiaris OX=9615 PE=4 SV=1	37.234	341	By matching	1	1	5.6	0	0	0	0	3291
A0A8C0NXS0	LIG3	DNA ligase OS=Canis lupus familiaris OX=9615 GN=LIG3 PE=3 SV=1	99.124	890	By MS/MS	5	5	7.1	87209000	1321400	54813000	4	2906
A0A8C0NXS3	ATP11C	Phospholipid-transporting ATPase OS=Canis lupus familiaris OX=9615 GN=ATP11C PE=3 SV=1	129.38	1132	By MS/MS	4	4	4.5	61763000	1083600	44518000	7	3293
A0A8C0NXW5	CLPX	Caseinolytic mitochondrial matrix peptidase chaperone subunit OS=Canis lupus familiaris OX=9615 GN=CLPX PE=4 SV=1	69.287	633	By MS/MS	9	9	22.9	209870000	4663900	216480000	11	3296
A0A8C0NXX9	IER3IP1	Immediate early response 3-interacting protein 1 OS=Canis lupus familiaris OX=9615 GN=IER3IP1 PE=3 SV=1	8.9527	82	By MS/MS	1	1	24.4	146950000	36739000	125220000	1	3298
A0A8C0NY81	--	Calcium load-activated calcium channel OS=Canis lupus familiaris OX=9615 PE=3 SV=1	11.372	104	By MS/MS	1	1	13.5	15094000	3018900	0	2	130
A0A8C0NYC1	HUS1	Checkpoint protein OS=Canis lupus familiaris OX=9615 GN=HUS1 PE=3 SV=1	29.02	259	By MS/MS	2	2	6.6	10981000	915050	8762400	2	3310
A0A8C0NYD1	--	Solute carrier family 35 member E1 OS=Canis lupus familiaris OX=9615 PE=4 SV=1	44.416	409	By MS/MS	2	2	5.6	36798000	2830600	28799000	1	3313
A0A8C0NYE0	LRCH4	Leucine rich repeats and calponin homology domain containing 4 OS=Canis lupus familiaris OX=9615 GN=LRCH4 PE=4 SV=1	67.977	631	By matching	1	1	2.4	9707200	294160	0	0	3315
A0A8C0NYU8	--	EWS RNA binding protein 1 OS=Canis lupus familiaris OX=9615 PE=3 SV=1	61.072	577	By MS/MS	3	1	7.5	0	0	0	0	3329
A0A8C0NYZ7	TRPV4	Ion transport domain-containing protein OS=Canis lupus familiaris OX=9615 GN=TRPV4 PE=4 SV=1	109.94	981	By MS/MS	3	3	4.2	83059000	1805600	123610000	4	3336
A0A8C0NZ37	--	Coronin OS=Canis lupus familiaris OX=9615 PE=3 SV=1	69.469	637	By MS/MS	9	9	19.2	1159300000	33123000	923610000	15	3341
A0A8C0NZ53	ABCD4	ATP binding cassette subfamily D member 4 OS=Canis lupus familiaris OX=9615 GN=ABCD4 PE=4 SV=1	50.551	444	By MS/MS	1	1	2.9	10624000	393500	9053200	1	3345
A0A8C0NZG9	INTS6	Integrator complex subunit 6 OS=Canis lupus familiaris OX=9615 GN=INTS6 PE=4 SV=1	106.77	957	By MS/MS	3	3	4.2	26181000	459310	27870000	3	3185
A0A8C0NZR2	NDUFA4	NDUFA4 mitochondrial complex associated OS=Canis lupus familiaris OX=9615 GN=NDUFA4 PE=4 SV=1	9.3086	82	By MS/MS	2	2	42.7	110440000	18407000	94109000	4	3364
A0A8C0NZT0	ACTR3	Actin related protein 3 OS=Canis lupus familiaris OX=9615 GN=ACTR3 PE=3 SV=1	47.371	418	By MS/MS	11	11	40.4	2163700000	98351000	2021300000	21	3356
A0A8C0P0B2	VDAC2	Voltage dependent anion channel 2 OS=Canis lupus familiaris OX=9615 GN=VDAC2 PE=3 SV=1	31.578	294	By MS/MS	9	9	36.7	3157900000	185760000	2369800000	27	3392
A0A8C0P0K1	--	Family with sequence similarity 151 member B OS=Canis lupus familiaris OX=9615 PE=3 SV=1	29.199	255	By MS/MS	3	3	15.7	68995000	5307300	56519000	2	3400
A0A8C0P0L7	MACF1	Microtubule actin crosslinking factor 1 OS=Canis lupus familiaris OX=9615 GN=MACF1 PE=4 SV=1	619.42	5423	By matching	57	0	14.3	0	0	0	0	3272
A0A8C0P0P7	LPCAT3	Lysophosphatidylcholine acyltransferase 3 OS=Canis lupus familiaris OX=9615 GN=LPCAT3 PE=4 SV=1	70.661	625	By MS/MS	3	3	5.4	101300000	4221000	78505000	5	3406
A0A8C0P0U6	TSC22D4	TSC22 domain family member 4 OS=Canis lupus familiaris OX=9615 GN=TSC22D4 PE=3 SV=1	40.879	395	By MS/MS	2	1	4.8	16831000	701280	14342000	1	3416
A0A8C0P0X7	--	BRI3 binding protein OS=Canis lupus familiaris OX=9615 PE=4 SV=1	27.572	248	By MS/MS	3	3	15.7	107570000	10757000	76770000	1	3419
A0A8C0P0Y1	C1QBP	Complement component 1 Q subcomponent-binding protein, mitochondrial OS=Canis lupus familiaris OX=9615 GN=C1QBP PE=3 SV=1	30.151	272	By MS/MS	7	7	53.3	1345200000	103480000	316460000	16	3422
A0A8C0P1H1	KCTD14	Potassium channel tetramerization domain containing 14 OS=Canis lupus familiaris OX=9615 GN=KCTD14 PE=4 SV=1	27.592	245	By MS/MS	1	1	4.9	31663000	1862600	26981000	1	3445
A0A8C0P2D9	SP100	SP100 nuclear antigen OS=Canis lupus familiaris OX=9615 GN=SP100 PE=4 SV=1	94.061	821	By MS/MS	1	1	1.5	0	0	0	0	3178
A0A8C0P2M9	TUSC3	Tumor suppressor candidate 3 OS=Canis lupus familiaris OX=9615 GN=TUSC3 PE=3 SV=1	33.099	289	By MS/MS	2	2	8.3	40786000	2719100	30838000	3	3477
A0A8C0P2V6	--	Apoptosis and caspase activation inhibitor OS=Canis lupus familiaris OX=9615 PE=4 SV=1	26.75	246	By MS/MS	1	1	7.7	9227400	512630	0	1	3487
A0A8C0P3D6	--	IF rod domain-containing protein OS=Canis lupus familiaris OX=9615 PE=3 SV=1	61.706	593	By matching	3	1	4.7	0	0	0	0	3504
A0A8C0P3K1	USP5	Ubiquitin carboxyl-terminal hydrolase OS=Canis lupus familiaris OX=9615 GN=USP5 PE=3 SV=1	98.82	891	By MS/MS	14	14	25	1135800000	25813000	748690000	11	3512
A0A8C0P3P2	COG6	Conserved oligomeric Golgi complex subunit 6 OS=Canis lupus familiaris OX=9615 GN=COG6 PE=3 SV=1	68.079	605	By MS/MS	6	6	18.2	86321000	2397800	97656000	7	3515
A0A8C0P3P4	EP400	E1A binding protein p400 OS=Canis lupus familiaris OX=9615 GN=EP400 PE=4 SV=1	302.24	2770	By MS/MS	3	2	1.6	115390000	901450	98322000	3	3481
A0A8C0P3R9	FLNB	Filamin B OS=Canis lupus familiaris OX=9615 GN=FLNB PE=3 SV=1	275.19	2578	By MS/MS	89	1	57.1	20407000000	132510000	14849000000	206	3517
A0A8C0P3T1	GIT2	GIT ArfGAP 2 OS=Canis lupus familiaris OX=9615 GN=GIT2 PE=4 SV=1	84.616	759	By MS/MS	2	2	5.8	22797000	569910	0	2	3502
A0A8C0P4B0	APMAP	Adipocyte plasma membrane-associated protein OS=Canis lupus familiaris OX=9615 GN=APMAP PE=3 SV=1	46.282	415	By MS/MS	9	9	35.7	580540000	21501000	367660000	9	3536
A0A8C0P4B6	EPB41L5	Band 4.1-like protein 5 OS=Canis lupus familiaris OX=9615 GN=EPB41L5 PE=4 SV=1	55.55	484	By MS/MS	3	3	6	36931000	1477200	35090000	2	319
A0A8C0P4F9	GCC2	GRIP and coiled-coil domain containing 2 OS=Canis lupus familiaris OX=9615 GN=GCC2 PE=4 SV=1	191.51	1644	By MS/MS	9	9	8.8	101320000	750490	76200000	7	3545
A0A8C0P4H8	--	Phosducin thioredoxin-like domain-containing protein OS=Canis lupus familiaris OX=9615 PE=3 SV=1	27.715	240	By MS/MS	5	5	28.3	148060000	8225700	59796000	2	3549
A0A8C0P4I5	PPAT	Amidophosphoribosyltransferase OS=Canis lupus familiaris OX=9615 GN=PPAT PE=3 SV=1	57.179	517	By MS/MS	7	7	22.8	211580000	7296000	182800000	5	3550
A0A8C0P4K1	--	Ephrin B1 OS=Canis lupus familiaris OX=9615 PE=3 SV=1	37.945	346	By MS/MS	2	2	11	58428000	2655800	44829000	6	3554
A0A8C0P4L9	HIRA	Protein HIRA OS=Canis lupus familiaris OX=9615 GN=HIRA PE=3 SV=1	89.181	810	By MS/MS	1	1	2.2	12504000	297720	0	1	3555
A0A8C0P4N0	--	Metal transporter OS=Canis lupus familiaris OX=9615 PE=3 SV=1	40.285	358	By MS/MS	1	1	3.1	9340200	444770	7958900	1	3556
A0A8C0P4Y3	ADH5	S-(hydroxymethyl)glutathione dehydrogenase OS=Canis lupus familiaris OX=9615 GN=ADH5 PE=3 SV=1	39.664	374	By MS/MS	7	7	27.5	446330000	20288000	291620000	6	3567
A0A8C0P5C4	--	Protein farnesyltransferase subunit beta OS=Canis lupus familiaris OX=9615 PE=3 SV=1	43.465	389	By MS/MS	3	3	11.3	66187000	6017000	50369000	2	3583
A0A8C0P5E8	WDR11	WD repeat domain 11 OS=Canis lupus familiaris OX=9615 GN=WDR11 PE=4 SV=1	136.6	1224	By MS/MS	10	10	9.7	272960000	3688600	223050000	10	3585
A0A8C0P5E9	PGD	6-phosphogluconate dehydrogenase, decarboxylating OS=Canis lupus familiaris OX=9615 GN=PGD PE=3 SV=1	53.095	483	By MS/MS	15	15	43.7	8343000000	278100000	6027800000	27	3586
A0A8C0P5H9	LOC477944	Cytochrome b-c1 complex subunit 7 OS=Canis lupus familiaris OX=9615 GN=LOC477944 PE=3 SV=1	13.534	110	By MS/MS	3	3	24.5	366040000	45755000	406330000	3	3589
A0A8C0P5P0	--	RAN binding protein 3 OS=Canis lupus familiaris OX=9615 PE=4 SV=1	75.055	700	By MS/MS	6	6	11.1	347100000	8677600	122020000	5	3407
A0A8C0P5R4	--	Elongation factor 1-gamma OS=Canis lupus familiaris OX=9615 PE=3 SV=1	39.434	350	By MS/MS	2	1	6.3	47900000	2281000	0	1	3595
A0A8C0P5R6	KLHL11	Kelch like family member 11 OS=Canis lupus familiaris OX=9615 GN=KLHL11 PE=4 SV=1	80.135	708	By MS/MS	1	1	3.1	26229000	771450	0	1	3597
A0A8C0P5W3	SRRT	Arsenite-resistance protein 2 OS=Canis lupus familiaris OX=9615 GN=SRRT PE=3 SV=1	96.936	842	By MS/MS	7	7	15	161600000	3231900	85775000	4	3602
A0A8C0P5X6	ARPP19	Myosin VA OS=Canis lupus familiaris OX=9615 GN=ARPP19 PE=3 SV=1	220.27	1899	By MS/MS	12	9	7.5	152590000	1304200	143550000	7	3603
A0A8C0P5Y9	GPN3	GPN-loop GTPase 3 OS=Canis lupus familiaris OX=9615 GN=GPN3 PE=3 SV=1	32.659	284	By MS/MS	3	3	15.5	76990000	6999100	18529000	2	3605
A0A8C0P6A5	SP140	SP140 nuclear body protein OS=Canis lupus familiaris OX=9615 GN=SP140 PE=4 SV=1	86.463	749	By matching	2	2	3.2	18302000	435750	13490000	0	3511
A0A8C0P6B3	--	UDP-glucuronic acid decarboxylase 1 OS=Canis lupus familiaris OX=9615 PE=3 SV=1	43.975	385	By MS/MS	1	1	3.6	38481000	2405000	32790000	1	3619
A0A8C0P6K8	SLC25A11	Solute carrier family 25 member 11 OS=Canis lupus familiaris OX=9615 GN=SLC25A11 PE=3 SV=1	34.075	314	By MS/MS	7	7	32.2	468440000	24655000	365480000	10	3629
A0A8C0P6W8	EIF4E	Eukaryotic translation initiation factor 4E OS=Canis lupus familiaris OX=9615 GN=EIF4E PE=3 SV=1	25.093	217	By MS/MS	6	6	47.5	789930000	56424000	683270000	9	3642
A0A8C0P7A3	DLG1	Discs large MAGUK scaffold protein 1 OS=Canis lupus familiaris OX=9615 GN=DLG1 PE=3 SV=1	104.68	939	By MS/MS	5	4	9.1	95597000	2276100	82505000	8	3658
A0A8C0P7E2	PDE12	Phosphodiesterase 12 OS=Canis lupus familiaris OX=9615 GN=PDE12 PE=4 SV=1	67.616	616	By MS/MS	8	8	21.6	236040000	9078500	300890000	9	3664
A0A8C0P7G2	RALGAPA2	Ral GTPase activating protein catalytic alpha subunit 2 OS=Canis lupus familiaris OX=9615 GN=RALGAPA2 PE=4 SV=1	202.26	1796	By matching	1	1	0.5	4089200	41305	0	0	3577
A0A8C0P7I5	RPS6KA3	Ribosomal protein S6 kinase OS=Canis lupus familiaris OX=9615 GN=RPS6KA3 PE=3 SV=1	83.796	740	By MS/MS	6	2	11.2	48040000	1022100	94286000	4	3667
A0A8C0P7I7	--	Exosome component 1 OS=Canis lupus familiaris OX=9615 PE=4 SV=1	21.836	199	By MS/MS	3	3	20.6	127490000	11590000	96202000	2	3668
A0A8C0P7N6	--	Neuron navigator 2 OS=Canis lupus familiaris OX=9615 PE=3 SV=1	267.2	2486	By MS/MS	9	8	6	93411000	697100	63467000	7	3490
A0A8C0P7R0	--	Basic proline-rich protein-like OS=Canis lupus familiaris OX=9615 PE=4 SV=1	20.27	196	By MS/MS	3	3	32.7	65393000	5944800	37746000	2	3679
A0A8C0P8A3	--	Solute carrier family 12 member 2 OS=Canis lupus familiaris OX=9615 PE=3 SV=1	122.24	1133	By MS/MS	6	6	6	362880000	6597900	332700000	5	3666
A0A8C0P8R2	TSC22D1	TSC22 domain family member 1 OS=Canis lupus familiaris OX=9615 GN=TSC22D1 PE=3 SV=1	108.74	1072	By MS/MS	6	2	9.6	5460800	420070	4653200	2	3717
A0A8C0P9I7	P3H1	procollagen-proline 3-dioxygenase OS=Canis lupus familiaris OX=9615 GN=P3H1 PE=3 SV=1	81.762	734	By MS/MS	2	2	2.9	13048000	343360	0	2	3746
A0A8C0P9M1	MCM4	DNA replication licensing factor MCM4 OS=Canis lupus familiaris OX=9615 GN=MCM4 PE=3 SV=1	94.707	843	By MS/MS	21	21	37	1601300000	32025000	1070300000	25	3726
A0A8C0P9M4	RHOG	Ras homolog family member G OS=Canis lupus familiaris OX=9615 GN=RHOG PE=4 SV=1	21.294	191	By MS/MS	6	6	50.3	269830000	22486000	187910000	10	3750
A0A8C0P9Q2	--	Heat shock protein family A (Hsp70) member 2 OS=Canis lupus familiaris OX=9615 PE=3 SV=1	67.615	614	By MS/MS	17	8	29.6	323150000	8285800	260370000	10	3752
A0A8C0P9S0	ACO2	Aconitate hydratase, mitochondrial OS=Canis lupus familiaris OX=9615 GN=ACO2 PE=3 SV=1	85.721	781	By MS/MS	11	11	21.4	1035200000	23527000	804810000	16	3754
A0A8C0P9S2	SCMH1	Scm polycomb group protein homolog 1 OS=Canis lupus familiaris OX=9615 GN=SCMH1 PE=3 SV=1	71.251	640	By MS/MS	1	1	1.7	0	0	0	0	3525
A0A8C0P9S7	ZMYND8	Zinc finger MYND-type containing 8 OS=Canis lupus familiaris OX=9615 GN=ZMYND8 PE=4 SV=1	142.97	1297	By MS/MS	3	3	2.9	51930000	665770	43775000	2	3355
A0A8C0P9T7	NOC4L	Nucleolar complex associated 4 homolog OS=Canis lupus familiaris OX=9615 GN=NOC4L PE=3 SV=1	58.604	516	By MS/MS	7	2	21.1	205150000	8206000	147740000	6	3751
A0A8C0P9U7	--	Mitochondrial transcription termination factor 3 OS=Canis lupus familiaris OX=9615 PE=3 SV=1	66.271	612	By MS/MS	1	1	2.5	0	0	0	1	3762
A0A8C0P9X6	--	CCAAT/enhancer-binding protein OS=Canis lupus familiaris OX=9615 PE=3 SV=1	33.986	327	By matching	1	1	3.1	1858700	132760	0	0	3766
A0A8C0P9Y6	--	Cadherin 17 OS=Canis lupus familiaris OX=9615 PE=4 SV=1	89.626	811	By matching	1	1	1.4	7410100	185250	0	0	3712
A0A8C0P022	--	Ral guanine nucleotide dissociation stimulator like 3 OS=Canis lupus familiaris OX=9615 PE=4 SV=1	78.378	716	By MS/MS	1	1	1.5	17841000	435140	0	1	3377
A0A8C0P057	--	PX domain containing serine/threonine kinase like OS=Canis lupus familiaris OX=9615 PE=4 SV=1	54.686	482	By MS/MS	1	1	2.7	0	0	0	1	3105
A0A8C0P067	ANXA4	Annexin OS=Canis lupus familiaris OX=9615 GN=ANXA4 PE=3 SV=1	34.931	310	By MS/MS	8	8	32.6	2766900000	120300000	1993700000	14	3384
A0A8C0P081	NEK1	NIMA related kinase 1 OS=Canis lupus familiaris OX=9615 GN=NEK1 PE=4 SV=1	143.15	1257	By MS/MS	1	1	1.1	0	0	0	1	3386
A0A8C0P095	PLXNA2	Plexin A2 OS=Canis lupus familiaris OX=9615 GN=PLXNA2 PE=3 SV=1	213.12	1909	By MS/MS	3	3	1.6	64441000	613720	60756000	3	3387
A0A8C0P102	--	Histone H2B OS=Canis lupus familiaris OX=9615 PE=3 SV=1	15.3	137	By matching	6	0	40.9	0	0	0	0	3426
A0A8C0P164	--	Structural maintenance of chromosomes 2 OS=Canis lupus familiaris OX=9615 PE=3 SV=1	131.62	1162	By MS/MS	22	22	23.6	1130800000	15280000	739860000	24	3433
A0A8C0P172	--	Threonylcarbamoyl-AMP synthase OS=Canis lupus familiaris OX=9615 PE=3 SV=1	28.526	274	By MS/MS	3	3	20.4	60477000	4031800	44593000	2	3436
A0A8C0P174	PGLS	6-phosphogluconolactonase OS=Canis lupus familiaris OX=9615 GN=PGLS PE=3 SV=1	27.5	258	By MS/MS	6	6	38.8	733890000	52421000	568140000	8	3437
A0A8C0P182	CHD1	DNA helicase OS=Canis lupus familiaris OX=9615 GN=CHD1 PE=4 SV=1	195.22	1692	By MS/MS	4	2	2.8	28522000	274250	52959000	2	2862
A0A8C0P223	CBR4	Carbonyl reductase 4 OS=Canis lupus familiaris OX=9615 GN=CBR4 PE=3 SV=1	24.568	231	By MS/MS	1	1	5.6	24689000	1543100	21038000	1	3448
A0A8C0P269	CLCN3	Chloride channel protein OS=Canis lupus familiaris OX=9615 GN=CLCN3 PE=3 SV=1	88.447	791	By MS/MS	2	2	3	36010000	1000300	30779000	1	3466
A0A8C0P363	ZMAT3	Zinc finger matrin-type 3 OS=Canis lupus familiaris OX=9615 GN=ZMAT3 PE=4 SV=1	31.988	289	By MS/MS	1	1	3.8	3961600	247600	3375700	1	3499
A0A8C0P483	--	BolA family member 3 OS=Canis lupus familiaris OX=9615 PE=3 SV=1	11.614	103	By matching	1	1	12.6	2352900	294110	2004900	0	3534
A0A8C0P543	DHX37	DEAH-box helicase 37 OS=Canis lupus familiaris OX=9615 GN=DHX37 PE=4 SV=1	122.31	1094	By MS/MS	7	7	7.8	77892000	1198300	75273000	5	3573
A0A8C0P547	INTS10	Integrator complex subunit 10 OS=Canis lupus familiaris OX=9615 GN=INTS10 PE=3 SV=1	76.261	664	By MS/MS	1	1	1.4	11616000	283310	0	1	3574
A0A8C0P575	--	Protein arginine methyltransferase 3 OS=Canis lupus familiaris OX=9615 PE=4 SV=1	57.001	508	By MS/MS	7	1	18.9	292320000	12709000	178320000	5	2972
A0A8C0P591	--	ubiquitinyl hydrolase 1 OS=Canis lupus familiaris OX=9615 PE=3 SV=1	399.72	3511	By MS/MS	3	3	1.1	39430000	199140	50774000	3	3323
A0A8C0P625	LYPLAL1	palmitoyl-protein hydrolase OS=Canis lupus familiaris OX=9615 GN=LYPLAL1 PE=3 SV=1	25.988	236	By MS/MS	4	4	28.8	127590000	9113900	79367000	3	3611
A0A8C0P652	--	Protein phosphatase OS=Canis lupus familiaris OX=9615 PE=3 SV=1	32.459	303	By MS/MS	3	3	17.5	20169000	1680800	17412000	2	3613
A0A8C0P654	RSF1	Remodeling and spacing factor 1 OS=Canis lupus familiaris OX=9615 GN=RSF1 PE=4 SV=1	162.57	1434	By MS/MS	4	4	3.9	32335000	436970	22597000	1	3614
A0A8C0P735	--	non-specific serine/threonine protein kinase OS=Canis lupus familiaris OX=9615 PE=3 SV=1	45.865	405	By MS/MS	2	2	6.2	13944000	557780	0	2	3648
A0A8C0P754	SMYD5	Histone-lysine N-trimethyltransferase SMYD5 OS=Canis lupus familiaris OX=9615 GN=SMYD5 PE=4 SV=1	47.176	418	By MS/MS	6	6	21.1	211790000	10085000	195720000	7	3652
A0A8C0P775	DZIP3	RING-type E3 ubiquitin transferase OS=Canis lupus familiaris OX=9615 GN=DZIP3 PE=4 SV=1	113.26	991	By MS/MS	1	1	1.1	120770000	2012900	46380000	4	3421
A0A8C0P821	RAB14	Ras-related protein Rab-14 OS=Canis lupus familiaris OX=9615 GN=RAB14 PE=3 SV=1	23.897	215	By MS/MS	9	9	59.1	1185900000	74120000	818840000	10	3694
A0A8C0P945	UBR5	Ubiquitin protein ligase E3 component n-recognin 5 OS=Canis lupus familiaris OX=9615 GN=UBR5 PE=4 SV=1	299.92	2717	By MS/MS	12	12	6.8	278640000	1908500	237380000	10	3468
A0A8C0PA60	--	EF-hand domain-containing protein OS=Canis lupus familiaris OX=9615 PE=4 SV=1	38.892	331	By MS/MS	3	3	13.3	63474000	4231600	51270000	2	3771
A0A8C0PAE9	--	Spindle and kinetochore-associated protein 3 OS=Canis lupus familiaris OX=9615 PE=3 SV=1	51.523	465	By MS/MS	4	4	14.4	57402000	2207800	40917000	2	3783
A0A8C0PAF3	KATNAL1	Multifunctional fusion protein OS=Canis lupus familiaris OX=9615 GN=KATNAL1 PE=3 SV=1	54.063	479	By MS/MS	3	2	8.1	25332000	844390	21585000	2	3784
A0A8C0PAM2	--	Pre-mRNA processing factor 4 OS=Canis lupus familiaris OX=9615 PE=4 SV=1	58.478	522	By MS/MS	7	7	14.8	655160000	21839000	490460000	10	3793
A0A8C0PAN1	--	C2 calcium dependent domain containing 2 OS=Canis lupus familiaris OX=9615 PE=4 SV=1	76.988	711	By MS/MS	2	2	4.6	33633000	1051000	33270000	3	3794
A0A8C0PAQ3	CAPRIN1	Cell cycle associated protein 1 OS=Canis lupus familiaris OX=9615 GN=CAPRIN1 PE=3 SV=1	78.717	716	By MS/MS	8	8	15.8	1416400000	61582000	963480000	11	3797
A0A8C0PAQ6	SDHAF2	Succinate dehydrogenase assembly factor 2, mitochondrial OS=Canis lupus familiaris OX=9615 GN=SDHAF2 PE=3 SV=1	19.484	165	By MS/MS	3	3	25.5	106270000	8174700	101610000	2	3798
A0A8C0PAT2	CCND1	Cyclin D1 OS=Canis lupus familiaris OX=9615 GN=CCND1 PE=3 SV=1	33.372	295	By MS/MS	3	3	11.2	9414100	523010	27310000	2	279
A0A8C0PAW0	--	40S ribosomal protein S3a OS=Canis lupus familiaris OX=9615 PE=3 SV=1	18.66	165	By MS/MS	3	1	25.5	61446000	5586000	50452000	5	3800
A0A8C0PAX5	ACADSB	Acyl-CoA dehydrogenase short/branched chain OS=Canis lupus familiaris OX=9615 GN=ACADSB PE=3 SV=1	47.28	432	By MS/MS	7	7	23.4	137860000	5105900	121220000	6	3802
A0A8C0PAZ4	--	Dynamin 1 like OS=Canis lupus familiaris OX=9615 PE=3 SV=1	83.385	749	By MS/MS	15	1	29	1234000000	22852000	874920000	22	3805
A0A8C0PB15	--	SH3 domain containing kinase binding protein 1 OS=Canis lupus familiaris OX=9615 PE=4 SV=1	46.629	427	By MS/MS	6	6	19.2	112550000	4019600	164000000	4	3807
A0A8C0PB20	S100A14	S100 calcium binding protein A14 OS=Canis lupus familiaris OX=9615 GN=S100A14 PE=4 SV=1	11.508	104	By MS/MS	4	4	67.3	628690000	89813000	601110000	5	3808
A0A8C0PB37	KRT89	Keratin, type II cuticular Hb5 OS=Canis lupus familiaris OX=9615 GN=KRT89 PE=3 SV=1	51.872	470	By matching	7	0	14	0	0	0	0	3810
A0A8C0PB47	RHEB	Ras homolog, mTORC1 binding OS=Canis lupus familiaris OX=9615 GN=RHEB PE=4 SV=1	19.943	179	By MS/MS	1	1	6.7	20835000	1736200	0	1	3632
A0A8C0PB83	EFHD1	EF-hand domain family member D1 OS=Canis lupus familiaris OX=9615 GN=EFHD1 PE=4 SV=1	27.285	243	By MS/MS	7	5	35.4	257260000	15133000	174600000	6	3817
A0A8C0PB88	--	G-patch domain-containing protein OS=Canis lupus familiaris OX=9615 PE=4 SV=1	25.694	228	By matching	1	1	6.1	3257700	361970	2776000	0	3818
A0A8C0PBD4	PNPLA8	Patatin like phospholipase domain containing 8 OS=Canis lupus familiaris OX=9615 GN=PNPLA8 PE=4 SV=1	81.186	719	By MS/MS	3	1	5.4	14280000	317330	0	3	3823
A0A8C0PBG1	AHCYL2	Adenosylhomocysteinase OS=Canis lupus familiaris OX=9615 GN=AHCYL2 PE=3 SV=1	66.732	611	By matching	3	0	5.9	0	0	0	0	3826
A0A8C0PBL5	MTMR3	Phosphatidylinositol-3-phosphate phosphatase OS=Canis lupus familiaris OX=9615 GN=MTMR3 PE=3 SV=1	127.09	1140	By MS/MS	7	7	10.5	57528000	858630	37923000	3	3524
A0A8C0PBR2	TPD52L2	TPD52 like 2 OS=Canis lupus familiaris OX=9615 GN=TPD52L2 PE=3 SV=1	22.271	206	By MS/MS	4	4	32	184230000	14172000	68752000	4	3834
A0A8C0PBT1	EEF1D	Eukaryotic translation elongation factor 1 delta OS=Canis lupus familiaris OX=9615 GN=EEF1D PE=3 SV=1	51.505	490	By MS/MS	10	1	27.3	3944800000	109580000	3031200000	5	3836
A0A8C0PBV4	UBE2Q2	F-box protein 22 OS=Canis lupus familiaris OX=9615 GN=UBE2Q2 PE=4 SV=1	44.122	401	By MS/MS	3	3	10	87638000	3505500	63883000	4	3840
A0A8C0PBW8	--	PWI domain-containing protein OS=Canis lupus familiaris OX=9615 PE=4 SV=1	93.551	827	By MS/MS	5	5	10.5	1231500000	26202000	920150000	6	583
A0A8C0PC42	DCTN6	Dynactin subunit 6 OS=Canis lupus familiaris OX=9615 GN=DCTN6 PE=3 SV=1	20.634	190	By MS/MS	1	1	4.7	7437100	929640	0	1	2768
A0A8C0PC84	FNTA	Farnesyltransferase, CAAX box, alpha OS=Canis lupus familiaris OX=9615 GN=FNTA PE=3 SV=1	39.727	331	By MS/MS	5	5	23	146060000	7687300	84527000	3	3850
A0A8C0PCF8	NDUFS8	NADH dehydrogenase [ubiquinone] iron-sulfur protein 8, mitochondrial OS=Canis lupus familiaris OX=9615 GN=NDUFS8 PE=3 SV=1	23.73	210	By MS/MS	2	2	11	211960000	14130000	216700000	4	3157
A0A8C0PCI3	--	aldehyde dehydrogenase (NAD(+)) OS=Canis lupus familiaris OX=9615 PE=3 SV=1	58.594	539	By MS/MS	9	9	24.5	597740000	22990000	489160000	15	3859
A0A8C0PCJ2	--	RAN binding protein 2 OS=Canis lupus familiaris OX=9615 PE=4 SV=1	352.34	3174	By MS/MS	32	1	15.1	860290000	3892700	682890000	30	3841
A0A8C0PCN9	LDHA	L-lactate dehydrogenase OS=Canis lupus familiaris OX=9615 GN=LDHA PE=3 SV=1	43.128	391	By MS/MS	15	14	50.6	21930000000	756220000	17767000000	39	3862
A0A8C0PCX6	DPM3	Dolichol-phosphate mannosyltransferase subunit 3 OS=Canis lupus familiaris OX=9615 GN=DPM3 PE=3 SV=1	10.096	92	By matching	1	1	13	11421000	3807000	0	0	3872
A0A8C0PD06	ANKRD28	Ankyrin repeat domain 28 OS=Canis lupus familiaris OX=9615 GN=ANKRD28 PE=4 SV=1	149.87	1420	By MS/MS	9	7	9.7	104750000	1904600	49534000	4	3866
A0A8C0PD34	--	PDZ domain containing 8 OS=Canis lupus familiaris OX=9615 PE=4 SV=1	129.66	1166	By MS/MS	4	4	4.5	33609000	509230	23215000	4	3877
A0A8C0PD42	NBEAL1	Neurobeachin like 1 OS=Canis lupus familiaris OX=9615 GN=NBEAL1 PE=4 SV=1	298.2	2614	By MS/MS	2	2	0.9	10224000	72003	8984500	2	3213
A0A8C0PD71	SMARCC1	SWI/SNF related, matrix associated, actin dependent regulator of chromatin subfamily c member 1 OS=Canis lupus familiaris OX=9615 GN=SMARCC1 PE=4 SV=1	117.5	1053	By MS/MS	7	5	8.5	245040000	4224800	181080000	9	3584
A0A8C0PD76	AAAS	Aladin WD repeat nucleoporin OS=Canis lupus familiaris OX=9615 GN=AAAS PE=4 SV=1	59.499	546	By MS/MS	8	8	23.3	295890000	9544700	180200000	11	3883
A0A8C0PDB7	LAMP1	Lysosomal associated membrane protein 1 OS=Canis lupus familiaris OX=9615 GN=LAMP1 PE=3 SV=1	44.204	412	By MS/MS	2	2	6.8	0	0	0	1	3889
A0A8C0PDC7	SFR1	Swi5-dependent recombination DNA repair protein 1 homolog OS=Canis lupus familiaris OX=9615 GN=SFR1 PE=3 SV=1	26.507	230	By MS/MS	1	1	6.1	23443000	1562900	19976000	1	3890
A0A8C0PDH8	CLASP1	Cytoplasmic linker associated protein 1 OS=Canis lupus familiaris OX=9615 GN=CLASP1 PE=4 SV=1	165.76	1511	By MS/MS	9	8	7.4	167610000	1611700	106240000	8	3604
A0A8C0PDQ4	CASP6	Caspase 6 OS=Canis lupus familiaris OX=9615 GN=CASP6 PE=3 SV=1	33.431	293	By MS/MS	6	6	24.9	418460000	23248000	229960000	6	3900
A0A8C0PDR9	MYO19	Myosin XIX OS=Canis lupus familiaris OX=9615 GN=MYO19 PE=3 SV=1	110.09	984	By MS/MS	3	3	4.3	50442000	1050900	33354000	2	3846
A0A8C0PDU9	PTPRA	Receptor-type tyrosine-protein phosphatase alpha OS=Canis lupus familiaris OX=9615 GN=PTPRA PE=3 SV=1	84.742	752	By MS/MS	2	2	3.7	33914000	827180	28831000	3	3906
A0A8C0PDZ7	ZFYVE19	Zinc finger FYVE-type containing 19 OS=Canis lupus familiaris OX=9615 GN=ZFYVE19 PE=4 SV=1	43.811	399	By MS/MS	6	6	27.6	146790000	5645600	78274000	5	3910
A0A8C0PE22	C2CD5	C2 calcium dependent domain containing 5 OS=Canis lupus familiaris OX=9615 GN=C2CD5 PE=4 SV=1	125.17	1137	By MS/MS	3	3	2.9	43889000	797980	34910000	3	3353
A0A8C0PEN9	ADNP	Activity dependent neuroprotector homeobox OS=Canis lupus familiaris OX=9615 GN=ADNP PE=4 SV=1	134.5	1202	By MS/MS	6	6	7.2	129530000	1619100	53382000	6	3928
A0A8C0PEQ5	DIP2B	Disco interacting protein 2 homolog B OS=Canis lupus familiaris OX=9615 GN=DIP2B PE=3 SV=1	160.3	1476	By MS/MS	6	6	5.8	56160000	693330	28720000	5	3875
A0A8C0PEQ7	--	Nuclear factor kappa B subunit 2 OS=Canis lupus familiaris OX=9615 PE=4 SV=1	96.452	898	By MS/MS	4	4	8	51512000	1144700	49139000	4	3931
A0A8C0PF77	SEC23IP	SEC23 interacting protein OS=Canis lupus familiaris OX=9615 GN=SEC23IP PE=4 SV=1	105.78	941	By MS/MS	13	13	15.3	468300000	9963900	303730000	20	3949
A0A8C0PFA6	--	Flap endonuclease 1 OS=Canis lupus familiaris OX=9615 PE=3 SV=1	39.932	353	By matching	1	1	4.5	23222000	967600	0	0	3953
A0A8C0PFF8	ETFA	Electron transfer flavoprotein subunit alpha OS=Canis lupus familiaris OX=9615 GN=ETFA PE=3 SV=1	34.997	333	By MS/MS	10	10	41.4	1111200000	46301000	991810000	7	3957
A0A8C0PFS8	--	RNA binding motif protein 12B OS=Canis lupus familiaris OX=9615 PE=4 SV=1	99.428	855	By MS/MS	5	5	7.3	135330000	2050400	51016000	5	3969
A0A8C0PFU1	SYNE2	Spectrin repeat containing nuclear envelope protein 2 OS=Canis lupus familiaris OX=9615 GN=SYNE2 PE=3 SV=1	803.35	6955	By MS/MS	24	24	4.6	403130000	874460	311270000	18	3325
A0A8C0PFY2	PI4KA	1-phosphatidylinositol 4-kinase OS=Canis lupus familiaris OX=9615 GN=PI4KA PE=3 SV=1	224.36	1989	By MS/MS	6	6	4.3	62409000	542680	44389000	5	3888
A0A8C0PG13	--	Epiplakin 1 OS=Canis lupus familiaris OX=9615 PE=4 SV=1	430.11	3968	By matching	65	0	49.6	0	0	0	0	3979
A0A8C0PGA7	--	Family with sequence similarity 160 member B1 OS=Canis lupus familiaris OX=9615 PE=3 SV=1	103.97	936	By MS/MS	4	4	7.1	53625000	1011800	43002000	4	3994
A0A8C0PGB1	DNAJB1	DnaJ heat shock protein family (Hsp40) member B1 OS=Canis lupus familiaris OX=9615 GN=DNAJB1 PE=4 SV=1	38.16	340	By MS/MS	7	7	19.7	472430000	22497000	373380000	6	3995
A0A8C0PGJ2	RIOX1	Bifunctional lysine-specific demethylase and histidyl-hydroxylase OS=Canis lupus familiaris OX=9615 GN=RIOX1 PE=3 SV=1	69.891	630	By MS/MS	5	5	14.3	48624000	1676700	62164000	4	4002
A0A8C0PGW8	--	La-related protein 7 OS=Canis lupus familiaris OX=9615 PE=3 SV=1	62.347	546	By matching	6	0	13	0	0	0	0	4016
A0A8C0PGX2	--	D-aminoacyl-tRNA deacylase OS=Canis lupus familiaris OX=9615 PE=3 SV=1	23.423	209	By matching	1	1	7.7	8885700	1110700	0	0	4017
A0A8C0PGY5	XAB2	XPA binding protein 2 OS=Canis lupus familiaris OX=9615 GN=XAB2 PE=4 SV=1	99.968	855	By MS/MS	6	6	10.3	193700000	3521700	138050000	4	4019
A0A8C0PH12	HDLBP	High density lipoprotein binding protein OS=Canis lupus familiaris OX=9615 GN=HDLBP PE=4 SV=1	137.3	1229	By MS/MS	20	20	22.7	1012400000	12499000	855550000	23	4024
A0A8C0PH21	--	Dihydrolipoamide acetyltransferase component of pyruvate dehydrogenase complex OS=Canis lupus familiaris OX=9615 PE=3 SV=1	49.243	459	By MS/MS	3	3	13.7	130940000	5036300	121210000	4	3680
A0A8C0PH27	--	DNA polymerase epsilon catalytic subunit OS=Canis lupus familiaris OX=9615 PE=3 SV=1	251.88	2196	By MS/MS	9	9	5.3	105360000	870720	56473000	8	4027
A0A8C0PHC2	PARD6B	Par-6 family cell polarity regulator beta OS=Canis lupus familiaris OX=9615 GN=PARD6B PE=3 SV=1	40.94	370	By MS/MS	2	2	5.9	120010000	7059200	129840000	5	4039
A0A8C0PHF9	--	Signal recognition particle 19 kDa protein OS=Canis lupus familiaris OX=9615 PE=3 SV=1	16.028	143	By MS/MS	4	4	44.8	206500000	29500000	221150000	3	174
A0A8C0PHJ7	TEAD1	TEA domain transcription factor 1 OS=Canis lupus familiaris OX=9615 GN=TEAD1 PE=4 SV=1	41.082	368	By MS/MS	2	2	9.2	21165000	1322800	17932000	1	4045
A0A8C0PHL7	--	Destrin, actin depolymerizing factor OS=Canis lupus familiaris OX=9615 PE=3 SV=1	18.506	165	By MS/MS	3	3	21.8	0	0	0	2	4049
A0A8C0PHN1	FDPS	Farnesyl pyrophosphate synthase OS=Canis lupus familiaris OX=9615 GN=FDPS PE=3 SV=1	38.418	343	By matching	4	0	19.8	0	0	0	0	4050
A0A8C0PHP1	YTHDC1	YTH domain-containing family protein OS=Canis lupus familiaris OX=9615 GN=YTHDC1 PE=3 SV=1	61.562	541	By MS/MS	3	3	7	79385000	2737400	62697000	2	4051
A0A8C0PHT5	NDUFAF6	NADH:ubiquinone oxidoreductase complex assembly factor 6 OS=Canis lupus familiaris OX=9615 GN=NDUFAF6 PE=4 SV=1	28.38	241	By matching	1	1	3.7	4308400	331410	0	0	3760
A0A8C0PHU3	--	Leucine zipper like transcription regulator 1 OS=Canis lupus familiaris OX=9615 PE=4 SV=1	147.21	1317	By MS/MS	3	3	2.3	97112000	1213900	38652000	2	4061
A0A8C0PHV3	--	Cell division cycle 73 OS=Canis lupus familiaris OX=9615 PE=3 SV=1	59.148	520	By MS/MS	12	12	26.2	394310000	10953000	265070000	13	4064
A0A8C0PI22	--	Small ribosomal subunit protein bS6m OS=Canis lupus familiaris OX=9615 PE=3 SV=1	14.228	124	By MS/MS	1	1	10.5	69339000	7704300	0	1	4073
A0A8C0PI27	--	D-2-hydroxyglutarate dehydrogenase OS=Canis lupus familiaris OX=9615 PE=3 SV=1	59.964	549	By matching	1	1	2	3025600	91684	0	0	4075
A0A8C0PI44	MICAL2	F-actin monooxygenase OS=Canis lupus familiaris OX=9615 GN=MICAL2 PE=3 SV=1	100.23	880	By MS/MS	4	4	4.9	111760000	1926900	32144000	4	4077
A0A8C0PI51	--	Erythrocyte membrane protein band 4.1 like 1 OS=Canis lupus familiaris OX=9615 PE=4 SV=1	176.61	1609	By MS/MS	4	1	3	41873000	410520	29027000	4	4014
A0A8C0PI62	PROCR	Protein C receptor OS=Canis lupus familiaris OX=9615 GN=PROCR PE=4 SV=1	27.222	241	By MS/MS	6	6	26.1	282520000	25683000	124910000	4	4079
A0A8C0PIC9	--	Patatin like phospholipase domain containing 6 OS=Canis lupus familiaris OX=9615 PE=3 SV=1	168.57	1538	By MS/MS	3	3	2.4	61256000	673150	45861000	2	3863
A0A8C0PID0	--	cysteine--tRNA ligase OS=Canis lupus familiaris OX=9615 PE=3 SV=1	59.012	528	By MS/MS	1	1	1.7	1454300	46913	0	1	4087
A0A8C0PID5	PDCD6IP	Programmed cell death 6 interacting protein OS=Canis lupus familiaris OX=9615 GN=PDCD6IP PE=4 SV=1	90.032	817	By MS/MS	19	19	38.2	1579300000	29246000	1261500000	20	4089
A0A8C0PIF4	--	Spliceosome associated factor 3, U4/U6 recycling protein OS=Canis lupus familiaris OX=9615 PE=4 SV=1	112.16	982	By MS/MS	11	11	15.5	235400000	3796700	127070000	8	4092
A0A8C0PIJ0	SLC4A2	Anion exchange protein OS=Canis lupus familiaris OX=9615 GN=SLC4A2 PE=3 SV=1	136.14	1236	By MS/MS	10	10	10.8	301400000	5796100	246270000	15	4096
A0A8C0PIL6	--	RNA helicase OS=Canis lupus familiaris OX=9615 PE=3 SV=1	96.584	870	By MS/MS	7	7	10	135700000	2560400	79089000	9	4100
A0A8C0PIP1	SSH1	protein-serine/threonine phosphatase OS=Canis lupus familiaris OX=9615 GN=SSH1 PE=3 SV=1	106.41	962	By MS/MS	1	1	1.2	7757800	146370	0	1	4104
A0A8C0PIQ2	AP2A2	AP-2 complex subunit alpha OS=Canis lupus familiaris OX=9615 GN=AP2A2 PE=3 SV=1	103.79	936	By MS/MS	19	1	31.1	1504200000	25494000	1184300000	23	4105
A0A8C0PJ10	INTS8	Integrator complex subunit 8 OS=Canis lupus familiaris OX=9615 GN=INTS8 PE=3 SV=1	103.67	914	By MS/MS	2	2	4.2	22282000	474090	0	2	4119
A0A8C0PJ51	--	Erythrocyte membrane protein band 4.1 like 1 OS=Canis lupus familiaris OX=9615 PE=4 SV=1	86.34	772	By matching	3	0	4.1	0	0	0	0	4123
A0A8C0PJ71	--	Perilipin OS=Canis lupus familiaris OX=9615 PE=3 SV=1	46.756	432	By MS/MS	7	7	31	579710000	20704000	427790000	13	4127
A0A8C0PJB9	--	Family with sequence similarity 83 member H OS=Canis lupus familiaris OX=9615 PE=3 SV=1	123.91	1152	By MS/MS	15	1	19	15431000	214320	13149000	1	4132
A0A8C0PJJ6	PPM1F	Protein phosphatase, Mg2+/Mn2+ dependent 1F OS=Canis lupus familiaris OX=9615 GN=PPM1F PE=3 SV=1	48.324	440	By MS/MS	2	2	9.5	32329000	1539500	27186000	2	4138
A0A8C0PJK6	MICOS10	MICOS complex subunit MIC10 OS=Canis lupus familiaris OX=9615 GN=MICOS10 PE=3 SV=1	7.04	62	By MS/MS	1	1	51.6	86397000	43199000	73620000	1	369
A0A8C0PJL1	--	Calpain 7 OS=Canis lupus familiaris OX=9615 PE=3 SV=1	107.93	956	By MS/MS	3	3	3.5	43002000	716690	20540000	2	4141
A0A8C0PJN1	--	Importin 8 OS=Canis lupus familiaris OX=9615 PE=4 SV=1	119.82	1037	By matching	3	2	4.1	23590000	421240	0	0	4025
A0A8C0PJP0	PPP4R3B	polyribonucleotide nucleotidyltransferase OS=Canis lupus familiaris OX=9615 GN=PPP4R3B PE=3 SV=1	78.465	713	By MS/MS	10	10	18.7	590750000	13426000	362860000	12	3682
A0A8C0PJR6	AP1B1	AP complex subunit beta OS=Canis lupus familiaris OX=9615 GN=AP1B1 PE=3 SV=1	103.66	939	By MS/MS	16	9	24.6	911170000	18983000	699380000	11	3985
A0A8C0PJT1	PRPF6	Pre-mRNA-processing factor 6 OS=Canis lupus familiaris OX=9615 GN=PRPF6 PE=4 SV=1	106.74	941	By MS/MS	12	12	17.1	341520000	5508300	252930000	9	3911
A0A8C0PJU6	RIOK3	Serine/threonine-protein kinase RIO3 OS=Canis lupus familiaris OX=9615 GN=RIOK3 PE=3 SV=1	58.869	519	By MS/MS	4	4	11.4	60459000	2084800	60855000	4	4148
A0A8C0PJY5	--	Family with sequence similarity 111 member B OS=Canis lupus familiaris OX=9615 PE=4 SV=1	84.574	734	By MS/MS	4	4	6.7	113880000	2648300	92503000	3	4149
A0A8C0PK30	CCNY	Cyclin Y OS=Canis lupus familiaris OX=9615 GN=CCNY PE=3 SV=1	30.856	265	By MS/MS	3	3	15.1	28893000	1699600	29638000	5	816
A0A8C0PK33	BCAS1	Brain enriched myelin associated protein 1 OS=Canis lupus familiaris OX=9615 GN=BCAS1 PE=4 SV=1	68.149	638	By MS/MS	2	2	4.1	4892600	122310	0	2	4153
A0A8C0PKH3	TIGAR	TP53 induced glycolysis regulatory phosphatase OS=Canis lupus familiaris OX=9615 GN=TIGAR PE=4 SV=1	29.695	270	By MS/MS	5	5	30	1018300000	72736000	670010000	6	4166
A0A8C0PKK1	LOC477508	Cytochrome c oxidase subunit OS=Canis lupus familiaris OX=9615 GN=LOC477508 PE=3 SV=1	12.009	110	By MS/MS	2	2	45.5	178710000	22339000	155510000	3	4169
A0A8C0PKK8	--	Zinc finger AN1-type containing 5 OS=Canis lupus familiaris OX=9615 PE=4 SV=1	22.519	206	By matching	1	1	8.7	2082500	138830	0	0	4171
A0A8C0PKN0	MCRIP1	MAPK regulated corepressor interacting protein 1 OS=Canis lupus familiaris OX=9615 GN=MCRIP1 PE=3 SV=1	11.055	97	By MS/MS	1	1	11.3	44887000	4987400	38249000	2	4175
A0A8C0PKS8	RELL1	RELT like 1 OS=Canis lupus familiaris OX=9615 GN=RELL1 PE=3 SV=1	28.318	258	By MS/MS	2	2	20.9	25098000	3137300	20578000	3	4173
A0A8C0PKV5	RPUSD2	RNA pseudouridine synthase domain containing 2 OS=Canis lupus familiaris OX=9615 GN=RPUSD2 PE=4 SV=1	61.913	552	By MS/MS	2	2	6	21533000	615230	0	4	4178
A0A8C0PL11	SIX4	SIX homeobox 4 OS=Canis lupus familiaris OX=9615 GN=SIX4 PE=4 SV=1	82.417	777	By MS/MS	1	1	1.8	17643000	928560	0	1	4187
A0A8C0PL14	BCCIP	BRCA2 and CDKN1A-interacting protein OS=Canis lupus familiaris OX=9615 GN=BCCIP PE=3 SV=1	35.658	315	By MS/MS	3	0	16.5	40857000	2150400	50882000	1	4189
A0A8C0PLB8	CARKD	ATP-dependent (S)-NAD(P)H-hydrate dehydratase OS=Canis lupus familiaris OX=9615 GN=CARKD PE=3 SV=1	35.641	330	By MS/MS	3	3	12.7	91196000	4342700	99060000	1	4168
A0A8C0PLD3	C26H12orf43	Protein CUSTOS OS=Canis lupus familiaris OX=9615 GN=C26H12orf43 PE=3 SV=1	28.964	269	By MS/MS	1	1	4.5	20510000	1206500	17477000	1	4200
A0A8C0PLW0	OXA1L	OXA1L mitochondrial inner membrane protein OS=Canis lupus familiaris OX=9615 GN=OXA1L PE=3 SV=1	45.904	414	By MS/MS	2	2	5.6	17753000	1365600	15617000	1	3068
A0A8C0PM55	ATP6V1A	H(+)-transporting two-sector ATPase OS=Canis lupus familiaris OX=9615 GN=ATP6V1A PE=3 SV=1	64.702	584	By MS/MS	15	15	37.7	1318700000	34702000	897000000	21	4216
A0A8C0PMB6	--	Nucleolar and coiled-body phosphoprotein 1 OS=Canis lupus familiaris OX=9615 PE=4 SV=1	68.997	647	By MS/MS	10	1	17.8	635490000	16295000	410540000	9	4218
A0A8C0PME1	GLB1	Beta-galactosidase OS=Canis lupus familiaris OX=9615 GN=GLB1 PE=3 SV=1	105.5	946	By MS/MS	4	4	5	29183000	767990	32466000	4	325
A0A8C0PMJ8	--	Syntaxin 3 OS=Canis lupus familiaris OX=9615 PE=3 SV=1	28.71	251	By MS/MS	1	1	5.6	14031000	1079300	0	1	4224
A0A8C0PMN9	--	Integrator complex subunit 2 OS=Canis lupus familiaris OX=9615 PE=3 SV=1	123.1	1107	By MS/MS	2	2	2.3	52581000	1095400	91767000	0	4222
A0A8C0PMQ6	STIM2	Stromal interaction molecule 2 OS=Canis lupus familiaris OX=9615 GN=STIM2 PE=4 SV=1	81.251	714	By matching	1	1	1.7	2211700	51434	0	0	739
A0A8C0PMR8	FUT1	L-Fucosyltransferase OS=Canis lupus familiaris OX=9615 GN=FUT1 PE=3 SV=1	41.195	365	By MS/MS	2	2	8.5	36746000	2041500	33908000	2	4228
A0A8C0PMV6	DLG3	Discs large MAGUK scaffold protein 3 OS=Canis lupus familiaris OX=9615 GN=DLG3 PE=4 SV=1	42.129	366	By MS/MS	2	2	8.2	32857000	1729300	27370000	2	4232
A0A8C0PN02	KRT8	IF rod domain-containing protein OS=Canis lupus familiaris OX=9615 GN=KRT8 PE=3 SV=1	54.717	491	By MS/MS	27	1	63.1	275610000	8612900	175730000	5	4237
A0A8C0PN90	CTBP2	C-terminal binding protein 2 OS=Canis lupus familiaris OX=9615 GN=CTBP2 PE=3 SV=1	47.2	425	By MS/MS	3	3	12.9	151960000	6078500	88406000	2	4128
A0A8C0PNA6	CTDP1	RNA polymerase II subunit A C-terminal domain phosphatase OS=Canis lupus familiaris OX=9615 GN=CTDP1 PE=4 SV=1	90.639	838	By MS/MS	4	4	8.1	74063000	1543000	53239000	4	601
A0A8C0PNC9	TOMM7	Mitochondrial import receptor subunit TOM7 homolog OS=Canis lupus familiaris OX=9615 GN=TOMM7 PE=3 SV=1	6.2184	55	By MS/MS	2	2	56.4	336030000	84008000	521740000	2	4244
A0A8C0PNJ8	UBE2L3	Ubiquitin conjugating enzyme E2 L3 OS=Canis lupus familiaris OX=9615 GN=UBE2L3 PE=3 SV=1	17.861	154	By MS/MS	7	7	64.9	1367300000	170920000	1078900000	10	4247
A0A8C0PNR7	--	Envoplakin OS=Canis lupus familiaris OX=9615 PE=4 SV=1	231.23	2029	By MS/MS	27	27	22.8	775710000	6205700	574840000	24	432
A0A8C0PP72	RPL18	Ribosomal protein L18 OS=Canis lupus familiaris OX=9615 GN=RPL18 PE=3 SV=1	22.833	199	By MS/MS	6	6	32.7	1742200000	193570000	1077800000	10	140
A0A8C0PP81	SNAP29	Synaptosome associated protein 29 OS=Canis lupus familiaris OX=9615 GN=SNAP29 PE=4 SV=1	28.825	258	By MS/MS	3	3	14	312080000	19505000	207330000	4	4255
A0A8C0PPF8	SMG8	Nonsense-mediated mRNA decay factor SMG8 OS=Canis lupus familiaris OX=9615 GN=SMG8 PE=3 SV=1	105.02	950	By MS/MS	3	3	5.6	23612000	437260	5183600	2	1485
A0A8C0PPG3	--	Gluconokinase OS=Canis lupus familiaris OX=9615 PE=3 SV=1	20.487	187	By MS/MS	1	1	7.5	0	0	0	1	1014
A0A8C0PPR3	--	Bromodomain containing 4 OS=Canis lupus familiaris OX=9615 PE=4 SV=1	166.21	1505	By MS/MS	4	3	3.6	157950000	2468000	130280000	4	3719
A0A8C0PPU1	--	SECIS binding protein 2 OS=Canis lupus familiaris OX=9615 PE=4 SV=1	82.52	748	By MS/MS	2	2	4	15712000	402870	12413000	1	680
A0A8C0PQ10	GTF2E2	Transcription initiation factor IIE subunit beta OS=Canis lupus familiaris OX=9615 GN=GTF2E2 PE=3 SV=1	32.961	291	By MS/MS	2	2	8.2	28876000	1375100	67051000	1	4267
A0A8C0PQ22	ANXA7	Annexin OS=Canis lupus familiaris OX=9615 GN=ANXA7 PE=3 SV=1	50.109	466	By MS/MS	4	4	12.4	363250000	14530000	282660000	6	2036
A0A8C0PQ80	--	Fermitin family member 2 OS=Canis lupus familiaris OX=9615 PE=3 SV=1	73.553	644	By MS/MS	15	15	34.2	864400000	23362000	699770000	23	4227
A0A8C0PQ83	PCBP3	Poly(rC) binding protein 3 OS=Canis lupus familiaris OX=9615 GN=PCBP3 PE=4 SV=1	35.078	329	By matching	3	0	13.7	0	0	0	0	4021
A0A8C0PQC6	ALDH8A1	HBS1-like protein OS=Canis lupus familiaris OX=9615 GN=ALDH8A1 PE=4 SV=1	89.841	816	By MS/MS	5	5	7.5	211290000	4142900	172140000	9	1125
A0A8C0PQL0	ANO6	Anoctamin OS=Canis lupus familiaris OX=9615 GN=ANO6 PE=3 SV=1	98.65	845	By MS/MS	2	2	2.5	12908000	293360	6896900	3	4106
A0A8C0PQL8	--	General transcription factor IIA subunit 1 OS=Canis lupus familiaris OX=9615 PE=3 SV=1	41.425	375	By MS/MS	1	1	2.9	239620000	34231000	204180000	3	812
A0A8C0PQW4	MECR	Mitochondrial trans-2-enoyl-CoA reductase OS=Canis lupus familiaris OX=9615 GN=MECR PE=4 SV=1	39.284	367	By MS/MS	6	6	23.2	124420000	5655600	91605000	3	4276
A0A8C0PQZ4	PEF1	Penta-EF-hand domain containing 1 OS=Canis lupus familiaris OX=9615 GN=PEF1 PE=4 SV=1	30.045	284	By MS/MS	4	4	23.2	395720000	49465000	278700000	8	4277
A0A8C0PQZ7	--	Leukocyte receptor cluster member 8 OS=Canis lupus familiaris OX=9615 PE=4 SV=1	83.213	761	By matching	1	1	1.7	22644000	580610	0	0	788
A0A8C0PR27	PITRM1	Pitrilysin metalloproteinase 1 OS=Canis lupus familiaris OX=9615 GN=PITRM1 PE=4 SV=1	116.62	1034	By MS/MS	12	12	16.2	517610000	8348500	528030000	11	4278
A0A8C0PR47	FUCA1	Alpha-L-fucosidase OS=Canis lupus familiaris OX=9615 GN=FUCA1 PE=3 SV=1	51.185	441	By MS/MS	2	2	7.7	85338000	3413500	68664000	1	204
A0A8C0PR54	MAP3K4	Mitogen-activated protein kinase kinase kinase 4 OS=Canis lupus familiaris OX=9615 GN=MAP3K4 PE=4 SV=1	152.85	1346	By MS/MS	1	1	1	12638000	143620	0	1	1993
A0A8C0PRC5	LOC100856725	PrdX deacylase domain-containing protein 1 OS=Canis lupus familiaris OX=9615 GN=LOC100856725 PE=3 SV=1	19.147	172	By MS/MS	1	1	5.8	22283000	1856900	0	1	4285
A0A8C0PRJ0	--	Zinc finger CCCH-type with G patch domain-containing protein OS=Canis lupus familiaris OX=9615 PE=4 SV=1	55.28	513	By MS/MS	1	1	2.1	9849400	317720	0	1	4290
A0A8C0PRQ3	ERGIC1	Endoplasmic reticulum-Golgi intermediate compartment protein OS=Canis lupus familiaris OX=9615 GN=ERGIC1 PE=3 SV=1	32.601	290	By MS/MS	2	2	5.9	125990000	9691800	0	2	508
A0A8C0PRS9	--	KH homology domain-containing protein 4 OS=Canis lupus familiaris OX=9615 PE=3 SV=1	56.585	543	By MS/MS	2	2	4.2	7471600	324850	6366600	1	4295
A0A8C0PRU0	RCC2	Regulator of chromosome condensation 2 OS=Canis lupus familiaris OX=9615 GN=RCC2 PE=4 SV=1	56.02	522	By MS/MS	15	15	43.9	520740000	16273000	438040000	15	4296
A0A8C0PRY5	ENO3	phosphopyruvate hydratase OS=Canis lupus familiaris OX=9615 GN=ENO3 PE=3 SV=1	47.054	434	By MS/MS	9	6	31.3	175280000	6044100	145840000	5	4299
A0A8C0PS09	--	6-phosphofructo-2-kinase/fructose-2,6-biphosphatase 3 OS=Canis lupus familiaris OX=9615 PE=3 SV=1	53.323	461	By MS/MS	2	2	6.3	16011000	432730	13643000	1	651
A0A8C0PS33	CCDC186	Coiled-coil domain containing 186 OS=Canis lupus familiaris OX=9615 GN=CCDC186 PE=4 SV=1	96.155	831	By MS/MS	1	1	2	0	0	0	0	4159
A0A8C0PSB6	EHD2	EH domain containing 2 OS=Canis lupus familiaris OX=9615 GN=EHD2 PE=4 SV=1	61.203	543	By MS/MS	13	12	37.4	1086300000	31036000	863100000	11	4307
A0A8C0PSC7	--	Membrane bound O-acyltransferase domain containing 7 OS=Canis lupus familiaris OX=9615 PE=4 SV=1	44.34	397	By MS/MS	3	3	10.3	70951000	4173600	46375000	2	526
A0A8C0PSF6	IARS1	isoleucine--tRNA ligase OS=Canis lupus familiaris OX=9615 GN=IARS1 PE=3 SV=1	141.61	1236	By MS/MS	23	23	29.4	1722800000	25713000	1387700000	21	656
A0A8C0PSH1	--	Cathepsin H OS=Canis lupus familiaris OX=9615 PE=3 SV=1	36.105	323	By MS/MS	4	4	15.5	178600000	10506000	164640000	3	1320
A0A8C0PSH3	--	Charged multivesicular body protein 6 OS=Canis lupus familiaris OX=9615 PE=3 SV=1	23.509	201	By MS/MS	3	3	24.4	228470000	20770000	158960000	6	4310
A0A8C0PSH4	--	Protein 4.1 OS=Canis lupus familiaris OX=9615 PE=4 SV=1	115.66	1038	By MS/MS	3	2	3.5	11523000	180050	23425000	1	285
A0A8C0PSH8	GBA	Glucosylceramidase OS=Canis lupus familiaris OX=9615 GN=GBA PE=3 SV=1	55.733	502	By MS/MS	4	4	10.4	140820000	5215500	96357000	5	4265
A0A8C0PSL2	--	5-oxoprolinase, ATP-hydrolysing OS=Canis lupus familiaris OX=9615 PE=3 SV=1	137.55	1288	By MS/MS	13	13	18.1	522940000	8715600	442860000	15	3954
A0A8C0PSY8	JMJD1C	Lysine-specific demethylase OS=Canis lupus familiaris OX=9615 GN=JMJD1C PE=3 SV=1	284.85	2545	By MS/MS	1	1	0.3	5029700	34450	0	1	4313
A0A8C0PT23	SNRPD1	Small nuclear ribonucleoprotein Sm D1 OS=Canis lupus familiaris OX=9615 GN=SNRPD1 PE=3 SV=1	13.281	119	By MS/MS	2	2	28.6	687020000	137400000	585420000	1	4319
A0A8C0PT56	WLS	Wnt ligand secretion mediator OS=Canis lupus familiaris OX=9615 GN=WLS PE=3 SV=1	61.548	548	By MS/MS	3	1	5.5	43074000	1485300	31813000	3	4321
A0A8C0PT77	RAE1	Ribonucleic acid export 1 OS=Canis lupus familiaris OX=9615 GN=RAE1 PE=4 SV=1	37.405	333	By MS/MS	5	5	17.7	146890000	7731200	103040000	3	4234
A0A8C0PT97	BCL2L2	Bcl-2-like protein 2 OS=Canis lupus familiaris OX=9615 GN=BCL2L2 PE=4 SV=1	32.498	304	By MS/MS	5	5	33.6	371800000	24787000	280720000	15	4323
A0A8C0PTC8	RPTOR	Regulatory associated protein of MTOR complex 1 OS=Canis lupus familiaris OX=9615 GN=RPTOR PE=3 SV=1	143.47	1286	By MS/MS	3	3	2.6	38936000	599020	33550000	2	1464
A0A8C0PTF5	RNPC3	RNA-binding region-containing protein 3 OS=Canis lupus familiaris OX=9615 GN=RNPC3 PE=4 SV=1	55.04	489	By MS/MS	2	2	4.3	17234000	638310	13559000	1	3236
A0A8C0PTW7	PCBP2	Poly(rC) binding protein 2 OS=Canis lupus familiaris OX=9615 GN=PCBP2 PE=4 SV=1	38.58	365	By MS/MS	12	0	61.6	97714000	4885700	83263000	1	4333
A0A8C0PTZ0	SCAMP3	Secretory carrier-associated membrane protein OS=Canis lupus familiaris OX=9615 GN=SCAMP3 PE=3 SV=1	38.113	346	By MS/MS	3	3	15	127620000	9115900	108860000	2	4011
A0A8C0PU04	--	Huntingtin interacting protein 1 related OS=Canis lupus familiaris OX=9615 PE=3 SV=1	119.54	1067	By MS/MS	14	14	17.2	290260000	3819200	212420000	10	4335
A0A8C0PU06	--	CRK proto-oncogene, adaptor protein OS=Canis lupus familiaris OX=9615 PE=3 SV=1	42.069	385	By MS/MS	10	3	38.4	480120000	20005000	312600000	13	4336
A0A8C0PU47	UBAP2L	Ubiquitin associated protein 2 like OS=Canis lupus familiaris OX=9615 GN=UBAP2L PE=4 SV=1	106.02	1003	By matching	12	1	21.1	5999700	176460	5112400	0	4337
A0A8C0PU65	TPM3	Tropomyosin 3 OS=Canis lupus familiaris OX=9615 GN=TPM3 PE=3 SV=1	33.222	285	By matching	15	0	46.7	0	0	0	0	4338
A0A8C0PU84	--	Ribosomal protein L36a OS=Canis lupus familiaris OX=9615 PE=3 SV=1	33.178	300	By MS/MS	3	3	10.7	239540000	9980800	211300000	4	141
A0A8C0PUF0	--	RING-type E3 ubiquitin transferase OS=Canis lupus familiaris OX=9615 PE=3 SV=1	96.144	880	By MS/MS	7	7	11.2	126850000	2588800	98669000	7	3505
A0A8C0PUG1	TPM3	Tropomyosin 3 OS=Canis lupus familiaris OX=9615 GN=TPM3 PE=3 SV=1	29.032	248	By MS/MS	19	7	58.9	6322100000	301050000	4840500000	23	4347
A0A8C0PUH5	DLGAP5	DLG associated protein 5 OS=Canis lupus familiaris OX=9615 GN=DLGAP5 PE=3 SV=1	91.58	804	By MS/MS	5	5	8.7	56609000	1088600	32937000	2	4348
A0A8C0PUT4	--	Sorting nexin 7 OS=Canis lupus familiaris OX=9615 PE=3 SV=1	49.304	430	By MS/MS	5	5	18.6	58439000	2164400	53375000	4	2635
A0A8C0PUU6	--	Inositol polyphosphate-5-phosphatase K OS=Canis lupus familiaris OX=9615 PE=3 SV=1	51.4	446	By MS/MS	4	4	10.3	59387000	2699400	47756000	3	4354
A0A8C0PUV7	--	HAUS augmin like complex subunit 5 OS=Canis lupus familiaris OX=9615 PE=4 SV=1	70.999	631	By MS/MS	4	4	8.7	42447000	1088400	28006000	3	4355
A0A8C0PV14	MADD	MAP kinase-activating death domain protein OS=Canis lupus familiaris OX=9615 GN=MADD PE=3 SV=1	163.84	1477	By MS/MS	3	3	2.3	2433100000	32015000	428150000	3	4084
A0A8C0PV95	GRAMD1A	GRAM domain containing 1A OS=Canis lupus familiaris OX=9615 GN=GRAMD1A PE=4 SV=1	79.244	713	By MS/MS	1	0	1.3	8892300	216880	0	1	674
A0A8C0PV96	CEMIP2	hyaluronoglucosaminidase OS=Canis lupus familiaris OX=9615 GN=CEMIP2 PE=3 SV=1	142.3	1276	By MS/MS	1	1	1	0	0	0	1	3617
A0A8C0PVA5	REPS1	RALBP1 associated Eps domain containing 1 OS=Canis lupus familiaris OX=9615 GN=REPS1 PE=4 SV=1	86.659	796	By MS/MS	2	2	2.6	5290400	110220	0	1	4361
A0A8C0PVK3	PPP2R1A	Protein phosphatase 2 scaffold subunit Aalpha OS=Canis lupus familiaris OX=9615 GN=PPP2R1A PE=4 SV=1	65.445	590	By MS/MS	15	1	33.9	2922600000	74940000	2131000000	31	4368
A0A8C0PWB8	--	SH3 domain and tetratricopeptide repeats 1 OS=Canis lupus familiaris OX=9615 PE=4 SV=1	146.14	1334	By MS/MS	1	1	1.2	19935000	337880	0	1	630
A0A8C0PWC0	CALM1	Calmodulin 1 OS=Canis lupus familiaris OX=9615 GN=CALM1 PE=4 SV=1	16.837	149	By MS/MS	9	9	81.2	2564400000	284930000	1864100000	9	1302
A0A8C0PWH7	--	PBX homeobox interacting protein 1 OS=Canis lupus familiaris OX=9615 PE=4 SV=1	74.616	682	By MS/MS	5	5	10.7	57246000	1734700	50822000	4	4286
A0A8C0PWJ2	--	Coiled-coil domain containing 88C OS=Canis lupus familiaris OX=9615 PE=4 SV=1	230.39	2033	By MS/MS	6	5	3	67347000	461280	48041000	6	4383
A0A8C0PWJ6	--	Rho guanine nucleotide exchange factor 2 OS=Canis lupus familiaris OX=9615 PE=4 SV=1	110.29	976	By MS/MS	2	2	2.9	19616000	306500	27889000	2	297
A0A8C0PWM3	--	Carboxypeptidase D OS=Canis lupus familiaris OX=9615 PE=3 SV=1	146.5	1321	By MS/MS	9	9	9.8	282650000	3670800	149570000	14	1419
A0A8C0PWQ2	TBC1D14	KIAA0232 OS=Canis lupus familiaris OX=9615 GN=TBC1D14 PE=4 SV=1	47.616	413	By MS/MS	1	1	5.3	7820800	325870	6664200	1	743
A0A8C0PX06	--	SOS Ras/Rho guanine nucleotide exchange factor 2 OS=Canis lupus familiaris OX=9615 PE=4 SV=1	141.46	1233	By matching	1	0	0.9	0	0	0	0	4391
A0A8C0PXN0	GGA3	Golgi associated, gamma adaptin ear containing, ARF binding protein 3 OS=Canis lupus familiaris OX=9615 GN=GGA3 PE=3 SV=1	78.709	729	By MS/MS	4	4	8.5	90574000	2921800	80256000	2	4397
A0A8C0PXP0	--	Actin filament associated protein 1 OS=Canis lupus familiaris OX=9615 PE=4 SV=1	80.572	728	By MS/MS	2	2	3.4	18588000	546720	0	3	710
A0A8C0PXT2	DDX21	RNA helicase OS=Canis lupus familiaris OX=9615 GN=DDX21 PE=3 SV=1	88.512	789	By MS/MS	12	0	18.6	111130000	2469600	78604000	4	4403
A0A8C0PXZ5	UBAP2L	Ubiquitin associated protein 2 like OS=Canis lupus familiaris OX=9615 GN=UBAP2L PE=4 SV=1	117.16	1112	By MS/MS	13	2	20.8	667950000	19646000	408310000	16	3593
A0A8C0PY01	STRBP	Spermatid perinuclear RNA binding protein OS=Canis lupus familiaris OX=9615 GN=STRBP PE=4 SV=1	65.134	595	By MS/MS	7	6	20.2	89374000	2234400	83264000	4	1169
A0A8C0PY02	UBQLN1	Ubiquilin 1 OS=Canis lupus familiaris OX=9615 GN=UBQLN1 PE=4 SV=1	59.078	561	By MS/MS	9	1	36.9	0	0	0	0	4408
A0A8C0PY17	--	ubiquitinyl hydrolase 1 OS=Canis lupus familiaris OX=9615 PE=4 SV=1	170.89	1512	By MS/MS	3	3	2.4	15825000	184020	0	3	4410
A0A8C0PY23	SAMD4A	Sterile alpha motif domain containing 4A OS=Canis lupus familiaris OX=9615 GN=SAMD4A PE=3 SV=1	69.934	629	By MS/MS	4	3	11.3	48527000	1565400	41848000	3	702
A0A8C0PY38	--	Chromosome 1 open reading frame 198 OS=Canis lupus familiaris OX=9615 PE=4 SV=1	36.583	332	By MS/MS	3	3	16	4700300	204360	0	2	2443
A0A8C0PY59	STK10	non-specific serine/threonine protein kinase OS=Canis lupus familiaris OX=9615 GN=STK10 PE=3 SV=1	112.4	967	By MS/MS	14	13	21.5	249990000	4464100	146850000	12	4415
A0A8C0PY69	--	Small-subunit processome Utp12 domain-containing protein OS=Canis lupus familiaris OX=9615 PE=3 SV=1	98.602	888	By MS/MS	6	6	8	137590000	3355900	143140000	6	4117
A0A8C0PY99	PCBP2	Poly(rC) binding protein 2 OS=Canis lupus familiaris OX=9615 GN=PCBP2 PE=4 SV=1	33.8	321	By MS/MS	12	1	70.7	4188700000	209440000	3237600000	42	4419
A0A8C0PYE5	--	Probable glutamate--tRNA ligase, mitochondrial OS=Canis lupus familiaris OX=9615 PE=3 SV=1	58.312	522	By MS/MS	1	1	2.7	7098700	221830	0	1	4423
A0A8C0PYF9	--	ADP ribosylation factor GTPase activating protein 2 OS=Canis lupus familiaris OX=9615 PE=4 SV=1	58.393	534	By MS/MS	9	8	26.8	270610000	8200400	838140000	11	4424
A0A8C0PYH8	RNF31	RBR-type E3 ubiquitin transferase OS=Canis lupus familiaris OX=9615 GN=RNF31 PE=3 SV=1	120.17	1076	By MS/MS	5	0	7.1	79889000	1268100	59361000	4	4425
A0A8C0PYN4	JPT1	Jupiter microtubule associated homolog 1 OS=Canis lupus familiaris OX=9615 GN=JPT1 PE=3 SV=1	15.954	154	By MS/MS	2	2	27.9	69837000	6983700	63765000	3	4428
A0A8C0PYP3	PEX3	Peroxisomal assembly protein PEX3 OS=Canis lupus familiaris OX=9615 GN=PEX3 PE=4 SV=1	42.234	373	By MS/MS	2	2	9.4	61429000	2925200	53791000	1	4429
A0A8C0PYQ2	HNRNPA1	Heterogeneous nuclear ribonucleoprotein A1 OS=Canis lupus familiaris OX=9615 GN=HNRNPA1 PE=4 SV=1	34.196	320	By MS/MS	18	6	65.6	12371000000	651110000	9872700000	115	4430
A0A8C0PYS7	--	Misshapen like kinase 1 OS=Canis lupus familiaris OX=9615 PE=4 SV=1	153.63	1364	By MS/MS	6	4	7	69096000	909150	80415000	7	1627
A0A8C0PYT5	S100A6	Protein S100 OS=Canis lupus familiaris OX=9615 GN=S100A6 PE=3 SV=1	10.039	90	By MS/MS	3	3	54.4	1395600000	279110000	1291600000	5	4433
A0A8C0PYW4	--	Ribosomal RNA processing 1B OS=Canis lupus familiaris OX=9615 PE=3 SV=1	76.678	688	By MS/MS	4	4	5.7	40266000	1088300	0	2	4434
A0A8C0PYW5	VPS13A	Vacuolar protein sorting 13 homolog A OS=Canis lupus familiaris OX=9615 GN=VPS13A PE=3 SV=1	354.4	3122	By MS/MS	5	5	2.2	39605000	225030	36576000	4	524
A0A8C0PZ79	NEMF	Nuclear export mediator factor OS=Canis lupus familiaris OX=9615 GN=NEMF PE=3 SV=1	120.9	1057	By MS/MS	3	3	3.2	57986000	1054300	54847000	2	464
A0A8C0PZ97	--	CDC like kinase 2 OS=Canis lupus familiaris OX=9615 PE=4 SV=1	73.372	631	By MS/MS	1	1	1.3	2931700	81437	0	1	4439
A0A8C0PZA5	--	RNA helicase OS=Canis lupus familiaris OX=9615 PE=3 SV=1	139.5	1256	By MS/MS	22	22	27.7	1895400000	25272000	1311500000	28	705
A0A8C0PZC5	--	Chromobox 8 OS=Canis lupus familiaris OX=9615 PE=4 SV=1	41.86	378	By matching	2	2	6.1	16219000	675780	13820000	0	1242
A0A8C0PZD9	TIMM17A	Mitochondrial import inner membrane translocase subunit TIM17 OS=Canis lupus familiaris OX=9615 GN=TIMM17A PE=3 SV=1	17.993	171	By MS/MS	1	1	12.9	29601000	3700100	0	1	4440
A0A8C0PZF2	IPO4	Importin 4 OS=Canis lupus familiaris OX=9615 GN=IPO4 PE=4 SV=1	118.09	1079	By MS/MS	17	17	26.1	1489800000	27589000	1021900000	19	2478
A0A8C0PZQ4	RBBP6	RB binding protein 6, ubiquitin ligase OS=Canis lupus familiaris OX=9615 GN=RBBP6 PE=4 SV=1	197.03	1760	By MS/MS	6	1	4.2	63608000	642500	53352000	4	3443
A0A8C0PZR2	--	Mitochondrial ribosomal protein L38 OS=Canis lupus familiaris OX=9615 PE=4 SV=1	44.449	379	By MS/MS	1	1	5	0	0	0	1	401
A0A8C0PZS6	--	Scavenger receptor class B member 1 OS=Canis lupus familiaris OX=9615 PE=3 SV=1	81.435	753	By MS/MS	6	6	11.3	184150000	4721900	230340000	7	4365
A0A8C0PZU4	--	Eukaryotic translation initiation factor 4 gamma 3 OS=Canis lupus familiaris OX=9615 PE=3 SV=1	201.36	1830	By MS/MS	12	9	10.1	119900000	1090000	106920000	5	1022
A0A8C0Q0I1	--	Thioredoxin domain-containing protein OS=Canis lupus familiaris OX=9615 PE=4 SV=1	41.025	379	By MS/MS	1	1	4	0	0	0	1	1491
A0A8C0Q0J1	C5H17orf49	Chromosome 5 C17orf49 homolog OS=Canis lupus familiaris OX=9615 GN=C5H17orf49 PE=4 SV=1	14.019	138	By MS/MS	1	1	10.1	35231000	5033000	30021000	1	4385
A0A8C0Q0M7	--	EF-hand domain family member D2 OS=Canis lupus familiaris OX=9615 PE=4 SV=1	26.709	240	By MS/MS	6	4	42.9	528810000	33051000	395870000	3	4462
A0A8C0Q0T0	CRYBG2	Crystallin beta-gamma domain containing 2 OS=Canis lupus familiaris OX=9615 GN=CRYBG2 PE=3 SV=1	168.19	1559	By MS/MS	4	4	3.6	21024000	266130	0	4	2616
A0A8C0Q0T8	--	Protein phosphatase 1 regulatory subunit 8 OS=Canis lupus familiaris OX=9615 PE=4 SV=1	38.505	351	By MS/MS	5	5	24.5	86157000	5068100	82444000	5	4464
A0A8C0Q0U3	PARD3	Par-3 family cell polarity regulator OS=Canis lupus familiaris OX=9615 GN=PARD3 PE=3 SV=1	152.67	1364	By MS/MS	3	3	2.9	42859000	535740	24426000	1	2038
A0A8C0Q0V3	CDC123	Cell division cycle protein 123 homolog OS=Canis lupus familiaris OX=9615 GN=CDC123 PE=3 SV=1	38.791	334	By MS/MS	4	4	17.1	120460000	6339800	95276000	6	4466
A0A8C0Q1A0	MYL12B	Myosin light chain 12B OS=Canis lupus familiaris OX=9615 GN=MYL12B PE=4 SV=1	19.793	172	By MS/MS	8	1	68	39534000	3594000	33687000	1	4476
A0A8C0Q1D3	DAAM1	Dishevelled associated activator of morphogenesis 1 OS=Canis lupus familiaris OX=9615 GN=DAAM1 PE=4 SV=1	114.83	1006	By MS/MS	3	3	3	10598000	163040	7024600	3	525
A0A8C0Q1M0	--	ATP synthase subunit e, mitochondrial OS=Canis lupus familiaris OX=9615 PE=3 SV=1	8.0182	69	By MS/MS	2	2	36.2	445180000	111300000	280670000	7	390
A0A8C0Q1M8	HSD17B4	Hydroxysteroid 17-beta dehydrogenase 4 OS=Canis lupus familiaris OX=9615 GN=HSD17B4 PE=4 SV=1	79.689	737	By MS/MS	16	16	38	1391600000	33942000	1100600000	22	4483
A0A8C0Q1U5	FNBP1L	Formin-binding protein 1-like OS=Canis lupus familiaris OX=9615 GN=FNBP1L PE=3 SV=1	63.629	547	By MS/MS	1	1	1.1	17150000	463510	0	1	2113
A0A8C0Q1V4	--	Conserved oligomeric Golgi complex subunit 7 OS=Canis lupus familiaris OX=9615 PE=3 SV=1	82.417	736	By MS/MS	7	7	13.9	267560000	6370400	143770000	9	3113
A0A8C0Q1W7	DLGAP1	DLG associated protein 1 OS=Canis lupus familiaris OX=9615 GN=DLGAP1 PE=3 SV=1	71.757	646	By matching	1	1	2	11486000	358920	9787000	0	1747
A0A8C0Q1W8	PDXDC1	Pyridoxal dependent decarboxylase domain containing 1 OS=Canis lupus familiaris OX=9615 GN=PDXDC1 PE=4 SV=1	105.87	968	By MS/MS	9	9	20.1	536590000	10319000	314960000	10	2808
A0A8C0Q1Z7	SCYL3	SCY1 like pseudokinase 3 OS=Canis lupus familiaris OX=9615 GN=SCYL3 PE=4 SV=1	72.491	652	By MS/MS	2	2	4.8	0	0	0	2	3952
A0A8C0Q2I1	--	Sterol carrier protein 2 OS=Canis lupus familiaris OX=9615 PE=3 SV=1	58.743	545	By MS/MS	11	11	23.7	872620000	26443000	820550000	15	943
A0A8C0Q2Q8	--	EFR3 homolog A OS=Canis lupus familiaris OX=9615 PE=4 SV=1	88.378	782	By MS/MS	2	2	4.2	59821000	1246300	56737000	4	2696
A0A8C0Q3P9	--	alpha-1,2-Mannosidase OS=Canis lupus familiaris OX=9615 PE=3 SV=1	106.15	949	By MS/MS	3	3	4.7	61806000	1287600	98635000	3	663
A0A8C0Q3Q1	FHL3	Four and a half LIM domains 3 OS=Canis lupus familiaris OX=9615 GN=FHL3 PE=4 SV=1	31.097	280	By matching	1	1	2.9	7195900	479730	0	0	4518
A0A8C0Q3Q3	--	Vacuolar protein sorting 13 homolog D OS=Canis lupus familiaris OX=9615 PE=3 SV=1	454.21	4052	By MS/MS	1	1	0.2	73216000	315580	0	1	2711
A0A8C0Q4E5	KTN1	Kinectin 1 OS=Canis lupus familiaris OX=9615 GN=KTN1 PE=4 SV=1	142.52	1232	By matching	42	1	38.1	0	0	0	0	632
A0A8C0Q4L4	--	Myosin phosphatase Rho interacting protein OS=Canis lupus familiaris OX=9615 PE=4 SV=1	130.42	1150	By MS/MS	7	6	9	70269000	1018400	55262000	6	618
A0A8C0Q4P0	ACTN2	Actinin alpha 2 OS=Canis lupus familiaris OX=9615 GN=ACTN2 PE=3 SV=1	103.71	893	By matching	16	0	16.5	0	0	0	0	4320
A0A8C0Q4Q1	YY1	YY1 transcription factor OS=Canis lupus familiaris OX=9615 GN=YY1 PE=3 SV=1	44.238	410	By matching	3	3	9.5	10838000	541910	10627000	0	4532
A0A8C0Q4R0	MYDGF	Myeloid derived growth factor OS=Canis lupus familiaris OX=9615 GN=MYDGF PE=4 SV=1	18.77	173	By MS/MS	2	2	12.1	20337000	1694700	20921000	2	4533
A0A8C0Q4V6	LASP1	LIM and SH3 domain protein 1 OS=Canis lupus familiaris OX=9615 GN=LASP1 PE=4 SV=1	28.649	250	By MS/MS	8	8	34.8	2748400000	183220000	2397100000	10	1063
A0A8C0Q4Y8	--	RUN and FYVE domain containing 3 OS=Canis lupus familiaris OX=9615 PE=4 SV=1	106.08	986	By MS/MS	3	3	3.4	60867000	882140	39676000	3	2747
A0A8C0Q4Z2	AFTPH	Aftiphilin OS=Canis lupus familiaris OX=9615 GN=AFTPH PE=4 SV=1	95.195	866	By MS/MS	4	4	6.9	65667000	1563500	38467000	5	2913
A0A8C0Q4Z8	AP3M1	Adaptor related protein complex 3 subunit mu 1 OS=Canis lupus familiaris OX=9615 GN=AP3M1 PE=3 SV=1	46.939	418	By MS/MS	4	4	15.3	325870000	13578000	221950000	5	4536
A0A8C0Q5A3	--	Poly(A)-specific ribonuclease PARN OS=Canis lupus familiaris OX=9615 PE=3 SV=1	82.627	724	By matching	1	1	1.7	30677000	748220	0	0	2526
A0A8C0Q5G0	UBE2Z	Ubiquitin conjugating enzyme E2 Z OS=Canis lupus familiaris OX=9615 GN=UBE2Z PE=4 SV=1	38.238	354	By MS/MS	3	3	6.5	29400000	1960000	44807000	2	4547
A0A8C0Q5G9	LSM6	LSM6 homolog, U6 small nuclear RNA and mRNA degradation associated OS=Canis lupus familiaris OX=9615 GN=LSM6 PE=3 SV=1	9.1275	80	By MS/MS	2	2	26.2	4871800000	974350000	0	2	4548
A0A8C0Q5I8	--	TRMT1-like protein OS=Canis lupus familiaris OX=9615 PE=3 SV=1	76.898	690	By MS/MS	4	4	7.1	102380000	2225700	59418000	3	700
A0A8C0Q5M8	--	Tripartite motif containing 28 OS=Canis lupus familiaris OX=9615 PE=4 SV=1	86.563	813	By MS/MS	15	1	36.2	1520900000	41106000	1246000000	25	4550
A0A8C0Q5P7	SNAPIN	SNARE-associated protein Snapin OS=Canis lupus familiaris OX=9615 GN=SNAPIN PE=3 SV=1	14.888	136	By MS/MS	2	2	19.1	72821000	7282100	0	3	4551
A0A8C0Q5W3	--	Phosphofurin acidic cluster sorting protein 2 OS=Canis lupus familiaris OX=9615 PE=3 SV=1	94.574	858	By MS/MS	2	2	2.7	47490000	1283500	40740000	2	945
A0A8C0Q5Y6	DGKA	Diacylglycerol kinase OS=Canis lupus familiaris OX=9615 GN=DGKA PE=3 SV=1	82.502	734	By MS/MS	12	11	23.2	636370000	13834000	593750000	11	2887
A0A8C0Q6B5	--	60S ribosomal protein L3 OS=Canis lupus familiaris OX=9615 PE=3 SV=1	43.466	384	By MS/MS	10	10	28.4	1565700000	82406000	1274500000	9	2294
A0A8C0Q6B9	TM9SF1	Transmembrane 9 superfamily member OS=Canis lupus familiaris OX=9615 GN=TM9SF1 PE=3 SV=1	69.152	606	By MS/MS	3	3	5.6	1603700000	64146000	597780000	3	4559
A0A8C0Q6E5	--	GPI ethanolamine phosphate transferase 2 OS=Canis lupus familiaris OX=9615 PE=3 SV=1	108.89	983	By matching	1	1	1.5	49909000	1160700	42528000	0	4560
A0A8C0Q6H1	GK5	Putative glycerol kinase 5 OS=Canis lupus familiaris OX=9615 GN=GK5 PE=3 SV=1	54.875	489	By MS/MS	3	3	11	53655000	1850200	38125000	3	1149
A0A8C0Q6J6	--	DNA replication licensing factor MCM3 OS=Canis lupus familiaris OX=9615 PE=3 SV=1	92.016	816	By MS/MS	20	20	34.6	1591700000	29476000	1317600000	23	3042
A0A8C0Q6V1	FAM135A	Family with sequence similarity 135 member A OS=Canis lupus familiaris OX=9615 GN=FAM135A PE=3 SV=1	173.07	1543	By MS/MS	4	4	3.8	19649000	261990	11943000	1	3183
A0A8C0Q6X1	--	Bms1-type G domain-containing protein OS=Canis lupus familiaris OX=9615 PE=4 SV=1	90.162	784	By MS/MS	12	12	20.8	491000000	14441000	313100000	14	4490
A0A8C0Q6X7	IPO11	Importin 11 OS=Canis lupus familiaris OX=9615 GN=IPO11 PE=4 SV=1	106.26	922	By MS/MS	6	6	9.7	206940000	4498600	151360000	7	4346
A0A8C0Q7D0	--	Tr-type G domain-containing protein OS=Canis lupus familiaris OX=9615 PE=3 SV=1	50.03	462	By MS/MS	8	1	25.5	0	0	0	0	4579
A0A8C0Q7G1	--	Phosphoserine aminotransferase OS=Canis lupus familiaris OX=9615 PE=3 SV=1	40.507	370	By MS/MS	7	7	32.2	662570000	23663000	573710000	6	4580
A0A8C0Q7G6	WDR92	Nuclear nucleic acid-binding protein C1D OS=Canis lupus familiaris OX=9615 GN=WDR92 PE=3 SV=1	48.829	433	By MS/MS	2	1	4.6	10366000	383940	0	3	4581
A0A8C0Q7G9	--	Synaptogyrin 1 OS=Canis lupus familiaris OX=9615 PE=3 SV=1	20.99	191	By matching	1	1	9.4	9475200	1579200	0	0	4582
A0A8C0Q7I6	HDGFL2	HDGF like 2 OS=Canis lupus familiaris OX=9615 GN=HDGFL2 PE=3 SV=1	67.529	604	By MS/MS	3	3	8.6	191950000	5816800	170120000	5	3838
A0A8C0Q7J0	--	Nucleoporin 133 OS=Canis lupus familiaris OX=9615 PE=3 SV=1	129.14	1155	By MS/MS	12	12	19.7	3310100000	53389000	1545700000	14	4584
A0A8C0Q7T4	--	HDGF like 3 OS=Canis lupus familiaris OX=9615 PE=4 SV=1	22.619	203	By MS/MS	3	3	15.8	175960000	17596000	93997000	8	4589
A0A8C0Q7Z9	GEMIN5	Gem nuclear organelle associated protein 5 OS=Canis lupus familiaris OX=9615 GN=GEMIN5 PE=4 SV=1	157.39	1406	By matching	16	0	17.7	0	0	0	0	4592
A0A8C0Q8A0	--	RNA polymerase III subunit E OS=Canis lupus familiaris OX=9615 PE=4 SV=1	74.976	668	By MS/MS	1	1	1.8	13973000	332680	0	2	3160
A0A8C0Q8H3	RPS26	40S ribosomal protein S26 OS=Canis lupus familiaris OX=9615 GN=RPS26 PE=3 SV=1	13.015	115	By MS/MS	2	2	24.3	144350000	24058000	170520000	2	4602
A0A8C0Q8H8	--	Large ribosomal subunit protein uL22m OS=Canis lupus familiaris OX=9615 PE=3 SV=1	23.544	202	By MS/MS	3	3	19.8	83043000	5190200	36016000	3	4603
A0A8C0Q8N2	--	PTPRF interacting protein alpha 1 OS=Canis lupus familiaris OX=9615 PE=3 SV=1	143.95	1277	By MS/MS	8	8	9	162690000	2008500	89309000	3	3868
A0A8C0Q8R1	TCAF2	TRPM8 channel associated factor 2 OS=Canis lupus familiaris OX=9615 GN=TCAF2 PE=3 SV=1	99.616	917	By MS/MS	7	7	13.3	79449000	2147300	120630000	4	4606
A0A8C0Q8U1	NOP9	NOP9 nucleolar protein OS=Canis lupus familiaris OX=9615 GN=NOP9 PE=4 SV=1	69.346	637	By MS/MS	9	9	17.1	459600000	13518000	347610000	9	4610
A0A8C0Q8X0	PA2G4	Proliferation-associated 2G4 OS=Canis lupus familiaris OX=9615 GN=PA2G4 PE=3 SV=1	43.802	394	By MS/MS	13	13	50.3	3430900000	142950000	2633300000	43	4613
A0A8C0Q8X1	GNG12	Guanine nucleotide-binding protein subunit gamma OS=Canis lupus familiaris OX=9615 GN=GNG12 PE=3 SV=1	8.0242	72	By MS/MS	2	2	41.7	221590000	44318000	229750000	3	4614
A0A8C0Q9E7	HSPA14	Heat shock 70 kDa protein 14 OS=Canis lupus familiaris OX=9615 GN=HSPA14 PE=3 SV=1	51.348	474	By MS/MS	5	5	18.8	249100000	8896400	145110000	6	2408
A0A8C0Q9L4	--	Inhibitor of Bruton tyrosine kinase OS=Canis lupus familiaris OX=9615 PE=4 SV=1	151.62	1364	By MS/MS	3	3	2.6	24725000	294340	13314000	1	1191
A0A8C0Q9X4	--	Methylmalonyl-CoA mutase, mitochondrial OS=Canis lupus familiaris OX=9615 PE=3 SV=1	83.202	749	By MS/MS	7	7	15.8	265000000	6625000	177640000	10	1159
A0A8C0Q9Z0	IFT74	Intraflagellar transport 74 OS=Canis lupus familiaris OX=9615 GN=IFT74 PE=4 SV=1	62.576	543	By MS/MS	1	1	2.8	7175500	166870	6114300	1	4635
A0A8C0Q020	TSR3	18S rRNA aminocarboxypropyltransferase OS=Canis lupus familiaris OX=9615 GN=TSR3 PE=3 SV=1	33.818	312	By MS/MS	1	1	6.1	16430000	966460	0	1	4453
A0A8C0Q027	MICAL3	F-actin monooxygenase OS=Canis lupus familiaris OX=9615 GN=MICAL3 PE=3 SV=1	253.4	2258	By MS/MS	1	1	0.5	14358000	101110	0	1	4112
A0A8C0Q054	--	Histone-lysine N-methyltransferase OS=Canis lupus familiaris OX=9615 PE=3 SV=1	402.16	3698	By matching	1	1	0.3	1965800	10626	0	0	1300
A0A8C0Q070	CANT1	Galectin-3-binding protein OS=Canis lupus familiaris OX=9615 GN=CANT1 PE=4 SV=1	89.848	814	By MS/MS	5	4	9.2	158970000	3244200	138260000	8	4457
A0A8C0Q119	VCL	Vinculin OS=Canis lupus familiaris OX=9615 GN=VCL PE=3 SV=1	116.71	1066	By MS/MS	25	25	33	8625500000	100300000	6460100000	43	4471
A0A8C0Q148	--	Mitochondrial rRNA methyltransferase 3 OS=Canis lupus familiaris OX=9615 PE=4 SV=1	47.144	421	By MS/MS	2	2	9	19020000	704440	16207000	2	1099
A0A8C0Q185	--	Guanine nucleotide-binding protein G(q) subunit alpha OS=Canis lupus familiaris OX=9615 PE=3 SV=1	68.541	586	By MS/MS	3	0	9.7	46734000	1229900	37145000	2	4360
A0A8C0Q301	ACTG1	ACTG protein OS=Canis lupus familiaris OX=9615 GN=ACTG1 PE=3 SV=1	41.792	375	By MS/MS	22	1	76.8	50569000000	2198700000	36345000000	96	4505
A0A8C0Q310	--	Milk fat globule-EGF factor 8 protein OS=Canis lupus familiaris OX=9615 PE=4 SV=1	45.229	404	By MS/MS	5	5	12.4	158640000	6609800	89681000	5	1030
A0A8C0Q319	AGRN	Agrin OS=Canis lupus familiaris OX=9615 GN=AGRN PE=4 SV=1	221.95	2096	By MS/MS	7	7	5.5	149310000	1449700	99316000	7	1388
A0A8C0Q321	--	TATA-box binding protein associated factor 5 like OS=Canis lupus familiaris OX=9615 PE=3 SV=1	65.987	588	By MS/MS	1	1	2	4019100	160770	0	1	2592
A0A8C0Q401	ZSWIM8	Zinc finger SWIM-type containing 8 OS=Canis lupus familiaris OX=9615 GN=ZSWIM8 PE=4 SV=1	192.95	1796	By MS/MS	1	1	0.8	5085100	57136	0	0	1693
A0A8C0Q451	PLAA	Phospholipase A2 activating protein OS=Canis lupus familiaris OX=9615 GN=PLAA PE=3 SV=1	84.846	772	By MS/MS	9	9	17.9	224080000	4481600	198520000	8	2048
A0A8C0Q454	--	non-specific serine/threonine protein kinase OS=Canis lupus familiaris OX=9615 PE=3 SV=1	276.26	2586	By MS/MS	5	5	2.5	19878000	127420	52576000	5	698
A0A8C0Q608	ARL6IP1	non-specific serine/threonine protein kinase OS=Canis lupus familiaris OX=9615 GN=ARL6IP1 PE=3 SV=1	426.88	3800	By MS/MS	9	9	3	71248000	361660	43762000	5	4554
A0A8C0Q770	--	Stathmin OS=Canis lupus familiaris OX=9615 PE=3 SV=1	17.231	148	By MS/MS	3	1	17.6	44612000	4461200	42221000	2	2651
A0A8C0Q790	--	E3 ubiquitin-protein ligase KCMF1 OS=Canis lupus familiaris OX=9615 PE=3 SV=1	41.814	380	By MS/MS	2	2	7.9	285310000	15851000	168420000	2	2411
A0A8C0Q803	GGCX	Vitamin K-dependent gamma-carboxylase OS=Canis lupus familiaris OX=9615 GN=GGCX PE=4 SV=1	81.761	708	By MS/MS	7	7	12.6	413780000	14268000	260310000	5	1915
A0A8C0Q817	PRMT9	Protein arginine methyltransferase 9 OS=Canis lupus familiaris OX=9615 GN=PRMT9 PE=4 SV=1	89.856	803	By matching	1	1	2.1	7502100	192360	0	0	2854
A0A8C0Q851	VAPA	VAMP associated protein A OS=Canis lupus familiaris OX=9615 GN=VAPA PE=4 SV=1	43.175	386	By MS/MS	6	0	16.1	100250000	3855800	81663000	4	4595
A0A8C0Q860	ARHGEF16	Rho guanine nucleotide exchange factor 16 OS=Canis lupus familiaris OX=9615 GN=ARHGEF16 PE=4 SV=1	80.369	716	By MS/MS	4	4	6.7	33857000	846420	23698000	2	678
A0A8C0Q909	--	Hepatocellular carcinoma-associated antigen 59 OS=Canis lupus familiaris OX=9615 PE=3 SV=1	29.817	255	By MS/MS	2	2	7.8	31027000	2068500	34111000	1	4617
A0A8C0Q930	--	Tubulin folding cofactor C OS=Canis lupus familiaris OX=9615 PE=3 SV=1	42.567	388	By MS/MS	2	2	7.5	38772000	1685700	0	2	4620
A0A8C0Q933	CDKN2B	Cyclin dependent kinase inhibitor 2B OS=Canis lupus familiaris OX=9615 GN=CDKN2B PE=4 SV=1	14.405	138	By matching	1	1	10.1	24866000	3108200	0	0	1848
A0A8C0Q988	UGP2	UTP--glucose-1-phosphate uridylyltransferase OS=Canis lupus familiaris OX=9615 GN=UGP2 PE=3 SV=1	52.243	466	By MS/MS	9	1	27.7	28534000	983930	24314000	2	4623
A0A8C0QA04	LMCD1	LIM and cysteine rich domains 1 OS=Canis lupus familiaris OX=9615 GN=LMCD1 PE=4 SV=1	28.516	251	By MS/MS	1	1	7.6	7750600	407930	0	0	1858
A0A8C0QA20	DIS3	DIS3 homolog, exosome endoribonuclease and 3-5 exoribonuclease OS=Canis lupus familiaris OX=9615 GN=DIS3 PE=3 SV=1	103.13	905	By MS/MS	13	13	23	456890000	8620500	343390000	11	4636
A0A8C0QA45	ADD1	Adducin 1 OS=Canis lupus familiaris OX=9615 GN=ADD1 PE=3 SV=1	69.577	631	By MS/MS	1	1	1.9	8498400	265570	0	1	777
A0A8C0QA74	CYFIP2	Cytoplasmic FMR1-interacting protein OS=Canis lupus familiaris OX=9615 GN=CYFIP2 PE=3 SV=1	142.45	1226	By MS/MS	8	1	9.1	102900000	1372000	87680000	1	1850
A0A8C0QA81	--	Sodium/hydrogen exchanger OS=Canis lupus familiaris OX=9615 PE=3 SV=1	90.897	815	By MS/MS	1	1	3.6	19896000	641800	16954000	1	2255
A0A8C0QAK9	--	phosphoserine phosphatase OS=Canis lupus familiaris OX=9615 PE=3 SV=1	23.4	211	By MS/MS	4	4	21.8	289310000	20665000	241560000	4	509
A0A8C0QAL6	MAP2K2	Mitogen-activated protein kinase kinase 2 OS=Canis lupus familiaris OX=9615 GN=MAP2K2 PE=3 SV=1	44.338	399	By MS/MS	5	3	23.6	30279000	1316500	0	2	242
A0A8C0QAT8	--	Voltage-dependent anion-selective channel protein 3 OS=Canis lupus familiaris OX=9615 PE=3 SV=1	29.179	269	By MS/MS	4	4	22.3	1900100000	126670000	1055600000	8	3503
A0A8C0QAU4	TPR	Nucleoprotein TPR OS=Canis lupus familiaris OX=9615 GN=TPR PE=3 SV=1	263.69	2329	By MS/MS	33	0	16	1276300000	9052100	864300000	30	4645
A0A8C0QAZ7	--	UBX domain protein 6 OS=Canis lupus familiaris OX=9615 PE=4 SV=1	49.335	441	By matching	2	2	7.7	20211000	878750	0	0	4131
A0A8C0QB01	--	VPS37C subunit of ESCRT-I OS=Canis lupus familiaris OX=9615 PE=3 SV=1	38.595	355	By MS/MS	2	2	5.4	17601000	1257200	16199000	1	3485
A0A8C0QB09	--	NADH dehydrogenase [ubiquinone] iron-sulfur protein 7, mitochondrial OS=Canis lupus familiaris OX=9615 PE=3 SV=1	21.934	199	By MS/MS	1	1	7	171740000	14312000	146340000	2	2939
A0A8C0QB70	RPL5	Ribosomal protein L5 OS=Canis lupus familiaris OX=9615 GN=RPL5 PE=3 SV=1	34.258	296	By MS/MS	7	1	35.1	12612000	741860	10746000	1	1753
A0A8C0QBE5	--	Kelch repeat and BTB domain containing 2 OS=Canis lupus familiaris OX=9615 PE=4 SV=1	71.081	621	By MS/MS	4	4	7.6	53344000	1616500	39417000	4	2157
A0A8C0QBL1	UTP3	UTP3 small subunit processome component OS=Canis lupus familiaris OX=9615 GN=UTP3 PE=3 SV=1	53.832	476	By MS/MS	3	3	10.5	105110000	5255500	98015000	1	4654
A0A8C0QBV2	APBA3	Amyloid beta precursor protein binding family A member 3 OS=Canis lupus familiaris OX=9615 GN=APBA3 PE=4 SV=1	61.031	575	By MS/MS	1	1	1.9	14908000	745380	0	1	1514
A0A8C0QC16	PNO1	Partner of NOB1 homolog OS=Canis lupus familiaris OX=9615 GN=PNO1 PE=4 SV=1	27.828	254	By MS/MS	1	1	5.5	0	0	0	1	4661
A0A8C0QC20	TJP3	Tight junction protein ZO-3 OS=Canis lupus familiaris OX=9615 GN=TJP3 PE=4 SV=1	99.957	911	By MS/MS	6	6	10.2	177280000	3618000	70272000	7	1221
A0A8C0QC25	NFX1	Nuclear transcription factor, X-box binding 1 OS=Canis lupus familiaris OX=9615 GN=NFX1 PE=3 SV=1	113.04	1012	By MS/MS	1	1	1.8	9841500	153770	0	1	1280
A0A8C0QC27	--	Deoxynucleoside kinase domain-containing protein OS=Canis lupus familiaris OX=9615 PE=4 SV=1	63.405	585	By MS/MS	4	4	8.7	122330000	3495200	70199000	4	4662
A0A8C0QC85	--	Protein odr-4 homolog OS=Canis lupus familiaris OX=9615 PE=3 SV=1	47.862	423	By MS/MS	5	5	16.5	105960000	5045800	90577000	3	415
A0A8C0QCI3	GFPT1	glutamine--fructose-6-phosphate transaminase (isomerizing) OS=Canis lupus familiaris OX=9615 GN=GFPT1 PE=4 SV=1	77.875	692	By MS/MS	16	16	34.7	899620000	19141000	812150000	22	3674
A0A8C0QCP1	--	receptor protein-tyrosine kinase OS=Canis lupus familiaris OX=9615 PE=4 SV=1	168.12	1554	By MS/MS	7	7	5.3	221350000	2487100	110330000	6	1238
A0A8C0QCZ8	EPN1	Epsin 1 OS=Canis lupus familiaris OX=9615 GN=EPN1 PE=3 SV=1	56.956	543	By MS/MS	2	2	5.7	72024000	4801600	60069000	2	484
A0A8C0QD05	--	Connector enhancer of kinase suppressor of Ras 1 OS=Canis lupus familiaris OX=9615 PE=4 SV=1	75.366	679	By MS/MS	2	2	3.7	10554000	376920	8993000	2	2673
A0A8C0QD97	MOCS2	Molybdopterin synthase catalytic subunit OS=Canis lupus familiaris OX=9615 GN=MOCS2 PE=3 SV=1	19.595	176	By MS/MS	1	1	11.4	22619000	2056300	19274000	1	550
A0A8C0QDA9	TMSB10	Thymosin beta OS=Canis lupus familiaris OX=9615 GN=TMSB10 PE=3 SV=1	5.0256	44	By MS/MS	1	1	31.8	13074000000	3268400000	0	5	4675
A0A8C0QDE1	--	Formin binding protein 1 OS=Canis lupus familiaris OX=9615 PE=4 SV=1	75.799	660	By MS/MS	2	2	3	12730000	326420	10510000	2	4545
A0A8C0QDH1	DIAPH3	Diaphanous related formin 3 OS=Canis lupus familiaris OX=9615 GN=DIAPH3 PE=4 SV=1	131.17	1145	By MS/MS	7	7	7.7	40516000	578800	77920000	7	4539
A0A8C0QDH8	--	Ral GEF with PH domain and SH3 binding motif 2 OS=Canis lupus familiaris OX=9615 PE=4 SV=1	61.212	547	By MS/MS	2	2	4.9	8435200	272100	0	2	778
A0A8C0QDL4	SELENOF	Selenoprotein F/M domain-containing protein OS=Canis lupus familiaris OX=9615 GN=SELENOF PE=3 SV=1	18.168	164	By MS/MS	1	1	7.9	97537000	10837000	0	2	3101
A0A8C0QDM0	--	FLT3 interacting zinc finger 1 OS=Canis lupus familiaris OX=9615 PE=4 SV=1	52.375	503	By matching	1	1	2	7523200	442540	6410600	0	4677
A0A8C0QDP1	IKBIP	IKBKB interacting protein OS=Canis lupus familiaris OX=9615 GN=IKBIP PE=4 SV=1	43.983	383	By matching	1	1	3.4	44187000	1699500	0	0	4679
A0A8C0QDR9	NOP14	NOP14 nucleolar protein OS=Canis lupus familiaris OX=9615 GN=NOP14 PE=3 SV=1	97.339	854	By MS/MS	3	3	3.9	197810000	3804100	138740000	2	693
A0A8C0QDU0	U2SURP	U2 snRNP associated SURP domain containing OS=Canis lupus familiaris OX=9615 GN=U2SURP PE=4 SV=1	111.55	970	By MS/MS	9	9	11.9	300300000	6389300	236230000	8	4682
A0A8C0QDX9	FXR2	FMR1 autosomal homolog 2 OS=Canis lupus familiaris OX=9615 GN=FXR2 PE=3 SV=1	74.176	672	By MS/MS	5	5	9.8	210230000	5005400	113990000	5	2702
A0A8C0QDY9	ITSN2	Intersectin 2 OS=Canis lupus familiaris OX=9615 GN=ITSN2 PE=4 SV=1	173.74	1527	By MS/MS	4	4	3.1	17945000	216210	25356000	3	2949
A0A8C0QED5	TPBG	Trophoblast glycoprotein OS=Canis lupus familiaris OX=9615 GN=TPBG PE=4 SV=1	45.695	420	By MS/MS	2	2	4	115130000	5233200	91547000	3	4688
A0A8C0QEE7	SPTLC1	Serine palmitoyltransferase long chain base subunit 1 OS=Canis lupus familiaris OX=9615 GN=SPTLC1 PE=4 SV=1	48.721	437	By MS/MS	5	5	14	318970000	14499000	227600000	11	1596
A0A8C0QEG7	FBXO6	F-box protein 6 OS=Canis lupus familiaris OX=9615 GN=FBXO6 PE=4 SV=1	32.675	284	By MS/MS	4	4	15.1	70975000	3379800	57339000	3	2897
A0A8C0QEL7	GPAT4	Glycerol-3-phosphate acyltransferase 4 OS=Canis lupus familiaris OX=9615 GN=GPAT4 PE=3 SV=1	47.803	417	By MS/MS	3	2	8.4	23335000	972270	18944000	0	4689
A0A8C0QEN7	--	Serine/threonine-protein phosphatase 2A 56 kDa regulatory subunit OS=Canis lupus familiaris OX=9615 PE=3 SV=1	50.968	437	By MS/MS	7	7	23.6	246260000	11727000	227640000	6	3718
A0A8C0QEP7	RASAL2	RAS protein activator like 2 OS=Canis lupus familiaris OX=9615 GN=RASAL2 PE=4 SV=1	172.86	1548	By MS/MS	5	0	4.3	60823000	602210	53183000	4	881
A0A8C0QEU8	--	LPS responsive beige-like anchor protein OS=Canis lupus familiaris OX=9615 PE=4 SV=1	319.66	2868	By MS/MS	17	14	9.3	304440000	2016200	266250000	15	4671
A0A8C0QEW1	RAB3IP	RAB3A interacting protein OS=Canis lupus familiaris OX=9615 GN=RAB3IP PE=3 SV=1	71.969	652	By MS/MS	2	2	6	30154000	913760	28435000	2	1294
A0A8C0QEY6	ZCCHC10	Zinc finger CCHC-type containing 10 OS=Canis lupus familiaris OX=9615 GN=ZCCHC10 PE=4 SV=1	18.583	171	By MS/MS	1	1	8.8	15851000	3962800	13507000	1	1975
A0A8C0QF43	--	Nuclear receptor coactivator 3 OS=Canis lupus familiaris OX=9615 PE=3 SV=1	151.02	1382	By matching	1	1	1.2	0	0	0	0	4694
A0A8C0QF85	PPP6R3	Protein phosphatase 6 regulatory subunit 3 OS=Canis lupus familiaris OX=9615 GN=PPP6R3 PE=3 SV=1	94.684	844	By MS/MS	7	7	11.1	201190000	4373600	213840000	7	3678
A0A8C0QFA4	--	MutS homolog 3 OS=Canis lupus familiaris OX=9615 PE=4 SV=1	117.28	1050	By MS/MS	1	1	1.6	22326000	348840	0	1	3085
A0A8C0QFD6	DDB1	DNA damage-binding protein 1 OS=Canis lupus familiaris OX=9615 GN=DDB1 PE=3 SV=1	126.95	1140	By MS/MS	12	12	13.8	628230000	10832000	533450000	12	4698
A0A8C0QFD7	SAR1B	Secretion associated Ras related GTPase 1B OS=Canis lupus familiaris OX=9615 GN=SAR1B PE=3 SV=1	22.423	198	By MS/MS	6	3	35.4	487510000	44319000	410860000	5	4699
A0A8C0QFE7	PWP1	PWP1 homolog, endonuclein OS=Canis lupus familiaris OX=9615 GN=PWP1 PE=4 SV=1	55.858	500	By MS/MS	4	4	14	141050000	5641900	92960000	3	4701
A0A8C0QFF9	--	Choline transporter-like protein OS=Canis lupus familiaris OX=9615 PE=3 SV=1	72.815	651	By MS/MS	4	4	8.3	105210000	3393900	74664000	3	2765
A0A8C0QFJ5	LETM1	Mitochondrial proton/calcium exchanger protein OS=Canis lupus familiaris OX=9615 GN=LETM1 PE=3 SV=1	83.237	741	By MS/MS	18	18	29.6	757470000	17215000	571210000	23	4702
A0A8C0QFJ9	--	[histone H3]-trimethyl-L-lysine(9) demethylase OS=Canis lupus familiaris OX=9615 PE=3 SV=1	120.34	1076	By matching	1	1	1.1	4153900	81449	3539600	0	3983
A0A8C0QFQ6	PCNA	Proliferating cell nuclear antigen OS=Canis lupus familiaris OX=9615 GN=PCNA PE=3 SV=1	28.779	261	By MS/MS	8	8	45.2	3460700000	192260000	3219300000	11	4703
A0A8C0QFV5	--	Rho guanine nucleotide exchange factor 28 OS=Canis lupus familiaris OX=9615 PE=4 SV=1	141.51	1264	By MS/MS	4	4	5.5	54200000	808960	40956000	3	395
A0A8C0QFY3	TIA1	TIA1 cytotoxic granule associated RNA binding protein OS=Canis lupus familiaris OX=9615 GN=TIA1 PE=4 SV=1	42.916	386	By MS/MS	4	2	14	504840000	28047000	412760000	6	3528
A0A8C0QFZ2	CSNK2A2	Casein kinase 2 alpha 2 OS=Canis lupus familiaris OX=9615 GN=CSNK2A2 PE=3 SV=1	40.235	343	By MS/MS	2	2	5.8	161370000	7684300	105540000	3	913
A0A8C0QG16	--	Rho guanine nucleotide exchange factor 10 OS=Canis lupus familiaris OX=9615 PE=4 SV=1	134.73	1224	By MS/MS	4	4	4.9	28914000	535450	25866000	3	4705
A0A8C0QG54	--	Zinc finger protein 326 OS=Canis lupus familiaris OX=9615 PE=3 SV=1	62.273	558	By MS/MS	12	12	31.2	311450000	9437800	215680000	10	1572
A0A8C0QG63	--	GDP-Man:Man(3)GlcNAc(2)-PP-Dol alpha-1,2-mannosyltransferase OS=Canis lupus familiaris OX=9615 PE=3 SV=1	72.856	667	By MS/MS	4	4	6	50418000	1527800	35443000	5	4708
A0A8C0QG89	CNPY3	Canopy FGF signaling regulator 3 OS=Canis lupus familiaris OX=9615 GN=CNPY3 PE=4 SV=1	31.125	279	By MS/MS	1	1	6.8	0	0	0	1	4709
A0A8C0QGB4	KIF3C	Kinesin-like protein OS=Canis lupus familiaris OX=9615 GN=KIF3C PE=3 SV=1	85.557	760	By matching	1	0	1.4	3856600	80346	0	0	999
A0A8C0QGC6	DHRS1	Dehydrogenase/reductase 1 OS=Canis lupus familiaris OX=9615 GN=DHRS1 PE=4 SV=1	33.833	312	By matching	1	1	3.8	5864300	325790	0	0	4710
A0A8C0QGD7	LSM8	U6 snRNA-associated Sm-like protein LSm8 OS=Canis lupus familiaris OX=9615 GN=LSM8 PE=3 SV=1	10.403	96	By MS/MS	2	1	30.2	281620000	40231000	249830000	3	4712
A0A8C0QGG1	--	Aprataxin and PNKP like factor OS=Canis lupus familiaris OX=9615 PE=4 SV=1	31.064	278	By matching	1	1	4.3	13763000	809570	0	0	3698
A0A8C0QGH7	--	Fatty acid synthase OS=Canis lupus familiaris OX=9615 PE=4 SV=1	273.46	2514	By MS/MS	81	81	50.5	25021000000	189550000	17113000000	159	4714
A0A8C0QGP9	TRIM17	RING-type E3 ubiquitin transferase OS=Canis lupus familiaris OX=9615 GN=TRIM17 PE=4 SV=1	79.053	692	By MS/MS	3	3	5.8	41565000	923670	26185000	4	4716
A0A8C0QGU9	--	Origin recognition complex subunit 1 OS=Canis lupus familiaris OX=9615 PE=3 SV=1	91.669	813	By matching	1	1	1.5	25603000	512070	0	0	2280
A0A8C0QGX6	DPYSL3	Dihydropyrimidinase like 3 OS=Canis lupus familiaris OX=9615 GN=DPYSL3 PE=3 SV=1	74.287	691	By MS/MS	19	1	45.6	5320100	129760	3248200	1	4719
A0A8C0QH12	--	Family with sequence similarity 193 member A OS=Canis lupus familiaris OX=9615 PE=3 SV=1	132.42	1199	By matching	1	0	0.5	0	0	0	0	402
A0A8C0QH27	PPID	Peptidylprolyl isomerase D OS=Canis lupus familiaris OX=9615 GN=PPID PE=4 SV=1	41.016	370	By MS/MS	8	8	33.5	654770000	24251000	494890000	14	1130
A0A8C0QH45	ARHGEF7	Rho guanine nucleotide exchange factor 7 OS=Canis lupus familiaris OX=9615 GN=ARHGEF7 PE=4 SV=1	138.03	1267	By MS/MS	6	6	7	66012000	868580	33475000	4	3959
A0A8C0QH95	IRF2BP1	Interferon regulatory factor 2 binding protein 1 OS=Canis lupus familiaris OX=9615 GN=IRF2BP1 PE=3 SV=1	61.643	584	By MS/MS	2	2	6.2	64903000	1708000	47879000	2	4724
A0A8C0QHA4	--	Rho guanine nucleotide exchange factor 1 OS=Canis lupus familiaris OX=9615 PE=4 SV=1	99.211	883	By MS/MS	10	0	14.5	453690000	9073800	324490000	13	4683
A0A8C0QHB8	ATR	Serine/threonine-protein kinase ATR OS=Canis lupus familiaris OX=9615 GN=ATR PE=3 SV=1	289.06	2528	By MS/MS	4	4	2.3	84016000	549120	37984000	4	1230
A0A8C0QHL4	--	Ubiquitin-fold modifier 1 OS=Canis lupus familiaris OX=9615 PE=3 SV=1	9.1175	85	By MS/MS	3	3	58.8	667520000	133500000	511710000	5	2986
A0A8C0QHV0	MUL1	RING-type E3 ubiquitin transferase OS=Canis lupus familiaris OX=9615 GN=MUL1 PE=4 SV=1	39.932	352	By MS/MS	2	2	6	10453000	475130	10496000	1	4728
A0A8C0QI29	HADHA	enoyl-CoA hydratase OS=Canis lupus familiaris OX=9615 GN=HADHA PE=3 SV=1	77.125	708	By MS/MS	20	20	42.8	4517000000	107550000	4045600000	51	1165
A0A8C0QI36	PCM1	Pericentriolar material 1 OS=Canis lupus familiaris OX=9615 GN=PCM1 PE=4 SV=1	238.05	2113	By MS/MS	1	1	0.5	0	0	0	1	3395
A0A8C0QI65	NUB1	Negative regulator of ubiquitin like proteins 1 OS=Canis lupus familiaris OX=9615 GN=NUB1 PE=4 SV=1	71.786	625	By MS/MS	7	7	13	208480000	6131800	113590000	6	4734
A0A8C0QIR3	HADHB	Hydroxyacyl-CoA dehydrogenase trifunctional multienzyme complex subunit beta OS=Canis lupus familiaris OX=9615 GN=HADHB PE=3 SV=1	51.229	475	By MS/MS	9	9	25.9	1642100000	56623000	1103600000	13	4740
A0A8C0QJ80	VKORC1L1	vitamin-K-epoxide reductase (warfarin-sensitive) OS=Canis lupus familiaris OX=9615 GN=VKORC1L1 PE=3 SV=1	39.606	380	By MS/MS	2	2	5.5	212340000	11797000	182470000	3	474
A0A8C0QJA2	--	Tensin 3 OS=Canis lupus familiaris OX=9615 PE=3 SV=1	183.7	1725	By MS/MS	5	5	5.3	237660000	3047000	147390000	5	4667
A0A8C0QJD0	--	Mitochondrial ribosomal protein S9 OS=Canis lupus familiaris OX=9615 PE=3 SV=1	43.209	370	By MS/MS	3	3	11.6	90799000	3242800	56406000	4	4697
A0A8C0QJG2	--	Large ribosomal subunit protein mL54 OS=Canis lupus familiaris OX=9615 PE=3 SV=1	15.855	137	By MS/MS	1	1	19	28778000	3597200	24522000	1	1041
A0A8C0QJM0	ITGA1	Integrin subunit alpha 1 OS=Canis lupus familiaris OX=9615 GN=ITGA1 PE=3 SV=1	118.89	1073	By MS/MS	1	1	1.2	9408800	177520	0	1	394
A0A8C0QJM9	CAVIN1	Caveolae associated protein 1 OS=Canis lupus familiaris OX=9615 GN=CAVIN1 PE=3 SV=1	26.995	245	By MS/MS	5	1	29.4	6814600	400860	5806800	1	4747
A0A8C0QJN9	LIPE	Hormone-sensitive lipase OS=Canis lupus familiaris OX=9615 GN=LIPE PE=3 SV=1	82.344	759	By MS/MS	2	2	3.4	38078000	793290	40253000	2	1164
A0A8C0QJQ1	ARF1	ADP-ribosylation factor OS=Canis lupus familiaris OX=9615 GN=ARF1 PE=3 SV=1	20.697	181	By MS/MS	10	3	63	2645700000	240520000	2344900000	34	2678
A0A8C0QJT0	NCCRP1	NCCRP1, F-box associated domain containing OS=Canis lupus familiaris OX=9615 GN=NCCRP1 PE=4 SV=1	29.788	264	By MS/MS	2	2	7.6	26426000	1887500	17057000	3	3040
A0A8C0QK16	--	Protein phosphatase 4 regulatory subunit 1 OS=Canis lupus familiaris OX=9615 PE=4 SV=1	106.74	948	By MS/MS	6	6	11.6	135760000	2561500	149370000	5	1112
A0A8C0QK32	RNASEH2B	Ribonuclease H2 subunit B OS=Canis lupus familiaris OX=9615 GN=RNASEH2B PE=3 SV=1	28.486	250	By MS/MS	1	1	3.6	2935900	225840	2501700	1	3059
A0A8C0QKG0	--	Guided entry of tail-anchored proteins factor 4 OS=Canis lupus familiaris OX=9615 PE=3 SV=1	36.322	325	By MS/MS	5	5	18.2	78737000	4921000	58054000	5	4749
A0A8C0QKP0	--	BCL2 like 15 OS=Canis lupus familiaris OX=9615 PE=4 SV=1	9.784	88	By MS/MS	2	2	30.7	18466000	3077700	15735000	3	4113
A0A8C0QKX4	ST3GAL1	ST3 beta-galactoside alpha-2,3-sialyltransferase 1 OS=Canis lupus familiaris OX=9615 GN=ST3GAL1 PE=3 SV=1	35.903	311	By MS/MS	1	1	3.2	17495000	920820	0	1	3107
A0A8C0QL42	--	TBC1 domain family member 9B OS=Canis lupus familiaris OX=9615 PE=4 SV=1	138.45	1235	By MS/MS	1	1	1.3	49276000	821270	0	1	1382
A0A8C0QL93	--	Membrane palmitoylated protein 6 OS=Canis lupus familiaris OX=9615 PE=3 SV=1	84.355	763	By MS/MS	2	2	3.5	38230000	764590	59774000	2	952
A0A8C0QM00	--	CSD domain-containing protein OS=Canis lupus familiaris OX=9615 PE=4 SV=1	42.925	384	By MS/MS	10	1	34.1	14542000	765390	12392000	1	4763
A0A8C0QM52	MRPL53	Large ribosomal subunit protein mL53 OS=Canis lupus familiaris OX=9615 GN=MRPL53 PE=3 SV=1	12.054	112	By MS/MS	2	2	25	73645000	8182800	62866000	4	4767
A0A8C0QM78	RIGI	RNA helicase OS=Canis lupus familiaris OX=9615 GN=RIGI PE=3 SV=1	106.05	925	By matching	1	1	1	4131700	70028	0	0	361
A0A8C0QMB2	DFFA	DNA fragmentation factor subunit alpha OS=Canis lupus familiaris OX=9615 GN=DFFA PE=4 SV=1	35.511	326	By MS/MS	3	3	12.6	53943000	4149500	34779000	4	4768
A0A8C0QMJ0	ITGA1	Protein pelota homolog OS=Canis lupus familiaris OX=9615 GN=ITGA1 PE=3 SV=1	43.371	385	By MS/MS	9	9	33	559250000	21510000	193840000	6	4769
A0A8C0QMM4	H3C13	Histone H3 OS=Canis lupus familiaris OX=9615 GN=H3C13 PE=3 SV=1	15.388	136	By MS/MS	3	1	30.1	0	0	0	0	4771
A0A8C0QMU4	CSNK1D	Casein kinase 1 delta OS=Canis lupus familiaris OX=9615 GN=CSNK1D PE=3 SV=1	46.8	409	By MS/MS	3	1	8.1	41522000	1887400	57129000	2	4773
A0A8C0QMZ4	LOC100855593	Histone H2A OS=Canis lupus familiaris OX=9615 GN=LOC100855593 PE=3 SV=1	13.988	129	By MS/MS	3	1	48.1	428300000	71383000	334920000	1	1113
A0A8C0QN06	VAPA	VAMP associated protein A OS=Canis lupus familiaris OX=9615 GN=VAPA PE=4 SV=1	47.872	431	By MS/MS	7	0	21.6	29933000	1108600	25506000	2	4775
A0A8C0QN12	RPF2	Ribosome production factor 2 homolog OS=Canis lupus familiaris OX=9615 GN=RPF2 PE=3 SV=1	35.623	306	By MS/MS	5	5	17.3	310710000	16353000	218930000	4	1369
A0A8C0QN20	--	ATP-dependent RNA helicase OS=Canis lupus familiaris OX=9615 PE=3 SV=1	75.206	669	By MS/MS	13	13	25.4	477850000	12575000	381470000	10	3521
A0A8C0QN38	LOC102151856	ATP synthase subunit f, mitochondrial OS=Canis lupus familiaris OX=9615 GN=LOC102151856 PE=3 SV=1	5.7198	49	By MS/MS	1	1	22.4	1865500000	621830000	1545300000	1	1595
A0A8C0QN72	SEC24A	SEC24 homolog A, COPII coat complex component OS=Canis lupus familiaris OX=9615 GN=SEC24A PE=3 SV=1	113.24	1031	By MS/MS	6	6	7.8	230950000	6077600	143400000	8	4707
A0A8C0QNB1	--	Tetratricopeptide repeat domain 5 OS=Canis lupus familiaris OX=9615 PE=4 SV=1	46.682	423	By MS/MS	3	3	8.5	106500000	3803500	136590000	2	4777
A0A8C0QNF4	DOK1	Docking protein 1 OS=Canis lupus familiaris OX=9615 GN=DOK1 PE=3 SV=1	52.432	483	By MS/MS	4	4	19.9	29945000	1151700	28833000	4	3136
A0A8C0QNF5	--	Ectopic P-granules autophagy protein 5 homolog OS=Canis lupus familiaris OX=9615 PE=4 SV=1	284.18	2509	By MS/MS	1	1	0.3	45994000	348440	0	1	2723
A0A8C0QNF6	NADK2	NAD kinase 2, mitochondrial OS=Canis lupus familiaris OX=9615 GN=NADK2 PE=3 SV=1	48.747	436	By MS/MS	3	3	6.9	35177000	1034600	27077000	3	746
A0A8C0QNK0	RAB3A	RAB3A, member RAS oncogene family OS=Canis lupus familiaris OX=9615 GN=RAB3A PE=4 SV=1	14.052	125	By MS/MS	2	2	24.8	92911000	10323000	99074000	4	4779
A0A8C0QNL8	RPS3A	Small ribosomal subunit protein eS1 OS=Canis lupus familiaris OX=9615 GN=RPS3A PE=3 SV=1	30.624	270	By MS/MS	7	2	31.9	2338100000	123060000	1707800000	7	4780
A0A8C0QNY0	ANXA10	Annexin A10 OS=Canis lupus familiaris OX=9615 GN=ANXA10 PE=3 SV=1	36.31	316	By MS/MS	11	11	50.6	1541600000	85646000	1089800000	14	3029
A0A8C0QP08	--	G protein pathway suppressor 1 OS=Canis lupus familiaris OX=9615 PE=4 SV=1	72.619	666	By MS/MS	6	6	12.8	145740000	3736900	117230000	6	4782
A0A8C0QP29	EIF3L	Eukaryotic translation initiation factor 3 subunit L OS=Canis lupus familiaris OX=9615 GN=EIF3L PE=3 SV=1	66.696	564	By MS/MS	18	18	43.8	1868600000	58393000	1745800000	22	4783
A0A8C0QP73	--	Zinc finger and BTB domain containing 7A OS=Canis lupus familiaris OX=9615 PE=4 SV=1	61.293	586	By MS/MS	1	1	1.9	25186000	1095100	0	1	4785
A0A8C0QPQ7	--	HECT-type E3 ubiquitin transferase OS=Canis lupus familiaris OX=9615 PE=4 SV=1	112.09	975	By MS/MS	5	0	7.5	121980000	2178300	115880000	4	4788
A0A8C0QPR1	LARS1	leucine--tRNA ligase OS=Canis lupus familiaris OX=9615 GN=LARS1 PE=3 SV=1	139.19	1224	By MS/MS	19	19	22.7	2289500000	33181000	1833700000	25	4725
A0A8C0QQ52	APPL2	Adaptor protein, phosphotyrosine interacting with PH domain and leucine zipper 2 OS=Canis lupus familiaris OX=9615 GN=APPL2 PE=4 SV=1	68.266	609	By MS/MS	3	3	9.4	37114000	927840	37271000	2	4404
A0A8C0QQ82	--	Sad1 and UNC84 domain containing 1 OS=Canis lupus familiaris OX=9615 PE=4 SV=1	103.36	928	By MS/MS	6	6	7.7	59075000	968440	45125000	6	975
A0A8C0QQC6	--	Transforming growth factor beta receptor associated protein 1 OS=Canis lupus familiaris OX=9615 PE=4 SV=1	96.943	858	By MS/MS	1	1	1	7047200	146820	6005000	1	3509
A0A8C0QQJ3	--	Homologous-pairing protein 2 homolog OS=Canis lupus familiaris OX=9615 PE=3 SV=1	24.714	216	By MS/MS	2	2	10.6	6831600	455440	5514000	2	433
A0A8C0QQZ0	CACTIN	Splicing factor Cactin OS=Canis lupus familiaris OX=9615 GN=CACTIN PE=3 SV=1	88.48	751	By MS/MS	3	3	4.9	5612100	155890	4782100	1	4793
A0A8C0QRC0	LOC611500	Phospholipid scramblase OS=Canis lupus familiaris OX=9615 GN=LOC611500 PE=3 SV=1	34.51	314	By MS/MS	2	2	8.6	42494000	4249400	36405000	3	1340
A0A8C0QRL7	TRIM54	CAD protein OS=Canis lupus familiaris OX=9615 GN=TRIM54 PE=3 SV=1	243.31	2225	By MS/MS	47	47	36.1	4652700000	39766000	3368000000	70	4799
A0A8C0QRU1	GJB3	Gap junction protein OS=Canis lupus familiaris OX=9615 GN=GJB3 PE=3 SV=1	30.763	270	By MS/MS	1	1	4.1	42279000	2487000	36027000	1	377
A0A8C0R9A2	--	Valosin containing protein lysine methyltransferase OS=Canis lupus familiaris OX=9615 PE=4 SV=1	25.641	229	By MS/MS	3	3	17.5	87538000	7958000	76847000	4	4803
A0A8C0R9E5	--	tRNA pseudouridine synthase OS=Canis lupus familiaris OX=9615 PE=3 SV=1	33.244	301	By MS/MS	1	1	3.3	9971300	498570	0	1	570
A0A8C0R9H0	--	Annexin OS=Canis lupus familiaris OX=9615 PE=3 SV=1	38.023	342	By MS/MS	11	0	50	785630000	34158000	654530000	5	4806
A0A8C0R9J3	--	Alpha-L-fucosidase OS=Canis lupus familiaris OX=9615 PE=3 SV=1	46.537	397	By MS/MS	2	2	5.5	18175000	673140	22664000	3	4427
A0A8C0R9N6	--	X-ray repair cross complementing 3 OS=Canis lupus familiaris OX=9615 PE=4 SV=1	37.616	347	By MS/MS	1	1	2.9	4837100	219870	0	1	4811
A0A8C0R9V3	SMG5	Nonsense-mediated mRNA decay factor OS=Canis lupus familiaris OX=9615 GN=SMG5 PE=4 SV=1	108	965	By matching	1	1	1.7	12527000	272330	0	0	430
A0A8C0R971	UQCRFS1	Cytochrome b-c1 complex subunit Rieske, mitochondrial OS=Canis lupus familiaris OX=9615 GN=UQCRFS1 PE=3 SV=1	29.452	274	By MS/MS	3	3	18.6	241340000	15084000	230190000	4	4802
A0A8C0RAA7	IQGAP1	IQ motif containing GTPase activating protein 1 OS=Canis lupus familiaris OX=9615 GN=IQGAP1 PE=4 SV=1	189.16	1657	By MS/MS	48	46	45.2	5442800000	57903000	4205400000	53	4824
A0A8C0RAF5	NINJ1	Ninjurin 1 OS=Canis lupus familiaris OX=9615 GN=NINJ1 PE=3 SV=1	16.552	151	By MS/MS	1	1	18.5	13094000	1870600	11158000	1	4485
A0A8C0RAM1	--	CDC42 effector protein 4 OS=Canis lupus familiaris OX=9615 PE=3 SV=1	38.267	365	By MS/MS	7	7	32.3	142560000	7127900	228620000	6	4829
A0A8C0RAM5	--	Annexin OS=Canis lupus familiaris OX=9615 PE=3 SV=1	82.899	786	By MS/MS	6	6	11.1	1657200000	44789000	1723800000	13	4830
A0A8C0RAN0	--	non-specific serine/threonine protein kinase OS=Canis lupus familiaris OX=9615 PE=4 SV=1	242.61	2320	By matching	3	1	1.5	30097000	323630	0	0	533
A0A8C0RAY8	CIB1	Calcium and integrin binding 1 OS=Canis lupus familiaris OX=9615 GN=CIB1 PE=4 SV=1	21.765	191	By MS/MS	3	3	17.3	84721000	5648100	70026000	3	4835
A0A8C0RB10	ETV3	ETS variant 3 OS=Canis lupus familiaris OX=9615 GN=ETV3 PE=3 SV=1	56.687	509	By MS/MS	1	1	2.2	2378200	79273	2026500	1	4836
A0A8C0RB18	CLDN6	Claudin OS=Canis lupus familiaris OX=9615 GN=CLDN6 PE=3 SV=1	23.321	221	By MS/MS	2	1	15.8	315160000	45023000	177080000	1	4837
A0A8C0RB34	POU2F3	POU domain protein OS=Canis lupus familiaris OX=9615 GN=POU2F3 PE=3 SV=1	47.551	435	By MS/MS	2	2	11.3	42417000	2120800	45018000	1	4838
A0A8C0RB66	MAP2K3	Mitogen-activated protein kinase kinase 3 OS=Canis lupus familiaris OX=9615 GN=MAP2K3 PE=3 SV=1	39.342	347	By MS/MS	7	7	26.2	219850000	8455900	111780000	10	4841
A0A8C0RBE7	CEP192	SEH1 like nucleoporin OS=Canis lupus familiaris OX=9615 GN=CEP192 PE=4 SV=1	326.49	2954	By MS/MS	11	11	5	461190000	2795100	299750000	13	873
A0A8C0RBF6	--	SET domain containing 1A, histone lysine methyltransferase OS=Canis lupus familiaris OX=9615 PE=4 SV=1	181.06	1667	By MS/MS	1	1	0.6	9237900	126550	0	3	901
A0A8C0RBJ7	RPS19	Small ribosomal subunit protein eS19 OS=Canis lupus familiaris OX=9615 GN=RPS19 PE=3 SV=1	41.491	377	By MS/MS	8	8	14.9	2901500000	96716000	2085600000	20	4844
A0A8C0RC03	MARVELD2	MARVEL domain containing 2 OS=Canis lupus familiaris OX=9615 GN=MARVELD2 PE=3 SV=1	57.498	525	By MS/MS	1	1	2.1	21672000	903020	18467000	1	4484
A0A8C0RC87	SYMPK	Symplekin OS=Canis lupus familiaris OX=9615 GN=SYMPK PE=4 SV=1	137.77	1243	By MS/MS	14	14	17.6	384090000	5409700	275390000	10	4678
A0A8C0RCF1	NANS	N-acetylneuraminate synthase OS=Canis lupus familiaris OX=9615 GN=NANS PE=4 SV=1	40.246	359	By MS/MS	8	8	29.5	449740000	23670000	343950000	12	4856
A0A8C0RCH3	--	Lysine-specific demethylase OS=Canis lupus familiaris OX=9615 PE=3 SV=1	203.85	1881	By MS/MS	9	9	7.2	217370000	2195600	165680000	7	4859
A0A8C0RCM8	USP15	Ubiquitin carboxyl-terminal hydrolase OS=Canis lupus familiaris OX=9615 GN=USP15 PE=3 SV=1	112.38	981	By MS/MS	12	11	19.1	237770000	4245900	153000000	12	4864
A0A8C0RCS5	--	Ral GTPase activating protein catalytic alpha subunit 1 OS=Canis lupus familiaris OX=9615 PE=4 SV=1	285.56	2544	By MS/MS	3	3	1.7	44802000	358420	54877000	3	1067
A0A8C0RCU5	--	Phosphate transporter OS=Canis lupus familiaris OX=9615 PE=3 SV=1	69.691	640	By MS/MS	5	5	8.9	29483000	1179300	16768000	4	4869
A0A8C0RCZ1	FNBP4	Formin binding protein 4 OS=Canis lupus familiaris OX=9615 GN=FNBP4 PE=4 SV=1	110.54	1021	By MS/MS	1	1	1.1	17393000	470080	0	2	4873
A0A8C0RD15	SF1	Splicing factor 1 OS=Canis lupus familiaris OX=9615 GN=SF1 PE=3 SV=1	61.798	571	By MS/MS	14	1	37.3	114320000	4970400	97413000	3	1185
A0A8C0RD23	CENPF	Centromere protein F OS=Canis lupus familiaris OX=9615 GN=CENPF PE=4 SV=1	327.25	2837	By matching	2	1	0.7	13588000	62046	0	0	1019
A0A8C0RD92	--	STI1 domain-containing protein OS=Canis lupus familiaris OX=9615 PE=3 SV=1	41.505	369	By MS/MS	8	8	21.4	668170000	39304000	572840000	6	4880
A0A8C0RDD1	FBXO7	F-box protein 7 OS=Canis lupus familiaris OX=9615 GN=FBXO7 PE=4 SV=1	57.872	523	By MS/MS	1	1	1.9	4994800	262880	0	1	4885
A0A8C0RDD6	TAGLN	Transgelin OS=Canis lupus familiaris OX=9615 GN=TAGLN PE=3 SV=1	22.605	201	By MS/MS	3	3	15.9	110710000	6512300	107040000	5	4886
A0A8C0RDH2	--	Leucine rich repeat containing 14 OS=Canis lupus familiaris OX=9615 PE=4 SV=1	60.798	550	By MS/MS	2	2	6.7	48009000	1500300	40459000	2	4887
A0A8C0RDL4	HARS1	Histidine--tRNA ligase, cytoplasmic OS=Canis lupus familiaris OX=9615 GN=HARS1 PE=3 SV=1	57.346	509	By MS/MS	10	10	25.7	737330000	23785000	497170000	14	4510
A0A8C0RDP7	--	Ring finger protein 213 OS=Canis lupus familiaris OX=9615 PE=4 SV=1	583.98	5139	By matching	1	0	0.2	0	0	0	0	4889
A0A8C0RDW9	ARHGAP8	Rho GTPase activating protein 8 OS=Canis lupus familiaris OX=9615 GN=ARHGAP8 PE=4 SV=1	54.244	474	By MS/MS	2	2	4.9	13760000	443880	0	3	4894
A0A8C0RDZ3	DOCK4	Dedicator of cytokinesis 4 OS=Canis lupus familiaris OX=9615 GN=DOCK4 PE=3 SV=1	213.63	1869	By MS/MS	3	3	3.2	53232000	466950	33053000	1	1120
A0A8C0RE12	BUD13	BUD13 homolog OS=Canis lupus familiaris OX=9615 GN=BUD13 PE=3 SV=1	79.8	701	By MS/MS	1	1	2.3	17985000	367050	0	2	1227
A0A8C0RE16	TMEM201	Transmembrane protein 201 OS=Canis lupus familiaris OX=9615 GN=TMEM201 PE=3 SV=1	43.552	394	By MS/MS	2	2	4.8	45286000	2515900	41311000	2	4898
A0A8C0REA4	ADK	Adenosine kinase OS=Canis lupus familiaris OX=9615 GN=ADK PE=3 SV=1	40.561	362	By MS/MS	10	10	45.3	411360000	17885000	309120000	8	4904
A0A8C0REQ5	ITGB3	Integrin beta OS=Canis lupus familiaris OX=9615 GN=ITGB3 PE=3 SV=1	86.291	780	By MS/MS	4	4	6.8	142160000	3467300	62875000	4	4913
A0A8C0RES2	GTF3C3	General transcription factor IIIC subunit 3 OS=Canis lupus familiaris OX=9615 GN=GTF3C3 PE=4 SV=1	92.198	810	By MS/MS	1	1	1.5	16762000	380950	0	1	4906
A0A8C0REW6	RPS6KA2	non-specific serine/threonine protein kinase OS=Canis lupus familiaris OX=9615 GN=RPS6KA2 PE=3 SV=1	75.289	662	By matching	4	0	8.9	0	0	0	0	1704
A0A8C0RFC0	--	Kinesin family member 1B OS=Canis lupus familiaris OX=9615 PE=3 SV=1	227.33	2012	By MS/MS	8	8	5.8	71791000	565290	44250000	6	4922
A0A8C0RFH5	PSMD4	26S proteasome non-ATPase regulatory subunit 4 OS=Canis lupus familiaris OX=9615 GN=PSMD4 PE=3 SV=1	40.675	377	By MS/MS	6	6	28.9	301880000	20125000	266620000	9	4926
A0A8C0RFL3	--	SR-related CTD associated factor 8 OS=Canis lupus familiaris OX=9615 PE=4 SV=1	140.38	1270	By MS/MS	3	3	2.9	65859000	1291300	45725000	4	1758
A0A8C0RFL6	MRTO4	Ribosome assembly factor mrt4 OS=Canis lupus familiaris OX=9615 GN=MRTO4 PE=3 SV=1	27.541	240	By MS/MS	5	5	23.3	241610000	15101000	158520000	6	4927
A0A8C0RFM4	LMNB2	Lamin B2 OS=Canis lupus familiaris OX=9615 GN=LMNB2 PE=3 SV=1	71.11	635	By MS/MS	8	1	19.5	12546000	306010	10691000	1	4929
A0A8C0RFQ3	LMNB2	Lamin B2 OS=Canis lupus familiaris OX=9615 GN=LMNB2 PE=3 SV=1	76.113	677	By MS/MS	9	0	16.4	289520000	6580000	136240000	10	4931
A0A8C0RFY0	TCF25	Transcription factor 25 OS=Canis lupus familiaris OX=9615 GN=TCF25 PE=3 SV=1	128.01	1130	By matching	8	0	9.5	0	0	0	0	1645
A0A8C0RGE6	--	Epithelial cell adhesion molecule OS=Canis lupus familiaris OX=9615 PE=3 SV=1	33.286	299	By MS/MS	5	5	18.4	843770000	52736000	332070000	2	1716
A0A8C0RGG7	--	Mannosyltransferase OS=Canis lupus familiaris OX=9615 PE=3 SV=1	49.239	443	By MS/MS	1	1	2.3	12552000	545740	10696000	1	1730
A0A8C0RGH7	--	Mannose-6-phosphate isomerase OS=Canis lupus familiaris OX=9615 PE=3 SV=1	65.793	609	By MS/MS	4	4	10.2	207820000	6297700	191880000	6	1725
A0A8C0RGP7	CEP63	Centrosomal protein 63 OS=Canis lupus familiaris OX=9615 GN=CEP63 PE=3 SV=1	76.688	662	By matching	1	1	1.7	3373900	82290	2874900	0	4945
A0A8C0RGX8	--	Mono-ADP ribosylhydrolase 1 OS=Canis lupus familiaris OX=9615 PE=4 SV=1	35.154	325	By MS/MS	2	2	11.1	37794000	1989100	32204000	2	4951
A0A8C0RGZ3	--	Core-binding factor subunit beta OS=Canis lupus familiaris OX=9615 PE=3 SV=1	21.991	187	By MS/MS	3	1	24.6	122030000	11093000	33263000	6	4952
A0A8C0RH17	PIBF1	Progesterone immunomodulatory binding factor 1 OS=Canis lupus familiaris OX=9615 GN=PIBF1 PE=4 SV=1	49.237	446	By MS/MS	1	1	6.7	27233000	1815500	23205000	3	4648
A0A8C0RH82	CSK	Tyrosine-protein kinase OS=Canis lupus familiaris OX=9615 GN=CSK PE=3 SV=1	50.584	450	By MS/MS	8	8	23.6	319900000	10663000	298170000	9	4955
A0A8C0RHA8	ACOT9	Acyl-CoA thioesterase 9 OS=Canis lupus familiaris OX=9615 GN=ACOT9 PE=4 SV=1	51.316	448	By MS/MS	9	9	22.8	638140000	19338000	512710000	11	2389
A0A8C0RHF3	PCCB	Propionyl-CoA carboxylase subunit beta OS=Canis lupus familiaris OX=9615 GN=PCCB PE=4 SV=1	61.173	563	By MS/MS	7	7	16.5	128910000	3791500	88655000	8	2023
A0A8C0RHF7	--	Phospholipid phosphatase 6 OS=Canis lupus familiaris OX=9615 PE=4 SV=1	32.86	310	By matching	1	1	2.9	5213600	274400	0	0	4958
A0A8C0RHI7	CCDC81	Coiled-coil domain containing 81 OS=Canis lupus familiaris OX=9615 GN=CCDC81 PE=4 SV=1	50.403	433	By MS/MS	1	1	3.9	0	0	0	0	2397
A0A8C0RHJ8	--	RRM domain-containing protein OS=Canis lupus familiaris OX=9615 PE=4 SV=1	37.855	358	By MS/MS	14	13	42.5	1665300000	92515000	1281100000	22	3578
A0A8C0RHX8	LONP2	Lon protease homolog 2, peroxisomal OS=Canis lupus familiaris OX=9615 GN=LONP2 PE=3 SV=1	88.844	797	By MS/MS	2	2	5.8	39122000	869370	42303000	2	2307
A0A8C0RI24	MTRR	5-methyltetrahydrofolate-homocysteine methyltransferase reductase OS=Canis lupus familiaris OX=9615 GN=MTRR PE=4 SV=1	73.499	660	By MS/MS	3	3	5	39153000	1223500	30892000	2	4964
A0A8C0RI60	RSL1D1	Ribosomal L1 domain containing 1 OS=Canis lupus familiaris OX=9615 GN=RSL1D1 PE=4 SV=1	54.383	482	By MS/MS	9	9	20.5	548870000	21955000	257570000	6	4965
A0A8C0RI85	RPS21	40S ribosomal protein S21 OS=Canis lupus familiaris OX=9615 GN=RPS21 PE=3 SV=1	9.1113	83	By MS/MS	3	3	39.8	64565000	9223500	58552000	8	4966
A0A8C0RI89	ABCC10	ATP binding cassette subfamily C member 10 OS=Canis lupus familiaris OX=9615 GN=ABCC10 PE=4 SV=1	158.88	1457	By MS/MS	2	2	1.8	18340000	258310	0	1	2201
A0A8C0RIA3	--	1,4-alpha-glucan branching enzyme OS=Canis lupus familiaris OX=9615 PE=3 SV=1	80.527	697	By MS/MS	5	5	10.2	118770000	2896900	134840000	6	2058
A0A8C0RIC6	DNPEP	Aspartyl aminopeptidase OS=Canis lupus familiaris OX=9615 GN=DNPEP PE=3 SV=1	51.885	471	By MS/MS	6	6	18.9	211080000	10052000	175880000	5	2427
A0A8C0RIE9	--	Tumor protein D52 OS=Canis lupus familiaris OX=9615 PE=3 SV=1	20.792	193	By MS/MS	8	8	57	788890000	78889000	721510000	8	1994
A0A8C0RIF8	--	SRY-box transcription factor 13 OS=Canis lupus familiaris OX=9615 PE=4 SV=1	68.007	615	By matching	1	1	1.5	1556000	39897	1325900	0	4968
A0A8C0RIH4	CLINT1	Clathrin interactor 1 OS=Canis lupus familiaris OX=9615 GN=CLINT1 PE=4 SV=1	68.019	618	By MS/MS	11	11	24.9	346290000	12368000	193800000	6	4563
A0A8C0RIK1	SNRNP200	U5 small nuclear ribonucleoprotein 200 kDa helicase OS=Canis lupus familiaris OX=9615 GN=SNRNP200 PE=3 SV=1	244.52	2136	By MS/MS	44	44	26.5	3131000000	24271000	2297100000	57	4969
A0A8C0RIL1	SQOR	Sulfide quinone oxidoreductase OS=Canis lupus familiaris OX=9615 GN=SQOR PE=4 SV=1	49.932	450	By MS/MS	12	12	36.9	1033100000	30387000	598180000	23	4971
A0A8C0RIP4	--	Anti-silencing function 1A histone chaperone OS=Canis lupus familiaris OX=9615 PE=3 SV=1	22.871	203	By MS/MS	2	2	12.8	17632000	2204000	18574000	2	4973
A0A8C0RIP9	BUD23	BUD23 rRNA methyltransferase and ribosome maturation factor OS=Canis lupus familiaris OX=9615 GN=BUD23 PE=3 SV=1	32.062	284	By MS/MS	2	2	9.9	28850000	2404200	31818000	2	4974
A0A8C0RIS1	--	Translation elongation factor EFTu-like domain-containing protein OS=Canis lupus familiaris OX=9615 PE=4 SV=1	20.962	191	By matching	2	0	12.6	0	0	0	0	4743
A0A8C0RIU4	ABCC5	ATP binding cassette subfamily C member 5 OS=Canis lupus familiaris OX=9615 GN=ABCC5 PE=4 SV=1	163.78	1461	By MS/MS	3	3	3.6	8841100	113350	7533600	2	2582
A0A8C0RJG3	SLC39A7	Solute carrier family 39 member 7 OS=Canis lupus familiaris OX=9615 GN=SLC39A7 PE=4 SV=1	61.104	571	By MS/MS	5	3	12.1	115120000	5755800	45071000	4	2632
A0A8C0RJL4	NFXL1	Nuclear transcription factor, X-box binding like 1 OS=Canis lupus familiaris OX=9615 GN=NFXL1 PE=3 SV=1	93.064	825	By MS/MS	1	1	2.2	0	0	0	1	4997
A0A8C0RJM8	FTSJ3	pre-rRNA processing protein FTSJ3 OS=Canis lupus familiaris OX=9615 GN=FTSJ3 PE=3 SV=1	95.159	834	By MS/MS	7	1	13.8	17903000	459050	15255000	1	4999
A0A8C0RJZ7	--	Zinc finger MYM-type containing 3 OS=Canis lupus familiaris OX=9615 PE=4 SV=1	113.01	1000	By MS/MS	3	2	3.2	39976000	655350	21240000	3	2359
A0A8C0RK12	AP3B1	AP-3 complex subunit beta OS=Canis lupus familiaris OX=9615 GN=AP3B1 PE=3 SV=1	126.61	1151	By MS/MS	9	9	9.7	3203800000	50060000	1684300000	13	2351
A0A8C0RK53	NDC80	Kinetochore protein NDC80 OS=Canis lupus familiaris OX=9615 GN=NDC80 PE=3 SV=1	69.402	605	By MS/MS	3	3	4.8	22603000	525640	34096000	4	2552
A0A8C0RK65	DDX49	RNA helicase OS=Canis lupus familiaris OX=9615 GN=DDX49 PE=3 SV=1	53.925	484	By MS/MS	3	3	8.9	32961000	998830	23146000	3	2781
A0A8C0RK80	--	YTH domain-containing family protein OS=Canis lupus familiaris OX=9615 PE=3 SV=1	63.247	581	By MS/MS	7	7	20.7	267260000	11620000	194190000	4	2608
A0A8C0RKC2	KPNA4	Importin subunit alpha OS=Canis lupus familiaris OX=9615 GN=KPNA4 PE=3 SV=1	57.9	521	By MS/MS	9	6	33	776390000	38819000	513120000	11	2977
A0A8C0RKE6	PDF	Peptide deformylase OS=Canis lupus familiaris OX=9615 GN=PDF PE=3 SV=1	26.882	242	By MS/MS	3	3	17.4	90668000	6044500	66185000	2	5007
A0A8C0RKG1	EIF3K	Eukaryotic translation initiation factor 3 subunit K OS=Canis lupus familiaris OX=9615 GN=EIF3K PE=3 SV=1	25.073	218	By MS/MS	9	9	62.8	1615500000	146860000	1235500000	10	5008
A0A8C0RKN1	--	Armadillo repeat containing 10 OS=Canis lupus familiaris OX=9615 PE=4 SV=1	30.898	282	By MS/MS	3	3	14.9	353150000	23543000	277650000	6	2577
A0A8C0RKP2	--	Dihydropyrimidine dehydrogenase [NADP(+)] OS=Canis lupus familiaris OX=9615 PE=3 SV=1	103.8	954	By MS/MS	2	2	3.2	19716000	365110	44422000	1	2410
A0A8C0RKQ6	--	Ribosomal protein OS=Canis lupus familiaris OX=9615 PE=3 SV=1	24.7	216	By MS/MS	9	9	44	2893700000	222590000	2304800000	29	5010
A0A8C0RKW9	MYL6	Myosin light chain 6 OS=Canis lupus familiaris OX=9615 GN=MYL6 PE=4 SV=1	16.961	151	By MS/MS	7	7	62.3	2028000000	184360000	1769600000	16	5013
A0A8C0RKZ6	ZNF593	Zinc finger protein 593 OS=Canis lupus familiaris OX=9615 GN=ZNF593 PE=4 SV=1	15.488	137	By MS/MS	2	1	19	22442000	2805300	59007000	2	5014
A0A8C0RL07	PSMC2	Proteasome 26S subunit, ATPase 2 OS=Canis lupus familiaris OX=9615 GN=PSMC2 PE=3 SV=1	48.633	433	By MS/MS	15	15	44.3	3147700000	98367000	2059600000	34	2564
A0A8C0RLA7	--	BCL10 immune signaling adaptor OS=Canis lupus familiaris OX=9615 PE=4 SV=1	25.28	225	By MS/MS	5	5	36	271510000	22626000	127180000	5	5015
A0A8C0RLC3	--	Leucine rich repeat containing 40 OS=Canis lupus familiaris OX=9615 PE=4 SV=1	62.441	554	By MS/MS	2	2	4.3	18465000	499040	21331000	1	2615
A0A8C0RLR6	TMED10	Transmembrane p24 trafficking protein 10 OS=Canis lupus familiaris OX=9615 GN=TMED10 PE=3 SV=1	24.78	219	By MS/MS	4	4	18.3	147940000	12328000	128450000	2	5028
A0A8C0RLS6	--	Sec1 family domain containing 2 OS=Canis lupus familiaris OX=9615 PE=3 SV=1	86.136	786	By MS/MS	2	2	3.7	47561000	1056900	67713000	1	5030
A0A8C0RLT3	OPTN	Optineurin OS=Canis lupus familiaris OX=9615 GN=OPTN PE=4 SV=1	65.598	573	By MS/MS	8	8	20.2	375610000	8943200	220610000	7	4587
A0A8C0RLY3	EIF2S1	Eukaryotic translation initiation factor 2 subunit 1 OS=Canis lupus familiaris OX=9615 GN=EIF2S1 PE=3 SV=1	36.108	315	By MS/MS	12	12	43.8	2239000000	101770000	2062500000	18	5036
A0A8C0RM21	--	Catenin alpha 2 OS=Canis lupus familiaris OX=9615 PE=3 SV=1	100.3	904	By matching	3	0	5.4	0	0	0	0	4624
A0A8C0RM88	ELOVL5	Elongation of very long chain fatty acids protein OS=Canis lupus familiaris OX=9615 GN=ELOVL5 PE=3 SV=1	30.508	262	By MS/MS	1	1	5	40249000	3096100	34296000	1	2894
A0A8C0RMG2	GAMT	guanidinoacetate N-methyltransferase OS=Canis lupus familiaris OX=9615 GN=GAMT PE=4 SV=1	24.023	213	By MS/MS	1	1	6.6	14245000	1780700	0	1	4720
A0A8C0RML8	--	Kelch domain containing 4 OS=Canis lupus familiaris OX=9615 PE=4 SV=1	61.547	554	By MS/MS	5	5	15.3	122910000	4727500	61684000	6	3067
A0A8C0RN24	DUS1L	Dihydrouridine synthase 1 like OS=Canis lupus familiaris OX=9615 GN=DUS1L PE=4 SV=1	49.747	439	By MS/MS	1	1	3	11050000	425020	0	2	4629
A0A8C0RN94	CUL5	Cullin 5 OS=Canis lupus familiaris OX=9615 GN=CUL5 PE=3 SV=1	90.941	780	By MS/MS	7	7	12.1	180800000	3411300	261540000	9	5061
A0A8C0RNG0	TRMT2A	tRNA (uracil(54)-C(5))-methyltransferase OS=Canis lupus familiaris OX=9615 GN=TRMT2A PE=3 SV=1	68.375	626	By MS/MS	7	7	12.3	90808000	2522400	63112000	5	5064
A0A8C0RNJ7	LAMTOR4	Ragulator complex protein LAMTOR4 OS=Canis lupus familiaris OX=9615 GN=LAMTOR4 PE=3 SV=1	8.8759	82	By matching	1	1	12.2	92431000	30810000	78762000	0	5066
A0A8C0RNL0	LRP10	LDL receptor related protein 10 OS=Canis lupus familiaris OX=9615 GN=LRP10 PE=4 SV=1	76.646	715	By MS/MS	2	2	3.4	45032000	1876300	40331000	2	4520
A0A8C0RNS4	SUMO1	Small ubiquitin-related modifier OS=Canis lupus familiaris OX=9615 GN=SUMO1 PE=3 SV=1	11.571	101	By MS/MS	2	2	15.8	10344000	1034400	28453000	2	5069
A0A8C0RNY9	NOP58	NOP58 ribonucleoprotein OS=Canis lupus familiaris OX=9615 GN=NOP58 PE=3 SV=1	60.703	540	By MS/MS	14	14	37.8	1275900000	45567000	827640000	24	5074
A0A8C0RP34	TNPO2	Transportin 2 OS=Canis lupus familiaris OX=9615 GN=TNPO2 PE=4 SV=1	97.693	870	By MS/MS	12	8	23	289080000	6570000	175640000	7	5079
A0A8C0RP36	--	Leucine rich repeats and IQ motif containing 1 OS=Canis lupus familiaris OX=9615 PE=4 SV=1	111.86	949	By MS/MS	1	1	1.1	55009000	901790	46874000	1	3194
A0A8C0RP65	TARDBP	TAR DNA-binding protein 43 OS=Canis lupus familiaris OX=9615 GN=TARDBP PE=4 SV=1	64.366	607	By MS/MS	6	6	18.9	781610000	31264000	778610000	7	5081
A0A8C0RP85	--	F-actin-capping protein subunit alpha OS=Canis lupus familiaris OX=9615 PE=3 SV=1	30.245	262	By MS/MS	9	8	53.4	1894300000	118390000	1378400000	12	5082
A0A8C0RPA1	BCAT1	Branched-chain-amino-acid aminotransferase OS=Canis lupus familiaris OX=9615 GN=BCAT1 PE=3 SV=1	51.901	476	By MS/MS	10	1	34.7	2319600000	89214000	1590900000	12	5083
A0A8C0RPG3	POLR1D	DNA-directed RNA polymerases I and III subunit RPAC2 OS=Canis lupus familiaris OX=9615 GN=POLR1D PE=3 SV=1	15.221	133	By MS/MS	2	1	17.3	13589000	1698600	0	2	5086
A0A8C0RPG9	RPS2	Small ribosomal subunit protein uS5 OS=Canis lupus familiaris OX=9615 GN=RPS2 PE=3 SV=1	31.249	293	By MS/MS	9	9	33.4	6048400000	274930000	4725000000	39	5087
A0A8C0RPV5	--	HECT-type E3 ubiquitin transferase OS=Canis lupus familiaris OX=9615 PE=4 SV=1	102.14	887	By MS/MS	2	2	2.8	9938700	211460	0	1	3256
A0A8C0RPZ2	ATP6V1H	V-type proton ATPase subunit H OS=Canis lupus familiaris OX=9615 GN=ATP6V1H PE=3 SV=1	55.835	483	By MS/MS	11	11	31.5	796340000	29494000	626910000	14	5097
A0A8C0RQ92	DNMT1	DNA (cytosine-5)-methyltransferase OS=Canis lupus familiaris OX=9615 GN=DNMT1 PE=3 SV=1	182.3	1609	By MS/MS	14	14	11.1	283620000	2954400	216620000	18	5099
A0A8C0RQE6	--	Activating transcription factor 6 OS=Canis lupus familiaris OX=9615 PE=4 SV=1	109.41	997	By MS/MS	1	1	1.2	0	0	0	1	5104
A0A8C0RQQ7	RB1CC1	RB1 inducible coiled-coil 1 OS=Canis lupus familiaris OX=9615 GN=RB1CC1 PE=4 SV=1	172.46	1499	By matching	1	1	0.8	3117200	33162	0	0	3647
A0A8C0RR32	TPM4	Tropomyosin 4 OS=Canis lupus familiaris OX=9615 GN=TPM4 PE=3 SV=1	28.521	248	By MS/MS	13	1	44.4	98065000	4669800	83562000	1	5120
A0A8C0RR48	--	COP9 signalosome subunit 7A OS=Canis lupus familiaris OX=9615 PE=3 SV=1	28.746	262	By MS/MS	4	4	27.9	103680000	6098700	97108000	4	5121
A0A8C0RR53	--	DNA topoisomerase 2 OS=Canis lupus familiaris OX=9615 PE=3 SV=1	172.23	1526	By MS/MS	18	14	15	762430000	7779900	572070000	13	3646
A0A8C0RR54	DOCK5	Dedicator of cytokinesis 5 OS=Canis lupus familiaris OX=9615 GN=DOCK5 PE=3 SV=1	210.8	1830	By MS/MS	10	9	7.9	328900000	2718200	275050000	11	3507
A0A8C0RR77	KRT89	Keratin, type II cuticular Hb5 OS=Canis lupus familiaris OX=9615 GN=KRT89 PE=3 SV=1	51.019	448	By MS/MS	26	0	49.1	13609000000	378020000	8163300000	33	5124
A0A8C0RR86	--	Zinc finger protein 384 OS=Canis lupus familiaris OX=9615 PE=4 SV=1	72.325	661	By matching	1	1	3	1157900	39928	986660	0	3736
A0A8C0RR91	ADCY6	adenylate cyclase OS=Canis lupus familiaris OX=9615 GN=ADCY6 PE=3 SV=1	124.49	1111	By MS/MS	1	1	0.9	6534800	130700	0	1	194
A0A8C0RRA9	LOC477558	glutathione transferase OS=Canis lupus familiaris OX=9615 GN=LOC477558 PE=3 SV=1	27.605	242	By MS/MS	6	6	31.8	793050000	61004000	549410000	12	5127
A0A8C0RRY4	ARPC3	Actin-related protein 2/3 complex subunit 3 OS=Canis lupus familiaris OX=9615 GN=ARPC3 PE=3 SV=1	20.546	178	By MS/MS	4	4	22.5	956710000	79726000	728210000	4	5137
A0A8C0RS68	RAP1GDS1	Rap1 GTPase-GDP dissociation stimulator 1 OS=Canis lupus familiaris OX=9615 GN=RAP1GDS1 PE=4 SV=1	66.649	610	By matching	9	0	22	0	0	0	0	5141
A0A8C0RS74	--	Chromosome 1 open reading frame 50 OS=Canis lupus familiaris OX=9615 PE=4 SV=1	21.807	197	By MS/MS	4	1	19.8	89724000	5981600	78175000	2	5142
A0A8C0RSC7	--	Patatin like phospholipase domain containing 2 OS=Canis lupus familiaris OX=9615 PE=4 SV=1	62.671	589	By MS/MS	1	1	2.2	17053000	516760	14531000	1	3795
A0A8C0RSI7	--	Adenosine deaminase RNA specific OS=Canis lupus familiaris OX=9615 PE=4 SV=1	129.35	1170	By MS/MS	10	0	14.3	294720000	3730600	241890000	12	4598
A0A8C0RSM3	--	Phospholipid-transporting ATPase OS=Canis lupus familiaris OX=9615 PE=3 SV=1	122.74	1073	By MS/MS	3	3	3.7	380040000	6334000	147700000	2	4056
A0A8C0RSZ3	NBEAL2	Neurobeachin like 2 OS=Canis lupus familiaris OX=9615 GN=NBEAL2 PE=4 SV=1	296.5	2709	By MS/MS	4	4	1.8	13604000	105460	15877000	2	3885
A0A8C0RT21	PDS5B	PDS5 cohesin associated factor B OS=Canis lupus familiaris OX=9615 GN=PDS5B PE=3 SV=1	166.21	1461	By MS/MS	14	14	14.4	193270000	2171500	172080000	9	3917
A0A8C0RT25	ELP3	Elongator complex protein 3 OS=Canis lupus familiaris OX=9615 GN=ELP3 PE=3 SV=1	59.517	524	By MS/MS	4	4	12.4	234410000	7103200	106810000	2	4042
A0A8C0RT33	CHAF1A	Chromatin assembly factor 1 subunit A OS=Canis lupus familiaris OX=9615 GN=CHAF1A PE=3 SV=1	106.48	958	By MS/MS	5	5	7.9	121850000	2649000	92840000	3	5154
A0A8C0RT74	SGMS2	Sphingomyelin synthase 2 OS=Canis lupus familiaris OX=9615 GN=SGMS2 PE=3 SV=1	42.426	365	By MS/MS	3	3	7.4	42023000	2334600	35450000	3	5158
A0A8C0RTH0	CHEK2	Checkpoint kinase 2 OS=Canis lupus familiaris OX=9615 GN=CHEK2 PE=4 SV=1	54.887	490	By MS/MS	3	3	6.5	24534000	908650	24852000	3	4008
A0A8C0RTJ5	HSCB	HscB mitochondrial iron-sulfur cluster cochaperone OS=Canis lupus familiaris OX=9615 GN=HSCB PE=3 SV=1	26.618	235	By MS/MS	1	1	5.1	0	0	0	1	5167
A0A8C0RTK9	CYC1	Cytochrome c1 OS=Canis lupus familiaris OX=9615 GN=CYC1 PE=3 SV=1	35.28	325	By MS/MS	4	2	15.7	461940000	25663000	215490000	3	5168
A0A8C0RTN7	WASHC4	WASH complex subunit 4 OS=Canis lupus familiaris OX=9615 GN=WASHC4 PE=4 SV=1	131.58	1133	By MS/MS	2	2	1.5	27987000	405610	39272000	2	4394
A0A8C0RTR9	--	Phospholipase OS=Canis lupus familiaris OX=9615 PE=3 SV=1	113.56	987	By MS/MS	3	3	3.1	87479000	1534700	80455000	3	3966
A0A8C0RU77	TKT	Transketolase OS=Canis lupus familiaris OX=9615 GN=TKT PE=4 SV=1	68.122	623	By MS/MS	16	16	48.5	3729800000	113020000	2859800000	22	5178
A0A8C0RU92	--	Nuclear receptor corepressor 2 OS=Canis lupus familiaris OX=9615 PE=3 SV=1	274.02	2512	By MS/MS	2	2	1	5942900	39098	0	0	4094
A0A8C0RUD1	MAPK3	Mitogen-activated protein kinase OS=Canis lupus familiaris OX=9615 GN=MAPK3 PE=3 SV=1	43.055	380	By MS/MS	8	5	26.6	162460000	7063300	98784000	8	592
A0A8C0RUI4	--	BCL9 like OS=Canis lupus familiaris OX=9615 PE=3 SV=1	146.71	1400	By matching	1	1	1	52602000	992490	0	0	1095
A0A8C0RUI7	--	Apolipoprotein B receptor OS=Canis lupus familiaris OX=9615 PE=4 SV=1	129.67	1219	By MS/MS	6	6	6.4	22818000	316920	29860000	3	565
A0A8C0RUL0	GNPNAT1	Glucosamine 6-phosphate N-acetyltransferase OS=Canis lupus familiaris OX=9615 GN=GNPNAT1 PE=3 SV=1	20.802	184	By MS/MS	8	8	65.2	638850000	58077000	504590000	6	5183
A0A8C0RUX2	TMEM59	Transmembrane protein 59 OS=Canis lupus familiaris OX=9615 GN=TMEM59 PE=3 SV=1	34.334	302	By matching	2	2	9.3	4126500	242730	3516200	0	1004
A0A8C0RV14	--	Transmembrane p24 trafficking protein 3 OS=Canis lupus familiaris OX=9615 PE=3 SV=1	24.564	218	By MS/MS	3	3	17.4	62494000	5207800	38000000	2	5188
A0A8C0RV37	--	Surfeit locus protein 4 OS=Canis lupus familiaris OX=9615 PE=3 SV=1	30.229	269	By MS/MS	3	3	14.9	514370000	46761000	521080000	2	5189
A0A8C0RV40	QNG1	Queuosine 5-phosphate N-glycosylase/hydrolase OS=Canis lupus familiaris OX=9615 GN=QNG1 PE=3 SV=1	38.791	341	By MS/MS	3	3	9.7	200070000	8336400	181420000	4	5190
A0A8C0RV89	--	Sodium/potassium-transporting ATPase subunit beta OS=Canis lupus familiaris OX=9615 PE=3 SV=1	35.126	302	By MS/MS	6	6	20.9	582560000	36410000	395390000	10	183
A0A8C0RVA1	--	WD repeat and HMG-box DNA binding protein 1 OS=Canis lupus familiaris OX=9615 PE=4 SV=1	125.7	1128	By MS/MS	7	7	7.4	109640000	1661200	92514000	7	5194
A0A8C0RVD4	POLG	DNA polymerase subunit gamma-1 OS=Canis lupus familiaris OX=9615 GN=POLG PE=4 SV=1	129.65	1158	By matching	1	1	0.9	97912000	1605100	0	0	813
A0A8C0RVI7	AKAP10	A-kinase anchoring protein 10 OS=Canis lupus familiaris OX=9615 GN=AKAP10 PE=4 SV=1	63.181	568	By matching	1	1	1.9	1083400	34947	923150	0	1028
A0A8C0RVQ9	NOC2L	Nucleolar complex protein 2 homolog OS=Canis lupus familiaris OX=9615 GN=NOC2L PE=3 SV=1	86.533	757	By MS/MS	7	1	12.8	398070000	11057000	283300000	10	5201
A0A8C0RVV2	GLOD4	Glyoxalase domain containing 4 OS=Canis lupus familiaris OX=9615 GN=GLOD4 PE=3 SV=1	33.475	298	By MS/MS	6	6	26.5	412480000	20624000	410170000	8	5203
A0A8C0RVX6	--	Spindle assembly abnormal protein 6 homolog OS=Canis lupus familiaris OX=9615 PE=4 SV=1	70.519	622	By MS/MS	1	1	1.4	3969900	82706	0	1	2932
A0A8C0RW04	--	very-long-chain 3-oxoacyl-CoA synthase OS=Canis lupus familiaris OX=9615 PE=4 SV=1	85.131	725	By MS/MS	1	1	1.5	0	0	0	1	5204
A0A8C0RW25	GRPEL1	GrpE protein homolog OS=Canis lupus familiaris OX=9615 GN=GRPEL1 PE=3 SV=1	24.276	216	By MS/MS	5	5	26.4	228900000	13465000	196150000	4	5206
A0A8C0RW56	--	N(alpha)-acetyltransferase 30, NatC catalytic subunit OS=Canis lupus familiaris OX=9615 PE=3 SV=1	39.178	363	By MS/MS	7	7	25.6	75708000	3785400	57633000	6	453
A0A8C0RWD0	--	GPI ethanolamine phosphate transferase 1 OS=Canis lupus familiaris OX=9615 PE=3 SV=1	109.02	955	By matching	1	1	1	16035000	421980	0	0	2006
A0A8C0RWE6	PITPNA	Phosphatidylinositol transfer protein alpha OS=Canis lupus familiaris OX=9615 GN=PITPNA PE=4 SV=1	31.82	270	By MS/MS	6	5	26.3	291340000	11206000	207410000	3	5212
A0A8C0RWN4	--	non-specific serine/threonine protein kinase OS=Canis lupus familiaris OX=9615 PE=3 SV=1	94.999	846	By MS/MS	5	5	7.4	111580000	2425700	69847000	5	5214
A0A8C0RWW7	PIP4K2B	Phosphatidylinositol-5-phosphate 4-kinase type 2 beta OS=Canis lupus familiaris OX=9615 GN=PIP4K2B PE=4 SV=1	47.345	416	By MS/MS	2	1	7.5	13553000	542110	0	1	5217
A0A8C0RX08	ACACA	Acetyl-CoA carboxylase 1 OS=Canis lupus familiaris OX=9615 GN=ACACA PE=4 SV=1	270.08	2383	By MS/MS	37	37	22.4	1547100000	10819000	1252900000	37	3663
A0A8C0RX34	TUBGCP5	Gamma-tubulin complex component OS=Canis lupus familiaris OX=9615 GN=TUBGCP5 PE=3 SV=1	108.68	939	By matching	2	2	2.7	4504300	72650	7132900	0	1575
A0A8C0RX62	--	uridine/cytidine kinase OS=Canis lupus familiaris OX=9615 PE=3 SV=1	24.574	219	By MS/MS	1	1	4.6	4617800	288620	3934900	2	2588
A0A8C0RXA1	--	Calcineurin like phosphoesterase domain containing 1 OS=Canis lupus familiaris OX=9615 PE=4 SV=1	18.992	172	By MS/MS	2	1	12.2	9854800	985480	8397400	1	4543
A0A8C0RXC9	MRPL20	Mitochondrial ribosomal protein L20 OS=Canis lupus familiaris OX=9615 GN=MRPL20 PE=3 SV=1	17.486	149	By MS/MS	3	2	18.8	41453000	4145300	30185000	3	5223
A0A8C0RXE8	ATAD3A	ATPase family AAA domain containing 3A OS=Canis lupus familiaris OX=9615 GN=ATAD3A PE=4 SV=1	66.665	591	By MS/MS	12	12	28.4	514200000	12855000	360590000	12	5224
A0A8C0RXH5	--	Nucleoporin 214 OS=Canis lupus familiaris OX=9615 PE=4 SV=1	233.19	2252	By MS/MS	22	22	17	478470000	5090100	286560000	24	2431
A0A8C0RXK9	DHDDS	Alkyl transferase OS=Canis lupus familiaris OX=9615 GN=DHDDS PE=3 SV=1	38.357	340	By MS/MS	4	3	8.8	152310000	8016400	94105000	3	5225
A0A8C0RXM3	FHAD1	Forkhead associated phosphopeptide binding domain 1 OS=Canis lupus familiaris OX=9615 GN=FHAD1 PE=4 SV=1	166.55	1440	By MS/MS	1	1	0.4	0	0	0	1	5226
A0A8C0RXQ4	--	Nidogen 2 OS=Canis lupus familiaris OX=9615 PE=4 SV=1	160.36	1467	By MS/MS	1	1	0.7	6949200	99275	0	1	1076
A0A8C0RXQ6	--	MacroH2A.2 histone OS=Canis lupus familiaris OX=9615 PE=4 SV=1	35.376	328	By MS/MS	2	1	8.8	0	0	0	1	5229
A0A8C0RXT0	LOC479005	HECT-type E3 ubiquitin transferase OS=Canis lupus familiaris OX=9615 GN=LOC479005 PE=4 SV=1	518.16	4753	By MS/MS	3	3	1.2	53545000	222180	21233000	3	1410
A0A8C0RY18	--	GPI ethanolamine phosphate transferase 3 OS=Canis lupus familiaris OX=9615 PE=3 SV=1	109.1	1006	By MS/MS	1	1	1.2	0	0	0	2	2745
A0A8C0RY55	USP39	Ubiquitin specific peptidase 39 OS=Canis lupus familiaris OX=9615 GN=USP39 PE=4 SV=1	61.43	532	By MS/MS	2	2	6.2	190810000	6155300	127220000	0	1855
A0A8C0RYK7	HAUS3	HAUS augmin like complex subunit 3 OS=Canis lupus familiaris OX=9615 GN=HAUS3 PE=3 SV=1	69.443	603	By MS/MS	2	2	3.5	9908500	225190	22908000	0	5234
A0A8C0RYN1	CARHSP1	Calcium regulated heat stable protein 1 OS=Canis lupus familiaris OX=9615 GN=CARHSP1 PE=4 SV=1	15.897	147	By MS/MS	3	3	53.1	76205000	9525700	67677000	3	5237
A0A8C0RYN9	--	Kelch like family member 2 OS=Canis lupus familiaris OX=9615 PE=4 SV=1	65.357	586	By MS/MS	2	2	5.5	28888000	875380	21396000	1	3045
A0A8C0RYW0	PLOD1	procollagen-lysine 5-dioxygenase OS=Canis lupus familiaris OX=9615 GN=PLOD1 PE=4 SV=1	80.374	699	By MS/MS	2	2	3.9	53242000	1439000	83378000	2	2680
A0A8C0RZ87	GTPBP1	GTP binding protein 1 OS=Canis lupus familiaris OX=9615 GN=GTPBP1 PE=4 SV=1	70.958	652	By MS/MS	1	1	2.5	23715000	765010	20208000	0	4634
A0A8C0RZD5	RTCB	RNA-splicing ligase RtcB homolog OS=Canis lupus familiaris OX=9615 GN=RTCB PE=3 SV=1	55.183	505	By MS/MS	13	13	32.3	1555700000	53646000	1215200000	17	5240
A0A8C0RZG3	DNAJA1	DnaJ heat shock protein family (Hsp40) member A1 OS=Canis lupus familiaris OX=9615 GN=DNAJA1 PE=3 SV=1	44.868	397	By MS/MS	8	4	35.5	448330000	18681000	314080000	8	5242
A0A8C0RZM4	COPG2	Coatomer subunit gamma OS=Canis lupus familiaris OX=9615 GN=COPG2 PE=3 SV=1	101.85	913	By MS/MS	13	10	19.5	526910000	10133000	408440000	9	5244
A0A8C0RZP2	AFF4	AF4/FMR2 family member 4 OS=Canis lupus familiaris OX=9615 GN=AFF4 PE=3 SV=1	124.08	1134	By MS/MS	2	2	2.7	8044100	116580	6307400	1	4644
A0A8C0S0E9	--	Chromosome 1 open reading frame 174 OS=Canis lupus familiaris OX=9615 PE=3 SV=1	25.411	237	By matching	1	1	6.8	10451000	1045100	8905400	0	758
A0A8C0S0J3	DYNC1H1	Dynein cytoplasmic 1 heavy chain 1 OS=Canis lupus familiaris OX=9615 GN=DYNC1H1 PE=3 SV=1	532.49	4647	By MS/MS	118	118	35.2	11534000000	40327000	8565400000	142	5260
A0A8C0S0M4	NIPBL	Nipped-B protein OS=Canis lupus familiaris OX=9615 GN=NIPBL PE=3 SV=1	298.82	2648	By MS/MS	4	4	1.7	37607000	262980	44103000	4	536
A0A8C0S0U2	--	Small cell adhesion glycoprotein OS=Canis lupus familiaris OX=9615 PE=3 SV=1	9.1764	81	By MS/MS	1	1	30.9	24727000	12364000	21070000	1	4305
A0A8C0S0V4	--	non-specific protein-tyrosine kinase OS=Canis lupus familiaris OX=9615 PE=4 SV=1	121.83	1055	By MS/MS	1	1	1.2	28922000	459080	0	1	1116
A0A8C0S0Z2	FRG1	FSHD region gene 1 OS=Canis lupus familiaris OX=9615 GN=FRG1 PE=3 SV=1	27.407	243	By MS/MS	3	3	15.2	53813000	4139500	31586000	5	3212
A0A8C0S1G4	--	Importin subunit alpha OS=Canis lupus familiaris OX=9615 PE=3 SV=1	57.332	519	By MS/MS	11	8	40.5	1273900000	63693000	776580000	15	5263
A0A8C0S1J3	--	SH3 domain binding protein 1 OS=Canis lupus familiaris OX=9615 PE=4 SV=1	67.578	624	By MS/MS	2	2	4.3	84212000	2406100	59064000	2	1868
A0A8C0S1K7	--	Isocitrate dehydrogenase [NADP] OS=Canis lupus familiaris OX=9615 PE=3 SV=1	46.679	413	By MS/MS	12	12	39.5	1376100000	45871000	655020000	13	1970
A0A8C0S1R1	--	non-specific serine/threonine protein kinase OS=Canis lupus familiaris OX=9615 PE=4 SV=1	64.125	591	By MS/MS	8	8	22.7	168870000	5447500	92215000	9	5042
A0A8C0S1R2	--	Zinc finger C3HC-type containing 1 OS=Canis lupus familiaris OX=9615 PE=4 SV=1	46.283	422	By MS/MS	9	0	28.2	238720000	9181600	198040000	9	5273
A0A8C0S2B1	--	Telomeric repeat-binding factor OS=Canis lupus familiaris OX=9615 PE=4 SV=1	56.635	513	By MS/MS	6	6	15.6	71746000	2391500	52242000	4	5280
A0A8C0S2D4	CAMSAP2	Calmodulin regulated spectrin associated protein family member 2 OS=Canis lupus familiaris OX=9615 GN=CAMSAP2 PE=3 SV=1	169.21	1500	By MS/MS	8	8	9.5	138880000	1578200	102420000	8	4316
A0A8C0S2H6	--	Helicase like transcription factor OS=Canis lupus familiaris OX=9615 PE=4 SV=1	108.77	965	By matching	1	1	1.5	12143000	202390	0	0	1515
A0A8C0S2I3	--	TLE family member 2, transcriptional corepressor OS=Canis lupus familiaris OX=9615 PE=3 SV=1	23.392	209	By matching	1	1	5.7	1255600	125560	0	0	1593
A0A8C0S2P9	ALDH3B1	Aldehyde dehydrogenase OS=Canis lupus familiaris OX=9615 GN=ALDH3B1 PE=3 SV=1	52.074	468	By MS/MS	5	5	19.9	153810000	6152300	84739000	4	5284
A0A8C0S2U1	RBMX	RNA binding motif protein X-linked OS=Canis lupus familiaris OX=9615 GN=RBMX PE=4 SV=1	42.331	391	By MS/MS	4	4	13.6	1800600000	52960000	1540300000	9	5285
A0A8C0S3C0	--	Histone H2A OS=Canis lupus familiaris OX=9615 PE=3 SV=1	31.178	280	By MS/MS	3	0	22.1	7998500	470500	0	1	370
A0A8C0S3H2	--	Cytoplasmic linker associated protein 2 OS=Canis lupus familiaris OX=9615 PE=4 SV=1	162.81	1488	By MS/MS	13	12	13	256690000	2592800	189610000	14	4043
A0A8C0S3M2	APRT	Adenine phosphoribosyltransferase OS=Canis lupus familiaris OX=9615 GN=APRT PE=3 SV=1	19.691	180	By MS/MS	9	9	66.1	1983900000	141710000	1691200000	16	5290
A0A8C0S3Y5	--	L antigen family member 3 OS=Canis lupus familiaris OX=9615 PE=3 SV=1	13.791	137	By MS/MS	1	1	10.9	11187000	1864400	9532200	0	5293
A0A8C0S3Y9	--	Decaprenyl diphosphate synthase subunit 2 OS=Canis lupus familiaris OX=9615 PE=3 SV=1	42.57	389	By MS/MS	2	2	9.5	68662000	2746500	0	1	2043
A0A8C0S4A9	--	ADAM metallopeptidase with thrombospondin type 1 motif 19 OS=Canis lupus familiaris OX=9615 PE=4 SV=1	127.18	1159	By MS/MS	1	1	0.9	21720000	305910	18508000	1	5301
A0A8C0S4E4	CSE1L	Exportin-2 OS=Canis lupus familiaris OX=9615 GN=CSE1L PE=3 SV=1	103.86	915	By matching	20	0	35.7	0	0	0	0	5304
A0A8C0S4F8	--	Golgi integral membrane protein 4 OS=Canis lupus familiaris OX=9615 PE=4 SV=1	77.199	662	By MS/MS	2	2	3.3	3218700	76636	2742700	1	4109
A0A8C0S4H5	SCFD1	G2/M-phase specific E3 ubiquitin protein ligase OS=Canis lupus familiaris OX=9615 GN=SCFD1 PE=3 SV=1	144.33	1265	By MS/MS	14	14	16.3	1457800000	19970000	1120100000	21	2099
A0A8C0S4J7	WDR36	WD repeat domain 36 OS=Canis lupus familiaris OX=9615 GN=WDR36 PE=4 SV=1	98.811	890	By MS/MS	10	10	18.7	667130000	14503000	560680000	12	2231
A0A8C0S4K6	NRDC	Nardilysin convertase OS=Canis lupus familiaris OX=9615 GN=NRDC PE=3 SV=1	132.39	1159	By MS/MS	14	14	15.2	275290000	4746400	287970000	10	1831
A0A8C0S4L7	UPK3A	Uroplakin 3A OS=Canis lupus familiaris OX=9615 GN=UPK3A PE=4 SV=1	30.576	288	By MS/MS	1	1	4.5	0	0	0	1	5307
A0A8C0S4U0	MACROH2A1	Core histone macro-H2A OS=Canis lupus familiaris OX=9615 GN=MACROH2A1 PE=4 SV=1	39.617	372	By MS/MS	11	5	39.5	354900000	18679000	346340000	21	5309
A0A8C0S4W9	ORC3	Origin recognition complex subunit 3 OS=Canis lupus familiaris OX=9615 GN=ORC3 PE=3 SV=1	77.948	674	By MS/MS	3	3	7	31685000	720120	0	1	4986
A0A8C0S4Y3	NT5C3B	5-nucleotidase OS=Canis lupus familiaris OX=9615 GN=NT5C3B PE=3 SV=1	34.581	300	By MS/MS	5	5	23.3	363190000	18159000	229340000	8	5310
A0A8C0S5A2	TMEM63B	Transmembrane protein 63B OS=Canis lupus familiaris OX=9615 GN=TMEM63B PE=3 SV=1	89.491	779	By MS/MS	4	4	5.8	70955000	2086900	49760000	4	1697
A0A8C0S5K7	UTP4	UTP4 small subunit processome component OS=Canis lupus familiaris OX=9615 GN=UTP4 PE=4 SV=1	74.15	656	By MS/MS	4	4	7.2	163920000	4683500	160650000	2	4994
A0A8C0S5U9	--	Sirtuin 2 OS=Canis lupus familiaris OX=9615 PE=4 SV=1	26.632	233	By MS/MS	3	3	15.5	159250000	9367700	110820000	5	2595
A0A8C0S5Y1	--	Transmembrane protein 259 OS=Canis lupus familiaris OX=9615 PE=4 SV=1	45.871	406	By MS/MS	1	1	2.2	2162300	102970	1842500	1	3233
A0A8C0S5Y2	TXNRD1	thioredoxin-disulfide reductase OS=Canis lupus familiaris OX=9615 GN=TXNRD1 PE=3 SV=1	64.914	593	By MS/MS	6	6	18.5	240020000	7273300	237950000	6	3912
A0A8C0S5Y9	FTO	Alpha-ketoglutarate-dependent dioxygenase FTO OS=Canis lupus familiaris OX=9615 GN=FTO PE=3 SV=1	55.838	482	By MS/MS	2	2	6.2	11535000	372100	0	1	171
A0A8C0S6N4	RFFL	Ring finger and FYVE like domain containing E3 ubiquitin protein ligase OS=Canis lupus familiaris OX=9615 GN=RFFL PE=4 SV=1	36.319	327	By MS/MS	1	1	4.3	0	0	0	1	5051
A0A8C0S6V7	SH3GLB2	SH3 domain containing GRB2 like, endophilin B2 OS=Canis lupus familiaris OX=9615 GN=SH3GLB2 PE=4 SV=1	44.353	399	By MS/MS	4	4	16	129430000	5627500	105170000	3	4900
A0A8C0S7A2	NQO2	N-ribosyldihydronicotinamide:quinone reductase 2 OS=Canis lupus familiaris OX=9615 GN=NQO2 PE=3 SV=1	21.728	193	By MS/MS	2	2	10.9	34812000	2677800	30982000	3	5335
A0A8C0S7C7	--	Protein phosphatase 1 regulatory subunit 37 OS=Canis lupus familiaris OX=9615 PE=4 SV=1	76.039	699	By MS/MS	1	1	1.6	13187000	376770	0	0	757
A0A8C0S7Q5	NDUFA5	NADH dehydrogenase [ubiquinone] 1 alpha subcomplex subunit 5 OS=Canis lupus familiaris OX=9615 GN=NDUFA5 PE=3 SV=1	11.956	102	By MS/MS	2	2	19.6	415200000	69200000	237050000	4	5333
A0A8C0S7Q6	VPS50	VPS50 subunit of EARP/GARPII complex OS=Canis lupus familiaris OX=9615 GN=VPS50 PE=4 SV=1	112.03	965	By MS/MS	4	4	5.2	43316000	734160	45007000	4	2674
A0A8C0S7W6	MAP2	Microtubule-associated protein OS=Canis lupus familiaris OX=9615 GN=MAP2 PE=4 SV=1	196.44	1822	By MS/MS	1	1	0.4	5385100	53851	0	1	2257
A0A8C0S7X1	FLNB	Filamin B OS=Canis lupus familiaris OX=9615 GN=FLNB PE=3 SV=1	278.7	2609	By MS/MS	89	1	56.7	0	0	0	0	3936
A0A8C0S7Z1	--	Coiled-coil domain containing 102A OS=Canis lupus familiaris OX=9615 PE=4 SV=1	60.562	538	By MS/MS	1	1	2.2	5980500	181230	5096100	1	5348
A0A8C0S8F5	OSGEP	N(6)-L-threonylcarbamoyladenine synthase OS=Canis lupus familiaris OX=9615 GN=OSGEP PE=3 SV=1	36.231	334	By MS/MS	3	3	13.5	213470000	11859000	156430000	2	1628
A0A8C0S8P1	ENSA	Endosulfine alpha OS=Canis lupus familiaris OX=9615 GN=ENSA PE=3 SV=1	12.975	117	By MS/MS	3	2	39.3	46525000	5169500	42245000	2	1200
A0A8C0S8X9	--	Heat shock protein 90 alpha family class B member 1 OS=Canis lupus familiaris OX=9615 PE=3 SV=1	124.93	1097	By MS/MS	35	0	34.4	0	0	0	1	5365
A0A8C0S8Y7	--	Phosphatidylinositol-4,5-bisphosphate 4-phosphatase OS=Canis lupus familiaris OX=9615 PE=4 SV=1	29.886	282	By MS/MS	1	1	3.9	41064000	3158800	34991000	1	1597
A0A8C0S9B1	--	Telomeric repeat-binding factor 2-interacting protein 1 OS=Canis lupus familiaris OX=9615 PE=3 SV=1	44.322	401	By MS/MS	2	2	7.7	87212000	3964200	75423000	2	995
A0A8C0S9B9	--	ubiquitinyl hydrolase 1 OS=Canis lupus familiaris OX=9615 PE=3 SV=1	291.02	2559	By MS/MS	32	32	16.7	658490000	4670200	534820000	30	5367
A0A8C0S9M1	TRRAP	Transformation/transcription domain associated protein OS=Canis lupus familiaris OX=9615 GN=TRRAP PE=3 SV=1	428.99	3783	By MS/MS	10	10	3.2	114060000	473270	83425000	8	2642
A0A8C0S9P1	SHKBP1	SH3KBP1 binding protein 1 OS=Canis lupus familiaris OX=9615 GN=SHKBP1 PE=3 SV=1	75.56	701	By MS/MS	2	2	5.1	29675000	780920	27514000	1	5370
A0A8C0S9Q9	--	Endonuclease OS=Canis lupus familiaris OX=9615 PE=3 SV=1	32.497	297	By matching	1	1	5.7	133870000	6693600	114070000	0	5372
A0A8C0S040	TUBGCP3	Gamma-tubulin complex component OS=Canis lupus familiaris OX=9615 GN=TUBGCP3 PE=3 SV=1	96.61	845	By MS/MS	7	7	11	181410000	3557000	132630000	10	4665
A0A8C0S097	ATP6V0A1	V-type proton ATPase subunit a OS=Canis lupus familiaris OX=9615 GN=ATP6V0A1 PE=3 SV=1	98.779	863	By MS/MS	10	10	15.1	205740000	4898500	137160000	11	417
A0A8C0S119	--	SH3 domain-containing YSC84-like protein 1 OS=Canis lupus familiaris OX=9615 PE=3 SV=1	37.306	342	By MS/MS	1	1	2.6	4506000	225300	3839600	2	4722
A0A8C0S138	--	Activator of basal transcription 1 OS=Canis lupus familiaris OX=9615 PE=3 SV=1	31.126	273	By MS/MS	1	1	6.6	29051000	1708900	0	2	3205
A0A8C0S244	ARPC1A	Actin related protein 2/3 complex subunit 1A OS=Canis lupus familiaris OX=9615 GN=ARPC1A PE=3 SV=1	49.642	452	By MS/MS	6	0	19.7	0	0	0	0	5278
A0A8C0S315	MATR3	Matrin 3 OS=Canis lupus familiaris OX=9615 GN=MATR3 PE=4 SV=1	107.95	978	By MS/MS	18	18	25.3	5347700000	102840000	4550800000	30	2525
A0A8C0S424	FAM118A	Family with sequence similarity 118 member A OS=Canis lupus familiaris OX=9615 GN=FAM118A PE=3 SV=1	39.355	346	By MS/MS	1	1	3.8	15948000	885980	0	2	5296
A0A8C0S441	--	CDK5 regulatory subunit-associated protein 2 OS=Canis lupus familiaris OX=9615 PE=4 SV=1	213.78	1912	By MS/MS	4	2	2	18285000	141740	39828000	4	3551
A0A8C0S447	GPHN	Gephyrin OS=Canis lupus familiaris OX=9615 GN=GPHN PE=3 SV=1	87.177	804	By MS/MS	6	6	11.4	87770000	1828600	73764000	6	3020
A0A8C0S463	SLAIN2	SLAIN motif family member 2 OS=Canis lupus familiaris OX=9615 GN=SLAIN2 PE=3 SV=1	62.649	582	By MS/MS	4	4	10.1	75705000	2102900	56621000	3	2767
A0A8C0S497	MRPS30	Mitochondrial ribosomal protein S30 OS=Canis lupus familiaris OX=9615 GN=MRPS30 PE=4 SV=1	48.152	428	By MS/MS	2	2	6.1	36241000	1647300	0	2	5300
A0A8C0S500	--	Large ribosomal subunit protein bL28m OS=Canis lupus familiaris OX=9615 PE=3 SV=1	35.41	315	By MS/MS	4	4	14.3	202900000	8454100	108780000	2	2252
A0A8C0S505	--	Tubulin alpha chain OS=Canis lupus familiaris OX=9615 PE=3 SV=1	40.918	367	By MS/MS	5	1	17.4	32295000	1467900	27519000	0	5311
A0A8C0S546	DDX27	RNA helicase OS=Canis lupus familiaris OX=9615 GN=DDX27 PE=3 SV=1	86.356	760	By MS/MS	10	10	16.6	296780000	6901800	277720000	8	4229
A0A8C0S560	--	Solute carrier family 25 member 46 OS=Canis lupus familiaris OX=9615 PE=3 SV=1	34.209	307	By MS/MS	1	1	3.6	0	0	0	1	2385
A0A8C0S671	HNRNPL	Heterogeneous nuclear ribonucleoprotein L OS=Canis lupus familiaris OX=9615 GN=HNRNPL PE=4 SV=1	64.075	588	By MS/MS	17	17	51.2	1889000000	85864000	1151900000	32	5328
A0A8C0S737	--	TATA element modulatory factor 1 OS=Canis lupus familiaris OX=9615 PE=4 SV=1	117.69	1048	By MS/MS	6	6	8.5	37510000	568340	25956000	5	1853
A0A8C0S773	BAG6	Large proline-rich protein BAG6 OS=Canis lupus familiaris OX=9615 GN=BAG6 PE=4 SV=1	118.97	1131	By MS/MS	10	10	12	622150000	16372000	438150000	9	1411
A0A8C0S817	KRT13	IF rod domain-containing protein OS=Canis lupus familiaris OX=9615 GN=KRT13 PE=3 SV=1	57.643	531	By matching	5	0	10.4	0	0	0	0	5350
A0A8C0S833	--	Ferredoxin 1 OS=Canis lupus familiaris OX=9615 PE=4 SV=1	18.517	171	By MS/MS	2	2	17.5	159500000	17722000	110870000	2	2924
A0A8C0S914	--	Profilin OS=Canis lupus familiaris OX=9615 PE=3 SV=1	15.032	140	By matching	4	0	48.6	0	0	0	0	4942
A0A8C0S968	ASH2L	ASH2 like, histone lysine methyltransferase complex subunit OS=Canis lupus familiaris OX=9615 GN=ASH2L PE=4 SV=1	60.223	534	By MS/MS	4	4	8.8	48235000	1339900	38540000	3	2704
A0A8C0SA24	CHM	Rab proteins geranylgeranyltransferase component A OS=Canis lupus familiaris OX=9615 GN=CHM PE=3 SV=1	69.031	617	By MS/MS	1	1	2.1	4936200	154260	4206200	1	5364
A0A8C0SA71	TSC22D2	TSC22 domain family member 2 OS=Canis lupus familiaris OX=9615 GN=TSC22D2 PE=3 SV=1	74.414	745	By MS/MS	3	1	3.1	2650600	203890	2258600	1	5373
A0A8C0SA86	--	Proteasome assembly chaperone 2 OS=Canis lupus familiaris OX=9615 PE=4 SV=1	14.918	133	By MS/MS	2	2	17.3	110700000	10064000	105040000	3	1085
A0A8C0SAE4	--	heparosan-N-sulfate-glucuronate 5-epimerase OS=Canis lupus familiaris OX=9615 PE=3 SV=1	69.861	615	By MS/MS	1	1	2.3	0	0	0	1	1638
A0A8C0SAH5	SAMM50	SAMM50 sorting and assembly machinery component OS=Canis lupus familiaris OX=9615 GN=SAMM50 PE=3 SV=1	50.472	456	By MS/MS	7	7	21.5	426680000	12930000	211020000	10	5379
A0A8C0SAI2	--	Oxysterol-binding protein OS=Canis lupus familiaris OX=9615 PE=3 SV=1	70.101	625	By MS/MS	3	1	7.4	10496000	403700	8943900	1	2042
A0A8C0SAP8	SUCLG2	Succinate--CoA ligase [GDP-forming] subunit beta, mitochondrial OS=Canis lupus familiaris OX=9615 GN=SUCLG2 PE=3 SV=1	50.425	462	By MS/MS	9	9	31.2	808130000	23089000	524950000	14	4954
A0A8C0SAW8	RBM33	RNA binding motif protein 33 OS=Canis lupus familiaris OX=9615 GN=RBM33 PE=4 SV=1	125.83	1136	By MS/MS	1	1	1.1	7398900	164420	0	1	3006
A0A8C0SB12	--	Diphosphomevalonate decarboxylase OS=Canis lupus familiaris OX=9615 PE=3 SV=1	43.879	400	By MS/MS	9	9	39.2	648130000	29460000	406570000	11	2874
A0A8C0SBA6	CTPS1	CTP synthase OS=Canis lupus familiaris OX=9615 GN=CTPS1 PE=3 SV=1	66.707	591	By MS/MS	11	8	23.4	1175000000	33570000	822360000	12	5389
A0A8C0SBB7	HNRNPA0	Heterogeneous nuclear ribonucleoprotein A0 OS=Canis lupus familiaris OX=9615 GN=HNRNPA0 PE=4 SV=1	31.069	310	By MS/MS	2	2	15.8	876760000	62625000	0	3	1454
A0A8C0SBF1	AKAP17A	A-kinase anchoring protein 17A OS=Canis lupus familiaris OX=9615 GN=AKAP17A PE=4 SV=1	80.951	699	By MS/MS	2	2	4	6717000	159930	5723600	1	2046
A0A8C0SBH7	--	RING-type E3 ubiquitin transferase OS=Canis lupus familiaris OX=9615 PE=3 SV=1	179.76	1612	By matching	2	2	1.8	12752000	148280	0	0	738
A0A8C0SBQ6	FRYL	FRY like transcription coactivator OS=Canis lupus familiaris OX=9615 GN=FRYL PE=4 SV=1	344.52	3065	By MS/MS	7	7	3.5	91077000	583830	91105000	6	5327
A0A8C0SC48	OAZ1	Matrin-type domain-containing protein OS=Canis lupus familiaris OX=9615 GN=OAZ1 PE=3 SV=1	49.281	464	By MS/MS	6	6	22	81712000	4806600	57497000	6	1795
A0A8C0SC69	SET	SET nuclear proto-oncogene OS=Canis lupus familiaris OX=9615 GN=SET PE=3 SV=1	32.103	277	By MS/MS	5	2	35.4	2751600000	250140000	1537400000	11	5395
A0A8C0SC86	GPKOW	G-patch domain and KOW motifs-containing protein OS=Canis lupus familiaris OX=9615 GN=GPKOW PE=3 SV=1	53.435	484	By MS/MS	1	1	4.8	39437000	1232400	32669000	4	5397
A0A8C0SCB1	LOC480914	Proteolipid protein 2 OS=Canis lupus familiaris OX=9615 GN=LOC480914 PE=4 SV=1	16.645	152	By MS/MS	1	1	8.6	348470000	58078000	147130000	3	3074
A0A8C0SCB8	--	WD repeat and FYVE domain containing 1 OS=Canis lupus familiaris OX=9615 PE=4 SV=1	46.135	409	By MS/MS	3	1	10.5	44522000	1712400	47337000	2	2455
A0A8C0SCC1	--	Dehydrogenase/reductase X-linked OS=Canis lupus familiaris OX=9615 PE=4 SV=1	36.192	329	By MS/MS	1	1	5.2	7937700	396880	6763800	1	2196
A0A8C0SCD5	--	Ceramide synthase 2 OS=Canis lupus familiaris OX=9615 PE=4 SV=1	44.724	379	By MS/MS	3	3	12.9	140860000	8803700	161800000	3	1504
A0A8C0SCE6	EEF1D	Eukaryotic translation elongation factor 1 delta OS=Canis lupus familiaris OX=9615 GN=EEF1D PE=3 SV=1	28.375	256	By MS/MS	10	1	46.5	0	0	0	0	5399
A0A8C0SCK4	GK	glycerol kinase OS=Canis lupus familiaris OX=9615 GN=GK PE=3 SV=1	58.233	529	By MS/MS	7	7	18.3	452330000	14591000	312630000	8	5402
A0A8C0SCX1	--	DnaJ heat shock protein family (Hsp40) member C11 OS=Canis lupus familiaris OX=9615 PE=4 SV=1	57.083	506	By MS/MS	4	4	10.9	152020000	5429400	134870000	5	1450
A0A8C0SCZ1	C4H5orf51	Chromosome 4 C5orf51 homolog OS=Canis lupus familiaris OX=9615 GN=C4H5orf51 PE=4 SV=1	33.662	294	By MS/MS	3	3	19.4	13281000	737810	0	3	5406
A0A8C0SD27	PSMD11	Proteasome 26S subunit, non-ATPase 11 OS=Canis lupus familiaris OX=9615 GN=PSMD11 PE=3 SV=1	47.463	422	By MS/MS	14	14	40.5	3306700000	103340000	2609900000	24	5409
A0A8C0SD78	RINT1	RAD50 interactor 1 OS=Canis lupus familiaris OX=9615 GN=RINT1 PE=4 SV=1	91.126	795	By MS/MS	6	6	12.6	87148000	2074900	71618000	4	5414
A0A8C0SDF8	TRAPPC8	Trafficking protein particle complex 8 OS=Canis lupus familiaris OX=9615 GN=TRAPPC8 PE=4 SV=1	160.66	1433	By MS/MS	7	7	5.4	30045000	366400	37420000	8	5418
A0A8C0SDL6	SLC12A9	Solute carrier family 12 member 9 OS=Canis lupus familiaris OX=9615 GN=SLC12A9 PE=3 SV=1	66.504	632	By MS/MS	1	1	1.7	16793000	839650	14310000	2	3813
A0A8C0SDN1	--	Pseudouridine synthase 7 OS=Canis lupus familiaris OX=9615 PE=3 SV=1	70.437	625	By MS/MS	5	5	13.6	312730000	8018600	166380000	6	5419
A0A8C0SDP2	GRAMD1B	GRAM domain containing 1B OS=Canis lupus familiaris OX=9615 GN=GRAMD1B PE=4 SV=1	81.084	698	By matching	1	0	1.3	0	0	0	0	567
A0A8C0SDW0	PFAS	phosphoribosylformylglycinamidine synthase OS=Canis lupus familiaris OX=9615 GN=PFAS PE=3 SV=1	145.06	1341	By MS/MS	22	21	31.5	977910000	15522000	590610000	26	458
A0A8C0SDW2	--	Ig-like domain-containing protein OS=Canis lupus familiaris OX=9615 PE=4 SV=1	40.26	373	By MS/MS	2	2	5.4	22570000	1736100	27237000	1	625
A0A8C0SDX4	SBF2	SET binding factor 2 OS=Canis lupus familiaris OX=9615 GN=SBF2 PE=3 SV=1	190.47	1694	By MS/MS	3	2	1.9	0	0	0	2	1124
A0A8C0SDZ3	--	NOP2/Sun RNA methyltransferase 5 OS=Canis lupus familiaris OX=9615 PE=3 SV=1	51.15	469	By MS/MS	5	5	15.1	52341000	2093600	33439000	5	1918
A0A8C0SDZ8	NDRG3	NDRG family member 3 OS=Canis lupus familiaris OX=9615 GN=NDRG3 PE=3 SV=1	41.251	375	By MS/MS	6	6	34.9	185220000	10290000	140490000	5	5424
A0A8C0SE18	SRPK2	SRSF protein kinase 2 OS=Canis lupus familiaris OX=9615 GN=SRPK2 PE=4 SV=1	66.516	588	By MS/MS	1	1	1.9	0	0	0	1	2995
A0A8C0SE21	MAGOHB	Mago homolog B, exon junction complex subunit OS=Canis lupus familiaris OX=9615 GN=MAGOHB PE=3 SV=1	17.308	148	By MS/MS	3	1	23	133840000	9559800	114040000	1	5425
A0A8C0SE28	TRMT61A	tRNA (adenine(58)-N(1))-methyltransferase catalytic subunit TRMT61A OS=Canis lupus familiaris OX=9615 GN=TRMT61A PE=3 SV=1	31.404	289	By MS/MS	5	5	24.6	152800000	9550100	94747000	5	5426
A0A8C0SEA6	--	La ribonucleoprotein 1B OS=Canis lupus familiaris OX=9615 PE=4 SV=1	126.97	1125	By MS/MS	5	2	6.4	25032000	391130	21330000	2	1822
A0A8C0SED0	TBP	TATA-box binding protein OS=Canis lupus familiaris OX=9615 GN=TBP PE=3 SV=1	35.621	323	By MS/MS	1	1	4.6	44756000	4068800	38137000	1	2333
A0A8C0SED5	LPXN	Leupaxin OS=Canis lupus familiaris OX=9615 GN=LPXN PE=4 SV=1	41.639	366	By MS/MS	2	2	4.9	2372600	118630	0	1	2903
A0A8C0SED8	CDYL	Chromodomain Y like OS=Canis lupus familiaris OX=9615 GN=CDYL PE=4 SV=1	60.588	544	By MS/MS	5	5	10.5	110010000	3437700	81938000	3	5431
A0A8C0SEN2	SRP9	Signal recognition particle 9 kDa protein OS=Canis lupus familiaris OX=9615 GN=SRP9 PE=3 SV=1	10.072	86	By MS/MS	2	2	25.6	181810000	25972000	111120000	1	1158
A0A8C0SEP1	NEU1	exo-alpha-sialidase OS=Canis lupus familiaris OX=9615 GN=NEU1 PE=3 SV=1	44.943	415	By MS/MS	1	1	2.4	7626700	331600	6498800	1	5437
A0A8C0SEP5	ZNRD1	DNA-directed RNA polymerase I subunit RPA12 OS=Canis lupus familiaris OX=9615 GN=ZNRD1 PE=3 SV=1	19.937	185	By MS/MS	4	4	38.9	84127000	7647900	58176000	3	3926
A0A8C0SER6	--	EPS8 like 2 OS=Canis lupus familiaris OX=9615 PE=3 SV=1	80.552	712	By MS/MS	11	11	32	1198800000	27880000	1029000000	18	4883
A0A8C0SEV1	--	propionate--CoA ligase OS=Canis lupus familiaris OX=9615 PE=3 SV=1	88.308	819	By MS/MS	8	8	15.3	386490000	8051900	382900000	7	4137
A0A8C0SEY0	LOC475937	Transaldolase OS=Canis lupus familiaris OX=9615 GN=LOC475937 PE=3 SV=1	35.644	319	By MS/MS	6	6	20.1	2086900000	90733000	1515600000	7	1091
A0A8C0SEY4	--	Prostaglandin F2 receptor inhibitor OS=Canis lupus familiaris OX=9615 PE=4 SV=1	94.893	850	By MS/MS	2	2	2.7	32947000	599050	25260000	2	1082
A0A8C0SEY7	--	NAD-capped RNA hydrolase NUDT12 OS=Canis lupus familiaris OX=9615 PE=3 SV=1	47.707	422	By MS/MS	2	2	4.3	8617700	319170	0	2	1886
A0A8C0SEZ3	ZFYVE26	Zinc finger FYVE domain-containing protein 26 OS=Canis lupus familiaris OX=9615 GN=ZFYVE26 PE=4 SV=1	282.44	2523	By matching	1	0	0.2	0	0	0	0	2591
A0A8C0SF08	PSMC4	Proteasome 26S subunit, ATPase 4 OS=Canis lupus familiaris OX=9615 GN=PSMC4 PE=3 SV=1	47.366	418	By MS/MS	12	12	50.2	1761000000	67730000	1333400000	11	5443
A0A8C0SF49	DSG3	Desmoglein-3 OS=Canis lupus familiaris OX=9615 GN=DSG3 PE=4 SV=1	123.46	1132	By MS/MS	12	0	19.5	692190000	12585000	502210000	12	5444
A0A8C0SFC7	--	Anillin actin binding protein OS=Canis lupus familiaris OX=9615 PE=4 SV=1	121.23	1101	By MS/MS	14	14	16.3	133610000	2087700	102990000	10	1138
A0A8C0SFE7	--	Lemur tyrosine kinase 2 OS=Canis lupus familiaris OX=9615 PE=4 SV=1	156.83	1435	By matching	2	2	1.7	24221000	397060	21750000	0	3172
A0A8C0SFI2	--	HEXIM P-TEFb complex subunit 1 OS=Canis lupus familiaris OX=9615 PE=3 SV=1	40.228	359	By MS/MS	2	2	11.7	102870000	5143400	80063000	3	5451
A0A8C0SFR7	--	Solute carrier family 7 member 5 OS=Canis lupus familiaris OX=9615 PE=4 SV=1	49.503	467	By MS/MS	3	3	7.3	109300000	6831300	99034000	2	5428
A0A8C0SG12	--	phosphopyruvate hydratase OS=Canis lupus familiaris OX=9615 PE=3 SV=1	47.243	434	By MS/MS	18	15	60.8	19886000000	685730000	16964000000	118	5458
A0A8C0SG94	ATP2B4	Calcium-transporting ATPase OS=Canis lupus familiaris OX=9615 GN=ATP2B4 PE=3 SV=1	133.85	1206	By MS/MS	15	10	19.3	1073700000	16776000	715190000	13	2508
A0A8C0SG98	--	Nucleolar protein with MIF4G domain 1 OS=Canis lupus familiaris OX=9615 PE=4 SV=1	96	860	By MS/MS	2	2	2.9	27935000	537210	0	3	3033
A0A8C0SGA0	PUF60	Poly(U)-binding-splicing factor PUF60 OS=Canis lupus familiaris OX=9615 GN=PUF60 PE=3 SV=1	57.087	530	By MS/MS	11	0	37	1780300000	59344000	1546300000	18	5461
A0A8C0SGB9	--	UDP-N-acetylglucosamine pyrophosphorylase 1 like 1 OS=Canis lupus familiaris OX=9615 PE=4 SV=1	55.913	504	By MS/MS	5	4	17.1	101090000	3260900	64365000	4	1349
A0A8C0SGH4	--	Dihydrolipoyllysine-residue succinyltransferase component of 2-oxoglutarate dehydrogenase complex, mitochondrial OS=Canis lupus familiaris OX=9615 PE=3 SV=1	45.02	423	By MS/MS	4	4	13	102760000	4467700	59983000	2	3061
A0A8C0SGI9	--	Glycerol-3-phosphate dehydrogenase OS=Canis lupus familiaris OX=9615 PE=3 SV=1	80.948	727	By MS/MS	21	21	44.6	2448600000	52097000	1721300000	30	5466
A0A8C0SGJ4	OCIAD1	OCIA domain-containing protein 1 OS=Canis lupus familiaris OX=9615 GN=OCIAD1 PE=3 SV=1	26.896	239	By MS/MS	3	3	15.9	310170000	23860000	0	5	5449
A0A8C0SGK1	RAPGEF6	Rap guanine nucleotide exchange factor 6 OS=Canis lupus familiaris OX=9615 GN=RAPGEF6 PE=4 SV=1	180.85	1614	By MS/MS	3	3	3	22919000	254660	0	2	3449
A0A8C0SGL7	R3HDM2	R3H domain containing 2 OS=Canis lupus familiaris OX=9615 GN=R3HDM2 PE=4 SV=1	71.383	672	By MS/MS	2	2	3.7	8524200	655710	0	2	1671
A0A8C0SGW1	ABCB1	Phosphatidylcholine translocator ABCB4 OS=Canis lupus familiaris OX=9615 GN=ABCB1 PE=4 SV=1	135.49	1231	By MS/MS	9	4	9	32531000	492900	15675000	4	1374
A0A8C0SH43	TLE3	TLE family member 3, transcriptional corepressor OS=Canis lupus familiaris OX=9615 GN=TLE3 PE=3 SV=1	84.507	782	By MS/MS	2	2	2.8	12052000	293960	10573000	2	5474
A0A8C0SH50	SLC35F2	Solute carrier family 35 member F2 OS=Canis lupus familiaris OX=9615 GN=SLC35F2 PE=3 SV=1	40.689	368	By MS/MS	1	1	6.2	126880000	9759600	108110000	1	5472
A0A8C0SHD6	LOC475399	RRM domain-containing protein OS=Canis lupus familiaris OX=9615 GN=LOC475399 PE=3 SV=1	33.657	306	By MS/MS	8	1	33.7	1441700000	68655000	1097500000	15	5471
A0A8C0SHD9	--	Calcium/calmodulin dependent serine protein kinase OS=Canis lupus familiaris OX=9615 PE=3 SV=1	105.25	927	By MS/MS	4	4	5.5	31267000	548550	18752000	4	2306
A0A8C0SHJ8	ECPAS	Ecm29 proteasome adaptor and scaffold OS=Canis lupus familiaris OX=9615 GN=ECPAS PE=4 SV=1	203.53	1840	By MS/MS	25	25	18.8	893080000	8193400	940580000	22	1761
A0A8C0SHK5	DSG3	Desmoglein-3 OS=Canis lupus familiaris OX=9615 GN=DSG3 PE=4 SV=1	120.97	1107	By MS/MS	10	1	17	10408000	189240	0	2	5455
A0A8C0SHL8	BCAP29	B-cell receptor-associated protein OS=Canis lupus familiaris OX=9615 GN=BCAP29 PE=3 SV=1	25.771	221	By MS/MS	2	2	8.1	9747200	749780	10620000	2	5479
A0A8C0SHQ3	HEATR5A	HEAT repeat containing 5A OS=Canis lupus familiaris OX=9615 GN=HEATR5A PE=3 SV=1	210.24	1929	By MS/MS	9	9	6.4	184600000	1792300	150400000	7	5441
A0A8C0SHT7	SPTBN2	Spectrin beta chain OS=Canis lupus familiaris OX=9615 GN=SPTBN2 PE=3 SV=1	271.03	2389	By MS/MS	24	18	15.1	690100000	4286300	558780000	20	3011
A0A8C0SI53	SLC27A4	Solute carrier family 27 member 4 OS=Canis lupus familiaris OX=9615 GN=SLC27A4 PE=3 SV=1	72.353	643	By MS/MS	7	7	14.3	262700000	7505800	326030000	10	5483
A0A8C0SI63	--	Huntingtin interacting protein 1 OS=Canis lupus familiaris OX=9615 PE=3 SV=1	138.08	1246	By MS/MS	5	5	4.2	80527000	1006600	42557000	4	1775
A0A8C0SIE6	--	Acetyl-CoA acyltransferase 2 OS=Canis lupus familiaris OX=9615 PE=3 SV=1	40.629	382	By MS/MS	7	7	35.1	383060000	18241000	284440000	7	527
A0A8C0SIR3	IRGQ	Immunity related GTPase Q OS=Canis lupus familiaris OX=9615 GN=IRGQ PE=3 SV=1	63.757	624	By MS/MS	10	10	34.5	468550000	17354000	248230000	12	5493
A0A8C0SIW9	MYH10	Myosin heavy chain 10 OS=Canis lupus familiaris OX=9615 GN=MYH10 PE=3 SV=1	225.67	1945	By MS/MS	12	1	8.3	14040000	112320	0	1	513
A0A8C0SJ23	SLC12A4	Solute carrier family 12 member 4 OS=Canis lupus familiaris OX=9615 GN=SLC12A4 PE=3 SV=1	167.02	1498	By MS/MS	6	4	6.1	245180000	3269100	164990000	10	2724
A0A8C0SJ33	--	CAAX prenyl protease OS=Canis lupus familiaris OX=9615 PE=3 SV=1	54.521	474	By MS/MS	4	2	13.5	238940000	10861000	325580000	5	3415
A0A8C0SJ73	PRKAA1	Acetyl-CoA carboxylase kinase OS=Canis lupus familiaris OX=9615 GN=PRKAA1 PE=3 SV=1	64.007	559	By MS/MS	10	8	26.5	489300000	13980000	282460000	13	817
A0A8C0SJ90	TAB2	TGF-beta activated kinase 1 (MAP3K7) binding protein 2 OS=Canis lupus familiaris OX=9615 GN=TAB2 PE=4 SV=1	73.653	666	By MS/MS	3	3	6.3	13373000	495290	12049000	3	2496
A0A8C0SJD0	ACSL4	Acyl-CoA synthetase long chain family member 4 OS=Canis lupus familiaris OX=9615 GN=ACSL4 PE=3 SV=1	74.424	670	By MS/MS	16	15	33.3	1314500000	31297000	1091600000	19	2557
A0A8C0SJI1	INPP1	Inositol polyphosphate-1-phosphatase OS=Canis lupus familiaris OX=9615 GN=INPP1 PE=3 SV=1	41.408	386	By MS/MS	5	5	16.1	362250000	15750000	299270000	4	5504
A0A8C0SJL7	--	Alpha-1,4 glucan phosphorylase OS=Canis lupus familiaris OX=9615 PE=3 SV=1	92.652	809	By MS/MS	19	13	29.9	1530800000	28348000	934820000	22	3880
A0A8C0SJR0	--	non-specific serine/threonine protein kinase OS=Canis lupus familiaris OX=9615 PE=4 SV=1	57.876	519	By MS/MS	5	2	13.1	21990000	785340	20354000	2	3390
A0A8C0SJR7	--	Enhancer of rudimentary homolog OS=Canis lupus familiaris OX=9615 PE=3 SV=1	12.259	104	By MS/MS	5	5	38.5	168640000	28106000	183990000	3	5512
A0A8C0SJX2	--	Transmembrane protein 45B OS=Canis lupus familiaris OX=9615 PE=3 SV=1	31.636	274	By MS/MS	1	1	3.6	6756000	614180	5756900	1	856
A0A8C0SJX4	GLG1	Golgi apparatus protein 1 OS=Canis lupus familiaris OX=9615 GN=GLG1 PE=4 SV=1	133.72	1175	By MS/MS	4	4	3.7	31078000	450410	56147000	2	1121
A0A8C0SK10	MLH1	MutL homolog 1 OS=Canis lupus familiaris OX=9615 GN=MLH1 PE=3 SV=1	84.47	756	By MS/MS	2	2	3.4	52686000	1053700	50751000	2	1431
A0A8C0SK32	PPOX	Protoporphyrinogen oxidase OS=Canis lupus familiaris OX=9615 GN=PPOX PE=3 SV=1	50.603	480	By MS/MS	2	2	6.7	133030000	4157200	88840000	4	5513
A0A8C0SK85	--	ATP binding cassette subfamily C member 4 OS=Canis lupus familiaris OX=9615 PE=4 SV=1	149.63	1326	By MS/MS	11	11	12.4	453450000	6127700	347960000	14	5518
A0A8C0SKF3	SKIV2L	Ski2 like RNA helicase OS=Canis lupus familiaris OX=9615 GN=SKIV2L PE=4 SV=1	137.82	1245	By MS/MS	6	6	5.8	115940000	1705000	78953000	5	5136
A0A8C0SKG6	--	Coiled-coil domain-containing protein 25 OS=Canis lupus familiaris OX=9615 PE=3 SV=1	22.845	192	By MS/MS	3	2	17.7	40439000	2695900	41744000	0	3993
A0A8C0SKI1	--	Striatin interacting protein 1 OS=Canis lupus familiaris OX=9615 PE=3 SV=1	97.404	853	By MS/MS	5	5	9.6	128020000	2977200	67311000	4	2424
A0A8C0SKM2	--	Ankyrin repeat and sterile alpha motif domain containing 1A OS=Canis lupus familiaris OX=9615 PE=4 SV=1	130.35	1199	By MS/MS	4	4	3.8	20206000	325900	26747000	3	2665
A0A8C0SKP0	PUM2	Pumilio RNA binding family member 2 OS=Canis lupus familiaris OX=9615 GN=PUM2 PE=4 SV=1	117.37	1093	By MS/MS	4	4	4.8	42302000	983770	39998000	2	2514
A0A8C0SKS4	DIAPH2	Diaphanous related formin 2 OS=Canis lupus familiaris OX=9615 GN=DIAPH2 PE=3 SV=1	126.04	1103	By MS/MS	6	6	9.2	90315000	1368400	91699000	4	5522
A0A8C0SKS8	PRRC2C	Proline rich coiled-coil 2C OS=Canis lupus familiaris OX=9615 GN=PRRC2C PE=4 SV=1	313.47	2859	By MS/MS	18	18	10.1	291030000	2188200	247330000	13	406
A0A8C0SKU0	SLC25A5	ADP/ATP translocase OS=Canis lupus familiaris OX=9615 GN=SLC25A5 PE=3 SV=1	32.941	298	By MS/MS	10	6	38.6	4493200000	213960000	4051200000	45	5523
A0A8C0SKU9	--	Cell division cycle 23 OS=Canis lupus familiaris OX=9615 PE=4 SV=1	67.2	582	By MS/MS	3	3	5.5	30706000	903100	37821000	4	1257
A0A8C0SKV3	--	Family with sequence similarity 91 member A1 OS=Canis lupus familiaris OX=9615 PE=3 SV=1	87.038	770	By MS/MS	7	7	10.6	188170000	4090800	184190000	9	1653
A0A8C0SL13	UBE2L6	Ubiquitin conjugating enzyme E2 L6 OS=Canis lupus familiaris OX=9615 GN=UBE2L6 PE=3 SV=1	17.53	153	By MS/MS	1	1	14.4	0	0	0	0	5526
A0A8C0SL61	POR	NADPH--cytochrome P450 reductase OS=Canis lupus familiaris OX=9615 GN=POR PE=3 SV=1	103.17	929	By MS/MS	7	7	9.5	243990000	4518300	193350000	10	5530
A0A8C0SL89	--	Elongation factor 1-alpha OS=Canis lupus familiaris OX=9615 PE=3 SV=1	50.694	466	By MS/MS	15	1	43.6	13173000	506650	11225000	1	866
A0A8C0SL95	--	G protein nucleolar 1 (putative) OS=Canis lupus familiaris OX=9615 PE=4 SV=1	68.549	606	By MS/MS	2	2	4.5	24729000	686910	20139000	1	1714
A0A8C0SL97	R3HDM1	R3H domain containing 1 OS=Canis lupus familiaris OX=9615 GN=R3HDM1 PE=4 SV=1	125.1	1137	By MS/MS	1	1	1.4	25009000	641260	0	1	3022
A0A8C0SLA1	--	TBC1 domain family member 10B OS=Canis lupus familiaris OX=9615 PE=4 SV=1	85.65	790	By MS/MS	7	7	13.2	75884000	2299500	46639000	4	5529
A0A8C0SLG6	CGN	Cingulin OS=Canis lupus familiaris OX=9615 GN=CGN PE=4 SV=1	136.23	1196	By MS/MS	15	15	18.3	515300000	5923000	356040000	14	136
A0A8C0SLH7	--	protein-tyrosine-phosphatase OS=Canis lupus familiaris OX=9615 PE=3 SV=1	136.66	1230	By MS/MS	2	2	2.8	376890000	6979400	321150000	1	4876
A0A8C0SLR3	OGFOD1	Prolyl 3-hydroxylase OGFOD1 OS=Canis lupus familiaris OX=9615 GN=OGFOD1 PE=3 SV=1	57.14	496	By MS/MS	2	2	3.8	1987400	73609	0	1	1157
A0A8C0SLU9	TENT4B	Terminal nucleotidyltransferase 4B OS=Canis lupus familiaris OX=9615 GN=TENT4B PE=4 SV=1	64.77	591	By MS/MS	1	1	2.9	0	0	0	1	1863
A0A8C0SLW9	EPM2AIP1	EPM2A interacting protein 1 OS=Canis lupus familiaris OX=9615 GN=EPM2AIP1 PE=4 SV=1	70.231	608	By MS/MS	5	5	11.3	157310000	4033500	100060000	5	5537
A0A8C0SM21	SHROOM2	Shroom family member 2 OS=Canis lupus familiaris OX=9615 GN=SHROOM2 PE=3 SV=1	181.4	1647	By MS/MS	9	9	8.8	83929000	749370	86447000	8	1839
A0A8C0SM53	CD2BP2	CD2 cytoplasmic tail binding protein 2 OS=Canis lupus familiaris OX=9615 GN=CD2BP2 PE=4 SV=1	37.718	344	By MS/MS	4	4	22.4	95896000	6393000	84313000	2	5540
A0A8C0SMD1	USF1	Upstream transcription factor 1 OS=Canis lupus familiaris OX=9615 GN=USF1 PE=4 SV=1	33.524	310	By MS/MS	1	1	2.9	12281000	1228100	10465000	1	5543
A0A8C0SMF1	--	RNA binding motif protein 15B OS=Canis lupus familiaris OX=9615 PE=3 SV=1	97.547	899	By MS/MS	1	1	1.9	10281000	180360	8760200	1	4947
A0A8C0SMJ7	--	Protein tyrosine phosphatase non-receptor type 23 OS=Canis lupus familiaris OX=9615 PE=4 SV=1	174.61	1602	By MS/MS	11	11	9.4	273240000	3458700	160060000	9	4018
A0A8C0SMP6	SART1	Spliceosome associated factor 1, recruiter of U4/U6.U5 tri-snRNP OS=Canis lupus familiaris OX=9615 GN=SART1 PE=3 SV=1	90.799	806	By MS/MS	8	8	14.9	221320000	5269600	159310000	11	5551
A0A8C0SMX8	--	SET binding factor 1 OS=Canis lupus familiaris OX=9615 PE=3 SV=1	208.23	1866	By MS/MS	13	12	9.4	268100000	2792800	175810000	13	3002
A0A8C0SMZ9	TRAPPC11	Trafficking protein particle complex subunit 11 OS=Canis lupus familiaris OX=9615 GN=TRAPPC11 PE=3 SV=1	123.2	1085	By MS/MS	8	8	12	133890000	2159500	127470000	7	2624
A0A8C0SN49	CENPT	Centromere protein T OS=Canis lupus familiaris OX=9615 GN=CENPT PE=3 SV=1	60.903	550	By MS/MS	1	1	2.2	10143000	362250	8643000	1	3134
A0A8C0SN76	FNDC3B	Fibronectin type III domain containing 3B OS=Canis lupus familiaris OX=9615 GN=FNDC3B PE=4 SV=1	122.73	1114	By MS/MS	3	3	3.7	75144000	1669900	31541000	4	4146
A0A8C0SNC5	STX8	Syntaxin 8 OS=Canis lupus familiaris OX=9615 GN=STX8 PE=4 SV=1	26.642	235	By MS/MS	2	2	10.2	39735000	2483400	52103000	3	4815
A0A8C0SNH1	AARS1	Alanine--tRNA ligase OS=Canis lupus familiaris OX=9615 GN=AARS1 PE=3 SV=1	106.77	968	By MS/MS	21	21	32.1	2527600000	45136000	1763500000	27	5542
A0A8C0SNJ7	--	60 kDa heat shock protein, mitochondrial OS=Canis lupus familiaris OX=9615 PE=3 SV=1	24.001	217	By MS/MS	5	1	30.9	0	0	0	0	5563
A0A8C0SNN1	SF3B2	Splicing factor 3b subunit 2 OS=Canis lupus familiaris OX=9615 GN=SF3B2 PE=4 SV=1	100.14	894	By MS/MS	14	14	28.9	669490000	11955000	454810000	15	3211
A0A8C0SNQ5	PSMD6	Proteasome 26S subunit, non-ATPase 6 OS=Canis lupus familiaris OX=9615 GN=PSMD6 PE=4 SV=1	45.547	389	By MS/MS	15	15	46.5	1574300000	54287000	1392400000	16	5562
A0A8C0SNS1	--	TatD DNase domain containing 1 OS=Canis lupus familiaris OX=9615 PE=3 SV=1	33.933	297	By MS/MS	4	4	19.2	174030000	7566600	139800000	7	1547
A0A8C0SNS3	RBBP7	RB binding protein 7, chromatin remodeling factor OS=Canis lupus familiaris OX=9615 GN=RBBP7 PE=4 SV=1	47.834	425	By MS/MS	8	8	42.1	403510000	22417000	282070000	10	5567
A0A8C0SNT2	LOC607890	D-3-phosphoglycerate dehydrogenase OS=Canis lupus familiaris OX=9615 GN=LOC607890 PE=3 SV=1	56.448	532	By MS/MS	16	1	44.2	2980000000	110370000	2574300000	17	5548
A0A8C0SNU7	ERG28	Ergosterol biosynthesis 28 homolog OS=Canis lupus familiaris OX=9615 GN=ERG28 PE=3 SV=1	15.733	140	By MS/MS	2	2	20	31508000	5251300	0	2	5570
A0A8C0SNV6	--	HECT and RLD domain containing E3 ubiquitin protein ligase family member 6 OS=Canis lupus familiaris OX=9615 PE=4 SV=1	108.45	962	By MS/MS	2	2	4	41752000	745570	46598000	2	5571
A0A8C0SP22	--	Transmembrane protein 65 OS=Canis lupus familiaris OX=9615 PE=4 SV=1	25.294	240	By MS/MS	3	3	13.8	51844000	4320300	35696000	3	5573
A0A8C0SPF0	MED25	Mediator of RNA polymerase II transcription subunit 25 OS=Canis lupus familiaris OX=9615 GN=MED25 PE=3 SV=1	41.435	395	By MS/MS	1	1	4.6	18904000	1718600	16109000	2	634
A0A8C0SPG3	PPP1R10	Serine/threonine-protein phosphatase 1 regulatory subunit 10 OS=Canis lupus familiaris OX=9615 GN=PPP1R10 PE=4 SV=1	99.057	940	By MS/MS	4	4	6.5	190770000	3179400	187170000	4	5578
A0A8C0SPH5	--	Chloride intracellular channel protein OS=Canis lupus familiaris OX=9615 PE=3 SV=1	23.127	205	By MS/MS	9	1	63.9	0	0	0	0	5579
A0A8C0SPH9	PABPC4	Polyadenylate-binding protein OS=Canis lupus familiaris OX=9615 GN=PABPC4 PE=3 SV=1	69.922	636	By MS/MS	14	8	28.8	992440000	25447000	686620000	10	5580
A0A8C0SPJ5	--	Leucine zipper and CTNNBIP1 domain containing OS=Canis lupus familiaris OX=9615 PE=3 SV=1	23.756	211	By MS/MS	3	3	13.7	44605000	2787800	50064000	2	5581
A0A8C0SPX1	PYURF	PIGY upstream reading frame OS=Canis lupus familiaris OX=9615 GN=PYURF PE=3 SV=1	12.533	114	By MS/MS	1	1	14	8024100	1003000	6837400	1	4009
A0A8C0SPX7	ETF1	Eukaryotic peptide chain release factor subunit 1 OS=Canis lupus familiaris OX=9615 GN=ETF1 PE=3 SV=1	49.03	437	By MS/MS	17	17	50.3	2720200000	97151000	1542200000	22	5587
A0A8C0SQ45	UTP6	UTP6 small subunit processome component OS=Canis lupus familiaris OX=9615 GN=UTP6 PE=3 SV=1	67.208	572	By MS/MS	6	6	11.7	108980000	2421800	63086000	5	3304
A0A8C0SQ57	--	NADH dehydrogenase [ubiquinone] 1 alpha subcomplex subunit 6 OS=Canis lupus familiaris OX=9615 PE=3 SV=1	15.182	130	By MS/MS	2	2	20.8	29584000	3287100	25209000	1	5589
A0A8C0SQB3	--	Maternal embryonic leucine zipper kinase OS=Canis lupus familiaris OX=9615 PE=3 SV=1	74.14	651	By MS/MS	2	2	4	19972000	570620	17018000	2	5582
A0A8C0SQK2	--	F-box and leucine rich repeat protein 18 OS=Canis lupus familiaris OX=9615 PE=4 SV=1	72.862	665	By MS/MS	4	4	6.8	21098000	570220	21139000	3	2660
A0A8C0SQN2	TCF20	Transcription factor 20 OS=Canis lupus familiaris OX=9615 GN=TCF20 PE=4 SV=1	209.32	1937	By matching	1	1	0.7	5674000	54038	0	0	3894
A0A8C0SQP4	PMPCB	Peptidase, mitochondrial processing beta subunit OS=Canis lupus familiaris OX=9615 GN=PMPCB PE=3 SV=1	56.794	513	By MS/MS	8	8	26.3	580910000	20747000	411240000	8	5595
A0A8C0SR01	--	Mitochondrial carrier 2 OS=Canis lupus familiaris OX=9615 PE=3 SV=1	33.302	302	By MS/MS	6	6	32.8	1023500000	68236000	806560000	6	4867
A0A8C0SRA9	CREBBP	histone acetyltransferase OS=Canis lupus familiaris OX=9615 GN=CREBBP PE=4 SV=1	244.77	2240	By MS/MS	4	1	2.2	24315000	276310	19275000	3	4849
A0A8C0SRE9	CHMP3	Charged multivesicular body protein 3 OS=Canis lupus familiaris OX=9615 GN=CHMP3 PE=3 SV=1	32.192	288	By MS/MS	3	3	18.1	76709000	6392400	55801000	3	1688
A0A8C0SRF0	--	Ubiquitin conjugation factor E4 OS=Canis lupus familiaris OX=9615 PE=3 SV=1	152.6	1362	By MS/MS	14	14	14.6	271350000	3876400	162550000	11	5608
A0A8C0SRI9	RMND5A	RING-type E3 ubiquitin transferase OS=Canis lupus familiaris OX=9615 GN=RMND5A PE=4 SV=1	41.707	371	By MS/MS	1	1	3.5	23842000	953690	20316000	2	5593
A0A8C0SS04	DRAP1	DR1 associated protein 1 OS=Canis lupus familiaris OX=9615 GN=DRAP1 PE=4 SV=1	23.189	212	By MS/MS	4	4	20.3	171400000	17140000	109190000	3	5560
A0A8C0SS43	TMTC3	dolichyl-phosphate-mannose--protein mannosyltransferase OS=Canis lupus familiaris OX=9615 GN=TMTC3 PE=3 SV=1	93.739	825	By MS/MS	5	5	7.2	90539000	2057700	57967000	2	2925
A0A8C0SS58	GSR	Glutathione reductase OS=Canis lupus familiaris OX=9615 GN=GSR PE=3 SV=1	51.818	480	By MS/MS	8	8	20.2	302410000	10800000	236030000	6	5613
A0A8C0SS84	RPA3	Replication protein A3 OS=Canis lupus familiaris OX=9615 GN=RPA3 PE=3 SV=1	13.562	121	By MS/MS	5	5	49.6	151490000	16832000	101050000	3	5620
A0A8C0SSD1	--	40S ribosomal protein S15a OS=Canis lupus familiaris OX=9615 PE=3 SV=1	14.825	130	By matching	2	0	13.1	0	0	0	0	5624
A0A8C0SSQ9	--	Trinucleotide repeat containing 18 OS=Canis lupus familiaris OX=9615 PE=4 SV=1	304.65	2871	By matching	1	1	0.2	7069800	48423	0	0	5629
A0A8C0SSS6	DUSP11	Dual specificity phosphatase 11 OS=Canis lupus familiaris OX=9615 GN=DUSP11 PE=4 SV=1	36.606	313	By MS/MS	2	2	8.3	15043000	626810	0	1	5631
A0A8C0SSX8	--	DNA helicase OS=Canis lupus familiaris OX=9615 PE=4 SV=1	282.04	2489	By MS/MS	1	1	0.6	4370400	31670	0	1	5607
A0A8C0SSY9	--	SRP receptor subunit alpha OS=Canis lupus familiaris OX=9615 PE=3 SV=1	69.65	638	By MS/MS	9	9	20.2	652050000	15164000	389670000	7	184
A0A8C0ST49	--	Nedd4 family interacting protein 2 OS=Canis lupus familiaris OX=9615 PE=4 SV=1	25.884	230	By MS/MS	3	3	14.8	33945000	4243100	28101000	2	5636
A0A8C0STB1	--	Impact RWD domain protein OS=Canis lupus familiaris OX=9615 PE=3 SV=1	33.996	306	By matching	1	1	3.6	7545300	328060	0	0	3688
A0A8C0STH5	SIN3B	SIN3 transcription regulator family member B OS=Canis lupus familiaris OX=9615 GN=SIN3B PE=4 SV=1	128.56	1125	By matching	2	2	2.8	8857400	124750	10397000	0	5643
A0A8C0STI1	--	Neutral sphingomyelinase activation associated factor OS=Canis lupus familiaris OX=9615 PE=4 SV=1	104.81	920	By MS/MS	2	2	3.2	7903100	183790	0	1	2749
A0A8C0STJ7	CTNNA1	Catenin alpha 1 OS=Canis lupus familiaris OX=9615 GN=CTNNA1 PE=3 SV=1	100.12	906	By MS/MS	27	23	48.6	7368100000	133960000	5934700000	45	5644
A0A8C0STL9	--	Transcriptional enhancer factor TEF-5 OS=Canis lupus familiaris OX=9615 PE=4 SV=1	48.654	434	By MS/MS	2	1	6.5	17570000	878500	0	1	2664
A0A8C0STU7	MRPS26	Small ribosomal subunit protein mS26 OS=Canis lupus familiaris OX=9615 GN=MRPS26 PE=3 SV=1	23.975	206	By MS/MS	4	4	23.8	82979000	5186200	80134000	4	5646
A0A8C0STX1	KDM5C	[histone H3]-trimethyl-L-lysine(4) demethylase OS=Canis lupus familiaris OX=9615 GN=KDM5C PE=3 SV=1	175.42	1559	By matching	2	1	1.5	6478900	72797	0	0	257
A0A8C0STX4	NCSTN	Nicastrin OS=Canis lupus familiaris OX=9615 GN=NCSTN PE=3 SV=1	76.999	697	By matching	1	1	1.3	18274000	493890	0	0	5647
A0A8C0SU33	--	PHD finger protein 14 OS=Canis lupus familiaris OX=9615 PE=4 SV=1	107.85	955	By MS/MS	7	7	8.7	114550000	2663900	72579000	6	2842
A0A8C0SU42	TRIP11	Thyroid hormone receptor interactor 11 OS=Canis lupus familiaris OX=9615 GN=TRIP11 PE=4 SV=1	238.58	2068	By MS/MS	22	22	14	426510000	2862500	376670000	20	5650
A0A8C0SU81	--	SH3 domain binding protein 4 OS=Canis lupus familiaris OX=9615 PE=4 SV=1	107.05	962	By MS/MS	8	8	12.7	111060000	1983300	68417000	7	5651
A0A8C0SUA9	DGUOK	STAM binding protein OS=Canis lupus familiaris OX=9615 GN=DGUOK PE=3 SV=1	52.811	469	By MS/MS	8	6	20	189540000	7020000	146250000	6	5652
A0A8C0SUB0	--	Phenylalanine--tRNA ligase beta subunit B1 domain-containing protein OS=Canis lupus familiaris OX=9615 PE=4 SV=1	10.756	92	By MS/MS	1	1	9.8	0	0	0	0	5653
A0A8C0SUM9	--	Codanin 1 OS=Canis lupus familiaris OX=9615 PE=4 SV=1	133.43	1225	By MS/MS	1	1	0.7	52291000	857230	0	1	5655
A0A8C0SUS0	--	RNA binding motif protein 10 OS=Canis lupus familiaris OX=9615 PE=4 SV=1	103.42	931	By MS/MS	5	5	6.1	44798000	953160	72132000	5	2340
A0A8C0SUU0	--	Phosphatidylethanolamine-binding protein 1 OS=Canis lupus familiaris OX=9615 PE=3 SV=1	24.763	222	By MS/MS	10	10	58.1	6431400000	428760000	5500900000	22	5658
A0A8C0SV84	ATP2B1	Calcium-transporting ATPase OS=Canis lupus familiaris OX=9615 GN=ATP2B1 PE=3 SV=1	137.78	1249	By MS/MS	10	5	10.5	83936000	1271800	50084000	3	2722
A0A8C0SVF8	HMGB3	High mobility group box 3 OS=Canis lupus familiaris OX=9615 GN=HMGB3 PE=3 SV=1	23.597	205	By MS/MS	6	6	26.3	446360000	40578000	340880000	7	1925
A0A8C0SVI8	FKBP15	peptidylprolyl isomerase OS=Canis lupus familiaris OX=9615 GN=FKBP15 PE=4 SV=1	129.08	1180	By MS/MS	6	6	5.8	126920000	2047100	75802000	6	5668
A0A8C0SVQ9	ARIH1	RBR-type E3 ubiquitin transferase OS=Canis lupus familiaris OX=9615 GN=ARIH1 PE=4 SV=1	64.016	555	By MS/MS	11	11	25.9	180720000	6454400	116330000	7	5672
A0A8C0SVS8	SS18L2	Natural killer cell triggering receptor OS=Canis lupus familiaris OX=9615 GN=SS18L2 PE=4 SV=1	129.64	1144	By matching	1	1	0.8	26187000	476130	21920000	0	2863
A0A8C0SVY4	VAC14	Protein VAC14 homolog OS=Canis lupus familiaris OX=9615 GN=VAC14 PE=3 SV=1	88.317	783	By MS/MS	8	8	11.6	94159000	2140000	85467000	7	5676
A0A8C0SVY6	--	Interferon regulatory factor 2 binding protein like OS=Canis lupus familiaris OX=9615 PE=3 SV=1	79.476	759	By MS/MS	8	7	17	242720000	6068100	186480000	8	5677
A0A8C0SW51	RBPMS	RNA binding protein, mRNA processing factor OS=Canis lupus familiaris OX=9615 GN=RBPMS PE=4 SV=1	31.098	281	By MS/MS	3	3	13.5	41685000	2605300	18967000	2	3732
A0A8C0SWD1	--	Poly [ADP-ribose] polymerase OS=Canis lupus familiaris OX=9615 PE=3 SV=1	148.32	1308	By MS/MS	2	2	2.2	30372000	433880	31195000	1	3590
A0A8C0SX54	ATP1A4	Sodium/potassium-transporting ATPase subunit alpha OS=Canis lupus familiaris OX=9615 GN=ATP1A4 PE=3 SV=1	107.29	971	By MS/MS	8	1	11.7	0	0	0	0	2638
A0A8C0SX61	USP11	E1 ubiquitin-activating enzyme OS=Canis lupus familiaris OX=9615 GN=USP11 PE=3 SV=1	163.5	1473	By matching	29	0	31.5	3429300	38532	6254600	0	5697
A0A8C0SX68	--	Importin 5 OS=Canis lupus familiaris OX=9615 PE=4 SV=1	118.9	1056	By MS/MS	29	29	43.2	5404200000	96503000	4637100000	47	5699
A0A8C0SX95	--	Family with sequence similarity 207 member A OS=Canis lupus familiaris OX=9615 PE=3 SV=1	24.068	219	By MS/MS	5	5	29.7	133860000	8924000	110000000	3	5698
A0A8C0SXB6	IMMT	MICOS complex subunit MIC60 OS=Canis lupus familiaris OX=9615 GN=IMMT PE=3 SV=1	75.696	681	By matching	17	1	36	1160800	24184	989150	0	5700
A0A8C0SXJ4	--	Ubiquitin carboxyl-terminal hydrolase 47 OS=Canis lupus familiaris OX=9615 PE=4 SV=1	154.68	1354	By MS/MS	13	13	13.2	178120000	2343700	146340000	9	4264
A0A8C0SXK5	--	Neuroplastin OS=Canis lupus familiaris OX=9615 PE=4 SV=1	45.518	407	By matching	1	1	4.2	3037800	132080	0	0	5704
A0A8C0SXN2	--	non-specific serine/threonine protein kinase OS=Canis lupus familiaris OX=9615 PE=4 SV=1	58.101	527	By MS/MS	13	13	38.9	693850000	23926000	408450000	13	5706
A0A8C0SXT4	PTCD3	Small ribosomal subunit protein mS39 OS=Canis lupus familiaris OX=9615 GN=PTCD3 PE=3 SV=1	77.855	687	By MS/MS	8	8	14.4	328690000	7304200	314610000	9	5710
A0A8C0SY39	--	Large ribosomal subunit protein uL22 OS=Canis lupus familiaris OX=9615 PE=3 SV=1	21.394	183	By MS/MS	2	1	13.7	74970000	6247500	63883000	1	4950
A0A8C0SYL4	IMMT	MICOS complex subunit MIC60 OS=Canis lupus familiaris OX=9615 GN=IMMT PE=3 SV=1	80.15	727	By matching	17	0	34.1	0	0	0	0	1559
A0A8C0SYM0	ERGIC2	Endoplasmic reticulum-Golgi intermediate compartment protein OS=Canis lupus familiaris OX=9615 GN=ERGIC2 PE=3 SV=1	38.884	344	By MS/MS	2	2	8.7	8823900	490210	0	1	5724
A0A8C0SYM2	TUBGCP4	Gamma-tubulin complex component OS=Canis lupus familiaris OX=9615 GN=TUBGCP4 PE=3 SV=1	70.835	623	By matching	1	1	2.6	23217000	663350	0	0	5063
A0A8C0SYR7	RBBP5	RB binding protein 5, histone lysine methyltransferase complex subunit OS=Canis lupus familiaris OX=9615 GN=RBBP5 PE=4 SV=1	55.071	500	By MS/MS	2	2	4.4	29280000	1045700	24950000	1	1956
A0A8C0SYX6	EXOC6B	Exocyst complex component OS=Canis lupus familiaris OX=9615 GN=EXOC6B PE=3 SV=1	91.527	787	By MS/MS	10	10	16.5	310660000	5974300	242510000	9	3977
A0A8C0SYY9	EPS15L1	Epidermal growth factor receptor pathway substrate 15 like 1 OS=Canis lupus familiaris OX=9615 GN=EPS15L1 PE=4 SV=1	83.344	756	By MS/MS	7	7	16.3	170340000	3548800	106780000	5	3306
A0A8C0SZ03	--	Chromosome 11 open reading frame 54 OS=Canis lupus familiaris OX=9615 PE=4 SV=1	28.646	256	By MS/MS	1	1	6.2	23613000	1816400	0	1	5731
A0A8C0SZ12	--	Centrosomal protein 135 OS=Canis lupus familiaris OX=9615 PE=4 SV=1	125.74	1070	By MS/MS	1	1	0.9	0	0	0	1	5663
A0A8C0SZ23	PAICS	PurE domain-containing protein OS=Canis lupus familiaris OX=9615 GN=PAICS PE=3 SV=1	217.3	1945	By matching	15	0	12.8	0	0	0	0	5688
A0A8C0SZ25	SLC39A10	Solute carrier family 39 member 10 OS=Canis lupus familiaris OX=9615 GN=SLC39A10 PE=4 SV=1	89.159	789	By matching	1	1	1.4	7310700	203080	6229600	0	358
A0A8C0SZ55	--	Acid phosphatase 6, lysophosphatidic OS=Canis lupus familiaris OX=9615 PE=4 SV=1	47.919	422	By MS/MS	8	8	28.4	987790000	42947000	556030000	10	2141
A0A8C0SZ63	UTP25	U3 small nucleolar RNA-associated protein 25 homolog OS=Canis lupus familiaris OX=9615 GN=UTP25 PE=3 SV=1	86.967	758	By MS/MS	4	4	7	48945000	1041400	28992000	3	2803
A0A8C0SZB6	--	Chromodomain helicase DNA binding protein 1 like OS=Canis lupus familiaris OX=9615 PE=3 SV=1	109	968	By MS/MS	5	5	5.8	131200000	2150900	124040000	5	2394
A0A8C0SZD5	--	Glutamate dehydrogenase OS=Canis lupus familiaris OX=9615 PE=3 SV=1	54.218	490	By MS/MS	15	2	43.5	334440000	10788000	258920000	7	5734
A0A8C0SZP4	--	Forkhead box K1 OS=Canis lupus familiaris OX=9615 PE=4 SV=1	64.375	611	By MS/MS	3	3	14.4	142610000	4321600	120330000	4	2492
A0A8C0SZS9	CD109	CD109 molecule OS=Canis lupus familiaris OX=9615 GN=CD109 PE=3 SV=1	153.2	1368	By MS/MS	2	2	2.5	47053000	662720	40095000	3	372
A0A8C0SZX7	PRR12	Proline rich 12 OS=Canis lupus familiaris OX=9615 GN=PRR12 PE=4 SV=1	344.9	3307	By MS/MS	2	2	0.6	10947000	87576	12324000	1	672
A0A8C0SZY4	--	Maestro heat like repeat family member 1 OS=Canis lupus familiaris OX=9615 PE=4 SV=1	179.36	1629	By MS/MS	2	2	1.6	44966000	483510	0	2	5741
A0A8C0SZZ4	DNM2	dynamin GTPase OS=Canis lupus familiaris OX=9615 GN=DNM2 PE=3 SV=1	97.275	860	By MS/MS	22	0	36.2	402910000	6946700	320920000	6	5742
A0A8C0T000	METTL1	tRNA (guanine-N(7)-)-methyltransferase OS=Canis lupus familiaris OX=9615 GN=METTL1 PE=3 SV=1	32.347	287	By matching	1	1	4.9	894630000	74553000	0	0	1241
A0A8C0T0B0	--	FAD/NAD(P)-binding domain-containing protein OS=Canis lupus familiaris OX=9615 PE=4 SV=1	50.489	456	By MS/MS	2	2	5.5	84999000	3695600	81497000	2	4142
A0A8C0T0C4	--	Aminopeptidase like 1 OS=Canis lupus familiaris OX=9615 PE=3 SV=1	50.464	474	By MS/MS	6	6	17.1	186250000	8466100	135970000	6	2901
A0A8C0T0J0	--	Rho guanine nucleotide exchange factor 12 OS=Canis lupus familiaris OX=9615 PE=4 SV=1	165.55	1480	By matching	4	0	3	0	0	0	0	832
A0A8C0T0J3	MCM7	DNA replication licensing factor MCM7 OS=Canis lupus familiaris OX=9615 GN=MCM7 PE=3 SV=1	81.135	716	By MS/MS	20	20	34.4	1200900000	25550000	927630000	21	5678
A0A8C0T0J7	--	Ubiquitin carboxyl-terminal hydrolase OS=Canis lupus familiaris OX=9615 PE=3 SV=1	97.382	861	By MS/MS	1	1	1.4	0	0	0	1	1650
A0A8C0T0Q0	--	Autophagy-related protein 101 OS=Canis lupus familiaris OX=9615 PE=3 SV=1	24.561	214	By matching	1	1	2.8	5779800	444600	0	0	5753
A0A8C0T0R7	--	IF rod domain-containing protein OS=Canis lupus familiaris OX=9615 PE=3 SV=1	49.64	447	By matching	8	0	16.8	0	0	0	0	5754
A0A8C0T0X4	TRADD	Tumor necrosis factor receptor type 1-associated DEATH domain protein OS=Canis lupus familiaris OX=9615 GN=TRADD PE=4 SV=1	34.523	312	By MS/MS	6	6	26.3	650150000	40635000	465750000	7	2012
A0A8C0T0Z1	DHX36	RNA helicase OS=Canis lupus familiaris OX=9615 GN=DHX36 PE=4 SV=1	110.85	973	By MS/MS	11	1	14.3	356780000	6731700	234890000	9	4991
A0A8C0T1A5	XPNPEP1	X-prolyl aminopeptidase 1 OS=Canis lupus familiaris OX=9615 GN=XPNPEP1 PE=3 SV=1	71.907	643	By MS/MS	7	7	19.9	452810000	12238000	406880000	8	5766
A0A8C0T1C3	ZNF451	Zinc finger protein 451 OS=Canis lupus familiaris OX=9615 GN=ZNF451 PE=4 SV=1	110.56	965	By MS/MS	2	2	3.4	911330000	14020000	801130000	1	1098
A0A8C0T1P3	MED17	Mediator of RNA polymerase II transcription subunit 17 OS=Canis lupus familiaris OX=9615 GN=MED17 PE=3 SV=1	72.87	652	By MS/MS	3	3	5.7	44012000	1333700	27572000	2	5769
A0A8C0T1Y9	NIBAN2	Niban apoptosis regulator 2 OS=Canis lupus familiaris OX=9615 GN=NIBAN2 PE=3 SV=1	84.324	745	By MS/MS	15	15	33.6	1887500000	41944000	1350300000	19	5774
A0A8C0T2B3	TFB1M	rRNA adenine N(6)-methyltransferase OS=Canis lupus familiaris OX=9615 GN=TFB1M PE=3 SV=1	39.303	345	By MS/MS	2	2	9.3	22767000	989860	18408000	2	5780
A0A8C0T2F6	--	glyceraldehyde-3-phosphate dehydrogenase (phosphorylating) OS=Canis lupus familiaris OX=9615 PE=3 SV=1	75.877	713	By MS/MS	12	4	25.4	21768000000	463160000	19942000000	82	5781
A0A8C0T2T6	--	non-specific serine/threonine protein kinase OS=Canis lupus familiaris OX=9615 PE=4 SV=1	214.27	1874	By MS/MS	4	4	2.2	197970000	1546700	89371000	2	3972
A0A8C0T2T8	AMMECR1L	AMMECR1 like OS=Canis lupus familiaris OX=9615 GN=AMMECR1L PE=4 SV=1	31.151	282	By MS/MS	1	1	6	13208000	825490	11255000	1	5785
A0A8C0T3P3	SMCO2	Single-pass membrane protein with coiled-coil domains 2 OS=Canis lupus familiaris OX=9615 GN=SMCO2 PE=4 SV=1	33.495	293	By matching	1	1	6.1	0	0	0	0	4026
A0A8C0T3S7	SRRM2	Serine/arginine repetitive matrix 2 OS=Canis lupus familiaris OX=9615 GN=SRRM2 PE=4 SV=1	282.89	2611	By MS/MS	16	16	10	482800000	3197300	296360000	16	1023
A0A8C0T3U0	--	Poly(A) specific ribonuclease subunit PAN3 OS=Canis lupus familiaris OX=9615 PE=4 SV=1	87.607	819	By MS/MS	1	1	1.5	11705000	334440	0	1	3290
A0A8C0T3U6	POLR1A	DNA-directed RNA polymerase subunit OS=Canis lupus familiaris OX=9615 GN=POLR1A PE=3 SV=1	190.08	1680	By MS/MS	18	18	15.8	648790000	6063400	466160000	23	5797
A0A8C0T4D0	DTWD1	tRNA-uridine aminocarboxypropyltransferase OS=Canis lupus familiaris OX=9615 GN=DTWD1 PE=4 SV=1	34.882	299	By MS/MS	1	1	3	7482000	393790	0	1	5806
A0A8C0T4F5	--	LRR binding FLII interacting protein 1 OS=Canis lupus familiaris OX=9615 PE=3 SV=1	95.113	878	By matching	18	0	36.3	0	0	0	0	5810
A0A8C0T4R0	GMPS	GMP synthase (glutamine-hydrolyzing) OS=Canis lupus familiaris OX=9615 GN=GMPS PE=4 SV=1	80.257	725	By MS/MS	18	18	33	829270000	16585000	653200000	19	5812
A0A8C0T4T8	TTC27	Tetratricopeptide repeat protein 27 OS=Canis lupus familiaris OX=9615 GN=TTC27 PE=3 SV=1	88.011	774	By MS/MS	10	10	16.7	405270000	8622800	439050000	11	5732
A0A8C0T4Z2	--	Enoyl-CoA hydratase, short chain 1 OS=Canis lupus familiaris OX=9615 PE=3 SV=1	31.407	291	By MS/MS	10	10	45.4	1177300000	58865000	943480000	16	5815
A0A8C0T5B3	--	ArfGAP with RhoGAP domain, ankyrin repeat and PH domain 1 OS=Canis lupus familiaris OX=9615 PE=4 SV=1	77.572	679	By MS/MS	4	4	6.6	42995000	1102400	30648000	2	2032
A0A8C0T5B5	SECISBP2L	SECIS binding protein 2 like OS=Canis lupus familiaris OX=9615 GN=SECISBP2L PE=4 SV=1	115.56	1043	By MS/MS	2	2	3	67908000	1476300	52750000	2	5821
A0A8C0T5E3	MON2	Protein MON2 homolog OS=Canis lupus familiaris OX=9615 GN=MON2 PE=3 SV=1	184.81	1670	By MS/MS	10	10	7.5	189380000	2104200	166280000	9	4853
A0A8C0T5J0	CHUK	IkappaB kinase OS=Canis lupus familiaris OX=9615 GN=CHUK PE=4 SV=1	83.996	743	By MS/MS	2	2	3	40112000	872000	30670000	0	3121
A0A8C0T5P2	--	Diacylglycerol kinase OS=Canis lupus familiaris OX=9615 PE=3 SV=1	115.44	1038	By MS/MS	1	0	1.4	0	0	0	1	5783
A0A8C0T5U5	DPF2	Double PHD fingers 2 OS=Canis lupus familiaris OX=9615 GN=DPF2 PE=3 SV=1	44.155	391	By MS/MS	4	4	12.5	176660000	7066500	165430000	3	5825
A0A8C0T5W8	--	Rho guanine nucleotide exchange factor 38 OS=Canis lupus familiaris OX=9615 PE=4 SV=1	58.648	513	By matching	1	1	2.3	21332000	627410	18177000	0	4135
A0A8C0T5Y9	--	G-patch domain containing 4 OS=Canis lupus familiaris OX=9615 PE=4 SV=1	30.84	275	By MS/MS	1	1	5.1	3026300	178020	0	1	5826
A0A8C0T6E2	TBC1D25	TBC1 domain family member 25 OS=Canis lupus familiaris OX=9615 GN=TBC1D25 PE=4 SV=1	84.1	763	By MS/MS	1	1	2.6	15713000	462140	13389000	0	5831
A0A8C0T6G2	HMG20A	High mobility group 20A OS=Canis lupus familiaris OX=9615 GN=HMG20A PE=4 SV=1	40.113	347	By MS/MS	1	1	3.5	14809000	822740	0	2	5832
A0A8C0T6H0	MFN1	Mitofusin 1 OS=Canis lupus familiaris OX=9615 GN=MFN1 PE=4 SV=1	84.117	742	By MS/MS	2	2	2.7	47982000	959650	40659000	2	2985
A0A8C0T6H7	L1CAM	L1 cell adhesion molecule OS=Canis lupus familiaris OX=9615 GN=L1CAM PE=3 SV=1	140.05	1256	By MS/MS	3	3	3.3	10852000	159590	0	1	5833
A0A8C0T6H9	--	NAD(P)H quinone dehydrogenase 1 OS=Canis lupus familiaris OX=9615 PE=3 SV=1	22.344	199	By MS/MS	7	7	29.1	2538100000	253810000	2683800000	13	2039
A0A8C0T6I4	SSR3	Translocon-associated protein subunit gamma OS=Canis lupus familiaris OX=9615 GN=SSR3 PE=3 SV=1	21.064	185	By MS/MS	1	1	7.6	548110000	91351000	467050000	1	5834
A0A8C0T6M0	--	Caveolae associated protein 3 OS=Canis lupus familiaris OX=9615 PE=3 SV=1	27.285	263	By MS/MS	6	6	38	1201200000	75075000	733940000	8	1985
A0A8C0T6P4	CHORDC1	Cysteine and histidine-rich domain-containing protein 1 OS=Canis lupus familiaris OX=9615 GN=CHORDC1 PE=4 SV=1	34.997	311	By MS/MS	7	7	34.7	596440000	27111000	624720000	12	2918
A0A8C0T6S2	SMPD4	Sphingomyelin phosphodiesterase 4 OS=Canis lupus familiaris OX=9615 GN=SMPD4 PE=4 SV=1	97.944	867	By MS/MS	4	4	5.2	87875000	1830700	54006000	3	5837
A0A8C0T7A0	NBN	Nibrin OS=Canis lupus familiaris OX=9615 GN=NBN PE=4 SV=1	75.303	671	By MS/MS	1	1	2.4	8331500	193750	0	1	3895
A0A8C0T7G7	PPFIBP1	SAM domain-containing protein OS=Canis lupus familiaris OX=9615 GN=PPFIBP1 PE=3 SV=1	115.53	1025	By MS/MS	12	0	17.2	0	0	0	0	5852
A0A8C0T7G8	CMTR1	Cap-specific mRNA (nucleoside-2-O-)-methyltransferase 1 OS=Canis lupus familiaris OX=9615 GN=CMTR1 PE=4 SV=1	92.056	809	By MS/MS	4	4	6.2	67313000	1223900	73082000	4	4946
A0A8C0T7M5	LOC610164	Carbonyl reductase (NADPH) OS=Canis lupus familiaris OX=9615 GN=LOC610164 PE=3 SV=1	30.532	277	By MS/MS	7	4	37.5	2416800000	127200000	1668300000	11	4031
A0A8C0T7N5	MED15	Mediator of RNA polymerase II transcription subunit 15 OS=Canis lupus familiaris OX=9615 GN=MED15 PE=3 SV=1	65.877	594	By MS/MS	1	1	1.9	14405000	720240	12274000	1	3871
A0A8C0T7U4	TAP2	ABC-type antigen peptide transporter OS=Canis lupus familiaris OX=9615 GN=TAP2 PE=3 SV=1	77.907	703	By matching	1	1	2.3	9126600	222600	0	0	5854
A0A8C0T7Z6	--	Tetraspanin OS=Canis lupus familiaris OX=9615 PE=3 SV=1	29.966	267	By MS/MS	4	4	18.7	126500000	8433500	24222000	2	3815
A0A8C0T8A0	GSK3B	[tau protein] kinase OS=Canis lupus familiaris OX=9615 GN=GSK3B PE=3 SV=1	46.714	420	By MS/MS	4	3	11.4	81582000	3263300	66418000	4	1666
A0A8C0T8G1	SLC39A4	Solute carrier family 39 member 4 OS=Canis lupus familiaris OX=9615 GN=SLC39A4 PE=3 SV=1	68.595	647	By MS/MS	1	1	2	8458700	352450	7207700	1	5866
A0A8C0T8L9	GTF2E1	General transcription factor IIE subunit 1 OS=Canis lupus familiaris OX=9615 GN=GTF2E1 PE=3 SV=1	49.389	438	By MS/MS	4	4	11.9	43532000	1674300	18103000	2	5870
A0A8C0T8M3	EML3	EMAP like 3 OS=Canis lupus familiaris OX=9615 GN=EML3 PE=3 SV=1	95.213	896	By MS/MS	3	3	4	27036000	551750	42421000	3	5871
A0A8C0T8N2	--	Cyclin L1 OS=Canis lupus familiaris OX=9615 PE=3 SV=1	18.142	172	By MS/MS	1	1	8.7	83245000	10406000	70934000	1	3174
A0A8C0T8P0	AKAP8	A-kinase anchor protein 8 OS=Canis lupus familiaris OX=9615 GN=AKAP8 PE=3 SV=1	73.271	667	By MS/MS	3	3	7.9	55681000	1856000	49513000	3	5139
A0A8C0T8W7	--	Rabenosyn, RAB effector OS=Canis lupus familiaris OX=9615 PE=4 SV=1	83.524	736	By MS/MS	2	2	3.4	26398000	754230	18413000	2	3148
A0A8C0T9C9	--	ATPase PAAT OS=Canis lupus familiaris OX=9615 PE=4 SV=1	40.827	377	By MS/MS	1	1	4	8209600	293200	0	1	3492
A0A8C0T9D5	PSMD12	Proteasome 26S subunit, non-ATPase 12 OS=Canis lupus familiaris OX=9615 GN=PSMD12 PE=3 SV=1	48.871	420	By MS/MS	13	13	40	2580400000	83239000	1706900000	20	5882
A0A8C0T9E3	--	Enoyl-CoA delta isomerase 1 OS=Canis lupus familiaris OX=9615 PE=4 SV=1	32.801	302	By MS/MS	2	2	9.3	238140000	15876000	237160000	4	5886
A0A8C0T9H8	RPLP0	60S acidic ribosomal protein P0 OS=Canis lupus familiaris OX=9615 GN=RPLP0 PE=3 SV=1	34.287	317	By MS/MS	13	13	61.2	11273000000	626270000	8920800000	67	5887
A0A8C0T9Q5	--	Integrin subunit alpha 5 OS=Canis lupus familiaris OX=9615 PE=3 SV=1	104.02	954	By MS/MS	3	3	6	37549000	834420	40879000	4	5819
A0A8C0T9T0	PSMA1	Proteasome subunit alpha type OS=Canis lupus familiaris OX=9615 GN=PSMA1 PE=3 SV=1	29.979	267	By MS/MS	6	6	34.5	258610000	14367000	225550000	11	4412
A0A8C0T9T3	--	Methylmalonyl-CoA epimerase OS=Canis lupus familiaris OX=9615 PE=3 SV=1	18.929	176	By MS/MS	3	3	31.8	82994000	7544900	65004000	4	781
A0A8C0T9V4	ATP13A3	Cation-transporting ATPase OS=Canis lupus familiaris OX=9615 GN=ATP13A3 PE=3 SV=1	137.39	1213	By matching	1	1	1.2	12168000	181610	0	0	5814
A0A8C0T9X3	RABEPK	Rab9 effector protein with kelch motifs OS=Canis lupus familiaris OX=9615 GN=RABEPK PE=4 SV=1	40.491	371	By MS/MS	3	3	10	104970000	5248400	82734000	5	5891
A0A8C0T092	TAOK3	TAO kinase 3 OS=Canis lupus familiaris OX=9615 GN=TAOK3 PE=4 SV=1	98.118	829	By MS/MS	6	6	7.5	63877000	1388600	90871000	3	4063
A0A8C0T108	PIH1D1	PIH1 domain containing 1 OS=Canis lupus familiaris OX=9615 GN=PIH1D1 PE=3 SV=1	32.63	290	By MS/MS	2	2	10.7	14213000	710640	19681000	2	391
A0A8C0T149	SPTBN1	Spectrin beta chain OS=Canis lupus familiaris OX=9615 GN=SPTBN1 PE=3 SV=1	275.03	2369	By MS/MS	82	76	46.7	10013000000	61428000	8242500000	108	5764
A0A8C0T181	--	Baculoviral IAP repeat containing 6 OS=Canis lupus familiaris OX=9615 PE=4 SV=1	490.09	4499	By MS/MS	19	19	6.7	254410000	1291400	195290000	11	3273
A0A8C0T211	--	Solute carrier family 19 member 1 OS=Canis lupus familiaris OX=9615 PE=3 SV=1	54.529	491	By matching	1	0	1.4	4919600	223620	4192100	0	1561
A0A8C0T254	SPTLC2	Serine palmitoyltransferase long chain base subunit 2 OS=Canis lupus familiaris OX=9615 GN=SPTLC2 PE=3 SV=1	62.721	562	By MS/MS	13	13	37.7	903350000	25810000	754600000	15	5778
A0A8C0T273	--	Aspartate beta-hydroxylase OS=Canis lupus familiaris OX=9615 PE=3 SV=1	130.18	1165	By MS/MS	5	5	5.3	175800000	2790500	128260000	9	2690
A0A8C0T306	--	HCV F-transactivated protein 1 OS=Canis lupus familiaris OX=9615 PE=4 SV=1	7.8348	68	By MS/MS	1	1	16.2	11051000	2210200	9416500	3	5787
A0A8C0T318	--	Thioredoxin domain-containing protein OS=Canis lupus familiaris OX=9615 PE=3 SV=1	33.353	299	By MS/MS	2	2	12.7	72727000	4848500	72490000	3	795
A0A8C0T358	--	Large 60S subunit nuclear export GTPase 1 OS=Canis lupus familiaris OX=9615 PE=4 SV=1	74.839	659	By MS/MS	5	1	10.3	40483000	899620	49481000	4	5791
A0A8C0T445	EXOSC7	Exosome component 7 OS=Canis lupus familiaris OX=9615 GN=EXOSC7 PE=4 SV=1	31.926	291	By MS/MS	5	5	26.5	135460000	6772900	113100000	6	5802
A0A8C0T457	NOP2	NOP2 nucleolar protein OS=Canis lupus familiaris OX=9615 GN=NOP2 PE=3 SV=1	90.217	818	By MS/MS	10	10	15	578500000	13453000	507500000	11	5803
A0A8C0T481	PPFIBP1	SAM domain-containing protein OS=Canis lupus familiaris OX=9615 GN=PPFIBP1 PE=3 SV=1	114.2	1015	By MS/MS	12	0	16.3	521490000	8411100	472340000	14	5771
A0A8C0T499	HSF1	Heat shock transcription factor 1 OS=Canis lupus familiaris OX=9615 GN=HSF1 PE=3 SV=1	53.271	493	By MS/MS	1	1	2	14720000	613340	0	2	4037
A0A8C0T552	BLOC1S2	Biogenesis of lysosomal organelles complex 1 subunit 2 OS=Canis lupus familiaris OX=9615 GN=BLOC1S2 PE=3 SV=1	16.186	144	By MS/MS	2	2	29.9	59884000	7485500	0	2	5818
A0A8C0T559	GNL3	Guanine nucleotide-binding protein-like 3 OS=Canis lupus familiaris OX=9615 GN=GNL3 PE=4 SV=1	61.877	550	By MS/MS	8	8	20.5	302120000	9155000	272640000	7	1391
A0A8C0T605	--	BUB3 mitotic checkpoint protein OS=Canis lupus familiaris OX=9615 PE=4 SV=1	36.954	326	By MS/MS	9	9	34.7	369910000	23119000	271010000	12	3131
A0A8C0T608	APEH	Acylamino-acid-releasing enzyme OS=Canis lupus familiaris OX=9615 GN=APEH PE=3 SV=1	81.956	737	By MS/MS	4	4	7.9	423780000	11152000	239590000	4	5827
A0A8C0T611	FN1	Fibronectin OS=Canis lupus familiaris OX=9615 GN=FN1 PE=4 SV=1	284.29	2609	By MS/MS	13	13	8.1	517220000	4009500	345220000	11	5828
A0A8C0T730	CCT3	T-complex protein 1 subunit gamma OS=Canis lupus familiaris OX=9615 GN=CCT3 PE=3 SV=1	60.627	545	By MS/MS	22	2	43.7	6110100000	160790000	4960800000	37	5842
A0A8C0T760	--	protein disulfide-isomerase OS=Canis lupus familiaris OX=9615 PE=3 SV=1	35.163	323	By MS/MS	1	1	3.7	9387300	782280	7999100	1	5824
A0A8C0T765	--	histone acetyltransferase OS=Canis lupus familiaris OX=9615 PE=4 SV=1	244.05	2223	By matching	3	0	1.7	0	0	0	0	3598
A0A8C0T863	RTN4	Reticulon OS=Canis lupus familiaris OX=9615 GN=RTN4 PE=4 SV=1	130.3	1198	By MS/MS	6	1	17.1	4717900000	94358000	3948100000	17	5858
A0A8C0T920	SMARCB1	SWI/SNF related, matrix associated, actin dependent regulator of chromatin, subfamily b, member 1 OS=Canis lupus familiaris OX=9615 GN=SMARCB1 PE=3 SV=1	36.605	322	By MS/MS	2	2	13.7	97913000	6119600	0	2	4078
A0A8C0TA17	--	non-specific serine/threonine protein kinase OS=Canis lupus familiaris OX=9615 PE=3 SV=1	350.62	3122	By MS/MS	2	1	1.1	23198000	137260	0	2	5859
A0A8C0TA90	MACF1	Microtubule actin crosslinking factor 1 OS=Canis lupus familiaris OX=9615 GN=MACF1 PE=4 SV=1	847.46	7477	By MS/MS	58	1	10.5	1253400000	2542400	939000000	64	5880
A0A8C0TA99	--	Mitochondrial translational initiation factor 3 OS=Canis lupus familiaris OX=9615 PE=3 SV=1	31.6	277	By MS/MS	2	2	9	30552000	1388700	26763000	2	3782
A0A8C0TAI1	GANAB	Glucosidase II alpha subunit OS=Canis lupus familiaris OX=9615 GN=GANAB PE=3 SV=1	106.38	944	By matching	16	0	29.4	0	0	0	0	1128
A0A8C0TAJ4	WIZ	A-kinase anchoring protein 8 like OS=Canis lupus familiaris OX=9615 GN=WIZ PE=3 SV=1	71.953	649	By MS/MS	1	1	2	0	0	0	1	5897
A0A8C0TAM6	--	Kinesin family member 11 OS=Canis lupus familiaris OX=9615 PE=3 SV=1	127.1	1126	By MS/MS	6	6	7.2	99221000	1288600	64966000	5	2522
A0A8C0TAS8	HEPH	Hephaestin OS=Canis lupus familiaris OX=9615 GN=HEPH PE=3 SV=1	123.59	1098	By MS/MS	3	3	2.9	27461000	549220	18892000	2	5899
A0A8C0TAT1	THADA	THADA armadillo repeat containing OS=Canis lupus familiaris OX=9615 GN=THADA PE=3 SV=1	202.86	1809	By MS/MS	4	4	3.1	51751000	488220	63717000	4	137
A0A8C0TAT6	EWSR1	EWS RNA binding protein 1 OS=Canis lupus familiaris OX=9615 GN=EWSR1 PE=3 SV=1	68.92	661	By MS/MS	3	0	6.7	357470000	15542000	177370000	8	3143
A0A8C0TAY9	--	Aryl hydrocarbon receptor OS=Canis lupus familiaris OX=9615 PE=4 SV=1	95.87	846	By MS/MS	1	1	3	12147000	433810	0	1	3537
A0A8C0TB14	--	Coatomer subunit zeta OS=Canis lupus familiaris OX=9615 PE=3 SV=1	20.141	176	By MS/MS	4	4	28.4	209930000	41985000	329420000	6	5175
A0A8C0TB26	PIGS	Phosphatidylinositol glycan anchor biosynthesis class S OS=Canis lupus familiaris OX=9615 GN=PIGS PE=3 SV=1	61.494	555	By MS/MS	6	6	15.9	275000000	10577000	239490000	5	5903
A0A8C0TB66	ATP2C1	Calcium-transporting ATPase OS=Canis lupus familiaris OX=9615 GN=ATP2C1 PE=3 SV=1	97.024	888	By MS/MS	10	10	16.1	126790000	2697700	105020000	7	1060
A0A8C0TBI6	--	inositol-phosphate phosphatase OS=Canis lupus familiaris OX=9615 PE=3 SV=1	56.655	519	By matching	4	0	11	0	0	0	0	5910
A0A8C0TBJ8	--	Histone-binding protein RBBP4 N-terminal domain-containing protein OS=Canis lupus familiaris OX=9615 PE=4 SV=1	46.158	410	By MS/MS	5	5	30.2	654970000	38528000	379260000	7	2303
A0A8C0TBK9	DNAJC13	DnaJ heat shock protein family (Hsp40) member C13 OS=Canis lupus familiaris OX=9615 GN=DNAJC13 PE=4 SV=1	242.09	2136	By MS/MS	12	12	7.9	411460000	3372600	297290000	14	1160
A0A8C0TBR2	CWC22	CWC22 spliceosome associated protein homolog OS=Canis lupus familiaris OX=9615 GN=CWC22 PE=4 SV=1	100.89	871	By MS/MS	5	5	6.2	58334000	1190500	46801000	3	1386
A0A8C0TBU1	--	Transmembrane protein 123 OS=Canis lupus familiaris OX=9615 PE=3 SV=1	17.867	173	By MS/MS	1	1	5.2	36501000	4055700	31103000	1	2792
A0A8C0TBV6	--	SR-related CTD associated factor 11 OS=Canis lupus familiaris OX=9615 PE=4 SV=1	148.87	1329	By MS/MS	2	2	1.8	9916800	177090	16928000	2	5919
A0A8C0TBZ9	EIF3B	Eukaryotic translation initiation factor 3 subunit B OS=Canis lupus familiaris OX=9615 GN=EIF3B PE=3 SV=1	91.976	813	By MS/MS	26	26	44.9	2161100000	56872000	1397000000	39	5921
A0A8C0TC64	SLC39A7	(3R)-3-hydroxyacyl-CoA dehydrogenase OS=Canis lupus familiaris OX=9615 GN=SLC39A7 PE=4 SV=1	26.695	259	By MS/MS	3	1	15.1	29959000	1997200	25528000	1	274
A0A8C0TC78	--	Protein KRI1 homolog OS=Canis lupus familiaris OX=9615 PE=3 SV=1	64.514	552	By MS/MS	2	2	4.5	42702000	1708100	41242000	2	3072
A0A8C0TCA5	UNC119B	Unc-119 lipid binding chaperone B OS=Canis lupus familiaris OX=9615 GN=UNC119B PE=3 SV=1	28.253	251	By MS/MS	1	1	4	21567000	1198200	0	1	5927
A0A8C0TCD4	OXSM	beta-ketoacyl-[acyl-carrier-protein] synthase I OS=Canis lupus familiaris OX=9615 GN=OXSM PE=4 SV=1	39.969	377	By MS/MS	2	2	7.7	63205000	3326600	52280000	2	3435
A0A8C0TCD6	SDF2	Stromal cell derived factor 2 OS=Canis lupus familiaris OX=9615 GN=SDF2 PE=4 SV=1	23.126	211	By MS/MS	1	1	10.9	0	0	0	1	5930
A0A8C0TCK6	BZW1	Basic leucine zipper and W2 domains 1 OS=Canis lupus familiaris OX=9615 GN=BZW1 PE=3 SV=1	48.043	419	By MS/MS	5	5	18.4	1229300000	40977000	336960000	6	2374
A0A8C0TCK7	USP8	Ubiquitin specific peptidase 8 OS=Canis lupus familiaris OX=9615 GN=USP8 PE=4 SV=1	124.17	1087	By MS/MS	6	6	9.8	145940000	2115100	90530000	4	4451
A0A8C0TCM0	TEX10	Testis expressed 10 OS=Canis lupus familiaris OX=9615 GN=TEX10 PE=3 SV=1	103.82	913	By MS/MS	4	4	5.4	100990000	2104000	89261000	4	3607
A0A8C0TCP3	MARS2	Methionine--tRNA ligase, mitochondrial OS=Canis lupus familiaris OX=9615 GN=MARS2 PE=3 SV=1	66.143	593	By MS/MS	2	2	3.5	6395900	193820	0	2	5936
A0A8C0TCQ7	HMBS	hydroxymethylbilane synthase OS=Canis lupus familiaris OX=9615 GN=HMBS PE=3 SV=1	37.837	344	By MS/MS	5	5	22.7	119810000	5990400	78048000	6	5938
A0A8C0TCU2	EMD	Emerin OS=Canis lupus familiaris OX=9615 GN=EMD PE=4 SV=1	29.375	260	By MS/MS	5	5	26.5	181890000	12992000	154360000	6	5941
A0A8C0TD28	--	Tyrosine-protein kinase OS=Canis lupus familiaris OX=9615 PE=3 SV=1	136.14	1216	By MS/MS	2	2	1.7	266800000	3705600	207090000	2	3252
A0A8C0TD64	TUT1	Elongation factor 1-gamma OS=Canis lupus familiaris OX=9615 GN=TUT1 PE=4 SV=1	50.163	437	By MS/MS	19	18	55.8	8406300000	323320000	5381300000	45	5949
A0A8C0TDT9	--	Catenin beta 1 OS=Canis lupus familiaris OX=9615 PE=3 SV=1	76.879	699	By MS/MS	15	13	32.2	1337700000	31849000	911430000	31	138
A0A8C0TDX8	--	Splicing factor SWAP OS=Canis lupus familiaris OX=9615 PE=4 SV=1	97.286	883	By MS/MS	4	3	3.2	23095000	481140	18308000	2	5100
A0A8C0TE03	--	Sterile alpha motif domain containing 9 like OS=Canis lupus familiaris OX=9615 PE=4 SV=1	178.01	1532	By MS/MS	9	9	7.8	201730000	2266600	203490000	9	5962
A0A8C0TE49	RPL32	60S ribosomal protein L32 OS=Canis lupus familiaris OX=9615 GN=RPL32 PE=3 SV=1	17.531	149	By MS/MS	6	6	33.6	3549200000	443650000	2115200000	16	162
A0A8C0TE66	ITPRID2	ITPR interacting domain containing 2 OS=Canis lupus familiaris OX=9615 GN=ITPRID2 PE=4 SV=1	189.97	1806	By MS/MS	8	8	5.8	119960000	1236700	72445000	7	1459
A0A8C0TE69	--	Caspase 7 OS=Canis lupus familiaris OX=9615 PE=3 SV=1	31.3	277	By MS/MS	1	1	3.6	64950000	3820600	43259000	3	3382
A0A8C0TE78	NIF3L1	NIF3-like protein 1 OS=Canis lupus familiaris OX=9615 GN=NIF3L1 PE=3 SV=1	39.05	349	By MS/MS	3	3	13.8	94189000	4709500	23794000	2	5968
A0A8C0TEC3	--	Glyceraldehyde 3-phosphate dehydrogenase NAD(P) binding domain-containing protein OS=Canis lupus familiaris OX=9615 PE=3 SV=1	39.348	365	By MS/MS	3	1	17	4965500000	225700000	1930000000	4	5969
A0A8C0TED0	--	Phospholipid-transporting ATPase OS=Canis lupus familiaris OX=9615 PE=3 SV=1	134.71	1180	By MS/MS	1	1	0.9	11090000	187960	0	1	2541
A0A8C0TEI3	DNAJC24	Elongator complex protein 4 OS=Canis lupus familiaris OX=9615 GN=DNAJC24 PE=3 SV=1	42.821	389	By MS/MS	2	1	6.4	67285000	2691400	53155000	3	5895
A0A8C0TEJ3	INTS13	Integrator complex subunit 13 OS=Canis lupus familiaris OX=9615 GN=INTS13 PE=3 SV=1	73.55	646	By MS/MS	2	2	6.7	20046000	466170	25289000	1	5916
A0A8C0TF04	--	Fatty acid desaturase 2 OS=Canis lupus familiaris OX=9615 PE=4 SV=1	47.477	402	By MS/MS	3	3	8	153770000	8542700	128360000	5	1092
A0A8C0TF16	--	Kelch like family member 9 OS=Canis lupus familiaris OX=9615 PE=4 SV=1	69.203	616	By MS/MS	2	2	3.2	15864000	417490	13576000	2	1040
A0A8C0TF17	--	Laminin subunit alpha 5 OS=Canis lupus familiaris OX=9615 PE=4 SV=1	381.47	3533	By MS/MS	4	4	1.5	62050000	337230	52895000	3	5977
A0A8C0TF60	--	S-phase cyclin A associated protein in the ER OS=Canis lupus familiaris OX=9615 PE=4 SV=1	90.231	817	By MS/MS	2	2	2.7	9267800	189140	7897200	1	3987
A0A8C0TFI5	TOP3B	DNA topoisomerase OS=Canis lupus familiaris OX=9615 GN=TOP3B PE=3 SV=1	91.126	813	By MS/MS	2	2	3.2	23732000	551900	20791000	2	4260
A0A8C0TFI9	GATAD2A	GATA zinc finger domain containing 2A OS=Canis lupus familiaris OX=9615 GN=GATAD2A PE=4 SV=1	64.428	598	By MS/MS	5	4	10.7	82689000	2016800	52561000	6	2125
A0A8C0TFJ9	BTBD9	BTB/POZ domain-containing protein 9 OS=Canis lupus familiaris OX=9615 GN=BTBD9 PE=4 SV=1	67.891	603	By matching	1	1	4	0	0	0	0	1856
A0A8C0TFL5	PPP3CA	Serine/threonine-protein phosphatase OS=Canis lupus familiaris OX=9615 GN=PPP3CA PE=3 SV=1	57.234	507	By MS/MS	6	2	18.3	363400000	13977000	311980000	6	3462
A0A8C0TFM0	--	RNA binding motif single stranded interacting protein 1 OS=Canis lupus familiaris OX=9615 PE=4 SV=1	45.21	417	By MS/MS	3	3	10.8	26874000	1580800	71157000	4	2610
A0A8C0TFR2	--	non-specific serine/threonine protein kinase OS=Canis lupus familiaris OX=9615 PE=4 SV=1	197.16	1793	By matching	1	0	0.8	0	0	0	0	5981
A0A8C0TFS1	GLO1	Lactoylglutathione lyase OS=Canis lupus familiaris OX=9615 GN=GLO1 PE=3 SV=1	20.825	184	By MS/MS	3	3	29.3	94859000	8623600	100470000	4	5982
A0A8C0TG56	--	DEAH-box helicase 32 (putative) OS=Canis lupus familiaris OX=9615 PE=4 SV=1	77.774	689	By MS/MS	2	2	3.8	35770000	917170	0	1	4126
A0A8C0TG69	PTDSS1	Phosphatidylserine synthase OS=Canis lupus familiaris OX=9615 GN=PTDSS1 PE=3 SV=1	52.676	449	By MS/MS	1	1	3.1	45995000	2090700	0	1	3919
A0A8C0TG82	--	Transcription elongation factor A protein-like 4 OS=Canis lupus familiaris OX=9615 PE=4 SV=1	28.028	246	By MS/MS	3	3	13	44294000	2214700	59793000	2	3331
A0A8C0TGH3	CASP10	Caspase 10 OS=Canis lupus familiaris OX=9615 GN=CASP10 PE=3 SV=1	54.608	480	By MS/MS	9	9	27.9	917710000	30590000	685600000	11	5996
A0A8C0TGM8	IGBP1	Immunoglobulin binding protein 1 OS=Canis lupus familiaris OX=9615 GN=IGBP1 PE=3 SV=1	45.182	390	By MS/MS	6	6	19	159530000	6381200	128950000	6	5998
A0A8C0TGV4	--	Cysteine sulfinic acid decarboxylase OS=Canis lupus familiaris OX=9615 PE=3 SV=1	38.422	345	By MS/MS	3	3	11	52297000	2273800	38881000	2	5163
A0A8C0TGW8	TRIP12	E3 ubiquitin-protein ligase OS=Canis lupus familiaris OX=9615 GN=TRIP12 PE=3 SV=1	228.46	2067	By MS/MS	13	13	8.3	425720000	3607800	332190000	13	3730
A0A8C0TGZ3	--	Ig-like domain-containing protein OS=Canis lupus familiaris OX=9615 PE=4 SV=1	35.172	309	By MS/MS	1	1	4.9	24413000	1284900	20802000	1	4341
A0A8C0TH17	--	oxoglutarate dehydrogenase (succinyl-transferring) OS=Canis lupus familiaris OX=9615 PE=3 SV=1	117.27	1034	By MS/MS	21	21	29.3	1067400000	22238000	736720000	25	1467
A0A8C0TH25	--	Golgin B1 OS=Canis lupus familiaris OX=9615 PE=4 SV=1	372.67	3226	By matching	30	0	10.8	0	0	0	0	5953
A0A8C0TH29	--	deoxyribose-phosphate aldolase OS=Canis lupus familiaris OX=9615 PE=4 SV=1	70.508	638	By MS/MS	19	7	37.6	2364000000	53726000	2067400000	28	6002
A0A8C0TH41	ACY1	N-acyl-aliphatic-L-amino acid amidohydrolase OS=Canis lupus familiaris OX=9615 GN=ACY1 PE=3 SV=1	45.387	408	By MS/MS	7	7	25	395790000	14659000	452160000	10	6004
A0A8C0TH60	--	alpha-mannosidase OS=Canis lupus familiaris OX=9615 PE=3 SV=1	104.29	941	By MS/MS	3	3	3.7	475600000	9706200	884150000	2	6006
A0A8C0TH91	MTDH	Metadherin OS=Canis lupus familiaris OX=9615 GN=MTDH PE=4 SV=1	65.93	600	By MS/MS	7	0	20.7	124870000	4624900	131770000	5	6008
A0A8C0THG0	GBF1	Golgi brefeldin A resistant guanine nucleotide exchange factor 1 OS=Canis lupus familiaris OX=9615 GN=GBF1 PE=4 SV=1	202.28	1825	By MS/MS	14	14	12.1	453060000	4314900	371080000	17	3904
A0A8C0THS5	--	Epidermal growth factor receptor pathway substrate 8 OS=Canis lupus familiaris OX=9615 PE=3 SV=1	93.677	837	By MS/MS	12	1	19.4	403000000	9595300	301110000	12	6013
A0A8C0THS7	OGA	O-GlcNAcase OS=Canis lupus familiaris OX=9615 GN=OGA PE=4 SV=1	112.91	1008	By MS/MS	10	10	12.7	348880000	6582700	268990000	11	6014
A0A8C0THV3	IFT80	Intraflagellar transport 80 OS=Canis lupus familiaris OX=9615 GN=IFT80 PE=4 SV=1	72.702	640	By MS/MS	1	1	2	13546000	366110	11543000	1	6015
A0A8C0THV4	TJP1	Tight junction protein ZO-1 OS=Canis lupus familiaris OX=9615 GN=TJP1 PE=4 SV=1	198.97	1778	By MS/MS	24	24	20.4	842210000	7798200	395460000	24	733
A0A8C0THX2	ZNF280C	Zinc finger protein 280C OS=Canis lupus familiaris OX=9615 GN=ZNF280C PE=4 SV=1	93.899	831	By MS/MS	2	2	1.9	2218600	42666	0	2	5940
A0A8C0THZ8	SF1	Splicing factor 1 OS=Canis lupus familiaris OX=9615 GN=SF1 PE=3 SV=1	71.137	667	By MS/MS	13	0	29.8	1194500000	54294000	697810000	23	6018
A0A8C0TI33	--	Chromosome 12 open reading frame 10 OS=Canis lupus familiaris OX=9615 PE=3 SV=1	40.162	358	By MS/MS	3	3	13.4	269160000	9968700	233460000	5	6020
A0A8C0TI74	--	Activating signal cointegrator 1 complex subunit 2 OS=Canis lupus familiaris OX=9615 PE=4 SV=1	85.953	753	By MS/MS	5	5	8	87113000	2639800	68480000	3	3968
A0A8C0TID7	BCAT1	Branched-chain-amino-acid aminotransferase OS=Canis lupus familiaris OX=9615 GN=BCAT1 PE=3 SV=1	43.008	386	By matching	10	1	38.6	0	0	0	0	6026
A0A8C0TIF1	--	BMP2 inducible kinase OS=Canis lupus familiaris OX=9615 PE=4 SV=1	116.01	1051	By MS/MS	2	1	2.4	0	0	0	1	5928
A0A8C0TII6	--	EH domain containing 1 OS=Canis lupus familiaris OX=9615 PE=4 SV=1	60.612	534	By MS/MS	15	9	41	2655400000	80467000	2114300000	22	5976
A0A8C0TIJ5	ISYNA1	Inositol-3-phosphate synthase 1 OS=Canis lupus familiaris OX=9615 GN=ISYNA1 PE=3 SV=1	126.84	1157	By MS/MS	3	3	3.7	138970000	2171400	132420000	5	6032
A0A8C0TIM3	--	Solute carrier family 15 member 4 OS=Canis lupus familiaris OX=9615 PE=3 SV=1	55.302	515	By MS/MS	3	3	8	18378000	918920	7686400	2	5975
A0A8C0TIN5	--	Peptide-N(4)-(N-acetyl-beta-glucosaminyl)asparagine amidase OS=Canis lupus familiaris OX=9615 PE=3 SV=1	74.857	655	By MS/MS	5	5	11.9	120050000	2858200	93283000	5	6034
A0A8C0TIN7	OPA1	Dynamin-like 120 kDa protein, mitochondrial OS=Canis lupus familiaris OX=9615 GN=OPA1 PE=4 SV=1	115.83	997	By MS/MS	17	17	25.1	740640000	11054000	483750000	19	6035
A0A8C0TJ16	TBC1D23	TBC1 domain family member 23 OS=Canis lupus familiaris OX=9615 GN=TBC1D23 PE=4 SV=1	76.672	684	By MS/MS	4	4	7.9	58443000	1669800	52824000	5	6042
A0A8C0TJ18	PIN1	Peptidyl-prolyl cis-trans isomerase OS=Canis lupus familiaris OX=9615 GN=PIN1 PE=4 SV=1	18.303	163	By MS/MS	4	4	38	125840000	11440000	100450000	2	6046
A0A8C0TJ37	TAMM41	Phosphatidate cytidylyltransferase, mitochondrial OS=Canis lupus familiaris OX=9615 GN=TAMM41 PE=3 SV=1	35.507	312	By MS/MS	4	4	16.3	66503000	3912000	45644000	5	6047
A0A8C0TJE0	IKBKG	Inhibitor of nuclear factor kappa B kinase regulatory subunit gamma OS=Canis lupus familiaris OX=9615 GN=IKBKG PE=4 SV=1	51.266	443	By MS/MS	3	3	7.9	277230000	8401100	121900000	4	6050
A0A8C0TJJ5	--	Tropomyosin 1 OS=Canis lupus familiaris OX=9615 PE=3 SV=1	51.027	453	By MS/MS	8	0	13	197870000	5996100	168610000	2	6052
A0A8C0TJJ8	--	FHA domain-containing protein OS=Canis lupus familiaris OX=9615 PE=4 SV=1	292.21	2633	By matching	20	1	10.1	14292000	78963	9864200	0	6053
A0A8C0TJR1	--	Cleavage stimulation factor subunit 2 tau variant OS=Canis lupus familiaris OX=9615 PE=4 SV=1	64.858	632	By MS/MS	8	3	20.3	22859000	788240	11896000	2	3852
A0A8C0TJT2	CERS5	Ceramide synthase 5 OS=Canis lupus familiaris OX=9615 GN=CERS5 PE=4 SV=1	45.86	392	By MS/MS	1	1	4.1	39558000	2082000	0	2	3955
A0A8C0TJW4	--	Protein SDA1 OS=Canis lupus familiaris OX=9615 PE=3 SV=1	79.52	686	By MS/MS	1	1	1.6	38632000	1044100	39822000	2	2568
A0A8C0TK80	--	Solute carrier organic anion transporter family member OS=Canis lupus familiaris OX=9615 PE=3 SV=1	76.142	721	By MS/MS	3	3	4.6	15227000	634460	10082000	3	4972
A0A8C0TKG1	MANBA	beta-mannosidase OS=Canis lupus familiaris OX=9615 GN=MANBA PE=3 SV=1	101.75	885	By MS/MS	3	3	4.1	61354000	1252100	38526000	3	3412
A0A8C0TKH8	POLR3D	RNA polymerase III subunit D OS=Canis lupus familiaris OX=9615 GN=POLR3D PE=4 SV=1	43.228	388	By MS/MS	2	2	8.2	8718600	363270	7429200	2	3128
A0A8C0TKP5	USP30	Ubiquitin carboxyl-terminal hydrolase OS=Canis lupus familiaris OX=9615 GN=USP30 PE=3 SV=1	55.124	486	By MS/MS	1	1	4.7	31109000	1244400	26508000	1	4111
A0A8C0TKV7	IGF2R	Insulin like growth factor 2 receptor OS=Canis lupus familiaris OX=9615 GN=IGF2R PE=4 SV=1	272.65	2474	By MS/MS	9	9	4.8	150860000	1012500	87886000	7	2121
A0A8C0TKY5	PDLIM2	PDZ and LIM domain 2 OS=Canis lupus familiaris OX=9615 GN=PDLIM2 PE=4 SV=1	38.059	358	By MS/MS	4	4	12.3	27870000	1161300	67723000	3	6067
A0A8C0TL14	ZDHHC20	Palmitoyltransferase OS=Canis lupus familiaris OX=9615 GN=ZDHHC20 PE=3 SV=1	66.887	608	By MS/MS	3	3	9	39270000	892500	30929000	3	3735
A0A8C0TL57	NFYB	Nuclear transcription factor Y subunit beta OS=Canis lupus familiaris OX=9615 GN=NFYB PE=3 SV=1	18.26	163	By MS/MS	1	1	8	42983000	8596600	36626000	0	6069
A0A8C0TLF4	--	Membrane associated ring-CH-type finger 6 OS=Canis lupus familiaris OX=9615 PE=4 SV=1	90.406	805	By MS/MS	1	1	1.1	0	0	0	1	2361
A0A8C0TLJ7	--	Propionyl-CoA carboxylase alpha chain, mitochondrial OS=Canis lupus familiaris OX=9615 PE=4 SV=1	70.977	639	By MS/MS	5	5	9.9	44507000	946960	42416000	2	1381
A0A8C0TLK3	PTPN6	protein-tyrosine-phosphatase OS=Canis lupus familiaris OX=9615 GN=PTPN6 PE=3 SV=1	61.93	545	By MS/MS	3	1	5.5	10432000	289780	41471000	0	3768
A0A8C0TLW9	KRT8	IF rod domain-containing protein OS=Canis lupus familiaris OX=9615 GN=KRT8 PE=3 SV=1	54.687	491	By MS/MS	27	1	63.1	66988000000	2093400000	46872000000	112	6073
A0A8C0TM65	TRMT1	tRNA (guanine(26)-N(2))-dimethyltransferase OS=Canis lupus familiaris OX=9615 GN=TRMT1 PE=3 SV=1	68.94	630	By MS/MS	5	5	9.7	126300000	3323800	93858000	6	3114
A0A8C0TM83	--	MAP7 domain containing 3 OS=Canis lupus familiaris OX=9615 PE=3 SV=1	109.12	987	By MS/MS	3	3	3.9	60549000	1121300	54109000	3	6078
A0A8C0TM85	--	Death inducer-obliterator 1 OS=Canis lupus familiaris OX=9615 PE=4 SV=1	236.96	2182	By MS/MS	6	6	3.4	98127000	778790	88624000	3	6079
A0A8C0TM99	--	Proton-coupled zinc antiporter SLC30A9, mitochondrial OS=Canis lupus familiaris OX=9615 PE=3 SV=1	59.638	533	By MS/MS	3	3	8.3	50477000	1802800	62066000	4	1981
A0A8C0TMU9	--	EEF1A lysine methyltransferase 4 OS=Canis lupus familiaris OX=9615 PE=4 SV=1	28.726	255	By MS/MS	3	3	29.8	33370000	2085600	0	2	6082
A0A8C0TMW6	--	tRNA (cytosine(34)-C(5))-methyltransferase OS=Canis lupus familiaris OX=9615 PE=3 SV=1	107.77	977	By MS/MS	16	16	23.1	1234900000	18710000	811770000	27	2034
A0A8C0TN08	JAGN1	Jagunal homolog 1 OS=Canis lupus familiaris OX=9615 GN=JAGN1 PE=3 SV=1	21.116	183	By MS/MS	2	2	13.1	244500000	40750000	152680000	4	6084
A0A8C0TN69	NOP10	Nucleolar protein 10 OS=Canis lupus familiaris OX=9615 GN=NOP10 PE=3 SV=1	7.6578	64	By MS/MS	2	2	45.3	92545000	23136000	47436000	2	6085
A0A8C0TN72	PSMD1	26S proteasome non-ATPase regulatory subunit 1 OS=Canis lupus familiaris OX=9615 GN=PSMD1 PE=3 SV=1	105.83	952	By MS/MS	25	1	41.6	48025000	960500	40922000	1	6086
A0A8C0TNF0	--	Cordon-bleu WH2 repeat protein like 1 OS=Canis lupus familiaris OX=9615 PE=4 SV=1	118.2	1084	By MS/MS	11	1	12.2	10864000	162140	9257100	1	6037
A0A8C0TNH1	ATP10D	Phospholipid-transporting ATPase OS=Canis lupus familiaris OX=9615 GN=ATP10D PE=3 SV=1	154.13	1378	By MS/MS	7	7	5.8	51715000	738790	27716000	5	6090
A0A8C0TP28	VPS37B	VPS37B subunit of ESCRT-I OS=Canis lupus familiaris OX=9615 GN=VPS37B PE=3 SV=1	31.368	287	By matching	2	2	8.4	18380000	1148800	35199000	0	6101
A0A8C0TP84	--	Transmembrane protease serine OS=Canis lupus familiaris OX=9615 PE=3 SV=1	47.633	421	By MS/MS	4	4	14.7	55142000	2397500	70518000	2	6103
A0A8C0TP95	MICU2	Mitochondrial calcium uptake 2 OS=Canis lupus familiaris OX=9615 GN=MICU2 PE=4 SV=1	46.065	394	By MS/MS	2	2	7.1	82753000	4355400	60145000	1	5148
A0A8C0TPA9	--	Serum amyloid A like 1 OS=Canis lupus familiaris OX=9615 PE=4 SV=1	57.126	514	By matching	2	2	5.3	21644000	832440	0	0	6054
A0A8C0TPB1	ATF7IP	Activating transcription factor 7 interacting protein OS=Canis lupus familiaris OX=9615 GN=ATF7IP PE=4 SV=1	121.78	1136	By MS/MS	1	1	1	7604300	152090	0	1	4057
A0A8C0TPG4	--	Protein arginine methyltransferase NDUFAF7 OS=Canis lupus familiaris OX=9615 PE=3 SV=1	52.825	474	By MS/MS	3	3	8.6	48024000	1372100	41170000	3	1205
A0A8C0TPJ0	--	Myeloid leukemia factor 2 OS=Canis lupus familiaris OX=9615 PE=3 SV=1	27.913	246	By MS/MS	1	1	3.7	10203000	927510	8693700	1	3828
A0A8C0TPU2	--	Zinc finger C3HC-type containing 1 OS=Canis lupus familiaris OX=9615 PE=4 SV=1	56.632	515	By matching	8	0	21.7	7064500	227890	0	0	2755
A0A8C0TPY0	CNOT9	CCR4-NOT transcription complex subunit 9 OS=Canis lupus familiaris OX=9615 GN=CNOT9 PE=3 SV=1	33.601	299	By MS/MS	5	5	18.4	186660000	9333200	114020000	8	6112
A0A8C0TPY1	--	CDC42 effector protein 3 OS=Canis lupus familiaris OX=9615 PE=3 SV=1	24.871	229	By MS/MS	1	1	7.9	15754000	1312800	0	1	6113
A0A8C0TPY7	PSMD1	26S proteasome non-ATPase regulatory subunit 1 OS=Canis lupus familiaris OX=9615 GN=PSMD1 PE=3 SV=1	105.78	952	By MS/MS	25	1	41.6	2991800000	59836000	2077100000	37	3527
A0A8C0TPZ8	--	Fat storage inducing transmembrane protein 2 OS=Canis lupus familiaris OX=9615 PE=3 SV=1	32.169	283	By MS/MS	1	1	4.9	9775100	1086100	0	0	1972
A0A8C0TQK5	--	Histone H4 OS=Canis lupus familiaris OX=9615 PE=3 SV=1	10.332	92	By MS/MS	6	6	57.6	20636000000	4127200000	15563000000	40	6114
A0A8C0TQQ4	--	Hook microtubule tethering protein 2 OS=Canis lupus familiaris OX=9615 PE=4 SV=1	79.387	685	By MS/MS	6	6	14.3	111090000	2314400	97392000	5	6071
A0A8C0TQR1	ZNF638	Zinc finger protein 638 OS=Canis lupus familiaris OX=9615 GN=ZNF638 PE=4 SV=1	214.53	1927	By MS/MS	7	7	6.5	156420000	1409200	61795000	5	4048
A0A8C0TQT4	BRK1	BRICK1 subunit of SCAR/WAVE actin nucleating complex OS=Canis lupus familiaris OX=9615 GN=BRK1 PE=3 SV=1	8.7308	75	By MS/MS	2	2	26.7	76560000	10937000	65237000	1	6118
A0A8C0TQU6	--	SEC24 homolog B, COPII coat complex component OS=Canis lupus familiaris OX=9615 PE=3 SV=1	132.82	1223	By MS/MS	15	15	17.8	320650000	7820700	198980000	19	3956
A0A8C0TQV4	--	Large ribosomal subunit protein eL33 OS=Canis lupus familiaris OX=9615 PE=3 SV=1	12.381	109	By MS/MS	1	1	11	257220000	28580000	211900000	2	3349
A0A8C0TQV9	EIF4ENIF1	Eukaryotic translation initiation factor 4E nuclear import factor 1 OS=Canis lupus familiaris OX=9615 GN=EIF4ENIF1 PE=4 SV=1	97.14	888	By MS/MS	2	2	2.1	4110600	100260	3502700	1	2850
A0A8C0TR87	TRAM1	Translocating chain-associated membrane protein OS=Canis lupus familiaris OX=9615 GN=TRAM1 PE=3 SV=1	43.13	374	By MS/MS	2	2	5.6	36928000	3357100	38274000	2	236
A0A8C0TRI3	ATAD1	ATPase family AAA domain containing 1 OS=Canis lupus familiaris OX=9615 GN=ATAD1 PE=3 SV=1	40.744	361	By MS/MS	4	4	16.1	196990000	8953900	193190000	4	3312
A0A8C0TRN3	--	dTMP kinase OS=Canis lupus familiaris OX=9615 PE=3 SV=1	23.803	212	By MS/MS	6	6	28.3	391360000	24460000	256740000	5	6125
A0A8C0TRX2	URB1	URB1 ribosome biogenesis 1 homolog OS=Canis lupus familiaris OX=9615 GN=URB1 PE=4 SV=1	250.47	2235	By MS/MS	12	12	7.2	292300000	2376400	221090000	9	2154
A0A8C0TRX4	SPX	Spexin hormone OS=Canis lupus familiaris OX=9615 GN=SPX PE=3 SV=1	14.321	128	By MS/MS	3	3	26.6	160550000	32111000	151470000	4	6128
A0A8C0TRY6	--	H15 domain-containing protein OS=Canis lupus familiaris OX=9615 PE=3 SV=1	21.454	213	By MS/MS	8	0	34.3	400000000	33333000	187230000	4	6129
A0A8C0TS00	PSMD2	26S proteasome non-ATPase regulatory subunit 2 OS=Canis lupus familiaris OX=9615 GN=PSMD2 PE=3 SV=1	100.27	908	By MS/MS	24	24	38.9	2682200000	47056000	2756100000	28	6130
A0A8C0TS18	--	Cytochrome P450 family 20 subfamily A member 1 OS=Canis lupus familiaris OX=9615 PE=3 SV=1	53.298	467	By MS/MS	4	4	12	104990000	3620400	45109000	5	3522
A0A8C0TS29	MED12	Mediator complex subunit 12 OS=Canis lupus familiaris OX=9615 GN=MED12 PE=3 SV=1	225.2	2018	By MS/MS	1	1	0.5	9900200	96118	0	1	6132
A0A8C0TS59	BAG3	BAG cochaperone 3 OS=Canis lupus familiaris OX=9615 GN=BAG3 PE=4 SV=1	61.901	579	By MS/MS	10	10	26.8	424360000	10350000	388700000	11	6133
A0A8C0TSE7	--	Sorting nexin 5 OS=Canis lupus familiaris OX=9615 PE=3 SV=1	42.859	369	By MS/MS	10	10	36.6	465490000	19395000	287100000	13	3853
A0A8C0TSG5	--	Mitochondrial ribosomal protein S24 OS=Canis lupus familiaris OX=9615 PE=3 SV=1	18.97	167	By MS/MS	2	2	17.4	45014000	4092200	35729000	2	1081
A0A8C0TSI6	CAMK2D	calcium/calmodulin-dependent protein kinase OS=Canis lupus familiaris OX=9615 GN=CAMK2D PE=3 SV=1	73.35	655	By MS/MS	9	7	18.3	1130300000	27569000	823790000	12	3351
A0A8C0TSQ5	DIS3L2	DIS3-like exonuclease 2 OS=Canis lupus familiaris OX=9615 GN=DIS3L2 PE=3 SV=1	100.53	897	By MS/MS	4	4	5.7	41021000	732510	36541000	4	6135
A0A8C0TSW1	PDCD6	Programmed cell death 6 OS=Canis lupus familiaris OX=9615 GN=PDCD6 PE=4 SV=1	21.509	187	By MS/MS	3	3	28.9	127040000	10587000	142790000	2	6136
A0A8C0TSZ8	VPS33A	VPS33A core subunit of CORVET and HOPS complexes OS=Canis lupus familiaris OX=9615 GN=VPS33A PE=3 SV=1	67.624	596	By MS/MS	3	3	4.5	12206000	297700	0	2	6137
A0A8C0TT35	--	BMS1 ribosome biogenesis factor OS=Canis lupus familiaris OX=9615 PE=4 SV=1	142.1	1244	By MS/MS	7	7	8.5	144740000	2261500	154290000	6	5059
A0A8C0TT37	--	Zinc finger and BTB domain containing 20 OS=Canis lupus familiaris OX=9615 PE=4 SV=1	76.517	698	By MS/MS	1	1	2.7	10001000	285750	8522100	1	3958
A0A8C0TT94	PCLAF	PCNA-associated factor OS=Canis lupus familiaris OX=9615 GN=PCLAF PE=4 SV=1	7.1192	64	By matching	1	1	26.6	4487600	1121900	3824000	0	2955
A0A8C0TTC2	STK4	non-specific serine/threonine protein kinase OS=Canis lupus familiaris OX=9615 GN=STK4 PE=3 SV=1	55.525	487	By MS/MS	10	10	31.8	427290000	14243000	342950000	12	6140
A0A8C0TTE5	--	Nucleoside-diphosphate kinase OS=Canis lupus familiaris OX=9615 PE=3 SV=1	21.808	193	By MS/MS	1	1	4.7	17448000	2180900	14867000	1	6142
A0A8C0TTJ0	EEF1A2	Elongation factor 1-alpha OS=Canis lupus familiaris OX=9615 GN=EEF1A2 PE=3 SV=1	50.454	463	By matching	4	0	13.2	0	0	0	0	6145
A0A8C0TTM0	--	Phosphatidate cytidylyltransferase OS=Canis lupus familiaris OX=9615 PE=3 SV=1	52.927	460	By MS/MS	1	1	3.3	2889000	137570	2461800	1	2098
A0A8C0TTY7	--	WD repeat and FYVE domain containing 3 OS=Canis lupus familiaris OX=9615 PE=4 SV=1	390.87	3491	By matching	1	1	0.3	80779000	464250	68833000	0	1764
A0A8C0TTZ6	--	Arginyl-tRNA--protein transferase 1 OS=Canis lupus familiaris OX=9615 PE=3 SV=1	67.267	604	By MS/MS	2	2	3	29413000	891300	28777000	2	3559
A0A8C0TU07	HNRNPLL	Heterogeneous nuclear ribonucleoprotein L like OS=Canis lupus familiaris OX=9615 GN=HNRNPLL PE=4 SV=1	56.651	511	By MS/MS	7	7	21.7	127090000	4236500	110410000	9	1246
A0A8C0TU27	ERC1	ELKS/RAB6-interacting/CAST family member 1 OS=Canis lupus familiaris OX=9615 GN=ERC1 PE=4 SV=1	128.4	1120	By MS/MS	13	11	17.1	390740000	5074500	322890000	16	6151
A0A8C0TUN3	--	Acidic leucine-rich nuclear phosphoprotein 32 family member OS=Canis lupus familiaris OX=9615 PE=3 SV=1	28.517	248	By MS/MS	5	3	24.2	163230000	14839000	100170000	2	1706
A0A8C0TUN5	EPHB3	receptor protein-tyrosine kinase OS=Canis lupus familiaris OX=9615 GN=EPHB3 PE=4 SV=1	100.78	907	By MS/MS	4	0	5.8	40394000	748040	31003000	3	1581
A0A8C0TUR1	SEC61A1	Protein transport protein Sec61 subunit alpha isoform 1 OS=Canis lupus familiaris OX=9615 GN=SEC61A1 PE=3 SV=1	52.904	482	By MS/MS	5	5	20.3	327100000	17216000	183540000	7	199
A0A8C0TUV1	USP25	Ubiquitin specific peptidase 25 OS=Canis lupus familiaris OX=9615 GN=USP25 PE=4 SV=1	121.93	1053	By MS/MS	5	5	6	82734000	1165300	36582000	5	1637
A0A8C0TUW0	PITPNB	Phosphatidylinositol transfer protein beta OS=Canis lupus familiaris OX=9615 GN=PITPNB PE=4 SV=1	31.539	271	By MS/MS	9	8	39.1	403850000	16827000	291230000	12	6161
A0A8C0TUW5	--	10-formyltetrahydrofolate dehydrogenase OS=Canis lupus familiaris OX=9615 PE=3 SV=1	101.16	923	By MS/MS	18	17	32.8	1683900000	27605000	1205400000	27	6162
A0A8C0TV67	--	ADP-ribosylarginine hydrolase OS=Canis lupus familiaris OX=9615 PE=3 SV=1	40.205	361	By MS/MS	2	2	9.1	45370000	2160500	0	2	6164
A0A8C0TVM6	--	Histone H2B OS=Canis lupus familiaris OX=9615 PE=3 SV=1	45.702	435	By MS/MS	14	1	29.7	8125600000	300950000	5435700000	38	6166
A0A8C0TVP2	--	SOS Ras/Rac guanine nucleotide exchange factor 1 OS=Canis lupus familiaris OX=9615 PE=4 SV=1	144.05	1263	By MS/MS	2	1	1.5	75865000	914030	55905000	1	1767
A0A8C0TVS7	CREB1	cAMP responsive element binding protein 1 OS=Canis lupus familiaris OX=9615 GN=CREB1 PE=4 SV=1	30.151	278	By MS/MS	2	2	15.5	79456000	15891000	71409000	1	2343
A0A8C0TWE4	PIK3CB	phosphatidylinositol-4,5-bisphosphate 3-kinase OS=Canis lupus familiaris OX=9615 GN=PIK3CB PE=3 SV=1	113.13	987	By MS/MS	2	2	1.2	16014000	271420	0	2	2422
A0A8C0TWZ2	--	Metastasis associated 1 family member 3 OS=Canis lupus familiaris OX=9615 PE=4 SV=1	58.762	515	By matching	2	0	7.4	0	0	0	0	2158
A0A8C0TX00	U2AF1	U2 small nuclear RNA auxiliary factor 1 OS=Canis lupus familiaris OX=9615 GN=U2AF1 PE=4 SV=1	27.882	240	By MS/MS	4	1	32.1	12623000	1262300	10756000	1	6175
A0A8C0TX51	--	Dynamin 1 like OS=Canis lupus familiaris OX=9615 PE=3 SV=1	79.417	711	By matching	14	0	27.4	0	0	0	0	3811
A0A8C0TXC7	SYNJ1	phosphoinositide 5-phosphatase OS=Canis lupus familiaris OX=9615 GN=SYNJ1 PE=3 SV=1	173.17	1574	By MS/MS	1	1	0.8	10237000	101350	0	1	1952
A0A8C0TXH4	--	Peroxiredoxin-like 2 activated in M-CSF stimulated monocytes OS=Canis lupus familiaris OX=9615 PE=4 SV=1	32.154	289	By MS/MS	1	1	4.5	7809100	459360	6654200	1	726
A0A8C0TXH7	--	Ceramide synthase 6 OS=Canis lupus familiaris OX=9615 PE=4 SV=1	64.801	583	By MS/MS	1	1	4.8	26767000	991390	22809000	2	3482
A0A8C0TYF2	--	ADAM metallopeptidase domain 10 OS=Canis lupus familiaris OX=9615 PE=4 SV=1	84.102	747	By MS/MS	3	3	5.5	48796000	1038200	45133000	3	6180
A0A8C0TYG6	--	Translation elongation factor EFTu/EF1A C-terminal domain-containing protein OS=Canis lupus familiaris OX=9615 PE=4 SV=1	20.605	189	By matching	1	0	7.9	0	0	0	0	6181
A0A8C0TYI6	--	SAFB like transcription modulator OS=Canis lupus familiaris OX=9615 PE=4 SV=1	105.99	927	By MS/MS	5	5	5	19118000	434500	22729000	4	1957
A0A8C0TYK7	--	Fem-1 homolog B OS=Canis lupus familiaris OX=9615 PE=4 SV=1	64.305	572	By MS/MS	1	1	1.9	11487000	302290	9788300	1	1841
A0A8C0TYU2	--	NADH-ubiquinone oxidoreductase 75 kDa subunit, mitochondrial OS=Canis lupus familiaris OX=9615 PE=3 SV=1	79.577	726	By MS/MS	15	15	32.8	809750000	17994000	677580000	16	6163
A0A8C0TZ22	SLC25A12	Solute carrier family 25 member 12 OS=Canis lupus familiaris OX=9615 GN=SLC25A12 PE=3 SV=1	74.798	678	By MS/MS	8	6	15.3	202080000	5181600	122950000	5	6173
A0A8C0TZ71	--	Vacuolar protein sorting-associated protein 18 homolog OS=Canis lupus familiaris OX=9615 PE=3 SV=1	110.09	972	By MS/MS	6	6	9	65913000	1156400	251180000	7	3662
A0A8C0TZB0	--	StAR related lipid transfer domain containing 7 OS=Canis lupus familiaris OX=9615 PE=4 SV=1	43.226	372	By MS/MS	2	2	3.8	2568700	88575	0	3	6184
A0A8C0YR77	--	B30.2/SPRY domain-containing protein OS=Canis lupus familiaris OX=9615 PE=4 SV=1	84.698	756	By MS/MS	5	5	8.9	299560000	6656900	272160000	4	5274
A0A8C0YS26	TLR4	TIR domain-containing protein OS=Canis lupus familiaris OX=9615 GN=TLR4 PE=3 SV=1	95.955	833	By matching	1	1	1.1	0	0	0	0	6187
A0A8C0YS41	--	Epiplakin 1 OS=Canis lupus familiaris OX=9615 PE=4 SV=1	376.76	3469	By MS/MS	68	2	50.7	3995400000	20809000	3057900000	59	6188
A0A8C0YSM3	--	ELM2 and Myb/SANT domain containing 1 OS=Canis lupus familiaris OX=9615 PE=4 SV=1	121.51	1105	By matching	1	0	1.2	0	0	0	0	6189
A0A8C0YSR2	--	alanine transaminase OS=Canis lupus familiaris OX=9615 PE=3 SV=1	57.517	521	By MS/MS	4	4	12.9	76702000	2474300	46670000	4	6190
A0A8C0YST5	--	Isochorismatase domain containing 1 OS=Canis lupus familiaris OX=9615 PE=3 SV=1	32.226	299	By MS/MS	5	5	21.1	516980000	32312000	365940000	5	3700
A0A8C0YT63	ALDH1L2	10-formyltetrahydrofolate dehydrogenase OS=Canis lupus familiaris OX=9615 GN=ALDH1L2 PE=3 SV=1	101.6	923	By MS/MS	2	1	3.1	7454200	111260	0	1	4252
A0A8C0YT97	DDX59	RNA helicase OS=Canis lupus familiaris OX=9615 GN=DDX59 PE=3 SV=1	65.859	593	By MS/MS	4	4	9.9	224590000	5910100	183340000	3	3781
A0A8C0YTV2	--	WASP like actin nucleation promoting factor OS=Canis lupus familiaris OX=9615 PE=4 SV=1	53.962	499	By MS/MS	6	6	27.1	277420000	9907800	193440000	9	836
A0A8C0YTY3	NNT	proton-translocating NAD(P)(+) transhydrogenase OS=Canis lupus familiaris OX=9615 GN=NNT PE=3 SV=1	58.965	565	By MS/MS	11	1	27.3	15175000	474200	12930000	3	6194
A0A8C0YUK2	MPP5	Protein PALS1 OS=Canis lupus familiaris OX=9615 GN=MPP5 PE=3 SV=1	74.389	649	By MS/MS	2	2	4.5	65908000	1569200	46406000	4	147
A0A8C0YUK5	R3HDM4	R3H domain containing 4 OS=Canis lupus familiaris OX=9615 GN=R3HDM4 PE=4 SV=1	30.455	272	By MS/MS	1	1	6.6	13803000	1254800	0	2	6199
A0A8C0YUL9	KRT17	Keratin 17 OS=Canis lupus familiaris OX=9615 GN=KRT17 PE=3 SV=1	48.74	443	By MS/MS	8	0	28	0	0	0	1	6200
A0A8C0YUV5	--	Multimerin 2 OS=Canis lupus familiaris OX=9615 PE=4 SV=1	104.04	968	By MS/MS	3	3	3.8	124290000	2259700	55781000	2	6201
A0A8C0YV60	--	DNA-(apurinic or apyrimidinic site) endonuclease OS=Canis lupus familiaris OX=9615 PE=3 SV=1	35.26	317	By MS/MS	10	10	51.1	1936300000	113900000	1931000000	14	1395
A0A8C0YV67	CLASRP	CLK4 associating serine/arginine rich protein OS=Canis lupus familiaris OX=9615 GN=CLASRP PE=4 SV=1	75.023	656	By MS/MS	1	1	1.2	0	0	0	1	5354
A0A8C0YVL7	--	phytanoyl-CoA dioxygenase OS=Canis lupus familiaris OX=9615 PE=4 SV=1	49.886	444	By MS/MS	1	1	2	26544000	884790	0	2	2834
A0A8C0YVM6	PTPN1	Tyrosine-protein phosphatase non-receptor type OS=Canis lupus familiaris OX=9615 GN=PTPN1 PE=3 SV=1	49.018	427	By MS/MS	5	5	16.9	112570000	3631300	123310000	2	5376
A0A8C0YVZ7	PARP1	Poly [ADP-ribose] polymerase OS=Canis lupus familiaris OX=9615 GN=PARP1 PE=3 SV=1	113.01	1014	By MS/MS	14	13	19.6	1184300000	18798000	860560000	13	6208
A0A8C0YW41	PRKCI	Protein kinase C OS=Canis lupus familiaris OX=9615 GN=PRKCI PE=3 SV=1	68.233	596	By MS/MS	7	7	21	591290000	21117000	486020000	8	4241
A0A8C0YW64	PSME3IP1	Family with sequence similarity 192 member A OS=Canis lupus familiaris OX=9615 GN=PSME3IP1 PE=4 SV=1	28.614	254	By MS/MS	3	3	14.2	97853000	7527200	73055000	3	6210
A0A8C0YWH0	--	Septin OS=Canis lupus familiaris OX=9615 PE=3 SV=1	48.697	417	By MS/MS	11	11	25.2	3145900000	131080000	1142900000	17	2843
A0A8C0YWM2	CD99	CD99 antigen OS=Canis lupus familiaris OX=9615 GN=CD99 PE=3 SV=1	17.096	170	By MS/MS	1	1	10.6	31490000	10497000	26833000	1	1969
A0A8C0YWP1	NT5C1B	5-nucleotidase, cytosolic IB OS=Canis lupus familiaris OX=9615 GN=NT5C1B PE=4 SV=1	70.605	624	By MS/MS	2	0	4.8	62749000	1459300	84566000	3	2352
A0A8C0YWX2	--	Lactate dehydrogenase D OS=Canis lupus familiaris OX=9615 PE=3 SV=1	51.794	485	By MS/MS	1	1	3.1	7005900	318450	0	0	6218
A0A8C0YX24	CROT	Carnitine O-octanoyltransferase OS=Canis lupus familiaris OX=9615 GN=CROT PE=3 SV=1	67.101	582	By MS/MS	7	7	18	395120000	11621000	288940000	7	1284
A0A8C0YXI6	UBE3C	HECT-type E3 ubiquitin transferase OS=Canis lupus familiaris OX=9615 GN=UBE3C PE=4 SV=1	143.43	1274	By MS/MS	2	2	2.8	32616000	429160	42763000	2	2855
A0A8C0YXT6	--	ENAH actin regulator OS=Canis lupus familiaris OX=9615 PE=3 SV=1	61.599	546	By MS/MS	9	0	23.1	70237000	2601400	67823000	2	4852
A0A8C0YY15	PLCB3	1-phosphatidylinositol 4,5-bisphosphate phosphodiesterase OS=Canis lupus familiaris OX=9615 GN=PLCB3 PE=4 SV=1	131.03	1162	By MS/MS	9	9	13.9	211640000	3587200	204500000	7	1931
A0A8C0YY30	RIOK1	Serine/threonine-protein kinase RIO1 OS=Canis lupus familiaris OX=9615 GN=RIOK1 PE=3 SV=1	63.174	549	By MS/MS	4	4	8.2	31712000	960970	28913000	3	2272
A0A8C0YY53	TTC33	Tetratricopeptide repeat domain 33 OS=Canis lupus familiaris OX=9615 GN=TTC33 PE=4 SV=1	29.403	262	By MS/MS	1	1	5	17731000	1043000	0	1	6223
A0A8C0YY66	--	Nitrilase 1 OS=Canis lupus familiaris OX=9615 PE=3 SV=1	60.105	562	By MS/MS	1	1	2.8	5381600	158280	4585700	1	3616
A0A8C0YYB5	KDELR2	ER lumen protein-retaining receptor OS=Canis lupus familiaris OX=9615 GN=KDELR2 PE=3 SV=1	24.454	212	By MS/MS	2	2	10.4	23984000	2998000	0	2	3075
A0A8C0YYN1	BASP1	Brain abundant membrane attached signal protein 1 OS=Canis lupus familiaris OX=9615 GN=BASP1 PE=3 SV=1	22.64	232	By MS/MS	2	2	11.6	29173000	2917300	28812000	2	5025
A0A8C0YYT6	--	fructose-bisphosphate aldolase OS=Canis lupus familiaris OX=9615 PE=3 SV=1	39.518	364	By matching	8	0	25.8	0	0	0	0	6228
A0A8C0YYZ3	--	Trafficking protein particle complex 12 OS=Canis lupus familiaris OX=9615 PE=4 SV=1	61.022	549	By MS/MS	5	5	13.7	42139000	1404600	59652000	2	5609
A0A8C0YYZ5	--	Protein phosphatase 1 regulatory subunit 18 OS=Canis lupus familiaris OX=9615 PE=4 SV=1	68.715	618	By MS/MS	8	8	14.6	106490000	2662300	82872000	4	1310
A0A8C0YZ18	--	Extended synaptotagmin 2 OS=Canis lupus familiaris OX=9615 PE=3 SV=1	90.795	812	By MS/MS	8	8	14.5	345630000	7513700	273880000	7	3801
A0A8C0YZ37	--	Stress-70 protein, mitochondrial OS=Canis lupus familiaris OX=9615 PE=3 SV=1	69.266	636	By MS/MS	21	21	45.8	12852000000	338220000	9545800000	32	1176
A0A8C0YZ68	NVL	Nuclear VCP like OS=Canis lupus familiaris OX=9615 GN=NVL PE=4 SV=1	82.815	749	By MS/MS	3	3	5.1	212980000	4953100	31540000	3	718
A0A8C0YZA4	--	Protein tyrosine phosphatase mitochondrial 1 OS=Canis lupus familiaris OX=9615 PE=4 SV=1	21.914	194	By MS/MS	2	2	15.5	55141000	3676100	46987000	2	6233
A0A8C0YZF2	COG3	Conserved oligomeric Golgi complex subunit 3 OS=Canis lupus familiaris OX=9615 GN=COG3 PE=3 SV=1	94.846	830	By MS/MS	6	6	7.2	52751000	925460	30041000	3	6234
A0A8C0YZQ2	TAOK2	TAO kinase 2 OS=Canis lupus familiaris OX=9615 GN=TAOK2 PE=4 SV=1	109.65	969	By MS/MS	3	3	5.7	49830000	996600	38352000	3	655
A0A8C0YZV0	--	TLDc domain-containing protein OS=Canis lupus familiaris OX=9615 PE=3 SV=1	112.14	976	By MS/MS	1	1	1.3	7281300	110320	0	0	6241
A0A8C0YZV3	MIA3	MIA SH3 domain ER export factor 3 OS=Canis lupus familiaris OX=9615 GN=MIA3 PE=4 SV=1	217.42	1964	By MS/MS	12	1	8.6	18143000	151200	15460000	1	5628
A0A8C0Z0G3	PSMC5	Proteasome 26S subunit, ATPase 5 OS=Canis lupus familiaris OX=9615 GN=PSMC5 PE=3 SV=1	45.626	406	By MS/MS	13	12	40.4	1594600000	56950000	1214100000	21	6246
A0A8C0Z0H6	GOLGA3	Golgin A3 OS=Canis lupus familiaris OX=9615 GN=GOLGA3 PE=4 SV=1	154.35	1370	By MS/MS	12	12	12.7	180470000	2074400	184660000	11	3827
A0A8C0Z0T9	--	Proteasome activator subunit 4 OS=Canis lupus familiaris OX=9615 PE=3 SV=1	200.22	1748	By MS/MS	13	13	10.9	249350000	2444600	168970000	11	5670
A0A8C0Z0Y6	PAICS	PurE domain-containing protein OS=Canis lupus familiaris OX=9615 GN=PAICS PE=3 SV=1	43.672	397	By MS/MS	17	2	65.2	7083600000	295150000	5816700000	31	3467
A0A8C0Z1F6	POLD3	DNA polymerase delta subunit 3 OS=Canis lupus familiaris OX=9615 GN=POLD3 PE=4 SV=1	51.665	466	By MS/MS	4	4	11.6	53617000	1914900	48219000	3	6257
A0A8C0Z1H1	--	Peroxisomal N(1)-acetyl-spermine/spermidine oxidase OS=Canis lupus familiaris OX=9615 PE=4 SV=1	74.323	675	By MS/MS	1	0	2.4	13448000	420260	0	1	1699
A0A8C0Z1R1	DAG1	Dystroglycan 1 OS=Canis lupus familiaris OX=9615 GN=DAG1 PE=4 SV=1	92.038	846	By MS/MS	3	3	6	139120000	3161800	0	6	326
A0A8C0Z1T2	LAMA3	Laminin subunit alpha 3 OS=Canis lupus familiaris OX=9615 GN=LAMA3 PE=4 SV=1	186.62	1686	By MS/MS	6	6	4.6	101560000	949200	65723000	5	3513
A0A8C0Z2A3	--	DENN domain containing 4C OS=Canis lupus familiaris OX=9615 PE=4 SV=1	218.73	1971	By MS/MS	7	7	5.4	163990000	1592100	107070000	6	6262
A0A8C0Z2B6	PHC2	Polyhomeotic homolog 2 OS=Canis lupus familiaris OX=9615 GN=PHC2 PE=4 SV=1	36.03	323	By MS/MS	4	3	14.6	65769000	2859500	56061000	5	2484
A0A8C0Z2D7	KIF15	Kinesin family member 15 OS=Canis lupus familiaris OX=9615 GN=KIF15 PE=3 SV=1	159.89	1384	By MS/MS	22	22	21.7	449770000	4453200	243520000	17	5850
A0A8C0Z2F5	CPSF1	Cleavage and polyadenylation specific factor 1 OS=Canis lupus familiaris OX=9615 GN=CPSF1 PE=4 SV=1	161.19	1444	By MS/MS	9	9	8.7	262840000	3205400	240690000	7	6265
A0A8C0Z2G8	NCAPD2	Condensin complex subunit 1 OS=Canis lupus familiaris OX=9615 GN=NCAPD2 PE=3 SV=1	157.34	1400	By MS/MS	15	15	13.2	518160000	6397000	417430000	10	6266
A0A8C0Z2I6	--	Sorting nexin OS=Canis lupus familiaris OX=9615 PE=3 SV=1	66.373	594	By MS/MS	2	2	8.1	40343000	1440800	34377000	2	2824
A0A8C0Z3B5	PLEKHA5	Pleckstrin homology domain containing A5 OS=Canis lupus familiaris OX=9615 GN=PLEKHA5 PE=4 SV=1	146.94	1284	By MS/MS	2	2	2.2	8545100	99361	13287000	1	3849
A0A8C0Z3F6	PCBP2	Poly(rC) binding protein 2 OS=Canis lupus familiaris OX=9615 GN=PCBP2 PE=4 SV=1	34.917	331	By matching	10	0	59.2	0	0	0	0	6275
A0A8C0Z3I7	RPL37A	Ribosomal protein L37a OS=Canis lupus familiaris OX=9615 GN=RPL37A PE=3 SV=1	10.275	92	By MS/MS	3	3	41.3	659730000	109960000	358010000	23	6277
A0A8C0Z3P5	--	PAT1 homolog 1, processing body mRNA decay factor OS=Canis lupus familiaris OX=9615 PE=3 SV=1	86.579	770	By MS/MS	5	5	11.2	210700000	4682200	105170000	5	3227
A0A8C0Z3X4	--	non-specific serine/threonine protein kinase OS=Canis lupus familiaris OX=9615 PE=4 SV=1	276.31	2503	By MS/MS	2	0	1	3587500	32320	3056900	1	6281
A0A8C0Z3X7	MYOF	Myoferlin OS=Canis lupus familiaris OX=9615 GN=MYOF PE=3 SV=1	233.27	2047	By MS/MS	53	53	32.6	3392500000	25317000	2989000000	65	2054
A0A8C0Z3Z6	--	Protein kinase cAMP-dependent type II regulatory subunit alpha OS=Canis lupus familiaris OX=9615 PE=3 SV=1	42.663	377	By MS/MS	7	5	26.3	1392600000	55703000	1177500000	11	5937
A0A8C0Z4B9	RPL15	60S ribosomal protein L15 OS=Canis lupus familiaris OX=9615 GN=RPL15 PE=3 SV=1	29.961	263	By MS/MS	1	0	6.8	0	0	0	0	3631
A0A8C0Z4F7	TAGLN3	Transgelin OS=Canis lupus familiaris OX=9615 GN=TAGLN3 PE=3 SV=1	17.329	155	By matching	1	0	9	0	0	0	0	6024
A0A8C0Z4K0	--	Dedicator of cytokinesis 1 OS=Canis lupus familiaris OX=9615 PE=3 SV=1	212.05	1835	By matching	3	2	2.1	22507000	195720	15987000	0	4185
A0A8C0Z4P8	ARFGEF1	ADP ribosylation factor guanine nucleotide exchange factor 1 OS=Canis lupus familiaris OX=9615 GN=ARFGEF1 PE=4 SV=1	193.08	1715	By MS/MS	17	12	13.9	586670000	6048100	325860000	13	2177
A0A8C0Z4R7	BACH1	BTB domain and CNC homolog 1 OS=Canis lupus familiaris OX=9615 GN=BACH1 PE=4 SV=1	74.68	680	By MS/MS	4	4	7.8	104090000	2669100	37234000	5	5019
A0A8C0Z4W1	--	Elongation factor 1-alpha OS=Canis lupus familiaris OX=9615 PE=3 SV=1	50.101	461	By matching	8	0	24.3	0	0	0	0	6290
A0A8C0Z4Z6	RIF1	Replication timing regulatory factor 1 OS=Canis lupus familiaris OX=9615 GN=RIF1 PE=4 SV=1	271.2	2440	By MS/MS	10	10	6.3	122210000	912020	130230000	8	2167
A0A8C0Z5A2	NFKB1	Nuclear factor NF-kappa-B p105 subunit OS=Canis lupus familiaris OX=9615 GN=NFKB1 PE=4 SV=1	101.45	936	By MS/MS	4	4	6.8	86244000	1487000	54141000	4	283
[truncated: 3,918 more rows]
