# Supplementary material for: Production, Passaging Stability, and Histological Analysis of Madin–Darby Canine Kidney Cells Cultured in a Low-Serum Medium
Source: Vaccines (Basel). 2024 Aug 30;12(9):991. doi: 10.3390/vaccines12090991 (PMC11435615; doi:10.3390/vaccines12090991)
Supplement: Supplementary file 1 [file vaccines-12-00991-s001.zip › Supplementary File S3/proteome/1.QualityControl/stats/ly_missing_stats.txt]

#Sample_ID	Quantified_Proteins	Missing_Proteins	Missing_Rate(%)
3_1_infected	5,361	1,184	18.09
3_2_infected	5,200	1,345	20.55
3_3_infected	5,263	1,282	19.59
3_4_uninfected	5,406	1,139	17.40
3_5_uninfected	5,521	1,024	15.65
3_6_uninfected	5,512	1,033	15.78
5_1_infected	5,299	1,246	19.04
5_2_infected	5,196	1,349	20.61
5_3_infected	5,205	1,340	20.47
5_4_uninfected	5,501	1,044	15.95
5_5_uninfected	5,480	1,065	16.27
5_6_uninfected	5,524	1,021	15.60
