# Supplementary material for: Production, Passaging Stability, and Histological Analysis of Madin–Darby Canine Kidney Cells Cultured in a Low-Serum Medium
Source: Vaccines (Basel). 2024 Aug 30;12(9):991. doi: 10.3390/vaccines12090991 (PMC11435615; doi:10.3390/vaccines12090991)
Supplement: Supplementary file 1 [file vaccines-12-00991-s001.zip › Supplementary File S3/proteome/1.QualityControl/stats/ly_msms_count.txt]

#ID	MS/MS_Count	Reverse	Contaminant
3945	4249	-	-
1441	2959	-	-
3517	2349	-	-
6498	1985	-	-
5260	1679	-	-
2815	1629	-	-
4714	1609	-	-
243	1583	-	-
6384	1533	-	-
6594	1484	-	-
5458	1469	-	-
287	1431	-	-
4430	1430	-	-
5764	1386	-	-
6595	1379	-	-
1269	1317	-	-
6073	1301	-	-
4505	1237	-	-
5457	1169	-	-
2382	1166	-	-
2670	1142	-	-
849	1130	-	-
3285	1085	-	-
3201	1009	-	-
3999	1006	-	+
636	984	-	-
5438	970	-	-
4715	912	-	-
6526	909	-	-
4791	908	-	-
5781	878	-	-
6467	877	-	-
2080	871	-	-
4781	841	-	-
5929	837	-	-
182	830	-	-
1317	827	-	-
5490	827	-	-
1318	769	-	-
4250	766	-	-
1713	735	-	-
6654	730	-	-
2730	710	-	-
1432	699	-	-
5923	686	-	-
5887	686	-	-
1996	685	-	-
4799	666	-	-
6188	666	-	-
3764	662	-	-
4824	660	-	-
4287	657	-	-
5880	644	-	-
4969	643	-	-
2053	641	-	-
202	637	-	-
5381	628	-	-
5644	623	-	-
6114	614	-	-
356	612	-	-
3380	612	-	-
6025	606	-	-
5664	595	-	-
4157	595	-	-
2054	589	-	-
3862	588	-	-
3816	584	-	-
1165	568	-	-
1039	554	-	-
5830	545	-	-
3109	544	-	-
2458	537	-	-
4613	535	-	-
6556	530	-	-
3000	529	-	-
6365	528	-	-
1505	527	-	-
6530	513	-	-
4471	507	-	-
6614	503	-	-
1176	495	-	-
1163	494	-	-
3057	490	-	-
5699	486	-	-
2912	481	-	-
744	481	-	-
2498	480	-	-
5736	477	-	-
4700	476	-	-
2564	475	-	-
2087	474	-	-
4324	473	-	-
5149	469	-	-
728	469	-	-
3392	468	-	-
357	465	-	-
6460	463	-	-
5187	461	-	-
5191	459	-	-
6604	454	-	-
5842	453	-	-
2732	444	-	-
5124	441	-	-
292	438	-	-
2919	437	-	-
249	436	-	-
3663	435	-	-
5057	434	-	-
5723	430	-	-
2920	425	-	-
4754	425	-	-
6166	423	-	-
1675	423	-	-
6319	422	-	-
5635	421	-	-
5921	419	-	-
5408	418	-	-
2678	412	-	-
4645	408	-	-
2525	407	-	-
3527	407	-	-
3841	402	-	-
5523	401	-	-
4115	399	-	-
5279	397	-	-
5877	396	-	-
5294	396	-	-
3821	395	-	-
6593	394	-	-
6623	393	-	-
4814	392	-	-
2480	392	-	-
6439	392	-	-
6380	390	-	-
4038	390	-	-
6334	389	-	-
2718	389	-	-
4407	386	-	-
4668	385	-	-
904	383	-	-
6455	378	-	-
2230	376	-	-
4419	374	-	-
3467	371	-	-
705	370	-	-
4036	370	-	-
1563	369	-	-
2940	369	-	-
6215	369	-	-
5949	368	-	-
6326	367	-	-
5087	366	-	-
6130	365	-	-
6423	364	-	-
3586	364	-	-
543	360	-	-
3173	359	-	-
4368	359	-	-
4445	356	-	-
1761	356	-	-
1811	355	-	-
3268	353	-	-
1206	351	-	-
3529	349	-	-
5132	348	-	-
6033	347	-	-
4164	347	-	-
5328	345	-	-
4500	345	-	-
6438	344	-	-
3048	344	-	-
138	342	-	-
2194	342	-	-
2689	341	-	-
6221	341	-	-
5409	341	-	-
5027	339	-	-
4344	338	-	-
2369	337	-	-
451	337	-	-
6342	335	-	-
564	334	-	-
2959	333	-	-
1263	333	-	-
4024	332	-	-
1299	332	-	-
333	331	-	-
2653	331	-	-
5005	330	-	-
763	328	-	-
996	328	-	-
4347	328	-	-
1010	327	-	-
2626	326	-	-
548	326	-	-
6602	325	-	-
4732	322	-	-
6260	322	-	-
6497	321	-	-
1093	320	-	-
6519	319	-	-
5605	318	-	-
5075	316	-	-
201	315	-	-
6002	313	-	-
4953	311	-	-
2893	310	-	-
1729	310	-	-
4934	308	-	-
5542	308	-	-
591	308	-	-
1669	307	-	-
1068	307	-	-
2404	305	-	-
5466	305	-	-
5367	305	-	-
2139	305	-	-
6552	303	-	-
3361	302	-	-
5630	302	-	-
6302	300	-	-
465	298	-	-
1467	297	-	-
4616	297	-	-
1048	297	-	-
3726	296	-	-
1782	296	-	-
432	295	-	-
347	295	-	-
4550	294	-	-
733	293	-	-
3295	293	-	-
6149	292	-	-
6244	292	-	-
656	292	-	-
5587	292	-	-
6279	291	-	-
4340	290	-	-
5243	289	-	-
6381	288	-	-
780	288	-	-
5569	288	-	-
5011	287	-	-
4535	286	-	-
497	286	-	-
237	283	-	-
1250	281	-	-
3356	281	-	-
3741	280	-	-
6449	279	-	-
3083	278	-	-
5678	276	-	-
4553	276	-	-
1810	276	-	-
1568	275	-	-
1477	275	-	-
2064	275	-	-
2034	274	-	-
6246	274	-	-
5552	274	-	-
556	274	-	-
5390	274	-	-
6632	274	-	-
5650	273	-	-
772	273	-	-
1324	272	-	-
4751	272	-	-
5178	272	-	-
5360	270	-	-
3255	269	-	-
5401	268	-	-
5976	267	-	-
1768	266	-	-
6018	266	-	-
857	264	-	-
3042	264	-	-
2836	264	-	-
5461	263	-	-
5535	262	-	-
277	262	-	-
3578	262	-	-
4322	262	-	-
5432	261	-	-
169	261	-	-
2118	261	-	-
3566	260	-	-
4725	260	-	-
375	260	-	-
4089	259	-	-
5525	259	-	-
5943	257	-	-
5164	257	-	-
916	257	-	-
6524	255	-	-
5185	255	-	-
5878	255	-	-
3025	255	-	-
2934	254	-	-
5575	253	-	-
6527	253	-	-
2109	253	-	-
1896	253	-	-
521	253	-	-
5286	253	-	-
4144	252	-	-
1443	252	-	-
1708	251	-	-
3375	251	-	-
4511	251	-	-
5358	251	-	-
766	251	-	-
3588	251	-	-
1364	250	-	-
5774	250	-	-
2224	249	-	-
6592	248	-	-
2386	248	-	-
5036	248	-	-
6001	248	-	-
6277	247	-	-
5844	247	-	-
6299	246	-	-
1885	246	-	-
6065	246	-	-
5309	246	-	-
5797	246	-	-
5052	246	-	-
2019	246	-	-
3076	245	-	-
5812	245	-	-
4105	245	-	-
2645	245	-	-
983	244	-	-
5809	244	-	-
6650	242	-	-
5010	242	-	-
2204	242	-	-
164	241	-	-
6425	241	-	-
3442	241	-	-
2606	241	-	-
3325	241	-	-
1733	240	-	-
737	240	-	-
349	240	-	-
4496	239	-	-
3433	239	-	-
4227	239	-	-
1891	239	-	-
1203	238	-	-
6285	238	-	-
979	238	-	-
845	236	-	-
5882	236	-	-
1256	236	-	-
4571	235	-	-
6625	235	-	-
6297	235	-	-
2052	235	-	-
2770	234	-	-
4783	233	-	-
5290	233	-	-
2431	233	-	-
3674	231	-	-
5497	231	-	-
5106	231	-	-
822	230	-	-
6205	230	-	-
2478	230	-	-
1282	230	-	-
211	230	-	-
2654	229	-	-
879	229	-	-
5566	229	-	-
6162	229	-	-
5856	228	-	-
6041	228	-	-
5082	228	-	-
166	228	-	-
5548	227	-	-
755	227	-	-
5074	226	-	-
3672	225	-	-
6511	225	-	-
1355	225	-	-
3805	224	-	-
158	224	-	-
6525	224	-	-
2865	223	-	-
4832	222	-	-
1260	222	-	-
132	222	-	-
4789	221	-	-
6471	221	-	-
2406	221	-	-
1678	221	-	-
5845	220	-	-
261	220	-	-
5021	220	-	-
1592	220	-	-
406	219	-	-
4254	219	-	-
4082	218	-	-
6196	218	-	-
2726	217	-	-
6276	217	-	-
4215	217	-	-
4406	217	-	-
4857	217	-	-
2701	217	-	-
5562	216	-	-
2103	216	-	-
3880	216	-	-
458	215	-	-
1902	215	-	-
2512	215	-	-
1909	214	-	-
3643	214	-	-
2099	214	-	-
3271	214	-	-
4671	214	-	-
5240	214	-	-
4442	214	-	-
1350	213	-	-
478	213	-	-
3357	212	-	-
1748	211	-	-
2882	210	-	-
5077	210	-	-
4013	210	-	-
2179	210	-	-
1631	210	-	-
1436	209	-	-
215	209	-	-
1881	209	-	-
4971	209	-	-
2557	208	-	-
5990	208	-	-
4401	208	-	-
869	208	-	-
1556	207	-	-
695	207	-	-
2811	207	-	-
4646	207	-	-
2111	206	-	-
1421	206	-	-
5789	206	-	-
2884	205	-	-
4186	205	-	-
4405	205	-	-
1937	205	-	-
4240	205	-	-
4977	204	-	-
6522	204	-	-
3211	204	-	-
789	204	-	-
4216	204	-	-
1791	204	-	-
172	203	-	-
3970	203	-	-
1265	203	-	-
4483	203	-	-
4702	202	-	-
1912	202	-	-
613	201	-	-
1812	201	-	-
5658	201	-	-
3940	200	-	-
6445	200	-	-
6333	200	-	-
2508	199	-	-
5366	199	-	-
5858	198	-	-
3935	198	-	-
200	198	-	-
5443	197	-	-
1849	197	-	-
1991	197	-	-
1518	197	-	-
192	197	-	-
6339	196	-	-
4515	195	-	-
1643	195	-	-
4044	195	-	-
136	195	-	-
3097	194	-	-
6012	194	-	-
5218	194	-	-
5058	193	-	-
4212	193	-	-
594	193	-	-
5099	193	-	-
4552	192	-	-
4883	192	-	-
5973	192	-	-
2546	192	-	-
2843	191	-	-
696	191	-	-
5134	191	-	-
3139	191	-	-
2035	191	-	-
3221	191	-	-
4091	190	-	-
225	190	-	-
4297	190	-	-
2135	190	-	-
1196	190	-	-
576	189	-	-
3011	189	-	-
3546	189	-	-
4452	189	-	-
362	188	-	-
1470	188	-	-
189	188	-	-
2362	188	-	-
6450	188	-	-
1501	188	-	-
4210	187	-	-
3558	187	-	-
295	187	-	-
1232	187	-	-
6305	187	-	-
3341	187	-	-
3273	186	-	-
1743	186	-	-
3638	186	-	-
1536	186	-	-
862	186	-	-
6291	185	-	-
842	185	-	-
6081	185	-	-
5090	185	-	-
5820	185	-	-
2853	184	-	-
6266	183	-	-
611	183	-	-
4621	183	-	-
2946	182	-	-
434	182	-	-
3856	182	-	-
2389	182	-	-
1351	182	-	-
754	182	-	-
2679	181	-	-
3264	181	-	-
3954	180	-	-
750	180	-	-
6473	180	-	-
5962	180	-	-
1662	180	-	-
3749	180	-	-
4979	180	-	-
4274	179	-	-
5771	179	-	-
181	178	-	-
5914	178	-	-
3351	178	-	-
2136	178	-	-
3029	178	-	-
248	178	-	-
6337	177	-	-
3904	177	-	-
1434	177	-	-
3180	176	-	-
6035	176	-	-
2208	176	-	-
1471	175	-	-
1042	175	-	-
3944	175	-	-
5759	175	-	-
5471	175	-	-
6547	174	-	-
814	174	-	-
582	174	-	-
2131	174	-	-
6470	173	-	-
5768	173	-	-
494	173	-	-
4598	173	-	-
3695	172	-	-
6068	172	-	-
6441	172	-	-
3713	172	-	-
1641	172	-	-
6204	172	-	-
6208	172	-	-
6580	172	-	-
4844	172	-	-
5918	172	-	-
6151	171	-	-
1247	171	-	-
6666	171	-	-
6491	170	-	-
1799	170	-	-
3384	169	-	-
1199	169	-	-
817	169	-	-
3431	168	-	-
2646	168	-	-
628	168	-	-
5660	167	-	-
162	167	-	-
3593	167	-	-
1395	167	-	-
1961	167	-	-
220	167	-	-
652	167	-	-
5778	167	-	-
392	167	-	-
6400	166	-	-
6573	166	-	-
2181	166	-	-
5803	166	-	-
943	165	-	-
615	165	-	-
5746	165	-	-
512	165	-	-
6105	165	-	-
4381	165	-	-
4278	165	-	-
4537	165	-	-
1207	165	-	-
4830	164	-	-
5349	164	-	-
4296	164	-	-
3730	164	-	-
290	164	-	-
5444	164	-	-
1287	164	-	-
3754	163	-	-
5954	163	-	-
2979	163	-	-
2488	163	-	-
690	163	-	-
6163	162	-	-
5391	162	-	-
5174	162	-	-
2021	162	-	-
5434	162	-	-
5263	162	-	-
1970	162	-	-
1138	161	-	-
2905	161	-	-
2561	161	-	-
4955	160	-	-
331	160	-	-
853	160	-	-
1867	160	-	-
2039	160	-	-
5706	160	-	-
5357	160	-	-
5281	160	-	-
4936	160	-	-
5993	159	-	-
4328	159	-	-
5207	159	-	-
5815	159	-	-
4411	159	-	-
3911	158	-	-
2028	158	-	-
6031	158	-	-
639	157	-	-
1947	157	-	-
3986	157	-	-
2887	157	-	-
6566	157	-	-
6301	157	-	-
5906	157	-	-
2868	156	-	-
4683	156	-	-
1335	156	-	-
4698	156	-	-
2391	155	-	-
1239	155	-	-
2782	155	-	-
1480	155	-	-
3917	155	-	-
3804	155	-	-
3360	154	-	-
1521	154	-	-
2861	154	-	-
3949	154	-	-
3078	153	-	-
889	153	-	-
4499	153	-	-
6013	153	-	-
1420	152	-	-
5991	152	-	-
6609	152	-	-
212	152	-	-
2908	152	-	-
2978	152	-	-
5083	152	-	-
2491	151	-	-
5689	151	-	-
3296	151	-	-
4335	151	-	-
361	151	-	-
1949	151	-	-
1994	150	-	-
359	150	-	-
4043	150	-	-
1213	150	-	-
3474	150	-	-
4308	150	-	-
2286	150	-	-
3956	150	-	-
4526	150	-	-
5013	150	-	-
1023	150	-	-
5965	149	-	-
4678	149	-	-
6615	149	-	-
6638	149	-	-
930	149	-	-
1494	149	-	-
1651	149	-	-
5023	149	-	-
671	149	-	-
3266	149	-	-
6507	149	-	-
6140	149	-	-
5463	148	-	-
4264	148	-	-
5008	148	-	-
3332	148	-	-
2918	148	-	-
4524	147	-	-
6249	147	-	-
4158	147	-	-
941	147	-	-
4948	147	-	-
1946	147	-	-
3137	147	-	-
572	146	-	-
3985	146	-	-
5912	146	-	-
4584	146	-	-
4306	146	-	-
3425	146	-	-
2294	146	-	-
5850	146	-	-
2220	146	-	-
852	145	-	-
5779	145	-	-
4891	144	-	-
917	144	-	-
6679	144	-	-
4102	144	-	-
4323	144	-	-
6545	144	-	-
2399	143	-	-
2597	143	-	-
3827	143	-	-
5389	143	-	-
2672	143	-	-
2171	143	-	-
2190	143	-	-
1295	143	-	-
1419	142	-	-
6123	142	-	-
2164	142	-	-
4641	142	-	-
2231	142	-	-
3859	142	-	-
5883	142	-	-
3521	141	-	-
4636	141	-	-
5816	141	-	-
4750	141	-	-
1686	141	-	-
2260	141	-	-
1051	141	-	-
218	141	-	-
4639	140	-	-
1411	140	-	-
4314	140	-	-
2874	140	-	-
6263	140	-	-
939	140	-	-
5383	140	-	-
3763	140	-	-
2187	139	-	-
4576	139	-	-
2441	139	-	-
4195	139	-	-
2262	139	-	-
4069	138	-	-
180	138	-	-
3988	138	-	-
5460	138	-	-
4415	138	-	-
2988	138	-	-
3017	138	-	-
5948	137	-	-
11	137	-	+
4597	137	-	-
529	137	-	-
6518	137	-	-
542	137	-	-
4307	137	-	-
3147	137	-	-
2655	137	-	-
909	137	-	-
2942	137	-	-
873	137	-	-
140	136	-	-
2682	136	-	-
1974	136	-	-
5762	136	-	-
650	135	-	-
1313	135	-	-
6506	135	-	-
5937	135	-	-
260	135	-	-
2214	135	-	-
3820	135	-	-
6424	135	-	-
1130	135	-	-
2809	135	-	-
4904	134	-	-
4965	134	-	-
5156	134	-	-
4510	134	-	-
454	134	-	-
2909	134	-	-
946	134	-	-
4711	134	-	-
5308	134	-	-
6435	134	-	-
5488	134	-	-
5521	134	-	-
4031	134	-	-
427	134	-	-
6523	134	-	-
1063	134	-	-
198	133	-	-
3792	133	-	-
5239	133	-	-
6206	133	-	-
6454	133	-	-
5486	133	-	-
5378	133	-	-
5009	133	-	-
2296	132	-	-
3842	132	-	-
3677	132	-	-
3657	132	-	-
5947	132	-	-
258	131	-	-
2465	131	-	-
1572	131	-	-
6505	131	-	-
4856	131	-	-
6479	131	-	-
6008	131	-	-
3368	131	-	-
2316	131	-	-
4740	131	-	-
5224	131	-	-
2764	131	-	-
3413	130	-	-
2177	130	-	-
3682	130	-	-
1659	130	-	-
6232	130	-	-
1815	130	-	-
3656	130	-	-
208	130	-	-
1100	130	-	-
2276	130	-	-
5632	130	-	-
3262	129	-	-
2388	129	-	-
944	129	-	-
4682	129	-	-
4748	128	-	-
1655	128	-	-
1894	128	-	-
1752	128	-	-
1959	128	-	-
4703	128	-	-
5625	128	-	-
2922	128	-	-
3692	128	-	-
5097	128	-	-
400	128	-	-
6133	128	-	-
223	128	-	-
234	127	-	-
1327	127	-	-
4359	127	-	-
2449	127	-	-
4318	127	-	-
1026	127	-	-
3700	127	-	-
1831	126	-	-
2772	126	-	-
6432	126	-	-
3512	126	-	-
2712	126	-	-
3819	126	-	-
2957	126	-	-
3664	126	-	-
3603	126	-	-
3468	126	-	-
1229	126	-	-
1389	125	-	-
1086	125	-	-
2542	125	-	-
3797	125	-	-
1107	125	-	-
5950	125	-	-
2127	125	-	-
6390	125	-	-
5634	125	-	-
4780	124	-	-
991	124	-	-
4468	124	-	-
5732	124	-	-
1236	124	-	-
3108	124	-	-
3062	124	-	-
5751	124	-	-
1414	124	-	-
5319	124	-	-
5119	124	-	-
6288	124	-	-
2288	124	-	-
5711	124	-	-
3707	124	-	-
5551	124	-	-
1682	123	-	-
6359	123	-	-
5766	123	-	-
2066	123	-	-
3131	123	-	-
4377	123	-	-
5509	123	-	-
5303	123	-	-
423	123	-	-
1184	123	-	-
2105	123	-	-
5242	123	-	-
4909	123	-	-
1091	123	-	-
6504	123	-	-
1710	123	-	-
6500	123	-	-
5517	123	-	-
1616	123	-	-
1489	122	-	-
1127	122	-	-
5321	122	-	-
3457	122	-	-
5933	122	-	-
2237	121	-	-
3646	121	-	-
3086	121	-	-
4590	121	-	-
6161	121	-	-
1797	121	-	-
6183	121	-	-
5152	121	-	-
3234	121	-	-
6643	121	-	-
3793	121	-	-
240	121	-	-
3621	120	-	-
1160	120	-	-
2351	120	-	-
3957	119	-	-
2068	119	-	-
4853	119	-	-
6226	119	-	-
6093	119	-	-
3836	119	-	-
4675	119	-	-
6255	119	-	-
5039	119	-	-
1037	119	-	-
6541	119	-	-
5316	119	-	-
6529	119	-	-
6056	118	-	-
6256	118	-	-
3422	118	-	-
907	118	-	-
5996	118	-	-
4991	118	-	-
4638	118	-	-
3447	118	-	-
6357	118	-	-
3929	118	-	-
6548	118	-	-
5342	118	-	-
184	118	-	-
5601	117	-	-
3486	117	-	-
2017	117	-	-
3734	117	-	-
5462	117	-	-
5546	117	-	-
2709	117	-	-
4160	117	-	-
4229	116	-	-
3833	116	-	-
3311	116	-	-
3208	116	-	-
4302	116	-	-
3752	116	-	-
2814	116	-	-
3918	116	-	-
2287	116	-	-
3977	116	-	-
1613	116	-	-
6139	116	-	-
6391	115	-	-
5298	115	-	-
5518	115	-	-
5251	115	-	-
3965	115	-	-
1174	115	-	-
2405	115	-	-
6532	115	-	-
5222	115	-	-
4218	115	-	-
168	115	-	-
2570	115	-	-
5410	114	-	-
2123	114	-	-
2930	114	-	-
6581	114	-	-
5059	114	-	-
2356	114	-	-
351	114	-	-
1058	114	-	-
221	114	-	-
1707	114	-	-
4420	114	-	-
6626	114	-	-
6098	113	-	-
3018	113	-	-
3338	113	-	-
595	113	-	-
516	113	-	-
4563	113	-	-
1506	113	-	-
3893	113	-	-
1765	113	-	-
3130	113	-	-
3884	113	-	-
1755	113	-	-
3869	113	-	-
4770	112	-	-
445	112	-	-
5259	112	-	-
5334	112	-	-
627	112	-	-
593	112	-	-
2281	112	-	-
5595	112	-	-
4659	112	-	-
5256	111	-	-
3450	111	-	-
5032	111	-	-
5441	111	-	-
2074	111	-	-
2642	111	-	-
1824	111	-	-
4632	111	-	-
3228	111	-	-
2713	111	-	-
565	111	-	-
3642	111	-	-
4938	111	-	-
4143	110	-	-
3905	110	-	-
4345	110	-	-
2048	110	-	-
2299	110	-	-
3694	110	-	-
4147	110	-	-
3912	110	-	-
491	110	-	-
1284	110	-	-
3729	110	-	-
1596	109	-	-
5828	109	-	-
2348	109	-	-
5493	109	-	-
3572	109	-	-
786	109	-	-
4907	109	-	-
6055	109	-	-
5608	109	-	-
2398	109	-	-
3507	109	-	-
148	109	-	-
1289	109	-	-
6409	109	-	-
4064	109	-	-
6309	109	-	-
4478	109	-	-
1603	109	-	-
840	109	-	-
2083	109	-	-
1985	108	-	-
3367	108	-	-
6414	108	-	-
170	108	-	-
4096	108	-	-
6284	108	-	-
6343	108	-	-
4587	108	-	-
1391	108	-	-
2530	108	-	-
5244	108	-	-
447	108	-	-
1193	108	-	-
2283	108	-	-
6469	107	-	-
1105	107	-	-
5613	107	-	-
1781	107	-	-
1178	107	-	-
5710	107	-	-
6004	107	-	-
4864	107	-	-
967	107	-	-
2715	107	-	-
6502	107	-	-
1332	107	-	-
3851	107	-	-
152	106	-	-
4259	106	-	-
1475	106	-	-
2900	106	-	-
6472	106	-	-
3584	106	-	-
1114	106	-	-
5483	106	-	-
1425	106	-	-
2106	106	-	-
5081	106	-	-
149	106	-	-
5285	106	-	-
6308	106	-	-
4490	106	-	-
4247	106	-	-
3807	106	-	-
5580	106	-	-
4926	105	-	-
4877	105	-	-
1322	105	-	-
6269	105	-	-
6549	105	-	-
2167	105	-	-
5101	105	-	-
6211	105	-	-
4336	105	-	-
3678	105	-	-
1392	104	-	-
3545	104	-	-
3604	104	-	-
5061	104	-	-
1762	104	-	-
2141	104	-	-
4540	104	-	-
5084	104	-	-
2774	104	-	-
5127	104	-	-
417	104	-	-
1531	104	-	-
976	104	-	-
3002	104	-	-
2036	104	-	-
1793	104	-	-
847	104	-	-
6417	103	-	-
1653	103	-	-
5107	103	-	-
6421	103	-	-
3376	103	-	-
729	103	-	-
6185	103	-	-
5288	103	-	-
2565	103	-	-
3761	103	-	-
1466	103	-	-
3585	103	-	-
4566	103	-	-
3853	103	-	-
6628	103	-	-
1839	102	-	-
589	102	-	-
2683	102	-	-
6461	102	-	-
6571	102	-	-
4412	102	-	-
4117	102	-	-
1953	102	-	-
1834	102	-	-
5922	102	-	-
1921	102	-	-
6607	102	-	-
6036	102	-	-
3536	102	-	-
4983	102	-	-
2671	101	-	-
6104	101	-	-
133	101	-	-
2977	101	-	-
3278	101	-	-
6261	101	-	-
5567	101	-	-
1569	101	-	-
527	101	-	-
1155	101	-	-
6528	101	-	-
5006	101	-	-
5677	101	-	-
3652	101	-	-
540	101	-	-
128	100	-	-
3990	100	-	-
6265	100	-	-
1705	100	-	-
5784	100	-	-
4474	100	-	-
5583	100	-	-
1540	100	-	-
16	100	-	+
3058	100	-	-
2154	100	-	-
1393	100	-	-
5670	100	-	-
5939	100	-	-
6083	100	-	-
4233	100	-	-
4241	99	-	-
2759	99	-	-
5530	99	-	-
5160	99	-	-
5105	99	-	-
2175	99	-	-
1571	99	-	-
2864	99	-	-
2692	98	-	-
1447	98	-	-
6247	98	-	-
1228	98	-	-
3161	98	-	-
6315	98	-	-
2890	98	-	-
3802	98	-	-
5649	98	-	-
4413	98	-	-
1874	98	-	-
503	98	-	-
4606	97	-	-
6539	97	-	-
5123	97	-	-
3971	97	-	-
499	97	-	-
289	97	-	-
1031	97	-	-
1878	97	-	-
4068	97	-	-
5253	97	-	-
3237	97	-	-
703	97	-	-
5194	97	-	-
3446	97	-	-
890	97	-	-
3366	97	-	-
4610	97	-	-
673	97	-	-
3625	96	-	-
2828	96	-	-
4841	96	-	-
1118	96	-	-
1619	96	-	-
5718	96	-	-
5716	96	-	-
5071	96	-	-
902	96	-	-
4618	95	-	-
1181	95	-	-
1835	95	-	-
2121	95	-	-
5904	95	-	-
4982	95	-	-
472	95	-	-
4902	95	-	-
2000	95	-	-
2810	95	-	-
4764	95	-	-
5327	95	-	-
5600	95	-	-
590	95	-	-
5203	95	-	-
4880	94	-	-
875	94	-	-
6575	94	-	-
1668	94	-	-
354	94	-	-
5676	94	-	-
2560	94	-	-
5201	94	-	-
5720	94	-	-
2961	93	-	-
5184	93	-	-
5726	93	-	-
4961	93	-	-
5804	93	-	-
3858	93	-	-
3660	93	-	-
4101	93	-	-
298	93	-	-
5116	93	-	-
5440	93	-	-
3007	93	-	-
5767	93	-	-
4733	93	-	-
3437	93	-	-
4717	92	-	-
6245	92	-	-
4861	92	-	-
1238	92	-	-
568	92	-	-
6091	92	-	-
1611	92	-	-
3995	92	-	-
2371	92	-	-
4275	92	-	-
4862	92	-	-
2808	92	-	-
4665	92	-	-
4874	91	-	-
4482	91	-	-
1757	91	-	-
5564	91	-	-
183	91	-	-
4092	91	-	-
1407	91	-	-
608	91	-	-
411	91	-	-
4976	91	-	-
1323	91	-	-
4378	91	-	-
4424	91	-	-
1823	91	-	-
2323	90	-	-
5539	90	-	-
193	90	-	-
4299	90	-	-
3038	90	-	-
2012	90	-	-
5126	90	-	-
5270	90	-	-
4480	90	-	-
1451	90	-	-
6167	90	-	-
3472	90	-	-
1910	90	-	-
4794	90	-	-
1159	90	-	-
379	90	-	-
2983	90	-	-
196	90	-	-
583	90	-	-
2685	89	-	-
2766	89	-	-
2710	89	-	-
5398	89	-	-
4174	89	-	-
5659	89	-	-
4967	89	-	-
1246	89	-	-
4018	89	-	-
4541	89	-	-
5273	89	-	-
1080	89	-	-
4127	89	-	-
1137	89	-	-
1661	88	-	-
6237	88	-	-
2058	88	-	-
4772	88	-	-
5652	88	-	-
3176	88	-	-
3750	88	-	-
2686	88	-	-
6336	88	-	-
2706	88	-	-
769	88	-	-
6486	88	-	-
2559	88	-	-
6273	88	-	-
1460	87	-	-
6377	87	-	-
2402	87	-	-
2841	87	-	-
2268	87	-	-
6618	87	-	-
1433	87	-	-
3410	87	-	-
741	87	-	-
4236	87	-	-
2617	87	-	-
4315	87	-	-
2563	87	-	-
3063	87	-	-
5935	87	-	-
665	87	-	-
6304	86	-	-
745	86	-	-
2329	86	-	-
2575	86	-	-
4346	86	-	-
2217	86	-	-
5791	86	-	-
6014	86	-	-
5277	86	-	-
681	86	-	-
5040	86	-	-
5211	86	-	-
5775	86	-	-
3225	86	-	-
5227	86	-	-
5323	85	-	-
187	85	-	-
1216	85	-	-
5633	85	-	-
3634	85	-	-
366	85	-	-
1864	85	-	-
1931	85	-	-
5997	85	-	-
1307	85	-	-
5672	85	-	-
4	85	-	+
2303	85	-	-
4931	85	-	-
175	85	-	-
3241	85	-	-
1161	85	-	-
3673	85	-	-
1002	85	-	-
4462	85	-	-
4596	85	-	-
5310	84	-	-
6300	84	-	-
6622	84	-	-
4734	84	-	-
5274	84	-	-
117	84	-	-
6430	84	-	-
2659	84	-	-
4727	84	-	-
1302	84	-	-
1365	84	-	-
5545	84	-	-
3146	84	-	-
3259	84	-	-
3253	84	-	-
5205	84	-	-
2289	84	-	-
5043	83	-	-
6191	83	-	-
1233	83	-	-
1915	83	-	-
5673	83	-	-
1457	83	-	-
2159	83	-	-
5998	83	-	-
397	83	-	-
1139	83	-	-
5320	83	-	-
4580	83	-	-
4809	83	-	-
4054	83	-	-
6617	83	-	-
5610	83	-	-
1929	83	-	-
721	83	-	-
5435	83	-	-
4954	83	-	-
4534	83	-	-
1851	83	-	-
3269	83	-	-
2773	83	-	-
3740	82	-	-
6487	82	-	-
2624	82	-	-
5382	82	-	-
205	82	-	-
4987	82	-	-
956	82	-	-
5522	82	-	-
4681	82	-	-
785	82	-	-
2029	82	-	-
5379	82	-	-
5701	82	-	-
1194	81	-	-
5958	81	-	-
5926	81	-	-
2358	81	-	-
4657	81	-	-
5233	81	-	-
5957	81	-	-
6600	81	-	-
5206	81	-	-
4658	81	-	-
6019	81	-	-
399	81	-	-
3223	81	-	-
551	80	-	-
1492	80	-	-
3427	80	-	-
3708	80	-	-
918	80	-	-
3301	80	-	-
1903	80	-	-
2917	80	-	-
1090	80	-	-
2126	80	-	-
4858	80	-	-
2543	80	-	-
4507	80	-	-
2915	80	-	-
1657	80	-	-
5175	80	-	-
3321	80	-	-
3900	80	-	-
5157	80	-	-
5903	80	-	-
6485	80	-	-
2964	80	-	-
1007	80	-	-
413	80	-	-
1334	80	-	-
3051	80	-	-
3309	79	-	-
6107	79	-	-
5170	79	-	-
3283	79	-	-
4387	79	-	-
4098	79	-	-
288	79	-	-
5985	79	-	-
4019	79	-	-
2786	79	-	-
4546	79	-	-
2140	79	-	-
6220	79	-	-
618	79	-	-
3229	79	-	-
5407	78	-	-
802	78	-	-
1840	78	-	-
4269	78	-	-
4882	78	-	-
3637	78	-	-
1658	78	-	-
5592	78	-	-
3879	78	-	-
6127	78	-	-
4514	78	-	-
6651	78	-	-
4778	78	-	-
6108	78	-	-
4699	78	-	-
865	78	-	-
230	78	-	-
5555	78	-	-
1519	78	-	-
2387	77	-	-
4928	77	-	-
2317	77	-	-
6310	77	-	-
1610	77	-	-
429	77	-	-
5817	77	-	-
3976	77	-	-
3089	77	-	-
4414	77	-	-
4230	77	-	-
4713	77	-	-
271	77	-	-
5103	77	-	-
3049	77	-	-
5352	77	-	-
2450	77	-	-
5450	77	-	-
2475	77	-	-
5952	77	-	-
3866	77	-	-
142	77	-	-
517	77	-	-
3113	76	-	-
2601	76	-	-
3189	76	-	-
4080	76	-	-
609	76	-	-
4859	76	-	-
6448	76	-	-
2245	76	-	-
4012	76	-	-
2812	76	-	-
3316	76	-	-
5343	76	-	-
5503	76	-	-
5420	76	-	-
6558	76	-	-
2661	76	-	-
5183	76	-	-
3348	76	-	-
5208	76	-	-
6262	76	-	-
1409	75	-	-
6298	75	-	-
4782	75	-	-
2353	75	-	-
910	75	-	-
3206	75	-	-
3629	75	-	-
1701	75	-	-
4660	75	-	-
3666	75	-	-
4256	75	-	-
5941	75	-	-
607	75	-	-
588	75	-	-
1310	75	-	-
2612	75	-	-
3300	75	-	-
6392	75	-	-
6457	75	-	-
723	75	-	-
5742	75	-	-
3459	75	-	-
4316	75	-	-
2222	75	-	-
5875	75	-	-
2801	75	-	-
2340	75	-	-
3214	75	-	-
534	74	-	-
858	74	-	-
606	74	-	-
2056	74	-	-
4995	74	-	-
4866	74	-	-
482	74	-	-
1187	74	-	-
6379	74	-	-
2600	74	-	-
3393	74	-	-
6401	74	-	-
3868	74	-	-
6154	74	-	-
2521	74	-	-
3443	74	-	-
1356	74	-	-
5662	73	-	-
502	73	-	-
6374	73	-	-
5480	73	-	-
2657	73	-	-
6112	73	-	-
2987	73	-	-
3462	73	-	-
5578	73	-	-
5041	73	-	-
4910	73	-	-
1316	73	-	-
2567	73	-	-
2739	73	-	-
1329	73	-	-
6322	73	-	-
5788	73	-	-
4257	73	-	-
3505	73	-	-
3550	73	-	-
2736	73	-	-
1676	73	-	-
3817	73	-	-
5079	73	-	-
1583	73	-	-
759	73	-	-
4769	72	-	-
3602	72	-	-
1920	72	-	-
2741	72	-	-
775	72	-	-
2608	72	-	-
1147	72	-	-
4539	72	-	-
4063	71	-	-
6369	71	-	-
5969	71	-	-
2832	71	-	-
1691	71	-	-
3528	71	-	-
3111	71	-	-
4899	71	-	-
5212	71	-	-
5825	71	-	-
5426	71	-	-
6259	71	-	-
4451	71	-	-
3064	71	-	-
895	71	-	-
2997	71	-	-
4595	71	-	-
5419	71	-	-
150	71	-	-
5076	71	-	-
3453	71	-	-
1112	71	-	-
5983	71	-	-
5894	71	-	-
1635	71	-	-
4396	70	-	-
5675	70	-	-
1990	70	-	-
2374	70	-	-
4137	70	-	-
3532	70	-	-
3742	70	-	-
4459	70	-	-
2023	70	-	-
4100	70	-	-
457	70	-	-
2309	70	-	-
3117	70	-	-
129	70	-	-
1627	70	-	-
4669	70	-	-
4006	70	-	-
5504	70	-	-
5982	69	-	-
4932	69	-	-
2611	69	-	-
4564	69	-	-
704	69	-	-
4166	69	-	-
4466	69	-	-
2125	69	-	-
6126	69	-	-
515	69	-	-
3658	69	-	-
5777	69	-	-
3883	69	-	-
1809	69	-	-
3407	69	-	-
881	69	-	-
827	69	-	-
1737	69	-	-
2427	69	-	-
2989	69	-	-
3609	69	-	-
2138	69	-	-
5338	69	-	-
3581	69	-	-
926	69	-	-
3567	69	-	-
523	69	-	-
1070	69	-	-
1503	69	-	-
4608	68	-	-
6323	68	-	-
2586	68	-	-
5679	68	-	-
1629	68	-	-
3808	68	-	-
3838	68	-	-
5345	68	-	-
4380	68	-	-
5055	68	-	-
5602	68	-	-
3662	68	-	-
228	68	-	-
5537	68	-	-
4289	68	-	-
4279	68	-	-
5190	68	-	-
6378	68	-	-
265	68	-	-
764	68	-	-
4556	68	-	-
4589	67	-	-
4198	67	-	-
2690	67	-	-
1119	67	-	-
3240	67	-	-
3405	67	-	-
1231	67	-	-
3336	67	-	-
3415	67	-	-
3490	67	-	-
1805	67	-	-
3801	67	-	-
836	67	-	-
2777	67	-	-
3133	67	-	-
3344	67	-	-
5527	67	-	-
4417	67	-	-
6173	67	-	-
960	67	-	-
3363	67	-	-
5173	67	-	-
2610	67	-	-
5136	67	-	-
6385	67	-	-
5042	67	-	-
1725	67	-	-
5283	67	-	-
5873	67	-	-
3968	67	-	-
837	67	-	-
2724	67	-	-
5267	67	-	-
1814	67	-	-
989	67	-	-
4519	66	-	-
5482	66	-	-
3568	66	-	-
2026	66	-	-
1278	66	-	-
3569	66	-	-
6207	66	-	-
5017	66	-	-
3809	66	-	-
3114	66	-	-
2990	66	-	-
4211	66	-	-
1853	66	-	-
2227	66	-	-
4985	66	-	-
2500	66	-	-
975	66	-	-
4047	66	-	-
5339	66	-	-
5972	65	-	-
2195	65	-	-
6100	65	-	-
5363	65	-	-
4207	65	-	-
3888	65	-	-
5868	65	-	-
592	65	-	-
4726	65	-	-
5265	65	-	-
1281	65	-	-
5324	65	-	-
3737	65	-	-
5549	65	-	-
4760	65	-	-
1624	65	-	-
2176	65	-	-
1825	65	-	-
4154	65	-	-
2705	65	-	-
6071	65	-	-
2862	65	-	-
2805	65	-	-
3538	65	-	-
2092	65	-	-
2344	65	-	-
5529	65	-	-
6144	65	-	-
6569	65	-	-
5734	64	-	-
3718	64	-	-
2412	64	-	-
4182	64	-	-
6099	64	-	-
1219	64	-	-
5291	64	-	-
2847	64	-	-
4867	64	-	-
3304	64	-	-
5216	64	-	-
4238	64	-	-
2375	64	-	-
6150	64	-	-
1268	64	-	-
5016	64	-	-
5186	64	-	-
4457	64	-	-
1025	64	-	-
3143	64	-	-
5792	64	-	-
2789	64	-	-
2906	64	-	-
6020	64	-	-
3744	63	-	-
4002	63	-	-
1842	63	-	-
931	63	-	-
908	63	-	-
3406	63	-	-
5571	63	-	-
2515	63	-	-
815	63	-	-
1862	63	-	-
2326	63	-	-
2396	63	-	-
3024	63	-	-
2583	63	-	-
6239	63	-	-
3202	63	-	-
951	63	-	-
5131	63	-	-
4492	63	-	-
2779	63	-	-
1950	62	-	-
2902	62	-	-
5030	62	-	-
5317	62	-	-
1244	62	-	-
1979	62	-	-
4554	62	-	-
2845	62	-	-
4562	62	-	-
4432	62	-	-
3670	62	-	-
4145	62	-	-
390	62	-	-
2647	62	-	-
1860	62	-	-
1827	62	-	-
2503	62	-	-
2047	62	-	-
5708	62	-	-
5920	62	-	-
5154	62	-	-
2394	62	-	-
1125	62	-	-
464	62	-	-
4806	62	-	-
5015	62	-	-
3515	62	-	-
5340	62	-	-
2577	62	-	-
4124	62	-	-
1343	62	-	-
6060	62	-	-
5719	62	-	-
6009	62	-	-
5387	61	-	-
371	61	-	-
4707	61	-	-
3124	61	-	-
676	61	-	-
5414	61	-	-
1173	61	-	-
2298	61	-	-
5384	61	-	-
1612	61	-	-
4573	61	-	-
5402	61	-	-
3190	61	-	-
4326	61	-	-
5002	61	-	-
4578	61	-	-
1022	61	-	-
2522	61	-	-
1079	61	-	-
699	61	-	-
6456	61	-	-
3931	61	-	-
2367	61	-	-
1169	61	-	-
4572	61	-	-
5494	61	-	-
4418	61	-	-
2651	61	-	-
1493	61	-	-
2876	61	-	-
2822	61	-	-
1166	61	-	-
4776	61	-	-
6106	61	-	-
4886	61	-	-
6238	61	-	-
3251	61	-	-
6355	60	-	-
5034	60	-	-
327	60	-	-
4686	60	-	-
5098	60	-	-
4941	60	-	-
575	60	-	-
[truncated: 4,681 more rows]
