# Supplementary material for: Production, Passaging Stability, and Histological Analysis of Madin–Darby Canine Kidney Cells Cultured in a Low-Serum Medium
Source: Vaccines (Basel). 2024 Aug 30;12(9):991. doi: 10.3390/vaccines12090991 (PMC11435615; doi:10.3390/vaccines12090991)
Supplement: Supplementary file 1 [file vaccines-12-00991-s001.zip › Supplementary File S3/proteome/1.QualityControl/stats/ly_peptides_count.txt]

#Peptides	Protein_Groups
1	725
2	849
3	763
4	626
5	522
6	458
7	356
8	301
9	262
10	207
11	227
12	159
13	135
14	130
15	87
16	72
17	70
18	69
19	62
20	50
21	58
22	28
23	29
24	38
25	27
26	26
27	21
28	15
29	16
30	11
31	8
32	11
33	13
34	8
35	7
36	5
37	6
38	8
39	7
40	7
41	2
42	2
43	5
44	3
45	2
46	2
47	1
48	2
49	2
52	3
53	3
54	3
55	2
57	1
59	1
60	1
62	1
63	1
65	3
66	1
67	1
69	1
72	1
76	1
78	1
79	1
80	1
84	1
86	1
88	1
97	2
101	2
103	1
110	1
123	1
124	1
152	1
153	1
172	1
178	1
187	1
188	1
190	1
