# Supplementary material for: Production, Passaging Stability, and Histological Analysis of Madin–Darby Canine Kidney Cells Cultured in a Low-Serum Medium
Source: Vaccines (Basel). 2024 Aug 30;12(9):991. doi: 10.3390/vaccines12090991 (PMC11435615; doi:10.3390/vaccines12090991)
Supplement: Supplementary file 1 [file vaccines-12-00991-s001.zip › Supplementary File S3/proteome/1.QualityControl/stats/ly_peptides_length.txt]

#Length	Count
6	469
7	633
8	1336
9	2608
10	3645
11	4619
12	4825
13	4597
14	4027
15	3494
16	2917
17	2228
18	1530
19	1167
20	882
21	694
22	628
23	587
24	527
25	520
26	469
27	443
28	415
29	364
30	329
31	266
32	230
33	199
34	192
35	132
36	104
37	95
38	74
39	52
40	53
41	35
42	25
43	5
44	6
45	12
46	8
47	3
50	1
