# Supplementary material for: Production, Passaging Stability, and Histological Analysis of Madin–Darby Canine Kidney Cells Cultured in a Low-Serum Medium
Source: Vaccines (Basel). 2024 Aug 30;12(9):991. doi: 10.3390/vaccines12090991 (PMC11435615; doi:10.3390/vaccines12090991)
Supplement: Supplementary file 1 [file vaccines-12-00991-s001.zip › Supplementary File S3/proteome/1.QualityControl/stats/ly_ppm_score.txt]

#ppm	Score
-4.4951	118.73
-4.4948	129.77
-4.4944	14.384
-4.4926	44.425
-4.4921	94.692
-4.4914	51.531
-4.4912	40.197
-4.4899	115.41
-4.4892	90.146
-4.4889	75.652
-4.4888	63.473
-4.4887	81.676
-4.4884	58.487
-4.4881	140.24
-4.4871	150.09
-4.4869	68.676
-4.4868	84.658
-4.4863	143.97
-4.4852	61.56
-4.4851	74.987
-4.485	145.9
-4.4848	82.831
-4.4847	70.056
-4.4846	103.55
-4.4845	43.544
-4.4843	63.694
-4.4838	39.179
-4.4837	91.093
-4.4835	63.864
-4.4828	114.72
-4.4827	98.582
-4.4825	82.749
-4.4823	118.67
-4.4817	87.298
-4.4816	189.33
-4.4809	175.91
-4.4801	103.91
-4.4799	69.672
-4.4797	63.727
-4.4795	108.37
-4.4791	76.143
-4.4786	116.55
-4.4785	17.824
-4.478	134.77
-4.4778	48.741
-4.4776	132.32
-4.4775	37.556
-4.4773	87.363
-4.477	49.188
-4.4766	106.4
-4.4762	90.108
-4.4757	62.408
-4.4754	57.032
-4.475	138.26
-4.4749	43.297
-4.4739	69.352
-4.4735	32.985
-4.4732	73.082
-4.4729	61.958
-4.4728	164.33
-4.4725	60.628
-4.4718	83.045
-4.4715	167.3
-4.4714	140.39
-4.4709	9.1878
-4.4698	77.379
-4.4695	111.79
-4.4693	45.696
-4.4691	194.65
-4.4689	63.397
-4.4682	61.161
-4.4678	81.017
-4.4677	73.985
-4.4675	104.87
-4.4672	62.166
-4.4667	72.492
-4.4666	130.98
-4.4664	159.09
-4.4662	56.225
-4.4652	87.863
-4.4645	92.781
-4.4637	60.641
-4.4634	71.949
-4.4631	42.031
-4.463	107.15
-4.4625	67.153
-4.4617	63.091
-4.4611	58.116
-4.4609	45.915
-4.4594	43.991
-4.4593	87.308
-4.4591	151.13
-4.459	89.301
-4.4585	47.987
-4.4577	117.31
-4.4573	133.05
-4.4568	76.064
-4.4567	117.3
-4.4565	115.29
-4.4564	88.496
-4.4558	116.23
-4.4557	61.375
-4.4553	15.778
-4.4551	102.06
-4.4546	102.6
-4.4545	38.634
-4.4543	147.39
-4.4539	45.598
-4.4534	99.973
-4.453	53.136
-4.4526	80.755
-4.4524	130.56
-4.4522	77.662
-4.452	88.803
-4.4518	57.175
-4.4516	160.52
-4.4511	52.185
-4.4505	110.31
-4.4504	48.004
-4.4502	75.474
-4.4496	45.28
-4.4495	22.081
-4.4494	75.509
-4.4492	94.616
-4.4491	161.17
-4.4488	153.74
-4.4479	53.034
-4.4476	69.979
-4.4474	67.08
-4.4473	53.252
-4.4465	66.56
-4.4462	109.6
-4.4458	51.612
-4.4454	67.897
-4.4453	80.755
-4.4447	112.44
-4.4445	49.418
-4.4441	117.4
-4.4439	40.496
-4.4433	119.39
-4.4431	54.276
-4.4423	120.53
-4.4422	89.247
-4.4416	96.171
-4.4412	88.155
-4.4409	46.132
-4.4399	97.597
-4.4398	78.692
-4.4397	75.012
-4.4396	111.39
-4.4395	22.886
-4.4394	115.57
-4.4392	14.885
-4.439	43.982
-4.4389	140.31
-4.4384	50.484
-4.4379	88.441
-4.4378	104.52
-4.4375	82.029
-4.4369	161.99
-4.4364	104.81
-4.4355	85.813
-4.4348	70.747
-4.4344	125.54
-4.4341	86.776
-4.434	78.939
-4.4333	42.21
-4.4329	89.189
-4.4327	60.434
-4.4326	34.405
-4.4318	42.024
-4.4317	41.242
-4.4311	166.16
-4.4308	56.122
-4.4306	48.188
-4.4304	82.85
-4.4303	103.75
-4.4298	42.001
-4.4296	103.08
-4.4294	81.431
-4.4293	97.456
-4.4284	71.614
-4.4283	88.191
-4.4282	78.488
-4.4277	45.077
-4.4271	114.7
-4.4268	122.52
-4.4267	53.597
-4.4266	101.97
-4.4262	162.22
-4.426	51.029
-4.4257	57.532
-4.4256	50.09
-4.4247	42.718
-4.4244	37.749
-4.424	91.584
-4.4234	94.297
-4.4233	48.626
-4.4231	56.225
-4.4228	37.144
-4.4227	43.382
-4.4226	127.42
-4.4224	85.958
-4.4221	42.718
-4.422	58.674
-4.4218	59.57
-4.4217	93.633
-4.4216	40.767
-4.4214	20.056
-4.4212	37.525
-4.4211	87.363
-4.4208	90.709
-4.4206	82.171
-4.4204	132.76
-4.4201	102.87
-4.42	38.135
-4.4195	64.203
-4.4193	69.864
-4.418	65.241
-4.4179	97.911
-4.4178	94.692
-4.4177	52.903
-4.4175	116.24
-4.4173	105.19
-4.4172	46.982
-4.4165	96.113
-4.4164	66.568
-4.4161	44.614
-4.416	73.9
-4.415	106.88
-4.4147	76.332
-4.4145	94.616
-4.4142	96.229
-4.4135	94.363
-4.413	54.608
-4.4129	81.338
-4.4126	85.359
-4.4124	53.252
-4.4122	80.245
-4.412	145.25
-4.4115	85.161
-4.4113	66.004
-4.4112	61.344
-4.4104	70.488
-4.4097	100.07
-4.4093	60.76
-4.4086	20.091
-4.4084	98.353
-4.408	96.113
-4.4079	112.08
-4.4078	65.157
-4.4075	111.46
-4.4074	138.25
-4.4071	125.54
-4.4067	136.81
-4.4062	54.65
-4.4059	75.509
-4.4055	62.338
-4.4052	95.417
-4.405	53.124
-4.4049	39.785
-4.4048	109.42
-4.4046	81.625
-4.4043	86.953
-4.4034	49.418
-4.4031	88.441
-4.4024	130.36
-4.4023	76.332
-4.4022	97.456
-4.4018	46.415
-4.4017	91.626
-4.4011	24.144
-4.4007	73.934
-4.3993	44.614
-4.399	32.74
-4.3989	51.286
-4.3984	110.08
-4.398	96.707
-4.3979	11.105
-4.3973	109.83
-4.3963	52.49
-4.3958	79.148
-4.3953	105.2
-4.3951	123.16
-4.3947	51.013
-4.3945	38.478
-4.3944	90.685
-4.3943	106.54
-4.3942	46.216
-4.394	90.614
-4.3938	97.456
-4.3929	90.629
-4.3928	51.445
-4.3927	125.97
-4.3925	110.14
-4.3924	86.882
-4.392	98.156
-4.3912	40.154
-4.3911	156.35
-4.3902	37.327
-4.3901	36.284
-4.3896	198.81
-4.3891	59.367
-4.389	115
-4.3887	43.083
-4.3886	45.829
-4.3884	100.55
-4.3879	66.56
-4.3875	70.552
-4.3873	128.85
-4.3872	94.767
-4.3869	72.434
-4.3863	98.055
-4.3857	75.695
-4.3856	39.466
-4.3855	68.069
-4.3853	76.522
-4.3852	76.827
-4.3851	76.143
-4.384	59.245
-4.3838	90.412
-4.3835	51.841
-4.3831	139.77
-4.3828	52.591
-4.3827	97.911
-4.3822	169.04
-4.382	103.42
-4.3818	41.283
-4.3816	65.5
-4.3815	144.57
-4.3811	59.116
-4.3809	142.83
-4.3807	98.033
-4.3805	65.5
-4.3802	93.839
-4.38	120.06
-4.3784	86.911
-4.378	50.354
-4.3777	111.27
-4.3775	49.638
-4.3773	43.31
-4.3767	49.5
-4.3761	59.35
-4.376	115.18
-4.3759	90.108
-4.3757	162.1
-4.3753	78.655
-4.3752	51.335
-4.3751	74.611
-4.3745	54.343
-4.3736	107.55
-4.3727	60.49
-4.3725	50.088
-4.3724	116.19
-4.3718	163.16
-4.3712	75.479
-4.3708	109.29
-4.3692	74.841
-4.3691	59.645
-4.3688	36.111
-4.3683	65.234
-4.3682	58.676
-4.3675	87.258
-4.3669	74.46
-4.3663	96.015
-4.3662	128.81
-4.3656	84.738
-4.3652	64.918
-4.3648	166.69
-4.3644	131.13
-4.3643	100.58
-4.3642	88.275
-4.3634	80.522
-4.3631	108.7
-4.3629	49.423
-4.3621	82.171
-4.3619	137.59
-4.3617	26.837
-4.3615	44.614
-4.3613	104.59
-4.3609	101.82
-4.3603	36.32
-4.3602	39.515
-4.3599	149.41
-4.3591	25.917
-4.3585	29.227
-4.3581	27.672
-4.3579	62.088
-4.3573	106.29
-4.357	49.189
-4.3568	118.4
-4.3565	113.67
-4.3562	100.04
-4.3559	65.347
-4.3552	90.108
-4.355	61.375
-4.3548	72.434
-4.3547	132.59
-4.354	61.344
-4.3536	72.496
-4.3533	64.297
-4.3523	96.936
-4.3518	72.607
-4.3517	94.297
-4.3514	58.712
-4.3512	113.71
-4.351	90.731
-4.3508	66.486
-4.3506	95.094
-4.3505	55.801
-4.3504	82.749
-4.3503	83.206
-4.35	105.66
-4.3492	87.363
-4.3491	87.719
-4.349	118.87
-4.3489	180.48
-4.3486	53.751
-4.3473	55.261
-4.3472	68.76
-4.347	58.699
-4.3467	52.555
-4.3466	43.083
-4.346	75.819
-4.3455	141.37
-4.3452	71.896
-4.3449	74.76
-4.344	55.401
-4.3439	58.433
-4.3435	100.88
-4.3434	137.55
-4.3431	56.569
-4.3428	83.045
-4.3427	36.107
-4.3423	127.42
-4.3422	122.34
-4.342	63.091
-4.3416	66.486
-4.3413	69.01
-4.3407	125.74
-4.3404	96.331
-4.3403	147.28
-4.3402	140.83
-4.3401	69.423
-4.3398	106.2
-4.3397	45.79
-4.339	88.187
-4.3388	112.02
-4.3385	120.55
-4.3382	77.358
-4.3374	143.24
-4.3362	148.91
-4.3358	58.676
-4.3357	160.88
-4.3356	65.179
-4.335	111.86
-4.3349	51.949
-4.3345	37.144
-4.3343	73.935
-4.3341	38.567
-4.334	51.436
-4.3335	51.013
-4.333	156.69
-4.3326	73.841
-4.3324	103.75
-4.3319	152.34
-4.3316	14.944
-4.3313	27.119
-4.3312	71.03
-4.331	38.804
-4.3309	53.252
-4.3308	69.258
-4.3304	69.261
-4.33	71.066
-4.3299	81.92
-4.3298	4.4478
-4.3297	37.583
-4.3294	80.239
-4.3292	119.03
-4.3281	92.792
-4.3273	165.35
-4.3272	8.8496
-4.3267	51.335
-4.3264	60.434
-4.3255	186.76
-4.3252	130.1
-4.3248	76.655
-4.3247	13.248
-4.3246	112.45
-4.3242	57.032
-4.324	56.013
-4.3237	17.155
-4.3233	107.85
-4.3229	39.73
-4.3221	93.448
-4.3219	65.179
-4.3214	6.0949
-4.3212	67.334
-4.3211	102.73
-4.321	63.662
-4.3203	88.496
-4.3202	47.189
-4.3197	43.512
-4.3194	98.249
-4.3193	60.401
-4.3191	59.155
-4.319	124.21
-4.3188	134.75
-4.318	37.344
-4.3176	81.494
-4.3175	121.5
-4.3173	48.188
-4.3169	115.29
-4.3156	62.823
-4.3146	101.35
-4.3143	6.5759
-4.3142	73.499
-4.3141	65.563
-4.313	81.263
-4.3126	97.456
-4.3124	83.429
-4.3122	47.288
-4.311	117.81
-4.3107	63.624
-4.3106	53.089
-4.3102	55.461
-4.3101	85.958
-4.3095	132.59
-4.3093	68.536
-4.3092	54.982
-4.3091	45.997
-4.308	72.681
-4.3075	58.172
-4.3072	101.46
-4.3067	106.4
-4.3065	140.07
-4.3059	64.103
-4.3051	125.97
-4.3047	77.358
-4.3043	56.632
-4.3041	29.84
-4.3039	60.717
-4.3038	36.9
-4.3037	92.611
-4.3034	68.893
-4.3033	69.451
-4.303	62.408
-4.3021	50.034
-4.3018	72.891
-4.3009	69.554
-4.3006	69.721
-4.3	55.261
-4.2998	59.067
-4.2995	68.44
-4.2994	73.665
-4.2991	156.58
-4.2985	132.25
-4.298	59.185
-4.2974	56.563
-4.2973	73.632
-4.2972	96.229
-4.2971	90.05
-4.2965	78.653
-4.2964	58.981
-4.2962	61.932
-4.2961	105.86
-4.2958	55.531
-4.2957	57.164
-4.2955	76.068
-4.2954	96.604
-4.2951	133.13
-4.2947	125.75
-4.2943	60.102
-4.2941	87.298
-4.2937	45.661
-4.2931	68.626
-4.2924	103.88
-4.2909	111.63
-4.2905	36.447
-4.2901	70.488
-4.2899	51.092
-4.2896	82.417
-4.288	36.32
-4.287	153.95
-4.286	94.465
-4.2855	73.067
-4.2853	79.82
-4.2852	99.752
-4.2847	42.338
-4.2845	23.054
-4.284	74.306
-4.2839	120.99
-4.2837	77.305
-4.2832	58.676
-4.2829	36.572
-4.2828	57.401
-4.2827	54.982
-4.2825	52.071
-4.2821	147.51
-4.2815	137.89
-4.2814	59.426
-4.2813	38.021
-4.2812	43.282
-4.2805	83.397
-4.28	90.653
-4.2789	80.758
-4.2781	87.754
-4.2775	57.175
-4.2773	88.136
-4.2767	128.41
-4.2765	72.922
-4.2763	49.333
-4.2762	171.49
-4.2761	79.906
-4.276	127.56
-4.2759	41.401
-4.2758	43.799
-4.2757	80.014
-4.2756	48.091
-4.2746	41.164
-4.274	116.74
-4.2736	38.417
-4.2735	10.064
-4.2734	61.109
-4.2733	44.024
-4.273	93.494
-4.2727	42.21
-4.2724	64.827
-4.2723	55.314
-4.2722	11.632
-4.272	94.692
-4.2717	130.41
-4.2716	46.73
-4.2712	33.89
-4.2708	114.86
-4.2703	93.111
-4.27	143.17
-4.2698	45.368
-4.2697	69.349
-4.2693	47.871
-4.2691	94.191
-4.269	50.034
-4.2689	63.32
-4.2687	187.11
-4.2686	66.023
-4.2685	134.56
-4.2683	89.08
-4.2681	70.856
-4.2679	24.637
-4.2678	113.61
-4.2676	74.987
-4.2672	65.347
-4.2671	68.536
-4.267	122.55
-4.2669	56.936
-4.2668	65.574
-4.2666	44.425
-4.2664	56.768
-4.2662	93.258
-4.2661	113.65
-4.2655	129.88
-4.2654	23.394
-4.2652	46.352
-4.2651	90.731
-4.2649	84.743
-4.2637	14.978
-4.2636	65.465
-4.2631	40.778
-4.263	36.576
-4.2629	19.255
-4.262	156.83
-4.2614	71.268
-4.2611	143.97
-4.2608	128.08
-4.2607	91.62
-4.2604	59.908
-4.2603	45.158
-4.2599	51.276
-4.2588	176.6
-4.2587	144.7
-4.2586	16.409
-4.2583	85.537
-4.2582	80.231
-4.258	72.652
-4.2577	44.564
-4.2576	42.19
-4.2575	67.061
-4.257	46.069
-4.2558	115.34
-4.2557	80.755
-4.2556	54.023
-4.2552	105.52
-4.255	17.65
-4.2549	84.17
-4.2547	145.41
-4.2541	149.83
-4.2537	151.15
-4.2534	37.591
-4.2533	154.66
-4.253	119.01
-4.2529	177.57
-4.2527	43.083
-4.2524	106.16
-4.2523	191.17
-4.2521	83.499
-4.252	68.494
-4.2519	44.639
-4.2516	46.819
-4.2514	78.903
-4.251	165.78
-4.2505	70.1
-4.2499	49.025
-4.2498	27.99
-4.2497	82.287
-4.2494	70.488
-4.2492	87.363
-4.2489	94.191
-4.2482	145.46
-4.2481	113.38
-4.2476	35.736
-4.2472	88.681
-4.2464	107.55
-4.2461	8.1739
-4.2455	86.794
-4.245	40.715
-4.2449	94.66
-4.2445	194.48
-4.2443	28.472
-4.2442	71.708
-4.2439	43.77
-4.2436	74.92
-4.2428	104.22
-4.2426	112.13
-4.2425	120.99
-4.2421	78.113
-4.2417	76.221
-4.2416	76.143
-4.2413	131.37
-4.2412	13.731
-4.241	53.237
-4.2407	38.75
-4.2405	61.353
-4.2402	89.403
-4.24	64.04
-4.2393	88.596
-4.2392	50.353
-4.239	124.67
-4.2388	84.17
-4.2386	92.439
-4.2383	123.8
-4.2381	47.894
-4.2377	150.35
-4.2376	121.6
-4.2372	74.962
-4.2369	22.361
-4.2362	127.4
-4.236	129.7
-4.2355	33.835
-4.2348	95.618
-4.2347	68.676
-4.2339	99.531
-4.2336	90.906
-4.2335	44.1
-4.233	57.567
-4.2329	60.434
-4.2328	52.172
-4.2326	146.16
-4.2325	39.179
-4.2318	77.657
-4.2315	60.305
-4.2314	100.82
-4.2309	14.015
-4.2308	74.165
-4.2304	41.383
-4.2303	57.347
-4.2302	86.189
-4.2296	74.92
-4.2294	104.79
-4.2289	87.184
-4.2288	89.9
-4.2286	132.78
-4.2283	109.11
-4.2282	15.622
-4.2281	119.01
-4.2279	77.192
-4.2277	60.547
-4.2274	128.88
-4.2272	74.962
-4.227	80.706
-4.2269	82.261
-4.2266	38.634
-4.2265	85.081
-4.2261	66.19
-4.226	97.734
-4.2259	95.794
-4.2256	51.286
-4.2252	92.611
-4.225	93.667
-4.2249	47.189
-4.2248	131.44
-4.2247	47.894
-4.2243	36.847
-4.2239	110.14
-4.2238	90.657
-4.2237	40.724
-4.2235	46.133
-4.2232	130.99
-4.223	106.35
-4.2229	62.166
-4.2228	71.03
-4.2216	51.463
-4.2212	64.86
-4.2211	101.56
-4.221	94.297
-4.2207	47.971
-4.2201	114.97
-4.2199	100.57
-4.2187	138.99
-4.2184	98.156
-4.2181	110.84
-4.217	83.647
-4.2169	91.584
-4.2165	61.958
-4.2163	55.401
-4.2161	50.805
-4.216	74.46
-4.2159	134.61
-4.2155	39.849
-4.2153	114.72
-4.2141	52.79
-4.2138	60.828
-4.2134	52.99
-4.2132	69.276
-4.2128	50.194
-4.2127	84.566
-4.2125	83.047
-4.2118	132.59
-4.2112	98.105
-4.211	66.498
-4.2105	104.52
-4.2101	48.998
-4.2096	101.39
-4.2095	70.1
-4.2092	103.08
-4.2089	44.555
-4.2087	39.293
-4.2085	83.226
-4.2083	157.24
-4.2082	66.777
-4.2078	82.417
-4.2076	13.601
-4.2073	60.045
-4.2072	56.205
-4.207	102.07
-4.2063	81.865
-4.206	228.25
-4.2057	118.48
-4.2053	96.64
-4.2051	48.423
-4.2046	84.468
-4.2044	93.397
-4.2042	40.724
-4.2038	171.73
-4.2032	79.646
-4.2029	109.22
-4.2028	131.17
-4.2022	103.34
-4.2021	81.709
-4.202	49.777
-4.2018	83.397
-4.2017	50.648
-4.2002	64.55
-4.2001	58.04
-4.1999	76.347
-4.1998	63.408
-4.1996	70.942
-4.199	63.216
-4.1988	144.77
-4.1987	96.034
-4.1973	141.13
-4.1971	88.441
-4.1968	116.23
-4.1967	79.693
-4.1965	59.975
-4.1964	43.781
-4.1959	90.913
-4.1955	43.604
-4.1948	37.18
-4.1938	114.89
-4.1936	69.672
-4.1934	64.82
-4.193	66.023
-4.1927	174.05
-4.1924	103.11
-4.1922	81.709
-4.1921	92.063
-4.1918	69.786
-4.1917	66.498
-4.1915	84.352
-4.1914	80.239
-4.1912	66.19
-4.191	100.93
-4.1909	45.28
-4.1906	85.288
-4.1904	83.438
-4.1902	89.913
-4.1901	105.52
-4.1896	63.216
-4.1894	90.913
-4.1892	52.101
-4.189	51.089
-4.1888	90.827
-4.1887	36.684
-4.1885	116.08
-4.1883	20.625
-4.1877	168.74
-4.1875	21.865
-4.1873	96.89
-4.187	45.257
-4.1869	134.08
-4.1868	119.34
-4.1865	31.067
-4.1862	53.252
-4.1854	40.882
-4.1846	93.325
-4.1843	143.42
-4.1838	65.038
-4.1834	64.776
-4.1833	72.652
-4.1832	42.454
-4.1829	120.86
-4.1827	48.794
-4.1825	124.67
-4.1824	49.715
-4.182	39.625
-4.1818	142.1
-4.1816	47.603
-4.18	128.67
-4.1796	103.43
-4.1793	185.77
-4.179	51.346
-4.1788	76.143
-4.1787	76.332
-4.178	73.881
-4.1778	95.651
-4.1775	79.469
-4.1774	106.38
-4.1773	162.59
-4.1772	78.964
-4.1767	87.641
-4.176	61.375
-4.1758	62.546
-4.1757	136.21
-4.1754	38.875
-4.1749	42.396
-4.1744	61.48
-4.1743	68.536
-4.1742	54.857
-4.1741	116.24
-4.1738	168.83
-4.1735	119.22
-4.1731	36.284
-4.173	83.265
-4.1728	104.32
-4.1724	23.293
-4.1723	43.184
-4.1722	92.611
-4.1718	172.27
-4.1717	103.87
-4.1715	95.573
-4.1712	81.494
-4.1709	152.35
-4.1707	38.714
-4.1706	51.727
-4.1696	78.342
-4.1692	78.763
-4.1691	64.394
-4.1688	82.645
-4.1679	76.221
-4.1677	60.49
-4.1676	39.148
-4.1675	38.787
-4.1674	86.624
-4.1672	98.902
-4.1671	43.502
-4.1669	54.471
-4.1662	31.138
-4.166	85.862
-4.1657	125.54
-4.1655	50.752
-4.1651	56.011
-4.1645	26.043
-4.1644	67.838
-4.164	89.171
-4.1639	78.334
-4.1636	57.174
-4.1635	40.589
-4.1634	76.655
-4.1632	151.98
-4.163	38.238
-4.1629	155.48
-4.1628	24.071
-4.1626	115.18
-4.1623	112.45
-4.1621	43.442
-4.162	117.14
-4.1619	39.622
-4.1606	59.57
-4.1604	110.64
-4.1601	64.04
-4.16	42.682
-4.1599	32.933
-4.1598	107.85
-4.1597	52.549
-4.1595	88.122
-4.1592	53.569
-4.159	185.55
-4.1589	64.757
-4.1588	9.0049
-4.1587	93.959
-4.1584	48.659
-4.1583	32.815
-4.1581	78.373
-4.158	65.305
-4.1578	135.56
-4.1577	35.33
-4.1573	117.99
-4.1572	51.135
-4.1571	74.486
-4.1569	94.767
-4.1568	68.355
-4.1566	101.65
-4.1565	150.04
-4.1564	117.01
-4.1563	63.408
-4.1562	17.066
-4.156	76.326
-4.1558	132.44
-4.1556	147.4
-4.1552	40.727
-4.155	48.561
-4.1548	62.303
-4.1546	87.184
-4.1545	91.265
-4.1542	8.9128
-4.1538	66.479
-4.1532	81.771
-4.153	105.65
-4.1529	101.93
-4.1528	68.44
-4.1519	63.944
-4.1514	43.124
-4.1513	96.734
-4.1512	84.658
-4.1511	151.99
-4.151	127.83
-4.1508	99.531
-4.1506	50.149
-4.1503	53.47
-4.1502	76.843
-4.1499	89.171
-4.1498	90.926
-4.1493	89.171
-4.1492	84.213
-4.1489	68.735
-4.1488	160.59
-4.1483	132.25
-4.1482	115.76
-4.1481	96.745
-4.1479	140.24
-4.1478	46.578
-4.1476	173.75
-4.1474	97.635
-4.1473	88.948
-4.147	65.347
-4.1469	68.069
-4.1468	36.96
-4.1467	108.59
-4.1465	111.5
-4.1459	69.815
-4.1458	77.379
-4.1453	33.968
-4.1451	43.316
-4.145	111.86
-4.1446	69.721
-4.1442	78.985
-4.1441	137.28
-4.144	101.39
-4.1438	44.587
-4.1437	42.629
-4.1435	99.215
-4.1434	46.706
-4.1432	55.235
-4.1428	89.247
-4.1427	18.992
-4.1426	53.756
-4.1425	61.593
-4.142	93.058
-4.1418	76.035
-4.1417	62.303
-4.1415	155.06
-4.1414	40.714
-4.1413	60.436
-4.1412	66.285
-4.141	92.838
-4.1409	164.81
-4.1407	66.664
-4.1399	42.809
-4.1396	65.347
-4.1394	118.48
-4.1393	54.259
-4.1386	36.585
-4.1385	121.08
-4.1383	134.26
-4.138	100.88
-4.1379	39.702
-4.1378	131.37
-4.137	55.549
-4.1365	78.653
-4.1361	52.09
-4.1359	64.73
-4.1356	122.98
-4.1355	119.68
-4.135	164.68
-4.1346	57.164
-4.1344	114.5
-4.1339	54.486
-4.1335	106.67
-4.1328	89.46
-4.1326	108.9
-4.1321	29.162
-4.132	66.55
-4.1317	109.15
-4.1315	196.11
-4.1314	122.39
-4.1313	86.498
-4.1302	81.525
-4.1301	53.756
-4.13	62.466
-4.1299	125.74
-4.1297	78.903
-4.1295	71.555
-4.129	140.3
-4.1289	66.692
-4.1283	145.9
-4.1282	74.424
-4.1281	57.59
-4.1269	54.343
-4.1268	64.439
-4.1265	41.383
-4.1262	135.43
-4.1261	81.297
-4.1258	98.592
-4.1254	6.3983
-4.1251	31.917
-4.125	92.925
-4.1248	97.813
-4.1247	17.358
-4.1246	72.434
-4.1242	104.82
-4.124	118.48
-4.1236	55.401
-4.1227	96.734
-4.1226	130.41
-4.1222	36.284
-4.1219	60.08
-4.1218	98.257
-4.1213	79.974
-4.1209	85.963
-4.1205	55.084
-4.1203	94.767
-4.1201	28.765
-4.12	147.75
-4.1198	138.06
-4.1192	83.314
-4.1185	154.66
-4.1179	132.14
-4.1177	116.05
-4.1174	140.24
-4.1173	171.85
-4.1172	78.486
-4.1171	76.035
-4.1169	13.892
-4.1165	47.894
-4.1164	69.65
-4.1162	106.49
-4.1159	71.888
-4.1155	70.412
-4.1153	96.89
-4.1151	160.59
-4.1143	49.902
-4.114	45.126
-4.1139	71.548
-4.1133	88.136
-4.1131	54.982
-4.1129	104.59
-4.1128	68.016
-4.1122	54.343
-4.1118	65.241
-4.1113	19.722
-4.1108	119.27
-4.1106	80.312
-4.1094	136.57
-4.1093	14.191
-4.1092	51.445
-4.1091	81.215
-4.1086	38.844
-4.1085	60.91
-4.1084	132.32
-4.1082	50.484
-4.1075	81.92
-4.1073	26.442
-4.1069	60.064
-4.1066	53.432
-4.1065	182.93
-4.1046	146.36
-4.1043	61.212
-4.1041	74.772
-4.1039	105.17
-4.1038	35.888
-4.1036	119.03
-4.1032	55.353
-4.1028	83.182
-4.1027	66.056
-4.1026	76.064
-4.1022	111.31
-4.102	65.535
-4.1017	56.225
-4.1014	106.58
-4.1013	82.279
-4.101	76.282
-4.1009	24.853
-4.1006	66.486
-4.0998	75.088
-4.0997	127.42
-4.0994	67.283
-4.0992	93.258
-4.0991	91.752
-4.099	140.3
-4.0987	73.848
-4.0982	98.044
-4.0981	73.887
-4.0978	36.424
-4.0977	180.67
-4.0976	55.261
-4.0975	12.023
-4.0967	59.542
-4.0963	111.04
-4.0962	84.605
-4.096	122.28
-4.0958	41.704
-4.0957	85.963
-4.0956	90.906
-4.0952	53.775
-4.0951	54.259
-4.0946	76.282
-4.0944	61.48
-4.0942	47.561
-4.0941	106.29
-4.094	156.83
-4.0939	16.129
-4.0933	27.89
-4.0932	63.32
-4.0931	158.56
-4.093	87.001
-4.0927	117.2
-4.0925	63.212
-4.0917	104.01
-4.0915	45.077
-4.0912	90.913
-4.0911	40.616
-4.091	206.43
-4.0902	84.522
-4.0898	93.058
-4.0897	101.39
-4.0895	48.004
-4.0889	89.9
-4.0884	67.456
-4.0882	67.776
-4.088	18.846
-4.0875	44.968
-4.0873	62.633
-4.0869	69.071
-4.0865	58.699
-4.0864	120.15
-4.0863	116.55
-4.086	154.15
-4.085	88.552
-4.0844	134.56
-4.0843	99.522
-4.0842	43.635
-4.084	147.29
-4.0837	68.262
-4.0833	53.211
-4.0828	12.875
-4.0826	84.17
-4.0825	28.776
-4.0821	40.287
-4.0819	100.93
-4.0818	49.777
-4.0807	105.46
-4.0804	82.417
-4.0801	79.713
-4.08	156.36
-4.0796	66.595
-4.0792	113.69
-4.079	216.34
-4.0784	70.942
-4.0777	45.915
-4.0775	107.21
-4.0773	50.452
-4.0772	49.097
-4.0768	138.08
-4.0761	106.29
-4.0754	93.258
-4.0748	42.19
-4.0747	75.509
-4.074	113.93
-4.0734	64.297
-4.0733	147.24
-4.0731	106.01
-4.0728	33.593
-4.0724	126.12
-4.0717	59.426
-4.0714	184.31
-4.0707	99.815
-4.0705	98.407
-4.0704	55.452
-4.0693	143.22
-4.069	51.092
-4.0689	128.03
-4.0687	102.05
-4.0686	87.913
-4.0679	103.91
-4.0678	125.72
-4.0671	46.88
-4.0667	80.462
-4.0662	49.813
-4.0659	76.24
-4.0658	58.172
-4.0644	116.24
-4.0638	148.13
-4.0633	42.21
-4.0631	109.75
-4.063	39.937
-4.0626	58.433
-4.0624	93.058
-4.0623	92.856
-4.0611	184.31
-4.0603	72.006
-4.0602	43.77
-4.0599	117.86
-4.0596	113.22
-4.0593	73.848
-4.059	109.11
-4.0589	40.589
-4.0587	35.737
-4.0584	109.24
-4.0581	76.1
-4.0577	176.78
-4.0566	43.282
-4.0562	86.898
-4.0561	69.812
-4.0558	85.355
-4.0557	83.429
-4.0555	16.666
-4.0554	49.35
-4.0553	88.496
-4.055	26.754
-4.0543	44.89
-4.0541	23.869
-4.0537	76.347
-4.0536	17.794
-4.0535	84.718
-4.053	72.638
-4.0523	82.417
-4.0522	75.695
-4.0521	72.2
-4.0519	126.03
-4.0518	61.65
-4.051	92.19
-4.0492	65.593
-4.0485	62.891
-4.0481	39.785
-4.048	49.489
-4.0472	76.533
-4.0468	78.342
-4.0466	66.886
-4.0464	40.994
-4.0463	50.473
-4.0462	102.53
-4.0457	113.67
-4.0452	80.916
-4.045	52.576
-4.0449	181.87
-4.0448	84.738
-4.0446	92.491
-4.0445	99.531
-4.044	65.252
-4.0439	59.367
-4.0436	70.908
-4.0432	60.209
-4.043	82.426
-4.0429	44.426
-4.0426	38.478
-4.0424	98.582
-4.0423	44.98
-4.042	90.22
-4.0412	46.362
-4.0411	72.29
-4.0409	103.75
-4.0408	129.89
-4.0405	117.52
-4.0404	57.348
-4.0401	70.089
-4.04	39.424
-4.0399	70.488
-4.0398	102.52
-4.0394	154.84
-4.039	61.435
-4.0389	55.452
-4.0387	59.359
-4.0386	82.171
-4.0381	88.596
-4.038	58.676
-4.0377	71.555
-4.0375	174.86
-4.0371	140.07
-4.0367	43.761
-4.0364	61.523
-4.0363	41.317
-4.0357	65.043
-4.0354	94.402
-4.0351	46.069
-4.035	42.19
-4.0348	57.746
-4.0346	75.479
-4.0338	70.1
-4.0334	41.283
-4.0331	99.941
-4.033	53.756
-4.0329	62.463
-4.0325	182.65
-4.0324	78.692
-4.0323	74.611
-4.0322	45.257
-4.032	105.17
-4.0317	51.162
-4.0316	62.408
-4.0315	67.214
-4.0312	13.367
-4.0309	95.523
-4.0307	34.779
-4.0305	82.171
-4.0296	95.417
-4.0289	140.49
-4.0288	48.561
-4.0286	121.56
-4.0284	95.311
-4.0283	95.09
-4.0282	87.667
-4.0281	64.121
-4.0279	81.625
-4.027	71.085
-4.0269	56.359
-4.0259	115.37
-4.0247	82.645
-4.0246	120.06
-4.0244	115
-4.0232	45.161
-4.0229	41.684
-4.0225	67.704
-4.0224	95.502
-4.0222	97.551
-4.0221	56.551
-4.0219	63.216
-4.0215	123.42
-4.0214	150.11
-4.0211	103.26
-4.0206	105.17
-4.0204	50.452
-4.0203	123.51
-4.0202	32.946
-4.0198	99.174
-4.0197	82.426
-4.0194	128.54
-4.0192	83.623
-4.0191	158.08
-4.0189	13.317
-4.0185	136.38
-4.0183	61.235
-4.0179	85.807
-4.0176	55.064
-4.0175	84.185
-4.0161	111.06
-4.0159	63.212
-4.0158	53.034
-4.0156	77.192
-4.0155	98.048
-4.0153	78.655
-4.0151	119.68
-4.0149	42.348
-4.0148	132.32
-4.0142	42.395
-4.0138	87.298
-4.0136	78.77
-4.0133	41.164
-4.0131	79.148
-4.0129	38.671
-4.0128	120.57
-4.0127	62.398
-4.0116	11.715
-4.0115	156.48
-4.0108	130.1
-4.0106	168.5
-4.0105	50.144
-4.0104	73.466
-4.0101	29.859
-4.0099	131.83
-4.0089	109.42
-4.0088	77.741
-4.0087	78.098
-4.0085	194.86
-4.0083	131.11
-4.0082	88.021
-4.0078	30.872
-4.0077	146.39
-4.0069	105.4
-4.0067	51.268
-4.006	46.069
-4.0051	46.39
-4.0047	86.911
-4.0044	16.532
-4.0038	73.499
-4.0031	76.143
-4.003	90.146
-4.0029	89.629
-4.0028	96.342
-4.0025	21.308
-4.0024	66.056
-4.0021	72.496
-4.002	124.12
-4.0018	66.758
-4.001	6.7584
-4.0008	55.526
-4.0007	71.349
-4.0003	102.4
-4.0002	108.15
-3.9999	41.876
-3.9996	97.911
-3.9993	61.577
-3.9991	196.76
-3.9986	79.201
-3.9985	42.425
-3.9984	117.31
-3.9983	29.54
-3.9982	91.855
-3.9979	56.122
-3.9976	106.62
-3.9973	46.592
-3.9969	66.758
-3.9963	62.924
-3.9961	87.066
-3.9959	49.186
-3.9956	61.582
-3.9955	87.498
-3.9953	120.77
-3.9952	69.815
-3.9951	49.527
-3.995	93.345
-3.9948	108.56
-3.9947	50.297
-3.9946	127.83
-3.994	98.182
-3.9938	108.34
-3.9937	57.888
-3.9936	95.401
-3.9935	65.305
-3.9934	90.142
-3.9931	66.273
-3.993	14.155
-3.9927	87.001
-3.9926	183.27
-3.9925	144.35
-3.9923	62.088
-3.9918	175.15
-3.9917	176.48
-3.9912	93.162
-3.9911	123.84
-3.9908	77.64
-3.9906	51.211
-3.9895	103.46
-3.9894	60.161
-3.9888	19.636
-3.988	90.653
-3.9878	89.247
-3.9873	54.7
-3.9872	44.318
-3.9871	143.42
-3.987	86.189
-3.9867	51.526
-3.9865	53.967
-3.9864	79.659
-3.9863	145.31
-3.9862	57.829
-3.986	25.56
-3.9859	71.879
-3.9852	68.625
-3.985	23.89
-3.9846	17.494
-3.9838	47.198
-3.9836	36.954
-3.9833	69.39
-3.9831	45.764
-3.9827	40.031
-3.9826	74.929
-3.982	57.785
-3.9819	62.166
-3.9816	60.828
-3.9815	48.423
-3.9814	71.506
-3.9813	155.42
-3.9808	109.84
-3.9807	36.9
-3.9802	113.69
-3.98	91.937
-3.9799	102.51
-3.9798	65.157
-3.9797	69.201
-3.9796	145.89
-3.9792	20.565
-3.9782	108.43
-3.9781	111.27
-3.978	139.76
-3.9772	88.596
-3.977	37.717
-3.9765	42.243
-3.9763	67.08
-3.976	32.548
-3.9759	132.76
-3.9755	101.66
-3.9754	136.7
-3.9753	60.305
-3.9751	86.114
-3.975	86.136
-3.9749	8.7335
-3.9748	92.611
-3.9747	63.426
-3.9738	164.92
-3.9737	73.039
-3.9735	43.297
-3.9728	74.76
-3.9722	29.363
-3.9721	88.282
-3.9718	61.56
-3.9716	75.509
-3.9709	45.077
-3.9707	47.47
-3.9704	49.368
-3.9701	138.24
-3.9699	60.788
-3.9696	58.676
-3.9695	70.99
-3.9694	76.522
-3.9684	99.215
-3.9683	40.496
-3.9674	58.743
-3.9673	114.72
-3.9672	50.354
-3.9667	122.7
-3.9661	73.327
-3.9657	76.927
-3.9655	153.78
-3.9649	80.17
-3.9647	82.437
-3.9644	19.324
-3.9638	59.426
-3.9635	52.167
-3.9634	45.158
-3.963	147.95
-3.9626	21.349
-3.9621	59.426
-3.9615	198.81
-3.9614	70.728
-3.961	65.535
-3.9606	53.597
-3.9603	110.87
-3.9601	218.54
-3.9597	98.368
-3.9594	88.948
-3.9592	196.7
-3.9591	63.212
-3.959	90.861
-3.9588	114.72
-3.9586	26.648
-3.9583	63.397
-3.9582	25.021
-3.9579	70.598
-3.9576	101.11
-3.9574	69.672
-3.9573	170.4
-3.957	37.589
-3.9564	93.096
-3.9562	136.06
-3.9561	49.418
-3.9559	53.262
-3.9558	104.6
-3.9557	90.827
-3.9554	66.498
-3.9552	65.241
-3.9551	88.441
-3.9545	64.841
-3.9542	145.6
-3.954	35.594
-3.9538	53.211
-3.9536	138.42
-3.9534	60.828
-3.9528	78.342
-3.9526	87.323
-3.9525	153.54
-3.9523	92.112
-3.9517	119.27
-3.9516	58.511
-3.9511	103.88
-3.9509	75.294
-3.9506	69.92
-3.9503	79.82
-3.9502	65.278
-3.95	125.68
-3.9499	12.675
-3.9496	93.098
-3.9495	65.395
-3.9492	55.718
-3.9491	64.82
-3.949	76.522
-3.9485	146.07
-3.9483	69.979
-3.9482	89.507
-3.9474	106.91
-3.9473	94.297
-3.9472	87.298
-3.947	83.204
-3.9468	117.83
-3.9464	28.891
-3.9458	110.31
-3.9456	48.561
-3.9455	51.113
-3.945	66.994
-3.9443	52.784
-3.9433	67.08
-3.9431	51.949
-3.943	66.138
-3.9427	42.109
-3.9426	117.8
-3.942	118.48
-3.9419	97.387
-3.9415	187.85
-3.9414	92.707
-3.9407	60.448
-3.9406	110.53
-3.9402	68.847
-3.9398	75.479
-3.9396	111.06
-3.9387	74.6
-3.9385	103.08
-3.9379	110.08
-3.9378	83.182
-3.9372	133.99
-3.937	55.461
-3.9368	55.04
-3.9367	112.13
-3.9366	103.22
-3.9363	35.303
-3.9359	94.191
-3.9358	39.58
-3.9357	79.201
-3.9353	52.495
-3.9352	37.696
-3.9351	68.069
-3.935	81.017
-3.9347	99.136
-3.9346	58.446
-3.9344	101.32
-3.9343	44.639
-3.9341	125.54
-3.9336	102.51
-3.9335	80.165
-3.9334	166.07
-3.933	71.379
-3.9328	120.53
-3.9322	101.41
-3.932	117.98
-3.9319	107.09
-3.9314	127.87
-3.9311	90.777
-3.9308	59.542
-3.9307	94.363
-3.9305	100.57
-3.9304	92.732
-3.9303	62.823
-3.9302	158.25
-3.9297	70.488
-3.9295	84.498
-3.929	70.622
-3.9289	92.781
-3.9288	92.65
-3.9283	52.579
-3.9281	136.7
-3.928	69.979
-3.9275	103.97
-3.9274	91.313
-3.9272	82.489
-3.9267	52.49
-3.9266	44.788
-3.9261	59.84
-3.9258	126.39
-3.9257	54.608
-3.9256	119.45
-3.9255	124.1
-3.9249	51.949
-3.9244	93.111
-3.9242	78.692
-3.9241	53.013
-3.924	59.943
-3.9238	65.5
-3.9236	83.617
-3.9219	82.437
-3.9218	29.733
-3.9217	55.908
-3.9213	187.85
-3.9212	19.375
-3.9208	104.75
-3.9206	74.841
-3.9205	63.283
-3.9204	49.5
-3.9203	52.045
-3.9199	85.355
-3.9198	47.574
-3.9197	61.344
-3.9195	67.563
-3.9193	103.2
-3.9191	54.343
-3.9188	106.42
-3.9187	107.14
-3.9185	16.075
-3.9184	55.064
-3.9179	73.327
-3.9178	121.5
-3.9176	106.35
-3.9175	83.226
-3.9174	101.11
-3.9172	96.948
-3.917	215.71
-3.9168	79.693
-3.9166	86.772
-3.9165	43.502
-3.9152	43.813
-3.915	151.44
-3.9144	53.569
-3.9143	117.23
-3.9142	75.739
-3.914	97.813
-3.9136	67.275
-3.9135	97.456
-3.9128	55.258
-3.9125	122.74
-3.9124	75.566
-3.9123	65.563
-3.9122	43.297
-3.9121	123.67
-3.9119	89.805
-3.9116	41.54
-3.9114	53.517
-3.9107	52.612
-3.9106	121.36
-3.9103	81.163
-3.9102	75.387
-3.9097	60.518
-3.9096	78.556
-3.9087	127.52
-3.9085	17.148
-3.908	37.94
-3.9072	89.886
-3.907	51.528
-3.9068	54.776
-3.9067	53.554
-3.9058	76.064
-3.9056	118.28
-3.9055	81.494
-3.9052	90.696
-3.9048	109.79
-3.9047	71.692
-3.9046	123.62
-3.9045	64.906
-3.9044	247.22
-3.9038	46.481
-3.9037	93.429
-3.9033	167.44
-3.903	63.734
-3.9029	121.24
-3.9028	104.07
-3.9026	55.467
-3.9022	55.426
-3.9021	47.559
-3.9015	119.39
-3.901	39.785
-3.9009	87.181
-3.9004	92.247
-3.9001	120.09
-3.9	81.922
-3.8994	148.91
-3.8991	150.06
-3.8989	105.95
-3.8988	43.635
-3.8987	150.06
-3.8983	60.434
-3.8982	127.83
-3.898	65.395
-3.8978	76.522
-3.8974	88.021
-3.8972	72.485
-3.8971	26.9
-3.8967	104.59
-3.8966	37.808
-3.8963	49.35
-3.8962	50.607
-3.896	158.52
-3.8959	60.91
-3.8958	62.924
-3.8956	73.082
-3.8952	132.74
-3.8949	58.49
-3.8946	85.813
-3.8944	45.639
-3.8939	142.83
-3.8938	93.111
-3.8936	61.161
-3.8935	62.303
-3.8934	66.19
-3.8932	160.59
-3.8931	80.763
-3.893	64.224
-3.8925	59.542
-3.8924	94.449
-3.8919	46.159
-3.8917	104.32
-3.8913	41.429
-3.8912	64.297
-3.891	117.86
-3.8905	53.136
-3.8902	149.41
-3.89	138.99
-3.8898	38.791
-3.8891	102.57
-3.8888	138.24
-3.8887	179.19
-3.8886	45.653
-3.8879	90.827
-3.8876	56.087
-3.8875	51.235
-3.8873	117.09
-3.8872	61.11
-3.8871	64.297
-3.8868	139.02
-3.8866	46.159
-3.8862	170.3
-3.8857	72.321
-3.8855	110.68
-3.8852	113.44
-3.885	76.262
-3.8849	135.66
-3.8848	60.064
-3.8847	47.334
-3.8846	149.23
-3.8845	132.32
-3.8841	125.74
-3.8839	143.05
-3.8838	109.24
-3.8834	57.401
-3.8833	50.978
-3.883	62.546
-3.8826	74.944
-3.8824	15.725
-3.8823	37.344
-3.8822	39.785
-3.8818	48.794
-3.8814	46.819
-3.8813	87.184
-3.8811	51.436
-3.881	76.843
-3.8809	41.796
-3.8803	53.211
-3.8797	114.82
-3.8796	84.507
-3.8795	102.4
-3.879	47.815
-3.8788	107.79
-3.8783	65.563
-3.8781	46.358
[truncated: 184,196 more rows]
