# Supplementary material for: Production, Passaging Stability, and Histological Analysis of Madin–Darby Canine Kidney Cells Cultured in a Low-Serum Medium
Source: Vaccines (Basel). 2024 Aug 30;12(9):991. doi: 10.3390/vaccines12090991 (PMC11435615; doi:10.3390/vaccines12090991)
Supplement: Supplementary file 1 [file vaccines-12-00991-s001.zip › Supplementary File S3/proteome/1.QualityControl/stats/ly_sample_stats.txt]

#Sample_ID	Identified_Proteins	Quantified_Proteins	Identified_Peptides	Unique_Peptides
3_1_infected	5,745	5,361	32,323	24,679
3_2_infected	5,609	5,200	31,091	23,559
3_3_infected	5,657	5,263	31,105	23,618
3_4_uninfected	5,837	5,406	34,138	26,103
3_5_uninfected	5,923	5,521	34,186	26,178
3_6_uninfected	5,933	5,512	34,376	26,433
5_1_infected	5,720	5,299	31,748	24,107
5_2_infected	5,580	5,196	30,652	23,209
5_3_infected	5,595	5,205	30,852	23,330
5_4_uninfected	5,932	5,501	34,699	26,636
5_5_uninfected	5,891	5,480	34,404	26,346
5_6_uninfected	5,917	5,524	34,504	26,545
total	6,545	6,292	51,239	40,424
