# Supplementary material for: Production, Passaging Stability, and Histological Analysis of Madin–Darby Canine Kidney Cells Cultured in a Low-Serum Medium
Source: Vaccines (Basel). 2024 Aug 30;12(9):991. doi: 10.3390/vaccines12090991 (PMC11435615; doi:10.3390/vaccines12090991)
Supplement: Supplementary file 1 [file vaccines-12-00991-s001.zip › Supplementary File S3/proteome/2.Quantification/impute/ly_filter_quant.txt]

#Accession	3-1-infected	3-2-infected	3-3-infected	3-4-uninfected	3-5-uninfected	3-6-uninfected	5-1-infected	5-2-infected	5-3-infected	5-4-uninfected	5-5-uninfected	5-6-uninfected
A0A2Z2GZ52(COX3)	NA	NA	NA	NA	NA	NA	NA	NA	NA	NA	NA	22.3667437498844
A0A3G6V761(N1ICD)	NA	NA	NA	22.5268096373426	NA	NA	NA	NA	NA	NA	NA	NA
A0A5F4D4Q9(LOC478509)	30.2413859455143	30.127678854015	29.7695906276287	29.4575591076531	29.7771213447763	29.6585700339396	29.5744686568905	29.8509235506384	29.8343205141743	29.6465867523882	29.7601652458588	29.4575199693912
A0A5F4DDK2(SUDS3)	NA	NA	NA	23.6008221558453	24.2877828219235	24.0433510897699	NA	NA	23.7948132495781	24.1001303816205	23.944405376838	22.9510569989155
A0A5K1UTD0(WDR1)	30.9168412835776	31.0940857822085	30.8781093732173	30.3306328245435	30.4823153547074	30.579836260992	30.8583834258411	30.8323599205701	30.8194745687094	30.6961084679009	30.7639839346803	30.4859655605
A0A6H0DTW1(ND3)	NA	NA	NA	NA	NA	NA	NA	NA	NA	NA	NA	25.6022389797968
A0A6S4Q1S4(DLA88)	27.5102809003723	27.4075451306522	27.4840839760914	27.3600962440652	27.3870601899526	27.3655295004454	28.1783091678173	28.1841866995222	28.1624056203544	26.1791923255204	26.387734035485	26.5477645069526
A0A6S4Q8S4(DLA88)	NA	NA	NA	NA	NA	NA	NA	NA	NA	NA	23.0297522852544	NA
A0A6S4Q328(DLA88)	NA	NA	NA	NA	NA	NA	NA	20.6629256191058	NA	NA	NA	NA
A0A7G3MIA6(ENOPH1)	NA	25.1385633605026	NA	NA	24.6367170975772	25.5214518765028	NA	NA	25.7837672118577	25.2601896469987	NA	25.077205269847
A0A8C0LQD0(--)	NA	NA	NA	NA	NA	NA	NA	NA	NA	NA	24.201499379424	NA
A0A8C0LQH6(DHX58)	NA	NA	NA	NA	NA	NA	NA	NA	24.1236838104006	NA	NA	NA
A0A8C0LSU9(LGMN)	27.2466275356408	27.3676970865834	27.4330873312178	26.4434477004003	26.7390522976888	27.0020652366034	NA	27.0221044703273	27.098785978403	NA	26.3152555839098	26.7175113887164
A0A8C0LSW6(ARL15)	25.4848369043593	24.9758752499699	NA	25.1226968933402	25.5495134867448	25.8882293167491	NA	25.4039263624057	NA	25.4379991387778	25.6413554597245	25.7554707494028
A0A8C0LSZ1(CARNMT1)	24.6862423230554	NA	24.5630221302394	23.776054657082	23.2933369287433	23.0981394162275	24.3984566689324	24.5970181919824	24.0888548647419	22.7867609772833	23.2511142513625	23.6219856648566
A0A8C0LTL7(--)	NA	NA	23.9960203410239	NA	NA	25.2561631842659	NA	NA	NA	24.9820702667709	25.3496572956386	NA
A0A8C0LTV9(--)	26.2496322840613	25.2829848880848	25.8828299678192	NA	25.2767520165118	25.1955043778995	NA	25.2174146260736	25.8906663610039	25.1854066017332	25.4195050475028	24.6140295028693
A0A8C0LTW8(C3H15orf40)	NA	NA	NA	NA	NA	NA	NA	NA	NA	NA	NA	26.3603474606618
A0A8C0LU58(--)	NA	NA	NA	NA	NA	NA	NA	NA	NA	NA	25.6203923450405	NA
A0A8C0LUS7(PSMC1)	30.8742296825636	30.9315685693242	30.8248701001847	30.6921222022999	30.9098500166692	31.1081157481726	30.6627178615361	30.8243390421351	30.812376517687	30.8167310772338	31.0439429122564	31.0466772628817
A0A8C0LV47(FBXW11)	24.6491627461484	24.995330345176	24.7521560247104	NA	24.3561547955753	24.3169996065177	NA	25.0396747930103	24.5994606945544	NA	24.557832469261	24.7032429032325
A0A8C0LV92(RPL11)	NA	NA	NA	NA	NA	NA	NA	NA	NA	NA	NA	26.604842305934
A0A8C0LVP7(KIN)	NA	25.1607719272109	NA	24.2569549839839	23.9439584591303	24.2301535753513	NA	25.5769243822725	NA	24.0745537435706	24.1750091648677	23.9176153715503
A0A8C0LVQ6(--)	25.52930829653	24.8817103337782	25.6106263548175	24.5134620811266	22.4809420250235	24.0485986223344	24.9489115020399	24.3781556546311	25.5549087185828	24.1082902622052	23.6561097071987	NA
A0A8C0LW07(GOT2)	31.2771401433147	31.3132196645095	31.375081982957	31.8924393331203	32.1214857640383	32.352370950956	31.4926177960238	31.2175486752524	31.0082505773161	31.9563965755225	31.9592672672313	31.9603034628091
A0A8C0LWA6(STAT5B)	25.0732465844883	25.7798159220287	25.3098720965551	25.4873847243858	25.9484882577321	26.6925878345647	25.9029511762054	25.4975921545081	26.0323990815556	25.6904047159257	25.5165911810864	25.1398517077367
A0A8C0LWB7(MRPL27)	NA	NA	NA	25.223614061817	NA	NA	NA	NA	NA	25.116364586613	NA	NA
A0A8C0LWB9(CNOT3)	25.8379781864182	25.7323390737521	26.1151344814359	25.6991174389267	25.9924590085788	25.9286802899993	NA	25.078956682006	25.2656719843319	25.4461958422036	25.9571068252328	25.9972485792868
A0A8C0LWM8(DARS2)	NA	NA	NA	NA	NA	NA	NA	NA	NA	22.6415649382356	NA	NA
A0A8C0LWT7(SLC39A11)	NA	NA	NA	NA	NA	NA	NA	NA	NA	NA	NA	22.6389166568074
A0A8C0LWU2(COTL1)	26.4859425355251	27.1992916209516	26.3067122881095	27.6857880024593	27.5161553192838	28.1966678568389	27.0757169358331	26.6299259752815	27.0460397111196	28.4149409922861	28.4504577294216	28.2434530882888
A0A8C0LX14(BNIP1)	25.9126448803609	25.766305063416	25.4934750889316	26.5205379960756	26.3920818036869	26.285227085796	25.5029116643886	25.7035861600134	26.2744077297932	26.5377590737755	26.412722174762	26.2375390903086
A0A8C0LX52(MOCS2)	NA	NA	NA	NA	NA	NA	NA	NA	NA	NA	NA	24.4656924414236
A0A8C0LX68(--)	31.2588405061293	30.9917916302053	31.0885996437025	31.1426051061356	31.3968798782014	31.1387049397569	31.2593457399082	31.1295223969342	31.0460917667238	31.0993003104274	31.4517452401965	31.1289081443423
A0A8C0LX80(ATP2C2)	NA	NA	NA	NA	NA	23.3248474683404	NA	23.8429725421234	NA	24.6251670351742	NA	24.1873714059269
A0A8C0LXA4(--)	26.1063744382651	25.86060204797	26.2851388761611	26.1062745860305	26.0546139224361	25.8975144267829	25.1026552739262	25.0573023161346	25.5261768318375	25.0681291149102	NA	25.4460064831535
A0A8C0LXK3(RAI14)	NA	NA	NA	NA	NA	22.9410232409345	NA	NA	NA	NA	NA	NA
A0A8C0LXV5(POLD1)	27.0347514506449	NA	NA	25.3011048478536	25.6142823091193	25.3289950673325	25.5501889951585	NA	NA	25.1143005880733	24.9627872999349	25.4309042419851
A0A8C0LY33(--)	26.3822519704686	26.2284297279657	26.474368302005	26.9705972650947	26.8484034544725	26.7940199606498	26.6423750030235	26.6118929261682	26.768123937091	26.4130289782684	26.9641102665942	26.7969925476373
A0A8C0LYB2(ZMIZ1)	23.3697283248157	NA	NA	NA	NA	NA	NA	NA	NA	NA	NA	NA
A0A8C0LYF7(--)	28.1409244522651	28.1293750001618	27.8990254103384	27.2834795304273	27.3204469081362	27.4953368477762	28.120948393383	27.9475968110112	28.197699190462	27.7038501481277	27.6469128646831	27.1115771521181
A0A8C0LYM6(ARPC5)	29.3587556829226	29.5760558001491	29.7148287649055	29.6164223641653	29.0965006298409	29.0192435560114	29.9098500166692	29.629057457381	29.7691649678331	29.523371386694	29.0874999080937	28.9635040574652
A0A8C0LYN2(BLVRB)	28.4450593149123	28.3786104569748	28.7645218581996	29.0578858627472	29.1388757927696	29.2208958631361	28.7001829913497	29.0565945137164	29.3003150962649	29.1403394177717	29.1180047478015	29.3660300017655
A0A8C0LYR3(VAMP4)	NA	NA	25.6140295028693	NA	NA	NA	NA	NA	23.9566859787256	NA	NA	24.5956531344793
A0A8C0LYS1(DHX8)	24.481052925262	NA	NA	24.6819606904695	24.9554005294913	24.9427063525132	24.9707508401503	24.1902382379927	24.4789567013295	NA	24.8043973288591	25.1881641266412
A0A8C0LYW2(SRP68)	28.880782478653	28.7127315382922	29.0487181352564	28.6990578506515	28.7575131591877	28.8845427252638	28.9806547388615	28.7809736702719	29.0780354191485	28.4848138613642	28.5417075530297	28.6725635689342
A0A8C0LYW5(--)	26.0068872618775	25.7271277407627	25.8559772993015	26.1078514438731	26.4573399197097	26.7930277356857	25.9895819458802	25.9160895654912	26.2060166132494	26.4602023952914	26.6738443168644	26.1590016073612
A0A8C0LYY5(SRSF10)	27.8894831679572	27.8003911240992	27.5634731565821	28.0676881636658	27.9778195095995	28.1113781596983	27.7794402364988	27.8641967263463	27.4009661862007	27.6761333476956	28.1632697683532	27.5783792566064
A0A8C0LZ78(HIGD2A)	NA	NA	NA	NA	NA	NA	25.7398763858444	NA	NA	NA	NA	NA
A0A8C0LZG6(EXOC7)	27.9609662376184	28.1873525263142	28.2222786380416	27.9287480502618	27.853350012593	27.8148839046252	27.7104342004501	28.120948393383	27.9966884599532	28.0910362985909	27.6545809657165	27.998680203577
A0A8C0LZH0(REXO4)	25.0279991093212	25.745452348541	25.2860207299037	24.5563128583985	24.4644465369108	24.7391810924968	25.6648415526606	25.6906711268438	25.3068165680099	23.8575679878804	23.7378926267142	23.8391322655738
A0A8C0LZN7(RAMAC)	NA	NA	NA	26.1053955882355	26.075002806109	25.7878073292213	NA	NA	NA	25.8893439049578	25.8553595444985	25.9206848640602
A0A8C0LZX1(PHB1)	31.001018336752	30.9321320120343	30.7780775557702	31.1626697204965	31.3781349783902	31.2041400388519	30.8010853022712	30.718164931215	30.6844509355973	31.2307765877115	31.0460266969251	31.2550737496011
A0A8C0M0J6(LMBRD2)	NA	NA	NA	24.523367647442	24.625390026023	NA	NA	NA	NA	NA	NA	NA
A0A8C0M0M0(--)	NA	NA	NA	NA	NA	NA	NA	NA	NA	NA	NA	26.0965157099353
A0A8C0M0R6(COG1)	NA	NA	NA	NA	NA	NA	NA	NA	NA	NA	21.5780999193133	NA
A0A8C0M0X1(BRCA1)	NA	NA	20.5077520634698	NA	NA	NA	NA	NA	NA	NA	NA	NA
A0A8C0M0Z5(KIF22)	25.1989170895266	NA	25.2631663104968	25.4061668498598	26.0408873351033	25.9288158073418	25.2355684444097	25.7146322793702	25.7393356310906	25.8037817132999	25.6210913861726	25.6837819371893
A0A8C0M1A6(GINS3)	25.9087568902309	25.7920099963877	25.6294813594362	25.3448579964601	25.6575823181843	25.7088041552182	26.0514227139374	25.8642912022994	25.3854153430741	25.9128275867142	25.9554670463411	26.0445813910985
A0A8C0M1E4(--)	27.8443381748565	27.7271537144422	28.0175455183978	27.8612412309035	27.8521000756021	28.3469723313945	27.7776857426609	27.6032157776893	28.1542185917757	27.7591970846592	28.4420162786757	27.5673229606019
A0A8C0M1Q5(--)	25.8270893236177	24.6458690457546	25.5848865970479	25.2131555533041	25.0690720930741	25.0271554773219	25.0107759877023	25.3846251499606	25.6603054126902	25.1574604310145	24.9376421365861	24.6945019992015
A0A8C0M2N8(PIK3R1)	23.6275623824341	23.4015847468569	23.884833808339	NA	NA	23.1217725268716	24.1221044188794	23.6877378974635	23.7510323906075	NA	NA	23.2452787954751
A0A8C0M2R0(--)	NA	NA	NA	NA	NA	NA	NA	NA	NA	22.1276404833016	NA	NA
A0A8C0M2R3(UBA2)	29.5666155126062	29.9094208772954	29.9137065375641	29.9692527855519	29.9448912427496	29.8485974643882	29.9018182907566	29.9917240645788	29.6732040850218	30.1362619706847	29.9801916687112	29.8783871392886
A0A8C0M2V0(SNRPA1)	29.1855814644076	29.3804488773637	29.2406128457702	29.1611564920648	29.6130354043763	29.4900466831104	29.0982589114998	29.2868535866003	29.0921963659858	29.0785953727721	29.4554441206527	29.0721427470341
A0A8C0M3J0(THOC3)	26.5461606376084	26.3253108083916	NA	26.1230522612618	26.0181612879865	26.4968763241969	26.2458481756244	26.2303185165722	26.4253759946298	26.0292215001204	25.9477305631397	25.9498911702947
A0A8C0M3P6(SFXN1)	28.789953711191	28.7648698195114	29.0169879140426	29.1298662641843	29.1410706738272	28.8530525067579	28.423381590235	28.8030426277096	28.5268633533301	29.1480476861317	28.978856104867	29.3840363393705
A0A8C0M3Q5(--)	29.9205372232345	29.9352270196474	29.7320802479458	29.2995292789657	29.3234995041672	29.2166701954067	29.8536623277056	29.527404132048	29.6857712967693	29.4181220619487	29.3793130514367	29.2540826400536
A0A8C0M3S5(AKR1E2)	26.3154629049148	26.0560414629078	26.216508311811	26.3537006316553	25.2440522329946	26.462669261865	26.2971911254375	25.6511079840238	26.0391727532044	25.9877185304323	25.7302671659681	25.6328958267371
A0A8C0M3X8(TAF9)	24.8305507960855	25.2223247077208	25.2984502658751	25.7476050131339	25.7852648711232	26.1055954074935	25.2591481584308	25.3085881740518	25.5436261288872	26.1086491961348	25.9368113432507	25.4018451141272
A0A8C0M4J7(CORO7)	27.0760228832504	27.5160801573863	27.3324480056064	27.139071028583	27.3151000736022	27.063425529933	27.433166943559	27.5642003214366	27.4634958112011	26.9420127544932	27.0548622918343	26.9779286599715
A0A8C0M4K6(CBX1)	NA	NA	NA	NA	NA	NA	NA	NA	NA	NA	23.4248316116103	NA
A0A8C0M4S1(NCAPD3)	NA	NA	25.0883696534007	24.5165310700453	24.5013026824308	24.8905040194005	NA	25.2246079196671	25.2374661514051	25.5960229651056	24.9164313040871	25.4272317569698
A0A8C0M4V5(RPRD1B)	26.7319508176276	27.3589233212031	26.2156199413712	27.0397793626505	27.4594364966824	27.2591661215015	26.6951129336181	27.0840562367458	26.9250165016557	27.2842741362041	27.2587169776229	27.1446241716333
A0A8C0M4W9(--)	29.9841366201283	29.7960487956533	29.5838040765741	30.1749806016453	30.3692166223939	30.4489426963373	29.605036659458	29.9699389010549	29.834727380444	30.4693693671152	30.6025788106026	30.7084128017263
A0A8C0M5A3(ADGRG1)	NA	NA	NA	NA	NA	NA	NA	NA	NA	NA	NA	23.7119836641859
A0A8C0M5I1(TUBB6)	NA	NA	23.6528318467136	NA	NA	NA	NA	NA	NA	NA	NA	NA
A0A8C0M5J7(TBC1D2)	26.8507894552493	26.9402212819576	27.0567237006465	26.4655367621882	26.5389876615755	26.6562188410571	27.1319277482801	26.974759941601	27.1036960062022	26.8799358009089	27.4019427397404	27.0281256115827
A0A8C0M5N2(--)	30.1263254237464	30.0161112429661	30.2062961421115	30.7065203107406	30.9815532156609	30.653949204488	30.2624854474388	30.4429259100213	30.4797161636595	30.9313572215628	30.7623214330087	30.7736831589927
A0A8C0M5U2(RBPJ)	NA	NA	24.6481754253458	NA	NA	NA	24.9883688324676	NA	NA	NA	NA	NA
A0A8C0M5Y6(PFDN1)	NA	NA	NA	NA	NA	NA	NA	NA	NA	NA	NA	27.5984671517648
A0A8C0M6B8(CAPN2)	31.0540730536381	31.189781246873	31.0708001400435	30.991588923832	31.0460917667238	30.6650076522236	31.1878952166465	30.991588923832	31.0478475428348	31.1313635870947	30.8964147973082	31.0571757638246
A0A8C0M6F0(--)	28.2283471516705	28.4021867748752	28.4105403743571	28.4757216201544	28.021575099228	28.1634617309695	28.8474479481599	28.9668900532003	29.0890923566365	28.0898752976382	28.1401931220721	28.1058950844981
A0A8C0M6I5(ELP2)	25.9328528977523	26.3116919198308	25.9178657228781	25.9321770779463	25.5311839179458	25.8817103337782	26.1118954829105	26.0714677636968	25.9513149558014	25.7282441869362	25.503154373794	25.5029420052974
A0A8C0M6L6(TTLL12)	29.7239196449572	29.6003117584121	29.5302724621041	30.4538558431675	30.2432033712058	30.4323108805702	29.7355543454406	29.2328818436724	29.3940503925201	30.364423611205	30.6897084851658	30.7361836351491
A0A8C0M6M5(NFRKB)	NA	NA	24.6822822540596	23.8126458119488	24.1352395823591	23.7909418393632	NA	NA	NA	24.1467812042418	23.8556684549649	23.8947652252646
A0A8C0M6R4(--)	25.6828983840082	25.5187235020138	25.7260104299453	NA	NA	NA	NA	25.3861064071915	25.8563335760151	25.8580899212682	NA	NA
A0A8C0M6T9(--)	23.3895567710918	23.7970915284641	23.4388557989695	NA	NA	NA	24.0896631878474	23.9449414954027	23.5853165122341	NA	22.2866694300689	NA
A0A8C0M6U0(--)	26.5715097482992	26.5620759718115	26.9897768154277	26.9985188132488	25.0144840051813	26.1912365190731	25.576030563806	26.6526677580314	NA	26.8733791492819	26.072388117244	27.0241143108677
A0A8C0M7P7(MAPK1IP1L)	NA	NA	NA	NA	NA	NA	NA	NA	NA	NA	NA	27.5370480873858
A0A8C0M7R9(--)	26.9663125186489	27.2644554862838	27.2838327425825	26.6003117584121	26.8989677682488	26.7567181719844	27.2378125783586	27.1653799536173	26.7907927313024	26.8878575959081	27.3215655098999	26.9701583891187
A0A8C0M7W2(TMED9)	28.5385659150281	28.6344684806352	28.6034987839265	29.1380457456802	28.6282231880042	27.9338210210556	28.6739790663196	28.290175818442	28.5219310577879	28.5272736178121	28.5237639542322	28.3625646428118
A0A8C0M8C0(--)	NA	NA	NA	NA	NA	NA	NA	NA	NA	NA	22.8805431236039	NA
A0A8C0M8C9(ETFDH)	27.9946400191669	28.133790365722	28.2894284333269	27.9819070074915	27.5718135055465	27.9508812949756	27.8379180528275	27.6691201393325	27.6690525388807	27.3476482646618	27.4430049813014	27.4077882200472
A0A8C0M8E8(--)	NA	NA	NA	NA	NA	NA	NA	NA	NA	NA	NA	26.4381578179364
A0A8C0M8I3(--)	26.5472791199975	26.4134971315501	26.6707416006337	26.8340039832832	27.1355527351802	27.195635785423	26.9176381325572	27.3977062253946	26.7878073292213	26.6222650133019	27.0328614568713	26.4413435736511
A0A8C0M8M8(--)	NA	NA	NA	NA	NA	NA	NA	NA	21.331778576406	NA	NA	NA
A0A8C0M8W1(--)	25.4258561620597	25.7200454811761	25.346076231737	26.2231721273547	26.1667977981745	26.3810969299432	NA	NA	NA	26.2408539154333	26.1884282701138	26.1209978151339
A0A8C0M8Z4(MTA1)	26.4084038632592	26.5462048046717	26.3162573595508	26.7188181777921	27.0990870730594	27.1354548822252	26.4769037676501	26.407253369301	26.6419617614947	27.3146680125523	27.0254878534323	26.9536034143069
A0A8C0M9D9(--)	NA	NA	NA	NA	NA	NA	NA	NA	NA	NA	NA	23.2870077665729
A0A8C0M9E2(AEBP1)	30.2039650783617	30.1366286798688	30.3487881844233	30.096978089644	29.7095635384882	29.7496553844039	30.1351612835319	30.2672938762405	29.9811448864801	30.1454018524235	30.0505096420477	29.9089916102332
A0A8C0M9I8(RBM27)	27.3832742346805	27.4144168523926	27.2875362585652	27.0859816544991	27.3043465863862	27.8820369834743	27.4225397491825	26.8788840609272	26.9702681206298	27.4335649393796	27.1730274405988	27.4060857334987
A0A8C0M9N1(--)	25.9701364418149	26.1279002035899	25.9665325590735	NA	NA	NA	26.0761452440529	26.4890399295349	26.4405834353039	NA	NA	NA
A0A8C0M9N5(TRAPPC4)	25.0004113238594	NA	25.7400823343526	25.8873695669107	26.0599444642609	25.547073148912	NA	25.7107494804588	25.7241896989342	25.9021461714189	26.1331828285259	25.7901712817813
A0A8C0M9Q2(SPCS1)	25.3051819829637	27.0270710869828	26.6857880024593	25.5867200097093	NA	25.5768667332728	26.6099222232983	26.9614631189875	26.2329733068887	26.3471920444451	NA	NA
A0A8C0M9Y5(MTMR10)	24.1737137301738	24.9135581808319	24.4983228488423	25.0505511578544	24.7618746060089	25.0077855909412	NA	24.8515283149522	24.8819903237598	25.0398002756691	24.5158095421279	25.3672638298138
A0A8C0M021(FOXRED1)	24.1397736588286	24.5339779385122	24.6194690918049	NA	NA	NA	24.2340338566566	24.3894911269084	25.0489311554788	NA	24.071119921723	24.1256556214405
A0A8C0M022(PRCC)	NA	NA	NA	24.7659258425954	NA	24.8665096080275	NA	NA	NA	NA	NA	NA
A0A8C0M104(--)	NA	NA	NA	NA	NA	NA	NA	NA	NA	NA	NA	22.3808393948569
A0A8C0M123(--)	24.3223738050618	24.2247918923067	24.2540736268431	NA	NA	NA	24.2402352406254	23.9040774288138	24.0648032756813	NA	NA	NA
A0A8C0M248(MYH14)	31.3166220576703	31.2773064514139	31.3753409620879	31.4315638991202	31.3583050584986	31.325602464692	30.6594890238874	30.5602874938618	30.7794089249549	30.9016744599364	30.8917153430209	30.8252493077151
A0A8C0M295(WDR70)	25.3364716914693	25.3057734296639	25.6408040551004	25.2831262317746	25.3096986602709	24.9503362542252	25.6674697833593	NA	25.3118824352119	24.7969925476373	24.7512367528206	24.4047710126373
A0A8C0M311(RABGAP1L)	24.1844988657296	NA	NA	24.4462589563642	23.6993292884192	24.0586239950506	24.3517140741931	NA	24.1452269107917	24.05042660685	23.355146740306	NA
A0A8C0M421(--)	25.0749619880174	25.7146322793702	25.325602464692	26.0532471259124	26.0072937181229	26.0699734958156	25.3287212137233	25.4744147225068	25.5564005717776	25.6914966881882	26.1370001834492	26.1626745218698
A0A8C0M446(GPSM1)	26.3156356496634	NA	26.7010758607604	25.2996384458563	25.8240810291033	25.7788639952772	26.5582559216685	25.8992213762182	26.3647283369979	25.2671018464781	25.5355805704313	25.846826529525
A0A8C0M482(CRIP2)	30.4493363644046	30.1772401088274	30.6869569203178	30.2924156535038	30.3098634252361	30.1123479886012	29.8778023063799	30.0829657163286	30.6274058315098	30.1633897479816	29.9814171187747	30.0022262307123
A0A8C0M536(--)	33.2208670412276	33.2389117052091	33.2233148501581	33.3552097644	33.4854378125202	33.4406012556307	33.1311642382794	33.1224735096707	33.1646339482051	33.2973442046504	33.4015918668993	33.260103258981
A0A8C0M603(TCOF1)	26.3503151093323	27.1232693874629	26.3367270553104	26.3297478968301	26.5156140662008	26.0175242802753	26.6225443076675	26.9115938695629	26.3054951320085	26.0039316646436	25.7046154406065	26.588779817768
A0A8C0M630(--)	NA	NA	NA	NA	NA	NA	23.2559471634464	NA	NA	NA	NA	NA
A0A8C0M715(--)	NA	NA	NA	NA	NA	24.1342213659955	NA	NA	NA	NA	NA	NA
A0A8C0M723(--)	28.3677387390322	28.2586720555435	28.46049145539	28.2123393394548	28.1770262019338	28.2277965222153	28.1793537045213	28.5220433428828	28.4560711067733	28.4278231793855	28.4851210710416	28.3836862331528
A0A8C0M746(SRSF2)	30.5654719786727	30.7118622620807	30.5018037842988	30.6794258694201	30.9321320120343	31.0453758374713	30.7336001850291	30.6534367624837	30.340110611621	30.7308501908461	31.0335442402734	30.9287480502618
A0A8C0M795(--)	NA	NA	23.9885855346897	NA	NA	NA	NA	NA	NA	NA	NA	NA
A0A8C0M889(--)	24.8179723912728	24.9208892648786	25.0918434007328	NA	NA	NA	25.4528392124889	NA	24.776054657082	26.3645947664913	NA	NA
A0A8C0M958(ENAH)	27.2811815411487	27.785190025073	27.6899250522641	27.3621883802839	27.1112786531948	26.3919671253018	27.1580770991329	27.5930616621484	27.1858413562478	27.1556667416355	26.7177728412436	27.1391686365828
A0A8C0M963(CEBPZOS)	NA	NA	NA	NA	NA	NA	NA	NA	NA	NA	NA	22.1363353199788
A0A8C0MA58(--)	25.4192800006431	NA	24.7955070197481	25.2582497196114	24.8632043551298	NA	25.1314764369822	NA	NA	25.2101852868389	25.578134479436	NA
A0A8C0MA89(PAIP2)	NA	NA	NA	NA	NA	NA	NA	NA	NA	NA	NA	24.584227144839
A0A8C0MAE3(CDK20)	NA	NA	NA	23.1473713969699	NA	NA	NA	NA	NA	NA	NA	NA
A0A8C0MAH3(VHL)	24.5283844757891	24.9526929093598	25.262342066894	23.8083310601057	23.6355551731876	23.8259983288536	24.9554892179429	24.9467271197916	25.1743234914005	23.671632628171	23.9761375502113	23.7205674214303
A0A8C0MAM9(API5)	29.208902469754	29.0715547110877	29.0944885376183	29.1564143832451	29.5866520145222	29.3907747492485	29.0446595527666	28.8417015824214	28.9067860263672	29.3141709823283	29.3893187967145	29.2779714921636
A0A8C0MAP0(DNMT3A)	NA	NA	NA	24.4356168546784	23.5467494206394	NA	NA	NA	NA	NA	NA	NA
A0A8C0MAT1(ANKS3)	NA	NA	NA	NA	NA	24.2157865525025	NA	NA	NA	NA	NA	NA
A0A8C0MAU2(--)	NA	NA	NA	NA	NA	NA	NA	NA	NA	NA	NA	21.5482556111553
A0A8C0MAX5(--)	28.5576791196333	28.4269839268553	28.5626364636444	28.2826844867573	28.4108233865425	28.2869637168334	28.2178952964147	28.4873080485047	28.5125054492055	28.3181639919547	28.4826230968248	28.4060857334987
A0A8C0MAY0(--)	NA	NA	NA	24.2497407723272	NA	NA	NA	NA	NA	NA	23.5499247034459	24.6849056773792
A0A8C0MAY9(--)	NA	NA	NA	NA	NA	27.3537174552044	25.7120624060353	NA	NA	24.8411016842711	NA	NA
A0A8C0MB66(SNRPD2)	28.1586549861988	28.3376885202069	28.208762964359	28.4690199569772	28.7282571637883	28.7231873165638	28.0735224119383	27.8171429336956	28.3622720026599	28.1214919395491	27.8751383191631	27.4570893784192
A0A8C0MBH2(--)	24.6468030245642	24.9795431206935	24.7391810924968	24.7819179550002	24.138914842046	24.0221679818081	24.7919354994623	24.8081837385908	24.7845162358302	24.4926502640559	24.0129081967761	23.8703248308165
A0A8C0MBI4(--)	NA	NA	NA	NA	NA	NA	NA	NA	NA	23.1864497925507	NA	NA
A0A8C0MBM6(TSPYL4)	NA	NA	NA	NA	NA	NA	NA	NA	NA	NA	NA	21.6854297900708
A0A8C0MBP8(CELF1)	27.6500671970334	27.6949801437942	27.5501009033005	28.1520436377853	27.7623689596527	27.7857512758254	27.3668637849713	27.5554500593376	27.3626900418506	27.9422924712362	27.5934179095367	27.4641193086084
A0A8C0MBQ8(VANGL1)	24.5246832658088	NA	24.220591474714	25.4311274829976	23.859465023053	24.97149654368	25.3174137179038	24.3313548994948	23.7242157255624	25.2777099460441	25.6065658379785	25.5617410286053
A0A8C0MBX3(CYP1B1)	24.2257481720374	NA	NA	26.9916159529941	26.8295350009736	26.8128661062353	25.6524215900095	NA	NA	26.1727986048396	25.9863302389525	26.105155768588
A0A8C0MBY5(RMI1)	NA	NA	NA	26.8484034544725	26.626588011681	NA	NA	NA	NA	26.8576866256865	26.7600224432547	27.0281256115827
A0A8C0MC04(ABR)	27.7160071164882	27.9317376252439	27.8424810772776	27.7842541216728	27.7323390737521	27.3079978803941	27.8825618013038	27.8682065083267	27.7276081781539	27.050198235411	27.7811300515025	27.5427409493682
A0A8C0MC53(SIK3)	NA	NA	NA	NA	NA	NA	NA	23.1114617398577	NA	NA	NA	NA
A0A8C0MC76(LOC475405)	26.4279190628814	26.4581069318636	26.4003310717415	26.5046703831816	26.8703248308165	26.0071012004915	26.0775312749984	26.5230684758753	26.447820152652	25.9749130742013	26.5586062710715	25.9842887607355
A0A8C0MC78(ERCC2)	NA	NA	NA	NA	NA	NA	NA	NA	NA	NA	NA	23.8787671535862
A0A8C0MC85(--)	30.4332067480822	30.4514013612374	30.2453585947679	30.7650121431354	30.7057790944909	30.7601811119423	30.508052916121	30.4753737452886	30.5591936452916	30.6895418729654	30.7346502696493	30.9722007698864
A0A8C0MC89(--)	24.1821512341117	24.577558369277	24.7921341493822	24.1566120817291	24.5750207479232	24.1335944139335	24.539549798589	24.6117241142202	24.8271135585776	24.1982801628754	24.2970511530845	NA
A0A8C0MCB4(POGLUT2)	26.103776031443	26.0482660125252	26.3499946734618	26.7825679640406	26.3460931444305	26.6746526248738	25.7625843941372	26.0427668506432	25.9870679351379	26.4710686227696	26.2982055190636	26.0898449981487
A0A8C0MCH4(LOC612207)	NA	NA	NA	NA	NA	NA	NA	NA	NA	NA	NA	22.292269950404
A0A8C0MCL5(NUDT14)	NA	NA	NA	NA	NA	25.7850902242988	NA	NA	NA	NA	NA	NA
A0A8C0MCM2(--)	NA	NA	NA	NA	NA	NA	NA	NA	NA	NA	NA	23.5184533821764
A0A8C0MCS9(--)	NA	NA	NA	NA	NA	NA	NA	NA	NA	NA	NA	21.2888953551866
A0A8C0MCU9(--)	NA	26.7349247811221	NA	25.9218881411074	25.955356183221	26.4541265621946	NA	NA	NA	26.0457689916961	26.2006952484736	25.8295833883909
A0A8C0MCW5(--)	26.7351830971552	26.5493372151286	26.6299259752815	27.6186992625184	27.4559927484081	27.7652809383456	26.6794929855626	26.26399008346	26.7766822159421	27.4043000186932	27.4775369384295	27.885415798359
A0A8C0MD48(ATP1A1)	31.9449959338016	31.9142057029936	31.8165022172739	31.8496118605461	31.8279009732341	31.7639839346803	31.7890053419202	31.9716185062912	31.8394732034272	31.726877720184	31.9975231737432	31.9155597106396
A0A8C0MD96(NOP56)	29.4070790947925	29.2915596565428	29.4289015014727	29.5627638177891	29.4034266489626	29.4456316367444	29.5360847344707	29.4084767509819	29.4795812630057	29.4724327855472	29.5375110089495	29.1905114212752
A0A8C0MDB7(--)	29.9016744599364	29.9002353625194	29.8759585315943	29.127359066883	29.0284681661826	28.8839895055677	29.8488212895686	30.0543965641318	30.0636826719069	29.014223263858	29.1041710910156	28.7176094389667
A0A8C0MDH8(--)	28.4881512591474	28.4866561389287	28.4693305479453	28.3576236147388	27.778312592569	28.3225113421267	28.3476060281093	28.5557791537483	28.014515929452	28.2168320608397	28.1240586619357	28.1061447677927
A0A8C0MDZ9(ARHGAP32)	NA	NA	NA	NA	NA	NA	NA	NA	NA	23.2718459740904	22.7069773689611	NA
A0A8C0ME07(GLYR1)	25.9090774738643	26.3074942036979	NA	26.211077009059	26.0219350927083	26.443637395576	NA	NA	25.8679238301779	NA	25.8354263197436	25.263918469698
A0A8C0ME77(TOX4)	26.597757059197	27.1066939189819	26.7591335759743	26.2351666863167	26.2463013431442	26.3421132000782	27.1744568423217	26.9856573046971	26.3400087107858	26.3592250210292	26.0674932818032	26.6288141786435
A0A8C0MED8(UGDH)	31.2679635474769	31.1322220056916	30.8639309795539	31.0787734942664	30.9802597765852	31.010519910719	31.1399248747534	31.1845296057179	31.4300189107605	30.949003374204	31.0546553203052	30.9112795600292
A0A8C0MEG0(--)	NA	NA	NA	NA	NA	NA	NA	NA	22.9264559873968	NA	NA	NA
A0A8C0MEH4(--)	28.9569573280329	NA	NA	29.3725830370321	29.983593129807	29.7885853727944	NA	NA	29.6256478162336	29.9429356140059	30.3283873843379	29.2067851873355
A0A8C0MEI2(NEK6)	NA	NA	NA	NA	NA	NA	23.150225762283	NA	NA	NA	NA	NA
A0A8C0MEL1(--)	24.9246541406501	25.4771972228053	25.1699350910559	26.2219008111697	26.1342605414545	25.870207227797	25.1680994549709	25.2827728465822	25.5090880350388	26.5137331370299	25.9704875586165	26.6947145274736
A0A8C0MEL6(ATF3)	NA	NA	NA	NA	NA	NA	NA	NA	NA	NA	23.3646615532904	NA
A0A8C0MEP1(AKT1)	25.8279615257951	25.949512740962	25.9336859730775	25.7492941420047	25.7932014243233	25.4231651637346	26.1520920057357	26.1089283052433	26.7537888409457	25.5617992851839	25.4404408647653	25.4293086579333
A0A8C0MEQ8(--)	28.1627417394182	26.814211618686	26.7493197196632	27.2620373359145	27.6410659985749	27.9330330629127	26.7658499864682	26.5936316157522	26.7841917065203	27.5006646645863	27.6895252106871	27.8379781864182
A0A8C0MES4(--)	34.133156487962	34.2724618111297	34.1446727889661	34.2852667783722	34.3894624066389	34.5292719881337	34.2289147682709	34.2596824641578	34.3862534212843	34.1986478349954	34.6022801354435	34.4136201983581
A0A8C0MEV7(FCHO2)	24.9452094799936	24.8477585571313	NA	NA	25.2350936273689	25.4965258947818	25.3249847697957	NA	NA	25.5714663491854	24.8746459677805	25.6201406072932
A0A8C0MEV9(--)	26.7673663517204	26.2634349838017	26.3242637913326	26.5157644346493	26.5620759718115	27.2412722803545	26.190935223983	26.2893668667053	26.344079140574	26.5261021902476	26.8231092718613	26.5475438967627
A0A8C0MEY3(LOC607049)	25.9638016828677	26.308032610237	26.2766810334598	27.0271765741354	26.6961748124338	26.7968688120533	26.410879982318	26.3709257477984	26.3648118122851	26.4712081986473	26.7674926435785	26.4852516153478
A0A8C0MF42(--)	NA	NA	NA	NA	NA	NA	NA	19.4140038573162	NA	NA	NA	NA
A0A8C0MF54(TMX2)	25.8531953172153	25.6986141716697	25.8121806357375	26.6422372689988	26.7229919661935	26.6538979684776	26.4116397677221	26.28063301817	25.8747163139805	27.0100930147133	27.2513309969934	27.0734713367594
A0A8C0MFC6(--)	31.6684355383881	31.1942507116863	31.6849524808973	29.268030497507	28.8996017046023	28.5044961231465	32.319020508916	32.4456415023715	32.378264200034	27.6978987002745	27.3914919320011	27.3055647114554
A0A8C0MFE2(SRSF7)	27.3648618951392	NA	NA	27.9856573046971	27.664922909938	27.4003962245551	27.2042450049623	NA	27.3827796811565	26.6757296648946	27.4155455325604	27.4588109717511
A0A8C0MFG3(PRRC2A)	27.5778032442053	27.6353337481176	27.1359440806433	28.0391518310874	27.3827796811565	27.8913966722408	27.1996660551714	27.2514212980632	27.2560191739802	27.5371962384479	27.3554828369973	27.1006918508009
A0A8C0MFI8(MRPL32)	NA	NA	NA	NA	NA	NA	NA	NA	NA	NA	NA	21.4377134723038
A0A8C0MFJ3(DPYSL3)	30.4275235023809	30.4503200648661	30.3330881128597	30.4686898807924	30.3730603486289	30.4734395781657	30.4082135279539	30.3409595054619	30.2975628610681	30.0930784014983	29.874259002356	29.8275981723009
A0A8C0MFM7(--)	NA	NA	NA	NA	NA	NA	NA	NA	NA	NA	NA	21.2682518568204
A0A8C0MG23(CHD8)	25.8545750899706	25.9293125953838	26.1940393123101	25.9032730523912	26.5671923809259	26.4480250327945	26.4200514437687	26.0529984782731	26.2750652247885	26.8268711906575	26.3794122136863	26.4080960744925
A0A8C0MG38(SPOUT1)	24.8134778583714	24.7173283437512	25.1762653871287	25.5053975022248	25.909718427498	25.6281745073955	NA	24.9881520976905	24.6444394370141	25.2645270733944	24.6706065484416	25.9522041087314
A0A8C0MG43(RPL7)	29.4038938659806	29.3990518519347	29.8426309318622	30.3748229573282	29.5346755989891	29.8556387549095	29.5974196427515	29.960993846629	29.7026948433303	30.2188192125788	30.1802077633088	29.9196851540843
A0A8C0MG62(--)	28.6111190424811	28.5462048046717	28.9851958377249	27.8871022429626	28.3061733885151	28.1197617631718	28.8688835328322	28.6759987993121	29.1780954193851	29.3700901511193	29.2993982677923	29.2279341992826
A0A8C0MG85(--)	25.1393052766891	25.0965559227499	25.1213536017712	25.1232101744669	25.3033016599468	25.5305887467158	24.8180699431723	24.6267829384846	24.3571621469772	25.2175255642136	25.2143790088967	25.1111990430502
A0A8C0MGA6(PRPF3)	27.3774938679034	27.3941935322429	27.0114799651275	27.4493954053509	27.4295800317502	27.4134487089445	27.1175341974308	27.1559561972541	27.2754205027663	27.4800051940202	27.234435930297	27.2764858120566
A0A8C0MGC2(--)	25.9311176566651	26.0153563477808	25.4719368755878	25.3644611836171	25.705881240241	25.5620614106803	25.7239033750309	25.2080652349645	25.8640550008154	25.3254309093031	25.6389277014051	25.4036338682253
A0A8C0MGE5(TOMM5)	NA	NA	NA	NA	NA	NA	NA	NA	NA	NA	NA	24.1504272159644
A0A8C0MGH9(UBE2K)	29.113342008133	29.2370831616504	29.2193040318096	29.2741322036188	29.8095274900631	29.7093663345045	29.4484504601454	29.0702755445965	29.162093439661	29.6963904110977	29.6884750990024	30.05530200777
A0A8C0MGJ6(FOCAD)	26.5655954513785	26.3592417802809	26.7444518042337	26.9666425667018	26.8936548191748	27.1515114832783	26.6835142509392	26.5622215750413	26.5141697311173	27.0273875253042	27.0558967043264	27.1087887574387
A0A8C0MGL2(DOLK)	NA	NA	NA	NA	NA	NA	NA	NA	NA	NA	NA	24.0837519883792
A0A8C0MGQ3(ERCC3)	NA	NA	NA	NA	NA	NA	NA	NA	NA	NA	NA	27.1449158510576
A0A8C0MGR5(PTPN13)	25.6586994086675	25.8207500387617	25.6305648705956	26.2430716847924	25.6633491889121	26.310288258589	24.5278477921544	25.5134319606602	25.5372703082742	25.443257980279	25.1367655607392	25.5101148642928
A0A8C0MGS3(TRAF2)	23.7320025911483	23.7266081689485	23.3371525612922	NA	23.3575648906753	22.9626108126827	NA	23.9871980776702	NA	23.7140819774652	NA	23.2406137555428
A0A8C0MGT5(COA6)	NA	NA	NA	NA	23.6944488622412	NA	NA	NA	NA	NA	NA	NA
A0A8C0MGT8(--)	NA	NA	NA	NA	NA	NA	NA	NA	NA	NA	NA	23.6522848118453
A0A8C0MGU0(GPX8)	26.9321320120343	26.9246767908796	26.3261856004678	27.223614061817	NA	27.4632619301856	26.9561542076024	26.7816928836199	26.9018470552	26.8766611998641	NA	26.9544911583798
A0A8C0MH64(AP2S1)	25.5910650494758	25.6344477078374	25.3678636891635	25.7431680392078	25.8038556010386	25.9176836534937	25.6174246421828	25.258034011015	25.7439384352964	25.9600935206281	25.7849405101916	25.8805197697656
A0A8C0MHA3(--)	26.7184262653414	26.8842515834468	26.7462471582941	27.2506987311961	27.6137204572804	27.4434793179951	27.2180801269884	27.1118755892936	26.3067470489138	27.5137481941981	27.3451964983483	27.0859816544991
A0A8C0MHE8(RPF2)	NA	NA	NA	NA	NA	NA	NA	NA	NA	NA	20.6740922461365	NA
A0A8C0MHG0(--)	NA	NA	NA	23.8550030271347	23.4036663705072	23.6488885581397	NA	NA	NA	NA	22.6007541132862	NA
A0A8C0MHU9(CLTA)	25.8267742320875	25.4124153059968	25.4166411198415	25.2506806623868	NA	NA	25.5615662447535	25.338717343504	25.5949416551624	24.8321939018602	24.1412558665334	25.4550050681838
A0A8C0MI10(ATL2)	26.3857773703245	26.7199932767636	26.8341245746688	26.710040003524	26.720123784253	26.7490639226695	27.367447146634	27.1979803353603	27.1670084399424	27.3944388815886	27.254668377988	26.7868108207783
A0A8C0MI79(--)	NA	NA	NA	NA	NA	NA	NA	NA	NA	24.2208866401881	NA	NA
A0A8C0MI84(EDIL3)	NA	NA	NA	24.4585763299614	25.3350067323325	25.5899228860983	24.4779074460823	24.1659932465926	24.50451885391	26.8417015824214	26.1090080407859	25.6712006835448
A0A8C0MIG1(SON)	28.745990815891	28.7628124661794	28.6374428253986	28.3736826917434	28.5304027053419	28.7029589945756	28.7745474011125	28.6354375453506	28.7380215250874	28.8804321895047	28.7525133612049	28.7392132894023
A0A8C0MIJ4(TM9SF2)	28.7739817738975	28.207227514023	28.3644862313481	28.6417550963339	28.2940384580744	28.4914809543172	28.2454039333088	28.0948660187269	28.6625481027501	28.5343045449913	28.3689877536325	28.7175113887164
A0A8C0MIJ6(TSPAN8)	28.967522325882	NA	29.1613487360575	28.7893629969957	NA	28.4833152766695	29.773353039014	29.9928047350719	29.5625454895147	28.8098341072199	28.1109800924982	28.2077395123975
A0A8C0MIK8(TMCO4)	NA	NA	NA	NA	NA	NA	NA	NA	NA	NA	NA	23.3949294551408
A0A8C0MIT4(HSPA5)	33.603551841416	33.5179392644381	33.5390144790068	33.3025283626216	33.1800150511583	33.3862534212843	33.7218152347691	33.8277117300987	33.6551228646829	33.3135170187194	33.4249236908191	33.0621391321296
A0A8C0MIW2(PBRM1)	NA	NA	NA	NA	25.1932498141638	NA	NA	NA	NA	24.6937579035995	24.8723461037065	25.0026876476126
A0A8C0MIX2(CHMP5)	26.7025297242383	26.4985358983303	26.6620726718541	26.5121964797814	26.5638513280472	26.5621778956153	26.4117367328087	26.4984750302584	26.4384433964483	26.8556684549649	26.5715386803165	26.7666083683189
A0A8C0MJ12(CTNND1)	NA	NA	NA	NA	NA	NA	NA	NA	NA	NA	NA	21.5682975821139
A0A8C0MJ20(--)	NA	25.6760526201713	25.9068777541801	26.2053641685384	26.3562219742226	25.7137149928788	26.18101391041	25.8815936552464	25.8911764585776	26.1956733282314	26.4827769432703	26.233430536012
A0A8C0MJ63(SETDB1)	NA	23.8330630243718	NA	NA	24.2308865031464	24.1921212096778	NA	24.0905518204846	NA	24.1520533115051	24.6266158599798	23.9572175539125
A0A8C0MJ91(--)	24.462887641679	24.7384081511224	24.412932099999	25.238013103317	25.6825501689782	25.8371601547536	23.9449414954027	24.3685965120395	NA	25.6033997380583	25.1865026879307	25.5322843378536
A0A8C0MJD7(CUX1)	25.5896657746755	25.9416994073423	25.1100043634184	25.6322024833425	25.3776262495369	25.5701348087241	NA	25.7462984213094	NA	24.5321951458799	25.4618266299422	24.92537877167
A0A8C0MJE1(LRRFIP2)	27.4202924351734	27.6396178210264	27.8549554848289	27.3138035020753	26.9715842481721	26.9222965730431	27.5251464366687	27.8928446089336	27.6560142083	27.5991059363848	27.5409689593306	27.4032437837162
A0A8C0MJK2(CHST12)	NA	NA	NA	NA	23.749703330135	NA	NA	NA	NA	NA	NA	NA
A0A8C0MJL2(DHX29)	27.8922656086285	28.1362375200912	28.1251432097708	28.2812699930687	28.2175255642136	28.4650540497723	27.909935829228	27.993668689011	28.1232200434684	28.3012531507608	28.1298171453092	28.1380945852016
A0A8C0MJS9(--)	27.8545394228099	27.5929904021133	27.9895602920834	27.7140426621529	27.8474479481599	27.6347800367153	27.8921497806776	27.7592605905486	27.9313431306112	27.6992895690089	27.8570339969891	27.5819023231701
A0A8C0MJT5(--)	24.8598915124177	24.8749742207044	24.6267829384846	25.2542899283564	25.3495898106053	25.293757887276	24.9675443129893	25.17904042291	25.1401248456684	25.7420373802646	25.1435152516954	25.7725352738116
A0A8C0MJW3(FOXP1)	NA	NA	NA	NA	NA	NA	NA	24.0727560943292	NA	NA	NA	NA
A0A8C0MJX5(IFRD1)	25.4112195103547	NA	NA	25.530439915536	26.003524259955	25.686830055058	NA	26.4499463376991	25.7633951531995	26.3056516810453	25.8336662737683	26.4867865444123
A0A8C0MK11(--)	28.5756772086424	28.7426542131706	28.3598449837167	29.1218377259707	29.3275738867936	29.0260685741592	28.5356028166778	28.7765567260068	28.5849152620464	28.1524788909729	28.5499907809132	28.8285971742891
A0A8C0MK56(--)	NA	NA	NA	NA	24.7656223941527	NA	NA	NA	NA	NA	NA	NA
A0A8C0MK68(--)	NA	NA	NA	NA	NA	NA	NA	NA	25.7635977717934	NA	NA	NA
A0A8C0MK92(POGLUT1)	NA	NA	NA	NA	NA	NA	NA	NA	NA	NA	NA	23.5620905327958
A0A8C0MKC0(--)	31.3311669384443	31.4123082903542	31.272197595276	31.7510691140763	31.7068084586918	31.6475305595793	31.1488598813422	31.4411951405998	31.4172972681693	31.6508718186276	31.8090444358586	31.891099665646
A0A8C0MKN1(--)	27.7794402364988	28.2560641787388	28.3729358477839	27.6590806561795	28.0319155306823	27.6648551125254	28.1775490294702	28.2244423242305	NA	28.0152074485749	27.298502706219	27.7141081870782
A0A8C0MKQ6(--)	NA	NA	NA	NA	NA	NA	NA	NA	NA	23.9915294578929	NA	NA
A0A8C0MKY2(RPUSD3)	NA	NA	NA	24.2440159282765	NA	24.4751881777224	NA	NA	NA	NA	NA	23.749907880687
A0A8C0ML39(--)	29.8818474189961	30.0094524337625	29.9999438035744	29.8557278532415	29.8066420990195	29.7137805326876	29.7989554298782	29.9786924814382	29.8111058725034	29.9135638871422	30.0818235906264	29.6830289429792
A0A8C0ML58(ZNF143)	NA	20.819327771646	NA	NA	NA	NA	NA	NA	NA	NA	NA	NA
A0A8C0ML93(--)	27.871030247687	27.318982811321	27.3193274383852	28.5808247468415	28.3957875576645	28.5157794706322	28.1075421962461	27.5357140427652	27.7379570773404	28.4396802505176	28.310643635288	28.5332650858051
A0A8C0MLA0(ELAVL4)	NA	NA	NA	NA	NA	NA	NA	NA	21.4616393115493	NA	NA	NA
A0A8C0MLE5(TMEM242)	NA	NA	NA	NA	NA	NA	NA	NA	NA	NA	NA	24.1340646535208
A0A8C0MLS4(--)	26.1722835916311	25.7343046338702	25.7711754997035	26.0927911691444	26.3986360650027	26.3743462286257	25.9691265047482	26.284203522299	25.9266007618017	26.3297307914308	25.8403094365646	26.2155088565931
A0A8C0MLU0(SERPINB1)	30.2627094510167	30.2257297880189	30.1910764638912	30.1821038635205	30.4806793730963	30.6549735427649	30.0811886854359	30.0632969417569	30.3042160119628	30.4092256614603	30.157860331791	30.6376328366591
A0A8C0MLX1(SVIL)	24.8316141958355	NA	NA	NA	NA	NA	NA	NA	NA	NA	NA	NA
A0A8C0MLY6(MYO6)	30.3325547098733	30.3922292339318	30.2649475759473	29.9507422735309	29.965404496984	29.9612699076786	30.2053641685384	30.100867265117	30.1369952958653	29.9022496972011	29.6114884478426	29.8088066831328
A0A8C0MM16(--)	29.988748039998	29.9169836103218	29.9687036581151	29.9888834471069	30.1648287257828	29.9692527855519	29.9963113340744	29.8940163733213	29.8955916915087	30.0484323270151	30.0750793369183	30.0949666636773
A0A8C0MMB0(ANKRD50)	25.4170275991493	25.2651354204584	24.9265555213608	25.3695619374372	25.8064884590112	26.0775923927639	25.5603130070962	25.1595021353957	25.5814139216302	25.1701261688995	25.8132821259095	25.4820691137406
A0A8C0MMD1(ARHGAP35)	26.3466342459654	26.6008788555266	25.9199578709688	26.4426886701752	26.788803149824	26.8308650639643	26.2121537718886	26.4717973701928	26.2325159328111	26.793523933469	26.828808994899	27.2948272710322
A0A8C0MMF5(--)	NA	NA	NA	24.4225878676209	NA	NA	NA	NA	NA	23.9726362864109	24.3220986915902	24.0357374641476
A0A8C0MMS1(SMAD1)	NA	NA	NA	NA	23.247888119827	NA	NA	NA	NA	NA	NA	NA
A0A8C0MMS5(--)	26.6212870570076	26.1690366860434	25.7724094226281	26.1382117933076	25.4455329767631	25.6019273978892	26.1834580489202	26.3975919932364	26.0341007322922	26.8749038870793	25.5701348087241	25.2473159221423
A0A8C0MMS7(ARL17A)	NA	NA	NA	NA	NA	23.7282701405237	NA	NA	NA	24.1070133289662	NA	NA
A0A8C0MMZ1(--)	NA	NA	NA	NA	NA	NA	22.1849830626727	NA	NA	NA	NA	NA
A0A8C0MN13(MED11)	23.7252564058649	NA	24.3919835084863	24.4124799153719	24.5906939455523	24.5416189417483	NA	23.6117803870644	23.5276688532343	24.3720557354484	24.6765907183614	24.6210913861726
A0A8C0MN49(PLIN2)	27.2941261252601	26.6140014105512	26.2670661171905	27.7750499947566	27.8125601328633	27.6085129284311	26.1474800903533	25.8322422001827	26.2419995826779	27.6833803891863	27.6839826692873	27.6400317343963
A0A8C0MN60(--)	23.523367647442	NA	23.8481407533163	23.74570878663	23.6865629338292	23.364127172308	24.697792674329	24.6611757185136	24.4149329300375	23.4829615373516	24.3354497838586	NA
A0A8C0MN88(PLRG1)	28.3399407728969	28.0095592170082	27.8298373957097	27.5844135423262	27.6448519695549	27.8573306829961	27.7338910542237	27.9410053249323	27.9704875586165	27.277372969286	27.5380107974558	27.5644910847854
A0A8C0MND4(UPK1B)	27.6296481064361	27.7951973421457	27.2352580047989	26.9294254779034	27.4128836584246	27.2579081661046	27.4970134255836	27.9916159529941	27.5040035353065	27.3489147865945	26.3615024939118	27.1500591543336
A0A8C0MND6(--)	27.3489147865945	27.2389970945164	27.2699929841077	27.6645160776636	27.8788840609272	27.8092514788943	27.1782616709024	27.388785263232	27.4576373809918	28.2503824943574	28.3471835945618	28.2747987088776
A0A8C0MNQ9(--)	28.2904395090098	28.3228121587516	28.5346384978835	28.2174793410253	28.4014545455986	28.2919328458676	28.239270306342	28.4974322657784	28.1012430811329	28.2961847720434	28.6690187374669	28.7253344266338
A0A8C0MNS4(--)	27.8202509437297	27.839120248673	27.423581956198	27.7936479562536	28.2109934335108	28.212756779229	27.8271135585776	27.7213630169419	27.7185569146547	28.2284389028178	28.5073346966206	28.5768307014782
A0A8C0MNT1(--)	NA	NA	NA	NA	NA	NA	NA	NA	NA	NA	NA	24.9152462640222
A0A8C0MNZ8(TIMM8A)	28.5568755932606	28.5102431665776	28.4502610617494	29.0277302551798	29.3412352884472	29.3947250697663	28.2255459349486	28.5131081259238	28.9256956833273	29.1680611877055	28.7255619631126	28.5419290574249
A0A8C0MP19(NFIC)	NA	NA	NA	25.1634233404896	25.0765122642052	25.0047889828533	NA	NA	NA	24.9467717320971	24.787358985599	NA
A0A8C0MP96(RTN3)	NA	27.3383263070349	27.2671375748809	27.2675841052757	26.7880563488199	26.9516039906164	26.6643804414071	27.0684571772272	27.3424014796358	27.3026917698338	NA	26.9303282202345
A0A8C0MPH7(NCOA2)	NA	NA	NA	NA	NA	22.2463520890434	NA	NA	NA	NA	NA	NA
A0A8C0MPK2(--)	NA	NA	NA	NA	NA	NA	NA	NA	NA	NA	NA	22.9746855570442
A0A8C0MPL4(E2F4)	NA	NA	NA	NA	24.3617200053854	24.26026144609	24.0027305626134	NA	NA	24.7861627209858	24.5716688672146	24.8351371445491
A0A8C0MQ16(--)	24.3134748522153	24.432752911402	24.8166547946143	24.535817846044	25.1078913419646	NA	24.8362934977146	25.1319081289852	24.6900849578717	NA	NA	24.931072557647
A0A8C0MQ45(TLN2)	24.8570458656009	24.8550505678739	NA	25.3726868138569	25.1425028614062	25.1730655763634	NA	24.6800298023282	NA	25.8602231392243	26.1179502708777	25.7170668106502
A0A8C0MQ50(THOC2)	27.9743223303014	27.8659671217592	27.5781632789058	28.0151542665625	28.113913259394	28.0755639377905	27.6935851122197	27.6064670024575	27.7410473262778	27.7800663247093	27.549660363308	27.9116510093946
A0A8C0MQ75(--)	NA	NA	NA	NA	NA	NA	NA	NA	NA	23.4411377423922	NA	NA
A0A8C0MQC4(COMMD6)	NA	NA	NA	26.0240085995623	NA	25.8690071290957	NA	NA	NA	25.8368472553199	25.8542897279916	25.7608600168178
A0A8C0MQE3(--)	NA	NA	NA	NA	NA	NA	NA	NA	NA	NA	22.2173850411288	NA
A0A8C0MQE5(--)	NA	NA	NA	25.1913683158913	25.5080907072447	25.1205232964231	NA	NA	NA	25.1105620036951	26.4895759314352	25.7584220876348
A0A8C0MQK1(OGT)	27.4418975888147	27.4526978480245	27.7763057133849	27.5357140427652	27.7080674016385	27.8420014379794	27.1648047545769	27.3980325531591	27.4887641938527	27.6145631530059	27.5585186916967	27.8432601511965
A0A8C0MQP2(HUWE1)	28.5241003556942	28.7930587530475	28.7517156133544	29.0380791661423	29.1745282752453	29.3124841253952	28.8818620017634	28.6250555268235	28.665905614557	29.41894638446	29.294498651379	29.0817474167548
A0A8C0MQU1(--)	26.6571734103331	26.5413826183863	27.3726037929943	26.7747987198207	27.2501565684536	27.0107333113615	26.3022559761314	27.3477327340573	26.6488337142842	27.2144716526624	26.6327017241721	26.838699594071
A0A8C0MQU2(TMEM126A)	24.547749800656	NA	24.3217547259588	24.3383773178028	NA	24.3277965738221	NA	24.7073566041806	NA	NA	24.9657402564316	24.110362871196
A0A8C0MRB2(NDUFAF4)	NA	NA	NA	NA	NA	NA	NA	NA	NA	NA	NA	25.2300069451
A0A8C0MRI2(GLMN)	24.1811656053832	26.1332808357024	26.3944388815886	26.5880649398777	NA	27.1878244425269	26.1814120757007	26.0221256411316	26.2981006148613	26.3674138180356	NA	NA
A0A8C0MRJ4(NRP2)	23.9001201726881	23.3494885771361	NA	NA	NA	NA	23.4732073037603	NA	NA	23.7546045565888	24.2730562589301	23.7324167124402
A0A8C0MRJ6(RPL29)	NA	NA	NA	28.0432259155873	27.7929656989614	NA	NA	NA	NA	27.7039161376093	27.4860806798629	26.9286351147229
A0A8C0MRZ2(--)	NA	NA	23.2735543165528	NA	NA	NA	NA	NA	NA	NA	NA	NA
A0A8C0MSB1(CUL1)	28.6665152326406	28.4754897128977	28.3808410458692	28.4852746513522	28.0559484054872	28.5479336185885	28.3424438688303	28.0308637736619	28.4292607631368	28.29070315139	28.5117140537476	28.2074137162743
A0A8C0MSN3(ARHGEF4)	NA	NA	NA	25.3889658658856	25.5836534630115	25.0939397556013	NA	NA	NA	NA	NA	NA
A0A8C0MSP0(RBM28)	27.333898507884	27.4041375713289	27.3988480497842	26.7804418472591	27.0739820071979	26.8265075624159	27.3442654269763	27.4283824099646	26.9710360076027	27.7303319581466	27.317689726139	27.152962351666
A0A8C0MSX2(VDAC1)	NA	NA	NA	NA	NA	NA	NA	NA	NA	NA	NA	26.1475383155831
A0A8C0MSZ6(SMARCA5)	29.4884960669609	29.6778477405597	29.5405625715621	29.4958705157235	29.1568242158228	29.2508568236247	29.4544246866909	29.9492121528215	29.6180165702463	29.4611357728211	29.0354857800762	28.9584792605487
A0A8C0MT06(PSIP1)	28.7785319257063	28.5146889555033	28.5161928987641	28.2056904277766	27.5615808108833	27.9453657813532	28.0250125443636	28.2404081323556	28.0426520615795	27.8607085981268	27.4993725740068	27.8109067543804
A0A8C0MT28(HM13)	26.7105655754937	26.8799358009089	27.1740758069835	26.6672261283166	27.1797807971142	26.8664388605162	26.5376554100809	26.8602941921949	27.0979827519693	26.7253344266338	26.9331456547137	27.0800959944846
A0A8C0MT88(ACVR1)	NA	NA	NA	NA	NA	NA	NA	NA	NA	24.6878980456615	NA	NA
A0A8C0MTH7(--)	26.0068872618775	26.7180342463976	26.9560433972763	25.6049271179643	25.3977388614929	25.2799426445153	26.5310500258248	26.7623055904461	26.1767029046645	26.8177528753784	25.3927696826346	25.1194154787637
A0A8C0MTK2(--)	27.1710238959288	27.0287579565593	26.9685114141224	26.5170719792715	26.2836031645185	26.818728246017	27.0345415735656	27.0613667425113	26.8578052537375	26.4190388400453	25.849787815514	26.1186830608297
A0A8C0MTL6(ERO1B)	25.1235654159939	25.3047991529122	NA	24.7362417095941	24.6446044641861	24.9802842946327	NA	NA	NA	24.656982546999	NA	NA
A0A8C0MTS0(--)	26.6419617614947	26.6869903040584	26.8627788441281	26.011330665285	NA	25.7634458105158	26.4061506269524	26.5583581157	26.4739814063924	26.4074965078577	26.0851104679323	25.9946831742211
A0A8C0MTU2(--)	NA	NA	NA	NA	24.6542531673948	NA	NA	NA	NA	NA	NA	NA
A0A8C0MU85(AK3)	26.847925780421	26.7545535878711	26.8242024527486	NA	27.2079721788777	26.8890189056713	26.5737069296889	26.7873091610392	26.4055827102366	27.0054958870502	27.1140622442695	27.0799943067284
A0A8C0MUN7(QKI)	25.1920835743186	25.2000029629006	25.1916695205567	NA	NA	25.2409994474276	25.3679969573767	25.4152231426058	25.2470261152279	25.1349263615501	25.0694818914126	25.1086093189967
A0A8C0MUT2(--)	28.2041050484513	28.5754608260241	28.5655809257263	28.6229980457237	28.6354721427688	28.4078692407442	28.6458827851185	28.6907909957087	28.6956771540538	28.3561547955753	28.1329573867496	28.351781459935
A0A8C0MUW7(--)	25.9583907557228	NA	NA	25.8070783474461	25.6940768487093	26.0906325781347	25.5219011136199	NA	25.7427312987436	NA	NA	25.9795431206935
A0A8C0MV04(CETN3)	NA	NA	NA	NA	NA	NA	22.8807673012193	NA	NA	NA	NA	NA
A0A8C0MV09(FAH)	26.9041463545007	26.8689129614744	26.5927766008867	27.9501026022829	27.6772765026038	27.9055815578989	27.2588068175856	26.7246841245985	26.8684420311484	27.4568544564374	27.9951793645845	28.1121739647469
A0A8C0MV63(SYTL2)	NA	NA	NA	NA	NA	NA	NA	NA	NA	NA	21.5713563989204	NA
A0A8C0MV74(--)	NA	NA	NA	25.4256321038134	25.0411798650569	24.6624258640544	23.5845139002296	24.6193011640835	NA	24.9261030389079	25.2690655958625	25.0356955198514
A0A8C0MVB4(--)	NA	NA	NA	NA	NA	NA	NA	NA	NA	NA	25.7622548930767	NA
A0A8C0MVC6(ARMT1)	26.087601068213	25.6519564913339	25.7123510893861	25.8091655979821	26.2496142018905	25.7987731643428	25.4058423570467	25.6100912462077	25.1548366468524	25.861454228966	26.2418541515425	25.7527940635158
A0A8C0MVE4(--)	NA	24.4459433579466	NA	24.4974094230847	24.196405217792	NA	NA	24.8229391470279	25.0067588834794	23.7612152042032	23.612680454186	24.8259013116019
A0A8C0MVI2(SYVN1)	NA	NA	23.9018700663418	25.0239028805104	24.416351192402	24.2974710294091	NA	NA	NA	24.7503168948058	24.3576320036956	24.2521254524939
A0A8C0MVM6(OTUB1)	29.1817485344991	28.7285815471603	28.9499635057777	28.6610873520276	28.7949805282658	28.8184844651714	28.5766865652999	28.7648698195114	29.0654043418992	28.7605935688804	28.2889006341536	28.6615970842312
A0A8C0MVQ9(NAPA)	29.0882837135489	29.03648177255	28.8913676986792	28.5046476548055	28.8974971162774	28.8220760620985	29.0563361051466	29.0923224040797	29.0342004581791	28.817691892813	28.8305931053646	28.8447272632989
A0A8C0MVS7(--)	NA	NA	NA	NA	NA	NA	NA	NA	NA	NA	NA	22.9102767407062
A0A8C0MVT2(SMC3)	29.4057409380731	29.5619813218314	29.5965846418118	29.1832166614114	29.2658418546314	29.2701266928498	29.7802697448904	29.47579891429	29.7957082745495	29.5775871802495	29.0955955355939	29.3560288271795
A0A8C0MW76(SHROOM1)	NA	24.9104963457056	NA	25.1904266457921	24.8421573382429	24.9399299574379	NA	24.1009324135741	24.5482203278047	24.7113010547381	24.5156892523841	24.9298092124171
A0A8C0MW91(SPATS2L)	NA	NA	NA	NA	24.7481682758591	NA	NA	NA	NA	NA	NA	NA
A0A8C0MWA7(--)	NA	NA	NA	NA	NA	NA	NA	22.9211435899051	NA	NA	NA	NA
A0A8C0MWD0(--)	26.3501801976403	26.6162470692062	26.0653992056419	26.2555870568521	25.7848157365663	25.989885064915	26.6142823091193	26.1769121052877	26.6727658678956	26.1639415257928	26.4030649597275	25.941744175388
A0A8C0MWR6(MARS1)	30.1150798960193	29.9601653463913	29.9786924814382	30.340110611621	30.2799647770014	30.5876358430498	29.6234516411209	29.8252948059214	30.1108556739702	30.4467755997329	30.5342674343421	30.4863492559919
A0A8C0MWU4(--)	NA	NA	25.4854512485	NA	25.8433080804682	26.7639522858733	25.0728787325034	NA	26.4283185088687	24.8962906394933	26.0659332784769	25.5617701571886
A0A8C0MX11(--)	30.9620977740216	30.9128504233816	30.9714472075601	30.9963113340744	31.4462826234627	31.1333249367598	30.7653283675963	30.7880719111177	30.7491118880606	31.1154520283564	31.0325593534169	30.9326952347785
A0A8C0MX39(--)	24.3011048478536	NA	NA	NA	24.8816636634979	NA	NA	NA	NA	NA	26.1456350749387	25.2754027409452
A0A8C0MX58(DICER1)	26.1479458264084	25.8511708494431	25.632063774669	25.2722732493907	25.1191779785507	25.6034563365299	25.8796787797087	25.6673885695839	26.0963347383978	25.2323512426406	24.9582801170546	25.3368462096361
A0A8C0MX62(STK38)	NA	26.0970182895727	NA	25.3385473406709	25.526236542329	25.4854819588409	NA	NA	NA	NA	24.559292125632	NA
A0A8C0MXD0(--)	NA	NA	NA	NA	NA	NA	NA	NA	NA	NA	NA	22.5344767259137
A0A8C0MXG2(--)	28.745862627607	28.7419152674821	28.651573356279	28.9432990027009	29.0880056377729	29.2002509141597	28.8262650926605	28.7160725522537	29.0183947870262	29.0491077825415	29.3519499105208	29.200344469599
A0A8C0MXG4(--)	26.0086192530788	25.8236195260263	26.1042160909389	25.8786268522709	24.5086952306312	25.5905511878522	26.1836662723616	26.4594677658107	26.2872896530608	25.8889492534408	25.4577626095011	25.0264380020429
A0A8C0MXK5(--)	NA	NA	NA	NA	NA	NA	NA	NA	NA	NA	NA	21.9362856755309
A0A8C0MXL9(GORASP2)	28.847388207998	28.7473040895172	28.4333659551936	28.6503069184816	28.5065782896191	28.7378281732087	28.8548069050245	28.5911720809472	29.2291268504924	28.7650912057489	28.3943979929285	28.7765567260068
A0A8C0MXS4(--)	NA	NA	NA	NA	NA	NA	NA	NA	NA	NA	NA	20.7248402238223
A0A8C0MXS9(EFL1)	27.6479422092989	27.6567643865508	27.9620701861292	27.4830845869522	27.0437474030468	27.1285886296084	27.6795600985829	27.6306898387659	27.9344398292556	27.0300218156334	26.7654706459933	26.8536474570904
A0A8C0MXU6(--)	NA	NA	NA	NA	NA	NA	NA	24.2727715773563	NA	NA	NA	NA
A0A8C0MXY3(--)	NA	NA	NA	NA	NA	NA	NA	25.4550991621046	NA	NA	NA	NA
A0A8C0MY12(--)	27.2148421682448	27.5736202622522	27.8045819623138	27.955710915222	28.3367525892087	28.5435523846676	27.5059728783468	26.9460354525895	28.4173576349253	28.2242122990318	28.3368376989392	28.022316164391
A0A8C0MY22(--)	25.4504813277408	25.9186165163055	NA	NA	26.3822024876938	NA	NA	25.934271089704	NA	25.9415874811499	25.6989055583211	25.9177064134234
A0A8C0MY30(--)	NA	23.1108248165147	NA	24.490999198236	NA	NA	NA	NA	NA	24.719941070462	24.7455549292465	NA
A0A8C0MY73(--)	NA	NA	23.3947986518368	NA	NA	NA	NA	23.5245637137026	NA	NA	NA	NA
A0A8C0MYA6(--)	26.241654159791	26.0457273380447	26.3066253824344	25.4426253996269	25.3699945047133	25.205979338642	25.9989276336868	26.1156107756102	26.6011623205125	26.7820679830823	25.6074691632142	24.8660850709103
A0A8C0MYK4(ANKZF1)	NA	NA	NA	NA	NA	NA	NA	NA	NA	NA	NA	25.0924081036944
A0A8C0MYU0(--)	24.8157757278414	24.0982036838225	25.2005268852578	25.2622703712776	NA	NA	NA	24.3796766130347	24.8644801356471	24.8497639584708	24.7982293201442	24.409116385238
A0A8C0MZ18(SCAMP2)	25.9461470342471	25.5229487898755	NA	26.2156384546693	25.2619118397414	25.8545275335603	25.2665658142311	25.6657362304749	NA	26.1092272908081	25.8534570996768	25.6353891075712
A0A8C0MZ75(LRP1)	NA	NA	NA	NA	NA	NA	NA	NA	NA	NA	21.0042918003458	NA
A0A8C0MZB4(PRIM1)	25.5328193739307	25.6191892014091	25.4499463376991	NA	NA	NA	25.7163342656406	25.7590573618619	NA	NA	NA	NA
A0A8C0MZJ1(MPZL2)	NA	NA	NA	NA	NA	NA	NA	NA	NA	NA	NA	25.4843145060726
A0A8C0MZJ3(UBR4)	30.478077230295	30.5808247468415	30.5386214150393	30.6294049272866	30.7447886033488	30.733034438108	30.5471062533912	30.5026575342246	30.3554198248315	30.6216538683088	30.6289705768269	30.7450291260159
A0A8C0MZR0(--)	26.0600681963076	25.9863953449676	25.9836801020183	24.9698291444995	24.1275460279668	23.1340959973776	26.603711002178	26.5630221302394	26.4150619206086	24.5237265714495	24.5282652300114	24.2622703712776
A0A8C0MZR6(--)	29.5124112582217	29.396257254761	29.5499724263648	30.0725261196501	30.0897995477213	30.0729093904181	29.6401869212991	29.6167378414275	29.4836612420958	30.1194154787637	30.0049068242759	29.9902368196647
A0A8C0MZS3(PUM3)	28.8000824932196	28.5392317742896	28.5166813429522	28.844547697057	29.0615212535203	29.0040227788965	28.5480806560734	28.8203422545056	28.7338910542237	29.1181285513424	28.9620701861292	28.8264469487974
A0A8C0MZS7(ERAL1)	NA	NA	NA	NA	NA	NA	NA	NA	NA	NA	20.7501737530541	NA
A0A8C0MZT7(--)	NA	NA	NA	NA	NA	NA	NA	NA	23.5681351909114	NA	NA	23.5195335582069
A0A8C0MZX6(--)	NA	NA	NA	NA	NA	NA	24.0328824704105	NA	NA	NA	NA	NA
A0A8C0MZX9(DHX38)	26.9017319939852	26.515388484138	26.6869903040584	26.3634254967488	26.9056389363482	26.6514364976685	27.1181285513424	26.5170269112478	26.8075943020469	26.8451760811473	26.9646611448478	26.8624241557327
A0A8C0MZY6(--)	NA	NA	NA	NA	NA	NA	NA	NA	NA	NA	NA	24.6744371203486
A0A8C0N0I6(SACS)	NA	NA	NA	NA	NA	NA	NA	25.7249182671009	NA	NA	NA	NA
A0A8C0N0M0(--)	26.3343248488076	26.6124554900439	26.0650087965787	26.2284297279657	26.9339335513813	26.6829787293885	26.4882432159559	26.8982758834745	26.1025751864919	26.9095353269437	26.7043779794849	26.4218338276378
A0A8C0N0M5(MDN1)	27.3446040679123	27.4250237702504	27.4757602677399	27.7335678626094	28.3371780876607	28.3522867526986	27.3335573444083	27.4711926908832	26.859701977154	28.3262456157722	28.3994593698858	28.416270646661
A0A8C0N0R2(STMN2)	NA	NA	NA	NA	NA	21.660011565938	NA	NA	NA	NA	NA	NA
A0A8C0N0W6(--)	26.875607069079	26.8900632857988	26.9392126002022	27.6569689129374	28.0824835957592	27.746054905762	27.1409244522651	27.1404369399971	27.2494333677161	27.9516595675966	27.725009312257	27.4093268357681
A0A8C0N0W7(ATP5F1B)	32.6135316610674	32.6668495665017	32.8660518986862	33.2310628083335	33.3424173757297	33.1025733093894	32.6589998196995	32.6716866121573	32.8552860200035	32.9910651338378	33.1899284891998	33.2460101993611
A0A8C0N0X5(SYTL5)	NA	NA	NA	25.0164407212461	NA	23.8444100144674	NA	NA	NA	23.6761602558666	23.7934247075643	23.8379781864182
A0A8C0N0Z5(RFX3)	NA	NA	NA	23.9372380266141	23.8927288274608	NA	NA	NA	NA	NA	NA	NA
A0A8C0N1A6(KIFC1)	NA	NA	NA	23.6625345211843	23.9328303755252	NA	24.6851731056042	NA	NA	23.3578333240263	23.8753961504641	22.9536700140642
A0A8C0N1B4(COX7A2L)	26.4871700216485	26.5000719666927	26.6318695601186	27.2437254576375	26.8599388923431	27.4407893456561	26.9777103509689	26.9667525659425	26.8528144579098	27.1243545285753	27.3451118803219	27.2260055237011
A0A8C0N1D2(RTN4IP1)	25.2041890239872	NA	NA	25.1237627346075	25.3803704308686	25.5203131826738	25.1868049100462	NA	NA	25.1498847765711	25.2244975248213	25.3961061515102
A0A8C0N1H5(DHODH)	NA	NA	NA	NA	24.9056389363482	24.3093864224078	25.0476837607783	25.1121540749698	24.4991748580872	24.5266544465874	24.2646344474005	23.9759626886826
A0A8C0N1M4(PRPF38A)	25.6925346270542	26.199329068747	26.1264238978628	NA	26.0890165655985	NA	25.452650723458	25.8990830501251	25.6783112851019	25.7884546907954	26.1131283517215	25.9697632865581
A0A8C0N1W9(GEMIN5)	28.0942116553526	28.3260312639345	28.3363695332753	28.4708825005916	28.4072209477306	28.5334878901155	28.2686998269845	28.3403228819136	28.4558752028798	28.5079395368101	28.3176034792377	28.4631059884419
A0A8C0N1X7(STARD10)	25.6947145274736	25.4020728969492	25.7936975623823	NA	NA	NA	25.4550991621046	25.1674870568864	NA	NA	NA	NA
A0A8C0N2C7(NAE1)	29.1088136776795	28.8784456095423	29.2847374542108	29.0114799651275	29.020860139986	29.101744016916	28.5691353462589	28.834516427072	28.9422085619076	28.8747573476798	28.870471821111	28.996176622366
A0A8C0N2D2(METTL26)	25.5416484794468	25.7828678694655	25.5525654443585	26.7638256837021	26.796745065856	27.0914399061026	25.864550979274	25.0855359968635	25.5586208671171	26.8575679878804	26.5991768949979	26.403308805126
A0A8C0N2E1(PPIL1)	NA	25.7701674326947	NA	26.4071398906167	25.6947410913064	25.5592045878837	NA	NA	25.6911771720934	26.2728249594305	26.5669311861118	25.5760882462274
A0A8C0N2F8(--)	28.496975343172	28.5988220670267	28.3556508559855	29.0936829143305	29.3229840258085	29.2654171413742	28.5488156187938	28.4165928026475	28.1544117624315	28.7597050535183	29.0724238969132	28.8419414718534
A0A8C0N2G5(--)	27.5403778119997	26.3922947536493	27.4407101528448	26.6082309041821	26.6123148696392	26.4916873719728	26.1995724557267	27.1741710752532	27.0640425936895	27.2281177482702	26.0516508916451	26.630620413341
A0A8C0N2I8(UGGT1)	29.6569007406969	29.6459514799756	29.6279449909699	29.9819614293041	29.8651412075852	29.7998972829952	29.5778212480744	29.5983961582337	29.22823245453	29.6899250522641	29.8507894552493	30.0391779836863
A0A8C0N2M4(LYRM4)	NA	NA	NA	NA	NA	NA	NA	NA	NA	NA	NA	23.5184533821764
A0A8C0N2P3(RSBN1L)	NA	NA	NA	NA	NA	NA	23.605464145071	NA	NA	NA	NA	NA
A0A8C0N2Q5(--)	NA	NA	NA	NA	NA	NA	NA	NA	NA	NA	NA	26.1131681041474
A0A8C0N2S6(--)	26.0386914677321	26.3567257143926	26.2449958351379	26.1984487884738	25.985765863713	25.8154825865134	25.911548156068	26.3248646317369	26.3067122881095	26.1366677900142	26.4299151877701	25.4457539657519
A0A8C0N2T5(--)	NA	NA	NA	NA	23.8341245746688	23.2266891208679	NA	NA	NA	23.618853261242	NA	NA
A0A8C0N2Y8(--)	NA	NA	NA	NA	NA	NA	NA	NA	NA	NA	19.7436806552038	NA
A0A8C0N3D8(PCTP)	NA	NA	NA	NA	NA	NA	NA	NA	NA	NA	NA	25.0481828480899
A0A8C0N3J1(SFN)	30.2195117616156	30.2703049518981	30.4610967314702	29.9418169204995	29.2312116206189	29.2689005652891	30.5774071022313	30.6313145172952	31.1124101348908	29.5493115070517	29.4963849372091	29.4843721328126
A0A8C0N3J6(--)	29.3595099018337	29.5147453816784	29.3836656360233	29.4547188281137	29.5254265081824	29.681890338879	29.2134985962796	29.4195693401582	29.4784244539624	29.8671314472799	29.6109958863382	29.6037817346586
A0A8C0N3L0(GRB7)	NA	NA	NA	25.1397736588286	NA	25.2986600158148	NA	NA	NA	NA	NA	NA
A0A8C0N3T6(--)	31.1312409141605	31.0411380786949	31.0804264302011	31.2540601069216	31.2252701114049	31.1256482321809	31.024325710244	30.9855623088568	31.093708096869	31.2479632491855	31.1518864307464	31.20250624854
A0A8C0N4I9(--)	NA	NA	NA	NA	NA	NA	NA	NA	21.3632984904136	NA	NA	NA
A0A8C0N4J9(DST)	28.0582214242479	27.8183625592995	27.9011565502215	27.3513602474007	27.2881525879686	27.5285037117114	27.7530236884266	27.6101334988411	27.729424602745	27.5533274260339	27.4363478400981	27.3394311367276
A0A8C0N4P4(PGRMC2)	26.1851797212713	26.2403808350388	26.1397931714515	26.1146977402646	25.658808346809	25.5222304652894	25.5033060464401	26.1186830608297	26.0048104092825	26.3224253829977	26.1474218627734	26.3446548571975
A0A8C0N5A7(ADHFE1)	NA	NA	NA	NA	NA	NA	NA	NA	NA	NA	NA	24.9715403965925
A0A8C0N5U4(ANKIB1)	NA	NA	NA	24.5201932678669	NA	NA	NA	NA	NA	NA	NA	NA
A0A8C0N5X0(--)	NA	NA	NA	NA	26.1513372809803	NA	NA	NA	NA	NA	NA	NA
A0A8C0N6F0(UBR4)	27.5243245797652	27.626100579416	27.884833808339	28.0776025788064	28.6198888256121	28.2823751847458	28.0025481650429	27.5776592051636	27.9275617859432	28.4149409922861	28.4346389799918	28.48972138331
A0A8C0N6I4(TTC7A)	26.7037181601087	NA	26.7229919661935	26.1249855080199	26.3094384667447	26.4557262981274	26.6198888256121	NA	NA	NA	26.2108355553757	26.652941228801
A0A8C0N6K0(TRMT61B)	NA	24.7814177486846	NA	NA	NA	NA	NA	25.2020227587299	25.610598196154	NA	NA	25.4073344200396
A0A8C0N6N8(DNPH1)	24.7846160763175	25.2238717944165	24.9689507913273	26.2915991752765	26.4737027772917	26.428973360963	NA	25.5630803351106	24.0321257901071	26.8866953505855	26.8828532842911	26.7279327074638
A0A8C0N6Q9(--)	NA	NA	NA	24.6167238216807	NA	24.7834674933481	NA	NA	NA	NA	NA	NA
A0A8C0N6T0(--)	27.5777312264821	26.5185134131778	27.0920451057371	NA	25.7939951633407	26.2941962551732	26.1620021740826	26.7602763047793	27.348577156113	27.406410171582	26.773415924834	26.9822879170754
A0A8C0N6W8(LSM5)	NA	NA	NA	26.8529334872437	NA	27.0039959811842	NA	NA	NA	NA	27.5904940808165	26.6893919055319
A0A8C0N7D3(SLC4A1AP)	26.4857122655628	26.4999199536438	26.824930780088	26.362221829816	26.5363515735341	26.8840186276832	26.4862955447659	26.5339482433473	26.4029023732282	26.3023431454037	26.7468878151015	26.5158997528542
A0A8C0N7E5(CLDN4)	NA	NA	NA	27.1938513757448	27.4915956344387	NA	NA	NA	NA	27.8866372137339	NA	27.0991874239822
A0A8C0N7L9(CDR2L)	NA	NA	NA	NA	NA	NA	NA	22.0243848965188	NA	NA	NA	NA
A0A8C0N7M5(CIZ1)	NA	NA	NA	NA	NA	NA	NA	NA	NA	NA	NA	23.5870348929998
A0A8C0N7N8(--)	25.8238381511497	25.6522300969485	NA	25.2912654274952	25.5846859261096	25.8555496510746	25.7507513452886	25.7395159051969	NA	26.125734437854	25.7032164954817	25.7555216857292
A0A8C0N7P6(COL5A2)	NA	NA	NA	NA	26.2530096724508	25.9343610865875	NA	NA	NA	NA	26.0404066213739	26.2679055216042
A0A8C0N7Q0(--)	24.5410280607436	24.9450308291307	24.4644465369108	NA	24.8428287160828	25.0353599215734	24.8768953465888	24.3438081355876	24.7972399869726	24.8400452572867	24.7627364461714	25.6578548590448
A0A8C0N7Z0(LAS1L)	26.2578901873642	26.2299152936245	26.0171419405979	26.8652592242764	26.6017290834508	26.8251734741825	26.1034358935089	26.117157646601	26.2297869717763	26.3152037490031	26.6903247830561	26.6321470014734
A0A8C0N8B2(VEZT)	25.1523241493278	24.710302813442	25.216452804682	25.0091961217209	25.2796238990618	NA	24.5239658045221	NA	24.7356221282915	24.8077908076543	NA	25.4086630028784
A0A8C0N8D3(--)	28.5264529721466	28.7851588380727	28.7226663234499	28.5111485053701	28.5947352605126	28.3113801131112	29.1429702067426	28.7376347954132	28.8727042316778	28.321780526226	28.6288489352606	28.4678546449614
A0A8C0N8S8(CEP70)	NA	NA	NA	NA	NA	NA	NA	NA	NA	23.9330105434981	NA	NA
A0A8C0N8V1(--)	24.8537188346456	24.746836573025	24.9766183101622	24.7294635011118	25.26133800389	25.1693234718354	24.3687297125789	24.8129884774166	24.6103729070588	NA	NA	NA
A0A8C0N8Y6(--)	27.1122734095197	27.8107842064898	27.5739813422292	27.145207471523	26.4814995204801	26.8782994294645	27.2564691584014	27.3725207673538	26.7495754713109	26.4191835412414	27.4190066822529	27.2845389075701
A0A8C0N9G5(UBQLN2)	NA	NA	NA	25.5554646873501	25.7903453146324	25.8124010010607	NA	NA	NA	25.7154442463539	26.1285689648517	26.2295853000945
A0A8C0N9H4(--)	25.6156018002826	26.1694955159504	26.3276424095404	27.4511261990419	27.7500868386325	27.3660300017655	25.6913369389863	26.8338833818168	26.0438099688765	27.7016708001887	27.1416066927971	27.3599287420285
A0A8C0N9J8(--)	25.5356102320171	26.0410336074945	25.2964211093854	25.5279372532923	25.4901729562106	25.7683763771687	26.3878654808507	25.5607211574964	25.8126947691418	26.0422241309514	25.6039090443854	26.2905273951565
A0A8C0N9N8(--)	26.1767599623885	25.3286869783668	25.782417987946	26.029516404859	25.9678520973126	25.6342261127151	26.3907214585868	25.6046161161415	26.3562219742226	25.9013637364187	25.4832998985026	25.1779766565706
A0A8C0N9Q5(PHF8)	NA	NA	NA	NA	NA	NA	NA	NA	NA	NA	NA	20.7616616014572
A0A8C0N9T5(VPS13B)	NA	NA	NA	NA	NA	NA	NA	NA	NA	NA	NA	25.8689129614744
A0A8C0N9W0(MRPL17)	NA	NA	NA	25.6427881262185	NA	24.7449393355775	24.661338842423	NA	NA	NA	24.9949852234613	25.3497585172699
A0A8C0N9Z2(ZNF185)	26.6004535535904	26.153986752842	26.7328565861031	25.4783395847828	24.5762901165422	24.7370158122262	25.163653668047	24.8615015575986	24.3357223633391	25.2618042629037	25.1309268239093	25.1061347812905
A0A8C0N032(PRDX4)	28.0004543066252	28.431812935913	28.2185420998512	26.9663125186489	26.094402961501	NA	28.1996192562081	28.5571678364522	28.1856523486436	26.79178649407	27.4414227317012	26.8183625592995
A0A8C0N131(--)	NA	NA	NA	NA	NA	NA	NA	NA	NA	NA	NA	22.4780556225048
A0A8C0N138(--)	NA	NA	NA	NA	NA	NA	NA	NA	NA	NA	24.7999096310833	NA
A0A8C0N162(--)	32.1422094761845	32.2970161578743	32.1264485153416	32.4328833045383	32.7941090724611	32.5819247641205	32.5306445544502	32.5454270826409	32.6232248612491	32.6259917550848	32.3743047665102	32.9225234297212
A0A8C0N203(OSBPL9)	25.343842013995	25.9371931185181	25.9167501870921	25.4706653276981	25.2642407036362	25.897837518101	24.9119138234757	NA	NA	25.7479634784933	25.1481398387325	NA
A0A8C0N242(--)	NA	NA	NA	NA	NA	NA	NA	NA	NA	NA	NA	25.0483075929451
A0A8C0N245(TAPBP)	24.8889724712246	24.4738885360045	24.6987996063481	NA	NA	NA	25.8299462423003	25.6767521086897	25.5427999782359	NA	NA	NA
A0A8C0N249(DOCK9)	26.5876358430498	26.978256061548	26.9287480502618	26.8652592242764	27.0413469984028	27.0424955163176	27.2031249725265	27.1133668498484	27.2812699930687	27.0941613074128	27.4232613572987	27.4443485304245
A0A8C0N278(CLUH)	28.4691364364262	28.4956418250611	28.2690120745017	28.8224408088662	28.9807909076825	28.9468999847915	28.4282226519177	28.2678073186564	28.5255571896176	28.8743469581579	28.8340039832832	28.8429905193703
A0A8C0N297(ANK3)	NA	NA	NA	NA	NA	NA	NA	NA	NA	NA	NA	22.5890485202454
A0A8C0N328(TACC1)	NA	NA	25.856927175089	NA	NA	NA	NA	NA	NA	NA	NA	NA
A0A8C0N341(BAZ1B)	27.9597509177847	27.7731643651053	27.8110905567003	27.8353299344523	28.0284418187163	28.0600269534711	28.1403394177717	28.2831262317746	28.3756309635329	28.1640854331302	27.895620580365	28.1515114832783
A0A8C0N416(RPP40)	NA	NA	NA	NA	NA	26.0593256448004	NA	NA	NA	26.4470161110062	NA	NA
A0A8C0N440(UPP1)	31.5211729047278	31.2726425625217	31.2022143054747	31.1706300153478	30.8431852585217	30.702645309587	31.7305263172246	31.5427778426935	31.7010345364105	30.7878384590218	30.596726803765	30.652838683337
A0A8C0N448(--)	21.5729296256515	NA	NA	NA	NA	NA	NA	NA	NA	NA	NA	NA
A0A8C0N466(RWDD4)	NA	NA	NA	NA	25.0549036825773	25.2121537718886	25.5631385376337	NA	26.1553386217128	NA	25.3493873365629	25.1414507805454
A0A8C0N527(--)	NA	NA	NA	NA	NA	NA	NA	NA	20.8471277119826	NA	NA	NA
A0A8C0N542(--)	NA	NA	NA	24.6167238216807	24.5537375572238	NA	NA	NA	24.8167036159555	NA	NA	NA
A0A8C0N585(SRBD1)	25.5176126857708	NA	24.5891514143251	25.6309258602236	26.0440393537079	26.351663532821	NA	24.9359800712173	25.2217349046962	26.2763260658028	26.165686632694	25.7369126225373
A0A8C0N615(ORC2)	26.0613461397931	25.5129198164929	25.746631586517	25.4885190512186	25.2118196901085	25.6729546546697	25.3250190931179	25.9830711864057	25.4187976391284	25.5738946912763	25.5705401902812	25.7540692952229
A0A8C0N641(P4HA2)	29.1967850909782	29.2548935985015	29.4213563326088	28.9256956833273	28.7990326540921	28.7754582232086	28.6262746812736	28.9728717940325	28.9375579563427	28.287580290827	28.1387781649542	27.9949097170797
A0A8C0N666(XPOT)	28.0837519883792	27.9736109287078	27.965046634507	28.3007296606733	28.5863477862837	28.4180818390438	28.0274402582771	27.7198627574673	28.1230226506114	28.5002087647434	28.5889227508479	28.496137275687
A0A8C0N684(GSPT1)	29.5541512321743	29.5568390586989	29.5874212467669	29.4583025329649	29.2577508445282	29.5270125539137	29.3583155397351	29.5780192758073	29.7220473996616	29.5432758102671	29.2107612538041	29.2403853846275
A0A8C0N775(CCDC22)	26.4234697546871	26.0420779792216	26.2476418853497	26.9021921837948	27.0916416675239	27.1727413902279	26.7582441607111	26.3470737415757	26.4869092682183	27.0340167472508	26.6469128646831	26.8376173472715
A0A8C0N810(--)	NA	NA	NA	NA	NA	NA	20.5146061931208	NA	NA	NA	NA	NA
A0A8C0N831(PAFAH1B1)	29.2071344038845	29.307563686801	29.2553889599051	29.3308464938331	28.9378665932245	28.9451424885125	29.1665057212034	29.1213931282042	29.2806507157153	29.2199502041174	29.0445292809672	28.9463701716755
A0A8C0N883(--)	26.7193405621703	26.8531715164541	26.7085936925849	25.834052221047	25.9391004809062	25.7262183672545	26.9018470552	26.9002353625194	26.9444724025548	25.7424486315039	25.6821214812238	25.7078568314911
A0A8C0N892(--)	NA	NA	NA	NA	NA	NA	21.9529061522899	NA	NA	NA	NA	NA
A0A8C0N909(--)	28.7446121945707	28.5891013972863	28.2429081952794	27.6396868148353	27.726244357311	28.0258574300308	28.7865927427731	28.4586545481316	28.2525044702652	27.8498355284167	27.9861457559523	28.1369708576971
A0A8C0N912(--)	28.965982395073	28.9007823886543	28.7409508561261	28.738633635137	28.8581017811964	28.8803446039268	28.5044582377448	28.5869203979367	28.6625820561053	28.8679120507197	28.918263919568	29.0094257367161
A0A8C0N984(DUOX1)	NA	NA	NA	NA	NA	NA	NA	NA	24.5533274260339	NA	NA	NA
A0A8C0NA02(CIAO3)	NA	NA	NA	24.2558031315947	NA	25.0065876945096	NA	NA	NA	NA	25.1828710756628	NA
A0A8C0NA35(PLXNB2)	27.4334057542265	27.5243245797652	27.5175826518367	27.732403772949	28.0185009104616	28.0969278381579	28.1577398914152	27.8380984460807	27.7152216557142	28.2984590060648	28.344731037773	28.6349877033962
A0A8C0NA58(NR2C1)	25.2287232942983	25.2918977262815	25.083224472502	24.5292189203723	NA	23.8228905362477	25.3526571882803	26.0184372373371	25.5712348651935	24.4185403136946	23.7838671041923	24.1407879654349
A0A8C0NAA3(ASCC3)	27.1555702435223	27.1319277482801	27.2049912104698	26.3329942482333	26.4422140734142	26.6579911101703	26.6885918158316	26.9556000708409	27.0684571772272	26.3376800144775	26.5087405596753	26.5781632789058
A0A8C0NAF9(--)	25.3963021742974	25.7462984213094	25.4483401762111	24.1795720120876	23.6993292884192	23.8309375776001	25.7463753124173	25.8017606484026	25.5337700595215	24.4424672111156	24.3798087945402	24.5581245187045
A0A8C0NAJ0(--)	NA	NA	NA	NA	NA	NA	NA	NA	NA	NA	NA	22.4338482455018
A0A8C0NAR2(EDC3)	27.152188736772	26.8884383676405	26.9958263130442	26.3691458850171	26.1445269320525	26.4530119724699	27.0697891637947	27.1785466289389	27.3582526511738	26.6152650236307	26.2786849616222	26.5019707795842
A0A8C0NBB0(--)	25.5499834391219	NA	25.3709589953652	NA	NA	NA	25.9336859730775	25.5585332886284	26.315134632897	NA	NA	NA
A0A8C0NBG2(INTS14)	24.6707686095551	24.0106052747639	24.6549633029814	24.7501635280998	NA	25.2902109799692	24.0579633069443	24.0551520021007	NA	NA	24.4430998611174	NA
A0A8C0NBN3(PTTG1)	NA	NA	NA	NA	NA	NA	NA	NA	22.6605991996041	NA	NA	NA
A0A8C0NBV0(--)	26.6092177479482	27.128883568798	26.4028698537295	26.9789106418864	26.6268664704815	25.956220689713	26.8042742267607	27.1873525263142	27.1785466289389	25.9652118128346	26.524952221831	26.3394141457543
A0A8C0NC01(UTP20)	28.4500643672638	28.549660363308	28.750150746805	28.6508547036908	28.6439579999116	28.7717485237398	28.2660653377146	28.1233680703892	28.283700298158	28.6127366897409	28.5041551187099	28.1141615589731
A0A8C0NC57(VPS35)	28.9739393114955	29.0230039556478	29.2580879411878	29.677326915052	29.8465515858814	29.5881185680086	29.0254086461281	29.0230039556478	28.9192589307199	29.7666715488152	29.9058397429518	29.6646347489283
A0A8C0NCC7(SUPT6H)	27.1256359166643	27.1899932710631	26.8531715164541	27.0165894932281	27.057033702089	27.4249437072607	27.391655809441	27.420774297249	27.6084424275372	27.1708329369555	27.0278093351284	27.0207277012354
A0A8C0NCE3(--)	NA	NA	NA	NA	NA	NA	NA	NA	NA	NA	NA	23.0304933726645
A0A8C0NCI5(WWC2)	NA	NA	NA	NA	NA	NA	NA	22.7210683064872	22.5204210974787	21.9096177250689	NA	NA
A0A8C0NCK9(--)	NA	NA	NA	NA	NA	NA	NA	NA	NA	NA	NA	24.1064543150772
A0A8C0NCL6(ELP1)	26.4999351556695	26.3943407468573	26.906441995117	26.5788830788713	26.9177519322055	26.8819203313585	26.5987510909589	26.4970591231507	26.707014243427	27.285685688977	26.8676175330008	26.9317939728151
A0A8C0NCN5(DYNLT1)	26.0439142392303	NA	26.1411778935545	27.2342531834426	27.5760738258382	27.3114667328489	25.6725770564142	26.5487788795488	26.4860346332201	27.2203885134147	27.4241428328975	27.2715076247097
A0A8C0NCW0(APBB1IP)	NA	NA	NA	22.7530951198344	NA	NA	NA	NA	NA	NA	NA	NA
A0A8C0NCY0(FKBP5)	28.2690566757736	28.4231811964407	28.2424539605095	28.1298662641843	27.7398248941233	27.9859286869219	27.6847853185031	27.7541075347642	27.8470297150679	27.5893514651418	27.7770586202685	28.018553969252
A0A8C0ND03(USO1)	29.0439298791334	29.1057452537769	29.05380124875	29.1220352810072	28.8699131783002	28.6674968536018	29.1226771481111	29.0760228832504	28.9643857320144	28.5470878621077	28.630307957579	28.6064670024575
A0A8C0ND12(HSD17B6)	NA	NA	NA	NA	22.5316955688999	NA	NA	NA	NA	NA	NA	NA
A0A8C0ND90(BAZ2B)	NA	NA	NA	NA	NA	NA	NA	24.3720557354484	NA	NA	NA	NA
A0A8C0NDB8(RAD23B)	28.7578310314494	28.8071643526946	28.8231700258689	29.1746473222587	29.2761307963573	29.217363776575	28.901559384955	29.0073418435169	28.9748966679145	29.0773733754526	29.4316535573179	28.9864170463198
A0A8C0NDC8(BAIAP2L1)	28.8133861120863	29.2498402127381	28.7799098281271	28.8826492523838	28.7203847638198	28.8596427422773	29.2066920486443	29.1488235241692	29.5187460097175	29.1628857664768	29.1635816946353	29.1251678491122
A0A8C0NDH8(UBE2I)	26.8529334872437	26.7979820504476	26.3495223224152	25.9110452120013	26.3681801810713	26.2931439483583	26.6689849352612	26.9272791982313	26.7746730659391	26.4480565502341	26.0966966587746	26.5399195061556
A0A8C0NDP7(--)	26.0292215001204	26.3715240868023	26.3099414652312	21.3289334548026	NA	21.1481165586311	26.859465023053	26.6903247830561	26.1127904118692	21.8114311417629	22.1632160142431	22.9025878296615
A0A8C0NDT4(--)	NA	NA	NA	NA	NA	NA	NA	NA	NA	NA	NA	23.4073020002906
A0A8C0NDY3(RAB43)	25.2457575250365	NA	NA	NA	NA	26.4974094230847	25.4444907153399	NA	NA	NA	NA	NA
A0A8C0NDY9(--)	25.5779040629786	25.454220713428	25.3300899622341	24.8451760811473	24.4556949478	24.8794684555724	25.5240256065923	25.4497574703082	25.6390657517416	24.8043480892802	24.1394614209655	24.182605912666
A0A8C0NE16(ARHGAP20)	NA	NA	NA	NA	NA	NA	NA	NA	NA	NA	NA	23.6300093255
A0A8C0NE40(PMS1)	24.7519007301581	24.4560084204216	NA	23.851385339377	24.1878999347977	24.2228037451959	24.3145815848128	NA	24.8445536829585	24.4196336299486	23.7162819267612	24.6404731111379
A0A8C0NEA2(--)	NA	NA	NA	NA	NA	NA	NA	NA	NA	NA	NA	23.8133310615146
A0A8C0NEH1(ASMTL)	NA	NA	25.7392841200653	NA	NA	NA	NA	NA	NA	NA	NA	NA
A0A8C0NEH5(WIPI2)	NA	NA	NA	NA	NA	NA	25.2360431052309	NA	25.8060950660157	NA	NA	25.7531257322123
A0A8C0NEP7(FXR1)	26.5778752583337	26.8715003340518	26.8175089296489	26.7495754713109	26.0390890629158	26.474368302005	26.938651916568	26.6578548590448	26.8039048574288	26.2795707679723	26.6014457298133	25.7166220955415
A0A8C0NEZ8(WDFY1)	NA	NA	NA	NA	NA	NA	NA	NA	NA	NA	NA	25.6725500813281
A0A8C0NF12(TJP2)	NA	NA	NA	NA	NA	NA	19.7936033092794	NA	NA	NA	NA	NA
A0A8C0NF91(--)	NA	NA	NA	25.7281403679173	NA	NA	NA	NA	NA	NA	NA	NA
A0A8C0NFG8(TMEM70)	NA	NA	NA	NA	NA	NA	NA	NA	NA	20.2988277938128	NA	NA
A0A8C0NFQ0(--)	23.4194407519821	23.7897485431488	NA	NA	NA	NA	NA	24.0114586375245	23.9691265047482	23.0896470258228	NA	23.8148961251066
A0A8C0NGB5(--)	26.9581473394519	27.123170697786	27.1939453470877	27.3691958176431	26.6005953348338	NA	26.7021333612959	27.0555864584471	27.0008840638643	27.2880645570297	26.4810375229609	26.1950913048863
A0A8C0NGH1(ABCC3)	NA	NA	NA	NA	NA	NA	NA	NA	NA	NA	21.2982684579237	NA
A0A8C0NGK4(PHKB)	23.4722158459147	23.3229238746676	23.102487085179	NA	24.6626431701312	24.6895518702401	23.0562937217231	22.8171038886465	23.2334195642101	24.5556694639523	24.8090674421077	NA
A0A8C0NGL9(ZMYM4)	NA	NA	NA	NA	NA	NA	NA	NA	NA	NA	NA	21.9861045153497
A0A8C0NGN8(BAZ2A)	NA	NA	23.6923217773872	NA	NA	NA	NA	NA	NA	NA	NA	NA
A0A8C0NGQ5(--)	NA	NA	NA	NA	NA	NA	NA	22.0847577917117	NA	NA	NA	NA
A0A8C0NGQ9(PSMD8)	27.4861574210018	27.9567635123071	27.4921306878389	26.9502695003886	27.4397594998813	27.41908707539	27.2004146321974	26.4570110753423	25.8480213278847	27.0659948895451	26.6813709710042	27.3797261825185
A0A8C0NGV3(PRKACB)	26.0231414745601	26.3335232236231	25.7641801417884	25.8140648964755	25.941453158256	NA	25.5397568464984	25.1394614209655	NA	NA	NA	NA
A0A8C0NH34(--)	27.0244313983171	26.9235438435613	27.8371360879756	27.29070315139	27.4922835237987	27.7640788769356	27.6284665664112	27.8595835049683	28.2560191739802	27.6785530753161	27.7199280185914	27.5786671765876
A0A8C0NH44(RFXAP)	NA	NA	NA	NA	NA	NA	NA	NA	NA	NA	NA	22.0098709788588
A0A8C0NH72(RNF7)	NA	NA	NA	NA	NA	NA	NA	NA	NA	NA	NA	22.6840388692701
A0A8C0NHD1(PSMA5)	29.2444288405459	29.1538563270677	29.0772969662419	28.834636975633	28.6463292432325	28.4412644112576	29.715270759543	29.5524298573687	29.3304191236039	28.3817075665771	28.9766729318391	28.855222889922
A0A8C0NHL4(PROSC)	NA	NA	NA	NA	NA	NA	NA	NA	NA	NA	NA	23.2945994360307
A0A8C0NHS1(SPAST)	NA	NA	NA	NA	NA	NA	NA	NA	NA	NA	NA	21.7046787569718
A0A8C0NHW4(--)	27.1524788909729	27.0248540732021	NA	NA	NA	27.7087910022031	27.6228235479743	27.3966451500996	27.4659881856972	27.8488809704192	NA	NA
A0A8C0NHZ3(DPP8)	NA	NA	NA	NA	NA	NA	NA	NA	NA	23.8922656086285	NA	NA
A0A8C0NI19(RPP30)	26.3647450324418	26.1873336464545	26.0149947087616	26.7514921648848	26.8244452693849	26.8432601511965	26.0077000598879	26.1471112759845	25.6434213521085	26.5803216023137	26.5079848896037	26.751875198218
A0A8C0NI20(--)	23.2045323397774	23.8410536816411	NA	23.3579675219745	23.756030950107	23.5053066323831	23.7247361595498	24.0721018479415	NA	NA	23.1794657099209	NA
A0A8C0NI41(--)	NA	NA	NA	NA	NA	NA	23.3192068282768	NA	NA	NA	NA	NA
A0A8C0NI53(HACD3)	NA	NA	NA	NA	NA	NA	NA	NA	NA	NA	NA	24.6931198017687
A0A8C0NI57(--)	NA	NA	NA	NA	NA	NA	NA	NA	NA	NA	20.6235493199275	NA
A0A8C0NIB8(BORCS5)	NA	NA	NA	NA	24.7526154410918	NA	NA	NA	NA	NA	NA	NA
A0A8C0NIF2(RIOK2)	NA	NA	NA	25.7544261581981	25.6379057181431	25.8543135103124	NA	NA	NA	NA	NA	NA
A0A8C0NII4(--)	NA	NA	NA	NA	NA	NA	NA	NA	26.5158396129968	NA	NA	NA
A0A8C0NII8(XPC)	25.3126442452505	25.0681291149102	25.3864682610907	25.4646334911938	25.5368554682579	25.733761786266	25.4196657737695	25.5531809223485	25.3469892335864	25.4382847486985	25.7680229486905	25.0175879937048
A0A8C0NIQ4(SENP3)	25.8300671733259	NA	25.5434196355724	NA	25.7694109199224	25.3948313537746	25.3458056016725	NA	NA	26.1067937421987	25.8619037882992	25.9187529822331
A0A8C0NIR3(PPP4R2)	28.0242728633039	27.9023647171359	27.8713828268197	27.475528366696	27.3810474075353	27.5085441235307	27.8352094437819	27.878357903273	27.9226935488229	27.4757602677399	27.1309464565535	27.2650817530938
A0A8C0NIU8(SENP7)	NA	NA	NA	NA	NA	NA	NA	NA	NA	NA	NA	23.6829251662988
A0A8C0NJ35(PIGH)	NA	NA	NA	NA	NA	NA	NA	NA	NA	NA	NA	20.2790074580923
A0A8C0NJ56(--)	24.6231027342434	24.630620413341	NA	NA	NA	NA	NA	24.7328824568483	NA	NA	NA	NA
A0A8C0NJ63(--)	26.871735319807	26.9877185304323	26.8406215860833	27.7838171588896	27.4460853857782	27.5093750167943	27.4596709986266	27.3050427837895	27.2598844609902	27.1304555602811	27.0414514469126	27.7796907043885
A0A8C0NJ70(--)	NA	NA	NA	24.3197581064803	NA	24.3839663249236	NA	NA	NA	NA	NA	23.5762324421916
A0A8C0NJA5(PEA15)	NA	NA	25.4550050681838	NA	24.9455667153652	24.5610417661111	NA	25.6622356943833	NA	NA	NA	NA
A0A8C0NJC4(DBT)	27.7737303128239	27.2865672086432	NA	27.4366655443586	27.4796198073368	27.4062479616604	26.5598026566637	27.0902287446707	26.373018849541	27.2032183417814	27.8858812213942	27.5450265533351
A0A8C0NJE4(--)	23.9261482935399	NA	22.9849058523731	24.7005997325088	24.598779481805	24.71277088935	23.5084534516729	24.1003710380265	23.9364294669288	24.4911215642277	24.1670658823601	24.1013332624113
A0A8C0NJF7(RPF1)	NA	NA	NA	24.7612659381206	25.0147393795696	25.0126098771447	NA	NA	NA	25.2147865969733	25.1069334830996	25.0015714092798
A0A8C0NJG0(--)	27.0588923131917	27.0239028805104	27.3090394121738	27.3173447075936	26.7926554753196	27.5313326723967	27.4451382693543	27.6349877033962	27.8353299344523	26.8614778934764	26.4285421503224	27.237994874927
A0A8C0NJH9(EXOC8)	26.6596251207736	26.9303282202345	27.024325710244	26.8291720436047	26.6532146477426	26.7062238699371	26.4722933280997	27.1268177271264	26.7549358093704	26.9829406710452	26.7924072483677	26.7753012259355
A0A8C0NKI1(FMR1)	25.5562251396862	25.6281466891673	25.5999997599552	24.7138198551438	24.3631915290375	25.333642642841	NA	25.553268826345	NA	24.3855469998584	24.676536917573	24.2391428139288
A0A8C0NKI3(SMCHD1)	26.6342261127151	26.5360402564947	26.0763083756478	26.4277432716039	26.859465023053	26.872322616799	26.3327382227535	26.2110584371334	26.3002321690861	26.569671375994	26.8570933390717	26.3983261850503
A0A8C0NKI6(--)	27.1438460714104	27.117831404994	27.6196090166429	26.9658723370922	26.7749243627593	26.630620413341	28.2606473049978	28.4139328618796	28.2878004319796	26.5602546904689	25.6445494572262	25.3969553912971
A0A8C0NKM5(--)	25.9128732596874	25.9760282642396	25.786412024593	25.6320360313339	25.8349684322476	25.4581069318636	25.3954525497952	26.1680420536921	26.0117358717739	25.4393949167578	25.7491918268356	25.7513644645049
A0A8C0NKN9(--)	27.5315557753185	27.400151886331	27.4859271853377	28.1413630724988	27.9387079947381	27.9580366821141	27.7633824885925	27.7974255386276	27.6755950788559	28.3731848387307	28.2844065279611	27.9069006852221
A0A8C0NKS0(ZC3H18)	NA	23.5973024164638	NA	24.4032112719123	23.9217973627502	24.2094045775093	NA	NA	23.2658507946194	23.3400087107858	23.1962100835438	NA
A0A8C0NKT6(YIPF4)	NA	NA	NA	NA	NA	NA	NA	NA	NA	NA	NA	25.2485107606829
A0A8C0NKX6(--)	24.4488442625338	24.4565724995551	24.342791413254	24.2038904220942	24.0023013551486	24.2579621009818	24.4431631108616	24.2954404941817	24.7535848399498	NA	NA	NA
A0A8C0NKZ2(--)	29.3923930276469	29.5681025654738	29.4120760592987	29.8222736447113	29.9703504137862	29.9192589307199	29.7953212211636	29.697318775649	29.5801418653057	29.7394869340919	29.8537218086338	29.7952128276047
A0A8C0NL24(--)	29.3707969062397	29.3069338738888	29.4278231793855	29.4726651846737	29.6502041855955	29.4658325383736	29.4877297154299	29.2451772263547	29.4219581911561	29.3010786751698	29.7340687787554	29.4636517108167
A0A8C0NL39(--)	27.4970895873912	27.5872781648427	27.1690175649635	27.678687385705	27.7185569146547	27.5398603593112	27.2618580523252	27.8470297150679	27.7562091501776	27.613228657364	27.8190329141577	27.8647870995758
A0A8C0NL89(SLC6A6)	NA	NA	NA	23.7608092686235	NA	NA	NA	NA	NA	NA	NA	NA
A0A8C0NLC8(SNX21)	NA	NA	NA	NA	NA	NA	NA	NA	NA	23.127026413055	NA	NA
A0A8C0NLE2(--)	28.917723483135	28.8895992101885	29.0953440197214	28.8199769767214	28.9821518894831	28.6369936083669	28.957206481427	29.0663029054252	28.9687585802653	28.8516534069583	28.9052085423431	28.9455611342427
A0A8C0NLH8(--)	NA	NA	NA	NA	NA	NA	24.5457483464673	NA	NA	NA	NA	NA
A0A8C0NLL3(ARHGDIA)	31.8890696916361	32.1941626323774	32.0551403630777	32.1378198413849	31.9934797432913	31.9360699615591	31.9328008145685	32.0347252176797	32.0705122759158	32.1803559859098	31.8954038998408	31.8724327083737
A0A8C0NLR7(HGS)	27.7646483992962	27.4655211933406	27.6439579999116	27.4403933381214	27.3430795573362	27.4705722435923	27.5917784426767	27.7516836942633	27.5503211228609	27.4528549187966	27.2276588320081	27.3919835084863
A0A8C0NLS3(--)	NA	NA	NA	NA	23.5026385674919	NA	NA	NA	NA	NA	NA	24.2384869606346
A0A8C0NLS8(LOC477562)	24.671254683696	24.4795735540159	24.4436057814455	24.8185576037505	24.1807863380393	24.7790143412651	24.4898974370142	24.2293469244827	24.4959467378892	24.8738953948087	23.9444947437684	24.3116053136127
A0A8C0NLV0(--)	26.8112743356065	26.4111548445079	26.3863695826643	26.6144227378964	26.5677291329169	26.6777469502956	26.8700896151901	26.9564865875235	26.9075884470534	26.9351708060044	26.9815259973108	27.1192175646348
A0A8C0NLV9(SF3A3)	28.6913236257543	28.5749197274489	28.53207621467	28.8305628845776	29.3443289282069	28.8139059305737	28.6709103980974	28.7239359147	28.8585168172739	28.8140587827262	28.5062756157397	28.8889608623794
A0A8C0NM24(EDC4)	NA	NA	NA	NA	NA	NA	23.6009355529797	NA	NA	NA	NA	NA
A0A8C0NM75(STT3B)	27.0183947870262	26.8327975147057	27.1624056203544	27.6277015245513	27.4517550641054	27.574197946845	26.7021333612959	26.9174105063275	NA	27.8941175922472	27.437300743066	27.5519350399874
A0A8C0NMA5(CTH)	29.7975028447743	29.4673299473108	29.5088652072034	29.9257805585589	30.4091244800568	30.2826182133369	29.5812738347956	29.5144256041684	29.6931862838793	30.5428700718795	30.6446113399086	30.5267327901609
A0A8C0NMF4(SEPTIN6)	27.5308119647014	27.4920542637869	27.4140135382414	26.0260791305545	25.9969470035911	25.728633441732	27.0200918259408	27.3169133183487	27.6256129824104	25.6974745497321	25.8982758834745	25.4881819120682
A0A8C0NMG5(--)	NA	NA	NA	NA	24.3730520489068	NA	NA	NA	NA	NA	NA	NA
A0A8C0NMH8(SMARCE1)	27.2900879108747	26.8107842064898	27.292108430976	26.8027961816822	27.2892085404702	27.6737095548223	27.116840474918	27.164325246798	27.1870693024726	27.3495054498743	27.0438516779224	26.9867425274359
A0A8C0NMI5(CTSB)	28.4705334567756	28.4827769432703	28.2404991196817	26.7359577678598	27.4329280933544	27.4545815695794	27.8650821956191	27.8308650639643	27.4244632359949	25.9107250653726	25.6564370840106	26.3114147616303
A0A8C0NMM2(DDX21)	31.5330143898195	31.3004023828828	31.4192076566965	31.3161904522549	30.9595436588296	31.242010943868	31.4138219245151	31.46553092389	31.7565670748791	31.4026340654395	31.4935247161277	31.13864391592
A0A8C0NMP0(--)	31.2466048857669	31.2434303885219	31.023664984315	31.1517050167203	31.4568936127577	31.1851206319616	31.1669845049267	31.0999899801761	31.2065290414648	31.151463095861	31.2706391282593	31.2485288566891
A0A8C0NMR3(--)	27.8412816799097	27.5864909605051	27.3506860514467	27.6328403715261	27.4970895873912	27.4068966919466	27.4089220959587	27.6424438651052	27.3865669327682	27.2903516175089	27.4548952841859	27.2192809488736
A0A8C0NMR4(--)	26.8744349085978	26.6207279270555	26.6441643497712	NA	NA	25.5374776835589	25.8637715079788	NA	NA	NA	25.5737213737555	NA
A0A8C0NMV9(--)	25.1860492360164	25.2702782144449	24.5460428521619	25.0974403212088	25.4008684944806	25.531213670063	NA	25.1689028331617	NA	25.3885389504452	25.6690390184102	24.8019826109719
A0A8C0NMX5(GNAS)	27.7268290098335	27.4511261990419	27.5588835706892	27.3923111331138	26.4970134255836	27.0012062978024	27.8753727131589	27.2899999979505	27.8020565909068	27.0221044703273	27.2523239980306	27.4054366383678
A0A8C0NN31(--)	24.5054277909001	24.3262198952332	24.4354261019016	24.4173817809205	23.0454357288069	23.7794652852446	24.310288258589	24.1489544057042	22.9925151947719	23.5781920778008	23.6134675525483	23.8349925352129
A0A8C0NN36(NCDN)	24.0106906337582	24.3543397886446	24.8315658764839	24.3373567595951	NA	25.05473811248	24.2561631842659	24.5188735467395	24.0930532079658	24.4808064687095	24.9055012242358	25.0386286795275
A0A8C0NN75(APP)	NA	NA	NA	NA	24.0627464548247	23.1351456232565	NA	NA	NA	24.1570748795435	NA	NA
A0A8C0NNB2(MAP1LC3B)	NA	NA	NA	NA	NA	NA	NA	NA	NA	NA	NA	26.831710829684
A0A8C0NNC1(ZZEF1)	24.1914436229533	25.1049758776872	24.1334376333377	25.024325710244	24.2143048896005	23.7899474944062	24.7784128632836	24.8800292518119	24.6042767649464	24.309317027038	24.0858601251598	23.9632284236322
A0A8C0NNF7(CTSA)	26.847925780421	26.5953401268066	27.2330647643067	27.7145667782446	27.2210342002824	26.9190031362458	26.5411019341052	26.6597612048222	26.7293597698031	27.1041960911463	26.9291997040311	26.9603587056741
A0A8C0NNJ7(--)	28.2596151255949	28.5121286483673	28.1972304938461	27.4177197824266	27.7323390737521	28.0739820071979	28.6899583673939	28.9245352211109	28.8589021010367	28.4258241558692	28.5185209168773	28.3823261914487
A0A8C0NNJ8(--)	NA	NA	NA	NA	NA	NA	NA	NA	NA	24.4052256195549	24.0400930261023	23.8322904968883
A0A8C0NNK5(NCOA1)	NA	NA	NA	NA	23.4522422460564	NA	NA	NA	NA	NA	NA	NA
A0A8C0NNN9(--)	24.4312231471436	24.1152138747188	23.8986449299793	24.1022147380101	24.6333948277362	24.0420988589467	NA	24.6477912847062	NA	NA	NA	NA
A0A8C0NNU3(--)	30.8446823738336	31.1441257494884	30.7162851979968	31.2313489721827	31.265394784581	31.0400276851734	30.9390864653815	30.9225234297212	31.1989990265845	31.2200886319664	31.0858803807607	30.9124935591452
A0A8C0NNV7(APOOL)	NA	26.1513566378299	26.1745901809182	24.7727869432481	NA	25.5964211382456	25.256451161719	25.3116745990031	25.2715610535719	25.3637262566347	24.6029185613792	24.9493123558272
A0A8C0NNW3(DYNC1LI1)	27.5308119647014	27.1554737389541	27.1865026879307	26.7097771457223	27.0871963851695	27.2794113629623	27.307563686801	26.9606901184496	27.14180155942	27.1930993845676	27.7620520857818	27.4691752608195
A0A8C0NP40(--)	24.8161176507929	25.1346130727234	NA	NA	NA	24.0456856831907	24.520013376966	24.687577731486	NA	24.7388204380555	24.4331350991497	NA
A0A8C0NPM5(LRRC8D)	24.6656820233682	24.8587539271505	24.8220152620041	24.7842166729053	24.6004251956696	24.9467717320971	24.5860041101696	25.1584623828956	24.9818525836259	25.1375084017951	25.1675253393834	25.1041760910764
A0A8C0NQ24(ZNF462)	NA	NA	NA	NA	24.7786133838081	24.338717343504	NA	NA	NA	24.7351572676331	24.494055238696	NA
A0A8C0NQ45(--)	27.4800822590047	27.0170144715184	26.8857648797111	27.8816286597968	27.6689173284738	27.5773710839302	27.5634731565821	27.3361141061377	27.494726699727	27.3303977517688	27.6833803891863	27.6284665664112
A0A8C0NQ56(--)	24.8293898289835	24.8920339434267	25.2306300207704	NA	NA	NA	24.5054883663432	24.851242349631	24.5056095095998	NA	NA	23.8347032730484
A0A8C0NQL1(--)	26.5175225820927	27.0832447651413	26.9387640707284	26.5569559660399	27.0445813910985	26.5656245022442	26.3993697258126	26.7186875521375	26.5379959913962	26.4053879444581	26.0561862069657	26.9478197243369
A0A8C0NQL4(MAX)	23.6975275753699	23.943421975068	23.5336215561873	NA	NA	NA	23.4608897946699	24.0317052406096	23.9398403072877	NA	NA	NA
A0A8C0NQM6(ATP5F1A)	32.6254910574052	32.9366842963568	32.6034413027774	33.3465180107984	33.3488936870041	33.2574361498996	32.6346069583106	32.7364457582032	32.618834887258	33.2046064964532	33.3229464316393	33.1870693024726
A0A8C0NQQ3(--)	NA	NA	NA	NA	NA	NA	NA	NA	NA	24.5192935889713	NA	NA
A0A8C0NQY5(MRE11)	NA	NA	NA	NA	NA	NA	NA	NA	23.274976391622	NA	NA	NA
A0A8C0NR07(SLC25A15)	NA	NA	NA	NA	22.0963226728215	22.5256871125668	NA	NA	NA	NA	NA	22.1168959849963
A0A8C0NR54(--)	32.4852458562893	32.3288421008267	32.2204634740381	32.1208062964179	32.0088182454065	32.3101072862057	32.4523836551685	32.3562072791608	32.5722879982464	32.1975937469985	32.1162889753219	32.1727473501892
A0A8C0NR61(RBM14)	27.8133555286947	27.5905654642579	27.955766334219	28.1256851781001	28.2408175301408	28.1354059532587	27.7393098758078	27.3599287420285	27.9939925383986	28.0336492551985	28.0235856768649	27.5131457848607
A0A8C0NRC3(CSNK1G1)	NA	NA	NA	NA	NA	NA	NA	NA	NA	NA	NA	21.7225490740662
A0A8C0NRD9(ATIC)	31.9985658872929	31.9847817490716	31.9633042281861	32.1221649117998	32.2373738328181	32.322355537434	31.7170210374827	31.803627768356	31.8973889209114	32.0498608023512	32.1675528543007	32.1235222489495
A0A8C0NRH5(--)	27.8522191638882	27.7039161376093	27.7945777874506	27.411429654341	27.943410796195	27.9946400191669	27.5252211277221	27.6831795732656	27.5285037117114	27.4789258517707	27.9994331198162	27.9457564606834
A0A8C0NRI8(AGL)	NA	24.7619253167434	NA	NA	25.4607023545915	25.0614285489007	NA	NA	NA	25.3583365019797	24.9025142293431	25.1133469765103
A0A8C0NRK7(--)	NA	NA	NA	NA	NA	NA	25.2468449563391	NA	NA	NA	NA	NA
A0A8C0NRL2(RHBDL2)	NA	NA	NA	24.1648431083151	24.0812344079454	NA	NA	NA	NA	NA	NA	24.268851498505
A0A8C0NRZ8(SNX31)	25.6848521857851	25.2313627066199	26.1718447316176	NA	25.7540692952229	NA	26.1892204104827	26.3489316660446	26.8784163747117	26.0083627929568	NA	NA
A0A8C0NSC0(RPS19BP1)	26.9005808768405	NA	26.3687297125789	NA	27.0265435354938	NA	NA	26.5668441106642	26.7988473090338	24.9961496785147	25.415932305434	NA
A0A8C0NSF7(--)	30.0725261196501	30.2456985990997	30.1016187992758	30.4043609317394	30.5324106837115	30.4251238427396	29.9925346433289	30.198706372864	29.9482375940114	30.2757534964298	30.5281310667291	30.4267240592402
A0A8C0NSS6(--)	27.9655421127652	27.7150252236844	27.8920918632148	28.0305480969806	28.2101109517688	28.1273098625706	27.8774805471975	27.7712762676745	27.8674997090764	28.1906997934042	28.0236914191629	28.1191185973879
A0A8C0NST9(CCT4)	31.7701422219925	31.9084548467278	31.5646091906588	32.2527638595567	32.2643324376373	32.1188278418316	31.7245621603269	31.4877872059175	31.6714335447617	32.0163105331758	31.884346210982	31.9341023304141
A0A8C0NSV2(UACA)	26.307945784062	26.2240926714327	26.5144256041684	25.9344060829241	25.8188501209942	25.550570664399	26.6311757232174	26.4454224695734	26.6354721427688	25.5724497419939	25.8492628694115	25.7415231513055
A0A8C0NT73(POP1)	26.0988662764559	25.9764216550003	26.0896227824465	26.6784187524222	26.7929036595694	26.641272762465	26.4899433605344	25.5524774974929	26.1647088657701	27.2463557136822	26.8419414718534	27.1379969045055
A0A8C0NTB0(--)	25.6696067691013	NA	25.6066787845694	NA	NA	NA	23.7172237362	NA	NA	25.3969880443846	NA	NA
A0A8C0NTC7(FBXO9)	NA	NA	NA	NA	NA	NA	NA	NA	NA	NA	20.3191516888688	NA
A0A8C0NTE1(ADSS)	30.0070477188122	29.9882062844374	30.197417990765	30.4498282984773	30.5346384978835	30.5799261513338	30.4448026831302	30.3629617023819	29.9673299243978	30.7830833879877	30.3167838764177	30.5190648311353
A0A8C0NTG5(CENPS)	NA	NA	NA	NA	NA	NA	NA	NA	NA	NA	NA	22.2872332801693
A0A8C0NTS1(C4H1orf131)	NA	NA	NA	NA	NA	NA	NA	NA	NA	NA	NA	23.3056342875467
A0A8C0NTS7(--)	27.7521943149971	27.6821080826787	27.3509389118523	NA	NA	NA	NA	27.8411616853125	27.5039277376318	27.6300648896372	27.4659103641344	NA
A0A8C0NU48(CWF19L1)	27.3032145485716	26.7435532886758	27.1812035266344	27.3694454548534	26.6683087247774	26.9268269427289	26.9352832311002	26.9062125953644	27.0933555013228	26.8517427517511	27.002601813781	27.0358003783056
A0A8C0NUC0(XRCC5)	26.6180690965074	26.5442749155317	26.6140014105512	27.6621406001466	27.1995724557267	27.3020816217846	27.0883089905073	26.9648814372656	27.0990870730594	27.2821542141315	27.8613004001865	27.7045099071555
A0A8C0NUF0(TRIP4)	NA	NA	NA	NA	NA	23.4141587443249	23.4834536727959	NA	24.0158029532144	NA	NA	NA
A0A8C0NUI1(EMSY)	NA	NA	NA	NA	24.3810639151935	NA	NA	NA	NA	NA	NA	NA
A0A8C0NUK7(--)	NA	NA	NA	NA	NA	NA	NA	NA	NA	24.076756892445	24.3434015326329	NA
A0A8C0NUM0(PCYT2)	25.3163091566166	25.555932705453	25.5399342924878	24.616835975841	25.0049175366552	23.422395384237	25.3316282536789	25.4130935601674	25.6347246538849	NA	25.0875201406851	24.7641548262416
A0A8C0NUP7(PTMA)	31.0451154114512	31.0933932835392	31.1576194409838	28.8039356418187	29.063091176833	28.6036756346372	31.1967147516378	31.3488936870041	31.2495463917313	28.8060889183989	28.2784368383498	28.8452359129789
A0A8C0NUT0(FN3KRP)	24.7127184210344	25.3144087137994	24.6656278142247	24.8608861642359	24.9785397494933	NA	24.0140157013645	24.548867052165	24.7925313671823	NA	NA	25.299813095701
A0A8C0NUT7(FYTTD1)	24.284750689682	24.8877646507309	24.3564234913978	NA	NA	NA	NA	24.4226520230424	24.4892237240496	24.6665490927601	24.1782046725404	25.6029185613792
A0A8C0NUY1(TELO2)	NA	NA	NA	NA	NA	NA	NA	NA	NA	NA	NA	23.491549763484
A0A8C0NV04(--)	NA	NA	NA	25.7641548262416	25.9096955411995	25.3169650918694	NA	NA	NA	25.4453751067579	25.4491277337082	25.6125398557081
A0A8C0NV79(--)	NA	NA	NA	NA	NA	NA	NA	NA	NA	NA	NA	23.9502917520107
A0A8C0NVE3(--)	NA	NA	NA	25.3152037490031	NA	24.9141515162468	NA	NA	NA	25.1642676951532	24.8034122178335	24.6985346923678
A0A8C0NVP6(CNN2)	26.1101637112071	26.867264032356	26.9094208772954	27.0727560943292	27.0334917299442	26.7544261581981	26.4790338223405	26.2784013886842	26.2441066883588	26.4767492935894	NA	26.9551566081337
A0A8C0NVQ4(BIN3)	NA	NA	NA	NA	NA	NA	NA	NA	NA	NA	NA	23.8879040662514
A0A8C0NVQ5(--)	24.319551401839	NA	NA	24.9457006558274	24.570511238233	25.189144987279	NA	NA	NA	NA	NA	NA
A0A8C0NVR6(--)	32.030225772439	31.6121918155405	31.7619253167434	31.6657701088824	31.2721419647193	31.9431452725004	32.003969182974	31.9745274771259	32.1439129558833	30.9845441035489	31.0653529785041	31.4992870271749
A0A8C0NVX9(VPS36)	26.1670467351417	NA	26.6953784766045	26.8170209144084	27.3557348581423	26.9962574509005	27.1639415257928	26.5625564067131	26.4980641035883	26.9776011840784	26.6110486688296	26.8570933390717
A0A8C0NW98(--)	26.3274882287831	26.4866944947063	26.3645446743629	26.5854884424436	26.8626606243517	26.474523031203	26.5347052791866	26.3611008480918	26.4495370937645	26.6739790663196	26.9379788084497	26.7453497605412
A0A8C0NWJ2(MEPCE)	25.6884584243988	25.4916109244328	25.676079529848	26.0652348357552	25.7481938734858	25.8456546663369	25.6658175373163	25.7276211607281	25.9211390487799	25.8695955375125	25.9736437703503	25.9972701179959
A0A8C0NWV8(CCAR2)	30.3480494502506	30.2420677484764	29.991588923832	30.1828142591233	30.2505632096103	30.1771212755799	30.3929456941846	30.0424433307887	30.0735479488497	29.8306837639275	30.079663772012	30.0582730421674
A0A8C0NWW9(--)	26.0599238412214	26.0976412452709	26.1916695205567	26.0977617862778	26.16593576145	26.4343924191579	25.515238076498	26.1568820651625	25.9600935206281	26.6347800367153	26.6840495737805	26.1921212096778
A0A8C0NWZ0(--)	28.3415110187243	28.6710454218501	28.7352799537446	27.9858744145607	28.1510275360593	27.5787391476056	28.3405351209785	28.6551271307963	28.9618218713547	28.0927004523085	27.6293006951018	27.444585497499
A0A8C0NX07(UBXN7)	26.2881349822105	26.5148318975275	26.2453223229092	26.424479254282	26.8659671217592	26.8604126060367	26.4132872885201	26.1693234718354	26.5031695417762	26.7933999000218	26.6719565017925	26.5801778144987
A0A8C0NX13(--)	25.1637304357287	25.5649997796798	25.5791133390331	25.5945430734301	26.2901230745444	25.2981705518437	24.7776105023657	26.2445241112122	NA	25.5796600596735	NA	26.0278725959664
A0A8C0NX63(--)	NA	NA	NA	24.8252220081025	24.6406385926087	NA	NA	NA	NA	NA	NA	NA
A0A8C0NX81(EIF2S2)	30.604435845758	30.5827099775543	30.6214792078921	30.3554198248315	30.2983278976593	30.5221556192392	30.6369417666305	30.5260797970176	30.6296654748069	30.4251238427396	30.707590284577	30.3151648716009
A0A8C0NXA3(UQCRC1)	28.6256826492159	27.8324353773049	28.1894278039638	28.3921882825972	28.459397409319	28.681773078604	28.8187891847926	27.9005808768405	29.3278308303143	28.7507896728743	28.474871111236	28.8715297093644
A0A8C0NXC3(CEP170)	NA	NA	NA	NA	NA	NA	NA	NA	NA	NA	NA	21.9738276697339
A0A8C0NXL6(TUBB4A)	30.6602544019222	31.2830047653779	30.5693707892508	31.4830365219511	31.1888974771921	30.7938959698422	31.0316395186753	30.9421666054131	30.8841642294435	31.5441606617785	31.3511601283579	31.1262638740102
A0A8C0NXN8(MOB2)	NA	NA	25.5224100799691	NA	NA	NA	NA	NA	NA	NA	NA	NA
A0A8C0NXS0(LIG3)	26.0446230778485	25.956841041722	25.5211523073577	25.7262183672545	26.1101238759099	25.710539301442	26.2515115934812	25.7438614141974	25.711143483604	25.9369236405817	25.6328126431213	25.7080147619829
A0A8C0NXS3(ATP11C)	24.7749997432705	24.8393725825735	24.6512448738001	25.4053230166885	25.0675548262881	25.641438152244	24.9013637364187	24.597927513291	25.3525898434306	25.87283924046	25.3170686333372	25.4078854443376
A0A8C0NXW5(CLPX)	27.5079395368101	27.6582635738238	27.4543462388487	27.9009263084334	28.0289159995064	27.8172649426636	27.3981141235683	27.8242024527486	27.5118648292131	27.5939165081388	27.7984765474673	27.689658503526
A0A8C0NXX9(IER3IP1)	NA	NA	NA	NA	NA	NA	NA	NA	NA	NA	NA	26.8998897654304
A0A8C0NY81(--)	NA	NA	NA	NA	NA	NA	NA	NA	24.7150776081742	NA	NA	NA
A0A8C0NYC1(HUS1)	NA	23.287994128411	NA	22.6759234467359	23.1788429256025	23.2902461406394	NA	23.7160725522537	NA	NA	23.0306449118397	23.0628946439308
A0A8C0NYD1(--)	NA	NA	NA	24.5608668975174	24.3157565586817	24.1967804017955	NA	NA	NA	24.4680566998255	24.7028731507258	24.7795153814316
A0A8C0NYE0(LRCH4)	24.5313624214464	24.4292447978513	24.5282056034262	NA	NA	NA	NA	24.5203731363397	24.2881349822105	NA	NA	NA
A0A8C0NYZ7(TRPV4)	26.7628124661794	26.8677353473033	26.5924914832887	27.3915738730479	27.4579504318861	27.6835811771583	26.3971839473914	26.4648204212531	26.150582161195	27.5206578822338	27.0581698044815	26.8812202205194
A0A8C0NZ37(--)	29.6591657423182	29.7234151919022	29.4338832570025	29.9583686286679	29.5895479166248	29.4033656964558	29.6336026938905	29.4884002952789	29.5693345697529	29.7128627043111	29.5769387941625	29.7827085524711
A0A8C0NZ53(ABCD4)	NA	NA	NA	NA	NA	NA	NA	NA	NA	NA	NA	23.1099963955669
A0A8C0NZG9(INTS6)	23.7883551156123	NA	NA	24.2082141122198	24.3421810357449	24.9246994407534	24.5132210997855	NA	23.7818679421723	24.8185088451098	24.5990065884629	24.7322096666533
A0A8C0NZR2(NDUFA4)	NA	NA	NA	NA	NA	NA	NA	NA	NA	NA	NA	26.4878293641524
A0A8C0NZT0(ACTR3)	31.0694562824264	30.7166122841039	30.7916467875364	30.8298676316975	30.6709272767576	30.7343272480883	30.8155100710433	30.9483072271914	31.0709280612212	30.7558113518899	30.7858915544041	30.9126363154328
A0A8C0NZX7(--)	NA	NA	NA	NA	NA	NA	NA	NA	NA	23.0606866974135	NA	NA
A0A8C0P0B2(VDAC2)	31.3888981425399	31.3330881128597	30.9620977740216	30.9004513186669	31.1452196210966	30.9863763560167	30.9425162055895	31.094526290174	30.9208211344902	30.8676911680673	31.1303819114314	31.1421181615556
A0A8C0P0K1(--)	NA	25.599517447767	25.3582023383509	25.5253107518821	26.0493882634383	26.2585372809121	NA	25.7250223182389	25.0817220245704	25.7639776049744	25.6848254392442	25.7522326042676
A0A8C0P0L7(MACF1)	NA	NA	NA	NA	NA	NA	NA	NA	NA	24.8566185340515	NA	NA
A0A8C0P0P7(LPCAT3)	26.8091901359072	26.8437393722741	26.8669104450725	26.7207761446715	26.3604814249621	26.828808994899	26.7922831188739	26.7341495553964	26.3289437237403	26.2857562303752	26.6831126284133	26.2262812066933
A0A8C0P0U6(TSC22D4)	NA	NA	NA	NA	NA	NA	NA	NA	NA	NA	NA	23.7737428869186
A0A8C0P0X7(--)	26.6742485274786	26.8809867747194	26.4975921545081	26.5806091349586	26.5560496862596	26.8859975536961	26.4854051817628	26.9080467728585	26.4216733427394	26.5102507134155	26.7034541478395	26.1940393123101
A0A8C0P0Y1(C1QBP)	27.4729749919527	27.5271617390687	27.2105754831315	27.579746365049	27.937361516671	27.9026522268602	27.8539448402756	27.3263742115895	27.3498428632047	27.8844845016005	28.1969960884252	28.237447916103
A0A8C0P1B0(CAPN5)	24.4299471033306	NA	NA	NA	NA	NA	NA	NA	NA	NA	NA	NA
A0A8C0P1H1(KCTD14)	NA	NA	NA	NA	NA	NA	NA	NA	NA	NA	NA	24.6854404842659
A0A8C0P2D9(SP100)	24.6604686350283	25.084319866773	25.0143988703387	24.2244239235642	24.27930508317	24.236006598404	25.5604296332793	25.9674123853187	26.1395004543942	24.0561448530024	23.9134212226139	NA
A0A8C0P2M9(TUSC3)	25.2711691959587	25.4253759946298	25.2481125911108	26.1178512166547	25.7085936925849	25.5324032519085	25.2489450021955	25.5613623034931	25.2715610535719	25.8395167535609	25.5488964418396	24.878205866441
A0A8C0P2V6(--)	25.6516554652139	25.3413328605698	25.6979782146205	NA	NA	NA	25.4817920424062	25.3596774525035	25.4393315015911	NA	NA	NA
A0A8C0P3K1(USP5)	29.4191071729743	29.5139175765125	29.6955776017743	29.7794245808118	29.5190460788845	29.406268238898	30.1718828986579	29.7093663345045	30.0958470076253	29.7122559614814	29.4939254886083	29.4797932440843
A0A8C0P3P2(COG6)	26.2684945989557	26.1867671357439	25.8042496050805	26.2623241433239	26.464056970992	26.3763184483007	26.272593622842	25.5855743998654	25.9351708060044	26.4266081032017	26.0683341626003	26.541205350457
A0A8C0P3P4(EP400)	NA	NA	NA	NA	NA	NA	NA	NA	NA	NA	NA	26.5510109265529
A0A8C0P3R9(FLNB)	33.7159989368088	33.7656445227591	33.7787238148517	33.7435452636945	33.7661383765416	33.7537410308003	33.790229554047	33.8922945641632	33.7890636612978	33.7474521581832	33.8143071329395	33.7896467254472
A0A8C0P3T1(GIT2)	25.1461985404137	25.1479846309605	25.610175750237	24.3312182029776	25.1618868829936	25.1609257654539	25.2020975117049	25.833425004278	25.5290103544693	24.1190988031238	24.5416780165406	NA
A0A8C0P4B0(APMAP)	28.2291727020089	28.3819962911949	28.3463383562092	28.7674926435785	28.8902952676357	28.4349173044917	27.9795104130717	28.0818743709731	28.0354333403677	28.6200986467311	28.7769331630711	28.4537969844823
A0A8C0P4B6(EPB41L5)	25.2144160671169	25.4651942087259	25.4991444378483	25.5320464803355	25.6893385800208	25.5271915742486	24.7569980574439	25.3419096739383	24.9620812213495	25.2372473125665	25.1000902683163	25.0645566119516
A0A8C0P4F9(GCC2)	27.3134575527802	27.2152125886951	27.0479125305616	26.4121245279971	26.5379367656384	26.8808700376524	27.0354857800762	26.7864369525844	27.2426356715798	26.8659671217592	26.5405551816339	26.1832876619301
A0A8C0P4H8(--)	26.3494042104852	26.524264790087	26.4831922467441	26.0304007575542	26.554118288959	26.6152650236307	26.5159448561022	26.5060637062352	26.4248796536698	26.4759457617399	26.1999842478684	25.8335456440668
A0A8C0P4I5(PPAT)	NA	27.1463733642722	26.7124035710624	27.6247070076671	27.8048281035028	27.5236518029781	26.8145783589433	NA	26.8955050214687	27.7099085806097	28.0520138272739	27.4456908294949
A0A8C0P4K1(--)	24.0702192352128	23.5567221418836	23.4346628384815	24.7621281418584	24.6176768542473	25.1695528594298	NA	NA	NA	25.4926502640559	25.4035688614645	25.417928981777
A0A8C0P4L9(HIRA)	22.9790546097125	23.1864800187196	22.8391322655738	NA	NA	NA	NA	NA	NA	NA	NA	NA
A0A8C0P4N0(--)	NA	NA	NA	NA	NA	NA	NA	NA	NA	NA	NA	22.9241376189113
A0A8C0P4U1(DDA1)	NA	NA	24.7355704845035	NA	NA	NA	NA	NA	NA	NA	NA	NA
A0A8C0P4Y3(ADH5)	29.0606970035191	28.8910779310553	29.0715802828525	28.1482659327535	27.7708353558291	27.8764270151317	29.006486041447	29.0497569609144	28.9762632188453	27.7855018580021	27.989885064915	28.1195144256477
A0A8C0P5A1(--)	NA	NA	NA	NA	NA	NA	23.9711456723848	NA	NA	NA	NA	NA
A0A8C0P5C4(--)	26.5590149045389	NA	26.6853870124977	26.3600459954962	26.2861088856382	26.5621778956153	NA	NA	26.5926340491311	26.2014245954496	26.2764325652707	25.5860327529729
A0A8C0P5E8(WDR11)	27.6163171897458	27.6583316816978	27.6586040810455	27.5284291904148	27.7549995031097	27.6617329824077	27.756145509822	27.5934179095367	27.7240335293041	27.7452856393367	27.7196016834454	27.7327919072104
A0A8C0P5E9(PGD)	32.704254286336	32.7974178077851	32.6583189117163	32.5740264708728	32.688041496661	32.8082006199442	32.48694857598	32.614475395164	32.3877176039722	32.8693837381276	32.9609248231119	32.48898440367
A0A8C0P5H9(LOC477944)	27.9696644940087	28.3500958714258	28.2938192668008	27.588779817768	27.733761786266	27.3518656876864	28.501879693643	28.415102227797	27.9172397630832	28.2090419616604	28.3064341715196	28.5980766441046
A0A8C0P5P0(--)	28.0401975654336	27.571451882524	28.0345415735656	27.470184328492	26.9334833774044	26.8763099085087	27.823413016318	27.4212559984357	27.8554902454605	27.2570989008917	27.2707950507416	26.8625423948871
A0A8C0P5R4(--)	24.8697602488731	NA	25.3184829558051	NA	NA	NA	25.1220649119296	NA	NA	NA	NA	NA
A0A8C0P5R6(KLHL11)	NA	24.6719025279045	NA	NA	NA	NA	NA	NA	NA	NA	NA	NA
A0A8C0P5W3(SRRT)	27.7481042798052	27.1604834362836	27.6589445079191	26.9270530882017	26.8455350349225	26.9912915696221	27.4581069318636	27.817996779866	27.589637203911	27.074696642268	26.8448170380393	26.3540538849945
A0A8C0P5X6(ARPP19)	27.1829089521128	27.1474412722278	27.2715966717141	27.1071929660106	27.2361708718509	26.9407813561294	27.2586271320653	27.1715011828094	27.1455962071376	27.5770829051446	27.5517150666637	27.096978089644
A0A8C0P5Y9(GPN3)	25.3069208403733	NA	NA	NA	NA	24.706987904619	25.7037973543691	25.5139138126771	25.618853261242	23.0567402357384	22.9248262734761	24.1432816862151
A0A8C0P6A5(SP140)	23.3326528708292	NA	NA	23.6043333290224	NA	NA	24.6566007445625	NA	NA	24.6963074923476	NA	23.6853870124977
A0A8C0P6B3(--)	NA	NA	NA	NA	NA	NA	NA	NA	NA	NA	NA	24.9667525659425
A0A8C0P6E0(--)	NA	NA	NA	NA	NA	NA	NA	24.152672294692	NA	25.7643320257415	NA	NA
A0A8C0P6F9(KCTD9)	NA	NA	NA	NA	NA	NA	NA	NA	23.6583997863567	NA	NA	NA
A0A8C0P6K8(SLC25A11)	27.9275617859432	27.8791178471927	27.8810451397108	28.3868957896287	28.6930865595645	28.4298593338402	27.9214455426544	27.5103563650011	27.7409830135601	28.4470318808365	28.7826929322109	28.4452172194756
A0A8C0P6Q2(NDUFAF1)	NA	NA	NA	NA	NA	NA	NA	NA	22.4307639013799	NA	NA	NA
A0A8C0P6W8(EIF4E)	29.5904405409176	29.4316734806052	29.7942679103008	29.0801214153038	29.2255689178637	29.3623556201892	29.3066949073933	29.66183489764	29.4807949150255	29.2860383614816	29.4685345246882	29.3478805436001
A0A8C0P7A3(DLG1)	26.5161553192838	26.5455421567044	26.7303967474153	26.7176421209027	26.7592605905486	26.6436140178779	26.6151246768198	26.6743832391871	26.2763260658028	26.6311757232174	26.1024149982846	26.2979782169836
A0A8C0P7E2(PDE12)	28.0692770067938	27.9552120484273	27.8806949143391	27.9690057040703	27.9261482935399	28.0664568887082	28.0475485615803	27.9457564606834	28.0776535079404	28.0216280450797	28.1368242199939	28.1646609189767
A0A8C0P7G2(RALGAPA2)	NA	NA	NA	24.2258217057687	NA	NA	NA	NA	NA	NA	NA	NA
A0A8C0P7I5(RPS6KA3)	25.9317488949342	26.3482732211071	26.3317990737462	26.2803144252263	26.5781632789058	26.8353299344523	26.2155088565931	25.8305024411044	26.2366635799909	26.1699541999791	26.2850153736108	26.4905402333089
A0A8C0P7I7(--)	25.6105418771783	26.3207567616225	25.759616171878	26.8260225821471	26.7900469597474	26.6627518108964	24.8818036698099	NA	23.9750005712472	26.6832465150118	26.452980563103	26.519563551555
A0A8C0P7N6(--)	24.9769241649201	NA	NA	26.6699310977804	26.0427042395589	26.2021722608068	25.1532523503351	25.2399075994636	25.9831581900868	25.9440702015372	26.0285261289149	25.9195033141835
A0A8C0P7R0(--)	25.7274653621274	25.2044502499553	25.7658247002061	24.9682916753297	NA	NA	24.9089400896014	25.1690558068699	25.8594413255022	25.2158605957185	25.3950929425954	25.169820432201
A0A8C0P8A3(--)	28.2149347822741	28.3376885202069	28.147053033517	28.196151913421	28.1847069390155	27.8553714268934	27.7349247811221	28.0629111084474	27.7861253217287	28.3503488352841	28.1560044342115	28.3096466253197
A0A8C0P8R2(TSC22D1)	NA	NA	NA	NA	NA	NA	NA	NA	NA	NA	NA	22.1497917664789
A0A8C0P8V6(--)	NA	NA	NA	NA	NA	24.4419608912891	NA	NA	NA	NA	NA	NA
A0A8C0P9I7(P3H1)	25.7668358051575	25.5332056655106	25.7040349110704	25.2507529362661	25.7784379298734	25.0969177876506	25.19020055348	25.4143845914094	25.7977594714795	25.0746762290349	25.1610026784242	NA
A0A8C0P9M1(MCM4)	29.6261179905473	29.4885918322857	29.5022402084939	30.2158143191538	30.4649956461893	30.482411531171	29.6127191163655	29.7533903746471	29.3869368914661	30.2890106082392	30.4502217249976	29.9953680878552
A0A8C0P9M4(RHOG)	27.8927867193587	27.9896144259661	28.1066440047832	27.7741703409437	27.4390460988411	27.260602442985	28.0030845626699	27.9786379361711	27.8982758834745	27.5117140537476	27.3790651159896	27.4854666037521
A0A8C0P9Q2(--)	27.9405573525514	27.9769460092075	27.930384622879	28.1625976979796	28.052221178076	28.1380945852016	28.3108169580143	28.1680611877055	28.3140629096173	28.1433595455767	27.9955028750783	27.9559879889214
A0A8C0P9S0(ACO2)	29.4861766056487	29.3943979929285	29.7395513135352	29.4001926122422	29.5617810802557	29.4692334954504	29.4487458220137	29.6691201393325	29.5128821516571	29.6187867638098	29.2986119508136	29.5840729902622
A0A8C0P9S7(ZMYND8)	25.7567181719844	NA	25.7628631439594	25.262736329109	24.9528706139903	24.7413431278589	25.0829403455781	24.5220508282451	NA	24.5509228848697	24.9033420165175	25.3836038428704
A0A8C0P9T7(NOC4L)	25.7125872418964	25.6854939540523	25.3162400934489	26.6219856648566	26.855074337656	26.7769331630711	25.862684269082	25.4744147225068	25.8668868695054	26.7745474011125	26.7463753124173	27.1384852418628
A0A8C0P9U7(--)	NA	NA	NA	NA	23.4556322451014	NA	NA	NA	NA	NA	NA	NA
A0A8C0P9X6(--)	NA	NA	NA	23.9777103509689	23.2369700690422	NA	NA	NA	NA	NA	24.1187820579574	NA
A0A8C0P9Y6(--)	24.8915705013923	24.9060978818081	25.0629522689171	24.3966288197673	23.9910969045838	NA	24.8276466247212	24.5137632512091	NA	NA	NA	NA
A0A8C0P022(--)	25.5492490712434	NA	25.7243978988141	NA	NA	NA	26.0411798650569	25.837015748063	25.5641276214421	NA	NA	NA
A0A8C0P040(APAF1)	NA	NA	NA	24.3965634965896	NA	NA	NA	24.1109203729438	NA	NA	NA	NA
A0A8C0P057(--)	NA	NA	NA	NA	NA	NA	20.3323250725074	NA	NA	NA	NA	NA
A0A8C0P067(ANXA4)	30.6008965737201	30.2409312311332	30.2681867021627	30.5593760109904	30.5236518029781	30.7036356614645	30.6669553522195	30.2343217162257	30.4073020002906	30.8799358009089	30.6454705472718	30.8928011919702
A0A8C0P081(NEK1)	NA	NA	NA	NA	NA	NA	NA	NA	NA	NA	20.7611746157847	NA
A0A8C0P095(PLXNA2)	24.483699677578	24.5010596612829	24.2520532473419	25.1551069627109	25.6469403234062	NA	24.0691540620546	25.1601948876562	24.0663645007106	25.5941728631946	26.3058951680091	25.8565235542931
A0A8C0P102(--)	NA	NA	NA	NA	NA	NA	NA	NA	NA	22.0540093782288	NA	NA
A0A8C0P136(QSER1)	NA	25.8419894449536	25.4411377423922	NA	NA	NA	25.0957514534169	25.7648128861302	NA	NA	NA	NA
A0A8C0P164(--)	29.447682236172	29.2926131191585	29.6480108061675	29.5812738347956	29.4959657928014	29.4452369563308	29.302495678958	29.1308728327602	29.3860735068815	29.6883750484898	29.428602048397	29.4626770617133
A0A8C0P172(--)	25.320136988087	NA	NA	25.2929158473449	25.5699900019869	25.4244472175299	25.2649207390204	NA	25.4909380113479	NA	25.1337511774935	25.4103139246288
A0A8C0P174(PGLS)	28.8343355853418	28.752736651577	28.7337294674667	29.1889092643497	29.024325710244	28.9215874159191	28.7603080343292	28.8260528981907	28.6551271307963	29.0271502030703	29.1495989452085	29.081671238861
A0A8C0P182(CHD1)	25.8543610737781	25.4137392202023	26.3154801803205	25.7339427581638	26.2549026065908	26.2426901804382	25.9537144121944	25.7178251260637	26.0068658662711	25.9754379768962	26.0867713457671	25.6583725448789
A0A8C0P223(CBR4)	NA	NA	NA	NA	NA	NA	NA	NA	NA	NA	NA	24.3264942240115
A0A8C0P269(CLCN3)	NA	NA	NA	NA	24.5152681592805	25.1683672974119	NA	NA	NA	NA	NA	24.8754430239323
A0A8C0P363(ZMAT3)	NA	NA	NA	NA	NA	NA	NA	NA	NA	NA	NA	21.6867552660992
A0A8C0P483(--)	NA	NA	NA	NA	NA	NA	NA	NA	NA	NA	NA	20.935098849345
A0A8C0P543(DHX37)	26.0940001821969	25.6498753911912	25.5130102080873	26.2734831759901	26.1201870845473	25.9226595266073	25.8295591948851	25.6877378974635	26.1949035053207	26.1998719525769	26.243398608248	26.1656291353327
A0A8C0P547(INTS10)	NA	NA	NA	NA	NA	NA	NA	NA	NA	23.6995411068076	NA	NA
A0A8C0P575(--)	26.6661427188667	26.8271135585776	26.6503411611514	26.8172649426636	26.1993477922802	26.9741034748639	26.5130252728024	26.9364070004675	26.8021798823687	27.3703604219024	27.6161068179019	27.4098932808092
A0A8C0P591(--)	25.4807448479923	NA	NA	25.4008684944806	26.0413887787142	26.1215709837526	25.3558524529453	NA	25.3244011483451	25.7363707555472	26.2105569047486	25.5975865849615
A0A8C0P625(LYPLAL1)	25.6798419391805	26.2682982665629	NA	25.9474407511873	25.9694119934207	26.110721289907	26.3990110938077	26.0369952263158	25.6851463650123	NA	25.9014558096232	26.2420359381713
A0A8C0P652(--)	NA	NA	NA	NA	NA	NA	NA	NA	NA	24.0069300521384	NA	24.05357858945
A0A8C0P654(RSF1)	25.0446022346241	24.7531257322123	24.6443844237615	24.2529194707488	24.8528620708218	24.389097199071	25.6757027486912	24.8914314397467	25.4570110753423	24.3125750064128	23.9366990371779	24.4296279159489
A0A8C0P735(--)	24.9515372954139	24.608118079044	25.1335552203818	24.9125078354097	25.366230153686	NA	24.7675431572265	24.7667347265446	24.920980100392	24.5824479881235	NA	NA
A0A8C0P754(SMYD5)	27.1104823539937	27.0796892004481	26.9785833888418	27.6167378414275	27.8047050381576	27.8697955417182	27.8509682463318	27.3636093019072	27.3202747385506	27.5271617390687	27.516831600208	27.5442159469825
A0A8C0P772(--)	NA	NA	NA	NA	NA	NA	NA	NA	NA	23.6003684781558	NA	NA
A0A8C0P775(DZIP3)	NA	NA	NA	NA	NA	NA	NA	NA	NA	NA	NA	25.4669994841955
A0A8C0P821(RAB14)	28.85531201394	29.4408289404317	29.1528173304686	29.5951800398186	29.7668610737042	29.5514950597946	28.9473738632375	29.4153641970756	28.8502827601561	29.8894831679572	29.6386170398406	29.6090063382459
A0A8C0P945(UBR5)	27.299813095701	27.6484908929436	27.1341821894727	27.481776647994	27.8630152546228	27.9950715116303	27.5366035428956	27.3165681140542	27.4809297022485	27.7896739293534	27.7093827691994	27.8226231476748
A0A8C0PA60(--)	26.1504078466405	26.7514921648848	NA	26.739438647624	25.9745411525437	26.3259969646848	26.5708296788128	26.6233818664956	26.4057287673172	25.6964932237296	25.3717234780045	25.6116115619467
A0A8C0PA67(--)	24.3915247089783	NA	NA	NA	NA	NA	NA	NA	NA	NA	NA	NA
A0A8C0PAE9(--)	24.9302605341504	24.9659163612921	25.0261002431134	24.1918200993107	24.5472791199975	24.5913789859455	25.6488611364726	24.9329655036142	24.7821179889762	25.0810718324391	24.923793168319	25.2861970359863
A0A8C0PAF3(KATNAL1)	NA	NA	NA	NA	NA	NA	NA	NA	NA	NA	NA	24.3635257570109
A0A8C0PAM2(--)	29.1205776762766	28.8699719929944	28.8177223844179	29.0430433504341	29.1020695319267	28.8390902059829	28.7602445745315	28.6486965955234	28.80002075912	28.4855817629344	28.6455049049251	28.8695602397742
A0A8C0PAN1(--)	NA	24.5056700774136	NA	25.7133741378692	NA	25.7278029044999	NA	NA	NA	NA	NA	24.9877185304323
A0A8C0PAQ3(CAPRIN1)	29.9774647138479	30.1175589670664	30.093708096869	30.0470024358812	29.8824160377229	30.2292873244251	30.2411586062386	30.2144253315232	30.3481550068661	30.0897995477213	29.8067496372908	29.843679478344
A0A8C0PAQ6(SDHAF2)	NA	NA	25.2662083487219	26.5582413219302	25.9675003384395	26.5991768949979	NA	NA	NA	25.8711007704072	NA	26.5984671517648
A0A8C0PAT2(CCND1)	25.1505046906599	NA	NA	NA	23.4547541210548	23.8839953300378	24.4052905517079	24.4829615373516	25.5025475237037	24.7283739502047	24.6579638609746	24.7029259783147
A0A8C0PAW0(--)	NA	NA	NA	NA	NA	NA	NA	NA	NA	NA	NA	25.5884081254736
A0A8C0PAX5(ACADSB)	27.1708329369555	27.2905273951565	27.0578600470909	27.6660749787544	27.549366595227	27.7588795132738	27.3283445801117	27.0510285037835	27.2424539605095	27.1783566631685	27.1342801287851	26.8530525067579
A0A8C0PAZ4(--)	29.3186596486646	29.6414794967264	29.2843403336013	29.356427689373	29.7706621035873	29.7136002910486	29.3671971633763	29.5009875064984	29.2265568370156	29.6098165739233	29.5977925721274	29.704575866467
A0A8C0PB15(--)	27.9967961920998	28.226419028437	27.9046057749459	27.2260974238853	27.2335219644503	27.5009685177974	28.1987297873464	28.1092870804864	28.0849685970592	27.5928478714828	26.9164996420934	27.2891205739423
A0A8C0PB20(S100A14)	29.005094279431	28.51975849312	28.3616028878977	27.9317376252439	27.6721588858906	27.7690072841805	28.6868567644609	28.8004837004898	28.6664813717264	27.773415924834	27.7272186465952	29.1630537798745
A0A8C0PB37(KRT89)	NA	NA	NA	NA	NA	NA	NA	NA	NA	22.769168752029	NA	NA
A0A8C0PB47(RHEB)	NA	28.4511655111402	28.2939507855612	NA	28.4225397491825	NA	NA	NA	NA	NA	NA	NA
A0A8C0PB83(EFHD1)	28.8770124057021	28.6268664704815	28.3393036995505	28.0318103894775	28.2110862949321	28.1103827856828	28.7157780679333	28.8294745144197	28.9799192050577	27.7825679640406	28.2028448285001	27.3794783180663
A0A8C0PB88(--)	NA	NA	NA	NA	NA	NA	NA	NA	NA	NA	NA	21.4045761372403
A0A8C0PBD4(PNPLA8)	23.9877185304323	NA	NA	NA	24.2143048896005	24.3582358804278	NA	NA	NA	24.3925731792576	23.9910969045838	NA
A0A8C0PBG1(AHCYL2)	NA	24.5641276214421	NA	NA	NA	NA	NA	NA	NA	NA	NA	NA
A0A8C0PBL5(MTMR3)	25.1529430163486	24.8411496853039	24.7224969601702	24.9490896730291	25.107133089481	24.7691586608179	25.1176332734217	24.9523818735766	24.1253403127209	25.4076585774671	25.1959173326753	25.1765697611989
A0A8C0PBR2(TPD52L2)	27.2308681844888	27.4876913871653	27.3424014796358	26.4315579217089	26.3368121665472	27.2568290449117	27.606396401511	27.7639522858733	27.4786944590507	26.6324243894845	26.4228925804673	26.034898346436
A0A8C0PBT1(EEF1D)	31.5949932492115	31.5148864374617	31.3857136107522	31.142179038617	31.1534577307954	31.4744069858603	31.281789538608	31.0536200170381	31.1838791970735	31.2065872604289	31.1250939298254	31.4972418989455
A0A8C0PBV4(UBE2Q2)	NA	NA	NA	NA	26.2051963493388	NA	NA	NA	NA	26.3515624447649	26.698561185955	25.9289287287374
A0A8C0PBW8(--)	29.5604697213524	29.4972799743217	29.5491645949663	29.9999438035744	29.6015874135886	30.2257297880189	29.4886492884295	29.2303414235838	29.5106959069901	29.6007193819929	29.6594379842449	29.7772938231125
A0A8C0PC42(DCTN6)	NA	25.1391100725754	NA	NA	NA	NA	24.8134778583714	NA	25.0789159756295	24.2211817452857	NA	NA
A0A8C0PC84(FNTA)	27.1344759874659	27.0270710869828	27.4196497019486	26.9666425667018	27.2406355899122	27.4136908057216	26.7702682710984	26.5760017217304	26.8532905163338	27.3023431454037	27.4954130981417	26.332908911455
A0A8C0PCF8(NDUFS8)	NA	25.1694764009508	24.7822679962589	27.345281111412	28.0974805082599	27.4756829715336	25.2480039803347	25.3700610420148	25.5958238373182	27.8754898958777	27.8059967010036	27.6911239125305
A0A8C0PCG6(--)	NA	NA	NA	NA	NA	NA	23.7857637455848	NA	NA	NA	NA	NA
A0A8C0PCI3(--)	28.1987766151713	28.2296769725356	27.8991406876091	29.3822231057229	29.5526130800056	29.3999278732671	28.2916694281302	28.6287794211891	27.9523263244154	29.05380124875	29.5335807150903	28.8657311945238
A0A8C0PCJ2(--)	29.4753930738708	29.5777492312499	29.614264754561	29.543755172202	29.3388150860628	29.5732410309886	29.4181421729806	29.7038666457811	29.642667644173	29.4327489297468	29.4396604374965	29.3470779668453
A0A8C0PCN9(LDHA)	34.5451278471124	34.2499701529448	34.6702941918176	34.3335146933007	33.9614596690125	34.1121770724998	34.2610846365307	34.2252557441504	34.395412200611	33.9419218348734	33.9409598340831	34.0484810483322
A0A8C0PCQ1(GFER)	NA	NA	NA	NA	NA	NA	NA	NA	23.4119629593363	NA	NA	NA
A0A8C0PCX6(DPM3)	NA	NA	NA	NA	NA	NA	NA	NA	NA	NA	22.8371890343573	NA
A0A8C0PD06(ANKRD28)	26.9341585857042	26.5139288679597	26.7771840665571	26.6267272477995	26.1465481669484	26.366547004115	26.3776427963871	26.7853147663329	26.5912077563398	26.0679240380728	26.2093116077749	25.5619157912843
A0A8C0PD34(--)	24.5335027425128	24.3492185864849	24.5894943416006	24.6302871247886	24.7503168948058	24.8833894591649	24.4097638272633	24.0152925357172	24.369661772167	24.7801664736137	24.3901474343717	24.4685539451161
A0A8C0PD42(NBEAL1)	NA	NA	NA	23.2166304199779	23.0472677227558	NA	NA	NA	23.5376554100809	23.5198934372361	NA	23.0990067872951
A0A8C0PD71(SMARCC1)	27.5939877224459	27.4313347472971	27.037267596983	27.4335649393796	27.4979271020175	27.9265442110289	27.7749243627593	27.582117741886	27.5296955292438	27.6733725946337	27.5697148291369	27.4320519707973
A0A8C0PD76(AAAS)	26.5714808157017	26.9670825133518	27.1107810177027	27.8536474570904	27.6720239663131	27.6739790663196	27.4395217387292	26.8852994191357	27.0541377615406	27.7926554753196	27.5577156329279	27.4250237702504
A0A8C0PDB7(LAMP1)	NA	NA	NA	NA	NA	NA	NA	NA	NA	NA	24.4244472175299	NA
A0A8C0PDC7(SFR1)	NA	NA	NA	NA	NA	NA	NA	NA	NA	NA	NA	24.2517643905903
A0A8C0PDH8(CLASP1)	26.4086630028784	26.5579200903019	26.5839116480644	26.7246841245985	27.0115865984133	26.3646782495071	26.2613918106981	26.5273556567101	26.6425127239	26.7219496505763	26.7258544572931	26.6627518108964
A0A8C0PDQ4(CASP6)	27.5798182822515	27.7139116033737	27.4741361770884	27.9598061818111	28.1982614254812	27.6107671398911	27.7069483955053	27.3837686187304	27.2638289474964	28.3174740992175	27.9103934100243	27.776807694963
A0A8C0PDR9(MYO19)	25.3792138823709	24.7740949170828	25.6030034865732	25.0500113591596	24.2949499365161	24.3932280864553	NA	25.1730274405988	25.6295647353452	25.0875606050165	24.6130740570448	24.9913564521317
A0A8C0PDU9(PTPRA)	NA	NA	NA	25.0227606208403	24.7144488687239	24.4436690090138	NA	NA	NA	24.8530049001305	25.0141860112503	24.7811175416278
A0A8C0PDZ7(ZFYVE19)	26.1627705459802	26.4964649418458	26.0273875253042	26.4039101142847	26.3192929793831	26.6250555268235	26.0666519106094	26.4275674589038	NA	26.0649676947414	26.5614934118986	26.222029836349
A0A8C0PE22(C2CD5)	24.6963074923476	25.1621558812041	NA	25.3292688689685	25.6704984975847	25.2933720133128	25.1384852418628	NA	NA	25.3366759861581	24.6803517965357	25.0571370211022
A0A8C0PEN9(ADNP)	25.733813494839	25.3352112345593	25.0834273860512	25.9632725285845	26.1731418448684	26.0219350927083	25.9880870709077	25.300267086374	24.6143103959682	25.7329859351901	25.9401316499093	25.6698500224458
A0A8C0PEQ5(DIP2B)	24.5906368441674	24.2485107606829	25.6183211959434	25.2913708298727	24.7638510050251	NA	NA	NA	NA	24.9847233597992	24.2033677200214	24.7755524133725
A0A8C0PEQ7(--)	26.3959591169392	26.7914139132456	26.6733051931508	25.583997699482	26.0274297118367	25.8864860469547	26.5011811769739	26.7133216914885	26.2334488221632	26.9195715068322	26.0980430094665	25.5503651627394
A0A8C0PF77(SEC23IP)	28.2972348640129	28.5863835811711	28.0329665215067	28.253631910532	28.2223247077208	28.4825077012234	28.3776179760407	28.2660206438674	28.0936073640774	28.3784450908926	28.2395889880924	28.1782141724238
A0A8C0PFA6(--)	26.7850652730265	27.3103402704035	27.34638062989	NA	NA	NA	NA	27.3656129293909	27.8305024411044	NA	NA	NA
A0A8C0PFF8(ETFA)	29.8401113066415	29.6317655058536	29.5960869646293	29.8592576562846	29.9932097779011	30.0497309993873	29.7438582048958	29.7648698195114	29.5475108023245	30.0373461558896	29.5982364100145	29.8854885306064
A0A8C0PFS8(--)	NA	NA	25.3572628434426	25.0959526128088	24.8983681539514	24.9366091860247	25.1708520339903	NA	NA	25.4382212847134	25.325705388134	25.6044464505217
A0A8C0PFU1(SYNE2)	27.6219158192929	27.292108430976	27.8006996889685	28.0995887578858	28.0496271486069	28.0498348426927	27.637684653569	27.2116897485207	27.5102809003723	27.9987877870999	28.157354414631	28.2135912965971
A0A8C0PFY2(PI4KA)	25.5614788448863	25.5591462264338	25.3112588367406	25.9048583938441	26.0365132137469	25.5696424065049	25.5023350658518	25.7073566041806	25.5110806246641	25.4985967638343	25.9765309111774	25.403698872057
A0A8C0PG13(--)	NA	NA	NA	NA	NA	NA	NA	NA	24.2885574611166	NA	NA	NA
A0A8C0PG33(--)	NA	NA	NA	NA	NA	NA	NA	22.906318123781	NA	NA	NA	NA
A0A8C0PGA7(--)	25.6439992722447	26.0501151822877	25.6017290834508	25.3712581889919	26.1755422412435	25.9909671132976	26.0046389889385	25.8227933097732	26.057033702089	25.7789642276767	25.8094600255425	25.3579004245607
A0A8C0PGB1(DNAJB1)	28.6855206882023	28.6612572827739	28.5195710497946	28.3225113421267	28.5167940373612	28.5972597863611	28.7725038120449	28.7784065965681	28.6587743045234	28.6965396528392	28.538232870117	28.476069411158
A0A8C0PGJ2(RIOX1)	26.0253611196581	26.793523933469	26.5862045978521	26.2693510095913	26.9902097646517	26.5102809003723	27.0416603212493	26.8583982477205	26.4515507130257	26.1550490421477	26.2760420287805	25.889576002489
A0A8C0PGW8(--)	NA	NA	NA	NA	NA	NA	NA	21.8933400486732	NA	NA	NA	NA
A0A8C0PGX2(--)	NA	NA	26.0201978246213	NA	NA	NA	25.9305087009354	NA	NA	24.7624323260759	NA	NA
A0A8C0PGY5(XAB2)	27.4265441234667	26.4918708295429	27.0094524337625	26.7014725143048	27.0213632963882	26.9151322665475	26.8960827234108	27.5198334636317	27.6684439922324	26.7186875521375	26.5699465571313	27.0406156470249
A0A8C0PH12(HDLBP)	29.555888835205	29.7246028162298	29.6708935192397	29.9338210210556	30.0022262307123	30.1046210270983	29.9311458428356	29.5990704557695	29.6703195205499	29.9647162211059	29.8265378682702	29.6722769301715
A0A8C0PH21(--)	25.9118224153124	25.8886706108865	25.5747898335871	26.4850980325848	26.4468268595958	26.6432011311474	25.1484502041928	25.3457041023086	25.2127846042532	26.4834844256878	26.515057566629	26.8529334872437
A0A8C0PH27(--)	NA	NA	NA	24.9975285574259	24.9131929300205	25.0754109235208	25.1591556344836	NA	24.2347648163119	25.5852018807104	25.5499247034459	25.7510579374674
A0A8C0PH33(--)	23.5394314721554	NA	NA	NA	NA	NA	NA	NA	23.5323140672863	NA	NA	NA
A0A8C0PHC2(PARD6B)	26.9552674865906	26.8274770341304	26.9147902200668	27.0144627219416	26.8835526032776	26.5351800793236	26.4348377886848	27.1815826843345	26.6151246768198	27.497698737151	27.2859502014375	26.9521596640974
A0A8C0PHF9(--)	27.9806002677342	27.7013403085736	NA	27.774610234894	28.3605986335216	28.1374106814007	27.5613623034931	27.8777730585103	27.9293125953838	28.1550393884945	28.2541277052618	27.7204500013355
A0A8C0PHH3(TRAPPC10)	NA	NA	25.1821133377632	NA	NA	25.4083066739003	25.1198112255886	NA	NA	NA	NA	NA
A0A8C0PHJ7(TEAD1)	NA	24.2320584136873	24.0984446618094	NA	NA	NA	24.0793636826126	NA	NA	24.8229877561703	24.9513594264652	24.0960330687128
A0A8C0PHL7(--)	26.3346487836677	26.1045560450007	26.3500621395598	25.7438614141974	26.0440810561228	26.7703943091923	26.9382032127184	26.4745539750513	26.1743615929214	26.9656521959396	26.2282645706485	NA
A0A8C0PHP1(YTHDC1)	26.3140283246399	26.5764342923321	26.561464277727	26.0503643273154	26.0281677765384	26.0189465436642	26.3600459954962	26.5409394077162	26.9448074844378	26.1422886108547	26.2543259754559	25.9018930771165
A0A8C0PHT5(NDUFAF6)	23.1880056173408	NA	NA	NA	NA	NA	23.0724126519699	NA	NA	NA	NA	NA
A0A8C0PHU3(--)	NA	25.612680454186	NA	NA	NA	24.8959672015274	NA	NA	NA	24.4562591494874	NA	25.2040397307661
A0A8C0PHV3(--)	27.3287725652348	27.3251735379634	27.1111791398276	28.014515929452	28.2704386317315	28.6614611732522	27.513447020972	27.3912460809327	27.5072590737643	28.4386892659882	28.2310971509926	27.9817981577071
A0A8C0PI22(--)	NA	NA	NA	NA	NA	26.7648381901326	NA	NA	NA	NA	26.3674304824311	NA
A0A8C0PI27(--)	NA	NA	NA	NA	23.2389096558037	23.3500284069052	NA	NA	NA	22.5901228299751	23.0565087272036	NA
A0A8C0PI44(MICAL2)	25.0537442926651	25.1813931179404	24.7414974350456	NA	25.0949867918249	NA	25.2296769725356	25.442119135324	24.9820267327695	24.3770966501033	24.855335779415	24.9380461333954
A0A8C0PI51(--)	24.9774483365527	25.3190689758052	25.0704649327595	25.2994987107561	24.7459651791454	25.1654182920673	25.3206190571777	25.2279525552322	24.9640661872456	24.9185255318486	25.0192011294196	24.7908921383885
A0A8C0PI62(PROCR)	27.6140716403208	27.8222584470094	27.6242189393597	26.0128229688901	25.8858346858468	25.9955675684726	27.8229269944864	26.9082758811711	27.2672268920171	27.1360419004244	26.8043973288591	26.8963137394307
A0A8C0PIC9(--)	26.1694764009508	NA	25.8961982360448	25.8051603275081	25.9072216815454	25.8164594927268	26.5140041420163	NA	NA	NA	26.0920047669922	25.4507644774667
A0A8C0PID0(--)	NA	24.4321794398768	23.4526193062251	NA	NA	NA	NA	24.7324167124402	NA	NA	NA	NA
A0A8C0PID5(PDCD6IP)	30.0848672521791	30.1211460702293	30.2297457230439	29.9638898563821	29.9138491738825	29.9700760850079	29.7875271307856	29.9923995784933	29.7674294990314	30.2676287507147	30.3711917068813	30.2324930603005
A0A8C0PIF4(--)	27.0314949198802	26.6739790663196	26.8243238661752	26.7570998205138	27.0376865283952	27.1849906269607	27.2609613000333	27.0599238412214	27.2754205027663	26.7977347383632	26.5475291882172	26.921048223274
A0A8C0PIJ0(SLC4A2)	27.2943014436515	27.5630366816773	27.4546600046266	27.2881525879686	27.0745945732141	27.0831432990906	27.9359014125735	27.8631334453443	27.6689849352612	28.0076893681497	28.0038351844562	27.8756656521112
A0A8C0PIL6(--)	26.3083798626916	26.4077396054449	26.3287212137233	26.5242199462021	26.4811761377517	26.3102535830043	26.3348362916635	26.941341212957	26.4935819761559	26.8068571675469	26.2613738753183	26.2369737173293
A0A8C0PIP1(SSH1)	NA	NA	NA	NA	21.4207004221769	NA	NA	NA	NA	NA	NA	NA
A0A8C0PIQ2(AP2A2)	29.9500469652901	29.8516534069583	29.9091347134462	30.0918181856243	30.0020920702025	30.0282837238127	29.7654390297843	29.6493135273442	29.8052587495599	29.9118509809856	30.2205499622256	30.14138743638
A0A8C0PJ10(INTS8)	NA	NA	NA	NA	24.1291981041545	NA	NA	NA	NA	24.3721886170033	NA	NA
A0A8C0PJ51(--)	NA	NA	22.2829707529541	NA	NA	NA	NA	NA	NA	NA	NA	NA
A0A8C0PJ71(--)	28.630307957579	28.9077603362938	28.4581069318636	28.5344529780426	28.7796593982802	28.8229573756482	28.4581851754865	28.4810067178653	28.6693229216845	29.0695587156438	28.869942585947	28.672327517621
A0A8C0PJ90(--)	NA	NA	NA	NA	NA	NA	NA	NA	24.256451161719	NA	NA	NA
A0A8C0PJB9(--)	NA	NA	NA	NA	NA	NA	NA	NA	NA	NA	NA	23.6484497489079
A0A8C0PJJ6(PPM1F)	NA	NA	NA	NA	23.5654647152433	NA	NA	NA	NA	24.7899474944062	NA	24.6963605608966
A0A8C0PJK6(MICOS10)	NA	NA	NA	NA	NA	NA	NA	NA	NA	NA	NA	26.1335944139335
A0A8C0PJL1(--)	24.8027715347638	25.7784128632836	24.9461916644938	25.0065448940931	24.1927232419397	24.0605217897102	NA	NA	NA	24.899336637832	24.1102035454044	24.2919328458676
A0A8C0PJN1(--)	NA	NA	NA	NA	NA	NA	NA	NA	NA	NA	24.1852553520564	NA
A0A8C0PJP0(PPP4R3B)	28.2487550376162	28.0813664870557	28.2630229976062	28.6664136475137	28.7416902958227	28.6322510282277	28.3839745620938	28.0470804664965	28.6228933496068	28.5804294337712	28.5880649398777	28.4348377886848
A0A8C0PJR6(AP1B1)	28.917467416252	29.1260053364397	29.0745690548223	29.1081656114789	28.909993034765	28.9515762013234	29.3030620910072	28.9797557021629	29.1652601393942	28.9472066297943	28.8454752154951	29.3815012993247
A0A8C0PJT1(PRPF6)	28.01791713494	28.3057821256007	28.0800959944846	28.1421912137211	27.6193291533945	27.8248701001847	27.9702132559175	28.1989639112724	28.2351210249079	27.7169883414739	27.6861888809987	27.9141629241521
A0A8C0PJU6(RIOK3)	25.7803917832329	26.0833056413465	25.1477129771747	25.4203084998358	25.3512759901344	25.194339959901	26.3589568465219	25.6161348692536	25.6697419149118	25.822696076746	25.0999298039455	25.8588724674769
A0A8C0PJY5(--)	26.2472072513715	25.9388313590398	25.9461024026196	26.1514147068207	26.6317308194308	26.6797614189136	26.0729400476813	26.2162307548073	26.2480944898826	26.471502814496	26.3547096975182	26.4629968191912
A0A8C0PK30(CCNY)	NA	NA	NA	NA	24.7856141013587	NA	NA	NA	NA	24.8179236128493	24.2272915938641	24.8209447607273
A0A8C0PK33(BCAS1)	24.3327894314844	25.0643099060416	24.1188612507688	23.2202519597463	23.4236781219768	22.6171051102585	23.2323366026045	23.6864560714876	23.9398403072877	NA	24.2002275243518	NA
A0A8C0PKH3(TIGAR)	28.9035431430583	29.1208989699391	29.1369219801187	29.601923856799	29.3239718642521	29.9198272005612	29.0882584361476	28.9017607601492	29.4467558839161	29.6074197772326	29.6330656450617	29.3196073872704
A0A8C0PKK1(LOC477508)	NA	NA	NA	26.6707416006337	26.533651258077	NA	NA	NA	NA	NA	NA	27.2124321142878
A0A8C0PKK8(--)	NA	NA	NA	22.6496561532847	NA	22.8409384688124	NA	NA	NA	22.6290977681811	22.3583432098337	NA
A0A8C0PKN0(MCRIP1)	NA	NA	NA	NA	NA	NA	NA	NA	NA	NA	NA	25.1889186940064
A0A8C0PKS8(RELL1)	24.5362922802295	24.8504794982085	NA	NA	NA	24.223687704401	23.8119602367493	NA	24.5527999431263	23.824930780088	NA	24.2945994360307
A0A8C0PKV5(RPUSD2)	NA	NA	NA	NA	25.0464769198286	24.9080696853271	25.1385243017115	24.8212367944061	NA	NA	25.4885803407824	NA
A0A8C0PL11(SIX4)	NA	NA	NA	NA	NA	NA	NA	NA	NA	24.516410840449	24.3535996862406	NA
A0A8C0PL14(BCCIP)	25.6212870570076	24.9862000181071	25.30382421777	24.185557835555	24.1916695205567	NA	25.0304849533547	24.3188621723969	24.263488712459	24.772384251074	NA	25.60065204343
A0A8C0PLB8(CARKD)	25.0117571952789	24.4840686061162	25.2854916823453	25.157961493937	25.904353111806	26.1077317429777	25.7191055126071	25.2288333662741	25.1841204737635	NA	26.1284116371481	26.5617992851839
A0A8C0PLC6(--)	NA	NA	NA	NA	NA	NA	NA	20.6826894650759	NA	NA	NA	NA
A0A8C0PLD3(C26H12orf43)	NA	NA	NA	NA	NA	NA	NA	NA	NA	NA	NA	24.0589542256766
A0A8C0PLW0(OXA1L)	NA	NA	NA	24.5633131311159	NA	23.582103381639	NA	NA	NA	NA	NA	23.8966140049638
A0A8C0PM55(ATP6V1A)	29.0449982044032	29.1383875876142	29.2598171318552	29.7090869160428	29.830321095489	30.0023603787472	28.7661660273555	28.9089916102332	29.158630912192	29.4706304218623	29.6239574062587	29.7405327442434
A0A8C0PMB6(--)	27.8485228482774	28.4975845411609	27.6334641197821	29.2529330013636	28.8303815465603	28.7721576873211	28.395297275864	28.6304121170189	28.3946433075083	28.762242218456	29.2126176460577	28.6129475535508
A0A8C0PME1(GLB1)	25.0344786044876	24.9774046628565	NA	25.4104109788648	25.0548208999038	25.3083798626916	NA	NA	NA	NA	25.897098917312	24.9524263113657
A0A8C0PMJ8(--)	23.4953368477762	NA	22.5258304622439	NA	NA	NA	NA	NA	23.1699274474157	NA	NA	NA
A0A8C0PMN9(--)	25.9694119934207	25.969960851364	25.9296286441837	26.5376257905143	26.3140110318402	26.5949131886903	26.0113093354747	25.8865093044133	26.1314371858486	27.1201079644825	26.3645112786444	26.4514721087486
A0A8C0PMQ6(STIM2)	23.5992336593756	NA	NA	NA	NA	NA	NA	NA	23.8218206844812	NA	NA	NA
A0A8C0PMR8(FUT1)	NA	NA	NA	24.6350015467788	25.0636929566326	25.5154787211959	NA	NA	NA	25.0335967486915	25.1722645135367	25.015122356414
A0A8C0PMV6(DLG3)	24.4580130339143	NA	NA	24.5453359374686	24.9241557456119	24.7492429853272	NA	NA	NA	24.4512991642625	24.8347514874369	24.7060920989144
A0A8C0PN02(KRT8)	NA	NA	NA	27.0482244309068	NA	27.2796770281948	NA	NA	NA	NA	NA	27.388785263232
A0A8C0PN90(CTBP2)	NA	26.7545535878711	26.8585168172739	26.5951978281389	26.8861138766182	NA	26.8945802169236	26.5831943532448	NA	26.7399536199803	26.3742467175465	26.3976409509832
A0A8C0PNA6(CTDP1)	NA	NA	24.8732383229807	25.3384793339281	25.2232089603976	24.878673620892	24.4379674008516	24.6950332611904	24.7930773631445	25.8484034544725	25.0848469823487	25.6659801372534
A0A8C0PNC9(TOMM7)	27.5501743135557	NA	NA	28.6950797373079	28.4255040549047	28.6795936539224	27.8614187314727	NA	28.3303122612624	28.4706110293663	27.9239971292585	28.9587558031401
A0A8C0PNI0(ADORA2B)	NA	23.3645279766003	NA	NA	NA	NA	NA	NA	NA	NA	NA	NA
A0A8C0PNJ8(UBE2L3)	30.1262023216481	30.1440649545181	30.1320994057306	30.2339790197498	30.1473442223445	30.0582730421674	30.3462538051314	30.3062820538291	30.4546403962646	30.3717110168617	30.2478501010704	30.0069140059393
A0A8C0PNM3(--)	NA	NA	NA	23.6926410401128	NA	NA	NA	NA	NA	NA	23.2368095352787	NA
A0A8C0PNR7(--)	28.6330136619833	28.7545854435307	28.8020565909068	28.7820054732774	28.709119791612	28.4435188390142	28.5788111150334	28.7801915097535	28.4750644527499	29.0305744060091	29.165068415938	29.0985852137157
A0A8C0PP72(RPL18)	30.1655476768147	30.2017470736543	30.498193482016	30.2741988680026	29.9269117514354	30.3001841564354	30.1237380712566	30.1440649545181	30.1269407767269	30.6247941453497	30.6875410242783	30.0054423458266
A0A8C0PP81(SNAP29)	27.6592167915928	27.148896237599	27.1733134342643	26.8993135862459	27.348577156113	26.8507894552493	27.8126825299993	26.9875016979316	27.7506619102953	27.1513179238709	26.8132331886445	27.6273536440931
A0A8C0PPF8(SMG8)	24.7079884414348	NA	24.1260496604566	NA	NA	NA	24.8168012536816	NA	NA	NA	NA	22.30552296419
A0A8C0PPG3(--)	NA	NA	NA	24.3290977490356	NA	NA	NA	NA	NA	NA	NA	NA
A0A8C0PPR3(--)	25.5701348087241	25.9931287784321	25.8167280260065	26.715810791382	26.7678714528339	27.1910293854582	26.3098547538649	25.9159300597729	25.8616671955864	26.4995550569628	26.7444518042337	26.9570403839454
A0A8C0PPU1(--)	NA	NA	NA	NA	NA	23.4572616302302	NA	NA	NA	22.0403271836851	NA	23.5653484953986
A0A8C0PQ10(GTF2E2)	26.2171557372336	26.1794581166092	26.2188561569211	25.8358358854074	25.9052716748326	25.9168185099955	26.2597587773964	26.1514727734743	26.2069109150313	25.817996779866	26.2139527709322	25.9987555128854
A0A8C0PQ22(ANXA7)	28.4265841111336	28.4630670003721	28.3656963535122	28.1925821631671	28.2689674718509	28.4122376152945	29.7042130529296	28.7171845064128	28.1399004861601	28.5237265714495	28.2359883446441	28.0744924969385
A0A8C0PQ80(--)	29.4721422339842	29.1593529577049	29.1112537754965	29.3636301873753	29.126866948226	29.5541695336356	29.4978890437166	29.352897078762	29.495222464671	29.4295201742668	29.3109469363954	29.3823055748928
A0A8C0PQC6(ALDH8A1)	27.0078497359037	26.703322123585	26.9801099350179	27.1865971391429	27.4579504318861	27.0847659001793	27.1832876619301	26.8712653100159	27.1573062227902	26.9831581900868	27.3606823480915	27.3590071330393
A0A8C0PQL0(ANO6)	23.4561337904014	23.2236435193017	23.3342907461698	23.8101958316689	NA	NA	NA	NA	23.053976245197	24.4204691366222	23.4482141271051	22.7175166182313
A0A8C0PQL8(--)	NA	NA	NA	NA	NA	NA	NA	NA	NA	NA	NA	27.6052663162356
A0A8C0PQW4(MECR)	26.1908598903777	26.2913005624766	26.1894843606484	26.6470501530727	26.7452215152821	25.8119357458943	26.2385051828082	26.5449970847189	26.1073725806902	26.7465034551576	26.2969986599508	26.4489230101139
A0A8C0PQZ4(PEF1)	27.2541277052618	27.6321470014734	27.4365067009738	28.0695331080212	28.0384716970598	27.7283220462979	27.7966831887767	27.6941831480787	27.3951746793757	28.0300744524082	28.2646344474005	28.0541377615406
A0A8C0PQZ7(--)	23.9760501220962	NA	NA	NA	NA	NA	NA	NA	NA	NA	NA	NA
A0A8C0PR27(PITRM1)	28.7790018130312	28.552045014073	28.8739657776154	28.8501933248988	29.1041710910156	29.0530243810685	28.7254644518731	28.5181456840826	28.6687482976431	28.7544580166716	28.8273255971121	28.9760446576631
A0A8C0PR47(FUCA1)	25.6419066536798	25.4481195830479	25.910953748785	NA	NA	26.4175749343347	26.0075931389401	25.7082516253094	25.7418574209774	NA	NA	26.0330505677064
A0A8C0PR54(MAP3K4)	24.1455379034725	NA	NA	23.8358599738847	24.3008954530869	NA	23.9627872999349	24.168673342182	NA	NA	NA	NA
A0A8C0PRC5(LOC100856725)	NA	NA	NA	NA	NA	NA	NA	25.705301219932	NA	NA	NA	NA
A0A8C0PRJ0(--)	NA	23.577270227903	NA	23.7919354994623	24.0536614434366	23.9511815355845	24.4218177799513	23.9152462640222	NA	23.6008221558453	23.9323798571314	NA
A0A8C0PRQ3(ERGIC1)	NA	NA	27.0579633069443	27.2536769898215	27.1931934049033	27.0990870730594	26.4880286409512	26.9762905366652	26.8161664903142	26.7626857639406	26.8461330928181	NA
A0A8C0PRS9(--)	NA	NA	NA	NA	NA	NA	NA	NA	NA	NA	NA	22.602091694918
A0A8C0PRU0(RCC2)	28.611330142841	28.4790800929684	28.9378946478491	28.8127131276608	28.7176094389667	28.627388435914	29.0372152220019	28.9198556081783	29.1510759380871	28.6892585880582	28.8027345635968	28.7064873758814
A0A8C0PRY5(ENO3)	28.6881582485734	28.9466490449374	28.6540687481031	27.5891371239196	27.0197737831631	26.9980883507539	29.079612913795	28.9050937489201	28.8311369713075	27.3708592503662	27.3148408524999	27.1198112255886
A0A8C0PS09(--)	NA	NA	NA	NA	NA	NA	NA	NA	NA	NA	NA	23.7016575819776
A0A8C0PS33(CCDC186)	NA	23.7110384266193	NA	NA	NA	NA	NA	NA	NA	NA	NA	NA
A0A8C0PSB6(EHD2)	29.5379552739489	29.314214209146	28.9950715116303	29.4660660030623	29.7080180520177	29.1824354250002	29.0651731922192	28.9516873552839	29.0843857667533	29.3568684088024	29.4682237622823	29.6849524808973
A0A8C0PSC7(--)	25.8897384485467	26.0341007322922	25.6101475827772	25.4414543937051	25.3995327108937	25.4961296546582	25.8870441225057	26.1587705358397	25.6244420767882	25.3907706500367	24.8402373924681	25.466843945945
A0A8C0PSF6(IARS1)	29.9022496972011	29.8990830501251	29.9860372255197	30.1965975117823	30.1345494276167	30.2043149781267	29.8490599981592	29.8544205259052	29.8027345635968	30.2591212134054	30.2225089717279	30.3700485665046
A0A8C0PSH1(--)	26.7488080803136	27.403975105671	26.8568559560945	27.7165959315596	26.9054094088573	26.5781632789058	26.9407813561294	27.165475797832	26.989885064915	26.6628876003492	26.604842305934	27.2947396464434
A0A8C0PSH3(--)	26.7214282102378	26.8929603811153	26.9696096063357	27.0761248513064	26.7629391572917	26.9457006558274	26.8417015824214	26.9041463545007	26.8320731489796	27.1166422072009	NA	27.2440885367991
A0A8C0PSH4(--)	24.5814713892173	24.3461777049244	25.1060149378724	25.4559770762243	NA	24.5447465771758	24.8101467896007	24.7044043659842	24.2647060256318	24.8423491923661	NA	24.481545712096
A0A8C0PSH8(GBA)	25.4461011657853	25.7391038169918	25.5344529780426	26.2558571452242	26.222029836349	25.8846940957924	25.6141418666718	25.519563551555	25.5191435879272	26.188352805485	26.2893668667053	26.5218861413029
A0A8C0PSL2(--)	28.5728617000128	28.5499540715828	28.6521890594141	28.8566482139438	29.2514890201565	29.1822933365537	28.7601811119423	28.4240627210036	28.5497337959826	28.8134472769246	28.7724094226281	28.7222754551081
A0A8C0PSY8(JMJD1C)	NA	NA	NA	25.1509307271319	24.7318472650119	NA	NA	NA	NA	NA	NA	NA
A0A8C0PT23(SNRPD1)	NA	NA	NA	NA	NA	NA	NA	NA	NA	NA	NA	29.124896793209
A0A8C0PT47(UNK)	20.3468945787611	NA	NA	NA	NA	NA	NA	NA	NA	NA	NA	NA
A0A8C0PT56(WLS)	NA	NA	NA	25.3297478968301	25.049595991915	25.0892186661859	NA	NA	NA	24.7691082037036	25.2416177946756	24.9231130901929
A0A8C0PT77(RAE1)	27.6573097258281	27.6071728219632	27.7272186465952	27.1387781649542	26.5024716494911	27.1386805305319	27.6267272477995	27.9708166530271	27.9595298405072	27.2202039783619	26.8918022410186	26.6186292576641
A0A8C0PT97(BCL2L2)	28.5581172181889	28.4868095559211	28.9490451323446	28.2637394197393	28.2724868395963	28.3168270250185	28.6656345904791	28.6342261127151	28.3583365019797	28.2663781558826	28.3009041784757	28.0645566119516
A0A8C0PTC8(RPTOR)	24.2317655252853	24.3675304647618	24.1295911769414	24.9299897580533	NA	25.1353570226328	24.1402418889536	24.0513397312771	NA	25.2103711077592	24.2247918923067	24.999809430637
A0A8C0PTF5(RNPC3)	NA	NA	NA	NA	23.344079140574	NA	NA	NA	NA	NA	NA	23.6927474453229
A0A8C0PTW7(PCBP2)	NA	NA	NA	NA	NA	NA	NA	NA	NA	NA	NA	26.3111722045195
A0A8C0PTZ0(SCAMP3)	25.8979759636619	26.2247550996555	26.2642765029648	26.5160350583681	26.7423972315096	26.811151818937	25.8874392954471	26.4592957772176	26.5509962533121	26.846013501071	26.8295350009736	26.6978987002745
A0A8C0PU04(--)	27.9478197243369	27.6416173031112	27.5801778144987	27.911536727468	27.4369037766488	27.4708049425967	27.8534689977511	27.3653626280791	27.4589673784122	27.4330873312178	27.3095598962301	27.6623443658362
A0A8C0PU06(--)	27.7727240300047	27.5817586928209	27.7270238413683	28.0950169835197	28.3237142324693	28.1729320967769	27.8684420311484	27.4641193086084	27.723643031253	27.8643738636835	28.1250446481966	28.2197425374365
A0A8C0PU47(UBAP2L)	NA	NA	NA	NA	NA	NA	NA	NA	NA	NA	NA	22.2855692881287
A0A8C0PU65(TPM3)	NA	NA	NA	NA	NA	NA	NA	NA	NA	NA	22.9309372521331	NA
A0A8C0PU84(--)	27.9190599833818	28.0296006522847	28.7434890875748	27.4576373809918	27.1078913419646	27.1745520854339	NA	28.2957470080393	28.1459848380352	27.5702216857903	27.7978583997048	27.6547175263718
A0A8C0PUF0(--)	26.6789559689769	26.5040490119999	26.5920637012127	26.5810403265058	26.3998586258277	26.8574493403174	26.6969707089459	26.6333948277362	26.7883053254433	26.9250165016557	26.9949636506127	26.5560935516167
A0A8C0PUG1(TPM3)	32.2672380562703	32.7011791664568	32.5750414923238	32.281651379865	32.2372028568709	32.1944855635574	32.3101885640364	32.5665157163821	32.497860499332	32.0590793323805	31.9955365699165	32.1725089325323
A0A8C0PUH5(DLGAP5)	25.262736329109	25.215305178949	25.6765907183614	NA	25.0512982381569	25.0482660125252	25.4342174149346	25.1156901426871	25.0525010543948	24.6155456762998	24.3489485452972	24.9732058203012
A0A8C0PUP6(CEP350)	NA	NA	NA	NA	NA	NA	NA	25.3108082923725	NA	NA	NA	NA
A0A8C0PUT4(--)	25.597245576047	25.7799411288017	25.2019480018814	25.6114708592558	25.2514032383014	25.1870315350923	25.7204369540683	25.3046599167936	25.4223312174017	25.8526716097448	26.0876819912017	25.6696608289447
A0A8C0PUU6(--)	24.6177889343469	24.9826796048972	24.9873282084637	25.4973789655972	25.5133717178407	25.4348536921968	NA	24.7062502226974	NA	NA	25.104576039804	25.5091786670238
A0A8C0PUV7(--)	25.061263725978	25.0957112181725	25.3817240666834	24.866037892407	25.0087688337659	24.9048583938441	24.9515372954139	25.3396350127994	24.8258042878256	25.0363245562864	24.8231335737713	24.7392326072007
A0A8C0PV14(MADD)	28.7745474011125	28.9392126002022	29.004210348947	NA	NA	28.1328103405224	28.6245327165112	28.6267968608199	28.6811028369934	28.6933192389103	28.6079840877313	28.6735410845657
A0A8C0PV95(GRAMD1A)	NA	NA	NA	24.0495129041135	23.5666263990494	NA	NA	NA	NA	24.4964344644121	23.9992933222219	NA
A0A8C0PV96(CEMIP2)	NA	NA	NA	24.8088220232008	NA	NA	NA	NA	NA	NA	NA	NA
A0A8C0PVA5(REPS1)	NA	NA	23.9914429576056	NA	NA	NA	NA	NA	NA	NA	NA	NA
A0A8C0PVK3(PPP2R1A)	30.9826415288032	30.8969199805397	30.7833956765415	31.040289031135	31.0961612860365	31.0922593864091	30.8916429240243	30.8909185340508	31.0400276851734	31.1398639024972	31.2292873244251	30.9888834471069
A0A8C0PVP4(--)	NA	NA	NA	NA	NA	NA	21.9785833888418	NA	NA	NA	NA	NA
A0A8C0PWB8(--)	NA	24.0462687417297	NA	24.6854404842659	24.4961906217612	25.7030580388248	24.7934247075643	NA	24.1711957373966	24.735467191381	NA	NA
A0A8C0PWC0(CALM1)	30.9352972836211	31.152672294692	31.2864239983444	31.0911245973829	30.9979941699597	30.8849647765647	31.3304725518065	31.6230940104902	31.3045424258654	30.5570034569412	30.9702818364818	30.795832109705
A0A8C0PWH7(--)	24.9101303187999	24.9179339929738	25.1875979420098	NA	25.9518485133164	25.3039635345622	25.5578032610648	25.5386029152728	25.2542899283564	26.4414702244465	25.1691322876419	25.59894981515
A0A8C0PWJ2(--)	25.2708841417375	24.9876318013427	25.1212745456563	25.2970511530845	25.8215044400249	25.6588628127951	25.2723088499544	25.2750829907655	24.3290292953789	25.3820210363309	25.8092882834346	25.5177628460633
A0A8C0PWJ6(--)	25.2191886134362	25.2655646875206	25.0367856754213	24.7299301997255	25.3089352928256	25.6922419506652	NA	24.7770586202685	25.3065384715238	25.4728975463698	25.3509051996921	24.7331928696102
A0A8C0PWM3(--)	27.4132872885201	27.5468671484163	27.1815826843345	26.871735319807	27.2038717574236	27.5428885170092	27.2886806608299	27.7858759685689	27.6161068179019	26.940669358688	26.7173806446825	27.1562455948093
A0A8C0PWQ2(TBC1D14)	NA	NA	NA	NA	NA	NA	NA	NA	NA	NA	NA	22.6680002675484
A0A8C0PXN0(GGA3)	26.5568829000619	25.3721886170033	NA	26.1774634888377	25.8873928101306	25.4881512591474	NA	NA	NA	26.5011507990107	25.7567690642886	26.2581059174641
A0A8C0PXP0(--)	24.6821214812238	24.5330273899415	25.0971991753912	25.0785495665474	25.4330395617042	25.4635425828547	24.68458469806	24.8790944702709	24.9000280142007	25.8296317741854	25.8248579638978	NA
A0A8C0PXT2(DDX21)	27.1170387153911	26.5201932678669	27.1756945126079	26.2028448285001	26.0676573945955	26.4489072609417	26.5113370461303	26.4924669055807	26.4942231332541	25.7436046474997	25.9760501220962	26.2280993944223
A0A8C0PXZ5(UBAP2L)	29.1071929660106	28.8606790016503	29.1327858313607	28.5381218380593	29.0407985196298	29.0225542830885	29.3289009360175	28.9243086805815	29.4832191604368	28.6735073881535	29.1883669554036	28.6050896604208
A0A8C0PY01(STRBP)	25.943645534339	25.8607204365473	25.9770770679867	25.7264262745978	26.5306036289894	25.6671990529937	25.2095161332829	25.9457229780288	25.2093673903345	25.9647933243349	25.5440980026527	26.3111895313799
A0A8C0PY17(--)	NA	NA	NA	22.6012303438223	NA	NA	NA	NA	NA	NA	NA	NA
A0A8C0PY23(SAMD4A)	25.071570054201	24.838699594071	NA	24.9075655269406	25.0028592999571	25.4453119539184	25.199329068747	25.53189779947	26.1955982416376	25.7820679830823	25.2915816115285	25.3186553393401
A0A8C0PY38(--)	23.4595146682324	NA	NA	NA	NA	22.8631759916339	NA	NA	23.358638324535	NA	22.400933623029	NA
A0A8C0PY59(STK10)	28.4352353239002	28.0504577456092	28.4100146329597	27.6008788555266	27.3118997535445	27.0760228832504	28.2605127147739	28.183098319448	28.2215874162568	27.3030403100399	27.1737899644225	27.1297680247617
A0A8C0PY69(--)	26.9582579883027	27.0057100320767	27.0775516478746	27.0329665215067	26.9203668496589	26.6593529141613	27.0093456426125	27.2957907904177	26.9331456547137	27.0898247981355	26.9468163430231	27.0928516438662
A0A8C0PY99(PCBP2)	31.80624260096	31.4365364854406	31.5561812783299	31.7588318715362	31.8006225539381	31.9368422258881	32.0534581837692	31.859568695261	31.9613734169549	31.7894718309438	31.7814818473065	31.5922776081062
A0A8C0PYE5(--)	NA	NA	NA	NA	NA	25.3296794740158	NA	NA	NA	NA	NA	NA
A0A8C0PYF9(--)	28.7834737381189	29.0145957370385	28.6812704265901	30.1180542704928	29.5169630624708	29.0048532611861	29.1914295031786	28.7724408864532	29.2367411205761	29.2925692402376	29.3493788995278	29.6426160059304
A0A8C0PYH8(RNF31)	25.4096667294804	25.1694764009508	NA	25.8746928656283	25.8558585208424	25.9347660031033	25.8953432234618	NA	25.2920030824754	26.1231509590405	26.0017646661899	25.8230120601273
A0A8C0PYN4(JPT1)	NA	NA	NA	26.0655840993826	NA	26.308987353439	NA	NA	NA	26.2689407095985	26.2348744283246	25.9262614239098
A0A8C0PYP3(PEX3)	25.4716268452774	25.6817194707324	25.5792860100402	26.2149347822741	26.2064824646018	26.7097771457223	25.7265821854453	25.7587016427588	26.3114667328489	25.6491079127153	25.8982066767439	25.6808614737679
A0A8C0PYQ2(HNRNPA1)	32.8495745791961	33.1120838370003	32.8184082752086	33.4267990258562	32.9182283707602	33.4457894786823	32.9007572012167	32.8519772555104	33.0405666593551	33.2197136924776	33.1237997288433	33.200797542915
A0A8C0PYS7(--)	25.8372804826218	26.3064689390255	25.8420134309054	25.6206440388695	26.3204124758627	25.9478197243369	26.1067937421987	25.7544261581981	26.0040174193939	26.1988983604028	26.1978491412258	26.2609613000333
A0A8C0PYT5(S100A6)	NA	NA	NA	28.4086791975592	27.7644585834889	27.392556802768	NA	NA	NA	27.5894229051399	29.353191626546	30.2665122000508
A0A8C0PYW4(--)	25.9345635590512	25.6161629200598	25.9857224410869	NA	25.5353135887128	NA	25.7140033457693	25.9081384205496	25.7974131692597	NA	NA	NA
A0A8C0PYW5(VPS13A)	24.971408833856	25.3604144443669	24.8819903237598	25.2325342305584	25.3254309093031	25.2318753654042	25.0194980893644	24.8890653386235	25.1745901809182	24.8328216539673	25.5327004941711	25.1243939728766
A0A8C0PZ37(NUDT19)	NA	NA	NA	23.0033998713895	NA	NA	NA	NA	NA	NA	NA	NA
A0A8C0PZ79(NEMF)	26.3367270553104	26.1499816557079	26.3888181017598	26.0957313359349	25.9338435278229	25.7129282828488	26.0231626301525	25.9777758471384	26.0640837218907	25.7031372693287	25.7884049040629	25.7089093750225
A0A8C0PZ97(--)	NA	NA	NA	23.1128142690439	NA	NA	NA	NA	NA	NA	NA	NA
A0A8C0PZA5(--)	30.3347936783498	30.1951898898729	29.9985995106697	30.1532765142598	30.4022274433847	30.6575312110406	30.1200337854808	30.0085177430652	30.0909353790679	30.1792587778835	30.534823993871	30.2885706615892
A0A8C0PZC5(--)	NA	NA	NA	NA	NA	NA	NA	NA	NA	NA	NA	23.7202542799377
A0A8C0PZD9(TIMM17A)	25.8918022410186	26.0240085995623	25.7577865335488	NA	NA	NA	NA	26.0451023889161	26.7322096666533	NA	NA	NA
A0A8C0PZF2(IPO4)	28.9037155149221	28.8046435015481	28.814211618686	29.5891907122106	29.8615370530541	29.8525466059968	29.0729349381827	28.9684290159972	28.9583962874334	29.9911834256214	29.819763855296	29.9286068794568
A0A8C0PZQ4(RBBP6)	26.885532168195	26.6645160776636	26.774421725339	26.0472053067032	25.5802928458972	25.9452764683641	26.697766166625	26.6544443921337	26.9043760830109	25.8823868832394	25.6999381824826	25.6690390184102
A0A8C0PZR2(--)	NA	NA	NA	NA	NA	NA	NA	NA	NA	23.6923217773872	NA	NA
A0A8C0PZS6(--)	26.1882207328854	26.7137149928788	26.2946870691355	26.524892458159	26.9380910149472	26.9080467728585	26.5746599280291	26.6488337142842	26.8313484193725	27.1306519388346	27.2542178314552	27.7791897251176
A0A8C0PZU4(--)	NA	26.7105655754937	NA	26.7022654943766	26.9548239216245	26.5076522693375	26.2653858417668	26.3392272318406	NA	26.6488337142842	26.5654211338987	26.6719565017925
A0A8C0Q0I1(--)	NA	NA	NA	NA	NA	NA	NA	NA	24.6156579220822	NA	NA	NA
A0A8C0Q0J1(C5H17orf49)	NA	NA	NA	NA	NA	NA	NA	NA	NA	NA	NA	24.8394686981659
A0A8C0Q0M1(SUPT4H1)	NA	NA	NA	NA	NA	23.1752985736263	NA	NA	NA	NA	NA	NA
A0A8C0Q0M7(--)	28.94885025068	29.2717524907477	29.3841598859886	28.5624909022831	28.7403397286513	28.7631291731024	29.513785836431	29.1879659872943	28.7796593982802	29.0170410285055	28.7279002578177	28.560451499639
A0A8C0Q0T0(CRYBG2)	24.5835386992662	NA	NA	NA	NA	NA	NA	24.6939705415071	24.5085139002113	NA	25.613945224274	NA
A0A8C0Q0T8(--)	26.6537613302201	26.6459514799756	26.062828783985	27.129669778649	26.435664538932	26.710040003524	27.0668161191337	27.0131851526388	26.7332445985778	26.3777917094985	26.5671488517407	26.2969111671499
A0A8C0Q0U3(PARD3)	25.3008954530869	25.3374928757421	25.2896131174292	24.2614814842522	23.9258767444522	24.2957907904177	24.8056769683884	25.2978208330237	24.9821137994587	24.481360936758	24.0997291983803	24.5419142915233
A0A8C0Q0V3(CDC123)	26.2211448604495	26.4297396395655	26.4062966265519	26.9230904153999	26.1739043082431	26.7769331630711	26.8151893856098	26.4234376955097	26.2069109150313	26.8669104450725	26.3548273759088	26.5056095095998
A0A8C0Q1A0(MYL12B)	NA	NA	NA	NA	NA	NA	NA	NA	NA	NA	NA	25.0056886190044
A0A8C0Q1D3(DAAM1)	23.1038960609818	NA	NA	23.6280075899799	23.1126552137605	NA	NA	NA	NA	NA	22.5904198382906	22.7439846459821
A0A8C0Q1M0(--)	27.5306631565485	27.4778457014142	27.5441422329063	27.6198888256121	28.2533614052111	28.0468203480311	27.6036402662293	27.5807528797942	27.2877123795495	27.7395674079472	27.300162331975	28.064299625713
A0A8C0Q1M8(HSD17B4)	29.3616656305913	29.3314445995457	29.4138723516474	30.1862429152083	30.1002406874564	30.1181780697841	29.1704031868285	29.3641313479266	29.0056832656866	29.8596575512245	29.8725574686701	30.0356430877662
A0A8C0Q1U5(FNBP1L)	NA	NA	NA	22.3236111668729	NA	NA	NA	NA	NA	NA	NA	NA
A0A8C0Q1V4(--)	27.088915504687	27.0535164458373	27.1116766380362	26.6521206609293	26.894001912895	26.6891252582636	26.9426839835876	27.0543448073276	26.7000175845047	26.5132662868531	27.1622135171529	27.0991874239822
A0A8C0Q1W7(DLGAP1)	NA	NA	NA	NA	NA	NA	NA	NA	NA	NA	NA	23.2224352689492
A0A8C0Q1W8(PDXDC1)	27.8784748437806	27.6585359860302	28.1454018524235	28.3923520809614	28.1771688100535	28.1747425527971	28.2095068372979	27.8008847962169	28.5620541300596	28.5866699083032	28.1208495448019	28.2305933767085
A0A8C0Q1Z7(SCYL3)	NA	NA	NA	NA	24.7841168047729	24.8388438323236	25.4126091254424	NA	NA	NA	25.3240920766745	NA
A0A8C0Q2I1(--)	29.5762901165422	29.6327363872598	29.7015551367351	30.0200918259408	30.0670213535093	29.7602445745315	29.7452215152821	29.7715281568137	29.8037509256253	29.8805635579024	29.5374369514804	29.612016005762
A0A8C0Q2Q8(--)	25.050841735055	25.3680969004584	25.1445269320525	25.0746354017022	24.9966238168035	NA	25.1677550130352	24.9987770291086	25.4279350428445	25.2515115934812	25.0765530384591	25.7577865335488
A0A8C0Q3C5(DVL2)	NA	NA	NA	NA	NA	NA	NA	NA	NA	NA	22.8846102617696	NA
A0A8C0Q3P9(--)	25.6695797384199	25.3976409509832	25.5277881483136	NA	25.6175087177701	25.56505790482	25.3590071330393	25.2238717944165	25.714501274145	26.5961936241935	25.8501217727008	26.5555963327881
A0A8C0Q3Q1(FHL3)	NA	NA	NA	24.5446876279024	NA	NA	NA	NA	NA	24.2310330440344	23.8804497059822	NA
A0A8C0Q3Q3(--)	NA	NA	NA	NA	NA	NA	NA	NA	NA	22.593728485476	NA	NA
A0A8C0Q3Z0(SPAG7)	25.9941004720418	26.0552761458362	26.1792492848761	NA	NA	NA	26.2468449563391	26.0322098852976	26.0214692016949	NA	NA	NA
A0A8C0Q4L4(--)	26.0553175247077	26.237757884896	25.7058285207569	25.6819606904695	25.9006499697761	26.094463368699	26.0072295484335	25.9485105368441	26.1162257562828	25.5420619437397	25.6710116670966	25.7197844402213
A0A8C0Q4P0(ACTN2)	NA	NA	NA	NA	NA	NA	NA	NA	NA	24.7247361595498	NA	NA
A0A8C0Q4Q1(YY1)	NA	24.2913708298727	24.9383602749406	24.8327733750402	24.340823716009	24.618853261242	NA	25.0894611495257	24.4128029188527	24.6631862921648	24.2914410938464	23.3412310460313
A0A8C0Q4R0(MYDGF)	24.8561435727169	25.6529685730271	25.4256321038134	25.2250861997416	25.1739805324224	25.0829403455781	25.3282760907082	25.6353614281099	24.6518470345575	24.1017339999048	24.9533147798264	24.3184484766263
A0A8C0Q4V6(LASP1)	31.1024325197361	31.4621212169594	31.4990493704672	30.9936147070447	31.3822643408971	31.2387124438356	31.4947171641159	31.5896461323357	31.6970204379022	31.6303166378196	31.1601467906069	31.1586429492456
A0A8C0Q4Y8(--)	NA	NA	NA	25.4371737256961	25.4399021377666	24.9386743480976	NA	NA	NA	25.4349491095873	NA	25.2417632496377
A0A8C0Q4Z2(AFTPH)	24.917660893205	24.8704189063302	25.6805932450383	25.4262081832996	NA	25.0963548474675	24.5313029227335	25.1361397135734	24.4370149382562	24.5407325294643	25.4319882320338	25.1971179839971
A0A8C0Q4Z8(AP3M1)	26.749703330135	27.1520920057357	NA	27.4987641307311	27.0817220245704	27.5383808995693	26.9638898563821	26.7746730659391	26.6544443921337	27.571451882524	27.5621633355128	27.7256594677619
A0A8C0Q5A3(--)	25.8385793845104	26.1180493183002	26.0965358164827	25.660577439662	25.3319357152391	NA	NA	25.8302364597336	NA	NA	24.4337718538234	NA
A0A8C0Q5G0(UBE2Z)	25.0495129041135	25.0078283545664	NA	24.5192935889713	25.3265627980563	25.1217488173777	24.9766183101622	24.745862627607	25.1450713893081	25.0512567438434	NA	25.4172207999854
A0A8C0Q5G9(LSM6)	NA	NA	NA	NA	NA	31.2501113790269	NA	NA	NA	NA	NA	NA
A0A8C0Q5I8(--)	25.5353135887128	26.0003253544859	26.5886368705258	26.4288775475138	25.9998524313387	26.4043000186932	25.6230748180476	25.2299336243854	25.7450419527652	25.8136735642815	26.3086576044884	25.8243967093269
A0A8C0Q5M8(--)	29.8966313260688	30.3385175881154	30.1687785300792	30.1666254320313	30.3824704990913	30.4267240592402	30.4062885158507	30.3479438859114	30.2588966519541	30.3816456894979	30.2152357368157	30.2146569223482
A0A8C0Q5P7(SNAPIN)	NA	NA	NA	25.5586500587653	NA	NA	NA	NA	NA	26.0782237914436	NA	NA
A0A8C0Q5W3(--)	NA	NA	NA	NA	NA	25.343740376386	NA	NA	NA	24.8218693313223	25.2759710107864	25.2799426445153
A0A8C0Q5Y6(DGKA)	29.0922971973418	29.1350634040216	28.8073486323927	28.8937705263603	29.2327903746573	29.0648649350248	28.9107650875866	28.9832125647233	28.8610341193008	29.115576051141	28.9536866635231	29.1452803674298
A0A8C0Q6B5(--)	30.4415414606332	30.2326074192273	30.515685493168	30.3767903867217	30.1339373120994	30.2548485572115	30.4358910176161	30.7604983969757	30.4195090658777	30.5594671851959	30.429121060898	30.2472842273464
A0A8C0Q6B9(TM9SF1)	30.0582730421674	29.2270620225445	29.2519629858196	NA	28.0412947713121	28.7267315841985	NA	29.082432836852	29.0952685564084	29.2686329080089	29.2069481655778	29.1550393884945
A0A8C0Q6E5(--)	NA	NA	NA	NA	NA	NA	NA	NA	NA	NA	NA	25.3419096739383
A0A8C0Q6H1(GK5)	NA	NA	NA	24.8250278626251	25.0585001390754	25.000669201247	24.9331456547137	NA	NA	25.6695527072321	NA	25.1842340017744
A0A8C0Q6J6(--)	29.7702052479221	29.804905014013	29.842795753929	30.435791689237	30.5425933666315	30.4843337152417	29.8711771661307	29.6146860050169	29.8591391476047	30.5829790952372	30.1961284570628	30.2952653141632
A0A8C0Q6M9(--)	NA	NA	NA	NA	NA	20.9761025796011	NA	NA	NA	NA	NA	NA
A0A8C0Q6V1(FAM135A)	23.7084095125917	NA	NA	23.2858796695232	23.9737751294449	24.7060393871352	23.4162223170577	NA	NA	24.309317027038	NA	23.5096619414746
A0A8C0Q6X1(--)	27.9584239456688	27.9266007618017	27.8183016025004	27.9630630180515	28.2358970723801	28.4059234870926	28.1364820073803	28.0235328028095	27.9465932745973	28.0485362638359	28.037634168621	28.2220482675755
A0A8C0Q6X7(IPO11)	27.2812699930687	27.1010927664742	27.6855206882023	27.4429259100213	27.5421505278167	27.5469407233986	27.1854633162742	27.1336923931546	27.3086923184537	27.5422243437261	27.6953120954399	27.1734087528888
A0A8C0Q7G1(--)	27.5112616327829	27.4700291332422	27.6637020687794	29.242363096391	28.679392310178	28.5345642928099	28.2075533521933	27.7317566503756	28.1649965130726	29.7104342004501	29.0797146284361	29.0957464240727
A0A8C0Q7G6(WDR92)	24.8240567431478	25.1674870568864	24.672388220219	NA	NA	NA	25.3972818889201	24.5913219116683	24.7562855148988	NA	NA	NA
A0A8C0Q7G9(--)	NA	NA	NA	23.7443748105378	NA	NA	NA	NA	NA	NA	NA	NA
A0A8C0Q7I6(HDGFL2)	27.9784197344781	27.8295350009736	27.4264641448076	27.7258544572931	27.8715003340518	27.6075961479759	27.5015001069749	27.519608540408	27.5116386601053	27.7150252236844	27.7343434008842	27.3419775191752
A0A8C0Q7J0(--)	30.114335343255	30.0063790304846	30.0623965034693	30.3627527372829	30.7140754249876	30.6333948277362	30.1556908651553	29.9616839002322	30.0090519261837	30.4060857334987	30.6003649332371	30.5256131923236
A0A8C0Q7T4(--)	27.6141418666718	27.1367264532443	27.4311753158635	26.6283970339129	26.6097813557455	26.2955631075395	27.0098795193313	27.350517453218	27.290175818442	26.9187757252994	26.3926223076112	26.4861113768083
A0A8C0Q7Z9(GEMIN5)	NA	NA	NA	NA	NA	NA	NA	NA	NA	NA	22.6619041958857	NA
A0A8C0Q8A0(--)	NA	NA	NA	NA	NA	24.3054255492058	NA	NA	NA	24.3972818889201	25.0113733239594	NA
A0A8C0Q8E6(GRPEL2)	NA	NA	NA	NA	NA	NA	NA	23.5021529342159	NA	NA	NA	NA
A0A8C0Q8H3(RPS26)	NA	NA	NA	NA	26.8923814272807	NA	NA	NA	NA	26.9949636506127	NA	27.3453657195134
A0A8C0Q8H8(--)	25.1683290372504	25.3808327907886	25.3941117398546	25.806660534721	25.5528878703384	25.3896880504987	25.5131608481602	NA	24.0461854620782	25.4221386997704	25.7655971039012	25.1021346261162
A0A8C0Q8N2(--)	26.351478199307	26.803658558659	27.051547178979	26.2544160892645	25.916545198966	25.5278776131501	26.1099446034598	26.4326414209014	26.6318695601186	26.3906230706549	26.0627670375552	26.4123022326276
A0A8C0Q8R1(TCAF2)	27.3270598624268	27.2992017287223	27.2609613000333	27.1606757699782	27.1821512341117	26.8026729428796	27.1118755892936	27.3620211209897	26.9296512164488	26.9808726028064	27.3871423830899	26.846013501071
A0A8C0Q8U1(NOP9)	28.0082772961175	27.9660374209151	27.7512367528206	27.9450308291307	28.2605127147739	28.5339705147783	27.8487616062491	27.3504331467145	28.0360624911024	28.2062029718418	28.047340538071	28.3728943451145
A0A8C0Q8X0(PA2G4)	30.876134230749	31.0267018211971	30.7503903772417	31.0741862247708	31.1549669840358	31.175635033519	31.2371743589096	31.0196942615124	31.1293381486156	31.0932673389698	31.0489519362557	31.2942247444767
A0A8C0Q8X1(GNG12)	28.5513116951048	26.0168869911754	NA	27.506956542693	26.7592605905486	27.6661427188667	28.5764342923321	25.1921588440552	NA	27.1625016623636	26.7634458105158	27.7754896206132
A0A8C0Q9E7(HSPA14)	26.5448939398219	NA	26.306972973729	27.0175455183978	26.6733051931508	26.6844509355973	26.9647712952614	26.5375665495567	27.0700963707464	27.1380945852016	27.4669217171663	27.1125717027165
A0A8C0Q9L4(--)	NA	24.5835386992662	NA	24.690298137782	24.5931471695447	24.4663772305559	NA	NA	NA	24.8832496066687	24.6763216943539	23.6664407375803
A0A8C0Q9X4(--)	27.5715242143803	27.4878446941142	27.1861248212337	27.6631591409186	27.3932935608269	27.6343646136551	27.2389970945164	27.2011628210075	27.3723547017374	26.8761927923792	27.3036500528587	27.4043812355166
A0A8C0Q9X8(IFGGC1)	25.2506806623868	25.4147071687832	25.9273470243304	NA	NA	NA	26.8420614016129	26.9500469652901	27.0270710869828	NA	NA	NA
A0A8C0Q9Z0(IFT74)	NA	NA	NA	NA	NA	NA	NA	NA	NA	NA	NA	22.5437559095592
A0A8C0Q020(TSR3)	25.4223312174017	NA	NA	NA	26.229878631404	26.2435075662724	NA	NA	NA	NA	25.8937242445997	NA
A0A8C0Q027(MICAL3)	NA	NA	23.1909615898156	NA	NA	NA	NA	NA	NA	NA	NA	NA
A0A8C0Q054(--)	NA	22.1944526865969	NA	NA	NA	NA	NA	22.4893952444738	NA	NA	NA	NA
A0A8C0Q070(CANT1)	27.1220846655397	26.9289738948209	26.9771644338924	27.6766714157823	27.3217375255244	27.5770829051446	27.4008847768933	27.3026046216239	27.1552807104496	26.6585359860302	26.7729127615049	27.0428085898566
A0A8C0Q119(VCL)	32.8421176152559	32.875932907013	32.8294140253297	32.5860927220007	32.9453622926683	32.8725427915481	32.6621023908756	32.8367863222957	32.6897501352095	32.7577595162966	32.8356574676006	32.5889093514732
A0A8C0Q148(--)	NA	NA	NA	NA	NA	NA	NA	NA	NA	NA	NA	23.950113729424
A0A8C0Q185(--)	25.3350408180501	25.0025159748424	24.8258042878256	24.8519095138951	24.9027902111787	24.8166547946143	NA	24.4461958422036	24.1908410563618	24.7312257931822	24.9191623025822	25.1466646903004
A0A8C0Q301(ACTG1)	35.6397633509817	35.7594074372117	35.270026412455	35.0591196350649	34.9411347910371	34.8177414413438	35.5746637622148	35.687029946247	35.8350268059234	34.9131804442275	34.9175438854281	35.081037854384
A0A8C0Q310(--)	25.9995298948311	25.3394990986195	25.8153359935101	26.2560551778994	24.9295383515913	24.843787285628	25.96219156891	25.9662464999767	26.0470388506936	26.976399802772	26.5504385595497	26.4182990294088
A0A8C0Q319(AGRN)	25.198504992627	25.2600460380954	25.5560789299792	26.0596350877097	26.5521549797761	26.3627736351548	25.722001784246	24.5355212454301	25.7072512710632	26.2875538716312	26.4421349587729	26.5655228216549
A0A8C0Q321(--)	NA	NA	NA	24.2641333003203	NA	NA	NA	NA	NA	NA	NA	NA
A0A8C0Q401(ZSWIM8)	27.1998532358452	26.974759941601	26.9159300597729	NA	NA	NA	NA	26.9111366694194	NA	NA	NA	NA
A0A8C0Q451(PLAA)	28.0754109235208	27.9768367844627	27.8631925370743	27.7398248941233	27.3127654052211	27.3455349208319	27.7577992473747	27.9196851540843	27.8713240696144	27.4673105103993	27.2606921656157	27.5647091188466
A0A8C0Q454(--)	NA	25.8675939689857	26.3119170716693	25.8699014150737	25.9755910375483	25.2081768943463	25.6646517011693	26.4664083496129	25.6979252055435	25.8550030271347	25.8414376579668	25.6479010496122
A0A8C0Q556(LOC478038)	NA	NA	NA	NA	NA	NA	NA	NA	NA	NA	23.8022291960035	NA
A0A8C0Q608(ARL6IP1)	25.5147566666486	25.5038216141965	25.4120922157124	25.5213620122905	25.5732879888381	25.9893004211676	25.9086423788098	25.8017113187493	25.9384500171054	25.6515186143927	25.0250442365071	25.3831753375373
A0A8C0Q672(--)	NA	NA	NA	NA	25.226262829466	NA	NA	NA	NA	NA	NA	NA
A0A8C0Q770(--)	26.6211472948335	27.3317649113508	27.2306849851183	26.7222103000876	26.0035028144157	25.4815149178497	27.0010988944865	27.2230616225834	26.6628876003492	25.3914591542792	25.5720448967202	25.3314574133835
A0A8C0Q790(--)	26.4772589952327	NA	26.3069034621694	27.0125459434831	24.5350465575782	26.7188181777921	26.5492343800722	25.864739878607	26.3914427651389	26.6521206609293	26.5849152620464	27.3274882287831
A0A8C0Q803(GGCX)	27.8091287903118	27.6843840497148	27.8218936541277	27.9553229226236	27.8494776431772	27.599247850121	27.8273558857875	27.7295542598891	27.5764342923321	27.8960827234108	27.7428469193808	27.955655494096
A0A8C0Q817(PRMT9)	24.0845631748166	NA	NA	NA	NA	NA	NA	23.8529096821625	24.0909555635373	NA	NA	NA
A0A8C0Q851(VAPA)	26.8949270881032	26.6232423071203	26.5398307849797	26.4436215885973	26.6215665407436	26.4944825682363	26.5910650494758	26.4463378451825	26.3407558164895	26.5718279685822	26.4598116814991	26.2831792320884
A0A8C0Q860(ARHGEF16)	25.6015874135886	24.9443606912968	24.9531371299012	24.7952592829843	24.9231130901929	24.0923274453744	24.4060695096791	25.062211200733	24.8880434683007	24.8290510375203	24.2452497764561	24.4982619717808
A0A8C0Q909(--)	26.5660601950461	26.1383680559712	26.2338144965222	25.7019483546495	25.5671198315542	NA	25.9486442042919	26.3012269807672	25.8149938852314	25.9351033467414	25.4901117342695	25.023733713912
A0A8C0Q930(--)	25.6173405616955	25.3271455458739	25.1333984355265	25.8862534517456	NA	NA	25.6238283657961	25.4457855328443	NA	NA	NA	NA
A0A8C0Q933(CDKN2B)	NA	NA	NA	NA	NA	NA	NA	NA	23.4596397339029	NA	NA	NA
A0A8C0Q988(UGP2)	NA	NA	NA	NA	NA	NA	NA	NA	NA	NA	NA	24.5352839210274
A0A8C0QA04(LMCD1)	NA	NA	NA	NA	NA	NA	NA	21.6312090350138	NA	NA	NA	NA
A0A8C0QA20(DIS3)	28.3875532785502	28.8441585601768	28.5057457836052	28.1949786280805	28.3713579064139	28.2528653470204	28.3134575527802	28.5065026271022	27.8516831891707	28.337475861926	28.444585497499	28.355272785741
A0A8C0QA45(ADD1)	24.2192624822589	NA	NA	NA	NA	NA	24.536529438828	NA	NA	NA	NA	NA
A0A8C0QA74(CYFIP2)	NA	NA	NA	NA	NA	NA	NA	NA	NA	NA	NA	26.38574446251
A0A8C0QA81(--)	NA	NA	NA	NA	NA	NA	NA	NA	NA	NA	NA	24.015122356414
A0A8C0QAK9(--)	NA	NA	26.5904940808165	28.152672294692	28.2121537718886	27.3509389118523	26.3010176037276	26.1282542922858	26.7909169890899	28.1584623828956	28.1057452537769	27.8478063371919
A0A8C0QAL6(MAP2K2)	NA	NA	NA	25.8830398025016	NA	NA	NA	NA	NA	NA	24.705723076009	NA
A0A8C0QAT8(--)	30.2815132078901	29.6051426594366	29.9658173049532	30.0736756266267	30.5819023231701	30.1697344320793	29.8182254028796	29.5018037842988	30.0335442402734	30.0085177430652	30.2061796783341	29.9754161097631
A0A8C0QAU4(TPR)	30.384427534038	30.2525946979171	30.3088875689463	29.9963113340744	29.7126987449241	29.9371931185181	30.2620373359145	30.311921401168	30.2934027116113	29.7571793179179	29.7119114803816	29.6869569203178
A0A8C0QAZ7(--)	23.5603421645258	NA	24.1641525849755	23.7976852708585	NA	NA	23.8842748769544	NA	23.7810675010444	NA	23.2082141122198	NA
A0A8C0QB01(--)	NA	NA	NA	24.2658507946194	NA	NA	NA	NA	NA	NA	24.050841735055	23.9494014193233
A0A8C0QB09(--)	NA	NA	NA	NA	NA	NA	NA	NA	NA	NA	NA	27.1247489230668
A0A8C0QB70(RPL5)	NA	NA	NA	NA	NA	NA	NA	NA	NA	NA	NA	23.3572964073692
A0A8C0QBE5(--)	25.3527581996607	25.3941771741362	NA	25.0910362985909	25.463480220313	25.2980306744884	25.304520667236	25.5326113279225	NA	25.5985807341484	25.4728975463698	25.2323146422717
A0A8C0QBL1(UTP3)	26.5157794706322	26.3603474606618	26.4913356797423	26.2496322840613	26.6711466813722	26.1235456826482	26.547249697357	26.4909686051164	26.1651690739294	25.8038063429666	26.3346317362777	26.5464992172111
A0A8C0QBV2(APBA3)	23.5514510543945	NA	24.1801793028267	NA	NA	NA	NA	NA	NA	NA	NA	NA
A0A8C0QC16(PNO1)	NA	NA	NA	NA	NA	26.8557872490727	NA	NA	NA	25.9306440466458	26.1809759841744	NA
A0A8C0QC20(TJP3)	26.66329489204	25.6165555740907	26.2544341113508	26.2358057943413	26.2772665392185	26.6339490709397	26.1491676686938	26.1312409141605	26.9599167035135	26.4128190671286	26.3989947902345	26.0664466236673
A0A8C0QC25(NFX1)	NA	NA	NA	23.4735789248608	NA	23.4151908996477	NA	NA	NA	23.3913935966012	22.9065566813161	NA
A0A8C0QC27(--)	27.0885111902331	26.5520376827281	26.5473379634783	25.8213827890808	26.471285734967	26.2766100469151	NA	27.1876356945655	26.6427881262185	26.8921497806776	26.0770014792118	26.0649471433836
A0A8C0QC85(--)	26.7695118112152	26.5036093439039	26.3812289813875	26.338207274895	26.1655141337351	26.342062321235	26.2221772795685	26.0420988589467	26.4303140815391	26.0987056758806	26.0282731835365	26.4326414209014
A0A8C0QCI3(GFPT1)	29.1643971831257	29.2553664471672	29.3301412650501	29.486675316945	29.7172335434802	29.7120591252107	29.0480165048358	29.2473747820589	29.0975307404996	29.8169141390658	29.3361992535418	29.5971709696011
A0A8C0QCP1(--)	26.9883688324676	27.0524803246775	27.2322414387482	27.6297870475486	26.8983912206485	26.6897917840509	27.2594355407262	27.140144353542	27.09194425676	26.9946400191669	26.9588111052979	26.7172498887989
A0A8C0QCZ8(EPN1)	25.7515177036045	25.6988525833072	25.8329182069751	26.0368904546732	26.4337081910014	26.4360936263064	26.3021513660519	26.0112026816929	25.987436641826	26.2425629898981	26.464010216012	25.8401173109784
A0A8C0QD05(--)	NA	NA	NA	NA	NA	NA	NA	NA	NA	NA	NA	23.1003710380265
A0A8C0QD97(MOCS2)	NA	NA	NA	NA	NA	NA	NA	NA	NA	NA	NA	24.2001526744185
A0A8C0QDA9(TMSB10)	33.0442198382908	32.696295054124	32.9481505478097	NA	NA	NA	NA	NA	NA	NA	NA	NA
A0A8C0QDE1(--)	23.7389234913818	23.665790435545	NA	23.5305292160863	23.957926016288	24.0525839702855	23.7396446586254	NA	23.9298543509444	23.6480108061675	23.8129395301896	23.3252593335116
A0A8C0QDH1(DIAPH3)	27.1273098625706	27.1524788909729	27.4081932780393	26.1542379100052	26.1503497371082	26.475574749887	26.8498355284167	27.1308482906608	27.2026580355898	26.5645201578975	26.3421640771273	26.2154903416318
A0A8C0QDH8(--)	NA	NA	NA	NA	NA	NA	NA	NA	NA	NA	25.0403020971904	NA
A0A8C0QDL4(SELENOF)	28.2703495132189	NA	NA	NA	NA	NA	NA	NA	27.8627788441281	NA	NA	NA
A0A8C0QDM0(--)	NA	NA	NA	NA	NA	NA	NA	NA	NA	NA	NA	22.6120279615059
A0A8C0QDP1(IKBIP)	NA	NA	NA	NA	25.396498170454	25.2078046627943	NA	NA	NA	25.2228774291531	NA	NA
A0A8C0QDR9(NOP14)	26.0419944572995	26.6547175263718	26.7152871271145	26.594343741262	27.4487655106551	26.303806802225	26.1158488637436	26.4165766965566	24.0242834328468	26.3952237192212	27.1443324332263	27.0478085487935
A0A8C0QDU0(U2SURP)	27.5478968568756	26.9547130090708	27.353633335497	27.7722835604653	28.2727537828926	27.7743588833466	27.3162228271404	27.168156853966	27.7265691935182	27.7910412361761	27.9161579196866	27.8156169503492
A0A8C0QDX9(FXR2)	26.2191886134362	26.0315369864791	26.0774497806166	25.9897768154277	26.531600391763	26.0334077094418	26.1358071218061	25.3593423317027	25.4330395617042	26.4536086205515	26.1921776608757	26.7643320257415
A0A8C0QDY9(ITSN2)	25.4180898837145	25.3325504418542	25.3445871377532	25.1979053687443	NA	NA	25.5802928458972	25.6385687086954	25.5927195818747	25.5998011803462	25.862944335542	24.5958238373182
A0A8C0QED5(TPBG)	25.7288928865942	25.6545536520343	25.5826489705665	25.561391439724	25.6660885270313	25.7662292272259	26.1522854613231	26.035674547246	25.5301719807147	26.5503651627394	26.7229919661935	26.4480092738165
A0A8C0QEE7(SPTLC1)	28.099839534893	27.4193282279256	28.1888149643927	27.6140716403208	27.8449367290039	27.9482097397982	27.2576384614693	27.885706705351	28.2311887274203	27.7601493796008	28.0326513046435	27.7619253167434
A0A8C0QEG7(FBXO6)	25.7354155420463	25.6150123895401	25.4372372357789	25.4789875502286	25.3258769108888	25.6062834328097	25.6858949142952	25.5018493303846	25.4502610617494	25.0975608790039	25.0467683187096	25.7730134082106
A0A8C0QEL7(GPAT4)	25.144643618763	NA	24.2954404941817	24.6321192597388	24.4528077993606	NA	24.6634034837408	NA	24.483638180315	24.35736353288	23.824736595413	24.175237650291
A0A8C0QEN7(--)	27.5325221561626	26.9912915696221	27.5448055240405	27.9221264071218	27.548484931903	27.7869354219824	27.536010603749	26.813967073378	27.7407257340158	28.022210321242	27.9640000656973	27.7621788436821
A0A8C0QEP7(RASAL2)	25.9780596295182	26.2257114037662	25.8701366613835	26.0256990516527	25.3672304969801	25.8420853863685	26.4468741747759	25.9711237400953	26.2031809948046	25.2999528003556	25.3513096936314	25.6644618246912
A0A8C0QEU8(--)	28.0888649715764	28.1307501180881	27.8790594041779	28.0253822427269	27.910336220361	28.2210803097169	27.604135345053	27.8356311171094	27.6341568572586	27.8566778932254	27.8307441998047	27.9882062844374
A0A8C0QEW1(RAB3IP)	NA	NA	NA	24.0538271371362	24.4650696236618	24.1759228895243	NA	NA	NA	NA	24.909672654538	24.7611644685017
A0A8C0QEY6(ZCCHC10)	NA	NA	NA	NA	NA	NA	NA	NA	NA	NA	NA	23.6872039417074
A0A8C0QF43(--)	NA	NA	NA	NA	NA	NA	NA	NA	NA	20.8581753105755	NA	NA
A0A8C0QF85(PPP6R3)	27.4423722896825	27.4060046125764	27.7320802479458	26.6978987002745	27.4111063432206	27.4439534987852	27.3368802519216	27.6930533165943	27.3388363335689	27.2915816115285	27.2741766468836	27.6719565017925
A0A8C0QFA4(--)	NA	NA	NA	NA	24.4942994425036	NA	NA	NA	NA	NA	NA	NA
A0A8C0QFD6(DDB1)	29.0164035258533	29.2897582097829	28.8894251433411	29.1971601762187	28.9374176450209	29.1697344320793	28.6532146477426	28.9858201401578	28.8695014082913	29.257481110478	29.1045960343302	28.9907778134054
A0A8C0QFD7(SAR1B)	28.1704986979203	27.7354413669448	28.0421823748251	28.3533809469421	28.5278328814253	28.7245215032783	28.4432816966586	28.1292275883287	28.2779050018824	28.3824498845975	28.4654822704868	28.6140716403208
A0A8C0QFE7(PWP1)	26.745093258622	26.7955070197481	26.7266341519838	26.6328403715261	26.884135110267	26.6577185950503	26.5732012962298	26.4160450946597	26.7707723574211	26.3792634677559	26.3625897234915	26.470106732954
A0A8C0QFF9(--)	25.5469554379448	25.6430084102272	25.8541470258327	25.1095262144237	24.8474718435321	25.3328235696285	26.0786717132483	25.610570036941	25.9865038484642	26.2238349782926	25.6270613596678	26.1539094649176
A0A8C0QFJ5(LETM1)	28.8545691455051	28.8098954228322	29.0282573729777	28.9129360576648	29.1225290502779	28.8391502907374	28.7021333612959	28.7295542598891	28.8912228221423	28.9673024363768	29.1006166667073	29.0894459955109
A0A8C0QFJ9(--)	NA	NA	NA	NA	NA	NA	NA	NA	NA	NA	NA	21.755154904033
A0A8C0QFQ6(PCNA)	31.2871399077219	31.1860657706211	31.2303757834191	32.1048396953522	31.8990830501251	31.9158089945543	31.6937014163868	31.5017088920015	31.4569425566635	31.8804832786363	31.5712710370156	31.5840998788744
A0A8C0QFV5(--)	25.1208792000874	24.973424811944	24.8835759080735	25.0945841755075	25.1915942252856	25.5705691417485	25.3320723437915	25.5614788448863	25.3311498498617	24.9619929372237	25.6136923589439	25.2875714844821
A0A8C0QFY3(TIA1)	28.5827638051071	28.7028929612983	28.6969707089459	28.6744505903246	28.7470479348607	28.5407842518085	28.7695748646905	28.9470951300616	28.4835843680594	28.4618968680697	28.6552295137342	28.6207279270555
A0A8C0QFZ2(CSNK2A2)	26.9648814372656	26.3655295004454	26.9417889420445	26.5722762507874	NA	25.8659671217592	26.0261424673042	27.4314144564074	26.9479311680851	26.5071834469438	27.0609546322348	26.6532146477426
A0A8C0QG16(--)	NA	25.0453940655323	25.3728196373009	24.2913005624766	NA	25.4019752801435	25.3606823480915	25.4379674008516	25.1237232730437	25.2285031251493	24.9280929010396	24.6245536325617
A0A8C0QG54(--)	28.4261041859638	28.6459171329559	28.7800976219887	27.6206580205726	27.8523977778876	27.952492965483	28.5288017584103	28.5684469078904	28.6990578506515	27.7808172720886	27.3838509996036	27.6843171607313
A0A8C0QG63(--)	25.2571708539623	25.0943022772167	24.8918022410186	NA	25.5732879888381	25.7681491830865	25.3074073451127	25.1547594044463	25.0212785665449	25.5327599352754	25.0100503181643	25.0789973872339
A0A8C0QG89(CNPY3)	NA	NA	NA	25.4567918041144	NA	NA	NA	NA	NA	NA	NA	NA
A0A8C0QGB4(KIF3C)	NA	24.2528473053264	NA	NA	NA	NA	24.0690720930741	NA	NA	NA	NA	NA
A0A8C0QGC6(DHRS1)	24.7661281061043	24.5791133390331	24.3698614209033	23.8086256580118	NA	NA	25.0920854433541	24.531600391763	24.8184600848211	NA	NA	NA
A0A8C0QGD7(LSM8)	NA	NA	NA	27.3209632936482	27.7961261756054	NA	NA	NA	NA	NA	NA	27.8963714876561
A0A8C0QGG1(--)	23.7293079013517	NA	NA	NA	NA	NA	NA	NA	NA	NA	NA	NA
A0A8C0QGH7(--)	33.7235453902229	33.9291891200139	33.7855603191734	34.0138007894979	34.1574538052188	34.1169860604222	33.4150064963857	33.5520175213375	33.5474280629073	33.8336609964299	34.0211845635523	33.9943736429927
A0A8C0QGP9(TRIM17)	NA	23.9805022145221	NA	24.4642595583978	24.4061992951273	24.1368828768637	24.0062452556187	24.1493421331491	NA	NA	NA	24.6422372689988
A0A8C0QGU9(--)	24.10948636152	NA	23.1391959656394	NA	NA	NA	NA	NA	NA	NA	NA	NA
A0A8C0QGX6(DPYSL3)	NA	NA	NA	NA	NA	NA	NA	NA	NA	NA	NA	21.6312090350138
A0A8C0QH12(--)	NA	NA	NA	NA	NA	NA	NA	NA	NA	22.348408311237	NA	NA
A0A8C0QH27(PPID)	28.2610061508887	28.4560711067733	28.5040414326505	29.1031707303807	29.1690175649635	29.1039960779697	27.7954450895453	28.1467132389195	28.1452560692035	28.8564107577077	28.7814427631198	28.8825326497658
A0A8C0QH45(ARHGEF7)	25.4576686891382	25.4687403679244	25.4747241543545	25.301802610994	25.1400077928868	25.1940768966854	25.5486319132124	25.733115272681	25.3203780427675	25.8176065128906	25.23004360406	24.9965807197611
A0A8C0QH95(IRF2BP1)	NA	NA	NA	25.3457041023086	25.7508279994418	24.9152462640222	NA	NA	25.6071869348317	25.2542899283564	25.6569280099797	25.5128896847029
A0A8C0QHA4(--)	28.5078261485882	28.2919767441482	28.4144571776073	28.4813917342912	28.3699445997232	28.2747542847721	28.4345196816242	28.5556694639523	28.2663334717254	28.3951338115644	28.1930053581042	28.2735987776231
A0A8C0QHB8(ATR)	24.1030156123734	NA	NA	NA	NA	NA	NA	NA	NA	25.1573062227902	NA	25.178888504304
A0A8C0QHL4(--)	29.2384960717502	28.8976413641444	29.2239822371517	28.5095637894529	28.8512959724465	28.2355319255695	28.8269014888743	29.1406075880306	29.1820801776416	28.6311063211709	29.5548465245421	28.9307511863289
A0A8C0QHV0(MUL1)	NA	NA	NA	NA	23.7433478350952	23.8551931806925	24.4980793251821	NA	NA	23.3788832695774	NA	23.3233362892802
A0A8C0QI29(HADHA)	31.7974178077851	31.9446120294643	31.7847611447118	32.172181043907	32.2380290529694	32.0446269859195	31.7064791420491	31.7885775944353	31.6530950333316	32.0356103167452	32.0693602446794	31.9137065375641
A0A8C0QI36(PCM1)	27.2664228386558	26.7486801421199	27.0974805082599	26.8113968418725	26.4523365203378	26.6177889343469	26.7864369525844	26.6264487621234	26.7252043896748	NA	NA	NA
A0A8C0QI65(NUB1)	27.1062945570303	27.5883509335432	27.1640374656127	26.129826969218	26.4273116930872	26.6310369157856	27.3021688015919	27.6697284009004	27.3156183761193	25.6319805430631	26.1624824544732	26.7592605905486
A0A8C0QIL2(--)	NA	NA	NA	NA	NA	NA	NA	NA	23.7532787843588	NA	NA	NA
A0A8C0QIR3(HADHB)	29.9640276167107	29.7868263965174	30.0490818093296	30.3806140139384	30.2990925287797	30.3287083755598	30.1380945852016	30.0305217874723	30.1705703270898	30.2177797652803	30.0876516456129	30.0395702157901
A0A8C0QJ80(VKORC1L1)	26.8625423948871	26.7574813681092	27.032336018893	27.812376517687	27.6593529141613	27.7640788769356	27.2400896315174	26.8843680472241	26.9993793531138	27.5856317019682	27.3835214478824	27.443084048248
A0A8C0QJA2(--)	26.05955257609	26.1361788369762	26.1059350367292	26.7974873838764	25.7927795727813	26.5405847411196	26.3785029711775	26.3233706518435	26.6152650236307	26.652941228801	26.8740830746634	27.1350634040216
A0A8C0QJD0(--)	26.3798253163769	25.3785525810021	25.3730852475087	26.044372939279	26.0204945795014	25.8978144425491	25.733115272681	25.5690339128203	25.7240855877258	25.7725101044532	26.1703554289113	25.7493452968683
A0A8C0QJG2(--)	NA	NA	NA	NA	NA	NA	NA	NA	NA	NA	NA	24.5475733134039
A0A8C0QJH1(USP38)	NA	NA	NA	NA	NA	22.4645836390871	NA	NA	NA	NA	NA	NA
A0A8C0QJM0(ITGA1)	NA	NA	NA	NA	NA	23.9773609878383	NA	NA	NA	NA	NA	NA
A0A8C0QJM9(CAVIN1)	NA	NA	NA	NA	NA	NA	NA	NA	NA	NA	NA	22.4693119143727
A0A8C0QJN9(LIPE)	25.8232793766357	25.2817829072906	NA	25.48692460796	25.5943152629895	25.653815987076	24.9009493342658	24.8300671733259	24.7592351885283	25.4156744683731	25.4546913774515	25.2625929734968
A0A8C0QJQ1(ARF1)	30.8391352697834	30.915346004424	30.702645309587	31.0640040349361	31.1565952060869	30.8687216645689	30.6795936539224	30.8109986584675	30.9378946478491	30.9540057410239	31.0523248423026	31.1268792532385
A0A8C0QJT0(NCCRP1)	23.4917943917238	24.7527175137564	24.0163131901926	23.1340803255343	NA	NA	NA	23.9208892648786	NA	24.1076519368629	NA	24.0238605907204
A0A8C0QK16(--)	28.2246723127596	28.202891522949	28.0073151073851	27.1915001006703	27.5980411381662	27.2754205027663	27.9760719796217	28.0564136325776	27.8935969621019	27.4973941944213	27.5861329983067	27.1543151803367
A0A8C0QK32(RNASEH2B)	NA	NA	NA	NA	NA	NA	NA	NA	NA	NA	NA	21.2544773634394
A0A8C0QKG0(--)	NA	26.0015928835483	NA	25.30382421777	NA	25.720071582674	25.8916168522956	NA	25.2279525552322	25.1305733906209	24.8135267873378	25.7908921383885
A0A8C0QKP0(--)	NA	NA	NA	NA	NA	NA	NA	NA	NA	NA	NA	23.9074738428479
A0A8C0QKX4(ST3GAL1)	21.5696887574082	NA	NA	NA	NA	NA	NA	NA	NA	NA	NA	NA
A0A8C0QL42(--)	25.60611396317	26.0360939414381	24.7662797851289	NA	NA	25.6382372515039	25.7212195813203	25.5757709643657	25.9507812008858	NA	25.6404179464294	NA
A0A8C0QL93(--)	25.315169191364	25.315134632897	25.2318387529605	25.7897236723125	25.5972171549987	26.0138027857307	25.2424539605095	25.7031636785298	NA	24.7829178476423	NA	25.8330147535214
A0A8C0QLT0(--)	26.9325826078187	26.9602482178287	26.9684015489097	NA	NA	NA	28.1360419004244	27.9972808872298	27.8233522725425	NA	NA	NA
A0A8C0QM00(--)	NA	NA	NA	NA	NA	NA	NA	NA	NA	NA	NA	23.5629057134517
A0A8C0QM52(MRPL53)	25.4700756935701	NA	25.4368561333378	26.3785691172312	26.4306650168463	NA	NA	25.5344826628203	NA	26.1105620036951	25.4111548445079	25.9057766353166
A0A8C0QM78(RIGI)	28.6323203752303	29.1198606863096	29.0346727503181	26.2990968969361	27.4239826046609	NA	29.4295800317502	29.3443077614406	29.636699813893	NA	26.5091786670238	NA
A0A8C0QMB2(DFFA)	24.7597431439736	24.6398661832984	24.786062987479	25.3544070518584	25.3445871377532	25.3290635226132	23.8855787135012	NA	24.5436261288872	25.0663645007106	25.626142365778	25.0517131156662
A0A8C0QMJ0(ITGA1)	27.8692660583656	28.308865875752	28.1319277482801	27.538750906763	27.0200918259408	27.7631925061449	28.4194086031472	28.2734653903013	28.1011428731006	27.4714252898424	27.3368802519216	27.5302910690008
A0A8C0QMU4(CSNK1D)	26.0649060397897	26.0960129551574	26.2686730597667	25.8068325899092	25.5930331585567	NA	26.1404759470415	25.4186046493561	26.1970429725563	26.1876545704729	26.0528948624408	25.7677199410673
A0A8C0QMZ4(LOC100855593)	NA	NA	NA	NA	NA	NA	NA	NA	NA	NA	NA	28.3192412893367
A0A8C0QN06(VAPA)	NA	NA	NA	NA	NA	NA	NA	NA	NA	NA	NA	24.6043333290224
A0A8C0QN12(RPF2)	26.9962574509005	25.5381588496947	NA	27.4695634472986	27.2190039248306	27.5563274776654	NA	26.5285633259773	26.9965807197611	27.8887867184911	27.5239508536172	27.705894419811
A0A8C0QN20(--)	28.8501336983136	28.93021540833	29.1457419559927	28.7807234250397	28.9886667896319	28.785190025073	28.7500548834846	28.9749513548119	28.7308825742097	28.8694425744091	28.5879219217818	28.5069943625465
A0A8C0QN38(LOC102151856)	NA	NA	NA	NA	NA	NA	NA	NA	NA	NA	NA	30.5252397998813
A0A8C0QN72(SEC24A)	26.9086194754348	26.610485556004	26.3643275883729	26.676536917573	26.9491564814776	26.7341495553964	27.0929524294362	26.8669104450725	26.9992718136973	27.2158605957185	26.8959672015274	27.0954697831387
A0A8C0QNB1(--)	NA	NA	NA	26.1386219467068	NA	25.920730288967	25.9049502442956	25.8765441122497	25.6075820391098	26.8229877561703	25.6397282095369	27.0252766242898
A0A8C0QNF4(DOK1)	25.4208224746059	25.2244607246621	25.7351830971552	25.5327599352754	24.2729139251651	24.3562219742226	26.0042317839714	25.6318418130484	25.6173685890691	25.2860912549222	NA	24.7812176175879
A0A8C0QNF5(--)	NA	NA	NA	25.1023348975106	25.053992811808	NA	NA	NA	NA	NA	24.8367268913115	NA
A0A8C0QNF6(NADK2)	24.2079163423445	24.5780192758073	24.2218455111317	25.2282829223952	25.2985901025565	25.2672447547807	24.4176393130598	24.7928788430656	23.899106105395	NA	24.8713123178862	24.69056456838
A0A8C0QNK0(RAB3A)	26.4713477610227	NA	26.6982962281873	26.1510081747935	26.6422372689988	26.4762394118057	NA	26.2871134804603	NA	26.5937740689778	26.8726748802706	26.5620031646857
A0A8C0QNL8(RPS3A)	30.1152039507974	30.0732925593923	30.5524298573687	30.6762342507491	30.8146700294427	30.2542854224056	30.3388363335689	30.3110552427684	30.5524298573687	30.1366286798688	30.9629940934622	30.6694918852076
A0A8C0QNY0(ANXA10)	29.8825909522528	29.8318920007059	29.7260006821486	30.2082745892166	30.2039650783617	30.5158734419751	29.8945802169236	29.7671453143629	29.8117796069195	30.4150820743435	30.4907544351119	30.0214162500133
A0A8C0QP08(--)	27.6147035544503	27.5648544565831	27.3135440478815	26.9508256880053	26.8271135585776	26.7843165341251	27.192817286791	27.0287579565593	27.2005081770209	27.0416603212493	26.7106969385752	26.8047665721425
A0A8C0QP29(EIF3L)	30.404563956654	30.1673434884746	30.463924494613	30.4081122755384	30.429121060898	30.4982886058113	30.5544440276984	30.4218177799513	30.4715997144551	30.6011623205125	30.6656854113721	30.7012411463241
A0A8C0QP73(--)	NA	NA	NA	NA	NA	25.9054094088573	26.8851830305235	25.9463924835203	26.6438892100658	NA	26.3599119907551	NA
A0A8C0QPQ7(--)	26.5714374157175	26.3429778659962	26.5094052220796	26.3613351550756	27.0154201570221	26.9117081469633	26.3933099289555	26.1284706370475	26.276361566499	26.5732012962298	26.7569726155549	26.7880563488199
A0A8C0QPR1(LARS1)	30.2993109204	30.3115966527049	30.3884363077045	30.5408396665482	30.7949030868401	30.7264717503355	30.1758134634297	30.1455233271881	30.0841069385694	30.7507098225884	30.6465009211099	30.7721104820605
A0A8C0QQ52(APPL2)	NA	NA	NA	NA	NA	NA	NA	NA	NA	25.242526647684	25.5795737491347	25.1515501920437
A0A8C0QQ82(--)	25.9385846198866	25.8101222679415	25.78001624765	25.8542421621736	25.7220539160319	25.3523877900178	26.37238791639	25.887555502186	25.7701674326947	25.7443234791244	25.4309042419851	25.4274235962113
A0A8C0QQC6(--)	NA	NA	NA	NA	NA	NA	NA	NA	NA	NA	NA	22.5177328152551
A0A8C0QQI7(--)	NA	NA	NA	NA	NA	23.1686886427164	NA	NA	NA	NA	NA	NA
A0A8C0QQJ3(--)	NA	NA	NA	NA	22.37392823596	22.8064245399483	NA	NA	NA	23.1296068976256	NA	22.3946678366723
A0A8C0QQT1(ABCA1)	NA	NA	NA	NA	NA	NA	NA	NA	NA	22.8200877874217	NA	NA
A0A8C0QQZ0(CACTIN)	NA	NA	NA	NA	NA	NA	NA	NA	NA	NA	NA	22.1892128683398
A0A8C0QRC0(LOC611500)	NA	25.3803043673536	24.3539361434918	NA	NA	NA	25.3578668746836	25.4471107274025	24.8460374202135	NA	NA	25.1176332734217
A0A8C0QRL7(TRIM54)	31.3542115594558	31.1660866550642	31.226820933336	31.5677400109601	31.7362239648728	31.7760389646124	31.2087978419725	31.0856271653075	31.1237997288433	31.6961913980904	31.642805337118	31.6492449923906
A0A8C0QRU1(GJB3)	NA	NA	NA	NA	NA	NA	NA	NA	NA	NA	NA	25.1025751864919
A0A8C0R9A2(--)	NA	25.8613595670428	26.0782645173548	26.9477082719794	26.9907507685359	26.7248142084579	25.8350889430476	26.1969304480818	25.5168015500088	26.2622882955157	26.6730355557253	26.195485604419
A0A8C0R9E5(--)	NA	NA	NA	NA	24.0158029532144	NA	NA	NA	NA	NA	NA	NA
A0A8C0R9H0(--)	NA	NA	NA	NA	NA	NA	NA	NA	NA	NA	NA	29.2858840778689
A0A8C0R9J3(--)	24.8642439650962	25.1852931659622	24.8238624407851	25.2924244303291	NA	24.8284700669936	24.8448409770266	24.8552407151661	NA	24.3380372119428	NA	24.4338991710402
A0A8C0R9N6(--)	NA	NA	NA	NA	NA	23.1436709410109	NA	NA	NA	NA	NA	NA
A0A8C0R9V3(SMG5)	NA	NA	NA	NA	24.5823905594254	23.7478610689074	NA	NA	NA	24.1562263034449	NA	NA
A0A8C0R9X5(--)	NA	NA	NA	NA	NA	NA	NA	NA	NA	22.2957767802012	NA	NA
A0A8C0R971(UQCRFS1)	NA	NA	NA	26.9017319939852	27.3521183414405	27.0135046510436	NA	NA	NA	26.9928047350719	26.5904940808165	27.7782499198333
A0A8C0RAA7(IQGAP1)	32.0851206010323	32.1355894283272	31.8982182114295	31.8081238849279	31.8612708158483	31.9032558108445	32.2414711885077	32.090115146139	32.0395375338541	31.9217434603979	31.8861647649475	31.9695958840911
A0A8C0RAF5(NINJ1)	NA	NA	NA	NA	NA	NA	NA	NA	NA	NA	NA	23.4115751207102
A0A8C0RAM1(--)	27.8816869988268	28.431812935913	28.0758699176519	27.6996205306861	28.0090786301483	27.5283546652687	28.1431648892935	28.09194425676	27.9289174369956	27.645607972976	28.0401975654336	27.7683763771687
A0A8C0RAM5(--)	30.7274458861192	30.5322248771505	30.5671960082987	30.9550457211546	31.0643895761037	30.6855373967945	30.6635663559679	30.6422028334379	30.7176748020984	30.7609741937285	30.7615290916878	30.6829452526905
A0A8C0RAN0(--)	NA	NA	NA	NA	NA	24.283196898427	NA	NA	NA	NA	NA	NA
A0A8C0RAY8(CIB1)	26.0616551496772	26.037288546443	25.8805431236039	24.9130102699322	25.0514642034777	25.4519593862437	26.1599832486444	25.9710360076027	25.7148156667023	26.0416185488012	NA	26.0613873449353
A0A8C0RB10(ETV3)	NA	NA	NA	NA	NA	NA	NA	NA	NA	NA	NA	20.9505587447089
A0A8C0RB18(CLDN6)	27.2711513817199	28.0480165048358	27.7477202438559	NA	NA	NA	26.924903273618	27.6297870475486	NA	27.420212109178	27.3131980363578	27.3998260376473
A0A8C0RB34(POU2F3)	NA	NA	NA	25.7536613437037	25.5540304367069	25.7671137348329	25.3727864325863	NA	25.6585904622995	25.5619157912843	25.5331759544456	25.4239986282854
A0A8C0RB66(MAP2K3)	27.5707283644341	27.8337024607121	27.4675437360564	27.4536400162479	27.2104825888241	27.6363022319982	27.6726310050733	27.8219544593472	27.7834425139948	27.6739790663196	27.4750644527499	26.7360868392122
A0A8C0RBE7(CEP192)	27.710040003524	27.7833176107402	27.9391004809062	28.0420779792216	28.3490835722093	28.2122465586553	27.8043973288591	27.74912787617	27.7848781247279	28.2248562771885	28.0929020375313	28.1591845127384
A0A8C0RBF6(--)	NA	NA	NA	NA	NA	NA	NA	NA	NA	24.6387620235622	NA	NA
A0A8C0RBJ7(RPS19)	30.2039650783617	30.5700949883202	30.5888870189055	30.9649227383493	31.0010854685098	30.9764407754286	30.5819023231701	30.7031405705053	30.2401351359424	30.8550446253671	30.915346004424	30.9578153419724
A0A8C0RC03(MARVELD2)	NA	NA	NA	NA	NA	NA	NA	NA	NA	NA	NA	24.1384461809565
A0A8C0RC87(SYMPK)	27.7023315563791	27.7771840665571	27.7064873758814	27.9479311680851	28.3601799877913	28.2020975117049	27.8607677892582	27.4912133319108	27.9384836689781	27.8717940602659	28.0720404971286	28.0369009321798
A0A8C0RCE1(--)	NA	NA	NA	NA	NA	NA	NA	NA	22.2699359312726	NA	NA	NA
A0A8C0RCF1(NANS)	28.4977748627897	28.4769964441479	28.526191759692	28.641582852749	29.0545259480197	28.9625666874961	27.9033994841047	28.0228452636894	28.0828388581143	28.7579581607461	28.7756465973873	28.3576236147388
A0A8C0RCH3(--)	27.0413469984028	27.2180801269884	27.0092388435569	27.1612526172633	27.2111327234015	27.4433212230916	27.4775369384295	27.0109466804428	27.393375399613	27.1727413902279	27.0534128672005	27.30382421777
A0A8C0RCM8(USP15)	27.2999004126955	27.0067802806724	27.2307765877115	26.9837018442519	27.2183573284574	27.2318753654042	27.1370197336195	27.2093673903345	27.1736946709821	26.8278404181316	27.2543079520187	27.1889564120168
A0A8C0RCS5(--)	26.2695471987812	26.5134620811266	26.8417015824214	26.1667594963667	26.4563374933851	26.3331990359089	NA	27.3005114837291	NA	25.9128047496854	26.310166890396	25.7096982790418
A0A8C0RCS9(--)	NA	NA	NA	NA	NA	NA	24.3234050135884	NA	NA	NA	NA	NA
A0A8C0RCU5(--)	24.0675958544861	23.8372082871052	23.5105072824176	NA	NA	NA	23.6450444443789	23.8813836101065	24.2384869606346	23.5746166235769	24.4553186907238	23.9992072861995
A0A8C0RCZ1(FNBP4)	NA	NA	NA	23.4709755646821	23.858611665901	23.858990998064	NA	NA	NA	NA	23.232731831444	NA
A0A8C0RD15(SF1)	NA	NA	NA	NA	NA	NA	NA	NA	NA	NA	NA	26.537610980503
A0A8C0RD23(CENPF)	NA	NA	NA	NA	NA	NA	NA	NA	NA	22.8464774616714	23.3337449943037	NA
A0A8C0RD92(--)	29.5833737103868	30.0182355872349	29.4979461307914	28.6611893128772	28.8985930385185	28.2609613000333	29.6294396696747	29.9175527769298	29.813646044742	28.7392454855893	28.6154053567898	29.0935569950439
A0A8C0RDD1(FBXO7)	NA	NA	NA	26.314132077085	26.5012874948083	NA	NA	NA	NA	NA	NA	NA
A0A8C0RDD6(TAGLN)	27.1200090582993	27.1475383155831	27.1504465850283	28.1514147068207	28.2108076927348	27.9486553426869	26.6660072354613	27.1793062419831	27.0175455183978	26.8210421118553	26.2898944953697	26.6735747801909
A0A8C0RDH2(--)	NA	NA	NA	NA	NA	NA	NA	NA	NA	25.2073950971306	25.2516560543961	25.2699573263502
A0A8C0RDL4(HARS1)	29.1603632147023	28.7905131121444	29.1750282067018	29.0565428357051	28.8809284073667	28.9524374205991	28.8603534003307	29.0917677540851	28.9453657813532	29.0389949055376	28.9711182569708	28.8891640036852
A0A8C0RDP7(--)	NA	NA	NA	NA	NA	NA	NA	NA	24.5204930361978	NA	NA	NA
A0A8C0RDW9(ARHGAP8)	24.30924762833	24.2108169803415	23.8019332889076	24.5354025881087	24.1069334830996	24.0525010543948	24.2367365594805	24.3180346621935	23.5792284553341	24.4239345327196	24.155994786949	NA
A0A8C0RDZ0(C13H8orf33)	NA	NA	NA	NA	NA	NA	NA	NA	NA	NA	21.1427677090174	NA
A0A8C0RDZ3(DOCK4)	24.2806507157153	NA	24.5314814115113	24.5577156329279	24.5892657324742	24.8615488846785	23.8853925232653	24.3929661592503	24.5443338816708	24.3791477658731	24.5950839790984	24.9782778856783
A0A8C0RE12(BUD13)	NA	NA	NA	23.31796568158	NA	NA	NA	NA	NA	23.9382256512256	NA	NA
A0A8C0RE16(TMEM201)	NA	NA	NA	25.0728787325034	NA	24.9133755669852	NA	NA	NA	NA	NA	25.3000226476101
A0A8C0REA4(ADK)	28.453365280736	28.3803869462747	28.3739730266815	28.7957547139785	28.4070182964062	28.4904484227996	27.9397170292343	28.1329573867496	28.1051457752375	28.447307824967	28.165763292278	28.2035917583852
A0A8C0REQ5(ITGB3)	26.66627818955	25.8253190710447	26.3016630853613	26.5168165751867	26.3650955921392	26.2845036075287	26.6332562336595	26.3972165953065	25.7783877962583	26.2443789343526	26.6211472948335	25.9059831591297
A0A8C0RES2(GTF3C3)	NA	NA	NA	23.3610506345012	23.8661794232886	24.0345625626475	NA	NA	NA	23.714501274145	NA	NA
A0A8C0REV4(PGGHG)	NA	NA	NA	NA	NA	NA	NA	NA	NA	22.4774134147305	NA	NA
A0A8C0REW6(RPS6KA2)	NA	NA	25.9262840489192	NA	NA	NA	NA	NA	NA	NA	NA	NA
A0A8C0RFC0(--)	25.0058170926712	25.4676214695644	25.5846859261096	25.0273664315753	25.0146542597961	25.2783127607091	25.4478674352674	25.296176018065	24.9769678531642	25.5927480916624	25.5233975611868	25.3991741194072
A0A8C0RFH5(PSMD4)	28.436387556957	28.1545566234515	28.1340842435111	28.269680948843	28.4183633758308	28.5485951692888	28.6522916510615	28.333642642841	28.2594355407262	28.5176201941566	28.2787912871055	27.9902097646517
A0A8C0RFL3(--)	NA	25.754579072455	25.3224081905573	24.9771862745422	25.4606398691533	25.0542412881483	25.6966789312038	25.2950550700589	25.3807337261364	25.461795411899	25.2299702852085	25.4464798341855
A0A8C0RFL6(MRTO4)	27.2283012739085	27.2943890948584	27.3040854257204	27.4126414261519	27.3396010354548	27.0389425932276	26.9420127544932	27.5460575758686	26.6757296648946	27.2771068793942	27.2089954658568	27.2400896315174
A0A8C0RFM4(LMNB2)	NA	NA	NA	NA	NA	NA	NA	NA	NA	NA	NA	23.3498934683987
A0A8C0RFQ3(LMNB2)	27.3825323408054	26.4848369043593	27.6412038444608	27.073164847708	27.4783858776815	27.353633335497	27.2823309933305	27.1996660551714	27.1551841865114	26.9180932773014	27.3996630857026	27.021575099228
A0A8C0RFY0(TCF25)	NA	NA	NA	NA	NA	23.8502410243926	NA	NA	NA	NA	NA	NA
A0A8C0RGE6(--)	28.9168697500498	29.0405372659547	29.2082048078414	29.0211249810193	28.676536917573	28.0207806781946	29.7791584081361	29.4204129157815	29.5363441620043	28.1495747196086	28.6480793997746	28.3069121512975
A0A8C0RGG7(--)	NA	NA	NA	NA	NA	NA	NA	NA	NA	NA	NA	23.3505680347554
A0A8C0RGH7(--)	27.0916416675239	27.4279030827413	27.0698915733807	27.8503721898695	27.6768731395888	27.9834300427777	26.9934527490254	27.0949666636773	27.1302591549931	27.9438578835636	27.6631591409186	27.5156291037509
A0A8C0RGP7(CEP63)	NA	NA	NA	NA	NA	NA	NA	NA	NA	NA	NA	21.4550803438114
A0A8C0RGX8(--)	NA	NA	NA	NA	NA	NA	NA	NA	NA	NA	NA	24.9407365581961
A0A8C0RGZ3(--)	27.0526876084481	26.4762548654168	26.5381144356183	24.7708227563675	NA	26.5230684758753	27.0316000840776	27.2478953613813	27.1317315433239	NA	NA	24.9874149558055
A0A8C0RH17(PIBF1)	NA	NA	NA	NA	NA	NA	NA	NA	NA	NA	NA	24.4679323617196
A0A8C0RH82(CSK)	28.2003210813079	28.1873525263142	28.0167488747576	28.4988782333931	28.4999807607855	28.3109902599203	28.1616851014157	28.0478085487935	27.9276182968439	28.3661967969609	28.5739813422292	28.1515598690728
A0A8C0RHA8(ACOT9)	29.1843758992262	29.2326988998425	29.3164818000729	29.2454266020449	29.0492636119939	29.1151047078283	29.2318524827358	29.1898519250653	29.0769658128909	29.2003210813079	29.1411925138091	28.9335677957257
A0A8C0RHF3(PCCB)	26.3889658658856	26.3908198398094	26.1047759725973	26.487630059824	26.6408592050475	26.6039939112957	26.2760597827328	25.8616198723875	25.7395674079472	26.0619640933888	26.6919225996006	26.4016986633196
A0A8C0RHF7(--)	26.5609543344638	25.9628975935048	26.0761248513064	26.650752009806	26.6521206609293	26.5768667332728	25.9342260891569	26.2620194085581	26.5862045978521	26.2108541301707	26.7490639226695	NA
A0A8C0RHJ8(--)	30.2615890851603	30.2372883473773	30.2643883701413	30.6132462245339	30.4974322657784	30.5586464098416	30.0376079880212	30.1880131657976	30.155328969997	30.4819305847249	30.3443500946627	30.2547359478339
A0A8C0RHU2(--)	NA	NA	NA	NA	NA	NA	NA	NA	NA	NA	20.9916159529941	NA
A0A8C0RHX8(LONP2)	NA	NA	NA	NA	NA	25.846372246576	NA	NA	NA	25.3821859930583	25.6645703285958	25.3342566427258
A0A8C0RI24(MTRR)	24.9704875586165	25.0214056594438	25.041514112389	24.3643943875413	24.7282701405237	24.8326768123387	25.0867511026718	25.2177474149046	25.011330665285	24.7200976836996	24.4431631108616	24.8807299407024
A0A8C0RI60(RSL1D1)	29.1572339320106	28.9954220042556	28.7228291540097	28.6661765877301	28.5645637664671	28.5378257107888	28.9105935559947	29.1448429367299	28.6925545801006	28.7751442115757	28.1568242158228	27.9403893270403
A0A8C0RI85(RPS21)	26.4833460325116	25.5185734416814	26.2330647643067	26.2346186540058	25.388046198676	27.3157047417718	26.2894020479537	26.0159092674672	26.6853870124977	26.7845661569375	26.774421725339	25.8032151148834
A0A8C0RI89(ABCC10)	NA	NA	NA	NA	24.310010830572	24.2308865031464	NA	NA	NA	NA	NA	NA
A0A8C0RIA3(--)	27.6425127239	27.2887686541842	27.4608429369333	26.8562623277107	26.9728991761448	26.8982758834745	27.5481174131032	27.0007766365556	27.0462479222675	26.9773828255127	27.0673291503403	27.0066732915337
A0A8C0RIC6(DNPEP)	27.4689422987864	27.2007887751043	27.2853329302392	26.9577046591658	25.7144226652994	25.7657741263522	27.5697872481335	27.6089358614602	27.6792245022566	26.9067860263672	26.6856543515221	27.3900161967621
A0A8C0RIE9(--)	29.4006201649137	29.5550660209544	29.6318175339242	28.9427678652703	29.0696611415887	29.2115737193551	29.4009865378098	29.3751337825025	29.5086763431092	29.5469223300048	29.3788584705633	29.4264441494501
A0A8C0RIF8(--)	NA	NA	NA	NA	NA	NA	NA	NA	NA	NA	NA	20.3385405401409
A0A8C0RIH4(CLINT1)	28.550064196772	28.2678965943397	28.2335219644503	27.7762429534048	27.9470393769636	27.7227314578792	28.3370079033388	28.3351345496213	28.3894829211754	27.9523818735766	27.7524495576075	27.5299933298519
A0A8C0RIK1(SNRNP200)	30.8504318065988	30.9519235290187	30.875914603462	31.0406156470249	31.1998181413187	31.2497724132014	30.8999473706947	30.8626015108305	30.8731297599907	31.0803628907485	31.0732287049633	31.0971665171295
A0A8C0RIL1(SQOR)	28.9431312962153	28.9165281153073	29.1115274065863	29.0933051234951	29.0183151893265	28.9509925024867	29.6813542140885	29.6177188853051	29.4024714303701	29.0603620173951	28.9403613208858	29.1560044342115
A0A8C0RIP4(--)	NA	NA	NA	NA	NA	25.2337779332569	NA	NA	NA	NA	NA	24.1467812042418
A0A8C0RIP9(BUD23)	24.8927288274608	24.9739940346939	24.9483322943135	24.8377376370152	25.0812344079454	24.8494776431772	24.8345103993795	NA	25.0931741329096	25.0118424861474	24.6820142893788	24.923339818524
A0A8C0RIS1(--)	NA	NA	26.7789391702297	NA	NA	NA	NA	NA	NA	NA	NA	NA
A0A8C0RIU4(ABCC5)	NA	NA	NA	NA	NA	NA	NA	NA	NA	NA	NA	22.844908004078
A0A8C0RJG3(SLC39A7)	25.131594183976	24.9877185304323	25.0245370786483	26.2463557136822	25.747835465375	25.5861473185001	25.5012115542975	24.7062502226974	25.3708924994654	25.3606488628464	25.9380461333954	25.425696124006
A0A8C0RJL4(NFXL1)	NA	24.548867052165	NA	24.2766810334598	NA	NA	25.029684894791	NA	24.5506293737827	NA	NA	NA
A0A8C0RJM8(FTSJ3)	NA	NA	NA	NA	NA	NA	NA	NA	NA	NA	NA	23.8627788441281
A0A8C0RJZ7(--)	24.7987731643428	NA	25.2319485875045	25.1458876901249	24.1563034673548	24.5896657746755	NA	NA	24.6053511033439	24.6964666921389	24.8168012536816	24.3402804303536
A0A8C0RK12(AP3B1)	29.9405573525514	30.2022143054747	30.0196942615124	30.7032230974647	30.9173393657648	30.750869518741	29.9593363700952	29.9008111737587	30.015047896656	30.4915191820373	30.951715142436	30.649501981681
A0A8C0RK53(NDC80)	25.6086257226957	25.7728624355189	25.276361566499	24.348610922717	25.0456856831907	25.1022948454557	25.7117211603112	25.5368851036438	25.7885542591064	24.7856141013587	25.2729495099228	25.0230991624448
A0A8C0RK65(DDX49)	NA	NA	23.4568857815786	NA	NA	23.5221705887599	NA	23.7975863307603	NA	NA	24.6235493199275	24.4642595583978
A0A8C0RK80(--)	26.8778315536566	27.3139764456191	27.189050702729	27.228851710787	26.7023976153567	27.3086055319742	27.1514147068207	27.4767647417398	27.2578182701616	27.764015582793	27.2955280762149	27.5328936688062
A0A8C0RKC2(KPNA4)	29.1426537915553	29.5059161080126	29.1284657204814	28.9468721047408	28.9875288037765	29.0346727503181	29.113019026902	29.1552807104496	29.7314653504909	29.2448144211117	29.3530022813027	28.9347210179911
A0A8C0RKE6(PDF)	24.8803562823111	NA	NA	26.2806507157153	26.1065741220037	26.2774084442304	25.3623890658439	NA	NA	26.1000100383619	26.2389242292905	25.9800009495568
A0A8C0RKG1(EIF3K)	29.6222300977041	29.7451734203708	29.6964401600603	29.9433549005308	29.8759292463214	30.0332816695127	29.41858454477	29.5632367490673	29.6348838737923	30.2001105696243	29.8072257818761	30.202447864653
A0A8C0RKN1(--)	26.7124035710624	NA	27.1347697256408	27.5423719642154	27.2571888416692	27.7395030292221	27.1749329950178	27.1556667416355	26.9611318837568	NA	28.4165928026475	28.0486921550285
A0A8C0RKP2(--)	NA	NA	NA	NA	25.3041724845287	25.132888767042	NA	NA	NA	25.0541584674565	24.9146989939742	25.4047710126373
A0A8C0RKQ6(--)	31.1789620918765	31.2928544293712	31.4060350334568	31.2080419715055	31.6250990857988	31.1171873778716	31.1623095719511	31.3590385612226	31.0811886854359	31.5315743656714	31.438272849414	31.1019944195967
A0A8C0RKW9(MYL6)	30.9667800644423	31.0190977093747	30.9060548618727	30.5256131923236	30.7890053419202	30.96897824796	30.9905749645253	30.9193299766924	30.8638571523123	30.7416581541502	30.9295242428632	30.7207761446715
A0A8C0RKZ6(ZNF593)	NA	27.1730274405988	NA	25.8557872490727	28.3127221349711	NA	NA	NA	NA	25.5963927009512	26.2691726326278	25.8143827757411
A0A8C0RL07(PSMC2)	31.2265338698333	31.05530200777	30.9827095211232	30.9608557962924	31.0746328499556	31.081950538142	31.023268403461	30.9640276167107	31.142179038617	30.9369825931816	31.1597860116176	30.9397170292343
A0A8C0RLA7(--)	27.0754109235208	26.6563552467719	26.6892585880582	26.3919835084863	26.5068657709994	26.3874875431403	27.0034599223808	25.962279840882	26.6333948277362	26.3466849638308	26.7546810062894	26.9222965730431
A0A8C0RLC3(--)	24.0197101661932	NA	23.8657075996781	NA	24.213266819423	24.4865257216567	24.2038904220942	NA	NA	24.3870601899526	24.4426570352479	24.3464482652029
A0A8C0RLR6(TMED10)	25.5482791329096	25.6669282718144	25.6696067691013	25.7884297976439	25.5861759584604	26.0038244640371	25.5172221958501	24.792332771953	25.29614100162	25.3712581889919	25.431286919717	26.9366316493376
A0A8C0RLS6(--)	26.2781354884234	25.8713358212469	25.578048077577	26.0963146290478	25.7648128861302	25.9918321680625	25.7489615911715	26.0471845007523	25.7515943170509	26.0599238412214	25.8259013116019	26.012929502961
A0A8C0RLT3(OPTN)	28.3563227363287	28.2712849831499	28.3626482433821	27.9268269427289	27.642994643462	27.9762905366652	28.8525168416032	28.6679705006425	28.768439480287	27.5205080229794	27.6766714157823	27.7169229472332
A0A8C0RLY3(EIF2S1)	31.5011394071096	31.2441112262131	31.3157047417718	30.6516417807159	31.0564653152171	31.0006826310981	31.3037806785132	31.3402698172684	31.2113532382285	30.6577867286564	30.9589908226717	30.9417469733447
A0A8C0RM21(--)	NA	NA	NA	NA	NA	NA	NA	NA	NA	NA	24.8443142275245	NA
A0A8C0RM88(ELOVL5)	NA	NA	NA	NA	NA	NA	NA	NA	NA	NA	NA	25.0315369864791
A0A8C0RMG2(GAMT)	NA	NA	NA	NA	NA	NA	23.6171723860188	NA	NA	NA	NA	NA
A0A8C0RML8(--)	24.0296006522847	NA	24.1678315627946	26.7546810062894	25.5580953164204	26.0906527668409	NA	26.3157565586817	24.199329068747	26.8058737353064	26.0004972881104	25.8783929864206
A0A8C0RN24(DUS1L)	NA	NA	NA	23.8296801583572	23.8117642982673	NA	NA	NA	NA	NA	23.5638367848237	NA
A0A8C0RN94(CUL5)	27.4623260267854	27.2164157987428	27.2310513605988	27.6191892014091	27.4860039346417	27.9175243239317	27.6231725223697	27.4124799153719	27.4773053228176	28.0503539471315	27.9890729957109	27.9624563686246
A0A8C0RNG0(TRMT2A)	25.6409970706925	25.4338991710402	25.8084047152221	25.9676322580679	26.1815826843345	26.3875039772735	26.0067802806724	25.5940874165706	25.671632628171	26.0695023782742	25.875653935695	25.9114110068919
A0A8C0RNJ7(LAMTOR4)	NA	NA	NA	NA	NA	NA	NA	NA	NA	NA	NA	26.2309964102078
A0A8C0RNL0(LRP10)	NA	NA	NA	23.7159678536042	24.5911506752881	23.5690628945305	23.6789559689769	23.3157565586817	NA	25.158577947963	25.5186034549965	25.2653858417668
A0A8C0RNS4(SUMO1)	26.6964401600603	26.8557872490727	26.4784475992358	24.5607503066784	NA	24.4078854443376	26.1711384591815	26.2581957954859	25.7943670782305	NA	NA	24.7620774382529
A0A8C0RNY9(NOP58)	29.9091347134462	29.3741803730135	29.3191982128832	29.9046918999944	29.7952283128974	29.9257805585589	29.5697510390896	29.6450753754378	29.578847097401	30.0280201938018	30.0718871086812	29.6244281317099
A0A8C0RP34(TNPO2)	26.924450272581	26.6443018999492	26.7747987198207	27.236991958626	27.1368242199939	26.8035353935041	26.8100487004628	26.7977347383632	26.5844852272553	27.087601068213	27.4209348821825	27.388046198676
A0A8C0RP36(--)	NA	NA	NA	NA	NA	NA	NA	NA	NA	NA	NA	25.4822845768849
A0A8C0RP65(TARDBP)	29.5717592678713	29.5552306213509	29.1668408864927	29.2291268504924	29.3968288536018	29.3692374268447	29.3297350677996	29.4662994299767	29.6375291972558	29.5286154864393	29.4531886374183	29.5363256330132
A0A8C0RP85(--)	30.7558909203228	30.5117329015425	30.7168575500282	30.455816426524	30.4940018136025	30.1451588722055	30.5749738464398	30.704048107518	31.051547178979	30.4769192141465	30.3814394133979	30.3603474606618
A0A8C0RPA1(BCAT1)	30.5253331570522	30.7092348502049	30.5865625422879	30.4398585554645	30.5977925721274	30.7172662339325	30.5247729233875	30.6861220756438	30.4901806087705	30.4989542968212	30.8516236241311	30.5671960082987
A0A8C0RPG3(POLR1D)	26.0121835992073	NA	25.1183464197738	NA	NA	NA	NA	NA	NA	NA	NA	NA
A0A8C0RPG9(RPS2)	31.8537441133496	31.8595316703276	31.6581699202468	32.0816014055913	32.2052476294988	32.1747425527971	31.5833378407422	31.8043973288591	31.8805927492552	32.3838870397564	32.4726893907633	32.13766718332
A0A8C0RPV5(--)	23.3619876668038	23.1438733120064	NA	NA	NA	NA	NA	23.2559471634464	NA	NA	NA	NA
A0A8C0RPZ2(ATP6V1H)	29.1210472351919	29.0337542624801	29.1081157481726	29.0320732281236	28.9947748744254	29.1961050003232	29.134892098898	28.9155027254106	29.0330190509553	28.9345523113265	28.8960827234108	29.2236831018496
A0A8C0RQ92(DNMT1)	28.0800451515024	28.338028708269	28.3061299200977	27.6695256755378	27.7624956897161	27.6590806561795	28.4473472412489	28.4726264540856	28.2465822355375	27.8507894552493	27.9317376252439	27.6905912087338
A0A8C0RQE6(--)	NA	NA	NA	NA	23.2035320182233	NA	NA	NA	NA	23.0319912276054	23.9284092171195	NA
A0A8C0RQQ7(RB1CC1)	23.9354406115173	24.2194102085585	24.2386327315795	NA	NA	NA	NA	24.0398421007967	NA	NA	NA	NA
A0A8C0RR32(TPM4)	NA	NA	NA	NA	NA	NA	NA	NA	NA	NA	NA	26.3163436869606
A0A8C0RR48(--)	26.232003501641	25.7950115036722	26.05955257609	26.2181170902618	26.0985049000173	25.9581030775353	26.3017851710278	25.4913356797423	25.8870441225057	26.4359665026107	26.094684840121	26.533086817579
A0A8C0RR53(--)	28.7837859421973	29.147053033517	29.0694306729856	29.3571831259871	29.4915000683038	29.4383720071198	28.440908126723	28.8638423864106	28.8806657250534	29.0670983088737	29.198284847186	29.0916164488893
A0A8C0RR54(DOCK5)	27.3863202409199	27.3164818000729	27.4048684404655	27.190275921521	27.6777469502956	27.4369037766488	27.393457233757	27.0171206965335	27.3894418918106	27.3708592503662	27.6829117752156	28.0351186620821
A0A8C0RR77(KRT89)	33.0291892412571	33.0541215848371	32.9975063496056	33.1751442374466	32.6072169242189	32.8842734211212	32.7702013088821	32.914704695774	32.841761558519	32.6353856476676	32.6492664099133	32.9265053310867
A0A8C0RR86(--)	NA	NA	NA	NA	NA	NA	NA	NA	NA	NA	NA	19.9121934964848
A0A8C0RR91(ADCY6)	NA	NA	NA	NA	NA	NA	NA	NA	NA	NA	24.0954697831387	NA
A0A8C0RRA9(LOC477558)	29.0420518791404	28.6685116212043	28.6800298023282	29.0447637617372	28.4364272727226	29.1207754039212	29.4425502622468	29.0979325354657	29.1221834295337	29.1350389331064	29.063965475152	29.0333079287393
A0A8C0RRY4(ARPC3)	NA	28.4841992456866	28.3551887566746	29.4312948910904	30.0106532898196	30.0547846809904	NA	28.2140083743306	NA	29.9597509177847	29.8766611998641	29.4397793115421
A0A8C0RS68(RAP1GDS1)	NA	NA	NA	NA	NA	NA	23.4942383954269	NA	NA	NA	NA	NA
A0A8C0RS74(--)	26.6796272084813	26.6537613302201	27.072347225107	26.3259112129928	27.2906152759497	26.3989784864771	26.0651731922192	26.5556255856986	26.6829787293885	26.8396609101424	26.4028048125329	26.2202039783619
A0A8C0RSC7(--)	NA	NA	NA	NA	NA	NA	NA	NA	NA	NA	NA	23.7926306545462
A0A8C0RSI7(--)	28.2988085702403	27.9932367767135	28.2734653903013	27.9842452936278	28.0570853625205	27.9785833888418	29.1671520416985	28.8253251372618	28.5780552779295	27.7072776050636	27.7390522976888	27.8497758870417
A0A8C0RSM3(--)	26.0575295658855	26.4353307160544	26.5346013958238	26.3407218655313	26.1652457610188	26.6936515728918	26.3366759861581	25.6425678085697	25.9471731807793	27.6950465402339	26.8618328145592	27.1380945852016
A0A8C0RSZ3(NBEAL2)	25.6749219602691	25.0214480212555	25.1764556284477	24.320171426936	25.2782063999516	24.2002275243518	24.7148156667023	24.7326237285176	25.5492196887515	24.2297136398811	23.5986659150682	23.9204350015036
A0A8C0RT21(PDS5B)	28.3062168556229	28.3121162151634	28.3741389061311	28.246219783495	27.870030805291	28.0011525971439	28.1425807628097	28.2726648072818	28.0459355942762	27.8233522725425	27.8641376757337	27.3585041889725
A0A8C0RT25(ELP3)	25.5199833929683	25.4771354477329	NA	25.8291236423889	26.3780067790828	26.2379219590638	NA	NA	NA	26.4346310270742	26.5339185475713	26.6704714836059
A0A8C0RT33(CHAF1A)	25.969192391764	26.3744623162103	26.1525755960734	26.2148977373758	26.1304555602811	26.6226839345769	26.5939165081388	26.1900686499333	26.4642283929562	26.4340583017626	26.3653292512895	26.4682431868939
A0A8C0RT74(SGMS2)	NA	NA	NA	NA	NA	NA	NA	NA	NA	25.141918466761	25.2248286840196	25.0792822916763
A0A8C0RTH0(CHEK2)	NA	NA	NA	NA	24.7868606625514	24.7117211603112	NA	NA	NA	NA	NA	24.5668586236038
A0A8C0RTJ5(HSCB)	NA	NA	NA	NA	NA	NA	NA	NA	23.119462974115	NA	NA	NA
A0A8C0RTK9(CYC1)	28.6585019373173	28.9152747619835	28.7161052690236	27.7610376214413	28.0806551490624	28.1327123013772	28.6189092567025	28.2992454063851	28.6588764289704	27.6125257951067	27.6053369725052	27.6830456804543
A0A8C0RTN7(WASHC4)	25.5380107974558	24.989885064915	25.2813938166468	25.5604879428355	26.1281166014529	25.3980325531591	25.6884050643721	25.34336764388	NA	25.518153189695	NA	25.2269977360281
A0A8C0RTR9(--)	26.1195144256477	NA	26.2127846042532	NA	25.9170689996291	26.1986923239922	24.8470894700761	26.2075998944964	25.870207227797	26.063404956595	26.0342476943512	26.2616787464537
A0A8C0RU77(TKT)	31.4747937673749	31.3083993931594	31.4129139345992	31.3856107667943	31.1487992855448	31.1215166413279	31.5928122366248	31.2927447479145	31.437429733637	30.9662299948366	31.1335699180885	31.4132671096971
A0A8C0RU90(--)	NA	NA	NA	NA	NA	NA	NA	NA	NA	23.3968900829047	NA	NA
A0A8C0RU92(--)	25.0019149592242	24.8761459432652	NA	NA	NA	NA	24.1175143814162	25.3351089870694	24.9667085672527	NA	NA	NA
A0A8C0RUD1(MAPK3)	26.919457850627	27.0696867469388	27.0287579565593	26.5452917437971	26.9884771876474	26.6134394492856	26.5399047196718	26.2449595541576	26.4061019571358	26.710302813442	26.9682916753297	26.5577740522772
A0A8C0RUI4(--)	25.3574642152906	NA	NA	24.2547945058072	NA	NA	25.1846880245022	NA	NA	24.1562263034449	24.5101450540922	NA
A0A8C0RUI7(--)	26.9036867877083	26.9425721337568	26.8953894533154	24.4780926642327	24.3705932299827	24.6266715549647	26.7471439981867	27.1358462542292	26.9264876580393	24.6748142321447	24.5079093008223	24.831710829684
A0A8C0RUL0(GNPNAT1)	28.4287018729953	28.5646001059349	28.6765705433009	28.5249596921159	28.6205181974438	28.5770468787486	28.2840975949605	28.6844509355973	28.5913861200714	28.6470158322001	28.7854706777421	28.9105363742649
A0A8C0RUX2(TMEM59)	NA	NA	NA	NA	NA	NA	NA	NA	NA	NA	NA	21.7455857020359
A0A8C0RV14(--)	25.2288700550666	25.7751504924782	25.7111697466548	25.6236888496084	25.662127014744	25.5963642630962	25.9607343010681	NA	25.5143353012146	24.5869203979367	24.6004819109538	25.1794960827678
A0A8C0RV37(--)	28.44118524452	28.3106869679217	28.7832239262023	29.3939890425768	29.5949665628648	29.6036402662293	28.6159665529617	28.9024222236647	28.9870408206326	29.3989703345292	29.1455962071376	28.9569296416662
A0A8C0RV40(QNG1)	26.987393269459	27.1124722785036	26.8615962102059	27.3503488352841	27.3462115277342	27.3535492108845	27.262216597227	26.8744349085978	27.4487655106551	27.5675405671346	27.2283012739085	27.4347582684952
A0A8C0RV89(--)	29.0271765741354	28.8185454142448	29.0371890337983	28.7742960386167	28.8495372968827	28.7360868392122	29.1681090216287	28.8633107132736	28.8241417422034	29.0428868476271	29.0136111347903	28.5587011427284
A0A8C0RVA1(--)	26.346786394213	26.1770642321441	26.1786605963957	26.6720914276791	26.6474619398718	26.7141081870782	26.548176222403	26.864550979274	26.4866024391269	26.8221368596308	26.8582796684215	26.4631683671621
A0A8C0RVD4(POLG)	NA	NA	NA	NA	25.9577489333074	26.9841366201283	NA	NA	NA	NA	NA	NA
A0A8C0RVI7(AKAP10)	NA	NA	NA	NA	NA	NA	NA	NA	NA	NA	NA	19.8162055607409
A0A8C0RVQ9(NOC2L)	28.1139629227287	27.8405615625747	27.9588664053359	27.8192156841637	28.1027954162393	28.395297275864	27.6288836910404	27.7697640085834	28.0030309318808	28.0691745535721	28.1854160543116	28.0777553608149
A0A8C0RVV2(GLOD4)	28.7085936925849	28.5695699802371	28.5276837656587	28.1035459469103	29.1322220056916	28.7049385887859	28.2812699930687	28.6014811520616	28.5511649865713	28.1556184933857	28.4904101666963	28.6116467354755
A0A8C0RVX6(--)	23.7778612880914	23.8951351707864	23.2609792405427	NA	NA	23.5605754027514	NA	NA	24.6065940754552	22.2968691687208	NA	NA
A0A8C0RW04(--)	NA	NA	NA	NA	NA	NA	NA	NA	NA	NA	23.2311795700391	NA
A0A8C0RW25(GRPEL1)	27.7307206501222	27.8204944262906	27.5984671517648	27.6585359860302	27.2788798856895	27.3839333757729	27.7706463523517	27.4870779964074	27.5399342924878	27.4833921650454	27.361268214106	27.5473820945139
A0A8C0RW56(--)	25.9328754196278	25.4239665808585	25.3066427639882	25.4940247103134	26.3578668746836	26.0475589619685	25.3253965957772	25.1138238610831	25.0219986116458	25.5049430957701	25.4818228307379	25.7803917832329
A0A8C0RWD0(--)	NA	NA	NA	NA	NA	24.1638455795925	NA	NA	NA	24.8565710449539	NA	NA
A0A8C0RWE6(PITPNA)	27.5512750193701	27.3390063023534	27.3751752207998	27.5216315881364	27.7470159123305	27.7197322263619	27.3440113940998	27.6092882109652	27.1957296406123	27.9036293315646	27.5351207378513	27.6279102125683
A0A8C0RWN4(--)	26.0962542993161	26.3726536060852	26.3873889344091	26.1511243384911	25.4231972289686	24.9903612661901	25.8473762596687	26.1704700452566	25.8560960679822	25.5254899835008	25.6919492148895	26.0576948159512
A0A8C0RWW7(PIP4K2B)	24.4576373809918	NA	NA	25.2146013439406	25.2177104421585	25.0328824704105	24.5924629684296	NA	24.4307766601809	25.0872773308599	25.1582697538759	NA
A0A8C0RX08(ACACA)	29.909993034765	30.0400930261023	29.9274770154414	30.2348926961837	30.3977470204021	30.4002944219907	29.6541712061755	29.5339890740414	29.5607794552715	30.1347942011227	30.2345501353271	30.2226241247822
A0A8C0RX34(TUBGCP5)	23.2965611428765	23.1370549232584	22.8239595952376	NA	NA	22.9240832374428	23.2512732013424	23.2854564056091	22.6303204571089	22.6639029003144	22.977116383299	22.7660573171018
A0A8C0RX62(--)	NA	NA	NA	NA	NA	NA	NA	NA	NA	NA	NA	21.9078955414388
A0A8C0RX88(--)	NA	NA	NA	NA	NA	NA	NA	NA	NA	NA	23.8952276423463	NA
A0A8C0RXA1(--)	NA	NA	NA	NA	NA	NA	NA	NA	NA	NA	NA	23.0015112796276
A0A8C0RXC9(MRPL20)	25.3924421621354	NA	25.1305341149102	25.9569960880538	25.0245793486133	25.4463851764029	NA	25.5367369206261	25.3118131598024	25.7148418629897	25.2996384458563	24.8473284653622
A0A8C0RXE8(ATAD3A)	28.2365358570001	28.478077230295	28.2893844574367	28.554425729719	28.6732377885188	28.513334064801	28.2905713362222	28.3413413447903	28.4219782487842	28.2581778203294	28.4572459718245	28.4257841471325
A0A8C0RXH5(--)	28.6924880688729	28.3528760373333	28.3427405583237	28.3592166413304	28.3492523380796	28.4929710853234	28.6145631530059	28.4349968159161	28.7123379686687	28.3935799762701	28.3179053208375	28.0942620015354
A0A8C0RXK9(DHDDS)	26.1153726481786	25.7542732277318	25.8817336683522	26.6869903040584	26.6643804414071	26.5240106563071	25.2107426778132	24.8279373050757	25.7550122415201	26.0593462763927	26.751875198218	26.4877680426762
A0A8C0RXQ4(--)	27.032546217049	NA	NA	NA	NA	NA	NA	NA	NA	NA	NA	NA
A0A8C0RXQ6(--)	NA	NA	NA	NA	NA	NA	NA	NA	NA	21.9125809276704	NA	NA
A0A8C0RXT0(LOC479005)	NA	24.1144197452108	NA	NA	NA	24.668335779283	NA	NA	NA	24.8078399298743	NA	24.3398048875204
A0A8C0RY18(--)	NA	NA	NA	NA	NA	NA	NA	NA	23.4464482822814	NA	NA	NA
A0A8C0RY55(USP39)	26.4175749343347	26.6939173849683	26.4313666314697	26.920139653589	27.1009925480002	27.3388363335689	26.6396178210264	26.6843171607313	26.7512367528206	27.0608515862691	26.9513816612831	26.9227502507327
A0A8C0RYB8(RGS3)	NA	NA	NA	NA	NA	NA	NA	NA	22.7983974393333	NA	NA	NA
A0A8C0RYK7(HAUS3)	24.8731913778254	24.9599167035135	25.6184892377638	NA	NA	26.1507564546905	25.1529816867243	NA	24.999121245046	24.1102035454044	25.0620464672064	24.4493481727872
A0A8C0RYN1(CARHSP1)	25.9464817274491	26.3164645366569	26.0545104225658	25.5446876279024	25.6796808941525	25.3677304086386	26.1264238978628	26.0286736599078	26.6696608289447	25.6813977816646	25.7566418301617	26.0121622820038
A0A8C0RYN9(--)	NA	NA	NA	24.373914964368	23.806660534721	NA	NA	NA	NA	NA	24.2837621070692	24.3508377730082
A0A8C0RYW0(PLOD1)	26.7395674079472	26.8348479113803	26.8795853061003	26.2976459418183	26.2910370292565	26.3164472730343	26.4871546845159	26.0108826730318	25.7803417174694	26.0534128672005	26.1034158828975	26.3131634306408
A0A8C0RZ87(GTPBP1)	NA	NA	NA	NA	NA	NA	NA	NA	NA	NA	NA	24.2684232084496
A0A8C0RZD5(RTCB)	30.3851478782369	30.1927232419397	30.3481550068661	30.2755315091943	30.342549836368	30.0587891198122	30.238086014574	30.0563361051466	30.1247242765695	30.0523248423026	30.0963498202264	30.1785466289389
A0A8C0RZG3(DNAJA1)	28.5148018056467	28.965046634507	29.0221838592414	28.386813582441	28.5923132561719	28.662208525241	29.038340865287	28.9927237128582	28.5592118828989	28.7029259783147	28.3170427486669	28.2265568370156
A0A8C0RZM4(COPG2)	27.6008788555266	27.9203668496589	27.9741581918359	28.3925158607307	28.7039491312183	28.6678351887833	27.9471508810051	27.9380910149472	27.9233738247006	28.5363812192726	28.7061579859302	28.605548920554
A0A8C0RZP2(AFF4)	23.1854217258288	22.9566150872331	NA	NA	NA	NA	NA	NA	NA	22.5039974716391	NA	22.5886139976525
A0A8C0S0E9(--)	NA	NA	NA	NA	NA	NA	NA	NA	NA	NA	NA	23.0862489830156
A0A8C0S0J3(DYNC1H1)	32.9953512385669	32.9779081949058	32.939139022897	33.0440569470612	33.1202655821985	33.0276248085051	32.8815411468284	32.9075418901929	32.999591047917	33.0764657546648	33.1011804519284	32.9958734750231
A0A8C0S0M4(NIPBL)	25.4257601413579	25.1473636328434	25.0367018465403	25.1979803353603	25.2737677171953	24.7817178932851	25.1556088435421	25.3112241844764	NA	25.2604409281868	25.0440185020485	25.3943734591761
A0A8C0S0U2(--)	NA	NA	NA	NA	NA	NA	NA	NA	NA	NA	NA	24.3286869783668
A0A8C0S0V4(--)	23.9739502563012	NA	NA	NA	NA	NA	NA	NA	NA	NA	NA	NA
A0A8C0S0Z2(FRG1)	25.3227520004443	25.4293086579333	25.6428982724272	25.5966201836134	25.5980127327864	25.7662545063989	25.8390120920608	NA	24.9763560973223	25.5855457479605	25.6592984666751	24.9127819122951
A0A8C0S1G4(--)	29.4877105514249	30.0218133402606	29.9028247051963	29.277816343407	29.3694870568558	29.5231470144169	30.0808076081612	29.9788288355842	29.6606624375729	29.2769959941196	29.4383323448553	29.5325593117324
A0A8C0S1J3(--)	NA	NA	NA	25.8143094252039	NA	26.2639005657021	NA	NA	NA	26.7303967474153	26.3972818889201	25.8157757278414
A0A8C0S1K7(--)	29.6274232268959	29.5153095220822	29.4259641777108	29.6445082006299	29.6293180676555	29.4203325964941	29.8827804190652	29.6500158229689	29.8367449465529	29.4924745459824	29.3846127997585	29.2869637168334
A0A8C0S1R1(--)	25.8244695488009	25.8372323526788	26.1766458446838	25.9480871748713	26.4644621173598	26.6052663162356	26.4530119724699	NA	25.3582023383509	26.2538753219631	27.0034599223808	26.4584981075502
A0A8C0S1R2(--)	27.1662423224118	27.0986855995516	27.0724494532764	27.5305143330451	27.4812377400507	27.676267883532	27.336624915198	27.3403653322245	27.2801196948979	27.6541029016024	27.4034875988943	27.5612166135116
A0A8C0S2B1(--)	25.4853591135546	25.3117785208501	25.4321794398768	26.038858889586	26.0584175625176	26.0420570991944	25.4756829715336	25.0307795999672	25.0516301497084	25.3621883802839	25.4309361356733	25.6387067933863
A0A8C0S2D4(CAMSAP2)	26.7486801421199	26.7736674407065	26.6379609789943	26.6963074923476	26.7539163269212	26.4287657571135	27.1173360250348	26.797611066421	26.8897152430869	26.6990909555527	27.0462479222675	26.6099222232983
A0A8C0S2G1(LPIN1)	NA	NA	21.7526256486832	NA	NA	NA	NA	NA	NA	NA	NA	NA
A0A8C0S2H6(--)	NA	NA	NA	NA	NA	NA	NA	NA	NA	23.4729595031687	NA	NA
A0A8C0S2I3(--)	23.7547064886227	NA	NA	NA	NA	NA	23.723382640486	23.923339818524	NA	NA	NA	NA
A0A8C0S2P9(ALDH3B1)	25.4058099037509	25.4529334477704	25.8014893144339	26.5476762669248	25.9709702047319	25.9686212709693	25.3419435969556	25.6106263548175	25.927324415985	26.0968775849213	26.144546380493	26.3365227678537
A0A8C0S2U1(RBMX)	30.3057386453927	29.9319911719853	29.9046918999944	30.3246372001599	30.4977177689373	30.5830687899769	30.176764717097	29.8579683513821	30.2017470736543	30.1779529028344	30.4209148100433	30.520564222024
A0A8C0S3C0(--)	NA	NA	NA	26.0727356536199	NA	NA	NA	NA	NA	NA	NA	NA
A0A8C0S3H2(--)	27.2855975073786	27.6100630770979	27.2678519571886	27.4227803253273	27.8631925370743	27.4090840055084	27.423742228935	27.4255040549047	27.6232423071203	27.4652876404641	27.7097114237879	27.4984598128391
A0A8C0S3M2(APRT)	29.7461670561858	29.5830149738022	29.5508164940003	30.4286220138693	30.4573829771126	30.4911368592469	29.8166853081462	29.6696101479008	29.7165959315596	30.3059560333296	30.5401930287729	30.6554001358195
A0A8C0S3Y5(--)	NA	NA	NA	NA	NA	NA	NA	NA	NA	NA	NA	23.184377791098
A0A8C0S3Y9(--)	NA	24.2732697332516	24.9491342123385	25.1518985242037	25.3159292682746	25.1720737187152	24.971233398209	24.8211394564146	24.3149272647093	24.3879804857223	24.1580770991329	NA
A0A8C0S4A9(--)	NA	NA	NA	NA	NA	NA	NA	NA	NA	NA	NA	24.1416456682274
A0A8C0S4F8(--)	NA	NA	NA	NA	NA	NA	NA	NA	NA	NA	NA	21.3871653963292
A0A8C0S4H5(SCFD1)	29.9792378207155	29.9458680639202	29.9791015052204	30.1330799138243	30.2676287507147	30.0600785068325	29.9494904773214	30.1606276889583	30.1093618140998	30.2618132279465	30.175337601286	30.0609803925762
A0A8C0S4J7(WDR36)	28.4508903039536	28.3183364136037	28.5352320011098	28.7740760605014	28.9507422735309	28.752130497288	28.2902197702171	28.2016302420519	28.5128444858378	28.7839732322198	28.38751219427	29.062602367488
A0A8C0S4K6(NRDC)	28.7449970586437	28.7664819990252	28.4635347876844	28.3278308303143	28.0665082128172	28.3562387683957	28.3097333491958	28.7590700644936	28.7832863832369	28.319284364504	28.262754247559	28.1013432822054
A0A8C0S4L7(UPK3A)	NA	NA	NA	NA	NA	NA	NA	NA	NA	NA	23.246468072968	NA
A0A8C0S4U0(MACROH2A1)	29.0328877237475	29.0520915873171	29.1122236879902	28.8631629915118	28.8188196532151	28.9910752735136	28.8529929982281	28.8920339434267	28.8225927594737	28.4527763855482	28.7104013548198	28.3676137780781
A0A8C0S4W9(ORC3)	25.4445223100848	NA	25.5709454579626	25.5611874737497	25.5420619437397	25.3067470489138	25.6322857021457	NA	25.8295108066564	25.1694764009508	25.002601813781	NA
A0A8C0S4Y3(NT5C3B)	27.5226794600669	26.9937766468844	27.148896237599	27.7448367110903	28.0346989842374	27.8595835049683	27.1354548822252	27.63727006617	27.7987237324317	27.3821200126307	28.0709664353628	27.7729127615049
A0A8C0S5A2(TMEM63B)	24.6651940677324	25.1790784000621	25.3171376568542	24.9921780447858	NA	25.5864336925216	25.2918274845442	25.5659875887159	25.2608715941392	25.8988755361147	25.8392043648771	25.5684831496801
A0A8C0S5K7(UTP4)	27.1683481674579	26.3107389653642	27.0543448073276	26.9376421365861	27.3239718642521	27.1955419241276	26.9208211344902	26.4768419800106	26.823716696838	27.0007766365556	26.7071459302548	27.2593457399082
A0A8C0S5U9(--)	25.9420575128166	26.1450908304104	26.2449232722649	26.7404684085819	26.8349684322476	26.6351953401892	25.7940447575326	26.4554597986271	26.202919538893	26.8898312666537	26.4490804923802	26.723643031253
A0A8C0S5Y1(--)	NA	NA	NA	NA	NA	NA	NA	NA	NA	NA	NA	20.8132331886445
A0A8C0S5Y2(TXNRD1)	27.5912077563398	27.834727380444	28.5058971840714	28.4921306878389	28.3682801114614	28.0800959944846	27.0940606062617	26.7601493796008	26.7099085806097	28.5904583877713	28.3112934881725	27.8260832135973
A0A8C0S5Y6(SIKE1)	25.9060749380022	24.253713052239	24.9531371299012	NA	NA	NA	23.3996304931049	23.0999699217114	23.7602001510122	NA	NA	NA
A0A8C0S5Y9(FTO)	NA	24.5982115587017	NA	24.4576373809918	24.7519517926828	24.3143741371109	24.3029183305457	NA	NA	24.3727864325863	24.5042763739664	NA
A0A8C0S6I1(--)	NA	NA	NA	NA	NA	NA	NA	NA	22.4304831792073	NA	NA	NA
A0A8C0S6V7(SH3GLB2)	26.5407177513111	25.9021231646806	NA	26.364828506763	26.1996286161222	26.1679081084925	26.4134648499936	26.1303966415022	26.1751234121026	25.9043071682988	25.9730306030499	26.6481479901205
A0A8C0S7A2(NQO2)	NA	NA	NA	24.9408261526716	24.9619046476951	NA	NA	NA	NA	24.589322888152	NA	24.8849269425207
A0A8C0S7C7(--)	NA	NA	NA	24.8138692436472	24.5648835223736	NA	NA	NA	NA	NA	NA	NA
A0A8C0S7Q5(NDUFA5)	27.928578643638	27.3943571031094	27.9018470552	NA	NA	NA	27.5472349858117	28.2215413230272	27.9560433972763	NA	27.7320802479458	27.8206161521632
A0A8C0S7Q6(VPS50)	25.6201126337207	25.5829073354301	25.943645534339	25.7094616531291	26.0458939454348	26.215101472546	NA	25.6217900887564	25.5797751323602	26.0072723285436	25.5524481806796	25.4236460674294
A0A8C0S7W6(MAP2)	NA	NA	NA	NA	NA	NA	NA	NA	23.0217106367287	NA	NA	NA
A0A8C0S7Z1(--)	NA	NA	NA	NA	NA	NA	NA	NA	NA	NA	NA	22.2809621569829
A0A8C0S008(ATP8B1)	NA	NA	NA	NA	NA	NA	22.6403517459946	NA	NA	NA	NA	NA
A0A8C0S8F5(OSGEP)	26.9374176450209	26.8542421621736	26.942236532226	27.6205881107021	27.0694818914126	27.1208989699391	26.8394206411701	26.733761786266	26.9314558543711	27.2268324146881	27.1153528024517	27.2209419769921
A0A8C0S8K6(PJA2)	NA	NA	NA	NA	NA	NA	NA	NA	23.6815318274934	NA	NA	NA
A0A8C0S8P1(ENSA)	25.962919651207	26.1016137903441	25.697315461124	24.8550030271347	25.3788832695774	25.1909163909505	26.6155456762998	25.8147739156342	26.3125230751038	25.1357875551966	25.2956857104773	25.3322772623621
A0A8C0S8X9(--)	NA	NA	NA	NA	NA	NA	NA	NA	NA	NA	20.5566519872462	NA
A0A8C0S8Y7(--)	NA	NA	NA	NA	NA	NA	NA	NA	NA	NA	NA	25.0604805598389
A0A8C0S9A8(--)	NA	NA	NA	NA	NA	NA	NA	23.2361672215331	NA	NA	NA	NA
A0A8C0S9B1(--)	25.6647873119266	26.1432816862151	26.4356168546784	NA	25.3011397440269	25.9912699414705	25.8374489247788	26.2586091622823	25.9960850112187	25.5115934220287	26.3020816217846	26.1685011999874
A0A8C0S9B9(--)	29.1356750420413	28.9785833888418	29.1230226506114	28.9797284498788	28.9569296416662	29.1685872736522	29.0239028805104	28.9101932362836	29.0372937837605	29.0580665594075	29.1298662641843	28.9944781762155
A0A8C0S9M1(TRRAP)	26.3402634493798	25.7222624243394	26.2188007400528	26.1806915056224	26.4876760555744	26.5072439487174	26.7226011860798	25.9780159743237	26.6747872988567	26.1770262019338	26.3409085859148	26.3139764456191
A0A8C0S9P1(SHKBP1)	NA	NA	NA	NA	NA	NA	NA	NA	NA	NA	24.6982167313672	24.713662558888
A0A8C0S9Q9(--)	NA	NA	NA	NA	NA	NA	NA	NA	NA	NA	NA	26.765344177
A0A8C0S040(TUBGCP3)	26.6696608289447	26.5093146043265	26.2965086319101	26.9215022936345	27.2504276752928	27.0362197359252	26.6368553595966	26.5390764346143	26.6857880024593	26.9230904153999	26.9285221703426	26.9828318992247
A0A8C0S097(ATP6V0A1)	26.0418482822998	26.1818290834146	26.057446933754	25.9818525836259	26.3657964560904	26.0798519318274	26.4546913774515	26.4431314863361	26.4549737021797	26.537522117242	26.7001499114978	27.0312845684851
A0A8C0S119(--)	NA	NA	NA	NA	NA	NA	NA	NA	NA	NA	NA	21.8725245917095
A0A8C0S138(--)	NA	NA	NA	NA	NA	NA	23.7790644531129	NA	NA	NA	NA	NA
A0A8C0S315(MATR3)	32.0728774550761	32.2234874798423	32.0903675751744	32.177893516783	32.1657273586052	32.2799647770014	32.077882666797	32.1805041932839	32.0313108640868	32.1418441829854	32.2367468219252	32.0834730376669
A0A8C0S348(TEC)	23.8916168522956	NA	23.9891921278023	23.2341508350918	23.7296190840917	NA	23.4460696055985	NA	23.718164931215	NA	NA	NA
A0A8C0S424(FAM118A)	23.2615532190826	NA	NA	NA	NA	23.7374800745121	NA	NA	NA	NA	NA	NA
A0A8C0S441(--)	25.3853495101762	NA	25.266601555911	25.1780526658981	25.1764556284477	25.3191723663938	24.9075196856226	25.6064811222322	NA	25.3168960600956	24.9461470342471	25.2472796994615
A0A8C0S447(GPHN)	25.4047060570964	26.2323695424769	25.601615748674	26.3365738424299	26.401421993448	26.3808493009026	25.660495836956	25.3294741860999	25.7608346429438	26.0895621722233	25.9931287784321	26.1364135551156
A0A8C0S463(SLAIN2)	26.0907738931458	25.5997444382943	25.7439897804114	26.3926714342917	24.6378228228974	25.2917221155256	25.6668741094792	25.0554416542015	25.8510516745881	25.8873928101306	27.0194556702573	25.7548338935382
A0A8C0S497(MRPS30)	NA	NA	NA	NA	25.0466850678922	24.9000740941803	NA	NA	NA	24.6864560714876	NA	NA
A0A8C0S500(--)	NA	26.1004913511771	26.5136427907205	26.0909353790679	26.4301704924874	26.0715291388696	26.1176134587679	26.0991071438024	26.0683341626003	26.3893926550325	26.2953704247268	26.6968380900148
A0A8C0S505(--)	NA	NA	NA	NA	NA	NA	NA	NA	NA	NA	NA	24.7139247097874
A0A8C0S546(DDX27)	27.8164716998694	27.7090540397244	27.7719059080812	28.0815188710052	28.3670304838035	28.4213362663324	27.7724723495922	27.8322542745107	27.9163857436178	28.4948411221437	28.1760275501969	28.0490558356501
A0A8C0S560(--)	21.8603747146648	NA	NA	NA	NA	NA	NA	NA	NA	NA	NA	NA
A0A8C0S671(HNRNPL)	30.9463562265973	31.2608603805102	30.8996593213694	30.4139732006244	30.3903852721146	30.2907690544578	30.9597509177847	31.3498428632047	31.2191655286535	30.4059843316332	30.0527135168255	30.1013683313861
A0A8C0S737(--)	25.7804668786207	25.5707138903707	25.9763779502127	24.6139733176861	24.7221321101787	24.7908424357016	25.6429258076655	25.8274528052757	25.7925561896639	24.6502589773785	24.7904944689402	24.6295647353452
A0A8C0S773(BAG6)	28.5923845496608	28.5299933298519	28.6658378633106	28.6367516643243	28.7826616911832	28.9403333141876	28.9851143870522	28.8100487004628	28.924450272581	28.5570217222563	28.6402041632579	28.7068496179871
A0A8C0S817(KRT13)	NA	NA	NA	NA	NA	NA	NA	NA	NA	NA	25.4876913871653	NA
A0A8C0S833(--)	NA	NA	NA	NA	NA	NA	NA	NA	NA	27.0091320365948	26.9910752735136	26.7242938026299
A0A8C0S914(--)	NA	NA	NA	NA	NA	NA	NA	NA	20.5416071264995	NA	NA	NA
A0A8C0S968(ASH2L)	24.9834626616585	24.2573147493385	24.3278650859931	24.9689947216889	24.7400051071072	24.8527668434263	25.0943425517736	24.0577154708786	24.4673105103993	24.2570989008917	24.9040774288138	25.1998532358452
A0A8C0SA24(CHM)	NA	NA	NA	NA	NA	NA	NA	NA	NA	NA	NA	22.0040860195242
A0A8C0SA71(TSC22D2)	NA	NA	NA	NA	NA	NA	NA	NA	NA	NA	NA	21.1069973601464
A0A8C0SA86(--)	27.0284418187163	26.8794684555724	26.8403814770637	26.8252948059214	27.3337279362308	27.1123728474383	26.9455890396391	27.0554830283262	26.6727658678956	26.8647870995758	26.9831581900868	26.6463635804423
A0A8C0SAE4(--)	24.659325690675	NA	25.0231837854346	NA	NA	NA	NA	NA	24.6399765528078	NA	NA	NA
A0A8C0SAH5(SAMM50)	27.6395488239178	27.7505341364009	27.3817075665771	27.6583316816978	27.8963137394307	27.7686287730828	28.1691609668861	27.861891959585	27.890353257267	27.9317376252439	27.5350465575782	27.6528044998959
A0A8C0SAI2(--)	NA	NA	NA	NA	NA	NA	NA	NA	NA	NA	NA	23.0924726271038
A0A8C0SAP8(SUCLG2)	29.3119430484666	29.2925692402376	29.3818725591483	29.23004360406	29.8337024607121	29.3313164549084	28.5545355141147	29.0548881611878	28.9169836103218	28.9752520956991	29.1751710124471	28.9676047758067
A0A8C0SAW8(RBM33)	NA	NA	NA	22.9995169918709	NA	NA	NA	NA	NA	NA	NA	NA
A0A8C0SB12(--)	28.5309979533106	28.328601386421	28.6314186040916	28.3499272042086	28.9714472075601	28.4765330021134	28.0882078800163	28.1722645135367	27.7850652730265	28.4816611846658	28.6449550842612	28.5989285245816
A0A8C0SBA6(CTPS1)	29.7814740305538	29.690041651853	29.436685398552	29.4563844976817	29.5533457379486	29.385374197865	29.699306118896	29.5617810802557	29.3246586575008	29.6240620251885	29.5161365291765	29.6151948519319
A0A8C0SBB7(HNRNPA0)	NA	NA	NA	NA	29.1314126533478	28.7861564878436	NA	28.957068068187	NA	NA	NA	NA
A0A8C0SBF1(AKAP17A)	NA	NA	NA	NA	NA	NA	NA	NA	NA	NA	NA	22.4484914206025
A0A8C0SBH7(--)	NA	NA	24.2062775085389	24.0769199548968	24.2663513455543	24.198504992627	NA	NA	NA	24.0001534003688	NA	NA
A0A8C0SBQ6(FRYL)	26.0592843807306	26.0563722851329	26.2010693186231	26.5863477862837	26.4683985743722	26.6089358614602	26.1064742835892	26.0517753370037	25.8837856342975	26.2675841052757	26.6766714157823	26.4410268980112
A0A8C0SBS8(--)	NA	NA	NA	NA	NA	NA	NA	NA	NA	23.6175087177701	NA	NA
A0A8C0SC48(OAZ1)	25.5954824114402	25.6943691531309	25.5946569651621	26.1602333641411	25.2388513603842	25.5848865970479	25.7418317106753	25.7285037018026	25.6680922704658	26.3253279662768	25.8465874510675	25.7769833472593
A0A8C0SC69(SET)	29.9549071004444	29.7490159556836	29.3592794878853	30.1192917856149	29.6024195248793	30.1759324044447	29.8168836303735	29.7081989923752	30.0376079880212	29.927194411123	30.1450373667486	30.5178454275627
A0A8C0SC86(GPKOW)	NA	NA	NA	NA	25.9839627255005	25.4330714082223	NA	NA	NA	25.189371245062	25.476146686663	24.9614189586838
A0A8C0SCB1(LOC480914)	NA	NA	NA	NA	NA	NA	NA	NA	NA	NA	NA	27.1325162030976
A0A8C0SCB8(--)	25.6781769396931	25.3113974374748	25.5878647105734	25.5914360579648	25.7920348278413	25.7383566069704	25.4364113865475	25.6878713555297	25.5605754027514	25.2934772619024	25.6303704541453	25.4964649418458
A0A8C0SCC1(--)	NA	NA	NA	NA	NA	NA	NA	NA	NA	NA	NA	22.6894025703976
A0A8C0SCD5(--)	NA	NA	NA	NA	NA	NA	NA	NA	NA	NA	27.0831432990906	27.2696363668668
A0A8C0SCH2(--)	NA	NA	NA	NA	NA	NA	NA	NA	24.5678451611493	NA	NA	NA
A0A8C0SCK4(GK)	27.2340704134365	27.1574989804952	27.0609546322348	27.6078782963249	28.0767365083426	27.363358652703	27.3292859798455	26.2052149968806	27.1303573609794	28.1457905356725	28.2570089545068	28.2198809852117
A0A8C0SCX1(--)	26.7418831308214	26.8780655105275	26.8221368596308	27.2867434479595	27.0290740251422	27.3869779921324	26.6768059014539	26.7440667946577	26.6456766809193	27.3894418918106	27.179685898575	27.0069942351502
A0A8C0SCZ1(C4H5orf51)	NA	NA	NA	NA	NA	NA	NA	NA	NA	23.1019423394188	NA	NA
A0A8C0SD27(PSMD11)	31.2166817578257	31.2221058636408	31.0885996437025	31.3291897285223	31.3281198370862	31.4196597468577	31.2868646000019	31.1864200380472	31.2607482394265	31.3591956918703	31.4971467061085	31.2813473840504
A0A8C0SD78(RINT1)	25.580896610309	25.7979573211469	25.7348989469748	26.1432232889362	26.1119949468802	26.2497407723272	25.6984022171337	26.056847709217	25.9516706827358	26.1698777627675	25.9934959396083	26.0938188948168
A0A8C0SDF8(TRAPPC8)	26.4361730729283	26.1698968724501	26.3992393244891	26.7537888409457	25.3130249994712	25.6648686722628	25.8900168849548	26.2209604221218	26.5398307849797	25.796027128523	25.2614814842522	25.1573062227902
A0A8C0SDL6(SLC12A9)	NA	NA	NA	NA	NA	NA	NA	NA	NA	NA	NA	23.7705203362761
A0A8C0SDN1(--)	26.734666418829	26.7468878151015	26.8228662302433	26.8990830501251	27.368696413597	27.5710178152132	26.652941228801	26.6600333344167	26.7843165341251	27.4969372597551	27.5223053074569	27.3099067813101
A0A8C0SDW0(PFAS)	28.6511285183183	29.0445553362682	28.3902212502811	28.7202869020146	29.1004662867648	29.2320584136873	28.7258869529863	29.0175189706959	28.3202747385506	29.1697822105576	29.0675599548766	29.1376305429806
A0A8C0SDW2(--)	NA	NA	NA	NA	NA	NA	NA	NA	NA	24.5535032108207	NA	24.6990644716925
A0A8C0SDX4(SBF2)	NA	NA	NA	NA	NA	21.6180466855366	NA	NA	NA	NA	NA	NA
A0A8C0SDZ3(--)	24.6786336630499	24.4274555669383	24.6140295028693	24.9436902420364	25.1228153590404	25.0707105884699	24.1465481669484	24.5674390215039	24.7419088402073	25.106534187467	24.8673583076642	24.995028368191
A0A8C0SDZ8(NDRG3)	27.2814468806414	27.3919835084863	27.5243245797652	27.1815826843345	27.2035917583852	27.2861265161387	27.5068052533639	27.1930993845676	27.6523258466562	27.1329083730058	27.1817722258235	27.0658922029697
A0A8C0SE18(SRPK2)	NA	NA	23.0617581382655	NA	NA	NA	NA	NA	NA	NA	NA	NA
A0A8C0SE21(MAGOHB)	NA	NA	NA	NA	NA	NA	NA	NA	NA	NA	NA	26.7649647034874
A0A8C0SE28(TRMT61A)	26.9098786214226	27.2705277447394	27.0204097986213	26.7605301216415	26.9588111052979	27.1670084399424	27.2483478864128	27.4610772103985	27.1624056203544	27.2618580523252	27.3967267989884	26.4975769277734
A0A8C0SEA6(--)	NA	NA	NA	NA	NA	NA	NA	NA	NA	NA	NA	24.34638062989
A0A8C0SED0(TBP)	NA	NA	NA	NA	NA	NA	NA	NA	NA	NA	NA	25.1846880245022
A0A8C0SED5(LPXN)	NA	NA	NA	22.4250109604706	NA	NA	NA	NA	NA	NA	22.5657203659507	NA
A0A8C0SED8(CDYL)	25.4668128362825	26.3881283356592	26.1793442121385	25.9144709035023	26.0538064264644	25.9628093593234	26.1093269388953	26.4182185923452	26.1763224621585	26.1591748867177	25.9510258630685	26.2880293431501
A0A8C0SEN2(SRP9)	27.7511090298299	NA	27.4547384354098	26.7030580388248	27.0039959811842	26.9632284236322	25.4273916247759	27.7850652730265	25.8376173472715	26.4346628384815	27.0012062978024	26.7275432635308
A0A8C0SEP1(NEU1)	NA	NA	NA	NA	NA	NA	NA	NA	NA	NA	NA	22.6317419191768
A0A8C0SEP5(ZNRD1)	26.0788142046632	26.6082309041821	26.6184892377638	25.4376499831828	25.948889229119	25.6592712421614	26.8406215860833	26.7245540290088	26.4964497032094	25.7932014243233	25.8640786227041	25.7939207688562
A0A8C0SER6(--)	29.4066129083399	29.4259841797217	29.3037371379425	29.4398189340474	29.707590284577	29.3621465672783	29.6122269749255	29.6504781237034	29.9564311961875	29.5462232072158	29.9461470342471	29.9385958362181
A0A8C0SEV1(--)	27.7178381969726	27.8120704404522	27.7963737635657	28.6726647219608	28.5395645887109	28.3350919451166	27.4787715940811	27.8054432728115	27.4825461674494	28.737441391694	28.4517157680687	28.512392419287
A0A8C0SEY0(LOC475937)	30.5006646645863	30.7292300951779	30.573891080707	30.1944855635574	30.436387556957	30.440848737412	30.1647088657701	30.7359416331288	30.3889494483967	30.1850615402317	30.3534230147676	30.4972418989455
A0A8C0SEY4(--)	25.6453468529446	NA	25.7170144983402	25.1137841267223	25.2807922882624	25.9828318992247	25.3260827112801	25.1666062789663	25.7755021793837	25.8661794232886	25.3592752982002	24.590351303337
A0A8C0SEY7(--)	22.9789673581996	NA	23.3742467175465	NA	NA	NA	24.2757579358262	23.1262545182204	NA	NA	NA	NA
A0A8C0SEZ3(ZFYVE26)	NA	NA	NA	20.7038765442826	NA	NA	NA	NA	NA	NA	NA	NA
A0A8C0SF08(PSMC4)	29.8128355118181	29.9844082885296	29.8468354941965	30.1169395985596	30.3071510818147	30.2638289474964	29.62381790255	29.7619728564382	29.8160443884107	30.0142498722745	30.1617091245121	30.3124624862138
A0A8C0SF49(DSG3)	28.997307809963	28.8295047580136	29.1361886176611	28.7883053254433	28.5715603789486	28.7613547181832	28.8663504212481	29.0373199700627	29.270082124646	29.2080187076714	29.0382361913256	28.9037155149221
A0A8C0SFC7(--)	28.3402804303536	28.1090379404783	28.3195427885029	26.4435899741204	26.1048959189752	26.9402212819576	28.7407578964681	28.391819668268	28.5858465645854	27.152188736772	26.6096404744368	26.6179290222279
A0A8C0SFE7(--)	NA	NA	NA	24.5020315003502	23.5400230072988	23.7896490572307	23.5158095421279	NA	NA	24.5894943416006	NA	24.3745120651729
A0A8C0SFI2(--)	27.2968411690887	27.7261793812919	27.2471710259621	26.7291004088961	27.128883568798	26.8752555209213	27.756845399379	28.0449982044032	27.5521549797761	26.5980411381662	26.8664388605162	26.2546323394428
A0A8C0SFR7(--)	27.324143593218	26.8812202205194	27.1251432097708	27.3284301872941	26.776054657082	27.0145691350002	27.2779936549098	26.941453158256	27.6595570739353	27.128195283538	26.8561435727169	26.5614205753665
A0A8C0SG12(--)	33.9235332179695	34.0354300628226	33.9056245919498	34.3962419409631	34.4288590827324	34.1981355273027	33.7242572045306	33.8388348178552	34.0207707451629	34.1865971391429	34.2119768805827	33.9817573369206
A0A8C0SG94(ATP2B4)	30.2707505031805	30.0653529785041	29.995907161207	29.4324104488811	29.5157230848883	29.6315053373525	29.8287484778982	29.9175527769298	29.8069186098092	29.3615192267279	29.3909387081697	29.4137513235686
A0A8C0SG98(--)	24.9128275867142	25.0473925467604	25.1653416141485	NA	24.947975743174	25.2314359547434	24.7007055523673	25.0841170787204	24.9845929938261	25.1133072290128	24.9878919729717	NA
A0A8C0SGA0(PUF60)	30.5495869268955	30.5533457379486	30.4686898807924	30.6302732360945	30.6401351941863	30.8156627533422	30.2826182133369	30.2609164477835	30.2687444379105	30.4351955753076	30.6167553659195	30.5261730998497
A0A8C0SGB9(--)	25.1637688180377	25.5156291037509	25.2931264034068	25.9980883507539	25.7759542223267	25.8938168066362	25.3584706531332	25.2342166312937	25.1638071993256	25.7624069798406	26.1328103405224	25.939773066019
A0A8C0SGH4(--)	26.6477363991213	26.2196686931901	26.0186494701576	26.7736674407065	26.653351337784	26.1926856222826	26.1235259490325	26.7444518042337	26.235385840964	26.5706559926645	26.2639005657021	25.8380503434187
A0A8C0SGI9(--)	30.2836119951196	30.5284105594892	30.154604907226	30.6062022310914	30.6391865349507	30.631574720207	30.5367702631322	30.3800978993688	30.4344003733909	30.6999183312942	30.5143691654846	30.6808514160905
A0A8C0SGJ4(OCIAD1)	NA	NA	27.2208497478062	27.9028247051963	27.5278328814253	NA	26.785190025073	27.7004145290776	26.625334281542	NA	NA	NA
A0A8C0SGK1(RAPGEF6)	26.0137389049126	NA	NA	NA	NA	NA	NA	NA	NA	23.5988930396028	NA	NA
A0A8C0SGL7(R3HDM2)	NA	NA	NA	23.6007087497972	23.2647060256318	NA	NA	NA	NA	NA	23.5888655793152	NA
A0A8C0SGW1(ABCB1)	NA	NA	NA	NA	24.061840523843	NA	NA	NA	24.4231010311285	24.0431841884462	24.3705267172217	23.9019621072389
A0A8C0SH43(TLE3)	22.7154232981106	23.6203084373387	22.5691092640558	22.9108622797699	23.1439044434862	23.1710124391031	23.2108912790433	NA	23.246468072968	NA	22.2397838045464	23.3338814516261
A0A8C0SH50(SLC35F2)	NA	NA	NA	NA	NA	NA	NA	NA	NA	NA	NA	26.6879247352996
A0A8C0SHD6(LOC475399)	30.1138387611863	30.3975430338282	30.3450907250398	30.3225972961344	30.0963498202264	29.9905073418933	29.9440534407279	29.9078462732347	30.2128031539712	30.1954245889203	30.2402488907259	30.0315737937469
A0A8C0SHD9(--)	23.8891117700813	24.5432721222502	24.2330830550946	24.4054204072472	24.2927052605487	24.1674487733735	24.4086630028784	24.4352353239002	24.8665096080275	24.4011941078254	24.3587724476272	24.1605411390843
A0A8C0SHJ8(ECPAS)	29.6385825177592	29.7062238699371	29.6329096902068	29.716514166058	29.9674673566476	29.9902368196647	29.7779835303281	29.6775957516955	29.6730692631596	29.745558134776	29.804674270181	29.80897541491
A0A8C0SHK5(DSG3)	23.6078359775901	NA	23.5226495314287	NA	NA	NA	24.4590768529868	NA	NA	NA	NA	NA
A0A8C0SHL8(BCAP29)	NA	NA	NA	NA	22.878542664932	22.9764522475639	NA	NA	NA	22.7546657166734	23.7486801421199	23.3402804303536
A0A8C0SHQ3(HEATR5A)	27.6264487621234	27.4625600595608	27.3954198619353	27.2443607862179	27.3850861485397	27.6429258076655	27.26686959029	27.48692460796	27.7583077085601	27.3060864503705	26.9496017920887	27.1642293261144
A0A8C0SHT7(SPTBN2)	28.3577075021118	28.5152531179676	28.109087771922	28.707837088964	28.9526040488355	28.8863755689061	28.7106969385752	28.1836662723616	28.1146580299649	29.0725516742026	28.9342992143332	29.0577051434519
A0A8C0SI53(SLC27A4)	27.7614815373676	28.0863360566095	27.8774220378174	27.8398410856156	28.3899341671933	28.3011659156029	27.5765063748244	27.7594510914456	27.3454503226532	28.2328818436724	28.5143127245929	28.2804294807942
A0A8C0SI63(--)	25.3054255492058	25.187409164411	25.2190778031101	25.6411349231642	25.6861087142016	25.0055601338958	25.9367214990919	25.5478380361865	25.8640077558776	25.7677199410673	25.7791897251176	25.342893117737
A0A8C0SIE6(--)	28.790357744747	28.431972296903	28.4012103865637	27.9723514351302	27.6601693799674	27.8822702594132	28.574017445257	28.4664939235587	28.3903852721146	28.0714779930736	27.8737311549054	28.0835491204831
A0A8C0SIR3(IRGQ)	27.8568559560945	27.8355708856079	27.475837559805	27.8768368134702	27.759895495739	27.9241670746842	27.8320731489796	27.8271741441961	27.954102837562	27.9536034143069	27.9114224364879	27.8871022429626
A0A8C0SIW9(MYH10)	25.008384166375	NA	24.9846364504594	24.9618605009046	25.1631929761542	25.1373911365276	NA	25.0605217897102	24.9799791514766	24.5492784531368	NA	NA
A0A8C0SJ08(RBL1)	NA	NA	NA	NA	NA	NA	NA	NA	NA	NA	21.3726801723637	NA
A0A8C0SJ23(SLC12A4)	25.9354630930326	26.5055792247393	26.422668061452	26.760910763227	26.2081024557187	26.06946140426	26.6076666902364	26.8222584470094	26.7800663247093	27.3449426293784	26.8530525067579	27.2978033448572
A0A8C0SJ33(--)	27.7455421070572	27.7572270142578	27.898910123856	28.3585041889725	28.259704909647	27.9957724117518	27.8879156836033	27.5145008523124	28.287580290827	28.7039491312183	28.6565939257435	28.2784368383498
A0A8C0SJ73(PRKAA1)	28.119464953054	28.2210342002824	28.1232200434684	28.1517533960245	28.5034728679357	28.311336801292	28.3830681913146	28.4047060570964	28.3057386453927	28.2120145805485	28.4509296224803	28.0734713367594
A0A8C0SJ90(TAB2)	NA	NA	NA	24.1541413162706	23.8903184637679	NA	NA	NA	NA	NA	23.5570728639082	23.5224100799691
A0A8C0SJD0(ACSL4)	29.9816892997096	30.041921371651	30.0959727272055	30.0808076081612	30.0359052291389	30.1443081190292	29.7034871520155	29.6994054142325	29.7079357988981	30.0582730421674	30.0206217414806	30.023797153711
A0A8C0SJI1(INPP1)	27.8397209711337	27.5939877224459	27.5824767016154	28.3012531507608	28.5127691512491	28.6213918697535	28.0781627004212	27.7068166906448	27.7805669997242	28.0780099615463	28.19211180093	28.1568724237669
A0A8C0SJL7(--)	29.7128954939526	29.6777805478327	29.7406774889929	29.911993800868	30.0954697831387	29.8880608926098	29.8029348127527	29.6428569685844	29.8185454142448	30.0322309083294	29.9298769196785	29.8001133592789
A0A8C0SJR0(--)	24.3947332457372	25.2177474149046	24.6616650349196	24.4210472810015	24.6056336910558	24.2511142513625	24.1179106500046	24.3299189396701	23.6342261127151	NA	24.2099994419816	24.2788090072576
A0A8C0SJR7(--)	28.3619374840703	28.1910764638912	28.6131583865454	28.1114279103765	27.7567817870842	27.7547447112787	28.4411456595221	28.4910603825292	28.817996779866	27.8854739844503	27.4690976109881	27.4550521159113
A0A8C0SJX2(--)	NA	NA	NA	NA	NA	NA	NA	NA	NA	NA	NA	22.4568607215201
A0A8C0SJX4(GLG1)	26.6839157616911	26.8150672009779	26.6027203831498	27.0126524980118	27.2607818826669	26.3220986915902	26.2777099460441	26.4884884054603	26.342893117737	25.6919225996006	24.7861128550942	25.7427056040102
A0A8C0SJZ9(TRAF6)	NA	NA	NA	NA	NA	NA	NA	NA	22.0066561725351	NA	NA	NA
A0A8C0SK10(MLH1)	NA	NA	NA	25.17904042291	NA	NA	NA	NA	NA	NA	25.5188735467395	25.5969329137178
A0A8C0SK32(PPOX)	26.4091487642408	NA	26.3383603144139	26.7189487916205	27.3644444848881	26.5565613657902	26.013717610678	26.1270933436575	26.5013634313219	26.66329489204	26.4678546449614	26.4047060570964
A0A8C0SK85(--)	27.2388149245508	27.5316301352928	27.2134522438871	28.1012430811329	28.3384538305731	28.5608887572508	27.2547584704126	27.5296210694858	27.4729749919527	28.5158546481962	28.698528068895	28.3743462286257
A0A8C0SKF3(SKIV2L)	26.0933353504028	26.427599426443	26.3925404260925	26.4542991680959	26.8868116172609	26.603711002178	26.0383984327287	26.2473340331417	26.1046760096641	26.1915942252856	26.4974094230847	26.2344907498397
A0A8C0SKG6(--)	25.944695799124	26.3565746108091	26.0671855199912	25.850074069264	25.1715011828094	25.3473948267971	26.0423702678767	26.2502650173028	25.7583458359259	25.7270757920008	NA	25.3150655134795
A0A8C0SKI1(--)	25.9663785343002	26.1698013215059	26.0069086571666	26.1132476057133	25.806758854484	26.3154801803205	26.4416760082786	26.0806856421711	26.0189041083369	26.0505511578544	25.4839763828259	26.0043389543171
A0A8C0SKM2(--)	24.8759585315943	25.2349109638115	25.0515886649402	25.2151570316903	25.4908462261498	24.8071029208974	25.5955962290443	25.3358926993654	25.4366337770807	25.088288768976	25.4559770762243	24.6728737490772
A0A8C0SKP0(PUM2)	25.9360474894987	25.9135125295372	25.737815282162	25.0708334006409	24.9766620076691	25.1821512341117	26.0769403364074	25.7880314487941	25.7714525946896	24.7230180144379	24.7867609772833	25.2534245276561
A0A8C0SKS4(DIAPH2)	26.4635893529921	26.2907910214781	26.7241636718364	26.1177521556303	26.3285842674225	26.0051746098991	26.0624788526019	26.4161256529939	26.4359347199364	26.3023257119706	26.4774288557713	26.4504026651757
A0A8C0SKS8(PRRC2C)	28.9893708074962	28.9590875842932	28.9346085490734	28.2818890047112	28.0638369350946	28.1453532596536	29.202611333583	28.9380349127893	28.9490729704336	27.9085622154066	27.8912807745029	27.8818620017634
A0A8C0SKU0(SLC25A5)	31.3769455958851	31.3718667734114	31.5216877434314	31.7244808450839	31.8804102936087	31.8613077961762	31.2609164477835	31.5091862194322	31.622483216645	31.9490381727385	31.8145554404083	31.9157021638652
A0A8C0SKU9(--)	25.8691483690038	NA	25.6247767182342	25.0439350923967	25.5192935889713	25.7931269888962	25.0315790518514	NA	24.8033629446205	25.1908410563618	24.9882821424639	25.1726841733471
A0A8C0SKV3(--)	27.6315226833789	27.9407813561294	27.8623059068871	27.1933814271948	27.2413632131988	27.2499758022535	27.751939027221	27.9953411288994	27.7393098758078	27.2913181296465	27.4512048221674	27.4566194961957
A0A8C0SL13(UBE2L6)	NA	NA	NA	NA	NA	NA	NA	NA	22.7298472421163	NA	NA	NA
A0A8C0SL61(POR)	27.9985188132488	27.8113968418725	28.0386286795275	27.8409816747014	27.7743588833466	27.5765063748244	28.4959086273098	28.0356955198514	28.0976814267256	28.0604908674172	27.8932497709305	27.5266395235196
A0A8C0SL89(--)	NA	NA	NA	NA	NA	NA	NA	NA	NA	NA	NA	23.420212109178
A0A8C0SL95(--)	23.8147005849815	23.2792342256251	23.8645745930433	23.7947141123136	24.248221193711	23.745401055453	23.9408261526716	24.2566671070917	NA	23.6601421718835	24.1527496489207	24.263488712459
A0A8C0SL97(R3HDM1)	NA	NA	NA	NA	23.6457041631805	NA	NA	NA	NA	NA	NA	NA
A0A8C0SLA1(--)	25.4626380620501	25.5917213842006	25.5594088343682	25.366230153686	25.6590806561795	25.9630299346596	25.6415759625779	25.7887035986894	25.5868917727511	25.8818036698099	25.7732649942605	25.4750335198488
A0A8C0SLC6(--)	NA	NA	NA	25.3607827991638	25.3969553912971	25.8277193003007	NA	NA	NA	NA	NA	NA
A0A8C0SLE1(DNAJC4)	NA	NA	NA	NA	NA	NA	NA	NA	NA	NA	22.1056873150595	NA
A0A8C0SLG6(CGN)	29.138729348569	29.0190314105745	29.0886880917491	28.6870236870265	28.7225686162919	28.4272637319482	28.9694723780165	28.8781532345736	29.1391198334084	28.6089711002834	28.7330182706499	28.4074640917509
A0A8C0SLH7(--)	NA	NA	NA	NA	NA	NA	NA	NA	NA	NA	NA	28.2586720555435
A0A8C0SLR3(OGFOD1)	NA	NA	NA	24.2719884132514	NA	NA	NA	NA	NA	NA	NA	NA
A0A8C0SLU9(TENT4B)	23.7320025911483	NA	NA	NA	NA	NA	23.4827154066608	NA	NA	NA	NA	NA
A0A8C0SLW9(EPM2AIP1)	26.7674926435785	26.7265042321277	26.6187692639761	26.5018037842988	27.1562455948093	27.1587512782089	26.8466113606962	26.7625590505734	26.8051357209459	26.6689849352612	26.4749716520569	26.5762901165422
A0A8C0SM21(SHROOM2)	26.5820459392213	27.1880131657976	26.8493583283658	26.4050957464809	26.2041143793078	26.4664705857132	26.6034280375716	26.5916357922548	26.9331456547137	26.2339424606539	25.2371378806977	26.3653125626052
A0A8C0SM53(CD2BP2)	26.2768229960716	26.5106732733435	26.1727032458929	26.3532463216568	26.1134065957032	25.8226474577748	26.6333948277362	26.2224721208092	26.447599479955	25.7493708736199	26.0915609663413	26.3292517578885
A0A8C0SMD1(USF1)	NA	NA	NA	NA	NA	NA	NA	NA	NA	NA	NA	23.3190689758052
A0A8C0SMF1(--)	NA	NA	NA	NA	NA	NA	NA	NA	NA	NA	NA	23.0625323770176
A0A8C0SMJ7(--)	27.2373567361352	26.3371695789214	26.726244357311	27.340110611621	27.5901371106203	26.5694540906453	26.6420995218234	26.5056095095998	26.477614135371	26.862897054218	27.0664055627733	27.2540375734377
A0A8C0SMP6(SART1)	27.2779936549098	27.6075256022659	27.8968333902625	27.4378563126114	27.6489708200141	27.3648618951392	27.5253704982291	27.4907544351119	27.3206190571777	27.4451382693543	27.4098932808092	27.2472615877801
A0A8C0SMX8(--)	27.1173360250348	27.2003210813079	27.1523821793898	27.1357484211813	27.6092882109652	27.6360947544627	26.9542692735684	26.845774287832	26.8873928101306	27.5599047411941	27.9790742405757	27.3894418918106
A0A8C0SMZ9(TRAPPC11)	26.602012381447	26.9918321680625	26.894811473643	26.6665490927601	27.0158454798557	26.7249442805889	26.8176309076698	26.6021540095864	26.9438020052189	26.6654651745717	27.2192809488736	26.9255825085839
A0A8C0SN49(CENPT)	NA	NA	NA	NA	NA	NA	NA	NA	NA	NA	NA	23.0431007305431
A0A8C0SN76(FNDC3B)	24.9951146537796	NA	NA	NA	25.3693622472495	24.7215064383044	NA	25.1954292825118	25.0187343545446	25.780516940041	25.3721221777558	24.9107250653726
A0A8C0SNC5(STX8)	24.985765863713	25.0049175366552	NA	NA	25.2290901682299	25.2417632496377	25.2348378919123	NA	25.6005102677598	NA	25.7011816457026	25.6348631069748
A0A8C0SNH1(AARS1)	30.4026340654395	30.4231210728742	30.4358910176161	30.7600224432547	30.8263863326321	30.8423611824017	30.2453585947679	30.1407782158815	30.3482605557589	30.7276893173256	30.868353714596	30.7157944297504
A0A8C0SNN1(SF3B2)	29.4771315867031	29.5732771525469	29.6682749059319	28.9925616547788	29.2754427047352	29.2038484262459	29.5565284775637	29.9294536971533	29.5344344247463	28.9991373781532	28.8413716693084	28.7606887345072
A0A8C0SNQ5(PSMD6)	30.2838327425825	30.2155829140622	30.063425529933	30.2299748677459	30.1624296314561	30.4961944321195	30.1140870735864	30.234435930297	30.2248102882804	30.4097314620618	30.3914099862999	30.3749265731605
A0A8C0SNS1(--)	26.8537664177205	27.0760228832504	26.6589445079191	26.9170689996291	27.0762268121561	27.0638369350946	27.4104595035344	27.0497829219743	26.940669358688	27.0387333250171	27.1451102712507	27.0587891198122
A0A8C0SNS3(RBBP7)	27.8226231476748	27.7662292272259	28.3638181429841	27.9672474587634	27.9731182143356	27.6344338591394	27.8091901359072	27.8092514788943	27.8445776263161	27.7172498887989	28.0276511708963	28.0714779930736
A0A8C0SNT2(LOC607890)	31.1889564120168	31.2236025548237	30.8725427915481	31.6126312462774	31.4692237898418	31.5068241653977	31.1177447257792	31.0560130293328	31.1485568769009	31.1458876901249	31.5403316184118	31.2615330440221
A0A8C0SNU7(ERG28)	NA	NA	NA	NA	NA	NA	NA	NA	NA	26.0012922146986	26.1496134803733	NA
A0A8C0SNV6(--)	26.7452215152821	26.5401560692873	26.388785263232	25.6256687161239	24.9402885023396	25.2615173521133	27.1875413113238	27.4126414261519	27.5586646543679	NA	24.2017237080907	25.4737646995202
A0A8C0SP22(--)	24.6533240008117	24.4832076260586	24.6779888351007	24.516831600208	24.1941520624989	NA	24.299848023133	24.3097333491958	24.2124506685385	24.1619253143803	24.4769809984783	25.0892590829062
A0A8C0SPF0(MED25)	NA	NA	NA	NA	NA	NA	NA	NA	NA	NA	NA	23.9413636027117
A0A8C0SPG3(PPP1R10)	27.1646129705898	27.2685659859292	27.0558967043264	26.9923725640087	27.2921962155171	26.9724609999711	27.7956308721791	27.4115104708013	27.7876828033016	27.4055177912319	27.3339837861486	27.4797739743642
A0A8C0SPH9(PABPC4)	28.8353600555476	28.9676872210197	28.8856485286451	29.0927760500679	29.1990809589891	29.5761459263426	28.8215895895828	28.8724694036985	28.8038432866783	29.0426781508051	29.3733922983651	29.354936640106
A0A8C0SPJ5(--)	26.2234483522576	25.8233036756805	26.4158356219361	26.1460236953677	25.7282701405237	25.5446581523625	25.9590544096112	25.9102218342328	26.5497925394312	25.838435119815	25.8254161274571	25.577270227903
A0A8C0SPX1(PYURF)	NA	NA	NA	NA	NA	NA	NA	NA	NA	NA	NA	22.7050163973304
A0A8C0SPX7(ETF1)	30.8034738069834	30.6723612416019	30.8014708125321	30.6300127983213	30.6594039568134	30.6907909957087	30.7079193477114	30.4478595549391	30.5705474282025	30.7237894804089	30.6740464363279	30.5223427270847
A0A8C0SQ45(UTP6)	26.0811734442774	26.0560621415195	26.2726648072818	26.1056953067451	25.8891349852498	26.2699751553391	25.8789775799796	26.3909182143235	26.1186236592922	25.7451445626543	25.8145294656284	25.9108165430875
A0A8C0SQ57(--)	NA	NA	NA	NA	NA	NA	NA	NA	NA	NA	NA	24.5874355541789
A0A8C0SQB3(--)	NA	NA	NA	NA	NA	NA	NA	NA	NA	NA	NA	24.020558161892
A0A8C0SQK2(--)	NA	NA	NA	24.7177466981229	24.6780425817727	NA	NA	NA	NA	24.4623884392377	24.4935667070373	24.3334037945194
A0A8C0SQN2(TCF20)	NA	NA	NA	NA	NA	24.1411778935545	NA	NA	NA	NA	23.5896657746755	NA
A0A8C0SQP4(PMPCB)	27.6458140869903	27.8260832135973	27.7207109219024	28.1578844186597	28.0056564988	28.145207471523	27.6639734561091	27.5956958120826	27.9096497675133	27.7482962594512	28.2119681804507	28.6154053567898
A0A8C0SR01(--)	28.1956827137809	27.9718582903499	28.5333393577319	29.3341116940947	29.3911641212655	29.6950299414105	28.4768033613921	28.3087357097357	28.7155162536204	29.8130343639337	29.7490159556836	29.5872066185588
A0A8C0SRA9(CREBBP)	24.0017002500962	NA	NA	24.5043369977732	24.5059728783468	24.2988697352638	NA	NA	NA	24.7276471255258	24.5654647152433	24.2002275243518
A0A8C0SRE9(CHMP3)	25.6530232599245	25.7045099071555	25.7536613437037	25.1723026694733	NA	25.1285689648517	25.9229316818696	25.7807421949379	26.2013685049248	25.3629240908977	26.0520241955219	25.7337876407842
A0A8C0SRF0(--)	27.2127104029961	27.217340662574	27.4353148178	26.8305024411044	27.2985901025565	26.9460354525895	27.0893197058638	26.9504920011665	27.2504276752928	27.2248102882804	27.0158454798557	27.2763083151272
A0A8C0SRI9(RMND5A)	NA	NA	NA	NA	NA	NA	NA	NA	NA	NA	NA	24.2761130432789
A0A8C0SS04(DRAP1)	26.6386515610959	26.6455392617602	26.6538979684776	26.4309042419851	27.339091279237	27.0544483190794	26.2021722608068	26.9552674865906	26.8840186276832	27.1455962071376	25.9897768154277	26.7022654943766
A0A8C0SS43(TMTC3)	24.0004113238594	24.028252102753	24.5814139216302	25.2651354204584	24.9451201573275	24.6207558887002	24.5779616705431	NA	24.9466378910418	24.7570998205138	25.1163249221676	25.7887284871171
A0A8C0SS58(GSR)	28.1128699342505	28.2014900316392	28.2322414387482	28.649450587485	28.6058667842558	28.6606794365542	27.8433200625373	27.8217720359998	27.6015874135886	28.549660363308	27.9624012060253	27.814395000468
A0A8C0SS84(RPA3)	26.8391803321763	26.8983912206485	26.9266007618017	26.5724641986527	27.1066939189819	27.2851565185196	26.875607069079	26.8055047753178	27.1227758715545	26.8846009465774	26.6989585313899	26.5904940808165
A0A8C0SSJ3(TAF1A)	22.6103165792875	NA	NA	NA	NA	NA	NA	22.5002330830389	NA	NA	NA	NA
A0A8C0SSQ9(--)	NA	NA	NA	23.4187976391284	23.3390572890842	NA	NA	NA	NA	23.7774600100022	23.3219611151784	NA
A0A8C0SSS6(DUSP11)	NA	23.3524551442997	NA	NA	NA	NA	NA	NA	NA	21.7820879856478	21.6096404744368	NA
A0A8C0SSX8(--)	24.2127475041017	NA	NA	NA	NA	NA	24.1805587297655	24.4019101986034	24.2695650328392	NA	NA	NA
A0A8C0SSY9(--)	29.3596146232826	29.2594804390392	29.4160491226832	28.7353445211918	28.3288581470258	28.8387596950954	29.2757756932749	29.0196147354782	29.5646182753256	28.5827638051071	28.2852888293316	28.5376776243568
A0A8C0ST40(--)	NA	NA	NA	NA	NA	NA	NA	NA	NA	NA	19.950914658129	NA
A0A8C0ST49(--)	NA	NA	NA	NA	NA	NA	NA	NA	NA	25.4108961521318	24.2604768219269	24.7441181352047
A0A8C0STB1(--)	23.8166547946143	NA	NA	22.6162975563383	23.5101450540922	22.9805545103979	23.809607216793	NA	NA	NA	NA	NA
A0A8C0STH5(SIN3B)	NA	NA	NA	23.5350465575782	24.5913219116683	24.1044560668272	NA	NA	NA	23.6215385948063	NA	23.309663970512
A0A8C0STI1(--)	24.9292674399028	NA	NA	NA	NA	NA	NA	NA	NA	NA	NA	NA
A0A8C0STJ7(CTNNA1)	32.1518561966595	32.2257010625211	32.0991435213123	32.1576495545345	32.2914828114617	32.3651279311529	32.265478620769	32.1259560859347	32.3965226681015	32.5138046571792	32.3871269722333	32.4665279572399
A0A8C0STL9(--)	NA	22.651584304407	NA	25.0302323512107	23.9971408809178	24.3256710811359	NA	NA	NA	24.824930780088	24.4342174149346	NA
A0A8C0STU7(MRPS26)	25.7263223246714	26.2889798163402	26.1148367177063	26.3679969573767	26.2214952283248	26.0941814467996	25.8023278182164	NA	26.1294536136478	26.5934891484593	26.2644196913963	26.2559111568315
A0A8C0STX0(--)	NA	NA	NA	NA	NA	NA	NA	NA	NA	23.1392115820107	NA	NA
A0A8C0STX1(KDM5C)	NA	NA	NA	23.9348109868129	NA	NA	NA	NA	NA	NA	NA	NA
A0A8C0STX4(NCSTN)	NA	NA	NA	NA	NA	27.3683633814993	NA	NA	NA	NA	NA	NA
A0A8C0SU33(--)	25.676536917573	25.2745143709612	25.4073344200396	26.3260141144116	26.6331176262672	25.8200926580264	26.0686006810361	25.6587266439741	25.933663463852	26.3307054756527	25.80624260096	26.1130488435835
A0A8C0SU42(TRIP11)	28.3476060281093	28.2711959169046	28.3810474075353	28.3877586824033	28.6176838595087	28.3056081969057	28.0868927983748	28.0098261405489	28.2378125783586	28.6615631076868	28.4168746301363	28.4887258930618
A0A8C0SU81(--)	26.1691322876419	NA	26.3487459812306	26.2102596180791	26.6827108940511	26.6205881107021	26.2657077481624	25.2367000701972	25.8113723414515	26.315186470287	26.3168270250185	26.0278515093286
A0A8C0SUA1(DNAJB11)	25.4157389319585	NA	24.0512567438434	NA	NA	NA	24.7262963360194	NA	24.6615563122819	NA	NA	NA
A0A8C0SUA9(DGUOK)	25.9443830342404	26.3690626601331	26.9365193292752	26.813967073378	27.032546217049	27.4003147830783	26.562396279522	26.5010140902599	26.3734503817171	26.8368953981117	27.1093867244441	27.1238613837949
A0A8C0SUM9(--)	24.0713654659395	24.2342531834426	24.1998532358452	26.0253822427269	25.6083437204976	26.3515287471721	24.939257445481	24.6641091306323	24.8958285630557	26.1495747196086	26.2825077508706	NA
A0A8C0SUS0(--)	25.8403094365646	25.745401055453	25.7959776024316	26.0050675016144	25.9105649654131	26.1705082486817	25.8076188667116	26.0089183989458	25.5387805032394	26.170718349438	25.8103674657803	26.1041360901049
A0A8C0SUU0(--)	31.7627570353191	31.6999183312942	31.5350558303209	32.4499512557904	32.4705576986583	32.8271438517049	31.8233522725425	31.4060350334568	31.5048370470002	32.3194512686306	32.4314144564074	32.3570205306806
A0A8C0SV84(ATP2B1)	26.3268713409284	25.7726611140176	26.3382922988542	25.977273633835	26.0700963707464	26.3753575351695	25.8524334980341	25.8744818133069	25.8507894552493	25.4508588483607	26.0752476904099	25.5778464531137
A0A8C0SVF8(HMGB3)	28.6538638101264	28.8257800308619	28.199525653727	28.6931530432069	28.3907132598487	28.2674948102525	28.9872848328367	28.8912228221423	28.5846285864287	28.2592110281997	28.5269006549226	28.3446887157277
A0A8C0SVI8(FKBP15)	25.63516765701	25.6600333344167	25.4529020366938	25.9847233597992	26.3549618537455	26.1977179351599	25.3871588211554	25.1711957373966	25.4284782563017	26.0972795618091	26.2873072691377	26.1757325779379
A0A8C0SVQ9(ARIH1)	27.0268600895359	26.6313145172952	27.2009758101782	26.6998852453732	26.5257886533928	26.676267883532	26.9396609902729	27.0960732949822	26.8113968418725	26.6615291303422	26.8454153935872	26.7936479562536
A0A8C0SVS8(SS18L2)	NA	NA	NA	NA	NA	NA	NA	NA	NA	NA	NA	24.38574446251
A0A8C0SVY4(VAC14)	26.5800340123515	26.1556281431647	26.3584538849211	26.5492784531368	26.1955419241276	26.6423750030235	26.52659475339	26.1568049321941	26.4656924414236	26.680834653139	26.3707761242655	26.3488641470592
A0A8C0SVY6(--)	27.8757828110393	27.5402299873117	27.7876828033016	27.3750094604686	26.79327585591	27.466843945945	28.4676214695644	28.2466275356408	27.6734399929679	27.1885791875302	27.3661967969609	27.4744456686783
A0A8C0SW51(RBPMS)	NA	NA	NA	24.6099222232983	NA	24.5900657059807	NA	NA	NA	24.3611845335259	24.1632313727647	24.1769881707211
A0A8C0SWD1(--)	NA	NA	NA	24.6011623205125	24.4442379324682	24.5442749155317	NA	NA	NA	24.5562543798496	24.5679611800509	24.894811473643
A0A8C0SWM0(SREBF2)	NA	NA	NA	NA	NA	NA	NA	21.7358699927438	NA	NA	NA	NA
A0A8C0SWW1(CNPY4)	NA	NA	NA	NA	NA	NA	NA	NA	NA	NA	24.9072904571808	NA
A0A8C0SX61(USP11)	23.1685203279123	NA	23.0062110072587	22.5988476175563	NA	22.2414141330882	22.6734238176548	NA	23.2851741606623	NA	NA	22.5764861920896
A0A8C0SX68(--)	32.0043711038684	32.1226894889109	31.9548031261702	31.8310387884562	32.0473275356056	32.080966402592	32.3164332461889	32.0417908523547	31.9621322581453	32.0428346762518	32.1284780118653	32.1105756930447
A0A8C0SX95(--)	26.2876595455117	26.5302612978508	25.9811775570679	26.7327272254179	27.1129693310635	27.2283012739085	26.3160156153183	25.8815936552464	26.2099065105746	26.7984765474673	26.8252948059214	26.7129282828488
A0A8C0SXB6(IMMT)	NA	NA	NA	NA	NA	NA	NA	NA	NA	NA	NA	19.9158297900086
A0A8C0SXJ4(--)	27.4747550938893	27.3237142324693	27.597757059197	27.4833152766695	27.3510231888066	27.1375084017951	27.1163447545266	27.3425710289415	27.0039959811842	27.2157680411048	27.0420779792216	27.1247489230668
A0A8C0SXK5(--)	23.7889524636468	23.874927332002	24.2727715773563	NA	NA	22.2493357078364	24.8656132164364	22.8081935604932	24.1479458264084	21.4135390964936	NA	NA
A0A8C0SXN2(--)	29.0424172373163	28.8999185683501	29.2768185599514	28.9563481051958	28.5621633355128	28.6718552990959	28.9118795460932	29.0912381164609	29.4207341482226	28.9568742673387	28.8098954228322	28.6055842422018
A0A8C0SXT4(PTCD3)	27.7537250937331	27.5110353690857	27.6581273484291	28.4210954492434	27.8263257139199	28.2062961421115	27.7810675010444	27.8942910938859	27.674517938318	27.8941175922472	28.1017941009292	28.2289892871987
A0A8C0SY39(--)	NA	NA	NA	NA	NA	NA	NA	NA	NA	NA	NA	25.9289287287374
A0A8C0SYL4(IMMT)	NA	NA	NA	21.6942150363623	NA	NA	NA	NA	NA	NA	NA	NA
A0A8C0SYM0(ERGIC2)	25.7007584593861	26.0364922530251	26.2088466692148	NA	25.4287657571135	NA	25.2912302916581	25.6647601907949	25.1345347398856	25.1079711348377	25.3121248729526	NA
A0A8C0SYM2(TUBGCP4)	24.2684945989557	NA	NA	NA	NA	24.8481407533163	NA	24.4256641142648	24.5229487898755	24.8697131904032	NA	NA
A0A8C0SYR7(RBBP5)	NA	NA	NA	NA	NA	NA	NA	NA	NA	NA	NA	24.5725364797741
A0A8C0SYX6(EXOC6B)	27.9258654287976	27.5716688672146	27.8147616941176	27.6963738277289	27.7848157365663	27.6335334085001	27.6404455290473	27.4260641849922	27.7146322793702	27.7989090933657	27.7270887793667	27.8534689977511
A0A8C0SYY9(EPS15L1)	26.3922456141401	25.8266045389088	26.0380634626839	26.2684589041442	26.6371318438905	26.6117522509167	26.3732346317638	26.1524788909729	26.1763224621585	26.5015760322988	26.6485594637291	26.670066213214
A0A8C0SZ03(--)	NA	NA	NA	25.2336682379008	NA	NA	NA	NA	NA	NA	NA	NA
A0A8C0SZ12(--)	28.4584589947541	NA	NA	NA	NA	NA	NA	NA	27.9901556531036	NA	NA	NA
A0A8C0SZ25(SLC39A10)	NA	NA	NA	NA	NA	NA	NA	NA	NA	NA	NA	22.5707081007046
A0A8C0SZ55(--)	28.3346232125072	28.6923882962816	28.7292300951779	29.1999000272192	29.32401479841	28.9511314998219	28.4383720071198	28.672968138494	28.4215770432306	29.1831456573982	29.0692513941704	29.0505874832053
A0A8C0SZ63(UTP25)	24.6862423230554	24.8275981723009	24.7182172018275	25.2926350581185	25.4228444721911	24.9169323743114	24.6367170975772	24.6990644716925	24.899106105395	24.7182694705463	24.496678265856	24.7891515247083
A0A8C0SZB6(--)	25.7966708130424	25.7771088000929	25.8703013109795	26.6159665529617	27.0786717132483	26.9366316493376	25.840477525467	26.0313266412178	26.1216895419383	26.5956246820424	26.6651940677324	26.8862301901621
A0A8C0SZD5(--)	28.0264907697333	28.3965634965896	28.1315843720936	28.1538804808785	28.2269242622158	28.5652540598805	28.1647568109702	28.3473948267971	27.2917572393869	28.7703628007011	29.3639434331207	27.9479311680851
A0A8C0SZP4(--)	NA	NA	NA	NA	NA	25.6443844237615	NA	NA	NA	NA	26.1339666995789	26.8424211310851
A0A8C0SZS9(CD109)	NA	NA	NA	NA	NA	NA	NA	NA	NA	NA	NA	25.2569190025137
A0A8C0SZX7(PRR12)	25.2014619879214	24.849668526353	24.5675550730698	24.8477585571313	24.3505680347554	NA	24.7475537965252	24.9268721746594	24.8937473856656	24.5561958989302	24.5741546285235	23.5549672517014
A0A8C0SZY4(--)	24.7769582553834	25.1960299361935	24.6735208668128	25.5052460493087	NA	NA	25.5127691512491	24.8698073058081	25.0465601826578	NA	NA	NA
A0A8C0SZZ4(DNM2)	27.9583133095459	28.6204832395442	28.411631687004	28.0556898811534	28.1501560217617	27.9616839002322	28.223614061817	28.3086923184537	28.1489931831382	28.7153853286444	28.0729604854949	28.2576384614693
A0A8C0T000(METTL1)	NA	NA	23.6837819371893	NA	NA	NA	NA	NA	NA	NA	NA	NA
A0A8C0T0B0(--)	NA	NA	NA	NA	26.558270521259	NA	NA	NA	NA	26.4128675108717	26.1530783581289	26.2802436172389
A0A8C0T0C4(--)	26.0109680156155	26.6416862013676	26.4948029823465	27.0254878534323	26.624916129264	26.7333739128826	26.5120608137639	26.8267499914269	26.7147632727003	27.00142108045	26.8795853061003	27.018713133916
A0A8C0T0J0(--)	NA	NA	NA	NA	NA	NA	23.073851292779	NA	NA	NA	NA	NA
A0A8C0T0J3(MCM7)	29.3190689758052	29.4973370855019	29.3026046216239	29.9872577224076	29.9633386834848	30.0777553608149	29.6518983434554	29.4817958909836	29.7187528664432	29.7980129614775	29.8329332927988	29.7889742372882
A0A8C0T0J7(--)	NA	NA	NA	NA	NA	NA	NA	23.1192096475049	NA	NA	NA	NA
A0A8C0T0Q0(--)	24.7187920536073	24.3917868979914	24.4102815717659	NA	NA	NA	NA	23.9827666321957	24.3741803730135	24.0840765176891	24.2444515246085	NA
A0A8C0T0R7(--)	NA	NA	NA	NA	NA	NA	NA	NA	NA	NA	22.1681530274373	NA
A0A8C0T0X4(TRADD)	28.3376034606561	28.357581669223	28.5858107563713	28.2360339786108	28.9484604083582	28.7234477425839	28.6866564318853	28.4680489290078	28.4669217171663	28.4189664840044	28.8804029949029	28.7949805282658
A0A8C0T0Z1(DHX36)	27.7214282102378	27.8420614016129	28.0028163887856	27.6493135273442	27.5895657745241	27.6241492018351	27.8106003651336	27.9855487375118	27.7894873779804	27.799156204237	27.778312592569	27.8074100537283
A0A8C0T1A5(XPNPEP1)	28.8032890316454	28.9309767175522	28.779252357041	28.7447084202146	29.1367753374473	28.8988813007958	28.5772990446302	28.9451704020076	28.8888737930628	28.773321595076	28.7443555614718	28.6000281262396
A0A8C0T1C3(ZNF451)	NA	27.0540342275034	NA	NA	28.9246201646391	29.2795663402931	NA	28.9533258822204	NA	28.8212854609393	29.1395833969238	29.577461127997
A0A8C0T1P3(MED17)	25.0321678383151	24.6988525833072	NA	25.1452269107917	NA	25.7626857639406	23.9073821529282	NA	23.9252429310748	25.6401145028218	25.5881793441473	24.7167005846402
A0A8C0T1Y9(NIBAN2)	29.866807299122	30.0508988058429	30.2707505031805	30.2511277989185	30.232378692308	30.2291727020089	30.2079256485834	30.2666238940114	30.2208958631361	30.4084160114687	30.4119548804283	30.3306328245435
A0A8C0T2B3(TFB1M)	NA	NA	NA	NA	24.6305093257117	24.0967569700113	NA	NA	NA	24.4886722702463	NA	24.1338295528862
A0A8C0T2F6(--)	33.3507387343527	33.3936873674034	33.2582789276711	33.4946456450241	33.7897438798997	33.7606966646927	33.3952206542797	33.3556036026228	33.567966618208	33.7513485011627	33.9710874140073	34.2150910549682
A0A8C0T2T6(--)	NA	NA	NA	NA	26.57556902139	26.1836852002752	25.7797407927487	NA	26.4512834410084	26.6008788555266	26.5647527217049	26.4133034313753
A0A8C0T2T8(AMMECR1L)	NA	NA	NA	NA	NA	NA	NA	NA	NA	NA	NA	23.4240627210036
A0A8C0T3R1(--)	NA	NA	NA	NA	NA	NA	NA	NA	23.1679081084925	NA	NA	NA
A0A8C0T3S7(SRRM2)	27.6090063382459	27.7728498537481	27.3427405583237	28.2532712254985	27.9636694124912	27.764395306003	27.7704573241104	27.681437996721	27.5248476337803	28.0155796677792	28.1298662641843	28.1427754979171
A0A8C0T3U0(--)	NA	NA	NA	NA	25.5702216857903	25.0627052884826	NA	NA	NA	24.605464145071	NA	NA
A0A8C0T3U6(POLR1A)	28.4760307718532	28.4607257859332	28.5009685177974	28.7092841582216	28.8423312071258	29.0437995414267	28.6891585918675	28.5743784258526	28.6496218943521	28.9258088491932	28.6368899230312	28.7962499748968
A0A8C0T4D0(DTWD1)	24.8271135585776	NA	NA	NA	25.1116766380362	NA	NA	24.5492784531368	NA	NA	NA	NA
A0A8C0T4D5(--)	NA	NA	NA	NA	NA	NA	NA	NA	21.4351208449888	NA	NA	NA
A0A8C0T4K1(FAM8A1)	NA	NA	NA	23.6941299993731	24.0984446618094	NA	NA	NA	NA	NA	NA	NA
A0A8C0T4R0(GMPS)	29.7556522018576	29.9499078634204	29.8093894910794	29.6835644458946	29.6494334556795	29.8478660600426	29.5155915095817	29.7488400630894	29.6563552467719	29.5238013360463	29.518408357286	29.2829495499985
A0A8C0T4T8(TTC27)	27.6599653068302	27.4151425338593	27.5536203887806	28.755190567457	28.7903888195651	29.1363353199788	27.5389728655379	27.7301375728811	28.0760228832504	28.8597612095988	28.7761174252536	28.7098100055667
A0A8C0T4Z2(--)	29.4227602788474	29.5921706586239	29.7814427631198	29.9591981610573	29.7989245390352	29.8985065486026	29.467757493126	29.7338587383201	29.8190176822786	30.2477369440806	29.8157085548811	29.8134166948296
A0A8C0T5B3(--)	24.9561098844933	24.73634494728	24.8545750899706	25.2652069738393	25.0229722186525	25.170813839668	24.9026982230994	24.959518785754	24.8898544702474	24.7744971321168	24.812792678544	24.869289595086
A0A8C0T5B5(SECISBP2L)	24.5155087989609	NA	24.9347210179911	24.858611665901	24.8315658764839	24.2712760767728	24.9906209461046	NA	24.7562855148988	25.6672532031313	24.5996876940106	25.6526677580314
A0A8C0T5E3(MON2)	27.1135655681739	27.3207911856801	27.168635090136	27.4941162935233	27.499296532629	27.3827796811565	27.3701941074126	27.3654460666749	27.2465369340117	27.4870013042223	27.2325159328111	27.3090394121738
A0A8C0T5J0(CHUK)	25.4239024838689	24.7106181221616	24.7423715308257	24.8590384075723	24.651792303055	25.0448940123662	25.0007551501339	24.5271915742486	24.8864162723293	25.1885037307954	24.9254693249616	24.8703248308165
A0A8C0T5P2(--)	NA	NA	NA	NA	NA	NA	NA	NA	NA	26.3545415688787	NA	NA
A0A8C0T5U5(DPF2)	26.9527151236357	26.4988097728788	26.8444579055541	27.380964866411	27.8021798823687	28.3970533483427	26.8813369292555	26.8210421118553	27.0234799268161	27.4507330191302	27.5061999373469	27.3016456437084
A0A8C0T5W8(--)	NA	NA	NA	NA	NA	NA	NA	NA	NA	NA	NA	24.1156107756102
A0A8C0T5Y9(--)	NA	NA	NA	NA	NA	NA	23.640748903045	NA	NA	NA	NA	NA
A0A8C0T6E2(TBC1D25)	NA	NA	NA	NA	NA	NA	NA	NA	NA	NA	NA	23.6745448766351
A0A8C0T6G2(HMG20A)	25.3987176012972	25.4642595583978	25.5271020668579	26.091298656317	25.9071758293003	25.3009652547194	25.4899892825928	25.6886985200986	25.320171426936	25.8687716985168	25.9964729715225	NA
A0A8C0T6H0(MFN1)	23.9554448743986	24.4333261550628	24.0214903818234	24.5287421539962	24.4402507487947	24.6679028462993	24.0981233488813	24.2230247857787	24.2831262317746	25.2990794242312	25.1403589227442	25.2770713970336
A0A8C0T6H7(L1CAM)	25.3042769481644	NA	NA	NA	NA	NA	25.6733321541219	25.9781032833918	26.0440185020485	NA	25.7403397286513	NA
A0A8C0T6H9(--)	30.8817599192969	30.8209204219188	31.1505555311678	30.6516417807159	30.2694134363184	30.27586447724	31.4716481619941	31.8490152433069	31.671180432967	31.5571860996863	31.2498289130366	31.3216300181626
A0A8C0T6I4(SSR3)	NA	NA	NA	NA	NA	NA	NA	NA	NA	NA	NA	28.7990017649026
A0A8C0T6M0(--)	29.6732714912285	29.411894287176	29.6626160086615	29.1280969302611	29.1089631900854	29.3106653017676	29.4928374184653	29.3123759262426	29.8063348026392	28.9479033079551	29.1078414691778	29.4510868858723
A0A8C0T6P4(CHORDC1)	29.4266840754521	29.943215151895	29.2856415988515	29.0406156470249	29.3182933101233	29.3625437419122	29.9198272005612	29.7722992938361	29.6606114394273	29.4333460552655	29.266355813977	29.2186344766747
A0A8C0T6S2(SMPD4)	25.4344719595149	25.704351592503	25.5627019614658	25.9891054872569	25.5157493985097	25.7716540848931	25.5613331666738	25.4731763310139	25.2487640841158	25.9932799737625	26.0517338564102	25.6866163620318
A0A8C0T7A0(NBN)	24.6635120672686	24.6236609447517	24.3811299439374	NA	NA	NA	NA	NA	NA	24.2826314682646	NA	NA
A0A8C0T7D8(--)	NA	NA	NA	NA	NA	NA	NA	NA	NA	22.5412762602425	NA	NA
A0A8C0T7G8(CMTR1)	26.1124126206867	25.8042496050805	25.5527999431263	26.2041890239872	26.1614256264823	26.594628493072	26.3632750932902	26.2487821769447	25.9058454798726	26.0889357174357	26.1056153878973	26.1230127802596
A0A8C0T7M5(LOC610164)	30.4175990766933	30.7084950276556	30.6417723195614	30.7332769282406	30.7697482475394	30.7021498785928	30.589780052076	30.4989542968212	30.2893404802061	30.5480255187727	30.6459858261776	30.6357315969627
A0A8C0T7N5(MED15)	NA	NA	NA	NA	NA	NA	NA	NA	NA	NA	NA	23.5491021527996
A0A8C0T7U4(TAP2)	24.6118366577136	24.6900316579717	24.2683518144107	24.7725856112112	NA	NA	NA	25.9600051147797	25.5019707795842	NA	22.893710359782	NA
A0A8C0T7Z6(--)	NA	NA	NA	24.8071520665444	NA	24.1364917860102	NA	25.5591754074538	25.6431185396197	24.5929191385582	NA	24.5298146568638
A0A8C0T8A0(GSK3B)	25.640555854246	25.3296110479561	26.292108430976	26.0384402985163	26.1562648859158	26.195635785423	25.6477912847062	25.5446286762203	25.4920695489212	26.0856170357649	26.4484819682925	25.985070944813
A0A8C0T8G1(SLC39A4)	NA	NA	NA	NA	NA	NA	NA	NA	NA	NA	NA	22.78110753365
A0A8C0T8H0(PRKCA)	NA	NA	NA	25.3067470489138	NA	NA	NA	NA	NA	NA	NA	NA
A0A8C0T8L9(GTF2E1)	23.8147005849815	NA	24.5899514512058	24.6901382558025	23.8547177497965	23.9522485519962	NA	NA	24.3500958714258	24.6162190200361	23.7989708750517	24.1097254624306
A0A8C0T8M3(EML3)	25.9967100070261	25.7129807435329	25.6983227261539	25.568628107735	25.227107939731	25.121511701006	25.8667218297476	25.5988362618212	26.2151755509296	25.4312231471436	24.9141971473268	25.3382752944632
A0A8C0T8N2(--)	NA	NA	NA	NA	NA	NA	NA	NA	NA	NA	NA	26.079973968317
A0A8C0T8P0(AKAP8)	25.2549026065908	25.7879318443934	25.3826147923009	24.9341360838514	25.7351572676331	25.4086953920582	25.9504030049732	25.3070946108998	25.9131700987742	25.8418455208672	25.3876518760494	25.561304029266
A0A8C0T8W7(--)	24.6849591669902	24.3800731212249	24.3400087107858	24.189258120606	23.9197987923846	24.5176126857708	24.6780425817727	24.3538688583186	24.7132954675832	24.6318973066551	24.3187242869872	24.1342213659955
A0A8C0T9C9(--)	25.4162867561689	24.3340861134126	24.7635471198127	24.9911834256214	25.2521615537149	NA	NA	NA	NA	26.3675304647618	NA	NA
A0A8C0T9D5(PSMD12)	30.9381751640936	30.8543759370396	31.0024945143097	30.645126925729	30.9522013309819	30.7608156122454	30.8283550555043	30.994086980778	30.9818253709232	30.6307071946001	30.6277536993856	30.6687313934708
A0A8C0T9E3(--)	26.75837125361	27.1213931282042	26.361134322848	26.9511592976821	27.1182275865263	26.8124989304011	27.5439947934539	26.8002059534945	26.7398248941233	27.2234299389094	27.3854976299722	27.8212854609393
A0A8C0T9H8(RPLP0)	32.7750382172216	32.9942050250588	32.7396076431916	33.0638594304314	33.2060777648161	33.054202466541	32.9145799637582	32.8955483571395	32.8862374594472	33.1905173082765	32.9540404191091	33.0545259480197
A0A8C0T9Q5(--)	25.9460577696114	26.253749113755	26.1333984355265	25.1755803105913	24.5237265714495	25.3424862567794	25.9303733425265	26.1058950844981	26.0427042395589	25.7936479562536	25.2911248790121	25.2848565690808
A0A8C0T9T0(PSMA1)	28.1872109213436	28.7087252353287	28.4563061563365	27.4450593149123	27.3928842972456	27.4501037083064	28.9685114141224	27.8935391027087	28.6554001358195	27.7650912057489	27.6238004636379	27.7488720451562
A0A8C0T9T3(--)	25.1146977402646	25.5487200948108	25.4083390710808	25.2212923941365	NA	25.8730035819267	25.2040770555197	25.1439044434862	NA	25.0805433354827	25.8878343601752	25.9540251608543
A0A8C0T9V4(ATP13A3)	NA	NA	NA	NA	NA	NA	NA	NA	NA	25.7621027902784	NA	NA
A0A8C0T9X3(RABEPK)	25.5554354311769	25.9950499400719	25.6006803968922	NA	NA	NA	25.8094600255425	25.9958694326282	25.9114567247326	26.0237760074213	26.0316211159972	26.3019769990614
A0A8C0T092(TAOK3)	26.2689228678211	26.3828291441385	26.4025446184201	26.5973308358325	26.7602763047793	26.8014399755019	26.4270079122755	26.5159448561022	26.2034050621649	26.6270056797295	26.1970617257821	26.437316619451
A0A8C0T108(PIH1D1)	25.9869811669271	26.2287416402108	26.0202614200916	25.2375755583775	24.682818034153	24.6248882481357	NA	NA	NA	24.3077200115487	24.7023447684166	24.2303001907011
A0A8C0T149(SPTBN1)	33.0394394836038	33.0264380020429	33.0932515951256	32.8178176665299	32.8563068583133	32.9647850634718	33.1430310478619	33.0241110075067	33.0493090590805	32.9880538790242	33.0028297986638	32.9404348358819
A0A8C0T181(--)	28.1759799781052	27.6168079381183	27.9623460413167	27.5165310700453	27.6532829943821	27.6434075892832	27.5178078911035	27.7084621378462	27.9903720871198	27.6066787845694	27.6036402662293	27.5410428357185
A0A8C0T211(--)	NA	NA	NA	NA	NA	NA	NA	NA	NA	NA	NA	21.9992417012242
A0A8C0T254(SPTLC2)	29.2771512311178	29.2340475655576	28.9051798448436	29.2590313930193	28.9516317793742	28.9485718026283	28.7095471058524	28.9793741233318	28.7243913930227	29.2055040029609	29.266601555911	29.4911368592469
A0A8C0T273(--)	26.7946397548943	26.483545929505	26.9933447669109	26.9872848328367	27.1540253952516	27.2519629858196	27.2479858777437	26.9383154017648	27.1198112255886	27.143067551302	26.978256061548	26.9344960713872
A0A8C0T306(--)	NA	NA	NA	NA	NA	NA	NA	NA	NA	NA	NA	23.1667594963667
A0A8C0T318(--)	NA	NA	26.0868523153083	26.093516698551	26.3343248488076	26.606396401511	NA	26.1142410058138	NA	25.9662905127605	26.7224709025162	26.1112786531948
A0A8C0T358(--)	25.996839282706	26.3330113149833	25.993215177704	25.7724849346556	25.4887641938527	25.3242637913326	26.3660466821528	26.6235214123718	25.842804743682	25.0696457781606	25.4647581139245	25.5603713213662
A0A8C0T445(EXOSC7)	26.0919845971968	26.0928516438662	26.0526876084481	26.6478736091686	26.8886706108865	26.9648814372656	26.0400302988674	26.2086792546465	26.1379773675726	26.8168988848003	27.0413469984028	26.7530236884266
A0A8C0T457(NOP2)	29.0522730111204	28.6546492476599	28.9836746664087	29.4019224016158	29.1388757927696	29.211712953234	29.0762268121561	28.7228291540097	29.1125717027165	29.4065115435222	29.1268423378861	28.9188325813967
A0A8C0T481(PPFIBP1)	28.6715853905259	28.6436484197722	28.7960333191648	28.5301422071072	28.8438591526753	28.8728803275818	28.9855215944389	28.8559357279532	28.853350012593	28.6637020687794	29.0692770067938	28.8152504740455
A0A8C0T499(HSF1)	24.4984445952593	24.5836534630115	24.4731453576026	24.3581017074408	NA	24.6152088865447	24.2316922938932	24.4153198671569	NA	NA	NA	NA
A0A8C0T552(BLOC1S2)	NA	NA	NA	NA	NA	NA	26.3951583323901	NA	25.1838176887179	24.0791194960272	NA	NA
A0A8C0T559(GNL3)	27.7667347265446	28.3981141235683	27.8937126739275	28.1724552831291	28.2563341778114	28.0936073640774	27.9169551460962	28.0723983400972	27.8432002373677	28.3840569312083	28.0299165363222	28.0224219997753
A0A8C0T605(--)	28.1535422907228	28.510582735206	28.3112068580322	28.1423373069558	28.123170697786	27.8594057784463	28.5839833579355	28.4573242621537	28.6238004636379	27.8599388923431	27.9536589143181	28.0137708456752
A0A8C0T608(APEH)	27.6033572877474	26.8737311549054	26.931230398043	27.481776647994	27.9489894545552	27.8425410209793	27.5456157992884	NA	27.051754596856	27.3225113421267	28.1693521472794	27.8359924533213
A0A8C0T611(FN1)	26.993668689011	26.9685114141224	26.9018470552	27.8362332938612	28.1383875876142	28.2790127733643	27.4092458968895	27.4578721755306	27.2687444379105	28.2629334198196	28.2892525217229	28.3629408072339
A0A8C0T623(PDCD4)	NA	NA	NA	NA	NA	23.1798908715998	NA	NA	NA	NA	NA	NA
A0A8C0T730(CCT3)	32.2588124323975	32.2346357831671	32.3485507754036	32.2288574433994	32.3600334330804	32.3921268534158	32.3912307138498	32.196392319107	31.9958734750231	32.4004471231436	32.1919589001783	32.2079256485834
A0A8C0T760(--)	NA	NA	NA	NA	NA	NA	NA	NA	NA	NA	NA	22.9314062570018
A0A8C0T765(--)	NA	NA	NA	NA	NA	NA	NA	NA	NA	NA	23.2257628790835	NA
A0A8C0T863(RTN4)	30.1205282401308	30.0948408563922	30.3696326544178	31.3110552427684	31.0445292809672	31.0060445700587	30.7679345780408	30.7677767598445	31.0486921550285	30.8822702594132	31.2892305312641	31.8785113857454
A0A8C0T920(SMARCB1)	27.1877300716329	NA	26.3697283248157	26.7049056177978	26.4115751207102	26.5420619437397	NA	26.5628475015348	26.5559765743671	26.476208504087	26.3727366240815	NA
A0A8C0TA17(--)	23.2579621009818	23.2240116871198	24.072347225107	NA	NA	NA	23.3835049683201	23.6976336207991	23.8565235542931	NA	NA	NA
A0A8C0TA90(MACF1)	29.8976413641444	29.863340255811	29.8369706180078	29.7673979257214	29.8213158766888	29.7931052778399	29.9105649654131	29.7735574079077	29.7384725787227	29.8534838702058	29.779033133412	29.8065499169779
A0A8C0TA99(--)	24.4661905021167	23.8868813727689	NA	24.974519271813	24.8901328842667	25.129669778649	24.2067246478702	NA	24.7284258522442	24.6707145912066	24.6387620235622	24.6737365082378
A0A8C0TAJ4(WIZ)	NA	NA	NA	NA	NA	NA	NA	24.846802623462	NA	NA	NA	NA
A0A8C0TAM6(--)	26.1184454400036	26.6766714157823	26.3442315585104	25.8043480892802	25.6424851807765	26.0334077094418	26.8484034544725	26.3829610371338	26.5208826419322	26.2107241015832	25.7556490186779	25.9531815444333
A0A8C0TAS8(HEPH)	23.9370583858418	24.3435370796843	24.2559471634464	24.6610669589929	24.7900469597474	24.3972818889201	24.1807104726045	24.7626350799292	23.8320973003643	25.0294321525133	24.7521049694139	24.1712721048127
A0A8C0TAT1(THADA)	NA	25.3682634568771	25.432083839123	25.5031240373512	25.9387416405938	25.859275431747	NA	25.157961493937	25.292950942156	25.7833176107402	25.7699405205132	25.9251750059804
A0A8C0TAT6(EWSR1)	27.5473085420379	NA	28.6647195081414	27.315186470287	27.5489993009861	27.8294745144197	28.1389246041999	27.8367148543583	NA	28.0111066865475	27.2118753757779	27.4021867748752
A0A8C0TAY9(--)	24.2070971581464	25.0159305293776	24.4939331212894	NA	NA	NA	NA	NA	24.1511243384911	NA	NA	NA
A0A8C0TB14(--)	27.7591335759743	27.9255825085839	27.7554452805652	28.3225972961344	28.8417015824214	28.7339233694034	27.7406614069601	27.9396049491347	28.0947653667549	28.6451956565854	28.9269965551567	28.2953529068314
A0A8C0TB26(PIGS)	27.5469407233986	27.3660300017655	27.4338832570025	27.7683763771687	28.0300744524082	28.0220515419575	27.6199587693758	27.1923470012176	27.34155343409	27.7817554069699	28.0674317346929	27.835390176014
A0A8C0TB66(ATP2C1)	26.651162741493	26.7129282828488	26.4415810347727	27.2020040698809	26.2542538803562	26.6389277014051	26.2031996684138	NA	26.3376289790479	26.8503125706765	26.575713269257	26.6460888598777
A0A8C0TBI6(--)	NA	NA	NA	NA	NA	NA	NA	NA	22.9035994534655	NA	NA	NA
A0A8C0TBJ8(--)	28.8909040425407	28.8623650325214	29.3588604591306	28.7900780412603	28.7115176869508	28.2735987776231	29.2277965222153	29.2499983992672	28.7929036595694	27.9291997040311	28.5127691512491	28.4986119798091
A0A8C0TBK9(DNAJC13)	27.5140493045651	27.6656007088891	27.7868108207783	28.1057951990796	28.4341219491372	28.2850241955722	27.2943890948584	27.6925878345647	27.7104342004501	28.1769786627612	28.2279800887188	28.1472956949545
A0A8C0TBN7(--)	NA	NA	NA	NA	NA	NA	NA	NA	24.3269056193969	NA	NA	NA
A0A8C0TBR2(CWC22)	25.9455890396391	26.2027887931664	26.0065876945096	25.5231881519468	25.0365341741642	25.2471347996431	25.7402625151834	26.024072027275	25.8545037547673	25.2012750158703	24.6441643497712	25.480036020508
A0A8C0TBU1(--)	NA	NA	NA	NA	NA	NA	NA	NA	NA	NA	NA	24.8905504045798
A0A8C0TBV6(--)	24.7627364461714	25.4274555669383	25.1385243017115	23.7578628148238	24.253713052239	NA	25.2989046855416	25.1584623828956	24.5164709564996	23.6521753799766	NA	24.0129081967761
A0A8C0TBZ9(EIF3B)	30.5159674071974	30.6124554900439	30.3577284731929	30.250789071848	30.4436176368256	30.4303180699199	30.4801015246076	30.6480451033787	30.523745262962	30.4290212653014	30.4568936127577	30.3796848747336
A0A8C0TC64(SLC39A7)	NA	NA	NA	NA	NA	NA	NA	NA	NA	NA	NA	24.6055771779414
A0A8C0TC78(--)	NA	25.2164898096719	24.8359081496329	25.2606203879575	25.0515886649402	25.4501037083064	25.1580000300316	25.0634872481867	NA	25.0998896850639	24.9900149535792	25.2976109610329
A0A8C0TCA5(UNC119B)	NA	NA	NA	NA	NA	NA	NA	NA	NA	NA	24.1004512479084	NA
A0A8C0TCD4(OXSM)	NA	NA	NA	NA	NA	NA	NA	NA	NA	NA	25.2567030948448	25.6397558053449
A0A8C0TCD6(SDF2)	NA	24.987761893022	24.5315409028637	NA	NA	23.6678487205404	NA	24.5510402725867	NA	NA	NA	NA
A0A8C0TCK6(BZW1)	28.3527076948546	28.4828154023183	28.5723557701802	27.9865797960567	28.0694818914126	28.2446329842705	27.7200585319841	28.4210151679468	28.5013862114966	28.4518729457936	28.408395764396	28.3280021005752
A0A8C0TCK7(USP8)	26.6538979684776	26.2824900760911	26.7997120489909	25.9210255160041	26.7701422219925	26.2843447466531	26.5568536726346	26.4957180593099	26.3037023045398	26.2292552310665	26.4973028190651	26.4318926186084
A0A8C0TCM0(TEX10)	25.9098328535449	26.140397931898	26.1964615016129	26.5026992601589	26.514154678348	26.2979782169836	25.8700896151901	26.2488002695468	26.3184829558051	26.5523602266651	26.5191435879272	26.4115266335501
A0A8C0TCP3(MARS2)	23.277532599667	NA	NA	23.3027091988441	22.9379743200082	NA	NA	NA	NA	23.1715775340592	22.9235393099851	NA
A0A8C0TCQ7(HMBS)	25.7253344266338	26.2008261840589	25.3614188269199	25.6380438663024	25.9261030389079	25.7680986906536	24.8380743949502	25.6917362788291	25.5104771001972	25.6565734690931	25.8642675838911	26.2178583274583
A0A8C0TCU2(EMD)	27.5436998693376	27.4820075469314	27.4872313685482	27.4392839383868	26.8327975147057	26.9648814372656	27.5608523241778	27.4609210323154	27.7511728927387	27.5254451776836	27.2579980564465	27.2017237080907
A0A8C0TCV3(ATP6AP1)	NA	NA	NA	NA	NA	NA	28.73740915522	NA	NA	NA	NA	NA
A0A8C0TD28(--)	NA	NA	27.7056967136178	NA	NA	NA	NA	NA	NA	NA	NA	27.6256826492159
A0A8C0TD64(TUT1)	32.2527638595567	32.2328646936738	32.1749508476872	32.4998097341667	32.2454152677214	32.4390411434336	32.4694421502436	32.3373748382604	32.4026848851391	32.2943343134781	32.3635884161367	32.3253075912654
A0A8C0TDT9(--)	30.3673429922073	30.2884606539608	30.2985464050495	29.5255758574278	29.7347794580255	29.5757493289704	30.6466725785603	30.4498282984773	30.4715997144551	29.9405573525514	29.8598500537064	29.7635566171945
A0A8C0TDX8(--)	24.8527668434263	24.9331006190478	24.7269199344907	24.5129800781851	24.0123967539202	23.7089356787746	24.9009953848281	24.9360699615591	25.0617993316423	24.550277081638	23.8110783039408	24.1259708612627
A0A8C0TE03(--)	29.052247094831	28.6587062175424	28.9108508457352	28.5422612502645	28.5226420491721	28.2704831889235	28.9350864814328	28.761703444119	28.9987877870999	27.6026495986128	27.5378627300219	27.6003826577433
A0A8C0TE49(RPL32)	31.0923854189977	31.2246953095961	30.7114520442608	30.704048107518	30.3884363077045	30.9523402119062	30.8796437278153	31.2265912871036	30.6454705472718	31.0743138460757	31.1750401077205	30.9781469359445
A0A8C0TE66(ITPRID2)	25.8573781470957	26.3499440718177	26.0210031601823	25.4939941812848	25.9351258335129	25.535817846044	25.9042841959965	26.0973599437481	25.5663941371088	25.733063539076	24.8575205300261	26.1103827856828
A0A8C0TE69(--)	26.9834844071693	27.0378959484915	27.075104846286	25.3310131339136	NA	25.4024307687379	26.9800009495568	27.2795884785529	27.0670213535093	25.0762675944783	25.5916072604778	25.366496979726
A0A8C0TE78(NIF3L1)	NA	NA	NA	25.496678265856	26.7452215152821	NA	NA	NA	NA	25.190765717839	NA	24.5040944872598
A0A8C0TEC3(--)	30.2794113629623	29.4678935038638	30.5738008135371	30.4613895158529	27.7303967474153	29.8118255319016	30.9049071901245	29.5098846462959	31.0433563051252	30.3216300181626	29.6214268056434	30.8459537014796
A0A8C0TED0(--)	NA	NA	NA	25.1636920523984	NA	26.0452899020816	NA	NA	NA	NA	NA	NA
A0A8C0TEI3(DNAJC24)	25.4464482822814	25.4859118349869	NA	25.5209126072465	25.3066775264676	24.9499356848673	25.2673162036239	24.8640077558776	NA	24.5466905531482	25.1729511660454	25.6637020687794
A0A8C0TEJ3(INTS13)	NA	NA	NA	24.7302930831887	24.7439641080823	25.0431841884462	NA	NA	NA	25.0478501424001	24.8423012312271	24.5920066540176
A0A8C0TF04(--)	25.9112052586783	NA	NA	26.8021798823687	27.2213108347866	27.3298847327244	NA	NA	NA	27.4129643934783	27.3554828369973	26.9356204538313
A0A8C0TF16(--)	NA	NA	NA	23.2752606385032	NA	NA	NA	NA	NA	23.8334491330428	23.5076069060863	23.6945551342048
A0A8C0TF17(--)	25.3177932156151	NA	25.2817829072906	25.9009032822335	25.9947694804571	26.4872467048656	25.4409160451131	NA	NA	25.9720665275964	26.0060525980171	25.6566280195163
A0A8C0TF60(--)	NA	NA	NA	NA	NA	NA	NA	NA	NA	NA	NA	22.912909797025
A0A8C0TFI5(TOP3B)	24.9949420774414	NA	24.776807694963	24.9019160875243	NA	24.9740378117581	NA	NA	24.9331456547137	24.6460888598777	24.9254693249616	24.3094558144398
A0A8C0TFI9(GATAD2A)	26.4141910103588	26.4465587109271	26.4420558397929	26.335126028821	26.0031596424253	25.8046681165069	26.747784256947	26.7753012259355	26.7909169890899	25.7945406057067	25.9406469581563	25.6474893881465
A0A8C0TFL5(PPP3CA)	28.2222325668911	28.0004005779679	27.8310463412205	27.7325978531324	27.7331799370785	27.8694425744091	28.2794556438985	27.8749624986717	28.0253822427269	27.8275376044871	27.9885855346897	28.2168783047708
A0A8C0TFM0(--)	26.1282936301102	25.8581136410272	25.7117474128481	25.4486552508025	25.5466022474073	26.0618611195023	26.3678636891635	25.9853967297255	26.6054076253146	25.4412960767362	26.1690558068699	26.0845023516525
A0A8C0TFS1(GLO1)	27.0088115682566	26.7969925476373	27.0461438204497	26.4949555354862	27.3784037464102	27.0340167472508	26.7810675010444	26.8446973371439	26.7306558753982	26.2886454619853	26.3227004341842	26.5821895409773
A0A8C0TG56(--)	24.2162307548073	NA	24.1704318408199	NA	NA	NA	23.5053066323831	NA	NA	24.5231881519468	NA	NA
A0A8C0TG69(PTDSS1)	NA	NA	NA	NA	NA	NA	NA	NA	NA	NA	23.343265972845	NA
A0A8C0TG82(--)	26.7808172720886	26.579746365049	26.4614051293511	26.185576738668	25.2797655724021	25.9771644338924	26.8788840609272	26.4936888554618	26.7244239216867	25.1832119279192	NA	25.8334732614041
A0A8C0TGH3(CASP10)	28.3963185083275	28.2253160856577	28.0133449106857	29.3138035020753	29.3876559841323	29.3026699832749	28.7966522492418	28.3677387390322	28.2866112704907	29.0535682323671	29.4099741833771	29.3527918685493
A0A8C0TGM8(IGBP1)	26.6769403745901	27.1880131657976	26.7602763047793	27.0260157910241	27.2553889599051	27.3793130514367	26.7894251888285	26.9840279384423	26.503669995746	26.8900632857988	26.4896371761172	26.942236532226
A0A8C0TGU9(--)	NA	NA	24.513522320173	NA	NA	NA	NA	NA	NA	NA	NA	NA
A0A8C0TGV4(--)	NA	NA	NA	24.4592019566151	NA	23.9939493626803	NA	NA	NA	24.3628572236158	24.643228660606	25.212561989032
A0A8C0TGW8(TRIP12)	28.316136492498	28.1863137669534	28.335432745931	28.144818631135	28.2532261335283	28.2574136690849	28.3986442188395	28.315186470287	28.4697186926491	28.0157923213582	28.1451102712507	28.3074334032374
A0A8C0TGZ3(--)	NA	NA	NA	NA	NA	NA	NA	NA	NA	NA	NA	24.3102189065861
A0A8C0TH17(--)	29.4435188390142	29.6004712770079	29.6024018253799	29.5078450472441	29.710154988754	29.3903442684044	29.5705474282025	29.6380473198369	29.549366595227	29.4778457014142	29.3518446312096	29.4565411676108
A0A8C0TH25(--)	NA	NA	NA	NA	NA	NA	NA	NA	NA	NA	22.4095307816047	NA
A0A8C0TH29(--)	30.8973528539863	30.6854538518983	30.7608156122454	30.9535895389705	31.0168418391859	31.088662821432	30.7028929612983	30.7244401857436	30.5289693826237	30.7609741937285	30.9614079183967	30.9451704020076
A0A8C0TH41(ACY1)	28.3188104669126	28.3583784255552	28.1675349098489	28.6284665664112	28.7835361843398	28.4638465616484	28.4072614745798	28.2658865540176	28.493696489395	28.5119402110372	28.7593240936426	28.7522581298834
A0A8C0TH60(--)	29.1353570226328	NA	29.3689877536325	29.741963471131	29.4609991234703	29.4845257928669	28.9530482967346	29.6754773057719	NA	29.4344202587817	29.567105321242	29.7197159091433
A0A8C0TH91(MTDH)	27.3952564115254	27.6473933169003	27.6043474696949	27.3481550068661	27.4767647417398	27.0088115682566	27.2884166485607	27.3962368363276	27.2623062195311	27.3824498845975	26.9909671132976	26.9734467092801
A0A8C0THG0(GBF1)	27.6328403715261	27.9433549005308	27.9497130982679	28.3756309635329	28.4881895751966	28.5767946687836	27.7549358093704	27.8781824747369	27.9298769196785	28.6672599717556	28.59669126459	28.467155005679
A0A8C0THS5(--)	28.6821415788081	28.5964069196684	28.3947659491577	27.7813176866066	28.0446856057149	28.1459848380352	28.6792916277674	28.7289058576126	28.6810693167378	28.2075533521933	28.6125257951067	28.1657153805153
A0A8C0THS7(OGA)	27.5155539144328	27.3817900652214	27.2172482028668	27.8192156841637	27.6342953648471	27.846910197626	27.5192335904252	27.5652903819652	27.5466464009534	28.0715802828525	28.0271765741354	28.002977299098
A0A8C0THV3(IFT80)	NA	NA	NA	NA	NA	NA	NA	NA	NA	NA	NA	23.4605148901572
A0A8C0THV4(TJP1)	29.2634260288309	29.1077915946669	29.21941944095	28.2752428747138	28.3877997596648	28.344731037773	29.07778082291	29.1985190433231	29.1490174185051	28.5091484569947	28.4064507212128	28.558956535415
A0A8C0THX2(ZNF280C)	NA	22.8793843173318	NA	NA	NA	NA	NA	NA	NA	NA	NA	NA
A0A8C0THZ8(SF1)	29.4911559777929	29.6967717759773	29.3929252288286	29.6934521816897	29.3319570643033	29.1172864776821	29.8186063607434	29.4832383841956	29.7087252353287	29.5129951432149	29.1286869493713	29.3782590313905
A0A8C0TI33(--)	27.4899892825928	27.5607794552715	27.3199303377275	27.7194711287156	28.1691609668861	27.8089447378728	27.4752191073077	27.4695634472986	27.6458827851185	27.7389878959728	27.895620580365	27.7986001452435
A0A8C0TI73(--)	NA	NA	NA	NA	NA	NA	NA	NA	23.0167382498701	NA	NA	NA
A0A8C0TI74(--)	25.8716883257178	25.7822429961283	25.9073821529282	25.8095090909612	25.7249963061579	25.9014788270062	25.7030580388248	26.3684632992009	25.7027410732897	26.2772488001105	25.675944976445	26.0291793659506
A0A8C0TIE2(--)	NA	NA	NA	NA	NA	NA	NA	NA	NA	NA	25.1250249350738	NA
A0A8C0TIF1(--)	24.3188621723969	NA	NA	NA	24.5667425159991	24.8926825122698	24.9523818735766	NA	24.5365887223866	24.3969553912971	24.109964523721	NA
A0A8C0TII6(--)	30.1614688755455	30.0694562824264	29.9072732635793	30.4032437837162	30.4886492884295	30.5538034602916	30.2804073554361	30.3137602629498	30.3988684312948	30.6684778071146	30.9157733852035	30.9775329505768
A0A8C0TIJ5(ISYNA1)	26.5405995206354	26.7384081511224	26.584341853835	26.7915381175452	26.8774805471975	27.030653330216	25.9946615968553	26.1251629212776	26.1587127621761	26.9179795045762	26.9859829572415	26.9805457945502
A0A8C0TIM3(--)	NA	NA	23.5091786670238	23.5082116321885	23.6164994872002	NA	23.7200454811761	24.1053356370609	NA	NA	23.4661282539325	22.8738766254804
A0A8C0TIN5(--)	26.0503228061319	25.9596956516413	25.9403557195897	26.3034410272076	26.6881916045273	26.3592752982002	26.3264599357668	26.4340742138695	25.8760288138239	26.5161703511934	26.579746365049	26.4751108508581
A0A8C0TIN7(OPA1)	28.9790742405757	28.7086923507672	28.9881520976905	29.0839801806692	28.8687952433037	29.1420938100117	28.8637833212926	28.8327673400607	28.871412204525	29.119910145335	29.0632969417569	28.8496864203559
A0A8C0TJ11(--)	NA	NA	NA	NA	NA	NA	23.7991685586696	NA	23.4171242028014	NA	NA	NA
A0A8C0TJ16(TBC1D23)	25.8703718693402	25.6892852525385	25.3598114790304	25.2060538868937	25.5319275368689	25.2447055617452	26.079953629619	25.3444855526263	25.3455010821557	25.3317990737462	25.3631581019811	25.6546902152748
A0A8C0TJ18(PIN1)	27.29937643144	26.8907591194333	27.2969286661346	26.2412177178966	27.0874999080937	26.7951353986477	27.2122465586553	27.1596176172086	27.613860940755	26.7577356771246	26.9222965730431	26.5819023231701
A0A8C0TJ37(TAMM41)	NA	NA	NA	25.8908518718991	25.4073992573521	25.1432427549585	24.4052905517079	NA	NA	25.4074316749157	25.7730637289306	25.4439218915808
A0A8C0TJE0(IKBKG)	27.2933369287433	27.404462447768	26.9806547388615	27.4016172953355	NA	26.6467755632277	27.5658714109867	27.1820564913738	27.3050427837895	27.0264380020429	27.3359437962519	26.861122885057
A0A8C0TJJ5(--)	NA	NA	NA	NA	NA	NA	NA	NA	NA	NA	NA	27.3291148619422
A0A8C0TJJ8(--)	NA	NA	NA	NA	NA	NA	NA	NA	NA	NA	NA	23.2337706204926
A0A8C0TJR1(--)	NA	NA	24.4403774955588	23.6981637310534	NA	22.6552581796548	NA	NA	24.4950318060073	NA	22.8431834610497	23.5039732167145
A0A8C0TJT2(CERS5)	NA	NA	NA	NA	25.7745222668336	25.6032016259201	NA	NA	NA	25.5831656540328	25.8787905358123	NA
A0A8C0TJW4(--)	24.535817846044	24.328139102146	NA	24.9701364418149	24.3788832695774	24.3602469792724	NA	NA	NA	25.1541799545405	24.9166135315776	25.2470623442761
A0A8C0TK39(--)	NA	NA	NA	NA	NA	NA	NA	NA	23.3698614209033	NA	NA	NA
A0A8C0TK80(--)	NA	NA	NA	NA	22.9288429092829	NA	NA	NA	NA	NA	NA	23.2652785236715
A0A8C0TKG1(MANBA)	NA	NA	NA	24.6827108940511	NA	25.0048318353934	NA	24.9460577696114	NA	24.6660614303503	24.9051339276572	25.199329068747
A0A8C0TKH8(POLR3D)	NA	NA	NA	NA	NA	NA	NA	NA	NA	NA	NA	22.824775434439
A0A8C0TKP5(USP30)	NA	NA	NA	NA	NA	NA	NA	NA	NA	NA	NA	24.6599244887385
A0A8C0TKV7(IGF2R)	26.9243370000931	26.8284458548104	27.1783566631685	26.7135839043284	27.1571134393275	27.0596144602472	26.653351337784	26.5164859851208	26.7169883414739	26.9213887894418	26.7270238413683	26.3891300304993
A0A8C0TKY5(PDLIM2)	25.9125992001569	26.2445059649037	26.0036529264966	NA	NA	26.1957484109174	25.8716178317137	25.6704984975847	NA	26.1451880319925	25.8313484193725	26.013142547505
A0A8C0TL14(ZDHHC20)	24.8539091575298	NA	24.1018942637397	24.5130403373602	NA	24.7397476530956	24.5169517947462	23.9855487375118	23.8917095496349	25.1043360838727	25.0505096420477	24.8824568530101
A0A8C0TL57(NFYB)	NA	NA	NA	NA	NA	NA	NA	NA	NA	NA	NA	25.1263648141995
A0A8C0TLF4(--)	NA	NA	NA	NA	NA	NA	NA	NA	NA	NA	23.1049998644367	NA
A0A8C0TLJ7(--)	26.3043814042366	26.0052817102326	26.1160869125917	25.9473738632375	25.7505980247627	25.986351941284	26.804889632239	26.2598305979336	26.0407619469632	25.8566185340515	25.6980047184287	25.3381052395293
A0A8C0TLK3(PTPN6)	25.7042724286615	25.4563844976817	25.2400896315174	24.9526484797818	24.9560212341897	25.139071028583	25.5832804474557	25.3469216236306	24.5456894381134	24.8105390794753	24.3560876137996	25.3055994999205
A0A8C0TLR9(RCHY1)	NA	NA	NA	NA	NA	NA	NA	NA	22.8941175922472	NA	NA	NA
A0A8C0TLW9(KRT8)	35.6736937615715	35.6002596894967	35.7242063722969	35.5862884990477	35.4012421804447	35.2472134775221	35.4621882709966	35.8151426130279	35.6375788587322	34.9229575481225	35.3185088146485	35.4480073039321
A0A8C0TM65(TRMT1)	26.2381224688207	26.4425937633122	25.9438020052189	27.228668255161	26.8430204809508	26.9903179816597	26.3220299050242	26.5648544565831	26.3971186493449	27.004210348947	26.8175089296489	26.4839763828259
A0A8C0TM83(--)	25.715260938911	25.8959209901838	25.5360550826391	25.9955028750783	26.4667972811997	26.3955506089314	26.0174180849729	25.7990202984957	25.2771423608821	25.5394314721554	26.0948056283864	25.6893652430227
A0A8C0TM85(--)	25.6980047184287	26.1739614767551	25.7191316311165	25.6752181711398	26.2620194085581	26.2281544552656	25.7599208861358	25.7828678694655	25.7180603843081	26.0278515093286	26.1963301692815	26.4011941078254
A0A8C0TM99(--)	26.1273098625706	26.3827302164786	26.4953368477762	26.343740376386	26.6917895157907	26.8898312666537	25.7244759660236	25.535432253354	26.4779537528492	26.277603540834	26.3391592571402	25.8872998350039
A0A8C0TMA2(PHF6)	22.447205337594	23.0552016608768	22.6143890362365	NA	NA	NA	22.4965807502224	23.4002822052002	22.4966538875655	NA	NA	NA
A0A8C0TMU9(--)	NA	NA	NA	NA	24.3522530720197	25.1644211611045	NA	NA	NA	25.2113369909178	25.0450607160138	NA
A0A8C0TMW6(--)	29.5888691526024	29.4970705473163	29.4966896930379	29.4514210136718	29.5027713293849	29.5528878703384	29.4086387105163	29.5246048108565	29.5487421393683	29.5646727821246	29.7862811455708	29.5964957834767
A0A8C0TN08(JAGN1)	27.6123148696392	27.7773095019388	27.9285221703426	27.7715911222274	27.3459578373304	27.669863535318	28.0289686766416	27.7504702452098	27.5353432557881	27.8143338757973	NA	27.185935850765
A0A8C0TN69(NOP10)	NA	25.62784065325	25.6609038043373	25.6619096309015	NA	NA	NA	25.9269400198964	26.1193165250931	25.2978558087208	25.5876930633346	25.4994790252029
A0A8C0TN72(PSMD1)	NA	NA	NA	NA	NA	NA	NA	NA	NA	NA	NA	25.2863733205257
A0A8C0TNF0(--)	NA	NA	NA	NA	NA	NA	NA	NA	NA	NA	NA	23.1421288761047
A0A8C0TNH1(ATP10D)	24.9945105462582	24.8312275957016	25.0467683187096	24.5317788437443	25.1023749484535	24.653597347227	24.8921266139715	25.1340254727421	25.0244948074448	25.3455010821557	24.8351853444402	24.7242157255624
A0A8C0TP28(VPS37B)	25.4594521313313	NA	NA	25.2648133863206	24.9474407511873	24.0842387549725	NA	25.814040441323	25.7134528038657	NA	NA	25.0690311068373
A0A8C0TP84(--)	25.3140629096173	24.6748142321447	24.8114703406392	26.4206297555245	25.9343610865875	26.2572428034444	25.7614181291689	25.2294569488901	25.6103165792875	26.3198097780134	25.7271537144422	26.0714882223779
A0A8C0TP95(MICU2)	25.2457937859552	25.8193131520335	25.9055471297338	NA	25.0179277511491	NA	25.7374284971909	25.610175750237	25.4449013930643	26.2565591384457	26.0784477697296	25.8419414718534
A0A8C0TPA9(--)	24.4019101986034	NA	NA	NA	NA	NA	25.0884909715357	NA	NA	NA	NA	NA
A0A8C0TPB1(ATF7IP)	NA	NA	NA	25.0473925467604	24.4403141235686	24.7925810117184	23.4606398691533	24.4801901430674	NA	24.6835677921628	24.3701275762478	NA
A0A8C0TPG4(--)	NA	NA	NA	NA	NA	NA	NA	NA	24.6567098412838	NA	NA	25.2950901128707
A0A8C0TPJ0(--)	NA	NA	NA	NA	NA	NA	NA	NA	NA	NA	NA	23.0515388816437
A0A8C0TPU2(--)	NA	NA	NA	NA	23.3286869783668	NA	NA	NA	NA	NA	NA	NA
A0A8C0TPY0(CNOT9)	26.6604414325876	26.7953831566838	26.8599388923431	27.2075068083886	27.0844618014518	27.1958234896961	27.2006017157794	27.0483283827057	27.186691584172	27.2141010418991	26.8846009465774	26.7647116656825
A0A8C0TPY1(--)	NA	NA	NA	NA	NA	24.4799435390686	NA	NA	24.9610214551111	NA	24.7440667946577	NA
A0A8C0TPY7(PSMD1)	31.1424833853981	31.1729559333231	31.064518066934	31.0771823448376	31.1197864945922	30.913349885059	31.1281092247874	30.8972085772682	30.9612008973683	31.185770481298	31.1151419247418	30.9519235290187
A0A8C0TPZ8(--)	NA	NA	NA	NA	NA	NA	NA	NA	NA	23.5489846072713	NA	NA
A0A8C0TQK5(--)	34.0778985792549	34.2626254537508	34.3661967969609	34.1630147785081	34.1385066028485	34.6621448455587	34.334713774994	34.6831126284133	34.7211022142945	34.2961820364309	34.2891892982505	33.8574011369577
A0A8C0TQQ4(--)	26.5185284205378	26.0097514069354	26.6536246790203	26.3435540221703	26.4171403027813	26.2812699930687	26.6759987993121	26.8039048574288	26.847925780421	26.6980312217499	26.2894899973213	26.5372999351399
A0A8C0TQR1(ZNF638)	25.6818534866767	25.7669874097997	26.3796270418477	25.6788216835911	25.6922419506652	25.758040788782	25.8979298166178	26.1739805324224	26.3481550068661	NA	25.2000029629006	25.8809867747194
A0A8C0TQT4(BRK1)	NA	NA	NA	NA	NA	NA	NA	NA	NA	NA	NA	25.9591871037623
A0A8C0TQU6(--)	27.9059257943693	27.623032942741	27.7049056177978	27.9622357055711	27.4669217171663	27.9560433972763	27.5550843108147	27.8663799016065	27.4662216252016	27.8442184342214	27.8908750590838	27.5680481881047
A0A8C0TQV4(--)	25.2585372809121	26.6564916395908	25.2934070970292	27.5910650494758	NA	26.7318213756966	25.6564098054468	25.4166411198415	25.7479890797539	26.6147035544503	26.5145911449048	27.658808346809
A0A8C0TQV9(EIF4ENIF1)	NA	NA	NA	NA	NA	NA	NA	NA	NA	NA	NA	21.7400359985014
A0A8C0TR87(TRAM1)	NA	NA	NA	NA	NA	25.5088765382629	NA	NA	NA	NA	25.3172411859383	25.1898613485627
A0A8C0TRI3(ATAD1)	26.8794684555724	27.1766458446838	26.9575939678671	27.4454540439199	27.5097525374143	27.553400672298	27.2358970723801	27.0252766242898	27.0036743698046	NA	27.5577886567449	27.5254451776836
A0A8C0TRN3(--)	27.2994637748662	27.6547858018523	27.8270529704147	27.7990944304871	28.1415092496144	28.0602847018578	27.6265183885822	28.0788243820829	27.952215219676	27.9495461357787	28.1226277838558	27.9357328438941
A0A8C0TRX2(URB1)	26.5833378407422	26.5933466670962	26.7614181291689	27.4353148178	28.0381053381931	27.7082647832429	26.72806249875	26.9227502507327	26.7716540848931	27.773918912738	27.8363536990558	27.7200585319841
A0A8C0TRX4(SPX)	26.0223584994764	25.4834229192485	25.7829678240878	26.7971162726098	26.8982758834745	26.8314692329253	26.1103230413976	25.7880812484158	25.7793901377024	26.7829428360814	26.8921497806776	27.1744568423217
A0A8C0TRY6(--)	NA	28.7162361286841	NA	28.864550979274	28.4811222335822	28.3982364705351	NA	28.4298992297251	28.3032581049167	28.5617628750979	28.1083899750325	27.4802363766248
A0A8C0TS00(PSMD2)	30.6384098949602	30.8152810172934	30.8800088099441	30.8121469658489	30.5350094660113	30.7791740667118	30.9969173811495	30.8263105588439	30.7183282705914	30.7443074376831	30.5796564635041	31.3599810885041
A0A8C0TS18(--)	26.3729524485173	25.6266994016508	26.1353374499177	26.2895075865514	25.8778549510511	26.0049603853771	25.6726579786463	26.1372347680092	25.7783627287975	25.4385385767248	25.8297527315724	25.426911968202
A0A8C0TS29(MED12)	NA	NA	23.8332560916241	NA	NA	NA	NA	23.9510925819179	NA	23.655673089191	23.7859632470773	NA
A0A8C0TS59(BAG3)	28.8881480109988	28.7533425512947	28.8015941540622	28.9172397630832	28.5193460856524	28.6668537980793	28.5554866290906	28.534081866776	28.6969707089459	28.4321714733893	28.4914427255842	28.534081866776
A0A8C0TSE7(--)	28.2264649660925	28.3368802519216	28.0006154805923	28.1192670457124	28.341129224307	28.1932874191121	28.1840447834594	28.6855206882023	28.0991372493933	27.80624260096	28.1034959236776	28.096978089644
A0A8C0TSG5(--)	NA	NA	NA	24.8981836070959	25.0713245448055	24.8221125409253	NA	NA	NA	24.5917213842006	24.5026992601589	25.0905921998747
A0A8C0TSI6(CAMK2D)	29.6329443482982	29.907989490095	29.8262196250443	29.8943778368813	29.6168780314034	29.7770899828633	29.5386584138606	29.7267965353529	29.5256318594091	29.4433014600104	29.4819690663413	29.6177013725132
A0A8C0TSQ5(DIS3L2)	NA	NA	NA	25.1544890234523	24.7002293018681	24.7715785293645	NA	NA	NA	25.2632737858231	NA	25.1230127802596
A0A8C0TSW1(PDCD6)	26.9809815224427	26.5927766008867	26.279057066536	27.1273098625706	26.5146814318465	26.733115272681	27.321823525646	26.364828506763	26.0525632417596	27.2099250973349	26.0990670020372	27.0893197058638
A0A8C0TSZ8(VPS33A)	NA	NA	NA	25.5472202741165	25.7364223706966	25.4141264775693	NA	NA	NA	25.2560191739802	25.2974710294091	NA
A0A8C0TT35(--)	27.6870570692222	27.3995816028277	27.4259841797217	27.0832447651413	27.1771212755799	27.3965634965896	27.3966451500996	27.4804675221898	27.4831614876233	27.2465369340117	27.393375399613	27.2010693186231
A0A8C0TT37(--)	NA	NA	NA	NA	NA	NA	NA	NA	NA	NA	NA	23.0227775498074
A0A8C0TT94(PCLAF)	NA	NA	NA	NA	NA	NA	NA	NA	NA	NA	NA	21.8666510926428
A0A8C0TTC2(STK4)	28.5835530452337	28.4923217302589	28.5576791196333	28.0912381164609	28.4998287381256	28.3182933101233	28.4753350873473	28.4175186005935	28.5492196887515	28.3275738867936	28.5898514708548	28.3534230147676
A0A8C0TTE5(--)	NA	NA	NA	NA	NA	NA	NA	NA	NA	NA	NA	23.8256102206958
A0A8C0TTJ0(EEF1A2)	NA	NA	NA	NA	NA	NA	NA	NA	21.9201623748061	NA	NA	NA
A0A8C0TTM0(--)	NA	NA	NA	NA	NA	NA	NA	NA	NA	NA	NA	21.2312821293884
A0A8C0TTY7(--)	NA	NA	NA	NA	NA	NA	NA	NA	NA	NA	NA	26.0365970535889
A0A8C0TTZ6(--)	25.3005463942575	25.1251432097708	25.2642049034193	25.2071344038845	25.4117044118373	24.977142592912	24.4733931262762	25.10097250347	25.0475173599661	24.8480452137619	24.7676441792166	24.7784128632836
A0A8C0TU07(HNRNPLL)	27.1272114489111	27.3163091566166	27.1007920901646	26.8861138766182	27.1599062813056	26.979891955862	27.1306519388346	26.8438591526753	27.1186236592922	26.8140893512135	26.7511090298299	26.7182956041955
A0A8C0TU27(ERC1)	28.2358514340826	28.0772969662419	28.5214069450964	27.7855018580021	27.4686316242138	27.929086803844	28.3109469363954	28.2939507855612	28.5056322228279	27.6484908929436	28.2905273951565	28.2664675200452
A0A8C0TUN3(--)	27.8732031142574	26.6658717393315	27.4045436554482	27.7626224086482	26.0639603337696	27.0774497806166	26.9737751294449	26.9463701716755	27.1541219967476	27.3122460765471	26.8388197936162	26.5778752583337
A0A8C0TUN5(EPHB3)	NA	NA	NA	24.6322302234769	24.7570998205138	NA	NA	NA	NA	NA	24.7219757176467	24.885904488605
A0A8C0TUR1(SEC61A1)	25.9003044720038	25.8921266139715	26.168156853966	26.9184345416533	27.0897237938269	26.7197322263619	25.7526664783268	26.2790216321074	26.0483491721667	26.6802981358249	27.3620211209897	27.4515192718288
A0A8C0TUV1(USP25)	24.745247165246	25.1524402071176	NA	25.1400468115359	25.7581424783302	24.9757440819634	NA	24.6345031013002	NA	25.2447781355689	25.7327530984829	25.1246306160397
A0A8C0TUW0(PITPNB)	28.7272186465952	28.5711986924644	28.4816226948361	28.2949148902992	28.0017968731582	28.1991511830612	28.5623817216233	28.5377886906059	28.583732357791	28.213220459583	28.0654813835632	28.1175837362768
A0A8C0TUW5(--)	28.9131073109836	29.0618559706151	28.9610766704906	30.0813156888289	30.3191551351435	30.2970161578743	29.3794370031837	29.5692983493456	29.547804948495	30.3242079863105	30.4666494995479	30.1668648238913
A0A8C0TV67(--)	NA	NA	NA	25.7421144988022	25.6240794609392	NA	NA	NA	NA	NA	NA	NA
A0A8C0TVM6(--)	32.7087827815078	32.5229039050656	32.4552775316521	32.6785236932517	32.4979556450843	32.594837571896	32.2076057121787	32.5352644512772	32.4055786528844	32.6993392181009	32.5884626344221	32.3398186889629
A0A8C0TVP2(--)	NA	NA	NA	24.4694237121984	NA	NA	NA	25.2801905089676	NA	25.0267334762539	NA	25.7364739839995
A0A8C0TVS7(CREB1)	25.7165959315596	NA	25.4799127106046	NA	NA	26.3018898076626	NA	25.7812176175879	25.9085507631282	NA	26.0877831385548	26.0896025793217
[truncated: 4,293 more rows]
