# Supplementary material for: Production, Passaging Stability, and Histological Analysis of Madin–Darby Canine Kidney Cells Cultured in a Low-Serum Medium
Source: Vaccines (Basel). 2024 Aug 30;12(9):991. doi: 10.3390/vaccines12090991 (PMC11435615; doi:10.3390/vaccines12090991)
Supplement: Supplementary file 1 [file vaccines-12-00991-s001.zip › Supplementary File S3/proteome/2.Quantification/impute/ly_impute_quant.xlsx]

## Sheet: Sheet1
#Accession	3-1-infected	3-2-infected	3-3-infected	3-4-uninfected	3-5-uninfected	3-6-uninfected	5-1-infected	5-2-infected	5-3-infected	5-4-uninfected	5-5-uninfected	5-6-uninfected
A0A2Z2GZ52(COX3)	22.9744	24.2629	23.457	23.2362	20.9774	23.4638	23.0544	25.3209	23.5603	23.1153	22.2011	22.3667
A0A3G6V761(N1ICD)	23.1898	23.3542	23.553	22.5268	22.6043	22.9306	24.5749	22.6925	22.7208	22.8051	22.611	22.3721
A0A5F4D4Q9(LOC478509)	30.2414	30.1277	29.7696	29.4576	29.7771	29.6586	29.5745	29.8509	29.8343	29.6466	29.7602	29.4575
A0A5F4DDK2(SUDS3)	24.3566	22.9863	22.6962	23.6008	24.2878	24.0434	23.8321	23.4482	23.7948	24.1001	23.9444	22.9511
A0A5K1UTD0(WDR1)	30.9168	31.0941	30.8781	30.3306	30.4823	30.5798	30.8584	30.8324	30.8195	30.6961	30.764	30.486
A0A6H0DTW1(ND3)	23.386	23.9892	23.8451	23.0329	23.0912	22.2564	24.141	23.0985	22.757	23.2917	23.047	25.6022
A0A6S4Q1S4(DLA88)	27.5103	27.4075	27.4841	27.3601	27.3871	27.3655	28.1783	28.1842	28.1624	26.1792	26.3877	26.5478
A0A6S4Q8S4(DLA88)	23.4243	24.3472	24.3546	22.8247	22.2058	23.6979	22.734	23.3512	23.5348	23.7825	23.0298	23.5388
A0A6S4Q328(DLA88)	24.4586	23.0269	22.92	23.8589	23.4529	22.5558	23.4877	20.6629	23.563	23.828	23.2667	21.8489
A0A7G3MIA6(ENOPH1)	23.6406	25.1386	23.6599	23.3055	24.6367	25.5215	23.6937	23.2845	25.7838	25.2602	22.0705	25.0772
A0A8C0LQD0(--)	22.5148	23.1885	23.287	23.9582	22.8531	21.6907	23.3665	24.5293	23.9076	22.8753	24.2015	22.3923
A0A8C0LQH6(DHX58)	22.892	23.7	23.4228	22.3425	23.7059	23.1172	23.5652	24.6394	24.1237	23.5773	22.7957	22.2527
A0A8C0LSU9(LGMN)	27.2466	27.3677	27.4331	26.4434	26.7391	27.0021	22.6029	27.0221	27.0988	23.1635	26.3153	26.7175
A0A8C0LSW6(ARL15)	25.4848	24.9759	24.0928	25.1227	25.5495	25.8882	23.4126	25.4039	21.8272	25.438	25.6414	25.7555
A0A8C0LSZ1(CARNMT1)	24.6862	23.4733	24.563	23.7761	23.2933	23.0981	24.3985	24.597	24.0889	22.7868	23.2511	23.622
A0A8C0LTL7(--)	23.0493	23.7395	23.996	22.9356	23.8706	25.2562	23.6968	23.8846	23.8548	24.9821	25.3497	21.3516
A0A8C0LTV9(--)	26.2496	25.283	25.8828	23.0713	25.2768	25.1955	23.0376	25.2174	25.8907	25.1854	25.4195	24.614
A0A8C0LTW8(C3H15orf40)	24.1384	24.5861	23.6417	23.5722	22.034	23.0458	23.4685	23.6554	22.5441	23.4483	23.316	26.3603
A0A8C0LU58(--)	23.5747	23.4374	24.7109	23.6707	23.6171	23.1999	22.7455	22.9095	22.1833	23.2878	25.6204	21.2193
A0A8C0LUS7(PSMC1)	30.8742	30.9316	30.8249	30.6921	30.9099	31.1081	30.6627	30.8243	30.8124	30.8167	31.0439	31.0467
A0A8C0LV47(FBXW11)	24.6492	24.9953	24.7522	23.0948	24.3562	24.317	22.1373	25.0397	24.5995	22.656	24.5578	24.7032
A0A8C0LV92(RPL11)	23.6014	23.2948	23.2473	23.3877	23.8895	21.1364	22.6703	23.7893	23.804	23.7708	23.1195	26.6048
A0A8C0LVP7(KIN)	23.4122	25.1608	24.4201	24.257	23.944	24.2302	22.8752	25.5769	23.3732	24.0746	24.175	23.9176
A0A8C0LVQ6(--)	25.5293	24.8817	25.6106	24.5135	22.4809	24.0486	24.9489	24.3782	25.5549	24.1083	23.6561	21.9182
A0A8C0LW07(GOT2)	31.2771	31.3132	31.3751	31.8924	32.1215	32.3524	31.4926	31.2175	31.0083	31.9564	31.9593	31.9603
A0A8C0LWA6(STAT5B)	25.0732	25.7798	25.3099	25.4874	25.9485	26.6926	25.903	25.4976	26.0324	25.6904	25.5166	25.1399
A0A8C0LWB7(MRPL27)	22.9774	23.7907	23.1676	25.2236	22.789	22.6811	23.4755	23.2654	23.1945	25.1164	22.0628	23.3263
A0A8C0LWB9(CNOT3)	25.838	25.7323	26.1151	25.6991	25.9925	25.9287	22.7391	25.079	25.2657	25.4462	25.9571	25.9972
A0A8C0LWM8(DARS2)	24.5055	23.4445	23.3126	22.4709	22.6252	21.3314	24.4816	22.8706	23.3233	22.6416	23.3404	22.491
A0A8C0LWT7(SLC39A11)	23.6647	23.8829	23.2507	24.584	21.9533	22.5683	23.2472	22.747	21.7526	22.2579	23.2915	22.6389
A0A8C0LWU2(COTL1)	26.4859	27.1993	26.3067	27.6858	27.5162	28.1967	27.0757	26.6299	27.046	28.4149	28.4505	28.2435
A0A8C0LX14(BNIP1)	25.9126	25.7663	25.4935	26.5205	26.3921	26.2852	25.5029	25.7036	26.2744	26.5378	26.4127	26.2375
A0A8C0LX52(MOCS2)	22.0572	23.3315	23.6482	23.0662	23.8833	23.5208	24.0054	23.8862	22.9821	22.6368	22.2622	24.4657
A0A8C0LX68(--)	31.2588	30.9918	31.0886	31.1426	31.3969	31.1387	31.2593	31.1295	31.0461	31.0993	31.4517	31.1289
A0A8C0LX80(ATP2C2)	23.7974	23.7636	23.7637	23.1725	24.6289	23.3248	23.4284	23.843	23.3123	24.6252	22.6542	24.1874
A0A8C0LXA4(--)	26.1064	25.8606	26.2851	26.1063	26.0546	25.8975	25.1027	25.0573	25.5262	25.0681	23.0384	25.446
A0A8C0LXK3(RAI14)	23.0316	22.4642	23.556	23.0036	23.1644	22.941	23.5868	23.2341	24.0002	23.2223	23.2845	23.3239
A0A8C0LXV5(POLD1)	27.0348	23.4855	23.8495	25.3011	25.6143	25.329	25.5502	22.6787	22.5661	25.1143	24.9628	25.4309
A0A8C0LY33(--)	26.3823	26.2284	26.4744	26.9706	26.8484	26.794	26.6424	26.6119	26.7681	26.413	26.9641	26.797
A0A8C0LYB2(ZMIZ1)	23.3697	23.1423	22.9567	22.5797	23.9786	23.981	23.1765	23.0064	23.2401	23.8897	22.821	22.8993
A0A8C0LYF7(--)	28.1409	28.1294	27.899	27.2835	27.3204	27.4953	28.1209	27.9476	28.1977	27.7039	27.6469	27.1116
A0A8C0LYM6(ARPC5)	29.3588	29.5761	29.7148	29.6164	29.0965	29.0192	29.9099	29.6291	29.7692	29.5234	29.0875	28.9635
A0A8C0LYN2(BLVRB)	28.4451	28.3786	28.7645	29.0579	29.1389	29.2209	28.7002	29.0566	29.3003	29.1403	29.118	29.366
A0A8C0LYR3(VAMP4)	22.6435	22.7058	25.614	23.8131	24.0592	23.3762	23.8477	24.2998	23.9567	23.0842	22.6452	24.5957
A0A8C0LYS1(DHX8)	24.4811	23.2091	23.3077	24.682	24.9554	24.9427	24.9708	24.1902	24.479	22.8621	24.8044	25.1882
A0A8C0LYW2(SRP68)	28.8808	28.7127	29.0487	28.6991	28.7575	28.8845	28.9807	28.781	29.078	28.4848	28.5417	28.6726
A0A8C0LYW5(--)	26.0069	25.7271	25.856	26.1079	26.4573	26.793	25.9896	25.9161	26.206	26.4602	26.6738	26.159
A0A8C0LYY5(SRSF10)	27.8895	27.8004	27.5635	28.0677	27.9778	28.1114	27.7794	27.8642	27.401	27.6761	28.1633	27.5784
A0A8C0LZ78(HIGD2A)	23.1978	23.7173	23.8837	22.0343	23.3094	22.6714	25.7399	22.136	22.459	22.0755	23.0908	23.4786
A0A8C0LZG6(EXOC7)	27.961	28.1874	28.2223	27.9287	27.8534	27.8149	27.7104	28.1209	27.9967	28.091	27.6546	27.9987
A0A8C0LZH0(REXO4)	25.028	25.7455	25.286	24.5563	24.4644	24.7392	25.6648	25.6907	25.3068	23.8576	23.7379	23.8391
A0A8C0LZN7(RAMAC)	22.6708	23.5363	24.1332	26.1054	26.075	25.7878	22.2386	23.8689	23.0507	25.8893	25.8554	25.9207
A0A8C0LZX1(PHB1)	31.001	30.9321	30.7781	31.1627	31.3781	31.2041	30.8011	30.7182	30.6845	31.2308	31.046	31.2551
A0A8C0M0J6(LMBRD2)	22.8645	23.9254	23.6808	24.5234	24.6254	23.4366	23.1111	24.1865	23.8234	23.3976	23.1192	22.9279
A0A8C0M0M0(--)	22.9323	24.0855	23.9207	23.0263	23.2687	23.3343	23.5824	24.1753	24.2237	23.3207	22.1622	26.0965
A0A8C0M0R6(COG1)	22.2398	24.0128	24.0052	23.3202	24.6079	23.4001	23.4113	23.8333	21.7782	22.5975	21.5781	23.2558
A0A8C0M0X1(BRCA1)	23.8864	23.2664	20.5078	22.2644	22.9442	22.3212	23.0656	22.3783	22.8351	21.8118	22.5741	21.4142
A0A8C0M0Z5(KIF22)	25.1989	22.6167	25.2632	25.4062	26.0409	25.9288	25.2356	25.7146	25.7393	25.8038	25.6211	25.6838
A0A8C0M1A6(GINS3)	25.9088	25.792	25.6295	25.3449	25.6576	25.7088	26.0514	25.8643	25.3854	25.9128	25.9555	26.0446
A0A8C0M1E4(--)	27.8443	27.7272	28.0175	27.8612	27.8521	28.347	27.7777	27.6032	28.1542	27.7592	28.442	27.5673
A0A8C0M1Q5(--)	25.8271	24.6459	25.5849	25.2132	25.0691	25.0272	25.0108	25.3846	25.6603	25.1575	24.9376	24.6945
A0A8C0M2N8(PIK3R1)	23.6276	23.4016	23.8848	23.9453	22.4554	23.1218	24.1221	23.6877	23.751	22.6003	23.0127	23.2453
A0A8C0M2R0(--)	23.44	23.295	23.856	22.9181	24.0665	22.6691	22.7864	23.3126	24.4625	22.1276	22.9908	21.4197
A0A8C0M2R3(UBA2)	29.5666	29.9094	29.9137	29.9693	29.9449	29.8486	29.9018	29.9917	29.6732	30.1363	29.9802	29.8784
A0A8C0M2V0(SNRPA1)	29.1856	29.3804	29.2406	29.1612	29.613	29.49	29.0983	29.2869	29.0922	29.0786	29.4554	29.0721
A0A8C0M3J0(THOC3)	26.5462	26.3253	23.3175	26.1231	26.0182	26.4969	26.2458	26.2303	26.4254	26.0292	25.9477	25.9499
A0A8C0M3P6(SFXN1)	28.79	28.7649	29.017	29.1299	29.1411	28.8531	28.4234	28.803	28.5269	29.148	28.9789	29.384
A0A8C0M3Q5(--)	29.9205	29.9352	29.7321	29.2995	29.3235	29.2167	29.8537	29.5274	29.6858	29.4181	29.3793	29.2541
A0A8C0M3S5(AKR1E2)	26.3155	26.056	26.2165	26.3537	25.2441	26.4627	26.2972	25.6511	26.0392	25.9877	25.7303	25.6329
A0A8C0M3X8(TAF9)	24.8306	25.2223	25.2985	25.7476	25.7853	26.1056	25.2591	25.3086	25.5436	26.1086	25.9368	25.4018
A0A8C0M4J7(CORO7)	27.076	27.5161	27.3324	27.1391	27.3151	27.0634	27.4332	27.5642	27.4635	26.942	27.0549	26.9779
A0A8C0M4K6(CBX1)	22.5976	24.2336	23.3559	23.6744	22.8437	23.0435	21.9014	22.478	22.5961	21.5545	23.4248	21.9097
A0A8C0M4S1(NCAPD3)	24.1578	23.3978	25.0884	24.5165	24.5013	24.8905	23.4609	25.2246	25.2375	25.596	24.9164	25.4272
A0A8C0M4V5(RPRD1B)	26.732	27.3589	26.2156	27.0398	27.4594	27.2592	26.6951	27.0841	26.925	27.2843	27.2587	27.1446
A0A8C0M4W9(--)	29.9841	29.796	29.5838	30.175	30.3692	30.4489	29.605	29.9699	29.8347	30.4694	30.6026	30.7084
A0A8C0M5A3(ADGRG1)	23.6181	22.4166	23.8642	22.0335	22.2596	23.4801	22.742	23.0074	23.4285	23.8893	22.1523	23.712
A0A8C0M5I1(TUBB6)	23.1475	23.7946	23.6528	23.053	23.0182	23.7877	22.5683	23.5222	22.7118	21.9084	22.8974	21.6713
A0A8C0M5J7(TBC1D2)	26.8508	26.9402	27.0567	26.4655	26.539	26.6562	27.1319	26.9748	27.1037	26.8799	27.4019	27.0281
A0A8C0M5N2(--)	30.1263	30.0161	30.2063	30.7065	30.9816	30.6539	30.2625	30.4429	30.4797	30.9314	30.7623	30.7737
A0A8C0M5U2(RBPJ)	23.9238	23.6589	24.6482	23.2824	22.6814	21.651	24.9884	23.6517	22.4028	22.7558	23.2088	22.0608
A0A8C0M5Y6(PFDN1)	23.9127	23.2172	23.1678	22.3428	22.5801	23.4585	24.4866	24.1887	23.1796	24.01	22.0296	27.5985
A0A8C0M6B8(CAPN2)	31.0541	31.1898	31.0708	30.9916	31.0461	30.665	31.1879	30.9916	31.0478	31.1314	30.8964	31.0572
A0A8C0M6F0(--)	28.2283	28.4022	28.4105	28.4757	28.0216	28.1635	28.8474	28.9669	29.0891	28.0899	28.1402	28.1059
A0A8C0M6I5(ELP2)	25.9329	26.3117	25.9179	25.9322	25.5312	25.8817	26.1119	26.0715	25.9513	25.7282	25.5032	25.5029
A0A8C0M6L6(TTLL12)	29.7239	29.6003	29.5303	30.4539	30.2432	30.4323	29.7356	29.2329	29.3941	30.3644	30.6897	30.7362
A0A8C0M6M5(NFRKB)	23.8758	23.5887	24.6823	23.8126	24.1352	23.7909	22.7419	23.4809	23.1236	24.1468	23.8557	23.8948
A0A8C0M6R4(--)	25.6829	25.5187	25.726	23.8466	24.7536	22.9193	23.1043	25.3861	25.8563	25.8581	22.6169	21.8877
A0A8C0M6T9(--)	23.3896	23.7971	23.4389	23.418	23.2487	22.8163	24.0897	23.9449	23.5853	23.7785	22.2867	22.1856
A0A8C0M6U0(--)	26.5715	26.5621	26.9898	26.9985	25.0145	26.1912	25.576	26.6527	24.0568	26.8734	26.0724	27.0241
A0A8C0M7P7(MAPK1IP1L)	23.7891	24.3629	23.3768	23.1748	23.6135	22.8703	22.7678	23.3828	22.624	22.854	21.1722	27.537
A0A8C0M7R9(--)	26.9663	27.2645	27.2838	26.6003	26.899	26.7567	27.2378	27.1654	26.7908	26.8879	27.3216	26.9702
A0A8C0M7W2(TMED9)	28.5386	28.6345	28.6035	29.138	28.6282	27.9338	28.674	28.2902	28.5219	28.5273	28.5238	28.3626
A0A8C0M8C0(--)	23.7013	24.3175	23.4028	23.3556	21.8382	23.1686	24.29	23.3181	23.6764	22.798	22.8805	22.947
A0A8C0M8C9(ETFDH)	27.9946	28.1338	28.2894	27.9819	27.5718	27.9509	27.8379	27.6691	27.6691	27.3476	27.443	27.4078
A0A8C0M8E8(--)	23.2996	23.1811	22.4364	23.2018	23.3107	23.1012	23.5422	23.3898	22.4861	23.4503	23.7577	26.4382
A0A8C0M8I3(--)	26.5473	26.4135	26.6707	26.834	27.1356	27.1956	26.9176	27.3977	26.7878	26.6223	27.0329	26.4413
A0A8C0M8M8(--)	23.1404	23.4834	23.6782	23.6815	22.0437	23.2274	22.8746	22.7468	21.3318	24.3149	23.6879	23.4021
A0A8C0M8W1(--)	25.4259	25.72	25.3461	26.2232	26.1668	26.3811	23.9484	21.98	22.9316	26.2409	26.1884	26.121
A0A8C0M8Z4(MTA1)	26.4084	26.5462	26.3163	26.7188	27.0991	27.1355	26.4769	26.4073	26.642	27.3147	27.0255	26.9536
A0A8C0M9D9(--)	23.0918	22.5352	23.8306	23.3581	23.5571	24.1819	23.3561	22.41	23.1845	23.5985	22.9845	23.287
A0A8C0M9E2(AEBP1)	30.204	30.1366	30.3488	30.097	29.7096	29.7497	30.1352	30.2673	29.9811	30.1454	30.0505	29.909
A0A8C0M9I8(RBM27)	27.3833	27.4144	27.2875	27.086	27.3043	27.882	27.4225	26.8789	26.9703	27.4336	27.173	27.4061
A0A8C0M9N1(--)	25.9701	26.1279	25.9665	24.2567	23.7245	23.1154	26.0761	26.489	26.4406	22.9865	20.6572	22.066
A0A8C0M9N5(TRAPPC4)	25.0004	23.0054	25.7401	25.8874	26.0599	25.5471	22.5637	25.7107	25.7242	25.9021	26.1332	25.7902
A0A8C0M9Q2(SPCS1)	25.3052	27.0271	26.6858	25.5867	22.9578	25.5769	26.6099	26.9615	26.233	26.3472	23.0946	23.2725
A0A8C0M9Y5(MTMR10)	24.1737	24.9136	24.4983	25.0506	24.7619	25.0078	23.0733	24.8515	24.882	25.0398	24.5158	25.3673
A0A8C0M021(FOXRED1)	24.1398	24.534	24.6195	22.9616	22.8846	23.3275	24.234	24.3895	25.0489	22.266	24.0711	24.1257
A0A8C0M022(PRCC)	22.8868	24.7765	23.4226	24.7659	24.1231	24.8665	23.693	23.9862	22.3029	23.661	23.0776	22.7829
A0A8C0M104(--)	23.2044	24.4462	24.6218	23.8166	22.5155	22.7519	23.7654	24.6481	23.383	23.9465	23.7831	22.3808
A0A8C0M123(--)	24.3224	24.2248	24.2541	23.3309	23.4479	23.8963	24.2402	23.9041	24.0648	23.0118	22.0312	22.1147
A0A8C0M248(MYH14)	31.3166	31.2773	31.3753	31.4316	31.3583	31.3256	30.6595	30.5603	30.7794	30.9017	30.8917	30.8252
A0A8C0M295(WDR70)	25.3365	25.3058	25.6408	25.2831	25.3097	24.9503	25.6675	23.0058	25.3119	24.797	24.7512	24.4048
A0A8C0M311(RABGAP1L)	24.1845	23.3281	23.3485	24.4463	23.6993	24.0586	24.3517	23.1233	24.1452	24.0504	23.3551	21.0906
A0A8C0M421(--)	25.075	25.7146	25.3256	26.0532	26.0073	26.07	25.3287	25.4744	25.5564	25.6915	26.137	26.1627
A0A8C0M446(GPSM1)	26.3156	23.0282	26.7011	25.2996	25.8241	25.7789	26.5583	25.8992	26.3647	25.2671	25.5356	25.8468
A0A8C0M482(CRIP2)	30.4493	30.1772	30.687	30.2924	30.3099	30.1123	29.8778	30.083	30.6274	30.1634	29.9814	30.0022
A0A8C0M536(--)	33.2209	33.2389	33.2233	33.3552	33.4854	33.4406	33.1312	33.1225	33.1646	33.2973	33.4016	33.2601
A0A8C0M603(TCOF1)	26.3503	27.1233	26.3367	26.3297	26.5156	26.0175	26.6225	26.9116	26.3055	26.0039	25.7046	26.5888
A0A8C0M630(--)	22.5146	22.5918	23.8363	24.6695	23.5695	22.7034	23.2559	23.2672	24.1933	22.3465	22.1498	22.5345
A0A8C0M715(--)	24.7547	24.8527	23.8064	23.2558	23.7339	24.1342	23.5245	23.8847	23.0013	22.1661	23.5177	22.5517
A0A8C0M723(--)	28.3677	28.2587	28.4605	28.2123	28.177	28.2278	28.1794	28.522	28.4561	28.4278	28.4851	28.3837
A0A8C0M746(SRSF2)	30.5655	30.7119	30.5018	30.6794	30.9321	31.0454	30.7336	30.6534	30.3401	30.7309	31.0335	30.9287
A0A8C0M795(--)	24.1279	23.5507	23.9886	23.3225	23.1634	23.1863	23.5958	22.7874	23.9533	21.7432	23.5244	20.2759
A0A8C0M889(--)	24.818	24.9209	25.0918	23.0039	23.3475	22.7477	25.4528	22.8954	24.7761	26.3646	23.4226	21.7246
A0A8C0M958(ENAH)	27.2812	27.7852	27.6899	27.3622	27.1113	26.392	27.1581	27.5931	27.1858	27.1557	26.7178	27.1392
A0A8C0M963(CEBPZOS)	22.6074	23.092	23.9694	21.8551	22.5929	23.7894	23.9456	23.2003	23.3669	22.519	20.6195	22.1363
A0A8C0MA58(--)	25.4193	24.1743	24.7955	25.2582	24.8632	23.3789	25.1315	23.8718	22.5928	25.2102	25.5781	22.1853
A0A8C0MA89(PAIP2)	23.0772	22.7647	23.7322	21.93	23.868	24.6872	23.6261	24.2777	24.2823	22.6033	22.7448	24.5842
A0A8C0MAE3(CDK20)	23.0356	23.9468	23.3385	23.1474	22.8494	22.7917	23.5535	23.4109	23.0337	22.7533	21.664	22.0637
A0A8C0MAH3(VHL)	24.5284	24.9527	25.2623	23.8083	23.6356	23.826	24.9555	24.9467	25.1743	23.6716	23.9761	23.7206
A0A8C0MAM9(API5)	29.2089	29.0716	29.0945	29.1564	29.5867	29.3908	29.0447	28.8417	28.9068	29.3142	29.3893	29.278
A0A8C0MAP0(DNMT3A)	23.8487	24.4092	23.8263	24.4356	23.5467	23.9585	23.4633	23.7373	22.9854	22.4758	24.0528	21.6234
A0A8C0MAT1(ANKS3)	23.2856	23.3404	23.626	23.1474	22.5598	24.2158	22.5002	22.6121	23.704	22.4525	22.9924	21.2561
A0A8C0MAU2(--)	23.5052	24.4159	23.6196	23.2986	22.9976	22.7927	22.9699	22.9199	23.2761	22.4318	22.6445	21.5483
A0A8C0MAX5(--)	28.5577	28.427	28.5626	28.2827	28.4108	28.287	28.2179	28.4873	28.5125	28.3182	28.4826	28.4061
A0A8C0MAY0(--)	23.3213	23.8918	23.9273	24.2497	22.7377	22.6462	23.3572	22.4758	23.1991	23.8375	23.5499	24.6849
A0A8C0MAY9(--)	23.312	23.0371	23.9616	22.7803	23.9604	27.3537	25.7121	22.6674	23.8662	24.8411	22.5028	22.1484
A0A8C0MB66(SNRPD2)	28.1587	28.3377	28.2088	28.469	28.7283	28.7232	28.0735	27.8171	28.3623	28.1215	27.8751	27.4571
A0A8C0MBH2(--)	24.6468	24.9795	24.7392	24.7819	24.1389	24.0222	24.7919	24.8082	24.7845	24.4927	24.0129	23.8703
A0A8C0MBI4(--)	24.2326	23.8482	23.4566	23.6453	22.8126	22.7502	22.9185	22.463	23.5886	23.1864	22.8588	21.9955
A0A8C0MBM6(TSPYL4)	23.1927	23.0204	23.2106	24.1396	24.82	22.6244	23.9	24.0726	24.2145	23.287	23.9866	21.6854
A0A8C0MBP8(CELF1)	27.6501	27.695	27.5501	28.152	27.7624	27.7858	27.3669	27.5555	27.3627	27.9423	27.5934	27.4641
A0A8C0MBQ8(VANGL1)	24.5247	23.1308	24.2206	25.4311	23.8595	24.9715	25.3174	24.3314	23.7242	25.2777	25.6066	25.5617
A0A8C0MBX3(CYP1B1)	24.2257	23.9778	24.3207	26.9916	26.8295	26.8129	25.6524	23.1136	23.1075	26.1728	25.9863	26.1052
A0A8C0MBY5(RMI1)	24.3291	23.1686	23.4964	26.8484	26.6266	22.838	23.7927	23.6586	23.6335	26.8577	26.76	27.0281
A0A8C0MC04(ABR)	27.716	27.9317	27.8425	27.7843	27.7323	27.308	27.8826	27.8682	27.7276	27.0502	27.7811	27.5427
A0A8C0MC53(SIK3)	22.3298	23.4607	23.2189	24.3723	23.1309	23.4777	24.0608	23.1115	23.2729	22.1753	22.7371	21.5204
A0A8C0MC76(LOC475405)	26.4279	26.4581	26.4003	26.5047	26.8703	26.0071	26.0775	26.5231	26.4478	25.9749	26.5586	25.9843
A0A8C0MC78(ERCC2)	23.7213	24.1361	22.8505	21.7938	23.859	22.5248	24.0106	23.7	23.3843	23.7327	23.2338	23.8788
A0A8C0MC85(--)	30.4332	30.4514	30.2454	30.765	30.7058	30.7602	30.5081	30.4754	30.5592	30.6895	30.7347	30.9722
A0A8C0MC89(--)	24.1822	24.5776	24.7921	24.1566	24.575	24.1336	24.5395	24.6117	24.8271	24.1983	24.2971	21.808
A0A8C0MCB4(POGLUT2)	26.1038	26.0483	26.35	26.7826	26.3461	26.6747	25.7626	26.0428	25.9871	26.4711	26.2982	26.0898
A0A8C0MCH4(LOC612207)	23.4208	22.6961	23.6367	23.7739	22.8637	23.5674	22.7254	22.5767	22.9749	23.1724	23.0697	22.2923
A0A8C0MCL5(NUDT14)	23.4808	24.5092	23.7124	23.8646	23.3918	25.7851	22.6338	23.5902	24.4877	23.3381	23.1654	23.1185
A0A8C0MCM2(--)	23.5876	24.7983	22.7265	23.6965	23.9954	22.6681	22.3204	24.1853	22.5288	23.1928	22.5309	23.5185
A0A8C0MCS9(--)	23.0123	23.8743	22.5906	23.9846	24.1608	23.9638	23.5544	23.2842	23.0912	23.559	23.0498	21.2889
A0A8C0MCU9(--)	23.1226	26.7349	23.5812	25.9219	25.9554	26.4541	22.4607	23.3656	22.4489	26.0458	26.2007	25.8296
A0A8C0MCW5(--)	26.7352	26.5493	26.6299	27.6187	27.456	27.7653	26.6795	26.264	26.7767	27.4043	27.4775	27.8854
A0A8C0MD48(ATP1A1)	31.945	31.9142	31.8165	31.8496	31.8279	31.764	31.789	31.9716	31.8395	31.7269	31.9975	31.9156
A0A8C0MD96(NOP56)	29.4071	29.2916	29.4289	29.5628	29.4034	29.4456	29.5361	29.4085	29.4796	29.4724	29.5375	29.1905
A0A8C0MDB7(--)	29.9017	29.9002	29.876	29.1274	29.0285	28.884	29.8488	30.0544	30.0637	29.0142	29.1042	28.7176
A0A8C0MDH8(--)	28.4882	28.4867	28.4693	28.3576	27.7783	28.3225	28.3476	28.5558	28.0145	28.2168	28.1241	28.1061
A0A8C0MDZ9(ARHGAP32)	22.6756	23.7496	22.9328	23.1399	23.087	22.9994	22.1081	23.3931	22.5049	23.2718	22.707	21.9745
A0A8C0ME07(GLYR1)	25.9091	26.3075	24.3339	26.2111	26.0219	26.4436	24.577	23.1709	25.8679	22.8531	25.8354	25.2639
A0A8C0ME77(TOX4)	26.5978	27.1067	26.7591	26.2352	26.2463	26.3421	27.1745	26.9857	26.34	26.3592	26.0675	26.6288
A0A8C0MED8(UGDH)	31.268	31.1322	30.8639	31.0788	30.9803	31.0105	31.1399	31.1845	31.43	30.949	31.0547	30.9113
A0A8C0MEG0(--)	22.6409	23.1551	22.7464	23.0468	22.1765	23.0569	23.28	23.2744	22.9265	22.9164	23.2064	23.0493
A0A8C0MEH4(--)	28.957	23.7943	22.4609	29.3726	29.9836	29.7886	24.8212	23.6471	29.6256	29.9429	30.3284	29.2068
A0A8C0MEI2(NEK6)	23.5379	23.1515	23.417	23.9127	23.0433	24.3296	23.1502	23.5694	22.4662	23.6811	23.0484	21.8164
A0A8C0MEL1(--)	24.9247	25.4772	25.1699	26.2219	26.1343	25.8702	25.1681	25.2828	25.5091	26.5137	25.9705	26.6947
A0A8C0MEL6(ATF3)	23.6323	23.663	23.7647	22.7893	23.0585	23.9509	23.3849	22.9685	22.7997	24.1011	23.3647	22.7313
A0A8C0MEP1(AKT1)	25.828	25.9495	25.9337	25.7493	25.7932	25.4232	26.1521	26.1089	26.7538	25.5618	25.4404	25.4293
A0A8C0MEQ8(--)	28.1627	26.8142	26.7493	27.262	27.6411	27.933	26.7658	26.5936	26.7842	27.5007	27.6895	27.838
A0A8C0MES4(--)	34.1332	34.2725	34.1447	34.2853	34.3895	34.5293	34.2289	34.2597	34.3863	34.1986	34.6023	34.4136
A0A8C0MEV7(FCHO2)	24.9452	24.8478	23.5635	23.8289	25.2351	25.4965	25.325	23.13	22.9236	25.5715	24.8746	25.6201
A0A8C0MEV9(--)	26.7674	26.2634	26.3243	26.5158	26.5621	27.2413	26.1909	26.2894	26.3441	26.5261	26.8231	26.5475
A0A8C0MEY3(LOC607049)	25.9638	26.308	26.2767	27.0272	26.6962	26.7969	26.4109	26.3709	26.3648	26.4712	26.7675	26.4853
A0A8C0MF42(--)	23.3745	23.032	23.384	22.7065	23.2217	23.7488	23.422	19.414	22.5853	23.0622	21.7636	22.9486
A0A8C0MF54(TMX2)	25.8532	25.6986	25.8122	26.6422	26.723	26.6539	26.4116	26.2806	25.8747	27.0101	27.2513	27.0735
A0A8C0MFC6(--)	31.6684	31.1943	31.685	29.268	28.8996	28.5045	32.319	32.4456	32.3783	27.6979	27.3915	27.3056
A0A8C0MFE2(SRSF7)	27.3649	23.9868	23.707	27.9857	27.6649	27.4004	27.2042	25.2949	27.3828	26.6757	27.4155	27.4588
A0A8C0MFG3(PRRC2A)	27.5778	27.6353	27.1359	28.0392	27.3828	27.8914	27.1997	27.2514	27.256	27.5372	27.3555	27.1007
A0A8C0MFI8(MRPL32)	23.9415	23.924	22.9655	22.8485	23.967	22.3446	22.4886	22.2041	22.7029	22.9553	22.1938	21.4377
A0A8C0MFJ3(DPYSL3)	30.4275	30.4503	30.3331	30.4687	30.3731	30.4734	30.4082	30.341	30.2976	30.0931	29.8743	29.8276
A0A8C0MFM7(--)	24.6771	24.2811	23.6089	22.7742	22.5727	24.098	24.0042	24.0404	23.014	23.5003	21.8203	21.2683
A0A8C0MG23(CHD8)	25.8546	25.9293	26.194	25.9033	26.5672	26.448	26.4201	26.053	26.2751	26.8269	26.3794	26.4081
A0A8C0MG38(SPOUT1)	24.8135	24.7173	25.1763	25.5054	25.9097	25.6282	23.48	24.9882	24.6444	25.2645	24.6706	25.9522
A0A8C0MG43(RPL7)	29.4039	29.3991	29.8426	30.3748	29.5347	29.8556	29.5974	29.961	29.7027	30.2188	30.1802	29.9197
A0A8C0MG62(--)	28.6111	28.5462	28.9852	27.8871	28.3062	28.1198	28.8689	28.676	29.1781	29.3701	29.2994	29.2279
A0A8C0MG85(--)	25.1393	25.0966	25.1214	25.1232	25.3033	25.5306	24.8181	24.6268	24.3572	25.2175	25.2144	25.1112
A0A8C0MGA6(PRPF3)	27.3775	27.3942	27.0115	27.4494	27.4296	27.4134	27.1175	27.156	27.2754	27.48	27.2344	27.2765
A0A8C0MGC2(--)	25.9311	26.0154	25.4719	25.3645	25.7059	25.5621	25.7239	25.2081	25.8641	25.3254	25.6389	25.4036
A0A8C0MGE5(TOMM5)	23.0197	24.7596	22.9232	23.8223	22.1552	23.7085	23.9107	24.1431	22.5496	23.9498	23.2215	24.1504
A0A8C0MGH9(UBE2K)	29.1133	29.2371	29.2193	29.2741	29.8095	29.7094	29.4485	29.0703	29.1621	29.6964	29.6885	30.0553
A0A8C0MGJ6(FOCAD)	26.5656	26.3592	26.7445	26.9666	26.8937	27.1515	26.6835	26.5622	26.5142	27.0274	27.0559	27.1088
A0A8C0MGL2(DOLK)	21.8338	23.058	22.9422	23.1978	23.7568	22.3791	23.6166	22.3541	24.229	23.9158	22.541	24.0838
A0A8C0MGQ3(ERCC3)	23.996	24.1019	23.5311	23.594	23.2232	22.3786	24.1026	23.1613	23.4619	23.0306	23.6512	27.1449
A0A8C0MGR5(PTPN13)	25.6587	25.8208	25.6306	26.2431	25.6633	26.3103	24.5278	25.5134	25.5373	25.4433	25.1368	25.5101
A0A8C0MGS3(TRAF2)	23.732	23.7266	23.3372	24.8114	23.3576	22.9626	23.4502	23.9872	22.7727	23.7141	23.1505	23.2406
A0A8C0MGT5(COA6)	22.8774	22.5526	23.7281	22.579	23.6944	24.1931	22.527	22.5909	22.968	22.0588	22.3286	21.3053
A0A8C0MGT8(--)	22.8912	23.1803	22.9003	24.1166	23.4791	24.1213	23.3738	22.7597	22.46	25.0642	22.7248	23.6523
A0A8C0MGU0(GPX8)	26.9321	26.9247	26.3262	27.2236	22.3586	27.4633	26.9562	26.7817	26.9018	26.8767	23.3437	26.9545
A0A8C0MH64(AP2S1)	25.5911	25.6344	25.3679	25.7432	25.8039	25.9177	25.6174	25.258	25.7439	25.9601	25.7849	25.8805
A0A8C0MHA3(--)	26.7184	26.8843	26.7462	27.2507	27.6137	27.4435	27.2181	27.1119	26.3067	27.5137	27.3452	27.086
A0A8C0MHE8(RPF2)	24.0089	24.0885	22.4596	23.6507	22.773	23.4554	22.6753	23.61	24.5581	23.4878	20.6741	22.2676
A0A8C0MHG0(--)	23.1542	22.9985	22.7987	23.855	23.4037	23.6489	23.2419	23.8215	23.1779	23.2272	22.6008	21.7217
A0A8C0MHU9(CLTA)	25.8268	25.4124	25.4166	25.2507	23.0953	23.447	25.5616	25.3387	25.5949	24.8322	24.1413	25.455
A0A8C0MI10(ATL2)	26.3858	26.72	26.8341	26.71	26.7201	26.7491	27.3674	27.198	27.167	27.3944	27.2547	26.7868
A0A8C0MI79(--)	22.5437	23.7002	22.1692	23.2477	24.6353	24.2749	22.8397	23.185	23.6934	24.2209	21.8214	23.2495
A0A8C0MI84(EDIL3)	23.4582	22.8936	23.5455	24.4586	25.335	25.5899	24.4779	24.166	24.5045	26.8417	26.109	25.6712
A0A8C0MIG1(SON)	28.746	28.7628	28.6374	28.3737	28.5304	28.703	28.7745	28.6354	28.738	28.8804	28.7525	28.7392
A0A8C0MIJ4(TM9SF2)	28.774	28.2072	28.3645	28.6418	28.294	28.4915	28.2454	28.0949	28.6625	28.5343	28.369	28.7175
A0A8C0MIJ6(TSPAN8)	28.9675	23.2367	29.1613	28.7894	24.3938	28.4833	29.7734	29.9928	29.5625	28.8098	28.111	28.2077
A0A8C0MIK8(TMCO4)	23.2494	23.4501	23.8401	22.4551	23.2658	22.1928	21.6246	23.4215	23.0106	23.6202	22.7228	23.3949
A0A8C0MIT4(HSPA5)	33.6036	33.5179	33.539	33.3025	33.18	33.3863	33.7218	33.8277	33.6551	33.3135	33.4249	33.0621
A0A8C0MIW2(PBRM1)	23.3437	23.0801	24.6269	25.1223	25.1932	23.2072	22.6123	23.3555	24.3056	24.6938	24.8723	25.0027
A0A8C0MIX2(CHMP5)	26.7025	26.4985	26.6621	26.5122	26.5639	26.5622	26.4117	26.4985	26.4384	26.8557	26.5715	26.7666
A0A8C0MJ12(CTNND1)	23.5913	22.2169	22.8838	22.1389	23.9508	23.0997	24.4431	23.6826	23.1835	23.5375	23.1876	21.5683
A0A8C0MJ20(--)	23.0982	25.6761	25.9069	26.2054	26.3562	25.7137	26.181	25.8816	25.8912	26.1957	26.4828	26.2334
A0A8C0MJ63(SETDB1)	23.7603	23.8331	23.1567	22.731	24.2309	24.1921	23.5834	24.0906	22.8096	24.1521	24.6266	23.9572
A0A8C0MJ91(--)	24.4629	24.7384	24.4129	25.238	25.6826	25.8372	23.9449	24.3686	23.0155	25.6034	25.1865	25.5323
A0A8C0MJD7(CUX1)	25.5897	25.9417	25.11	25.6322	25.3776	25.5701	23.0694	25.7463	23.3033	24.5322	25.4618	24.9254
A0A8C0MJE1(LRRFIP2)	27.4203	27.6396	27.855	27.3138	26.9716	26.9223	27.5251	27.8928	27.656	27.5991	27.541	27.4032
A0A8C0MJK2(CHST12)	23.1962	23.6338	23.392	23.9833	23.7497	23.5026	22.927	21.9809	23.0825	24.2016	23.6133	22.1676
A0A8C0MJL2(DHX29)	27.8923	28.1362	28.1251	28.2813	28.2175	28.4651	27.9099	27.9937	28.1232	28.3013	28.1298	28.1381
A0A8C0MJS9(--)	27.8545	27.593	27.9896	27.714	27.8474	27.6348	27.8921	27.7593	27.9313	27.6993	27.857	27.5819
A0A8C0MJT5(--)	24.8599	24.875	24.6268	25.2543	25.3496	25.2938	24.9675	25.179	25.1401	25.742	25.1435	25.7725
A0A8C0MJW3(FOXP1)	23.5564	23.7839	23.6157	22.2082	22.864	22.9055	23.4131	24.0728	23.6267	22.3874	22.134	22.8994
A0A8C0MJX5(IFRD1)	25.4112	23.565	22.9461	25.5304	26.0035	25.6868	22.5905	26.4499	25.7634	26.3057	25.8337	26.4868
A0A8C0MK11(--)	28.5757	28.7427	28.3598	29.1218	29.3276	29.0261	28.5356	28.7766	28.5849	28.1525	28.55	28.8286
A0A8C0MK56(--)	24.0554	23.1601	24.0629	23.5291	24.7656	23.5667	23.2847	24.773	24.0464	22.7923	22.9397	21.9831
A0A8C0MK68(--)	23.6238	24.0592	23.2167	22.1998	22.9907	23.1939	23.424	23.2143	25.7636	22.3555	23.2846	22.5562
A0A8C0MK92(POGLUT1)	23.1274	24.174	24.099	23.5377	23.1826	22.9183	23.5861	23.1621	22.3688	21.4358	22.6169	23.5621
A0A8C0MKC0(--)	31.3312	31.4123	31.2722	31.7511	31.7068	31.6475	31.1489	31.4412	31.4173	31.6509	31.809	31.8911
A0A8C0MKN1(--)	27.7794	28.2561	28.3729	27.6591	28.0319	27.6649	28.1775	28.2244	23.299	28.0152	27.2985	27.7141
A0A8C0MKQ6(--)	24.0893	21.94	22.409	24.6793	22.2985	24.3705	23.7926	24.6853	23.0413	23.9915	21.5931	22.6876
A0A8C0MKY2(RPUSD3)	23.988	24.2044	23.3573	24.244	23.2371	24.4752	23.0481	22.9963	22.7961	22.8731	23.7953	23.7499
A0A8C0ML39(--)	29.8818	30.0095	29.9999	29.8557	29.8066	29.7138	29.799	29.9787	29.8111	29.9136	30.0818	29.683
A0A8C0ML58(ZNF143)	23.6977	20.8193	23.6857	23.3689	23.397	22.1133	23.3983	23.6951	23.0972	22.7631	23.121	22.192
A0A8C0ML93(--)	27.871	27.319	27.3193	28.5808	28.3958	28.5158	28.1075	27.5357	27.738	28.4397	28.3106	28.5333
A0A8C0MLA0(ELAVL4)	23.4957	22.3245	23.144	23.5562	22.4972	23.1881	23.6191	23.242	21.4616	24.0643	23.44	22.2349
A0A8C0MLE5(TMEM242)	22.9304	23.2534	23.1527	23.7187	22.2633	22.571	23.2055	23.3433	23.4361	23.97	22.0095	24.1341
A0A8C0MLS4(--)	26.1723	25.7343	25.7712	26.0928	26.3986	26.3743	25.9691	26.2842	25.9266	26.3297	25.8403	26.2155
A0A8C0MLU0(SERPINB1)	30.2627	30.2257	30.1911	30.1821	30.4807	30.655	30.0812	30.0633	30.3042	30.4092	30.1579	30.6376
A0A8C0MLX1(SVIL)	24.8316	22.7585	23.0499	22.7103	25.2623	22.8569	23.034	22.8891	23.2941	23.0626	22.8684	22.509
A0A8C0MLY6(MYO6)	30.3326	30.3922	30.2649	29.9507	29.9654	29.9613	30.2054	30.1009	30.137	29.9022	29.6115	29.8088
A0A8C0MM16(--)	29.9887	29.917	29.9687	29.9889	30.1648	29.9693	29.9963	29.894	29.8956	30.0484	30.0751	30.095
A0A8C0MMB0(ANKRD50)	25.417	25.2651	24.9266	25.3696	25.8065	26.0776	25.5603	25.1595	25.5814	25.1701	25.8133	25.4821
A0A8C0MMD1(ARHGAP35)	26.3466	26.6009	25.92	26.4427	26.7888	26.8309	26.2122	26.4718	26.2325	26.7935	26.8288	27.2948
A0A8C0MMF5(--)	24.2275	23.0686	23.529	24.4226	22.9247	23.9678	23.2728	23.8381	23.1116	23.9726	24.3221	24.0357
A0A8C0MMS1(SMAD1)	22.9484	24.3289	24.2781	22.6013	23.2479	24.2305	22.708	24.4061	22.1897	22.9235	22.4205	22.007
A0A8C0MMS5(--)	26.6213	26.169	25.7724	26.1382	25.4455	25.6019	26.1835	26.3976	26.0341	26.8749	25.5701	25.2473
A0A8C0MMS7(ARL17A)	24.7667	23.8225	22.8	22.8856	23.5423	23.7283	23.4191	23.7614	23.5686	24.107	24.0462	21.6717
A0A8C0MMZ1(--)	24.3396	23.7962	23.3981	23.4738	22.8975	22.388	22.185	22.7163	23.5973	24.2495	21.8369	23.1432
A0A8C0MN13(MED11)	23.7253	22.1314	24.392	24.4125	24.5907	24.5416	23.9963	23.6118	23.5277	24.3721	24.6766	24.6211
A0A8C0MN49(PLIN2)	27.2941	26.614	26.2671	27.775	27.8126	27.6085	26.1475	25.8322	26.242	27.6834	27.684	27.64
A0A8C0MN60(--)	23.5234	23.6036	23.8481	23.7457	23.6866	23.3641	24.6978	24.6612	24.4149	23.483	24.3354	22.9612
A0A8C0MN88(PLRG1)	28.3399	28.0096	27.8298	27.5844	27.6449	27.8573	27.7339	27.941	27.9705	27.2774	27.538	27.5645
A0A8C0MND4(UPK1B)	27.6296	27.7952	27.2353	26.9294	27.4129	27.2579	27.497	27.9916	27.504	27.3489	26.3615	27.1501
A0A8C0MND6(--)	27.3489	27.239	27.27	27.6645	27.8789	27.8093	27.1783	27.3888	27.4576	28.2504	28.3472	28.2748
A0A8C0MNQ9(--)	28.2904	28.3228	28.5346	28.2175	28.4015	28.2919	28.2393	28.4974	28.1012	28.2962	28.669	28.7253
A0A8C0MNS4(--)	27.8203	27.8391	27.4236	27.7936	28.211	28.2128	27.8271	27.7214	27.7186	28.2284	28.5073	28.5768
A0A8C0MNT1(--)	23.1862	23.8835	23.1502	22.5273	24.2733	23.5864	23.2904	22.6878	23.5453	23.6147	21.8265	24.9152
A0A8C0MNZ8(TIMM8A)	28.5569	28.5102	28.4503	29.0277	29.3412	29.3947	28.2255	28.5131	28.9257	29.1681	28.7256	28.5419
A0A8C0MP19(NFIC)	22.6705	24.0338	24.3756	25.1634	25.0765	25.0048	23.3113	24.0746	23.4965	24.9468	24.7874	22.6359
A0A8C0MP96(RTN3)	22.8766	27.3383	27.2671	27.2676	26.7881	26.9516	26.6644	27.0685	27.3424	27.3027	23.2386	26.9303
A0A8C0MPH7(NCOA2)	23.5075	22.8465	24.7082	23.1873	22.9917	22.2464	22.7507	23.2486	22.9016	24.048	22.9656	22.8762
A0A8C0MPK2(--)	23.1791	24.0834	23.7858	23.7671	23.5511	21.7635	23.2537	23.4656	23.5782	23.1089	22.0142	22.9747
A0A8C0MPL4(E2F4)	23.1133	22.5733	23.505	22.8745	24.3617	24.2603	24.0027	23.432	25.1568	24.7862	24.5717	24.8351
A0A8C0MQ16(--)	24.3135	24.4328	24.8167	24.5358	25.1079	21.3408	24.8363	25.1319	24.6901	22.92	23.243	24.9311
A0A8C0MQ45(TLN2)	24.857	24.8551	24.3453	25.3727	25.1425	25.1731	22.832	24.68	22.9263	25.8602	26.118	25.7171
A0A8C0MQ50(THOC2)	27.9743	27.866	27.5782	28.0152	28.1139	28.0756	27.6936	27.6065	27.741	27.7801	27.5497	27.9117
A0A8C0MQ75(--)	22.7193	24.602	23.1637	23.1999	23.7407	22.5636	23.4984	23.3927	23.6444	23.4411	22.8596	22.0938
A0A8C0MQC4(COMMD6)	23.3106	22.9595	23.4254	26.024	22.8847	25.869	24.0529	23.6074	23.1157	25.8368	25.8543	25.7609
A0A8C0MQE3(--)	22.828	23.9717	24.141	23.3532	22.82	23.3194	23.0935	24.1035	23.0477	22.9416	22.2174	22.0489
A0A8C0MQE5(--)	22.252	23.6823	23.5305	25.1914	25.5081	25.1205	22.9384	22.3995	23.432	25.1106	26.4896	25.7584
A0A8C0MQK1(OGT)	27.4419	27.4527	27.7763	27.5357	27.7081	27.842	27.1648	27.398	27.4888	27.6146	27.5585	27.8433
A0A8C0MQP2(HUWE1)	28.5241	28.7931	28.7517	29.0381	29.1745	29.3125	28.8819	28.6251	28.6659	29.4189	29.2945	29.0817
A0A8C0MQU1(--)	26.6572	26.5414	27.3726	26.7748	27.2502	27.0107	26.3023	27.3477	26.6488	27.2145	26.6327	26.8387
A0A8C0MQU2(TMEM126A)	24.5477	22.788	24.3218	24.3384	23.9511	24.3278	23.1435	24.7074	23.8835	23.5885	24.9657	24.1104
A0A8C0MRB2(NDUFAF4)	23.092	24.2172	23.1548	22.1703	24.1224	22.4569	24.0554	22.7072	23.217	24.2863	23.9739	25.23
A0A8C0MRI2(GLMN)	24.1812	26.1333	26.3944	26.5881	23.3872	27.1878	26.1814	26.0221	26.2981	26.3674	23.3915	21.9943
A0A8C0MRJ4(NRP2)	23.9001	23.3495	23.5817	23.1277	22.4048	23.0722	23.4732	23.3562	22.4901	23.7546	24.2731	23.7324
A0A8C0MRJ6(RPL29)	23.9394	23.4981	23.1728	28.0432	27.793	22.0072	23.2409	23.1637	22.5886	27.7039	27.4861	26.9286
A0A8C0MRZ2(--)	22.9647	24.0063	23.2736	22.4394	23.7913	24.188	21.7532	24.6491	23.1084	23.1942	22.405	21.9141
A0A8C0MSB1(CUL1)	28.6665	28.4755	28.3808	28.4853	28.0559	28.5479	28.3424	28.0309	28.4293	28.2907	28.5117	28.2074
A0A8C0MSN3(ARHGEF4)	23.7365	23.6177	24.6709	25.389	25.5837	25.0939	22.9828	23.1033	22.1881	22.2679	23.1283	21.95
A0A8C0MSP0(RBM28)	27.3339	27.4041	27.3988	26.7804	27.074	26.8265	27.3443	27.4284	26.971	27.7303	27.3177	27.153
A0A8C0MSX2(VDAC1)	22.2847	24.0387	23.2144	23.0691	22.7446	21.975	23.7106	22.9101	24.3623	24.1198	23.0605	26.1475
A0A8C0MSZ6(SMARCA5)	29.4885	29.6778	29.5406	29.4959	29.1568	29.2509	29.4544	29.9492	29.618	29.4611	29.0355	28.9585
A0A8C0MT06(PSIP1)	28.7785	28.5147	28.5162	28.2057	27.5616	27.9454	28.025	28.2404	28.0427	27.8607	27.4994	27.8109
A0A8C0MT28(HM13)	26.7106	26.8799	27.1741	26.6672	27.1798	26.8664	26.5377	26.8603	27.098	26.7253	26.9331	27.0801
A0A8C0MT88(ACVR1)	23.3037	23.4905	24.0703	23.5728	23.1327	22.7314	23.5883	22.8564	24.4352	24.6879	22.4246	22.2952
A0A8C0MTH7(--)	26.0069	26.718	26.956	25.6049	25.3977	25.2799	26.5311	26.7623	26.1767	26.8178	25.3928	25.1194
A0A8C0MTK2(--)	27.171	27.0288	26.9685	26.5171	26.2836	26.8187	27.0345	27.0614	26.8578	26.419	25.8498	26.1187
A0A8C0MTL6(ERO1B)	25.1236	25.3048	23.4629	24.7362	24.6446	24.9803	22.8578	22.6525	23.6409	24.657	23.2107	22.8449
A0A8C0MTS0(--)	26.642	26.687	26.8628	26.0113	24.1494	25.7634	26.4062	26.5584	26.474	26.4075	26.0851	25.9947
A0A8C0MTU2(--)	23.6788	24.1984	24.3221	23.6528	24.6543	22.9081	21.9696	24.2294	22.8586	22.9066	23.214	21.2814
A0A8C0MU85(AK3)	26.8479	26.7546	26.8242	22.6483	27.208	26.889	26.5737	26.7873	26.4056	27.0055	27.1141	27.08
A0A8C0MUN7(QKI)	25.1921	25.2	25.1917	22.4401	22.1477	25.241	25.368	25.4152	25.247	25.1349	25.0695	25.1086
A0A8C0MUT2(--)	28.2041	28.5755	28.5656	28.623	28.6355	28.4079	28.6459	28.6908	28.6957	28.3562	28.133	28.3518
A0A8C0MUW7(--)	25.9584	23.2485	24.0638	25.8071	25.6941	26.0906	25.5219	23.4563	25.7427	22.6472	22.9315	25.9795
A0A8C0MV04(CETN3)	23.5364	23.8178	23.0428	24.4147	23.7381	22.5641	22.8808	23.8587	22.4395	22.0138	24.5558	22.6985
A0A8C0MV09(FAH)	26.9041	26.8689	26.5928	27.9501	27.6773	27.9056	27.2588	26.7247	26.8684	27.4569	27.9952	28.1122
A0A8C0MV63(SYTL2)	23.4089	23.7215	23.6445	21.9667	23.437	22.9071	23.1569	22.9284	24.3533	23.4322	21.5714	23.0478
A0A8C0MV74(--)	22.9221	24.0227	23.3679	25.4256	25.0412	24.6624	23.5845	24.6193	23.3647	24.9261	25.2691	25.0357
A0A8C0MVB4(--)	22.7857	23.0745	23.7871	22.5023	23.4218	22.7934	24.0571	23.2765	23.1714	22.2184	25.7623	21.8098
A0A8C0MVC6(ARMT1)	26.0876	25.652	25.7124	25.8092	26.2496	25.7988	25.4058	25.6101	25.1548	25.8615	26.2419	25.7528
A0A8C0MVE4(--)	22.672	24.4459	23.4322	24.4974	24.1964	23.0076	24.2292	24.8229	25.0068	23.7612	23.6127	24.8259
A0A8C0MVI2(SYVN1)	23.4167	23.5915	23.9019	25.0239	24.4164	24.2975	24.4332	23.6438	23.1249	24.7503	24.3576	24.2521
A0A8C0MVM6(OTUB1)	29.1817	28.7286	28.95	28.6611	28.795	28.8185	28.5767	28.7649	29.0654	28.7606	28.2889	28.6616
A0A8C0MVQ9(NAPA)	29.0883	29.0365	28.8914	28.5046	28.8975	28.8221	29.0563	29.0923	29.0342	28.8177	28.8306	28.8447
A0A8C0MVS7(--)	22.722	23.1009	23.7662	23.0223	23.4165	22.1056	23.6185	23.7918	22.4032	23.332	23.3887	22.9103
A0A8C0MVT2(SMC3)	29.4057	29.562	29.5966	29.1832	29.2658	29.2701	29.7803	29.4758	29.7957	29.5776	29.0956	29.356
A0A8C0MW76(SHROOM1)	23.02	24.9105	23.3865	25.1904	24.8422	24.9399	22.7565	24.1009	24.5482	24.7113	24.5157	24.9298
A0A8C0MW91(SPATS2L)	23.1729	24.0647	24.0799	23.1893	24.7482	23.5661	23.281	23.6098	22.5729	22.7297	23.9641	22.6321
A0A8C0MWA7(--)	24.5426	23.0643	23.6646	22.8208	23.0407	22.2572	22.2708	22.9211	22.528	22.8494	23.8311	20.7555
A0A8C0MWD0(--)	26.3502	26.6162	26.0654	26.2556	25.7848	25.9899	26.6143	26.1769	26.6728	26.1639	26.4031	25.9417
A0A8C0MWR6(MARS1)	30.1151	29.9602	29.9787	30.3401	30.28	30.5876	29.6235	29.8253	30.1109	30.4468	30.5343	30.4863
A0A8C0MWU4(--)	22.9147	24.5978	25.4855	22.341	25.8433	26.764	25.0729	23.298	26.4283	24.8963	26.0659	25.5618
A0A8C0MX11(--)	30.9621	30.9129	30.9714	30.9963	31.4463	31.1333	30.7653	30.7881	30.7491	31.1155	31.0326	30.9327
A0A8C0MX39(--)	24.3011	23.9881	22.6116	23.1753	24.8817	22.8162	22.8009	23.4824	22.3793	22.6454	26.1456	25.2754
A0A8C0MX58(DICER1)	26.1479	25.8512	25.6321	25.2723	25.1192	25.6035	25.8797	25.6674	26.0963	25.2324	24.9583	25.3368
A0A8C0MX62(STK38)	23.4935	26.097	23.4487	25.3385	25.5262	25.4855	21.8598	23.0942	23.4809	23.1636	24.5593	23.1333
A0A8C0MXD0(--)	23.3908	23.4676	23.2445	22.3868	23.3434	23.8839	22.0046	23.8978	23.7434	23.2129	22.0389	22.5345
A0A8C0MXG2(--)	28.7459	28.7419	28.6516	28.9433	29.088	29.2003	28.8263	28.7161	29.0184	29.0491	29.3519	29.2003
A0A8C0MXG4(--)	26.0086	25.8236	26.1042	25.8786	24.5087	25.5906	26.1837	26.4595	26.2873	25.8889	25.4578	25.0264
A0A8C0MXK5(--)	22.7126	24.2573	24.1838	22.9077	23.0172	22.9424	23.9311	24.0854	22.2979	23.8106	23.5886	21.9363
A0A8C0MXL9(GORASP2)	28.8474	28.7473	28.4334	28.6503	28.5066	28.7378	28.8548	28.5912	29.2291	28.7651	28.3944	28.7766
A0A8C0MXS4(--)	23.2935	23.4217	22.7177	23.5174	23.407	23.1503	22.2264	22.0872	22.5525	23.9191	22.9613	20.7248
A0A8C0MXS9(EFL1)	27.6479	27.6568	27.9621	27.4831	27.0437	27.1286	27.6796	27.6307	27.9344	27.03	26.7655	26.8536
A0A8C0MXU6(--)	24.2822	23.8411	22.1402	23.9199	22.8312	23.0672	22.9495	24.2728	22.7203	21.6486	22.4157	21.9968
A0A8C0MXY3(--)	23.6345	23.8184	23.7644	23.9669	23.4512	23.0826	23.8276	25.4551	22.768	23.0725	22.7308	21.7398
A0A8C0MY12(--)	27.2148	27.5736	27.8046	27.9557	28.3368	28.5436	27.506	26.946	28.4174	28.2242	28.3368	28.0223
A0A8C0MY22(--)	25.4505	25.9186	24.071	23.8403	26.3822	24.1547	23.4629	25.9343	23.2471	25.9416	25.6989	25.9177
A0A8C0MY30(--)	23.3669	23.1108	23.7549	24.491	24.2233	24.4942	23.7311	21.434	22.6906	24.7199	24.7456	23.3414
A0A8C0MY73(--)	23.0644	23.7503	23.3948	23.055	22.6142	22.4852	23.1462	23.5246	23.5617	23.6595	24.1962	23.4953
A0A8C0MYA6(--)	26.2417	26.0457	26.3066	25.4426	25.37	25.206	25.9989	26.1156	26.6012	26.7821	25.6075	24.8661
A0A8C0MYK4(ANKZF1)	22.0007	23.0902	24.3366	22.0743	22.9262	23.4346	23.2661	23.5629	22.7429	22.5156	24.0074	25.0924
A0A8C0MYU0(--)	24.8158	24.0982	25.2005	25.2623	22.867	22.8209	22.3758	24.3797	24.8645	24.8498	24.7982	24.4091
A0A8C0MZ18(SCAMP2)	25.9461	25.5229	24.0452	26.2156	25.2619	25.8545	25.2666	25.6657	23.119	26.1092	25.8535	25.6354
A0A8C0MZ75(LRP1)	24.0779	22.6668	22.8608	22.2029	24.02	22.8918	23.2408	24.4872	23.7269	22.5824	21.0043	23.0943
A0A8C0MZB4(PRIM1)	25.5328	25.6192	25.4499	23.6914	23.0202	22.9323	25.7163	25.7591	23.7303	22.4462	21.7525	22.611
A0A8C0MZJ1(MPZL2)	22.3873	22.3879	24.0636	21.723	23.8978	22.3624	23.8143	23.4765	22.7009	23.1822	21.8606	25.4843
A0A8C0MZJ3(UBR4)	30.4781	30.5808	30.5386	30.6294	30.7448	30.733	30.5471	30.5027	30.3554	30.6217	30.629	30.745
A0A8C0MZR0(--)	26.0601	25.9864	25.9837	24.9698	24.1275	23.1341	26.6037	26.563	26.4151	24.5237	24.5283	24.2623
A0A8C0MZR6(--)	29.5124	29.3963	29.55	30.0725	30.0898	30.0729	29.6402	29.6167	29.4837	30.1194	30.0049	29.9902
A0A8C0MZS3(PUM3)	28.8001	28.5392	28.5167	28.8445	29.0615	29.004	28.5481	28.8203	28.7339	29.1181	28.9621	28.8264
A0A8C0MZS7(ERAL1)	23.8226	23.1811	23.0816	23.7288	23.2055	23.189	23.2883	23.7658	23.4677	22.3437	20.7502	21.7118
A0A8C0MZT7(--)	24.5852	23.9185	24.1765	23.2508	22.8145	23.5311	24.4801	23.7314	23.5681	21.9869	22.0258	23.5195
A0A8C0MZX6(--)	22.3982	23.3217	24.1039	24.5054	23.7967	23.55	24.0329	22.8239	22.1416	23.6101	22.0453	21.7245
A0A8C0MZX9(DHX38)	26.9017	26.5154	26.687	26.3634	26.9056	26.6514	27.1181	26.517	26.8076	26.8452	26.9647	26.8624
A0A8C0MZY6(--)	23.7977	22.6975	23.43	23.2304	22.8119	22.6048	23.104	23.6086	23.3819	22.5544	22.0462	24.6744
A0A8C0N0I6(SACS)	23.1689	24.8724	24.1525	21.8176	22.9245	23.6979	23.726	25.7249	23.1829	21.6448	24.022	21.8298
A0A8C0N0M0(--)	26.3343	26.6125	26.065	26.2284	26.9339	26.683	26.4882	26.8983	26.1026	26.9095	26.7044	26.4218
A0A8C0N0M5(MDN1)	27.3446	27.425	27.4758	27.7336	28.3372	28.3523	27.3336	27.4712	26.8597	28.3262	28.3995	28.4163
A0A8C0N0R2(STMN2)	22.3145	23.9309	23.289	23.7835	22.9263	21.66	22.5909	24.0066	23.4256	23.078	22.6728	22.9825
A0A8C0N0W6(--)	26.8756	26.8901	26.9392	27.657	28.0825	27.7461	27.1409	27.1404	27.2494	27.9517	27.725	27.4093
A0A8C0N0W7(ATP5F1B)	32.6135	32.6668	32.8661	33.2311	33.3424	33.1026	32.659	32.6717	32.8553	32.9911	33.1899	33.246
A0A8C0N0X5(SYTL5)	22.352	24.7366	24.1157	25.0164	23.8783	23.8444	22.7037	22.849	23.1798	23.6762	23.7934	23.838
A0A8C0N0Z5(RFX3)	22.2954	24.2617	21.9712	23.9372	23.8927	22.1435	22.2105	24.6912	21.7675	22.1607	21.9721	21.6642
A0A8C0N1A6(KIFC1)	22.9937	23.0807	22.7825	23.6625	23.9328	22.2134	24.6852	23.5278	23.4901	23.3578	23.8754	22.9537
A0A8C0N1B4(COX7A2L)	26.4872	26.5001	26.6319	27.2437	26.8599	27.4408	26.9777	26.9668	26.8528	27.1244	27.3451	27.226
A0A8C0N1D2(RTN4IP1)	25.2042	23.2098	23.5575	25.1238	25.3804	25.5203	25.1868	22.8694	22.3627	25.1499	25.2245	25.3961
A0A8C0N1H5(DHODH)	22.3865	22.5439	23.132	23.9624	24.9056	24.3094	25.0477	25.1122	24.4992	24.5267	24.2646	23.976
A0A8C0N1M4(PRPF38A)	25.6925	26.1993	26.1264	22.9658	26.089	23.8546	25.4527	25.8991	25.6783	25.7885	26.1131	25.9698
A0A8C0N1W9(GEMIN5)	28.0942	28.326	28.3364	28.4709	28.4072	28.5335	28.2687	28.3403	28.4559	28.5079	28.3176	28.4631
A0A8C0N1X7(STARD10)	25.6947	25.4021	25.7937	23.0421	24.6478	23.6692	25.4551	25.1675	23.0974	23.2176	22.2616	22.6138
A0A8C0N2C7(NAE1)	29.1088	28.8784	29.2847	29.0115	29.0209	29.1017	28.5691	28.8345	28.9422	28.8748	28.8705	28.9962
A0A8C0N2D2(METTL26)	25.5416	25.7829	25.5526	26.7638	26.7967	27.0914	25.8646	25.0855	25.5586	26.8576	26.5992	26.4033
A0A8C0N2E1(PPIL1)	23.7887	25.7702	21.7376	26.4071	25.6947	25.5592	23.9209	23.6814	25.6912	26.2728	26.5669	25.5761
A0A8C0N2F8(--)	28.497	28.5988	28.3557	29.0937	29.323	29.2654	28.5488	28.4166	28.1544	28.7597	29.0724	28.8419
A0A8C0N2G5(--)	27.5404	26.3923	27.4407	26.6082	26.6123	26.4917	26.1996	27.1742	27.064	27.2281	26.0517	26.6306
A0A8C0N2I8(UGGT1)	29.6569	29.646	29.6279	29.982	29.8651	29.7999	29.5778	29.5984	29.2282	29.6899	29.8508	30.0392
A0A8C0N2M4(LYRM4)	24.7098	23.9558	22.9222	23.5051	22.3453	22.711	22.2237	24.1779	22.776	23.9461	22.6583	23.5185
A0A8C0N2P3(RSBN1L)	22.5005	24.5275	24.5054	23.4067	22.6675	22.8886	23.6055	23.4001	23.3727	22.3607	22.1029	23.6886
A0A8C0N2Q5(--)	23.8538	22.8806	22.6808	23.228	22.5519	23.1051	22.5383	23.479	23.6911	23.4505	23.6199	26.1132
A0A8C0N2S6(--)	26.0387	26.3567	26.245	26.1984	25.9858	25.8155	25.9115	26.3249	26.3067	26.1367	26.4299	25.4458
A0A8C0N2T5(--)	23.8416	22.6983	23.5701	23.2741	23.8341	23.2267	23.0605	23.3552	22.757	23.6189	22.2554	22.6977
A0A8C0N2Y8(--)	23.5566	24.0479	23.1429	24.5511	22.3911	22.4144	21.3156	23.6252	22.8926	24.1567	19.7437	22.2825
A0A8C0N3D8(PCTP)	22.6822	22.4948	23.474	23.9652	23.364	22.8196	23.1113	22.8899	22.4148	24.0538	22.4589	25.0482
A0A8C0N3J1(SFN)	30.2195	30.2703	30.4611	29.9418	29.2312	29.2689	30.5774	30.6313	31.1124	29.5493	29.4964	29.4844
A0A8C0N3J6(--)	29.3595	29.5147	29.3837	29.4547	29.5254	29.6819	29.2135	29.4196	29.4784	29.8671	29.611	29.6038
A0A8C0N3L0(GRB7)	23.2621	24.7204	23.3475	25.1398	23.3404	25.2987	22.1611	23.3061	21.9627	23.9587	23.666	22.1602
A0A8C0N3T6(--)	31.1312	31.0411	31.0804	31.2541	31.2253	31.1256	31.0243	30.9856	31.0937	31.248	31.1519	31.2025
A0A8C0N4I9(--)	23.1571	23.8468	23.3743	24.5938	22.9935	22.89	24.3577	22.9392	21.3633	23.237	21.2036	22.7094
A0A8C0N4J9(DST)	28.0582	27.8184	27.9012	27.3514	27.2882	27.5285	27.753	27.6101	27.7294	27.5533	27.4363	27.3394
A0A8C0N4P4(PGRMC2)	26.1852	26.2404	26.1398	26.1147	25.6588	25.5222	25.5033	26.1187	26.0048	26.3224	26.1474	26.3447
A0A8C0N5A7(ADHFE1)	23.7072	22.3664	23.383	22.9697	22.904	22.6026	23.2656	23.4214	22.4019	22.605	22.2034	24.9715
A0A8C0N5U4(ANKIB1)	23.097	23.7062	22.0549	24.5202	23.6611	22.8371	23.354	22.6353	22.8657	22.7347	22.7164	21.7151
A0A8C0N5X0(--)	23.9772	23.5446	23.4625	22.9648	26.1513	22.5749	24.1492	23.3626	22.9294	22.4228	23.402	21.7412
A0A8C0N6F0(UBR4)	27.5243	27.6261	27.8848	28.0776	28.6199	28.2824	28.0025	27.5777	27.9276	28.4149	28.4346	28.4897
A0A8C0N6I4(TTC7A)	26.7037	21.8786	26.723	26.125	26.3094	26.4557	26.6199	24.079	23.7434	23.0858	26.2108	26.6529
A0A8C0N6K0(TRMT61B)	23.0956	24.7814	23.5451	23.032	21.8835	22.9134	22.8499	25.202	25.6106	23.5022	23.1231	25.4073
A0A8C0N6N8(DNPH1)	24.7846	25.2239	24.969	26.2916	26.4737	26.429	23.7023	25.5631	24.0321	26.8867	26.8829	26.7279
A0A8C0N6Q9(--)	24.0266	23.4494	23.7287	24.6167	24.1126	24.7835	23.334	23.6967	22.9612	23.0019	23.3463	21.5049
A0A8C0N6T0(--)	27.5777	26.5185	27.092	23.7153	25.794	26.2942	26.162	26.7603	27.3486	27.4064	26.7734	26.9823
A0A8C0N6W8(LSM5)	22.6556	23.0963	24.3459	26.8529	23.3143	27.004	23.5657	23.3242	22.5682	23.3731	27.5905	26.6894
A0A8C0N7D3(SLC4A1AP)	26.4857	26.4999	26.8249	26.3622	26.5364	26.884	26.4863	26.5339	26.4029	26.3023	26.7469	26.5159
A0A8C0N7E5(CLDN4)	22.518	22.9021	23.4859	27.1939	27.4916	22.721	22.029	25.1438	22.9585	27.8866	22.262	27.0992
A0A8C0N7L9(CDR2L)	25.454	23.631	23.6372	24.4189	23.8102	23.8444	23.97	22.0244	23.1188	23.0039	22.3719	23.0991
A0A8C0N7M5(CIZ1)	23.0681	24.0273	22.5393	23.5175	23.1882	24.3474	23.893	23.6157	23.3909	22.5789	21.5397	23.587
A0A8C0N7N8(--)	25.8238	25.6522	23.5265	25.2913	25.5847	25.8555	25.7508	25.7395	23.7942	26.1257	25.7032	25.7555
A0A8C0N7P6(COL5A2)	23.5345	24.5944	22.4567	23.0269	26.253	25.9344	24.6983	22.1687	23.8648	23.8013	26.0404	26.2679
A0A8C0N7Q0(--)	24.541	24.945	24.4644	23.4417	24.8428	25.0354	24.8769	24.3438	24.7972	24.84	24.7627	25.6579
A0A8C0N7Z0(LAS1L)	26.2579	26.2299	26.0171	26.8653	26.6017	26.8252	26.1034	26.1172	26.2298	26.3152	26.6903	26.6321
A0A8C0N8B2(VEZT)	25.1523	24.7103	25.2165	25.0092	25.2796	22.734	24.524	23.7718	24.7356	24.8078	22.01	25.4087
A0A8C0N8D3(--)	28.5265	28.7852	28.7227	28.5111	28.5947	28.3114	29.143	28.7376	28.8727	28.3218	28.6288	28.4679
A0A8C0N8S8(CEP70)	23.7552	21.7724	24.754	23.015	23.2597	24.2741	23.1782	24.2401	23.6711	23.933	22.5065	21.5608
A0A8C0N8V1(--)	24.8537	24.7468	24.9766	24.7295	25.2613	25.1693	24.3687	24.813	24.6104	23.2453	23.3346	22.0877
A0A8C0N8Y6(--)	27.1123	27.8108	27.574	27.1452	26.4815	26.8783	27.2565	27.3725	26.7496	26.4192	27.419	27.2845
A0A8C0N9G5(UBQLN2)	23.0244	23.9578	23.2314	25.5555	25.7903	25.8124	23.4824	24.3367	21.7074	25.7154	26.1286	26.2296
A0A8C0N9H4(--)	25.6156	26.1695	26.3276	27.4511	27.7501	27.366	25.6913	26.8339	26.0438	27.7017	27.1416	27.3599
A0A8C0N9J8(--)	25.5356	26.041	25.2964	25.5279	25.4902	25.7684	26.3879	25.5607	25.8127	26.0422	25.6039	26.2905
A0A8C0N9N8(--)	26.1768	25.3287	25.7824	26.0295	25.9679	25.6342	26.3907	25.6046	26.3562	25.9014	25.4833	25.178
A0A8C0N9Q5(PHF8)	23.6771	22.86	23.6898	23.1112	23.0513	23.0903	23.3016	23.7401	22.3018	23.0601	23.2982	20.7617
A0A8C0N9T5(VPS13B)	23.5806	24.225	23.7474	22.5954	22.869	22.1406	24.4114	24.0346	23.1628	23.8327	22.744	25.8689
A0A8C0N9W0(MRPL17)	23.1995	23.7004	22.617	25.6428	23.9127	24.7449	24.6613	23.9354	22.6828	23.0169	24.995	25.3498
A0A8C0N9Z2(ZNF185)	26.6005	26.154	26.7329	25.4783	24.5763	24.737	25.1637	24.8615	24.3357	25.2618	25.1309	25.1061
A0A8C0N032(PRDX4)	28.0005	28.4318	28.2185	26.9663	26.0944	22.7736	28.1996	28.5572	28.1857	26.7918	27.4414	26.8184
A0A8C0N131(--)	23.3826	24.4118	23.7639	23.3319	23.299	23.5978	22.3281	24.2622	22.4631	22.2577	22.3945	22.4781
A0A8C0N138(--)	23.3177	22.5167	22.7686	22.9594	22.431	22.9673	22.734	22.2267	22.7257	24.1014	24.7999	22.5747
A0A8C0N162(--)	32.1422	32.297	32.1264	32.4329	32.7941	32.5819	32.5306	32.5454	32.6232	32.626	32.3743	32.9225
A0A8C0N203(OSBPL9)	25.3438	25.9372	25.9168	25.4707	25.2642	25.8978	24.9119	22.8885	23.6161	25.748	25.1481	22.8128
A0A8C0N242(--)	24.7283	23.7967	23.7585	22.5643	23.5163	23.7951	23.2337	22.9166	23.5314	22.8001	22.3719	25.0483
A0A8C0N245(TAPBP)	24.889	24.4739	24.6988	23.2452	22.6463	23.0971	25.8299	25.6768	25.5428	21.73	22.9973	22.5955
A0A8C0N249(DOCK9)	26.5876	26.9783	26.9287	26.8653	27.0413	27.0425	27.2031	27.1134	27.2813	27.0942	27.4233	27.4443
A0A8C0N278(CLUH)	28.4691	28.4956	28.269	28.8224	28.9808	28.9469	28.4282	28.2678	28.5256	28.8743	28.834	28.843
A0A8C0N297(ANK3)	22.8564	23.6675	23.0621	23.5563	21.8046	21.8695	22.0349	23.2238	23.9946	23.0919	23.1709	22.589
A0A8C0N328(TACC1)	22.6251	24.1548	25.8569	23.1328	23.1622	22.0834	23.2079	23.2746	23.1966	22.4455	23.6058	22.4189
A0A8C0N341(BAZ1B)	27.9598	27.7732	27.8111	27.8353	28.0284	28.06	28.1403	28.2831	28.3756	28.1641	27.8956	28.1515
A0A8C0N416(RPP40)	23.3646	23.3268	23.0226	23.0698	23.1756	26.0593	23.4036	23.1561	22.3266	26.447	23.2489	21.1691
A0A8C0N440(UPP1)	31.5212	31.2726	31.2022	31.1706	30.8432	30.7026	31.7305	31.5428	31.701	30.7878	30.5967	30.6528
A0A8C0N448(--)	21.5729	24.217	23.7299	23.0815	23.5451	24.4463	23.9021	23.4303	24.2708	23.5575	21.935	22.1459
A0A8C0N466(RWDD4)	23.5425	23.1885	23.699	23.892	25.0549	25.2122	25.5631	22.9205	26.1553	23.0377	25.3494	25.1415
A0A8C0N527(--)	23.6247	23.1986	23.3012	23.7178	24.1539	23.8876	24.1073	24.7211	20.8471	22.8796	23.8092	22.1676
A0A8C0N542(--)	23.041	23.4929	22.9862	24.6167	24.5537	23.3839	22.1678	23.62	24.8167	22.7592	22.4019	22.9237
A0A8C0N585(SRBD1)	25.5176	22.7843	24.5892	25.6309	26.044	26.3517	24.3487	24.936	25.2217	26.2763	26.1657	25.7369
A0A8C0N615(ORC2)	26.0613	25.5129	25.7466	25.4885	25.2118	25.673	25.325	25.9831	25.4188	25.5739	25.5705	25.7541
A0A8C0N641(P4HA2)	29.1968	29.2549	29.4214	28.9257	28.799	28.7755	28.6263	28.9729	28.9376	28.2876	28.1388	27.9949
A0A8C0N666(XPOT)	28.0838	27.9736	27.965	28.3007	28.5863	28.4181	28.0274	27.7199	28.123	28.5002	28.5889	28.4961
A0A8C0N684(GSPT1)	29.5542	29.5568	29.5874	29.4583	29.2578	29.527	29.3583	29.578	29.722	29.5433	29.2108	29.2404
A0A8C0N775(CCDC22)	26.4235	26.0421	26.2476	26.9022	27.0916	27.1727	26.7582	26.3471	26.4869	27.034	26.6469	26.8376
A0A8C0N810(--)	22.6464	23.1809	23.5875	23.22	23.8486	22.6355	20.5146	23.2831	22.6954	23.3352	22.5826	21.9008
A0A8C0N831(PAFAH1B1)	29.2071	29.3076	29.2554	29.3308	28.9379	28.9451	29.1665	29.1214	29.2807	29.22	29.0445	28.9464
A0A8C0N883(--)	26.7193	26.8532	26.7086	25.8341	25.9391	25.7262	26.9018	26.9002	26.9445	25.7424	25.6821	25.7079
A0A8C0N892(--)	24.1639	24.195	23.4306	22.6357	22.731	23.6089	21.9529	23.0609	23.3018	22.6762	22.6284	22.3458
A0A8C0N909(--)	28.7446	28.5891	28.2429	27.6397	27.7262	28.0259	28.7866	28.4587	28.2525	27.8498	27.9861	28.137
A0A8C0N912(--)	28.966	28.9008	28.741	28.7386	28.8581	28.8803	28.5045	28.5869	28.6626	28.8679	28.9183	29.0094
A0A8C0N984(DUOX1)	23.1119	24.5458	24.0824	23.2719	23.6185	22.1227	22.9736	23.5257	24.5533	23.599	22.7912	22.904
A0A8C0NA02(CIAO3)	22.7754	24.1978	23.0536	24.2558	23.2927	25.0066	24.027	23.2038	23.1932	22.607	25.1829	22.0362
A0A8C0NA35(PLXNB2)	27.4334	27.5243	27.5176	27.7324	28.0185	28.0969	28.1577	27.8381	27.7152	28.2985	28.3447	28.635
A0A8C0NA58(NR2C1)	25.2287	25.2919	25.0832	24.5292	23.5746	23.8229	25.3527	26.0184	25.5712	24.4185	23.7839	24.1408
A0A8C0NAA3(ASCC3)	27.1556	27.1319	27.205	26.333	26.4422	26.658	26.6886	26.9556	27.0685	26.3377	26.5087	26.5782
A0A8C0NAF9(--)	25.3963	25.7463	25.4483	24.1796	23.6993	23.8309	25.7464	25.8018	25.5338	24.4425	24.3798	24.5581
A0A8C0NAJ0(--)	23.1859	23.2015	23.3826	22.3973	22.9822	23.8853	22.8171	23.4874	23.4336	22.398	24.0355	22.4338
A0A8C0NAR2(EDC3)	27.1522	26.8884	26.9958	26.3691	26.1445	26.453	27.0698	27.1785	27.3583	26.6153	26.2787	26.502
A0A8C0NBB0(--)	25.55	23.6826	25.371	23.9642	22.7938	23.4637	25.9337	25.5585	26.3151	22.7084	22.2396	21.5692
A0A8C0NBG2(INTS14)	24.6708	24.0106	24.655	24.7502	23.9257	25.2902	24.058	24.0552	22.4588	22.9742	24.4431	20.9231
A0A8C0NBN3(PTTG1)	23.2114	23.5402	24.93	23.4825	23.3157	22.8127	23.6964	23.54	22.6606	21.5648	22.6063	21.7194
A0A8C0NBV0(--)	26.6092	27.1289	26.4029	26.9789	26.6269	25.9562	26.8043	27.1874	27.1785	25.9652	26.525	26.3394
A0A8C0NC01(UTP20)	28.4501	28.5497	28.7502	28.6509	28.644	28.7717	28.2661	28.1234	28.2837	28.6127	28.5042	28.1142
A0A8C0NC57(VPS35)	28.9739	29.023	29.2581	29.6773	29.8466	29.5881	29.0254	29.023	28.9193	29.7667	29.9058	29.6646
A0A8C0NCC7(SUPT6H)	27.1256	27.19	26.8532	27.0166	27.057	27.4249	27.3917	27.4208	27.6084	27.1708	27.0278	27.0207
A0A8C0NCE3(--)	24.0639	22.6615	22.6322	24.2231	23.6916	22.9401	23.1348	23.1211	22.1928	22.3817	24.101	23.0305
A0A8C0NCI5(WWC2)	23.3952	23.6431	23.6672	23.9604	22.8147	22.5832	23.5013	22.7211	22.5204	21.9096	22.6727	22.4533
A0A8C0NCK9(--)	23.8318	22.9429	23.7276	23.5416	21.3996	23.4996	22.9	24.2079	23.5934	23.5773	22.5484	24.1065
A0A8C0NCL6(ELP1)	26.4999	26.3943	26.9064	26.5789	26.9178	26.8819	26.5988	26.4971	26.707	27.2857	26.8676	26.9318
A0A8C0NCN5(DYNLT1)	26.0439	22.7899	26.1412	27.2343	27.5761	27.3115	25.6726	26.5488	26.486	27.2204	27.4241	27.2715
A0A8C0NCW0(APBB1IP)	23.0143	23.9461	23.172	22.7531	22.9302	22.6039	23.1113	24.9627	22.9204	21.931	23.1248	22.58
A0A8C0NCY0(FKBP5)	28.2691	28.4232	28.2425	28.1299	27.7398	27.9859	27.6848	27.7541	27.847	27.5894	27.7771	28.0186
A0A8C0ND03(USO1)	29.0439	29.1057	29.0538	29.122	28.8699	28.6675	29.1227	29.076	28.9644	28.5471	28.6303	28.6065
A0A8C0ND12(HSD17B6)	23.4798	23.0182	23.0034	22.9295	22.5317	22.298	24.0606	22.5191	21.9448	23.1321	21.9594	22.2711
A0A8C0ND90(BAZ2B)	23.1282	23.3832	22.5202	23.1597	23.3375	23.6193	23.2084	24.3721	22.3429	22.84	22.6681	22.9231
A0A8C0NDB8(RAD23B)	28.7578	28.8072	28.8232	29.1746	29.2761	29.2174	28.9016	29.0073	28.9749	29.0774	29.4317	28.9864
A0A8C0NDC8(BAIAP2L1)	28.8134	29.2498	28.7799	28.8826	28.7204	28.8596	29.2067	29.1488	29.5187	29.1629	29.1636	29.1252
A0A8C0NDH8(UBE2I)	26.8529	26.798	26.3495	25.911	26.3682	26.2931	26.669	26.9273	26.7747	26.4481	26.0967	26.5399
A0A8C0NDP7(--)	26.0292	26.3715	26.3099	21.3289	24.5795	21.1481	26.8595	26.6903	26.1128	21.8114	22.1632	22.9026
A0A8C0NDT4(--)	23.4017	22.8462	22.5458	22.4485	23.2213	23.1534	23.012	23.7033	23.5521	24.0575	23.3781	23.4073
A0A8C0NDY3(RAB43)	25.2458	23.5127	23.2915	23.1053	21.7248	26.4974	25.4445	23.08	23.1792	23.063	23.5698	22.8007
A0A8C0NDY9(--)	25.5779	25.4542	25.3301	24.8452	24.4557	24.8795	25.524	25.4498	25.6391	24.8043	24.1395	24.1826
A0A8C0NE16(ARHGAP20)	22.756	23.7952	24.272	24.008	22.9216	23.4318	23.0929	24.0064	22.5912	24.2924	24.0509	23.63
A0A8C0NE40(PMS1)	24.7519	24.456	23.4969	23.8514	24.1879	24.2228	24.3146	22.9833	24.8446	24.4196	23.7163	24.6405
A0A8C0NEA2(--)	22.485	23.8018	24.4613	23.3487	22.5837	22.2789	23.4456	23.6395	23.6202	22.7884	22.2722	23.8133
A0A8C0NEH1(ASMTL)	24.6427	22.7804	25.7393	23.3445	23.5769	23.4958	22.6129	22.8813	23.3454	23.7577	23.6636	21.0751
A0A8C0NEH5(WIPI2)	23.7318	24.2908	23.0729	22.9499	23.072	23.674	25.236	23.2257	25.8061	22.405	23.2535	25.7531
A0A8C0NEP7(FXR1)	26.5779	26.8715	26.8175	26.7496	26.0391	26.4744	26.9387	26.6579	26.8039	26.2796	26.6014	25.7166
A0A8C0NEZ8(WDFY1)	22.5238	24.4429	23.8362	24.115	23.6694	23.3456	24.0327	22.3259	23.2184	23.6878	23.8988	25.6726
A0A8C0NF12(TJP2)	22.9413	23.7179	23.5426	23.5864	23.8422	22.3879	19.7936	23.1998	24.1101	22.5783	22.5565	22.0505
A0A8C0NF91(--)	22.5667	23.5784	23.6966	25.7281	22.6249	23.9641	23.0498	24.7737	22.781	23.1347	22.7588	21.2393
A0A8C0NFG8(TMEM70)	24.7742	23.5266	23.5949	22.6742	23.9454	22.9465	23.0193	23.6269	23.3124	20.2988	21.6725	22.9765
A0A8C0NFQ0(--)	23.4194	23.7897	23.9649	23.4286	22.7615	23.9419	23.1138	24.0115	23.9691	23.0896	23.558	23.8149
A0A8C0NGB5(--)	26.9581	27.1232	27.1939	27.3692	26.6006	24.2618	26.7021	27.0556	27.0009	27.2881	26.481	26.1951
A0A8C0NGH1(ABCC3)	24.196	23.6432	23.4571	23.9712	23.1201	23.3547	22.5364	23.114	24.2355	23.2109	21.2983	20.6322
A0A8C0NGK4(PHKB)	23.4722	23.3229	23.1025	23.065	24.6626	24.6896	23.0563	22.8171	23.2334	24.5557	24.8091	22.0188
A0A8C0NGL9(ZMYM4)	23.167	23.7202	24.0882	23.2641	23.0028	23.2725	23.7865	25.0789	23.079	23.0729	22.3669	21.9861
A0A8C0NGN8(BAZ2A)	23.6943	23.5651	23.6923	23.0075	21.8421	24.2309	22.6564	24.0297	24.549	23.1806	23.7449	22.681
A0A8C0NGQ5(--)	23.0697	23.8997	23.779	24.0892	23.004	22.6522	23.9941	22.0848	23.3406	22.9747	22.3021	21.6348
A0A8C0NGQ9(PSMD8)	27.4862	27.9568	27.4921	26.9503	27.4398	27.4191	27.2004	26.457	25.848	27.066	26.6814	27.3797
A0A8C0NGV3(PRKACB)	26.0231	26.3335	25.7642	25.8141	25.9415	23.7307	25.5398	25.1395	23.3832	23.367	22.435	22.3424
A0A8C0NH34(--)	27.0244	26.9235	27.8371	27.2907	27.4923	27.7641	27.6285	27.8596	28.256	27.6786	27.7199	27.5787
A0A8C0NH44(RFXAP)	23.0293	23.2591	23.456	23.3161	21.8623	23.4558	22.5095	23.3862	24.2466	22.4757	23.6862	22.0099
A0A8C0NH72(RNF7)	22.8256	24.2075	23.3892	24.9793	22.2454	23.0068	22.0415	22.7848	23.2299	24.4908	23.2878	22.684
A0A8C0NHD1(PSMA5)	29.2444	29.1539	29.0773	28.8346	28.6463	28.4413	29.7153	29.5524	29.3304	28.3817	28.9767	28.8552
A0A8C0NHL4(PROSC)	22.9521	23.4521	22.6369	21.9278	23.3753	22.12	23.1344	22.4997	22.4963	22.7064	22.4174	23.2946
A0A8C0NHS1(SPAST)	24.4168	22.34	23.0429	23.2071	23.4649	23.8905	23.0488	23.8309	22.1003	22.4123	23.421	21.7047
A0A8C0NHW4(--)	27.1525	27.0249	23.2919	23.8274	23.6964	27.7088	27.6228	27.3966	27.466	27.8489	22.3195	20.7611
A0A8C0NHZ3(DPP8)	23.3047	23.4119	24.0669	23.0668	22.8008	23.7067	23.2232	23.1814	22.8791	23.8923	21.6141	22.5772
A0A8C0NI19(RPP30)	26.3647	26.1873	26.015	26.7515	26.8244	26.8433	26.0077	26.1471	25.6434	26.5803	26.508	26.7519
A0A8C0NI20(--)	23.2045	23.8411	23.9737	23.358	23.756	23.5053	23.7247	24.0721	22.6632	21.9988	23.1795	22.5558
A0A8C0NI41(--)	23.4177	23.7659	22.941	24.6066	23.573	23.0863	23.3192	24.9112	22.7241	24.0725	23.6118	21.4782
A0A8C0NI53(HACD3)	23.4989	24.2727	23.1542	23.2301	24.0057	23.4901	23.1612	23.4252	23.9856	22.5012	22.3715	24.6931
A0A8C0NI57(--)	24.1439	23.5155	24.585	22.5524	22.9363	22.565	22.22	23.2848	23.9155	21.4468	20.6235	23.0783
A0A8C0NIB8(BORCS5)	23.0034	22.2206	22.5491	22.9462	24.7526	23.4015	24.5306	23.0593	23.4467	23.4016	22.5054	22.0716
A0A8C0NIF2(RIOK2)	22.6926	23.4796	23.5781	25.7544	25.6379	25.8543	22.9034	22.6202	23.4155	22.1151	22.9682	22.8729
A0A8C0NII4(--)	24.433	22.7002	23.6416	23.0878	23.6183	22.9465	23.8729	23.4339	26.5158	23.0152	23.3883	22.5119
A0A8C0NII8(XPC)	25.3126	25.0681	25.3865	25.4646	25.5369	25.7338	25.4197	25.5532	25.347	25.4383	25.768	25.0176
A0A8C0NIQ4(SENP3)	25.8301	22.8446	25.5434	23.308	25.7694	25.3948	25.3458	22.2025	22.2691	26.1068	25.8619	25.9188
A0A8C0NIR3(PPP4R2)	28.0243	27.9024	27.8714	27.4755	27.381	27.5085	27.8352	27.8784	27.9227	27.4758	27.1309	27.2651
A0A8C0NIU8(SENP7)	23.0522	22.8126	23.1378	23.3444	22.1312	23.2104	23.8032	23.2173	24.2532	22.7042	23.4271	23.6829
A0A8C0NJ35(PIGH)	22.8683	22.9591	22.575	24.2236	22.9869	23.1767	22.6211	22.3921	23.2905	22.4371	21.6272	20.279
A0A8C0NJ56(--)	24.6231	24.6306	23.2078	22.7831	23.2363	22.6287	23.1914	24.7329	22.4203	22.8416	23.8609	22.9852
A0A8C0NJ63(--)	26.8717	26.9877	26.8406	27.7838	27.4461	27.5094	27.4597	27.305	27.2599	27.1305	27.0415	27.7797
A0A8C0NJ70(--)	22.5336	24.2126	25.2	24.3198	23.5815	24.384	23.7331	22.9869	24.1414	22.9249	23.1924	23.5762
A0A8C0NJA5(PEA15)	22.502	22.9382	25.455	22.9312	24.9456	24.561	23.4658	25.6622	24.2829	22.5523	24.509	22.3443
A0A8C0NJC4(DBT)	27.7737	27.2866	23.3912	27.4367	27.4796	27.4062	26.5598	27.0902	26.373	27.2032	27.8859	27.545
A0A8C0NJE4(--)	23.9261	23.1923	22.9849	24.7006	24.5988	24.7128	23.5085	24.1004	23.9364	24.4911	24.1671	24.1013
A0A8C0NJF7(RPF1)	22.9656	23.5957	23.3179	24.7613	25.0147	25.0126	22.5846	24.492	24.0804	25.2148	25.1069	25.0016
A0A8C0NJG0(--)	27.0589	27.0239	27.309	27.3173	26.7927	27.5313	27.4451	27.635	27.8353	26.8615	26.4285	27.238
A0A8C0NJH9(EXOC8)	26.6596	26.9303	27.0243	26.8292	26.6532	26.7062	26.4723	27.1268	26.7549	26.9829	26.7924	26.7753
A0A8C0NKI1(FMR1)	25.5562	25.6281	25.6	24.7138	24.3632	25.3336	22.43	25.5533	23.5175	24.3855	24.6765	24.2391
A0A8C0NKI3(SMCHD1)	26.6342	26.536	26.0763	26.4277	26.8595	26.8723	26.3327	26.2111	26.3002	26.5697	26.8571	26.3983
A0A8C0NKI6(--)	27.1438	27.1178	27.6196	26.9659	26.7749	26.6306	28.2606	28.4139	28.2878	26.5603	25.6445	25.397
A0A8C0NKM5(--)	25.9129	25.976	25.7864	25.632	25.835	25.4581	25.3955	26.168	26.0117	25.4394	25.7492	25.7514
A0A8C0NKN9(--)	27.5316	27.4002	27.4859	28.1414	27.9387	27.958	27.7634	27.7974	27.6756	28.3732	28.2844	27.9069
A0A8C0NKS0(ZC3H18)	23.7431	23.5973	23.5781	24.4032	23.9218	24.2094	23.6193	23.3498	23.2659	23.34	23.1962	22.512
A0A8C0NKT6(YIPF4)	24.0639	24.0528	22.7066	23.2303	22.6215	23.4378	23.3189	22.7908	22.5288	21.3539	23.8969	25.2485
A0A8C0NKX6(--)	24.4488	24.4566	24.3428	24.2039	24.0023	24.258	24.4432	24.2954	24.7536	23.8796	23.4232	22.1943
A0A8C0NKZ2(--)	29.3924	29.5681	29.4121	29.8223	29.9704	29.9193	29.7953	29.6973	29.5801	29.7395	29.8537	29.7952
A0A8C0NL24(--)	29.3708	29.3069	29.4278	29.4727	29.6502	29.4658	29.4877	29.2452	29.422	29.3011	29.7341	29.4637
A0A8C0NL39(--)	27.4971	27.5873	27.169	27.6787	27.7186	27.5399	27.2619	27.847	27.7562	27.6132	27.819	27.8648
A0A8C0NL89(SLC6A6)	23.8015	23.0449	23.9477	23.7608	23.0706	22.8994	23.7963	22.492	22.275	23.4083	22.4878	21.484
A0A8C0NLC8(SNX21)	23.1028	22.9417	23.9272	22.4737	23.3204	23.7749	23.9001	22.6467	24.2507	23.127	22.7706	22.1553
A0A8C0NLE2(--)	28.9177	28.8896	29.0953	28.82	28.9822	28.637	28.9572	29.0663	28.9688	28.8517	28.9052	28.9456
A0A8C0NLH8(--)	23.3789	23.1408	23.2371	23.3754	23.8437	24.5209	24.5457	23.9861	23.4705	22.8011	23.3653	21.3147
A0A8C0NLL3(ARHGDIA)	31.8891	32.1942	32.0551	32.1378	31.9935	31.9361	31.9328	32.0347	32.0705	32.1804	31.8954	31.8724
A0A8C0NLR7(HGS)	27.7646	27.4655	27.644	27.4404	27.3431	27.4706	27.5918	27.7517	27.5503	27.4529	27.2277	27.392
A0A8C0NLS3(--)	22.8804	22.718	23.5005	23.4245	23.5026	23.0654	23.0799	24.6994	22.9697	23.9108	23.6446	24.2385
A0A8C0NLS8(LOC477562)	24.6713	24.4796	24.4436	24.8186	24.1808	24.779	24.4899	24.2293	24.4959	24.8739	23.9445	24.3116
A0A8C0NLV0(--)	26.8113	26.4112	26.3864	26.6144	26.5677	26.6777	26.8701	26.9565	26.9076	26.9352	26.9815	27.1192
A0A8C0NLV9(SF3A3)	28.6913	28.5749	28.5321	28.8306	29.3443	28.8139	28.6709	28.7239	28.8585	28.8141	28.5063	28.889
A0A8C0NM24(EDC4)	22.8722	24.072	23.1357	22.4421	23.7713	22.9895	23.6009	23.2687	22.7368	22.7404	22.675	22.6323
A0A8C0NM75(STT3B)	27.0184	26.8328	27.1624	27.6277	27.4518	27.5742	26.7021	26.9174	23.8916	27.8941	27.4373	27.5519
A0A8C0NMA5(CTH)	29.7975	29.4673	29.5089	29.9258	30.4091	30.2826	29.5813	29.5144	29.6932	30.5429	30.6446	30.5267
A0A8C0NMF4(SEPTIN6)	27.5308	27.4921	27.414	26.0261	25.9969	25.7286	27.0201	27.3169	27.6256	25.6975	25.8983	25.4882
A0A8C0NMG5(--)	23.917	22.0641	23.9081	22.4112	24.3731	23.0006	23.6486	23.2734	22.5874	22.1223	23.4137	22.7811
A0A8C0NMH8(SMARCE1)	27.2901	26.8108	27.2921	26.8028	27.2892	27.6737	27.1168	27.1643	27.1871	27.3495	27.0439	26.9867
A0A8C0NMI5(CTSB)	28.4705	28.4828	28.2405	26.736	27.4329	27.4546	27.8651	27.8309	27.4245	25.9107	25.6564	26.3114
A0A8C0NMM2(DDX21)	31.533	31.3004	31.4192	31.3162	30.9595	31.242	31.4138	31.4655	31.7566	31.4026	31.4935	31.1386
A0A8C0NMP0(--)	31.2466	31.2434	31.0237	31.1517	31.4569	31.1851	31.167	31.1	31.2065	31.1515	31.2706	31.2485
A0A8C0NMR3(--)	27.8413	27.5865	27.3507	27.6328	27.4971	27.4069	27.4089	27.6424	27.3866	27.2904	27.4549	27.2193
A0A8C0NMR4(--)	26.8744	26.6207	26.6442	23.1916	23.1323	25.5375	25.8638	23.1149	23.9003	22.9878	25.5737	23.5143
A0A8C0NMV9(--)	25.186	25.2703	24.546	25.0974	25.4009	25.5312	23.5081	25.1689	23.9366	25.3885	25.669	24.802
A0A8C0NMX5(GNAS)	27.7268	27.4511	27.5589	27.3923	26.497	27.0012	27.8754	27.29	27.8021	27.0221	27.2523	27.4054
A0A8C0NN31(--)	24.5054	24.3262	24.4354	24.4174	23.0454	23.7795	24.3103	24.149	22.9925	23.5782	23.6135	23.835
A0A8C0NN36(NCDN)	24.0107	24.3543	24.8316	24.3374	23.4362	25.0547	24.2562	24.5189	24.0931	24.4808	24.9055	25.0386
A0A8C0NN75(APP)	22.6775	23.1349	22.3899	22.7871	24.0627	23.1351	22.3969	24.7052	23.0655	24.1571	23.625	21.8506
A0A8C0NNB2(MAP1LC3B)	24.6153	22.5436	23.3185	23.7152	23.4339	23.6776	23.9881	22.2522	23.5331	23.3545	22.7431	26.8317
A0A8C0NNC1(ZZEF1)	24.1914	25.105	24.1334	25.0243	24.2143	23.7899	24.7784	24.88	24.6043	24.3093	24.0859	23.9632
A0A8C0NNF7(CTSA)	26.8479	26.5953	27.2331	27.7146	27.221	26.919	26.5411	26.6598	26.7294	27.1042	26.9292	26.9604
A0A8C0NNJ7(--)	28.2596	28.5121	28.1972	27.4177	27.7323	28.074	28.69	28.9245	28.8589	28.4258	28.5185	28.3823
A0A8C0NNJ8(--)	23.2811	22.2098	23.8651	22.8637	22.7209	23.0298	22.819	23.9825	24.009	24.4052	24.0401	23.8323
A0A8C0NNK5(NCOA1)	23.4799	23.495	24.5528	23.1854	23.4522	23.4011	24.0476	22.6518	23.5213	23.4655	23.0719	22.1891
A0A8C0NNN9(--)	24.4312	24.1152	23.8986	24.1022	24.6334	24.0421	22.1041	24.6478	23.2692	23.5354	22.6075	21.359
A0A8C0NNU3(--)	30.8447	31.1441	30.7163	31.2313	31.2654	31.04	30.9391	30.9225	31.199	31.2201	31.0859	30.9125
A0A8C0NNV7(APOOL)	22.8583	26.1514	26.1746	24.7728	24.8274	25.5964	25.2565	25.3117	25.2716	25.3637	24.6029	24.9493
A0A8C0NNW3(DYNC1LI1)	27.5308	27.1555	27.1865	26.7098	27.0872	27.2794	27.3076	26.9607	27.1418	27.1931	27.7621	27.4692
A0A8C0NP40(--)	24.8161	25.1346	22.8749	23.5304	23.3812	24.0457	24.52	24.6876	22.3157	24.7388	24.4331	22.4565
A0A8C0NPM5(LRRC8D)	24.6657	24.8588	24.822	24.7842	24.6004	24.9468	24.586	25.1585	24.9819	25.1375	25.1675	25.1042
A0A8C0NQ24(ZNF462)	22.9653	24.4722	22.7391	22.727	24.7786	24.3387	23.4121	24.1453	22.8436	24.7352	24.4941	22.1523
A0A8C0NQ45(--)	27.4801	27.017	26.8858	27.8816	27.6689	27.5774	27.5635	27.3361	27.4947	27.3304	27.6834	27.6285
A0A8C0NQ56(--)	24.8294	24.892	25.2306	23.8476	23.5621	22.533	24.5055	24.8512	24.5056	22.7632	22.7284	23.8347
A0A8C0NQL1(--)	26.5175	27.0832	26.9388	26.557	27.0446	26.5656	26.3994	26.7187	26.538	26.4054	26.0562	26.9478
A0A8C0NQL4(MAX)	23.6975	23.9434	23.5336	23.4398	22.3557	23.5436	23.4609	24.0317	23.9398	22.9154	23.41	22.4245
A0A8C0NQM6(ATP5F1A)	32.6255	32.9367	32.6034	33.3465	33.3489	33.2574	32.6346	32.7364	32.6188	33.2046	33.3229	33.1871
A0A8C0NQQ3(--)	22.4809	24.5346	23.3922	24.7317	23.0847	23.1355	23.9536	23.8157	23.6326	24.5193	22.8463	24.2493
A0A8C0NQY5(MRE11)	23.2207	23.1122	23.425	23.0276	23.1231	22.5624	22.7035	23.8632	23.275	23.6388	22.315	22.9889
A0A8C0NR07(SLC25A15)	23.6133	23.0253	23.9521	21.9317	22.0963	22.5257	22.3772	22.6765	22.721	22.4503	23.2171	22.1169
A0A8C0NR54(--)	32.4852	32.3288	32.2205	32.1208	32.0088	32.3101	32.4524	32.3562	32.5723	32.1976	32.1163	32.1727
A0A8C0NR61(RBM14)	27.8134	27.5906	27.9558	28.1257	28.2408	28.1354	27.7393	27.3599	27.994	28.0336	28.0236	27.5131
A0A8C0NRC3(CSNK1G1)	23.5515	23.1281	23.3882	24.0138	23.7791	22.7602	22.9247	22.9448	24.1823	23.8872	23.1715	21.7225
A0A8C0NRD9(ATIC)	31.9986	31.9848	31.9633	32.1222	32.2374	32.3224	31.717	31.8036	31.8974	32.0499	32.1676	32.1235
A0A8C0NRH5(--)	27.8522	27.7039	27.7946	27.4114	27.9434	27.9946	27.5252	27.6832	27.5285	27.4789	27.9994	27.9458
A0A8C0NRI8(AGL)	22.8302	24.7619	23.0911	23.244	25.4607	25.0614	24.4389	21.8794	24.4927	25.3583	24.9025	25.1133
A0A8C0NRK7(--)	22.8256	23.9362	24.6838	24.3009	23.5687	23.558	25.2468	22.8713	23.027	23.2017	22.9192	21.7107
A0A8C0NRL2(RHBDL2)	23.0124	21.8182	23.2494	24.1648	24.0812	22.4375	23.0546	22.5869	23.4685	23.5818	24.8857	24.2689
A0A8C0NRZ8(SNX31)	25.6849	25.2314	26.1718	22.5974	25.7541	22.4856	26.1892	26.3489	26.8784	26.0084	24.2357	22.121
A0A8C0NSC0(RPS19BP1)	26.9006	23.6368	26.3687	24.9855	27.0265	23.5637	23.5517	26.5668	26.7988	24.9961	25.4159	22.5643
A0A8C0NSF7(--)	30.0725	30.2457	30.1016	30.4044	30.5324	30.4251	29.9925	30.1987	29.9482	30.2758	30.5281	30.4267
A0A8C0NSS6(--)	27.9655	27.715	27.8921	28.0305	28.2101	28.1273	27.8775	27.7713	27.8675	28.1907	28.0237	28.1191
A0A8C0NST9(CCT4)	31.7701	31.9085	31.5646	32.2528	32.2643	32.1188	31.7246	31.4878	31.6714	32.0163	31.8843	31.9341
A0A8C0NSV2(UACA)	26.3079	26.2241	26.5144	25.9344	25.8189	25.5506	26.6312	26.4454	26.6355	25.5724	25.8493	25.7415
A0A8C0NT73(POP1)	26.0989	25.9764	26.0896	26.6784	26.7929	26.6413	26.4899	25.5525	26.1647	27.2464	26.8419	27.138
A0A8C0NTB0(--)	25.6696	23.214	25.6067	24.1757	23.1055	22.9141	23.7172	23.3068	23.4591	25.397	23.1026	22.323
A0A8C0NTC7(FBXO9)	24.3158	22.9949	24.0315	23.103	23.5629	21.9652	22.2987	23.2937	23.1381	23.2904	20.3192	22.9997
A0A8C0NTE1(ADSS)	30.007	29.9882	30.1974	30.4498	30.5346	30.5799	30.4448	30.363	29.9673	30.7831	30.3168	30.5191
A0A8C0NTG5(CENPS)	22.5982	22.1779	23.9433	23.9766	23.4951	23.8062	23.7276	22.9131	23.3164	22.2189	23.0887	22.2872
A0A8C0NTS1(C4H1orf131)	23.2232	23.3432	23.1779	23.1855	23.9364	22.9208	23.6045	23.0072	23.0148	22.8354	22.8115	23.3056
A0A8C0NTS7(--)	27.7522	27.6821	27.3509	24.5539	23.9976	22.5369	23.6439	27.8412	27.5039	27.6301	27.4659	21.791
A0A8C0NU48(CWF19L1)	27.3032	26.7436	27.1812	27.3694	26.6683	26.9268	26.9353	26.9062	27.0934	26.8517	27.0026	27.0358
A0A8C0NUC0(XRCC5)	26.6181	26.5443	26.614	27.6621	27.1996	27.3021	27.0883	26.9649	27.0991	27.2822	27.8613	27.7045
A0A8C0NUF0(TRIP4)	24.5808	22.409	24.5368	22.8428	23.5783	23.4142	23.4835	22.2769	24.0158	23.1297	21.4606	21.5536
A0A8C0NUI1(EMSY)	23.2741	23.4666	22.715	23.3501	24.3811	24.2319	22.7777	23.9024	22.4794	23.8931	22.7564	22.4511
A0A8C0NUK7(--)	22.453	22.8972	22.856	22.5539	22.4757	21.8759	22.4176	23.6023	24.049	24.0768	24.3434	22.5809
A0A8C0NUM0(PCYT2)	25.3163	25.5559	25.5399	24.6168	25.0049	23.4224	25.3316	25.4131	25.6347	23.8057	25.0875	24.7642
A0A8C0NUP7(PTMA)	31.0451	31.0934	31.1576	28.8039	29.0631	28.6037	31.1967	31.3489	31.2495	28.8061	28.2784	28.8452
A0A8C0NUT0(FN3KRP)	24.7127	25.3144	24.6656	24.8609	24.9785	22.5606	24.014	24.5489	24.7925	21.9265	22.4524	25.2998
A0A8C0NUT7(FYTTD1)	24.2848	24.8878	24.3564	23.1774	23.036	23.6324	23.4701	24.4227	24.4892	24.6665	24.1782	25.6029
A0A8C0NUY1(TELO2)	22.9064	23.5065	24.2166	22.6385	22.998	21.6974	23.7361	23.8074	23.5745	23.1185	23.2838	23.4915
A0A8C0NV04(--)	23.6566	23.7749	22.4554	25.7642	25.9097	25.317	23.7437	24.0497	22.7615	25.4454	25.4491	25.6125
A0A8C0NV79(--)	23.095	23.1504	23.8741	24.3889	24.2612	23.8731	23.7779	23.2234	23.2548	23.5302	22.4555	23.9503
A0A8C0NVE3(--)	22.9735	22.8147	23.5898	25.3152	23.1011	24.9142	24.2684	24.6237	23.565	25.1643	24.8034	24.6985
A0A8C0NVP6(CNN2)	26.1102	26.8673	26.9094	27.0728	27.0335	26.7544	26.479	26.2784	26.2441	26.4767	22.4283	26.9552
A0A8C0NVQ4(BIN3)	23.1156	23.0805	23.9401	23.0236	22.8087	23.1187	23.8953	22.8216	22.0304	23.2758	22.0091	23.8879
A0A8C0NVQ5(--)	24.3196	23.0445	23.9673	24.9457	24.5705	25.1891	23.0107	23.4831	23.2797	23.616	22.1139	21.4234
A0A8C0NVR6(--)	32.0302	31.6122	31.7619	31.6658	31.2721	31.9431	32.004	31.9745	32.1439	30.9845	31.0654	31.4993
A0A8C0NVX9(VPS36)	26.167	22.5099	26.6954	26.817	27.3557	26.9963	27.1639	26.5626	26.4981	26.9776	26.611	26.8571
A0A8C0NW98(--)	26.3275	26.4867	26.3645	26.5855	26.8627	26.4745	26.5347	26.3611	26.4495	26.674	26.938	26.7453
A0A8C0NWJ2(MEPCE)	25.6885	25.4916	25.6761	26.0652	25.7482	25.8457	25.6658	25.7276	25.9211	25.8696	25.9736	25.9973
A0A8C0NWV8(CCAR2)	30.348	30.2421	29.9916	30.1828	30.2506	30.1771	30.3929	30.0424	30.0735	29.8307	30.0797	30.0583
A0A8C0NWW9(--)	26.0599	26.0976	26.1917	26.0978	26.1659	26.4344	25.5152	26.1569	25.9601	26.6348	26.684	26.1921
A0A8C0NWZ0(--)	28.3415	28.671	28.7353	27.9859	28.151	27.5787	28.3405	28.6551	28.9618	28.0927	27.6293	27.4446
A0A8C0NX07(UBXN7)	26.2881	26.5148	26.2453	26.4245	26.866	26.8604	26.4133	26.1693	26.5032	26.7934	26.672	26.5802
A0A8C0NX13(--)	25.1637	25.565	25.5791	25.5945	26.2901	25.2982	24.7776	26.2445	22.3722	25.5797	23.24	26.0279
A0A8C0NX63(--)	23.399	22.9712	23.0319	24.8252	24.6406	22.9836	22.963	24.1559	22.9037	21.9828	21.779	24.0842
A0A8C0NX81(EIF2S2)	30.6044	30.5827	30.6215	30.3554	30.2983	30.5222	30.6369	30.5261	30.6297	30.4251	30.7076	30.3152
A0A8C0NXA3(UQCRC1)	28.6257	27.8324	28.1894	28.3922	28.4594	28.6818	28.8188	27.9006	29.3278	28.7508	28.4749	28.8715
A0A8C0NXC3(CEP170)	24.3826	23.3513	23.0197	22.8415	24.5573	23.1646	21.9511	23.7483	22.1317	24.0089	23.2958	21.9738
A0A8C0NXL6(TUBB4A)	30.6603	31.283	30.5694	31.483	31.1889	30.7939	31.0316	30.9422	30.8842	31.5442	31.3512	31.1263
A0A8C0NXN8(MOB2)	23.2822	23.3335	25.5224	23.9826	24.2866	22.3316	22.8972	22.9232	22.109	23.4556	23.3013	21.888
A0A8C0NXS0(LIG3)	26.0446	25.9568	25.5212	25.7262	26.1101	25.7105	26.2515	25.7439	25.7111	25.9369	25.6328	25.708
A0A8C0NXS3(ATP11C)	24.775	24.8394	24.6512	25.4053	25.0676	25.6414	24.9014	24.5979	25.3526	25.8728	25.3171	25.4079
A0A8C0NXW5(CLPX)	27.5079	27.6583	27.4543	27.9009	28.0289	27.8173	27.3981	27.8242	27.5119	27.5939	27.7985	27.6897
A0A8C0NXX9(IER3IP1)	24.0449	23.6898	23.9885	22.0907	23.1662	22.7667	23.7892	22.8567	21.7536	23.7834	23.9082	26.8999
A0A8C0NY81(--)	23.7514	24.3127	24.0364	23.9364	23.5819	22.4215	23.2222	24.1143	24.7151	23.6699	22.6248	23.2349
A0A8C0NYC1(HUS1)	23.2658	23.288	22.7423	22.6759	23.1788	23.2902	23.7886	23.7161	23.6421	22.9469	23.0306	23.0629
A0A8C0NYD1(--)	22.3401	23.6925	22.6658	24.5609	24.3158	24.1968	23.9505	23.1733	24.4989	24.4681	24.7029	24.7795
A0A8C0NYE0(LRCH4)	24.5314	24.4292	24.5282	22.7664	22.4827	23.1271	23.8966	24.5204	24.2881	21.2389	23.8571	22.5468
A0A8C0NYZ7(TRPV4)	26.7628	26.8677	26.5925	27.3916	27.458	27.6836	26.3972	26.4648	26.1506	27.5207	27.0582	26.8812
A0A8C0NZ37(--)	29.6592	29.7234	29.4339	29.9584	29.5895	29.4034	29.6336	29.4884	29.5693	29.7129	29.5769	29.7827
A0A8C0NZ53(ABCD4)	23.0001	24.4318	22.7675	23.3641	23.6314	22.8605	24.6612	23.0667	23.9916	22.9982	23.0561	23.11
A0A8C0NZG9(INTS6)	23.7884	23.0571	23.4526	24.2082	24.3422	24.9247	24.5132	22.8381	23.7819	24.8185	24.599	24.7322
A0A8C0NZR2(NDUFA4)	23.0204	24.3508	23.4485	22.3513	22.867	23.1189	23.8338	23.6372	22.5783	21.9782	23.0598	26.4878
A0A8C0NZT0(ACTR3)	31.0695	30.7166	30.7916	30.8299	30.6709	30.7343	30.8155	30.9483	31.0709	30.7558	30.7859	30.9126
A0A8C0NZX7(--)	23.3707	23.8606	24.9667	23.6485	23.1459	23.1489	22.9432	24.4128	22.7357	23.0607	22.6783	22.1909
A0A8C0P0B2(VDAC2)	31.3889	31.3331	30.9621	30.9005	31.1452	30.9864	30.9425	31.0945	30.9208	30.8677	31.1304	31.1421
A0A8C0P0K1(--)	24.188	25.5995	25.3582	25.5253	26.0494	26.2585	22.8508	25.725	25.0817	25.764	25.6848	25.7522
A0A8C0P0L7(MACF1)	24.8356	22.7051	23.8096	23.8786	22.6845	22.6185	24.3364	24.3955	24.0315	24.8566	23.4931	23.0929
A0A8C0P0P7(LPCAT3)	26.8092	26.8437	26.8669	26.7208	26.3605	26.8288	26.7923	26.7341	26.3289	26.2858	26.6831	26.2263
A0A8C0P0U6(TSC22D4)	24.3494	23.7368	23.3646	23.4677	21.8252	21.4061	23.2801	24.1132	21.8524	22.933	22.9833	23.7737
A0A8C0P0X7(--)	26.6742	26.881	26.4976	26.5806	26.556	26.886	26.4854	26.908	26.4217	26.5103	26.7035	26.194
A0A8C0P0Y1(C1QBP)	27.473	27.5272	27.2106	27.5797	27.9374	27.9027	27.8539	27.3264	27.3498	27.8845	28.197	28.2374
A0A8C0P1B0(CAPN5)	24.4299	22.6753	23.1209	22.7973	22.3107	23.7149	24.0129	22.4054	22.8201	23.8481	21.216	24.5225
A0A8C0P1H1(KCTD14)	23.2531	24.0896	23.1163	23.6296	23.8026	24.806	23.0911	24.361	23.0529	23.1539	23.9474	24.6854
A0A8C0P2D9(SP100)	24.6605	25.0843	25.0144	24.2244	24.2793	24.236	25.5604	25.9674	26.1395	24.0561	23.9134	22.4487
A0A8C0P2M9(TUSC3)	25.2712	25.4254	25.2481	26.1179	25.7086	25.5324	25.2489	25.5614	25.2716	25.8395	25.5489	24.8782
A0A8C0P2V6(--)	25.6517	25.3413	25.698	23.0853	22.3436	23.5109	25.4818	25.3597	25.4393	22.9616	24.4203	22.7897
A0A8C0P3K1(USP5)	29.4191	29.5139	29.6956	29.7794	29.519	29.4063	30.1719	29.7094	30.0958	29.7123	29.4939	29.4798
A0A8C0P3P2(COG6)	26.2685	26.1868	25.8042	26.2623	26.4641	26.3763	26.2726	25.5856	25.9352	26.4266	26.0683	26.5412
A0A8C0P3P4(EP400)	22.1943	23.1271	23.0615	23.3589	22.8437	23.2113	22.8411	23.9572	22.0793	23.4218	22.003	26.551
A0A8C0P3R9(FLNB)	33.716	33.7656	33.7787	33.7435	33.7661	33.7537	33.7902	33.8923	33.7891	33.7475	33.8143	33.7896
A0A8C0P3T1(GIT2)	25.1462	25.148	25.6102	24.3312	25.1619	25.1609	25.2021	25.8334	25.529	24.1191	24.5417	21.6033
A0A8C0P4B0(APMAP)	28.2292	28.382	28.3463	28.7675	28.8903	28.4349	27.9795	28.0819	28.0354	28.6201	28.7769	28.4538
A0A8C0P4B6(EPB41L5)	25.2144	25.4652	25.4991	25.532	25.6893	25.5272	24.757	25.3419	24.9621	25.2372	25.1001	25.0646
A0A8C0P4F9(GCC2)	27.3135	27.2152	27.0479	26.4121	26.5379	26.8809	27.0355	26.7864	27.2426	26.866	26.5406	26.1833
A0A8C0P4H8(--)	26.3494	26.5243	26.4832	26.0304	26.5541	26.6153	26.5159	26.5061	26.4249	26.4759	26.2	25.8335
A0A8C0P4I5(PPAT)	23.0864	27.1464	26.7124	27.6247	27.8048	27.5237	26.8146	24.51	26.8955	27.7099	28.052	27.4457
A0A8C0P4K1(--)	24.0702	23.5567	23.4347	24.7621	24.6177	25.1696	23.8231	22.7195	24.2434	25.4927	25.4036	25.4179
A0A8C0P4L9(HIRA)	22.9791	23.1865	22.8391	22.9495	22.6057	24.2446	22.1011	22.7076	23.4903	22.9967	22.7532	22.7164
A0A8C0P4N0(--)	23.3982	23.3236	22.7549	24.8507	23.1455	23.4794	23.2553	23.2678	24.0071	22.7982	22.7323	22.9241
A0A8C0P4U1(DDA1)	23.8911	23.0366	24.7356	22.0704	23.637	22.4131	21.9707	23.2149	22.9757	22.0465	22.3179	22.0519
A0A8C0P4Y3(ADH5)	29.0607	28.8911	29.0716	28.1483	27.7708	27.8764	29.0065	29.0498	28.9763	27.7855	27.9899	28.1195
A0A8C0P5A1(--)	23.9678	22.9249	23.5751	23.6561	23.0161	23.6803	23.9711	23.8003	23.2767	23.0982	21.8435	23.6825
A0A8C0P5C4(--)	26.559	24.5783	26.6854	26.36	26.2861	26.5622	24.0069	23.2199	26.5926	26.2014	26.2764	25.586
A0A8C0P5E8(WDR11)	27.6163	27.6583	27.6586	27.5284	27.755	27.6617	27.7561	27.5934	27.724	27.7453	27.7196	27.7328
A0A8C0P5E9(PGD)	32.7043	32.7974	32.6583	32.574	32.688	32.8082	32.4869	32.6145	32.3877	32.8694	32.9609	32.489
A0A8C0P5H9(LOC477944)	27.9697	28.3501	28.2938	27.5888	27.7338	27.3519	28.5019	28.4151	27.9172	28.209	28.3064	28.5981
A0A8C0P5P0(--)	28.0402	27.5715	28.0345	27.4702	26.9335	26.8763	27.8234	27.4213	27.8555	27.2571	27.2708	26.8625
A0A8C0P5R4(--)	24.8698	24.1185	25.3185	24.5038	22.6032	23.5941	25.1221	23.2871	23.3889	22.1815	22.7089	20.8704
A0A8C0P5R6(KLHL11)	23.7863	24.6719	21.4006	22.6774	23.6372	22.3711	22.9112	22.7221	24.1982	23.0345	21.9226	20.4793
A0A8C0P5W3(SRRT)	27.7481	27.1605	27.6589	26.9271	26.8455	26.9913	27.4581	27.818	27.5896	27.0747	26.8448	26.3541
A0A8C0P5X6(ARPP19)	27.1829	27.1474	27.2716	27.1072	27.2362	26.9408	27.2586	27.1715	27.1456	27.5771	27.5517	27.097
A0A8C0P5Y9(GPN3)	25.3069	23.9136	22.7062	22.107	23.318	24.707	25.7038	25.5139	25.6189	23.0567	22.9248	24.1433
A0A8C0P6A5(SP140)	23.3327	23.5241	24.1031	23.6043	24.1965	21.9532	24.6566	23.8689	24.2685	24.6963	23.9461	23.6854
A0A8C0P6B3(--)	22.4299	23.9531	23.5586	22.4297	23.1836	23.2126	22.9927	24.3451	22.787	23.9734	21.9318	24.9668
A0A8C0P6E0(--)	23.8942	23.9048	23.8207	23.312	23.9128	22.7331	23.8054	24.1527	23.9471	25.7643	22.4719	22.7983
A0A8C0P6F9(KCTD9)	23.0487	24.5145	23.081	24.1762	22.9879	23.4576	22.3152	23.3183	23.6584	22.0282	22.9059	22.0498
A0A8C0P6K8(SLC25A11)	27.9276	27.8791	27.881	28.3869	28.6931	28.4299	27.9214	27.5104	27.741	28.447	28.7827	28.4452
A0A8C0P6Q2(NDUFAF1)	23.454	24.0267	24.3733	23.6878	23.8644	23.2487	22.3253	23.1921	22.4308	21.9678	23.9353	22.5366
A0A8C0P6W8(EIF4E)	29.5904	29.4317	29.7943	29.0801	29.2256	29.3624	29.3067	29.6618	29.4808	29.286	29.4685	29.3479
A0A8C0P7A3(DLG1)	26.5162	26.5455	26.7304	26.7176	26.7593	26.6436	26.6151	26.6744	26.2763	26.6312	26.1024	26.298
A0A8C0P7E2(PDE12)	28.0693	27.9552	27.8807	27.969	27.9261	28.0665	28.0475	27.9458	28.0777	28.0216	28.1368	28.1647
A0A8C0P7G2(RALGAPA2)	23.3886	23.343	23.2699	24.2258	23.3113	24.363	23.3582	23.7672	23.5299	23.7579	22.3241	23.264
A0A8C0P7I5(RPS6KA3)	25.9317	26.3483	26.3318	26.2803	26.5782	26.8353	26.2155	25.8305	26.2367	26.17	26.285	26.4905
A0A8C0P7I7(--)	25.6105	26.3208	25.7596	26.826	26.79	26.6628	24.8818	23.0237	23.975	26.6832	26.453	26.5196
A0A8C0P7N6(--)	24.9769	23.3374	23.8418	26.6699	26.0427	26.2022	25.1533	25.2399	25.9832	25.9441	26.0285	25.9195
A0A8C0P7R0(--)	25.7275	25.2045	25.7658	24.9683	22.8859	24.2895	24.9089	25.1691	25.8594	25.2159	25.3951	25.1698
A0A8C0P8A3(--)	28.2149	28.3377	28.1471	28.1962	28.1847	27.8554	27.7349	28.0629	27.7861	28.3503	28.156	28.3096
A0A8C0P8R2(TSC22D1)	23.6192	23.1735	23.471	23.3469	23.289	23.5739	23.0027	23.2223	23.7765	23.1215	22.2808	22.1498
A0A8C0P8V6(--)	23.3561	23.241	23.7718	22.5674	23.4018	24.442	23.7391	22.6555	22.2588	23.7261	22.7409	22.7145
A0A8C0P9I7(P3H1)	25.7668	25.5332	25.704	25.2508	25.7784	25.0969	25.1902	25.4144	25.7978	25.0747	25.161	21.8559
A0A8C0P9M1(MCM4)	29.6261	29.4886	29.5022	30.2158	30.465	30.4824	29.6127	29.7534	29.3869	30.289	30.4502	29.9954
A0A8C0P9M4(RHOG)	27.8928	27.9896	28.1066	27.7742	27.439	27.2606	28.0031	27.9786	27.8983	27.5117	27.3791	27.4855
A0A8C0P9Q2(--)	27.9406	27.9769	27.9304	28.1626	28.0522	28.1381	28.3108	28.1681	28.3141	28.1434	27.9955	27.956
A0A8C0P9S0(ACO2)	29.4862	29.3944	29.7396	29.4002	29.5618	29.4692	29.4487	29.6691	29.5129	29.6188	29.2986	29.5841
A0A8C0P9S7(ZMYND8)	25.7567	23.3233	25.7629	25.2627	24.9529	24.7413	25.0829	24.5221	23.0248	24.5509	24.9033	25.3836
A0A8C0P9T7(NOC4L)	25.7126	25.6855	25.3162	26.622	26.8551	26.7769	25.8627	25.4744	25.8669	26.7745	26.7464	27.1385
A0A8C0P9U7(--)	22.2523	24.2681	23.1768	22.7389	23.4556	22.7607	23.5206	23.1042	24.1265	22.4355	23.636	21.2249
A0A8C0P9X6(--)	23.8204	21.9693	24.2663	23.9777	23.237	22.2468	23.5925	24.4495	23.299	22.7948	24.1188	23.3039
A0A8C0P9Y6(--)	24.8916	24.9061	25.063	24.3966	23.9911	22.8503	24.8276	24.5138	23.2648	22.8184	22.2118	20.7796
A0A8C0P022(--)	25.5492	23.0222	25.7244	23.2826	24.3666	22.3935	26.0412	25.837	25.5641	22.6363	22.9633	22.7031
A0A8C0P040(APAF1)	23.5918	23.3905	23.1275	24.3966	23.9236	23.7675	22.3384	24.1109	22.7893	24.5103	22.3596	22.6476
A0A8C0P057(--)	23.1667	22.6458	25.3108	23.2825	22.9625	22.7666	20.3323	23.1317	23.9354	22.75	22.8851	21.3024
A0A8C0P067(ANXA4)	30.6009	30.2409	30.2682	30.5594	30.5237	30.7036	30.667	30.2343	30.4073	30.8799	30.6455	30.8928
A0A8C0P081(NEK1)	23.417	24.5246	23.3576	23.1345	23.2173	23.3811	24.4122	23.981	23.2419	22.539	20.7612	21.6395
A0A8C0P095(PLXNA2)	24.4837	24.5011	24.2521	25.1551	25.6469	23.6134	24.0692	25.1602	24.0664	25.5942	26.3059	25.8565
A0A8C0P102(--)	23.4274	23.325	23.5437	22.0147	23.7511	23.922	21.9537	22.4611	23.317	22.054	22.9594	21.6768
A0A8C0P136(QSER1)	23.4841	25.842	25.4411	23.4042	22.2429	23.877	25.0958	25.7648	22.7061	24.6886	22.9727	21.8109
A0A8C0P164(--)	29.4477	29.2926	29.648	29.5813	29.496	29.4452	29.3025	29.1309	29.3861	29.6884	29.4286	29.4627
A0A8C0P172(--)	25.3201	22.7535	23.0613	25.2929	25.57	25.4244	25.2649	24.1805	25.4909	22.7838	25.1338	25.4103
A0A8C0P174(PGLS)	28.8343	28.7527	28.7337	29.1889	29.0243	28.9216	28.7603	28.8261	28.6551	29.0272	29.1496	29.0817
A0A8C0P182(CHD1)	25.8544	25.4137	26.3155	25.7339	26.2549	26.2427	25.9537	25.7178	26.0069	25.9754	26.0868	25.6584
A0A8C0P223(CBR4)	24.4102	22.8993	23.936	23.0828	23.3844	23.1203	23.7735	22.9684	24.0013	21.9618	23.7486	24.3265
A0A8C0P269(CLCN3)	23.1971	24.0412	23.5842	22.1882	24.5153	25.1684	22.5299	22.158	23.2298	22.9785	23.2205	24.8754
A0A8C0P363(ZMAT3)	23.4496	24.6863	23.8728	22.0863	23.4048	23.303	22.4606	23.3698	23.9866	22.6803	21.2529	21.6868
A0A8C0P483(--)	24.1021	23.396	23.9231	23.3465	24.0253	22.8767	23.5265	22.7477	23.1522	22.308	23.0938	20.9351
A0A8C0P543(DHX37)	26.094	25.6499	25.513	26.2735	26.1202	25.9227	25.8296	25.6877	26.1949	26.1999	26.2434	26.1656
A0A8C0P547(INTS10)	24.0276	23.5458	22.9651	22.6404	23.6635	23.275	23.1651	23.5336	23.2485	23.6995	22.0029	22.8999
A0A8C0P575(--)	26.6661	26.8271	26.6503	26.8173	26.1993	26.9741	26.513	26.9364	26.8022	27.3704	27.6161	27.4099
A0A8C0P591(--)	25.4807	22.8625	23.996	25.4009	26.0414	26.1216	25.3559	23.3947	25.3244	25.7364	26.2106	25.5976
A0A8C0P625(LYPLAL1)	25.6798	26.2683	22.693	25.9474	25.9694	26.1107	26.399	26.037	25.6851	23.7161	25.9015	26.242
A0A8C0P652(--)	24.087	24.3288	23.5613	22.0245	23.7571	22.1213	22.8006	25.0041	23.3308	24.0069	23.3257	24.0536
A0A8C0P654(RSF1)	25.0446	24.7531	24.6444	24.2529	24.8529	24.3891	25.6757	24.8914	25.457	24.3126	23.9367	24.4296
A0A8C0P735(--)	24.9515	24.6081	25.1336	24.9125	25.3662	22.2347	24.7675	24.7667	24.921	24.5824	23.4843	22.8162
A0A8C0P754(SMYD5)	27.1105	27.0797	26.9786	27.6167	27.8047	27.8698	27.851	27.3636	27.3203	27.5272	27.5168	27.5442
A0A8C0P772(--)	22.9633	23.9443	24.0521	23.1733	23.5113	23.5346	22.4777	23.7916	22.8905	23.6004	23.5984	22.4531
A0A8C0P775(DZIP3)	24.6461	21.9687	22.4334	23.5636	23.8304	23.2448	23.498	24.2539	21.9034	22.6259	21.7506	25.467
A0A8C0P821(RAB14)	28.8553	29.4408	29.1528	29.5952	29.7669	29.5515	28.9474	29.4154	28.8503	29.8895	29.6386	29.609
A0A8C0P945(UBR5)	27.2998	27.6485	27.1342	27.4818	27.863	27.9951	27.5366	27.3166	27.4809	27.7897	27.7094	27.8226
A0A8C0PA60(--)	26.1504	26.7515	23.1768	26.7394	25.9745	26.326	26.5708	26.6234	26.4057	25.6965	25.3717	25.6116
A0A8C0PA67(--)	24.3915	23.0588	23.2017	23.9191	24.9161	23.3324	23.7936	24.2611	22.6935	22.1656	22.7451	22.0423
A0A8C0PAE9(--)	24.9303	24.9659	25.0261	24.1918	24.5473	24.5914	25.6489	24.933	24.7821	25.0811	24.9238	25.2862
A0A8C0PAF3(KATNAL1)	23.3835	23.3249	22.1291	22.5799	23.3279	22.433	23.3873	23.4875	22.63	22.7207	23.6873	24.3635
A0A8C0PAM2(--)	29.1206	28.87	28.8177	29.043	29.1021	28.8391	28.7602	28.6487	28.8	28.4856	28.6455	28.8696
A0A8C0PAN1(--)	24.5576	24.5057	23.3312	25.7134	23.8704	25.7278	23.4764	23.3736	23.0203	23.7958	22.9084	24.9877
A0A8C0PAQ3(CAPRIN1)	29.9775	30.1176	30.0937	30.047	29.8824	30.2293	30.2412	30.2144	30.3482	30.0898	29.8067	29.8437
A0A8C0PAQ6(SDHAF2)	22.4588	22.7591	25.2662	26.5582	25.9675	26.5992	23.5991	22.3223	22.5759	25.8711	23.9227	26.5985
A0A8C0PAT2(CCND1)	25.1505	23.2996	24.372	23.2145	23.4548	23.884	24.4053	24.483	25.5025	24.7284	24.658	24.7029
A0A8C0PAW0(--)	23.3537	22.7428	22.5524	23.9859	24.01	23.3951	23.3221	23.8417	23.0934	23.4329	24.0242	25.5884
A0A8C0PAX5(ACADSB)	27.1708	27.2905	27.0579	27.6661	27.5494	27.7589	27.3283	27.051	27.2425	27.1784	27.1343	26.8531
A0A8C0PAZ4(--)	29.3187	29.6415	29.2843	29.3564	29.7707	29.7136	29.3672	29.501	29.2266	29.6098	29.5978	29.7046
A0A8C0PB15(--)	27.9968	28.2264	27.9046	27.2261	27.2335	27.501	28.1987	28.1093	28.085	27.5928	26.9165	27.2891
A0A8C0PB20(S100A14)	29.0051	28.5198	28.3616	27.9317	27.6722	27.769	28.6869	28.8005	28.6665	27.7734	27.7272	29.1631
A0A8C0PB37(KRT89)	24.1552	23.7091	22.7514	22.2512	22.4056	24.7872	22.9983	24.0842	23.1517	22.7692	23.5344	23.2426
A0A8C0PB47(RHEB)	22.8734	28.4512	28.294	23.994	28.4225	24.0779	22.7735	22.8552	24.2918	22.7323	23.4877	23.4832
A0A8C0PB83(EFHD1)	28.877	28.6269	28.3393	28.0318	28.2111	28.1104	28.7158	28.8295	28.9799	27.7826	28.2028	27.3795
A0A8C0PB88(--)	22.849	23.6938	23.2081	24.4452	23.1919	22.8501	24.2169	22.7428	23.0686	23.4276	22.6988	21.4046
A0A8C0PBD4(PNPLA8)	23.9877	24.0015	23.4237	22.7487	24.2143	24.3582	24.3157	24.0203	24.4964	24.3926	23.9911	22.2225
A0A8C0PBG1(AHCYL2)	22.7278	24.5641	23.53	23.1479	22.9904	22.5823	23.8513	23.9511	23.2619	23.2002	23.33	22.9019
A0A8C0PBL5(MTMR3)	25.1529	24.8411	24.7225	24.9491	25.1071	24.7692	25.1176	24.9524	24.1253	25.4077	25.1959	25.1766
A0A8C0PBR2(TPD52L2)	27.2309	27.4877	27.3424	26.4316	26.3368	27.2568	27.6064	27.764	27.4787	26.6324	26.4229	26.0349
A0A8C0PBT1(EEF1D)	31.595	31.5149	31.3857	31.1422	31.1535	31.4744	31.2818	31.0536	31.1839	31.2066	31.1251	31.4972
A0A8C0PBV4(UBE2Q2)	22.6535	23.7461	23.5843	20.6904	26.2052	24.1968	22.2938	23.0465	23.2634	26.3516	26.6986	25.9289
A0A8C0PBW8(--)	29.5605	29.4973	29.5492	29.9999	29.6016	30.2257	29.4886	29.2303	29.5107	29.6007	29.6594	29.7773
A0A8C0PC42(DCTN6)	23.0548	25.1391	23.2823	21.924	22.7032	23.3561	24.8135	22.9629	25.0789	24.2212	23.3161	23.1772
A0A8C0PC84(FNTA)	27.1345	27.0271	27.4196	26.9666	27.2406	27.4137	26.7703	26.576	26.8533	27.3023	27.4954	26.3329
A0A8C0PCF8(NDUFS8)	23.556	25.1695	24.7823	27.3453	28.0975	27.4757	25.248	25.3701	25.5958	27.8755	27.806	27.6911
A0A8C0PCG6(--)	22.0262	24.5084	24.9871	24.0999	22.7158	22.8395	23.7858	23.1012	23.5155	22.2452	22.7843	21.4608
A0A8C0PCI3(--)	28.1988	28.2297	27.8991	29.3822	29.5526	29.3999	28.2917	28.6288	27.9523	29.0538	29.5336	28.8657
A0A8C0PCJ2(--)	29.4754	29.5777	29.6143	29.5438	29.3388	29.5732	29.4181	29.7039	29.6427	29.4327	29.4397	29.3471
A0A8C0PCN9(LDHA)	34.5451	34.25	34.6703	34.3335	33.9615	34.1122	34.2611	34.2253	34.3954	33.9419	33.941	34.0485
A0A8C0PCQ1(GFER)	23.4782	23.2265	23.1728	21.3095	22.8234	22.0906	23.5998	24.3738	23.412	23.705	22.484	23.1372
A0A8C0PCX6(DPM3)	24.1466	22.0826	22.599	23.3024	22.8173	22.8936	23.907	23.439	23.2724	23.1047	22.8372	22.946
A0A8C0PD06(ANKRD28)	26.9342	26.5139	26.7772	26.6267	26.1465	26.3665	26.3776	26.7853	26.5912	26.0679	26.2093	25.5619
A0A8C0PD34(--)	24.5335	24.3492	24.5895	24.6303	24.7503	24.8834	24.4098	24.0153	24.3697	24.7802	24.3901	24.4686
A0A8C0PD42(NBEAL1)	24.669	23.4931	22.4507	23.2166	23.0473	22.494	23.0407	23.7482	23.5377	23.5199	21.7686	23.099
A0A8C0PD71(SMARCC1)	27.594	27.4313	27.0373	27.4336	27.4979	27.9265	27.7749	27.5821	27.5297	27.6734	27.5697	27.4321
A0A8C0PD76(AAAS)	26.5715	26.9671	27.1108	27.8536	27.672	27.674	27.4395	26.8853	27.0541	27.7927	27.5577	27.425
A0A8C0PDB7(LAMP1)	24.1887	23.8971	23.3332	22.5235	23.8542	22.1372	22.0034	23.5647	22.5885	22.5251	24.4244	22.6599
A0A8C0PDC7(SFR1)	23.8336	23.2168	23.1133	23.083	23.6946	23.6407	24.0213	24.4414	23.4847	21.7692	22.4089	24.2518
A0A8C0PDH8(CLASP1)	26.4087	26.5579	26.5839	26.7247	27.0116	26.3647	26.2614	26.5274	26.6425	26.7219	26.7259	26.6628
A0A8C0PDQ4(CASP6)	27.5798	27.7139	27.4741	27.9598	28.1983	27.6108	27.7069	27.3838	27.2638	28.3175	27.9104	27.7768
A0A8C0PDR9(MYO19)	25.3792	24.7741	25.603	25.05	24.2949	24.3932	23.0859	25.173	25.6296	25.0876	24.6131	24.9914
A0A8C0PDU9(PTPRA)	22.2137	24.3833	24.1406	25.0228	24.7144	24.4437	23.4245	22.3284	23.916	24.853	25.0142	24.7811
A0A8C0PDZ7(ZFYVE19)	26.1628	26.4965	26.0274	26.4039	26.3193	26.6251	26.0667	26.4276	23.5583	26.065	26.5615	26.222
A0A8C0PE22(C2CD5)	24.6963	25.1622	23.3411	25.3293	25.6705	25.2934	25.1385	23.6835	23.2555	25.3367	24.6804	25.0571
A0A8C0PEN9(ADNP)	25.7338	25.3352	25.0834	25.9633	26.1731	26.0219	25.9881	25.3003	24.6143	25.733	25.9401	25.6699
A0A8C0PEQ5(DIP2B)	24.5906	24.2485	25.6183	25.2914	24.7639	23.7009	23.5161	23.5415	22.6676	24.9847	24.2034	24.7756
A0A8C0PEQ7(--)	26.396	26.7914	26.6733	25.584	26.0274	25.8865	26.5012	26.7133	26.2334	26.9196	26.098	25.5504
A0A8C0PF77(SEC23IP)	28.2972	28.5864	28.033	28.2536	28.2223	28.4825	28.3776	28.266	28.0936	28.3784	28.2396	28.1782
A0A8C0PFA6(--)	26.7851	27.3103	27.3464	22.8277	23.1914	23.5524	22.7809	27.3656	27.8305	22.2729	22.1934	22.3007
A0A8C0PFF8(ETFA)	29.8401	29.6318	29.5961	29.8593	29.9932	30.0497	29.7439	29.7649	29.5475	30.0373	29.5982	29.8855
A0A8C0PFS8(--)	22.9476	24.1852	25.3573	25.096	24.8984	24.9366	25.1709	24.0336	23.8771	25.4382	25.3257	25.6044
A0A8C0PFU1(SYNE2)	27.6219	27.2921	27.8007	28.0996	28.0496	28.0498	27.6377	27.2117	27.5103	27.9988	28.1574	28.2136
A0A8C0PFY2(PI4KA)	25.5615	25.5591	25.3113	25.9049	26.0365	25.5696	25.5023	25.7074	25.5111	25.4986	25.9765	25.4037
A0A8C0PG13(--)	23.1103	23.8244	23.5133	23.1109	23.251	23.3611	23.9749	23.651	24.2886	22.559	21.7469	22.9365
A0A8C0PG33(--)	23.7988	23.5217	22.4165	23.1388	24.4849	22.6161	24.8828	22.9063	23.4816	24.0424	22.1477	22.398
A0A8C0PGA7(--)	25.644	26.0501	25.6017	25.3713	26.1755	25.991	26.0046	25.8228	26.057	25.779	25.8095	25.3579
A0A8C0PGB1(DNAJB1)	28.6855	28.6613	28.5196	28.3225	28.5168	28.5973	28.7725	28.7784	28.6588	28.6965	28.5382	28.4761
A0A8C0PGJ2(RIOX1)	26.0254	26.7935	26.5862	26.2694	26.9902	26.5103	27.0417	26.8584	26.4516	26.155	26.276	25.8896
A0A8C0PGW8(--)	23.271	23.1195	23.307	23.5254	22.3537	23.4734	24.2698	21.8933	22.9577	22.8147	22.6749	21.3292
A0A8C0PGX2(--)	22.519	23.3619	26.0202	23.0421	23.3634	23.7175	25.9305	22.6121	22.7935	24.7624	22.5319	23.1669
A0A8C0PGY5(XAB2)	27.4265	26.4919	27.0095	26.7015	27.0214	26.9151	26.8961	27.5198	27.6684	26.7187	26.5699	27.0406
A0A8C0PH12(HDLBP)	29.5559	29.7246	29.6709	29.9338	30.0022	30.1046	29.9311	29.5991	29.6703	29.9647	29.8265	29.6723
A0A8C0PH21(--)	25.9118	25.8887	25.5748	26.4851	26.4468	26.6432	25.1485	25.3457	25.2128	26.4835	26.5151	26.8529
A0A8C0PH27(--)	24.4387	23.7802	23.2864	24.9975	24.9132	25.0754	25.1592	22.7196	24.2348	25.5852	25.5499	25.7511
A0A8C0PH33(--)	23.5394	24.103	22.5552	23.9667	23.6754	23.3362	23.5973	23.1461	23.5323	23.782	23.5485	22.1401
A0A8C0PHC2(PARD6B)	26.9553	26.8275	26.9148	27.0145	26.8836	26.5352	26.4348	27.1816	26.6151	27.4977	27.286	26.9522
A0A8C0PHF9(--)	27.9806	27.7013	22.872	27.7746	28.3606	28.1374	27.5614	27.8778	27.9293	28.155	28.2541	27.7205
A0A8C0PHH3(TRAPPC10)	23.9344	23.2848	25.1821	22.5392	23.4148	25.4083	25.1198	23.1269	23.0554	23.5817	23.6342	21.4394
A0A8C0PHJ7(TEAD1)	23.4948	24.2321	24.0984	23.2045	22.946	24.6213	24.0794	24.0658	23.7093	24.823	24.9514	24.096
A0A8C0PHL7(--)	26.3346	26.1046	26.3501	25.7439	26.0441	26.7704	26.9382	26.4746	26.1744	26.9657	26.2283	23.7087
A0A8C0PHP1(YTHDC1)	26.314	26.5764	26.5615	26.0504	26.0282	26.0189	26.36	26.5409	26.9448	26.1423	26.2543	25.9019
A0A8C0PHT5(NDUFAF6)	23.188	23.0051	22.8977	21.8454	23.5468	22.7459	23.0724	24.0673	22.9189	22.5093	22.0221	21.8091
A0A8C0PHU3(--)	24.1345	25.6127	23.9968	23.5615	23.1148	24.896	22.0336	23.198	23.7781	24.4563	22.6886	25.204
A0A8C0PHV3(--)	27.3288	27.3252	27.1112	28.0145	28.2704	28.6615	27.5134	27.3912	27.5073	28.4387	28.2311	27.9818
A0A8C0PI22(--)	22.4667	25.079	23.8229	23.3353	22.8354	26.7648	21.7468	22.8225	22.3719	23.1621	26.3674	21.4132
A0A8C0PI27(--)	23.771	23.8122	23.911	23.7633	23.2389	23.35	23.5369	24.346	23.798	22.5901	23.0565	22.4422
A0A8C0PI44(MICAL2)	25.0537	25.1814	24.7415	22.3144	25.095	23.6381	25.2297	25.4421	24.982	24.3771	24.8553	24.938
A0A8C0PI51(--)	24.9774	25.3191	25.0705	25.2995	24.746	25.1654	25.3206	25.228	24.9641	24.9185	25.0192	24.7909
A0A8C0PI62(PROCR)	27.6141	27.8223	27.6242	26.0128	25.8858	25.9956	27.8229	26.9083	27.2672	27.136	26.8044	26.8963
A0A8C0PIC9(--)	26.1695	22.8916	25.8962	25.8052	25.9072	25.8165	26.514	24.4841	23.1512	23.201	26.092	25.4508
A0A8C0PID0(--)	22.9989	24.4322	23.4526	22.8777	23.2356	22.0446	23.3442	24.7324	24.1258	23.1914	23.2588	21.5856
A0A8C0PID5(PDCD6IP)	30.0849	30.1211	30.2297	29.9639	29.9138	29.9701	29.7875	29.9924	29.7674	30.2676	30.3712	30.2325
A0A8C0PIF4(--)	27.0315	26.674	26.8243	26.7571	27.0377	27.185	27.261	27.0599	27.2754	26.7977	26.5475	26.921
A0A8C0PIJ0(SLC4A2)	27.2943	27.563	27.4547	27.2882	27.0746	27.0831	27.9359	27.8631	27.669	28.0077	28.0038	27.8757
A0A8C0PIL6(--)	26.3084	26.4077	26.3287	26.5242	26.4812	26.3103	26.3348	26.9413	26.4936	26.8069	26.2614	26.237
A0A8C0PIP1(SSH1)	23.7859	24.0791	24.3709	22.4365	21.4207	24.9971	23.0388	23.455	23.5038	22.9022	23.7756	21.2467
A0A8C0PIQ2(AP2A2)	29.95	29.8517	29.9091	30.0918	30.0021	30.0283	29.7654	29.6493	29.8053	29.9119	30.2205	30.1414
A0A8C0PJ10(INTS8)	23.3003	23.5164	23.2544	23.1852	24.1292	22.6651	23.519	22.996	23.6321	24.3722	22.4452	23.1743
A0A8C0PJ51(--)	23.7528	24.0117	22.283	22.6921	23.3627	22.3563	23.5272	22.9923	22.1451	23.3535	23.1443	21.0759
A0A8C0PJ71(--)	28.6303	28.9078	28.4581	28.5345	28.7797	28.823	28.4582	28.481	28.6693	29.0696	28.8699	28.6723
A0A8C0PJ90(--)	24.2111	23.51	24.2269	23.0379	23.2599	22.5804	23.3299	23.6574	24.2565	22.5237	22.6512	22.2227
A0A8C0PJB9(--)	23.3447	23.4387	23.2904	23.9769	24.0288	23.3686	23.5675	23.768	23.0653	23.2503	22.3016	23.6484
A0A8C0PJJ6(PPM1F)	24.0037	23.5351	24.2095	24.4594	23.5655	22.5185	24.6133	25.164	23.1659	24.7899	23.0919	24.6964
A0A8C0PJK6(MICOS10)	22.5648	23.7437	22.6522	21.9582	23.8582	22.8499	22.6658	23.5128	22.09	22.6221	23.6239	26.1336
A0A8C0PJL1(--)	24.8028	25.7784	24.9462	25.0065	24.1927	24.0605	22.7089	23.7515	22.283	24.8993	24.1102	24.2919
A0A8C0PJN1(--)	22.8693	23.0816	23.0716	22.3383	23.8017	23.3646	22.3121	22.6333	23.2638	23.3248	24.1853	22.9937
A0A8C0PJP0(PPP4R3B)	28.2488	28.0814	28.263	28.6664	28.7417	28.6323	28.384	28.0471	28.6229	28.5804	28.5881	28.4348
A0A8C0PJR6(AP1B1)	28.9175	29.126	29.0746	29.1082	28.91	28.9516	29.3031	28.9798	29.1653	28.9472	28.8455	29.3815
A0A8C0PJT1(PRPF6)	28.0179	28.3058	28.0801	28.1422	27.6193	27.8249	27.9702	28.199	28.2351	27.717	27.6862	27.9142
A0A8C0PJU6(RIOK3)	25.7804	26.0833	25.1477	25.4203	25.3513	25.1943	26.359	25.6161	25.6697	25.8227	25.0999	25.8589
A0A8C0PJY5(--)	26.2472	25.9388	25.9461	26.1514	26.6317	26.6798	26.0729	26.2162	26.2481	26.4715	26.3547	26.463
A0A8C0PK30(CCNY)	24.3309	23.0523	24.0526	24.016	24.7856	23.0423	23.1288	23.6996	22.3646	24.8179	24.2273	24.8209
A0A8C0PK33(BCAS1)	24.3328	25.0643	24.1189	23.2203	23.4237	22.6171	23.2323	23.6865	23.9398	22.7798	24.2002	20.8032
A0A8C0PKH3(TIGAR)	28.9035	29.1209	29.1369	29.6019	29.324	29.9198	29.0883	28.9018	29.4468	29.6074	29.6331	29.3196
A0A8C0PKK1(LOC477508)	23.5861	23.3569	24.5335	26.6707	26.5337	23.2436	23.4851	23.3377	22.7654	24.5938	22.3136	27.2124
A0A8C0PKK8(--)	22.0014	23.5874	23.437	22.6497	22.8009	22.8409	23.5469	24.315	23.6917	22.6291	22.3583	22.809
A0A8C0PKN0(MCRIP1)	22.4503	23.271	23.248	23.2883	23.8388	22.5865	23.4515	23.1602	23.7324	23.0756	23.186	25.1889
A0A8C0PKS8(RELL1)	24.5363	24.8505	23.8668	22.5821	23.2771	24.2237	23.812	22.4046	24.5528	23.8249	23.6879	24.2946
A0A8C0PKV5(RPUSD2)	23.209	23.6817	23.3842	23.6982	25.0465	24.9081	25.1385	24.8212	22.9386	22.7517	25.4886	22.1364
A0A8C0PL11(SIX4)	23.9047	22.7633	23.4709	22.4667	23.8049	22.8512	21.4379	23.1925	23.1777	24.5164	24.3536	22.1796
A0A8C0PL14(BCCIP)	25.6213	24.9862	25.3038	24.1856	24.1917	22.8801	25.0305	24.3189	24.2635	24.7724	22.0671	25.6007
A0A8C0PLB8(CARKD)	25.0118	24.4841	25.2855	25.158	25.9044	26.1077	25.7191	25.2288	25.1841	23.5737	26.1284	26.5618
A0A8C0PLC6(--)	23.2735	22.5502	23.6252	23.1417	23.4783	24.2936	23.3993	20.6827	23.8132	23.1377	23.2594	21.4944
A0A8C0PLD3(C26H12orf43)	23.7471	24.7012	24.1664	23.4822	22.9467	22.9745	22.5918	22.8529	22.6597	24.5465	22.4607	24.059
A0A8C0PLW0(OXA1L)	23.9655	23.734	22.7734	24.5633	23.373	23.5821	22.1888	23.79	22.9408	21.8238	21.6889	23.8966
A0A8C0PM55(ATP6V1A)	29.045	29.1384	29.2598	29.7091	29.8303	30.0024	28.7662	28.909	29.1586	29.4706	29.624	29.7405
A0A8C0PMB6(--)	27.8485	28.4976	27.6335	29.2529	28.8304	28.7722	28.3953	28.6304	28.3946	28.7622	29.2126	28.6129
A0A8C0PME1(GLB1)	25.0345	24.9774	23.1769	25.4104	25.0548	25.3084	23.8011	23.4825	24.0356	22.3744	25.8971	24.9524
A0A8C0PMJ8(--)	23.4953	23.2195	22.5258	23.7616	22.8759	22.7731	23.8836	23.5461	23.1699	23.7749	23.4484	21.8718
A0A8C0PMN9(--)	25.9694	25.97	25.9296	26.5376	26.314	26.5949	26.0113	25.8865	26.1314	27.1201	26.3645	26.4515
A0A8C0PMQ6(STIM2)	23.5992	23.2953	23.8502	23.6861	23.0287	23.6614	23.5879	24.352	23.8218	22.8615	23.2129	21.7606
A0A8C0PMR8(FUT1)	24.4299	23.9847	22.0764	24.635	25.0637	25.5155	23.4114	23.872	23.2689	25.0336	25.1723	25.0151
A0A8C0PMV6(DLG3)	24.458	23.3403	24.2995	24.5453	24.9242	24.7492	22.8206	23.051	22.2633	24.4513	24.8348	24.7061
A0A8C0PN02(KRT8)	23.3765	23.6008	23.0429	27.0482	24.3731	27.2797	24.0278	23.3866	22.9925	24.2461	22.2246	27.3888
A0A8C0PN90(CTBP2)	23.3061	26.7546	26.8585	26.5952	26.8861	23.7627	26.8946	26.5832	22.1894	26.74	26.3742	26.3976
A0A8C0PNA6(CTDP1)	22.1964	23.3051	24.8732	25.3385	25.2232	24.8787	24.438	24.695	24.7931	25.8484	25.0848	25.666
A0A8C0PNC9(TOMM7)	27.5502	23.1519	22.7871	28.6951	28.4255	28.6796	27.8614	23.2449	28.3303	28.4706	27.924	28.9588
A0A8C0PNI0(ADORA2B)	23.4048	23.3645	23.5705	23.5999	24.1805	23.2275	25.1761	24.3829	22.7186	24.4193	22.8174	22.2084
A0A8C0PNJ8(UBE2L3)	30.1262	30.1441	30.1321	30.234	30.1473	30.0583	30.3463	30.3063	30.4546	30.3717	30.2479	30.0069
A0A8C0PNM3(--)	22.967	23.8663	24.9061	23.6926	22.9635	23.8431	23.6583	24.4201	22.3482	23.9646	23.2368	21.6827
A0A8C0PNR7(--)	28.633	28.7546	28.8021	28.782	28.7091	28.4435	28.5788	28.7802	28.4751	29.0306	29.1651	29.0986
A0A8C0PP72(RPL18)	30.1655	30.2017	30.4982	30.2742	29.9269	30.3002	30.1237	30.1441	30.1269	30.6248	30.6875	30.0054
A0A8C0PP81(SNAP29)	27.6592	27.1489	27.1733	26.8993	27.3486	26.8508	27.8127	26.9875	27.7507	27.1513	26.8132	27.6274
A0A8C0PPF8(SMG8)	24.708	23.5681	24.126	23.5087	22.9171	22.7295	24.8168	22.7716	22.556	22.8778	22.9205	22.3055
A0A8C0PPG3(--)	22.7047	24.3192	23.0276	24.3291	24.0467	24.106	22.835	22.5068	22.6343	22.1187	22.1945	22.4378
A0A8C0PPR3(--)	25.5701	25.9931	25.8167	26.7158	26.7679	27.191	26.3099	25.9159	25.8617	26.4996	26.7445	26.957
A0A8C0PPU1(--)	23.2226	22.748	22.496	23.8809	23.2339	23.4573	23.6501	24.3766	22.8843	22.0403	23.5278	23.5653
A0A8C0PQ10(GTF2E2)	26.2172	26.1795	26.2189	25.8358	25.9053	25.9168	26.2598	26.1515	26.2069	25.818	26.214	25.9988
A0A8C0PQ22(ANXA7)	28.4266	28.4631	28.3657	28.1926	28.269	28.4122	29.7042	28.7172	28.1399	28.5237	28.236	28.0745
A0A8C0PQ80(--)	29.4721	29.1594	29.1113	29.3636	29.1269	29.5542	29.4979	29.3529	29.4952	29.4295	29.3109	29.3823
A0A8C0PQC6(ALDH8A1)	27.0078	26.7033	26.9801	27.1866	27.458	27.0848	27.1833	26.8713	27.1573	26.9832	27.3607	27.359
A0A8C0PQL0(ANO6)	23.4561	23.2236	23.3343	23.8102	23.4656	22.6603	22.9467	23.3414	23.054	24.4205	23.4482	22.7175
A0A8C0PQL8(--)	24.002	23.3889	23.3761	23.0046	23.2002	23.7164	22.8954	22.3452	24.3468	23.3493	22.3562	27.6053
A0A8C0PQW4(MECR)	26.1909	26.2913	26.1895	26.6471	26.7452	25.8119	26.2385	26.545	26.1074	26.7465	26.297	26.4489
A0A8C0PQZ4(PEF1)	27.2541	27.6321	27.4365	28.0695	28.0385	27.7283	27.7967	27.6942	27.3952	28.0301	28.2646	28.0541
A0A8C0PQZ7(--)	23.9761	23.3412	24.2186	22.5147	24.0271	22.7321	23.0913	23.5843	23.2658	22.2743	23.5528	21.3948
A0A8C0PR27(PITRM1)	28.779	28.552	28.874	28.8502	29.1042	29.053	28.7255	28.5181	28.6687	28.7545	28.8273	28.976
A0A8C0PR47(FUCA1)	25.6419	25.4481	25.911	23.5104	23.4359	26.4176	26.0076	25.7083	25.7419	22.624	23.7095	26.0331
A0A8C0PR54(MAP3K4)	24.1455	22.7807	23.283	23.8359	24.3009	24.0778	23.9628	24.1687	22.0111	23.2486	21.7122	21.0404
A0A8C0PRC5(LOC100856725)	22.0402	24.1224	23.8498	23.4848	23.0836	23.1912	22.7448	25.7053	21.8761	23.7543	23.0504	22.6369
A0A8C0PRJ0(--)	23.0613	23.5773	24.2098	23.7919	24.0537	23.9512	24.4218	23.9152	22.6063	23.6008	23.9324	22.3931
A0A8C0PRQ3(ERGIC1)	23.416	23.407	27.058	27.2537	27.1932	27.0991	26.488	26.9763	26.8162	26.7627	26.8461	21.6689
A0A8C0PRS9(--)	22.7574	22.5796	22.3543	23.893	23.817	22.5068	23.5477	22.8482	24.2301	23.2216	22.4008	22.6021
A0A8C0PRU0(RCC2)	28.6113	28.4791	28.9379	28.8127	28.7176	28.6274	29.0372	28.9199	29.1511	28.6893	28.8027	28.7065
A0A8C0PRY5(ENO3)	28.6882	28.9466	28.6541	27.5891	27.0198	26.9981	29.0796	28.9051	28.8311	27.3709	27.3148	27.1198
A0A8C0PS09(--)	23.5578	23.0932	23.85	22.5729	23.8705	22.9118	23.9517	22.9094	24.33	23.5775	23.5413	23.7017
A0A8C0PS33(CCDC186)	23.6083	23.711	23.1279	23.4703	23.576	23.3892	23.497	23.524	22.5675	23.7478	23.3958	23.2026
A0A8C0PSB6(EHD2)	29.538	29.3142	28.9951	29.4661	29.708	29.1824	29.0652	28.9517	29.0844	29.3569	29.4682	29.685
A0A8C0PSC7(--)	25.8897	26.0341	25.6101	25.4415	25.3995	25.4961	25.887	26.1588	25.6244	25.3908	24.8402	25.4668
A0A8C0PSF6(IARS1)	29.9022	29.8991	29.986	30.1966	30.1345	30.2043	29.8491	29.8544	29.8027	30.2591	30.2225	30.37
A0A8C0PSH1(--)	26.7488	27.404	26.8569	27.7166	26.9054	26.5782	26.9408	27.1655	26.9899	26.6629	26.6048	27.2947
A0A8C0PSH3(--)	26.7214	26.893	26.9696	27.0761	26.7629	26.9457	26.8417	26.9041	26.8321	27.1166	23.1913	27.2441
A0A8C0PSH4(--)	24.5815	24.3462	25.106	25.456	24.2516	24.5447	24.8101	24.7044	24.2647	24.8423	21.8589	24.4815
A0A8C0PSH8(GBA)	25.4461	25.7391	25.5345	26.2559	26.222	25.8847	25.6141	25.5196	25.5191	26.1884	26.2894	26.5219
A0A8C0PSL2(--)	28.5729	28.55	28.6522	28.8566	29.2515	29.1823	28.7602	28.4241	28.5497	28.8134	28.7724	28.7223
A0A8C0PSY8(JMJD1C)	23.3184	22.761	23.4236	25.1509	24.7318	23.2218	23.7174	22.4469	23.7533	24.3265	23.7954	22.9397
A0A8C0PT23(SNRPD1)	21.7316	24.1491	24.9133	22.9403	22.9702	22.089	23.3015	23.6458	24.0346	23.2156	22.7954	29.1249
A0A8C0PT47(UNK)	20.3469	25.1226	23.6252	23.6713	23.1122	24.0725	23.2717	22.8718	22.4304	22.9185	23.6355	22.7283
A0A8C0PT56(WLS)	25.0172	23.0404	23.9862	25.3297	25.0496	25.0892	23.8046	23.6728	21.9814	24.7691	25.2416	24.9231
A0A8C0PT77(RAE1)	27.6573	27.6072	27.7272	27.1388	26.5025	27.1387	27.6267	27.9708	27.9595	27.2202	26.8918	26.6186
A0A8C0PT97(BCL2L2)	28.5581	28.4868	28.949	28.2637	28.2725	28.3168	28.6656	28.6342	28.3583	28.2664	28.3009	28.0646
A0A8C0PTC8(RPTOR)	24.2318	24.3675	24.1296	24.93	22.9494	25.1354	24.1402	24.0513	22.5347	25.2104	24.2248	24.9998
A0A8C0PTF5(RNPC3)	23.2061	23.4168	22.8224	23.9925	23.3441	23.1383	22.5185	24.3686	22.7196	23.788	22.7193	23.6927
A0A8C0PTW7(PCBP2)	23.7647	23.6576	23.7402	23.798	23.8484	22.0453	24.1705	23.0782	22.872	23.09	22.8622	26.3112
A0A8C0PTZ0(SCAMP3)	25.898	26.2248	26.2643	26.516	26.7424	26.8112	25.8874	26.4593	26.551	26.846	26.8295	26.6979
A0A8C0PU04(--)	27.9478	27.6416	27.5802	27.9115	27.4369	27.4708	27.8535	27.3654	27.459	27.4331	27.3096	27.6623
A0A8C0PU06(--)	27.7727	27.5818	27.727	28.095	28.3237	28.1729	27.8684	27.4641	27.7236	27.8644	28.125	28.2197
A0A8C0PU47(UBAP2L)	23.5185	25.2301	23.3823	22.5609	23.2186	23.6293	22.9497	24.1067	24.4831	22.4754	22.223	22.2856
A0A8C0PU65(TPM3)	24.0083	21.9689	23.3122	22.6612	23.0827	22.8862	22.9243	22.8155	23.2073	23.3232	22.9309	23.1205
A0A8C0PU84(--)	27.9191	28.0296	28.7435	27.4576	27.1079	27.1746	23.3501	28.2957	28.146	27.5702	27.7979	27.6547
A0A8C0PUF0(--)	26.679	26.504	26.5921	26.581	26.3999	26.8574	26.697	26.6334	26.7883	26.925	26.995	26.5561
A0A8C0PUG1(TPM3)	32.2672	32.7012	32.575	32.2817	32.2372	32.1945	32.3102	32.5665	32.4979	32.0591	31.9955	32.1725
A0A8C0PUH5(DLGAP5)	25.2627	25.2153	25.6766	22.8321	25.0513	25.0483	25.4342	25.1157	25.0525	24.6155	24.3489	24.9732
A0A8C0PUP6(CEP350)	23.8733	23.1438	23.8228	23.5289	21.2565	23.6532	22.8994	25.3108	23.3088	23.0396	21.8716	23.3952
A0A8C0PUT4(--)	25.5972	25.7799	25.2019	25.6115	25.2514	25.187	25.7204	25.3047	25.4223	25.8527	26.0877	25.6697
A0A8C0PUU6(--)	24.6178	24.9827	24.9873	25.4974	25.5134	25.4349	22.8989	24.7063	23.1319	22.7322	25.1046	25.5092
A0A8C0PUV7(--)	25.0613	25.0957	25.3817	24.866	25.0088	24.9049	24.9515	25.3396	24.8258	25.0363	24.8231	24.7392
A0A8C0PV14(MADD)	28.7745	28.9392	29.0042	22.7659	23.3289	28.1328	28.6245	28.6268	28.6811	28.6933	28.608	28.6735
A0A8C0PV95(GRAMD1A)	23.2031	22.6979	22.4898	24.0495	23.5666	23.636	22.851	22.815	22.6524	24.4964	23.9993	21.917
A0A8C0PV96(CEMIP2)	23.5866	23.3291	24.361	24.8088	23.1373	22.0661	23.5059	23.4317	22.5389	23.2247	22.2341	22.4499
A0A8C0PVA5(REPS1)	22.7233	23.2979	23.9914	23.3768	25.0794	23.6033	24.2473	23.1736	24.2149	23.5376	23.4522	22.3746
A0A8C0PVK3(PPP2R1A)	30.9826	30.8969	30.7834	31.0403	31.0962	31.0923	30.8916	30.8909	31.04	31.1399	31.2293	30.9889
A0A8C0PVP4(--)	23.8989	23.0041	24.9377	23.9727	22.492	22.8467	21.9786	22.592	23.003	25.5564	22.3002	22.043
A0A8C0PWB8(--)	23.0393	24.0463	23.1769	24.6854	24.4962	25.7031	24.7934	22.8269	24.1712	24.7355	23.0305	22.222
A0A8C0PWC0(CALM1)	30.9353	31.1527	31.2864	31.0911	30.998	30.885	31.3305	31.6231	31.3045	30.557	30.9703	30.7958
A0A8C0PWH7(--)	24.9101	24.9179	25.1876	23.5974	25.9518	25.304	25.5578	25.5386	25.2543	26.4415	25.1691	25.5989
A0A8C0PWJ2(--)	25.2709	24.9876	25.1213	25.2971	25.8215	25.6589	25.2723	25.2751	24.329	25.382	25.8093	25.5178
A0A8C0PWJ6(--)	25.2192	25.2656	25.0368	24.7299	25.3089	25.6922	22.9153	24.7771	25.3065	25.4729	25.3509	24.7332
A0A8C0PWM3(--)	27.4133	27.5469	27.1816	26.8717	27.2039	27.5429	27.2887	27.7859	27.6161	26.9407	26.7174	27.1562
A0A8C0PWQ2(TBC1D14)	24.9163	24.6638	23.7975	24.0644	23.7876	22.9396	22.1105	24.53	23.4606	22.5303	23.3891	22.668
A0A8C0PXN0(GGA3)	26.5569	25.3722	24.7898	26.1775	25.8874	25.4882	23.0238	23.1369	22.3825	26.5012	25.7568	26.2581
A0A8C0PXP0(--)	24.6821	24.533	25.0972	25.0785	25.433	25.4635	24.6846	24.8791	24.9	25.8296	25.8249	21.6907
A0A8C0PXT2(DDX21)	27.117	26.5202	27.1757	26.2028	26.0677	26.4489	26.5113	26.4925	26.4942	25.7436	25.9761	26.2281
A0A8C0PXZ5(UBAP2L)	29.1072	28.8607	29.1328	28.5381	29.0408	29.0226	29.3289	28.9243	29.4832	28.6735	29.1884	28.6051
A0A8C0PY01(STRBP)	25.9436	25.8607	25.9771	25.7264	26.5306	25.6672	25.2095	25.9457	25.2094	25.9648	25.5441	26.3112
A0A8C0PY17(--)	22.2631	23.6429	22.892	22.6012	23.6217	23.2136	23.5747	22.0825	23.7736	22.95	21.6662	22.1285
A0A8C0PY23(SAMD4A)	25.0716	24.8387	23.4926	24.9076	25.0029	25.4453	25.1993	25.5319	26.1956	25.7821	25.2916	25.3187
A0A8C0PY38(--)	23.4595	25.0259	24.9545	23.296	23.2265	22.8632	22.9396	23.6553	23.3586	21.9269	22.4009	21.9122
A0A8C0PY59(STK10)	28.4352	28.0505	28.41	27.6009	27.3119	27.076	28.2605	28.1831	28.2216	27.303	27.1738	27.1298
A0A8C0PY69(--)	26.9583	27.0057	27.0776	27.033	26.9204	26.6594	27.0093	27.2958	26.9331	27.0898	26.9468	27.0929
A0A8C0PY99(PCBP2)	31.8062	31.4365	31.5562	31.7588	31.8006	31.9368	32.0535	31.8596	31.9614	31.7895	31.7815	31.5923
A0A8C0PYE5(--)	23.0373	24.0096	22.864	23.4123	23.5147	25.3297	22.8325	22.8413	22.856	22.4412	22.0189	22.9335
A0A8C0PYF9(--)	28.7835	29.0146	28.6813	30.1181	29.517	29.0049	29.1914	28.7724	29.2367	29.2926	29.3494	29.6426
A0A8C0PYH8(RNF31)	25.4097	25.1695	24.0798	25.8747	25.8559	25.9348	25.8953	22.3849	25.292	26.1232	26.0018	25.823
A0A8C0PYN4(JPT1)	23.8783	22.6574	23.7682	26.0656	23.8252	26.309	24.2139	23.3932	23.3615	26.2689	26.2349	25.9263
A0A8C0PYP3(PEX3)	25.4716	25.6817	25.5793	26.2149	26.2065	26.7098	25.7266	25.7587	26.3115	25.6491	25.8982	25.6809
A0A8C0PYQ2(HNRNPA1)	32.8496	33.1121	32.8184	33.4268	32.9182	33.4458	32.9008	32.852	33.0406	33.2197	33.1238	33.2008
A0A8C0PYS7(--)	25.8373	26.3065	25.842	25.6206	26.3204	25.9478	26.1068	25.7544	26.004	26.1989	26.1978	26.261
A0A8C0PYT5(S100A6)	23.6727	22.9887	23.2274	28.4087	27.7645	27.3926	23.0292	21.9849	23.1165	27.5894	29.3532	30.2665
A0A8C0PYW4(--)	25.9346	25.6162	25.9857	22.5863	25.5353	23.3636	25.714	25.9081	25.7974	22.5262	22.1577	20.1549
A0A8C0PYW5(VPS13A)	24.9714	25.3604	24.882	25.2325	25.3254	25.2319	25.0195	24.8891	25.1746	24.8328	25.5327	25.1244
A0A8C0PZ37(NUDT19)	22.9555	23.6532	23.696	23.0034	23.1048	23.1291	23.548	21.8402	21.8201	22.8903	22.1586	22.8031
A0A8C0PZ79(NEMF)	26.3367	26.15	26.3888	26.0957	25.9338	25.7129	26.0232	25.9778	26.0641	25.7031	25.7884	25.7089
A0A8C0PZ97(--)	22.6898	23.1024	23.2474	23.1128	22.8282	23.6947	22.9991	22.5817	24.0796	22.7967	23.7861	21.4187
A0A8C0PZA5(--)	30.3348	30.1952	29.9986	30.1533	30.4022	30.6575	30.12	30.0085	30.0909	30.1793	30.5348	30.2886
A0A8C0PZC5(--)	23.4342	23.7058	23.9537	23.6554	22.8323	22.2905	24.2631	24.1741	23.8993	23.1993	22.627	23.7203
A0A8C0PZD9(TIMM17A)	25.8918	26.024	25.7578	22.0871	21.7855	22.8396	23.3358	26.0451	26.7322	22.5215	23.8117	22.0094
A0A8C0PZF2(IPO4)	28.9037	28.8046	28.8142	29.5892	29.8615	29.8525	29.0729	28.9684	28.9584	29.9912	29.8198	29.9286
A0A8C0PZQ4(RBBP6)	26.8855	26.6645	26.7744	26.0472	25.5803	25.9453	26.6978	26.6544	26.9044	25.8824	25.6999	25.669
A0A8C0PZR2(--)	23.3306	23.9507	23.1328	22.3396	23.0856	23.3809	23.3881	22.7713	22.653	23.6923	22.0422	22.0595
A0A8C0PZS6(--)	26.1882	26.7137	26.2947	26.5249	26.9381	26.908	26.5747	26.6488	26.8313	27.1307	27.2542	27.7792
A0A8C0PZU4(--)	22.1722	26.7106	22.3263	26.7023	26.9548	26.5077	26.2654	26.3392	23.3107	26.6488	26.5654	26.672
A0A8C0Q0I1(--)	23.3625	23.7491	23.9878	23.4786	23.2329	23.237	22.3739	23.222	24.6157	24.3808	21.7139	24.1044
A0A8C0Q0J1(C5H17orf49)	23.464	23.3893	24.1941	22.6281	24.1434	24.1648	22.7975	23.5103	22.4987	22.2784	23.2213	24.8395
A0A8C0Q0M1(SUPT4H1)	23.4539	23.0599	23.5342	23.4841	23.5946	23.1753	24.4087	22.9242	23.7686	23.3628	23.4595	21.7399
A0A8C0Q0M7(--)	28.9489	29.2718	29.3842	28.5625	28.7403	28.7631	29.5138	29.188	28.7797	29.017	28.7279	28.5605
A0A8C0Q0T0(CRYBG2)	24.5835	22.6419	22.9255	22.3786	23.8212	23.2234	23.9163	24.694	24.5085	23.6768	25.6139	21.8039
A0A8C0Q0T8(--)	26.6538	26.646	26.0628	27.1297	26.4357	26.71	27.0668	27.0132	26.7332	26.3778	26.5671	26.2969
A0A8C0Q0U3(PARD3)	25.3009	25.3375	25.2896	24.2615	23.9259	24.2958	24.8057	25.2978	24.9821	24.4814	24.0997	24.5419
A0A8C0Q0V3(CDC123)	26.2211	26.4297	26.4063	26.9231	26.1739	26.7769	26.8152	26.4234	26.2069	26.8669	26.3548	26.5056
A0A8C0Q1A0(MYL12B)	22.6518	23.6972	23.1502	23.2551	22.4824	23.9896	24.2129	23.509	23.6583	22.8931	21.8726	25.0057
A0A8C0Q1D3(DAAM1)	23.1039	24.0735	22.6107	23.628	23.1127	22.0931	23.3112	22.1768	21.6664	24.4702	22.5904	22.744
A0A8C0Q1M0(--)	27.5307	27.4778	27.5441	27.6199	28.2534	28.0468	27.6036	27.5808	27.2877	27.7396	27.3002	28.0643
A0A8C0Q1M8(HSD17B4)	29.3617	29.3314	29.4139	30.1862	30.1002	30.1182	29.1704	29.3641	29.0057	29.8597	29.8726	30.0356
A0A8C0Q1U5(FNBP1L)	23.6505	23.4249	22.5653	22.3236	23.58	23.1688	22.8886	23.4792	22.1836	23.0753	22.3583	22.7695
A0A8C0Q1V4(--)	27.0889	27.0535	27.1117	26.6521	26.894	26.6891	26.9427	27.0543	26.7	26.5133	27.1622	27.0992
A0A8C0Q1W7(DLGAP1)	24.2391	23.9643	24.1941	22.117	22.6998	23.2531	23.0963	23.0452	22.6306	22.6842	24.1297	23.2224
A0A8C0Q1W8(PDXDC1)	27.8785	27.6585	28.1454	28.3924	28.1772	28.1747	28.2095	27.8009	28.5621	28.5867	28.1208	28.2306
A0A8C0Q1Z7(SCYL3)	23.6376	24.9184	22.1315	23.5515	24.7841	24.8388	25.4126	23.8313	23.2601	22.4184	25.3241	22.3738
A0A8C0Q2I1(--)	29.5763	29.6327	29.7016	30.0201	30.067	29.7602	29.7452	29.7715	29.8038	29.8806	29.5374	29.612
A0A8C0Q2Q8(--)	25.0508	25.3681	25.1445	25.0746	24.9966	22.5021	25.1678	24.9988	25.4279	25.2515	25.0766	25.7578
A0A8C0Q3C5(DVL2)	22.5993	24.7283	23.8233	22.0722	23.4252	24.2557	24.0732	22.9867	22.4093	22.2026	22.8846	21.0535
A0A8C0Q3P9(--)	25.6696	25.3976	25.5278	23.4142	25.6175	25.5651	25.359	25.2239	25.7145	26.5962	25.8501	26.5556
A0A8C0Q3Q1(FHL3)	23.0558	23.1561	23.2138	24.5447	24.3552	22.7947	23.7648	23.2909	23.6526	24.231	23.8804	21.6425
A0A8C0Q3Q3(--)	23.5657	23.8304	22.6052	23.2444	22.3675	23.5462	22.7886	23.991	23.1235	22.5937	22.5437	20.7789
A0A8C0Q3Z0(SPAG7)	25.9941	26.0553	26.1792	23.8551	23.2304	23.8759	26.2468	26.0322	26.0215	22.5785	23.1012	22.5942
A0A8C0Q4L4(--)	26.0553	26.2378	25.7058	25.682	25.9006	26.0945	26.0072	25.9485	26.1162	25.5421	25.671	25.7198
A0A8C0Q4P0(ACTN2)	22.9179	23.0219	23.3118	24.8087	23.1913	24.4563	23.5884	22.6312	23.2355	24.7247	22.6993	23.1856
A0A8C0Q4Q1(YY1)	21.9326	24.2914	24.9384	24.8328	24.3408	24.6189	23.5003	25.0895	24.4128	24.6632	24.2914	23.3412
A0A8C0Q4R0(MYDGF)	24.8561	25.653	25.4256	25.2251	25.174	25.0829	25.3283	25.6354	24.6518	24.1017	24.9533	24.3184
A0A8C0Q4V6(LASP1)	31.1024	31.4621	31.499	30.9936	31.3823	31.2387	31.4947	31.5896	31.697	31.6303	31.1601	31.1586
A0A8C0Q4Y8(--)	23.9167	23.923	23.3399	25.4372	25.4399	24.9387	23.2669	23.0538	22.5929	25.4349	21.3536	25.2418
A0A8C0Q4Z2(AFTPH)	24.9177	24.8704	25.6806	25.4262	23.6529	25.0964	24.5313	25.1361	24.437	24.5407	25.432	25.1971
A0A8C0Q4Z8(AP3M1)	26.7497	27.1521	24.2393	27.4988	27.0817	27.5384	26.9639	26.7747	26.6544	27.5715	27.5622	27.7257
A0A8C0Q5A3(--)	25.8386	26.118	26.0965	25.6606	25.3319	23.5367	23.1916	25.8302	23.6101	23.6488	24.4338	22.0377
A0A8C0Q5G0(UBE2Z)	25.0495	25.0078	25.0128	24.5193	25.3266	25.1217	24.9766	24.7459	25.1451	25.0513	22.8229	25.4172
A0A8C0Q5G9(LSM6)	22.7989	23.4387	24.6405	22.0496	24.597	31.2501	23.3887	23.0494	23.324	22.3363	21.7192	21.6566
A0A8C0Q5I8(--)	25.5353	26.0003	26.5886	26.4289	25.9999	26.4043	25.6231	25.2299	25.745	25.8137	26.3087	25.8244
A0A8C0Q5M8(--)	29.8966	30.3385	30.1688	30.1666	30.3825	30.4267	30.4063	30.3479	30.2589	30.3816	30.2152	30.2147
A0A8C0Q5P7(SNAPIN)	22.9659	23.6562	24.5138	25.5587	21.7758	22.9245	24.0203	22.2894	23.2139	26.0782	22.5167	21.2654
A0A8C0Q5W3(--)	24.3209	22.9204	24.5067	22.998	24.0185	25.3437	24.0372	23.9011	23.1171	24.8219	25.276	25.2799
A0A8C0Q5Y6(DGKA)	29.0923	29.1351	28.8073	28.8938	29.2328	29.0649	28.9108	28.9832	28.861	29.1156	28.9537	29.1453
A0A8C0Q6B5(--)	30.4415	30.2326	30.5157	30.3768	30.1339	30.2548	30.4359	30.7605	30.4195	30.5595	30.4291	30.2473
A0A8C0Q6B9(TM9SF1)	30.0583	29.2271	29.252	22.7994	28.0413	28.7267	23.249	29.0824	29.0953	29.2686	29.2069	29.155
A0A8C0Q6E5(--)	22.835	24.2568	24.0625	22.7863	22.7703	21.5309	23.8831	22.4141	22.7664	23.3462	23.273	25.3419
A0A8C0Q6H1(GK5)	23.8916	23.422	23.1683	24.825	25.0585	25.0007	24.9331	24.1077	22.3833	25.6696	22.6473	25.1842
A0A8C0Q6J6(--)	29.7702	29.8049	29.8428	30.4358	30.5426	30.4843	29.8712	29.6147	29.8591	30.583	30.1961	30.2953
A0A8C0Q6M9(--)	22.5177	23.1878	23.5728	22.3834	23.2995	20.9761	22.8288	22.5758	22.5549	23.7613	23.3867	23.239
A0A8C0Q6V1(FAM135A)	23.7084	23.4269	22.4728	23.2859	23.9738	24.706	23.4162	24.7149	21.7315	24.3093	23.2056	23.5097
A0A8C0Q6X1(--)	27.9584	27.9266	27.8183	27.9631	28.2359	28.4059	28.1365	28.0235	27.9466	28.0485	28.0376	28.222
A0A8C0Q6X7(IPO11)	27.2813	27.1011	27.6855	27.4429	27.5422	27.5469	27.1855	27.1337	27.3087	27.5422	27.6953	27.1734
A0A8C0Q7G1(--)	27.5113	27.47	27.6637	29.2424	28.6794	28.5346	28.2076	27.7318	28.165	29.7104	29.0797	29.0957
A0A8C0Q7G6(WDR92)	24.8241	25.1675	24.6724	23.5583	23.9638	23.2531	25.3973	24.5913	24.7563	23.3388	22.4554	21.8409
A0A8C0Q7G9(--)	23.1087	23.5259	22.9593	23.7444	24.26	22.956	22.2566	24.0353	23.4604	23.4767	23.764	22.1011
A0A8C0Q7I6(HDGFL2)	27.9784	27.8295	27.4265	27.7259	27.8715	27.6076	27.5015	27.5196	27.5116	27.715	27.7343	27.342
A0A8C0Q7J0(--)	30.1143	30.0064	30.0624	30.3628	30.7141	30.6334	30.1557	29.9617	30.0091	30.4061	30.6004	30.5256
A0A8C0Q7T4(--)	27.6141	27.1367	27.4312	26.6284	26.6098	26.2956	27.0099	27.3505	27.2902	26.9188	26.3926	26.4861
A0A8C0Q7Z9(GEMIN5)	23.292	24.5361	22.8978	23.3855	24.2193	23.7751	22.8783	23.7835	23.7415	23.7459	22.6619	21.2509
A0A8C0Q8A0(--)	22.5777	22.7575	22.7574	23.576	24.4184	24.3054	22.2784	23.9081	22.4484	24.3973	25.0114	22.2141
A0A8C0Q8E6(GRPEL2)	22.9259	25.0682	24.3753	24.4351	21.8559	24.2098	24.0133	23.5022	23.665	23.4316	22.6942	20.7501
A0A8C0Q8H3(RPS26)	23.3212	22.9759	23.7854	22.1097	26.8924	22.1244	23.7771	24.1786	22.6635	26.995	22.3721	27.3454
A0A8C0Q8H8(--)	25.1683	25.3808	25.3941	25.8067	25.5529	25.3897	25.5132	23.0703	24.0462	25.4221	25.7656	25.1021
A0A8C0Q8N2(--)	26.3515	26.8037	27.0515	26.2544	25.9165	25.5279	26.1099	26.4326	26.6319	26.3906	26.0628	26.4123
A0A8C0Q8R1(TCAF2)	27.3271	27.2992	27.261	27.1607	27.1822	26.8027	27.1119	27.362	26.9297	26.9809	27.3871	26.846
A0A8C0Q8U1(NOP9)	28.0083	27.966	27.7512	27.945	28.2605	28.534	27.8488	27.3504	28.0361	28.2062	28.0473	28.3729
A0A8C0Q8X0(PA2G4)	30.8761	31.0267	30.7504	31.0742	31.155	31.1756	31.2372	31.0197	31.1293	31.0933	31.049	31.2942
A0A8C0Q8X1(GNG12)	28.5513	26.0169	23.6331	27.507	26.7593	27.6661	28.5764	25.1922	22.9969	27.1625	26.7634	27.7755
A0A8C0Q9E7(HSPA14)	26.5449	23.5895	26.307	27.0175	26.6733	26.6845	26.9648	26.5376	27.0701	27.1381	27.4669	27.1126
A0A8C0Q9L4(--)	23.7774	24.5835	23.4548	24.6903	24.5931	24.4664	23.1201	22.6556	22.9002	24.8832	24.6763	23.6664
A0A8C0Q9X4(--)	27.5715	27.4878	27.1861	27.6632	27.3933	27.6344	27.239	27.2012	27.3724	26.8762	27.3037	27.4044
A0A8C0Q9X8(IFGGC1)	25.2507	25.4147	25.9273	23.4279	22.8744	23.2979	26.8421	26.95	27.0271	23.4302	22.3813	22.708
A0A8C0Q9Z0(IFT74)	22.2634	22.1442	24.0995	23.0592	23.0323	22.5559	24.0274	22.8888	21.4393	23.2508	23.7503	22.5438
A0A8C0Q020(TSR3)	25.4223	23.0528	24.034	22.9861	26.2299	26.2435	23.5602	21.1906	23.5229	23.6538	25.8937	21.2067
A0A8C0Q027(MICAL3)	23.1118	23.9502	23.191	22.7775	23.6242	23.9378	23.7423	22.8327	23.1254	22.9713	23.649	22.0122
A0A8C0Q054(--)	23.8333	22.1945	22.8772	23.1093	22.628	23.2082	23.8592	22.4894	23.4214	22.0359	22.9538	23.1165
A0A8C0Q070(CANT1)	27.1221	26.929	26.9772	27.6767	27.3217	27.5771	27.4009	27.3026	27.1553	26.6585	26.7729	27.0428
A0A8C0Q119(VCL)	32.8421	32.8759	32.8294	32.5861	32.9454	32.8725	32.6621	32.8368	32.6898	32.7578	32.8357	32.5889
A0A8C0Q148(--)	22.9885	23.8035	22.1669	23.8581	22.9385	23.53	22.9729	23.0629	24.8462	23.6704	23.2252	23.9501
A0A8C0Q185(--)	25.335	25.0025	24.8258	24.8519	24.9028	24.8167	23.7955	24.4462	24.1908	24.7312	24.9192	25.1467
A0A8C0Q301(ACTG1)	35.6398	35.7594	35.27	35.0591	34.9411	34.8177	35.5747	35.687	35.835	34.9132	34.9175	35.081
A0A8C0Q310(--)	25.9995	25.3395	25.8153	26.2561	24.9295	24.8438	25.9622	25.9662	26.047	26.9764	26.5504	26.4183
A0A8C0Q319(AGRN)	25.1985	25.26	25.5561	26.0596	26.5522	26.3628	25.722	24.5355	25.7073	26.2876	26.4421	26.5655
A0A8C0Q321(--)	23.4882	23.7423	22.7004	24.2641	23.2237	22.9796	23.3931	23.2598	23.3065	23.4307	23.1392	23.1597
A0A8C0Q401(ZSWIM8)	27.1999	26.9748	26.9159	22.693	22.0274	24.159	22.9267	26.9111	24.5817	23.0264	22.002	22.7462
A0A8C0Q451(PLAA)	28.0754	27.9768	27.8632	27.7398	27.3128	27.3455	27.7578	27.9197	27.8713	27.4673	27.2607	27.5647
A0A8C0Q454(--)	23.661	25.8676	26.3119	25.8699	25.9756	25.2082	25.6647	26.4664	25.6979	25.855	25.8414	25.6479
A0A8C0Q556(LOC478038)	23.5147	23.1743	23.1423	23.032	23.4976	22.2791	24.0996	23.5652	23.4986	22.727	23.8022	22.605
A0A8C0Q608(ARL6IP1)	25.5148	25.5038	25.4121	25.5214	25.5733	25.9893	25.9086	25.8017	25.9385	25.6515	25.025	25.3832
A0A8C0Q672(--)	23.7661	22.2831	23.46	23.5165	25.2263	23.9437	24.7692	23.2024	23.8048	23.154	23.8225	23.3857
A0A8C0Q770(--)	26.6211	27.3318	27.2307	26.7222	26.0035	25.4815	27.0011	27.2231	26.6629	25.3915	25.572	25.3315
A0A8C0Q790(--)	26.4773	22.782	26.3069	27.0125	24.535	26.7188	26.5492	25.8647	26.3914	26.6521	26.5849	27.3275
A0A8C0Q803(GGCX)	27.8091	27.6844	27.8219	27.9553	27.8495	27.5992	27.8274	27.7296	27.5764	27.8961	27.7428	27.9557
A0A8C0Q817(PRMT9)	24.0846	23.3277	24.434	23.5373	23.2072	24.5962	24.277	23.8529	24.091	23.5241	24.252	23.1788
A0A8C0Q851(VAPA)	26.8949	26.6232	26.5398	26.4436	26.6216	26.4945	26.5911	26.4463	26.3408	26.5718	26.4598	26.2832
A0A8C0Q860(ARHGEF16)	25.6016	24.9444	24.9531	24.7953	24.9231	24.0923	24.4061	25.0622	24.888	24.8291	24.2452	24.4983
A0A8C0Q909(--)	26.5661	26.1384	26.2338	25.7019	25.5671	23.7179	25.9486	26.3012	25.815	25.9351	25.4901	25.0237
A0A8C0Q930(--)	25.6173	25.3271	25.1334	25.8863	23.9019	23.0843	25.6238	25.4458	22.6293	24.3127	22.8477	21.6621
A0A8C0Q933(CDKN2B)	23.2599	23.8789	23.8725	24.3956	22.5444	22.952	22.63	22.896	23.4596	21.7089	21.8378	22.2764
A0A8C0Q988(UGP2)	23.0701	24.0186	23.9052	23.0387	23.1903	23.0957	23.1845	23.6574	23.5674	22.7196	23.0028	24.5353
A0A8C0QA04(LMCD1)	21.616	23.2804	23.986	23.1206	23.993	23.2575	23.6323	21.6312	22.7253	22.9097	23.3661	22.4151
A0A8C0QA20(DIS3)	28.3876	28.8442	28.5057	28.195	28.3714	28.2529	28.3135	28.5065	27.8517	28.3375	28.4446	28.3553
A0A8C0QA45(ADD1)	24.2193	23.3784	23.3778	22.0571	22.0168	23.4559	24.5365	24.1389	22.7734	23.7928	23.3885	21.8444
A0A8C0QA74(CYFIP2)	23.2793	23.3711	22.7678	24.1066	23.7427	24.257	24.7575	24.19	22.8977	22.2866	23.5506	26.3857
A0A8C0QA81(--)	23.6206	23.5139	22.882	23.7216	23.1866	23.4769	22.4329	23.7142	23.3058	22.4664	23.5717	24.0151
A0A8C0QAK9(--)	23.6892	24.4715	26.5905	28.1527	28.2122	27.3509	26.301	26.1283	26.7909	28.1585	28.1057	27.8478
A0A8C0QAL6(MAP2K2)	22.9778	23.0061	22.5848	25.883	22.3715	23.4019	23.6389	24.2797	22.8181	22.8121	24.7057	23.2686
A0A8C0QAT8(--)	30.2815	29.6051	29.9658	30.0737	30.5819	30.1697	29.8182	29.5018	30.0335	30.0085	30.2062	29.9754
A0A8C0QAU4(TPR)	30.3844	30.2526	30.3089	29.9963	29.7127	29.9372	30.262	30.3119	30.2934	29.7572	29.7119	29.687
A0A8C0QAZ7(--)	23.5603	23.3439	24.1642	23.7977	22.7517	23.4953	23.8843	23.0776	23.7811	23.3188	23.2082	21.7327
A0A8C0QB01(--)	24.5007	23.5274	22.6265	24.2659	22.645	24.0336	23.8469	24.103	22.78	23.2476	24.0508	23.9494
A0A8C0QB09(--)	23.5268	22.6102	22.4814	23.8948	23.3913	23.9635	24.0686	23.1906	24.1076	23.7027	23.3099	27.1247
A0A8C0QB70(RPL5)	23.4224	22.8803	24.0175	22.5754	24.2943	22.8263	24.7955	23.3341	23.0051	21.5499	23.4921	23.3573
A0A8C0QBE5(--)	25.3528	25.3942	22.677	25.091	25.4635	25.298	25.3045	25.5326	22.2716	25.5986	25.4729	25.2323
A0A8C0QBL1(UTP3)	26.5158	26.3603	26.4913	26.2496	26.6711	26.1235	26.5472	26.491	26.1652	25.8038	26.3346	26.5465
A0A8C0QBV2(APBA3)	23.5515	23.6061	24.1802	24.2468	23.4011	23.2818	23.2496	23.0982	22.3838	22.7904	22.4609	21.6156
A0A8C0QC16(PNO1)	24.1698	23.7529	23.8623	22.7781	22.8831	26.8558	22.7354	22.7152	22.4163	25.9306	26.181	23.6745
A0A8C0QC20(TJP3)	26.6633	25.6166	26.2544	26.2358	26.2773	26.6339	26.1492	26.1312	26.9599	26.4128	26.399	26.0664
A0A8C0QC25(NFX1)	22.8713	24.2145	24.9782	23.4736	23.0339	23.4152	22.9959	23.4566	23.5805	23.3914	22.9066	23.0404
A0A8C0QC27(--)	27.0885	26.552	26.5473	25.8214	26.4713	26.2766	23.1054	27.1876	26.6428	26.8921	26.077	26.0649
A0A8C0QC85(--)	26.7695	26.5036	26.3812	26.3382	26.1655	26.3421	26.2222	26.0421	26.4303	26.0987	26.0283	26.4326
A0A8C0QCI3(GFPT1)	29.1644	29.2554	29.3301	29.4867	29.7172	29.7121	29.048	29.2474	29.0975	29.8169	29.3362	29.5972
A0A8C0QCP1(--)	26.9884	27.0525	27.2322	27.6298	26.8984	26.6898	27.2594	27.1401	27.0919	26.9946	26.9588	26.7172
A0A8C0QCZ8(EPN1)	25.7515	25.6989	25.8329	26.0369	26.4337	26.4361	26.3022	26.0112	25.9874	26.2426	26.464	25.8401
A0A8C0QD05(--)	23.0462	23.175	23.3341	24.2366	23.5531	23.0191	22.3369	24.0171	23.3667	23.6549	23.1263	23.1004
A0A8C0QD97(MOCS2)	24.9037	24.4176	23.3432	23.2116	23.2977	22.6906	22.2425	22.9183	22.3527	24.0935	22.9656	24.2002
A0A8C0QDA9(TMSB10)	33.0442	32.6963	32.9482	23.6203	23.6384	22.9018	22.8608	23.9925	22.9454	23.6695	23.2708	21.5424
A0A8C0QDE1(--)	23.7389	23.6658	24.0043	23.5305	23.9579	24.0526	23.7396	23.0294	23.9299	23.648	23.8129	23.3253
A0A8C0QDH1(DIAPH3)	27.1273	27.1525	27.4082	26.1542	26.1503	26.4756	26.8498	27.1308	27.2027	26.5645	26.3422	26.2155
A0A8C0QDH8(--)	23.3472	22.9168	23.4528	23.3355	23.3285	23.2463	22.9326	22.6515	23.1606	22.4723	25.0403	20.9847
A0A8C0QDL4(SELENOF)	28.2703	22.4432	22.9684	22.6794	23.2681	22.0331	22.6105	23.3323	27.8628	22.4874	23.0849	21.9523
A0A8C0QDM0(--)	24.4055	22.2168	22.5445	23.131	22.4717	23.2799	23.5005	22.7192	23.8155	21.7921	23.4494	22.612
A0A8C0QDP1(IKBIP)	22.4017	24.1912	23.5225	22.8865	25.3965	25.2078	22.4045	23.1683	24.4724	25.2229	24.2914	21.6877
A0A8C0QDR9(NOP14)	26.042	26.6547	26.7153	26.5943	27.4488	26.3038	26.1158	26.4166	24.0243	26.3952	27.1443	27.0478
A0A8C0QDU0(U2SURP)	27.5479	26.9547	27.3536	27.7723	28.2728	27.7744	27.3162	27.1682	27.7266	27.791	27.9162	27.8156
A0A8C0QDX9(FXR2)	26.2192	26.0315	26.0774	25.9898	26.5316	26.0334	26.1358	25.3593	25.433	26.4536	26.1922	26.7643
A0A8C0QDY9(ITSN2)	25.4181	25.3326	25.3446	25.1979	22.4648	22.0431	25.5803	25.6386	25.5927	25.5998	25.8629	24.5958
A0A8C0QED5(TPBG)	25.7289	25.6546	25.5826	25.5614	25.6661	25.7662	26.1523	26.0357	25.5302	26.5504	26.723	26.448
A0A8C0QEE7(SPTLC1)	28.0998	27.4193	28.1888	27.6141	27.8449	27.9482	27.2576	27.8857	28.2312	27.7601	28.0327	27.7619
A0A8C0QEG7(FBXO6)	25.7354	25.615	25.4372	25.479	25.3259	25.6063	25.6859	25.5018	25.4503	25.0976	25.0468	25.773
A0A8C0QEL7(GPAT4)	25.1446	23.6738	24.2954	24.6321	24.4528	23.2008	24.6634	22.4014	24.4836	24.3574	23.8247	24.1752
A0A8C0QEN7(--)	27.5325	26.9913	27.5448	27.9221	27.5485	27.7869	27.536	26.814	27.7407	28.0222	27.964	27.7622
A0A8C0QEP7(RASAL2)	25.9781	26.2257	25.8701	26.0257	25.3672	25.8421	26.4469	25.9711	26.2032	25.3	25.3513	25.6645
A0A8C0QEU8(--)	28.0889	28.1308	27.8791	28.0254	27.9103	28.2211	27.6041	27.8356	27.6342	27.8567	27.8307	27.9882
A0A8C0QEW1(RAB3IP)	23.2157	23.3921	23.186	24.0538	24.4651	24.1759	22.5982	22.8557	23.832	22.0282	24.9097	24.7612
A0A8C0QEY6(ZCCHC10)	23.5868	23.2864	23.7158	22.5613	22.5855	22.7257	22.931	23.8905	22.6431	21.7987	22.0755	23.6872
A0A8C0QF43(--)	23.5357	24.5033	23.6444	23.1435	23.2089	22.789	24.4153	23.349	23.0577	20.8582	20.7047	22.455
A0A8C0QF85(PPP6R3)	27.4424	27.406	27.7321	26.6979	27.4111	27.444	27.3369	27.6931	27.3388	27.2916	27.2742	27.672
A0A8C0QFA4(--)	22.684	24.254	24.3012	22.6498	24.4943	22.6947	23.3208	23.2716	21.79	22.6292	22.4073	23.3444
A0A8C0QFD6(DDB1)	29.0164	29.2898	28.8894	29.1972	28.9374	29.1697	28.6532	28.9858	28.8695	29.2575	29.1046	28.9908
A0A8C0QFD7(SAR1B)	28.1705	27.7354	28.0422	28.3534	28.5278	28.7245	28.4433	28.1292	28.2779	28.3824	28.4655	28.6141
A0A8C0QFE7(PWP1)	26.7451	26.7955	26.7266	26.6328	26.8841	26.6577	26.5732	26.416	26.7708	26.3793	26.3626	26.4701
A0A8C0QFF9(--)	25.547	25.643	25.8541	25.1095	24.8475	25.3328	26.0787	25.6106	25.9865	26.2238	25.6271	26.1539
A0A8C0QFJ5(LETM1)	28.8546	28.8099	29.0283	28.9129	29.1225	28.8392	28.7021	28.7296	28.8912	28.9673	29.1006	29.0894
A0A8C0QFJ9(--)	23.3525	22.8267	23.8501	23.225	23.1834	22.6324	23.9617	23.7085	22.0833	22.8784	24.8565	21.7552
A0A8C0QFQ6(PCNA)	31.2871	31.1861	31.2304	32.1048	31.8991	31.9158	31.6937	31.5017	31.4569	31.8805	31.5713	31.5841
A0A8C0QFV5(--)	25.1209	24.9734	24.8836	25.0946	25.1916	25.5706	25.3321	25.5615	25.3311	24.962	25.6137	25.2876
A0A8C0QFY3(TIA1)	28.5828	28.7029	28.697	28.6745	28.747	28.5408	28.7696	28.9471	28.4836	28.4619	28.6552	28.6207
A0A8C0QFZ2(CSNK2A2)	26.9649	26.3655	26.9418	26.5723	24.6601	25.866	26.0261	27.4314	26.9479	26.5072	27.061	26.6532
A0A8C0QG16(--)	22.6372	25.0454	25.3728	24.2913	24.0364	25.402	25.3607	25.438	25.1237	25.2285	24.9281	24.6246
A0A8C0QG54(--)	28.4261	28.6459	28.7801	27.6207	27.8524	27.9525	28.5288	28.5684	28.6991	27.7808	27.3839	27.6843
A0A8C0QG63(--)	25.2572	25.0943	24.8918	23.3592	25.5733	25.7681	25.3074	25.1548	25.0213	25.5328	25.0101	25.079
A0A8C0QG89(CNPY3)	23.8048	22.576	24.1967	25.4568	24.0279	23.8408	22.626	23.8792	22.467	24.2624	22.5933	22.5269
A0A8C0QGB4(KIF3C)	24.0475	24.2528	23.5072	23.7129	23.7099	22.8958	24.0691	23.7536	22.0848	22.782	22.8739	22.1201
A0A8C0QGC6(DHRS1)	24.7661	24.5791	24.3699	23.8086	23.039	23.2388	25.0921	24.5316	24.8185	22.6642	23.4292	22.322
A0A8C0QGD7(LSM8)	21.8887	24.179	23.9896	27.321	27.7961	23.8642	23.423	22.2082	23.1728	23.507	23.585	27.8964
A0A8C0QGG1(--)	23.7293	23.8394	23.3023	22.6745	23.5078	23.3161	22.0877	23.7377	24.256	22.9286	22.6351	22.1476
A0A8C0QGH7(--)	33.7235	33.9292	33.7856	34.0138	34.1575	34.117	33.415	33.552	33.5474	33.8337	34.0212	33.9944
A0A8C0QGP9(TRIM17)	24.146	23.9805	23.3628	24.4643	24.4062	24.1369	24.0062	24.1493	22.9337	22.5754	23.4951	24.6422
A0A8C0QGU9(--)	24.1095	23.1457	23.1392	23.684	23.187	23.2685	24.5059	23.1889	23.7354	22.7734	22.4094	21.3763
A0A8C0QGX6(DPYSL3)	22.5305	23.7331	23.5104	23.2406	22.6307	22.5008	23.6927	23.9494	23.7038	23.2897	23.7835	21.6312
A0A8C0QH12(--)	23.6366	22.1668	22.7445	22.9989	23.4567	23.7144	22.0436	23.3638	23.9044	22.3484	22.5747	21.7176
A0A8C0QH27(PPID)	28.261	28.4561	28.504	29.1032	29.169	29.104	27.7954	28.1467	28.1453	28.8564	28.7814	28.8825
A0A8C0QH45(ARHGEF7)	25.4577	25.4687	25.4747	25.3018	25.14	25.1941	25.5486	25.7331	25.3204	25.8176	25.23	24.9966
A0A8C0QH95(IRF2BP1)	23.7704	23.0459	22.6828	25.3457	25.7508	24.9152	24.3161	23.1247	25.6072	25.2543	25.6569	25.5129
A0A8C0QHA4(--)	28.5078	28.292	28.4145	28.4814	28.3699	28.2748	28.4345	28.5557	28.2663	28.3951	28.193	28.2736
A0A8C0QHB8(ATR)	24.103	23.7581	23.2743	23.9779	22.6888	24.119	24.2578	23.2403	22.4429	25.1573	22.7961	25.1789
A0A8C0QHL4(--)	29.2385	28.8976	29.224	28.5096	28.8513	28.2355	28.8269	29.1406	29.1821	28.6311	29.5548	28.9308
A0A8C0QHV0(MUL1)	23.2096	23.4293	22.5561	23.4013	23.7433	23.8552	24.4981	24.9695	22.3947	23.3789	21.4375	23.3233
A0A8C0QI29(HADHA)	31.7974	31.9446	31.7848	32.1722	32.238	32.0446	31.7065	31.7886	31.6531	32.0356	32.0694	31.9137
A0A8C0QI36(PCM1)	27.2664	26.7487	27.0975	26.8114	26.4523	26.6178	26.7864	26.6264	26.7252	22.338	22.4164	22.379
A0A8C0QI65(NUB1)	27.1063	27.5884	27.164	26.1298	26.4273	26.631	27.3022	27.6697	27.3156	25.632	26.1625	26.7593
A0A8C0QIL2(--)	22.9192	22.6467	23.524	22.7152	24.8194	23.5402	23.3098	23.7134	23.7533	23.0466	21.7312	23.0894
A0A8C0QIR3(HADHB)	29.964	29.7868	30.0491	30.3806	30.2991	30.3287	30.1381	30.0305	30.1706	30.2178	30.0877	30.0396
A0A8C0QJ80(VKORC1L1)	26.8625	26.7575	27.0323	27.8124	27.6594	27.7641	27.2401	26.8844	26.9994	27.5856	27.3835	27.4431
A0A8C0QJA2(--)	26.0596	26.1362	26.1059	26.7975	25.7928	26.5406	26.3785	26.3234	26.6153	26.6529	26.8741	27.1351
A0A8C0QJD0(--)	26.3798	25.3786	25.3731	26.0444	26.0205	25.8978	25.7331	25.569	25.7241	25.7725	26.1704	25.7493
A0A8C0QJG2(--)	23.4478	24.1337	23.9782	22.3977	23.0419	22.9365	22.4672	24.6218	24.3296	21.9459	24.5097	24.5476
A0A8C0QJH1(USP38)	23.6262	24.2294	22.8917	23.4636	23.2241	22.4646	23.4317	23.0165	24.2404	23.0683	21.8094	21.8341
A0A8C0QJM0(ITGA1)	23.9161	22.868	23.4957	22.7354	22.4474	23.9774	23.3157	22.4815	23.1409	23.6753	21.6547	22.8356
A0A8C0QJM9(CAVIN1)	22.0013	23.3564	22.466	24.4352	22.3775	23.6753	24.6253	22.9192	23.2956	23.6503	21.2136	22.4693
A0A8C0QJN9(LIPE)	25.8233	25.2818	24.0665	25.4869	25.5943	25.6538	24.9009	24.8301	24.7592	25.4157	25.4547	25.2626
A0A8C0QJQ1(ARF1)	30.8391	30.9153	30.7026	31.064	31.1566	30.8687	30.6796	30.811	30.9379	30.954	31.0523	31.1269
A0A8C0QJT0(NCCRP1)	23.4918	24.7527	24.0163	23.1341	23.6848	21.5098	23.3509	23.9209	22.8519	24.1077	23.6857	24.0239
A0A8C0QK16(--)	28.2247	28.2029	28.0073	27.1915	27.598	27.2754	27.9761	28.0564	27.8936	27.4974	27.5861	27.1543
A0A8C0QK32(RNASEH2B)	22.2726	23.9494	23.2313	23.5984	23.5884	22.7726	22.2512	23.4402	22.355	23.3056	22.5583	21.2545
A0A8C0QKG0(--)	24.273	26.0016	24.4515	25.3038	24.1035	25.7201	25.8916	23.3168	25.228	25.1306	24.8135	25.7909
A0A8C0QKP0(--)	24.0226	24.0356	23.4892	21.4247	22.6838	23.2571	23.5493	23.9817	23.7348	22.363	22.6712	23.9075
A0A8C0QKX4(ST3GAL1)	21.5697	23.1342	24.6644	22.5602	22.8965	24.5828	23.7914	22.8255	22.2039	23.5029	23.3999	23.1211
A0A8C0QL42(--)	25.6061	26.0361	24.7663	22.4123	24.7976	25.6382	25.7212	25.5758	25.9508	24.8447	25.6404	23.033
A0A8C0QL93(--)	25.3152	25.3151	25.2318	25.7897	25.5972	26.0138	25.2425	25.7032	22.9204	24.7829	22.6279	25.833
A0A8C0QLT0(--)	26.9326	26.9602	26.9684	22.5641	23.7903	22.4351	28.136	27.9973	27.8234	22.0804	23.0367	23.2566
A0A8C0QM00(--)	23.6239	22.9078	23.6786	22.1458	23.2634	22.7188	23.832	23.0839	22.2859	24.4325	23.5321	23.5629
A0A8C0QM52(MRPL53)	25.4701	23.6999	25.4369	26.3786	26.4307	22.8667	24.0336	25.5345	23.7507	26.1106	25.4112	25.9058
A0A8C0QM78(RIGI)	28.6323	29.1199	29.0347	26.2991	27.424	22.8734	29.4296	29.3443	29.6367	22.5642	26.5092	22.8778
A0A8C0QMB2(DFFA)	24.7597	24.6399	24.7861	25.3544	25.3446	25.3291	23.8856	22.8487	24.5436	25.0664	25.6261	25.0517
A0A8C0QMJ0(ITGA1)	27.8693	28.3089	28.1319	27.5388	27.0201	27.7632	28.4194	28.2735	28.1011	27.4714	27.3369	27.5303
A0A8C0QMU4(CSNK1D)	26.0649	26.096	26.2687	25.8068	25.593	23.3537	26.1405	25.4186	26.197	26.1877	26.0529	25.7677
A0A8C0QMZ4(LOC100855593)	23.8064	22.2362	23.3395	23.5827	22.9479	23.4786	23.1572	24.3422	21.9551	23.5002	24.322	28.3192
A0A8C0QN06(VAPA)	23.9382	22.8615	24.1163	23.4872	22.9041	22.8602	23.6111	23.3062	22.5032	22.663	23.5115	24.6043
A0A8C0QN12(RPF2)	26.9963	25.5382	23.8047	27.4696	27.219	27.5563	23.7285	26.5286	26.9966	27.8888	27.524	27.7059
A0A8C0QN20(--)	28.8501	28.9302	29.1457	28.7807	28.9887	28.7852	28.7501	28.975	28.7309	28.8694	28.5879	28.507
A0A8C0QN38(LOC102151856)	21.6044	23.9772	23.103	23.5192	22.7529	23.2704	22.7517	22.9276	23.2992	22.7007	23.0258	30.5252
A0A8C0QN72(SEC24A)	26.9086	26.6105	26.3643	26.6765	26.9492	26.7341	27.093	26.8669	26.9993	27.2159	26.896	27.0955
A0A8C0QNB1(--)	24.0642	22.3736	23.9161	26.1386	23.8055	25.9207	25.905	25.8765	25.6076	26.823	25.6397	27.0253
A0A8C0QNF4(DOK1)	25.4208	25.2245	25.7352	25.5328	24.2729	24.3562	26.0042	25.6318	25.6174	25.2861	23.5099	24.7812
A0A8C0QNF5(--)	23.0236	22.6992	23.8699	25.1023	25.054	23.2806	22.9094	24.2133	23.7481	23.4707	24.8367	22.3255
A0A8C0QNF6(NADK2)	24.2079	24.578	24.2218	25.2283	25.2986	25.2672	24.4176	24.7929	23.8991	21.9377	24.8713	24.6906
A0A8C0QNK0(RAB3A)	26.4713	23.3206	26.6983	26.151	26.6422	26.4762	22.4247	26.2871	21.8995	26.5938	26.8727	26.562
A0A8C0QNL8(RPS3A)	30.1152	30.0733	30.5524	30.6762	30.8147	30.2543	30.3388	30.3111	30.5524	30.1366	30.963	30.6695
A0A8C0QNY0(ANXA10)	29.8826	29.8319	29.726	30.2083	30.204	30.5159	29.8946	29.7671	29.8118	30.4151	30.4908	30.0214
A0A8C0QP08(--)	27.6147	27.5649	27.3135	26.9508	26.8271	26.7843	27.1928	27.0288	27.2005	27.0417	26.7107	26.8048
A0A8C0QP29(EIF3L)	30.4046	30.1673	30.4639	30.4081	30.4291	30.4983	30.5544	30.4218	30.4716	30.6012	30.6657	30.7012
A0A8C0QP73(--)	23.4904	23.2809	23.7032	23.9816	23.1184	25.9054	26.8852	25.9464	26.6439	23.0944	26.3599	21.9668
A0A8C0QPQ7(--)	26.5714	26.343	26.5094	26.3613	27.0154	26.9117	26.3933	26.1285	26.2764	26.5732	26.757	26.7881
A0A8C0QPR1(LARS1)	30.2993	30.3116	30.3884	30.5408	30.7949	30.7265	30.1758	30.1455	30.0841	30.7507	30.6465	30.7721
A0A8C0QQ52(APPL2)	23.1474	22.3411	23.2317	23.2141	23.0895	22.5518	23.083	23.2882	24.3169	25.2425	25.5796	25.1516
A0A8C0QQ82(--)	25.9386	25.8101	25.78	25.8542	25.7221	25.3524	26.3724	25.8876	25.7702	25.7443	25.4309	25.4274
A0A8C0QQC6(--)	23.9087	23.8062	23.4297	24.1904	22.4998	22.2485	23.7616	24.3458	24.1191	22.8054	23.0288	22.5177
A0A8C0QQI7(--)	23.1127	22.8153	24.0302	22.4903	24.4676	23.1687	22.8649	22.6077	23.7603	21.9102	22.6763	21.5599
A0A8C0QQJ3(--)	23.6782	23.3742	24.1891	22.7835	22.3739	22.8064	22.5753	24.373	23.4186	23.1296	22.8035	22.3947
A0A8C0QQT1(ABCA1)	23.0851	23.3492	23.6547	22.7222	23.5162	23.3539	23.0722	23.4468	22.974	22.8201	22.7751	22.467
A0A8C0QQZ0(CACTIN)	22.6272	23.9274	22.9406	22.9872	22.7794	23.1324	23.8044	22.9166	23.2327	23.4972	24.4084	22.1892
A0A8C0QRC0(LOC611500)	24.1292	25.3803	24.3539	22.6387	23.1424	23.1208	25.3579	25.4471	24.846	22.9408	23.9399	25.1176
A0A8C0QRL7(TRIM54)	31.3542	31.1661	31.2268	31.5677	31.7362	31.776	31.2088	31.0856	31.1238	31.6962	31.6428	31.6492
A0A8C0QRU1(GJB3)	23.8232	23.4338	23.9494	23.6635	22.6972	24.2721	22.7902	22.5496	22.8475	23.0313	22.9961	25.1026
A0A8C0R9A2(--)	24.4646	25.8614	26.0783	26.9477	26.9908	26.7248	25.8351	26.1969	25.5168	26.2623	26.673	26.1955
A0A8C0R9E5(--)	23.3825	23.3895	23.559	23.1526	24.0158	23.8846	23.9642	25.0807	23.1009	22.5927	24.2265	23.802
A0A8C0R9H0(--)	24.0738	24.5476	24.1973	23.9734	22.9627	23.5301	22.963	22.7897	24.0509	23.101	23.147	29.2859
A0A8C0R9J3(--)	24.8642	25.1853	24.8239	25.2924	22.6965	24.8285	24.8448	24.8552	22.8715	24.338	22.5745	24.4339
A0A8C0R9N6(--)	24.6284	23.7172	22.427	22.2266	23.8184	23.1437	23.9322	22.9668	22.7431	23.9764	24.2709	22.4483
A0A8C0R9V3(SMG5)	23.1564	23.8801	22.9811	22.2231	24.5824	23.7479	22.246	22.928	23.666	24.1562	23.8267	22.778
A0A8C0R9X5(--)	22.4771	23.7839	23.8065	22.7876	23.7738	22.27	22.3928	24.0672	22.2508	22.2958	22.7663	21.5675
A0A8C0R971(UQCRFS1)	23.1838	23.8465	22.5876	26.9017	27.3521	27.0135	22.9047	23.6231	23.2131	26.9928	26.5905	27.7782
A0A8C0RAA7(IQGAP1)	32.0851	32.1356	31.8982	31.8081	31.8613	31.9033	32.2415	32.0901	32.0395	31.9217	31.8862	31.9696
A0A8C0RAF5(NINJ1)	23.2004	24.3411	25.2389	22.659	23.8328	22.5689	22.7185	22.905	23.7631	23.0114	22.6729	23.4116
A0A8C0RAM1(--)	27.8817	28.4318	28.0759	27.6996	28.0091	27.5284	28.1432	28.0919	27.9289	27.6456	28.0402	27.7684
A0A8C0RAM5(--)	30.7274	30.5322	30.5672	30.955	31.0644	30.6855	30.6636	30.6422	30.7177	30.761	30.7615	30.6829
A0A8C0RAN0(--)	23.4389	23.4395	22.9115	22.23	23.0741	24.2832	23.9306	23.3613	23.6465	22.9488	23.1141	22.8836
A0A8C0RAY8(CIB1)	26.0617	26.0373	25.8805	24.913	25.0515	25.452	26.16	25.971	25.7148	26.0416	21.7041	26.0614
A0A8C0RB10(ETV3)	24.4568	23.6337	23.7512	23.4975	22.8686	24.1743	23.6969	24.2073	23.2925	23.2519	23.6263	20.9506
A0A8C0RB18(CLDN6)	27.2712	28.048	27.7477	23.6812	21.069	24.0447	26.9249	27.6298	23.3468	27.4202	27.3132	27.3998
A0A8C0RB34(POU2F3)	23.1272	24.7515	22.3452	25.7537	25.554	25.7671	25.3728	23.2159	25.6586	25.5619	25.5332	25.424
A0A8C0RB66(MAP2K3)	27.5707	27.8337	27.4675	27.4536	27.2105	27.6363	27.6726	27.822	27.7834	27.674	27.4751	26.7361
A0A8C0RBE7(CEP192)	27.71	27.7833	27.9391	28.0421	28.3491	28.2122	27.8044	27.7491	27.7849	28.2249	28.0929	28.1592
A0A8C0RBF6(--)	23.5833	23.1334	24.8875	24.1108	23.6949	22.2001	24.2035	23.986	23.3618	24.6388	22.7097	22.9684
A0A8C0RBJ7(RPS19)	30.204	30.5701	30.5889	30.9649	31.0011	30.9764	30.5819	30.7031	30.2401	30.855	30.9153	30.9578
A0A8C0RC03(MARVELD2)	23.1915	24.3122	23.9313	23.5767	22.6238	23.7555	22.3046	22.8744	23.3973	22.8821	22.7551	24.1384
A0A8C0RC87(SYMPK)	27.7023	27.7772	27.7065	27.9479	28.3602	28.2021	27.8608	27.4912	27.9385	27.8718	28.072	28.0369
A0A8C0RCE1(--)	23.3533	23.0835	23.1299	23.5232	24.3854	22.6667	23.7102	23.9044	22.2699	23.0787	22.9389	23.1719
A0A8C0RCF1(NANS)	28.4978	28.477	28.5262	28.6416	29.0545	28.9626	27.9034	28.0228	28.0828	28.758	28.7756	28.3576
A0A8C0RCH3(--)	27.0413	27.2181	27.0092	27.1613	27.2111	27.4433	27.4775	27.0109	27.3934	27.1727	27.0534	27.3038
A0A8C0RCM8(USP15)	27.2999	27.0068	27.2308	26.9837	27.2184	27.2319	27.137	27.2094	27.1737	26.8278	27.2543	27.189
A0A8C0RCS5(--)	26.2695	26.5135	26.8417	26.1668	26.4563	26.3332	23.5354	27.3005	23.5672	25.9128	26.3102	25.7097
A0A8C0RCS9(--)	23.5448	24.5835	23.6309	24.1014	23.0863	24.2207	24.3234	23.6274	22.7694	23.5395	22.063	23.0759
A0A8C0RCU5(--)	24.0676	23.8372	23.5105	22.9797	23.3235	23.1044	23.645	23.8814	24.2385	23.5746	24.4553	23.9992
A0A8C0RCZ1(FNBP4)	24.2063	23.0452	23.0029	23.471	23.8586	23.859	23.5324	24.2775	21.5458	24.3829	23.2327	22.7775
A0A8C0RD15(SF1)	23.4191	22.9493	22.3507	23.322	23.8762	23.55	23.7053	24.374	22.3022	22.8185	24.1444	26.5376
A0A8C0RD23(CENPF)	23.8049	24.1474	22.7579	23.4292	22.7992	24.1039	22.2891	23.2968	23.2344	22.8465	23.3337	22.5262
A0A8C0RD92(--)	29.5834	30.0182	29.4979	28.6612	28.8986	28.261	29.6294	29.9176	29.8136	28.7392	28.6154	29.0936
A0A8C0RDD1(FBXO7)	23.848	24.1011	22.873	26.3141	26.5013	23.9666	23.6667	23.203	23.0543	22.9957	23.0259	22.7441
A0A8C0RDD6(TAGLN)	27.12	27.1475	27.1504	28.1514	28.2108	27.9487	26.666	27.1793	27.0175	26.821	26.2899	26.6736
A0A8C0RDH2(--)	23.9366	23.8336	24.1999	24.8092	23.5367	23.1488	23.1637	24.0314	24.3989	25.2074	25.2517	25.27
A0A8C0RDL4(HARS1)	29.1604	28.7905	29.175	29.0565	28.8809	28.9524	28.8604	29.0918	28.9454	29.039	28.9711	28.8892
A0A8C0RDP7(--)	22.9653	23.6533	23.7635	23.5224	24.029	23.9875	23.3937	23.9439	24.5205	24.2133	23.3118	23.4019
A0A8C0RDW9(ARHGAP8)	24.3092	24.2108	23.8019	24.5354	24.1069	24.0525	24.2367	24.318	23.5792	24.4239	24.156	22.1271
A0A8C0RDZ0(C13H8orf33)	24.4011	23.633	23.2227	22.7172	23.3892	22.7817	23.0391	22.6892	22.421	22.9746	21.1428	22.0462
A0A8C0RDZ3(DOCK4)	24.2807	24.8066	24.5315	24.5577	24.5893	24.8615	23.8854	24.393	24.5443	24.3791	24.5951	24.9783
A0A8C0RE12(BUD13)	23.0915	22.5492	23.2965	23.318	24.4567	23.4118	23.7659	23.8355	22.788	23.9382	25.0865	21.894
A0A8C0RE16(TMEM201)	23.271	22.838	24.1553	25.0729	22.9678	24.9134	23.9225	23.2043	22.2338	23.8368	22.6175	25.3
A0A8C0REA4(ADK)	28.4534	28.3804	28.374	28.7958	28.407	28.4904	27.9397	28.133	28.1051	28.4473	28.1658	28.2036
A0A8C0REQ5(ITGB3)	26.6663	25.8253	26.3017	26.5168	26.3651	26.2845	26.6333	26.3972	25.7784	26.2444	26.6211	25.906
A0A8C0RES2(GTF3C3)	24.2558	22.6485	22.813	23.3611	23.8662	24.0346	23.1517	22.8392	23.271	23.7145	22.1976	22.2814
A0A8C0REV4(PGGHG)	24.184	24.0984	23.8496	23.5469	23.8042	22.8432	23.457	23.9972	22.9	22.4774	22.294	22.4745
A0A8C0REW6(RPS6KA2)	22.629	23.3175	25.9263	22.4784	23.7239	23.4734	24.3708	21.7516	23.3768	22.9443	21.5939	21.962
A0A8C0RFC0(--)	25.0058	25.4676	25.5847	25.0274	25.0147	25.2783	25.4479	25.2962	24.977	25.5927	25.5234	25.3992
A0A8C0RFH5(PSMD4)	28.4364	28.1546	28.1341	28.2697	28.4184	28.5486	28.6523	28.3336	28.2594	28.5176	28.2788	27.9902
A0A8C0RFL3(--)	22.7705	25.7546	25.3224	24.9772	25.4606	25.0542	25.6967	25.2951	25.3807	25.4618	25.23	25.4465
A0A8C0RFL6(MRTO4)	27.2283	27.2944	27.3041	27.4126	27.3396	27.0389	26.942	27.5461	26.6757	27.2771	27.209	27.2401
A0A8C0RFM4(LMNB2)	22.4542	23.3923	22.8582	22.4988	23.3907	22.3275	21.8839	23.0603	24.3957	23.946	22.3769	23.3499
A0A8C0RFQ3(LMNB2)	27.3825	26.4848	27.6412	27.0732	27.4784	27.3536	27.2823	27.1997	27.1552	26.9181	27.3997	27.0216
A0A8C0RFY0(TCF25)	23.4586	24.6309	23.9254	24.0394	24.1076	23.8502	23.3457	23.7737	22.9747	21.9595	22.9253	22.1754
A0A8C0RGE6(--)	28.9169	29.0405	29.2082	29.0211	28.6765	28.0208	29.7792	29.4204	29.5363	28.1496	28.6481	28.3069
A0A8C0RGG7(--)	23.4475	23.1017	24.2746	22.4606	23.1476	23.6029	24.4581	24.0795	23.1449	22.9107	23.1301	23.3506
A0A8C0RGH7(--)	27.0916	27.4279	27.0699	27.8504	27.6769	27.9834	26.9935	27.095	27.1303	27.9439	27.6632	27.5156
A0A8C0RGP7(CEP63)	23.5775	24.7859	23.1794	22.1998	23.1335	24.0288	23.0238	22.9031	23.2039	22.177	23.5967	21.4551
A0A8C0RGX8(--)	23.7001	22.5641	23.7574	22.926	23.3298	24.0555	22.7482	23.2013	24.5486	23.0504	21.7785	24.9407
A0A8C0RGZ3(--)	27.0527	26.4763	26.5381	24.7708	23.6969	26.5231	27.0316	27.2479	27.1317	22.9029	23.0334	24.9874
A0A8C0RH17(PIBF1)	22.9474	24.3295	22.0365	22.8184	22.651	23.1152	23.4254	23.78	22.755	22.334	22.062	24.4679
A0A8C0RH82(CSK)	28.2003	28.1874	28.0167	28.4989	28.5	28.311	28.1617	28.0478	27.9276	28.3662	28.574	28.1516
A0A8C0RHA8(ACOT9)	29.1844	29.2327	29.3165	29.2454	29.0493	29.1151	29.2319	29.1899	29.077	29.2003	29.1412	28.9336
A0A8C0RHF3(PCCB)	26.389	26.3908	26.1048	26.4876	26.6409	26.604	26.2761	25.8616	25.7396	26.062	26.6919	26.4017
A0A8C0RHF7(--)	26.561	25.9629	26.0761	26.6508	26.6521	26.5769	25.9342	26.262	26.5862	26.2109	26.7491	23.2537
A0A8C0RHJ8(--)	30.2616	30.2373	30.2644	30.6132	30.4974	30.5586	30.0376	30.188	30.1553	30.4819	30.3444	30.2547
A0A8C0RHU2(--)	22.6918	23.6856	23.6715	23.445	22.4095	24.7756	22.73	24.1379	23.8719	23.5133	20.9916	21.8694
A0A8C0RHX8(LONP2)	24.0097	23.2249	23.6654	23.0786	22.5747	25.8464	22.2005	23.0054	23.5719	25.3822	25.6646	25.3343
A0A8C0RI24(MTRR)	24.9705	25.0214	25.0415	24.3644	24.7283	24.8327	25.0868	25.2177	25.0113	24.7201	24.4432	24.8807
A0A8C0RI60(RSL1D1)	29.1572	28.9954	28.7228	28.6662	28.5646	28.5378	28.9106	29.1448	28.6926	28.7751	28.1568	27.9404
A0A8C0RI85(RPS21)	26.4833	25.5186	26.2331	26.2346	25.388	27.3157	26.2894	26.0159	26.6854	26.7846	26.7744	25.8032
A0A8C0RI89(ABCC10)	23.8299	23.3646	23.7373	24.9905	24.31	24.2309	22.9568	23.3619	23.3941	23.4175	22.0587	21.8605
A0A8C0RIA3(--)	27.6425	27.2888	27.4608	26.8563	26.9729	26.8983	27.5481	27.0008	27.0462	26.9774	27.0673	27.0067
A0A8C0RIC6(DNPEP)	27.4689	27.2008	27.2853	26.9577	25.7144	25.7658	27.5698	27.6089	27.6792	26.9068	26.6857	27.39
A0A8C0RIE9(--)	29.4006	29.5551	29.6318	28.9428	29.0697	29.2116	29.401	29.3751	29.5087	29.5469	29.3789	29.4264
A0A8C0RIF8(--)	22.3556	24.3432	24.2484	24.1207	22.9029	22.8282	21.7546	23.6834	23.4283	23.3712	22.9257	20.3385
A0A8C0RIH4(CLINT1)	28.5501	28.2679	28.2335	27.7762	27.947	27.7227	28.337	28.3351	28.3895	27.9524	27.7524	27.53
A0A8C0RIK1(SNRNP200)	30.8504	30.9519	30.8759	31.0406	31.1998	31.2498	30.8999	30.8626	30.8731	31.0804	31.0732	31.0972
A0A8C0RIL1(SQOR)	28.9431	28.9165	29.1115	29.0933	29.0183	28.951	29.6814	29.6177	29.4025	29.0604	28.9404	29.156
A0A8C0RIP4(--)	23.2779	24.5794	22.8458	21.9161	23.8173	25.2338	22.6765	22.6691	24.3458	22.5179	22.5523	24.1468
A0A8C0RIP9(BUD23)	24.8927	24.974	24.9483	24.8377	25.0812	24.8495	24.8345	23.6309	25.0932	25.0118	24.682	24.9233
A0A8C0RIS1(--)	22.7556	22.39	26.7789	23.449	23.4999	23.433	23.5325	22.6958	24.3413	22.9397	23.8755	22.9304
A0A8C0RIU4(ABCC5)	21.9893	25.691	24.3667	22.965	23.2908	22.3237	23.7785	23.4164	23.8152	22.687	23.6616	22.8449
A0A8C0RJG3(SLC39A7)	25.1316	24.9877	25.0245	26.2464	25.7478	25.5861	25.5012	24.7063	25.3709	25.3606	25.938	25.4257
A0A8C0RJL4(NFXL1)	23.4379	24.5489	22.8412	24.2767	23.7794	23.4467	25.0297	24.1355	24.5506	23.2881	23.6224	23.0856
A0A8C0RJM8(FTSJ3)	23.2883	25.1452	22.4053	23.7512	23.96	23.3719	23.2857	22.9135	21.6896	21.9828	22.9508	23.8628
A0A8C0RJZ7(--)	24.7988	23.1364	25.2319	25.1459	24.1563	24.5897	23.2304	23.7599	24.6054	24.6965	24.8168	24.3403
A0A8C0RK12(AP3B1)	29.9406	30.2022	30.0197	30.7032	30.9173	30.7509	29.9593	29.9008	30.015	30.4915	30.9517	30.6495
A0A8C0RK53(NDC80)	25.6086	25.7729	25.2764	24.3486	25.0457	25.1023	25.7117	25.5369	25.7886	24.7856	25.2729	25.0231
A0A8C0RK65(DDX49)	23.2765	23.4348	23.4569	22.5644	22.1966	23.5222	23.2275	23.7976	23.4508	23.0016	24.6235	24.4643
A0A8C0RK80(--)	26.8778	27.314	27.1891	27.2289	26.7024	27.3086	27.1514	27.4768	27.2578	27.764	27.2955	27.5329
A0A8C0RKC2(KPNA4)	29.1427	29.5059	29.1285	28.9469	28.9875	29.0347	29.113	29.1553	29.7315	29.2448	29.353	28.9347
A0A8C0RKE6(PDF)	24.8804	23.047	24.8881	26.2807	26.1066	26.2774	25.3624	23.7409	23.4595	26.1	26.2389	25.98
A0A8C0RKG1(EIF3K)	29.6222	29.7452	29.6964	29.9434	29.8759	30.0333	29.4186	29.5632	29.6349	30.2001	29.8072	30.2024
A0A8C0RKN1(--)	26.7124	23.4163	27.1348	27.5424	27.2572	27.7395	27.1749	27.1557	26.9611	23.9764	28.4166	28.0487
A0A8C0RKP2(--)	23.481	23.9554	23.9899	22.8931	25.3042	25.1329	23.6403	23.0655	23.4933	25.0542	24.9147	25.4048
A0A8C0RKQ6(--)	31.179	31.2929	31.406	31.208	31.6251	31.1172	31.1623	31.359	31.0812	31.5316	31.4383	31.102
A0A8C0RKW9(MYL6)	30.9668	31.0191	30.9061	30.5256	30.789	30.969	30.9906	30.9193	30.8639	30.7417	30.9295	30.7208
A0A8C0RKZ6(ZNF593)	23.9156	27.173	23.9557	25.8558	28.3127	22.2243	22.2731	23.8982	23.2133	25.5964	26.2692	25.8144
A0A8C0RL07(PSMC2)	31.2265	31.0553	30.9827	30.9609	31.0746	31.082	31.0233	30.964	31.1422	30.937	31.1598	30.9397
A0A8C0RLA7(--)	27.0754	26.6564	26.6893	26.392	26.5069	26.3875	27.0035	25.9623	26.6334	26.3467	26.7547	26.9223
A0A8C0RLC3(--)	24.0197	23.5434	23.8657	23.2843	24.2133	24.4865	24.2039	23.083	23.5556	24.3871	24.4427	24.3464
A0A8C0RLR6(TMED10)	25.5483	25.6669	25.6696	25.7884	25.5862	26.0038	25.5172	24.7923	25.2961	25.3713	25.4313	26.9366
A0A8C0RLS6(--)	26.2781	25.8713	25.578	26.0963	25.7648	25.9918	25.749	26.0472	25.7516	26.0599	25.8259	26.0129
A0A8C0RLT3(OPTN)	28.3563	28.2713	28.3626	27.9268	27.643	27.9763	28.8525	28.668	28.7684	27.5205	27.6767	27.7169
A0A8C0RLY3(EIF2S1)	31.5011	31.2441	31.3157	30.6516	31.0565	31.0007	31.3038	31.3403	31.2114	30.6578	30.959	30.9417
A0A8C0RM21(--)	23.4741	23.6008	23.8702	23.5088	23.1611	23.2304	23.0689	23.8824	24.2195	22.9198	24.8443	21.8681
A0A8C0RM88(ELOVL5)	22.9379	24.4337	23.3272	22.1413	23.1016	23.4171	23.8499	23.8429	23.2205	23.6005	23.7697	25.0315
A0A8C0RMG2(GAMT)	22.8607	22.0499	24.1142	22.9774	24.1047	23.5324	23.6172	23.0123	23.5015	22.5718	22.3586	21.4272
A0A8C0RML8(--)	24.0296	23.1584	24.1678	26.7547	25.5581	26.0907	22.918	26.3158	24.1993	26.8059	26.0005	25.8784
A0A8C0RN24(DUS1L)	23.254	23.57	24.3904	23.8297	23.8118	23.3357	22.5583	22.9921	22.4746	23.2324	23.5638	22.4065
A0A8C0RN94(CUL5)	27.4623	27.2164	27.2311	27.6192	27.486	27.9175	27.6232	27.4125	27.4773	28.0504	27.9891	27.9625
A0A8C0RNG0(TRMT2A)	25.641	25.4339	25.8084	25.9676	26.1816	26.3875	26.0068	25.5941	25.6716	26.0695	25.8757	25.9114
A0A8C0RNJ7(LAMTOR4)	23.5422	22.9696	22.4527	21.8861	22.9796	22.7194	23.3975	23.6068	23.2243	21.9355	22.1033	26.231
A0A8C0RNL0(LRP10)	22.6618	24.1633	22.7233	23.716	24.5912	23.5691	23.679	23.3158	23.6777	25.1586	25.5186	25.2654
A0A8C0RNS4(SUMO1)	26.6964	26.8558	26.4784	24.5608	23.3356	24.4079	26.1711	26.2582	25.7944	22.8487	22.5718	24.7621
A0A8C0RNY9(NOP58)	29.9091	29.3742	29.3192	29.9047	29.7952	29.9258	29.5698	29.6451	29.5788	30.028	30.0719	29.6244
A0A8C0RP34(TNPO2)	26.9245	26.6443	26.7748	27.237	27.1368	26.8035	26.81	26.7977	26.5845	27.0876	27.4209	27.388
A0A8C0RP36(--)	23.2198	23.1881	22.995	23.5956	24	22.2916	23.5832	22.7715	23.9139	23.0465	23.0877	25.4823
A0A8C0RP65(TARDBP)	29.5718	29.5552	29.1668	29.2291	29.3968	29.3692	29.3297	29.4663	29.6375	29.5286	29.4532	29.5363
A0A8C0RP85(--)	30.7559	30.5117	30.7169	30.4558	30.494	30.1452	30.575	30.704	31.0515	30.4769	30.3814	30.3603
A0A8C0RPA1(BCAT1)	30.5253	30.7092	30.5866	30.4399	30.5978	30.7173	30.5248	30.6861	30.4902	30.499	30.8516	30.5672
A0A8C0RPG3(POLR1D)	26.0122	23.1987	25.1183	22.7968	24.1985	24.1885	23.4806	22.7552	23.0815	23.7058	22.2564	21.7369
A0A8C0RPG9(RPS2)	31.8537	31.8595	31.6582	32.0816	32.2052	32.1747	31.5833	31.8044	31.8806	32.3839	32.4727	32.1377
A0A8C0RPV5(--)	23.362	23.1439	23.802	24.1519	23.7596	22.9929	23.6997	23.2559	23.192	23.2559	23.3406	21.583
A0A8C0RPZ2(ATP6V1H)	29.121	29.0338	29.1081	29.0321	28.9948	29.1961	29.1349	28.9155	29.033	28.9346	28.8961	29.2237
A0A8C0RQ92(DNMT1)	28.08	28.338	28.3061	27.6695	27.7625	27.6591	28.4473	28.4726	28.2466	27.8508	27.9317	27.6906
A0A8C0RQE6(--)	23.9709	24.2462	21.9469	24.0204	23.2035	24.0299	22.6036	24.1186	21.7723	23.032	23.9284	23.07
A0A8C0RQQ7(RB1CC1)	23.9354	24.2194	24.2386	22.7197	23.2078	21.8778	23.8635	24.0398	24.0679	23.3972	22.8438	23.2947
A0A8C0RR32(TPM4)	23.2693	24.0165	23.3604	23.4708	23.4732	24.55	23.7433	24.1521	23.7334	23.2658	22.9412	26.3163
A0A8C0RR48(--)	26.232	25.795	26.0596	26.2181	26.0985	25.9581	26.3018	25.4913	25.887	26.436	26.0947	26.5331
A0A8C0RR53(--)	28.7838	29.1471	29.0694	29.3572	29.4915	29.4384	28.4409	28.8638	28.8807	29.0671	29.1983	29.0916
A0A8C0RR54(DOCK5)	27.3863	27.3165	27.4049	27.1903	27.6777	27.4369	27.3935	27.0171	27.3894	27.3709	27.6829	28.0351
A0A8C0RR77(KRT89)	33.0292	33.0541	32.9975	33.1751	32.6072	32.8843	32.7702	32.9147	32.8418	32.6354	32.6493	32.9265
A0A8C0RR86(--)	22.8844	23.3792	22.5243	24.0126	21.849	22.4869	23.4713	23.1798	23.1048	23.6407	22.8314	19.9122
A0A8C0RR91(ADCY6)	23.16	23.2643	23.239	23.5439	22.3225	23.0199	23.6196	23.9684	23.5903	24.1015	24.0955	23.6083
A0A8C0RRA9(LOC477558)	29.0421	28.6685	28.68	29.0448	28.4364	29.1208	29.4426	29.0979	29.1222	29.135	29.064	29.0333
A0A8C0RRY4(ARPC3)	24.067	28.4842	28.3552	29.4313	30.0107	30.0548	22.3165	28.214	23.422	29.9598	29.8767	29.4398
A0A8C0RS68(RAP1GDS1)	23.6987	22.5391	22.4234	22.502	22.138	23.7382	23.4942	23.5136	23.3104	23.04	23.7724	20.4304
A0A8C0RS74(--)	26.6796	26.6538	27.0723	26.3259	27.2906	26.399	26.0652	26.5556	26.683	26.8397	26.4028	26.2202
A0A8C0RSC7(--)	24.1466	23.0251	24.2187	21.9296	23.9457	23.3732	24.5839	23.5742	24.4243	23.4325	21.8427	23.7926
A0A8C0RSI7(--)	28.2988	27.9932	28.2735	27.9842	28.0571	27.9786	29.1672	28.8253	28.5781	27.7073	27.7391	27.8498
A0A8C0RSM3(--)	26.0575	26.4353	26.5346	26.3407	26.1652	26.6937	26.3367	25.6426	25.9472	27.695	26.8618	27.1381
A0A8C0RSZ3(NBEAL2)	25.6749	25.0214	25.1765	24.3202	25.2782	24.2002	24.7148	24.7326	25.5492	24.2297	23.5987	23.9204
A0A8C0RT21(PDS5B)	28.3062	28.3121	28.3741	28.2462	27.87	28.0012	28.1426	28.2727	28.0459	27.8234	27.8641	27.3585
A0A8C0RT25(ELP3)	25.52	25.4771	23.2837	25.8291	26.378	26.2379	22.8705	23.3537	22.3514	26.4346	26.5339	26.6705
A0A8C0RT33(CHAF1A)	25.9692	26.3745	26.1526	26.2149	26.1305	26.6227	26.5939	26.1901	26.4642	26.4341	26.3653	26.4682
A0A8C0RT74(SGMS2)	23.4307	25.1585	23.3363	23.3999	23.7706	22.725	24.0562	24.3526	22.6561	25.1419	25.2248	25.0793
A0A8C0RTH0(CHEK2)	23.6076	23.4523	24.4266	22.7613	24.7869	24.7117	24.0966	22.3694	23.4959	23.2684	23.1415	24.5669
A0A8C0RTJ5(HSCB)	22.9757	24.0678	22.9031	24.1469	23.9784	21.6345	22.3813	24.3065	23.1195	22.7512	22.081	22.2322
A0A8C0RTK9(CYC1)	28.6585	28.9153	28.7161	27.761	28.0807	28.1327	28.6189	28.2992	28.6589	27.6125	27.6053	27.683
A0A8C0RTN7(WASHC4)	25.538	24.9899	25.2814	25.5605	26.1281	25.398	25.6884	25.3434	23.2694	25.5182	22.9841	25.227
A0A8C0RTR9(--)	26.1195	23.357	26.2128	22.6939	25.9171	26.1987	24.8471	26.2076	25.8702	26.0634	26.0342	26.2617
A0A8C0RU77(TKT)	31.4748	31.3084	31.4129	31.3856	31.1488	31.1215	31.5928	31.2927	31.4374	30.9662	31.1336	31.4133
A0A8C0RU90(--)	23.7348	23.8712	22.4624	23.6684	23.7344	23.2316	22.9806	23.8876	22.7671	23.3969	22.5905	23.3441
A0A8C0RU92(--)	25.0019	24.8761	23.0618	23.8577	23.1137	22.6161	24.1175	25.3351	24.9667	22.9977	22.28	22.0832
A0A8C0RUD1(MAPK3)	26.9195	27.0697	27.0288	26.5453	26.9885	26.6134	26.5399	26.245	26.4061	26.7103	26.9683	26.5578
A0A8C0RUI4(--)	25.3575	23.4424	23.0402	24.2548	23.5772	21.2301	25.1847	23.6256	23.8853	24.1562	24.5101	21.1593
A0A8C0RUI7(--)	26.9037	26.9426	26.8954	24.4781	24.3706	24.6267	26.7471	27.1358	26.9265	24.6748	24.5079	24.8317
A0A8C0RUL0(GNPNAT1)	28.4287	28.5646	28.6766	28.525	28.6205	28.577	28.2841	28.6845	28.5914	28.647	28.7855	28.9105
A0A8C0RUX2(TMEM59)	23.0097	24.3594	23.6886	23.7649	23.6737	22.9322	23.2681	23.8419	23.6884	22.2601	21.9051	21.7456
A0A8C0RV14(--)	25.2289	25.7752	25.7112	25.6237	25.6621	25.5964	25.9607	22.7381	25.5143	24.5869	24.6005	25.1795
A0A8C0RV37(--)	28.4412	28.3107	28.7832	29.394	29.595	29.6036	28.616	28.9024	28.987	29.399	29.1456	28.9569
A0A8C0RV40(QNG1)	26.9874	27.1125	26.8616	27.3503	27.3462	27.3535	27.2622	26.8744	27.4488	27.5675	27.2283	27.4348
A0A8C0RV89(--)	29.0272	28.8185	29.0372	28.7743	28.8495	28.7361	29.1681	28.8633	28.8241	29.0429	29.0136	28.5587
A0A8C0RVA1(--)	26.3468	26.1771	26.1787	26.6721	26.6475	26.7141	26.5482	26.8646	26.4866	26.8221	26.8583	26.4632
A0A8C0RVD4(POLG)	22.4134	23.1505	23.258	22.1193	25.9577	26.9841	22.6863	23.3508	24.0063	24.6595	22.0231	23.1439
A0A8C0RVI7(AKAP10)	23.4235	22.3702	22.5499	22.2618	24.0815	23.4762	23.5228	23.1175	22.5424	23.0533	23.9494	19.8162
A0A8C0RVQ9(NOC2L)	28.114	27.8406	27.9589	27.8192	28.1028	28.3953	27.6289	27.7698	28.003	28.0692	28.1854	28.0778
A0A8C0RVV2(GLOD4)	28.7086	28.5696	28.5277	28.1035	29.1322	28.7049	28.2813	28.6015	28.5512	28.1556	28.4904	28.6116
A0A8C0RVX6(--)	23.7779	23.8951	23.261	22.9111	22.7293	23.5606	23.2035	23.7255	24.6066	22.2969	23.4436	22.5083
A0A8C0RW04(--)	24.6092	24.0581	23.3432	23.9279	23.476	22.7801	22.9214	24.4455	21.9102	22.434	23.2312	23.0246
A0A8C0RW25(GRPEL1)	27.7307	27.8205	27.5985	27.6585	27.2789	27.3839	27.7706	27.4871	27.5399	27.4834	27.3613	27.5474
A0A8C0RW56(--)	25.9329	25.424	25.3066	25.494	26.3579	26.0476	25.3254	25.1138	25.022	25.5049	25.4818	25.7804
A0A8C0RWD0(--)	23.8624	23.3226	23.8478	24.0604	22.3728	24.1638	22.7825	22.1655	23.1997	24.8566	23.1974	22.8459
A0A8C0RWE6(PITPNA)	27.5513	27.339	27.3752	27.5216	27.747	27.7197	27.344	27.6093	27.1957	27.9036	27.5351	27.6279
A0A8C0RWN4(--)	26.0963	26.3727	26.3874	26.1511	25.4232	24.9904	25.8474	26.1705	25.8561	25.5255	25.6919	26.0577
A0A8C0RWW7(PIP4K2B)	24.4576	24.4238	22.5937	25.2146	25.2177	25.0329	24.5925	24.16	24.4308	25.0873	25.1583	22.009
A0A8C0RX08(ACACA)	29.91	30.0401	29.9275	30.2349	30.3977	30.4003	29.6542	29.534	29.5608	30.1348	30.2346	30.2226
A0A8C0RX34(TUBGCP5)	23.2966	23.1371	22.824	24.4681	22.0152	22.9241	23.2513	23.2855	22.6303	22.6639	22.9771	22.7661
A0A8C0RX62(--)	24.1	23.557	24.1092	22.6219	22.2328	23.1858	23.8717	23.5516	22.9711	23.5347	24.1063	21.9079
A0A8C0RX88(--)	23.574	24.4175	23.9195	22.8048	21.9607	23.4667	23.5124	23.6459	21.8725	22.3888	23.8952	23.2524
A0A8C0RXA1(--)	22.943	23.7032	24.4321	23.2213	22.6592	22.0359	22.4655	22.8876	22.5478	23.3888	23.2958	23.0015
A0A8C0RXC9(MRPL20)	25.3924	23.2506	25.1305	25.957	25.0246	25.4464	24.3873	25.5367	25.3118	25.7148	25.2996	24.8473
A0A8C0RXE8(ATAD3A)	28.2365	28.4781	28.2894	28.5544	28.6732	28.5133	28.2906	28.3413	28.422	28.2582	28.4572	28.4258
A0A8C0RXH5(--)	28.6925	28.3529	28.3427	28.3592	28.3493	28.493	28.6146	28.435	28.7123	28.3936	28.3179	28.0943
A0A8C0RXK9(DHDDS)	26.1154	25.7543	25.8817	26.687	26.6644	26.524	25.2107	24.8279	25.755	26.0593	26.7519	26.4878
A0A8C0RXQ4(--)	27.0325	23.9462	23.2502	24.0634	22.3982	24.0447	24.0331	22.8537	23.1068	23.5218	22.3618	22.4074
A0A8C0RXQ6(--)	23.2081	23.1792	23.7353	21.9698	24.454	23.1541	23.2797	22.759	21.835	21.9126	23.8508	22.6751
A0A8C0RXT0(LOC479005)	23.1617	24.1144	22.8977	22.4275	23.7547	24.6683	24.5885	25.0004	21.8435	24.8078	24.3948	24.3398
A0A8C0RY18(--)	23.0343	24.5671	23.2963	24.3961	23.0787	25.0616	22.5315	24.5216	23.4464	23.2461	22.4556	23.5777
A0A8C0RY55(USP39)	26.4176	26.6939	26.4314	26.9201	27.101	27.3388	26.6396	26.6843	26.7512	27.0609	26.9514	26.9228
A0A8C0RYB8(RGS3)	23.7993	23.5714	22.7809	23.7568	22.9766	24.026	22.2041	23.3333	22.7984	22.7364	22.4216	21.2288
A0A8C0RYK7(HAUS3)	24.8732	24.9599	25.6185	21.8229	24.2217	26.1508	25.153	24.494	24.9991	24.1102	25.062	24.4493
A0A8C0RYN1(CARHSP1)	25.9465	26.3165	26.0545	25.5447	25.6797	25.3677	26.1264	26.0287	26.6697	25.6814	25.7566	26.0122
A0A8C0RYN9(--)	22.559	22.1625	24.1573	24.3739	23.8067	24.4291	21.6303	22.3824	23.8134	21.9095	24.2838	24.3508
A0A8C0RYW0(PLOD1)	26.7396	26.8348	26.8796	26.2976	26.291	26.3164	26.4872	26.0109	25.7803	26.0534	26.1034	26.3132
A0A8C0RZ87(GTPBP1)	23.9051	23.1708	22.526	23.9483	23.414	23.0085	22.8607	24.0758	22.398	22.871	23.7115	24.2684
A0A8C0RZD5(RTCB)	30.3851	30.1927	30.3482	30.2755	30.3425	30.0588	30.2381	30.0563	30.1247	30.0523	30.0963	30.1785
A0A8C0RZG3(DNAJA1)	28.5148	28.965	29.0222	28.3868	28.5923	28.6622	29.0383	28.9927	28.5592	28.7029	28.317	28.2266
A0A8C0RZM4(COPG2)	27.6009	27.9204	27.9742	28.3925	28.7039	28.6678	27.9472	27.9381	27.9234	28.5364	28.7062	28.6055
A0A8C0RZP2(AFF4)	23.1854	22.9566	23.8595	23.4931	22.727	22.8269	22.9066	23.1425	22.6167	22.504	22.7086	22.5886
A0A8C0S0E9(--)	23.9036	22.4198	23.0202	22.7745	23.158	23.4981	23.8869	24.7377	23.438	23.8639	22.9322	23.0862
A0A8C0S0J3(DYNC1H1)	32.9954	32.9779	32.9391	33.0441	33.1203	33.0276	32.8815	32.9075	32.9996	33.0765	33.1012	32.9959
A0A8C0S0M4(NIPBL)	25.4258	25.1474	25.0367	25.198	25.2738	24.7817	25.1556	25.3112	22.3054	25.2604	25.044	25.3944
A0A8C0S0U2(--)	22.5582	22.0664	22.7847	23.2337	23.2703	23.3369	24.1215	24.0746	22.6599	23.9459	23.7304	24.3287
A0A8C0S0V4(--)	23.974	23.5148	24.4065	23.6587	23.1688	22.2479	23.3931	22.2616	23.7578	23.6994	23.0796	21.9663
A0A8C0S0Z2(FRG1)	25.3228	25.4293	25.6429	25.5966	25.598	25.7663	25.839	24.1119	24.9764	25.5855	25.6593	24.9128
A0A8C0S1G4(--)	29.4877	30.0218	29.9028	29.2778	29.3695	29.5231	30.0808	29.9788	29.6607	29.277	29.4383	29.5326
A0A8C0S1J3(--)	23.7571	23.8959	23.5313	25.8143	24.7228	26.2639	23.1259	22.3723	22.6904	26.7304	26.3973	25.8158
A0A8C0S1K7(--)	29.6274	29.5153	29.426	29.6445	29.6293	29.4203	29.8828	29.65	29.8367	29.4925	29.3846	29.287
A0A8C0S1R1(--)	25.8245	25.8372	26.1766	25.9481	26.4645	26.6053	26.453	24.7073	25.3582	26.2539	27.0035	26.4585
A0A8C0S1R2(--)	27.1662	27.0987	27.0724	27.5305	27.4812	27.6763	27.3366	27.3404	27.2801	27.6541	27.4035	27.5612
A0A8C0S2B1(--)	25.4854	25.3118	25.4322	26.0389	26.0584	26.0421	25.4757	25.0308	25.0516	25.3622	25.4309	25.6387
A0A8C0S2D4(CAMSAP2)	26.7487	26.7737	26.638	26.6963	26.7539	26.4288	27.1173	26.7976	26.8897	26.6991	27.0462	26.6099
A0A8C0S2G1(LPIN1)	24.9251	22.9836	21.7526	23.471	23.8905	23.8196	22.9438	22.2419	23.7533	23.5978	22.843	22.8387
A0A8C0S2H6(--)	22.9765	22.6163	23.6776	23.7645	23.6348	23.6014	23.8872	22.649	21.4222	23.473	23.7862	21.9381
A0A8C0S2I3(--)	23.7547	23.0868	23.5879	24.2556	22.8982	23.4574	23.7234	23.9233	22.2616	23.1497	22.4366	21.0475
A0A8C0S2P9(ALDH3B1)	25.4058	25.4529	25.8015	26.5477	25.971	25.9686	25.3419	25.6106	25.9273	26.0969	26.1445	26.3365
A0A8C0S2U1(RBMX)	30.3057	29.932	29.9047	30.3246	30.4977	30.5831	30.1768	29.858	30.2017	30.178	30.4209	30.5206
A0A8C0S3C0(--)	23.8911	22.4728	23.884	26.0727	24.2721	23.1836	22.8005	23.5214	23.7519	24.0993	22.8342	21.4258
A0A8C0S3H2(--)	27.2856	27.6101	27.2679	27.4228	27.8632	27.4091	27.4237	27.4255	27.6232	27.4653	27.7097	27.4985
A0A8C0S3M2(APRT)	29.7462	29.583	29.5508	30.4286	30.4574	30.4911	29.8167	29.6696	29.7166	30.306	30.5402	30.6554
A0A8C0S3Y5(--)	22.8298	23.9316	24.4155	23.4959	23.7892	22.7399	23.1792	22.9681	23.5983	22.4427	23.0137	23.1844
A0A8C0S3Y9(--)	24.0644	24.2733	24.9491	25.1519	25.3159	25.1721	24.9712	24.8211	24.3149	24.388	24.1581	23.0488
A0A8C0S4A9(--)	23.5029	23.8484	23.5022	22.2567	22.1303	22.5788	22.9235	23.6642	23.2076	23.7377	22.7073	24.1416
A0A8C0S4F8(--)	24.4174	22.4438	24.2513	23.2783	22.7885	22.5642	22.9457	22.5888	22.9498	22.1624	22.4831	21.3872
A0A8C0S4H5(SCFD1)	29.9792	29.9459	29.9791	30.1331	30.2676	30.0601	29.9495	30.1606	30.1094	30.2618	30.1753	30.061
A0A8C0S4J7(WDR36)	28.4509	28.3183	28.5352	28.7741	28.9507	28.7521	28.2902	28.2016	28.5128	28.784	28.3875	29.0626
A0A8C0S4K6(NRDC)	28.745	28.7665	28.4635	28.3278	28.0665	28.3562	28.3097	28.7591	28.7833	28.3193	28.2628	28.1013
A0A8C0S4L7(UPK3A)	22.3883	23.0725	21.9448	21.6638	24.3199	21.6368	23.2475	22.4616	22.9013	24.6659	23.2465	22.2377
A0A8C0S4U0(MACROH2A1)	29.0329	29.0521	29.1122	28.8632	28.8188	28.9911	28.853	28.892	28.8226	28.4528	28.7104	28.3676
A0A8C0S4W9(ORC3)	25.4445	24.1544	25.5709	25.5612	25.5421	25.3067	25.6323	23.8392	25.8295	25.1695	25.0026	22.3676
A0A8C0S4Y3(NT5C3B)	27.5227	26.9938	27.1489	27.7448	28.0347	27.8596	27.1355	27.6373	27.7987	27.3821	28.071	27.7729
A0A8C0S5A2(TMEM63B)	24.6652	25.1791	25.3171	24.9922	21.9988	25.5864	25.2918	25.566	25.2609	25.8989	25.8392	25.5685
A0A8C0S5K7(UTP4)	27.1683	26.3107	27.0543	26.9376	27.324	27.1955	26.9208	26.4768	26.8237	27.0008	26.7071	27.2593
A0A8C0S5U9(--)	25.9421	26.1451	26.2449	26.7405	26.835	26.6352	25.794	26.4555	26.2029	26.8898	26.4491	26.7236
A0A8C0S5Y1(--)	23.3065	23.3677	23.8695	23.0768	22.9485	24.4819	23.4065	23.1302	23.1981	22.6553	22.9488	20.8132
A0A8C0S5Y2(TXNRD1)	27.5912	27.8347	28.5059	28.4921	28.3683	28.0801	27.0941	26.7601	26.7099	28.5905	28.3113	27.8261
A0A8C0S5Y6(SIKE1)	25.9061	24.2537	24.9531	22.7082	23.3317	23.9115	23.3996	23.1	23.7602	22.5633	21.7772	22.5128
A0A8C0S5Y9(FTO)	22.9963	24.5982	23.7355	24.4576	24.752	24.3144	24.3029	23.1969	24.0903	24.3728	24.5043	23.5738
A0A8C0S6I1(--)	23.2113	23.4826	23.5791	22.6245	22.4874	22.5699	23.538	23.9688	22.4305	23.5285	22.3859	21.9792
A0A8C0S6V7(SH3GLB2)	26.5407	25.9021	23.5443	26.3648	26.1996	26.1679	26.4135	26.1304	26.1751	25.9043	25.973	26.6481
A0A8C0S7A2(NQO2)	22.9293	23.7466	23.1663	24.9408	24.9619	23.1205	22.8464	22.6793	22.9003	24.5893	21.8434	24.8849
A0A8C0S7C7(--)	22.7961	23.8822	23.0594	24.8139	24.5649	23.0058	22.339	23.2501	24.0999	24.1381	23.8511	22.3221
A0A8C0S7Q5(NDUFA5)	27.9286	27.3944	27.9018	22.8299	24.0811	23.0308	27.5472	28.2215	27.956	22.2186	27.7321	27.8206
A0A8C0S7Q6(VPS50)	25.6201	25.5829	25.9436	25.7095	26.0459	26.2151	24.4908	25.6218	25.5798	26.0073	25.5524	25.4236
A0A8C0S7W6(MAP2)	23.7174	24.2573	24.1704	25.7862	22.8795	23.0529	23.7141	22.5853	23.0217	23.6593	23.446	23.1947
A0A8C0S7Z1(--)	22.6306	23.9766	23.3415	22.5753	22.9751	23.6624	23.9337	24.3589	21.8918	23.684	22.376	22.281
A0A8C0S008(ATP8B1)	24.3079	22.5848	24.2259	22.6336	22.1761	23.0972	22.6404	23.7254	23.2826	22.8817	23.7161	22.6947
A0A8C0S8F5(OSGEP)	26.9374	26.8542	26.9422	27.6206	27.0695	27.1209	26.8394	26.7338	26.9315	27.2268	27.1154	27.2209
A0A8C0S8K6(PJA2)	22.5663	23.2419	23.212	22.9851	23.255	23.39	22.6753	23.4516	23.6815	23.1715	24.2103	21.7095
A0A8C0S8P1(ENSA)	25.9629	26.1016	25.6973	24.855	25.3789	25.1909	26.6155	25.8148	26.3125	25.1358	25.2957	25.3323
A0A8C0S8X9(--)	23.4059	23.6722	22.807	22.9831	22.8517	23.6978	22.5183	23.9616	24.5166	23.6177	20.5567	21.1714
A0A8C0S8Y7(--)	23.6876	23.4059	24.3972	25.4883	22.9471	23.5158	23.4262	24.2737	23.5546	22.2692	23.6114	25.0605
A0A8C0S9A8(--)	23.7227	22.0659	23.3985	23.2202	23.0968	23.1255	22.6548	23.2362	22.2034	21.7271	23.7668	22.8609
A0A8C0S9B1(--)	25.6648	26.1433	26.4356	23.1382	25.3011	25.9913	25.8374	26.2586	25.9961	25.5116	26.3021	26.1685
A0A8C0S9B9(--)	29.1357	28.9786	29.123	28.9797	28.9569	29.1686	29.0239	28.9102	29.0373	29.0581	29.1299	28.9945
A0A8C0S9M1(TRRAP)	26.3403	25.7223	26.2188	26.1807	26.4877	26.5072	26.7226	25.978	26.6748	26.177	26.3409	26.314
A0A8C0S9P1(SHKBP1)	23.1432	22.9857	24.249	22.9273	23.9926	23.4749	23.7457	23.0902	24.1396	23.169	24.6982	24.7137
A0A8C0S9Q9(--)	23.3918	24.1332	22.6658	23.9832	22.7963	21.612	23.6944	23.1793	22.5554	22.976	22.7883	26.7653
A0A8C0S040(TUBGCP3)	26.6697	26.5093	26.2965	26.9215	27.2504	27.0362	26.6369	26.5391	26.6858	26.9231	26.9285	26.9828
A0A8C0S097(ATP6V0A1)	26.0418	26.1818	26.0574	25.9819	26.3658	26.0799	26.4547	26.4431	26.455	26.5375	26.7001	27.0313
A0A8C0S119(--)	23.967	23.5788	23.6935	23.0971	22.8169	22.8681	24.0214	23.5518	23.3095	23.3887	22.5757	21.8725
A0A8C0S138(--)	22.39	22.5233	23.2581	23.5488	23.2948	24.1949	23.7791	23.9859	23.9569	22.2057	24.5355	22.2423
A0A8C0S315(MATR3)	32.0729	32.2235	32.0904	32.1779	32.1657	32.28	32.0779	32.1805	32.0313	32.1418	32.2367	32.0835
A0A8C0S348(TEC)	23.8916	23.6163	23.9892	23.2342	23.7296	23.4107	23.4461	23.6075	23.7182	21.7159	22.5776	22.8237
A0A8C0S424(FAM118A)	23.2616	23.3737	24.7253	23.3096	23.4652	23.7375	23.2349	23.5207	22.6624	22.8424	24.0747	21.5621
A0A8C0S441(--)	25.3853	23.9114	25.2666	25.1781	25.1765	25.3192	24.9075	25.6065	23.0833	25.3169	24.9461	25.2473
A0A8C0S447(GPHN)	25.4047	26.2324	25.6016	26.3366	26.4014	26.3808	25.6605	25.3295	25.7608	26.0896	25.9931	26.1364
A0A8C0S463(SLAIN2)	26.0908	25.5997	25.744	26.3927	24.6378	25.2917	25.6669	25.0554	25.8511	25.8874	27.0195	25.7548
A0A8C0S497(MRPS30)	22.8301	24.8401	24.3074	22.2032	25.0467	24.9001	23.0311	23.2958	22.3233	24.6865	23.6176	23.407
A0A8C0S500(--)	23.549	26.1005	26.5136	26.0909	26.4302	26.0715	26.1176	26.0991	26.0683	26.3894	26.2954	26.6968
A0A8C0S505(--)	23.0499	22.4952	23.8243	22.7001	22.025	24.1652	22.385	23.0441	23.7735	22.9919	22.8536	24.7139
A0A8C0S546(DDX27)	27.8165	27.7091	27.7719	28.0815	28.367	28.4213	27.7725	27.8323	27.9164	28.4948	28.176	28.0491
A0A8C0S560(--)	21.8604	23.1495	23.1345	23.2383	22.3309	22.9874	23.3639	23.0331	23.3089	23.3851	22.1412	22.5196
A0A8C0S671(HNRNPL)	30.9464	31.2609	30.8997	30.414	30.3904	30.2908	30.9598	31.3498	31.2192	30.406	30.0527	30.1014
A0A8C0S737(--)	25.7805	25.5707	25.9764	24.614	24.7221	24.7908	25.6429	25.8275	25.7926	24.6503	24.7905	24.6296
A0A8C0S773(BAG6)	28.5924	28.53	28.6658	28.6368	28.7827	28.9403	28.9851	28.81	28.9245	28.557	28.6402	28.7068
A0A8C0S817(KRT13)	24.2336	23.3867	24.0979	24.0344	23.2713	22.5297	24.7305	23.0019	23.4991	22.4212	25.4877	23.027
A0A8C0S833(--)	23.7791	22.0937	23.9287	23.444	23.8237	22.578	23.1837	22.8932	22.6731	27.0091	26.9911	26.7243
A0A8C0S914(--)	23.387	23.4563	22.527	23.324	23.3811	23.2376	22.9328	23.2875	20.5416	22.6862	21.0261	21.9043
A0A8C0S968(ASH2L)	24.9835	24.2573	24.3279	24.969	24.74	24.8528	25.0943	24.0577	24.4673	24.2571	24.9041	25.1999
A0A8C0SA24(CHM)	22.3565	23.0925	24.2301	22.7042	22.8339	22.3269	22.3174	21.8566	22.7249	22.744	23.3519	22.0041
A0A8C0SA71(TSC22D2)	23.357	24.9236	24.0161	23.8509	23.1025	24.0019	23.1768	23.6186	23.0041	24.4136	22.4254	21.107
A0A8C0SA86(--)	27.0284	26.8795	26.8404	26.8253	27.3337	27.1124	26.9456	27.0555	26.6728	26.8648	26.9832	26.6464
A0A8C0SAE4(--)	24.6593	21.5876	25.0232	23.8648	23.8875	23.3853	22.1618	22.7781	24.64	23.7094	23.229	21.125
A0A8C0SAH5(SAMM50)	27.6395	27.7505	27.3817	27.6583	27.8963	27.7686	28.1692	27.8619	27.8904	27.9317	27.535	27.6528
A0A8C0SAI2(--)	23.1336	24.4398	23.3409	23.0243	23.7497	22.9813	23.7644	23.3299	22.9731	23.926	21.6892	23.0925
A0A8C0SAP8(SUCLG2)	29.3119	29.2926	29.3819	29.23	29.8337	29.3313	28.5545	29.0549	28.917	28.9753	29.1752	28.9676
A0A8C0SAW8(RBM33)	23.2732	24.129	24.9566	22.9995	22.4745	24.0397	23.3653	23.411	22.9726	22.5755	23.7607	22.5308
A0A8C0SB12(--)	28.531	28.3286	28.6314	28.3499	28.9714	28.4765	28.0882	28.1723	27.7851	28.4817	28.645	28.5989
A0A8C0SBA6(CTPS1)	29.7815	29.69	29.4367	29.4564	29.5533	29.3854	29.6993	29.5618	29.3247	29.6241	29.5161	29.6152
A0A8C0SBB7(HNRNPA0)	22.5693	23.9523	24.0781	23.7491	29.1314	28.7862	25.1802	28.9571	22.8453	23.5379	23.8139	21.0892
A0A8C0SBF1(AKAP17A)	23.6652	23.5715	23.1299	23.0775	23.8985	23.365	23.4843	25.3608	23.4826	22.3126	21.8418	22.4485
A0A8C0SBH7(--)	22.6623	23.0164	24.2063	24.0769	24.2664	24.1985	23.8228	23.6623	22.9104	24.0002	22.2948	21.9936
A0A8C0SBQ6(FRYL)	26.0593	26.0564	26.2011	26.5863	26.4684	26.6089	26.1065	26.0518	25.8838	26.2676	26.6767	26.441
A0A8C0SBS8(--)	23.1924	24.1922	24.064	23.3784	22.8006	23.0065	24.9887	24.0412	22.7713	23.6175	22.0955	23.7678
A0A8C0SC48(OAZ1)	25.5955	25.6944	25.5947	26.1602	25.2389	25.5849	25.7418	25.7285	25.6681	26.3253	25.8466	25.777
A0A8C0SC69(SET)	29.9549	29.749	29.3593	30.1193	29.6024	30.1759	29.8169	29.7082	30.0376	29.9272	30.145	30.5178
A0A8C0SC86(GPKOW)	23.5888	22.9031	23.7267	23.7844	25.984	25.4331	22.7425	24.3616	22.1775	25.1894	25.4761	24.9614
A0A8C0SCB1(LOC480914)	22.8289	23.9262	23.3491	23.6105	23.6258	22.0557	22.9653	23.7551	24.0325	23.2442	24.448	27.1325
A0A8C0SCB8(--)	25.6782	25.3114	25.5879	25.5914	25.792	25.7384	25.4364	25.6879	25.5606	25.2935	25.6304	25.4965
A0A8C0SCC1(--)	23.7202	23.7371	21.3535	22.7391	23.1502	22.2834	22.5309	23.1562	21.8164	23.2772	22.0236	22.6894
A0A8C0SCD5(--)	22.4813	24.1732	23.1832	23.488	23.13	22.8594	22.7785	23.0539	23.0412	23.9828	27.0831	27.2696
A0A8C0SCH2(--)	21.5073	23.0903	23.4778	22.8897	23.6255	22.9121	23.2382	22.8073	24.5678	24.2098	22.8879	22.2453
A0A8C0SCK4(GK)	27.2341	27.1575	27.061	27.6079	28.0767	27.3634	27.3293	26.2052	27.1304	28.1458	28.257	28.2199
A0A8C0SCX1(--)	26.7419	26.8781	26.8221	27.2867	27.0291	27.387	26.6768	26.7441	26.6457	27.3894	27.1797	27.007
A0A8C0SCZ1(C4H5orf51)	23.6432	23.1004	23.9297	23.1113	24.8951	23.3637	22.6653	23.0883	22.9656	23.1019	23.4563	22.3645
A0A8C0SD27(PSMD11)	31.2167	31.2221	31.0886	31.3292	31.3281	31.4197	31.2869	31.1864	31.2607	31.3592	31.4971	31.2813
A0A8C0SD78(RINT1)	25.5809	25.798	25.7349	26.1432	26.112	26.2497	25.6984	26.0568	25.9517	26.1699	25.9935	26.0938
A0A8C0SDF8(TRAPPC8)	26.4362	26.1699	26.3992	26.7538	25.313	25.6649	25.89	26.221	26.5398	25.796	25.2615	25.1573
A0A8C0SDL6(SLC12A9)	23.8882	23.672	23.6901	22.6399	23.2205	22.3636	23.234	23.8119	23.4603	22.8924	22.6934	23.7705
A0A8C0SDN1(--)	26.7347	26.7469	26.8229	26.8991	27.3687	27.571	26.6529	26.66	26.7843	27.4969	27.5223	27.3099
A0A8C0SDW0(PFAS)	28.6511	29.0446	28.3902	28.7203	29.1005	29.2321	28.7259	29.0175	28.3203	29.1698	29.0676	29.1376
A0A8C0SDW2(--)	23.1535	23.6744	23.6087	23.2216	22.7031	22.0868	23.6276	22.1456	22.6311	24.5535	24.0384	24.6991
A0A8C0SDX4(SBF2)	23.6688	24.3659	24.4403	23.8154	23.9329	21.618	24.1487	24.714	22.9386	23.9689	22.9403	23.3705
A0A8C0SDZ3(--)	24.6786	24.4275	24.614	24.9437	25.1228	25.0707	24.1465	24.5674	24.7419	25.1065	24.8674	24.995
A0A8C0SDZ8(NDRG3)	27.2814	27.392	27.5243	27.1816	27.2036	27.2861	27.5068	27.1931	27.6523	27.1329	27.1818	27.0659
A0A8C0SE18(SRPK2)	22.586	23.7907	23.0618	23.0305	23.0368	22.7328	21.7371	23.5626	24.0169	23.4392	21.997	22.2709
A0A8C0SE21(MAGOHB)	23.257	23.5702	23.428	23.7149	23.2128	24.1505	22.4673	23.0883	22.7399	23.6513	23.8922	26.765
A0A8C0SE28(TRMT61A)	26.9099	27.2705	27.0204	26.7605	26.9588	27.167	27.2483	27.4611	27.1624	27.2619	27.3967	26.4976
A0A8C0SEA6(--)	22.0736	24.0219	22.7797	23.1694	22.6193	22.7391	23.6398	22.7325	21.951	22.6201	23.6748	24.3464
A0A8C0SED0(TBP)	24.1104	23.1246	23.1367	23.6078	23.5318	23.3262	24.9217	23.8208	24.2086	23.4816	22.7626	25.1847
A0A8C0SED5(LPXN)	24.5531	24.184	23.343	22.425	22.2874	23.1419	22.5171	22.333	23.5033	22.0989	22.5657	22.8841
A0A8C0SED8(CDYL)	25.4668	26.3881	26.1793	25.9145	26.0538	25.9628	26.1093	26.4182	26.1763	26.1592	25.951	26.288
A0A8C0SEN2(SRP9)	27.7511	22.8146	27.4547	26.7031	27.004	26.9632	25.4274	27.7851	25.8376	26.4347	27.0012	26.7275
A0A8C0SEP1(NEU1)	24.0405	23.6954	23.0907	22.208	22.4536	22.7461	22.6293	23.7187	22.828	22.0221	22.5113	22.6317
A0A8C0SEP5(ZNRD1)	26.0788	26.6082	26.6185	25.4376	25.9489	25.6593	26.8406	26.7246	26.4964	25.7932	25.8641	25.7939
A0A8C0SER6(--)	29.4066	29.426	29.3037	29.4398	29.7076	29.3621	29.6122	29.6505	29.9564	29.5462	29.9461	29.9386
A0A8C0SEV1(--)	27.7178	27.8121	27.7964	28.6727	28.5396	28.3351	27.4788	27.8054	27.4825	28.7374	28.4517	28.5124
A0A8C0SEY0(LOC475937)	30.5007	30.7292	30.5739	30.1945	30.4364	30.4408	30.1647	30.7359	30.3889	30.1851	30.3534	30.4972
A0A8C0SEY4(--)	25.6453	22.3716	25.717	25.1138	25.2808	25.9828	25.3261	25.1666	25.7755	25.8662	25.3593	24.5904
A0A8C0SEY7(--)	22.979	23.636	23.3742	23.7077	23.5528	22.5274	24.2758	23.1263	22.5642	23.8566	22.4857	22.2337
A0A8C0SEZ3(ZFYVE26)	23.3221	22.4615	22.2568	20.7039	24.1555	22.7421	24.3085	23.0314	21.5266	23.4401	22.6863	22.814
A0A8C0SF08(PSMC4)	29.8128	29.9844	29.8468	30.1169	30.3072	30.2638	29.6238	29.762	29.816	30.0142	30.1617	30.3125
A0A8C0SF49(DSG3)	28.9973	28.8295	29.1362	28.7883	28.5716	28.7614	28.8664	29.0373	29.2701	29.208	29.0382	28.9037
A0A8C0SFC7(--)	28.3403	28.109	28.3195	26.4436	26.1049	26.9402	28.7408	28.3918	28.5858	27.1522	26.6096	26.6179
A0A8C0SFE7(--)	23.3182	23.3266	23.847	24.502	23.54	23.7896	23.5158	23.8218	23.8444	24.5895	23.1058	24.3745
A0A8C0SFI2(--)	27.2968	27.7262	27.2472	26.7291	27.1289	26.8753	27.7568	28.045	27.5522	26.598	26.8664	26.2546
A0A8C0SFR7(--)	27.3241	26.8812	27.1251	27.3284	26.7761	27.0146	27.278	26.9415	27.6596	27.1282	26.8561	26.5614
A0A8C0SG12(--)	33.9235	34.0354	33.9056	34.3962	34.4289	34.1981	33.7243	33.8388	34.0208	34.1866	34.212	33.9818
A0A8C0SG94(ATP2B4)	30.2708	30.0654	29.9959	29.4324	29.5157	29.6315	29.8287	29.9176	29.8069	29.3615	29.3909	29.4138
A0A8C0SG98(--)	24.9128	25.0474	25.1653	22.8059	24.948	25.2314	24.7007	25.0841	24.9846	25.1133	24.9879	22.3675
A0A8C0SGA0(PUF60)	30.5496	30.5533	30.4687	30.6303	30.6401	30.8157	30.2826	30.2609	30.2687	30.4352	30.6168	30.5262
A0A8C0SGB9(--)	25.1638	25.5156	25.2931	25.9981	25.776	25.8938	25.3585	25.2342	25.1638	25.7624	26.1328	25.9398
A0A8C0SGH4(--)	26.6477	26.2197	26.0186	26.7737	26.6534	26.1927	26.1235	26.7445	26.2354	26.5707	26.2639	25.8381
A0A8C0SGI9(--)	30.2836	30.5284	30.1546	30.6062	30.6392	30.6316	30.5368	30.3801	30.4344	30.6999	30.5144	30.6809
A0A8C0SGJ4(OCIAD1)	22.3511	22.3388	27.2208	27.9028	27.5278	22.4419	26.7852	27.7004	26.6253	23.1033	23.3666	23.1066
A0A8C0SGK1(RAPGEF6)	26.0137	23.0624	23.9738	22.9473	23.8353	23.7763	22.3284	23.5632	22.8541	23.5989	23.1056	21.2991
A0A8C0SGL7(R3HDM2)	23.8555	22.9741	22.9863	23.6007	23.2647	23.1927	24.1351	23.3173	21.7763	23.6133	23.5889	22.7971
A0A8C0SGW1(ABCB1)	23.2025	23.8356	23.7441	23.4093	24.0618	23.3013	22.4678	23.18	24.4231	24.0432	24.3705	23.902
A0A8C0SH43(TLE3)	22.7154	23.6203	22.5691	22.9109	23.1439	23.171	23.2109	23.0781	23.2465	23.3415	22.2398	23.3339
A0A8C0SH50(SLC35F2)	22.9116	23.0997	23.2581	23.5631	23.745	23.1544	21.8023	23.7462	23.3756	23.0428	22.362	26.6879
A0A8C0SHD6(LOC475399)	30.1138	30.3975	30.3451	30.3226	30.0963	29.9905	29.9441	29.9078	30.2128	30.1954	30.2402	30.0316
A0A8C0SHD9(--)	23.8891	24.5433	24.2331	24.4054	24.2927	24.1674	24.4087	24.4352	24.8665	24.4012	24.3588	24.1605
A0A8C0SHJ8(ECPAS)	29.6386	29.7062	29.6329	29.7165	29.9675	29.9902	29.778	29.6776	29.6731	29.7456	29.8047	29.809
A0A8C0SHK5(DSG3)	23.6078	22.979	23.5226	22.9095	22.2038	23.0484	24.4591	22.6776	23.5621	23.9799	22.7167	21.9803
A0A8C0SHL8(BCAP29)	22.419	24.2672	23.2712	22.554	22.8785	22.9765	22.8995	23.3295	23.2373	22.7547	23.7487	23.3403
A0A8C0SHQ3(HEATR5A)	27.6264	27.4626	27.3954	27.2444	27.3851	27.6429	27.2669	27.4869	27.7583	27.3061	26.9496	27.1642
A0A8C0SHT7(SPTBN2)	28.3577	28.5153	28.1091	28.7078	28.9526	28.8864	28.7107	28.1837	28.1147	29.0726	28.9343	29.0577
A0A8C0SI53(SLC27A4)	27.7615	28.0863	27.8774	27.8398	28.3899	28.3012	27.5765	27.7595	27.3455	28.2329	28.5143	28.2804
A0A8C0SI63(--)	25.3054	25.1874	25.2191	25.6411	25.6861	25.0056	25.9367	25.5478	25.864	25.7677	25.7792	25.3429
A0A8C0SIE6(--)	28.7904	28.432	28.4012	27.9724	27.6602	27.8823	28.574	28.4665	28.3904	28.0715	27.8737	28.0835
A0A8C0SIR3(IRGQ)	27.8569	27.8356	27.4758	27.8768	27.7599	27.9242	27.8321	27.8272	27.9541	27.9536	27.9114	27.8871
A0A8C0SIW9(MYH10)	25.0084	24.557	24.9846	24.9619	25.1632	25.1374	24.2348	25.0605	24.98	24.5493	22.1719	21.663
A0A8C0SJ08(RBL1)	23.1444	24.1843	23.8526	22.7779	23.5451	23.3322	23.331	22.9445	23.4537	23.2331	21.3727	22.4938
A0A8C0SJ23(SLC12A4)	25.9355	26.5056	26.4227	26.7609	26.2081	26.0695	26.6077	26.8223	26.7801	27.3449	26.8531	27.2978
A0A8C0SJ33(--)	27.7455	27.7572	27.8989	28.3585	28.2597	27.9958	27.8879	27.5145	28.2876	28.7039	28.6566	28.2784
A0A8C0SJ73(PRKAA1)	28.1195	28.221	28.1232	28.1518	28.5035	28.3113	28.3831	28.4047	28.3057	28.212	28.4509	28.0735
A0A8C0SJ90(TAB2)	22.7862	22.5112	23.7324	24.1541	23.8903	23.2589	23.2471	22.5731	23.177	23.7882	23.5571	23.5224
A0A8C0SJD0(ACSL4)	29.9817	30.0419	30.096	30.0808	30.0359	30.1443	29.7035	29.6994	29.7079	30.0583	30.0206	30.0238
A0A8C0SJI1(INPP1)	27.8397	27.594	27.5825	28.3013	28.5128	28.6214	28.0782	27.7068	27.7806	28.078	28.1921	28.1569
A0A8C0SJL7(--)	29.7129	29.6778	29.7407	29.912	30.0955	29.8881	29.8029	29.6429	29.8185	30.0322	29.9299	29.8001
A0A8C0SJR0(--)	24.3947	25.2177	24.6617	24.421	24.6056	24.2511	24.1179	24.3299	23.6342	23.8783	24.21	24.2788
A0A8C0SJR7(--)	28.3619	28.1911	28.6132	28.1114	27.7568	27.7547	28.4411	28.4911	28.818	27.8855	27.4691	27.4551
A0A8C0SJX2(--)	23.081	24.3029	23.0849	22.3984	22.7613	22.9287	23.5107	22.9421	23.9591	22.3386	22.7388	22.4569
A0A8C0SJX4(GLG1)	26.6839	26.8151	26.6027	27.0127	27.2608	26.3221	26.2777	26.4885	26.3429	25.6919	24.7861	25.7427
A0A8C0SJZ9(TRAF6)	22.5458	22.6812	22.989	23.9815	23.2846	24.0043	23.193	22.9372	22.0067	23.3523	22.9292	21.6496
A0A8C0SK10(MLH1)	24.4407	23.4299	23.8133	25.179	24.1324	23.8842	24.8046	24.2737	23.4571	23.3943	25.5189	25.5969
A0A8C0SK32(PPOX)	26.4091	23.9519	26.3384	26.7189	27.3644	26.5566	26.0137	26.1271	26.5014	26.6633	26.4679	26.4047
A0A8C0SK85(--)	27.2388	27.5316	27.2135	28.1012	28.3385	28.5609	27.2548	27.5296	27.473	28.5159	28.6985	28.3743
A0A8C0SKF3(SKIV2L)	26.0933	26.4276	26.3925	26.4543	26.8868	26.6037	26.0384	26.2473	26.1047	26.1916	26.4974	26.2345
A0A8C0SKG6(--)	25.9447	26.3566	26.0672	25.8501	25.1715	25.3474	26.0424	26.2503	25.7583	25.7271	23.1225	25.3151
A0A8C0SKI1(--)	25.9664	26.1698	26.0069	26.1132	25.8068	26.3155	26.4417	26.0807	26.0189	26.0506	25.484	26.0043
A0A8C0SKM2(--)	24.876	25.2349	25.0516	25.2152	25.4908	24.8071	25.5956	25.3359	25.4366	25.0883	25.456	24.6729
A0A8C0SKP0(PUM2)	25.936	25.9135	25.7378	25.0708	24.9767	25.1822	26.0769	25.788	25.7715	24.723	24.7868	25.2534
A0A8C0SKS4(DIAPH2)	26.4636	26.2908	26.7242	26.1178	26.3286	26.0052	26.0625	26.4161	26.4359	26.3023	26.4774	26.4504
A0A8C0SKS8(PRRC2C)	28.9894	28.9591	28.9346	28.2819	28.0638	28.1454	29.2026	28.938	28.9491	27.9086	27.8913	27.8819
A0A8C0SKU0(SLC25A5)	31.3769	31.3719	31.5217	31.7245	31.8804	31.8613	31.2609	31.5092	31.6225	31.949	31.8146	31.9157
A0A8C0SKU9(--)	25.8691	23.338	25.6248	25.0439	25.5193	25.7931	25.0316	22.7618	24.8034	25.1908	24.9883	25.1727
A0A8C0SKV3(--)	27.6315	27.9408	27.8623	27.1934	27.2414	27.25	27.7519	27.9953	27.7393	27.2913	27.4512	27.4566
A0A8C0SL13(UBE2L6)	23.3295	23.3791	22.8163	23.4898	22.2166	23.0008	23.7507	23.9086	22.7298	23.1735	23.033	21.8399
A0A8C0SL61(POR)	27.9985	27.8114	28.0386	27.841	27.7744	27.5765	28.4959	28.0357	28.0977	28.0605	27.8932	27.5266
A0A8C0SL89(--)	24.0411	23.5576	23.0069	23.2294	23.8312	23.2189	23.4869	24.5004	23.7429	21.9824	23.9322	23.4202
A0A8C0SL95(--)	23.8147	23.2792	23.8646	23.7947	24.2482	23.7454	23.9408	24.2567	22.9074	23.6601	24.1527	24.2635
A0A8C0SL97(R3HDM1)	21.643	23.7534	24.3562	22.5515	23.6457	23.1827	22.5667	22.2425	22.8069	22.1876	23.8079	22.8444
A0A8C0SLA1(--)	25.4626	25.5917	25.5594	25.3662	25.6591	25.963	25.6416	25.7887	25.5869	25.8818	25.7733	25.475
A0A8C0SLC6(--)	23.0444	23.7428	23.5658	25.3608	25.397	25.8277	23.0469	21.8835	23.8705	24.2406	22.7523	21.3937
A0A8C0SLE1(DNAJC4)	22.8994	22.359	23.1753	23.8069	22.0283	23.513	22.4035	23.891	23.336	23.6979	22.1057	23.073
A0A8C0SLG6(CGN)	29.1387	29.019	29.0887	28.687	28.7226	28.4273	28.9695	28.8782	29.1391	28.609	28.733	28.4075
A0A8C0SLH7(--)	22.5423	23.3628	22.7007	23.3633	22.324	23.9024	22.7792	23.889	23.0761	22.6699	22.1244	28.2587
A0A8C0SLR3(OGFOD1)	24.3488	23.6622	23.9258	24.272	23.391	22.4715	22.8051	25.0059	23.4748	21.8002	21.5611	22.4884
A0A8C0SLU9(TENT4B)	23.732	23.8589	23.1042	22.0943	24.3295	23.0012	23.4827	22.9223	22.8187	21.9667	23.031	22.8456
A0A8C0SLW9(EPM2AIP1)	26.7675	26.7265	26.6188	26.5018	27.1562	27.1588	26.8466	26.7626	26.8051	26.669	26.475	26.5763
A0A8C0SM21(SHROOM2)	26.582	27.188	26.8494	26.4051	26.2041	26.4665	26.6034	26.5916	26.9331	26.2339	25.2371	26.3653
A0A8C0SM53(CD2BP2)	26.2768	26.5107	26.1727	26.3532	26.1134	25.8226	26.6334	26.2225	26.4476	25.7494	26.0916	26.3293
A0A8C0SMD1(USF1)	22.4168	23.271	23.5248	22.9807	22.8682	22.2328	22.66	23.4375	24.1474	21.9926	21.8684	23.3191
A0A8C0SMF1(--)	23.5476	23.0216	24.2314	23.0263	22.641	22.888	22.7716	22.552	22.3182	22.5624	24.2802	23.0625
A0A8C0SMJ7(--)	27.2374	26.3372	26.7262	27.3401	27.5901	26.5695	26.6421	26.5056	26.4776	26.8629	27.0664	27.254
A0A8C0SMP6(SART1)	27.278	27.6075	27.8968	27.4379	27.649	27.3649	27.5254	27.4908	27.3206	27.4451	27.4099	27.2473
A0A8C0SMX8(--)	27.1173	27.2003	27.1524	27.1357	27.6093	27.6361	26.9543	26.8458	26.8874	27.5599	27.9791	27.3894
A0A8C0SMZ9(TRAPPC11)	26.602	26.9918	26.8948	26.6665	27.0158	26.7249	26.8176	26.6022	26.9438	26.6655	27.2193	26.9256
A0A8C0SN49(CENPT)	23.8921	22.5912	23.3202	23.0227	23.2284	23.402	23.1804	23.5336	23.2908	23.3888	23.2363	23.0431
A0A8C0SN76(FNDC3B)	24.9951	23.0047	24.1287	23.2574	25.3694	24.7215	23.9659	25.1954	25.0187	25.7805	25.3721	24.9107
A0A8C0SNC5(STX8)	24.9858	25.0049	22.7213	23.4974	25.2291	25.2418	25.2348	23.2325	25.6005	23.5291	25.7012	25.6349
A0A8C0SNH1(AARS1)	30.4026	30.4231	30.4359	30.76	30.8264	30.8424	30.2454	30.1408	30.3483	30.7277	30.8684	30.7158
A0A8C0SNN1(SF3B2)	29.4771	29.5733	29.6683	28.9926	29.2754	29.2038	29.5565	29.9295	29.5344	28.9991	28.8414	28.7607
A0A8C0SNQ5(PSMD6)	30.2838	30.2156	30.0634	30.23	30.1624	30.4962	30.1141	30.2344	30.2248	30.4097	30.3914	30.3749
A0A8C0SNS1(--)	26.8538	27.076	26.6589	26.9171	27.0762	27.0638	27.4105	27.0498	26.9407	27.0387	27.1451	27.0588
A0A8C0SNS3(RBBP7)	27.8226	27.7662	28.3638	27.9672	27.9731	27.6344	27.8092	27.8093	27.8446	27.7172	28.0277	28.0715
A0A8C0SNT2(LOC607890)	31.189	31.2236	30.8725	31.6126	31.4692	31.5068	31.1177	31.056	31.1486	31.1459	31.5403	31.2615
A0A8C0SNU7(ERG28)	23.4562	23.3978	22.3226	24.0295	23.9057	23.0476	24.2439	24.2569	23.3795	26.0013	26.1496	22.3292
A0A8C0SNV6(--)	26.7452	26.5402	26.3888	25.6257	24.9403	25.2615	27.1875	27.4126	27.5587	23.1831	24.2017	25.4738
A0A8C0SP22(--)	24.6533	24.4832	24.678	24.5168	24.1942	22.5709	24.2998	24.3097	24.2125	24.1619	24.477	25.0893
A0A8C0SPF0(MED25)	22.7691	23.0653	23.6737	23.1623	23.8098	23.1994	23.0711	24.1344	23.7798	21.572	21.7549	23.9414
A0A8C0SPG3(PPP1R10)	27.1646	27.2686	27.0559	26.9924	27.2922	26.9725	27.7956	27.4115	27.7877	27.4055	27.334	27.4798
A0A8C0SPH9(PABPC4)	28.8354	28.9677	28.8856	29.0928	29.1991	29.5761	28.8216	28.8725	28.8038	29.0427	29.3734	29.3549
A0A8C0SPJ5(--)	26.2234	25.8233	26.4158	26.146	25.7283	25.5447	25.9591	25.9102	26.5498	25.8384	25.8254	25.5773
A0A8C0SPX1(PYURF)	23.9538	23.8614	24.2316	22.8201	23.1819	22.8629	24.2999	23.5872	23.8219	23.7422	23.0883	22.705
A0A8C0SPX7(ETF1)	30.8035	30.6724	30.8015	30.63	30.6594	30.6908	30.7079	30.4479	30.5705	30.7238	30.674	30.5223
A0A8C0SQ45(UTP6)	26.0812	26.0561	26.2727	26.1057	25.8891	26.27	25.879	26.3909	26.1186	25.7451	25.8145	25.9108
A0A8C0SQ57(--)	23.4512	23.7144	23.1219	22.4509	23.9104	23.1203	24.0518	24.0366	23.107	21.9636	24.8185	24.5874
A0A8C0SQB3(--)	22.6463	22.4351	23.2972	23.4598	23.3628	22.9553	24.2572	23.2	22.436	22.2345	22.7203	24.0206
A0A8C0SQK2(--)	22.4346	23.6819	24.0608	24.7177	24.678	22.7662	24.1083	23.9705	23.4715	24.4624	24.4936	24.3334
A0A8C0SQN2(TCF20)	24.701	23.8271	23.1683	22.9543	23.1908	24.1412	23.4112	22.8732	23.7942	24.0798	23.5897	21.6956
A0A8C0SQP4(PMPCB)	27.6458	27.8261	27.7207	28.1579	28.0057	28.1452	27.664	27.5957	27.9096	27.7483	28.212	28.6154
A0A8C0SR01(--)	28.1957	27.9719	28.5333	29.3341	29.3912	29.695	28.4768	28.3087	28.7155	29.813	29.749	29.5872
A0A8C0SRA9(CREBBP)	24.0017	23.3073	22.738	24.5043	24.506	24.2989	21.6945	24.0386	23.4248	24.7276	24.5655	24.2002
A0A8C0SRE9(CHMP3)	25.653	25.7045	25.7537	25.1723	23.2708	25.1286	25.9229	25.7807	26.2014	25.3629	26.052	25.7338
A0A8C0SRF0(--)	27.2127	27.2173	27.4353	26.8305	27.2986	26.946	27.0893	26.9505	27.2504	27.2248	27.0158	27.2763
A0A8C0SRI9(RMND5A)	22.8974	23.4593	22.9284	23.6425	24.0008	24.017	23.5096	22.9019	22.682	22.5285	23.4325	24.2761
A0A8C0SS04(DRAP1)	26.6387	26.6455	26.6539	26.4309	27.3391	27.0544	26.2022	26.9553	26.884	27.1456	25.9898	26.7023
A0A8C0SS43(TMTC3)	24.0004	24.0283	24.5814	25.2651	24.9451	24.6208	24.578	22.5652	24.9466	24.7571	25.1163	25.7887
A0A8C0SS58(GSR)	28.1129	28.2015	28.2322	28.6495	28.6059	28.6607	27.8433	27.8218	27.6016	28.5497	27.9624	27.8144
A0A8C0SS84(RPA3)	26.8392	26.8984	26.9266	26.5725	27.1067	27.2852	26.8756	26.8055	27.1228	26.8846	26.699	26.5905
A0A8C0SSJ3(TAF1A)	22.6103	23.1967	23.3503	22.6609	22.7107	21.8163	22.5737	22.5002	23.244	22.4493	23.201	21.6781
A0A8C0SSQ9(--)	22.1297	23.2866	22.461	23.4188	23.3391	23.1882	23.2588	23.5392	22.1215	23.7775	23.322	22.2428
A0A8C0SSS6(DUSP11)	23.6878	23.3525	23.9849	23.0421	22.5635	23.443	23.9831	23.5003	23.2124	21.7821	21.6096	21.4204
A0A8C0SSX8(--)	24.2127	22.8246	23.8332	22.4043	23.0354	22.9189	24.1806	24.4019	24.2696	23.8661	23.8655	22.1829
A0A8C0SSY9(--)	29.3596	29.2595	29.416	28.7353	28.3289	28.8388	29.2758	29.0196	29.5646	28.5828	28.2853	28.5377
A0A8C0ST40(--)	23.5423	23.7517	24.0068	23.6048	23.1687	23.1137	23.3998	24.039	23.1599	23.9843	19.9509	22.176
A0A8C0ST49(--)	22.4569	22.6836	24.4612	23.1021	23.6238	23.227	23.4861	24.0532	23.7031	25.4109	24.2605	24.7441
A0A8C0STB1(--)	23.8167	23.0943	24.1004	22.6163	23.5101	22.9806	23.8096	24.2281	22.7631	23.1611	22.3611	24.0785
A0A8C0STH5(SIN3B)	22.0727	22.8851	24.3981	23.535	24.5913	24.1045	24.0209	23.51	21.5596	23.6215	23.6326	23.3097
A0A8C0STI1(--)	24.9293	22.9127	23.2357	25.089	23.5066	23.2637	22.8119	24.0819	23.4035	23.8909	22.6295	22.403
A0A8C0STJ7(CTNNA1)	32.1519	32.2257	32.0991	32.1576	32.2915	32.3651	32.2655	32.126	32.3965	32.5138	32.3871	32.4665
A0A8C0STL9(--)	23.2641	22.6516	24.2123	25.0302	23.9971	24.3257	24.5301	22.7835	22.5499	24.8249	24.4342	21.1232
A0A8C0STU7(MRPS26)	25.7263	26.289	26.1148	26.368	26.2215	26.0942	25.8023	23.7106	26.1295	26.5935	26.2644	26.2559
A0A8C0STX0(--)	24.0831	23.2379	22.5894	22.9476	24.427	23.1936	23.0115	23.3534	23.5181	23.1392	23.442	22.3881
A0A8C0STX1(KDM5C)	23.7549	23.1624	23.8587	23.9348	23.0505	22.2269	23.0518	23.4294	22.6749	23.9172	24.1525	22.5754
A0A8C0STX4(NCSTN)	23.0184	23.0234	24.5338	22.6991	24.5112	27.3684	23.1648	23.067	22.4877	23.4415	24.0169	21.8182
A0A8C0SU33(--)	25.6765	25.2745	25.4073	26.326	26.6331	25.8201	26.0686	25.6587	25.9337	26.3307	25.8062	26.113
A0A8C0SU42(TRIP11)	28.3476	28.2712	28.381	28.3878	28.6177	28.3056	28.0869	28.0098	28.2378	28.6616	28.4169	28.4887
A0A8C0SU81(--)	26.1691	23.3124	26.3487	26.2103	26.6827	26.6206	26.2657	25.2367	25.8114	26.3152	26.3168	26.0279
A0A8C0SUA1(DNAJB11)	25.4157	22.4505	24.0513	24.5378	24.1763	24.4085	24.7263	22.4519	24.6616	23.3256	23.2625	22.0976
A0A8C0SUA9(DGUOK)	25.9444	26.3691	26.9365	26.814	27.0325	27.4003	26.5624	26.501	26.3735	26.8369	27.1094	27.1239
A0A8C0SUM9(--)	24.0714	24.2343	24.1999	26.0254	25.6083	26.3515	24.9393	24.6641	24.8958	26.1496	26.2825	21.4715
A0A8C0SUS0(--)	25.8403	25.7454	25.796	26.0051	25.9106	26.1705	25.8076	26.0089	25.5388	26.1707	25.8104	26.1041
A0A8C0SUU0(--)	31.7628	31.6999	31.5351	32.45	32.4706	32.8271	31.8234	31.406	31.5048	32.3195	32.4314	32.357
A0A8C0SV84(ATP2B1)	26.3269	25.7727	26.3383	25.9773	26.0701	26.3754	25.8524	25.8745	25.8508	25.4509	26.0752	25.5778
A0A8C0SVF8(HMGB3)	28.6539	28.8258	28.1995	28.6932	28.3907	28.2675	28.9873	28.8912	28.5846	28.2592	28.5269	28.3447
A0A8C0SVI8(FKBP15)	25.6352	25.66	25.4529	25.9847	26.355	26.1977	25.3872	25.1712	25.4285	26.0973	26.2873	26.1757
A0A8C0SVQ9(ARIH1)	27.0269	26.6313	27.201	26.6999	26.5258	26.6763	26.9397	27.0961	26.8114	26.6615	26.8454	26.7936
A0A8C0SVS8(SS18L2)	22.7959	23.5484	24.7921	24.5149	23.7991	23.3109	23.885	23.7415	23.0395	23.5103	22.5178	24.3857
A0A8C0SVY4(VAC14)	26.58	26.1556	26.3585	26.5493	26.1955	26.6424	26.5266	26.1568	26.4657	26.6808	26.3708	26.3489
A0A8C0SVY6(--)	27.8758	27.5402	27.7877	27.375	26.7933	27.4668	28.4676	28.2466	27.6734	27.1886	27.3662	27.4744
A0A8C0SW51(RBPMS)	23.5168	23.8855	23.6502	24.6099	23.4477	24.5901	23.9535	23.9482	22.1084	24.3612	24.1632	24.177
A0A8C0SWD1(--)	23.4426	22.6459	23.9563	24.6012	24.4442	24.5443	23.1011	23.6138	22.7437	24.5563	24.568	24.8948
A0A8C0SWM0(SREBF2)	23.7507	22.5618	22.7649	24.2537	23.3802	22.9718	23.5739	21.7359	23.1473	24.2936	22.3825	22.9537
A0A8C0SWW1(CNPY4)	23.0818	24.9213	22.4707	23.4494	22.0081	22.538	23.9351	24.0632	22.6987	23.3777	24.9073	23.0151
A0A8C0SX61(USP11)	23.1685	23.6315	23.0062	22.5988	22.2353	22.2414	22.6734	25.1694	23.2852	24.3817	22.7805	22.5765
A0A8C0SX68(--)	32.0044	32.1227	31.9548	31.831	32.0473	32.081	32.3164	32.0418	31.9621	32.0428	32.1285	32.1106
A0A8C0SX95(--)	26.2877	26.5303	25.9812	26.7327	27.113	27.2283	26.316	25.8816	26.2099	26.7985	26.8253	26.7129
A0A8C0SXB6(IMMT)	23.9266	23.5109	23.4542	23.7249	22.7157	23.8245	23.1411	25.0202	23.4086	22.3052	23.5157	19.9158
A0A8C0SXJ4(--)	27.4748	27.3237	27.5978	27.4833	27.351	27.1375	27.1163	27.3426	27.004	27.2158	27.0421	27.1247
A0A8C0SXK5(--)	23.789	23.8749	24.2728	23.8515	23.2977	22.2493	24.8656	22.8082	24.1479	21.4135	22.3044	22.0009
A0A8C0SXN2(--)	29.0424	28.8999	29.2768	28.9563	28.5622	28.6719	28.9119	29.0912	29.4207	28.9569	28.8099	28.6056
A0A8C0SXT4(PTCD3)	27.7537	27.511	27.6581	28.4211	27.8263	28.2063	27.7811	27.8943	27.6745	27.8941	28.1018	28.229
A0A8C0SY39(--)	22.7981	23.348	23.6515	23.9842	24.0802	23.3327	23.2984	23.5239	23.093	22.1927	22.0432	25.9289
A0A8C0SYL4(IMMT)	23.1244	23.7954	23.3765	21.6942	22.6052	23.5312	23.0103	23.0148	22.8246	24.6431	23.6376	22.7488
A0A8C0SYM0(ERGIC2)	25.7008	26.0365	26.2088	22.7967	25.4288	23.3991	25.2912	25.6648	25.1345	25.108	25.3121	22.684
A0A8C0SYM2(TUBGCP4)	24.2685	23.5006	22.9435	22.7136	23.4463	24.8481	23.6029	24.4257	24.5229	24.8697	23.2452	22.3709
A0A8C0SYR7(RBBP5)	23.8232	23.1231	22.6721	23.958	21.799	23.8826	22.9346	23.3177	23.9453	22.7326	22.3123	24.5725
A0A8C0SYX6(EXOC6B)	27.9259	27.5717	27.8148	27.6964	27.7848	27.6335	27.6404	27.4261	27.7146	27.7989	27.7271	27.8535
A0A8C0SYY9(EPS15L1)	26.3922	25.8266	26.0381	26.2685	26.6371	26.6118	26.3732	26.1525	26.1763	26.5016	26.6486	26.6701
A0A8C0SZ03(--)	23.9857	23.1965	24.0706	25.2337	24.8746	23.5177	24.2741	22.6806	22.8966	22.9129	23.2058	23.3685
A0A8C0SZ12(--)	28.4585	23.2535	24.1124	22.4603	23.1124	23.1885	23.1491	23.5578	27.9902	23.2572	24.227	22.0961
A0A8C0SZ25(SLC39A10)	22.0756	23.2696	23.3593	23.4951	21.9822	23.1677	23.1868	23.6725	23.053	23.1346	23.2293	22.5707
A0A8C0SZ55(--)	28.3346	28.6924	28.7292	29.1999	29.324	28.9511	28.4384	28.673	28.4216	29.1831	29.0693	29.0506
A0A8C0SZ63(UTP25)	24.6862	24.8276	24.7182	25.2926	25.4228	24.9169	24.6367	24.6991	24.8991	24.7183	24.4967	24.7892
A0A8C0SZB6(--)	25.7967	25.7771	25.8703	26.616	27.0787	26.9366	25.8405	26.0313	26.1217	26.5956	26.6652	26.8862
A0A8C0SZD5(--)	28.0265	28.3966	28.1316	28.1539	28.2269	28.5653	28.1648	28.3474	27.2918	28.7704	29.3639	27.9479
A0A8C0SZP4(--)	23.4099	22.9899	24.5488	22.751	23.9362	25.6444	23.8981	22.6551	23.5088	23.2243	26.134	26.8424
A0A8C0SZS9(CD109)	23.737	24.1718	23.472	24.5939	24.0619	23.7222	24.6447	23.4875	23.9684	24.5217	23.2586	25.2569
A0A8C0SZX7(PRR12)	25.2015	24.8497	24.5676	24.8478	24.3506	23.3393	24.7476	24.9269	24.8937	24.5562	24.5742	23.555
A0A8C0SZY4(--)	24.777	25.196	24.6735	25.5052	23.7565	22.9147	25.5128	24.8698	25.0466	22.7041	21.3726	22.0483
A0A8C0SZZ4(DNM2)	27.9583	28.6205	28.4116	28.0557	28.1502	27.9617	28.2236	28.3087	28.149	28.7154	28.073	28.2576
A0A8C0T000(METTL1)	22.3937	23.5372	23.6838	23.8831	23.865	23.667	23.5555	23.983	22.0928	22.5192	22.3233	20.9171
A0A8C0T0B0(--)	23.6535	22.9761	24.0938	23.587	26.5583	22.9627	24.6633	23.469	22.4646	26.4129	26.1531	26.2802
A0A8C0T0C4(--)	26.011	26.6417	26.4948	27.0255	26.6249	26.7334	26.5121	26.8267	26.7148	27.0014	26.8796	27.0187
A0A8C0T0J0(--)	22.7998	23.8592	23.0281	23.3675	23.0989	22.2874	23.0739	23.0803	22.5873	22.576	23.0147	22.0933
A0A8C0T0J3(MCM7)	29.3191	29.4973	29.3026	29.9873	29.9633	30.0778	29.6519	29.4818	29.7188	29.798	29.8329	29.789
A0A8C0T0J7(--)	24.0054	23.7032	23.8537	22.7013	24.1217	24.6845	23.0188	23.1192	23.4117	23.8789	23.0195	22.5325
A0A8C0T0Q0(--)	24.7188	24.3918	24.4103	22.9207	23.0862	23.0655	23.6132	23.9828	24.3742	24.0841	24.2445	21.8886
A0A8C0T0R7(--)	23.6912	23.3874	23.8889	23.3026	21.9784	22.9779	23.27	24.036	23.1276	24.4755	22.1682	21.2311
A0A8C0T0X4(TRADD)	28.3376	28.3576	28.5858	28.236	28.9485	28.7234	28.6867	28.468	28.4669	28.419	28.8804	28.795
A0A8C0T0Z1(DHX36)	27.7214	27.8421	28.0028	27.6493	27.5896	27.6241	27.8106	27.9855	27.7895	27.7992	27.7783	27.8074
A0A8C0T1A5(XPNPEP1)	28.8033	28.931	28.7793	28.7447	29.1368	28.8989	28.5773	28.9452	28.8889	28.7733	28.7444	28.6
A0A8C0T1C3(ZNF451)	23.8416	27.054	23.6494	23.3851	28.9246	29.2796	24.7563	28.9533	23.9714	28.8213	29.1396	29.5775
A0A8C0T1P3(MED17)	25.0322	24.6989	24.1673	25.1452	24.5064	25.7627	23.9074	22.5945	23.9252	25.6401	25.5882	24.7167
A0A8C0T1Y9(NIBAN2)	29.8668	30.0509	30.2708	30.2511	30.2324	30.2292	30.2079	30.2666	30.2209	30.4084	30.412	30.3306
A0A8C0T2B3(TFB1M)	23.4187	23.736	23.3759	23.4537	24.6305	24.0968	23.1032	23.6493	22.4008	24.4887	22.925	24.1338
A0A8C0T2F6(--)	33.3507	33.3937	33.2583	33.4946	33.7897	33.7607	33.3952	33.3556	33.568	33.7513	33.9711	34.2151
A0A8C0T2T6(--)	23.9033	22.8898	22.1654	21.5144	26.5756	26.1837	25.7797	23.5008	26.4513	26.6009	26.5648	26.4133
A0A8C0T2T8(AMMECR1L)	24.2404	23.3478	23.2445	23.4719	24.0353	24.4536	25.0761	23.4747	23.137	23.3508	22.4307	23.4241
A0A8C0T3R1(--)	24.6225	22.8297	23.9529	23.6254	23.7308	24.2547	23.5813	21.99	23.1679	22.1476	23.3926	21.9942
A0A8C0T3S7(SRRM2)	27.609	27.7728	27.3427	28.2533	27.9637	27.7644	27.7705	27.6814	27.5248	28.0156	28.1299	28.1428
A0A8C0T3U0(--)	23.3214	22.7102	22.2507	23.9678	25.5702	25.0627	23.3185	23.8249	23.4157	24.6055	24.5051	22.5303
A0A8C0T3U6(POLR1A)	28.476	28.4607	28.501	28.7093	28.8423	29.0438	28.6892	28.5744	28.6496	28.9258	28.6369	28.7962
A0A8C0T4D0(DTWD1)	24.8271	23.262	22.3535	24.2738	25.1117	21.9534	22.9823	24.5493	21.8366	22.3936	23.4277	21.8454
A0A8C0T4D5(--)	21.873	23.5853	23.4769	23.8185	22.3958	23.0401	22.8181	23.4297	21.4351	23.4268	23.3026	21.5537
A0A8C0T4K1(FAM8A1)	23.3605	22.8855	23.5401	23.6941	24.0984	21.646	23.2726	23.661	22.7751	22.8682	24.0472	23.37
A0A8C0T4R0(GMPS)	29.7557	29.9499	29.8094	29.6836	29.6494	29.8479	29.5156	29.7488	29.6564	29.5238	29.5184	29.2829
A0A8C0T4T8(TTC27)	27.66	27.4151	27.5536	28.7552	28.7904	29.1363	27.539	27.7301	28.076	28.8598	28.7761	28.7098
A0A8C0T4Z2(--)	29.4228	29.5922	29.7814	29.9592	29.7989	29.8985	29.4678	29.7339	29.819	30.2477	29.8157	29.8134
A0A8C0T5B3(--)	24.9561	24.7363	24.8546	25.2652	25.023	25.1708	24.9027	24.9595	24.8899	24.7745	24.8128	24.8693
A0A8C0T5B5(SECISBP2L)	24.5155	23.3632	24.9347	24.8586	24.8316	24.2713	24.9906	22.9479	24.7563	25.6673	24.5997	25.6527
A0A8C0T5E3(MON2)	27.1136	27.3208	27.1686	27.4941	27.4993	27.3828	27.3702	27.3654	27.2465	27.487	27.2325	27.309
A0A8C0T5J0(CHUK)	25.4239	24.7106	24.7424	24.859	24.6518	25.0449	25.0008	24.5272	24.8864	25.1885	24.9255	24.8703
A0A8C0T5P2(--)	23.474	22.2916	24.2501	23.9096	23.8574	22.8206	22.9369	22.135	24.436	26.3545	23.165	22.8097
A0A8C0T5U5(DPF2)	26.9527	26.4988	26.8445	27.381	27.8022	28.3971	26.8813	26.821	27.0235	27.4507	27.5062	27.3016
A0A8C0T5W8(--)	23.2386	23.1873	23.4224	22.9579	23.1515	23.0771	23.649	23.8187	23.0269	22.2504	22.3728	24.1156
A0A8C0T5Y9(--)	23.7106	24.2343	23.7905	22.8754	24.0205	23.065	23.6407	23.0171	22.9195	23.5979	23.8019	23.0927
A0A8C0T6E2(TBC1D25)	23.9992	22.7311	23.6388	22.6645	24.549	22.3397	23.998	22.3187	23.8717	22.0039	22.1036	23.6745
A0A8C0T6G2(HMG20A)	25.3987	25.4643	25.5271	26.0913	25.9072	25.301	25.49	25.6887	25.3202	25.8688	25.9965	21.9294
A0A8C0T6H0(MFN1)	23.9554	24.4333	24.0215	24.5287	24.4403	24.6679	24.0981	24.223	24.2831	25.2991	25.1404	25.2771
A0A8C0T6H7(L1CAM)	25.3043	22.7043	23.9434	24.3198	22.9061	22.9098	25.6733	25.9781	26.044	23.6415	25.7403	22.4695
A0A8C0T6H9(--)	30.8818	30.8209	31.1506	30.6516	30.2694	30.2759	31.4716	31.849	31.6712	31.5572	31.2498	31.3216
A0A8C0T6I4(SSR3)	23.0021	23.3342	24.0543	21.8824	23.5944	23.0858	23.2875	24.6609	23.7515	22.2172	22.8416	28.799
A0A8C0T6M0(--)	29.6733	29.4119	29.6626	29.1281	29.109	29.3107	29.4928	29.3124	29.8063	28.9479	29.1078	29.4511
A0A8C0T6P4(CHORDC1)	29.4267	29.9432	29.2856	29.0406	29.3183	29.3625	29.9198	29.7723	29.6606	29.4333	29.2664	29.2186
A0A8C0T6S2(SMPD4)	25.4345	25.7044	25.5627	25.9891	25.5157	25.7717	25.5613	25.4732	25.2488	25.9933	26.0517	25.6866
A0A8C0T7A0(NBN)	24.6635	24.6237	24.3811	23.4076	24.1513	22.5672	23.4222	23.8573	23.733	24.2826	23.2429	23.191
A0A8C0T7D8(--)	23.1481	23.8226	22.6	23.264	23.977	23.0292	23.5774	23.5451	23.3247	22.5413	22.3086	21.9431
A0A8C0T7G8(CMTR1)	26.1124	25.8042	25.5528	26.2042	26.1614	26.5946	26.3633	26.2488	25.9058	26.0889	26.1056	26.123
A0A8C0T7M5(LOC610164)	30.4176	30.7085	30.6418	30.7333	30.7697	30.7021	30.5898	30.499	30.2893	30.548	30.646	30.6357
A0A8C0T7N5(MED15)	23.5995	24.2766	23.0203	23.5315	23.2757	22.43	22.4256	24.1621	23.0043	24.6915	21.8653	23.5491
A0A8C0T7U4(TAP2)	24.6118	24.69	24.2684	24.7726	22.8631	21.349	23.491	25.96	25.502	23.6345	22.8937	21.0329
A0A8C0T7Z6(--)	22.9811	25.1943	24.056	24.8072	23.6608	24.1365	23.4212	25.5592	25.6431	24.5929	23.7167	24.5298
A0A8C0T8A0(GSK3B)	25.6406	25.3296	26.2921	26.0384	26.1563	26.1956	25.6478	25.5446	25.4921	26.0856	26.4485	25.9851
A0A8C0T8G1(SLC39A4)	23.3995	23.9949	22.0614	23.7944	23.6959	23.1155	23.9174	22.3392	23.6162	23.4185	22.1122	22.7811
A0A8C0T8H0(PRKCA)	22.0604	23.9111	21.8016	25.3067	22.6906	23.097	23.6394	23.7593	23.4719	22.8103	22.9024	21.7733
A0A8C0T8L9(GTF2E1)	23.8147	24.7892	24.59	24.6901	23.8547	23.9522	22.9173	23.4582	24.3501	24.6162	23.799	24.1097
A0A8C0T8M3(EML3)	25.9967	25.713	25.6983	25.5686	25.2271	25.1215	25.8667	25.5988	26.2152	25.4312	24.9142	25.3383
A0A8C0T8N2(--)	22.6095	23.2817	23.5502	22.3358	22.1969	22.1564	23.9523	23.3909	23.5848	23.5929	22.976	26.08
A0A8C0T8P0(AKAP8)	25.2549	25.7879	25.3826	24.9341	25.7352	25.4087	25.9504	25.3071	25.9132	25.8418	25.3877	25.5613
A0A8C0T8W7(--)	24.685	24.3801	24.34	24.1893	23.9198	24.5176	24.678	24.3539	24.7133	24.6319	24.3187	24.1342
A0A8C0T9C9(--)	25.4163	24.3341	24.7635	24.9912	25.2522	23.5509	23.0558	23.7584	24.0925	26.3675	21.6461	22.7422
A0A8C0T9D5(PSMD12)	30.9382	30.8544	31.0025	30.6451	30.9522	30.7608	30.8284	30.9941	30.9818	30.6307	30.6278	30.6687
A0A8C0T9E3(--)	26.7584	27.1214	26.3611	26.9512	27.1182	26.8125	27.544	26.8002	26.7398	27.2234	27.3855	27.8213
A0A8C0T9H8(RPLP0)	32.775	32.9942	32.7396	33.0639	33.2061	33.0542	32.9146	32.8955	32.8862	33.1905	32.954	33.0545
A0A8C0T9Q5(--)	25.9461	26.2537	26.1334	25.1756	24.5237	25.3425	25.9304	26.1059	26.0427	25.7936	25.2911	25.2849
A0A8C0T9T0(PSMA1)	28.1872	28.7087	28.4563	27.4451	27.3929	27.4501	28.9685	27.8935	28.6554	27.7651	27.6238	27.7489
A0A8C0T9T3(--)	25.1147	25.5487	25.4083	25.2213	23.6141	25.873	25.2041	25.1439	22.8715	25.0805	25.8878	25.954
A0A8C0T9V4(ATP13A3)	22.4739	23.3384	23.4838	23.7668	23.2277	23.8703	23.0033	23.6268	22.0599	25.7621	22.2088	22.6386
A0A8C0T9X3(RABEPK)	25.5554	25.995	25.6007	23.5037	22.7419	23.3521	25.8095	25.9959	25.9115	26.0238	26.0316	26.302
A0A8C0T092(TAOK3)	26.2689	26.3828	26.4025	26.5973	26.7603	26.8014	26.427	26.5159	26.2034	26.627	26.1971	26.4373
A0A8C0T108(PIH1D1)	25.987	26.2287	26.0203	25.2376	24.6828	24.6249	22.4903	23.6666	21.7284	24.3077	24.7023	24.2303
A0A8C0T149(SPTBN1)	33.0394	33.0264	33.0933	32.8178	32.8563	32.9648	33.143	33.0241	33.0493	32.9881	33.0028	32.9404
A0A8C0T181(--)	28.176	27.6168	27.9623	27.5165	27.6533	27.6434	27.5178	27.7085	27.9904	27.6067	27.6036	27.541
A0A8C0T211(--)	22.7832	23.6404	23.2376	23.1947	23.2443	23.4314	24.2095	23.1215	24.2012	22.7525	22.361	21.9992
A0A8C0T254(SPTLC2)	29.2772	29.234	28.9052	29.259	28.9516	28.9486	28.7095	28.9794	28.7244	29.2055	29.2666	29.4911
A0A8C0T273(--)	26.7946	26.4835	26.9933	26.9873	27.154	27.252	27.248	26.9383	27.1198	27.1431	26.9783	26.9345
A0A8C0T306(--)	22.8878	22.5572	24.0105	22.9381	23.9121	23.1257	23.6903	23.4127	22.994	23.0941	22.2871	23.1668
A0A8C0T318(--)	23.5893	22.2884	26.0869	26.0935	26.3343	26.6064	23.9379	26.1142	22.6126	25.9663	26.7225	26.1113
A0A8C0T358(--)	25.9968	26.333	25.9932	25.7725	25.4888	25.3243	26.366	26.6235	25.8428	25.0696	25.4648	25.5604
A0A8C0T445(EXOSC7)	26.092	26.0929	26.0527	26.6479	26.8887	26.9649	26.04	26.2087	26.138	26.8169	27.0413	26.753
A0A8C0T457(NOP2)	29.0523	28.6546	28.9837	29.4019	29.1389	29.2117	29.0762	28.7228	29.1126	29.4065	29.1268	28.9188
A0A8C0T481(PPFIBP1)	28.6716	28.6436	28.796	28.5301	28.8439	28.8729	28.9855	28.8559	28.8534	28.6637	29.0693	28.8153
A0A8C0T499(HSF1)	24.4984	24.5837	24.4731	24.3581	23.4321	24.6152	24.2317	24.4153	22.4609	21.6617	23.1257	22.3628
A0A8C0T552(BLOC1S2)	23.9806	24.6461	24.2328	23.4969	23.1091	23.0126	26.3952	22.6187	25.1838	24.0791	22.1584	22.4481
A0A8C0T559(GNL3)	27.7667	28.3981	27.8937	28.1725	28.2563	28.0936	27.917	28.0724	27.8432	28.3841	28.0299	28.0224
A0A8C0T605(--)	28.1535	28.5106	28.3112	28.1423	28.1232	27.8594	28.584	28.4573	28.6238	27.8599	27.9537	28.0138
A0A8C0T608(APEH)	27.6034	26.8737	26.9312	27.4818	27.949	27.8425	27.5456	23.5374	27.0518	27.3225	28.1694	27.836
A0A8C0T611(FN1)	26.9937	26.9685	26.9018	27.8362	28.1384	28.279	27.4092	27.4579	27.2687	28.2629	28.2893	28.3629
A0A8C0T623(PDCD4)	22.8655	23.1043	24.1044	22.7379	22.7706	23.1799	23.344	23.3988	22.5796	22.9892	23.1375	23.386
A0A8C0T730(CCT3)	32.2588	32.2346	32.3486	32.2289	32.36	32.3921	32.3912	32.1964	31.9959	32.4004	32.192	32.2079
A0A8C0T760(--)	22.6898	23.1801	23.348	23.5024	23.277	23.5091	22.9374	22.9755	23.112	24.2297	23.8955	22.9314
A0A8C0T765(--)	22.6605	22.8337	23.4446	23.2433	23.0785	22.8278	25.478	23.0725	22.8653	23.8838	23.2258	21.4633
A0A8C0T863(RTN4)	30.1205	30.0948	30.3696	31.3111	31.0445	31.006	30.7679	30.7678	31.0487	30.8823	31.2892	31.8785
A0A8C0T920(SMARCB1)	27.1877	23.5697	26.3697	26.7049	26.4116	26.5421	22.6159	26.5628	26.556	26.4762	26.3727	23.5823
A0A8C0TA17(--)	23.258	23.224	24.0723	22.1404	23.2651	23.7516	23.3835	23.6976	23.8565	22.8426	22.1168	22.709
A0A8C0TA90(MACF1)	29.8976	29.8633	29.837	29.7674	29.8213	29.7931	29.9106	29.7736	29.7385	29.8535	29.779	29.8065
A0A8C0TA99(--)	24.4662	23.8869	23.6593	24.9745	24.8901	25.1297	24.2067	23.5387	24.7284	24.6707	24.6388	24.6737
A0A8C0TAJ4(WIZ)	23.0695	23.8591	22.0877	24.3858	23.7869	22.9938	22.4935	24.8468	22.5158	24.029	21.7613	21.5237
A0A8C0TAM6(--)	26.1184	26.6767	26.3442	25.8043	25.6425	26.0334	26.8484	26.383	26.5209	26.2107	25.7556	25.9532
A0A8C0TAS8(HEPH)	23.9371	24.3435	24.2559	24.6611	24.79	24.3973	24.1807	24.7626	23.8321	25.0294	24.7521	24.1713
A0A8C0TAT1(THADA)	23.1841	25.3683	25.4321	25.5031	25.9387	25.8593	24.1322	25.158	25.293	25.7833	25.7699	25.9252
A0A8C0TAT6(EWSR1)	27.5473	23.3285	28.6647	27.3152	27.549	27.8295	28.1389	27.8367	23.0635	28.0111	27.2119	27.4022
A0A8C0TAY9(--)	24.2071	25.0159	24.4939	24.6228	23.9307	23.6443	23.1301	23.5861	24.1511	24.1169	22.815	21.4173
A0A8C0TB14(--)	27.7591	27.9256	27.7554	28.3226	28.8417	28.7339	27.7407	27.9396	28.0948	28.6452	28.927	28.2954
A0A8C0TB26(PIGS)	27.5469	27.366	27.4339	27.7684	28.0301	28.0221	27.62	27.1923	27.3416	27.7818	28.0674	27.8354
A0A8C0TB66(ATP2C1)	26.6512	26.7129	26.4416	27.202	26.2543	26.6389	26.2032	23.4339	26.3376	26.8503	26.5757	26.6461
A0A8C0TBI6(--)	23.6554	23.486	22.813	23.9422	22.3047	24.5999	23.8331	23.297	22.9036	23.8315	23.0125	22.4427
A0A8C0TBJ8(--)	28.8909	28.8624	29.3589	28.7901	28.7115	28.2736	29.2278	29.25	28.7929	27.9292	28.5128	28.4986
A0A8C0TBK9(DNAJC13)	27.514	27.6656	27.7868	28.1058	28.4341	28.285	27.2944	27.6926	27.7104	28.177	28.228	28.1473
A0A8C0TBN7(--)	23.1304	24.0923	23.9772	22.9636	23.6052	23.207	22.3392	23.8299	24.3269	24.3654	23.3857	21.9837
A0A8C0TBR2(CWC22)	25.9456	26.2028	26.0066	25.5232	25.0365	25.2471	25.7403	26.0241	25.8545	25.2013	24.6442	25.48
A0A8C0TBU1(--)	21.9843	23.4695	23.6219	22.8473	22.9898	22.7589	23.5447	23.3918	23.6281	23.8106	22.8847	24.8906
A0A8C0TBV6(--)	24.7627	25.4275	25.1385	23.7579	24.2537	23.8496	25.2989	25.1585	24.5165	23.6522	21.061	24.0129
A0A8C0TBZ9(EIF3B)	30.516	30.6125	30.3577	30.2508	30.4436	30.4303	30.4801	30.648	30.5237	30.429	30.4569	30.3797
A0A8C0TC64(SLC39A7)	23.2803	23.1131	22.6201	23.9594	23.6492	22.864	22.1598	23.9084	22.1447	22.0336	21.7218	24.6056
A0A8C0TC78(--)	24.1143	25.2165	24.8359	25.2606	25.0516	25.4501	25.158	25.0635	24.8801	25.0999	24.99	25.2976
A0A8C0TCA5(UNC119B)	24.1172	23.4373	24.2953	23.8604	21.8085	23.6319	23.0179	22.5976	23.1536	24.4789	24.1005	22.7229
A0A8C0TCD4(OXSM)	22.8254	22.9312	23.7787	23.9639	24.9488	22.8477	22.7492	23.1814	23.7918	23.1003	25.2567	25.6398
A0A8C0TCD6(SDF2)	22.3304	24.9878	24.5315	23.0603	23.2143	23.6678	23.5121	24.551	23.2202	22.9785	22.7304	23.2698
A0A8C0TCK6(BZW1)	28.3527	28.4828	28.5724	27.9866	28.0695	28.2446	27.7201	28.421	28.5014	28.4519	28.4084	28.328
A0A8C0TCK7(USP8)	26.6539	26.2825	26.7997	25.921	26.7701	26.2843	26.5569	26.4957	26.3037	26.2293	26.4973	26.4319
A0A8C0TCM0(TEX10)	25.9098	26.1404	26.1965	26.5027	26.5142	26.298	25.8701	26.2488	26.3185	26.5524	26.5191	26.4115
A0A8C0TCP3(MARS2)	23.2775	23.5424	23.0728	23.3027	22.938	23.2137	23.2371	24.9816	23.8786	23.1716	22.9235	22.7769
A0A8C0TCQ7(HMBS)	25.7253	26.2008	25.3614	25.638	25.9261	25.7681	24.8381	25.6917	25.5105	25.6566	25.8643	26.2179
A0A8C0TCU2(EMD)	27.5437	27.482	27.4872	27.4393	26.8328	26.9649	27.5609	27.4609	27.7512	27.5254	27.258	27.2017
A0A8C0TCV3(ATP6AP1)	24.9433	22.8952	23.4694	23.9996	23.1031	23.3301	28.7374	23.4226	23.9346	23.1313	23.5333	20.9605
A0A8C0TD28(--)	23.234	24.3788	27.7057	24.4193	23.4228	22.9506	23.1947	23.8164	24.5338	22.7708	23.4686	27.6257
A0A8C0TD64(TUT1)	32.2528	32.2329	32.175	32.4998	32.2454	32.439	32.4694	32.3374	32.4027	32.2943	32.3636	32.3253
A0A8C0TDT9(--)	30.3673	30.2885	30.2985	29.5256	29.7348	29.5757	30.6467	30.4498	30.4716	29.9406	29.8599	29.7636
A0A8C0TDX8(--)	24.8528	24.9331	24.7269	24.513	24.0124	23.7089	24.901	24.9361	25.0618	24.5503	23.8111	24.126
A0A8C0TE03(--)	29.0522	28.6587	28.9109	28.5423	28.5226	28.2705	28.9351	28.7617	28.9988	27.6026	27.5379	27.6004
A0A8C0TE49(RPL32)	31.0924	31.2247	30.7115	30.704	30.3884	30.9523	30.8796	31.2266	30.6455	31.0743	31.175	30.9781
A0A8C0TE66(ITPRID2)	25.8574	26.3499	26.021	25.494	25.9351	25.5358	25.9043	26.0974	25.5664	25.7331	24.8575	26.1104
A0A8C0TE69(--)	26.9835	27.0379	27.0751	25.331	22.6476	25.4024	26.98	27.2796	27.067	25.0763	25.5916	25.3665
A0A8C0TE78(NIF3L1)	23.2764	21.8669	23.5053	25.4967	26.7452	24.3632	22.9643	25.0012	22.6384	25.1908	22.0159	24.5041
A0A8C0TEC3(--)	30.2794	29.4679	30.5738	30.4614	27.7304	29.8118	30.9049	29.5099	31.0434	30.3216	29.6214	30.846
A0A8C0TED0(--)	23.6143	23.7363	23.2696	25.1637	23.2603	26.0453	23.4365	23.5456	24.64	22.3497	22.5037	20.6204
A0A8C0TEI3(DNAJC24)	25.4464	25.4859	23.344	25.5209	25.3067	24.9499	25.2673	24.864	23.2075	24.5467	25.173	25.6637
A0A8C0TEJ3(INTS13)	22.2872	23.1606	23.3663	24.7303	24.744	25.0432	23.9602	23.6396	22.9674	25.0479	24.8423	24.592
A0A8C0TF04(--)	25.9112	24.7628	23.8888	26.8022	27.2213	27.3299	23.8268	23.3637	21.206	27.413	27.3555	26.9356
A0A8C0TF16(--)	22.865	23.3247	24.1083	23.2753	23.5305	22.9995	23.2906	24.1724	21.8706	23.8334	23.5076	23.6946
A0A8C0TF17(--)	25.3178	23.7884	25.2818	25.9009	25.9948	26.4872	25.4409	22.2656	23.013	25.9721	26.0061	25.6566
A0A8C0TF60(--)	22.3352	23.7269	23.819	23.348	23.0193	23.2028	24.1103	23.1731	23.5603	21.0931	22.9581	22.9129
A0A8C0TFI5(TOP3B)	24.9949	23.6368	24.7768	24.9019	23.8541	24.974	22.9624	23.0775	24.9331	24.6461	24.9255	24.3095
A0A8C0TFI9(GATAD2A)	26.4142	26.4466	26.4421	26.3351	26.0032	25.8047	26.7478	26.7753	26.7909	25.7945	25.9406	25.6475
A0A8C0TFL5(PPP3CA)	28.2222	28.0004	27.831	27.7326	27.7332	27.8694	28.2795	27.875	28.0254	27.8275	27.9886	28.2169
A0A8C0TFM0(--)	26.1283	25.8581	25.7117	25.4487	25.5466	26.0619	26.3679	25.9854	26.6054	25.4413	26.1691	26.0845
A0A8C0TFS1(GLO1)	27.0088	26.797	27.0461	26.495	27.3784	27.034	26.7811	26.8447	26.7307	26.2886	26.3227	26.5822
A0A8C0TG56(--)	24.2162	23.8119	24.1704	23.3605	22.9307	23.6568	23.5053	24.0309	22.8207	24.5232	22.7609	23.4664
A0A8C0TG69(PTDSS1)	22.8879	24.7695	24.5907	23.261	23.6288	23.6766	23.8814	23.0466	22.9878	22.1236	23.3433	21.5108
A0A8C0TG82(--)	26.7808	26.5797	26.4614	26.1856	25.2798	25.9772	26.8789	26.4937	26.7244	25.1832	23.7931	25.8335
A0A8C0TGH3(CASP10)	28.3963	28.2253	28.0133	29.3138	29.3877	29.3027	28.7967	28.3677	28.2866	29.0536	29.41	29.3528
A0A8C0TGM8(IGBP1)	26.6769	27.188	26.7603	27.026	27.2554	27.3793	26.7894	26.984	26.5037	26.8901	26.4896	26.9422
A0A8C0TGU9(--)	23.4175	24.0769	24.5135	22.4567	23.0641	23.2934	23.694	24.7186	22.5243	23.7555	22.7335	22.1953
A0A8C0TGV4(--)	22.4498	23.6036	23.8632	24.4592	22.054	23.9939	23.023	22.92	24.4098	24.3629	24.6432	25.2126
A0A8C0TGW8(TRIP12)	28.3161	28.1863	28.3354	28.1448	28.2532	28.2574	28.3986	28.3152	28.4697	28.0158	28.1451	28.3074
A0A8C0TGZ3(--)	23.7248	24.6354	23.6707	22.4702	23.4498	23.1109	23.2941	23.5349	22.4815	22.175	22.5419	24.3102
A0A8C0TH17(--)	29.4435	29.6005	29.6024	29.5078	29.7102	29.3903	29.5705	29.638	29.5494	29.4778	29.3518	29.4565
A0A8C0TH25(--)	23.5287	23.854	24.0054	22.8506	23.3197	23.8802	23.7035	23.5284	23.5238	23.4135	22.4095	22.3357
A0A8C0TH29(--)	30.8974	30.6855	30.7608	30.9536	31.0168	31.0887	30.7029	30.7244	30.529	30.761	30.9614	30.9452
A0A8C0TH41(ACY1)	28.3188	28.3584	28.1675	28.6285	28.7835	28.4638	28.4073	28.2659	28.4937	28.5119	28.7593	28.7523
A0A8C0TH60(--)	29.1354	23.8975	29.369	29.742	29.461	29.4845	28.953	29.6755	23.3289	29.4344	29.5671	29.7197
A0A8C0TH91(MTDH)	27.3953	27.6474	27.6043	27.3482	27.4768	27.0088	27.2884	27.3962	27.2623	27.3824	26.991	26.9734
A0A8C0THG0(GBF1)	27.6328	27.9434	27.9497	28.3756	28.4882	28.5768	27.7549	27.8782	27.9299	28.6673	28.5967	28.4672
A0A8C0THS5(--)	28.6821	28.5964	28.3948	27.7813	28.0447	28.146	28.6793	28.7289	28.6811	28.2076	28.6125	28.1657
A0A8C0THS7(OGA)	27.5156	27.3818	27.2172	27.8192	27.6343	27.8469	27.5192	27.5653	27.5466	28.0716	28.0272	28.003
A0A8C0THV3(IFT80)	22.7502	24.2824	23.3744	23.5443	23.7403	23.4372	24.0367	22.8519	23.2575	23.0935	22.9373	23.4605
A0A8C0THV4(TJP1)	29.2634	29.1078	29.2194	28.2752	28.3878	28.3447	29.0778	29.1985	29.149	28.5091	28.4065	28.559
A0A8C0THX2(ZNF280C)	23.4876	22.8794	23.9355	23.4116	24.3166	23.8693	23.1211	23.3363	23.4674	23.6673	22.2541	22.1181
A0A8C0THZ8(SF1)	29.4912	29.6968	29.3929	29.6935	29.332	29.1173	29.8186	29.4832	29.7087	29.513	29.1287	29.3783
A0A8C0TI33(--)	27.49	27.5608	27.3199	27.7195	28.1692	27.8089	27.4752	27.4696	27.6459	27.739	27.8956	27.7986
A0A8C0TI73(--)	23.8279	23.5808	24.7583	24.0446	23.2659	22.8968	23.4276	24.2481	23.0167	23.0951	20.9218	22.7845
A0A8C0TI74(--)	25.8717	25.7822	25.9074	25.8095	25.725	25.9015	25.7031	26.3685	25.7027	26.2772	25.6759	26.0292
A0A8C0TIE2(--)	24.0321	23.9461	23.3276	22.6474	24.0612	24.6065	23.6215	23.7457	22.9145	22.7911	25.125	21.5139
A0A8C0TIF1(--)	24.3189	23.2988	24.1308	23.1651	24.5667	24.8927	24.9524	23.9091	24.5366	24.397	24.11	21.6655
A0A8C0TII6(--)	30.1615	30.0695	29.9073	30.4032	30.4886	30.5538	30.2804	30.3138	30.3989	30.6685	30.9158	30.9775
A0A8C0TIJ5(ISYNA1)	26.5406	26.7384	26.5843	26.7915	26.8775	27.0307	25.9947	26.1252	26.1587	26.918	26.986	26.9805
A0A8C0TIM3(--)	23.2011	23.5573	23.5092	23.5082	23.6165	24.296	23.72	24.1053	23.3904	22.7886	23.4661	22.8739
A0A8C0TIN5(--)	26.0503	25.9597	25.9404	26.3034	26.6882	26.3593	26.3265	26.4341	25.876	26.5162	26.5797	26.4751
A0A8C0TIN7(OPA1)	28.9791	28.7087	28.9882	29.084	28.8688	29.1421	28.8638	28.8328	28.8714	29.1199	29.0633	28.8497
A0A8C0TJ11(--)	23.2789	23.5021	23.4782	22.9238	23.2675	22.5897	23.7992	23.6866	23.4171	22.8169	22.9146	23.0004
A0A8C0TJ16(TBC1D23)	25.8704	25.6893	25.3598	25.2061	25.5319	25.2447	26.08	25.3445	25.3455	25.3318	25.3632	25.6547
A0A8C0TJ18(PIN1)	27.2994	26.8908	27.2969	26.2412	27.0875	26.7951	27.2122	27.1596	27.6139	26.7577	26.9223	26.5819
A0A8C0TJ37(TAMM41)	23.2834	23.0624	22.9787	25.8909	25.4074	25.1432	24.4053	23.1142	24.1748	25.4074	25.7731	25.4439
A0A8C0TJE0(IKBKG)	27.2933	27.4045	26.9807	27.4016	22.9011	26.6468	27.5659	27.1821	27.305	27.0264	27.3359	26.8611
A0A8C0TJJ5(--)	24.2802	24.7936	24.195	23.3696	22.9243	22.9982	23.5503	23.5316	23.0335	21.9779	22.8888	27.3291
A0A8C0TJJ8(--)	24.0738	23.1147	23.7589	23.6531	23.8885	22.7215	23.8039	22.7772	24.0546	22.2696	22.6117	23.2338
A0A8C0TJR1(--)	23.8842	23.2462	24.4404	23.6982	23.2674	22.6553	22.9958	23.478	24.495	22.316	22.8432	23.504
A0A8C0TJT2(CERS5)	23.1525	24.3338	23.2574	24.3582	25.7745	25.6032	22.9428	23.1466	22.8953	25.5832	25.8788	21.3408
A0A8C0TJW4(--)	24.5358	24.3281	24.6008	24.9701	24.3789	24.3602	23.9578	25.1548	23.1167	25.1542	24.9166	25.2471
A0A8C0TK39(--)	23.5834	23.4631	22.262	24.3394	23.7524	24.0565	23.3247	23.7358	23.3699	23.7307	23.0978	22.0512
A0A8C0TK80(--)	23.603	24.2326	23.4215	24.4649	22.9288	23.4103	22.3384	24.3432	23.2294	24.0083	22.0766	23.2653
A0A8C0TKG1(MANBA)	22.6605	23.0833	23.3274	24.6827	23.3165	25.0048	23.254	24.9461	22.9401	24.6661	24.9051	25.1993
A0A8C0TKH8(POLR3D)	22.2127	23.4682	23.3776	23.6499	22.6146	23.3277	24.5427	22.9776	22.9981	22.8278	22.8216	22.8248
A0A8C0TKP5(USP30)	23.7586	23.314	23.5405	24.432	23.3224	22.691	22.2502	23.4571	23.4133	22.7268	23.0996	24.6599
A0A8C0TKV7(IGF2R)	26.9243	26.8284	27.1784	26.7136	27.1571	27.0596	26.6534	26.5165	26.717	26.9214	26.727	26.3891
A0A8C0TKY5(PDLIM2)	25.9126	26.2445	26.0037	22.505	22.6344	26.1957	25.8716	25.6705	21.9378	26.1452	25.8313	26.0131
A0A8C0TL14(ZDHHC20)	24.8539	22.8492	24.1019	24.513	21.8973	24.7397	24.517	23.9855	23.8917	25.1043	25.0505	24.8825
A0A8C0TL57(NFYB)	22.3425	23.2801	24.6656	23.3356	22.6466	24.3802	21.721	23.6574	24.4358	23.4651	22.5495	25.1264
A0A8C0TLF4(--)	23.3411	23.0523	22.1205	24.1978	22.2605	23.9831	23.0492	23.6798	23.0863	23.3784	23.105	22.3285
A0A8C0TLJ7(--)	26.3044	26.0053	26.1161	25.9474	25.7506	25.9864	26.8049	26.2598	26.0408	25.8566	25.698	25.3381
A0A8C0TLK3(PTPN6)	25.7043	25.4564	25.2401	24.9526	24.956	25.1391	25.5833	25.3469	24.5457	24.8105	24.3561	25.3056
A0A8C0TLR9(RCHY1)	23.5032	24.0315	24.1326	23.0428	22.4422	23.4837	23.2501	23.59	22.8941	24.0879	22.4978	22.3787
A0A8C0TLW9(KRT8)	35.6737	35.6003	35.7242	35.5863	35.4012	35.2472	35.4622	35.8151	35.6376	34.923	35.3185	35.448
A0A8C0TM65(TRMT1)	26.2381	26.4426	25.9438	27.2287	26.843	26.9903	26.322	26.5649	26.3971	27.0042	26.8175	26.484
A0A8C0TM83(--)	25.7153	25.8959	25.5361	25.9955	26.4668	26.3956	26.0174	25.799	25.2771	25.5394	26.0948	25.6894
A0A8C0TM85(--)	25.698	26.174	25.7191	25.6752	26.262	26.2282	25.7599	25.7829	25.7181	26.0279	26.1963	26.4012
A0A8C0TM99(--)	26.1273	26.3827	26.4953	26.3437	26.6918	26.8898	25.7245	25.5354	26.478	26.2776	26.3392	25.8873
A0A8C0TMA2(PHF6)	22.4472	23.0552	22.6144	23.5528	22.7585	24.3345	22.4966	23.4003	22.4967	22.5738	22.9061	22.8557
A0A8C0TMU9(--)	23.7078	23.2881	22.9707	23.7425	24.3523	25.1644	23.7993	24.321	23.4513	25.2113	25.0451	23.7389
A0A8C0TMW6(--)	29.5889	29.4971	29.4967	29.4514	29.5028	29.5529	29.4086	29.5246	29.5487	29.5647	29.7863	29.5965
A0A8C0TN08(JAGN1)	27.6123	27.7773	27.9285	27.7716	27.346	27.6699	28.029	27.7505	27.5353	27.8143	23.1345	27.1859
A0A8C0TN69(NOP10)	23.4635	25.6278	25.6609	25.6619	23.7699	23.3133	22.1952	25.9269	26.1193	25.2979	25.5877	25.4995
A0A8C0TN72(PSMD1)	22.862	23.4229	24.0712	23.0975	22.9649	22.9415	22.4068	23.6439	23.4669	22.4591	23.1871	25.2864
A0A8C0TNF0(--)	23.9833	22.9406	23.1729	24.0668	22.9308	21.5239	23.2898	22.3059	23.7642	22.6688	23.4892	23.1421
A0A8C0TNH1(ATP10D)	24.9945	24.8312	25.0468	24.5318	25.1024	24.6536	24.8921	25.134	25.0245	25.3455	24.8352	24.7242
A0A8C0TP28(VPS37B)	25.4595	23.6158	24.0192	25.2648	24.9474	24.0842	23.6581	25.814	25.7135	22.9158	22.8818	25.069
A0A8C0TP84(--)	25.3141	24.6748	24.8115	26.4206	25.9344	26.2572	25.7614	25.2295	25.6103	26.3198	25.7272	26.0715
A0A8C0TP95(MICU2)	25.2458	25.8193	25.9055	23.5976	25.0179	22.5864	25.7374	25.6102	25.4449	26.2566	26.0784	25.8419
A0A8C0TPA9(--)	24.4019	22.433	23.3187	22.7144	22.4973	22.0333	25.0885	24.3518	22.2617	23.4625	21.8583	22.7254
A0A8C0TPB1(ATF7IP)	24.474	21.567	23.0675	25.0474	24.4403	24.7926	23.4606	24.4802	23.2624	24.6836	24.3701	22.037
A0A8C0TPG4(--)	23.9147	24.6935	22.6682	24.0182	23.1427	21.6439	23.8894	23.2083	24.6567	23.4138	23.4404	25.2951
A0A8C0TPJ0(--)	22.0722	23.9667	22.8173	22.4209	23.8786	21.463	22.2493	22.8674	23.6141	22.2143	23.7606	23.0515
A0A8C0TPU2(--)	24.2529	23.8874	23.2276	23.862	23.3287	22.8257	23.2321	23.6482	23.5435	22.9731	22.8351	22.4722
A0A8C0TPY0(CNOT9)	26.6604	26.7954	26.8599	27.2075	27.0845	27.1958	27.2006	27.0483	27.1867	27.2141	26.8846	26.7647
A0A8C0TPY1(--)	23.3034	22.0287	23.4361	22.7061	23.7602	24.4799	23.5424	23.7677	24.961	22.5029	24.7441	21.7144
A0A8C0TPY7(PSMD1)	31.1425	31.173	31.0645	31.0772	31.1198	30.9133	31.1281	30.8972	30.9612	31.1858	31.1151	30.9519
A0A8C0TPZ8(--)	23.6823	23.9148	23.7946	23.6409	23.7445	23.4368	22.6907	23.5344	23.2741	23.549	23.651	22.0458
A0A8C0TQK5(--)	34.0779	34.2626	34.3662	34.163	34.1385	34.6621	34.3347	34.6831	34.7211	34.2962	34.2892	33.8574
A0A8C0TQQ4(--)	26.5185	26.0098	26.6536	26.3436	26.4171	26.2813	26.676	26.8039	26.8479	26.698	26.2895	26.5373
A0A8C0TQR1(ZNF638)	25.6819	25.767	26.3796	25.6788	25.6922	25.758	25.8979	26.174	26.3482	22.6225	25.2	25.881
A0A8C0TQT4(BRK1)	23.7457	23.813	23.4129	23.5303	23.5441	22.6134	22.4916	23.1682	22.465	23.2943	24.1201	25.9592
A0A8C0TQU6(--)	27.9059	27.623	27.7049	27.9622	27.4669	27.956	27.5551	27.8664	27.4662	27.8442	27.8909	27.568
A0A8C0TQV4(--)	25.2585	26.6565	25.2934	27.5911	22.4494	26.7318	25.6564	25.4166	25.748	26.6147	26.5146	27.6588
A0A8C0TQV9(EIF4ENIF1)	23.2769	23.4262	24.2588	24.0158	23.4179	23.3513	23.966	24.1623	23.0162	22.6408	23.9737	21.74
A0A8C0TR87(TRAM1)	23.2909	24.0106	22.6607	23.514	22.8368	25.5089	22.7991	24.4564	21.5828	22.1443	25.3172	25.1899
A0A8C0TRI3(ATAD1)	26.8795	27.1766	26.9576	27.4455	27.5098	27.5534	27.2359	27.0253	27.0037	22.2024	27.5578	27.5254
A0A8C0TRN3(--)	27.2995	27.6548	27.8271	27.7991	28.1415	28.0603	27.6265	28.0788	27.9522	27.9495	28.1226	27.9357
A0A8C0TRX2(URB1)	26.5833	26.5933	26.7614	27.4353	28.0381	27.7083	26.7281	26.9228	26.7717	27.7739	27.8364	27.7201
A0A8C0TRX4(SPX)	26.0224	25.4834	25.783	26.7971	26.8983	26.8315	26.1103	25.7881	25.7794	26.7829	26.8921	27.1745
A0A8C0TRY6(--)	24.0047	28.7162	23.8208	28.8646	28.4811	28.3982	24.3549	28.4299	28.3033	28.5618	28.1084	27.4802
A0A8C0TS00(PSMD2)	30.6384	30.8153	30.88	30.8121	30.535	30.7792	30.9969	30.8263	30.7183	30.7443	30.5797	31.36
A0A8C0TS18(--)	26.373	25.6267	26.1353	26.2895	25.8779	26.005	25.6727	26.1372	25.7784	25.4385	25.8298	25.4269
A0A8C0TS29(MED12)	23.8041	24.2019	23.8333	23.7996	23.1186	22.462	24.2128	23.9511	23.2048	23.6557	23.786	22.2803
A0A8C0TS59(BAG3)	28.8881	28.7533	28.8016	28.9172	28.5193	28.6669	28.5555	28.5341	28.697	28.4322	28.4914	28.5341
A0A8C0TSE7(--)	28.2265	28.3369	28.0006	28.1193	28.3411	28.1933	28.184	28.6855	28.0991	27.8062	28.1035	28.097
A0A8C0TSG5(--)	23.9859	23.3974	24.0547	24.8982	25.0713	24.8221	23.2045	23.6014	23.5482	24.5917	24.5027	25.0906
A0A8C0TSI6(CAMK2D)	29.6329	29.908	29.8262	29.8944	29.6169	29.7771	29.5387	29.7268	29.5256	29.4433	29.482	29.6177
A0A8C0TSQ5(DIS3L2)	24.8942	24.7357	23.792	25.1545	24.7002	24.7716	22.6128	23.8881	22.8516	25.2633	22.4383	25.123
A0A8C0TSW1(PDCD6)	26.981	26.5928	26.2791	27.1273	26.5147	26.7331	27.3218	26.3648	26.0526	27.2099	26.0991	27.0893
A0A8C0TSZ8(VPS33A)	23.7733	24.1163	23.3787	25.5472	25.7364	25.4141	21.89	23.3891	24.177	25.256	25.2975	22.2256
A0A8C0TT35(--)	27.6871	27.3996	27.426	27.0832	27.1771	27.3966	27.3966	27.4805	27.4832	27.2465	27.3934	27.2011
A0A8C0TT37(--)	23.4752	24.2691	23.1355	22.7657	24.0202	24.0508	23.8184	22.1706	22.7434	23.3265	21.9933	23.0228
A0A8C0TT94(PCLAF)	21.8981	23.2725	22.551	23.1769	23.2952	22.3702	23.1776	22.8407	23.1919	21.9024	22.9034	21.8667
A0A8C0TTC2(STK4)	28.5836	28.4923	28.5577	28.0912	28.4998	28.3183	28.4753	28.4175	28.5492	28.3276	28.5899	28.3534
A0A8C0TTE5(--)	25.0957	23.3916	22.4643	23.9382	23.5029	23.9336	24.6099	22.3483	24.0235	23.3302	23.2788	23.8256
A0A8C0TTJ0(EEF1A2)	23.0251	22.8793	23.9137	22.6806	23.5461	23.0567	24.604	24.1529	21.9202	21.593	22.606	22.6748
A0A8C0TTM0(--)	24.8889	23.7402	23.2565	22.5618	23.5964	22.3395	22.6493	23.4775	23.2736	23.7399	22.3955	21.2313
A0A8C0TTY7(--)	23.5843	23.6474	22.4833	23.1307	22.5273	23.5364	23.3405	23.6484	21.7275	22.592	21.538	26.0366
A0A8C0TTZ6(--)	25.3005	25.1251	25.2642	25.2071	25.4117	24.9771	24.4734	25.101	25.0475	24.848	24.7676	24.7784
A0A8C0TU07(HNRNPLL)	27.1272	27.3163	27.1008	26.8861	27.1599	26.9799	27.1307	26.8439	27.1186	26.8141	26.7511	26.7183
A0A8C0TU27(ERC1)	28.2359	28.0773	28.5214	27.7855	27.4686	27.9291	28.3109	28.294	28.5056	27.6485	28.2905	28.2665
A0A8C0TUN3(--)	27.8732	26.6659	27.4045	27.7626	26.064	27.0774	26.9738	26.9464	27.1541	27.3122	26.8388	26.5779
A0A8C0TUN5(EPHB3)	24.3434	23.5356	23.7953	24.6322	24.7571	24.1498	23.2433	22.6498	23.2193	22.9635	24.722	24.8859
A0A8C0TUR1(SEC61A1)	25.9003	25.8921	26.1682	26.9184	27.0897	26.7197	25.7527	26.279	26.0483	26.6803	27.362	27.4515
A0A8C0TUV1(USP25)	24.7452	25.1524	23.9725	25.14	25.7581	24.9757	24.8768	24.6345	23.3104	25.2448	25.7328	25.1246
A0A8C0TUW0(PITPNB)	28.7272	28.5712	28.4816	28.2949	28.0018	28.1992	28.5624	28.5378	28.5837	28.2132	28.0655	28.1176
A0A8C0TUW5(--)	28.9131	29.0619	28.9611	30.0813	30.3192	30.297	29.3794	29.5693	29.5478	30.3242	30.4666	30.1669
A0A8C0TV67(--)	23.2684	23.0359	22.0717	25.7421	25.6241	23.0552	24.4637	23.8431	22.9161	23.5921	23.5006	22.2028
A0A8C0TVM6(--)	32.7088	32.5229	32.4553	32.6785	32.498	32.5948	32.2076	32.5353	32.4056	32.6993	32.5885	32.3398
A0A8C0TVP2(--)	23.6736	23.3263	24.6504	24.4694	23.4977	23.5885	23.1821	25.2802	23.3492	25.0267	22.5689	25.7365
A0A8C0TVS7(CREB1)	25.7166	24.7615	25.4799	23.1569	23.8	26.3019	22.7675	25.7812	25.9086	22.6612	26.0878	26.0896
[truncated: 4,293 more rows]
