# Supplementary material for: Production, Passaging Stability, and Histological Analysis of Madin–Darby Canine Kidney Cells Cultured in a Low-Serum Medium
Source: Vaccines (Basel). 2024 Aug 30;12(9):991. doi: 10.3390/vaccines12090991 (PMC11435615; doi:10.3390/vaccines12090991)
Supplement: Supplementary file 1 [file vaccines-12-00991-s001.zip › Supplementary File S3/proteome/2.Quantification/stats/ly_correlation_matrix.txt]

	3-1-infected	3-2-infected	3-3-infected	3-4-uninfected	3-5-uninfected	3-6-uninfected	5-1-infected	5-2-infected	5-3-infected	5-4-uninfected	5-5-uninfected	5-6-uninfected
3-1-infected	1	0.933330462861085	0.939370417839423	0.905596360861189	0.902471211297741	0.901764114765584	0.933460910663773	0.931178002369064	0.92668714048724	0.896209978713	0.890537041956193	0.855775121550325
3-2-infected	0.933330462861085	1	0.939523950895412	0.901610555836709	0.899247608754089	0.89929816918539	0.926484398303937	0.933640434140602	0.921995751458454	0.892175321911166	0.885452807060362	0.856994360268101
3-3-infected	0.939370417839423	0.939523950895412	1	0.902035536875837	0.897322908043789	0.896954782091974	0.925207102010641	0.9321763649641	0.925348363091478	0.892682434910923	0.886243764571724	0.854095726303654
3-4-uninfected	0.905596360861189	0.901610555836709	0.902035536875837	1	0.93908110187211	0.931770808756114	0.896249744155331	0.895645818680674	0.892463426036583	0.928375502308146	0.922515040252314	0.890530405259348
3-5-uninfected	0.902471211297741	0.899247608754089	0.897322908043789	0.93908110187211	1	0.934545503629722	0.89167439796224	0.893572541921069	0.890841360010111	0.927038572801206	0.925946539782957	0.892784892916064
3-6-uninfected	0.901764114765584	0.89929816918539	0.896954782091974	0.931770808756114	0.934545503629722	1	0.894851052558175	0.892708625109184	0.891663394908545	0.929281057240446	0.925650382347648	0.886864174721472
5-1-infected	0.933460910663773	0.926484398303937	0.925207102010641	0.896249744155331	0.89167439796224	0.894851052558175	1	0.930436570923508	0.923961563898198	0.887311981532178	0.879857295854654	0.851788260796303
5-2-infected	0.931178002369064	0.933640434140602	0.9321763649641	0.895645818680674	0.893572541921069	0.892708625109184	0.930436570923508	1	0.92598877405771	0.890454319006073	0.880877942385377	0.852503352252262
5-3-infected	0.92668714048724	0.921995751458454	0.925348363091478	0.892463426036583	0.890841360010111	0.891663394908545	0.923961563898198	0.92598877405771	1	0.88661630697342	0.880556188349235	0.849393657688617
5-4-uninfected	0.896209978713	0.892175321911166	0.892682434910923	0.928375502308146	0.927038572801206	0.929281057240446	0.887311981532178	0.890454319006073	0.88661630697342	1	0.933808837802726	0.896981435682637
5-5-uninfected	0.890537041956193	0.885452807060362	0.886243764571724	0.922515040252314	0.925946539782957	0.925650382347648	0.879857295854654	0.880877942385377	0.880556188349235	0.933808837802726	1	0.898194514045506
5-6-uninfected	0.855775121550325	0.856994360268101	0.854095726303654	0.890530405259348	0.892784892916064	0.886864174721472	0.851788260796303	0.852503352252262	0.849393657688617	0.896981435682637	0.898194514045506	1
