# Supplementary material for: Production, Passaging Stability, and Histological Analysis of Madin–Darby Canine Kidney Cells Cultured in a Low-Serum Medium
Source: Vaccines (Basel). 2024 Aug 30;12(9):991. doi: 10.3390/vaccines12090991 (PMC11435615; doi:10.3390/vaccines12090991)
Supplement: Supplementary file 1 [file vaccines-12-00991-s001.zip › Supplementary File S3/proteome/3.Difference/compare/3-infected_vs_5-infected/3-infected_vs_5-infected_compare.txt]

#Accession	log2FoldChange	Pvalue	Padjust	Difference
P25473(CLU)	-1.15455784969603	1.14889706915032e-05	0.0292558779990988	Down
A0A8I3PZ15(TGM2)	2.25006689110277	1.1787799032673e-05	0.0292558779990988	Up
A0A8C0QDA9(TMSB10)	9.63001001383977	1.41636792406076e-05	0.0292558779990988	Up
J7NP21(IFGGB2)	-3.9062615836108	2.25095125744296e-05	0.0292558779990988	Down
A0A6S4Q1S4(DLA88)	-0.707663826859335	2.32484726629837e-05	0.0292558779990988	Unchanged
A0A8C0TFI9(GATAD2A)	-0.337065636964535	3.12891157692534e-05	0.0323446135541056	Unchanged
A0A286R219(EPHA2)	-0.7898138733355	3.59841536679496e-05	0.0323446135541056	Unchanged
Q2TJA4(OAS1)	-0.997058780818001	0.000111938078589721	0.0880392988108155	Unchanged
Q2KM16(Oas2)	-1.0907166378556	0.000137505919242615	0.0885514369680377	Unchanged
A0A8I3S6V8(SLC23A2)	1.02591804786664	0.000145693409992839	0.0885514369680377	Unchanged
A0A8I3PSC7(RRM2)	-0.741932726484301	0.000167437298533636	0.0885514369680377	Unchanged
A0A8I3Q9Y0(TOPBP1)	-0.658429701388332	0.000168883859443174	0.0885514369680377	Unchanged
A0A8I3PX00(STAT1)	-0.722020330870301	0.000188801116652712	0.0913021772817433	Unchanged
A0A8P0T3A1(CCZ1)	3.24541801270873	0.000203151697702544	0.0913021772817433	Unchanged
A0A8I3P2C1(TMED2)	4.6546696627057	0.000279198049706928	0.1171142752504	Unchanged
A0A8I3MQ46(BUD31)	-1.03314705321293	0.000340790706289865	0.128225386192664	Unchanged
A0A8C0QLT0(--)	-1.03181422854653	0.000346444940444261	0.128225386192664	Unchanged
A0A8I3PYB2(ATP2A2)	-0.214846933407699	0.000426095143372611	0.141679379702574	Unchanged
A0A8P0T268(PML)	-0.596384031559968	0.000434297714365758	0.141679379702574	Unchanged
A0A8P0PNE4(GSDMD)	-0.471671883972299	0.000498379410107491	0.141679379702574	Unchanged
A0A8C0SJD0(ACSL4)	0.336251677806668	0.000528675698111962	0.141679379702574	Unchanged
A0A8I3Q526(BCL2L13)	2.84540726744007	0.000542084943942669	0.141679379702574	Unchanged
A0A8I3MNF1(SNRPA)	3.6860905202485	0.000550093152240561	0.141679379702574	Unchanged
A0A8I3PJD1(CMPK2)	-1.71129559002443	0.000570595727367112	0.141679379702574	Unchanged
A0A8C0QP73(--)	-3.00031106573233	0.000612128232574203	0.141679379702574	Unchanged
Q7YQC6(HSPA1)	-0.364196716351536	0.000627354222272664	0.141679379702574	Unchanged
A0A8I3MVW3(CNOT8)	2.0704455645885	0.000637988362853531	0.141679379702574	Unchanged
A0A8I3PUT7(ZFPL1)	0.704070961726003	0.000654724848800905	0.141679379702574	Unchanged
A0A8I3S7J8(NT5C3A)	-2.03668035742637	0.000668615939544659	0.141679379702574	Unchanged
A0A8I3RZP8(RNF213)	-1.8734532721549	0.000680255257175711	0.141679379702574	Unchanged
A0A8C0M248(MYH14)	0.656694676156	0.000698038901903971	0.141679379702574	Unchanged
A0A8C0NUC0(XRCC5)	-0.458644026080666	0.000740785009073108	0.145656852409	Unchanged
A0A8C0RCF1(NANS)	0.497293153573732	0.000807868112435997	0.150660670276538	Unchanged
A0A8P0PKV0(KANK2)	-0.303111505002899	0.000840886285722114	0.150660670276538	Unchanged
A0A8C0SGA0(PUF60)	0.25311448220187	0.000868214967634488	0.150660670276538	Unchanged
A0A8I3NHA4(MRPS36)	0.465958758708666	0.000901380392832418	0.150660670276538	Unchanged
A0A8I3NRY3(ARHGEF12)	0.449702981193731	0.000908686106742988	0.150660670276538	Unchanged
A0A8P0T4M6(EHMT2)	-0.818432239220567	0.000909902331612911	0.150660670276538	Unchanged
A0A8I3QMM2(NT5DC2)	1.46194670617623	0.000971215627234138	0.156689454527108	Unchanged
A0A8P0P1F9(UHRF1)	-0.627249715213267	0.00100173109148263	0.157572300690217	Unchanged
A0A8C0MX11(--)	0.181294412729567	0.00106434379814284	0.158934235412607	Unchanged
A0A8I3MMU4(LOC488947)	-2.89940058832413	0.00107485172910271	0.158934235412607	Unchanged
A0A8C0MBM6(TSPYL4)	-0.921101304431836	0.00108616848740339	0.158934235412607	Unchanged
A0A8C0MZR0(--)	-0.5172171365775	0.00116667269620431	0.164011494250002	Unchanged
A0A8I3MFS7(UBE2S)	-0.797571837595832	0.00121960588186525	0.164011494250002	Unchanged
A0A8P0S7Y2(FHL2)	-1.0062579290305	0.00127444732416142	0.164011494250002	Unchanged
A0A8C0QC16(PNO1)	1.30606487358563	0.00128240914631642	0.164011494250002	Unchanged
A0A8P0NEU3(HELZ2)	-1.08784929946973	0.00129605690186755	0.164011494250002	Unchanged
A0A8C0S097(ATP6V0A1)	-0.357224088832968	0.00130242329098603	0.164011494250002	Unchanged
A0A8C0Z5V7(MX2)	-1.741216469475	0.00130333355252704	0.164011494250002	Unchanged
A0A8P0SRH6(RNGTT)	0.403715502170435	0.001370731323699	0.16754629739522	Unchanged
A0A346JM02(S100A4)	0.938813060186867	0.00140474527250803	0.16754629739522	Unchanged
A0A8I3NVH0(GCH1)	-1.03913587927367	0.00145717131681889	0.16754629739522	Unchanged
A0A8P0NLM4(LGALS9)	-1.26410077536553	0.00149758919267863	0.16754629739522	Unchanged
A0A8I3NSR5(TSPO)	-1.03736575688763	0.00152262396512757	0.16754629739522	Unchanged
A0A8C0Q608(ARL6IP1)	-0.406044406035669	0.00153294777076589	0.16754629739522	Unchanged
A0A8I3P8U5(TDRD3)	1.74030924065437	0.00153897390015457	0.16754629739522	Unchanged
A0A8I3NXG4(ORC6)	0.58846413994333	0.00157060259889912	0.16754629739522	Unchanged
A0A8P0TN96(JUN)	-2.1309070008045	0.00157107939388398	0.16754629739522	Unchanged
A0A8P0P2J1(ARMC6)	-0.412335648756766	0.00161116730908809	0.168957745146371	Unchanged
A0A8I3QJY0(AK4)	3.28415728366434	0.00164256818635054	0.169109704472646	Unchanged
A0A8I3Q1P1(ATG3)	0.200940832186067	0.0016883253826423	0.169109704472646	Unchanged
A0A8C0NCY0(FKBP5)	0.549589754796202	0.00169854938829476	0.169109704472646	Unchanged
A0A8C0QDY9(ITSN2)	-0.238784557715132	0.001738675898856	0.169109704472646	Unchanged
A0A8I3NSC5(SCRIB)	-0.2370899453357	0.00174700107926287	0.169109704472646	Unchanged
A0A8I3P3X5(GALE)	-0.359885930671467	0.00177875598467687	0.169574737205862	Unchanged
A0A8C0N1H5(DHODH)	-2.198846155053	0.00181687493822857	0.170623538975136	Unchanged
A0A8I3MVW4(FBLIM1)	-1.13085571957777	0.00201085439043334	0.183457172710413	Unchanged
A0A8C0RLT3(OPTN)	-0.432890286557331	0.00207422678798797	0.183457172710413	Unchanged
A0A8C0Q1W7(DLGAP1)	1.2085033195367	0.00207954196231816	0.183457172710413	Unchanged
A0A8P0TNL3(TDG)	-1.66989796854153	0.00211313186517792	0.183457172710413	Unchanged
A0A8C0MN60(--)	-0.932940926826998	0.00211537952682444	0.183457172710413	Unchanged
A0A8P0S7B7(TXNDC15)	-0.455553668137799	0.00212847641574382	0.183457172710413	Unchanged
A0A8C0TUW5(--)	-0.520166782978333	0.00219404822138681	0.186553397418457	Unchanged
A0A8I3P9Y9(PGK1)	0.260284665882999	0.0023084277217903	0.188031565294807	Unchanged
A0A8C0RX08(ACACA)	0.376207780273432	0.00233682293238476	0.188031565294807	Unchanged
A0A8I3QY97(TRMT112)	-0.23702571613277	0.00236588902524443	0.188031565294807	Unchanged
A0A8C0N245(TAPBP)	-0.995945905216235	0.00240536423853351	0.188031565294807	Unchanged
A0A8C0M6F0(--)	-0.620785352364631	0.00247552191202223	0.188031565294807	Unchanged
A0A8C0TIJ5(ISYNA1)	0.528270748427932	0.00249433249813206	0.188031565294807	Unchanged
A0A8P0N3U1(VARS1)	0.2268257766091	0.00253074428612992	0.188031565294807	Unchanged
A0A8C0T611(FN1)	-0.423945117332401	0.00253644106370184	0.188031565294807	Unchanged
A0A8C0SUM9(--)	-0.664574417980567	0.00253910342194055	0.188031565294807	Unchanged
A0A8C0S4U0(MACROH2A1)	0.209861099308768	0.00255197190365515	0.188031565294807	Unchanged
A0A8I3S5X1(PRKAR2B)	0.658341694721834	0.00257103396720118	0.188031565294807	Unchanged
A0A8C0N0W6(--)	-0.275303934966104	0.00257153139086444	0.188031565294807	Unchanged
A0A8C0Q9X8(IFGGC1)	-1.40881486612847	0.00260353415691221	0.188031565294807	Unchanged
Q2KKD1(OAS3)	-0.9252110190092	0.00265903120129426	0.188031565294807	Unchanged
A0A8I3PFV2(RSAD2)	-0.195219220424931	0.00271873104151683	0.188031565294807	Unchanged
Q9XST5(MT2A)	-2.9014137212716	0.00272107394177672	0.188031565294807	Unchanged
A0A8I3PJC4(SPECC1L)	-0.670229313403734	0.00272651194327665	0.188031565294807	Unchanged
A0A8I3NVH7(RAB11FIP5)	0.854667482256165	0.0027743367188063	0.188031565294807	Unchanged
A0A8C0SMX8(--)	0.260867638067168	0.0027792332441858	0.188031565294807	Unchanged
A0A8P0NY69(IQGAP2)	0.422946302360231	0.00291103548571599	0.194853566767287	Unchanged
A0A8I3NU09(MAT2A)	-0.442344011205268	0.00298437296838628	0.197337300206428	Unchanged
A0A8C0N1B4(COX7A2L)	-0.392721942120467	0.00301086789889018	0.197337300206428	Unchanged
A0A8I3MMJ4(ISG20)	-1.09296861700187	0.00315176109352985	0.204442070108142	Unchanged
A0A8C0RUD1(MAPK3)	0.608978774386635	0.00320416405129106	0.205720410313504	Unchanged
A0A8C0M536(--)	0.0882739668131975	0.00326860885477808	0.206636419904618	Unchanged
A0A8C0P9Q2(--)	-0.315017690233066	0.00328411347591574	0.206636419904618	Unchanged
A0A8I3PX91(COLGALT1)	0.466712578180402	0.00339640577748154	0.211585991603108	Unchanged
A0A8C0YY15(PLCB3)	0.368641594543767	0.00343823966168338	0.212092195601097	Unchanged
A0A8C0N162(--)	-0.377874116313265	0.00356465674105254	0.215845971666244	Unchanged
A0A8I3MU79(TXLNA)	-0.353929538586932	0.00361087184401144	0.215845971666244	Unchanged
A0A8P0N9G4(LOC482977)	-0.961337976198102	0.00363423816187163	0.215845971666244	Unchanged
A0A8I3S599(LDLR)	-0.965850412585532	0.00363631166507022	0.215845971666244	Unchanged
A0A8C0T108(PIH1D1)	3.45019628154463	0.00373052198319677	0.21690245247213	Unchanged
A0A8C0S1R2(--)	-0.206577522360199	0.00373320439200581	0.21690245247213	Unchanged
A0A8C0NKI6(--)	-1.02703136860323	0.00376928268104149	0.21690245247213	Unchanged
A0A8P0TEN2(ACAA1)	-0.638544556752066	0.00379200091734494	0.21690245247213	Unchanged
A0A8I3N6K0(TLN1)	-0.167551784390199	0.00387891832555998	0.218812318926094	Unchanged
A0A8I3Q358(POLR2M)	0.798566833939567	0.00389494273994318	0.218812318926094	Unchanged
A0A8I3Q3R3(CDHR4)	-0.5952092210362	0.00402451943040023	0.221603320025126	Unchanged
A0A8I3S4U5(DYNC1I1)	0.813068913215698	0.00405975275745088	0.221603320025126	Unchanged
A0A8I3PAX1(EIF5B)	0.151842244011569	0.00410346604465142	0.221603320025126	Unchanged
A0A8P0SQM8(--)	-0.996042853302932	0.00412635840051468	0.221603320025126	Unchanged
A0A8I3NX17(GOLPH3L)	1.12885384498403	0.00415260568012486	0.221603320025126	Unchanged
A0A8I3N0R3(AGR2)	-0.607232627395899	0.00415594274681577	0.221603320025126	Unchanged
A0A8C0NJ63(--)	-0.441507602361231	0.00421344255958728	0.222781349453136	Unchanged
A0A8I3MHQ7(SLC25A35)	1.26145778799733	0.0043353859078811	0.227318734436566	Unchanged
A0A8C0N9Z2(ZNF185)	1.70880643451693	0.0046158187894718	0.238102031154954	Unchanged
A0A8I3NC39(RBM4B)	0.633376059748365	0.00461672724108461	0.238102031154954	Unchanged
A0A8P0TDP4(DCAF8)	0.656217587817899	0.00469881581024292	0.24036543965893	Unchanged
A0A8C0T7A0(NBN)	0.885257666971768	0.00482615566677706	0.243380663872355	Unchanged
A0A8I3MFK1(MIS12)	-2.3438639524427	0.00483512126256268	0.243380663872355	Unchanged
A0A8C0QRU1(GJB3)	1.0063484948543	0.00502555795449467	0.250798059940217	Unchanged
A0A8I3MPC2(SARNP)	0.143058427056836	0.00506219860337056	0.250798059940217	Unchanged
A0A8C0SNV6(--)	-0.828228181347399	0.00517733137170661	0.252218087402233	Unchanged
A0A8C0RIL1(SQOR)	-0.576785903884932	0.00519700086619424	0.252218087402233	Unchanged
A0A8I3S556(GOLGB1)	0.221457295804168	0.00524442418457135	0.252218087402233	Unchanged
A0A8P0NVX2(TBL3)	0.322150232334366	0.00525120302760529	0.252218087402233	Unchanged
A0A8P0PR50(CTSD)	0.903785763598268	0.00560486233850822	0.265363870850098	Unchanged
A0A8I3NRE9(PPP4R3A)	-0.452641844567431	0.00561231172412048	0.265363870850098	Unchanged
A0A8I3PUY9(ATP6V1B1)	0.486874233920499	0.00565142382293598	0.265363870850098	Unchanged
A0A8I3S273(RAB1A)	2.0167435803165	0.00579334635815231	0.270012853966625	Unchanged
A0A8I3PD61(RASSF1)	0.805307373886233	0.00601870112438214	0.278453437313326	Unchanged
A0A8C0PNJ8(UBE2L3)	-0.234936524442766	0.00623697381386558	0.282410469473837	Unchanged
A0A8I3S0A8(TRIM25)	-0.352148543293367	0.00629177718901214	0.282410469473837	Unchanged
A0A8C0REA4(ADK)	0.343301687490268	0.00632426245671004	0.282410469473837	Unchanged
A0A8C0MFC6(--)	-0.865095826783264	0.00632600811958565	0.282410469473837	Unchanged
A0A8C0PLD3(C26H12orf43)	1.50343304580643	0.00634420349253118	0.282410469473837	Unchanged
A0A8C0P4B0(APMAP)	0.286896408333497	0.00637353570649791	0.282410469473837	Unchanged
A0A8P0NGV9(ANKFY1)	-0.218320629396167	0.00647999017591125	0.284786705233979	Unchanged
A0A8C0T863(RTN4)	-0.666467247324334	0.00652718399479071	0.284786705233979	Unchanged
A0A8I3RRB6(PYGL)	0.571204419673332	0.00656294854719118	0.284786705233979	Unchanged
A0A8I3PRW4(MID1IP1)	1.58911662624427	0.0066415973795433	0.28622555282251	Unchanged
A0A8C0NKN9(--)	-0.272922753029601	0.00671186619553205	0.287286136750256	Unchanged
A0A8I3PS84(MPV17L2)	0.970671944382403	0.00696955970331545	0.294408592018763	Unchanged
A0A8C0QPR1(LARS1)	0.1979667172074	0.00697185000171578	0.294408592018763	Unchanged
A0A8I3QY70(AACS)	0.606086706622964	0.00706815136402589	0.295097852164681	Unchanged
Q6TEQ7(ANXA2)	-0.249867826674901	0.00714495881840693	0.295097852164681	Unchanged
A0A8I3MQG4(TMX1)	0.379022603481467	0.00714909405882161	0.295097852164681	Unchanged
A0A8I3RYC2(LUC7L3)	-0.548607431651703	0.00720526736392014	0.295097852164681	Unchanged
A0A8I3PPE0(ATG4B)	-0.383193522010501	0.00722267470333135	0.295097852164681	Unchanged
A0A8C0Z4Z6(RIF1)	-0.4050117675454	0.00730606920795896	0.29657927391276	Unchanged
A0A8C0SS58(GSR)	0.426640630837401	0.00742714935982056	0.298404455059753	Unchanged
A0A8P0SIG0(PLOD3)	0.451460083094034	0.00744588357348717	0.298404455059753	Unchanged
A0A8I3NII5(ALDOC)	0.876677725493831	0.00766079066472663	0.298567061950917	Unchanged
A0A8I3RWC7(CAMK2G)	-0.431379422225	0.00767208346290122	0.298567061950917	Unchanged
A0A8P0SBE6(STRN)	0.174112252114934	0.00768235779286248	0.298567061950917	Unchanged
A0A8I3N083(CD63)	-1.103036266856	0.00770947337270109	0.298567061950917	Unchanged
A0A8I3P230(SERPINB6)	4.02633726778097	0.00771199086279297	0.298567061950917	Unchanged
A0A8I3RTC4(GPI)	0.283568852764869	0.00773465211347735	0.298567061950917	Unchanged
A0A8P0ND83(RNF123)	-0.394639854555535	0.0078540761523108	0.301328336282558	Unchanged
A0A8C0TPY0(CNOT9)	-0.373286067014199	0.0080762304013388	0.307973585971053	Unchanged
Q9N0Y2(MX2)	-1.15062531208897	0.00822684702047217	0.311827237667535	Unchanged
A0A8I3RZV1(CDCP1)	-0.5601264802592	0.00844166805101682	0.318053744772442	Unchanged
A0A8C0SP22(--)	0.330829473701236	0.00850352857428001	0.318371768379335	Unchanged
A0A8I3RT19(ALDH4A1)	1.5033644467002	0.00861362724597757	0.318371768379335	Unchanged
A0A8C0S773(BAG6)	-0.310465872424235	0.00861873943513768	0.318371768379335	Unchanged
A0A8I3N0B2(PPP3CB)	-1.9188482002322	0.0086919263298826	0.318371768379335	Unchanged
A0A8C0T6H9(--)	-0.712869321961499	0.00870310619218781	0.318371768379335	Unchanged
A0A8C0PXN0(GGA3)	2.72518423744173	0.00879604810240227	0.319648732764204	Unchanged
A0A8I3MLR0(CYP2S1)	0.865633913241599	0.00883961848394334	0.319648732764204	Unchanged
A0A8I3NB36(GOLM1)	0.536789511287665	0.00897488420824889	0.321957429002923	Unchanged
A0A8P0T542(FLNA)	-0.132147617367998	0.00907737214804459	0.321957429002923	Unchanged
A0A8I3PER7(RPL22)	0.243644864900965	0.0091011438606886	0.321957429002923	Unchanged
A0A8C0YZV0(--)	-1.1117560379437	0.00912674729967023	0.321957429002923	Unchanged
A0A8P0S8N3(LOC484356)	-0.664902985807466	0.00917205651943873	0.321957429002923	Unchanged
A0A8P0SGI8(OTUD7B)	-0.368152951261301	0.00929510264687757	0.321957429002923	Unchanged
A0A8I3RZ65(ANXA3)	0.240937709182234	0.00931124141886958	0.321957429002923	Unchanged
A0A8C0N341(BAZ1B)	-0.418363591162965	0.00931281819429941	0.321957429002923	Unchanged
A0A8C0SJ73(PRKAA1)	-0.209931232332966	0.00941220690527675	0.322430276488559	Unchanged
A0A8C0MI84(EDIL3)	-1.08368367821117	0.00942898456355608	0.322430276488559	Unchanged
A0A8I3NWU2(LOC607206)	-1.07651856225127	0.00957561696634941	0.324721707035336	Unchanged
A0A8I3NGU3(CCT6B)	-1.77709858801073	0.00959921130142602	0.324721707035336	Unchanged
A0A8I3N9V6(BAIAP2)	-0.320216086944132	0.00965496492352516	0.324861172720964	Unchanged
A0A8I3N650(CNP)	-0.651724644808134	0.00971033043986786	0.324986165572599	Unchanged
A0A8I3NP20(DPYSL2)	0.567016024257764	0.00995942767129932	0.33155935930061	Unchanged
A0A8I3MVE1(CARD10)	1.43742588085987	0.0100532160110354	0.332920184954921	Unchanged
A0A8C0T0J7(--)	0.6708899666937	0.0102216527457843	0.33502717415254	Unchanged
A0A8I3Q3L6(SRPRB)	-0.239286874776433	0.0102233339855829	0.33502717415254	Unchanged
A0A8I3NKV1(TXNIP)	0.608638280941499	0.0104487858733901	0.338875804959914	Unchanged
A0A8P0PPB7(CEP170B)	-0.174582868753166	0.0104535856534314	0.338875804959914	Unchanged
A0A8I3NDE1(ARL6IP5)	0.763538132182134	0.010529342211206	0.338875804959914	Unchanged
A0A8P0NZ76(RO60)	0.1654956873844	0.0105562075289484	0.338875804959914	Unchanged
A0A8C0PH21(--)	0.556114649677131	0.0107184516185584	0.340613830182282	Unchanged
A0A8I3MRC0(PTGR1)	-0.7356943614767	0.0107186170337082	0.340613830182282	Unchanged
A0A8C0P2D9(SP100)	-0.969385033617396	0.0109362104605587	0.344785350874154	Unchanged
A0A8C0MT06(PSIP1)	0.500447013891666	0.0109594834988606	0.344785350874154	Unchanged
A0A8C0NDB8(RAD23B)	-0.165210828791167	0.0110680783108939	0.346469396677334	Unchanged
A0A8C0T3U6(POLR1A)	-0.158477945496134	0.0112853792920764	0.349953236513409	Unchanged
A0A8P0P7L3(CDC42BPB)	0.359147934155132	0.0112906082346189	0.349953236513409	Unchanged
A0A8C0LXA4(--)	0.855326980165966	0.0115054108195265	0.353787877283057	Unchanged
Q2KM13(EIF2AK2)	-0.489116156099367	0.0115267823971752	0.353787877283057	Unchanged
A0A8P0T8Z0(TCERG1)	0.277147275248964	0.0117693282591066	0.356608780478294	Unchanged
A0A8P0NAI8(RBM12)	-0.165542909758003	0.0117765920436135	0.356608780478294	Unchanged
A0A8C0M8W1(--)	2.54398244265467	0.0117887200158114	0.356608780478294	Unchanged
A0A8C0SI63(--)	-0.545551591476368	0.0118469836837682	0.356656561427126	Unchanged
A0A8I3NK76(SFPQ)	-0.2789741168659	0.0121080987017104	0.362781700148389	Unchanged
A0A8I3MEN1(ARCN1)	0.15707927022277	0.0125671805022374	0.374752131374776	Unchanged
A0A8C0Z737(PCYT1A)	0.360193394226236	0.0127994125216849	0.375240405797755	Unchanged
A0A8I3MRE6(S100A16)	0.579337088017166	0.0128426392160872	0.375240405797755	Unchanged
A0A8I3SAQ1(--)	1.4859384527372	0.012846121237081	0.375240405797755	Unchanged
A0A8C0QNB1(--)	-2.34508878459517	0.012916413517513	0.375240405797755	Unchanged
A0A8C0NMI5(CTSB)	0.691133008049768	0.0129818145679819	0.375240405797755	Unchanged
A0A8C0S138(--)	-1.18352336508777	0.0130091153546269	0.375240405797755	Unchanged
A0A8P0SCE5(MTMR6)	0.432781653610334	0.0130461717577934	0.375240405797755	Unchanged
A0A8I3ND36(AP2B1)	0.143234271728733	0.0131269541153528	0.375240405797755	Unchanged
A0A8C0PJL1(--)	2.26133356738803	0.0131320394081679	0.375240405797755	Unchanged
A0A8P0NWL7(ARFIP1)	0.437392643324369	0.0131799316085988	0.375240405797755	Unchanged
A0A8P0PMP1(CCNL2)	1.2179841021956	0.0132877058474442	0.376604708072609	Unchanged
A0A8C0NNJ7(--)	-0.501473807244398	0.0135233762087622	0.38156539509207	Unchanged
A0A8I3NZ52(PIGT)	1.26116767927	0.0137156582751307	0.385263044049654	Unchanged
A0A8I3MEV9(HSPBP1)	-0.4322502237587	0.0138347784512412	0.386881893400931	Unchanged
A0A8I3Q7Y0(PTRH2)	0.278014001215599	0.014037455633232	0.387037510968084	Unchanged
A0A8C0TJJ5(--)	1.0510738938888	0.0140533485358269	0.387037510968084	Unchanged
A0A8I3PIB0(TMEM106C)	-1.2490194067851	0.0140791064944374	0.387037510968084	Unchanged
A0A8I3NGS9(FBRS)	1.0188401849627	0.0140863938352974	0.387037510968084	Unchanged
A0A8P0T1Q4(PIR)	-1.03823783349363	0.0142400456950969	0.389558119624129	Unchanged
A0SYQ0(PTGES)	0.646680009893565	0.0144935172483044	0.394775803144292	Unchanged
A0A8C0RR77(KRT89)	0.18471653750823	0.0145932893024156	0.394856225434883	Unchanged
A0A8I3S201(CMPK1)	0.560667360118568	0.0147142016501025	0.394856225434883	Unchanged
A0A8C0S1J3(--)	0.998524426460833	0.0147202151841541	0.394856225434883	Unchanged
A0A8I3P814(MAD2L1)	-0.330002512570701	0.014773087213232	0.394856225434883	Unchanged
A0A8I3SBX3(GDI1)	-0.405039952355498	0.014840840859805	0.394856225434883	Unchanged
A0A8I3NUK7(ACTL6A)	0.504181436035367	0.0149079753455314	0.394856225434883	Unchanged
A0A8C0TD64(TUT1)	-0.182974157575131	0.0149357567790054	0.394856225434883	Unchanged
A0A8I3NB69(TRAPPC9)	0.218082408971469	0.0151959335570656	0.399191493237358	Unchanged
A0A8C0QGH7(--)	0.307947582926566	0.0152342004398738	0.399191493237358	Unchanged
A0A8I3P3R5(DUT)	-0.544946765529968	0.0152900746774004	0.399191493237358	Unchanged
A0A8C0M8C9(ETFDH)	0.413922695725034	0.0154037216257375	0.399379128421327	Unchanged
A0A8I3MST1(RPL13)	0.217303309217833	0.0154242098230106	0.399379128421327	Unchanged
A0A8C0QFQ6(PCNA)	-0.3162571344299	0.0156081702694897	0.40046328227513	Unchanged
A0A8I3PKE6(AKAP12)	-0.571136086024833	0.0156720999005369	0.40046328227513	Unchanged
A0A8C0MI10(ATL2)	-0.597513566726601	0.0157271184938601	0.40046328227513	Unchanged
A0A8C0RR91(ADCY6)	-0.505021316194799	0.0157835218433866	0.40046328227513	Unchanged
A0A8C0QFV5(--)	-0.4156070394782	0.0157843124609397	0.40046328227513	Unchanged
A0A8I3MLI8(CHD2)	0.974972471933633	0.0162511310711864	0.410651071083954	Unchanged
A0A8P0THE7(GIT1)	1.88358001862034	0.0164061665895334	0.412910400725377	Unchanged
A0A8I3NZ48(ITCH)	-0.439418881858867	0.016593381068206	0.415958381199809	Unchanged
Q5TJF0(VPS52)	2.0607923498969	0.0173675242083644	0.433636755234241	Unchanged
A0A8I3PLU4(BICD2)	-0.30782147776387	0.0175362804781484	0.436119671021777	Unchanged
A0A8I3QIT6(TWF1)	-0.149699195798135	0.0176536896633563	0.436389092534156	Unchanged
A0A8I3NKN4(GALNT6)	1.2368969492543	0.0176858262231738	0.436389092534156	Unchanged
A0A8I3PJ56(ADGRE5)	-1.0931651756024	0.0177951824898644	0.437372219633698	Unchanged
A0A8I3N508(PLEK2)	0.442612031701064	0.017990658043857	0.439018977796777	Unchanged
A0A8C0RGE6(--)	-0.523434554025336	0.0180017317659835	0.439018977796777	Unchanged
A0A8C0MG85(--)	0.518399924192035	0.0181314099869923	0.440474253429171	Unchanged
A0A8I3ME07(GNB2)	0.172562839184433	0.018224331629938	0.441028825444499	Unchanged
A0A8I3Q5B7(MIF)	-0.666203646334267	0.0184063859460825	0.443727894148472	Unchanged
A0A8P0PJE6(SAFB2)	0.548240342345235	0.0185753732674788	0.445913072102799	Unchanged
A0A8I3RRL2(HPN)	0.924913649337935	0.0187032205031344	0.445913072102799	Unchanged
P55745(RAB21)	-0.255809513358699	0.0187447334617001	0.445913072102799	Unchanged
A0A8P0THS3(PHACTR4)	-0.366209132378298	0.0187805092350988	0.445913072102799	Unchanged
A0A8C0MLY6(MYO6)	0.182168263410567	0.0190017059764828	0.449468924827179	Unchanged
A0A8C0Q185(--)	0.9102772516508	0.0195026002234222	0.459589365564692	Unchanged
A0A8C0SJX4(GLG1)	0.330870625525801	0.0196305911659979	0.460879401553952	Unchanged
A0A8C0S5Y2(TXNRD1)	1.122571251461	0.0198467157921481	0.464221322543479	Unchanged
A0A8P0S762(ADSL)	0.5149409536875	0.0200159997623667	0.464964272168189	Unchanged
A0A8I3Q5D6(ZNHIT3)	1.56715658769667	0.020091206500728	0.464964272168189	Unchanged
A0A8I3ML03(THOC1)	-0.355680989851265	0.020100171969127	0.464964272168189	Unchanged
A0A8I3PDD5(CNBP)	-1.0617672889308	0.0205149715958565	0.472821250114027	Unchanged
A0A8C0PV14(MADD)	0.261845978645734	0.0208690611179763	0.479226761147105	Unchanged
A0A8P0NYS4(RHOT1)	1.41828229260643	0.0211701159729799	0.480902445784542	Unchanged
Q6YKA4(HMGB1)	0.2495704477804	0.0212121582687907	0.480902445784542	Unchanged
A0A8I3NTN0(TOMM34)	-0.324137215712931	0.021389534113445	0.480902445784542	Unchanged
A0A8I3QWI4(SMS)	0.930373796159468	0.0214035474571186	0.480902445784542	Unchanged
A0A8C0QJA2(--)	-0.338490732285432	0.0214170962634855	0.480902445784542	Unchanged
A0A8P0P1S5(SAR1A)	-4.08846831494427	0.0215514915557931	0.480902445784542	Unchanged
A0A8P0PBD3(MKI67)	0.1784504824805	0.0215545049181125	0.480902445784542	Unchanged
A0A8I3MF49(TXNL1)	0.375677794946537	0.0216195738508077	0.480902445784542	Unchanged
A0A8I3N3T0(S100P)	1.35797314141476	0.0216299097515933	0.480902445784542	Unchanged
A0A8I3P9G4(TOP3A)	-1.10740464873603	0.0217583611615959	0.481371748935355	Unchanged
A0A8I3MKY6(NDUFV2)	-0.312782440012199	0.0218244888673324	0.481371748935355	Unchanged
A0A8I3RUF7(RAB5B)	0.270421944619233	0.0219056997326894	0.481371748935355	Unchanged
A0A8C0Z256(ANAPC5)	0.864334619343104	0.0219570394063012	0.481371748935355	Unchanged
A0A8C0TQT4(BRK1)	0.948898694238398	0.0221125903884189	0.483098676124764	Unchanged
A0A8I3Q0K0(KRT80)	-0.4985536174011	0.022192191363209	0.483160097084122	Unchanged
A0A8C0LY33(--)	-0.312447288614464	0.0222738935284548	0.483266683038061	Unchanged
A0A8C0PBT1(EEF1D)	0.325434848235268	0.0223676993627738	0.48339643228567	Unchanged
A0A8I3NIZ9(STX12)	-0.436335556243932	0.0224874795816701	0.48339643228567	Unchanged
L7QI60(PVRL4)	1.0467232384711	0.0225103551588845	0.48339643228567	Unchanged
A0A8I3MZE8(GM2A)	0.437882995007666	0.0226174855434533	0.484044962719075	Unchanged
A0A8I3PAE6(NUP160)	-0.263282056422202	0.0226979036335902	0.484119354788303	Unchanged
A0A8I3NJ91(FLOT1)	-0.572439038377833	0.0228739134955116	0.485034274388612	Unchanged
A0A8I3S774(CHP1)	-0.3411550847174	0.0228949744903715	0.485034274388612	Unchanged
A0A8I3PQU4(IMPDH1)	0.759082700556768	0.0230897310941536	0.487518751826894	Unchanged
A0A8C0SPG3(PPP1R10)	-0.501916161812201	0.0234993529025737	0.490991246353542	Unchanged
A0A8C0MEL6(ATF3)	0.635654299298832	0.0235439684052825	0.490991246353542	Unchanged
A0A8P0N517(CYP51A1)	-0.665616369013801	0.0235459294748722	0.490991246353542	Unchanged
A0A8I3PD54(ITGAV)	0.286909274188069	0.0236847206866242	0.490991246353542	Unchanged
Q9TQX6(DBI)	1.4242939924116	0.0237458187972908	0.490991246353542	Unchanged
A0A8I3N1J9(GPR180)	-1.32021498725694	0.0237589079424736	0.490991246353542	Unchanged
A0A8I3MWG3(PSME3)	-0.2978321340454	0.0239134545677529	0.490991246353542	Unchanged
A0A8I3PSX1(CC2D1A)	0.404317822765535	0.0241398787187502	0.490991246353542	Unchanged
A0A8C0NC01(UTP20)	0.358913923705	0.0243270650844332	0.490991246353542	Unchanged
A0A8C0NJG0(--)	-0.507873767108968	0.0243275188934088	0.490991246353542	Unchanged
A0A8C0RIC6(DNPEP)	-0.300961202573468	0.0243410522024321	0.490991246353542	Unchanged
A0A8C0PID5(PDCD6IP)	0.296134279047333	0.0243554144551587	0.490991246353542	Unchanged
A0A8C0PZ79(NEMF)	0.270168204532165	0.0243684629140955	0.490991246353542	Unchanged
A0A8I3P916(TUSC2)	1.34001699122727	0.0244120334890906	0.490991246353542	Unchanged
A0A8I3N7H3(AIFM2)	1.11108093177547	0.0244372660641056	0.490991246353542	Unchanged
A0A8C0N912(--)	0.284584982688866	0.0245520988022559	0.490991246353542	Unchanged
A0A8I3MVQ7(XPO6)	-0.299823024749266	0.0246095598240658	0.490991246353542	Unchanged
A0A8I3Q6L5(EHD4)	-0.2945093718651	0.0247277796960622	0.490991246353542	Unchanged
A0A8I3MNI0(PSMB5)	-0.461199470937132	0.0248305457184115	0.490991246353542	Unchanged
A0A8I3NZ76(SPAG9)	0.356154843027834	0.0248500103166737	0.490991246353542	Unchanged
A0A8I3P852(LOC607149)	1.57878557348826	0.0249098519078306	0.490991246353542	Unchanged
A0A8I3MZG0(DERL1)	1.08153022938913	0.0252371888169129	0.490991246353542	Unchanged
A0A8I3NFN7(RNF135)	0.8116497679746	0.0252515376310645	0.490991246353542	Unchanged
A0A8I3Q4M2(PPM1L)	1.2366754034554	0.0252583874235292	0.490991246353542	Unchanged
A0A8P0N9P5(FAM3D)	0.780180130625865	0.0253789179418192	0.490991246353542	Unchanged
A0A8I3PVF0(ACOT7)	0.419676799038303	0.0254969336046621	0.490991246353542	Unchanged
A0A8I3RZE2(POLR3G)	-1.22539070329977	0.0256105675308679	0.490991246353542	Unchanged
A0A8C0TII6(--)	-0.284945876043167	0.0257156454933664	0.490991246353542	Unchanged
A0A8I3P5Q8(PARVA)	-0.552935880587402	0.0257578081551837	0.490991246353542	Unchanged
A0A8I3MVS8(DPAGT1)	0.714774118010503	0.0258028647112478	0.490991246353542	Unchanged
A0A8P0NAZ5(HECTD4)	-1.16140206439553	0.0259248106351069	0.490991246353542	Unchanged
A0A8C0PIJ0(SLC4A2)	-0.385340554407868	0.0259369219071845	0.490991246353542	Unchanged
A0A8I3S154(TK1)	-0.649894189980103	0.0259446827030379	0.490991246353542	Unchanged
A0A8C0N641(P4HA2)	0.445443530146566	0.026016797202329	0.490991246353542	Unchanged
A0A8C0PAQ3(CAPRIN1)	-0.205002388948198	0.0261830500406927	0.490991246353542	Unchanged
A0A8I3RP80(NUCB1)	-0.364764923449165	0.0264641149824349	0.490991246353542	Unchanged
A0A8I3RUC5(NOL12)	0.617149275016665	0.0264799905065243	0.490991246353542	Unchanged
A0A8P0NAY1(TRAFD1)	-1.2584623601614	0.026620113074036	0.490991246353542	Unchanged
A0A8P0NA35(SBNO1)	-0.3317102887979	0.0266858409272961	0.490991246353542	Unchanged
P61017(RAB4B)	-0.327489654621598	0.0267403171074209	0.490991246353542	Unchanged
A0A8C0RYW0(PLOD1)	0.725207183470232	0.0268263379921843	0.490991246353542	Unchanged
A0A8C0Q2I1(--)	-0.136639652394667	0.0268343913171172	0.490991246353542	Unchanged
A0A8P0T3H0(PTPN9)	-0.314302205631634	0.02699667342547	0.490991246353542	Unchanged
A0A8P0S743(C14H1orf35)	1.36896615737413	0.0271207501429193	0.490991246353542	Unchanged
A0A8C0P6Q2(NDUFAF1)	1.30194863452457	0.0272145246525652	0.490991246353542	Unchanged
A0A8C0MKY2(RPUSD3)	0.903088265178837	0.027234527717451	0.490991246353542	Unchanged
A0A8I3PZF8(SAMHD1)	-0.597455645679066	0.0272452050163226	0.490991246353542	Unchanged
A0A8I3PL59(PDIA5)	-0.304315814652568	0.0272497758796454	0.490991246353542	Unchanged
A0A8P0SRK9(REPIN1)	0.767672839726831	0.027373849523224	0.490991246353542	Unchanged
A0A8I3NWQ3(PRDX6)	-0.184238658473436	0.0273762399506063	0.490991246353542	Unchanged
A0A8C0RSI7(--)	-0.668340573211566	0.0274030834973874	0.490991246353542	Unchanged
A0A8C0QD97(MOCS2)	1.717035966419	0.027501617399924	0.490991246353542	Unchanged
A0A8C0TS59(BAG3)	0.218848503847735	0.0275207490247118	0.490991246353542	Unchanged
A0A8C0Z1T2(LAMA3)	-0.3665680850598	0.0276780983370301	0.490991246353542	Unchanged
A0A8I3S6T5(XRN1)	-0.348037043093267	0.0277960617999088	0.490991246353542	Unchanged
A0A8I3MTV8(MARCKSL1)	-0.65573424120063	0.0278328034210774	0.490991246353542	Unchanged
A0A8C0NCC7(SUPT6H)	-0.417357276681901	0.027856085152296	0.490991246353542	Unchanged
A0A8P0NL78(AMPD2)	-0.9396038914028	0.0278776644749713	0.490991246353542	Unchanged
A0A8C0NYC1(HUS1)	-0.616912207408831	0.0281508857896806	0.490991246353542	Unchanged
A0A8P0NB25(CIAPIN1)	-0.323478605640233	0.0281906492206101	0.490991246353542	Unchanged
A0A8P0S6J5(SPAG1)	0.562980118271533	0.0282413102728433	0.490991246353542	Unchanged
A0A8I3PXQ4(PAXBP1)	-0.405581980901434	0.0282549749875579	0.490991246353542	Unchanged
A0A8P0T409(KRTCAP2)	-1.36605297657167	0.0282901963782629	0.490991246353542	Unchanged
A0A8C0RNS4(SUMO1)	0.602324558490302	0.0284219122008288	0.490991246353542	Unchanged
A0A8P0T8D1(GFI1)	-2.45378495067753	0.0284735825443313	0.490991246353542	Unchanged
A0A8P0SEY6(HTATIP2)	0.802695520935131	0.0284974054424808	0.490991246353542	Unchanged
A0A8P0NK67(CLUH)	1.0870164582823	0.0285024875939491	0.490991246353542	Unchanged
A0A8C0P7I7(--)	1.93680592289057	0.0286036350313571	0.490991246353542	Unchanged
A0A8C0Z6I0(LDHB)	0.414032481881065	0.0286673345167158	0.490991246353542	Unchanged
A0A8I3NE50(CYB5B)	0.566986880302899	0.0287165891065009	0.490991246353542	Unchanged
A0A8C0MXS4(--)	0.855562896842997	0.0290145430084735	0.494741204903294	Unchanged
A0A8C0PIP1(SSH1)	0.746085876759167	0.0291818387823998	0.495480857191704	Unchanged
A0A8C0PWH7(--)	-0.445011283636834	0.0293351470577349	0.495480857191704	Unchanged
A0A8C0NRD9(ATIC)	0.176204712600168	0.0293932567138038	0.495480857191704	Unchanged
A0A8I3MXA4(POLR1G)	-0.180428915345935	0.0294361277319821	0.495480857191704	Unchanged
A0A8I3N362(--)	0.974024831517536	0.0294561528182135	0.495480857191704	Unchanged
A0A8I3MI98(USP48)	-0.605588793223998	0.0296324240849274	0.495480857191704	Unchanged
A0A8P0TKC0(TPM1)	0.814174100794435	0.0296860157374695	0.495480857191704	Unchanged
A0A8C0TCA5(UNC119B)	1.02686951254973	0.0297112348893255	0.495480857191704	Unchanged
A0A8I3MPX3(ARF6)	0.210218073327866	0.0297666503525849	0.495480857191704	Unchanged
A0A8I3PH84(RAP1GDS1)	-0.227601811589434	0.0299046684015671	0.496464837948971	Unchanged
A0A8I3PZZ9(RAB35)	-0.515896285854367	0.030193144078782	0.497790263255314	Unchanged
A0A8C0PZF2(IPO4)	-0.159063202152367	0.0301981982370168	0.497790263255314	Unchanged
A0A8I3PQA0(PREPL)	-0.936173325387234	0.0302371190749047	0.497790263255314	Unchanged
A0A8P0SV32(KLHDC7A)	-0.683227162719934	0.030382328789375	0.497790263255314	Unchanged
A0A8C0QP08(--)	0.357006212847899	0.0304054535952497	0.497790263255314	Unchanged
A0A8I3Q235(GINS1)	0.787879951741669	0.030459194429958	0.497790263255314	Unchanged
A0A8I3MWT3(PADI1)	-0.385577831754368	0.0308273069403153	0.501294992579047	Unchanged
A0A8C0SB12(--)	0.481826759081233	0.0308895844875839	0.501294992579047	Unchanged
A0A8I3NQ15(TEFM)	-0.978891107641267	0.0310345479309969	0.501294992579047	Unchanged
A0A8P0P4H6(HELLS)	-0.459002168318968	0.0312843699863173	0.501294992579047	Unchanged
A0A8I3P6X4(LOC478720)	0.456040556257765	0.0313071908724724	0.501294992579047	Unchanged
A0A8I3NFM4(RAB25)	0.537519589970501	0.0313517406204583	0.501294992579047	Unchanged
A0A8C0SE21(MAGOHB)	0.653246573912366	0.0314881805179435	0.501294992579047	Unchanged
A0A8P0NP10(IL1RN)	0.375247148114703	0.0316304518663152	0.501294992579047	Unchanged
A0A8C0MFI8(MRPL32)	1.14513451985083	0.0316511228012128	0.501294992579047	Unchanged
A0A8C0TWZ2(--)	-0.798366312969232	0.0317386590521461	0.501294992579047	Unchanged
A0A8P0SRU0(RHOB)	0.502374549179098	0.0317537716538796	0.501294992579047	Unchanged
A0A8I3S7J4(ICA1)	0.529315322152303	0.031762265356067	0.501294992579047	Unchanged
A0A8C0NYZ7(TRPV4)	0.403484255643967	0.0318065168230283	0.501294992579047	Unchanged
A0A8I3PT05(TMCC1)	-1.37021522278893	0.0318601919613137	0.501294992579047	Unchanged
A0A8I3NDE3(METTL13)	0.268174515990065	0.0318687217151333	0.501294992579047	Unchanged
A0A8I3NLH9(DAP3)	-0.196209500582501	0.0320194216216229	0.501544304569246	Unchanged
A0A8I3PAT8(DHRS9)	1.6921168045062	0.0322211827415478	0.501544304569246	Unchanged
A0A8C0NR07(SLC25A15)	0.938685247684798	0.0322678288978826	0.501544304569246	Unchanged
A0A8C0PC84(FNTA)	0.46054542241157	0.032318131803752	0.501544304569246	Unchanged
A0A8P0THJ4(NECTIN2)	1.643220814084	0.0324775681090002	0.501544304569246	Unchanged
A0A8C0MIT4(HSPA5)	-0.181381414896606	0.0325167916271784	0.501544304569246	Unchanged
A0A8C0M5N2(--)	-0.278798237431868	0.0326007102480736	0.501544304569246	Unchanged
A0A8C0SAP8(SUCLG2)	0.486659187409398	0.0326194991143678	0.501544304569246	Unchanged
A0A8I3MXP5(RNASET2)	0.298750773630399	0.0326508123536373	0.501544304569246	Unchanged
A0A8C0QEU8(--)	0.341583724807133	0.032681685453495	0.501544304569246	Unchanged
A0A8C0P8A3(--)	0.371905041566603	0.0328381259713027	0.50271895039279	Unchanged
A0A8C0N883(--)	-0.155149683021634	0.033366772277241	0.509260795196027	Unchanged
A0A8I3NHY9(ACLY)	0.312000127170101	0.0334442866630943	0.509260795196027	Unchanged
A0A8P0TCQ7(C6H7orf50)	0.471538481965368	0.0335290578277911	0.509260795196027	Unchanged
A0A8I3P2U4(ICE2)	-0.462221665128268	0.033589197394525	0.509260795196027	Unchanged
A0A8I3Q5E6(NF2)	0.846082490501264	0.034104630703324	0.515832539387775	Unchanged
A0A8P0NMI1(MRPS22)	0.637324541139137	0.0344705013439735	0.518290202887338	Unchanged
A0A8P0SH24(RABGGTA)	0.160874792989269	0.0345661265963967	0.518290202887338	Unchanged
A0A8I3MIN2(PLK1)	-0.57556266111553	0.034652687742264	0.518290202887338	Unchanged
A0A8C0PMV6(DLG3)	1.32098974805966	0.0347301551331777	0.518290202887338	Unchanged
A0A8C0PEQ5(DIP2B)	1.57740840617117	0.0347447037711229	0.518290202887338	Unchanged
A0A8C0S5Y6(SIKE1)	1.6177081847713	0.0349100979735676	0.518290202887338	Unchanged
A0A8I3RZF0(SMAD3)	-0.535572209754299	0.0350656425425561	0.518290202887338	Unchanged
A0A8C0SKM2(--)	-0.401888181714799	0.0350798774111946	0.518290202887338	Unchanged
A0A8C0YX24(CROT)	0.167988789336302	0.0350828233789467	0.518290202887338	Unchanged
A0A8I3NAA2(ATP6V0D1)	0.204904757649199	0.03509980553511	0.518290202887338	Unchanged
A0A8C0SER6(--)	-0.360934022937435	0.0352067092242407	0.518290202887338	Unchanged
A0A8C0QCZ8(EPN1)	-0.339167398561333	0.0352555954920185	0.518290202887338	Unchanged
A0A8C0MTS0(--)	0.251080253545467	0.035529605748746	0.518821673518169	Unchanged
A0A8I3NC97(CCT6A)	0.0793720111842333	0.0355883765119365	0.518821673518169	Unchanged
A0A8C0QM78(RIGI)	-0.5412445984086	0.0356070700829468	0.518821673518169	Unchanged
A0A8P0SUX2(TMEM109)	1.33364053171387	0.0356215770756276	0.518821673518169	Unchanged
A0A8I3N789(BLOC1S4)	-0.257859624726134	0.0359109742504851	0.521828752850006	Unchanged
A0A8I3QGM8(STAU2)	0.556123577309535	0.0360594492948237	0.522778928486247	Unchanged
A0A8C0N203(OSBPL9)	1.92708346175137	0.036435310609188	0.527013734144853	Unchanged
A0A8I3NRT5(ASAH1)	0.332941897915731	0.0367001906237942	0.528728448112686	Unchanged
A0A8C0YZD1(PRORP)	0.579851395818533	0.0368066291099189	0.528728448112686	Unchanged
A0A8I3NML4(RNASEH2A)	0.540897962048067	0.0368181791897589	0.528728448112686	Unchanged
A0A8C0NHD1(PSMA5)	-0.374179202220031	0.0369840757094662	0.528728448112686	Unchanged
A0A8P0NL43(SETX)	1.35838488759583	0.0370202796068029	0.528728448112686	Unchanged
A0A8I3NT10(UBE2C)	-0.523049654020969	0.0371002134502297	0.528728448112686	Unchanged
A0A8I3RPN3(SH3PXD2B)	0.517993394368766	0.0371420810657672	0.528728448112686	Unchanged
A0A8C0RVA1(--)	-0.398939472683697	0.0372651690398123	0.529283168393902	Unchanged
A0A8I3P0V3(PSMA3)	-0.144554822638767	0.0375091651743	0.531548800172738	Unchanged
A0A8P0NXF4(HCFC1)	-0.304215092184734	0.0379611117914892	0.535587809336362	Unchanged
A0A8C0TDT9(--)	-0.204583513425035	0.0379879853733186	0.535587809336362	Unchanged
A0A8C0NA35(PLXNB2)	-0.411915669127232	0.0380584874377827	0.535587809336362	Unchanged
A0A8P0NCM4(DPP4)	0.959121714153802	0.0381346691962317	0.535587809336362	Unchanged
A0A8I3P8A3(LOC102156380)	-0.574366175361	0.0383143394710465	0.536458809054338	Unchanged
A0A8P0SWU0(GNPAT)	1.51196041664313	0.0384251436781708	0.536458809054338	Unchanged
A0A8C0T481(PPFIBP1)	-0.194513401840734	0.0384524670825662	0.536458809054338	Unchanged
A0A8I3PI35(ASNS)	-0.379340377052397	0.0386641293809849	0.538218367400789	Unchanged
A0A8P0NXP8(ELP5)	0.722269144946935	0.0388381484016147	0.539386698065226	Unchanged
P33729(ICAM1)	-0.324981272720201	0.0389831280420456	0.539386698065226	Unchanged
A0A8C0NRH5(--)	0.204602892082999	0.0390244846943438	0.539386698065226	Unchanged
A0A8P0SS95(HDGF)	0.290438092791035	0.039090962224689	0.539386698065226	Unchanged
A0A8P0TAV6(SYDE1)	1.00917791000813	0.0393930553514107	0.541120820822924	Unchanged
A0A8C0NUP7(PTMA)	-0.166342231466331	0.0395077497840246	0.541120820822924	Unchanged
A0A8I3NV62(RPP38)	1.19961734815453	0.0395359195807094	0.541120820822924	Unchanged
A0A8C0Q070(CANT1)	-0.276849038237934	0.0395606448789805	0.541120820822924	Unchanged
A0A8I3N684(NUFIP2)	-0.141955031163299	0.039652161032641	0.541144600826493	Unchanged
Q7YR70(AAMP)	0.541579177284635	0.0397343937669802	0.541144600826493	Unchanged
A0A8I3NS67(LYPLA2)	0.445114928885769	0.0402271040677366	0.545558768511517	Unchanged
A0A8C0PIQ2(AP2A2)	0.163607926335398	0.0405095592449268	0.545558768511517	Unchanged
A0A8I3QCA6(SLC26A6)	0.816779889092466	0.0405552246890453	0.545558768511517	Unchanged
A0A8C0MJT5(--)	-0.308353636653667	0.0405737771219248	0.545558768511517	Unchanged
A0A8C0Q7G1(--)	-0.486437893612337	0.0405787083003228	0.545558768511517	Unchanged
A0A8P0SVD9(PARP14)	-1.0101699559202	0.0405787513768897	0.545558768511517	Unchanged
A0A8C0SU42(TRIP11)	0.221772611755632	0.0407551912870417	0.546762608908457	Unchanged
A0A8I3MPU6(MASTL)	-0.374977943364065	0.0409046949925213	0.547600725304136	Unchanged
A0A8C0MUN7(QKI)	-0.148830052478164	0.0412603042511879	0.549349947017377	Unchanged
A0A8P0TBC1(SDC1)	1.83840726796103	0.04129181204095	0.549349947017377	Unchanged
A0A8P0PFV3(MRPL40)	-0.233392542550799	0.0412972862268308	0.549349947017377	Unchanged
A0A8P0N8K1(UBE2E1)	0.8694383801142	0.0418056545950512	0.554939195595068	Unchanged
A0A8I3NLJ5(HMGCR)	-2.11049004140073	0.0420394677803048	0.556807815207817	Unchanged
A0A8C0NMR4(--)	2.42012811994503	0.0421324234354254	0.556807815207817	Unchanged
A0A8P0SNI4(GTF3C5)	-0.66936243847433	0.0422119084319976	0.556807815207817	Unchanged
A0A8I3MH17(STX6)	1.09664669062314	0.0425281399944651	0.55911367654918	Unchanged
A0A8I3Q046(IVD)	0.469190640420468	0.0425644391397103	0.55911367654918	Unchanged
A0A8C0PY99(PCBP2)	-0.358479977084865	0.0429350699725966	0.562431176003899	Unchanged
A0A8I3MVX5(DSCC1)	-0.310109667245932	0.0430468143321632	0.562431176003899	Unchanged
A0A8P0PP24(EIF4EBP1)	0.761940656394469	0.0430851600180991	0.562431176003899	Unchanged
A0A8P0SGN5(CLIP2)	0.344083027784968	0.0433231294024254	0.563474406694891	Unchanged
A0A8I3S0N0(GPATCH11)	-0.213088284050933	0.0434027169620158	0.563474406694891	Unchanged
A0A8P0PJW6(SDHAF3)	0.500138741634732	0.0435964073112119	0.563474406694891	Unchanged
A0A8C0SG94(ATP2B4)	0.259596926084804	0.0436361317216871	0.563474406694891	Unchanged
A0A8P0SGG6(USP19)	-1.04081431090797	0.0436470684082794	0.563474406694891	Unchanged
A0A8C0S1K7(--)	-0.266948087299365	0.0440267178524762	0.563474406694891	Unchanged
A0A8C0TKV7(IGF2R)	0.348104617897768	0.0440649772967608	0.563474406694891	Unchanged
A0A8I3NT02(STAP2)	0.943843094479298	0.0440816466752277	0.563474406694891	Unchanged
A0A8I3MFE0(WDR62)	-0.492921022995198	0.0442100683682373	0.563474406694891	Unchanged
A0A8C0SNH1(AARS1)	0.175749596507167	0.0442673099472447	0.563474406694891	Unchanged
A0A8C0Q9L4(--)	1.04665443924786	0.0443114041211578	0.563474406694891	Unchanged
A0A8P0SMM6(HMGCS1)	-0.534866330437033	0.044446262737969	0.563474406694891	Unchanged
A0A8I3MVW9(ACTN1)	-0.176674944161768	0.0444497504136669	0.563474406694891	Unchanged
A0A8C0P5E9(PGD)	0.223616476907068	0.0445030928371947	0.563474406694891	Unchanged
A0A8C0Z055(WASHC5)	0.526109418493601	0.0445897309546332	0.563474406694891	Unchanged
A0A8I3S6P3(IFIT5)	-0.445852137415301	0.044631645947613	0.563474406694891	Unchanged
A0A8C0N440(UPP1)	-0.326102974534798	0.0446874966530118	0.563474406694891	Unchanged
A0A8C0MXG4(--)	-0.331322940396369	0.0451009576287079	0.56755045079966	Unchanged
A0A8P0TIK2(ALG8)	1.03686849870837	0.0452117470135686	0.567729138267862	Unchanged
A0A8P0SSM8(ATP5J2)	1.44262416489507	0.0453586396032254	0.567729138267862	Unchanged
A0A8P0N910(EML4)	0.271241294144502	0.0455527050283833	0.567729138267862	Unchanged
A0A8P0NJJ9(ARHGEF18)	-0.807094839555667	0.0455565029271081	0.567729138267862	Unchanged
A0A8I3P212(DSP)	0.159903255901433	0.0455663087770614	0.567729138267862	Unchanged
A0A8C0SYM0(ERGIC2)	0.6185240530958	0.0462372842855338	0.57162867304982	Unchanged
A0A8P0PHD0(RAB27B)	0.495666153452866	0.0462411113690236	0.57162867304982	Unchanged
A0A8I3PVR4(BET1L)	0.712858097196502	0.0462831953940487	0.57162867304982	Unchanged
A0A8C0PSF6(IARS1)	0.0937182950615671	0.0463053267065073	0.57162867304982	Unchanged
A0A8I3MNN9(RFC1)	-0.265007769407067	0.0464094796438757	0.57162867304982	Unchanged
A0A8C0PIF4(--)	-0.355502597215335	0.0464754749288113	0.57162867304982	Unchanged
A0A8C0Q3Q1(FHL3)	-0.427534939057164	0.0466128543569631	0.57162867304982	Unchanged
A0A8I3Q2V8(--)	0.664069435790267	0.0466939273756751	0.57162867304982	Unchanged
A0A8C0MSN3(ARHGEF4)	1.25031596218707	0.04669693864393	0.57162867304982	Unchanged
A0A8P0SG56(ZNFX1)	-0.257736046899868	0.0468432025556098	0.572305690252227	Unchanged
A0A8C0RN24(DUS1L)	1.0631138565722	0.0469953332166822	0.573051621316597	Unchanged
A0A8I3NUB1(ZYG11B)	0.6918938352959	0.0471574551236409	0.573916262355799	Unchanged
A0A8I3PPA3(KALRN)	-1.5791585244347	0.0476261292523221	0.576347378488716	Unchanged
A0A8I3S5N7(ALCAM)	0.344842078738331	0.0476446872374917	0.576347378488716	Unchanged
A0A8I3RT24(TSEN34)	-0.488245132918966	0.0476605972803168	0.576347378488716	Unchanged
A0A8I3NGP8(RPS15)	0.235161844037467	0.0479013525623698	0.576347378488716	Unchanged
A0A8C0LU58(--)	1.2948755818727	0.0479539556083012	0.576347378488716	Unchanged
A0A8I3RUW8(MAPKAP1)	0.999392216805234	0.0480112571561012	0.576347378488716	Unchanged
A0A8C0SMF1(--)	1.0529507533705	0.0480139900121938	0.576347378488716	Unchanged
A0A8I3PUW4(MZT2B)	-1.3617558191097	0.0480900148929713	0.576347378488716	Unchanged
A0A8I3Q596(MKRN2)	0.788474989291732	0.0482067932982141	0.576648561658485	Unchanged
A0A8P0NQD4(TPMT)	0.422109340403932	0.0483813594943583	0.57763854637287	Unchanged
A0A8I3MP47(THNSL1)	0.3741051259965	0.0484790265803728	0.577708400082776	Unchanged
A0A8I3N577(MRPS5)	-0.654067672579501	0.0486348363764182	0.578004248568475	Unchanged
A0A8C0YV67(CLASRP)	1.26883165729727	0.0487468546923609	0.578004248568475	Unchanged
A0A8I3PBV1(FAM111A)	-0.452985323849369	0.0487794431007406	0.578004248568475	Unchanged
A0A8C0NKZ2(--)	-0.233403403232966	0.0489048495308514	0.5784009647521	Unchanged
A0A8I3PNI2(ASB6)	-0.458989069292134	0.0491501330517515	0.58002371225785	Unchanged
A0A8P0TMT2(DHCR7)	0.307910315395098	0.0492264244033204	0.58002371225785	Unchanged
A0A8I3PGD5(SIPA1)	1.10672402012693	0.0495170820791075	0.581717054205958	Unchanged
A0A8C0N249(DOCK9)	-0.367707286861332	0.0495569802258483	0.581717054205958	Unchanged
A0A8C0YWX2(--)	-0.766604850443599	0.0496474981100762	0.581717054205958	Unchanged
A0A8C0TUN5(EPHB3)	0.853943967498132	0.049783715982239	0.582100089043189	Unchanged
E2RQ08(RPN1)	0.171063585140431	0.0498652174180354	0.582100089043189	Unchanged
A0A8P0SQI9(RNH1)	-0.274941016946034	0.0499830883100904	0.582395540087202	Unchanged
A0A8I3S6T1(NMD3)	0.298408527439399	0.0502664081388661	0.584614122014317	Unchanged
A0A8P0PJJ8(PDP1)	0.982703880557366	0.0508075714119013	0.587707841209722	Unchanged
A0A8I3Q7W6(MOSPD2)	-0.407134498388498	0.0508137714550964	0.587707841209722	Unchanged
A0A8C0RWD0(--)	0.961647069012166	0.0510611907000879	0.587707841209722	Unchanged
A0A8I3MSC7(PGM2)	-0.192767126045034	0.0511868478112858	0.587707841209722	Unchanged
A0A8I3NW16(PACSIN2)	-0.132429988301567	0.0512173110592402	0.587707841209722	Unchanged
A0A8I3RZ05(TOMM6)	-0.357729720844702	0.0512511302486094	0.587707841209722	Unchanged
A0A8I3NK29(LONP1)	0.273193617520999	0.0513996726220571	0.587707841209722	Unchanged
A0A8C0N4J9(DST)	0.228386247918735	0.0514395134568093	0.587707841209722	Unchanged
A0A8I3MJJ7(MTHFD1)	0.293262483090402	0.0514433853873632	0.587707841209722	Unchanged
A0A8P0TL06(TOLLIP)	-0.321104143610899	0.0516172170181878	0.587707841209722	Unchanged
A0A8C0RHJ8(--)	0.127438559621034	0.0517984353209043	0.587707841209722	Unchanged
A0A8C0T9C9(--)	1.20243027987063	0.0518031747233025	0.587707841209722	Unchanged
A0A8I3P2Y9(EIF1B)	-0.841481412793566	0.0519509029435577	0.587707841209722	Unchanged
A0A8P0P700(TNPO1)	-0.167713116777136	0.0520777080079787	0.587707841209722	Unchanged
A0A8C0Z7A3(ABCB11)	-0.506249479203234	0.05209828415411	0.587707841209722	Unchanged
A0A8C0P3K1(USP5)	-0.449497963175531	0.0523696093726006	0.587707841209722	Unchanged
A0A8I3RYP5(GTPBP10)	1.5236239677142	0.0523735536932749	0.587707841209722	Unchanged
A0A8I3MY61(SLC5A6)	0.411865777849531	0.0523973828345243	0.587707841209722	Unchanged
A0A8I3Q4Y5(PPP1R14B)	-2.0124640333574	0.0524685980102291	0.587707841209722	Unchanged
A0A8C0QH27(PPID)	0.377901430881401	0.0525003142824356	0.587707841209722	Unchanged
A0A8I3NST4(EIF3H)	-0.228796389294033	0.0525392853975326	0.587707841209722	Unchanged
A0A8I3PWL7(FNDC3A)	0.537684943861201	0.0526516280199619	0.587707841209722	Unchanged
A0A8C0Q4Y8(--)	0.755348635552402	0.0528192573261528	0.587707841209722	Unchanged
A0A8I3RVW2(FAM168A)	0.791891778855469	0.0528503505910147	0.587707841209722	Unchanged
A0A8P0T6K2(LAMC2)	1.1550308618615	0.0528675521495077	0.587707841209722	Unchanged
A0A8I3PIJ6(MRTFA)	-0.284407406097067	0.0530076164596714	0.588225613340833	Unchanged
A0A8C0NGQ9(PSMD8)	1.14320152857446	0.0532260207882583	0.58960937112627	Unchanged
A0A8I3MQZ4(TBCE)	-0.349732894852668	0.0536822951189276	0.593035565193861	Unchanged
A0A8I3NXW0(SHCBP1)	-0.561577728426933	0.0537238194787827	0.593035565193861	Unchanged
A0A8I3S4Q2(WDR46)	0.553761970864002	0.0538501554052843	0.593389102994832	Unchanged
A0A8P0SRX3(CAMLG)	0.520702394349701	0.0539672628870272	0.593639891757299	Unchanged
A0A8I3RX61(PPWD1)	0.274720291070366	0.0546366421961726	0.599954193190781	Unchanged
A0A8I3P0L6(CACUL1)	0.779764981949732	0.0550972089966662	0.601965410541172	Unchanged
A0A8P0N5J2(TGFBR1)	-0.366435517278234	0.0551211620143579	0.601965410541172	Unchanged
A0A8C0NLV0(--)	-0.37512196232943	0.055198562484553	0.601965410541172	Unchanged
A0A8P0PNK8(RPL7L1)	-2.6442158177029	0.0552832094147776	0.601965410541172	Unchanged
A0A8I3PB52(FKBP8)	0.326533982785364	0.0553913590642504	0.601965410541172	Unchanged
A0A8I3NYX9(KTN1)	0.153890693386501	0.0553938291009756	0.601965410541172	Unchanged
A0A8I3NB38(CWC27)	0.188694729349834	0.0555904738252728	0.602758748845747	Unchanged
A0A8I3QDX8(CYBRD1)	-0.838768430725597	0.0556584286521582	0.602758748845747	Unchanged
A0A8I3N738(TBC1D22A)	-1.18077502179517	0.0561014485738055	0.603913350567518	Unchanged
A0A8I3NBF9(LMNB1)	-0.180691110171868	0.0561630511337873	0.603913350567518	Unchanged
A0A8C0RDZ0(C13H8orf33)	1.03588210916337	0.0562032098500219	0.603913350567518	Unchanged
A0A8C0YWP1(NT5C1B)	1.4482394634874	0.056270099313419	0.603913350567518	Unchanged
A0A8P0TCT1(TMX3)	0.586500469984866	0.0563866939000866	0.603913350567518	Unchanged
A0A8I3NJC3(EOGT)	1.65030382325503	0.0564066383634305	0.603913350567518	Unchanged
A0A8I3N8X7(BEND3)	1.3905096204632	0.056436911972934	0.603913350567518	Unchanged
A0A8I3NFH3(RNF40)	0.479965041918902	0.0566033492909389	0.603944024591369	Unchanged
A0A8C0MBP8(CELF1)	0.203381452656203	0.0567700735488192	0.603944024591369	Unchanged
A0A8C0TH91(MTDH)	0.233345831233734	0.0568818156354814	0.603944024591369	Unchanged
A0A8I3QAS2(BAP1)	1.19813088972154	0.0569173075912908	0.603944024591369	Unchanged
A0A8I3Q3Z3(STARD13)	-0.297420323082601	0.0570764220212927	0.603944024591369	Unchanged
A0A8P0TS84(--)	1.79308090050063	0.0572419630307525	0.603944024591369	Unchanged
A0A8I3P507(XRCC4)	0.329583642107899	0.0573210352656619	0.603944024591369	Unchanged
A0A8P0NCB7(HPS6)	-0.376896187559332	0.0573527123018886	0.603944024591369	Unchanged
A0A8C0MAM9(API5)	0.1939328523016	0.0574042891111145	0.603944024591369	Unchanged
A0A8P0NF43(IGF2BP2)	0.167381521829931	0.0574675248374749	0.603944024591369	Unchanged
A0A8P0PBZ5(PC)	0.456844274390967	0.0574956247187269	0.603944024591369	Unchanged
A0A8I3Q7C5(G6PD)	-0.302970301118933	0.0579759381251839	0.607974337806095	Unchanged
A0A8I3RVQ5(CNPY2)	-0.364618648669303	0.0583358591240292	0.610037735170089	Unchanged
A0A8C0NVE3(--)	-1.02640697712427	0.0583666110254917	0.610037735170089	Unchanged
A0A8I3PM91(LOC478670)	-0.275172781265564	0.0585607587454736	0.610342952863374	Unchanged
A0A8C0PHV3(--)	-0.215608977547731	0.058589819378493	0.610342952863374	Unchanged
A0A8I3P6L4(H1-5)	1.3040265540339	0.0587994133956504	0.610892446564864	Unchanged
A0A8I3S9F6(GLS)	-0.303104247547637	0.0588574218219651	0.610892446564864	Unchanged
A0A8I3RWC4(SREK1)	-0.735429827108401	0.0589954225391087	0.610892446564864	Unchanged
A0A8I3NN08(CYRIB)	-0.363196407028564	0.0590309293565539	0.610892446564864	Unchanged
A0A8I3NWC3(XPA)	0.913556390432532	0.0592073754490431	0.611712325657437	Unchanged
A0A8C0SAH5(SAMM50)	-0.383205218947435	0.0593718438058673	0.612405969223798	Unchanged
A0A8P0TUL3(COG5)	-0.392330678922498	0.0596507550454777	0.61242863270238	Unchanged
A0A8C0P754(SMYD5)	-0.455365781168666	0.0596707839265298	0.61242863270238	Unchanged
A0A8I3PWT8(NT5C2)	-0.384254437920333	0.0598469395434391	0.61242863270238	Unchanged
A0A8I3NK47(HSPA8)	-0.4044929043202	0.0598498684112421	0.61242863270238	Unchanged
A0A8C0TSQ5(DIS3L2)	1.35649706268867	0.0598607134634399	0.61242863270238	Unchanged
A0A8C0QBV2(APBA3)	0.868739697421269	0.0600931438974951	0.613328087066807	Unchanged
A0A8I3Q3G4(JMJD7)	-0.479917313967231	0.0602323931740453	0.613328087066807	Unchanged
A0A8C0T0J3(MCM7)	-0.244478805983732	0.0602410613171149	0.613328087066807	Unchanged
A0A8I3RZF7(PSMB10)	-0.494423927089564	0.0603636745086839	0.613583586443682	Unchanged
A0A8P0NLU9(EIF2B4)	-0.307833448089436	0.0605665225237478	0.614134222518026	Unchanged
A0A8I3MYP1(ETHE1)	-0.669392376417733	0.0606130566089787	0.614134222518026	Unchanged
A0A8I3P118(SMCR8)	0.382409104707769	0.0609161393317051	0.616212779220399	Unchanged
A0A8C0T5Y9(--)	0.719368304482398	0.0611395789702936	0.616708164931532	Unchanged
A0A8I3MV04(CAPNS1)	-0.183201347776034	0.0615253860123748	0.616708164931532	Unchanged
A0A8C0MAU2(--)	0.791588899956334	0.0615926641376364	0.616708164931532	Unchanged
A0A8I3NXF6(WRN)	0.9210631196507	0.0617436838718167	0.616708164931532	Unchanged
A0A8C0SU33(--)	-0.434201693429465	0.0619351904324247	0.616708164931532	Unchanged
A0A8P0N3K4(ADGRG6)	0.759928866886103	0.0621030806931774	0.616708164931532	Unchanged
A0A8P0PNX8(RPL22L1)	-0.507911701046602	0.062292834438552	0.616708164931532	Unchanged
A0A8I3P433(SUCLG1)	0.266761699304535	0.0623503371033477	0.616708164931532	Unchanged
P61105(RAB2A)	0.273653876219637	0.0623539775642504	0.616708164931532	Unchanged
A0A8I3PQS6(SFXN2)	0.859188552912368	0.0623772186252403	0.616708164931532	Unchanged
A0A8C0RRA9(LOC477558)	-0.4240243081911	0.062446084186761	0.616708164931532	Unchanged
A0A8C0RT21(PDS5B)	0.177096937516566	0.0626591301557954	0.616708164931532	Unchanged
A0A8I3MGZ7(ITGB1)	-0.633146928256267	0.0626842794964999	0.616708164931532	Unchanged
A0A8C0Z0Y6(PAICS)	0.256625772246402	0.0627598723618327	0.616708164931532	Unchanged
A0A8I3MN02(PCK2)	0.15942924603937	0.0628220590756941	0.616708164931532	Unchanged
A0A8I3NNL6(GON7)	1.52750957100707	0.0628569432136715	0.616708164931532	Unchanged
A0A8I3NLT5(CTR9)	0.230796340020735	0.0628768068891353	0.616708164931532	Unchanged
A0A8I3NAK8(UBA3)	0.179075970624499	0.063130330335961	0.616708164931532	Unchanged
A0A8C0SCX1(--)	0.125178707982929	0.0631310267602564	0.616708164931532	Unchanged
A0A8C0S7W6(MAP2)	0.941355161327099	0.0631318462991988	0.616708164931532	Unchanged
A0A8P0TDV8(NUDCD1)	0.443159090941734	0.0632620882949413	0.616708164931532	Unchanged
A0A8C0P7N6(--)	-1.40673476187687	0.0633333027251774	0.616708164931532	Unchanged
A0A8P0PC12(MAN2A1)	0.676410765075868	0.0633903814656524	0.616708164931532	Unchanged
A0A8I3MMW0(PAPOLA)	0.323707399479233	0.0636843006873516	0.616708164931532	Unchanged
A0A8C0MIX2(CHMP5)	0.171494378302434	0.0637496661147085	0.616708164931532	Unchanged
A0A8P0TUR0(COL17A1)	0.633781525873033	0.0637986137793616	0.616708164931532	Unchanged
A0A8I3N244(PPP1R12A)	0.218824667623704	0.0639474394781694	0.616708164931532	Unchanged
A0A8I3Q6J7(PLS1)	0.303479931825763	0.0639834941228939	0.616708164931532	Unchanged
A0A8I3MY57(PREB)	0.430996912947666	0.0639864689525294	0.616708164931532	Unchanged
A0A8I3MV65(HNRNPM)	0.159004324241131	0.0640549037978317	0.616708164931532	Unchanged
A0A8I3PHW1(FKBP11)	0.224715476524601	0.0643991930905123	0.616708164931532	Unchanged
A0A8I3ML59(LNPEP)	0.524032069921898	0.0644593380278012	0.616708164931532	Unchanged
A0A8I3PN08(CRKL)	-0.454593301780033	0.0644643456211256	0.616708164931532	Unchanged
A0A8I3NPT3(MICOS13)	0.699630717132635	0.0644899313593639	0.616708164931532	Unchanged
A0A8I3PYS5(EIF4G1)	0.0760112951474667	0.0644916609576341	0.616708164931532	Unchanged
A0A8P0TGT5(RAB11B)	0.187431270135999	0.0644936383542511	0.616708164931532	Unchanged
A0A8C0SFC7(--)	-0.316520989995567	0.0646291573628829	0.616745937255757	Unchanged
A0A8I3PA73(PPP1R11)	0.483355583429734	0.0647353226236468	0.616745937255757	Unchanged
A0A8P0PF69(FUBP1)	0.565354127797335	0.0649118252923936	0.616745937255757	Unchanged
A0A8I3N828(TBK1)	-0.362066155920768	0.0649843085874429	0.616745937255757	Unchanged
A0A8C0MWA7(--)	1.18387045618726	0.0650847056366977	0.616745937255757	Unchanged
C1IPW3(SLC30A1)	-0.374284599591	0.0650857123868122	0.616745937255757	Unchanged
A0A8C0T6H7(L1CAM)	-1.91450504647367	0.0652962301375039	0.617810345902518	Unchanged
A0A8C0YVM6(PTPN1)	-0.148402978907534	0.065489086555368	0.618704703613177	Unchanged
S5U7Q9(EIF1AY)	-0.200908069889334	0.0658276723958852	0.619080761487184	Unchanged
A0A8I3RRK9(ARHGEF1)	0.837807848152398	0.0658334436736947	0.619080761487184	Unchanged
A0A8P0NYY3(NDRG1)	0.318691180306534	0.0659215111947075	0.619080761487184	Unchanged
A0A8I3P0V0(YIF1A)	1.2673580363034	0.0659224587089023	0.619080761487184	Unchanged
A0A8C0TAY9(--)	0.949910640691865	0.0660830487912087	0.619574327358844	Unchanged
A0A8C0PK33(BCAS1)	0.885775868971667	0.0662181621258787	0.619574327358844	Unchanged
A0A8I3N275(AP1G1)	0.133894703455031	0.06638811175584	0.619574327358844	Unchanged
A0A8I3NCM0(CBX3)	-0.299507364054932	0.0663903694335296	0.619574327358844	Unchanged
A0A8P0S934(AKIRIN2)	-0.305689818953866	0.0664673666508614	0.619574327358844	Unchanged
A0A8I3RXI5(MYO18A)	0.2779474942325	0.0668308271070862	0.621621713652092	Unchanged
A0A8I3PK79(GMPPB)	-0.404795976928664	0.0668845995140601	0.621621713652092	Unchanged
A0A8C0PL14(BCCIP)	0.766158484891367	0.0674104026076309	0.624210121610186	Unchanged
A0A8P0SES7(SCD)	0.544306551727537	0.0674476077266634	0.624210121610186	Unchanged
A0A8C0M7P7(MAPK1IP1L)	0.918083043590869	0.0674607251581256	0.624210121610186	Unchanged
A0A8P0PF27(SND1)	-0.25324124160613	0.0679225393368632	0.626483159586989	Unchanged
A0A8I3N9J6(UBXN1)	0.289811312753468	0.0680304142250864	0.626483159586989	Unchanged
A0A8I3PMN7(DRG2)	0.541787834940003	0.0680416245477709	0.626483159586989	Unchanged
A0A8P0PN26(IQGAP3)	-0.463550069312898	0.0681046537122537	0.626483159586989	Unchanged
A0A8I3N8F0(QRSL1)	-0.566493446131631	0.0685192417820609	0.629376743493032	Unchanged
A0A8I3NKJ3(MAPK13)	-0.959678619143833	0.0687291597581413	0.630384654807909	Unchanged
A0A8P0PI95(TMEM214)	-0.381150286902734	0.069038377605242	0.631300273330017	Unchanged
A0A8P0STA1(DPM1)	0.479851361909002	0.0690466805847441	0.631300273330017	Unchanged
A0A8I3PQ30(GYG1)	1.2323626019572	0.0691299886084523	0.631300273330017	Unchanged
A0A8C0N3J1(SFN)	-0.4567394364778	0.069310560705123	0.632031953560339	Unchanged
A0A8C0SVI8(FKBP15)	0.253756737755602	0.0695729692063395	0.632601509021835	Unchanged
A0A8I3NFG9(ITGA3)	-0.2218241785164	0.0695741011193754	0.632601509021835	Unchanged
A0A8P0NJG6(VPS35L)	0.305935383181335	0.0698245312095326	0.633962410346867	Unchanged
A0A8C0M8I3(--)	-0.490544611663935	0.0700605532902061	0.634012882563895	Unchanged
A0A8I3MKV6(SLC25A16)	1.7388140984018	0.0700845086970655	0.634012882563895	Unchanged
A0A8C0TXH7(--)	-1.2071017221033	0.0702014626146677	0.634012882563895	Unchanged
A0A8P0NUA0(UPRT)	-0.25513886001167	0.0702331498962229	0.634012882563895	Unchanged
A0A8P0N523(NFKBIE)	0.312695576618967	0.0704637816814769	0.634705049417596	Unchanged
A0A8I3S0L9(PPAN)	-0.430313933017533	0.070649526273629	0.634705049417596	Unchanged
A0A8I3NJA1(PTBP2)	0.871936175108498	0.0707245983939426	0.634705049417596	Unchanged
A0A8C0SXJ4(--)	0.311104873634434	0.0708416439395366	0.634705049417596	Unchanged
A0A8I3MSH0(RNPS1)	-1.05249868637673	0.0708571789750504	0.634705049417596	Unchanged
A0A8I3P542(FAAH)	-0.335470485852802	0.0709150746567976	0.634705049417596	Unchanged
A0A8C0TPZ8(--)	0.630832379449764	0.0710334243944387	0.634861230525296	Unchanged
A0A8C0SED5(LPXN)	1.24222125973947	0.0715743832293226	0.63864418171262	Unchanged
A0A8C0P269(CLCN3)	0.968276315527199	0.0716596936250969	0.63864418171262	Unchanged
A0A8C0MA89(PAIP2)	-0.870691389458102	0.0722649727215223	0.643127593159573	Unchanged
A0A8I3NRF5(MISP)	-0.216764908522666	0.072498975301321	0.64386482409326	Unchanged
A0A8I3RUJ1(MAP7)	0.194100272208136	0.072552473026402	0.64386482409326	Unchanged
A0A8P0TCP2(AFG2A)	0.508996885890767	0.0731635545843476	0.645211084140233	Unchanged
A0A8I3QC45(TRAPPC3)	0.831509873349532	0.0732767986332463	0.645211084140233	Unchanged
A0A8I3N5A2(ZNF512)	-0.940501054739535	0.073296452279732	0.645211084140233	Unchanged
A0A8I3MFR2(PPP2R1B)	0.152567200074532	0.0733139892157527	0.645211084140233	Unchanged
A0A8I3P9F0(L3HYPDH)	-0.328967023983363	0.0734249153424869	0.645211084140233	Unchanged
A0A8I3RY44(CACYBP)	0.151403778520265	0.073611114493361	0.645211084140233	Unchanged
A0A8I3S0W1(FAM98A)	0.312098388344534	0.0736897647860897	0.645211084140233	Unchanged
A0A8I3Q6Z0(KIF4A)	-0.361216813151433	0.0737964652959576	0.645211084140233	Unchanged
A0A8P0NHH9(RBM47)	0.218225572951766	0.0738581285189006	0.645211084140233	Unchanged
A0A8C0Q8X0(PA2G4)	-0.244326779949933	0.07395658384715	0.645211084140233	Unchanged
A0A8P0NH23(MPC2)	0.9311667048683	0.0739754704577013	0.645211084140233	Unchanged
A0A8P0NFE2(RUFY2)	-0.563208944807467	0.0740067589256048	0.645211084140233	Unchanged
A0A8I3P946(POMGNT1)	0.779571822745432	0.0740372540923789	0.645211084140233	Unchanged
A0A8C0NIU8(SENP7)	-0.757061717598365	0.0742663655291331	0.6463125475924	Unchanged
A0A8C0RT25(ELP3)	1.90172372640533	0.0745236108200949	0.646834578976869	Unchanged
A0A8C0MTL6(ERO1B)	1.5800038593973	0.0745319564142133	0.646834578976869	Unchanged
A0A8C0R9H0(--)	1.00506008008083	0.0746559845537304	0.646997716675153	Unchanged
A0A8C0TP84(--)	-0.600281391648434	0.0747624716785877	0.646997716675153	Unchanged
A0A8I3Q1H9(TUBA4A)	0.301106353779964	0.0750418381302658	0.646997716675153	Unchanged
A0A8I3RXV3(PSMB3)	-0.325539177891901	0.0751710581461593	0.646997716675153	Unchanged
A0A8C0N892(--)	1.15797458519937	0.0752307050253962	0.646997716675153	Unchanged
A0A8C0M6M5(NFRKB)	0.933480812156734	0.0752432143549939	0.646997716675153	Unchanged
A0A8P0PPP1(WDR48)	1.91031215887917	0.0752705544510827	0.646997716675153	Unchanged
A0A8C0N242(--)	0.867254638315632	0.0754423549405428	0.647589764373663	Unchanged
A0A8C0MF54(TMX2)	-0.400999658416698	0.0755483551175779	0.647616144958856	Unchanged
A0A8C0SCZ1(C4H5orf51)	0.651387257216332	0.0760242648530013	0.648973173485422	Unchanged
A0A8C0M715(--)	1.00106427050513	0.076080144990693	0.648973173485422	Unchanged
A0A8C0Z0G3(PSMC5)	0.154498903949502	0.076126269383536	0.648973173485422	Unchanged
A0A8I3NFI4(SQLE)	0.240845274207636	0.0763059636956165	0.648973173485422	Unchanged
A0A8I3RRR3(UNC45A)	-0.160233272684433	0.0763564015675615	0.648973173485422	Unchanged
A0A8P0PSQ5(IGF2BP3)	-0.155962153211803	0.0763585344898926	0.648973173485422	Unchanged
Q69FG6(COMT)	0.2378463909868	0.0764501777924967	0.648973173485422	Unchanged
A0A8I3NCB2(CARS1)	0.194922236421565	0.0767157679711049	0.648973173485422	Unchanged
A0A8C0PRU0(RCC2)	-0.359947294869603	0.076737146596589	0.648973173485422	Unchanged
A0A8I3S482(COG1)	0.225284427836669	0.0767662542178339	0.648973173485422	Unchanged
A0A8P0T3K4(SEC23A)	0.424366926630267	0.0768412292191099	0.648973173485422	Unchanged
A0A8C0SJ23(SLC12A4)	-0.448760360910399	0.077045671706183	0.649207182978508	Unchanged
A0A8C0PBR2(TPD52L2)	-0.262694031715036	0.0772092734375788	0.649207182978508	Unchanged
A0A8P0SLM8(TUFM)	0.130973057177034	0.0772445507837401	0.649207182978508	Unchanged
A0A8I3PTV9(DLD)	-0.829381016142666	0.0772816560792916	0.649207182978508	Unchanged
A0A8C0RXA1(--)	1.05914395116147	0.0776987225781519	0.651171022158914	Unchanged
A0A8C0N1A6(KIFC1)	-0.948690803958169	0.0777224153911863	0.651171022158914	Unchanged
A0A8I3SAL9(RFC5)	0.179109749497567	0.0780289258286293	0.652869682598052	Unchanged
A0A8C0PRS9(--)	-0.978259394029202	0.0782047854506544	0.652998819652534	Unchanged
A0A8C0NLH8(--)	-0.748509329982465	0.0782519246691053	0.652998819652534	Unchanged
A0A8I3NRW2(PMM2)	-0.688360817145501	0.0783772973224321	0.653178748016878	Unchanged
T2AX92(HMGA2)	-0.5083748442981	0.0787265149680864	0.654431723706425	Unchanged
A0A8C0SYL4(IMMT)	0.482150844973035	0.0788175271275277	0.654431723706425	Unchanged
A0A8I3PH25(EMC7)	0.982424336861801	0.0789150048085454	0.654431723706425	Unchanged
A0A8I3S627(TMX4)	0.771686563178797	0.0789436869506002	0.654431723706425	Unchanged
A0A8I3PEQ1(SNRPB2)	3.18957051708907	0.0794797326371745	0.658008523359345	Unchanged
A0A8P0N3M6(SASH1)	0.410127142372101	0.0796806596802926	0.658805138907229	Unchanged
A0A8I3P4S3(VBP1)	-0.0937161886926354	0.0798863284253999	0.65963881686695	Unchanged
A0A8I3NXR8(DNTTIP1)	-0.588358995223633	0.0800364873002026	0.659855539395316	Unchanged
A0A8I3P3X9(EIF2B1)	-0.34153367067983	0.0801735706502351	0.659855539395316	Unchanged
A0A8I3NI64(LSM7)	1.30701275197223	0.0803331555089071	0.659855539395316	Unchanged
A0A8I3PQJ0(HPDL)	0.942984965417534	0.0804244851719996	0.659855539395316	Unchanged
A0A8P0T5X1(CHMP7)	2.02252062911603	0.0804396899218671	0.659855539395316	Unchanged
A0A8P0P839(CAST)	0.857396631979	0.0805584738919517	0.659855539395316	Unchanged
A0A8I3NQX0(UTRN)	-0.0983484599199365	0.0806466798784168	0.659855539395316	Unchanged
A0A8C0RGZ3(--)	-0.448056693099868	0.0811090071364562	0.661519638478487	Unchanged
A0A8C0LYN2(BLVRB)	-0.489633657081434	0.0811671615644534	0.661519638478487	Unchanged
A0A8P0PM03(JUP)	-0.2636877082859	0.0812128093243829	0.661519638478487	Unchanged
A0A8I3PS85(SDF2L1)	-0.8728017855221	0.0813597283778622	0.661519638478487	Unchanged
A0A8P0TCS8(MAP4K2)	0.759652477624467	0.0813757470092735	0.661519638478487	Unchanged
A0A8I3N6X9(NUMA1)	0.124837119067568	0.0815757257295116	0.661979339503837	Unchanged
A0A8I3PBD8(PFKL)	0.638240529656603	0.0819300337557963	0.661979339503837	Unchanged
A0A8P0TQ27(LOC480441)	0.796063704394967	0.0821118164208272	0.661979339503837	Unchanged
A0A8C0TQK5(--)	-0.344069262578394	0.0822278090713576	0.661979339503837	Unchanged
A0A8I3RRZ0(RAB12)	0.807406133744767	0.0824126992673992	0.661979339503837	Unchanged
A0A8I3N734(NUDC)	0.280736597685099	0.0824158622620868	0.661979339503837	Unchanged
A0A8P0P307(IPO7)	0.113530631897632	0.0827617061560387	0.661979339503837	Unchanged
A0A8I3RTC9(PAFAH1B2)	0.327667128206933	0.0827700360208642	0.661979339503837	Unchanged
A0A8I3MK52(IDI1)	-0.631531747343569	0.0828329574022929	0.661979339503837	Unchanged
A0A8C0TLR9(RCHY1)	0.644383046724201	0.0828666653557407	0.661979339503837	Unchanged
A0A8I3PB40(DNAJC19)	0.782127989315001	0.082874028497445	0.661979339503837	Unchanged
A0A8C0RWN4(--)	0.327451488967633	0.0828880526633795	0.661979339503837	Unchanged
A0A8I3NKS3(F3)	-1.89421200449963	0.0830929502132998	0.661979339503837	Unchanged
A0A8I3RZK6(MGME1)	0.625617143579532	0.0831643845649662	0.661979339503837	Unchanged
A0A8C0SJR0(--)	0.730696664390535	0.0831692444768102	0.661979339503837	Unchanged
A0A8I3NU85(TTC4)	-0.400678881401067	0.0832160775143802	0.661979339503837	Unchanged
A0A8I3PDW2(ARF3)	1.01917990117907	0.0832421860431514	0.661979339503837	Unchanged
A0A8I3PB27(PLEKHN1)	0.943478521681264	0.0833260707067767	0.661979339503837	Unchanged
A0A8P0PBL3(EYA3)	1.05242601883923	0.083488033473528	0.662429642642419	Unchanged
A0A8I3SCU7(TXLNG)	-0.516844571657799	0.0845721109557498	0.668637911451397	Unchanged
A0A8C0T254(SPTLC2)	0.334355339770699	0.0845995873695661	0.668637911451397	Unchanged
A0A8I3PQ47(TIAM1)	1.95761041631327	0.0847011188233182	0.668637911451397	Unchanged
A0A8C0T1P3(MED17)	1.15708005134227	0.0847997110827888	0.668637911451397	Unchanged
A0A8I3S503(SLC25A13)	0.148074287489031	0.0848608361038163	0.668637911451397	Unchanged
E2R6K5(H3-3B)	0.686967284294699	0.0849181437004256	0.668637911451397	Unchanged
A0A8I3MUA1(STX7)	0.340042815802434	0.0850143561921674	0.668637911451397	Unchanged
A0A8C0SI53(SLC27A4)	0.347943947623765	0.0852112197965455	0.66924454567978	Unchanged
B2BMP5(PAPST1)	-0.7644981644988	0.0854066780502602	0.66924454567978	Unchanged
A0A8P0ND17(HADH)	0.313883470083134	0.0854105801304615	0.66924454567978	Unchanged
A0A8C0LZX1(PHB1)	0.169175578491	0.0855347734557794	0.669384072865378	Unchanged
A0A8C0NRZ8(SNX31)	-0.776169609072134	0.0859189280375519	0.669901099912846	Unchanged
A0A8C0NAA3(ASCC3)	0.259946712790832	0.0860123708401596	0.669901099912846	Unchanged
A0A8I3PMI1(ARF4)	-0.165116540087599	0.0860348358151758	0.669901099912846	Unchanged
A0A8C0LQD0(--)	-0.937702042085569	0.086410257483483	0.669901099912846	Unchanged
A0A8P0TV53(KDM5A)	0.529046359331865	0.0864767192394916	0.669901099912846	Unchanged
A0A8I3N070(FAHD2A)	1.6096819197743	0.0864806119932676	0.669901099912846	Unchanged
A0A8I3MQ69(PDAP1)	0.304775749675933	0.0866835569469837	0.669901099912846	Unchanged
A0A8I3MY76(GHITM)	-0.269427944829935	0.0866978916104993	0.669901099912846	Unchanged
A0A8I3S2R3(AP2A1)	0.168201324812365	0.0867504034231611	0.669901099912846	Unchanged
A0A8I3RT77(VAT1)	0.257599293905496	0.0867861896279448	0.669901099912846	Unchanged
A0A8P0N3S9(ABHD16A)	1.08564319550393	0.086843676467835	0.669901099912846	Unchanged
A0A8C0RXK9(DHDDS)	0.6525624399512	0.0868784643243614	0.669901099912846	Unchanged
A0A8P0PLN0(PDS5A)	-0.252767584469868	0.0871783240497911	0.671314736989373	Unchanged
A0A8C0MVC6(ARMT1)	0.427046132942067	0.087275183543755	0.671314736989373	Unchanged
A0A8I3S638(SCEL)	-0.285079672358503	0.0874471548608557	0.671562884518195	Unchanged
A0A8I3PPR7(SCNM1)	0.687652502089232	0.0875209099340305	0.671562884518195	Unchanged
A0A8P0PGC9(KIF20A)	-1.0306029685911	0.0876618663731557	0.671825168355537	Unchanged
A0A8C0PVP4(--)	1.4223255485029	0.0879531512156886	0.673173033058963	Unchanged
A0A8I3Q5U3(NEDD4)	0.238293629422365	0.0880517174519273	0.673173033058963	Unchanged
A0A8P0SQ97(LOC119878758)	1.13767460048583	0.0882236552095575	0.673668978857446	Unchanged
A0A8I3MIF5(HK1)	0.258276508081199	0.0883368201434537	0.673715481627407	Unchanged
A0A8I3P438(TXNDC9)	-0.284461609944668	0.0886207812972053	0.674504578451787	Unchanged
A0A8P0TTA7(P3H4)	0.949999454024631	0.0887249082490616	0.674504578451787	Unchanged
A0A8I3Q8Z9(UTP11)	0.358294390513066	0.0888243711988843	0.674504578451787	Unchanged
A0A8I3P777(ZC3H11A)	0.199089337665299	0.0889408734255542	0.674504578451787	Unchanged
A0A8P0STP7(BPNT1)	-0.1083202134777	0.0889782198466686	0.674504578451787	Unchanged
A0A8I3S343(EIF5)	0.090564017636634	0.0890834877135147	0.674504578451787	Unchanged
A0A8C0PZC5(--)	-0.414244309309932	0.0895581211786039	0.675980210901868	Unchanged
A0A8I3N7W6(MED22)	-0.496130529090468	0.0896057270737606	0.675980210901868	Unchanged
A0A8C0M9N1(--)	-0.313733134804469	0.0897085839605315	0.675980210901868	Unchanged
A0A8I3MCN5(UPF2)	-0.179417846782165	0.0897525212335236	0.675980210901868	Unchanged
A0A8C0YZ68(NVL)	-0.313556462854866	0.089889892597118	0.675980210901868	Unchanged
A0A8P0SJG0(NELFA)	-0.395566272771802	0.0900253829361558	0.675980210901868	Unchanged
A0A8P0SB20(PFKP)	0.185954396669498	0.0901092061350309	0.675980210901868	Unchanged
A0A8I3NKL8(LOC119879505)	0.302145829485667	0.0901378571116763	0.675980210901868	Unchanged
A0A8C0T4R0(GMPS)	0.198054245638133	0.0905168937173099	0.678014637225374	Unchanged
A0A8I3Q4L8(GLRX3)	0.1570462434048	0.0909107385969118	0.680155014568096	Unchanged
A0A8I3MZB3(DCTN5)	2.4651693308503	0.0910721706454174	0.680553560214925	Unchanged
A0A8I3MIB6(ARHGAP18)	0.6271646784617	0.0912686581691761	0.680959658667612	Unchanged
A0A8I3PHS8(UBE2H)	-0.340181974625935	0.0914279145153612	0.680959658667612	Unchanged
E2RNY7(ATP5F1C)	0.352716717276433	0.0915131498061665	0.680959658667612	Unchanged
A0A8C0PUU6(--)	1.2835628496102	0.0915708076978471	0.680959658667612	Unchanged
A0A8I3NG41(PEX6)	1.54077819432073	0.0917716846887991	0.680959658667612	Unchanged
A0A8I3PQ81(ANTKMT)	-0.949127359182135	0.0918353374765139	0.680959658667612	Unchanged
A0A8I3NP01(BLMH)	0.164752331217496	0.0918840988888752	0.680959658667612	Unchanged
A0A8I3N7N6(POLE3)	0.322982453174131	0.0921391618427377	0.681431981215198	Unchanged
A0A8I3RQJ0(RPS29)	1.13071619971663	0.0921644335686798	0.681431981215198	Unchanged
A0A8P0TI09(CHTF18)	-0.489437204469869	0.0923040786828076	0.681663454310123	Unchanged
A0A8C0T2T6(--)	-2.25779989170553	0.0924343349766681	0.681825129745833	Unchanged
A0A8I3P5T7(VCPIP1)	-0.126605417928801	0.0927009531243629	0.682200244073875	Unchanged
A0A8C0NIB8(BORCS5)	-1.0878293882636	0.0930546388581152	0.682200244073875	Unchanged
A0A8C0Q5A3(--)	1.80709353413007	0.0932805103841428	0.682200244073875	Unchanged
A0A8P0PJX1(CAPN1)	0.331605984920063	0.0933152636971514	0.682200244073875	Unchanged
B6F250(STOM)	-0.357003914775468	0.0933548315156306	0.682200244073875	Unchanged
A0A8I3N4G4(CRYBG1)	1.601168231793	0.0935413337747626	0.682200244073875	Unchanged
A0A8C0S0U2(--)	-1.14891658139043	0.0935710371790883	0.682200244073875	Unchanged
A0A8C0T3U0(--)	-0.758918292402733	0.0938541373800132	0.682200244073875	Unchanged
A0A8P0N3F1(STAT6)	-0.1852378305753	0.0939353714570285	0.682200244073875	Unchanged
A0A8P0TCF1(UFSP2)	1.2255564688643	0.0941034453372249	0.682200244073875	Unchanged
A0A8I3QBE3(ATP6V1E1)	0.196407545417134	0.0941074111005853	0.682200244073875	Unchanged
A0A8C0Q0T8(--)	-0.483568092056533	0.0942401633084022	0.682200244073875	Unchanged
A0A8I3P689(GCLM)	0.538761533356666	0.0943424538673436	0.682200244073875	Unchanged
A0A8I3QGD6(LOC119868036)	0.804851705569231	0.0943977179088001	0.682200244073875	Unchanged
A0A8I3PYH2(SPRY2)	0.355375135806099	0.0944404548683091	0.682200244073875	Unchanged
A0A8I3N2W4(HEATR1)	0.100287013080802	0.0944923758199827	0.682200244073875	Unchanged
A0A8I3N3X1(FABP3)	0.366633144523803	0.0944987371825901	0.682200244073875	Unchanged
A0A8P0NCR0(CAB39)	0.2158991548046	0.0945193103897435	0.682200244073875	Unchanged
A0A8P0NJ24(AP1M2)	0.142288341965269	0.0945936084028219	0.682200244073875	Unchanged
A0A8I3N259(GTF3C2)	0.917287065317268	0.0948542381769814	0.682200244073875	Unchanged
A0A8I3N186(TNIP1)	1.174506175649	0.0949599843685725	0.682200244073875	Unchanged
A0A8P0N8G3(STIM1)	-0.661599460876801	0.0951097239689966	0.682200244073875	Unchanged
A0A8I3S001(RILPL1)	0.385185743576834	0.0952053075081555	0.682200244073875	Unchanged
A0A8C0MAP0(DNMT3A)	0.6327562746939	0.0952638800800551	0.682200244073875	Unchanged
A0A8I3NEL0(UBA3)	0.563137860317969	0.0953129312079295	0.682200244073875	Unchanged
A0A8I3PMN4(CNNM4)	0.186436451963299	0.0954087418347665	0.682200244073875	Unchanged
A0A8C0TYU2(--)	-0.168762777698603	0.0954168166727101	0.682200244073875	Unchanged
A0A8C0P5Y9(GPN3)	-1.63662493704766	0.0955637377055289	0.682200244073875	Unchanged
A0A8C0NA58(NR2C1)	-0.446161265909701	0.0956294684159501	0.682200244073875	Unchanged
A0A8P0S6F1(SHMT2)	-0.0840966123799305	0.0959191601090342	0.683491908727116	Unchanged
A0A8C0Z149(STAG2)	-0.204754785773634	0.096107200548828	0.683818131347667	Unchanged
A0A8C0PHU3(--)	1.57812872823853	0.096182302327191	0.683818131347667	Unchanged
A0A8C0MBI4(--)	0.8558252008777	0.0969359013579811	0.688398071494827	Unchanged
A0A8P0T3X1(PITPNM1)	-1.18687522955376	0.0970490155258041	0.688424358160495	Unchanged
A0A8P0NJQ7(HOOK1)	-0.252239712220035	0.0973324969074694	0.688727859147971	Unchanged
Q863Z4(MTPN)	-0.545471128841935	0.0974445924307038	0.688727859147971	Unchanged
A0A8I3PN25(CIAO2A)	0.7124953646554	0.0976568252707208	0.688727859147971	Unchanged
A0A8C0P483(--)	0.664922634316564	0.0977695796586707	0.688727859147971	Unchanged
A0A8C0M8M8(--)	1.11626208123807	0.0977755049649922	0.688727859147971	Unchanged
A0A8I3P836(HPSE)	0.713252694657669	0.0977913415526617	0.688727859147971	Unchanged
A0A8I3PW88(ITPR2)	0.360436327677935	0.0978580270308783	0.688727859147971	Unchanged
A0A8I3N3K0(CYC1)	1.1594043059623	0.0980686257519594	0.689438875118803	Unchanged
A0A8P0NLP5(CARD6)	-0.487104357397467	0.0982356227391998	0.689784531029887	Unchanged
A0A8I3MXU5(TUBGCP6)	-0.541445215169468	0.098571835803831	0.689784531029887	Unchanged
A0A8I3S4X3(HIBCH)	0.377633905734367	0.0985945483616501	0.689784531029887	Unchanged
A0A8I3NGF3(DST)	1.01846913832077	0.0986534766819477	0.689784531029887	Unchanged
A0A8P0SNV2(ENTR1)	-0.429222559449634	0.0986659373691828	0.689784531029887	Unchanged
A0A8I3MXG1(TOP2A)	-0.253002648741099	0.0989322700864608	0.690616800278422	Unchanged
A0A8C0NQ56(--)	0.363237855868867	0.0990831207239556	0.690616800278422	Unchanged
A0A8I3MZ43(TTYH3)	-2.1592264732625	0.0992489106596077	0.690616800278422	Unchanged
A0A8C0Q119(VCL)	0.119608566405937	0.0993783433920374	0.690616800278422	Unchanged
Q6J3Q7(COX17)	0.719090684453068	0.0994536055271062	0.690616800278422	Unchanged
A0A8I3Q2L8(ARPP19)	-1.26231296582053	0.0995904647756056	0.690616800278422	Unchanged
A0A8P0NA50(CNTF)	0.722146499557432	0.0996124170780211	0.690616800278422	Unchanged
A0A8P0T7S1(ZSWIM9)	-0.752154349708835	0.0996630728945975	0.690616800278422	Unchanged
A0A8C0LWT7(SLC39A11)	1.0171393974881	0.0998279311507733	0.690998176898422	Unchanged
A0A8I3RXU1(CWC25)	-0.625407528360601	0.100000659195981	0.691040696184847	Unchanged
A0A8C0RZD5(RTCB)	0.168959910250866	0.100053730804894	0.691040696184847	Unchanged
A0A6S4Q8S4(DLA88)	0.835399620419633	0.100407863412274	0.692726180471521	Unchanged
A0A8P0T3F2(SLC1A5)	-0.306763678848636	0.100612397522098	0.693377004610119	Unchanged
A0A8I3M9Q4(ALDH1A1)	1.14885844380507	0.100767103025321	0.693683383189624	Unchanged
A0A8I3PH94(SCOC)	1.47188993442953	0.101067959891857	0.694480500172006	Unchanged
A0A8C0P102(--)	0.854764443052801	0.101106505555077	0.694480500172006	Unchanged
A0A8I3MHU4(AJUBA)	1.10627680891573	0.101405238395567	0.694480500172006	Unchanged
A0A8C0T0Q0(--)	0.516916237673669	0.101485248729464	0.694480500172006	Unchanged
A0A8I3MYM3(MED23)	1.10554195070287	0.101631721849893	0.694480500172006	Unchanged
A0A8C0SPX7(ETF1)	0.18365984342147	0.101634276290541	0.694480500172006	Unchanged
A0A8I3NTC5(VTA1)	0.121515827505366	0.101655521401529	0.694480500172006	Unchanged
A0A8I3PN24(ECT2)	0.982329667055598	0.101811505375156	0.694791748178397	Unchanged
A0A8C0Q933(CDKN2B)	0.67521395582693	0.101949568896246	0.694980159799765	Unchanged
A0A8I3S748(CUL4B)	0.186552610223099	0.102193743354823	0.695890728559032	Unchanged
A0A8C0SC48(OAZ1)	-0.084639717736831	0.102585754072057	0.697010811451095	Unchanged
A0A8I3PJY3(PIP5K1A)	-0.489948873651734	0.102679757214207	0.697010811451095	Unchanged
A0A8C0PY38(--)	1.16213661903717	0.10269056297126	0.697010811451095	Unchanged
A0A8C0Z2G8(NCAPD2)	0.155372561310266	0.102971217757738	0.69702049686823	Unchanged
A0A8I3P4U1(SLC12A6)	1.5383125190339	0.103002423577432	0.69702049686823	Unchanged
A0A8C0QN72(SEC24A)	-0.358567356131434	0.103265484123164	0.69702049686823	Unchanged
A0A8I3NLD1(MAGI1)	-2.56639054237457	0.103313931590617	0.69702049686823	Unchanged
A0A8I3PNE7(EIF4A2)	-0.318681318424833	0.103335082213909	0.69702049686823	Unchanged
A0A8I3N4Q4(PAWR)	0.1854797813575	0.103592229128783	0.69702049686823	Unchanged
A0A8I3S2M7(U2AF1)	-3.99241183895003	0.103613079617865	0.69702049686823	Unchanged
A0A8C0NCI5(WWC2)	0.65427384554663	0.103633923758863	0.69702049686823	Unchanged
A0A8C0MAY0(--)	0.7027413624674	0.103853534206738	0.69702049686823	Unchanged
A0A8I3PPL8(CCDC115)	1.4858527401496	0.103989336255164	0.69702049686823	Unchanged
A0A8P0N8T1(SPART)	1.5319767169576	0.104017206021711	0.69702049686823	Unchanged
E2QV03(TRAPPC2)	0.956551067433736	0.10414851308786	0.69702049686823	Unchanged
A0A8I3NJP2(COMMD5)	0.897035389299834	0.104185767944956	0.69702049686823	Unchanged
A0A8I3NPB7(YARS2)	0.222148600196999	0.104346333250165	0.69702049686823	Unchanged
A0A8C0PXT2(DDX21)	0.438299803633601	0.104575496440375	0.69702049686823	Unchanged
A0A8I3P9M7(MINDY1)	0.4024264828263	0.104593245906563	0.69702049686823	Unchanged
A0A8C0PDB7(LAMP1)	1.0874679965788	0.104699948384013	0.69702049686823	Unchanged
A0A8C0SZB6(--)	-0.183137594836097	0.104785424701183	0.69702049686823	Unchanged
A0A8C0RC03(MARVELD2)	0.952902454695934	0.104796787990678	0.69702049686823	Unchanged
A0A8I3RT53(MAP3K5)	-1.2938950286904	0.105085227015308	0.698061550718906	Unchanged
A0A8I3S633(SLC12A7)	1.26068293958346	0.105175198677928	0.698061550718906	Unchanged
A0A8C0SRE9(CHMP3)	-0.264615956982865	0.105397808565788	0.698605244545658	Unchanged
A0A8P0TBI2(SACM1L)	0.320337607649567	0.105479177100822	0.698605244545658	Unchanged
A0A8C0NSV2(UACA)	-0.221868758632166	0.105898787011341	0.700646864222246	Unchanged
A0A8I3MCT0(LUC7L)	-0.966233569161933	0.106160864147015	0.701643022282582	Unchanged
A0A8I3PZS8(PPM1B)	0.366862510428966	0.106339298873538	0.702084856781008	Unchanged
A0A8P0N9N9(GGH)	1.4782255811167	0.106544614988855	0.702703058186454	Unchanged
A0A8I3N859(AHSA1)	0.204014608449331	0.106904520020466	0.704338471171492	Unchanged
A0A8C0MVE4(--)	-1.16959729122243	0.107165570728034	0.705113257270562	Unchanged
A0A8C0S2D4(CAMSAP2)	-0.214784590907332	0.107246247172271	0.705113257270562	Unchanged
A0A8C0NLV9(SF3A3)	-0.151681187399369	0.107511776491504	0.705642743692814	Unchanged
A0A8C0TWE4(PIK3CB)	-0.883436442476366	0.107598913056972	0.705642743692814	Unchanged
A0A8P0TV38(--)	-0.267160947419836	0.107663228535458	0.705642743692814	Unchanged
A0A8I3RVS3(NLE1)	-0.294884988746734	0.107999797315056	0.705987769356563	Unchanged
A0A8C0M4K6(CBX1)	1.07054803100767	0.108184885386597	0.705987769356563	Unchanged
A0A8C0TF04(--)	2.05545048574573	0.108387251589835	0.705987769356563	Unchanged
A0A8C0N3L0(GRB7)	1.3000013206247	0.1085538731774	0.705987769356563	Unchanged
A0A8C0QB09(--)	-0.916115506039333	0.108559313889233	0.705987769356563	Unchanged
A0A8P0N7F0(TMUB1)	-0.791569630847	0.108798754277774	0.705987769356563	Unchanged
A0A8I3N3K9(HEBP2)	-0.136297502321032	0.108947786155794	0.705987769356563	Unchanged
A0A8C0YVL7(--)	-1.36067878943047	0.109182039924063	0.705987769356563	Unchanged
A0A8C0MEP1(AKT1)	-0.434549637363368	0.109239580781094	0.705987769356563	Unchanged
A0A8I3MKE1(EZR)	0.153194830716266	0.109402914147941	0.705987769356563	Unchanged
A0A8I3QSI8(ZFAND2B)	-0.637805775091735	0.109443472576909	0.705987769356563	Unchanged
A0A8C0PY23(SAMD4A)	-1.1746507459262	0.109540435569628	0.705987769356563	Unchanged
A0A8C0LTW8(C3H15orf40)	0.8994044851657	0.109642144397663	0.705987769356563	Unchanged
A0A8C0N8B2(VEZT)	0.682576591897867	0.109674018022534	0.705987769356563	Unchanged
A0A8I3N998(DHX15)	0.178976111375032	0.109761056997378	0.705987769356563	Unchanged
A0A8I3MXS5(GPATCH8)	-0.767029383121034	0.109921737530511	0.705987769356563	Unchanged
A0A8C0MMZ1(--)	1.01179443647653	0.109928996390208	0.705987769356563	Unchanged
A0A8I3RT79(TADA1)	-0.877531419974002	0.109977201428224	0.705987769356563	Unchanged
A0A8C0YXA3(--)	1.70714607231697	0.11005144595996	0.705987769356563	Unchanged
A0A8I3RX65(LOC119881797)	-1.50438986616037	0.110082886523836	0.705987769356563	Unchanged
A0A8P0T3Z4(--)	0.718066037901302	0.110090258934853	0.705987769356563	Unchanged
A0A8I3NBL3(CHRAC1)	-0.797327127188304	0.110228894687763	0.705987769356563	Unchanged
A0A8I3PBI8(NOL6)	-0.225036855905568	0.110325213540278	0.705987769356563	Unchanged
A0A8I3S7P9(CALU)	-2.53464714766296	0.110539827533131	0.705987769356563	Unchanged
A0A8C0RKG1(EIF3K)	0.149046170168532	0.110616171277913	0.705987769356563	Unchanged
A0A8P0NLY2(ALDOA)	0.206194653109037	0.110661856913164	0.705987769356563	Unchanged
A0A8C0QIR3(HADHB)	-0.179750292402002	0.110854050866931	0.705987769356563	Unchanged
A0A8I3Q739(ACTBL2)	7.939800589916	0.11120877355622	0.705987769356563	Unchanged
A0A8C0QI36(PCM1)	0.324831128217664	0.111219257655533	0.705987769356563	Unchanged
A0A8C0PWC0(CALM1)	-0.294571803834867	0.111249406772862	0.705987769356563	Unchanged
Q8HYU5(BAX)	-0.1266180236134	0.111387546193249	0.705987769356563	Unchanged
A0A8P0N4L2(PLEC)	-0.118180490233435	0.111504113584999	0.705987769356563	Unchanged
A0A8I3MVE3(TMED7)	-0.488705757454099	0.111600738414347	0.705987769356563	Unchanged
A0A8I3N0U2(SERPINB8)	1.1935700345795	0.111701790741716	0.705987769356563	Unchanged
A0A8C0SHD6(LOC475399)	0.263923217373499	0.111786248276905	0.705987769356563	Unchanged
A0A8C0QPQ7(--)	0.208559457097103	0.11182655316896	0.705987769356563	Unchanged
A0A8I3MKV0(CENPV)	-1.58767728110963	0.111867419905991	0.705987769356563	Unchanged
A0A8C0RI89(ABCC10)	0.406306042395666	0.112064130945181	0.706165618073294	Unchanged
A0A8C0TGZ3(--)	0.906778800170233	0.112178016294777	0.706165618073294	Unchanged
A0A8C0QK16(--)	0.169598789597501	0.112311163696097	0.706165618073294	Unchanged
A0A8I3N3G3(MACC1)	0.253881901726135	0.112344530148024	0.706165618073294	Unchanged
A0A8C0MJK2(CHST12)	0.743841633337297	0.112458310115473	0.706175336573409	Unchanged
A0A140DDC9(BIRC5)	1.24115325863177	0.112653246223029	0.706694142806879	Unchanged
A0A8I3SC96(SIGIRR)	0.560198107931768	0.112929066351249	0.707718810241094	Unchanged
Q38QA2(--)	1.29650160626933	0.113782470830094	0.71222651605232	Unchanged
A0A8P0NXX8(PPIP5K2)	0.195842296605132	0.113892808611988	0.71222651605232	Unchanged
A0A8I3NQF3(ING2)	0.558454677516433	0.113987937327509	0.71222651605232	Unchanged
A0A8I3PLR3(ABRAXAS2)	0.344724941599001	0.11416596636862	0.712631210705713	Unchanged
A0A8P0NEK7(STRAP)	1.01806308926667	0.114409949459114	0.712745025593582	Unchanged
A0A8I3NRK7(SLC2A1)	0.411279274925235	0.114568156612054	0.712745025593582	Unchanged
A0A8I3NSJ6(CBX4)	-1.10211365809387	0.114640550050531	0.712745025593582	Unchanged
A0A8I3PMB2(FRMD8)	-1.15391441654013	0.114762736232361	0.712745025593582	Unchanged
A0A8C0P654(RSF1)	-0.527344291060764	0.114878841840707	0.712745025593582	Unchanged
A0A8C0PBD4(PNPLA8)	-0.473132320643664	0.114973413572414	0.712745025593582	Unchanged
A0A8I3PLC9(SORBS3)	-0.508541406268201	0.114977145737045	0.712745025593582	Unchanged
A0A8I3MIA7(ANKHD1)	-0.446986212485236	0.115122534413669	0.712943884380715	Unchanged
A0A8I3PUR4(TRAPPC5)	1.3034526428181	0.115415398412254	0.713722693451723	Unchanged
A0A8C0YZ37(--)	-0.094632564124197	0.115644044111875	0.713722693451723	Unchanged
A0A8I3N2N7(ESYT1)	0.139571767299735	0.115679147659876	0.713722693451723	Unchanged
A0A8I3NB41(IGF2BP1)	-0.200424642261936	0.115782497863341	0.713722693451723	Unchanged
A0A8C0T605(--)	-0.229925399922031	0.115856409580217	0.713722693451723	Unchanged
A0A8I3NA04(NDE1)	-0.396513504412432	0.115940332721759	0.713722693451723	Unchanged
E2RGI3(SNRPC)	2.81457921359144	0.116124593389786	0.713722693451723	Unchanged
A0A8I3MZB9(PLA2G4A)	0.180705494784469	0.116155759392016	0.713722693451723	Unchanged
A0A8C0MN49(PLIN2)	0.651157259929299	0.116531194350095	0.714673362158637	Unchanged
A0A8P0P1K3(GTF3C1)	0.814570920516402	0.116604939336513	0.714673362158637	Unchanged
Q68V02(p27)	-0.996660998324533	0.116651230600273	0.714673362158637	Unchanged
A0A8C0QC85(--)	0.319919972150768	0.116788353232919	0.714817430487866	Unchanged
A0A8I3Q7W7(FBXO45)	-0.814482499787967	0.117356026295732	0.715460101861555	Unchanged
A0A8I3PRI8(EIF2B5)	3.14381522964937	0.117493456455283	0.715460101861555	Unchanged
A0A8I3RSY2(INTS7)	0.259858437318734	0.117497025391979	0.715460101861555	Unchanged
A0A8P0P910(KDM4A)	-0.595399034713033	0.117524444131669	0.715460101861555	Unchanged
A0A8C0T273(--)	-0.344860684595634	0.117660905841974	0.715460101861555	Unchanged
A0A8C0RN94(CUL5)	-0.201054858144065	0.117674858211582	0.715460101861555	Unchanged
A0A8C0SLW9(EPM2AIP1)	-0.1005133308444	0.117689320633616	0.715460101861555	Unchanged
A0A8C0PAN1(--)	0.841420735127635	0.117928184829985	0.715811031601349	Unchanged
A0A8P0PI77(BSG)	0.351861227117535	0.117974577204482	0.715811031601349	Unchanged
A0A8I3RYQ4(VIRMA)	0.270466209955501	0.118291853513595	0.717044645768345	Unchanged
A0A8C0NGV3(PRKACB)	1.3528068664379	0.118486458040524	0.717508576345939	Unchanged
A0A8P0NAC8(ERC2)	0.859593279169669	0.118596458900155	0.717508576345939	Unchanged
A0A8I3NGL7(TMED4)	-0.385056829642796	0.118980685021669	0.718249780253198	Unchanged
A0A8C0Q556(LOC478038)	-0.444041189460201	0.118999377746012	0.718249780253198	Unchanged
X5IHJ5(4F2hc)	-0.368134845594469	0.11911462143598	0.718249780253198	Unchanged
A0A8I3S8I3(RBM19)	-0.147431022308933	0.119329188784951	0.718249780253198	Unchanged
A0A8I3MUZ6(ATP6V1D)	0.470574191731799	0.119359918720404	0.718249780253198	Unchanged
A0A8C0LQH6(DHX58)	-0.771159123306269	0.119434878649874	0.718249780253198	Unchanged
A0A8I3NIB8(CTTNBP2NL)	-0.336095622099833	0.119518041946138	0.718249780253198	Unchanged
A0A8C0THS7(OGA)	-0.172192730274265	0.119826470101012	0.718831182529645	Unchanged
A0A8C0MPL4(E2F4)	-1.1333271551419	0.119902915042892	0.718831182529645	Unchanged
A0A8I3S1W8(PPP2CB)	-1.48729065564257	0.120059363083911	0.718831182529645	Unchanged
A0A8I3N9V3(HSP90AB1)	-0.105182413931935	0.120071769364059	0.718831182529645	Unchanged
A0A8I3RWX4(RPL8)	-0.184625549635367	0.120210228924062	0.718976007975473	Unchanged
A0A8C0Z2B6(PHC2)	-0.436381551483368	0.120596134448338	0.719066531363015	Unchanged
A0A8I3MLF0(USF2)	1.3183969107893	0.120677636549866	0.719066531363015	Unchanged
A0A8P0SDR4(LTN1)	-0.376161204991135	0.120698155079975	0.719066531363015	Unchanged
A0A8C0M3P6(SFXN1)	0.272841291156766	0.120794335313571	0.719066531363015	Unchanged
Q9ZZ58(MT-ND4)	-2.45032605116643	0.120796777439718	0.719066531363015	Unchanged
A0A8P0SEB0(ARHGAP1)	-0.287766615728867	0.121047299196066	0.719312465889471	Unchanged
A0A8I3N5Q9(SRPK1)	-0.142578982265668	0.121123998745886	0.719312465889471	Unchanged
A0A8I3NYN3(ACSS2)	0.201873214050298	0.121433328519406	0.719312465889471	Unchanged
A0A8I3MVK5(TBPL1)	0.685505655560732	0.121447114908376	0.719312465889471	Unchanged
A0A8P0P5V9(LAD1)	0.118356498426234	0.121628142241661	0.719312465889471	Unchanged
A0A8I3PBW5(EMC4)	0.596683447949697	0.121631484354564	0.719312465889471	Unchanged
A0A8C0TFS1(GLO1)	0.165175740919032	0.121658249367275	0.719312465889471	Unchanged
A0A8C0MC85(--)	-0.137551200871233	0.12175266627023	0.719312465889471	Unchanged
A0A8I3P3I2(RIPK2)	0.746864862383301	0.122026312844452	0.719631360095436	Unchanged
A0A8C0QMB2(DFFA)	0.969257886288734	0.122035387988212	0.719631360095436	Unchanged
A0A8C0TRX2(URB1)	-0.161454732456168	0.122172965299769	0.719768068975792	Unchanged
A0A8C0RLR6(TMED10)	0.426372734800733	0.122382412174334	0.720125760955885	Unchanged
A0A8I3S467(GARS1)	0.188541691416102	0.122499329790781	0.720125760955885	Unchanged
A0A8I3N9N6(STX17)	-1.8982177585168	0.122671027946851	0.720125760955885	Unchanged
A0A8C0RPG3(POLR1D)	1.67063659310317	0.122748479029995	0.720125760955885	Unchanged
A0A8C0QI29(HADHA)	0.126213070715064	0.122805934759324	0.720125760955885	Unchanged
A0A346M2B2(TPI1)	0.147079157899462	0.123037773585015	0.720743268397753	Unchanged
A0A8C0M123(--)	0.197374459697034	0.123140339085757	0.720743268397753	Unchanged
A0A8I3MY43(RETREG3)	-0.831556262237033	0.123710283428291	0.721449635879215	Unchanged
A0A8I3Q544(NUDT22)	-1.10894792443153	0.123862532613945	0.721449635879215	Unchanged
A0A8I3PHI1(EEF1AKMT1)	0.671489435601135	0.123995164079491	0.721449635879215	Unchanged
A0A8I3PLL0(TAB1)	-0.184700125111664	0.124010183910344	0.721449635879215	Unchanged
A0A8I3P4R1(TARS2)	0.259843522410733	0.124025558125333	0.721449635879215	Unchanged
A0A8I3PES4(MRPL41)	-0.406807670058065	0.124215085532298	0.721449635879215	Unchanged
A0A8P0THI4(TPCN2)	1.08043100346953	0.124255293628531	0.721449635879215	Unchanged
A0A8C0Q0U3(PARD3)	0.280796615129134	0.124255619544286	0.721449635879215	Unchanged
A0A8I3RQT1(NMNAT1)	1.2108999848948	0.124292976047849	0.721449635879215	Unchanged
A0A8C0TJ37(TAMM41)	-0.789942830734766	0.124790766124983	0.723567069492279	Unchanged
A0A8P0NI34(MAGED2)	-0.285992064053001	0.125472428113229	0.723567069492279	Unchanged
A0A8C0Q6X1(--)	-0.134427258272066	0.12547442594404	0.723567069492279	Unchanged
A0A8I3SC62(INO80)	1.1808463664238	0.125502303945981	0.723567069492279	Unchanged
A0A8I3SCB1(ITGB6)	-1.59595945946303	0.125527328594329	0.723567069492279	Unchanged
A0A8I3P8H4(SMARCD1)	-0.862337803416867	0.125570004876536	0.723567069492279	Unchanged
A0A8C0MQ45(TLN2)	1.2063482669992	0.12559632575744	0.723567069492279	Unchanged
A0A8P0P6Z2(ANXA5)	0.224073510156966	0.125628671306075	0.723567069492279	Unchanged
A0A8C0MU85(AK3)	0.220027673358668	0.125692753807225	0.723567069492279	Unchanged
A0A8I3PTU4(KIF2C)	-1.7677382604915	0.125916190721773	0.724190742249907	Unchanged
A0A8C0TFM0(--)	-0.420171120072702	0.126131575493588	0.724767007311099	Unchanged
A0A8P0PMD8(CFL2)	-0.337515340416498	0.126291928304862	0.724884718406937	Unchanged
A0A8C0P4B6(EPB41L5)	0.372588586986467	0.126382475539162	0.724884718406937	Unchanged
A0A8P0PAZ7(PDCD11)	0.176794130336898	0.126506213223103	0.7249149193847	Unchanged
A0A8C0NKI1(FMR1)	1.76121998288343	0.126751762299902	0.7249149193847	Unchanged
A0A8C0PAM2(--)	0.199770041504667	0.126776806178779	0.7249149193847	Unchanged
A0A8I3NRP8(TRMT13)	0.796098011064768	0.126921573377784	0.7249149193847	Unchanged
A0A8C0SNU7(ERG28)	-0.901220433251332	0.127131675708324	0.7249149193847	Unchanged
A0A8C0NKS0(ZC3H18)	0.227846194010567	0.127224064073266	0.7249149193847	Unchanged
A0A8C0YUK2(MPP5)	1.43006193203897	0.127276549586653	0.7249149193847	Unchanged
A0A8P0PHM3(ZCCHC2)	-0.652931980576135	0.127378314099495	0.7249149193847	Unchanged
A0A8C0Q401(ZSWIM8)	2.22367509086397	0.127454913778346	0.7249149193847	Unchanged
A0A8I3RYN5(RRM1)	0.285320910874269	0.127539862644447	0.7249149193847	Unchanged
A0A8I3NG23(ABCF2)	-0.201353161531632	0.127761108431116	0.725517052570919	Unchanged
A0A8I3S0V1(--)	-1.68839335454653	0.12821324393807	0.727049576674872	Unchanged
A0A8I3NK15(LIMS1)	-0.493473623509633	0.128536584843967	0.727049576674872	Unchanged
A0A8I3N4G0(LOC489992)	0.146422600873535	0.1285449535337	0.727049576674872	Unchanged
A0A8P0TQ33(PHF5A)	-0.563400502363468	0.1286379849037	0.727049576674872	Unchanged
A0A8C0NHZ3(DPP8)	0.499956932814367	0.128711906186796	0.727049576674872	Unchanged
A0A8C0N2C7(NAE1)	0.308712135398036	0.128766087710498	0.727049576674872	Unchanged
A0A8P0NDV9(LOC477273)	0.185006343445334	0.128997699461668	0.727049576674872	Unchanged
A0A8P0NER3(TFRC)	-0.110459001019834	0.129111331201594	0.727049576674872	Unchanged
A0A8C0NH34(--)	-0.652985971835232	0.129141264040339	0.727049576674872	Unchanged
A0A8C0QFD7(SAR1B)	-0.300763949059832	0.12924820424697	0.727049576674872	Unchanged
A0A8I3RY05(DUSP3)	-0.31101750874187	0.129343166448093	0.727049576674872	Unchanged
A0A8C0PY01(STRBP)	0.472278845742267	0.129417597882367	0.727049576674872	Unchanged
A0A8P0P3G8(AMPD3)	0.472076808469232	0.129714936074969	0.727768839221944	Unchanged
A0A8C0QIL2(--)	-0.562196524301299	0.129776960840277	0.727768839221944	Unchanged
A0A8I3MQ78(AK2)	0.253799383842235	0.130026925143865	0.728521293860375	Unchanged
A0A8C0SF08(PSMC4)	0.147414715715101	0.130405473530909	0.729992205922134	Unchanged
A0A8P0NEM9(PLXNB1)	0.800445239143734	0.130877490196349	0.731178492437504	Unchanged
A0A8I3N368(KATNB1)	0.6114366004287	0.130908268965595	0.731178492437504	Unchanged
A0A8I3PFB8(EIF5A)	0.284940627256265	0.130966014141301	0.731178492437504	Unchanged
A0A8C0Z5A2(NFKB1)	0.222448549228403	0.131365957754645	0.731699472055343	Unchanged
A0A8I3PLS2(PHF10)	1.16748777247877	0.131413824236314	0.731699472055343	Unchanged
A0A8C0Q0J1(C5H17orf49)	0.747011086625431	0.131488591998978	0.731699472055343	Unchanged
A0A8P0SI18(ZPR1)	-0.218078472121167	0.131536103457205	0.731699472055343	Unchanged
A0A8I3Q0C2(UBA5)	0.254990374632403	0.131834243169543	0.731699472055343	Unchanged
A0A8C0RW56(--)	0.400755231989468	0.131905018379875	0.731699472055343	Unchanged
A0A8P0SRH9(DPH1)	-0.497473168053833	0.132008419503834	0.731699472055343	Unchanged
A0A8I3RQL6(NOL8)	-0.267135497814735	0.132185335541503	0.731699472055343	Unchanged
A0A8P0TM99(PHLDB2)	-0.405613487791769	0.132185697610839	0.731699472055343	Unchanged
A0A8P0PDL7(IARS2)	0.234103007027567	0.132305426031428	0.731699472055343	Unchanged
A0A8I3MTM8(ANKRD11)	0.292663425682264	0.132338524983945	0.731699472055343	Unchanged
A0A8C0TQQ4(--)	-0.38197497688947	0.132592844396422	0.731952305820498	Unchanged
A0A8I3N2R6(GMPR2)	0.19340434174287	0.132723930157139	0.731952305820498	Unchanged
A0A8C0P6A5(SP140)	-0.611355403380866	0.132733245540558	0.731952305820498	Unchanged
A0A8C0LYS1(DHX8)	-0.880689952511734	0.132865508748042	0.732040088478703	Unchanged
A0A8I3P799(FUBP3)	-0.419793942791603	0.1331470057647	0.732595177945372	Unchanged
A0A8P0TLD7(ALKBH1)	0.909627370478169	0.133244863051991	0.732595177945372	Unchanged
A0A8C0P4U1(DDA1)	1.16732583986117	0.133394600325412	0.732595177945372	Unchanged
A0A8I3NZ06(RNF126)	-2.29529221577577	0.133431988862905	0.732595177945372	Unchanged
A0A8C0MHG0(--)	-0.429938606011365	0.133800673062342	0.732721598312132	Unchanged
A0A8C0SLA1(--)	-0.1344676844665	0.133831644236376	0.732721598312132	Unchanged
A0A8P0SJR7(BOD1L1)	-1.0912077089566	0.133843470184798	0.732721598312132	Unchanged
A0A8C0S7A2(NQO2)	0.472061090151936	0.13398528943011	0.732721598312132	Unchanged
A0A8C0YUL9(KRT17)	-0.416600228111367	0.134129844622669	0.732721598312132	Unchanged
A0A8C0MCB4(POGLUT2)	0.236539179170567	0.13419300435106	0.732721598312132	Unchanged
A0A8C0SED0(TBP)	-0.8598144924715	0.134270184814668	0.732721598312132	Unchanged
A0A5K1UTD0(WDR1)	0.126272841294266	0.134553960627162	0.733164978057492	Unchanged
A0A8I3PII7(PSMB4)	-0.295212309809866	0.134584480237826	0.733164978057492	Unchanged
A0A8P0T222(SHROOM3)	-0.894799150994899	0.134826680822809	0.733738011053843	Unchanged
A0A8C0LWB9(CNOT3)	1.53391999465627	0.135033509314278	0.733738011053843	Unchanged
A0A8I3NCZ2(ARPC4)	0.294062356417001	0.135039513159623	0.733738011053843	Unchanged
A0A8I3S0K0(CKS1B)	-0.352935759734432	0.135372938394324	0.734915037426304	Unchanged
A0A8P0SMA2(SYNPO)	-0.277603003928935	0.136073603677939	0.738081995122063	Unchanged
A0A8I3MFX4(HARS2)	-0.258948759611865	0.136240336822238	0.738349870185634	Unchanged
A0A8C0MUT2(--)	-0.229068044893097	0.136496985636982	0.739104159748615	Unchanged
A0A8C0TPY1(--)	-1.16766908761677	0.136731800789514	0.739651881217164	Unchanged
A0A8I3NBG5(ZNF830)	-0.229563599048298	0.136866035640223	0.739651881217164	Unchanged
A0A8C0RY55(USP39)	-0.177437594601866	0.136950801274316	0.739651881217164	Unchanged
A0A8P0TSL0(RECQL4)	-0.426591549123401	0.137111474515376	0.739884560592405	Unchanged
A0A8C0MLE5(TMEM242)	-0.216098966413099	0.137429088098622	0.740364704864388	Unchanged
A0A8P0TL90(DAD1)	0.163042391935701	0.137435787552703	0.740364704864388	Unchanged
A0A8C0NXX9(IER3IP1)	1.10792164530013	0.137824845899899	0.741825432337181	Unchanged
A0A8P0TPC1(ZBTB1)	-0.952575546225965	0.138115565218627	0.74204037847516	Unchanged
A0A8C0SGJ4(OCIAD1)	-3.0667140111709	0.138303645859234	0.74204037847516	Unchanged
A0A8C0MJ91(--)	0.761718155763266	0.138322097263399	0.74204037847516	Unchanged
A0A8I3QYZ1(KIF21A)	1.19432220537997	0.13833651683906	0.74204037847516	Unchanged
A0A8P0NSL3(LOC479912)	3.0916948516093	0.138559087330639	0.742601173325706	Unchanged
A0A8I3NDX1(FKBP10)	-0.202812303856966	0.138830013056651	0.742852017226385	Unchanged
A0A8I3PZJ7(PRKCD)	0.111194111373301	0.138859699883816	0.742852017226385	Unchanged
A0A8I3MK45(GEMIN2)	1.05498681095747	0.139289344533601	0.742852017226385	Unchanged
A0A8C0TSI6(CAMK2D)	0.192022218271635	0.139360208115055	0.742852017226385	Unchanged
A0A8C0YY66(--)	0.575584117801466	0.139567055240991	0.742852017226385	Unchanged
A0A8I3S2U5(PLSCR3)	-0.414565367919032	0.139677917180133	0.742852017226385	Unchanged
A0A8I3NIZ8(PTER)	0.412024113215136	0.139678189574109	0.742852017226385	Unchanged
A0A8C0QDX9(FXR2)	0.466662121772966	0.13982989304315	0.742852017226385	Unchanged
A0A8I3NIN4(PGS1)	-0.407914267639235	0.1398941490118	0.742852017226385	Unchanged
A0A8I3PJG4(BTF3L4)	-2.62936661266573	0.140005907674763	0.742852017226385	Unchanged
A0A8P0NGR0(TACC3)	-0.4070482346673	0.140010099152486	0.742852017226385	Unchanged
A0A8I3PXX4(MCM3AP)	-1.06179916182653	0.140022646603702	0.742852017226385	Unchanged
A0A8I3PKS3(CLTC)	0.178492282371835	0.140343793207534	0.743928514626623	Unchanged
A0A8I3RSD9(IMPA2)	-0.527443920231534	0.140478660891508	0.744016611388359	Unchanged
A0A8I3RV36(GNMT)	0.367433812032868	0.141076130591226	0.745822864235276	Unchanged
A0A8P0SQF8(TRAPPC2L)	0.976879842678532	0.141115300556627	0.745822864235276	Unchanged
A0A8P0T0G8(RPL5)	0.758051273690064	0.141175306945997	0.745822864235276	Unchanged
A0A8I3MRZ7(HDDC3)	-0.458760035022401	0.141536465619962	0.746554414261068	Unchanged
A0A8I3Q0S5(BCAP31)	0.228293445811168	0.141551083314281	0.746554414261068	Unchanged
A0A8C0MQ16(--)	-0.36513467544663	0.141681769220012	0.746576004089344	Unchanged
A0A8C0LUS7(PSMC1)	0.110411643571432	0.141792486472786	0.746576004089344	Unchanged
A0A8I3NCQ4(AHNAK)	-0.0887740007650351	0.14197046518833	0.746888099469042	Unchanged
A0A8P0NAU8(NDUFS3)	0.142158025202935	0.142569022016313	0.749410431517661	Unchanged
A0A8C0PCF8(NDUFS8)	-0.902054219400537	0.143633365781919	0.751000362659254	Unchanged
A0A8P0P399(VRK1)	0.408747412474501	0.143665485096493	0.751000362659254	Unchanged
A0A8I3N133(CCDC51)	0.798721657158232	0.143890914636614	0.751000362659254	Unchanged
A0A8P0PA53(OSBPL11)	0.587624910685697	0.144093631846059	0.751000362659254	Unchanged
A0A8C0N8V1(--)	0.261694206926165	0.144492573552079	0.751000362659254	Unchanged
A0A8I3NTR3(STAM)	-0.541706418616901	0.144503920540715	0.751000362659254	Unchanged
A0A8C0NDC8(BAIAP2L1)	-0.343708476526501	0.144767506952391	0.751000362659254	Unchanged
A0A8I3RZY6(CDK6)	-0.273801938337332	0.144824825402273	0.751000362659254	Unchanged
A0A8I3Q3V2(--)	0.132962749914871	0.144860676405998	0.751000362659254	Unchanged
A0A8C0PI22(--)	1.47578773620327	0.144866559389997	0.751000362659254	Unchanged
A0A8I3PMT9(PTPN11)	-0.234127758670269	0.144997037719031	0.751000362659254	Unchanged
A0A8P0PHI1(NOTCH2)	0.872934076435801	0.145037705624121	0.751000362659254	Unchanged
A0A8P0PNQ3(PPP4R3B)	-0.539193112686934	0.145041673194094	0.751000362659254	Unchanged
A0A8I3NW45(LOC490151)	-0.448198965031967	0.145542595969173	0.751000362659254	Unchanged
B2G3R6(b4GalT4)	-1.1696815357667	0.145578673960054	0.751000362659254	Unchanged
A0A8I3NPS8(YBX1)	0.1783906336541	0.145701133851605	0.751000362659254	Unchanged
A0A8P0P5A0(APTX)	0.521041060595266	0.145744085485736	0.751000362659254	Unchanged
A0A8P0NAH9(CPNE1)	0.3034598619201	0.146180164761992	0.751000362659254	Unchanged
A0A8P0T3V0(POLR2H)	3.00561283718767	0.146183808840232	0.751000362659254	Unchanged
E2RH47(RPS3)	0.154097128484764	0.146187110282043	0.751000362659254	Unchanged
A0A8P0SHW3(TBL2)	-0.649030058772865	0.146231151456723	0.751000362659254	Unchanged
A0A8C0NVR6(--)	-0.239355570420098	0.146246238888213	0.751000362659254	Unchanged
A0A8C0MEY3(LOC607049)	-0.199367405278998	0.146452391329915	0.751000362659254	Unchanged
A0A8I3NNG3(PRCP)	0.550424073023834	0.146767167173453	0.751000362659254	Unchanged
A0A8I3P769(NUP43)	-0.201460089958868	0.146793023661717	0.751000362659254	Unchanged
A0A8C0P3R9(FLNB)	-0.0704068350294662	0.14682651315823	0.751000362659254	Unchanged
A0A8P0NV14(CDKL3)	0.206882086235233	0.146827991332385	0.751000362659254	Unchanged
A0A8I3PWC3(TBCD)	-0.164710676982533	0.146866034639612	0.751000362659254	Unchanged
A0A8C0RV37(--)	-0.323444486205002	0.147034109715041	0.751000362659254	Unchanged
A0A8C0N775(CCDC22)	-0.293012517082232	0.147485332686732	0.751000362659254	Unchanged
A0A8C0Z0T9(--)	-0.0591712733298664	0.147509420400324	0.751000362659254	Unchanged
A0A8I3MXG6(UGCG)	-0.473817334259099	0.147540193375469	0.751000362659254	Unchanged
A0A8I3N253(--)	0.552547921661503	0.147622992695924	0.751000362659254	Unchanged
A0A8I3MXZ7(PGM1)	0.250962695463532	0.14791489078989	0.751000362659254	Unchanged
A0A8I3NR09(COMTD1)	1.1040303869886	0.148113826841351	0.751000362659254	Unchanged
A0A8I3Q3F0(SLK)	0.148023099553566	0.148124106624286	0.751000362659254	Unchanged
A0A8P0TEL0(CRYBG1)	0.090829350870731	0.14812489740428	0.751000362659254	Unchanged
A0A8I3PA98(NUDT16L1)	0.258007874086164	0.148138220680426	0.751000362659254	Unchanged
A0A8P0T340(SEC23B)	-0.336482942155335	0.148272569081617	0.751000362659254	Unchanged
P18066(RAB5A)	0.926191475640568	0.14828265400168	0.751000362659254	Unchanged
A0A8I3RSV9(ARG2)	-0.195178814353635	0.148300909317631	0.751000362659254	Unchanged
A0A8C0NXN8(MOB2)	1.40292394754977	0.148512603474612	0.751000362659254	Unchanged
A0A8C0RHF3(PCCB)	0.335771538408267	0.148851515231459	0.751000362659254	Unchanged
A0A8I3PAY6(KXD1)	1.25500306414857	0.148895415580157	0.751000362659254	Unchanged
A0A8I3SAB7(ISCU)	-0.5539647724985	0.148949730443648	0.751000362659254	Unchanged
A0A8P0SDA0(UTP15)	0.160799603664501	0.149000480158379	0.751000362659254	Unchanged
A0A8C0REV4(PGGHG)	0.592624159322366	0.149051042710448	0.751000362659254	Unchanged
A0A8I3RWA0(MAFG)	1.09011424591427	0.149307316772145	0.751000362659254	Unchanged
A0A8I3NB90(TTK)	-1.03419509695157	0.149526640436651	0.751000362659254	Unchanged
A0A8C0TGW8(TRIP12)	-0.115222125464399	0.149553874714371	0.751000362659254	Unchanged
A0A8I3PKL0(YBX3)	0.320770827472469	0.149559689932082	0.751000362659254	Unchanged
A0A8C0MRJ6(RPL29)	0.539039705992469	0.149636995885163	0.751000362659254	Unchanged
A0A8I3NGE2(SRI)	-0.118575300045467	0.14965971357605	0.751000362659254	Unchanged
A0A8C0PYP3(PEX3)	-0.354706078334331	0.1497097333706	0.751000362659254	Unchanged
A0A8C0PQZ7(--)	0.531474124895936	0.149866411501971	0.751000362659254	Unchanged
A0A8I3N2N0(PPP6C)	0.268880995908564	0.149934532459187	0.751000362659254	Unchanged
A0A8I3P147(HK2)	0.194092241904197	0.149987663412875	0.751000362659254	Unchanged
A0A8I3PKH4(PSMB1)	-0.511651944161802	0.150138765759521	0.751000362659254	Unchanged
A0A8C0Q1M8(HSD17B4)	0.188921593780901	0.150307971982049	0.751000362659254	Unchanged
A0A8I3SCA7(ACAD11)	0.227831781486067	0.15034694348486	0.751000362659254	Unchanged
A0A8I3PVP2(SSNA1)	-0.931803860235732	0.15045070529158	0.751000362659254	Unchanged
A0A8P0SD62(SSRP1)	-0.142266008333898	0.150624565599685	0.751000362659254	Unchanged
A0A8I3QL09(PRPS2)	-0.24557945464063	0.150680731056005	0.751000362659254	Unchanged
A0A8P0P6W0(ASAP2)	1.37277524811723	0.151025240040143	0.751000362659254	Unchanged
A0A8I3QWJ1(POP5)	0.904701881501833	0.151058263513916	0.751000362659254	Unchanged
A0A8I3PVT5(HSPE1)	-0.329733789936164	0.151156844714151	0.751000362659254	Unchanged
A0A8I3NK74(MTERF1)	-0.7053100051581	0.1513905764649	0.751000362659254	Unchanged
A0A8C0PMB6(--)	-0.480260397056931	0.151428690821661	0.751000362659254	Unchanged
A0A8I3MEY1(HNRNPH3)	0.199572103686833	0.151681008567817	0.751000362659254	Unchanged
A0A8C0S348(TEC)	0.241779302634001	0.151858341481228	0.751000362659254	Unchanged
A0A8C0PGB1(DNAJB1)	-0.114445230788533	0.151920229794386	0.751000362659254	Unchanged
A0A8C0YYB5(KDELR2)	0.479481247316734	0.15192719189529	0.751000362659254	Unchanged
A0A8P0T2S1(CCND2)	1.0224429858314	0.15194229579258	0.751000362659254	Unchanged
A0A8I3NKS9(VAV2)	0.909358633974001	0.152017434932679	0.751000362659254	Unchanged
A0A8I3PSN4(DDX5)	-0.130650583690468	0.152037243340328	0.751000362659254	Unchanged
A0A8I3P9E5(ACO1)	0.189030620540031	0.152099838513678	0.751000362659254	Unchanged
A0A8C0PG13(--)	-0.488796570522066	0.152137079777548	0.751000362659254	Unchanged
A0A8C0YS41(--)	0.132991411902768	0.152295583019905	0.751000362659254	Unchanged
A0A8I3PEB7(GID4)	1.05913692317963	0.152407557556867	0.751000362659254	Unchanged
A0A8C0P7G2(RALGAPA2)	-0.217954173068499	0.152420130819432	0.751000362659254	Unchanged
A0A8I3P887(RELA)	-0.133306419893799	0.152627326745396	0.751337954448996	Unchanged
A0A8I3Q571(PI4K2A)	-0.328102006897534	0.152820925611632	0.751337954448996	Unchanged
A0A8I3PE52(ATP7A)	0.854316557769799	0.152846882023953	0.751337954448996	Unchanged
A0A8P0SMT6(NKRF)	0.187930500744301	0.153789768098744	0.753819372436661	Unchanged
A0A8I3RS54(RBM7)	0.311676009711533	0.153797881034824	0.753819372436661	Unchanged
A0A8C0STX1(KDM5C)	0.53996000586157	0.153817677382271	0.753819372436661	Unchanged
A0A8I3S1L6(SPATS2)	-0.3299262585791	0.153830908170482	0.753819372436661	Unchanged
A0A8P0PD98(AGAP3)	1.09004470496804	0.154064118479248	0.754374656397997	Unchanged
A0A8C0MD96(NOP56)	-0.0988674985500992	0.154365570406549	0.755204817369462	Unchanged
A0A8C0Q1V4(--)	0.1856874043802	0.154546735730446	0.755204817369462	Unchanged
A0A8C0NQ45(--)	-0.337150784070868	0.154622971441104	0.755204817369462	Unchanged
A0A8C0Q851(VAPA)	0.226613823018464	0.154899147631492	0.755204817369462	Unchanged
A0A8C0Z5L3(--)	0.902248718716535	0.15490750567977	0.755204817369462	Unchanged
A0A8I3N342(ANAPC4)	0.303914400818535	0.155228486819437	0.755204817369462	Unchanged
A0A8P0SJY7(DHX33)	0.630266966264401	0.155520766035901	0.755204817369462	Unchanged
A0A8I3NJU8(MED30)	-1.33248249983093	0.155579902918366	0.755204817369462	Unchanged
A0A8P0SAT3(FANCD2)	-0.4730038388286	0.155806958058262	0.755204817369462	Unchanged
A0A8I3NTX3(EXOC6)	0.663295561591969	0.155820948336514	0.755204817369462	Unchanged
A0A8P0TCY6(ABCB1)	0.185700460844334	0.155871405757884	0.755204817369462	Unchanged
A0A8P0S6G5(WDR7)	-1.04927526486083	0.155982476583549	0.755204817369462	Unchanged
A0A8I3NUC9(VPS39)	-0.228820159414703	0.156058455050662	0.755204817369462	Unchanged
A0A5F4D4Q9(LOC478509)	0.292980901818265	0.156100257819598	0.755204817369462	Unchanged
A0A8I3Q111(PARK7)	0.149135611072897	0.15613020862636	0.755204817369462	Unchanged
A0A8I3PCG6(CPNE3)	0.458826755532765	0.156154079370259	0.755204817369462	Unchanged
A0A8C0PRQ3(ERGIC1)	-2.13317161142877	0.156316195440933	0.755408219442665	Unchanged
A0A8I3NZK9(ERLIN1)	-0.989845788925166	0.156694065133057	0.755535031731798	Unchanged
A0A8I3N1J1(P4HA1)	0.368606401639834	0.156711175103954	0.755535031731798	Unchanged
A0A8P0SEE3(UEVLD)	0.232819819826101	0.156841360283436	0.755535031731798	Unchanged
A0A8C0NYD1(--)	-0.974759264653102	0.156886832528316	0.755535031731798	Unchanged
A0A8I3PC21(AUP1)	1.46931111066123	0.15703738252255	0.755535031731798	Unchanged
A0A8I3Q2N5(CHERP)	-0.406879816884302	0.157062908694404	0.755535031731798	Unchanged
A0A8I3N1M9(DNAAF2)	0.949047065382768	0.157849840677359	0.756988658583989	Unchanged
A0A8I3MU97(POLR1F)	2.1169133981281	0.157908917409734	0.756988658583989	Unchanged
Q6Q2K4(--)	0.827562358111102	0.158034004403417	0.756988658583989	Unchanged
A0A8I3NS82(EIF4A3)	0.184976906620268	0.158130753977203	0.756988658583989	Unchanged
A0A8I3PSV3(CISD2)	-0.338681375512397	0.158141733764782	0.756988658583989	Unchanged
A0A8I3Q774(NDUFA7)	-0.995549187451235	0.158254037711176	0.756988658583989	Unchanged
A0A8C0SFI2(--)	-0.361269002405198	0.158503072986019	0.756988658583989	Unchanged
A0A8C0MG23(CHD8)	-0.256729383055266	0.158506918628966	0.756988658583989	Unchanged
A0A8I3PPP4(HYPK)	-0.143784166086434	0.158549006570347	0.756988658583989	Unchanged
A0A8I3NZJ0(CCNB2)	1.36058287490503	0.158568190084822	0.756988658583989	Unchanged
A0A8I3N3Z7(RND3)	-0.781385941047667	0.158948338360317	0.758228161458008	Unchanged
A0A8P0N4P3(SHARPIN)	-0.610085397916134	0.159369957730348	0.758342996020522	Unchanged
A0A8P0PQL6(ABCF1)	0.211542806551535	0.159464271077984	0.758342996020522	Unchanged
A0A8I3PZM3(LRCH3)	0.815698927791402	0.159517551148049	0.758342996020522	Unchanged
A0A8C0TPY7(PSMD1)	0.131146228743766	0.159602761535441	0.758342996020522	Unchanged
A0A8P0TKE6(RRBP1)	-0.116993203381103	0.159743138855823	0.758342996020522	Unchanged
A0A8I3Q5Y6(TIMM17B)	-1.21460557902707	0.159818756594656	0.758342996020522	Unchanged
A0A8C0RTK9(CYC1)	0.237616958755467	0.159844310822813	0.758342996020522	Unchanged
A0A8I3N601(HNF1B)	1.22358078989593	0.159995673344287	0.758342996020522	Unchanged
A0A8I3PTX8(WDR24)	1.40329185654627	0.160057135841585	0.758342996020522	Unchanged
A0A8C0SAW8(RBM33)	0.869950807844035	0.160371437398569	0.759093937238467	Unchanged
A0A8I3RUQ6(RBMS2)	-0.688617214815903	0.160456919346338	0.759093937238467	Unchanged
A0A8C0NTC7(FBXO9)	0.870555465823966	0.160827837938947	0.759332490417875	Unchanged
A0A8C0RKP2(--)	0.409049101761202	0.160928302814632	0.759332490417875	Unchanged
A0A8I3MMG4(FKBP3)	0.273569631980767	0.161048914353713	0.759332490417875	Unchanged
A0A8P0P4D5(ITGB3BP)	-0.691121690586499	0.161089912941348	0.759332490417875	Unchanged
A0A8C0Q4V6(LASP1)	-0.239260209063698	0.161110755675121	0.759332490417875	Unchanged
E2RR58(RPL12)	0.366615219582432	0.161626882216001	0.761194867442426	Unchanged
A0A8C0TTZ6(--)	0.356003839245101	0.161937190973822	0.761573286190704	Unchanged
A0A8P0S8W2(XPO1)	0.150557724259567	0.162266523910726	0.761573286190704	Unchanged
A0A8I3NXQ3(IPO9)	0.273194157852167	0.162398812932626	0.761573286190704	Unchanged
A0A8I3RZV7(SMN)	-1.47167365784	0.162483471606382	0.761573286190704	Unchanged
A0A8I3P2Z4(CCNH)	0.834456615445202	0.16252340971549	0.761573286190704	Unchanged
A0A8C0YY30(RIOK1)	0.576867264736364	0.162526109272643	0.761573286190704	Unchanged
A0A8C0RJL4(NFXL1)	-0.962622848982598	0.162554501486668	0.761573286190704	Unchanged
A0A8C0T5E3(MON2)	-0.1263950880364	0.162832919018806	0.7620194574662	Unchanged
A0A8I3MQJ7(AK1)	-0.2548495035768	0.16296865436974	0.7620194574662	Unchanged
A0A8I3NMR5(NUP107)	0.126489152515234	0.163013062579387	0.7620194574662	Unchanged
A0A8I3QAG1(CKAP5)	-0.0574953888848668	0.163198648858477	0.762320637429501	Unchanged
A0A8I3P0J6(NAGA)	0.294417380867834	0.163409123493156	0.762737540815236	Unchanged
A0A8P0NSK8(FAM83H)	-0.097807638258999	0.163674334152967	0.763246473589604	Unchanged
A0A8C0PB47(RHEB)	3.2327102094211	0.163862206982474	0.763246473589604	Unchanged
A0A8I3NPK0(RSU1)	-0.196646705588133	0.163882070219255	0.763246473589604	Unchanged
A0A8C0SA71(TSC22D2)	0.832408002105833	0.164336271180157	0.764123542805054	Unchanged
A0A8I3RRE2(RNMT)	0.317626852210065	0.164471375372033	0.764123542805054	Unchanged
A0A8P0P7C6(SPINT2)	0.603566067996933	0.164679558765533	0.764123542805054	Unchanged
A0A8I3P359(HPS5)	-0.508989989474035	0.164828584493141	0.764123542805054	Unchanged
A0A8P0TPQ1(RNF2)	0.643007146345333	0.165129701756484	0.764123542805054	Unchanged
A0A8C0PPU1(--)	-0.814787422098632	0.16526012269488	0.764123542805054	Unchanged
A0A8C0MJD7(CUX1)	1.50745390888013	0.165289762888752	0.764123542805054	Unchanged
A0A8I3NW79(PTK2B)	-0.199373767152633	0.165320767819863	0.764123542805054	Unchanged
A0A8C0PUF0(--)	-0.114534059978634	0.165487954599569	0.764123542805054	Unchanged
A0A8C0Q1A0(MYL12B)	-0.626997336975034	0.165500092502805	0.764123542805054	Unchanged
A0A8P0TQM4(NRBP1)	-0.472582851145301	0.165527770806446	0.764123542805054	Unchanged
A0A8I3RUT9(CDC6)	0.887318731522733	0.165606250970202	0.764123542805054	Unchanged
A0A8P0PDN3(TJAP1)	-1.01083372533287	0.165649159629068	0.764123542805054	Unchanged
A0A8C0Z5M9(ALDH18A1)	-0.132670416455834	0.166201336288149	0.765277367054197	Unchanged
P33724(CAV1)	-0.379634643937631	0.166385018901332	0.765277367054197	Unchanged
A0A8I3PI58(MCRS1)	0.435786160861234	0.166420735647183	0.765277367054197	Unchanged
A0A8C0Z548(USO1)	0.727602015811033	0.166460324779318	0.765277367054197	Unchanged
A0A8C0SRF0(--)	0.191708833682334	0.16675735079498	0.765277367054197	Unchanged
A0A8P0TK02(PUM1)	-0.101933546288599	0.166875768039936	0.765277367054197	Unchanged
A0A8I3P3V0(MYEF2)	-0.243263620271236	0.166947298000947	0.765277367054197	Unchanged
A0A8I3MKF4(ACTA1)	1.16213867023423	0.167003716506369	0.765277367054197	Unchanged
A0A8I3RVG9(ARL1)	0.193116427307167	0.167115141774006	0.765277367054197	Unchanged
A0A8C0NBB0(--)	-1.0679226427758	0.167222229852422	0.765277367054197	Unchanged
A0A8P0T234(HNRNPDL)	-0.166995080127101	0.167500292311699	0.765277367054197	Unchanged
A0A8I3QE63(ROCK2)	-0.189936807543933	0.16750533238068	0.765277367054197	Unchanged
A0A8C0RAF5(NINJ1)	1.13124508533043	0.16752095423463	0.765277367054197	Unchanged
A0A8C0N8D3(--)	-0.239677033388134	0.167602067991208	0.765277367054197	Unchanged
A0A8C0Z323(--)	0.668346584577069	0.168416748374887	0.767965939629955	Unchanged
A0A8C0M6T9(--)	-0.331472365652932	0.16843499629519	0.767965939629955	Unchanged
A0A8C0M5I1(TUBB6)	0.597510886152868	0.16856999839891	0.768024931155642	Unchanged
A0A8I3N5H9(NUP37)	2.29361391611436	0.168976022965864	0.769173322944073	Unchanged
A0A8C0QAK9(--)	-1.48966551646353	0.169147015459426	0.769173322944073	Unchanged
A0A8I3PE12(NOL7)	0.4202415151988	0.16934459211079	0.769173322944073	Unchanged
A0A8P0N4U4(MCM5)	-0.341858260013868	0.169469105722242	0.769173322944073	Unchanged
A0A8I3MBN3(LAP3)	-0.111568983137431	0.169519216561028	0.769173322944073	Unchanged
A0A8C0P0B2(VDAC2)	0.242073466389165	0.169555530661702	0.769173322944073	Unchanged
A0A8I3NL88(PDIA4)	0.0948886742215329	0.16984489026475	0.769930871430697	Unchanged
A0A8C0NAR2(EDC3)	-0.190045008816899	0.170079189025908	0.769939224711629	Unchanged
A0A8I3Q1H1(NDUFS2)	0.913499552735896	0.170151028889156	0.769939224711629	Unchanged
A0A8C0M6U0(--)	1.2792962892352	0.170257580618058	0.769939224711629	Unchanged
A0A8I3NR15(ERI1)	1.91017715250967	0.170420480593719	0.769939224711629	Unchanged
A0A8C0Z494(--)	0.532457091626032	0.170549210403906	0.769939224711629	Unchanged
A0A8C0LYM6(ARPC5)	-0.219477397968699	0.170580940757789	0.769939224711629	Unchanged
A0A8C0PDC7(SFR1)	-0.594570545025501	0.170824585803871	0.770265807428973	Unchanged
A0A8I3PU59(GOLM2)	0.442190430928299	0.170898135278266	0.770265807428973	Unchanged
A0A8I3MPA7(THOC6)	-0.542890431885866	0.17103112618722	0.770313418732989	Unchanged
A0A8I3PBK4(PRKAG1)	-0.432905524617635	0.171384079302841	0.771040520303477	Unchanged
A0A8C0TDX8(--)	-0.128692427021569	0.171496256006069	0.771040520303477	Unchanged
A0A8C0SEV1(--)	0.186507122216167	0.171560192057353	0.771040520303477	Unchanged
A0A8C0PZ37(NUDT19)	1.03217325047043	0.171784033143014	0.771495457912808	Unchanged
A0A8C0S497(MRPS30)	1.10913270683413	0.171991368703287	0.771875671812469	Unchanged
A0A8P0N5X4(POLD2)	-1.59180409778683	0.172252739944171	0.771972116564263	Unchanged
A0A8I3MGQ6(QDPR)	-0.290569896994899	0.172378884815649	0.771972116564263	Unchanged
Q0QEK9(CS)	-0.599502874813631	0.172554787389557	0.771972116564263	Unchanged
A0A8I3PF01(PDLIM5)	-0.171664133509701	0.172600033944338	0.771972116564263	Unchanged
A0A8P0P8E5(--)	0.496138197693035	0.172626314050527	0.771972116564263	Unchanged
A0A8I3RT92(IFI35)	-1.244027912037	0.172812841808935	0.77225738683368	Unchanged
A0A8I3N0N5(PUF60)	-0.280617375880002	0.1732496631822	0.773632510419042	Unchanged
A0A8P0NMA3(SOWAHC)	-0.256768692495733	0.173366471660974	0.773632510419042	Unchanged
A0A8C0QRL7(TRIM54)	0.109631470577565	0.173640710354351	0.774307122288858	Unchanged
A0A8C0PQL0(ANO6)	0.224016348739667	0.173893304804719	0.774457503205168	Unchanged
A0A8I3RVN9(ARPC5L)	-0.288947039104034	0.17392060585329	0.774457503205168	Unchanged
A0A8I3RW19(NMI)	-1.81171160792737	0.174098777789415	0.774702623657001	Unchanged
A0A8I3MNC9(KDSR)	-1.05420381745417	0.174712852638816	0.775941998318998	Unchanged
A0A8C0MES4(--)	-0.108186521885067	0.17473948450003	0.775941998318998	Unchanged
A0A8I3NBM4(MALSU1)	0.442477320812337	0.174803834025419	0.775941998318998	Unchanged
A0A8P0TQH9(LTO1)	-1.02625749857967	0.174976221396775	0.775941998318998	Unchanged
A0A8C0T7G8(CMTR1)	-0.349480193738	0.175082145775364	0.775941998318998	Unchanged
A0A8C0TG56(--)	0.613875797873934	0.175117234204224	0.775941998318998	Unchanged
A0A8I3Q272(GLT8D1)	-0.820099776336768	0.175489990431849	0.777046460096545	Unchanged
A0A8I3MUP2(PRPF31)	-0.3861707813541	0.175820252094177	0.777961340489847	Unchanged
A0A8P0PEA0(EBP)	0.253629253007567	0.176196246991823	0.778712103887007	Unchanged
A0A8I3P0V5(WDR12)	0.174502219561834	0.176237450085044	0.778712103887007	Unchanged
A0A8C0RGP7(CEP63)	0.803987468897901	0.176779187213344	0.780309868081702	Unchanged
A0A8C0PQ80(--)	-0.201086539987998	0.177015966073374	0.780309868081702	Unchanged
A0A8C0TV67(--)	-0.948966887963667	0.177147883703707	0.780309868081702	Unchanged
A0A8C0PAW0(--)	-0.5361706521971	0.177208664188728	0.780309868081702	Unchanged
A0A8C0N4P4(PGRMC2)	0.312851403736435	0.177219135646655	0.780309868081702	Unchanged
A0A8C0NTB0(--)	1.3357291869348	0.177443540061725	0.780503808916667	Unchanged
A0A8I3Q0F2(RPAP3)	0.259613684539065	0.177548477631802	0.780503808916667	Unchanged
A0A8I3NQA4(NUP35)	0.207203307837265	0.177931031267194	0.780503808916667	Unchanged
A0A8I3MTV9(GMFB)	-0.217234158783299	0.177933270536447	0.780503808916667	Unchanged
A0A8C0NGK4(PHKB)	0.263603210393867	0.177971239816439	0.780503808916667	Unchanged
A0A8I3MYP5(ZRANB2)	-0.16080142146447	0.178121092807183	0.780503808916667	Unchanged
A0A8C0RXQ6(--)	0.749621522037234	0.178131511380218	0.780503808916667	Unchanged
A0A8C0MSB1(CUL1)	0.240092528592836	0.178377201566879	0.780514390493053	Unchanged
A0A8I3PCB1(UCKL1)	-0.617667837755366	0.178382023764941	0.780514390493053	Unchanged
Q8SPQ9(PTGS2)	-0.253333189629064	0.178644837525515	0.78067008780975	Unchanged
A0A8I3PHR5(LOC119867740)	-0.588142626198469	0.178665754362053	0.78067008780975	Unchanged
A0A8C0S4H5(SCFD1)	-0.105090863507797	0.178805926173915	0.780740379934956	Unchanged
A0A8C0PCQ1(GFER)	-0.502650249533136	0.179153621846832	0.780746159219777	Unchanged
A0A8C0QAL6(MAP2K2)	-0.722692098515701	0.179157434860636	0.780746159219777	Unchanged
A0A8I3PU76(PFKM)	0.223696770876334	0.17931139230855	0.780746159219777	Unchanged
A0A8C0SL61(POR)	-0.260247079746001	0.179786707381986	0.780746159219777	Unchanged
A0A8C0NII8(XPC)	-0.184198102817664	0.180170880493874	0.780746159219777	Unchanged
A0A8I3P6L9(PAK1IP1)	-0.376296165913701	0.18045386560066	0.780746159219777	Unchanged
A0A8I3NIW1(MTPAP)	0.7646914080252	0.180572833242593	0.780746159219777	Unchanged
A0A8P0N733(ISY1)	0.540948303402701	0.18063711315339	0.780746159219777	Unchanged
A0A8C0NEH1(ASMTL)	1.44094796811283	0.18064789896327	0.780746159219777	Unchanged
A0A8I3RYJ3(MSTO1)	0.777223335575332	0.180781618991184	0.780746159219777	Unchanged
A0A8I3MPY5(SNX6)	0.172707616104699	0.180824595386736	0.780746159219777	Unchanged
A0A8C0TMU9(--)	-0.535010382250768	0.18112015711757	0.780746159219777	Unchanged
A0A8I3RSP9(POLR2C)	1.54676732333133	0.181229843597528	0.780746159219777	Unchanged
A0A8C0MJ12(CTNND1)	-0.872418064863933	0.181477428498649	0.780746159219777	Unchanged
A0A8C0QFE7(PWP1)	0.169071894014433	0.181538600760785	0.780746159219777	Unchanged
A0A8P0SA85(NHERF1)	0.230745034947134	0.181642613938278	0.780746159219777	Unchanged
A0A8C0N1M4(PRPF38A)	0.329414178326335	0.181728065407609	0.780746159219777	Unchanged
A0A8I3NFC4(GLRX)	-0.598734270132201	0.181816629821289	0.780746159219777	Unchanged
A0A8I3RVY4(LIMS1)	-0.251550632623566	0.182099093045673	0.780746159219777	Unchanged
A0A8P0PB02(MIA3)	-0.139136205039165	0.18225425031963	0.780746159219777	Unchanged
A0A8C0NI57(--)	0.941353629142704	0.182308954710166	0.780746159219777	Unchanged
A0A8C0SE28(TRMT61A)	-0.223671517460801	0.182325160958224	0.780746159219777	Unchanged
A0A8I3N656(CAMSAP1)	-0.414120351255733	0.182350658242318	0.780746159219777	Unchanged
A0A8C0QQC6(--)	-0.360642008269302	0.182495750150847	0.780746159219777	Unchanged
A0A8C0LWA6(STAT5B)	-0.423335936398999	0.18250137252085	0.780746159219777	Unchanged
A0A8C0PZS6(--)	-0.286073088928703	0.182523326445734	0.780746159219777	Unchanged
A0A8I3N0A7(IGHMBP2)	-0.2834614800468	0.182523932698389	0.780746159219777	Unchanged
A0A8P0PNB5(MTCL1)	-0.053534934432669	0.182589354129046	0.780746159219777	Unchanged
A0A8P0TQ59(C23H3orf33)	0.439285866652565	0.182729929698566	0.780746159219777	Unchanged
A0A8I3MVP1(HDAC1)	1.46001333108547	0.182819744024187	0.780746159219777	Unchanged
A0A8I3Q3V9(HRAS)	0.640632320694202	0.183107351509498	0.780746159219777	Unchanged
A0A8C0TJ11(--)	-0.214547056298233	0.183623356072084	0.780746159219777	Unchanged
A0A8P0NS35(PKHD1L1)	1.74025277356937	0.183627270911554	0.780746159219777	Unchanged
A0A8I3SA02(HSD17B7)	0.625661248989932	0.183713176674745	0.780746159219777	Unchanged
A0A8C0T8L9(GTF2E1)	0.822772481565167	0.183807668907301	0.780746159219777	Unchanged
Q00P48(pofut1)	-0.236662847841934	0.183926631571107	0.780746159219777	Unchanged
A0A8P0T603(PPP2R1A)	0.3509390351105	0.183964767387619	0.780746159219777	Unchanged
A0A8I3PTL0(PISD)	-1.1628058278884	0.184044110308055	0.780746159219777	Unchanged
A0A8I3NCM8(LSM12)	0.704710351893233	0.184275702286971	0.780746159219777	Unchanged
A0A8C0RKZ6(ZNF593)	1.88656892765917	0.184380697072376	0.780746159219777	Unchanged
A0A8I3N041(ACAT2)	0.179855610872966	0.184426651469169	0.780746159219777	Unchanged
A0A8C0NBG2(INTS14)	0.921467822824798	0.184456792124195	0.780746159219777	Unchanged
A0A8C0MCH4(LOC612207)	0.492169593819636	0.184458593464888	0.780746159219777	Unchanged
A0A8P0PCQ6(ABCB6)	0.733645577263669	0.184634612395996	0.780746159219777	Unchanged
A0A8P0SRP4(DCAF1)	-0.142091140871699	0.18476688325599	0.780746159219777	Unchanged
A0A8I3NY33(AHCY)	0.467072333829499	0.184888717306096	0.780746159219777	Unchanged
A0A8C0YZ18(--)	0.226614473568667	0.18492647079036	0.780746159219777	Unchanged
A0A8C0MEG0(--)	-0.312804465927233	0.185040344933652	0.780746159219777	Unchanged
A0A8C0THS5(--)	-0.138650784827867	0.185078847319802	0.780746159219777	Unchanged
A0A8I3NI98(PGGT1B)	-0.537766424413331	0.185124402374189	0.780746159219777	Unchanged
A0A8P0P4H1(FAM120A)	-0.726093623963596	0.185255603881807	0.780746159219777	Unchanged
A0A8P0PNN3(SPTLC3)	0.177510098516599	0.185512597480386	0.780746159219777	Unchanged
A0A8I3Q8H8(WDR45)	0.730071804897232	0.185637563688049	0.780746159219777	Unchanged
A0A8I3S5Y5(PI4KB)	-1.1878515673341	0.185725646226101	0.780746159219777	Unchanged
A0A8C0PT77(RAE1)	-0.188457515649098	0.185804066005239	0.780746159219777	Unchanged
A0A8C0S0V4(--)	0.827570424017001	0.185916729127131	0.780746159219777	Unchanged
A0A8I3PVF2(FA2H)	1.14926228884267	0.186038211478669	0.780746159219777	Unchanged
A0A8I3S7J1(ARFGEF2)	-0.166113796205735	0.186249544973759	0.780746159219777	Unchanged
A0A8P0SNP4(ZER1)	0.365430476983832	0.186291062391671	0.780746159219777	Unchanged
Q9ZZ57(MT-ND5)	-0.208831743986202	0.186498895627695	0.780746159219777	Unchanged
E2QRY6(NAXE)	-0.1721000719707	0.186535836292247	0.780746159219777	Unchanged
A0A8C0YYI7(DAB2)	1.08110881226813	0.186640675231256	0.780746159219777	Unchanged
A0A8C0PZR2(--)	0.533889484941064	0.186867950177917	0.780746159219777	Unchanged
A0A8C0Z5A9(GSG1)	0.269461408305535	0.186925913496388	0.780746159219777	Unchanged
A0A8C0RAN0(--)	-0.382813220000799	0.186996305427695	0.780746159219777	Unchanged
A0A8C0SD78(RINT1)	-0.197722576885269	0.187133731107095	0.780746159219777	Unchanged
A0A8P0T876(TATDN3)	0.900586902523166	0.187331035029672	0.780746159219777	Unchanged
A0A8C0Z4R7(BACH1)	-0.206200529625235	0.187382470006324	0.780746159219777	Unchanged
A0A8P0SWV2(APBB2)	0.430967744754664	0.187402041707889	0.780746159219777	Unchanged
A0A8I3NVS4(NDUFA13)	-1.67346051210843	0.187567002310021	0.780746159219777	Unchanged
A0A8C0YYZ5(--)	-0.187792373396899	0.187617322431707	0.780746159219777	Unchanged
A0A8I3PSB1(GCC1)	0.178037632760667	0.187804825293567	0.780945508528017	Unchanged
A0A8I3PSW1(--)	0.879959547476332	0.187924309234864	0.780945508528017	Unchanged
A0A8P0N4H7(FAM83F)	0.227247370459466	0.188059575078118	0.780945508528017	Unchanged
A0A8I3RUE7(TINAGL1)	1.0785435009673	0.188231584994548	0.780945508528017	Unchanged
A0A8P0PNK7(STAM2)	1.31627202038286	0.188285813165448	0.780945508528017	Unchanged
A0A8C0RS74(--)	0.367319418834033	0.188478978594936	0.781199341918731	Unchanged
A0A8I3ND17(G6PC3)	0.939989237052099	0.189033889364339	0.781199341918731	Unchanged
A0A8P0TKE0(MICU1)	0.543977963169734	0.189158782744607	0.781199341918731	Unchanged
A0A8P0NUL9(SPICE1)	-0.574924371704267	0.189429737125764	0.781199341918731	Unchanged
A0A8C0TBR2(CWC22)	0.178709076696467	0.189595865973057	0.781199341918731	Unchanged
A0A8I3P6B9(L3MBTL2)	0.558601869333966	0.189848074237249	0.781199341918731	Unchanged
A0A8I3MYH9(PLEC)	0.979185893373934	0.189903026794812	0.781199341918731	Unchanged
A0A8I3MIJ2(SAE1)	0.176252681438331	0.190087760662644	0.781199341918731	Unchanged
A0A8P0TFQ4(MARK3)	0.153823284423865	0.190090992551381	0.781199341918731	Unchanged
A0A8I3MMF8(FAM177A1)	-1.6382226223198	0.190130304028349	0.781199341918731	Unchanged
A0A8C0SSX8(--)	-0.660502650946235	0.190210678604701	0.781199341918731	Unchanged
A0A8C0S0E9(--)	-0.906320171018432	0.190279198345737	0.781199341918731	Unchanged
A0A8P0SRD9(RCC1)	0.174338150652201	0.190336246184126	0.781199341918731	Unchanged
A0A8C0SLU9(TENT4B)	0.490420224929565	0.190405788861157	0.781199341918731	Unchanged
A0A8C0M5J7(TBC1D2)	-0.120883086076635	0.190492714082355	0.781199341918731	Unchanged
A0A8P0SBB2(SLC38A10)	-0.485106030976532	0.190602716436088	0.781199341918731	Unchanged
A0A8I3S2L7(RIPK1)	-0.221659454806165	0.190661573230586	0.781199341918731	Unchanged
A0A8C0M9I8(RBM27)	0.271178471632933	0.19073715740872	0.781199341918731	Unchanged
A0A8I3S0Y2(XPNPEP3)	0.619581699658667	0.190871620732762	0.781199341918731	Unchanged
A0A8I3PKL2(RBM39)	-0.162663941780934	0.191058650028648	0.781199341918731	Unchanged
A0A8I3P973(PNKP)	-0.303951749572398	0.191348982767743	0.781199341918731	Unchanged
A0A8I3N2R0(VAV3)	-1.33307513225293	0.191437714000893	0.781199341918731	Unchanged
A0A8I3NM30(RIOX2)	0.308221904933269	0.191542281027337	0.781199341918731	Unchanged
A0A8C0Q451(PLAA)	0.122210591328134	0.191560638186805	0.781199341918731	Unchanged
A0A8I3N1S2(TMEM106A)	0.952671804477699	0.191681885262012	0.781199341918731	Unchanged
A0A8P0TG46(PCYOX1)	0.358844225224402	0.19170976870765	0.781199341918731	Unchanged
A0A8I3NX04(HSD17B12)	0.187052479575467	0.191732487576546	0.781199341918731	Unchanged
A0A8C0Z2D7(KIF15)	-0.311673879371501	0.191823423913611	0.781199341918731	Unchanged
A0A8I3PU96(CALU)	-0.170914615177466	0.192125780277097	0.781455526932051	Unchanged
A0A8I3P7D1(HNRNPD)	0.268082932109468	0.192134726663046	0.781455526932051	Unchanged
A0A8P0NVI6(SLC25A40)	-0.832261502492333	0.192447152064043	0.782220594823618	Unchanged
A0A8C0P9Y6(--)	0.751475465679302	0.192847122281458	0.783340279790143	Unchanged
A0A8I3RX95(FBXO28)	0.529435152247501	0.193105185461505	0.783497760594944	Unchanged
A0A8I3S317(COA7)	0.407311396155503	0.193134937489313	0.783497760594944	Unchanged
A0A8I3S2Q1(SLC25A6)	-0.191391105884904	0.193472799472071	0.784362663839092	Unchanged
A0A8P0TRK5(SUCLA2)	0.236746534432033	0.193928897392508	0.785340482723524	Unchanged
A0A8C0PD34(--)	0.225832511816932	0.193963622083973	0.785340482723524	Unchanged
A0A8I3NBE4(RAD50)	0.129352716945935	0.19410967733341	0.785426424296988	Unchanged
A0A8I3RV53(GAPVD1)	0.179174960100934	0.194438870867824	0.785633033243119	Unchanged
A0A8C0PM55(ATP6V1A)	0.203138124697301	0.194443493944951	0.785633033243119	Unchanged
A0A8I3S0F6(MRPL44)	-0.482692516121134	0.194586365546418	0.785633033243119	Unchanged
A0A8C0RFY0(TCF25)	0.640252952615398	0.194783648363176	0.785633033243119	Unchanged
A0A8P0NJ11(COIL)	0.757790675460168	0.19478504956441	0.785633033243119	Unchanged
A0A8P0NJG8(PPP2R5C)	-0.228732655616501	0.19494110943314	0.785758783185983	Unchanged
A0A8I3P541(ATF2)	0.632722653441498	0.195227857111175	0.786410804701351	Unchanged
A0A8I3NJR1(LRRC59)	-0.1190568192252	0.19543383107633	0.786458879239271	Unchanged
A0A8I3QCW7(GOT1)	-0.145149160184737	0.195534441895449	0.786458879239271	Unchanged
A0A8I3NZF5(ACOT8)	1.04389861111306	0.195614772093048	0.786458879239271	Unchanged
A0A8C0MK92(POGLUT1)	0.761124621432433	0.195884805398014	0.786619178355317	Unchanged
A0A8C0QCI3(GFPT1)	0.118994289316234	0.195904680941319	0.786619178355317	Unchanged
A0A8P0TJS9(LGALS1)	-1.20821765798127	0.196302456533128	0.78692101306216	Unchanged
A0A8I3N111(APLP2)	-0.458769180603667	0.196465635962871	0.78692101306216	Unchanged
A0A8C0Q8H8(--)	1.1045557769954	0.19661778516086	0.78692101306216	Unchanged
A0A8C0PLB8(CARKD)	-0.450247289634767	0.196711624092704	0.78692101306216	Unchanged
A0A8C0RX88(--)	0.960064005870635	0.196731092184257	0.78692101306216	Unchanged
A0A8I3MYA5(ST7)	1.2924430017711	0.196966260417695	0.78692101306216	Unchanged
A0A8C0SA24(CHM)	0.926720918572464	0.197284560017055	0.78692101306216	Unchanged
A0A8I3P3Y2(FMNL3)	0.328065197743598	0.197386371838956	0.78692101306216	Unchanged
A0A8C0RHX8(LONP2)	0.707415080539498	0.197435058461434	0.78692101306216	Unchanged
A0A8I3MMI9(ACIN1)	-0.109918025178299	0.19761040497951	0.78692101306216	Unchanged
A0A8C0T8H0(PRKCA)	-1.03245978698143	0.197882100982725	0.78692101306216	Unchanged
A0A8I3RZE8(JMJD6)	0.250705047349566	0.197894486024415	0.78692101306216	Unchanged
O97575(--)	0.961641023005367	0.198182153858801	0.78692101306216	Unchanged
A0A8C0QJM9(CAVIN1)	-1.00540774761634	0.198253428734112	0.78692101306216	Unchanged
A0A8I3N2G1(PPM1G)	-0.302465705466503	0.198432002554402	0.78692101306216	Unchanged
A0A8I3RQV3(LOC100855768)	-0.648556888768468	0.19853353508036	0.78692101306216	Unchanged
A0A8I3NJE1(TAF6L)	-0.596400793457633	0.19913195956711	0.78692101306216	Unchanged
A0A8I3NXB0(BRD2)	0.648612756132735	0.199386138889453	0.78692101306216	Unchanged
A0A8I3N6F8(MIA2)	0.359960836971897	0.199405003731513	0.78692101306216	Unchanged
A0A8C0SVY6(--)	-0.394664465506832	0.199545450283282	0.78692101306216	Unchanged
A0A8P0T5P8(NEDD4L)	0.947874658867701	0.199606851926419	0.78692101306216	Unchanged
A0A8C0SV84(ATP2B1)	0.286706662403301	0.19966592570993	0.78692101306216	Unchanged
A0A8P0TSF7(UNC13D)	0.541244249264366	0.199744704591934	0.78692101306216	Unchanged
A0A8I3PG90(SPC24)	-0.176430427481232	0.199798779804258	0.78692101306216	Unchanged
A0A8I3PE87(--)	0.513083361869601	0.199834480130705	0.78692101306216	Unchanged
A0A8I3PZA2(URM1)	0.860791579647497	0.200350472874734	0.78692101306216	Unchanged
A0A8I3NXN1(TAF1C)	0.448128345960566	0.200413697482078	0.78692101306216	Unchanged
A6Q0K4(fxn)	-0.882385856037665	0.200445377773833	0.78692101306216	Unchanged
A0A8C0LXK3(RAI14)	-0.589783222295168	0.200502373860293	0.78692101306216	Unchanged
A0A8C0MX62(STK38)	1.53481319650903	0.20057439776608	0.78692101306216	Unchanged
A0A8C0NWJ2(MEPCE)	-0.152809622714898	0.200593340527674	0.78692101306216	Unchanged
A0A8C0LX80(ATP2C2)	0.247028347572801	0.200774921716231	0.78692101306216	Unchanged
A0A8P0NH53(HDAC6)	-1.08479615561573	0.200785865814234	0.78692101306216	Unchanged
A0A8P0SP75(NFATC3)	1.0333919593987	0.201328949464575	0.78692101306216	Unchanged
A0A8I3QCJ7(ITGB5)	0.712839422460299	0.201510838448911	0.78692101306216	Unchanged
A0A8C0PSB6(EHD2)	0.2486648934896	0.20153066552347	0.78692101306216	Unchanged
A0A8C0T8N2(--)	-0.495541137451035	0.201567094897782	0.78692101306216	Unchanged
A0A8P0P845(TTC21A)	0.764400351587533	0.201651638405072	0.78692101306216	Unchanged
A0A8C0MTU2(--)	1.04721398263487	0.201675022237794	0.78692101306216	Unchanged
A0A8I3NLB2(PLA2G7)	-0.472002971851367	0.201736760951298	0.78692101306216	Unchanged
A0A8I3N6H1(CDK5)	-0.173200703024836	0.201773449303302	0.78692101306216	Unchanged
A0A8C0NQL1(--)	0.294492716205365	0.202203242876904	0.78692101306216	Unchanged
A0A8I3P375(HOOK3)	0.186751080793833	0.20222519181553	0.78692101306216	Unchanged
A0A8I3MIZ4(GSK3A)	0.356739778086499	0.202234081389128	0.78692101306216	Unchanged
A0A8C0Q0T0(CRYBG2)	-0.989272078213602	0.202300055186703	0.78692101306216	Unchanged
A0A8I3MHD1(HYOU1)	-0.185792591607832	0.20233390301446	0.78692101306216	Unchanged
A0A8I3MA68(UBE2M)	0.149224945738833	0.202560181750345	0.78692101306216	Unchanged
A0A8P0PCD1(HTRA2)	-0.639526706618099	0.202603255971109	0.78692101306216	Unchanged
A0A8C0TJT2(CERS5)	0.586330851330764	0.202715459890287	0.78692101306216	Unchanged
A0A8C0TTM0(--)	0.828408129476934	0.202768621425293	0.78692101306216	Unchanged
A0A8C0SGK1(RAPGEF6)	1.43476117328923	0.202783781345986	0.78692101306216	Unchanged
A0A8I3PXL2(HSPD1)	-0.0749001925802304	0.202862148035218	0.78692101306216	Unchanged
A0A8I3Q2M4(TSTD1)	1.0254290898265	0.202924299113073	0.78692101306216	Unchanged
A0A8I3NEI3(GDPD5)	1.35298685757217	0.203160737985603	0.78692101306216	Unchanged
A0A8I3MEU4(CNDP2)	-0.296853343978501	0.203782232234874	0.78692101306216	Unchanged
A0A8I3S132(RABIF)	0.703856150104368	0.203945536389736	0.78692101306216	Unchanged
A0A8P0SK23(GMPPA)	0.454052381533266	0.204151030114427	0.78692101306216	Unchanged
A0A8I3PCQ5(PATZ1)	0.970157781386266	0.204168906273422	0.78692101306216	Unchanged
A0A8I3PXD2(DMAC1)	-0.273903732702735	0.204239466758108	0.78692101306216	Unchanged
A0A8I3PDN0(DCTN1)	0.0898905576957354	0.204253437873715	0.78692101306216	Unchanged
A0A8C0PD71(SMARCC1)	-0.274715855721034	0.204311923895213	0.78692101306216	Unchanged
A0A8I3N321(FAM25A)	0.757761715953066	0.204428454975847	0.78692101306216	Unchanged
A0A8C0M3Q5(--)	0.17366891143493	0.204485394748337	0.78692101306216	Unchanged
A0A8I3S475(ERCC6L)	-0.483294095818799	0.204621175848581	0.78692101306216	Unchanged
A0A172R5P7(ND2)	-0.450801299306498	0.204646927599611	0.78692101306216	Unchanged
A0A8I3RZI6(DHPS)	1.1686449882937	0.204781164346517	0.78692101306216	Unchanged
A0A8P0TBB5(BCL7C)	-0.445241073178469	0.204819255063421	0.78692101306216	Unchanged
A0A8I3P246(RNF170)	0.636634608478868	0.205151527227562	0.78692101306216	Unchanged
A0A8I3Q4W5(AURKB)	0.396541881844701	0.205170872683728	0.78692101306216	Unchanged
A0A8I3S4V4(TRMT10A)	0.684009467642834	0.205224013236131	0.78692101306216	Unchanged
A0A8C0MGR5(PTPN13)	0.510488085645335	0.205275142039098	0.78692101306216	Unchanged
A0A8P0TBA3(AGPS)	0.217057754196865	0.205304573003634	0.78692101306216	Unchanged
A0A8C0PKK8(--)	-0.842618539177867	0.205334515541378	0.78692101306216	Unchanged
A0A8C0PNA6(CTDP1)	-1.18377014912943	0.205440308415641	0.78692101306216	Unchanged
A0A8C0P0P7(LPCAT3)	0.221487851747732	0.20557734393656	0.78692101306216	Unchanged
A0A8I3P2D4(DYNLL2)	-0.399974382138435	0.205705935918065	0.78692101306216	Unchanged
A0A8I3S6F0(RAVER1)	1.44413086239546	0.205789539552629	0.78692101306216	Unchanged
A0A8P0TN49(TNS2)	-0.312359191105799	0.206044894353228	0.78692101306216	Unchanged
A0A8I3NNB0(NADSYN1)	0.665961137053699	0.206077342513967	0.78692101306216	Unchanged
A0A8C0QH95(IRF2BP1)	-1.18295270642894	0.206239362426873	0.78692101306216	Unchanged
A0A8P0NL10(AGPAT2)	-1.23470924490347	0.206416987900195	0.78692101306216	Unchanged
A0A8P0PIU5(MICALL1)	-0.230676820281904	0.206682510773774	0.78692101306216	Unchanged
A0A8I3RS35(TMEM91)	1.051244721907	0.20668718361924	0.78692101306216	Unchanged
I3RSH9(WWP2)	1.60570898076853	0.206772320272938	0.78692101306216	Unchanged
A0A8I3PJR4(CKAP2)	0.864052399450369	0.206999294320557	0.78692101306216	Unchanged
A0A8I3QBA4(SNIP1)	0.823291912351767	0.207030287184537	0.78692101306216	Unchanged
A0A8I3MQZ7(CHTOP)	0.214804362115235	0.207083344958029	0.78692101306216	Unchanged
A0A8C0NDT4(--)	-0.491258118922602	0.207347628850909	0.78692101306216	Unchanged
A0A8P0TUD0(RWDD1)	1.13259946304697	0.207487429707096	0.78692101306216	Unchanged
A0A8C0MXG2(--)	-0.140460393524098	0.207637390564099	0.78692101306216	Unchanged
A0A8I3MWI6(--)	-1.3604715828206	0.207769874023886	0.78692101306216	Unchanged
A0A8C0RT33(CHAF1A)	-0.250661082326864	0.207829315802501	0.78692101306216	Unchanged
A0A8C0SXT4(PTCD3)	-0.142329574000133	0.208095808483509	0.78692101306216	Unchanged
A0A8I3P2V7(PCIF1)	0.455804924832034	0.208178561954463	0.78692101306216	Unchanged
A0A8P0NXE7(HCCS)	-0.317698085072934	0.208189170019605	0.78692101306216	Unchanged
A0A8C0N6Q9(--)	0.4042385138745	0.208564883124721	0.78692101306216	Unchanged
A0A8C0RR53(--)	0.271617803504302	0.208597287291019	0.78692101306216	Unchanged
A0A8I3PBH6(RNASEH2C)	-0.640744320283098	0.208650902366115	0.78692101306216	Unchanged
A0A8C0Q5M8(--)	-0.20306720315093	0.208729100290237	0.78692101306216	Unchanged
A0A8C0Q909(--)	0.291125892416332	0.208809885755332	0.78692101306216	Unchanged
A0A8I3Q0Q5(CDCA7)	0.9401213603233	0.208939007845268	0.78692101306216	Unchanged
A0A8C0QFD6(DDB1)	0.229016894261868	0.209078473066834	0.78692101306216	Unchanged
A0A8I3RYJ8(KDM2A)	-1.44336464046797	0.209166946696409	0.78692101306216	Unchanged
A0A8C0QA20(DIS3)	0.355271417759699	0.209189555922768	0.78692101306216	Unchanged
A0A8C0M3X8(TAF9)	-0.253345563896133	0.209201939575004	0.78692101306216	Unchanged
A0A8I3MTM5(CIAO1)	-0.606398397838333	0.209828842024178	0.78692101306216	Unchanged
A0A8C0PKK1(LOC477508)	0.629443937439799	0.209864068303918	0.78692101306216	Unchanged
A0A8I3MQ51(DDX24)	0.217532813746168	0.210219945323388	0.78692101306216	Unchanged
A0A8C0QNF4(DOK1)	-0.290991963221899	0.21053471637266	0.78692101306216	Unchanged
A0A8C0P164(--)	0.189621380966098	0.21080803831241	0.78692101306216	Unchanged
A0A8C0QJT0(NCCRP1)	0.712381562537036	0.210898927715566	0.78692101306216	Unchanged
A0A8I3NRV2(ALDH6A1)	0.155934295374667	0.210924355059926	0.78692101306216	Unchanged
A0A8C0TSG5(--)	0.361294036428564	0.211016422330798	0.78692101306216	Unchanged
A0A8I3NJ84(ISCA2)	0.730487942631036	0.21104930131944	0.78692101306216	Unchanged
A0A8C0NH72(RNF7)	0.788723935646633	0.211068966110729	0.78692101306216	Unchanged
A0A8I3PEY4(EXOSC2)	-0.383086716229133	0.211132072587838	0.78692101306216	Unchanged
A0A8C0Q5I8(--)	0.508741806175436	0.21119362420253	0.78692101306216	Unchanged
A0A8C0PRY5(ENO3)	-0.175655864136232	0.211275295356232	0.78692101306216	Unchanged
A0A8C0PP72(RPL18)	0.156914809994468	0.211334265720184	0.78692101306216	Unchanged
A0A8P0T9I0(PPP1R7)	0.244502906720232	0.211364407780367	0.78692101306216	Unchanged
A0A8P0NWL1(SEC22B)	-0.105985632161001	0.211429629643923	0.78692101306216	Unchanged
A0A8I3PWG0(MRPS25)	-1.0369346538581	0.211453003218027	0.78692101306216	Unchanged
A0A8I3NW81(PSMA7)	-0.135759290047101	0.21148180115824	0.78692101306216	Unchanged
A0A8P0N9G2(CAT)	0.0963095687671327	0.211539935182674	0.78692101306216	Unchanged
A0A8I3PZB9(MRPL49)	-1.27188785486297	0.21169975981091	0.78692101306216	Unchanged
A0A8I3PQE8(SPPL2A)	0.2534390842279	0.211738282758143	0.78692101306216	Unchanged
A0A8I3NVJ5(ZWILCH)	0.0939764039112667	0.212095447366523	0.787783090218515	Unchanged
A0A8I3Q5S6(LIF)	0.517680034386366	0.212230965280166	0.787821376721417	Unchanged
A0A8I3MRK6(YJU2)	-0.176391130230968	0.212792489356126	0.788174031794683	Unchanged
A0A8C0RSM3(--)	0.367014900752199	0.212898567397464	0.788174031794683	Unchanged
A0A8P0T4S2(CHD4)	0.289243082072932	0.212931303586817	0.788174031794683	Unchanged
A0A8P0NCR7(DCPS)	-0.805364334363603	0.212949711098594	0.788174031794683	Unchanged
A0A8I3N0P1(PSMA6)	-0.214874090406603	0.213032422062365	0.788174031794683	Unchanged
A0A8I3S292(ABI2)	0.589391606085666	0.213150805949479	0.788174031794683	Unchanged
A0A8P0N7Z0(MYCBP2)	0.517168482627469	0.213202829325262	0.788174031794683	Unchanged
A0A8I3S276(AGFG1)	0.2463014982097	0.213395006508513	0.788421245420764	Unchanged
A0A8I3NRP2(IFT20)	-0.691003608263234	0.214047417337581	0.789116219561108	Unchanged
A0A8I3N9G3(PSMD7)	-0.134475892395901	0.214114116248335	0.789116219561108	Unchanged
A0A8I3S018(ASAP1)	-1.94690980307386	0.214247498517536	0.789116219561108	Unchanged
A0A8C0TVM6(--)	0.179505133961733	0.214357507581235	0.789116219561108	Unchanged
A0A8P0NN69(--)	0.206580833568733	0.214497249524656	0.789116219561108	Unchanged
A0A8P0TK57(PPP1R21)	0.424778599931066	0.214537218357803	0.789116219561108	Unchanged
A0A8C0TH29(--)	0.129106596154799	0.214560207801284	0.789116219561108	Unchanged
A0A8C0RI24(MTRR)	-0.0941406174706998	0.214681146011137	0.789116219561108	Unchanged
A0A8P0TME5(EFCAB14)	0.177840547971368	0.214737807580885	0.789116219561108	Unchanged
Q683K8(cdkn1a)	-0.410245641064467	0.214885407081877	0.789116219561108	Unchanged
A0A8P0TLH4(RPL38)	0.378414975030431	0.215068763774122	0.789116219561108	Unchanged
A0A8I3S6W4(KARS1)	0.144396326372735	0.215149904594578	0.789116219561108	Unchanged
A0A8C0QDH8(--)	0.3240459332733	0.215299999505665	0.789116219561108	Unchanged
A0A8I3PHV9(PFN2)	-0.433155928696497	0.215338930226704	0.789116219561108	Unchanged
A0A8I3PXH6(DDX3X)	-0.186953360403834	0.215517483578658	0.78931083042894	Unchanged
A0A8I3NDV4(OCLN)	-0.149826302840033	0.215940008703658	0.789955979293937	Unchanged
A0A8C0TYI6(--)	0.195518369662235	0.215944736869926	0.789955979293937	Unchanged
A0A8I3N9F4(MLLT1)	-0.521690325864366	0.216445469759826	0.791327655856377	Unchanged
A0A8I3N6P3(LIN9)	0.715914095695467	0.216861717933759	0.791594344373518	Unchanged
A0A8C0MCU9(--)	1.72120303249353	0.216918532171152	0.791594344373518	Unchanged
A0A8I3S7D7(SYNPO2)	0.3300498802171	0.216927055118031	0.791594344373518	Unchanged
A0A8C0LYW5(--)	-0.1738986075597	0.217021653535333	0.791594344373518	Unchanged
A0A8C0NFG8(TMEM70)	0.645686756823867	0.217277787473232	0.792069431507284	Unchanged
A0A8I3Q9N2(NCKIPSD)	-0.334443643565734	0.217407498645661	0.792083370861897	Unchanged
A0A8C0Z6R3(--)	0.5194153686455	0.217627993563468	0.792427856192905	Unchanged
A0A8P0P4S6(SETD6)	0.700928675386599	0.217831126622017	0.792708761541777	Unchanged
A0A8I3N1G7(ELMO3)	-0.266765895772767	0.218182032170298	0.792936507895314	Unchanged
A0A8I3P9D9(UQCC1)	-0.224491239574231	0.218562690777276	0.792936507895314	Unchanged
A0A8I3M9M7(--)	-0.351838055830132	0.218737774232902	0.792936507895314	Unchanged
A0A8C0N2I8(UGGT1)	0.175449116934765	0.218793888347791	0.792936507895314	Unchanged
A0A8I3RS88(POLR2J)	-0.256448278704266	0.218820214185409	0.792936507895314	Unchanged
A0A8I3S757(EIF4A1)	0.0868942765438376	0.21899929117907	0.792936507895314	Unchanged
A0A8C0SPH9(PABPC4)	0.06359784175093	0.219324264761143	0.792936507895314	Unchanged
A0A8C0S2B1(--)	0.2237414510241	0.219367751612402	0.792936507895314	Unchanged
A0A8I3NGS8(CHEK1)	-0.761221984094568	0.21940951577609	0.792936507895314	Unchanged
A0A8C0SNS1(--)	-0.270725991768899	0.219614795549012	0.792936507895314	Unchanged
A0A8P0PMV6(TRAPPC13)	-0.316095147180199	0.219624038307244	0.792936507895314	Unchanged
A0A8C0SDW2(--)	0.677436360891534	0.219649502657247	0.792936507895314	Unchanged
A0A8P0PNZ8(LOC607189)	0.4029496850595	0.219652990755622	0.792936507895314	Unchanged
A0A8C0NMV9(--)	0.7962482785356	0.219745018746594	0.792936507895314	Unchanged
A0A8C0N7L9(CDR2L)	1.2029692705393	0.219784054318091	0.792936507895314	Unchanged
A0A8C0Z662(AQR)	-0.124931208280934	0.220017900229861	0.793000794525038	Unchanged
A0A8I3NJV3(CYHR1)	0.672012589182302	0.220280509926589	0.793000794525038	Unchanged
A0A8I3RTV7(MAP4K1)	-1.41733446821457	0.220364129997015	0.793000794525038	Unchanged
A0A8C0MIK8(TMCO4)	0.827660956975834	0.220523865703226	0.793000794525038	Unchanged
A0A8I3N569(LDAF1)	0.5192488409341	0.220583376697106	0.793000794525038	Unchanged
A0A8I3N2M6(EDC4)	-0.136201259138733	0.220609306353668	0.793000794525038	Unchanged
A0A8C0SHD9(--)	-0.348313662459997	0.220684105405808	0.793000794525038	Unchanged
A0A8C0PKN0(MCRIP1)	-0.458288255858733	0.221033956749532	0.793804598098206	Unchanged
A0A8C0NN31(--)	0.605105309656601	0.221514225871636	0.793836490902633	Unchanged
A0A8I3PH51(ZFC3H1)	0.483203705586334	0.22153238497605	0.793836490902633	Unchanged
A0A8C0S3M2(APRT)	-0.107630954539434	0.221608912790125	0.793836490902633	Unchanged
A0A8C0S5A2(TMEM63B)	-0.319092180916865	0.221893207660794	0.793836490902633	Unchanged
A0A8P0NKT5(SEC16A)	-0.217947118292166	0.221932959200964	0.793836490902633	Unchanged
A0A8C0MRJ4(NRP2)	0.503938105748436	0.221934507063953	0.793836490902633	Unchanged
A0A8P0N496(NDUFB9)	-0.694961683601868	0.221970172763233	0.793836490902633	Unchanged
A0A8P0TTK7(LOC478702)	0.296034447131831	0.222152492591287	0.793836490902633	Unchanged
A0A8I3MMS5(UBE2D1)	-0.867933389212499	0.222273497857904	0.793836490902633	Unchanged
A0A8I3NN47(MBD3)	0.699043097205433	0.222304497293458	0.793836490902633	Unchanged
A0A8C0MW91(SPATS2L)	0.61790503841117	0.222611679331156	0.793875157841665	Unchanged
A0A8I3S1I2(MYO1B)	0.25993541091983	0.222721952048683	0.793875157841665	Unchanged
A0A8C0S4A9(--)	0.352729522767266	0.222755057252903	0.793875157841665	Unchanged
A0A8C0PCN9(LDHA)	0.194546536860898	0.222820014104956	0.793875157841665	Unchanged
A0A8C0YZA4(--)	-0.477097009282833	0.222983794828451	0.793880010016281	Unchanged
A0A8I3NHV7(EXOSC4)	-0.502603341209333	0.223073721822757	0.793880010016281	Unchanged
A0A8I3P8P4(TSG101)	-0.0858294880156016	0.223220390546199	0.793910035975656	Unchanged
A0A8I3RW84(RAB34)	0.257507285221799	0.223334514252529	0.793910035975656	Unchanged
A0A8I3RRM1(GNG5)	0.9779958320619	0.224060334711467	0.795278733294578	Unchanged
A0A8C0NKT6(YIPF4)	0.728291668909101	0.224205012036445	0.795278733294578	Unchanged
A0A8I3NGY7(PPP2R2A)	0.264230661617265	0.224321954814822	0.795278733294578	Unchanged
A0A8I3PNG5(TULP3)	-0.5522109062201	0.224341933449245	0.795278733294578	Unchanged
A0A8I3PL52(MMAB)	0.389609293187966	0.224465091079298	0.795278733294578	Unchanged
A0A8C0NUT0(FN3KRP)	0.445780276115567	0.224572513239415	0.795278733294578	Unchanged
A0A8P0N3F8(ME2)	0.1752969145473	0.224604308497213	0.795278733294578	Unchanged
A0A8I3RVL3(SEC13)	-0.142591045505899	0.225125800787441	0.795997290919135	Unchanged
A0A8C0RZP2(AFF4)	0.445209969833801	0.225206936062381	0.795997290919135	Unchanged
A0A8C0NJE4(--)	-0.4806435750207	0.225417390202547	0.795997290919135	Unchanged
A0A8C0Q9E7(HSPA14)	-1.3770107956826	0.225504103774416	0.795997290919135	Unchanged
A0A8P0S883(BZW2)	-0.265100333393068	0.225540166842546	0.795997290919135	Unchanged
A0A8C0S546(DDX27)	-0.0745602400152308	0.225566301606614	0.795997290919135	Unchanged
A0A8C0T1Y9(NIBAN2)	-0.168996265861832	0.225719027355922	0.796059641251258	Unchanged
A0A8C0P6K8(SLC25A11)	0.171646617210367	0.225886292709065	0.796059641251258	Unchanged
A0A8C0YW64(PSME3IP1)	-0.255156533567366	0.225963528174626	0.796059641251258	Unchanged
A0A8C0T0C4(--)	-0.302038959520498	0.226682869515018	0.797306869479723	Unchanged
A0A8I3RZ19(MRPL1)	-0.20658368430367	0.22674775575911	0.797306869479723	Unchanged
A0A8I3MVR6(BECN1)	0.557050726209834	0.226752241265496	0.797306869479723	Unchanged
A0A8I3MJN4(PIK3C3)	0.169052755537198	0.226913481032382	0.797306869479723	Unchanged
A0A8C0RX62(--)	0.457274301595866	0.226951144824886	0.797306869479723	Unchanged
A0A8I3NZT7(VAPB)	-0.355025868934568	0.22733338139642	0.797323350044816	Unchanged
A0A8I3NTJ3(ORC5)	0.807049100057633	0.22757777439503	0.797323350044816	Unchanged
A0A8C0T211(--)	-0.6236554893798	0.227587149551251	0.797323350044816	Unchanged
A0A8I3QKJ7(MRPS28)	0.62378398614873	0.227732994378312	0.797323350044816	Unchanged
A0A8C0YT97(DDX59)	-0.382629641088467	0.227867505355715	0.797323350044816	Unchanged
A0A8I3P6T0(RAB3D)	-0.478930815122602	0.227969090794734	0.797323350044816	Unchanged
A0A8I3N920(NHSL1)	-1.58180826771034	0.228077102751046	0.797323350044816	Unchanged
A0A8I3PT83(STUB1)	0.393217754831301	0.228126309973824	0.797323350044816	Unchanged
A0A8I3PSL7(TCP11L1)	0.855923150872833	0.228150299416064	0.797323350044816	Unchanged
A0A8C0SKF3(SKIV2L)	0.174355575801265	0.228283282787811	0.797323350044816	Unchanged
A0A8I3MXK4(SERINC2)	-0.635251563612233	0.228463464768563	0.797323350044816	Unchanged
A0A8C0TRN3(--)	-0.292085147735964	0.228476478088176	0.797323350044816	Unchanged
A0A8C0ML39(--)	0.100829957504402	0.228847017040307	0.798173742360095	Unchanged
A0A8C0Q7I6(HDGFL2)	0.233890524257035	0.229196835609304	0.798666446578655	Unchanged
A0A8I3N4K3(AKAP13)	0.105054167803601	0.229314892506321	0.798666446578655	Unchanged
A0A8C0YSR2(--)	-0.834200032610635	0.229369082798415	0.798666446578655	Unchanged
A0A8C0NI19(RPP30)	0.256280233225667	0.229620449957406	0.79884099870837	Unchanged
A0A8P0NEW1(PAK2)	-0.185996845490166	0.229673135197623	0.79884099870837	Unchanged
A0A8I3NDH6(OSBPL5)	1.4954787133294	0.229856272896138	0.799036281250001	Unchanged
A0A8I3MY59(GTF2H5)	0.709674031261436	0.230454686479519	0.799270980317216	Unchanged
A0A8I3PE26(TRIQK)	-0.786685824264232	0.23045564828438	0.799270980317216	Unchanged
A0A8C0MQK1(OGT)	0.206433216211799	0.230556985737185	0.799270980317216	Unchanged
A0A8C0PYT5(S100A6)	0.586100230140765	0.230831531300323	0.799270980317216	Unchanged
A0A8C0SJ08(RBL1)	0.484072738288834	0.230896098450576	0.799270980317216	Unchanged
A0A8C0NYE0(LRCH4)	0.261233610228867	0.230939269742263	0.799270980317216	Unchanged
A0A8I3RUZ2(UBE2J1)	-0.323447989803331	0.23102835398486	0.799270980317216	Unchanged
A0A8I3QJE6(NBAS)	0.235368827431497	0.231099037915366	0.799270980317216	Unchanged
A0A8I3N3E0(MOV10)	-0.203825434464967	0.231127429625819	0.799270980317216	Unchanged
A0A8I3RR47(BICDL2)	0.737876768066133	0.231306140066157	0.799270980317216	Unchanged
A0A8I3P2K0(ARFRP1)	0.435471206863234	0.231321114932875	0.799270980317216	Unchanged
A0A8C0TGH3(CASP10)	-0.272007584697935	0.231824929387761	0.800249629736341	Unchanged
A0A8I3PIB9(MGST2)	-1.3457887364167	0.23185872139373	0.800249629736341	Unchanged
A0A8P0TLS1(NUDCD3)	1.71469287840857	0.231990882217533	0.800266793263552	Unchanged
A0A8C0N1X7(STARD10)	1.0568350330536	0.232554176024529	0.801467883195457	Unchanged
A0A8P0TEI1(MTM1)	-0.5796922951683	0.232879402961341	0.801467883195457	Unchanged
A0A8C0PWQ2(TBC1D14)	1.09216080350353	0.232901191614641	0.801467883195457	Unchanged
A0A8I3NYQ0(CUL3)	0.229027766566333	0.232954220278978	0.801467883195457	Unchanged
A0A8I3NYI3(GTF2H1)	0.319773426718633	0.233006860143061	0.801467883195457	Unchanged
A0A8I3MMW4(TFAM)	1.5040364308377	0.233164165159106	0.801467883195457	Unchanged
F1Q0K5(TKFC)	-0.203417955103333	0.233412745925839	0.801467883195457	Unchanged
A0A8I3RSU3(CTU2)	-0.811251401583867	0.233493610347837	0.801467883195457	Unchanged
A0A8P0PHI9(PBDC1)	-0.196087236533366	0.233568079717286	0.801467883195457	Unchanged
A0A8I3RZG5(VRK2)	-0.437332723745964	0.233743138200239	0.801467883195457	Unchanged
A0A8C0P172(--)	-1.2671561835697	0.233879135660021	0.801467883195457	Unchanged
A0A8P0PBH9(RPN2)	0.0814417974891022	0.234091915653866	0.801467883195457	Unchanged
A0A8I3MS40(CPEB2)	-0.580278831896436	0.234476141973552	0.801467883195457	Unchanged
A0A8C0MZR6(--)	-0.0939816884916347	0.234518634524367	0.801467883195457	Unchanged
A0A8I3P8I5(KIF23)	-0.477926868993798	0.234772406923856	0.801467883195457	Unchanged
A0A8I3NSW0(RIN1)	-0.769447626058401	0.234849956893732	0.801467883195457	Unchanged
A0A8I3PSH2(CSTF3)	0.408774829466999	0.235002981948836	0.801467883195457	Unchanged
A0A8I3S5U0(YIPF2)	-0.919736782976933	0.235192390070443	0.801467883195457	Unchanged
A0A8C0N466(RWDD4)	-1.40300056215044	0.235513548218513	0.801467883195457	Unchanged
A0A8C0QP29(EIF3L)	-0.137343194121069	0.235723842501519	0.801467883195457	Unchanged
A0A8I3SC44(PDZD11)	0.491824910146534	0.235811099583572	0.801467883195457	Unchanged
A0A8I3PN04(GIPC1)	0.425674434588398	0.235841383072369	0.801467883195457	Unchanged
A0A8C0TCP3(MARS2)	-0.734815680366101	0.235868161384812	0.801467883195457	Unchanged
A0A8P0T343(CCDC91)	0.307049514290764	0.236065755448383	0.801467883195457	Unchanged
A0A8C0QRC0(LOC611500)	-0.595856450569134	0.236455079031839	0.801467883195457	Unchanged
A0A8C0QA74(CYFIP2)	-0.809007566942867	0.236489653398124	0.801467883195457	Unchanged
A0A8P0NI86(NACC1)	-0.314067359674599	0.236542924158806	0.801467883195457	Unchanged
A0A8P0THW2(GPRC5C)	1.19012654717507	0.236774486525935	0.801467883195457	Unchanged
A0A8I3RVA8(POLR1C)	0.0503484312831333	0.236807176039521	0.801467883195457	Unchanged
A0A8I3P1K2(NDUFA8)	0.933861827965533	0.236946488787552	0.801467883195457	Unchanged
A0A8I3PV38(LIG4)	0.586309779897668	0.237182289590784	0.801467883195457	Unchanged
A0A8C0YZ11(PAAF1)	-0.653454654554967	0.237380700870684	0.801467883195457	Unchanged
A0A8I3NJT5(--)	0.2368682262166	0.237821970904324	0.801467883195457	Unchanged
A0A8P0PD47(DSG2)	0.539443159240001	0.23805295547884	0.801467883195457	Unchanged
A0A8C0QFJ5(LETM1)	0.12327049932923	0.238149149254307	0.801467883195457	Unchanged
A0A8C0T4T8(TTC27)	-0.238801697399769	0.238256270066996	0.801467883195457	Unchanged
A0A8C0NXC3(CEP170)	0.974210815623799	0.23830876276454	0.801467883195457	Unchanged
A0A8I3PYG8(UQCC2)	-0.6124071617105	0.238352619509844	0.801467883195457	Unchanged
A0A8I3N686(HNRNPH1)	-0.132085685177163	0.238386976538826	0.801467883195457	Unchanged
A0A8I3PYF5(MBNL1)	0.398566889664036	0.238696003958623	0.801467883195457	Unchanged
A0A8C0QGX6(DPYSL3)	-0.52395855109253	0.238768716840166	0.801467883195457	Unchanged
A0A8I3MGZ0(ZFR)	0.140485777155831	0.238925398997491	0.801467883195457	Unchanged
A0A8C0TH25(--)	0.210799764219168	0.239217222222941	0.801467883195457	Unchanged
A0A8I3NK10(ESRP2)	-1.1691396476902	0.239222100568827	0.801467883195457	Unchanged
A0A8I3PMC9(SCAF4)	-0.3757735763872	0.23943886184411	0.801467883195457	Unchanged
A0A8P0S7D7(CEP41)	0.425858016001268	0.239519796248253	0.801467883195457	Unchanged
A0A8C0RCS5(--)	1.74054709271683	0.239532770120752	0.801467883195457	Unchanged
A0A8I3S7R8(FKBP2)	1.1564296238173	0.239542032502458	0.801467883195457	Unchanged
A0A8I3P055(LRRC41)	1.34486304905193	0.239579079255719	0.801467883195457	Unchanged
A0A8I3NM11(NSD3)	0.763333672420668	0.239627058156674	0.801467883195457	Unchanged
A0A8I3NIL1(SRSF11)	-0.139365919942499	0.239806843743668	0.801467883195457	Unchanged
A0A8C0QQ52(APPL2)	-0.65594537885427	0.24001922325314	0.801467883195457	Unchanged
A0A8I3N6G9(HNRNPA2B1)	0.163277489380036	0.240052413300662	0.801467883195457	Unchanged
A0A8I3NNC1(TDRD7)	-0.875549781729866	0.240138944152852	0.801467883195457	Unchanged
A0A8C0Q310(--)	-0.273703977539867	0.240159381432462	0.801467883195457	Unchanged
A0A8C0T2F6(--)	-0.105361948561097	0.240281582140872	0.801467883195457	Unchanged
A0A8C0PPG3(--)	0.691785027162833	0.240565962182699	0.801467883195457	Unchanged
A0A8I3S318(STK17B)	-0.941450535308636	0.240729106314657	0.801467883195457	Unchanged
A0A8I3NZD3(ARHGEF5)	0.130362737932632	0.241169860771196	0.801467883195457	Unchanged
A0A8I3S659(YWHAH)	-0.216715123656734	0.24121330209379	0.801467883195457	Unchanged
A0A8P0SYC3(FARP2)	0.503223960683968	0.241238147413411	0.801467883195457	Unchanged
A0A8C0S9B9(--)	0.0886303936466675	0.241583143613511	0.801467883195457	Unchanged
A0A8I3P9T5(SMIM1)	0.721650721042099	0.241677686412336	0.801467883195457	Unchanged
A0A8C0TM99(--)	0.422504984866201	0.241771189040259	0.801467883195457	Unchanged
A0A8P0TNU5(MRPS35)	0.197328840253434	0.242140035732447	0.801467883195457	Unchanged
A0A8I3P4A8(ACSL3)	0.227858167361401	0.242153359745295	0.801467883195457	Unchanged
A0A8C0NBV0(--)	-0.343067403846032	0.242186013744078	0.801467883195457	Unchanged
A0A8C0Q6M9(--)	0.439606770292297	0.242200143132027	0.801467883195457	Unchanged
A0A8I3MXC3(IBA57)	0.834004146413864	0.242397567163144	0.801467883195457	Unchanged
A0A8P0SHG2(DDX42)	-0.124191091329166	0.242401280060383	0.801467883195457	Unchanged
A0A8I3P190(RBIS)	0.3645125253997	0.24242692213286	0.801467883195457	Unchanged
A0A8C0S5Y1(--)	0.269595074370166	0.242466906335152	0.801467883195457	Unchanged
A0A8I3P483(YIPF5)	0.487597000005568	0.242521284686555	0.801467883195457	Unchanged
A0A8P0NYX2(MTOR)	0.226973550493803	0.242835027177965	0.801467883195457	Unchanged
A0A8I3MF75(MAEA)	1.089485106886	0.243397087489434	0.801467883195457	Unchanged
A0A8C0PV96(CEMIP2)	0.600067839674235	0.243398601309537	0.801467883195457	Unchanged
A0A8I3RT31(KCTD5)	-0.553289898488902	0.243420704655093	0.801467883195457	Unchanged
A0A8C0Z3F6(PCBP2)	-0.900619122800332	0.243496396904524	0.801467883195457	Unchanged
A0A8I3NMV1(TRIM32)	-0.7403107370721	0.24351674302454	0.801467883195457	Unchanged
A0A8C0PBW8(--)	0.125742557212334	0.243825586440043	0.801467883195457	Unchanged
A0A8C0Z3X7(MYOF)	-0.0920107357547018	0.243893011643422	0.801467883195457	Unchanged
A0A8I3MZI3(TUT7)	0.203868671147635	0.24390832762843	0.801467883195457	Unchanged
A0A8I3N5Q5(MAP2K4)	0.894516869468266	0.244083498710544	0.801467883195457	Unchanged
A0A8C0SDL6(SLC12A9)	0.248077239506067	0.244174207299054	0.801467883195457	Unchanged
A0A8C0MDB7(--)	-0.0963440571857319	0.244193494818052	0.801467883195457	Unchanged
A0A8P0TJD2(PTPN2)	-0.883514817895801	0.244198805112721	0.801467883195457	Unchanged
A0A8C0PK30(CCNY)	0.747571894610466	0.244199068397221	0.801467883195457	Unchanged
A0A8C0TTC2(STK4)	0.0638268394778656	0.244262127512652	0.801467883195457	Unchanged
A0A8I3NWZ4(CDK11)	0.0740473373758661	0.244317009745071	0.801467883195457	Unchanged
A0A8I3PWR7(GPRC5A)	-0.395397123039501	0.244369181262345	0.801467883195457	Unchanged
A0A8C0MIJ6(TSPAN8)	-2.6543614145798	0.244544024487249	0.801467883195457	Unchanged
A0A8C0RQ92(DNMT1)	-0.147450717000968	0.244633503257892	0.801467883195457	Unchanged
A0A8C0S4F8(--)	0.876100667975436	0.244851015861122	0.801467883195457	Unchanged
A0A8I3PIP3(NEK7)	0.2955301642953	0.244860580320599	0.801467883195457	Unchanged
A0A8I3NH19(REEP6)	0.562888308958431	0.245075010314206	0.801467883195457	Unchanged
A0A8I3MLP9(RBM17)	1.87331812632187	0.245263973305459	0.801467883195457	Unchanged
A0A8I3N9R4(HSPA4)	0.112034214189499	0.245298714008419	0.801467883195457	Unchanged
A0A8C0TM65(TRMT1)	-0.219828257866798	0.245299037323627	0.801467883195457	Unchanged
A0A8I3MW30(TMEM199)	-1.13978947458893	0.245440532091123	0.801467883195457	Unchanged
A0A8P0TIM3(PLEKHF2)	0.410219565085534	0.245493831197678	0.801467883195457	Unchanged
A0A8I3NXV0(UTP18)	0.45651567742663	0.245560275764399	0.801467883195457	Unchanged
A0A8C0MVT2(SMC3)	-0.162490010671199	0.245712504866597	0.801467883195457	Unchanged
A0A8C0SDN1(--)	0.069043122276998	0.245715261417631	0.801467883195457	Unchanged
A0A8I3PZC2(SHOC2)	0.186215159844267	0.245803971725414	0.801467883195457	Unchanged
A0A8I3Q3G0(SELENOI)	0.504247804910033	0.245809003997782	0.801467883195457	Unchanged
A0A8I3NY53(WDR4)	0.222142820640599	0.245841229270062	0.801467883195457	Unchanged
A0A8I3MC24(SLBP)	0.9684841133801	0.24609445955733	0.801877959365468	Unchanged
A0A8C0M0Z5(KIF22)	-1.2035713639141	0.246298137140485	0.802126231308454	Unchanged
A0A8I3Q5D8(ABLIM1)	1.4049152265754	0.24672087946398	0.803026160974213	Unchanged
A1DZY5(--)	1.21279828412577	0.246829719536575	0.803026160974213	Unchanged
A0A8C0Q020(TSR3)	1.4118374767406	0.247083127764253	0.803435162735234	Unchanged
A0A8C0PYF9(--)	-0.240423869486801	0.247394658427976	0.803671105025672	Unchanged
A0A8C0Q1D3(DAAM1)	0.877902863571734	0.247411145968647	0.803671105025672	Unchanged
A0A8I3RTW7(SMPD1)	-0.894327301101466	0.247814709409874	0.804230220057702	Unchanged
A0A8I3NXD1(EIF3A)	-0.0570739183923976	0.247838906022232	0.804230220057702	Unchanged
A0A8I3S8Q6(IL1RAP)	-0.769759945065502	0.248537876453128	0.804763318654026	Unchanged
A0A8I3NVK6(HGSNAT)	0.132291214563899	0.248601518690647	0.804763318654026	Unchanged
A0A8P0P3Q7(NUP93)	-0.112655229030167	0.248641795266078	0.804763318654026	Unchanged
A0A8I3P5X2(TRA2B)	0.267940412206134	0.24869184300263	0.804763318654026	Unchanged
A0A8C0NL89(SLC6A6)	0.743610793748466	0.248728224862368	0.804763318654026	Unchanged
A0A8C0Q8N2(--)	0.344076117488399	0.248854433334998	0.804763318654026	Unchanged
A0A8C0RYB8(RGS3)	0.605237169888067	0.248916570334675	0.804763318654026	Unchanged
A0A8C0MFG3(PRRC2A)	0.213991515250466	0.249026411541543	0.804763318654026	Unchanged
A0A8P0PF64(GNL2)	-0.1451910307273	0.249472996002001	0.804991116944595	Unchanged
A0A8C0TIM3(--)	-0.316064967228634	0.249475930951525	0.804991116944595	Unchanged
A0A8I3PA20(COMMD4)	-0.234413315291235	0.249576204357223	0.804991116944595	Unchanged
A0A8C0TB66(ATP2C1)	1.27698638416037	0.25000179929645	0.804991116944595	Unchanged
A0A8I3P9R9(MAPK8)	-0.265590476129404	0.25008509603303	0.804991116944595	Unchanged
A0A8I3RW82(HEATR6)	0.5614904613685	0.250208947340931	0.804991116944595	Unchanged
A0A8I3NTX2(MAVS)	1.3468730302652	0.250296070154567	0.804991116944595	Unchanged
A0A8I3P113(ERICH1)	0.720399095428931	0.250503167349049	0.804991116944595	Unchanged
A0A8P0SNZ7(TRUB2)	-0.607582819542699	0.250519703466428	0.804991116944595	Unchanged
A0A8I3PXT4(BUB1B)	0.651686855709467	0.250526282667449	0.804991116944595	Unchanged
A0A8I3MPZ1(DDX19A)	0.1746579205128	0.25064675900786	0.804991116944595	Unchanged
A0A8P0SG71(MRPS11)	-0.429189230575698	0.250722178340068	0.804991116944595	Unchanged
A0A8I3N647(SNX17)	-0.198870243507603	0.250871467108982	0.804991116944595	Unchanged
A0A8I3Q3C9(WDR6)	0.228964881551398	0.251025151913987	0.804991116944595	Unchanged
A0A8I3PDB8(RFC4)	0.322297674572198	0.251101339559039	0.804991116944595	Unchanged
A0A8P0ST43(SLC25A32)	-0.665739071908863	0.251319725350934	0.804991116944595	Unchanged
A0A8C0RS68(RAP1GDS1)	-0.552354077770467	0.251423051678933	0.804991116944595	Unchanged
A0A8P0ST89(C21H11orf58)	1.73903600581657	0.251636300283283	0.804991116944595	Unchanged
A0A8I3MZZ8(VIPAS39)	-1.38348429113003	0.251661397337638	0.804991116944595	Unchanged
A0A8P0NHK6(FADS1)	-0.215947606520334	0.251686077156625	0.804991116944595	Unchanged
A0A8P0PPN7(TMEM30A)	-0.331731608725232	0.251872082963866	0.804991116944595	Unchanged
A0A8C0M4J7(CORO7)	-0.178770676651201	0.251911555827067	0.804991116944595	Unchanged
A0A8I3PQR9(GOSR2)	-0.244107756862501	0.252617669831565	0.806095046665403	Unchanged
A0A8I3MRX7(LOC403934)	-0.211781671541132	0.252668698966443	0.806095046665403	Unchanged
A0A8P0TME6(NFU1)	0.161202595753334	0.253007370411834	0.806095046665403	Unchanged
A0A8I3NNY6(NCBP1)	0.2315888654168	0.253172219351002	0.806095046665403	Unchanged
A0A8I3N5C1(TRAPPC6B)	-1.64670187256567	0.253351970808252	0.806095046665403	Unchanged
A0A8I3N072(SULT1C4)	0.363105020458203	0.253557220854762	0.806095046665403	Unchanged
Q5TJF3(RING1)	-0.458058326546034	0.253576914931358	0.806095046665403	Unchanged
A0A8I3P1C5(HNRNPD)	0.357056784185502	0.253609262058511	0.806095046665403	Unchanged
A0A8I3P311(SMC6)	0.909909017113268	0.253657984459164	0.806095046665403	Unchanged
A0A8I3RW61(ZC3H13)	0.638871365147867	0.253714122084573	0.806095046665403	Unchanged
A0A8I3MW97(PTP4A2)	-0.995088044008668	0.253769153924336	0.806095046665403	Unchanged
A0A8P0SDW5(CTNNBL1)	-0.138510038279236	0.253794387705684	0.806095046665403	Unchanged
A0A8C0N2Y8(--)	0.971313812393234	0.254054163739252	0.806317618358194	Unchanged
A0A8C0Q4Z2(AFTPH)	0.454738490003468	0.254281970395282	0.806317618358194	Unchanged
A0A8I3N1Q4(TRIP10)	-0.115386530306935	0.254346165834309	0.806317618358194	Unchanged
A0A8C0N8Y6(--)	0.372824520390864	0.254458971535282	0.806317618358194	Unchanged
A0A8I3NTY8(GNPDA1)	0.166944264343599	0.254505211388966	0.806317618358194	Unchanged
A0A8I3PV70(TOR1A)	-1.10702394705763	0.254740614506236	0.806404899018123	Unchanged
A0A8I3NW54(CSTB)	-0.40597025768	0.254862396564966	0.806404899018123	Unchanged
A0A8C0QN20(--)	0.156734083376698	0.254917251135894	0.806404899018123	Unchanged
A0A8I3PIU0(FAM162A)	0.907610177337034	0.255047389110169	0.806411141849842	Unchanged
A0A8P0NYZ5(EIF4G2)	-0.675794835123533	0.255323417159344	0.806564114141421	Unchanged
A0A8P0NNQ1(DBI)	-0.438140010492667	0.25535214802443	0.806564114141421	Unchanged
F1PYE3(Hsp27)	0.274705589348997	0.255668930306216	0.807159513038993	Unchanged
A0A8C0SR01(--)	-0.2667249876285	0.255975644340613	0.807722544729758	Unchanged
A0A8C0TEJ3(INTS13)	-0.584369757170801	0.256275646831619	0.808136247775844	Unchanged
A0A8C0NGB5(--)	0.172219833572765	0.256398852748378	0.808136247775844	Unchanged
A0A8I3N0H7(HIKESHI)	1.50588033606233	0.256497719141374	0.808136247775844	Unchanged
A0A8P0NUN5(LSR)	-1.44041332557233	0.256923440294848	0.808136247775844	Unchanged
A0A8I3PW69(NUCKS1)	0.2776278979449	0.257137323979833	0.808136247775844	Unchanged
[truncated: 4,293 more rows]
