# Supplementary material for: Production, Passaging Stability, and Histological Analysis of Madin–Darby Canine Kidney Cells Cultured in a Low-Serum Medium
Source: Vaccines (Basel). 2024 Aug 30;12(9):991. doi: 10.3390/vaccines12090991 (PMC11435615; doi:10.3390/vaccines12090991)
Supplement: Supplementary file 1 [file vaccines-12-00991-s001.zip › Supplementary File S3/proteome/3.Difference/compare/3-infected_vs_5-infected/3-infected_vs_5-infected_diff.txt]

#Accession	log2FoldChange	Pvalue	Padjust	Difference
P25473(CLU)	-1.15455784969603	1.14889706915032e-05	0.0292558779990988	Down
A0A8I3PZ15(TGM2)	2.25006689110277	1.1787799032673e-05	0.0292558779990988	Up
A0A8C0QDA9(TMSB10)	9.63001001383977	1.41636792406076e-05	0.0292558779990988	Up
J7NP21(IFGGB2)	-3.9062615836108	2.25095125744296e-05	0.0292558779990988	Down
