# Supplementary material for: Production, Passaging Stability, and Histological Analysis of Madin–Darby Canine Kidney Cells Cultured in a Low-Serum Medium
Source: Vaccines (Basel). 2024 Aug 30;12(9):991. doi: 10.3390/vaccines12090991 (PMC11435615; doi:10.3390/vaccines12090991)
Supplement: Supplementary file 1 [file vaccines-12-00991-s001.zip › Supplementary File S3/proteome/3.Difference/compare/3-infected_vs_5-infected/3-infected_vs_5-infected_diff_quant.txt]

#Accession	3-1-infected	3-2-infected	3-3-infected	5-1-infected	5-2-infected	5-3-infected
P25473(CLU)	26.3803043673536	26.437411874092	26.4615456432315	27.6272840579341	27.604842305934	27.5108090698971
A0A8I3PZ15(TGM2)	30.4608038876569	30.3010568642372	30.3201240733067	27.9765636864172	28.1950255778191	28.1601948876562
A0A8C0QDA9(TMSB10)	33.0442198382908	32.696295054124	32.9481505478097	22.8607796119102	23.9924587685111	22.9453970182839
J7NP21(IFGGB2)	23.1518251760835	23.1871044757233	22.6735755471996	27.0037815815641	26.8431403210506	26.8843680472241
