# Supplementary material for: Production, Passaging Stability, and Histological Analysis of Madin–Darby Canine Kidney Cells Cultured in a Low-Serum Medium
Source: Vaccines (Basel). 2024 Aug 30;12(9):991. doi: 10.3390/vaccines12090991 (PMC11435615; doi:10.3390/vaccines12090991)
Supplement: Supplementary file 1 [file vaccines-12-00991-s001.zip › Supplementary File S3/proteome/3.Difference/compare/3-infected_vs_5-infected/3-infected_vs_5-infected_quant.txt]

#Accession	3-1-infected	3-2-infected	3-3-infected	5-1-infected	5-2-infected	5-3-infected
A0A2Z2GZ52(COX3)	22.9743942506715	24.2629478366861	23.456965589522	23.0543800372108	25.3209397690419	23.560328150577
A0A3G6V761(N1ICD)	23.1898333341821	23.3541522845867	23.5530022563127	24.5748613458638	22.6924916256654	22.7208115042912
A0A5F4D4Q9(LOC478509)	30.2413859455143	30.127678854015	29.7695906276287	29.5744686568905	29.8509235506384	29.8343205141743
A0A5F4DDK2(SUDS3)	24.3566455303497	22.9863325767841	22.6961954293082	23.8320684698914	23.448247760392	23.7948132495781
A0A5K1UTD0(WDR1)	30.9168412835776	31.0940857822085	30.8781093732173	30.8583834258411	30.8323599205701	30.8194745687094
A0A6H0DTW1(ND3)	23.3859576213481	23.9892022811671	23.8451344284525	24.1410017425438	23.0985102880375	22.7570315164263
A0A6S4Q1S4(DLA88)	27.5102809003723	27.4075451306522	27.4840839760914	28.1783091678173	28.1841866995222	28.1624056203544
A0A6S4Q8S4(DLA88)	23.4242968238925	24.3472496803593	24.3546260031852	22.7339662327116	23.3511693188228	23.5348380946437
A0A6S4Q328(DLA88)	24.4586301692394	23.0268984287542	22.9199806102648	23.4877293896012	20.6629256191058	23.5630011049544
A0A7G3MIA6(ENOPH1)	23.6406036130532	25.1385633605026	23.6598594974183	23.6937361946634	23.2845149904308	25.7837672118577
A0A8C0LQD0(--)	22.5148237986526	23.1884694511104	23.2870285837517	23.3665348258452	24.5292771949902	23.907615938936
A0A8C0LQH6(DHX58)	22.8919639109537	23.699994560384	23.4228479399873	23.5652083760979	24.6393915947453	24.1236838104006
A0A8C0LSU9(LGMN)	27.2466275356408	27.3676970865834	27.4330873312178	22.6028948662667	27.0221044703273	27.098785978403
A0A8C0LSW6(ARL15)	25.4848369043593	24.9758752499699	24.0928447981874	23.4125708467046	25.4039263624057	21.8271527142681
A0A8C0LSZ1(CARNMT1)	24.6862423230554	23.4733484071203	24.5630221302394	24.3984566689324	24.5970181919824	24.0888548647419
A0A8C0LTL7(--)	23.049282204782	23.73953450072	23.9960203410239	23.6968456723411	23.8846398776164	23.8548369428003
A0A8C0LTV9(--)	26.2496322840613	25.2829848880848	25.8828299678192	23.0376327822386	25.2174146260736	25.8906663610039
A0A8C0LTW8(C3H15orf40)	24.1383832466058	24.5861236811741	23.6416915744415	23.4685179555488	23.6553618573692	22.5441052338063
A0A8C0LU58(--)	23.5746589403638	23.4373947419285	24.7108952869233	22.7455097437975	22.9095335465329	22.1832789332671
A0A8C0LUS7(PSMC1)	30.8742296825636	30.9315685693242	30.8248701001847	30.6627178615361	30.8243390421351	30.812376517687
A0A8C0LV47(FBXW11)	24.6491627461484	24.995330345176	24.7521560247104	22.1373070650719	25.0396747930103	24.5994606945544
A0A8C0LV92(RPL11)	23.6013738120295	23.2947794124996	23.2473454921217	22.6703028741654	23.7893011522831	23.8040288740006
A0A8C0LVP7(KIN)	23.4121615812253	25.1607719272109	24.4200783697893	22.8752133577545	25.5769243822725	23.3732421401843
A0A8C0LVQ6(--)	25.52930829653	24.8817103337782	25.6106263548175	24.9489115020399	24.3781556546311	25.5549087185828
A0A8C0LW07(GOT2)	31.2771401433147	31.3132196645095	31.375081982957	31.4926177960238	31.2175486752524	31.0082505773161
A0A8C0LWA6(STAT5B)	25.0732465844883	25.7798159220287	25.3098720965551	25.9029511762054	25.4975921545081	26.0323990815556
A0A8C0LWB7(MRPL27)	22.9774171406058	23.7907040468032	23.1676015617423	23.4755160081258	23.2654300868281	23.1944807544476
A0A8C0LWB9(CNOT3)	25.8379781864182	25.7323390737521	26.1151344814359	22.7390630912995	25.078956682006	25.2656719843319
A0A8C0LWM8(DARS2)	24.5054935841249	23.4445424933088	23.3126120122799	24.481636741519	22.8706194333551	23.3233442907497
A0A8C0LWT7(SLC39A11)	23.6646942281269	23.8828508006135	23.2506893403736	23.2472340012353	22.7469894249345	21.7525927504799
A0A8C0LWU2(COTL1)	26.4859425355251	27.1992916209516	26.3067122881095	27.0757169358331	26.6299259752815	27.0460397111196
A0A8C0LX14(BNIP1)	25.9126448803609	25.766305063416	25.4934750889316	25.5029116643886	25.7035861600134	26.2744077297932
A0A8C0LX52(MOCS2)	22.0572294656616	23.3315027432513	23.648242143541	24.0054170346815	23.8861677480679	22.982098918939
A0A8C0LX68(--)	31.2588405061293	30.9917916302053	31.0885996437025	31.2593457399082	31.1295223969342	31.0460917667238
A0A8C0LX80(ATP2C2)	23.7974319408701	23.7635865746359	23.7637111854721	23.4283826845448	23.8429725421234	23.3122894315915
A0A8C0LXA4(--)	26.1063744382651	25.86060204797	26.2851388761611	25.1026552739262	25.0573023161346	25.5261768318375
A0A8C0LXK3(RAI14)	23.0315868557356	22.4642396976494	23.5559734470478	23.5868367938941	23.2341129640632	24.000199909361
A0A8C0LXV5(POLD1)	27.0347514506449	23.4854844716808	23.8495482417821	25.5501889951585	22.67868334534	22.5660904587759
A0A8C0LY33(--)	26.3822519704686	26.2284297279657	26.474368302005	26.6423750030235	26.6118929261682	26.768123937091
A0A8C0LYB2(ZMIZ1)	23.3697283248157	23.1423260708531	22.9566940788753	23.1764501499379	23.0063798920349	23.2400979228038
A0A8C0LYF7(--)	28.1409244522651	28.1293750001618	27.8990254103384	28.120948393383	27.9475968110112	28.197699190462
A0A8C0LYM6(ARPC5)	29.3587556829226	29.5760558001491	29.7148287649055	29.9098500166692	29.629057457381	29.7691649678331
A0A8C0LYN2(BLVRB)	28.4450593149123	28.3786104569748	28.7645218581996	28.7001829913497	29.0565945137164	29.3003150962649
A0A8C0LYR3(VAMP4)	22.643473237017	22.7058192641725	25.6140295028693	23.8477497702286	24.2998175946599	23.9566859787256
A0A8C0LYS1(DHX8)	24.481052925262	23.2090953071569	23.3077276895184	24.9707508401503	24.1902382379927	24.4789567013295
A0A8C0LYW2(SRP68)	28.880782478653	28.7127315382922	29.0487181352564	28.9806547388615	28.7809736702719	29.0780354191485
A0A8C0LYW5(--)	26.0068872618775	25.7271277407627	25.8559772993015	25.9895819458802	25.9160895654912	26.2060166132494
A0A8C0LYY5(SRSF10)	27.8894831679572	27.8003911240992	27.5634731565821	27.7794402364988	27.8641967263463	27.4009661862007
A0A8C0LZ78(HIGD2A)	23.1977925415846	23.7172850368196	23.8836849860445	25.7398763858444	22.1360183763077	22.458994653659
A0A8C0LZG6(EXOC7)	27.9609662376184	28.1873525263142	28.2222786380416	27.7104342004501	28.120948393383	27.9966884599532
A0A8C0LZH0(REXO4)	25.0279991093212	25.745452348541	25.2860207299037	25.6648415526606	25.6906711268438	25.3068165680099
A0A8C0LZN7(RAMAC)	22.6707501150582	23.5362600030839	24.1331612567951	22.2385650471186	23.8688620766733	23.0506577117453
A0A8C0LZX1(PHB1)	31.001018336752	30.9321320120343	30.7780775557702	30.8010853022712	30.718164931215	30.6844509355973
A0A8C0M0J6(LMBRD2)	22.8645441106763	23.9253919977251	23.6808462961736	23.1110684049918	24.1865389581679	23.8233564282577
A0A8C0M0M0(--)	22.9322822161274	24.0855496175767	23.9206946621825	23.5823533334746	24.1752653119845	24.2236605190896
A0A8C0M0R6(COG1)	22.2398115828187	24.0127677685035	24.005161482226	23.4112825235636	23.8332972427775	21.7782232879864
A0A8C0M0X1(BRCA1)	23.886420025624	23.2664351589438	20.5077520634698	23.0655858964621	22.3783414845571	22.835069188791
A0A8C0M0Z5(KIF22)	25.1989170895266	22.6167388631048	25.2631663104968	25.2355684444097	25.7146322793702	25.7393356310906
A0A8C0M1A6(GINS3)	25.9087568902309	25.7920099963877	25.6294813594362	26.0514227139374	25.8642912022994	25.3854153430741
A0A8C0M1E4(--)	27.8443381748565	27.7271537144422	28.0175455183978	27.7776857426609	27.6032157776893	28.1542185917757
A0A8C0M1Q5(--)	25.8270893236177	24.6458690457546	25.5848865970479	25.0107759877023	25.3846251499606	25.6603054126902
A0A8C0M2N8(PIK3R1)	23.6275623824341	23.4015847468569	23.884833808339	24.1221044188794	23.6877378974635	23.7510323906075
A0A8C0M2R0(--)	23.4400066686451	23.2950171725329	23.8560017467249	22.7863741982232	23.3126071154898	24.4624823372947
A0A8C0M2R3(UBA2)	29.5666155126062	29.9094208772954	29.9137065375641	29.9018182907566	29.9917240645788	29.6732040850218
A0A8C0M2V0(SNRPA1)	29.1855814644076	29.3804488773637	29.2406128457702	29.0982589114998	29.2868535866003	29.0921963659858
A0A8C0M3J0(THOC3)	26.5461606376084	26.3253108083916	23.3175277631135	26.2458481756244	26.2303185165722	26.4253759946298
A0A8C0M3P6(SFXN1)	28.789953711191	28.7648698195114	29.0169879140426	28.423381590235	28.8030426277096	28.5268633533301
A0A8C0M3Q5(--)	29.9205372232345	29.9352270196474	29.7320802479458	29.8536623277056	29.527404132048	29.6857712967693
A0A8C0M3S5(AKR1E2)	26.3154629049148	26.0560414629078	26.216508311811	26.2971911254375	25.6511079840238	26.0391727532044
A0A8C0M3X8(TAF9)	24.8305507960855	25.2223247077208	25.2984502658751	25.2591481584308	25.3085881740518	25.5436261288872
A0A8C0M4J7(CORO7)	27.0760228832504	27.5160801573863	27.3324480056064	27.433166943559	27.5642003214366	27.4634958112011
A0A8C0M4K6(CBX1)	22.5976109827884	24.2336286600068	23.3559073500782	21.9013900523183	22.4780310298858	22.5960818176463
A0A8C0M4S1(NCAPD3)	24.1577768664845	23.397849929826	25.0883696534007	23.4609452118329	25.2246079196671	25.2374661514051
A0A8C0M4V5(RPRD1B)	26.7319508176276	27.3589233212031	26.2156199413712	26.6951129336181	27.0840562367458	26.9250165016557
A0A8C0M4W9(--)	29.9841366201283	29.7960487956533	29.5838040765741	29.605036659458	29.9699389010549	29.834727380444
A0A8C0M5A3(ADGRG1)	23.6181320860112	22.4166285133571	23.864201310063	22.7419873740506	23.0074027275052	23.428534339633
A0A8C0M5I1(TUBB6)	23.1475058122517	23.7945677610259	23.6528318467136	22.5683336543359	23.5221927984262	22.7118463087705
A0A8C0M5J7(TBC1D2)	26.8507894552493	26.9402212819576	27.0567237006465	27.1319277482801	26.974759941601	27.1036960062022
A0A8C0M5N2(--)	30.1263254237464	30.0161112429661	30.2062961421115	30.2624854474388	30.4429259100213	30.4797161636595
A0A8C0M5U2(RBPJ)	23.9238195046554	23.6589123149916	24.6481754253458	24.9883688324676	23.6516575487416	22.4027548879629
A0A8C0M5Y6(PFDN1)	23.9127362509045	23.2171647346798	23.1677772166125	24.48657312812	24.1886577197091	23.1795709024049
A0A8C0M6B8(CAPN2)	31.0540730536381	31.189781246873	31.0708001400435	31.1878952166465	30.991588923832	31.0478475428348
A0A8C0M6F0(--)	28.2283471516705	28.4021867748752	28.4105403743571	28.8474479481599	28.9668900532003	29.0890923566365
A0A8C0M6I5(ELP2)	25.9328528977523	26.3116919198308	25.9178657228781	26.1118954829105	26.0714677636968	25.9513149558014
A0A8C0M6L6(TTLL12)	29.7239196449572	29.6003117584121	29.5302724621041	29.7355543454406	29.2328818436724	29.3940503925201
A0A8C0M6M5(NFRKB)	23.8758495827965	23.5887051302465	24.6822822540596	22.7419464168768	23.4808867877011	23.1235613260545
A0A8C0M6R4(--)	25.6828983840082	25.5187235020138	25.7260104299453	23.1042748800684	25.3861064071915	25.8563335760151
A0A8C0M6T9(--)	23.3895567710918	23.7970915284641	23.4388557989695	24.0896631878474	23.9449414954027	23.5853165122341
A0A8C0M6U0(--)	26.5715097482992	26.5620759718115	26.9897768154277	25.576030563806	26.6526677580314	24.0567753459954
A0A8C0M7P7(MAPK1IP1L)	23.7891380785606	24.3629198384274	23.3768251737553	22.7677511659559	23.3828414454496	22.6240413485652
A0A8C0M7R9(--)	26.9663125186489	27.2644554862838	27.2838327425825	27.2378125783586	27.1653799536173	26.7907927313024
A0A8C0M7W2(TMED9)	28.5385659150281	28.6344684806352	28.6034987839265	28.6739790663196	28.290175818442	28.5219310577879
A0A8C0M8C0(--)	23.7012644014838	24.317483248594	23.4027956919486	24.2900194098145	23.3181015471219	23.6764079921343
A0A8C0M8C9(ETFDH)	27.9946400191669	28.133790365722	28.2894284333269	27.8379180528275	27.6691201393325	27.6690525388807
A0A8C0M8E8(--)	23.2995857636705	23.1811130514101	22.436416441583	23.5421526837601	23.3898197582234	22.4861487475571
A0A8C0M8I3(--)	26.5472791199975	26.4134971315501	26.6707416006337	26.9176381325572	27.3977062253946	26.7878073292213
A0A8C0M8M8(--)	23.1404019700158	23.4833879257066	23.6781622833594	22.8745642905773	22.7468230683843	21.331778576406
A0A8C0M8W1(--)	25.4258561620597	25.7200454811761	25.346076231737	23.9483874212095	21.9800385952106	22.9316045305887
A0A8C0M8Z4(MTA1)	26.4084038632592	26.5462048046717	26.3162573595508	26.4769037676501	26.407253369301	26.6419617614947
A0A8C0M9D9(--)	23.0918034309312	22.5352196267934	23.830596573555	23.3560841388199	22.4100112216864	23.1845101945906
A0A8C0M9E2(AEBP1)	30.2039650783617	30.1366286798688	30.3487881844233	30.1351612835319	30.2672938762405	29.9811448864801
A0A8C0M9I8(RBM27)	27.3832742346805	27.4144168523926	27.2875362585652	27.4225397491825	26.8788840609272	26.9702681206298
A0A8C0M9N1(--)	25.9701364418149	26.1279002035899	25.9665325590735	26.0761452440529	26.4890399295349	26.4405834353039
A0A8C0M9N5(TRAPPC4)	25.0004113238594	23.0053931813389	25.7400823343526	22.5637282414663	25.7107494804588	25.7241896989342
A0A8C0M9Q2(SPCS1)	25.3051819829637	27.0270710869828	26.6857880024593	26.6099222232983	26.9614631189875	26.2329733068887
A0A8C0M9Y5(MTMR10)	24.1737137301738	24.9135581808319	24.4983228488423	23.0733477505276	24.8515283149522	24.8819903237598
A0A8C0M021(FOXRED1)	24.1397736588286	24.5339779385122	24.6194690918049	24.2340338566566	24.3894911269084	25.0489311554788
A0A8C0M022(PRCC)	22.8868410064135	24.7764636153885	23.4226427301209	23.693021375652	23.9861834916859	22.3028610086104
A0A8C0M104(--)	23.2043526993492	24.4461797697984	24.6218373422456	23.7654010189449	24.6481468542475	23.3830210917323
A0A8C0M123(--)	24.3223738050618	24.2247918923067	24.2540736268431	24.2402352406254	23.9040774288138	24.0648032756813
A0A8C0M248(MYH14)	31.3166220576703	31.2773064514139	31.3753409620879	30.6594890238874	30.5602874938618	30.7794089249549
A0A8C0M295(WDR70)	25.3364716914693	25.3057734296639	25.6408040551004	25.6674697833593	23.0058457367227	25.3118824352119
A0A8C0M311(RABGAP1L)	24.1844988657296	23.3280825667448	23.3485134592457	24.3517140741931	23.123305080789	24.1452269107917
A0A8C0M421(--)	25.0749619880174	25.7146322793702	25.325602464692	25.3287212137233	25.4744147225068	25.5564005717776
A0A8C0M446(GPSM1)	26.3156356496634	23.0282360164352	26.7010758607604	26.5582559216685	25.8992213762182	26.3647283369979
A0A8C0M482(CRIP2)	30.4493363644046	30.1772401088274	30.6869569203178	29.8778023063799	30.0829657163286	30.6274058315098
A0A8C0M536(--)	33.2208670412276	33.2389117052091	33.2233148501581	33.1311642382794	33.1224735096707	33.1646339482051
A0A8C0M603(TCOF1)	26.3503151093323	27.1232693874629	26.3367270553104	26.6225443076675	26.9115938695629	26.3054951320085
A0A8C0M630(--)	22.5146052164729	22.5918382424139	23.8362800357389	23.2559471634464	23.2672397993166	24.1932989724988
A0A8C0M715(--)	24.7546834602413	24.852725627708	23.8064153314207	23.5245385541934	23.8847439571436	23.0013490965176
A0A8C0M723(--)	28.3677387390322	28.2586720555435	28.46049145539	28.1793537045213	28.5220433428828	28.4560711067733
A0A8C0M746(SRSF2)	30.5654719786727	30.7118622620807	30.5018037842988	30.7336001850291	30.6534367624837	30.340110611621
A0A8C0M795(--)	24.1278690046169	23.5506867259296	23.9885855346897	23.5957721340529	22.7873597839708	23.9533143883116
A0A8C0M889(--)	24.8179723912728	24.9208892648786	25.0918434007328	25.4528392124889	22.895431870716	24.776054657082
A0A8C0M958(ENAH)	27.2811815411487	27.785190025073	27.6899250522641	27.1580770991329	27.5930616621484	27.1858413562478
A0A8C0M963(CEBPZOS)	22.6074133225893	23.0920077975051	23.9693621234786	23.9455616132947	23.2002803246322	23.3668776067665
A0A8C0MA58(--)	25.4192800006431	24.1743416184905	24.7955070197481	25.1314764369822	23.8717881847663	22.5928035369765
A0A8C0MA89(PAIP2)	23.0771838642962	22.764697614777	23.7321522289689	23.6260803986379	24.2777352637086	24.2822922140699
A0A8C0MAE3(CDK20)	23.035589136234	23.9468057093222	23.3384953122283	23.5535471228194	23.4108872468833	23.0337457577399
A0A8C0MAH3(VHL)	24.5283844757891	24.9526929093598	25.262342066894	24.9554892179429	24.9467271197916	25.1743234914005
A0A8C0MAM9(API5)	29.208902469754	29.0715547110877	29.0944885376183	29.0446595527666	28.8417015824214	28.9067860263672
A0A8C0MAP0(DNMT3A)	23.8487053048127	24.4091921585087	23.8262956464503	23.4632897680456	23.7372777657656	22.9853567518788
A0A8C0MAT1(ANKS3)	23.2855900661781	23.3404364364559	23.6260188834548	22.5001702547336	22.6120591107064	23.7039504121939
A0A8C0MAU2(--)	23.5051966919275	24.4159312016061	23.6195546871446	22.9699103585959	22.9199113292569	23.2760941929564
A0A8C0MAX5(--)	28.5576791196333	28.4269839268553	28.5626364636444	28.2178952964147	28.4873080485047	28.5125054492055
A0A8C0MAY0(--)	23.3213482689157	23.8917750287182	23.9272882844611	23.357245595445	22.4757991560952	23.1991427431526
A0A8C0MAY9(--)	23.312005542797	23.037076841267	23.9616400993333	25.7120624060353	22.6673856553898	23.8662263133431
A0A8C0MB66(SNRPD2)	28.1586549861988	28.3376885202069	28.208762964359	28.0735224119383	27.8171429336956	28.3622720026599
A0A8C0MBH2(--)	24.6468030245642	24.9795431206935	24.7391810924968	24.7919354994623	24.8081837385908	24.7845162358302
A0A8C0MBI4(--)	24.2326476574415	23.8482499051669	23.4566311173544	22.9184796287347	22.4629769673248	23.5885964812702
A0A8C0MBM6(TSPYL4)	23.1927075044583	23.0204361804084	23.2106434601546	23.8999528017044	24.0726075363281	24.2145307202843
A0A8C0MBP8(CELF1)	27.6500671970334	27.6949801437942	27.5501009033005	27.3668637849713	27.5554500593376	27.3626900418506
A0A8C0MBQ8(VANGL1)	24.5246832658088	23.1308243985056	24.220591474714	25.3174137179038	24.3313548994948	23.7242157255624
A0A8C0MBX3(CYP1B1)	24.2257481720374	23.9777609384291	24.320719241306	25.6524215900095	23.1136427143691	23.1074635231421
A0A8C0MBY5(RMI1)	24.3290957142916	23.1686038656303	23.4964080205034	23.7927333262539	23.6585691117091	23.6334722329805
A0A8C0MC04(ABR)	27.7160071164882	27.9317376252439	27.8424810772776	27.8825618013038	27.8682065083267	27.7276081781539
A0A8C0MC53(SIK3)	22.3297841596132	23.4606719269397	23.2189200491155	24.0608221332753	23.1114617398577	23.2729069225371
A0A8C0MC76(LOC475405)	26.4279190628814	26.4581069318636	26.4003310717415	26.0775312749984	26.5230684758753	26.447820152652
A0A8C0MC78(ERCC2)	23.7212861263081	24.136111239569	22.8504855831078	24.0105563210745	23.6999793044718	23.3842829499367
A0A8C0MC85(--)	30.4332067480822	30.4514013612374	30.2453585947679	30.508052916121	30.4753737452886	30.5591936452916
A0A8C0MC89(--)	24.1821512341117	24.577558369277	24.7921341493822	24.539549798589	24.6117241142202	24.8271135585776
A0A8C0MCB4(POGLUT2)	26.103776031443	26.0482660125252	26.3499946734618	25.7625843941372	26.0427668506432	25.9870679351379
A0A8C0MCH4(LOC612207)	23.4207527944621	22.69608494413	23.636663354055	22.7254468315546	22.5766681758686	22.974877303765
A0A8C0MCL5(NUDT14)	23.4808173405538	24.5091540145476	23.7123970721217	22.6337675536817	23.5902029424315	24.4876552737364
A0A8C0MCM2(--)	23.5875903509791	24.79828813564	22.7264955714233	22.3203930393556	24.1852557469696	22.5288480697224
A0A8C0MCS9(--)	23.0123243904297	23.8742518898854	22.5905550299263	23.5544135382832	23.2841838362586	23.0911952103477
A0A8C0MCU9(--)	23.1226314273516	26.7349247811221	23.5812065986351	22.4607071899878	23.3655536265328	22.4488928931076
A0A8C0MCW5(--)	26.7351830971552	26.5493372151286	26.6299259752815	26.6794929855626	26.26399008346	26.7766822159421
A0A8C0MD48(ATP1A1)	31.9449959338016	31.9142057029936	31.8165022172739	31.7890053419202	31.9716185062912	31.8394732034272
A0A8C0MD96(NOP56)	29.4070790947925	29.2915596565428	29.4289015014727	29.5360847344707	29.4084767509819	29.4795812630057
A0A8C0MDB7(--)	29.9016744599364	29.9002353625194	29.8759585315943	29.8488212895686	30.0543965641318	30.0636826719069
A0A8C0MDH8(--)	28.4881512591474	28.4866561389287	28.4693305479453	28.3476060281093	28.5557791537483	28.014515929452
A0A8C0MDZ9(ARHGAP32)	22.6755957703057	23.7496098837319	22.93279816155	22.1080629434479	23.3930742096809	22.5048633404976
A0A8C0ME07(GLYR1)	25.9090774738643	26.3074942036979	24.3338942668748	24.5770493373071	23.1708754831184	25.8679238301779
A0A8C0ME77(TOX4)	26.597757059197	27.1066939189819	26.7591335759743	27.1744568423217	26.9856573046971	26.3400087107858
A0A8C0MED8(UGDH)	31.2679635474769	31.1322220056916	30.8639309795539	31.1399248747534	31.1845296057179	31.4300189107605
A0A8C0MEG0(--)	22.6408853964263	23.1551393802875	22.7464392835463	23.280014228089	23.274407242556	22.9264559873968
A0A8C0MEH4(--)	28.9569573280329	23.7942947138727	22.4609190628559	24.8211975732938	23.6471082998505	29.6256478162336
A0A8C0MEI2(NEK6)	23.5379465683665	23.1515399420112	23.4169901798378	23.150225762283	23.5694439993871	22.4661631331621
A0A8C0MEL1(--)	24.9246541406501	25.4771972228053	25.1699350910559	25.1680994549709	25.2827728465822	25.5090880350388
A0A8C0MEL6(ATF3)	23.6323157646153	23.6630231417385	23.7646619615101	23.3849104068899	22.9684695771483	22.7996579859292
A0A8C0MEP1(AKT1)	25.8279615257951	25.949512740962	25.9336859730775	26.1520920057357	26.1089283052433	26.7537888409457
A0A8C0MEQ8(--)	28.1627417394182	26.814211618686	26.7493197196632	26.7658499864682	26.5936316157522	26.7841917065203
A0A8C0MES4(--)	34.133156487962	34.2724618111297	34.1446727889661	34.2289147682709	34.2596824641578	34.3862534212843
A0A8C0MEV7(FCHO2)	24.9452094799936	24.8477585571313	23.5635493712213	25.3249847697957	23.1299917854145	22.9236367509958
A0A8C0MEV9(--)	26.7673663517204	26.2634349838017	26.3242637913326	26.190935223983	26.2893668667053	26.344079140574
A0A8C0MEY3(LOC607049)	25.9638016828677	26.308032610237	26.2766810334598	26.410879982318	26.3709257477984	26.3648118122851
A0A8C0MF42(--)	23.374540418077	23.0320158215282	23.3840158789861	23.4219609942028	19.4140038573162	22.5852605662018
A0A8C0MF54(TMX2)	25.8531953172153	25.6986141716697	25.8121806357375	26.4116397677221	26.28063301817	25.8747163139805
A0A8C0MFC6(--)	31.6684355383881	31.1942507116863	31.6849524808973	32.319020508916	32.4456415023715	32.378264200034
A0A8C0MFE2(SRSF7)	27.3648618951392	23.9868358693966	23.7069997303471	27.2042450049623	25.2949142615446	27.3827796811565
A0A8C0MFG3(PRRC2A)	27.5778032442053	27.6353337481176	27.1359440806433	27.1996660551714	27.2514212980632	27.2560191739802
A0A8C0MFI8(MRPL32)	23.941522921596	23.9240229613093	22.9654507549938	22.4886002429136	22.2041278719748	22.7028649634582
A0A8C0MFJ3(DPYSL3)	30.4275235023809	30.4503200648661	30.3330881128597	30.4082135279539	30.3409595054619	30.2975628610681
A0A8C0MFM7(--)	24.6771489084775	24.2811056077682	23.6088694514068	24.0041953283294	24.0403723964492	23.013963250168
A0A8C0MG23(CHD8)	25.8545750899706	25.9293125953838	26.1940393123101	26.4200514437687	26.0529984782731	26.2750652247885
A0A8C0MG38(SPOUT1)	24.8134778583714	24.7173283437512	25.1762653871287	23.4800385580075	24.9881520976905	24.6444394370141
A0A8C0MG43(RPL7)	29.4038938659806	29.3990518519347	29.8426309318622	29.5974196427515	29.960993846629	29.7026948433303
A0A8C0MG62(--)	28.6111190424811	28.5462048046717	28.9851958377249	28.8688835328322	28.6759987993121	29.1780954193851
A0A8C0MG85(--)	25.1393052766891	25.0965559227499	25.1213536017712	24.8180699431723	24.6267829384846	24.3571621469772
A0A8C0MGA6(PRPF3)	27.3774938679034	27.3941935322429	27.0114799651275	27.1175341974308	27.1559561972541	27.2754205027663
A0A8C0MGC2(--)	25.9311176566651	26.0153563477808	25.4719368755878	25.7239033750309	25.2080652349645	25.8640550008154
A0A8C0MGE5(TOMM5)	23.0196898568161	24.7596133659707	22.9232393510114	23.9107491426561	24.1430655573696	22.5496367371095
A0A8C0MGH9(UBE2K)	29.113342008133	29.2370831616504	29.2193040318096	29.4484504601454	29.0702755445965	29.162093439661
A0A8C0MGJ6(FOCAD)	26.5655954513785	26.3592417802809	26.7444518042337	26.6835142509392	26.5622215750413	26.5141697311173
A0A8C0MGL2(DOLK)	21.8337979180756	23.0580279432699	22.9421741612802	23.6166291335812	22.354065765649	24.2290315265496
A0A8C0MGQ3(ERCC3)	23.9959674516212	24.1019204366348	23.5311219433438	24.1026049219277	23.1612773809193	23.4619194366551
A0A8C0MGR5(PTPN13)	25.6586994086675	25.8207500387617	25.6305648705956	24.5278477921544	25.5134319606602	25.5372703082742
A0A8C0MGS3(TRAF2)	23.7320025911483	23.7266081689485	23.3371525612922	23.4501910956016	23.9871980776702	22.772748985006
A0A8C0MGT5(COA6)	22.8773873434067	22.552581916636	23.7281140113014	22.5269807186007	22.5908762929819	22.9679847142385
A0A8C0MGT8(--)	22.8912100561253	23.1803447668653	22.9003343845741	23.3737630743943	22.7596862487295	22.4600357811967
A0A8C0MGU0(GPX8)	26.9321320120343	26.9246767908796	26.3261856004678	26.9561542076024	26.7816928836199	26.9018470552
A0A8C0MH64(AP2S1)	25.5910650494758	25.6344477078374	25.3678636891635	25.6174246421828	25.258034011015	25.7439384352964
A0A8C0MHA3(--)	26.7184262653414	26.8842515834468	26.7462471582941	27.2180801269884	27.1118755892936	26.3067470489138
A0A8C0MHE8(RPF2)	24.0089035516546	24.0885062254266	22.4595781323298	22.675278213549	23.6099936620357	24.5580963130975
A0A8C0MHG0(--)	23.1542230589903	22.9985083723659	22.7987008913223	23.2419060600763	23.8214675841385	23.1778744964978
A0A8C0MHU9(CLTA)	25.8267742320875	25.4124153059968	25.4166411198415	25.5615662447535	25.338717343504	25.5949416551624
A0A8C0MI10(ATL2)	26.3857773703245	26.7199932767636	26.8341245746688	27.367447146634	27.1979803353603	27.1670084399424
A0A8C0MI79(--)	22.543747144456	23.700225339388	22.1691958185307	22.8396954255508	23.1849958937773	23.6933851171164
A0A8C0MI84(EDIL3)	23.458224425674	22.8936061646763	23.5455379216011	24.4779074460823	24.1659932465926	24.50451885391
A0A8C0MIG1(SON)	28.745990815891	28.7628124661794	28.6374428253986	28.7745474011125	28.6354375453506	28.7380215250874
A0A8C0MIJ4(TM9SF2)	28.7739817738975	28.207227514023	28.3644862313481	28.2454039333088	28.0948660187269	28.6625481027501
A0A8C0MIJ6(TSPAN8)	28.967522325882	23.2367479579217	29.1613487360575	29.773353039014	29.9928047350719	29.5625454895147
A0A8C0MIK8(TMCO4)	23.2493752938533	23.4500755496675	23.8401387819437	21.6245514007395	23.4214973132699	23.0105580405276
A0A8C0MIT4(HSPA5)	33.603551841416	33.5179392644381	33.5390144790068	33.7218152347691	33.8277117300987	33.6551228646829
A0A8C0MIW2(PBRM1)	23.3437277995875	23.0801165748021	24.6269193560115	22.612307942002	23.3555019055978	24.3056102497613
A0A8C0MIX2(CHMP5)	26.7025297242383	26.4985358983303	26.6620726718541	26.4117367328087	26.4984750302584	26.4384433964483
A0A8C0MJ12(CTNND1)	23.5912696760284	22.2168903832787	22.8837819679184	24.4431482193542	23.6825609736159	23.1834870288472
A0A8C0MJ20(--)	23.0982026982958	25.6760526201713	25.9068777541801	26.18101391041	25.8815936552464	25.8911764585776
A0A8C0MJ63(SETDB1)	23.7602667937559	23.8330630243718	23.1566887637465	23.5833699288671	24.0905518204846	22.8096387025002
A0A8C0MJ91(--)	24.462887641679	24.7384081511224	24.412932099999	23.9449414954027	24.3685965120395	23.0155354180684
A0A8C0MJD7(CUX1)	25.5896657746755	25.9416994073423	25.1100043634184	23.0694191089224	25.7462984213094	23.303290288564
A0A8C0MJE1(LRRFIP2)	27.4202924351734	27.6396178210264	27.8549554848289	27.5251464366687	27.8928446089336	27.6560142083
A0A8C0MJK2(CHST12)	23.1961543036751	23.6338460560768	23.3919995419482	22.9270365063059	21.9808996034477	23.0825388919346
A0A8C0MJL2(DHX29)	27.8922656086285	28.1362375200912	28.1251432097708	27.909935829228	27.993668689011	28.1232200434684
A0A8C0MJS9(--)	27.8545394228099	27.5929904021133	27.9895602920834	27.8921497806776	27.7592605905486	27.9313431306112
A0A8C0MJT5(--)	24.8598915124177	24.8749742207044	24.6267829384846	24.9675443129893	25.17904042291	25.1401248456684
A0A8C0MJW3(FOXP1)	23.5563749785097	23.7838978609218	23.6157156098127	23.413064858329	24.0727560943292	23.62670965702
A0A8C0MJX5(IFRD1)	25.4112195103547	23.5649827468465	22.9460826852365	22.5904758876239	26.4499463376991	25.7633951531995
A0A8C0MK11(--)	28.5756772086424	28.7426542131706	28.3598449837167	28.5356028166778	28.7765567260068	28.5849152620464
A0A8C0MK56(--)	24.0553883274876	23.1601068959953	24.0628668649794	23.2847274571303	24.7730032871812	24.0463997864246
A0A8C0MK68(--)	23.6238179806516	24.0592064471395	23.2167067513049	23.4239524329664	23.2142995718531	25.7635977717934
A0A8C0MK92(POGLUT1)	23.1273771131786	24.173997451403	24.098961175344	23.5860559878273	23.1620891589582	22.3688167288428
A0A8C0MKC0(--)	31.3311669384443	31.4123082903542	31.272197595276	31.1488598813422	31.4411951405998	31.4172972681693
A0A8C0MKN1(--)	27.7794402364988	28.2560641787388	28.3729358477839	28.1775490294702	28.2244423242305	23.2989951458895
A0A8C0MKQ6(--)	24.0892851823683	21.9399536485493	22.4090027872847	23.7926205551452	24.6853054036727	23.0413380591578
A0A8C0MKY2(RPUSD3)	23.987987310914	24.2044469717149	23.3572707852514	23.0480795966729	22.9962897773906	22.7960708982803
A0A8C0ML39(--)	29.8818474189961	30.0094524337625	29.9999438035744	29.7989554298782	29.9786924814382	29.8111058725034
A0A8C0ML58(ZNF143)	23.6976634935265	20.819327771646	23.6856514429312	23.3982539264339	23.6951396277648	23.097179572077
A0A8C0ML93(--)	27.871030247687	27.318982811321	27.3193274383852	28.1075421962461	27.5357140427652	27.7379570773404
A0A8C0MLA0(ELAVL4)	23.4956823721932	22.3245429344602	23.1439848615058	23.6191130172305	23.2420051016825	21.4616393115493
A0A8C0MLE5(TMEM242)	22.9304123221668	23.2534491008906	23.1527140369632	23.2054935921141	23.3433232257813	23.4360555413645
A0A8C0MLS4(--)	26.1722835916311	25.7343046338702	25.7711754997035	25.9691265047482	26.284203522299	25.9266007618017
A0A8C0MLU0(SERPINB1)	30.2627094510167	30.2257297880189	30.1910764638912	30.0811886854359	30.0632969417569	30.3042160119628
A0A8C0MLX1(SVIL)	24.8316141958355	22.7584915516563	23.0499046797964	23.0340291967972	22.8891353233364	23.2940980304231
A0A8C0MLY6(MYO6)	30.3325547098733	30.3922292339318	30.2649475759473	30.2053641685384	30.100867265117	30.1369952958653
A0A8C0MM16(--)	29.988748039998	29.9169836103218	29.9687036581151	29.9963113340744	29.8940163733213	29.8955916915087
A0A8C0MMB0(ANKRD50)	25.4170275991493	25.2651354204584	24.9265555213608	25.5603130070962	25.1595021353957	25.5814139216302
A0A8C0MMD1(ARHGAP35)	26.3466342459654	26.6008788555266	25.9199578709688	26.2121537718886	26.4717973701928	26.2325159328111
A0A8C0MMF5(--)	24.2274623264483	23.068602637912	23.5289921874012	23.2727708085156	23.8381487284776	23.1115972658453
A0A8C0MMS1(SMAD1)	22.9484449212043	24.3289328794589	24.2780984214197	22.7080360087893	24.4061192554109	22.1896618372674
A0A8C0MMS5(--)	26.6212870570076	26.1690366860434	25.7724094226281	26.1834580489202	26.3975919932364	26.0341007322922
A0A8C0MMS7(ARL17A)	24.7666699939711	23.8224868896871	22.8000265849657	23.4190795375339	23.7614132253828	23.5686384796069
A0A8C0MMZ1(--)	24.3396231466144	23.7961956884733	23.3981438581856	22.1849830626727	22.7163429730168	23.5972533481542
A0A8C0MN13(MED11)	23.7252564058649	22.1313529604323	24.3919835084863	23.9963470657825	23.6117803870644	23.5276688532343
A0A8C0MN49(PLIN2)	27.2941261252601	26.6140014105512	26.2670661171905	26.1474800903533	25.8322422001827	26.2419995826779
A0A8C0MN60(--)	23.523367647442	23.6035701416408	23.8481407533163	24.697792674329	24.6611757185136	24.4149329300375
A0A8C0MN88(PLRG1)	28.3399407728969	28.0095592170082	27.8298373957097	27.7338910542237	27.9410053249323	27.9704875586165
A0A8C0MND4(UPK1B)	27.6296481064361	27.7951973421457	27.2352580047989	27.4970134255836	27.9916159529941	27.5040035353065
A0A8C0MND6(--)	27.3489147865945	27.2389970945164	27.2699929841077	27.1782616709024	27.388785263232	27.4576373809918
A0A8C0MNQ9(--)	28.2904395090098	28.3228121587516	28.5346384978835	28.239270306342	28.4974322657784	28.1012430811329
A0A8C0MNS4(--)	27.8202509437297	27.839120248673	27.423581956198	27.8271135585776	27.7213630169419	27.7185569146547
A0A8C0MNT1(--)	23.1862310071839	23.883522781195	23.1502059178293	23.2903779959137	22.6877966612726	23.5453115613913
A0A8C0MNZ8(TIMM8A)	28.5568755932606	28.5102431665776	28.4502610617494	28.2255459349486	28.5131081259238	28.9256956833273
A0A8C0MP19(NFIC)	22.6704784815804	24.0337948204761	24.3756443295588	23.3112567451129	24.0746440027235	23.4964991719014
A0A8C0MP96(RTN3)	22.8766008519232	27.3383263070349	27.2671375748809	26.6643804414071	27.0684571772272	27.3424014796358
A0A8C0MPH7(NCOA2)	23.5075221132529	22.8464793633665	24.7082366916461	22.7506681466705	23.2486135966784	22.9016171540115
A0A8C0MPK2(--)	23.1790617184457	24.0833770793805	23.7858175829042	23.2536568076479	23.4656054503614	23.5781827809708
A0A8C0MPL4(E2F4)	23.1132811912926	22.5733361578433	23.5050041449765	24.0027305626134	23.4320337344385	25.1568386624862
A0A8C0MQ16(--)	24.3134748522153	24.432752911402	24.8166547946143	24.8362934977146	25.1319081289852	24.6900849578717
A0A8C0MQ45(TLN2)	24.8570458656009	24.8550505678739	24.3452933270839	22.8320107018431	24.6800298023282	22.9263044553898
A0A8C0MQ50(THOC2)	27.9743223303014	27.8659671217592	27.5781632789058	27.6935851122197	27.6064670024575	27.7410473262778
A0A8C0MQ75(--)	22.7192687812841	24.6020118850411	23.163749257602	23.4984108028218	23.3926629335732	23.6444157385577
A0A8C0MQC4(COMMD6)	23.310598451274	22.9595103347926	23.4254112805216	24.0528815046584	23.6073825734283	23.1157210236171
A0A8C0MQE3(--)	22.8280091168608	23.9717018570476	24.1410151029174	23.0935471347902	24.1034540190817	23.0477394205019
A0A8C0MQE5(--)	22.2520422864296	23.6822755027641	23.5304744163342	22.9384199271607	22.3994961586892	23.4320340616002
A0A8C0MQK1(OGT)	27.4418975888147	27.4526978480245	27.7763057133849	27.1648047545769	27.3980325531591	27.4887641938527
A0A8C0MQP2(HUWE1)	28.5241003556942	28.7930587530475	28.7517156133544	28.8818620017634	28.6250555268235	28.665905614557
A0A8C0MQU1(--)	26.6571734103331	26.5413826183863	27.3726037929943	26.3022559761314	27.3477327340573	26.6488337142842
A0A8C0MQU2(TMEM126A)	24.547749800656	22.7879917208074	24.3217547259588	23.143509880324	24.7073566041806	23.8835225528484
A0A8C0MRB2(NDUFAF4)	23.0919628950461	24.2171887513272	23.154830322717	24.0553886512665	22.7072351647205	23.2170489058837
A0A8C0MRI2(GLMN)	24.1811656053832	26.1332808357024	26.3944388815886	26.1814120757007	26.0221256411316	26.2981006148613
A0A8C0MRJ4(NRP2)	23.9001201726881	23.3494885771361	23.5817167636554	23.4732073037603	23.356198944356	22.490104948118
A0A8C0MRJ6(RPL29)	23.939389483031	23.4980899030156	23.1727868670172	23.2408505589462	23.1636539765066	22.5886425996336
A0A8C0MRZ2(--)	22.9646943397481	24.0062581279503	23.2735543165528	21.7532422163563	24.6491059725049	23.108418597558
A0A8C0MSB1(CUL1)	28.6665152326406	28.4754897128977	28.3808410458692	28.3424438688303	28.0308637736619	28.4292607631368
A0A8C0MSN3(ARHGEF4)	23.7365166864864	23.6177249775336	24.6708680780143	22.9827792662276	23.1033056210328	22.1880769682127
A0A8C0MSP0(RBM28)	27.333898507884	27.4041375713289	27.3988480497842	27.3442654269763	27.4283824099646	26.9710360076027
A0A8C0MSX2(VDAC1)	22.2846937379596	24.0386821762978	23.2144220612484	23.7106053971968	22.9101150114755	24.3623316400923
A0A8C0MSZ6(SMARCA5)	29.4884960669609	29.6778477405597	29.5405625715621	29.4544246866909	29.9492121528215	29.6180165702463
A0A8C0MT06(PSIP1)	28.7785319257063	28.5146889555033	28.5161928987641	28.0250125443636	28.2404081323556	28.0426520615795
A0A8C0MT28(HM13)	26.7105655754937	26.8799358009089	27.1740758069835	26.5376554100809	26.8602941921949	27.0979827519693
A0A8C0MT88(ACVR1)	23.3037274254548	23.4905186102072	24.0702555534196	23.5882957524428	22.8564169400082	24.4352138515185
A0A8C0MTH7(--)	26.0068872618775	26.7180342463976	26.9560433972763	26.5310500258248	26.7623055904461	26.1767029046645
A0A8C0MTK2(--)	27.1710238959288	27.0287579565593	26.9685114141224	27.0345415735656	27.0613667425113	26.8578052537375
A0A8C0MTL6(ERO1B)	25.1235654159939	25.3047991529122	23.4628775024341	22.8578436900157	22.6525320696206	23.640854733512
A0A8C0MTS0(--)	26.6419617614947	26.6869903040584	26.8627788441281	26.4061506269524	26.5583581157	26.4739814063924
A0A8C0MTU2(--)	23.6787547402187	24.1983969735714	24.3220881254495	21.9695951097921	24.2293897997135	22.8586129818294
A0A8C0MU85(AK3)	26.847925780421	26.7545535878711	26.8242024527486	26.5737069296889	26.7873091610392	26.4055827102366
A0A8C0MUN7(QKI)	25.1920835743186	25.2000029629006	25.1916695205567	25.3679969573767	25.4152231426058	25.2470261152279
A0A8C0MUT2(--)	28.2041050484513	28.5754608260241	28.5655809257263	28.6458827851185	28.6907909957087	28.6956771540538
A0A8C0MUW7(--)	25.9583907557228	23.2485097045696	24.0637667714205	25.5219011136199	23.4562596680172	25.7427312987436
A0A8C0MV04(CETN3)	23.5363972773061	23.8178099389274	23.0427795541359	22.8807673012193	23.8587366347886	22.4395378214267
A0A8C0MV09(FAH)	26.9041463545007	26.8689129614744	26.5927766008867	27.2588068175856	26.7246841245985	26.8684420311484
A0A8C0MV63(SYTL2)	23.4088960453927	23.7215422032982	23.6444642621449	23.156852878156	22.928355823815	24.3533354462085
A0A8C0MV74(--)	22.9220634845564	24.0227337829517	23.3678836431424	23.5845139002296	24.6193011640835	23.364714225477
A0A8C0MVB4(--)	22.7857429833009	23.0744695085904	23.7871425422329	24.0570701024829	23.2765171771603	23.1714073125877
A0A8C0MVC6(ARMT1)	26.087601068213	25.6519564913339	25.7123510893861	25.4058423570467	25.6100912462077	25.1548366468524
A0A8C0MVE4(--)	22.6719735247797	24.4459433579466	23.4321723521541	24.2291830780404	24.8229391470279	25.0067588834794
A0A8C0MVI2(SYVN1)	23.416703817207	23.5915080336594	23.9018700663418	24.4332114735765	23.6437608823613	23.124926436357
A0A8C0MVM6(OTUB1)	29.1817485344991	28.7285815471603	28.9499635057777	28.5766865652999	28.7648698195114	29.0654043418992
A0A8C0MVQ9(NAPA)	29.0882837135489	29.03648177255	28.8913676986792	29.0563361051466	29.0923224040797	29.0342004581791
A0A8C0MVS7(--)	22.72197170116	23.1009303816428	23.7661678064455	23.6184726249615	23.7917585719434	22.4031506993403
A0A8C0MVT2(SMC3)	29.4057409380731	29.5619813218314	29.5965846418118	29.7802697448904	29.47579891429	29.7957082745495
A0A8C0MW76(SHROOM1)	23.0199988452497	24.9104963457056	23.3865242814983	22.7565002694623	24.1009324135741	24.5482203278047
A0A8C0MW91(SPATS2L)	23.1729303037447	24.0646660745832	24.0798739683439	23.2810277932421	23.6097927682366	22.5729346699596
A0A8C0MWA7(--)	24.5426388474537	23.064342869371	23.6645735517592	22.2707799444982	22.9211435899051	22.5280203656188
A0A8C0MWD0(--)	26.3501801976403	26.6162470692062	26.0653992056419	26.6142823091193	26.1769121052877	26.6727658678956
A0A8C0MWR6(MARS1)	30.1150798960193	29.9601653463913	29.9786924814382	29.6234516411209	29.8252948059214	30.1108556739702
A0A8C0MWU4(--)	22.9147295832457	24.5978014904142	25.4854512485	25.0728787325034	23.2979694057475	26.4283185088687
A0A8C0MX11(--)	30.9620977740216	30.9128504233816	30.9714472075601	30.7653283675963	30.7880719111177	30.7491118880606
A0A8C0MX39(--)	24.3011048478536	23.9881096810734	22.611556176458	22.8008826178975	23.4823669495036	22.3793325980463
A0A8C0MX58(DICER1)	26.1479458264084	25.8511708494431	25.632063774669	25.8796787797087	25.6673885695839	26.0963347383978
A0A8C0MX62(STK38)	23.4935004683644	26.0970182895727	23.4487405507223	21.8597606567915	23.0941785053365	23.4808805570043
A0A8C0MXD0(--)	23.3908185347896	23.4676108363044	23.2445192094027	22.0046259234783	23.8977673910579	23.7433544263457
A0A8C0MXG2(--)	28.745862627607	28.7419152674821	28.651573356279	28.8262650926605	28.7160725522537	29.0183947870262
A0A8C0MXG4(--)	26.0086192530788	25.8236195260263	26.1042160909389	26.1836662723616	26.4594677658107	26.2872896530608
A0A8C0MXK5(--)	22.7125909367514	24.2572824983573	24.183812498241	23.9311382941816	24.0853746770212	22.2979368403338
A0A8C0MXL9(GORASP2)	28.847388207998	28.7473040895172	28.4333659551936	28.8548069050245	28.5911720809472	29.2291268504924
A0A8C0MXS4(--)	23.2934569176784	23.4217266970487	22.7176936227701	22.2264338013311	22.0872416495889	22.5525130960482
A0A8C0MXS9(EFL1)	27.6479422092989	27.6567643865508	27.9620701861292	27.6795600985829	27.6306898387659	27.9344398292556
A0A8C0MXU6(--)	24.2821856004012	23.8410966966436	22.1402419843905	22.9494911384575	24.2727715773563	22.720278514174
A0A8C0MXY3(--)	23.6344644761752	23.8183964660869	23.7644488019491	23.8276017853226	25.4550991621046	22.7679941938225
A0A8C0MY12(--)	27.2148421682448	27.5736202622522	27.8045819623138	27.5059728783468	26.9460354525895	28.4173576349253
A0A8C0MY22(--)	25.4504813277408	25.9186165163055	24.0710309064238	23.4629207311786	25.934271089704	23.2470558820286
A0A8C0MY30(--)	23.3668625093448	23.1108248165147	23.7549046247067	23.7310907331927	21.4339814784547	22.6905938060152
A0A8C0MY73(--)	23.0643918139084	23.7503266369811	23.3947986518368	23.1461790388341	23.5245637137026	23.5616977004358
A0A8C0MYA6(--)	26.241654159791	26.0457273380447	26.3066253824344	25.9989276336868	26.1156107756102	26.6011623205125
A0A8C0MYK4(ANKZF1)	22.0007244522686	23.0901853771621	24.336588070018	23.2661022328088	23.5628664992489	22.7428680736547
A0A8C0MYU0(--)	24.8157757278414	24.0982036838225	25.2005268852578	22.3758096885022	24.3796766130347	24.8644801356471
A0A8C0MZ18(SCAMP2)	25.9461470342471	25.5229487898755	24.0451705182177	25.2665658142311	25.6657362304749	23.1190192618189
A0A8C0MZ75(LRP1)	24.0778899990494	22.6667846126057	22.8607816875768	23.240795013536	24.487169406882	23.7268716627267
A0A8C0MZB4(PRIM1)	25.5328193739307	25.6191892014091	25.4499463376991	25.7163342656406	25.7590573618619	23.7303364023898
A0A8C0MZJ1(MPZL2)	22.3872562529406	22.3879462604693	24.0636379083363	23.8142909196888	23.4765291622215	22.7009391204654
A0A8C0MZJ3(UBR4)	30.478077230295	30.5808247468415	30.5386214150393	30.5471062533912	30.5026575342246	30.3554198248315
A0A8C0MZR0(--)	26.0600681963076	25.9863953449676	25.9836801020183	26.603711002178	26.5630221302394	26.4150619206086
A0A8C0MZR6(--)	29.5124112582217	29.396257254761	29.5499724263648	29.6401869212991	29.6167378414275	29.4836612420958
A0A8C0MZS3(PUM3)	28.8000824932196	28.5392317742896	28.5166813429522	28.5480806560734	28.8203422545056	28.7338910542237
A0A8C0MZS7(ERAL1)	23.8226035646403	23.1811133974326	23.0815512110088	23.2883121508965	23.765831391691	23.467725641185
A0A8C0MZT7(--)	24.5851930744482	23.9184717504846	24.1764763123039	24.4800872012475	23.7313638950911	23.5681351909114
A0A8C0MZX6(--)	22.398179531968	23.3217499667473	24.1039458324547	24.0328824704105	22.8239227544477	22.141642797096
A0A8C0MZX9(DHX38)	26.9017319939852	26.515388484138	26.6869903040584	27.1181285513424	26.5170269112478	26.8075943020469
A0A8C0MZY6(--)	23.797711389561	22.6975281252417	23.4299570327976	23.1040023189536	23.6085855617564	23.3819209011946
A0A8C0N0I6(SACS)	23.1689480846312	24.872420900612	24.152462046473	23.7260377299658	25.7249182671009	23.182903052726
A0A8C0N0M0(--)	26.3343248488076	26.6124554900439	26.0650087965787	26.4882432159559	26.8982758834745	26.1025751864919
A0A8C0N0M5(MDN1)	27.3446040679123	27.4250237702504	27.4757602677399	27.3335573444083	27.4711926908832	26.859701977154
A0A8C0N0R2(STMN2)	22.314526998902	23.9309108500388	23.2889696107368	22.590864336694	24.0066047459208	23.4256249312493
A0A8C0N0W6(--)	26.875607069079	26.8900632857988	26.9392126002022	27.1409244522651	27.1404369399971	27.2494333677161
A0A8C0N0W7(ATP5F1B)	32.6135316610674	32.6668495665017	32.8660518986862	32.6589998196995	32.6716866121573	32.8552860200035
A0A8C0N0X5(SYTL5)	22.3520164167929	24.7365741128237	24.1156611073332	22.7036985368662	22.8489516743352	23.1797611679082
A0A8C0N0Z5(RFX3)	22.2953558696794	24.2617101059602	21.9712456967735	22.2105104172347	24.6912053738081	21.7675140216521
A0A8C0N1A6(KIFC1)	22.9936809009925	23.0807248301685	22.7825133808455	24.6851731056042	23.5277604103218	23.490058007955
A0A8C0N1B4(COX7A2L)	26.4871700216485	26.5000719666927	26.6318695601186	26.9777103509689	26.9667525659425	26.8528144579098
A0A8C0N1D2(RTN4IP1)	25.2041890239872	23.2098384364157	23.557522455732	25.1868049100462	22.8693668262802	22.3626663626832
A0A8C0N1H5(DHODH)	22.3865286517597	22.5438990354306	23.132046541486	25.0476837607783	25.1121540749698	24.4991748580872
A0A8C0N1M4(PRPF38A)	25.6925346270542	26.199329068747	26.1264238978628	25.452650723458	25.8990830501251	25.6783112851019
A0A8C0N1W9(GEMIN5)	28.0942116553526	28.3260312639345	28.3363695332753	28.2686998269845	28.3403228819136	28.4558752028798
A0A8C0N1X7(STARD10)	25.6947145274736	25.4020728969492	25.7936975623823	25.4550991621046	25.1674870568864	23.0973936686533
A0A8C0N2C7(NAE1)	29.1088136776795	28.8784456095423	29.2847374542108	28.5691353462589	28.834516427072	28.9422085619076
A0A8C0N2D2(METTL26)	25.5416484794468	25.7828678694655	25.5525654443585	25.864550979274	25.0855359968635	25.5586208671171
A0A8C0N2E1(PPIL1)	23.7886661833744	25.7701674326947	21.7375543777086	23.9208704235459	23.6814461773436	25.6911771720934
A0A8C0N2F8(--)	28.496975343172	28.5988220670267	28.3556508559855	28.5488156187938	28.4165928026475	28.1544117624315
A0A8C0N2G5(--)	27.5403778119997	26.3922947536493	27.4407101528448	26.1995724557267	27.1741710752532	27.0640425936895
A0A8C0N2I8(UGGT1)	29.6569007406969	29.6459514799756	29.6279449909699	29.5778212480744	29.5983961582337	29.22823245453
A0A8C0N2M4(LYRM4)	24.7097775483836	23.9558094840642	22.9222417143748	22.2236738744039	24.1779350562517	22.7759917984194
A0A8C0N2P3(RSBN1L)	22.5004942205501	24.5275155677414	24.5054139343223	23.605464145071	23.4001084244418	23.3727372849142
A0A8C0N2Q5(--)	23.8537757693167	22.8806337015506	22.680777627157	22.5383405149485	23.478963772108	23.6910667115096
A0A8C0N2S6(--)	26.0386914677321	26.3567257143926	26.2449958351379	25.911548156068	26.3248646317369	26.3067122881095
A0A8C0N2T5(--)	23.841580788275	22.6982746736962	23.5700502154053	23.0605324509175	23.3552462237247	22.75704226832
A0A8C0N2Y8(--)	23.5566493273535	24.0478617382437	23.142880979374	21.3156355340259	23.6252149748044	22.8926000989612
A0A8C0N3D8(PCTP)	22.6822479863575	22.4948332436681	23.4739799391382	23.1112887669009	22.889913986165	22.4147780627437
A0A8C0N3J1(SFN)	30.2195117616156	30.2703049518981	30.4610967314702	30.5774071022313	30.6313145172952	31.1124101348908
A0A8C0N3J6(--)	29.3595099018337	29.5147453816784	29.3836656360233	29.2134985962796	29.4195693401582	29.4784244539624
A0A8C0N3L0(GRB7)	23.2620543465404	24.7203868139658	23.3474904699436	22.1610848372192	23.306137875424	21.9627049559325
A0A8C0N3T6(--)	31.1312409141605	31.0411380786949	31.0804264302011	31.024325710244	30.9855623088568	31.093708096869
A0A8C0N4I9(--)	23.1570784234473	23.8468407108126	23.3742844847107	24.3576869788186	22.9391745987733	21.3632984904136
A0A8C0N4J9(DST)	28.0582214242479	27.8183625592995	27.9011565502215	27.7530236884266	27.6101334988411	27.729424602745
A0A8C0N4P4(PGRMC2)	26.1851797212713	26.2403808350388	26.1397931714515	25.5033060464401	26.1186830608297	26.0048104092825
A0A8C0N5A7(ADHFE1)	23.7071815929751	22.3663940807662	23.3829502660442	23.2656102872505	23.4214280099925	22.4019051814092
A0A8C0N5U4(ANKIB1)	23.0970425139978	23.7062313247887	22.054917196042	23.3540454514733	22.6353216153407	22.8656681069701
A0A8C0N5X0(--)	23.9772052067009	23.5445709137311	23.4625020728241	24.1492369378359	23.3625947848925	22.9294166107411
A0A8C0N6F0(UBR4)	27.5243245797652	27.626100579416	27.884833808339	28.0025481650429	27.5776592051636	27.9275617859432
A0A8C0N6I4(TTC7A)	26.7037181601087	21.8786245771853	26.7229919661935	26.6198888256121	24.0789772871035	23.7433627721559
A0A8C0N6K0(TRMT61B)	23.0956453145003	24.7814177486846	23.5451079186487	22.8499050518737	25.2020227587299	25.610598196154
A0A8C0N6N8(DNPH1)	24.7846160763175	25.2238717944165	24.9689507913273	23.702269399373	25.5630803351106	24.0321257901071
A0A8C0N6Q9(--)	24.0266058526158	23.4493886732019	23.728677535099	23.334037591174	23.696674361107	22.9612445670122
A0A8C0N6T0(--)	27.5777312264821	26.5185134131778	27.0920451057371	26.1620021740826	26.7602763047793	27.348577156113
A0A8C0N6W8(LSM5)	22.655635665799	23.0963371823162	24.3459328624024	23.5656973406473	23.3241642740587	22.5681925697091
A0A8C0N7D3(SLC4A1AP)	26.4857122655628	26.4999199536438	26.824930780088	26.4862955447659	26.5339482433473	26.4029023732282
A0A8C0N7E5(CLDN4)	22.5180237618799	22.9021169681046	23.4859023530854	22.0289578210066	25.1438211305578	22.95852650092
A0A8C0N7L9(CDR2L)	25.453957079893	23.6310111006399	23.6371691108247	23.9700333260001	22.0243848965188	23.1188112572208
A0A8C0N7M5(CIZ1)	23.0680700469584	24.0272848004496	22.5392938050793	23.893047114909	23.6156744106114	23.3909098517707
A0A8C0N7N8(--)	25.8238381511497	25.6522300969485	23.5265060906303	25.7507513452886	25.7395159051969	23.7941822038197
A0A8C0N7P6(COL5A2)	23.53448892472	24.5944160820551	22.4566858982778	24.6983406117518	22.1686985171004	23.8647844586489
A0A8C0N7Q0(--)	24.5410280607436	24.9450308291307	24.4644465369108	24.8768953465888	24.3438081355876	24.7972399869726
A0A8C0N7Z0(LAS1L)	26.2578901873642	26.2299152936245	26.0171419405979	26.1034358935089	26.117157646601	26.2297869717763
A0A8C0N8B2(VEZT)	25.1523241493278	24.710302813442	25.216452804682	24.5239658045221	23.7717620589446	24.7356221282915
A0A8C0N8D3(--)	28.5264529721466	28.7851588380727	28.7226663234499	29.1429702067426	28.7376347954132	28.8727042316778
A0A8C0N8S8(CEP70)	23.7551747099882	21.7724027575631	24.7539771526613	23.1781886102175	24.2400518061481	23.6711264231319
A0A8C0N8V1(--)	24.8537188346456	24.746836573025	24.9766183101622	24.3687297125789	24.8129884774166	24.6103729070588
A0A8C0N8Y6(--)	27.1122734095197	27.8107842064898	27.5739813422292	27.2564691584014	27.3725207673538	26.7495754713109
A0A8C0N9G5(UBQLN2)	23.0244190680879	23.957840701117	23.2313585868997	23.4823843834039	24.3366835360686	21.7073700647667
A0A8C0N9H4(--)	25.6156018002826	26.1694955159504	26.3276424095404	25.6913369389863	26.8338833818168	26.0438099688765
A0A8C0N9J8(--)	25.5356102320171	26.0410336074945	25.2964211093854	26.3878654808507	25.5607211574964	25.8126947691418
A0A8C0N9N8(--)	26.1767599623885	25.3286869783668	25.782417987946	26.3907214585868	25.6046161161415	26.3562219742226
A0A8C0N9Q5(PHF8)	23.6770946435869	22.8600059701736	23.6897794987154	23.3016343839397	23.7401337478878	22.3018016409045
A0A8C0N9T5(VPS13B)	23.5806275431243	24.2250029115182	23.7474227535178	24.4114465231792	24.0346489023759	23.1627923806337
A0A8C0N9W0(MRPL17)	23.1994847601391	23.7003683810224	22.6169681807411	24.661338842423	23.9353517036898	22.682755662311
A0A8C0N9Z2(ZNF185)	26.6004535535904	26.153986752842	26.7328565861031	25.163653668047	24.8615015575986	24.3357223633391
A0A8C0N032(PRDX4)	28.0004543066252	28.431812935913	28.2185420998512	28.1996192562081	28.5571678364522	28.1856523486436
A0A8C0N131(--)	23.3825558708328	24.4118376815036	23.763935249796	22.3281418637131	24.2622199062682	22.4630630752163
A0A8C0N138(--)	23.3177474885657	22.5166594905336	22.7686106823881	22.7339903126683	22.2266575891659	22.7256802622867
A0A8C0N162(--)	32.1422094761845	32.2970161578743	32.1264485153416	32.5306445544502	32.5454270826409	32.6232248612491
A0A8C0N203(OSBPL9)	25.343842013995	25.9371931185181	25.9167501870921	24.9119138234757	22.8885497267802	23.6160713840952
A0A8C0N242(--)	24.7282644241668	23.7966703130618	23.7585214712518	23.2336577704786	22.9166417146466	23.5313928084083
A0A8C0N245(TAPBP)	24.8889724712246	24.4738885360045	24.6987996063481	25.8299462423003	25.6767521086897	25.5427999782359
A0A8C0N249(DOCK9)	26.5876358430498	26.978256061548	26.9287480502618	27.2031249725265	27.1133668498484	27.2812699930687
A0A8C0N278(CLUH)	28.4691364364262	28.4956418250611	28.2690120745017	28.4282226519177	28.2678073186564	28.5255571896176
A0A8C0N297(ANK3)	22.8564268666665	23.6675476155083	23.0621406208756	22.0349252449699	23.2237919305897	23.9945734844741
A0A8C0N328(TACC1)	22.6250975040285	24.1547891812911	25.856927175089	23.2078738689364	23.2746218454114	23.1965946229746
A0A8C0N341(BAZ1B)	27.9597509177847	27.7731643651053	27.8110905567003	28.1403394177717	28.2831262317746	28.3756309635329
A0A8C0N416(RPP40)	23.3646157973242	23.3268437316252	23.0226242945273	23.4036099561138	23.1561360242151	22.3266315491749
A0A8C0N440(UPP1)	31.5211729047278	31.2726425625217	31.2022143054747	31.7305263172246	31.5427778426935	31.7010345364105
A0A8C0N448(--)	21.5729296256515	24.2170322221708	23.7298859888051	23.9020805888648	23.4302641902141	24.2707547306384
A0A8C0N466(RWDD4)	23.5424811252579	23.1884511115346	23.6990013919403	25.5631385376337	22.9204581558376	26.1553386217128
A0A8C0N527(--)	23.6246933009495	23.1986292692557	23.3012454276527	24.1073109161491	24.7211153257847	20.8471277119826
A0A8C0N542(--)	23.0409963553461	23.49291291427	22.9861721087598	22.1677893306728	23.6200298924977	24.8167036159555
A0A8C0N585(SRBD1)	25.5176126857708	22.7843332772299	24.5891514143251	24.3487328932217	24.9359800712173	25.2217349046962
A0A8C0N615(ORC2)	26.0613461397931	25.5129198164929	25.746631586517	25.3250190931179	25.9830711864057	25.4187976391284
A0A8C0N641(P4HA2)	29.1967850909782	29.2548935985015	29.4213563326088	28.6262746812736	28.9728717940325	28.9375579563427
A0A8C0N666(XPOT)	28.0837519883792	27.9736109287078	27.965046634507	28.0274402582771	27.7198627574673	28.1230226506114
A0A8C0N684(GSPT1)	29.5541512321743	29.5568390586989	29.5874212467669	29.3583155397351	29.5780192758073	29.7220473996616
A0A8C0N775(CCDC22)	26.4234697546871	26.0420779792216	26.2476418853497	26.7582441607111	26.3470737415757	26.4869092682183
A0A8C0N810(--)	22.6464068071031	23.1809352012945	23.5875469662155	20.5146061931208	23.2830966732033	22.695370670297
A0A8C0N831(PAFAH1B1)	29.2071344038845	29.307563686801	29.2553889599051	29.1665057212034	29.1213931282042	29.2806507157153
A0A8C0N883(--)	26.7193405621703	26.8531715164541	26.7085936925849	26.9018470552	26.9002353625194	26.9444724025548
A0A8C0N892(--)	24.1638886751958	24.1950148289816	23.4306255842299	21.9529061522899	23.0608562435554	23.3018429369639
A0A8C0N909(--)	28.7446121945707	28.5891013972863	28.2429081952794	28.7865927427731	28.4586545481316	28.2525044702652
A0A8C0N912(--)	28.965982395073	28.9007823886543	28.7409508561261	28.5044582377448	28.5869203979367	28.6625820561053
A0A8C0N984(DUOX1)	23.1119063727386	24.545750289295	24.0823678551913	22.9735682014958	23.5256764483144	24.5533274260339
A0A8C0NA02(CIAO3)	22.7754317773213	24.1977665007854	23.0535570869987	24.0269969530108	23.2038030380915	23.1931899263916
A0A8C0NA35(PLXNB2)	27.4334057542265	27.5243245797652	27.5175826518367	28.1577398914152	27.8380984460807	27.7152216557142
A0A8C0NA58(NR2C1)	25.2287232942983	25.2918977262815	25.083224472502	25.3526571882803	26.0184372373371	25.5712348651935
A0A8C0NAA3(ASCC3)	27.1555702435223	27.1319277482801	27.2049912104698	26.6885918158316	26.9556000708409	27.0684571772272
A0A8C0NAF9(--)	25.3963021742974	25.7462984213094	25.4483401762111	25.7463753124173	25.8017606484026	25.5337700595215
A0A8C0NAJ0(--)	23.1858532138643	23.2014595114902	23.3825887186154	22.817095529429	23.4873834060073	23.4336481795806
A0A8C0NAR2(EDC3)	27.152188736772	26.8884383676405	26.9958263130442	27.0697891637947	27.1785466289389	27.3582526511738
A0A8C0NBB0(--)	25.5499834391219	23.6826435317884	25.3709589953652	25.9336859730775	25.5585332886284	26.315134632897
A0A8C0NBG2(INTS14)	24.6707686095551	24.0106052747639	24.6549633029814	24.0579633069443	24.0551520021007	22.458818409781
A0A8C0NBN3(PTTG1)	23.2113588354847	23.5402388908436	24.9299897510342	23.6963612425315	23.5400278493316	22.6605991996041
A0A8C0NBV0(--)	26.6092177479482	27.128883568798	26.4028698537295	26.8042742267607	27.1873525263142	27.1785466289389
A0A8C0NC01(UTP20)	28.4500643672638	28.549660363308	28.750150746805	28.2660653377146	28.1233680703892	28.283700298158
A0A8C0NC57(VPS35)	28.9739393114955	29.0230039556478	29.2580879411878	29.0254086461281	29.0230039556478	28.9192589307199
A0A8C0NCC7(SUPT6H)	27.1256359166643	27.1899932710631	26.8531715164541	27.391655809441	27.420774297249	27.6084424275372
A0A8C0NCE3(--)	24.0639206737144	22.6614874457339	22.6322082236679	23.1348227095887	23.1210793065002	22.1927994764946
A0A8C0NCI5(WWC2)	23.3952385127978	23.643110459779	23.6672137862778	23.5012518182488	22.7210683064872	22.5204210974787
A0A8C0NCK9(--)	23.8318044721944	22.942900661252	23.7275875814114	22.9000142739496	24.2079333113967	23.593421030038
A0A8C0NCL6(ELP1)	26.4999351556695	26.3943407468573	26.906441995117	26.5987510909589	26.4970591231507	26.707014243427
A0A8C0NCN5(DYNLT1)	26.0439142392303	22.7899183460495	26.1411778935545	25.6725770564142	26.5487788795488	26.4860346332201
A0A8C0NCW0(APBB1IP)	23.0143016638901	23.9461203654791	23.1719745443262	23.1112646127956	24.9626846111558	22.9203527969045
A0A8C0NCY0(FKBP5)	28.2690566757736	28.4231811964407	28.2424539605095	27.6847853185031	27.7541075347642	27.8470297150679
A0A8C0ND03(USO1)	29.0439298791334	29.1057452537769	29.05380124875	29.1226771481111	29.0760228832504	28.9643857320144
A0A8C0ND12(HSD17B6)	23.4798413959542	23.0182240456895	23.0034010191723	24.0605830584741	22.5191289587079	21.9447801580769
A0A8C0ND90(BAZ2B)	23.1281896120312	23.3832383156171	22.5201939418381	23.2083662079843	24.3720557354484	22.3428888155791
A0A8C0NDB8(RAD23B)	28.7578310314494	28.8071643526946	28.8231700258689	28.901559384955	29.0073418435169	28.9748966679145
A0A8C0NDC8(BAIAP2L1)	28.8133861120863	29.2498402127381	28.7799098281271	29.2066920486443	29.1488235241692	29.5187460097175
A0A8C0NDH8(UBE2I)	26.8529334872437	26.7979820504476	26.3495223224152	26.6689849352612	26.9272791982313	26.7746730659391
A0A8C0NDP7(--)	26.0292215001204	26.3715240868023	26.3099414652312	26.859465023053	26.6903247830561	26.1127904118692
A0A8C0NDT4(--)	23.4016607831296	22.8461762698553	22.5457965654456	23.0119757766018	23.7033064212608	23.5521257773357
A0A8C0NDY3(RAB43)	25.2457575250365	23.5126984085383	23.2914756205527	25.4444907153399	23.0799886316545	23.1791745487583
A0A8C0NDY9(--)	25.5779040629786	25.454220713428	25.3300899622341	25.5240256065923	25.4497574703082	25.6390657517416
A0A8C0NE16(ARHGAP20)	22.7559616010053	23.7951913464398	24.271950092002	23.0929437322462	24.0063991883723	22.5911644414291
A0A8C0NE40(PMS1)	24.7519007301581	24.4560084204216	23.4968573583529	24.3145815848128	22.9832773980779	24.8445536829585
A0A8C0NEA2(--)	22.4849893965369	23.8017931959128	24.4613038685992	23.4455918029438	23.6394892994266	23.6202493327765
A0A8C0NEH1(ASMTL)	24.6426632646383	22.780445584321	25.7392841200653	22.612863990119	22.8812529901252	23.3454320844419
A0A8C0NEH5(WIPI2)	23.7317842411937	24.290843437525	23.0728508049325	25.2360431052309	23.2257236076287	25.8060950660157
A0A8C0NEP7(FXR1)	26.5778752583337	26.8715003340518	26.8175089296489	26.938651916568	26.6578548590448	26.8039048574288
A0A8C0NEZ8(WDFY1)	22.5238183314203	24.4429185766141	23.8361529285612	24.0327379535122	22.3259229240385	23.2183575304035
A0A8C0NF12(TJP2)	22.9413311980762	23.7178776483072	23.5425524410489	19.7936033092794	23.1997733410456	24.1100781752669
A0A8C0NF91(--)	22.5667311122593	23.578424382654	23.696559788045	23.0497559319019	24.7736915184257	22.7810246750457
A0A8C0NFG8(TMEM70)	24.7741561726743	23.5265501255407	23.5949132759161	23.0193043200971	23.6268791704443	23.3123758131181
A0A8C0NFQ0(--)	23.4194407519821	23.7897485431488	23.9648686377676	23.1138427174505	24.0114586375245	23.9691265047482
A0A8C0NGB5(--)	26.9581473394519	27.123170697786	27.1939453470877	26.7021333612959	27.0555864584471	27.0008840638643
A0A8C0NGH1(ABCC3)	24.1959978225294	23.6431996186203	23.4571424462488	22.5364447777553	23.1140460902026	24.2355105817998
A0A8C0NGK4(PHKB)	23.4722158459147	23.3229238746676	23.102487085179	23.0562937217231	22.8171038886465	23.2334195642101
A0A8C0NGL9(ZMYM4)	23.1670255150292	23.7201517974938	24.0881867234376	23.786490970883	25.0788704707836	23.0789750087821
A0A8C0NGN8(BAZ2A)	23.6942698685756	23.5650533340608	23.6923217773872	22.6564397890338	24.0296970490782	24.5490063241362
A0A8C0NGQ5(--)	23.0697121938933	23.8997188024288	23.7789991494337	23.9941475951688	22.0847577917117	23.3405586040478
A0A8C0NGQ9(PSMD8)	27.4861574210018	27.9567635123071	27.4921306878389	27.2004146321974	26.4570110753423	25.8480213278847
A0A8C0NGV3(PRKACB)	26.0231414745601	26.3335232236231	25.7641801417884	25.5397568464984	25.1394614209655	23.383205973194
A0A8C0NH34(--)	27.0244313983171	26.9235438435613	27.8371360879756	27.6284665664112	27.8595835049683	28.2560191739802
A0A8C0NH44(RFXAP)	23.029332992333	23.2591337710448	23.4559753662014	22.5095099706857	23.3861542728631	24.2466458774391
A0A8C0NH72(RNF7)	22.8255968324442	24.2075347591677	23.3892192262028	22.0414885580752	22.7848061637157	23.2298842890839
A0A8C0NHD1(PSMA5)	29.2444288405459	29.1538563270677	29.0772969662419	29.715270759543	29.5524298573687	29.3304191236039
A0A8C0NHL4(PROSC)	22.9521251602742	23.452091386323	22.6368915785409	23.1344149897382	22.4996685805236	22.4962694363988
A0A8C0NHS1(SPAST)	24.4167830171569	22.3399839921923	23.0428806059429	23.0488210533039	23.8309250968218	22.100261182594
A0A8C0NHW4(--)	27.1524788909729	27.0248540732021	23.2919365909455	27.6228235479743	27.3966451500996	27.4659881856972
A0A8C0NHZ3(DPP8)	23.3047278826822	23.4119330763285	24.0669406034069	23.2232079581683	23.1814001424354	22.8791226633708
A0A8C0NI19(RPP30)	26.3647450324418	26.1873336464545	26.0149947087616	26.0077000598879	26.1471112759845	25.6434213521085
A0A8C0NI20(--)	23.2045323397774	23.8410536816411	23.9736542386259	23.7247361595498	24.0721018479415	22.66316097108
A0A8C0NI41(--)	23.4177465399234	23.7658507394812	22.9409588145923	23.3192068282768	24.9111687005217	22.7240980634494
A0A8C0NI53(HACD3)	23.498914755589	24.2727115592674	23.1542421723876	23.1611756362372	23.4251821977543	23.9856013465303
A0A8C0NI57(--)	24.143858339605	23.5154598909141	24.5850388325262	22.2199583838572	23.2848066516034	23.9155311401566
A0A8C0NIB8(BORCS5)	23.0033621411872	22.2206337771797	22.5490798945511	24.5305843550198	23.059281490428	23.446698132261
A0A8C0NIF2(RIOK2)	22.6925989416667	23.4796120311726	23.578074721929	22.9034178555072	22.6201695388276	23.4155387418478
A0A8C0NII4(--)	24.432952104148	22.700207400721	23.6416190153806	23.8729375623043	23.433931718553	26.5158396129968
A0A8C0NII8(XPC)	25.3126442452505	25.0681291149102	25.3864682610907	25.4196657737695	25.5531809223485	25.3469892335864
A0A8C0NIQ4(SENP3)	25.8300671733259	22.8446290869006	25.5434196355724	25.3458056016725	22.2025437276864	22.2690952999953
A0A8C0NIR3(PPP4R2)	28.0242728633039	27.9023647171359	27.8713828268197	27.8352094437819	27.878357903273	27.9226935488229
A0A8C0NIU8(SENP7)	23.0522165452997	22.8125728018985	23.1378360480481	23.8032170480679	23.2173484143541	24.2532450856194
A0A8C0NJ35(PIGH)	22.8683436733109	22.9591267092663	22.5749533784386	22.6211271387624	22.3920734966619	23.2905193155093
A0A8C0NJ56(--)	24.6231027342434	24.630620413341	23.207768051896	23.1914463194884	24.7328824568483	22.4202765518709
A0A8C0NJ63(--)	26.871735319807	26.9877185304323	26.8406215860833	27.4596709986266	27.3050427837895	27.2598844609902
A0A8C0NJ70(--)	22.5336010310854	24.2125736227991	25.2000203896225	23.7331365228468	22.9869224920841	24.1413744044945
A0A8C0NJA5(PEA15)	22.5020040334533	22.9382169124165	25.4550050681838	23.4658224995811	25.6622356943833	24.2828893752383
A0A8C0NJC4(DBT)	27.7737303128239	27.2865672086432	23.3911863774276	26.5598026566637	27.0902287446707	26.373018849541
A0A8C0NJE4(--)	23.9261482935399	23.1922690856531	22.9849058523731	23.5084534516729	24.1003710380265	23.9364294669288
A0A8C0NJF7(RPF1)	22.9655902030137	23.5957039548227	23.3179134747907	22.5846228129068	24.4919933279618	24.0803737808966
A0A8C0NJG0(--)	27.0588923131917	27.0239028805104	27.3090394121738	27.4451382693543	27.6349877033962	27.8353299344523
A0A8C0NJH9(EXOC8)	26.6596251207736	26.9303282202345	27.024325710244	26.4722933280997	27.1268177271264	26.7549358093704
A0A8C0NKI1(FMR1)	25.5562251396862	25.6281466891673	25.5999997599552	22.4299641793107	25.553268826345	23.5174786345027
A0A8C0NKI3(SMCHD1)	26.6342261127151	26.5360402564947	26.0763083756478	26.3327382227535	26.2110584371334	26.3002321690861
A0A8C0NKI6(--)	27.1438460714104	27.117831404994	27.6196090166429	28.2606473049978	28.4139328618796	28.2878004319796
A0A8C0NKM5(--)	25.9128732596874	25.9760282642396	25.786412024593	25.3954525497952	26.1680420536921	26.0117358717739
A0A8C0NKN9(--)	27.5315557753185	27.400151886331	27.4859271853377	27.7633824885925	27.7974255386276	27.6755950788559
A0A8C0NKS0(ZC3H18)	23.743053270598	23.5973024164638	23.5780843308358	23.6192693978845	23.349781243362	23.2658507946194
A0A8C0NKT6(YIPF4)	24.0638736129045	24.0528471298995	22.7066099441499	23.3189069384133	22.7907683210966	22.5287804207167
A0A8C0NKX6(--)	24.4488442625338	24.4565724995551	24.342791413254	24.4431631108616	24.2954404941817	24.7535848399498
A0A8C0NKZ2(--)	29.3923930276469	29.5681025654738	29.4120760592987	29.7953212211636	29.697318775649	29.5801418653057
A0A8C0NL24(--)	29.3707969062397	29.3069338738888	29.4278231793855	29.4877297154299	29.2451772263547	29.4219581911561
A0A8C0NL39(--)	27.4970895873912	27.5872781648427	27.1690175649635	27.2618580523252	27.8470297150679	27.7562091501776
A0A8C0NL89(SLC6A6)	23.801497097689	23.0449111328612	23.9477187926331	23.7963210506292	22.4919981817649	22.2749754095438
A0A8C0NLC8(SNX21)	23.1027702767486	22.9416509816371	23.9271627865908	23.9001201615812	22.6467461432503	24.2506798550137
A0A8C0NLE2(--)	28.917723483135	28.8895992101885	29.0953440197214	28.957206481427	29.0663029054252	28.9687585802653
A0A8C0NLH8(--)	23.3789403509554	23.1407726683186	23.2370969931554	24.5457483464673	23.9860973481817	23.4704923077278
A0A8C0NLL3(ARHGDIA)	31.8890696916361	32.1941626323774	32.0551403630777	31.9328008145685	32.0347252176797	32.0705122759158
A0A8C0NLR7(HGS)	27.7646483992962	27.4655211933406	27.6439579999116	27.5917784426767	27.7516836942633	27.5503211228609
A0A8C0NLS3(--)	22.8803905267866	22.7180043837711	23.5004941468404	23.0798653478853	24.6994344315852	22.9696933842714
A0A8C0NLS8(LOC477562)	24.671254683696	24.4795735540159	24.4436057814455	24.4898974370142	24.2293469244827	24.4959467378892
A0A8C0NLV0(--)	26.8112743356065	26.4111548445079	26.3863695826643	26.8700896151901	26.9564865875235	26.9075884470534
A0A8C0NLV9(SF3A3)	28.6913236257543	28.5749197274489	28.53207621467	28.6709103980974	28.7239359147	28.8585168172739
A0A8C0NM24(EDC4)	22.8721579436842	24.0720426540677	23.1356801172085	23.6009355529797	23.2687139088409	22.7367813156309
A0A8C0NM75(STT3B)	27.0183947870262	26.8327975147057	27.1624056203544	26.7021333612959	26.9174105063275	23.8916102313778
A0A8C0NMA5(CTH)	29.7975028447743	29.4673299473108	29.5088652072034	29.5812738347956	29.5144256041684	29.6931862838793
A0A8C0NMF4(SEPTIN6)	27.5308119647014	27.4920542637869	27.4140135382414	27.0200918259408	27.3169133183487	27.6256129824104
A0A8C0NMG5(--)	23.9169870132616	22.0640536166049	23.9080909642834	23.6486357656811	23.2733605243117	22.587448043074
A0A8C0NMH8(SMARCE1)	27.2900879108747	26.8107842064898	27.292108430976	27.116840474918	27.164325246798	27.1870693024726
A0A8C0NMI5(CTSB)	28.4705334567756	28.4827769432703	28.2404991196817	27.8650821956191	27.8308650639643	27.4244632359949
A0A8C0NMM2(DDX21)	31.5330143898195	31.3004023828828	31.4192076566965	31.4138219245151	31.46553092389	31.7565670748791
A0A8C0NMP0(--)	31.2466048857669	31.2434303885219	31.023664984315	31.1669845049267	31.0999899801761	31.2065290414648
A0A8C0NMR3(--)	27.8412816799097	27.5864909605051	27.3506860514467	27.4089220959587	27.6424438651052	27.3865669327682
A0A8C0NMR4(--)	26.8744349085978	26.6207279270555	26.6441643497712	25.8637715079788	23.1148583042866	23.900313013324
A0A8C0NMV9(--)	25.1860492360164	25.2702782144449	24.5460428521619	23.5081043139557	25.1689028331617	23.936618319899
A0A8C0NMX5(GNAS)	27.7268290098335	27.4511261990419	27.5588835706892	27.8753727131589	27.2899999979505	27.8020565909068
A0A8C0NN31(--)	24.5054277909001	24.3262198952332	24.4354261019016	24.310288258589	24.1489544057042	22.9925151947719
A0A8C0NN36(NCDN)	24.0106906337582	24.3543397886446	24.8315658764839	24.2561631842659	24.5188735467395	24.0930532079658
A0A8C0NN75(APP)	22.6775413236029	23.1348973389633	22.3898947050935	22.3968811276282	24.7052356207916	23.0654522456456
A0A8C0NNB2(MAP1LC3B)	24.6153210555692	22.5436018860117	23.3184758278825	23.9880643584817	22.2521676494665	23.5331279282171
A0A8C0NNC1(ZZEF1)	24.1914436229533	25.1049758776872	24.1334376333377	24.7784128632836	24.8800292518119	24.6042767649464
A0A8C0NNF7(CTSA)	26.847925780421	26.5953401268066	27.2330647643067	26.5411019341052	26.6597612048222	26.7293597698031
A0A8C0NNJ7(--)	28.2596151255949	28.5121286483673	28.1972304938461	28.6899583673939	28.9245352211109	28.8589021010367
A0A8C0NNJ8(--)	23.2810565402072	22.2098134036777	23.8651242642186	22.8190118832588	23.9825329053798	24.009020702049
A0A8C0NNK5(NCOA1)	23.4799023930461	23.4950354173464	24.5528458669945	24.0475641113437	22.6517781673203	23.5213358111053
A0A8C0NNN9(--)	24.4312231471436	24.1152138747188	23.8986449299793	22.1040665417626	24.6477912847062	23.2692151375913
A0A8C0NNU3(--)	30.8446823738336	31.1441257494884	30.7162851979968	30.9390864653815	30.9225234297212	31.1989990265845
A0A8C0NNV7(APOOL)	22.8582586579893	26.1513566378299	26.1745901809182	25.256451161719	25.3116745990031	25.2715610535719
A0A8C0NNW3(DYNC1LI1)	27.5308119647014	27.1554737389541	27.1865026879307	27.307563686801	26.9606901184496	27.14180155942
A0A8C0NP40(--)	24.8161176507929	25.1346130727234	22.874878931327	24.520013376966	24.687577731486	22.3157085507978
A0A8C0NPM5(LRRC8D)	24.6656820233682	24.8587539271505	24.8220152620041	24.5860041101696	25.1584623828956	24.9818525836259
A0A8C0NQ24(ZNF462)	22.9653193793346	24.4722189510402	22.7390555791635	23.4121458102597	24.14528429839	22.8435733045558
A0A8C0NQ45(--)	27.4800822590047	27.0170144715184	26.8857648797111	27.5634731565821	27.3361141061377	27.494726699727
A0A8C0NQ56(--)	24.8293898289835	24.8920339434267	25.2306300207704	24.5054883663432	24.851242349631	24.5056095095998
A0A8C0NQL1(--)	26.5175225820927	27.0832447651413	26.9387640707284	26.3993697258126	26.7186875521375	26.5379959913962
A0A8C0NQL4(MAX)	23.6975275753699	23.943421975068	23.5336215561873	23.4608897946699	24.0317052406096	23.9398403072877
A0A8C0NQM6(ATP5F1A)	32.6254910574052	32.9366842963568	32.6034413027774	32.6346069583106	32.7364457582032	32.618834887258
A0A8C0NQQ3(--)	22.4809358846435	24.5346238830613	23.3921920358756	23.9536065004241	23.8156725102754	23.6326029930728
A0A8C0NQY5(MRE11)	23.2206538190663	23.1121865898185	23.4249595366032	22.7034637525319	23.8631512729443	23.274976391622
A0A8C0NR07(SLC25A15)	23.6132520233571	23.0253291736033	23.9521439146898	22.3771745721043	22.6764506631744	22.7210441333171
A0A8C0NR54(--)	32.4852458562893	32.3288421008267	32.2204634740381	32.4523836551685	32.3562072791608	32.5722879982464
A0A8C0NR61(RBM14)	27.8133555286947	27.5905654642579	27.955766334219	27.7393098758078	27.3599287420285	27.9939925383986
A0A8C0NRC3(CSNK1G1)	23.5514976532439	23.1280782968504	23.3881991192614	22.9246734457044	22.9447602792755	24.1823279523987
A0A8C0NRD9(ATIC)	31.9985658872929	31.9847817490716	31.9633042281861	31.7170210374827	31.803627768356	31.8973889209114
A0A8C0NRH5(--)	27.8522191638882	27.7039161376093	27.7945777874506	27.5252211277221	27.6831795732656	27.5285037117114
A0A8C0NRI8(AGL)	22.8302059049037	24.7619253167434	23.0910911115463	24.4389117372437	21.8794465632541	24.4926628909141
A0A8C0NRK7(--)	22.8255843528203	23.936154686207	24.6838096709612	25.2468449563391	22.8712935717973	23.0269856443966
A0A8C0NRL2(RHBDL2)	23.0124057494781	21.8182401095301	23.2493736359964	23.0546168296781	22.586917377696	23.4685127542331
A0A8C0NRZ8(SNX31)	25.6848521857851	25.2313627066199	26.1718447316176	26.1892204104827	26.3489316660446	26.8784163747117
A0A8C0NSC0(RPS19BP1)	26.9005808768405	23.6368264228909	26.3687297125789	23.5516909735762	26.5668441106642	26.7988473090338
A0A8C0NSF7(--)	30.0725261196501	30.2456985990997	30.1016187992758	29.9925346433289	30.198706372864	29.9482375940114
A0A8C0NSS6(--)	27.9655421127652	27.7150252236844	27.8920918632148	27.8774805471975	27.7712762676745	27.8674997090764
A0A8C0NST9(CCT4)	31.7701422219925	31.9084548467278	31.5646091906588	31.7245621603269	31.4877872059175	31.6714335447617
A0A8C0NSV2(UACA)	26.307945784062	26.2240926714327	26.5144256041684	26.6311757232174	26.4454224695734	26.6354721427688
A0A8C0NT73(POP1)	26.0988662764559	25.9764216550003	26.0896227824465	26.4899433605344	25.5524774974929	26.1647088657701
A0A8C0NTB0(--)	25.6696067691013	23.2139688865392	25.6066787845694	23.7172237362	23.3067707520014	23.4590723912041
A0A8C0NTC7(FBXO9)	24.3157832040429	22.9949161552499	24.0315456591142	22.2986959867553	23.2937363464691	23.1381462877107
A0A8C0NTE1(ADSS)	30.0070477188122	29.9882062844374	30.197417990765	30.4448026831302	30.3629617023819	29.9673299243978
A0A8C0NTG5(CENPS)	22.5981545187	22.1778775856965	23.94333603295	23.7276004942939	22.9130990036729	23.3163792177451
A0A8C0NTS1(C4H1orf131)	23.223180525951	23.3432482384999	23.1778877382043	23.6045170908183	23.0071624933339	23.0147722443526
A0A8C0NTS7(--)	27.7521943149971	27.6821080826787	27.3509389118523	23.6438841853688	27.8411616853125	27.5039277376318
A0A8C0NU48(CWF19L1)	27.3032145485716	26.7435532886758	27.1812035266344	26.9352832311002	26.9062125953644	27.0933555013228
A0A8C0NUC0(XRCC5)	26.6180690965074	26.5442749155317	26.6140014105512	27.0883089905073	26.9648814372656	27.0990870730594
A0A8C0NUF0(TRIP4)	24.5807957265373	22.4090126849636	24.5367502894387	23.4834536727959	22.2769247222503	24.0158029532144
A0A8C0NUI1(EMSY)	23.2741065583298	23.4665751886213	22.7150244093523	22.7777467138823	23.9023688316462	22.4794382967102
A0A8C0NUK7(--)	22.4530032842287	22.8971942841757	22.8559797863998	22.4175924076812	23.6023293644904	24.0490232996667
A0A8C0NUM0(PCYT2)	25.3163091566166	25.555932705453	25.5399342924878	25.3316282536789	25.4130935601674	25.6347246538849
A0A8C0NUP7(PTMA)	31.0451154114512	31.0933932835392	31.1576194409838	31.1967147516378	31.3488936870041	31.2495463917313
A0A8C0NUT0(FN3KRP)	24.7127184210344	25.3144087137994	24.6656278142247	24.0140157013645	24.548867052165	24.7925313671823
A0A8C0NUT7(FYTTD1)	24.284750689682	24.8877646507309	24.3564234913978	23.4701310099735	24.4226520230424	24.4892237240496
A0A8C0NUY1(TELO2)	22.9063679605539	23.5064681221099	24.2165756589072	23.7361001064696	23.8073930854424	23.5745335017457
A0A8C0NV04(--)	23.6566124457689	23.7749026563954	22.4553889731082	23.7436808092265	24.0497366212872	22.7615011487903
A0A8C0NV79(--)	23.0949786994017	23.1504028567769	23.8741322925054	23.7778742627354	23.223396064939	23.2547847822016
A0A8C0NVE3(--)	22.9734806240595	22.8146627442593	23.5897730356395	24.2684317506637	24.6237083097467	23.5649972749207
A0A8C0NVP6(CNN2)	26.1101637112071	26.867264032356	26.9094208772954	26.4790338223405	26.2784013886842	26.2441066883588
A0A8C0NVQ4(BIN3)	23.1156458589551	23.0804897804464	23.9401408339017	23.8952969028505	22.8216143145378	22.0304333888206
A0A8C0NVQ5(--)	24.319551401839	23.0444654557264	23.9672657196767	23.0107395645159	23.4830733232312	23.2796764038197
A0A8C0NVR6(--)	32.030225772439	31.6121918155405	31.7619253167434	32.003969182974	31.9745274771259	32.1439129558833
A0A8C0NVX9(VPS36)	26.1670467351417	22.509853202499	26.6953784766045	27.1639415257928	26.5625564067131	26.4980641035883
A0A8C0NW98(--)	26.3274882287831	26.4866944947063	26.3645446743629	26.5347052791866	26.3611008480918	26.4495370937645
A0A8C0NWJ2(MEPCE)	25.6884584243988	25.4916109244328	25.676079529848	25.6658175373163	25.7276211607281	25.9211390487799
A0A8C0NWV8(CCAR2)	30.3480494502506	30.2420677484764	29.991588923832	30.3929456941846	30.0424433307887	30.0735479488497
A0A8C0NWW9(--)	26.0599238412214	26.0976412452709	26.1916695205567	25.515238076498	26.1568820651625	25.9600935206281
A0A8C0NWZ0(--)	28.3415110187243	28.6710454218501	28.7352799537446	28.3405351209785	28.6551271307963	28.9618218713547
A0A8C0NX07(UBXN7)	26.2881349822105	26.5148318975275	26.2453223229092	26.4132872885201	26.1693234718354	26.5031695417762
A0A8C0NX13(--)	25.1637304357287	25.5649997796798	25.5791133390331	24.7776105023657	26.2445241112122	22.3721854495515
A0A8C0NX63(--)	23.3989950888603	22.9711725472697	23.0319238062074	22.9629661333276	24.1559206755154	22.9037212337717
A0A8C0NX81(EIF2S2)	30.604435845758	30.5827099775543	30.6214792078921	30.6369417666305	30.5260797970176	30.6296654748069
A0A8C0NXA3(UQCRC1)	28.6256826492159	27.8324353773049	28.1894278039638	28.8187891847926	27.9005808768405	29.3278308303143
A0A8C0NXC3(CEP170)	24.3826056327455	23.3512888150386	23.0197252137359	21.9510559406312	23.7482520072617	22.1316792667557
A0A8C0NXL6(TUBB4A)	30.6602544019222	31.2830047653779	30.5693707892508	31.0316395186753	30.9421666054131	30.8841642294435
A0A8C0NXN8(MOB2)	23.2822009121898	23.333533938891	25.5224100799691	22.8971631524923	22.9232284011939	22.1089815347144
A0A8C0NXS0(LIG3)	26.0446230778485	25.956841041722	25.5211523073577	26.2515115934812	25.7438614141974	25.711143483604
A0A8C0NXS3(ATP11C)	24.7749997432705	24.8393725825735	24.6512448738001	24.9013637364187	24.597927513291	25.3525898434306
A0A8C0NXW5(CLPX)	27.5079395368101	27.6582635738238	27.4543462388487	27.3981141235683	27.8242024527486	27.5118648292131
A0A8C0NXX9(IER3IP1)	24.0449264500354	23.6898041195533	23.9885064623834	23.7891689741739	22.8567308477036	21.7535722741942
A0A8C0NY81(--)	23.751381474872	24.3127446076082	24.036397705904	23.2222288408099	24.1142962975088	24.7150776081742
A0A8C0NYC1(HUS1)	23.2658457245138	23.287994128411	22.7422555267001	23.7886430738965	23.7160725522537	23.6421163757012
A0A8C0NYD1(--)	22.3401229460715	23.6924771032361	22.6658373565356	23.950543811643	23.1733200829651	24.4988513051944
A0A8C0NYE0(LRCH4)	24.5313624214464	24.4292447978513	24.5282056034262	23.8966038734871	24.5203731363397	24.2881349822105
A0A8C0NYZ7(TRPV4)	26.7628124661794	26.8677353473033	26.5924914832887	26.3971839473914	26.4648204212531	26.150582161195
A0A8C0NZ37(--)	29.6591657423182	29.7234151919022	29.4338832570025	29.6336026938905	29.4884002952789	29.5693345697529
A0A8C0NZ53(ABCD4)	23.0000659722562	24.4317945079938	22.7674730868037	24.6612411468813	23.066725093515	23.9916237826062
A0A8C0NZG9(INTS6)	23.7883551156123	23.0570672323882	23.4525870705778	24.5132210997855	22.8380728266417	23.7818679421723
A0A8C0NZR2(NDUFA4)	23.0204469392337	24.3508024396032	23.4485267940918	23.8338149153455	23.6371825679798	22.5782544205912
A0A8C0NZT0(ACTR3)	31.0694562824264	30.7166122841039	30.7916467875364	30.8155100710433	30.9483072271914	31.0709280612212
A0A8C0NZX7(--)	23.3707248525813	23.8606112875797	24.9667112521035	22.943178054567	24.4127500952717	22.7357062493497
A0A8C0P0B2(VDAC2)	31.3888981425399	31.3330881128597	30.9620977740216	30.9425162055895	31.094526290174	30.9208211344902
A0A8C0P0K1(--)	24.188030968111	25.599517447767	25.3582023383509	22.8507668827899	25.7250223182389	25.0817220245704
A0A8C0P0L7(MACF1)	24.8356434856605	22.7050642855926	23.8096347530298	24.3364073226248	24.3954788334471	24.0314925410764
A0A8C0P0P7(LPCAT3)	26.8091901359072	26.8437393722741	26.8669104450725	26.7922831188739	26.7341495553964	26.3289437237403
A0A8C0P0U6(TSC22D4)	24.3493877070664	23.7368186855017	23.3645757640146	23.2801351140855	24.1131549840969	21.8524033495359
A0A8C0P0X7(--)	26.6742485274786	26.8809867747194	26.4975921545081	26.4854051817628	26.9080467728585	26.4216733427394
A0A8C0P0Y1(C1QBP)	27.4729749919527	27.5271617390687	27.2105754831315	27.8539448402756	27.3263742115895	27.3498428632047
A0A8C0P1B0(CAPN5)	24.4299471033306	22.6752978343622	23.1208762919332	24.0128980391725	22.4054159645977	22.8200791927505
A0A8C0P1H1(KCTD14)	23.253119505201	24.089648096633	23.1162762848866	23.0910874342418	24.3609675303409	23.0528905346436
A0A8C0P2D9(SP100)	24.6604686350283	25.084319866773	25.0143988703387	25.5604296332793	25.9674123853187	26.1395004543942
A0A8C0P2M9(TUSC3)	25.2711691959587	25.4253759946298	25.2481125911108	25.2489450021955	25.5613623034931	25.2715610535719
A0A8C0P2V6(--)	25.6516554652139	25.3413328605698	25.6979782146205	25.4817920424062	25.3596774525035	25.4393315015911
A0A8C0P3K1(USP5)	29.4191071729743	29.5139175765125	29.6955776017743	30.1718828986579	29.7093663345045	30.0958470076253
A0A8C0P3P2(COG6)	26.2684945989557	26.1867671357439	25.8042496050805	26.272593622842	25.5855743998654	25.9351708060044
A0A8C0P3P4(EP400)	22.1942618547672	23.1270944691386	23.0614514465198	22.8410524083088	23.9572363663414	22.0792717733666
A0A8C0P3R9(FLNB)	33.7159989368088	33.7656445227591	33.7787238148517	33.790229554047	33.8922945641632	33.7890636612978
A0A8C0P3T1(GIT2)	25.1461985404137	25.1479846309605	25.610175750237	25.2020975117049	25.833425004278	25.5290103544693
A0A8C0P4B0(APMAP)	28.2291727020089	28.3819962911949	28.3463383562092	27.9795104130717	28.0818743709731	28.0354333403677
A0A8C0P4B6(EPB41L5)	25.2144160671169	25.4651942087259	25.4991444378483	24.7569980574439	25.3419096739383	24.9620812213495
A0A8C0P4F9(GCC2)	27.3134575527802	27.2152125886951	27.0479125305616	27.0354857800762	26.7864369525844	27.2426356715798
A0A8C0P4H8(--)	26.3494042104852	26.524264790087	26.4831922467441	26.5159448561022	26.5060637062352	26.4248796536698
A0A8C0P4I5(PPAT)	23.0863839219082	27.1463733642722	26.7124035710624	26.8145783589433	24.5100453383299	26.8955050214687
A0A8C0P4K1(--)	24.0702192352128	23.5567221418836	23.4346628384815	23.8231414072008	22.7194931803594	24.243358302827
A0A8C0P4L9(HIRA)	22.9790546097125	23.1864800187196	22.8391322655738	22.1011312497005	22.7076110417853	23.4902802511912
A0A8C0P4N0(--)	23.3981540537741	23.3236448717606	22.7548763445591	23.2553172537728	23.2677847123511	24.0070692774219
A0A8C0P4U1(DDA1)	23.8911332039284	23.0366050272389	24.7355704845035	21.9707001813354	23.2149291946934	22.9757018200585
A0A8C0P4Y3(ADH5)	29.0606970035191	28.8910779310553	29.0715802828525	29.006486041447	29.0497569609144	28.9762632188453
A0A8C0P5A1(--)	23.9677830903747	22.9248500947984	23.5751092329926	23.9711456723848	23.8003025722212	23.2766611036973
A0A8C0P5C4(--)	26.5590149045389	24.5783177372781	26.6853870124977	24.0068845033245	23.2199024800021	26.5926340491311
A0A8C0P5E8(WDR11)	27.6163171897458	27.6583316816978	27.6586040810455	27.756145509822	27.5934179095367	27.7240335293041
A0A8C0P5E9(PGD)	32.704254286336	32.7974178077851	32.6583189117163	32.48694857598	32.614475395164	32.3877176039722
A0A8C0P5H9(LOC477944)	27.9696644940087	28.3500958714258	28.2938192668008	28.501879693643	28.415102227797	27.9172397630832
A0A8C0P5P0(--)	28.0401975654336	27.571451882524	28.0345415735656	27.823413016318	27.4212559984357	27.8554902454605
A0A8C0P5R4(--)	24.8697602488731	24.1185017530764	25.3184829558051	25.1220649119296	23.2871079780715	23.3888602410482
A0A8C0P5R6(KLHL11)	23.7863132704873	24.6719025279045	21.400629210649	22.9112056640977	22.722098742951	24.1981806748406
A0A8C0P5W3(SRRT)	27.7481042798052	27.1604834362836	27.6589445079191	27.4581069318636	27.817996779866	27.589637203911
A0A8C0P5X6(ARPP19)	27.1829089521128	27.1474412722278	27.2715966717141	27.2586271320653	27.1715011828094	27.1455962071376
A0A8C0P5Y9(GPN3)	25.3069208403733	23.9135649709996	22.7062038057723	25.7037973543691	25.5139138126771	25.618853261242
A0A8C0P6A5(SP140)	23.3326528708292	23.5241401797315	24.10309360488	24.6566007445625	23.8688768029596	24.2684753180612
A0A8C0P6B3(--)	22.4298914622231	23.9531298026765	23.5585822418982	22.9927471584391	24.3450871013031	22.7870400025235
A0A8C0P6E0(--)	23.8941531781252	23.9048259223046	23.8206575720146	23.805393219466	24.152672294692	23.947059354304
A0A8C0P6F9(KCTD9)	23.0486982746446	24.5144793629786	23.0809603554729	22.3152224781316	23.3182838476348	23.6583997863567
A0A8C0P6K8(SLC25A11)	27.9275617859432	27.8791178471927	27.8810451397108	27.9214455426544	27.5103563650011	27.7409830135601
A0A8C0P6Q2(NDUFAF1)	23.4539842506487	24.0267342370323	24.3732922701524	22.3252752267523	23.1921257261275	22.4307639013799
A0A8C0P6W8(EIF4E)	29.5904405409176	29.4316734806052	29.7942679103008	29.3066949073933	29.66183489764	29.4807949150255
A0A8C0P7A3(DLG1)	26.5161553192838	26.5455421567044	26.7303967474153	26.6151246768198	26.6743832391871	26.2763260658028
A0A8C0P7E2(PDE12)	28.0692770067938	27.9552120484273	27.8806949143391	28.0475485615803	27.9457564606834	28.0776535079404
A0A8C0P7G2(RALGAPA2)	23.3885945541858	23.3430135266744	23.2698707791843	23.3582069318616	23.7672449690727	23.5298894783157
A0A8C0P7I5(RPS6KA3)	25.9317488949342	26.3482732211071	26.3317990737462	26.2155088565931	25.8305024411044	26.2366635799909
A0A8C0P7I7(--)	25.6105418771783	26.3207567616225	25.759616171878	24.8818036698099	23.02369280095	23.9750005712472
A0A8C0P7N6(--)	24.9769241649201	23.3373792721078	23.841810417227	25.1532523503351	25.2399075994636	25.9831581900868
A0A8C0P7R0(--)	25.7274653621274	25.2044502499553	25.7658247002061	24.9089400896014	25.1690558068699	25.8594413255022
A0A8C0P8A3(--)	28.2149347822741	28.3376885202069	28.147053033517	27.7349247811221	28.0629111084474	27.7861253217287
A0A8C0P8R2(TSC22D1)	23.619242580884	23.173490394165	23.470978850746	23.0027233702026	23.2223375599321	23.7764543170111
A0A8C0P8V6(--)	23.3560624877202	23.2410281473836	23.7718302406393	23.7391274565238	22.6554675089033	22.2588429329667
A0A8C0P9I7(P3H1)	25.7668358051575	25.5332056655106	25.7040349110704	25.19020055348	25.4143845914094	25.7977594714795
A0A8C0P9M1(MCM4)	29.6261179905473	29.4885918322857	29.5022402084939	29.6127191163655	29.7533903746471	29.3869368914661
A0A8C0P9M4(RHOG)	27.8927867193587	27.9896144259661	28.1066440047832	28.0030845626699	27.9786379361711	27.8982758834745
A0A8C0P9Q2(--)	27.9405573525514	27.9769460092075	27.930384622879	28.3108169580143	28.1680611877055	28.3140629096173
A0A8C0P9S0(ACO2)	29.4861766056487	29.3943979929285	29.7395513135352	29.4487458220137	29.6691201393325	29.5128821516571
A0A8C0P9S7(ZMYND8)	25.7567181719844	23.3232734688558	25.7628631439594	25.0829403455781	24.5220508282451	23.0247878872855
A0A8C0P9T7(NOC4L)	25.7125872418964	25.6854939540523	25.3162400934489	25.862684269082	25.4744147225068	25.8668868695054
A0A8C0P9U7(--)	22.252346785152	24.2680826054032	23.1767816427167	23.5205554262302	23.1042405218989	24.1264580605839
A0A8C0P9X6(--)	23.8203522716391	21.9692846251965	24.2662752856289	23.5925231250889	24.4494928756026	23.2989635478635
A0A8C0P9Y6(--)	24.8915705013923	24.9060978818081	25.0629522689171	24.8276466247212	24.5137632512091	23.2647843791493
A0A8C0P022(--)	25.5492490712434	23.0221636887245	25.7243978988141	26.0411798650569	25.837015748063	25.5641276214421
A0A8C0P040(APAF1)	23.5917563683677	23.3904676340159	23.127538459607	22.3383916623375	24.1109203729438	22.7892737808266
A0A8C0P057(--)	23.1666951024348	22.6458022178064	25.3108224442648	20.3323250725074	23.131693777617	23.9353636749711
A0A8C0P067(ANXA4)	30.6008965737201	30.2409312311332	30.2681867021627	30.6669553522195	30.2343217162257	30.4073020002906
A0A8C0P081(NEK1)	23.4170285847602	24.5245646558982	23.3575978219455	24.4121656442253	23.9809827358767	23.2419478474871
A0A8C0P095(PLXNA2)	24.483699677578	24.5010596612829	24.2520532473419	24.0691540620546	25.1601948876562	24.0663645007106
A0A8C0P102(--)	23.4273956354331	23.3250443093351	23.5436693593424	21.9536953952236	22.461114367426	23.3170062123026
A0A8C0P136(QSER1)	23.4841294331566	25.8419894449536	25.4411377423922	25.0957514534169	25.7648128861302	22.7060676970046
A0A8C0P164(--)	29.447682236172	29.2926131191585	29.6480108061675	29.302495678958	29.1308728327602	29.3860735068815
A0A8C0P172(--)	25.320136988087	22.7534780272073	23.0612753978871	25.2649207390204	24.1805002135222	25.4909380113479
A0A8C0P174(PGLS)	28.8343355853418	28.752736651577	28.7337294674667	28.7603080343292	28.8260528981907	28.6551271307963
A0A8C0P182(CHD1)	25.8543610737781	25.4137392202023	26.3154801803205	25.9537144121944	25.7178251260637	26.0068658662711
A0A8C0P223(CBR4)	24.4102204690549	22.8993226099698	23.935974939636	23.7735096636732	22.9683626111541	24.0012830685205
A0A8C0P269(CLCN3)	23.197091063139	24.041205381406	23.5842333076889	22.5298530499681	22.1580159749689	23.2298317807153
A0A8C0P363(ZMAT3)	23.4495897930567	24.6863362125465	23.872822754286	22.4606164474213	23.3698451535166	23.9865617936056
A0A8C0P483(--)	24.1020539195327	23.3960425153504	23.9231386506426	23.5265332609456	22.7477363889688	23.1521975326616
A0A8C0P543(DHX37)	26.0940001821969	25.6498753911912	25.5130102080873	25.8295591948851	25.6877378974635	26.1949035053207
A0A8C0P547(INTS10)	24.0275643810795	23.5457664806551	22.9651261958216	23.1650536688516	23.5336280495091	23.248451687409
A0A8C0P575(--)	26.6661427188667	26.8271135585776	26.6503411611514	26.5130252728024	26.9364070004675	26.8021798823687
A0A8C0P591(--)	25.4807448479923	22.8624761862196	23.9959858809159	25.3558524529453	23.3947122335239	25.3244011483451
A0A8C0P625(LYPLAL1)	25.6798419391805	26.2682982665629	22.6929892265287	26.3990110938077	26.0369952263158	25.6851463650123
A0A8C0P652(--)	24.0869732543303	24.3287781318279	23.5612752367773	22.8005707766291	25.0041346381447	23.3308414090244
A0A8C0P654(RSF1)	25.0446022346241	24.7531257322123	24.6443844237615	25.6757027486912	24.8914314397467	25.4570110753423
A0A8C0P735(--)	24.9515372954139	24.608118079044	25.1335552203818	24.7675431572265	24.7667347265446	24.920980100392
A0A8C0P754(SMYD5)	27.1104823539937	27.0796892004481	26.9785833888418	27.8509682463318	27.3636093019072	27.3202747385506
A0A8C0P772(--)	22.9633108788652	23.944276444526	24.0520654017161	22.4777034292313	23.7915965699499	22.8905280404148
A0A8C0P775(DZIP3)	24.6461002289404	21.9687060287784	22.433407148171	23.4979538846837	24.2539428441612	21.9033514301466
A0A8C0P821(RAB14)	28.85531201394	29.4408289404317	29.1528173304686	28.9473738632375	29.4153641970756	28.8502827601561
A0A8C0P945(UBR5)	27.299813095701	27.6484908929436	27.1341821894727	27.5366035428956	27.3165681140542	27.4809297022485
A0A8C0PA60(--)	26.1504078466405	26.7514921648848	23.1768167063578	26.5708296788128	26.6233818664956	26.4057287673172
A0A8C0PA67(--)	24.3915247089783	23.0588107431808	23.2016637095429	23.7936023838579	24.2611490541218	22.6935155891501
A0A8C0PAE9(--)	24.9302605341504	24.9659163612921	25.0261002431134	25.6488611364726	24.9329655036142	24.7821179889762
A0A8C0PAF3(KATNAL1)	23.383474141776	23.3249347866775	22.1290541392025	23.3872804088786	23.4875386090589	22.6300080619135
A0A8C0PAM2(--)	29.1205776762766	28.8699719929944	28.8177223844179	28.7602445745315	28.6486965955234	28.80002075912
A0A8C0PAN1(--)	24.5576341171532	24.5056700774136	23.331201068299	23.4763588587729	23.3735753327023	23.0203088660077
A0A8C0PAQ3(CAPRIN1)	29.9774647138479	30.1175589670664	30.093708096869	30.2411586062386	30.2144253315232	30.3481550068661
A0A8C0PAQ6(SDHAF2)	22.4588331634454	22.759146927144	25.2662083487219	23.5991164971699	22.3223244407021	22.57586357562
A0A8C0PAT2(CCND1)	25.1505046906599	23.2996201500388	24.3720150587365	24.4052905517079	24.4829615373516	25.5025475237037
A0A8C0PAW0(--)	23.3536547507839	22.7427823017912	22.5523914524896	23.3221434569345	23.8417485445461	23.0934484601754
A0A8C0PAX5(ACADSB)	27.1708329369555	27.2905273951565	27.0578600470909	27.3283445801117	27.0510285037835	27.2424539605095
A0A8C0PAZ4(--)	29.3186596486646	29.6414794967264	29.2843403336013	29.3671971633763	29.5009875064984	29.2265568370156
A0A8C0PB15(--)	27.9967961920998	28.226419028437	27.9046057749459	28.1987297873464	28.1092870804864	28.0849685970592
A0A8C0PB20(S100A14)	29.005094279431	28.51975849312	28.3616028878977	28.6868567644609	28.8004837004898	28.6664813717264
A0A8C0PB37(KRT89)	24.1552328382086	23.7090724610045	22.7514474483741	22.9983242732392	24.0842003244166	23.1516899825327
A0A8C0PB47(RHEB)	22.873446785581	28.4511655111402	28.2939507855612	22.7734695064906	22.8551781304395	24.291784817089
A0A8C0PB83(EFHD1)	28.8770124057021	28.6268664704815	28.3393036995505	28.7157780679333	28.8294745144197	28.9799192050577
A0A8C0PB88(--)	22.849021883397	23.6937547445978	23.2080537365356	24.216905556995	22.7428358684237	23.0685938968087
A0A8C0PBD4(PNPLA8)	23.9877185304323	24.0014527796797	23.4237030456088	24.3156592004713	24.0202611176642	24.4963509995163
A0A8C0PBG1(AHCYL2)	22.7278002059337	24.5641276214421	23.5299648357732	23.8513491044634	23.9511278413163	23.2618667027112
A0A8C0PBL5(MTMR3)	25.1529430163486	24.8411496853039	24.7224969601702	25.1176332734217	24.9523818735766	24.1253403127209
A0A8C0PBR2(TPD52L2)	27.2308681844888	27.4876913871653	27.3424014796358	27.606396401511	27.7639522858733	27.4786944590507
A0A8C0PBT1(EEF1D)	31.5949932492115	31.5148864374617	31.3857136107522	31.281789538608	31.0536200170381	31.1838791970735
A0A8C0PBV4(UBE2Q2)	22.6534595606299	23.7460657680404	23.5843081215051	22.2938432535922	23.0464843919987	23.2633978769613
A0A8C0PBW8(--)	29.5604697213524	29.4972799743217	29.5491645949663	29.4886492884295	29.2303414235838	29.5106959069901
A0A8C0PC42(DCTN6)	23.0548279735923	25.1391100725754	23.2823084357575	24.8134778583714	22.9629355321213	25.0789159756295
A0A8C0PC84(FNTA)	27.1344759874659	27.0270710869828	27.4196497019486	26.7702682710984	26.5760017217304	26.8532905163338
A0A8C0PCF8(NDUFS8)	23.5559818042564	25.1694764009508	24.7822679962589	25.2480039803347	25.3700610420148	25.5958238373182
A0A8C0PCG6(--)	22.0261864046893	24.5083902848779	24.9871409560111	23.7857637455848	23.1011842602547	23.5155372584186
A0A8C0PCI3(--)	28.1987766151713	28.2296769725356	27.8991406876091	28.2916694281302	28.6287794211891	27.9523263244154
A0A8C0PCJ2(--)	29.4753930738708	29.5777492312499	29.614264754561	29.4181421729806	29.7038666457811	29.642667644173
A0A8C0PCN9(LDHA)	34.5451278471124	34.2499701529448	34.6702941918176	34.2610846365307	34.2252557441504	34.395412200611
A0A8C0PCQ1(GFER)	23.4782336646965	23.2265285647248	23.1727864059074	23.5997798086451	24.3737566159467	23.4119629593363
A0A8C0PCX6(DPM3)	24.1465972737203	22.0826024932328	22.5989568877985	23.9070005066484	23.4390233465932	23.272434630457
A0A8C0PD06(ANKRD28)	26.9341585857042	26.5139288679597	26.7771840665571	26.3776427963871	26.7853147663329	26.5912077563398
A0A8C0PD34(--)	24.5335027425128	24.3492185864849	24.5894943416006	24.4097638272633	24.0152925357172	24.369661772167
A0A8C0PD42(NBEAL1)	24.668988745733	23.4930941073763	22.4506551777424	23.0406690028623	23.7481540864003	23.5376554100809
A0A8C0PD71(SMARCC1)	27.5939877224459	27.4313347472971	27.037267596983	27.7749243627593	27.582117741886	27.5296955292438
A0A8C0PD76(AAAS)	26.5714808157017	26.9670825133518	27.1107810177027	27.4395217387292	26.8852994191357	27.0541377615406
A0A8C0PDB7(LAMP1)	24.1886684277606	23.8971461316594	23.3331954391114	22.0034032346702	23.5647390605462	22.5884637135786
A0A8C0PDC7(SFR1)	23.8335792478804	23.2167554686739	23.1132852042749	24.0212514526553	24.4413775871852	23.4847025160652
A0A8C0PDH8(CLASP1)	26.4086630028784	26.5579200903019	26.5839116480644	26.2613918106981	26.5273556567101	26.6425127239
A0A8C0PDQ4(CASP6)	27.5798182822515	27.7139116033737	27.4741361770884	27.7069483955053	27.3837686187304	27.2638289474964
A0A8C0PDR9(MYO19)	25.3792138823709	24.7740949170828	25.6030034865732	23.0859296792158	25.1730274405988	25.6295647353452
A0A8C0PDU9(PTPRA)	22.2136971360963	24.3833032539775	24.1405885657995	23.4244932800415	22.3283664765129	23.9160243199469
A0A8C0PDZ7(ZFYVE19)	26.1627705459802	26.4964649418458	26.0273875253042	26.0666519106094	26.4275674589038	23.558288027476
A0A8C0PE22(C2CD5)	24.6963074923476	25.1621558812041	23.3411385653043	25.1384852418628	23.6834680248241	23.2554993954849
A0A8C0PEN9(ADNP)	25.733813494839	25.3352112345593	25.0834273860512	25.9880870709077	25.300267086374	24.6143103959682
A0A8C0PEQ5(DIP2B)	24.5906368441674	24.2485107606829	25.6183211959434	23.5161229834525	23.5414717956225	22.6676488032052
A0A8C0PEQ7(--)	26.3959591169392	26.7914139132456	26.6733051931508	26.5011811769739	26.7133216914885	26.2334488221632
A0A8C0PF77(SEC23IP)	28.2972348640129	28.5863835811711	28.0329665215067	28.3776179760407	28.2660206438674	28.0936073640774
A0A8C0PFA6(--)	26.7850652730265	27.3103402704035	27.34638062989	22.7809106419921	27.3656129293909	27.8305024411044
A0A8C0PFF8(ETFA)	29.8401113066415	29.6317655058536	29.5960869646293	29.7438582048958	29.7648698195114	29.5475108023245
A0A8C0PFS8(--)	22.9476314786546	24.1851527729646	25.3572628434426	25.1708520339903	24.0335881289688	23.8771258717989
A0A8C0PFU1(SYNE2)	27.6219158192929	27.292108430976	27.8006996889685	27.637684653569	27.2116897485207	27.5102809003723
A0A8C0PFY2(PI4KA)	25.5614788448863	25.5591462264338	25.3112588367406	25.5023350658518	25.7073566041806	25.5110806246641
A0A8C0PG13(--)	23.1103435216647	23.8244158530398	23.5133370925511	23.974932015983	23.6509967017222	24.2885574611166
A0A8C0PG33(--)	23.7988460335016	23.5216510942662	22.4164786795771	24.8828029382452	22.906318123781	23.4815970034444
A0A8C0PGA7(--)	25.6439992722447	26.0501151822877	25.6017290834508	26.0046389889385	25.8227933097732	26.057033702089
A0A8C0PGB1(DNAJB1)	28.6855206882023	28.6612572827739	28.5195710497946	28.7725038120449	28.7784065965681	28.6587743045234
A0A8C0PGJ2(RIOX1)	26.0253611196581	26.793523933469	26.5862045978521	27.0416603212493	26.8583982477205	26.4515507130257
A0A8C0PGW8(--)	23.2710432696718	23.119485523884	23.3070428429094	24.2697702935634	21.8933400486732	22.9576859214635
A0A8C0PGX2(--)	22.5190064622482	23.3619448880805	26.0201978246213	25.9305087009354	22.6120502415553	22.7934623144108
A0A8C0PGY5(XAB2)	27.4265441234667	26.4918708295429	27.0094524337625	26.8960827234108	27.5198334636317	27.6684439922324
A0A8C0PH12(HDLBP)	29.555888835205	29.7246028162298	29.6708935192397	29.9311458428356	29.5990704557695	29.6703195205499
A0A8C0PH21(--)	25.9118224153124	25.8886706108865	25.5747898335871	25.1484502041928	25.3457041023086	25.2127846042532
A0A8C0PH27(--)	24.438652026432	23.7801937209261	23.2863908350899	25.1591556344836	22.719612355926	24.2347648163119
A0A8C0PH33(--)	23.5394314721554	24.1029610050579	22.5552082082818	23.5972845783561	23.1461196927977	23.5323140672863
A0A8C0PHC2(PARD6B)	26.9552674865906	26.8274770341304	26.9147902200668	26.4348377886848	27.1815826843345	26.6151246768198
A0A8C0PHF9(--)	27.9806002677342	27.7013403085736	22.8720023256802	27.5613623034931	27.8777730585103	27.9293125953838
A0A8C0PHH3(TRAPPC10)	23.934428866248	23.284802625368	25.1821133377632	25.1198112255886	23.1268981671976	23.0553697960807
A0A8C0PHJ7(TEAD1)	23.4948334848828	24.2320584136873	24.0984446618094	24.0793636826126	24.0657994214981	23.7092590556639
A0A8C0PHL7(--)	26.3346487836677	26.1045560450007	26.3500621395598	26.9382032127184	26.4745539750513	26.1743615929214
A0A8C0PHP1(YTHDC1)	26.3140283246399	26.5764342923321	26.561464277727	26.3600459954962	26.5409394077162	26.9448074844378
A0A8C0PHT5(NDUFAF6)	23.1880056173408	23.0050695637873	22.8977035161567	23.0724126519699	24.0673392406806	22.9189192040701
A0A8C0PHU3(--)	24.134487197143	25.612680454186	23.9968435338361	22.0335786480789	23.19798435404	23.7780619983306
A0A8C0PHV3(--)	27.3287725652348	27.3251735379634	27.1111791398276	27.513447020972	27.3912460809327	27.5072590737643
A0A8C0PI22(--)	22.4667439890588	25.0789998196227	23.8228526475703	21.7468487736558	22.8224825480291	22.3719019259571
A0A8C0PI27(--)	23.7709923342913	23.8121580700043	23.9110212669492	23.5369238255351	24.3460023933286	23.7980347446141
A0A8C0PI44(MICAL2)	25.0537442926651	25.1813931179404	24.7414974350456	25.2296769725356	25.442119135324	24.9820267327695
A0A8C0PI51(--)	24.9774483365527	25.3190689758052	25.0704649327595	25.3206190571777	25.2279525552322	24.9640661872456
A0A8C0PI62(PROCR)	27.6140716403208	27.8222584470094	27.6242189393597	27.8229269944864	26.9082758811711	27.2672268920171
A0A8C0PIC9(--)	26.1694764009508	22.8915615889951	25.8961982360448	26.5140041420163	24.4840517028255	23.1511708077653
A0A8C0PID0(--)	22.9988951337092	24.4321794398768	23.4526193062251	23.3441668947808	24.7324167124402	24.1258326959936
A0A8C0PID5(PDCD6IP)	30.0848672521791	30.1211460702293	30.2297457230439	29.7875271307856	29.9923995784933	29.7674294990314
A0A8C0PIF4(--)	27.0314949198802	26.6739790663196	26.8243238661752	27.2609613000333	27.0599238412214	27.2754205027663
A0A8C0PIJ0(SLC4A2)	27.2943014436515	27.5630366816773	27.4546600046266	27.9359014125735	27.8631334453443	27.6689849352612
A0A8C0PIL6(--)	26.3083798626916	26.4077396054449	26.3287212137233	26.3348362916635	26.941341212957	26.4935819761559
A0A8C0PIP1(SSH1)	23.7859454581743	24.0791280569534	24.3708727554933	23.0388104549129	23.4550305617689	23.5038476236617
A0A8C0PIQ2(AP2A2)	29.9500469652901	29.8516534069583	29.9091347134462	29.7654390297843	29.6493135273442	29.8052587495599
A0A8C0PJ10(INTS8)	23.3002965639305	23.5164153812571	23.2543887494244	23.519021533312	22.9960379439014	23.6321231639335
A0A8C0PJ51(--)	23.7528207421136	24.0116836448622	22.2829707529541	23.5272221430628	22.9923075948637	22.1450729808774
A0A8C0PJ71(--)	28.630307957579	28.9077603362938	28.4581069318636	28.4581851754865	28.4810067178653	28.6693229216845
A0A8C0PJ90(--)	24.2110679707088	23.5100136555504	24.2268762208731	23.3298536154548	23.6573847422402	24.256451161719
A0A8C0PJB9(--)	23.3447230804938	23.4386618776818	23.2903676904721	23.5675182427449	23.7680300827248	23.0653446047877
A0A8C0PJJ6(PPM1F)	24.0036771955217	23.5351392655186	24.2095027220794	24.6133114303801	25.163966580794	23.1658610502793
A0A8C0PJK6(MICOS10)	22.5648043791373	23.7436866383036	22.6521630568533	22.6657508099518	23.5128194308412	22.0899846444003
A0A8C0PJL1(--)	24.8027715347638	25.7784128632836	24.9461916644938	22.7089110968099	23.7514919533252	22.282972310242
A0A8C0PJN1(--)	22.8692969652687	23.0815620686235	23.0715795350002	22.3120824951782	22.6333309757798	23.263767366846
A0A8C0PJP0(PPP4R3B)	28.2487550376162	28.0813664870557	28.2630229976062	28.3839745620938	28.0470804664965	28.6228933496068
A0A8C0PJR6(AP1B1)	28.917467416252	29.1260053364397	29.0745690548223	29.3030620910072	28.9797557021629	29.1652601393942
A0A8C0PJT1(PRPF6)	28.01791713494	28.3057821256007	28.0800959944846	27.9702132559175	28.1989639112724	28.2351210249079
A0A8C0PJU6(RIOK3)	25.7803917832329	26.0833056413465	25.1477129771747	26.3589568465219	25.6161348692536	25.6697419149118
A0A8C0PJY5(--)	26.2472072513715	25.9388313590398	25.9461024026196	26.0729400476813	26.2162307548073	26.2480944898826
A0A8C0PK30(CCNY)	24.330887532359	23.0522529226849	24.0525785150634	23.1288096472134	23.699562439159	22.3646311999035
A0A8C0PK33(BCAS1)	24.3327894314844	25.0643099060416	24.1188612507688	23.2323366026045	23.6864560714876	23.9398403072877
A0A8C0PKH3(TIGAR)	28.9035431430583	29.1208989699391	29.1369219801187	29.0882584361476	28.9017607601492	29.4467558839161
A0A8C0PKK1(LOC477508)	23.586121789367	23.356872573213	24.5335311774769	23.4850981709281	23.3376575234468	22.7654380333626
A0A8C0PKK8(--)	22.0013926244363	23.5873715996917	23.4370096244337	23.546903194547	24.3149763139036	23.6917499576447
A0A8C0PKN0(MCRIP1)	22.4502659283588	23.2710393837729	23.2479913521108	23.4515423229643	23.1602415240784	23.732377584776
A0A8C0PKS8(RELL1)	24.5362922802295	24.8504794982085	23.8668341298468	23.8119602367493	22.4046466365285	24.5527999431263
A0A8C0PKV5(RPUSD2)	23.2090073721193	23.6816755754379	23.3841555368795	25.1385243017115	24.8212367944061	22.9385523841785
A0A8C0PL11(SIX4)	23.9046782211972	22.7633061433361	23.4709480957939	21.4378622874774	23.1925287595027	23.1777355061368
A0A8C0PL14(BCCIP)	25.6212870570076	24.9862000181071	25.30382421777	25.0304849533547	24.3188621723969	24.263488712459
A0A8C0PLB8(CARKD)	25.0117571952789	24.4840686061162	25.2854916823453	25.7191055126071	25.2288333662741	25.1841204737635
A0A8C0PLC6(--)	23.2735140679409	22.5501926453672	23.6251728299811	23.3993093085479	20.6826894650759	23.8131967352819
A0A8C0PLD3(C26H12orf43)	23.7470983396044	24.7012254675416	24.1664043798549	22.5918429027251	22.8528839709985	22.659702175858
A0A8C0PLW0(OXA1L)	23.965485458084	23.7340391475762	22.7733514578	22.1887546741628	23.7900096208135	22.9408195635812
A0A8C0PM55(ATP6V1A)	29.0449982044032	29.1383875876142	29.2598171318552	28.7661660273555	28.9089916102332	29.158630912192
A0A8C0PMB6(--)	27.8485228482774	28.4975845411609	27.6334641197821	28.395297275864	28.6304121170189	28.3946433075083
A0A8C0PME1(GLB1)	25.0344786044876	24.9774046628565	23.176910305889	23.801055162945	23.482478758175	24.0356210807772
A0A8C0PMJ8(--)	23.4953368477762	23.2194790563709	22.5258304622439	23.8836186537392	23.5461142319906	23.1699274474157
A0A8C0PMN9(--)	25.9694119934207	25.969960851364	25.9296286441837	26.0113093354747	25.8865093044133	26.1314371858486
A0A8C0PMQ6(STIM2)	23.5992336593756	23.2952612917334	23.8501909718735	23.5879152917142	24.3520236942283	23.8218206844812
A0A8C0PMR8(FUT1)	24.4299242624514	23.9847092497608	22.0764009668955	23.4113984868825	23.8720240625934	23.2689215356093
A0A8C0PMV6(DLG3)	24.4580130339143	23.3403389143311	24.2995234373171	22.8206166928405	23.0510241730832	22.2632652754598
A0A8C0PN02(KRT8)	23.3765053447202	23.6008446684572	23.0428811864199	24.0278360795788	23.3866144424304	22.9924623060248
A0A8C0PN90(CTBP2)	23.3060625420378	26.7545535878711	26.8585168172739	26.8945802169236	26.5831943532448	22.1893713604487
A0A8C0PNA6(CTDP1)	22.196407802042	23.3051214527755	24.8732383229807	24.4379674008516	24.6950332611904	24.7930773631445
A0A8C0PNC9(TOMM7)	27.5501743135557	23.1519225819227	22.7870574943021	27.8614187314727	23.2449388442637	28.3303122612624
A0A8C0PNI0(ADORA2B)	23.4047551304362	23.3645279766003	23.5704628142421	25.1760684925166	24.3828793569775	22.7186394457721
A0A8C0PNJ8(UBE2L3)	30.1262023216481	30.1440649545181	30.1320994057306	30.3462538051314	30.3062820538291	30.4546403962646
A0A8C0PNM3(--)	22.9669752181918	23.8662953658512	24.9060689533365	23.6582839260335	24.4200644234497	22.3482283690227
A0A8C0PNR7(--)	28.6330136619833	28.7545854435307	28.8020565909068	28.5788111150334	28.7801915097535	28.4750644527499
A0A8C0PP72(RPL18)	30.1655476768147	30.2017470736543	30.498193482016	30.1237380712566	30.1440649545181	30.1269407767269
A0A8C0PP81(SNAP29)	27.6592167915928	27.148896237599	27.1733134342643	27.8126825299993	26.9875016979316	27.7506619102953
A0A8C0PPF8(SMG8)	24.7079884414348	23.5680769384658	24.1260496604566	24.8168012536816	22.7716211375526	22.5559628819129
A0A8C0PPG3(--)	22.704664098323	24.319177015439	23.0275728339347	22.8349673775299	22.5068360576312	22.6342554310471
A0A8C0PPR3(--)	25.5701348087241	25.9931287784321	25.8167280260065	26.3098547538649	25.9159300597729	25.8616671955864
A0A8C0PPU1(--)	23.2226230837237	22.7479895563731	22.4960104090542	23.6501428538135	24.3765512520393	22.8842912095941
A0A8C0PQ10(GTF2E2)	26.2171557372336	26.1794581166092	26.2188561569211	26.2597587773964	26.1514727734743	26.2069109150313
A0A8C0PQ22(ANXA7)	28.4265841111336	28.4630670003721	28.3656963535122	29.7042130529296	28.7171845064128	28.1399004861601
A0A8C0PQ80(--)	29.4721422339842	29.1593529577049	29.1112537754965	29.4978890437166	29.352897078762	29.495222464671
A0A8C0PQC6(ALDH8A1)	27.0078497359037	26.703322123585	26.9801099350179	27.1832876619301	26.8712653100159	27.1573062227902
A0A8C0PQL0(ANO6)	23.4561337904014	23.2236435193017	23.3342907461698	22.9466807568337	23.3413620076232	23.053976245197
A0A8C0PQL8(--)	24.0019712422792	23.3888967850042	23.3760647789441	22.8953833205554	22.3452345079913	24.3468323660953
A0A8C0PQW4(MECR)	26.1908598903777	26.2913005624766	26.1894843606484	26.2385051828082	26.5449970847189	26.1073725806902
A0A8C0PQZ4(PEF1)	27.2541277052618	27.6321470014734	27.4365067009738	27.7966831887767	27.6941831480787	27.3951746793757
A0A8C0PQZ7(--)	23.9760501220962	23.3412010608444	24.2185872666249	23.0913075234917	23.5843002658381	23.2658082855479
A0A8C0PR27(PITRM1)	28.7790018130312	28.552045014073	28.8739657776154	28.7254644518731	28.5181456840826	28.6687482976431
A0A8C0PR47(FUCA1)	25.6419066536798	25.4481195830479	25.910953748785	26.0075931389401	25.7082516253094	25.7418574209774
A0A8C0PR54(MAP3K4)	24.1455379034725	22.7807016931611	23.2830144176151	23.9627872999349	24.168673342182	22.011123453415
A0A8C0PRC5(LOC100856725)	22.0401851373504	24.1224207754312	23.8498134692574	22.744786753015	25.705301219932	21.8760733290764
A0A8C0PRJ0(--)	23.0612724271629	23.577270227903	24.2097801576566	24.4218177799513	23.9152462640222	22.6062779971456
A0A8C0PRQ3(ERGIC1)	23.4160454860159	23.4069620406841	27.0579633069443	26.4880286409512	26.9762905366652	26.8161664903142
A0A8C0PRS9(--)	22.757367727453	22.5795813884859	22.3543048041985	23.5477469720582	22.8481728508999	24.2301122792669
A0A8C0PRU0(RCC2)	28.611330142841	28.4790800929684	28.9378946478491	29.0372152220019	28.9198556081783	29.1510759380871
A0A8C0PRY5(ENO3)	28.6881582485734	28.9466490449374	28.6540687481031	29.079612913795	28.9050937489201	28.8311369713075
A0A8C0PS09(--)	23.5577584003435	23.0931783392031	23.8500321684591	23.9516887786547	22.9094318702988	24.3300130459848
A0A8C0PS33(CCDC186)	23.6083258672074	23.7110384266193	23.1279014042145	23.4970154474953	23.5240250810405	22.5675494342991
A0A8C0PSB6(EHD2)	29.5379552739489	29.314214209146	28.9950715116303	29.0651731922192	28.9516873552839	29.0843857667533
A0A8C0PSC7(--)	25.8897384485467	26.0341007322922	25.6101475827772	25.8870441225057	26.1587705358397	25.6244420767882
A0A8C0PSF6(IARS1)	29.9022496972011	29.8990830501251	29.9860372255197	29.8490599981592	29.8544205259052	29.8027345635968
A0A8C0PSH1(--)	26.7488080803136	27.403975105671	26.8568559560945	26.9407813561294	27.165475797832	26.989885064915
A0A8C0PSH3(--)	26.7214282102378	26.8929603811153	26.9696096063357	26.8417015824214	26.9041463545007	26.8320731489796
A0A8C0PSH4(--)	24.5814713892173	24.3461777049244	25.1060149378724	24.8101467896007	24.7044043659842	24.2647060256318
A0A8C0PSH8(GBA)	25.4461011657853	25.7391038169918	25.5344529780426	25.6141418666718	25.519563551555	25.5191435879272
A0A8C0PSL2(--)	28.5728617000128	28.5499540715828	28.6521890594141	28.7601811119423	28.4240627210036	28.5497337959826
A0A8C0PSY8(JMJD1C)	23.3184200265174	22.7609769809687	23.4236193899339	23.7173578185404	22.4468994869434	23.7532501540235
A0A8C0PT23(SNRPD1)	21.7315702188523	24.1491097458744	24.913329909467	23.3015482745257	23.6458067853909	24.0346086431582
A0A8C0PT47(UNK)	20.3468945787611	25.1225637177522	23.6252082817768	23.2717146742005	22.8717915390123	22.4304144275654
A0A8C0PT56(WLS)	25.0172180794275	23.0403728780614	23.9862332356151	23.8045608932537	23.6728177288182	21.981429463722
A0A8C0PT77(RAE1)	27.6573097258281	27.6071728219632	27.7272186465952	27.6267272477995	27.9708166530271	27.9595298405072
A0A8C0PT97(BCL2L2)	28.5581172181889	28.4868095559211	28.9490451323446	28.6656345904791	28.6342261127151	28.3583365019797
A0A8C0PTC8(RPTOR)	24.2317655252853	24.3675304647618	24.1295911769414	24.1402418889536	24.0513397312771	22.5347275889124
A0A8C0PTF5(RNPC3)	23.2060603199827	23.4167817560943	22.822418989575	22.518477806686	24.3685635157192	22.7195721730834
A0A8C0PTW7(PCBP2)	23.7647130514581	23.6575631158755	23.7402101004865	24.1704626383821	23.0781761375627	22.8719649744783
A0A8C0PTZ0(SCAMP3)	25.8979759636619	26.2247550996555	26.2642765029648	25.8874392954471	26.4592957772176	26.5509962533121
A0A8C0PU04(--)	27.9478197243369	27.6416173031112	27.5801778144987	27.8534689977511	27.3653626280791	27.4589673784122
A0A8C0PU06(--)	27.7727240300047	27.5817586928209	27.7270238413683	27.8684420311484	27.4641193086084	27.723643031253
A0A8C0PU47(UBAP2L)	23.5185340156129	25.2300548393007	23.3822651053393	22.9497385973727	24.1066711798566	24.4831403273293
A0A8C0PU65(TPM3)	24.0083177374413	21.9688678588863	23.3122196847797	22.9242759429831	22.8154768335429	23.2073108656377
A0A8C0PU84(--)	27.9190599833818	28.0296006522847	28.7434890875748	23.3500626357685	28.2957470080393	28.1459848380352
A0A8C0PUF0(--)	26.6789559689769	26.5040490119999	26.5920637012127	26.6969707089459	26.6333948277362	26.7883053254433
A0A8C0PUG1(TPM3)	32.2672380562703	32.7011791664568	32.5750414923238	32.3101885640364	32.5665157163821	32.497860499332
A0A8C0PUH5(DLGAP5)	25.262736329109	25.215305178949	25.6765907183614	25.4342174149346	25.1156901426871	25.0525010543948
A0A8C0PUP6(CEP350)	23.8732916711372	23.1437891826745	23.8228014356671	22.899365501554	25.3108082923725	23.3087985222385
A0A8C0PUT4(--)	25.597245576047	25.7799411288017	25.2019480018814	25.7204369540683	25.3046599167936	25.4223312174017
A0A8C0PUU6(--)	24.6177889343469	24.9826796048972	24.9873282084637	22.8989466088878	24.7062502226974	23.131911367292
A0A8C0PUV7(--)	25.061263725978	25.0957112181725	25.3817240666834	24.9515372954139	25.3396350127994	24.8258042878256
A0A8C0PV14(MADD)	28.7745474011125	28.9392126002022	29.004210348947	28.6245327165112	28.6267968608199	28.6811028369934
A0A8C0PV95(GRAMD1A)	23.203129136017	22.6978881506638	22.4897538062231	22.8510461076909	22.8150194268819	22.6523907470058
A0A8C0PV96(CEMIP2)	23.5866304183679	23.3291376500983	24.3609867660526	23.5059390470399	23.4316717099504	22.5389405585058
A0A8C0PVA5(REPS1)	22.7233191213615	23.2978885350403	23.9914429576056	24.2473300144441	23.1736396217847	24.2148644957995
A0A8C0PVK3(PPP2R1A)	30.9826415288032	30.8969199805397	30.7833956765415	30.8916429240243	30.8909185340508	31.0400276851734
A0A8C0PVP4(--)	23.8989015819879	23.0040626227473	24.9376514730986	21.9785833888418	22.5920331049012	23.0030225385821
A0A8C0PWB8(--)	23.0392528699894	24.0462687417297	23.1769453592618	24.7934247075643	22.8268859394546	24.1711957373966
A0A8C0PWC0(CALM1)	30.9352972836211	31.152672294692	31.2864239983444	31.3304725518065	31.6230940104902	31.3045424258654
A0A8C0PWH7(--)	24.9101303187999	24.9179339929738	25.1875979420098	25.5578032610648	25.5386029152728	25.2542899283564
A0A8C0PWJ2(--)	25.2708841417375	24.9876318013427	25.1212745456563	25.2723088499544	25.2750829907655	24.3290292953789
A0A8C0PWJ6(--)	25.2191886134362	25.2655646875206	25.0367856754213	22.9153325474121	24.7770586202685	25.3065384715238
A0A8C0PWM3(--)	27.4132872885201	27.5468671484163	27.1815826843345	27.2886806608299	27.7858759685689	27.6161068179019
A0A8C0PWQ2(TBC1D14)	24.9163239353786	24.6637746764392	23.7974990859757	22.1104804352468	24.5300355090232	23.4605993430129
A0A8C0PXN0(GGA3)	26.5568829000619	25.3721886170033	24.7897698832389	23.0238187468918	23.1369263013462	22.3825436397409
A0A8C0PXP0(--)	24.6821214812238	24.5330273899415	25.0971991753912	24.68458469806	24.8790944702709	24.9000280142007
A0A8C0PXT2(DDX21)	27.1170387153911	26.5201932678669	27.1756945126079	26.5113370461303	26.4924669055807	26.4942231332541
A0A8C0PXZ5(UBAP2L)	29.1071929660106	28.8606790016503	29.1327858313607	29.3289009360175	28.9243086805815	29.4832191604368
A0A8C0PY01(STRBP)	25.943645534339	25.8607204365473	25.9770770679867	25.2095161332829	25.9457229780288	25.2093673903345
A0A8C0PY17(--)	22.263060880301	23.6428885096579	22.8919714775451	23.5747390836105	22.0824911943618	23.7736246598459
A0A8C0PY23(SAMD4A)	25.071570054201	24.838699594071	23.492603223804	25.199329068747	25.53189779947	26.1955982416376
A0A8C0PY38(--)	23.4595146682324	25.0259061083803	24.9544571606873	22.9395751949644	23.6552545606891	23.358638324535
A0A8C0PY59(STK10)	28.4352353239002	28.0504577456092	28.4100146329597	28.2605127147739	28.183098319448	28.2215874162568
A0A8C0PY69(--)	26.9582579883027	27.0057100320767	27.0775516478746	27.0093456426125	27.2957907904177	26.9331456547137
A0A8C0PY99(PCBP2)	31.80624260096	31.4365364854406	31.5561812783299	32.0534581837692	31.859568695261	31.9613734169549
A0A8C0PYE5(--)	23.037329428459	24.0096299349024	22.8640458228659	22.8325498786504	22.8413188204716	22.8560350777385
A0A8C0PYF9(--)	28.7834737381189	29.0145957370385	28.6812704265901	29.1914295031786	28.7724408864532	29.2367411205761
A0A8C0PYH8(RNF31)	25.4096667294804	25.1694764009508	24.0797682284454	25.8953432234618	22.3849487383443	25.2920030824754
A0A8C0PYN4(JPT1)	23.8783273620569	22.6574192323845	23.7682145606987	24.2138667704137	23.3932252351903	23.3615133827636
A0A8C0PYP3(PEX3)	25.4716268452774	25.6817194707324	25.5792860100402	25.7265821854453	25.7587016427588	26.3114667328489
A0A8C0PYQ2(HNRNPA1)	32.8495745791961	33.1120838370003	32.8184082752086	32.9007572012167	32.8519772555104	33.0405666593551
A0A8C0PYS7(--)	25.8372804826218	26.3064689390255	25.8420134309054	26.1067937421987	25.7544261581981	26.0040174193939
A0A8C0PYT5(S100A6)	23.6727052858843	22.9887324653334	23.2274110537591	23.0291803069874	21.9848817286565	23.1164860789106
A0A8C0PYW4(--)	25.9345635590512	25.6161629200598	25.9857224410869	25.7140033457693	25.9081384205496	25.7974131692597
A0A8C0PYW5(VPS13A)	24.971408833856	25.3604144443669	24.8819903237598	25.0194980893644	24.8890653386235	25.1745901809182
A0A8C0PZ37(NUDT19)	22.9554752984231	23.6532282458942	23.6960449817382	23.5479854439075	21.8401640829433	21.8200792477934
A0A8C0PZ79(NEMF)	26.3367270553104	26.1499816557079	26.3888181017598	26.0231626301525	25.9777758471384	26.0640837218907
A0A8C0PZ97(--)	22.6898114640974	23.1023973039021	23.247409172603	22.999141577271	22.5817472203527	24.0796473665029
A0A8C0PZA5(--)	30.3347936783498	30.1951898898729	29.9985995106697	30.1200337854808	30.0085177430652	30.0909353790679
A0A8C0PZC5(--)	23.4342032740805	23.7058240251324	23.9536580622743	24.2630892863267	24.1740543502184	23.8992746528719
A0A8C0PZD9(TIMM17A)	25.8918022410186	26.0240085995623	25.7577865335488	23.3357959006677	26.0451023889161	26.7322096666533
A0A8C0PZF2(IPO4)	28.9037155149221	28.8046435015481	28.814211618686	29.0729349381827	28.9684290159972	28.9583962874334
A0A8C0PZQ4(RBBP6)	26.885532168195	26.6645160776636	26.774421725339	26.697766166625	26.6544443921337	26.9043760830109
A0A8C0PZR2(--)	23.3306359708413	23.9506951108419	23.1327512440174	23.3881088381358	22.7712755080651	22.6530295246765
A0A8C0PZS6(--)	26.1882207328854	26.7137149928788	26.2946870691355	26.5746599280291	26.6488337142842	26.8313484193725
A0A8C0PZU4(--)	22.1722456958315	26.7105655754937	22.3263053884823	26.2653858417668	26.3392272318406	23.3107285823657
A0A8C0Q0I1(--)	23.3625042268168	23.7490862661487	23.9877967752421	22.3739100924939	23.2219940567359	24.6156579220822
A0A8C0Q0J1(C5H17orf49)	23.4640470114594	23.3893463970438	24.1940842764516	22.7974786965373	23.5102757151337	22.4986900134075
A0A8C0Q0M1(SUPT4H1)	23.4539344814123	23.0599070563903	23.5342398825694	24.4087112983211	22.9241840362197	23.7685885108656
A0A8C0Q0M7(--)	28.94885025068	29.2717524907477	29.3841598859886	29.513785836431	29.1879659872943	28.7796593982802
A0A8C0Q0T0(CRYBG2)	24.5835386992662	22.6418779637549	22.925540964545	23.9162894204885	24.6939705415071	24.5085139002113
A0A8C0Q0T8(--)	26.6537613302201	26.6459514799756	26.062828783985	27.0668161191337	27.0131851526388	26.7332445985778
A0A8C0Q0U3(PARD3)	25.3008954530869	25.3374928757421	25.2896131174292	24.8056769683884	25.2978208330237	24.9821137994587
A0A8C0Q0V3(CDC123)	26.2211448604495	26.4297396395655	26.4062966265519	26.8151893856098	26.4234376955097	26.2069109150313
A0A8C0Q1A0(MYL12B)	22.6518264650422	23.6971532752016	23.150190954752	24.2129158492322	23.5089833217172	23.6582635349715
A0A8C0Q1D3(DAAM1)	23.1038960609818	24.0735330007138	22.6107036393497	23.3111833687881	22.1768477017462	21.6663930397958
A0A8C0Q1M0(--)	27.5306631565485	27.4778457014142	27.5441422329063	27.6036402662293	27.5807528797942	27.2877123795495
A0A8C0Q1M8(HSD17B4)	29.3616656305913	29.3314445995457	29.4138723516474	29.1704031868285	29.3641313479266	29.0056832656866
A0A8C0Q1U5(FNBP1L)	23.6505290457047	23.424912514653	22.5653312561029	22.8885675646756	23.4792342869146	22.183569237788
A0A8C0Q1V4(--)	27.088915504687	27.0535164458373	27.1116766380362	26.9426839835876	27.0543448073276	26.7000175845047
A0A8C0Q1W7(DLGAP1)	24.239149253218	23.9643180208776	24.1941270249847	23.0962756118416	23.0451670705087	22.6306416581199
A0A8C0Q1W8(PDXDC1)	27.8784748437806	27.6585359860302	28.1454018524235	28.2095068372979	27.8008847962169	28.5620541300596
A0A8C0Q1Z7(SCYL3)	23.6375511817674	24.9184145152448	22.1315028512932	25.4126091254424	23.8313140969479	23.2601123151601
A0A8C0Q2I1(--)	29.5762901165422	29.6327363872598	29.7015551367351	29.7452215152821	29.7715281568137	29.8037509256253
A0A8C0Q2Q8(--)	25.050841735055	25.3680969004584	25.1445269320525	25.1677550130352	24.9987770291086	25.4279350428445
A0A8C0Q3C5(DVL2)	22.5992732364372	24.7282904437637	23.8232835529593	24.0731947798818	22.9867003228082	22.4093404239346
A0A8C0Q3P9(--)	25.6695797384199	25.3976409509832	25.5277881483136	25.3590071330393	25.2238717944165	25.714501274145
A0A8C0Q3Q1(FHL3)	23.0558155311773	23.1561208448583	23.2138070563991	23.7648144665798	23.2908998815657	23.6526339014607
A0A8C0Q3Q3(--)	23.565716369913	23.8303832234619	22.605227772287	22.7886101938747	23.9910445275178	23.1235475030379
A0A8C0Q3Z0(SPAG7)	25.9941004720418	26.0552761458362	26.1792492848761	26.2468449563391	26.0322098852976	26.0214692016949
A0A8C0Q4L4(--)	26.0553175247077	26.237757884896	25.7058285207569	26.0072295484335	25.9485105368441	26.1162257562828
A0A8C0Q4P0(ACTN2)	22.9179284249369	23.021927539415	23.3118459506286	23.5884008388655	22.631214313954	23.2355456807416
A0A8C0Q4Q1(YY1)	21.9326294634079	24.2913708298727	24.9383602749406	23.5003318712185	25.0894611495257	24.4128029188527
A0A8C0Q4R0(MYDGF)	24.8561435727169	25.6529685730271	25.4256321038134	25.3282760907082	25.6353614281099	24.6518470345575
A0A8C0Q4V6(LASP1)	31.1024325197361	31.4621212169594	31.4990493704672	31.4947171641159	31.5896461323357	31.6970204379022
A0A8C0Q4Y8(--)	23.9167263201134	23.9230161047702	23.3399363343982	23.2669497012503	23.0538180954064	22.5928650559679
A0A8C0Q4Z2(AFTPH)	24.917660893205	24.8704189063302	25.6805932450383	24.5313029227335	25.1361397135734	24.4370149382562
A0A8C0Q4Z8(AP3M1)	26.749703330135	27.1520920057357	24.2393161662603	26.9638898563821	26.7746730659391	26.6544443921337
A0A8C0Q5A3(--)	25.8385793845104	26.1180493183002	26.0965358164827	23.1915886459575	25.8302364597336	23.610058811212
A0A8C0Q5G0(UBE2Z)	25.0495129041135	25.0078283545664	25.0127621344366	24.9766183101622	24.745862627607	25.1450713893081
A0A8C0Q5G9(LSM6)	22.7989360000655	23.4387045434674	24.6404808684917	23.3887042585147	23.0493550481225	23.3240252336673
A0A8C0Q5I8(--)	25.5353135887128	26.0003253544859	26.5886368705258	25.6230748180476	25.2299336243854	25.7450419527652
A0A8C0Q5M8(--)	29.8966313260688	30.3385175881154	30.1687785300792	30.4062885158507	30.3479438859114	30.2588966519541
A0A8C0Q5P7(SNAPIN)	22.9658597209176	23.6561730190364	24.5138384737572	24.0203016011989	22.2893824323936	23.2139312796199
A0A8C0Q5W3(--)	24.320896854455	22.9204247893792	24.506660060015	24.0372225721319	23.9011402752055	23.117098366696
A0A8C0Q5Y6(DGKA)	29.0922971973418	29.1350634040216	28.8073486323927	28.9107650875866	28.9832125647233	28.8610341193008
A0A8C0Q6B5(--)	30.4415414606332	30.2326074192273	30.515685493168	30.4358910176161	30.7604983969757	30.4195090658777
A0A8C0Q6B9(TM9SF1)	30.0582730421674	29.2270620225445	29.2519629858196	23.2489528372934	29.082432836852	29.0952685564084
A0A8C0Q6E5(--)	22.8350270954811	24.2567526264165	24.0624811005006	23.8830767735766	22.4141479301974	22.7664370058347
A0A8C0Q6H1(GK5)	23.8916018737053	23.4219927295672	23.1683379138136	24.9331456547137	24.1077104800303	22.3833006328245
A0A8C0Q6J6(--)	29.7702052479221	29.804905014013	29.842795753929	29.8711771661307	29.6146860050169	29.8591391476047
A0A8C0Q6M9(--)	22.5176796091923	23.1878302758185	23.572787672279	22.8288174340943	22.5757707651334	22.5548890471852
A0A8C0Q6V1(FAM135A)	23.7084095125917	23.4268855778207	22.4727533825371	23.4162223170577	24.7149490695079	21.7314988301721
A0A8C0Q6X1(--)	27.9584239456688	27.9266007618017	27.8183016025004	28.1364820073803	28.0235328028095	27.9465932745973
A0A8C0Q6X7(IPO11)	27.2812699930687	27.1010927664742	27.6855206882023	27.1854633162742	27.1336923931546	27.3086923184537
A0A8C0Q7G1(--)	27.5112616327829	27.4700291332422	27.6637020687794	28.2075533521933	27.7317566503756	28.1649965130726
A0A8C0Q7G6(WDR92)	24.8240567431478	25.1674870568864	24.672388220219	25.3972818889201	24.5913219116683	24.7562855148988
A0A8C0Q7G9(--)	23.1087155246169	23.5259387142932	22.9593441306392	22.2565581451309	24.0352651360631	23.4604180005322
A0A8C0Q7I6(HDGFL2)	27.9784197344781	27.8295350009736	27.4264641448076	27.5015001069749	27.519608540408	27.5116386601053
A0A8C0Q7J0(--)	30.114335343255	30.0063790304846	30.0623965034693	30.1556908651553	29.9616839002322	30.0090519261837
A0A8C0Q7T4(--)	27.6141418666718	27.1367264532443	27.4311753158635	27.0098795193313	27.350517453218	27.290175818442
A0A8C0Q7Z9(GEMIN5)	23.2919906890067	24.5360633063124	22.8978050277914	22.8783256787323	23.783533646881	23.7415366978445
A0A8C0Q8A0(--)	22.5777077133901	22.7574876355719	22.7574463619052	22.2783557939195	23.9080719073532	22.4483827123361
A0A8C0Q8E6(GRPEL2)	22.925949460756	25.0682447765947	24.3752905319154	24.0132968388695	23.5021529342159	23.6649846195144
A0A8C0Q8H3(RPS26)	23.3211559853106	22.9759017741206	23.7853746875356	23.7770607728811	24.1785920100507	22.6634681730412
A0A8C0Q8H8(--)	25.1683290372504	25.3808327907886	25.3941117398546	25.5131608481602	23.070259926669	24.0461854620782
A0A8C0Q8N2(--)	26.351478199307	26.803658558659	27.051547178979	26.1099446034598	26.4326414209014	26.6318695601186
A0A8C0Q8R1(TCAF2)	27.3270598624268	27.2992017287223	27.2609613000333	27.1118755892936	27.3620211209897	26.9296512164488
A0A8C0Q8U1(NOP9)	28.0082772961175	27.9660374209151	27.7512367528206	27.8487616062491	27.3504331467145	28.0360624911024
A0A8C0Q8X0(PA2G4)	30.876134230749	31.0267018211971	30.7503903772417	31.2371743589096	31.0196942615124	31.1293381486156
A0A8C0Q8X1(GNG12)	28.5513116951048	26.0168869911754	23.6331194757026	28.5764342923321	25.1921588440552	22.996921278753
A0A8C0Q9E7(HSPA14)	26.5448939398219	23.5895349149658	26.306972973729	26.9647712952614	26.5375665495567	27.0700963707464
A0A8C0Q9L4(--)	23.7774338037689	24.5835386992662	23.4548187458184	23.1200551943048	22.6556203988885	22.9001523379166
A0A8C0Q9X4(--)	27.5715242143803	27.4878446941142	27.1861248212337	27.2389970945164	27.2011628210075	27.3723547017374
A0A8C0Q9X8(IFGGC1)	25.2506806623868	25.4147071687832	25.9273470243304	26.8420614016129	26.9500469652901	27.0270710869828
A0A8C0Q9Z0(IFT74)	22.2633885427745	22.1442030034827	24.0994554936153	24.0273806016563	22.8888392375394	21.4392545229651
A0A8C0Q020(TSR3)	25.4223312174017	23.0528372607143	24.0339760999494	23.560171323321	21.1905535029882	23.5229073215344
A0A8C0Q027(MICAL3)	23.1118386350921	23.9501777202791	23.1909615898156	23.7423412096981	22.8327251069196	23.1254438460051
A0A8C0Q054(--)	23.8333390053823	22.1944526865969	22.8772316175286	23.8592006298433	22.4893952444738	23.4214215300564
A0A8C0Q070(CANT1)	27.1220846655397	26.9289738948209	26.9771644338924	27.4008847768933	27.3026046216239	27.1552807104496
A0A8C0Q119(VCL)	32.8421176152559	32.875932907013	32.8294140253297	32.6621023908756	32.8367863222957	32.6897501352095
A0A8C0Q148(--)	22.9885263549859	23.8035330719953	22.1668549449907	22.9728572465629	23.0629006762891	24.8462174595205
A0A8C0Q185(--)	25.3350408180501	25.0025159748424	24.8258042878256	23.7954924272003	24.4461958422036	24.1908410563618
A0A8C0Q301(ACTG1)	35.6397633509817	35.7594074372117	35.270026412455	35.5746637622148	35.687029946247	35.8350268059234
A0A8C0Q310(--)	25.9995298948311	25.3394990986195	25.8153359935101	25.96219156891	25.9662464999767	26.0470388506936
A0A8C0Q319(AGRN)	25.198504992627	25.2600460380954	25.5560789299792	25.722001784246	24.5355212454301	25.7072512710632
A0A8C0Q321(--)	23.488220680779	23.7422569777084	22.7003666274522	23.3930538303006	23.2598496362758	23.3064806583469
A0A8C0Q401(ZSWIM8)	27.1998532358452	26.974759941601	26.9159300597729	22.9267120487194	26.9111366694194	24.5816692464884
A0A8C0Q451(PLAA)	28.0754109235208	27.9768367844627	27.8631925370743	27.7577992473747	27.9196851540843	27.8713240696144
A0A8C0Q454(--)	23.6610273026032	25.8675939689857	26.3119170716693	25.6646517011693	26.4664083496129	25.6979252055435
A0A8C0Q556(LOC478038)	23.514665172683	23.1743366135619	23.1422523658285	24.0995517822527	23.5652064390621	23.4986194991392
A0A8C0Q608(ARL6IP1)	25.5147566666486	25.5038216141965	25.4120922157124	25.9086423788098	25.8017113187493	25.9384500171054
A0A8C0Q672(--)	23.766059568169	22.283098290151	23.460044100835	24.7692147772656	23.2023652944769	23.8048346679896
A0A8C0Q770(--)	26.6211472948335	27.3317649113508	27.2306849851183	27.0010988944865	27.2230616225834	26.6628876003492
A0A8C0Q790(--)	26.4772589952327	22.7820207467583	26.3069034621694	26.5492343800722	25.864739878607	26.3914427651389
A0A8C0Q803(GGCX)	27.8091287903118	27.6843840497148	27.8218936541277	27.8273558857875	27.7295542598891	27.5764342923321
A0A8C0Q817(PRMT9)	24.0845631748166	23.3277109776817	24.4339518945381	24.2769886774939	23.8529096821625	24.0909555635373
A0A8C0Q851(VAPA)	26.8949270881032	26.6232423071203	26.5398307849797	26.5910650494758	26.4463378451825	26.3407558164895
A0A8C0Q860(ARHGEF16)	25.6015874135886	24.9443606912968	24.9531371299012	24.4060695096791	25.062211200733	24.8880434683007
A0A8C0Q909(--)	26.5660601950461	26.1383680559712	26.2338144965222	25.9486442042919	26.3012269807672	25.8149938852314
A0A8C0Q930(--)	25.6173405616955	25.3271455458739	25.1333984355265	25.6238283657961	25.4457855328443	22.629306525696
A0A8C0Q933(CDKN2B)	23.259930564287	23.8788840814705	23.8724594799717	22.6299920269232	22.8960004974223	23.4596397339029
A0A8C0Q988(UGP2)	23.0701449231722	24.0185816646966	23.9052163532539	23.1845106534378	23.6573674096562	23.5674017142947
A0A8C0QA04(LMCD1)	21.615957279162	23.2804180557661	23.98603892518	23.6322527581248	21.6312090350138	22.7253324416298
A0A8C0QA20(DIS3)	28.3875532785502	28.8441585601768	28.5057457836052	28.3134575527802	28.5065026271022	27.8516831891707
A0A8C0QA45(ADD1)	24.2192624822589	23.3783809470859	23.3778322690097	24.536529438828	24.1388874798044	22.7733904738626
A0A8C0QA74(CYFIP2)	23.2793466993176	23.3710668572884	22.7678458398747	24.7575409670616	24.1900352529298	22.8977058773179
A0A8C0QA81(--)	23.6206240151661	23.513929038036	22.8819624150548	22.4329298235708	23.7141735882462	23.3058011051696
A0A8C0QAK9(--)	23.6891853875873	24.4715128673089	26.5904940808165	26.3010176037276	26.1282542922858	26.7909169890899
A0A8C0QAL6(MAP2K2)	22.9777842197012	23.0060669132756	22.5848174320759	23.6388880972111	24.2797355910349	22.8181211723538
A0A8C0QAT8(--)	30.2815132078901	29.6051426594366	29.9658173049532	29.8182254028796	29.5018037842988	30.0335442402734
A0A8C0QAU4(TPR)	30.384427534038	30.2525946979171	30.3088875689463	30.2620373359145	30.311921401168	30.2934027116113
A0A8C0QAZ7(--)	23.5603421645258	23.343936794351	24.1641525849755	23.8842748769544	23.0776104556839	23.7810675010444
A0A8C0QB01(--)	24.5006602161956	23.5274456245148	22.6265318807828	23.8468701987158	24.1029737372452	22.7799501964106
A0A8C0QB09(--)	23.5267902304197	22.610194629474	22.4814074443908	24.0685725521144	23.1905701658761	24.107596104412
A0A8C0QB70(RPL5)	23.4223583983237	22.8802813269048	24.0175174629949	24.7955428791318	23.3340736410353	23.0050741766125
A0A8C0QBE5(--)	25.3527581996607	25.3941771741362	22.6770034889744	25.304520667236	25.5326113279225	22.2716234616741
A0A8C0QBL1(UTP3)	26.5157794706322	26.3603474606618	26.4913356797423	26.547249697357	26.4909686051164	26.1651690739294
A0A8C0QBV2(APBA3)	23.5514510543945	23.6061183953896	24.1801793028267	23.2495592442347	23.0981853289351	22.3837850871772
A0A8C0QC16(PNO1)	24.16981220903	23.75293579696	23.862301875296	22.7353709304763	22.7151511442184	22.4163331858344
A0A8C0QC20(TJP3)	26.66329489204	25.6165555740907	26.2544341113508	26.1491676686938	26.1312409141605	26.9599167035135
A0A8C0QC25(NFX1)	22.8713438887405	24.214490421787	24.9782095637866	22.9958769143176	23.4565708062414	23.5805158022893
A0A8C0QC27(--)	27.0885111902331	26.5520376827281	26.5473379634783	23.1054457799056	27.1876356945655	26.6427881262185
A0A8C0QC85(--)	26.7695118112152	26.5036093439039	26.3812289813875	26.2221772795685	26.0420988589467	26.4303140815391
A0A8C0QCI3(GFPT1)	29.1643971831257	29.2553664471672	29.3301412650501	29.0480165048358	29.2473747820589	29.0975307404996
A0A8C0QCP1(--)	26.9883688324676	27.0524803246775	27.2322414387482	27.2594355407262	27.140144353542	27.09194425676
A0A8C0QCZ8(EPN1)	25.7515177036045	25.6988525833072	25.8329182069751	26.3021513660519	26.0112026816929	25.987436641826
A0A8C0QD05(--)	23.0462318274416	23.1750223528243	23.3341337918647	22.3369321383713	24.0170557892104	23.3667149844901
A0A8C0QD97(MOCS2)	24.9037217720248	24.4176269778293	23.3431965693028	22.2424667790484	22.9182887910729	22.3526818497786
A0A8C0QDA9(TMSB10)	33.0442198382908	32.696295054124	32.9481505478097	22.8607796119102	23.9924587685111	22.9453970182839
A0A8C0QDE1(--)	23.7389234913818	23.665790435545	24.004305878519	23.7396446586254	23.0293529447789	23.9298543509444
A0A8C0QDH1(DIAPH3)	27.1273098625706	27.1524788909729	27.4081932780393	26.8498355284167	27.1308482906608	27.2026580355898
A0A8C0QDH8(--)	23.3472271559808	22.9168375848517	23.4527625792306	22.9325981345558	22.6515137651225	23.1605776205649
A0A8C0QDL4(SELENOF)	28.2703495132189	22.4431742864633	22.9683934646537	22.6105047950704	23.3322834230703	27.8627788441281
A0A8C0QDM0(--)	24.4054735136559	22.2167859340724	22.5445413132973	23.5004737215065	22.719219107847	23.815494685558
A0A8C0QDP1(IKBIP)	22.4016929214855	24.1911609595209	23.5224577676014	22.4045270369064	23.1682746875898	24.4723730454643
A0A8C0QDR9(NOP14)	26.0419944572995	26.6547175263718	26.7152871271145	26.1158488637436	26.4165766965566	24.0242834328468
A0A8C0QDU0(U2SURP)	27.5478968568756	26.9547130090708	27.353633335497	27.3162228271404	27.168156853966	27.7265691935182
A0A8C0QDX9(FXR2)	26.2191886134362	26.0315369864791	26.0774497806166	26.1358071218061	25.3593423317027	25.4330395617042
A0A8C0QDY9(ITSN2)	25.4180898837145	25.3325504418542	25.3445871377532	25.5802928458972	25.6385687086954	25.5927195818747
A0A8C0QED5(TPBG)	25.7288928865942	25.6545536520343	25.5826489705665	26.1522854613231	26.035674547246	25.5301719807147
A0A8C0QEE7(SPTLC1)	28.099839534893	27.4193282279256	28.1888149643927	27.2576384614693	27.885706705351	28.2311887274203
A0A8C0QEG7(FBXO6)	25.7354155420463	25.6150123895401	25.4372372357789	25.6858949142952	25.5018493303846	25.4502610617494
A0A8C0QEL7(GPAT4)	25.144643618763	23.6738349126703	24.2954404941817	24.6634034837408	22.4013823179632	24.483638180315
A0A8C0QEN7(--)	27.5325221561626	26.9912915696221	27.5448055240405	27.536010603749	26.813967073378	27.7407257340158
A0A8C0QEP7(RASAL2)	25.9780596295182	26.2257114037662	25.8701366613835	26.4468741747759	25.9711237400953	26.2031809948046
A0A8C0QEU8(--)	28.0888649715764	28.1307501180881	27.8790594041779	27.604135345053	27.8356311171094	27.6341568572586
A0A8C0QEW1(RAB3IP)	23.2157022709918	23.392059289745	23.1860274231076	22.5981749608305	22.8556949150886	23.8319934145047
A0A8C0QEY6(ZCCHC10)	23.5867974817287	23.286421753715	23.7157692985474	22.9309817260936	23.8905375579702	22.6431240122545
A0A8C0QF43(--)	23.5356701308198	24.5033032466009	23.6444359771763	24.415319526371	23.3490029944169	23.0576617577616
A0A8C0QF85(PPP6R3)	27.4423722896825	27.4060046125764	27.7320802479458	27.3368802519216	27.6930533165943	27.3388363335689
A0A8C0QFA4(--)	22.6840353963507	24.2540128908344	24.3011945550552	23.3208465106959	23.2715605964369	21.7899659097855
A0A8C0QFD6(DDB1)	29.0164035258533	29.2897582097829	28.8894251433411	28.6532146477426	28.9858201401578	28.8695014082913
A0A8C0QFD7(SAR1B)	28.1704986979203	27.7354413669448	28.0421823748251	28.4432816966586	28.1292275883287	28.2779050018824
A0A8C0QFE7(PWP1)	26.745093258622	26.7955070197481	26.7266341519838	26.5732012962298	26.4160450946597	26.7707723574211
A0A8C0QFF9(--)	25.5469554379448	25.6430084102272	25.8541470258327	26.0786717132483	25.610570036941	25.9865038484642
A0A8C0QFJ5(LETM1)	28.8545691455051	28.8098954228322	29.0282573729777	28.7021333612959	28.7295542598891	28.8912228221423
A0A8C0QFJ9(--)	23.3525300574406	22.8267409706648	23.8501258094235	23.961670287802	23.7085403634804	22.0833070245362
A0A8C0QFQ6(PCNA)	31.2871399077219	31.1860657706211	31.2303757834191	31.6937014163868	31.5017088920015	31.4569425566635
A0A8C0QFV5(--)	25.1208792000874	24.973424811944	24.8835759080735	25.3320723437915	25.5614788448863	25.3311498498617
A0A8C0QFY3(TIA1)	28.5827638051071	28.7028929612983	28.6969707089459	28.7695748646905	28.9470951300616	28.4835843680594
A0A8C0QFZ2(CSNK2A2)	26.9648814372656	26.3655295004454	26.9417889420445	26.0261424673042	27.4314144564074	26.9479311680851
A0A8C0QG16(--)	22.6372135669314	25.0453940655323	25.3728196373009	25.3606823480915	25.4379674008516	25.1237232730437
A0A8C0QG54(--)	28.4261041859638	28.6459171329559	28.7800976219887	28.5288017584103	28.5684469078904	28.6990578506515
A0A8C0QG63(--)	25.2571708539623	25.0943022772167	24.8918022410186	25.3074073451127	25.1547594044463	25.0212785665449
A0A8C0QG89(CNPY3)	23.8048333704743	22.5760476596146	24.1967241828764	22.6259599548635	23.8792400335408	22.4669565622588
A0A8C0QGB4(KIF3C)	24.0475195564357	24.2528473053264	23.5071783579911	24.0690720930741	23.75363518747	22.0847789819399
A0A8C0QGC6(DHRS1)	24.7661281061043	24.5791133390331	24.3698614209033	25.0920854433541	24.531600391763	24.8184600848211
A0A8C0QGD7(LSM8)	21.8887056300852	24.1790208173647	23.9895556368944	23.4229994907649	22.2082372163194	23.1728367082845
A0A8C0QGG1(--)	23.7293079013517	23.8393809840072	23.3022744295388	22.0876870017919	23.7377299124003	24.2559682288903
A0A8C0QGH7(--)	33.7235453902229	33.9291891200139	33.7855603191734	33.4150064963857	33.5520175213375	33.5474280629073
A0A8C0QGP9(TRIM17)	24.1459570292082	23.9805022145221	23.3628284337081	24.0062452556187	24.1493421331491	22.9337489397732
A0A8C0QGU9(--)	24.10948636152	23.145714805823	23.1391959656394	24.5058704965193	23.1889240766592	23.7353574294635
A0A8C0QGX6(DPYSL3)	22.5304888693452	23.7331166174692	23.5104146117677	23.6927333915381	23.9493784258122	23.7037839345094
A0A8C0QH12(--)	23.6365942341125	22.1668012025522	22.7444585557722	22.0435887700601	23.3637987453402	23.9043972688681
A0A8C0QH27(PPID)	28.2610061508887	28.4560711067733	28.5040414326505	27.7954450895453	28.1467132389195	28.1452560692035
A0A8C0QH45(ARHGEF7)	25.4576686891382	25.4687403679244	25.4747241543545	25.5486319132124	25.733115272681	25.3203780427675
A0A8C0QH95(IRF2BP1)	23.7703937849227	23.0459232457108	22.682842512052	24.3161109918151	23.1247197353255	25.6071869348317
A0A8C0QHA4(--)	28.5078261485882	28.2919767441482	28.4144571776073	28.4345196816242	28.5556694639523	28.2663334717254
A0A8C0QHB8(ATR)	24.1030156123734	23.7580742937157	23.2742550018888	24.2577961930329	23.2402647292141	22.4428900866844
A0A8C0QHL4(--)	29.2384960717502	28.8976413641444	29.2239822371517	28.8269014888743	29.1406075880306	29.1820801776416
A0A8C0QHV0(MUL1)	23.2095886548527	23.4292869720291	22.5561073377402	24.4980793251821	24.9694770431661	22.3946849219304
A0A8C0QI29(HADHA)	31.7974178077851	31.9446120294643	31.7847611447118	31.7064791420491	31.7885775944353	31.6530950333316
A0A8C0QI36(PCM1)	27.2664228386558	26.7486801421199	27.0974805082599	26.7864369525844	26.6264487621234	26.7252043896748
A0A8C0QI65(NUB1)	27.1062945570303	27.5883509335432	27.1640374656127	27.3021688015919	27.6697284009004	27.3156183761193
A0A8C0QIL2(--)	22.9191883719456	22.6466895414307	23.5239902161655	23.3097956930469	23.71338322504	23.7532787843588
A0A8C0QIR3(HADHB)	29.9640276167107	29.7868263965174	30.0490818093296	30.1380945852016	30.0305217874723	30.1705703270898
A0A8C0QJ80(VKORC1L1)	26.8625423948871	26.7574813681092	27.032336018893	27.2400896315174	26.8843680472241	26.9993793531138
A0A8C0QJA2(--)	26.05955257609	26.1361788369762	26.1059350367292	26.3785029711775	26.3233706518435	26.6152650236307
A0A8C0QJD0(--)	26.3798253163769	25.3785525810021	25.3730852475087	25.733115272681	25.5690339128203	25.7240855877258
A0A8C0QJG2(--)	23.4477997649869	24.1336889808497	23.9781775205945	22.4671646446408	24.6217756643733	24.329623967712
A0A8C0QJH1(USP38)	23.6261903740375	24.2293588574763	22.8917212996813	23.4317011253414	23.0165003523393	24.2403857970259
A0A8C0QJM0(ITGA1)	23.9161079810039	22.8679753347279	23.4957464274617	23.315678336514	22.4814718769945	23.140902492178
A0A8C0QJM9(CAVIN1)	22.0013181605847	23.3564275888142	22.4660391341186	24.6252878552763	22.9191668651921	23.2955534058981
A0A8C0QJN9(LIPE)	25.8232793766357	25.2817829072906	24.0664502500422	24.9009493342658	24.8300671733259	24.7592351885283
A0A8C0QJQ1(ARF1)	30.8391352697834	30.915346004424	30.702645309587	30.6795936539224	30.8109986584675	30.9378946478491
A0A8C0QJT0(NCCRP1)	23.4917943917238	24.7527175137564	24.0163131901926	23.3509210014917	23.9208892648786	22.8518701416914
A0A8C0QK16(--)	28.2246723127596	28.202891522949	28.0073151073851	27.9760719796217	28.0564136325776	27.8935969621019
A0A8C0QK32(RNASEH2B)	22.2726292386591	23.9494271985461	23.2312603760935	22.2512365347421	23.4401605577189	22.3549849918041
A0A8C0QKG0(--)	24.2729571396274	26.0015928835483	24.4514777796216	25.8916168522956	23.3168073827119	25.2279525552322
A0A8C0QKP0(--)	24.022638425853	24.0355928878865	23.4891662515684	23.5493292957467	23.9816592010784	23.7348359637331
A0A8C0QKX4(ST3GAL1)	21.5696887574082	23.1342140658796	24.6643660834338	23.7914362705363	22.8254576007041	22.2039056608203
A0A8C0QL42(--)	25.60611396317	26.0360939414381	24.7662797851289	25.7212195813203	25.5757709643657	25.9507812008858
A0A8C0QL93(--)	25.315169191364	25.315134632897	25.2318387529605	25.2424539605095	25.7031636785298	22.9203963298533
A0A8C0QLT0(--)	26.9325826078187	26.9602482178287	26.9684015489097	28.1360419004244	27.9972808872298	27.8233522725425
A0A8C0QM00(--)	23.6238880708669	22.9077856708385	23.6786133388973	23.8320164414644	23.0839267038678	22.2859389143039
A0A8C0QM52(MRPL53)	25.4700756935701	23.6998594124607	25.4368561333378	24.0336084345443	25.5344826628203	23.7506615730929
A0A8C0QM78(RIGI)	28.6323203752303	29.1198606863096	29.0346727503181	29.4295800317502	29.3443077614406	29.636699813893
A0A8C0QMB2(DFFA)	24.7597431439736	24.6398661832984	24.786062987479	23.8855787135012	22.8486938134964	24.5436261288872
A0A8C0QMJ0(ITGA1)	27.8692660583656	28.308865875752	28.1319277482801	28.4194086031472	28.2734653903013	28.1011428731006
A0A8C0QMU4(CSNK1D)	26.0649060397897	26.0960129551574	26.2686730597667	26.1404759470415	25.4186046493561	26.1970429725563
A0A8C0QMZ4(LOC100855593)	23.8064477584374	22.2362025212423	23.3395397155136	23.1571932527532	24.3421514379486	21.9551344122471
A0A8C0QN06(VAPA)	23.938201273162	22.8614776722239	24.116345908167	23.6110743116389	23.3061754438918	22.5032423027732
A0A8C0QN12(RPF2)	26.9962574509005	25.5381588496947	23.8047031202555	23.7284530956107	26.5285633259773	26.9965807197611
A0A8C0QN20(--)	28.8501336983136	28.93021540833	29.1457419559927	28.7500548834846	28.9749513548119	28.7308825742097
A0A8C0QN38(LOC102151856)	21.6043641742511	23.9772447119265	23.1030485423605	22.7516540937746	22.9275880417622	23.2991599278145
A0A8C0QN72(SEC24A)	26.9086194754348	26.610485556004	26.3643275883729	27.0929524294362	26.8669104450725	26.9992718136973
A0A8C0QNB1(--)	24.0641534033113	22.3735771914568	23.9160794471015	25.9049502442956	25.8765441122497	25.6075820391098
A0A8C0QNF4(DOK1)	25.4208224746059	25.2244607246621	25.7351830971552	26.0042317839714	25.6318418130484	25.6173685890691
A0A8C0QNF5(--)	23.0236318136363	22.6991942083486	23.869941320668	22.909403003306	24.2132755484463	23.7480945327871
A0A8C0QNF6(NADK2)	24.2079163423445	24.5780192758073	24.2218455111317	24.4176393130598	24.7928788430656	23.899106105395
A0A8C0QNK0(RAB3A)	26.4713477610227	23.320618718733	26.6982962281873	22.4246714651786	26.2871134804603	21.899459156784
A0A8C0QNL8(RPS3A)	30.1152039507974	30.0732925593923	30.5524298573687	30.3388363335689	30.3110552427684	30.5524298573687
A0A8C0QNY0(ANXA10)	29.8825909522528	29.8318920007059	29.7260006821486	29.8945802169236	29.7671453143629	29.8117796069195
A0A8C0QP08(--)	27.6147035544503	27.5648544565831	27.3135440478815	27.192817286791	27.0287579565593	27.2005081770209
A0A8C0QP29(EIF3L)	30.404563956654	30.1673434884746	30.463924494613	30.5544440276984	30.4218177799513	30.4715997144551
A0A8C0QP73(--)	23.4903893738928	23.2809453310654	23.7031968219544	26.8851830305235	25.9463924835203	26.6438892100658
A0A8C0QPQ7(--)	26.5714374157175	26.3429778659962	26.5094052220796	26.3933099289555	26.1284706370475	26.276361566499
A0A8C0QPR1(LARS1)	30.2993109204	30.3115966527049	30.3884363077045	30.1758134634297	30.1455233271881	30.0841069385694
A0A8C0QQ52(APPL2)	23.1474495108555	22.341051594636	23.2317199204165	23.0830159715055	23.2881684848933	24.316872706072
A0A8C0QQ82(--)	25.9385846198866	25.8101222679415	25.78001624765	26.37238791639	25.887555502186	25.7701674326947
A0A8C0QQC6(--)	23.9087127855428	23.8062167310209	23.4296735444158	23.761633621272	24.3457989996676	24.1190964648478
A0A8C0QQI7(--)	23.1126746909769	22.8152725992185	24.0302431275374	22.8648810349618	22.6077292969884	23.7602617340396
A0A8C0QQJ3(--)	23.6781654669744	23.37416920571	24.1891458358003	22.5752621312486	24.3730122280182	23.4186193201079
A0A8C0QQT1(ABCA1)	23.0851412987583	23.3492386978222	23.6546992382474	23.0721979360401	23.4467796247171	22.9740083525077
A0A8C0QQZ0(CACTIN)	22.6271906325969	23.9274278131047	22.9405710721728	23.8044344005899	22.9165974694171	23.23272239149
A0A8C0QRC0(LOC611500)	24.1292051597468	25.3803043673536	24.3539361434918	25.3578668746836	25.4471107274025	24.8460374202135
A0A8C0QRL7(TRIM54)	31.3542115594558	31.1660866550642	31.226820933336	31.2087978419725	31.0856271653075	31.1237997288433
A0A8C0QRU1(GJB3)	23.8232248391106	23.4337730333728	23.9494100254441	22.7902365347446	22.5495933013609	22.8475325772591
A0A8C0R9A2(--)	24.4646291358038	25.8613595670428	26.0782645173548	25.8350889430476	26.1969304480818	25.5168015500088
A0A8C0R9E5(--)	23.382465141352	23.3895178395296	23.5590324155073	23.9641854305748	25.0807362244333	23.1008533530138
A0A8C0R9H0(--)	24.07375830209	24.5476353829896	24.1973449526154	22.9629882943927	22.7897161099681	24.0508539930917
A0A8C0R9J3(--)	24.8642439650962	25.1852931659622	24.8238624407851	24.8448409770266	24.8552407151661	22.8714931551271
A0A8C0R9N6(--)	24.6284477731574	23.7172202635227	22.4269678874815	23.9321597466085	22.966809815647	22.7430646554489
A0A8C0R9V3(SMG5)	23.1563695643335	23.8801161224658	22.9811102733765	22.2459552458583	22.9280025319324	23.665973258102
A0A8C0R9X5(--)	22.4770647557213	23.7838969102809	23.8064530253967	22.3927565958201	24.0672195576873	22.2508487462628
A0A8C0R971(UQCRFS1)	23.1838494834106	23.8465163043651	22.5875941684198	22.9046967529505	23.6230745981053	23.2131042965104
A0A8C0RAA7(IQGAP1)	32.0851206010323	32.1355894283272	31.8982182114295	32.2414711885077	32.090115146139	32.0395375338541
A0A8C0RAF5(NINJ1)	23.2003583060257	24.3411366562072	25.2389126351496	22.7185096577152	22.9050460540408	23.7631166296352
A0A8C0RAM1(--)	27.8816869988268	28.431812935913	28.0758699176519	28.1431648892935	28.09194425676	27.9289174369956
A0A8C0RAM5(--)	30.7274458861192	30.5322248771505	30.5671960082987	30.6635663559679	30.6422028334379	30.7176748020984
A0A8C0RAN0(--)	23.4389026507869	23.4395195090355	22.9115330610633	23.9306343971769	23.3612757125605	23.6464847711507
A0A8C0RAY8(CIB1)	26.0616551496772	26.037288546443	25.8805431236039	26.1599832486444	25.9710360076027	25.7148156667023
A0A8C0RB10(ETV3)	24.4568299353652	23.6336826828015	23.7512203358961	23.6969427855136	24.2073098551593	23.2925218449022
A0A8C0RB18(CLDN6)	27.2711513817199	28.0480165048358	27.7477202438559	26.924903273618	27.6297870475486	23.3467637146093
A0A8C0RB34(POU2F3)	23.1272386345981	24.7514729097057	22.3451662848092	25.3727864325863	23.2158881515106	25.6585904622995
A0A8C0RB66(MAP2K3)	27.5707283644341	27.8337024607121	27.4675437360564	27.6726310050733	27.8219544593472	27.7834425139948
A0A8C0RBE7(CEP192)	27.710040003524	27.7833176107402	27.9391004809062	27.8043973288591	27.74912787617	27.7848781247279
A0A8C0RBF6(--)	23.5832627427021	23.1333785674444	24.88750029597	24.2034812872318	23.9860409894673	23.3617517252249
A0A8C0RBJ7(RPS19)	30.2039650783617	30.5700949883202	30.5888870189055	30.5819023231701	30.7031405705053	30.2401351359424
A0A8C0RC03(MARVELD2)	23.1914596863022	24.312183544939	23.9313122831639	22.3045624985719	22.8743657255749	23.3973199261705
A0A8C0RC87(SYMPK)	27.7023315563791	27.7771840665571	27.7064873758814	27.8607677892582	27.4912133319108	27.9384836689781
A0A8C0RCE1(--)	23.3533071778147	23.0835089141544	23.1299473817061	23.710194162818	23.9043974404035	22.2699359312726
A0A8C0RCF1(NANS)	28.4977748627897	28.4769964441479	28.526191759692	27.9033994841047	28.0228452636894	28.0828388581143
A0A8C0RCH3(--)	27.0413469984028	27.2180801269884	27.0092388435569	27.4775369384295	27.0109466804428	27.393375399613
A0A8C0RCM8(USP15)	27.2999004126955	27.0067802806724	27.2307765877115	27.1370197336195	27.2093673903345	27.1736946709821
A0A8C0RCS5(--)	26.2695471987812	26.5134620811266	26.8417015824214	23.5353826310723	27.3005114837291	23.5671754693773
A0A8C0RCS9(--)	23.5448141903116	24.5834962957497	23.6309376333589	24.3234050135884	23.6273636906049	22.7693903842776
A0A8C0RCU5(--)	24.0675958544861	23.8372082871052	23.5105072824176	23.6450444443789	23.8813836101065	24.2384869606346
A0A8C0RCZ1(FNBP4)	24.2063045951117	23.0452073672833	23.0028831818764	23.5323769758995	24.2774759729972	21.5458324811835
A0A8C0RD15(SF1)	23.419098759429	22.9493227812566	22.3506773806179	23.7052883616946	24.3740399975678	22.302164000195
A0A8C0RD23(CENPF)	23.8049240307122	24.1473711098983	22.7579069264137	22.2891369584272	23.2967968026629	23.2344343442203
A0A8C0RD92(--)	29.5833737103868	30.0182355872349	29.4979461307914	29.6294396696747	29.9175527769298	29.813646044742
A0A8C0RDD1(FBXO7)	23.8479845037428	24.1011062604737	22.872992854482	23.6667124473003	23.2029683384938	23.0543425892179
A0A8C0RDD6(TAGLN)	27.1200090582993	27.1475383155831	27.1504465850283	26.6660072354613	27.1793062419831	27.0175455183978
A0A8C0RDH2(--)	23.9366347837001	23.8336191863426	24.1999132972833	23.1637494640963	24.0313628105075	24.3989351930795
A0A8C0RDL4(HARS1)	29.1603632147023	28.7905131121444	29.1750282067018	28.8603534003307	29.0917677540851	28.9453657813532
A0A8C0RDP7(--)	22.965315555533	23.653325415597	23.763500819819	23.3936593347707	23.9439373977481	24.5204930361978
A0A8C0RDW9(ARHGAP8)	24.30924762833	24.2108169803415	23.8019332889076	24.2367365594805	24.3180346621935	23.5792284553341
A0A8C0RDZ0(C13H8orf33)	24.4011117400204	23.633045624793	23.2227188840579	23.0390507579227	22.6892035164779	22.4209756469806
A0A8C0RDZ3(DOCK4)	24.2806507157153	24.8065772601698	24.5314814115113	23.8853925232653	24.3929661592503	24.5443338816708
A0A8C0RE12(BUD13)	23.0914866050332	22.5491724376137	23.2964935649572	23.7659177358637	23.8355466397077	22.7880039243352
A0A8C0RE16(TMEM201)	23.2709696732053	22.8380065801434	24.1552598929514	23.9225208499539	23.2043219602129	22.2337633654626
A0A8C0REA4(ADK)	28.453365280736	28.3803869462747	28.3739730266815	27.9397170292343	28.1329573867496	28.1051457752375
A0A8C0REQ5(ITGB3)	26.66627818955	25.8253190710447	26.3016630853613	26.6332562336595	26.3972165953065	25.7783877962583
A0A8C0RES2(GTF3C3)	24.2557688313176	22.6484680738663	22.8130166807193	23.1516730707807	22.8391574299069	23.2710352942993
A0A8C0REV4(PGGHG)	24.1840425693137	24.0984030141639	23.8495986411915	23.4570032600855	23.997197389981	22.8999710966355
A0A8C0REW6(RPS6KA2)	22.629013908815	23.3174747561461	25.9262840489192	24.370801914541	21.7516414623987	23.37677305973
A0A8C0RFC0(--)	25.0058170926712	25.4676214695644	25.5846859261096	25.4478674352674	25.296176018065	24.9769678531642
A0A8C0RFH5(PSMD4)	28.436387556957	28.1545566234515	28.1340842435111	28.6522916510615	28.333642642841	28.2594355407262
A0A8C0RFL3(--)	22.7705019336692	25.754579072455	25.3224081905573	25.6966789312038	25.2950550700589	25.3807337261364
A0A8C0RFL6(MRTO4)	27.2283012739085	27.2943890948584	27.3040854257204	26.9420127544932	27.5460575758686	26.6757296648946
A0A8C0RFM4(LMNB2)	22.4541523280784	23.3923269149297	22.8581603274777	21.8838724398236	23.0603118984541	24.3956911983563
A0A8C0RFQ3(LMNB2)	27.3825323408054	26.4848369043593	27.6412038444608	27.2823309933305	27.1996660551714	27.1551841865114
A0A8C0RFY0(TCF25)	23.4585790658682	24.6308590373505	23.9253901411101	23.345703184534	23.7737048559434	22.9746613460052
A0A8C0RGE6(--)	28.9168697500498	29.0405372659547	29.2082048078414	29.7791584081361	29.4204129157815	29.5363441620043
A0A8C0RGG7(--)	23.4474865819135	23.1016674401536	24.2746349122983	24.4580708242509	24.0795244426682	23.1449107458133
A0A8C0RGH7(--)	27.0916416675239	27.4279030827413	27.0698915733807	26.9934527490254	27.0949666636773	27.1302591549931
A0A8C0RGP7(CEP63)	23.5774642039749	24.7858848796925	23.1794174667342	23.0238017440598	22.9031096364205	23.2038927632276
A0A8C0RGX8(--)	23.7001164698172	22.5641214984612	23.7574381067148	22.7482275329681	23.2013261147482	24.5485530985461
A0A8C0RGZ3(--)	27.0526876084481	26.4762548654168	26.5381144356183	27.0316000840776	27.2478953613813	27.1317315433239
A0A8C0RH17(PIBF1)	22.947379617691	24.3295490297541	22.036453688571	23.4253673384734	23.7800272797204	22.7549566796063
A0A8C0RH82(CSK)	28.2003210813079	28.1873525263142	28.0167488747576	28.1616851014157	28.0478085487935	27.9276182968439
A0A8C0RHA8(ACOT9)	29.1843758992262	29.2326988998425	29.3164818000729	29.2318524827358	29.1898519250653	29.0769658128909
A0A8C0RHF3(PCCB)	26.3889658658856	26.3908198398094	26.1047759725973	26.2760597827328	25.8616198723875	25.7395674079472
A0A8C0RHF7(--)	26.5609543344638	25.9628975935048	26.0761248513064	25.9342260891569	26.2620194085581	26.5862045978521
A0A8C0RHJ8(--)	30.2615890851603	30.2372883473773	30.2643883701413	30.0376079880212	30.1880131657976	30.155328969997
A0A8C0RHU2(--)	22.6918218168527	23.6856478315028	23.6714761344209	22.7300255401736	24.1379057005871	23.8719349132694
A0A8C0RHX8(LONP2)	24.0096951863501	23.22493444057	23.665370294726	22.2005025652128	23.0053546991119	23.5718974157029
A0A8C0RI24(MTRR)	24.9704875586165	25.0214056594438	25.041514112389	25.0867511026718	25.2177474149046	25.011330665285
A0A8C0RI60(RSL1D1)	29.1572339320106	28.9954220042556	28.7228291540097	28.9105935559947	29.1448429367299	28.6925545801006
A0A8C0RI85(RPS21)	26.4833460325116	25.5185734416814	26.2330647643067	26.2894020479537	26.0159092674672	26.6853870124977
A0A8C0RI89(ABCC10)	23.8298526063112	23.3646030950844	23.7372726050309	22.9568158793636	23.3618652893939	23.394129010482
A0A8C0RIA3(--)	27.6425127239	27.2887686541842	27.4608429369333	27.5481174131032	27.0007766365556	27.0462479222675
A0A8C0RIC6(DNPEP)	27.4689422987864	27.2007887751043	27.2853329302392	27.5697872481335	27.6089358614602	27.6792245022566
A0A8C0RIE9(--)	29.4006201649137	29.5550660209544	29.6318175339242	29.4009865378098	29.3751337825025	29.5086763431092
A0A8C0RIF8(--)	22.3556045551508	24.3432328165684	24.2483868397726	21.7545534767166	23.6833803099646	23.4282549947627
A0A8C0RIH4(CLINT1)	28.550064196772	28.2678965943397	28.2335219644503	28.3370079033388	28.3351345496213	28.3894829211754
A0A8C0RIK1(SNRNP200)	30.8504318065988	30.9519235290187	30.875914603462	30.8999473706947	30.8626015108305	30.8731297599907
A0A8C0RIL1(SQOR)	28.9431312962153	28.9165281153073	29.1115274065863	29.6813542140885	29.6177188853051	29.4024714303701
A0A8C0RIP4(--)	23.2779075397056	24.5793962822767	22.8457512505678	22.6765122078236	22.6690644569473	24.3458131495803
A0A8C0RIP9(BUD23)	24.8927288274608	24.9739940346939	24.9483322943135	24.8345103993795	23.6309302074273	25.0931741329096
A0A8C0RIS1(--)	22.7555803801186	22.3899742499863	26.7789391702297	23.5325190193184	22.6957806659405	24.3413378338111
A0A8C0RIU4(ABCC5)	21.9893074549101	25.6910360060709	24.366706067301	23.7785211851645	23.4163517410394	23.8152328097568
A0A8C0RJG3(SLC39A7)	25.131594183976	24.9877185304323	25.0245370786483	25.5012115542975	24.7062502226974	25.3708924994654
A0A8C0RJL4(NFXL1)	23.4378848873176	24.548867052165	22.841152398482	25.029684894791	24.1354586163387	24.5506293737827
A0A8C0RJM8(FTSJ3)	23.2883017289855	25.1452447331181	22.4052883715316	23.2856869120852	22.9134534375743	21.6895706673952
A0A8C0RJZ7(--)	24.7987731643428	23.1364316505117	25.2319485875045	23.2304031102562	23.7599184877186	24.6053511033439
A0A8C0RK12(AP3B1)	29.9405573525514	30.2022143054747	30.0196942615124	29.9593363700952	29.9008111737587	30.015047896656
A0A8C0RK53(NDC80)	25.6086257226957	25.7728624355189	25.276361566499	25.7117211603112	25.5368851036438	25.7885542591064
A0A8C0RK65(DDX49)	23.2764583455895	23.4348084610751	23.4568857815786	23.2275229316888	23.7975863307603	23.450773586706
A0A8C0RK80(--)	26.8778315536566	27.3139764456191	27.189050702729	27.1514147068207	27.4767647417398	27.2578182701616
A0A8C0RKC2(KPNA4)	29.1426537915553	29.5059161080126	29.1284657204814	29.113019026902	29.1552807104496	29.7314653504909
A0A8C0RKE6(PDF)	24.8803562823111	23.0469551538492	24.8880567397824	25.3623890658439	23.7409117130231	23.4595009600906
A0A8C0RKG1(EIF3K)	29.6222300977041	29.7451734203708	29.6964401600603	29.41858454477	29.5632367490673	29.6348838737923
A0A8C0RKN1(--)	26.7124035710624	23.4162826183063	27.1347697256408	27.1749329950178	27.1556667416355	26.9611318837568
A0A8C0RKP2(--)	23.4809549490785	23.9554120183967	23.9898914805251	23.640340456006	23.0654787582989	23.4932919284118
A0A8C0RKQ6(--)	31.1789620918765	31.2928544293712	31.4060350334568	31.1623095719511	31.3590385612226	31.0811886854359
A0A8C0RKW9(MYL6)	30.9667800644423	31.0190977093747	30.9060548618727	30.9905749645253	30.9193299766924	30.8638571523123
A0A8C0RKZ6(ZNF593)	23.9155616148176	27.1730274405988	23.9556556181198	22.2731049356499	23.8981616522157	23.2132713026931
A0A8C0RL07(PSMC2)	31.2265338698333	31.05530200777	30.9827095211232	31.023268403461	30.9640276167107	31.142179038617
A0A8C0RLA7(--)	27.0754109235208	26.6563552467719	26.6892585880582	27.0034599223808	25.962279840882	26.6333948277362
A0A8C0RLC3(--)	24.0197101661932	23.5433934010765	23.8657075996781	24.2038904220942	23.0830059843626	23.5555571968345
A0A8C0RLR6(TMED10)	25.5482791329096	25.6669282718144	25.6696067691013	25.5172221958501	24.792332771953	25.29614100162
A0A8C0RLS6(--)	26.2781354884234	25.8713358212469	25.578048077577	25.7489615911715	26.0471845007523	25.7515943170509
A0A8C0RLT3(OPTN)	28.3563227363287	28.2712849831499	28.3626482433821	28.8525168416032	28.6679705006425	28.768439480287
A0A8C0RLY3(EIF2S1)	31.5011394071096	31.2441112262131	31.3157047417718	31.3037806785132	31.3402698172684	31.2113532382285
A0A8C0RM21(--)	23.4740703585426	23.6007747798428	23.8701631990179	23.0689144991279	23.8823758460764	24.2194901299456
A0A8C0RM88(ELOVL5)	22.9378938550426	24.4337498285841	23.3272277494158	23.8499417166467	23.8429121491194	23.2204699084767
A0A8C0RMG2(GAMT)	22.8606905651643	22.0498705565418	24.1141564095468	23.6171723860188	23.0122645058061	23.5015114360912
A0A8C0RML8(--)	24.0296006522847	23.1583621534704	24.1678315627946	22.9180076077997	26.3157565586817	24.199329068747
A0A8C0RN24(DUS1L)	23.2539988585381	23.5699688764416	24.3903594428073	22.5583283374264	22.9920521866345	22.4746050840095
A0A8C0RN94(CUL5)	27.4623260267854	27.2164157987428	27.2310513605988	27.6231725223697	27.4124799153719	27.4773053228176
A0A8C0RNG0(TRMT2A)	25.6409970706925	25.4338991710402	25.8084047152221	26.0067802806724	25.5940874165706	25.671632628171
A0A8C0RNJ7(LAMTOR4)	23.5421786329664	22.9695656186166	22.4526541475789	23.3974779874272	23.6067968783014	23.2243269556841
A0A8C0RNL0(LRP10)	22.6618299190294	24.1632716923413	22.7232804999039	23.6789559689769	23.3157565586817	23.677715390286
A0A8C0RNS4(SUMO1)	26.6964401600603	26.8557872490727	26.4784475992358	26.1711384591815	26.2581957954859	25.7943670782305
A0A8C0RNY9(NOP58)	29.9091347134462	29.3741803730135	29.3191982128832	29.5697510390896	29.6450753754378	29.578847097401
A0A8C0RP34(TNPO2)	26.924450272581	26.6443018999492	26.7747987198207	26.8100487004628	26.7977347383632	26.5844852272553
A0A8C0RP36(--)	23.2197514350897	23.1880984718001	22.9950491023645	23.5831515604726	22.7714796847092	23.9139152127149
A0A8C0RP65(TARDBP)	29.5717592678713	29.5552306213509	29.1668408864927	29.3297350677996	29.4662994299767	29.6375291972558
A0A8C0RP85(--)	30.7558909203228	30.5117329015425	30.7168575500282	30.5749738464398	30.704048107518	31.051547178979
A0A8C0RPA1(BCAT1)	30.5253331570522	30.7092348502049	30.5865625422879	30.5247729233875	30.6861220756438	30.4901806087705
A0A8C0RPG3(POLR1D)	26.0121835992073	23.1986663285496	25.1183464197738	23.4805875569153	22.7551998339126	23.0814991773933
A0A8C0RPG9(RPS2)	31.8537441133496	31.8595316703276	31.6581699202468	31.5833378407422	31.8043973288591	31.8805927492552
A0A8C0RPV5(--)	23.3619876668038	23.1438733120064	23.8020414246384	23.6996579403859	23.2559471634464	23.1920192489677
A0A8C0RPZ2(ATP6V1H)	29.1210472351919	29.0337542624801	29.1081157481726	29.134892098898	28.9155027254106	29.0330190509553
A0A8C0RQ92(DNMT1)	28.0800451515024	28.338028708269	28.3061299200977	28.4473472412489	28.4726264540856	28.2465822355375
A0A8C0RQE6(--)	23.9708743236588	24.2461584709238	21.9468703229207	22.6036488345607	24.1186022638	21.7723087776944
A0A8C0RQQ7(RB1CC1)	23.9354406115173	24.2194102085585	24.2386327315795	23.8634804778438	24.0398421007967	24.067881648798
A0A8C0RR32(TPM4)	23.2693416910985	24.0165416870213	23.3603768887079	23.7432915159984	24.1520676424436	23.7334140426871
A0A8C0RR48(--)	26.232003501641	25.7950115036722	26.05955257609	26.3017851710278	25.4913356797423	25.8870441225057
A0A8C0RR53(--)	28.7837859421973	29.147053033517	29.0694306729856	28.440908126723	28.8638423864106	28.8806657250534
A0A8C0RR54(DOCK5)	27.3863202409199	27.3164818000729	27.4048684404655	27.393457233757	27.0171206965335	27.3894418918106
A0A8C0RR77(KRT89)	33.0291892412571	33.0541215848371	32.9975063496056	32.7702013088821	32.914704695774	32.841761558519
A0A8C0RR86(--)	22.884418729246	23.3791869002657	22.5243007267388	23.4712670642723	23.1797786353697	23.1048372306178
A0A8C0RR91(ADCY6)	23.1599810731425	23.264319737131	23.2390061390247	23.6196342763234	23.968404069953	23.5903325516062
A0A8C0RRA9(LOC477558)	29.0420518791404	28.6685116212043	28.6800298023282	29.4425502622468	29.0979325354657	29.1221834295337
A0A8C0RRY4(ARPC3)	24.0670047086739	28.4841992456866	28.3551887566746	22.3165330184155	28.2140083743306	23.422042794126
A0A8C0RS68(RAP1GDS1)	23.6987377609134	22.5390542715567	22.4233710071324	23.4942383954269	23.5136080308646	23.3103788466224
A0A8C0RS74(--)	26.6796272084813	26.6537613302201	27.072347225107	26.0651731922192	26.5556255856986	26.6829787293885
A0A8C0RSC7(--)	24.1465977653031	23.0251162847307	24.2187283573549	24.5838942585932	23.5741628881821	24.42431806002
A0A8C0RSI7(--)	28.2988085702403	27.9932367767135	28.2734653903013	29.1671520416985	28.8253251372618	28.5780552779295
A0A8C0RSM3(--)	26.0575295658855	26.4353307160544	26.5346013958238	26.3366759861581	25.6425678085697	25.9471731807793
A0A8C0RSZ3(NBEAL2)	25.6749219602691	25.0214480212555	25.1764556284477	24.7148156667023	24.7326237285176	25.5492196887515
A0A8C0RT21(PDS5B)	28.3062168556229	28.3121162151634	28.3741389061311	28.1425807628097	28.2726648072818	28.0459355942762
A0A8C0RT25(ELP3)	25.5199833929683	25.4771354477329	23.2837094251941	22.8705161833547	23.3536934765921	22.3514474267325
A0A8C0RT33(CHAF1A)	25.969192391764	26.3744623162103	26.1525755960734	26.5939165081388	26.1900686499333	26.4642283929562
A0A8C0RT74(SGMS2)	23.430695538653	25.1585456435465	23.3362811874296	24.0562129188716	24.352590575364	22.6560817718534
A0A8C0RTH0(CHEK2)	23.6075726257925	23.4522647380957	24.4266406261403	24.0966287502666	22.3693946516577	23.4959365079333
A0A8C0RTJ5(HSCB)	22.9757109829556	24.0678082201295	22.9031182434397	22.3813234913222	24.3064856867754	23.119462974115
A0A8C0RTK9(CYC1)	28.6585019373173	28.9152747619835	28.7161052690236	28.6189092567025	28.2992454063851	28.6588764289704
A0A8C0RTN7(WASHC4)	25.5380107974558	24.989885064915	25.2813938166468	25.6884050643721	25.34336764388	23.2694328156291
A0A8C0RTR9(--)	26.1195144256477	23.3570361567188	26.2127846042532	24.8470894700761	26.2075998944964	25.870207227797
A0A8C0RU77(TKT)	31.4747937673749	31.3083993931594	31.4129139345992	31.5928122366248	31.2927447479145	31.437429733637
A0A8C0RU90(--)	23.7348249595518	23.871237338623	22.4624332768477	22.9805529181201	23.8876122814451	22.7671469972602
A0A8C0RU92(--)	25.0019149592242	24.8761459432652	23.0617788527139	24.1175143814162	25.3351089870694	24.9667085672527
A0A8C0RUD1(MAPK3)	26.919457850627	27.0696867469388	27.0287579565593	26.5399047196718	26.2449595541576	26.4061019571358
A0A8C0RUI4(--)	25.3574642152906	23.4423530676809	23.0402165550144	25.1846880245022	23.6256474347227	23.8852519680046
A0A8C0RUI7(--)	26.9036867877083	26.9425721337568	26.8953894533154	26.7471439981867	27.1358462542292	26.9264876580393
A0A8C0RUL0(GNPNAT1)	28.4287018729953	28.5646001059349	28.6765705433009	28.2840975949605	28.6844509355973	28.5913861200714
A0A8C0RUX2(TMEM59)	23.0097087842033	24.359381758591	23.6886132029375	23.2680945570297	23.8419240519734	23.6884433044807
A0A8C0RV14(--)	25.2288700550666	25.7751504924782	25.7111697466548	25.9607343010681	22.7380681563688	25.5143353012146
A0A8C0RV37(--)	28.44118524452	28.3106869679217	28.7832239262023	28.6159665529617	28.9024222236647	28.9870408206326
A0A8C0RV40(QNG1)	26.987393269459	27.1124722785036	26.8615962102059	27.262216597227	26.8744349085978	27.4487655106551
A0A8C0RV89(--)	29.0271765741354	28.8185454142448	29.0371890337983	29.1681090216287	28.8633107132736	28.8241417422034
A0A8C0RVA1(--)	26.346786394213	26.1770642321441	26.1786605963957	26.548176222403	26.864550979274	26.4866024391269
A0A8C0RVD4(POLG)	22.4133951448348	23.1504710522487	23.2580168476255	22.6863483834158	23.3508402859926	24.0063464621202
A0A8C0RVI7(AKAP10)	23.4234523022278	22.3701711335053	22.5499357172543	23.5228090202955	23.1175017005327	22.5423931001847
A0A8C0RVQ9(NOC2L)	28.1139629227287	27.8405615625747	27.9588664053359	27.6288836910404	27.7697640085834	28.0030309318808
A0A8C0RVV2(GLOD4)	28.7085936925849	28.5695699802371	28.5276837656587	28.2812699930687	28.6014811520616	28.5511649865713
A0A8C0RVX6(--)	23.7778612880914	23.8951351707864	23.2609792405427	23.203473644967	23.7254732015105	24.6065940754552
A0A8C0RW04(--)	24.6091619630042	24.0581357923861	23.3432144231594	22.9214073165109	24.4454892116391	21.9102132297682
A0A8C0RW25(GRPEL1)	27.7307206501222	27.8204944262906	27.5984671517648	27.7706463523517	27.4870779964074	27.5399342924878
A0A8C0RW56(--)	25.9328754196278	25.4239665808585	25.3066427639882	25.3253965957772	25.1138238610831	25.0219986116458
A0A8C0RWD0(--)	23.8623695682272	23.3225937238619	23.8477520378939	22.7825152127548	22.165542137422	23.1997167727697
A0A8C0RWE6(PITPNA)	27.5512750193701	27.3390063023534	27.3751752207998	27.3440113940998	27.6092882109652	27.1957296406123
A0A8C0RWN4(--)	26.0962542993161	26.3726536060852	26.3873889344091	25.8473762596687	26.1704700452566	25.8560960679822
A0A8C0RWW7(PIP4K2B)	24.4576373809918	24.4237810469642	22.5937446543562	24.5924629684296	24.1599609406664	24.4307766601809
A0A8C0RX08(ACACA)	29.909993034765	30.0400930261023	29.9274770154414	29.6541712061755	29.5339890740414	29.5607794552715
A0A8C0RX34(TUBGCP5)	23.2965611428765	23.1370549232584	22.8239595952376	23.2512732013424	23.2854564056091	22.6303204571089
A0A8C0RX62(--)	24.1000120419124	23.5569971767641	24.1091773609388	23.8716602446395	23.551611570005	22.9710918601832
A0A8C0RX88(--)	23.574034010931	24.4175235503145	23.9194925113792	23.5124480297445	23.6459068365145	21.8725031887538
A0A8C0RXA1(--)	22.9430327643437	23.7031941286667	24.4320610211844	22.4654747675338	22.8875909539125	22.5477903392641
A0A8C0RXC9(MRPL20)	25.3924421621354	23.250552256597	25.1305341149102	24.3872667165973	25.5367369206261	25.3118131598024
A0A8C0RXE8(ATAD3A)	28.2365358570001	28.478077230295	28.2893844574367	28.2905713362222	28.3413413447903	28.4219782487842
A0A8C0RXH5(--)	28.6924880688729	28.3528760373333	28.3427405583237	28.6145631530059	28.4349968159161	28.7123379686687
A0A8C0RXK9(DHDDS)	26.1153726481786	25.7542732277318	25.8817336683522	25.2107426778132	24.8279373050757	25.7550122415201
A0A8C0RXQ4(--)	27.032546217049	23.9461806612792	23.2502101634884	24.03307838424	22.8537302175804	23.1068214437754
A0A8C0RXQ6(--)	23.2080551824634	23.1792089287762	23.7353172713708	23.2797060320859	22.7590195487593	21.8349912356535
A0A8C0RXT0(LOC479005)	23.1617402488139	24.1144197452108	22.8977028586331	24.5884550544834	25.0004131278196	21.8434810772577
A0A8C0RY18(--)	23.0342556462082	24.5670669619746	23.2962696554127	22.5315099858552	24.5215948767921	23.4464482822814
A0A8C0RY55(USP39)	26.4175749343347	26.6939173849683	26.4313666314697	26.6396178210264	26.6843171607313	26.7512367528206
A0A8C0RYB8(RGS3)	23.7992656829827	23.5713714596903	22.7809104243275	22.2041152432243	23.3333233747787	22.7983974393333
A0A8C0RYK7(HAUS3)	24.8731913778254	24.9599167035135	25.6184892377638	25.1529816867243	24.4939784957064	24.999121245046
A0A8C0RYN1(CARHSP1)	25.9464817274491	26.3164645366569	26.0545104225658	26.1264238978628	26.0286736599078	26.6696608289447
A0A8C0RYN9(--)	22.5589800770866	22.1625120504441	24.1573374291542	21.6303435359628	22.3824103547666	23.8134266367018
A0A8C0RYW0(PLOD1)	26.7395674079472	26.8348479113803	26.8795853061003	26.4871546845159	26.0108826730318	25.7803417174694
A0A8C0RZ87(GTPBP1)	23.9050609181397	23.1708379798079	22.5259754525509	22.8606870107936	24.0757912830167	22.3979921672161
A0A8C0RZD5(RTCB)	30.3851478782369	30.1927232419397	30.3481550068661	30.238086014574	30.0563361051466	30.1247242765695
A0A8C0RZG3(DNAJA1)	28.5148018056467	28.965046634507	29.0221838592414	29.038340865287	28.9927237128582	28.5592118828989
A0A8C0RZM4(COPG2)	27.6008788555266	27.9203668496589	27.9741581918359	27.9471508810051	27.9380910149472	27.9233738247006
A0A8C0RZP2(AFF4)	23.1854217258288	22.9566150872331	23.85947858748	22.9066217273338	23.1425321377033	22.6167316260034
A0A8C0S0E9(--)	23.9036170534651	22.4198131618096	23.0202272409214	23.8869034324952	24.7377027209527	23.4380118158035
A0A8C0S0J3(DYNC1H1)	32.9953512385669	32.9779081949058	32.939139022897	32.8815411468284	32.9075418901929	32.999591047917
A0A8C0S0M4(NIPBL)	25.4257601413579	25.1473636328434	25.0367018465403	25.1556088435421	25.3112241844764	22.305378713995
A0A8C0S0U2(--)	22.5581589797579	22.0663858084162	22.7847443733973	24.1214600864173	24.0746385599388	22.6599402593866
A0A8C0S0V4(--)	23.9739502563012	23.5148114151411	24.4064872679648	23.3931443775522	22.2615851504583	23.7578081393456
A0A8C0S0Z2(FRG1)	25.3227520004443	25.4293086579333	25.6428982724272	25.8390120920608	24.1118623935537	24.9763560973223
A0A8C0S1G4(--)	29.4877105514249	30.0218133402606	29.9028247051963	30.0808076081612	29.9788288355842	29.6606624375729
A0A8C0S1J3(--)	23.7570808144035	23.8958591195745	23.5312788659996	23.1259141346877	22.3723105829801	22.6904208029273
A0A8C0S1K7(--)	29.6274232268959	29.5153095220822	29.4259641777108	29.8827804190652	29.6500158229689	29.8367449465529
A0A8C0S1R1(--)	25.8244695488009	25.8372323526788	26.1766458446838	26.4530119724699	24.7072832505548	25.3582023383509
A0A8C0S1R2(--)	27.1662423224118	27.0986855995516	27.0724494532764	27.336624915198	27.3403653322245	27.2801196948979
A0A8C0S2B1(--)	25.4853591135546	25.3117785208501	25.4321794398768	25.4756829715336	25.0307795999672	25.0516301497084
A0A8C0S2D4(CAMSAP2)	26.7486801421199	26.7736674407065	26.6379609789943	27.1173360250348	26.797611066421	26.8897152430869
A0A8C0S2G1(LPIN1)	24.9250989353268	22.983595524864	21.7526256486832	22.9437535399844	22.241872882668	23.7533128939619
A0A8C0S2H6(--)	22.9765207138708	22.6162947169348	23.6775943970071	23.8871826706053	22.6490277679437	21.4222451087708
A0A8C0S2I3(--)	23.7547064886227	23.0867762416115	23.5878724414559	23.723382640486	23.923339818524	22.2616273276689
A0A8C0S2P9(ALDH3B1)	25.4058099037509	25.4529334477704	25.8014893144339	25.3419435969556	25.6106263548175	25.927324415985
A0A8C0S2U1(RBMX)	30.3057386453927	29.9319911719853	29.9046918999944	30.176764717097	29.8579683513821	30.2017470736543
A0A8C0S3C0(--)	23.8910622627889	22.4727943468747	23.8839716465227	22.8004883794294	23.5213984420857	23.7518672141575
A0A8C0S3H2(--)	27.2855975073786	27.6100630770979	27.2678519571886	27.423742228935	27.4255040549047	27.6232423071203
A0A8C0S3M2(APRT)	29.7461670561858	29.5830149738022	29.5508164940003	29.8166853081462	29.6696101479008	29.7165959315596
A0A8C0S3Y5(--)	22.8297719205283	23.9315532348781	24.4155374189419	23.1792262956975	22.9680813793975	23.5983082992207
A0A8C0S3Y9(--)	24.0644366923266	24.2732697332516	24.9491342123385	24.971233398209	24.8211394564146	24.3149272647093
A0A8C0S4A9(--)	23.5029178424216	23.8483730704264	23.5022346227971	22.9235413793401	23.6642350616518	23.2075605263514
A0A8C0S4F8(--)	24.4174404422133	22.4438161520429	24.2513454825335	22.9457315240778	22.5888130179555	22.9497555308301
A0A8C0S4H5(SCFD1)	29.9792378207155	29.9458680639202	29.9791015052204	29.9494904773214	30.1606276889583	30.1093618140998
A0A8C0S4J7(WDR36)	28.4508903039536	28.3183364136037	28.5352320011098	28.2902197702171	28.2016302420519	28.5128444858378
A0A8C0S4K6(NRDC)	28.7449970586437	28.7664819990252	28.4635347876844	28.3097333491958	28.7590700644936	28.7832863832369
A0A8C0S4L7(UPK3A)	22.38834509218	23.0725104732365	21.9447766765132	23.2475304893345	22.4615708621736	22.9012615231127
A0A8C0S4U0(MACROH2A1)	29.0328877237475	29.0520915873171	29.1122236879902	28.8529929982281	28.8920339434267	28.8225927594737
A0A8C0S4W9(ORC3)	25.4445223100848	24.1543708873953	25.5709454579626	25.6322857021457	23.8392286260419	25.8295108066564
A0A8C0S4Y3(NT5C3B)	27.5226794600669	26.9937766468844	27.148896237599	27.1354548822252	27.63727006617	27.7987237324317
A0A8C0S5A2(TMEM63B)	24.6651940677324	25.1790784000621	25.3171376568542	25.2918274845442	25.5659875887159	25.2608715941392
A0A8C0S5K7(UTP4)	27.1683481674579	26.3107389653642	27.0543448073276	26.9208211344902	26.4768419800106	26.823716696838
A0A8C0S5U9(--)	25.9420575128166	26.1450908304104	26.2449232722649	25.7940447575326	26.4554597986271	26.202919538893
A0A8C0S5Y1(--)	23.3065086984898	23.3676957873558	23.8694512917925	23.4064878580624	23.1302405628691	23.1981421335961
A0A8C0S5Y2(TXNRD1)	27.5912077563398	27.834727380444	28.5058971840714	27.0940606062617	26.7601493796008	26.7099085806097
A0A8C0S5Y6(SIKE1)	25.9060749380022	24.253713052239	24.9531371299012	23.3996304931049	23.0999699217114	23.7602001510122
A0A8C0S5Y9(FTO)	22.9962777593905	24.5982115587017	23.735472245298	24.3029183305457	23.1969051220752	24.090255787476
A0A8C0S6I1(--)	23.21130080115	23.4826441719091	23.5790672804716	23.5380195791936	23.9688222578109	22.4304831792073
A0A8C0S6V7(SH3GLB2)	26.5407177513111	25.9021231646806	23.5442982765386	26.4134648499936	26.1303966415022	26.1751234121026
A0A8C0S7A2(NQO2)	22.9293213146585	23.7465733259129	23.1663282527059	22.8463893387812	22.679329777017	22.9003205070233
A0A8C0S7C7(--)	22.7960882689456	23.8822482308037	23.0593798328788	22.3389796309644	23.2500540786865	24.0999165966883
A0A8C0S7Q5(NDUFA5)	27.928578643638	27.3943571031094	27.9018470552	27.5472349858117	28.2215413230272	27.9560433972763
A0A8C0S7Q6(VPS50)	25.6201126337207	25.5829073354301	25.943645534339	24.4907903778088	25.6217900887564	25.5797751323602
A0A8C0S7W6(MAP2)	23.7174434393064	24.2573127046949	24.170374226092	23.714053005091	22.5853012442923	23.0217106367287
A0A8C0S7Z1(--)	22.6305866022455	23.9765833046451	23.341484170655	23.9336837188355	24.3588568758254	21.891813470584
A0A8C0S008(ATP8B1)	24.3079367303747	22.5847540953191	24.2258574189287	22.6403517459946	23.7254110935856	23.2826028704949
A0A8C0S8F5(OSGEP)	26.9374176450209	26.8542421621736	26.942236532226	26.8394206411701	26.733761786266	26.9314558543711
A0A8C0S8K6(PJA2)	22.5662572475248	23.2418771986206	23.2120205389914	22.6752636184574	23.4516324126073	23.6815318274934
A0A8C0S8P1(ENSA)	25.962919651207	26.1016137903441	25.697315461124	26.6155456762998	25.8147739156342	26.3125230751038
A0A8C0S8X9(--)	23.4058975948822	23.6721689533163	22.8070193654701	22.5183198831235	23.9616418133744	24.5165508265816
A0A8C0S8Y7(--)	23.6876137405669	23.4058744565615	24.3972077539718	23.4261816950436	24.2736579050875	23.5546413129686
A0A8C0S9A8(--)	23.7226699465878	22.0658614932629	23.3984756800844	22.6547605451023	23.2361672215331	22.2034095792517
A0A8C0S9B1(--)	25.6647873119266	26.1432816862151	26.4356168546784	25.8374489247788	26.2586091622823	25.9960850112187
A0A8C0S9B9(--)	29.1356750420413	28.9785833888418	29.1230226506114	29.0239028805104	28.9101932362836	29.0372937837605
A0A8C0S9M1(TRRAP)	26.3402634493798	25.7222624243394	26.2188007400528	26.7226011860798	25.9780159743237	26.6747872988567
A0A8C0S9P1(SHKBP1)	23.143151882873	22.9857395630977	24.2489987278926	23.745672212555	23.0901610289491	24.1395538492392
A0A8C0S9Q9(--)	23.3918237569623	24.1332261585911	22.6657650977133	23.694371384194	23.1792796505486	22.5554235244389
A0A8C0S040(TUBGCP3)	26.6696608289447	26.5093146043265	26.2965086319101	26.6368553595966	26.5390764346143	26.6857880024593
A0A8C0S097(ATP6V0A1)	26.0418482822998	26.1818290834146	26.057446933754	26.4546913774515	26.4431314863361	26.4549737021797
A0A8C0S119(--)	23.9669587578731	23.578791812113	23.6935009549599	24.0213724742115	23.5517938337138	23.3094909583466
A0A8C0S138(--)	22.3899788714605	22.5232627425123	23.2580697356439	23.7790644531129	23.9859125289958	23.9569044627713
A0A8C0S315(MATR3)	32.0728774550761	32.2234874798423	32.0903675751744	32.077882666797	32.1805041932839	32.0313108640868
A0A8C0S348(TEC)	23.8916168522956	23.6162582225775	23.9891921278023	23.4460696055985	23.6074947579599	23.718164931215
A0A8C0S424(FAM118A)	23.2615532190826	23.3737493938592	24.7252526187804	23.2349075790067	23.5207346117592	22.662379947141
A0A8C0S441(--)	25.3853495101762	23.911390482742	25.266601555911	24.9075196856226	25.6064811222322	23.0832631350648
A0A8C0S447(GPHN)	25.4047060570964	26.2323695424769	25.601615748674	25.660495836956	25.3294741860999	25.7608346429438
A0A8C0S463(SLAIN2)	26.0907738931458	25.5997444382943	25.7439897804114	25.6668741094792	25.0554416542015	25.8510516745881
A0A8C0S497(MRPS30)	22.8300733504397	24.8401072061058	24.3074398761939	23.0310707289597	23.2958064001597	22.3233451831176
A0A8C0S500(--)	23.5489525293442	26.1004913511771	26.5136427907205	26.1176134587679	26.0991071438024	26.0683341626003
A0A8C0S505(--)	23.0498561850325	22.4952079816299	23.8243122091772	22.3849830395754	23.0440773943155	23.7735391437283
A0A8C0S546(DDX27)	27.8164716998694	27.7090540397244	27.7719059080812	27.7724723495922	27.8322542745107	27.9163857436178
A0A8C0S560(--)	21.8603747146648	23.1495453131262	23.1344698858295	23.3639237333825	23.0330933222197	23.308895149021
A0A8C0S671(HNRNPL)	30.9463562265973	31.2608603805102	30.8996593213694	30.9597509177847	31.3498428632047	31.2191655286535
A0A8C0S737(--)	25.7804668786207	25.5707138903707	25.9763779502127	25.6429258076655	25.8274528052757	25.7925561896639
A0A8C0S773(BAG6)	28.5923845496608	28.5299933298519	28.6658378633106	28.9851143870522	28.8100487004628	28.924450272581
A0A8C0S817(KRT13)	24.2335619317174	23.3866599397337	24.0978818153509	24.7305362238337	23.0018617375568	23.4991255866294
A0A8C0S833(--)	23.77910220688	22.0936706517955	23.9286500091264	23.1836697828827	22.8932370082747	22.6730622042024
A0A8C0S914(--)	23.3870392979006	23.4562749127341	22.5269540645876	22.9327877117662	23.2874569947848	20.5416071264995
A0A8C0S968(ASH2L)	24.9834626616585	24.2573147493385	24.3278650859931	25.0943425517736	24.0577154708786	24.4673105103993
A0A8C0SA24(CHM)	22.3565237277649	23.0925126258839	24.2300528526591	22.3174287131665	21.8566452213125	22.7248525161115
A0A8C0SA71(TSC22D2)	23.356992111248	24.92364040525	24.0161146793429	23.1768353852394	23.6186303370902	23.0040574671938
A0A8C0SA86(--)	27.0284418187163	26.8794684555724	26.8403814770637	26.9455890396391	27.0554830283262	26.6727658678956
A0A8C0SAE4(--)	24.659325690675	21.5876125162956	25.0231837854346	22.1618300989788	22.7780918587196	24.6399765528078
A0A8C0SAH5(SAMM50)	27.6395488239178	27.7505341364009	27.3817075665771	28.1691609668861	27.861891959585	27.890353257267
A0A8C0SAI2(--)	23.1335838006141	24.439843441816	23.340893689815	23.7643848578914	23.3298779614842	22.9731151365153
A0A8C0SAP8(SUCLG2)	29.3119430484666	29.2925692402376	29.3818725591483	28.5545355141147	29.0548881611878	28.9169836103218
A0A8C0SAW8(RBM33)	23.2732119050772	24.1290014185634	24.9566205690504	23.365341066486	23.4109996740165	22.9726407286564
A0A8C0SB12(--)	28.5309979533106	28.328601386421	28.6314186040916	28.0882078800163	28.1722645135367	27.7850652730265
A0A8C0SBA6(CTPS1)	29.7814740305538	29.690041651853	29.436685398552	29.699306118896	29.5617810802557	29.3246586575008
A0A8C0SBB7(HNRNPA0)	22.5692885166446	23.952325708359	24.0780679539625	25.1801621769882	28.957068068187	22.8452771219126
A0A8C0SBF1(AKAP17A)	23.6652209679502	23.5715190336451	23.1299326802989	23.4842530959643	25.3608035989548	23.482645885209
A0A8C0SBH7(--)	22.6623020955147	23.0163672604449	24.2062775085389	23.8228441051963	23.6623153231662	22.9103854635995
A0A8C0SBQ6(FRYL)	26.0592843807306	26.0563722851329	26.2010693186231	26.1064742835892	26.0517753370037	25.8837856342975
A0A8C0SBS8(--)	23.192413339577	24.1921844579323	24.0640359716845	24.9886640511391	24.0411712947504	22.7712570523179
A0A8C0SC48(OAZ1)	25.5954824114402	25.6943691531309	25.5946569651621	25.7418317106753	25.7285037018026	25.6680922704658
A0A8C0SC69(SET)	29.9549071004444	29.7490159556836	29.3592794878853	29.8168836303735	29.7081989923752	30.0376079880212
A0A8C0SC86(GPKOW)	23.5887555070232	22.9031202712698	23.7267135847437	22.7425039187947	24.3616186957643	22.1775419967581
A0A8C0SCB1(LOC480914)	22.8289148925539	23.9262193117674	23.3490543560009	22.9652761854924	23.755076987277	24.0325325303405
A0A8C0SCB8(--)	25.6781769396931	25.3113974374748	25.5878647105734	25.4364113865475	25.6878713555297	25.5605754027514
A0A8C0SCC1(--)	23.7202279420962	23.7371217443315	21.3534652940767	22.5309456298024	23.1561950566585	21.8163684041978
A0A8C0SCD5(--)	22.4812657506939	24.1731575739398	23.1831559045486	22.7785216283382	23.0538701421987	23.0411849566718
A0A8C0SCH2(--)	21.5072745840541	23.0903263628616	23.477841371879	23.2381730457177	22.807316707548	24.5678451611493
A0A8C0SCK4(GK)	27.2340704134365	27.1574989804952	27.0609546322348	27.3292859798455	26.2052149968806	27.1303573609794
A0A8C0SCX1(--)	26.7418831308214	26.8780655105275	26.8221368596308	26.6768059014539	26.7440667946577	26.6456766809193
A0A8C0SCZ1(C4H5orf51)	23.6432464155772	23.1003979272268	23.9297477038476	22.6652912949738	23.0883451617836	22.9655938182452
A0A8C0SD27(PSMD11)	31.2166817578257	31.2221058636408	31.0885996437025	31.2868646000019	31.1864200380472	31.2607482394265
A0A8C0SD78(RINT1)	25.580896610309	25.7979573211469	25.7348989469748	25.6984022171337	26.056847709217	25.9516706827358
A0A8C0SDF8(TRAPPC8)	26.4361730729283	26.1698968724501	26.3992393244891	25.8900168849548	26.2209604221218	26.5398307849797
A0A8C0SDL6(SLC12A9)	23.8882155455777	23.6720252917381	23.6900839951754	23.2339662218621	23.8118554699223	23.4602714221886
A0A8C0SDN1(--)	26.734666418829	26.7468878151015	26.8228662302433	26.652941228801	26.6600333344167	26.7843165341251
A0A8C0SDW0(PFAS)	28.6511285183183	29.0445553362682	28.3902212502811	28.7258869529863	29.0175189706959	28.3202747385506
A0A8C0SDW2(--)	23.1535235684493	23.6743612145209	23.6087103320911	23.6276183124541	22.1456133940454	22.6310543258872
A0A8C0SDX4(SBF2)	23.6687876433607	24.3659044384476	24.4402897123741	24.1486664225661	24.7140328441532	22.9385539778899
A0A8C0SDZ3(--)	24.6786336630499	24.4274555669383	24.6140295028693	24.1465481669484	24.5674390215039	24.7419088402073
A0A8C0SDZ8(NDRG3)	27.2814468806414	27.3919835084863	27.5243245797652	27.5068052533639	27.1930993845676	27.6523258466562
A0A8C0SE18(SRPK2)	22.5860141328594	23.7906943159215	23.0617581382655	21.7371154558823	23.5625844128032	24.0168851730177
A0A8C0SE21(MAGOHB)	23.2570345812368	23.5702425437563	23.4279510172052	22.4672922991419	23.088299687667	22.7398964336523
A0A8C0SE28(TRMT61A)	26.9098786214226	27.2705277447394	27.0204097986213	27.2483478864128	27.4610772103985	27.1624056203544
A0A8C0SEA6(--)	22.0736003056788	24.0219311462418	22.7797411394191	23.6398121345173	22.7324871580845	21.9510285190307
A0A8C0SED0(TBP)	24.1104008565354	23.1245947225908	23.1366569218758	24.9216608661615	23.8208407413398	24.2085943709152
A0A8C0SED5(LPXN)	24.5531068165327	24.183989675195	23.343027699895	22.5171498007153	22.333022803989	23.5032878077
A0A8C0SED8(CDYL)	25.4668128362825	26.3881283356592	26.1793442121385	26.1093269388953	26.4182185923452	26.1763224621585
A0A8C0SEN2(SRP9)	27.7511090298299	22.8145700815603	27.4547384354098	25.4273916247759	27.7850652730265	25.8376173472715
A0A8C0SEP1(NEU1)	24.0404994320699	23.6953747388716	23.0906601256458	22.6292569359963	23.718701878382	22.8280296876179
A0A8C0SEP5(ZNRD1)	26.0788142046632	26.6082309041821	26.6184892377638	26.8406215860833	26.7245540290088	26.4964497032094
A0A8C0SER6(--)	29.4066129083399	29.4259841797217	29.3037371379425	29.6122269749255	29.6504781237034	29.9564311961875
A0A8C0SEV1(--)	27.7178381969726	27.8120704404522	27.7963737635657	27.4787715940811	27.8054432728115	27.4825461674494
A0A8C0SEY0(LOC475937)	30.5006646645863	30.7292300951779	30.573891080707	30.1647088657701	30.7359416331288	30.3889494483967
A0A8C0SEY4(--)	25.6453468529446	22.3716045678415	25.7170144983402	25.3260827112801	25.1666062789663	25.7755021793837
A0A8C0SEY7(--)	22.9789673581996	23.6360164824195	23.3742467175465	24.2757579358262	23.1262545182204	22.5641821971425
A0A8C0SEZ3(ZFYVE26)	23.322130838915	22.4615064276539	22.2568394740148	24.3084967449728	23.0313988829282	21.5266380428301
A0A8C0SF08(PSMC4)	29.8128355118181	29.9844082885296	29.8468354941965	29.62381790255	29.7619728564382	29.8160443884107
A0A8C0SF49(DSG3)	28.997307809963	28.8295047580136	29.1361886176611	28.8663504212481	29.0373199700627	29.270082124646
A0A8C0SFC7(--)	28.3402804303536	28.1090379404783	28.3195427885029	28.7407578964681	28.391819668268	28.5858465645854
A0A8C0SFE7(--)	23.3182281437759	23.3266388952529	23.8470482829776	23.5158095421279	23.821844654314	23.84436228046
A0A8C0SFI2(--)	27.2968411690887	27.7261793812919	27.2471710259621	27.756845399379	28.0449982044032	27.5521549797761
A0A8C0SFR7(--)	27.324143593218	26.8812202205194	27.1251432097708	27.2779936549098	26.941453158256	27.6595570739353
A0A8C0SG12(--)	33.9235332179695	34.0354300628226	33.9056245919498	33.7242572045306	33.8388348178552	34.0207707451629
A0A8C0SG94(ATP2B4)	30.2707505031805	30.0653529785041	29.995907161207	29.8287484778982	29.9175527769298	29.8069186098092
A0A8C0SG98(--)	24.9128275867142	25.0473925467604	25.1653416141485	24.7007055523673	25.0841170787204	24.9845929938261
A0A8C0SGA0(PUF60)	30.5495869268955	30.5533457379486	30.4686898807924	30.2826182133369	30.2609164477835	30.2687444379105
A0A8C0SGB9(--)	25.1637688180377	25.5156291037509	25.2931264034068	25.3584706531332	25.2342166312937	25.1638071993256
A0A8C0SGH4(--)	26.6477363991213	26.2196686931901	26.0186494701576	26.1235259490325	26.7444518042337	26.235385840964
A0A8C0SGI9(--)	30.2836119951196	30.5284105594892	30.154604907226	30.5367702631322	30.3800978993688	30.4344003733909
A0A8C0SGJ4(OCIAD1)	22.3511032778261	22.3388437765476	27.2208497478062	26.785190025073	27.7004145290776	26.625334281542
A0A8C0SGK1(RAPGEF6)	26.0137389049126	23.0624439807622	23.9737917481589	22.3283517999805	23.5632070728145	22.854132241171
A0A8C0SGL7(R3HDM2)	23.8555019635129	22.9740539767079	22.9862832961639	24.1351177789321	23.3173282938868	21.7762670161508
A0A8C0SGW1(ABCB1)	23.2025153565816	23.8356024632231	23.7441183247862	22.4677589079049	23.1800046649568	24.4231010311285
A0A8C0SH43(TLE3)	22.7154232981106	23.6203084373387	22.5691092640558	23.2108912790433	23.0781055874711	23.246468072968
A0A8C0SH50(SLC35F2)	22.911603302933	23.0996635384288	23.2580878877788	21.80226724986	23.7461918714024	23.3756306361042
A0A8C0SHD6(LOC475399)	30.1138387611863	30.3975430338282	30.3450907250398	29.9440534407279	29.9078462732347	30.2128031539712
A0A8C0SHD9(--)	23.8891117700813	24.5432721222502	24.2330830550946	24.4086630028784	24.4352353239002	24.8665096080275
A0A8C0SHJ8(ECPAS)	29.6385825177592	29.7062238699371	29.6329096902068	29.7779835303281	29.6775957516955	29.6730692631596
A0A8C0SHK5(DSG3)	23.6078359775901	22.9789553788112	23.5226495314287	24.4590768529868	22.6775603828752	23.5621111860837
A0A8C0SHL8(BCAP29)	22.4189652265788	24.2671989701285	23.2712003812157	22.8995169436966	23.3294791006206	23.2373486040919
A0A8C0SHQ3(HEATR5A)	27.6264487621234	27.4625600595608	27.3954198619353	27.26686959029	27.48692460796	27.7583077085601
A0A8C0SHT7(SPTBN2)	28.3577075021118	28.5152531179676	28.109087771922	28.7106969385752	28.1836662723616	28.1146580299649
A0A8C0SI53(SLC27A4)	27.7614815373676	28.0863360566095	27.8774220378174	27.5765063748244	27.7594510914456	27.3454503226532
A0A8C0SI63(--)	25.3054255492058	25.187409164411	25.2190778031101	25.9367214990919	25.5478380361865	25.8640077558776
A0A8C0SIE6(--)	28.790357744747	28.431972296903	28.4012103865637	28.574017445257	28.4664939235587	28.3903852721146
A0A8C0SIR3(IRGQ)	27.8568559560945	27.8355708856079	27.475837559805	27.8320731489796	27.8271741441961	27.954102837562
A0A8C0SIW9(MYH10)	25.008384166375	24.5569759662355	24.9846364504594	24.2347621237759	25.0605217897102	24.9799791514766
A0A8C0SJ08(RBL1)	23.1444460686209	24.1843188308993	23.8526467316388	23.3310162582364	22.9445041962615	23.4536729617946
A0A8C0SJ23(SLC12A4)	25.9354630930326	26.5055792247393	26.422668061452	26.6076666902364	26.8222584470094	26.7800663247093
A0A8C0SJ33(--)	27.7455421070572	27.7572270142578	27.898910123856	27.8879156836033	27.5145008523124	28.287580290827
A0A8C0SJ73(PRKAA1)	28.119464953054	28.2210342002824	28.1232200434684	28.3830681913146	28.4047060570964	28.3057386453927
A0A8C0SJ90(TAB2)	22.7861625217967	22.5111694189202	23.7324126133724	23.2470894969569	22.5730581689192	23.1770214693118
A0A8C0SJD0(ACSL4)	29.9816892997096	30.041921371651	30.0959727272055	29.7034871520155	29.6994054142325	29.7079357988981
A0A8C0SJI1(INPP1)	27.8397209711337	27.5939877224459	27.5824767016154	28.0781627004212	27.7068166906448	27.7805669997242
A0A8C0SJL7(--)	29.7128954939526	29.6777805478327	29.7406774889929	29.8029348127527	29.6428569685844	29.8185454142448
A0A8C0SJR0(--)	24.3947332457372	25.2177474149046	24.6616650349196	24.1179106500046	24.3299189396701	23.6342261127151
A0A8C0SJR7(--)	28.3619374840703	28.1910764638912	28.6131583865454	28.4411456595221	28.4910603825292	28.817996779866
A0A8C0SJX2(--)	23.0810023786446	24.3028906491225	23.0848711373279	23.5107252173064	22.9421443452236	23.9591344337074
A0A8C0SJX4(GLG1)	26.6839157616911	26.8150672009779	26.6027203831498	26.2777099460441	26.4884884054603	26.342893117737
A0A8C0SJZ9(TRAF6)	22.5457807001771	22.6812242469751	22.9890393050511	23.1930069554848	22.9371658168766	22.0066561725351
A0A8C0SK10(MLH1)	24.4407090962312	23.4299088011025	23.8133415095683	24.8046441926881	24.273703686252	23.4570884767091
A0A8C0SK32(PPOX)	26.4091487642408	23.9519156772263	26.3383603144139	26.013717610678	26.1270933436575	26.5013634313219
A0A8C0SK85(--)	27.2388149245508	27.5316301352928	27.2134522438871	27.2547584704126	27.5296210694858	27.4729749919527
A0A8C0SKF3(SKIV2L)	26.0933353504028	26.427599426443	26.3925404260925	26.0383984327287	26.2473340331417	26.1046760096641
A0A8C0SKG6(--)	25.944695799124	26.3565746108091	26.0671855199912	26.0423702678767	26.2502650173028	25.7583458359259
A0A8C0SKI1(--)	25.9663785343002	26.1698013215059	26.0069086571666	26.4416760082786	26.0806856421711	26.0189041083369
A0A8C0SKM2(--)	24.8759585315943	25.2349109638115	25.0515886649402	25.5955962290443	25.3358926993654	25.4366337770807
A0A8C0SKP0(PUM2)	25.9360474894987	25.9135125295372	25.737815282162	26.0769403364074	25.7880314487941	25.7714525946896
A0A8C0SKS4(DIAPH2)	26.4635893529921	26.2907910214781	26.7241636718364	26.0624788526019	26.4161256529939	26.4359347199364
A0A8C0SKS8(PRRC2C)	28.9893708074962	28.9590875842932	28.9346085490734	29.202611333583	28.9380349127893	28.9490729704336
A0A8C0SKU0(SLC25A5)	31.3769455958851	31.3718667734114	31.5216877434314	31.2609164477835	31.5091862194322	31.622483216645
A0A8C0SKU9(--)	25.8691483690038	23.3380303898257	25.6247767182342	25.0315790518514	22.7617972338304	24.8033629446205
A0A8C0SKV3(--)	27.6315226833789	27.9407813561294	27.8623059068871	27.751939027221	27.9953411288994	27.7393098758078
A0A8C0SL13(UBE2L6)	23.3295303218765	23.3791316669813	22.8163348495245	23.7507204843213	23.9085696283717	22.7298472421163
A0A8C0SL61(POR)	27.9985188132488	27.8113968418725	28.0386286795275	28.4959086273098	28.0356955198514	28.0976814267256
A0A8C0SL89(--)	24.0411078679125	23.5576471920149	23.0068843998757	23.4868959184225	24.5003968199848	23.7428614725107
A0A8C0SL95(--)	23.8147005849815	23.2792342256251	23.8645745930433	23.9408261526716	24.2566671070917	22.907365805993
A0A8C0SL97(R3HDM1)	21.6429928380529	23.7534464660736	24.3561931377359	22.5667130755929	22.2424598601717	22.8068740785461
A0A8C0SLA1(--)	25.4626380620501	25.5917213842006	25.5594088343682	25.6415759625779	25.7887035986894	25.5868917727511
A0A8C0SLC6(--)	23.0443668920124	23.7427608906863	23.5657620583794	23.0468750584669	21.8834863216787	23.8705398270707
A0A8C0SLE1(DNAJC4)	22.8993804315668	22.3589717509243	23.1752722789159	22.4034578447704	23.8909875098196	23.335981526323
A0A8C0SLG6(CGN)	29.138729348569	29.0190314105745	29.0886880917491	28.9694723780165	28.8781532345736	29.1391198334084
A0A8C0SLH7(--)	22.5423066576708	23.3627832573442	22.7007435309088	22.7792479730954	23.888952488423	23.076098592898
A0A8C0SLR3(OGFOD1)	24.3487537759765	23.662161364434	23.9258145822678	22.805099301104	25.0058725312316	23.474825096382
A0A8C0SLU9(TENT4B)	23.7320025911483	23.8588836508997	23.1041634398984	23.4827154066608	22.9223244775511	22.8187491229458
A0A8C0SLW9(EPM2AIP1)	26.7674926435785	26.7265042321277	26.6187692639761	26.8466113606962	26.7625590505734	26.8051357209459
A0A8C0SM21(SHROOM2)	26.5820459392213	27.1880131657976	26.8493583283658	26.6034280375716	26.5916357922548	26.9331456547137
A0A8C0SM53(CD2BP2)	26.2768229960716	26.5106732733435	26.1727032458929	26.6333948277362	26.2224721208092	26.447599479955
A0A8C0SMD1(USF1)	22.4168413968643	23.2710498516949	23.5247652530581	22.6600390448376	23.4375498944544	24.1474251039404
A0A8C0SMF1(--)	23.5476401543255	23.0216420684304	24.2314446177303	22.7716098500326	22.5520409238287	22.3182238065134
A0A8C0SMJ7(--)	27.2373567361352	26.3371695789214	26.726244357311	26.6420995218234	26.5056095095998	26.477614135371
A0A8C0SMP6(SART1)	27.2779936549098	27.6075256022659	27.8968333902625	27.5253704982291	27.4907544351119	27.3206190571777
A0A8C0SMX8(--)	27.1173360250348	27.2003210813079	27.1523821793898	26.9542692735684	26.845774287832	26.8873928101306
A0A8C0SMZ9(TRAPPC11)	26.602012381447	26.9918321680625	26.894811473643	26.8176309076698	26.6021540095864	26.9438020052189
A0A8C0SN49(CENPT)	23.8920615483894	22.5912138969483	23.3202440153349	23.1803808058284	23.533625395339	23.2907584351684
A0A8C0SN76(FNDC3B)	24.9951146537796	23.0047109532466	24.1286821005124	23.9659112288682	25.1954292825118	25.0187343545446
A0A8C0SNC5(STX8)	24.985765863713	25.0049175366552	22.721296883007	25.2348378919123	23.2325047226127	25.6005102677598
A0A8C0SNH1(AARS1)	30.4026340654395	30.4231210728742	30.4358910176161	30.2453585947679	30.1407782158815	30.3482605557589
A0A8C0SNN1(SF3B2)	29.4771315867031	29.5732771525469	29.6682749059319	29.5565284775637	29.9294536971533	29.5344344247463
A0A8C0SNQ5(PSMD6)	30.2838327425825	30.2155829140622	30.063425529933	30.1140870735864	30.234435930297	30.2248102882804
A0A8C0SNS1(--)	26.8537664177205	27.0760228832504	26.6589445079191	27.4104595035344	27.0497829219743	26.940669358688
A0A8C0SNS3(RBBP7)	27.8226231476748	27.7662292272259	28.3638181429841	27.8091901359072	27.8092514788943	27.8445776263161
A0A8C0SNT2(LOC607890)	31.1889564120168	31.2236025548237	30.8725427915481	31.1177447257792	31.0560130293328	31.1485568769009
A0A8C0SNU7(ERG28)	23.4561937615098	23.3978184953673	22.3225853327741	24.2438940427259	24.2568940270191	23.3794708196602
A0A8C0SNV6(--)	26.7452215152821	26.5401560692873	26.388785263232	27.1875413113238	27.4126414261519	27.5586646543679
A0A8C0SP22(--)	24.6533240008117	24.4832076260586	24.6779888351007	24.299848023133	24.3097333491958	24.2124506685385
A0A8C0SPF0(MED25)	22.7690770945365	23.0653011207511	23.6736769139096	23.0710585537358	24.1344159335043	23.7798230958139
A0A8C0SPG3(PPP1R10)	27.1646129705898	27.2685659859292	27.0558967043264	27.7956308721791	27.4115104708013	27.7876828033016
A0A8C0SPH9(PABPC4)	28.8353600555476	28.9676872210197	28.8856485286451	28.8215895895828	28.8724694036985	28.8038432866783
A0A8C0SPJ5(--)	26.2234483522576	25.8233036756805	26.4158356219361	25.9590544096112	25.9102218342328	26.5497925394312
A0A8C0SPX1(PYURF)	23.9538494838652	23.8614487807447	24.2316088709707	24.2999110749681	23.5872323097266	23.8219446623182
A0A8C0SPX7(ETF1)	30.8034738069834	30.6723612416019	30.8014708125321	30.7079193477114	30.4478595549391	30.5705474282025
A0A8C0SQ45(UTP6)	26.0811734442774	26.0560621415195	26.2726648072818	25.8789775799796	26.3909182143235	26.1186236592922
A0A8C0SQ57(--)	23.4512352389183	23.7143761540739	23.1219052408016	24.0518220498139	24.0366260631938	23.1070344853876
A0A8C0SQB3(--)	22.6462947674505	22.4351116541835	23.29722004033	24.257232406785	23.1999545812141	22.4359719910313
A0A8C0SQK2(--)	22.4346042117501	23.6819003791281	24.0607839624069	24.1082940463079	23.9704715171444	23.471502543225
A0A8C0SQN2(TCF20)	24.7010428530039	23.827141960879	23.1682767485822	23.4111902156681	22.8732324986198	23.7941737999214
A0A8C0SQP4(PMPCB)	27.6458140869903	27.8260832135973	27.7207109219024	27.6639734561091	27.5956958120826	27.9096497675133
A0A8C0SR01(--)	28.1956827137809	27.9718582903499	28.5333393577319	28.4768033613921	28.3087357097357	28.7155162536204
A0A8C0SRA9(CREBBP)	24.0017002500962	23.3073214666169	22.738021702345	21.6944815180299	24.0386087625032	23.4247669395481
A0A8C0SRE9(CHMP3)	25.6530232599245	25.7045099071555	25.7536613437037	25.9229316818696	25.7807421949379	26.2013685049248
A0A8C0SRF0(--)	27.2127104029961	27.217340662574	27.4353148178	27.0893197058638	26.9504920011665	27.2504276752928
A0A8C0SRI9(RMND5A)	22.8974100603556	23.4593330159301	22.9283604509724	23.5095525132421	22.9019241123807	22.6820305373718
A0A8C0SS04(DRAP1)	26.6386515610959	26.6455392617602	26.6538979684776	26.2021722608068	26.9552674865906	26.8840186276832
A0A8C0SS43(TMTC3)	24.0004113238594	24.028252102753	24.5814139216302	24.5779616705431	22.5652441190009	24.9466378910418
A0A8C0SS58(GSR)	28.1128699342505	28.2014900316392	28.2322414387482	27.8433200625373	27.8217720359998	27.6015874135886
A0A8C0SS84(RPA3)	26.8391803321763	26.8983912206485	26.9266007618017	26.875607069079	26.8055047753178	27.1227758715545
A0A8C0SSJ3(TAF1A)	22.6103165792875	23.1966867170339	23.3503161161055	22.5737395206982	22.5002330830389	23.2439966062854
A0A8C0SSQ9(--)	22.1296596043716	23.2865684656329	22.4609750438362	23.258784667587	23.539199657675	22.1214774089578
A0A8C0SSS6(DUSP11)	23.6877898993162	23.3524551442997	23.9849237083357	23.9831050895352	23.5002595061326	23.2123676318773
A0A8C0SSX8(--)	24.2127475041017	22.8246045381492	23.8331739661185	24.1805587297655	24.4019101986034	24.2695650328392
A0A8C0SSY9(--)	29.3596146232826	29.2594804390392	29.4160491226832	29.2757756932749	29.0196147354782	29.5646182753256
A0A8C0ST40(--)	23.5423177393487	23.7517307878437	24.006822427634	23.3998495507348	24.0389873543684	23.1599385817427
A0A8C0ST49(--)	22.456920976201	22.6836329202045	24.4611871708475	23.4860654759167	24.0532005253661	23.7030903257282
A0A8C0STB1(--)	23.8166547946143	23.0942632337154	24.1004448404128	23.809607216793	24.2281264468028	22.7631090972072
A0A8C0STH5(SIN3B)	22.0726623365036	22.8850657953697	24.3981364836633	24.0209157133852	23.5100382078866	21.55957842267
A0A8C0STI1(--)	24.9292674399028	22.9127196443673	23.2357341627766	22.8118548354687	24.0818673473987	23.4034832729587
A0A8C0STJ7(CTNNA1)	32.1518561966595	32.2257010625211	32.0991435213123	32.265478620769	32.1259560859347	32.3965226681015
A0A8C0STL9(--)	23.2641090125272	22.651584304407	24.2122747092092	24.5301215803999	22.7835254549821	22.5499150868712
A0A8C0STU7(MRPS26)	25.7263223246714	26.2889798163402	26.1148367177063	25.8023278182164	23.7106181686789	26.1294536136478
A0A8C0STX0(--)	24.0831465843639	23.2379099435358	22.58941817037	23.0115051650225	23.3533771454041	23.5180818314401
A0A8C0STX1(KDM5C)	23.7548840391996	23.1623694239837	23.8587051793169	23.0517546978998	23.4294240075751	22.6748999194406
A0A8C0STX4(NCSTN)	23.0184464877861	23.0233832115432	24.5338438515709	23.1647844729093	23.0670387406536	22.4877220314667
A0A8C0SU33(--)	25.676536917573	25.2745143709612	25.4073344200396	26.0686006810361	25.6587266439741	25.933663463852
A0A8C0SU42(TRIP11)	28.3476060281093	28.2711959169046	28.3810474075353	28.0868927983748	28.0098261405489	28.2378125783586
A0A8C0SU81(--)	26.1691322876419	23.312430843791	26.3487459812306	26.2657077481624	25.2367000701972	25.8113723414515
A0A8C0SUA1(DNAJB11)	25.4157389319585	22.4505443588587	24.0512567438434	24.7262963360194	22.4519209699686	24.6615563122819
A0A8C0SUA9(DGUOK)	25.9443830342404	26.3690626601331	26.9365193292752	26.562396279522	26.5010140902599	26.3734503817171
A0A8C0SUM9(--)	24.0713654659395	24.2342531834426	24.1998532358452	24.939257445481	24.6641091306323	24.8958285630557
A0A8C0SUS0(--)	25.8403094365646	25.745401055453	25.7959776024316	25.8076188667116	26.0089183989458	25.5387805032394
A0A8C0SUU0(--)	31.7627570353191	31.6999183312942	31.5350558303209	31.8233522725425	31.4060350334568	31.5048370470002
A0A8C0SV84(ATP2B1)	26.3268713409284	25.7726611140176	26.3382922988542	25.8524334980341	25.8744818133069	25.8507894552493
A0A8C0SVF8(HMGB3)	28.6538638101264	28.8257800308619	28.199525653727	28.9872848328367	28.8912228221423	28.5846285864287
A0A8C0SVI8(FKBP15)	25.63516765701	25.6600333344167	25.4529020366938	25.3871588211554	25.1711957373966	25.4284782563017
A0A8C0SVQ9(ARIH1)	27.0268600895359	26.6313145172952	27.2009758101782	26.9396609902729	27.0960732949822	26.8113968418725
A0A8C0SVS8(SS18L2)	22.7958634680964	23.5483619593528	24.7920703279399	23.8850379835709	23.7414843434934	23.0395411233915
A0A8C0SVY4(VAC14)	26.5800340123515	26.1556281431647	26.3584538849211	26.52659475339	26.1568049321941	26.4656924414236
A0A8C0SVY6(--)	27.8757828110393	27.5402299873117	27.7876828033016	28.4676214695644	28.2466275356408	27.6734399929679
A0A8C0SW51(RBPMS)	23.5167730966739	23.8854925870052	23.6502162253919	23.9534785500204	23.9481766845828	22.1083726066935
A0A8C0SWD1(--)	23.4426027986911	22.6459056028038	23.956325559914	23.1010648267248	23.6138181189809	22.7436714892738
A0A8C0SWM0(SREBF2)	23.7507015830586	22.5617524222466	22.7649138497039	23.573925206894	21.7358699927438	23.1473382364753
A0A8C0SWW1(CNPY4)	23.0818063303284	24.921306381215	22.470707661597	23.9350714129253	24.0631560214247	22.6987428770941
A0A8C0SX61(USP11)	23.1685203279123	23.6315227580174	23.0062110072587	22.6734238176548	25.1693990248696	23.2851741606623
A0A8C0SX68(--)	32.0043711038684	32.1226894889109	31.9548031261702	32.3164332461889	32.0417908523547	31.9621322581453
A0A8C0SX95(--)	26.2876595455117	26.5302612978508	25.9811775570679	26.3160156153183	25.8815936552464	26.2099065105746
A0A8C0SXB6(IMMT)	23.9265775004594	23.5109173012226	23.4541631423677	23.1410776682181	25.020235413066	23.4085891493454
A0A8C0SXJ4(--)	27.4747550938893	27.3237142324693	27.597757059197	27.1163447545266	27.3425710289415	27.0039959811842
A0A8C0SXK5(--)	23.7889524636468	23.874927332002	24.2727715773563	24.8656132164364	22.8081935604932	24.1479458264084
A0A8C0SXN2(--)	29.0424172373163	28.8999185683501	29.2768185599514	28.9118795460932	29.0912381164609	29.4207341482226
A0A8C0SXT4(PTCD3)	27.7537250937331	27.5110353690857	27.6581273484291	27.7810675010444	27.8942910938859	27.674517938318
A0A8C0SY39(--)	22.7980659450189	23.3479859677789	23.6514733834555	23.2984496661695	23.5238738014177	23.0930120018634
A0A8C0SYL4(IMMT)	23.1243681797109	23.7953863251512	23.3765231367957	23.0103414011404	23.0148479927792	22.8246357128191
A0A8C0SYM0(ERGIC2)	25.7007584593861	26.0364922530251	26.2088466692148	25.2912302916581	25.6647601907949	25.1345347398856
A0A8C0SYM2(TUBGCP4)	24.2684945989557	23.5005912987669	22.9434702147488	23.6028974033968	24.4256641142648	24.5229487898755
A0A8C0SYR7(RBBP5)	23.8231690793109	23.123103203015	22.6720921976008	22.9346405144431	23.3176819230472	23.9453252953656
A0A8C0SYX6(EXOC6B)	27.9258654287976	27.5716688672146	27.8147616941176	27.6404455290473	27.4260641849922	27.7146322793702
A0A8C0SYY9(EPS15L1)	26.3922456141401	25.8266045389088	26.0380634626839	26.3732346317638	26.1524788909729	26.1763224621585
A0A8C0SZ03(--)	23.9856833800192	23.1965328095802	24.0705668697727	24.2740530198442	22.6806157241895	22.8965877668523
A0A8C0SZ12(--)	28.4584589947541	23.2534916015659	24.1124124685086	23.1490620944869	23.5577886520428	27.9901556531036
A0A8C0SZ25(SLC39A10)	22.0755659941853	23.2695551116793	23.3592725292923	23.1867672989177	23.6725280187249	23.05298181925
A0A8C0SZ55(--)	28.3346232125072	28.6923882962816	28.7292300951779	28.4383720071198	28.672968138494	28.4215770432306
A0A8C0SZ63(UTP25)	24.6862423230554	24.8275981723009	24.7182172018275	24.6367170975772	24.6990644716925	24.899106105395
A0A8C0SZB6(--)	25.7966708130424	25.7771088000929	25.8703013109795	25.840477525467	26.0313266412178	26.1216895419383
A0A8C0SZD5(--)	28.0264907697333	28.3965634965896	28.1315843720936	28.1647568109702	28.3473948267971	27.2917572393869
A0A8C0SZP4(--)	23.409883700411	22.9898926883852	24.5488111606745	23.8980893116337	22.6550956385965	23.5087549656221
A0A8C0SZS9(CD109)	23.7370480729248	24.1717744573285	23.4720452487675	24.6446970436559	23.4874956917225	23.968356904675
A0A8C0SZX7(PRR12)	25.2014619879214	24.849668526353	24.5675550730698	24.7475537965252	24.9268721746594	24.8937473856656
A0A8C0SZY4(--)	24.7769582553834	25.1960299361935	24.6735208668128	25.5127691512491	24.8698073058081	25.0465601826578
A0A8C0SZZ4(DNM2)	27.9583133095459	28.6204832395442	28.411631687004	28.223614061817	28.3086923184537	28.1489931831382
A0A8C0T000(METTL1)	22.3936586434484	23.5372175171877	23.6837819371893	23.5555259036858	23.9829604862759	22.092837413213
A0A8C0T0B0(--)	23.6534591911558	22.9760607286877	24.0937564506932	24.6632623665284	23.4690254682558	22.4646338141086
A0A8C0T0C4(--)	26.0109680156155	26.6416862013676	26.4948029823465	26.5120608137639	26.8267499914269	26.7147632727003
A0A8C0T0J0(--)	22.7997861127094	23.8592129589694	23.0281406211987	23.073851292779	23.0803345831948	22.5873387167205
A0A8C0T0J3(MCM7)	29.3190689758052	29.4973370855019	29.3026046216239	29.6518983434554	29.4817958909836	29.7187528664432
A0A8C0T0J7(--)	24.0054346189706	23.7031951120602	23.8537116154223	23.0187617688065	23.1192096475049	23.4117000300606
A0A8C0T0Q0(--)	24.7187920536073	24.3917868979914	24.4102815717659	23.6131648051344	23.9827666321957	24.3741803730135
A0A8C0T0R7(--)	23.6911964187712	23.3874259548025	23.88886737635	23.2699732787133	24.035986484222	23.1275795211649
A0A8C0T0X4(TRADD)	28.3376034606561	28.357581669223	28.5858107563713	28.6866564318853	28.4680489290078	28.4669217171663
A0A8C0T0Z1(DHX36)	27.7214282102378	27.8420614016129	28.0028163887856	27.8106003651336	27.9855487375118	27.7894873779804
A0A8C0T1A5(XPNPEP1)	28.8032890316454	28.9309767175522	28.779252357041	28.5772990446302	28.9451704020076	28.8888737930628
A0A8C0T1C3(ZNF451)	23.8415873460572	27.0540342275034	23.6493909735723	24.7563031440103	28.9533258822204	23.9714299553872
A0A8C0T1P3(MED17)	25.0321678383151	24.6988525833072	24.1673385699778	23.9073821529282	22.5944937535703	23.9252429310748
A0A8C0T1Y9(NIBAN2)	29.866807299122	30.0508988058429	30.2707505031805	30.2079256485834	30.2666238940114	30.2208958631361
A0A8C0T2B3(TFB1M)	23.4187080264102	23.7359841925847	23.3759084340051	23.1031751583249	23.649251127956	22.4008472858647
A0A8C0T2F6(--)	33.3507387343527	33.3936873674034	33.2582789276711	33.3952206542797	33.3556036026228	33.567966618208
A0A8C0T2T6(--)	23.9032882822828	22.8897647575681	22.1653979713732	25.7797407927487	23.5008264525836	26.4512834410084
A0A8C0T2T8(AMMECR1L)	24.2404174949039	23.3477705407859	23.2444724480505	25.0760537396235	23.4746606638059	23.1370105283995
A0A8C0T3R1(--)	24.6224659046527	22.8297089490053	23.9529366609571	23.581301129129	21.9900186261285	23.1679081084925
A0A8C0T3S7(SRRM2)	27.6090063382459	27.7728498537481	27.3427405583237	27.7704573241104	27.681437996721	27.5248476337803
A0A8C0T3U0(--)	23.3214472166011	22.7101771309129	22.2507066495254	23.3184599923482	23.8249158197491	23.4157100621503
A0A8C0T3U6(POLR1A)	28.4760307718532	28.4607257859332	28.5009685177974	28.6891585918675	28.5743784258526	28.6496218943521
A0A8C0T4D0(DTWD1)	24.8271135585776	23.2619625008046	22.3534793657951	22.9823139437357	24.5492784531368	21.836598822284
A0A8C0T4D5(--)	21.8730101276878	23.5852505629529	23.4768748205538	22.8180569171071	23.4297452926896	21.4351208449888
A0A8C0T4K1(FAM8A1)	23.3605311104454	22.8854752517754	23.5401091754976	23.272636101103	23.6609833460331	22.7751172042634
A0A8C0T4R0(GMPS)	29.7556522018576	29.9499078634204	29.8093894910794	29.5155915095817	29.7488400630894	29.6563552467719
A0A8C0T4T8(TTC27)	27.6599653068302	27.4151425338593	27.5536203887806	27.5389728655379	27.7301375728811	28.0760228832504
A0A8C0T4Z2(--)	29.4227602788474	29.5921706586239	29.7814427631198	29.467757493126	29.7338587383201	29.8190176822786
A0A8C0T5B3(--)	24.9561098844933	24.73634494728	24.8545750899706	24.9026982230994	24.959518785754	24.8898544702474
A0A8C0T5B5(SECISBP2L)	24.5155087989609	23.3631652461195	24.9347210179911	24.9906209461046	22.9479236473284	24.7562855148988
A0A8C0T5E3(MON2)	27.1135655681739	27.3207911856801	27.168635090136	27.3701941074126	27.3654460666749	27.2465369340117
A0A8C0T5J0(CHUK)	25.4239024838689	24.7106181221616	24.7423715308257	25.0007551501339	24.5271915742486	24.8864162723293
A0A8C0T5P2(--)	23.4740466842229	22.2915952693807	24.2501431226353	22.9369181661773	22.135030749565	24.4360148590735
A0A8C0T5U5(DPF2)	26.9527151236357	26.4988097728788	26.8444579055541	26.8813369292555	26.8210421118553	27.0234799268161
A0A8C0T5W8(--)	23.2386430771904	23.1873012229954	23.4224093204275	23.6490471498192	23.8187295368277	23.0269394935097
A0A8C0T5Y9(--)	23.7106379566944	24.2342836457006	23.7904940528295	23.640748903045	23.0170574989927	22.9195043397396
A0A8C0T6E2(TBC1D25)	23.9991892329575	22.7311468450465	23.6387925341381	23.9980320234352	22.3187389733595	23.8717171617646
A0A8C0T6G2(HMG20A)	25.3987176012972	25.4642595583978	25.5271020668579	25.4899892825928	25.6886985200986	25.320171426936
A0A8C0T6H0(MFN1)	23.9554448743986	24.4333261550628	24.0214903818234	24.0981233488813	24.2230247857787	24.2831262317746
A0A8C0T6H7(L1CAM)	25.3042769481644	22.7042725228466	23.9433893291302	25.6733321541219	25.9781032833918	26.0440185020485
A0A8C0T6H9(--)	30.8817599192969	30.8209204219188	31.1505555311678	31.4716481619941	31.8490152433069	31.671180432967
A0A8C0T6I4(SSR3)	23.0021107225844	23.3341630401479	24.0543476514057	23.2874992099799	24.6609422825988	23.7515480953159
A0A8C0T6M0(--)	29.6732714912285	29.411894287176	29.6626160086615	29.4928374184653	29.3123759262426	29.8063348026392
A0A8C0T6P4(CHORDC1)	29.4266840754521	29.943215151895	29.2856415988515	29.9198272005612	29.7722992938361	29.6606114394273
A0A8C0T6S2(SMPD4)	25.4344719595149	25.704351592503	25.5627019614658	25.5613331666738	25.4731763310139	25.2487640841158
A0A8C0T7A0(NBN)	24.6635120672686	24.6236609447517	24.3811299439374	23.422209327671	23.8572984423265	23.7330221850449
A0A8C0T7D8(--)	23.1481425161333	23.822588742459	22.6000258413352	23.5773757521904	23.5451432553986	23.3247471959297
A0A8C0T7G8(CMTR1)	26.1124126206867	25.8042496050805	25.5527999431263	26.3632750932902	26.2487821769447	25.9058454798726
A0A8C0T7M5(LOC610164)	30.4175990766933	30.7084950276556	30.6417723195614	30.589780052076	30.4989542968212	30.2893404802061
A0A8C0T7N5(MED15)	23.5994631953521	24.2766456573314	23.0203243267999	22.4255881687189	24.1621287575244	23.0043418962752
A0A8C0T7U4(TAP2)	24.6118366577136	24.6900316579717	24.2683518144107	23.4910146077302	25.9600051147797	25.5019707795842
A0A8C0T7Z6(--)	22.9810811212573	25.1943105358171	24.0559751682559	23.4211625006929	25.5591754074538	25.6431185396197
A0A8C0T8A0(GSK3B)	25.640555854246	25.3296110479561	26.292108430976	25.6477912847062	25.5446286762203	25.4920695489212
A0A8C0T8G1(SLC39A4)	23.3994978065689	23.9949205733429	22.0613824147918	23.9174478767826	22.3392486576758	23.6161714161654
A0A8C0T8H0(PRKCA)	22.0604317560718	23.9111313291998	21.8016091029584	23.6393873454043	23.7592949851454	23.4718692186246
A0A8C0T8L9(GTF2E1)	23.8147005849815	24.7892053309555	24.5899514512058	22.9172834627402	23.4581605882813	24.3500958714258
A0A8C0T8M3(EML3)	25.9967100070261	25.7129807435329	25.6983227261539	25.8667218297476	25.5988362618212	26.2151755509296
A0A8C0T8N2(--)	22.6095063232063	23.2816892323713	23.5501903220777	23.9522935449858	23.3908834647855	23.5848322802371
A0A8C0T8P0(AKAP8)	25.2549026065908	25.7879318443934	25.3826147923009	25.9504030049732	25.3070946108998	25.9131700987742
A0A8C0T8W7(--)	24.6849591669902	24.3800731212249	24.3400087107858	24.6780425817727	24.3538688583186	24.7132954675832
A0A8C0T9C9(--)	25.4162867561689	24.3340861134126	24.7635471198127	23.0557855068366	23.7583621673281	24.0924814756176
A0A8C0T9D5(PSMD12)	30.9381751640936	30.8543759370396	31.0024945143097	30.8283550555043	30.994086980778	30.9818253709232
A0A8C0T9E3(--)	26.75837125361	27.1213931282042	26.361134322848	27.5439947934539	26.8002059534945	26.7398248941233
A0A8C0T9H8(RPLP0)	32.7750382172216	32.9942050250588	32.7396076431916	32.9145799637582	32.8955483571395	32.8862374594472
A0A8C0T9Q5(--)	25.9460577696114	26.253749113755	26.1333984355265	25.9303733425265	26.1058950844981	26.0427042395589
A0A8C0T9T0(PSMA1)	28.1872109213436	28.7087252353287	28.4563061563365	28.9685114141224	27.8935391027087	28.6554001358195
A0A8C0T9T3(--)	25.1146977402646	25.5487200948108	25.4083390710808	25.2040770555197	25.1439044434862	22.8715096413103
A0A8C0T9V4(ATP13A3)	22.4739310793538	23.3383784388997	23.4838188908729	23.0032730753986	23.6268069016592	22.0599090999187
A0A8C0T9X3(RABEPK)	25.5554354311769	25.9950499400719	25.6006803968922	25.8094600255425	25.9958694326282	25.9114567247326
A0A8C0T092(TAOK3)	26.2689228678211	26.3828291441385	26.4025446184201	26.4270079122755	26.5159448561022	26.2034050621649
A0A8C0T108(PIH1D1)	25.9869811669271	26.2287416402108	26.0202614200916	22.4903345864105	23.6666231311359	21.7284376650492
A0A8C0T149(SPTBN1)	33.0394394836038	33.0264380020429	33.0932515951256	33.1430310478619	33.0241110075067	33.0493090590805
A0A8C0T181(--)	28.1759799781052	27.6168079381183	27.9623460413167	27.5178078911035	27.7084621378462	27.9903720871198
A0A8C0T211(--)	22.7831865617669	23.6404317992381	23.237563084174	24.209490648579	23.1214804379117	24.2011768268277
A0A8C0T254(SPTLC2)	29.2771512311178	29.2340475655576	28.9051798448436	28.7095471058524	28.9793741233318	28.7243913930227
A0A8C0T273(--)	26.7946397548943	26.483545929505	26.9933447669109	27.2479858777437	26.9383154017648	27.1198112255886
A0A8C0T306(--)	22.8877557640331	22.5572293056115	24.0104770188113	23.6903106393714	23.4126661999846	22.9940186567542
A0A8C0T318(--)	23.5893290446081	22.2883647838349	26.0868523153083	23.9379229822206	26.1142410058138	22.6126040723055
A0A8C0T358(--)	25.996839282706	26.3330113149833	25.993215177704	26.3660466821528	26.6235214123718	25.842804743682
A0A8C0T445(EXOSC7)	26.0919845971968	26.0928516438662	26.0526876084481	26.0400302988674	26.2086792546465	26.1379773675726
A0A8C0T457(NOP2)	29.0522730111204	28.6546492476599	28.9836746664087	29.0762268121561	28.7228291540097	29.1125717027165
A0A8C0T481(PPFIBP1)	28.6715853905259	28.6436484197722	28.7960333191648	28.9855215944389	28.8559357279532	28.853350012593
A0A8C0T499(HSF1)	24.4984445952593	24.5836534630115	24.4731453576026	24.2316922938932	24.4153198671569	22.4609186110793
A0A8C0T552(BLOC1S2)	23.980557553972	24.6460598251881	24.2328273025132	26.3951583323901	22.618654045274	25.1838176887179
A0A8C0T559(GNL3)	27.7667347265446	28.3981141235683	27.8937126739275	27.9169551460962	28.0723983400972	27.8432002373677
A0A8C0T605(--)	28.1535422907228	28.510582735206	28.3112068580322	28.5839833579355	28.4573242621537	28.6238004636379
A0A8C0T608(APEH)	27.6033572877474	26.8737311549054	26.931230398043	27.5456157992884	23.5373590725591	27.051754596856
A0A8C0T611(FN1)	26.993668689011	26.9685114141224	26.9018470552	27.4092458968895	27.4578721755306	27.2687444379105
A0A8C0T623(PDCD4)	22.8655275177682	23.1042766098069	24.1043704619937	23.3440116475928	23.3987985209807	22.5795836571404
A0A8C0T730(CCT3)	32.2588124323975	32.2346357831671	32.3485507754036	32.3912307138498	32.196392319107	31.9958734750231
A0A8C0T760(--)	22.689773476574	23.1800877162815	23.3479794734554	22.9374056258765	22.9755218093484	23.1120365517414
A0A8C0T765(--)	22.6605198579693	22.8337216615779	23.444611872331	25.4780416614545	23.0724914031606	22.8653214657337
A0A8C0T863(RTN4)	30.1205282401308	30.0948408563922	30.3696326544178	30.7679345780408	30.7677767598445	31.0486921550285
A0A8C0T920(SMARCB1)	27.1877300716329	23.5697457608026	26.3697283248157	22.6158692258216	26.5628475015348	26.5559765743671
A0A8C0TA17(--)	23.2579621009818	23.2240116871198	24.072347225107	23.3835049683201	23.6976336207991	23.8565235542931
A0A8C0TA90(MACF1)	29.8976413641444	29.863340255811	29.8369706180078	29.9105649654131	29.7735574079077	29.7384725787227
A0A8C0TA99(--)	24.4661905021167	23.8868813727689	23.6592707102716	24.2067246478702	23.5387197336123	24.7284258522442
A0A8C0TAJ4(WIZ)	23.069549926563	23.8591429105697	22.0877448383525	22.493512083808	24.846802623462	22.515845257706
A0A8C0TAM6(--)	26.1184454400036	26.6766714157823	26.3442315585104	26.8484034544725	26.3829610371338	26.5208826419322
A0A8C0TAS8(HEPH)	23.9370583858418	24.3435370796843	24.2559471634464	24.1807104726045	24.7626350799292	23.8320973003643
A0A8C0TAT1(THADA)	23.1840598354347	25.3682634568771	25.432083839123	24.1321594022242	25.157961493937	25.292950942156
A0A8C0TAT6(EWSR1)	27.5473085420379	23.3284991106558	28.6647195081414	28.1389246041999	27.8367148543583	23.0635222245139
A0A8C0TAY9(--)	24.2070971581464	25.0159305293776	24.4939331212894	23.1300538144034	23.5860507338433	24.1511243384911
A0A8C0TB14(--)	27.7591335759743	27.9255825085839	27.7554452805652	27.7406614069601	27.9396049491347	28.0947653667549
A0A8C0TB26(PIGS)	27.5469407233986	27.3660300017655	27.4338832570025	27.6199587693758	27.1923470012176	27.34155343409
A0A8C0TB66(ATP2C1)	26.651162741493	26.7129282828488	26.4415810347727	26.2031996684138	23.4338842591717	26.3376289790479
A0A8C0TBI6(--)	23.6554106992013	23.4860029998577	22.8130311400749	23.8331140288273	23.2970445833887	22.9035994534655
A0A8C0TBJ8(--)	28.8909040425407	28.8623650325214	29.3588604591306	29.2277965222153	29.2499983992672	28.7929036595694
A0A8C0TBK9(DNAJC13)	27.5140493045651	27.6656007088891	27.7868108207783	27.2943890948584	27.6925878345647	27.7104342004501
A0A8C0TBN7(--)	23.1303818909735	24.0923424079499	23.977237984468	22.3392437057553	23.8298783121933	24.3269056193969
A0A8C0TBR2(CWC22)	25.9455890396391	26.2027887931664	26.0065876945096	25.7402625151834	26.024072027275	25.8545037547673
A0A8C0TBU1(--)	21.9842601656111	23.4695139010605	23.621880085341	23.5446594211053	23.3918028686424	23.6280691723289
A0A8C0TBV6(--)	24.7627364461714	25.4274555669383	25.1385243017115	25.2989046855416	25.1584623828956	24.5164709564996
A0A8C0TBZ9(EIF3B)	30.5159674071974	30.6124554900439	30.3577284731929	30.4801015246076	30.6480451033787	30.523745262962
A0A8C0TC64(SLC39A7)	23.2803294820212	23.1131140322534	22.6200830191006	22.1597540049724	23.9083630287581	22.1446923661198
A0A8C0TC78(--)	24.1143182557192	25.2164898096719	24.8359081496329	25.1580000300316	25.0634872481867	24.8801239323339
A0A8C0TCA5(UNC119B)	24.1171976140654	23.4372500476501	24.295344640926	23.0179171725899	22.5976473703158	23.1536192220866
A0A8C0TCD4(OXSM)	22.8253617721162	22.9312274818111	23.7787378127969	22.7491930429229	23.1814463103255	23.7918003570737
A0A8C0TCD6(SDF2)	22.3304209318229	24.987761893022	24.5315409028637	23.5121463508174	24.5510402725867	23.2202061959897
A0A8C0TCK6(BZW1)	28.3527076948546	28.4828154023183	28.5723557701802	27.7200585319841	28.4210151679468	28.5013862114966
A0A8C0TCK7(USP8)	26.6538979684776	26.2824900760911	26.7997120489909	26.5568536726346	26.4957180593099	26.3037023045398
A0A8C0TCM0(TEX10)	25.9098328535449	26.140397931898	26.1964615016129	25.8700896151901	26.2488002695468	26.3184829558051
A0A8C0TCP3(MARS2)	23.277532599667	23.5424387742565	23.0727750684295	23.2370578979596	24.9815679955627	23.878567589929
A0A8C0TCQ7(HMBS)	25.7253344266338	26.2008261840589	25.3614188269199	24.8380743949502	25.6917362788291	25.5104771001972
A0A8C0TCU2(EMD)	27.5436998693376	27.4820075469314	27.4872313685482	27.5608523241778	27.4609210323154	27.7511728927387
A0A8C0TCV3(ATP6AP1)	24.9432537350088	22.8952367117571	23.4694395960753	28.73740915522	23.4225643216231	23.9346269572438
A0A8C0TD28(--)	23.2340273226646	24.378803693987	27.7056967136178	23.194695045676	23.8164318553563	24.5337718985091
A0A8C0TD64(TUT1)	32.2527638595567	32.2328646936738	32.1749508476872	32.4694421502436	32.3373748382604	32.4026848851391
A0A8C0TDT9(--)	30.3673429922073	30.2884606539608	30.2985464050495	30.6466725785603	30.4498282984773	30.4715997144551
A0A8C0TDX8(--)	24.8527668434263	24.9331006190478	24.7269199344907	24.9009953848281	24.9360699615591	25.0617993316423
A0A8C0TE03(--)	29.052247094831	28.6587062175424	28.9108508457352	28.9350864814328	28.761703444119	28.9987877870999
A0A8C0TE49(RPL32)	31.0923854189977	31.2246953095961	30.7114520442608	30.8796437278153	31.2265912871036	30.6454705472718
A0A8C0TE66(ITPRID2)	25.8573781470957	26.3499440718177	26.0210031601823	25.9042841959965	26.0973599437481	25.5663941371088
A0A8C0TE69(--)	26.9834844071693	27.0378959484915	27.075104846286	26.9800009495568	27.2795884785529	27.0670213535093
A0A8C0TE78(NIF3L1)	23.2764048719197	21.8669013255196	23.5053408326687	22.9642556025576	25.0012151361108	22.6383726621197
A0A8C0TEC3(--)	30.2794113629623	29.4678935038638	30.5738008135371	30.9049071901245	29.5098846462959	31.0433563051252
A0A8C0TED0(--)	23.6142902744948	23.7362510634566	23.2695956724874	23.4364529500192	23.5455954746448	24.639968481775
A0A8C0TEI3(DNAJC24)	25.4464482822814	25.4859118349869	23.3439557343504	25.2673162036239	24.8640077558776	23.2075372807989
A0A8C0TEJ3(INTS13)	22.2872005234193	23.1605732936581	23.3662845976354	23.9601833628158	23.6395596055861	22.9674247178233
A0A8C0TF04(--)	25.9112052586783	24.7628105540077	23.8888291627006	23.8268335147231	23.3636517670516	21.2060082363747
A0A8C0TF16(--)	22.8649825040017	23.32471085428	24.1083236401054	23.2906329835263	24.1723585772359	21.8705814327812
A0A8C0TF17(--)	25.3177932156151	23.7883885089889	25.2817829072906	25.4409160451131	22.2655633910342	23.0130352476918
A0A8C0TF60(--)	22.3352046704243	23.7269295108875	23.8190275878406	24.11026940423	23.1730695293074	23.5602554992038
A0A8C0TFI5(TOP3B)	24.9949420774414	23.6368082557282	24.776807694963	22.9623946036559	23.0774630038578	24.9331456547137
A0A8C0TFI9(GATAD2A)	26.4141910103588	26.4465587109271	26.4420558397929	26.747784256947	26.7753012259355	26.7909169890899
A0A8C0TFL5(PPP3CA)	28.2222325668911	28.0004005779679	27.8310463412205	28.2794556438985	27.8749624986717	28.0253822427269
A0A8C0TFM0(--)	26.1282936301102	25.8581136410272	25.7117474128481	26.3678636891635	25.9853967297255	26.6054076253146
A0A8C0TFS1(GLO1)	27.0088115682566	26.7969925476373	27.0461438204497	26.7810675010444	26.8446973371439	26.7306558753982
A0A8C0TG56(--)	24.2162307548073	23.8118749731974	24.1704318408199	23.5053066323831	24.0309140668536	22.8206894759661
A0A8C0TG69(PTDSS1)	22.8878926817288	24.7694552719104	24.590692033635	23.8814366582649	23.0466416438946	22.9878162994504
A0A8C0TG82(--)	26.7808172720886	26.579746365049	26.4614051293511	26.8788840609272	26.4936888554618	26.7244239216867
A0A8C0TGH3(CASP10)	28.3963185083275	28.2253160856577	28.0133449106857	28.7966522492418	28.3677387390322	28.2866112704907
A0A8C0TGM8(IGBP1)	26.6769403745901	27.1880131657976	26.7602763047793	26.7894251888285	26.9840279384423	26.503669995746
A0A8C0TGU9(--)	23.4174883746116	24.0768816970969	24.513522320173	23.6939986327543	24.7185741804306	22.5242708578473
A0A8C0TGV4(--)	22.4498276082135	23.6036341010807	23.8632253535941	23.023030656738	22.9199643609894	24.4098402118652
A0A8C0TGW8(TRIP12)	28.316136492498	28.1863137669534	28.335432745931	28.3986442188395	28.315186470287	28.4697186926491
A0A8C0TGZ3(--)	23.7247880450321	24.6353640143252	23.6706865025089	23.2940747605348	23.5349153498734	22.4815120509473
A0A8C0TH17(--)	29.4435188390142	29.6004712770079	29.6024018253799	29.5705474282025	29.6380473198369	29.549366595227
A0A8C0TH25(--)	23.5286945641688	23.8540013743376	24.005409838709	23.7034899444558	23.5283919647875	23.5238245753146
A0A8C0TH29(--)	30.8973528539863	30.6854538518983	30.7608156122454	30.7028929612983	30.7244401857436	30.5289693826237
A0A8C0TH41(ACY1)	28.3188104669126	28.3583784255552	28.1675349098489	28.4072614745798	28.2658865540176	28.493696489395
A0A8C0TH60(--)	29.1353570226328	23.8974599239041	29.3689877536325	28.9530482967346	29.6754773057719	23.3289114848156
A0A8C0TH91(MTDH)	27.3952564115254	27.6473933169003	27.6043474696949	27.2884166485607	27.3962368363276	27.2623062195311
A0A8C0THG0(GBF1)	27.6328403715261	27.9433549005308	27.9497130982679	27.7549358093704	27.8781824747369	27.9298769196785
A0A8C0THS5(--)	28.6821415788081	28.5964069196684	28.3947659491577	28.6792916277674	28.7289058576126	28.6810693167378
A0A8C0THS7(OGA)	27.5155539144328	27.3817900652214	27.2172482028668	27.5192335904252	27.5652903819652	27.5466464009534
A0A8C0THV3(IFT80)	22.7501880442241	24.2824204108597	23.3744154946125	24.0367483392303	22.8519387420303	23.2575021986383
A0A8C0THV4(TJP1)	29.2634260288309	29.1077915946669	29.21941944095	29.07778082291	29.1985190433231	29.1490174185051
A0A8C0THX2(ZNF280C)	23.487589962357	22.8793843173318	23.935507886717	23.1210527309919	23.3362678362958	23.4673511095951
A0A8C0THZ8(SF1)	29.4911559777929	29.6967717759773	29.3929252288286	29.8186063607434	29.4832383841956	29.7087252353287
A0A8C0TI33(--)	27.4899892825928	27.5607794552715	27.3199303377275	27.4752191073077	27.4695634472986	27.6458827851185
A0A8C0TI73(--)	23.8279087908801	23.5807722721221	24.7582969416625	23.4275942076827	24.2480718224389	23.0167382498701
A0A8C0TI74(--)	25.8716883257178	25.7822429961283	25.9073821529282	25.7030580388248	26.3684632992009	25.7027410732897
A0A8C0TIE2(--)	24.032074231703	23.9461108045844	23.3276304881174	23.6214878174983	23.7456500560059	22.9145193539436
A0A8C0TIF1(--)	24.3188621723969	23.2988070853852	24.1308267550321	24.9523818735766	23.9091024075168	24.5365887223866
A0A8C0TII6(--)	30.1614688755455	30.0694562824264	29.9072732635793	30.2804073554361	30.3137602629498	30.3988684312948
A0A8C0TIJ5(ISYNA1)	26.5405995206354	26.7384081511224	26.584341853835	25.9946615968553	26.1251629212776	26.1587127621761
A0A8C0TIM3(--)	23.2011364226818	23.5572935203263	23.5091786670238	23.7200454811761	24.1053356370609	23.3904223934808
A0A8C0TIN5(--)	26.0503228061319	25.9596956516413	25.9403557195897	26.3264599357668	26.4340742138695	25.8760288138239
A0A8C0TIN7(OPA1)	28.9790742405757	28.7086923507672	28.9881520976905	28.8637833212926	28.8327673400607	28.871412204525
A0A8C0TJ11(--)	23.2788928753465	23.5021458867458	23.4781952737089	23.7991685586696	23.6865824432249	23.4171242028014
A0A8C0TJ16(TBC1D23)	25.8703718693402	25.6892852525385	25.3598114790304	26.079953629619	25.3444855526263	25.3455010821557
A0A8C0TJ18(PIN1)	27.29937643144	26.8907591194333	27.2969286661346	27.2122465586553	27.1596176172086	27.613860940755
A0A8C0TJ37(TAMM41)	23.2834082238679	23.0623706989082	22.9786970917108	24.4052905517079	23.1142497802255	24.1747641747578
A0A8C0TJE0(IKBKG)	27.2933369287433	27.404462447768	26.9806547388615	27.5658714109867	27.1820564913738	27.3050427837895
A0A8C0TJJ5(--)	24.2801707136425	24.7935612303338	24.1949653120253	23.5503441894802	23.5315953374398	23.0335360474152
A0A8C0TJJ8(--)	24.0738034033037	23.1146973008638	23.7589468823188	23.803870642235	22.7772392709121	24.0546181503797
A0A8C0TJR1(--)	23.8842118267893	23.2461802847511	24.4403774955588	22.9957500786281	23.4780240287543	24.4950318060073
A0A8C0TJT2(CERS5)	23.1525481997354	24.3338095626258	23.2573520210643	22.9428464353919	23.1466143962054	22.8952563978359
A0A8C0TJW4(--)	24.535817846044	24.328139102146	24.6008450625148	23.9578440548746	25.1547507360411	23.1167373998664
A0A8C0TK39(--)	23.5834171829013	23.4631350861197	22.2620334733835	23.3246573341253	23.7358054630579	23.3698614209033
A0A8C0TK80(--)	23.6030167680135	24.2326388977936	23.4215102263369	22.3384383006326	24.3432140949773	23.2293704008687
A0A8C0TKG1(MANBA)	22.6605300101444	23.0833283598141	23.3274129756634	23.2539584455037	24.9460577696114	22.9401139261848
A0A8C0TKH8(POLR3D)	22.2126704087422	23.4681716244836	23.3775679739447	24.5426802139574	22.977597502144	22.998128595803
A0A8C0TKP5(USP30)	23.7586058092483	23.3140472200809	23.5404991389213	22.2501663639004	23.4570651982733	23.4132548987727
A0A8C0TKV7(IGF2R)	26.9243370000931	26.8284458548104	27.1783566631685	26.653351337784	26.5164859851208	26.7169883414739
A0A8C0TKY5(PDLIM2)	25.9125992001569	26.2445059649037	26.0036529264966	25.8716178317137	25.6704984975847	21.937783519278
A0A8C0TL14(ZDHHC20)	24.8539091575298	22.8491552071094	24.1018942637397	24.5169517947462	23.9855487375118	23.8917095496349
A0A8C0TL57(NFYB)	22.3424655064435	23.2801436530099	24.665579128427	21.7209588834127	23.6574108847852	24.4358486899956
A0A8C0TLF4(--)	23.3410662690743	23.0523151243023	22.1205252377184	23.0492484660181	23.679762220873	23.0863477067183
A0A8C0TLJ7(--)	26.3043814042366	26.0052817102326	26.1160869125917	26.804889632239	26.2598305979336	26.0407619469632
A0A8C0TLK3(PTPN6)	25.7042724286615	25.4563844976817	25.2400896315174	25.5832804474557	25.3469216236306	24.5456894381134
A0A8C0TLR9(RCHY1)	23.5031938130275	24.0315293090744	24.1325938243645	23.2500984153928	23.5899517986538	22.8941175922472
A0A8C0TLW9(KRT8)	35.6736937615715	35.6002596894967	35.7242063722969	35.4621882709966	35.8151426130279	35.6375788587322
A0A8C0TM65(TRMT1)	26.2381224688207	26.4425937633122	25.9438020052189	26.3220299050242	26.5648544565831	26.3971186493449
A0A8C0TM83(--)	25.715260938911	25.8959209901838	25.5360550826391	26.0174180849729	25.7990202984957	25.2771423608821
A0A8C0TM85(--)	25.6980047184287	26.1739614767551	25.7191316311165	25.7599208861358	25.7828678694655	25.7180603843081
A0A8C0TM99(--)	26.1273098625706	26.3827302164786	26.4953368477762	25.7244759660236	25.535432253354	26.4779537528492
A0A8C0TMA2(PHF6)	22.447205337594	23.0552016608768	22.6143890362365	22.4965807502224	23.4002822052002	22.4966538875655
A0A8C0TMU9(--)	23.7077541808684	23.2881240851389	22.9706510600618	23.7992544310427	24.3209809753265	23.4513250664522
A0A8C0TMW6(--)	29.5888691526024	29.4970705473163	29.4966896930379	29.4086387105163	29.5246048108565	29.5487421393683
A0A8C0TN08(JAGN1)	27.6123148696392	27.7773095019388	27.9285221703426	28.0289686766416	27.7504702452098	27.5353432557881
A0A8C0TN69(NOP10)	23.46352254633	25.62784065325	25.6609038043373	22.195201719534	25.9269400198964	26.1193165250931
A0A8C0TN72(PSMD1)	22.8619594945038	23.4228981797731	24.071166404129	22.4067889294757	23.6438982696135	23.4669127473848
A0A8C0TNF0(--)	23.9833315073687	22.9406017825178	23.1729323126328	23.2898011571027	22.3058598737947	23.764235095003
A0A8C0TNH1(ATP10D)	24.9945105462582	24.8312275957016	25.0467683187096	24.8921266139715	25.1340254727421	25.0244948074448
A0A8C0TP28(VPS37B)	25.4594521313313	23.6157874892187	24.0191542467253	23.6580872257123	25.814040441323	25.7134528038657
A0A8C0TP84(--)	25.3140629096173	24.6748142321447	24.8114703406392	25.7614181291689	25.2294569488901	25.6103165792875
A0A8C0TP95(MICU2)	25.2457937859552	25.8193131520335	25.9055471297338	25.7374284971909	25.610175750237	25.4449013930643
A0A8C0TPA9(--)	24.4019101986034	22.4330415670188	23.3186868121087	25.0884909715357	24.351807076584	22.261658084531
A0A8C0TPB1(ATF7IP)	24.4740030566108	21.5669657943282	23.0675402775382	23.4606398691533	24.4801901430674	23.2623569048672
A0A8C0TPG4(--)	23.9147225812419	24.6935195526724	22.6682057163254	23.8894026898997	23.2083174921725	24.6567098412838
A0A8C0TPJ0(--)	22.0722093524362	23.9666768931842	22.8172822423625	22.2492783421128	22.8674391982883	23.6141244128257
A0A8C0TPU2(--)	24.2528505825413	23.8873584781397	23.2275693161016	23.2320676268137	23.6482266497276	23.5434960723646
A0A8C0TPY0(CNOT9)	26.6604414325876	26.7953831566838	26.8599388923431	27.2006017157794	27.0483283827057	27.186691584172
A0A8C0TPY1(--)	23.3034052234117	22.0287420862432	23.4360583167755	23.542442962393	23.7677484717766	24.9610214551111
A0A8C0TPY7(PSMD1)	31.1424833853981	31.1729559333231	31.064518066934	31.1281092247874	30.8972085772682	30.9612008973683
A0A8C0TPZ8(--)	23.6823467653221	23.9148052668983	23.7946077577785	22.6907402641279	23.5343855279437	23.274136859578
A0A8C0TQK5(--)	34.0778985792549	34.2626254537508	34.3661967969609	34.334713774994	34.6831126284133	34.7211022142945
A0A8C0TQQ4(--)	26.5185284205378	26.0097514069354	26.6536246790203	26.6759987993121	26.8039048574288	26.847925780421
A0A8C0TQR1(ZNF638)	25.6818534866767	25.7669874097997	26.3796270418477	25.8979298166178	26.1739805324224	26.3481550068661
A0A8C0TQT4(BRK1)	23.7456932253105	23.8129718193298	23.4128516835645	22.4916208009287	23.1681962959505	22.4650035486104
A0A8C0TQU6(--)	27.9059257943693	27.623032942741	27.7049056177978	27.5550843108147	27.8663799016065	27.4662216252016
A0A8C0TQV4(--)	25.2585372809121	26.6564916395908	25.2934070970292	25.6564098054468	25.4166411198415	25.7479890797539
A0A8C0TQV9(EIF4ENIF1)	23.2769039634414	23.4262164607071	24.2587854829524	23.9660065450497	24.1622856218781	23.0162400526475
A0A8C0TR87(TRAM1)	23.2908771709135	24.0105505158864	22.6606822826202	22.7991421727098	24.4564224987817	21.58276280983
A0A8C0TRI3(ATAD1)	26.8794684555724	27.1766458446838	26.9575939678671	27.2358970723801	27.0252766242898	27.0036743698046
A0A8C0TRN3(--)	27.2994637748662	27.6547858018523	27.8270529704147	27.6265183885822	28.0788243820829	27.952215219676
A0A8C0TRX2(URB1)	26.5833378407422	26.5933466670962	26.7614181291689	26.72806249875	26.9227502507327	26.7716540848931
A0A8C0TRX4(SPX)	26.0223584994764	25.4834229192485	25.7829678240878	26.1103230413976	25.7880812484158	25.7793901377024
A0A8C0TRY6(--)	24.0047197832545	28.7162361286841	23.8208154669708	24.3549291830691	28.4298992297251	28.3032581049167
A0A8C0TS00(PSMD2)	30.6384098949602	30.8152810172934	30.8800088099441	30.9969173811495	30.8263105588439	30.7183282705914
A0A8C0TS18(--)	26.3729524485173	25.6266994016508	26.1353374499177	25.6726579786463	26.1372347680092	25.7783627287975
A0A8C0TS29(MED12)	23.8041149734876	24.2018539226272	23.8332560916241	24.2127783871262	23.9510925819179	23.2047658061729
A0A8C0TS59(BAG3)	28.8881480109988	28.7533425512947	28.8015941540622	28.5554866290906	28.534081866776	28.6969707089459
A0A8C0TSE7(--)	28.2264649660925	28.3368802519216	28.0006154805923	28.1840447834594	28.6855206882023	28.0991372493933
A0A8C0TSG5(--)	23.9858729501316	23.3974050675801	24.0546798934549	23.2045286610522	23.6013549819261	23.5481921589026
A0A8C0TSI6(CAMK2D)	29.6329443482982	29.907989490095	29.8262196250443	29.5386584138606	29.7267965353529	29.5256318594091
A0A8C0TSQ5(DIS3L2)	24.8942472360585	24.7357448780031	23.7919791447361	22.6127613783773	23.8880690433246	22.8516496490298
A0A8C0TSW1(PDCD6)	26.9809815224427	26.5927766008867	26.279057066536	27.321823525646	26.364828506763	26.0525632417596
A0A8C0TSZ8(VPS33A)	23.7733375651276	24.1162737831743	23.3787298901818	21.889985784472	23.3891205724891	24.177018515707
A0A8C0TT35(--)	27.6870570692222	27.3995816028277	27.4259841797217	27.3966451500996	27.4804675221898	27.4831614876233
A0A8C0TT37(--)	23.4752337575452	24.2690565874241	23.1354658917928	23.8183800444154	22.1706036465139	22.7433505690666
A0A8C0TT94(PCLAF)	21.8980685004701	23.2725015821246	22.5509584616895	23.1776022290024	22.8407169772126	23.191898475152
A0A8C0TTC2(STK4)	28.5835530452337	28.4923217302589	28.5576791196333	28.4753350873473	28.4175186005935	28.5492196887515
A0A8C0TTE5(--)	25.0956557308226	23.3916055388322	22.4643090853429	24.6098628613619	22.3482586144847	24.023462929013
A0A8C0TTJ0(EEF1A2)	23.025139031243	22.8792739718052	23.9137331207945	24.6039504907251	24.1528632401923	21.9201623748061
A0A8C0TTM0(--)	24.8889039646698	23.7401835153684	23.256501542121	22.649266823904	23.4774940463036	23.2736037635208
A0A8C0TTY7(--)	23.584331733657	23.6473848750853	22.4832901545385	23.3405296502353	23.6484488651549	21.7274722464336
A0A8C0TTZ6(--)	25.3005463942575	25.1251432097708	25.2642049034193	24.4733931262762	25.10097250347	25.0475173599661
A0A8C0TU07(HNRNPLL)	27.1272114489111	27.3163091566166	27.1007920901646	27.1306519388346	26.8438591526753	27.1186236592922
A0A8C0TU27(ERC1)	28.2358514340826	28.0772969662419	28.5214069450964	28.3109469363954	28.2939507855612	28.5056322228279
A0A8C0TUN3(--)	27.8732031142574	26.6658717393315	27.4045436554482	26.9737751294449	26.9463701716755	27.1541219967476
A0A8C0TUN5(EPHB3)	24.3434190001018	23.5355742230501	23.795285021583	23.2433037463829	22.6498413348375	23.2193012610201
A0A8C0TUR1(SEC61A1)	25.9003044720038	25.8921266139715	26.168156853966	25.7526664783268	26.2790216321074	26.0483491721667
A0A8C0TUV1(USP25)	24.745247165246	25.1524402071176	23.9725474465792	24.876776078428	24.6345031013002	23.3104207989127
A0A8C0TUW0(PITPNB)	28.7272186465952	28.5711986924644	28.4816226948361	28.5623817216233	28.5377886906059	28.583732357791
A0A8C0TUW5(--)	28.9131073109836	29.0618559706151	28.9610766704906	29.3794370031837	29.5692983493456	29.547804948495
A0A8C0TV67(--)	23.26840881448	23.0358599978733	22.0717175728567	24.4637048085853	23.843063424362	22.9161188161537
A0A8C0TVM6(--)	32.7087827815078	32.5229039050656	32.4552775316521	32.2076057121787	32.5352644512772	32.4055786528844
A0A8C0TVP2(--)	23.6735781404856	23.326325235004	24.6503772217856	23.1821182208596	25.2801905089676	23.3491583355212
A0A8C0TVS7(CREB1)	25.7165959315596	24.7614919415408	25.4799127106046	22.7675233946893	25.7812176175879	25.9085507631282
[truncated: 4,293 more rows]
