# Supplementary material for: Production, Passaging Stability, and Histological Analysis of Madin–Darby Canine Kidney Cells Cultured in a Low-Serum Medium
Source: Vaccines (Basel). 2024 Aug 30;12(9):991. doi: 10.3390/vaccines12090991 (PMC11435615; doi:10.3390/vaccines12090991)
Supplement: Supplementary file 1 [file vaccines-12-00991-s001.zip › Supplementary File S3/proteome/3.Difference/compare/3-uninfected_vs_5-uninfected/3-uninfected_vs_5-uninfected_compare.txt]

#Accession	log2FoldChange	Pvalue	Padjust	Difference
A0A8I3PSJ2(HPCAL1)	3.6700778264041	9.87882501639914e-07	0.00621575670031834	Up
A0A8C0QI36(PCM1)	4.24940345731583	2.3305874462636e-06	0.0073320281059453	Up
A0A8I3S8Q6(IL1RAP)	-2.40295374546103	1.32377247776954e-05	0.0241476891935851	Down
A0A8I3P3N6(CA2)	2.65298848935137	1.53513599450637e-05	0.0241476891935851	Up
A0A8P0NKF6(SMYD4)	-3.0818234636081	3.02117154460537e-05	0.038018422717314	Down
Q7YQC6(HSPA1)	-0.126960149819869	4.27036688417594e-05	0.0416984529064442	Unchanged
A0A8P0NCI2(PKP2)	-0.300365098897135	4.63905229410536e-05	0.0416984529064442	Unchanged
A0A8C0PPG3(--)	1.91028522060573	0.000121200485290591	0.0887665385449933	Unchanged
A0A8I3PPA0(PTGIS)	0.782795035917164	0.000149986183288164	0.0887665385449933	Unchanged
B6F250(STOM)	-0.89543269547357	0.000161616994175034	0.0887665385449933	Unchanged
A0A8P0T5I8(ANTXR2)	-2.76587755252736	0.000184973525383568	0.0887665385449933	Unchanged
A0A8I3P2P6(SERPINE2)	-2.11727524374507	0.000200188687442039	0.0887665385449933	Unchanged
A0A8P0N4L2(PLEC)	-0.328753037608067	0.000217316231506972	0.0887665385449933	Unchanged
A0A8P0PHV3(NAP1L4)	-0.258273052662133	0.000224106419899794	0.0887665385449933	Unchanged
A0A8C0M248(MYH14)	0.498944103879467	0.00022516485953878	0.0887665385449933	Unchanged
A0A8I3PZF8(SAMHD1)	0.574283908776067	0.000225725463560059	0.0887665385449933	Unchanged
A0A8C0YZV0(--)	3.62457809956404	0.000258376449418577	0.0956296835142169	Unchanged
A0A8I3NZ48(ITCH)	-0.763681212739833	0.000276417611176718	0.0966233116402174	Unchanged
A0A8C0T9X3(RABEPK)	-2.9198675889903	0.00030792237819527	0.101473590667784	Unchanged
A0A8I3NGB8(CALCOCO2)	-3.35180149802617	0.000322547967793339	0.101473590667784	Unchanged
A0A8C0NIF2(RIOK2)	3.09680722827706	0.000364619817598608	0.109247042491926	Unchanged
A0A8P0N9G4(LOC482977)	-1.0975700444442	0.000392043229298402	0.112124363579343	Unchanged
A0A8I3RYC9(KHSRP)	0.375137918906301	0.000433787606819505	0.115432327510499	Unchanged
A0A286R219(EPHA2)	-0.760186881901699	0.000440301312818177	0.115432327510499	Unchanged
A0A8I3MVX4(TRIM16)	0.328668455662566	0.000507617796234064	0.118802108177577	Unchanged
A0A8C0MBX3(CYP1B1)	0.789910815940967	0.000558641949368781	0.118802108177577	Unchanged
A0A8C0PIJ0(SLC4A2)	-0.813766581481264	0.000583945405306663	0.118802108177577	Unchanged
A0A8C0QQ52(APPL2)	-2.3727394250805	0.000599986712133415	0.118802108177577	Unchanged
A0A8C0TE03(--)	0.864830500660702	0.000656900608567374	0.118802108177577	Unchanged
A0A8I3NV32(MCMBP)	-0.393502443287666	0.00065837725363407	0.118802108177577	Unchanged
A0A8C0S833(--)	-3.62626943662427	0.000672985524965035	0.118802108177577	Unchanged
A0A8I3MXG6(UGCG)	-2.9882555228162	0.000709477589843041	0.118802108177577	Unchanged
A0A8P0SV43(DSC1)	-0.459241996141831	0.000729721469567462	0.118802108177577	Unchanged
A0A6S4Q1S4(DLA88)	0.999331688835067	0.000732318900498744	0.118802108177577	Unchanged
A0A8C0MG62(--)	-1.1947950745149	0.000732853161702557	0.118802108177577	Unchanged
A0A8I3NUC9(VPS39)	-0.328804135897801	0.000735134695232527	0.118802108177577	Unchanged
A0A8P0N3K4(ADGRG6)	-1.2660696804769	0.000742855635271272	0.118802108177577	Unchanged
Q9XT82(PTGER2)	1.7378161607262	0.000772459081853484	0.118802108177577	Unchanged
A0A8C0PI62(PROCR)	-0.980842581834899	0.000773801204951692	0.118802108177577	Unchanged
A0A8I3RSY6(ACAT1)	0.525798635350867	0.000780869411215565	0.118802108177577	Unchanged
A0A8C0QED5(TPBG)	-0.909219069589401	0.000801388191018047	0.118802108177577	Unchanged
A0A8P0NGG5(TMBIM1)	-3.97864536288473	0.000802504182693029	0.118802108177577	Unchanged
A0A8C0N131(--)	1.0327957721843	0.000832323096468264	0.118802108177577	Unchanged
A0A8P0PBZ5(PC)	0.659004181482533	0.000838614234602797	0.118802108177577	Unchanged
A0A8C0T0Z1(DHX36)	-0.1739501156103	0.000849665427207717	0.118802108177577	Unchanged
A0A8I3N3X1(FABP3)	0.499270385308964	0.00090099976640164	0.12324109848259	Unchanged
A0A8C0LZH0(REXO4)	0.775115869212566	0.000953258496285605	0.127614945928277	Unchanged
A0A8P0NBR1(CHAF1B)	1.01149475607677	0.00101064467800342	0.132478673208281	Unchanged
A0A8C0RDD6(TAGLN)	1.50878878494217	0.00104101919139223	0.13367536229061	Unchanged
A0A8I3NII5(ALDOC)	0.960761070917169	0.00109292988827398	0.137314587759339	Unchanged
A0A8C0T6H0(MFN1)	-0.693204664972935	0.00111300762487703	0.137314587759339	Unchanged
A0A8P0PD47(DSG2)	-0.867332978888232	0.00117857967252612	0.142608140375661	Unchanged
A0A8I3PSL7(TCP11L1)	2.3585245477369	0.00120482621620579	0.142866136861714	Unchanged
A0A8C0PH27(--)	-0.633350703552168	0.00123342309626421	0.142866136861714	Unchanged
A0A8I3QJY0(AK4)	2.30575850348214	0.00124882986767232	0.142866136861714	Unchanged
I3RSH9(WWP2)	-3.32206856712046	0.00127238814279307	0.142961896329535	Unchanged
A0A8I3N3E6(ITM2B)	-2.92405821028587	0.0013696876417277	0.150622850487723	Unchanged
A0A8I3RZM8(MEMO1)	3.51303953814303	0.00139546475945388	0.150622850487723	Unchanged
A0A8P0SJC8(COPE)	-0.225852817233633	0.00142817257673776	0.150622850487723	Unchanged
A0A8I3NTX3(EXOC6)	1.34847160545123	0.00143632724559177	0.150622850487723	Unchanged
A0A8I3P230(SERPINB6)	-1.89300650676347	0.00150604331630351	0.152812080300666	Unchanged
A0A8C0TZB0(--)	2.144359467376	0.00151600673885646	0.152812080300666	Unchanged
A0A8C0MSN3(ARHGEF4)	2.9067945487246	0.00156399239508157	0.152812080300666	Unchanged
A0A8C0QH27(PPID)	0.285266067573534	0.00157558430509253	0.152812080300666	Unchanged
A0A8I3N3E0(MOV10)	0.620813254888699	0.0015786371931887	0.152812080300666	Unchanged
A0A8C0PID5(PDCD6IP)	-0.341166134207999	0.00166137741870211	0.158384647249601	Unchanged
A0A8I3NS19(FABP5)	2.34417092127827	0.00181293569597974	0.170253602971709	Unchanged
A0A8I3MUZ6(ATP6V1D)	-0.367274932977832	0.00186833147919815	0.171775379149587	Unchanged
A0A8C0MND6(--)	-0.506571060103902	0.00188374144331238	0.171775379149587	Unchanged
A0A8I3M9Q4(ALDH1A1)	2.1889631864006	0.00194343862850757	0.174687369293852	Unchanged
A0A8C0N641(P4HA2)	0.692972795922365	0.00199279457325407	0.176600893731191	Unchanged
A0A8I3PKE6(AKAP12)	0.610450498101198	0.00218691953431984	0.191112468193617	Unchanged
A0A8P0SDS8(SLC33A1)	-0.400167253680301	0.00226985226987553	0.195642609343244	Unchanged
A0A8C0M723(--)	-0.226489473325334	0.00235593272803816	0.200317955740758	Unchanged
A0A8C0S2B1(--)	0.569167413984832	0.00240398359109204	0.200459731720756	Unchanged
P31637(SLC5A3)	-0.421700877421134	0.00242131907355014	0.200459731720756	Unchanged
A0A8P0P5D4(CYFIP1)	-0.377477264987267	0.00275899505034962	0.225449309828569	Unchanged
A0A8I3MML4(IDH2)	0.700656375668768	0.00282497273304577	0.227881133799025	Unchanged
A0A8C0S447(GPHN)	0.299913543669831	0.00293108601635006	0.233249720102903	Unchanged
A0A8C0NNJ8(--)	-1.22108478299247	0.00300009914791632	0.233249720102903	Unchanged
A0A8I3S9N7(ANKLE2)	-0.753671588430866	0.0030027379733527	0.233249720102903	Unchanged
A0A8I3PMT5(SLC4A7)	-0.7149564955016	0.00313958543342985	0.235695439301668	Unchanged
A0A8P0TRK5(SUCLA2)	0.623266487126532	0.00314625639872834	0.235695439301668	Unchanged
A0A8I3PXD2(DMAC1)	-0.597739460454331	0.00316338853879089	0.235695439301668	Unchanged
A0A8C0NDC8(BAIAP2L1)	-0.329652850581134	0.00322831054109216	0.235695439301668	Unchanged
A0A8I3N5C1(TRAPPC6B)	-1.88730841601673	0.00325552320228367	0.235695439301668	Unchanged
A0A8I3MVR8(--)	-1.71052076788087	0.00328619738697453	0.235695439301668	Unchanged
A0A8I3MKC0(NNT)	0.465354588123333	0.00329643971051284	0.235695439301668	Unchanged
A0A8C0T6H9(--)	-0.9772417788704	0.00337495591777138	0.238598007130534	Unchanged
A0A8C0NLV0(--)	-0.392005182280364	0.0035587443611131	0.248795772445818	Unchanged
A0A8P0TPF6(CLIC4)	-0.478019959998367	0.00366999997749344	0.250531681090863	Unchanged
A0A8I3MVS8(DPAGT1)	-1.14707398008326	0.00371133984228078	0.250531681090863	Unchanged
A0A8I3N4A5(RASSF6)	2.76618669939417	0.00373858087090799	0.250531681090863	Unchanged
A0A8C0Z379(VTI1A)	2.31884946379073	0.00384435729733426	0.250531681090863	Unchanged
A0A8C0P4B6(EPB41L5)	0.448894147256834	0.00389665887448667	0.250531681090863	Unchanged
A0A8C0RT74(SGMS2)	-1.8501653645839	0.00391109516825212	0.250531681090863	Unchanged
A0A8C0PAT2(CCND1)	-1.17868018936763	0.00391562828549426	0.250531681090863	Unchanged
A0A8C0Z5V7(MX2)	3.0332489230178	0.00393376331816428	0.250531681090863	Unchanged
A0A8P0NQ43(SELENOT)	1.80443306860403	0.00405229699553229	0.250531681090863	Unchanged
A0A8I3PIH1(HACD2)	1.5525191297891	0.00419044843963743	0.250531681090863	Unchanged
P55745(RAB21)	-0.386633839189436	0.00419690706576505	0.250531681090863	Unchanged
A0A8C0T9T0(PSMA1)	-0.283238798026233	0.00420324252819968	0.250531681090863	Unchanged
A0A8I3NCQ4(AHNAK)	-0.452937970935366	0.00428666630801394	0.250531681090863	Unchanged
A0A8P0S988(AGO1)	1.60893857969997	0.00430519075493741	0.250531681090863	Unchanged
A0A8I3N7S7(ANKS6)	-1.09895398784607	0.00432219880293642	0.250531681090863	Unchanged
A0A8C0Z1T2(LAMA3)	-2.00393993176547	0.0043463704214316	0.250531681090863	Unchanged
A0A8I3S525(RPL24)	-5.0831508216527	0.00437506610483946	0.250531681090863	Unchanged
A0A8I3PAY1(GLA)	0.738082718234931	0.00437925288789986	0.250531681090863	Unchanged
A0A8I3PQL9(CASKIN2)	-1.0036878467192	0.00445225193120192	0.250531681090863	Unchanged
A0A8P0NAE9(CAST)	0.144691326211134	0.00446042228801199	0.250531681090863	Unchanged
A0A8I3P2Z4(CCNH)	-2.7439750734912	0.00449789577246503	0.250531681090863	Unchanged
A0A8C0MFJ3(DPYSL3)	0.506751410477268	0.00453401027900298	0.250531681090863	Unchanged
A0A8I3P8M7(MBLAC2)	0.824381285002534	0.0045401146350321	0.250531681090863	Unchanged
A0A8C0N6N8(DNPH1)	-0.434402009603069	0.00457720465353486	0.250531681090863	Unchanged
A0A8C0MF54(TMX2)	-0.438589381598732	0.00457901197162257	0.250531681090863	Unchanged
A0A8P0STQ1(--)	-0.366170658609832	0.00464558478075183	0.251530965637884	Unchanged
A0A8C0MFC6(--)	1.42572432717493	0.00471110260480278	0.251530965637884	Unchanged
A0A8I3Q1H1(NDUFS2)	-0.254154606020034	0.00472103139752447	0.251530965637884	Unchanged
A0A346M2B2(TPI1)	0.425056038524598	0.00475718132722636	0.251530965637884	Unchanged
A0A8I3PA32(PHF2)	1.2866450717898	0.00487448337579644	0.255585411670927	Unchanged
A0A8I3NTM7(AUH)	0.559829000017903	0.00515045259723724	0.267823535056336	Unchanged
A0A8C0RR53(--)	0.310018532153901	0.00523668160681656	0.268629746360707	Unchanged
A0A8P0PRD0(B4GALT1)	1.07060548173133	0.00535720897139343	0.268629746360707	Unchanged
A0A8I3S5N7(ALCAM)	0.526823207645332	0.00537256341015616	0.268629746360707	Unchanged
A0A8I3N7S3(SEPTIN8)	0.4314689823638	0.00538068294297361	0.268629746360707	Unchanged
A0A8I3PCX9(DRG1)	0.299538053510464	0.00544624038069591	0.268629746360707	Unchanged
A0A8P0SAH3(MYD88)	-0.121167404048631	0.00546333448373111	0.268629746360707	Unchanged
A0A8C0RFY0(TCF25)	1.6457277355549	0.00554944362025532	0.268629746360707	Unchanged
A0A8C0T0J3(MCM7)	0.202810425047598	0.00557038098627698	0.268629746360707	Unchanged
A0A8I3NVN8(NPC2)	1.54685008968437	0.00558299076207427	0.268629746360707	Unchanged
A0A8I3Q8J3(ABCB7)	-0.2108654405619	0.00559289522778967	0.268629746360707	Unchanged
A0A8I3P375(HOOK3)	-0.2544424168265	0.00570330787684631	0.271857675463008	Unchanged
A0A8C0YYN1(BASP1)	-1.35401393973817	0.00580991512040255	0.274857037124608	Unchanged
A0A8I3NAW5(CAVIN1)	0.314007730696101	0.00586620138815985	0.274923743354388	Unchanged
A0A8I3NWE5(EIF1)	-1.0062839747189	0.00589871350172321	0.274923743354388	Unchanged
A0A8C0T1Y9(NIBAN2)	-0.1461081744017	0.00596046087083292	0.275758969112359	Unchanged
A0A8I3Q3R3(CDHR4)	1.08554872734633	0.00604119232740496	0.277453884117022	Unchanged
A0A8C0QP29(EIF3L)	-0.210855645320333	0.00620647262812465	0.281200404861867	Unchanged
A0A8I3NXD4(LRATD2)	2.25035386570233	0.00623551157089064	0.281200404861867	Unchanged
Q1HE58(RAB27A)	2.30542229603827	0.00625684308338547	0.281200404861867	Unchanged
A0A8I3PZ15(TGM2)	1.60676143666187	0.00630663302282854	0.281427907657001	Unchanged
A0A8I3PHW1(FKBP11)	0.759326920372565	0.00653026778512146	0.289355245802706	Unchanged
A0A8I3N399(COPS6)	0.274026269401599	0.00661138197611888	0.290900806949231	Unchanged
A0A8C0SSS6(DUSP11)	1.41214154524963	0.006800849711703	0.297159349903023	Unchanged
A0A8I3QBT2(GORASP1)	-2.06987626008587	0.00694249699627942	0.301256490348897	Unchanged
A0A8C0PAX5(ACADSB)	0.602877262847898	0.00705442818723525	0.302142032088919	Unchanged
A0A8I3NB66(ZC3H14)	0.293708955828201	0.00705927959538191	0.302142032088919	Unchanged
A0A8P0S821(CKAP4)	0.218941933366736	0.0071069645183026	0.302142032088919	Unchanged
J9P061(SNRPG)	0.208280401585	0.00723536226419118	0.302494331469663	Unchanged
J7I8M6(TIMP-3)	-2.18988275283454	0.0072667533858057	0.302494331469663	Unchanged
A0A8C0P5H9(LOC477944)	-0.813048495188067	0.00729451405170291	0.302494331469663	Unchanged
A0A8I3MZS6(DLAT)	0.287565331432734	0.0073749376251466	0.302494331469663	Unchanged
A0A8I3Q0C2(UBA5)	-0.207954162702368	0.00740258472057302	0.302494331469663	Unchanged
A0A8C0PY38(--)	1.04853260844953	0.00742921607435261	0.302494331469663	Unchanged
A0A8P0P9Q0(ZNF281)	1.18341262550977	0.00745178343575934	0.302494331469663	Unchanged
A0A8C0N8V1(--)	2.1641899157333	0.00754926713932223	0.304487107952663	Unchanged
A0A8I3QB13(CDCA8)	-1.99573176031463	0.00760708902698736	0.304864994635697	Unchanged
A0A8P0N8J3(ERCC5)	1.16334855158623	0.00792217139138151	0.315482926547927	Unchanged
A0A8C0RUX2(TMEM59)	1.48665647942857	0.00813445943232889	0.321899488982474	Unchanged
A0A8I3PTU4(KIF2C)	-0.500724301225933	0.00827803524757319	0.324094829867284	Unchanged
A0A8C0MQ45(TLN2)	-0.668994989708565	0.00829295416538983	0.324094829867284	Unchanged
Q2KM13(EIF2AK2)	0.6915711404612	0.00836926828193634	0.325058247098417	Unchanged
A0A8C0RSI7(--)	0.241269418398666	0.00851464835484893	0.326374849691119	Unchanged
P05124(CKB)	-0.430766581123066	0.00853111105384847	0.326374849691119	Unchanged
A0A8I3MXZ9(SMG9)	-0.654242534716566	0.0085587810233685	0.326374849691119	Unchanged
A0A8I3RVR2(FOSL2)	-0.349901045421699	0.00883226819634702	0.332896499781215	Unchanged
A0A8I3PYR6(CHCHD10)	-0.660452180112337	0.00883561911370993	0.332896499781215	Unchanged
A0A8C0TA99(--)	0.337036270574036	0.00900568455554504	0.334319548226719	Unchanged
A0A8C0RB18(CLDN6)	-4.44608811842263	0.00902997173214395	0.334319548226719	Unchanged
A0A8C0PFS8(--)	-0.479147723528065	0.00903279135386875	0.334319548226719	Unchanged
A0A8I3P2C1(TMED2)	-0.625548896771068	0.00910645443264391	0.335074919825704	Unchanged
A0A8I3NSL6(RFK)	1.42439372787337	0.00933693809132506	0.34155822366638	Unchanged
A0A8P0TNL3(TDG)	2.14660926463167	0.0094371138158991	0.343227283986342	Unchanged
A0A8I3P299(PTPRF)	-1.52926057859753	0.00959919583940851	0.346249395280375	Unchanged
A0A8I3MJK6(PFKFB2)	2.0024560972881	0.00963026766911404	0.346249395280375	Unchanged
A0A8I3NRG4(MTFR1L)	1.01218033549097	0.0098259431915842	0.351277469099135	Unchanged
A0A8I3MLM1(PSMC6)	0.155900527505199	0.0101376843922692	0.360357106848662	Unchanged
A0A8C0SDW2(--)	-1.75987282194554	0.0101944636076068	0.360357106848662	Unchanged
A0A8I3MRN5(EXD2)	0.429499540332532	0.0104918029677293	0.368795666329345	Unchanged
A0A8I3RY44(CACYBP)	0.364646458934565	0.010568046296687	0.369411929437525	Unchanged
Q52HB2(BAK)	0.651342000687265	0.0106375056517595	0.369785555584922	Unchanged
A0A8C0Q070(CANT1)	0.700411503019868	0.0107636208699406	0.372113750075089	Unchanged
A0A8C0Z7J5(--)	-0.700424462518267	0.0112369785235846	0.386355567597782	Unchanged
A0A8I3SBX3(GDI1)	-0.275976832690137	0.0114016541664672	0.389158786190241	Unchanged
A0A8C0PFA6(--)	0.934827836487667	0.0115399560669686	0.389158786190241	Unchanged
A0A8C0T5B3(--)	0.334137875471001	0.0115533515437613	0.389158786190241	Unchanged
A0A8C0NST9(CCT4)	0.267055021484573	0.0115659079811785	0.389158786190241	Unchanged
A0A8I3MN58(SMAD4)	2.29565426916957	0.0117684260490636	0.392541121804796	Unchanged
A0A8P0SEC0(RAD51)	1.1446496170038	0.0118048070055903	0.392541121804796	Unchanged
A0A8I3MU52(MAL2)	0.451749615852133	0.0118535939515116	0.392541121804796	Unchanged
A0A8P0SGI8(OTUD7B)	0.290790716360966	0.0122420317695473	0.402889165962651	Unchanged
A0A8I3N0U2(SERPINB8)	-0.525130904963437	0.0123886661454412	0.402889165962651	Unchanged
A0A8I3NU10(DR1)	0.3668834035667	0.0125452124510802	0.402889165962651	Unchanged
A0A8I3MWL7(COX10)	1.86670682917786	0.0126117846384266	0.402889165962651	Unchanged
A0A8I3Q2K5(MPP1)	-0.435753348591764	0.0126290550248248	0.402889165962651	Unchanged
A0A8I3NYX9(KTN1)	0.230919242861198	0.012632551638888	0.402889165962651	Unchanged
A0A8I3N0U0(HEMGN)	-0.391157144408499	0.0126529153241695	0.402889165962651	Unchanged
A0A8C0YVL7(--)	1.33317382165153	0.0126783303974261	0.402889165962651	Unchanged
A0A8I3QQN2(SHTN1)	0.373502944067798	0.0128086630619193	0.404985467264302	Unchanged
A0A8C0RV14(--)	0.838427245263436	0.0129233829045639	0.406388003752492	Unchanged
A0A8I3PXX4(MCM3AP)	1.2904666646731	0.0129821978312541	0.406388003752492	Unchanged
A0A8I3NN85(CSNK1G3)	-1.69277417986627	0.0133332880000796	0.415312119289607	Unchanged
A0A8I3S0P1(PRKCSH)	0.579409703469064	0.0134243427485318	0.416088495437251	Unchanged
A0A8P0P9R1(PIK3C2A)	-0.306163510154867	0.0135307751881439	0.417124346392331	Unchanged
A0A8C0SKS8(PRRC2C)	0.269791402595501	0.0135903514002587	0.417124346392331	Unchanged
A0A8P0TU98(ALS2CL)	0.279136885145366	0.0138737055186565	0.4237541510844	Unchanged
A0A8P0T222(SHROOM3)	-1.08830662161583	0.0139719492440253	0.424510578635917	Unchanged
A0A8P0NKT5(SEC16A)	0.371066955059767	0.0140334075582121	0.424510578635917	Unchanged
A0A8I3S2V9(TXNDC5)	0.442014156398031	0.0143139889544434	0.429726487598689	Unchanged
A0A8I3NP20(DPYSL2)	0.539566011408233	0.0144539212496086	0.429726487598689	Unchanged
A0A8P0NKW1(PIEZO1)	-0.440183213890766	0.0145698295190591	0.429726487598689	Unchanged
A0A8C0PNR7(--)	-0.453194643919733	0.0145863830924424	0.429726487598689	Unchanged
A0A8C0SBF1(AKAP17A)	1.24602881126167	0.0146602944389187	0.429726487598689	Unchanged
A0A8C0NMI5(CTSB)	1.2482968399267	0.0146789027409713	0.429726487598689	Unchanged
A0A8I3NNY6(NCBP1)	0.310662246242199	0.0147208948482662	0.429726487598689	Unchanged
A0A8P0TGA1(MARCKS)	0.912095825074097	0.0147522125431209	0.429726487598689	Unchanged
A0A8P0SB22(IKBKB)	-0.368192480933065	0.0150254115395479	0.431409902467535	Unchanged
A0A8I3NGS0(ATP5IF1)	2.12172641466357	0.0150780506555629	0.431409902467535	Unchanged
A0A8C0RIE9(--)	-0.376074074601366	0.0151960917384543	0.431409902467535	Unchanged
A0A8I3NGU3(CCT6B)	0.9750576496333	0.0152053532677371	0.431409902467535	Unchanged
A0A8P0T7U4(C5H11orf1)	-1.7392049923029	0.015297494281796	0.431409902467535	Unchanged
A0A8C0S0U2(--)	-0.721369898985401	0.0153078204468452	0.431409902467535	Unchanged
A0A8C0M022(PRCC)	1.4113610147751	0.015334849710248	0.431409902467535	Unchanged
A0A8C0Z494(--)	0.153256626350032	0.0153585216390222	0.431409902467535	Unchanged
A0A8I3PLC9(SORBS3)	1.36111623253277	0.0155990612813288	0.433604211279195	Unchanged
A0A8C0ST49(--)	-1.48753097141537	0.0156787210336659	0.433604211279195	Unchanged
A0A8P0NL43(SETX)	1.15732483959973	0.0157167725824273	0.433604211279195	Unchanged
A0A8C0RNL0(LRP10)	-1.3554619404345	0.0157471862527694	0.433604211279195	Unchanged
A0A8C0T211(--)	0.919236918962234	0.0159722471876747	0.433604211279195	Unchanged
A0A8I3S3K8(COX5A)	0.412981939917568	0.0160471347187829	0.433604211279195	Unchanged
A0A8I3RZE2(POLR3G)	-0.895194189283096	0.016142824129754	0.433604211279195	Unchanged
A0A8P0PQX5(ZCCHC3)	-2.0654258972205	0.0161527554312527	0.433604211279195	Unchanged
A0A8P0SMB1(MYH11)	0.763183729146931	0.0162268099415955	0.433604211279195	Unchanged
A0A8C0NKS0(ZC3H18)	1.1620684888092	0.0162589686210254	0.433604211279195	Unchanged
M9PM25(RALY)	0.511805156716434	0.0163492685530531	0.433604211279195	Unchanged
A0A8I3NFM4(RAB25)	1.1026575648811	0.0163830250852718	0.433604211279195	Unchanged
A0A8I3NV56(EIF2B2)	-0.2856260972755	0.0164203595132241	0.433604211279195	Unchanged
A0A8C0PAE9(--)	-0.653527943830234	0.0164440993630411	0.433604211279195	Unchanged
A0A8C0N7L9(CDR2L)	1.19950160023053	0.0164719640763702	0.433604211279195	Unchanged
A0A8I3P3I2(RIPK2)	1.81680201467627	0.0166135437972163	0.433604211279195	Unchanged
A0A8I3MWT3(PADI1)	-0.298202291898935	0.0167275344575709	0.433604211279195	Unchanged
A0A8I3MRC0(PTGR1)	-0.445334776948599	0.0167605577265478	0.433604211279195	Unchanged
A0A8P0SJG0(NELFA)	0.776657333449336	0.0168507781265757	0.433604211279195	Unchanged
A0A8P0NAC8(ERC2)	1.34025701171137	0.0169236676442395	0.433604211279195	Unchanged
A0A8P0P3G8(AMPD3)	-0.293959306085934	0.0169478221269355	0.433604211279195	Unchanged
A0A8I3PHH2(STK24)	-0.516730363632398	0.0170178844152105	0.433604211279195	Unchanged
A0A8I3P8D9(MSI2)	0.330770725448335	0.0170216529221172	0.433604211279195	Unchanged
A0A8C0NTG5(CENPS)	1.22766072120787	0.0171803141109232	0.435881195104551	Unchanged
A0A8I3N2N7(ESYT1)	-0.149735758782064	0.0172509767529245	0.435916247909241	Unchanged
A0A8C0MY73(--)	-1.0655271762925	0.0175071682708488	0.439127830346864	Unchanged
A0A8I3PQD8(GMPR)	1.46800985170414	0.0175176550249623	0.439127830346864	Unchanged
A0A8P0TLD7(ALKBH1)	1.3795716850457	0.0176585777221226	0.439274158492748	Unchanged
A0A8I3MS52(OXCT1)	0.516806294275	0.0178490747318315	0.439274158492748	Unchanged
A0A8C0MB66(SNRPD2)	0.822248266732633	0.0178535445355785	0.439274158492748	Unchanged
A0A8P0TJ32(COX15)	1.6129120314122	0.0178733379450523	0.439274158492748	Unchanged
A0A8P0NES8(DCAF7)	0.881876768740167	0.0178874400240728	0.439274158492748	Unchanged
A0A8C0RFC0(--)	-0.39832877339197	0.0179423805995925	0.439274158492748	Unchanged
A0A8C0MX62(STK38)	1.83135016818526	0.0180664158380045	0.440596466871024	Unchanged
A0A8C0QFF9(--)	-0.9049947250979	0.0182455041443204	0.44110661986521	Unchanged
Q2KM16(Oas2)	1.79237962421633	0.0182869070662748	0.44110661986521	Unchanged
A0A8I3PII6(RAP2B)	-0.5726204246787	0.0183467018667554	0.44110661986521	Unchanged
A0A8P0SKT1(USP18)	1.89698087557933	0.0183774441999023	0.44110661986521	Unchanged
A0A8I3PES4(MRPL41)	0.114454110561802	0.0185250379638619	0.44110661986521	Unchanged
A0A8I3S4K4(BCAR1)	0.487888320232333	0.0185581543162076	0.44110661986521	Unchanged
A0A8C0THS7(OGA)	-0.267104303149701	0.0185780760114877	0.44110661986521	Unchanged
A0A8I3NIQ5(CRBN)	-1.6026759170459	0.0186836784424548	0.441946258495961	Unchanged
A0A8P0NEU3(HELZ2)	1.29674287713433	0.0189623606720395	0.445451721460085	Unchanged
A0A8P0TCT1(TMX3)	-0.602143463504866	0.019024979997356	0.445451721460085	Unchanged
A0A8I3Q294(BCS1L)	0.256853499522435	0.0190442646333062	0.445451721460085	Unchanged
A0A8C0QIR3(HADHB)	0.221137763864864	0.0192384197444477	0.446718914029345	Unchanged
A0A8I3RZA5(CPOX)	1.3895202047079	0.0192404363798399	0.446718914029345	Unchanged
A0A8C0RI89(ABCC10)	2.0649087268495	0.0193441939313425	0.447476721382379	Unchanged
A0A8I3MVU4(ECHDC1)	0.637296877801234	0.0198500588447596	0.455181761262896	Unchanged
A0A8I3MKB2(AMACR)	0.36010179330713	0.0198738934422155	0.455181761262896	Unchanged
A0A8I3N8H6(GRPEL2)	1.04772678813227	0.0199602808534718	0.455181761262896	Unchanged
A0A8C0NVQ5(--)	2.5173423663795	0.0199951988223834	0.455181761262896	Unchanged
A0A8P0TK02(PUM1)	0.286107905467301	0.0200734154150096	0.455181761262896	Unchanged
A0A8I3P8T5(CSRP1)	-0.825836910692267	0.0201113365592951	0.455181761262896	Unchanged
A0A8I3PP17(COMMD7)	1.41409644748283	0.0205146236910752	0.458046097293123	Unchanged
A0A8P0TJL6(LURAP1L)	1.39252586880133	0.0205417837618052	0.458046097293123	Unchanged
A0A8I3N5B1(TTL)	1.58359735665707	0.0205563187594986	0.458046097293123	Unchanged
A0A8I3PMN4(CNNM4)	-0.397413027084401	0.0206784447308991	0.458046097293123	Unchanged
A0A8I3NGY1(MET)	-0.97990914481537	0.0206812425999233	0.458046097293123	Unchanged
A0A8C0QFE7(PWP1)	0.320911384214	0.0207648074514708	0.458046097293123	Unchanged
A0A8C0T000(METTL1)	1.8851698284826	0.0208070961785385	0.458046097293123	Unchanged
A0A8P0NGV9(ANKFY1)	-0.3395068415583	0.0208202771496874	0.458046097293123	Unchanged
A0A8I3MKM2(SMARCA2)	-2.41118507173687	0.0209802499624315	0.459197509701672	Unchanged
A0A8P0S6H1(VARS2)	-0.4220549314728	0.021018576413554	0.459197509701672	Unchanged
A0A8I3N2N0(PPP6C)	-0.326468112207234	0.0211128990061096	0.459662147219521	Unchanged
A0A8I3N0D3(PLEC)	-0.249470501497598	0.0212803745073813	0.46055196563396	Unchanged
A0A8I3RZV1(CDCP1)	-0.612956894562465	0.0213001624283983	0.46055196563396	Unchanged
A0A8I3MIA7(ANKHD1)	-0.551166868784598	0.0214407591035894	0.461492226264269	Unchanged
A0A8C0ND90(BAZ2B)	0.561751276581735	0.0215524443713851	0.461492226264269	Unchanged
A0A8P0TPJ8(TRIM37)	1.5657924063285	0.0216132945835499	0.461492226264269	Unchanged
A0A8C0QJ80(VKORC1L1)	0.274523703561766	0.021637032223134	0.461492226264269	Unchanged
A0A8C0NAF9(--)	-0.556853882084464	0.0217415173742234	0.461610830894816	Unchanged
A0A8I3P0B0(C11orf68)	-0.345552340633933	0.0217893224373427	0.461610830894816	Unchanged
A0A346JM02(S100A4)	0.799527566740732	0.0221168979783576	0.462633831278214	Unchanged
A0A8I3QGM8(STAU2)	-0.402517809208934	0.0223292279734123	0.462633831278214	Unchanged
A0A8I3N6P3(LIN9)	1.24340354387023	0.0223492447998201	0.462633831278214	Unchanged
L7QI60(PVRL4)	1.92525133235673	0.0223535647297848	0.462633831278214	Unchanged
A0A8I3QP62(SMNDC1)	0.457374935838235	0.0223737374879299	0.462633831278214	Unchanged
A0A8C0NNJ7(--)	-0.700876800272869	0.0223931502498272	0.462633831278214	Unchanged
A0A8I3MNI7(AMDHD2)	1.7397952587741	0.022406006060137	0.462633831278214	Unchanged
A0A8I3PE52(ATP7A)	-0.680112769894663	0.0224258293928569	0.462633831278214	Unchanged
A0A8I3N5I8(PDE4DIPP2)	0.617915006544568	0.0225781786724265	0.464254575839567	Unchanged
A0A8C0MRJ4(NRP2)	-1.0518054336932	0.0226625472207097	0.464471488966467	Unchanged
A0A8I3S420(UGP2)	0.373325567419933	0.0228455185315263	0.465988396853272	Unchanged
Q38JA9(CASP8)	0.194513388698166	0.0229052481841541	0.465988396853272	Unchanged
A0A8P0TAY7(CLPTM1)	2.30641443832224	0.0229990219127815	0.465988396853272	Unchanged
A0A8C0SUA1(DNAJB11)	1.47896362698307	0.0231465708450843	0.465988396853272	Unchanged
A0A8I3NCI7(UVRAG)	1.55384160775953	0.0231515884545865	0.465988396853272	Unchanged
A0A8C0TII6(--)	-0.372029203485866	0.0232263620006526	0.465988396853272	Unchanged
A0A8C0MZS7(ERAL1)	1.7725001698807	0.0233071355499421	0.465988396853272	Unchanged
A0A8I3S9S8(PXMP2)	0.243628740640034	0.0233659021410147	0.465988396853272	Unchanged
A0A8P0SQB0(RPL29)	1.08145819584253	0.0234600425685199	0.465988396853272	Unchanged
A0A8I3PDK7(CLIP1)	-0.479633648383366	0.0235945646674694	0.465988396853272	Unchanged
A0A8I3Q3P5(AIDA)	-1.34976885503337	0.0236644555998712	0.465988396853272	Unchanged
A0A060H4R6(COX2)	0.29912100713933	0.0236900819896001	0.465988396853272	Unchanged
A0A8C0QH12(--)	1.17640382054936	0.0236993463116731	0.465988396853272	Unchanged
A0A8I3PPP4(HYPK)	0.452671840433901	0.0238069832780492	0.46664653827254	Unchanged
A0A8I3NB90(TTK)	1.01987934834737	0.0241002095498997	0.469985561000427	Unchanged
A0A8C0NPM5(LRRC8D)	-0.359265410527634	0.024176475665441	0.469985561000427	Unchanged
A0A8I3NXA4(RETSAT)	0.556076079533735	0.0242014179536139	0.469985561000427	Unchanged
A0A8I3S572(ITPR3)	-0.242970177344766	0.0244201351043508	0.47151834374169	Unchanged
A0A8I3P0J6(NAGA)	0.756530826204902	0.0244302256929102	0.47151834374169	Unchanged
A0A8C0P4K1(--)	-0.588263417253966	0.0246377796936524	0.472895032167331	Unchanged
A0A8C0TCK6(BZW1)	-0.295858713008336	0.0246573168417892	0.472895032167331	Unchanged
A0A8P0P910(KDM4A)	1.0673510443264	0.0247992453824262	0.472895032167331	Unchanged
A0A8P0TFY9(LNPK)	1.615432779645	0.0248021870017831	0.472895032167331	Unchanged
A0A8P0NLM4(LGALS9)	1.12087294273837	0.0250052027347344	0.47301014469541	Unchanged
A0A8P0SRH9(DPH1)	-0.455181308760704	0.0250062550105519	0.47301014469541	Unchanged
A0A8I3MKM6(RTRAF)	0.207689077805533	0.0252365686219522	0.47301014469541	Unchanged
A0A8P0SQI9(RNH1)	-0.269521394841632	0.0252571947607856	0.47301014469541	Unchanged
A0A8C0SJX4(GLG1)	1.4582640045213	0.0253136499912132	0.47301014469541	Unchanged
A0A8I3PHW9(FBXL12)	1.29594087285013	0.0253225086856345	0.47301014469541	Unchanged
A0A8P0NTS1(DSTYK)	2.23182178647727	0.0253344594345761	0.47301014469541	Unchanged
A0A8I3PCF8(CD44)	-0.750304771043364	0.0254275801993869	0.473344185250126	Unchanged
A0A8C0T7D8(--)	1.15905977591207	0.0255662838552122	0.473675216463442	Unchanged
A0A8C0N542(--)	1.48985030021547	0.0255959271451955	0.473675216463442	Unchanged
A0A8P0TA60(PEX5)	-0.131672365444899	0.0258016997626427	0.476082976265537	Unchanged
A0A8C0PYP3(PEX3)	0.634339443123697	0.0260557673918937	0.479163976651668	Unchanged
A0A8P0PDZ9(RSRC1)	1.2538949061277	0.0261209860126386	0.479163976651668	Unchanged
A0A8I3MST9(DHRS2)	-0.700081222225567	0.026461721457747	0.481684952211564	Unchanged
A0A8P0NRL5(ITPA)	-0.602053222133701	0.0264991179787214	0.481684952211564	Unchanged
A0A8I3P2D4(DYNLL2)	1.13077285664867	0.0265028957696958	0.481684952211564	Unchanged
A0A8I3NP86(SLC25A51)	1.69641305578667	0.0265686529336773	0.481684952211564	Unchanged
A0A8I3S7R8(FKBP2)	0.554084637381699	0.0266472469893234	0.481684952211564	Unchanged
A0A8P0NAX3(KMT2D)	1.99470107448727	0.0267177444885308	0.481684952211564	Unchanged
A0A8C0T7M5(LOC610164)	0.125144037486599	0.0270613934492564	0.486486535950631	Unchanged
A0A8C0PA67(--)	1.7382301342409	0.0271578302158404	0.486779448301684	Unchanged
A0A8C0Q1M8(HSD17B4)	0.212267854929333	0.0272324166882061	0.486779448301684	Unchanged
A0A8I3P8I8(TIAL1)	0.302108378520398	0.0273944844818961	0.487950500790344	Unchanged
A0A8I3S0X7(SUGP1)	0.326020298872201	0.027474225999881	0.487950500790344	Unchanged
A0A8C0PU84(--)	-0.427572267825532	0.0275305829276179	0.487950500790344	Unchanged
A0A8I3S3P1(SPR)	0.417451112651204	0.0277039193456278	0.489643428434524	Unchanged
A0A8C0NUT7(FYTTD1)	-1.5339492823703	0.0280256404209399	0.493942099519758	Unchanged
A0A8C0SJI1(INPP1)	0.336139995173401	0.0281475090515811	0.494704265230581	Unchanged
A0A8P0SCP9(HSP90B1)	-0.154904730110331	0.028459546609771	0.497414633853091	Unchanged
A0A8I3P433(SUCLG1)	0.353832330799598	0.0284712740681808	0.497414633853091	Unchanged
A0A8I3PAD8(PES1)	-0.345397615034333	0.0285800616653342	0.497414633853091	Unchanged
A0A8C0REV4(PGGHG)	0.982828527606731	0.0286179430157055	0.497414633853091	Unchanged
A0A8I3NZ76(SPAG9)	-0.506379251573499	0.0287307518455677	0.497791793238763	Unchanged
A0A8I3P9Y9(PGK1)	0.248060964029364	0.0288860671993722	0.497791793238763	Unchanged
A0A8C0M5J7(TBC1D2)	-0.549753629137065	0.0290224951391667	0.497791793238763	Unchanged
A0A8C0M1A6(GINS3)	-0.400543851430402	0.0290310084902767	0.497791793238763	Unchanged
A0A8P0NUP7(ATP6V1C1)	-0.432634694508366	0.0290352174377981	0.497791793238763	Unchanged
A0A8C0NJE4(--)	0.417543131554901	0.0293896907816469	0.502499821734028	Unchanged
A0A8C0S097(ATP6V0A1)	-0.613818541893732	0.0296301121884818	0.503233130495951	Unchanged
A0A8I3MGU1(MYL12A)	0.2637815021907	0.0297816781431411	0.503233130495951	Unchanged
A0A8C0S4U0(MACROH2A1)	0.380755466598135	0.0298366511168958	0.503233130495951	Unchanged
A0A8C0LXK3(RAI14)	-0.240533549692568	0.0298416883792925	0.503233130495951	Unchanged
A0A8I3PQR3(TRIM33)	-0.555220870356965	0.029887736532831	0.503233130495951	Unchanged
A0A8I3N7J4(FAM3C)	-0.260145992209864	0.0300777169192019	0.503233130495951	Unchanged
A0A8P0NBH7(LOC478702)	1.49165670940097	0.0301372145352278	0.503233130495951	Unchanged
A0A9J7R993(AURKA)	0.767230318240234	0.0302029078036854	0.503233130495951	Unchanged
A0A8I3RX51(CPSF7)	-0.437081666928265	0.0303009312747454	0.503233130495951	Unchanged
A0A8C0Q3Z0(SPAG7)	0.895832267040369	0.0303342141166656	0.503233130495951	Unchanged
A0A8P0NZL8(CMIP)	1.37915688083223	0.030381406787356	0.503233130495951	Unchanged
A0A8I3N3H3(TSC22D1)	0.404619370003832	0.0303923378239767	0.503233130495951	Unchanged
A0A8P0TEI7(GALNT2)	0.467956544585132	0.0305494124297572	0.503235273489866	Unchanged
A0A8C0M123(--)	1.17246522134764	0.0306686022723558	0.503235273489866	Unchanged
A0A8C0MJE1(LRRFIP2)	-0.445211452047033	0.0307702441107387	0.503235273489866	Unchanged
A0A8C0SLC6(--)	2.73294013343667	0.0307816770328834	0.503235273489866	Unchanged
A0A8I3RUE7(TINAGL1)	-1.74399154955403	0.0307923681331212	0.503235273489866	Unchanged
A0A8P0P4P8(NDC1)	0.592196917714631	0.0309787011931467	0.50329385967145	Unchanged
A0A8P0PM03(JUP)	-0.3824911879327	0.0310424210151538	0.50329385967145	Unchanged
A0A8C0PA60(--)	0.786716167057232	0.03114828907998	0.50329385967145	Unchanged
A0A8C0RDD1(FBXO7)	2.6721237613306	0.0311625261265167	0.50329385967145	Unchanged
A0A8I3P240(TRIR)	0.642687851145368	0.0311959003928585	0.50329385967145	Unchanged
A0A8I3QA38(EDRF1)	1.84264645083733	0.0313423705426794	0.503321185158442	Unchanged
A0A8C0TP95(MICU2)	-2.32499764513707	0.0313749033434461	0.503321185158442	Unchanged
A0A8C0NBN3(PTTG1)	1.240131131673	0.0314429579530957	0.503321185158442	Unchanged
A0A8P0T1Q4(PIR)	-0.739958254081198	0.0315941078527092	0.503321185158442	Unchanged
A0A8C0S3Y9(--)	1.34834564389673	0.0317890708799476	0.503321185158442	Unchanged
P33729(ICAM1)	-2.17240491751763	0.0318373265246328	0.503321185158442	Unchanged
A0A8C0M8C9(ETFDH)	0.435386780667734	0.0319349250502925	0.503321185158442	Unchanged
A0A8P0NRR2(RAF1)	1.68910252004317	0.0320087287394964	0.503321185158442	Unchanged
Q2TJA4(OAS1)	0.831818223540633	0.0320376862912514	0.503321185158442	Unchanged
A0A8C0P575(--)	-0.801881436935268	0.0320526167554079	0.503321185158442	Unchanged
A0A8P0NL19(CLCC1)	-1.83201141947143	0.0320775262632764	0.503321185158442	Unchanged
A0A8P0NWR7(TPM4)	-0.353540788720501	0.032590789112591	0.510085136066833	Unchanged
A0A8I3NW12(NEK9)	0.230427143750198	0.0326707421860988	0.510085136066833	Unchanged
A0A8I3PYF5(MBNL1)	0.555475034850264	0.0330175245850349	0.512480590697853	Unchanged
A0A8C0RCU5(--)	-0.873838651853401	0.0330283576672504	0.512480590697853	Unchanged
A0A8I3P5X2(TRA2B)	0.411630628670565	0.0331335525323403	0.512480590697853	Unchanged
A0A8I3MXP5(RNASET2)	1.43338018032803	0.0332445714146596	0.512480590697853	Unchanged
A0A8P0NI75(TPM1)	0.481621534864132	0.0332615099105191	0.512480590697853	Unchanged
A0A8I3PVX7(ITGB4)	-0.483834623589633	0.0333128673864307	0.512480590697853	Unchanged
A0A8I3QWW9(ATXN2)	1.03260844246657	0.0336198551717766	0.514087017471002	Unchanged
A0A8I3MZ22(WARS2)	1.42071049357383	0.033782332063143	0.514087017471002	Unchanged
A0A8I3PAA3(TUBA1C)	0.249321102697735	0.0338344644997899	0.514087017471002	Unchanged
A0A8I3N9T5(BUB1)	1.07931094163283	0.033856411828306	0.514087017471002	Unchanged
A0A8I3P2M1(PRPF8)	0.208307907957302	0.0338740951492329	0.514087017471002	Unchanged
A0A8I3SCX0(AIFM1)	0.529223763114999	0.0339773937117626	0.514087017471002	Unchanged
A0A8P0TKE6(RRBP1)	0.324421172542035	0.0339892242956035	0.514087017471002	Unchanged
A0A8C0T499(HSF1)	1.75173576989893	0.0342667201559652	0.51583294699467	Unchanged
A0A8I3PST2(MAPRE1)	-0.405620506066867	0.0342686223527928	0.51583294699467	Unchanged
A0A8C0MXU6(--)	1.2524171915199	0.0346565643197729	0.518547892510971	Unchanged
A0A8C0N6Q9(--)	1.88653476385207	0.0347249333174493	0.518547892510971	Unchanged
A0A8I3PHI1(EEF1AKMT1)	1.88373482248574	0.034871794712072	0.518547892510971	Unchanged
A0A8I3S4A5(TBC1D4)	0.612693811712234	0.0349235132279153	0.518547892510971	Unchanged
A0M8U6(TES)	0.279592060972899	0.0349560773392785	0.518547892510971	Unchanged
A0A8C0TTZ6(--)	0.4006263841239	0.0352079720530621	0.518547892510971	Unchanged
A0A8C0M295(WDR70)	0.530053611058499	0.0352223050389933	0.518547892510971	Unchanged
A0A8I3MU82(PPP2R5D)	0.240816671115766	0.0353710106685524	0.518547892510971	Unchanged
A0A8C0NA35(PLXNB2)	-0.476781741888498	0.0355495571665634	0.518547892510971	Unchanged
A0A8C0YTY3(NNT)	-1.23117009581013	0.035644195658384	0.518547892510971	Unchanged
A0A8I3NBZ5(ANXA6)	0.192192090500335	0.0356886302792026	0.518547892510971	Unchanged
A0A8C0SJ23(SLC12A4)	-0.819107952595935	0.0357107115801227	0.518547892510971	Unchanged
A0A8I3RUF3(RAP1A)	0.426159167119369	0.0357426460458643	0.518547892510971	Unchanged
A0A8C0NGV3(PRKACB)	2.44726785815213	0.0359947990736603	0.518547892510971	Unchanged
A0A8I3NDT1(ECD)	-0.616842136534803	0.03604235500313	0.518547892510971	Unchanged
A0A8C0PR54(MAP3K4)	2.07112373764496	0.0360719378570985	0.518547892510971	Unchanged
A0A8I3SC62(INO80)	3.3733216131006	0.036244785141362	0.518547892510971	Unchanged
A0A8I3N920(NHSL1)	-0.534441599432768	0.0362817335589007	0.518547892510971	Unchanged
A0A8C0SZ63(UTP25)	0.542770881170132	0.0364107075625901	0.518547892510971	Unchanged
A0A8I3QAG8(PPP1R2)	0.404862506484868	0.0365523289164829	0.518547892510971	Unchanged
A0A8I3Q6L5(EHD4)	-0.267016635682033	0.036584115142344	0.518547892510971	Unchanged
A0A8C0YXA3(--)	1.12204738456953	0.0366099155127415	0.518547892510971	Unchanged
A0A8C0PI27(--)	0.754480977721066	0.03666791715866	0.518547892510971	Unchanged
A0A8P0SKZ4(FDPS)	0.374440981978069	0.0366809780572942	0.518547892510971	Unchanged
A0A8P0TV38(--)	-0.5313726721471	0.0367341247146995	0.518547892510971	Unchanged
A0A8C0P081(NEK1)	1.59776125071677	0.0368407376943139	0.518547892510971	Unchanged
A0A8I3Q571(PI4K2A)	-0.464414719531067	0.0369515126464521	0.518547892510971	Unchanged
A0A8I3MVZ5(NFKBIB)	1.17263281158407	0.036961140373492	0.518547892510971	Unchanged
A0A8C0SF49(DSG3)	-0.342916663781335	0.0369623354840471	0.518547892510971	Unchanged
A0A8I3PGM6(USP3)	1.5572519102518	0.037172498710219	0.518547892510971	Unchanged
A0A8C0P754(SMYD5)	0.2343430450147	0.0372250854083332	0.518547892510971	Unchanged
A0A8I3P0H4(STRADA)	-0.724089853451503	0.0372652577855866	0.518547892510971	Unchanged
Q8WN22(PRKDC)	0.563798222904666	0.037329338175512	0.518547892510971	Unchanged
A0A8P0NJ06(SYNE3)	-0.632089410737169	0.0373436233769491	0.518547892510971	Unchanged
J9NYK7(MYADM)	-0.4357305485218	0.0373911470406653	0.518547892510971	Unchanged
A0A8P0P608(VGLL4)	1.33339520863067	0.037415884170372	0.518547892510971	Unchanged
A0A8I3NQK9(HIBADH)	1.62787257431247	0.0376609162158666	0.519473213293484	Unchanged
A0A8I3P477(MOGS)	0.178251205727502	0.0376859623435608	0.519473213293484	Unchanged
A0A8I3NAS4(TMEM263)	3.5702728984726	0.037778700715967	0.519473213293484	Unchanged
A0A8C0YWW6(--)	0.680301372384598	0.0378168317356155	0.519473213293484	Unchanged
A0A8I3SCI8(BACE2)	-1.77745130810176	0.0378954553244929	0.519473213293484	Unchanged
A0A8I3MPC2(SARNP)	0.554831006202068	0.0382308012178309	0.520862221148186	Unchanged
A0A8I3RRV1(TRAP1)	-0.243700612298298	0.0382348218379211	0.520862221148186	Unchanged
A0A8P0SLH6(NONO)	0.226977149559666	0.0382451281262654	0.520862221148186	Unchanged
A0A8I3Q2S0(MTARC1)	0.718024284801665	0.0387578644245173	0.525008876211704	Unchanged
A0A8I3PQP9(RIDA)	0.477542723066666	0.0387736262652029	0.525008876211704	Unchanged
A0A8I3MMG1(SGF29)	1.04093053702123	0.0387999248948573	0.525008876211704	Unchanged
A0A8I3S238(IDH3B)	0.265552070399799	0.0394548250723541	0.529107248777712	Unchanged
A0A8I3Q336(PKP3)	1.14975508806627	0.0394633092764164	0.529107248777712	Unchanged
A0A8C0MGR5(PTPN13)	0.708856908994168	0.0394701726142378	0.529107248777712	Unchanged
A0A8C0RTK9(CYC1)	0.357832207938234	0.039477059061034	0.529107248777712	Unchanged
A0A8C0MK11(--)	0.648137780249431	0.0395914914962793	0.529107248777712	Unchanged
A0A8C0SKV3(--)	-0.171474001787498	0.0396310161882338	0.529107248777712	Unchanged
A0A8I3NAA2(ATP6V0D1)	-0.2678474835669	0.0396914528644438	0.529107248777712	Unchanged
A0A8C0S914(--)	1.44201601035493	0.0400939305083071	0.532090855196097	Unchanged
A0A8C0R9A2(--)	0.510821264437734	0.0401242760453481	0.532090855196097	Unchanged
A0A8P0PL47(ZNF404)	-0.978104755843432	0.0402893499639047	0.532090855196097	Unchanged
A0A8P0TNW0(YME1L1)	0.3580733842821	0.0403116111903635	0.532090855196097	Unchanged
A0A8C0RP65(TARDBP)	-0.174312208643965	0.0403381020229717	0.532090855196097	Unchanged
A0A8C0TDT9(--)	-0.242619793009531	0.040424548053297	0.53211559906139	Unchanged
A0A8I3NPS8(YBX1)	0.571006385637869	0.0406583029529277	0.533404951793045	Unchanged
A0A8I3P781(NPRL2)	1.62651657700663	0.0407515513073883	0.533404951793045	Unchanged
A0A8I3MKS7(AGPAT4)	0.447712599381632	0.0409659169493561	0.533404951793045	Unchanged
A0A8C0QF43(--)	1.70782768697697	0.0410542930720615	0.533404951793045	Unchanged
A0A8I3PBZ1(RPS4X)	0.191029107925434	0.0410737823738689	0.533404951793045	Unchanged
A0A8C0MC53(SIK3)	1.5160208126364	0.0410947011952311	0.533404951793045	Unchanged
A0A8I3N1J1(P4HA1)	0.4797551148168	0.0411159252415173	0.533404951793045	Unchanged
A0A8C0S348(TEC)	1.08574883670683	0.0412208928532702	0.533666374141515	Unchanged
A0A8I3PPA3(KALRN)	1.3765583413387	0.0414409538415768	0.534467791912874	Unchanged
A0A8C0RMG2(GAMT)	1.4189504913276	0.0414526831617105	0.534467791912874	Unchanged
A0A8I3Q5D8(ABLIM1)	0.513999390216334	0.0417329285010328	0.534983120314141	Unchanged
A0A8I3MIL5(UBLCP1)	-0.291602495703266	0.0417587258491408	0.534983120314141	Unchanged
A0A8P0P4D5(ITGB3BP)	0.883076149079301	0.0418230555522475	0.534983120314141	Unchanged
A0A8C0Z1F6(POLD3)	0.271582762470935	0.0418327551167446	0.534983120314141	Unchanged
A0A8I3MU66(EFTUD2)	0.262907248034367	0.0420505620861135	0.536677761959079	Unchanged
A0A8P0TLI1(MTHFD2)	-0.5644577930798	0.0422739484960655	0.537459218880592	Unchanged
A0A8I3RWC9(PRKAB2)	-1.0393724506105	0.0423559345166165	0.537459218880592	Unchanged
A0A8C0TED0(--)	2.99850351982336	0.0423680503122654	0.537459218880592	Unchanged
A0A8I3P887(RELA)	0.40516644264483	0.0425750493933176	0.538244777704823	Unchanged
A0A8I3PWR7(GPRC5A)	-0.530496509466932	0.0427655429303951	0.538244777704823	Unchanged
A0A8I3P8S3(PNPLA7)	-1.07074892588527	0.0428369932385374	0.538244777704823	Unchanged
A0A8P0TLH2(ERAP1)	0.659921335951367	0.0428401370619357	0.538244777704823	Unchanged
A0A8C0MQ50(THOC2)	0.321084588778369	0.0428576976525932	0.538244777704823	Unchanged
A0A8C0QBV2(APBA3)	1.35425849038286	0.0431197811988052	0.540457496619287	Unchanged
A0A8I3P3Y1(ABCD3)	-0.1616185425849	0.0433621360708417	0.541742085444677	Unchanged
A0A8P0TC47(LMO7)	-0.37432851047663	0.043725108476937	0.541742085444677	Unchanged
A0A8P0T3F2(SLC1A5)	-0.602291775646432	0.0437720655482073	0.541742085444677	Unchanged
A0A8I3S576(TMEM106B)	-0.7963644986262	0.0437734671917601	0.541742085444677	Unchanged
A0A8C0TU07(HNRNPLL)	0.247472709515634	0.0437770745108129	0.541742085444677	Unchanged
A0A8I3NBV6(GOLGA7)	-1.56645579370397	0.0438386930140456	0.541742085444677	Unchanged
A0A8C0PUT4(--)	-0.520036265747233	0.0439612189102533	0.541742085444677	Unchanged
A0A8I3PZS7(PDHA1)	0.364904140266734	0.0439656023353073	0.541742085444677	Unchanged
A0A8I3PMC9(SCAF4)	1.3036002917215	0.0440003872857558	0.541742085444677	Unchanged
A0A8I3NSA8(RECQL)	-0.518870727589469	0.0441501914742561	0.541742085444677	Unchanged
A0A8I3MF91(SMAD2)	1.51648605918643	0.0442366499148136	0.541742085444677	Unchanged
A0A8P0TL66(--)	-0.695120641968234	0.0442554723328932	0.541742085444677	Unchanged
A0A8I3Q3Z1(COPS8)	-0.299128610761269	0.0443639321170429	0.542015263845502	Unchanged
A0A8C0N2F8(--)	0.336004553076101	0.0444963650535121	0.542579707202903	Unchanged
A0A8I3NK29(LONP1)	0.191253508551299	0.0448247346372955	0.545526557713469	Unchanged
A0A8P0SA42(CAB39L)	0.3106803819128	0.0450365665470754	0.54645575577455	Unchanged
A0A8I3MFX4(HARS2)	0.483574738894568	0.0451984657156329	0.54645575577455	Unchanged
A0A8C0NT73(POP1)	-0.371232971861499	0.0453063848193196	0.54645575577455	Unchanged
A0A8C0SPG3(PPP1R10)	-0.320748590749268	0.0453474042066806	0.54645575577455	Unchanged
A0A8I3S454(ZNF330)	-1.26791281685606	0.0453774565550957	0.54645575577455	Unchanged
A0A8I3P5J8(ENDOD1)	0.270018538731367	0.0454497288335504	0.54645575577455	Unchanged
A0A8C0RSM3(--)	-0.831784913517598	0.0456164167086419	0.54645575577455	Unchanged
A0A8I3NG84(BCL3)	0.4464710394872	0.0456311158267017	0.54645575577455	Unchanged
A0A8I3Q2L3(NAA20)	0.862920539624234	0.0456827284706633	0.54645575577455	Unchanged
A0A8I3Q3V9(HRAS)	-0.513297747601133	0.0460056199245042	0.549273928965808	Unchanged
A0A8I3RUY1(IST1)	-0.157681341891433	0.0462229103678155	0.550823015216467	Unchanged
A0A8I3N222(SEL1L)	0.441045020493668	0.0463745238702815	0.5515850740866	Unchanged
A0A8I3N9C7(HAS2)	0.717134467826	0.0464811407135245	0.551810070508483	Unchanged
A0A8C0T4R0(GMPS)	0.285234906095301	0.0466621208977089	0.551941787777052	Unchanged
A0A8I3MVW9(ACTN1)	-0.175842231490201	0.046667678178225	0.551941787777052	Unchanged
A0A8I3PFM4(PLEKHO2)	1.24033305623567	0.0472320825268212	0.555699158066765	Unchanged
A0A8P0NU54(KIAA1191)	1.38507117563837	0.0473913205440392	0.555699158066765	Unchanged
A0A8I3MSY2(TVP23B)	-1.3542551471522	0.0474490089956532	0.555699158066765	Unchanged
A0A8P0NNZ9(RASAL1)	0.382881880161367	0.0474611967956654	0.555699158066765	Unchanged
A0A8P0NJ29(LOC481017)	-0.3572644742809	0.047497053601882	0.555699158066765	Unchanged
A0A8I3RZP8(RNF213)	2.37928555897957	0.0479874716099788	0.555699158066765	Unchanged
A0A8C0PUG1(TPM3)	0.162071655154662	0.0480200295643034	0.555699158066765	Unchanged
A0A8I3NGE2(SRI)	0.440916046016401	0.0481397282246476	0.555699158066765	Unchanged
A0A8C0M4S1(NCAPD3)	-0.677116084761966	0.0481616120262292	0.555699158066765	Unchanged
A0A8C0RDH2(--)	-1.41143538677907	0.0481877724242862	0.555699158066765	Unchanged
A0A8C0YY15(PLCB3)	0.266737094655866	0.0482972252009528	0.555699158066765	Unchanged
A0A8I3PIJ6(MRTFA)	0.589080400371234	0.0483062731480289	0.555699158066765	Unchanged
A0A8P0NJ24(AP1M2)	0.1382454539173	0.0483064846807337	0.555699158066765	Unchanged
A0A8C0T3R1(--)	1.35881588848147	0.0483433860523912	0.555699158066765	Unchanged
A0A8C0Z3X7(MYOF)	-0.2137927056454	0.0484202346394236	0.555699158066765	Unchanged
A0A8C0MGT5(COA6)	1.59131735688327	0.048477758703733	0.555699158066765	Unchanged
B1NLQ8(FLCN)	1.12258416221107	0.0485362774815751	0.555699158066765	Unchanged
A0A8I3S1X1(ELMOD2)	0.571392126277399	0.0485948308031793	0.555699158066765	Unchanged
A0A8I3MLV9(ECE1)	-1.56393912513663	0.0488454278336359	0.555699158066765	Unchanged
A0A8C0THV4(TJP1)	-0.155594013823634	0.0488807769724907	0.555699158066765	Unchanged
A0A8C0P8R2(TSC22D1)	0.885948521807801	0.0488898438103398	0.555699158066765	Unchanged
A0A8P0S7Y2(FHL2)	-0.424885410724968	0.0490947292017148	0.555699158066765	Unchanged
A0A8I3N9X1(KNOP1)	1.1101262935709	0.0491511484953017	0.555699158066765	Unchanged
A0A8P0TSL6(IL6ST)	-1.48554860089913	0.0491871299606241	0.555699158066765	Unchanged
E2QU34(SLC7A1)	-2.21142592745923	0.0492283429912993	0.555699158066765	Unchanged
A0A8P0NJF5(CD74)	1.3356670261501	0.049412008747065	0.555699158066765	Unchanged
A0A8C0Q9E7(HSPA14)	-0.447428785979501	0.0494628603031289	0.555699158066765	Unchanged
A0A8I3MZE8(GM2A)	0.686912135330935	0.0495973480316521	0.555699158066765	Unchanged
A0A8P0N4X0(ABHD17B)	-1.51171255518507	0.0496913605220571	0.555699158066765	Unchanged
A0A8P0TQ59(C23H3orf33)	0.825932875600401	0.0497003516259563	0.555699158066765	Unchanged
A0A8C0TYU2(--)	-0.154314694358231	0.0497996898860027	0.555699158066765	Unchanged
A0A8I3NM71(SYNCRIP)	0.0868746453855067	0.0498115583518206	0.555699158066765	Unchanged
A0A8I3P8A3(LOC102156380)	-0.217997629930466	0.0500374299854475	0.557230990209621	Unchanged
A0A8P0NLP5(CARD6)	0.1738104645232	0.0502548467569185	0.55866342013168	Unchanged
A0A8I3NWC3(XPA)	0.586585388523332	0.0503652589554823	0.558903367456604	Unchanged
A0A8I3RZI9(TAX1BP1)	-1.15334545387013	0.0506507458926176	0.561081854148503	Unchanged
A0A8I3QC63(SERBP1)	0.483276656295399	0.0510879375665876	0.563469918973165	Unchanged
A0A8P0NJQ7(HOOK1)	0.8447908602996	0.0511174792993594	0.563469918973165	Unchanged
A0A8I3MZW8(DSE)	1.2976605293453	0.0511463719322497	0.563469918973165	Unchanged
A0A8C0NLS3(--)	-0.600441224873602	0.0512912585717762	0.563469918973165	Unchanged
A0A8C0MK56(--)	1.38211307260737	0.0515809389273921	0.563469918973165	Unchanged
A0A8C0LYW2(SRP68)	0.214009583924966	0.0517451333941131	0.563469918973165	Unchanged
A0A8I3PUV7(TBL1X)	0.293433932868034	0.051803902439988	0.563469918973165	Unchanged
A0A8I3PIA7(NFS1)	0.449930749646168	0.0518414902601748	0.563469918973165	Unchanged
A0A8I3P340(DENND4B)	-0.307316826951034	0.0519416421944516	0.563469918973165	Unchanged
A0A8P0P220(PRPF4B)	0.454522409064801	0.051968062827128	0.563469918973165	Unchanged
A0A8C0TS18(--)	0.492373215493465	0.0520061231743484	0.563469918973165	Unchanged
A0A8I3PKI7(PNP)	0.411968534435502	0.0520265336144419	0.563469918973165	Unchanged
A0A8P0NGM3(DNAJB2)	2.3602213450607	0.0520676159976093	0.563469918973165	Unchanged
A0A8I3S503(SLC25A13)	-0.1572764061059	0.0521200719711351	0.563469918973165	Unchanged
A0A8C0NJ35(PIGH)	2.0146745287361	0.0523636346361965	0.564626469075392	Unchanged
A0A8C0SCD5(--)	-2.95274213666417	0.052406525419585	0.564626469075392	Unchanged
A0A8I3PQW0(LRRC8A)	-0.47560887659013	0.0528953626163884	0.568919011251822	Unchanged
A0A8C0Q4R0(MYDGF)	0.702836607128198	0.0532645946937147	0.56909071855428	Unchanged
A0A8I3PFX9(PPM1A)	-1.34927567963453	0.0533979733870484	0.56909071855428	Unchanged
C1IPW3(SLC30A1)	-1.41895118031783	0.0536333780090867	0.56909071855428	Unchanged
A0A8C0NJ70(--)	0.863937949199901	0.053816036342203	0.56909071855428	Unchanged
A0A8I3MPU6(MASTL)	-0.920987974628432	0.0539467442200596	0.56909071855428	Unchanged
A0A8P0SDP8(BRAP)	2.4873243065406	0.0540497883432642	0.56909071855428	Unchanged
A0A8I3P521(SNUPN)	-1.1138775685885	0.0541236380570032	0.56909071855428	Unchanged
A0A8I3MGX7(KAZN)	1.67429784755953	0.0541648310338445	0.56909071855428	Unchanged
A0A8I3MWA1(COX16)	1.18961526913203	0.054173096969408	0.56909071855428	Unchanged
A0A8C0S4A9(--)	-1.20691641470667	0.0542349921291414	0.56909071855428	Unchanged
A0A8I3NRZ7(TMEM186)	0.758220029078732	0.0542565674879661	0.56909071855428	Unchanged
A0A8C0P6F9(KCTD9)	1.21260522123857	0.0545529733742207	0.56909071855428	Unchanged
A0A8P0T542(FLNA)	-0.157680013679169	0.0546700535183581	0.56909071855428	Unchanged
A0A8I3PS42(LOC119868948)	-0.209415155140334	0.0547781434484931	0.56909071855428	Unchanged
A0A8I3Q0A8(MRPS7)	3.4478381578788	0.0547997242693827	0.56909071855428	Unchanged
A0A8C0Z4R7(BACH1)	0.305093332637234	0.0548037696593307	0.56909071855428	Unchanged
A0A8I3NCR4(MTMR14)	1.2468409258455	0.0548191260417097	0.56909071855428	Unchanged
A0A8I3SCQ8(PDK3)	0.8682910292877	0.0548297637931062	0.56909071855428	Unchanged
A0A8I3NAI9(C8orf82)	0.449248629767432	0.0548466267099844	0.56909071855428	Unchanged
A0A8I3P0Z6(MRPS23)	0.312874059176167	0.0549507539005163	0.56909071855428	Unchanged
A0A8I3NRY4(ESRP1)	-0.460899146768565	0.0550697509728751	0.56909071855428	Unchanged
A0A8I3PXZ8(CDC42BPG)	0.278889636864335	0.055123210517128	0.56909071855428	Unchanged
A0A8C0Q310(--)	-1.30525219220393	0.0552688617035756	0.56909071855428	Unchanged
A0A8I3PFK5(FAR2)	0.527054682485169	0.0553421224488027	0.56909071855428	Unchanged
A0A8C0QGU9(--)	1.19347106536233	0.0554131491941355	0.56909071855428	Unchanged
Q4VYB4(spink5)	-0.918298094065435	0.0555351693880651	0.56909071855428	Unchanged
A0A8C0NNN9(--)	1.75860538315397	0.0556360004212334	0.56909071855428	Unchanged
A0A8I3PR48(SLC9A6)	0.340931384551364	0.0556434993014368	0.56909071855428	Unchanged
A0A8P0P0W1(CIC)	1.7748170372032	0.0556467971381884	0.56909071855428	Unchanged
A0A8C0NI20(--)	0.961753953843733	0.0558315769430046	0.56909071855428	Unchanged
A0A8C0N4P4(PGRMC2)	-0.506255183535202	0.0558540683456649	0.56909071855428	Unchanged
A0A8I3NC31(DOHH)	-0.437286109804766	0.0558563073531607	0.56909071855428	Unchanged
A0A8I3Q739(ACTBL2)	1.0237240468636	0.0561613466857724	0.56909071855428	Unchanged
A0A8P0P0I3(FAM118B)	0.645093798800069	0.0562858153460895	0.56909071855428	Unchanged
A0A8P0NB25(CIAPIN1)	0.329100493454366	0.0562920432391839	0.56909071855428	Unchanged
A0A8C0LWU2(COTL1)	-0.570080210471499	0.0563551796510372	0.56909071855428	Unchanged
A0A8C0MZB4(PRIM1)	0.944739302353565	0.0567134553213531	0.56909071855428	Unchanged
A0A8I3N9V6(BAIAP2)	-0.2630505986278	0.0567255439038574	0.56909071855428	Unchanged
A0A8P0NCR0(CAB39)	0.319259952501067	0.0567379719716983	0.56909071855428	Unchanged
A0A8C0RHJ8(--)	0.196102757644134	0.0570992901209864	0.56909071855428	Unchanged
A0A8I3MGZ7(ITGB1)	-0.466809599253402	0.057105741482357	0.56909071855428	Unchanged
A0A8C0PEN9(ADNP)	0.271793952872002	0.0573773069672206	0.56909071855428	Unchanged
A0A8C0N249(DOCK9)	-0.337556485379732	0.0574522637860626	0.56909071855428	Unchanged
A0A8I3NFB9(RPS27A)	0.466095096336367	0.05749692026694	0.56909071855428	Unchanged
A0A8P0TEN2(ACAA1)	0.287739424261069	0.0575016146134177	0.56909071855428	Unchanged
A0A8I3Q1Z2(SMC4)	0.207657888379032	0.0575129953535477	0.56909071855428	Unchanged
A0A8I3NQF6(WBP4)	1.6135070084407	0.0576227663949721	0.56909071855428	Unchanged
A0A8P0PCQ6(ABCB6)	-0.4446494185121	0.0576312327414435	0.56909071855428	Unchanged
A0A8P0P6S5(SLC39A9)	2.17405388110543	0.0577088445175281	0.56909071855428	Unchanged
A0A8C0MUT2(--)	0.275148595658937	0.0577574994914746	0.56909071855428	Unchanged
A0A8C0SNN1(SF3B2)	0.290218334597036	0.0577702132778228	0.56909071855428	Unchanged
A0A8I3NFG9(ITGA3)	-0.310703222864799	0.0577891671283607	0.56909071855428	Unchanged
A0A8P0SB20(PFKP)	-0.189285618230269	0.0578700873110761	0.56909071855428	Unchanged
A0A8I3RRB6(PYGL)	0.213350295226469	0.0578847559220624	0.56909071855428	Unchanged
A0A8I3MHB5(AP4M1)	1.5539327987422	0.0580052359221601	0.56909071855428	Unchanged
A0A8I3PAT8(DHRS9)	0.728617264337164	0.0580857583249935	0.56909071855428	Unchanged
A0A8I3PKT1(RCN2)	-1.32827251767063	0.0581423551491562	0.56909071855428	Unchanged
A0A8C0QJN9(LIPE)	0.200699012901367	0.0581572364956137	0.56909071855428	Unchanged
A0A8C0PSL2(--)	0.327432805331068	0.05825547008887	0.569166797824798	Unchanged
A0A8P0PHI9(PBDC1)	0.203805524573866	0.0583557191074585	0.569262301742836	Unchanged
A0A8I3NPB7(YARS2)	0.152147144375434	0.0585323707883546	0.570036643702023	Unchanged
A0A8C0RYB8(RGS3)	1.45755444245254	0.0588906258142114	0.570036643702023	Unchanged
A0A8P0NGR0(TACC3)	1.05669437426836	0.0593223977390527	0.570036643702023	Unchanged
A0A8I3Q3H1(SP3)	1.48621440713627	0.0594821933897998	0.570036643702023	Unchanged
A0A8C0N2C7(NAE1)	0.130892776957566	0.0595445445535141	0.570036643702023	Unchanged
A0A8C0NBB0(--)	1.23485547213257	0.0595596779820169	0.570036643702023	Unchanged
A0A8I3MYP1(ETHE1)	0.476288051379566	0.0596178486835511	0.570036643702023	Unchanged
A0A8I3N2T8(MCM6)	0.117556459086732	0.0596338065364479	0.570036643702023	Unchanged
A0A8C0MSP0(RBM28)	-0.506684206359566	0.0596514026059084	0.570036643702023	Unchanged
A0A8P0T409(KRTCAP2)	-1.06983627285083	0.059721594059558	0.570036643702023	Unchanged
A0A8I3MI64(SULT2B1)	-1.63492649240887	0.0599248551835427	0.570036643702023	Unchanged
A0A8I3PDS4(SF3A1)	0.378360390636804	0.0599485107219742	0.570036643702023	Unchanged
A0A8I3PBM2(SNRPE)	0.863835993939933	0.0600372990043011	0.570036643702023	Unchanged
A0A8C0NXW5(CLPX)	0.221685230490433	0.0601559605817858	0.570036643702023	Unchanged
A0A8C0PBL5(MTMR3)	-0.318254749337765	0.0601985143345388	0.570036643702023	Unchanged
A0A8I3NGH2(PUS3)	-0.624403019305898	0.0602883968990286	0.570036643702023	Unchanged
A0A8I3NXB0(BRD2)	1.37530355769936	0.0603169833213093	0.570036643702023	Unchanged
A0A8I3S6W4(KARS1)	0.247014754102935	0.0604300070479092	0.570036643702023	Unchanged
A0A8C0STJ7(CTNNA1)	-0.184399763167768	0.0604363633791782	0.570036643702023	Unchanged
A0A8I3NB41(IGF2BP1)	0.137599818955266	0.060489260635082	0.570036643702023	Unchanged
A0A8C0QM00(--)	-1.13316829978997	0.0605891810112145	0.570036643702023	Unchanged
A0A8C0T9E3(--)	-0.516109071737134	0.0606217695916782	0.570036643702023	Unchanged
A0A8C0M0J6(LMBRD2)	1.04688289377543	0.0606436634173049	0.570036643702023	Unchanged
A0A8P0NP10(IL1RN)	-1.2848960616143	0.0606768594100613	0.570036643702023	Unchanged
A0A8P0P2A2(MVK)	0.435618369944901	0.0609730061425148	0.570036643702023	Unchanged
A0A8P0SE66(KNL1)	1.874228291109	0.0610219447156781	0.570036643702023	Unchanged
A0A8I3N2M6(EDC4)	0.243278487189567	0.0610352454962474	0.570036643702023	Unchanged
A0A8I3S614(PDLIM1)	0.208268848589732	0.0610730095466954	0.570036643702023	Unchanged
A0A8I3MKR5(HP1BP3)	-0.312595044337368	0.0611583929144495	0.570036643702023	Unchanged
A0A8I3PAC2(PRUNE1)	0.281705235634469	0.0611859685163265	0.570036643702023	Unchanged
A0A8C0TSI6(CAMK2D)	0.248457984094369	0.0612436063481512	0.570036643702023	Unchanged
A0A8I3MM40(UQCRC2)	-0.330577430837366	0.0613937907314558	0.570590445025583	Unchanged
A0A8C0NWV8(CCAR2)	0.213959388735532	0.061643620856628	0.571924668467205	Unchanged
A0A8I3QKJ7(MRPS28)	-0.648574616267766	0.0617191433390388	0.571924668467205	Unchanged
A0A8C0SIW9(MYH10)	2.29273056082286	0.0619055015455767	0.57280796430113	Unchanged
A0A8I3PX74(PPIL2)	0.710766455749898	0.06223500914732	0.574424860420235	Unchanged
A0A8I3P372(TSPAN6)	0.297581960399668	0.0622628345210744	0.574424860420235	Unchanged
A0A8P0T6S6(PKM)	0.121576464990774	0.0625380212513852	0.576118930766787	Unchanged
A0A8I3PRW1(CBR3)	1.54341741596567	0.0627343409090987	0.576360102319442	Unchanged
A0A8C0SZ03(--)	1.3796139726916	0.0627474046549297	0.576360102319442	Unchanged
A0A8C0RXE8(ATAD3A)	0.199929881250803	0.0628682620517349	0.576628432696088	Unchanged
A0A8C0RUL0(GNPNAT1)	-0.2068327052996	0.0629924466508234	0.576926454624426	Unchanged
A0A8P0PPN7(TMEM30A)	0.248338894918632	0.06317700220684	0.577775723670694	Unchanged
A0A8I3NTC5(VTA1)	0.3317472247012	0.0633179209218692	0.578188756414877	Unchanged
A0A8I3RUR8(ATL3)	-0.273506129806034	0.0634059507193683	0.578188756414877	Unchanged
A0A8I3NQK2(GEMIN4)	-0.224048971080833	0.0638022750788339	0.580960802888601	Unchanged
A0A8I3NK15(LIMS1)	1.52988323535783	0.0642564761215557	0.582918255823808	Unchanged
A0A8I3Q7C5(G6PD)	-0.227808975748399	0.0642873272604522	0.582918255823808	Unchanged
A0A8I3PVR4(BET1L)	-1.35914379120073	0.0642951795202992	0.582918255823808	Unchanged
A0A8P0TAV6(SYDE1)	1.7352906201542	0.0646841727956709	0.583660137795263	Unchanged
A0A8P0N7N2(LLGL2)	-0.184690718721665	0.0647601446290183	0.583660137795263	Unchanged
A0A8C0TGM8(IGBP1)	0.446260269407968	0.0647690548823696	0.583660137795263	Unchanged
A0A8P0TNU9(MIPEP)	0.127790115750532	0.064790710955925	0.583660137795263	Unchanged
A0A8I3NIZ9(STX12)	-0.412064488147667	0.0648667523087621	0.583660137795263	Unchanged
A0A8P0PSQ2(GTF2H3)	1.5717776723663	0.0650829306588441	0.583660137795263	Unchanged
A0A8I3NW16(PACSIN2)	-0.1912890700319	0.0650992723320898	0.583660137795263	Unchanged
A0A8C0PU47(UBAP2L)	0.808259540241231	0.0651191062829426	0.583660137795263	Unchanged
Q6TEQ7(ANXA2)	-0.227765535782467	0.0654531128974245	0.58482474119316	Unchanged
A0A8P0SB10(ARHGEF40)	1.36843644256947	0.0655154177413527	0.58482474119316	Unchanged
A0A8C0NKI6(--)	0.923219191400097	0.0656055897595927	0.58482474119316	Unchanged
A0A8I3RUB4(TSPAN13)	0.849427598495367	0.0657710673142701	0.58482474119316	Unchanged
A0A8I3PQA2(BPTF)	0.825969176650364	0.065812140127607	0.58482474119316	Unchanged
A0A8I3S2J1(LARP7)	0.354632743216531	0.065861503767895	0.58482474119316	Unchanged
A0A8P0SNI6(PMPCA)	0.394627460354535	0.066088537845399	0.58482474119316	Unchanged
A0A8I3NK96(SF3B4)	-0.197975913870067	0.066131345770161	0.58482474119316	Unchanged
A0A8C0RN94(CUL5)	-0.326388617161498	0.0662830659125835	0.58482474119316	Unchanged
A0A8C0RV37(--)	0.363699896112635	0.0664516243412172	0.58482474119316	Unchanged
A0A8I3P9Q3(DNAJC2)	0.202339560104701	0.0666715599927969	0.58482474119316	Unchanged
A0A8I3NUW8(PACS1)	-1.4543348095292	0.0666937289187475	0.58482474119316	Unchanged
A0A8C0RIA3(--)	-0.107982626685565	0.0667235773402912	0.58482474119316	Unchanged
A0A8C0PZS6(--)	-0.597676416480898	0.066863900133741	0.58482474119316	Unchanged
A0A8I3PMD4(NASP)	-0.158274009393935	0.0669019011177317	0.58482474119316	Unchanged
A0A8I3P6S8(TPRKB)	0.236243453182432	0.0669036309443398	0.58482474119316	Unchanged
A0A8C0RR91(ADCY6)	-0.972954791597832	0.0670008874633634	0.58482474119316	Unchanged
A0A8I3Q3V7(B4GALT3)	-2.58135308728487	0.0670340817982096	0.58482474119316	Unchanged
A0A8C0M5I1(TUBB6)	1.1272169441788	0.0670471591240166	0.58482474119316	Unchanged
A0A8I3N9F4(MLLT1)	-0.8055478797015	0.0671079884204484	0.58482474119316	Unchanged
A0A8I3PYN1(GGNBP2)	1.6694101855346	0.0672655603788396	0.585387145094964	Unchanged
A0A8C0NI19(RPP30)	0.193005298443602	0.0675649042797226	0.587180079734827	Unchanged
A0A8I3S5Y8(CAMKK2)	1.2295051640954	0.0677402376226981	0.587891827754505	Unchanged
A0A8I3MC17(TRIM56)	2.3447619089248	0.0678825454622707	0.588315394006346	Unchanged
Q32KH4(gns)	0.1838416172574	0.068008335266204	0.588594835618921	Unchanged
A0A8C0SCK4(GK)	-0.524902339340169	0.0683694898278704	0.590907733512309	Unchanged
Q8SPS9(DYNLT3)	0.370432120589332	0.0685940753918808	0.592035558800705	Unchanged
P61010(SRP54)	0.156337310294031	0.0689716882716313	0.594479263842608	Unchanged
A0A8P0T9D4(MYO1C)	-0.229123391926436	0.0694098953624821	0.597437840794442	Unchanged
A0A8I3PVT7(KPNA1)	-0.254271138507999	0.0695435103992252	0.597770174087329	Unchanged
A0A8C0P7I7(--)	0.207676907707036	0.0697759336032817	0.59894976020716	Unchanged
A0A8C0M4W9(--)	-0.262407019689199	0.0698783963681753	0.599012084398582	Unchanged
A0A8C0MHG0(--)	1.1193041070741	0.0699814057812789	0.59907891860654	Unchanged
A0A8C0PJP0(PPP4R3B)	0.145674269743466	0.0703108647824179	0.599710941240553	Unchanged
A0A8P0T1T9(THRAP3)	0.257727747956167	0.0703799817781718	0.599710941240553	Unchanged
A0A8C0NMA5(CTH)	-0.365563649998798	0.0706126737305562	0.599710941240553	Unchanged
A0A8I3M9M7(--)	1.0977280998094	0.0706452070433304	0.599710941240553	Unchanged
A0A8P0TBC1(SDC1)	-0.962140370813099	0.0707209263736618	0.599710941240553	Unchanged
A0A8I3MU58(SNCG)	0.3648984567714	0.0708044579853298	0.599710941240553	Unchanged
A0A8I3P814(MAD2L1)	-0.417888130373299	0.0708426794220638	0.599710941240553	Unchanged
A0A8P0STS5(PRPF40A)	0.293262042625635	0.0710379661745345	0.599710941240553	Unchanged
A0A8C0QFQ6(PCNA)	0.294625848501763	0.0710389984002619	0.599710941240553	Unchanged
A0A8I3S7J8(NT5C3A)	1.3428025544517	0.071082234019691	0.599710941240553	Unchanged
A0A8I3RVX5(RAD9A)	1.38231690430167	0.071177995677701	0.599710941240553	Unchanged
A0A8I3N6H1(CDK5)	0.389447470365333	0.0711989944543378	0.599710941240553	Unchanged
A0A8I3MTV9(GMFB)	3.5352415720688	0.0716782419191437	0.601969882017447	Unchanged
A0A8I3PQS6(SFXN2)	0.339567973423634	0.0717889400987441	0.601969882017447	Unchanged
A0A8P0PI34(PKHD1)	0.484922181221833	0.0718407534486307	0.601969882017447	Unchanged
A0A8P0TRX1(AKT1S1)	-0.330422374588	0.0720604354152816	0.601969882017447	Unchanged
A0A8P0TGC4(MRPS2)	-0.432193700567968	0.0721551388123311	0.601969882017447	Unchanged
A0A8C0Z6G4(DDX23)	0.484701532925001	0.0723780512048576	0.601969882017447	Unchanged
A0A8I3QAZ0(SQOR)	0.974745915757968	0.0723846164275858	0.601969882017447	Unchanged
A0A8C0MIG1(SON)	-0.255038149483667	0.0724413451728859	0.601969882017447	Unchanged
A0A8P0NAY1(TRAFD1)	1.90590948094823	0.0724416177479889	0.601969882017447	Unchanged
A0A8I3P294(RAD21)	0.358369287826164	0.0725019613434523	0.601969882017447	Unchanged
A0A8C0SLR3(OGFOD1)	1.42825550068537	0.0725195757420891	0.601969882017447	Unchanged
A0A8I3PU59(GOLM2)	-1.7426542787124	0.0726431347957481	0.602201059466202	Unchanged
A0A8I3P134(TTPAL)	1.70235729958457	0.0729860631038169	0.602884487343648	Unchanged
A0A8I3PDN0(DCTN1)	0.172903643313767	0.0730407161522956	0.602884487343648	Unchanged
A0A8I3NUA1(RWDD3)	0.913001190530835	0.0731487938229047	0.602884487343648	Unchanged
A0A8C0YV60(--)	0.25415453239717	0.0736517201163335	0.602884487343648	Unchanged
A0A8I3PVU5(HPF1)	0.180524935670764	0.073677291765818	0.602884487343648	Unchanged
A0A8I3MQ00(DDX19A)	1.11172526495996	0.0738923338979519	0.602884487343648	Unchanged
A0A8I3N2H6(ERP44)	-0.193528394428235	0.0739233147717082	0.602884487343648	Unchanged
A0A8I3PTE1(FBXO21)	1.73399490872713	0.0739758732469388	0.602884487343648	Unchanged
A0A8C0TJW4(--)	-0.536196379909832	0.0741081635873579	0.602884487343648	Unchanged
A0A8P0N517(CYP51A1)	-0.234271513039335	0.0741121659427839	0.602884487343648	Unchanged
A0A8I3RTY3(AFDN)	1.38575010547593	0.0741423344718794	0.602884487343648	Unchanged
A0A8P0SEW9(CBLB)	1.1096696662632	0.0743036579960556	0.602884487343648	Unchanged
A0A8C0S5Y6(SIKE1)	1.03267585152833	0.0744111168571116	0.602884487343648	Unchanged
A0A8I3NDR1(LOC480264)	0.885293755545565	0.0746054569240362	0.602884487343648	Unchanged
A0A8I3PLU4(BICD2)	-0.420744572642434	0.0746606639801509	0.602884487343648	Unchanged
A0A8C0PYE5(--)	1.62100940164547	0.0746724615384198	0.602884487343648	Unchanged
A0A8I3NC42(PYM1)	0.312596992578431	0.0746788393933764	0.602884487343648	Unchanged
A0A8I3NF74(ANAPC1)	-0.143356500356234	0.0746969169410273	0.602884487343648	Unchanged
A0A8I3P7D1(HNRNPD)	0.194354545374399	0.0747599136341769	0.602884487343648	Unchanged
A0A8C0PAM2(--)	0.327852060236665	0.0748051752588633	0.602884487343648	Unchanged
A0A8I3MNI0(PSMB5)	-0.556917000636201	0.0749542075114503	0.602884487343648	Unchanged
A0A8I3NXC2(CNOT7)	-1.62359708231473	0.0749750331135515	0.602884487343648	Unchanged
A0A8I3PKV1(NDOR1)	-0.364567534791401	0.0750753496758107	0.602884487343648	Unchanged
A0A8I3RWA0(MAFG)	1.23397390130053	0.0751485956984806	0.602884487343648	Unchanged
A0A8I3ND60(UBXN4)	0.132759996313833	0.0751696587696601	0.602884487343648	Unchanged
A0A8I3RZ00(BRD3)	0.789636576789	0.0752582596071208	0.602884487343648	Unchanged
A0A8P0PEC2(VIM)	0.0916311347195631	0.0754638359796454	0.602884487343648	Unchanged
A0A8P0T4K9(NAV3)	-1.03001755660827	0.0755572182488525	0.602884487343648	Unchanged
A0A8P0N3S9(ABHD16A)	-1.5378526259565	0.0755837571291573	0.602884487343648	Unchanged
A0A8C0M9N1(--)	1.7956212303183	0.0756849372974106	0.602884487343648	Unchanged
A0A8I3N1N0(TNFAIP8)	1.27219285493347	0.0757617166799619	0.602884487343648	Unchanged
A0A8I3SBZ4(PDE4B)	1.5822072923937	0.0758172440043156	0.602884487343648	Unchanged
A0A8P0NP78(CIP2A)	-0.280440044539866	0.0758875578474522	0.602884487343648	Unchanged
A0A8C0P9Y6(--)	1.80942784578577	0.0762590386008457	0.604717651876368	Unchanged
A0A8P0PGR6(RAB10)	-0.2000544222903	0.0764060341918529	0.604717651876368	Unchanged
A0A8C0SKS4(DIAPH2)	-0.2595487333219	0.0764329479756416	0.604717651876368	Unchanged
A0A8I3RW63(UFL1)	0.217415147420066	0.0765027417186251	0.604717651876368	Unchanged
A0A8I3Q2L7(DKC1)	0.241919238240129	0.0767864638682348	0.604779448154645	Unchanged
A0A8I3NAP1(TTC9C)	-1.04097426665484	0.0768754224889754	0.604779448154645	Unchanged
A0A8P0SXD8(SEC23B)	1.0958863891288	0.077002633402308	0.604779448154645	Unchanged
A0A8I3NKS3(F3)	0.757462248728999	0.0771280963739111	0.604779448154645	Unchanged
A0A8P0P3H9(GALK2)	-0.525353222609702	0.0771668066963196	0.604779448154645	Unchanged
A0A8I3PTW1(LTA4H)	0.248696506969335	0.0772866954833957	0.604779448154645	Unchanged
E2RLA7(ADO)	0.995548964439468	0.0773662291778225	0.604779448154645	Unchanged
A0A8I3PD82(LRRC57)	2.84652065017897	0.077389294737895	0.604779448154645	Unchanged
A0A8I3NYW8(RPSA)	-0.26682501094497	0.0774439007199386	0.604779448154645	Unchanged
A0A8I3S2F8(PPL)	0.206414940850998	0.0775267675221707	0.604779448154645	Unchanged
A0A8C0SZY4(--)	2.0171589675827	0.0775678662842973	0.604779448154645	Unchanged
A0A8I3NIL1(SRSF11)	0.351056688134936	0.077902394172154	0.606169782309139	Unchanged
A0A8I3MA56(TRPM4)	1.84357719479317	0.0780825090782125	0.606169782309139	Unchanged
E2QV81(FGFR1OP2)	0.355787996857668	0.0781603207889357	0.606169782309139	Unchanged
A0A8C0MQE3(--)	0.761574393863899	0.0782055186463706	0.606169782309139	Unchanged
A0A8C0SS58(GSR)	0.529846746164566	0.0782278867188527	0.606169782309139	Unchanged
A0A8C0QGB4(KIF3C)	0.847544085547	0.0786846578747196	0.608959246430179	Unchanged
A0A8P0NL22(GPR107)	0.786850555604765	0.0787835218266371	0.608975330876168	Unchanged
A0A8C0TIM3(--)	0.76405084409777	0.0789652644397386	0.609374989976031	Unchanged
A0A8I3NCS1(ACSF2)	0.494064003023198	0.0791659821719605	0.609374989976031	Unchanged
A0A8I3Q774(NDUFA7)	0.636272720517333	0.0793501279890509	0.609374989976031	Unchanged
A0A8P0N8G3(STIM1)	1.31832289807366	0.0794017032972806	0.609374989976031	Unchanged
A0A8I3S0I0(TTC37)	0.160815704913535	0.0794052048780776	0.609374989976031	Unchanged
A0A8I3N275(AP1G1)	0.110361161389999	0.0794163210076837	0.609374989976031	Unchanged
A0A8I3S0I6(TRDMT1)	1.27879714375634	0.0796432095114481	0.609756008016487	Unchanged
A0A8P0TDP4(DCAF8)	0.347373686362566	0.0802354892044488	0.609756008016487	Unchanged
A0A8C0RX08(ACACA)	0.146988559114835	0.0803348943809664	0.609756008016487	Unchanged
A0A8I3P2K0(ARFRP1)	1.87438718835033	0.0805708990557065	0.609756008016487	Unchanged
A0A8P0TG39(VPS26A)	-0.190674034215231	0.0807052121453139	0.609756008016487	Unchanged
A0A8I3MTV8(MARCKSL1)	1.84404726833016	0.080737604925788	0.609756008016487	Unchanged
A0A8P0PM34(GAL3ST2)	-0.530373956352634	0.0807463555464204	0.609756008016487	Unchanged
A0A8I3NHA4(MRPS36)	0.5887323214736	0.0807581734737684	0.609756008016487	Unchanged
A0A8I3PBV1(FAM111A)	-1.57710197424907	0.0808778503449963	0.609756008016487	Unchanged
A0A8I3RX69(LARS2)	0.769780315588303	0.0811395889134134	0.609756008016487	Unchanged
A0A8I3PA73(PPP1R11)	0.796702824684836	0.0811697485235256	0.609756008016487	Unchanged
A0A8C0NUK7(--)	-1.36520127155747	0.0812636044826747	0.609756008016487	Unchanged
A0A8I3QNJ1(VPS29)	0.324435256729032	0.0815687846546349	0.609756008016487	Unchanged
A0A8I3S573(ATG16L1)	0.564084893018233	0.0816621629957492	0.609756008016487	Unchanged
A0A8I3PD69(PANK4)	2.046777146558	0.0818830078054926	0.609756008016487	Unchanged
A0A8I3MFE0(WDR62)	-0.217157037623597	0.0819192841411737	0.609756008016487	Unchanged
A0A8P0TI68(DOCK7)	-0.661856426386766	0.0819532422687841	0.609756008016487	Unchanged
A0A8I3MX94(CNEP1R1)	0.598274448406301	0.0819620220435339	0.609756008016487	Unchanged
A0A8C0TM83(--)	0.511416140548299	0.0820645566959481	0.609756008016487	Unchanged
A0A8C0Q933(CDKN2B)	1.3563035552433	0.0820855186935087	0.609756008016487	Unchanged
A0A8C0SG94(ATP2B4)	0.137809870885235	0.0820909854628872	0.609756008016487	Unchanged
A0A8C0NRK7(--)	1.19871336741993	0.0821302426762157	0.609756008016487	Unchanged
A0A8I3Q1V5(LOC119881669)	-0.514303237724732	0.0822272290568969	0.609756008016487	Unchanged
A0A8C0PG13(--)	0.826859392005233	0.0822629488278412	0.609756008016487	Unchanged
A0A8I3RYI3(PITHD1)	1.4246606672468	0.0823813295192277	0.609756008016487	Unchanged
A0A8I3RP80(NUCB1)	-0.476175034374233	0.0825547438863995	0.609756008016487	Unchanged
A0A8P0NF29(MAP3K20)	0.293324727583666	0.0827813568505988	0.609756008016487	Unchanged
A0A8I3RSD7(CCAR1)	0.365318041141133	0.082794519683411	0.609756008016487	Unchanged
A0A8I3RX94(AHNAK)	0.481781849626834	0.0828491102694646	0.609756008016487	Unchanged
A0A8I3N8E9(HNRNPUL2)	0.203802122428399	0.0829542052021665	0.609756008016487	Unchanged
A0A8I3S2Q4(ITM2C)	-0.824994209232134	0.0829881032887549	0.609756008016487	Unchanged
A0A8C0PV14(MADD)	-3.91574318740297	0.0830140300055697	0.609756008016487	Unchanged
A0A8P0NUL5(SSH3)	0.336831509141767	0.0830247582206555	0.609756008016487	Unchanged
A0A8I3NKL8(LOC119879505)	0.3583566538036	0.0830342275052899	0.609756008016487	Unchanged
A0A8C0P7A3(DLG1)	0.362982596947866	0.0832010156005665	0.609756008016487	Unchanged
A0A8C0MZX6(--)	1.4907161238239	0.0832453670444969	0.609756008016487	Unchanged
A0A8I3PQJ0(HPDL)	0.797345533833131	0.0832947236817269	0.609756008016487	Unchanged
A0A8I3S691(SDR16C5)	0.707313417260668	0.0833194150442359	0.609756008016487	Unchanged
A0A8C0THV3(IFT80)	0.410143548436629	0.0833380615744963	0.609756008016487	Unchanged
A0A8C0RB34(POU2F3)	0.185238380409398	0.0833423660035249	0.609756008016487	Unchanged
A0A8I3NNL6(GON7)	1.23321656040827	0.0836533079688546	0.610166645981003	Unchanged
A0A8P0SK23(GMPPA)	-0.813283307577166	0.0837205770811917	0.610166645981003	Unchanged
A0A8I3N383(GOPC)	1.07377771412097	0.0838082083302427	0.610166645981003	Unchanged
A0A8C0N0Z5(RFX3)	1.39214297339087	0.0839247415349349	0.610166645981003	Unchanged
A0A8C0MAE3(CDK20)	0.769193417437734	0.0843570831640437	0.610166645981003	Unchanged
A0A8I3MF12(DMAC2)	0.774184674250268	0.0844043948995121	0.610166645981003	Unchanged
A0A8C0Z6M9(SPEG)	1.3813243083466	0.0845101154176223	0.610166645981003	Unchanged
A0A8I3S3S8(BIN1)	0.179669143907731	0.084619996519274	0.610166645981003	Unchanged
A0A8C0Z5L3(--)	-0.450515205015968	0.0846384892722317	0.610166645981003	Unchanged
A0A8C0TE49(RPL32)	-0.394225420870669	0.0846423503692154	0.610166645981003	Unchanged
A0A8C0SXK5(--)	1.22653921001444	0.0846670189825723	0.610166645981003	Unchanged
A0A8P0SJL7(MYBBP1A)	0.325580118661335	0.0850081304217075	0.610166645981003	Unchanged
A0A8P0TPU3(ACP1)	-2.54804635899607	0.0850131707775841	0.610166645981003	Unchanged
A0A8C0TF16(--)	-0.410110360668966	0.0850178839344188	0.610166645981003	Unchanged
A0A8P0P4G4(BTD)	0.219647216067369	0.0850532917735843	0.610166645981003	Unchanged
A0A8P0SNZ7(TRUB2)	1.27598538087857	0.0852078313490015	0.610166645981003	Unchanged
A0A8C0MI10(ATL2)	-0.418896789969466	0.0852254710642961	0.610166645981003	Unchanged
A0A8P0P322(TNS1)	1.04856167287523	0.0852383717096221	0.610166645981003	Unchanged
A0A8I3N6Q2(TAF10)	1.31834777637084	0.0852410174534809	0.610166645981003	Unchanged
A0A8I3PCQ5(PATZ1)	1.1464876076734	0.0854473701253537	0.610948696396279	Unchanged
A0A8I3PHB4(CNOT2)	-0.498589373613665	0.0856053914472005	0.611167445522159	Unchanged
A0A8P0NJG6(VPS35L)	0.102318521737399	0.0856722325096225	0.611167445522159	Unchanged
A0A8C0SBB7(HNRNPA0)	4.4085554199652	0.0858291890708569	0.611593723254622	Unchanged
A0A8I3MXA4(POLR1G)	-0.137359241905564	0.0862736985983497	0.614065737082371	Unchanged
A0A8C0QN72(SEC24A)	-0.282484875312534	0.0864014141698004	0.614279884696479	Unchanged
A0A8C0SBH7(--)	1.417740997708	0.0866332864357869	0.614772032468274	Unchanged
A0A8P0PN26(IQGAP3)	-0.7593611516719	0.086704976793709	0.614772032468274	Unchanged
A0A8I3MH42(HMOX2)	-0.386872619703666	0.0868323994917845	0.614772032468274	Unchanged
A0A8P0PNX8(RPL22L1)	-1.22379979875453	0.0869106537336158	0.614772032468274	Unchanged
A0A8C0RBJ7(RPS19)	0.0714143368414035	0.0871399642059201	0.614772032468274	Unchanged
A0A8I3Q438(UFC1)	3.62156165563257	0.0872213923129122	0.614772032468274	Unchanged
A0A8I3PBM7(NASP)	-0.194748557419068	0.0873006017433067	0.614772032468274	Unchanged
A0A8I3NUB1(ZYG11B)	1.8021135692349	0.0873727794173983	0.614772032468274	Unchanged
A0A8I3RT39(PSMB6)	-1.5104521618416	0.0875585645519903	0.614772032468274	Unchanged
A0A8I3N2E4(CENPC)	-0.599262248561068	0.0876557250087382	0.614772032468274	Unchanged
A0A8C0M630(--)	1.3038728848027	0.0876898361958033	0.614772032468274	Unchanged
A0A8C0YW64(PSME3IP1)	0.293615714658934	0.087721106956928	0.614772032468274	Unchanged
A0A8P0NSD9(PSMG4)	-0.252513416376967	0.0877701198395636	0.614772032468274	Unchanged
A0A8I3NUC6(PSMB2)	1.35724488740297	0.0878560812328221	0.614772032468274	Unchanged
A0A8I3NC39(RBM4B)	0.500603440784399	0.0879362411350043	0.614772032468274	Unchanged
A0A8I3NDV4(OCLN)	-0.992991227762069	0.0883699962301943	0.616833565381974	Unchanged
A0A8C0MAU2(--)	0.821413617424202	0.0884271894428704	0.616833565381974	Unchanged
A0A8I3RZV7(SMN)	2.18716699950157	0.0886264875597672	0.617337395047377	Unchanged
A0A8I3MPJ4(TRIM4)	0.661499704803266	0.0887572308990996	0.617337395047377	Unchanged
A0A8I3MR37(ATG2B)	-0.392290568243634	0.0889107806934357	0.617337395047377	Unchanged
A0A8P0NJ31(RAD51C)	0.9604799099302	0.0889157317968373	0.617337395047377	Unchanged
A0A8C0S2G1(LPIN1)	0.633876845757932	0.0891777992739528	0.617337395047377	Unchanged
A0A8C0S4F8(--)	0.866090395842601	0.0891992310266303	0.617337395047377	Unchanged
A0A8C0RT25(ELP3)	-0.397989559238631	0.0893798144154278	0.617337395047377	Unchanged
A0A8I3PF01(PDLIM5)	0.107683394252934	0.0894290801215358	0.617337395047377	Unchanged
A0A8C0MI84(EDIL3)	-1.0794681194533	0.0894498903893589	0.617337395047377	Unchanged
A0A8I3RRZ9(SYNJ2BP)	1.38614254597257	0.0894805632999377	0.617337395047377	Unchanged
A0A8I3RVJ5(TOM1)	-0.3161988663242	0.0896727756286529	0.617350277729255	Unchanged
A0A8P0NI33(NPEPPS)	0.2093910548036	0.0896786639930926	0.617350277729255	Unchanged
A0A8I3P079(GTF3C4)	1.09718310603247	0.090186875218674	0.619934640372606	Unchanged
A0A8C0NZX7(--)	0.671109078730566	0.0904338729326255	0.619934640372606	Unchanged
A0A8I3N3Z6(TRABD)	-0.486720839769934	0.0904804812163225	0.619934640372606	Unchanged
A0A8C0TM99(--)	0.473766175284101	0.0904897373042967	0.619934640372606	Unchanged
A0A8P0PJB7(KLHL26)	1.40247916700203	0.090547540482841	0.619934640372606	Unchanged
A0A8I3MXU8(REXO2)	0.453653475498097	0.0908127041223181	0.619934640372606	Unchanged
A0A8I3SBU7(TIMM44)	0.379767194707433	0.0909991611196683	0.619934640372606	Unchanged
A0A8C0M4J7(CORO7)	0.180930975273068	0.0910148703135417	0.619934640372606	Unchanged
A0A8C0M482(CRIP2)	0.189197989957499	0.0910608740075034	0.619934640372606	Unchanged
A0A8I3Q5B7(MIF)	-0.337289926817167	0.0911194256808076	0.619934640372606	Unchanged
A0A8I3N7L4(CLPP)	0.400870241935035	0.0911378802200669	0.619934640372606	Unchanged
A0A8I3S121(RRP7)	0.416576646528302	0.0914015500141886	0.620417637399411	Unchanged
A0A8P0NYW1(LBR)	-0.806769751533164	0.0914060950205425	0.620417637399411	Unchanged
P25473(CLU)	0.411959518088501	0.0915534337504349	0.620748065902733	Unchanged
A0A8C0MRB2(NDUFAF4)	-1.58022149169453	0.0919904021629476	0.6230394084061	Unchanged
A0A8I3P542(FAAH)	-0.295416630372198	0.0920976409460156	0.623095007346592	Unchanged
A0A8I3PZH4(TTI1)	-3.85351239517473	0.0922462897397318	0.62332174500372	Unchanged
A0A8P0NVV6(LOC100688321)	-1.37608103943263	0.0923292858142827	0.62332174500372	Unchanged
A0A8C0N6T0(--)	-1.78621745583087	0.0924666895831303	0.623404313427309	Unchanged
A0A8C0SQ45(UTP6)	0.26477162532127	0.0925396739893685	0.623404313427309	Unchanged
A0A8I3RVE3(DNAAF5)	-0.262700521959765	0.0927513011652872	0.623603647566872	Unchanged
A0A8I3MUA1(STX7)	-0.4418342048256	0.092767484762014	0.623603647566872	Unchanged
A0A8P0P945(ERBIN)	1.2575873826602	0.0930336726719998	0.6239861206469	Unchanged
A0A8P0TMZ0(--)	0.156428457976268	0.093086344021948	0.6239861206469	Unchanged
A0A8I3MH35(PAFAH1B3)	0.289067783541768	0.0931680682341912	0.6239861206469	Unchanged
A0A8P0SBF8(FERMT1)	0.285402275417333	0.0932210669752203	0.6239861206469	Unchanged
A0A8P0TQH1(NHP2)	0.991605213227469	0.0934782782940481	0.625042855500691	Unchanged
A0A8P0SVF9(SUN2)	-0.256785698719867	0.0937002191563049	0.625861761073748	Unchanged
A0A8P0NGD3(LRPAP1)	0.434185633602802	0.0942574439051418	0.628916052016068	Unchanged
A0A8I3SCI3(TOP1)	0.296799426670301	0.0944829438286323	0.629703984133507	Unchanged
A0A8C0ND03(USO1)	0.291860830255001	0.0945756937390597	0.629703984133507	Unchanged
A0A8I3Q0P8(ABHD10)	1.10187960233354	0.094818479884059	0.630166140070936	Unchanged
A0A8P0P2D2(NOA1)	1.90688336293973	0.0949426394129618	0.630166140070936	Unchanged
A0A8I3NRP8(TRMT13)	0.855803042022632	0.0950745402856453	0.630166140070936	Unchanged
A0A8C0Q7G6(WDR92)	1.0467303946432	0.0951431888718567	0.630166140070936	Unchanged
A0A8I3NRV2(ALDH6A1)	0.228885513466768	0.0951458730240606	0.630166140070936	Unchanged
A0A8I3N1H0(NDUFAF2)	-0.145896762672766	0.0953792473855811	0.630596635706614	Unchanged
A0A8C0NGH1(ABCC3)	1.76822591924383	0.0954113155106002	0.630596635706614	Unchanged
A0A8C0N5U4(ANKIB1)	1.2840681501849	0.0956231867115801	0.631127697247281	Unchanged
A0A8P0NSG8(STX16)	1.3922683502616	0.095692279588987	0.631127697247281	Unchanged
A0A8P0TKH5(--)	-0.229503889911634	0.0958852715393637	0.631738354477148	Unchanged
A0A8I3PIV7(STEEP1)	1.2525181026236	0.0964793480339121	0.634102227640475	Unchanged
A0A8C0MIX2(CHMP5)	-0.185196600052134	0.0965000591218438	0.634102227640475	Unchanged
A0A8C0MTL6(ERO1B)	1.21618206162183	0.0965463976604538	0.634102227640475	Unchanged
A0A8C0P067(ANXA4)	-0.2105146882393	0.0967651454713836	0.634876220339881	Unchanged
A0A8C0MXS9(EFL1)	0.335426900296767	0.09707329298638	0.635185220853263	Unchanged
A0A8I3S318(STK17B)	-1.17403173138717	0.097085870535747	0.635185220853263	Unchanged
A0A8C0TG69(PTDSS1)	1.19624080865596	0.0971150957502923	0.635185220853263	Unchanged
A0A8C0MLY6(MYO6)	0.184957283338999	0.0973963783741679	0.636363460779091	Unchanged
A0A8I3N650(CNP)	0.228677154220833	0.0976789388964837	0.636867380343021	Unchanged
A0A8I3NNL9(DDHD2)	1.00193073259323	0.0977397256146914	0.636867380343021	Unchanged
A0A8I3RYN5(RRM1)	-0.130353996391268	0.097777159792015	0.636867380343021	Unchanged
A0A8C0T092(TAOK3)	0.299221030383702	0.0979206829663983	0.637142644492842	Unchanged
A0A8I3S0J5(TAF1)	1.51250245976093	0.0980753742392874	0.637489932555368	Unchanged
A0A8C0T2T8(AMMECR1L)	0.918397911000032	0.0983672109135928	0.63860906500395	Unchanged
A0A8I3P5R2(CDK2AP1)	-2.5950668713104	0.0984505392647539	0.63860906500395	Unchanged
A0A8C0SKF3(SKIV2L)	0.340442463108268	0.0986902891980993	0.639202895725066	Unchanged
A0A8C0SAP8(SUCLG2)	0.425678211909201	0.0987452661546033	0.639202895725066	Unchanged
A0A8P0S6X2(DDAH2)	1.41536542093687	0.0988979276747128	0.639229661343788	Unchanged
A0A8I3MCG7(LCMT1)	0.172669263542069	0.0989525890255641	0.639229661343788	Unchanged
A0A8I3N081(LOC119863873)	-0.185410793473999	0.0990899084032146	0.63939969095557	Unchanged
A0A8I3N986(PGP)	0.2346128702473	0.099331859076755	0.63939969095557	Unchanged
A0A8I3PXI6(MORC3)	1.24809128132194	0.0994158736345403	0.63939969095557	Unchanged
A0A8I3PNY2(HPRT1)	0.4166929408923	0.0994495908616242	0.63939969095557	Unchanged
A0A8P0NLN2(CORO1C)	-0.136845677128868	0.0994870148514785	0.63939969095557	Unchanged
A0A8I3Q9J5(SLC25A1)	0.2039666408734	0.0996531766075142	0.639814068586204	Unchanged
A0A8P0NK55(DPP9)	0.176902238502766	0.0998467152673965	0.640403193131966	Unchanged
A0A8C0NGL9(ZMYM4)	0.704532468470401	0.0999845088784489	0.640633940797557	Unchanged
A0A8I3NXW0(SHCBP1)	-0.492838261430101	0.100121055028547	0.640856234221383	Unchanged
A0A8C0PSF6(IARS1)	-0.105405611370731	0.100507679519216	0.642241146476763	Unchanged
A0A8I3PYP7(TP53BP1)	0.401979691500632	0.100633932843605	0.642241146476763	Unchanged
A0A8C0P5R4(--)	1.64676631481036	0.100643638020675	0.642241146476763	Unchanged
A0A8I3NPI9(SETD2)	0.642210674782167	0.10087308712845	0.642768538473083	Unchanged
A0A8I3P751(EIF3G)	0.299925207152302	0.101115742467956	0.642768538473083	Unchanged
A1Z2X6(--)	2.53868560042437	0.101147431008391	0.642768538473083	Unchanged
A0A8C0RYN1(CARHSP1)	-0.286034321045534	0.101171247427807	0.642768538473083	Unchanged
A0A8C0SGA0(PUF60)	0.169315714182066	0.101245489973163	0.642768538473083	Unchanged
A0A8C0NUY1(TELO2)	-0.853339363639034	0.101339222848903	0.642768538473083	Unchanged
A0A8C0THX2(ZNF280C)	1.18600151776527	0.101576743608692	0.643626254567868	Unchanged
A0A8I3N6B1(CCDC12)	1.48064970452863	0.101697597717046	0.64365043604883	Unchanged
A0A8I3NG41(PEX6)	1.11705155544863	0.10178515318954	0.64365043604883	Unchanged
A0A8I3PUB2(CHKB)	0.671102330383764	0.102040397307078	0.6446166464419	Unchanged
A0A8I3NTR4(RAB1B)	0.197639461285032	0.102225453949468	0.645137970160535	Unchanged
A0A8I3P9T5(SMIM1)	-1.0872131964152	0.102482121749839	0.645640434534032	Unchanged
A0A8I3Q027(SLC25A3)	-0.171594532645365	0.102892962172533	0.645640434534032	Unchanged
A0A8I3MQZ0(MRPL46)	-0.242387374214335	0.103041357820185	0.645640434534032	Unchanged
A0A8C0RM88(ELOVL5)	-1.24721288562373	0.103051636120432	0.645640434534032	Unchanged
A0A8I3MX36(LOC119863903)	0.596108948162268	0.103222025267604	0.645640434534032	Unchanged
A0A8I3RU88(HNRNPK)	0.161203480443298	0.103325855804261	0.645640434534032	Unchanged
A0A8C0TK39(--)	1.0894794116079	0.103371471710792	0.645640434534032	Unchanged
A0A8P0P4Y1(EXOSC8)	0.444369768275202	0.103386282340045	0.645640434534032	Unchanged
A0A8P0SYU6(PRPSAP1)	0.415747908372801	0.103437806645196	0.645640434534032	Unchanged
A0A8C0NUF0(TRIP4)	1.23045674938813	0.10351440141104	0.645640434534032	Unchanged
A0A8P0PLW5(SRP14)	-3.62175532511433	0.103577277881202	0.645640434534032	Unchanged
A0A8P0PJW6(SDHAF3)	-0.742645367711834	0.103630946917592	0.645640434534032	Unchanged
A0A8I3N324(RPS15A)	-0.494309481047935	0.103639039872755	0.645640434534032	Unchanged
A0A8P0NVQ4(ITGA2)	-0.382545091599635	0.10377253528526	0.645828203917158	Unchanged
A0A8P0TGC8(RASA1)	0.196663913977133	0.103874466364298	0.645828203917158	Unchanged
A0A8P0S9P5(SYPL1)	-0.469604551118302	0.104016673436004	0.646073947936165	Unchanged
A0A8C0SDZ8(NDRG3)	0.096909385686466	0.104295459815433	0.646860210681174	Unchanged
A0A8I3RXV3(PSMB3)	-0.718109353106065	0.104445692422647	0.646860210681174	Unchanged
A0A8P0SXE8(YEATS2)	0.825403001071169	0.104704473450835	0.646860210681174	Unchanged
A0A8C0T8N2(--)	-1.98661470334623	0.104755801859646	0.646860210681174	Unchanged
A0A8C0SG12(--)	0.214301731450668	0.104765228625259	0.646860210681174	Unchanged
A0A8C0TFS1(GLO1)	0.571280197333465	0.104781820512884	0.646860210681174	Unchanged
A0A8I3Q235(GINS1)	-0.707359381294335	0.104862907643801	0.646860210681174	Unchanged
A0A8I3PEN2(--)	0.570634859092699	0.105138504696952	0.647321049005296	Unchanged
A0A8I3RXS0(VPS53)	1.3201407067419	0.105143374456995	0.647321049005296	Unchanged
A0A8P0SBA9(NPLOC4)	-0.580259149922636	0.10527621235416	0.647505306092256	Unchanged
A0A8I3MF70(DNA2)	0.785619178319198	0.105444658846214	0.647897054462134	Unchanged
A0A8C0PJ90(--)	0.493511487965101	0.105726350617157	0.647897054462134	Unchanged
A0A8I3MFD9(YES1)	0.5350264404609	0.105769330418843	0.647897054462134	Unchanged
A0A8C0MNS4(--)	-0.365068710641065	0.105872224353928	0.647897054462134	Unchanged
J9P9Z7(RPS20)	-0.322190997571969	0.105908463886381	0.647897054462134	Unchanged
A0A8C0Z548(USO1)	1.15336137228643	0.105957735066995	0.647897054462134	Unchanged
A0A8I3MKY8(GSKIP)	-0.626361035227365	0.106419432362513	0.64979282129228	Unchanged
A0A8C0MXY3(--)	0.9858693591245	0.106474316394205	0.64979282129228	Unchanged
A0A8I3N3V4(CDK1)	-0.360296474068001	0.10699097459168	0.651443401348792	Unchanged
A0A8I3Q1T9(IAH1)	-0.750262736532733	0.107227395121848	0.651443401348792	Unchanged
A0A8P0SUN8(YLPM1)	0.263734857741198	0.107280321046878	0.651443401348792	Unchanged
A0A8I3N5H9(NUP37)	-0.4818948509892	0.10729385767728	0.651443401348792	Unchanged
A0A8I3MGQ6(QDPR)	0.220544124141767	0.107391056667035	0.651443401348792	Unchanged
A0A8I3NCB2(CARS1)	0.256897247077635	0.107404196027715	0.651443401348792	Unchanged
A0A8P0T5N8(UBE3A)	-0.233964263645166	0.107533711253455	0.651443401348792	Unchanged
A0A8I3PBD9(HSPH1)	0.273244198505466	0.107573060076509	0.651443401348792	Unchanged
A0A8I3RTW7(SMPD1)	1.1939101818865	0.107742748747706	0.651538176187228	Unchanged
A0A8I3RSV9(ARG2)	0.350326303514333	0.107795810777321	0.651538176187228	Unchanged
A0A8I3PLU0(IRF3)	-3.01114628786953	0.108616729137516	0.655869922968571	Unchanged
A0A8C0NXX9(IER3IP1)	-2.18929854034933	0.109207452595409	0.657222762335192	Unchanged
A0A8C0NYD1(--)	-0.292347124662768	0.109252154129729	0.657222762335192	Unchanged
A0A8I3ME07(GNB2)	0.141725189548502	0.1093735642541	0.657222762335192	Unchanged
A0A8P0T3E3(DENR)	0.330890073437669	0.109384114303344	0.657222762335192	Unchanged
A0A8I3NQA7(SRSF6)	-2.3083976821729	0.109440122969671	0.657222762335192	Unchanged
A0A8I3PT55(VAMP3)	-0.32472221867387	0.109467491247184	0.657222762335192	Unchanged
A0A8P0NC51(MRPL23)	1.5970080965611	0.109717604515296	0.657938312735566	Unchanged
A0A8I3S5M8(PDIA3)	-0.204938371588931	0.109870940623396	0.657938312735566	Unchanged
A0A8C0YWH0(--)	0.170354666990633	0.1105101225123	0.657938312735566	Unchanged
A0A8I3PSU4(DSN1)	2.2177713312305	0.110538464682363	0.657938312735566	Unchanged
A0A8C0Q6E5(--)	-1.62453307207107	0.110559531708094	0.657938312735566	Unchanged
A0A8I3Q5D6(ZNHIT3)	1.15776478563103	0.110581028899095	0.657938312735566	Unchanged
A0A8I3NK76(SFPQ)	0.156189110035804	0.110603588794259	0.657938312735566	Unchanged
A0A8I3RSF5(FAM114A2)	-0.344899392312801	0.11071045824732	0.657938312735566	Unchanged
A0A8I3SAX9(ARL2)	1.5007930981347	0.110768428806272	0.657938312735566	Unchanged
A0A8C0NLH8(--)	1.4196755370504	0.111025620061518	0.657938312735566	Unchanged
A0A8C0PM55(ATP6V1A)	0.235549272638202	0.111088566813513	0.657938312735566	Unchanged
A0A8C0T149(SPTBN1)	-0.0974696417516299	0.111369183984751	0.657938312735566	Unchanged
A0A8I3P4M8(SKA1)	-0.421064699812099	0.111369270631361	0.657938312735566	Unchanged
A0A8C0SCB8(--)	0.233838278294332	0.111395926263132	0.657938312735566	Unchanged
A0A8I3RW84(RAB34)	-0.426986462843264	0.11149708571543	0.657938312735566	Unchanged
B2BMP5(PAPST1)	1.3093887876796	0.111506446821579	0.657938312735566	Unchanged
A0A8I3MWI3(PPP5C)	-0.368410499941767	0.111793410928584	0.657938312735566	Unchanged
A0A8C0MCS9(--)	1.40386536159333	0.111836872951351	0.657938312735566	Unchanged
A0A8P0PED5(POLA2)	-1.63141120045277	0.111960525963961	0.657938312735566	Unchanged
A0A8C0PHC2(PARD6B)	-0.434204399381034	0.111987449218503	0.657938312735566	Unchanged
A0A8I3PH30(RPL13A)	-0.395344902188768	0.112195121833933	0.657938312735566	Unchanged
A0A8I3SC19(PGAM1)	0.14393665915177	0.112358011767633	0.657938312735566	Unchanged
A0A8I3N5Q9(SRPK1)	0.235998895982334	0.112400561056154	0.657938312735566	Unchanged
A0A8C0MNZ8(TIMM8A)	0.44271280171677	0.112409436776627	0.657938312735566	Unchanged
A0A8I3RSK2(SRM)	0.2170613838544	0.1124116063341	0.657938312735566	Unchanged
A0A8P0N4H7(FAM83F)	-0.244372861731534	0.112456409109718	0.657938312735566	Unchanged
A0A8C0NDT4(--)	-0.673230287925332	0.112480162278634	0.657938312735566	Unchanged
A0A8I3NUN8(NELFCD)	0.244566133197335	0.112755364070499	0.657938312735566	Unchanged
A0A8I3PK71(DDX47)	0.283460174938966	0.112831965434656	0.657938312735566	Unchanged
A0A8C0SHT7(SPTBN2)	-0.172579775094032	0.112851350526687	0.657938312735566	Unchanged
A0A8C0M715(--)	0.9627556794049	0.112868984072766	0.657938312735566	Unchanged
A0A8C0M0R6(COG1)	1.29893452586337	0.112932831810936	0.657938312735566	Unchanged
A0A8P0PLN0(PDS5A)	-0.245072883218835	0.113331233594545	0.659146217189153	Unchanged
Q8MJ47(PPP1CB)	-2.99388486907836	0.113353022984032	0.659146217189153	Unchanged
A0A8I3PSV3(CISD2)	-0.291687378594766	0.113454442659862	0.659146217189153	Unchanged
A0A8C0QGH7(--)	0.146340484054669	0.113722273051555	0.659347670950173	Unchanged
A0A8I3QCN2(PARP12)	0.819540981720532	0.113732566174402	0.659347670950173	Unchanged
A0A8I3P1L6(LOC102152620)	0.199401805098599	0.113846507376589	0.659347670950173	Unchanged
A0A8I3MMU7(EIF3I)	0.250428189936866	0.113908283268093	0.659347670950173	Unchanged
A0A8C0Q9X4(--)	0.368864411548703	0.114239509485228	0.66011590121748	Unchanged
A0A8C0Z3B5(PLEKHA5)	-0.823407248361065	0.114297104771861	0.66011590121748	Unchanged
A0A8I3PFV2(RSAD2)	2.09737930421917	0.114437224386109	0.66011590121748	Unchanged
A0A8P0TM32(TRNAU1AP)	1.13497829147553	0.114549021016046	0.66011590121748	Unchanged
A0A8C0SBA6(CTPS1)	-0.120096324267198	0.1146711679268	0.66011590121748	Unchanged
A0A8I3NJM2(PPIF)	1.4778728434859	0.114689310740716	0.66011590121748	Unchanged
A0A8I3NZ52(PIGT)	1.16269316879097	0.114775396683395	0.66011590121748	Unchanged
A0A8P0SW23(CANX)	0.391410437587034	0.115021897429577	0.66092947819808	Unchanged
A0A8C0PGJ2(RIOX1)	0.48305820039937	0.115160360921106	0.661121342076278	Unchanged
A0A8C0YY66(--)	0.870548338967467	0.1152666258588	0.661128176758038	Unchanged
A0A8I3P3R5(DUT)	-0.469182726483933	0.115617511852735	0.662100412152825	Unchanged
A0A8I3MEC0(EPS8L1)	-0.224570739375931	0.115834548434616	0.662100412152825	Unchanged
A0A8C0LXA4(--)	1.50196094228957	0.115838759141429	0.662100412152825	Unchanged
A0A8I3PL54(CRYL1)	0.244164400452568	0.115890961011912	0.662100412152825	Unchanged
A0A8P0TAW7(IMMT)	0.505448215428935	0.115995860523452	0.662100412152825	Unchanged
A0A8C0N1X7(STARD10)	1.0886442023701	0.116085061510083	0.662100412152825	Unchanged
A0A8I3MXF1(MRPL24)	-0.324361683577667	0.116172736016643	0.662100412152825	Unchanged
A0A8I3S132(RABIF)	1.45723752408887	0.116410677638443	0.662677481160046	Unchanged
A0A8C0P7E2(PDE12)	-0.120500765910634	0.116484630350129	0.662677481160046	Unchanged
A0A8C0QDY9(ITSN2)	-2.1176030562758	0.11680281813259	0.663213705946093	Unchanged
A0A8C0QN12(RPF2)	-0.291245714041565	0.11682643189764	0.663213705946093	Unchanged
A0A8I3MNI4(YAP1)	-0.212405287509867	0.117239408458609	0.663213705946093	Unchanged
A0A8I3NRN4(CASP3)	-0.285090309824731	0.117298568946581	0.663213705946093	Unchanged
A0A8C0NMR3(--)	0.190766266765166	0.117321769687729	0.663213705946093	Unchanged
A0A8I3S9F6(GLS)	-0.295572669173403	0.117333733779001	0.663213705946093	Unchanged
A0A8C0T254(SPTLC2)	-0.268002481032333	0.117513536555285	0.663213705946093	Unchanged
A0A8P0NIF7(PDK2)	-0.373219434874901	0.117557975657317	0.663213705946093	Unchanged
A0A8C0QQI7(--)	1.32670405838003	0.117648991168322	0.663213705946093	Unchanged
A0A8I3Q1H2(NDUFB11)	-0.285844263288201	0.117786151259079	0.663213705946093	Unchanged
A0A8P0SND2(SLC6A8)	0.607395141488301	0.117855028307124	0.663213705946093	Unchanged
A0A8I3PK82(COPS5)	0.155934965525333	0.117950340531393	0.663213705946093	Unchanged
A0A8I3P8Y4(VPS41)	-0.295613503041267	0.118217869446142	0.663213705946093	Unchanged
A0A8I3RTC4(GPI)	0.401590647712101	0.118383056718341	0.663213705946093	Unchanged
A0A8P0NZU7(SNX4)	-0.225426691269636	0.118563553297468	0.663213705946093	Unchanged
A0A8C0REA4(ADK)	0.292186185851367	0.11859780393	0.663213705946093	Unchanged
A0A8P0PQF3(COQ6)	-1.52617967060267	0.118752904527063	0.663213705946093	Unchanged
A0A8C0SJ33(--)	-0.341666128313435	0.119134243705808	0.663213705946093	Unchanged
A0A8I3MFR2(PPP2R1B)	0.195412917096533	0.119159298415955	0.663213705946093	Unchanged
A0A8C0NKZ2(--)	0.107820472962334	0.119168761099667	0.663213705946093	Unchanged
A0A8I3PBU2(PFDN5)	0.373603096066702	0.119265538457545	0.663213705946093	Unchanged
A0A8I3PRS1(COPS3)	-0.544326895461868	0.119284210947321	0.663213705946093	Unchanged
A0A8C0MJD7(CUX1)	0.553520998037133	0.119334836386102	0.663213705946093	Unchanged
A0A8P0N4V5(ARF5)	1.2855693368247	0.119367150946478	0.663213705946093	Unchanged
A0A8I3RU82(ANKRD54)	1.30932964848373	0.119389028256981	0.663213705946093	Unchanged
A0A8C0SJZ9(TRAF6)	1.1130939589921	0.119540022632233	0.663213705946093	Unchanged
A0A8I3QIT6(TWF1)	-0.228638074737301	0.119618053429224	0.663213705946093	Unchanged
A0A8P0PQT7(UBP1)	-1.71188947278937	0.119620968709323	0.663213705946093	Unchanged
A0A8C0PZ37(NUDT19)	0.461770954520301	0.119635657382202	0.663213705946093	Unchanged
A0A8P0NEC5(TAF4)	1.31398918065507	0.119901375119379	0.664101630502758	Unchanged
A0A8C0QI29(HADHA)	0.145386661269072	0.120447712577136	0.664633648852614	Unchanged
A0A8I3PJG2(OSBPL10)	1.05291342422077	0.120515987885799	0.664633648852614	Unchanged
A0A8C0N527(--)	0.967618131103404	0.120572579161268	0.664633648852614	Unchanged
A0A8C0PWB8(--)	1.6322679123971	0.120707909955646	0.664633648852614	Unchanged
A0A8I3SCU7(TXLNG)	0.627339954501632	0.120708430487391	0.664633648852614	Unchanged
A0A8C0P7R0(--)	-1.21237415936643	0.120860294127991	0.664633648852614	Unchanged
A0A8I3S2R6(FGD4)	0.155679646333834	0.120892556952388	0.664633648852614	Unchanged
A0A8I3RW82(HEATR6)	-0.327165939625299	0.120910534975719	0.664633648852614	Unchanged
A0A8C0PH12(HDLBP)	0.192379086439534	0.121031556319574	0.664633648852614	Unchanged
A0A8I3NA36(ITFG1)	-0.927825981262036	0.121127135270705	0.664633648852614	Unchanged
A0A8P0TV33(STXBP1)	-0.594749061262998	0.121250370944355	0.664633648852614	Unchanged
A0A8I3MIQ4(CNOT1)	0.166366264038935	0.121366651018527	0.664633648852614	Unchanged
A0A8I3NKV1(TXNIP)	1.25311472038566	0.121384710679203	0.664633648852614	Unchanged
A0A8I3NCM0(CBX3)	0.104551272559732	0.121522332241175	0.664633648852614	Unchanged
C7C419(SERPINH1)	0.315301235267032	0.121763319191181	0.664633648852614	Unchanged
A0A8I3RQN1(AMFR)	-0.445454687183833	0.121844412125105	0.664633648852614	Unchanged
A0A8C0MJX5(IFRD1)	-0.468436756225632	0.121892533987544	0.664633648852614	Unchanged
A0A8P0PKS6(MTX3)	0.93161293437397	0.12190220604332	0.664633648852614	Unchanged
Q68V02(p27)	0.602599940613434	0.12200442854812	0.664633648852614	Unchanged
A0A8C0TMW6(--)	-0.146789832592333	0.122399237023884	0.66609121558354	Unchanged
A0A8P0SIG1(LOC610994)	1.50628438864006	0.12267942782218	0.66609121558354	Unchanged
A0A8C0RK65(DDX49)	-1.26872775666846	0.122695617620542	0.66609121558354	Unchanged
A0A8C0SV84(ATP2B1)	0.439591515955534	0.122794334722209	0.66609121558354	Unchanged
A0A8P0T0R5(LOC607206)	1.09306032415054	0.122817757644542	0.66609121558354	Unchanged
A0A8I3Q046(IVD)	0.322668888916866	0.122907168037586	0.66609121558354	Unchanged
A0A8I3PJ84(KRT18)	-0.238530584677733	0.123226353849847	0.667246315338412	Unchanged
A0A8P0NUA0(UPRT)	0.796217915568835	0.123551241576273	0.66811617353834	Unchanged
A0A8P0PLP4(UBA6)	-0.162097884086869	0.123599368404105	0.66811617353834	Unchanged
A0A8I3Q8H8(WDR45)	-2.21804472811423	0.123776360512798	0.668498592572127	Unchanged
A0A8C0M7R9(--)	-0.307861265427135	0.124060174645524	0.668908631725467	Unchanged
A0A8C0NKX6(--)	0.989024788034666	0.12406490356383	0.668908631725467	Unchanged
A0A8I3MQI5(PPP2R5A)	-0.306626190292466	0.124622747679657	0.671062717552909	Unchanged
A0A8P0NBP4(EEF1E1)	0.100875481775532	0.124774920915026	0.671062717552909	Unchanged
A0A8I3Q010(UMPS)	-0.301751607155666	0.124784389627607	0.671062717552909	Unchanged
A0A8I3MPC8(GRWD1)	-0.397330188715266	0.125184494219875	0.671181664013736	Unchanged
A0A8I3SCI2(RAB3GAP2)	0.104635690132469	0.125411380928351	0.671181664013736	Unchanged
A0A8C0YVZ7(PARP1)	-0.249752818197834	0.125488831820825	0.671181664013736	Unchanged
A0A8C0RK80(--)	-0.450860823232066	0.125523285997681	0.671181664013736	Unchanged
A0A8I3PUP5(RNF25)	1.6305039346667	0.125765330803226	0.671181664013736	Unchanged
A0A8C0MEY3(LOC607049)	0.265422580349636	0.12579499117227	0.671181664013736	Unchanged
A0A8P0N7F0(TMUB1)	0.619844345563898	0.125822521049176	0.671181664013736	Unchanged
A0A8P0TIE4(RPL18A)	-0.544203362805533	0.125869922215428	0.671181664013736	Unchanged
A0A8C0Q2I1(--)	0.272447079612267	0.126032666329886	0.671181664013736	Unchanged
A0A8I3PX91(COLGALT1)	-0.637479530281166	0.12620692359951	0.671181664013736	Unchanged
A0A8C0PYW4(--)	2.21548736163023	0.126214592575762	0.671181664013736	Unchanged
A0A8I3P8Q8(ANKRD13A)	1.77575988906917	0.12626989893694	0.671181664013736	Unchanged
A0A8I3S466(MGRN1)	1.135665498884	0.126379618756176	0.671181664013736	Unchanged
A0A8I3MYG1(TUBB6)	-0.145864211495102	0.126443738712693	0.671181664013736	Unchanged
A0A8I3MF21(SNRNP70)	-0.502586632227768	0.126531810482711	0.671181664013736	Unchanged
A0A8I3PVF2(FA2H)	1.7331358468704	0.126589174529629	0.671181664013736	Unchanged
A0A8I3MUZ1(DCAF11)	1.50608719367813	0.126619935661841	0.671181664013736	Unchanged
A0A8I3NGB9(CHID1)	0.531960336136134	0.126771574728386	0.671364288921809	Unchanged
A0A8C0RES2(GTF3C3)	1.02275340595376	0.127031219286288	0.671364288921809	Unchanged
A0A8C0Z2B6(PHC2)	-0.294247210149134	0.127032252142564	0.671364288921809	Unchanged
A0A8C0MSX2(VDAC1)	-1.84640154184967	0.127373091275641	0.671364288921809	Unchanged
A0A8C0Q3P9(--)	-1.46837341939436	0.127422822652119	0.671364288921809	Unchanged
A0A8C0P4N0(--)	1.0069810850657	0.127429795782455	0.671364288921809	Unchanged
A0A8C0NNW3(DYNC1LI1)	-0.4493139457716	0.127816274637661	0.671364288921809	Unchanged
A0A8I3N2L4(CCT3)	0.877217333155233	0.127849863982153	0.671364288921809	Unchanged
A0A8I3NVN9(TMEM161A)	1.48803801950593	0.127908538171938	0.671364288921809	Unchanged
A0A8C0QQT1(ABCA1)	0.510015904962668	0.128086749120331	0.671364288921809	Unchanged
A0A8C0N883(--)	0.122314708329633	0.128097065367811	0.671364288921809	Unchanged
A0A8P0NAH7(FAR1)	-0.304970211773902	0.128187000811682	0.671364288921809	Unchanged
A0A8P0SM50(INF2)	1.74341672431407	0.128330656764917	0.671364288921809	Unchanged
A0A8I3RUA8(H1-0)	1.4598163472184	0.128388010540889	0.671364288921809	Unchanged
A0A8C0TFL5(PPP3CA)	-0.232593693109202	0.128746932378189	0.671364288921809	Unchanged
A0A8C0REW6(RPS6KA2)	1.05845453417744	0.128756036756	0.671364288921809	Unchanged
A0A8P0PBV9(RMDN1)	1.73055748064314	0.128866899612526	0.671364288921809	Unchanged
A0A8C0MN88(PLRG1)	0.235573781116667	0.129023875174177	0.671364288921809	Unchanged
A0A8I3MMF8(FAM177A1)	-2.0271062597176	0.129061737406785	0.671364288921809	Unchanged
A0A8P0SWK5(CDH1)	-0.345675052998864	0.129282269035205	0.671364288921809	Unchanged
A0A8P0SHA8(TOR1AIP1)	0.183950672645334	0.129330471510572	0.671364288921809	Unchanged
A0A8C0P652(--)	-1.16109579505743	0.129407224288408	0.671364288921809	Unchanged
A0A8I3PUW4(MZT2B)	2.53128099798643	0.129508236676386	0.671364288921809	Unchanged
A0A8P0SLM8(TUFM)	0.222256809525568	0.129592335937003	0.671364288921809	Unchanged
A0A8I3N467(TUBB)	0.288525424375663	0.129594406229423	0.671364288921809	Unchanged
A0A8I3MS32(AFDN)	0.853204480486234	0.129748675589405	0.671364288921809	Unchanged
A0A8I3PTS4(HNRNPF)	0.2376335488824	0.129765294982316	0.671364288921809	Unchanged
A0A8C0Q4L4(--)	0.248071992628997	0.129909893169286	0.671364288921809	Unchanged
A0A8I3PL53(INTS11)	0.825214332367068	0.130007887481145	0.671364288921809	Unchanged
A0A8I3PJG4(BTF3L4)	-3.02417647535946	0.130120925077629	0.671364288921809	Unchanged
A0A8P0PGH2(STX5)	1.02051474168887	0.130158750690726	0.671364288921809	Unchanged
A0A8I3N9N6(STX17)	1.81606726076993	0.13019271565977	0.671364288921809	Unchanged
A0A8P0NAU8(NDUFS3)	-0.199603467816164	0.130254508512093	0.671364288921809	Unchanged
A0A8I3NBF1(RBM25)	0.2356095974821	0.130282230892169	0.671364288921809	Unchanged
A0A8I3NH46(RAC1)	-0.342716221447166	0.131276101313292	0.675476464771613	Unchanged
A0A8I3NYZ4(LIN7C)	1.34395975559447	0.131294932678907	0.675476464771613	Unchanged
A0A8C0SJR0(--)	0.3035573861643	0.131578609544153	0.676382852329911	Unchanged
A0A8I3RUW8(MAPKAP1)	-0.6909358456757	0.131930633641763	0.677221986500288	Unchanged
A0A8C0S1K7(--)	0.176702600735066	0.131957113072052	0.677221986500288	Unchanged
A0A8I3S2M7(U2AF1)	-4.07108832676596	0.132299152326623	0.677968995010323	Unchanged
A0A8C0THS5(--)	-0.337935465819534	0.132383889295056	0.677968995010323	Unchanged
A0A8I3RQP9(VPS4B)	-0.233503105504234	0.132477128699824	0.677968995010323	Unchanged
A0A8I3MKK7(METTL18)	-0.633130750123865	0.132533671942577	0.677968995010323	Unchanged
A0A8C0M536(--)	0.107403167340074	0.132756321321412	0.67824650103996	Unchanged
A0A8I3RUX3(CYBC1)	1.75865182637203	0.132803510693139	0.67824650103996	Unchanged
A0A8I3NR10(EPHA1)	-0.730537834893365	0.133014512829804	0.678611874165953	Unchanged
A0A8I3RTC9(PAFAH1B2)	2.3606312019819	0.133107130191664	0.678611874165953	Unchanged
A0A8C0P0Y1(C1QBP)	-0.299722799182835	0.133198611664805	0.678611874165953	Unchanged
A0A8C0NHS1(SPAST)	1.00815722323277	0.133345919623513	0.678812723520345	Unchanged
A0A8C0PY17(--)	0.897283081335935	0.133967730742066	0.681359535348868	Unchanged
Q8HYU5(BAX)	0.306324642052335	0.134117826880517	0.681359535348868	Unchanged
A0A8C0MUW7(--)	2.0111634286613	0.134171084599054	0.681359535348868	Unchanged
A0A8I3MP47(THNSL1)	0.185227368588233	0.134305135659305	0.681490252877699	Unchanged
A0A8I3MSU3(CRYZ)	-0.260827432942335	0.134471105383677	0.681541601144046	Unchanged
A0A8I3PRJ5(CGGBP1)	0.688956785698331	0.134618186615714	0.681541601144046	Unchanged
A0A8I3RZI6(DHPS)	-1.1719468247613	0.13484195068251	0.681541601144046	Unchanged
A0A8C0SGW1(ABCB1)	-0.514424539548166	0.134875339096784	0.681541601144046	Unchanged
A0A8I3RS35(TMEM91)	0.4814502165442	0.134878246346197	0.681541601144046	Unchanged
A0A8I3NCW6(CCDC59)	0.93002053431433	0.134975759162846	0.681541601144046	Unchanged
A0A8P0PBH3(RTF2)	1.60986093027557	0.135088383079268	0.681541601144046	Unchanged
A0A8C0TTJ0(EEF1A2)	0.803209899734298	0.135280558298369	0.681541601144046	Unchanged
A0A8C0MFG3(PRRC2A)	0.4399857527462	0.135320514277948	0.681541601144046	Unchanged
A0A8P0N4U4(MCM5)	-0.170864340712367	0.135509531344623	0.681541601144046	Unchanged
A0A8C0RAA7(IQGAP1)	-0.0682845326052686	0.13575732883115	0.681541601144046	Unchanged
A0A8C0SR01(--)	-0.24298372713513	0.136373910487943	0.681541601144046	Unchanged
A0A8I3P5T7(VCPIP1)	-0.177572853227669	0.136495651595218	0.681541601144046	Unchanged
A0A8P0NR76(MBD2)	-0.168085869200201	0.136576977636067	0.681541601144046	Unchanged
A0A8C0RIC6(DNPEP)	-0.848185041278001	0.13657904148304	0.681541601144046	Unchanged
A0A8I3PLI7(RPL30)	-0.1902537787821	0.136671167613162	0.681541601144046	Unchanged
A0A8P0NYZ5(EIF4G2)	0.515062020942903	0.136919049361294	0.681541601144046	Unchanged
A0A8I3S5D3(SPRED2)	0.982231528626663	0.136983137632289	0.681541601144046	Unchanged
A0A8I3P6Z5(RESF1)	1.331838005649	0.137199487052863	0.681541601144046	Unchanged
A0A8I3S1Q9(SNAP23)	-0.4989669947715	0.137218423655902	0.681541601144046	Unchanged
A0A8I3MKJ4(IRF2BP2)	-0.13084739545857	0.137370483882867	0.681541601144046	Unchanged
A0A8I3NSK4(PABPC1L)	0.293835343742799	0.137375253428321	0.681541601144046	Unchanged
A0A8C0MUN7(QKI)	-1.8280838195475	0.137397120110595	0.681541601144046	Unchanged
A0A8I3MJC0(S100A13)	2.03664592952893	0.13756433584332	0.681541601144046	Unchanged
A0A8P0TBJ2(SLC25A21)	-0.521703758637365	0.137576117792775	0.681541601144046	Unchanged
A0A8I3N267(TOMM40)	-0.220569924386499	0.137623057809035	0.681541601144046	Unchanged
A0A8P0SPR1(DNAJA2)	-0.317532956082264	0.137757990410731	0.681541601144046	Unchanged
A0A8I3MZP6(CEP76)	0.975679546106669	0.137877566786158	0.681541601144046	Unchanged
A0A8I3PLI9(LOC477325)	0.725685033202701	0.137955160781623	0.681541601144046	Unchanged
A0A8I3PD00(PPIL4)	-0.287637295215333	0.138006957423621	0.681541601144046	Unchanged
A0A8P0NI35(GAK)	-0.125228114019265	0.138023799339442	0.681541601144046	Unchanged
A0A8I3Q3D0(CTDSPL2)	0.706817206455632	0.138113396323642	0.681541601144046	Unchanged
A0A8C0Z2A3(--)	-0.319592118702232	0.138181668800339	0.681541601144046	Unchanged
A0A8P0T973(LRSAM1)	0.877068238271299	0.138202711694105	0.681541601144046	Unchanged
A0A8C0MPL4(E2F4)	-0.898845128063702	0.138387222908236	0.681541601144046	Unchanged
A0A8I3PIB9(MGST2)	-1.06768609187673	0.138708473231085	0.681541601144046	Unchanged
A0A8C0YZ68(NVL)	0.314559132501568	0.138952292331769	0.681541601144046	Unchanged
A0A8I3PCS1(CARM1)	0.756479648803701	0.139150841097715	0.681541601144046	Unchanged
A0A8C0PCQ1(GFER)	-1.0342031058502	0.1394006326967	0.681541601144046	Unchanged
A0A8I3Q7M2(POLA1)	-0.24411253574187	0.139437196022395	0.681541601144046	Unchanged
A0A8I3NII2(EXOC1)	0.186792990558565	0.139559707056425	0.681541601144046	Unchanged
A0A8C0QAU4(TPR)	0.163385159633101	0.139604571560919	0.681541601144046	Unchanged
A0A8I3PI70(GPAT3)	0.272377400822734	0.139629900455568	0.681541601144046	Unchanged
A0A8P0SRC7(GPD1L)	1.25836999003603	0.139819027151361	0.681541601144046	Unchanged
A0A8I3S244(RPL17)	-0.215736924548068	0.139852469776622	0.681541601144046	Unchanged
A0A8P0P1F9(UHRF1)	-0.3687067409595	0.140131073810742	0.681541601144046	Unchanged
A0A8C0MCB4(POGLUT2)	0.314731531121001	0.140189198534185	0.681541601144046	Unchanged
A0A8P0NJJ9(ARHGEF18)	0.634661890719233	0.140221235462996	0.681541601144046	Unchanged
A0A8I3NLT5(CTR9)	0.373795744577567	0.140239351093689	0.681541601144046	Unchanged
A0A8I3NU09(MAT2A)	-0.239358628010002	0.140404878774018	0.681541601144046	Unchanged
A0A8I3MBI0(BCAT2)	0.287133992468434	0.140736568304714	0.681541601144046	Unchanged
A0A8C0TSE7(--)	0.215655691616636	0.140936870071572	0.681541601144046	Unchanged
A0A8I3MUG3(TMEM120A)	0.292835142011164	0.141084469303702	0.681541601144046	Unchanged
A0A8I3S4Y6(LOC119868838)	0.201503918401233	0.141194599792763	0.681541601144046	Unchanged
A0A8P0T6Y4(RMDN3)	1.37764573357797	0.141201348581587	0.681541601144046	Unchanged
A0A8C0NV79(--)	0.862391550926667	0.14126993909576	0.681541601144046	Unchanged
A0A8C0TKY5(PDLIM2)	-2.21817167656757	0.141366101969939	0.681541601144046	Unchanged
A0A8I3MLD4(XPR1)	0.713763289524103	0.141442887903294	0.681541601144046	Unchanged
A0A8I3PYF0(SUPT16H)	-0.229680632291867	0.141554506723814	0.681541601144046	Unchanged
A0A8C0P483(--)	1.30385815683753	0.141649339202536	0.681541601144046	Unchanged
A0A8P0TNG3(CDK17)	0.966816223697631	0.141754769122375	0.681541601144046	Unchanged
A0A8C0NF12(TJP2)	0.877066750483429	0.141841464764285	0.681541601144046	Unchanged
A0A8P0PGP0(COASY)	0.175113910657203	0.141942985225291	0.681541601144046	Unchanged
A0A8I3PGP5(IFTAP)	1.48699215807783	0.141977566070515	0.681541601144046	Unchanged
A0A8I3S343(EIF5)	0.325138697720437	0.141989518129114	0.681541601144046	Unchanged
A0A8P0P4H5(C3H15orf40)	0.998612743931631	0.142017190615515	0.681541601144046	Unchanged
A0A8C0SER6(--)	-0.307136763926099	0.142405627754581	0.681541601144046	Unchanged
A0A8C0TZ22(SLC25A12)	0.221836096662798	0.142493396219099	0.681541601144046	Unchanged
A0A8C0Z3F6(PCBP2)	0.721377565350199	0.142634399057433	0.681541601144046	Unchanged
A0A8C0RT21(PDS5B)	0.357136349560403	0.142676189816661	0.681541601144046	Unchanged
A0A8P0NLT2(PRKAR1A)	-0.365992147441165	0.142718460472748	0.681541601144046	Unchanged
A0A8C0SHQ3(HEATR5A)	0.2841517246165	0.142755007656172	0.681541601144046	Unchanged
A0A8P0PJ13(CYP27C1)	-0.528501289481799	0.142801474440309	0.681541601144046	Unchanged
A0A8I3NF40(RAB23)	-0.53211852647793	0.142934904900413	0.681541601144046	Unchanged
A0A8I3MIB6(ARHGAP18)	0.366642382404368	0.142979248888423	0.681541601144046	Unchanged
A0A8I3PWG0(MRPS25)	1.40301080939747	0.142995152370367	0.681541601144046	Unchanged
A0A8P0NER3(TFRC)	-0.269588430254935	0.143041471134204	0.681541601144046	Unchanged
Q5JZR0(PPT1)	1.34716072778013	0.143089864501889	0.681541601144046	Unchanged
A0A8C0T2F6(--)	-0.297480260173899	0.143096794561554	0.681541601144046	Unchanged
A0A8C0MTK2(--)	0.410631224472667	0.143229130746318	0.681541601144046	Unchanged
A0A8P0NYS4(RHOT1)	0.672142422197098	0.143257616330204	0.681541601144046	Unchanged
A0A8I3MI23(HIRIP3)	1.20333549668333	0.143283749715362	0.681541601144046	Unchanged
A0A8I3PI43(NOC3L)	0.337810162563436	0.143414644866676	0.681541601144046	Unchanged
A0A8P0T543(SH3RF1)	-1.11437083194216	0.143516218390094	0.681541601144046	Unchanged
A0A8I3PD61(RASSF1)	-0.862177747055132	0.143746917677748	0.681541601144046	Unchanged
A0A8C0RYW0(PLOD1)	0.145046021123431	0.143777806970549	0.681541601144046	Unchanged
A0A8I3PI15(GAN)	2.6437326741727	0.143906979342118	0.681541601144046	Unchanged
A0A8C0SRE9(CHMP3)	-1.19236390987277	0.143988796140988	0.681541601144046	Unchanged
A0A8P0PJ50(TSNAX)	0.401798091975667	0.144025647753407	0.681541601144046	Unchanged
A0A8I3NB36(GOLM1)	0.385700516697366	0.144145198387192	0.681541601144046	Unchanged
A0A8I3MM71(IRF6)	-1.00387092384053	0.144227992311708	0.681541601144046	Unchanged
A0A8I3MSC3(AHCTF1)	0.252085403749366	0.144280580534627	0.681541601144046	Unchanged
A0A8C0S2I3(--)	1.32580772890047	0.144424461582311	0.681709461572317	Unchanged
A0A8I3Q5S6(LIF)	0.696936241747267	0.144936992701107	0.682087415833526	Unchanged
A0A8I3N7Y9(PADI2)	1.27569540540474	0.1449585055469	0.682087415833526	Unchanged
H8ZYY6(TAP1)	0.702165367120632	0.144961556984486	0.682087415833526	Unchanged
A0A8P0NJ11(COIL)	1.19648983940377	0.145006812789463	0.682087415833526	Unchanged
A0A8C0PE22(C2CD5)	0.406324858689999	0.145168298031793	0.682087415833526	Unchanged
A0A8I3P8S9(CCT8)	0.128500879917162	0.145188690293077	0.682087415833526	Unchanged
A0A8P0N475(ZC3H7B)	0.663558242381932	0.145360657689574	0.682087415833526	Unchanged
A0A8I3Q3V2(--)	-0.0957569514785668	0.145476677676303	0.682087415833526	Unchanged
A0A8I3NDX1(FKBP10)	0.326641992405403	0.14548018309736	0.682087415833526	Unchanged
A0A8I3S556(GOLGB1)	0.226304656421902	0.145645215174262	0.68235271323638	Unchanged
A0A8P0SUD6(PAXX)	0.773245618106866	0.145825994649622	0.682420580196483	Unchanged
A0A8C0PD06(ANKRD28)	0.433556993910297	0.145876617985421	0.682420580196483	Unchanged
A0A8C0PCG6(--)	1.05494972188204	0.146091678239021	0.682918900059378	Unchanged
A0A8P0PJX8(CDC40)	-1.3258572284136	0.146443806812272	0.684056742734086	Unchanged
A0A8P0SRK9(REPIN1)	1.48103260675437	0.146808495355977	0.685021562601735	Unchanged
A0A8C0TS59(BAG3)	0.215247860355134	0.146886345929596	0.685021562601735	Unchanged
A0A8P0NG87(AGFG2)	0.907352157326798	0.146976972268332	0.685021562601735	Unchanged
A0A8P0SMA2(SYNPO)	-0.081757087494001	0.14713959070138	0.685053664105224	Unchanged
A0A8C0MNQ9(--)	-0.259890401217532	0.147254255997465	0.685053664105224	Unchanged
A0A8I3RUG2(KIAA1217)	0.192091896693064	0.147310490707942	0.685053664105224	Unchanged
A0A8C0Q6M9(--)	-1.2426865494287	0.147543388310876	0.685629984676538	Unchanged
A0A8I3ME47(HSPB6)	0.799022987910963	0.14785475136547	0.686569812244677	Unchanged
A0A8I3PP07(PHC3)	1.29983163904473	0.147973617682245	0.6866150460595	Unchanged
A0A8I3MFM4(TAF6)	1.3045668183452	0.148268072974715	0.686758946053713	Unchanged
A0A8C0QFZ2(CSNK2A2)	-1.0409926398193	0.148346333228342	0.686758946053713	Unchanged
A0A8I3MUT4(LYAR)	0.387067509531899	0.1484638511564	0.686758946053713	Unchanged
A0A8P0TAG3(NEIL2)	0.451052774922065	0.148515852304615	0.686758946053713	Unchanged
A0A8I3P212(DSP)	-0.188417858889302	0.14865324765396	0.686758946053713	Unchanged
A0A8I3PK28(MON1B)	1.58752681408323	0.148730532083769	0.686758946053713	Unchanged
A0A8P0NWJ9(PAIP1)	-0.209625487734904	0.148891210706239	0.686758946053713	Unchanged
A0A8P0SKL9(PALM3)	-0.543960692682198	0.148954574826211	0.686758946053713	Unchanged
A0A8C0P7N6(--)	0.340902651170168	0.148986961437272	0.686758946053713	Unchanged
A0A8C0T108(PIH1D1)	0.434972289999934	0.149131660638054	0.686792135682637	Unchanged
A0A8I3NZK9(ERLIN1)	0.603481378271432	0.149212468130668	0.686792135682637	Unchanged
A0A8I3N577(MRPS5)	0.336796423369968	0.149389210131771	0.686971610511553	Unchanged
A0A8C0NFG8(TMEM70)	1.53945399741963	0.14946982434684	0.686971610511553	Unchanged
A0A8P0NR28(ZBTB6)	1.16269196204387	0.150353544412656	0.687623300729998	Unchanged
A0A8C0NC01(UTP20)	0.278502619972766	0.15067243645155	0.687623300729998	Unchanged
A0A8I3S8P3(CNOT10)	0.795630412028867	0.150714679939355	0.687623300729998	Unchanged
A0A8C0N1M4(PRPF38A)	-1.65399967008763	0.151224208469524	0.687623300729998	Unchanged
A0A8P0P0B7(STAT3)	0.215351278761833	0.151448202853741	0.687623300729998	Unchanged
A0A8I3NLJ5(HMGCR)	-0.53761695834573	0.151606205799003	0.687623300729998	Unchanged
A0A8P0PEA0(EBP)	0.134193110808933	0.151693500216076	0.687623300729998	Unchanged
A0A8C0P363(ZMAT3)	1.05803671562253	0.15169468643919	0.687623300729998	Unchanged
A0A8P0THW2(GPRC5C)	0.706780678572169	0.151768144002667	0.687623300729998	Unchanged
A0A8C0T8G1(SLC39A4)	0.764663711409966	0.15183047298908	0.687623300729998	Unchanged
A0A8C0RSZ3(NBEAL2)	0.683263598262165	0.151986736627867	0.687623300729998	Unchanged
A0A8C0NR61(RBM14)	0.310509314858496	0.152025956639758	0.687623300729998	Unchanged
A0A8C0N448(--)	1.14485231955234	0.152041676528872	0.687623300729998	Unchanged
A0A8C0PHJ7(TEAD1)	-1.03287561794987	0.152141830708474	0.687623300729998	Unchanged
A0A8C0P5X6(ARPP19)	-0.313876955820469	0.152398287008778	0.687623300729998	Unchanged
A0A8I3PV39(METAP1)	-0.199147912006335	0.152710309297372	0.687623300729998	Unchanged
A0A8C0NVR6(--)	0.443957745624729	0.152747330920073	0.687623300729998	Unchanged
A0A8I3MT06(YWHAG)	-0.928375629077898	0.152750012073591	0.687623300729998	Unchanged
A0A8I3NPD6(GOSR1)	-2.06627613104737	0.152792868405292	0.687623300729998	Unchanged
A0A8C0N6K0(TRMT61B)	-1.4012300930143	0.152874819676939	0.687623300729998	Unchanged
A0A8I3NXF6(WRN)	-0.669465874828632	0.153128939916292	0.687623300729998	Unchanged
A0A8P0PHB6(FRMD6)	1.0457644581319	0.153128992448969	0.687623300729998	Unchanged
A0A8I3NLN0(RAB3GAP1)	0.214107423001501	0.153187519471387	0.687623300729998	Unchanged
A0A8I3NEG5(LMNA)	0.663720238028699	0.153288352829821	0.687623300729998	Unchanged
A0A8I3NSR5(TSPO)	-1.66222550828973	0.153407110874239	0.687623300729998	Unchanged
A0A8I3MVD4(ARPC1B)	0.367909360662733	0.153485140858434	0.687623300729998	Unchanged
A0A8I3PJY3(PIP5K1A)	-0.529658536476397	0.153560445813199	0.687623300729998	Unchanged
A0A8P0SP42(CNN3)	-0.128930642083436	0.153642243116039	0.687623300729998	Unchanged
A0A8C0RLT3(OPTN)	0.210669912287067	0.153691904632158	0.687623300729998	Unchanged
A0A8C0N912(--)	-0.1061738955812	0.15373308961799	0.687623300729998	Unchanged
A0A8I3MGS3(ILF2)	0.133444179073333	0.153986339879993	0.687623300729998	Unchanged
A0A8I3QDK9(ZDHHC9)	0.927105705469867	0.154046514267759	0.687623300729998	Unchanged
E2RGI3(SNRPC)	-2.1949160744641	0.154057972919247	0.687623300729998	Unchanged
A0A8P0N5J2(TGFBR1)	-1.956637544039	0.154237130292921	0.687623300729998	Unchanged
A0A8C0NUI1(EMSY)	0.954202048049336	0.1543008690642	0.687623300729998	Unchanged
A0A8C0QGG1(--)	0.595682634153565	0.154352879212871	0.687623300729998	Unchanged
A0A8I3RVW1(ABRACL)	0.374876586919434	0.154358996217082	0.687623300729998	Unchanged
A0A8C0T1A5(XPNPEP1)	0.2208865918901	0.154468046587128	0.687623300729998	Unchanged
A0A8I3NSV0(GRHPR)	0.608839296712532	0.154470029713451	0.687623300729998	Unchanged
A0A8I3S7J1(ARFGEF2)	-0.134530323752436	0.154540725145239	0.687623300729998	Unchanged
A0A8C0N9J8(--)	-0.383391327940565	0.154634382454928	0.687623300729998	Unchanged
A0A8P0NE56(THOC5)	-0.870134193020899	0.154676638700682	0.687623300729998	Unchanged
A0A8I3RVK4(MGAT4B)	-1.113361871366	0.154687466543345	0.687623300729998	Unchanged
A0A8I3NS67(LYPLA2)	0.57766162363847	0.154689580764932	0.687623300729998	Unchanged
A0A8P0TUP3(MPP7)	0.815013809129365	0.154726930753728	0.687623300729998	Unchanged
A0A8I3PRF5(NUF2)	-0.173890432584233	0.154839054208983	0.687623300729998	Unchanged
A0A8I3RSP3(RARS1)	0.168604127932898	0.155058135975565	0.687623300729998	Unchanged
A0A8P0NY90(POLR3A)	-0.303601312256966	0.155080837126039	0.687623300729998	Unchanged
A0A8P0TQ33(PHF5A)	0.186581051977768	0.155179941067255	0.687623300729998	Unchanged
A0A8P0SMM6(HMGCS1)	-0.437911949128733	0.155335106639349	0.687623300729998	Unchanged
A0A8P0PMV6(TRAPPC13)	1.8555527950188	0.155390229705316	0.687623300729998	Unchanged
A0A8C0QJT0(NCCRP1)	-1.16285311549034	0.155489481488453	0.687623300729998	Unchanged
A0A8C0RCS5(--)	0.34120870217917	0.155513127239461	0.687623300729998	Unchanged
A0A8C0RJL4(NFXL1)	0.502237800323368	0.155591846055284	0.687623300729998	Unchanged
A0A8C0YWP1(NT5C1B)	0.170847149942833	0.155622310909014	0.687623300729998	Unchanged
A0A8C0SXJ4(--)	0.196417307959337	0.155857068725612	0.688177316787053	Unchanged
A0A8I3PIL7(GGACT)	0.2139253733801	0.156271159516308	0.689045026756691	Unchanged
A0A8I3MT01(DBNL)	1.62077860458573	0.156272608579434	0.689045026756691	Unchanged
A0A8P0TS69(HENMT1)	1.2595307864021	0.156652459560656	0.689779865487168	Unchanged
A0A8I3Q5U3(NEDD4)	-0.368219600512198	0.156658523169288	0.689779865487168	Unchanged
A0A8P0SS95(HDGF)	0.443517941315967	0.156868749009506	0.690046685437598	Unchanged
A0A8I3P946(POMGNT1)	1.22876104852117	0.157238052525362	0.690046685437598	Unchanged
A0A8C0PMQ6(STIM2)	0.847068385676867	0.15726902426175	0.690046685437598	Unchanged
A0A8C0Q770(--)	0.637422189323367	0.157287509589986	0.690046685437598	Unchanged
A0A8C0TH29(--)	0.130513895151868	0.157621339419399	0.690046685437598	Unchanged
A0A8I3NI63(DNAJC7)	-0.498452575122734	0.157720203817417	0.690046685437598	Unchanged
A0A8C0TV67(--)	1.70862850323683	0.157741527937115	0.690046685437598	Unchanged
A0A8I3Q8N6(LUC7L2)	0.490430887524965	0.15787903388721	0.690046685437598	Unchanged
A0A8I3MRK6(YJU2)	1.0798862803846	0.157919445995898	0.690046685437598	Unchanged
A0A8I3RYJ1(PRMT7)	0.348121598858068	0.157930994394548	0.690046685437598	Unchanged
A0A8I3NS08(SWAP70)	0.365122096407067	0.158450364118183	0.690046685437598	Unchanged
A0A8I3MQ69(PDAP1)	0.106801512238768	0.158585039059231	0.690046685437598	Unchanged
A0A8C0TPU2(--)	0.578680116305133	0.158595290805272	0.690046685437598	Unchanged
A0A8I3RXW6(PYGO2)	1.11544605173466	0.158799767866285	0.690046685437598	Unchanged
A0A8I3NXD5(CAAP1)	0.947137299485298	0.158885283297388	0.690046685437598	Unchanged
A0A8P0NTI5(TBC1D8B)	0.474521124966468	0.15901407831122	0.690046685437598	Unchanged
A0A8I3MI16(CPEB4)	1.2269234686402	0.159265366306076	0.690046685437598	Unchanged
A0A8C0PC42(DCTN6)	-0.910393770800667	0.159575656888709	0.690046685437598	Unchanged
A0A8I3PHW5(UBE2R2)	0.8638815313907	0.159857396477468	0.690046685437598	Unchanged
A0A8P0TUD2(UBA2)	0.501896349400134	0.159917695511678	0.690046685437598	Unchanged
A0A8I3NNF6(RPA1)	0.244451738712936	0.159924168058273	0.690046685437598	Unchanged
A0A8P0SSF6(LDLRAP1)	1.56089052964897	0.160054705856725	0.690046685437598	Unchanged
A0A8I3MKJ2(SLC38A7)	1.29434260746247	0.160101557332588	0.690046685437598	Unchanged
A0A8C0RR48(--)	-0.263004364165432	0.160114022966099	0.690046685437598	Unchanged
A0A8C0QA20(DIS3)	-0.106044087883731	0.160186409418065	0.690046685437598	Unchanged
A0A8C0P095(PLXNA2)	-1.113725524791	0.160220796415392	0.690046685437598	Unchanged
A0A8C0QG89(CNPY3)	1.31428307876657	0.160253453974794	0.690046685437598	Unchanged
A0A8C0Z482(HIKESHI)	-1.43859756528033	0.160282022878865	0.690046685437598	Unchanged
A0A8C0T0B0(--)	-1.91273354404697	0.160459683649498	0.690046685437598	Unchanged
A0A8I3MEZ1(MRPS27)	0.177824859411231	0.160463526704149	0.690046685437598	Unchanged
A0A8I3SC44(PDZD11)	1.06798524061233	0.160555998250305	0.690046685437598	Unchanged
A0A8C0STH5(SIN3B)	0.55565751791147	0.160559562108685	0.690046685437598	Unchanged
A0A8I3QHR3(NUDT16)	1.26169940270037	0.160567688475277	0.690046685437598	Unchanged
A0A8C0SVQ9(ARIH1)	-0.132883565961667	0.160584260532995	0.690046685437598	Unchanged
A0A8P0P7L3(CDC42BPB)	0.167202797435532	0.160664000958362	0.690046685437598	Unchanged
A0A8C0N9G5(UBQLN2)	-0.305129169418965	0.160667259085518	0.690046685437598	Unchanged
A0A8C0MW76(SHROOM1)	0.271904807311198	0.161007331832771	0.691035560635603	Unchanged
A0A8C0N9T5(VPS13B)	-1.61353725152783	0.161240361232398	0.691563976056066	Unchanged
A0A8C0M8I3(--)	0.356240820020702	0.161466041252082	0.691926530569444	Unchanged
A0A8P0S6G5(WDR7)	-1.2916460534251	0.161580618357496	0.691926530569444	Unchanged
A0A8I3PHU5(ILF3)	0.168125056228863	0.161660263712752	0.691926530569444	Unchanged
A0A8C0SNT2(LOC607890)	0.213642282986033	0.161801371288535	0.691926530569444	Unchanged
A0A8I3S2Q1(SLC25A6)	0.187512202758999	0.161874738238751	0.691926530569444	Unchanged
A0A8C0NBG2(INTS14)	1.87521525020967	0.162005443184044	0.692015104218603	Unchanged
A0A8I3PAA1(EXOC5)	0.1171549008433	0.162225021932522	0.692482929443303	Unchanged
A0A8I3PVF0(ACOT7)	-0.282217550079633	0.162491097222134	0.692777889973913	Unchanged
A0A8C0NJF7(RPF1)	-0.178225431505933	0.162514330197313	0.692777889973913	Unchanged
A0A8C0ME07(GLYR1)	1.57475110602747	0.162823028994935	0.692786331798886	Unchanged
A0A8C0TBU1(--)	-0.9966077851115	0.16282731675723	0.692786331798886	Unchanged
A0A8I3NET0(TENT2)	1.13197013136307	0.163031336520331	0.692786331798886	Unchanged
A0A8C0PWQ2(TBC1D14)	0.73473600265427	0.163134300126416	0.692786331798886	Unchanged
A0A8I3S4Y3(ADI1)	0.303667026453468	0.163153624691442	0.692786331798886	Unchanged
A0A8P0SUA7(MAP2K7)	-0.781875545151866	0.163176945919572	0.692786331798886	Unchanged
A0A8C0PLW0(OXA1L)	1.36970231774223	0.163336861877407	0.692997663474472	Unchanged
A0A8C0NYZ7(TRPV4)	0.357685858285866	0.163906223416826	0.694944715457324	Unchanged
A0A8I3N375(NUTF2)	0.278959797913032	0.164028435856637	0.694994557851824	Unchanged
A0A8I3MIJ9(GDPGP1)	0.299840557895966	0.164844119784453	0.697459606458329	Unchanged
A0A8I3PMJ6(MIX23)	-0.368930237145968	0.165015553931284	0.697459606458329	Unchanged
A0A8I3MMY6(PLD3)	0.151621474341766	0.165077235892804	0.697459606458329	Unchanged
A0A8P0P1I4(CNOT6L)	0.519802124353401	0.165095754290118	0.697459606458329	Unchanged
S5U7Q9(EIF1AY)	-0.448430587380731	0.165164464975033	0.697459606458329	Unchanged
A0A8P0N8T7(MRPL3)	-2.228915916906	0.165342778338357	0.697744306710224	Unchanged
A0A8I3MKF4(ACTA1)	0.927150223927232	0.166071806476693	0.700351076642997	Unchanged
A0A8I3PIQ3(ACP2)	-0.151444030518967	0.166310343457815	0.700887261243519	Unchanged
A0A8I3PUY9(ATP6V1B1)	0.432133285969069	0.166540971601098	0.701197177814564	Unchanged
A0A8I3MXQ2(GGA1)	-0.331539725949533	0.166748606479025	0.701197177814564	Unchanged
A0A8I3RU83(ATG5)	-1.90989121296307	0.166826939423614	0.701197177814564	Unchanged
A0A8I3RY05(DUSP3)	-0.525406457766334	0.16700594206867	0.701197177814564	Unchanged
A0A8C0NRD9(ATIC)	0.11365279215017	0.167062921990424	0.701197177814564	Unchanged
A0A8I3P4G9(GATD3)	-2.84013584628653	0.167276651202848	0.701197177814564	Unchanged
A0A8I3PQK0(KRAS)	0.792774577188197	0.167377773769094	0.701197177814564	Unchanged
A0A8P0T0V7(CTSZ)	1.4038334569484	0.167537955426016	0.701197177814564	Unchanged
A0A8P0SN60(PKMYT1)	0.413064297221002	0.167841169492227	0.701197177814564	Unchanged
A0A8C0SUU0(--)	0.213255516811664	0.167852444795331	0.701197177814564	Unchanged
A0A8P0TLF5(LRRFIP1)	0.111393600913733	0.167905134626401	0.701197177814564	Unchanged
A0A8I3PFT5(TARBP2)	1.5006255105607	0.168251315394532	0.701197177814564	Unchanged
A0A8C0RNG0(TRMT2A)	0.226717199604934	0.168512160903984	0.701197177814564	Unchanged
A0A8P0N5C9(GCLC)	-0.356949160910933	0.168819319339958	0.701197177814564	Unchanged
A0A8P0PBH9(RPN2)	-0.180603497463501	0.168915693665303	0.701197177814564	Unchanged
A0A8C0RZP2(AFF4)	0.415252952661202	0.168931750722605	0.701197177814564	Unchanged
A0A8C0MMS1(SMAD1)	0.909538557575136	0.16906547683363	0.701197177814564	Unchanged
A0A8C0TN69(NOP10)	-1.21331005846407	0.169102978723425	0.701197177814564	Unchanged
A0A8I3MYH9(PLEC)	0.563655575434897	0.169190322599112	0.701197177814564	Unchanged
A0A8I3N795(KIFC2)	0.482490469582768	0.169728848228169	0.701197177814564	Unchanged
A0A8I3NQX0(UTRN)	0.056598943048165	0.169813635477131	0.701197177814564	Unchanged
A0A8I3NNQ3(MAP1LC3A)	-1.7972064528266	0.169884907875869	0.701197177814564	Unchanged
A0A8I3MXV7(KIAA0513)	1.33715193793563	0.16991153964355	0.701197177814564	Unchanged
A0A8I3N6N4(ATP5F1B)	-0.307552244514564	0.169951886211339	0.701197177814564	Unchanged
P61017(RAB4B)	-0.18345365058277	0.170000972112246	0.701197177814564	Unchanged
A0A8I3S4K1(SFT2D3)	-0.718749517971503	0.170040743924249	0.701197177814564	Unchanged
A0A8P0NJV1(UTP14A)	-0.244461768816432	0.170211610194613	0.701197177814564	Unchanged
A0A8P0P700(TNPO1)	-0.178287924334565	0.170290336992199	0.701197177814564	Unchanged
A0A8C0MAP0(DNMT3A)	1.2629564630997	0.170368014416673	0.701197177814564	Unchanged
A0A8I3QGD6(LOC119868036)	0.974519016247935	0.170557766238506	0.701197177814564	Unchanged
A0A8I3MVK5(TBPL1)	1.40404624210113	0.170614847163494	0.701197177814564	Unchanged
A0A8P0NRL9(AKAP9)	0.367664407435335	0.170675253700097	0.701197177814564	Unchanged
A0A8C0YT63(ALDH1L2)	2.03035094055273	0.170756220678156	0.701197177814564	Unchanged
A0A8I3NJA1(PTBP2)	1.00667247455977	0.170803269190408	0.701197177814564	Unchanged
A0A8I3NGS8(CHEK1)	1.20707393208547	0.171012706433507	0.701197177814564	Unchanged
Q7M2S6(--)	1.33321362057463	0.171015710127942	0.701197177814564	Unchanged
A0A8I3MRZ7(HDDC3)	0.742766947855163	0.171101430962368	0.701197177814564	Unchanged
A0A5K1UTD0(WDR1)	-0.184424507612764	0.171122070846195	0.701197177814564	Unchanged
P50551(VASP)	0.226108213339735	0.171147600903471	0.701197177814564	Unchanged
A0A8P0NDU8(QRICH1)	1.24129944195063	0.171327413094566	0.701197177814564	Unchanged
A0A8I3Q5B6(MLEC)	0.472501519751031	0.171407449591524	0.701197177814564	Unchanged
A0A8I3PL14(SPG21)	1.22448748730007	0.171474704196784	0.701197177814564	Unchanged
A0A8I3MHI2(CTNNA3)	-0.776800219801434	0.171536694378858	0.701197177814564	Unchanged
A0A8I3N4V2(MRPL55)	1.21122193653877	0.171620948494407	0.701197177814564	Unchanged
A0A8I3MTD3(AASDHPPT)	0.311270937536236	0.171667961079815	0.701197177814564	Unchanged
A0A8I3RYU5(LCLAT1)	0.680734478234069	0.171730240863681	0.701197177814564	Unchanged
A0A8I3NYQ0(CUL3)	0.2241715942105	0.171735233075197	0.701197177814564	Unchanged
A0A8I3P484(PHLDA3)	0.317653611711531	0.171762340008329	0.701197177814564	Unchanged
A0A8I3N5J9(PTK7)	1.8921518826758	0.171844572185324	0.701197177814564	Unchanged
A0A8C0RPG9(RPS2)	-0.177550675317498	0.172026097873633	0.701206801560865	Unchanged
A0A8C0Z0H6(GOLGA3)	-0.189560925366468	0.172069819073423	0.701206801560865	Unchanged
A0A8C0M2R0(--)	1.03853378091966	0.172315144867445	0.701752033337192	Unchanged
A0A8I3NBZ0(VPS28)	-0.3064357646658	0.173317215507489	0.703748888104323	Unchanged
A0A8I3NT87(USP46)	-0.773406051812099	0.173322529847347	0.703748888104323	Unchanged
A0A8I3Q6S5(--)	-0.721660718615535	0.17335664691956	0.703748888104323	Unchanged
Q9ZZ64(MT-CO1)	-1.7314216623067	0.173427676317554	0.703748888104323	Unchanged
A0A8I3Q6Z0(KIF4A)	-0.297436601438466	0.173435442216933	0.703748888104323	Unchanged
A0A8P0TU18(NSF)	-0.305510099967634	0.173476561578164	0.703748888104323	Unchanged
A0A8I3MFB8(CUL2)	0.160931898187535	0.173605584867482	0.703818518032345	Unchanged
A0A8I3NM92(RCL1)	0.244661079192998	0.174098556113891	0.704404595984781	Unchanged
A0A8C0TMA2(PHF6)	0.770107133850669	0.174149104314289	0.704404595984781	Unchanged
A0A8I3Q7W6(MOSPD2)	-1.83152165640257	0.174153544226141	0.704404595984781	Unchanged
A0A8P0NXM5(AGK)	-0.191574213242468	0.174197957939021	0.704404595984781	Unchanged
A0A8P0SFJ4(NEPRO)	-0.897956522316697	0.174742396458091	0.704760961094086	Unchanged
F1PTE3(RAB13)	-1.63486821408513	0.175166752252557	0.704760961094086	Unchanged
A0A8C0T611(FN1)	-0.2204976979789	0.17523324524223	0.704760961094086	Unchanged
A0A8I3NZT7(VAPB)	0.186182835491998	0.175331823648664	0.704760961094086	Unchanged
A0A8C0YYI7(DAB2)	1.2852194646499	0.175337251080711	0.704760961094086	Unchanged
A0A8I3MWP5(UBQLN1)	-0.2038217088914	0.175416227110303	0.704760961094086	Unchanged
A0A8I3NSB3(PANK2)	-0.4917821241803	0.175550068049671	0.704760961094086	Unchanged
A0A8C0S5Y1(--)	1.3633023605671	0.175578400056611	0.704760961094086	Unchanged
A0A8I3PP00(ARHGEF3)	0.78843555154933	0.175664473304256	0.704760961094086	Unchanged
A0A8I3Q8P5(MGA)	0.255394562012665	0.176052288860393	0.704760961094086	Unchanged
A0A8I3Q4M2(PPM1L)	1.289138414369	0.17629522843128	0.704760961094086	Unchanged
A0A8I3PT83(STUB1)	-0.171791823178268	0.176459266667505	0.704760961094086	Unchanged
A0A8C0MFE2(SRSF7)	0.500296756661367	0.176621939086674	0.704760961094086	Unchanged
A0A8I3S8I3(RBM19)	0.244198611089665	0.176985005118688	0.704760961094086	Unchanged
A0A8I3PFQ8(CSE1L)	0.166496638262068	0.177342731622457	0.704760961094086	Unchanged
A0A8C0M6L6(TTLL12)	-0.220315212192133	0.177358843491214	0.704760961094086	Unchanged
A0A8P0TGH4(--)	1.28347300680753	0.177433591426029	0.704760961094086	Unchanged
A0A8P0SL44(WWC1)	0.643871674395033	0.177448059240836	0.704760961094086	Unchanged
A0A8C0P5C4(--)	0.381480954352167	0.178018298533642	0.704760961094086	Unchanged
A0A8C0Q8N2(--)	-0.388951146485699	0.178150712707729	0.704760961094086	Unchanged
A0A8I3SCT0(ACAP2)	1.88966873829914	0.178181536871829	0.704760961094086	Unchanged
A0A8C0RXA1(--)	-0.589884555995333	0.178254730469073	0.704760961094086	Unchanged
A0A8C0N7M5(CIZ1)	1.11581052541707	0.178311715325082	0.704760961094086	Unchanged
A0A8C0NX63(--)	1.5345396665376	0.178319055869547	0.704760961094086	Unchanged
A0A8C0RQ92(DNMT1)	-0.127338755931198	0.178372972677917	0.704760961094086	Unchanged
A0A8I3PN08(CRKL)	-0.310090743353534	0.17844974244227	0.704760961094086	Unchanged
A0A8C0RU92(--)	0.742205937686098	0.178469728128018	0.704760961094086	Unchanged
A0A8C0Q7Z9(GEMIN5)	1.24038476493363	0.178637405784822	0.704760961094086	Unchanged
A0A8I3MC30(RPS5)	-0.216431269873866	0.1787881071449	0.704760961094086	Unchanged
A0A8C0NGQ5(--)	0.944610804891365	0.178835901593864	0.704760961094086	Unchanged
A0A8I3P483(YIPF5)	-0.853821996949669	0.17883629634993	0.704760961094086	Unchanged
A0A8I3N0R3(AGR2)	0.279756879938933	0.179026101235867	0.704760961094086	Unchanged
A0A8I3NML2(CLTB)	0.661884476050464	0.179487453998478	0.704760961094086	Unchanged
A0A8I3PBK4(PRKAG1)	-0.406278892137699	0.179501193496992	0.704760961094086	Unchanged
A0A8C0Z3X4(--)	1.11305751203006	0.179641534511574	0.704760961094086	Unchanged
A0A8P0P651(WFS1)	1.00365187102406	0.17964864833922	0.704760961094086	Unchanged
A0A8P0SB08(SAMD4B)	-1.54498150395767	0.179703091512661	0.704760961094086	Unchanged
A0A8I3PZP3(PNKD)	0.780442562142902	0.179718909733904	0.704760961094086	Unchanged
A0A8C0T5B5(SECISBP2L)	-0.652718345338531	0.179733192208786	0.704760961094086	Unchanged
A0A8I3MVC7(RABL6)	0.305441335496933	0.179780492737743	0.704760961094086	Unchanged
A0A8I3MYM3(MED23)	0.161744459085835	0.179807474293616	0.704760961094086	Unchanged
A0A8P0N3W2(EIF3E)	-0.103934320397101	0.179841851733996	0.704760961094086	Unchanged
A0A8P0TJK0(ASMTL)	0.1144717858656	0.180008172725564	0.704760961094086	Unchanged
A0A8P0P1S5(SAR1A)	4.06995188020517	0.180042736427241	0.704760961094086	Unchanged
A0A8I3QW31(RTF1)	0.316784966318099	0.180075548549443	0.704760961094086	Unchanged
A0A8C0PWC0(CALM1)	0.2169887135931	0.180165862240048	0.704760961094086	Unchanged
A0A8C0MTU2(--)	1.27106001374217	0.180491042880722	0.704760961094086	Unchanged
A0A8C0SLW9(EPM2AIP1)	0.365517984485567	0.180552996083614	0.704760961094086	Unchanged
A0A8P0TCY6(ABCB1)	0.178489381186299	0.180726403315267	0.704760961094086	Unchanged
A0A8C0N2Q5(--)	-1.4328866931068	0.180927929082372	0.704760961094086	Unchanged
A0A8C0RY18(--)	1.08569606103187	0.180974158942047	0.704760961094086	Unchanged
A0A8C0TT94(PCLAF)	0.723292700799099	0.181051705335029	0.704760961094086	Unchanged
Q2KKD1(OAS3)	0.254239875386499	0.181083052059304	0.704760961094086	Unchanged
A0A8P0P4T3(ABLIM3)	-0.654166991802633	0.181121008176181	0.704760961094086	Unchanged
A0A8P0SX29(SAP130)	0.447263875205767	0.18113306945912	0.704760961094086	Unchanged
A0A8I3NB38(CWC27)	0.534742756775433	0.181212888807974	0.704760961094086	Unchanged
A0A8I3MQX8(MED29)	0.902280938593265	0.181215509052012	0.704760961094086	Unchanged
A0A8I3PE12(NOL7)	0.383467208421468	0.18127299985094	0.704760961094086	Unchanged
A0A8I3PV85(--)	-0.980025279813766	0.181324789708922	0.704760961094086	Unchanged
A0A8P0SQM8(--)	0.769023212152899	0.181342828670515	0.704760961094086	Unchanged
A0A8C0NF91(--)	1.7280996634994	0.181350707290201	0.704760961094086	Unchanged
A0A8C0PBV4(UBE2Q2)	-2.62888790306774	0.181391063938417	0.704760961094086	Unchanged
A0A8I3PHS8(UBE2H)	-0.167831705304632	0.181773629011194	0.704760961094086	Unchanged
A0A8P0TLL2(ZC3HAV1)	-0.275017155717663	0.182142410803764	0.704760961094086	Unchanged
A0A8I3P4A3(WIZ)	-0.8153447595747	0.182359135296359	0.704760961094086	Unchanged
A0A8I3N0K8(ACBD3)	0.328814752084565	0.182398013306837	0.704760961094086	Unchanged
A0A8C0SU81(--)	0.284564539399401	0.182435819830935	0.704760961094086	Unchanged
Q9N122(--)	0.901605581597664	0.182470254789626	0.704760961094086	Unchanged
A0A8I3NKJ3(MAPK13)	-0.814595465121801	0.182514531855287	0.704760961094086	Unchanged
A0A8I3Q2Q2(CSTF1)	1.4851536594812	0.182577161221256	0.704760961094086	Unchanged
A0A8I3NIV1(NCAPG2)	0.994008812685465	0.182631132282163	0.704760961094086	Unchanged
A0A8I3SAH4(LYN)	-0.1848119771665	0.182633020895511	0.704760961094086	Unchanged
A0A8P0T2B0(OSBPL8)	0.248951130448766	0.182713807262853	0.704760961094086	Unchanged
A0A8C0RCS9(--)	0.91001746413237	0.18274448725138	0.704760961094086	Unchanged
A0A8I3NS93(OSBP)	0.480377412252036	0.182750901130373	0.704760961094086	Unchanged
A0A8I3MA21(KDM1A)	0.149590339555367	0.182915030044773	0.704760961094086	Unchanged
A0A8I3NTY9(SYS1)	-0.882004482557868	0.182986230320599	0.704760961094086	Unchanged
A0A8P0NBP0(RREB1)	-0.640805002514867	0.183082896235464	0.704760961094086	Unchanged
A0A8I3P5K2(LANCL1)	-0.293928608998499	0.183303984953375	0.704760961094086	Unchanged
A0A8I3PZV6(PEX16)	1.22433433472977	0.18336249954976	0.704760961094086	Unchanged
F1PJP5(STT3A)	0.230149112568235	0.183537167040471	0.704760961094086	Unchanged
A0A8I3MKY6(NDUFV2)	-0.165832235101167	0.183596530735874	0.704760961094086	Unchanged
A0A8C0NCI5(WWC2)	0.774212938898966	0.183781983680306	0.704760961094086	Unchanged
A0A8C0M3J0(THOC3)	0.237082213296802	0.183807761953832	0.704760961094086	Unchanged
A0A8I3NIF6(TRIM36)	1.4794092346835	0.183993614852069	0.704760961094086	Unchanged
A0A8I3PCU9(ZCCHC9)	0.956227565573965	0.184025040658482	0.704760961094086	Unchanged
A0A8P0NE46(PARP9)	1.33423429112404	0.184030873979273	0.704760961094086	Unchanged
A0A8C0PJB9(--)	0.724657488822402	0.18432751084428	0.705198734636834	Unchanged
A0A8I3PKV0(MNAT1)	-0.29236459790733	0.184369344958295	0.705198734636834	Unchanged
A0A8C0SX95(--)	0.245766064717468	0.184623012122784	0.705739971006413	Unchanged
A0A8P0NG96(NCKAP1)	-0.0961167206254636	0.184768812494962	0.70586846886357	Unchanged
J9P6S8(H2BC15)	-1.02874353510343	0.184964237882664	0.706186277158812	Unchanged
A0A8I3NBN6(COX20)	-1.8887685668083	0.185445182018947	0.706992568843259	Unchanged
A0A8P0SD88(KATNBL1)	0.66863050548897	0.185808353733575	0.706992568843259	Unchanged
A0A8P0SVJ5(XPO4)	0.377528315532899	0.186058360668608	0.706992568843259	Unchanged
Q6J3Q7(COX17)	0.790164487913369	0.186172754175703	0.706992568843259	Unchanged
A0A8I3MNG6(FBLL1)	1.1594428649624	0.186194332740352	0.706992568843259	Unchanged
A0A8C0SFI2(--)	0.338042386830065	0.186214283058675	0.706992568843259	Unchanged
A0A8I3MP84(TAF7)	0.929818405311501	0.186270310039487	0.706992568843259	Unchanged
E2R3Z4(LOC474791)	-0.908735916313798	0.186334019920158	0.706992568843259	Unchanged
A0A8C0P7G2(RALGAPA2)	0.851380276927035	0.186481591571334	0.706992568843259	Unchanged
A0A8P0SVD9(PARP14)	0.94555988304537	0.186506321623487	0.706992568843259	Unchanged
A0A8C0RDZ0(C13H8orf33)	0.908182158038198	0.186616233332523	0.706992568843259	Unchanged
A0A8C0RHX8(LONP2)	-1.62710860361397	0.186662547806067	0.706992568843259	Unchanged
A0A8I3NTQ8(LOC119863926)	0.458768534687199	0.186773052624667	0.706992568843259	Unchanged
A0A8C0Q7G1(--)	-0.476525184526665	0.186825185153145	0.706992568843259	Unchanged
A0A8C0TGV4(--)	-1.23717577556827	0.186911566545943	0.706992568843259	Unchanged
A0A8P0PE72(MED14)	0.366046909889832	0.186973241346978	0.706992568843259	Unchanged
A0A8C0Q4Z8(AP3M1)	-0.24680254364263	0.187419550239998	0.707967461348951	Unchanged
A0A8C0QRC0(LOC611500)	-1.0321574844155	0.187621170812895	0.707967461348951	Unchanged
A0A8C0T9D5(PSMD12)	0.143650527166599	0.187655734962576	0.707967461348951	Unchanged
A0A8C0Q0T8(--)	0.3445075309053	0.187744963436737	0.707967461348951	Unchanged
A0A8C0N3L0(GRB7)	1.33131658208656	0.187954761942521	0.707967461348951	Unchanged
A0A8P0SGE9(STAU1)	-0.265553825800431	0.188062043193411	0.707967461348951	Unchanged
A0A8I3MCI5(NMRAL1)	-0.809250865693599	0.188089629776619	0.707967461348951	Unchanged
A0A8C0QJH1(USP38)	0.813491571662432	0.188131213505316	0.707967461348951	Unchanged
A0A8P0T903(ATL1)	0.823951472694134	0.188436184578638	0.708691257243747	Unchanged
A0A8I3NK74(MTERF1)	0.644730838033198	0.188612673321269	0.708878917642052	Unchanged
A0A8I3NZ06(RNF126)	1.01026438315287	0.188743902075077	0.708878917642052	Unchanged
A0A8P0PNW4(H1-1)	1.54745553573017	0.18882896610808	0.708878917642052	Unchanged
A0A8I3NKN4(GALNT6)	0.558652218926301	0.189065034286406	0.708878917642052	Unchanged
A0A8C0PZ79(NEMF)	0.180683866064168	0.189091220513997	0.708878917642052	Unchanged
F1PYE3(Hsp27)	0.141902674315165	0.18927992317777	0.708878917642052	Unchanged
A0A8P0S8L6(TRA2A)	-0.233096985685297	0.189328015580599	0.708878917642052	Unchanged
A0A8I3PV70(TOR1A)	-0.8460463192832	0.189618767962552	0.708878917642052	Unchanged
A0A8I3S5X1(PRKAR2B)	0.452001709737633	0.189697525609282	0.708878917642052	Unchanged
A0A8I3RQ13(ZNG1A)	-1.58991808814254	0.189767891364774	0.708878917642052	Unchanged
A0A8I3PTD4(PRKACA)	-0.250349039707267	0.189822173230197	0.708878917642052	Unchanged
A0A8P0N4M7(TRIOBP)	-0.335151244621098	0.189838044537009	0.708878917642052	Unchanged
A0A8I3PMD5(CETN2)	-0.258507810237266	0.190298259937947	0.709358461582263	Unchanged
A0A8C0TJJ8(--)	0.716020500304499	0.190298441626649	0.709358461582263	Unchanged
A0A8P0NCJ4(ELF3)	-0.911716644249566	0.190304685815458	0.709358461582263	Unchanged
A0A8I3MHD1(HYOU1)	-0.157479916980698	0.190742883500548	0.710172925932311	Unchanged
A0A8C0N2D2(METTL26)	0.263985655885467	0.190748926386778	0.710172925932311	Unchanged
A0A8P0N6U7(--)	0.856656748323633	0.191042496842974	0.710578545081172	Unchanged
A0A8P0NV46(CASP9)	0.817628379065034	0.191129325785321	0.710578545081172	Unchanged
A0A8P0SHG2(DDX42)	0.144953142498636	0.19128760212683	0.710578545081172	Unchanged
A0A8C0N775(CCDC22)	0.216009427447066	0.191356112879917	0.710578545081172	Unchanged
A0A8I3RZB3(TMED4)	-0.304127980983303	0.191523176316933	0.710578545081172	Unchanged
A0A8C0YR77(--)	0.119662722244502	0.191535475597213	0.710578545081172	Unchanged
A0A8P0P7K1(PLLP)	-1.0356424952902	0.191808476231449	0.710623359099565	Unchanged
A0A8I3P4R1(TARS2)	0.169331118458466	0.191861281631957	0.710623359099565	Unchanged
A0A8C0SGJ4(OCIAD1)	2.76537093210353	0.191886377480954	0.710623359099565	Unchanged
A0A8P0P6N3(TP53BP2)	1.3183702882469	0.19212339852625	0.710626450154875	Unchanged
A0A8C0SJD0(ACSL4)	0.0527763396567664	0.192163908039003	0.710626450154875	Unchanged
A0A8C0QD97(MOCS2)	-0.686423561625368	0.192226035944628	0.710626450154875	Unchanged
A0A8I3MXX9(URI1)	0.938152662049966	0.192415448098646	0.710694715304498	Unchanged
A0A8I3MPG2(SARS1)	0.0684631475700641	0.192737367872555	0.710694715304498	Unchanged
A0A8C0S500(--)	-0.262988719783067	0.192747687156625	0.710694715304498	Unchanged
A0A8I3QSI8(ZFAND2B)	0.8639794277885	0.192772972178897	0.710694715304498	Unchanged
A0A8I3NRK7(SLC2A1)	-0.498892947638733	0.192814641033003	0.710694715304498	Unchanged
A0A8P0NWL7(ARFIP1)	0.265740898516068	0.19292221451686	0.710694715304498	Unchanged
A0A8C0Z2I8(--)	0.587536340511303	0.19313524439143	0.71106317010584	Unchanged
A0A8I3NLK6(GNPDA2)	-0.0626821355524676	0.193356192354174	0.711435696561191	Unchanged
A0A8P0TJ28(ARID1B)	0.424215282074467	0.193558944824046	0.711435696561191	Unchanged
A0A8I3NAI6(TPP1)	0.535379638482866	0.193618079566216	0.711435696561191	Unchanged
A0A8P0TQ27(LOC480441)	-1.2506225491278	0.193906531704502	0.711435696561191	Unchanged
A0A8C0QHL4(--)	-0.506770781524335	0.194157895931203	0.711435696561191	Unchanged
A0A8I3NY53(WDR4)	0.696819047680268	0.194164112220076	0.711435696561191	Unchanged
A0A8I3S3I8(SLC25A22)	0.295838562803532	0.194232897187675	0.711435696561191	Unchanged
A0A8C0Q3Q3(--)	1.0805924076331	0.194252918374156	0.711435696561191	Unchanged
A0A8C0QEU8(--)	0.160390131779099	0.194325236231502	0.711435696561191	Unchanged
A0A8P0SL58(VPS13C)	0.133998909256167	0.194453348197222	0.711435696561191	Unchanged
A0A8C0MZX9(DHX38)	-0.250586816987433	0.194595196218503	0.711435696561191	Unchanged
A0A8P0S8P8(GRSF1)	-0.437401269616736	0.194699543259496	0.711435696561191	Unchanged
A0A8C0RN24(DUS1L)	0.591447828779298	0.194807361533519	0.711435696561191	Unchanged
A0A8C0NIB8(BORCS5)	1.04059010591244	0.194819406416868	0.711435696561191	Unchanged
A0A8I3MFP3(RFC2)	-0.344354389673633	0.19522820242206	0.712014324877095	Unchanged
A0A8C0TLJ7(--)	0.263865112424899	0.195289454338148	0.712014324877095	Unchanged
A0A8C0S773(BAG6)	0.151890388731267	0.195317343410341	0.712014324877095	Unchanged
A0A8P0PKT0(MED21)	0.534425791995467	0.195486495266828	0.712020274298614	Unchanged
A0A8I3RV36(GNMT)	-0.876465739978066	0.195603050154771	0.712020274298614	Unchanged
A0A8C0MCL5(NUDT14)	1.1397925751666	0.195833413308236	0.712020274298614	Unchanged
A0A8C0T7G8(CMTR1)	0.214226419316301	0.195990726015693	0.712020274298614	Unchanged
A0A8P0PBA2(KIF3B)	0.467308996896467	0.196026190655494	0.712020274298614	Unchanged
A0A8I3RWR9(COA1)	0.714579165736701	0.196108346860964	0.712020274298614	Unchanged
A0A8P0SJN6(ZWINT)	0.6633343405951	0.196111114964955	0.712020274298614	Unchanged
A0A8C0RPG3(POLR1D)	1.16156220796167	0.196783430384003	0.713817373043412	Unchanged
A0A8I3N8D7(SDHAF4)	-0.563046795519366	0.196832985096999	0.713817373043412	Unchanged
A0A8I3PTV9(DLD)	-0.628166192291665	0.197072501026704	0.714130708990905	Unchanged
A0A8I3PF96(STK25)	-0.589269714066834	0.197146382949333	0.714130708990905	Unchanged
A0A8C0SYX6(EXOC6B)	-0.0882479658960662	0.197353890373273	0.714313099651535	Unchanged
A0A8I3NYI3(GTF2H1)	0.610926865771336	0.197423788985064	0.714313099651535	Unchanged
A0A8C0TAY9(--)	1.2828703609685	0.197875057319107	0.715534402673462	Unchanged
A0A8I3PKH4(PSMB1)	-2.85664193713093	0.198060635562697	0.715794094750425	Unchanged
A0A8P0N8T1(SPART)	0.269738396504536	0.19823508744278	0.716013300912727	Unchanged
A0A8C0TRY6(--)	0.531173485545366	0.198379661667913	0.71612440115577	Unchanged
A0A8C0SWW1(CNPY4)	-1.10153747516733	0.199014072539583	0.717620893508135	Unchanged
A0A8C0QJA2(--)	-0.510412003236233	0.199022323453861	0.717620893508135	Unchanged
A0A8P0NCW9(LAD1)	0.788842188963933	0.199197383725888	0.717815021586164	Unchanged
A0A8I3PFH3(ARRDC1)	-1.86443321405397	0.199432836836864	0.717815021586164	Unchanged
A0A8C0LWA6(STAT5B)	0.5938710706446	0.199563745363585	0.717815021586164	Unchanged
A0A8I3RZE8(JMJD6)	-0.3889424335662	0.199727455622524	0.717815021586164	Unchanged
A0A8P0NQS8(MYO9A)	0.764766940438765	0.200107951428865	0.717815021586164	Unchanged
A0A8I3PLL0(TAB1)	1.70660406855263	0.200132850747984	0.717815021586164	Unchanged
A0A8I3PXJ3(RPL10)	-0.143699879563535	0.200275853992166	0.717815021586164	Unchanged
A0A8P0SGA5(GIGYF2)	-0.146165856318866	0.200276712184888	0.717815021586164	Unchanged
E2QV03(TRAPPC2)	-1.30823191445667	0.200349067153735	0.717815021586164	Unchanged
A0A8C0NIR3(PPP4R2)	0.164443806791599	0.200420685513946	0.717815021586164	Unchanged
A0A8C0N7Z0(LAS1L)	0.218162082792368	0.200542252542686	0.717815021586164	Unchanged
A0A8P0P399(VRK1)	-0.2269125272968	0.200690242700169	0.717815021586164	Unchanged
A0A8C0P8A3(--)	-0.193256538495135	0.201120812576994	0.717815021586164	Unchanged
A0A8I3NM37(INTS15)	0.547651608008731	0.201208701036058	0.717815021586164	Unchanged
A0A8P0N523(NFKBIE)	0.351678906965265	0.201274455603833	0.717815021586164	Unchanged
A0A8C0P3T1(GIT2)	1.46332408327963	0.201365569487994	0.717815021586164	Unchanged
A0A8P0SF09(TWF2)	-0.145021570684566	0.201394951858247	0.717815021586164	Unchanged
A0A8I3MTR7(ABI1)	-0.209165190680167	0.201406725616089	0.717815021586164	Unchanged
A0A8C0N138(--)	-1.0394083330849	0.20141290588967	0.717815021586164	Unchanged
A0A8C0S671(HNRNPL)	0.178353782450667	0.201512925910151	0.717815021586164	Unchanged
A0A8C0PB47(RHEB)	2.2637888814993	0.201783246033331	0.717815021586164	Unchanged
A0A8I3PDD5(CNBP)	-0.344692773026633	0.202047568871207	0.717815021586164	Unchanged
A0A8C0MBQ8(VANGL1)	-0.727975920965768	0.202261935376434	0.717815021586164	Unchanged
A0A8I3NW81(PSMA7)	-0.364169745410965	0.202333006595875	0.717815021586164	Unchanged
A0A8I3N6H0(NENF)	0.937388625313698	0.202421922681724	0.717815021586164	Unchanged
A0A8I3Q1Z8(NUSAP1)	-0.402743534057898	0.202627646477769	0.717815021586164	Unchanged
A0A8C0SX61(USP11)	-0.887713454096133	0.2026779082168	0.717815021586164	Unchanged
A0A8C0MAT1(ANKS3)	1.07402615051287	0.202732701121871	0.717815021586164	Unchanged
A0A8C0Q5A3(--)	1.46964917551833	0.202787996991402	0.717815021586164	Unchanged
A0A8I3PDY8(GID8)	-0.242257923182802	0.20283203426581	0.717815021586164	Unchanged
A0A8I3PL31(MCCC1)	0.553797879849832	0.202839204450272	0.717815021586164	Unchanged
A0A8I3Q118(GTPBP8)	0.952857689117398	0.202847903160041	0.717815021586164	Unchanged
A0A8I3MRH4(ZNF622)	-0.257951609156166	0.202868964795108	0.717815021586164	Unchanged
A0A8C0NQM6(ATP5F1A)	0.0794085390456658	0.202969808730826	0.717815021586164	Unchanged
A0A8C0QN20(--)	0.196740460335736	0.203310081983578	0.717815021586164	Unchanged
A0A8I3NCK1(RMND5B)	-0.813883596860201	0.203344628556431	0.717815021586164	Unchanged
A0A8P0S934(AKIRIN2)	-0.3302380831683	0.203533353586449	0.717815021586164	Unchanged
A0A8I3NVH0(GCH1)	-0.7740222223774	0.203702573695144	0.717815021586164	Unchanged
A0A8I3Q8I7(NDUFB2)	0.933750466733937	0.203810035327539	0.717815021586164	Unchanged
A0A8P0NL78(AMPD2)	1.48399877185993	0.203817851710353	0.717815021586164	Unchanged
A0A8C0PLC6(--)	1.00735634625597	0.203827273985703	0.717815021586164	Unchanged
A0A8I3PJE1(ERN1)	0.639966427041898	0.203939843841622	0.717815021586164	Unchanged
A0A8C0SHL8(BCAP29)	-0.478216908672199	0.204114732801484	0.717815021586164	Unchanged
A0A8P0PPB7(CEP170B)	-0.231421749633331	0.204163335180095	0.717815021586164	Unchanged
A0A8I3N580(ALAD)	-0.152980563580901	0.204209931442981	0.717815021586164	Unchanged
A0A8I3PRM4(EIF3M)	-0.141907715615201	0.204634395514593	0.718764513096942	Unchanged
Q863Z4(MTPN)	-0.1528417247793	0.204717566098368	0.718764513096942	Unchanged
A0A8C0Z5A2(NFKB1)	0.257973578805466	0.204822754606296	0.718764513096942	Unchanged
A0A8P0PF55(HSPB8)	-0.620152006835934	0.205167616757571	0.719194040949933	Unchanged
A0A8I3S018(ASAP1)	-1.3357233937452	0.205251472302926	0.719194040949933	Unchanged
A0A8C0N440(UPP1)	0.226352212444233	0.205288063818512	0.719194040949933	Unchanged
A0A8I3NTC0(FOXJ3)	0.356130861114902	0.205544739290516	0.719657487661904	Unchanged
A0A8I3NU85(TTC4)	-0.733639562597702	0.205649104071218	0.719657487661904	Unchanged
A0A8C0S3C0(--)	1.72306479144897	0.206084658243339	0.720402620172945	Unchanged
A0A8C0QNF6(NADK2)	1.43152487973313	0.20609102293568	0.720402620172945	Unchanged
A0A8I3N911(AGGF1)	0.674740424542502	0.206228093761136	0.720481491363168	Unchanged
A0A8C0P2D9(SP100)	0.773819737369365	0.206620925596224	0.720950564780669	Unchanged
A0A8I3PQ87(NAT10)	0.174977415981001	0.206717365398009	0.720950564780669	Unchanged
A0A8C0RUI7(--)	-0.179692304490299	0.206723354745526	0.720950564780669	Unchanged
A0A8P0SRG8(MRPS15)	0.173043831258564	0.206829606652601	0.720950564780669	Unchanged
A0A8C0PY23(SAMD4A)	-0.345522717711599	0.207031615414317	0.720950564780669	Unchanged
A0A8I3NIS2(POLDIP3)	0.2166511243915	0.207203283632903	0.720950564780669	Unchanged
A0A8I3MU00(RNF31)	0.526258089496533	0.207289938295285	0.720950564780669	Unchanged
A0A8I3MS40(CPEB2)	0.628213140779732	0.208121792306083	0.720950564780669	Unchanged
A0A8C0T623(PDCD4)	-0.274777443837635	0.208321359420379	0.720950564780669	Unchanged
A0A8I3QBF7(TPP2)	-0.081139114862733	0.208476636998882	0.720950564780669	Unchanged
E2QWF5(FKBP4)	0.249149412163266	0.20861732409091	0.720950564780669	Unchanged
A0A8I3PXG7(SRGAP2)	-0.296547261655032	0.208647868233615	0.720950564780669	Unchanged
A0A8C0TI73(--)	1.13531009858857	0.20867068334716	0.720950564780669	Unchanged
A0A8P0NKS7(PIGQ)	1.01596919504274	0.208716158023569	0.720950564780669	Unchanged
A0A8C0MRZ2(--)	0.968436910796434	0.209049247540931	0.720950564780669	Unchanged
A0A8I3S6X4(DNAJC17)	-0.773327470102998	0.209189512565665	0.720950564780669	Unchanged
A0A8I3S001(RILPL1)	-0.193054560342034	0.209313548723529	0.720950564780669	Unchanged
A0A8I3PFW3(FLT1)	-0.920797489431166	0.209558086435155	0.720950564780669	Unchanged
A0A8I3MX40(EIF4EBP2)	-0.468588651663936	0.209610643954683	0.720950564780669	Unchanged
A0A8C0PU65(TPM3)	-0.248206879994132	0.209852705025418	0.720950564780669	Unchanged
A0A8P0TK22(GAB1)	0.308096675494131	0.209861680252459	0.720950564780669	Unchanged
A0A8I3PX00(STAT1)	-0.156368891046966	0.20991402881567	0.720950564780669	Unchanged
A0A8I3P2F4(PPIH)	1.9715668403314	0.209922518754607	0.720950564780669	Unchanged
A0A8C0PD34(--)	0.208375208552599	0.210209630865343	0.720950564780669	Unchanged
A0A8I3MZB9(PLA2G4A)	-0.246607503258133	0.210290235504467	0.720950564780669	Unchanged
A0A8C0SIE6(--)	-0.171322397983769	0.210628743732666	0.720950564780669	Unchanged
A0A8I3N6Z4(GATB)	-0.835674322203566	0.210629221037578	0.720950564780669	Unchanged
A0A8I3Q0D2(PSMG1)	0.312929044129667	0.210788566647121	0.720950564780669	Unchanged
A0A8I3PIU0(FAM162A)	-1.67323896951986	0.210947220857356	0.720950564780669	Unchanged
A0A8I3MH07(RABEP1)	0.945465035566802	0.210994224533886	0.720950564780669	Unchanged
A0A8I3RUF1(HDGF)	-2.37159944868283	0.211182357940876	0.720950564780669	Unchanged
A0A8C0TPY0(CNOT9)	0.208126148459165	0.211196256963756	0.720950564780669	Unchanged
A0A8P0TN58(ALDH5A1)	0.195100822865335	0.211715417919772	0.720950564780669	Unchanged
A0A8C0P6W8(EIF4E)	-0.144802492137732	0.211785386003599	0.720950564780669	Unchanged
A0A8I3MDE7(PTGR3)	0.330860860140636	0.21193586839219	0.720950564780669	Unchanged
A0A8P0NQW5(OGFR)	0.864579178482231	0.211945906046798	0.720950564780669	Unchanged
A0A8I3RUC5(NOL12)	-0.550220346944503	0.212468840237877	0.720950564780669	Unchanged
A0A8I3NBM4(MALSU1)	0.769418753644064	0.212507855908456	0.720950564780669	Unchanged
A0A8I3P0P2(SOX5)	0.77453979001567	0.212783793737598	0.720950564780669	Unchanged
A0A8I3NK47(HSPA8)	-0.251292224573127	0.21282484219144	0.720950564780669	Unchanged
A0A8P0SNI4(GTF3C5)	-0.457137604222666	0.212837577478552	0.720950564780669	Unchanged
A0A8I3PA25(SMARCD2)	0.3775155868063	0.212845889653536	0.720950564780669	Unchanged
A0A8I3PU21(PICK1)	1.16052232416723	0.212888729566509	0.720950564780669	Unchanged
A0A8C0NIQ4(SENP3)	-1.13840442314507	0.213018440321175	0.720950564780669	Unchanged
A0A8I3PG90(SPC24)	-0.295386086643667	0.21317576879188	0.720950564780669	Unchanged
A0A8C0PR27(PITRM1)	0.149853508512034	0.213228889377368	0.720950564780669	Unchanged
A0A8I3PN04(GIPC1)	0.133294176494733	0.213390919295505	0.720950564780669	Unchanged
A0A8P0PF64(GNL2)	-0.177360838844901	0.213430237019772	0.720950564780669	Unchanged
A0A8P0SA85(NHERF1)	0.155818282365136	0.213559229017739	0.720950564780669	Unchanged
A0A8I3NQW0(CAPG)	-0.264076312762136	0.213717191321614	0.720950564780669	Unchanged
A0A8C0Q5G9(LSM6)	4.06155410311087	0.213918779292962	0.720950564780669	Unchanged
A0A8P0TU25(SIL1)	0.210633863619535	0.214099354650315	0.720950564780669	Unchanged
A0A8C0SZZ4(DNM2)	-0.292818157487101	0.214300512810765	0.720950564780669	Unchanged
A0A8P0T854(TXNRD2)	1.3914372181572	0.214825896814674	0.720950564780669	Unchanged
A0A8P0NEL2(CCS)	0.612769598103835	0.214838136292763	0.720950564780669	Unchanged
A0A8I3MHQ7(SLC25A35)	0.659792040760699	0.214951390188321	0.720950564780669	Unchanged
A0A8I3P3D2(FDFT1)	-0.201439207048765	0.215014980520128	0.720950564780669	Unchanged
A0A8I3PSB1(GCC1)	0.258478582742836	0.2153581523652	0.720950564780669	Unchanged
A0A8C0SJR7(--)	0.271110232463233	0.215378161315729	0.720950564780669	Unchanged
A0A8I3MXU7(SMYD3)	0.992392986974203	0.215467266330182	0.720950564780669	Unchanged
A0A8C0PAF3(KATNAL1)	-0.810218715936198	0.215647509348049	0.720950564780669	Unchanged
A0A8C0T9Q5(--)	-0.442612088508767	0.215817652893843	0.720950564780669	Unchanged
A0A8I3PM68(KYAT1)	-0.415269649606369	0.215848967825037	0.720950564780669	Unchanged
A0A8C0RKC2(KPNA4)	-0.187821353856702	0.2158601660574	0.720950564780669	Unchanged
A0A8I3MF18(TBCB)	0.864168972808166	0.215912076994989	0.720950564780669	Unchanged
A0A8C0NMF4(SEPTIN6)	0.222575743534268	0.215940019700683	0.720950564780669	Unchanged
A0A8I3RYJ3(MSTO1)	-1.4074504356378	0.216080749591386	0.720950564780669	Unchanged
A0A8C0SKU9(--)	0.334849432697133	0.216232511921191	0.720950564780669	Unchanged
A0A8P0TS84(--)	1.97848161029407	0.216274908046048	0.720950564780669	Unchanged
A0A8C0N9N8(--)	0.356318107798266	0.216403252703085	0.720950564780669	Unchanged
A0A8P0T8L8(EIF2AK4)	0.854290159397834	0.216519228942419	0.720950564780669	Unchanged
A0A8C0M8M8(--)	-0.817487726883069	0.216551878835588	0.720950564780669	Unchanged
A0A8P0TKP9(BDH1)	0.951237054874799	0.216614059846077	0.720950564780669	Unchanged
A0A8I3NHW9(WDTC1)	0.674990652978998	0.216663682388007	0.720950564780669	Unchanged
A0A8I3MMA7(IGF1R)	0.355291280708201	0.216730925447074	0.720950564780669	Unchanged
A0A8I3PPQ2(LOC608697)	0.528153104080399	0.216858950713235	0.720950564780669	Unchanged
A0A8I3S7C0(NDUFB3)	-1.68410242630997	0.216913748040648	0.720950564780669	Unchanged
A0A8C0SED8(CDYL)	-0.155714467882067	0.216947842179495	0.720950564780669	Unchanged
A0A8I3MK52(IDI1)	-0.5715665429199	0.217087274275676	0.720950564780669	Unchanged
A0A8C0T5U5(DPF2)	0.440539832312297	0.217153617089862	0.720950564780669	Unchanged
A0A8P0TRC7(UQCRH)	-0.975180872645499	0.217171560300713	0.720950564780669	Unchanged
A0A8C0M795(--)	1.37625584007687	0.217220495003924	0.720950564780669	Unchanged
A0A8I3NHS3(WDR43)	-0.3417178655782	0.217253112864532	0.720950564780669	Unchanged
A0A8C0SA86(--)	0.2590289064952	0.217565774474819	0.720950564780669	Unchanged
A0A8C0SCB1(LOC480914)	-1.8442462981019	0.217654995692572	0.720950564780669	Unchanged
A0A8C0QHV0(MUL1)	0.953361129582635	0.217800608712497	0.720950564780669	Unchanged
A0A8I3S2L7(RIPK1)	-0.0614211681416315	0.218075006523387	0.720950564780669	Unchanged
A0A8I3PRA9(KPNA2)	-0.347627871953733	0.218172424849833	0.720950564780669	Unchanged
A0A8C0Q608(ARL6IP1)	0.341404077953033	0.218684167719549	0.720950564780669	Unchanged
A0A8P0P3E5(PATJ)	0.207186427874866	0.218735403992683	0.720950564780669	Unchanged
A0A8C0NE16(ARHGAP20)	-0.537313366916333	0.2187719138976	0.720950564780669	Unchanged
A0A8C0QL93(--)	1.38565325792696	0.218851214682424	0.720950564780669	Unchanged
A0A8I3S5E5(PLEKHA1)	0.790873231032034	0.218899569802301	0.720950564780669	Unchanged
A0A8C0P0U6(TSC22D4)	-0.997007190727601	0.219501154931119	0.720950564780669	Unchanged
A0A8P0TQW3(UBA1)	0.0817357695541006	0.219696960626222	0.720950564780669	Unchanged
A0A8I3S201(CMPK1)	-0.164487320575297	0.219861479100434	0.720950564780669	Unchanged
A0A8C0Z3Z6(--)	-0.155879456843898	0.219928233033245	0.720950564780669	Unchanged
A0A8C0TQT4(BRK1)	-1.2285986985318	0.219932721219793	0.720950564780669	Unchanged
A0A8I3S1J6(MRPL10)	0.488896436633897	0.220118146087707	0.720950564780669	Unchanged
A0A8C0QA04(LMCD1)	0.560048455814965	0.220176537601745	0.720950564780669	Unchanged
A0A8I3Q0C9(AZI2)	1.16783712965773	0.220434915601392	0.720950564780669	Unchanged
A0A8C0SJ08(RBL1)	0.851870083398868	0.220453005134567	0.720950564780669	Unchanged
A0A8I3S787(CLK3)	1.0859559637208	0.220480527290762	0.720950564780669	Unchanged
A0A8P0P9B4(PQBP1)	0.433825016086836	0.22048663227468	0.720950564780669	Unchanged
A0A8I3RWC7(CAMK2G)	-0.211961603063003	0.220647174280905	0.720950564780669	Unchanged
A0A8C0Q3C5(DVL2)	1.2041391491639	0.220854767393766	0.720950564780669	Unchanged
A0A8P0NH23(MPC2)	1.9327418674976	0.220899059174594	0.720950564780669	Unchanged
A0A8I3P465(QTRT2)	-0.512880981251765	0.220975243868008	0.720950564780669	Unchanged
A0A8I3N0D6(KLC3)	0.640255107992964	0.221015972437631	0.720950564780669	Unchanged
A0A8I3N5I3(RPLP2)	-0.155028517741002	0.22103221662692	0.720950564780669	Unchanged
A0A8C0NWW9(--)	-0.270953617762633	0.221226309820456	0.720950564780669	Unchanged
A0A8C0QNK0(RAB3A)	-0.252989086112034	0.221352334567221	0.720950564780669	Unchanged
A0A8C0TKV7(IGF2R)	0.297589714197901	0.221418038709434	0.720950564780669	Unchanged
A0A8P0TQ47(GNA11)	-0.251122874499	0.22150148328334	0.720950564780669	Unchanged
A0A8C0PYT5(S100A6)	-1.2144773826402	0.22171304006908	0.720950564780669	Unchanged
A0A8C0MIK8(TMCO4)	-0.608111589562998	0.221798706634656	0.720950564780669	Unchanged
A0A8C0Q5W3(--)	-1.00583916106407	0.221849173919767	0.720950564780669	Unchanged
A0A8I3NFI4(SQLE)	-0.288567527022433	0.222035935123977	0.720950564780669	Unchanged
A0A8P0PDY0(PRRC2B)	-0.565175837884464	0.222126109964266	0.720950564780669	Unchanged
A0A8P0PJC0(NAA25)	-0.210695056771769	0.222153869477504	0.720950564780669	Unchanged
A0A8I3P777(ZC3H11A)	-0.168347359814533	0.222386989872744	0.720950564780669	Unchanged
A0A8I3MWZ5(KIF5C)	-1.22728985243753	0.222942254106618	0.720950564780669	Unchanged
A0A8C0RAM5(--)	0.166508051981999	0.223063030459171	0.720950564780669	Unchanged
A0A8C0LXV5(POLD1)	0.2454633647707	0.223124125604512	0.720950564780669	Unchanged
A0A8I3PEJ9(RRAS)	-0.143310598658068	0.223186055418882	0.720950564780669	Unchanged
A0A8I3RZ30(JUNB)	-0.768744622361101	0.223232581732952	0.720950564780669	Unchanged
A0A8I3P2C8(FOSL1)	0.667347641183866	0.223363742440789	0.720950564780669	Unchanged
A0A8P0T343(CCDC91)	0.416162060506398	0.223421917725203	0.720950564780669	Unchanged
A0A8C0PNA6(CTDP1)	-0.386289552952302	0.223597647227606	0.720950564780669	Unchanged
A0A8I3NX26(MOB3B)	0.912454957720499	0.223725743730193	0.720950564780669	Unchanged
A0A8I3PJR7(PUDP)	-0.240864185719431	0.22396358747224	0.720950564780669	Unchanged
A0A8C0QK32(RNASEH2B)	0.946995470168702	0.223982155547547	0.720950564780669	Unchanged
A0A8C0PXT2(DDX21)	0.257218440006366	0.223998488639159	0.720950564780669	Unchanged
A0A8C0S8X9(--)	1.39563078967073	0.224059546399854	0.720950564780669	Unchanged
A0A8C0TFI9(GATAD2A)	0.253425611914565	0.224102305150298	0.720950564780669	Unchanged
A0A8P0TCL1(AFG2B)	-0.231805020421501	0.224170096376996	0.720950564780669	Unchanged
A0A8P0NKB9(NOXA1)	0.272036515833268	0.224194622288832	0.720950564780669	Unchanged
A0A8I3PVE3(FHL1)	0.945524372259801	0.224223500935736	0.720950564780669	Unchanged
A0A8C0TAJ4(WIZ)	1.28415242383086	0.224430829725729	0.720950564780669	Unchanged
A0A8C0Q6B9(TM9SF1)	-2.6877392915063	0.224474992467095	0.720950564780669	Unchanged
A0A8I3Q2L8(ARPP19)	-1.4520623306814	0.224573591690564	0.720950564780669	Unchanged
A0A8P0PBL3(EYA3)	0.351409447585734	0.224798927277	0.720950564780669	Unchanged
A0A8C0MEP1(AKT1)	0.178037307393367	0.224988824309688	0.720950564780669	Unchanged
A0A8P0PNB5(MTCL1)	0.151491321669702	0.225066893647782	0.720950564780669	Unchanged
A0A8I3S7A3(BBLN)	-0.95235019199697	0.225117286113904	0.720950564780669	Unchanged
A0A8I3P2H8(--)	1.1625238432105	0.225240932426081	0.720950564780669	Unchanged
A0A8I3MF75(MAEA)	0.796256465952833	0.225248561266848	0.720950564780669	Unchanged
A0A8C0YW86(--)	1.0612321593311	0.225564298265972	0.720950564780669	Unchanged
A0A8I3QSX2(UBE2F)	-0.927863477076734	0.225568129006356	0.720950564780669	Unchanged
A0A8I3SBA1(DGCR8)	0.726724617033668	0.225628344804609	0.720950564780669	Unchanged
A0A8C0MTS0(--)	-0.854357081001034	0.225660792005462	0.720950564780669	Unchanged
A0A8C0SNV6(--)	0.989617997731504	0.225667838487596	0.720950564780669	Unchanged
A0A8P0PQK1(GRIP1)	0.718777870491202	0.22593396969947	0.720950564780669	Unchanged
A0A8I3PVT5(HSPE1)	0.304728129231066	0.225968353806893	0.720950564780669	Unchanged
A0A8P0T7T3(LOC475707)	-0.971824975910334	0.22599599087406	0.720950564780669	Unchanged
A0A8P0NKG1(METTL16)	1.4253583422609	0.226085358084728	0.720950564780669	Unchanged
A0A8I3N7M2(FAM126A)	0.897519674368965	0.226108688621566	0.720950564780669	Unchanged
A0A8I3RVG9(ARL1)	-0.203892903647098	0.226230826845682	0.720950564780669	Unchanged
A0A8C0NJH9(EXOC8)	-0.120679528021334	0.226542718637523	0.720950564780669	Unchanged
P51147(RAB5C)	1.14643670286347	0.226605326089847	0.720950564780669	Unchanged
A0A8I3NV30(RNF5)	-0.429002096007032	0.22660855343809	0.720950564780669	Unchanged
A0A8C0PY69(--)	-0.172268833232636	0.226641439142564	0.720950564780669	Unchanged
A0A8I3MU76(ESD)	0.191433507241502	0.226669708028705	0.720950564780669	Unchanged
A0A8C0M0X1(BRCA1)	0.5765766855999	0.226695120003174	0.720950564780669	Unchanged
A0A8I3RPU8(CYTH2)	-0.705510623692799	0.226734483175013	0.720950564780669	Unchanged
A0A8I3SCB1(ITGB6)	0.377651540081665	0.226760130833917	0.720950564780669	Unchanged
A0A8I3N0P1(PSMA6)	-0.275875775869466	0.226820168885579	0.720950564780669	Unchanged
A0A8P0P2W6(GOLGA1)	0.480439392200569	0.226831025062105	0.720950564780669	Unchanged
A0A8C0RU90(--)	0.434274335239699	0.226942127526329	0.720950564780669	Unchanged
A0A8C0PCI3(--)	0.293883633543835	0.226946062831965	0.720950564780669	Unchanged
A0A8P0SM92(LLGL1)	-0.249533246490799	0.227058301279035	0.720950564780669	Unchanged
A0A8C0PIF4(--)	0.237821608671766	0.227087090956129	0.720950564780669	Unchanged
A0A8C0P3R9(FLNB)	-0.0293271151778356	0.227338448233338	0.720950564780669	Unchanged
A0A8I3NNR1(LLPH)	0.603655742083966	0.227421004610218	0.720950564780669	Unchanged
A0A8P0SHQ6(HMGCL)	0.33783214318067	0.227574939167582	0.720950564780669	Unchanged
A0A8C0M4K6(CBX1)	0.890866133955534	0.227629481941349	0.720950564780669	Unchanged
A0A8C0S7Q6(VPS50)	0.329030164819098	0.22766359348559	0.720950564780669	Unchanged
A0A8C0MCH4(LOC612207)	0.556907024284666	0.22773297730491	0.720950564780669	Unchanged
A0A8I3NC88(LEPROTL1)	0.608565247472601	0.227759565589887	0.720950564780669	Unchanged
A0A8C0YUK2(MPP5)	-1.02915500023693	0.227866480964732	0.720950564780669	Unchanged
A0A8C0SK32(PPOX)	0.368033016066999	0.227937624496348	0.720950564780669	Unchanged
A0A8I3N2V0(FOXO3)	-1.01285433140754	0.227953112992939	0.720950564780669	Unchanged
A0A8C0RP34(TNPO2)	-0.239743525649168	0.228021524392645	0.720950564780669	Unchanged
A0A8C0TT37(--)	0.831393148859863	0.228173014085776	0.720950564780669	Unchanged
A0A8P0S6H7(NEMP1)	0.844114834422701	0.228443968549874	0.720950564780669	Unchanged
A0A8C0TP28(VPS37B)	1.14328275509776	0.228513453605447	0.720950564780669	Unchanged
A0A8P0TJM1(NIT2)	0.236159768716334	0.22856987795369	0.720950564780669	Unchanged
A0A8C0PZF2(IPO4)	-0.1454265963709	0.228594571043567	0.720950564780669	Unchanged
A0A8I3PBD8(PFKL)	0.415403554144099	0.228608977812186	0.720950564780669	Unchanged
A0A8I3NH32(VAMP8)	-0.703284991331333	0.228709332874149	0.720950564780669	Unchanged
Q8HZM5(GLUL)	-1.4611995554653	0.229212265510302	0.720950564780669	Unchanged
A0A8I3P1I2(LOC478184)	-0.844326186615998	0.229213166444472	0.720950564780669	Unchanged
A0A8I3P5Y3(COPS4)	0.162973008076531	0.229225128414021	0.720950564780669	Unchanged
A0A8I3NPE4(OSBPL1A)	0.750172603085435	0.229244923946072	0.720950564780669	Unchanged
A0A8C0TL14(ZDHHC20)	-1.29575327272467	0.22947375750309	0.720950564780669	Unchanged
A0A8C0MJL2(DHX29)	0.131561575260999	0.229474508390017	0.720950564780669	Unchanged
A0A8P0TBU6(TANC1)	-0.825201483132865	0.229555318932084	0.720950564780669	Unchanged
A0A8C0S4W9(ORC3)	1.2901183651329	0.229721628560053	0.720950564780669	Unchanged
[truncated: 4,293 more rows]
