# Supplementary material for: Production, Passaging Stability, and Histological Analysis of Madin–Darby Canine Kidney Cells Cultured in a Low-Serum Medium
Source: Vaccines (Basel). 2024 Aug 30;12(9):991. doi: 10.3390/vaccines12090991 (PMC11435615; doi:10.3390/vaccines12090991)
Supplement: Supplementary file 1 [file vaccines-12-00991-s001.zip › Supplementary File S3/proteome/3.Difference/compare/3-uninfected_vs_5-uninfected/3-uninfected_vs_5-uninfected_diff.txt]

#Accession	log2FoldChange	Pvalue	Padjust	Difference
A0A8I3PSJ2(HPCAL1)	3.6700778264041	9.87882501639914e-07	0.00621575670031834	Up
A0A8C0QI36(PCM1)	4.24940345731583	2.3305874462636e-06	0.0073320281059453	Up
A0A8I3S8Q6(IL1RAP)	-2.40295374546103	1.32377247776954e-05	0.0241476891935851	Down
A0A8I3P3N6(CA2)	2.65298848935137	1.53513599450637e-05	0.0241476891935851	Up
A0A8P0NKF6(SMYD4)	-3.0818234636081	3.02117154460537e-05	0.038018422717314	Down
