# Supplementary material for: Production, Passaging Stability, and Histological Analysis of Madin–Darby Canine Kidney Cells Cultured in a Low-Serum Medium
Source: Vaccines (Basel). 2024 Aug 30;12(9):991. doi: 10.3390/vaccines12090991 (PMC11435615; doi:10.3390/vaccines12090991)
Supplement: Supplementary file 1 [file vaccines-12-00991-s001.zip › Supplementary File S3/proteome/3.Difference/compare/3-uninfected_vs_5-uninfected/3-uninfected_vs_5-uninfected_diff_quant.txt]

#Accession	3-4-uninfected	3-5-uninfected	3-6-uninfected	5-4-uninfected	5-5-uninfected	5-6-uninfected
A0A8I3PSJ2(HPCAL1)	26.4982924106327	26.4161900964228	26.3444008928895	22.7883751951817	22.8268769894925	22.6333977360585
A0A8C0QI36(PCM1)	26.8113968418725	26.4523365203378	26.6177889343469	22.3380065166768	22.4163535343733	22.3789518735596
A0A8I3S8Q6(IL1RAP)	22.4906290349378	22.4700776891292	22.7428042285679	24.9238838211854	24.9604470898584	25.0280412779742
A0A8I3P3N6(CA2)	25.5198634507455	25.2779936549098	25.2524864240576	22.7467205014052	22.7740005475294	22.5706570127242
A0A8P0NKF6(SMYD4)	23.1400330196555	23.4990556661009	23.2580346116443	26.4349014016809	26.1843096821522	26.5233826043919
