# Supplementary material for: Production, Passaging Stability, and Histological Analysis of Madin–Darby Canine Kidney Cells Cultured in a Low-Serum Medium
Source: Vaccines (Basel). 2024 Aug 30;12(9):991. doi: 10.3390/vaccines12090991 (PMC11435615; doi:10.3390/vaccines12090991)
Supplement: Supplementary file 1 [file vaccines-12-00991-s001.zip › Supplementary File S3/proteome/3.Difference/compare/3-uninfected_vs_5-uninfected/3-uninfected_vs_5-uninfected_quant.txt]

#Accession	3-4-uninfected	3-5-uninfected	3-6-uninfected	5-4-uninfected	5-5-uninfected	5-6-uninfected
A0A2Z2GZ52(COX3)	23.2361993546544	20.9774000854558	23.4637528507338	23.1153270341181	22.2010626600185	22.3667437498844
A0A3G6V761(N1ICD)	22.5268096373426	22.6043203677487	22.9306226490419	22.8051146888341	22.6110150323001	22.3720640925795
A0A5F4D4Q9(LOC478509)	29.4575591076531	29.7771213447763	29.6585700339396	29.6465867523882	29.7601652458588	29.4575199693912
A0A5F4DDK2(SUDS3)	23.6008221558453	24.2877828219235	24.0433510897699	24.1001303816205	23.944405376838	22.9510569989155
A0A5K1UTD0(WDR1)	30.3306328245435	30.4823153547074	30.579836260992	30.6961084679009	30.7639839346803	30.4859655605
A0A6H0DTW1(ND3)	23.0329300837113	23.0911660665613	22.2563849526449	23.2916524314317	23.0470303707421	25.6022389797968
A0A6S4Q1S4(DLA88)	27.3600962440652	27.3870601899526	27.3655295004454	26.1791923255204	26.387734035485	26.5477645069526
A0A6S4Q8S4(DLA88)	22.8247377137405	22.2057736359289	23.6979248994539	23.7824640898539	23.0297522852544	23.5388363593743
A0A6S4Q328(DLA88)	23.8589259378943	23.4528915650109	22.5557733712138	23.8279589285471	23.2666970510374	21.8489076870958
A0A7G3MIA6(ENOPH1)	23.3055075314337	24.6367170975772	25.5214518765028	25.2601896469987	22.0704541709695	25.077205269847
A0A8C0LQD0(--)	23.9581692171551	22.8530962130249	21.6906510992107	22.8753193177429	24.201499379424	22.3922693995927
A0A8C0LQH6(DHX58)	22.342460564419	23.7058535772051	23.1171900768966	23.5773175327132	22.7957462248059	22.2527009940626
A0A8C0LSU9(LGMN)	26.4434477004003	26.7390522976888	27.0020652366034	23.1635336859917	26.3152555839098	26.7175113887164
A0A8C0LSW6(ARL15)	25.1226968933402	25.5495134867448	25.8882293167491	25.4379991387778	25.6413554597245	25.7554707494028
A0A8C0LSZ1(CARNMT1)	23.776054657082	23.2933369287433	23.0981394162275	22.7867609772833	23.2511142513625	23.6219856648566
A0A8C0LTL7(--)	22.9355845333939	23.8706433544407	25.2561631842659	24.9820702667709	25.3496572956386	21.3516210596478
A0A8C0LTV9(--)	23.0713400174078	25.2767520165118	25.1955043778995	25.1854066017332	25.4195050475028	24.6140295028693
A0A8C0LTW8(C3H15orf40)	23.5722341464944	22.0340486473737	23.0458149113624	23.4483441855699	23.3160084791479	26.3603474606618
A0A8C0LU58(--)	23.6707163300028	23.6170860711876	23.1998773622562	23.2878243101669	25.6203923450405	21.2193094101085
A0A8C0LUS7(PSMC1)	30.6921222022999	30.9098500166692	31.1081157481726	30.8167310772338	31.0439429122564	31.0466772628817
A0A8C0LV47(FBXW11)	23.0948374791228	24.3561547955753	24.3169996065177	22.6559715442632	24.557832469261	24.7032429032325
A0A8C0LV92(RPL11)	23.3876868256856	23.8894704229104	21.1364267638144	23.7708366347266	23.1194962735669	26.604842305934
A0A8C0LVP7(KIN)	24.2569549839839	23.9439584591303	24.2301535753513	24.0745537435706	24.1750091648677	23.9176153715503
A0A8C0LVQ6(--)	24.5134620811266	22.4809420250235	24.0485986223344	24.1082902622052	23.6561097071987	21.918151224157
A0A8C0LW07(GOT2)	31.8924393331203	32.1214857640383	32.352370950956	31.9563965755225	31.9592672672313	31.9603034628091
A0A8C0LWA6(STAT5B)	25.4873847243858	25.9484882577321	26.6925878345647	25.6904047159257	25.5165911810864	25.1398517077367
A0A8C0LWB7(MRPL27)	25.223614061817	22.788971074522	22.6810544980964	25.116364586613	22.0627671838571	23.3262896795604
A0A8C0LWB9(CNOT3)	25.6991174389267	25.9924590085788	25.9286802899993	25.4461958422036	25.9571068252328	25.9972485792868
A0A8C0LWM8(DARS2)	22.4708736807024	22.6251898624959	21.3313661268268	22.6415649382356	23.3403890738284	22.4909774971173
A0A8C0LWT7(SLC39A11)	24.5840164831676	21.9532728442323	22.5683401685392	22.2578861763771	23.2914764251251	22.6389166568074
A0A8C0LWU2(COTL1)	27.6857880024593	27.5161553192838	28.1966678568389	28.4149409922861	28.4504577294216	28.2434530882888
A0A8C0LX14(BNIP1)	26.5205379960756	26.3920818036869	26.285227085796	26.5377590737755	26.412722174762	26.2375390903086
A0A8C0LX52(MOCS2)	23.0661832974959	23.8833031940108	23.5207912253029	22.6368246060549	22.2621736059547	24.4656924414236
A0A8C0LX68(--)	31.1426051061356	31.3968798782014	31.1387049397569	31.0993003104274	31.4517452401965	31.1289081443423
A0A8C0LX80(ATP2C2)	23.1724587569371	24.6289175871318	23.3248474683404	24.6251670351742	22.6541707087061	24.1873714059269
A0A8C0LXA4(--)	26.1062745860305	26.0546139224361	25.8975144267829	25.0681291149102	23.0383845103171	25.4460064831535
A0A8C0LXK3(RAI14)	23.0035596975225	23.164423528378	22.9410232409345	23.2222603352299	23.2844856381676	23.3238611425152
A0A8C0LXV5(POLD1)	25.3011048478536	25.6142823091193	25.3289950673325	25.1143005880733	24.9627872999349	25.4309042419851
A0A8C0LY33(--)	26.9705972650947	26.8484034544725	26.7940199606498	26.4130289782684	26.9641102665942	26.7969925476373
A0A8C0LYB2(ZMIZ1)	22.5796617811951	23.9785916156493	23.9809700033321	23.88969577048	22.8210158893483	22.899321711485
A0A8C0LYF7(--)	27.2834795304273	27.3204469081362	27.4953368477762	27.7038501481277	27.6469128646831	27.1115771521181
A0A8C0LYM6(ARPC5)	29.6164223641653	29.0965006298409	29.0192435560114	29.523371386694	29.0874999080937	28.9635040574652
A0A8C0LYN2(BLVRB)	29.0578858627472	29.1388757927696	29.2208958631361	29.1403394177717	29.1180047478015	29.3660300017655
A0A8C0LYR3(VAMP4)	23.8130662891957	24.059166381718	23.3761552865824	23.0842146697699	22.6451670891788	24.5956531344793
A0A8C0LYS1(DHX8)	24.6819606904695	24.9554005294913	24.9427063525132	22.8621250827126	24.8043973288591	25.1881641266412
A0A8C0LYW2(SRP68)	28.6990578506515	28.7575131591877	28.8845427252638	28.4848138613642	28.5417075530297	28.6725635689342
A0A8C0LYW5(--)	26.1078514438731	26.4573399197097	26.7930277356857	26.4602023952914	26.6738443168644	26.1590016073612
A0A8C0LYY5(SRSF10)	28.0676881636658	27.9778195095995	28.1113781596983	27.6761333476956	28.1632697683532	27.5783792566064
A0A8C0LZ78(HIGD2A)	22.0343233141598	23.3093547645778	22.6714141165395	22.0754778971064	23.0908270624173	23.4786116324224
A0A8C0LZG6(EXOC7)	27.9287480502618	27.853350012593	27.8148839046252	28.0910362985909	27.6545809657165	27.998680203577
A0A8C0LZH0(REXO4)	24.5563128583985	24.4644465369108	24.7391810924968	23.8575679878804	23.7378926267142	23.8391322655738
A0A8C0LZN7(RAMAC)	26.1053955882355	26.075002806109	25.7878073292213	25.8893439049578	25.8553595444985	25.9206848640602
A0A8C0LZX1(PHB1)	31.1626697204965	31.3781349783902	31.2041400388519	31.2307765877115	31.0460266969251	31.2550737496011
A0A8C0M0J6(LMBRD2)	24.523367647442	24.625390026023	23.4365883144951	23.3975756617696	23.1191941541314	22.9279274907328
A0A8C0M0M0(--)	23.0262888818945	23.2686694716441	23.3343440357875	23.3207075476991	22.1622033412095	26.0965157099353
A0A8C0M0R6(COG1)	23.3201874326462	24.607924932207	23.4000861879332	22.5974892235864	21.5780999193133	23.2558058322966
A0A8C0M0X1(BRCA1)	22.2644353737543	22.9442240729522	22.3211905779407	21.8118045136766	22.5740716175198	21.4142438366511
A0A8C0M0Z5(KIF22)	25.4061668498598	26.0408873351033	25.9288158073418	25.8037817132999	25.6210913861726	25.6837819371893
A0A8C0M1A6(GINS3)	25.3448579964601	25.6575823181843	25.7088041552182	25.9128275867142	25.9554670463411	26.0445813910985
A0A8C0M1E4(--)	27.8612412309035	27.8521000756021	28.3469723313945	27.7591970846592	28.4420162786757	27.5673229606019
A0A8C0M1Q5(--)	25.2131555533041	25.0690720930741	25.0271554773219	25.1574604310145	24.9376421365861	24.6945019992015
A0A8C0M2N8(PIK3R1)	23.9452713471736	22.4553985902724	23.1217725268716	22.6003469792572	23.0127070818731	23.2452787954751
A0A8C0M2R0(--)	22.9180980176907	24.0664754281142	22.6691086988034	22.1276404833016	22.9907644199796	21.4196758985681
A0A8C0M2R3(UBA2)	29.9692527855519	29.9448912427496	29.8485974643882	30.1362619706847	29.9801916687112	29.8783871392886
A0A8C0M2V0(SNRPA1)	29.1611564920648	29.6130354043763	29.4900466831104	29.0785953727721	29.4554441206527	29.0721427470341
A0A8C0M3J0(THOC3)	26.1230522612618	26.0181612879865	26.4968763241969	26.0292215001204	25.9477305631397	25.9498911702947
A0A8C0M3P6(SFXN1)	29.1298662641843	29.1410706738272	28.8530525067579	29.1480476861317	28.978856104867	29.3840363393705
A0A8C0M3Q5(--)	29.2995292789657	29.3234995041672	29.2166701954067	29.4181220619487	29.3793130514367	29.2540826400536
A0A8C0M3S5(AKR1E2)	26.3537006316553	25.2440522329946	26.462669261865	25.9877185304323	25.7302671659681	25.6328958267371
A0A8C0M3X8(TAF9)	25.7476050131339	25.7852648711232	26.1055954074935	26.1086491961348	25.9368113432507	25.4018451141272
A0A8C0M4J7(CORO7)	27.139071028583	27.3151000736022	27.063425529933	26.9420127544932	27.0548622918343	26.9779286599715
A0A8C0M4K6(CBX1)	23.6744212329019	22.8437200434679	23.0435188345849	21.5545328301733	23.4248316116103	21.9096972673045
A0A8C0M4S1(NCAPD3)	24.5165310700453	24.5013026824308	24.8905040194005	25.5960229651056	24.9164313040871	25.4272317569698
A0A8C0M4V5(RPRD1B)	27.0397793626505	27.4594364966824	27.2591661215015	27.2842741362041	27.2587169776229	27.1446241716333
A0A8C0M4W9(--)	30.1749806016453	30.3692166223939	30.4489426963373	30.4693693671152	30.6025788106026	30.7084128017263
A0A8C0M5A3(ADGRG1)	22.0334943037191	22.2596353164703	23.4801474336196	23.8892574785804	22.1523243396268	23.7119836641859
A0A8C0M5I1(TUBB6)	23.0529601233408	23.0181640304283	23.7877255692068	21.9084323564011	22.8974219845031	21.6713445495353
A0A8C0M5J7(TBC1D2)	26.4655367621882	26.5389876615755	26.6562188410571	26.8799358009089	27.4019427397404	27.0281256115827
A0A8C0M5N2(--)	30.7065203107406	30.9815532156609	30.653949204488	30.9313572215628	30.7623214330087	30.7736831589927
A0A8C0M5U2(RBPJ)	23.2823608159314	22.6814317249227	21.6510318487589	22.7558431878236	23.2087643496416	22.0607687990083
A0A8C0M5Y6(PFDN1)	22.3427978744153	22.5801210403892	23.4584938582582	24.0100093284742	22.0296467939303	27.5984671517648
A0A8C0M6B8(CAPN2)	30.991588923832	31.0460917667238	30.6650076522236	31.1313635870947	30.8964147973082	31.0571757638246
A0A8C0M6F0(--)	28.4757216201544	28.021575099228	28.1634617309695	28.0898752976382	28.1401931220721	28.1058950844981
A0A8C0M6I5(ELP2)	25.9321770779463	25.5311839179458	25.8817103337782	25.7282441869362	25.503154373794	25.5029420052974
A0A8C0M6L6(TTLL12)	30.4538558431675	30.2432033712058	30.4323108805702	30.364423611205	30.6897084851658	30.7361836351491
A0A8C0M6M5(NFRKB)	23.8126458119488	24.1352395823591	23.7909418393632	24.1467812042418	23.8556684549649	23.8947652252646
A0A8C0M6R4(--)	23.8465513249905	24.7535646381644	22.9192989405542	25.8580899212682	22.6169124067759	21.8877234857809
A0A8C0M6T9(--)	23.4180150060598	23.2487109394289	22.8163019772257	23.7784623081739	22.2866694300689	22.185598113668
A0A8C0M6U0(--)	26.9985188132488	25.0144840051813	26.1912365190731	26.8733791492819	26.072388117244	27.0241143108677
A0A8C0M7P7(MAPK1IP1L)	23.1748194970449	23.6134989095675	22.8703065615373	22.8539712337255	21.1722442157374	27.5370480873858
A0A8C0M7R9(--)	26.6003117584121	26.8989677682488	26.7567181719844	26.8878575959081	27.3215655098999	26.9701583891187
A0A8C0M7W2(TMED9)	29.1380457456802	28.6282231880042	27.9338210210556	28.5272736178121	28.5237639542322	28.3625646428118
A0A8C0M8C0(--)	23.3556012064293	21.8381659385819	23.1686310694787	22.797953292331	22.8805431236039	22.9469751996461
A0A8C0M8C9(ETFDH)	27.9819070074915	27.5718135055465	27.9508812949756	27.3476482646618	27.4430049813014	27.4077882200472
A0A8C0M8E8(--)	23.2017829129156	23.3106676883154	23.1012441021606	23.4502992860627	23.7577338993387	26.4381578179364
A0A8C0M8I3(--)	26.8340039832832	27.1355527351802	27.195635785423	26.6222650133019	27.0328614568713	26.4413435736511
A0A8C0M8M8(--)	23.6814895465337	22.0436757606377	23.2274066990854	24.3149436744898	23.687947903055	23.4021436093612
A0A8C0M8W1(--)	26.2231721273547	26.1667977981745	26.3810969299432	26.2408539154333	26.1884282701138	26.1209978151339
A0A8C0M8Z4(MTA1)	26.7188181777921	27.0990870730594	27.1354548822252	27.3146680125523	27.0254878534323	26.9536034143069
A0A8C0M9D9(--)	23.3581412161593	23.5571122368333	24.1818934771496	23.5984962349708	22.9845252749314	23.2870077665729
A0A8C0M9E2(AEBP1)	30.096978089644	29.7095635384882	29.7496553844039	30.1454018524235	30.0505096420477	29.9089916102332
A0A8C0M9I8(RBM27)	27.0859816544991	27.3043465863862	27.8820369834743	27.4335649393796	27.1730274405988	27.4060857334987
A0A8C0M9N1(--)	24.256666572702	23.7245427989696	23.1154332034802	22.9865308980824	20.6572420425447	22.0660059435698
A0A8C0M9N5(TRAPPC4)	25.8873695669107	26.0599444642609	25.547073148912	25.9021461714189	26.1331828285259	25.7901712817813
A0A8C0M9Q2(SPCS1)	25.5867200097093	22.9577899271257	25.5768667332728	26.3471920444451	23.0946199852921	23.2725363005363
A0A8C0M9Y5(MTMR10)	25.0505511578544	24.7618746060089	25.0077855909412	25.0398002756691	24.5158095421279	25.3672638298138
A0A8C0M021(FOXRED1)	22.9615694048028	22.8846308130753	23.327498765039	22.2660210228644	24.071119921723	24.1256556214405
A0A8C0M022(PRCC)	24.7659258425954	24.1231462093681	24.8665096080275	23.6609796012675	23.0775893472966	22.7829296671016
A0A8C0M104(--)	23.8166392763562	22.5154791210579	22.751920095475	23.946460097005	23.7831427820547	22.3808393948569
A0A8C0M123(--)	23.3308804191542	23.447866410461	23.896345043242	23.0118464238881	22.0311513169665	22.1146984679597
A0A8C0M248(MYH14)	31.4315638991202	31.3583050584986	31.325602464692	30.9016744599364	30.8917153430209	30.8252493077151
A0A8C0M295(WDR70)	25.2831262317746	25.3096986602709	24.9503362542252	24.7969925476373	24.7512367528206	24.4047710126373
A0A8C0M311(RABGAP1L)	24.4462589563642	23.6993292884192	24.0586239950506	24.05042660685	23.355146740306	21.0905716925853
A0A8C0M421(--)	26.0532471259124	26.0072937181229	26.0699734958156	25.6914966881882	26.1370001834492	26.1626745218698
A0A8C0M446(GPSM1)	25.2996384458563	25.8240810291033	25.7788639952772	25.2671018464781	25.5355805704313	25.846826529525
A0A8C0M482(CRIP2)	30.2924156535038	30.3098634252361	30.1123479886012	30.1633897479816	29.9814171187747	30.0022262307123
A0A8C0M536(--)	33.3552097644	33.4854378125202	33.4406012556307	33.2973442046504	33.4015918668993	33.260103258981
A0A8C0M603(TCOF1)	26.3297478968301	26.5156140662008	26.0175242802753	26.0039316646436	25.7046154406065	26.588779817768
A0A8C0M630(--)	24.6694572402195	23.5695409867593	22.7034296410171	22.3465160658483	22.1498145626217	22.5344785851178
A0A8C0M715(--)	23.2557880336964	23.7338657640185	24.1342213659955	22.1661224542599	23.5177356950324	22.5517499762034
A0A8C0M723(--)	28.2123393394548	28.1770262019338	28.2277965222153	28.4278231793855	28.4851210710416	28.3836862331528
A0A8C0M746(SRSF2)	30.6794258694201	30.9321320120343	31.0453758374713	30.7308501908461	31.0335442402734	30.9287480502618
A0A8C0M795(--)	23.3225071906845	23.1634328269196	23.1862665568464	21.743179581812	23.5243519144261	20.2759075579818
A0A8C0M889(--)	23.0039299779716	23.3475275135064	22.7476719790481	26.3645947664913	23.4225665916292	21.7246494814107
A0A8C0M958(ENAH)	27.3621883802839	27.1112786531948	26.3919671253018	27.1556667416355	26.7177728412436	27.1391686365828
A0A8C0M963(CEBPZOS)	21.8551487358834	22.5929022777809	23.7894043564199	22.5190254562761	20.6195321414943	22.1363353199788
A0A8C0MA58(--)	25.2582497196114	24.8632043551298	23.3789122300745	25.2101852868389	25.578134479436	22.1853135791803
A0A8C0MA89(PAIP2)	21.930008005276	23.8679651323769	24.6872120482241	22.6032770607471	22.7447915860866	24.584227144839
A0A8C0MAE3(CDK20)	23.1473713969699	22.8494411064426	22.7917118104118	22.7532820722779	21.6640007718535	22.0636612173797
A0A8C0MAH3(VHL)	23.8083310601057	23.6355551731876	23.8259983288536	23.671632628171	23.9761375502113	23.7205674214303
A0A8C0MAM9(API5)	29.1564143832451	29.5866520145222	29.3907747492485	29.3141709823283	29.3893187967145	29.2779714921636
A0A8C0MAP0(DNMT3A)	24.4356168546784	23.5467494206394	23.9584555134381	22.4757556717851	24.052781686202	21.6234150414697
A0A8C0MAT1(ANKS3)	23.1473826390103	22.5597903483177	24.2157865525025	22.452456890625	22.9923723963406	21.2560518013263
A0A8C0MAU2(--)	23.2985613579741	22.9975613847385	22.7926768040831	22.4317674567038	22.644535626664	21.5482556111553
A0A8C0MAX5(--)	28.2826844867573	28.4108233865425	28.2869637168334	28.3181639919547	28.4826230968248	28.4060857334987
A0A8C0MAY0(--)	24.2497407723272	22.7377237635155	22.646163669565	23.8375220533993	23.5499247034459	24.6849056773792
A0A8C0MAY9(--)	22.7802637121552	23.9603758403049	27.3537174552044	24.8411016842711	22.5028388508735	22.1484334062449
A0A8C0MB66(SNRPD2)	28.4690199569772	28.7282571637883	28.7231873165638	28.1214919395491	27.8751383191631	27.4570893784192
A0A8C0MBH2(--)	24.7819179550002	24.138914842046	24.0221679818081	24.4926502640559	24.0129081967761	23.8703248308165
A0A8C0MBI4(--)	23.645319547062	22.8126409057508	22.7502179727709	23.1864497925507	22.8587680884048	21.9955385266863
A0A8C0MBM6(TSPYL4)	24.1395642520679	24.8199832606619	22.6243742718579	23.2869957020221	23.9866142909573	21.6854297900708
A0A8C0MBP8(CELF1)	28.1520436377853	27.7623689596527	27.7857512758254	27.9422924712362	27.5934179095367	27.4641193086084
A0A8C0MBQ8(VANGL1)	25.4311274829976	23.859465023053	24.97149654368	25.2777099460441	25.6065658379785	25.5617410286053
A0A8C0MBX3(CYP1B1)	26.9916159529941	26.8295350009736	26.8128661062353	26.1727986048396	25.9863302389525	26.105155768588
A0A8C0MBY5(RMI1)	26.8484034544725	26.626588011681	22.8380472677717	26.8576866256865	26.7600224432547	27.0281256115827
A0A8C0MC04(ABR)	27.7842541216728	27.7323390737521	27.3079978803941	27.050198235411	27.7811300515025	27.5427409493682
A0A8C0MC53(SIK3)	24.3722715656066	23.1308923920162	23.477717767432	22.1752999717185	22.7370713425619	21.5204479728652
A0A8C0MC76(LOC475405)	26.5046703831816	26.8703248308165	26.0071012004915	25.9749130742013	26.5586062710715	25.9842887607355
A0A8C0MC78(ERCC2)	21.7937624475223	23.8589536784748	22.5247836942596	23.7326777550577	23.2337598880328	23.8787671535862
A0A8C0MC85(--)	30.7650121431354	30.7057790944909	30.7601811119423	30.6895418729654	30.7346502696493	30.9722007698864
A0A8C0MC89(--)	24.1566120817291	24.5750207479232	24.1335944139335	24.1982801628754	24.2970511530845	21.8080423246396
A0A8C0MCB4(POGLUT2)	26.7825679640406	26.3460931444305	26.6746526248738	26.4710686227696	26.2982055190636	26.0898449981487
A0A8C0MCH4(LOC612207)	23.7739348807735	22.8637438427464	23.5673601315732	23.1723745644313	23.0696732674038	22.292269950404
A0A8C0MCL5(NUDT14)	23.8645502007691	23.391758778152	25.7850902242988	23.3380609699792	23.1654351818266	23.1185253259143
A0A8C0MCM2(--)	23.6964697723242	23.9954265668436	22.6681429811919	23.1928258377323	22.5309029056942	23.5184533821764
A0A8C0MCS9(--)	23.9845835452937	24.160835650509	23.9638292995574	23.558993445528	23.0497636098655	21.2888953551866
A0A8C0MCU9(--)	25.9218881411074	25.955356183221	26.4541265621946	26.0457689916961	26.2006952484736	25.8295833883909
A0A8C0MCW5(--)	27.6186992625184	27.4559927484081	27.7652809383456	27.4043000186932	27.4775369384295	27.885415798359
A0A8C0MD48(ATP1A1)	31.8496118605461	31.8279009732341	31.7639839346803	31.726877720184	31.9975231737432	31.9155597106396
A0A8C0MD96(NOP56)	29.5627638177891	29.4034266489626	29.4456316367444	29.4724327855472	29.5375110089495	29.1905114212752
A0A8C0MDB7(--)	29.127359066883	29.0284681661826	28.8839895055677	29.014223263858	29.1041710910156	28.7176094389667
A0A8C0MDH8(--)	28.3576236147388	27.778312592569	28.3225113421267	28.2168320608397	28.1240586619357	28.1061447677927
A0A8C0MDZ9(ARHGAP32)	23.1398574193758	23.086965718268	22.9993695676713	23.2718459740904	22.7069773689611	21.9745351449238
A0A8C0ME07(GLYR1)	26.211077009059	26.0219350927083	26.443637395576	22.8530513898193	25.8354263197436	25.263918469698
A0A8C0ME77(TOX4)	26.2351666863167	26.2463013431442	26.3421132000782	26.3592250210292	26.0674932818032	26.6288141786435
A0A8C0MED8(UGDH)	31.0787734942664	30.9802597765852	31.010519910719	30.949003374204	31.0546553203052	30.9112795600292
A0A8C0MEG0(--)	23.0467537267481	22.1764742672152	23.0569424165554	22.9164319834497	23.206366392676	23.0493081827993
A0A8C0MEH4(--)	29.3725830370321	29.983593129807	29.7885853727944	29.9429356140059	30.3283873843379	29.2067851873355
A0A8C0MEI2(NEK6)	23.9126941098916	23.0433224044713	24.3295619233102	23.6811491190884	23.0484451551058	21.816414241916
A0A8C0MEL1(--)	26.2219008111697	26.1342605414545	25.870207227797	26.5137331370299	25.9704875586165	26.6947145274736
A0A8C0MEL6(ATF3)	22.7893030832609	23.0584624900515	23.9508642523868	24.1011303725095	23.3646615532904	22.7312936893136
A0A8C0MEP1(AKT1)	25.7492941420047	25.7932014243233	25.4231651637346	25.5617992851839	25.4404408647653	25.4293086579333
A0A8C0MEQ8(--)	27.2620373359145	27.6410659985749	27.9330330629127	27.5006646645863	27.6895252106871	27.8379781864182
A0A8C0MES4(--)	34.2852667783722	34.3894624066389	34.5292719881337	34.1986478349954	34.6022801354435	34.4136201983581
A0A8C0MEV7(FCHO2)	23.8288996334122	25.2350936273689	25.4965258947818	25.5714663491854	24.8746459677805	25.6201406072932
A0A8C0MEV9(--)	26.5157644346493	26.5620759718115	27.2412722803545	26.5261021902476	26.8231092718613	26.5475438967627
A0A8C0MEY3(LOC607049)	27.0271765741354	26.6961748124338	26.7968688120533	26.4712081986473	26.7674926435785	26.4852516153478
A0A8C0MF42(--)	22.7064577295367	23.2217434371746	23.7487657125334	23.0621568429954	21.7635834516451	22.9485623058224
A0A8C0MF54(TMX2)	26.6422372689988	26.7229919661935	26.6538979684776	27.0100930147133	27.2513309969934	27.0734713367594
A0A8C0MFC6(--)	29.268030497507	28.8996017046023	28.5044961231465	27.6978987002745	27.3914919320011	27.3055647114554
A0A8C0MFE2(SRSF7)	27.9856573046971	27.664922909938	27.4003962245551	26.6757296648946	27.4155455325604	27.4588109717511
A0A8C0MFG3(PRRC2A)	28.0391518310874	27.3827796811565	27.8913966722408	27.5371962384479	27.3554828369973	27.1006918508009
A0A8C0MFI8(MRPL32)	22.8485473644299	23.9670436762479	22.3446293919162	22.9553466116823	22.1938234828308	21.4377134723038
A0A8C0MFJ3(DPYSL3)	30.4686898807924	30.3730603486289	30.4734395781657	30.0930784014983	29.874259002356	29.8275981723009
A0A8C0MFM7(--)	22.7742016488095	22.5726786351972	24.097979042636	23.500256618043	21.8203229211193	21.2682518568204
A0A8C0MG23(CHD8)	25.9032730523912	26.5671923809259	26.4480250327945	26.8268711906575	26.3794122136863	26.4080960744925
A0A8C0MG38(SPOUT1)	25.5053975022248	25.909718427498	25.6281745073955	25.2645270733944	24.6706065484416	25.9522041087314
A0A8C0MG43(RPL7)	30.3748229573282	29.5346755989891	29.8556387549095	30.2188192125788	30.1802077633088	29.9196851540843
A0A8C0MG62(--)	27.8871022429626	28.3061733885151	28.1197617631718	29.3700901511193	29.2993982677923	29.2279341992826
A0A8C0MG85(--)	25.1232101744669	25.3033016599468	25.5305887467158	25.2175255642136	25.2143790088967	25.1111990430502
A0A8C0MGA6(PRPF3)	27.4493954053509	27.4295800317502	27.4134487089445	27.4800051940202	27.234435930297	27.2764858120566
A0A8C0MGC2(--)	25.3644611836171	25.705881240241	25.5620614106803	25.3254309093031	25.6389277014051	25.4036338682253
A0A8C0MGE5(TOMM5)	23.8222500684242	22.1552450006499	23.7085007756598	23.9497804223413	23.2215355356307	24.1504272159644
A0A8C0MGH9(UBE2K)	29.2741322036188	29.8095274900631	29.7093663345045	29.6963904110977	29.6884750990024	30.05530200777
A0A8C0MGJ6(FOCAD)	26.9666425667018	26.8936548191748	27.1515114832783	27.0273875253042	27.0558967043264	27.1087887574387
A0A8C0MGL2(DOLK)	23.1978232030541	23.7568316090613	22.3791250488107	23.9157940958097	22.5410090802077	24.0837519883792
A0A8C0MGQ3(ERCC3)	23.5939572507864	23.2231527676083	22.3786150294178	23.0306095214821	23.6511848441123	27.1449158510576
A0A8C0MGR5(PTPN13)	26.2430716847924	25.6633491889121	26.310288258589	25.443257980279	25.1367655607392	25.5101148642928
A0A8C0MGS3(TRAF2)	24.8113804320459	23.3575648906753	22.9626108126827	23.7140819774652	23.1504840356265	23.2406137555428
A0A8C0MGT5(COA6)	22.5789977488431	23.6944488622412	24.1931386788837	22.0587660489159	22.3285849904884	21.3052821799139
A0A8C0MGT8(--)	24.1166212232839	23.4790716876273	24.1213082110844	25.0642171177731	22.7247666155959	23.6522848118453
A0A8C0MGU0(GPX8)	27.223614061817	22.3586272917689	27.4632619301856	26.8766611998641	23.3436580549795	26.9544911583798
A0A8C0MH64(AP2S1)	25.7431680392078	25.8038556010386	25.9176836534937	25.9600935206281	25.7849405101916	25.8805197697656
A0A8C0MHA3(--)	27.2506987311961	27.6137204572804	27.4434793179951	27.5137481941981	27.3451964983483	27.0859816544991
A0A8C0MHE8(RPF2)	23.6506704104402	22.7729597849967	23.4554199291655	23.4877542287697	20.6740922461365	22.2675553442465
A0A8C0MHG0(--)	23.8550030271347	23.4036663705072	23.6488885581397	23.227215435543	22.6007541132862	21.7216760857301
A0A8C0MHU9(CLTA)	25.2506806623868	23.0953427460001	23.4469941194186	24.8321939018602	24.1412558665334	25.4550050681838
A0A8C0MI10(ATL2)	26.710040003524	26.720123784253	26.7490639226695	27.3944388815886	27.254668377988	26.7868108207783
A0A8C0MI79(--)	23.2477043614344	24.635309217061	24.2748869068392	24.2208866401881	21.8213944169847	23.2495087547983
A0A8C0MI84(EDIL3)	24.4585763299614	25.3350067323325	25.5899228860983	26.8417015824214	26.1090080407859	25.6712006835448
A0A8C0MIG1(SON)	28.3736826917434	28.5304027053419	28.7029589945756	28.8804321895047	28.7525133612049	28.7392132894023
A0A8C0MIJ4(TM9SF2)	28.6417550963339	28.2940384580744	28.4914809543172	28.5343045449913	28.3689877536325	28.7175113887164
A0A8C0MIJ6(TSPAN8)	28.7893629969957	24.3938059041874	28.4833152766695	28.8098341072199	28.1109800924982	28.2077395123975
A0A8C0MIK8(TMCO4)	22.4550543629815	23.26576840296	22.1928347071715	23.620228595324	22.7228341913372	23.3949294551408
A0A8C0MIT4(HSPA5)	33.3025283626216	33.1800150511583	33.3862534212843	33.3135170187194	33.4249236908191	33.0621391321296
A0A8C0MIW2(PBRM1)	25.1223242437157	25.1932498141638	23.2071967033306	24.6937579035995	24.8723461037065	25.0026876476126
A0A8C0MIX2(CHMP5)	26.5121964797814	26.5638513280472	26.5621778956153	26.8556684549649	26.5715386803165	26.7666083683189
A0A8C0MJ12(CTNND1)	22.1388560825161	23.950791299792	23.0997250423697	23.5375458123942	23.1876085222425	21.5682975821139
A0A8C0MJ20(--)	26.2053641685384	26.3562219742226	25.7137149928788	26.1956733282314	26.4827769432703	26.233430536012
A0A8C0MJ63(SETDB1)	22.7309627466818	24.2308865031464	24.1921212096778	24.1520533115051	24.6266158599798	23.9572175539125
A0A8C0MJ91(--)	25.238013103317	25.6825501689782	25.8371601547536	25.6033997380583	25.1865026879307	25.5322843378536
A0A8C0MJD7(CUX1)	25.6322024833425	25.3776262495369	25.5701348087241	24.5321951458799	25.4618266299422	24.92537877167
A0A8C0MJE1(LRRFIP2)	27.3138035020753	26.9715842481721	26.9222965730431	27.5991059363848	27.5409689593306	27.4032437837162
A0A8C0MJK2(CHST12)	23.9833002743027	23.749703330135	23.5026051231973	24.201552532649	23.6132985845102	22.1676476624176
A0A8C0MJL2(DHX29)	28.2812699930687	28.2175255642136	28.4650540497723	28.3012531507608	28.1298171453092	28.1380945852016
A0A8C0MJS9(--)	27.7140426621529	27.8474479481599	27.6347800367153	27.6992895690089	27.8570339969891	27.5819023231701
A0A8C0MJT5(--)	25.2542899283564	25.3495898106053	25.293757887276	25.7420373802646	25.1435152516954	25.7725352738116
A0A8C0MJW3(FOXP1)	22.2082127844528	22.8639901633367	22.9055131533239	22.3873802643242	22.1339710620221	22.8993707504298
A0A8C0MJX5(IFRD1)	25.530439915536	26.003524259955	25.686830055058	26.3056516810453	25.8336662737683	26.4867865444123
A0A8C0MK11(--)	29.1218377259707	29.3275738867936	29.0260685741592	28.1524788909729	28.5499907809132	28.8285971742891
A0A8C0MK56(--)	23.5290816341175	24.7656223941527	23.5667370918493	22.7923478464202	22.939698806299	21.9830552495782
A0A8C0MK68(--)	22.1997982054529	22.9906887247577	23.1938659950438	22.355525894501	23.2846229714679	22.5562433378292
A0A8C0MK92(POGLUT1)	23.5376596450596	23.1825579661196	22.9182783567886	21.4357988857933	22.6169112817687	23.5620905327958
A0A8C0MKC0(--)	31.7510691140763	31.7068084586918	31.6475305595793	31.6508718186276	31.8090444358586	31.891099665646
A0A8C0MKN1(--)	27.6590806561795	28.0319155306823	27.6648551125254	28.0152074485749	27.298502706219	27.7141081870782
A0A8C0MKQ6(--)	24.679343469721	22.2985202244246	24.3705466549427	23.9915294578929	21.5931235297028	22.6875806506148
A0A8C0MKY2(RPUSD3)	24.2440159282765	23.2370590775467	24.4751881777224	22.8730896298187	23.7952786296976	23.749907880687
A0A8C0ML39(--)	29.8557278532415	29.8066420990195	29.7137805326876	29.9135638871422	30.0818235906264	29.6830289429792
A0A8C0ML58(ZNF143)	23.3688551087459	23.3969514476685	22.1132934976194	22.7631417227605	23.121023481977	22.1920485735805
A0A8C0ML93(--)	28.5808247468415	28.3957875576645	28.5157794706322	28.4396802505176	28.310643635288	28.5332650858051
A0A8C0MLA0(ELAVL4)	23.5562442285553	22.4971559017196	23.1881030875126	24.0642524072766	23.439962903584	22.2348657652463
A0A8C0MLE5(TMEM242)	23.7187469205967	22.2633160423498	22.5709903740071	23.9699686080824	22.009479799275	24.1340646535208
A0A8C0MLS4(--)	26.0927911691444	26.3986360650027	26.3743462286257	26.3297307914308	25.8403094365646	26.2155088565931
A0A8C0MLU0(SERPINB1)	30.1821038635205	30.4806793730963	30.6549735427649	30.4092256614603	30.157860331791	30.6376328366591
A0A8C0MLX1(SVIL)	22.7102916249927	25.26227526275	22.8568533466222	23.0626177594521	22.8684095965918	22.5089756678521
A0A8C0MLY6(MYO6)	29.9507422735309	29.965404496984	29.9612699076786	29.9022496972011	29.6114884478426	29.8088066831328
A0A8C0MM16(--)	29.9888834471069	30.1648287257828	29.9692527855519	30.0484323270151	30.0750793369183	30.0949666636773
A0A8C0MMB0(ANKRD50)	25.3695619374372	25.8064884590112	26.0775923927639	25.1701261688995	25.8132821259095	25.4820691137406
A0A8C0MMD1(ARHGAP35)	26.4426886701752	26.788803149824	26.8308650639643	26.793523933469	26.828808994899	27.2948272710322
A0A8C0MMF5(--)	24.4225878676209	22.9247245646686	23.9678081747692	23.9726362864109	24.3220986915902	24.0357374641476
A0A8C0MMS1(SMAD1)	22.6013136529512	23.247888119827	24.2304839325785	22.9235371053064	22.4204937690336	22.0070391582913
A0A8C0MMS5(--)	26.1382117933076	25.4455329767631	25.6019273978892	26.8749038870793	25.5701348087241	25.2473159221423
A0A8C0MMS7(ARL17A)	22.8855708741364	23.5423422172266	23.7282701405237	24.1070133289662	24.0461543826965	21.6717081970246
A0A8C0MMZ1(--)	23.4737633390343	22.8975202521977	22.3879883985183	24.2495285104869	21.83689210436	23.1431845990658
A0A8C0MN13(MED11)	24.4124799153719	24.5906939455523	24.5416189417483	24.3720557354484	24.6765907183614	24.6210913861726
A0A8C0MN49(PLIN2)	27.7750499947566	27.8125601328633	27.6085129284311	27.6833803891863	27.6839826692873	27.6400317343963
A0A8C0MN60(--)	23.74570878663	23.6865629338292	23.364127172308	23.4829615373516	24.3354497838586	22.9612407820348
A0A8C0MN88(PLRG1)	27.5844135423262	27.6448519695549	27.8573306829961	27.277372969286	27.5380107974558	27.5644910847854
A0A8C0MND4(UPK1B)	26.9294254779034	27.4128836584246	27.2579081661046	27.3489147865945	26.3615024939118	27.1500591543336
A0A8C0MND6(--)	27.6645160776636	27.8788840609272	27.8092514788943	28.2503824943574	28.3471835945618	28.2747987088776
A0A8C0MNQ9(--)	28.2174793410253	28.4014545455986	28.2919328458676	28.2961847720434	28.6690187374669	28.7253344266338
A0A8C0MNS4(--)	27.7936479562536	28.2109934335108	28.212756779229	28.2284389028178	28.5073346966206	28.5768307014782
A0A8C0MNT1(--)	22.5272573619104	24.2732915010225	23.5863713696697	23.6147359974774	21.8264668384602	24.9152462640222
A0A8C0MNZ8(TIMM8A)	29.0277302551798	29.3412352884472	29.3947250697663	29.1680611877055	28.7255619631126	28.5419290574249
A0A8C0MP19(NFIC)	25.1634233404896	25.0765122642052	25.0047889828533	24.9467717320971	24.787358985599	22.6358670586286
A0A8C0MP96(RTN3)	27.2675841052757	26.7880563488199	26.9516039906164	27.3026917698338	23.2385880860399	26.9303282202345
A0A8C0MPH7(NCOA2)	23.1873177590893	22.9916654111685	22.2463520890434	24.0479675865516	22.9655744057572	22.8762371872786
A0A8C0MPK2(--)	23.7671409314125	23.551065774303	21.7634705445444	23.108893306745	22.0142253062917	22.9746855570442
A0A8C0MPL4(E2F4)	22.874451897083	24.3617200053854	24.26026144609	24.7861627209858	24.5716688672146	24.8351371445491
A0A8C0MQ16(--)	24.535817846044	25.1078913419646	21.3408408852833	22.9200395505063	23.2430106589251	24.931072557647
A0A8C0MQ45(TLN2)	25.3726868138569	25.1425028614062	25.1730655763634	25.8602231392243	26.1179502708777	25.7170668106502
A0A8C0MQ50(THOC2)	28.0151542665625	28.113913259394	28.0755639377905	27.7800663247093	27.549660363308	27.9116510093946
A0A8C0MQ75(--)	23.1998606473568	23.7406802811559	22.5636078727283	23.4411377423922	22.8595568052686	22.0937828123115
A0A8C0MQC4(COMMD6)	26.0240085995623	22.8847471146799	25.8690071290957	25.8368472553199	25.8542897279916	25.7608600168178
A0A8C0MQE3(--)	23.3532399081708	22.8199902733517	23.3193763793122	22.9415892864781	22.2173850411288	22.0489090516361
A0A8C0MQE5(--)	25.1913683158913	25.5080907072447	25.1205232964231	25.1105620036951	26.4895759314352	25.7584220876348
A0A8C0MQK1(OGT)	27.5357140427652	27.7080674016385	27.8420014379794	27.6145631530059	27.5585186916967	27.8432601511965
A0A8C0MQP2(HUWE1)	29.0380791661423	29.1745282752453	29.3124841253952	29.41894638446	29.294498651379	29.0817474167548
A0A8C0MQU1(--)	26.7747987198207	27.2501565684536	27.0107333113615	27.2144716526624	26.6327017241721	26.838699594071
A0A8C0MQU2(TMEM126A)	24.3383773178028	23.9511023715026	24.3277965738221	23.5885165681094	24.9657402564316	24.110362871196
A0A8C0MRB2(NDUFAF4)	22.1702969518589	24.1223794645135	22.4568720005247	24.2862992901746	23.9739066567061	25.2300069451
A0A8C0MRI2(GLMN)	26.5880649398777	23.3872394316027	27.1878244425269	26.3674138180356	23.3915468913959	21.9942563355863
A0A8C0MRJ4(NRP2)	23.1276666416576	22.4048284210876	23.0721661641343	23.7546045565888	24.2730562589301	23.7324167124402
A0A8C0MRJ6(RPL29)	28.0432259155873	27.7929656989614	22.0071847692591	27.7039161376093	27.4860806798629	26.9286351147229
A0A8C0MRZ2(--)	22.4393537027268	23.7912601143667	24.1880472686959	23.1942398838374	22.4050409847799	21.9140694847828
A0A8C0MSB1(CUL1)	28.4852746513522	28.0559484054872	28.5479336185885	28.29070315139	28.5117140537476	28.2074137162743
A0A8C0MSN3(ARHGEF4)	25.3889658658856	25.5836534630115	25.0939397556013	22.2678512241381	23.1283125904919	21.9500116236946
A0A8C0MSP0(RBM28)	26.7804418472591	27.0739820071979	26.8265075624159	27.7303319581466	27.317689726139	27.152962351666
A0A8C0MSX2(VDAC1)	23.0691281539067	22.7445748855992	21.9749523074765	24.1198254189002	23.0604962380481	26.1475383155831
A0A8C0MSZ6(SMARCA5)	29.4958705157235	29.1568242158228	29.2508568236247	29.4611357728211	29.0354857800762	28.9584792605487
A0A8C0MT06(PSIP1)	28.2056904277766	27.5615808108833	27.9453657813532	27.8607085981268	27.4993725740068	27.8109067543804
A0A8C0MT28(HM13)	26.6672261283166	27.1797807971142	26.8664388605162	26.7253344266338	26.9331456547137	27.0800959944846
A0A8C0MT88(ACVR1)	23.572766823141	23.1327237866771	22.7314136875961	24.6878980456615	22.424599803085	22.2952190738088
A0A8C0MTH7(--)	25.6049271179643	25.3977388614929	25.2799426445153	26.8177528753784	25.3927696826346	25.1194154787637
A0A8C0MTK2(--)	26.5170719792715	26.2836031645185	26.818728246017	26.4190388400453	25.849787815514	26.1186830608297
A0A8C0MTL6(ERO1B)	24.7362417095941	24.6446044641861	24.9802842946327	24.656982546999	23.2106599873394	22.844941749209
A0A8C0MTS0(--)	26.011330665285	24.1494424312072	25.7634458105158	26.4074965078577	26.0851104679323	25.9946831742211
A0A8C0MTU2(--)	23.652796294217	24.6542531673948	22.9081338169107	22.9066263829745	23.213997655334	21.2813791989875
A0A8C0MU85(AK3)	22.6483326802682	27.2079721788777	26.8890189056713	27.0054958870502	27.1140622442695	27.0799943067284
A0A8C0MUN7(QKI)	22.4400632846173	22.147703381272	25.2409994474276	25.1349263615501	25.0694818914126	25.1086093189967
A0A8C0MUT2(--)	28.6229980457237	28.6354721427688	28.4078692407442	28.3561547955753	28.1329573867496	28.351781459935
A0A8C0MUW7(--)	25.8070783474461	25.6940768487093	26.0906325781347	22.6472242434851	22.9315301241276	25.9795431206935
A0A8C0MV04(CETN3)	24.4147123375261	23.7380561820352	22.5640560386264	22.013753228911	24.5558205843846	22.698539172772
A0A8C0MV09(FAH)	27.9501026022829	27.6772765026038	27.9055815578989	27.4568544564374	27.9951793645845	28.1121739647469
A0A8C0MV63(SYTL2)	21.9667090249098	23.4369922573264	22.9070511989166	23.4322035091089	21.5713563989204	23.0478348105982
A0A8C0MV74(--)	25.4256321038134	25.0411798650569	24.6624258640544	24.9261030389079	25.2690655958625	25.0356955198514
A0A8C0MVB4(--)	22.5023185650715	23.4217781624249	22.793390080481	22.218424318021	25.7622548930767	21.8098469919237
A0A8C0MVC6(ARMT1)	25.8091655979821	26.2496142018905	25.7987731643428	25.861454228966	26.2418541515425	25.7527940635158
A0A8C0MVE4(--)	24.4974094230847	24.196405217792	23.0075665132213	23.7612152042032	23.612680454186	24.8259013116019
A0A8C0MVI2(SYVN1)	25.0239028805104	24.416351192402	24.2974710294091	24.7503168948058	24.3576320036956	24.2521254524939
A0A8C0MVM6(OTUB1)	28.6610873520276	28.7949805282658	28.8184844651714	28.7605935688804	28.2889006341536	28.6615970842312
A0A8C0MVQ9(NAPA)	28.5046476548055	28.8974971162774	28.8220760620985	28.817691892813	28.8305931053646	28.8447272632989
A0A8C0MVS7(--)	23.022318548935	23.4164865877888	22.1056079618208	23.3319994180521	23.3887247127948	22.9102767407062
A0A8C0MVT2(SMC3)	29.1832166614114	29.2658418546314	29.2701266928498	29.5775871802495	29.0955955355939	29.3560288271795
A0A8C0MW76(SHROOM1)	25.1904266457921	24.8421573382429	24.9399299574379	24.7113010547381	24.5156892523841	24.9298092124171
A0A8C0MW91(SPATS2L)	23.1893237712573	24.7481682758591	23.5661030758225	22.7296853241014	23.9640578761962	22.6321208293511
A0A8C0MWA7(--)	22.8207788406077	23.0406863297976	22.2571664004955	22.8494463149389	23.8311319474544	20.7555176137896
A0A8C0MWD0(--)	26.2555870568521	25.7848157365663	25.989885064915	26.1639415257928	26.4030649597275	25.941744175388
A0A8C0MWR6(MARS1)	30.340110611621	30.2799647770014	30.5876358430498	30.4467755997329	30.5342674343421	30.4863492559919
A0A8C0MWU4(--)	22.3410393818147	25.8433080804682	26.7639522858733	24.8962906394933	26.0659332784769	25.5617701571886
A0A8C0MX11(--)	30.9963113340744	31.4462826234627	31.1333249367598	31.1154520283564	31.0325593534169	30.9326952347785
A0A8C0MX39(--)	23.1752852290026	24.8816636634979	22.8161843267168	22.6454054201341	26.1456350749387	25.2754027409452
A0A8C0MX58(DICER1)	25.2722732493907	25.1191779785507	25.6034563365299	25.2323512426406	24.9582801170546	25.3368462096361
A0A8C0MX62(STK38)	25.3385473406709	25.526236542329	25.4854819588409	23.1636329581212	24.559292125632	23.1332902535318
A0A8C0MXD0(--)	22.386759821442	23.343425916712	23.8838766579679	23.212910624742	22.0388838090684	22.5344767259137
A0A8C0MXG2(--)	28.9432990027009	29.0880056377729	29.2002509141597	29.0491077825415	29.3519499105208	29.200344469599
A0A8C0MXG4(--)	25.8786268522709	24.5086952306312	25.5905511878522	25.8889492534408	25.4577626095011	25.0264380020429
A0A8C0MXK5(--)	22.9076673860911	23.0171899910022	22.9423651615507	23.8106283713553	23.5885743809419	21.9362856755309
A0A8C0MXL9(GORASP2)	28.6503069184816	28.5065782896191	28.7378281732087	28.7650912057489	28.3943979929285	28.7765567260068
A0A8C0MXS4(--)	23.517389658023	23.4069786258871	23.1502846501254	23.9190598709599	22.961277289845	20.7248402238223
A0A8C0MXS9(EFL1)	27.4830845869522	27.0437474030468	27.1285886296084	27.0300218156334	26.7654706459933	26.8536474570904
A0A8C0MXU6(--)	23.9198888581953	22.8311872207528	23.0671835580126	21.6485758224552	22.4156600189134	21.9967722210324
A0A8C0MXY3(--)	23.9668564924403	23.4511650805248	23.0826379642304	23.0724897783545	22.7307531977589	21.7398084837086
A0A8C0MY12(--)	27.955710915222	28.3367525892087	28.5435523846676	28.2242122990318	28.3368376989392	28.022316164391
A0A8C0MY22(--)	23.8402960912433	26.3822024876938	24.1546732829733	25.9415874811499	25.6989055583211	25.9177064134234
A0A8C0MY30(--)	24.490999198236	24.2233278415465	24.4942115539798	24.719941070462	24.7455549292465	23.3413591171843
A0A8C0MY73(--)	23.0550380207866	22.6142025968052	22.4852233887485	23.6594663850482	24.1962467094257	23.4953324407439
A0A8C0MYA6(--)	25.4426253996269	25.3699945047133	25.205979338642	26.7820679830823	25.6074691632142	24.8660850709103
A0A8C0MYK4(ANKZF1)	22.0743313881489	22.9261612500975	23.4345623439396	22.5156411309223	24.0074138897853	25.0924081036944
A0A8C0MYU0(--)	25.2622703712776	22.8669877614223	22.8209254250634	24.8497639584708	24.7982293201442	24.409116385238
A0A8C0MZ18(SCAMP2)	26.2156384546693	25.2619118397414	25.8545275335603	26.1092272908081	25.8534570996768	25.6353891075712
A0A8C0MZ75(LRP1)	22.2029168702195	24.0200188436711	22.8917755908003	22.5824237956781	21.0042918003458	23.0942696445898
A0A8C0MZB4(PRIM1)	23.6914229836815	23.0201745918225	22.9323451283942	22.4461814780275	21.7525030823832	22.6110402364268
A0A8C0MZJ1(MPZL2)	21.7229794634183	23.8977842776998	22.3623891967292	23.1821944449754	21.8606471637121	25.4843145060726
A0A8C0MZJ3(UBR4)	30.6294049272866	30.7447886033488	30.733034438108	30.6216538683088	30.6289705768269	30.7450291260159
A0A8C0MZR0(--)	24.9698291444995	24.1275460279668	23.1340959973776	24.5237265714495	24.5282652300114	24.2622703712776
A0A8C0MZR6(--)	30.0725261196501	30.0897995477213	30.0729093904181	30.1194154787637	30.0049068242759	29.9902368196647
A0A8C0MZS3(PUM3)	28.844547697057	29.0615212535203	29.0040227788965	29.1181285513424	28.9620701861292	28.8264469487974
A0A8C0MZS7(ERAL1)	23.728774362325	23.2054533449725	23.1889635228247	22.3437389172986	20.7501737530541	21.7117780501274
A0A8C0MZT7(--)	23.2507855651399	22.8145357663857	23.5311257675362	21.9868656458139	22.0258175429999	23.5195335582069
A0A8C0MZX6(--)	24.5054160797844	23.7966688933382	23.5499539580427	23.610141526171	22.0452731022479	21.7244759312747
A0A8C0MZX9(DHX38)	26.3634254967488	26.9056389363482	26.6514364976685	26.8451760811473	26.9646611448478	26.8624241557327
A0A8C0MZY6(--)	23.2304364008779	22.8118534788024	22.6047981651222	22.5543959973297	22.046238354774	24.6744371203486
A0A8C0N0I6(SACS)	21.8175624214793	22.9245121541675	23.6978612297795	21.6447933756022	24.0219948777018	21.8298114832057
A0A8C0N0M0(--)	26.2284297279657	26.9339335513813	26.6829787293885	26.9095353269437	26.7043779794849	26.4218338276378
A0A8C0N0M5(MDN1)	27.7335678626094	28.3371780876607	28.3522867526986	28.3262456157722	28.3994593698858	28.416270646661
A0A8C0N0R2(STMN2)	23.7835480217827	22.9262675211694	21.660011565938	23.0779888926592	22.6727782371477	22.9824932183965
A0A8C0N0W6(--)	27.6569689129374	28.0824835957592	27.746054905762	27.9516595675966	27.725009312257	27.4093268357681
A0A8C0N0W7(ATP5F1B)	33.2310628083335	33.3424173757297	33.1025733093894	32.9910651338378	33.1899284891998	33.2460101993611
A0A8C0N0X5(SYTL5)	25.0164407212461	23.8782653228326	23.8444100144674	23.6761602558666	23.7934247075643	23.8379781864182
A0A8C0N0Z5(RFX3)	23.9372380266141	23.8927288274608	22.1434656269043	22.1607221879538	21.9721262298242	21.6641551430286
A0A8C0N1A6(KIFC1)	23.6625345211843	23.9328303755252	22.2134225167172	23.3578333240263	23.8753961504641	22.9536700140642
A0A8C0N1B4(COX7A2L)	27.2437254576375	26.8599388923431	27.4407893456561	27.1243545285753	27.3451118803219	27.2260055237011
A0A8C0N1D2(RTN4IP1)	25.1237627346075	25.3803704308686	25.5203131826738	25.1498847765711	25.2244975248213	25.3961061515102
A0A8C0N1H5(DHODH)	23.9624116489606	24.9056389363482	24.3093864224078	24.5266544465874	24.2646344474005	23.9759626886826
A0A8C0N1M4(PRPF38A)	22.9657548720297	26.0890165655985	23.8545758811839	25.7884546907954	26.1131283517215	25.9697632865581
A0A8C0N1W9(GEMIN5)	28.4708825005916	28.4072209477306	28.5334878901155	28.5079395368101	28.3176034792377	28.4631059884419
A0A8C0N1X7(STARD10)	23.0420910930939	24.6478071457245	23.6691566643115	23.2176482458683	22.2616322704763	22.613841779675
A0A8C0N2C7(NAE1)	29.0114799651275	29.020860139986	29.101744016916	28.8747573476798	28.870471821111	28.996176622366
A0A8C0N2D2(METTL26)	26.7638256837021	26.796745065856	27.0914399061026	26.8575679878804	26.5991768949979	26.403308805126
A0A8C0N2E1(PPIL1)	26.4071398906167	25.6947410913064	25.5592045878837	26.2728249594305	26.5669311861118	25.5760882462274
A0A8C0N2F8(--)	29.0936829143305	29.3229840258085	29.2654171413742	28.7597050535183	29.0724238969132	28.8419414718534
A0A8C0N2G5(--)	26.6082309041821	26.6123148696392	26.4916873719728	27.2281177482702	26.0516508916451	26.630620413341
A0A8C0N2I8(UGGT1)	29.9819614293041	29.8651412075852	29.7998972829952	29.6899250522641	29.8507894552493	30.0391779836863
A0A8C0N2M4(LYRM4)	23.5050633401377	22.3452587004397	22.7109828500368	23.9460683318303	22.6583445413826	23.5184533821764
A0A8C0N2P3(RSBN1L)	23.4066976458117	22.6675237397786	22.888587854258	22.3607445867972	22.1029246656623	23.6885989765164
A0A8C0N2Q5(--)	23.2279879311858	22.5518557561072	23.1050500264119	23.4504944126435	23.6198912762344	26.1131681041474
A0A8C0N2S6(--)	26.1984487884738	25.985765863713	25.8154825865134	26.1366677900142	26.4299151877701	25.4457539657519
A0A8C0N2T5(--)	23.2740933744735	23.8341245746688	23.2266891208679	23.618853261242	22.2554050700601	22.6976693055832
A0A8C0N2Y8(--)	24.551111692476	22.3911089798378	22.4143918901147	24.1567491041351	19.7436806552038	22.2825196319481
A0A8C0N3D8(PCTP)	23.9652079210754	23.3639536232186	22.8196005051051	24.0538451959812	22.4589275872077	25.0481828480899
A0A8C0N3J1(SFN)	29.9418169204995	29.2312116206189	29.2689005652891	29.5493115070517	29.4963849372091	29.4843721328126
A0A8C0N3J6(--)	29.4547188281137	29.5254265081824	29.681890338879	29.8671314472799	29.6109958863382	29.6037817346586
A0A8C0N3L0(GRB7)	25.1397736588286	23.3404390599062	25.2986600158148	23.9587252482311	23.6660143542785	22.1601833857803
A0A8C0N3T6(--)	31.2540601069216	31.2252701114049	31.1256482321809	31.2479632491855	31.1518864307464	31.20250624854
A0A8C0N4I9(--)	24.5938124048767	22.9935283625801	22.8900146222776	23.2369536397058	21.2036084017414	22.7094446413498
A0A8C0N4J9(DST)	27.3513602474007	27.2881525879686	27.5285037117114	27.5533274260339	27.4363478400981	27.3394311367276
A0A8C0N4P4(PGRMC2)	26.1146977402646	25.658808346809	25.5222304652894	26.3224253829977	26.1474218627734	26.3446548571975
A0A8C0N5A7(ADHFE1)	22.96969709855	22.9039831594534	22.6026269903515	22.604960380906	22.203429821603	24.9715403965925
A0A8C0N5U4(ANKIB1)	24.5201932678669	23.6611314140958	22.8370531472454	22.7346574053827	22.7164316890635	21.7150842842072
A0A8C0N5X0(--)	22.9647974427258	26.1513372809803	22.5749489594063	22.4228398804403	23.4019828318964	21.7412454198511
A0A8C0N6F0(UBR4)	28.0776025788064	28.6198888256121	28.2823751847458	28.4149409922861	28.4346389799918	28.48972138331
A0A8C0N6I4(TTC7A)	26.1249855080199	26.3094384667447	26.4557262981274	23.0858416243263	26.2108355553757	26.652941228801
A0A8C0N6K0(TRMT61B)	23.0319720576455	21.883531885694	22.9134143137995	23.5021799309131	23.1230941852292	25.4073344200396
A0A8C0N6N8(DNPH1)	26.2915991752765	26.4737027772917	26.428973360963	26.8866953505855	26.8828532842911	26.7279327074638
A0A8C0N6Q9(--)	24.6167238216807	24.1125530777345	24.7834674933481	23.0019494140354	23.3462666844698	21.5049240027019
A0A8C0N6T0(--)	23.7152702274849	25.7939951633407	26.2941962551732	27.406410171582	26.773415924834	26.9822879170754
A0A8C0N6W8(LSM5)	26.8529334872437	23.3143376654124	27.0039959811842	23.3730512543374	27.5904940808165	26.6893919055319
A0A8C0N7D3(SLC4A1AP)	26.362221829816	26.5363515735341	26.8840186276832	26.3023431454037	26.7468878151015	26.5158997528542
A0A8C0N7E5(CLDN4)	27.1938513757448	27.4915956344387	22.7209907053313	27.8866372137339	22.2619872503918	27.0991874239822
A0A8C0N7L9(CDR2L)	24.4188835249523	23.8101626562473	23.8443992587695	23.0039494856162	22.3718720581506	23.0991190955107
A0A8C0N7M5(CIZ1)	23.5174839751837	23.1881665201364	24.3473937125176	22.5788668508779	21.5397108877088	23.5870348929998
A0A8C0N7N8(--)	25.2912654274952	25.5846859261096	25.8555496510746	26.125734437854	25.7032164954817	25.7555216857292
A0A8C0N7P6(COL5A2)	23.0268870820029	26.2530096724508	25.9343610865875	23.8012766746914	26.0404066213739	26.2679055216042
A0A8C0N7Q0(--)	23.4416791106607	24.8428287160828	25.0353599215734	24.8400452572867	24.7627364461714	25.6578548590448
A0A8C0N7Z0(LAS1L)	26.8652592242764	26.6017290834508	26.8251734741825	26.3152037490031	26.6903247830561	26.6321470014734
A0A8C0N8B2(VEZT)	25.0091961217209	25.2796238990618	22.7339738139663	24.8077908076543	22.0099852470399	25.4086630028784
A0A8C0N8D3(--)	28.5111485053701	28.5947352605126	28.3113801131112	28.321780526226	28.6288489352606	28.4678546449614
A0A8C0N8S8(CEP70)	23.0150439174863	23.2596808942272	24.2741217018351	23.9330105434981	22.5065379647284	21.5608469353594
A0A8C0N8V1(--)	24.7294635011118	25.26133800389	25.1693234718354	23.2452559754126	23.3345619991579	22.0877372550668
A0A8C0N8Y6(--)	27.145207471523	26.4814995204801	26.8782994294645	26.4191835412414	27.4190066822529	27.2845389075701
A0A8C0N9G5(UBQLN2)	25.5554646873501	25.7903453146324	25.8124010010607	25.7154442463539	26.1285689648517	26.2295853000945
A0A8C0N9H4(--)	27.4511261990419	27.7500868386325	27.3660300017655	27.7016708001887	27.1416066927971	27.3599287420285
A0A8C0N9J8(--)	25.5279372532923	25.4901729562106	25.7683763771687	26.0422241309514	25.6039090443854	26.2905273951565
A0A8C0N9N8(--)	26.029516404859	25.9678520973126	25.6342261127151	25.9013637364187	25.4832998985026	25.1779766565706
A0A8C0N9Q5(PHF8)	23.1112452948866	23.0512849527781	23.090332775859	23.0600858487128	23.2981995434066	20.7616616014572
A0A8C0N9T5(VPS13B)	22.5953827502868	22.8690496245819	22.1406237599122	23.8327078688482	22.7440470590418	25.8689129614744
A0A8C0N9W0(MRPL17)	25.6427881262185	23.9127272366473	24.7449393355775	23.0168934185694	24.9949852234613	25.3497585172699
A0A8C0N9Z2(ZNF185)	25.4783395847828	24.5762901165422	24.7370158122262	25.2618042629037	25.1309268239093	25.1061347812905
A0A8C0N032(PRDX4)	26.9663125186489	26.094402961501	22.7736115846417	26.79178649407	27.4414227317012	26.8183625592995
A0A8C0N131(--)	23.3319375176337	23.2989549849791	23.5978382749603	22.257742447709	22.3945453908064	22.4780556225048
A0A8C0N138(--)	22.9593525857585	22.4310379406937	22.9673242936616	24.1013731948226	24.7999096310833	22.5746569934626
A0A8C0N162(--)	32.4328833045383	32.7941090724611	32.5819247641205	32.6259917550848	32.3743047665102	32.9225234297212
A0A8C0N203(OSBPL9)	25.4706653276981	25.2642407036362	25.897837518101	25.7479634784933	25.1481398387325	22.8128392734671
A0A8C0N242(--)	22.5643043854994	23.516325010279	23.7950876952559	22.8001012572378	22.3718764043319	25.0483075929451
A0A8C0N245(TAPBP)	23.245196594546	22.6462775898904	23.0970759880138	21.7299954339863	22.9972942132455	22.5955076367166
A0A8C0N249(DOCK9)	26.8652592242764	27.0413469984028	27.0424955163176	27.0941613074128	27.4232613572987	27.4443485304245
A0A8C0N278(CLUH)	28.8224408088662	28.9807909076825	28.9468999847915	28.8743469581579	28.8340039832832	28.8429905193703
A0A8C0N297(ANK3)	23.5563097187054	21.8045696139874	21.8695299597255	23.0918863012931	23.1709322486161	22.5890485202454
A0A8C0N328(TACC1)	23.1328188203289	23.1622036543785	22.0833612469636	22.4454735403595	23.6057823542493	22.4188959631493
A0A8C0N341(BAZ1B)	27.8353299344523	28.0284418187163	28.0600269534711	28.1640854331302	27.895620580365	28.1515114832783
A0A8C0N416(RPP40)	23.0697726486754	23.1756378506271	26.0593256448004	26.4470161110062	23.2488654463734	21.1691342495625
A0A8C0N440(UPP1)	31.1706300153478	30.8431852585217	30.702645309587	30.7878384590218	30.596726803765	30.652838683337
A0A8C0N448(--)	23.0814897210032	23.5450737605009	24.4463297848976	23.5574733936041	21.9349527940965	22.1459101200441
A0A8C0N466(RWDD4)	23.8920258795986	25.0549036825773	25.2121537718886	23.0377280897547	25.3493873365629	25.1414507805454
A0A8C0N527(--)	23.7177730795615	24.1538520250605	23.8876091258889	22.8795919433632	23.8091585097984	22.1676293840391
A0A8C0N542(--)	24.6167238216807	24.5537375572238	23.3839179452495	22.7592377278375	22.4019235795025	22.9236671161676
A0A8C0N585(SRBD1)	25.6309258602236	26.0440393537079	26.351663532821	26.2763260658028	26.165686632694	25.7369126225373
A0A8C0N615(ORC2)	25.4885190512186	25.2118196901085	25.6729546546697	25.5738946912763	25.5705401902812	25.7540692952229
A0A8C0N641(P4HA2)	28.9256956833273	28.7990326540921	28.7754582232086	28.287580290827	28.1387781649542	27.9949097170797
A0A8C0N666(XPOT)	28.3007296606733	28.5863477862837	28.4180818390438	28.5002087647434	28.5889227508479	28.496137275687
A0A8C0N684(GSPT1)	29.4583025329649	29.2577508445282	29.5270125539137	29.5432758102671	29.2107612538041	29.2403853846275
A0A8C0N775(CCDC22)	26.9021921837948	27.0916416675239	27.1727413902279	27.0340167472508	26.6469128646831	26.8376173472715
A0A8C0N810(--)	23.2200468845192	23.8485606809613	22.6354955928966	23.3351886125063	22.5825513162565	21.9008440903208
A0A8C0N831(PAFAH1B1)	29.3308464938331	28.9378665932245	28.9451424885125	29.2199502041174	29.0445292809672	28.9463701716755
A0A8C0N883(--)	25.834052221047	25.9391004809062	25.7262183672545	25.7424486315039	25.6821214812238	25.7078568314911
A0A8C0N892(--)	22.6357210331567	22.730967535211	23.6089487561828	22.6761917986379	22.6284173272506	22.3457835121701
A0A8C0N909(--)	27.6396868148353	27.726244357311	28.0258574300308	27.8498355284167	27.9861457559523	28.1369708576971
A0A8C0N912(--)	28.738633635137	28.8581017811964	28.8803446039268	28.8679120507197	28.918263919568	29.0094257367161
A0A8C0N984(DUOX1)	23.2718937689212	23.6184782413852	22.1226948439048	23.5990255298959	22.7911964664639	22.9040286883688
A0A8C0NA02(CIAO3)	24.2558031315947	23.2926936552282	25.0065876945096	22.6070187424789	25.1828710756628	22.0361559742809
A0A8C0NA35(PLXNB2)	27.732403772949	28.0185009104616	28.0969278381579	28.2984590060648	28.344731037773	28.6349877033962
A0A8C0NA58(NR2C1)	24.5292189203723	23.5746229727147	23.8228905362477	24.4185403136946	23.7838671041923	24.1407879654349
A0A8C0NAA3(ASCC3)	26.3329942482333	26.4422140734142	26.6579911101703	26.3376800144775	26.5087405596753	26.5781632789058
A0A8C0NAF9(--)	24.1795720120876	23.6993292884192	23.8309375776001	24.4424672111156	24.3798087945402	24.5581245187045
A0A8C0NAJ0(--)	22.3973093925585	22.9822492492691	23.8853296746808	22.3979528071601	24.0354570542421	22.4338482455018
A0A8C0NAR2(EDC3)	26.3691458850171	26.1445269320525	26.4530119724699	26.6152650236307	26.2786849616222	26.5019707795842
A0A8C0NBB0(--)	23.9642397993996	22.7938369973102	23.463714374966	22.7084447315611	22.2395618831638	21.5692181405532
A0A8C0NBG2(INTS14)	24.7501635280998	23.9256551960798	25.2902109799692	22.9741687603791	24.4430998611174	20.9231153320233
A0A8C0NBN3(PTTG1)	23.4824718941191	23.3157234658416	22.8126873648772	21.5647797750915	22.6062599629946	21.7194495917328
A0A8C0NBV0(--)	26.9789106418864	26.6268664704815	25.956220689713	25.9652118128346	26.524952221831	26.3394141457543
A0A8C0NC01(UTP20)	28.6508547036908	28.6439579999116	28.7717485237398	28.6127366897409	28.5041551187099	28.1141615589731
A0A8C0NC57(VPS35)	29.677326915052	29.8465515858814	29.5881185680086	29.7666715488152	29.9058397429518	29.6646347489283
A0A8C0NCC7(SUPT6H)	27.0165894932281	27.057033702089	27.4249437072607	27.1708329369555	27.0278093351284	27.0207277012354
A0A8C0NCE3(--)	24.2230932141622	23.6915758829693	22.940132910576	22.3816919783825	24.1009503685984	23.0304933726645
A0A8C0NCI5(WWC2)	23.9603529251712	22.814687623461	22.5831514233776	21.9096177250689	22.6726786849101	22.4532567453339
A0A8C0NCK9(--)	23.5416479700864	21.3995596029456	23.4995650428132	23.5773108630844	22.5483968337443	24.1064543150772
A0A8C0NCL6(ELP1)	26.5788830788713	26.9177519322055	26.8819203313585	27.285685688977	26.8676175330008	26.9317939728151
A0A8C0NCN5(DYNLT1)	27.2342531834426	27.5760738258382	27.3114667328489	27.2203885134147	27.4241428328975	27.2715076247097
A0A8C0NCW0(APBB1IP)	22.7530951198344	22.930212062504	22.6038733014515	21.9309843857756	23.1247983573413	22.5800290166347
A0A8C0NCY0(FKBP5)	28.1298662641843	27.7398248941233	27.9859286869219	27.5893514651418	27.7770586202685	28.018553969252
A0A8C0ND03(USO1)	29.1220352810072	28.8699131783002	28.6674968536018	28.5470878621077	28.630307957579	28.6064670024575
A0A8C0ND12(HSD17B6)	22.9294715714502	22.5316955688999	22.2980354627081	23.1320614786369	21.9594099928237	22.2710513269784
A0A8C0ND90(BAZ2B)	23.1596791969284	23.3374657908926	23.6192642493566	22.840011562171	22.6680927484427	22.9230510968187
A0A8C0NDB8(RAD23B)	29.1746473222587	29.2761307963573	29.217363776575	29.0773733754526	29.4316535573179	28.9864170463198
A0A8C0NDC8(BAIAP2L1)	28.8826492523838	28.7203847638198	28.8596427422773	29.1628857664768	29.1635816946353	29.1251678491122
A0A8C0NDH8(UBE2I)	25.9110452120013	26.3681801810713	26.2931439483583	26.4480565502341	26.0966966587746	26.5399195061556
A0A8C0NDP7(--)	21.3289334548026	24.5795313595662	21.1481165586311	21.8114311417629	22.1632160142431	22.9025878296615
A0A8C0NDT4(--)	22.4485420760539	23.2212947535809	23.1534319259537	24.0575219361214	23.3781356829525	23.4073020002906
A0A8C0NDY3(RAB43)	23.1053037040813	21.7248198624989	26.4974094230847	23.0630430152767	23.5697513899523	22.8007298326093
A0A8C0NDY9(--)	24.8451760811473	24.4556949478	24.8794684555724	24.8043480892802	24.1394614209655	24.182605912666
A0A8C0NE16(ARHGAP20)	24.0080365501833	22.9215832308431	23.4317635558125	24.292435622523	24.0508784895649	23.6300093255
A0A8C0NE40(PMS1)	23.851385339377	24.1878999347977	24.2228037451959	24.4196336299486	23.7162819267612	24.6404731111379
A0A8C0NEA2(--)	23.3487070490535	22.5837376155961	22.2788921924424	22.7884061343396	22.2721568853187	23.8133310615146
A0A8C0NEH1(ASMTL)	23.3444850018569	23.5769418600579	23.495791969898	23.7577425491247	23.6635794302942	21.0751072901734
A0A8C0NEH5(WIPI2)	22.9498501867754	23.0719946338412	23.6740412003722	22.4050344660395	23.2534619340144	25.7531257322123
A0A8C0NEP7(FXR1)	26.7495754713109	26.0390890629158	26.474368302005	26.2795707679723	26.6014457298133	25.7166220955415
A0A8C0NEZ8(WDFY1)	24.115006782688	23.6694421856151	23.3456284807976	23.6877527348667	23.8988432545645	25.6725500813281
A0A8C0NF12(TJP2)	23.5864199735192	23.842150679611	22.3879479755546	22.5782794049963	22.5565445571104	22.0504944151278
A0A8C0NF91(--)	25.7281403679173	22.6249131768614	23.9640502977034	23.1346986235228	22.7588144091397	21.2392918193214
A0A8C0NFG8(TMEM70)	22.6742241615564	23.9454042242236	22.9465277837733	20.2988277938128	21.6724616720176	22.976504711464
A0A8C0NFQ0(--)	23.428580495336	22.7614755350109	23.9418932955603	23.0896470258228	23.5580230686069	23.8148961251066
A0A8C0NGB5(--)	27.3691958176431	26.6005953348338	24.2618096317505	27.2880645570297	26.4810375229609	26.1950913048863
A0A8C0NGH1(ABCC3)	23.9711588802194	23.1201320132542	23.3547302527834	23.2108857467417	21.2982684579237	20.6321891838601
A0A8C0NGK4(PHKB)	23.0649779075633	24.6626431701312	24.6895518702401	24.5556694639523	24.8090674421077	22.0188294270027
A0A8C0NGL9(ZMYM4)	23.2641387720406	23.0027561918952	23.2725357707716	23.0728685378763	22.3668602760702	21.9861045153497
A0A8C0NGN8(BAZ2A)	23.0074705577979	21.8420829716072	24.2309044717183	23.1806395212581	23.7449495509455	22.6810074467829
A0A8C0NGQ5(--)	24.0891504703452	23.0039877169801	22.6522226462274	22.9747008584983	22.3020715976738	21.6347559627065
A0A8C0NGQ9(PSMD8)	26.9502695003886	27.4397594998813	27.41908707539	27.0659948895451	26.6813709710042	27.3797261825185
A0A8C0NGV3(PRKACB)	25.8140648964755	25.941453158256	23.7306854948698	23.3670115015122	22.4349763381177	22.342412135515
A0A8C0NH34(--)	27.29070315139	27.4922835237987	27.7640788769356	27.6785530753161	27.7199280185914	27.5786671765876
A0A8C0NH44(RFXAP)	23.3161473601872	21.8623152491474	23.4558280231491	22.4757295064813	23.6861970723339	22.0098709788588
A0A8C0NH72(RNF7)	24.9792771563251	22.2453634595795	23.0068301726028	24.4908457776904	23.287813793481	22.6840388692701
A0A8C0NHD1(PSMA5)	28.834636975633	28.6463292432325	28.4412644112576	28.3817075665771	28.9766729318391	28.855222889922
A0A8C0NHL4(PROSC)	21.9277689093612	23.3753031985696	22.1199757087443	22.7063540284214	22.4173832309765	23.2945994360307
A0A8C0NHS1(SPAST)	23.207073269715	23.464868981588	23.8904746906099	22.4122794027783	23.4209871124645	21.7046787569718
A0A8C0NHW4(--)	23.8273694563304	23.6963604641913	27.7087910022031	27.8488809704192	22.3194772783701	20.7610894346438
A0A8C0NHZ3(DPP8)	23.0667719794558	22.8007500492841	23.7067136338028	23.8922656086285	21.6140963249297	22.5772307266728
A0A8C0NI19(RPP30)	26.7514921648848	26.8244452693849	26.8432601511965	26.5803216023137	26.5079848896037	26.751875198218
A0A8C0NI20(--)	23.3579675219745	23.756030950107	23.5053066323831	21.9987844831611	23.1794657099209	22.5557930498514
A0A8C0NI41(--)	24.6065674352883	23.5729768554638	23.0862872255145	24.0725126081422	23.6118165017904	21.4781678842996
A0A8C0NI53(HACD3)	23.2301188796481	24.0056700404791	23.4900887733942	22.5011609296096	22.3715485822616	24.6931198017687
A0A8C0NI57(--)	22.5523807305217	22.936318988713	22.565003138137	21.4468253769872	20.6235493199275	23.0783430653681
A0A8C0NIB8(BORCS5)	22.946222452569	24.7526154410918	23.4015203014849	23.4015967189908	22.5054027036925	22.0715884547251
A0A8C0NIF2(RIOK2)	25.7544261581981	25.6379057181431	25.8543135103124	22.1151070620428	22.9682182578594	22.8728983819202
A0A8C0NII4(--)	23.0877735556952	23.6182580302394	22.9464574040228	23.0152434549455	23.3883108926821	22.5118873622274
A0A8C0NII8(XPC)	25.4646334911938	25.5368554682579	25.733761786266	25.4382847486985	25.7680229486905	25.0175879937048
A0A8C0NIQ4(SENP3)	23.3079949695988	25.7694109199224	25.3948313537746	26.1067937421987	25.8619037882992	25.9187529822331
A0A8C0NIR3(PPP4R2)	27.475528366696	27.3810474075353	27.5085441235307	27.4757602677399	27.1309464565535	27.2650817530938
A0A8C0NIU8(SENP7)	23.344420911729	22.1311941280426	23.210379112648	22.704157080128	23.4271492602818	23.6829251662988
A0A8C0NJ35(PIGH)	24.2236490586441	22.9869470097296	23.176683356982	22.4370954376818	21.6271529433733	20.2790074580923
A0A8C0NJ56(--)	22.7830703462582	23.2362889795796	22.6286682609475	22.8416372655831	23.8608860251794	22.9852397362528
A0A8C0NJ63(--)	27.7838171588896	27.4460853857782	27.5093750167943	27.1304555602811	27.0414514469126	27.7796907043885
A0A8C0NJ70(--)	24.3197581064803	23.5815467667407	24.3839663249236	22.9248603875156	23.1923645208377	23.5762324421916
A0A8C0NJA5(PEA15)	22.9312310092886	24.9455667153652	24.5610417661111	22.5523147839538	24.5089569833232	22.3443257352725
A0A8C0NJC4(DBT)	27.4366655443586	27.4796198073368	27.4062479616604	27.2032183417814	27.8858812213942	27.5450265533351
A0A8C0NJE4(--)	24.7005997325088	24.598779481805	24.71277088935	24.4911215642277	24.1670658823601	24.1013332624113
A0A8C0NJF7(RPF1)	24.7612659381206	25.0147393795696	25.0126098771447	25.2147865969733	25.1069334830996	25.0015714092798
A0A8C0NJG0(--)	27.3173447075936	26.7926554753196	27.5313326723967	26.8614778934764	26.4285421503224	27.237994874927
A0A8C0NJH9(EXOC8)	26.8291720436047	26.6532146477426	26.7062238699371	26.9829406710452	26.7924072483677	26.7753012259355
A0A8C0NKI1(FMR1)	24.7138198551438	24.3631915290375	25.333642642841	24.3855469998584	24.676536917573	24.2391428139288
A0A8C0NKI3(SMCHD1)	26.4277432716039	26.859465023053	26.872322616799	26.569671375994	26.8570933390717	26.3983261850503
A0A8C0NKI6(--)	26.9658723370922	26.7749243627593	26.630620413341	26.5602546904689	25.6445494572262	25.3969553912971
A0A8C0NKM5(--)	25.6320360313339	25.8349684322476	25.4581069318636	25.4393949167578	25.7491918268356	25.7513644645049
A0A8C0NKN9(--)	28.1413630724988	27.9387079947381	27.9580366821141	28.3731848387307	28.2844065279611	27.9069006852221
A0A8C0NKS0(ZC3H18)	24.4032112719123	23.9217973627502	24.2094045775093	23.3400087107858	23.1962100835438	22.5119889514146
A0A8C0NKT6(YIPF4)	23.2302759203799	22.6215433245629	23.4378107674491	21.3538940026245	23.8968888952499	25.2485107606829
A0A8C0NKX6(--)	24.2038904220942	24.0023013551486	24.2579621009818	23.8796190198014	23.4231647042183	22.1942957901009
A0A8C0NKZ2(--)	29.8222736447113	29.9703504137862	29.9192589307199	29.7394869340919	29.8537218086338	29.7952128276047
A0A8C0NL24(--)	29.4726651846737	29.6502041855955	29.4658325383736	29.3010786751698	29.7340687787554	29.4636517108167
A0A8C0NL39(--)	27.678687385705	27.7185569146547	27.5398603593112	27.613228657364	27.8190329141577	27.8647870995758
A0A8C0NL89(SLC6A6)	23.7608092686235	23.0705624624394	22.8993879703825	23.408316361389	22.4877781494395	21.483958339848
A0A8C0NLC8(SNX21)	22.4737127686454	23.3203572682702	23.7749298954989	23.127026413055	22.7705589724509	22.1552906048722
A0A8C0NLE2(--)	28.8199769767214	28.9821518894831	28.6369936083669	28.8516534069583	28.9052085423431	28.9455611342427
A0A8C0NLH8(--)	23.3753592265559	23.8436958403177	24.5209428550077	22.8010563880749	23.3652571337314	21.3146577889238
A0A8C0NLL3(ARHGDIA)	32.1378198413849	31.9934797432913	31.9360699615591	32.1803559859098	31.8954038998408	31.8724327083737
A0A8C0NLR7(HGS)	27.4403933381214	27.3430795573362	27.4705722435923	27.4528549187966	27.2276588320081	27.3919835084863
A0A8C0NLS3(--)	23.4244958255743	23.5026385674919	23.0654349698347	23.9108165855156	23.6445894913715	24.2384869606346
A0A8C0NLS8(LOC477562)	24.8185576037505	24.1807863380393	24.7790143412651	24.8738953948087	23.9444947437684	24.3116053136127
A0A8C0NLV0(--)	26.6144227378964	26.5677291329169	26.6777469502956	26.9351708060044	26.9815259973108	27.1192175646348
A0A8C0NLV9(SF3A3)	28.8305628845776	29.3443289282069	28.8139059305737	28.8140587827262	28.5062756157397	28.8889608623794
A0A8C0NM24(EDC4)	22.4420790048951	23.7713117709066	22.9894834750311	22.7404038325187	22.6750247894272	22.632306322151
A0A8C0NM75(STT3B)	27.6277015245513	27.4517550641054	27.574197946845	27.8941175922472	27.437300743066	27.5519350399874
A0A8C0NMA5(CTH)	29.9257805585589	30.4091244800568	30.2826182133369	30.5428700718795	30.6446113399086	30.5267327901609
A0A8C0NMF4(SEPTIN6)	26.0260791305545	25.9969470035911	25.728633441732	25.6974745497321	25.8982758834745	25.4881819120682
A0A8C0NMG5(--)	22.4112124598667	24.3730520489068	23.0005605570115	22.122275575177	23.4136930745457	22.7810534764948
A0A8C0NMH8(SMARCE1)	26.8027961816822	27.2892085404702	27.6737095548223	27.3495054498743	27.0438516779224	26.9867425274359
A0A8C0NMI5(CTSB)	26.7359577678598	27.4329280933544	27.4545815695794	25.9107250653726	25.6564370840106	26.3114147616303
A0A8C0NMM2(DDX21)	31.3161904522549	30.9595436588296	31.242010943868	31.4026340654395	31.4935247161277	31.13864391592
A0A8C0NMP0(--)	31.1517050167203	31.4568936127577	31.1851206319616	31.151463095861	31.2706391282593	31.2485288566891
A0A8C0NMR3(--)	27.6328403715261	27.4970895873912	27.4068966919466	27.2903516175089	27.4548952841859	27.2192809488736
A0A8C0NMR4(--)	23.1915948612047	23.1323207052483	25.5374776835589	22.9878481145535	25.5737213737555	23.5142778397491
A0A8C0NMV9(--)	25.0974403212088	25.4008684944806	25.531213670063	25.3885389504452	25.6690390184102	24.8019826109719
A0A8C0NMX5(GNAS)	27.3923111331138	26.4970134255836	27.0012062978024	27.0221044703273	27.2523239980306	27.4054366383678
A0A8C0NN31(--)	24.4173817809205	23.0454357288069	23.7794652852446	23.5781920778008	23.6134675525483	23.8349925352129
A0A8C0NN36(NCDN)	24.3373567595951	23.4362184855795	25.05473811248	24.4808064687095	24.9055012242358	25.0386286795275
A0A8C0NN75(APP)	22.787117224672	24.0627464548247	23.1351456232565	24.1570748795435	23.6249907098828	21.8505935759165
A0A8C0NNB2(MAP1LC3B)	23.7152208305234	23.4339139019256	23.6776345212085	23.3545309059303	22.743078895358	26.831710829684
A0A8C0NNC1(ZZEF1)	25.024325710244	24.2143048896005	23.7899474944062	24.309317027038	24.0858601251598	23.9632284236322
A0A8C0NNF7(CTSA)	27.7145667782446	27.2210342002824	26.9190031362458	27.1041960911463	26.9291997040311	26.9603587056741
A0A8C0NNJ7(--)	27.4177197824266	27.7323390737521	28.0739820071979	28.4258241558692	28.5185209168773	28.3823261914487
A0A8C0NNJ8(--)	22.8636849785712	22.7208736660079	23.029796148989	24.4052256195549	24.0400930261023	23.8322904968883
A0A8C0NNK5(NCOA1)	23.1854146859709	23.4522422460564	23.4010840921711	23.465452063461	23.0719362352815	22.1890735798605
A0A8C0NNN9(--)	24.1022147380101	24.6333948277362	24.0420988589467	23.5353758396071	22.6075164064798	21.3590000291442
A0A8C0NNU3(--)	31.2313489721827	31.265394784581	31.0400276851734	31.2200886319664	31.0858803807607	30.9124935591452
A0A8C0NNV7(APOOL)	24.7727869432481	24.8273899567712	25.5964211382456	25.3637262566347	24.6029185613792	24.9493123558272
A0A8C0NNW3(DYNC1LI1)	26.7097771457223	27.0871963851695	27.2794113629623	27.1930993845676	27.7620520857818	27.4691752608195
A0A8C0NP40(--)	23.5303996036677	23.3811920711107	24.0456856831907	24.7388204380555	24.4331350991497	22.4564708720703
A0A8C0NPM5(LRRC8D)	24.7842166729053	24.6004251956696	24.9467717320971	25.1375084017951	25.1675253393834	25.1041760910764
A0A8C0NQ24(ZNF462)	22.7270460779997	24.7786133838081	24.338717343504	24.7351572676331	24.494055238696	22.1522587082336
A0A8C0NQ45(--)	27.8816286597968	27.6689173284738	27.5773710839302	27.3303977517688	27.6833803891863	27.6284665664112
A0A8C0NQ56(--)	23.8476263040741	23.5620743888001	22.5329547898418	22.7632331587326	22.7283926822571	23.8347032730484
A0A8C0NQL1(--)	26.5569559660399	27.0445813910985	26.5656245022442	26.4053879444581	26.0561862069657	26.9478197243369
A0A8C0NQL4(MAX)	23.4397639341252	22.3557019192432	23.5435557925612	22.915427112147	23.4099629117121	22.4244810469782
A0A8C0NQM6(ATP5F1A)	33.3465180107984	33.3488936870041	33.2574361498996	33.2046064964532	33.3229464316393	33.1870693024726
A0A8C0NQQ3(--)	24.7316584306997	23.0846845017702	23.1355040860182	24.5192935889713	22.8462602365893	24.2493407262862
A0A8C0NQY5(MRE11)	23.0276269881691	23.1231101315218	22.5624493369246	23.6387899826133	22.3149765529503	22.9889239682297
A0A8C0NR07(SLC25A15)	21.9317097037429	22.0963226728215	22.5256871125668	22.4502639862105	23.2171144190179	22.1168959849963
A0A8C0NR54(--)	32.1208062964179	32.0088182454065	32.3101072862057	32.1975937469985	32.1162889753219	32.1727473501892
A0A8C0NR61(RBM14)	28.1256851781001	28.2408175301408	28.1354059532587	28.0336492551985	28.0235856768649	27.5131457848607
A0A8C0NRC3(CSNK1G1)	24.0137788746933	23.7790807268202	22.7601556934019	23.8872055901861	23.1714819466502	21.7225490740662
A0A8C0NRD9(ATIC)	32.1221649117998	32.2373738328181	32.322355537434	32.0498608023512	32.1675528543007	32.1235222489495
A0A8C0NRH5(--)	27.411429654341	27.943410796195	27.9946400191669	27.4789258517707	27.9994331198162	27.9457564606834
A0A8C0NRI8(AGL)	23.2439879438227	25.4607023545915	25.0614285489007	25.3583365019797	24.9025142293431	25.1133469765103
A0A8C0NRK7(--)	24.3009167460548	23.5687443869852	23.5580370316835	23.201699663987	22.9191982195599	21.7106601789168
A0A8C0NRL2(RHBDL2)	24.1648431083151	24.0812344079454	22.4374561928286	23.5817977280588	24.8856603441373	24.268851498505
A0A8C0NRZ8(SNX31)	22.5973553236588	25.7540692952229	22.4856260776405	26.0083627929568	24.2357279965246	22.1210178362526
A0A8C0NSC0(RPS19BP1)	24.9855386141501	27.0265435354938	23.563666725818	24.9961496785147	25.415932305434	22.5642747461222
A0A8C0NSF7(--)	30.4043609317394	30.5324106837115	30.4251238427396	30.2757534964298	30.5281310667291	30.4267240592402
A0A8C0NSS6(--)	28.0305480969806	28.2101109517688	28.1273098625706	28.1906997934042	28.0236914191629	28.1191185973879
A0A8C0NST9(CCT4)	32.2527638595567	32.2643324376373	32.1188278418316	32.0163105331758	31.884346210982	31.9341023304141
A0A8C0NSV2(UACA)	25.9344060829241	25.8188501209942	25.550570664399	25.5724497419939	25.8492628694115	25.7415231513055
A0A8C0NT73(POP1)	26.6784187524222	26.7929036595694	26.641272762465	27.2463557136822	26.8419414718534	27.1379969045055
A0A8C0NTB0(--)	24.1756669194096	23.1054759006252	22.9141466392601	25.3969880443846	23.1025856327305	22.3229949722425
A0A8C0NTC7(FBXO9)	23.1029800452356	23.5628588944352	21.9651515692635	23.2903606578862	20.3191516888688	22.9997323107019
A0A8C0NTE1(ADSS)	30.4498282984773	30.5346384978835	30.5799261513338	30.7830833879877	30.3167838764177	30.5190648311353
A0A8C0NTG5(CENPS)	23.97658722746	23.4950543150885	23.8061792990162	22.2189036398661	23.0887017579057	22.2872332801693
A0A8C0NTS1(C4H1orf131)	23.185533533689	23.9363858937432	22.9207554646749	22.8354364841305	22.8115051875071	23.3056342875467
A0A8C0NTS7(--)	24.5538907974979	23.9975598397542	22.5369134344024	27.6300648896372	27.4659103641344	21.7909760898321
A0A8C0NU48(CWF19L1)	27.3694454548534	26.6683087247774	26.9268269427289	26.8517427517511	27.002601813781	27.0358003783056
A0A8C0NUC0(XRCC5)	27.6621406001466	27.1995724557267	27.3020816217846	27.2821542141315	27.8613004001865	27.7045099071555
A0A8C0NUF0(TRIP4)	22.8428204829916	23.5782644680186	23.4141587443249	23.1296726214342	21.4605762988803	21.5536245268562
A0A8C0NUI1(EMSY)	23.3501336911997	24.3810639151935	24.2319483968417	23.8930912596396	22.7563643766362	22.4510842228111
A0A8C0NUK7(--)	22.55388085995	22.475699235855	21.8758894124114	24.076756892445	24.3434015326329	22.5809148978109
A0A8C0NUM0(PCYT2)	24.616835975841	25.0049175366552	23.422395384237	23.805737509941	25.0875201406851	24.7641548262416
A0A8C0NUP7(PTMA)	28.8039356418187	29.063091176833	28.6036756346372	28.8060889183989	28.2784368383498	28.8452359129789
A0A8C0NUT0(FN3KRP)	24.8608861642359	24.9785397494933	22.560587139221	21.9265276777611	22.4523556788794	25.299813095701
A0A8C0NUT7(FYTTD1)	23.1774436246224	23.0359720761649	23.6324087787815	24.6665490927601	24.1782046725404	25.6029185613792
A0A8C0NUY1(TELO2)	22.6384765856626	22.9980221227191	21.6973663763648	23.1185011558739	23.2838322563057	23.491549763484
A0A8C0NV04(--)	25.7641548262416	25.9096955411995	25.3169650918694	25.4453751067579	25.4491277337082	25.6125398557081
A0A8C0NV79(--)	24.3888723634985	24.2612263003598	23.8731140450043	23.5301987931347	22.4555475109372	23.9502917520107
A0A8C0NVE3(--)	25.3152037490031	23.1011125168746	24.9141515162468	25.1642676951532	24.8034122178335	24.6985346923678
A0A8C0NVP6(CNN2)	27.0727560943292	27.0334917299442	26.7544261581981	26.4767492935894	22.4283042889454	26.9551566081337
A0A8C0NVQ4(BIN3)	23.0235956702771	22.8086689067995	23.118727200459	23.2757707299202	22.0091063826251	23.8879040662514
A0A8C0NVQ5(--)	24.9457006558274	24.570511238233	25.189144987279	23.616014347609	22.1139126753901	21.4234027592018
A0A8C0NVR6(--)	31.6657701088824	31.2721419647193	31.9431452725004	30.9845441035489	31.0653529785041	31.4992870271749
A0A8C0NVX9(VPS36)	26.8170209144084	27.3557348581423	26.9962574509005	26.9776011840784	26.6110486688296	26.8570933390717
A0A8C0NW98(--)	26.5854884424436	26.8626606243517	26.474523031203	26.6739790663196	26.9379788084497	26.7453497605412
A0A8C0NWJ2(MEPCE)	26.0652348357552	25.7481938734858	25.8456546663369	25.8695955375125	25.9736437703503	25.9972701179959
A0A8C0NWV8(CCAR2)	30.1828142591233	30.2505632096103	30.1771212755799	29.8306837639275	30.079663772012	30.0582730421674
A0A8C0NWW9(--)	26.0977617862778	26.16593576145	26.4343924191579	26.6347800367153	26.6840495737805	26.1921212096778
A0A8C0NWZ0(--)	27.9858744145607	28.1510275360593	27.5787391476056	28.0927004523085	27.6293006951018	27.444585497499
A0A8C0NX07(UBXN7)	26.424479254282	26.8659671217592	26.8604126060367	26.7933999000218	26.6719565017925	26.5801778144987
A0A8C0NX13(--)	25.5945430734301	26.2901230745444	25.2981705518437	25.5796600596735	23.2399752389846	26.0278725959664
A0A8C0NX63(--)	24.8252220081025	24.6406385926087	22.9836324829819	21.982755544461	21.7789567581046	24.0841617815147
A0A8C0NX81(EIF2S2)	30.3554198248315	30.2983278976593	30.5221556192392	30.4251238427396	30.707590284577	30.3151648716009
A0A8C0NXA3(UQCRC1)	28.3921882825972	28.459397409319	28.681773078604	28.7507896728743	28.474871111236	28.8715297093644
A0A8C0NXC3(CEP170)	22.8415471335005	24.5572921598759	23.1646419302649	24.0089443837416	23.2958373675677	21.9738276697339
A0A8C0NXL6(TUBB4A)	31.4830365219511	31.1888974771921	30.7938959698422	31.5441606617785	31.3511601283579	31.1262638740102
A0A8C0NXN8(MOB2)	23.9826408771326	24.2865609086449	22.3316255696521	23.4555702760563	23.3012957504104	21.8880108716843
A0A8C0NXS0(LIG3)	25.7262183672545	26.1101238759099	25.710539301442	25.9369236405817	25.6328126431213	25.7080147619829
A0A8C0NXS3(ATP11C)	25.4053230166885	25.0675548262881	25.641438152244	25.87283924046	25.3170686333372	25.4078854443376
A0A8C0NXW5(CLPX)	27.9009263084334	28.0289159995064	27.8172649426636	27.5939165081388	27.7984765474673	27.689658503526
A0A8C0NXX9(IER3IP1)	22.090664367206	23.1661843612946	22.7667368490377	23.7833994988905	23.9081919342654	26.8998897654304
A0A8C0NY81(--)	23.9363788106042	23.5818754302569	22.4215294906139	23.6699102747729	22.6248368142745	23.2348893610226
A0A8C0NYC1(HUS1)	22.6759234467359	23.1788429256025	23.2902461406394	22.9468703100453	23.0306449118397	23.0628946439308
A0A8C0NYD1(--)	24.5608668975174	24.3157565586817	24.1967804017955	24.4680566998255	24.7028731507258	24.7795153814316
A0A8C0NYE0(LRCH4)	22.7663618220578	22.4826515436541	23.1271275460371	21.2389448055476	23.8571002914122	22.546830712593
A0A8C0NYZ7(TRPV4)	27.3915738730479	27.4579504318861	27.6835811771583	27.5206578822338	27.0581698044815	26.8812202205194
A0A8C0NZ37(--)	29.9583686286679	29.5895479166248	29.4033656964558	29.7128627043111	29.5769387941625	29.7827085524711
A0A8C0NZ53(ABCD4)	23.3640564241742	23.6313748684958	22.860472788849	22.9981813666108	23.0561242742033	23.1099963955669
A0A8C0NZG9(INTS6)	24.2082141122198	24.3421810357449	24.9246994407534	24.8185088451098	24.5990065884629	24.7322096666533
A0A8C0NZR2(NDUFA4)	22.3513025515151	22.8669839674158	23.1189317898544	21.9781689249413	23.059750318281	26.4878293641524
A0A8C0NZT0(ACTR3)	30.8298676316975	30.6709272767576	30.7343272480883	30.7558113518899	30.7858915544041	30.9126363154328
A0A8C0NZX7(--)	23.6484509326511	23.1458706158053	23.1489039324845	23.0606866974135	22.6782684319388	22.1909431153969
A0A8C0P0B2(VDAC2)	30.9004513186669	31.1452196210966	30.9863763560167	30.8676911680673	31.1303819114314	31.1421181615556
A0A8C0P0K1(--)	25.5253107518821	26.0493882634383	26.2585372809121	25.7639776049744	25.6848254392442	25.7522326042676
A0A8C0P0L7(MACF1)	23.8786040660773	22.6845100094743	22.6184570599373	24.8566185340515	23.4930782237182	23.0928514803479
A0A8C0P0P7(LPCAT3)	26.7207761446715	26.3604814249621	26.828808994899	26.2857562303752	26.6831126284133	26.2262812066933
A0A8C0P0U6(TSC22D4)	23.4677086097093	21.8251870519198	21.4061107836553	22.9329591121584	22.9833260183902	23.7737428869186
A0A8C0P0X7(--)	26.5806091349586	26.5560496862596	26.8859975536961	26.5102507134155	26.7034541478395	26.1940393123101
A0A8C0P0Y1(C1QBP)	27.579746365049	27.937361516671	27.9026522268602	27.8844845016005	28.1969960884252	28.237447916103
A0A8C0P1B0(CAPN5)	22.7972601191567	22.3106657404181	23.7149222598587	23.8480738639824	21.2159577691403	24.5225141344289
A0A8C0P1H1(KCTD14)	23.6295572530065	23.8026114423022	24.8060472869348	23.153895301673	23.9474493828505	24.6854404842659
A0A8C0P2D9(SP100)	24.2244239235642	24.27930508317	24.236006598404	24.0561448530024	23.9134212226139	22.4487103174138
A0A8C0P2M9(TUSC3)	26.1178512166547	25.7085936925849	25.5324032519085	25.8395167535609	25.5488964418396	24.878205866441
A0A8C0P2V6(--)	23.0853486008046	22.3436298224158	23.5108889873958	22.9615625629974	24.4203145833663	22.7896881233401
A0A8C0P3K1(USP5)	29.7794245808118	29.5190460788845	29.406268238898	29.7122559614814	29.4939254886083	29.4797932440843
A0A8C0P3P2(COG6)	26.2623241433239	26.464056970992	26.3763184483007	26.4266081032017	26.0683341626003	26.541205350457
A0A8C0P3P4(EP400)	23.358888823042	22.8437141955192	23.2113208620278	23.4218092796533	22.0029669496282	26.5510109265529
A0A8C0P3R9(FLNB)	33.7435452636945	33.7661383765416	33.7537410308003	33.7474521581832	33.8143071329395	33.7896467254472
A0A8C0P3T1(GIT2)	24.3312182029776	25.1618868829936	25.1609257654539	24.1190988031238	24.5416780165406	21.6032817819218
A0A8C0P4B0(APMAP)	28.7674926435785	28.8902952676357	28.4349173044917	28.6200986467311	28.7769331630711	28.4537969844823
A0A8C0P4B6(EPB41L5)	25.5320464803355	25.6893385800208	25.5271915742486	25.2372473125665	25.1000902683163	25.0645566119516
A0A8C0P4F9(GCC2)	26.4121245279971	26.5379367656384	26.8808700376524	26.8659671217592	26.5405551816339	26.1832876619301
A0A8C0P4H8(--)	26.0304007575542	26.554118288959	26.6152650236307	26.4759457617399	26.1999842478684	25.8335456440668
A0A8C0P4I5(PPAT)	27.6247070076671	27.8048281035028	27.5236518029781	27.7099085806097	28.0520138272739	27.4456908294949
A0A8C0P4K1(--)	24.7621281418584	24.6176768542473	25.1695528594298	25.4926502640559	25.4035688614645	25.417928981777
A0A8C0P4L9(HIRA)	22.9494739145977	22.6056874272308	24.2445564260303	22.9967209998251	22.7531631923477	22.7164261401089
A0A8C0P4N0(--)	24.8507060789395	23.1454636693737	23.4794166563092	22.7981619291827	22.7323436013313	22.9241376189113
A0A8C0P4U1(DDA1)	22.0703550797351	23.6369937293417	22.4130813890352	22.0465163608088	22.317880267621	22.0518635498958
A0A8C0P4Y3(ADH5)	28.1482659327535	27.7708353558291	27.8764270151317	27.7855018580021	27.989885064915	28.1195144256477
A0A8C0P5A1(--)	23.6561426146596	23.0160968825325	23.6802756436672	23.0981538661017	21.8434946399837	23.6825287553605
A0A8C0P5C4(--)	26.3600459954962	26.2861088856382	26.5621778956153	26.2014245954496	26.2764325652707	25.5860327529729
A0A8C0P5E8(WDR11)	27.5284291904148	27.7549995031097	27.6617329824077	27.7452856393367	27.7196016834454	27.7327919072104
A0A8C0P5E9(PGD)	32.5740264708728	32.688041496661	32.8082006199442	32.8693837381276	32.9609248231119	32.48898440367
A0A8C0P5H9(LOC477944)	27.588779817768	27.733761786266	27.3518656876864	28.2090419616604	28.3064341715196	28.5980766441046
A0A8C0P5P0(--)	27.470184328492	26.9334833774044	26.8763099085087	27.2570989008917	27.2707950507416	26.8625423948871
A0A8C0P5R4(--)	24.5037701454479	22.6032492560775	23.5940786501223	22.1814572473966	22.7089048259023	20.8704370339177
A0A8C0P5R6(KLHL11)	22.6774086009149	23.6372315797093	22.3710733235378	23.0345022450983	21.9226400308334	20.479268183776
A0A8C0P5W3(SRRT)	26.9270530882017	26.8455350349225	26.9912915696221	27.074696642268	26.8448170380393	26.3540538849945
A0A8C0P5X6(ARPP19)	27.1071929660106	27.2361708718509	26.9407813561294	27.5770829051446	27.5517150666637	27.096978089644
A0A8C0P5Y9(GPN3)	22.1069886364467	23.3179959328846	24.706987904619	23.0567402357384	22.9248262734761	24.1432816862151
A0A8C0P6A5(SP140)	23.6043333290224	24.1964644553376	21.9532458221223	24.6963074923476	23.9460879034617	23.6853870124977
A0A8C0P6B3(--)	22.4297302665009	23.1836462239052	23.2126092020382	23.9734431646756	21.9318296118672	24.9667525659425
A0A8C0P6E0(--)	23.3119624389713	23.9128244903069	22.7331422990953	25.7643320257415	22.4718750392977	22.7983127257686
A0A8C0P6F9(KCTD9)	24.1761578841689	22.9878982712494	23.4576136745554	22.0282120614052	22.9058892014347	22.0497529034181
A0A8C0P6K8(SLC25A11)	28.3868957896287	28.6930865595645	28.4298593338402	28.4470318808365	28.7826929322109	28.4452172194756
A0A8C0P6Q2(NDUFAF1)	23.6877637989346	23.8643645241701	23.2487095797184	21.9677941895884	23.9353281870966	22.5365605321423
A0A8C0P6W8(EIF4E)	29.0801214153038	29.2255689178637	29.3623556201892	29.2860383614816	29.4685345246882	29.3478805436001
A0A8C0P7A3(DLG1)	26.7176421209027	26.7592605905486	26.6436140178779	26.6311757232174	26.1024149982846	26.2979782169836
A0A8C0P7E2(PDE12)	27.9690057040703	27.9261482935399	28.0664568887082	28.0216280450797	28.1368242199939	28.1646609189767
A0A8C0P7G2(RALGAPA2)	24.2258217057687	23.3113113616486	24.3630454460557	23.757909264855	22.3241048786884	23.2640235391485
A0A8C0P7I5(RPS6KA3)	26.2803144252263	26.5781632789058	26.8353299344523	26.1699541999791	26.2850153736108	26.4905402333089
A0A8C0P7I7(--)	26.8260225821471	26.7900469597474	26.6627518108964	26.6832465150118	26.452980563103	26.519563551555
A0A8C0P7N6(--)	26.6699310977804	26.0427042395589	26.2021722608068	25.9440702015372	26.0285261289149	25.9195033141835
A0A8C0P7R0(--)	24.9682916753297	22.8859079631167	24.2894518539692	25.2158605957185	25.3950929425954	25.169820432201
A0A8C0P8A3(--)	28.196151913421	28.1847069390155	27.8553714268934	28.3503488352841	28.1560044342115	28.3096466253197
A0A8C0P8R2(TSC22D1)	23.3469370120708	23.2890446514132	23.5739290307513	23.1214746833249	22.2807986790081	22.1497917664789
A0A8C0P8V6(--)	22.5673977797081	23.4018044612876	24.4419608912891	23.7260550758797	22.7408767221746	22.7145236485856
A0A8C0P9I7(P3H1)	25.2507529362661	25.7784379298734	25.0969177876506	25.0746762290349	25.1610026784242	21.8558803967761
A0A8C0P9M1(MCM4)	30.2158143191538	30.4649956461893	30.482411531171	30.2890106082392	30.4502217249976	29.9953680878552
A0A8C0P9M4(RHOG)	27.7741703409437	27.4390460988411	27.260602442985	27.5117140537476	27.3790651159896	27.4854666037521
A0A8C0P9Q2(--)	28.1625976979796	28.052221178076	28.1380945852016	28.1433595455767	27.9955028750783	27.9559879889214
A0A8C0P9S0(ACO2)	29.4001926122422	29.5617810802557	29.4692334954504	29.6187867638098	29.2986119508136	29.5840729902622
A0A8C0P9S7(ZMYND8)	25.262736329109	24.9528706139903	24.7413431278589	24.5509228848697	24.9033420165175	25.3836038428704
A0A8C0P9T7(NOC4L)	26.6219856648566	26.855074337656	26.7769331630711	26.7745474011125	26.7463753124173	27.1384852418628
A0A8C0P9U7(--)	22.7388760778031	23.4556322451014	22.7606583086956	22.435471655127	23.6360366488372	21.2249298299771
A0A8C0P9X6(--)	23.9777103509689	23.2369700690422	22.2468498802546	22.7948208466416	24.1187820579574	23.3038586974109
A0A8C0P9Y6(--)	24.3966288197673	23.9910969045838	22.8503051030736	22.8183714949192	22.2117642797808	20.7796115153674
A0A8C0P022(--)	23.2825687578887	24.3666297350286	22.393539000115	22.636332496398	22.9633087337062	22.7030657031555
A0A8C0P040(APAF1)	24.3965634965896	23.9236459305353	23.7674837600589	24.5103411493694	22.3596448791371	22.6476158983669
A0A8C0P057(--)	23.2825304084843	22.9625335249607	22.7666376783809	22.7500092556161	22.8851203418947	21.3023983265068
A0A8C0P067(ANXA4)	30.5593760109904	30.5236518029781	30.7036356614645	30.8799358009089	30.6454705472718	30.8928011919702
A0A8C0P081(NEK1)	23.1345490992818	23.2173095082038	23.3811216207435	22.5390446997841	20.7611746157847	21.63947716051
A0A8C0P095(PLXNA2)	25.1551069627109	25.6469403234062	23.6133677250067	25.5941728631946	26.3058951680091	25.8565235542931
A0A8C0P102(--)	22.0147008776222	23.7511297825685	23.9219880924266	22.0540093782288	22.9593614514637	21.676782622452
A0A8C0P136(QSER1)	23.4042124811809	22.2429169969097	23.8770346768067	24.6885772469464	22.9726657023233	21.8108832094269
A0A8C0P164(--)	29.5812738347956	29.4959657928014	29.4452369563308	29.6883750484898	29.428602048397	29.4626770617133
A0A8C0P172(--)	25.2929158473449	25.5699900019869	25.4244472175299	22.7837628333374	25.1337511774935	25.4103139246288
A0A8C0P174(PGLS)	29.1889092643497	29.024325710244	28.9215874159191	29.0271502030703	29.1495989452085	29.081671238861
A0A8C0P182(CHD1)	25.7339427581638	26.2549026065908	26.2426901804382	25.9754379768962	26.0867713457671	25.6583725448789
A0A8C0P223(CBR4)	23.0827851178889	23.3843862838841	23.1202710620598	21.9617803165245	23.748645259853	24.3264942240115
A0A8C0P269(CLCN3)	22.1882297274933	24.5152681592805	25.1683672974119	22.9785123484283	23.2205209579659	24.8754430239323
A0A8C0P363(ZMAT3)	22.0862516891898	23.4048436043245	23.3029845626883	22.6802938491283	21.2529205941075	21.6867552660992
A0A8C0P483(--)	23.3464740805227	24.0253415209936	22.8766963212273	22.3080448208088	23.0937937820772	20.935098849345
A0A8C0P543(DHX37)	26.2734831759901	26.1201870845473	25.9226595266073	26.1998719525769	26.243398608248	26.1656291353327
A0A8C0P547(INTS10)	22.640373927411	23.6634992683956	23.2750233843425	23.6995411068076	22.0028696994063	22.8999351276796
A0A8C0P575(--)	26.8172649426636	26.1993477922802	26.9741034748639	27.3703604219024	27.6161068179019	27.4098932808092
A0A8C0P591(--)	25.4008684944806	26.0413887787142	26.1215709837526	25.7363707555472	26.2105569047486	25.5975865849615
A0A8C0P625(LYPLAL1)	25.9474407511873	25.9694119934207	26.110721289907	23.7160992728108	25.9014558096232	26.2420359381713
A0A8C0P652(--)	22.0245450114098	23.7570995618749	22.1213048783164	24.0069300521384	23.325728195185	24.05357858945
A0A8C0P654(RSF1)	24.2529194707488	24.8528620708218	24.389097199071	24.3125750064128	23.9366990371779	24.4296279159489
A0A8C0P735(--)	24.9125078354097	25.366230153686	22.2346840335898	24.5824479881235	23.484307303996	22.8161955214049
A0A8C0P754(SMYD5)	27.6167378414275	27.8047050381576	27.8697955417182	27.5271617390687	27.516831600208	27.5442159469825
A0A8C0P772(--)	23.1732643040224	23.5113194159594	23.534609195087	23.6003684781558	23.5983960400039	22.4531120694711
A0A8C0P775(DZIP3)	23.5636337996167	23.8303527652735	23.2448266011977	22.6258921401435	21.7506266091991	25.4669994841955
A0A8C0P821(RAB14)	29.5951800398186	29.7668610737042	29.5514950597946	29.8894831679572	29.6386170398406	29.6090063382459
A0A8C0P945(UBR5)	27.481776647994	27.8630152546228	27.9950715116303	27.7896739293534	27.7093827691994	27.8226231476748
A0A8C0PA60(--)	26.739438647624	25.9745411525437	26.3259969646848	25.6964932237296	25.3717234780045	25.6116115619467
A0A8C0PA67(--)	23.9191267886979	24.9161211653184	23.3324038320939	22.1655507406093	22.7451293642915	22.0422812784867
A0A8C0PAE9(--)	24.1918200993107	24.5472791199975	24.5913789859455	25.0810718324391	24.923793168319	25.2861970359863
A0A8C0PAF3(KATNAL1)	22.5799346072008	23.3278835255139	22.4330387911346	22.7206889091412	23.6872984055058	24.3635257570109
A0A8C0PAM2(--)	29.0430433504341	29.1020695319267	28.8390902059829	28.4855817629344	28.6455049049251	28.8695602397742
A0A8C0PAN1(--)	25.7133741378692	23.8704098274664	25.7278029044999	23.79575935158	22.9083981648671	24.9877185304323
A0A8C0PAQ3(CAPRIN1)	30.0470024358812	29.8824160377229	30.2292873244251	30.0897995477213	29.8067496372908	29.843679478344
A0A8C0PAQ6(SDHAF2)	26.5582413219302	25.9675003384395	26.5991768949979	25.8711007704072	23.9227175402807	26.5984671517648
A0A8C0PAT2(CCND1)	23.2144737702985	23.4547541210548	23.8839953300378	24.7283739502047	24.6579638609746	24.7029259783147
A0A8C0PAW0(--)	23.9858817804575	24.0099549757818	23.3950987395895	23.4329096946478	24.0241801511983	25.5884081254736
A0A8C0PAX5(ACADSB)	27.6660749787544	27.549366595227	27.7588795132738	27.1783566631685	27.1342801287851	26.8530525067579
A0A8C0PAZ4(--)	29.356427689373	29.7706621035873	29.7136002910486	29.6098165739233	29.5977925721274	29.704575866467
A0A8C0PB15(--)	27.2260974238853	27.2335219644503	27.5009685177974	27.5928478714828	26.9164996420934	27.2891205739423
A0A8C0PB20(S100A14)	27.9317376252439	27.6721588858906	27.7690072841805	27.773415924834	27.7272186465952	29.1630537798745
A0A8C0PB37(KRT89)	22.2512275960806	22.4056216786763	24.7872265493538	22.769168752029	23.5343851369968	23.2426416537899
A0A8C0PB47(RHEB)	23.9940115336067	28.4225397491825	24.0779397441582	22.7322756628251	23.4876553180442	23.4831934015802
A0A8C0PB83(EFHD1)	28.0318103894775	28.2110862949321	28.1103827856828	27.7825679640406	28.2028448285001	27.3794783180663
A0A8C0PB88(--)	24.4451719978986	23.1918761150001	22.8500997273415	23.4275605835413	22.6987990828056	21.4045761372403
A0A8C0PBD4(PNPLA8)	22.7487273374945	24.2143048896005	24.3582358804278	24.3925731792576	23.9910969045838	22.2225076620926
A0A8C0PBG1(AHCYL2)	23.1478798933427	22.9903726657346	22.5822940793104	23.2001628467762	23.3299747858964	22.9019030665889
A0A8C0PBL5(MTMR3)	24.9490896730291	25.107133089481	24.7691586608179	25.4076585774671	25.1959173326753	25.1765697611989
A0A8C0PBR2(TPD52L2)	26.4315579217089	26.3368121665472	27.2568290449117	26.6324243894845	26.4228925804673	26.034898346436
A0A8C0PBT1(EEF1D)	31.142179038617	31.1534577307954	31.4744069858603	31.2065872604289	31.1250939298254	31.4972418989455
A0A8C0PBV4(UBE2Q2)	20.6903596824609	26.2051963493388	24.1968326184544	26.3515624447649	26.698561185955	25.9289287287374
A0A8C0PBW8(--)	29.9999438035744	29.6015874135886	30.2257297880189	29.6007193819929	29.6594379842449	29.7772938231125
A0A8C0PC42(DCTN6)	21.9240335073156	22.7031861232011	23.3560635453384	24.2211817452857	23.3161225387557	23.1771602042157
A0A8C0PC84(FNTA)	26.9666425667018	27.2406355899122	27.4136908057216	27.3023431454037	27.4954130981417	26.332908911455
A0A8C0PCF8(NDUFS8)	27.345281111412	28.0974805082599	27.4756829715336	27.8754898958777	27.8059967010036	27.6911239125305
A0A8C0PCG6(--)	24.099866494765	22.7157941144787	22.8394723429963	22.245177023832	22.7842862097123	21.4608205530496
A0A8C0PCI3(--)	29.3822231057229	29.5526130800056	29.3999278732671	29.05380124875	29.5335807150903	28.8657311945238
A0A8C0PCJ2(--)	29.543755172202	29.3388150860628	29.5732410309886	29.4327489297468	29.4396604374965	29.3470779668453
A0A8C0PCN9(LDHA)	34.3335146933007	33.9614596690125	34.1121770724998	33.9419218348734	33.9409598340831	34.0484810483322
A0A8C0PCQ1(GFER)	21.309540357471	22.8234483092152	22.0906370299672	23.7050249955543	22.4840115403777	23.137198478272
A0A8C0PCX6(DPM3)	23.3023685016714	22.8173253376153	22.8935790047888	23.104694530572	22.8371890343573	22.9459571337456
A0A8C0PD06(ANKRD28)	26.6267272477995	26.1465481669484	26.366547004115	26.0679240380728	26.2093116077749	25.5619157912843
A0A8C0PD34(--)	24.6302871247886	24.7503168948058	24.8833894591649	24.7801664736137	24.3901474343717	24.4685539451161
A0A8C0PD42(NBEAL1)	23.2166304199779	23.0472677227558	22.4939856043276	23.5198934372361	21.7686466489556	23.0990067872951
A0A8C0PD71(SMARCC1)	27.4335649393796	27.4979271020175	27.9265442110289	27.6733725946337	27.5697148291369	27.4320519707973
A0A8C0PD76(AAAS)	27.8536474570904	27.6720239663131	27.6739790663196	27.7926554753196	27.5577156329279	27.4250237702504
A0A8C0PDB7(LAMP1)	22.5234539421655	23.8542070133233	22.1371919898687	22.5251105980435	24.4244472175299	22.6599427138614
A0A8C0PDC7(SFR1)	23.0830134364114	23.6946068672682	23.6407324653542	21.769198274743	22.4089315781565	24.2517643905903
A0A8C0PDH8(CLASP1)	26.7246841245985	27.0115865984133	26.3646782495071	26.7219496505763	26.7258544572931	26.6627518108964
A0A8C0PDQ4(CASP6)	27.9598061818111	28.1982614254812	27.6107671398911	28.3174740992175	27.9103934100243	27.776807694963
A0A8C0PDR9(MYO19)	25.0500113591596	24.2949499365161	24.3932280864553	25.0875606050165	24.6130740570448	24.9913564521317
A0A8C0PDU9(PTPRA)	25.0227606208403	24.7144488687239	24.4436690090138	24.8530049001305	25.0141860112503	24.7811175416278
A0A8C0PDZ7(ZFYVE19)	26.4039101142847	26.3192929793831	26.6250555268235	26.0649676947414	26.5614934118986	26.222029836349
A0A8C0PE22(C2CD5)	25.3292688689685	25.6704984975847	25.2933720133128	25.3366759861581	24.6803517965357	25.0571370211022
A0A8C0PEN9(ADNP)	25.9632725285845	26.1731418448684	26.0219350927083	25.7329859351901	25.9401316499093	25.6698500224458
A0A8C0PEQ5(DIP2B)	25.2913708298727	24.7638510050251	23.700852920506	24.9847233597992	24.2033677200214	24.7755524133725
A0A8C0PEQ7(--)	25.583997699482	26.0274297118367	25.8864860469547	26.9195715068322	26.0980430094665	25.5503651627394
A0A8C0PF77(SEC23IP)	28.253631910532	28.2223247077208	28.4825077012234	28.3784450908926	28.2395889880924	28.1782141724238
A0A8C0PFA6(--)	22.8277406686787	23.1913669802602	23.5524141094107	22.2729442636589	22.1933660038041	22.3007279814236
A0A8C0PFF8(ETFA)	29.8592576562846	29.9932097779011	30.0497309993873	30.0373461558896	29.5982364100145	29.8854885306064
A0A8C0PFS8(--)	25.0959526128088	24.8983681539514	24.9366091860247	25.4382212847134	25.325705388134	25.6044464505217
A0A8C0PFU1(SYNE2)	28.0995887578858	28.0496271486069	28.0498348426927	27.9987877870999	28.157354414631	28.2135912965971
A0A8C0PFY2(PI4KA)	25.9048583938441	26.0365132137469	25.5696424065049	25.4985967638343	25.9765309111774	25.403698872057
A0A8C0PG13(--)	23.1109465704025	23.2509899804029	23.3610590908192	22.5589608407072	21.7469276480261	22.9365289768756
A0A8C0PG33(--)	23.1387723532257	24.4848560348852	22.6160816860735	24.0424360771632	22.1477496361131	22.3979841832116
A0A8C0PGA7(--)	25.3712581889919	26.1755422412435	25.9909671132976	25.7789642276767	25.8094600255425	25.3579004245607
A0A8C0PGB1(DNAJB1)	28.3225113421267	28.5167940373612	28.5972597863611	28.6965396528392	28.538232870117	28.476069411158
A0A8C0PGJ2(RIOX1)	26.2693510095913	26.9902097646517	26.5102809003723	26.1550490421477	26.2760420287805	25.889576002489
A0A8C0PGW8(--)	23.5254029185277	22.353650607463	23.4733935896707	22.8146776811748	22.6748513929659	21.3291958604165
A0A8C0PGX2(--)	23.0421432904197	23.3634063750973	23.7174588735223	24.7624323260759	22.5318851417632	23.1669102142364
A0A8C0PGY5(XAB2)	26.7014725143048	27.0213632963882	26.9151322665475	26.7186875521375	26.5699465571313	27.0406156470249
A0A8C0PH12(HDLBP)	29.9338210210556	30.0022262307123	30.1046210270983	29.9647162211059	29.8265378682702	29.6722769301715
A0A8C0PH21(--)	26.4850980325848	26.4468268595958	26.6432011311474	26.4834844256878	26.515057566629	26.8529334872437
A0A8C0PH27(--)	24.9975285574259	24.9131929300205	25.0754109235208	25.5852018807104	25.5499247034459	25.7510579374674
A0A8C0PH33(--)	23.9666743811194	23.6754321320508	23.3362221338378	23.7820307964263	23.5484509305691	22.1400947617995
A0A8C0PHC2(PARD6B)	27.0144627219416	26.8835526032776	26.5351800793236	27.497698737151	27.2859502014375	26.9521596640974
A0A8C0PHF9(--)	27.774610234894	28.3605986335216	28.1374106814007	28.1550393884945	28.2541277052618	27.7204500013355
A0A8C0PHH3(TRAPPC10)	22.539236578503	23.4147691984657	25.4083066739003	23.5816512824277	23.6342411509713	21.4393923655083
A0A8C0PHJ7(TEAD1)	23.2044989554582	22.9460001496753	24.6212542923652	24.8229877561703	24.9513594264652	24.0960330687128
A0A8C0PHL7(--)	25.7438614141974	26.0440810561228	26.7703943091923	26.9656521959396	26.2282645706485	23.7087254042323
A0A8C0PHP1(YTHDC1)	26.0503643273154	26.0281677765384	26.0189465436642	26.1422886108547	26.2543259754559	25.9018930771165
A0A8C0PHT5(NDUFAF6)	21.8453560648015	23.5468331272979	22.7458673773407	22.5093090692032	22.0220929003027	21.8091488786881
A0A8C0PHU3(--)	23.5615474081992	23.1147818377975	24.8959672015274	24.4562591494874	22.6885522802154	25.2040397307661
A0A8C0PHV3(--)	28.014515929452	28.2704386317315	28.6614611732522	28.4386892659882	28.2310971509926	27.9817981577071
A0A8C0PI22(--)	23.3352662276013	22.835416501903	26.7648381901326	23.1621002105761	26.3674304824311	21.4132351432542
A0A8C0PI27(--)	23.7633150388533	23.2389096558037	23.3500284069052	22.5901228299751	23.0565087272036	22.4421786112203
A0A8C0PI44(MICAL2)	22.3143963513326	25.0949867918249	23.6380783210108	24.3770966501033	24.855335779415	24.9380461333954
A0A8C0PI51(--)	25.2994987107561	24.7459651791454	25.1654182920673	24.9185255318486	25.0192011294196	24.7908921383885
A0A8C0PI62(PROCR)	26.0128229688901	25.8858346858468	25.9955675684726	27.1360419004244	26.8043973288591	26.8963137394307
A0A8C0PIC9(--)	25.8051603275081	25.9072216815454	25.8164594927268	23.2009919106562	26.0920047669922	25.4507644774667
A0A8C0PID0(--)	22.8776675187124	23.2355502059553	22.0445565376246	23.1914080690615	23.2588132393655	21.5855904914829
A0A8C0PID5(PDCD6IP)	29.9638898563821	29.9138491738825	29.9700760850079	30.2676287507147	30.3711917068813	30.2324930603005
A0A8C0PIF4(--)	26.7570998205138	27.0376865283952	27.1849906269607	26.7977347383632	26.5475291882172	26.921048223274
A0A8C0PIJ0(SLC4A2)	27.2881525879686	27.0745945732141	27.0831432990906	28.0076893681497	28.0038351844562	27.8756656521112
A0A8C0PIL6(--)	26.5242199462021	26.4811761377517	26.3102535830043	26.8068571675469	26.2613738753183	26.2369737173293
A0A8C0PIP1(SSH1)	22.4365231846548	21.4207004221769	24.9970541785381	22.9021637494871	23.7755669089842	21.2466686530317
A0A8C0PIQ2(AP2A2)	30.0918181856243	30.0020920702025	30.0282837238127	29.9118509809856	30.2205499622256	30.14138743638
A0A8C0PJ10(INTS8)	23.1851523343003	24.1291981041545	22.6651021673555	24.3721886170033	22.4452271992972	23.1743316117071
A0A8C0PJ51(--)	22.6921446848147	23.3627212497987	22.3562677095703	23.3535034431694	23.1442817532052	21.0758832341284
A0A8C0PJ71(--)	28.5344529780426	28.7796593982802	28.8229573756482	29.0695587156438	28.869942585947	28.672327517621
A0A8C0PJ90(--)	23.0378724749794	23.2599013623332	22.580363368132	22.5236770923271	22.6512349184841	22.2226907307381
A0A8C0PJB9(--)	23.9769093008511	24.0288451884787	23.3686027046602	23.2503366606643	22.3015983179506	23.6484497489079
A0A8C0PJJ6(PPM1F)	24.4594076530804	23.5654647152433	22.5184714640565	24.7899474944062	23.0919027533768	24.6963605608966
A0A8C0PJK6(MICOS10)	21.9581979995339	23.8581726020617	22.8498638404159	22.6220848045284	23.6239486613536	26.1335944139335
A0A8C0PJL1(--)	25.0065448940931	24.1927232419397	24.0605217897102	24.899336637832	24.1102035454044	24.2919328458676
A0A8C0PJN1(--)	22.3382880590125	23.8017407154981	23.3645993709521	23.3248435165098	24.1852553520564	22.9936853111547
A0A8C0PJP0(PPP4R3B)	28.6664136475137	28.7416902958227	28.6322510282277	28.5804294337712	28.5880649398777	28.4348377886848
A0A8C0PJR6(AP1B1)	29.1081656114789	28.909993034765	28.9515762013234	28.9472066297943	28.8454752154951	29.3815012993247
A0A8C0PJT1(PRPF6)	28.1421912137211	27.6193291533945	27.8248701001847	27.7169883414739	27.6861888809987	27.9141629241521
A0A8C0PJU6(RIOK3)	25.4203084998358	25.3512759901344	25.194339959901	25.822696076746	25.0999298039455	25.8588724674769
A0A8C0PJY5(--)	26.1514147068207	26.6317308194308	26.6797614189136	26.471502814496	26.3547096975182	26.4629968191912
A0A8C0PK30(CCNY)	24.0160009294523	24.7856141013587	23.0422923398166	24.8179236128493	24.2272915938641	24.8209447607273
A0A8C0PK33(BCAS1)	23.2202519597463	23.4236781219768	22.6171051102585	22.7797534623177	24.2002275243518	20.8031520421377
A0A8C0PKH3(TIGAR)	29.601923856799	29.3239718642521	29.9198272005612	29.6074197772326	29.6330656450617	29.3196073872704
A0A8C0PKK1(LOC477508)	26.6707416006337	26.533651258077	23.2436087642408	24.5938167455912	22.3136438752112	27.2124321142878
A0A8C0PKK8(--)	22.6496561532847	22.8008679015382	22.8409384688124	22.6290977681811	22.3583432098337	22.8089920769018
A0A8C0PKN0(MCRIP1)	23.2882615047823	23.8388031994648	22.5864961402033	23.0756485079269	23.1860189651603	25.1889186940064
A0A8C0PKS8(RELL1)	22.5821006000023	23.2771450087218	24.223687704401	23.824930780088	23.6878846958944	24.2945994360307
A0A8C0PKV5(RPUSD2)	23.6981556771998	25.0464769198286	24.9080696853271	22.7516799995245	25.4885803407824	22.1363653299515
A0A8C0PL11(SIX4)	22.4667053822202	23.8049409570864	22.8511863575827	24.516410840449	24.3535996862406	22.1796292668198
A0A8C0PL14(BCCIP)	24.185557835555	24.1916695205567	22.8801102572258	24.772384251074	22.0670911207949	25.60065204343
A0A8C0PLB8(CARKD)	25.157961493937	25.904353111806	26.1077317429777	23.5736609072964	26.1284116371481	26.5617992851839
A0A8C0PLC6(--)	23.1416814436515	23.4782947447574	24.2935629753027	23.1377127740044	23.2593987932096	21.4943585577297
A0A8C0PLD3(C26H12orf43)	23.4821688170903	22.9466596225289	22.9745460843665	24.5465365475193	22.4606546301001	24.0589542256766
A0A8C0PLW0(OXA1L)	24.5633131311159	23.3729647475656	23.582103381639	21.8238094349565	21.6888508671735	23.8966140049638
A0A8C0PM55(ATP6V1A)	29.7090869160428	29.830321095489	30.0023603787472	29.4706304218623	29.6239574062587	29.7405327442434
A0A8C0PMB6(--)	29.2529330013636	28.8303815465603	28.7721576873211	28.762242218456	29.2126176460577	28.6129475535508
A0A8C0PME1(GLB1)	25.4104109788648	25.0548208999038	25.3083798626916	22.3743995082312	25.897098917312	24.9524263113657
A0A8C0PMJ8(--)	23.761575170043	22.8759195978451	22.7731023992788	23.7749397089705	23.4484362065191	21.8717953702898
A0A8C0PMN9(--)	26.5376257905143	26.3140110318402	26.5949131886903	27.1201079644825	26.3645112786444	26.4514721087486
A0A8C0PMQ6(STIM2)	23.6860727167183	23.0287219923138	23.6613862973925	22.8614711757428	23.2128865773544	21.7606180962968
A0A8C0PMR8(FUT1)	24.6350015467788	25.0636929566326	25.5154787211959	25.0335967486915	25.1722645135367	25.015122356414
A0A8C0PMV6(DLG3)	24.5453359374686	24.9241557456119	24.7492429853272	24.4512991642625	24.8347514874369	24.7060920989144
A0A8C0PN02(KRT8)	27.0482244309068	24.3731327015283	27.2796770281948	24.2460521818979	22.2246469724996	27.388785263232
A0A8C0PN90(CTBP2)	26.5951978281389	26.8861138766182	23.7626950221398	26.7399536199803	26.3742467175465	26.3976409509832
A0A8C0PNA6(CTDP1)	25.3384793339281	25.2232089603976	24.878673620892	25.8484034544725	25.0848469823487	25.6659801372534
A0A8C0PNC9(TOMM7)	28.6950797373079	28.4255040549047	28.6795936539224	28.4706110293663	27.9239971292585	28.9587558031401
A0A8C0PNI0(ADORA2B)	23.5999482937721	24.1805202203247	23.2275224682359	24.4192673736245	22.8173525989078	22.2083619755198
A0A8C0PNJ8(UBE2L3)	30.2339790197498	30.1473442223445	30.0582730421674	30.3717110168617	30.2478501010704	30.0069140059393
A0A8C0PNM3(--)	23.6926410401128	22.9635004939012	23.8431070366615	23.9645866096508	23.2368095352787	21.6826754246766
A0A8C0PNR7(--)	28.7820054732774	28.709119791612	28.4435188390142	29.0305744060091	29.165068415938	29.0985852137157
A0A8C0PP72(RPL18)	30.2741988680026	29.9269117514354	30.3001841564354	30.6247941453497	30.6875410242783	30.0054423458266
A0A8C0PP81(SNAP29)	26.8993135862459	27.348577156113	26.8507894552493	27.1513179238709	26.8132331886445	27.6273536440931
A0A8C0PPF8(SMG8)	23.5087423779193	22.9171234582737	22.7295108472042	22.8777546148173	22.9204658262779	22.30552296419
A0A8C0PPG3(--)	24.3290977490356	24.0467216028892	24.1060369445557	22.1187467095201	22.1944880799353	22.4377658452079
A0A8C0PPR3(--)	26.715810791382	26.7678714528339	27.1910293854582	26.4995550569628	26.7444518042337	26.9570403839454
A0A8C0PPU1(--)	23.8808940443537	23.2339309817732	23.4572616302302	22.0403271836851	23.5278248517196	23.5653484953986
A0A8C0PQ10(GTF2E2)	25.8358358854074	25.9052716748326	25.9168185099955	25.817996779866	26.2139527709322	25.9987555128854
A0A8C0PQ22(ANXA7)	28.1925821631671	28.2689674718509	28.4122376152945	28.5237265714495	28.2359883446441	28.0744924969385
A0A8C0PQ80(--)	29.3636301873753	29.126866948226	29.5541695336356	29.4295201742668	29.3109469363954	29.3823055748928
A0A8C0PQC6(ALDH8A1)	27.1865971391429	27.4579504318861	27.0847659001793	26.9831581900868	27.3606823480915	27.3590071330393
A0A8C0PQL0(ANO6)	23.8101958316689	23.46563495203	22.6603171944215	24.4204691366222	23.4482141271051	22.7175166182313
A0A8C0PQL8(--)	23.0046461276402	23.2002363048753	23.716398069783	23.3493166259648	22.35617353355	27.6052663162356
A0A8C0PQW4(MECR)	26.6470501530727	26.7452215152821	25.8119357458943	26.7465034551576	26.2969986599508	26.4489230101139
A0A8C0PQZ4(PEF1)	28.0695331080212	28.0384716970598	27.7283220462979	28.0300744524082	28.2646344474005	28.0541377615406
A0A8C0PQZ7(--)	22.5146902328073	24.0271080967487	22.7321192010019	22.2743067003164	23.5528037667523	21.3948459983418
A0A8C0PR27(PITRM1)	28.8501933248988	29.1041710910156	29.0530243810685	28.7544580166716	28.8273255971121	28.9760446576631
A0A8C0PR47(FUCA1)	23.5104422053016	23.4358556912547	26.4175749343347	22.6239630767756	23.7094533393906	26.0330505677064
A0A8C0PR54(MAP3K4)	23.8358599738847	24.3008954530869	24.0778086042058	23.2486000301913	21.7121813049759	21.0404114830753
A0A8C0PRC5(LOC100856725)	23.4848047684673	23.0836454126853	23.191178958105	23.7543384778621	23.0504154938308	22.6368788041954
A0A8C0PRJ0(--)	23.7919354994623	24.0536614434366	23.9511815355845	23.6008221558453	23.9323798571314	22.3931383164556
A0A8C0PRQ3(ERGIC1)	27.2536769898215	27.1931934049033	27.0990870730594	26.7626857639406	26.8461330928181	21.6689127702887
A0A8C0PRS9(--)	23.8929664252966	23.8170302228186	22.5067505254706	23.2215744427459	22.4008243167434	22.602091694918
A0A8C0PRU0(RCC2)	28.8127131276608	28.7176094389667	28.627388435914	28.6892585880582	28.8027345635968	28.7064873758814
A0A8C0PRY5(ENO3)	27.5891371239196	27.0197737831631	26.9980883507539	27.3708592503662	27.3148408524999	27.1198112255886
A0A8C0PS09(--)	22.5729333006721	23.8704906978311	22.9118048607797	23.5775338865353	23.5412687767349	23.7016575819776
A0A8C0PS33(CCDC186)	23.4702560223012	23.5759707322321	23.3891868719252	23.7477836018879	23.395841216756	23.2026424298024
A0A8C0PSB6(EHD2)	29.4660660030623	29.7080180520177	29.1824354250002	29.3568684088024	29.4682237622823	29.6849524808973
A0A8C0PSC7(--)	25.4414543937051	25.3995327108937	25.4961296546582	25.3907706500367	24.8402373924681	25.466843945945
A0A8C0PSF6(IARS1)	30.1965975117823	30.1345494276167	30.2043149781267	30.2591212134054	30.2225089717279	30.3700485665046
A0A8C0PSH1(--)	27.7165959315596	26.9054094088573	26.5781632789058	26.6628876003492	26.604842305934	27.2947396464434
A0A8C0PSH3(--)	27.0761248513064	26.7629391572917	26.9457006558274	27.1166422072009	23.1912909945529	27.2440885367991
A0A8C0PSH4(--)	25.4559770762243	24.2516486899997	24.5447465771758	24.8423491923661	21.8589204776603	24.481545712096
A0A8C0PSH8(GBA)	26.2558571452242	26.222029836349	25.8846940957924	26.188352805485	26.2893668667053	26.5218861413029
A0A8C0PSL2(--)	28.8566482139438	29.2514890201565	29.1822933365537	28.8134472769246	28.7724094226281	28.7222754551081
A0A8C0PSY8(JMJD1C)	25.1509307271319	24.7318472650119	23.221849784515	24.3265282886828	23.7954280820618	22.9396750222342
A0A8C0PT23(SNRPD1)	22.9403115292352	22.97023651427	22.0889833344158	23.2155762545383	22.7953986496512	29.124896793209
A0A8C0PT47(UNK)	23.671343522798	23.1121915642573	24.0724745677714	22.9185038180673	23.6355419895599	22.7282960724026
A0A8C0PT56(WLS)	25.3297478968301	25.049595991915	25.0892186661859	24.7691082037036	25.2416177946756	24.9231130901929
A0A8C0PT77(RAE1)	27.1387781649542	26.5024716494911	27.1386805305319	27.2202039783619	26.8918022410186	26.6186292576641
A0A8C0PT97(BCL2L2)	28.2637394197393	28.2724868395963	28.3168270250185	28.2663781558826	28.3009041784757	28.0645566119516
A0A8C0PTC8(RPTOR)	24.9299897580533	22.9493608796055	25.1353570226328	25.2103711077592	24.2247918923067	24.999809430637
A0A8C0PTF5(RNPC3)	23.9924945601977	23.344079140574	23.138317615435	23.787988204978	22.719278471648	23.6927474453229
A0A8C0PTW7(PCBP2)	23.7980105212212	23.8484132693533	22.04527847481	23.0900329733425	22.862178854652	26.3111722045195
A0A8C0PTZ0(SCAMP3)	26.5160350583681	26.7423972315096	26.811151818937	26.846013501071	26.8295350009736	26.6978987002745
A0A8C0PU04(--)	27.911536727468	27.4369037766488	27.4708049425967	27.4330873312178	27.3095598962301	27.6623443658362
A0A8C0PU06(--)	28.0950169835197	28.3237142324693	28.1729320967769	27.8643738636835	28.1250446481966	28.2197425374365
A0A8C0PU47(UBAP2L)	22.5608500636883	23.2185978728002	23.6293333209045	22.4754440913414	22.2229892571992	22.2855692881287
A0A8C0PU65(TPM3)	22.661179267681	23.0827071023683	22.8861688023638	23.3231987653424	22.9309372521331	23.12053979492
A0A8C0PU84(--)	27.4576373809918	27.1078913419646	27.1745520854339	27.5702216857903	27.7978583997048	27.6547175263718
A0A8C0PUF0(--)	26.5810403265058	26.3998586258277	26.8574493403174	26.9250165016557	26.9949636506127	26.5560935516167
A0A8C0PUG1(TPM3)	32.281651379865	32.2372028568709	32.1944855635574	32.0590793323805	31.9955365699165	32.1725089325323
A0A8C0PUH5(DLGAP5)	22.8321270181781	25.0512982381569	25.0482660125252	24.6155456762998	24.3489485452972	24.9732058203012
A0A8C0PUP6(CEP350)	23.5289274882832	21.2565224594527	23.6532435421481	23.0395863216004	21.8716330516638	23.3951934420082
A0A8C0PUT4(--)	25.6114708592558	25.2514032383014	25.1870315350923	25.8526716097448	26.0876819912017	25.6696608289447
A0A8C0PUU6(--)	25.4973789655972	25.5133717178407	25.4348536921968	22.7322104492926	25.104576039804	25.5091786670238
A0A8C0PUV7(--)	24.866037892407	25.0087688337659	24.9048583938441	25.0363245562864	24.8231335737713	24.7392326072007
A0A8C0PV14(MADD)	22.7658883529316	23.3289161555444	28.1328103405224	28.6933192389103	28.6079840877313	28.6735410845657
A0A8C0PV95(GRAMD1A)	24.0495129041135	23.5666263990494	23.635959446678	24.4964344644121	23.9992933222219	21.9170312813423
A0A8C0PV96(CEMIP2)	24.8088220232008	23.1373318006453	22.0661270031632	23.224696134507	22.2341370489463	22.4498620346943
A0A8C0PVA5(REPS1)	23.3767876709493	25.0794176913474	23.6032706256157	23.5376027605811	23.4522102652844	22.374575631612
A0A8C0PVK3(PPP2R1A)	31.040289031135	31.0961612860365	31.0922593864091	31.1398639024972	31.2292873244251	30.9888834471069
A0A8C0PVP4(--)	23.9727456758559	22.492032877959	22.8466845526733	25.5564182844256	22.3002060435876	22.0429521761271
A0A8C0PWB8(--)	24.6854404842659	24.4961906217612	25.7030580388248	24.735467191381	23.0304673422083	22.2219508740713
A0A8C0PWC0(CALM1)	31.0911245973829	30.9979941699597	30.8849647765647	30.5570034569412	30.9702818364818	30.795832109705
A0A8C0PWH7(--)	23.5973964801991	25.9518485133164	25.3039635345622	26.4414702244465	25.1691322876419	25.59894981515
A0A8C0PWJ2(--)	25.2970511530845	25.8215044400249	25.6588628127951	25.3820210363309	25.8092882834346	25.5177628460633
A0A8C0PWJ6(--)	24.7299301997255	25.3089352928256	25.6922419506652	25.4728975463698	25.3509051996921	24.7331928696102
A0A8C0PWM3(--)	26.871735319807	27.2038717574236	27.5428885170092	26.940669358688	26.7173806446825	27.1562455948093
A0A8C0PWQ2(TBC1D14)	24.064359399768	23.7876008053741	22.939594920578	22.5302691214666	23.3890777287423	22.6680002675484
A0A8C0PXN0(GGA3)	26.1774634888377	25.8873928101306	25.4881512591474	26.5011507990107	25.7567690642886	26.2581059174641
A0A8C0PXP0(--)	25.0785495665474	25.4330395617042	25.4635425828547	25.8296317741854	25.8248579638978	21.6907453838446
A0A8C0PXT2(DDX21)	26.2028448285001	26.0676573945955	26.4489072609417	25.7436046474997	25.9760501220962	26.2280993944223
A0A8C0PXZ5(UBAP2L)	28.5381218380593	29.0407985196298	29.0225542830885	28.6735073881535	29.1883669554036	28.6050896604208
A0A8C0PY01(STRBP)	25.7264262745978	26.5306036289894	25.6671990529937	25.9647933243349	25.5440980026527	26.3111895313799
A0A8C0PY17(--)	22.6012303438223	23.6217200686455	23.2135657624292	22.9499863020736	21.6661522285307	22.1285284002849
A0A8C0PY23(SAMD4A)	24.9075655269406	25.0028592999571	25.4453119539184	25.7820679830823	25.2915816115285	25.3186553393401
A0A8C0PY38(--)	23.2959621711982	23.2264724244492	22.8631759916339	21.9268657925187	22.400933623029	21.912213346385
A0A8C0PY59(STK10)	27.6008788555266	27.3118997535445	27.0760228832504	27.3030403100399	27.1737899644225	27.1297680247617
A0A8C0PY69(--)	27.0329665215067	26.9203668496589	26.6593529141613	27.0898247981355	26.9468163430231	27.0928516438662
A0A8C0PY99(PCBP2)	31.7588318715362	31.8006225539381	31.9368422258881	31.7894718309438	31.7814818473065	31.5922776081062
A0A8C0PYE5(--)	23.4122754088641	23.5146985562425	25.3296794740158	22.4412070723002	22.0189047129978	22.933513448888
A0A8C0PYF9(--)	30.1180542704928	29.5169630624708	29.0048532611861	29.2925692402376	29.3493788995278	29.6426160059304
A0A8C0PYH8(RNF31)	25.8746928656283	25.8558585208424	25.9347660031033	26.1231509590405	26.0017646661899	25.8230120601273
A0A8C0PYN4(JPT1)	26.0655840993826	23.825216701704	26.308987353439	26.2689407095985	26.2348744283246	25.9262614239098
A0A8C0PYP3(PEX3)	26.2149347822741	26.2064824646018	26.7097771457223	25.6491079127153	25.8982066767439	25.6808614737679
A0A8C0PYQ2(HNRNPA1)	33.4267990258562	32.9182283707602	33.4457894786823	33.2197136924776	33.1237997288433	33.200797542915
A0A8C0PYS7(--)	25.6206440388695	26.3204124758627	25.9478197243369	26.1988983604028	26.1978491412258	26.2609613000333
A0A8C0PYT5(S100A6)	28.4086791975592	27.7644585834889	27.392556802768	27.5894229051399	29.353191626546	30.2665122000508
A0A8C0PYW4(--)	22.5863224564805	25.5353135887128	23.3635758512398	22.5261600926859	22.1576823871954	20.1549073316611
A0A8C0PYW5(VPS13A)	25.2325342305584	25.3254309093031	25.2318753654042	24.8328216539673	25.5327004941711	25.1243939728766
A0A8C0PZ37(NUDT19)	23.0033998713895	23.104807581983	23.1291233530223	22.8903398370733	22.1585974018754	22.8030807038852
A0A8C0PZ79(NEMF)	26.0957313359349	25.9338435278229	25.7129282828488	25.7031372693287	25.7884049040629	25.7089093750225
A0A8C0PZ97(--)	23.1128142690439	22.8281838703218	23.6947083750695	22.7967041622087	23.786135674917	21.4186740696731
A0A8C0PZA5(--)	30.1532765142598	30.4022274433847	30.6575312110406	30.1792587778835	30.534823993871	30.2885706615892
A0A8C0PZC5(--)	23.6554048187721	22.8322933267673	22.2904891344435	23.1993100059548	22.6270395451251	23.7202542799377
A0A8C0PZD9(TIMM17A)	22.0870534186806	21.7854699943587	22.8395649737438	22.5214525724566	23.8116714641941	22.0094124418788
A0A8C0PZF2(IPO4)	29.5891907122106	29.8615370530541	29.8525466059968	29.9911834256214	29.819763855296	29.9286068794568
A0A8C0PZQ4(RBBP6)	26.0472053067032	25.5802928458972	25.9452764683641	25.8823868832394	25.6999381824826	25.6690390184102
A0A8C0PZR2(--)	22.339640355081	23.0855624371324	23.380857011043	23.6923217773872	22.0422262714384	22.0595164413269
A0A8C0PZS6(--)	26.524892458159	26.9380910149472	26.9080467728585	27.1306519388346	27.2542178314552	27.7791897251176
A0A8C0PZU4(--)	26.7022654943766	26.9548239216245	26.5076522693375	26.6488337142842	26.5654211338987	26.6719565017925
A0A8C0Q0I1(--)	23.4786163116157	23.2328535877395	23.2369555075006	24.3807814804495	21.7139206692829	24.1043871055065
A0A8C0Q0J1(C5H17orf49)	22.628120696107	24.1433654983933	24.1647618489827	22.278358854204	23.2213076862609	24.8394686981659
A0A8C0Q0M1(SUPT4H1)	23.4841437557448	23.5945968918818	23.1752985736263	23.3627559233025	23.4594874025275	21.7399222841843
A0A8C0Q0M7(--)	28.5624909022831	28.7403397286513	28.7631291731024	29.0170410285055	28.7279002578177	28.560451499639
A0A8C0Q0T0(CRYBG2)	22.3786437340231	23.8211904731934	23.2233949353552	23.6768005621191	25.613945224274	21.8038819462148
A0A8C0Q0T8(--)	27.129669778649	26.435664538932	26.710040003524	26.3777917094985	26.5671488517407	26.2969111671499
A0A8C0Q0U3(PARD3)	24.2614814842522	23.9258767444522	24.2957907904177	24.481360936758	24.0997291983803	24.5419142915233
A0A8C0Q0V3(CDC123)	26.9230904153999	26.1739043082431	26.7769331630711	26.8669104450725	26.3548273759088	26.5056095095998
A0A8C0Q1A0(MYL12B)	23.2551048539696	22.482375749383	23.9896496630931	22.8931252124789	21.8725934498495	25.0056886190044
A0A8C0Q1D3(DAAM1)	23.6280075899799	23.1126552137605	22.0931163449056	24.4702318246148	22.5904198382906	22.7439846459821
A0A8C0Q1M0(--)	27.6198888256121	28.2533614052111	28.0468203480311	27.7395674079472	27.300162331975	28.064299625713
A0A8C0Q1M8(HSD17B4)	30.1862429152083	30.1002406874564	30.1181780697841	29.8596575512245	29.8725574686701	30.0356430877662
A0A8C0Q1U5(FNBP1L)	22.3236111668729	23.5799619548711	23.1688478379279	23.0752713618851	22.3582937408477	22.7694936025303
A0A8C0Q1V4(--)	26.6521206609293	26.894001912895	26.6891252582636	26.5132662868531	27.1622135171529	27.0991874239822
A0A8C0Q1W7(DLGAP1)	22.1169574127387	22.6997787850158	23.25311066207	22.684246095337	24.129723247477	23.2224352689492
A0A8C0Q1W8(PDXDC1)	28.3923520809614	28.1771688100535	28.1747425527971	28.5866699083032	28.1208495448019	28.2305933767085
A0A8C0Q1Z7(SCYL3)	23.551545077836	24.7841168047729	24.8388438323236	22.4184148482356	25.3240920766745	22.3737935630045
A0A8C0Q2I1(--)	30.0200918259408	30.0670213535093	29.7602445745315	29.8805635579024	29.5374369514804	29.612016005762
A0A8C0Q2Q8(--)	25.0746354017022	24.9966238168035	22.5020669666926	25.2515115934812	25.0765530384591	25.7577865335488
A0A8C0Q3C5(DVL2)	22.0722248371803	23.4252343458485	24.2556666694486	22.2025646794813	22.8846102617696	21.0535334637348
A0A8C0Q3P9(--)	23.4142248489092	25.6175087177701	25.56505790482	26.5961936241935	25.8501217727008	26.5555963327881
A0A8C0Q3Q1(FHL3)	24.5446876279024	24.3552287337471	22.7946900652265	24.2310330440344	23.8804497059822	21.6424552104824
A0A8C0Q3Q3(--)	23.2443937114141	22.3674832333297	23.5461676320475	22.593728485476	22.5436505617162	20.7788883066998
A0A8C0Q3Z0(SPAG7)	23.8551063958478	23.2304159424955	23.8758832857416	22.5784747817116	23.1012456927476	22.5941883485046
A0A8C0Q4L4(--)	25.6819606904695	25.9006499697761	26.094463368699	25.5420619437397	25.6710116670966	25.7197844402213
A0A8C0Q4P0(ACTN2)	24.8087446548501	23.1912823576614	24.4562621340959	24.7247361595498	22.6992852748291	23.185648433217
A0A8C0Q4Q1(YY1)	24.8327733750402	24.340823716009	24.618853261242	24.6631862921648	24.2914410938464	23.3412310460313
A0A8C0Q4R0(MYDGF)	25.2250861997416	25.1739805324224	25.0829403455781	24.1017339999048	24.9533147798264	24.3184484766263
A0A8C0Q4V6(LASP1)	30.9936147070447	31.3822643408971	31.2387124438356	31.6303166378196	31.1601467906069	31.1586429492456
A0A8C0Q4Y8(--)	25.4371737256961	25.4399021377666	24.9386743480976	25.4349491095873	21.3536054244089	25.2417632496377
A0A8C0Q4Z2(AFTPH)	25.4262081832996	23.6529475590943	25.0963548474675	24.5407325294643	25.4319882320338	25.1971179839971
A0A8C0Q4Z8(AP3M1)	27.4987641307311	27.0817220245704	27.5383808995693	27.571451882524	27.5621633355128	27.7256594677619
A0A8C0Q5A3(--)	25.660577439662	25.3319357152391	23.5367240337385	23.6488070795202	24.4337718538234	22.037710728741
A0A8C0Q5G0(UBE2Z)	24.5192935889713	25.3265627980563	25.1217488173777	25.0512567438434	22.8228807496506	25.4172207999854
A0A8C0Q5G9(LSM6)	22.0496130583344	24.5969993545384	31.2501113790269	22.3362579486046	21.7191770772875	21.656626456675
A0A8C0Q5I8(--)	26.4288775475138	25.9998524313387	26.4043000186932	25.8136735642815	26.3086576044884	25.8243967093269
A0A8C0Q5M8(--)	30.1666254320313	30.3824704990913	30.4267240592402	30.3816456894979	30.2152357368157	30.2146569223482
A0A8C0Q5P7(SNAPIN)	25.5586500587653	21.7758137706519	22.9245304742831	26.0782237914436	22.5166778605348	21.2654276540816
A0A8C0Q5W3(--)	22.9980450936358	24.01848003341	25.343740376386	24.8218693313223	25.2759710107864	25.2799426445153
A0A8C0Q5Y6(DGKA)	28.8937705263603	29.2327903746573	29.0648649350248	29.115576051141	28.9536866635231	29.1452803674298
A0A8C0Q6B5(--)	30.3767903867217	30.1339373120994	30.2548485572115	30.5594671851959	30.429121060898	30.2472842273464
A0A8C0Q6B9(TM9SF1)	22.7993762320517	28.0412947713121	28.7267315841985	29.2686329080089	29.2069481655778	29.1550393884945
A0A8C0Q6E5(--)	22.7863139142844	22.7702570751691	21.5309362906236	23.3461819855792	23.2730148367728	25.3419096739383
A0A8C0Q6H1(GK5)	24.8250278626251	25.0585001390754	25.000669201247	25.6695527072321	22.6473410212919	25.1842340017744
A0A8C0Q6J6(--)	30.435791689237	30.5425933666315	30.4843337152417	30.5829790952372	30.1961284570628	30.2952653141632
A0A8C0Q6M9(--)	22.383416864459	23.2994552938696	20.9761025796011	23.761284712919	23.3867352680005	23.2390144052963
A0A8C0Q6V1(FAM135A)	23.2858796695232	23.9737751294449	24.7060393871352	24.309317027038	23.2055974137956	23.5096619414746
A0A8C0Q6X1(--)	27.9630630180515	28.2358970723801	28.4059234870926	28.0485362638359	28.037634168621	28.2220482675755
A0A8C0Q6X7(IPO11)	27.4429259100213	27.5421505278167	27.5469407233986	27.5422243437261	27.6953120954399	27.1734087528888
A0A8C0Q7G1(--)	29.242363096391	28.679392310178	28.5345642928099	29.7104342004501	29.0797146284361	29.0957464240727
A0A8C0Q7G6(WDR92)	23.5583370236625	23.9638492729528	23.2530638642628	23.3387531693324	22.4553580792775	21.8409477283386
A0A8C0Q7G9(--)	23.7443748105378	24.2600295702331	22.9560316546904	23.4766792070674	23.7640457090688	22.1010544695835
A0A8C0Q7I6(HDGFL2)	27.7258544572931	27.8715003340518	27.6075961479759	27.7150252236844	27.7343434008842	27.3419775191752
A0A8C0Q7J0(--)	30.3627527372829	30.7140754249876	30.6333948277362	30.4060857334987	30.6003649332371	30.5256131923236
A0A8C0Q7T4(--)	26.6283970339129	26.6097813557455	26.2955631075395	26.9187757252994	26.3926223076112	26.4861113768083
A0A8C0Q7Z9(GEMIN5)	23.3855015399637	24.2193273151001	23.7750701465662	23.7459450841084	22.6619041958857	21.250895426835
A0A8C0Q8A0(--)	23.5759788768742	24.4184251299916	24.3054255492058	24.3972818889201	25.0113733239594	22.214106638803
A0A8C0Q8E6(GRPEL2)	24.435104384306	21.8558749015515	24.2098436416853	23.4316006548377	22.6942143769947	20.7501414167091
A0A8C0Q8H3(RPS26)	22.1096839005756	26.8923814272807	22.1244046578455	26.9949636506127	22.3721205087294	27.3453657195134
A0A8C0Q8H8(--)	25.806660534721	25.5528878703384	25.3896880504987	25.4221386997704	25.7655971039012	25.1021346261162
A0A8C0Q8N2(--)	26.2544160892645	25.916545198966	25.5278776131501	26.3906230706549	26.0627670375552	26.4123022326276
A0A8C0Q8R1(TCAF2)	27.1606757699782	27.1821512341117	26.8026729428796	26.9808726028064	27.3871423830899	26.846013501071
A0A8C0Q8U1(NOP9)	27.9450308291307	28.2605127147739	28.5339705147783	28.2062029718418	28.047340538071	28.3728943451145
A0A8C0Q8X0(PA2G4)	31.0741862247708	31.1549669840358	31.175635033519	31.0932673389698	31.0489519362557	31.2942247444767
A0A8C0Q8X1(GNG12)	27.506956542693	26.7592605905486	27.6661427188667	27.1625016623636	26.7634458105158	27.7754896206132
A0A8C0Q9E7(HSPA14)	27.0175455183978	26.6733051931508	26.6844509355973	27.1380945852016	27.4669217171663	27.1125717027165
A0A8C0Q9L4(--)	24.690298137782	24.5931471695447	24.4663772305559	24.8832496066687	24.6763216943539	23.6664407375803
A0A8C0Q9X4(--)	27.6631591409186	27.3932935608269	27.6343646136551	26.8761927923792	27.3036500528587	27.4043812355166
A0A8C0Q9X8(IFGGC1)	23.4278986602134	22.8743569940373	23.2979206626902	23.4302228115242	22.3813142669225	22.7079981005522
A0A8C0Q9Z0(IFT74)	23.0592323503639	23.0323399514893	22.5559333443312	23.2508299424469	23.7503275785876	22.5437559095592
A0A8C0Q020(TSR3)	22.986096582507	26.229878631404	26.2435075662724	23.6537652204775	25.8937242445997	21.206657470417
A0A8C0Q027(MICAL3)	22.7775359689042	23.6242050668696	23.9377606387051	22.9712704384834	23.6489968519133	22.0122088642685
A0A8C0Q054(--)	23.1092907354697	22.6279839544877	23.2082005855808	22.0358596876095	22.9538190379213	23.1164550576123
A0A8C0Q070(CANT1)	27.6766714157823	27.3217375255244	27.5770829051446	26.6585359860302	26.7729127615049	27.0428085898566
A0A8C0Q119(VCL)	32.5860927220007	32.9453622926683	32.8725427915481	32.7577595162966	32.8356574676006	32.5889093514732
A0A8C0Q148(--)	23.8580900573119	22.9384650997749	23.5299809482249	23.6704127424095	23.2251693954317	23.950113729424
A0A8C0Q185(--)	24.8519095138951	24.9027902111787	24.8166547946143	24.7312257931822	24.9191623025822	25.1466646903004
A0A8C0Q301(ACTG1)	35.0591196350649	34.9411347910371	34.8177414413438	34.9131804442275	34.9175438854281	35.081037854384
A0A8C0Q310(--)	26.2560551778994	24.9295383515913	24.843787285628	26.976399802772	26.5504385595497	26.4182990294088
A0A8C0Q319(AGRN)	26.0596350877097	26.5521549797761	26.3627736351548	26.2875538716312	26.4421349587729	26.5655228216549
A0A8C0Q321(--)	24.2641333003203	23.223704114133	22.9796034862946	23.4307128139486	23.1391853132076	23.1597475794648
A0A8C0Q401(ZSWIM8)	22.6929546282969	22.0273567681008	24.1589800563216	23.0263813456885	22.0020447878054	22.7462355681868
A0A8C0Q451(PLAA)	27.7398248941233	27.3127654052211	27.3455349208319	27.4673105103993	27.2606921656157	27.5647091188466
A0A8C0Q454(--)	25.8699014150737	25.9755910375483	25.2081768943463	25.8550030271347	25.8414376579668	25.6479010496122
A0A8C0Q556(LOC478038)	23.0319863025365	23.4975839271673	22.2790780435372	22.7270051410484	23.8022291960035	22.6049871811514
A0A8C0Q608(ARL6IP1)	25.5213620122905	25.5732879888381	25.9893004211676	25.6515186143927	25.0250442365071	25.3831753375373
A0A8C0Q672(--)	23.5164689675756	25.226262829466	23.9437053414935	23.1540351074927	23.822483494655	23.385696865083
A0A8C0Q770(--)	26.7222103000876	26.0035028144157	25.4815149178497	25.3914591542792	25.5720448967202	25.3314574133835
A0A8C0Q790(--)	27.0125459434831	24.5350465575782	26.7188181777921	26.6521206609293	26.5849152620464	27.3274882287831
A0A8C0Q803(GGCX)	27.9553229226236	27.8494776431772	27.599247850121	27.8960827234108	27.7428469193808	27.955655494096
A0A8C0Q817(PRMT9)	23.5373319203562	23.2071507786683	24.5962360497665	23.5241011108384	24.2520363041887	23.1787955782817
A0A8C0Q851(VAPA)	26.4436215885973	26.6215665407436	26.4944825682363	26.5718279685822	26.4598116814991	26.2831792320884
A0A8C0Q860(ARHGEF16)	24.7952592829843	24.9231130901929	24.0923274453744	24.8290510375203	24.2452497764561	24.4982619717808
A0A8C0Q909(--)	25.7019483546495	25.5671198315542	23.717904301648	25.9351033467414	25.4901117342695	25.023733713912
A0A8C0Q930(--)	25.8862534517456	23.901922748233	23.084341400937	24.3127483019688	22.8477206943506	21.6620830192484
A0A8C0Q933(CDKN2B)	24.3956180198603	22.5443694535951	22.9520086158948	21.7088582769657	21.8377946209101	22.2764325257445
A0A8C0Q988(UGP2)	23.0387328591187	23.1902987652968	23.0956604773291	22.7196110291668	23.002778011508	24.5352839210274
A0A8C0QA04(LMCD1)	23.1205581341465	23.9930492064715	23.2575469670066	22.9097451775242	23.3661436185744	22.4151201440811
A0A8C0QA20(DIS3)	28.1949786280805	28.3713579064139	28.2528653470204	28.337475861926	28.444585497499	28.355272785741
A0A8C0QA45(ADD1)	22.0570836408228	22.0167602442588	23.4559057135429	23.7928019929768	23.3885023550099	21.8443891508285
A0A8C0QA74(CYFIP2)	24.1065698777065	23.7427370423299	24.2570140430346	22.2866069111504	23.5505847746549	26.38574446251
A0A8C0QA81(--)	23.721600477545	23.1865530468281	23.4769325068576	22.4663912244132	23.571722244532	24.015122356414
A0A8C0QAK9(--)	28.152672294692	28.2121537718886	27.3509389118523	28.1584623828956	28.1057452537769	27.8478063371919
A0A8C0QAL6(MAP2K2)	25.8830398025016	22.3715467425357	23.4018551458755	22.8121129302876	24.705723076009	23.268646488279
A0A8C0QAT8(--)	30.0736756266267	30.5819023231701	30.1697344320793	30.0085177430652	30.2061796783341	29.9754161097631
A0A8C0QAU4(TPR)	29.9963113340744	29.7126987449241	29.9371931185181	29.7571793179179	29.7119114803816	29.6869569203178
A0A8C0QAZ7(--)	23.7976852708585	22.7517139355252	23.4952793172326	23.3188186060269	23.2082141122198	21.7326527411365
A0A8C0QB01(--)	24.2658507946194	22.6449640458177	24.0335746597132	23.2475994578732	24.050841735055	23.9494014193233
A0A8C0QB09(--)	23.8948132498907	23.3913156177834	23.9634862517018	23.7027410808652	23.3098749139058	27.1247489230668
A0A8C0QB70(RPL5)	22.5754259963087	24.2942749867302	22.8262759485829	21.5499042197678	23.4921221025621	23.3572964073692
A0A8C0QBE5(--)	25.0910362985909	25.463480220313	25.2980306744884	25.5985807341484	25.4728975463698	25.2323146422717
A0A8C0QBL1(UTP3)	26.2496322840613	26.6711466813722	26.1235456826482	25.8038063429666	26.3346317362777	26.5464992172111
A0A8C0QBV2(APBA3)	24.2467945674148	23.4010708968153	23.281804489027	22.7904343088112	22.4608964070617	21.6155637662356
A0A8C0QC16(PNO1)	22.7781138232125	22.8831438389036	26.8557872490727	25.9306440466458	26.1809759841744	23.6745280908996
A0A8C0QC20(TJP3)	26.2358057943413	26.2772665392185	26.6339490709397	26.4128190671286	26.3989947902345	26.0664466236673
A0A8C0QC25(NFX1)	23.4735789248608	23.0339286898091	23.4151908996477	23.3913935966012	22.9065566813161	23.0403707845654
A0A8C0QC27(--)	25.8213827890808	26.471285734967	26.2766100469151	26.8921497806776	26.0770014792118	26.0649471433836
A0A8C0QC85(--)	26.338207274895	26.1655141337351	26.342062321235	26.0987056758806	26.0282731835365	26.4326414209014
A0A8C0QCI3(GFPT1)	29.486675316945	29.7172335434802	29.7120591252107	29.8169141390658	29.3361992535418	29.5971709696011
A0A8C0QCP1(--)	27.6297870475486	26.8983912206485	26.6897917840509	26.9946400191669	26.9588111052979	26.7172498887989
A0A8C0QCZ8(EPN1)	26.0368904546732	26.4337081910014	26.4360936263064	26.2425629898981	26.464010216012	25.8401173109784
A0A8C0QD05(--)	24.2365641704831	23.5531037105132	23.0190749863284	23.6549000792598	23.1263348232687	23.1003710380265
A0A8C0QD97(MOCS2)	23.2116054274702	23.2977146152144	22.6906406626968	24.093460765113	22.965617950726	24.2001526744185
A0A8C0QDA9(TMSB10)	23.6202974138114	23.6384416979637	22.9018098406111	23.6694794377227	23.2708454152534	21.5424207978159
A0A8C0QDE1(--)	23.5305292160863	23.957926016288	24.0525839702855	23.6480108061675	23.8129395301896	23.3252593335116
A0A8C0QDH1(DIAPH3)	26.1542379100052	26.1503497371082	26.475574749887	26.5645201578975	26.3421640771273	26.2154903416318
A0A8C0QDH8(--)	23.3354915146265	23.328473393896	23.2463080161099	22.4723469371124	25.0403020971904	20.9847396281898
A0A8C0QDL4(SELENOF)	22.679439614848	23.2680739014975	22.033093891893	22.4873651137955	23.0849332560557	21.9522609923227
A0A8C0QDM0(--)	23.1309770845898	22.4717017831013	23.2798905107145	21.7920895834328	23.449351187525	22.6120279615059
A0A8C0QDP1(IKBIP)	22.8865380759499	25.396498170454	25.2078046627943	25.2228774291531	24.2914014418435	21.6876564720441
A0A8C0QDR9(NOP14)	26.594343741262	27.4487655106551	26.303806802225	26.3952237192212	27.1443324332263	27.0478085487935
A0A8C0QDU0(U2SURP)	27.7722835604653	28.2727537828926	27.7743588833466	27.7910412361761	27.9161579196866	27.8156169503492
A0A8C0QDX9(FXR2)	25.9897768154277	26.531600391763	26.0334077094418	26.4536086205515	26.1921776608757	26.7643320257415
A0A8C0QDY9(ITSN2)	25.1979053687443	22.4647956700509	22.0430591455838	25.5998011803462	25.862944335542	24.5958238373182
A0A8C0QED5(TPBG)	25.561391439724	25.6660885270313	25.7662292272259	26.5503651627394	26.7229919661935	26.4480092738165
A0A8C0QEE7(SPTLC1)	27.6140716403208	27.8449367290039	27.9482097397982	27.7601493796008	28.0326513046435	27.7619253167434
A0A8C0QEG7(FBXO6)	25.4789875502286	25.3258769108888	25.6062834328097	25.0975608790039	25.0467683187096	25.7730134082106
A0A8C0QEL7(GPAT4)	24.6321192597388	24.4528077993606	23.20076266101	24.35736353288	23.824736595413	24.175237650291
A0A8C0QEN7(--)	27.9221264071218	27.548484931903	27.7869354219824	28.022210321242	27.9640000656973	27.7621788436821
A0A8C0QEP7(RASAL2)	26.0256990516527	25.3672304969801	25.8420853863685	25.2999528003556	25.3513096936314	25.6644618246912
A0A8C0QEU8(--)	28.0253822427269	27.910336220361	28.2210803097169	27.8566778932254	27.8307441998047	27.9882062844374
A0A8C0QEW1(RAB3IP)	24.0538271371362	24.4650696236618	24.1759228895243	22.0281632138643	24.909672654538	24.7611644685017
A0A8C0QEY6(ZCCHC10)	22.5613282333671	22.5854574437118	22.7257393370445	21.7987017203249	22.0755423235842	23.6872039417074
A0A8C0QF43(--)	23.1434549854926	23.2088668073782	22.7890268705758	20.8581753105755	20.7047103334973	22.4549799584429
A0A8C0QF85(PPP6R3)	26.6978987002745	27.4111063432206	27.4439534987852	27.2915816115285	27.2741766468836	27.6719565017925
A0A8C0QFA4(--)	22.649831314009	24.4942994425036	22.6947066703668	22.6292089826934	22.4072753290947	23.3444217452385
A0A8C0QFD6(DDB1)	29.1971601762187	28.9374176450209	29.1697344320793	29.257481110478	29.1045960343302	28.9907778134054
A0A8C0QFD7(SAR1B)	28.3533809469421	28.5278328814253	28.7245215032783	28.3824498845975	28.4654822704868	28.6140716403208
A0A8C0QFE7(PWP1)	26.6328403715261	26.884135110267	26.6577185950503	26.3792634677559	26.3625897234915	26.470106732954
A0A8C0QFF9(--)	25.1095262144237	24.8474718435321	25.3328235696285	26.2238349782926	25.6270613596678	26.1539094649176
A0A8C0QFJ5(LETM1)	28.9129360576648	29.1225290502779	28.8391502907374	28.9673024363768	29.1006166667073	29.0894459955109
A0A8C0QFJ9(--)	23.2250470036036	23.1834087107155	22.6323703721344	22.8784329662245	24.8565038713924	21.755154904033
A0A8C0QFQ6(PCNA)	32.1048396953522	31.8990830501251	31.9158089945543	31.8804832786363	31.5712710370156	31.5840998788744
A0A8C0QFV5(--)	25.0945841755075	25.1915942252856	25.5705691417485	24.9619929372237	25.6136923589439	25.2875714844821
A0A8C0QFY3(TIA1)	28.6744505903246	28.7470479348607	28.5407842518085	28.4618968680697	28.6552295137342	28.6207279270555
A0A8C0QFZ2(CSNK2A2)	26.5722762507874	24.6601314349167	25.8659671217592	26.5071834469438	27.0609546322348	26.6532146477426
A0A8C0QG16(--)	24.2913005624766	24.0363516470416	25.4019752801435	25.2285031251493	24.9280929010396	24.6245536325617
A0A8C0QG54(--)	27.6206580205726	27.8523977778876	27.952492965483	27.7808172720886	27.3838509996036	27.6843171607313
A0A8C0QG63(--)	23.3591956529366	25.5732879888381	25.7681491830865	25.5327599352754	25.0100503181643	25.0789973872339
A0A8C0QG89(CNPY3)	25.4567918041144	24.0279335194963	23.8407595694706	24.2624126772952	22.5932911799419	22.5269317995445
A0A8C0QGB4(KIF3C)	23.7128757401209	23.7099418276459	22.895813609804	22.7820043727477	22.8739134687743	22.1200810794078
A0A8C0QGC6(DHRS1)	23.8086256580118	23.0390497143471	23.2388189288223	22.6642145891342	23.4291857589327	22.3219969927719
A0A8C0QGD7(LSM8)	27.3209632936482	27.7961261756054	23.8641541624926	23.506954747369	23.5850430391416	27.8963714876561
A0A8C0QGG1(--)	22.6744617059861	23.5078499905371	23.3161222416601	22.9286361739599	22.6351403120621	22.1476095497006
A0A8C0QGH7(--)	34.0138007894979	34.1574538052188	34.1169860604222	33.8336609964299	34.0211845635523	33.9943736429927
A0A8C0QGP9(TRIM17)	24.4642595583978	24.4061992951273	24.1368828768637	22.5754451590461	23.4950882850065	24.6422372689988
A0A8C0QGU9(--)	23.684009109929	23.1869693035894	23.2685017109189	22.7733740521126	22.409441670521	21.3762512057167
A0A8C0QGX6(DPYSL3)	23.2405761100575	22.630742269834	22.5008228634805	23.2896596697362	23.7835442133213	21.6312090350138
A0A8C0QH12(--)	22.9989291881237	23.4567121473794	23.714360665487	22.348408311237	22.5747345187972	21.7176477093078
A0A8C0QH27(PPID)	29.1031707303807	29.1690175649635	29.1039960779697	28.8564107577077	28.7814427631198	28.8825326497658
A0A8C0QH45(ARHGEF7)	25.301802610994	25.1400077928868	25.1940768966854	25.8176065128906	25.23004360406	24.9965807197611
A0A8C0QH95(IRF2BP1)	25.3457041023086	25.7508279994418	24.9152462640222	25.2542899283564	25.6569280099797	25.5128896847029
A0A8C0QHA4(--)	28.4813917342912	28.3699445997232	28.2747542847721	28.3951338115644	28.1930053581042	28.2735987776231
A0A8C0QHB8(ATR)	23.9779496357562	22.6887977077578	24.1189557317291	25.1573062227902	22.7960867637289	25.178888504304
A0A8C0QHL4(--)	28.5095637894529	28.8512959724465	28.2355319255695	28.6311063211709	29.5548465245421	28.9307511863289
A0A8C0QHV0(MUL1)	23.4012535920085	23.7433478350952	23.8551931806925	23.3788832695774	21.4374916601907	23.3233362892802
A0A8C0QI29(HADHA)	32.172181043907	32.2380290529694	32.0446269859195	32.0356103167452	32.0693602446794	31.9137065375641
A0A8C0QI36(PCM1)	26.8113968418725	26.4523365203378	26.6177889343469	22.3380065166768	22.4163535343733	22.3789518735596
A0A8C0QI65(NUB1)	26.129826969218	26.4273116930872	26.6310369157856	25.6319805430631	26.1624824544732	26.7592605905486
A0A8C0QIL2(--)	22.7151585844648	24.8193785864388	23.5401873186522	23.0465577905005	21.731230244998	23.0893656286801
A0A8C0QIR3(HADHB)	30.3806140139384	30.2990925287797	30.3287083755598	30.2177797652803	30.0876516456129	30.0395702157901
A0A8C0QJ80(VKORC1L1)	27.812376517687	27.6593529141613	27.7640788769356	27.5856317019682	27.3835214478824	27.443084048248
A0A8C0QJA2(--)	26.7974873838764	25.7927795727813	26.5405847411196	26.652941228801	26.8740830746634	27.1350634040216
A0A8C0QJD0(--)	26.044372939279	26.0204945795014	25.8978144425491	25.7725101044532	26.1703554289113	25.7493452968683
A0A8C0QJG2(--)	22.3976520962729	23.0419329850683	22.9365279182248	21.9459324871627	24.5097228583092	24.5475733134039
A0A8C0QJH1(USP38)	23.4636147433335	23.2241340445559	22.4645836390871	23.0683392230569	21.8094385639598	21.8340799249725
A0A8C0QJM0(ITGA1)	22.735387131545	22.4473788569748	23.9773609878383	23.6753033006474	21.6546902010698	22.835584045834
A0A8C0QJM9(CAVIN1)	24.4351556099313	22.3775334946297	23.6753349144925	23.6502991486337	21.2136451853787	22.4693119143727
A0A8C0QJN9(LIPE)	25.48692460796	25.5943152629895	25.653815987076	25.4156744683731	25.4546913774515	25.2625929734968
A0A8C0QJQ1(ARF1)	31.0640040349361	31.1565952060869	30.8687216645689	30.9540057410239	31.0523248423026	31.1268792532385
A0A8C0QJT0(NCCRP1)	23.1340803255343	23.6847829343811	21.5097966505895	24.1076519368629	23.6857067293926	24.0238605907204
A0A8C0QK16(--)	27.1915001006703	27.5980411381662	27.2754205027663	27.4973941944213	27.5861329983067	27.1543151803367
A0A8C0QK32(RNASEH2B)	23.5983628525327	23.5884190732772	22.7726021486668	23.3056325966142	22.558287703917	21.2544773634394
A0A8C0QKG0(--)	25.30382421777	24.1034934406801	25.720071582674	25.1305733906209	24.8135267873378	25.7908921383885
A0A8C0QKP0(--)	21.4247246795639	22.683830242384	23.2571147405194	22.3630224983421	22.6712105913478	23.9074738428479
A0A8C0QKX4(ST3GAL1)	22.5601579650921	22.8964778016307	24.5827914656668	23.5029173808892	23.3998972288711	23.1210944593367
A0A8C0QL42(--)	22.4122874856665	24.7975744874356	25.6382372515039	24.8446617315198	25.6404179464294	23.033016706262
A0A8C0QL93(--)	25.7897236723125	25.5972171549987	26.0138027857307	24.7829178476423	22.6278512380973	25.8330147535214
A0A8C0QLT0(--)	22.5640712571497	23.7902518966794	22.4351292409351	22.080429655069	23.0366790528801	23.2565838022228
A0A8C0QM00(--)	22.1458346074074	23.2634135276938	22.7187537460627	24.4324815733246	23.5321194937575	23.5629057134517
A0A8C0QM52(MRPL53)	26.3785691172312	26.4306650168463	22.866689818247	26.1105620036951	25.4111548445079	25.9057766353166
A0A8C0QM78(RIGI)	26.2990968969361	27.4239826046609	22.8734258829124	22.5642320706046	26.5091786670238	22.8777565221149
A0A8C0QMB2(DFFA)	25.3544070518584	25.3445871377532	25.3290635226132	25.0663645007106	25.626142365778	25.0517131156662
A0A8C0QMJ0(ITGA1)	27.538750906763	27.0200918259408	27.7631925061449	27.4714252898424	27.3368802519216	27.5302910690008
A0A8C0QMU4(CSNK1D)	25.8068325899092	25.5930331585567	23.3536804884162	26.1876545704729	26.0528948624408	25.7677199410673
A0A8C0QMZ4(LOC100855593)	23.5826865801913	22.9478849752422	23.4786449577571	23.5002379197145	24.3219599396832	28.3192412893367
A0A8C0QN06(VAPA)	23.4871824911327	22.9041211745423	22.8602014940437	22.6630305639683	23.5114948900598	24.6043333290224
A0A8C0QN12(RPF2)	27.4695634472986	27.2190039248306	27.5563274776654	27.8887867184911	27.5239508536172	27.705894419811
A0A8C0QN20(--)	28.7807234250397	28.9886667896319	28.785190025073	28.8694425744091	28.5879219217818	28.5069943625465
A0A8C0QN38(LOC102151856)	23.5192137402725	22.7528570084858	23.2703619135808	22.7006665090979	23.0257624143433	30.5252397998813
A0A8C0QN72(SEC24A)	26.676536917573	26.9491564814776	26.7341495553964	27.2158605957185	26.8959672015274	27.0954697831387
A0A8C0QNB1(--)	26.1386219467068	23.8055081249961	25.920730288967	26.8229877561703	25.6397282095369	27.0252766242898
A0A8C0QNF4(DOK1)	25.5327599352754	24.2729139251651	24.3562219742226	25.2860912549222	23.5099400056063	24.7812176175879
A0A8C0QNF5(--)	25.1023348975106	25.053992811808	23.2805903742544	23.4706520169248	24.8367268913115	22.325459167606
A0A8C0QNF6(NADK2)	25.2282829223952	25.2985901025565	25.2672447547807	21.9376662542668	24.8713123178862	24.69056456838
A0A8C0QNK0(RAB3A)	26.1510081747935	26.6422372689988	26.4762394118057	26.5937740689778	26.8726748802706	26.5620031646857
A0A8C0QNL8(RPS3A)	30.6762342507491	30.8146700294427	30.2542854224056	30.1366286798688	30.9629940934622	30.6694918852076
A0A8C0QNY0(ANXA10)	30.2082745892166	30.2039650783617	30.5158734419751	30.4150820743435	30.4907544351119	30.0214162500133
A0A8C0QP08(--)	26.9508256880053	26.8271135585776	26.7843165341251	27.0416603212493	26.7106969385752	26.8047665721425
A0A8C0QP29(EIF3L)	30.4081122755384	30.429121060898	30.4982886058113	30.6011623205125	30.6656854113721	30.7012411463241
A0A8C0QP73(--)	23.9816459149215	23.1183594182073	25.9054094088573	23.0943784199243	26.3599119907551	21.9667857590541
A0A8C0QPQ7(--)	26.3613351550756	27.0154201570221	26.9117081469633	26.5732012962298	26.7569726155549	26.7880563488199
A0A8C0QPR1(LARS1)	30.5408396665482	30.7949030868401	30.7264717503355	30.7507098225884	30.6465009211099	30.7721104820605
A0A8C0QQ52(APPL2)	23.2140760129566	23.0895076273986	22.5518486732657	25.242526647684	25.5795737491347	25.1515501920437
A0A8C0QQ82(--)	25.8542421621736	25.7220539160319	25.3523877900178	25.7443234791244	25.4309042419851	25.4274235962113
A0A8C0QQC6(--)	24.1903572626523	22.4998484319372	22.2484974963847	22.8053741613721	23.0288085825781	22.5177328152551
A0A8C0QQI7(--)	22.4903332874174	24.4675503407337	23.1686886427164	21.910246676708	22.6762770445294	21.55993637449
A0A8C0QQJ3(--)	22.7834803399707	22.37392823596	22.8064245399483	23.1296068976256	22.8034845333211	22.3946678366723
A0A8C0QQT1(ABCA1)	22.722195919213	23.5162287150739	23.3538905535141	22.8200877874217	22.7751386313389	22.4670410541524
A0A8C0QQZ0(CACTIN)	22.9871763607026	22.7793851284651	23.1324282835264	23.4971900089781	24.4083886151283	22.1892128683398
A0A8C0QRC0(LOC611500)	22.6387396332547	23.1423685377237	23.1207605931327	22.9407787697493	23.9399291741866	25.1176332734217
A0A8C0QRL7(TRIM54)	31.5677400109601	31.7362239648728	31.7760389646124	31.6961913980904	31.642805337118	31.6492449923906
A0A8C0QRU1(GJB3)	23.6635130568578	22.6972066283262	24.2720553272799	23.0313492899379	22.9961396387939	25.1025751864919
A0A8C0R9A2(--)	26.9477082719794	26.9907507685359	26.7248142084579	26.2622882955157	26.6730355557253	26.195485604419
A0A8C0R9E5(--)	23.1526340690224	24.0158029532144	23.8845746960573	22.5926551300191	24.2264770119026	23.8020155305088
A0A8C0R9H0(--)	23.9733824281954	22.9627367792574	23.5301498260809	23.1010182173255	23.1469556347341	29.2858840778689
A0A8C0R9J3(--)	25.2924244303291	22.6964985624982	24.8284700669936	24.3380372119428	22.5744936587048	24.4338991710402
A0A8C0R9N6(--)	22.2266464335212	23.8184256499748	23.1436709410109	23.9763589142676	24.2709043183362	22.448302979256
A0A8C0R9V3(SMG5)	22.2231024424343	24.5823905594254	23.7478610689074	24.1562263034449	23.8267238576871	22.7780225805914
A0A8C0R9X5(--)	22.7876141466484	23.7738270954632	22.2699722656536	22.2957767802012	22.7662794300581	21.5675485295282
A0A8C0R971(UQCRFS1)	26.9017319939852	27.3521183414405	27.0135046510436	26.9928047350719	26.5904940808165	27.7782499198333
A0A8C0RAA7(IQGAP1)	31.8081238849279	31.8612708158483	31.9032558108445	31.9217434603979	31.8861647649475	31.9695958840911
A0A8C0RAF5(NINJ1)	22.6589722465355	23.8328478449841	22.5689319585442	23.0114019178081	22.6729135462744	23.4115751207102
A0A8C0RAM1(--)	27.6996205306861	28.0090786301483	27.5283546652687	27.645607972976	28.0401975654336	27.7683763771687
A0A8C0RAM5(--)	30.9550457211546	31.0643895761037	30.6855373967945	30.7609741937285	30.7615290916878	30.6829452526905
A0A8C0RAN0(--)	22.2299957843675	23.0741472964711	24.283196898427	22.9488221566033	23.1140587529695	22.8835576286865
A0A8C0RAY8(CIB1)	24.9130102699322	25.0514642034777	25.4519593862437	26.0416185488012	21.7040733170324	26.0613873449353
A0A8C0RB10(ETV3)	23.4974718924162	22.8686480744439	24.1742969915478	23.2518938625836	23.6263199052937	20.9505587447089
A0A8C0RB18(CLDN6)	23.6812198433463	21.0690340105201	24.0447179740488	27.420212109178	27.3131980363578	27.3998260376473
A0A8C0RB34(POU2F3)	25.7536613437037	25.5540304367069	25.7671137348329	25.5619157912843	25.5331759544456	25.4239986282854
A0A8C0RB66(MAP2K3)	27.4536400162479	27.2104825888241	27.6363022319982	27.6739790663196	27.4750644527499	26.7360868392122
A0A8C0RBE7(CEP192)	28.0420779792216	28.3490835722093	28.2122465586553	28.2248562771885	28.0929020375313	28.1591845127384
A0A8C0RBF6(--)	24.1108089416879	23.6948877795143	22.200066254774	24.6387620235622	22.7096946521763	22.9684210494709
A0A8C0RBJ7(RPS19)	30.9649227383493	31.0010854685098	30.9764407754286	30.8550446253671	30.915346004424	30.9578153419724
A0A8C0RC03(MARVELD2)	23.5766560552763	22.6238396840684	23.7554950759804	22.8821260251037	22.7550614494471	24.1384461809565
A0A8C0RC87(SYMPK)	27.9479311680851	28.3601799877913	28.2020975117049	27.8717940602659	28.0720404971286	28.0369009321798
A0A8C0RCE1(--)	23.5232457308345	24.3854443738364	22.6667178130284	23.0787231946055	22.93888435474	23.1719251554571
A0A8C0RCF1(NANS)	28.641582852749	29.0545259480197	28.9625666874961	28.7579581607461	28.7756465973873	28.3576236147388
A0A8C0RCH3(--)	27.1612526172633	27.2111327234015	27.4433212230916	27.1727413902279	27.0534128672005	27.30382421777
A0A8C0RCM8(USP15)	26.9837018442519	27.2183573284574	27.2318753654042	26.8278404181316	27.2543079520187	27.1889564120168
A0A8C0RCS5(--)	26.1667594963667	26.4563374933851	26.3331990359089	25.9128047496854	26.310166890396	25.7096982790418
A0A8C0RCS9(--)	24.1013632686025	23.0862946524542	24.2207095477677	23.539506161703	22.0629506862569	23.0758582284674
A0A8C0RCU5(--)	22.979730160654	23.3234913145997	23.1044051696863	23.5746166235769	24.4553186907238	23.9992072861995
A0A8C0RCZ1(FNBP4)	23.4709755646821	23.858611665901	23.858990998064	24.3829415692666	23.232731831444	22.7775065909511
A0A8C0RD15(SF1)	23.3220424591602	23.8761736776964	23.5500380938875	22.8185446858682	24.1444319561007	26.537610980503
A0A8C0RD23(CENPF)	23.4291570096176	22.7992436328874	24.1038793918968	22.8464774616714	23.3337449943037	22.5262024290519
A0A8C0RD92(--)	28.6611893128772	28.8985930385185	28.2609613000333	28.7392454855893	28.6154053567898	29.0935569950439
A0A8C0RDD1(FBXO7)	26.314132077085	26.5012874948083	23.9666052999626	22.995658003957	23.025892223353	22.7441033605541
A0A8C0RDD6(TAGLN)	28.1514147068207	28.2108076927348	27.9486553426869	26.8210421118553	26.2898944953697	26.6735747801909
A0A8C0RDH2(--)	24.8091937087619	23.5367167280534	23.1487918807244	25.2073950971306	25.2516560543961	25.2699573263502
A0A8C0RDL4(HARS1)	29.0565428357051	28.8809284073667	28.9524374205991	29.0389949055376	28.9711182569708	28.8891640036852
A0A8C0RDP7(--)	23.5223683084384	24.0290214572823	23.9874570903577	24.213318226639	23.3117964592132	23.4019354389673
A0A8C0RDW9(ARHGAP8)	24.5354025881087	24.1069334830996	24.0525010543948	24.4239345327196	24.155994786949	22.1271458181384
A0A8C0RDZ0(C13H8orf33)	22.7171874233356	23.3891725031273	22.7817109690519	22.9745749256226	21.1427677090174	22.0461817867602
A0A8C0RDZ3(DOCK4)	24.5577156329279	24.5892657324742	24.8615488846785	24.3791477658731	24.5950839790984	24.9782778856783
A0A8C0RE12(BUD13)	23.31796568158	24.4567051468588	23.4117688954351	23.9382256512256	25.0864765302268	21.893999617754
A0A8C0RE16(TMEM201)	25.0728787325034	22.9678177066001	24.9133755669852	23.8367868720803	22.6175242060429	25.3000226476101
A0A8C0REA4(ADK)	28.7957547139785	28.4070182964062	28.4904484227996	28.447307824967	28.165763292278	28.2035917583852
A0A8C0REQ5(ITGB3)	26.5168165751867	26.3650955921392	26.2845036075287	26.2443789343526	26.6211472948335	25.9059831591297
A0A8C0RES2(GTF3C3)	23.3610506345012	23.8661794232886	24.0345625626475	23.714501274145	22.1976290051056	22.2814021233254
A0A8C0REV4(PGGHG)	23.5469178673671	23.8041881431969	22.8432324783926	22.4774134147305	22.2939852596648	22.4744542317411
A0A8C0REW6(RPS6KA2)	22.478369470589	23.7238533161449	23.4733937826116	22.9443497434489	21.5939384364894	21.9619647868749
A0A8C0RFC0(--)	25.0273664315753	25.0146542597961	25.2783127607091	25.5927480916624	25.5233975611868	25.3991741194072
A0A8C0RFH5(PSMD4)	28.269680948843	28.4183633758308	28.5485951692888	28.5176201941566	28.2787912871055	27.9902097646517
A0A8C0RFL3(--)	24.9771862745422	25.4606398691533	25.0542412881483	25.461795411899	25.2299702852085	25.4464798341855
A0A8C0RFL6(MRTO4)	27.4126414261519	27.3396010354548	27.0389425932276	27.2771068793942	27.2089954658568	27.2400896315174
A0A8C0RFM4(LMNB2)	22.4988348176138	23.3906734970488	22.3275232278171	23.9460255241524	22.376921042354	23.3498934683987
A0A8C0RFQ3(LMNB2)	27.073164847708	27.4783858776815	27.353633335497	26.9180932773014	27.3996630857026	27.021575099228
A0A8C0RFY0(TCF25)	24.0394372795922	24.1075906928028	23.8502410243926	21.9594537857053	22.9252651128541	22.1753668915635
A0A8C0RGE6(--)	29.0211249810193	28.676536917573	28.0207806781946	28.1495747196086	28.6480793997746	28.3069121512975
A0A8C0RGG7(--)	22.460583432988	23.147578049953	23.6029191548209	22.9106550266146	23.130133155152	23.3505680347554
A0A8C0RGH7(--)	27.8503721898695	27.6768731395888	27.9834300427777	27.9438578835636	27.6631591409186	27.5156291037509
A0A8C0RGP7(CEP63)	22.1998019666341	23.1334678485331	24.0287709967147	22.1769947037764	23.5967344655926	21.4550803438114
A0A8C0RGX8(--)	22.9260133021243	23.3297853547571	24.0554909689538	23.0504498485129	21.7785092727908	24.9407365581961
A0A8C0RGZ3(--)	24.7708227563675	23.6969233062339	26.5230684758753	22.9029169946335	23.033409504588	24.9874149558055
A0A8C0RH17(PIBF1)	22.8184027949767	22.6509582678703	23.1152454991676	22.3340446158817	22.0619502230773	24.4679323617196
A0A8C0RH82(CSK)	28.4988782333931	28.4999807607855	28.3109902599203	28.3661967969609	28.5739813422292	28.1515598690728
A0A8C0RHA8(ACOT9)	29.2454266020449	29.0492636119939	29.1151047078283	29.2003210813079	29.1411925138091	28.9335677957257
A0A8C0RHF3(PCCB)	26.487630059824	26.6408592050475	26.6039939112957	26.0619640933888	26.6919225996006	26.4016986633196
A0A8C0RHF7(--)	26.650752009806	26.6521206609293	26.5768667332728	26.2108541301707	26.7490639226695	23.2536860264041
A0A8C0RHJ8(--)	30.6132462245339	30.4974322657784	30.5586464098416	30.4819305847249	30.3443500946627	30.2547359478339
A0A8C0RHU2(--)	23.4449895995579	22.4094596226486	24.7756429234926	23.5133380335435	20.9916159529941	21.8694447423059
A0A8C0RHX8(LONP2)	23.0786249725206	22.5746899344414	25.846372246576	25.3821859930583	25.6645703285958	25.3342566427258
A0A8C0RI24(MTRR)	24.3643943875413	24.7282701405237	24.8326768123387	24.7200976836996	24.4431631108616	24.8807299407024
A0A8C0RI60(RSL1D1)	28.6661765877301	28.5645637664671	28.5378257107888	28.7751442115757	28.1568242158228	27.9403893270403
A0A8C0RI85(RPS21)	26.2346186540058	25.388046198676	27.3157047417718	26.7845661569375	26.774421725339	25.8032151148834
A0A8C0RI89(ABCC10)	24.9904977980184	24.310010830572	24.2308865031464	23.4174526028961	22.0587362145903	21.8604801337019
A0A8C0RIA3(--)	26.8562623277107	26.9728991761448	26.8982758834745	26.9773828255127	27.0673291503403	27.0066732915337
A0A8C0RIC6(DNPEP)	26.9577046591658	25.7144226652994	25.7657741263522	26.9067860263672	26.6856543515221	27.3900161967621
A0A8C0RIE9(--)	28.9427678652703	29.0696611415887	29.2115737193551	29.5469223300048	29.3788584705633	29.4264441494501
A0A8C0RIF8(--)	24.1207360006291	22.9029240224223	22.8281548088957	23.3712029331951	22.9257346367457	20.3385405401409
A0A8C0RIH4(CLINT1)	27.7762429534048	27.9470393769636	27.7227314578792	27.9523818735766	27.7524495576075	27.5299933298519
A0A8C0RIK1(SNRNP200)	31.0406156470249	31.1998181413187	31.2497724132014	31.0803628907485	31.0732287049633	31.0971665171295
A0A8C0RIL1(SQOR)	29.0933051234951	29.0183151893265	28.9509925024867	29.0603620173951	28.9403613208858	29.1560044342115
A0A8C0RIP4(--)	21.9160559758566	23.8173039629161	25.2337779332569	22.5178914060922	22.5523233196188	24.1467812042418
A0A8C0RIP9(BUD23)	24.8377376370152	25.0812344079454	24.8494776431772	25.0118424861474	24.6820142893788	24.923339818524
A0A8C0RIS1(--)	23.4490415117965	23.4999451439442	23.4329791752537	22.9397382651748	23.8755493501635	22.9304281683442
A0A8C0RIU4(ABCC5)	22.9650368989715	23.2908245970987	22.3237467252713	22.6869566954467	23.6615978330102	22.844908004078
A0A8C0RJG3(SLC39A7)	26.2463557136822	25.747835465375	25.5861473185001	25.3606488628464	25.9380461333954	25.425696124006
A0A8C0RJL4(NFXL1)	24.2766810334598	23.7794423032252	23.4466522901582	23.2880668965273	23.6224264136327	23.0855689157131
A0A8C0RJM8(FTSJ3)	23.7511928325755	23.9599836304485	23.3718648048898	21.9828136886482	22.9507694509796	23.8627788441281
A0A8C0RJZ7(--)	25.1458876901249	24.1563034673548	24.5896657746755	24.6964666921389	24.8168012536816	24.3402804303536
A0A8C0RK12(AP3B1)	30.7032230974647	30.9173393657648	30.750869518741	30.4915191820373	30.951715142436	30.649501981681
A0A8C0RK53(NDC80)	24.348610922717	25.0456856831907	25.1022948454557	24.7856141013587	25.2729495099228	25.0230991624448
A0A8C0RK65(DDX49)	22.5643958724157	22.1966328794841	23.5221705887599	23.0015737323398	24.6235493199275	24.4642595583978
A0A8C0RK80(--)	27.228851710787	26.7023976153567	27.3086055319742	27.764015582793	27.2955280762149	27.5328936688062
A0A8C0RKC2(KPNA4)	28.9468721047408	28.9875288037765	29.0346727503181	29.2448144211117	29.3530022813027	28.9347210179911
A0A8C0RKE6(PDF)	26.2806507157153	26.1065741220037	26.2774084442304	26.1000100383619	26.2389242292905	25.9800009495568
A0A8C0RKG1(EIF3K)	29.9433549005308	29.8759292463214	30.0332816695127	30.2001105696243	29.8072257818761	30.202447864653
A0A8C0RKN1(--)	27.5423719642154	27.2571888416692	27.7395030292221	23.9763728082002	28.4165928026475	28.0486921550285
A0A8C0RKP2(--)	22.8930570957908	25.3041724845287	25.132888767042	25.0541584674565	24.9146989939742	25.4047710126373
A0A8C0RKQ6(--)	31.2080419715055	31.6250990857988	31.1171873778716	31.5315743656714	31.438272849414	31.1019944195967
A0A8C0RKW9(MYL6)	30.5256131923236	30.7890053419202	30.96897824796	30.7416581541502	30.9295242428632	30.7207761446715
A0A8C0RKZ6(ZNF593)	25.8557872490727	28.3127221349711	22.2242591393387	25.5963927009512	26.2691726326278	25.8143827757411
A0A8C0RL07(PSMC2)	30.9608557962924	31.0746328499556	31.081950538142	30.9369825931816	31.1597860116176	30.9397170292343
A0A8C0RLA7(--)	26.3919835084863	26.5068657709994	26.3874875431403	26.3466849638308	26.7546810062894	26.9222965730431
A0A8C0RLC3(--)	23.2842506770498	24.213266819423	24.4865257216567	24.3870601899526	24.4426570352479	24.3464482652029
A0A8C0RLR6(TMED10)	25.7884297976439	25.5861759584604	26.0038244640371	25.3712581889919	25.431286919717	26.9366316493376
A0A8C0RLS6(--)	26.0963146290478	25.7648128861302	25.9918321680625	26.0599238412214	25.8259013116019	26.012929502961
A0A8C0RLT3(OPTN)	27.9268269427289	27.642994643462	27.9762905366652	27.5205080229794	27.6766714157823	27.7169229472332
A0A8C0RLY3(EIF2S1)	30.6516417807159	31.0564653152171	31.0006826310981	30.6577867286564	30.9589908226717	30.9417469733447
A0A8C0RM21(--)	23.5088403326331	23.1610744774354	23.2303916549786	22.9198251048999	24.8443142275245	21.8680856092
A0A8C0RM88(ELOVL5)	22.1413453680414	23.1016119611137	23.417118039318	23.6004655861269	23.7697114527383	25.0315369864791
A0A8C0RMG2(GAMT)	22.9774196246742	24.1047345971433	23.5324121483463	22.5718461453012	22.3586352397233	21.4272335111565
A0A8C0RML8(--)	26.7546810062894	25.5580953164204	26.0906527668409	26.8058737353064	26.0004972881104	25.8783929864206
A0A8C0RN24(DUS1L)	23.8296801583572	23.8117642982673	23.33568890194	23.2324387439562	23.5638367848237	22.4065143434467
A0A8C0RN94(CUL5)	27.6191892014091	27.4860039346417	27.9175243239317	28.0503539471315	27.9890729957109	27.9624563686246
A0A8C0RNG0(TRMT2A)	25.9676322580679	26.1815826843345	26.3875039772735	26.0695023782742	25.875653935695	25.9114110068919
A0A8C0RNJ7(LAMTOR4)	21.8861121135017	22.9795588270765	22.719433919843	21.9354737462293	22.1032614581775	26.2309964102078
A0A8C0RNL0(LRP10)	23.7159678536042	24.5911506752881	23.5690628945305	25.158577947963	25.5186034549965	25.2653858417668
A0A8C0RNS4(SUMO1)	24.5607503066784	23.3356144412917	24.4078854443376	22.8487257130977	22.5717882894384	24.7620774382529
A0A8C0RNY9(NOP58)	29.9046918999944	29.7952283128974	29.9257805585589	30.0280201938018	30.0718871086812	29.6244281317099
A0A8C0RP34(TNPO2)	27.236991958626	27.1368242199939	26.8035353935041	27.087601068213	27.4209348821825	27.388046198676
A0A8C0RP36(--)	23.5956289607686	24.0000055272903	22.291621992036	23.0465473995915	23.0877190621521	25.4822845768849
A0A8C0RP65(TARDBP)	29.2291268504924	29.3968288536018	29.3692374268447	29.5286154864393	29.4531886374183	29.5363256330132
A0A8C0RP85(--)	30.455816426524	30.4940018136025	30.1451588722055	30.4769192141465	30.3814394133979	30.3603474606618
A0A8C0RPA1(BCAT1)	30.4398585554645	30.5977925721274	30.7172662339325	30.4989542968212	30.8516236241311	30.5671960082987
A0A8C0RPG3(POLR1D)	22.7967854977176	24.1984796150778	24.1885236650784	23.7057696398317	22.2564201622015	21.7369123519556
A0A8C0RPG9(RPS2)	32.0816014055913	32.2052476294988	32.1747425527971	32.3838870397564	32.4726893907633	32.13766718332
A0A8C0RPV5(--)	24.1519471930315	23.7595573835865	22.9928597011895	23.2559205554319	23.3406424067965	21.5830269828052
A0A8C0RPZ2(ATP6V1H)	29.0320732281236	28.9947748744254	29.1961050003232	28.9345523113265	28.8960827234108	29.2236831018496
A0A8C0RQ92(DNMT1)	27.6695256755378	27.7624956897161	27.6590806561795	27.8507894552493	27.9317376252439	27.6905912087338
A0A8C0RQE6(--)	24.02035397479	23.2035320182233	24.0298544755934	23.0319912276054	23.9284092171195	23.0700208380209
A0A8C0RQQ7(RB1CC1)	22.7196895393606	23.2077833676539	21.8778214064356	23.3972013906815	22.8438456720488	23.2946508050045
A0A8C0RR32(TPM4)	23.4707752711743	23.4731726310502	24.5500281427327	23.2658138961923	22.9411693002265	26.3163436869606
A0A8C0RR48(--)	26.2181170902618	26.0985049000173	25.9581030775353	26.4359665026107	26.094684840121	26.533086817579
A0A8C0RR53(--)	29.3571831259871	29.4915000683038	29.4383720071198	29.0670983088737	29.198284847186	29.0916164488893
A0A8C0RR54(DOCK5)	27.190275921521	27.6777469502956	27.4369037766488	27.3708592503662	27.6829117752156	28.0351186620821
A0A8C0RR77(KRT89)	33.1751442374466	32.6072169242189	32.8842734211212	32.6353856476676	32.6492664099133	32.9265053310867
A0A8C0RR86(--)	24.0126466345901	21.8490353578017	22.4868529854191	23.6406954884209	22.831371148552	19.9121934964848
A0A8C0RR91(ADCY6)	23.5439050828106	22.3224840587989	23.0199338088737	24.1014524377906	24.0954697831387	23.6082651043474
A0A8C0RRA9(LOC477558)	29.0447637617372	28.4364272727226	29.1207754039212	29.1350389331064	29.063965475152	29.0333079287393
A0A8C0RRY4(ARPC3)	29.4312948910904	30.0106532898196	30.0547846809904	29.9597509177847	29.8766611998641	29.4397793115421
A0A8C0RS68(RAP1GDS1)	22.5020471174813	22.138047769366	23.7381711672337	23.0399612566767	23.772414652317	20.4303875658195
A0A8C0RS74(--)	26.3259112129928	27.2906152759497	26.3989784864771	26.8396609101424	26.4028048125329	26.2202039783619
A0A8C0RSC7(--)	21.9295731907106	23.9456986391805	23.3731868678656	23.4324761812441	21.8426811003403	23.7926306545462
A0A8C0RSI7(--)	27.9842452936278	28.0570853625205	27.9785833888418	27.7072776050636	27.7390522976888	27.8497758870417
A0A8C0RSM3(--)	26.3407218655313	26.1652457610188	26.6936515728918	27.6950465402339	26.8618328145592	27.1380945852016
A0A8C0RSZ3(NBEAL2)	24.320171426936	25.2782063999516	24.2002275243518	24.2297136398811	23.5986659150682	23.9204350015036
A0A8C0RT21(PDS5B)	28.246219783495	27.870030805291	28.0011525971439	27.8233522725425	27.8641376757337	27.3585041889725
A0A8C0RT25(ELP3)	25.8291236423889	26.3780067790828	26.2379219590638	26.4346310270742	26.5339185475713	26.6704714836059
A0A8C0RT33(CHAF1A)	26.2148977373758	26.1304555602811	26.6226839345769	26.4340583017626	26.3653292512895	26.4682431868939
A0A8C0RT74(SGMS2)	23.3999143581436	23.7706482878824	22.7249707026792	25.141918466761	25.2248286840196	25.0792822916763
A0A8C0RTH0(CHEK2)	22.761279113614	24.7868606625514	24.7117211603112	23.2683949343781	23.1414801831754	24.5668586236038
A0A8C0RTJ5(HSCB)	24.1468625325778	23.9783670366584	21.634452862637	22.7512195696546	22.0809879646049	22.2322007831736
A0A8C0RTK9(CYC1)	27.7610376214413	28.0806551490624	28.1327123013772	27.6125257951067	27.6053369725052	27.6830456804543
A0A8C0RTN7(WASHC4)	25.5604879428355	26.1281166014529	25.3980325531591	25.518153189695	22.9841156734145	25.2269977360281
A0A8C0RTR9(--)	22.6939168870128	25.9170689996291	26.1986923239922	26.063404956595	26.0342476943512	26.2616787464537
A0A8C0RU77(TKT)	31.3856107667943	31.1487992855448	31.1215166413279	30.9662299948366	31.1335699180885	31.4132671096971
A0A8C0RU90(--)	23.6683551205602	23.734403664544	23.2315993464853	23.3968900829047	22.5905396874212	23.3441053555445
A0A8C0RU92(--)	23.8577080950963	23.1136972804948	22.6160687590059	22.9976511505085	22.2799832068428	22.0832219641874
A0A8C0RUD1(MAPK3)	26.5452917437971	26.9884771876474	26.6134394492856	26.710302813442	26.9682916753297	26.5577740522772
A0A8C0RUI4(--)	24.2547945058072	23.5772153941534	21.2301414516481	24.1562263034449	24.5101450540922	21.1593129983477
A0A8C0RUI7(--)	24.4780926642327	24.3705932299827	24.6266715549647	24.6748142321447	24.5079093008223	24.831710829684
A0A8C0RUL0(GNPNAT1)	28.5249596921159	28.6205181974438	28.5770468787486	28.6470158322001	28.7854706777421	28.9105363742649
A0A8C0RUX2(TMEM59)	23.7648527787343	23.6736587819934	22.9322460622087	22.2601220289983	21.9050804536165	21.7455857020359
A0A8C0RV14(--)	25.6236888496084	25.662127014744	25.5963642630962	24.5869203979367	24.6004819109538	25.1794960827678
A0A8C0RV37(--)	29.3939890425768	29.5949665628648	29.6036402662293	29.3989703345292	29.1455962071376	28.9569296416662
A0A8C0RV40(QNG1)	27.3503488352841	27.3462115277342	27.3535492108845	27.5675405671346	27.2283012739085	27.4347582684952
A0A8C0RV89(--)	28.7742960386167	28.8495372968827	28.7360868392122	29.0428868476271	29.0136111347903	28.5587011427284
A0A8C0RVA1(--)	26.6720914276791	26.6474619398718	26.7141081870782	26.8221368596308	26.8582796684215	26.4631683671621
A0A8C0RVD4(POLG)	22.1193201235747	25.9577489333074	26.9841366201283	24.6594665048957	22.0230549666046	23.1438832223491
A0A8C0RVI7(AKAP10)	22.261753040628	24.0815285714919	23.4762277481305	23.0532979006868	23.9494180293892	19.8162055607409
A0A8C0RVQ9(NOC2L)	27.8192156841637	28.1027954162393	28.395297275864	28.0691745535721	28.1854160543116	28.0777553608149
A0A8C0RVV2(GLOD4)	28.1035459469103	29.1322220056916	28.7049385887859	28.1556184933857	28.4904101666963	28.6116467354755
A0A8C0RVX6(--)	22.9110636679775	22.7292671904271	23.5605754027514	22.2968691687208	23.4435838916484	22.5083263762057
A0A8C0RW04(--)	23.927862792775	23.4760354995749	22.7800857899465	22.4339594852765	23.2311795700391	23.0245504244905
A0A8C0RW25(GRPEL1)	27.6585359860302	27.2788798856895	27.3839333757729	27.4833921650454	27.361268214106	27.5473820945139
A0A8C0RW56(--)	25.4940247103134	26.3578668746836	26.0475589619685	25.5049430957701	25.4818228307379	25.7803917832329
A0A8C0RWD0(--)	24.0604171249305	22.3727789086287	24.1638455795925	24.8565710449539	23.1974233293638	22.8458661907343
A0A8C0RWE6(PITPNA)	27.5216315881364	27.7470159123305	27.7197322263619	27.9036293315646	27.5351207378513	27.6279102125683
A0A8C0RWN4(--)	26.1511243384911	25.4231972289686	24.9903612661901	25.5254899835008	25.6919492148895	26.0576948159512
A0A8C0RWW7(PIP4K2B)	25.2146013439406	25.2177104421585	25.0328824704105	25.0872773308599	25.1582697538759	22.0089721724451
A0A8C0RX08(ACACA)	30.2348926961837	30.3977470204021	30.4002944219907	30.1347942011227	30.2345501353271	30.2226241247822
A0A8C0RX34(TUBGCP5)	24.4681344049243	22.0152003011726	22.9240832374428	22.6639029003144	22.977116383299	22.7660573171018
A0A8C0RX62(--)	22.6218986228061	22.2327851855676	23.1857588119564	23.5347007860827	24.1063007030324	21.9078955414388
A0A8C0RX88(--)	22.8048099571959	21.9606651125226	23.4666808683089	22.388800978389	23.8952276423463	23.2524498993506
A0A8C0RXA1(--)	23.2213228441634	22.6591922274985	22.0359056308106	23.3887699935579	23.295793097273	23.0015112796276
A0A8C0RXC9(MRPL20)	25.9569960880538	25.0245793486133	25.4463851764029	25.7148418629897	25.2996384458563	24.8473284653622
A0A8C0RXE8(ATAD3A)	28.554425729719	28.6732377885188	28.513334064801	28.2581778203294	28.4572459718245	28.4257841471325
A0A8C0RXH5(--)	28.3592166413304	28.3492523380796	28.4929710853234	28.3935799762701	28.3179053208375	28.0942620015354
A0A8C0RXK9(DHDDS)	26.6869903040584	26.6643804414071	26.5240106563071	26.0593462763927	26.751875198218	26.4877680426762
A0A8C0RXQ4(--)	24.0633675202143	22.3981981288508	24.0446624130502	23.5217976858299	22.3617675336137	22.4074276624198
A0A8C0RXQ6(--)	21.9698089279445	24.4539520630978	23.1541166468697	21.9125809276704	23.8508467637072	22.6750733443461
A0A8C0RXT0(LOC479005)	22.4274916566187	23.7547290444349	24.668335779283	24.8078399298743	24.3947849812905	24.3398048875204
A0A8C0RY18(--)	24.3960769563555	23.0786771527933	25.0616332700871	23.2460562386058	22.4555532587045	23.57768969883
A0A8C0RY55(USP39)	26.920139653589	27.1009925480002	27.3388363335689	27.0608515862691	26.9513816612831	26.9227502507327
A0A8C0RYB8(RGS3)	23.7567952767274	22.9766440114651	24.0260141737943	22.7363773526172	22.4216342723587	21.2287785096533
A0A8C0RYK7(HAUS3)	21.8228875170909	24.2216742345197	26.1507564546905	24.1102035454044	25.0620464672064	24.4493481727872
A0A8C0RYN1(CARHSP1)	25.5446876279024	25.6796808941525	25.3677304086386	25.6813977816646	25.7566418301617	26.0121622820038
A0A8C0RYN9(--)	24.373914964368	23.806660534721	24.4291107962114	21.9094801739066	24.2837621070692	24.3508377730082
A0A8C0RYW0(PLOD1)	26.2976459418183	26.2910370292565	26.3164472730343	26.0534128672005	26.1034158828975	26.3131634306408
A0A8C0RZ87(GTPBP1)	23.9483205730298	23.4139636260105	23.0085252976444	22.871013867389	23.7114938241166	24.2684232084496
A0A8C0RZD5(RTCB)	30.2755315091943	30.342549836368	30.0587891198122	30.0523248423026	30.0963498202264	30.1785466289389
A0A8C0RZG3(DNAJA1)	28.386813582441	28.5923132561719	28.662208525241	28.7029259783147	28.3170427486669	28.2265568370156
A0A8C0RZM4(COPG2)	28.3925158607307	28.7039491312183	28.6678351887833	28.5363812192726	28.7061579859302	28.605548920554
A0A8C0RZP2(AFF4)	23.4931134767812	22.7269812406451	22.8269231233417	22.5039974716391	22.7086475134928	22.5886139976525
A0A8C0S0E9(--)	22.7744877471999	23.1580023456404	23.4981425230235	23.8639184686078	22.9322040295895	23.0862489830156
A0A8C0S0J3(DYNC1H1)	33.0440569470612	33.1202655821985	33.0276248085051	33.0764657546648	33.1011804519284	32.9958734750231
A0A8C0S0M4(NIPBL)	25.1979803353603	25.2737677171953	24.7817178932851	25.2604409281868	25.0440185020485	25.3943734591761
A0A8C0S0U2(--)	23.2337254685104	23.2702576682712	23.3368946877764	23.9459066266152	23.7303939165322	24.3286869783668
A0A8C0S0V4(--)	23.6587159058637	23.1688190209607	22.2478597898859	23.6993957200621	23.0796076596355	21.9662878863082
A0A8C0S0Z2(FRG1)	25.5966201836134	25.5980127327864	25.7662545063989	25.5855457479605	25.6592984666751	24.9127819122951
A0A8C0S1G4(--)	29.277816343407	29.3694870568558	29.5231470144169	29.2769959941196	29.4383323448553	29.5325593117324
A0A8C0S1J3(--)	25.8143094252039	24.7228498761299	26.2639005657021	26.7303967474153	26.3972818889201	25.8157757278414
A0A8C0S1K7(--)	29.6445082006299	29.6293180676555	29.4203325964941	29.4924745459824	29.3846127997585	29.2869637168334
A0A8C0S1R1(--)	25.9480871748713	26.4644621173598	26.6052663162356	26.2538753219631	27.0034599223808	26.4584981075502
A0A8C0S1R2(--)	27.5305143330451	27.4812377400507	27.676267883532	27.6541029016024	27.4034875988943	27.5612166135116
A0A8C0S2B1(--)	26.038858889586	26.0584175625176	26.0420570991944	25.3621883802839	25.4309361356733	25.6387067933863
A0A8C0S2D4(CAMSAP2)	26.6963074923476	26.7539163269212	26.4287657571135	26.6990909555527	27.0462479222675	26.6099222232983
A0A8C0S2G1(LPIN1)	23.4710305988643	23.8905442601734	23.8195680247062	23.5978492195069	22.8429613724551	22.8387017545081
A0A8C0S2H6(--)	23.7645432325576	23.6348074260332	23.6014152718122	23.4729595031687	23.7862061510397	21.9381459451599
A0A8C0S2I3(--)	24.255567557377	22.89824810358	23.4574194126944	23.149742358935	22.436615256398	21.047454271617
A0A8C0S2P9(ALDH3B1)	26.5476762669248	25.9709702047319	25.9686212709693	26.0968775849213	26.144546380493	26.3365227678537
A0A8C0S2U1(RBMX)	30.3246372001599	30.4977177689373	30.5830687899769	30.1779529028344	30.4209148100433	30.520564222024
A0A8C0S3C0(--)	26.0727356536199	24.2721480389908	23.1836335217035	24.0992930590885	22.8342364890048	21.425793291874
A0A8C0S3H2(--)	27.4227803253273	27.8631925370743	27.4090840055084	27.4652876404641	27.7097114237879	27.4984598128391
A0A8C0S3M2(APRT)	30.4286220138693	30.4573829771126	30.4911368592469	30.3059560333296	30.5401930287729	30.6554001358195
A0A8C0S3Y5(--)	23.4959029755367	23.789221120693	22.7398750525623	22.442668337255	23.013734456268	23.184377791098
A0A8C0S3Y9(--)	25.1518985242037	25.3159292682746	25.1720737187152	24.3879804857223	24.1580770991329	23.0488069946481
A0A8C0S4A9(--)	22.2567234931108	22.130309511512	22.5788172747387	23.737698653953	22.7072552013011	24.1416456682274
A0A8C0S4F8(--)	23.2782832499008	22.7884961551048	22.5641712686595	22.1624360087141	22.483078081094	21.3871653963292
A0A8C0S4H5(SCFD1)	30.1330799138243	30.2676287507147	30.0600785068325	30.2618132279465	30.175337601286	30.0609803925762
A0A8C0S4J7(WDR36)	28.7740760605014	28.9507422735309	28.752130497288	28.7839732322198	28.38751219427	29.062602367488
A0A8C0S4K6(NRDC)	28.3278308303143	28.0665082128172	28.3562387683957	28.319284364504	28.262754247559	28.1013432822054
A0A8C0S4L7(UPK3A)	21.6638003954941	24.3198678465009	21.6368025829814	24.6659387284877	23.246468072968	22.2377251912529
A0A8C0S4U0(MACROH2A1)	28.8631629915118	28.8188196532151	28.9910752735136	28.4527763855482	28.7104013548198	28.3676137780781
A0A8C0S4W9(ORC3)	25.5611874737497	25.5420619437397	25.3067470489138	25.1694764009508	25.002601813781	22.3675631562727
A0A8C0S4Y3(NT5C3B)	27.7448367110903	28.0346989842374	27.8595835049683	27.3821200126307	28.0709664353628	27.7729127615049
A0A8C0S5A2(TMEM63B)	24.9921780447858	21.998783094679	25.5864336925216	25.8988755361147	25.8392043648771	25.5684831496801
A0A8C0S5K7(UTP4)	26.9376421365861	27.3239718642521	27.1955419241276	27.0007766365556	26.7071459302548	27.2593457399082
A0A8C0S5U9(--)	26.7404684085819	26.8349684322476	26.6351953401892	26.8898312666537	26.4490804923802	26.723643031253
A0A8C0S5Y1(--)	23.076750818434	22.9485458389669	24.4819338254471	22.6552755453696	22.9488146671326	20.8132331886445
A0A8C0S5Y2(TXNRD1)	28.4921306878389	28.3682801114614	28.0800959944846	28.5904583877713	28.3112934881725	27.8260832135973
A0A8C0S5Y6(SIKE1)	22.708193460071	23.3316722626101	23.9114757727411	22.5633408236	21.7771957258049	22.5127773914323
A0A8C0S5Y9(FTO)	24.4576373809918	24.7519517926828	24.3143741371109	24.3727864325863	24.5042763739664	23.5738410213584
A0A8C0S6I1(--)	22.6244525302047	22.4873811803548	22.5698850001406	23.5284545877277	22.385893946972	21.9792291723042
A0A8C0S6V7(SH3GLB2)	26.364828506763	26.1996286161222	26.1679081084925	25.9043071682988	25.9730306030499	26.6481479901205
A0A8C0S7A2(NQO2)	24.9408261526716	24.9619046476951	23.1205324459416	24.589322888152	21.843357117816	24.8849269425207
A0A8C0S7C7(--)	24.8138692436472	24.5648835223736	23.0057626309584	24.138109020695	23.8511424185402	22.3220632872609
A0A8C0S7Q5(NDUFA5)	22.8299413886619	24.0811492600547	23.030843359937	22.2186312931223	27.7320802479458	27.8206161521632
A0A8C0S7Q6(VPS50)	25.7094616531291	26.0458939454348	26.215101472546	26.0072723285436	25.5524481806796	25.4236460674294
A0A8C0S7W6(MAP2)	25.7862477621485	22.8794709551091	23.0528648472694	23.6593104988955	23.4459934646843	23.1946523436055
A0A8C0S7Z1(--)	22.5752944036336	22.9751248799525	23.6624284221613	23.6839587027981	22.3760286526532	22.2809621569829
A0A8C0S008(ATP8B1)	22.633593519056	22.1760587495078	23.0972437628105	22.8817425929504	23.7160696641031	22.6947193828735
A0A8C0S8F5(OSGEP)	27.6205881107021	27.0694818914126	27.1208989699391	27.2268324146881	27.1153528024517	27.2209419769921
A0A8C0S8K6(PJA2)	22.9850663049323	23.2549631269969	23.3899874012048	23.1715295171055	24.2102918183694	21.7095076240579
A0A8C0S8P1(ENSA)	24.8550030271347	25.3788832695774	25.1909163909505	25.1357875551966	25.2956857104773	25.3322772623621
A0A8C0S8X9(--)	22.9831338438172	22.8517149242361	23.6977995948613	23.6177321320403	20.5566519872462	21.1713718746159
A0A8C0S8Y7(--)	25.4882522672534	22.9470967174213	23.5158224290297	22.2691843607571	23.6113909550633	25.0604805598389
A0A8C0S9A8(--)	23.2202236029593	23.0967690636396	23.1255496637168	21.7271006251261	23.7667738652712	22.8608553498106
A0A8C0S9B1(--)	23.1382395927585	25.3011397440269	25.9912699414705	25.5115934220287	26.3020816217846	26.1685011999874
A0A8C0S9B9(--)	28.9797284498788	28.9569296416662	29.1685872736522	29.0580665594075	29.1298662641843	28.9944781762155
A0A8C0S9M1(TRRAP)	26.1806915056224	26.4876760555744	26.5072439487174	26.1770262019338	26.3409085859148	26.3139764456191
A0A8C0S9P1(SHKBP1)	22.9272590696427	23.9925686481651	23.4748940458592	23.1689538245576	24.6982167313672	24.713662558888
A0A8C0S9Q9(--)	23.983218835092	22.7963442777608	21.6119843248079	22.9759988461635	22.7883209764068	26.765344177
A0A8C0S040(TUBGCP3)	26.9215022936345	27.2504276752928	27.0362197359252	26.9230904153999	26.9285221703426	26.9828318992247
A0A8C0S097(ATP6V0A1)	25.9818525836259	26.3657964560904	26.0798519318274	26.537522117242	26.7001499114978	27.0312845684851
A0A8C0S119(--)	23.0970516932567	22.8169296667951	22.8681445708752	23.3886834451348	22.5756840932679	21.8725245917095
A0A8C0S138(--)	23.5488327968196	23.2947867798681	24.1948514168703	22.205743571973	24.5354836464841	22.2422991529219
A0A8C0S315(MATR3)	32.177893516783	32.1657273586052	32.2799647770014	32.1418441829854	32.2367468219252	32.0834730376669
A0A8C0S348(TEC)	23.2341508350918	23.7296190840917	23.4107452914055	21.7159320339737	22.577617883	22.8237187834948
A0A8C0S424(FAM118A)	23.3096106950691	23.4652313214328	23.7374800745121	22.8423659243701	24.0747103959926	21.5620838851122
A0A8C0S441(--)	25.1780526658981	25.1764556284477	25.3191723663938	25.3168960600956	24.9461470342471	25.2472796994615
A0A8C0S447(GPHN)	26.3365738424299	26.401421993448	26.3808493009026	26.0895621722233	25.9931287784321	26.1364135551156
A0A8C0S463(SLAIN2)	26.3926714342917	24.6378228228974	25.2917221155256	25.8873928101306	27.0194556702573	25.7548338935382
A0A8C0S497(MRPS30)	22.203207739279	25.0466850678922	24.9000740941803	24.6864560714876	23.6175875590434	23.4069542215247
A0A8C0S500(--)	26.0909353790679	26.4301704924874	26.0715291388696	26.3893926550325	26.2953704247268	26.6968380900148
A0A8C0S505(--)	22.7001137045919	22.0250109858442	24.1652224285919	22.9918762080353	22.8536286138943	24.7139247097874
A0A8C0S546(DDX27)	28.0815188710052	28.3670304838035	28.4213362663324	28.4948411221437	28.1760275501969	28.0490558356501
A0A8C0S560(--)	23.2382541294354	22.3309026068726	22.9874388972615	23.3851228944817	22.1411508096812	22.5195930410977
A0A8C0S671(HNRNPL)	30.4139732006244	30.3903852721146	30.2907690544578	30.4059843316332	30.0527135168255	30.1013683313861
A0A8C0S737(--)	24.6139733176861	24.7221321101787	24.7908424357016	24.6502589773785	24.7904944689402	24.6295647353452
A0A8C0S773(BAG6)	28.6367516643243	28.7826616911832	28.9403333141876	28.5570217222563	28.6402041632579	28.7068496179871
A0A8C0S817(KRT13)	24.0344300341321	23.2712599959248	22.5297350241541	22.4211564894528	25.4876913871653	23.0270494478432
A0A8C0S833(--)	23.4439580413733	23.8236920072439	22.5780427542483	27.0091320365948	26.9910752735136	26.7242938026299
A0A8C0S914(--)	23.3240012723216	23.3810656224491	23.2376191697844	22.6861616743535	21.0261271954426	21.9043491636942
A0A8C0S968(ASH2L)	24.9689947216889	24.7400051071072	24.8527668434263	24.2570989008917	24.9040774288138	25.1998532358452
A0A8C0SA24(CHM)	22.7041542167543	22.833896530785	22.3268883233128	22.7439556564836	23.3519244454027	22.0040860195242
A0A8C0SA71(TSC22D2)	23.8509319580757	23.1025123219446	24.0018955473502	24.4135928267811	22.4253705995507	21.1069973601464
A0A8C0SA86(--)	26.8252948059214	27.3337279362308	27.1123728474383	26.8647870995758	26.9831581900868	26.6463635804423
A0A8C0SAE4(--)	23.8647955158429	23.8875082254118	23.3852764898684	23.7093812774365	23.2289837619774	21.1250067351246
A0A8C0SAH5(SAMM50)	27.6583316816978	27.8963137394307	27.7686287730828	27.9317376252439	27.5350465575782	27.6528044998959
A0A8C0SAI2(--)	23.024334683264	23.7497273170839	22.9813495017171	23.9260245188931	21.6892216927315	23.0924726271038
A0A8C0SAP8(SUCLG2)	29.23004360406	29.8337024607121	29.3313164549084	28.9752520956991	29.1751710124471	28.9676047758067
A0A8C0SAW8(RBM33)	22.9995169918709	22.4745248878463	24.0396863752635	22.5755300837379	23.7607330240386	22.5308371251226
A0A8C0SB12(--)	28.3499272042086	28.9714472075601	28.4765330021134	28.4816611846658	28.6449550842612	28.5989285245816
A0A8C0SBA6(CTPS1)	29.4563844976817	29.5533457379486	29.385374197865	29.6240620251885	29.5161365291765	29.6151948519319
A0A8C0SBB7(HNRNPA0)	23.7491449364737	29.1314126533478	28.7861564878436	23.5379146966542	23.813889185525	21.0892439355903
A0A8C0SBF1(AKAP17A)	23.077450722094	23.898463019361	23.3650060704785	22.312586034301	21.841755923245	22.4484914206025
A0A8C0SBH7(--)	24.0769199548968	24.2663513455543	24.198504992627	24.0001534003688	22.294778672026	21.9936212275593
A0A8C0SBQ6(FRYL)	26.5863477862837	26.4683985743722	26.6089358614602	26.2675841052757	26.6766714157823	26.4410268980112
A0A8C0SBS8(--)	23.3784322258339	22.8006306119901	23.0064759879929	23.6175087177701	22.0954951808217	23.7677511287843
A0A8C0SC48(OAZ1)	26.1602333641411	25.2388513603842	25.5848865970479	26.3253279662768	25.8465874510675	25.7769833472593
A0A8C0SC69(SET)	30.1192917856149	29.6024195248793	30.1759324044447	29.927194411123	30.1450373667486	30.5178454275627
A0A8C0SC86(GPKOW)	23.784365642065	25.9839627255005	25.4330714082223	25.189371245062	25.476146686663	24.9614189586838
A0A8C0SCB1(LOC480914)	23.6104560981038	23.6258190872167	22.0556653001809	23.2441656411279	24.4479975355816	27.1325162030976
A0A8C0SCB8(--)	25.5914360579648	25.7920348278413	25.7383566069704	25.2934772619024	25.6303704541453	25.4964649418458
A0A8C0SCC1(--)	22.739126044746	23.1501788251676	22.283386223332	23.2771646836646	22.0236227970806	22.6894025703976
A0A8C0SCD5(--)	23.4880120806058	23.1299839376224	22.8593672050704	23.9828099673337	27.0831432990906	27.2696363668668
A0A8C0SCH2(--)	22.8896515501494	23.6254675574685	22.9121008689097	24.209776702707	22.8879011291116	22.2452799558854
A0A8C0SCK4(GK)	27.6078782963249	28.0767365083426	27.363358652703	28.1457905356725	28.2570089545068	28.2198809852117
A0A8C0SCX1(--)	27.2867434479595	27.0290740251422	27.3869779921324	27.3894418918106	27.179685898575	27.0069942351502
A0A8C0SCZ1(C4H5orf51)	23.1112722375559	24.8950956261399	23.3636610843108	23.1019423394188	23.4562669603955	22.3644914712319
A0A8C0SD27(PSMD11)	31.3291897285223	31.3281198370862	31.4196597468577	31.3591956918703	31.4971467061085	31.2813473840504
A0A8C0SD78(RINT1)	26.1432232889362	26.1119949468802	26.2497407723272	26.1698777627675	25.9934959396083	26.0938188948168
A0A8C0SDF8(TRAPPC8)	26.7537888409457	25.3130249994712	25.6648686722628	25.796027128523	25.2614814842522	25.1573062227902
A0A8C0SDL6(SLC12A9)	22.6399312392455	23.2205135638676	22.3635562015122	22.892437995813	22.6933519534114	23.7705203362761
A0A8C0SDN1(--)	26.8990830501251	27.368696413597	27.5710178152132	27.4969372597551	27.5223053074569	27.3099067813101
A0A8C0SDW0(PFAS)	28.7202869020146	29.1004662867648	29.2320584136873	29.1697822105576	29.0675599548766	29.1376305429806
A0A8C0SDW2(--)	23.2215556770648	22.7030669740265	22.0867593561068	24.5535032108207	24.0384327905215	24.6990644716925
A0A8C0SDX4(SBF2)	23.8153671410984	23.9329312775	21.6180466855366	23.9689264008833	22.9402966326453	23.3704835932155
A0A8C0SDZ3(--)	24.9436902420364	25.1228153590404	25.0707105884699	25.106534187467	24.8673583076642	24.995028368191
A0A8C0SDZ8(NDRG3)	27.1815826843345	27.2035917583852	27.2861265161387	27.1329083730058	27.1817722258235	27.0658922029697
A0A8C0SE18(SRPK2)	23.0305190031447	23.0368250356354	22.7327847939649	23.4391682062941	21.9970247627011	22.2708977709765
A0A8C0SE21(MAGOHB)	23.7148950897167	23.2127583344951	24.1504904672616	23.6513160073199	23.8921994160658	26.7649647034874
A0A8C0SE28(TRMT61A)	26.7605301216415	26.9588111052979	27.1670084399424	27.2618580523252	27.3967267989884	26.4975769277734
A0A8C0SEA6(--)	23.1693794807831	22.6192693253995	22.7390817684376	22.6201250434968	23.6747865530106	24.34638062989
A0A8C0SED0(TBP)	23.6077883241743	23.5318002665323	23.3262037670923	23.481589042629	22.7626265696387	25.1846880245022
A0A8C0SED5(LPXN)	22.4250109604706	22.2874146558835	23.1418749480577	22.0989331690729	22.5657203659507	22.8840549317226
A0A8C0SED8(CDYL)	25.9144709035023	26.0538064264644	25.9628093593234	26.1591748867177	25.9510258630685	26.2880293431501
A0A8C0SEN2(SRP9)	26.7030580388248	27.0039959811842	26.9632284236322	26.4346628384815	27.0012062978024	26.7275432635308
A0A8C0SEP1(NEU1)	22.2079947871329	22.4535599607671	22.7460902573394	22.0221303791511	22.5113028337348	22.6317419191768
A0A8C0SEP5(ZNRD1)	25.4376499831828	25.948889229119	25.6592712421614	25.7932014243233	25.8640786227041	25.7939207688562
A0A8C0SER6(--)	29.4398189340474	29.707590284577	29.3621465672783	29.5462232072158	29.9461470342471	29.9385958362181
A0A8C0SEV1(--)	28.6726647219608	28.5395645887109	28.3350919451166	28.737441391694	28.4517157680687	28.512392419287
A0A8C0SEY0(LOC475937)	30.1944855635574	30.436387556957	30.440848737412	30.1850615402317	30.3534230147676	30.4972418989455
A0A8C0SEY4(--)	25.1137841267223	25.2807922882624	25.9828318992247	25.8661794232886	25.3592752982002	24.590351303337
A0A8C0SEY7(--)	23.707744620218	23.5527695542273	22.5273920323433	23.8565512977228	22.4857005925467	22.2336766674422
A0A8C0SEZ3(ZFYVE26)	20.7038765442826	24.1554899976104	22.7420889782766	23.4400660896032	22.6862631277399	22.8140029685353
A0A8C0SF08(PSMC4)	30.1169395985596	30.3071510818147	30.2638289474964	30.0142498722745	30.1617091245121	30.3124624862138
A0A8C0SF49(DSG3)	28.7883053254433	28.5715603789486	28.7613547181832	29.2080187076714	29.0382361913256	28.9037155149221
A0A8C0SFC7(--)	26.4435899741204	26.1048959189752	26.9402212819576	27.152188736772	26.6096404744368	26.6179290222279
A0A8C0SFE7(--)	24.5020315003502	23.5400230072988	23.7896490572307	24.5894943416006	23.1058013536529	24.3745120651729
A0A8C0SFI2(--)	26.7291004088961	27.128883568798	26.8752555209213	26.5980411381662	26.8664388605162	26.2546323394428
A0A8C0SFR7(--)	27.3284301872941	26.776054657082	27.0145691350002	27.128195283538	26.8561435727169	26.5614205753665
A0A8C0SG12(--)	34.3962419409631	34.4288590827324	34.1981355273027	34.1865971391429	34.2119768805827	33.9817573369206
A0A8C0SG94(ATP2B4)	29.4324104488811	29.5157230848883	29.6315053373525	29.3615192267279	29.3909387081697	29.4137513235686
A0A8C0SG98(--)	22.8058772028983	24.947975743174	25.2314359547434	25.1133072290128	24.9878919729717	22.3674880824056
A0A8C0SGA0(PUF60)	30.6302732360945	30.6401351941863	30.8156627533422	30.4351955753076	30.6167553659195	30.5261730998497
A0A8C0SGB9(--)	25.9980883507539	25.7759542223267	25.8938168066362	25.7624069798406	26.1328103405224	25.939773066019
A0A8C0SGH4(--)	26.7736674407065	26.653351337784	26.1926856222826	26.5706559926645	26.2639005657021	25.8380503434187
A0A8C0SGI9(--)	30.6062022310914	30.6391865349507	30.631574720207	30.6999183312942	30.5143691654846	30.6808514160905
A0A8C0SGJ4(OCIAD1)	27.9028247051963	27.5278328814253	22.4419234232735	23.1033012892927	23.3665978930005	23.1065690312913
A0A8C0SGK1(RAPGEF6)	22.9473089683781	23.8352760927766	23.7763224987054	23.5988930396028	23.1055878948204	21.2990897891639
A0A8C0SGL7(R3HDM2)	23.6007087497972	23.2647060256318	23.1927049753654	23.6133034278402	23.5888655793152	22.7971490595637
A0A8C0SGW1(ABCB1)	23.4092557140305	24.061840523843	23.3013031563888	24.0431841884462	24.3705267172217	23.9019621072389
A0A8C0SH43(TLE3)	22.9108622797699	23.1439044434862	23.1710124391031	23.341521213051	22.2397838045464	23.3338814516261
A0A8C0SH50(SLC35F2)	23.5630864484106	23.7450329821173	23.1543869937917	23.0428026277917	22.361967050246	26.6879247352996
A0A8C0SHD6(LOC475399)	30.3225972961344	30.0963498202264	29.9905073418933	30.1954245889203	30.2402488907259	30.0315737937469
A0A8C0SHD9(--)	24.4054204072472	24.2927052605487	24.1674487733735	24.4011941078254	24.3587724476272	24.1605411390843
A0A8C0SHJ8(ECPAS)	29.716514166058	29.9674673566476	29.9902368196647	29.745558134776	29.804674270181	29.80897541491
A0A8C0SHK5(DSG3)	22.9094525306469	22.2037865988926	23.048411464331	23.9799498222456	22.7167419742942	21.9802765411839
A0A8C0SHL8(BCAP29)	22.5539806506344	22.878542664932	22.9764522475639	22.7546657166734	23.7486801421199	23.3402804303536
A0A8C0SHQ3(HEATR5A)	27.2443607862179	27.3850861485397	27.6429258076655	27.3060864503705	26.9496017920887	27.1642293261144
A0A8C0SHT7(SPTBN2)	28.707837088964	28.9526040488355	28.8863755689061	29.0725516742026	28.9342992143332	29.0577051434519
A0A8C0SI53(SLC27A4)	27.8398410856156	28.3899341671933	28.3011659156029	28.2328818436724	28.5143127245929	28.2804294807942
A0A8C0SI63(--)	25.6411349231642	25.6861087142016	25.0055601338958	25.7677199410673	25.7791897251176	25.342893117737
A0A8C0SIE6(--)	27.9723514351302	27.6601693799674	27.8822702594132	28.0714779930736	27.8737311549054	28.0835491204831
A0A8C0SIR3(IRGQ)	27.8768368134702	27.759895495739	27.9241670746842	27.9536034143069	27.9114224364879	27.8871022429626
A0A8C0SIW9(MYH10)	24.9618605009046	25.1631929761542	25.1373911365276	24.5492784531368	22.1719323720639	21.6630421059171
A0A8C0SJ08(RBL1)	22.7779037958985	23.5450768431884	23.3321965509176	23.2331248531589	21.3726801723637	22.4937619142853
A0A8C0SJ23(SLC12A4)	26.760910763227	26.2081024557187	26.06946140426	27.3449426293784	26.8530525067579	27.2978033448572
A0A8C0SJ33(--)	28.3585041889725	28.259704909647	27.9957724117518	28.7039491312183	28.6565939257435	28.2784368383498
A0A8C0SJ73(PRKAA1)	28.1517533960245	28.5034728679357	28.311336801292	28.2120145805485	28.4509296224803	28.0734713367594
A0A8C0SJ90(TAB2)	24.1541413162706	23.8903184637679	23.2589201712721	23.7882444607229	23.5570728639082	23.5224100799691
A0A8C0SJD0(ACSL4)	30.0808076081612	30.0359052291389	30.1443081190292	30.0582730421674	30.0206217414806	30.023797153711
A0A8C0SJI1(INPP1)	28.3012531507608	28.5127691512491	28.6213918697535	28.0780099615463	28.19211180093	28.1568724237669
A0A8C0SJL7(--)	29.911993800868	30.0954697831387	29.8880608926098	30.0322309083294	29.9298769196785	29.8001133592789
A0A8C0SJR0(--)	24.4210472810015	24.6056336910558	24.2511142513625	23.8783146156877	24.2099994419816	24.2788090072576
A0A8C0SJR7(--)	28.1114279103765	27.7567817870842	27.7547447112787	27.8854739844503	27.4690976109881	27.4550521159113
A0A8C0SJX2(--)	22.398397360326	22.7613219065651	22.9286988539743	22.3385718460064	22.7388450764301	22.4568607215201
A0A8C0SJX4(GLG1)	27.0126524980118	27.2607818826669	26.3220986915902	25.6919225996006	24.7861128550942	25.7427056040102
A0A8C0SJZ9(TRAF6)	23.9814999891147	23.2845512259033	24.0042594430378	23.3522941917955	22.9291560272581	21.6495785620259
A0A8C0SK10(MLH1)	25.17904042291	24.1324357725951	23.884242496235	23.394305476713	25.5188735467395	25.5969329137178
A0A8C0SK32(PPOX)	26.7189487916205	27.3644444848881	26.5565613657902	26.66329489204	26.4678546449614	26.4047060570964
A0A8C0SK85(--)	28.1012430811329	28.3384538305731	28.5608887572508	28.5158546481962	28.698528068895	28.3743462286257
A0A8C0SKF3(SKIV2L)	26.4542991680959	26.8868116172609	26.603711002178	26.1915942252856	26.4974094230847	26.2344907498397
A0A8C0SKG6(--)	25.850074069264	25.1715011828094	25.3473948267971	25.7270757920008	23.1224546602471	25.3150655134795
A0A8C0SKI1(--)	26.1132476057133	25.806758854484	26.3154801803205	26.0505511578544	25.4839763828259	26.0043389543171
A0A8C0SKM2(--)	25.2151570316903	25.4908462261498	24.8071029208974	25.088288768976	25.4559770762243	24.6728737490772
A0A8C0SKP0(PUM2)	25.0708334006409	24.9766620076691	25.1821512341117	24.7230180144379	24.7867609772833	25.2534245276561
A0A8C0SKS4(DIAPH2)	26.1177521556303	26.3285842674225	26.0051746098991	26.3023257119706	26.4774288557713	26.4504026651757
A0A8C0SKS8(PRRC2C)	28.2818890047112	28.0638369350946	28.1453532596536	27.9085622154066	27.8912807745029	27.8818620017634
A0A8C0SKU0(SLC25A5)	31.7244808450839	31.8804102936087	31.8613077961762	31.9490381727385	31.8145554404083	31.9157021638652
A0A8C0SKU9(--)	25.0439350923967	25.5192935889713	25.7931269888962	25.1908410563618	24.9882821424639	25.1726841733471
A0A8C0SKV3(--)	27.1933814271948	27.2413632131988	27.2499758022535	27.2913181296465	27.4512048221674	27.4566194961957
A0A8C0SL13(UBE2L6)	23.4897807222035	22.2166365079632	23.0008198917858	23.1734608998027	23.0330184455421	21.8398992365004
A0A8C0SL61(POR)	27.8409816747014	27.7743588833466	27.5765063748244	28.0604908674172	27.8932497709305	27.5266395235196
A0A8C0SL89(--)	23.2294183486131	23.8312372899452	23.218851086411	21.9824073210682	23.9321530868128	23.420212109178
A0A8C0SL95(--)	23.7947141123136	24.248221193711	23.745401055453	23.6601421718835	24.1527496489207	24.263488712459
A0A8C0SL97(R3HDM1)	22.5515047114676	23.6457041631805	23.1826991109288	22.187644259785	23.807899652322	22.8443951779479
A0A8C0SLA1(--)	25.366230153686	25.6590806561795	25.9630299346596	25.8818036698099	25.7732649942605	25.4750335198488
A0A8C0SLC6(--)	25.3607827991638	25.3969553912971	25.8277193003007	24.2406252082298	22.7523344674167	21.3936774148051
A0A8C0SLE1(DNAJC4)	23.8069481072024	22.0283071840843	23.5130370070559	23.6979298691062	22.1056873150595	23.0729637518749
A0A8C0SLG6(CGN)	28.6870236870265	28.7225686162919	28.4272637319482	28.6089711002834	28.7330182706499	28.4074640917509
A0A8C0SLH7(--)	23.3633439011188	22.3239628099314	23.9024412576855	22.669857952999	22.1244153358059	28.2586720555435
A0A8C0SLR3(OGFOD1)	24.2719884132514	23.3909934057896	22.4715498126169	21.8001933629712	21.561145490693	22.4884262759376
A0A8C0SLU9(TENT4B)	22.0942761002639	24.3294530436148	23.0011704130419	21.9667104375655	23.0310422763039	22.8455871247253
A0A8C0SLW9(EPM2AIP1)	26.5018037842988	27.1562455948093	27.1587512782089	26.6689849352612	26.4749716520569	26.5762901165422
A0A8C0SM21(SHROOM2)	26.4050957464809	26.2041143793078	26.4664705857132	26.2339424606539	25.2371378806977	26.3653125626052
A0A8C0SM53(CD2BP2)	26.3532463216568	26.1134065957032	25.8226474577748	25.7493708736199	26.0915609663413	26.3292517578885
A0A8C0SMD1(USF1)	22.9807040189745	22.8682059924466	22.2328340019928	21.9925651934395	21.8683929201241	23.3190689758052
A0A8C0SMF1(--)	23.0263197137884	22.6409565000019	22.887974237086	22.5623935773601	24.2801947400248	23.0625323770176
A0A8C0SMJ7(--)	27.340110611621	27.5901371106203	26.5694540906453	26.862897054218	27.0664055627733	27.2540375734377
A0A8C0SMP6(SART1)	27.4378563126114	27.6489708200141	27.3648618951392	27.4451382693543	27.4098932808092	27.2472615877801
A0A8C0SMX8(--)	27.1357484211813	27.6092882109652	27.6360947544627	27.5599047411941	27.9790742405757	27.3894418918106
A0A8C0SMZ9(TRAPPC11)	26.6665490927601	27.0158454798557	26.7249442805889	26.6654651745717	27.2192809488736	26.9255825085839
A0A8C0SN49(CENPT)	23.0226756251519	23.2283864174317	23.4020170471405	23.3888408675042	23.2362955534742	23.0431007305431
A0A8C0SN76(FNDC3B)	23.2574002780909	25.3693622472495	24.7215064383044	25.780516940041	25.3721221777558	24.9107250653726
A0A8C0SNC5(STX8)	23.49736626112	25.2290901682299	25.2417632496377	23.5291162406015	25.7011816457026	25.6348631069748
A0A8C0SNH1(AARS1)	30.7600224432547	30.8263863326321	30.8423611824017	30.7276893173256	30.868353714596	30.7157944297504
A0A8C0SNN1(SF3B2)	28.9925616547788	29.2754427047352	29.2038484262459	28.9991373781532	28.8413716693084	28.7606887345072
A0A8C0SNQ5(PSMD6)	30.2299748677459	30.1624296314561	30.4961944321195	30.4097314620618	30.3914099862999	30.3749265731605
A0A8C0SNS1(--)	26.9170689996291	27.0762268121561	27.0638369350946	27.0387333250171	27.1451102712507	27.0587891198122
A0A8C0SNS3(RBBP7)	27.9672474587634	27.9731182143356	27.6344338591394	27.7172498887989	28.0276511708963	28.0714779930736
A0A8C0SNT2(LOC607890)	31.6126312462774	31.4692237898418	31.5068241653977	31.1458876901249	31.5403316184118	31.2615330440221
A0A8C0SNU7(ERG28)	24.0294772811401	23.9057180764511	23.047591533098	26.0012922146986	26.1496134803733	22.3292378524705
A0A8C0SNV6(--)	25.6256687161239	24.9402885023396	25.2615173521133	23.1831321697714	24.2017237080907	25.4737646995202
A0A8C0SP22(--)	24.516831600208	24.1941520624989	22.5708964674923	24.1619253143803	24.4769809984783	25.0892590829062
A0A8C0SPF0(MED25)	23.16226008012	23.8097576838595	23.1994228097804	21.5719543097898	21.7549181753284	23.9413636027117
A0A8C0SPG3(PPP1R10)	26.9923725640087	27.2921962155171	26.9724609999711	27.4055177912319	27.3339837861486	27.4797739743642
A0A8C0SPH9(PABPC4)	29.0927760500679	29.1990809589891	29.5761459263426	29.0426781508051	29.3733922983651	29.354936640106
A0A8C0SPJ5(--)	26.1460236953677	25.7282701405237	25.5446581523625	25.838435119815	25.8254161274571	25.577270227903
A0A8C0SPX1(PYURF)	22.8201432059786	23.1818673618333	22.8629012275788	23.7422283656181	23.0883477817109	22.7050163973304
A0A8C0SPX7(ETF1)	30.6300127983213	30.6594039568134	30.6907909957087	30.7237894804089	30.6740464363279	30.5223427270847
A0A8C0SQ45(UTP6)	26.1056953067451	25.8891349852498	26.2699751553391	25.7451445626543	25.8145294656284	25.9108165430875
A0A8C0SQ57(--)	22.4508957322372	23.9103900407238	23.1202897501876	21.9636284781805	24.8185329876913	24.5874355541789
A0A8C0SQB3(--)	23.4598252661483	23.362787358195	22.9553253421499	22.2345191024824	22.7202784555152	24.020558161892
A0A8C0SQK2(--)	24.7177466981229	24.6780425817727	22.7661551761017	24.4623884392377	24.4935667070373	24.3334037945194
A0A8C0SQN2(TCF20)	22.9542950724659	23.1907608100462	24.1411778935545	24.0798290164858	23.5896657746755	21.6956309068484
A0A8C0SQP4(PMPCB)	28.1578844186597	28.0056564988	28.145207471523	27.7482962594512	28.2119681804507	28.6154053567898
A0A8C0SR01(--)	29.3341116940947	29.3911641212655	29.6950299414105	29.8130343639337	29.7490159556836	29.5872066185588
A0A8C0SRA9(CREBBP)	24.5043369977732	24.5059728783468	24.2988697352638	24.7276471255258	24.5654647152433	24.2002275243518
A0A8C0SRE9(CHMP3)	25.1723026694733	23.2707725632605	25.1285689648517	25.3629240908977	26.0520241955219	25.7337876407842
A0A8C0SRF0(--)	26.8305024411044	27.2985901025565	26.9460354525895	27.2248102882804	27.0158454798557	27.2763083151272
A0A8C0SRI9(RMND5A)	23.6425488251945	24.0007688486099	24.0169915984053	22.5285250733892	23.4325334149737	24.2761130432789
A0A8C0SS04(DRAP1)	26.4309042419851	27.339091279237	27.0544483190794	27.1455962071376	25.9897768154277	26.7022654943766
A0A8C0SS43(TMTC3)	25.2651354204584	24.9451201573275	24.6207558887002	24.7570998205138	25.1163249221676	25.7887284871171
A0A8C0SS58(GSR)	28.649450587485	28.6058667842558	28.6606794365542	28.549660363308	27.9624012060253	27.814395000468
A0A8C0SS84(RPA3)	26.5724641986527	27.1066939189819	27.2851565185196	26.8846009465774	26.6989585313899	26.5904940808165
A0A8C0SSJ3(TAF1A)	22.6609406233904	22.7107123683541	21.8163080960588	22.4492929792186	23.201015604787	21.6780807446179
A0A8C0SSQ9(--)	23.4187976391284	23.3390572890842	23.1881903880619	23.7774600100022	23.3219611151784	22.2427602217151
A0A8C0SSS6(DUSP11)	23.0420519624351	22.5634851748643	23.4429947068968	21.7820879856478	21.6096404744368	21.4203787483627
A0A8C0SSX8(--)	22.4042988136619	23.0354014718968	22.9189152676701	23.8660602763903	23.8654646819036	22.1828907057969
A0A8C0SSY9(--)	28.7353445211918	28.3288581470258	28.8387596950954	28.5827638051071	28.2852888293316	28.5376776243568
A0A8C0ST40(--)	23.6048155944224	23.1687168736293	23.1137173710085	23.9842511720452	19.950914658129	22.1759684262221
A0A8C0ST49(--)	23.1020912705445	23.6238392096092	23.2269677148636	25.4108961521318	24.2604768219269	24.7441181352047
A0A8C0STB1(--)	22.6162975563383	23.5101450540922	22.9805545103979	23.1611342507838	22.3611310649806	24.0785476945764
A0A8C0STH5(SIN3B)	23.5350465575782	24.5913219116683	24.1044560668272	23.6215385948063	23.632649417021	23.309663970512
A0A8C0STI1(--)	25.0890439217291	23.5066341012327	23.2636675818141	23.8909333197405	22.6295273927066	22.4029739660264
A0A8C0STJ7(CTNNA1)	32.1576495545345	32.2914828114617	32.3651279311529	32.5138046571792	32.3871269722333	32.4665279572399
A0A8C0STL9(--)	25.0302323512107	23.9971408809178	24.3256710811359	24.824930780088	24.4342174149346	21.1232225930252
A0A8C0STU7(MRPS26)	26.3679969573767	26.2214952283248	26.0941814467996	26.5934891484593	26.2644196913963	26.2559111568315
A0A8C0STX0(--)	22.9476056871225	24.4269975755753	23.1935623160115	23.1392115820107	23.4419687023118	22.3881052942849
A0A8C0STX1(KDM5C)	23.9348109868129	23.0504848562019	22.2269399167585	23.9171616047289	24.1525493469241	22.5753652107964
A0A8C0STX4(NCSTN)	22.699127742491	24.5111783711422	27.3683633814993	23.4414574104872	24.01688438854	21.8181584237375
A0A8C0SU33(--)	26.3260141144116	26.6331176262672	25.8200926580264	26.3307054756527	25.80624260096	26.1130488435835
A0A8C0SU42(TRIP11)	28.3877586824033	28.6176838595087	28.3056081969057	28.6615631076868	28.4168746301363	28.4887258930618
A0A8C0SU81(--)	26.2102596180791	26.6827108940511	26.6205881107021	26.315186470287	26.3168270250185	26.0278515093286
A0A8C0SUA1(DNAJB11)	24.5378001112374	24.1763450405601	24.4084960672596	23.3256148967701	23.2625230216202	22.0976124197176
A0A8C0SUA9(DGUOK)	26.813967073378	27.032546217049	27.4003147830783	26.8368953981117	27.1093867244441	27.1238613837949
A0A8C0SUM9(--)	26.0253822427269	25.6083437204976	26.3515287471721	26.1495747196086	26.2825077508706	21.471519413071
A0A8C0SUS0(--)	26.0050675016144	25.9105649654131	26.1705082486817	26.170718349438	25.8103674657803	26.1041360901049
A0A8C0SUU0(--)	32.4499512557904	32.4705576986583	32.8271438517049	32.3194512686306	32.4314144564074	32.3570205306806
A0A8C0SV84(ATP2B1)	25.977273633835	26.0700963707464	26.3753575351695	25.4508588483607	26.0752476904099	25.5778464531137
A0A8C0SVF8(HMGB3)	28.6931530432069	28.3907132598487	28.2674948102525	28.2592110281997	28.5269006549226	28.3446887157277
A0A8C0SVI8(FKBP15)	25.9847233597992	26.3549618537455	26.1977179351599	26.0972795618091	26.2873072691377	26.1757325779379
A0A8C0SVQ9(ARIH1)	26.6998852453732	26.5257886533928	26.676267883532	26.6615291303422	26.8454153935872	26.7936479562536
A0A8C0SVS8(SS18L2)	24.5149028459074	23.7991408726045	23.3109484587804	23.5102754296249	22.5178402116261	24.38574446251
A0A8C0SVY4(VAC14)	26.5492784531368	26.1955419241276	26.6423750030235	26.680834653139	26.3707761242655	26.3488641470592
A0A8C0SVY6(--)	27.3750094604686	26.79327585591	27.466843945945	27.1885791875302	27.3661967969609	27.4744456686783
A0A8C0SW51(RBPMS)	24.6099222232983	23.4476692726475	24.5900657059807	24.3611845335259	24.1632313727647	24.1769881707211
A0A8C0SWD1(--)	24.6011623205125	24.4442379324682	24.5442749155317	24.5562543798496	24.5679611800509	24.894811473643
A0A8C0SWM0(SREBF2)	24.2537315895751	23.3801735389457	22.9718372776807	24.2935745708728	22.3825447436893	22.9537350487429
A0A8C0SWW1(CNPY4)	23.4494234510748	22.0080551075533	22.5379878058972	23.3776925439108	24.9072904571808	23.0150957889357
A0A8C0SX61(USP11)	22.5988476175563	22.235270936999	22.2414141330882	24.3816509226578	22.7805359351845	22.5764861920896
A0A8C0SX68(--)	31.8310387884562	32.0473275356056	32.080966402592	32.0428346762518	32.1284780118653	32.1105756930447
A0A8C0SX95(--)	26.7327272254179	27.1129693310635	27.2283012739085	26.7984765474673	26.8252948059214	26.7129282828488
A0A8C0SXB6(IMMT)	23.7248642549042	22.7156641568651	23.8244721983323	22.3052497304436	23.515744847887	19.9158297900086
A0A8C0SXJ4(--)	27.4833152766695	27.3510231888066	27.1375084017951	27.2157680411048	27.0420779792216	27.1247489230668
A0A8C0SXK5(--)	23.8514518776481	23.2976880911973	22.2493357078364	21.4135390964936	22.304440144551	22.0008788055939
A0A8C0SXN2(--)	28.9563481051958	28.5621633355128	28.6718552990959	28.9568742673387	28.8098954228322	28.6055842422018
A0A8C0SXT4(PTCD3)	28.4210954492434	27.8263257139199	28.2062961421115	27.8941175922472	28.1017941009292	28.2289892871987
A0A8C0SY39(--)	23.9841766944664	24.0802058148128	23.3326744750349	22.1926910021296	22.0431622887212	25.9289287287374
A0A8C0SYL4(IMMT)	21.6942150363623	22.60519295662	23.5312184887423	24.6430745767553	23.6375568626664	22.7488226217073
A0A8C0SYM0(ERGIC2)	22.79668717701	25.4287657571135	23.3991417319506	25.1079711348377	25.3121248729526	22.6840001242335
A0A8C0SYM2(TUBGCP4)	22.7135778753331	23.4463462431758	24.8481407533163	24.8697131904032	23.2451705481498	22.3709216903963
A0A8C0SYR7(RBBP5)	23.9579617188458	21.7990083790545	23.8825849431706	22.7326432830983	22.3122584637954	24.5725364797741
A0A8C0SYX6(EXOC6B)	27.6963738277289	27.7848157365663	27.6335334085001	27.7989090933657	27.7270887793667	27.8534689977511
A0A8C0SYY9(EPS15L1)	26.2684589041442	26.6371318438905	26.6117522509167	26.5015760322988	26.6485594637291	26.670066213214
A0A8C0SZ03(--)	25.2336682379008	24.8746394840719	23.5177303588783	22.9128799786718	23.2058344743543	23.3684817097501
A0A8C0SZ12(--)	22.4602987069457	23.1124340137532	23.1885359075538	23.2571991472663	24.2270426433098	22.0960918185607
A0A8C0SZ25(SLC39A10)	23.4950954067496	21.982170671773	23.1677471905831	23.134619865223	23.2293195854961	22.5707081007046
A0A8C0SZ55(--)	29.1999000272192	29.32401479841	28.9511314998219	29.1831456573982	29.0692513941704	29.0505874832053
A0A8C0SZ63(UTP25)	25.2926350581185	25.4228444721911	24.9169323743114	24.7182694705463	24.496678265856	24.7891515247083
A0A8C0SZB6(--)	26.6159665529617	27.0786717132483	26.9366316493376	26.5956246820424	26.6651940677324	26.8862301901621
A0A8C0SZD5(--)	28.1538804808785	28.2269242622158	28.5652540598805	28.7703628007011	29.3639434331207	27.9479311680851
A0A8C0SZP4(--)	22.7509510491045	23.9361591839585	25.6443844237615	23.2243050892026	26.1339666995789	26.8424211310851
A0A8C0SZS9(CD109)	24.5939017114288	24.0618819246738	23.722230317343	24.5217279309697	23.2585875639996	25.2569190025137
A0A8C0SZX7(PRR12)	24.8477585571313	24.3505680347554	23.33925189217	24.5561958989302	24.5741546285235	23.5549672517014
A0A8C0SZY4(--)	25.5052460493087	23.7565276640309	22.9146760212224	22.7041386747132	21.3725711831595	22.0482629739412
A0A8C0SZZ4(DNM2)	28.0556898811534	28.1501560217617	27.9616839002322	28.7153853286444	28.0729604854949	28.2576384614693
A0A8C0T000(METTL1)	23.8830746788374	23.8649672705996	23.6669819975621	22.5191565347419	22.3232974883417	20.9170604384677
A0A8C0T0B0(--)	23.5870271758161	26.558270521259	22.9626911570235	26.4128675108717	26.1530783581289	26.2802436172389
A0A8C0T0C4(--)	27.0254878534323	26.624916129264	26.7333739128826	27.00142108045	26.8795853061003	27.018713133916
A0A8C0T0J0(--)	23.3674544363415	23.0988628981762	22.2873729020272	22.5760171952239	23.0147071670492	22.0933097337754
A0A8C0T0J3(MCM7)	29.9872577224076	29.9633386834848	30.0777553608149	29.7980129614775	29.8329332927988	29.7889742372882
A0A8C0T0J7(--)	22.701323892709	24.1217163926749	24.684501692284	23.8789063792617	23.019477916486	22.5324724356193
A0A8C0T0Q0(--)	22.9207451412031	23.0861827406424	23.0655237338807	24.0840765176891	24.2444515246085	21.8886344874346
A0A8C0T0R7(--)	23.3025882571649	21.9783826730996	22.9779119277107	24.4754886369938	22.1681530274373	21.2310914631563
A0A8C0T0X4(TRADD)	28.2360339786108	28.9484604083582	28.7234477425839	28.4189664840044	28.8804029949029	28.7949805282658
A0A8C0T0Z1(DHX36)	27.6493135273442	27.5895657745241	27.6241492018351	27.799156204237	27.778312592569	27.8074100537283
A0A8C0T1A5(XPNPEP1)	28.7447084202146	29.1367753374473	28.8988813007958	28.773321595076	28.7443555614718	28.6000281262396
A0A8C0T1C3(ZNF451)	23.3850512912871	28.9246201646391	29.2795663402931	28.8212854609393	29.1395833969238	29.577461127997
A0A8C0T1P3(MED17)	25.1452269107917	24.50644739967	25.7626857639406	25.6401145028218	25.5881793441473	24.7167005846402
A0A8C0T1Y9(NIBAN2)	30.2511277989185	30.232378692308	30.2291727020089	30.4084160114687	30.4119548804283	30.3306328245435
A0A8C0T2B3(TFB1M)	23.4536920033724	24.6305093257117	24.0967569700113	24.4886722702463	22.9250107265884	24.1338295528862
A0A8C0T2F6(--)	33.4946456450241	33.7897438798997	33.7606966646927	33.7513485011627	33.9710874140073	34.2150910549682
A0A8C0T2T6(--)	21.5144172692986	26.57556902139	26.1836852002752	26.6008788555266	26.5647527217049	26.4133034313753
A0A8C0T2T8(AMMECR1L)	23.471878539327	24.0352769225239	24.4536123603435	23.3508414050353	22.4306699631554	23.4240627210036
A0A8C0T3R1(--)	23.6253588090136	23.7307568849476	24.2546715936397	22.1476136264101	23.3925670534408	21.9941589423056
A0A8C0T3S7(SRRM2)	28.2532712254985	27.9636694124912	27.764395306003	28.0155796677792	28.1298662641843	28.1427754979171
A0A8C0T3U0(--)	23.9677624771727	25.5702216857903	25.0627052884826	24.605464145071	24.5050623499957	22.5302732209502
A0A8C0T3U6(POLR1A)	28.7092841582216	28.8423312071258	29.0437995414267	28.9258088491932	28.6368899230312	28.7962499748968
A0A8C0T4D0(DTWD1)	24.2737678418544	25.1116766380362	21.9534060993163	22.3936119581948	23.4277099142122	21.8454121852515
A0A8C0T4D5(--)	23.8184702918351	22.39582227394	23.0400678037331	23.4268211382093	23.3026084053249	21.5536606580651
A0A8C0T4K1(FAM8A1)	23.6941299993731	24.0984446618094	21.6459608491447	22.8682499002397	24.0472293463738	23.3700036214202
A0A8C0T4R0(GMPS)	29.6835644458946	29.6494334556795	29.8478660600426	29.5238013360463	29.518408357286	29.2829495499985
A0A8C0T4T8(TTC27)	28.755190567457	28.7903888195651	29.1363353199788	28.8597612095988	28.7761174252536	28.7098100055667
A0A8C0T4Z2(--)	29.9591981610573	29.7989245390352	29.8985065486026	30.2477369440806	29.8157085548811	29.8134166948296
A0A8C0T5B3(--)	25.2652069738393	25.0229722186525	25.170813839668	24.7744971321168	24.812792678544	24.869289595086
A0A8C0T5B5(SECISBP2L)	24.858611665901	24.8315658764839	24.2712760767728	25.6672532031313	24.5996876940106	25.6526677580314
A0A8C0T5E3(MON2)	27.4941162935233	27.499296532629	27.3827796811565	27.4870013042223	27.2325159328111	27.3090394121738
A0A8C0T5J0(CHUK)	24.8590384075723	24.651792303055	25.0448940123662	25.1885037307954	24.9254693249616	24.8703248308165
A0A8C0T5P2(--)	23.9095782294983	23.8573889218194	22.8205979382938	26.3545415688787	23.165002434445	22.8097380624608
A0A8C0T5U5(DPF2)	27.380964866411	27.8021798823687	28.3970533483427	27.4507330191302	27.5061999373469	27.3016456437084
A0A8C0T5W8(--)	22.9578902082248	23.1515366992455	23.0770796570961	22.2503810871113	22.3727912747794	24.1156107756102
A0A8C0T5Y9(--)	22.8753543615526	24.0204852126152	23.0649795209564	23.5979257575615	23.8018934821883	23.0926647931947
A0A8C0T6E2(TBC1D25)	22.6645222480342	24.5490461850687	22.3397156618014	22.0039446865065	22.1035999504548	23.6745448766351
A0A8C0T6G2(HMG20A)	26.091298656317	25.9071758293003	25.3009652547194	25.8687716985168	25.9964729715225	21.9293624250135
A0A8C0T6H0(MFN1)	24.5287421539962	24.4402507487947	24.6679028462993	25.2990794242312	25.1403589227442	25.2770713970336
A0A8C0T6H7(L1CAM)	24.3197767566744	22.9060543308397	22.9097831327752	23.6415221491043	25.7403397286513	22.4694636292998
A0A8C0T6H9(--)	30.6516417807159	30.2694134363184	30.27586447724	31.5571860996863	31.2498289130366	31.3216300181626
A0A8C0T6I4(SSR3)	21.8824459164126	23.5943604402761	23.0858424117359	22.2171756484012	22.8415927412532	28.7990017649026
A0A8C0T6M0(--)	29.1280969302611	29.1089631900854	29.3106653017676	28.9479033079551	29.1078414691778	29.4510868858723
A0A8C0T6P4(CHORDC1)	29.0406156470249	29.3182933101233	29.3625437419122	29.4333460552655	29.266355813977	29.2186344766747
A0A8C0T6S2(SMPD4)	25.9891054872569	25.5157493985097	25.7716540848931	25.9932799737625	26.0517338564102	25.6866163620318
A0A8C0T7A0(NBN)	23.4075522272226	24.1512653713242	22.5672117132409	24.2826314682646	23.2428534651412	23.1910196349359
A0A8C0T7D8(--)	23.2639770209828	23.976988714119	23.0291578888827	22.5412762602425	22.3085584641793	21.9431095718265
A0A8C0T7G8(CMTR1)	26.2041890239872	26.1614256264823	26.594628493072	26.0889357174357	26.1056153878973	26.1230127802596
A0A8C0T7M5(LOC610164)	30.7332769282406	30.7697482475394	30.7021498785928	30.5480255187727	30.6459858261776	30.6357315969627
A0A8C0T7N5(MED15)	23.5315217604974	23.2757206731545	22.4300249829878	24.6915115457633	21.8653044681899	23.5491021527996
A0A8C0T7U4(TAP2)	24.7725856112112	22.8631371854845	21.3490374099362	23.6345337439034	22.893710359782	21.0329004499178
A0A8C0T7Z6(--)	24.8071520665444	23.6607986327673	24.1364917860102	24.5929191385582	23.7166890074767	24.5298146568638
A0A8C0T8A0(GSK3B)	26.0384402985163	26.1562648859158	26.195635785423	26.0856170357649	26.4484819682925	25.985070944813
A0A8C0T8G1(SLC39A4)	23.7944351730945	23.6958890915695	23.1155042286227	23.4185423557874	22.1121874696194	22.78110753365
A0A8C0T8H0(PRKCA)	25.3067470489138	22.6905519582708	23.0970344050939	22.810329575971	22.9024135864993	21.7733086547324
A0A8C0T8L9(GTF2E1)	24.6901382558025	23.8547177497965	23.9522485519962	24.6162190200361	23.7989708750517	24.1097254624306
A0A8C0T8M3(EML3)	25.568628107735	25.227107939731	25.121511701006	25.4312231471436	24.9141971473268	25.3382752944632
A0A8C0T8N2(--)	22.3358217521807	22.1968503740723	22.156441825524	23.5929409624457	22.976043131053	26.079973968317
A0A8C0T8P0(AKAP8)	24.9341360838514	25.7351572676331	25.4086953920582	25.8418455208672	25.3876518760494	25.561304029266
A0A8C0T8W7(--)	24.189258120606	23.9197987923846	24.5176126857708	24.6318973066551	24.3187242869872	24.1342213659955
A0A8C0T9C9(--)	24.9911834256214	25.2521615537149	23.5508938731986	26.3675304647618	21.6460814917697	22.7422277177721
A0A8C0T9D5(PSMD12)	30.645126925729	30.9522013309819	30.7608156122454	30.6307071946001	30.6277536993856	30.6687313934708
A0A8C0T9E3(--)	26.9511592976821	27.1182275865263	26.8124989304011	27.2234299389094	27.3854976299722	27.8212854609393
A0A8C0T9H8(RPLP0)	33.0638594304314	33.2060777648161	33.054202466541	33.1905173082765	32.9540404191091	33.0545259480197
A0A8C0T9Q5(--)	25.1755803105913	24.5237265714495	25.3424862567794	25.7936479562536	25.2911248790121	25.2848565690808
A0A8C0T9T0(PSMA1)	27.4450593149123	27.3928842972456	27.4501037083064	27.7650912057489	27.6238004636379	27.7488720451562
A0A8C0T9T3(--)	25.2212923941365	23.614060135782	25.8730035819267	25.0805433354827	25.8878343601752	25.9540251608543
A0A8C0T9V4(ATP13A3)	23.7668223385541	23.227729200154	23.8703110471279	25.7621027902784	22.2088201614338	22.6385654491006
A0A8C0T9X3(RABEPK)	23.5037049490742	22.741919365044	23.3521470413908	26.0237760074213	26.0316211159972	26.3019769990614
A0A8C0T092(TAOK3)	26.5973308358325	26.7602763047793	26.8014399755019	26.6270056797295	26.1970617257821	26.437316619451
A0A8C0T108(PIH1D1)	25.2375755583775	24.682818034153	24.6248882481357	24.3077200115487	24.7023447684166	24.2303001907011
A0A8C0T149(SPTBN1)	32.8178176665299	32.8563068583133	32.9647850634718	32.9880538790242	33.0028297986638	32.9404348358819
A0A8C0T181(--)	27.5165310700453	27.6532829943821	27.6434075892832	27.6066787845694	27.6036402662293	27.5410428357185
A0A8C0T211(--)	23.1947345715201	23.2442815510064	23.4314106638332	22.7524966524986	22.3609776757502	21.9992417012242
A0A8C0T254(SPTLC2)	29.2590313930193	28.9516317793742	28.9485718026283	29.2055040029609	29.266601555911	29.4911368592469
A0A8C0T273(--)	26.9872848328367	27.1540253952516	27.2519629858196	27.143067551302	26.978256061548	26.9344960713872
A0A8C0T306(--)	22.9381320884398	23.9120544030581	23.1256925763421	23.0940511892786	22.2870679900577	23.1667594963667
A0A8C0T318(--)	26.093516698551	26.3343248488076	26.606396401511	25.9662905127605	26.7224709025162	26.1112786531948
A0A8C0T358(--)	25.7724849346556	25.4887641938527	25.3242637913326	25.0696457781606	25.4647581139245	25.5603713213662
A0A8C0T445(EXOSC7)	26.6478736091686	26.8886706108865	26.9648814372656	26.8168988848003	27.0413469984028	26.7530236884266
A0A8C0T457(NOP2)	29.4019224016158	29.1388757927696	29.211712953234	29.4065115435222	29.1268423378861	28.9188325813967
A0A8C0T481(PPFIBP1)	28.5301422071072	28.8438591526753	28.8728803275818	28.6637020687794	29.0692770067938	28.8152504740455
A0A8C0T499(HSF1)	24.3581017074408	23.4320724047546	24.6152088865447	21.6616827113021	23.1256669134867	22.3628260642545
A0A8C0T552(BLOC1S2)	23.4969225172774	23.1090669359676	23.0125585954811	24.0791194960272	22.1583620095736	22.4481234066716
A0A8C0T559(GNL3)	28.1724552831291	28.2563341778114	28.0936073640774	28.3840569312083	28.0299165363222	28.0224219997753
A0A8C0T605(--)	28.1423373069558	28.123170697786	27.8594057784463	27.8599388923431	27.9536589143181	28.0137708456752
A0A8C0T608(APEH)	27.481776647994	27.9489894545552	27.8425410209793	27.3225113421267	28.1693521472794	27.8359924533213
A0A8C0T611(FN1)	27.8362332938612	28.1383875876142	28.2790127733643	28.2629334198196	28.2892525217229	28.3629408072339
A0A8C0T623(PDCD4)	22.7378937896031	22.770568688973	23.1798908715998	22.989229367468	23.1375039622285	23.3859523519923
A0A8C0T730(CCT3)	32.2288574433994	32.3600334330804	32.3921268534158	32.4004471231436	32.1919589001783	32.2079256485834
A0A8C0T760(--)	23.502352707071	23.2770297937547	23.5091330476994	24.2297448738015	23.8955213761903	22.9314062570018
A0A8C0T765(--)	23.2432802855706	23.0784769457724	22.8278159398685	23.8837991405556	23.2257628790835	21.4632938546825
A0A8C0T863(RTN4)	31.3110552427684	31.0445292809672	31.0060445700587	30.8822702594132	31.2892305312641	31.8785113857454
A0A8C0T920(SMARCB1)	26.7049056177978	26.4115751207102	26.5420619437397	26.476208504087	26.3727366240815	23.5823409537757
A0A8C0TA17(--)	22.1403712912219	23.2650990097455	23.7516320325508	22.842602281527	22.1168356093979	22.7089640122541
A0A8C0TA90(MACF1)	29.7673979257214	29.8213158766888	29.7931052778399	29.8534838702058	29.779033133412	29.8065499169779
A0A8C0TA99(--)	24.974519271813	24.8901328842667	25.129669778649	24.6707145912066	24.6387620235622	24.6737365082378
A0A8C0TAJ4(WIZ)	24.3858054270525	23.7868746432098	22.9937981779637	24.0290143296475	21.7613152460247	21.5236914010612
A0A8C0TAM6(--)	25.8043480892802	25.6424851807765	26.0334077094418	26.2107241015832	25.7556490186779	25.9531815444333
A0A8C0TAS8(HEPH)	24.6610669589929	24.7900469597474	24.3972818889201	25.0294321525133	24.7521049694139	24.1712721048127
A0A8C0TAT1(THADA)	25.5031240373512	25.9387416405938	25.859275431747	25.7833176107402	25.7699405205132	25.9251750059804
A0A8C0TAT6(EWSR1)	27.315186470287	27.5489993009861	27.8294745144197	28.0111066865475	27.2118753757779	27.4021867748752
A0A8C0TAY9(--)	24.6227896705323	23.9307353505246	23.6442943214045	24.1168989125871	22.8149744011025	21.4173349458663
A0A8C0TB14(--)	28.3225972961344	28.8417015824214	28.7339233694034	28.6451956565854	28.9269965551567	28.2953529068314
A0A8C0TB26(PIGS)	27.7683763771687	28.0300744524082	28.0220515419575	27.7817554069699	28.0674317346929	27.835390176014
A0A8C0TB66(ATP2C1)	27.2020040698809	26.2542538803562	26.6389277014051	26.8503125706765	26.575713269257	26.6460888598777
A0A8C0TBI6(--)	23.9422451542441	22.3046617880598	24.5999030944607	23.8315185487945	23.0124895109006	22.442749472602
A0A8C0TBJ8(--)	28.7900780412603	28.7115176869508	28.2735987776231	27.9291997040311	28.5127691512491	28.4986119798091
A0A8C0TBK9(DNAJC13)	28.1057951990796	28.4341219491372	28.2850241955722	28.1769786627612	28.2279800887188	28.1472956949545
A0A8C0TBN7(--)	22.9636431877217	23.6052131660394	23.2070382670929	24.3653504639729	23.3857224898622	21.983740618544
A0A8C0TBR2(CWC22)	25.5231881519468	25.0365341741642	25.2471347996431	25.2012750158703	24.6441643497712	25.480036020508
A0A8C0TBU1(--)	22.8473107550577	22.9897539996438	22.7589101053709	23.8105760819532	22.8846717288739	24.8905504045798
A0A8C0TBV6(--)	23.7578628148238	24.253713052239	23.8496081839971	23.6521753799766	21.0609539826851	24.0129081967761
A0A8C0TBZ9(EIF3B)	30.250789071848	30.4436176368256	30.4303180699199	30.4290212653014	30.4568936127577	30.3796848747336
A0A8C0TC64(SLC39A7)	23.9593527164667	23.6492256098058	22.8640318286964	22.0336172220491	21.7217626559692	24.6055771779414
A0A8C0TC78(--)	25.2606203879575	25.0515886649402	25.4501037083064	25.0998896850639	24.9900149535792	25.2976109610329
A0A8C0TCA5(UNC119B)	23.860433269475	21.8084871508131	23.6318731556445	24.4789370950786	24.1004512479084	22.7228508618761
A0A8C0TCD4(OXSM)	23.9639435393957	24.9488070477518	22.8476566475919	23.1002932645849	25.2567030948448	25.6397558053449
A0A8C0TCD6(SDF2)	23.0603269283706	23.2142534791106	23.6678487205404	22.9784602714822	22.7304027084609	23.2697810394
A0A8C0TCK6(BZW1)	27.9865797960567	28.0694818914126	28.2446329842705	28.4518729457936	28.408395764396	28.3280021005752
A0A8C0TCK7(USP8)	25.9210255160041	26.7701422219925	26.2843447466531	26.2292552310665	26.4973028190651	26.4318926186084
A0A8C0TCM0(TEX10)	26.5026992601589	26.514154678348	26.2979782169836	26.5523602266651	26.5191435879272	26.4115266335501
A0A8C0TCP3(MARS2)	23.3027091988441	22.9379743200082	23.2137027898525	23.1715775340592	22.9235393099851	22.7768918090362
A0A8C0TCQ7(HMBS)	25.6380438663024	25.9261030389079	25.7680986906536	25.6565734690931	25.8642675838911	26.2178583274583
A0A8C0TCU2(EMD)	27.4392839383868	26.8327975147057	26.9648814372656	27.5254451776836	27.2579980564465	27.2017237080907
A0A8C0TCV3(ATP6AP1)	23.9995989653642	23.1030850476882	23.330081826778	23.1313343970149	23.533285406461	20.9604621960981
A0A8C0TD28(--)	24.4193097105774	23.4227523226462	22.9506070148503	22.7707565150518	23.4686008716395	27.6256826492159
A0A8C0TD64(TUT1)	32.4998097341667	32.2454152677214	32.4390411434336	32.2943343134781	32.3635884161367	32.3253075912654
A0A8C0TDT9(--)	29.5255758574278	29.7347794580255	29.5757493289704	29.9405573525514	29.8598500537064	29.7635566171945
A0A8C0TDX8(--)	24.5129800781851	24.0123967539202	23.7089356787746	24.550277081638	23.8110783039408	24.1259708612627
A0A8C0TE03(--)	28.5422612502645	28.5226420491721	28.2704831889235	27.6026495986128	27.5378627300219	27.6003826577433
A0A8C0TE49(RPL32)	30.704048107518	30.3884363077045	30.9523402119062	31.0743138460757	31.1750401077205	30.9781469359445
A0A8C0TE66(ITPRID2)	25.4939941812848	25.9351258335129	25.535817846044	25.733063539076	24.8575205300261	26.1103827856828
A0A8C0TE69(--)	25.3310131339136	22.6476094334031	25.4024307687379	25.0762675944783	25.5916072604778	25.366496979726
A0A8C0TE78(NIF3L1)	25.496678265856	26.7452215152821	24.3631512117041	25.190765717839	22.0158991952137	24.5040944872598
A0A8C0TEC3(--)	30.4613895158529	27.7303967474153	29.8118255319016	30.3216300181626	29.6214268056434	30.8459537014796
A0A8C0TED0(--)	25.1636920523984	23.2603061878548	26.0452899020816	22.3496555725129	22.5037173341011	20.6204046762507
A0A8C0TEI3(DNAJC24)	25.5209126072465	25.3066775264676	24.9499356848673	24.5466905531482	25.1729511660454	25.6637020687794
A0A8C0TEJ3(INTS13)	24.7302930831887	24.7439641080823	25.0431841884462	25.0478501424001	24.8423012312271	24.5920066540176
A0A8C0TF04(--)	26.8021798823687	27.2213108347866	27.3298847327244	27.4129643934783	27.3554828369973	26.9356204538313
A0A8C0TF16(--)	23.2752606385032	23.5305331812725	22.9994862715513	23.8334491330428	23.5076069060863	23.6945551342048
A0A8C0TF17(--)	25.9009032822335	25.9947694804571	26.4872467048656	25.9720665275964	26.0060525980171	25.6566280195163
A0A8C0TF60(--)	23.348001044134	23.0192824491423	23.2027898490425	21.0930619007522	22.958094626219	22.912909797025
A0A8C0TFI5(TOP3B)	24.9019160875243	23.854098889564	24.9740378117581	24.6460888598777	24.9254693249616	24.3094558144398
A0A8C0TFI9(GATAD2A)	26.335126028821	26.0031596424253	25.8046681165069	25.7945406057067	25.9406469581563	25.6474893881465
A0A8C0TFL5(PPP3CA)	27.7325978531324	27.7331799370785	27.8694425744091	27.8275376044871	27.9885855346897	28.2168783047708
A0A8C0TFM0(--)	25.4486552508025	25.5466022474073	26.0618611195023	25.4412960767362	26.1690558068699	26.0845023516525
A0A8C0TFS1(GLO1)	26.4949555354862	27.3784037464102	27.0340167472508	26.2886454619853	26.3227004341842	26.5821895409773
A0A8C0TG56(--)	23.3604689892727	22.9306938884988	23.6568369840467	24.5231881519468	22.7609385982241	23.466416265929
A0A8C0TG69(PTDSS1)	23.2609740380722	23.6287538363874	23.6766123110076	22.1235622490025	23.343265972845	21.5107895376518
A0A8C0TG82(--)	26.185576738668	25.2797655724021	25.9771644338924	25.1832119279192	23.7930880998059	25.8334732614041
A0A8C0TGH3(CASP10)	29.3138035020753	29.3876559841323	29.3026699832749	29.0535682323671	29.4099741833771	29.3527918685493
A0A8C0TGM8(IGBP1)	27.0260157910241	27.2553889599051	27.3793130514367	26.8900632857988	26.4896371761172	26.942236532226
A0A8C0TGU9(--)	22.4566535832048	23.064105223615	23.2933683367201	23.7555204300255	22.7335180680337	22.1953117983051
A0A8C0TGV4(--)	24.4592019566151	22.0539692272536	23.9939493626803	24.3628572236158	24.643228660606	25.212561989032
A0A8C0TGW8(TRIP12)	28.144818631135	28.2532261335283	28.2574136690849	28.0157923213582	28.1451102712507	28.3074334032374
A0A8C0TGZ3(--)	22.4702434756707	23.4498301472319	23.1109147066804	22.1749703128909	22.5418537765259	24.3102189065861
A0A8C0TH17(--)	29.5078450472441	29.710154988754	29.3903442684044	29.4778457014142	29.3518446312096	29.4565411676108
A0A8C0TH25(--)	22.8505604359045	23.3197378972372	23.8802340267835	23.4135345117013	22.4095307816047	22.3357067550798
A0A8C0TH29(--)	30.9535895389705	31.0168418391859	31.088662821432	30.7609741937285	30.9614079183967	30.9451704020076
A0A8C0TH41(ACY1)	28.6284665664112	28.7835361843398	28.4638465616484	28.5119402110372	28.7593240936426	28.7522581298834
A0A8C0TH60(--)	29.741963471131	29.4609991234703	29.4845257928669	29.4344202587817	29.567105321242	29.7197159091433
A0A8C0TH91(MTDH)	27.3481550068661	27.4767647417398	27.0088115682566	27.3824498845975	26.9909671132976	26.9734467092801
A0A8C0THG0(GBF1)	28.3756309635329	28.4881895751966	28.5767946687836	28.6672599717556	28.59669126459	28.467155005679
A0A8C0THS5(--)	27.7813176866066	28.0446856057149	28.1459848380352	28.2075533521933	28.6125257951067	28.1657153805153
A0A8C0THS7(OGA)	27.8192156841637	27.6342953648471	27.846910197626	28.0715802828525	28.0271765741354	28.002977299098
A0A8C0THV3(IFT80)	23.5442974378384	23.7402560073445	23.4371836164244	23.0934710574591	22.9373204686811	23.4605148901572
A0A8C0THV4(TJP1)	28.2752428747138	28.3877997596648	28.344731037773	28.5091484569947	28.4064507212128	28.558956535415
A0A8C0THX2(ZNF280C)	23.4115654486391	24.3166329302827	23.8692927466768	23.6672877670734	22.2540779812767	22.1181208239527
A0A8C0THZ8(SF1)	29.6934521816897	29.3319570643033	29.1172864776821	29.5129951432149	29.1286869493713	29.3782590313905
A0A8C0TI33(--)	27.7194711287156	28.1691609668861	27.8089447378728	27.7389878959728	27.895620580365	27.7986001452435
A0A8C0TI73(--)	24.0445559674514	23.2659077724258	22.8968195991786	23.0950952106102	20.92180236553	22.7844554671499
A0A8C0TI74(--)	25.8095090909612	25.7249963061579	25.9014788270062	26.2772488001105	25.675944976445	26.0291793659506
A0A8C0TIE2(--)	22.6474056105798	24.0611672647516	24.6065035003478	22.7911420136157	25.1250249350738	21.5138953736257
A0A8C0TIF1(--)	23.1651195897956	24.5667425159991	24.8926825122698	24.3969553912971	24.109964523721	21.6654851195756
A0A8C0TII6(--)	30.4032437837162	30.4886492884295	30.5538034602916	30.6684778071146	30.9157733852035	30.9775329505768
A0A8C0TIJ5(ISYNA1)	26.7915381175452	26.8774805471975	27.030653330216	26.9179795045762	26.9859829572415	26.9805457945502
A0A8C0TIM3(--)	23.5082116321885	23.6164994872002	24.2960260594991	22.7885797671816	23.4661282539325	22.8738766254804
A0A8C0TIN5(--)	26.3034410272076	26.6881916045273	26.3592752982002	26.5161703511934	26.579746365049	26.4751108508581
A0A8C0TIN7(OPA1)	29.0839801806692	28.8687952433037	29.1420938100117	29.119910145335	29.0632969417569	28.8496864203559
A0A8C0TJ11(--)	22.9238428440394	23.2675299206731	22.5896538182539	22.8169018826265	22.9145799837438	23.0004486556158
A0A8C0TJ16(TBC1D23)	25.2060538868937	25.5319275368689	25.2447055617452	25.3317990737462	25.3631581019811	25.6546902152748
A0A8C0TJ18(PIN1)	26.2412177178966	27.0874999080937	26.7951353986477	26.7577356771246	26.9222965730431	26.5819023231701
A0A8C0TJ37(TAMM41)	25.8908518718991	25.4073992573521	25.1432427549585	25.4074316749157	25.7730637289306	25.4439218915808
A0A8C0TJE0(IKBKG)	27.4016172953355	22.9010589274126	26.6467755632277	27.0264380020429	27.3359437962519	26.861122885057
A0A8C0TJJ5(--)	23.3696431791303	22.9243340032724	22.9981794871849	21.9778930522409	22.8887631010625	27.3291148619422
A0A8C0TJJ8(--)	23.6530722093555	23.8885112904291	22.7215480217181	22.2696386797666	22.61166072033	23.2337706204926
A0A8C0TJR1(--)	23.6981637310534	23.2674331036246	22.6552581796548	22.3159586165012	22.8431834610497	23.5039732167145
A0A8C0TJT2(CERS5)	24.3582461585371	25.7745222668336	25.6032016259201	25.5831656540328	25.8787905358123	21.3407989825456
A0A8C0TJW4(--)	24.9701364418149	24.3788832695774	24.3602469792724	25.1541799545405	24.9166135315776	25.2470623442761
A0A8C0TK39(--)	24.3393517549638	23.7523854555665	24.0564836245795	23.7307242456251	23.0978284338489	22.0512299208121
A0A8C0TK80(--)	24.4648938385054	22.9288429092829	23.4103414191527	24.0082667450295	22.0766217122062	23.2652785236715
A0A8C0TKG1(MANBA)	24.6827108940511	23.3164543883301	25.0048318353934	24.6660614303503	24.9051339276572	25.199329068747
A0A8C0TKH8(POLR3D)	23.6498990330909	22.6146467209174	23.327654755398	22.8277854679703	22.8216037968195	22.824775434439
A0A8C0TKP5(USP30)	24.4320406286235	23.3223664081958	22.6909540814132	22.7268147518514	23.0995533161076	24.6599244887385
A0A8C0TKV7(IGF2R)	26.7135839043284	27.1571134393275	27.0596144602472	26.9213887894418	26.7270238413683	26.3891300304993
A0A8C0TKY5(PDLIM2)	22.5049674179473	22.6344481403026	26.1957484109174	26.1451880319925	25.8313484193725	26.013142547505
A0A8C0TL14(ZDHHC20)	24.5130403373602	21.8972547703007	24.7397476530956	25.1043360838727	25.0505096420477	24.8824568530101
A0A8C0TL57(NFYB)	23.3356489709608	22.6466174702727	24.380155571086	23.4650623659143	22.5494864254579	25.1263648141995
A0A8C0TLF4(--)	24.1978076315531	22.2605279401398	23.9830895075619	23.3783538937462	23.1049998644367	22.3285016112281
A0A8C0TLJ7(--)	25.9473738632375	25.7505980247627	25.986351941284	25.8566185340515	25.6980047184287	25.3381052395293
A0A8C0TLK3(PTPN6)	24.9526484797818	24.9560212341897	25.139071028583	24.8105390794753	24.3560876137996	25.3055994999205
A0A8C0TLR9(RCHY1)	23.042838979132	22.4421797009838	23.4836757946226	24.0878673753575	22.4977722465718	22.3787325138292
A0A8C0TLW9(KRT8)	35.5862884990477	35.4012421804447	35.2472134775221	34.9229575481225	35.3185088146485	35.4480073039321
A0A8C0TM65(TRMT1)	27.228668255161	26.8430204809508	26.9903179816597	27.004210348947	26.8175089296489	26.4839763828259
A0A8C0TM83(--)	25.9955028750783	26.4667972811997	26.3955506089314	25.5394314721554	26.0948056283864	25.6893652430227
A0A8C0TM85(--)	25.6752181711398	26.2620194085581	26.2281544552656	26.0278515093286	26.1963301692815	26.4011941078254
A0A8C0TM99(--)	26.343740376386	26.6917895157907	26.8898312666537	26.277603540834	26.3391592571402	25.8872998350039
A0A8C0TMA2(PHF6)	23.5528193964038	22.7585424425324	24.3344834009642	22.5737877714806	22.9060752635529	22.8556608033149
A0A8C0TMU9(--)	23.7425187925475	24.3522530720197	25.1644211611045	25.2113369909178	25.0450607160138	23.7389237868381
A0A8C0TMW6(--)	29.4514210136718	29.5027713293849	29.5528878703384	29.5646727821246	29.7862811455708	29.5964957834767
A0A8C0TN08(JAGN1)	27.7715911222274	27.3459578373304	27.669863535318	27.8143338757973	23.1344864889222	27.185935850765
A0A8C0TN69(NOP10)	25.6619096309015	23.7698801046485	23.3133079863161	25.2978558087208	25.5876930633346	25.4994790252029
A0A8C0TN72(PSMD1)	23.097505144131	22.9648698551399	22.9415270171185	22.4591423474231	23.1870625221133	25.2863733205257
A0A8C0TNF0(--)	24.0667633828132	22.9307576269212	21.5238893657678	22.6687861841548	23.4891795502189	23.1421288761047
A0A8C0TNH1(ATP10D)	24.5317788437443	25.1023749484535	24.653597347227	25.3455010821557	24.8351853444402	24.7242157255624
A0A8C0TP28(VPS37B)	25.2648133863206	24.9474407511873	24.0842387549725	22.915840582423	22.8817729379268	25.0690311068373
A0A8C0TP84(--)	26.4206297555245	25.9343610865875	26.2572428034444	26.3198097780134	25.7271537144422	26.0714882223779
A0A8C0TP95(MICU2)	23.5976355344518	25.0179277511491	22.5863921590166	26.2565591384457	26.0784477697296	25.8419414718534
A0A8C0TPA9(--)	22.714414346326	22.4973223766343	22.0333458998682	23.4625156402915	21.8582998635809	22.7254378769574
A0A8C0TPB1(ATF7IP)	25.0473925467604	24.4403141235686	24.7925810117184	24.6835677921628	24.3701275762478	22.0370305001127
A0A8C0TPG4(--)	24.0181705040042	23.1426547994084	21.6439197889814	23.4138071800494	23.4404026332505	25.2950901128707
A0A8C0TPJ0(--)	22.4209454453718	23.8785538668316	21.4630386376085	22.2143163073958	23.7605527373034	23.0515388816437
A0A8C0TPU2(--)	23.8620101326458	23.3286869783668	22.8257194962154	22.9730760337499	22.8350896396258	22.4722105849369
A0A8C0TPY0(CNOT9)	27.2075068083886	27.0844618014518	27.1958234896961	27.2141010418991	26.8846009465774	26.7647116656825
A0A8C0TPY1(--)	22.7061367207691	23.7601909317984	24.4799435390686	22.5029357507998	24.7440667946577	21.7143598446016
A0A8C0TPY7(PSMD1)	31.0771823448376	31.1197864945922	30.913349885059	31.185770481298	31.1151419247418	30.9519235290187
A0A8C0TPZ8(--)	23.6409436636497	23.7444789567177	23.4367619608539	23.5489846072713	23.6510149010035	22.0457791512356
A0A8C0TQK5(--)	34.1630147785081	34.1385066028485	34.6621448455587	34.2961820364309	34.2891892982505	33.8574011369577
A0A8C0TQQ4(--)	26.3435540221703	26.4171403027813	26.2812699930687	26.6980312217499	26.2894899973213	26.5372999351399
A0A8C0TQR1(ZNF638)	25.6788216835911	25.6922419506652	25.758040788782	22.6225303916629	25.2000029629006	25.8809867747194
A0A8C0TQT4(BRK1)	23.5303089128765	23.5441189469969	22.6133675880342	23.2943199355414	24.1200845041993	25.9591871037623
A0A8C0TQU6(--)	27.9622357055711	27.4669217171663	27.9560433972763	27.8442184342214	27.8908750590838	27.5680481881047
A0A8C0TQV4(--)	27.5910650494758	22.4494130878029	26.7318213756966	26.6147035544503	26.5145911449048	27.658808346809
A0A8C0TQV9(EIF4ENIF1)	24.0158442444516	23.4178530167005	23.3512899126535	22.6408299346285	23.9736941308859	21.7400359985014
A0A8C0TR87(TRAM1)	23.5140030810836	22.8368100001852	25.5088765382629	22.1442672015338	25.3172411859383	25.1898613485627
A0A8C0TRI3(ATAD1)	27.4454540439199	27.5097525374143	27.553400672298	22.2024301486325	27.5577886567449	27.5254451776836
A0A8C0TRN3(--)	27.7990944304871	28.1415092496144	28.0602847018578	27.9495461357787	28.1226277838558	27.9357328438941
A0A8C0TRX2(URB1)	27.4353148178	28.0381053381931	27.7082647832429	27.773918912738	27.8363536990558	27.7200585319841
A0A8C0TRX4(SPX)	26.7971162726098	26.8982758834745	26.8314692329253	26.7829428360814	26.8921497806776	27.1744568423217
A0A8C0TRY6(--)	28.864550979274	28.4811222335822	28.3982364705351	28.5617628750979	28.1083899750325	27.4802363766248
A0A8C0TS00(PSMD2)	30.8121469658489	30.5350094660113	30.7791740667118	30.7443074376831	30.5796564635041	31.3599810885041
A0A8C0TS18(--)	26.2895075865514	25.8778549510511	26.0049603853771	25.4385385767248	25.8297527315724	25.426911968202
A0A8C0TS29(MED12)	23.7995782287165	23.1185636315426	22.4619514051212	23.655673089191	23.7859632470773	22.2803095797467
A0A8C0TS59(BAG3)	28.9172397630832	28.5193460856524	28.6668537980793	28.4321714733893	28.4914427255842	28.534081866776
A0A8C0TSE7(--)	28.1192670457124	28.341129224307	28.1932874191121	27.80624260096	28.1034959236776	28.096978089644
A0A8C0TSG5(--)	24.8981836070959	25.0713245448055	24.8221125409253	24.5917213842006	24.5026992601589	25.0905921998747
A0A8C0TSI6(CAMK2D)	29.8943778368813	29.6168780314034	29.7770899828633	29.4433014600104	29.4819690663413	29.6177013725132
A0A8C0TSQ5(DIS3L2)	25.1544890234523	24.7002293018681	24.7715785293645	25.2632737858231	22.4382787373085	25.1230127802596
A0A8C0TSW1(PDCD6)	27.1273098625706	26.5146814318465	26.733115272681	27.2099250973349	26.0990670020372	27.0893197058638
A0A8C0TSZ8(VPS33A)	25.5472202741165	25.7364223706966	25.4141264775693	25.2560191739802	25.2974710294091	22.2255783518177
A0A8C0TT35(--)	27.0832447651413	27.1771212755799	27.3965634965896	27.2465369340117	27.393375399613	27.2010693186231
A0A8C0TT37(--)	22.7657189400118	24.0202180881108	24.050772944054	23.3264835353819	21.9932694404077	23.0227775498074
A0A8C0TT94(PCLAF)	23.1768913927967	23.2952127300123	22.370179172417	21.9023551663307	22.9033989338552	21.8666510926428
A0A8C0TTC2(STK4)	28.0912381164609	28.4998287381256	28.3182933101233	28.3275738867936	28.5898514708548	28.3534230147676
A0A8C0TTE5(--)	23.9382224469678	23.5029102001111	23.9335883457503	23.3302428255029	23.2788436212758	23.8256102206958
A0A8C0TTJ0(EEF1A2)	22.6805854374588	23.5461215781717	23.0566994921069	21.5930351842081	22.6059612075152	22.6747804168112
A0A8C0TTM0(--)	22.5617812525183	23.5964441011052	22.3394893906993	23.7399496538329	22.3955311202961	21.2312821293884
A0A8C0TTY7(--)	23.1306998659613	22.5273253635886	23.5363626758652	22.5919513255921	21.5380111209684	26.0365970535889
A0A8C0TTZ6(--)	25.2071344038845	25.4117044118373	24.977142592912	24.8480452137619	24.7676441792166	24.7784128632836
A0A8C0TU07(HNRNPLL)	26.8861138766182	27.1599062813056	26.979891955862	26.8140893512135	26.7511090298299	26.7182956041955
A0A8C0TU27(ERC1)	27.7855018580021	27.4686316242138	27.929086803844	27.6484908929436	28.2905273951565	28.2664675200452
A0A8C0TUN3(--)	27.7626224086482	26.0639603337696	27.0774497806166	27.3122460765471	26.8388197936162	26.5778752583337
A0A8C0TUN5(EPHB3)	24.6322302234769	24.7570998205138	24.1497690143661	22.9635309124827	24.7219757176467	24.885904488605
A0A8C0TUR1(SEC61A1)	26.9184345416533	27.0897237938269	26.7197322263619	26.6802981358249	27.3620211209897	27.4515192718288
A0A8C0TUV1(USP25)	25.1400468115359	25.7581424783302	24.9757440819634	25.2447781355689	25.7327530984829	25.1246306160397
A0A8C0TUW0(PITPNB)	28.2949148902992	28.0017968731582	28.1991511830612	28.213220459583	28.0654813835632	28.1175837362768
A0A8C0TUW5(--)	30.0813156888289	30.3191551351435	30.2970161578743	30.3242079863105	30.4666494995479	30.1668648238913
A0A8C0TV67(--)	25.7421144988022	25.6240794609392	23.055231296486	23.5921126378383	23.5006352382904	22.2027918703882
A0A8C0TVM6(--)	32.6785236932517	32.4979556450843	32.594837571896	32.6993392181009	32.5884626344221	32.3398186889629
A0A8C0TVP2(--)	24.4694237121984	23.4976673817819	23.5885195680348	25.0267334762539	22.568868946836	25.7364739839995
A0A8C0TVS7(CREB1)	23.1569324552337	23.8000325846347	26.3018898076626	22.6612087978833	26.0877831385548	26.0896025793217
[truncated: 4,293 more rows]
