# Supplementary material for: Production, Passaging Stability, and Histological Analysis of Madin–Darby Canine Kidney Cells Cultured in a Low-Serum Medium
Source: Vaccines (Basel). 2024 Aug 30;12(9):991. doi: 10.3390/vaccines12090991 (PMC11435615; doi:10.3390/vaccines12090991)
Supplement: Supplementary file 1 [file vaccines-12-00991-s001.zip › Supplementary File S3/proteome/3.Difference/stats/ly_diff_stats.txt]

#Group	Up	Down	Unchanged
3-infected_vs_3-uninfected	86	96	6,110
3-infected_vs_5-infected	2	2	6,288
3-uninfected_vs_5-uninfected	3	2	6,287
5-infected_vs_5-uninfected	121	118	6,053
