# Supplementary material for: Production, Passaging Stability, and Histological Analysis of Madin–Darby Canine Kidney Cells Cultured in a Low-Serum Medium
Source: Vaccines (Basel). 2024 Aug 30;12(9):991. doi: 10.3390/vaccines12090991 (PMC11435615; doi:10.3390/vaccines12090991)
Supplement: Supplementary file 1 [file vaccines-12-00991-s001.zip › Supplementary File S3/proteome/4.Enrichment/gsea/3-infected_vs_3-uninfected/3-infected_vs_3-uninfected_GO_ALL_GSEA.txt]

ONTOLOGY	ID	Description	setSize	enrichmentScore	NES	pvalue	p.adjust	qvalue	rank	leading_edge	core_enrichment
BP	GO:0009987	cellular process	11	-0.328204906490947	-0.985910207455521	0.49644128113879	0.732758620689655	0.732758620689655	39	tags=45%, list=25%, signal=37%	CLU/CYP1B1/PPT1/TPP1/RPL15
MF	GO:0005488	binding	15	0.278007522881588	0.983714691289872	0.479302832244009	0.732758620689655	0.732758620689655	20	tags=27%, list=13%, signal=26%	MX2/PTGS2/RAB25/IFGGC1
CC	GO:0016020	membrane	15	0.266675407991032	0.943616611260672	0.514161220043573	0.732758620689655	0.732758620689655	34	tags=40%, list=22%, signal=35%	MX2/PTGS2/RAB25/IFGGC1/PROCR/TAPBP
CC	GO:0005575	cellular_component	16	0.249203676686554	0.904991261290105	0.576923076923077	0.732758620689655	0.732758620689655	34	tags=38%, list=22%, signal=33%	MX2/PTGS2/RAB25/IFGGC1/PROCR/TAPBP
CC	GO:0110165	cellular anatomical entity	16	0.249203676686554	0.904991261290105	0.576923076923077	0.732758620689655	0.732758620689655	34	tags=38%, list=22%, signal=33%	MX2/PTGS2/RAB25/IFGGC1/PROCR/TAPBP
MF	GO:0003674	molecular_function	17	0.234720082637319	0.864182196712308	0.643805309734513	0.732758620689655	0.732758620689655	34	tags=35%, list=22%, signal=31%	MX2/PTGS2/RAB25/IFGGC1/PROCR/TAPBP
CC	GO:0043226	organelle	11	0.261111049354566	0.826392983706415	0.684090909090909	0.732758620689655	0.732758620689655	18	tags=27%, list=12%, signal=26%	MX2/PTGS2/RAB25
CC	GO:0043229	intracellular organelle	10	-0.282379132178944	-0.814525199274208	0.672072072072072	0.732758620689655	0.732758620689655	39	tags=50%, list=25%, signal=40%	CLU/CYP1B1/PPT1/TPP1/RPL15
CC	GO:0005622	intracellular anatomical structure	12	0.247783463057056	0.811909291699126	0.697368421052632	0.732758620689655	0.732758620689655	18	tags=25%, list=12%, signal=24%	MX2/PTGS2/RAB25
CC	GO:0005737	cytoplasm	12	0.247783463057056	0.811909291699126	0.697368421052632	0.732758620689655	0.732758620689655	18	tags=25%, list=12%, signal=24%	MX2/PTGS2/RAB25
BP	GO:0008150	biological_process	13	0.232090628872937	0.780731581968625	0.732758620689655	0.732758620689655	0.732758620689655	18	tags=23%, list=12%, signal=22%	MX2/PTGS2/RAB25
