# Supplementary material for: Production, Passaging Stability, and Histological Analysis of Madin–Darby Canine Kidney Cells Cultured in a Low-Serum Medium
Source: Vaccines (Basel). 2024 Aug 30;12(9):991. doi: 10.3390/vaccines12090991 (PMC11435615; doi:10.3390/vaccines12090991)
Supplement: Supplementary file 1 [file vaccines-12-00991-s001.zip › Supplementary File S3/proteome/4.Enrichment/gsea/3-infected_vs_3-uninfected/3-infected_vs_3-uninfected_GO_BP_GSEA.txt]

ID	Description	setSize	enrichmentScore	NES	pvalue	p.adjust	qvalue	rank	leading_edge	core_enrichment
GO:0009987	cellular process	11	-0.328204906490947	-0.994655676460025	0.452504317789292	0.746445497630332	0.746445497630332	39	tags=45%, list=25%, signal=37%	CLU/CYP1B1/PPT1/TPP1/RPL15
GO:0008150	biological_process	13	0.232090628872937	0.756784116973984	0.746445497630332	0.746445497630332	0.746445497630332	18	tags=23%, list=12%, signal=22%	MX2/PTGS2/RAB25
