# Supplementary material for: Production, Passaging Stability, and Histological Analysis of Madin–Darby Canine Kidney Cells Cultured in a Low-Serum Medium
Source: Vaccines (Basel). 2024 Aug 30;12(9):991. doi: 10.3390/vaccines12090991 (PMC11435615; doi:10.3390/vaccines12090991)
Supplement: Supplementary file 1 [file vaccines-12-00991-s001.zip › Supplementary File S3/proteome/4.Enrichment/gsea/3-infected_vs_3-uninfected/3-infected_vs_3-uninfected_GO_CC_GSEA.txt]

ID	Description	setSize	enrichmentScore	NES	pvalue	p.adjust	qvalue	rank	leading_edge	core_enrichment
GO:0016020	membrane	15	0.266675407991032	0.923055945058898	0.538461538461538	0.717488789237668	0.717488789237668	34	tags=40%, list=22%, signal=35%	MX2/PTGS2/RAB25/IFGGC1/PROCR/TAPBP
GO:0005575	cellular_component	16	0.249203676686554	0.884972821059732	0.592677345537757	0.717488789237668	0.717488789237668	34	tags=38%, list=22%, signal=33%	MX2/PTGS2/RAB25/IFGGC1/PROCR/TAPBP
GO:0110165	cellular anatomical entity	16	0.249203676686554	0.884972821059732	0.592677345537757	0.717488789237668	0.717488789237668	34	tags=38%, list=22%, signal=33%	MX2/PTGS2/RAB25/IFGGC1/PROCR/TAPBP
GO:0043229	intracellular organelle	10	-0.282379132178944	-0.81501372286321	0.711711711711712	0.717488789237668	0.717488789237668	39	tags=50%, list=25%, signal=40%	CLU/CYP1B1/PPT1/TPP1/RPL15
GO:0043226	organelle	11	0.261111049354566	0.812069872748776	0.696428571428571	0.717488789237668	0.717488789237668	18	tags=27%, list=12%, signal=26%	MX2/PTGS2/RAB25
GO:0005622	intracellular anatomical structure	12	0.247783463057056	0.796738049397133	0.717488789237668	0.717488789237668	0.717488789237668	18	tags=25%, list=12%, signal=24%	MX2/PTGS2/RAB25
GO:0005737	cytoplasm	12	0.247783463057056	0.796738049397133	0.717488789237668	0.717488789237668	0.717488789237668	18	tags=25%, list=12%, signal=24%	MX2/PTGS2/RAB25
