# Supplementary material for: Production, Passaging Stability, and Histological Analysis of Madin–Darby Canine Kidney Cells Cultured in a Low-Serum Medium
Source: Vaccines (Basel). 2024 Aug 30;12(9):991. doi: 10.3390/vaccines12090991 (PMC11435615; doi:10.3390/vaccines12090991)
Supplement: Supplementary file 1 [file vaccines-12-00991-s001.zip › Supplementary File S3/proteome/4.Enrichment/gsea/3-infected_vs_3-uninfected/3-infected_vs_3-uninfected_GO_MF_GSEA.txt]

ID	Description	setSize	enrichmentScore	NES	pvalue	p.adjust	qvalue	rank	leading_edge	core_enrichment
GO:0005488	binding	15	0.278007522881588	0.963596955477846	0.507177033492823	0.626450116009281	0.626450116009281	20	tags=27%, list=13%, signal=26%	MX2/PTGS2/RAB25/IFGGC1
GO:0003674	molecular_function	17	0.234720082637319	0.858341678450294	0.626450116009281	0.626450116009281	0.626450116009281	34	tags=35%, list=22%, signal=31%	MX2/PTGS2/RAB25/IFGGC1/PROCR/TAPBP
