# Supplementary material for: Production, Passaging Stability, and Histological Analysis of Madin–Darby Canine Kidney Cells Cultured in a Low-Serum Medium
Source: Vaccines (Basel). 2024 Aug 30;12(9):991. doi: 10.3390/vaccines12090991 (PMC11435615; doi:10.3390/vaccines12090991)
Supplement: Supplementary file 1 [file vaccines-12-00991-s001.zip › Supplementary File S3/proteome/4.Enrichment/gsea/3-infected_vs_3-uninfected/3-infected_vs_3-uninfected_KEGG_GSEA.txt]

ID	Description	setSize	enrichmentScore	NES	pvalue	p.adjust	qvalue	rank	leading_edge	core_enrichment
cfa01100	Metabolic pathways	19	0.33829082922834	1.29286339613948	0.1525	0.1525	NA	10	tags=21%, list=6%, signal=22%	BPNT2/NDUFA5/PTGS2/IDO1
