# Supplementary material for: Production, Passaging Stability, and Histological Analysis of Madin–Darby Canine Kidney Cells Cultured in a Low-Serum Medium
Source: Vaccines (Basel). 2024 Aug 30;12(9):991. doi: 10.3390/vaccines12090991 (PMC11435615; doi:10.3390/vaccines12090991)
Supplement: Supplementary file 1 [file vaccines-12-00991-s001.zip › Supplementary File S3/proteome/4.Enrichment/gsea/5-infected_vs_5-uninfected/5-infected_vs_5-uninfected_GO_ALL_GSEA.txt]

ONTOLOGY	ID	Description	setSize	enrichmentScore	NES	pvalue	p.adjust	qvalue	rank	leading_edge	core_enrichment
CC	GO:0016020	membrane	15	0.601501471317476	1.97216715393298	0.00285558423999983	0.0339605076444272	0.0243085738928531	29	tags=47%, list=15%, signal=43%	MX2/F3/IFGGB2/IFGGC1/TAPBP/PTGS2/RAB25
BP	GO:0050896	response to stimulus	11	0.6646389788633	1.94724256058387	0.00238399295638589	0.0339605076444272	0.0243085738928531	50	tags=73%, list=25%, signal=58%	MX2/F3/TAPBP/OAS1/PTGS2/OAS3/EIF2AK2/DLA88
MF	GO:0003674	molecular_function	19	0.527613645868703	1.87402618282753	0.00597453893533714	0.0339605076444272	0.0243085738928531	37	tags=58%, list=19%, signal=52%	MX2/F3/IFGGB2/IFGGC1/LGALS9/TAPBP/OAS1/PTGS2/RAB25/SMN/OAS3
MF	GO:0005488	binding	19	0.527613645868703	1.87402618282753	0.00597453893533714	0.0339605076444272	0.0243085738928531	37	tags=58%, list=19%, signal=52%	MX2/F3/IFGGB2/IFGGC1/LGALS9/TAPBP/OAS1/PTGS2/RAB25/SMN/OAS3
MF	GO:0097159	organic cyclic compound binding	12	0.58516149862788	1.77805828616761	0.00815052183466252	0.0339605076444272	0.0243085738928531	37	tags=67%, list=19%, signal=58%	MX2/IFGGB2/IFGGC1/OAS1/PTGS2/RAB25/SMN/OAS3
MF	GO:1901363	heterocyclic compound binding	12	0.58516149862788	1.77805828616761	0.00815052183466252	0.0339605076444272	0.0243085738928531	37	tags=67%, list=19%, signal=58%	MX2/IFGGB2/IFGGC1/OAS1/PTGS2/RAB25/SMN/OAS3
CC	GO:0005575	cellular_component	23	0.42138219419194	1.5911872124015	0.0348025079526002	0.108757837351876	0.077847715157132	37	tags=43%, list=19%, signal=40%	MX2/F3/IFGGB2/IFGGC1/TAPBP/OAS1/PTGS2/RAB25/SMN/OAS3
CC	GO:0110165	cellular anatomical entity	23	0.42138219419194	1.5911872124015	0.0348025079526002	0.108757837351876	0.077847715157132	37	tags=43%, list=19%, signal=40%	MX2/F3/IFGGB2/IFGGC1/TAPBP/OAS1/PTGS2/RAB25/SMN/OAS3
MF	GO:0003824	catalytic activity	10	0.527143867401993	1.49947731814653	0.0696324951644101	0.193423597678917	0.138450575180698	37	tags=60%, list=19%, signal=51%	MX2/F3/OAS1/PTGS2/RAB25/OAS3
MF	GO:0043167	ion binding	10	0.496542668687032	1.41243124549217	0.106382978723404	0.241779497098646	0.173063218975873	29	tags=50%, list=15%, signal=45%	MX2/IFGGB2/IFGGC1/PTGS2/RAB25
BP	GO:0008150	biological_process	19	0.391902607270812	1.39199536042069	0.105660377358491	0.241779497098646	0.173063218975873	50	tags=53%, list=25%, signal=44%	MX2/F3/TAPBP/OAS1/PTGS2/RAB25/SMN/OAS3/EIF2AK2/DLA88
CC	GO:0005737	cytoplasm	17	0.402974436498254	1.37902042176423	0.117647058823529	0.245098039215686	0.175438596491228	50	tags=53%, list=25%, signal=43%	MX2/TAPBP/OAS1/PTGS2/RAB25/SMN/OAS3/EIF2AK2/DLA88
BP	GO:0050789	regulation of biological process	10	0.455134308231386	1.29464386120391	0.172147001934236	0.30740536059685	0.220037521269324	29	tags=50%, list=15%, signal=45%	F3/TAPBP/OAS1/PTGS2/RAB25
BP	GO:0065007	biological regulation	10	0.455134308231386	1.29464386120391	0.172147001934236	0.30740536059685	0.220037521269324	29	tags=50%, list=15%, signal=45%	F3/TAPBP/OAS1/PTGS2/RAB25
CC	GO:0005622	intracellular anatomical structure	18	0.342554572029654	1.18815055276547	0.266666666666667	0.444444444444444	0.31812865497076	50	tags=50%, list=25%, signal=41%	MX2/TAPBP/OAS1/PTGS2/RAB25/SMN/OAS3/EIF2AK2/DLA88
CC	GO:0043227	membrane-bounded organelle	14	0.32903064435739	1.06712673841544	0.39961759082218	0.587672927679676	0.420650095602294	34	tags=36%, list=17%, signal=32%	MX2/TAPBP/PTGS2/RAB25/SMN
CC	GO:0043231	intracellular membrane-bounded organelle	14	0.32903064435739	1.06712673841544	0.39961759082218	0.587672927679676	0.420650095602294	34	tags=36%, list=17%, signal=32%	MX2/TAPBP/PTGS2/RAB25/SMN
BP	GO:0009987	cellular process	15	0.310712101365225	1.01874430880413	0.434697855750487	0.594541910331384	0.425566841079306	34	tags=40%, list=17%, signal=36%	F3/TAPBP/OAS1/PTGS2/RAB25/SMN
CC	GO:0043226	organelle	15	0.302374884429232	0.991408739099933	0.475633528265107	0.594541910331384	0.425566841079306	34	tags=33%, list=17%, signal=30%	MX2/TAPBP/PTGS2/RAB25/SMN
CC	GO:0043229	intracellular organelle	15	0.302374884429232	0.991408739099933	0.475633528265107	0.594541910331384	0.425566841079306	34	tags=33%, list=17%, signal=30%	MX2/TAPBP/PTGS2/RAB25/SMN
BP	GO:0006807	nitrogen compound metabolic process	10	0.310596095734192	0.883500367657943	0.618955512572534	0.706967213114754	0.506039689387403	34	tags=40%, list=17%, signal=35%	F3/OAS1/PTGS2/SMN
BP	GO:0008152	metabolic process	11	-0.264132497462969	-0.81410738838565	0.706967213114754	0.706967213114754	0.506039689387403	43	tags=36%, list=22%, signal=30%	RPL15/WWP2/PPP1CB/SNRPC
BP	GO:0043170	macromolecule metabolic process	11	-0.264132497462969	-0.81410738838565	0.706967213114754	0.706967213114754	0.506039689387403	43	tags=36%, list=22%, signal=30%	RPL15/WWP2/PPP1CB/SNRPC
BP	GO:0044238	primary metabolic process	11	-0.264132497462969	-0.81410738838565	0.706967213114754	0.706967213114754	0.506039689387403	43	tags=36%, list=22%, signal=30%	RPL15/WWP2/PPP1CB/SNRPC
BP	GO:0071704	organic substance metabolic process	11	-0.264132497462969	-0.81410738838565	0.706967213114754	0.706967213114754	0.506039689387403	43	tags=36%, list=22%, signal=30%	RPL15/WWP2/PPP1CB/SNRPC
