# Supplementary material for: Production, Passaging Stability, and Histological Analysis of Madin–Darby Canine Kidney Cells Cultured in a Low-Serum Medium
Source: Vaccines (Basel). 2024 Aug 30;12(9):991. doi: 10.3390/vaccines12090991 (PMC11435615; doi:10.3390/vaccines12090991)
Supplement: Supplementary file 1 [file vaccines-12-00991-s001.zip › Supplementary File S3/proteome/4.Enrichment/gsea/5-infected_vs_5-uninfected/5-infected_vs_5-uninfected_GO_BP_GSEA.txt]

ID	Description	setSize	enrichmentScore	NES	pvalue	p.adjust	qvalue	rank	leading_edge	core_enrichment
GO:0050896	response to stimulus	11	0.6646389788633	1.96231530662381	0.00263504592180452	0.0263504592180452	0.0249635929434113	50	tags=73%, list=25%, signal=58%	MX2/F3/TAPBP/OAS1/PTGS2/OAS3/EIF2AK2/DLA88
GO:0008150	biological_process	19	0.391902607270812	1.37199104302986	0.101167315175097	0.390143737166324	0.369609856262834	50	tags=53%, list=25%, signal=44%	MX2/F3/TAPBP/OAS1/PTGS2/RAB25/SMN/OAS3/EIF2AK2/DLA88
GO:0050789	regulation of biological process	10	0.455134308231386	1.30551370713784	0.15605749486653	0.390143737166324	0.369609856262834	29	tags=50%, list=15%, signal=45%	F3/TAPBP/OAS1/PTGS2/RAB25
GO:0065007	biological regulation	10	0.455134308231386	1.30551370713784	0.15605749486653	0.390143737166324	0.369609856262834	29	tags=50%, list=15%, signal=45%	F3/TAPBP/OAS1/PTGS2/RAB25
GO:0009987	cellular process	15	0.310712101365225	1.00452222788262	0.456	0.740667976424361	0.701685451349395	34	tags=40%, list=17%, signal=36%	F3/TAPBP/OAS1/PTGS2/RAB25/SMN
GO:0006807	nitrogen compound metabolic process	10	0.310596095734192	0.890918247714997	0.613963039014374	0.740667976424361	0.701685451349395	34	tags=40%, list=17%, signal=35%	F3/OAS1/PTGS2/SMN
GO:0008152	metabolic process	11	-0.264132497462969	-0.789991728841105	0.740667976424361	0.740667976424361	0.701685451349395	43	tags=36%, list=22%, signal=30%	RPL15/WWP2/PPP1CB/SNRPC
GO:0043170	macromolecule metabolic process	11	-0.264132497462969	-0.789991728841105	0.740667976424361	0.740667976424361	0.701685451349395	43	tags=36%, list=22%, signal=30%	RPL15/WWP2/PPP1CB/SNRPC
GO:0044238	primary metabolic process	11	-0.264132497462969	-0.789991728841105	0.740667976424361	0.740667976424361	0.701685451349395	43	tags=36%, list=22%, signal=30%	RPL15/WWP2/PPP1CB/SNRPC
GO:0071704	organic substance metabolic process	11	-0.264132497462969	-0.789991728841105	0.740667976424361	0.740667976424361	0.701685451349395	43	tags=36%, list=22%, signal=30%	RPL15/WWP2/PPP1CB/SNRPC
