# Supplementary material for: Production, Passaging Stability, and Histological Analysis of Madin–Darby Canine Kidney Cells Cultured in a Low-Serum Medium
Source: Vaccines (Basel). 2024 Aug 30;12(9):991. doi: 10.3390/vaccines12090991 (PMC11435615; doi:10.3390/vaccines12090991)
Supplement: Supplementary file 1 [file vaccines-12-00991-s001.zip › Supplementary File S3/proteome/4.Enrichment/gsea/5-infected_vs_5-uninfected/5-infected_vs_5-uninfected_GO_CC_GSEA.txt]

ID	Description	setSize	enrichmentScore	NES	pvalue	p.adjust	qvalue	rank	leading_edge	core_enrichment
GO:0016020	membrane	15	0.601501471317476	1.99307882681729	0.00190799142108857	0.0171719227897971	0.012050472133191	29	tags=47%, list=15%, signal=43%	MX2/F3/IFGGB2/IFGGC1/TAPBP/PTGS2/RAB25
GO:0005575	cellular_component	23	0.42138219419194	1.57573914157601	0.0493545915666339	0.148063774699902	0.103904403298177	37	tags=43%, list=19%, signal=40%	MX2/F3/IFGGB2/IFGGC1/TAPBP/OAS1/PTGS2/RAB25/SMN/OAS3
GO:0110165	cellular anatomical entity	23	0.42138219419194	1.57573914157601	0.0493545915666339	0.148063774699902	0.103904403298177	37	tags=43%, list=19%, signal=40%	MX2/F3/IFGGB2/IFGGC1/TAPBP/OAS1/PTGS2/RAB25/SMN/OAS3
GO:0005737	cytoplasm	17	0.402974436498254	1.37217311314453	0.11090573012939	0.249537892791128	0.175114310730616	50	tags=53%, list=25%, signal=43%	MX2/TAPBP/OAS1/PTGS2/RAB25/SMN/OAS3/EIF2AK2/DLA88
GO:0005622	intracellular anatomical structure	18	0.342554572029654	1.1910562120657	0.225045372050817	0.40508166969147	0.284267838379979	50	tags=50%, list=25%, signal=41%	MX2/TAPBP/OAS1/PTGS2/RAB25/SMN/OAS3/EIF2AK2/DLA88
GO:0043227	membrane-bounded organelle	14	0.32903064435739	1.06690672699594	0.392452830188679	0.458955223880597	0.322073841319717	34	tags=36%, list=17%, signal=32%	MX2/TAPBP/PTGS2/RAB25/SMN
GO:0043231	intracellular membrane-bounded organelle	14	0.32903064435739	1.06690672699594	0.392452830188679	0.458955223880597	0.322073841319717	34	tags=36%, list=17%, signal=32%	MX2/TAPBP/PTGS2/RAB25/SMN
GO:0043226	organelle	15	0.302374884429232	1.0019210403546	0.458955223880597	0.458955223880597	0.322073841319717	34	tags=33%, list=17%, signal=30%	MX2/TAPBP/PTGS2/RAB25/SMN
GO:0043229	intracellular organelle	15	0.302374884429232	1.0019210403546	0.458955223880597	0.458955223880597	0.322073841319717	34	tags=33%, list=17%, signal=30%	MX2/TAPBP/PTGS2/RAB25/SMN
