# Supplementary material for: Production, Passaging Stability, and Histological Analysis of Madin–Darby Canine Kidney Cells Cultured in a Low-Serum Medium
Source: Vaccines (Basel). 2024 Aug 30;12(9):991. doi: 10.3390/vaccines12090991 (PMC11435615; doi:10.3390/vaccines12090991)
Supplement: Supplementary file 1 [file vaccines-12-00991-s001.zip › Supplementary File S3/proteome/4.Enrichment/gsea/5-infected_vs_5-uninfected/5-infected_vs_5-uninfected_GO_MF_GSEA.txt]

ID	Description	setSize	enrichmentScore	NES	pvalue	p.adjust	qvalue	rank	leading_edge	core_enrichment
GO:0003674	molecular_function	19	0.527613645868703	1.79716880852938	0.00675640617738512	0.0169076382817564	0.0059325046602654	37	tags=58%, list=19%, signal=52%	MX2/F3/IFGGB2/IFGGC1/LGALS9/TAPBP/OAS1/PTGS2/RAB25/SMN/OAS3
GO:0005488	binding	19	0.527613645868703	1.79716880852938	0.00675640617738512	0.0169076382817564	0.0059325046602654	37	tags=58%, list=19%, signal=52%	MX2/F3/IFGGB2/IFGGC1/LGALS9/TAPBP/OAS1/PTGS2/RAB25/SMN/OAS3
GO:0097159	organic cyclic compound binding	12	0.58516149862788	1.77858925229012	0.0112717588545043	0.0169076382817564	0.0059325046602654	37	tags=67%, list=19%, signal=58%	MX2/IFGGB2/IFGGC1/OAS1/PTGS2/RAB25/SMN/OAS3
GO:1901363	heterocyclic compound binding	12	0.58516149862788	1.77858925229012	0.0112717588545043	0.0169076382817564	0.0059325046602654	37	tags=67%, list=19%, signal=58%	MX2/IFGGB2/IFGGC1/OAS1/PTGS2/RAB25/SMN/OAS3
GO:0003824	catalytic activity	10	0.527143867401993	1.4748143653116	0.0798403193612774	0.0958083832335329	0.0336169765731694	37	tags=60%, list=19%, signal=51%	MX2/F3/OAS1/PTGS2/RAB25/OAS3
GO:0043167	ion binding	10	0.496542668687032	1.38920000033187	0.117764471057884	0.117764471057884	0.0413208670378541	29	tags=50%, list=15%, signal=45%	MX2/IFGGB2/IFGGC1/PTGS2/RAB25
