# Supplementary material for: Production, Passaging Stability, and Histological Analysis of Madin–Darby Canine Kidney Cells Cultured in a Low-Serum Medium
Source: Vaccines (Basel). 2024 Aug 30;12(9):991. doi: 10.3390/vaccines12090991 (PMC11435615; doi:10.3390/vaccines12090991)
Supplement: Supplementary file 1 [file vaccines-12-00991-s001.zip › Supplementary File S3/proteome/Readme.txt]

交付数据说明

（1）report.html 为数据统计报告，仅展示部分统计结果，完整结果请查看交付数据。

（2）统计结果文件 Linux 下使用 less 或 more 等命令查看，Windows 下建议使用 Excel 或者 [EditPlus](https://www.editplus.com/)、[Visual Studio Code](https://code.visualstudio.com/)等专业文本编辑器打开。

（3）原始下机数据等结果文件较大，不建议在 Windows 下打开。

（4）交付数据下载有效期为 15 天，请尽快下载。

（5）交付数据说明如下：
.
├── 1.QualityControl----------------------------------------数据质控目录
│   ├── all-------------------------------------------------全部蛋白鉴定结果目录
│   │   ├── *_all_peptides.txt------------------------------所有肽段鉴定结果
│   │   ├── *_all_proteins.txt------------------------------所有蛋白鉴定结果
│   │   └── *_raw_quant.txt---------------------------------原始蛋白定量结果
│   └── stats-----------------------------------------------质控统计目录
│       ├── *_missed_cleavages.pdf--------------------------漏切位点分布图（PDF）
│       ├── *_missed_cleavages.png--------------------------漏切位点分布图（PNG）
│       ├── *_missed_cleavages.txt--------------------------漏切位点分布结果
│       ├── *_missing_stats.pdf-----------------------------缺失数据分布图（PDF）
│       ├── *_missing_stats.png-----------------------------缺失数据分布图（PNG）
│       ├── *_missing_stats.txt-----------------------------缺失数据分布结果
│       ├── *_msms_count.pdf--------------------------------蛋白谱图数分布图（PDF）
│       ├── *_msms_count.png--------------------------------蛋白谱图数分布图（PNG）
│       ├── *_msms_count.txt--------------------------------蛋白谱图数分布结果
│       ├── *_peptides_count.pdf----------------------------肽段数目分布（PDF）
│       ├── *_peptides_count.png----------------------------肽段数目分布（PNG）
│       ├── *_peptides_count.txt----------------------------肽段数目分布结果
│       ├── *_peptides_length.pdf---------------------------肽段长度分布（PDF）
│       ├── *_peptides_length.png---------------------------肽段长度分布（PNG）
│       ├── *_peptides_length.txt---------------------------肽段长度分布结果
│       ├── *_ppm_score.pdf---------------------------------质量偏差分布图（PDF）
│       ├── *_ppm_score.png---------------------------------质量偏差分布图（PNG）
│       ├── *_ppm_score.txt---------------------------------质量偏差分布结果
│       ├── *_sample_stats.pdf------------------------------各样本蛋白鉴定统计图（PDF）
│       ├── *_sample_stats.png------------------------------各样本蛋白鉴定统计图（PNG）
│       └── *_sample_stats.txt------------------------------各样本蛋白鉴定统计结果
├── 2.Quantification----------------------------------------蛋白定量结果目录
│   ├── quant-----------------------------------------------定量目录
│   │   ├── *_log2_quant.txt--------------------------------Log2 转换结果
│   │   └── *_filter_quant.txt------------------------------过滤缺失结果（样本全部缺失的过滤掉）
│   └── stats-----------------------------------------------统计目录
│       ├── *_2d_pca.pdf------------------------------------2D PCA（PDF）
│       ├── *_2d_pca.png------------------------------------2D PCA（PNG）
│       ├── *_3d_pca.pdf------------------------------------3D PCA（PDF）
│       ├── *_3d_pca.png------------------------------------3D PCA（PNG）
│       ├── *_boxplot.pdf-----------------------------------箱线图（PDF）
│       ├── *_boxplot.png-----------------------------------箱线图（PNG）
│       ├── *_cluster_heatmap.pdf---------------------------聚类热图（PDF）
│       ├── *_cluster_heatmap.png---------------------------聚类热图（PNG）
│       ├── *_correlation_heatmap.pdf-----------------------相关性热图（PDF）
│       ├── *_correlation_heatmap.png-----------------------相关性热图（PNG）
│       └── *_correlation_matrix.txt------------------------相关性结果
├── 3.Difference--------------------------------------------差异表达分析目录
│   └── compare
│       └── *_vs_*------------------------------------------比较组差异分析目录
│           └── *_diff.txt----------------------------------差异表达分析结果（差异蛋白）
├── 4.Enrichment--------------------------------------------富集分析目录
│   ├── gea-------------------------------------------------基因富集分析目录
│   │   └── *_vs_*
│   │       ├── *_GO_ALL_GEA_barplot.pdf--------------------GO ALL 基因富集分析条形图（PDF）
│   │       ├── *_GO_ALL_GEA_barplot.png--------------------GO ALL 基因富集分析条形图（PNG）
│   │       ├── *_GO_ALL_GEA_dotplot.pdf--------------------GO ALL 基因富集分析气泡图（PDF）
│   │       ├── *_GO_ALL_GEA_dotplot.png--------------------GO ALL 基因富集分析气泡图（PNG）
│   │       ├── *_GO_ALL_GEA.txt----------------------------GO ALL 基因富集分析结果
│   │       ├── *_GO_BP_GEA_barplot.pdf---------------------GO BP 基因富集分析条形图（PDF）
│   │       ├── *_GO_BP_GEA_barplot.png---------------------GO BP 基因富集分析条形图（PNG）
│   │       ├── *_GO_BP_GEA_dotplot.pdf---------------------GO BP 基因富集分析气泡图（PDF）
│   │       ├── *_GO_BP_GEA_dotplot.png---------------------GO BP 基因富集分析气泡图（PNG）
│   │       ├── *_GO_BP_GEA.txt-----------------------------GO BP 基因富集分析结果
│   │       ├── *_GO_CC_GEA_barplot.pdf---------------------GO CC 基因富集分析条形图（PDF）
│   │       ├── *_GO_CC_GEA_barplot.png---------------------GO CC 基因富集分析条形图（PNG）
│   │       ├── *_GO_CC_GEA_dotplot.pdf---------------------GO CC 基因富集分析气泡图（PDF）
│   │       ├── *_GO_CC_GEA_dotplot.png---------------------GO CC 基因富集分析气泡图（PNG）
│   │       ├── *_GO_CC_GEA.txt-----------------------------GO CC 基因富集分析结果
│   │       ├── *_GO_MF_GEA_barplot.pdf---------------------GO MF 基因富集分析条形图（PDF）
│   │       ├── *_GO_MF_GEA_barplot.png---------------------GO MF 基因富集分析条形图（PNG）
│   │       ├── *_GO_MF_GEA_dotplot.pdf---------------------GO MF 基因富集分析气泡图（PDF）
│   │       ├── *_GO_MF_GEA_dotplot.png---------------------GO MF 基因富集分析气泡图（PNG）
│   │       ├── *_GO_MF_GEA.txt-----------------------------GO MF 基因富集分析结果
│   │       ├── *_KEGG_GEA_barplot.pdf----------------------KEGG 基因富集分析条形图（PDF）
│   │       ├── *_KEGG_GEA_barplot.png----------------------KEGG 基因富集分析条形图（PNG）
│   │       ├── *_KEGG_GEA_dotplot.pdf----------------------KEGG 基因富集分析气泡图（PDF）
│   │       ├── *_KEGG_GEA_dotplot.png----------------------KEGG 基因富集分析气泡图（PNG）
│   │       └── *_KEGG_GEA.txt------------------------------KEGG 基因富集分析结果
│   └── gsea------------------------------------------------基因集富集分析目录
│       └── *_vs_*
│           ├── *_GO_ALL_GSEA_dotplot.pdf-------------------GO ALL 基因集富集分析气泡图（PDF）
│           ├── *_GO_ALL_GSEA_dotplot.png-------------------GO ALL 基因集富集分析气泡图（PNG）
│           ├── *_GO_ALL_GSEA_gseaplot.pdf------------------GO ALL 基因集富集分析折线图（PDF）
│           ├── *_GO_ALL_GSEA_gseaplot.png------------------GO ALL 基因集富集分析折线图（PNG）
│           ├── *_GO_ALL_GSEA_ridgeplot.pdf-----------------GO ALL 基因集富集分析山脊图（PDF）
│           ├── *_GO_ALL_GSEA_ridgeplot.png-----------------GO ALL 基因集富集分析山脊图（PNG）
│           ├── *_GO_ALL_GSEA.txt---------------------------GO ALL 基因集富集分析结果
│           ├── *_GO_BP_GSEA_dotplot.pdf--------------------GO BP 基因集富集分析气泡图（PDF）
│           ├── *_GO_BP_GSEA_dotplot.png--------------------GO BP 基因集富集分析气泡图（PNG）
│           ├── *_GO_BP_GSEA_gseaplot.pdf-------------------GO BP 基因集富集分析折线图（PDF）
│           ├── *_GO_BP_GSEA_gseaplot.png-------------------GO BP 基因集富集分析折线图（PNG）
│           ├── *_GO_BP_GSEA_ridgeplot.pdf------------------GO BP 基因集富集分析山脊图（PDF）
│           ├── *_GO_BP_GSEA_ridgeplot.png------------------GO BP 基因集富集分析山脊图（PNG）
│           ├── *_GO_BP_GSEA.txt----------------------------GO BP 基因集富集分析结果
│           ├── *_GO_CC_GSEA_dotplot.pdf--------------------GO CC 基因集富集分析气泡图（PDF）
│           ├── *_GO_CC_GSEA_dotplot.png--------------------GO CC 基因集富集分析气泡图（PNG）
│           ├── *_GO_CC_GSEA_gseaplot.pdf-------------------GO CC 基因集富集分析折线图（PDF）
│           ├── *_GO_CC_GSEA_gseaplot.png-------------------GO CC 基因集富集分析折线图（PNG）
│           ├── *_GO_CC_GSEA_ridgeplot.pdf------------------GO CC 基因集富集分析山脊图（PDF）
│           ├── *_GO_CC_GSEA_ridgeplot.png------------------GO CC 基因集富集分析山脊图（PNG）
│           ├── *_GO_CC_GSEA.txt----------------------------GO CC 基因集富集分析结果
│           ├── *_GO_MF_GSEA_dotplot.pdf--------------------GO MF 基因集富集分析气泡图（PDF）
│           ├── *_GO_MF_GSEA_dotplot.png--------------------GO MF 基因集富集分析气泡图（PNG）
│           ├── *_GO_MF_GSEA_gseaplot.pdf-------------------GO MF 基因集富集分析折线图（PDF）
│           ├── *_GO_MF_GSEA_gseaplot.png-------------------GO MF 基因集富集分析折线图（PNG）
│           ├── *_GO_MF_GSEA_ridgeplot.pdf------------------GO MF 基因集富集分析山脊图（PDF）
│           ├── *_GO_MF_GSEA_ridgeplot.png------------------GO MF 基因集富集分析山脊图（PNG）
│           ├── *_GO_MF_GSEA.txt----------------------------GO MF 基因集富集分析结果
│           ├── *_KEGG_GSEA_dotplot.pdf---------------------KEGG 基因集富集分析气泡图（PDF）
│           ├── *_KEGG_GSEA_dotplot.png---------------------KEGG 基因集富集分析气泡图（PNG）
│           ├── *_KEGG_GSEA_gseaplot.pdf--------------------KEGG 基因集富集分析折线图（PDF）
│           ├── *_KEGG_GSEA_gseaplot.png--------------------KEGG 基因集富集分析折线图（PNG）
│           ├── *_KEGG_GSEA_ridgeplot.pdf-------------------KEGG 基因集富集分析山脊图（PDF）
│           ├── *_KEGG_GSEA_ridgeplot.png-------------------KEGG 基因集富集分析山脊图（PNG）
│           └── *_KEGG_GSEA.txt-----------------------------KEGG 基因集富集分析结果
├── 5.Report------------------------------------------------项目报告目录
│   ├── src-------------------------------------------------网页源目录
│   └── report.html-----------------------------------------网页报告
└── Readme.txt----------------------------------------------结果说明文档
