# Supplementary material for: Production, Passaging Stability, and Histological Analysis of Madin–Darby Canine Kidney Cells Cultured in a Low-Serum Medium
Source: Vaccines (Basel). 2024 Aug 30;12(9):991. doi: 10.3390/vaccines12090991 (PMC11435615; doi:10.3390/vaccines12090991)
Supplement: Supplementary file 1 [file vaccines-12-00991-s001.zip › Supplementary File S3/transcriptome/1.QualityControl/stats/ly_qc_stats.txt]

#Sample_ID	Raw_Total_Reads	Raw_Total_Bases(G)	Raw_Q20_Rate(%)	Raw_Q30_Rate(%)	Raw_GC_Content(%)	Clean_Total_Reads	Clean_Total_Bases(G)	Clean_Q20_Rate(%)	Clean_Q30_Rate(%)	Clean_GC_Content(%)
3-1-infected	54,584,812	8.19	96.97	91.78	46.14	54,177,298	8.12	97.18	92.05	46.14
3-1-uninfected	91,484,046	13.72	97.31	92.56	49.64	90,620,844	13.58	97.57	92.89	49.62
3-2-infected	62,323,334	9.35	96.89	91.59	46.25	61,849,412	9.27	97.10	91.87	46.24
3-2-uninfected	89,735,234	13.46	97.12	92.09	49.18	88,926,114	13.32	97.38	92.41	49.15
3-3-infected	56,360,512	8.45	97.04	91.93	46.25	55,986,218	8.39	97.23	92.17	46.24
3-3-uninfected	115,206,582	17.28	97.37	92.72	50.65	114,139,702	17.10	97.63	93.05	50.63
5-1-infected	52,092,486	7.81	96.92	91.63	46.38	51,745,454	7.76	97.10	91.86	46.37
5-1-uninfected	102,174,636	15.33	97.21	92.36	49.00	101,253,352	15.17	97.46	92.68	48.97
5-2-infected	61,830,076	9.27	96.92	91.60	46.33	61,420,334	9.21	97.11	91.83	46.32
5-2-uninfected	125,289,704	18.79	97.21	92.29	47.89	124,207,790	18.61	97.45	92.59	47.86
5-3-infected	69,173,226	10.38	97.04	91.86	46.30	68,725,984	10.30	97.22	92.09	46.30
5-3-uninfected	107,131,012	16.07	97.29	92.47	48.06	106,262,256	15.92	97.52	92.77	48.03
