# Supplementary material for: Production, Passaging Stability, and Histological Analysis of Madin–Darby Canine Kidney Cells Cultured in a Low-Serum Medium
Source: Vaccines (Basel). 2024 Aug 30;12(9):991. doi: 10.3390/vaccines12090991 (PMC11435615; doi:10.3390/vaccines12090991)
Supplement: Supplementary file 1 [file vaccines-12-00991-s001.zip › Supplementary File S3/transcriptome/1.QualityControl/stats/ly_sortmerna_stats.txt]

#Sample_ID	Input_Reads	rRNA_Reads	rRNA_Rate(%)	Non-rRNA_Reads	Non-rRNA_Rate(%)
3-1-infected	54,177,298	1,218,535	2.25	52,958,763	97.75
3-1-uninfected	90,620,844	1,163,387	1.28	89,457,457	98.72
3-2-infected	61,849,412	1,538,083	2.49	60,311,329	97.51
3-2-uninfected	88,926,114	1,253,552	1.41	87,672,562	98.59
3-3-infected	55,986,218	1,251,416	2.24	54,734,802	97.76
3-3-uninfected	114,139,702	2,030,163	1.78	112,109,539	98.22
5-1-infected	51,745,454	1,129,867	2.18	50,615,587	97.82
5-1-uninfected	101,253,352	1,460,406	1.44	99,792,946	98.56
5-2-infected	61,420,334	1,375,598	2.24	60,044,736	97.76
5-2-uninfected	124,207,790	1,356,294	1.09	122,851,496	98.91
5-3-infected	68,725,984	1,489,075	2.17	67,236,909	97.83
5-3-uninfected	106,262,256	1,115,264	1.05	105,146,992	98.95
