# Supplementary material for: Production, Passaging Stability, and Histological Analysis of Madin–Darby Canine Kidney Cells Cultured in a Low-Serum Medium
Source: Vaccines (Basel). 2024 Aug 30;12(9):991. doi: 10.3390/vaccines12090991 (PMC11435615; doi:10.3390/vaccines12090991)
Supplement: Supplementary file 1 [file vaccines-12-00991-s001.zip › Supplementary File S3/transcriptome/1.QualityControl/stats/ly_trim_stats.txt]

#Sample_ID	Raw_Total_Reads	Passed_Filter_Reads	Low_Quality_Reads	Too_Many_N_Reads	Too_Short_Reads
3-1-infected	54,584,812	54,177,298 (99.25%)	382,140 (0.70%)	1,354 (0.00%)	24,020 (0.04%)
3-1-uninfected	91,484,046	90,620,844 (99.06%)	777,100 (0.85%)	7,094 (0.01%)	79,008 (0.09%)
3-2-infected	62,323,334	61,849,412 (99.24%)	445,750 (0.72%)	1,462 (0.00%)	26,710 (0.04%)
3-2-uninfected	89,735,234	88,926,114 (99.10%)	736,212 (0.82%)	6,660 (0.01%)	66,248 (0.07%)
3-3-infected	56,360,512	55,986,218 (99.34%)	350,428 (0.62%)	1,368 (0.00%)	22,498 (0.04%)
3-3-uninfected	115,206,582	114,139,702 (99.07%)	959,946 (0.83%)	8,322 (0.01%)	98,612 (0.09%)
5-1-infected	52,092,486	51,745,454 (99.33%)	324,246 (0.62%)	1,220 (0.00%)	21,566 (0.04%)
5-1-uninfected	102,174,636	101,253,352 (99.10%)	828,582 (0.81%)	10,668 (0.01%)	82,034 (0.08%)
5-2-infected	61,830,076	61,420,334 (99.34%)	382,660 (0.62%)	1,486 (0.00%)	25,596 (0.04%)
5-2-uninfected	125,289,704	124,207,790 (99.14%)	977,912 (0.78%)	12,744 (0.01%)	91,258 (0.07%)
5-3-infected	69,173,226	68,725,984 (99.35%)	418,116 (0.60%)	1,612 (0.00%)	27,514 (0.04%)
5-3-uninfected	107,131,012	106,262,256 (99.19%)	774,324 (0.72%)	10,982 (0.01%)	83,450 (0.08%)
